# Supplementary material for: Genetic dissection of main and epistatic effects of QTL based on augmented triple test cross design
Source: PLoS One. 2017 Dec 14;12(12):e0189054. doi: 10.1371/journal.pone.0189054 (PMC5730204; doi:10.1371/journal.pone.0189054)
Supplement: S8 Supporting Information — (ZIP) [file pone.0189054.s008.zip › z4_1150_0.5_5.csv]

105.97	99.969	99.446	104.28	104.25	104.18	100.11	106.58	108.04	101.6	99.773	103.92	100.23	100.63	103.74	105.22	101.48	104.47	105.12	100.01	107.89	103.7	105.93	101.88	105.92	105.37	104.46	108.65	104.21	107.48	101.25	100.96	105.84	104.7	99.952	107.58	101.72	103.42	108.25	106.17	105.74	106.09	103.55	102.57	105.23	103.35	107.21	104.52	104.13	104.96
111.63	109.17	111.86	111.76	110.03	107.57	109.3	108.67	109.83	113.88	111.86	109.94	110.54	110.31	104.25	107.59	111.09	111.35	107.66	111.46	111.31	108.45	109.67	112.66	109.17	113.39	107.3	112.45	108.34	107.56	110.82	108.89	110.94	112.58	108.28	112.09	109.35	108.99	110.43	111.71	112.64	114.81	111.83	113.58	111.78	109.1	107.86	113.31	116.18	114.2
104.74	107	105.89	104.95	105.72	106.88	108.06	105.37	102.37	106.95	110.76	106.76	105.35	108.75	105.95	104.9	108.26	107.25	106.33	100.66	105.82	102.32	104.84	106.73	108.54	104.69	104.84	105.29	108.63	108.47	105.27	103.31	103.45	104.83	104.06	103.75	107.16	104.47	107.48	106.3	107.98	104.48	109.92	106.16	107.34	102.92	103.54	110.83	105.49	105.03
98.177	99.296	98.348	101.78	98.474	100.49	100.71	100.47	101.9	103.68	97.376	96.924	96.798	93.991	102.49	93.948	97.37	95.802	99.279	100.57	103.69	102.09	101.58	99.027	98.778	101.27	102.76	104.14	100.06	99.626	96.643	103.89	95.894	100.03	98.869	105.48	100.41	101.93	100.58	103.28	95.976	97.372	97.814	102.88	98.549	103.61	96.311	99.247	98.923	98.863
108.36	106.88	112.32	108.53	108.75	110.61	106.93	108.93	104.33	111.04	108.86	109.4	107.29	113.01	107.9	109.91	106.7	112.84	111.02	110.61	112.42	108.58	110.3	109.37	109.57	108.54	112.07	111.41	109.3	109.57	111.19	108.5	110.98	111.32	110.84	109.38	106.86	111.3	110.03	107.59	108.17	109.58	108.92	114.07	108.04	109.64	110.18	110.06	110.76	113.6
105.47	104.23	107.2	103.74	105.43	106.85	106.37	107.31	103.11	107.57	100.51	108.34	105.19	103.4	107.45	108.3	102.36	106.92	105.35	105.83	106.11	104.92	104.42	104.98	107.33	109.49	107.83	105.19	105.95	106.25	107.61	102.68	105.25	102.53	103.1	110.62	107.3	106.6	99.817	105.72	105.16	108.57	112.75	105.09	112.08	106.27	112.95	103.88	102.59	108.38
103.14	108.61	107.56	105.57	104.91	109.51	109.41	108.99	102.33	107.71	106.29	107	107.03	109.77	109.22	108.28	109.9	107.77	109.03	106.91	105.71	109.69	110.29	106.76	105.76	102.52	108.87	103.47	103.26	108.2	107.42	105.63	104.17	104.87	107.55	107.81	106.96	110.9	109.87	104.46	107.19	108.76	110.76	110.71	107.27	107.63	104.27	109.82	108.94	101.58
106.27	101.2	106.06	105.07	109.61	108.09	107.62	106.36	106.17	103.69	109.95	100.32	109.35	105.51	106.72	103.41	104.11	107.37	103.99	106.42	105.15	104.37	106.73	107.37	101.96	104.42	106.12	108.74	105.29	105.77	106.19	105.53	106.36	100.81	103.8	105.83	103.86	104.35	106.98	102.79	103.95	105.84	109.56	103.5	104.37	104.52	106.89	107.97	102.36	110.2
105.82	102.18	104.15	108.86	105.44	106.91	104.89	106.73	105.54	110.76	101.64	104.72	103.16	104.16	104.96	103.75	103.28	105.19	106.05	105.41	103.56	105.05	100.3	102.53	104.31	104.4	103.4	103.18	102.58	102.87	103.73	104.98	99.176	105.49	104.36	99.268	104.36	104.81	106.67	104.12	103.33	104.86	100.14	105.43	98.885	106.15	108.46	102.14	104.6	100.8
99.544	97.989	96.725	100.07	101.87	101.95	100.23	97.811	100.14	101.13	98.221	100.51	101.16	100.01	103.34	102.31	98.685	101.05	101.27	99.462	103.33	101.89	96.331	98.659	96.072	97.642	97.691	95.312	102.65	105.74	102.58	99.637	102.13	101.52	101.14	101.26	98.136	103.39	99.689	101.61	103.51	100.72	100.48	100.48	98.626	99.065	103.49	99.355	101.41	96.398
111.41	114.06	110.86	112.71	107.14	111.94	108.84	116.35	108.89	113.71	109.79	107.4	115.28	111.15	112.59	114.28	112.86	110.38	113.65	114.25	107.52	112.99	109.52	111.87	113.7	114.23	112.16	109.88	113.82	114.46	110.23	112.61	108.86	114.71	112.89	115.74	111.87	112.06	111.21	113.15	110.27	113.42	113.29	109.62	112.38	111.38	106.79	110.62	114.21	112.47
105.57	103.72	107.23	104.57	102.1	109.59	107.62	108.31	103.49	106.08	104.58	106.4	109.54	103.21	106.71	108.05	104.74	105.41	106.1	106.45	109.39	107.46	106.77	105.72	105.94	106.89	109.81	103.15	108.45	106.24	103.89	105.37	109.18	110	105.63	104.47	100.2	106.6	102.73	108.7	107.49	105.15	106.63	109.87	103.32	107.54	107.75	110.02	105.77	109.39
104.92	103.52	106.61	100.59	103.25	106.64	108.81	106.84	104.87	109.89	107.77	105.27	104.4	106.02	103.46	105.83	104.86	104.63	106.03	106.51	103.4	100.47	107.4	109.35	107.5	105.61	103.84	103.21	102.47	107.07	106.56	108.74	106.02	101.9	106.37	104.89	102.46	106.14	103.05	108.84	104.41	105.58	101.87	104.03	105.17	104.91	107.03	105.97	108.09	101.21
103.78	103.28	103.76	101.12	107.63	104.14	108.81	103.31	106.15	102.47	102.52	103.42	106.16	103.56	103.97	104.68	101.36	101.85	103.28	105.03	103.35	106.35	107.42	99.122	102.56	104.99	103.46	108.01	106.45	101.98	102.96	105.13	107.73	108.21	104.52	104.91	107.36	103.04	104.52	106.37	104.44	98.442	102.25	106.92	103.71	104.87	107.21	107.63	101.12	102.74
107.78	103.64	102.99	100.69	110.47	110.85	105.61	102.81	105.46	110.43	111.01	103.52	108.67	109.67	110.52	106.18	101.07	110.31	105.99	111.95	106.76	100.71	107.72	101.74	106.82	106.7	107.52	106.28	107.88	104.72	103.14	102.24	108.58	102.54	103.84	109.1	106.71	108.86	104.33	104.96	106.63	104.54	108.15	107.04	103.35	110.07	101.57	104.88	108.55	106.01
106.13	106.61	108.93	101.88	106.63	103.71	107.52	106.22	109.07	108.27	109.67	107.25	101.46	105.24	106.56	108.89	105	107.59	104.49	105.31	105.17	104.38	104.99	106.28	107.19	102.16	105.01	106.38	102.35	107.63	102.3	106.95	104.85	104.09	107.96	104.63	105.82	106	106.6	107.44	99.051	110.78	108.16	109.34	105.33	107.22	105.66	104.15	104.13	101.49
111.74	111.92	109.19	113.63	107.55	110.81	111.25	116.92	114.46	109.78	113.17	112.36	111.08	113.73	116.85	113.46	111.03	111.89	112.46	111.34	113.44	112.02	106.84	110.56	109.69	113.47	113.51	111.59	114.81	106.1	112.06	113.36	112.01	111.84	112.04	113.27	117.1	108.69	114.05	109.39	111.51	113.56	113.19	112.46	111.01	111.62	113.65	110.48	112	112.53
107.89	104.68	104.56	107.36	103.1	103.33	106.13	111.42	105.85	105.94	107.34	109.17	105.82	105.09	106.46	108.56	107.77	105.96	102.43	107.66	105.94	101.09	107.96	107.03	103.8	103.42	103.27	104.57	108.11	110.07	104.5	107.49	104.39	108.95	106.23	108.03	106.17	108.33	109.92	104.18	108.53	102.11	107.49	110.43	104.71	107.94	109.17	107.53	105.45	106.57
106.4	102.74	101.55	107.22	97.134	110.54	109.05	101.72	106.16	107.3	101.74	107.53	104.99	107.98	105.51	105.25	107.8	106.1	106.15	106.54	107.23	104.25	107.71	103.91	105.24	105.44	105.49	102.1	107	105.45	102.76	100.97	102.86	100.23	102.56	103.16	108.01	106.82	107.45	97.467	106.35	105.03	102.99	107.03	108.28	102.66	104.74	102.06	105.06	106.81
103.5	97.224	99.595	101.78	96.171	102.85	106.32	98.077	103.31	96.123	98.781	105.01	98.001	98.417	100.59	99.575	102.06	99.698	99.376	100.87	96.529	97.819	103.98	101.66	97.381	98.208	96.24	101.08	103.34	97.445	99.054	96.76	103.28	99.939	99.817	97.503	97.8	99.021	102.25	93.639	99.023	101.25	99.059	100.69	100.23	97.456	103.84	106.75	99.418	104.97
108.43	110.93	111.62	108.5	110.4	104.89	117.67	112.66	111.43	114.32	110.21	107.67	107.15	108.03	113.44	111.34	112.12	108.78	108.53	106.76	109.45	109.64	111.86	109.36	106.96	106.38	110.58	111.74	108.88	106.89	110.47	107.42	106.4	111.72	110.64	110.86	112.72	107.69	103.4	108.54	112.09	108.25	111.39	108.14	112.7	102.43	105.69	110.34	112.19	108.47
103.19	103.99	107.05	99.213	106.83	110.23	108.12	106.17	105.51	104.03	104.44	102.95	104.83	103.31	105.72	108.34	108.9	107.18	105.8	106.72	108.35	104.38	106.99	106.64	106.89	105.7	105.47	106.44	103.21	103.87	103.24	101.98	105.15	104.56	104.89	106.04	104.69	107.89	106.98	106.36	110.83	106.7	109.29	102.73	105.45	106.46	104.37	109.23	105.11	108.53
103.95	106.23	107.56	106.85	109.1	102	109.23	105.26	106.66	104.82	108.02	111.18	105.56	106.9	105.05	106.56	108.07	104.83	104.58	105.11	107.81	107.34	106.7	109.67	105.65	107.26	107.72	105.93	104.17	111.14	103.04	106.18	108.22	103.94	107.18	108.22	106.09	105.8	106.94	106.2	105.79	105.41	106.24	108.36	107.85	103.65	107.8	107.56	102.43	107.28
101.3	101.38	103.56	104.62	101.45	104.35	100.35	100.43	101.98	98.93	103.19	100.73	103.2	99.193	97.97	99.715	99.938	100.78	102.4	103.2	97.003	100.95	104.01	101.5	96.083	98.311	103	99.257	103.45	100.52	98.972	100.05	103.33	96.713	100.49	98.839	97.698	100.25	101.87	96.324	103.14	102.49	105.48	99.264	98.255	96.359	100.9	94.35	99.569	99.71
107.04	105.46	107.51	102.58	99.917	102.67	104.69	105.94	106.67	107.81	107.22	103.35	104.04	108.5	106.32	102.94	105.88	107.68	106.55	106.61	106.38	104.11	103.69	103.96	101.81	105.13	103.63	105.56	104.9	106.83	106.94	101.91	104.86	101.04	110.64	105.43	102.48	102.48	108.2	103.33	104.86	100.94	106.1	105.91	104.55	104.75	106.39	106.63	103.98	103.44
106.4	103.37	102.36	107.07	105.2	107.98	103.68	103.91	102.89	108.34	105.2	104.04	106.52	105.24	100.71	102.92	103.18	104.24	105.27	108.45	103.9	104.94	104.76	106.64	106.14	106.68	101.12	106.44	106.17	106.79	107.29	104.64	107.97	102.9	106.83	108.22	104.65	101.47	104.8	106.61	104.23	105.74	99.887	105.85	103.39	106.16	105.49	105.62	105.33	104.71
101.87	103.3	101.77	99.246	101.03	100.67	105.65	105.3	100.89	104.02	101.59	99.577	102.71	101.98	99.162	98.574	99.739	98.738	97.27	96.368	99.588	98.391	99.36	100.65	102.97	98.832	96.288	97.443	107.03	96.549	99.06	99.852	104	100.5	101.5	99.251	102.46	97.794	98.102	97.531	104.37	101.95	98.222	100.83	97.728	101.03	97.424	100.42	99.385	100.85
113.98	112.75	113.11	111.74	110.78	111.52	112.8	110.85	117.19	109.47	112.39	111.31	109.61	113.01	112.26	109.35	111.53	112.66	115.38	111.51	112.92	116.52	109.66	110.83	108.52	111.55	117.05	117.66	112.57	113.16	110.77	109.62	114.39	109.64	111.99	113.42	112.77	111.75	113.38	112.1	110.58	114.26	114.78	106.43	114.45	111.58	112.03	111.99	114.25	106.8
102.72	106.94	106.75	104.11	108.09	107.5	104.48	106.74	107.43	104.41	105.8	108.38	106.36	105.95	106.31	104.31	106.65	103.07	104.54	106.53	104.39	106.22	105.55	107.83	106.43	108.17	105.69	106.64	106.96	108.78	103.46	99.555	110.25	108.39	101.75	104.3	107.67	108.87	101.97	108.47	99.311	109.85	103.74	103.29	105.68	100.81	104.49	104.26	103.71	105.27
111.78	112.53	116.85	110.85	108.75	108.23	107.66	113.12	109.95	109.3	114.57	112.23	111.67	113.49	114.89	108.71	121.17	110.62	113.66	110.69	110.72	108.11	109.17	113.7	107.55	109.64	115.52	113.09	106.99	114.33	114.82	113.74	108.43	116.02	111.41	113.38	110.4	111.4	112.84	107.79	108.96	108.62	107.85	113.95	113.25	109.24	112.46	110.83	112.86	114.2
111.15	106.79	107.84	105.89	106.1	106.12	108.64	102.27	106.76	108.57	106.02	107.61	104.91	108.65	108.04	107.34	107.35	107.07	106.5	103.35	102.62	106.47	103.56	106.24	99.073	108.13	103.96	106.46	104.79	101.8	105.88	107.09	103.79	101.94	105.61	109.33	103.59	102.16	113.33	104.24	103.43	107.29	103.69	108.15	99.483	107.31	104.51	106.51	110.15	104.03
113.44	112.98	113.81	113.75	112.94	116.47	119.41	109.72	112.64	113.35	109.67	115.19	108.9	114.19	114.86	112.19	111.11	109.62	111.83	113.58	110.77	110.54	109.82	117.43	111.24	111.8	110.78	115.95	116.01	109.51	113.46	117.61	111.75	112.12	114.83	115.4	112.65	110.54	111.58	114.89	112.78	110.07	114	110.09	111.97	115.47	109.76	108.91	111.5	111.61
96.955	100.15	100.41	98.283	96.989	97.976	95.687	99.82	103.41	96.892	100.55	97.873	100.57	99.022	103.96	102.83	97.832	97.143	95.857	101.58	97.934	98.329	98.85	101.65	98.449	99.555	100.88	97.12	95.915	100.28	95.694	98.705	100.4	101.01	101.91	99.813	98.693	96.625	98.997	98.61	97.36	100.44	99.034	100.85	98.408	98.916	104.91	96.058	99.314	95.577
111.58	113.76	110.14	115.73	111.45	107.21	112.93	112.35	109.55	109.7	110.1	109.6	110.53	114.67	111.97	110.93	111.28	111.69	109.35	112.05	110.99	113.71	112.51	109.53	111.26	113.32	104.5	113.04	109.07	114.75	107.71	110.12	111.05	109.56	109.85	107.77	111.94	108.22	114.76	113.78	111.8	113.37	113.42	114.59	109.89	111.39	108.13	110.73	114.17	113.67
98.174	98.231	99.611	102.07	98.271	100.87	97.143	101.75	99.055	100.5	101.31	95.488	101.75	99.857	99.692	101.92	96.125	98.664	108.06	102.07	97.977	95.807	100.96	105.65	102.64	95.531	101.32	98.958	98.516	101.36	99.822	100.7	103.5	100.01	101.6	95.845	100.53	97.552	96.618	100.19	98.867	100.83	99.049	99.077	102.08	100.84	98.018	96.057	100.61	102.73
119.26	112.44	110.45	114.15	111.05	108.87	110.12	112.79	112.11	113.67	112.53	112.69	111.05	112.49	112.08	112.07	112.64	113.31	114.5	110.59	113.85	112.94	111.02	111.7	113.32	108.63	112.64	111.45	109.75	111.58	115.68	114.73	111.03	111.17	111.06	112.69	117.74	111.06	113.14	110.12	110	112.18	115.43	110.48	116.33	115.28	116.07	114.64	116.08	112.51
109.89	116.59	111.91	109.73	113.25	110.46	109.98	112.88	109.2	110.75	114	110.55	111.02	109.14	112.7	111.09	112.88	110.57	115.2	112.42	112.3	115.74	106.61	113.71	113.94	109.94	111.07	109.08	111.95	110.04	114.18	113.91	116.64	107.9	111.29	108.78	113.47	113.24	111.64	110.43	110.09	110.67	112.61	117.29	109.24	108.96	115.37	112.47	115.12	113.64
104.02	106.26	103.54	105.16	103.94	102.55	108.54	104.3	106	103.17	103.06	102.3	103.9	102.46	102.38	109.13	101.43	106.27	104.79	106.57	104.03	104.62	103.9	104.63	102.6	110.19	104.85	103.87	105.53	105.95	105.26	103.24	101.03	106.43	104.56	108.83	102.29	104.36	101.87	105	103.96	100.89	101.17	103.63	108.45	106.61	104.1	108.99	105.71	106.78
110.38	110.53	114.21	105.57	110.45	111.13	109.89	106.71	111.28	113.27	108.95	111.61	115.22	110.9	113.23	112.72	107.32	108.44	110.4	114.11	110.43	114.09	108.61	109.45	114.45	111.7	112.54	114.35	110.48	113.2	107.1	112.48	110.34	109.72	107.98	108.1	108.31	110.54	109.89	111.57	105.59	104.12	107.55	107.1	112.65	107.45	113.31	110.52	109.85	110.29
109.83	109.38	112.92	108.04	108.46	108.5	108.4	108.28	105.5	111.04	107.68	112.86	106.45	107.12	110.52	110.08	108.28	109.24	109.34	113.47	106.88	114.66	107.61	111.31	106.51	109.45	106.24	109.72	107.41	111.78	112.82	110.16	107.07	110.31	110.75	111.17	112.8	110.96	107.3	113.82	107.13	113.39	110.63	113.12	107.77	109.75	109.54	110.5	106.93	106.49
119.95	118.97	121.4	114.7	121.08	113.69	115.77	119.12	121.15	115.75	118.35	115.51	114.84	120.64	120.04	118.15	119.6	116.88	118.98	116.11	112.09	118.05	119.16	120.64	118.77	117.79	115.83	120.16	118.44	116.73	116.15	123.03	118.63	119.32	119	112.92	114	116.68	123.15	119.33	116.89	116.44	119	115.73	116.92	118.5	121.95	116.76	121.86	116.16
95.362	101.32	98.231	103.84	96.914	100.32	98.412	102.88	99.619	97.047	100.61	102.24	100.46	104.1	102.9	98.554	97.874	99.949	101.8	95.628	101.88	101.23	99.479	98.244	97.704	98.09	97.557	101.65	97.344	98.703	99.707	102.67	99.202	100.05	95.792	98.277	100.55	99.396	101.55	98.356	100.93	101.21	102.42	103.62	101.48	101.11	99.942	95.219	102.15	97.421
103.44	107.85	107.68	105.71	106.9	100.77	108	103.49	105.39	103.29	101.44	101.95	106.06	108.02	107.48	103.12	105.46	105.63	105.95	106.35	106.88	102.25	103.36	106.11	105.25	109.44	106.38	105.01	102.92	102.11	109.3	104.88	106.05	103.29	105.96	102.5	104.89	109.42	102.94	104.4	106.1	106.45	104.19	107.59	105.97	109.89	108.29	100.45	109.66	105.88
99.574	104.82	98.692	102.39	104.45	101.94	106.16	95.537	102.78	103.6	96.679	95.213	103.19	98.937	99.052	100.12	97.955	100.37	101.06	101.15	98.015	98.109	97.937	100.92	96.078	102.24	100.54	97.235	98.92	100.06	101.64	102.52	105.17	100.41	102.25	100.57	98.081	96.769	99.507	95.244	101.23	100.46	96.513	99.467	99.909	97.13	99.571	97.279	97.226	100.02
110.92	110.27	112.37	110.74	112.62	110.7	109.29	108.44	110.99	111.24	110.66	113.48	112.85	105.02	108.08	108.19	111.48	107.68	111.5	112.13	106.65	108.56	109.68	109.74	112.07	112.23	111.48	113.41	112.85	111.61	109.91	110.09	105.3	110.01	111.12	106.09	108.78	107.15	112.16	110.7	111.58	106.11	106.9	107.22	106.9	109.79	110.84	111.9	110.4	110.49
103.49	99.869	98.579	102.79	104.18	99.55	103.52	102.74	95.52	101.92	105.46	100.29	97.808	101.43	100.14	101.17	102.39	98.414	99.483	101.33	104.84	97.737	100.97	99.385	98.006	99.916	96.847	98.948	105.46	97.569	98.899	100.28	100.82	102.05	103.29	99.082	97.118	99.301	97.1	97.437	96.887	99.992	99.04	96.617	101.17	97.656	105.3	102.24	101.59	95.709
108.77	115.48	112.49	109.07	114.78	112.53	111.54	113.21	108.45	109.26	112.72	110.64	110.04	109.41	112.08	112.85	113.41	113	110.22	111.36	113.61	113.38	111.23	117.72	106.62	109.59	110.26	114.02	112.25	110.26	111.25	114.15	111.99	112.49	107.95	111.13	109.76	108.42	108.8	110.89	109.03	110.88	112.23	110.97	112.14	113.72	110.96	110.83	112.23	110.84
103.36	102.94	104.38	103.53	106.89	107.08	102.98	106.67	105.97	108.23	105.28	105.87	104.78	100.91	107.21	106.46	105.75	105.03	106.76	110.41	109.34	108.69	99.254	106.47	103.63	104.33	106.75	105.44	106.44	102.7	102.3	106.82	101.78	105.74	103.8	103.63	104.42	108.4	104.89	103.25	107.51	102.68	107.42	109.78	102.39	107.21	104.41	101.96	107.04	103.36
110.86	106.86	110.39	116.34	111.92	110.68	109.89	111.16	112.85	108.69	111.39	112.02	111.45	109.54	109.52	111.72	110.24	109.68	115.17	110.94	111.54	111.05	113.73	113.15	115.59	110.91	108.67	109.5	113.75	110.24	115.75	115.32	112.74	111.77	112.56	114.26	113.74	108.65	111.75	111.27	107.75	111.62	108.48	111.35	108.99	113.45	111.36	110.83	109.47	118.51
105.46	106.49	105.03	105.07	100.49	102.78	101.38	103.74	103.05	105.54	101.92	102.57	103.02	105.07	107.68	108.42	105.11	99.909	104.04	106.67	102.26	99.095	106.47	104.87	106.26	107.37	101.51	107.87	107.47	103.13	107.06	98.954	108.79	99.346	104.27	108.52	104.78	104.16	105.96	105.68	104.1	103.78	102.71	107.7	106.62	104.17	99.747	110.98	102.6	103.71
111.78	110.56	105.07	114.08	112.34	110.53	115.27	111.94	111.17	113.49	113.03	110.52	110.21	110.92	111.98	113.04	116.04	112.04	110.93	112.1	112.53	115.68	114.96	113.83	108.1	115.09	115.3	110.71	112.58	110.52	113.11	110.53	111.23	110.93	109.61	112.53	107.66	113.92	112.84	110.3	111.05	114.19	106.17	108.07	113.17	107.15	114.82	112.48	110.95	110.98
115.8	114.46	112.27	118.98	114.13	110.44	110.49	111.2	110.36	116.71	112.85	114.81	109.8	109.81	111.7	115.19	113.39	116.01	115.02	111.71	114.93	109.56	112.94	111.36	112.7	113.91	116.51	113.51	108.99	111.54	115.52	112.09	112.13	117.2	115.4	115.4	109.62	114.01	110.15	111.67	115.36	116.17	113.2	113.34	109.66	113.53	114.15	113.26	112.33	111.83
105.51	104.6	105.79	103.29	102.85	103.15	109.02	101.82	104.07	101.41	103.92	104.43	104.4	102.1	104.25	103.71	103.34	105.37	102.69	101.44	99.023	103.6	105.53	102.4	107.04	107.56	101.36	100.71	107.26	104.94	106.07	101.56	106.45	101.13	106.1	105.19	104.25	107.48	103.66	100.86	106.59	105.21	105.72	106.92	104.57	108.43	108.32	104.41	102.09	103.34
102.25	102.6	105.19	101.8	102.88	98.164	107.2	108.37	103.83	107.05	105.65	106.53	110.3	107.92	104.67	103.25	103.3	107.69	101.11	104.68	107.54	108.33	106.59	100.59	104.23	102.91	107.04	101.8	104.13	103.65	105.43	105.73	107.16	103.6	107.62	105.84	104.84	101.91	103.24	102.93	103.43	105.99	106.48	101.95	104.66	106.82	104.93	106.48	105.51	100.51
103.05	110.27	107.26	103.33	104.71	109.7	112.05	106.54	103.3	107.55	103.02	107.8	103.12	107.22	106.67	106.33	106.1	104.44	107.96	106.32	108.19	103.07	106.11	104.37	105.73	107.78	101.24	106.44	110.07	104.43	104.42	107.83	109.86	107.79	105.97	103.76	104.93	104.14	107	110.27	105.46	103.84	106.97	104.24	102.88	101.84	105.67	100.93	104.93	103.74
113.61	115.97	107.57	110.84	112.1	111.46	112.61	111.52	110.45	111.68	108.47	114.17	112.81	116.57	112.87	107.62	107.99	107.73	111.4	113.34	115.95	110.08	115.23	110.46	109.71	110.25	109.08	113.91	111.05	110.73	112.9	107.76	111.1	112.02	114.29	110.74	116.93	114.38	112.06	114.61	113.07	112.11	113.41	119.31	115.64	109.85	111.22	108.46	111.93	112.03
111.44	113.33	113.74	113.23	112.54	113.1	109.43	114.84	108.72	111.88	110.32	111.96	109.58	113.44	113.39	109.45	113.23	111.78	112.94	108.3	110.29	113.63	112.14	110.81	111.95	115.59	110.55	114.24	114.03	111.73	111.96	108.8	111.09	113.65	112.37	110.11	111.81	111.34	112.91	113.48	113.85	111.35	114.37	110.36	109.33	116.46	114.51	112.86	111.59	111.04
107.93	112.26	112.11	110.41	111.3	111.76	107.19	113.79	110.98	114.1	112.44	111.59	113.19	112.5	107.17	110.16	110.11	105.56	109.79	112.42	108.34	107.89	114.7	110.52	113.87	109.73	114.91	111.82	113.68	112.03	117.15	111.15	109.15	109.41	115.15	117.92	113.58	107.94	109.68	112.45	111.82	110.05	108.79	111.8	112.98	113.44	108.7	111.53	112.45	111.8
106.48	104.74	106.87	111.79	105.06	106.19	105.27	102.38	107.77	106.17	104.76	109.96	102.79	107.82	107.33	100.47	101	104.72	102.59	106.03	106.23	104.03	107.63	106.34	103.63	102.71	103.72	104.06	109.9	106.57	104.06	105.07	108.71	102.68	109.53	105.96	107.17	104.49	107.82	108.72	106.83	105.04	102.79	103.81	104.54	105.13	103.93	105.52	104.17	103.61
107.12	103.54	103.99	102.12	103.65	102.25	102.68	101.6	103.8	107.36	105.71	106.42	104.02	104.88	105.96	104.05	105.71	104.43	107.33	103.16	106.13	107.56	106.67	105.02	105.52	102.35	101.65	104.46	104.41	105.55	102.23	105.99	102.64	108.67	98.696	105.07	108.4	105.42	107.63	105.35	100.21	107.21	104.21	99.89	102.72	100.6	103.96	101.39	101.47	105.86
107.76	109.21	111.25	111.23	111.95	110.09	113.51	107.66	113.12	106.86	109.43	106.77	109.58	107.63	109.22	106.56	112.49	107.51	112.07	111.79	108.12	110.16	105	110.46	108.42	110.47	109	109.56	114.37	107.94	114.34	104.14	112.16	105.45	107.42	112.48	108.21	106.04	110.91	111.99	108.91	109.4	107.77	109.61	111.94	110	111.09	108.9	110.2	109.75
111.73	113.68	110.31	109.25	112.89	113.13	108.75	114.51	109.31	112.44	111.19	114.65	112.68	111.37	112.86	113.88	110.8	111.95	110.28	112.32	113.48	108.33	109.86	110.6	112.42	114.96	113.17	110.72	113.25	110.43	111.25	111.98	111.19	111.18	110.76	108.89	112.04	111.88	109.26	115.57	109.97	113.74	108.68	113.42	113.45	112.37	116.75	112.97	108.02	109.05
113.17	114.36	114.85	113.87	112.72	112.84	106.18	110.64	112.41	113.33	108.04	115.28	107.78	112.34	112.09	115.83	114.59	110.72	111.73	111.54	110.99	115.31	110.7	110.97	111.74	108.02	109.31	112.56	116.06	106.45	113.26	110.36	108	113.95	111.2	112.57	113.99	113.21	113.19	110.25	111.28	114.35	115.37	115.21	116.43	111.62	116.25	110.92	114.03	111.04
107.69	106.34	105.91	108.64	104.3	104.3	107.11	100.33	106.39	101.45	104.34	106.06	103.35	106.17	110.16	110.16	101.27	102.47	109.59	105.33	106.33	106.09	107.66	105.53	106.02	110.83	105.45	104.22	107.37	104.55	108.92	106.89	103.57	101.91	108.3	100.66	105.5	104.71	107.19	106.3	106.87	106.94	106.7	103.88	108.32	108.67	104.35	106.79	110.46	101.43
100.09	101.96	104.7	106.34	102.07	111.03	102.43	107.2	104.83	107.11	102.16	101.42	105.67	102.34	102.51	99.73	107.88	103.47	106.49	104.19	100.74	105.28	102.4	100.64	103.71	104.55	102.66	105.62	104.26	107.15	103.02	105.01	102.41	104.48	105.61	102.45	104.46	104.36	103.84	105.58	108.27	104.75	104.58	99.185	99.818	106.26	104.5	104.63	104.77	101.77
103.47	106.56	105.12	105.06	103.59	106.06	103.72	108.38	106.45	106.26	100.54	103.34	105.82	101.4	101.98	100.8	104.27	101.68	104.33	103.67	103.31	103.39	101.41	105.26	107.21	105.53	104.05	106.13	106.22	104.09	103.76	106.53	102.49	104.07	103.2	103.78	104.65	109.15	101.1	108.7	102.07	102.68	104.91	103.65	97.702	112.5	104.66	103.59	103.01	103.89
104.48	107.55	103.71	105.78	106.17	110.66	110.41	102.57	106.62	107.79	109.5	109.06	107.87	107.05	109.75	110.91	108.64	109.83	111.9	106.56	112.2	111.16	110.05	112.51	108.87	109.61	111.01	112.75	109.22	106.77	110.13	110.35	114.04	112.05	105.93	109.74	107.92	104.44	107.7	111.51	112.15	104.49	109.32	111.52	115.73	107.73	112.67	108.75	108.18	115.27
103.14	104.22	102.54	105.17	101.88	105.45	106.49	104.24	103.58	109.7	104.13	108.16	108.15	103.17	111.95	104.26	109.57	106.14	107.67	99.683	104.19	108.3	107.83	102.17	110.53	103.06	106	107.58	104.51	105.29	104.81	106.34	106.72	106.92	106.51	104.56	106.84	103.09	103.53	108.1	107.4	108.84	104.36	108.47	107.71	106.35	107.11	111.18	103.2	103.34
115.54	115.69	108.94	110.44	112.34	108.3	111.16	112.57	109.86	111.34	116.24	110.37	110.75	105.04	115.1	110.35	108.66	110.34	107.61	107.79	108.1	108.37	111.29	112.59	116.5	107.04	114.94	108.55	108.63	113.02	112.42	111.41	106.93	109.46	111.9	114.63	112.84	108.33	114.23	113.23	109.92	107.69	109.09	109.15	103.82	110.75	114.4	108.8	113.82	111.82
112.02	110.8	105.09	112.62	109.64	114.99	109.92	111.26	112.52	112.14	108.38	108.21	106.49	114.41	112.89	108.19	112.52	111.32	110.3	113.87	106.17	106.3	112.82	106.48	110.16	109.93	110.17	111.19	106.67	110.18	112.22	112.91	111.18	105.14	106.39	112.71	108.46	113.69	111.44	109.36	112.44	107.02	108.95	110.45	109.53	111.2	107.83	111.69	108.08	109.95
103.58	106.65	106.98	106.23	101.79	105.21	105.6	107.4	99.904	107.61	105.42	106.15	107.57	105.22	103.16	99.345	101.54	104.51	105.07	110.22	106.65	102.2	105.33	105.67	99.572	106.41	109.49	104.45	108	101.02	102.11	108.85	104.43	105.6	108.39	108.06	105.17	104.59	106.17	111.75	103.9	107.74	100.02	105.5	107.11	111.31	108.64	109.54	105.93	104.96
111.18	108.73	111.02	114.11	109.94	113.64	113.61	109.81	111.01	110.62	111.04	109.83	111.88	108.97	110.57	107.31	107.24	114.86	113.38	109.87	108.76	111.17	111.5	106.31	109.6	110.54	111.42	112.94	108.91	113.52	111.33	113.48	112.7	106.6	111.63	110.47	108.65	107.4	110.88	107.55	112.43	111.59	109.35	106.7	112.08	109.66	114.27	109.33	106.81	112.7
113.2	111.12	110.36	108.68	111.59	109.81	114.2	110.18	114.02	111.32	112.84	112.39	114.02	112.97	113.55	111.14	111.98	111.92	114.34	111.7	112.01	109.89	113.66	112.66	112.56	112.82	113.98	115.61	111.15	111.75	113.3	113.96	108.74	114.46	116.18	109.9	120.78	110.94	111.48	112	115.2	111.59	112.58	111.53	111.22	111.51	110.77	110.54	111.79	109.25
109.51	109.44	104.91	106.88	110.02	111.46	113.22	109.27	109.65	105.96	107.47	115.85	106.28	111.22	112.35	106.19	112.08	109.91	110.67	108.58	104.46	112.78	111.31	111.52	112.72	107.55	108.24	108.78	110.74	109.04	109.27	109.02	110.58	108.34	112.16	108.08	108.57	105.89	111.03	113.82	113.54	111.1	111.37	107.21	111.69	110.79	110.05	113.05	107.58	106.42
101.6	107.02	101.02	107.66	107.3	104.6	110.26	101.97	110.16	107.91	105.14	109.1	111.95	109.91	105.31	104.35	103.09	106.85	104.81	104.41	103.32	103.35	102.04	103.9	106.1	107.92	107.08	105.66	107.5	103.17	105.14	108.13	106.61	104.28	102.99	107	106.38	104.31	102.62	105.82	104.87	104.89	104.76	103.68	106.96	100.59	106.12	109.98	105.22	109.12
103.26	101.59	103.79	105.44	105.82	104.72	105.89	102.82	104.9	110.94	106.82	103.45	107.96	107.96	103.08	106.15	107.47	107.18	105.14	110.21	109.96	106.57	105.36	109.59	102.74	104.09	109.09	107.19	104.25	109.87	108.84	104.31	105.81	107.28	105.17	106.29	105.25	107.23	104.43	104.2	108.15	106.14	106.16	106.48	105.12	105.22	104.68	104.46	102.48	98.382
106.13	108.99	104.73	105.23	107.28	104.14	108.71	102.49	107.37	109.13	108.43	109.2	102.13	107.48	107.56	103.08	105.98	105.36	103.17	103.99	105.21	102.8	103.96	103.39	102.95	106.33	102.12	107.66	106.3	105.17	109.93	106.84	104.03	111.04	110.64	110.42	103.74	107.32	105.21	102.87	110.41	104.78	108.04	102.6	106.73	102.95	104.62	107.91	103.88	106.25
103.98	102.84	107.67	105.73	105.45	106.15	105.43	106.13	105.4	109.81	107.55	107.25	104.59	104.18	107.19	102.44	103.88	109.52	107.56	100.34	107.18	100.8	104.07	100.99	105.63	107.63	107.93	106.21	103.34	102.12	107.03	104.12	106.38	103.87	107.29	102.69	105.23	102.99	104.61	103.26	107.76	108.3	105.11	101.07	111.8	103.6	105.12	107.8	105.14	109.12
110.15	114.11	110.95	113.05	108.8	113.87	112.93	106.04	111.8	110.38	109.18	106.08	113.06	111.62	113.66	113.61	110.56	107.47	107.51	108.56	115.93	107.15	110.08	107.88	109.64	108.9	110.52	109.96	109.27	108	106.93	112.15	108.47	107.23	112.7	110.71	108.4	108.71	113.68	110.44	106.57	109.39	107.26	112.97	108.88	111.94	110.06	108.44	111.22	107.24
101.17	102.42	107.21	106.4	105	107.69	102	104.19	107.71	104.56	105.79	107.21	104.11	107.14	108.16	104.04	101.34	108.69	102.99	105.75	103.26	104.24	109.9	101.37	102.73	101.42	107.81	106.41	106.56	106.66	105.41	101.56	102.81	105.95	103.34	101.13	105.94	106.96	101.89	105.14	104.38	106.13	103.86	101.26	101.38	104.32	105.78	107.4	103.17	105.56
113.19	113.83	108.31	114.2	111.42	109.14	110.13	111.02	110.31	111.23	117.03	112.49	111.49	109.69	109.24	109.13	108.86	107.35	116.14	117.32	108.66	111.1	111.94	110.49	107.08	111.86	110.37	110.48	112.53	112.88	109.9	109.27	110.84	110.94	107.34	108.59	105.81	112.88	112.04	112.38	112.65	110.79	112.6	110.98	109.83	110.49	108.75	110.07	109.68	110.65
107.09	106.16	106.85	105.09	105	98.706	104.08	106	103.99	104.32	106.21	102.44	109.2	100.34	107.35	101.33	104.2	105.62	103.42	106.16	105.56	104.15	104.7	106.39	105.99	103.72	104.18	106.64	103.84	106.76	105.21	105.56	103.85	107.28	106.16	104.15	110.37	102.31	103.81	106.64	105.73	105.9	108.11	107.04	102.87	105.15	109.02	102.71	109.37	102.42
97.621	95.682	102.09	100.78	95.733	103.68	101.44	98.354	105.79	99.179	95.486	98.033	102.8	105.27	97.155	101.75	102.52	102.51	102.39	97.485	101.11	97.907	98.436	98.192	98.663	99.441	101.44	100.67	96.953	104.54	96.364	102.57	101.18	99.805	99.454	100.72	102.74	96.995	99.791	100.3	100.14	99.312	106.29	98.746	98.366	97.664	100.35	100.44	103.93	103.92
100.58	102.3	99.827	99.694	101.01	104.4	102.43	105.25	99.492	100.2	101.1	100.59	103.69	104.58	97.37	98.38	102.2	101.19	99	101.08	103.2	101.75	100.54	99.55	98.114	101.85	102.74	100.73	99.338	99.445	98.073	93.416	103.8	100.42	99.404	100.54	96.958	98.484	104.02	103.26	101.39	105.14	105.78	102.1	100.97	96.911	98.65	98.873	97.689	98.612
106.22	102.07	102.33	103.57	105.95	108.43	103.85	104.63	104.24	104.4	104.77	106.72	104.4	103.99	108.29	107.37	109.55	102.46	106.13	106.86	105.51	102.6	103.54	104.37	108.77	102.18	108.8	108.07	104.32	107.5	106.19	105.29	108.39	104.21	112.53	104.68	104.94	104.06	104.08	101.36	108.15	104.84	105.84	106.5	105.86	105.45	101.21	105.38	100.07	105.23
108.41	106.92	103.32	101.91	106.54	103.42	108.7	102.06	104.07	106.37	107.92	108.76	104.53	105.98	103.43	102.01	106.74	103.69	103.98	104.42	108.84	109.41	105.13	106.33	101.13	107.17	108.6	106.02	108.17	107.34	106.45	106.09	107.18	108.43	107.97	107.61	108.3	108.83	107.46	104.52	105.94	108.07	105.01	107.46	103.09	108.36	103.24	105.37	101.85	105.99
102.37	108.52	97.682	105.48	106.41	99.908	108	98.377	103.71	107.95	103.71	103.77	105.06	100.8	103.22	108.29	109.02	102.89	104.12	101.06	102.14	105.98	105.9	106.47	106.81	103.07	101.11	103.81	105.58	105.15	103.86	109.65	103.78	106.07	104.82	105.14	105.63	106.63	99.625	102.66	104.78	106.68	103.66	104.54	105.88	104.62	104.59	103.58	107.88	100.5
113.63	115.28	115.06	111.37	111.3	115.25	111.9	108.03	110.49	115.12	116.1	113.27	110.61	111.06	116.55	111.45	111.92	113.47	111.17	110.89	109.2	108.61	114.21	109.65	113.09	110.92	113.18	108.66	107.05	111.74	115.61	114.44	110.73	111.22	113.67	114.46	110.11	113.68	109.32	112.12	113.45	114.93	110.25	110.68	111.64	111.3	112.47	111.99	110.71	114.76
111.4	110.26	111.08	106.68	111.63	108.73	107.31	115.52	107.27	113.14	110.11	112.9	109.98	111.25	112.56	116.5	109.23	111.31	107.36	107.06	112.93	111.96	111.46	107.93	111.41	114.06	107.85	112.38	108.1	111.66	115.56	111.22	112.4	105.7	112.2	108.64	109.89	112.46	112.55	110.6	116.76	106.49	111.58	111.15	107.67	109.43	113.39	107.83	107.42	112.34
109.61	106.82	109.89	108.59	108.57	114.56	106.29	110.77	106.54	116.2	110.44	112.7	111.9	108.74	107.91	114.16	114.72	112.88	112.43	112.08	113.54	108.18	107.99	113.87	110.22	111.69	108.42	106.68	111.18	112.01	108.82	107.48	113	111.25	111.3	110.15	108.31	111.82	113	109.29	112.97	108.58	110.53	110.42	113.04	106.71	108.04	110.59	107.49	108.56
113.36	110.61	108.63	112.55	112.03	108.27	114.1	113.4	110.45	111.56	114.24	111.1	111.8	108.84	113.92	108.78	111.52	107.75	111.64	111.56	110.44	117.04	114.2	111.52	113.68	114.38	110	111.32	111.24	114.96	111.22	113.18	109.29	110.9	109.04	112.76	111.06	104.66	113.83	111	111.02	110.43	116.74	114.37	108.72	110.75	111.48	110.66	112.4	107.32
107.58	102.82	107.44	106.51	104.09	104.62	106.49	104.99	102.73	103.78	106.65	106.43	108.56	106.78	107.4	103.87	104.35	104.64	106.25	108.8	104.36	106.52	112.85	107.19	104.02	104.75	102.88	103.44	105.81	104.52	107.35	104.33	108.21	104.52	105.21	103.61	107.44	105.94	106.84	104.55	105.52	108.2	106.19	108.15	107.83	105.78	107.71	105.55	107.7	100.46
109.45	105.01	105.79	110.49	108.04	104.4	105.59	106.18	106.79	108.12	106.3	105.59	106.73	102.28	103.96	105	105.77	102.54	103.65	107.48	105.44	104.59	106.33	102.89	107.53	103.67	105.35	104.74	105.82	107.21	103.89	108.7	107.63	107.56	105.28	110.09	110.22	106.53	105.5	103	110.73	107.08	108.2	103.42	111.56	102.66	105.17	104.88	103.84	103.07
98.047	104.2	101.7	106.89	100.43	97.232	97.575	103.13	97.159	98.22	95.966	96.99	100.06	100.09	99.038	100.9	100.25	101.58	97.142	96.749	99.13	106.36	100.83	100.53	97.299	98.781	103.35	96.906	99.147	98.699	97.233	101.58	103.93	100.34	99.21	98.191	101.74	100.86	98.509	100.62	97.639	101.7	98.143	105.44	104.44	95.636	97.037	99.27	100.73	101.08
100.87	100.43	98.274	102.3	100.55	102.01	98.158	100.36	99.388	103.49	99.316	98.553	102.13	101.7	99.572	103.8	103.44	103.59	98.847	99.713	99.318	100.26	99.742	99.415	103.95	100.68	101.57	103.2	100.05	106.04	102.02	99.948	103.14	100.99	101.87	100.02	100.06	95.623	101.59	101.27	99.791	104.98	98.768	102.63	103.94	95.147	100.19	96.853	98.793	101.34
102.87	106.34	103.92	105.44	105.53	105.29	107.9	105.97	107.62	106.85	102.07	105.55	105.74	108.29	104.92	103.79	105.27	106.6	103.06	105.07	110.6	105.3	105.12	104.47	104.31	106.15	105.38	108.47	104.27	107.75	105.34	106.41	106.08	103.53	105.11	104.95	107.31	106.88	106.65	103.52	103.46	103.15	107.49	105.53	109.23	103.6	104.31	103.81	101.99	105.91
102.48	98.388	101.3	92.907	100.25	101.7	99.564	105.12	102.57	100.55	99.028	103.31	102.27	103.19	98.328	100.19	100.7	100.63	106.05	104.74	96.3	99.492	103.37	97.188	103.29	98.025	103.39	102.19	97.408	101.67	98.172	96.867	104.36	95.637	103.84	105.49	103.07	104.76	100.86	97.871	100.85	101.52	101.24	105.25	97.445	97.001	99.182	99.863	103.31	100.58
110.52	109.86	116.25	109.59	112.91	113.48	111.03	112.44	111.95	112.75	113.08	109.92	113.71	112.05	111.38	113.91	110.24	115.76	110.9	110.34	110.86	108.9	110.54	118.63	107.01	114.48	112.04	110.14	105.16	105.82	114.61	106.65	111.14	105.64	115.87	108.29	115.23	108.31	110.17	110.3	114.72	112.34	115.59	112.12	113.51	109.81	112.92	108.68	116.77	114.89
111.72	116	107.61	112.03	113.03	113.87	114.12	111.22	112.17	111.04	112.17	109.69	114.95	114.34	112.42	114.37	112.93	112.39	114.76	112.69	109.37	111.87	116.43	111.93	106.85	113.53	109.54	114.91	113.59	109.75	113.04	109.67	114.86	112.77	117.46	110.14	109.42	108.35	110.64	113.33	108.91	109.16	112.16	105.92	111.89	116.11	111.96	112.77	113.66	113.54
111.76	114.95	115.87	109.21	114.62	114.2	109.91	111.4	111.99	111.16	108.2	111.82	111.1	116.3	112.91	113.67	113.09	111.66	113.21	109.29	115.61	119.4	116.57	109.7	114.66	108.8	111.63	113.98	112.18	110.57	116.85	115.24	109.32	109.93	111.78	110.62	110.1	111.77	110.41	110.25	113.65	113.34	113.25	114.09	115.34	116.44	108.75	111.81	115.31	114.53
106.5	104.65	100.79	102	102.8	106.29	103.23	109.54	102.16	100.25	107.75	102.58	104.89	101.5	106.35	108.12	106.54	109.64	107.73	108	106.98	105.13	101.71	101.72	105.52	107.76	104	106.06	103.31	107.09	109.49	106.66	110.81	104.62	106.72	108.79	108.34	107.67	104.93	105.08	102.34	107.58	105.52	106.66	104.69	107.99	105.13	102.63	104.76	106.08
105.03	106.49	102.18	105.4	103.57	104.42	105.46	107.51	106.57	107.05	107.52	101.62	106.54	104.86	106.22	102.32	106.24	106.14	105.9	103.3	104.07	107.17	103.99	108.28	105.58	103.93	103.42	103.08	107.5	104.35	108.5	106.35	99.525	104.31	105.1	103.8	104.33	105.14	108.22	98.156	106.83	107.69	101.65	101.69	103.01	108.41	104.75	107.73	103.95	104.65
111.55	109.94	111.98	109.85	113.05	107.82	108.62	111.56	110.22	112.71	106.21	109.04	115.28	108.18	109.84	116	108.5	113.14	109.03	110.85	111.49	112.84	111.39	114.85	114.2	113.68	111.29	107.26	114.32	109.78	110.72	114.35	110.22	110.91	113.12	115.02	114.05	105.12	110.1	111.93	112.76	106.01	112.01	114.65	110.51	110.58	113.14	111.42	110.97	112.91
111.58	112.22	117.34	111.74	107.65	110.43	114.5	114.71	109.1	107.43	111.73	113.35	115.12	111.46	114.08	111.54	109.15	109.93	110.21	111.94	117.73	109.51	110.2	114.11	110.15	110.96	114.63	112.62	116.2	115.94	110.02	114.69	110.45	110.85	110.68	114.75	110.75	102.92	109.97	112.97	104.09	111.21	114.79	107.55	112.19	110.89	109.33	114.74	116.52	110.27
110.36	108.09	107.03	103.05	104.18	102.92	106.56	104.62	109.18	104.54	103.72	103.79	102.05	106.6	108.07	104.59	105.53	110.06	105.02	104.35	106.43	103.62	101.43	104.68	105.25	104.35	106.65	111.78	105.69	106	104.82	106.93	105.04	109.73	107.89	104.09	105.43	102.39	111.23	106.71	106.08	104.46	107.77	101.74	110.05	104.96	104.54	105.99	106.54	104.28
108.6	111.4	111.43	108.93	111.13	104.6	110.59	111.18	111.62	113.34	108.6	115.51	108.58	113.84	109.02	108.9	107.34	107.22	107.01	107.3	107.44	103.97	108.48	109.62	110.42	108.77	111.55	108.96	110.8	111.24	111.61	109.52	108.38	108.2	111.66	113.43	109.77	110.83	110.68	110.88	109.18	110.07	113.27	111.93	106.33	112.22	118.85	105.09	107.28	108.12
106.1	103.82	107.05	103.33	105.13	107.46	101.95	106.26	98.857	105.97	104.69	102.61	106.76	105.26	104.16	111.43	105.55	106.03	107.38	108.05	111.18	104.62	104	107.72	102.92	103.84	107.58	105.86	100.42	105.83	104.41	106.78	108.57	104.86	104.53	99.307	105.05	107.47	103.63	107.33	108.67	105.93	108.94	108.58	104.61	102.42	109.59	107.58	106.81	103.93
108.48	106.9	109.96	106.49	104.88	107.36	102.66	106.03	101.91	109.67	103.81	109.04	103.34	110.14	106.76	106.38	106.12	105.56	103.93	106.57	106.73	102.81	104.6	107.55	103.53	106.27	103.37	106.33	103.74	106.76	108.87	107.44	110.3	103.43	103.3	101.94	107.69	108.91	106.95	107.94	108.08	101.84	107.76	108.42	107.09	110.79	105.12	107.55	105.87	106.2
103.54	104.03	107.57	107.28	104.38	107.79	101.56	106.55	106.52	100.96	105.62	109.58	102.45	106.69	104.88	103.54	104.75	106.47	104.37	106.61	105.03	104.44	104.22	104.13	104.27	105.44	106.26	104.32	105.78	102.64	106.86	106.16	104.81	105.24	107.04	98.985	105.32	112.79	104.96	109.97	103.82	105.95	103.74	108.74	107.99	104.38	106.83	99.783	105.33	105.16
109.63	106.57	103.05	105.77	104.61	104.88	104.83	105.06	107.54	107.22	103.86	107.59	104.63	108.67	106.13	105.81	107.15	106.38	106.13	106.95	108.8	103.07	105.1	107.75	107.24	110.06	109.89	105.85	103.48	104.57	110.42	104.62	109.58	104.46	104.59	107.65	109.7	107.24	105.63	111.36	105.86	111.8	106.95	110.42	104.79	103.88	107.81	110.9	101.83	107.22
104.86	106.55	105.05	108.56	105.05	107.38	105.19	104.24	104.86	102.45	101.41	103.65	105.54	106.98	105.97	107.74	106.28	106.61	106.66	106.02	106.32	107.06	107.22	101.67	105.69	105.36	104.01	106.81	109.15	105.36	102.37	108.06	107.96	106.73	107.21	104.96	105.39	108.66	108.72	106.53	104.48	104.76	101.42	105.66	102.39	105.06	104.59	106.07	102.62	103.9
104.38	105.1	106.5	107.79	103.01	104.47	107.32	108.04	105.49	105.74	101.61	108.19	101.3	104.87	104.79	105.86	105.33	106.65	110.24	109.41	105.18	101.2	102.35	108.35	102.76	105.96	109.28	101.9	103.09	102.33	107.46	104.11	101.65	107.09	109.83	104.7	106.29	106.28	108.63	106.21	105.03	103.93	106.23	101.04	102.5	105.45	107.26	106.31	104.63	109.08
116.48	113.88	110.07	112.59	110.76	106.94	114.86	111.3	109.92	108.4	109.64	113.08	113	115.25	112.56	108.46	107.98	112.99	114.27	108.31	115	108.97	112.88	112.5	113.36	107.65	115.51	110.89	113.17	108.47	112.8	107.47	108.24	113.53	106.36	108.71	112.56	115.28	113.88	108.49	111.7	110.41	114.21	112.95	113.04	114.21	113.97	112.07	112.33	109.65
100.43	99.798	102.08	97.51	97.887	97.749	100.78	101.49	100.07	98.876	101.72	100.5	95.005	100.34	98.319	101.77	98.994	99.62	104.73	98.835	100.85	98.824	98.306	98.12	102.67	99.717	101.89	101.35	99.374	98.998	100.23	100.81	97.437	99.094	102.3	103.25	102.44	98.167	100.67	101.88	98.457	97.958	99.49	101.83	98.334	102.22	100.38	98.588	101.68	98.755
104.33	108.28	110.4	108.48	107.6	99.785	108.14	110.38	107.7	108.32	105.38	105.35	103.08	108.23	105.14	102.53	98.569	104.61	102.95	105.79	103.74	107.08	108.73	105.19	109.58	100.72	104.45	102.85	102.54	105.95	103.57	104.75	105.5	106.28	108.32	109.82	111.09	106.48	106.39	105.17	102.17	103.24	107.4	110.63	108.48	105.13	104.98	102.51	105.48	107.61
107.87	111.99	114.71	111.09	113.21	110.06	108.92	113.07	108.47	113.55	118.25	108.57	111.43	110.13	112.78	108.62	114.18	109.52	116.69	109.51	112.2	107.66	112.11	110.95	112.73	109.4	114.73	110.93	110.96	108.89	110.06	110.22	113.02	114.12	111.78	107.71	107.83	114.02	111.7	112.93	110.07	105.58	113.95	110.96	111.21	113.14	110.3	111.92	110.22	114.4
111.07	110.92	115.44	115.74	117.07	110.98	111.78	114.74	111.6	113.93	110.58	114.56	111.56	111.81	117.15	111.37	111.77	113.04	116.65	117.67	109.94	114.82	111.5	113.36	105.6	107.36	109.94	106.47	110.57	113.17	114.06	109.14	110.24	109.13	109.7	107.31	114.81	112.65	107.96	111.9	114.7	111.89	112.45	109.89	114.05	113.4	113.25	115.16	110.21	106.8
108.7	109.33	109.87	109.98	108.37	110.35	110.87	112.62	111.93	116.56	110.89	113.99	113.08	104.94	109.85	109.11	115.88	109.2	111.14	109.86	112.76	109.49	113.54	113.54	110.04	112.65	114.31	113.81	109.94	112.56	111.72	114.75	112.53	111.13	110.22	109.36	107.89	109.62	111.8	109.91	111.04	109.98	112.71	110.51	111.21	110.27	110.27	108.11	110.57	115.24
106.38	110.89	110.51	111.65	109.01	103.1	104.56	105.44	103.09	108.15	104.44	100.11	108.7	103.24	108.53	104.35	103.94	106.57	107.59	106.32	103.26	105.5	106.95	103.54	108.24	103.24	106.81	107.79	104.33	105.74	103.25	107.87	106.44	102.32	106.71	104.51	103.66	103.09	105.09	108.66	103.91	103.25	111.2	102.91	105	107.77	106.4	110	104.53	102.89
112.76	117.18	114.14	115.69	117.43	112.99	116.93	117.25	118.16	119.39	119.09	121.41	118.09	118.47	122.02	119.89	117.47	117.59	119.91	118.17	118.1	117.96	120.19	119.89	118.02	120.37	117.5	114.86	121.27	117.61	120.8	119.33	117.87	118.64	118.19	115.68	112.41	116.59	119.11	119.5	119.06	118.71	120.33	120.04	118.93	116.43	118.16	120.22	115.89	119.59
102.04	105.23	107.56	108.38	111.72	107.31	105.27	108.38	107.54	106.83	106.05	106.86	105.52	110.05	105.54	106.53	105.02	106.72	107.78	104.1	112.99	105.41	102.97	105.59	105.96	106.29	104.9	108.13	110.68	104.76	105.74	103.83	105.82	110.53	107.68	107.53	107.83	102.59	105.03	106.12	106.14	112.76	109.65	104.32	106.06	107.41	107.09	107.7	105.89	107.02
102.45	103.09	104.76	104.69	108.02	101.48	102.92	105.89	105.29	105.92	106.41	107.37	106.73	102.83	100.63	103.48	109.1	108.03	110.38	106.25	105.82	105.2	106.77	106.09	103.14	105.54	104.26	106.3	107.92	107.15	103.82	103.17	109.24	104.1	108.54	104.78	103.78	105.04	108.69	103.74	102.86	105.59	108.93	104.63	105.51	107.13	106.99	105.63	101.16	104.18
101.35	103.14	107.84	103.04	104.34	107.76	106.25	102.62	109.19	108.67	106.13	107.01	105.99	108.17	102.36	110.68	105.13	109.77	107.2	108.3	107.35	107.02	108.6	105.22	103.92	105.21	106.01	106.2	107.39	102.89	109.48	109.82	104.15	104.96	108.38	109.45	104.21	104.54	105.57	106.29	104.29	107.2	106.35	104.97	106.43	103.35	106.32	105.72	105.24	104.93
103.12	106	108.2	105.52	108.03	109.28	109.54	104.33	106.92	102.57	108.08	102.89	106.09	104.17	99.281	103.2	104.12	106.28	104.46	105.39	102.16	109.9	102.27	108.78	99.834	105.04	107.2	104.4	106.57	106.35	105.46	105.65	104.49	107.14	105.11	108.32	107.99	105.22	106.74	104.64	104.26	106.15	105.6	106.63	107.64	110.19	107.83	105.21	104.11	108.14
106.01	107.78	108.8	101.59	104.79	107.6	103.33	102.01	103.57	106.2	102.85	108.26	103.11	105.85	105.56	108.56	111	109.13	109.08	108.16	104.37	105.02	105.56	104.1	102.66	106.04	102.07	102.27	104.59	109.48	107.76	104.91	105.89	103.3	104.21	103.47	105.62	106.82	109.98	103.9	106.33	103.39	105.46	104.18	104.31	102.19	107.66	104.61	102.08	104.86
112.92	111.57	113.19	108.96	114.25	114.93	113.58	111.04	108.65	106.61	111.78	109.32	114.26	112.44	113.54	109.37	111.83	110.65	109.87	108.75	112.8	115.08	111.99	112.38	113.6	109.27	112.13	113.88	109.58	113.23	112.11	113.6	111.22	115.84	113.44	106.56	110.25	110.03	114.49	111.57	111.89	116.52	109.69	116.13	116	111.35	113.13	110.61	111.89	115.06
111.38	110.41	111.52	112.42	113.94	113.85	110.49	109.31	109.59	115.84	116.31	114.47	107.56	111.94	111.85	111.93	109.91	112.71	111.1	112.99	111.69	113.95	110.46	111.08	109.31	114.49	115.82	112.13	109.79	104.31	112.42	112.2	109.19	112.91	111.09	115.36	111.58	109.88	114.68	110.87	110.54	111.36	111.35	112.44	114.07	107.79	114.04	109.48	110.48	115.77
104.74	103.36	104.65	104.33	104.32	107.51	109.21	109.18	103.48	107.74	106.16	101.53	107.94	108.08	101.75	101.69	104.86	106.89	106.47	109.9	103.79	108.19	112.96	104.45	103.05	102.33	106.47	99.833	104.43	102.85	103.96	110.61	104.98	108.53	106.64	103.47	105.37	105.29	107.48	103.84	104.62	104.55	107.77	105.12	109.02	106.39	105.15	103.62	108.1	104.87
107.96	109.82	108.41	114.51	111.26	110.71	109.69	110.67	112.88	113.01	108.61	112.1	116.18	111.13	114.22	105.69	111.48	110.97	117.25	110.12	112.4	114.44	113.56	110.19	113.87	112.63	109.91	109.84	112.64	114.54	112.05	111.27	114.38	111.28	116.99	112.57	112.35	115.91	109.15	107.94	112.44	113.16	109.93	113.51	112.09	111.81	106.18	111.21	110.07	111.56
103.87	102.91	106.33	106.27	102.31	105.59	102.5	101.05	104.18	104.29	106.04	104.53	106.83	102.84	105.04	103.69	107.61	106.62	107.42	104.69	103.43	104.21	100.72	101.56	103.68	104.24	100.95	107.85	106.68	102.86	105.22	102.53	99.162	108.79	104	100.93	100.81	103.69	104.1	104.57	106.47	104.97	103.7	107.5	103.67	106.61	103.47	103.51	105.35	100.49
111.08	118.98	118.55	117.88	124.08	119	118.17	118.3	120.25	118.82	115.03	119.03	114.1	115.79	118.54	118.36	115.64	121.24	118.2	120.72	118.1	116.3	114.49	116.22	118.54	117.2	119.31	118.02	117.7	115.9	119.53	115.69	118.95	119.29	118.8	116.11	117.51	117.45	113.67	118.83	119.55	120.46	117.28	115.35	119.19	115.34	111.87	123.32	117.86	117.31
114.32	114.66	114.76	110.48	110.81	113.04	106.62	108.77	109.06	109.66	111.38	111.1	108.81	108.62	112.38	114.97	115.74	113.41	109.27	110.49	106.51	112.41	111.08	113.02	109.96	113.92	109.88	115.54	111.06	109.94	113.21	110.54	112.99	111.34	110.51	109.58	114.4	110.83	115.01	114.39	113.54	113.27	116.01	113.32	115.5	110.2	111.55	105.57	114.09	106.44
107.68	108.7	103.97	104.44	104.67	105.02	103.83	104.68	102.38	105.17	111.05	107.78	104.6	103.55	107.29	104.65	106.69	105.97	103.67	104.85	107.52	103.13	106.47	108.82	108.59	106.46	107.26	107.42	109.79	108.05	105.56	104.84	109.77	107.24	104.64	110.72	102.96	107.69	109.93	105.91	104.34	108.98	105.95	104.82	105.93	106.42	107.93	102.92	106.75	107.71
106.59	106.58	101.37	105.92	103.17	105.04	105.93	108.25	106.62	108.87	102.51	106.01	107.46	103.92	103.43	107.13	105.63	105.96	103.94	109.66	105.44	102.12	102.48	104.01	103.55	105.83	106.9	106.49	104.59	109.04	106.83	106.07	104.67	106.61	104.72	105.94	101.28	108.04	103.39	105.65	101.5	104.34	103.1	108.04	109.58	105.87	104.55	104.11	110.45	105.04
109.88	107.04	110.7	114.78	111.93	114.35	112.01	110.61	107.48	108.38	108.35	110.23	116.51	108.57	108.41	106.02	115.07	113.48	110.7	112.19	111.81	109.32	108.87	112.7	110.33	108.29	108.58	113.25	109.26	111.12	107.92	109.54	115.8	115.11	108.14	108.74	111.18	112.42	108.35	114.54	105.79	113.34	112.49	113.08	111.44	111.34	111.83	113.13	110.25	108.1
117.75	107.53	114.38	113.75	112.42	108.97	109.01	113.39	113.53	108.13	112.96	113.47	110.97	107.25	115.24	110.6	114.41	109.95	112.56	112.1	111.64	111.87	112.79	111.98	111.15	113.58	112.77	107.52	109.93	107.18	111.09	109.88	111.98	112.21	114.8	108.56	110.62	110.28	111.24	114.52	113.53	114.97	109.18	110.68	109.51	114.57	111.67	107.05	110.88	107.29
103.31	104.24	102.29	104.28	106.3	106.88	102.84	108.96	103.95	104.26	110.67	107.02	102.59	105.86	104.39	106.64	110.1	105.07	107.31	113.42	108.09	107.6	103.1	108.66	106.73	107.46	104.79	107.84	105.82	110.98	107.04	105.01	100	106.11	105.43	107.56	105.27	105.82	102.49	105.15	109.33	103.98	107.96	112.26	111.2	101.75	105.48	107.47	107.14	104.89
103.34	103.59	104.48	103.61	108.32	104.35	105.06	104.68	105.73	105.64	103.55	105.01	102.82	106.04	109.03	107.53	101.59	104.38	107.72	105.62	107.08	103.92	105.13	105.49	103.44	107.62	101.9	102.6	112.94	107.96	108.13	103.87	104.59	106.54	104.03	109.56	105.32	107	105.88	104.77	101.88	108.18	105.02	103.42	103.09	105.02	109.77	104.95	107.85	105.62
113.37	113.45	111.81	115.74	108.89	113.04	109.09	116.49	109.97	110.96	110.18	109.96	113.72	110.68	112.76	109.2	110.78	109.23	114.01	112.3	112.83	113.04	113.26	110.89	110.36	110.79	112.45	112.69	111.68	113.5	112.06	116.04	112.66	112.47	113.42	117.61	113.59	109.64	113.07	115.26	109.38	108.54	108.29	112.28	110.15	111.82	111.16	108.78	113.43	114.39
105.38	100.9	105.7	102.57	108.49	101.4	103.32	106.16	109.01	103.16	108.7	102.78	97.184	102.93	104.43	105.4	103.39	101.97	106.03	104.05	105.87	104.92	108.98	99.999	99.479	104.86	105.69	103.08	103.39	108.16	103.42	104.89	103.15	105.17	105.95	103.42	104.46	104.46	98.694	102.09	104.94	106.6	104.34	105.45	105.31	104.5	103.38	103.52	106	102.89
105.16	104.51	104.63	109.91	106.36	104.11	109.7	103.6	101.77	102.56	111.28	103.87	102.27	102.51	105.17	103.84	102.73	104.54	103.04	98.82	103.06	105.93	104.34	109.47	106.45	105.87	105.64	103.74	106.96	107.26	97.605	105.93	107.09	111.69	102.84	106.15	104.81	105.76	105.72	106.27	106.85	104.97	105.1	102.12	107.49	104.65	104.06	107.57	108.22	104.91
110.98	109.53	114.18	115.65	112.17	111.26	110.26	106.59	112.77	110.78	116.84	113.1	114.55	108.71	110.53	111.4	114.63	110.48	112.92	114.4	110.95	114.66	115.42	116.89	108.53	111.73	115.1	114.33	108.66	111.47	113.96	109.99	115.03	114.65	113.92	114.48	107.5	114.35	110.6	109.75	112.63	111.55	107.91	112.31	110.44	110.77	109.22	111.17	111.93	113.18
107.26	105.7	105.77	106.08	109.37	103.46	106.09	102.44	105.39	108.34	105.04	101.99	106.65	105.96	107.04	105.69	106.85	101.94	104.4	105.88	108.58	103.9	103.26	105.84	109.57	108.5	106.19	105.52	110.15	107.27	106.66	105.19	107.32	108.37	105.64	103.25	103.07	106.66	103.11	104.55	109.68	106.84	106.52	106.12	107.73	106.57	103.84	103.32	104.3	105.56
104.75	103.97	111.77	108.98	105.9	106.14	104	103.84	105.79	102.09	107.32	108.25	106.21	105.6	105.62	106.29	105.65	107.76	104.27	105.29	105.16	105.64	112.08	104.58	105.1	109.35	104.07	105.13	108.37	103.41	108.76	107.82	108.73	104.26	103.5	104.96	107.37	104.1	107.32	99.75	111.81	110.72	104.34	104.44	101.9	105.32	106.36	108.13	105.82	104.17
105.26	108.07	103.59	100.26	104.59	103.72	106.12	105.18	109.8	109.85	107.57	104.48	106	105.78	110.68	106.06	99.444	105.14	102.19	103.41	107.1	109.84	107.56	109.74	102.87	102.7	107.66	104.13	98.716	101.75	104.25	105.89	111.3	103.22	104.86	105.24	105.37	106.98	104.51	108.87	105.45	103.99	103.94	107.15	104.25	105.88	108.3	105.28	110.79	104.15
104.18	106.91	106.34	107.44	106.91	106.95	101.59	102.91	104.3	108.1	102.96	101.92	106.8	106.22	103.21	105.67	100.16	106.24	110.52	104.8	103.07	107.16	103.23	102.76	108.5	104.99	101.44	106.62	109.41	106.46	105.51	108.52	102.87	103.7	108.88	100.76	102.7	109.16	106.68	106.85	107.01	103.82	105.27	107.58	105.21	108.67	103.67	105.71	101.73	107.49
107.99	101.24	106.61	106.11	103.66	104.71	107.12	105.81	109.4	106.48	105.42	107.79	106.34	103.03	106.33	113.26	105.49	111.61	107.63	109.97	107	107.68	108.2	107.71	105.55	106.97	107.67	98.475	108.71	108.43	108.31	110.74	104.71	108.46	102.96	108.72	104.28	106.24	105.51	103.51	108.99	107.22	102.35	108.76	109.01	107.15	106.11	109.53	106.36	112.8
102.45	104.1	104.99	105.12	103.67	105.68	105.71	105.52	103.12	104.71	105.22	106.73	103.14	104.03	106	106.13	103.86	100.11	105.79	105.06	101.64	103.12	107.7	104.52	109.9	104.21	107.14	106.49	107.11	103.54	105.85	109.01	104.32	107	101.06	104.68	109.71	106.72	105.24	108.83	107.63	106.22	104.88	100.8	104.96	101.6	104.36	104.97	106.47	105.42
106.46	113.79	112.04	113.86	112.38	110.69	112.54	111.24	109.65	109.87	111.87	112.17	110.09	113.61	113.64	113.61	113.11	110.06	111.34	111.23	105.94	112.09	111.27	109.85	115.53	110.86	113.47	109.22	109.7	110.89	113.32	115.93	113.63	110.01	108.6	111.6	112.13	112.84	112.51	109.86	107.72	113.83	113.38	108.45	110.78	109.44	109.9	109.72	112.39	114.38
106.29	104.74	105.54	105.06	110.31	104.96	105.07	107.61	107.62	103.07	110.52	105.27	105.69	107.38	107.29	104.56	100.9	105.62	106.04	106.67	104.98	106.08	108.39	106.58	107.82	103.77	106.3	104.24	108.5	106.34	105.33	104.91	106.73	103.72	104.16	100.59	107.01	103.33	103.87	104.39	104.94	106.33	106.11	108.91	106.59	104.34	102.27	106.4	108.71	106.49
103.66	109.75	105.63	101.29	106.19	106.41	107.54	105.34	107.3	108.43	110.12	105.46	104.85	101.49	107.1	107.47	105.41	105.83	103.84	106.94	103.65	105.29	107.54	104.22	110.52	108.33	106.69	108.57	106.36	105.05	106.75	108.55	106.16	105.97	106.56	107.87	110.5	109.37	106.66	108.62	105.22	108.03	103.41	104.68	110.61	105.15	110.92	103.71	107.21	104.3
106.35	108.66	105.54	107.99	102.69	105.16	105.4	104.98	109.7	107.42	107.82	104.84	109.38	103.86	104.23	102.95	105.14	106.94	109.74	103.01	109.83	106.03	105.75	104.25	106.58	103.75	104.1	99.684	104.57	101.37	105.5	106.92	107.73	104.2	103.31	100.88	106.62	104.35	104.87	104.54	107.26	106.61	105.06	106.4	100.8	101.23	103.49	106.97	108.55	108.63
109.59	107.82	102.14	99.926	105.21	105.49	103.12	106.04	98.839	105.62	104.07	102.58	102.85	99.523	105.28	106.94	103.02	101.16	104.96	102.57	105.64	102.56	108.41	105.04	99.88	105.92	104.02	105.93	104.67	104.38	100.16	109.11	104.66	98.977	108.25	105.9	102.5	104.46	100.97	101.82	108.48	101.83	105.09	104.67	101.32	104.54	105.63	105.87	103.92	101.96
103.73	101.67	108.18	103.29	108.55	104.98	105.18	101.72	102.65	107.17	103.72	105.17	105.11	106.39	106.04	107.53	110.17	107.14	107.96	105.06	107.68	104.8	109.9	105.26	107.84	107.08	107.66	108.49	109.97	104.55	106.4	106.89	103.86	108.44	106.08	106.17	102.4	105.01	103.92	107.21	109.63	104.86	108.38	106.82	104.01	106.69	102.86	105.32	111.22	106.51
113.29	112.15	107.56	114.26	108.43	110.12	112.09	108.58	116.21	111.93	112.66	109.32	113.56	112.2	112.37	111.76	110.26	112.5	109.28	114.81	109.83	113.22	109.8	112.69	111.15	109.28	107.42	111.57	110.89	114.25	110.05	112.63	108.66	113.91	109.6	110.59	107.52	108.25	111.92	109.69	104.91	107.22	113.98	107.86	113.96	112.4	111.09	112.43	111.98	102.38
116.95	113.43	110.52	111.18	114.79	112.16	114.99	110.38	116.01	111.39	113.54	118.36	110.86	110.27	108.47	115.8	117.45	113.98	111.53	115.48	112.36	112.2	113.08	113.68	110.93	112.46	114.22	113.41	112.45	117.75	107.38	115.11	112.1	110.99	114.28	114.52	114.41	114.66	113.62	113.05	112.56	111.23	113.91	117.16	115.48	113.58	113.28	112.6	112.06	109.58
107.11	105.91	109.56	108.46	107.23	103.08	107.09	108.27	107.97	104.86	102.87	106.34	109.24	109.11	109.23	110.86	103.88	104.47	108.95	104.73	104.12	108.44	104.1	105.51	104.48	106.03	106.71	106.4	105.41	101.39	110.89	107.51	107.98	106.14	109.33	106.31	104.97	108.1	108.26	104.87	107.66	106.33	105.6	105.69	106.52	106.83	105.91	107.95	105.96	104.65
106.33	103	111.31	103.98	103.63	107.25	103.72	112.34	106.82	106.93	103.77	104.83	105.12	109.01	112.81	108.85	107.72	108.63	105.8	102.8	103.97	106.98	109.02	104.78	105.5	110.82	106.75	105.84	108.07	108.01	108.23	107.01	106.3	106.31	107.87	102.1	110.07	104.65	107.79	108.66	108.88	103.3	107.03	103.13	104.9	105.04	106.38	106.08	109.04	107.7
107.7	109.8	111.46	109.38	110.1	111.59	113.36	115.52	111.46	103.62	107.65	106.25	112.74	106.89	111.86	106.15	106.79	114.33	113.82	107.12	109.34	113.75	109.88	109.45	107.62	109.95	112.53	108.74	114.97	112.25	111.84	109.49	110.68	111.92	109.23	109.7	110.33	111.28	111.08	107.76	107.2	110.83	109.91	108.02	111.65	111.34	111.23	110.65	107.25	109.99
106.76	108.25	109.28	106.48	106.82	105.43	104.65	104.42	107.55	106.16	106.01	106.78	108.84	105.9	105.1	104.56	105.54	105.9	105.65	112.42	106.22	106.44	108.37	106.49	108.75	106.36	106.54	104.45	101.74	107.96	103.88	103.57	106.72	105.23	106.83	109.87	106.02	101.61	110.99	109.85	105.6	108.92	108.18	102.57	105.2	103.82	110.94	108.64	106.92	108.51
103.47	99.361	103.12	109.37	102.02	105.31	107.17	105.84	107.32	110	106.21	102.71	107.21	106.88	103.72	109.76	107.67	103.91	105.05	102.12	106.12	104.58	110.1	100.23	106.59	107.23	104	105.95	106.92	107.79	110.44	109.54	109.72	105.17	103.55	104.94	108.32	105.75	106.16	108.14	108.36	105.94	104.24	105.59	107.03	108.5	104.68	104.17	111.61	108.66
100.82	101.96	98.449	99.867	100.66	101.82	104.23	101.31	103.64	95.554	101.84	100.27	97.602	99.128	97.922	100.65	98.551	96.895	102.57	99.635	101.44	101.49	101.66	97.574	98.977	98.037	97.4	93.554	103.79	97.232	101.54	102.99	98.171	99.118	99.194	98.483	98.51	98.399	96.007	96.1	96.872	97.333	97.404	99.52	98.939	100.65	101.69	100.97	102.02	98.541
102.7	100.82	107.9	105.09	104.01	102.74	100.09	102.75	106.16	104.76	104.4	106.65	102.79	103.84	103.57	110.46	103.46	108.4	104.75	105.9	105.08	105.16	108.38	108.82	103.34	104.89	101.98	102.53	104.5	105.75	102.28	102.3	107.02	105.06	105.72	101.26	106.56	106.8	105.94	109.22	107.19	103.83	105.19	106.39	104.26	109.03	110.26	106.72	105.03	105.94
105.41	105.52	103.3	104.8	103	109.36	105.92	105.53	108.36	108.08	109.58	104.1	102.77	107.12	101.98	105.82	103.48	109.27	103.39	104.92	107.36	105.57	105.52	106.24	106.79	104.64	103.78	105.96	108.33	106	106.01	106.15	108.96	107.11	103.62	107.13	107.43	101.08	106.64	104.59	103.64	110.18	103.48	108.34	105.08	107.63	104.16	104.48	107.24	104.76
118.15	117.86	113.64	111.76	118.33	112.1	114.38	116.69	117.27	117.19	115.57	116.43	113.59	114.09	117.34	117.26	117.72	113.99	114.72	118.07	114.5	110.68	114.11	121.6	122.27	116.16	120.46	116.73	115.75	120.18	116.55	115.08	114.3	116.88	118.23	115.12	115.28	116.72	114.41	116.04	112.5	116.95	120.39	120.21	118	116.59	115.13	116.43	114.86	118.12
105.6	106.71	105.53	103.94	107.12	103.08	103.61	107.65	107	102.22	103.38	106.89	106.51	102.52	102.45	104.22	106.41	104.49	106.03	106.23	109.78	108.55	104.25	102.36	105.86	105.51	104.08	102.16	104.31	105.39	100.45	102.23	108.31	103.68	105.15	102.39	106.36	107.64	107.95	104.73	98.316	105.36	105.07	110.68	108.96	107.3	105.22	105.1	109.9	105.33
118.16	119.32	117.09	119.46	115.55	114.49	116.57	116.5	122.1	116.38	114.2	119.72	118.19	117.72	119.14	118.03	123.57	116.45	117.09	116.14	122.11	116.24	116.83	114.19	117.13	117.2	117.74	117.71	119.54	120.63	117.92	118.97	115.24	121.04	116.61	115.78	116.45	120.82	115.23	118.22	119.79	116.03	113.75	119.63	122.73	115.88	119.33	119.51	116.61	119.2
108.71	106.43	103.2	104.52	103.39	104.47	104.65	101.87	105.24	105.75	104.11	106.9	105.99	106.09	103.89	106.05	104.37	103.54	102.73	106.52	107.58	103.56	104.03	105.52	104.85	106.63	103.68	103.43	102.52	104.94	106.34	108.83	105.08	99.407	108.11	105.23	111.18	107.74	106.77	102.98	105.32	102.28	105.15	105.65	101.64	107.13	105.27	110.34	107.86	104.45
101.86	107.61	109.47	109.34	104.04	103.16	104.8	102.4	106.48	105.43	105.99	99.881	105.13	106.84	103.71	104	107.71	106.64	103.8	105.35	104.67	103.79	109.31	101.99	105.17	105.8	105.67	105.12	103.2	105.95	103.47	107.76	107.02	103.82	109.55	105.78	103.95	104.88	104.15	105.65	106.69	104.74	107.75	104.61	103.4	105.82	108.42	107.6	103.07	109.46
99.8	103.06	94.387	100.8	102.81	98.706	101.09	101.49	99.113	95.796	100.48	97.037	102.91	104.45	97.091	100.2	97.073	97.525	100.65	99.927	96.907	102.59	99.616	97.654	100.22	101.95	100.26	103.24	100.31	99.517	103.9	99.267	97.363	103.11	97.656	97.97	96.112	100.56	99.763	103.91	100.46	99.915	98.715	101.32	101.48	100.06	102.38	102.1	97.649	97.951
113.7	109.43	110.65	112.58	113.95	110.86	110.48	109.8	107.15	105.02	114.26	112.28	108.61	111.48	114.82	107.35	104.99	105.88	107.67	115.18	113.12	107.75	108.96	106.78	111.39	111.84	112.19	110.68	112.35	109.07	110.26	106.8	112.08	112.62	114.15	114.95	109.85	112.32	108.59	104.82	108.88	111.24	115.91	105.93	106.8	110.7	115.87	107.5	106.17	111.9
111.12	106.07	104.26	104.11	106.49	105.94	108.41	105.49	106.14	104.24	108.12	110.61	104.5	103.48	107.54	107.06	103.91	107.49	100.68	105.16	104.15	111.19	104.82	109.65	109.08	106.19	101.94	108.8	106.09	102.54	110.5	106.19	101.48	104.4	104.76	105.33	105.92	105.86	108.94	105.68	103.75	106.38	104.76	106.05	100.41	104.03	102.35	110.18	104.41	110.73
99.836	100.03	98.826	99.432	101.04	98.959	103.74	102.2	101.2	101.11	102.89	98.53	94.534	95.43	102.69	99.905	101.3	98.223	95.037	95.954	104.12	100.63	105.28	99.661	101.09	101.81	101.04	100.39	103.68	100.76	100.58	99.308	95.336	100.53	97.567	97.479	98.545	100.64	103.21	99.92	104.21	101.88	101.02	102.04	98.946	102.32	100.72	101.89	101.67	103.62
109.99	111.23	110.66	111.82	112.9	110.86	115.82	112.38	114.44	107.53	112.68	110.92	111.44	109.37	114.59	112.13	112.27	113.85	112.19	108.24	112.41	109.95	116.82	111.74	110.62	113.49	109.64	110.89	112.3	110.84	108.71	109.52	113.51	106.16	112.69	107.73	114.46	111.94	109.28	111.42	111.64	110.13	111.79	117.16	110.47	109.3	112.24	113.16	108.35	108.94
106.52	104.02	101.83	101.79	103.8	106.39	102.93	102.7	105.78	105.99	106.63	106.74	103.44	107.8	105.51	105.8	105.63	105.21	107.83	108.91	104.39	103.87	103.75	103.27	107.81	106.02	109.7	106.84	105.06	103.49	105.92	101.56	100.12	105.52	102.62	104.44	105	107.55	107.35	103.55	105.2	110.49	105.83	101.72	100.21	106	105.54	104.56	103.67	105.25
109.35	115.28	109.17	110.94	105.03	109.23	107.83	112.02	109.81	110.9	110.46	108.3	107.98	108.48	107.5	109.29	112.38	114.01	110.48	112.76	112.94	113.72	111.99	110.75	112.65	108.93	110.09	113.86	112.78	108	109.56	109.24	108.58	110.97	112.42	114.07	112.05	106.47	107.8	106.78	114.24	109.87	110.19	112.15	113.73	113.08	105.78	111.86	112.75	110.28
117.23	121.35	113.04	114.36	117.23	113.83	116.12	115.93	117.75	112.95	117.24	113.22	124.22	115.1	115.31	117.56	118.16	117.08	116.16	119.91	117.71	116.17	114.22	113.37	118.19	120.34	116.47	120.92	112.56	122.18	117.25	119.08	119.15	119.13	117.82	117.41	115.1	112.65	120.76	113.38	121.35	114.35	117.46	117.51	122.04	119.47	112.31	115.22	117.78	113.97
104.41	104.24	108.58	109.53	107.24	107.92	106.17	108.29	105.31	107.41	106.58	109.81	106.44	107.38	103.67	109.13	106.09	109.2	103.19	107.44	109.07	105.22	104.1	108.96	106.04	106.25	110.64	114.02	109.29	108.18	105.42	109.34	104.84	105.72	109.05	109.52	108.88	104.09	104.64	107.78	106.48	106.87	107.2	103.29	108.71	106.58	110.24	106.45	110.01	103.15
104.31	101.54	101.2	101.73	101.33	99.296	102.48	100.22	104.9	102.56	101.56	99.522	102.25	99.647	101.69	102.04	100.2	101.69	100.49	99.553	99.888	102.54	104.06	100.17	98.143	104.24	104.01	99.543	102.75	102.71	96.512	99.077	101.35	102.47	100.31	100.87	98.803	103.33	102.53	97.139	104.27	100.26	105.88	96.828	101.16	100.84	101.69	101.05	100.62	102.66
110.08	109.02	107.59	112.62	114.81	111.81	108.33	110.57	110.99	108.99	111.33	112.59	107.9	111.64	110.56	107.76	109.5	108.27	112.2	111.65	106.67	111.39	108.81	113.7	108.94	109.31	114.53	108.47	112.64	109.3	111.46	109.78	114.18	108.8	108.53	108.12	104.58	107.14	111.31	114.41	109.41	114.89	112	108.74	105.51	111.62	110.32	109.34	110.59	113.59
107.68	99.802	101.05	103.26	103.91	103.94	102.51	108.69	104.55	103.24	108.29	104.61	101.62	108.54	109.75	106.47	107.2	105.79	105.06	108.5	102.58	105.19	108.47	106.01	101.49	105.96	102.65	107.01	104.97	107.4	109.3	105.53	106.79	106.93	104.58	101.41	103.69	104.19	101.91	103.7	102.2	105.41	106.74	107.23	106.99	104.05	102.56	100.19	103.68	105.61
114.26	105.41	111.08	104.63	110.86	107.11	107.43	109.38	101.17	109.91	104.95	104.88	108.1	107.16	109.2	107.85	107.67	107.53	104.92	110.08	109.67	104.15	103.22	108.12	106.2	109.64	102.77	102.09	108.09	109.33	108.79	107.99	103.93	103.82	105.48	105.61	102.08	105.26	101.24	108.57	108.33	105.43	111.37	107.72	105.56	104.96	108.42	106.28	105.85	104.17
109.6	116.87	110.9	113.17	117.85	114.16	113.72	112.15	112.6	113.87	110.77	116.02	118.61	109.97	117.61	119.89	106.17	112.96	112.15	113.48	118.22	110.99	113.47	115.38	114.96	114.44	111.26	110.33	113.18	116.36	113.65	113.43	112.68	114.07	112.45	115.31	115.09	118.25	116.79	113.91	109.67	113.56	112.93	111.93	113.7	111.97	117.09	112.42	110.49	112.97
95.859	96.568	95.983	94.996	104.7	100.79	102.18	98.541	96.872	102.12	97.956	101.17	100.62	99.843	98.05	101.46	97.464	99.819	99.676	94.277	96.954	102.55	97.018	101.28	101.45	98.896	97.6	101.89	101.55	100.47	100.43	101.05	98.809	101.81	97.124	97.857	96.336	105.01	100.32	102.16	93.543	98.939	99.926	99.744	104.9	96.227	104.04	97.811	102.85	98.128
115.32	110.04	108.13	110.64	113.52	110.01	110.07	111.5	110.72	112.89	112.41	108.07	111.15	110.08	110.81	112.29	109.32	108.44	110.74	108.45	107.48	108.12	109.8	112.93	110.17	110.96	112.04	112.96	110.63	109.79	107.98	107.71	109.52	104.43	110.74	112.78	108.92	103.92	107.42	114.13	114.98	111.69	107.81	110.27	108.72	112.37	109.61	110.63	112.41	108.52
109.73	101.24	100.76	104.6	105.64	108.09	99.13	104.46	105.14	110.26	104.15	106.22	105.16	103.94	105.29	106.11	107.88	108.85	108.48	104.57	101.46	109.16	107.68	99.813	102.2	103.54	99.903	106.68	109.99	107.94	104.09	103.94	103.44	102.86	102.11	107.53	106.52	107.2	107.62	105.37	105.33	106.81	104.94	105.38	106.04	104.27	102.34	103.6	105.95	107.83
103.7	102.2	110.32	103.34	103.47	101.71	103.49	101.66	104.44	105.54	106.26	105.71	111.72	105.9	105.82	99.966	103.55	106.44	107.49	100.47	108.8	102.73	105.94	105.61	104.54	110.32	106.67	104.34	105.77	105.97	106.62	105.31	109.67	103.18	98.739	101.11	102.94	99.811	103.37	105.61	100.37	103.03	107.06	107.43	107.07	107.06	104.12	100.11	106.91	103.58
105.03	99.754	107.22	108.37	108.61	101.3	103.86	105.22	106.92	101.26	105.83	105.59	106.26	106.05	103.72	102.43	100.22	108.23	110.05	103.05	106.08	110.27	107.07	104.35	105.52	105.16	104.96	101.75	107.65	109.07	107.82	105.92	102.54	107.08	107.89	108.12	105.65	104.07	103.95	103.93	106.19	110.3	102.05	108.33	104.04	102.46	107.97	99.694	107.03	102.59
110.94	115.5	115.6	113.59	112.3	111.68	110.5	116.27	111.81	116.05	116.26	113.51	114.51	110.58	111.67	110.68	110.95	110.22	117.45	117.08	115.56	115.55	112.66	115.01	112.9	116.15	115.17	110.05	109.89	119.19	116.43	111.89	114.68	107.69	111.67	115.52	112.56	112.23	111.79	114.31	114.76	108.45	113.56	109.89	113.68	111.57	110.38	110.7	111.04	112.55
103.55	103.25	105.97	104.33	102.53	105.98	107.11	105.23	107.92	105.51	106.64	109.16	106.01	106.13	106.41	111.57	106.46	101.53	105.41	102.24	106.79	102.94	106.95	103.11	105.62	106.89	107.2	104.78	103.6	101.74	109.64	105.69	106.1	103.34	106.45	106.58	107.58	104.12	104.74	106.72	104.73	107.88	102.15	101.19	107.71	107.47	106.11	107.34	104.26	106.16
96.348	104.6	102.49	97.958	101	102.47	99.15	96.347	100.38	99.504	102.11	97.091	98.71	100.37	98.852	98.372	99.598	100.85	100.62	98.138	98.868	101.81	103.48	102.96	98.72	100.39	96.451	101.03	98.691	102	98.383	99.118	104.34	99.67	99.072	101.8	98.447	99.57	100.6	99.584	100.92	100.31	99.186	96.609	102.33	97.145	103.76	101.66	104.55	99.155
108.02	103.15	106	103.18	106.18	107.82	100.93	99.998	104.17	102.08	104.03	107.54	106.33	106.65	110.01	102	106.71	108.51	106.91	108.1	111.19	107.52	103.06	107.38	104.27	102.08	107.5	105.85	102.25	105.85	105.03	102.17	104.91	105.17	101.38	100.13	103.18	102.81	107.34	101.05	101.99	106.73	102.68	101.96	103.81	105.3	107.65	111.21	104.41	103.68
112.71	111.38	111.98	108.35	107.74	111.07	114.6	114.47	115.89	111.32	112.46	109.95	114.37	116.51	110.66	111.2	111.68	112.26	112.67	108.85	112.37	109.62	113.63	113.89	108.22	110.58	110.48	114.01	110.34	111.4	115.09	113.85	111.79	117.04	115.33	111.28	115.6	107.12	112.65	114.33	114.75	111.38	114.33	109.12	110.46	109.43	111.48	110.34	111.17	114.51
118.94	115.54	113.13	119.8	116.78	117.25	116.11	116.41	116.87	122.56	119.22	114.11	115.7	118.42	115.92	115.98	116.88	118.07	117.55	116.34	115.59	117.85	114.86	120.9	114.91	116.37	118.45	117.72	116.68	118.14	116.24	107.53	120.31	117.25	115.66	120.03	114.36	119.36	119.07	117.73	117.04	113.76	109.34	120.57	114.9	117.3	109.47	115.24	113.82	112.84
104.63	103.71	106.39	107.63	108.83	106.42	106.43	99.42	110.71	102.87	103.55	108.5	103.72	104.98	106.01	108.39	104.45	105.21	104.78	106.95	106.62	103.65	109.19	107.41	105.92	110.15	105.99	103.77	107.52	109.67	105.65	108.19	102.94	106.81	105.61	109.04	100.73	98.208	108.94	101.37	106.51	103.49	110.96	106.01	104.44	101.96	99.887	103.69	105.14	109.57
110.2	110.01	108.56	105.39	105.01	108.04	111.52	107.83	104.9	108.92	109.1	105.56	105.29	107.64	107.97	109.4	106.12	111.25	105.19	108.74	104.09	105.62	107.45	107.04	103.81	107.83	108.45	104.33	106.35	107.71	106.16	105.96	104.41	103.94	104.21	109.89	105.04	105.42	108.66	101.59	104.42	107.88	111.79	106.97	105.87	103.05	104.25	110.46	104.73	107.02
100.83	99.216	96.271	97.48	98.225	98.093	102.57	99.737	103.82	96.982	101.94	96.69	103.61	99.977	102.05	101.5	96.278	99.052	102.38	99.257	99.351	98.244	98.683	100.84	101.19	102.96	102.41	100.94	99.899	99.451	104.1	97.869	100.21	104.52	99.462	97.129	100.85	97.048	100.21	102.11	99.863	99.618	97.885	99.437	99.904	101.27	104.95	102	101.08	101.91
105.17	103.67	103.78	104.17	106.51	107.71	101.36	101.47	104.01	101.33	104.17	106.93	104.23	103.22	105.48	102.66	108.92	106.62	104.14	104.35	103.92	107.39	109.59	102.93	105.51	101.76	107.93	106.67	97.413	103	106.29	110.32	105.79	108.1	103.71	104.28	107.34	101.73	104.19	104.93	104.82	108.03	109.49	104.12	104.54	108.93	105.82	105.03	103.8	106
100.21	96.143	99.801	98.342	98.956	97.123	99.548	99.217	99.799	102.21	102.83	95.313	100.96	97.849	98.651	102.8	97.575	100.23	98.072	96.796	99.716	99.844	101.38	95.128	100.46	95.56	102.4	98.857	102.67	100.16	98.543	97.936	99.319	100.31	97.898	103.16	104.48	104.4	97.122	94.434	103.75	98.36	99.377	102.24	101.1	99.187	96.554	100.99	99.777	98.164
107.86	99.346	95.933	98.501	96.848	96.554	99.136	98.508	99.434	101.3	100.07	106.63	104.31	102.88	94.71	98.346	98.321	99.223	100.16	101.39	103.52	102.03	100.97	99.101	98.139	102.03	104.47	99.423	103.7	100.63	101.74	99.194	99.886	98.863	100.69	104.12	101.32	101.11	96.954	99.072	106.02	100.65	98.059	102.16	105.37	98.86	104.77	101.55	97.675	107.28
101.42	106.57	110.34	102.07	104.35	104.58	103.74	107.08	104.66	107.28	106.13	104.99	104.2	102.83	105.79	105.84	109.62	104.78	103.38	108.55	105.83	104.86	108.11	108.08	108.2	104.53	105.42	104.22	107.8	102	106.5	109.14	103.72	106.38	106.87	101.14	102.96	106.9	104.39	104.59	109.89	107.32	103.94	106.46	104.19	106.47	103.7	105.63	107.63	104.74
108.93	100.11	108.83	103.72	110	105.75	106.89	104.87	106.35	107.41	106.47	108.75	106.61	103.1	104.21	107.46	108.19	104.9	108.63	107.95	104.27	107.48	110.83	108.24	103.38	107.54	110.15	103.36	106.38	111.46	107.87	104.66	107.64	106.16	105.3	104.28	104.91	108.02	108.6	106.36	110.79	104.35	106.5	107.48	107.41	100.03	102.57	106.82	109.89	105.38
110.84	112.19	114.88	110.59	108.15	109.25	109.89	111.15	110.72	114.24	112.46	111.7	111.36	111.51	113.77	108.22	113.77	112.32	112.41	112.44	112.63	114.54	112.3	112.78	113.17	108.15	112.89	111.46	108.87	108.12	107.2	111.13	114.58	112.81	112.86	110.9	111.54	112.33	108.26	111.76	109.68	112	110.88	109.14	111.81	108.8	108.56	113.71	110.32	108.46
105.88	100.75	105.08	103.37	104.3	102.7	105.78	105.19	106.64	102.07	107.96	101.89	109.3	108.13	105.45	104.22	107.45	107.1	104.98	106.9	107.55	106.27	103.87	108.74	103.4	100.29	103.92	105.53	106.08	106.99	106.23	104.5	107.34	105.57	107.47	103.92	109.15	107.51	104.74	104.32	108.16	111.52	104.89	104.46	105.47	106.68	105.62	104.12	102.79	107.32
109.37	113.63	112.5	111.94	113.96	113.91	111.78	108.68	107.41	111.45	114.06	110.92	113.65	112.36	112.6	106.69	110.44	111.25	115.8	108.96	110.61	113.15	112.46	114.77	115.05	109.76	110.19	112.53	113.01	111.24	111.11	111.59	113.67	110.55	114.64	114.88	114.13	109.43	105.93	112.28	112.59	112.27	112.46	109.34	110.95	114.15	108.24	109.52	109.88	105.71
112.86	116.13	115	112.8	113.79	111.62	108.53	113.3	108.77	112.28	106.87	109.18	115.37	115.27	113.53	111.79	111.8	109.1	106.75	110.08	111.22	108.49	113.22	115.8	111.41	110.86	113.94	108.25	111.65	111.29	114	111.92	106.71	110.53	109.6	112.64	108.31	107.18	109.38	108.51	113.87	111.66	110.02	110.21	110.94	110.72	111.09	114.01	109.8	110.96
113.04	113.48	107.81	112.18	116.12	112.55	112.1	112.76	108.56	111.11	112.31	109.74	111.84	110.69	111.31	114.26	107.01	108.17	114.96	106.79	113.96	114.77	111.47	111.03	109.3	114.49	113.78	111.61	110.22	110.1	108.08	114.76	112.49	108.81	110.9	109.58	115.94	115.77	107.75	110.97	110.22	114.02	110.72	111.07	112.5	115.86	110.16	112.44	110.53	113.04
111.81	106.87	114.65	109.69	113.88	109.6	111.54	108.55	114.1	111.44	114.53	110.04	111.41	112.85	110.4	112.43	114.37	109.09	112.51	108.04	109.14	111.25	110.69	106.65	110.37	108.17	110.6	111.59	108.1	109.5	117	110.27	111.79	112.99	115.03	112.34	106.8	112.91	108.66	107.16	112.74	108.88	109.91	111.58	112.63	109.67	113.28	106.83	109.81	112.12
109.62	110.66	105.95	106.45	104.37	104.4	105.99	105.55	102.81	104.4	101.8	106.75	108.83	106.3	103.14	109.34	107.14	106.78	108.83	108.53	107.89	107.27	106.64	105.55	110.33	103.03	106.96	102.71	107.47	108.05	108.96	107.62	104.72	109.32	102.76	102.66	108.45	107.33	109.45	105.72	106.62	104.09	108.03	106.3	107.26	107.51	104.33	107.07	107.59	108.91
106.23	107.35	104.39	106.93	109.84	105.08	102.73	108.53	106.85	100.66	102.59	109.24	103.16	103.17	106.43	101.26	112.08	103.02	104.96	110.04	102.25	107.65	104.76	107.73	107.23	108.21	113.3	103.27	103.93	107.74	108.03	110.62	102.29	106.08	104.56	108.05	106.79	106.59	105.9	106.59	105.16	109.8	103.85	101.56	102.96	107.05	106.75	110.81	101.98	105.68
112.05	110.45	113.97	113.64	113.7	112.93	106.16	114.51	110.75	109.51	112.78	113.4	104.66	110.57	110.56	113.04	107.99	114.1	110.32	113.87	108.35	110.87	112.58	107.93	113.33	112.98	112.36	112.7	104.34	112.97	113.86	112.76	111.69	110.74	113.09	112.07	107.31	109.38	111.5	114.05	112.81	115.16	112.76	110.77	107.86	113.75	106.96	107.96	114.06	111.44
109.07	108.43	115.73	113.03	106.94	112.17	110.97	110.43	112.67	106.4	108.69	113.94	112.44	110.81	113.51	110.88	111.11	107.36	110.61	108.38	107.43	110.57	109.86	111.83	110.72	112.6	111.62	110.08	109.38	111.6	108.61	112.68	107.43	109.59	110.48	109.72	112.26	115.08	109.42	108.77	113.49	112.8	111.67	110.41	110.98	115.98	109.89	112.95	112.38	109.17
104.12	107.28	106.55	109.47	108.67	109.17	106.59	108.52	107.55	105.18	100.27	101.4	99.779	106.51	110.45	106.81	106	108.36	104.36	103.98	103.67	106.19	102.35	111.25	102.35	102.41	109.5	109.1	102.53	107.5	108.68	101.15	105.17	104.53	106.8	107.84	106.15	105.3	107.08	104.73	107.73	105.71	104.41	106.69	108.82	103.59	104.67	106.82	101.34	108.82
118.33	119.03	119.48	115.37	118.12	119.06	119.83	117.95	114.83	116.05	118.85	118.32	116.04	117.12	120.89	122.92	116.92	121.74	118.89	112.62	117.44	116.38	119.37	118.84	120.86	115.98	120.05	116.62	120.6	117.83	120.75	114.24	115.84	117.19	119.19	113.77	117.8	115.65	117.49	118.57	115.98	122.87	117.38	119.67	114.09	114.67	114.91	118.31	119.59	118.99
107.84	103.71	108.25	105.27	106.92	107.48	105.56	102.65	109.25	103.88	101.82	108.63	103.94	106.86	105.55	99.788	101.44	101.47	101.99	105.68	105.07	103.42	106.28	102.02	101.1	100.21	105.77	107.5	103.11	106.41	101.42	107.09	108.54	104.87	106.29	102.98	102.6	104.8	106.34	103.68	106.86	103.75	107.12	106.47	100.62	105	102.27	107.01	105.28	104.2
102.61	105.46	103.32	104.16	98.448	107.85	102.87	104.99	101.32	104.84	105.81	103.49	105.04	102.05	106.59	107.71	105.37	102.59	104.27	105.73	107	103.96	102.82	103.78	103.33	99.7	107.28	103.87	105.9	103.85	104.74	100.87	103.5	107.35	102.66	100.18	101.95	100.51	108.23	105.91	103.17	103.44	105.69	106.53	101.28	106.69	107.13	104.79	104.58	106.2
110.94	117.32	115.28	114.42	111.59	111.79	110.42	112.51	111.9	117.38	111.14	113.27	113.6	112.37	114.77	109.5	112.92	116.61	107.96	110.7	109.82	112.5	109.56	115.67	111.3	110.46	108.63	110.05	111.94	107.45	114.08	112.6	114.16	116.47	111.7	113.26	113.93	116.18	113.84	113.18	107.54	113.95	113.21	113.58	109.18	113.07	117.99	111.65	113.46	109.69
110.37	112.32	109.72	106.75	109.59	109.9	114.45	111.1	107.96	110.32	110.63	110.62	113.16	108.68	111.98	110.71	108.16	109.67	109	109.09	107.83	109.15	103.43	108.1	112.59	107.93	109.18	113.95	109	113.84	107.74	113.01	108.03	109.19	113.9	110.8	112.97	106.87	112.18	108.56	110.73	108.9	112.88	108.62	110.52	107.4	107.15	110.41	113.55	110.95
105.06	105.05	107.93	103.3	108.69	105.3	106.59	105.43	108.54	103.09	105.44	108.69	107.3	108.58	105.34	110.82	108.43	105.27	109.93	106.68	110.4	105.8	103.21	106.9	100.8	104.91	107.95	107.48	109.64	105.9	105.76	102.4	108.57	103.77	103.3	106.94	109.16	105.29	106.85	108.05	105.79	106.31	106	108.8	109.35	108.26	107.73	106.25	105.85	109.57
104.87	108.27	103.27	105.06	106.57	107.62	105.98	108.23	102.73	107.36	110.41	104.29	109.44	107.5	107.37	105.52	108.82	108.34	103.85	108.64	103.84	104.86	105.97	110.27	104.01	104.49	105.42	103.86	110.64	108	103.11	107.81	102.64	111.86	107.7	103.51	98.954	105.93	104.56	107.45	105.81	107.51	109.37	107.25	100.7	106.24	102.88	104.17	104.72	104
100.44	100.91	94.601	95.518	101.9	101.26	97.136	100.07	97.383	100.03	99.969	102.3	103.54	100.2	99.474	98.059	97.397	103.46	99.627	100.2	97.949	99.068	95.748	98.426	101.44	102.9	95.882	96.874	93.378	97.558	99.288	96.887	103.03	96.569	94.685	97.767	97.768	102.24	97.634	99.033	101.56	99.933	99.999	96.845	101.73	98.746	106.69	95.612	99.907	100.92
111.92	112.08	109.8	114.96	110.85	108.93	109.87	112.42	113.04	116.04	112.87	112.22	110.11	113.41	106.08	113.96	111.53	115.09	109.69	110.46	109.76	107.6	113.54	109.79	113.08	113.68	110.57	110.58	115.44	112.99	108.99	117.23	110.62	116.84	111.87	107.73	115.07	109.23	112.43	109.88	113.8	112.94	114.74	109.64	108.84	106.79	110.37	111.29	114.87	107.57
95.818	96.534	102.36	100.17	98.179	98.218	100.49	98.079	96.569	100.9	102.93	98.845	99.082	101.34	98.801	99.808	98.129	99.745	98.802	100.96	96.44	102.65	99.205	97.21	102.13	103.28	98.393	100.7	99.431	101.59	99.607	98.449	99.899	101.59	98.601	98.481	102.17	101.09	100.13	103.25	101.3	102.43	99.523	101.62	101.2	98.71	99.107	99.786	98.09	102.99
93.491	102.83	94.781	98.479	100.61	99.274	99.322	98.462	96.284	104.31	103.24	103.57	96.26	100.44	98.647	99.755	98.396	97.352	100.64	100.66	98.735	102.81	100.3	100.05	97.104	99.75	97.801	98.105	98.217	101.04	100.05	97.966	97.348	101.9	99.262	101.36	95.953	103.65	99.591	99.932	100.54	99.266	99.113	98.973	96.332	98.291	105.41	96.897	98.922	96.681
101.27	104.7	109.79	106.17	108.97	103.64	103.58	104.93	103.62	105.01	109.11	106.17	107.31	104.92	104.73	102.82	106.59	107.5	105.99	107.37	107.63	113.05	103.42	106.05	103.2	103.39	111.38	105.1	104.85	105.42	113.05	110.74	105.57	108.53	103.38	104.05	101.25	111.61	106.92	104.66	109.37	105.29	108.28	103.14	106	103.24	98.816	103.75	108.15	103.4
107.36	103.79	105.76	107.45	105.41	104.25	104.41	108.88	107.14	107.67	103.78	105.82	108.31	102.87	109.71	105.1	104.33	105.59	105.23	105.27	104.25	111.94	106.58	101.74	101.53	101.99	105.32	102.19	103.32	101.05	107.88	105.72	103.8	103.28	106.31	104.01	102.81	103.89	106.01	109.05	103.48	107.11	103.24	102.82	100.76	105.28	102.42	108.88	105.54	108.24
106.3	105.51	101.36	105.57	105.74	101.14	104.37	105.6	107.05	102.68	110.4	102.96	104.46	106.83	103.23	105.4	104.97	105.9	107.64	108.81	104.76	104.39	107.46	107.66	106.55	112.32	103.66	107.1	103.96	105.77	104.04	103.79	106.46	109.33	105.79	103.79	101.89	103.11	103.66	102.53	104.74	106.57	97.752	106.89	98.932	107.62	105.43	105.27	105.53	107.55
103.46	100.71	103.16	102.03	100.6	103.97	104.26	100.26	101.27	100.72	100.75	100.73	100	103.01	103.08	101.86	98.268	102.64	98.382	100.74	98.434	98.092	102.88	101.12	99.543	101.41	100.92	98.512	95.338	97.782	100.33	95.597	102.36	102.27	96.146	104.89	100.51	106.54	101.72	102.45	101.4	101.64	100.74	103.39	95.692	98.804	106.63	100.38	101.97	104.91
103.39	109.04	110.79	110.85	105.88	102.31	106.12	107.88	107.3	104.46	111.33	106.69	104.45	105.9	104.37	104.02	104.43	104.39	106.78	110.02	106.3	105.95	103.62	110.46	104.17	106.7	107.38	108.26	102.5	107.53	109.41	107.52	104.65	106.04	105.75	105.89	105.35	100.76	104.93	104.66	104.14	107.16	103.03	106.85	109.18	105.76	106.13	106.36	104.71	106.59
98.966	99.52	99.565	99.544	101.33	97.173	100.72	99.272	94.841	97.453	98.971	98.611	99.445	100.29	95.795	102.23	102.36	99.844	101.54	99.608	99.105	98.722	98.143	100.58	99.045	97.831	95.932	100.56	102.87	99.531	97.799	103.46	101.54	101.98	98.751	101.34	100.41	101.33	98.681	98.888	99.899	96.518	97.145	103.53	98.593	103.57	103.29	99.61	100.69	99.132
106.32	104.2	103.31	107.9	104.32	106.25	105.07	105.52	104.51	105.95	102.72	104.36	107.28	105.81	105.63	109.46	103.5	105.69	103.35	106.91	105.67	106.58	100.89	104.02	102.87	104.97	103.71	106.58	105.74	106.2	99.577	105.16	104.3	105.05	102.94	104.53	101.4	107.72	108.41	104.91	109.56	103.92	109.25	103.01	102.94	102.6	107.09	105.23	101.79	106.62
115.58	113.39	114.14	109.59	110.02	111.33	116.62	112.34	112.23	110.59	111.38	109.64	110.38	115.18	110.16	112.19	114.15	110.69	110.34	112.58	111.84	113.47	109.95	111.61	111.64	115.3	108.56	109.96	108.79	113.74	114.8	111.87	111.41	111.4	111.96	112.73	113.07	110.09	113.66	114.44	112.4	111.91	113.58	109.35	110.45	108.19	110.62	111.8	113.57	108.08
104.5	104.97	106.88	98.357	106.16	105.77	106.78	108.22	102.76	105.62	107.28	109.2	102.24	104.5	101.37	104.13	104.88	104.36	107.56	101.35	107.48	103.44	106.9	104.28	103.53	104.78	104.9	111.25	105.5	107.39	105.72	109.19	104.2	106.72	100.39	104.94	108.23	108.25	107.01	105.95	105.29	102.76	102.13	108.54	104.09	106.3	107.76	105.28	105.79	109.78
110.2	107.97	114.44	111.38	118.27	109.24	113.71	108.42	110.13	114.14	118.23	111.14	112.1	113.29	110.45	112.66	107.98	112.13	110.87	110.75	114.16	111.48	110.91	111.81	113.25	108.97	113	112.89	113.92	109.82	110.93	116.07	115.8	110.34	109.96	109.99	106.87	117.92	108.22	114.02	107.52	111.13	108.07	113.84	111.17	113.26	107.62	110.07	111.71	115.47
107.86	113.15	111.71	112.23	111.77	112.7	111.22	112.79	111.76	111.14	114.49	105.24	108.23	108.29	110.44	112.91	109.88	112.7	113.75	113.21	111.51	112.98	115.07	112.54	111.6	115.79	111.04	111.41	108.32	111.51	111.81	111.08	112.66	113.31	113.98	113.27	110.85	112.79	111.46	112.16	110.76	102.8	111.21	109.67	113.13	109.88	111.7	110.2	109.79	109.3
108.6	102.93	106.26	102.84	105.21	104.94	108.29	109.81	106.32	103.06	105.85	106.83	105.01	104.86	105.58	107.27	105.93	107.97	106.72	104.95	102.85	107.28	100.74	101.09	108.18	106.23	104.54	104.28	105.65	106.55	108.15	104.19	103.98	106.05	102.19	102.74	107.41	104.13	105.97	102.99	102.76	110.13	107.6	107.3	106.51	103.3	108.05	105.03	107.91	107.03
105.82	108.66	106.93	103.85	106.54	104.82	100.29	105.79	107.18	105.68	105.69	99.571	106.14	103.05	107.39	106.23	109.18	104.5	106.47	105.99	109.43	102.87	108.17	105.38	106.71	108.43	108.01	108.95	103.59	101.72	105.47	107.7	105.69	105.67	103.16	102.49	109.65	101.08	100.08	105.53	105.99	106.94	103.95	105.55	105.23	105.68	102.13	100.6	103.52	107.79
111.31	112.4	108.6	111.05	110.36	113.16	114.94	110.94	115.39	112.93	114.8	106.93	111.47	106.03	112.3	113.74	112.85	108.74	109.59	111.15	114.52	107.6	110.67	109.43	115.01	118.92	114.81	110.41	112.27	111.02	110.1	110.57	110.81	112.22	109.79	107.45	106.13	113.08	107.74	107.42	108.9	110.79	112.48	112.53	113.64	113.34	108.35	110.98	111.42	113.53
109.68	105.25	107.35	110.33	104.78	109.81	102.28	104.33	105.95	105.81	103.79	102.44	106.29	105.95	103.87	101.59	106	106.02	103.03	105.77	105.39	100.56	105.68	104.72	109.87	104.53	104.42	106.67	106.18	106.05	103.56	104.44	106.54	105.54	105.68	106.52	105.22	100.65	105.13	106.12	108.01	105.69	105.09	107.14	104.64	107.33	104.09	106.5	108.43	110.66
107.59	105.94	104.1	103.46	105.61	104.15	107.89	108.93	104.37	109.45	103.12	110.7	101.39	103.98	103.46	111.68	102.77	105.65	111.7	106.08	107.79	105.35	108.58	107.34	103.41	106.82	104.63	105.71	110.28	105.56	108.3	106.26	108.71	110.07	106.87	108.81	106.64	106.48	106.21	107.32	100.12	105.03	107.77	106.65	104.85	106.79	105.4	104.06	108.82	102.35
102.49	98.184	98.413	101.59	102.07	99.802	99.81	100.58	98.749	104.16	102.48	101.45	95.19	100.13	99.853	101.49	101.5	101.54	101.94	98.603	96.526	99.746	104.3	97.464	100.78	101.07	99.898	98.794	100.49	96.411	98.048	102.38	99.43	99.724	98.601	98.367	99.306	97.386	99.748	99.951	100.63	104.97	102.23	96.844	101.82	101.86	102.1	96.938	98.98	97.845
110.91	111.86	114.46	112.88	114.62	114.26	115.67	111.2	113.71	114.37	110.4	109.73	114.01	114.73	113.43	117.91	110.62	112.09	110.1	113.08	112.17	113.85	116.75	111.51	109.3	112.07	115.73	117.08	112.46	113.69	115.07	113.34	110.5	111.73	110.87	115.09	114.05	109.45	110.04	110.69	113.18	110.84	111.36	111.24	117.94	111.32	112.83	115.87	112.94	113.38
105.93	107.32	103.54	99.211	108.05	106.38	103.78	105.12	109.27	102.82	108.89	104.85	102.41	106.7	103.66	104.26	106.33	104.83	103.47	110.11	103.13	105.44	101.83	103	102.77	101.29	106.41	106.76	104.81	106.98	101.86	105.31	105.31	109.12	105.45	99.133	106.28	103.74	106.48	103.43	105.08	106.46	107.27	104.68	105.49	104.34	107.28	101.14	102.57	100.38
100.99	102.87	101.7	98.815	101.28	96.63	100.37	102.55	100.58	99.53	98.715	102.8	101.8	98.901	99.283	103.61	100.53	99.846	101.52	98.041	100.01	105.32	101.15	101.91	101.04	100.51	100.07	97.678	102.54	104.43	97.324	101.71	98.781	100.15	98.021	102.42	97.724	103.8	99.356	96.792	100.16	99.792	101.35	101.9	100.37	100.2	102.2	96.879	98.814	103.04
99.717	101.67	99.492	98.985	98.922	98.136	96.584	98.928	101.37	102.5	101.07	96.599	103.05	98.626	100.64	105.24	99.987	99.09	106.49	96.987	100.34	106.93	98.186	99.616	105.99	102.18	99.569	102.2	101.3	99.723	101.14	96.442	101.96	93.495	101.62	98.257	97.659	101.09	99.842	97.786	101.8	99.764	104.25	99.53	98.708	97.737	102.12	101.67	97.719	102.63
122.21	116	119.86	121.74	118.07	120.4	118.97	117.32	118.81	119.04	116.53	115.33	113.88	119.94	115.03	116.03	117.1	118.41	118.73	117.55	122.54	119.54	117.4	121.95	120.75	115.33	116.35	119.12	117.86	116.26	117.04	117.52	119.95	117.48	114.61	118.78	115.3	117.05	120.86	113.07	113.41	114.78	116.1	118.12	120.78	120.53	114.81	118.65	119.44	114.61
118.82	115.49	114.5	114.1	115.71	121.94	115.98	116.29	114.36	119.35	117	118.69	116.68	117.36	112.29	118.21	118.54	121	110.67	118.65	115.29	117.83	114.34	118.99	116.73	114.12	116.07	113.35	116.6	114.31	119.55	110.44	115.19	111.19	115.8	121.01	118.15	110.71	120.51	124.08	116.15	118.79	116.23	122.02	115.86	120.23	116.8	117.09	114.61	116.4
105.74	104.28	106.39	110.12	102.56	106.81	106.19	104.8	109.14	105.14	107.99	104.92	106.43	104.39	107.73	103.55	106.69	107.84	109.3	106.97	103.41	109.61	107.41	107.67	107.43	107.63	107.33	111.41	107.99	103.81	109.67	103.83	106.44	105.58	104.8	108.3	105.54	103.52	104.17	106.82	103.33	107.54	104.76	108.49	108.45	107.04	106.87	105.84	107.42	106.14
109.52	105.51	109.38	109.52	112.11	112.17	111.4	111.24	104.65	110.54	108.82	111.07	112.01	114.83	105.24	108.47	112.31	107.09	105.39	112.23	109.96	107.53	108.3	109.7	110.53	108.4	109.96	112.59	115.78	111.6	110.55	113.61	109.61	109.63	108.58	107.52	110.11	116.79	107.49	113.97	108	109	109.84	111.52	111.54	107.21	111.47	104.28	108.07	112.02
92.602	96.778	104.91	102.63	102.12	102.29	99.495	96.104	99.797	99.901	102.31	101.47	99.768	100.56	97.101	98.409	105.54	97.005	93.275	102.4	101.04	99.831	103.7	101.05	102.48	97.384	97.933	96.737	98.87	97.822	97.144	105.25	95.052	103.94	102.43	101.35	98.817	96.108	95.526	97.569	96.074	100.42	100.62	98.004	97.959	96.57	98.992	100.09	94.988	98.602
107.87	102.74	101.82	108.16	109.68	108.17	104.63	108.02	102.55	104.72	108.87	104.25	101.59	105.86	105.08	109.12	105.57	103.66	103.2	103.15	104	104.21	104.24	102.31	106.66	103.61	101.95	102.88	106.45	103.61	106.95	102.84	106.41	108.48	103.6	106.9	106.08	108.7	107.09	100.81	105.75	107.18	107.15	103.22	102.74	107.37	102.87	106.08	104.57	105.5
109.3	103.45	104.71	108.47	104.21	102.67	105.8	102.01	101.43	108.24	110.25	105.19	106.28	105.48	107.91	107.47	107.49	104.05	103.72	102.66	105.52	104.43	106.17	102.72	107.36	104.49	107.36	106.07	103.69	100.73	104.05	102.8	108.36	106.33	104.96	105.87	103.28	108.08	103.56	103.77	106.24	106.12	106.44	103.39	102.78	103.37	107.79	104.7	107.86	111.43
97.787	104.11	103.62	102.12	99.165	101.39	98.802	98.546	100.19	98.047	96.055	99.216	101.65	99.577	99.604	97.961	99.643	100.62	98.342	101.81	102.43	104.24	100.32	103.74	100.52	99.286	100.5	102.55	99.626	102.62	101.76	104.88	99.8	103.44	100.3	104.63	103.02	100.18	103.19	97.783	100.61	98.771	98.898	102.99	101.88	100.07	100.49	97.814	97.912	99.935
107.08	106.53	106.44	104.92	111.53	103.89	108.03	106.15	105.51	104.49	106.91	109.16	105.01	104.8	106.62	104.9	106.16	109.87	105.6	105.42	107.31	107.69	102.21	109.59	106.4	106.85	108.49	109.92	105.66	106.7	112.15	108.14	105.31	106.18	108.9	107.41	109.21	105.81	110.26	104.88	105.09	103.65	110.49	107.85	107.7	108.03	105.41	106.73	106.02	105.12
103.86	113.88	112.47	116.47	108.01	111.78	112.66	107.86	115.99	110.05	110.11	114.11	110.13	112.11	112.78	111.81	117.56	113	110.71	112.23	114.68	115.71	110.41	107.7	114.27	112.84	113.9	113.48	105.91	116.52	108.6	108.73	112.92	110.53	111.92	108.83	112.94	110.96	109.51	111.31	110.25	108.57	111.09	106.67	114.62	112.88	110.01	111.25	108.57	115.03
112.8	112.53	111.7	109.58	113.76	110.41	112.74	114.47	114.08	112.19	109.5	115.75	108.6	113.67	111.65	107.01	114.3	113.35	111.04	116.33	113.19	108.38	113.61	110.76	115.11	115.22	113.03	114.65	113.05	111.76	111.04	109.66	110.21	108.85	113.61	110.45	112.43	110.47	114.8	111.67	112.59	112.27	113.89	113.74	114.83	111.27	116.02	109.1	116.92	113.84
105.63	107.59	104.05	106.46	103.33	103.46	108.07	103.22	105.77	111.99	104.72	105.14	109.2	105.06	106.35	103.27	106.59	105.52	102.87	101.43	102.41	107.41	107.44	109.62	105.49	106.2	106.73	102.78	108.26	103.35	102.62	106.62	109.81	103.96	103.94	107.44	109.24	109.67	110.53	106.07	107.73	107.22	105.08	103.5	105.09	105.07	104.37	110.88	108.24	101.32
114.33	114.64	111.39	111.03	113.78	116.87	109.6	110.35	108.92	112.07	109.78	115.1	113.86	115	114.55	118.79	109.86	114.35	111.36	111.52	112.66	109.46	111.93	114.28	112.37	108.48	113.95	112	108.02	114.6	109.94	110.69	111.75	113.96	111.55	112.92	114.56	112.34	106.78	112.66	111.12	112.07	113.08	110.91	113.17	112.01	116.57	110.32	109.98	114.17
112.97	114.47	113.23	117.4	113.88	114.83	116.49	109.85	113.52	116.67	114.49	112.41	108.8	109.7	113.46	115.44	112.47	112.88	115.88	112.41	116.3	111.17	109.61	110.54	112.52	114.65	111.35	114.15	111.8	111.15	115.44	111.64	107.59	109.52	110.52	113.57	111.42	110.47	117.29	109.91	110.81	111.39	112.74	110.92	111.99	112.38	113.03	113.46	114.67	111.32
103.25	99.427	96.92	99.462	101.8	99.604	99.471	102.19	99.394	101.18	95.615	101.75	96.733	99.679	98.183	99.242	100.65	99.943	103.66	95.698	101.6	98.571	99.945	99.358	101.13	97.49	100.34	99.005	99.978	99.112	101.35	99.216	98.399	95.745	97.357	99.28	97.276	97.956	101.65	102.02	101.47	97.012	99.73	98.384	98.218	100.41	100.55	102.19	101.31	101.16
105.67	106.92	105.55	110.2	109.34	106.75	99.807	108.22	104.99	107.32	108.6	106.74	106.44	109.58	106.92	107.54	103.37	104.03	106.53	106.66	108.04	102.84	106.81	107.06	106.46	101.71	106.86	110.16	103.19	105.88	107.66	104.68	106.72	106.43	105.66	100.25	103.02	105.12	108.92	107.97	105.85	109.86	107.61	106.44	110.08	101.81	105.4	99.296	106.74	104.41
105.97	109.57	107.94	105.34	99.767	108.53	103.87	107.43	106.43	102.69	105.37	103.05	98.922	108.87	101.07	104.23	104.98	106.96	109.04	104.45	106.47	106.49	102.58	103.84	105.99	103.35	100.25	101.48	109.12	107.51	108.47	104.62	105.19	105.91	106.46	105.98	106.39	105.78	107.88	105.41	103.37	103.96	106.26	104.97	106.89	106.96	105.02	103.51	105.65	106.24
109.91	110.22	107.39	111.39	109.3	110.01	110.07	114.59	113.9	107.67	105.84	108.44	113.21	106.6	107.2	110.77	112.62	108.89	106.33	105.6	109.56	112.05	113.12	108.4	108.45	115.17	110.94	110.91	110	113.17	106.33	111.65	107.22	113.06	108.97	113.49	108.01	111.7	113.24	111.5	109.94	115.1	111.28	113.63	116.07	107.46	105.7	112.66	109.84	109.86
107.1	103.21	109.34	108.61	109.79	107.67	105.63	101.86	107.09	109.17	105.24	106.36	103.45	104.87	102.96	101.37	103.34	106.17	103.86	104.45	102.44	106.1	106.7	107.17	109.42	108.4	107.73	109.11	105.54	107.18	103.38	107.54	105.81	105.25	104.87	107.89	109.55	104.41	104.4	107.79	109.27	101.79	108.34	106.12	102.2	104.17	107.72	105.89	105.38	107.34
109.84	108.55	111.21	113.12	106.9	111.52	111.02	107.74	112.08	108.76	106.97	107.34	106.16	107.09	114.46	112.74	108.38	106.94	110.48	110.84	111.84	107.79	111.03	111.8	107.96	111.47	109.46	110.54	111.26	113.14	111.63	112.06	109.33	111.96	111.79	108.12	109.56	109.81	108.54	113.26	109.46	112.81	110.7	110.22	116.65	112.59	110.22	111.9	109.82	111.89
114.21	109.73	113.66	107.98	110.22	112.54	112.99	112.63	110.24	106.78	110.72	110.79	111.89	111.94	108.5	115.13	111.05	113.38	111.38	108.3	110.31	108.58	112.44	114.49	111.97	113.32	110.18	112.13	107.36	114.08	118.39	113.56	108.06	109.57	114.13	113.32	110.71	109.78	110.08	111.32	111.08	108.47	112.66	110.7	111.14	112.1	112.47	113.71	115.25	110.33
107.35	104.99	107.6	106.28	103.46	106.77	104.16	108.54	107.93	107.27	106.1	109	104.62	104.02	108.27	107.46	105.63	106.33	106.61	107.17	105.21	108.19	103.13	109.63	106.61	105.26	108	111.72	106.49	104.61	105.01	105.45	104.69	104.85	107.5	108.24	103.96	106.15	105.16	110.3	105.82	106.16	105.24	110.17	109.61	105.02	107.72	105.84	106.58	106.6
109.3	104.85	105.86	104.46	106.1	105.85	109.12	104.28	103.39	103.84	104.93	107.58	107.98	105.21	106.12	104.03	104.32	107.94	105.84	103.97	103.22	106.63	106.56	105.44	108.48	109.61	105.95	106.56	104.37	103.29	105.31	101.75	107.93	103.76	109.29	106.09	106.71	104.4	104.46	106.6	101.58	104.01	106.02	108.4	106.23	104.69	108.99	103.73	106.45	100.42
108.11	106.12	99.663	105.04	107.77	102.47	104.87	100.04	108.96	101.27	106.6	102.39	104.53	101.32	105.75	104.36	103.03	106.81	104.16	108.03	104.31	106.63	105.07	99.391	102.71	109.03	102.97	100.93	101.97	106.19	105.45	106.94	102.21	102.07	105.1	105.11	99.948	108.52	101.52	106.02	105.55	107.1	101.01	102.72	100.99	104.14	97.593	102.78	111.79	109.3
108.78	109.77	111.62	108.81	109.17	110.91	107.47	111.18	110.38	112.69	109.85	107.75	111.13	111.72	110.6	110.42	110.8	112.4	113.39	101.67	110.13	107.11	108.72	112.23	109.33	111.18	114.55	107.34	110.06	112.93	110.6	110.39	103.81	107.15	110.52	105.66	106.98	109.98	113.31	110.71	110.86	107.95	109.9	110.55	109.27	109.85	109.83	106.86	114.07	109.06
110.4	117.11	110.43	113.57	111.65	115.65	111.68	115.42	108.79	111.73	110.42	113.3	111.9	110.8	115.4	110.68	110.47	113.01	110.49	111.76	113.69	109.58	113.3	108.4	112.56	114.21	108.6	111.69	118.6	113.89	107.15	108.94	115.74	107.12	108.4	112.33	110.9	113.95	113.8	113.61	114.41	113.59	113.09	113	111.28	110.02	113.22	108.52	114.99	111.89
111.01	110.48	108.44	108.37	110.56	107.41	108.99	104.85	110.16	111.24	107.87	112.1	114.24	113.57	113.39	106.14	112.01	114.28	111.84	108.6	108.81	108.06	107.12	116.23	111.34	111.63	111.5	110.11	106.52	108.68	110.56	113.75	111.55	111.76	111.65	110.76	111.95	111.13	112.97	108.25	109.47	108.83	113.92	113.09	106.24	108.39	110.99	110.22	106.15	113.92
102.42	103.84	97.922	94.775	98.569	98.017	102.17	101.57	99.605	97.295	100.88	96.221	98.572	96.311	98.51	95.401	99.242	100.25	98.36	101.93	97.894	102.18	99.284	101.05	97.083	99.194	98.737	97.79	98.795	100.51	102.7	98.549	99.927	96.572	96.301	101.22	102.1	97.857	96.422	97.749	102.28	99.253	100.45	99.598	97.67	97.771	100.25	98.806	94.828	95.374
111.37	111.98	112.93	114.69	113.81	109.68	109.64	113.03	109	111.67	109.5	109.78	107.05	111.76	116.68	115.46	110.81	109.28	114.01	111.69	108.66	113.95	108.03	110.2	115.37	111.14	110.67	114.17	112.75	111.8	111.71	113.39	111.71	108.56	112.32	111.31	113.34	111.18	113.42	111.48	112.92	112.11	117.52	109.02	111.81	111.99	113.61	108.4	107.53	115.74
109.76	110.95	112.63	111.62	112.13	110.56	111.74	111.95	111.58	112.73	110.55	115.53	110.49	110.96	112.85	111.88	109.48	109.16	109.72	112.33	111.37	111.59	109.7	108.06	109.11	110.07	110.24	109.45	109.34	113.53	111.08	110.61	108.02	109.4	112.07	109.13	113.82	112.4	108.66	113.22	114.89	111.95	107.28	112.76	112.6	105.06	113.05	110.72	112.71	108.28
106.61	108.89	106.18	106.98	105.9	102.77	104.65	106.28	103.73	106.86	105.18	107.79	103.96	105.31	106.83	106.4	106.78	111.24	107.69	105.41	103.19	104.39	106.1	106.47	106.27	100.99	103.78	104.87	105.81	105.11	105.61	104.15	107.68	106.11	103.56	101.86	102.55	106.72	102.25	107.42	105.24	103.47	102.62	106.58	105.56	104.94	105.06	100.83	103.37	106.28
103.39	101.98	98.975	102.72	100.12	98.231	100.46	99.24	102.53	99.964	103.06	99.275	102.17	100.65	103.44	97.157	100.76	99.256	101.18	101.07	99.117	100.48	99.385	101.6	104.51	96.981	98.9	103.06	94.913	102.7	102.93	103.33	97.782	102.98	97.1	103.4	103.06	98.812	98.63	102.66	95.574	99.694	97.725	103.6	103.69	101.34	104.24	102.25	100.44	101.23
104.7	105.32	108.46	101.9	105.84	107.88	102.1	104.35	107.09	106.93	106.09	105.39	108.31	105.75	106.4	105.94	107.35	108.61	106.76	107.14	106.34	105.62	105.31	107.96	105.25	107.11	106.14	102.87	102.47	105.55	99.929	108.22	103.26	106.14	109.02	105.85	102.1	102.64	102.59	104.41	105.86	101.43	106.63	106.61	104.85	105.88	107.87	106.86	105.99	108.11
99.873	103.75	102	104.95	99.455	106.48	103.41	104.98	104.79	105.94	105.99	107	103.92	104.11	104.56	109.78	105.75	100.38	105.31	104.49	99.173	108.11	103.52	101.83	104.6	103.11	105.39	104.77	102.88	103.99	101.14	108.77	106.73	107.71	103.54	103.16	103.23	103.68	104.06	106.08	108	109.4	106.1	98.23	106.43	106.73	103.47	99.608	103.9	103.82
103.85	102.36	104.16	107.59	105.42	101.89	106.31	105.99	103.76	105.12	103.74	101.49	104.64	102.14	102.9	105.08	98.674	102.37	109.31	105.52	109.13	102.54	103.16	102.24	102.28	98.659	106.66	102.34	101.67	103.7	101.72	101.43	104.55	102.9	104.12	104.21	103.2	100.91	105.29	102.34	106.86	104.57	105.92	104.57	101.02	106.76	105.73	102.04	102.18	103.26
106.6	109.78	106.81	103.36	104.87	107.13	105.6	108.87	109.81	106.47	108.53	109.61	103.97	111.02	105.59	107.54	106.39	105.87	109.32	108.32	111.17	105.17	107.38	105.28	107.15	107.05	106.92	106.87	105.68	106.74	106.64	105.2	105.69	106.76	106.43	109.97	106.48	107.88	110.42	105.73	107.22	110.62	102.81	109.23	112.29	108.56	103.44	103.62	102.57	105.17
106.51	109.52	107.85	107.82	104.65	108.69	105.81	108.57	102.99	102.77	102.98	105.52	103.74	111.85	103.98	107.23	104.66	104.77	106.06	108.22	109.95	105.52	105.29	107.79	106.85	105.83	106.04	106.67	108.45	107.1	106.76	107.26	111.09	104.25	106.43	103.86	106.26	104.02	104.33	108.12	104.7	104.63	107.85	107.79	107	108.9	102.87	103.97	107.66	107.28
100.56	99.905	96.927	99.399	102.54	101.15	97.347	99.066	100.95	98.19	96.398	101.76	99.214	100.23	99.096	98.587	105.4	100.83	98.895	96.849	102.15	101.72	101.81	93.125	99.504	100.87	102.24	101.56	103.54	102.18	96.477	99.946	105.15	101.4	95.248	98.818	98.484	101.17	101.12	100.7	100.71	102.42	101.38	97.207	101.8	105.44	100.32	99.56	100.33	99.624
109.68	111.23	108.44	105.63	105.1	107.82	111.18	107.31	109.95	104.86	106.41	103.72	108.16	109.92	107.28	103.65	105.23	106.92	107.16	101.67	105.48	104.27	108.17	109.4	107.49	108.91	106.57	105.91	110.16	106.4	105.97	109.81	104.94	107.24	101.75	105.14	104.53	109.39	106.28	110.34	110.98	104.01	108.36	106.4	108.92	105.04	107.92	109.4	103.14	107.11
115.8	112.93	113.73	114.35	108.96	118.28	107.84	112.33	118.88	116.96	115.76	113.43	110.63	114.47	114.43	113.13	114.16	109.43	112.68	110.67	111.58	108.23	110.13	110.52	109.81	110.9	113.57	111.34	112.15	114	117.12	113.1	116.26	112.76	118.31	114.3	110.9	115.26	107.7	116.03	110.5	116.58	113.83	113.43	116.05	115.75	114.01	116.05	112.55	114.05
113.02	110.35	115.34	110.07	113.97	110.38	109.05	110.96	111.36	111.68	112.39	115.34	114.07	108.39	110.78	112.82	108.93	109.37	113.6	111.42	112.44	112.03	112.29	111.86	108.45	111.72	112.21	110.33	111.77	112.78	111.15	114	108.88	113.43	113.43	112.56	109.07	112.52	112.41	115.05	109.28	110.95	110.33	111.39	114.93	107.21	111.98	111.08	114.36	111.64
110.1	114.67	109.04	109.35	114.03	111.25	111.24	110.11	111.68	111.61	108.44	113.54	104.94	109.96	111.28	111.77	113.54	113.43	112.1	109.8	109.02	111.33	111.81	110.49	111.53	111.58	113.62	110.29	110.28	113	111.57	111.93	108.96	108.95	110.98	114.67	114.91	109.61	109.85	109.35	108.97	107.79	112.61	114.75	109.28	115.98	111.11	111.36	112.2	108.46
104.19	104.75	102.79	106.35	108.1	103.2	103.05	103.8	109.35	103.89	108.18	108.93	102.19	103.36	103.98	105.08	103.82	103.98	104.99	108.21	104.92	101.54	106.48	103.88	104.01	104.44	104.02	104.53	103.47	106.8	106.3	103	105.46	103.15	104.39	103.6	106.96	101.69	105.85	107.85	102.75	104.88	108.55	103.3	105.55	104.8	108.15	109.6	107.31	105.06
104.96	99.941	97.305	101.64	99.132	98.826	103.68	99.597	101.27	99.956	98.75	101.96	97.731	100.29	101.39	101.86	101.38	101.28	99.292	101.87	104.06	106.77	99.044	98.73	102.72	98.369	97.163	102.94	98.955	99.756	101.11	99.265	102.3	106.29	103.38	102.11	102.4	102.69	100.56	101.08	95.312	99.18	100.49	101.46	98.61	96.749	100.84	105.4	102.3	101.79
101.14	107.52	104.54	106.39	104.58	104.36	104.06	103.86	106.27	103.31	104.05	98.427	102.19	103.22	102.93	100.87	107.44	106.02	107.84	105.51	106.62	107.47	106.37	106.46	103.79	101.93	107.09	105.22	105.5	107.69	109.7	104	100.65	108.78	103.75	105.35	103.69	106.34	105.44	105.47	104.51	104.08	101.39	106.99	106.19	104.11	102.5	106.41	106.98	102.2
106.86	115.84	116.15	116.22	114.29	106.3	109.52	109.76	111.52	113.91	111.59	114.2	107.92	108.53	115.4	114.53	109.93	115.63	111.85	111.85	111.52	113.06	107.18	111.08	115.27	107.65	105.41	115.53	109.21	112.64	111.49	112.16	112.22	113.79	105.41	111.31	110.78	111.86	110	112.96	111.55	111.66	112.43	110.32	112.29	109.15	108.15	102.94	111.19	109.42
105.3	100.97	96.493	102.3	99.895	105.12	100.95	98.119	101	98.318	100.61	103.46	97.78	99.278	102.79	100.77	102.54	100.39	101.43	99.05	96.103	99.314	98.279	97.777	101.53	100.68	98.423	94.562	102.64	97.85	99.351	103.81	99.086	96.472	100.12	101.93	99.248	104.1	101.97	101.63	101.94	101.08	99.427	104.22	98.739	99.773	102.35	102.92	98.391	102.99
103.88	105.76	104.13	103.14	106.67	106.78	101.69	105.38	103.57	103.67	104.67	105.19	104.85	106.54	107.61	104.55	103.62	106.71	100.38	106.36	100.35	101.49	104.73	99.94	111.1	109.04	101.15	106.4	103.19	109.13	103.45	103.63	105.11	103.79	103.56	101.49	106.06	104.23	101.13	101.69	108.62	101.26	106.25	100.6	102.9	108.39	101.83	103.94	101.72	108.1
116.93	117.09	118.89	118.22	120.72	118.33	115.37	113.55	119.24	116.34	115.19	114.93	115.96	121.84	112.87	115.07	115.56	114.1	121.55	117.81	120.51	117.3	117.78	115.67	112.42	119.53	120.53	119.53	116.91	116.51	117.61	118.74	116.65	118.36	121.74	115.02	117.06	118.71	115.87	116.89	124.59	117.88	117.63	114.14	115.95	121.51	119.94	117.6	117.21	120.27
112.29	106.15	108.52	108.78	108.48	109.9	109.98	109.02	107.06	113.11	109.64	111.51	109.36	108.25	112.41	110.45	108.1	106.88	111.18	113.16	105.88	107.77	111.86	109.11	110.95	107.81	114.43	107.14	109.39	106.63	108.09	114.16	110.76	107.23	112.81	107.44	108.23	107.73	112.36	113.19	109.24	110.33	109.64	110.71	110.08	110.32	111.96	106.62	110.51	106.71
113.7	113.17	115.33	114.98	113.54	111.19	113.19	119.33	112.8	112.87	114.84	104.78	115.56	115.84	115.59	111.74	110.21	112.01	109.62	116.8	112.86	112.5	106.91	110.42	110.28	111.92	111.85	116.34	110.18	114.25	111.64	112.43	111.21	111.75	114.45	113.44	109.76	114.15	109.69	110.49	112.08	114.81	111.37	111.54	111.58	117.69	108.03	109.76	113.1	114.82
106.78	106.65	103.32	104.67	104.47	103.42	102.03	104.89	105.55	103.59	105.62	104.5	112.77	104.48	104.17	107.65	103.62	106.78	112.7	108.48	103.17	101.8	107.77	106.63	107.73	104.2	101.42	106.5	106.73	109.95	106.48	105.9	102.28	105.61	102.85	111.43	106.99	109.84	109.05	108.83	108.37	103.56	108.07	107.92	109.12	105.57	105.88	110.84	102.08	106.5
112.18	110.01	108.84	110.29	109.31	111.15	112.32	109.87	108.02	111.96	112.98	109.27	116.46	116.75	109.27	108.71	113.71	111.8	108.87	110.81	105.98	112.24	114	112.67	114.06	111.24	110.92	109.29	109.63	110.19	106.51	111.99	112.29	109.84	110.7	109.45	109.77	113.34	112.85	112.26	113.59	111.36	109.13	116.31	115.24	115.45	112.7	113.46	111.47	113.31
114.99	111.31	111.83	109.11	113.26	107.99	108.82	112.95	113.03	111.29	113.42	110.14	111.7	109.46	115.48	107.91	110.18	113.17	104	114.63	113.04	111.32	113.64	113.73	110.89	110.87	111.34	117.49	111.91	109.8	114.62	113.04	115.87	113.07	111.23	108.4	111.24	110.42	111.19	112.64	113.71	111.28	111.52	107.5	106.15	113.47	110.51	114.65	111.17	110.22
107.35	106.68	106.37	105.11	104.3	104.37	104.17	106.73	108.33	103.36	100.64	104.63	108.61	110.12	106.01	108.85	105.97	106.59	107.16	105.54	105.98	104.14	108.63	99.308	103.65	107.77	104.98	108.11	109.97	101.03	107.94	107.01	105.73	107.35	104.07	102.73	106.97	103.59	108.31	110.86	105.6	106.82	105.83	101.25	103.69	110.08	104.21	101.55	108.26	107.1
102.43	100.96	100.37	100.59	100.27	94.103	99.183	100.84	100.31	99.646	95.616	101.75	96.529	100.79	102.4	101.09	98.339	100.28	105.59	100.22	101.38	98.122	101.86	102.53	98.898	102.88	99.982	101.34	98.067	95.808	105.57	100.61	101.94	102.78	103.98	105.27	95.706	97.549	99.057	100.72	94.191	98.367	97.724	100.57	103.15	101.17	99.918	101.66	95.039	103.4
95.317	98.683	97.988	104.43	98.869	98.566	99.635	99.968	96.835	100.59	95.708	98.425	101.59	96.803	98.834	95.849	102.34	99.961	100.2	105.46	99.133	97.601	99.421	101.07	106.42	98.083	99.582	100.71	99.666	100.98	97.412	103.15	100.45	98.72	100.54	100.82	106.49	102.49	98.227	99.675	99.608	100.63	98.833	95.597	100.19	96.155	100.28	101.33	95.145	97.169
110.34	109.92	108.77	110.52	105.91	106.85	108.74	111.78	107.45	108.3	110.11	109.24	110.13	106.02	111.11	113.75	109.83	106.83	109.54	104.11	106.63	110.89	107.78	106.88	108.26	111.32	108.89	110.07	108.99	111.31	111.45	108.75	107.17	111.92	107.12	113.52	110.95	112.63	111.07	109.04	109.99	107.07	109.44	108.95	106.19	115.23	108.85	112.13	109.78	110.42
112.47	113	115.59	114.02	107.96	111.58	108.78	112.35	112.16	110.45	108.48	111.34	115.72	108.59	112.74	108.19	106.43	115.5	110	114.25	111.1	112.86	110.08	109.61	108.25	109.91	112.71	111.66	112.89	113.66	106.2	111.17	112.96	110.87	113.92	110.58	114.15	112.36	109.33	110.01	113.7	111.6	112.49	113.05	108.96	109.27	111.99	108.38	112.13	110.08
112.82	103.65	110.11	104.54	105.17	105.14	104.13	105.64	105.08	105.31	106.35	109.15	100.78	103.02	104.74	105.69	108.4	102.62	105.23	104.27	107.8	103.34	103.58	106.74	102.17	104.06	109.77	104.45	103.47	101.76	107.23	106.02	107.02	104.84	106.33	108.7	104.49	104.66	100.86	104.98	103.88	104.06	108.17	108.35	101.84	110.2	106.99	106.13	105.71	104.94
112.25	112.21	112.19	107.82	110.72	109.93	109.49	106.82	108.16	104.89	115.26	109.68	105.18	109.04	112.28	114.83	111.76	107.6	113.71	110.78	107.88	108.21	111.19	111.55	113.6	111.23	111.43	110.15	112.38	104.48	112.75	112.52	114.62	111.05	111.83	110.21	115.65	109.41	108.54	110.11	109.08	110.03	111.42	108.81	111.2	112.19	114.32	109.91	113.17	112.71
109.45	107.97	111.01	113.71	115.97	108.42	113.79	112.32	111.26	110.44	110.84	109.97	111.39	112.76	108.91	116.88	106.33	108.51	110.62	108.35	112.24	109.25	107.64	110.56	105.23	107.96	108.86	110.7	108.02	107.91	113.53	112.22	111.87	111.13	110.7	107.23	112.77	114.88	107.51	109.05	111.02	107.58	112.52	112.87	108.9	108.21	114.65	106.78	110.38	112.16
107.18	108.04	105.91	106.68	106.64	109.25	108.93	107.67	110.3	106.37	110.08	104.06	104.9	104.52	109.65	103.81	110.54	107.08	110.2	107.7	106.35	106.52	106.04	109.37	109.61	109.97	107.04	103.68	109.68	105.13	105.8	106.87	109.4	104.6	105.77	106.89	106.89	107.53	106.71	107.25	107.8	107.89	107.52	106.52	105.93	102.59	106.46	112.64	110.93	104.4
110.75	108.2	113.01	111.26	112.61	110.25	116.22	113.26	109.73	109.49	107.85	109.51	107.34	108.52	109.63	109.12	113.31	113.83	114.45	109.63	110.54	107.41	110.01	107.56	111.89	111.1	111.12	112.17	114.13	112.21	112.78	106.85	109.57	110.87	111.91	107.49	112.56	112.35	110.78	105.07	109.17	109.81	109.55	107.19	111.59	109.16	110.31	112.85	110.34	112.84
106.46	106.95	101.92	101.36	105.8	106.98	103.55	105.79	107.69	105.64	106.86	104.44	100.31	103.9	103.19	105.9	105.81	102.29	97.163	105.62	105.5	102.2	102.95	106.25	102.88	106.52	104.41	105.35	104.74	106.08	105.54	105.64	105.53	105.68	107.24	103.2	105.6	101.44	104.98	107.54	106.2	99.399	104.9	103.67	101.1	106.62	103.88	105.17	105.41	107.14
104.17	106.57	104.76	106.55	105.29	108.46	99.915	105.79	103.87	105.44	107.11	110.33	106.87	101.02	105.96	108.29	106.92	105.42	107.2	104.75	105.14	102.63	104.78	107.73	106.36	103.83	104.89	105.14	108.08	106.59	106.37	102.21	104.3	105.42	105	104.82	104.08	105.79	105.5	101.8	107.76	107.97	105.11	104.13	108.2	105.46	104.52	107.11	111.21	107.13
116.03	109.97	112.43	109.8	112.34	110.6	111.07	115.65	112.91	115.07	112.16	109.16	111.46	115.02	110.89	110.73	110.3	114.79	108.25	116.85	112.91	113.46	115.23	112.73	109.95	113.26	112.44	112.18	112.8	112.55	112.65	109.21	117.61	108.36	112.48	113.9	108.25	113.8	110.06	115	114.5	110.36	112.14	115.73	114.37	110.75	113.49	110.92	116.5	114.01
115.56	117.38	115.71	117.64	115.78	116.77	111.34	112.31	115.91	116.21	121.28	116.61	115.63	117.31	115.83	118.91	116.43	113.97	115.08	119.99	116.06	121.05	112.09	120.18	114.39	116.9	114.06	120.3	115.14	118.9	114.67	117.03	115.71	118.46	115.2	122.52	115.44	116.14	110.32	114.65	119.56	118.9	115.91	117.68	115.74	117.59	118.16	116.28	117.13	117.77
100.39	104.9	102.94	98.846	93.68	99.111	101.13	96.566	102.62	97.559	102.61	97.447	101.47	103.13	106.16	98.929	99.89	101.92	105.44	99.453	96.368	98.392	100.85	103.12	106.67	101.74	95.982	100.11	100.05	98.231	98.928	100.51	102.35	99.327	101.58	102.26	101.14	99.215	100.83	98.48	99.991	101.77	100.32	101.17	100.79	103.11	102.42	98.903	102.41	97.383
120.58	118.17	111.29	116.67	116.1	118.4	116.29	119.98	113.7	114	121.18	118.42	117.3	122.31	117.28	119.73	120.21	117.16	114.79	122.96	120.82	119.69	119.09	113.69	117.43	116.93	117.01	117.04	119.82	119.62	115.22	117.47	118.63	119.57	113.71	116.3	118.18	115.92	112.71	118.38	117.05	115.63	115.66	113.37	120.5	117.1	116.67	116.58	118.77	118.76
107.69	99.892	98.625	101.65	101.79	102.09	98.516	98.777	100.25	99.645	105.93	102.68	102.25	95.077	102.27	103.43	98.82	101.81	99.675	99.971	102.6	99.413	101.14	102.77	100.28	99.136	101.89	98.712	95.605	100.22	99.81	99.861	96.565	96.347	102.61	101.58	101.21	103.08	98.072	99.868	96.176	100.06	102.84	96.301	99.446	103.37	100.68	103.11	97.113	100.19
101.41	98.871	100.03	102.23	95.152	101.52	102.67	99.38	101.5	96.972	102.34	100.12	103.44	97.224	94.999	97.377	99.231	97.731	99.038	101.2	100.38	96.988	97.239	97.18	98.576	103.29	100.6	98.064	98.725	103.3	101.8	97.182	96.503	99.727	99.586	102.91	97.541	101.07	98.995	100.81	101.67	98.851	100.91	103.77	99.972	100.72	102.1	102.31	101.55	97.019
107.06	106.71	111.04	106.18	106.47	105.83	105.42	107.63	112.08	106.16	105.66	103.81	108.63	106.97	108.73	104.61	107.65	105.33	103.11	105.19	105.13	103.88	107.9	109.69	108.67	108.24	107.26	107.65	108.91	106.17	102.9	102.61	107.75	105.8	109.19	105.75	102.89	107.8	109.28	105.91	107.63	107.23	107.83	103.17	106.93	109.78	107.89	108.42	105.24	105.32
110.62	112.42	109.73	110.01	110.05	111.39	109.9	113.06	107.41	112.11	109.65	111.4	109.95	113.92	112.43	113.64	111.92	113	109.08	109.4	108.83	108.93	111.46	112.85	105.35	107.99	110.57	108.94	115.36	113.01	113.15	114.78	113.06	110.44	109.29	110.63	114.34	110.33	108.68	110.78	108.93	113.77	116.09	112.24	110.23	110.04	107.66	107.9	111.69	112.01
113.07	109.32	115.2	107.8	114.26	110.55	116.64	112.02	109.1	115.73	113.22	113.99	112.44	111.33	112.73	114.59	112.04	113.98	112.6	112.19	111.56	110.99	112.21	114.85	114.4	112.72	111.14	107.69	114.02	110.3	114.17	112.8	115	112.79	109.99	113.89	113.27	108.17	110.91	110.96	113.32	113.94	108.44	114.76	113.83	112.56	113.27	112.29	112.61	111.42
106.88	109	110.13	102.16	106.59	106.06	103.59	105.67	108.96	105.17	106.93	106.16	106.6	103.29	105.01	108.65	106.47	109.51	110.32	107.56	101.52	108.91	111.15	104.48	105.4	105.28	104.7	103.94	108.83	105.69	109.34	105.95	107.22	106.07	102.44	102.8	110.5	105.51	107.15	108.3	106.14	105.49	105.65	109.49	105.79	108.49	109.64	108.22	106.45	103.95
98.438	100.38	100.91	102.17	97.339	99.295	103.47	99.858	98.418	97.889	95.942	101.01	98.993	100.67	98.732	97.631	96.654	101.1	100.06	97.479	97.679	97.389	106.03	96.561	102.54	100.88	97.507	103.97	102.96	100.76	98.649	102.97	99.51	101.07	98.093	97.201	100.81	97.244	98.687	101.43	102.45	100.41	100.78	100.82	99.039	100.33	101.31	98.851	97.168	102.54
104.87	103.28	104.66	104.4	107.45	107.12	101.78	102.5	106.56	106.46	103.64	101.81	103.01	101.66	104.51	102.2	107.58	108.53	106.72	105.85	101.67	102.43	99.517	104.4	104.24	101.12	104.78	103.04	105.59	103.75	104.22	106.16	105.24	100.32	105.08	104.43	104	104.31	103.49	107.45	106.42	103.58	107.92	100.99	104.49	104.12	104.67	101.65	107.11	100.72
116.72	120.02	111.6	114.25	118.84	117.12	115.26	119.06	120.88	115.98	118.61	116.13	113.85	118.02	113.45	121.11	114.91	119.91	120.35	117.01	118.67	123.24	113.92	113.98	115.23	121.91	117.81	118.68	123.26	118.19	114.01	120.63	110.96	117.6	114.03	113.21	115.33	116.68	113.59	118.77	115.8	117.32	114.32	117	112.37	118.2	120.59	118.07	114.32	117.86
111.24	113.67	110.74	112.61	113.13	114.56	115.31	114.47	111.7	111.36	113.7	112.99	109.65	114.38	111.34	110.62	109.89	111.37	114.54	112.89	112.87	112.83	114.17	111.58	106.05	110.39	111.36	109.71	107.67	112.86	108.95	109.74	109.65	112.05	109.18	107.68	114.83	110.04	111.38	112.03	109.85	112.77	112.17	108.62	110.15	117.92	113.45	111.18	113.08	109.49
94.241	100.97	100.31	101.43	101.18	99.853	96.508	97.54	99.004	102.76	98.157	101.46	97.832	100.88	97.967	99.593	100.45	100.45	100.94	98.177	93.404	97.854	103.22	104.34	101.54	100.57	100.39	101.62	98.073	102.6	101.31	98.192	101.2	97.606	103.01	101.39	100.44	97.036	100.02	103.62	101.68	103.24	100.76	100.34	98.466	102.54	99.591	97.375	98.22	103.75
98.77	103.71	110.03	112.04	107.25	105.08	103.03	101.74	101.04	101.39	101.7	99.411	109.27	102.63	102.72	100.74	107.52	104.25	105.96	105.38	105.77	105.23	102.93	104.87	103.97	107.86	105	108.38	102.73	102.83	103.43	104.49	103.28	103.95	106.93	103.3	104.32	106.47	101.24	104.62	107	107.87	102.82	102.05	101.6	109.64	104.73	105.97	105.26	103.53
109.19	110.29	113.34	112.76	108.92	113.11	113.21	114.11	112.76	104.2	112.69	111.75	109.93	110.14	107.15	112.05	107.32	114.4	112.49	114.36	113.03	109.85	110.27	106.73	113.68	108.98	112.96	113.39	109.62	107.71	108.67	110.15	111.97	114.92	114.74	109.79	111.3	112.16	110.55	109.87	107.44	114.3	108.67	111.47	115.1	113.32	114.7	110.23	113.4	111.08
101.58	106.38	109.45	109.33	105.55	104.12	105.79	105.91	99.298	102.75	104.92	107.5	106.5	107.48	106.04	103.93	103.81	104.75	107.15	106.53	106.68	102.78	104.12	105.21	104.98	109.03	101.23	106.62	105.97	106.03	109.52	103.84	105.78	106.9	103.85	103.33	103.88	105.81	103.02	102.79	104.47	103.87	106.83	107.73	106.33	104.23	100.36	104.59	108.49	107.89
101.98	102.33	100.53	100.35	102.07	97.696	99.83	98.426	95.442	101.42	100.98	98.717	101.54	100.42	107.23	99.507	96.846	96.216	95.842	100.33	99.357	97.766	105.87	99.076	93.196	101.9	101.94	104.17	102.75	96.155	98.697	101.5	100.79	101.31	100.63	99.353	95.544	97.196	103.21	96.52	100.6	101.41	97.318	95.777	101.72	100.9	103.48	97.98	100.16	93.773
107.29	108.3	104.56	105.77	109.38	107.91	108.46	107.31	112.36	109.11	108.29	106.01	109.75	105.81	105.85	106.53	108.4	111.07	109.4	109.14	108.4	107.93	108.98	108.32	104.64	104.68	108.59	106.11	107.77	109.18	109.79	110.2	106.07	110.47	110.02	109.74	112.01	103.69	103.99	104.49	107.7	110.46	110.06	106.68	109.87	111.95	110.55	108.65	109.55	105.61
103.38	103.74	104.41	106.48	108	105.63	109.45	103.66	107.3	105.36	104.06	104.05	102.73	106.03	106.39	104	105.41	106.17	104.69	106.57	107.76	104.15	103.68	106.08	104.13	104.89	102.27	107.1	103.52	101.3	110.14	109.39	105.18	107.48	109.66	104.12	104.68	111.79	104.95	106.85	103.95	105.47	106.16	104.98	105.78	103.57	108.29	104.82	102.11	105.2
112.96	111.24	116.76	111.36	116.83	108.43	109.09	107.42	113.13	108.42	112.37	109.57	110.97	112	111.46	115.34	114.18	113.87	109.46	114.01	111.32	114.45	114.39	117.37	114.46	108.76	112.48	110.41	113.39	113.38	114.06	109.05	107.9	110.43	112.03	114.18	110.89	109.78	112.62	111.35	107.51	109.9	112.71	110.68	111.59	109.69	109.44	114.98	110.88	111.2
116.64	112.76	111.11	111.49	112.3	108.07	107.26	115.6	111.47	107.88	109.57	110.85	112.2	111.14	113.63	109.48	110.1	110.04	117.33	112.69	109.8	109.07	112.94	108.28	109.96	108.68	108.58	110.25	106.21	108.29	114.23	112.51	111.12	112.63	111.68	112.01	106.4	107.43	113.52	112.58	110.92	113.72	114.32	112.43	111.39	111.76	111.91	110.81	108.11	112.28
108.95	107.08	107.02	105.7	104.8	105.37	105.73	102.05	107.62	102.67	103.68	105.53	104.89	107.64	105.45	103.34	104.71	107.56	101.57	100.82	105.05	106.96	106.81	103.68	107.07	106.3	103.42	100.89	109.54	106.35	107.77	109.76	103.73	102.78	105.35	104.27	108.91	107.65	104.71	108.52	106.71	107.68	106.83	108.97	109.18	104.67	103.78	107.03	105.06	110.87
103.93	108.42	103.48	102.28	105.07	104.56	109.13	105.01	107.09	106.93	103.09	102.85	98.496	106.48	101.98	106.17	104.58	105.95	101.26	103.77	107.55	101.54	102.91	107.55	103.11	100.82	102.96	103.51	109.71	103.07	108.91	106.38	101.86	100.51	102.79	101.29	102.89	103.82	105.51	105.61	104.69	104.91	105.57	109.05	104.13	103.75	101.52	104.12	107	102.12
107.93	109.57	112.93	110.48	111.13	116.77	111.22	110.31	112.35	113.4	110.75	111.2	115.37	114.75	109.11	114.53	108.22	114.98	111.8	113.24	108.66	113.08	108.04	112.64	108.64	110.25	109.14	114.8	109.79	109.7	111.61	112.61	109.95	109.85	107.37	106.97	109.15	108.77	111.5	110.33	112.42	112.21	113.33	111.01	110.2	111.36	111.07	114.16	108.25	108.88
110.86	111.03	107.35	110.45	112.04	105.8	114.64	112.85	110.8	110.66	110.59	107.77	109.4	109.41	110.52	112.33	112.54	107.03	106.96	117.03	108.84	105.28	110.11	113.09	106.57	108.34	112.7	111.46	109.39	106.98	109.55	110.64	111.83	113.88	111.06	109.21	110.31	110.6	107.45	108.29	106.22	110.43	110.02	111.21	103.48	109.55	106.3	105.64	107.63	113.4
107.19	104.91	106.07	101.75	108.38	106.27	101.39	100.57	104.55	103.76	103.16	104.71	103.73	102.87	107.2	103.85	101.39	104.6	109.29	103.66	104.94	102.43	105.27	106.03	106.57	107.3	104.56	105.37	102.94	104.31	105.13	105.35	109.43	109.42	106.09	102.01	107.38	104.9	103.22	101.12	104.98	101.55	98.312	107.14	106.37	101.13	106.03	105.16	102.96	107.79
112.93	110.79	107.05	121.11	108.84	112.26	108.68	106.71	112.7	110.84	112.84	112	108.66	110.75	114.35	109.19	111.43	109.28	110.75	110.95	111.51	108.21	111.17	112.04	107.86	108.53	112.18	110.64	112.77	112.6	107.7	111.9	109.33	107.36	110.72	109.9	113.11	110.94	112.14	109.53	113.88	108.88	109.44	115.49	111.29	108.2	110.09	110.1	112.02	110.34
102.53	106.18	100.82	108.35	105.62	102.65	100.67	100.94	105.27	103.31	106.94	103.52	102.86	106.62	103.93	107.02	103.29	107.67	101.78	107.12	100.37	104.78	102.64	111.94	102.19	107.04	103.94	106.7	103.95	101.88	103.47	107.08	99.807	104.82	102.55	107.92	102.81	101.6	104.09	103.04	102.64	104.14	107.65	103.76	98.994	104.65	101.45	106.88	107.53	104.98
113.53	108.75	109.29	107.15	107.3	112.24	111.36	107.36	108.57	104.15	113.22	115.3	110.01	105.7	107.35	110.7	112.02	109.39	109.01	112.89	113.97	109.02	115.81	116.24	110.89	110.38	110.49	106.85	109.23	109.48	107.58	114.19	107.99	113.22	106.65	114.4	109.15	114.31	117.54	112.49	116.86	110.22	112.85	114.4	112.62	114.5	109.66	114.13	108.26	108.85
111.79	114.74	108	114.69	110.88	111.77	116.65	107.82	111.2	110.51	113.14	114.41	113.88	112.1	112.49	111.51	114.67	112.24	108.36	109.65	110.02	112.11	109.59	112.2	111.64	108.83	112.8	111.73	110.73	114.14	113.75	112.5	114.88	113.14	111.16	117.17	112.78	112.13	106.92	113.97	105.31	114.41	111.46	114.58	117.13	109.01	111.5	112.5	111.52	113.63
107.23	106.01	105.55	105.87	105.5	101.41	102.81	107.13	106.14	105.74	107.57	106.76	105.43	100.88	106.48	111.02	103.7	102.55	104.59	105.34	104.3	105.54	105.27	103.77	105.05	102.33	107.79	102.97	102.57	103.56	106.51	106.15	110.82	106.9	105.24	101.3	100.02	104.6	103.49	108.39	103.13	103.78	106.21	101.81	103.09	101.98	107.54	105.7	103.42	103.18
111.27	108.77	111.95	108.35	112.64	109.25	108.29	109.6	110.31	109.13	105.6	113.03	109.06	112.55	108.2	112.9	110.23	114.06	111.35	113.29	108.96	113.41	105.94	109.93	107.76	111.22	109.09	107.09	107.97	110.32	108.32	110.28	109.33	113.04	108.56	106.53	113.22	110.88	109.52	105.43	113.59	104.57	107.71	109.6	111.12	111.17	105.31	111.5	107.3	106.6
112.17	111.43	114.78	111.43	107.22	109.37	108.83	109.63	105.8	110.84	113.37	106.88	117.25	112.81	110.93	111.72	104.46	109.08	111.87	107.32	106.6	109.21	106.3	110.49	108.97	110.55	113.07	109.55	110.89	112.17	114.71	110.41	109.07	109.95	109.62	115.55	106.06	108.49	109.01	112.29	111.98	111.67	108.22	108.45	108.88	115.21	108.19	110.83	111.39	115.62
111.79	114.86	110.7	110.52	116.63	115.01	113.36	118.58	112.96	114.91	114.79	110.03	112.31	110.93	112.9	111.15	110.12	109.57	110.54	110.74	107.83	109.66	109.57	110.27	113.11	109.67	116.59	113.68	108.72	110.58	114.06	115.66	114.19	115.98	112.3	116.05	111.06	110.18	112	117.96	110.88	114.64	113.82	114.49	114.38	108.97	109.17	111.25	110.33	115.98
98.222	98.531	98.325	100.68	101.19	101.96	98.546	98.332	96.489	97.63	94.267	102.54	103.21	94.419	101.91	102.1	96.352	101.45	101.25	99.56	104.04	102.33	98.977	101.85	103.19	100.05	98.689	95.342	96.84	102.77	100.7	98.266	102.46	100.45	104.07	99.857	97.876	94.053	98.379	102.83	100.7	101.28	97.792	101.39	99.457	100.69	101.4	99.66	104.5	102.52
100.68	103.24	97.223	98.62	96.989	97.052	101.04	104.44	103.67	96.866	106	95.749	99.098	100.87	104.42	101.92	101.42	101.66	100.59	101.35	96.762	97.313	100.05	99.845	103.35	101.63	99.645	102.8	99.059	103.8	98.37	97.438	98.093	105.4	103.65	98.266	101.38	101.37	98.546	100.65	98.198	99.24	95.601	101.62	103.47	100.92	99.381	100.26	103.97	103.08
105.25	109.44	102.18	101.3	106.13	103.04	108.77	109.55	100.92	103.24	104.44	107.16	107.58	110.1	107.72	106.91	106.34	106.92	105.89	108.12	110.73	109.98	108.8	105.52	106.36	102.12	105.55	107.05	106.07	110.98	106.66	106.48	105.64	104.51	106.38	105.95	108.58	108.55	110.42	107.99	106.03	105.35	108.59	105.71	109.82	103.65	106.69	106	107.57	106.55
111.46	108.45	112.93	108.45	109.91	110.76	110.42	106.37	113.95	108.83	109.65	107.46	111.75	112.82	111.1	109.79	109.53	110.62	108.63	107.77	111.82	108.99	114.01	111.45	113.07	113.94	112.23	113	109.42	110.02	113.61	112.81	110.21	110.31	109.53	107.63	110.42	112.21	111.24	113.89	113.08	110.32	114.24	110.21	108.46	112.53	115.08	115.81	104.34	111
105.11	106.6	105.62	107.15	107.91	111.82	105.54	108.41	105.07	107.33	104.46	111.32	109.06	103.96	108.01	107.2	103.77	105.38	101.48	107.06	105.58	104.39	102.29	107.22	105.67	102.35	102.55	109.7	104.09	105.8	106.97	106.66	103.87	103.64	107.23	106.96	104.87	106.24	105.53	103.08	102.11	103.26	104.22	109.47	109.63	103.42	105.11	103.78	102.29	106.96
108.61	108.87	107.31	108.21	105.24	109.11	109.53	105.8	104.93	107.9	101.93	103.93	110.24	106.8	110.02	102.43	105.73	104.45	103.06	108.44	106.15	103.32	102.15	101.8	105	105.95	106.06	106.05	108.38	104.87	102.81	105.31	106.42	110.01	106.89	108.9	105.34	105.29	109.2	101.6	110.97	100.88	106.48	107.73	102.56	102.29	108.52	103.86	105.21	103.76
109.41	110.16	114.4	108.68	114.48	107.73	111.03	117	114.23	107.45	113.94	110.47	114.07	113.12	114.03	108.91	111.42	112.14	113.19	110.47	112.38	105.58	113.12	113.95	110	110.13	108.85	113.48	110.64	114.35	110.91	112.31	109.49	108.48	108.87	111.79	109.51	111.45	111.13	110.3	109.32	108.72	109.82	120.06	112.86	110.41	105.54	111.8	108.72	112.44
112.24	111.15	116.3	116.43	114.32	116.14	110.36	109.14	112.27	111.01	111.23	110.28	111.99	111.26	110.61	113.34	114.48	113.22	114.51	110.35	116.14	114.2	110.62	112.03	116.15	118.6	113.82	117.43	115.94	114.86	109.25	110.53	109.78	112.15	110.88	112.21	111.8	109.08	115.91	114.76	113.42	117.98	110.49	112.39	110.41	116.63	108	112.09	116.75	112.33
115.07	112.08	113.95	110.22	111.05	112.25	112.72	109.6	113.81	115.04	108.13	108.82	112.43	116.7	111.86	115.83	108.71	112.07	110.97	109.03	111.2	108.38	111.83	117.89	111.83	112.22	111.53	113.27	113.04	112.12	115.08	109.88	110.77	107	114.58	115.67	113.5	107.55	114.38	113.78	108.39	108.37	111.78	109.91	113.4	112.98	111.41	110.66	113.39	110.25
108.8	109.5	108.9	107.71	106.96	110.04	105.48	107.45	104.14	114.16	101.01	106.36	109.21	108.62	108.28	105.64	105.68	103.29	110.24	105.62	101.94	106.15	106.76	109.15	104.75	106.53	100.31	106.15	106.7	108.6	109.3	106.81	105	107.47	102.7	110.24	104.85	106.56	104.68	110.69	109.91	108.16	107.65	110.69	103.05	104.95	108.16	105.36	103.86	107.28
118.57	117.19	108.27	113.4	111.12	110.07	113.63	110.46	110.34	113.78	110.41	113.85	111.95	110.13	111.51	115.38	117.19	111.1	113.4	114.19	114.8	113.66	110.86	113.18	111.25	112.61	113.4	114.92	111.75	110.38	113.63	116.57	106.68	115.44	114.96	111.62	111.1	114.93	114.86	111.64	113.57	113.73	112.48	115.48	114.68	113.21	112.01	111.9	110.24	111.52
108	104.93	108.51	106.73	107.96	104.28	106.81	106.36	108.76	108.38	101.87	103.09	108.51	105.95	108.79	106.59	105.78	104.23	104.91	107.15	111.06	105.95	106.72	107.31	108.23	108.91	105.74	103.13	102.67	99.753	107.53	108.03	106.65	106.11	104.17	107.57	104.14	106.32	106.63	109.04	105.1	107.05	105.11	104.81	100.7	107.57	110.34	107.18	109.45	104.91
106.91	108.1	100.37	101.78	107.21	107.35	105.88	105.55	107.11	107.07	108.95	107.29	104.82	97.526	106.11	105.98	102.49	104.36	106.34	104.24	104.98	104.2	102.99	107.27	103.18	103.5	106.51	109.53	101.15	106.09	104.84	108.5	100.96	109.98	107.72	100.61	105.83	103.95	104.31	104.1	107.05	108.42	100.81	108.36	109.96	105.29	107.25	107.15	104.44	105.53
113.49	116.2	111.01	113.21	112.74	114.43	112.35	114.65	113.06	118.16	110.38	113.35	109.1	114.42	113.37	113.71	111.22	113.11	111.69	110.18	111.8	117.27	118.64	114.07	114.51	118.15	113.22	113.88	113.12	114.25	112.2	113.95	109.18	113.57	110.94	108.31	108.9	111.03	111.73	115.85	116.22	107.45	111.76	114.41	110.47	111.79	114.57	114.32	110.74	116.12
104.3	107.28	103.6	104.41	104.51	106.77	105.61	107.61	103.28	104.99	103.9	111.37	104.79	110.24	104.42	104.35	101.78	105.11	107.08	105.59	107.65	104.95	104.27	100.37	109.47	108.14	105.21	104.86	106.52	106.43	103.08	103.88	106.83	106.98	109.09	102.58	108.77	101.82	102.48	107.06	106.29	103.51	108.87	105.49	110.35	106.16	103	106.91	104.04	105.91
99.875	96.791	101.61	95.315	101.38	99.35	102.09	98.011	102.93	99.476	102.54	98.356	101.65	96.984	97.074	102.46	104.28	95.893	100.45	101.27	99.97	101.06	97.208	96.569	96.853	104.51	102.51	102.98	104.01	99.561	97.743	99.067	103.86	97.486	102.31	100.86	95.293	98.318	101.49	99.996	102.77	99.266	103.94	104.96	99.45	98.884	105.17	103.21	96.412	97.503
104.08	109.4	102.99	109.58	103.11	108.88	104.69	109.69	103.64	105.55	104.53	106.18	110	105.82	109.52	106.73	108.93	104.16	106.7	102.16	112.42	102.57	107.83	110.35	105.51	105.32	106.77	103.56	101.51	108.77	107.89	102.6	108.31	105.12	108.2	107.56	105.33	105.71	105.83	106.63	105.45	105.48	105.91	104.2	103.66	105.07	106.31	105.63	107.1	107.4
105.68	103.49	105.85	104.97	103.11	106.01	111.26	107.14	108.24	106.34	104.77	105.88	105.76	104.42	107.58	109.26	105.11	107.33	107.31	104.96	105.87	104.94	108.87	104.82	103.66	103.76	104.62	103.44	107.61	105.49	109.18	109.56	106.08	101.81	103.11	104.71	103.89	100.89	103.9	105.52	102.33	106.29	104.55	106.33	104.04	108.63	109.56	103.9	99.193	106.34
102.15	102.74	104.77	105.63	108.31	102.96	108.7	105.77	108.01	102.96	105.13	101.23	103.13	105.02	108.94	104.8	105.64	102.57	104.6	105.7	104.73	107.34	107.28	105.32	102.04	101.52	101.7	104.37	101.68	106.88	107.09	105.45	107.74	107.2	106.52	108.15	105.55	103.17	104.86	106.43	106.64	107.7	110.61	105.07	105.15	106.54	108.1	106.07	102.37	105.67
107.46	108.6	104.57	109.68	104.14	106.68	101.6	102.83	106.3	105.38	105.67	109.71	108.99	105.27	103.56	104.12	102.56	103.75	108.53	107.05	105.67	106.43	105.54	103.59	108.68	104.46	105.55	104.43	107.04	106.33	108.44	108.79	106.81	102.74	110.61	111.37	105.83	105.64	106.27	107.79	109.44	107.36	106.41	107.9	105.96	103.07	112.07	106.32	105.19	107.89
97.938	100.45	97.264	102.05	101.75	101.36	104.34	100.68	97.866	99.567	102.03	98.425	99.921	100.31	103.25	101.12	99.088	99.557	101.59	103.84	98.661	101.1	104.48	101.71	103.01	100.01	100.22	107.32	95.331	103.81	103.09	100.46	98.466	104.9	99.702	97.593	100.66	103.08	103.55	99.646	103.16	96.266	101.12	103.94	102.62	101.81	98.252	97.528	104.16	98.168
102.96	100.83	98.512	100.11	102.47	101.74	99.389	103.04	102.3	100.62	102.09	99.395	101	103.98	101.84	104.56	101.65	103.25	98.023	99.063	99.336	100.54	101.15	99.877	101.94	102.55	104.12	98.83	96.914	101.22	102.25	101.63	95.241	104.14	99.061	96.244	103.42	101.09	103.49	97.82	98.43	102.82	97.882	103.14	101.45	100.27	99.87	98.369	101.03	102.4
111.44	114.99	109.06	111.15	112.79	110.46	110.42	112.98	111.52	111.29	113.11	111.4	113.24	112.27	112.83	108.34	112.11	111.05	111.05	112.53	112.47	112.89	114.6	112.26	111.09	111.98	115.7	116.42	114.8	112.39	111.02	111.44	113.26	109.97	110.67	110.75	113.21	109.71	106.92	112.49	113.73	115.35	109.14	115.21	110.41	110.77	112.24	110.88	109.53	112.7
99.493	101.72	99.172	101.85	103.94	95.719	100.76	96.926	97.635	98.751	98.19	102.11	99.999	100.51	102.33	99.571	101.73	96.155	97.674	102.66	99.336	96.109	98.296	106.14	101.01	98.469	98.738	97.978	98.037	103.22	93.124	97.382	98.044	100.02	99.739	96.691	102.47	100.61	100.19	100.74	97.569	100.97	102.32	97.423	98.786	102.73	99.897	105.23	100.99	97.538
107.16	106.48	109.72	103.62	105.3	102.75	108.06	106.95	106.62	101.56	108.44	106.74	102.09	101.22	101.94	102.66	105.1	105.9	105.61	108.3	104.77	105.45	102.45	107.09	104.96	106.38	103.7	106.58	103.95	102.06	112.5	108.56	106.99	103.25	105.97	105.75	109.2	105.69	108.7	104.47	108.72	109.75	106.34	100.87	107.96	107.13	101.92	107.52	109.17	102.03
101.48	100.69	106.24	103.64	106.93	106.92	100.39	104.02	104.91	107.4	100.51	106.05	107.14	105.76	104.66	104.33	109.37	101.14	104.77	106.35	107.81	107.78	107.92	102.98	105.38	107.8	103.99	107.31	106.69	103.73	105.13	100.08	106.97	99.966	98.339	102.75	107.4	105.41	105.45	101.79	104.92	108.7	108.31	101.28	105.28	107.59	105.74	104.57	102.32	102.57
109.75	113.24	110.29	110.2	112.57	112.04	113.78	111.78	110.74	112.83	107.34	114.05	112.57	111.56	108.22	113.9	108.55	114.75	110.29	112.75	112.75	115.63	114.28	111.39	110.92	113.41	108.1	109.76	115.14	112.43	111.79	111.13	109.8	109.09	110.78	113.13	108.05	115.84	110.16	108.53	112.13	112.95	112.84	110.86	109.66	109.53	110.52	107.05	107.73	113.7
107.98	103.13	105.8	108.88	106.4	107.38	103.94	105.06	107.03	106.52	107.03	102.27	102.78	107.23	109.33	107.74	108.49	103.14	109.23	106.37	108.16	105.38	105.91	103.83	105.07	107.62	104.48	111.91	104.93	107.56	107.58	104.67	106.98	105.19	104.36	104.42	107.03	110.73	110.74	102.83	110.52	106.06	108.34	102.48	107.66	111.13	104.35	104.09	103.22	106.89
101.91	106.24	105.73	102.95	107.54	107.18	102.54	102.87	103.33	108.06	107.01	106.47	109.24	107.09	104.51	105.67	104.79	102.02	105.87	107.65	105.02	102.76	106.93	108.41	106.88	106.21	105.02	104.59	104.77	105.92	104.14	104.51	101.56	103.23	106.82	104.83	103.15	106.6	106.27	99.846	104.49	106.02	108.5	101.32	104.31	103.54	108.28	106.36	102.57	101.82
113.43	106.94	106.76	111.39	111.76	105.77	109.93	108.61	110.55	112.51	110.06	106.56	110.65	111.44	111.68	108.3	110.95	110.06	106.75	108.67	113.07	105.86	107.56	114.54	109.38	105.89	111.21	109.29	112.95	113.03	110.54	109.77	109.64	108.58	107.2	111.78	111.75	107.96	110.78	111.68	108.47	109.25	112.51	108.39	113.19	108.74	111.72	113.05	114.26	110.1
104.53	104.03	99.561	104.83	103.24	107.42	109.5	109.89	104.32	101.56	105.36	104.75	107.05	104.88	102.07	106.73	105.41	106.7	105.56	105.45	108.27	103.71	106.33	105.32	107.37	102.64	105.38	105.28	106.43	98.827	105.46	101.65	106.23	104.65	105.28	101.91	107.13	106.66	105.07	105.28	109.57	108.8	103.98	104.26	105.61	106.82	102.59	103.83	104.09	105.64
100.66	106.4	106.54	101.94	103.45	103.96	101.58	106.76	104.21	105.23	100.01	102.29	104.93	100.94	101.88	104.03	102.47	101.59	106.82	101.43	103.06	103.5	106.55	104.72	105.21	104.18	105.22	102.11	103.8	107.92	104.22	106.3	103.44	107.49	101.86	102.74	104.84	103.02	104.54	105.61	103.01	104.81	107.07	103.4	105.38	103.08	103.21	107.78	104.24	103.02
108.44	103.95	103.3	104.49	108.74	101.75	104.06	103.2	104.87	102.25	105.81	101.59	103.94	105.99	103.61	101.58	104.3	101.15	102.23	104.35	100.79	104.49	103.6	101.57	101.96	107.79	103.84	101.23	103.36	107.54	105.75	101.66	102.66	105.9	108.12	105.94	109.42	106.08	111.2	104.97	106.83	106.52	106.12	102.63	103.92	101.62	101.8	99.776	103.44	102.02
106.49	105.77	102.17	103.98	103.97	96.758	104.95	102.47	104.2	104.03	102.22	101.21	103.75	104.97	104.17	107.27	103.52	106.55	105.97	104	105.1	103.17	102.04	105.12	105.31	106.15	101.07	104.27	105.58	108.43	105.96	103.47	109.8	101.31	104.9	101.3	104.48	105.3	106.88	105.12	105.5	107.96	103.98	103.29	105.16	105.86	101.93	108.52	106	103.48
102.87	103.11	98.903	103.51	101.92	105.04	106.25	102.77	102.03	102.52	100.68	107.69	105.99	101.37	104.72	105.11	106.09	99.689	104.28	103.22	108.33	106.85	103.83	108.52	109.12	103.13	106.66	102.69	102.18	105.04	102.12	101.96	105.81	106.04	102.47	104.02	105.96	102.91	105.06	107.95	104.2	106.4	104.83	100.55	107.18	104.44	102.02	102.12	104.17	99.101
100.85	104.2	103.71	102.5	99.154	104.31	107.93	107.05	107.02	107.59	105.97	107.23	103.88	104.06	103.07	110.76	103.84	107.82	107.9	107.52	105.45	107.05	101.15	107.19	102.11	104.95	107.62	107.59	102.61	103.68	105.92	105.97	99.487	99.012	105.34	106.67	106.59	108.04	105.5	105.01	103.2	104.75	103.74	104.19	106.36	104.74	108.76	103.74	104.76	108.6
109.28	104.72	107.69	105.56	106.18	106.46	103.66	108.48	103.93	104.95	111.13	108.02	104.85	110.01	104.2	106.14	102.56	110.26	102.45	104.36	108.7	108.89	109.93	103.21	105.59	109.98	104.42	108.21	104.89	103.55	106.6	105.68	106.41	104.94	109.03	107.49	107.94	109.54	104.47	110.51	105.19	106.69	108.86	108.34	105.72	107.36	102.11	106.07	103.75	109.47
108.69	105.13	107.32	106.72	101.71	105.21	103.21	102.98	103.95	103	106.31	108.1	105.78	101.53	108.79	103.82	108.42	103.71	104.21	102.46	107.56	106.91	106.61	104.15	108.73	101.87	104.05	107.56	102.64	104.06	107.57	107.49	105.05	105.75	101.42	102.57	102.95	105.45	104.61	106.31	106.6	105.97	103.41	104.92	109.38	105.08	103.84	104.16	103.08	106.94
101.47	97.162	98.467	101.06	104.26	103.6	97.756	100.15	100.44	100.26	98.681	99.085	101.52	103.25	101.27	99.821	99.53	96.685	96.632	103.9	96.843	104.83	103.44	98.667	95.593	102.28	106.36	97.006	97.155	96.278	100.23	101.86	100.92	102.17	101.06	104.42	100.07	101.72	100.57	94.343	96.556	96.477	98.17	101.87	100.67	99.67	101.13	102.2	97.588	102.04
105.87	102.93	103.54	107.51	105.18	104.27	98.439	107.62	104.07	100.58	105.73	107.43	102.09	110.2	103.46	103.47	103.79	105.95	103.47	101.79	105.5	103.79	105.23	102.93	102.36	103.6	101.57	105.67	103.38	103.32	105.42	102.33	104.99	106.13	103.65	101.41	103.24	106.75	104.61	104.08	106.05	103.29	107.85	104.22	101.75	100.7	106.88	105.88	101.24	102.49
101.58	103	105.67	106.26	100.83	105.4	105.14	105.83	108.02	106.67	104.41	103.94	104.81	102.02	102.09	104.43	104.7	99.419	104.87	103.84	105.75	107	106.96	107.33	104.66	101.01	107.82	105.82	104.74	101.2	105.01	101.5	103.44	107.84	104.79	106.45	102.29	101.2	103.34	103.16	103.87	103.63	103.75	102	103.95	107.11	101.65	100.4	105.55	105.02
104.95	101.53	99.766	98.574	100.26	104.48	98.175	99.512	101.09	99.356	95.948	99.875	101.24	104.26	97.633	101.97	102.06	99.323	95.992	98.47	100.85	100.66	99.029	100.68	106.42	101.74	101.77	99.156	104.64	102.64	99.713	102.14	93.714	100.95	98.673	99.846	104.26	101.06	102.79	100.79	99.448	100.84	105.59	101.55	100.93	103.14	101.32	103.74	98.17	97.02
106.43	105.98	109.54	111.24	106.53	104.11	105.91	106.89	104.01	103.19	109.02	106.06	106.04	107.59	100.87	112.63	107.27	104.31	105.68	107.44	102.82	105.08	104.85	102.87	102.96	105.3	107.39	101.99	103.87	104.4	107.66	105.96	105.12	108.24	106.17	105.21	101.02	101.99	104.69	108.52	113.77	105.64	108.32	106.19	106.38	102.76	107.23	107.14	105.37	106.78
102.09	95.863	106.77	100.1	100.77	96.124	99.491	102.17	99.813	96.465	100.16	97.724	100.16	98.08	96.504	99.513	99.686	99.203	101.72	102.4	101.56	97.338	99.377	102.02	100.78	94.558	95.57	100.9	99.663	100.76	93.754	100.02	99.49	98.51	99.257	97.094	101.02	98.88	97.762	93.416	95.669	98.928	97.896	100.45	100.77	99.489	104.24	101.2	100.32	93.841
99.356	98.202	97.915	98.084	99.088	99.277	98.824	101.22	100.24	105.07	97.604	101.27	97.867	104.23	102.07	99.251	100.49	98.373	101.48	100.49	102.68	98.021	99.649	101	98.05	102.23	105.48	101.1	103.02	98.085	98.68	98.03	99.805	99.81	96.848	98.262	101.55	105.26	104.82	99.879	102.87	103.65	98.427	101.63	95.927	96.796	98.526	101	99.6	101.11
104.71	106.62	107.77	104.5	106.5	102.16	106.22	105.93	107.68	108.29	103.94	106.54	106.79	109.67	107.17	106.71	103.51	103.11	105.61	105.49	107.69	109.09	105.99	106.82	105.99	106.96	110.34	104.89	103.09	108.3	106.82	106.57	108.76	106.89	104.03	106.41	108.92	107.53	105.66	109.65	109.57	109.49	110.15	111.2	105.62	109.45	102.9	104.22	109.78	107.74
101.77	101.55	106.88	104.52	106.76	107.36	108.07	106.28	102.76	105.62	101.68	106.06	103.35	106.58	107.95	103.8	102.16	104.28	109.91	100.61	102.25	102.96	106.4	106.96	104.51	103.96	105.05	105.95	105.8	106.5	107.69	106.85	103.12	107.58	108.86	110.29	105.65	107.82	108.55	103.62	108.03	104.31	104.45	104.69	109.99	97.528	103.25	103.17	107.04	105.69
105.22	106.9	107.91	106.67	104.16	107.34	104.69	105.87	103.98	107.7	106.61	106.22	110.71	106.39	103.26	107.02	108.35	106.91	107.68	104.5	104.88	105.02	104.09	105.74	111.24	106.57	105.66	104.94	105.74	104.11	103.91	108.97	106.34	106.77	106.48	103.93	104.59	107.74	106.06	109.84	105.23	107.61	106.75	109.25	107.65	109.26	104.28	109.15	104.87	109.96
109.47	107.21	105.55	110.52	109.09	101.86	107.31	107.15	106.29	104.78	107.06	113.43	107.11	107.9	105.65	108.63	102.26	106.83	111.1	104.75	106.63	106.01	109.22	104.76	104.68	106.69	105.7	106.53	107.18	107.2	105.11	102.68	104.86	104.46	105.09	105.88	103.53	102.26	110.18	106.38	103.42	102.04	102.65	112.86	107.83	105.6	108.52	106.5	105.95	101.56
104.02	103.77	102.99	106.04	104.85	99.017	103.76	104.05	101.62	103.3	105.45	105	103.95	106.06	107.07	101.2	103.08	102.68	108.48	103.71	104.52	103.24	102.11	106.45	103.58	108.1	105.82	105.76	105.9	102.93	102.85	101.67	100.38	102.07	101.18	104.51	102.06	106.28	104.89	104.81	103.53	109.12	104.76	104.13	105.42	104.11	102.55	101.37	106.38	104.06
107.99	110.35	111.77	110.38	112.55	109.17	116.39	106.11	108.19	109.23	108.7	113.95	112.7	108.06	114.55	112.94	112.31	107.94	113.8	108.59	111.32	107.27	111.58	109.17	108.05	108.22	110.44	109.33	110.83	109.06	107.02	111.09	113.1	112.99	107.34	115.49	110.7	108.3	115.23	110.33	107.09	106.87	111.51	114.33	111.25	114.34	110.65	110.76	109.29	106.19
107.37	104.74	107.85	106.5	105.76	105.34	103.36	103.25	105.46	108.82	103.47	102.18	108.77	103.35	107.51	104.93	108.29	104.55	105.83	107.89	105.44	105.73	102.03	111.67	109.62	102.62	104.41	106.67	110.49	106.28	108.73	109.02	107.83	108.37	109.23	107.31	104.08	108.64	106.43	106.04	108.54	108.52	106.77	102.13	104.65	106.51	102.62	108.72	105.6	108.7
111.73	114.78	114.11	114.2	112.13	113.83	114.11	111.86	110.42	110.38	115.17	119.7	111.48	110.92	111.76	116.13	113.19	111.96	115.31	109.23	117.95	110.22	114.06	113.2	117.11	115.03	113.49	114.26	111.17	114.95	113.34	112.84	113.48	107.33	111.13	113.99	114.17	113.38	112.35	112.41	108.74	113.49	114.89	111.93	114.41	111.82	116.73	110.61	110.2	113.24
99.288	100.85	98.455	100.97	100.76	101.15	99.122	99.037	102.46	98.927	98.943	100.11	96.999	100.54	100.27	97.281	104.21	99.441	95.997	98.445	103.15	100.81	99.905	98.742	103.58	100.66	100.81	103.06	99.657	98.867	105.15	98.576	100.34	102.22	99.538	98.506	96.87	99.944	97.856	100.61	101.12	102.38	94.472	100	99.49	102.57	100.49	99.175	101.31	100.27
103.92	101.51	106.28	103.05	105.96	104.64	107.1	104.82	104.71	105.13	108.04	102.08	104.85	106.45	106.63	111.14	105.87	103.28	108.79	107.84	103.5	102.46	107.81	96.846	106.2	101.45	106.07	108.05	104.79	101.66	103.57	98.061	106.42	100.92	101.87	103.42	101.44	105.25	105.26	104.7	101.49	102.86	103.09	105.61	101.44	107.32	100.8	103.19	100.79	105.47
106.62	102.17	103.63	106.94	103.71	103.98	106.78	102.17	108.63	103.13	101.65	103.93	108.33	105.08	105.66	103.22	103.65	104.67	106.26	100.72	104.23	103.98	103.91	107.15	102.12	106.68	105.15	105.85	100.57	97.943	106.92	106.08	104.06	105.02	106.08	107.47	106.47	106.52	108.22	101.57	110.13	103.42	106.3	109.22	103.91	108.5	104.87	107.7	104.77	99.889
109.91	113.65	110.36	111.96	110.6	113.06	115.24	109.67	112.42	109.62	111.66	112	113.94	109.49	111.72	111.35	111.29	116.52	114.34	112.39	111.35	109.76	112.2	110.3	109.09	111.16	108.9	110.11	111.22	105.67	115.95	108.42	104.63	112.79	106.85	113.54	109.94	110.62	106.78	113.3	113.41	110.6	115.46	114.47	113.03	112.07	108.06	108.81	111.7	109.86
99.277	101.08	101.29	104.02	98.024	97.846	98.602	97.312	98.331	101.83	102.26	99.768	98.497	100.52	103.36	100.81	102.2	97.361	100.81	99.392	99.775	100.33	98.36	104.23	96.965	99.728	100.96	102.58	98.564	103.33	98.966	103.06	98.184	101.85	95.89	100.51	100.08	99.801	107.21	102.01	98.114	101.45	101.43	101.05	99.612	103.07	99.951	104.26	101.43	98.816
113.65	107.94	108.21	109.52	107.57	109.89	111.8	116.27	111.07	109.42	109.03	111.16	111.21	113.99	110.13	109.86	107.29	113.49	113.84	108.61	110.82	110.87	112.24	112.5	111.68	110.33	108.72	113.17	106.91	112.43	111.44	112.1	112.44	110.17	106.01	108.74	106.07	111.65	109.54	114.73	111.43	109.53	107.65	111.06	106.4	115.52	109.99	110.88	111.09	112.34
116.45	111.37	112.03	111.48	110.03	108.76	114.09	116.33	109.97	111.51	114.62	111.66	114.78	112.45	107.05	116.47	113.24	110.45	117.18	112.66	117.24	115.02	113.58	115.05	114.54	114.32	113.68	112.05	110.99	110.91	109.22	108.09	114.47	114.61	117.96	112.62	106.26	113.62	112.86	110.44	109.7	115.41	119.25	117.84	114.57	116.95	112.59	114.37	107.92	110.49
112.99	115.06	109.28	114.88	113.08	112.63	111.36	110.5	115.52	112.12	108.87	113.68	111.2	107.72	111.29	112.01	113.56	112.52	107.92	112.91	117.28	111.27	114.52	109.46	112.64	113.62	112.4	107.72	115.56	112.81	111.75	111.71	109.04	113.41	115.82	114.68	114.62	112.37	109.79	111.75	108.7	107.65	109.71	109.89	116.56	113.28	110.5	112.62	110.58	115.04
109.99	101.48	102.31	107.93	103.09	105.56	108.36	105.73	107.62	102.4	103.93	110.43	108.56	111.19	106.36	109.99	106.19	108.14	104.91	105.73	107.11	104.12	109.28	105.78	107.56	104.57	104.89	112.34	106.84	104.13	110.02	103.1	104.35	105.08	106.53	103.89	107.67	107	100.38	107.83	105.67	108.54	107.43	103.65	103.02	101.25	106.96	104.94	109.13	106.8
114.98	114.09	114.53	112.95	113.17	111.86	113.35	113.04	113.16	114.19	107.71	113.94	108.42	109.52	109.93	115.31	113.21	112.24	114.01	108.46	115.08	111.24	113.49	114.52	113.54	115.34	113.7	104.51	111.89	113.74	112.76	114.38	113.86	111.17	110.33	108.88	114.28	111.22	108.83	109.37	109.3	112.65	112.99	115.3	111.59	117.82	110.63	111.44	112.76	113.53
105.1	109.25	107.86	105.71	108.73	106.89	105.85	107.35	104.89	107.58	105.07	108.15	108.26	109.91	105.51	108.39	105.96	103.58	100.14	104.1	106.34	104.03	105.18	113.12	100.27	101	108.74	108.2	105.3	104.25	108.4	107.14	108.79	106.33	104.76	105.69	102.07	106.53	108.4	105.5	110.62	106.7	106.8	105.01	107.67	110	113.71	109.27	108.35	106.86
102.28	106.76	110.08	109.65	105.61	102.32	105.94	104.56	108.46	105.18	107.16	108.63	101.38	105.77	105.46	107.83	108.49	105.34	110.91	104.28	105.78	106.86	111.26	106.73	101.79	106.76	104.87	109.18	107.88	108.75	107.81	106.68	105.51	105.79	105.9	107.68	108.39	104.46	104.49	112.6	105.68	107.48	103.84	105.93	107.8	100.48	107.47	107.58	111.06	107.19
112.63	111.44	114.13	113.16	112.91	111.18	111.44	115.49	110.48	110.18	116.98	108.88	118.19	113.42	112.45	113.99	113.28	109.18	109.1	115.01	111.89	115.03	111.98	114.93	112.25	112.07	113.87	113.61	113.74	112.96	112.29	105.69	112.63	113.86	117.13	114.63	109.67	108.85	107.07	116.23	113.52	108.36	115.2	114.38	109.65	109.69	110.19	113.19	114.49	112.65
100.49	103.4	95.694	100.56	98.841	99.13	92.78	105.62	99.639	100.28	104.81	99.776	100.3	99.014	100.33	95.844	105.02	100.1	100.14	101.38	99.242	95.357	101.86	97.044	102.06	100.06	100.06	100.44	103.1	101.1	101.79	96.02	100.17	103.49	103.13	98.029	100.09	101.59	98.96	100.6	100.65	98.895	100.96	98.275	101.03	101.88	99.086	98.804	102.8	100.53
104.78	104.07	106.04	107.95	105.53	106.71	109.15	108.72	108.19	108.95	104.6	102.05	102.41	107.02	105.85	108.33	99.571	105.26	104.77	105.46	108.46	108.33	105.84	102.97	101.99	106.32	104.11	103.6	104.58	104.02	106.85	103.66	104.31	108.45	106.53	105.97	106.53	107.23	107.62	106.01	101.91	108.3	108.54	104.4	109.18	104.77	99.884	105.29	103.33	104.82
106.67	106.39	102.76	107.82	104.71	103.39	107.36	104.42	101.97	106.96	104.49	103.13	110.46	111.02	106.86	106.11	104.24	102.16	105.26	110.04	108.81	105.36	105.51	109.3	103.3	106.91	108.28	108.19	108.63	107.9	106.71	104.21	104.65	103.12	105.81	104.26	102.42	107.45	106.45	104.95	106.74	106.47	105.17	100.81	108.38	107.31	103.87	109	106.71	106.15
106.84	108.5	109.69	104.8	108.32	105.23	106.92	101.66	103.07	110.99	102.83	105.07	109.13	104.17	106.39	109.29	107.27	103.8	108.94	106.03	111.02	106.49	103.98	103.86	109.3	108.51	101.95	106.7	105.18	106.94	103.41	105.7	110.21	107.31	108.43	102.4	106.29	106.13	102.32	105.03	109.89	103.78	109.56	103.02	111.5	103.55	105.72	103.98	102.82	104.68
104.03	96.12	108.73	99.06	97.98	101.13	98.885	102.77	96.404	96.66	99.035	97.026	100.16	98.623	100.87	101	102.57	99.654	99.094	98.16	102.91	99.81	106.74	101.22	101.56	99.015	100.24	102.8	102.11	103.98	101.44	100.66	98.666	100.36	100.13	101.12	98.615	97.306	99.205	105.45	99.549	102.25	99.417	98.528	103.98	101.59	105.47	99.649	101.87	99.333
115.7	110.91	109.92	105.82	117.04	108.78	113.18	106.48	111.47	113.23	110.21	106.74	111.05	108.58	110.92	112.98	114.95	113.45	112.66	113.14	111.22	108.01	106.78	107.79	110.59	114.24	108.64	111.25	109.55	111.45	111.73	107.86	115.23	111.7	112.3	109.96	110.13	112.21	112.66	113.21	109.73	108.71	111.35	111.78	115.34	113.72	109.55	113.31	109.05	115.1
106.83	106.8	105.73	104.98	106.64	103.18	102.5	106.12	111.1	102.33	101.09	102.57	109.89	107.07	109.22	105.72	105.25	103.92	110.06	109.05	104.37	106.66	106.42	104.71	103.65	104.7	102.54	104.06	106.29	105.63	104.27	105.3	108.68	106.49	107.04	102.65	105.14	109.24	102.36	106.47	107.87	108.37	103.21	102.21	107.8	105.14	105.2	108.53	106.31	106.39
114.44	109.1	114.45	113.26	111.02	110.42	108.97	113.88	108.88	111.01	108.85	109.33	116.8	111.39	109.87	111.96	112.49	110.69	110.37	107.87	114.24	112.5	113.14	111.35	110.75	107.84	111.11	109.79	111.43	111.92	105.09	108.03	110.84	115.38	110.58	108.75	113.08	113.08	111.51	108.14	111.67	109.85	107.26	112.06	109.45	115.27	111.02	110.95	110.39	109.5
107.89	104.03	108.76	107.61	105.2	107.79	104.74	107.59	106.92	105.86	103.81	103.9	105.15	105.48	105.95	107.64	105.73	109.69	108.98	103.79	107.5	105.5	109.75	103.55	104.52	105.11	104.08	108.65	105.01	106.05	105.95	106.81	106.15	103.58	106.44	105.87	101.62	103.94	105.74	104.66	105.28	106.34	104.78	104.28	104.64	106.31	107.38	107.39	106.99	105.76
101.08	102.03	97.828	101.26	103.28	100.9	103.13	97.337	99.02	100.42	101.14	101.17	102.4	98.067	97.828	102.48	97.424	101.22	99.889	101.19	101.44	100.44	100.88	98.219	101.46	97.741	98.42	99.389	102.4	103.94	93.877	102.12	101.04	98.572	99.721	100.34	99.404	94.186	98.537	99.321	99.044	102.04	100.75	100.13	99.43	98.769	105.06	94.434	102.17	103.44
113.4	113.43	115.81	113.68	108.61	116.16	115.58	111.71	114.75	120.26	111.72	112.42	113.51	106.59	118.04	112.01	109.66	116.33	110.96	112.6	110.24	115.42	113.22	109.83	113.18	112.94	112.16	109.38	111	114.45	110.79	112.05	111.47	115.77	111.29	115.34	112.09	117.2	113.06	112.26	111.34	117.19	113.92	113.87	111.64	111	118.45	114.05	115.29	111.78
102.58	100.29	100.54	99.527	101.11	99.629	102.29	100.36	102.49	100.09	100.6	106.07	101.66	99.585	99.298	99.065	102.58	98.044	95.379	100.6	100.14	101.74	100.1	99.207	100.93	103.64	100.55	99.126	98.143	102.7	99.74	103.62	99.905	99.848	98.888	99.923	98.652	99.557	101.85	99.124	100.59	98.429	98.43	97.233	96.926	93.395	99.121	98.91	99.077	100.38
112.98	111.6	113.68	115.64	109.79	111.52	112.98	113.46	109.35	110.2	111.51	110.5	110.39	116.12	114.3	112.32	110.9	112.28	111.4	111.48	113.05	114.21	111.72	114.08	112.35	112.52	115.98	114.09	112.5	110.52	110.56	112.31	112.75	109.76	113.76	113.97	110.69	108.21	113.15	107.87	108.58	114.96	110.53	115.57	112.2	112.82	115	113.6	106.15	110.49
108.54	103.83	107.48	108.71	105.51	108.84	103.76	103.56	104.78	105.47	107.47	104.74	103.23	107.84	106.84	107.31	108.5	103.69	105.31	106.49	107.15	106.62	103.5	104.15	108.1	103.33	105.29	105.38	109.08	104.38	105.18	105.72	106.45	103.64	106.77	107.68	105.85	108.08	108.13	107.49	105.3	105.87	107.56	112.2	105.58	108.21	106.28	103.63	108.47	104.56
110.34	109.51	110.45	106.92	107.4	115.32	107.44	110.95	110.02	111.17	111.32	107.28	116.44	110.29	108.98	113.12	109.38	110.76	109.94	109.39	108.81	111.15	114.38	111.59	109.81	106.47	108.3	107.61	106.93	108.61	112.38	109.93	108.13	110.62	114.96	113.49	110.5	110.46	111.1	114.03	108.67	109.58	109.35	112.85	110.68	109.28	110.19	109.19	107.61	109.41
107.97	108.46	110.6	109.08	112.02	112.85	110.63	112.23	115.81	110.08	115.14	110.16	112.82	114.51	114.08	108.02	106.68	113.02	110.73	113.57	113.01	114.05	109.69	115.48	111.88	110.92	111.33	115.28	110.88	112	113.56	116.03	111.47	108.78	111.3	107.6	109.56	113.01	114.7	111.61	108.05	114.06	110.94	109.14	112.82	111.98	113.74	108.04	111.59	110.27
114.16	116.35	109.66	108.48	113.44	112.43	110.63	109.5	108.99	113.38	108.75	112.42	116.86	108.49	109.91	112.97	110.49	113.99	115.48	107.96	111.94	113.34	111.41	108.38	112.56	105.29	109.06	111.78	111.95	113.18	113.49	112.62	110.58	110.8	116.21	107.64	112.64	111.88	110.22	107.7	115.04	109.93	115.99	113.34	110.7	116.68	109.23	111.98	112.51	110.56
105.68	109.92	108.41	107.6	108.23	103.27	104.94	101.7	104.5	107.42	107.1	104.51	109.23	105.91	101.23	103.54	106.91	107.5	108.25	106.41	104.76	101.26	108.21	109.65	105.45	103.87	107.53	106.86	102.42	100.66	104.07	109.93	106.21	105.65	107.52	99.509	104.22	107.52	99.977	110.1	107.23	103.95	103.55	104.33	109.69	109.41	104.4	107.38	102.93	102.45
116.37	109.15	110.08	115.43	113.52	113.69	110.92	112.15	114.68	115.81	114.58	112.49	112.47	113.56	112.67	116.38	109.16	113.76	112.6	111.36	105.68	114.26	112.53	108.85	110.23	108.02	111.95	115.58	110.31	112.6	113.61	109.69	107.27	112.21	111.48	110.01	113.44	106.61	111.38	112.55	110.25	116.85	108.23	108.92	110.81	112.34	116.34	111.96	109.95	114.16
109.08	101.54	100.89	100.49	106.22	107.9	107.63	103.65	107.2	106.82	105.73	108.34	106.73	104.27	106.83	106.46	108.35	104.88	106.64	107.54	106.53	107.63	109	105.5	106.78	109.19	104.56	107.51	102.26	106.79	103.81	104.25	103.55	105.76	104.05	106.78	102.7	105.2	105.11	106.88	107.25	103.82	113.62	103.96	105.03	106.36	110.56	108.15	107.57	105.7
110.22	106.1	108.94	106.58	108.31	100.13	106.33	104.41	109.79	105.19	104.86	109.69	109.8	104.85	105.37	111.33	106.6	108.26	103.57	106.37	105.66	101.68	105.61	105.42	107.04	109.13	107.7	105.72	104.9	109.43	107.89	104.23	112.43	107.59	107.98	111.23	108.7	108.48	109.34	104.81	102.97	107.45	107.78	106.75	107.98	102.11	105.53	108.54	107.56	106.56
115.38	118.57	116.85	115.12	116.98	118.38	115.23	120.05	116.81	114.44	114.32	118.01	115.57	117.55	115.97	117.13	117.29	114.06	113.61	121.05	116.57	119.47	113.45	119.2	122.73	112.91	118.05	116.35	116.9	116.44	115.48	117.3	115.11	117.03	119.25	117.74	117.84	119.83	113.64	118.04	114.65	116.87	116.95	113.52	116.22	116.83	116.27	120.67	114.35	118.48
98.863	98.693	97.923	98.397	101.19	98.606	99.711	100.16	99.185	95.146	94.591	99.12	97.454	98.112	99.043	96.929	100.23	97.446	99.292	106.5	100.12	98.559	102.16	97.537	102.1	97.018	97.027	101.59	101.58	99.933	98.376	100.25	101.46	100.46	100.32	100.4	99.894	100.28	96.284	96.32	99.047	104.81	98.769	103.66	103.15	101.58	97.672	96.471	102.16	95.882
111	112.28	111.43	114.84	109.43	103.79	116.02	113.9	109.64	111.27	111.54	116.89	112.28	110.26	114.68	113.44	112.82	110.96	112.46	107.25	109.64	111.87	113.5	112.28	111.26	111.89	113.9	110.86	110.78	112.72	110.11	112.18	113.11	114.59	116.66	109.02	110.77	106.44	110.67	108.69	111.96	115.36	110.44	114.07	112.95	109.1	115.11	112.93	108.27	109.47
110.02	115.9	116.63	115.93	111.61	113.79	113.4	117.43	111.54	111.68	108.9	114.49	114.08	110.55	115.34	114.29	112.05	111.42	108.83	110.14	112.97	109.45	109.64	112.56	110.02	118.78	108.69	114.95	108.41	109.35	107.69	111.4	108.74	113.89	111.34	117.17	110.52	112.93	111.88	109.33	107.39	110.68	115.78	110.29	109.06	109.68	109.44	107.48	113.73	113.47
121.38	118.84	117.01	115.66	117.51	120.08	114.54	120.63	117.7	123.27	117.96	116.06	118.76	117.58	116.29	112.76	121.05	115.65	116	116.04	120.97	121.92	120.27	115.86	119.5	118.58	117.9	115.17	117.86	118.06	118.71	118.89	116.67	116.74	115.08	119.17	119.03	115.76	116.78	118.86	119.79	118.32	115.77	117.08	119.5	117.19	115.31	121.69	117.49	117.96
109.34	106.27	104.13	107.49	109.51	106.92	106.66	106.25	109.01	104.84	103.57	104.83	102.97	108.14	108.59	109.08	104.84	103.93	105.74	102.69	103.5	105.18	109.08	107.48	103.79	106.83	108.05	104.11	107.57	109.08	106.81	106.88	102.7	105.41	103.97	108.09	106.55	104.52	106.09	103.37	108.89	103.89	110.68	107.95	107.91	105.57	104.94	105.77	109.96	108.64
112.47	112.69	112.14	106.82	114.81	109.22	111.47	111.14	109.15	111.2	109.66	108.55	112.33	111.3	112.45	112.96	113.04	116.47	112.13	111.39	107.78	109.04	111.34	114.85	109.54	114.69	104.3	113.94	113.31	109.4	114.17	110.53	112.72	118.32	113.89	114.95	115	111.95	112.6	111.72	112.63	108.38	110.02	109.89	111.03	111.81	111.39	113.35	109.09	107.54
110.43	110.76	108.27	105.31	114.47	113.49	115.04	110.34	114.06	111.78	108.74	115	109.18	108.97	115.77	108.85	113.86	110.38	112.49	107.62	111.51	111.76	111.12	115.4	113.35	113.76	110.66	108.98	111.28	111.92	111.71	114.89	112.8	111.55	110.77	105.55	109.38	108.18	109.88	113.44	114.94	111.18	110.72	113.82	112.07	112.16	112.14	108.82	114.61	111.54
113.35	108.15	111.4	112.11	107.52	111.68	110.86	110.77	109.25	112.81	111.29	110.46	108.16	108.13	109.95	111.93	111.73	110.82	107.64	111.77	107.01	106.41	110.31	111.34	109.98	111.99	111.22	109.07	113.91	110.81	113.31	113.75	110.92	105.14	114.36	110.56	112.99	109.75	107.1	106.97	107.95	107.48	110.18	113.09	111.44	110.28	106.31	115.13	112.5	110.05
117.17	120.56	121.5	113.08	113.86	112.69	115.84	116.89	115.9	120.4	117.48	116.29	113.89	118.64	118.48	111.3	118.55	116.15	119.4	120.69	116.89	116.01	114.39	115.83	117.46	120.61	117.4	120.05	115.4	118.17	112.3	118.29	120.03	119.48	123.51	117.55	115.01	118.66	110.45	116.94	117.66	119.02	116.73	121.87	116.04	117.27	116.23	118.72	115.11	114.38
105.11	106.95	105.37	104.43	105.57	106.7	105.08	105.18	109.29	102.29	106.14	109.36	104.64	113.04	99.305	105.85	107.52	105.1	106.11	106.06	106.47	104.57	107.11	105.55	102.95	106.45	105.51	108.77	105.26	102.7	104.3	107.91	105.42	105.05	105.28	100.74	102.46	107.12	101.98	106.69	104.42	103.53	106.99	110.01	104.22	99.063	104.29	106.13	102.93	104.63
104.03	102.55	106.65	106.77	105.4	103.35	102.68	105.39	102.57	109.37	109.09	105.52	103.69	105.56	106.1	105.51	106.84	105.62	103.9	105.68	107.55	109.91	105.02	108.43	106.05	108.21	104.17	108.57	110.99	103.11	106.43	106.39	103.28	107.75	106.38	103.91	103.42	107.09	109.69	105.74	105.23	109.64	101.09	106.7	107.55	108.1	104.81	103.24	107.03	107.72
107.18	106.15	105.21	104.41	103.44	102.21	105.42	104.61	99.585	100.39	100.71	103.99	103.77	103.58	102.43	106.44	105.21	107.99	102.89	106.63	105.25	106.88	106.95	109.07	103.26	106.92	101.65	107.33	106.11	105.62	104.99	109.3	104.79	103.13	105.31	103.75	108.41	103.32	104.17	108.4	103.62	102.53	104.59	102.89	105.17	103.61	106.06	106.42	103.3	110.33
111.44	106.29	108.37	108.74	108.9	111.11	107.54	109.37	113.05	113.35	111.19	112.74	110.32	115.12	112.17	112.03	109.6	115.12	116.77	107.92	112.35	110.59	109.99	112.84	110.55	111.1	110.99	109.39	109.74	111.14	112.56	108.32	110.45	112.62	105.93	111.74	112.83	112.3	111.53	114.14	105.83	113.38	111.61	109	110.27	115.14	109.54	110.32	112.13	109.37
107.73	105.74	105.71	104.25	109.37	107.91	105.16	101.22	99.745	107.08	104.63	108.16	108.38	111.96	105.2	106.99	100.86	105.84	102.7	108.39	108.48	104.45	106.63	104.49	101.73	106.16	105.69	109.14	104.62	105.29	108.05	104.09	107.11	106.23	105.89	106.07	106.94	102.17	105.55	106.79	105.57	102.95	109.36	104	107.49	104.38	105.02	105.01	104.22	104.73
102	103.57	102.88	103.79	100.91	103.32	108.15	108.47	103.54	104.04	102.99	103.77	104.93	103.74	104.77	104.81	105.75	106.26	106.62	109.51	103.11	102.22	104.57	102.06	101.9	104.4	105.33	105.55	107.59	98.137	108.15	105.15	107.19	101.55	109.06	110	105.19	108.78	106.08	100.33	107.61	104.39	106.25	105.42	102.24	103.15	107.47	106.39	104.2	103.62
105.12	107.5	104.23	105.89	105.27	105.56	105.66	104.91	105.57	102.9	108.87	105.12	106.44	106.4	105.14	104.48	102.46	104.16	106.84	103.54	108.1	106.25	105.51	108.56	104.56	110.14	102.55	106.39	104.47	108.21	101.56	103.15	104.39	105.67	104.84	107.14	104.08	99.635	105.02	101.04	105.41	105.42	107.02	106.32	105.06	104.79	104.51	108.83	100.98	106.86
100.92	104.51	100.63	99.807	101.66	98.81	100.35	101.71	103.32	103.08	100.99	104.23	106.12	97.633	105.41	103.97	102.56	101.02	98.617	100.76	102.1	102.09	99.503	97.202	101.09	100.71	97.387	106.12	101.61	101.29	101.6	100.5	100.59	100.07	104.02	100.34	103.78	99.564	97.969	101.17	96.521	99.946	100.37	100.75	101.44	101.72	97.763	104.27	94.179	95.679
104.65	107.99	104.84	105	98.723	108.1	104.62	106.68	107.95	107.64	105.44	104.45	106.63	107.92	102.35	105.53	103.07	109.07	104.76	105.18	105.21	105.01	109.74	106.01	104.28	106.7	104.38	106.01	103.87	105.17	104.55	105.94	104.14	106	105.91	106.52	109.3	102.25	102.38	108.41	103.05	104.1	103.74	104.37	105.26	106.36	108.18	103.7	108.81	105.27
107.98	104.49	108.17	106.48	103.14	109.75	107.96	108.31	107.63	104.21	109.18	106.12	105.72	106.85	106.3	107.79	104.28	103.23	106.67	107.49	105.73	107.86	104.81	106.24	106.67	108.28	106.61	108.36	107.78	108.23	106.64	107.14	109.97	105.89	104.84	103.46	107.87	108.1	103.16	106.99	107.69	109.29	105.17	101.3	108.49	109.69	106	105.9	105.64	103.62
117.71	106	108.73	111.39	108.85	107.55	110.94	108.74	109.03	108	112.1	111.46	109.74	114.89	112.01	113.83	111.56	117.11	110.78	110.96	107.55	110.25	110.71	109.48	111.38	113.02	112.41	116.24	110.51	114.38	109.77	112.39	115.86	110.9	110	110.74	111.35	105.38	111.47	111.54	109.76	112.79	113.81	110.47	108.72	109.51	111.41	112.41	114.21	117.46
105.61	97.944	105.65	104.67	102.69	103.93	105.57	104.18	104.59	106.5	104.75	104.45	101.62	104.12	102.27	104.83	103.27	104.87	102.15	101.03	104.24	104.46	104.26	112.05	106.73	101.88	105.88	109.3	101.12	103.52	103.72	106.24	106.06	102.72	108.37	102.77	100.8	109.76	100.09	104.98	105.72	105.24	106.77	102.14	105.69	103.9	100.71	105.94	106.56	99.445
112.91	108.65	112.24	110.73	110.35	109.5	117.06	108.38	111.76	109.87	111.05	112.72	112.56	111.81	113.7	111.69	111.94	112.06	108.68	115.15	110	113.16	112.63	110.76	110.18	111.04	107.9	112.13	107.55	110.05	110.91	110.07	112.03	111.86	104.92	108.19	111.02	112.06	110.4	110.71	108.18	110.81	110.46	111.16	107.96	112.87	106.95	106.85	113.99	108
104.43	100.82	102.33	101.85	100.6	102.92	105.8	105.85	107.66	109.41	106.11	104.87	100.75	107.94	105.79	106.45	104.21	106.28	102.87	107.14	101.6	104.51	107.87	105.54	99.821	105.18	105.65	109.54	105.29	107.9	110.87	103.77	105.59	103.29	105.54	106.02	97.887	108	106.01	105.98	103.81	105.48	98.778	107.02	100.87	102.78	103.03	104.56	103.31	107.72
95.825	99.527	98.281	101.33	97.68	105.29	103.2	100.72	101.77	95.808	100.23	101.87	101.1	97.828	102.86	99.741	95.991	103.28	99.075	99.761	98.664	97.581	97.065	97.492	101.98	102.79	98.428	102.43	101.59	100.88	101.71	102.58	98.312	97.601	101.99	100.22	102.03	100.04	103.84	102.51	101.93	96.089	97.464	95.333	103.89	100.47	106.09	103.43	99.207	100.55
103.31	104.36	98.257	101.48	97.359	102.74	99.248	100.89	96.328	98.946	99.713	98.893	100.7	101.59	98.671	101.45	99.236	102.43	99.354	99.024	102.75	99.243	100.77	102.62	98.707	97.558	103.71	96.712	96.595	98.343	99.743	100.94	103.93	97.739	100.71	98.985	100.45	102.6	98.49	101.47	97.947	97.545	101.8	101.53	105.66	97.354	98.953	95.446	99.722	100.7
110.05	110.63	113.84	108.72	105.38	110.54	110.02	110.65	107.79	108.95	109.44	114.32	115.62	112.17	113.27	112.18	107.72	109.97	114.03	110.08	107.22	108.92	110.51	107.81	111.31	109.68	111.33	112.19	110.3	110.93	115.24	107.23	108.32	107.63	110.1	106.39	114.34	111.63	107.31	113.96	112.23	114.95	114.7	110.54	107.64	111.77	107.66	109.82	106.22	106.22
101.78	102.57	101.31	104.43	102.93	100.64	101.41	106.3	104.93	103.57	104.58	104.84	101.29	108.02	102.92	103.52	103.09	107.88	107.18	99.96	105.68	102.57	103.68	105.63	105.34	105.73	104.96	104.78	102.95	107.87	106.48	106.86	104.28	102	107.31	104.48	101.6	106.56	103.74	104.37	104.98	104.14	103.68	101.54	104.62	103.29	108.58	104.63	105.45	103.58
108.75	105.25	112.76	112.52	106.45	110.09	106.39	111.5	110.88	112.25	107.58	109.12	110.81	107.78	111.1	107.05	106.6	109.61	112.26	111	107.8	108.7	109.9	109.94	111.4	108.75	105.49	110.23	109.98	106.96	114.29	107.64	112.67	109.18	111.2	108.46	108.84	110.53	109.04	110.52	109.64	110.02	111.3	108.87	107.91	109.51	111.57	111.84	109.4	111.22
111.32	114.39	113.23	107.57	112.65	110.84	109.46	111.08	111.83	111.81	110.49	115.26	112.03	114.13	108.99	116.33	114.07	111.93	106	114.19	109.61	112.45	108.48	112.98	115.06	113.25	113.38	110.69	110.35	113.23	111.92	112.63	111.51	113.59	110.8	115.12	114.05	115.72	113.36	115.67	114.23	107.63	112.02	111.61	107.1	112.88	111.22	115.5	111.24	109.95
94.53	98.646	97.698	100.43	98.492	97.221	94.184	100.1	98.84	104.73	100.51	103.92	96.834	97.447	100.24	104.01	102.24	101.25	98.897	100.96	101.56	98.975	96.644	103.02	101.38	97.144	100.01	98.87	95.965	102.18	100.25	98.435	107.21	99.577	98.639	99.492	99.213	96.666	100.83	100.47	99.95	104.14	97.573	101.79	96.575	100.36	101.52	101.11	102.15	98.615
108.7	104.45	105.57	105.8	109.24	109.62	105.47	108.18	107.58	106.69	107.1	106.35	107.79	110.71	103.7	105.48	107.1	108.22	103	101.66	109.49	103.03	103.51	107.82	103.08	106.49	106.12	108.1	104.15	111.37	113.29	104.04	107.15	105	104.91	107.77	108.67	104.16	107.62	105.67	109.07	107.99	107.61	107.62	107.88	105.09	103.73	106.28	109.1	101.77
109.63	109.65	108.9	107.03	109.71	106.98	104.02	107.1	107.29	106.46	103.96	101.58	103.75	108.18	107.04	103.31	100.9	102.66	106.18	112.99	111.69	105.97	103.39	107.01	103.64	108.09	108.12	101.86	110.57	104.9	107.62	108.61	101.79	106.6	104.42	106.91	104.25	109.41	101.83	110.72	106.69	109.07	103.64	106.72	104.04	105.94	105.58	101.94	106.13	105.53
104.2	108.05	107.41	103.47	111	105.2	107.87	108.52	109.9	101.78	106.13	113.02	105.64	104.82	106.03	110.16	106.28	104.54	105.96	102.26	106.97	105.74	104.6	105.34	109.33	110.82	106.06	104.36	108.65	106.63	107.19	107.86	106.28	107.6	106.86	104.14	103.1	106.15	104.89	107.15	101.45	102.91	107.9	103.58	111.04	106.66	108.25	106.48	104.42	100.71
108.88	110.01	111.3	111.55	113.11	111.55	109.17	109.33	114.72	114.04	111.35	111.8	113.23	112.41	116.46	110.38	108.83	113.85	113.39	110.06	110.02	109.85	118.44	114.88	110.56	110.39	113.82	112.13	114.81	108.99	110.84	114.66	111.72	112.28	111.62	105.93	115.51	114.28	111.65	108.55	108.36	109.78	107.39	107.98	110.97	109.84	108.9	113.69	114	112.2
109.12	107.54	110.54	111.18	111.88	111.51	107.1	119.88	113.92	113.56	114.37	112.47	112.5	111.55	110.04	110.97	112.95	113.78	114.47	112.37	111.97	114.95	112.76	113.5	110.55	113.6	116.7	111.34	111.04	110.35	108.99	111.19	116.5	111.01	111.38	110.26	113.7	112.28	113.4	108.39	111.14	112.82	108.3	115.61	111.61	115.51	113.15	110.65	108.79	106.46
107	106.61	105.72	106.85	110.15	107.32	104.57	107.24	107.77	108.33	105.24	111.92	102.52	102.68	99.607	104.6	103.46	102.67	107.77	107.29	107.29	106.89	109.33	104.01	104.48	104.15	107.15	104.02	109.6	103.43	110.78	109.36	104.06	103.56	102.47	108.7	104	107.65	103.84	106.27	106.17	109.44	105.96	107.84	101.51	107.99	106.31	105.59	105.84	104.02
108.8	108.02	110.84	115.12	110.02	119.82	110.4	111.33	113.64	110.57	110.77	115.23	110.28	113.95	110.92	113.59	108.25	110.09	114.69	114.03	111.03	111.12	114.76	112.5	111.43	114.78	113.16	113	107.18	111.89	113.39	114.89	111.08	111.87	107.78	108.74	109.66	110.01	106.26	112.65	110.28	111.92	109.84	109.53	112.18	110.09	115.77	117.21	113.83	113.31
103.64	103.09	104.87	102.05	103.65	97.95	99.895	102.44	102.06	104.56	105.72	105.39	102.57	107.16	106.96	105.89	101.91	102.98	99.135	107.01	103.38	100.98	108.56	106.92	103.71	103.51	104.14	103.03	102.65	109.87	101.09	103.33	106.03	104.19	101.98	108.28	107.44	105.99	106.54	99.868	101.05	100.09	105.58	101.01	107.21	107.27	103.91	103.1	103.41	106.86
109.92	110.62	109.66	110.63	113.19	113.19	111.66	115.74	111.68	112.29	112.54	111.18	110.58	110	113.45	113.53	112.26	114.89	113.57	115.02	109.97	106.82	113.95	110.85	113.47	111.54	114.61	108.13	113.05	111.35	110.85	111.22	109.11	114.21	112.96	114.71	110.98	111.24	115.65	112.96	114.14	112.13	113.36	111.42	106.22	113.18	110.37	111.52	113.06	108.41
113.4	112.02	109.54	114.27	115.86	112.31	108.71	109.35	109.31	108.68	111.82	113.32	111.29	112.05	110.62	113.17	108.15	110.82	116.16	108.39	116.22	116.79	111.33	111.82	115.8	111.33	109.02	111.98	110.83	112.54	111.95	110.11	112.64	111.87	114.09	108.76	115.06	108.65	112.55	109.54	112.92	111.68	113.98	111.78	112.32	111.52	110.39	114.25	113.84	115.16
113.67	110.89	111.55	112.15	106.75	110.68	107.11	106.57	108.28	110.33	113.52	111.22	110.09	109.81	110.89	111.74	110.58	112.77	112.03	111.89	109.07	115.08	110.6	112.19	107.19	112.82	111.58	104.76	110.52	112.17	110.44	113.31	104.97	111.69	111.33	109.19	112.24	111	112.5	110.83	109.45	108.07	110.63	107.59	105.91	105.91	107.77	106.55	115.35	108.88
109.5	109.6	115.98	111.92	111.08	113.88	117.12	114.2	110.05	110.34	110.34	114.66	111.08	108.04	114.89	113.66	113.93	107.91	111.89	109.9	112.14	113.22	110.38	113.34	110.42	114.07	113.52	112.63	114.82	109.75	116.79	111.68	112.87	112.19	108.29	112.61	114.73	110.41	113.44	112.87	113.74	114.83	112.43	109.9	111.77	113.45	115.24	110.62	111.51	112.94
107.46	106.87	103.42	103.88	110.29	106.21	106.67	109.45	105.98	106.83	109.91	102.54	106.98	103.36	108.56	107.5	106.86	107.4	106.25	106.17	107.23	105.34	104.54	105.62	107.61	108.65	104.96	104.06	103.8	107.33	107.97	106.13	108.95	102.8	105.34	105.58	104.8	107.54	108.24	99.897	108.66	103.79	106.72	106.53	108.95	105.38	106.08	108.13	106.77	103.47
100.76	99.393	101.12	102.37	100.21	98.217	100.83	101.55	99.656	99.624	98.103	103.58	98.375	102.07	103.23	99.778	97.446	97.248	100.44	98.13	98.051	103.8	100.71	101.58	103.25	104.05	104.56	100.26	101.02	101.1	100.39	100.72	100.51	100.14	95.354	100.42	98.253	97.699	94.733	102.68	98.34	100.83	99.607	99.182	105.19	100.03	100.42	95.517	100.07	101.34
115.53	108.72	112.34	112.58	109.29	111.73	114.18	111.17	115.9	112.11	113.5	111.58	110.67	110.71	112.86	109.46	112.07	112.62	112.95	113.6	112.95	106.37	115.32	113.34	114.09	115.18	114	111.75	112.88	110.26	114.64	114.04	114.67	111.34	115.38	116.03	115.71	113.75	115.59	109.23	113.85	115.3	111.83	114.32	112.64	114.05	114.2	112.4	111.58	114.35
106.31	102.86	102.5	109.1	108.92	105.65	104.18	104.5	104.57	105.39	106.16	105.9	105.37	106.46	105.44	106.26	105.64	103.05	104.05	107.15	100.8	105.73	108.32	103.61	103.78	102.82	108.29	107.35	106.66	105.15	102.29	108.25	108.56	105.68	105.82	100.99	107.21	107.78	106.82	106.77	107.72	107.63	105.88	103.98	107.37	108.4	106.81	105.98	109.56	105.15
113.48	115.19	112.61	115.95	114.12	114.34	108.15	117.38	114.86	107.57	112.3	109.9	110.92	115.22	111.24	116.88	104.81	114.01	110.72	112.99	112.62	113.22	113.23	109.69	110.62	113.71	111.74	110.8	110.89	112.33	107.81	113.48	111.75	113.83	110.17	107.76	112.59	115.47	112.51	111.94	113.2	111.31	112.82	112.8	110.34	110.4	112.36	109.19	110.15	114.75
106.43	105.49	103.73	107.45	109.61	110.11	109.76	101.44	105.84	106.08	107.91	109.01	103.12	104.06	106.16	106.92	105.57	104.82	105.89	103.5	102.53	110.44	109.79	106.75	107.09	111.87	103.44	108.95	110.57	106.59	110.59	108.92	108.82	108.84	106.73	103.19	105.89	103.67	104.02	109.91	102.84	107	103.07	105.84	108.12	108.23	108.2	103.65	106.16	108.05
111.27	107.66	108.58	109.35	106.31	108.62	103.82	104.95	102.2	107.93	106.84	104.55	107.23	104.38	104.47	104.37	111.24	103.53	102.64	105.89	103.7	102.38	105.39	109.19	104.4	106.23	107.65	107.05	107.77	108.94	106.49	108.29	111.54	105.64	104.58	107.52	106.52	102.97	104.28	102.16	103.37	109.54	103.55	104.68	107.78	107.63	106.06	108.9	103.22	109.85
102.8	100.55	106.6	109.95	107.11	99.718	101.36	112.47	107.05	104.19	102.82	103.14	108.16	104.28	106.3	101.96	104.68	102.25	100.18	105.64	108.2	104.02	106.25	104.88	104.52	109.06	104.45	104.59	104.33	107.67	105.14	107.2	102.29	105.15	104.83	108.24	104.36	104.73	105.5	103.81	104.96	108.62	108.15	103.52	102.73	105.36	104.36	106.5	104.07	110.05
113.91	112.53	115.46	110.17	116.16	107.55	115.7	107.5	108.87	113.57	112.35	110.84	109.1	113.27	110.95	114.36	116.2	113.05	114.14	113.9	114.82	114.64	111.13	114.31	107.94	106.24	112.13	110.43	112.5	107.69	117.83	113.32	112.7	112.9	117.96	112.32	114.88	111.51	113.21	112.77	109.47	113.94	113.6	108	113.36	109.06	116.93	110.99	110.64	110.13
101.14	97.311	99.361	99.261	98.593	103.59	98.86	103.13	100.1	99.7	95.44	98.076	98.109	102.69	99.063	102.57	94.413	100.87	102.21	100.53	103.59	99.286	96.897	96.219	104.58	102.01	98.391	101.68	98.393	103.27	100.22	102.7	103.45	102	104.11	101.69	105.69	97.392	101.2	101.18	104.47	98.345	102.5	94.833	98.863	101.56	101.37	95.596	98.356	103.88
114.21	109.19	111.49	111.1	111.45	112.82	109.85	110.94	115.76	112.29	110.09	108.26	110.49	110.41	117.31	114.18	117.48	116.91	114.47	115.35	117.47	113.68	115.05	114.27	111.04	112.86	113.96	112.72	113.63	111.86	109.73	113.43	111.6	116.59	111.06	115.95	112.91	111.87	114.93	114.74	113.45	111.82	113.69	112.72	112.41	110.7	114.6	114.21	116.17	110.64
111.57	118.06	112.59	111.23	114.86	111.29	109.72	108.55	112.71	111.58	113.64	108.47	110.42	106.86	111.4	112.29	108.87	114.48	116.76	105.03	114.31	110.7	113.9	110.87	111.48	107.96	112.63	110.96	108.48	110.18	113.2	110.18	112.23	114.3	111.45	111.04	112.6	110.97	111.59	109.65	110.28	109.88	110.74	113.68	113.08	110.56	111.88	112.17	111.53	108.4
105.53	105.64	100.34	105.13	105.42	106.04	104.01	102.15	107.41	102.37	106.67	102.16	108.62	108.3	105.16	101.35	101.66	103.06	109.11	107.05	102.39	107.01	98.788	102.01	105.66	103.27	103.53	106.31	109.71	105.25	104.07	102.83	104.91	106.42	105.3	102.43	103.26	103.9	102.47	110.86	103.83	102.68	104.3	105.7	105.59	106.21	100.5	107.53	105.14	104.58
110.74	107	108.62	105.96	106.47	103.09	108.1	106.01	108.5	107.85	106.92	107.01	106.78	108.7	107.53	111.76	105.88	112.22	107.6	106.5	102.85	103.75	104.77	107.26	105.61	103.72	108.21	104.1	105.07	104.62	103.29	105.21	100.3	102.79	105.66	108.11	107.08	104.65	107.59	103.48	102.65	108.98	108.93	101.28	105.73	105.21	107.23	106.74	105.13	105.97
102.33	105.41	99.686	103.31	104.47	100.34	106.31	98.878	101.82	103.88	103.27	106.12	102.81	103.6	107.23	104.95	103.57	101.17	102.34	107.35	103.56	100.42	101.56	104.39	105.05	103.14	100.83	102.78	106.35	105.79	106.84	105.94	105.93	100.47	103.46	102.39	102.37	104.94	104.47	106.36	102.19	105.66	107.25	105.01	102.86	107.27	104.6	105.79	102.95	105.21
112.34	108.01	112.59	112.08	106.17	112.46	113.9	110.63	113.1	107.64	114.08	103.97	112.06	109.74	106.17	111.31	106.91	106.27	112.2	108.2	110.19	110.89	110.76	115.05	108.82	113.89	113.82	109.21	109.36	112.24	109.66	110.75	109.38	107.92	112.52	111.3	109.75	112.85	107.16	111.8	111.87	104.85	110.62	112.9	110.67	118.08	112.57	107.55	108.77	113.94
113.2	109.58	111.72	113.48	112.59	113.16	113.21	107.25	109.67	113.43	109.61	112.18	106.75	112.22	111.6	111.27	107.95	110.99	109.45	110.17	113.04	114.07	112.09	106.3	108.31	117.05	108.17	108.77	110.28	109.49	108.84	107.58	108.63	113.41	111.78	111.26	111.33	106.59	113.13	114.91	111.96	111.78	111.22	112.61	113.66	106.67	111.11	113.24	111.02	110.95
103.82	106.29	106.33	106.55	103.62	105.24	102.7	103.3	109.45	103.82	102.99	104.63	103.13	103.42	104.6	108.85	106.31	108.26	105.97	106.5	101.17	102.27	103.97	106.7	106	105.52	103.18	105.75	101.99	107.55	105.82	106.56	109.52	103.31	107.05	111.42	105.85	106.45	107.15	105.22	106.34	107.76	109.38	106.75	104.16	107.32	103.4	105.52	107.51	103.55
109.53	107.57	114.16	111.41	110.88	106.19	114.74	110.06	105.9	109.66	112.56	111.79	113.7	106.58	108.85	109.82	110.39	111.25	105.21	107.16	109.6	113.3	108.25	113.08	110.95	110.05	112.49	111.67	110.53	108.11	111.43	109	112.13	111.34	108.15	109.35	113.17	108.96	112.68	111.92	110.81	107.48	105.86	113.37	108.62	114.32	108.18	111.42	112.76	109.67
105.23	107.37	103.5	106.49	108.79	108.16	107.61	106.3	107.52	107.54	107.11	111.13	110.46	106.98	106.88	107.14	105.52	110.34	109.56	104.66	105.4	102.64	110.91	106.85	104.37	103.55	105.2	108.33	103.34	104.29	108.4	103.17	104.33	105.6	107.47	109.02	109.41	110.4	105.81	110	101.91	106.84	108.56	109.02	106.91	106.41	105.54	103.96	105.7	104.22
101.07	98.73	99.386	100.67	101.15	103.43	99.402	96.484	102.55	99.797	101.91	100.9	100.92	98.46	98.782	94.153	100.65	95.199	99.782	102.6	102.54	96.482	101.06	102.85	105.99	98.519	97.797	102.04	103.72	101.94	96.761	96.528	101.36	99.569	98.712	100.98	98.875	98.711	100.8	104.36	103.89	99.192	100.94	101.87	102.49	100.64	100.18	95.737	99.673	96.889
106.16	105.04	108.73	105.59	99.265	107.42	108.21	112.22	105.51	102.44	103.08	106.46	106.36	106.93	104.79	106.91	107.44	108.24	107.66	104.3	107.33	109.44	103.13	107.93	106.36	105.14	105.02	106.43	109.07	108.75	103.15	103.53	106.73	105.58	104.51	105.68	106.63	107.13	107.32	103.27	103.49	106.25	107.59	105.96	107.94	105.84	111.59	109.92	102.38	105.08
105.85	105.48	106.19	105.07	100.86	109.92	103.72	108.28	102.85	103.7	101.24	105.24	104.74	105.92	104.87	105.48	105.58	109.22	105.6	108.41	104.37	110.24	104.93	103.07	99.097	106.06	103.93	104.81	106.67	106.57	106.93	105.31	104.45	105.23	107.01	109.6	104.2	106.02	109.13	105.45	106.55	107.08	103.64	106.5	101.41	108.92	111.61	104.23	104.39	106.04
100.54	100.17	103.5	102.3	101.13	97.164	99.856	96.489	99.69	102.97	100.28	100.6	98.079	102.19	99.016	100.89	100.36	97.168	101.06	99.679	101.07	101.59	96.038	101.69	101.95	101.83	100.72	99.075	103.7	95.755	99.357	100.08	96.328	99.886	100.35	97.798	99.565	99.591	99.004	100.53	103.99	101.23	96.195	99.307	99.248	97.635	100.64	100.02	99.725	96.043
105.99	107.09	104.69	107.38	107.11	105.38	109.59	108.34	109.57	104.41	108.91	108.13	103.16	107.14	103.25	105.4	107.48	104.23	107.95	111.01	108.47	105.56	104.43	99.98	103.8	103.8	106.06	103.38	103.47	102.76	103.3	102.58	103.43	106.31	102.04	104.78	107.01	101.03	105.46	103.96	106.42	99.308	106.6	103.17	106.1	107.42	107.06	104.03	104.28	104.2
103.07	107.18	111.42	105.24	107.02	107.17	108.23	107.33	105.83	107.9	100.04	107.03	109.9	106.4	104.47	109.89	104.82	102.87	109	109.45	104.69	106.11	107.51	107.08	103.22	105.77	110.22	106.38	110.67	99.545	104.78	103.64	103.39	108.59	102.86	105.61	102.34	104.96	108.36	106.85	102.88	109.46	108.06	108.97	106.24	103.58	106.65	108.79	105.92	107.58
109.17	111.58	108.62	107.22	106.45	108.71	110.72	108.36	110.91	109.04	115.12	111.81	108.18	113.65	109.81	110.66	113.56	109.93	108.15	105.58	107.87	111.29	110.19	106.29	110.76	109.86	112.14	112.95	106.48	113.06	110.92	112.31	106.18	112.09	112.01	112.94	112.95	107.87	107.57	104.69	107.56	113.49	107.01	107.99	104.2	109.35	109.43	109.88	114.1	107.11
108.6	103.28	103.58	102.92	107	104.66	102.61	106.6	102.68	94.151	103.7	100.58	105.85	102.34	103.55	105.75	108.02	104.99	105.86	108.43	106.43	101.66	104.42	105.68	103.97	107.56	103.39	101.05	107.57	105.61	101.49	102.11	106.29	104.67	106.22	106.23	104.83	104.11	107.51	105.78	107.34	104.91	102.66	106.03	105.2	102.43	102.54	109.27	103.8	103.18
110.62	115.97	107.54	116.53	110.2	110.74	111.54	117.71	111.47	113.12	110.68	110.36	111.72	112.07	114.29	110.9	107.52	113.82	114.35	111.23	113.37	114.14	108.51	110.61	109.45	112.62	115.71	109.22	114.06	114.21	112.7	113.16	111.14	108.24	109.34	111.01	106.32	109.17	109.11	113.15	110.9	109.95	109.85	108.89	110	116.49	112.76	112.7	111.06	110.71
108.85	105.87	107.24	108.49	107.57	108.66	111.41	104.95	110.35	106.18	109.97	108.45	109.14	112.72	105.73	105.73	107.62	104.92	107.22	107.8	110.03	104.82	111.12	108.44	106.68	104.29	104.06	103.06	108.96	106.6	106.47	104.27	105.61	108.21	105.69	104.71	103.11	106.35	104.78	103.61	108.86	104.46	105.9	108.83	105.98	107.7	110.01	110.63	106.36	108.31
99.364	103.92	102.15	102.24	100.8	98.234	101.62	98.1	96.304	99.934	98.751	102.13	100.17	102.17	102.57	102.54	100.79	99.801	95.365	99.973	103.92	100.52	103.69	98.352	97.59	96.985	101.3	98.144	101.37	100.62	102.25	97.242	97.423	98.12	99.082	100.46	102.27	101.19	97.522	98.527	96.33	98.319	99.548	103.17	102.25	97.032	95.887	103.88	96.353	104.02
103.56	105.89	104.99	101.52	105.35	107.51	105.74	107.37	104.52	110.28	108.7	106.57	103.23	105.25	108.14	106.4	107.85	105.32	106.08	104.56	107.06	107.39	109.61	104.75	110.18	101.05	112.29	106.83	109.83	108.24	105.89	107.01	104.43	107.51	109.39	103.17	105.42	108.11	102.71	108.05	107.93	104.01	106.92	112.71	104.44	107.44	104.16	107.96	108.3	113.68
103.45	104.05	101.4	104.56	102.2	103.35	102.28	107.7	106.72	105.78	101.12	105.5	105.86	103.48	105.92	108.13	102.31	106.83	106.39	108.73	108.76	104.8	105.36	108.62	103.76	105.19	107.2	111.57	107.49	113.25	110.49	108.23	106.91	108.5	109.55	104.86	107.29	106.01	104.98	104.37	109.37	100.84	104.37	107.86	105.86	104.74	108.48	101.99	105.96	107.8
105.57	103.77	108.52	107.68	103.35	101.9	104.08	109.8	106.86	107.85	107.16	109.77	109.08	104.2	105.27	103.57	103.23	109.2	106.32	103.69	103.18	104	103.48	108.39	104.87	107	106.4	103.11	109.56	106.05	107.23	110.75	110.59	102.6	107.61	105.07	110.5	111.71	106.36	104.11	103.96	109.74	104.6	100.72	110.04	107.57	109.06	107.58	107.11	104.49
109.32	115.61	110.97	111.78	113.29	111.95	112.7	116.42	113.02	110.68	109.59	113.94	115.56	108.75	113.88	114.2	110.51	111.65	108.87	107.52	112.67	112.76	111.05	112.74	114.44	115.71	105.63	112.25	112.89	111.48	113.28	109.75	108.89	113.78	114.55	111.81	117.98	111.43	111.49	108.15	108.94	111.48	112.25	111.75	110.52	116.8	112.2	111.49	115.17	111.18
105.08	103.79	101.18	105.3	100.79	107.79	108.66	109.06	101.98	108.05	105.95	107.55	106.2	100.1	101.54	104.6	108.64	109.57	104.06	103.67	105.69	103.43	104.2	102.93	110.66	104.07	103.86	103.36	106.81	104.17	109.9	104.6	106.25	111.5	104.98	103.74	105.61	105.55	102.96	107.12	104.67	105.51	103.24	101.27	102.01	107.29	107.84	106.25	102.77	107.23
105.06	108.4	109.18	107.8	109.14	110.88	109.03	102.05	103.77	103.81	100.58	105.29	107.74	105.99	106.08	106.96	105.4	104.27	107.72	106.18	105.46	103.05	107.61	109.9	108.87	108.21	109.12	102.66	106.38	110.83	104.57	107.69	107.2	106.98	102.48	103	110.28	106.87	110.13	105.5	105.56	105.81	106.33	102.01	107.91	104.85	106.24	102.27	107.76	105.88
105.44	106.52	109.75	106.08	103.93	102.32	106.3	100.69	105.54	108.32	105.66	105.35	103.96	103.29	106.67	106.68	102.48	104.03	106.1	104.26	105	107.09	105.72	99.504	105.93	105.63	103.77	107.15	103.71	109.91	106.19	104.56	101.45	108.85	106.02	102.05	104.08	104.49	104.91	101.25	105.09	109.92	105.52	108.88	102.25	104.56	106.04	102.85	109.53	106.92
103.21	103.9	108.75	101.84	103.63	99.5	104.19	106.84	102.99	103.67	105.35	104.55	103.47	99.514	109.02	100.1	105.92	105.37	103.75	105.78	100.68	103.4	106.83	105.44	107.95	105.24	104.37	102.52	102.45	102.48	102.72	105.98	101.79	100.56	107.75	106.46	104.3	104.97	106.43	105.28	103.59	105.18	105.29	101.8	105.39	108.71	102.89	104.31	104.92	100.83
96.659	97.873	99.332	99.451	104.7	98.278	101.44	105.3	100.82	99.329	101.16	99.375	99.439	104.38	98.91	99.281	104.02	94.308	101.92	99.214	104.92	96.933	98.562	102.99	101.19	101.14	97.881	101.72	98.024	102.48	104.48	97.899	102.97	96.975	98.606	101.88	100.35	102.6	101.94	96.937	98.882	96.844	97.358	102.2	96.917	105.01	99.957	100.64	101.05	97.612
108.24	110.49	107.31	108.24	110.65	108.99	109.77	115.6	112.82	113.1	109.89	114.38	111.07	110.79	112.15	108.88	113.26	108.93	112.59	113.74	111.83	109.71	112.54	108.34	108.03	113.16	110.77	106.81	109.28	114.36	113.28	110.68	111.83	110.24	107.38	114.36	111.49	111.25	110.05	111.94	107.83	113.45	107.79	108.6	109.56	110.45	114.37	110.59	112.54	107.28
108.17	108.9	107.33	102.43	104.57	104.95	102.12	107.12	105	103.95	111.17	104.27	107.37	104.49	106.78	104.32	106.43	104.49	104.03	105.06	105.01	105.6	105.52	103.09	104.03	100.5	107.37	105.26	111.37	104.36	107.86	103.77	103.66	102.96	106.01	107.87	104.57	107.48	104.5	101	105.07	109.52	102.78	106.78	109.82	104.77	107.65	102.28	102.83	103.33
110.49	112.03	108.03	109.18	103.99	109.76	111.27	104.85	104.87	116.63	109.66	110.37	107.35	112.83	111.86	107.19	105.69	107.86	108.78	108.46	108.39	113.46	113.46	111.61	109.63	111.91	108.37	108.74	108.83	110	114.68	108.42	105.55	110.01	113.56	104.94	113.36	108.12	109.55	112.4	110.45	107.76	111.06	111.43	111.42	112.69	113.3	111.12	107.38	109.97
104.23	107.88	106.32	106.68	101.25	101.02	101.84	102.74	101.17	106.89	106.13	109.33	104.17	107.04	105.71	110.23	106.48	104.32	107.72	101.43	107.91	103.62	102.23	107.54	102.99	103.37	111.1	104.34	103.81	104.81	105.57	100.58	100.88	101.62	104.2	106.35	105.27	104	104.4	104.32	104.2	101.68	104.01	109.01	102.81	107.28	106.12	108.89	106.54	105.06
109.23	113.57	112.85	110.87	110.05	113.7	110.24	106.37	111.08	110.67	115.63	112.05	110.2	110.95	109.65	114.13	112.26	110.12	113.28	111.33	110.16	113.92	112.45	113.16	108.39	111.16	113.17	107.94	109.84	113.44	112.3	110.59	110.54	115.04	111.11	110.69	114.13	111.98	114.93	112.06	111.33	111.64	111.1	112.64	118.71	114.06	109.83	110.74	110.12	111.04
115.43	114.19	111.92	115.13	110.82	111.24	113.54	114.87	108.89	114.95	111	110.24	113.03	110.21	112.97	111.93	113.94	111.95	111.74	109.39	113.87	113.46	114.74	115.1	108.41	112.68	111.55	108.2	110.1	108.85	113.19	112.99	110.5	115.11	114.71	109.79	107.44	112.69	114.74	116.09	110.48	114.25	112.19	116.21	115.43	114.18	110.82	114.62	113.7	112.21
102.24	104.81	100.37	103.11	99.724	99.712	102.15	98.629	100.81	100.68	99.026	101.81	98.135	100.15	98.966	102.44	99.512	99.313	103.54	104.08	99.273	101.75	101.25	97.784	98.597	99.697	99.219	101.21	100.62	98.988	99.023	97.398	98.652	102.62	102.61	98.125	98.157	99.912	98.683	99.063	102.39	97.382	101.12	100.54	99.121	103.23	100.77	99.214	102.79	97.882
103.4	107.37	104.88	108.75	105.51	107.99	102.67	105.89	99.935	103.6	108.71	108.26	107.97	105.18	107.68	105.68	112.09	104.79	108.42	102.28	105.07	105.18	108.21	103.91	102.19	107.14	100.99	105.79	104.04	103.52	107.9	108.2	104.46	104.98	108.88	105.63	106.76	102.38	106.31	109.29	105.11	107.39	107.3	99.622	105.69	107.05	106	102.19	105.52	106.07
101	96.086	99.724	104.36	94.452	98.342	104.12	97.644	104.13	95.829	102.69	102.92	100.88	99.19	102.89	101.84	101.48	96.106	102.63	104.61	101.91	96.718	101.57	100.59	100.81	98.713	100.73	103.59	102.94	102.08	104.59	98.791	101	95.589	99.533	102.94	104.43	100.97	99.646	102.75	101.87	100.09	102.64	101.43	98.645	102.2	99.866	101.82	100.56	102.73
110.07	113.28	114.18	108.74	111.27	116.47	114.09	113.97	112.75	110.55	110.93	114.11	115.26	107.97	111.93	112.31	108.22	110.19	115.45	109.54	113.66	112.65	113.18	111.14	111.3	116.08	114.01	112.46	114.73	116.43	114.89	107.43	111.69	109.85	108.75	110.53	113.56	111.16	113.67	111.75	114.33	114	114.88	111.38	111.51	104.76	110.84	109.85	118.16	116.65
104.21	105.57	105.27	106.78	108.31	103.52	104.98	106.46	104.4	106.1	105.57	105.52	102.98	108.2	104.56	101.66	101.98	98.03	100.78	104.24	104.54	104.89	107.43	103.64	108.06	106.67	108.25	107.64	110.58	105.38	104.62	104.78	104.01	106.66	107.73	102.35	108.23	103.37	104.47	104.27	108.9	101.92	105.76	105.48	107.7	106.14	109.12	106.72	108.61	104.28
106.11	105.1	104.65	106.35	98.995	105.47	104.89	101.48	101.19	103.11	105.97	108.21	106.36	105.77	103.91	104.01	101.31	100.86	104.02	105.93	102.18	105.97	104.09	106.12	108.44	103.78	102.25	107.09	103.6	107.93	106.6	102.69	105.18	103.75	102.96	105.35	99.099	101.33	100.64	97.038	103	99.852	104.58	104.4	105.82	100.06	104.75	105.67	105.32	102.51
107.73	105.55	102.22	106.93	108.79	105.34	108.43	105.59	108.76	106.78	105.19	103.97	106.78	103.48	108.76	105.31	106.58	104.6	105.22	111.2	105.44	109.63	107.41	104.54	104.94	108.31	107.62	104.76	103	106.34	107.06	104.73	105.34	106.41	107.37	106.16	106.79	107.95	106.27	108.32	104.33	102.86	109.5	104.36	108.45	104.87	107.73	110.95	102.25	103.82
104.06	97.381	102.39	97.717	98.357	98.323	104.74	101.2	96.549	98.136	97.201	102.3	100.36	96.786	103.06	104.82	102.72	96.627	95.481	95.037	99.941	98.933	98.046	97.533	96.683	100.11	96.16	97.459	96.441	96.602	103.85	102.99	97.591	100.81	99.25	98.303	103.52	97.407	99.717	100.15	99.624	100.1	104.18	99.292	105.37	101.36	100.7	103.82	97.297	100.41
110.4	111.89	108.35	111.78	113.52	111.63	112.58	115.25	110.74	111.1	106.13	113.21	111.1	107.72	113.78	114.87	112.18	113.19	113.9	111.81	115.11	112.86	112.67	111.15	111.24	107.52	113.08	113.47	109.61	112.38	108.3	112.7	110.08	108.01	111.21	109.71	110.91	114.19	112.71	113.87	111.12	116.5	111.54	109.34	110.82	111.89	110.2	114.59	116.24	109.51
105.53	105.71	102.43	103.41	105.15	106.87	105.48	106.35	107.05	105.83	105.97	107.56	105.12	104.12	104.4	104.32	106.95	102.67	106.12	104.31	104.85	107.86	107.22	108.45	103.79	109.59	99.876	104.13	102.12	103.11	106.49	104.24	101.93	108.68	103.53	105.48	104.86	102.71	110.32	108.82	107.99	107.04	106.75	112.39	107.17	101.1	103.14	104.14	108.82	105
108.31	109.6	113.22	114.5	111.81	111.02	110.53	109.21	114.02	111.23	115.72	107.55	112.4	114.25	116.43	107.55	114.21	113.35	109.59	109.87	110.78	106.09	113.16	115.74	110.55	112.59	115.49	112.81	112.24	106.2	113.48	113.39	111.81	114.17	108.46	114.51	113.63	111.33	105.72	111.07	112	115.12	113.3	110.89	111.73	106.33	111.61	110.65	112.13	113.04
110.5	110.87	112.75	107.76	114.54	113.34	109.79	110.97	114.64	116.83	111.32	110.57	107.97	110.03	112.8	109.8	111.9	109.33	115.13	112.34	111.6	115.6	107.39	111.41	112.58	109.56	111.53	111.9	110.93	111.23	109.23	107.14	111.17	108.73	112	110.7	111.99	112.05	107.94	109.01	113.6	108.94	111.89	111.65	111.2	115.41	111.06	113.22	115.92	111.06
116.41	117.98	117.69	117.26	116.72	116.67	116.93	116.8	119.18	117.33	112.6	118.78	117.3	118.49	117.09	114.78	116.46	112.46	115	117.71	122.04	118.98	116.62	118.05	118.83	118.3	121	117.39	117.26	119.29	115.19	118.14	117.04	116.11	118.04	121.81	119.44	116.29	121.65	118.32	115	116.02	115.72	114.09	117.93	116.07	117.84	120.82	120.23	126.18
111.63	113.39	112.92	114.74	113.92	107.49	113.6	113.15	113.06	110.4	109.58	113.35	111.89	111.29	111.78	111.24	111.04	115.11	110.81	110.76	108.64	117.31	114.79	113.04	118.15	111.54	110.13	112.64	109.07	116.23	111.01	110.39	108.81	112.79	109.92	114.13	115.02	116.45	111.28	112.87	111.32	114.79	112.63	113.04	111.78	115.47	107.57	113.53	111.39	111.18
104.53	109.52	103.74	105.7	104.59	106.52	102.51	106.57	108.56	106.75	102.73	103.08	107.6	107	103.94	106.79	103.65	103.27	105.91	102.96	105.55	104.05	107.13	106.4	105.87	104.7	98.942	106.07	105.24	103.39	107.64	103.49	106.81	107.63	105.26	102.48	109.16	105.79	104.3	103.3	107.3	103.4	105.15	105.65	103.79	107.97	108.2	103.89	107.95	104.66
106.02	106.05	106.25	104.34	102.01	102.98	106.91	101.41	108.08	104.56	105.59	108.55	108.62	103.23	106.54	99.358	107.74	108.63	107	105.14	106.2	106.5	105.62	105.06	105.03	105.26	102.46	102.16	102.88	104.16	103.63	107	109.33	104.06	107.27	104.09	107.57	102.93	107.35	110.93	104.75	109.51	105.87	102.93	109.9	108.07	105.82	108.91	107.04	106.29
111.95	111.05	110.67	110.24	114.51	112.14	115.83	111.51	111.02	111.73	114.08	115.29	112.21	107.07	110.18	109.85	112.05	109.63	110.1	113.04	110.1	107.47	109.92	114.62	109.5	110.73	109.28	111.05	114.66	111.44	114.84	113.61	115.24	111.9	114.58	114.08	110.91	115.53	112.66	105.31	107.98	109.19	115.55	112.9	114.29	107.42	110.54	109.66	112.05	114.12
110.04	110.66	113.41	111.6	114.41	109.71	114.29	113.53	109.16	108.95	108.82	108.08	110.56	111.15	105.49	110.73	110.77	110.56	112.18	110.59	112.73	111.14	110.42	110.94	110.68	114.13	105.79	110.75	107.15	108.51	114.02	107.22	111.82	109.59	111.62	112.5	115.58	107.3	112.06	108.48	111.55	114.76	107.35	111.51	110.07	110.47	107.32	110.92	114.23	114.23
102.26	99.586	99.696	99.858	97.374	101.84	100.61	102.37	98.821	102.22	100.86	100.2	97.395	100.05	101.78	96.539	102.8	99.036	99.415	99.469	103.75	100.83	99.831	104.17	102.18	102.83	103.1	95.854	99.151	99.073	102.65	103.24	99.934	100.58	100.07	100.21	103.89	100.8	98.574	101.25	96.864	95.464	102.07	98.977	104.03	98.385	96.806	98.049	101.96	100.82
105.86	103.86	107.78	102.31	105.13	104.43	105.01	107.05	106.44	100.85	102.56	103.17	104.81	102.76	106.42	108.41	109.64	102.06	101.53	101.28	105.36	102.91	109.98	105.14	106.16	106.01	108.92	104.88	104.17	105.82	104.6	108.44	105.73	104.63	112.01	104.66	110.14	105.62	109.04	101.26	107.01	104.15	106.7	107.18	107.67	106	108.79	101.77	107.24	104.59
104.05	105.98	105.9	103.14	110.17	102.19	104.54	104.38	103.43	109.14	106.41	102.72	108.6	104.14	105.95	104.13	106.46	104.57	107.64	98.791	104.79	105.11	107.37	105.12	104.2	107.47	107.75	104.07	105.48	106.06	105.75	109.58	106.03	108.92	104.93	103.66	104.97	103.78	105.69	107.63	103.85	106.04	104.47	104.21	104.37	101.59	105.3	105.97	103.41	107.46
115.05	117.05	117.39	109.33	114.72	114.68	113.32	108.82	114.78	113.54	112.82	111.54	110.15	115.41	116.44	113.56	113.64	112.74	114.23	108.85	114.34	112.85	111.6	117.83	114.51	116.72	112.7	113.48	117.16	109.54	115.45	111.75	111.45	112.7	112.6	111.27	113.29	112.07	109.58	110.13	116.96	111.11	108.04	113.73	111.92	115.14	112.01	112.08	111.32	110.32
114.6	113.18	114.57	110	114.99	108.47	112.12	111.05	112.28	114.04	114.98	115.09	111.47	113.04	112.91	110.5	109.74	114.02	113.88	114.92	112.17	116.69	111.21	108.83	110.03	110.84	116.95	108.23	108.76	116.32	108.2	111.37	112.34	112.1	111.58	107.51	111.55	112.23	112.94	110.46	108.7	110.15	111.85	108.89	114.97	111.82	110.59	114.09	115.24	111.53
104.04	99.396	103	107.01	105.69	103.28	105.51	105.37	103.98	102.14	105.71	103.2	104.75	101.19	108.37	107.67	102.14	96.297	101.75	104.6	103.72	101.64	107.38	105.91	106.78	99.92	106.06	105.02	106.07	106.83	103.27	101.73	105.96	106.19	103.88	99.431	101.04	106.53	105.09	101.95	105.41	105.87	103.32	104.15	101.89	101.59	102.4	107.72	109.37	105.05
101.99	105.28	110.13	103.68	108.33	108.3	104.07	108.67	100.75	105.83	102.77	107.68	102.23	107.9	104.14	102.28	108.46	106.56	101.69	108.64	103.88	105.19	102.79	106.61	103.63	105.05	106.14	104.58	107.08	103.7	104.64	103.25	107.63	105.27	105.02	107.13	103.14	109.11	109.13	109.18	103.28	108.47	103.52	105.35	103.52	103.75	105.63	109.16	108.08	105.55
117.38	120.26	117.83	117.42	118.7	117.35	119.04	118.07	113.54	118.64	117.02	111.09	116.53	115.43	113.1	119.39	113.15	116.13	124.12	112.8	114.29	115.42	116.75	113.18	118.28	111.87	116.73	110.84	114.98	115.91	118	109.23	113.38	118.68	117.34	117.52	117.01	114.81	120.6	119.02	112.21	118.2	113.08	116.88	113.45	120.3	117.28	118.47	115.62	117.87
106.73	106.22	105.08	101.64	105.76	106.41	103.57	103.27	101.7	104.54	106.43	108.02	109.27	105.56	107.51	102.44	104.88	110.28	102.78	103.33	110.28	102.33	104.87	105.93	104.16	111.41	102.73	109.47	108.65	104.95	105.56	103.59	105.68	111.23	105.41	106.21	108.16	105.66	106.55	105.32	103.61	110.65	102.36	106.49	107.29	106.99	106.18	106.36	109.93	109.53
110.84	113.38	110.27	114.31	108.2	110.32	109.86	113.89	112.44	111.7	113.84	111.91	114.19	117.02	111.64	114.52	112.19	108.9	117.59	110.95	111.66	118.41	116.41	110.65	111.88	113.18	114.1	114.3	116.24	111.06	111.8	112.26	114.3	113.31	112.69	114.11	112.38	114.36	113.02	117.74	116.65	113.14	111.17	112.2	112.11	114.25	116.59	112.12	113.04	115.2
98.841	98.014	101.76	99.209	102.2	97.945	103.81	98.409	97.791	102.33	104.39	95.539	101.95	99.141	101.61	100.92	100.27	99.229	103.16	100.25	97.516	103.3	95.721	97.974	101.84	103.48	99.391	102.28	100.14	101.06	93.925	97.162	100.64	99.93	100.15	97.494	96.123	95.743	96.329	103.4	95.383	97.286	100.61	100.99	101.54	100.49	98.846	96.01	101.17	99.285
95.408	96.272	102.48	98.214	99.723	100.61	97.568	99.541	101.64	99.324	101.66	97.623	95.03	99.917	101.67	96.832	102.83	99.873	104.72	101.62	99.123	99.496	101.21	97.744	97.766	101.03	97.09	94.345	98.606	102.76	102.39	97.938	96.657	100.28	98.952	99.055	101.19	100.09	100.01	98.201	100.45	101.59	104.7	101	99.403	102.48	102.27	98.263	93.579	100.24
97.194	97.189	98.93	99.073	98.705	95.379	103.55	97.771	97.034	94.814	97.07	95.314	100.87	97.016	101.95	96.037	99.697	98.432	101.03	99.697	99.836	97.976	102.04	99.177	104.45	100.62	99.625	98.061	104	101.97	102.51	97.124	98.28	100.61	97.259	104.82	97.79	101.42	100.43	98.54	102.03	99.597	99.179	101.34	98.39	100.59	98.89	96.735	98.319	104.53
101.82	96.741	104.7	104.21	99.211	100.31	99.805	99.927	102.02	98.756	102.56	102.77	100.59	98.02	99.144	98.321	101.85	103.12	105.3	101.66	97.868	100.13	101.5	99.022	96.028	101.96	97.495	102.37	101.38	104.72	101.34	98.785	99.604	102.38	103.86	100.66	100.57	101.86	101.1	97.502	105.38	97.144	103.39	104.77	99.048	101.49	100.39	98.584	104.49	101.78
104.71	103.86	103.47	99.469	104.5	102.87	105.23	107.09	104.08	106.5	101.78	102.83	104.65	103.4	103.96	105.45	106.65	104.25	103.53	104.11	108.23	104.56	105.07	104.52	103.14	108.04	105.46	106.1	105.75	107.58	103.84	105.31	106.15	103.68	104.55	104.6	106.03	101.49	99.989	104.78	102.1	102.41	107.1	104.02	104.03	100.5	106.72	108.94	103.78	101.51
103.41	98.716	101.58	102.47	103.37	102.48	100.38	101.29	96.462	98.285	99.145	101.95	100.09	99.799	100.58	98.332	104.13	99.325	98.929	100.52	100.77	96.197	97.5	99.156	96.827	102.74	101.36	98.864	103.95	99.743	103.9	101.18	98.95	98.076	97.77	98.235	103.18	100.39	105	101.36	101.22	102.3	100.41	100.77	100.07	100.55	95.054	99.911	96.04	98.481
117.76	121.6	114.17	117.68	121.15	117.75	120.13	115.42	113.92	120.34	117.87	115.65	115.96	117.03	119.38	115.28	117.97	121.03	116.29	121.23	114.33	118.78	119.38	117.43	116.01	111.58	113.02	115.41	116.39	114.59	122.44	117.89	119.22	114.59	120.57	116.1	116.24	119.18	118.68	117.26	118.01	117.86	114.51	116.42	115.22	118.9	119.74	118.43	120.75	116.11
110.82	111.4	109.07	116.22	109.71	112.26	108.31	113	108.45	112.95	113.1	111.95	111.56	112.62	111.75	108.3	108.62	113.15	111.52	107.65	112.63	104.43	108.18	107.01	110.69	110.56	108.61	111.33	113.3	107.89	105.09	108.58	111.74	109.97	110.09	109.22	108.55	108.46	108.36	112.94	108.34	112.24	112.93	110.31	111.71	104.21	111.12	107.38	110.06	115.59
104.05	98.815	104.76	106.31	101.94	102.46	99.305	104	95.567	101.57	102.99	98.661	102.23	99.437	100.98	98.172	97.449	97.917	98.314	100.95	101.82	102.21	95.726	101.09	100.28	100.59	101.9	99.65	97.553	99.778	98.891	100.71	99.843	102.11	102.37	100.35	101.07	98.653	97.231	101.13	102.98	101.29	99.541	100.43	105.53	98.236	101.85	94.94	106.48	97.96
109.14	107.71	110.63	109.77	113.07	111.28	111.74	108.29	112.78	110.87	110.03	110.54	115.18	109.87	117.33	108.94	115.28	110.08	113.57	109.99	114.09	112.33	108.98	110.63	113.11	110.33	109.04	113.46	115.78	111.43	112.24	113.99	113.97	112.86	111.86	112.14	108.05	113.91	110.09	113.94	113.93	117.1	106.25	113.5	119.21	116.79	108.08	114.34	116.44	112.6
104.71	103.64	104.51	104.85	103.39	105.55	108.7	108.08	104.52	105.67	108.27	101.96	106.04	104.51	101.26	106.41	106.9	103.82	109.07	106.13	107.55	106.56	104.79	101.57	101	102.62	108.28	103.42	104.83	107.31	103.82	104.63	105.66	108.01	101.02	103.34	101.72	103.34	102.33	105.46	108.11	100.95	102.59	105.58	105.25	103.68	100.75	105.63	109.24	105.87
106.97	105.71	108.53	110.32	107.2	109.63	104.98	109.2	105.85	106.18	107.18	103.23	107.84	102.11	103.59	106.55	105.48	105.94	103.26	108.32	104.67	103.73	111.54	108.08	105.01	101.01	108.25	107.19	109.79	106.65	103.55	105.1	104.87	109.23	102.4	109.38	108.65	111.03	108.41	107.67	104.71	105.08	104.3	99.314	108.64	107.11	109.81	107.67	109.29	107.01
103.83	102.63	110.18	102.31	104.97	105.31	107.83	109.37	104.47	105.96	109.22	105.3	107.26	104.47	107.31	105.59	102.87	100.17	109.31	100.4	104.23	107.04	110.03	104.98	102.37	105.32	113.42	104.16	107.5	106.37	101	100.67	105.34	107.29	106.25	106.2	103.31	103.94	107.24	107.03	104.13	105.15	106.67	104.98	108.89	106.41	104.53	106.89	105.95	104.78
107.84	109.11	103.46	108.89	106.12	103.7	107.1	107.39	107.68	102.09	105.39	105.92	107.78	106.49	105.23	105.93	106.1	108.54	107.62	105.54	104.5	101.61	105.12	103.37	104.16	102.12	103.51	105.14	104.46	106.04	105.44	108.2	106.58	105.89	111	106.16	104.84	109.51	106.86	102.97	109.21	103.24	107.5	107.47	108.74	104.43	105.55	106.4	103.06	104.96
104.69	109.57	108.15	111.35	108.08	108.8	110.7	103.86	108.18	104.2	107.22	104.91	110.07	103.19	105.91	105.15	106.84	106.8	106.94	105.35	106.66	105.14	107.38	108	104.26	111.58	109.3	106.51	106.07	105.7	109.92	107.06	109.09	107.86	106.38	110.49	105.6	109.06	107.54	107.21	108.72	108.49	106.37	103.57	108.35	107.48	106.35	104.96	107.02	105.02
108.49	104.28	104.02	107.77	106.72	102.22	102.01	109.1	108.56	106.97	109.92	101.21	101.72	104.77	106.5	106.06	108.16	106.07	109.48	107.46	105.1	107.74	103.24	107.68	106.24	105.65	106.72	106.68	106.26	103.71	106.14	106.14	101.97	109.11	104.94	110.59	108.65	108.14	103.87	108.24	100.99	105.27	105.59	107.01	110.7	108.6	104.78	105.77	105.64	107.01
113.09	114.02	116.19	112.48	112.48	113.03	114.92	113.04	106.31	112.9	113.23	119.66	113.49	113.96	111.65	111.25	113.16	104.28	109.41	111.66	113.9	110.85	110.2	114.36	111.54	115.41	112.33	116.76	112.73	109.5	113.81	116.24	112.25	116.41	110.08	113.12	115.17	113.78	111	114.1	114.52	111.41	112.43	108.7	110.66	114.36	115.65	113.99	111.66	111.27
106.96	105.92	109.04	104.77	107.9	102.29	108.05	106.71	105.54	102.48	103.43	102.79	103.52	102.32	109.05	108.85	105.22	104.85	104.9	103.97	104.89	103.29	102.79	104.4	102.67	107.19	109.37	106.51	102.4	107.28	105.37	103.88	100.24	107.86	101.89	104.65	103.48	105.3	103.9	104.9	108.17	107.61	105.52	103.64	101.5	113.4	103.78	108.8	103.36	105.66
116.37	115.85	118.81	116.77	118.4	111.3	115.11	116.99	118.74	111.63	112.72	117.12	113.85	116.75	111.93	117.2	114.28	120.19	113.06	113.12	118.14	119.33	117.21	121.5	116.27	115.28	115.82	121.31	116.91	117.88	115.89	118.09	115.54	114.48	117.14	115.43	115.02	116.08	112.91	115.6	118.5	115.59	111.81	118.65	117.47	115.9	116.22	118.11	116.59	116.28
109.05	107.23	105.22	106.02	99.955	104.27	106.71	111.86	103.37	108.04	107.54	104.3	109.98	108.58	102.18	106.35	109.26	105.65	107.43	102.26	105.88	105.57	109.44	109.33	108.86	105.16	107.71	105.75	105.17	103.47	107.05	107.44	105.25	108.73	105.08	106.94	106.15	105.3	107.05	105.04	106.84	104.81	108.59	110.82	104.62	106.86	106.95	102.39	107.91	104.42
102.66	109.01	106.32	101.93	107.27	110.21	108.49	109.35	105.17	106.27	108.72	104.95	102.7	111.37	104.66	108.47	109.28	104.38	105.28	102.4	103.37	105.23	106.19	104.06	110.46	109.58	104.41	104.38	109.19	105.81	106.51	105.28	104.66	108.4	107.25	110.18	104.81	110.75	107.86	103.78	106.28	109.07	105.88	109.53	109.78	107.97	104.99	105.36	109.77	105.01
111.55	112.34	111.8	109.88	110.94	109.1	110.69	113.16	109.34	114.87	107.73	106.55	110.29	107.68	110.92	111.79	109.26	110.35	114.81	109.57	109.44	113.47	110.26	112.01	113.96	108.82	114.37	111.44	114.51	110.67	110.65	109.64	110.38	109.17	109.62	111.1	112.42	109.03	109.13	112.42	112.96	105.78	110.88	109.93	105.22	111.09	115.62	106.55	114.99	105.97
110.3	114.66	116.89	114.04	110.34	118.6	111.8	108.33	110.03	110.41	113.35	111.23	113.64	109.08	114.11	112.6	113.62	116.17	117.43	110.83	117.04	111.36	107.74	110.48	115.46	113.09	114.99	109.74	112.92	115.66	112.14	108.05	112.61	115.72	111.4	110.93	113.23	111.72	111.3	113.62	118.42	111.7	109.37	108.7	111.48	116.16	112.12	110.56	110.68	112.89
110.35	104.41	105.43	105.74	106.45	109.61	104.67	103.04	107.11	105.17	107.03	111.93	107.99	108.69	105.58	104.14	105.51	107.32	107.75	108.44	108.12	105.9	103.4	105.11	106.75	106.41	108.04	105.71	105.44	109.28	104.07	105.59	106.96	105.79	104.84	104.34	106.63	105.92	105.26	108.65	108.96	105.9	106.13	104.47	105.65	108.4	110.3	105.83	107.86	103.22
104.25	100.54	103.91	101.83	98.455	99.22	98.916	100.79	99.91	104.94	100.8	100.82	100.8	102.44	99.22	98.86	99.941	103.96	98.393	101.07	99.124	100.25	100.23	100.76	98.665	103.82	100.19	100.42	102.25	101.22	102.95	105.27	100.21	97.456	99.678	98.208	103.68	101.4	102.67	95.069	101.63	98.755	103.17	97.724	103.36	101.26	102.01	102.94	100.45	97.13
112.3	108.11	111.63	109.85	111.17	112.05	109.88	111.07	114.31	109.74	112.76	110.21	111.31	110.83	110.47	117.08	105.89	111.9	106.19	111.77	113.21	108.78	113.71	113.41	108.79	110.44	113.23	109.82	108.6	110.65	110.35	112.41	112.55	113.12	112.49	112.21	110.01	115.55	115.38	112.91	111.42	108.02	114.83	115.58	114.01	110.48	109.95	108.15	111.36	115.16
111.6	104.95	108.23	110.46	106.56	104.85	112.98	106.71	106.22	107.43	101.7	106.34	106.92	106.48	110.9	104.45	110.8	108.74	106.99	110.25	104.65	106.67	109.4	109.06	104.26	102.47	110.51	107.93	106.72	106.98	107.3	108.47	105.01	105.24	107.43	106.84	106.95	105.47	106.08	111.22	102.53	104.19	103.36	103.31	108.56	110.41	107.07	106.93	108.74	105.4
100.87	102.33	107.42	108.31	103.3	107.58	103.19	105.5	102.68	104.26	104.52	105.03	108.06	100.06	104.12	103.04	101.31	104.17	106.28	105.47	107.09	103.38	102.52	105.11	105.84	106.02	105.48	103.61	105.46	105.9	104.35	105.37	100.42	105.13	106.45	103.58	107.86	104.12	105.23	106.4	105.18	107.93	105.91	105.32	104.13	106.57	101.34	103.76	107.24	107.06
107.22	115.23	108.44	112.35	113.6	113.36	110.96	115.7	113.56	110.18	112.88	114.09	107.4	110.89	114.91	117.22	108.09	112.09	110.28	114.75	106.62	107.13	110.81	112.46	107.2	112.57	108.64	108.46	113.1	109.12	110.83	114.8	108.44	109.64	106.29	112.95	112.95	110.79	111.42	110.95	113.46	110.18	111.34	109.02	109.55	113.72	109.24	112.81	112.11	111.64
113.42	106.75	106.65	114.21	110.79	106.5	112.39	112.4	112.07	112.39	109.5	107.09	116.99	108.89	112.03	113.07	113.91	109.91	109.09	112.52	115.13	108.55	111.53	110.99	109.77	113.14	115.92	112.97	111.96	111.33	111.69	108.6	110.83	113.78	107.38	122.79	112.09	112.87	107.81	110.72	108.59	108.09	113.17	113.39	109.97	112.22	110.08	111.51	112.03	110.52
106.69	111.12	109.95	105	107.32	104.51	104.13	106.03	100.13	105.27	102.66	105.7	102.84	112.51	104.62	108.53	106.42	107.08	105.2	111.16	103.89	112.07	105.02	108.26	104.57	105.97	106.39	103.92	109.33	104.05	107.84	106.03	106.26	104.77	105.59	104.45	105.13	107.99	106.46	113.62	108.77	107.99	108.23	109.85	112.21	110.25	111.51	106.45	107.5	109.14
110.58	109.57	113.57	110.35	112.99	107.47	111.72	113.14	110.6	110.44	114.31	112.69	113.99	109.46	110.91	111.22	111.27	112.28	110.93	117.04	111.13	109.4	115.98	112.58	115.02	112.07	112.32	115	109.8	108.31	108.35	113.43	110.47	114.14	110.99	110.85	109.61	112.82	110.9	111.47	111.1	110.09	108.23	115.66	112.01	112.9	114.3	112.43	113.75	112.77
103.06	101	106.65	104.18	106.56	104.36	108.12	102.69	103.93	105.81	104.81	104.86	106.56	103.85	104.37	105.18	103.21	107.46	111.3	106.41	105.16	105.46	105.36	103.84	103.14	104.48	106.67	104.96	110.66	111.95	105.45	108.6	103.35	106.01	108.56	107.02	106.28	106.78	104.85	103.98	109.61	106.74	101.69	109.84	106.18	109.85	104.77	106.72	105.46	99.102
112.28	112.22	107.86	112.42	109.96	114.87	109.41	114.63	111.3	109.18	113.59	106.23	105.62	112.11	111.74	109.77	115.71	112.52	114.28	110.3	112.82	113.38	111.88	112.44	114.13	112.72	113.47	118.3	112.39	110.84	108.93	110.6	111.22	115.59	110.58	109.04	113.18	110.52	112.1	110.28	116.16	109.56	111.43	113.08	112.07	111.91	110.64	110.42	113.73	114.15
118.19	115.46	117.3	116.42	121.12	117.84	116.3	116.63	119.89	121.28	115.07	118.12	117.17	118.22	117.34	117.4	116.9	118.14	119.93	121.22	115.34	119.65	117.46	116.36	116.87	114.25	119.24	117.78	119.62	118.38	121.51	116.59	118.46	118.37	117	115.45	115.11	122.9	116	117.87	119.12	122.78	117	116.8	115.28	113.85	116.44	116.67	117.46	119.66
99.778	102.85	98.579	103.26	102.93	106.09	99.774	99.396	97.998	98.83	101.37	101.75	99.035	103.52	99.938	101.12	104.06	99.093	102.55	99.428	102.1	100.26	103.35	105.8	93.404	102.37	99.346	99.305	105.31	102.48	101.06	99.584	106.06	104.18	99.706	99.905	104.65	96.04	97.814	105.22	96.019	103.38	102.17	102.97	99.03	100.11	102.31	101.58	99.554	101.41
110.01	103.61	99.932	103.55	104.97	101.55	105.18	104.77	105.11	104.6	103.45	107.39	100.98	105.5	107.51	108.81	104.79	109.31	103.83	106.07	107.32	105.17	107.07	102.61	109.25	104.99	103.47	108.93	107.58	104.22	108.95	105.45	109.75	107.1	105.71	102.28	102.21	103.48	105.82	107.93	103.08	107.45	107.67	103.48	110.83	103.23	106.44	106.02	103.45	108.46
100.05	108.85	105.66	102.61	105.84	108.8	108.34	103.76	110.59	104.86	99.927	102.18	106.17	103.66	105.87	109.36	108.88	108.98	107.09	107.92	105.37	107.22	103.29	105.39	105.95	105.25	106.52	105.69	110.05	100.34	106.62	104.52	103.36	108.03	103.94	101.72	106.83	103.38	108.23	103.73	107.56	104.7	101.1	104.65	105.84	101.16	102.63	109.16	104.59	106.55
104.52	104.62	106.71	106.05	102.17	108.13	108.2	103.54	104.58	104.61	105.87	102.88	103.42	100.05	101.83	106.68	106.25	102.31	104.53	102.44	104.84	107.81	102.51	102.21	101.69	102.31	104.76	106.05	104.7	103.17	105.36	104.15	102.62	104.97	103.38	106.4	102.45	106.32	103.21	102.28	105.28	98.394	103.36	102.47	106.69	103.01	106.88	104.67	100.81	105.34
108.57	110.76	108.76	103.1	107.08	105.63	106.09	105.34	108.68	106.5	110.42	107.27	106.63	110.04	109.71	107.06	106.32	111.04	106.68	103.13	109.21	107.07	110.13	106.1	107.66	104.49	103.89	104.18	109.11	109.78	107.05	105.18	106.32	110.73	106.05	114.6	110.51	103.57	107.7	109.63	105.33	108.92	110.16	106.48	105.04	106.56	109.64	109.26	106.24	107.8
103.4	106.76	103.9	103.81	107.71	107.11	103.3	110.42	111.6	109.32	106.95	107.1	103.65	108.88	105.54	103.21	105.57	108.2	105.63	107.19	102.42	106.92	104.04	108.02	107.77	106.99	102.54	107.15	106.15	106.49	103.77	105.59	104.5	112.37	103.9	103.4	107.8	109.06	104.49	106.5	111.65	105.5	107.49	106.86	108.24	109.46	108.72	112.01	103.08	103.17
104.59	104.89	111.85	104.04	109.21	105.77	107.39	105.28	105.42	105.87	98.933	108.15	107.15	114.58	109.64	106.77	107.28	103.94	109.23	105.08	102.56	106.26	101.84	110.56	111.1	110.45	106.7	107.12	108.3	108.74	103.65	110.9	111.6	102.83	109.42	108.78	108.54	111.33	103.83	107.18	104.51	105.4	108.94	109.44	106.59	104.48	107.15	107.7	109.67	103.9
112.81	110.83	110.55	110.58	112.29	114.7	108.2	108.05	109.89	111.74	111.19	111.97	119.08	111.35	105.9	112.79	109.01	110.37	108.61	115.9	109.66	110.52	109.02	111.26	108.64	113.58	111.93	115.64	115.28	112.17	110.57	113.45	114.66	112.21	112.29	111.1	112.53	110.51	115.71	111.48	108.97	112.47	111.35	110.16	108.28	109.6	110.45	113.09	109.1	114.77
107.38	111.17	109.51	110.62	109.54	111.33	110.83	111.34	107.74	107.4	113.55	113.22	107.87	110.74	107.06	113.81	112.02	113.17	109.01	110.89	110.04	104.85	111.92	112.38	110.38	112.52	109.31	106.95	110.81	111.84	112.39	106.71	107.99	109.03	108.37	115.65	109.19	112.66	113.17	110.55	111.44	108.64	109.47	112.16	107.08	109.03	109.74	112.7	109.93	113.54
100.18	103.31	101.79	103.28	108.86	105.92	106.02	97.646	107.32	101.76	100.47	106.19	107.79	103	104.26	104.26	104.79	103.03	103.88	105.31	104.6	111.03	104.96	101.57	105.82	104.36	105.15	100.81	101.87	100.2	100.04	108.17	108.87	101.06	106.24	103.27	105.42	103.8	105.98	101.7	106.9	105.59	105.02	108.28	106.16	100.35	106.86	108.82	108	102.71
116.92	113.55	112.51	112.09	113.58	115.52	117.77	113.03	113.76	110.52	113.51	113.79	117.29	112.27	116.55	112.24	112.17	110.42	107.49	115.54	115.63	113.72	118.53	113.36	114.37	113.8	113.75	112.56	117.45	112.14	113.13	112.21	115.65	114.37	109.09	113.9	112.67	114.51	113.73	112.53	115.45	110.71	112.78	115.55	111.28	114.73	110.28	112.79	111.54	108.83
107.18	104.6	102.22	104.89	101.79	105.69	101.71	110.19	103.21	108.2	111.72	101.97	105.9	109.11	103.68	110.56	106.53	103.6	106.74	108.46	106.68	108.74	107.6	106.08	104.1	111.45	109.53	105.11	106.95	105.51	103.55	103.69	107.65	107.09	109.29	103.48	99.565	108.26	107.02	104.07	106.03	107.93	108.07	106.72	106.12	103.75	105.52	105.99	106.61	101.73
114.26	110.94	109.47	115	114.49	113.18	112.05	113.25	110.34	109.07	111.58	114.4	110.78	106.4	111.27	114.08	111.23	109.4	110.7	111.81	113.08	110.9	110.98	111.59	117.52	113.02	112.62	114.3	112.02	109.51	105.86	114.17	113.32	109.26	111.62	111.34	113.75	111.04	108.27	111.98	114.6	112.45	111.76	110.6	111.35	106.25	114.81	106.36	115.81	113.76
104.73	105.52	107.44	106.69	105.92	102.3	103.43	105.59	104.56	104.99	103.93	111.15	104.46	103.85	103.93	104.24	103.6	104.59	105.29	105.48	104.38	104.06	104.51	106.81	109.01	108.12	103.47	104.75	100.05	104	107.55	107.83	105.84	105.13	110.91	108.26	105.9	106.3	102.71	106.07	107.06	107.96	104.37	108.75	103.34	103.89	103.74	104.79	108.37	106.89
105.48	103.56	103.62	103.95	108.29	105.86	106.55	107.21	104.88	105.77	104.63	105.79	104.96	102.45	105.51	105.5	103.74	102.71	107.73	103.79	103.78	105.26	108.05	102.14	104.4	105.92	103.96	106.63	106.62	107.1	109.46	103.95	109.46	105.67	101.75	108.85	106.12	109	106.53	109.45	100.75	107.7	107.59	103.51	107.51	103.55	105.71	105.93	109.75	103.47
102.12	102.37	104.27	103.97	102.26	108.35	101.02	105.01	111.14	109.25	103.24	103.53	102.16	103.05	104.63	104.13	109.75	100.48	108.55	103.73	107.62	101.29	103.86	104.99	105.13	105.28	105.01	108.72	107.27	106.86	109.86	107.23	108.01	103.79	104.1	104.8	105.37	105.02	104.94	107.62	105.62	105.98	106.57	108.11	104.93	106.39	106.3	105.85	104.87	104.29
109.95	111.22	112.72	110.98	109.72	108.04	114.44	113.17	110.01	111.37	111.88	113.68	114.83	113	112.46	109.82	113.27	108.88	110.53	110.63	107.77	109.08	110.12	108.64	107.75	107.52	114.83	109.38	110.6	112.79	113.62	110.93	110.15	113.42	109.58	111.29	110.56	111.67	113.06	115.06	115.25	112.44	106.74	114.14	111.98	111.15	109.74	111.16	108.06	113.33
109.38	103.51	107.39	101.84	108.42	102.52	106.47	103.98	104.16	100.57	105.02	104.36	107.85	109.37	103.56	104.64	105.85	103.31	106.38	103.65	97.523	105.66	105.05	105.01	105.55	104.71	103.96	104.6	106.94	102.53	105.54	105	108.12	103.85	105.69	106.16	101.06	105.24	101.78	104.89	102.28	99.486	105.18	103.87	103.08	105.35	104.04	100.83	103.1	102.23
112.44	111.26	112.33	113.49	111.99	111.35	113.52	111.11	111.29	111.01	115.84	112.18	114.91	113.23	117.67	120.11	113.01	114.96	118.29	110.98	116.85	111.35	112.22	108.78	108.52	112.85	116	114.84	112.22	112.63	110.95	112.48	105.87	109.75	109.3	113.79	113.65	114.94	115.84	113.51	111.33	114.72	112.01	116.4	111.5	112.39	112.4	114.84	112.93	110.83
111.86	111.84	111.91	112.05	116.67	108.4	108.13	120.78	116.3	112.84	111.39	117.38	110.12	112.39	112.8	111.59	111.57	112.86	111.76	110.4	114.25	110.72	111.02	113.11	112.47	109.85	112.95	111.47	111.34	115.7	109.51	110.53	112.63	110.51	112.83	110.46	106.45	109.92	111.54	114.8	109.64	114.89	111.77	113.44	107.87	113.53	113.13	108.08	112.27	111.74
111.9	110.08	112.73	112.46	110.68	110.12	108.08	108.03	108.76	109.9	109.81	109.78	107.1	109.56	112.18	114.04	109.11	111.69	108.27	109.59	111.23	108.42	111.43	108.8	111.93	110.47	107.65	107.47	109.52	109.71	112.56	108.92	110.99	114.51	109.68	110.57	110.59	109.02	112.87	108.9	112.41	113.16	111.71	107.78	108.3	110.99	110.22	108.65	112.6	113.69
96.739	102.76	102.16	102.44	102.12	102.45	100.37	105.15	104.02	98.703	99.531	101.2	100.9	102.99	104.12	100.07	94.757	100.71	103.96	100.75	98.851	104.37	104.83	102.71	103.19	97.89	100.21	102.53	103.8	102.68	101.97	101.24	102.05	101.76	102.54	103.05	103.32	98.061	106.69	105.62	101.47	97.751	102.54	101.13	94.233	102.93	99.264	97.155	99.889	102.66
108.32	107.82	104.46	106.04	105.35	104.2	108.17	109.6	104.02	105.04	109.83	107.76	106.48	108.55	101.89	103.02	103.6	102.34	103.47	110.29	103.65	111.31	108.84	106.26	107.73	102.58	104.97	104.58	107.94	109.63	107.4	108.14	107.62	105.03	107.54	105.3	103.11	106.79	101.68	109.25	105.01	99.921	104.52	111.15	105.72	107.38	104.63	107.14	104.84	103.99
105.59	102.77	105.26	111.65	108.01	106.26	108.65	106.31	106.55	103.58	105.13	102.45	105.17	103.93	108.21	104.29	106.83	106.39	107.29	108.36	106.3	105.49	106.73	102.07	107.5	107.03	105.63	104.97	105.52	101.43	105.24	106.17	100.76	109.18	106.53	102.12	105.75	106.36	108.05	106.01	106.14	105.23	108.2	104.72	102.59	108.16	105.82	101.06	106.29	103
104.15	107.35	110.41	106.52	104.16	108.54	104.2	106.15	107.61	105.01	106.62	108.03	104.26	106.37	101.65	105.48	106.11	107.17	104.37	105.85	105.76	108.61	106.45	101.78	105.78	103.24	102.62	102.89	103.66	105.06	108.68	102.3	106.76	103.37	107.55	103.17	103.23	108.83	105.44	104.02	104.86	106.11	108.6	105.75	108.23	106.77	101.51	107.34	104.63	109.4
97.741	101.01	102.26	100.24	100.33	97.17	97.621	99.939	97.802	102.25	94.624	98.92	101.15	101.3	99.999	98.007	102.53	101.35	100.83	101.65	101.3	99.754	98.603	100.57	101.09	101.03	97.459	96.843	106.17	94.934	99.469	98.121	98.358	95.124	98.783	102.04	98.931	98.17	102.01	100.45	96.879	102.2	98.351	99.096	98.444	101.34	101.65	93.949	100.24	101.04
115	108.47	111.33	111.29	113.49	110.48	111.71	109.07	113.42	115.19	110.24	113.69	115.68	113.74	111.41	110.72	108.66	111.88	113.88	112.55	109.47	112.54	111.48	114.47	111.61	110.99	112.6	112.35	109.07	111.88	116.1	107.33	112.89	111.93	112.16	107.13	115.24	113.21	108.3	113.68	111.7	116.13	115.47	111.31	116.42	114.88	114.93	112.36	112.3	112.68
102.89	101.73	96.9	105.86	101.93	101.55	99.541	97.11	98.432	97.893	98.213	102.49	100.09	97.958	97.694	99.562	97.617	102.16	102.31	99.76	102.44	97.959	98.906	102.32	101.5	100.35	103.07	96.959	101.3	98.945	100.16	102.15	98.969	99.593	97.315	97.868	103.45	100.31	99.749	98.119	100.57	100.55	99.121	99.081	99.012	99.385	100.54	98.006	101.26	101.94
106.51	105.19	104.16	99.758	105.97	108.23	107.57	104.32	108.88	107.1	107.81	105.2	108.04	110.95	109.39	106.43	103.11	106.86	103.55	111.23	107.98	110.83	102.17	106.22	103.22	107.68	107.01	108.43	104.87	105.21	107.45	107.85	108.3	102.94	105.19	112.07	106.14	104.85	110.08	103.9	109.28	105.12	105.62	110.79	104.73	108.85	107.7	106.73	107.53	108
106.91	109.97	105.3	104.21	103.56	106.31	106.18	101.94	107.33	104.81	108.4	102.02	105.12	108.83	104.5	102.82	109.11	104.74	104.52	104.22	106.45	108.15	104.72	103.24	103.6	104.87	103.83	110.08	104.23	106.59	104.93	103.8	104.09	107.99	109.35	105.49	105.16	102.87	104.37	107.28	104.04	104.36	102.27	105.83	108.38	104.43	109.6	105.48	105.08	108.06
117.38	112.08	114.53	108.61	111.49	112.4	114.89	109.81	112.44	109.53	113.83	114.87	110.8	111.63	110.94	111.5	113.49	111.47	114.33	113.77	112.15	111.65	116.75	107.44	110.79	111.26	113.72	108.22	114.1	109.7	110.08	111.73	113.95	112.67	112.93	119.65	113.33	114.43	113.6	109.77	110.17	109.81	114.75	114.06	112.58	113.8	114.49	110.81	112.91	109.33
98.705	97.402	101.23	102.35	98.987	101.49	101.14	101.77	100.75	101.68	95.908	96.689	102.53	99.404	99.602	103.62	99.003	104.01	97.954	97.505	96.892	102.44	99.756	95.638	100.51	104.88	95.608	98.822	100.47	104.67	105.73	99.961	101.42	98.581	100.61	101.98	99.444	99.636	99.031	99.19	99.794	99.932	102.15	96.937	101.13	103.72	102.75	97.402	102.39	101.69
98.072	101.45	97.824	99.401	100.97	96.763	104.76	99.893	94.271	100.24	103.5	98.787	103.38	101.45	98.845	97.83	98.618	101.12	96.954	98.731	103.43	103.26	96.956	100.73	96.364	101.12	99.945	100.58	100.65	103.91	104.1	101.37	101.1	100.13	101.85	101.57	96.093	102.08	97.968	97.735	95.966	101.2	101.51	103.1	96.952	99.204	96.729	98.811	100.21	100.14
118.59	115.27	120.17	118.76	121.84	121.38	115.31	115.45	119.2	116.97	114.35	117.58	117.14	117.92	112.73	118.17	115.68	117.71	119.17	118.98	120.07	118.27	119.38	119.04	117.12	118.02	118.87	116.43	117.81	114.94	118.65	119.47	117.67	114.4	120.2	114.36	115.16	118.54	118.66	115.23	118.43	119.41	112.57	118.99	113.87	117.2	120.29	117.13	116.69	117.4
108.78	109.82	109.17	106.66	104.84	105.11	106.03	106.1	108.72	106.77	105.25	106.36	102.22	102.43	105.35	101.05	106.02	107.35	105.41	107.96	111.4	104.23	102.48	103.77	108.38	106.93	105.17	106.01	105.3	105.38	105.84	108.62	106.53	102.63	104.23	101.52	104.85	109.03	107.26	104.79	105.1	107.36	106.72	107.64	107.6	106.74	105.32	106.84	105.73	106.98
100.3	102.37	97.974	98.889	102.01	101.09	100.69	99.185	98.339	100.68	96.572	108.01	98.411	100.68	97.79	99.627	97.576	101.22	101.27	101.04	99.79	104.09	98.973	99.195	102.91	102.59	102.62	97.326	98.165	99.612	99.072	101.93	102.34	101.22	101.02	99.991	99.103	96.105	100.16	100.97	105.6	104.18	101.09	101.05	99.688	101.42	101.19	94.894	99.3	102.12
103.1	106.61	107.34	104.53	107.08	102.81	109.83	107.64	106.63	107.69	106.26	107.18	103.98	104.27	100.86	106.71	104.57	107.47	105.19	108.41	100.7	106.28	104	106.38	106.22	106.19	107.39	104.23	109.8	110.09	105.56	102.7	108.09	102.16	109.41	103.81	103.57	107.04	103.83	105.12	107.93	104.66	105.85	104.5	108.2	103.99	106.85	106.24	105.19	110.47
109.98	112.62	112.21	110.23	111.68	112.99	114.52	109.82	109.13	109.3	109.04	111.51	115.2	115.31	108.73	114.1	113.54	109.02	111.57	111.68	106.93	116.75	109.77	113.56	111.2	111.24	112.63	113.92	108.16	116.69	115.68	106.79	114.55	113.22	111.79	111.31	113.77	112.03	116.06	112.68	112.1	114.9	107.14	106.23	110.08	108.6	116.23	111.33	116.79	113.99
115.94	106.51	112.99	112.87	113.16	113.19	114.06	110.98	115.36	111.45	112.09	112.66	109.54	113.81	114.47	112.45	114.12	108.65	108.64	110.52	112.37	111.13	115.12	116.84	110.88	114.77	112.98	112.52	108.79	115.21	113.66	116.57	110.27	111.12	109.94	113.26	116.4	111.33	111.8	114.11	113.42	111.95	114.78	113.33	108.76	114.77	112.24	113.13	115.99	111.29
105.2	107.93	103.78	106	104.61	102.76	100.5	107.36	104.5	105.94	107.87	107.12	107.11	103.89	107.58	105.06	111.8	106.62	103.52	105	103.95	107.63	103.27	104.01	106.19	109.24	104.37	104.82	106.14	105.06	105.74	103.63	107.35	105.63	104.33	102.63	103.8	106.26	106.79	109.5	107.58	105.22	105.32	104.47	107.03	108.74	111.35	114.5	109.89	108.63
101.75	102.22	105.07	105.44	109.38	105.97	110.31	106.9	102.62	104.01	106.29	103.8	107.08	105.5	105.23	105.03	107.11	107.69	106.35	105.58	103.26	104.81	104.44	102.89	104.42	103.33	106.32	106.1	108.39	105.9	107.83	104.81	102.8	101.69	107.94	106.3	105.03	107.61	107.44	102.09	105.39	106.16	107.51	104.48	102.4	107.47	106.25	110.75	100.59	109.69
106.79	105.05	102.76	107.9	107.17	108.62	102.3	110.13	101.5	106.14	106.89	102.98	105.14	106.53	104.44	104.06	101.59	107.43	104.83	101.17	99.429	104.88	106.8	107.46	104.03	108.17	107.08	106.33	100.16	106.19	107.95	104.99	105.76	99.803	104.88	104.1	102.74	107.46	104.26	101.36	106.12	105.14	107.39	104.73	105.72	103.83	104.73	107.35	107.71	107.65
114.8	111.89	110.61	111.5	116.08	115.72	112.22	109.21	109.46	113.43	110.69	110.59	114.19	112.45	112.79	116.49	117	115.47	109.8	105.82	114.53	112.42	114.75	112.86	111.19	109.69	111.91	111.55	110.15	110.86	107.09	114.01	115.22	113.21	111.54	112.09	109.31	113.12	110.26	110.38	109.34	109.99	113.42	109.01	110.85	110.67	105.74	110.12	112.11	114.83
112.43	107.12	114.39	109.52	108.17	112.24	109.44	113.19	111.35	110.99	115.83	107.72	107.06	113.61	113.72	110.06	112.82	112.68	108.68	110.49	113.82	110.43	111.43	111.35	112.92	111.91	108.71	112.55	112.16	113.99	112.97	110.64	116.38	111.59	111.09	111.59	112.52	113.19	114.85	109.4	108.5	112.64	111.67	107.1	110.65	108.93	109.08	110.49	111.66	111.98
107.66	101.43	106.45	106.11	98.94	107.83	106.71	104.1	102.01	107.81	105.73	102.73	105.74	107.11	106.52	107.49	108.49	101.46	103.69	105.62	104.75	105.21	107.23	104.17	106.77	106.14	109.35	105.17	104.73	100.97	104.3	102.06	107.22	103.17	107.77	106.06	100.28	105.1	106.38	106.2	108.18	103.4	107.85	106.85	106.46	103.67	104.5	108.18	104.58	104.43
104.23	110.28	106.95	106.66	111.31	107.69	106.67	105.33	107.65	108.54	109.59	106.07	108.62	104.85	106.06	106.38	104.86	107.2	106.35	105.77	111.22	108.11	99.142	106.6	109.05	107.99	102.47	108.33	109.11	107.07	107.07	103.13	105.29	109.56	107.03	102.17	108.96	111.03	109.99	109.03	107.65	109.24	105.06	106.96	106.08	102.08	109.12	102.96	109.65	112.15
109.83	111.33	116.05	115.31	113.73	112.34	109.7	113.87	114.87	114.34	109.27	112.99	112.2	114.47	110.47	109.33	111.76	107.18	112.23	109.69	112.91	113.93	109.64	109.65	110.87	108.82	109.52	113.36	110.46	109.11	112.57	114.16	111.97	108.45	110.85	113.93	114.68	111.3	110.9	110.44	113.23	110.65	110.45	113.5	107.45	114.34	113.87	109.55	109.38	114.51
105.23	105.79	102.75	105.57	104.72	105.07	103.35	102.39	103.12	103.92	99.094	101.38	102.54	105.62	103.63	106.15	103	105.2	102.95	107.68	102.97	103.62	100.14	104.83	102.06	101.7	104.46	102.52	101.9	103.12	101.31	103.71	104.35	104.46	104.59	101.11	101.05	102.88	109.04	104.42	106.95	102.86	102.27	97.372	105.67	103.69	104.83	103.05	105.49	101.83
111.67	112.94	108.85	110.22	112.14	110.06	109.68	108.33	110.28	110.04	109.15	108.83	110.77	114.73	104.74	113.42	110.3	110.96	111.77	103.54	114.37	109.48	108.7	112.98	113.61	110.36	112.95	110.2	112.29	110.38	112.58	115.51	108.64	112.68	111.29	117.5	113.69	113.23	111.79	111.93	115.09	109.11	113.76	108.99	108.93	110.86	117.23	109.41	109.43	113.48
101.07	100.97	108.04	102.41	105.14	103.38	103.17	106.66	105.8	106.92	99.372	104.13	105.52	106.35	100.4	105.93	103.96	102.96	103.64	101.79	102.39	104.44	100.05	104.78	107.7	101.64	99.219	106.17	106.41	104.84	106.69	104.89	106.52	105.67	104.56	103.88	100.42	109.14	106.15	103.43	101.98	106.95	104.72	103.73	105.79	98.805	103.89	104.12	108.2	104.79
114.39	114.07	112.22	114.62	102.54	111.48	106.93	109.98	115.69	109.03	111.16	118.03	114.18	116.2	111.56	112.03	109.3	113.35	111.68	112.54	111.87	111.59	107.86	111.46	109.98	109.53	112.48	113.17	114.96	109.28	110.95	109.2	102.21	106.61	111.26	110.45	109.36	110.39	115.69	110.26	114.92	109.55	105.87	111.96	113.28	110.09	114.97	111.94	110.77	108.53
105.27	104.73	110.92	108.67	103.89	104.85	109.49	111.9	105.79	107.64	106.02	103.19	104.44	105.57	108.2	106.28	104.09	104.41	108.14	106.84	107.91	107.66	104.23	107.84	106.51	106.8	104.38	110.44	107.03	106.01	103.33	102.32	106.6	103.57	109.11	105.7	107.1	106.45	104.98	106.82	103.96	108.76	105.73	105.13	108.42	104.9	106.32	106.09	104.87	107
98.609	97.776	101.68	97.888	95.88	102.25	95.739	102.71	100.18	100.41	102.25	101.56	100.48	102.64	96.404	98.185	96.387	101.53	101.77	99.142	108.02	96.837	98.346	96.727	98.688	101.58	103.74	100.44	101.65	97.268	101.66	102.1	99.27	101.09	96.074	99.212	101.88	97.862	100.1	97.244	105.37	98.377	99.849	98.448	99.504	98.196	100.63	99.244	99.031	99.908
108.13	106.27	106.93	108.41	109.6	108.18	108.97	106.92	104.53	108.45	108.57	112.03	105.28	106.75	105.42	106.25	110.52	101.05	105.82	109.25	103.69	105.14	102.67	104.36	103.59	109.98	110.6	107.43	106.84	103.4	107.25	103.97	103.58	106.1	102.46	107.13	99.712	106.51	108.48	105.11	110.34	108.36	105.8	107.54	107.82	106.62	106.8	105.68	105.52	109.91
108.88	110.26	108.02	111.59	110.29	107.8	110.59	110.11	112.47	109.99	110.37	110.31	111.6	110.54	109.92	111.93	106.79	106.97	107.27	112.86	110.37	109.49	112.83	109.47	107.87	114.89	111.25	112.74	112.45	110.68	111.94	109.34	109.52	106.03	108.3	108.39	109.9	111.73	108.16	108.88	106.56	109.14	110.63	107.17	107.94	111.79	110.44	110.73	110.94	111.75
108.42	111.46	105.45	103.36	107.69	109.18	107.78	106.39	110.76	106.08	107.9	107.22	108.59	107.86	105.7	111.3	104.42	106.26	109.56	109.96	106.28	109.65	107.13	106.82	105.5	102.67	102.14	107.42	107.68	108.81	107.33	106.74	104.18	106.42	104.34	108.18	107.29	108.62	107.32	107.98	108.9	106.2	105.3	109.03	105.4	104.55	107.56	106.46	106.6	108.24
101.07	104.45	107.11	105.05	104.27	104.97	103.44	103.3	104	105.77	106.26	106.62	104.34	105.96	111.2	103.84	104.56	103.2	107.11	107.68	106.06	106.52	112.74	104.35	103.58	106.83	109.93	107.86	107.99	101.76	104.43	102.99	103.36	105.68	104.48	102.23	105.12	107.24	103.63	106.82	101.29	107.41	108.93	107.7	106.95	103.07	103.01	107.3	112.02	106.66
106.88	107.05	103.77	103.56	108.28	110.61	105.94	103.1	108.58	109.57	110.01	107.42	110.45	108.15	110.37	108.74	104.44	108.16	104.22	104.93	104.95	103.66	106.37	102.63	105.19	102.24	106.35	110.8	103.49	108.35	106.95	109.76	109.66	105.07	108.34	102.27	109.45	106.8	104.28	106.28	102.13	109.51	102.79	105.08	106.16	102.7	110.38	108.54	112.18	106.95
108.18	108.73	112.93	112	108.43	107.9	108.38	110.26	113.4	107.93	109.23	110.33	115.59	110.57	105.34	116.43	108.6	112.66	108.27	107.55	117.09	110.34	112.45	108.41	108.52	106.27	112.91	111.12	111.41	107.26	110.69	109.65	110.71	109.48	112.3	110.79	111.68	108.04	109.74	115.19	106.95	104.77	111.34	111.62	112.12	109.39	107.27	109.78	106.41	106.3
106.18	100.85	106.43	104.89	107.5	105.76	103.91	103.5	105.96	108.09	105.37	111.11	102.2	105.82	107.22	106.32	105.09	102.7	104.41	101.69	103.9	107.86	105.72	104.85	108.2	102.78	104.06	106.85	104.57	106.08	103.17	102.87	103.58	105.19	108.95	104.31	101.5	112.23	103.88	104.71	107.2	103.62	99.931	106.62	106.43	104.85	102.44	107.54	104.75	105.52
118.53	116.03	115.73	116.6	117.72	120.74	122.04	115.93	119.71	114.24	118.41	119.19	112.56	114.88	116.34	114.82	116.76	114.95	119.63	118.68	118.64	112.81	117.48	121.11	118.35	119.94	113.94	119.33	120	118.48	118.89	118.93	121.87	121.51	116.03	118.94	115.87	115.99	116.59	118.89	117.03	117.12	115.03	116.08	115.5	117.69	121.1	116.2	121.01	115.08
106.49	108.14	105.15	105.87	110.93	104.77	104.48	103.68	104.54	105.55	104.78	108.07	108.47	109.68	106.93	105.52	109.94	104.37	108.16	107.61	102.68	102.57	102.96	105.02	107.89	103.28	108.37	108.57	106.84	112.64	104.68	103.43	107.49	103.08	107.06	106.12	105.34	104.56	109.05	104.15	104.96	104.03	111.27	108.41	106.77	105.53	105.77	107.76	104.76	107.94
109.7	103.5	104.83	102.91	107.56	108.05	109.28	101.58	107.43	104.59	105.4	104.61	107.58	104.72	111.12	106.87	102.57	106.53	104.17	110.09	104.08	103.85	111.61	103.48	101.85	105.64	104.35	105.2	108.83	109.52	105.89	109.08	104.2	103.3	107.61	105.81	103.03	105.41	105.14	105.42	104.11	109.42	104.46	104.99	106.74	103.88	108.28	106.87	106.2	104.17
100.92	100.34	101.11	99.231	98.046	100.27	100.24	97.448	104.37	100.22	100.8	99.066	100.36	102.76	100.68	100.12	97.378	99.182	102.86	102.15	101.19	104.82	101.03	102.86	98.969	103.56	101.47	99.952	97.733	101.17	102.8	99.466	93.656	101.13	104.41	100.3	101.04	98.882	97.202	98.054	104.96	99.169	103.25	101.34	101.4	93.704	99.655	103.81	101.69	101.25
109.55	104.95	106.97	105.05	105.23	108.8	105.49	108.06	111.75	101.28	103.49	101.1	109.72	111.41	105.88	107.5	107.02	110.15	106.01	110.3	99.469	103.97	104.01	107.82	102.74	106.11	103.01	104.61	108.54	110.77	104.15	109.96	106.1	108.58	100.66	105.37	104.76	106.17	111.23	106.66	109.62	106.36	103.42	104.41	105.49	109.22	107.08	108.95	108.75	108.77
97.561	99.158	100.82	102.41	95.893	98.291	95.184	97.729	99.191	103.64	98.656	99.013	99.915	101.99	100.42	97.708	99.109	102.09	95.128	95.012	98.528	100.98	98.97	95.489	101.21	100.54	100.49	102.28	99.959	100.07	103.14	97.889	101.65	99.853	104.59	101.05	97.436	97.83	102.5	100.94	101.79	101.68	101.03	95.987	96.141	99.169	98.168	100.5	104.15	99.303
102.21	103.82	106.45	105.43	109.01	103.66	103.59	102.22	106.32	109.57	105.91	102.63	103.44	104.65	105.99	105.56	103.47	100.95	105.06	100.79	105.07	107.4	106.62	107.93	104.58	103.58	102.84	102.82	101.54	104.5	99.296	100.11	103.03	105.64	104.31	103.66	107.68	106.42	103.97	106.32	107.46	102.22	103.49	105.24	103.09	103.34	100.86	102.95	100.1	104.01
104.79	107.16	109.11	104.46	100.54	104.5	108.11	103.85	106.75	108.65	107.17	105.29	104.05	110.28	108.57	103.38	104.92	110.14	108.23	102.66	108.4	106.22	106.46	106.9	108.41	107.7	103.21	102.58	105.82	103.01	110.46	100.9	101.05	108.73	106.42	106.7	105.8	108.72	107.18	102.62	110.75	107.77	107.92	103.96	108.12	105.59	108.45	108.74	107.28	107.69
99.529	101.03	99.043	101.63	102.58	97.907	100.19	106.76	100.53	98.565	98.478	100.16	102.28	103.01	100.59	97.593	98.471	100.53	100.93	104.41	103.38	105.23	101.22	101.14	105.82	102.68	99.368	97.755	99.102	102.22	102.51	99.103	99.954	100.2	101.31	99.718	101.25	99.467	100.52	100.07	101.07	103.7	100.51	97.729	99.855	96.195	104.14	100.92	98.48	103.99
103.19	100.45	99.872	99.853	104.13	104.91	104.29	99.399	99.723	94.911	99.525	97.303	100.93	99.578	99.941	102.84	98.626	96.083	99.143	98.991	102.96	95.962	95.535	98.563	100.92	95.606	105.96	103.15	98.094	102.39	101.32	97.123	95.701	101.4	97.985	101.01	102.06	102.69	99.771	96.747	97.592	99.819	98.053	99.546	103.79	98.737	96.656	102.69	100.21	99.815
108.53	107.82	109.22	109.35	110.11	107.76	106.99	107.89	107.39	110.52	110.11	108.54	114.25	107.44	105.44	105.63	111.17	111.12	109.96	111.77	108.86	109.51	108.76	110.55	104.88	113.73	115.19	109.05	105.45	106.85	110.43	109.46	111.29	111.23	109.34	107.86	113.5	102.83	110.06	114.33	109.42	111.58	115.04	105.33	110.7	111.22	113.4	111.76	108.05	110.59
118.17	120.39	114.87	115.22	119.32	113.29	118.1	115.86	118.59	114.69	113.25	115.37	118.95	115.51	116.4	115.82	114.77	115.4	116.76	116.62	116.37	111.03	118.9	115.26	113.23	117.31	116.87	117.51	122.05	113.7	114.41	112.57	116.97	118.96	114.23	116.66	117.03	117.22	115.52	113.17	113.11	113.33	116.76	116.88	117.09	113.51	119.7	115.71	114.36	116.41
106.08	102.87	104.54	103.55	104.92	103.01	101.87	108.44	105.3	104.09	108.39	100.12	103.75	105.16	105.88	105.36	104.85	108.46	102.74	107.55	107.29	105.96	105.31	101.44	110.14	103.13	109.76	102.83	106.67	106.86	104.34	110.3	105.14	107.91	107.68	106.38	101.82	99.557	105.93	108.62	104.21	103.27	108.54	102.46	102.7	106.1	105.48	108.71	106.16	102.43
106.09	103.87	108.84	103.71	105.01	105.3	105.75	101.97	103.77	100.21	109.81	105.7	107.73	99.318	102.32	106.42	96.965	104.22	107.68	106.87	103.22	103.88	107.07	106.27	103.72	104.99	103.45	102.1	104.15	106.55	102.46	104.13	100.23	103.7	109.56	102.55	104.13	103.71	107.02	104.3	104.98	105.41	103.04	103.14	100.58	108.57	103.97	106.64	104.79	104.92
100.37	96.255	100.27	99.073	102.07	97.941	98.325	100.28	98.894	101.52	96.915	103.93	100.66	101.32	100.39	103.15	97.812	96.408	98.734	98.683	99.769	103.38	103.47	98.608	99.521	98.233	98.643	102.05	96.443	104.52	105.06	99.23	96.129	99.789	100.85	102.14	104.17	97.375	95.823	97.144	97.358	98.871	102.41	100.29	99.78	102.93	97.981	101.85	96.342	99.918
105.88	109.18	104.87	105.07	104.65	106.83	107.72	105.37	105.62	107.16	102.7	105.27	104.84	101.74	106.37	104.85	104.27	102.73	103.76	102.86	105.5	110.23	107.08	100.9	104.64	105.15	100.92	101.84	107.97	103.72	103.32	106.1	104.79	104.45	105.12	103.49	102.27	103.79	101.57	111.19	106.11	106.07	107.56	103.49	104.98	102.02	101.34	102.81	109.75	105.88
108.05	106.93	110.82	110.65	106.49	111.31	111.59	106.2	107.04	111.43	105.42	106.41	112.2	112.18	107.73	113.37	109.67	110.66	107.25	105.29	109.06	108.35	104.92	108.99	113.05	101.81	110.35	108.33	110.6	104.58	109.78	111.79	109.6	107.09	105.08	107.21	111.19	110.26	107.21	113.61	108.88	115.17	108.93	111.18	110	109.13	109.05	111.31	110.37	107.68
108.64	110.86	113.94	110.6	111.69	113.19	106.21	110.64	108.08	106	113.98	119.3	112.06	110.01	110.25	109.36	112.96	111.89	109.94	111.03	114.14	114	114.1	107.61	109.52	111.61	108.63	111.31	108.53	116.82	110.97	109.64	113.91	115.3	111.24	112.12	112.23	114.24	113.34	110.32	111.29	114.16	114.01	111.4	116.64	112.89	115.92	110.68	108.14	112.56
110.52	112.66	105.44	107.21	110.28	110.19	111.01	111.67	108.8	108.11	114.54	112.66	113.83	110.77	108.71	108.87	110.37	109.63	112.25	109.16	111.31	110.87	110.03	117.1	106.73	105.41	112.17	110.44	107.71	107.62	110.45	108.91	110.32	112.41	112.45	111.35	108.51	108.88	112.13	113.06	108.81	112.98	112.79	110.55	109.24	111.08	113.58	111.57	113.86	108.73
108.19	108.33	108.76	106.22	104.1	102.13	104.99	108.48	102.43	104.75	104.87	109.18	110.26	107.67	107.28	109.64	113.16	107.01	105.24	105.73	108.22	103.32	105.53	105.76	107.95	110.13	110.42	107.44	105.26	106.31	105.03	104.37	106.29	108.95	107.69	111.01	107.65	104.19	103.94	109.85	109.5	103.37	97.493	105.92	105.45	104.81	107.92	102.63	109.3	109.43
112.28	113.1	112.53	111.39	110.06	113.04	108.4	114.19	107.45	113.85	110.98	114.32	111.79	111.75	113.86	116.02	114.19	109.16	109.1	116.07	108.45	115.65	116.53	112.87	110.46	117.55	112.36	110.96	112.28	108.39	108.57	116.27	106.16	114.33	113.94	113.01	113.13	113.12	114.19	113.28	109.08	110.81	112.46	107.39	109.64	113.45	113.34	109.71	109.75	108.88
109.69	109.39	107.29	106.41	104.51	108.66	106.21	107.1	107.64	108.8	108.27	102.03	108.1	108.62	102.16	104.97	104.49	109.11	104.06	104.46	102.95	106.19	104.23	107.09	106.67	107.31	108.54	104.44	112.09	104.89	104.78	108.49	102.27	107.79	107.72	105.68	106.11	107.14	104.79	106.68	107.09	103.4	102.41	103.79	106.61	107.9	105.94	104.31	104.27	109.6
99.897	102.9	103.9	100.09	97.348	104.19	100.15	97.953	99.929	100.56	100.08	98.504	99.263	98.803	98.377	99.417	99.452	101.32	99.459	105.21	96.245	99.007	100.03	101.76	99.561	97.441	99.009	101.74	101.36	95.966	99.801	100.19	100.79	94.338	102.2	100.97	102.02	101.78	98.48	100.32	97.101	107.35	99.278	99.444	99.018	98.093	99.798	99.444	103.36	100.14
104.25	109.21	106.54	107.62	105.68	105.58	110.63	101.72	106.19	106.41	109.36	102.68	106.91	103.34	106.29	104.1	110.41	100.33	102.81	104.4	104.88	105.15	102.39	106.74	106.61	105.69	106.9	105.86	107.92	104.08	99.358	101.5	98.761	104.38	102.4	107.44	103.13	109.89	103.73	105.2	101.6	107.01	105.56	106.31	107.15	107.6	110.02	104.61	102.81	100.58
110.34	111.73	111.38	112.42	115.99	115.47	111.92	113.6	114.79	111.53	113.39	116.09	112.17	112.54	117.13	112.22	108.04	107.81	114.14	114.46	110.9	114.21	111.25	112.13	115.73	114.42	118.15	111.34	112.91	117.1	110.4	111.75	109.39	113.86	110.39	114.95	113.86	113.65	114.76	112.35	112.37	111.48	114.94	113.39	114.83	110.27	114.1	109.01	115.07	110.81
115.27	114.32	117.25	120.93	117.34	119.36	117.07	119.18	115.1	114.32	115.86	116.57	118.12	117.47	121.18	115.01	118.83	118.41	121.63	116.69	116.59	111.24	122.81	115.13	117.17	112.04	113.37	113.35	119.02	115.49	121.31	116.31	121.05	117.48	118.99	119.02	112.34	114.39	112.4	119.8	113.64	117.51	117.94	117.38	115.41	115.39	116.68	113.68	120.41	117.89
100.06	100.12	98.995	97.124	101.37	98.932	98.045	103.34	95.354	101.61	102.71	100.67	104.89	97.735	101.83	99.658	100.2	98.054	94.313	98.291	100.88	100.36	100.83	101.63	106.07	99.14	105.28	98.077	102.86	103.92	101.65	101.67	101.26	101.14	99.788	99.068	100.02	98.858	103.54	102.87	101.44	103.59	101.8	107.14	101.22	102.49	95.691	100.03	105.2	100.4
106.9	107.31	103.34	106.57	103.17	104.1	104.5	105.57	105.46	109.28	106.96	105.57	105.19	107.66	109.64	103.79	101.74	106.84	104.35	105.15	106.64	108.49	101.22	110.89	108.46	102.48	103.74	106.82	102.98	103.96	106.81	105.61	106.98	106.88	104.17	108.27	108.13	105.73	108.06	106.05	109.39	105.1	107.99	110.12	103.34	106.89	107.28	105.34	107.79	105.48
106.63	107.19	105.09	104.51	106.11	104.74	107	103.4	108.96	102.64	104.57	107.13	104.8	104.88	102.42	107.18	109.55	104.25	106.89	105.82	108.12	107.37	106.93	101.7	102.48	105.19	109.71	107.17	103.91	105.78	106.61	107.51	102.01	111.13	103.2	107.99	107.77	104.44	105.3	105.54	103.97	107.37	103.29	105.23	108.58	107.62	105.7	100.33	105.31	102.46
114.46	116.92	116.6	118.3	116.91	114.82	122.45	114.22	117.67	116.27	116.45	114.15	114.09	110.97	115.59	122.03	122.25	121.16	115.4	108.9	120.71	114.15	118.06	116.45	116.05	115.2	119.48	116.68	115.44	119.15	120.78	120.8	119.74	117.66	118.84	118.19	116.78	115.96	116.86	121.26	116.25	116.87	116.88	120.21	118.73	117.13	117.32	113.32	118.67	118.87
111.07	102.48	110.81	103.16	106.69	106.31	102.33	107.24	99.393	106.72	107.59	104.3	107.31	104.72	101	103.54	108.11	105.2	101.6	110.49	103.55	100.85	102.5	100.17	103.08	105.09	110.19	106.56	105.01	102.6	108.07	106.68	108.34	107.53	108.11	104.67	105.87	106.48	102.9	102.19	103.52	108.64	104.86	104.71	104.57	103.7	112.36	107.61	109.72	104.92
100.03	96.02	98.575	101.25	98.603	102.78	102.03	98.111	100.2	98.837	99.048	100.3	101.43	99.447	104.49	101.63	101.32	100.82	102.9	100.86	99.099	98.641	103.01	99.199	99.135	103.18	97.231	99.039	100.76	105.3	98.382	100.14	101.31	96.534	101.41	98.795	101.17	99.063	102.32	98.728	99.627	97.096	100.38	100.02	101.24	100.3	102.78	100.94	101.01	102
111.33	110.08	109.11	110.12	108.08	111.98	109.67	108.15	111.69	110.89	107.25	110.67	109.7	109.62	112.33	103.49	110.94	109.75	114.06	112.05	109.7	112.6	111.89	109.51	112.49	111.1	103.57	108.77	109.98	116	112.97	111.32	110.87	107.47	111.51	108.37	112.52	108.67	105.24	111.04	108.66	110.11	109.15	113.8	109.4	109.93	109.38	114.15	112.22	113.04
113.52	110.24	111.28	105.63	113.09	111.21	110.14	112.11	105.81	110.62	110.78	109.64	111.3	108.03	110.24	111.51	115.64	115.16	109.16	112.68	110.21	109.29	111.12	115.59	105.69	105.84	106.61	110.48	110.24	112.28	113.45	112.88	111.08	112.72	108.01	107.05	108.18	114.72	109.92	113.08	108.61	112.9	106.22	111.47	113.74	111.16	113.37	107.77	106.07	112.3
112.06	112.1	111.74	115.81	108.84	114.35	113.22	110.97	108.87	111.55	111.53	110.21	109.1	110.18	112.91	114.77	111.54	110.66	110.94	105.96	112.16	112.08	113.18	110.98	112.03	109.75	113.83	109.66	113.19	113.88	109.17	113.23	111.66	112.61	112.31	111.46	105.26	111.57	112.12	110.92	113.98	113.09	110.37	111.7	111.76	113.73	108.65	109.4	111.54	114.02
117.38	113.38	110.13	110.24	110.16	109.04	108.8	106.44	112.32	112.33	107.34	112.5	113.91	111.7	107.53	111.28	111.18	111.05	109.31	109.78	118.47	109.42	111.08	112.39	105.39	108.63	113.42	106.67	110.59	111.25	112.43	109.23	110.42	111.17	111.54	110.46	110.85	114.49	105.5	114.62	112.73	106.63	109.32	111.1	114.97	112.53	112.74	115.6	114.22	109.44
100.46	101.75	102.79	106.07	104.88	107.55	103.3	103.53	102.34	98.242	106.92	104.48	104.62	102.95	104.13	104.31	107.43	104.11	102.97	105.17	103.8	102.85	103.03	107.14	106.01	105.77	112.54	104.81	102.45	104.9	104.22	105.87	106.1	106.51	105.09	104.02	107.35	107.53	108.58	102.55	101.93	106.38	103.41	109.49	106.77	104.65	102.42	104.9	103.07	104.6
106.58	102.74	104.31	107.36	106.64	107.57	105.78	108.15	107.37	102.29	107.43	106.31	102.01	104.87	107.49	107.74	101.18	103.39	107.82	102.17	104.97	105.2	106.92	105.12	106.39	103.62	106.96	101.7	108.45	109.42	104.36	104	103.87	107.5	102.56	108.38	110.24	105.98	99.764	109.49	107.93	111.53	106.98	108.56	107.76	107.88	107.59	106.08	106.1	101.91
104.72	103.05	106.04	104.99	103.68	102.44	104.95	105.11	105.16	111.53	106.15	106.78	105.69	108.42	100.73	106.71	106.94	109.58	107.46	104.95	103.73	103.25	104.58	104.29	105.1	104.2	104.78	109.57	111.05	108.44	107.41	100.81	102.16	107.09	105.04	110.84	107.2	105.22	107.23	101.33	106.42	105.96	110.61	105.15	105.69	107.98	99.521	105.97	108.3	100.46
110.92	117.32	111.68	112.9	107.96	110.32	111.4	110.34	109.53	113.29	112.98	112.74	114.05	113.56	109	112.23	116.25	111.41	113.9	112.29	107.64	113.33	111.34	114.23	111.96	114.95	108.56	109.9	112.13	106.44	113.03	114.72	115.22	111.57	112.86	115.46	109.73	114.04	113.75	112.05	108.31	108.44	117.24	113.8	110.11	114.26	111.61	110.63	110.74	113.01
114.02	111.11	110.93	109.6	116.11	110.81	112.71	108.25	112.73	111.42	108.57	115.2	115.17	112.58	114.49	109.26	109.6	112.96	114.17	111.58	110.32	113.9	109.47	107.75	107.6	113.76	110.97	110.46	113.12	108.42	112.42	112.21	108.82	111.29	114.07	107.1	107.78	105.92	112.01	109.96	113.15	108.4	111.05	110.45	108.98	113.99	113.25	110.93	113.73	110.96
104	104.93	103.84	104.8	103.74	105.44	107.44	105.35	101.87	106.28	104.02	106.99	108.82	109.59	104.21	108.39	112.39	101.82	104.35	101.97	103.02	101.96	101.29	103.22	108.49	107.18	101.99	101.73	100.66	105.69	100.95	105.56	105.63	105.91	104.33	99.86	100.97	108.17	103.77	104.8	106.11	104.56	102.88	100.43	104.89	112.01	107.32	111	102.51	104.73
110.82	107.72	111.06	113.05	110.37	112.2	116.07	114.33	112.37	112.33	115.84	115.19	114.03	113.82	112.74	113.85	113.07	111.9	117.23	116.45	114.01	109.98	110.27	114.99	115.35	114.63	113.01	113.45	113.57	116.9	115.39	112.54	114.55	111.06	111.13	112.89	110.88	111.16	113.55	107.93	115.36	110.11	113.69	112.27	113.56	112.03	113.23	115.62	108.94	112.72
108.53	113.17	107.84	113.64	111.62	108.91	110.74	108.92	113.34	113.74	113.33	110.99	107.02	116.5	114.41	112.42	111.11	110.26	113.44	118.44	113.88	108.03	116.07	113.53	111.26	111.36	113.62	112.26	117.32	115.15	114.02	114.58	110.33	114.33	107.65	111.58	111.7	111.46	109.12	111.38	113.09	113.06	115.38	109.17	114.97	114.94	110.89	111.72	115.14	111.79
113.35	112.02	106.83	112.85	111.95	110.51	107.63	108.03	109.77	106.37	108.28	112.88	109.3	108.73	107.12	106.6	109.89	108.15	109.72	110.09	108.88	105.79	107.75	113.66	105.79	112.12	109.61	106.5	110.4	108.74	111.7	107.77	112.11	108.79	110.87	106.62	109.76	112.13	106.66	109.55	109.74	111.14	111.52	110.89	110.43	113.31	109.08	105.06	109.86	109.28
105.25	106.14	112.11	110.2	110.67	111.72	111.9	112.84	108.35	110.87	106.82	114.12	113.33	113.66	114.03	113.49	110.51	108.84	110.64	110.52	112.93	111.84	104.72	111.58	105.87	110.18	108.97	108.52	106.21	105.2	114.34	108.95	110.36	112.78	109.49	108.51	109.82	110.37	113.49	109.05	110.03	113.55	111.87	106.98	110.71	110.27	109.26	110.24	111.03	107.69
105.5	103.99	110.02	103.84	106.43	105.98	105.21	106.79	108.96	104.42	111.6	111.11	102.6	100.63	104.77	102.21	105.58	111.21	106.51	103.26	103.55	105.82	102.64	108.45	108.12	105.81	106.22	106.12	105.18	103.85	107.53	110.17	105.31	106.31	105.92	104.97	102.23	107.83	105.51	101.63	101.93	104.52	103.57	106.95	101.17	111.26	106.03	106.54	105.19	108.98
108.68	108.65	109.91	104.47	106.31	106.62	106.52	107.12	105.1	106.71	106.32	102.89	105	108.37	104.87	107.85	103.76	105.64	106.54	106.65	107.58	105.84	110.88	107.39	106.39	108.95	103.73	104.86	105.32	104.34	104.13	103.44	105.22	104.37	106.44	109.84	107.86	105.58	108.59	105.08	99.687	101.5	103.84	106.08	103.17	102.7	104.6	103.36	108.69	107.21
105.39	101.39	105.87	104.2	104.1	104.8	103.34	104.34	105.53	104.12	106.21	106.07	106.08	105.3	102.36	101.06	102.18	106.28	107.44	104.63	106.09	104.64	101.7	103.64	105.59	104.61	103.12	103.23	107.45	102.62	101.71	106.62	109.14	105.65	103.71	101.7	101.54	109.82	105.04	105.3	102.07	103.81	105.65	104.45	103.19	100.78	104.55	97.42	104.39	104.1
108.41	106.57	107.94	104.04	108.88	108.31	107.86	107.88	109.63	105.58	102.67	104.18	103.68	102.72	107.06	103.08	108.94	112.8	103.71	105.9	107.52	107.53	109.01	107.91	103.86	104.62	107.73	103.93	102.44	101.77	105.06	102.46	105.23	107.11	105.72	110.13	106.16	105.85	106.56	102.7	109.79	106.47	104.2	106.5	110.48	106.43	109.43	107.94	108.83	105.28
107.66	108.09	109.69	107.86	108.15	110.37	109.73	109.3	109.76	108.65	107.61	113.68	107.16	111.21	105.4	108.43	107.07	108.23	113.12	111.07	110.59	109.79	114.57	105.88	110.15	116.11	109.89	112.66	108.12	109.94	115.99	110.36	107.88	109.4	110.04	107.49	107.96	110.6	114.54	110.65	110.51	109.46	110.09	108.01	113.66	106.91	113.51	110.58	106.93	111.87
112.83	114.25	111.99	110.31	114.98	112.67	113.5	108.45	107.88	111.31	110.12	108.76	109.57	111.89	107.87	112.16	107	109.63	112.33	112.44	109.11	111.96	106.18	108.56	112.91	112.86	113.38	112.81	109.51	114	111.71	110.71	108.97	110.99	114.34	116.58	113.37	106.79	109.67	107.56	108.69	110.4	111.12	106.25	105.34	110.31	109.76	113.15	115.14	109.15
112.75	109.85	112.14	115.85	114.74	109.09	110.63	114.16	109.7	108.21	113.28	110.84	108.98	112.83	109.06	109.93	109.55	109.24	111.64	108.1	113.93	109.95	110.31	110.66	104.86	108.13	114.17	110.83	110.47	105.69	110.25	114.36	109.01	109.42	109.7	109	111.49	108.49	109.36	110.48	112.47	110.57	112.04	110.75	111.85	104.4	108.6	106.68	106.44	108.87
105.73	102.92	105.85	102.56	104.97	109.25	105.19	101.68	103.69	106.91	109.18	103.28	105.88	107.65	106.43	106.96	105.97	108.12	107.65	104.12	107.8	104.96	100.01	102.17	102.77	106.32	105.87	108.02	104.11	103.54	107.92	110.17	106.65	104.71	105.03	106.53	105.73	104.35	110.63	105.13	108.1	106.18	106.64	109.91	104.57	107.78	110.97	103.45	105.61	105.25
97.451	102.67	103.25	98.202	98.65	102.63	101.67	101.38	102.79	101.66	98.528	97.447	97.821	100.42	97.683	105.96	99.289	96.515	96.786	100.86	98.209	101.71	99.504	99.468	103.45	100.74	97.691	99.788	101.11	93.603	100.55	103.42	97.103	98.876	97.392	97.826	100.34	102.81	104.24	101.61	104.48	102.13	100.07	100.57	99.354	100.28	99	93.824	98.291	104.54
115.9	115.02	115.53	114.08	116.81	110.84	113.83	114.98	111.7	110.83	110.94	112.56	118.36	114.15	109.17	111.95	110	111.33	114.21	106.07	113.65	116.87	113.23	107.83	115.78	116.23	110.01	115.86	109.96	111.73	114.26	114.23	112.28	114.25	108.52	112.05	112.32	111.96	110.84	111.98	108.49	111.91	112.36	110.34	114.12	116.88	115.23	114.11	115.46	115.26
103.57	108.58	105.86	111.01	102.44	100.64	104.28	102.46	106.01	107.39	107.03	106.33	105.29	107.27	99.366	103.2	106.87	106.87	104.49	104.09	105.17	107.44	101.69	104.74	108.67	104.29	105.48	108.99	105.33	105.58	103.61	102.74	103.81	100.38	104.69	101.26	109.03	102.72	108.01	110.04	101.2	107.51	102.6	104.36	105.57	106.57	103.44	104.49	104.83	101.47
106.79	104.56	102.73	105.16	109.26	105.51	100.61	103.01	109.18	111.64	107.95	103.37	107.77	108.78	106.57	108.46	104.14	104.92	102.62	102.18	104.69	104.66	101.97	107.21	107.29	104.78	104.49	109.86	106.15	105.46	108.19	105.6	106.5	104.44	106.93	105.51	108.25	108.62	107.47	106.1	100.27	105.09	105.06	107.33	103.91	103.14	106.42	107.54	100.7	108.93
104.26	102.11	105.9	107.14	99.459	97.5	105.85	103.52	101.22	105.47	105.07	106.44	100.92	103.15	103.63	104.79	102.65	101.56	104.92	103.67	108.61	103.36	100.97	101.97	107.67	105.95	102.22	102.99	101.49	102.59	104.78	103.77	106.58	103.97	107.88	102.25	104.74	104.74	102.44	101.85	103.45	105.89	105.66	104.59	102.9	103.04	110.23	103.88	103.45	104.71
111.67	116.51	107.52	117.13	112.89	113.95	111.89	109.38	112.01	112.91	113.15	111.58	112.25	110.55	108.87	114.36	113.12	111.02	116.26	109.14	117.9	112.13	112.62	110.61	113.97	114.17	113.95	111.36	113.73	113.2	107.55	112.58	113.99	115.75	111.67	108.56	114.42	116.57	112.4	113.72	117.89	115.17	111.66	111.75	114.14	114.36	110.77	113.55	118.67	114.53
110.41	109.58	108.79	110.63	104.8	107.12	107.76	105.22	107.72	105.28	104.48	106.21	104.24	103.38	110.26	106.32	107.02	104.63	106.84	108.13	113.12	106.9	108.3	103.39	102.21	107.72	106.49	106.67	106.56	104.97	113.66	111.54	113.06	108.28	108.17	107.78	98.181	105.08	101.43	109.9	104.6	102.38	108.2	103.24	108.51	103.87	108.43	107.88	106.23	107.69
105.96	103.01	99.875	107.08	107.12	110.51	103.43	110.27	103.22	108.11	101.11	103.89	100.89	106.76	106.1	108.95	105.32	109.03	110.72	109.51	105.11	102.27	100.85	107.44	103.38	103.73	108.06	104.98	108.9	109.1	102.77	101.88	103.52	105.94	101.72	104.07	106.75	103.81	105.38	104.18	110.55	105.5	109.12	104.31	103.86	105.39	108.88	104.97	104.87	106.19
107.11	108.28	106.13	102.57	106.9	104.68	106.67	103.11	105.82	105.67	104.47	100.66	107.1	102.25	97.439	108.16	104.36	106.03	103.46	105.89	103.13	103.36	103.29	107.71	102.83	103.63	103.46	97.268	103.79	109.18	102.76	105.8	108.23	103.26	104.38	100.4	104.18	102.93	104.04	106.28	110.1	104.29	104.46	108.43	103.79	105	103.39	105.15	102.35	102.05
108.23	105.53	106.65	108.03	103.92	107.36	104.71	111.7	108.39	108.88	106.21	107.3	105.15	101.77	103.73	111.45	108.52	102.01	107.91	100.89	105.4	109.33	108.8	107.07	105.69	101.02	102.59	102.35	106.06	107.11	104.34	105.7	106.72	108.44	107.23	103.66	106.26	100.77	104.47	105.64	104.3	105.74	106.78	102.94	105.48	104.36	110.45	105.83	105.42	105.53
98.761	101.33	95.903	99.263	97.625	102.41	103.02	102.12	98.909	100.01	101.12	94.102	96.43	99.514	98.753	99.298	98.245	98.739	98.706	98.147	100.61	98.71	108.41	99.007	99.73	101.27	98.659	100.05	101.02	101.58	100.77	103.28	100.25	98.95	98.438	97.602	98.032	102	94.607	101	99.938	105.53	98.031	100.29	101.2	100.33	100.55	98.151	99.461	98.73
99.467	101.36	102.1	98.065	100.99	98.295	100.71	98.188	99.535	102.24	103.01	101.86	97.464	99.268	99.141	98.756	96.768	99.537	97.275	100.84	102.3	99.888	102.89	100.49	98.614	101.83	99.903	100.61	97.993	101.44	96.811	97.245	99.319	98.424	98.943	100.75	99.649	96.213	97.806	100.89	101.21	101.55	101.4	100.28	99.988	96.68	100.9	101.66	102.7	99.578
106.31	109.31	105.59	106.06	109.26	103.33	106.29	103.57	105.25	105.59	106.76	105.17	101.98	107.65	108.04	109.76	111.94	103.87	107.52	109.02	104.36	104.49	101.6	102.87	105.13	103.87	105.96	108.02	105.38	109.13	107.02	105.92	108.26	109.57	108.32	106.69	104.83	108.59	105.19	112.84	103.95	107.53	105.29	104.62	106.15	103.38	106.67	110.84	104.24	107.17
106.73	102.85	106.57	105.44	104.08	103.69	102.89	106.69	104.56	106.61	105.4	106.83	105.11	104.76	102.83	103.74	110.16	100.9	108.01	106.34	106.71	108.51	102.16	107.41	106.38	107.12	105.2	105.16	103.38	105.28	104.74	112.15	106.26	103.7	107.56	104.38	109.14	106.86	106.69	100.76	104.52	104.56	107.3	106.09	105.75	108.42	108.86	103.13	107.2	109.39
104.85	103.17	101.76	99.821	98	98.976	95.8	101.3	100.74	98.733	99.722	95.853	98.099	99.699	97.9	98.549	100.36	101.02	100.57	100.84	101.88	101.54	96.842	100.99	99.589	98.292	100.38	102.55	102.22	101.45	100.11	106.5	101.69	100.53	102.43	100.77	96.697	103.62	102.86	99.863	102.09	98.832	100.75	99.066	102.66	100.27	99.707	102.33	96.949	107.05
101.28	107.92	105.32	102.06	105.81	105.13	105.97	104.91	107.44	104.55	107.52	106.05	108.36	104.76	100.45	106.8	101.66	103.8	105.67	106.06	106.26	106.76	108.93	104.91	105.48	107.91	107.05	104.59	104.05	107.56	107.44	101.85	108.84	102.58	104.87	106.53	102.54	107.94	106.67	106.74	104.75	107.5	105.76	103.93	102.76	105.64	106.2	108.91	102.7	103.7
112.97	111.31	113.34	108.38	111.61	115.52	114.96	111.12	106.31	112.28	114.23	114.21	112.59	111.83	110.9	109.66	111.09	107.88	104.24	115	109.06	110.8	107.67	107.46	111.35	109.89	114.24	107.85	107.7	111.66	112.67	109.1	113.27	110.94	114.21	110.72	107.59	109.81	117.3	111.54	107.97	108.17	113.44	109.14	109.34	111.37	110.67	108.34	106.5	114.06
109.41	100.71	104.81	105.08	108.45	106.24	104.27	110	102.35	102.57	101.01	102.46	105.2	105.37	105.72	111.63	108.95	110.04	107.32	105.79	105.09	105.26	102.83	107.67	106.89	101.75	106.78	103.1	105.68	102.78	110.41	105.18	103.59	104.7	102.84	102.75	101.25	103.17	106.44	107.9	102.24	103.87	106.95	108.12	108.81	106.18	106.41	108.59	109.08	105.75
103.39	106.94	102.76	107.49	104.82	103.34	105.83	103.13	105.44	105.86	107.15	105.53	108.96	104.17	107.41	102.02	102.6	106.78	101.96	105.04	105.86	103.26	104.33	106.81	103.08	104.52	104.69	106.22	106.22	106.52	110	105.97	108.28	107.7	105.83	105.04	107.28	108.09	104.23	107.18	105.84	105.38	104.77	106.92	108.47	106.08	108.27	105.91	108.56	105.65
106.84	100.94	105.44	107.42	104.48	104.19	104.98	102.67	103.69	103.6	104.96	106.54	107.57	104.65	104.28	102.81	106	108.22	108.03	102.45	104.74	110.62	103.76	107.96	109.79	107.28	106.52	106.14	103.74	107.63	103.93	103.55	104.26	107.87	104.44	104.19	104.28	106.3	105.94	104.92	104.84	104.81	106.48	105.58	107.19	104.32	105.37	102.39	103.73	109.82
111.47	112.36	109.84	110.53	112.38	108.48	112.09	110.21	108.43	108.86	107.21	113.2	112.69	111.84	105.5	112.91	107.37	106.96	110.14	107.79	112.09	109.1	110.61	108.78	107.15	108.84	105.46	107.85	107.55	109.8	109.89	112.28	112.21	108.66	113.09	111.09	113.74	106.73	108.45	108.79	111.27	109.02	105.96	111.32	108.72	115.33	107.46	106.16	110.08	108.61
111.07	109.04	114.28	108.31	113.31	109.37	110.53	113	116.82	110.43	113.77	115.53	112.19	117.26	113.35	106.97	108.19	111.48	109.54	114.08	111.86	113.93	109.92	111.19	113.04	110.1	112.41	111.44	107.56	112.09	113.68	111.79	112.17	112.48	112.17	106.75	112.78	107.96	110.53	111.65	111.39	109.41	111.78	111.88	112.37	106.95	113.68	110.43	112.77	107.51
108.12	104.63	107.5	105.67	105.43	104.44	105.43	109.41	108.84	107.99	103.43	105.55	104.57	104.09	105.4	105.99	105.26	107.73	102.36	106.59	102.55	102.97	105.74	102.81	106.1	104.15	105.12	105.02	106.5	108.59	105.19	109.17	103.54	105.36	108.93	103.2	107.5	105.79	104.76	107.18	107.23	103.92	104.48	104.57	103.04	109.84	108.14	105.88	106.4	102.26
111.58	106.69	102.98	104.22	104.95	99.923	108.35	103.01	107.06	106.68	107.46	106.51	106.03	102.86	108.57	104.51	108.12	112.04	108.83	103.91	108	107.78	104.38	102.66	111.28	104.64	105.03	110.15	109.55	110.83	106.15	108.51	107.26	107.91	102.92	105.69	107.75	108.4	105.78	107.3	106.96	109.42	106.34	109.29	106.64	109.81	106.23	111.02	104.51	107.4
104.5	105.53	107.39	106.23	106.84	104.27	106.27	105.84	105.29	99.056	107.72	102.35	104.76	110.21	101.9	107.91	105.35	108.5	102.9	103.59	105.49	104.47	106.21	103.46	104.87	105.59	106.08	104.2	103.85	106.27	100.61	103.05	108.32	104.96	105.34	102.12	107.43	104.54	106.55	105.1	102.16	101.99	106.25	101.86	111.43	107.87	106.64	107.81	104.91	107.28
101.88	109.55	104.11	105.85	107.28	105.53	107.27	106.03	109.26	104.63	108.14	101.71	109.87	107.76	107.59	105.59	102.85	105.34	111.19	103.02	103.75	107.56	108.89	106.3	105.86	109.9	101.82	104.47	105.03	105.31	105.98	107.48	110.36	107.73	105.17	109.72	104.08	106.98	105.79	103.5	103.78	107.51	105.76	103.38	105.24	107.22	106.68	107.65	103.43	107.15
113.31	108.67	114.41	112.25	111.7	107.54	106.1	111.32	111.14	108.98	108.19	108.38	110.56	104.32	110.28	108.34	112.96	105.42	110.67	108.39	107.19	110.35	109.18	111.65	108.59	112.07	111.45	107.64	107.08	111.75	109.13	109.01	107.58	108.63	106.76	110.38	111.51	109.53	111.33	111.93	111.47	111.2	107.04	109.47	108.7	114.13	108.74	111.27	115.54	114.23
112.43	113.41	107.52	110.87	113.82	111.43	114.35	109.61	110.57	113.96	114.41	114.04	111.98	113.8	113.61	112.75	115.39	112.55	108.25	112.33	109.66	110.24	113.5	110.38	109.16	113.15	112.17	112.99	110.39	110.14	112.52	107.84	112.42	109.05	112.02	115.23	113.42	110.05	109.69	114.14	112.48	112.74	107.4	108.06	111.66	110.42	110.24	116.77	111.29	114.96
104.3	106.76	105.97	102.34	106.99	108.58	109.96	105.62	103.75	102.98	106.07	107.73	105.89	106.71	107.58	105.9	109.23	102.95	106.77	108.04	108.63	105.34	106.37	107.76	109.77	106.57	102.94	111.06	104	109.69	107.09	106.35	103.7	102.13	106.08	109.17	102.87	107.51	107.72	106.47	107.9	106.78	103.94	99.41	108.14	104.85	105.03	107.8	105.01	108.91
112.27	114.39	113.98	111.77	114.63	110.97	107.75	108.97	111.4	110.72	109.32	107.63	110.06	106.38	113.14	110.47	110.31	111.38	113.37	110.36	109.88	111.85	111.64	108.82	110.15	108.97	114.24	112.43	109.86	109.99	111.57	108.18	111.65	111.57	109.45	108.86	113.56	106.53	110.26	112.64	109.22	110.14	109.3	111.44	109.68	112.06	115.15	107.08	108.63	113.62
109.52	104.43	109.94	102.97	102.01	105.93	108.22	104.18	101.58	112.96	101.99	104.94	105.64	108.36	103.95	108.87	105.35	105.92	105.37	106.55	106.53	110.57	102.35	106.89	105.19	109.51	106.22	108.21	105.27	102.29	105.15	105.53	105.02	108.72	103.93	104.51	108.79	105.14	102.27	106.68	104.92	103.7	102.45	106.84	101.27	101.78	107.19	103.62	104.37	103.62
108.63	103.78	105.45	105.16	100.43	109.91	105.3	107.54	104.38	105.43	105.83	104.09	106.91	102.91	105.17	108.69	106.84	104.36	102.92	105.73	106.03	106.75	103.69	109.15	101.31	106.61	103.22	110.79	107.07	107.93	105.09	103.19	105.31	101.73	103.85	103.29	104.08	105.97	106.69	104.11	107.59	104.74	104.13	102.06	103.49	105.18	107.41	101.38	106.58	109.88
110.99	110.08	115.3	110.72	108.36	111.33	109.09	106.96	110.58	109.05	109.94	112.84	113.13	105.99	111.15	109.93	111.66	106.39	114.25	111.8	111.25	110.41	110.91	111.96	112.41	109.54	108.1	110.87	113.12	111.92	111.77	111.17	111.96	111.41	110.94	113.26	111.89	112.09	113.26	109.55	109.56	115.86	112.22	107.85	116.02	107.84	107.74	116.48	114.32	113.66
106.3	108.98	109.7	105.02	109.75	106.33	109.95	110.63	106.79	106.16	103.22	107.78	101.59	108.35	107.65	107.22	105.54	106.15	108.5	110.79	105.94	106.58	105.03	106.01	102.45	106.36	103.77	105.15	107.74	105.87	101.94	106.58	106.84	106.42	108.1	102.92	106.62	104.31	105.51	108.98	108.06	106.55	106.72	105.68	108.48	108.33	105.99	106.67	104.26	108.09
109.05	112.75	113.75	116.12	112.54	107.43	110.82	109.96	111.31	116.85	109.03	110.98	112.87	113.8	111.7	113.12	111.23	107.68	113.28	114.29	108.31	112.34	115.57	111.43	114.04	115.16	113.29	115.44	112.48	109.11	116.46	113.37	112.13	113.1	112.86	107.89	109.7	111.02	113.71	110.92	107.55	110.08	111.24	110.22	113.77	113.65	113.32	109.31	107.34	114.02
108.55	108.31	106.94	101.71	102.7	106.75	102.43	107.38	101.36	100.47	106.76	105.72	106.53	106.79	104.8	107.95	101.08	106.83	105.12	103.87	106.4	107.18	103.6	102.21	106.52	107.18	107.84	105.8	102.78	103.43	103.75	108.94	106.24	101.89	102.13	107.7	106.35	103.65	103.95	105.04	104.87	107.8	105.52	107.97	105.21	103.35	107.62	105.89	101.37	105.51
104.07	104.76	106.55	108.96	105.55	106.59	110.44	104.46	108.24	106.42	114.59	104.26	105.72	103.78	106.78	108.59	105.85	108.51	106.36	106.58	108.42	107.49	107.35	106.65	107.83	102.36	107.82	105.54	106.19	105.19	106.1	106.36	106.87	105.29	102.31	108.83	108.17	110.03	107.14	105.57	105.92	110.18	109.5	109.63	106.06	108.53	103.77	105.48	108.13	104.39
106.02	105.53	106.85	102.86	110.52	106.86	103.29	106.3	106.4	105.96	107.32	106.98	105.18	105.25	103.79	107.52	105.87	107.63	101.28	106.73	105.88	106.49	105.42	106.65	103.62	106.78	105.47	105.54	106.16	105.6	104.7	107.11	107.05	109.03	104.54	105.92	107.96	108.5	108.43	106.23	102.56	103.7	103.65	105.53	102.83	100.24	102.77	106.73	105.82	108.61
110.47	110.36	112.17	116.18	117.69	116.69	110.52	112.08	107.78	109.88	108.74	113.07	112.43	109.73	112.62	111.91	111.52	109.49	113.88	110.25	111.69	109.67	111.9	112.18	112.42	109.39	113.62	110.82	112.35	115.43	110.98	112.98	115.82	111.77	109.53	112.99	108.51	112.27	111.23	110.99	112.37	113.38	113.44	109.73	110.95	111.03	111.1	110.97	109.11	112.83
108.77	109.84	113.73	113.88	109.1	112.39	108.1	115.44	114.84	113.76	113.31	109.53	110.7	108.67	115.94	111.16	110.28	113.55	111.32	112.42	107.42	116.82	110.71	114.73	107.86	117.26	116	109.7	115.38	114.55	107.66	112.72	109.92	112.27	109.98	113.54	112.78	110.8	108.27	111.66	112.36	110.17	112.97	111.69	113.16	112.63	111.74	110.02	112.77	106.62
112.28	109.66	114.28	111.45	114.15	106.9	111.57	114.36	109.57	114.1	111.79	112.35	109.37	109.87	113.49	112.58	109.2	112.32	115.17	112.12	112.83	108.77	111.06	112.66	114.9	107.87	112.55	113.36	114.04	113.73	110.97	114.21	113.65	113.3	110.84	116.05	113.15	110.62	118.28	113.15	111.75	117.26	108.74	111.34	108.42	108.96	106.6	108.11	113.48	116.38
110.92	112.41	119.29	112.58	111.71	107.86	109.41	113.08	110.78	111.7	112.16	111.55	108.55	114.77	109.61	110.98	111.93	107.21	107.8	109.59	108.78	114.37	114.77	111.79	114.58	112.11	109.05	108.66	111.99	112.24	111.94	111.44	111.09	114.38	109.7	106.13	109.35	113.24	110.8	109.03	111.03	113.86	114.06	111.29	110.75	107.22	109.03	112.94	112.04	110.32
111.61	108.98	111.19	109.11	112.37	112.93	115.11	112.8	111.78	114.84	111.06	111.32	116.42	107.81	110.11	109.24	112.77	109.25	110.54	110.73	110.3	113	110.11	111.96	110.93	112.77	113.54	114.41	110.21	112.45	113.71	110.04	113.69	114.22	112.54	112.61	110.86	111.83	112.34	114.17	115.87	111.34	112.58	109.05	108.93	114.21	115.27	117.13	109.83	111.56
108.8	111.05	107.2	104.14	108.94	103.96	108.48	109.33	106.54	107.48	106.74	107.97	107.21	108.61	105.96	106.7	110.4	106.94	108.32	107.49	109.68	107.67	108.66	106.51	106.85	108.22	108.87	103.99	106.69	104.24	105.3	107.39	107.72	107.74	107.93	109.28	107.3	107.73	111.6	107.07	106.59	106.02	110.59	106.55	107.2	105.74	110.08	106.11	109.64	107.1
108	104.6	105.28	107.5	105.93	107.49	108.69	104.25	105.55	106.27	102.58	108.98	104.66	105.04	103.67	102.21	106.29	105.86	107.83	103.97	106.71	106.77	107.49	105.44	105.16	110.28	105.4	104.76	108.52	106.71	104.86	107.5	106.23	103.7	105.18	109.87	107.07	108.7	110.66	105.14	102.95	109.91	105.65	109.69	104.38	103.52	105.75	109.09	108.22	105.84
119.09	121.09	117.11	113.62	119.6	120.48	118.36	115.12	118.64	120.03	114.52	115.97	114.98	120.6	122.65	121.16	115.57	117.29	114.76	114.84	116.95	116.47	115.06	119.95	118.01	116.2	112.33	116.78	119.53	118.25	120.34	120.66	115.43	115.88	117.09	115.84	115.85	120.42	118.96	116.21	118	116.26	117.3	120.16	118.19	117.37	115.98	121.86	121.26	117.12
114.97	116.8	119.43	116.91	117.92	117.56	116.88	113.97	117.14	120.06	116.66	114.68	115.57	118.61	118.45	116.97	117.67	121.37	117.19	116.48	118.33	121.24	118.91	115.87	117.9	120.79	115.55	115.77	117.54	114.85	120.42	119.8	115.96	115.85	118.34	117.23	119.27	119.11	119.41	111.91	118.83	115.65	120.41	118	119.64	117.91	118.78	116.42	117.32	120.18
101.31	103.81	106.67	101.82	103.26	102.86	103.18	108.3	106.6	102.73	100.51	103.35	105.7	105.57	104.12	105.11	107.24	103.18	103.67	105.78	98.777	101.29	106.34	102.57	105.6	104.33	102.32	101.58	104.89	101.7	103.8	103.76	102.32	104.32	102.34	103.28	107.11	98.905	103.33	105.01	102.7	105.87	106.2	105.73	105.98	106.42	108.44	104.98	106.35	104.82
118.75	113.48	114.87	112.01	113.32	112.23	110.78	109.13	114.8	115.7	115.67	113.16	112.69	120.84	111.8	111.99	115.69	113.83	108.2	112.85	109.07	114.2	115.26	108.15	112.82	113.67	113.51	114.07	107.87	113.42	114.19	114	111.61	113.37	113	112.32	107.74	110.59	110.48	110.62	115.71	110.42	112.52	113.2	111.93	112.8	111.7	113.52	114.75	111.56
119.91	116.41	120.63	117.28	115.33	115.48	117.18	115.35	114.58	118.25	120.88	117.11	120.35	116.45	118.42	118.11	123.07	120.29	115.61	115.2	120.67	119.06	114.08	114.76	119.99	115.69	116.56	113.61	114.47	114.54	117.24	120.02	121.42	114.33	120.06	112.88	119.84	118.38	117.13	118.88	119.33	115.03	119.57	116.39	121.36	118.82	115.81	123.48	121.43	119.55
102.08	97.105	103.47	99.656	97.692	98.868	102.2	102.81	101.48	101.41	99.784	97.839	97.686	97.675	100.37	98.89	99.291	100.83	102.4	101.15	100.26	100.78	101.46	101.33	104.16	100.97	102.3	99.395	97.726	100.44	100.56	98.744	98.523	97.833	99.944	100.67	99.277	99.14	99.117	98.596	99.883	101.02	103.95	100.7	98.172	96.942	99.742	100.73	96.407	102.52
98.956	98.963	102.89	101.81	101.59	103.17	99.507	97.745	100.4	99.378	100.07	99.662	99.285	100.45	95.44	103.98	100.23	98.277	103.83	101.19	97.847	100.61	100.17	101.87	100.17	100.47	99.871	100.64	100.57	100.68	100.26	100.7	102.97	96.544	95.848	101.73	99.157	98.418	98.735	98.291	95.478	102.24	101.04	100.18	99.682	102.76	106.18	102.82	98.41	99.501
101.38	100.54	106.31	104.87	106.48	105.81	100.19	105.21	101.38	100.24	107.95	101.58	102.95	107.08	101.41	106.78	101.52	105.89	102.67	105.81	100.85	101.34	104.8	104.81	105.44	99.513	101.49	105.12	103.29	103.63	105.27	105.53	103.2	104.59	103.02	104.4	105.15	102.44	105.43	108.82	103.87	105.69	104.7	105.29	104.06	105.64	102.97	104.14	102.72	104.84
111.58	108.98	113.95	112.65	109.91	109.24	114.05	109.96	113.79	109.71	112.82	111.24	112.4	110.36	112.56	110.32	111.45	110.14	111.08	106.53	108.61	113.13	106.36	111.42	111.08	111.01	111.12	107.82	113.12	111.77	112.92	109.88	114.01	107.67	110.1	110.35	111.28	110.4	113.71	110.54	109.02	111.25	110.08	112.85	110.24	108.45	115.3	110.97	113.64	108.13
108.94	114.32	107.96	111.73	116.21	115.53	107.28	110.35	108.37	110.06	109.66	109.72	108.86	111.01	112.43	116.16	111.99	114.45	113.15	109.91	114.2	113.05	110.39	116.98	111.5	112.64	110.79	111.74	114.95	111.66	111.7	106.74	112.23	114.08	110.41	112.25	109	113.67	109.16	108.53	110.67	108.49	112.88	112.06	108.55	113.91	110.9	108.14	110.57	114.69
106.06	106.39	102.71	104.07	108.41	107.91	107.06	105.47	108.44	107.16	102.97	106.15	108.33	104.77	106.13	104.83	103.94	107.88	106.53	106.69	99.439	102.14	98.5	103.78	105.56	105.7	105.4	103.53	103.57	109.74	106.91	104.36	105.65	106.95	103.27	106.3	104.79	102.98	104.17	105.69	104.03	105.63	108.31	102.22	108.17	105.97	105.83	104.62	105.14	102.04
98.417	101.76	102.22	99.224	102.09	102.18	99.082	100.54	101.8	102.09	101.13	101.7	98.501	100.9	99.444	96.776	96.024	101.56	102.83	100.63	99.882	101.62	102.88	100.61	101.93	99.679	98.789	103.9	98.874	102.2	101.45	97.802	99.938	103.01	101.41	101.29	103.11	100.81	101.85	98.8	99.945	101.43	100.07	95.881	105.85	99.372	100.91	101.02	94.934	94.479
99.806	101.91	99.68	96.436	98.91	98.809	100.6	99.164	101.94	97.761	100.48	98.769	99.477	100.75	99.933	99.443	104.1	97.763	101.38	99.215	98.118	100.76	103.72	98.448	99.342	101.62	101.8	96.692	100.61	99.916	96.037	96.934	102.57	98.572	99.887	102.32	98.464	98.965	101.32	102.82	98.251	100.33	105.18	97.053	102.05	96.403	100.55	106.01	98.307	98.937
103.28	106.44	102.99	102.98	107.62	102.27	108.02	105.05	99.811	103.88	104.85	108.35	106.84	103.34	105.37	107.71	104.56	102.31	103.06	105.86	111.82	106.82	106.39	104.41	106.4	107.62	105.18	108.18	106.21	102.73	108.02	105.76	106.55	110.27	106.17	102.99	108.26	101.56	104.6	103.19	103.06	108.62	103.28	100.79	107.04	107.3	102.24	108.04	108.57	104.13
107.81	101.25	107.07	105.3	103.11	104.33	100.21	100.5	107.06	102.48	99.621	103.67	101.56	104.6	105.42	106.46	101.87	101.99	104.1	103.41	101.81	100.51	99.701	102.31	102.81	101.51	100.09	102.99	104.44	98.396	106.44	103.74	100	106.21	102.68	105.57	106.05	104.9	104.21	104.15	102.62	107.73	103.13	104.21	108.4	104.77	104.3	100.95	109.44	103.96
104.07	102.49	110.18	104.11	108.96	106.93	104.87	108.99	106.02	108.18	107.71	103.16	103.97	109.64	108.88	105.07	104.8	109.95	105.63	107.59	106.08	104.9	107.43	103.82	104.32	108.79	105.19	106.04	102.44	110.79	110.56	109.91	107.91	106.27	105.5	106.51	106.48	103.47	105.22	106.23	105.52	109.54	108.18	107.07	105.21	108.95	106.92	111.14	108.11	106.41
108.68	105.3	104.84	105.9	105.73	105.12	109.77	106.12	107.43	111.52	106.18	107.33	104.43	103.81	108.42	106.08	104.74	108.1	105.47	108.22	102.99	106.11	105.84	107.67	106.12	103.46	106.85	108.68	102.22	105.19	106.13	105.07	108.02	103.09	107.43	107.97	103.05	106.77	106.79	105.29	109.88	103.85	106.21	106.35	105.52	105.38	105.62	109.35	107.27	111.75
110.37	111.8	111.56	108.69	111.54	112.82	107.96	113.29	115.98	107.81	107.56	107.47	115.4	109.82	107.04	111.3	114.28	112.88	110.63	112.52	112.34	109.67	112.5	106.28	110.17	108.62	116.3	112.86	110.23	109.55	115.29	106.37	108.21	110.17	110.62	112.68	107.37	109.04	111.7	109.9	112.42	111.04	107.05	113.79	113.02	114.24	112.77	109.21	115.94	109.55
107.17	113.55	111.96	112.18	109.81	112.83	112.15	109.14	106.67	111.83	108.68	108.77	110.35	111.07	108.84	106.23	113.93	109.81	108.65	111.1	113.37	112.78	113.34	113.12	113.6	111.9	110.05	112.1	113.52	105.79	109.41	113.35	111.44	113.56	116.31	109.05	114.3	110.69	108.76	112.33	111.76	111.35	111.42	111.69	112.67	113.94	111.21	112.16	110.13	114.34
104.42	103.14	105.31	102.21	104.89	105.21	105.62	103.51	108.41	109.05	105.19	106.09	103.63	103.33	107.55	105.21	104.41	100.64	107.05	107.59	105.23	110.62	102.21	106.83	103.21	104.95	105.91	104.89	101.35	107.66	107.76	104.47	105.88	114.35	101.83	104.79	104.21	106.25	106.08	105.28	103.92	105.44	104.11	103.55	108.88	109.48	104.58	107.97	102.6	106.69
104.63	105.47	104.36	105.88	107.61	105.49	102.72	105.23	106.33	104.69	107.03	110.05	107.87	107.65	106.57	110.54	106.56	110.88	109.75	106.37	105.55	106.4	104.1	105.14	104.56	107.4	105.25	108.16	105.95	106.45	106.54	108.09	108	108.54	101.33	105.91	105.61	105.01	111.27	106.63	108.94	105.05	103.38	108.26	103.02	104.22	107.85	107.34	104.6	105.81
105.44	102.15	104.62	102.38	105.68	101.45	106.06	103.64	108.5	102.84	105.62	106.28	104.8	104.86	106.42	103.24	106.5	103.32	105.66	100.27	104.85	105.98	102.66	102.61	102.68	106.38	102.37	105.99	107.13	104.46	101.21	104.68	108.23	105.77	100.48	106.51	106.26	103.73	106.24	105.62	104.49	105.8	107.34	107.93	104.81	106.21	104.51	105.39	104.96	109.11
106.13	107.77	104.78	103.37	109.89	103.8	104.38	103.06	105.21	103.31	106.98	106.62	105.28	106.81	102.13	109.64	105.14	105.09	102.22	106.23	108.9	100.81	107.04	107.51	105.77	105.99	108.13	102.25	106.6	100.8	105.18	110.31	103.74	105.42	103.33	105.41	102.7	104.82	101.9	105.27	99.963	107.97	104.83	105.4	106.98	101.13	105.14	100.6	107.08	105.22
110.33	110.53	113.23	112.32	112.09	113.5	112.02	111.77	106.1	105.12	106.17	112.3	109.96	106.46	111.16	113.67	110.44	106.13	113.94	113.14	110.66	110.94	110.39	110.28	109.2	111.81	112.46	111.39	107.72	108.76	109.22	108.87	111.94	108.81	112.84	108.61	106	109.21	107.77	111.43	109.79	110.02	110.32	106.01	114.14	110.76	104.55	108.4	108.8	105.21
106.48	108.65	104.95	110.28	108.75	107.87	107.34	108.07	101.53	102.51	105.48	107.72	106.29	109.35	107.17	108.31	104.82	103.83	107.12	105.49	107.02	105.23	109.56	104.7	105.31	107.35	108.56	106.18	108.26	106.88	107	105.7	110.62	106.86	105.11	105.81	112.36	108.29	108.09	104.55	108.95	105.87	102.88	104.52	109.2	109.07	106.67	102.95	106.62	105.48
101.06	107.02	106.15	103.25	106.11	105.74	103.82	103.03	104.86	108.19	109.79	103.06	104.71	110.66	105.56	107.38	103.94	107.16	104.33	108.72	102.76	106.03	107.48	109.28	105.85	103.07	105.95	101.31	104.77	107.47	107.55	99.599	105.64	105.59	108.5	105.81	105.64	107.6	105	102.81	108.1	104.44	104.77	107.23	105.25	109.27	110.65	106.94	108.95	103.63
111.98	117.01	112.46	109.95	113.76	114.4	111.8	111.47	109.23	111.92	112.44	110.59	109.02	113.65	113.42	111.95	112.34	117.74	112.39	112.99	107.9	119.02	115.08	118.48	113.49	110.28	113.32	114.69	110.04	111.27	111.64	110.05	117.84	109.74	111.31	115.07	109.62	113.09	112.95	116.36	111.68	108.25	111.72	111.71	112.11	114.9	106.26	108.98	113	114.76
113.36	109.83	106.98	111.49	108.3	107.74	106.81	109.95	112.95	112.23	110.68	104.65	108.81	108.44	110.06	110.32	105.08	106.18	108.18	109.97	107.22	110.56	110.14	112.56	110.74	105.23	109.76	108.37	108.2	110.61	110.97	111.19	108.13	107.62	108.98	107.57	106.12	110.49	107.18	109.93	108.89	109.63	111.71	109.38	109.75	109.01	110.55	108.38	110.31	107.03
108.97	111.35	107.84	107.39	106.83	107.24	110.52	108.93	102.88	108.57	104.54	108.89	103.62	107.56	103.12	107.34	107.61	109.57	108.1	107.75	104.99	105.11	107.48	106.55	104.83	108.37	108.74	108.36	99.731	106.44	105.4	111.35	102.5	109.3	109.14	106.74	106.81	110.41	107.82	109.29	107.88	108.84	108.29	104.18	105.25	108.13	104.75	105.26	105.3	107.46
109.67	103.93	105.41	109.74	104.7	108.46	106.3	105.38	105.19	105.63	102.07	104.05	103.19	104.92	109.45	107.7	104.31	101.85	105.66	103.84	102.87	109.61	106	105.68	106.98	108.37	106.82	103.65	105.78	107.12	105.47	106.47	112.08	101.76	104.63	104.88	108.27	106.84	103.61	105.81	99.872	108.03	107.55	102.73	102.25	109.64	103.04	111.05	105.36	103
115.6	116.21	120.66	115	115.81	118.11	118.56	118.42	112.21	123.05	115.7	116.33	114.91	114.42	116.21	118.93	120.67	117.05	116.22	115.26	113.36	117.13	115.73	119.93	115.14	117.91	119.44	113.12	118.23	117.03	114.94	114.76	115.78	116.32	118.07	115.49	116.93	115.45	114.32	121.81	116.06	118.94	116.19	115.26	118.35	120.32	120.24	117.81	113.71	117.9
111.78	108.91	113.31	112.17	112.65	115.78	115.88	112.35	114.17	119.26	110.44	114.87	113.66	113.67	113.8	109.6	110.71	112.5	112.41	110.64	116.51	111.54	110.64	107.98	107.43	112.73	113.6	115.14	110.35	108.76	113.61	111.8	113.76	111.18	114.42	114.15	111.92	112.65	112.7	112.72	112.69	112.35	114.46	110.47	111.3	113.27	107.06	111.96	111.8	108.08
109.6	111.97	109.81	113.8	111.63	111.53	115.12	109.55	113.71	110.02	111.19	109.13	113.6	108.18	112.13	110.15	114.45	110.43	111.25	112.92	109.9	110.64	111.88	109.59	110.91	113.23	112.48	110.26	113.52	108.05	116.92	106.76	108.69	114.82	109.55	108.65	110.91	115.44	114.17	109.61	114.03	110.06	116.89	110.4	112.61	112.77	109.28	113.42	114.17	113.27
103.87	102.41	108.28	103.05	105.56	101.02	102.34	104.08	104.56	106.17	108.3	107.17	106.06	104.8	107.46	106.54	104.66	107.96	107.05	99.659	108.39	103.44	108.92	104.96	104.78	107.4	107.93	105.12	106.78	107.36	103.56	103.86	104.17	102.5	103.03	109.63	106.42	108.26	103.84	111	106.49	104.71	102.38	106.2	102.31	108.36	107.07	105.62	104.6	104.15
102.35	104.76	106.21	104.94	106.04	107.33	103.76	106.35	100.49	104.22	104.35	108.53	109.51	106.03	106.13	105.68	105.55	107.28	104.71	106.58	105.16	102.48	105.05	104.98	108.05	106.3	107.07	107.32	101.83	103.87	106.45	108.12	107.27	104.03	106.52	109.08	104.5	106.57	106.21	109.79	108.98	104.56	105.48	105.19	106.07	105.56	106.51	103.48	107.89	106.79
99.036	96.953	101.98	96.251	103.85	105.63	98.107	100.76	102.08	95.764	100.39	103.53	102.47	98.379	98.77	106.09	100.74	98.11	101	99.245	98.51	100.97	99.67	100.07	101.99	97.957	101.13	96.105	95.969	98.4	99.778	98.942	104.44	97.92	100.4	96.549	98.757	94.121	103.94	101.96	92.885	104.42	101.49	98.936	100.28	101.25	97.933	101.85	100.85	97.769
112.71	107.5	109.97	112.9	109.82	112.01	110.37	107.41	107.73	113.71	110.15	111.32	110.83	109.09	112.86	109.45	112.05	108.08	108.37	110.51	110.93	109.93	109	112.9	107.16	110.33	105.71	109.17	106.55	108.6	112.53	112.78	115.3	109.67	109.5	109.28	112.45	108.22	113.48	109.1	107.49	109.18	107.05	114.26	108.22	105.88	109.19	111.32	110.35	111.05
105.1	108.69	103.69	102.29	102.15	104.44	108.91	107.57	107.36	105.11	103.82	101.65	103.71	100.28	103.66	102.9	102.63	105.03	108.17	106.49	99.63	102.34	108.58	104.47	105.26	108.05	105.25	102.57	105.55	105.92	105.22	105.11	103.5	102.88	103.78	104.71	107.81	105.71	101.13	106.17	105.86	103.6	109.71	108.08	106.02	104.1	103.39	104.48	103.96	105.68
107.96	107.68	103.18	103.43	103.05	106.02	103.76	104.59	107.98	108.72	103.39	107.05	104.56	106.67	107.81	104.43	103.33	102.52	105.72	104.22	108.58	101.64	110.39	104.8	104.7	106.04	103.95	104.97	105.29	104.05	102.35	109.88	109.01	101.65	102.06	108.51	106.63	104.34	108.04	107.38	101.9	102.74	108.6	105.74	107.44	104.9	104.55	103.3	102.25	108.33
107.79	111.59	107.92	105.44	101.99	107.68	107.81	104.71	103.08	104.89	109.87	102.95	101.39	103.65	105.6	111.69	106.12	105.41	106.07	107.17	105.24	107.17	105.83	105.79	103.14	103.16	105.58	105.25	104.67	103.58	105.59	102.86	110.61	102.61	105.94	100.55	105.9	104.72	106.4	106.98	108	103.02	104.26	104.08	107.8	102.84	105.69	107.16	107.62	107.29
99.296	101.43	101.05	95.112	100.85	103.25	102.99	100.71	98.63	98.805	96.518	98.56	100.61	96.488	98.125	100.1	99.385	98.049	98.244	96.669	98.524	99.163	100.97	102.65	101.15	101.05	101.29	100.54	100.15	97.41	102.02	98.593	99.141	98.79	99.767	99.1	100.24	99.107	100.07	98.079	98.297	100.32	98.242	99.176	98.959	104.3	98.998	103.95	105.01	99.528
113.32	119.19	114.38	118.54	113.46	117.37	110.91	118.36	117	115.56	113.24	113.82	116.11	116.13	112.58	116.19	119.72	115.62	114.46	119.7	113.71	114.86	115.92	120.15	115.97	116.4	117.28	116.34	112.31	111.94	115.26	115.8	116.01	116.22	116.81	110.6	117.73	119.27	115.16	117.05	114.21	118.02	116.38	119.96	112.39	113.18	121.03	119.03	118.51	112.05
110.41	105.89	105.33	107.86	104.46	107.36	103.97	101.62	105.6	105.48	106.73	105.18	108.77	102.24	107.66	109.76	101.56	103.76	107.24	105.6	109.01	104.88	103.69	107.21	105.13	110.13	100.86	104.26	105.68	104	104.35	104.95	107.42	109.76	113.35	109.49	108.27	103.07	106.49	108.14	107.94	106.47	111.1	105.95	109.96	107.89	105.45	106.46	98.854	108
104.58	103.31	108.45	105.91	105.81	104.67	106.21	105.37	111.83	106.94	106.22	105.22	99.007	103.15	106.39	107.65	106.34	106.35	103.66	103.28	106.64	104.16	107.19	103.77	104.31	105.87	109.71	112.17	106.6	108.88	106.1	108.77	100.83	103.99	107.4	104.67	103.85	107.79	103.06	106.88	106.26	105.34	101.07	105.22	101.87	105.33	107.49	109.12	108.67	108.22
111.64	111.67	112.12	110.96	113.26	114.56	116.56	109.27	109.35	113.44	106.65	110.42	115.86	111.91	112	108.63	109.97	112.3	107.64	113.64	114.31	114.07	112.83	108.64	109.11	107.56	116.05	110.91	117.32	113.71	112.61	109.46	104.12	109.44	109.12	110.61	112.22	110.68	111.72	111.75	112	111.88	111.13	112.32	107.08	112.42	111.43	109.65	110.87	116.65
104.78	101.14	101.16	94.96	99.055	99.792	102.12	104.49	99.986	98.02	100.55	96.697	101.23	99.789	97.091	95.434	101.24	97.008	97.847	95.814	98.01	101.91	106.06	99.677	101.7	103.6	93.583	100.4	102.53	101.7	104.02	104.05	100.81	100.29	98.061	103.08	98.011	103.44	100.54	103.69	99.789	100.64	97.766	102.62	98.578	100.75	98.416	102.03	100.88	100.55
109.56	108.57	108.84	115.25	110.43	112.56	113.95	110.86	114.78	107.06	111.9	113.96	109.08	108.78	113.39	110.18	113.99	111.38	111.18	108.95	115.29	109.83	112.08	115.89	109.96	111.9	112.29	109.8	110.28	110.03	110.05	108.4	106.65	109.07	109.04	110.78	113.23	111.26	111.04	112.64	114.02	108.09	110.52	110.45	111.06	110.22	112.19	109.4	110.03	113.1
106.13	105.7	108.07	108.06	109.96	113.32	109.22	103.8	104.19	108.32	108.8	106.26	106.27	103.84	105.62	107.43	101.55	107.58	109.19	105.25	104.68	103.76	105.95	103.06	109.92	105.74	103.1	106.55	106.98	104.71	108.26	109.58	103.63	103.69	106.81	105.35	105.7	107.7	105.46	108.85	106.83	104.19	105.83	108.78	106.91	106.45	109.48	108.2	108.59	105.44
102.83	103.9	106.97	101.46	107.1	103.14	106.56	103.96	106.28	102.33	103.5	103.81	103.61	104.9	106.24	105.44	103.24	103.21	107.08	109.48	105.37	105.06	106.7	108.07	104.03	102.55	103.46	108.37	104.45	108	107.64	104.24	105.33	107.7	108.36	105.05	106.11	108.57	100.5	105.36	108.37	104.5	103.91	105.09	105.2	103.11	106.4	103.88	107.53	103.89
104.06	101.35	106.2	108.92	105.99	104.56	104.15	100.93	107.1	104.47	110.38	104.06	102.52	107.54	101.19	105.38	107.76	106.33	102.92	108.78	101.36	105.1	103.34	105.6	107.14	107.95	110.28	101.52	106.45	102.07	107.1	104.36	102.58	104.48	100.52	105.29	105.34	103.19	109.12	102.85	104.68	104.53	103.53	100.9	108.62	105.17	100.69	103.11	105.35	103.41
110.47	103.57	105.65	109.03	109.56	102.48	106.91	106.39	103.17	104.8	106.06	105.98	106.87	106.22	109.06	103.25	106.03	106.03	105.01	105.52	107.54	106.29	102.01	108.53	107.05	106.48	109.5	112.43	107.38	105.37	109.26	104.94	106.04	105.47	101.2	110.31	102.93	105.14	100.84	104.25	109.54	101.36	108.1	103.32	106.67	105.36	103.78	103.88	106.84	107.54
103.21	101.67	106.98	104.23	107.13	105.06	107.41	107.74	108.43	103.74	104.2	105.29	106.08	109.56	105.98	105.59	106.47	105.26	105.34	107.22	105.82	107.05	104.94	104.1	104.69	104.65	109.04	113.5	103.78	102.32	102.47	107.31	105.85	103.33	106.71	106.5	103.72	103.57	101.89	101.53	108.07	107.13	106.05	104.39	108.74	102.81	104.48	104.3	107.29	104.37
103.14	104.67	107.34	111.54	108.96	103.74	107.99	107.07	106.77	103.75	106.61	104.16	104.74	104.17	105.4	108.47	110.42	102.24	104.97	109.58	107.91	104.55	107.87	110.42	104.41	107.86	101.92	102.81	108.72	104.49	102.45	107.54	106.09	104.5	105.31	106.82	106.37	110.56	108.44	106.08	109.38	108.5	102.78	107.62	106.54	105.8	106.2	110.4	103.24	110.9
108.34	107.01	106.87	102.1	110.53	107.38	104.96	103.35	107.2	108.01	112.55	106.18	101.69	110.75	104.26	109.27	104.31	101.86	108.86	106.66	103.38	104.36	102.47	104.05	104.67	104.07	108.39	104.08	106.43	105.08	105.05	106.18	108.04	108.97	109.87	105.66	108.81	103.6	106.5	104.73	101.86	106.05	106.35	108	102.58	105.76	103.87	108.73	104.04	104.92
103.06	106.52	102.72	109.53	106.33	101.62	106.01	106.97	106.25	106.1	105.97	105.06	107.05	103.88	103.84	103.87	102.9	104.49	103.86	106.87	104.63	104.23	105.52	106.99	107.25	106.03	101.8	108.15	110.84	109.2	105.63	108.07	108.08	105.14	100.82	102.75	103.14	106.26	102.94	106	105.89	102.86	108.69	106.25	104.93	106.15	110.42	104.42	102.46	105.61
98.903	103.46	104.8	106.15	100.79	106.65	108.27	107.32	105.31	103.36	104.88	105.04	102.74	107.7	102.26	100.7	104.29	103.8	104.43	104.13	104.57	104.61	102.92	106.02	105.92	102.3	104.79	102.15	104.43	106.1	106.4	110.08	105.7	105.48	103.19	100.95	106.39	105.42	106.7	101.2	100.93	105.22	103.9	100.83	104.46	102.04	105.93	106.22	104.79	101.82
108.57	105.01	108.65	108.42	108.08	106.69	105.61	109.46	103.74	108.05	105.59	108.05	105.68	106.67	107.76	105.57	108.65	104.51	107.2	106.52	106.99	109.46	106.92	104.48	108.36	105.12	111.53	105.78	107.95	102.64	105.76	104.36	103.34	108.23	106.75	105.36	105.95	107.42	109.53	108.1	104.5	106.54	106.24	105.07	101.15	102.21	102.53	107.11	102.98	106.07
107.63	116.05	110.81	109.46	106.47	108.51	109.04	107.91	110.43	112.1	112.29	111.2	110.82	108.88	112.49	107.88	112.3	109.22	109.34	110.47	113.24	110.07	110.01	110	111.17	114.12	105.94	109.93	108.13	110.08	108.27	111.41	110.74	112.95	109.92	109.93	113.37	112.42	107.86	115.82	106.74	106.9	109.33	114.23	112.01	107.69	112.35	111.31	109.03	116.16
109.13	112.06	115.39	110.57	113.05	110.98	114.4	111.53	116.58	113.83	114.69	114.09	112.84	113.25	114.26	113.81	118.78	105.6	112.94	110.6	111.79	111.66	112.33	110.5	115.48	112.16	111.68	113.28	111.14	111.16	112.42	113.83	109.27	112.06	111.62	113.21	116.53	108.54	114.55	112.27	114.25	114.45	115.34	109.05	114.53	111.51	109.89	106.48	112.78	115.26
106.2	102.18	101.06	105.3	106.2	107.41	102.21	108.42	103.22	105.5	105.21	104.26	104.67	111.43	108.24	103.65	106.91	108.37	105.46	103.61	100.68	103.82	104.14	106.21	105.54	107.9	107.71	105.24	103.02	105.91	110.38	107.04	106.02	104.93	105.34	106.19	105.26	105.6	103.97	107.9	109.48	106.67	103.1	104.23	104.28	105.12	107.72	104.18	100.75	107.39
114.77	117.34	115.75	123.01	118.05	117.55	118.93	118.59	120.99	117.21	117.15	119.77	120.61	114.27	121.72	116.54	116.48	115.73	121.49	122.08	113.9	118.51	117.39	118.06	115.92	115.22	119.51	116.6	121.15	118.54	117.84	116.36	120.36	116.45	118.99	115.86	117.74	118.72	116.43	118.46	116.68	116.13	119.05	110.41	118.34	121.11	117.74	118.65	119.42	110.6
108.35	106.47	113.31	108.55	114.98	106.97	109.65	110.22	112.94	110.04	108.91	109.73	113.05	113.55	112.55	110.61	108.44	109.73	109.3	112.9	110.75	113.37	109.19	111.9	110.1	106.67	108.69	108	108.4	108.02	112.86	110.29	107.09	107.66	112.05	107.32	108.92	105.02	112.43	111.47	113.16	114.07	109.27	116.2	109.26	111.22	106.25	107.98	116.17	104.96
104.14	102.95	101.88	102.93	106	99.908	107.03	103.44	104.91	104.09	108.22	106.74	107.48	105.95	101.98	102.17	106.36	106.66	104.37	102.43	105.08	105.97	103.39	106.24	107.59	104.82	105.55	107.25	103.15	109.49	107.21	103.41	106.93	108.23	103.82	107.4	108.2	107.87	105.19	106.22	106.41	107.76	105.22	104.58	104.71	107.17	103.06	106.51	106.86	104.75
107.11	103.56	105.96	107.99	102.74	102.75	105.17	105.66	104.9	105.82	100.27	105.54	102.19	101.72	105.5	100.25	103.83	104.35	100.94	101.49	101.75	107.21	104.67	102.38	108.45	102.47	107.15	104.32	107.32	103.64	108.19	103.98	102.38	102.68	100.58	102.55	98.128	102.78	101.78	101.44	104.7	102.34	107.89	107.08	107.53	106.84	104.49	102.75	105.89	109.08
112.9	107.41	108.28	106.36	107.23	107.54	107.14	103.31	106.16	103.24	104.59	103.67	103.94	110.24	107.86	104.27	106.77	106.86	108.39	107.48	108.81	105.86	108.03	106.35	107.92	102.86	106.68	106.88	103.51	104.83	106.08	107.72	105.63	104.83	104.69	108.31	101.96	105.06	105.92	109.52	105.63	105.39	106.31	105.87	104.14	103.44	109.84	105.7	109.97	105.15
101.83	99.397	99.72	102.26	98.879	101.01	104.85	99.238	98.296	101.75	96.314	99.803	98.784	98.871	97.129	100.6	94.331	98.306	103.28	100.16	103.98	100.22	100.98	98.596	99.548	102.66	101.26	98.067	103.09	104.22	97.482	102.43	99.58	99.403	96.248	105.41	103.95	103.46	103.51	100.85	105.44	104.33	100.67	97.101	102.94	106.69	99.537	98.704	96.948	102.84
108.4	113.21	110.93	107.84	110.17	111.2	111.57	109.84	109.96	109.57	112.02	108.19	108.86	111.95	108.6	112.17	104.64	112.64	107.17	112.04	107.17	107.42	112.03	108.1	110.61	112.78	108.33	112.39	112.11	107.12	113.91	110.94	112.16	107.46	114.42	113.91	109.66	105.2	107.75	113.91	113.31	108.92	112.32	107.62	109.89	110.88	108.56	115.52	111.3	111.26
102.55	103.65	107.92	103.62	101.96	109.24	105.4	108.28	103.52	106.07	105.45	104.66	104.44	101.97	103.59	103.17	108.16	105.98	106.27	107.56	102.17	105.14	105.22	108.89	106.42	106.2	103.8	106.46	105.55	106.16	106.62	105.17	110.1	101.49	103.46	110.67	107.66	109.82	103.9	108.51	104.15	105.79	104.46	102.43	105.44	107.67	108.45	109.04	105.54	104.58
107.05	105.63	108.08	108.23	106.05	108.43	105.1	106.06	105.86	102.75	104.66	106.11	105.42	105.1	102.24	112.14	106.65	99.608	103.46	105.24	105.42	107.77	108.51	105.05	106.62	105.57	109.24	103.64	105.22	107.18	107.68	104.7	102.99	110.61	106.38	101.99	105.1	104.59	103.44	107.97	103.94	108.14	107.36	104.54	110.22	104.56	109.53	99.554	103.97	103.12
109.37	110.81	108.38	111.22	114.3	114.28	113.27	112.11	116.78	110.2	114.32	110.38	109.61	109.13	108.12	112.13	115.81	110.71	109.26	111.99	114.56	109.16	108.16	112.62	113.73	113.73	112.72	113.13	108.57	111.06	112.32	112.55	112.51	110.96	109.95	114.15	113.56	109.21	112.36	116.14	113.64	107.3	111.29	112.65	115.21	107.84	113.39	112.96	112.16	111.85
108.08	107.5	103.82	107.99	107.7	105.21	108.39	107.75	103.7	105.35	104.83	105.75	105.53	111.03	107.5	106.5	107.96	106.07	104.56	107.39	108.72	103.91	107.73	109.01	111.42	104.27	108.66	105.72	106.78	102.76	101.65	108.06	105.16	106.51	104.5	103.38	99.634	103.63	100.4	104.65	104.59	105.18	106.88	103.69	107.23	108.18	106.44	105.91	106.65	107.03
107.95	114.23	114.41	108.2	107.51	111.32	101.94	110	114.13	109.56	110.28	108.59	111.98	111.6	111.44	110.32	110.66	108.99	109.21	114.99	111.48	110.61	109.53	113.56	108.83	113.38	111.22	106.35	114.25	113.65	112.59	113.59	114.82	109.21	114.65	109.54	118.31	112.53	112.35	113.09	108.9	110.43	112.91	113.66	114.23	112.67	109.16	111.57	113.16	114.88
102.23	102.03	109.08	107.91	101.81	108.56	102.61	103.07	106.19	106.11	106.65	104.92	105.99	110.69	105.81	103.39	104.41	106.81	100.12	107.52	107.64	104.73	106.38	108.19	106.57	104.91	103.4	105.58	109.37	104.02	105.97	101.78	102	106.76	101.65	107.62	102.88	104.16	104.67	102.9	103.91	105.57	110.39	100.45	108.57	106.05	103.4	104.86	107.27	106.81
101.34	98.337	101.09	101.99	101.1	105.3	99.05	102.33	103.43	103.74	102.4	105.37	100.75	104.02	102.92	105.15	103.64	97.277	103.34	99.75	102.91	96.27	103.94	107.14	102.26	97.004	104.27	107	99.842	98.342	97.982	101.03	98.136	101.07	97.361	100.61	100.11	103.31	98.883	104.17	101.94	96.367	103.12	100.14	101.66	100.58	99.068	102.89	100.99	99.522
107.44	109.96	109.19	111.28	112.1	110.32	114.55	110.88	115.25	111.61	111.04	111.3	113.72	110.84	107.83	113.09	111.89	112.7	113.02	108.56	111.01	110.02	114.33	112.13	105.34	115.23	109.19	106.35	111.84	113.89	114.35	110.58	115.75	110.71	111.51	109.79	110.08	111.22	111.3	111.92	110.52	108.75	108.61	107.69	109.32	110.33	114.04	115.17	112.07	111.47
110.42	111.73	108.12	112.32	111.01	115.35	114.9	112.13	111.13	107.65	107.93	113.09	110.28	111.82	114.81	112.24	109.28	112.3	108.86	109.94	109.04	112.56	110.32	114.36	114.4	112.17	112.61	109.31	113.3	112.57	114.88	115.36	107.92	108.67	112.79	106.37	110.45	114.88	109.69	112.45	112.15	113.28	107.94	109.16	120.18	109.33	114.95	110.66	114.98	114.01
107.95	105.61	108.85	108.4	106.48	109.77	105.92	107.89	109.03	104.98	107.94	107.24	106.92	102.74	104	105.98	108.05	108.58	106.16	102.85	107.68	106.42	106.15	105.39	107.37	103.31	104.3	104.42	106.98	107.69	106.54	102.09	107.46	105.99	105.76	103.39	109.13	105.08	106.95	106.49	105.24	103.32	107.39	105.88	113.87	106.06	106.89	104.47	105.14	106.53
108.26	112.38	112.61	114.48	115.71	110.71	111.22	111.35	109.03	110.99	110.82	109.34	111.18	113.23	114.59	113.69	111.49	115	114.03	111.25	110.65	112	116.94	109.01	111.11	112.22	111.63	111.19	113.57	116.43	112	115.18	114.07	116.02	112.73	109.61	115.31	108.01	113.38	109.22	116.89	114.93	113.52	108.19	116.48	112.5	110.01	109.17	108.5	110.13
108.66	108.64	110.65	110.23	108.33	109.58	114.08	113.83	112.94	109.64	110.9	109.69	111.7	114.5	107.58	114.3	109.28	109.05	109.48	110.76	108.8	113.4	110.02	106.17	110.74	110.79	112.35	108.08	107.75	111.67	114.96	111.61	108.46	112.91	112.32	107.01	110.25	108.94	106.77	110	111.28	113.85	109.03	111.16	108.73	109.59	113.41	108.49	111.25	108.97
101.31	102.02	94.952	99.22	99.337	98.682	99.964	101.71	101.64	99.817	100.41	101.57	97.119	98.542	97.964	105.42	97.995	95.319	100.03	102.12	98.302	103.28	93.92	107.94	100.71	103.36	97.381	100.7	99.898	104.04	101.3	101	101.34	101.19	100	101.22	100.39	105.64	103.39	97.912	101.63	101.6	99.317	100.86	102.39	90.949	103.59	98.826	102.53	104.77
106.85	107.73	112.72	108.88	109.57	115.02	109.31	110.49	105.46	113.83	111.69	113.53	108.26	110.28	111.99	111.38	111.81	115.13	113.26	111.4	110.11	108.09	107.38	110.7	111.81	109.41	105.24	109.92	116.27	114.67	112.26	114.35	109.76	112.99	111.46	113.06	110.07	114.36	113.11	114.32	107.66	113.66	107.54	109.74	112.57	112.34	108.6	111.19	108.96	111.45
107.38	105.89	106.09	105.25	104.44	106.45	108.45	104.83	105.6	105.35	104.56	103.54	105.88	106.04	104.36	107.24	104.77	105	106.15	103.61	106.16	102.95	107.02	105.72	105.87	103.35	102.79	107.86	106.64	106.19	102.1	104.11	106.55	107.9	104.96	100.67	104.22	104.72	105.19	103.85	103.97	108.31	104.54	100.49	103.05	102.37	106.94	107.55	106.7	108.1
117.76	115.23	117.13	122	116.28	117.66	117.76	113.86	114.81	116.12	115.63	118.1	115.3	115.26	116.83	117.41	113.62	115.89	116.58	117.72	123.6	118.57	118.68	115	118.46	114.7	118.05	117.71	122.01	116.25	114.69	114.61	110.68	117.92	117.93	116.86	116.38	116.96	120.85	118.17	115.37	117.76	115.09	116.91	117.66	119.86	115.71	118.39	113.84	117.52
100.45	94.705	96.853	99.246	99.97	103.46	98.123	97.571	102.28	100.47	100.05	94.178	101.07	100.69	104.37	98.994	96.409	97.316	98.987	94.788	100.07	103.42	99.031	94.653	101.06	99.03	97.317	98.28	107.34	95.738	100.19	98.181	98.656	102.23	98.575	100.37	100.3	96.163	100.97	99.099	101.5	98.635	99.93	95.544	103.03	98.445	102.67	98.109	98.602	99.918
105.14	106.55	104.67	111.91	107.18	107.33	108.89	105.48	108.46	105.83	108.42	105.01	104.28	102.95	102.44	104.78	105.24	108.24	108.99	104.47	110.21	104.72	101.31	104.91	105.81	107.73	111.51	108.16	106.84	106.02	110.67	105.89	109.6	103.64	103.31	107.93	103.29	109.95	105.66	108.72	106.25	106.29	103.65	112.08	105.27	106.16	105.47	106.14	106.51	104.41
102.84	97.748	101.24	95.196	96.879	97.673	98.546	103.12	95.483	99.34	100.29	97.003	98.321	100.11	98.606	99.635	101.88	103.15	102.99	100.71	102.34	101.44	103.34	100.45	99.721	97.124	99.556	101.34	101.37	101.13	100.48	100.68	97.337	100.73	100.63	100.52	101	101.93	101.59	100.75	104.61	101.01	102.34	101.48	99.371	99.462	104.02	101.92	97.784	102.75
100.48	97.482	97.132	100.1	94.839	100.52	101.35	100.34	95.305	99.367	100.81	98.604	101.27	96.814	98.197	103.31	102.17	102.03	96.506	104.49	103.53	98.757	98.424	102.71	103.29	98.851	99.851	96.643	101.99	101.61	98.171	101.36	96.124	100.09	99.881	99.069	99.784	103.63	97.319	97.276	102.66	103.04	98.715	101.15	96.397	101.85	95.337	99.876	96.079	102.81
107.52	108.29	102.59	99.088	106.35	106.54	102.32	102.51	107.2	106.65	106.83	106.79	106.34	104.44	106.54	103.96	99.538	107.13	106.75	104.42	102.74	107	106.52	101.86	106	100.97	107.19	106.06	111.87	105.08	105.26	107.22	103.68	105.69	106.59	102.73	105.81	107.46	107.41	104.08	109.51	105.43	103.2	107.8	104.43	101.37	102.32	105.95	104.4	102.59
112.15	109.82	109.97	107.91	113.91	110.51	118.81	108.83	109.76	109.75	112.13	110.48	111.49	111.65	111.67	110.04	111.13	112.71	114.23	112.47	114.04	113.5	109.69	118.64	113.21	109.64	109.54	112.32	111.65	118.2	109.9	115.6	110.56	111	110.74	109.01	110.46	111.34	108.08	116.35	109.2	111.14	114.73	110.63	117.18	111.7	108.61	113.43	110.3	112.35
102.56	105.17	105.08	108.82	102.67	104.01	103.3	105.11	106.71	107.76	109.62	109.43	106.81	107.32	114.59	104.94	105.92	105.2	105.75	104.99	102.93	107.22	107.76	101.43	104.9	105.8	104.98	105.06	104.13	105.74	108.28	101.83	102.98	98.638	104.31	104.81	105.04	105.31	110.06	107.29	109.22	109.23	106.14	111.89	107.94	109.48	102.17	105.4	101.72	104.65
106.61	102.86	108.1	102.03	105.72	105.82	105.7	105.91	101.35	104.36	103.51	105.99	101.53	102.09	107.39	109.57	105.05	105.95	109	107.3	105.42	105.06	104.91	105.23	105.12	106.62	109.78	106.37	103.77	105.28	104.91	107.73	108.96	105.9	107.87	105.07	104.37	105.05	103.71	103.81	102.98	106.18	105.97	104.97	105.94	102.89	103.62	107.24	104.39	107.51
115.88	115.12	115.13	116.49	114.42	114.21	115.24	117.11	121.28	113.24	115.73	115.66	119.13	114.51	115.49	118.02	117.27	120.39	118.88	117.68	115.95	116.28	115.4	119.96	117.73	113.03	113.5	115.95	117.63	112.31	116.73	116.12	117.44	116.53	117.98	117.96	120.25	115.49	114.14	118.9	118.64	115.86	119.09	118.69	113.51	112.51	117.29	115.29	112.97	115.86
103.62	99.373	104.23	104.29	105.31	102.52	105.2	102.65	107.96	101.52	105.49	105.11	105.28	108.36	104.65	107.56	103.26	105.75	104.2	109.36	106.55	103.99	101.93	105.55	105.81	104.23	104.65	105.4	102.93	104.23	101.63	102.73	103.45	100.84	104.72	104.89	108.18	107.87	104.33	102.44	105.06	101.48	107.12	102.16	105.96	103.69	102.06	103.31	100.71	104.21
99.553	106.12	104.76	104.8	103.75	103.67	106.69	105.35	106.55	105.5	104.12	104.61	105.36	103.19	102.45	102.53	103.27	103.97	103.81	107.72	105.6	103.77	100.6	109.44	99.068	107.83	103.15	105.63	103.41	105.9	104.28	101.71	107.06	104.02	101.54	110.73	108.29	103.52	106.14	107.37	107.62	101.76	106.36	101.98	103.08	105.9	104.43	102.59	103.23	107.45
109.23	112.09	111.7	103.33	106.64	107.29	110.6	110.19	110.55	109.96	111.02	112.88	110.18	110.37	109.64	113.13	110.98	108.28	113.07	109.46	106.77	107.52	107.55	108.72	109.76	108.28	108.66	110.21	112.05	109.71	109.32	111.42	107.91	114.5	109.81	111.17	110.34	109.92	110.26	109.35	108.44	109.14	109.39	112.39	103.68	110.63	107.14	111.71	104.97	105.76
106.77	107.53	105.27	106.76	110.02	106.6	105.79	104.7	99.019	107.11	103.6	100.55	106.92	106.19	102.17	108.03	106.27	102.69	107.69	107.94	105.76	102.32	108.15	103.54	105.13	108.04	103.73	108.4	109.74	103.13	103.96	110.45	106.44	102.69	105.17	109.71	105.17	109.65	104.56	106.87	104.25	108.94	106.46	106.37	106.08	105.46	110.53	105.38	109.98	108.37
111.76	111.9	113.72	114.44	110.7	110.78	113.16	112.47	112.77	113.54	110.53	111.88	108.76	107.23	111.48	108.87	108.42	109.5	111.61	110.15	110.81	110.78	111.51	109.69	112.7	113.58	114.75	113.42	113.26	114.76	112.96	110.01	109.37	111.41	116.32	109.06	110.04	110.42	113.16	112.2	115.37	112	107.72	107.15	111.44	116.34	111.87	109.62	113.21	112.77
108.7	113.49	115.67	109.29	115.02	114.01	110.35	108.86	111.23	111.93	114.24	111.69	114.98	112.55	117.13	111.31	110.75	116.14	111.33	118.56	109.57	115.42	114.3	113.32	112.43	111.96	111.76	109.67	114.6	110.24	113.07	109.5	112.76	112.45	110.29	108.46	112.26	112.89	114.87	114.27	108.37	110.63	114.67	112.29	116.51	112.83	109.14	114.32	108.95	113.02
113.65	115.93	107.88	113.6	112.78	112.03	113.57	112.25	107.47	107.26	109.31	112.22	111.09	114.09	113.99	109.59	114.05	113.25	113.66	110.84	113.98	112.87	113.17	112.35	111.97	111.65	111.16	108.39	112.62	113.64	113.81	110.37	115.28	111.23	108.19	110.69	112.49	112.16	114.9	110.71	111.22	110.05	109.15	110.79	114.22	116.4	110.87	115.25	108.85	109.19
107.72	108.83	98.677	105.73	105.1	107.63	102.82	105.11	107.9	105.33	103.13	104.51	105.97	103.79	103.82	103.62	101.76	108.59	106.52	104.84	104.5	104.72	106.43	108.63	108.33	106.84	105.24	109.04	109.75	105.5	105.8	104.65	109.57	103.46	103.59	109.06	107.85	108.64	108.15	106.25	103.44	103.08	106.08	107.04	111.87	104.05	106.62	100.5	105.67	104.64
107.9	109.88	112.14	110.7	109.92	109.6	111.97	108.48	109.13	109.39	113.39	111.59	113.32	113.3	116.21	107.31	114.48	108.89	114.13	112.71	111.28	110.34	111.4	109.61	110.14	112.08	109.52	113.15	111.16	109.92	111.96	112.21	112.55	107.76	112.48	109.84	114.08	106.71	113.29	111.6	110.51	115	109.03	113.02	107	109.36	110.46	114.32	108.08	113.6
97.135	105.97	104.57	106.15	96.085	98.854	96.929	105.63	104.9	101.51	100.64	102.3	95.581	101.05	103.31	99.777	103.47	98.989	100.87	100.09	102.75	97.007	98.999	104.62	97.25	104.11	104.84	99.664	99.755	96.907	98.968	103.48	97.56	102.8	101.99	97.729	100.05	102.37	99.539	98.014	101.96	99.718	103.88	97.11	101.33	103.18	102.17	98.116	102.16	100.86
104.79	108.15	102.03	99.557	109.52	106.7	105.85	102.85	106.96	109.18	102.58	103.64	103.63	103.58	105.69	106.44	107.56	104.16	105.54	107.59	106.88	104.17	103.97	101.7	101.41	101.99	103.72	105.13	103.51	105.32	108.36	103.92	103.94	107.37	105.82	102.46	104.49	102.41	106.52	109.37	106.29	100.87	98.315	103.21	107.05	107.81	111.19	104.7	108	104.66
111.74	111.46	113.43	112.43	113.34	110.57	106.78	112.29	111.94	111.42	108.1	106.1	107.14	113.91	107.78	109.26	108.45	111.49	107.73	108.15	111.74	115.67	109.52	115.71	115.91	109.06	110.86	111.37	108.82	112.08	113.34	111.82	109.47	110.24	111.55	112.04	112.88	109.29	109	110.51	114.16	111.19	113.54	112.47	111.82	110.86	114.71	110.91	113.51	109.38
99.358	95.41	98.023	96.45	92.204	98.796	104.44	97.887	100.95	99.472	101.24	102.54	97.009	102.49	98.6	99.09	94.586	103.11	99.041	100.79	99.503	98.972	102.23	97.493	100.38	100.81	98.936	100.14	98.921	102.53	99.021	100.49	101.47	97.413	96.731	101.05	99.596	100.37	96.177	98.417	103.38	100.08	101.94	101.36	103.67	100.7	103.42	99.163	97.925	99.807
105.07	102.75	107.61	102.8	103.89	105.7	101.91	102.22	105.06	107.5	103.84	106.47	108.53	106.84	107.4	108.46	105.64	108.68	103.22	107.96	102.5	110.45	107.76	102.95	110.5	107.85	107.27	100.93	108.49	104.23	108.07	106.54	103.16	108.65	105.76	103.62	106.5	106	106.68	105.99	111.66	107.7	107.95	105.12	103.88	106.48	103.55	111.48	106.03	109.44
101.87	96.409	97.987	96.936	101.73	100.2	95.641	102.14	100.57	94.88	101.82	99.018	98.858	98.505	100.03	103.5	97.123	100.67	103.93	100.61	103.05	99.722	96.983	100.88	102.53	95.469	99.559	98.782	103.3	98.528	98.392	99.003	99.243	101.45	93.843	99.566	100.62	103.26	102.89	100.66	99.297	100.07	96.881	98.259	100.41	97.469	101.83	100.55	100.93	103.85
111.54	122.82	119.78	123.32	119.09	113.64	121.66	114.97	115.71	118.96	115.41	113.93	118.21	118.53	121.25	119.38	115.3	121.75	123.22	120.63	116.89	119.05	117.87	117.62	117.41	118.66	118.12	116.58	116.2	115.19	118.14	117.19	118.38	119.09	116.49	118.74	118.19	113.72	116.13	119.88	118.44	120.25	117.99	115.83	119.87	117.77	113.24	121.06	112.66	125.13
107.92	105.94	103.85	106.73	105.83	105.45	105.4	111.83	102.34	107.83	104.62	108.73	106.07	104.12	105.97	108.77	110.99	107.05	106.52	108.32	111.03	105.5	104.29	110.75	109.15	105.81	108.25	107.37	107.78	107.57	104.25	105.98	104.75	104.63	102.9	107.46	108.13	103.85	105.96	105.07	103.01	101.31	104.87	106.55	105.79	106.23	103.98	102.99	107.07	106.9
99.962	102.02	99.073	100.44	99.377	98.57	98.3	97.68	100.66	100.71	102.28	106.19	97.952	98.161	103.51	98.109	100.36	97.96	100.93	98.319	93.237	101.19	97.861	101.01	102.08	99.459	98.768	97.985	101.36	101	100.99	96.958	100.15	97.3	102.41	99.279	100.45	103	102.4	101.91	100.11	100.33	100.62	103.31	104.24	105.07	101.95	101.44	100.4	99.366
98.893	98.146	100.13	102.97	102.05	102.05	103.87	100.85	102.33	101.87	103.88	101.88	97.475	98.691	99.551	103.31	96.763	102.07	100.57	93.864	99.857	98.386	100.62	103.15	100.24	100.67	100.26	98.818	97.44	99.09	102.58	106.15	103.59	100.75	99.794	103.34	100.19	101.3	104.74	102.67	100.23	99.653	103.61	104.02	98.338	101.52	100.07	99.653	97.81	102.15
106.99	107.02	107.62	101.05	106.78	103.45	107.43	105.73	112.09	106.08	106.75	106.36	105.1	106.74	105.31	111.08	108.04	103.15	102.34	103.91	105.77	103.27	111.62	110.1	107.54	109.53	102.85	99.362	107.34	102.91	106.17	107.27	106.91	104.73	103.24	100.37	105.8	108.8	102.93	112.47	113.54	108.13	105.3	106.18	103.2	102.93	106.14	102.8	105.28	105.97
107.85	103.2	110.18	102.54	105	101.58	105.71	107.95	104.82	106.14	101.65	102.99	104.75	103.15	102.29	96.057	107.04	103.3	103.56	101.44	105	101.2	101.26	106.21	101.24	102.24	99.78	108.91	103.86	103.21	101.38	103.25	101.77	106.92	108.21	98.72	105.6	106.41	100.77	100.22	105.71	101.83	105.63	103.8	109.98	107.38	101.9	106.68	104.87	102.72
104.97	104.08	103.72	103.65	105.72	105.39	100.94	100.99	105.01	102.62	103.42	104.6	106.34	104.68	101.32	99.979	100.73	100.86	109.47	100.47	104.52	106.38	104.98	103.89	105.71	99.686	104.71	102.62	101.04	103.32	104.15	103.17	101.01	103.8	106.14	104.47	106.61	102.95	101.66	104.48	105.5	100.45	102.3	102.71	101.77	104.58	105.25	108.43	106.73	104.96
110.92	111.1	114.79	114.07	112.36	110.76	110.53	112.47	116.65	112.78	113.16	113.19	115.53	108.03	115.53	112.61	110.55	112.63	112.43	107.7	110.57	109.73	114.24	111	113.12	112.15	107.71	112.2	115.9	111.29	114.07	109.86	112.53	109.69	111.34	108.47	111.57	112.42	109.79	111.19	114.96	112.47	110.38	112.86	111.6	113.44	114.77	109.53	114.17	112.64
111.15	108.99	111.5	108.66	111.3	108.07	110.1	112.96	104.55	108.48	111.18	110.85	110.77	110.68	108.63	112.52	110.37	111.72	110.66	110.11	106.23	106.73	107.87	107.43	108.32	106.83	108.64	108.83	111.47	115.36	111.26	108.7	110.35	107.84	113.81	114.94	110.26	103.97	113.38	112.42	106.22	111.78	110.64	109.9	113.25	110.86	113.25	111.21	116.76	106.56
105.1	105.59	104.84	108.79	108.45	104.34	108.2	102.93	105.82	104.19	110.32	102.1	104.85	107.16	102.32	107.41	107.96	107.59	105.26	104.49	103.52	105.49	108.83	107.42	104.3	101.39	105.24	108.88	104.82	105.81	108.73	106.09	106.9	103.44	106.11	103.61	105.13	105.23	103.6	100.99	103.45	102.77	105.5	102.81	107.57	106.23	105.65	103.34	107.31	106.48
105.88	107.12	106.95	103.61	105.84	100.58	103.14	106.01	102.94	104.05	106.58	103.2	105.04	103.23	104.21	106.13	103.69	104.16	104.98	103.35	105.32	107.44	105.18	103.06	108.18	101.66	105.11	107.14	103.77	107.02	108.93	108.33	106.24	104.44	106.21	107.07	107.29	104.75	104.74	108.91	106.08	104.35	104.06	102.61	103.65	100.73	104.58	104.5	104.67	107.52
101.34	104.5	107.81	108.52	103.92	101.51	101.48	102.54	105.52	103.97	103.08	107.17	105.05	105.42	104.39	104.03	105.16	103.16	101.7	101.62	106.62	104.99	106.96	103.26	101.41	102.67	108.33	109.63	107.61	104.88	100.56	100.67	103.83	102.6	106.08	106.68	104.58	103.12	107.09	106.83	105.69	101.58	104.71	103.32	102.62	105.18	102.21	101.72	104.84	102.34
103.35	100.16	104.97	99.292	102.1	99.427	106.11	101.86	102.92	96.637	102.33	101.37	103.76	101.02	104.15	103.98	98.272	100.92	100.63	102.98	105.85	98.941	100.54	103.32	99.446	100.77	101.56	101.72	101.5	99.932	102.41	102.73	97.874	107.42	101.02	99.817	98.332	99.071	99.465	99.31	103.15	98.233	96.582	99.978	100.35	99.512	102.03	97.917	99.329	102.17
106.19	107.81	104.41	104.81	105.64	106.48	106.22	109.92	105.68	106.58	103.65	108.63	105.88	106.71	103.67	111.32	107.9	99.234	101.22	106.97	105.54	107.95	102.1	108.8	102.06	105.15	103.38	105.32	105.05	99.178	100.67	99.333	108.16	102.57	109.63	106.38	104.3	103.78	101.47	107.46	105.58	107.92	103.73	105.29	104.21	101.16	104.96	107.71	103.39	104.48
103.69	107.64	106.15	109.43	108.84	109.22	105.45	103.92	108.31	105.54	108.91	110.58	109.32	103.17	103.34	104.45	103.81	107.33	106.04	110.65	109.86	104.87	106.74	107.98	105.25	110.04	104.51	105.4	106.06	104.52	104.01	106.4	105.19	106.59	109.57	106.51	102.36	106.78	106.39	107.73	106	105.91	107.58	108.42	108.97	101.12	105.37	106.88	110.62	104.67
106.2	102.59	105.2	104.21	105.7	104.69	103.39	103.52	102.48	103.61	104.58	105.8	101.12	103.84	103.9	103.79	106.34	106.8	102.32	106.58	102.72	99.119	104.54	103.61	102.07	104.61	104.36	104.32	105.41	105.53	104	105.1	106.29	101.75	101.99	100.84	103.59	107.14	105.63	108.01	101.39	104.76	100.25	99.986	103.53	104.34	106.92	101.87	103.7	104.51
108.02	102.3	106.55	107.06	103.83	104.7	99.253	102.6	109.97	105.68	103.57	99.964	103.46	104.81	106.23	106.14	108.21	103.22	105.14	102.91	107.02	106.34	101.79	109.22	101.54	108.16	108.36	105.88	104.24	106.87	107.81	108.65	106.06	105.73	105.81	104.9	108.98	107.65	104.02	106.85	106.2	106.8	107.81	100.86	107.31	106.03	106.1	106.01	105.92	101.42
105.57	105.56	109.17	110.08	110.95	103.25	110.53	109.34	108.24	107.76	110.45	105.75	108.31	106.89	105.78	107.8	110.02	106.03	107.77	107.92	108.95	101.91	107.65	104.34	108.28	110.11	107.25	106.37	108.26	104.23	105.31	108.37	108.83	104.61	104.01	107.52	108.67	112.69	108.28	103.51	113.22	108.73	105.3	109.53	109.5	106.66	104.34	110.13	104.85	110.63
95.835	97.518	98.972	100.08	98.853	99.703	98.288	100.46	96.447	101.73	98.051	98.874	99.693	99.996	100.26	104.03	100.38	101.24	97.165	99.48	101.93	101.71	100.5	102.54	104.08	101.62	106.22	103.91	95.75	104.06	104.02	95.926	97.922	98.289	100.69	101.68	99.786	96.704	100.38	93.289	101.78	102.72	102.73	99.333	98.843	102.67	99.954	98.218	97.087	104.43
120.96	113.29	122.53	119.04	112.93	115.66	115.81	120.1	119.77	118.77	115.5	121.41	119.97	122.87	118.25	115.42	116.77	118.44	114.78	117.14	118.16	114.32	121.52	117.41	116.16	118.03	118.05	118.12	121.79	116.85	121.47	118.73	117.42	115.64	118.69	115.9	117.04	121.61	117.7	118.76	116.75	120.82	119.09	117.39	116.78	115.37	118.19	112.92	117.51	118.24
109.03	108.51	109.88	108	110.27	112.51	112.1	115.23	117.47	112.54	104.98	115.21	113.73	112.36	112.88	112.37	114.79	114.17	109.91	115.12	111.52	106.64	110.33	115.9	110.01	110.66	114.12	106.85	110.33	112.49	111.98	106	113.57	113.25	113.35	118.24	113.47	111.47	112.85	108.34	113.1	109.69	110.2	108.74	112.01	108.17	107.05	112.24	111.33	105.72
111.71	109.23	112.47	114.48	109.95	115.46	112.92	110.99	107.64	111.73	111.3	115.17	111.23	112.12	113.01	114.71	113.28	110.88	113.17	111.08	111.88	116.12	108.82	110.85	113.97	107.13	110.82	113.83	110.5	114.09	110.08	112.05	111.56	111.37	110.14	109.65	112.01	109.46	110.04	110.96	111.75	107.35	112.59	112.8	110.27	105.76	110.76	112.57	114.03	113.42
99.628	101.05	99.605	101.17	98.049	98.4	98.322	102.67	102.57	100.49	103.46	100.29	104.67	104.3	98.971	100.96	98.585	108.73	99.23	103.46	101.48	97.331	98.441	103.02	102.01	99.677	100.56	103.54	102.76	99.037	99.482	101.61	103.44	102.32	102.04	101.02	100.49	104.26	99.474	103.29	99.691	98.6	98.993	97.189	99.518	99.74	100.52	101.59	102.74	99.833
112.82	110.24	112.51	114.44	107.27	111.29	107.66	110.4	109.34	115.52	110.08	113.02	112.18	104.92	109.75	109.09	108.89	112.61	112.38	110.45	109.67	111.59	109.67	111.14	106.83	111.92	111.91	114.39	109.07	112.26	107.79	108.36	108.31	111.95	107.18	108.37	115.45	109.7	111.78	112.7	111.12	112.5	110.82	110.11	111.78	109.41	115.68	110.3	114.25	111.22
105.76	109.74	108.59	101.95	106.46	107.01	107.11	108.12	106.39	105.61	104.28	103.1	104.85	108.65	108.39	100.49	103.65	110.19	106.39	106.67	106.01	102.21	104.66	108.8	104.44	105.03	106.61	106.11	108.76	104.25	106.2	104.15	108.45	107.11	103.4	106.56	106.08	107.67	104.89	104.8	106.48	100.62	103.8	104.78	106.83	111.23	102.14	105.55	108.32	101.15
112.38	114.96	109.1	110.58	115.09	113.21	106.98	110.91	111.09	109.07	111.3	112.35	107.73	107.31	108.27	111.71	105.31	108.26	111.84	112.55	111.41	114.68	109.38	109.15	109.98	109.93	111.58	113.09	108.33	111.48	109.01	113.31	109.8	109.64	111.19	107.35	114.47	104.03	113.06	108.47	108.83	112.6	107.82	108.47	109.15	112.56	111.07	111.56	113.57	108.76
106.16	110	107.11	112.84	110.02	113.74	113.29	108.52	108.1	106.37	108.53	106.2	112.58	108.75	105.95	112.45	111.97	112.79	106.41	111.36	102.97	109.2	110.84	111.15	114.41	111.99	111.75	107.42	109.55	106.99	113.51	111.19	112.86	109.45	110.91	113.54	113.06	111.31	111.77	107.44	109.45	109.4	113.34	111.01	110.28	108.89	109.82	107.27	108.09	112.79
107.68	107.73	106.18	110.64	114.54	109.61	109.69	110.21	109.85	113.34	116.82	110.37	116.6	106.49	110.45	107.58	111.2	112.12	110.55	107.32	109.65	109.59	106.72	113.22	109.42	112.21	109.09	115.23	113.47	110.59	115.42	114.35	110.09	113.51	111.67	109.79	112.18	111.83	110.84	112.33	111.67	111.63	112.85	110.93	110.95	109.3	113.97	106.82	107.44	111.18
104.16	102.94	103.92	104.49	104.16	102.92	104.24	102.84	101.5	106	105.38	106.2	102.37	100.91	103.47	109.39	106.47	98.863	107.33	104.01	108.92	102.58	103.03	103.62	105.49	105.2	106.41	105.32	105.05	103.88	104.83	106.7	103.94	99.666	98.559	102.03	103.24	107.72	107.1	106.56	106.6	104.92	100.09	105.03	107.76	102.8	104.63	104.76	105.2	103.45
106.7	109.8	110.71	108.82	111.96	116.32	112.27	114.01	111.18	111.27	110.7	113.41	113.17	111.87	109.45	115.14	111.73	112.13	112.42	108.62	110.65	113.27	108.76	109.43	115.33	110.95	109.22	116.53	115.52	116.11	111.89	111.86	109.36	107.36	108.1	109.76	111.46	113.29	108.4	111.15	110.26	111.14	114.69	111.96	114.31	109.4	113.96	115.06	114.34	112.02
104.72	109.12	105.9	103.94	104.34	108.76	108.28	110.06	108.34	104.95	108.26	107.31	106.72	111.44	104.37	106.6	106.37	107.81	108.14	107.67	106.37	107.07	108.67	103.67	110.67	107.49	107.39	107.32	106.86	105.5	106.24	104.02	102.84	104.72	105.56	105.47	104.76	105.33	107.41	113.41	108.03	110.23	106.75	101.76	103.93	109.91	105.42	109.05	106.97	104.34
110.34	110.84	108.96	109.24	110.62	115.49	111.2	109.46	110.42	109.29	111.35	110.43	111.08	111.76	109.1	111.28	112.53	107.07	114.45	114.55	110.12	109.89	110.84	111.54	109.58	111.12	112.61	112.85	112.68	108.37	110.31	106.67	110.22	114.48	110.17	114.2	111	111.65	113.81	113.54	113.99	110.73	111.89	109.11	113.92	110.08	111.34	111.94	115.2	111.23
104.76	102.71	105.54	107.25	103.96	98.675	100.56	100.75	101.66	106.11	99.095	104.08	104.29	103.9	106.01	104.42	106.09	104.62	106.66	104.92	103.01	101.96	110.78	107.55	107.92	106.42	102.86	102.63	101.94	99.428	103.9	105.9	101.68	104.65	103.74	105.11	108.89	103.86	104.95	104.76	99.704	108.06	104.28	105.08	106.85	102.04	108.11	101.21	105	102.47
108.71	105.96	106.54	106.07	108.81	100.96	106.68	105.42	112.35	106.99	108.43	105.82	106.9	104.74	105.77	104.01	104.82	107.68	104.35	105.09	104.68	107.5	104.21	106.24	106.36	104.5	108.47	106.54	109.37	104.49	103.98	106.04	104.05	104.88	106.51	107.66	105.49	101.24	102.42	103.81	105.77	109.13	102.52	102.79	103.39	105.95	108.5	107.7	105.15	108.08
107.45	101.75	108.1	104.21	104.21	105.62	101.92	102.55	106.44	101.24	102.4	107.15	106.46	105.18	106.98	107.38	105.71	106.72	109.84	106.03	104	107.58	107.64	105.99	104.25	105.65	111.97	108.77	110.81	105.08	105.69	105.56	105.52	107.46	103.12	109.21	107.16	107.81	105.32	107.41	104.06	106.31	108.98	103.22	109.57	106.5	106.91	101.88	107.55	106.49
108.12	106.04	102.81	104.13	105.31	104.04	108.4	101.87	108.86	103.92	101.23	105.93	102.83	106.73	101.72	107.3	103.71	106.67	101.95	106.94	105.43	110.42	100.16	102.39	103.57	101.34	105.5	103.84	104.29	105.49	106.87	107.99	106.69	104.73	109.89	101.48	107.22	103.39	107.28	99.565	102.46	106.05	105.88	103.15	102.66	104.66	107.42	107.83	103.87	104.38
104.62	106.4	103.88	104.68	103.69	106.46	109.57	109.3	104.21	105.02	99.882	106.2	103.15	105.86	105.91	107.18	102.34	104.52	104.07	104.68	104.62	102.4	102.49	104.67	110.18	104.18	106.94	105.47	100.54	101.78	104.44	103.21	104.22	104.7	98.643	108.77	109.52	106.1	103.35	105.37	104.14	104.77	104.65	103.68	102.08	105.88	103.67	100.91	104.27	103.58
115.16	113.62	112.12	108.85	110.23	105.53	108.2	112.74	109.33	108.83	107.98	106.78	106.14	110.58	110.26	106.93	106.68	108.23	111.56	114.24	111.52	112.06	113.81	111.74	106.7	107.67	112.18	112.28	110.31	112.2	110.53	110.3	111.15	108.28	109.49	109.69	116.55	109.89	113.79	109.53	110.28	112.87	105.55	110.01	111.1	107.21	108.53	109.97	113.07	112.38
110.56	109.17	104.1	108.21	108.81	108.48	105.16	104.2	103.44	111.11	109.46	107.79	110.51	106.89	108.37	106.42	108.26	103.98	108.79	106.89	104.27	108.1	108.06	103.7	104.33	108.71	104.3	110.16	106.17	106.82	108.79	104.57	110.41	107.03	109.6	106.2	107.43	109.3	107.9	105.16	106.3	107.26	104.81	106.62	107.3	108.78	104.99	105	103.17	106.44
105.39	106.49	106.17	104.4	105.84	107.14	104.82	103.29	107.85	110.43	106.01	106.76	103.23	103.95	105.61	103.04	106.37	104.39	105.88	103.82	105.94	104.38	107.46	103.72	109.21	104.83	101.24	105.35	104.22	105.06	101.73	101.79	106.46	108.06	104.93	107.82	104.76	105.36	109.65	105.12	109.09	109.23	103.75	105.72	106	110.92	107.76	110.93	109.02	109.89
108.12	112.51	113.18	112.37	111.48	112.33	110.14	109.16	109.43	113.78	107.69	107.76	109.15	112.16	108.76	108.37	112.93	109.26	110.89	111.38	111.34	110.01	109.79	114.05	114.21	108.99	109.58	108.65	113.21	110.58	114.2	110.05	111.08	109.74	115.02	110.12	108.09	107.92	108.5	112.85	112.93	111.94	108.27	107.38	111.67	112.58	108.6	108.43	110.22	111.6
97.534	98.018	97.866	98.653	105.14	95.487	97.06	100.47	102.47	96.091	95.568	97.517	102.29	97.482	94.804	100.84	99.876	96.62	99.211	95.188	96.435	98.794	100.9	96.589	103.01	101.48	96.87	99.465	95.712	101.77	102.54	102.92	101.15	98.605	101.78	100.04	95.868	101.52	96.816	96.271	102.54	101.98	99.211	102.13	100.18	100.73	99.91	99.939	103.42	98.942
99.694	98.574	101.55	99.227	102.72	96.139	99.317	100.73	96.553	100.62	101.49	99.731	96.602	100.09	99.47	100.56	100.4	101.25	98.96	102.38	96.851	99.306	94.266	106.26	106.18	96.113	98.848	100.71	103.65	101.32	99.476	97.72	99.895	96.48	96.313	101.83	104.41	102.63	101.15	100.1	100.42	99.36	98.195	101.07	98.115	96.252	97.912	98.248	102.5	98.018
104.8	107.58	104.57	101.8	105.09	106.81	110.96	106.87	103.29	104.11	104.26	102.05	104.14	103.5	104.86	106.39	103.82	106	101.68	104.32	103.39	104.33	105.03	104.36	104.3	106.93	99.953	104.94	104.02	99.602	106.93	102.99	108.02	104.67	106.93	105.04	101.91	104.94	101.31	103.84	103.93	104.25	105.85	102.83	102.17	102.07	103.72	100.53	101.21	106.2
97.714	105.29	103.41	100.79	101.36	101.82	93.72	97.972	97.802	97.96	100.81	98.403	99.214	99.66	100.17	100.75	99.378	98.632	99.911	99.406	100.08	98.704	102.49	99.387	98.136	98.196	97.784	97.168	103.55	101.24	105.42	96.545	101.29	102.21	104.43	96.738	98.722	99.007	100.33	96.106	103.5	101.4	98.09	99.606	98.708	102.34	97.66	101.98	102.34	100.61
100.85	99.053	103.43	101.83	96.478	94.987	98.413	99.703	99.481	97.233	101.11	98.013	101.42	101.81	98.345	102.8	98.788	103.93	98.305	101.56	101.54	102.44	105.81	101.51	99.643	103.19	100.26	97.761	98.219	95.677	97.909	101.92	101.29	101.79	98.382	102.97	102.85	97.797	102.32	100.12	100.14	102.27	98.043	104.24	103.97	99.401	99.781	102.97	105.34	98.116
102.92	102.86	107.17	103.19	105.96	101.36	105.1	102.69	100.59	106.39	100.83	101.78	108.8	104.63	104.4	107.09	100.61	104.52	100.97	102.27	102.38	104.16	104.57	103.5	103.87	103.48	106.17	106.08	105.27	108.25	103.97	102.33	102.44	103.33	106.97	104.11	102.72	105.07	106.96	95.851	108.64	101.95	99.845	100.62	101.46	104.27	102.46	103.77	101.52	106.87
106.28	105.14	106.34	108.66	107.31	102.32	106.58	105.37	105.92	106.49	102.5	107.12	105.08	103.57	109.67	105.47	105.51	104.61	105.13	108.9	103.36	110.56	109.99	108.14	105.74	104.1	109.2	105.1	101.28	114.46	105.09	106.62	107.07	104.69	106.33	107.26	103.15	102.96	105.97	112.35	107.49	106.1	107.64	105.78	102.37	106.91	107.27	102.52	106.02	107.06
105.49	106.17	104.86	105.74	108.4	108.67	109.75	107.54	106.14	105.33	109.79	107.27	106.23	109.95	105.42	105.14	106.97	107.78	105.84	107.36	102.85	108.52	104.15	106.4	108.36	102.56	110.8	106.76	106	104.99	105.84	101.94	101.35	104.72	107.45	111.71	106.14	105.23	105.02	104.98	106	107.78	105.96	106.72	103.37	104.82	107.07	107.48	110.59	103.91
103.87	107.99	107.5	108.32	102.68	100.61	106.25	104.66	109.28	106.71	108.24	105.52	104.12	105.89	107.46	105.74	105.71	108	107.03	103.74	108.92	105.3	104.72	106.63	99.931	105.94	104.69	102.72	107.14	105.16	103.55	103.95	104.24	105.81	105.41	105.51	104.38	103.99	106.74	106.39	107.1	102.28	106.98	106.66	108.54	102.56	104.44	107.36	104.01	102.66
106.89	105.6	102.97	107.23	104.9	103.26	107.32	105.37	102.5	104.29	101.87	103.21	105.03	104.8	104.86	106.59	104.55	104.78	105.93	105.33	105.25	107.47	109.52	102.14	106.41	99.018	105.87	104.56	101.92	103.47	107.29	101.06	106.43	104.87	106.58	108.05	108.24	105.25	103.94	101.3	103.97	106.34	105.19	103.87	98.879	107.63	102.03	109.83	105.64	105.39
108.24	104.66	105.3	103.89	101.69	107.66	105.7	102.81	102.69	104.82	107.51	105.7	108.62	104.68	106	106.41	107.89	101.87	107.77	104.59	104.02	102.68	106.43	112.31	103.71	107.23	105.21	106.29	108.13	104.29	105.92	108.47	107.07	106.92	104.22	104.97	102.42	106.82	109.51	107.04	105.16	104.77	108.94	111.44	103	104.39	103.69	103.14	105.41	104.06
110.76	107.82	113.3	115.23	108.2	110.77	109.64	116.82	112.03	114.11	111.38	109.15	111.91	111.56	113.31	109.35	116.26	113.4	112.92	109.53	109.26	106.41	110.56	114.11	116.43	114.12	109.09	113.56	110.86	112.33	111.92	112.01	109.79	110.34	110.4	110.38	108.41	110.75	114.72	111.44	111.42	110.69	114.24	112.78	109.97	109.9	113.97	109.27	116.43	111.38
102.84	99.251	102.39	98.947	96.374	99.557	99.703	103.05	101.41	103.37	99.078	98.884	97.996	99.261	104.16	100.36	101.55	97.212	102.64	101	101.31	101.09	97.918	98.692	99.428	100.04	95.83	100.14	99.84	97.247	101.42	101.93	100.33	102.5	97.66	102.52	98.705	101.59	100.13	99.511	98.622	98.051	99.707	95.379	101.6	97.607	99.399	99.065	98.445	101.24
105.48	107.28	105.63	102.42	108.79	103.92	107.1	109.24	99.11	107.14	108.93	110.25	110.58	106.65	106.15	103.85	102.45	100.56	106.77	107.09	108.72	103.67	103.26	105.6	109.94	108.44	103.96	103.37	103.31	107.16	106.35	107.18	105.91	105.75	105.91	106.88	104.67	107.67	106.33	107.33	104.61	104.87	107.11	105.07	104.69	104.11	109.38	104.2	105.24	107.5
118.37	110.09	114.76	107.02	111.09	109.72	109.6	115.13	113.67	110.37	114.5	113.59	114.07	110.86	110.37	112.81	110.32	112.84	112.69	109.65	110.3	118.82	115.28	118.77	110.02	111.08	112.61	113.5	109.83	115.56	112.17	109.91	115.45	114.51	112.23	113.7	107.1	115.74	110.18	113.89	114.69	105.92	110.22	110.41	113.96	109.61	115.09	114.76	111.95	107.89
102.45	101.82	106.29	103.18	105.35	105.28	107.79	102.74	103.56	105.15	104.07	103.62	106.26	102.61	101.7	101.71	105.15	106.78	112.69	103.42	100.52	105.56	106.47	104.26	105.5	105.46	105.77	104.6	105.49	101.39	106.64	106.46	104.34	108.35	102.92	105.89	105.88	104.26	103.42	105.57	109.68	103.4	100.82	105.19	104.29	101.76	104.58	101.92	103.24	101.43
105.88	105.06	106.55	108.29	106.21	104.83	108.49	106.03	109.94	104.7	106.98	110.2	104.26	111.12	107.94	105.42	108.83	109.36	106.54	106.07	108.97	107.32	108.46	107.06	108.26	103.92	107.5	105.11	108.7	105.94	108.6	109.74	108.48	104.76	108.6	104.99	108.64	106.94	106.3	104.74	108.56	106.61	101.28	107.56	106.09	109.24	111.3	108.82	102.47	108.97
112.36	114.21	111.28	106.65	112.14	115.52	113.41	109.4	113.31	111.89	111.31	112.82	111.55	108.9	114.5	110.46	111.91	111.71	108.04	112.48	110.71	115.36	111.63	115.44	108.04	112.7	112.56	110.64	112.5	111.51	107.19	111.29	110.34	114.74	112.24	112.07	114.08	111.12	115.27	111.54	113.57	108.48	113	110.44	111.31	112.05	108.54	112.01	112.64	107.08
99.018	97.23	101.3	96.827	103.46	103.41	101.15	98.655	104.54	100.11	94.719	98.083	100.48	104.91	102.93	100.83	99.971	97.605	95.963	102.09	101.1	103.69	100	102.35	99.318	99.44	98.189	102.39	100.12	97.734	99.538	97.458	100.79	99.271	97.954	101.91	100.99	99.718	101.68	96.656	98.128	101.16	103.21	98.914	100.12	97.733	103.32	101.57	93.693	97.465
97.437	105.71	99.707	98.796	101.25	102.71	98.758	102.62	101.98	101.46	100.94	102.78	100.08	99.128	101.51	102.95	101.68	105.23	100.19	104.54	97.796	102	97.988	99.579	103.05	97.883	99.202	101.54	102.19	99.542	104.13	101.12	100.04	103.74	98.217	103.8	100.54	103.84	98.589	103.98	100.9	102.97	99.47	96.965	99.81	100.99	100.5	101.52	103.66	100.93
107.13	103.78	106.89	103.66	106.15	106.89	105.49	101.42	106.98	106.61	104.18	105.86	107.2	100.48	112.32	109.06	103.33	110.83	105.02	109.59	107.01	106.63	107.34	104.8	104.89	108.58	108.65	109.27	107.25	107.19	103.32	105.11	105.04	105.3	103.62	105.85	111.02	104.79	102.53	105.99	106.34	104.07	105.7	106.31	103.51	104.44	106.29	108.67	107.06	103.21
107.71	106.41	111.21	105.77	108.76	103.88	105.4	106.08	109.42	108.31	105.22	101.04	105.7	107.22	107.64	109.65	107.3	107.44	104.5	102.27	105.8	105.34	108.47	105.27	110.16	104.48	103.61	106.15	106.38	108.57	106.68	109.56	103.64	105.55	106.34	107.41	108.05	105.79	109.53	107.78	108.68	105.58	106.99	109.16	104.93	106.29	107.92	105.07	103.34	107.31
110.11	108.99	113.55	109.53	105.52	113.1	115.22	112.25	111.88	111.89	106.83	113.03	107.08	109.77	115.1	112.62	110	112.73	110.5	108.61	113.5	108.77	115.33	111.96	115.45	113.55	109.96	115.83	110.87	114.29	112.5	116.66	111.23	110.63	112.25	112.1	111.37	112.38	112.93	114.71	113.97	113.74	113.25	107.12	111.4	112.31	113.31	109.53	113.17	112.18
108.84	111.58	109.53	112.74	111.02	111.94	113.18	111.08	110.86	117.42	112.81	113.82	110.93	109.83	110.99	116.25	114.1	109.14	107.11	109.48	104.7	112.18	107.75	109.23	113.58	110.24	112.93	112.63	114.6	111.42	108.92	107.75	111.47	110.82	108.13	110.65	111.63	109.68	111.74	108.95	114.03	111.52	111.08	109.5	114.27	111.13	112.06	109.22	109.51	110.18
117.08	112.42	113.95	110.69	115.06	114.98	111.54	115.51	113.41	112.98	114.65	112.98	110.63	112.51	111.28	114	113.1	110.79	107.37	114.59	114.49	111.5	117.8	107.58	109.7	110.15	114.65	113.3	111.64	117.61	109.99	113.18	108.53	113.82	111.83	115.08	111.35	113.68	112.35	108.99	113.12	114.96	116.16	110.91	115.35	113.18	112.91	114.37	113.51	117.4
112.32	105.93	106.24	106.88	107.06	106.61	110.27	105.64	106.1	105.04	106.73	107.84	112.08	102.64	106.21	105.06	107.54	106.62	105.56	107.73	109.46	112.84	104.97	103.94	106.35	103.27	105.6	107.9	110.35	107.53	111.32	106.18	103.52	103.74	106.89	110.06	107.34	105.97	108.33	102.87	107.83	106.89	104.98	106.97	107.98	110.36	105.67	104.81	109.25	111.32
113.98	115.88	114.39	112.61	111.72	105.7	107.64	109.2	112.64	107.4	115.36	114.3	107.51	113.04	110.58	109.69	113.35	112.97	113.41	112.97	111.38	113.79	114.4	113.1	112.56	112.53	111.03	109.79	113.49	107.45	108.88	113.08	109.85	109.2	113.13	113.87	112.16	111.31	114.57	110.15	113.46	109.6	111.48	113.72	110.89	108.87	113.55	111.22	112.84	113.44
111.32	107.83	113.17	115.63	109.83	115.47	111.74	110.48	112.81	115.45	114.07	109.68	110.83	109.66	111.82	113.94	116.33	112.13	111.89	114.81	109.85	118.63	113.44	115.57	114.99	120.89	111.95	114.29	110.54	113.32	112.3	111.46	111.82	116.62	111.75	109.58	115.09	111.73	110.3	112.82	108.58	113.72	115.36	111.31	113.77	112.98	109.35	104.31	113.42	116.3
105.11	103.97	108.48	107.2	102.25	111.35	104.61	110.43	106.26	101.53	109.45	107.79	105.44	105.38	105.17	106.24	104.82	105.52	106.63	113.49	103.65	107	106.6	111.13	110.49	105.74	103.91	104.66	107.6	108.3	104.97	112.53	105.32	109.44	102.69	105.01	107.5	103.97	107.07	101.13	104.47	104.82	105.74	105.99	108.25	104.06	107.38	109.38	106.84	101.82
112.28	110.64	106.08	111.71	110.8	110.79	112.25	111.83	113.52	110.29	109.45	116.24	111.76	111.1	108.01	110.3	114.62	112.39	108.53	113.18	112.44	112.46	115.75	107.87	112.09	109.28	108.17	110.53	115.88	110.57	111.14	112.19	110.77	110.66	109.73	109.5	112.11	109.23	110.22	116.05	114.26	118.49	110.34	115.23	109.78	107.79	108.02	112.75	113.74	109.71
106.77	105.9	106.39	108.58	108.73	105.33	106.49	102.42	106.15	112.41	105.76	109.38	103.42	106.6	105.36	105.79	107.26	107.34	109.59	107.64	109.03	110.13	109.77	109.28	109.42	108.29	104.2	108.94	108.66	112	105.98	104.77	105.31	105.12	112.03	106.72	103.89	105.15	107.37	107.4	105.37	111.58	106.88	103.87	105.25	106.07	105.13	110.62	107.43	108.36
104.59	101.45	103.21	107.96	103.21	111.13	102.94	104.37	105.79	105.8	108.81	106.46	101.81	104.82	110.03	106.77	105.16	103.77	106.67	106.7	104.09	103.94	107.33	103.23	103.83	104.05	107.5	97.558	101.08	105.22	101.57	107.52	104.5	107.03	109.01	104.38	111.26	107.14	108.71	106.71	103.19	106.59	109.14	105.09	108.91	108.53	110.32	107.09	107.28	105.77
114.72	113.64	115.21	110.1	113.67	114.83	109.92	114.02	109.28	113.11	111.17	112.9	112.19	116.32	109.24	115.67	111.15	109.54	106.32	112.25	115.2	114.17	113.64	116.69	117.04	112.49	110.82	115.33	111.04	112.37	114.6	113.52	111.87	112.14	112.19	108.12	114.03	117.78	109.58	112.79	115.74	109.55	114.66	116.38	111.36	113.97	115.13	110.73	109.76	113.67
105.35	103.8	104.57	105.95	102.49	103.4	111.35	108.06	105.24	107.41	107.64	105.32	105.76	107.29	108.55	106.72	102.88	103.86	102.64	107.71	100.58	107.29	106.32	104.46	109.87	107.68	103.65	106.1	108.88	105.8	108.89	106.56	102.75	107.72	107.42	108.05	105.29	105.78	104.54	101.41	106.74	106.64	106.06	105.69	102.26	102.72	104.64	101.77	113.21	109.43
98.262	95.977	99.67	103.75	95.021	100.02	99.933	102.54	99.448	97.712	100.06	99.088	104.31	97.195	97.274	101.81	100.71	97.81	99.334	98.259	103.61	100.85	98.333	101.27	104.97	97.147	95.979	100.07	100.9	100.06	101.08	102.46	97.631	100.75	102.62	102.24	100.46	100.99	99.507	97.21	97.761	99.402	94.834	99.547	103.01	102.72	98.56	100.69	100.89	101.61
104.87	101.58	109.72	107.94	105.61	110.57	101.21	101.53	105.74	105.29	104.46	103.8	102.23	102.93	108.23	100.69	103.25	107.66	99.734	104.94	102.11	105.8	104.59	108.4	108.44	103.32	108.99	103.75	98.23	103.64	108.15	108.46	108.66	103.73	103.46	106.01	108.19	105.28	106.77	105.3	107.3	105.63	101.22	106.12	104.75	108.1	106.96	103.82	103.86	108.57
111.01	111.88	113.25	104.95	113.23	113.14	114.92	109.62	113.12	108.74	112.96	107.39	114.61	110.21	108.75	111.47	107.54	108.35	108.97	110.55	111.43	111.65	108.66	111.63	109.88	109.57	107.48	113.27	109.38	107.65	112.98	110.69	107.96	109.66	111.15	112.44	112.11	109.25	110.89	110.78	110.11	110.78	107.88	111.7	109.97	111.95	109.67	111.41	110.83	114.6
108.13	109.91	113.5	113.74	110.07	111.75	108.04	113.68	110.59	111.38	107.39	108.61	112.01	111.27	109.8	113.2	113.39	109.91	113.46	113.95	112.67	107.73	110.67	111.73	113.08	109.02	114.07	109.64	113.19	112.77	116.43	113.67	112.48	111.34	109.65	116.07	115.23	112.79	111.72	113.42	111.16	110.66	113.07	112.22	109.81	110.2	110.85	112.22	110.77	113.33
108.97	111.56	113.98	110.08	112.35	110.31	115.18	110.71	111.86	109.4	113.82	109.27	111.2	112.92	110.07	111.86	107.81	110.71	116.39	112.64	111.96	114.49	113.9	108.88	113.92	111.29	109.21	114.76	110.19	112.83	112.65	110.32	111.85	111.16	111.96	111.21	117.54	109.01	112.33	111.53	110.82	110.26	109.96	107.82	108.68	113.54	110.2	111.12	110.86	111.64
109.33	100.43	106.48	108.72	103.61	104.92	104	103.17	102.56	103.18	102.28	104.19	106.53	102.17	105.7	103.54	105.23	100.62	105.89	103.07	103.53	107.54	100.16	106.76	102.64	103.44	101.9	103.99	103.13	104.41	104.94	105.6	110.39	101.66	103.7	108.78	105.24	108.74	103.57	101.69	107.81	103.73	106.22	105.05	104.78	109.07	105.8	104.68	110.85	101.95
105.41	102.37	106.58	105.09	105.65	108.08	106.1	102.7	105.96	110.51	107.1	105.54	106.81	105.33	102.25	103.09	108.6	102.15	108.87	106.66	105.81	102.12	106.53	101.95	105.94	105.98	104.41	107.89	103.97	106.26	104.44	106.8	105.55	107	107.12	104.82	107.06	109.6	102.89	107.08	104.89	98.061	101.25	102.99	105.53	104.62	104.66	105.4	108.81	103.75
113.43	109.3	111.65	113.48	112.44	109.08	110.39	111.14	112.36	109.05	109.38	113.05	108.52	110.25	115.03	114.4	107.72	115.06	111.5	114.36	111.85	113.03	107.92	112.99	111.33	111.67	110.94	112.01	109.61	116.99	108.01	107.7	107.19	110.1	111.02	112.94	112.58	111.1	110.56	110.45	111.34	109.76	114.56	116.35	109.75	109.36	113.54	111.09	110.22	113.58
101.04	100.19	98.891	100.27	95.796	98.553	99.909	98.675	96.228	96.683	95.944	98.145	99.362	95.385	99.396	98.402	99.594	99.857	103.51	99.748	100.45	100.03	98.47	96.974	101.06	98.671	100.16	98.965	100.8	96.989	101.46	99.31	99.069	100.37	98.169	97.444	95.839	102.35	98.66	99.924	105.73	96.755	99.844	101.01	94.945	99.879	97.432	97.051	96.836	97.112
108.1	107.29	108.8	109.45	110.78	115.36	110.87	119.73	112.05	112.95	110	108.15	108.35	110.1	116.38	111.57	112.49	112.21	106.09	111.59	108.87	113.3	109.85	110.27	112.04	110.16	110.82	111.29	109.87	114.32	112.36	111.29	110.27	111.49	111.58	104.68	113.17	110.12	115.38	111.68	110.64	107.82	107.53	109.42	109.55	109.29	109.85	112.45	112.08	112.55
103.72	107.71	101.28	104.08	106.21	102.86	109.25	102.2	105.44	105.64	102.01	103.29	111.33	101.13	106.54	107.27	107.85	101	105.09	105.41	107.69	107.31	100.95	105.61	107.06	102.91	105.08	104.72	105.04	105.9	103.9	104.78	109.88	104.62	105.96	102.97	107.02	108.26	106.72	105.68	103.8	105.36	108.54	106.38	106.52	103.23	107.14	103.98	102.13	107.85
106.61	106.24	104.57	108.37	103.76	108.36	102.58	106.86	109.93	105.11	105.17	106.79	107.87	107.53	107.58	103.77	106.29	107.07	102.45	106.15	109.65	103.24	108.93	105.64	103.35	108.25	105.75	107.25	104.14	105	105.67	110.35	108.51	103.82	102.11	108.5	104.65	103.79	105.71	105.85	109.44	106.18	107.3	110.13	113.81	102.65	109.04	107.68	105.38	104.64
111.38	109.64	114.18	108.34	110.46	108	112.23	110.37	109.26	110.79	113.18	112.63	113.66	109.9	109.5	107.93	114.53	114.94	115.69	111.17	114.48	112.83	115.69	113.83	112.77	106.44	115.73	111.83	109.7	109.48	112.41	111.87	107.42	113.96	107.83	111.89	109.73	108.11	110.95	110.44	112.39	112.9	111.45	114.45	112.01	112.84	115.6	109.98	112.04	106.7
110.76	110.89	112.57	106.34	110.77	113.08	109.58	109.95	114.61	111.28	112.09	109.38	114.5	114.56	111.05	112.41	112.44	113.6	111.92	113.08	112.43	112.53	112.76	110.8	107.99	111.76	111.6	112.85	111.61	111.38	110.48	110.91	110.45	108.31	112.62	111.1	112.39	109.62	109.63	111.09	108.26	108.94	109.7	111.77	114.29	110.18	113.18	113.4	109.94	110.12
102.27	106.52	105.87	107.56	105.11	104.44	104.98	107.09	103.68	106.13	106	105.49	105.98	103.04	103.24	106.3	107.36	100.95	102.66	108.91	101.17	105.75	106.72	109.64	108.44	107.84	104.87	107.8	109.61	109.77	107.39	107.44	105.16	103.18	106.25	106.17	104.68	106.91	109.03	104.72	103.23	106.39	109.06	106.49	106.99	108.19	109.26	106.34	104.43	100.62
106.68	103.5	108.07	107.61	107.8	106.98	111.79	107.65	108.34	108.19	104.77	108.89	104.02	105.35	107.92	106.32	106.14	105.49	106.74	109.38	108.14	107.93	109.58	107.45	111.03	102.03	105.69	107.23	102.57	107.16	104.58	105.36	106.11	110.66	106.7	109.57	107.47	110.88	106.58	106.26	109.27	109.96	105.29	107.12	109.3	106.84	102.78	107.73	107.51	109.04
103.23	109.57	109.88	104.74	99.609	102.5	101.24	106.82	105.5	108.59	101.88	102.75	109.1	106.34	102.07	104.19	111.36	103.05	99.482	110	101.36	107.07	107.84	103.72	105.69	107.21	105.2	105.67	101.7	106.41	101.98	104.26	103.97	104.94	104.34	107.47	100.84	105.14	104.03	111.83	102.52	104.31	106.01	102.74	98.256	101.59	102.15	102.22	106.29	103.38
109.53	106.49	111.06	108.12	105.18	103.93	105.38	107.82	104.3	107.47	102.87	107.17	100.46	100.41	104.68	105.56	106.08	105.06	106.97	107.42	105.67	102.78	108.35	106.76	104.63	104.4	107.33	103.3	106.63	104.63	106.25	99.944	109.17	108.71	105.5	105.74	104.42	105.17	109.93	103.56	108.39	101.38	106.77	104.77	107.19	109.76	106.42	107.45	105.56	105.29
103.82	97.062	101.6	101.64	97.288	99.225	98.159	99.701	98.661	109.05	100.34	100.43	98.04	103.49	100.15	98.616	96.318	98.559	103.67	99.288	103.3	104.55	97.154	97.915	100.19	95.238	98.571	96.951	100.53	101.93	99.53	96.467	101.62	100.85	98.332	97.614	98.059	100.88	98.027	97.957	103.1	97.215	102.77	103.17	101.78	99.334	98.133	100.72	96.904	98.095
108.65	106.5	108.1	107.11	104.48	110.03	103.75	108.22	105.47	103.1	104.86	107.21	109.35	106.61	108.23	104.48	103.64	104.71	104.13	107.72	110.67	108.84	104.45	103.89	106.93	108.22	106.92	106.54	106.51	111.57	107.2	105.6	107.33	109.91	107.07	103.51	104.26	109.3	107.55	105.2	104.95	105.76	104	103.69	109.88	105.43	106.03	103.53	106.58	107.38
107.19	104.69	106.65	103.65	105.92	105.7	108.3	107.93	101.74	110.1	105.29	102.65	106.14	108.68	109.62	100.95	103.06	105.28	108.39	99.41	105.52	107.87	105.2	107.65	105.11	108.85	103.73	103.28	109.92	105.05	107.07	107.86	107.45	111.45	112.86	104.11	106.48	107.44	108.59	106.77	108.43	107.81	106.04	107.76	108.41	108.17	106.23	110.53	107.8	105.04
102.5	108.93	104.06	104.54	107.1	106.37	109.14	103.94	106.97	108.2	110.43	106.82	104.72	103.93	106.17	107.79	105.57	107.79	109.14	105.86	103.4	110.75	106.48	106.1	105	102.2	106.74	101.19	101.44	109.25	104.15	104.13	105.59	107.14	101.67	103.23	101.15	105.42	104.04	108.95	103.52	105.2	105.35	106	104.12	107.5	106.52	108.01	103.48	110.38
113.78	111	111.89	114.51	110.66	112.11	112	113.92	114.28	115.93	111.53	110.98	113.33	112.02	112.9	111.67	109.16	114.91	111.04	110.09	112.85	107.26	111.59	113.47	107.78	109.92	110.76	109.16	114.61	110.92	109.79	111.65	107.76	110.77	112.24	112.05	113.59	115.08	116.06	112.59	108.17	113.57	112.42	111.76	112.98	114.55	108.03	112.18	111.03	112.28
107.24	101.94	110.43	102.88	108.36	104.17	109.81	102.43	104.48	102.54	107.74	107.34	104.1	105.19	107.32	103.68	110.12	102.85	102.03	104.44	101.45	104.41	104.29	105.06	102.33	105.72	104.45	106.05	105.12	106.28	108.18	112.02	104.42	101.48	105.35	108.13	107.04	111.36	110.25	103.18	111.47	107.73	108.47	108.18	105.23	107.8	109.32	107.32	101.73	111.1
110.8	106.94	110.24	110.98	113.83	107.81	110.41	107.01	111.05	114.54	109.97	111.18	109.5	112.78	111.39	111.71	112.4	111.25	109.59	110.35	107.33	113.99	108.98	110.85	107.71	107.36	115.71	112.13	109.04	114.33	109.37	105.43	107.58	114.36	113.4	113.93	111.18	107.73	113.4	111.21	108.81	109.4	107.47	111.67	110.67	109.4	114.24	110.17	113.45	111.95
114.04	111.86	116.67	110.93	110.74	108.37	114.27	111.74	107.9	116.1	113.68	112.52	109.39	113.8	112.72	109.36	114.06	110	113.17	106.79	111.22	110.35	106.93	109.44	108.96	110.87	111.79	111.85	107.21	111.28	108.12	106.56	115.56	112.87	110.31	114.33	111.04	115.39	110.07	112.57	110.65	109.32	112.61	109.81	113.04	110.79	110.23	112.41	106.5	113.62
108.05	107.9	110.19	105.08	109.06	109.31	111.34	111.1	109.99	108.13	110.62	114.33	108.8	115.98	107.6	112.52	111.16	110.07	115.31	107.37	109.8	111.64	112.07	112.18	109.72	108.79	109.91	108.8	111.99	108.94	114.43	106.25	110.66	107.25	108.93	106.68	105.85	113.03	109.6	111.99	112.79	111.83	109.3	106.73	111.14	110	108.18	112	110.21	109.29
98.382	100.17	101.99	96.46	93.77	102.24	100.35	97.709	98.088	101.43	102.82	97.561	99.931	101.92	93.485	97.078	97.789	105.01	103.29	102.15	100.67	102.87	99.174	102.94	103.12	101.04	100.48	94.745	102.11	104.32	100.79	102.81	101.65	101.51	101.72	98.78	95.997	100.93	99.174	99.697	97.251	96.315	99.465	96.123	96.941	98.896	101.21	104.41	96.68	101.14
106.56	105.22	110.14	109.38	103.11	101.64	110.71	105.73	110.85	108.48	103.42	106.68	105.2	109.19	107.43	104.11	102.39	107.2	105.98	106.05	107.01	104.58	102.82	107.69	106.73	102.27	106.09	105.13	106.59	109.98	107.21	108.4	103.41	104.25	108.72	109.13	103.88	101.77	111.01	106.29	105.98	105.25	107.2	109.26	110.52	105.93	107.36	110.8	108.18	107.13
115.01	116.43	116.17	120.39	115.94	114.33	112.44	116.69	115.36	117.49	116.59	116.53	116.66	112.92	117.38	114.98	115.81	113.66	114.91	117.42	114.07	111.03	115.25	118.7	114.82	116.25	114.69	112.31	113.27	117.63	114.29	114.76	118.36	114.75	115.98	117.16	113.88	114.45	119.65	116.76	112.98	116.64	118.13	118.17	114.94	119.88	116.04	119.65	116.92	118.56
115.15	109.16	113.88	110.51	110.73	112.66	108.68	110.21	110.23	109.99	112.22	110.23	109.79	111.08	112.77	114.86	108.42	107.61	111.42	109.78	107.1	111.98	112.58	114.17	113.65	112.93	110.32	111.46	109.89	109.49	111.34	110.11	114.57	110.66	110.21	115.12	111.34	107.11	110.86	109.91	109.2	110.3	113.56	109.47	109	111.33	111.35	111.96	108.86	113.28
103.83	106.02	106.07	107.73	107.04	101.25	107.33	105.09	103.19	106.11	108.42	103.15	103.1	103.93	107.9	104.54	103.69	104.41	108.62	106.51	106.94	103.17	101.16	104.85	104.14	100.7	103.73	104.35	103.51	104.56	108.41	106.46	110.16	109.1	106.05	100.45	105.98	100.62	99.85	105.01	103.67	106.97	104.87	105.34	100.73	108.4	108	107.75	99.674	106.03
111.54	114.26	112.76	111.78	115.03	112.5	114.49	110.09	110.46	107.88	110.33	112	109.82	106.34	108.47	113.22	110.34	111.97	114.58	112.01	107.73	111.3	113.02	110.56	112.95	110.83	111.46	107.63	106.9	109.02	111.39	111.2	111.47	109.75	110.7	113.59	108.96	111.62	107	107.09	110.76	110.28	112.57	109.06	109.55	108.19	110.83	112.22	111.34	111.53
105.5	106.5	106.61	106.95	106.26	107.23	105.46	108.97	100.57	105.18	103.1	106.54	103.88	103.44	103.19	105.76	106.83	106.69	105.39	106.64	105.65	101.12	102.48	107.5	105.65	107.04	105.28	105.71	106.06	109.9	105.46	104.23	107.57	105.89	104.6	107.69	105.33	109.49	104.04	103.33	110.46	101.27	107.89	105.4	105.77	103.45	103.55	104.52	107.03	103.77
104.42	109.62	101.85	101.97	104.79	100.55	106.85	99.66	106.96	106.78	106.02	103.07	105.3	107.07	106.55	101.42	104.58	106.95	105.17	105.43	112.28	106.66	107.57	105.04	106.1	111.27	109.34	104.89	108	102.23	106.76	104.04	109.2	104.57	101.86	104.22	107.94	106.43	107.17	101.74	101.63	102.16	104.35	108.18	105.58	104.75	104.8	103.72	101.16	99.693
105	109.8	103.12	105.53	105.41	106.84	106.78	104.16	108.78	104.49	107.12	105.03	107.93	104.23	106.67	104.63	102.64	106.54	104.4	111.01	107.13	105.51	104.79	104.17	104.26	108.25	109.51	102.37	109.24	103.31	105.75	106.31	106.17	106.76	110.96	112.86	106.74	105.1	107.45	106.7	104.36	102.54	105.17	108.93	106.47	111.46	104.79	105.8	107.56	110.65
106.64	104.68	103.19	106.69	104.71	106.74	106.9	105.77	102.52	108.6	104.24	107.74	104.73	102.5	105.18	104.7	107.55	102.87	106.91	105.77	109.9	103.48	104.37	106.13	104.22	101.63	104.63	104.83	106.39	111.38	103.06	107.71	105.83	101.52	106.72	106.34	107.22	108.64	108.89	106.76	109.7	103.86	103.08	107.24	107.3	109.93	102.78	104.87	109.05	104.65
116.68	118.29	117.93	115.27	118.95	115.83	116.84	114.82	115.91	117.82	115.96	115.11	116.04	118.8	114.93	116.77	116.96	114.61	114.22	113.3	116.16	112.33	114.95	116.86	116.41	118.45	120.86	116.25	114.86	115.89	116.94	117.86	116.56	117.49	114.03	117.19	115.66	115.01	113.5	116.98	116.44	111.12	114.22	114.92	117.47	113.48	114.01	112.34	116.56	113.47
111.8	116.79	112.67	113.53	114.72	112.53	111.92	113.06	109.61	112.67	106.18	117.07	113.64	112.57	110.03	111.68	115.98	113.8	110.44	113.53	110.08	110.95	111.89	110.92	112.27	110.28	110.87	112.35	112.51	110.94	112	109.81	108.25	108.64	111.77	112.67	109.76	112.88	112.35	112.23	111.93	106.05	111.62	109.21	111.95	112.46	114.34	109.28	107.25	108.34
105.87	110.72	105.65	111.09	104.43	109.24	108.64	102.52	105.19	107.53	105.88	101.28	102.97	106.43	109.32	106.77	111.11	108.52	104.99	103.2	103.16	110.38	104.08	103.48	108.2	101.69	103.56	106.87	114.41	104.75	100.97	106.34	111.55	103.64	108.06	103.14	105.92	108.83	106.9	104.87	108.69	101.84	105.68	106.98	107.96	107.94	105.29	106.69	102.27	106.32
112.16	109.17	111.9	110.68	114.15	110.65	111.9	112.05	112.27	107.87	108.35	116.65	109	109.5	110.7	113.55	108.4	107.84	115.01	108.12	109.48	113.36	110.85	108.5	109.26	110.3	108.59	111.99	111.87	110.73	112.34	106.78	110.15	111.63	114.67	107.23	110.44	111.18	112.29	112.08	111.89	109.47	113.9	113.3	113.71	111.03	107.49	109.55	112.92	115.16
102.53	102.88	104.33	103.29	106.15	103.15	102.55	103.03	102.17	105.88	105.13	105.06	106.93	105.38	106.02	104.5	100.64	106	106.57	103.09	103.8	101.94	104.28	104.72	107.9	107.23	104.84	107.23	108.07	110.67	105.48	104.77	106.42	104.95	99.995	104.91	109.26	108.93	107.74	106.13	103.46	103.88	103.94	105.32	105.06	111.24	101.42	109.8	103.07	106.36
105.43	104.09	104.68	109.14	104.13	104.95	108.47	107.1	103.42	107.37	107.08	106.87	107.24	106.18	107.17	109.24	108.26	104.41	104.24	106.77	108.16	106.49	104.91	105.98	107.73	105.1	110.89	109.01	102.84	107.55	104.24	105.98	104.56	103.65	103.03	105.81	105.18	104.9	108.94	104.18	103.46	108.07	107.82	105.29	108.79	105.24	110.17	105.53	104.86	107.44
101.96	105.63	104.99	103.35	102.6	106.4	107.32	103.26	105.46	103.17	107.93	104.95	100.84	105.26	101.07	101.81	105.31	103.62	100.99	100.83	101.97	102.64	103.38	101.79	100.73	103.92	106.96	101.68	105.15	102.73	106.09	100	107.19	102.93	103.3	102.22	103.27	105.72	104.5	105.21	104.2	105.03	107.45	106.73	102.5	108.2	106.01	100.69	104.55	105.28
112.87	117.57	119.98	114.5	123.74	115.19	116.81	118.9	122.17	114.9	120.03	124.36	120.4	115.7	114.16	118.02	118.17	121.57	117.42	116.41	121.65	118.45	114.33	114.57	115.33	117.4	115.74	115.49	113.88	118.36	119.87	115.48	117.25	113.15	117.23	117.75	115.02	112.92	121.85	116.24	118.69	118.23	119	119.31	117.09	113.78	114.9	119.84	119.45	117.3
104.77	105.52	106.76	99.664	100.68	104.96	102.45	104.8	106.2	105.88	102.46	103.82	103.6	106.57	103.35	101.38	103.9	108.76	103.87	105.1	104.33	101.22	99.124	107.88	106.26	103.61	106.18	103.04	103	105.39	105.27	106.47	102.29	104.49	104.23	104.87	105.83	103.44	103.47	107.41	102.41	105.32	100.99	103.05	104.46	107.24	101.93	103.8	103.25	102.56
105.43	108.07	107.31	102.88	104.23	104.49	101.08	104.05	104.92	108.5	104.68	102.74	103.87	102.87	102.72	103.24	101.58	108.52	106.5	102.97	107.31	102.95	109.68	102	105.93	108.47	106.92	104.2	103.37	104.28	104.34	103.1	105.3	100.88	108.91	103	105.55	105.46	103.34	104.39	105.61	104	102.16	100.8	104.54	106.23	102.74	104.36	99.971	101.31
107.24	113.17	111.75	113.03	114.23	110.62	112.37	112.42	112.31	112.41	109.7	106.77	113.65	114.6	110.76	108.01	110.94	111.45	111.05	109.24	110.69	116.86	107.72	108.5	113.12	109.51	110.03	115.37	110.99	112.5	112.97	108.7	112.79	110.33	111.86	111.37	109.09	113.45	112.42	111.62	108.16	113.62	109.76	111.02	106.51	114.74	114.19	116.91	112.49	108.16
100.68	105.28	109.94	102.52	98.463	105.56	103.02	104.48	102.21	103.31	108.18	103.67	106.09	104.16	99.758	103.24	103.29	110.3	105.22	103.03	104.19	103.63	103.57	105.65	104.02	106.19	104.71	104.78	103.85	102.05	102.75	100.76	103.34	105	106.27	102.08	109.32	104.84	102.32	102.48	104.45	102.48	105.96	106.24	106.92	103.7	105.36	102.89	101.92	106.27
109.39	115.08	111.89	111.42	113.48	108.56	108.1	112.63	111.93	113.73	112.36	111.46	110.75	111.31	114.25	115.39	109.15	114.03	110.64	112.04	110.6	110.2	106.85	113.04	108.83	117.71	112.96	112.85	115.19	117.26	114.59	114.24	117.32	111.78	115.92	112.71	109.38	111.49	110.2	109.74	108.69	111.77	109.25	109.57	111.64	114.1	112.37	116.78	107.26	109.16
110.55	110.89	110.88	109.91	113.56	110.89	115.02	111.17	113.11	108.07	109.09	114.53	109.73	115.8	109.92	111.92	111.84	114.09	113.39	114.64	112.92	108.39	113.68	109.35	107.71	111.43	111.15	111.14	114.3	110.64	112.58	110.03	110.56	111.58	112.8	111	113.62	111.05	108.06	113.37	110.53	109.66	109.58	110.95	118.74	110.38	112.05	109.37	114.35	113.56
99.917	107.27	98.594	104.48	97.32	96.835	102.69	104.16	102.1	98.696	106.54	103.19	102.45	99.994	99.694	100.17	100.08	102.51	100.89	101.14	104.12	101.55	104.19	97.99	99.105	94.752	100.76	99.897	98.841	104.65	101.47	105.6	100.05	105.31	103.31	98.415	100.49	101.62	104.05	99.431	104.43	102.63	101.11	99.75	102.88	101.81	100.03	101.78	100.52	100.85
109.66	107.62	107.63	104.46	109.1	103.8	106.47	105.59	109.67	108.68	104.29	109.47	108.7	110.48	106.45	107.76	103.01	104.33	104.57	107.54	106.44	99.446	106.01	105.93	108.08	105.5	107.44	105.04	104.04	105.81	102.27	103.55	101.99	106.89	104.37	106.99	109.22	103.36	108.38	106.59	106.12	104.97	106.15	105.67	111.75	107.76	105.28	104.46	106.81	103.61
102.75	101.34	107.04	106.16	108.17	104.79	107.49	106.23	105.59	107.86	105.86	105.43	105.12	103.04	101.29	102.31	106.32	101.35	104.88	106.2	106.05	101.93	102.41	105.68	108.23	100.84	104.09	103.69	104.9	102.65	103.27	105.01	101.39	104.93	104.5	106.58	102.45	103.01	100.42	104.93	103.77	106.6	105.98	102.15	101.56	105.4	106.84	104.86	105.25	104.84
110.26	105.04	106.9	106.86	112.11	104.4	105.24	106.61	103.99	104.77	104.39	105.66	99.809	111.34	102.58	104.89	104.44	104.35	109.9	107.04	108.93	105.33	104.17	106.55	106.04	105.1	108.28	108.48	105.57	103.83	108.02	100.61	102.48	105.55	103.2	104.77	104.82	105.63	104.91	104.89	105.22	109.04	105.34	102.57	104.77	106.31	104.09	109.34	105.89	100.11
119.34	111.69	111.36	115.8	110.75	106.95	114.47	112.14	113.94	110.52	112.62	113.9	113.16	113.26	115.03	109.27	108.54	111.33	114.04	109.89	108.45	117.99	110.34	113.51	112.21	114.12	110.22	116.31	110.6	116.29	116.15	111.86	109.17	108.17	113.76	116.19	114.79	113.29	109.17	113.17	110.39	113.38	111.51	111.46	112.02	112.85	110.46	113.86	111.89	113.25
114.6	115.87	114.38	113.28	115.51	113.24	112.1	111.57	113.48	113.73	112.62	113.31	115.28	117.59	112.5	111.81	113.13	111.89	111.16	110.88	109.32	111.24	110.39	112.45	111.22	107.78	109.58	113.25	113.63	106.41	114.73	115.05	110.89	110.09	118.22	108.81	112.75	113.14	115.81	110.73	114.27	117.39	111.6	115.6	113.56	110.08	112.12	111.39	118.57	108.5
116.47	115.79	116.93	117.66	112.1	115.2	120.81	111.36	114.36	114.33	110.84	116.42	112.35	115.86	115.54	108.23	117.91	114.91	117.07	112.11	110.37	111.01	114.38	109.99	109.8	113.91	114.94	108.2	118.56	110.75	111.14	116.65	112.53	111.69	115.36	113.35	113.53	116.83	112.13	112.95	110.05	107.74	111.45	113.7	116.21	114.28	115.7	111.91	113.68	115.13
103.76	106.52	107.3	106.51	103.55	106.88	102.86	101.8	104.99	102.8	109.49	102.27	106.83	103.9	105.21	103.99	104.65	101.02	103.3	102.25	102.71	102.61	104.9	104.96	104.62	108.05	106.11	100.93	100.81	105.51	99.756	102.81	109.24	105.58	101.44	107.84	104.37	99.667	105.7	107.32	106.34	101.48	103.9	108.27	102.62	98.785	107.4	103.46	102.78	102.3
106.88	107.15	110.96	104.47	106.53	107.78	105.02	102.86	107.97	106.21	105.6	105.14	106.07	107.42	107	108.44	108.26	107.85	109.05	107.13	107.77	105.91	103	100.55	104.86	111.95	106.81	104.38	107.94	105.76	104.88	106.91	107.33	106.01	112.33	108.06	106.12	107.92	106.09	109.06	106.98	106.87	105.29	104.34	102.58	108.22	112.6	105.47	108.03	106.5
109.83	102.08	104.35	107.68	106.53	108.86	107.58	106.91	109.04	106.48	107.37	108.38	105.5	107.46	108.43	106.85	102.7	108.41	106.46	109.82	108.32	103.55	104.55	98.248	104.93	108.6	103.52	107.47	102.27	105.43	103.94	104.38	107.77	109.38	105.08	110.17	108.72	107.88	108.19	105.83	106.96	103.37	106.08	103.38	106.47	105.51	106.43	107.51	104.28	107.47
104.38	104.13	103.29	101.81	102.13	103.29	104.25	100.69	106.16	103.18	102.03	107.43	100.43	102.63	101.82	106.85	105.86	105.79	103.76	100.97	102.5	102.21	102.24	107.75	97.869	103.77	106.24	104.98	103.62	101.96	104.28	106.97	107.68	98.834	100.36	102.61	106.56	103.85	105.41	103.79	102.86	107.16	106.1	102.6	103.55	105.44	100.56	105.14	102.49	106.07
99.22	103.66	101.62	100.97	101.25	103.14	102.02	99.026	99.972	99.636	101.11	101.18	99.573	101.39	101.02	95.501	103.37	99.786	100.35	97.421	99.921	102.51	98.059	95.052	106.83	100.99	102.35	101.07	99.786	100.98	102.55	104.5	100.66	100.08	99.251	102.38	101.28	100.56	101.55	102.45	103.41	98.716	99.874	98.929	100.16	101.76	100.08	99.26	102.19	102.96
109.66	111.61	107.89	105.38	110.91	111.31	108.57	109.52	115.67	110.17	109.17	109.24	111.5	110.57	110	112.35	115.16	111.37	114.31	113.53	109.34	110.83	113.13	106.24	114.27	112.67	113.12	114.65	107.67	108.46	113.01	113.89	110.99	108.75	109.67	110.73	110.05	112.38	110.87	111.49	114.26	111.47	111.38	109.84	109.47	107.76	111.09	116.12	109.61	107.83
105.89	98.383	107.09	103.6	102.91	104.05	104.25	105.27	108.24	106.3	103.74	106.09	107.89	103	107.87	105.75	104.77	108.03	105.99	104.8	106.97	106.61	105.01	105.42	102.75	106.06	110.14	106.13	104.7	109.33	107.4	106.28	103.01	110.17	107.88	104.67	107.85	104.24	105.57	108.47	104.68	103.51	105.06	106.44	106.61	109.37	109.04	104.24	108.73	106.81
105.88	107.84	109.56	109.4	113.66	109.69	114.07	112.66	110.88	109.58	106.22	107.29	108.74	115.83	108.59	107.42	109.87	110.86	113.38	109.08	109.38	112.35	111.06	111.88	109.46	108.74	111.01	109.83	110.32	113.15	110.29	109.71	113.29	111.85	109.62	111.9	110.18	113.16	109.3	110.36	113.28	110.37	111.27	108.7	108.34	109.22	111	111.43	111.7	110.18
105.7	110.66	108.08	108.72	107.44	105.86	110.43	107.49	103.24	106.01	105.75	102.87	110.83	104.48	108.59	108.19	108.42	106.73	106.14	104.14	106.67	104.83	104.04	104.19	106.99	104.78	99.93	106.17	108.21	102.51	101.59	107.57	108.11	110.34	107.66	104.54	103.35	106.27	101.35	103.7	109.06	109.07	103.65	106.2	105.53	105.32	107.49	105.8	105.36	106.12
108.16	109.92	110.22	108.83	106.05	109.56	111.73	110.36	117.53	108.19	113.82	108.43	115.11	110.75	115.22	109.68	109.51	109.35	110.42	115.5	112.43	111.99	113.64	111.05	112.42	114.77	114.58	111.37	116.12	111.59	114.59	105.52	114.79	108.3	113.94	114.04	109.18	106.31	110.67	111.72	108.42	112.38	113.09	113.65	110.78	110.97	113.81	115.36	116.13	109.32
98.884	101.47	98.037	103.62	98.448	100.02	98.332	101.52	98.423	101.49	99.151	98.662	97.581	100.91	97.654	99.394	99.181	96.549	101.49	103.48	98.377	103.48	93.67	103.57	99.481	97.443	101.28	102.15	97.257	99.502	99.147	99.567	100.01	99.569	99.533	105.91	98.279	100.56	96.067	98.803	98.663	101.42	99.671	98.801	100.08	99.789	97.849	102.04	102.27	101.15
113.93	113.95	109.2	113.28	115.27	113.18	109.73	111.72	112.11	113.08	113.29	106.83	115.39	115.29	112.37	111.25	109.19	110.83	114.11	112.73	111.39	109.37	110.24	109.59	113.29	112.82	108.43	107.69	109.43	108.63	111.79	109.99	109.88	107.23	108.78	111.07	109.45	111.68	112.18	110.42	109.77	111.97	109.96	114.72	109.42	111.54	108.57	107.96	107.19	110.99
103.62	103.96	106.77	104.77	102.13	106.23	101.27	107.66	100.42	105.84	103.53	106.67	108.3	103.51	108.14	101.96	104.14	106.03	107.19	109.2	104.53	102.35	107.42	101.71	107.3	105.61	108.26	104.5	102.73	106.97	107.76	108.29	109.04	107.05	103.12	102.51	108.61	106.93	104.39	106.11	108.43	107.53	104.48	104.72	103.59	112.5	104.71	104.24	110.04	108.76
106.82	105.73	108.03	107.28	105.82	104.81	107.13	107.24	110.51	104.97	101.64	108.47	106.34	109.58	107.96	106.42	105.05	105.07	104.93	104.5	104.61	105.3	107.23	105.38	106.18	108.81	103.62	102.83	112.26	102.43	106.33	104.69	107.33	106.72	107.79	104.74	105.61	106.19	103.63	106.6	102.38	105.6	104.69	104.9	105.84	104.29	100.62	110.62	108.33	109.02
109.96	105.98	106.3	110.23	103.23	107.38	104.23	105.94	106.5	108.1	108.46	106.93	109.76	105.78	106.9	111	107.94	106.42	110.35	106.41	106.55	107.43	107.14	104.7	106.48	105.74	102.74	104.62	105.25	106.44	105.16	103.1	111.27	102.75	103.85	103.08	108.87	107.66	108.03	110.29	102.88	101.2	110.03	110.57	106.66	105.66	104.24	105.97	104.33	105.31
104.69	105.97	106.04	103.97	108.4	103.08	105.92	106.77	106.45	106.94	106.03	106.65	110.07	107.79	103.89	104.66	104.17	105.56	105.86	108.21	106.26	99.917	107.89	102.5	104.55	105.03	107.76	103.54	105.77	108.62	108.18	104.53	108.32	102.31	108.51	99.774	106.61	103.4	107.9	108.42	103.14	105.45	101.96	106.61	105.15	105.46	102.76	102.57	107.37	103.37
101.6	101.59	104.62	104	102.51	107.02	104.49	105.39	110.84	106.27	108.3	103.39	102.21	108.76	104	104.01	104.65	105.41	108.36	105.08	103.43	106.91	106.89	109.92	107.43	107.3	111.57	107.42	107.03	103.59	106.67	110.41	111.03	108.08	102.42	104.86	106.4	103.19	107.19	108.09	104.14	102.96	105.95	106.47	107.88	107.61	107.61	105.69	103.33	108.83
103.91	104.78	105.58	106.74	103.7	103.65	106.33	102.51	104.61	105.26	102.8	101.01	103.48	108.96	105.86	105.24	101.93	107.77	100.92	107.72	107.66	104.77	105.67	107.59	103.91	106.07	105.95	105.79	104.87	101.81	101.24	102.23	100.47	103.04	103.76	106.46	100.16	102.99	109.23	104.38	104.02	100.51	108.16	107.41	100.53	102.8	104.37	102.43	105.07	106.96
114.28	114.53	111.47	115.62	111.49	117.37	112.66	110.25	111.11	110.32	113.01	112.54	114.13	114.18	115.7	118.49	110.39	113.7	116.23	111.25	114.5	109.44	119.24	108.24	114.54	111.51	116.84	116.02	115.72	108.14	113.77	111.83	111.75	112.23	111.76	111.48	109.06	112.14	111.28	112.76	109.72	111.4	116.11	117.71	116.52	112.2	114.66	115.35	113.04	108.18
104.46	106.98	107.67	109.09	108.22	105.59	105.96	109.75	104.49	105.16	105.53	103.94	109.49	110.27	108.11	105.09	104.48	103.36	108.21	106.34	106.9	106.46	108.85	103.42	102.89	103.58	103.17	104.52	106.61	108.9	107.11	103.77	107.35	103.63	107.6	106.11	105.26	100.9	103.37	105.71	100.35	105.71	107.63	108.32	104.06	107.32	106.42	108.73	107.17	101.07
103.46	105.43	106.93	106.09	107.33	101.68	106.83	106.9	104.69	103.77	105.82	102.46	108.57	102.25	107.14	98.135	98.408	105.17	103.3	100.26	102.07	104	107.3	105.03	103.62	102.59	101.86	106.65	105.78	103.21	106.94	106.03	103.7	108.61	103.36	106.11	101.41	101.61	100.57	108.36	99.149	105.11	101.54	108.84	103.21	106.52	106.78	101.82	104.84	99.244
111.69	114	109.75	108.3	108.47	109.88	113.25	109.83	111.22	110.24	112.01	111.77	109.72	115.97	107.24	113.29	104.63	113.4	108.95	114.51	107.64	114.15	112.57	111.08	111.66	107.71	112.02	110.23	111.75	110.65	112.14	109.86	111.21	113.62	109.97	109.93	114.81	112.29	111.44	111.25	112.65	108.12	115.99	112.87	109.36	114.47	111.1	111.45	114.62	112.69
105.49	103.43	108.97	103.06	104.47	109.09	109.38	106.14	110.6	103.93	104.4	107.15	105.83	107.71	100.51	108.33	104.56	106.82	103.41	104.58	104.54	106.04	109.64	104.67	103.84	106	109.14	106.69	105.03	105.2	105	106.56	104.6	103.6	108.35	103.83	104.79	104.6	105.09	101.77	106.06	100.99	107.09	101.23	105.79	109.85	103.89	104.19	104.45	101.97
105.22	107.54	104.36	106.36	107.58	105.93	109.68	111.29	107.79	105.34	108.35	108.35	107.08	98.474	106.35	103.29	108.73	109.07	103.36	107.97	104.53	111.07	108.93	108.17	109.36	103.94	104.85	105.93	109.16	103.74	99.234	108.81	102.19	103.24	100.8	110.37	104.54	107.15	105.21	105.68	109.83	109.01	106.39	107.26	110.37	110.66	103.49	107.25	105.97	107.52
117.13	116.77	121.25	118.16	118.13	112.2	120.44	123.15	120.85	118.37	114.75	114.95	118.28	118.16	118.65	117.13	115.85	117.69	114.27	117.69	114.31	119.89	120.46	123.46	116.61	123.46	117.38	118.25	118.68	114.96	116.77	116.06	117.22	119.46	117.34	119.44	116.58	114.12	117.15	117.79	118.88	117.02	117.65	119.07	115.08	115.23	120.7	118.37	118.3	118.57
102.51	103.91	106.65	111.53	104.75	105.29	108.85	104.53	105.66	104.76	108.72	103.67	106.64	105.37	106.12	102.43	106.73	109.83	103.66	105.12	109.22	103.67	103.99	103.96	107.5	109.51	104.75	107.23	105.91	101.75	106.84	103.23	103.8	109.2	109.89	106.02	112.75	106.17	102.94	108.81	107.34	105.27	108.4	104.8	104.72	104.94	106.21	108.81	107.63	110.25
110.86	112.27	111.8	113.29	108.45	110.35	112.9	111.26	108.21	114.19	110.3	112.11	116.16	112.38	112.57	116.6	115.25	112.06	109.6	110.05	115.07	109.65	111.3	112.05	113.61	113.06	112.62	109.77	111.72	109.02	109.31	111.43	110.72	109.18	111.07	111.78	112.54	112.2	109.62	114.5	110.82	110.22	110.78	113.13	110.47	111.79	113.41	114.38	114.5	111.21
100.63	100.17	101.52	99.492	99.327	100.04	101.22	100	97.929	97.001	100.13	100.96	94.447	92.514	101.83	99.271	101.47	96.824	102.36	106.29	101.91	102.58	104.93	96.196	99.544	100.35	100.85	99.265	101.26	98.428	96.759	101.96	98.453	96.018	102.76	99.496	103.8	100.22	100.88	95.219	97.724	99.72	98.923	97.066	99.05	96.519	101.03	100.42	104.53	97.979
107.17	108.53	106.91	105.68	108.46	104.14	104.3	105.84	103.68	105.58	103.13	106.9	105.53	104.56	100.63	102.92	108.84	105.26	106.55	100.87	106.21	101.9	105.05	103.25	107.13	103.43	105.72	105.23	107.51	104.5	101.07	108.14	104.78	105.7	102.31	105.07	105.25	105.28	106.33	107.83	105.03	104.59	102.72	102.49	107.04	102.89	101	104.24	107.5	104.55
102.33	105.43	104.96	96.356	101.77	101.95	105.99	104.73	105.57	99.835	100.49	104.17	104.09	103.61	107.3	102.46	109.75	104.55	102.85	106.76	98.825	105.63	102.63	105.58	102.27	105.12	103.68	103.84	103.87	104.81	104.46	106.92	110.55	101.16	100.64	100.94	104.78	106.85	101.3	108.31	100.91	107.06	107.6	107.45	100.29	100.93	102.39	103.85	103.38	99.345
113.07	119.45	110.05	114.95	113.11	115.17	110.92	111.97	111.21	111.8	113.29	117.39	113.99	113.27	110.56	115.39	111.26	114.76	115.28	114.1	115.15	114.4	113.45	117.49	113.7	109.98	112.61	119.87	113.81	116.36	112.03	112.36	115.76	113.73	111.4	115	114.99	113.1	116.73	111.76	115.66	113.53	113.67	114.49	110.57	115.19	111.05	116.59	113.54	113.52
101.36	100.41	107.3	104.33	104.98	101.79	104.82	104.83	105.48	103.15	104.27	103.11	103.59	103.47	104.7	102.68	104.9	106.68	104.52	105.38	104.43	105.11	100.57	102.44	103.61	102.6	100.64	101.94	108.6	102.64	104.22	107.6	99.408	102.41	102.53	104.61	100.14	105.29	104.12	99.993	97.866	109.48	103.6	99.349	107.6	103.73	103.98	105.49	105.06	103.65
105.68	107.09	106.9	109.22	106.59	105	107.1	102.33	108.1	102.91	104.73	100.48	99.35	102.85	101.31	106.26	110.84	107.96	101.4	102.65	100.54	104.52	103.89	106.83	104.67	106.05	104.04	105.11	97.914	107.44	105.38	104.49	105.59	102.96	103.11	105.21	106.09	107.34	102.15	108.53	108.79	103.71	100.02	101.28	102.75	104	109.45	105.11	107.48	101.67
106.44	104.2	105	104.69	104.56	109.33	106.08	109.3	102.55	104.26	102.8	105.44	103.51	106	107.73	107.78	107.76	104.91	105.46	107.82	104.98	110.06	107.6	111.06	103.59	110.65	106.73	107.36	104.46	108.7	104.54	106.39	106.48	108.23	104.04	110.84	109.87	111.52	102.41	103.8	108.48	107.83	106.64	105.69	106.78	107.27	103.05	110.59	107.96	112.44
113.26	110.84	108.66	110.11	109.34	110.67	108.83	113.06	105.85	106.79	107.42	109.12	109.4	108.21	113.6	110.66	112.61	108.64	110.13	105.71	107.58	108.39	113.53	108.52	113.33	112.7	107.13	112.33	108.58	111.73	111.18	114.43	110.4	115.05	111.08	110.05	111.39	108.99	107.63	114.48	110.59	109.59	111.57	109.85	111.77	112.66	110.79	107.25	110.36	111.58
106.08	106.38	101.54	103.34	100.56	103.64	103.74	104.69	105.93	108.96	105.07	103.37	101.81	104.45	103.84	105.2	103.89	107.24	104.87	103.62	101.53	103.91	107.14	103.79	103.44	105.87	106.42	104.87	103.19	104.1	101.86	106.04	103.39	102.48	100.48	104.5	104.07	102.19	99.978	103.2	101.11	104.31	105.3	106.38	100.27	106.16	101.64	105.16	106.46	100.38
107.02	110.32	108.64	107.59	111.61	107.59	109.81	111.26	110.93	110.76	113.5	109.81	110.2	109.65	107.99	111.06	106.66	107.66	108.89	105.09	112.04	114.7	111.66	111.56	108.58	108.34	111.63	111.17	106.83	112.73	109.01	111.36	113.36	108.11	109.41	110.92	107.88	111.98	105	110.09	109.14	109.2	111.93	111.91	108	110.05	115.32	110.85	109.16	109.37
108.72	108.41	104.8	110.97	110.78	106.99	107.55	108.62	107.63	111.5	106.13	110.96	108.54	112.66	113.55	109.54	106.96	112.48	106.75	111.03	106.97	106.17	106.7	107.66	110.22	107.35	109.31	111.11	108.15	109.65	113.06	109.32	114.05	104.96	113.45	107.83	113.42	110.74	111.2	111.11	111.26	110.11	110.51	111.93	107.91	112.7	109.11	108.91	110.04	109.7
101.51	99.54	101.24	97.529	99.619	95.127	98.02	97.473	100.99	93.987	103.03	98.496	100.32	103.07	96.33	98.71	101.49	101.2	98.006	102.05	99.701	98.038	100.38	100.23	99.399	104.83	101.16	97.662	100.21	99.567	102.62	101.19	101.48	101.37	99.512	97.238	103.88	96.423	93.117	99.809	97.758	99.324	103.02	105.78	95.096	99.891	100.2	98.05	95.395	100.16
112.49	111.26	111.67	114.43	112.58	111.83	111.48	116	114.26	113.25	113.37	114.43	112.24	114.2	116.13	114.43	108.94	109.44	114.19	110.32	112.75	113.48	110.52	112.17	110.78	111.21	113.31	112.52	116.04	113.73	114.39	110.1	113.64	113.97	111.56	114.7	112	110.84	111.89	115.76	111.95	113.03	113.79	110.09	111.2	112.89	116.2	115.35	111.58	112.96
100.08	97.354	98.669	97.509	99.135	99.723	98.924	97.51	94.803	101.27	98.881	101.24	98.487	99.594	99.269	96.956	101.29	97.501	101.41	97.265	101.4	100.15	99.509	99.597	98.491	101.78	99.53	99.089	98.956	101.92	102.23	98.519	100.52	100.07	96.878	100.28	97.996	100.18	103.01	101.29	97.812	101.78	101.8	101.7	102.49	95.16	103.04	101.19	101.08	98.235
113.24	113.35	109.58	113.18	109.26	107.93	109.76	110.18	110.59	117.09	108.59	108.27	111.8	109.72	113.03	115.8	109.45	109.58	108.13	110.49	112.99	107.37	111.58	113.2	114.49	111.99	111.89	112.82	109.85	112.29	114	114.75	112.14	112.62	114.03	109.52	110.68	113.69	113.04	117.24	112.63	113.46	111.17	112.13	113.48	112.18	110.11	114.4	111.71	112.43
115.82	115.98	109.55	112.35	113.46	111.59	116.13	113.88	112.74	110.64	110.9	115.4	115.91	107.09	117.68	112.78	108.07	110.77	111.95	111.48	111.77	114.52	110.01	110.11	115.51	116.79	111.32	108.89	114.15	109.96	114.11	111.8	113.2	112.13	115.49	114.7	114.12	110.62	113.16	112.06	113.87	111.03	117.2	109.94	110.69	111.37	112.16	113.04	110.85	110.91
107.67	107.94	110.47	105.71	101	106.9	107.38	106.72	112.77	112.17	109.92	107.37	111.83	104.91	110.52	109.08	106.62	108.8	108.93	105.23	108.88	101.38	107.28	105.36	103.58	104.56	105.96	105.46	108.47	109.66	106.88	105.86	104.21	105.08	105.76	108.34	108.51	104.83	102.05	103.02	104.61	106.24	107.49	104.68	99.215	107.41	101.54	110.47	106.71	100.88
107.15	111.9	105.92	105.2	105.92	106.24	107.07	103.49	106.7	110.74	106.18	106.94	105.4	103.69	102.36	106.47	106.38	104.44	105.9	109.27	106.63	107.75	105.94	101.2	103.09	106.66	108.25	103.58	103.26	108.35	107.77	106.28	110.79	108.96	109.71	105.09	108.31	105.69	108.12	100.04	105.64	106	108.13	102.48	103.31	105.08	99.392	107.63	106.19	105.93
117.39	117.83	116.93	118.38	121.58	118.81	123.39	119.42	112.73	120.34	122.27	121.49	118.22	113.16	117.98	118.76	119.32	117.6	114.79	113.89	116.61	119.16	119.12	114.37	120.03	117.57	122.83	112.77	116.37	119.98	118.37	116.2	118.31	115.95	118.12	117.93	111.54	116.6	114.31	117.29	115.63	120.25	121.97	117.54	112.82	117.45	115.44	121.01	116.77	119.97
106.6	107.86	106.15	103.73	105.04	103.2	105.53	102.73	106.44	103.52	104.02	107.66	105.21	107.59	107.04	103.44	107.41	109.16	108.83	110.42	110.31	110.66	103.76	113.88	104.22	104.56	106.9	101.48	101.4	100.28	105.02	106.81	108.29	102.56	109.87	105.79	105.13	104.22	105.63	104.13	102.9	99.064	104.44	105.67	103.63	103.67	105.66	106.55	103.65	107.6
99.409	100.69	100.11	103.74	100.45	104.42	100.1	99.371	103.28	100.75	103.45	100.67	103.2	95.913	102.43	102.07	102.62	101.73	97.092	102.58	102.58	101.75	101.75	101.7	99.822	104.01	105.47	100.97	99.902	106.09	97.915	103.59	101.09	98.288	99.459	96.207	103.55	96.742	104.25	98.567	101.63	102.31	100.77	102.66	103.54	105.67	103.73	107.45	100.26	102.3
107.96	105.67	106.8	110.56	104.99	104.17	105.22	109.3	106.04	104.24	107.32	103.55	107.01	105.13	106.26	108.64	105.17	103.5	104.38	101.53	109.12	106.59	107.98	108.76	111.6	107.2	105.65	108.93	105.67	104.33	110.45	103.37	109.96	109.63	107.21	104.83	102.43	109.3	106.75	106.55	107.98	105.76	107.19	103.84	103.58	104.04	111.7	106.86	106.05	103.57
105.17	104.14	102.02	104.15	106.56	108.05	105.56	100.5	107.27	102.62	101.92	101.79	105.73	108.33	106.54	105.56	104.3	101.22	102.24	102.5	103.77	110.59	101.91	103.95	105.27	108.02	101.8	102.26	102.02	102.71	104.55	100.99	105.24	103.65	102.86	104.65	104.23	106.04	107.12	106.83	106.28	108.42	101.63	100.28	102.39	102.58	104.65	107.8	103.54	106.97
101.18	99.635	99.39	103.85	102.53	97.631	102.56	102.36	103.41	98.14	98.242	106.84	100.72	98.063	101.33	98.833	99.488	102.02	105.72	101.1	102.05	104.64	102.23	98.498	102.3	97.75	101.66	100.25	101.48	97.422	102.32	102.67	101.54	101.48	98.238	102.62	101.2	99.935	101.76	102.1	96.732	105.89	105.6	95.225	97.119	101.39	101.05	99.843	93.835	102.77
111.47	111.36	113.8	107.36	111.41	114.18	116.01	113.06	110.15	115.43	111.07	114.13	111.28	110.79	118.38	109.77	109.02	112.31	110.28	111.59	109.34	112.35	112.74	109.84	116.26	109.72	111.22	109.66	113.4	109.7	115.01	113.15	111.2	110.65	115.55	110.81	114.03	114.34	113.18	111.05	112.31	108.77	111.42	111.07	113.56	110.69	112.88	112.35	109.32	113.01
110.91	112.76	109.58	109.8	109.66	110.22	112.35	114.15	114.29	106.65	107.57	115.04	105.92	109.28	110.3	107.48	112.92	110.1	110.63	110.83	107.53	114.52	109.35	111.47	105.76	108.74	109.65	111.77	109.64	108.04	109.02	109.34	111.62	107.51	109.19	109.5	109.55	111.23	114.45	107.25	106.57	109.16	114.91	106.8	112.66	109.34	108.02	107.58	107.1	110.62
106.61	103.59	104.46	108.71	107.36	107.34	99.832	103.46	108.29	107.14	103.9	102.21	104.8	104.7	108.06	105.49	104.56	102.76	100.45	99.704	101.48	101.84	103.65	104.63	101.01	101.09	108.78	103.98	99.961	101	106.41	105.29	106.24	111.35	107.25	109.57	104.68	103.51	102.93	102.61	108.38	104.33	105.37	102.89	99.504	101.52	106.94	104.97	100.74	103.84
106.47	109.4	103.21	106.97	102.51	103.2	105.97	106.83	105.59	103	109.07	103.05	105.51	104.92	109.49	110.24	108.93	103.91	107.63	106.31	108.74	108.31	109.38	104.02	102.95	104.08	108.11	106.18	108.97	104.62	105.68	102.03	103.12	105.46	108.78	111.76	105.39	109.59	105.12	104.51	110.05	103.14	106.61	108.28	104.43	106.35	106.26	110.58	106.02	109.57
104.4	105.97	102.55	104.62	101.39	103.85	107.24	106.33	104.47	106.73	111.44	108.49	100.26	106.22	108.66	105.8	107.09	103.21	101.03	105.01	103.72	104.37	100.84	109.6	105.6	104.16	107.67	103.53	107.88	107.78	104.54	109.68	104.33	107.95	107.08	105.21	106.31	108.8	108.71	102.63	106.51	102.59	105.32	102.88	100.74	108.89	105.54	108.72	106.56	108.69
103.3	100.22	108.93	102.39	103.39	104.62	105.78	108.43	105.77	102.42	106.11	103.6	104.83	105.99	103.14	108.74	103.7	101.42	102.96	104.52	104.83	105.1	104.86	103.95	104.35	107.11	106.57	105.56	106.26	99.252	107.66	101.98	102.64	106.36	103.62	102.42	107.9	107.13	104.95	110.82	106.63	106.98	106.45	105.89	105.12	104.83	104.26	108.88	103.75	103
107.19	108.4	109.44	105.64	108.73	102.98	110.76	103.36	107.92	109.25	112.12	104.83	105.75	107.72	106.84	105.95	104.2	107.95	109.41	103.9	106.59	111.85	103.6	107.83	103.53	109.85	108.79	106.36	105.54	105.31	103.83	104.53	104.66	101.39	105.51	105.37	105.57	106.79	109.11	110.19	106.3	99.931	104.84	103.43	110.64	104.87	106.06	109.02	107.14	103.15
104.11	108.73	105.09	104.6	106.77	100.39	109.59	104.24	102.75	106.1	108.76	104.1	105.09	103.65	103.67	106.46	103.51	108.47	105.52	107.13	106.66	104.68	106.89	106.4	100.6	109.18	107.11	107.9	105.8	105.71	109.22	104.35	104.65	104.8	106.52	108.65	107.99	105.36	106.88	108.61	108.49	108.61	109.73	105.69	104.46	103.54	103.85	109.98	103.98	108.33
106.35	111.9	105.85	111.05	109.79	107.5	113.29	111.06	113.82	110.14	111.83	112.41	106.67	109.2	112.87	111.6	114.68	107.27	110.91	116.82	112.44	109.49	113.66	116.62	109.2	113.13	107.31	110.65	113.8	109.78	109.67	108.52	110.33	110.49	115.94	109.78	114.67	109.98	111.45	111.19	107.21	106.73	111.74	114.01	110.18	115.86	113.89	110.65	112.37	108.21
102.62	98.531	105.14	102.16	101.84	104.49	106.68	105.94	104.1	105.7	104.58	107.62	104.19	104.82	105.44	105.96	107.14	101.23	104.39	104.37	105.83	106.2	104.52	109.47	101.68	102.13	103.56	106.65	108.38	106.02	106.14	105.16	106.65	105.98	104.66	106.58	110.02	108.6	106.47	103.2	105.55	106.41	105.95	107.69	108.03	104.31	114.94	103.06	103.05	105.14
110.16	108.18	108.14	109.09	105.45	101.57	105.37	105.45	103.58	104.81	105.38	103.03	108.54	104.28	107.29	99.897	105	105.88	104.56	110.88	104.34	108.42	106.17	105.37	105.77	108.01	106.42	112.04	105.99	102.05	106.18	106.38	108.95	108.99	102.86	104.89	107.68	103.29	101.2	107.48	102.76	104.96	107.63	101.44	101.88	105.82	104.7	102.66	103.92	108.08
106.76	106.06	104.62	102.95	108.67	105.65	106.94	106.91	101.03	104.46	106.89	105.17	110.74	109.06	105.82	106.8	106.15	103.51	102.18	108.9	107.14	105.47	103.12	104.58	104.11	103.64	106.47	108.24	105.11	106.36	101.83	102.53	102.82	103.81	108.69	102.6	104.68	104.94	109.02	106.22	106.07	106.38	105.73	102.05	107	106.92	102.76	101.34	105.09	104.68
112.94	110.48	109.9	112.69	112.21	112.76	117.92	110.68	109.82	110.19	107.26	115.65	110.02	112.71	113.22	113.91	111.46	111.19	110.92	110.15	108.54	111.19	111.61	108.19	112.87	110.62	112.54	116.03	113.4	113.32	110.31	114.12	115	115.82	110.7	114.41	113.65	106.55	110.93	108.91	114.33	114.91	115.19	111.49	112.05	109.62	109.88	111.91	112.24	111.59
107.9	114.02	113.2	110.41	109.16	117.21	116.62	107.67	108.39	113.64	109.2	114.57	119.28	112.28	113.83	112.42	110.27	111.45	109.71	110.05	116.07	111.82	106.2	112.32	114.1	109.79	110.05	112.53	108.71	109.19	108.66	108.08	109.51	112.23	110.9	113.82	108.14	111.4	111.57	113.54	108.5	112.37	112.22	112.28	110.88	112.82	113.4	107.48	107.73	109.5
112.87	110.04	113.71	113	109.32	110.02	114.74	110.37	111.96	108.75	114.68	110.63	108.95	109.21	113.67	111.02	110.96	107.27	114.21	110.08	112.46	116.95	109.61	111.96	109.41	109.4	110.12	111.74	114.29	108.38	111.68	114.3	110.26	114.5	111.18	111.1	113.01	107.15	110.3	114.21	111.15	111.14	113.19	113.89	112.62	109.24	110.67	113.12	110.2	111.45
107.17	109.68	105.22	108.02	107.13	103.41	105.7	108.94	106.93	108.97	110.49	108.89	107.3	105.61	104.71	109.16	105.78	110.12	105.22	102.28	107.23	106.68	109.07	103.24	109.42	111.83	105.33	111.84	106.51	107.61	106.15	108.91	107.53	105.75	102.69	107.4	108.74	105.74	105.69	107.34	107.96	105.59	106.97	105.66	107.49	103.64	105.1	105.9	103.45	107.06
105.36	107.94	103.94	105.34	106.15	109.29	101.95	104.12	105.36	107.13	104.7	103.78	107.73	104.78	110.76	103.15	105.96	104.28	104.62	109.8	104.72	100.67	107.01	104.67	101.12	107.08	107.07	106.14	107.75	105.59	107.41	106.62	106.1	103.63	104.11	106.74	104.89	106.35	104.3	105.3	106.09	105.85	108.49	109.67	109.29	104.92	108.58	107.53	108.49	104.97
109.8	113.63	107.82	111.59	112.7	111.87	111.92	112.98	113.97	109.36	112.48	109	111.4	110.07	111.56	108.59	112.16	107.04	106.57	112.05	111.96	107.1	111.45	111.1	108.52	113.57	112.17	111.72	109.39	107.32	111.15	109.42	114.02	113.26	108.09	108.55	112.36	108.77	111.76	113.64	109.53	109.82	110.53	114.5	112.82	111.2	108.57	108.64	111.85	107.22
108.23	102.03	103.88	104.85	106.24	104.94	103.12	111.01	106.84	105.31	104.38	102.56	104.59	103.77	107.68	103.82	107.08	105.81	104.86	108.33	106.4	105.4	102.45	102.25	107.1	104.88	108.32	109.06	104.74	105.26	100.67	102.19	107.68	108.3	99.874	103.22	105.46	103.41	105.1	108.52	106.05	108.13	102.25	102.22	105.7	104.34	106.98	104.26	105.26	106.55
101.39	98.451	98.082	93.92	100.47	99.454	101.93	97.297	101.3	99.119	99.752	96.968	98.472	100.46	103.51	97.843	97.781	95.872	101.85	101.34	102.52	96.478	98.051	100.28	98.414	100.32	96.72	99.545	98.214	95.175	102.97	97.379	97.905	99.111	97.095	99.294	98.782	97.472	98.284	101.13	98.691	103.08	104.07	102.69	97.159	102.88	102.12	99.152	98.086	96.961
111.16	109.36	110.26	109.06	110.72	112.16	109.01	110.34	108.96	115.41	114.11	108.05	115.03	111.29	109.23	110.89	112.11	112.15	113.18	111.33	108.89	111.75	113.08	110.55	108.22	109.79	109.86	112.74	112.12	112.47	108.15	110.14	106.72	114.89	106.83	109.3	110.01	108.91	112.41	111.73	109.78	111.15	108.72	110.97	111.24	107.13	109.41	109.45	104.52	109.92
107.93	108.64	104	104.52	108.28	106.53	108.48	105.23	106.99	107.83	110.17	108.26	105.94	106.59	106.63	98.928	108.72	102.55	106.1	104.64	103.77	104.59	105.23	105.96	109.55	109.65	105.32	105.77	112.07	106.11	108.52	101.96	106.85	108.6	103.96	105.26	107.82	111.04	106.66	109.98	104.61	106.83	108.31	107.12	105.85	105.53	107.66	109.37	109.06	106.71
109.88	103.76	111.41	108.93	110.03	109.72	107.17	111.31	110.52	112.62	106.65	105.87	108.45	112.39	104.68	110.44	109.55	107.6	110.63	107.47	107.59	109.52	112.82	109.38	112.96	109.37	111.44	110.54	107.36	111.58	112.18	110.37	110.01	107.79	109.33	107.89	113.33	111.3	111.47	111.73	110.83	111.65	113.69	109.82	108.71	108.18	110.25	110.92	104.83	107.43
119.82	117.64	117.1	118.85	112.36	117.73	112.61	115.16	117.56	114.11	114.73	115.38	119.31	114.99	114.71	114.63	119.66	117.61	116.64	113.43	115.59	117.2	115.46	118.12	114.08	116.79	113.49	116.53	115.97	118.88	112.63	115.51	113.37	115.12	113	114.28	118.57	113.68	112.87	119.21	118.79	112.79	116.4	115.9	115.15	117.29	114.21	119.25	114.37	120.39
102.06	100.56	100.89	99.217	97.487	101.07	100.36	100.6	97.58	97.539	96.724	96.596	96.474	96.785	100.02	101.56	99.851	101.06	102.88	100.91	100.93	98.903	99.237	99.751	104.61	100.24	100.36	100.72	98.788	99.108	101.74	101.18	101.05	100.8	102.23	98.532	99	99.555	99.859	99.656	97.357	96.433	99.302	99.317	97.982	104.07	98.228	97.563	98.807	98.696
103.62	106.34	103.82	103.48	102.55	103.66	104.71	103.4	107.61	109.38	108.06	103.87	106.68	103.69	99.694	104.06	104.59	106.41	102.73	103.57	105.49	103.76	105.96	105.48	105.04	102.85	104.16	103.43	102.8	107.1	108.37	102.64	104.22	99.078	105.15	104.7	106.44	99.628	103.7	106.03	99.778	100.6	108.19	102.94	101.67	103.92	107.16	102.22	104.11	101.69
108.21	112.9	111.85	114.24	110.27	111.96	112.32	109.15	108.62	113.31	107.75	105.53	110.33	113.27	111.84	115.04	110.79	114.89	112.77	108.99	114.42	109.98	114.09	112.21	113.09	111.62	107.41	114.52	108.66	110.53	111.58	106.54	109.32	111.86	108.51	110.83	116.25	110.11	114.14	115.85	113.34	109.81	112.71	107.2	110.06	112.69	107.63	115.16	114.98	105.26
101.27	100.74	100.7	99.232	99.927	99.462	100.88	102.89	99.739	102.02	97.408	99.022	102.84	101.96	103.4	101.31	100.56	102.82	101.98	99.904	99.887	104.51	98.068	101.59	98.065	105.05	102.71	100.83	103.72	99.863	102.92	101.47	101.14	98.91	98.986	100.21	96.064	97.046	98.409	101.73	102.11	98.392	101.19	99.168	101.04	101.66	97.219	94.922	105.78	99.344
105.6	104.41	103.7	106.3	110.53	105.79	106.55	108.86	105.75	109.35	112.04	103.71	107.02	105.35	103.73	107.07	105.78	106.53	106.48	111.9	105.17	101.31	106.94	102.28	108.71	106.96	103.62	102.91	100.3	104.71	106.74	105.96	109.26	107.72	103.54	108.32	104.65	107.29	103.82	108.86	110.68	103.75	108.41	103.95	107.46	110.8	111.8	107	102.36	107.54
97.526	102.12	103.41	96.496	104.36	103.24	102.11	100.96	99.427	101.2	98.234	103.08	101.04	101.7	101.71	103.75	100.06	101.84	103.32	99.389	101.84	100.42	103.82	102.91	104.47	99.708	102.32	105.11	101.52	101.63	99.425	101.03	98.841	99.395	103.62	98.909	100.69	102.63	98.217	97.414	103.34	101.88	96.439	96.163	99.381	102.33	100.66	104.05	100.22	101.34
105	100.37	107.7	104.64	108.94	100.48	104.39	101.63	107.65	108.77	104.04	107.9	104.32	105.37	103.04	105.12	104.78	98.916	102.11	104.58	106.2	107.2	105.55	105.81	102.2	105.67	102.16	102.36	102.64	102.48	104.22	103.59	105.79	104.5	106.4	105.5	103.48	102.47	103.73	106.88	103.97	103.88	100.4	104.17	104.24	104.61	111.04	101.3	101.72	105.33
95.38	103.34	101.97	104.15	97.276	97.754	98.841	98.129	97.705	102.22	102.3	101.55	104.69	99.395	103.78	95.965	98.077	96.441	96.494	92.568	101.41	98.912	97.688	99.149	101.18	100.25	99.32	99.596	99.488	101.06	99.855	98.457	96.683	101.11	101.77	100.28	97.914	97.62	98.376	101.99	98.155	101.28	95.547	98.619	98.549	92.989	106.06	104.72	99.496	101.36
102.21	105.29	112.28	104.5	102.13	103.5	103.39	105.75	103.19	102.66	102.54	102.04	105.7	105.19	105.05	98.544	105.64	100.04	104.84	104.91	103.29	106.87	102.28	106.99	102.55	100.75	104.94	103.54	100.53	104.04	103.39	101.65	103.2	106.63	105.96	107.35	98.972	102.43	103.94	103.21	102.75	104.56	100.72	107.24	106.02	104.05	100.09	102.41	107.63	107.78
99.647	101.48	98.196	98.1	101.86	103.41	99.833	101.32	96.969	98.76	97.843	103.5	98.613	99.267	102.86	99.728	102.37	97.029	100.08	102.21	98.841	96.685	100.53	98.368	97.13	100.14	102.21	104.47	98.16	102.99	100.05	100	97.137	101.64	93.802	99.475	99.848	97.126	97.156	101.12	99.693	94.676	102.02	97.873	99.482	99.757	102.3	103.41	98.856	96.169
103.84	98.821	99.809	100.53	100.2	98.228	101.33	100.44	99.96	97.77	98.836	96.552	102.98	99.985	102.19	98.861	103.98	102.63	100.7	97.527	99.072	100.48	96.63	99.724	103.64	99.802	99.388	98.492	104.83	100.52	101.07	99.71	100.54	98.529	104.09	98.834	97.812	105.45	101.86	101.12	100.7	96.397	102.98	99.496	99.783	99.242	100.19	103.57	97.294	95.587
113.07	113.39	109.12	109.66	110.37	109.61	110.82	112.19	111.36	112.3	110.99	111.18	112.88	113.93	113.32	112.05	111.18	109.27	111.54	110.22	110.34	111.64	111.61	113.01	107.57	111.86	114.43	112.58	113.5	109.22	110.67	111.14	109.89	110.17	113.03	112.1	104.7	114.95	107.33	111.32	110.3	110.52	113.68	112.17	113.78	114.4	114.96	116.15	111.57	112.38
104.4	104.55	105.91	108.86	103.48	106.96	105.47	106.68	104.76	105.74	105.76	103.01	107.73	109.48	109.04	105.87	108.42	106.2	105.05	111.79	106.9	108.29	108.63	110.44	104.6	113.31	109.32	112.93	110.55	107.64	103.36	107.6	106.44	104.19	104.03	107.59	107.47	108.8	106.36	106.78	105.81	104.77	107.1	103.47	110.73	110.53	105.89	107.97	106.75	106.53
100.43	96.763	99.076	100.47	100.04	98.041	97.519	98.747	98.069	97.47	101	103.6	100.6	100.74	99.557	104.08	99.737	100.91	105.95	99.24	98.069	99.444	98.016	100.55	106.64	99.103	102.73	99.771	97.157	99.338	103.06	96.177	102.99	99.79	97.344	99.865	99.043	106.17	99.605	103.02	100.2	100.83	98.001	100.08	102.89	96.061	99.652	103.51	96.039	100.61
98.931	99.577	101.66	92.671	105.07	96.875	94.818	101.81	98.464	102.23	101.04	104.05	99.049	102.26	102.27	98.767	99.721	101.18	102.39	99.353	100.26	101.76	100.84	95.276	99.409	101.04	102.36	100.42	100.83	98.913	94.486	99.626	99.002	100.85	98.237	95.794	99.313	92.751	102.54	97.364	100.15	100.15	98.651	98.903	105.25	99.241	103.86	96.329	98.659	97.996
104.39	103.32	107.61	104.88	104.81	103.87	101.59	104.19	101.04	104.76	104.34	104.4	106.22	107.19	103.32	105.92	104.48	102.2	104.1	103.08	102.46	102.91	106.38	109.28	103.9	101.34	107.1	104.02	103.45	109.11	104.43	102.22	105.77	105.64	101.73	105.11	104.51	107.2	105.79	99.677	102.91	106.9	104.52	104.95	106.34	101.64	102.85	104.85	106.8	99.417
108.13	115.6	112.31	112.5	108.99	109.71	110.06	114.27	113.35	117.15	108.04	111.72	114.27	106.65	113.56	109.53	112.36	109.87	109.38	114.88	108.31	110.16	110.18	112.22	113.51	108.67	105.68	114.03	109.31	112.59	109.52	112.8	109.22	112.92	106.7	111.14	115.44	113.93	110.65	108.97	111.28	111.16	110.7	113.41	105.24	110.53	110.38	112.66	112.44	109.65
100.92	108.53	105.87	110.16	106.7	108.09	106.23	107.6	106.16	104.22	110.4	104.24	106.02	104.45	104.55	105.05	108.37	109.98	106.47	102.85	103.37	107.22	102.97	103.82	105.23	103.96	108.73	106.85	103.58	104.14	107.54	105.92	103.32	107.79	103.31	106.25	103.02	101.93	108.62	108	105	98.674	104.58	101.7	108.55	107.72	106.01	104.92	105.95	105.51
106.53	112.32	102.11	107.43	108.38	103.22	105.43	104.21	109.48	109.72	107.98	105.26	106.02	104.53	109.25	106.1	105.43	106.95	105.8	101.89	107.36	104.86	106.26	105.36	107.11	107.31	109.36	106.57	108.84	101.29	106.9	105.55	108.5	100.77	112.41	104.24	104.47	106.25	110.44	105.8	111.55	101.45	107.4	103.64	105.04	105.9	99.424	109.19	105.26	103.97
109.89	107.15	104.45	105.63	104.67	103.56	108.67	105.29	109.11	108.27	105.3	107.98	107.41	106.18	103.09	106.66	106.01	103.04	108.33	108.22	106.62	105.44	102.47	104.45	104.53	106.78	109.82	105.18	107.04	109.75	108.44	109.41	104.94	104.94	104.58	106.64	105.97	111	103.55	103.74	105.5	106.01	113.55	105.41	109.34	108.11	108.15	105.42	103.81	108.52
105.63	106.97	103.71	109.64	103.64	106.82	102.59	103.9	106.78	105.31	108.28	102.23	104.56	107.83	108.93	105.14	105.59	111.01	103.1	110.25	108.03	107.13	109.15	104.48	106.95	104.91	110.18	107.88	105.6	107.76	104.25	105.75	107.62	103.49	104.45	104.36	106.62	104.45	105.22	102.98	104.54	100.12	103.63	106.33	107.33	102.8	104.63	103.82	102.42	101.33
111.68	116.28	110.8	113.39	114.24	110.37	110.62	113.4	114.48	112.84	116.97	114.16	111.78	108.72	109.09	111.53	112.27	107.85	111.55	113.51	108.47	107.87	109.15	113.09	109.29	114.95	107.76	111.32	111.79	113.5	108.22	112.41	111.47	111.61	114.25	111.82	110.58	114.18	108.76	109.1	111.73	109.06	110.81	113.29	111.35	110.69	110.6	112.66	110.73	110.68
110.74	108.33	109.72	111.69	109.65	114.98	111.61	113.45	105.95	112.46	110.71	112.6	113.05	108.18	115.81	110.56	110.9	113.68	108.14	110.25	109.31	112.55	109.26	114.94	111.43	111.73	112.88	111.97	110.95	111.04	103.54	109.81	110.05	110.32	110.2	111.74	110.65	112.83	113.81	113.69	110.85	112.61	111.93	111.05	111.82	110.65	112.12	110.11	110.01	109.45
100.88	102.47	98.513	94.193	98.495	99.786	98.47	100.79	98.943	98.81	99.578	98.91	102.15	97.851	101.13	101.66	103.06	101.17	95.605	98.9	98.382	100.06	98.438	99.445	98.904	97.044	97.012	101.44	102.84	99.224	105.22	102.15	97.604	99.438	100.05	99.743	100.91	103.8	97.842	97.928	97.596	97.835	97.128	96.379	100.04	99.372	101.8	100.43	100.42	97.758
103.2	103.71	105.38	104.5	105.19	109.45	105.2	104.44	110.95	107.18	104.8	107.33	107.42	106.64	104.69	110.86	102.13	102.54	105.32	101.02	104.31	106.59	109.84	104.62	108.33	106.37	106.03	106.38	104.51	99.631	107.94	106.93	107.12	103.89	111.13	107.58	103.86	106.59	104.89	110.3	104.35	105.72	107.53	102.07	106.37	107.93	100.63	107.27	104.13	104.48
109.93	110.7	111.54	112.11	109.4	108.22	110	111.62	109.95	105.12	107.16	108.71	105.97	112.35	111.62	110.23	113.72	106.75	112.77	108.59	108.34	113.56	110.48	112.05	110.62	108.87	109.28	111.74	114.58	109.33	110.53	109.78	109.01	108.54	109.03	106.73	113.93	111.65	115.19	107.49	111.02	108.51	107.52	109.3	106.99	112.39	109.31	108.08	111.48	109.08
100.16	103.74	104.7	107.08	109.15	102.6	104.34	105.62	106.55	107.37	105.81	102.94	103.48	105.14	108.48	105.92	104.59	102.59	110.84	103.8	101.12	105.27	103.46	106.48	105.23	103.43	101.6	105.91	106.57	104.22	101.79	101.48	105.28	102.6	104.72	102.9	103.43	106.92	103.74	104.05	105.76	106.04	105.93	109	105.34	104.82	99.185	105.52	104.31	104.42
118.54	118.03	117.57	113.48	119.4	118.76	116.82	117.81	113.2	119.04	119.91	118.1	119.74	118.14	113.96	116.66	113.91	116.13	114.98	118.22	116.19	115.16	115.78	119.15	114.85	120	115.72	116.84	111.73	119.95	117.5	113.99	115.64	119	119.06	116.66	115.08	114.65	114.57	115.71	114.33	112.49	113.12	119.22	119.67	117.83	119.98	117.22	120.52	112.4
109.3	113.35	114.42	110.72	115.23	108.16	113.56	107.63	109.31	113.05	113.7	113.35	107.46	112.4	112.59	111.65	110.62	108.26	111.63	107.93	110.31	115.29	111.95	114.01	116.1	112.32	116	111.88	111.35	110.6	112.23	112.36	116.96	113.56	112.29	112.36	112.82	114.02	110.64	115.85	107.93	111.92	110.63	115.36	114.46	115.64	109.44	116.57	117.85	106.22
107.07	101.86	104.24	110.46	103.74	104.92	107.89	104.72	105.6	104.1	103.65	103.81	106.9	100.66	103.98	99.615	106.43	102.81	107.78	104.22	104.35	106.31	104.46	102.65	105.88	105.38	104.87	103.02	108.71	104.87	103.31	104.49	106.33	109.9	103.68	109.99	107.84	104.68	105.39	109.76	106.46	101.99	104.19	103.35	106.58	106.75	106.45	103.37	106.59	106.31
109.82	106.54	106.72	104.38	100.15	108.69	109.29	106.09	103.41	103.99	105.75	102.55	100.19	103.67	106.74	104.15	105.57	107.07	104.71	108.06	108.19	107.81	105.95	105.73	103.18	106.12	110.53	106.19	108.13	107.84	107.17	103.89	106.45	106.74	107.81	113.49	103.42	105.15	105.19	107.6	106.39	106.6	106.8	107.61	107.24	103.31	103.27	104.37	103.6	105.02
99.4	99.417	97.892	98.323	99.732	103.36	104.04	99.003	100.87	100.59	102.18	97.304	102.47	101.53	102.57	99.394	100.64	101.36	97.968	95.763	102.08	98.758	99.275	97.176	101.35	101.94	103.02	98.626	97.872	99.781	101.14	98.307	101.63	99.335	96.921	98.485	98.16	94.199	104.88	99.324	98.387	98.87	103.69	101.57	99.739	100.7	99.363	104.16	97.925	98.515
105.7	105.74	105.23	104.6	106.48	108.69	100.23	106.54	106.04	101.9	107.47	108.52	108.9	106.26	105.66	109.75	108.67	106.8	106.19	104.93	107.79	105.19	106.75	102.51	105.31	102.96	105.39	103.19	106.48	106.2	109.42	107.96	105.44	110.4	102.58	104.48	107.95	104.88	101.57	104.89	105.59	104.86	101.91	106.63	106.08	103.39	106.49	106.07	107.17	104.89
110.47	108.76	111.14	108.43	110.69	106.3	113.89	112.89	111.05	110.66	110.72	115.23	115.68	110.51	110.93	110.35	106.36	109.63	108.5	107.75	111.05	112.65	112.12	114.05	106.01	110.82	108.63	112.6	111.49	115.57	108.44	112.45	109	110.2	109.13	108.04	113.88	111.48	111.57	108.75	110.89	109.98	110.4	114.28	110.48	112.65	110.26	109.1	110.29	105.26
114.34	111.93	111.72	115.81	117.11	113.65	108.22	116.68	108.68	111.16	113.46	111.85	114.89	112.68	113.36	112.82	114.1	109.12	110.63	111.1	109.28	110.68	116.04	113.36	113.94	111.99	113.32	109.29	108.66	114.51	112.88	112.37	118.15	108.47	112.04	111.71	109.24	110.22	108.24	112.33	110.24	110.67	110.71	110.53	116.68	110.54	109.18	107.17	106.63	117
103.17	107.57	106.64	103.18	106.96	103.13	106.66	102.08	107.38	104.02	103.94	104.8	104.08	99.645	104.23	106.89	102.46	105.72	105.58	105.73	103.08	108	102.03	108.98	102.62	103.92	100.82	106.67	100.76	104.88	107.14	101.98	109.5	98.59	101.7	106.95	101.98	103.34	103.03	106.19	103.18	103.79	106.28	101.15	104.13	103.6	108.61	107.5	101.9	106.4
105.89	111.18	108.81	113.44	115.21	110.12	114.41	113.81	111.4	107.17	115.37	110.73	113.67	116.28	116.26	108	109.7	108.78	112.82	115.08	114.28	114.1	117.06	111.02	111.34	111.57	114.63	108.96	111.52	116.35	110.44	112.83	113.43	112.58	108.77	111.19	111.73	109.02	110.57	115.25	111.68	112.09	109.3	114.63	110.81	107.93	113.76	110.74	111.41	109.42
111.85	110.23	110.96	109.15	111.77	110.9	111.75	107.18	107.18	108.92	108.92	106.81	109.73	107.93	109.29	108.76	111.34	107.8	110.93	115.15	110.41	112.02	111.22	111.73	108.02	107.42	107.85	112.72	111.88	111.41	105.42	112.99	112.45	109.63	113.9	111.87	112.29	107.53	109.3	109.89	109.15	107.87	108.91	110.97	113.48	111.53	109.34	111.11	112.79	105.39
116.29	112.7	111.45	111.57	115.08	109.83	106.85	109.44	111.24	107.74	111.72	106.65	113.87	113.29	108.44	110.41	111.79	111.39	110.97	108.92	111.51	110.25	111.36	108.36	107.86	112.96	109.64	109.91	109.77	115.28	111.42	113.8	110.55	109.71	108.73	112.25	114.48	107.99	111.28	113.42	111.14	112.71	112.21	111.66	106.77	113.72	111.87	110.38	108.48	111.42
108.77	111.67	110.44	105.52	107.35	106.73	103.81	109.73	106.45	106.97	110.32	109.1	105.31	107.06	107.51	104.75	103.68	105.21	102.99	107.21	103.5	106.96	106.31	108.83	100.75	104.77	110.34	104.56	104.26	105.7	104.6	106.4	100.62	106.78	106.1	109.85	107.79	112.53	109.72	104.66	109.35	110.48	110.1	107.39	106.96	108.16	110.46	109.74	107.08	102.6
103.64	107.85	107.75	106.76	101.8	103.96	103.74	106.78	102.62	104.47	103.03	105.43	105.36	103.14	106.2	106.96	105.3	103.83	105.97	107.38	108.98	102.6	105.13	106.72	102.65	106.55	109.12	104.2	105.13	109.13	104.89	113.6	104.6	101.96	106.72	105.79	104	107.78	103.42	104.66	106.38	102.84	108.08	102.76	106.37	109.43	102.83	104.65	105.61	104.31
109.48	113.43	111.7	111.78	110.87	113.81	113.66	111.92	111.46	113.61	109.42	108.24	113.73	111.98	109.39	117.18	111.84	113.34	109.68	109.1	111.29	108.65	113.32	109.55	114.21	112.03	111.81	112.53	115.32	109.72	109.05	111.32	111.79	113.2	114.08	116.75	111.74	117.5	109.59	114.4	117.56	107.28	112.31	111.58	110.79	113.29	112.89	111.34	107.48	111.01
105.96	107.56	104.63	102.32	106.29	107.4	106.2	107.46	109.14	104.76	105.48	103.2	106.82	104.73	104.63	105.46	104.9	104.47	104.37	106.94	104.61	106.48	104.32	105.9	103.52	104.13	105.81	107.74	106.84	103.02	102.12	106.97	106.67	103.29	105.1	104.5	109.4	105.11	104.29	105.92	105.93	110.09	104.42	103.09	99.637	102.39	102.73	104.16	107.87	106
105	107.95	104.9	105.94	108.4	102.18	104	108.32	101.09	103.06	103.04	107.66	109.58	107.86	107.42	105.86	110.22	106.29	103.54	107.11	105.19	103.57	105.48	104.65	106.45	105.69	106.92	110.31	107.2	105.37	106.2	107.23	104.24	102.55	104.73	104.8	109.75	101.59	106.87	103.08	107.32	106.38	110.51	105.63	108.78	104.07	102.72	103.1	105.55	101.9
105.8	108.35	103.2	103.76	110.32	105.57	103.12	103.91	104.38	103.63	105.76	103.34	103.86	103.99	105.22	107.31	102.86	104.6	101.76	105.09	105.61	105.14	104.67	109.41	105.64	108.39	103.41	105.43	103.15	106.24	103.99	109.88	108.3	105.89	101.33	103.31	105.77	107.89	108	104.34	108.59	105.63	110.35	103.35	106.58	105.79	105.24	105.27	109.41	102.81
103.44	108.27	109.86	103.45	105.49	108.26	109.57	111.04	107.31	103.79	103.44	105.65	104.48	105.76	106.29	103.09	112.18	106.65	105.04	106.81	102.25	104.26	105.77	107.6	105.51	102.44	101.97	106.76	105.54	106.76	105.99	105.24	104.19	107.73	106.87	97.69	105.15	103.98	103.72	101.96	106.57	105	108.07	108.97	106.16	105.18	104.4	107.08	109.91	106.81
114.24	113.55	115.46	114.82	116.8	112.32	110	110.7	108.89	114.27	113.05	113.57	112.06	116.78	115.03	113.92	110.75	112.28	115.18	113.96	114.24	112.72	116.98	112.05	108.2	112.61	113.28	114.37	109.91	114.21	111.28	118.77	110.64	114.13	108.99	111.06	112.81	111.74	112.85	109.2	107.9	111.25	110.23	113.56	108.77	113.72	112.1	111.55	114.21	113.9
109.8	106.13	109.72	114.06	113.73	111.96	111.14	112.6	112.95	109.36	114.37	115.78	109.98	110.13	111.5	109.17	112.31	114.28	110.06	112.69	112.56	109.76	112.61	111.25	114.88	110.32	111.87	110.2	110.45	111.99	112.57	110.76	113.44	110.19	113.99	113.78	116.52	114.96	106.86	109.71	111.93	112.56	113.79	112.89	109.84	111.93	109.17	114.65	111.93	112.86
113.35	110.05	113.46	114.42	113.19	110.71	116.78	115.63	111.15	110.33	115.71	113.66	109.73	112.16	110.69	115.19	113.24	113.97	112.88	113.23	120.13	113.01	113.75	112.74	112.43	111.87	113.08	110.26	109.02	113.9	114.21	112.19	108.6	110.04	115.53	114.95	116.31	112.14	109.45	114.92	114.31	110.29	116.69	114.23	115.01	116.49	109.1	108.16	113.98	111.24
105.28	107.36	107.77	105.33	105.38	103.94	108.09	105.24	107.85	104.5	106.56	107.03	105.8	106.13	107.14	106.54	111.77	105.02	104.9	105.84	109.69	105.97	107.73	105.15	109.37	104.8	103.34	104.57	105.09	108	98.905	105.95	105.7	106.79	106.38	102.84	110.56	106.37	106.42	110.85	104.21	106.03	107.85	106.08	109.46	104.84	108.51	107.21	106.39	105.8
106.82	104.89	108.71	105.15	110.06	102.33	109.24	106.19	107.26	106.51	109.52	110.7	109.15	107.49	106.09	105.42	106.06	107.99	103.86	108.24	102.8	107.24	106.35	104.5	105.21	102.45	100.82	108.53	106.78	106.32	104.32	106.05	108.72	108.32	113.27	99.614	106.04	111.48	106.99	104.07	107.77	108.01	102.51	108.78	106.19	105.79	107.32	105.54	104.52	104.19
104.36	103.04	103.02	105.16	105.87	102.07	107.1	102.54	106.67	102.93	103.23	106.08	103.43	107.13	106.03	105.8	102.25	105.56	102.03	103.79	105.96	104.94	105.55	101.43	104.85	104.3	108.24	101.68	107.29	105.75	102.02	104.42	104.27	105.92	105.5	104.74	106.57	100.34	104.48	103.7	104.21	107.65	105.54	101.63	107.02	103.06	106.53	102.32	99.882	105.17
96.521	102.6	100.6	100.01	102.24	106.43	101.25	101.6	99.113	99.358	97.05	100.88	97.837	100.88	101.21	100.51	98.376	100.06	102.5	102.72	99.512	94.383	99.971	99.692	105.26	97.976	97.674	99.169	102.08	100.73	102.95	100.3	99.759	97.927	100.83	101.1	97.138	101.71	96.144	100.98	97.209	101.99	102.54	97.158	99.421	103.06	98.079	100.52	98.712	97
113.13	111.8	115.35	112.24	111.15	111.32	111.94	116.75	115.9	111	111.01	115.37	116.88	111.3	111.23	113.57	115.12	114.37	112.53	109.85	114.65	115.13	113	116.1	115.19	114.9	110.07	111.59	111.66	115.51	114.89	115.75	113.29	112.23	113.32	114.76	114.99	109.1	113.9	113.33	111.49	111.25	110.47	111.44	117.91	112.3	117.32	113.67	114.4	116.9
107.82	108.74	112.92	107.63	107.69	107.2	112.35	109.36	106.47	112.6	108.74	107.58	107.13	108.37	106.37	110.17	108.16	112.68	110.29	112.27	106.69	107.72	110.34	106.84	110.66	110.48	113.77	108.59	109.93	110.11	111.48	110.04	105.05	112.04	112.31	108.02	108.33	109.14	108.89	112.78	109.47	109.27	104.18	115.1	111.5	109.43	109.94	110.39	106.4	111.22
101.58	107.1	110.7	104.19	106.22	108.74	106.47	104.66	107.1	109.02	109.78	103.86	106.66	107.03	110.35	103.03	105.88	102.47	101.78	103.57	105.01	104.47	108	102.57	104.06	107.29	103.33	106.4	106.92	102.16	104.85	107.85	103.33	107.59	105.15	102.17	102.94	106.41	106.4	108.84	107.61	105.91	106.55	106.62	108.54	105.92	105.44	103.53	100.61	111.73
99.262	108.87	107.89	104.74	107.19	102.4	104.05	104.5	99.346	107.93	104.01	109.98	109.03	108.8	108.6	102.55	106.17	110.53	106.05	105.91	107.11	103.06	109.12	106.16	103.94	108.57	106.86	110.25	106.29	108.37	104.83	102.35	102.09	103.77	103.38	108.8	100.24	105.02	107.93	108.34	105.13	107.6	107.17	105.37	108.34	99.434	104.87	105.77	103.92	108.26
105.5	103.06	103.87	107.93	101.41	104.87	100.54	108.35	101.58	102.34	103.96	103.9	103.71	100.19	105.79	101.94	101.62	102.54	101.86	108.44	103.73	100.63	108.1	106.99	104.02	104.66	107.68	104.65	108.79	104.63	104.31	101.38	102.3	106.44	104.71	101.7	103.19	102.39	105.72	105.72	102.04	103.28	104.18	101.79	107.79	101.27	106.56	106.71	104.67	104.65
108.46	105.74	110.92	105.05	102.76	105.51	104.81	106.41	104.31	106.34	103.33	107.78	103.3	108.02	102.85	104.61	108.19	109.67	103.95	110.74	104.51	106.8	104.57	103.49	108.05	106.68	109.43	101.56	107.16	105.62	103.67	107.28	101.05	105.52	104.59	109.54	104.18	102.63	102.27	100.54	99.811	108.8	103.16	105.77	106.24	102.53	103.77	107.79	108.21	102.77
112.52	106.09	106.67	112.77	108.39	112.83	108.75	116.56	110.68	113.06	109.57	107.59	109.4	111.57	110.82	108.03	109.73	112.6	112.57	112.83	110.17	106.33	111.05	108.89	107.98	103.94	107.61	110.49	106.34	113.58	109.12	114.69	111.97	112.49	108.96	113.74	107.57	106.99	109.35	113.6	110.63	108.12	114.86	107.1	109.88	106.53	114.44	110.33	111.71	111.04
102.51	101.66	106.41	102.2	95.909	99.892	100.83	99.69	100.01	98.691	99.518	102.87	100.95	103.86	104.77	102.91	104.1	102.75	100.56	102.19	101.82	99.025	102.22	99.844	101.2	99.076	99.907	103.47	98.834	105.23	102.61	104	98.801	99.983	101.58	101.63	99.639	97.854	103.39	98.313	102.59	99.237	99.029	100.09	101.1	103.82	100.55	102.01	101.81	102.73
100.8	105.39	108.2	103.52	110.65	104.39	105.28	111.38	105.53	104.16	103.74	106.21	106.15	105.38	100.83	104.99	105.64	101.53	106.06	107.74	105.01	100.45	107.83	109.41	105.58	112.14	105.95	101.08	109.98	99.844	108.65	106.7	112.03	103.43	107.63	104.97	106.89	100.53	111.69	106.59	106	105.45	103.72	107.23	103.67	103.56	104.89	107.56	107.01	103.84
115.53	114.66	111.75	108.99	109.92	111.78	111.3	114.26	110.99	114.86	112.27	111.91	113.25	111.08	115.89	110.62	112.67	111.36	113.57	112.25	108.33	109.33	113.17	110.67	113.64	112.73	110.16	112.27	108.31	110.54	112.81	111.48	113.37	115.46	115.53	111.59	111.93	110.76	110.62	109.13	108.97	111.38	111.46	110.52	107.61	113.2	112.73	111.64	113	113.03
104.92	111.73	107.18	106.12	106.01	102.64	104.66	107.43	100.53	103.07	106.01	108.54	106.18	106.4	107.12	108.68	104.29	105.13	102.83	105.47	99.411	103.6	107.4	106.96	105.31	108.21	103.05	106.2	107.92	99.529	107.71	107.18	105.59	107.35	104.59	101.63	105.23	108.48	103.4	98.603	107.82	105.91	109.04	106.13	107.51	105.19	104.97	104.94	102.31	98.836
112.9	117.82	112.05	118.66	112.61	114.06	112.94	112.39	110.82	110.76	112.29	113.33	113.58	109.71	112.14	111.93	111.45	114.06	114.87	110.18	108.31	113.93	116.72	109	114.2	114.63	113.43	109.78	111.29	113.34	112.08	115.41	115.54	111.01	115.95	111.57	109.67	113.61	111.93	113.76	113.97	116.85	114.76	110.22	119.38	111.99	114.54	113.12	112.72	109.33
112.54	111.84	112.5	114.85	110.94	108.92	113.9	113.69	116.94	108.35	111.38	111.89	108.35	114.68	116.14	110.64	111.8	110.51	112.44	110.12	109.89	110.44	112.88	115.64	108.3	110.68	114.49	108.14	110.33	111.71	117	109.28	112.33	110.48	115.25	109.72	111.27	115.43	117.5	114.42	107.42	113.12	114.85	112.48	114.86	111.65	113.4	110.23	113.26	112.44
108.19	110.85	111.31	107.22	107.75	108.02	109.94	104.81	110.49	110.68	109.49	110.15	111	105.89	113.26	108.86	112.12	110.39	106.12	108.88	104.93	111.89	109.61	109.61	112.62	111.22	109.64	107.49	112.63	107.22	108.66	109.09	109.75	110.1	108.21	113.84	109.3	107.46	111.2	107.31	106.29	111.35	114.37	108.48	114.94	111.08	109.93	112.59	109.04	111.12
111.8	116.72	111.92	111.62	112.45	110.56	112.07	113	112.5	112.71	114.09	112.77	113.23	112.23	108.75	111.03	108.95	111.55	110.86	111.98	110.89	113.36	110.75	109.91	109.01	112.43	112.83	116.24	112.95	112.11	110.41	112.46	111.24	111.34	111.15	107.18	114.03	110.96	112.44	112.05	114.79	113.75	110.07	111.21	116.53	114.33	109.67	112.89	109.31	108.54
108.56	105.62	104.33	103.9	107.77	109.04	105.3	104.97	105.92	108.74	103.89	106.35	107.1	105.62	106.2	105.66	109.9	103.63	103.84	104.42	106.77	102.82	108.2	104.71	104.28	107.49	105.16	107.15	109.59	101.55	106.22	104.06	103.64	108.19	108.25	106.1	108.06	104.69	101.43	106.57	105.43	107.86	107.31	101.96	107.21	107.56	103.43	106.72	106.31	106.54
104.37	101.14	101.09	106.62	106.43	109.73	106.11	105.97	104.76	105.83	103.47	105.76	108.81	102.74	103	106.52	104.46	100.49	104.91	103.77	104.59	103.69	104.98	103.73	108.11	106.09	98.029	105.69	104.4	104.67	103.55	104.51	107.83	104.26	108.29	104.05	103.16	105.22	106.03	104.77	103.97	101.73	103.28	103.75	105.74	103.34	106.37	105.68	102.16	103.32
106.49	99.536	100.47	102.55	92.445	96.348	96.977	98.25	102.31	99.145	100.6	101.13	97.582	100.9	98.044	100.62	101.64	98.135	104.81	99.377	98.902	100.45	99.651	100.35	101.59	101.14	102.45	98.009	100.6	99.848	98.572	101.03	102.73	103.86	100.66	107.24	101.1	99.402	102.67	100.21	102.32	99.017	102.55	102.88	96.166	100.61	100.84	102.62	106.62	97.115
113.31	108.57	110.52	111.59	111.68	112.14	111.3	110.43	115.57	104.91	110.22	113.28	113.37	106.21	111.05	113.64	107.75	108.34	109.81	115.06	108.49	112.32	112.78	108.07	111.21	108.6	106.93	113.61	109.04	114.77	113.06	108.43	111.64	110.04	116.38	113.27	108.51	111.91	110.76	109.17	111.35	112	114.09	109.78	113.29	112.06	108.33	114.04	112.22	107.94
115.55	117.41	115.59	117.31	121.57	122.62	118.46	119.82	118.1	116.59	118.19	119.77	118.91	121.96	119.19	118.7	119.95	113.96	119.54	116.05	111.66	117.28	119.71	115.73	118.6	113.1	118.98	113.36	119.26	122.92	116.28	120.61	115.72	118.63	115.72	117.98	113.51	116.15	114.84	115.5	119.19	115.92	117.39	118.44	117.72	117.31	118.73	117.9	120.44	119.61
102.57	106.65	105.28	106.52	101.14	107.11	102.8	100.93	104.65	103.8	101.29	105.91	108.79	102.81	101.81	103.99	105.28	103.84	103.17	101.24	106.29	105.34	107.45	107.04	107.76	102.64	105.7	102.73	101.44	103.75	104.62	100.74	101.39	105.37	107.37	104.7	101.92	105.8	106.21	108.28	101.14	101.47	102.68	102.52	106.45	105.4	102.91	105.62	103.63	102.79
104.29	109.49	102.48	104.52	102.25	104.42	103.08	104.48	106.41	103.33	103.31	101.06	104.15	100.06	102.37	101.44	104.44	102.69	104.29	102.9	105.6	101.41	107.73	101.8	103.94	99.957	106.73	103.25	102.92	105.4	107.65	106.56	102.79	103.6	102.06	106.36	101.73	106.24	105.89	103.4	108.14	105.56	99.993	103.72	102.05	104.69	105.61	103.9	108.08	108.5
103.85	105.86	107.34	102.48	101.69	104.13	104.32	104.68	105.65	104.08	103.04	107.56	103.44	107.89	108.59	102.89	104.18	104.3	102.56	104.58	102.28	103.32	102.58	106.04	102.91	104.28	106.35	108.25	106.13	104.82	106.42	109.43	105.98	106.8	104.99	102.06	107.15	110.78	105.79	102.55	106.45	105.25	106.45	105.64	104.3	104.56	101.42	104.52	101.12	103.58
115.51	118.82	115.93	115.66	115.96	116.06	115.43	120.14	117.84	117.54	112.82	112.52	118.45	116.14	117.8	117.72	111.01	115.27	117.01	117.54	119.07	118.18	120.56	116.38	115.49	115.42	118.14	118.09	113.02	117.09	118.06	118.01	113.51	116.76	115.53	116.68	117.23	113.17	118.74	114.01	111.08	113.2	120.16	112.34	113.84	119.63	117.95	115.49	113.46	118.34
110.2	110.92	113.89	109.24	108.29	113.97	108.16	107.9	107.4	109.65	110.02	107.61	109.01	113.15	115.15	111.48	107.79	107.12	112.82	108.77	108.81	108.57	110.91	111.52	112.86	106.87	107.31	107.96	113.53	109.14	108.72	107.47	108.46	110.14	109.08	107.22	106.86	113.36	107.92	111.64	108.34	111.98	110.38	112.53	110.96	110.44	108.76	109.52	107.82	106.72
101.27	103.21	102.65	104.53	104.43	104.76	99.854	105.62	102.86	103.73	101.94	103.07	104.63	105.76	108.08	108.54	107.9	103.51	104.78	103.5	108.44	102.64	107.48	108.68	103.35	103.09	102.33	105.87	106.34	99.141	105.51	103.59	103.52	102.67	103.38	105.47	103.95	106.69	100.01	102.06	99.072	104.55	102.23	104.83	103.45	102.93	105.75	103.35	102.54	106.62
112.49	109.68	110.44	113.93	109.95	111.71	109.93	116.18	114.21	110.23	113.02	112.57	107.56	115.68	108.16	113.29	110.07	104.8	110.13	110.29	106.94	112.75	113.69	115.06	111.94	110.76	107.74	114.84	112.93	113.81	107.75	111.44	115.18	110.61	109.41	108.53	114.15	112.68	110.73	114.39	113.59	113.86	106.82	110.96	113.48	113.19	113.72	110.63	111.96	112.65
98.839	101.7	94.498	102.75	99.426	101.79	103.64	100.91	101.16	104.37	94.821	100.25	102.36	102.24	103.85	96.795	98.197	106.63	98.081	102.77	101.28	102.3	98.435	97.403	98.409	98.129	98.057	99.754	98.856	103.61	96.272	97.396	94.95	105.1	102.66	100.73	97.044	100.17	97.507	100.64	99.115	97.599	99.432	100.76	98.553	99.36	97.369	96.209	94.957	98.498
110.97	107.16	115.14	110.61	110.08	110.15	110.33	111.61	109.58	109.58	108.87	110.58	108.99	110.85	106.75	112.04	108.21	108.58	112.47	108.2	106.75	109.86	114.21	116.98	111.55	110.11	108.4	108.37	112.25	106.72	109.98	112.22	109.95	111.12	104.97	110.68	110.63	108.43	111.42	110.56	106.44	108.47	111.57	111.37	110.86	108.81	112.41	111.58	111.38	107.74
103.82	103.89	105.73	104.5	104.64	104.05	104.85	104.81	105.42	102.23	104.66	107.52	104.56	108.75	104.82	104.45	109.87	103.69	105.79	108.8	102.87	105.23	112.93	99.938	105.86	105.88	104.56	110.71	102.32	104.68	106.27	100.62	103.54	107.68	102.99	100.24	103.29	101.92	108.86	100.17	103.65	103.43	105.24	107.4	111.38	108.65	102.76	104.71	108.48	102.18
109.68	111.46	114.37	112.35	112.73	114.58	111.87	115.98	111.13	114.98	116.29	109.28	108.86	111.62	112.53	112.37	111.82	111.5	110.82	108.17	109.42	110.82	109.32	112	107.58	113.72	114.51	109.92	109.69	110.05	110.53	109.48	108.85	112.36	113.1	111.35	113.89	111.39	115.23	113.84	108.63	109.87	114.11	113.61	115.17	111.98	116.64	113.33	111.13	114.45
103.49	100.98	98.258	101.22	104.89	99.423	102.84	101.54	97.392	97.357	102.78	99.936	99.155	101.18	104.19	99.524	96.334	94.594	97.833	101.09	101.8	101.51	100.9	97.474	102.85	94.653	106.43	100.7	102.34	101.27	101.53	96.531	99.154	102.75	98.146	99.178	99.374	96.088	99.9	101.67	97.959	101.15	104.8	99.301	102.18	94.918	103.29	100.98	101.51	106.3
114.37	110.72	110.58	117.12	112.58	112.79	115.7	109.82	112.73	110.19	113.96	106.45	110.71	115.15	112.69	109.02	114.05	106.83	114.54	110.38	113.74	113.08	112.92	113.85	105.82	115.69	114.67	113.66	113.36	114.44	111.53	112.82	112.99	113.99	108.62	110.94	115.17	112.24	112.09	115.27	115.39	111.62	112.98	111.13	110.8	111.67	111.01	113.57	109.85	113.56
112.23	108.9	117.12	113.11	107.89	113.15	108.94	113.96	109.71	115.71	109.36	112.26	109.16	111.79	112.26	114.46	114.93	109.26	110.07	112.23	114.04	114.09	109.82	109.58	110.89	109.12	114.58	112.09	109.29	111.93	112.64	114.5	112.16	112.72	112.37	109.63	108.27	111.93	110.36	113.75	113.39	111.51	107.12	110.61	112.1	112.17	110.16	115.13	112.41	109.83
105.04	112.75	108.53	111.66	110.96	110.91	106.51	106.67	108.32	108.77	109.83	108.54	106.16	109.81	108.51	108.2	109.62	109.81	113.53	107.86	106.89	108.67	108.99	108.71	109.76	108.17	110.16	111.73	109.57	110.89	107.33	110.66	106.27	107.65	111.74	112.52	105.79	111.06	112.53	114.48	111.85	110.1	112.1	112.54	107.48	112.62	108.47	112.64	108.16	108.72
103.16	103.11	105.83	109.62	108.88	105.01	103.36	101.51	103.55	107.46	104.02	107.91	107.48	110.03	101.46	104.44	102.85	103.4	106.88	105.47	104.81	104.83	103.98	106.71	102.79	106.62	107.39	105.15	106.47	103.77	106.65	106.59	103.63	104.06	106.48	106.55	105.57	104.9	107.45	102.45	103.85	105.43	104.24	105.23	109.85	103.3	101.72	106.58	109.95	106.16
103.08	106.18	108.97	106.58	104.22	106.61	105.4	103.59	102.54	103.82	103.5	102.51	102.88	106.29	100.78	103.5	107.12	105.24	103.53	103.53	103.08	106.34	106.83	107.2	101.87	105.71	102.17	101.69	103.5	106.58	100.41	104.38	100.12	104.95	103	105.31	106.64	108.14	105.19	106.87	105.22	106.1	102.37	102.87	104.13	107.86	107.12	100.08	104.23	102.29
[truncated: 150 more columns]
