# Supplementary material for: Genetic dissection of main and epistatic effects of QTL based on augmented triple test cross design
Source: PLoS One. 2017 Dec 14;12(12):e0189054. doi: 10.1371/journal.pone.0189054 (PMC5730204; doi:10.1371/journal.pone.0189054)
Supplement: S8 Supporting Information — (ZIP) [file pone.0189054.s008.zip › z4_1150_0.8_10.csv]

104.41	106.69	105.02	106.71	105.75	105.1	106.99	105.91	104.58	105.75	106.78	104.96	105.37	107.72	106.25	104.67	104.98	106.9	105.92	107.42	105.93	106.56	105.58	106.81	105.85	105.48	106.84	106.26	105.82	105.45	105.62	106.28	106.14	105.5	105.28	107.39	105.52	106.48	106.51	107.04	106.6	105.26	107.02	105.33	105.24	105.2	105.18	105.3	107.24	106.32
109.41	111.72	111.43	112.13	110.35	109.51	110.63	110.44	111.58	110.29	110.33	111.01	111.14	111.9	111.53	110.94	111.12	110.94	111.85	112.47	111.22	110.4	113.43	109.12	110.32	110.08	110.78	111.27	110.92	110.28	110.18	111.21	111.89	112.21	110.46	111.99	110.4	110.76	110.75	110.8	110.53	112.27	111.07	110.74	110.06	110.75	110.95	109.87	111.44	111.62
105.63	107.31	105.37	103.74	104.45	105.8	106.24	106.44	106.5	105.92	105.68	105.82	105.57	105.49	106.48	105.89	105.79	107.34	106.44	105.05	106.44	105.8	106.63	106.29	105.89	106.53	106.9	105.86	107.67	105.63	104.23	104.87	104.94	104.76	105.33	107.03	107.18	106.42	104.97	107	105.36	106.48	105.82	107.18	107.08	105.65	104.97	105.62	106.38	106.02
110.21	109.34	109.26	111.22	110.01	110.66	111.03	111.38	110.07	109.8	112.38	110.41	109.47	110.98	111.18	109.82	110.51	110	111.62	109.8	109.1	110.31	110.12	110.36	108.95	108.95	108.82	112.13	110.54	109.95	110.65	109.64	108.58	110.25	110.85	108.5	110.53	110.25	109.76	112.14	110.11	108.84	108.53	111.13	110.05	110.41	110.71	110.08	111.64	110.18
112.75	111.56	111.56	112.11	112.16	113.24	112.04	113.8	110.7	110.94	111.91	111.91	111.94	111.43	111.58	111.93	112.45	113.13	112.72	111.37	112.06	111.7	113.13	111.6	111.47	111.46	110.57	110.42	110.46	111.26	111.91	112.28	112.05	112.45	110.84	111.33	111.59	111.43	110.41	112.42	111.92	112.45	110.64	111.12	110.95	111.4	111.09	110.97	110.23	113.37
110.93	111.17	111.17	111.74	112.48	111.86	110.74	112.68	110.3	110.64	111.28	110.87	111.11	111.33	112.51	111.27	112.32	110.05	111.41	110.66	112.39	111.82	111.67	112.78	110.2	112.87	111.76	111.76	110.45	112.62	111.72	111.88	109.63	110.65	110.16	112.53	110.77	110.75	111.66	111.67	111.46	110.49	112.3	111.57	110.24	111.74	111.51	110.8	112.25	111.63
105.51	106.05	105.74	106.2	105.77	105.68	106.02	104.24	105.04	105.46	105.55	106.28	105.61	106.12	104.89	105.24	105.18	104.21	103.96	105.81	105.96	106.79	106.94	106.21	103.96	104.73	107.18	105.11	104.56	106.75	106.32	106.67	104.88	105.21	104.73	104.79	104.47	104.38	104.94	104.71	107.23	104.54	106.34	105.34	106.92	104.21	105.21	106.76	105.24	105.94
100.61	101.32	101.3	101.74	100.44	101.24	101.59	100.63	100.03	100.62	102.21	101.1	99.107	101.28	101.46	100.31	100.34	100.32	100.36	102.66	101.65	99.556	100.99	100.59	101.86	100.94	101.29	101.74	100.25	100.12	101	101.21	100.98	100.59	102.75	100.16	101.73	99.744	100.27	101.2	100.93	100.85	102.6	100.16	102.65	101.67	102.03	102.34	100.91	100.2
105.96	106.2	106.92	104.66	104.12	105.13	106.51	105.43	106.6	106.67	105.79	106.19	106.24	106.35	105.73	105.74	105.93	106.16	105.52	106.07	105.68	103.81	107.66	106.1	105.86	105.44	107.07	106.14	105.35	105.12	107.19	104.4	106.63	106.97	105.39	106.24	106.44	104.23	106.6	106.82	105.66	105.73	105.76	106.29	106.09	106.32	106.58	106.38	105.47	105.46
107.46	106.53	105.77	107.28	108.02	106.34	106.06	106.83	107.77	107.53	108.2	107.69	106.81	107.18	106.92	108.54	106.07	105.67	107.92	107.44	105.42	105.82	106.3	108.15	105.73	107.01	107.21	107.67	107.74	106.1	106.46	106.47	106.04	107.41	108.62	108.05	105.68	106.91	105.47	107.47	108	106.76	106.82	106.32	106.02	106.87	107.63	107.05	107.68	106.06
103.95	104.49	105.25	105.58	104.11	102.66	104.19	105.86	103.34	103.18	104.89	104.87	104.29	102.68	104.62	105.47	103.86	105.78	102.14	105.57	103.48	103.73	105.46	103.96	103.53	104.56	101.9	105.21	105.17	103.88	103.05	106.2	103.04	103.69	105.27	102.96	104.37	104.71	104.48	103.72	104.55	104.04	102.74	105.62	103.84	104.94	105.09	105.44	104.95	105.53
105.74	105.19	105.59	104.87	104.96	105.47	106.25	105	106.2	103.59	106.78	104.98	104.81	105.34	105.46	104.61	104.94	107.19	105.32	104.02	106.3	106.29	105.2	107.52	104.73	105.6	107.2	105.85	107.54	105.69	104.76	107.56	105.68	104.94	106.77	104.5	104.32	105.27	105.98	106.36	106.31	105.52	105.42	105.09	106.13	104.24	105.77	104.58	104.65	106.42
99.956	101.4	99.252	100.04	100.67	99.677	100.93	99.371	101.09	100.51	99.251	100.08	99.56	99.675	99.142	100.17	99.438	101.1	100.14	99.285	100.23	98.549	100.14	99.45	101.38	98.869	98.919	101.09	99.341	99.821	99.394	100.74	102.06	100.86	101.41	100.08	99.997	99.79	99.474	100.81	99.776	101.32	99.378	101.33	99.356	101.26	99.423	100.9	100.12	100.57
106.38	106.28	108.04	107.18	107.45	108.94	107.32	106.27	106.96	108.48	104.57	107.75	106.5	108.4	105.37	107.05	108.72	107.76	106.55	107.63	107.23	105.87	106.66	105.99	107.81	106.9	107.7	106.6	106.68	105.58	107.68	105.55	107.83	106.5	107.72	107.02	108.37	105.83	106.14	106.01	105.32	108.07	106.55	106.68	107.04	108.5	107.49	107.07	106.7	108.5
104.9	104.92	107.26	106.5	105.5	106.04	105.93	106.62	106.83	106.14	105.79	105.53	106.7	105.34	106.7	106.37	107.72	106.9	106.34	104.99	105.38	106.7	106.54	106.47	106.7	106.08	105.02	106.1	108.34	106.16	108.33	107.69	108.15	107	105.39	107.04	107.22	107.88	107.06	105.69	106.88	106.71	105.06	104.87	104.98	105.56	105.03	108.12	106.2	105.4
112.17	111.89	114.12	112.53	112.06	112.2	112.25	110.95	111.8	111.95	111.4	111.72	112.02	111.53	113.17	110.39	111.63	111.59	112.09	111.8	112.07	112.29	111.6	111.3	110.91	112.49	110.92	111.2	112.76	112.84	113.24	110.92	113.15	110.85	112.31	112.23	111.86	111.68	112.07	110.15	112.62	112.26	114.39	112.04	113.32	111.24	112.34	111.98	113.01	112.41
100.38	97.829	99.822	100.05	98.518	99.994	101.01	100.71	99.261	100.59	101.42	100.38	101.4	100.67	101.24	99.429	98.881	100.81	103.68	100.13	100.56	100.62	100.09	100.63	99.89	100.38	100.39	99.323	99.951	99.707	101.09	100.87	100.35	99.748	99.927	101.02	101.32	101.61	99.204	99.311	100.28	99.106	100.23	99.575	101.64	98.978	99.875	100.52	101.35	98.99
107.69	106.37	105.69	107.23	106.71	106.39	105.18	106.89	106.6	107.8	106.31	106.47	107.98	106.52	107.69	107.86	108.04	107.03	106.07	107.19	107.04	107.45	107.9	107.12	105.78	106.31	108.02	106.73	106.94	107.61	106.55	108.18	105.51	106.88	106.81	106.72	107.16	107.63	107.24	105.87	107.08	108.34	106.83	106.81	105.95	106.85	107.74	106.6	105.75	106.08
111.28	111.91	109.47	111.43	110.71	111.29	110.5	109.89	110.44	111.07	111.46	110.57	110.37	110.43	109.47	111.45	111.27	108.94	110.26	110.24	110.23	110.45	111.44	109.74	109.73	111.59	109.76	110.01	112.46	111.37	107.95	111.24	111.49	108.54	110.2	109.78	110.45	109.75	109.43	111	110.33	109.31	110.48	111.07	108.61	111.34	109.73	111.6	111.59	110.89
106.48	107.33	106.23	106.11	106.62	107.65	104.86	106.26	106.35	106.07	107.3	107.31	105.65	107.32	107.83	108.31	105.15	105.4	107.62	107.42	106.89	105.18	106.44	105.62	106.6	106.96	106.03	104.66	105.79	108.19	106.75	105.19	106.84	105.03	108.08	106.62	106.15	104.76	105.02	104.16	107.29	106.11	106.98	105.81	106.71	105.93	105.9	106.42	106.19	106.39
111.13	111.78	111.67	112.45	111.6	111.16	111.26	112.64	111.71	111.69	111.92	111.37	110.65	112.87	110.23	110.46	111.2	112.02	111.26	110.37	111.29	110.05	112.87	111.62	111.78	111.94	112.09	113.74	111.3	110.82	111.98	113.89	112.26	111.68	111.24	112.75	110.93	112.12	111.92	111.18	110.94	111.06	112.85	111.92	113.19	113.3	112.36	111.7	112.72	113.54
100.28	101.78	99.887	98.214	100.13	100.75	103.3	101.51	99.899	100.94	99.89	100.94	101.21	101.1	100.93	100.08	101.05	101	100.26	100.8	99.028	99.836	101.09	99.757	100.64	101.02	101.72	100.52	99.51	101.49	100.46	100.75	100.92	101.74	101.03	100.47	100.2	100.86	101.29	101	100.61	100.03	99.493	100.81	100.59	101.09	101.99	100.06	99.108	101.54
107.65	106.16	104.31	106.64	105.56	105.34	106.94	105.24	105.12	105.52	104.77	106.05	105.24	104.88	106.49	104.88	105.85	107.03	104.68	106.83	104.83	103.76	104	105.72	105.99	103.85	105.79	106.04	105.43	105.61	105.45	104.58	105.19	104.1	105.19	106.84	105.02	104.99	105.26	104.96	105.3	105.7	104.91	106.09	103.36	105.25	107.08	107.06	105.93	106.54
112.84	110.39	111.64	111.82	112.95	109.81	111.38	110.36	113.25	111.74	110.38	110.01	113.76	110.76	112.36	113.79	111.46	112	111.79	111.91	111.3	111.4	111.43	111.24	110.76	111.39	111.35	111.13	111.57	111.95	110.65	110.63	111.3	111.92	111.81	110.44	112.77	110.8	110.78	111.52	111.71	110.51	111.41	113.69	112.09	111.81	113.08	111.55	112.77	110.17
104.22	105.34	105.66	103.83	103.68	105.58	105.4	105.39	103.89	106.66	105.08	104.77	106.59	104.57	103.87	104.56	105.83	105.86	105.36	105.03	103.69	105.14	104.77	106.22	104.18	104.35	105.02	103.02	106.12	105	106.78	104	104.88	104.66	105.46	104.51	103.33	104.39	105.27	104.95	104.39	103.49	105.77	104.75	104.62	104.79	106.85	105.52	104.13	105.61
110.86	110.66	111.48	111.14	113.42	111.75	111.96	111.44	109.28	111.84	109.2	112.29	112.03	111.72	112.4	110.8	111.61	111.89	111.79	110.34	110.95	111.63	110.71	111.46	110.85	111.03	111.26	111	112.12	111.12	111.97	112.26	110.49	109.92	109.6	112.23	112.78	111.87	110.16	112.92	110.09	110.78	111.54	110.2	111.53	112.08	111.57	111.39	110.83	110.25
106.55	107.09	106.87	106.49	106.16	105.9	106.73	105.97	106.89	106.69	106.78	106.64	106.24	107.31	107.19	108.69	107.55	108.05	107.71	107.02	106.62	107.35	106.86	105.87	107.82	107.34	106.41	107.1	107.69	108.04	106.35	108.17	107.13	107.41	107.76	106.26	106.35	106.4	107.33	107.72	106.35	105.08	105.82	106.45	105.95	106.18	107.66	106.29	108.25	106.35
98.807	100.38	100.63	100.36	99.417	99.767	100.15	100.05	100.12	100.19	101.81	99.091	102.38	100.31	101.06	100.24	99.485	100.36	100.68	99.346	99.119	100.19	98.978	100.06	98.947	98.605	100.98	100.54	100.11	101.37	100.33	101.1	101.95	99.338	99.447	101.32	99.348	101.69	101.09	99.189	99.068	100.57	99.786	100.54	99.534	99.1	98.218	98.682	97.958	99.678
111.1	110.66	112.2	112.52	113.46	113.36	112.07	112.99	111.2	111.15	110.6	110.83	112.4	111.02	110.9	112.09	111.95	111.86	113.04	113.86	111.38	111.34	111.14	112.34	111	111.81	111.05	112.77	112.17	111.55	111.62	110.8	112.12	111.16	113.07	110.9	111.94	111.04	112.31	112.09	112.82	112.8	112.65	111.62	112.5	112.22	113.31	112.75	112.57	112.73
111.54	110.59	110.36	111.76	111.23	111.94	112.67	112.7	111.82	112.11	113.6	112.46	111.68	111.04	110	111.67	112.44	113.13	113.85	111.11	112.25	111.68	110.82	112.02	112.27	113.08	112.67	112.62	111.68	112.33	112.03	111.49	111.11	113.25	111.43	110.31	112.61	112.08	111.24	111.35	113.29	111.62	112.22	111.97	112.78	111.27	111.11	111.52	112.93	112.46
104.84	102.76	104.52	103.63	104.63	104.68	104.4	103.76	105.24	104.61	103.7	105.01	103.96	104.12	103.28	103.65	105.02	103.67	104.33	104.48	104.66	104.39	104.83	103.94	104.57	103.73	105.23	103.23	103.52	102.44	103.27	104.55	102.79	105.01	103.61	103.66	105.29	105.6	104.52	102.12	103.31	104	103.95	103.87	103.15	104.03	106.3	103.93	104.81	104.99
106.55	105.92	105.83	107.36	105.29	106.7	105.85	104.65	104.83	106.16	105.8	103.77	106.05	106.66	105.18	105.04	105.18	106.38	102.75	105.43	104.99	104.09	104.08	105.4	105.21	106.28	105.39	104.91	106.02	104.63	106.94	104.96	107.2	103.26	105.03	105.79	106.67	103.68	107.2	104.26	104.52	105.67	106.34	107.63	106.19	105.76	106.67	105.37	104.71	105.66
105.45	105.2	104.86	105.65	105.55	106.98	104.91	107.97	107	106.52	106.65	105.27	105.22	106.02	107.43	107.33	106.06	106.03	106.64	106.05	106.84	106.25	106.19	105.96	107.01	107.54	106.45	106.87	106.38	106.11	106.86	103.87	106.74	107.62	106.03	104.34	105.95	107.31	105.75	106.84	105.75	105.97	106.39	106.56	105.75	106.8	106.14	108.31	105.83	106.18
107.09	106.1	106.31	105.34	106.22	102.98	106.57	105.66	106.12	105.46	106.02	105.5	103.95	105.14	105.13	103.87	104.52	105.99	103.38	104.66	105.83	106.25	106.11	106.28	105.08	106.4	103.47	104.89	106.89	104.9	105.05	106.32	106.77	106.6	105.58	106.26	106.25	104.94	106.03	103.35	106.8	104.87	106	106.02	106.12	105.4	105.9	103.98	106.31	105.65
106	106.78	106.27	105.42	105.65	106.12	105.87	105.55	105.87	105.28	106.69	106.17	105.2	105.75	105.71	106.05	106.45	107.44	105.61	103.44	104.91	107.06	106.15	106.57	105.47	107.92	106.33	106.83	107.12	105.11	104.62	105.23	106.2	107.95	104.64	105.81	105.13	103.39	107.85	106.32	106.6	106.33	105.02	106.1	107.06	104.96	106.48	105.84	106.3	105.94
110.86	109.96	111.07	110.03	110.08	110.38	109.98	111.19	110.13	109.92	109.28	110.86	112.21	111.36	110.18	110.73	110.85	108.85	110.36	111.86	111.01	110.57	111.15	111.13	112.26	111.4	110.74	110.72	111.37	111.03	109.23	111.24	110.22	110.28	109.58	110.97	111.04	111.56	110.94	110.8	111.97	112.18	109.7	111.57	111.07	111.27	110.96	111.15	112.04	109.99
109.85	110.35	109.26	111.79	110.13	109.11	110.46	109.96	108.97	110.64	109.05	109.05	109.27	109.86	110.33	110.04	109.45	109.27	110.52	110.91	109.55	110.17	107.81	109.46	110.41	110.3	110.23	109.81	108.95	109.16	109.95	109.29	109.44	109.53	110.18	109.99	109.7	109.95	109.74	109.9	110.09	109.81	108.66	108.87	108.3	110.16	109.21	109.02	110.54	109.57
99.255	100.28	99.899	98.534	98.947	100.55	99.661	100.11	98.596	100.27	100.41	99.287	99.899	97.026	100.27	100.8	100.08	100.23	100.56	99.874	99.809	99.206	99.143	99.855	100.54	98.755	99.553	99.179	100.04	102.32	98.955	98.829	99.634	99.695	100.7	100.15	99.69	100.61	99.561	100.51	100.85	100.04	99.791	98.066	97.796	101	99.648	98.396	100.59	97.358
103.88	104.68	105.61	105.33	105.43	105	105.18	106.15	104.07	105.44	104.59	105.58	103.44	104.68	106.21	105.68	105.25	104.04	104.91	103.53	104.96	104.97	105.96	104.85	104.19	103.53	104.26	106.21	105.54	105.94	105.76	104.83	104.27	104.4	105.11	105.87	104.82	105.14	105.42	104.64	104.21	105.96	103.85	105.18	105.78	104.76	104.63	104.16	105.62	105.59
105.83	104.5	103.73	103.54	103.63	102.3	104.23	104.43	103.97	104.05	103.75	104.8	103.62	103.36	105.05	103.23	103.52	104.46	104.08	105.19	105.46	104.31	105.52	103.05	105.24	104.71	106.23	105.39	105.76	103.44	103.73	104.29	106.59	105.07	105.61	103.74	104.33	104.77	104.27	104.6	104.48	105.47	104.25	105.03	104.29	103.36	103.97	103.93	103.39	103.99
106.66	107.53	107.71	106.48	107.55	105.06	107.48	107.14	105.78	106.99	106.15	107.64	106.68	105.67	106.6	107	105.77	106.37	106.39	106.43	106.68	106.44	106.24	107.66	107.6	106.42	105.65	107	108.32	106.7	108.86	105.37	106.04	107.38	107.4	106.76	106.16	106.54	106.15	106.61	105.8	108.21	107.14	107.19	105.32	105.14	106.19	106.16	107.65	105.37
110.69	111.3	112.29	113.9	111.4	111.99	111.74	111.48	109.55	109.57	110.28	110.56	111.51	111.75	112.7	110.5	110.89	112.17	109.4	109.87	110.78	111.95	111.79	109.17	109.94	110.69	111.41	111.62	110.55	110.45	110.95	110.39	112.39	110.48	110.26	111.17	111.38	110.76	111.85	111.61	110.28	110.62	111.58	110.77	111.83	110.2	112.57	111.15	110.16	110.04
100.4	99.55	100.04	100.03	100.1	101.74	100.16	100.61	101.03	100.33	102.18	101	98.731	98.987	101.5	101.71	99.516	99.609	100.65	100.55	99.27	101.65	100.03	100.55	100.7	99.716	100.77	99.796	100.11	99.994	98.08	99.644	100.43	100.43	100.17	101.56	99.099	101.22	101.31	101.67	102.24	99.708	99.474	101.2	100.24	101.2	100.78	102.2	100.14	100.93
105.05	103.87	104.95	104.56	104.64	104.62	102.88	104.88	104.83	104.37	103.18	105.17	104.65	107.03	104.61	105.21	104.46	105.39	105.54	104.97	104.42	105.33	104.59	104.63	102.21	105.69	104.19	103.61	104.08	104.6	105.37	105.88	104.58	105.08	104.9	105.87	103.73	103.91	103.97	105.72	106.46	105.79	103.19	106.27	104.65	105.03	104.16	104.99	102.92	105.85
110.86	112.98	112.92	110.83	112.89	111.26	110.34	111.27	110.81	111.89	109.72	110.5	111.18	110.73	111.33	111.47	112.42	110.28	111.87	111.57	110.95	111.39	111.36	110.83	109.69	111.4	110.13	110.39	110.66	111.89	110.47	111.35	111.56	109.77	112.71	111.26	111.87	113.16	111.69	110.15	109.53	112.44	111.24	110.47	111.79	110.83	111.15	112.25	110.53	111.55
111.17	111	112.4	111.23	111.26	112.48	110.86	110.22	110.42	110.9	112.15	112.13	111.12	112.33	112.2	110.94	112.19	111.88	111.73	111.02	112.1	112.24	111.88	110.66	111.7	112.4	110.45	112.9	110.61	111.08	111.38	110.08	111.12	110.54	111.43	110.4	111.18	110.37	111.28	111.43	110.78	111.42	111.75	112.45	111.35	110.15	109.95	110.74	110.28	111.04
103.14	105.12	102.75	103.56	103.32	105.25	104.42	103.83	104.22	103.35	104.39	103.77	103.48	103.1	104.42	106.51	104.41	104	104.67	103.44	104.67	104.58	103.62	104.29	102.65	103.23	104.38	104.42	104.07	104.07	102.69	106.25	104.62	104.43	102.65	102.87	105.34	104.37	105.17	102.9	103.52	104.52	102.58	104.24	103.42	103.45	104.77	104.08	103.34	103.5
110.04	110.99	111.49	109.23	109.75	109.28	109.79	110.27	111.23	111.28	112.37	111.92	108.68	110.96	110.03	109.74	109.1	110.23	109.89	110.76	110.66	113.26	111.2	111.17	110.1	111.03	110.03	111.25	110.63	111.3	109.68	110.85	109.97	110.12	110.13	110.1	110.55	110.36	109.38	109.77	109.32	109.54	110.41	109.85	110.51	109.68	110.94	110.59	111.74	110.97
100.33	99.986	99.342	100.51	100.58	99.504	100.22	101.45	99.433	101.15	99.935	99.527	97.147	99.837	101.89	100.62	98.651	99.855	99.695	99.461	100.19	99.615	101.66	100.56	99.234	99.509	100.69	100.55	98.828	98.765	99.16	100.29	101.69	100.91	99.519	99.188	100.18	99.504	100.2	101.14	99.221	99.07	100.34	101.55	99.834	97.892	99.876	99.365	100.55	100.64
104.62	105.64	104.49	107.42	105.33	104.14	104.58	106.65	105.9	105.96	104.76	106.01	104.9	105.38	106.48	105.87	106.11	105.4	103.95	105.77	104.84	104.51	106	107.19	102.8	105.93	105.56	103.65	105.41	106.36	104.38	104.94	105.62	105.57	105.29	105.53	105.21	103.25	106.55	104.29	104.15	105.32	105.94	106.36	105.65	105.45	106.04	105.42	105.9	106.18
103.18	104.63	104.57	103.18	103.36	103.48	105.44	102.67	103.62	104.33	102.92	103.62	103.99	106.03	105.06	104.92	104.57	103.98	104.98	102.44	103.37	102.9	103.69	105.51	102.86	103.13	103.07	102.82	103.56	103.96	104.5	105.51	104.2	104.46	103.63	104.62	105.63	104.85	102.8	105.13	104.08	104.56	105	103.31	104.71	104.46	105.2	103.76	102.03	103.92
105.93	104.41	103.54	102.52	103.78	104.57	103.76	104.51	103.64	104	103.29	103.5	103.69	104.24	103.19	105.65	105.2	104.87	104.69	103.85	103.59	104.47	102.72	103.58	103.98	104.16	104.7	104.38	105.28	106.6	104.45	104.33	104.84	104.83	103.28	105.46	105.12	103.56	104.1	104.81	103.59	104.88	103.5	104.64	104.09	104.43	105.41	104.67	102.82	102.3
112	111.43	111.17	109.61	111.36	110.19	110.7	110.86	110.96	111.18	110.69	110.41	110.94	113.06	111.55	111.79	110.32	110.17	111.96	110.85	110.69	111.75	112	111.5	110.81	112.21	111.07	112.65	109.43	112.7	109.67	111.92	111.28	112.59	110.41	111.92	111.47	111.6	109.82	112.39	111.46	111.09	109.69	110.58	110.69	110.37	112.37	112.93	110.02	111.93
99.512	99.487	99.341	99.05	98.998	100.45	99.919	99.942	100.65	101.7	99.989	101.41	100.24	99.803	101.16	99.904	100.12	99.25	98.872	98.452	100.45	101.31	100.54	100.59	100.61	101.45	100.51	101.61	101.01	98.845	99.851	101.5	99.989	100.03	99.454	101.29	100.39	99.657	99.396	102.71	100.32	100.82	101.18	98.481	99.813	101.1	101.04	100.43	100.08	101.17
105.27	104.16	106.08	105.68	106.52	104.82	104.23	106.42	105.76	105.31	105.02	105.62	105.75	105.1	105.27	105.49	104.55	105.76	105.44	106.05	105.42	105.69	107.24	105.16	107.11	104.31	106.32	104.04	106.6	105.12	103.76	104.98	105.23	105.36	105.49	105.83	105.14	105.63	106.27	105.49	105.3	103.62	104.33	105.83	105.02	106.4	106.3	104.96	104.11	105.94
99.23	99.796	99.962	100.4	98.963	99.187	100.35	99.101	98.705	100.35	100.23	99.434	100.64	99.71	99.695	100.37	100.46	100.98	99.011	101.43	100.58	99.549	98.905	99.634	100.26	100.09	99.79	99.468	100.23	99.025	100.05	101.2	100.97	99.951	98.653	99.045	99.328	100.22	99.178	100.64	98.216	99.121	99.217	101.36	99.71	100.94	100.54	100.23	99.987	100.04
109.41	108.59	111.11	109.94	111.51	109.21	109.03	110.91	108.63	110.08	111.6	110.09	108.99	108.75	110.49	109.97	109.32	110.66	108.97	108.62	109.82	109.69	110.8	107.91	110.09	109.13	109.63	109.64	110.56	108.7	109.2	109.32	109.76	109.4	110.76	108.36	110.53	109.48	109.02	108.5	110.36	110.13	109.79	109.7	110.76	110.49	109.85	110.3	109.02	111.08
103.05	107.39	107.67	105.92	108.55	106.87	104.8	106.89	106.62	106.69	106.42	105.82	106.47	104.5	108.06	105.47	107.77	106.73	107.67	106.59	106.95	105.72	106.3	107.25	106.68	106.63	107.34	107.29	106.46	106.08	106.64	106.01	106.9	106.46	106.36	107.6	106	106.44	106.28	107.48	108.3	106.1	106.2	105.83	105.6	105.74	105.81	106.61	107.27	105.81
105.92	105.31	105.06	106.89	106.54	106.08	106.07	107.21	106.79	108.6	106.62	107.19	103.69	107.23	106.54	107.2	106.53	105.83	105.59	104.84	106.29	106.76	105.58	106.61	107.15	105.39	105.35	106.3	106.91	105.99	105.84	105.28	104.56	107.76	108.02	105.67	105.05	106.27	106.24	105.97	106.84	107	106.78	105.35	105.56	106.76	109.11	107.1	108.09	105.22
100.81	101.74	101.5	100.41	102.09	103.09	100.62	99.815	102.42	99.241	101.01	100.01	101.2	100.49	100.39	101.85	101.68	100.93	101.02	101.26	100.87	99.563	100.01	100.62	100.91	99.921	101.58	101.7	101.14	101.41	100.94	102.1	102.09	100.49	101.45	101.88	100.07	100.41	100.36	101.58	101.62	100.77	99.956	101.29	101.01	102.69	101.51	100.95	103.24	102.44
105.78	105.9	106.14	105.3	107.43	106.59	105.97	106.04	106.67	106	105.12	106.85	105.65	105.6	106.28	105.6	107.82	107.94	107.79	105.59	106.56	105.8	108.43	105.67	105.11	106.37	105.63	105.48	106	106.25	105.53	105.87	104.32	105.26	106.67	105.91	108.25	105.52	106.03	105.73	103.71	105.68	104.86	107.2	106.14	106.17	106.94	106.91	105.88	105.73
103.19	97.811	102.08	100.35	100.33	99.794	98.675	101.51	100.75	100.78	100.23	100.25	100.81	100.72	101.04	99.697	99.549	100.96	99.976	101.44	100.62	100.45	101.3	99.952	102.18	101.23	102.28	99.986	99.969	102.01	100.02	100.69	100.17	101.13	99.261	101.61	100.36	101.55	101.97	100.95	100.75	100.04	101	100.79	100.98	99.067	100.1	100.92	100.63	100.26
106.38	105.88	105.91	105.65	107.59	106.97	106.46	106.89	105.3	104.55	105.05	107.07	107.19	106.01	106.07	105.98	106.56	106.64	105.08	105.71	107.17	106.14	104.95	106.4	106.92	106.26	105.63	107.75	105.57	105.53	106.04	104.56	105.58	106.3	106.17	105.88	106.38	107.34	105.91	105.85	106.05	106.22	105.08	104.74	105.56	103.96	105.85	105.56	105.96	105.89
105.98	104.97	106.29	107.92	106.46	105.52	107.28	104.76	104.26	105.83	107.74	107.46	107.87	106.45	106.83	106.27	108.42	106.99	105.89	105.74	104.9	106.42	107.1	105.65	107.07	106.85	107.36	107.99	105.65	106.72	106.24	107.55	106.65	103.92	105.7	105.68	105.52	107.57	107.69	106.52	105.48	106.15	107.54	105.17	106.11	106.21	106.01	106.5	106.54	107.1
111.91	111.52	111.78	109.11	111.96	111.18	111.92	110.66	109.9	108.73	111.02	111.68	110.73	112.2	111.85	110.19	110.85	109.8	110.8	112.36	111.05	111.82	113.01	110.9	110.77	110.12	111.52	111.81	110.22	111.39	110.05	109.97	110.77	110.09	111.33	110.89	111.2	110.34	110.95	110.7	111.66	111.32	109.86	110.99	110.83	110.25	109.99	111.15	110.79	111.69
104.79	105.73	106.51	107.01	107.16	105.89	106.41	106.55	107.37	105.92	107.87	105.98	107.3	106.44	107.46	106.1	106.75	105.51	106.23	107.87	107.33	106.51	105.82	106.92	107.31	104.83	105.92	107.36	105.73	107.83	107.14	106.57	106.78	107.2	107.31	106.69	107.79	106	107.18	107.75	108.21	108.01	105.38	106.54	106.84	107.52	107.35	106.78	106.01	107.45
109.89	111.98	112.12	111.25	113.45	111.13	111.75	110.01	111.23	110.92	110.76	111.81	110.01	110.53	112.44	110.37	110.84	111.94	111	112.17	112.29	111.84	112.59	111.48	110.87	111.82	110.98	111.51	111.65	111.96	110.81	112.9	111.04	111.12	110.62	110.66	112.49	112.44	110.76	111.99	111.46	111.35	111.16	111.36	109.46	111.7	111.32	110.93	110.59	111.32
105.91	106.04	105.99	105.96	107.29	105.39	106.24	105.81	105.47	103.18	107.02	104.5	106.16	105.04	106.16	107.29	107.04	105.67	105.85	103.72	106.53	107.23	105.2	105.66	106.47	105.53	105.99	104.58	106.39	105.86	106.21	105.34	105.98	106.4	106	105.49	104.67	105.45	105.16	104.98	106.48	105.82	106	107.53	105.24	106.79	105.69	104.61	105.94	105.68
109.61	109.5	111.23	110.54	111.06	109.75	107.89	108.98	109.66	109.16	108.19	109.92	109.94	109.63	108.94	108.8	108.68	109.4	111.16	108.76	109.43	108.85	109.82	109.42	110.11	108.9	110.03	109.19	109.99	110.46	110.31	109.36	109.64	110.17	109.84	110.2	109.1	109.8	110.5	109.57	110.13	111.42	109.26	109.41	110.73	109.14	109.48	109.55	109.4	109.91
106.06	105.58	106.52	106.47	104.7	105.97	105.29	105.51	105.22	105.48	105.38	105.68	106.77	106.38	104.32	105.09	105.74	106.98	106.89	106.18	107.44	106.28	106.47	106.51	105.57	105.49	107.4	105.48	107.06	106.98	106.32	106.11	105.63	104.98	107.02	105.29	104.81	106.35	106.85	106.57	105.14	105.81	107.59	107.76	107.09	105.97	105.33	106.57	108.63	104.85
100.55	100.29	101.29	101.29	100.17	100.32	98.787	98.42	99.917	99.434	98.263	101.2	101.2	101.57	100.51	100.55	99.495	98.665	99.544	99.139	99.639	99.068	99.307	99.85	99.192	99.568	102.48	99.907	100.18	99.777	100.02	100.33	98.486	99.265	100.35	98.823	99.653	98.909	101.81	98.792	100.31	100.83	100.49	101.09	99.987	101.18	100.78	99.248	101	100.13
110.3	111.28	112.31	112.25	110.71	111.26	110.62	112.38	112.73	114.19	113.25	111.89	111.68	111.92	111.89	109.67	111.36	113.25	112.9	112.16	110.61	111.75	110.54	113.42	110.95	112.35	110.81	110.68	112.27	109.37	111.98	111.85	111.76	111.51	113.03	111.07	109.59	111.5	110.57	111.43	111.49	111.94	110.67	112.73	112.42	111.37	110.79	112.45	110.34	111.13
109.78	110.3	109.62	109.48	108.73	108.49	108.61	108.95	109.13	107.67	110.58	110.83	109.08	109.3	109.77	110.76	109.84	108.01	110.05	111.5	109.3	110.27	109.03	110.74	109.15	109.19	110.55	109.21	110.12	110.82	109.75	109.41	110	108.78	109.94	108.65	110.43	109.22	108.77	109.05	109.47	109.12	108.48	109.05	111.43	110.13	110.46	109.79	110.7	109.4
108.51	110.13	110.28	108.75	110.44	109.56	111.56	109.93	110	110.34	109.39	109.22	109.36	110.34	109.23	112.02	108.29	108.51	108.89	109.48	109.89	108.58	109.76	110.16	110	111.01	111.08	110.82	110.25	110.23	110.11	109.28	108.2	109.95	109.27	108.31	109.51	110.39	108.19	110.56	110.03	110.8	108.15	108.77	110.46	108.25	109.39	109.41	107.71	108.77
105.1	104.64	105.92	105.58	104.88	107.11	105.18	106.12	106.61	105.82	104.07	106.35	105.63	105.78	105.28	105.59	104.64	104.87	104.34	105.56	106.79	106.04	104.15	104.64	107.14	104.47	104.85	105.82	105.46	104.87	104.26	105.74	105.5	105.57	104.52	105.4	104.42	105.47	105.9	103.98	104.6	105.98	105.26	104.81	104.65	105.91	105.5	105.78	106.74	105.36
106.79	106.4	105.65	106.08	107.36	105.85	105.36	105.8	107.51	105.65	106.72	106.07	106.12	107.03	106.38	104.69	106.26	105.34	106.35	106.63	106.84	108.32	105.65	107.32	104.65	107.07	106.44	106.48	105.95	105.75	106.42	106.8	105.84	105.39	103.75	106.83	106.12	105.3	107.25	106.44	106.86	108.02	103.89	106.52	108.47	107.65	105.08	104.96	106.02	106.89
106.21	106.13	107.33	106.29	106.7	106.97	106.47	106.62	107.21	108.26	107.17	106.06	105.56	107.01	108.42	106.9	106.06	105.91	105.83	106.16	106.62	106.17	105.26	106.06	106.98	105.47	106.95	107.05	105.6	106.11	104.87	105.61	108.21	105.42	106.91	104.95	106.06	105.8	106.85	104.11	105.71	106.76	106.32	103.86	105.57	106.21	106.34	105.97	104.79	106.53
117.88	117.76	118.86	117.32	118.78	118.27	117.69	118.29	118.41	118.39	118.08	117.53	117.09	118.4	117.5	118.28	117.95	117.48	118.74	118.08	118.39	117.51	117.69	117.01	116.67	118.21	117.17	117.42	117.68	118.1	116.41	117.8	117.78	117.92	119.09	117.34	119	117.75	117.47	118	116.11	117.96	117.3	117.1	117.65	117.93	118.9	118.31	116.57	115.85
106.12	104.05	105.11	106.51	106.63	106.06	105	104.42	105.61	105.06	105.26	104.99	105.98	104.83	105.15	104.95	106.49	104.07	104.7	104.35	107.79	105.7	104.51	105.13	107.04	106.71	105.04	105.55	105.24	105.51	106.42	105.71	105.44	105.44	106.07	105.54	105.44	105.59	105.62	105.93	107.13	105.96	105.98	106.23	105.27	105.82	105.04	105.42	107.14	105.46
116.66	116.91	118.26	116.81	118.12	117.02	117.88	117.16	117.14	117.42	117.83	118.22	116.44	117.84	118.5	116.9	117.92	118.23	117.33	117.24	117.11	118.09	117.36	115.87	117.73	118.56	116.95	116.81	117.26	118.06	117.04	115.41	117.43	117.68	117.85	116.31	118.09	118.2	117.9	116.74	117.75	118.68	118.2	117.58	118.06	116.54	119.82	115.97	117.24	117.68
105.16	104.21	104.1	104.23	103.07	104.54	104.74	102.67	104.19	104.93	105.49	106.03	105.43	105.68	104.13	104.89	103.51	105.76	104.64	106.3	104.96	105.29	102.63	105.81	104.57	104.99	104.49	105.39	105.56	104.89	104.66	104.64	105.11	104.91	103.71	105.09	104.23	104.93	103.84	105.03	103.96	104.35	105.19	104.88	103.57	103.82	104.89	104.91	104.92	104.02
112.96	113.82	113.28	111.52	112.14	113.03	112.27	112.17	112.98	112.54	113.01	112.44	113.19	112.52	112.75	112.3	113.09	112.02	113.69	113.13	112.66	113.31	112.07	113.1	113.27	112.55	114.55	112.95	110.19	111.86	113.63	113.47	112.97	112.67	112.76	112.38	113.12	113.67	111.73	112.88	112.28	113.7	111.58	113.42	112.89	112.66	113.4	112.23	113.65	113.92
112.85	111.31	112.1	110.34	111.25	110.98	113.33	112.78	112.05	112.73	112.04	113.87	110.33	111.85	112.51	112.53	112.66	112.85	111.73	112.98	111.98	111.71	112.08	112.78	111.58	111.44	110.44	112.03	112.15	112.55	109.95	111.89	111.28	112.2	111.56	112.1	112.58	112.74	111.45	112.29	111.8	110.77	111.64	112	114.16	111.66	111.88	111.55	112.55	111.2
103.43	103.66	105.26	103.23	102.85	104.15	103.85	104.43	104.75	104.33	104.49	103.84	104.21	103.49	103.29	104.85	104.02	102.98	103.78	101.44	105.07	103.81	106.19	103.56	104.06	104.34	103.49	103.82	103.31	102.69	105.15	104.46	105.27	104.61	102.96	102.95	103.55	104.92	101.67	105.05	102.17	103.66	103.74	104.72	103.91	105.73	103.5	104.24	102.58	103.9
98.349	98.654	98.561	101.81	100.34	99.715	99.982	100.24	100.15	99.976	99.507	98.642	99.098	99.478	98.029	99.576	98.091	99.546	98.978	100.79	99.359	99.137	98.638	100.16	100.09	98.844	99.606	100.39	98.789	99.247	101.27	99.082	100.86	100.99	98.696	99.037	100.7	99.853	98.79	101.4	100.31	98.837	100.18	98.646	98.698	99.319	99.253	100	100.28	100.38
113.76	113.18	113.77	112.36	113.3	111.76	112.53	111.74	111.68	112.37	111.66	113.64	113.3	112.9	111.85	112.73	112.58	113.58	112.47	113.05	113.01	112.51	113.34	113.33	113.49	114.87	112.58	112.6	113.44	111.8	112.78	112.87	112.08	112.86	113.15	112.46	113.35	113.38	113.15	112.4	112.85	112.37	112.75	112.5	113.78	113.71	112.34	113.12	113.89	114.36
109.61	111.37	112.6	110.82	111.14	109.56	111.57	109.23	110.06	112.37	111.17	112.3	111.78	110.89	109.68	110.87	112.53	111.23	109.91	109.09	112	109.15	112.68	110.75	110.47	110.66	110.5	110.36	110.54	111.95	110.48	110.21	112.7	111.61	110.43	111.95	111.83	111.06	109.23	109.67	112.5	111.68	113.21	111.56	112.12	111.13	111.13	109.58	111.89	112.31
111.32	110.3	110.85	111.94	109.49	111.22	111.75	109.89	111.32	110.94	109.08	109.94	110.6	109.72	112.03	110.63	111.2	112.44	110.64	112.64	111.92	109.8	110.97	110.99	110.94	109.78	112	110.44	111.16	111.37	109.89	110.5	112.68	111.84	110.2	109.88	111.77	111.22	111.94	110.39	110.42	112.99	111.4	110.24	112.66	110.55	110.77	111.2	111.64	110.98
105.77	107.23	104.93	105.32	107.01	105.61	104.47	105.89	105.47	104.89	105.17	104.68	106.72	105.36	105.41	105.01	104.95	104.1	104.62	106.31	105.11	105.62	104.2	104.58	105.51	105.67	105.64	106.65	104.33	104.36	106.54	105.26	105.34	105.68	106.44	106.18	104.67	106.03	104.96	104.07	104.5	104.96	106.27	105.37	105.29	104.89	104.44	106.95	105.16	106.05
106.49	106.97	105.13	104.51	107.32	105.87	106.81	105.94	106.02	107.29	105.82	107.86	107.54	106.49	104.71	107.45	105.13	107.23	105.11	107.67	105.7	105.63	105.72	107.24	107.3	105.13	106	106.24	106.58	106.86	107.74	105.71	107.01	106.14	107.03	106.65	106.12	104.93	106.58	106.6	107.38	107.24	107.09	105.88	107.2	108.1	105.82	106.16	104.83	105.19
103.75	105.54	104.29	107.77	107.82	104.46	106.22	105.54	104.17	105.24	106.54	106.33	104.86	105.72	105.1	105.44	106.32	104.61	106.31	105.61	105.63	104.88	105.78	104.02	106.16	105.34	105.18	104.18	104.19	104.32	106.02	106.64	104.5	108.67	104.66	105.59	106.63	105.83	105.7	106.23	105.52	104.83	105.89	105.64	104.8	105.42	105.36	105.47	103.72	106.2
105.62	106.81	105.41	104.33	105.05	104.93	105.76	105.02	106.04	106.04	105.76	104.47	104.46	105.6	105.41	106.47	105.27	106.32	103.93	105.09	103.29	106.3	105.59	106.74	105.12	105.08	105.59	105.76	105.16	105	104.76	105.95	105.69	106.65	105.06	107.11	104.03	105.59	106.18	105.25	105.13	104.5	105.43	104.52	104.69	105.52	104.89	104.56	104.38	106.76
106.02	105.99	107.64	106.85	106.07	104.77	106.42	105.52	106.3	105.35	106.08	104.93	106.2	105.09	106.33	105.8	105.71	105.52	105.54	105.58	104.4	105.84	105.66	106.48	106.42	106.31	106.85	106.5	105.3	103.17	106.51	106.61	107.53	105.84	104.24	105.97	104.3	106.04	106.04	104.99	105.4	106.17	104.89	105.82	106.62	104.49	103.87	105.56	105.74	105.48
106.81	107.09	107.33	106.81	106.92	105.88	105.81	107.27	107.53	107.31	106.82	107.37	106.82	108.41	107.14	108.31	106.6	106.09	105.26	105.53	106.92	105.18	106.61	108.02	108.68	107.41	105.44	106.62	107.7	107.68	107.84	106.7	106.19	105.98	106.8	106.75	107.22	107.34	107.27	107.41	106.34	107.6	106.21	107.92	107.15	108.14	105.7	107.14	107.73	107.01
113.42	112.79	111.89	111.64	112.35	112.75	112.7	113.36	113.29	112.71	113.24	111.61	112.69	112.71	111.92	113.16	112.05	113.17	112.56	111.52	111.93	111.05	111.44	111.49	112.37	111.82	113.92	112.39	112.46	110.51	111.98	111.51	111.87	112.76	112.24	112.29	112.31	111.22	112.22	112.15	111.89	110.64	111.41	112.77	112.34	112.18	112	111.93	111.11	111.3
111.27	111.43	111.91	112.12	111.17	110.39	112.36	111.6	112.32	111.87	112.09	112.39	110.61	111.57	111.84	112.62	112.15	112.33	111.94	111.43	112.14	110.52	111.39	112.52	110.87	112.35	110.22	112.91	110.97	110.32	111.8	111.3	110.56	111.81	111.26	110.83	112.2	112.47	110.5	111	110.27	112.47	111.74	111.88	110.9	111.01	112.01	111.32	112.58	111.25
112.25	113.14	113.79	112.26	112.52	112.39	112.65	112.54	113.71	112.57	114.09	110.6	114.3	112.72	112.75	112.12	112.45	113.97	113.79	112.78	111.73	112.51	111.7	111.95	115.24	112.9	113.39	112.59	111.6	111.98	113.08	112.46	111.87	111.88	112.63	114.04	112.11	112.81	113.1	112.78	113.03	114.05	111.87	112.92	112.25	112.77	111.4	112.74	113.86	113.92
110.76	111.62	113.19	111.39	111.39	111.78	111.93	112.74	112.8	111.23	111.27	112.13	110.18	112.11	112.21	109.66	111.18	111.18	111.22	109.8	111.65	110.65	111.49	110.46	111.23	112	111.07	108.87	111.24	111.63	110.71	112.28	110.37	111.27	110.65	111.86	110.61	111.09	111.85	110.93	111.8	109.9	111.04	110.98	111.04	110.66	109.89	111.99	110.84	110.3
111.1	109.94	112.25	113.46	112.78	112.56	110.87	112.24	112.29	113.21	111.26	111.32	112.27	111.23	114.32	111.22	111.67	110.3	112.82	112.33	109.97	111.94	111.31	111.94	113.34	113.63	111.6	110.65	111.96	112.5	113.22	112.22	112.48	112.3	111.61	111.59	110.78	111.06	112.29	111.65	111.5	112.29	110.86	111.98	112.62	110.16	113.8	113.58	113.3	111.42
107.85	106.11	107.42	107	107.94	105.75	106.28	107.12	107.43	105.43	107.76	106.83	107.34	106.62	107.7	107.23	105.77	108.3	106.37	105.34	108.5	106.87	105.88	107.73	105.58	104.25	108.31	108.86	107.06	105.35	105.94	105.98	107.54	107.47	107.29	105.63	105.78	107.91	107.72	107.41	107.24	106.08	105.69	106.39	107.33	105.56	106.29	105.19	108.78	106.55
106.2	104.61	105.55	104.29	106.06	107.21	106.11	106.59	105.92	105.14	106.65	106.17	108.38	103.82	106.21	106.2	106.8	107.09	106.71	104.7	105.23	106.48	106.34	107.08	105.47	105.07	106.38	106.95	106.96	107.58	106.65	106.75	106.89	105.3	106.17	106.19	107.04	106.09	106.62	105.84	107.1	105.76	105.83	106.89	105.75	107.36	106.41	105.32	106.15	106.16
110.41	110.66	112.18	109.9	112.14	111.24	112.61	111.51	111.38	111.9	112.29	110.92	110.49	111.03	111.43	112.78	110.07	111.79	111.83	111.76	112.3	110.87	111.11	110.76	114.01	112.25	110.92	110.9	112	110.57	111.65	110.54	112.5	111.5	111.25	109.73	110.74	111.33	112.39	110.67	111.01	112.35	112.05	112.27	111.52	112.22	111.45	112.61	111.55	111.82
100.59	100.53	100.26	100.52	99.763	99.417	99.489	101.54	101.04	100.59	100.27	102.5	101.66	101.84	101.5	100.65	100.89	99.529	101.69	100.51	100.76	101.41	100.85	101.38	98.677	101.49	99.849	101.67	100.29	99.583	103.95	101.06	101	99.792	100	102.6	101.45	102.86	101.13	100.1	100.42	100.15	101.45	100.64	101.93	102.1	100.26	101.02	100.08	100.3
101.45	106.05	104.93	104.42	104.37	105.67	103.2	105.46	104.58	103.87	104.58	105.24	104.08	104.06	105.05	104.26	104.9	102.7	103.14	106.72	104.42	106.17	104.53	104.83	102.2	104.62	104.69	104.59	105.3	105.02	105.49	104.84	102.87	104.13	105.6	105.5	103.98	105.15	104.21	103.59	106.47	103.59	104.64	105.48	102.04	105.72	105.81	104.39	104.63	105.17
110.63	109.86	109.61	107.99	110.43	108.77	110.34	109.27	109.9	109.88	110.62	110.55	109.96	109.64	109.41	109.95	110.38	110.03	110.46	109.79	110.44	109.21	107.41	109.42	110.28	110.07	108.5	109.26	108.3	110.02	109.67	108.39	109.74	111.48	109.43	109.11	108.45	108.84	110.07	109.85	108.7	109.39	108.24	109.5	109.53	110.95	109.8	110.06	110.58	110.2
117.51	116.56	117	117.71	116.4	116.54	118.4	118.68	116.65	116.1	115.67	116.58	118.22	115.72	115.71	116.28	118.93	118.28	118.44	118.08	117.66	117.33	118.64	117.16	118.96	117.16	117.75	117.79	117.42	119.25	116.14	118.03	116.44	116.48	118.48	117.33	118.59	116.97	118.61	118.53	118.03	117.01	116.23	117.75	116.83	117.2	117.33	116.12	119.01	118.36
112.65	113.7	111.22	112.59	112.03	112.33	112.18	111.69	110.71	112.28	111.38	112.18	112.19	112.53	112.22	112.78	110.71	113.2	111.95	113.39	112.81	111.18	111.55	111.9	112.5	111.38	112.51	111.98	113.31	112.41	112.32	112.07	110.56	110.25	112.72	112.03	112.23	112.21	112.15	113.03	110.94	112.6	111.95	111.12	112.84	112.57	112.6	112.43	113.37	112.1
105.14	104.69	105.11	106.84	104.38	106.22	104.53	104.06	104.16	106.08	107.04	105.64	104.46	105.3	104	105.63	104.75	105.68	105.89	106.2	104.67	105	106.68	104.96	105.28	106.12	105.8	105.56	105.47	103.84	105.57	105.38	105.68	105.68	106.69	104.99	105.09	105.4	106.65	105.22	105.06	104.89	105.28	104.28	104	104.24	105.56	106.23	105.14	106.08
105.82	106.55	105.93	107.61	107.74	107.1	105.81	104.53	106.64	105.97	106.32	105.57	104.92	104.99	106.98	106.61	105.37	104.76	105.56	105.53	106.62	106.06	105.83	104.35	105.94	107.3	106.98	106.05	106.88	106	106.12	107.91	105.69	106.66	107.3	105.38	105.33	104.88	106.62	105.29	106.25	107.99	107.16	107.14	105.77	106.46	105.76	105.5	105.24	105.4
99.6	99.922	99.155	100.85	98.347	99.674	100.64	99.444	100.52	101.33	99.822	100.41	100.72	102.03	98.22	100.66	100.22	100.62	101.52	100.49	99.754	99.404	101.16	100.2	101.75	101.5	99.821	99.454	99.887	100.06	100.46	98.694	101.3	99.91	99.381	98.451	99.894	99.73	100.43	101.44	101.71	99.48	99.668	100.84	98.679	100.01	100.89	100.27	100.62	101.48
108.14	109.53	109.58	110.25	109.47	110.52	110.24	110.27	108.22	109.61	108.77	110.22	111.42	109.36	110.74	110.27	111.33	110.72	110.7	110.38	109.73	111.48	111.3	110.47	108.58	110.24	109.42	110.67	109.06	110.5	111.52	110.1	109.71	108.71	107.95	109.71	111.31	110.43	109.35	110.79	110.04	109.88	108.26	111.61	109.54	110.22	110.43	109.95	110.04	109.99
105.06	106.3	105.8	104.77	105.85	104.63	102.92	103.73	105.12	104.41	102.83	104.44	104.26	104.07	104.53	103.92	104.85	104.3	104.02	104.56	105.72	105.71	103.37	104.46	104.55	104.77	102.25	104.07	104.95	103.42	104.24	104.39	104.13	103.81	103.64	104.87	105.17	104.31	104.75	104.51	104.51	103.66	103.78	102.4	104.74	103.67	104.06	103.64	104.67	105.28
112.14	111.5	112.26	111.62	112.11	110.84	112.04	111.06	113.06	111.31	111.2	110.96	111.09	111.32	111.52	112.8	111.75	111.86	110.8	111.67	111.65	111.24	111.55	111.27	111.05	109.72	111.12	112.12	111.61	112.81	111.34	111.04	111.69	110.96	110.51	112.21	111.33	110.48	112.08	108.97	111.47	111.09	110.21	111.14	110.32	111.39	112.96	111.51	111.74	113.05
105.94	106.09	106.15	104.21	103.94	104.89	105.77	103.46	106.54	105.81	105.83	105.91	104.85	105.23	105.28	106.46	106.81	106.21	106.14	104.86	106.97	107.35	104.77	106.47	104.68	103.82	105.41	106.26	104.69	105.44	105.54	106.28	104.25	105.92	105.08	105.09	105.53	104.93	105.39	105.92	106.15	105.34	106.45	105.18	105.44	104.82	105.64	104.94	106.69	106.16
106.78	104.82	104.07	104.6	103.66	103.42	104.65	101.66	102.61	104.38	105.03	104.34	105.26	103.78	103.09	103.35	104.74	105.38	105.37	104.53	103.57	102.52	103.13	104.7	104.46	104.39	102.88	103.91	102.63	105.4	103.98	104.42	105.73	104.25	103.48	104.37	104.95	103.64	102.68	103.8	104.2	103.81	103.28	104.58	103.03	104.25	104.37	102.63	104.38	101.58
106.04	106.42	106.68	107.41	106.1	107.52	107.21	107.03	105.55	106.75	106.14	107.96	106.38	107.79	107.39	106.33	106.88	107.44	106.29	106.84	108.32	106.26	106.94	105.89	106.66	105.27	106.53	106.9	109.12	106.47	107.72	106.39	104.55	106.99	107.46	105.88	107.31	105.91	106.28	106.22	107.29	105.54	106.08	107.8	108.13	105.56	106.58	104.96	106.13	105.89
112.18	112.96	112.36	111.04	112.62	113.34	111.68	113.98	112.59	110.89	110.99	111.41	112.81	112.41	111.82	111.32	111.55	112.22	110.12	111.6	112.09	110.83	110.6	112.55	113.07	112.51	111.98	112.09	109.97	112.73	110.11	112.34	112.71	113.08	113.02	111.73	112.89	111.02	111.74	112.62	112.25	112.76	111.29	112.84	111.7	111.56	112.27	112.28	112.14	112.57
105.79	104.86	105.21	105.7	107.17	103.35	106.19	106.91	105.46	106.91	105.25	105.01	105.79	104.34	107.07	106.79	106.32	105.17	105.15	106.56	105.35	106.15	105.98	105.52	107.23	106.13	107.11	105.96	104.6	105.2	106.79	106.36	104.92	105.72	105.69	105.24	106.61	106.9	103.25	106.3	105.29	105.61	104.15	105	104.99	105.59	105.99	104.88	104.36	106.22
105.49	107.66	106.9	107	106.12	105.82	106.07	107.06	106.81	105.68	106.53	106.56	106.5	106.49	107.32	105.82	108.46	105.82	107.01	104.12	107.3	105.68	104.16	106.61	104.48	107.92	106.06	105.94	108.28	107.04	104.88	106.54	106.84	107.27	105.43	104.4	106.41	105.96	105.76	106.48	108.45	108.05	106.28	107.21	105.66	106.44	105.92	105.07	104.53	105.81
105.77	107.14	106.45	106.32	106.2	105.53	105.76	105.67	105.1	105.53	104.69	107.8	106.37	105.75	105.82	106.32	106.64	107.89	105.34	105.59	105.84	105.56	103.7	106.57	106	106.97	106.23	105	105.9	105.81	106.71	105.8	106	104.73	105.91	106.23	105.6	106.86	105	106.02	107.29	105.27	104.84	106.9	107.76	106.22	106.94	108.27	106.77	105.3
111.98	111.61	112.38	110.99	113.59	111.08	111.99	111.53	113.31	111.39	112.98	112.91	112.05	113.35	111.82	111.87	111.59	111.76	111.57	111.88	111.26	111.56	111.47	111.99	111.17	110.99	111.65	114.27	113.24	112.24	111.46	111.72	112.79	113.94	113.16	113.29	111.89	112.35	111.87	110.75	110.63	112.08	113.91	110.21	110.58	112.44	110.55	112.19	111.79	110.58
110.97	111.11	111.77	112.3	111.93	112.05	111.23	112.12	113.45	110.98	112.16	112.21	111.78	112.06	112.49	112.34	111.53	111.66	111.42	111.36	113.3	113.18	111.91	112.3	112.65	111.35	112.3	111.11	112.12	113.05	113.49	112.87	111.03	112.98	112.71	113.7	112.19	112.57	112.14	112.1	112.96	113.25	111.31	111.72	111.16	112.48	111.99	111.36	112.44	111.44
106.49	105.66	105.47	104.78	105.7	106.08	106.02	104.29	103.72	104.78	104.5	103.52	105.27	106.63	105.31	105.96	105.95	103.87	105.54	105.68	104.53	105.59	106.67	103.38	105.77	103.57	104.71	105.57	103.72	103.8	106.72	105.61	104.19	104.89	106.97	105.09	104.68	106.5	105.82	105.12	105.22	105.12	104.35	103.67	104.1	104.38	103.74	104.4	105.52	102.89
107.17	107.88	106.93	106.12	105.22	106.77	106.32	106.36	105.85	106.63	106.57	107.27	107.56	104.64	105.84	107.8	107.04	106.07	106.55	106.28	105.37	106.16	107.63	106.18	106.39	107.83	105.57	106.23	107.24	107.19	105.84	104.95	106.4	107.1	105.94	106.12	106.23	106.33	106.76	107.33	107.82	106.25	105.22	105.81	106.34	104.89	105.59	105.21	105.49	106.07
107.38	106.19	106.85	106.17	106.5	104.81	107.11	105.76	106.98	104.93	105.12	106.92	105.59	106.63	106.81	106.5	105.76	105.93	103.9	104.8	105.78	107.47	105.87	106.59	107.49	105.21	105.44	105.28	106.51	107.01	108.43	107	107.13	108.78	106.98	107.24	105.85	107.14	106.57	106.46	106.81	106.12	106.8	105.75	105.66	104.47	105.66	106.21	107.25	107.37
104.6	105.78	105.52	105.82	108.19	106.23	103.79	105.74	106.16	105.19	104.82	106.16	104.54	106.98	105.69	104.56	104.74	105.81	104.46	106.7	104.67	107.58	105.79	105.87	106.33	106.36	104.51	105.92	106.46	106.23	103.48	105.44	105.25	106.39	104.61	104.89	104.99	105.67	105.88	106.23	106.13	105.21	104.65	106.14	104.12	106.56	105.64	106.51	106.4	104.48
101.32	101.22	99.569	101.39	98.731	100.04	99.638	100.65	100.4	98.704	101.99	100.4	98.974	99.22	100.63	100.03	100.46	100.09	99.991	99.696	100.82	99.005	99.343	101.11	98.817	101.24	100.89	99.021	99.834	99.765	100.18	99.235	101.2	100.26	100.51	99.009	99.84	100.63	99.464	100.22	100.38	101.04	100.86	98.749	98.895	98.898	99.134	98.991	99.188	97.641
104.36	106.22	103.3	104.71	102.69	102.54	104.75	105.16	103.78	103.13	103.71	104.8	104.65	104.15	105.84	104.58	105.29	104.06	103.3	105.72	105.07	105.4	104.15	105.75	103.53	104.2	104.89	103.59	105.18	103.68	105.52	104.04	105.62	104.31	104.76	105.86	104.79	103.6	103.91	103.49	104.03	106.36	104.6	104.41	104.75	104.39	103.94	105.65	105.18	103.76
106.72	104.49	106.39	106.46	108.48	105.66	104.32	105.86	106.73	107.44	105.7	106.39	105.34	107.02	107.39	106.61	106.24	105.46	105.24	105.64	108.23	106.82	106.8	105.82	106.93	105.95	106.76	106.06	105.43	105.68	105.29	106.42	105.77	106.22	107.32	105.78	106.16	107.48	106.82	106.3	106.97	106.48	106.27	107.29	105.85	106.21	108.36	106.21	106.08	105.05
103.51	106.87	104.53	104.44	107.09	106.1	105.98	107.01	105.86	106.07	103.7	106.42	106.42	106.06	106.09	105.3	106.65	106.55	106.1	105.74	105.41	105.6	106.34	105.15	105.43	105.94	105.12	105.23	105.08	105.64	106.1	106.01	105.33	107.19	106.33	106.58	104.29	105.43	106.73	107.42	104.82	105.91	104.75	106.38	104.79	106.69	104.92	104.94	105.49	104.47
99.588	99.875	99.631	100.45	99.625	100.09	100.17	102.18	100.39	98.996	101.11	100.14	98.621	99.937	100.88	99.728	97.842	99.648	99.336	101.47	101.96	99.694	99.288	100.75	100.84	98.253	101.52	98.526	100.48	100.54	100.06	99.817	100.88	99.989	100.22	101.01	100.02	99.777	101.37	100.83	99.25	100.49	97.905	100.71	100.38	99.431	99.159	99.244	99.954	98.856
110.43	109.5	109.98	110.48	111.27	108.29	110.97	110.59	108.6	110.09	110.39	109.56	107.8	109.94	108.75	110.84	110.42	108.19	108.42	108.78	108.81	108.64	109.36	110.39	109.89	109.92	110	111.6	109.96	108.88	109.79	109.66	110.71	109.69	109.87	108.79	109.34	109.33	108.79	110.35	110.77	110.17	109.74	110.66	108.8	109.1	109.42	108.97	110.28	109.45
99.74	102.24	99.958	99.36	99.005	100.1	98.731	100.88	100.32	100.58	100.19	101.74	99.875	100.4	99.353	99.972	97.772	99.378	101.2	100.78	100.16	99.882	101.25	99.401	99.375	100.03	98.591	99.777	101.31	100.88	100.03	100.05	100.83	98.237	99.965	100.86	100.7	100.57	101.4	101.82	100.03	99.826	100.57	101.64	100.96	99.291	101.11	99.868	100.2	100.68
112.14	112.23	113.95	112.92	112.72	113.79	113.51	113	114.71	111.7	111.97	113.35	114.44	113.74	111.99	113.19	114.91	112.02	112.99	112.79	112.51	113.36	111.68	112.87	113.08	113.03	113.05	112.92	113.9	112.44	112.29	112.41	111.95	112.81	112.95	112.72	113.3	112.24	113.21	112.7	113.24	114.06	111.26	112.7	111.44	113.19	112.01	113.35	113.18	111.3
111.04	110.66	110.81	111.71	111	113.6	112.59	112.41	109.04	111.08	113.81	111.77	110.53	111.32	112.02	110.9	110.63	110.55	113.6	111.58	109.78	111.03	111.53	111.96	110.92	110.92	112.15	110	111.74	112.05	111.83	109.57	112.79	111.91	112.22	111.45	111.04	111.6	111.66	110.8	110.21	110.82	111.74	112.4	110.43	112.13	111.08	112.2	111.93	110.84
110.95	109.1	110.34	109.72	109.78	110.69	109.55	110.24	110.02	109.14	110.99	107.85	111.68	107.45	111.44	109.31	111.31	110.51	111.01	109.27	111.84	110.42	111.93	110.14	109.3	110.56	110.27	110.92	109.74	109.74	110.4	110.1	109.56	110.47	110.62	109.3	110.84	110.9	111.18	110.55	110.14	109.65	111.3	110.77	109.29	111.02	110.43	111.85	109.19	109.38
109.85	112.66	112.45	111.84	110.4	109.99	110.55	110.86	112.25	112	111.55	112.14	111.42	112.67	109.69	111.99	112.34	110.98	110.18	110.65	109.26	111.55	110.86	110.32	111.21	111.33	112.4	111.23	111.47	109.48	110.25	111.58	110.87	111.94	110.58	111.18	110.18	110.99	110.85	110.75	111.61	110	112.13	111.33	111.53	110.47	111.02	112.58	109.37	110.66
111.33	111.73	111.64	111.66	111.95	112.47	111.78	111.25	111.77	110.86	110.37	110.9	111.8	111.22	111.46	110.48	111.5	112.17	111.72	109.37	111.14	109.57	111.4	111.2	110.32	110.75	112.05	110.31	111.4	111.89	110.75	113.04	111.48	112.01	111.42	110.62	110.4	112.37	111.15	109.01	111.15	111.07	111.18	110.59	112.67	110.26	111.99	111.45	111.03	110.54
111.01	112.38	109.77	114.28	112.65	113.79	111.98	112.12	112.82	112.72	112.18	111.83	111.1	112.89	113.94	111.86	110.69	112.65	112.65	111.25	112.44	111.08	112.29	111.51	112.16	110.73	112.87	112.04	112.55	110.89	113.21	112.29	111.99	111.93	113.01	113.97	111.79	112.34	111.03	112.48	112.21	111.97	113.75	113.85	111.83	111.03	111.88	111.71	110.52	112.32
110.52	110.29	109.34	110.81	109.95	110.14	109.61	110.59	109.49	110.65	109.8	110.48	109.72	111.28	110.66	110.11	111.35	108.84	110.06	110.86	110.9	111.2	110.7	111.57	110.98	109.55	110.34	110.51	109.95	109.97	109.44	109.34	109.87	110.84	110.06	109.58	110.13	110.16	109.41	110.18	109.67	110.9	110.08	111.63	110.49	110.05	109.94	111.12	110.82	111.98
110.03	112.85	111.78	112.32	110.84	111.15	111.6	112.19	112.94	110.42	110.28	112.74	112.04	110.72	110.9	112.26	111.32	113.16	112.37	111.46	111.87	112.04	111.95	112.49	111.33	110.69	112.01	109.95	111.66	110.98	110.71	111.45	112.48	110.93	111.51	112.32	110.54	111.22	112.06	113	111.52	112.4	111.89	111.58	113.77	112.49	111.02	113.62	111.6	112.06
104.85	106.22	104.73	106.4	106.11	105.65	104.98	104.73	105.36	104.97	105.76	106.27	104.34	104.69	105.53	105.82	106.21	106.07	104.63	104.58	104.18	104.76	106.38	103.2	103.69	104.79	105.17	105.32	104.25	103.65	103.71	105.79	105.21	104.21	104.8	105.31	104.89	103.68	104.18	105.34	104.27	105.24	106.23	104.6	104.81	105.34	104.49	106.28	104.12	105.49
107.29	107.89	105.62	106.67	106.46	106.51	107.61	106	106.1	107.83	107.52	107.56	106.96	106.71	106.14	106.2	107.01	106.8	106.77	107.39	106.24	107.39	108.83	106.99	106.77	108.65	106.44	106.26	107.31	106.36	107	107.96	107.14	107.45	104.41	106.47	107.51	106.86	107.73	107.69	106.73	107.92	107.11	107.21	107.35	105.75	106.64	104.75	106.77	105.42
107.33	106.22	105.97	106.67	106.82	105.32	106.13	107.4	109.43	106.61	106.32	105.89	106.62	107.8	107.49	107.46	106.12	106.7	106.82	107.14	105.7	107.49	107.14	104.85	107.88	106.16	107.07	107.85	107.69	106.32	106.42	107.54	107.75	107.6	105.33	105.94	106.7	106.39	104.58	107.37	107.22	107.08	107.05	108.03	106.57	105.81	107.46	107.21	106.51	105.98
105.57	104.74	106.26	105.37	106.36	106.03	106.2	106.1	105.63	105.14	105.62	104.92	105.12	105.33	105.29	106.19	106.66	106.39	105.57	104.83	104.67	104.63	104.82	104.86	107.24	105.73	107.53	106.26	107.5	107.05	106.08	103.97	104.91	106.97	106.26	106.17	104.59	105.15	106.8	106.95	105.02	106.4	107.04	107	106.3	105.93	105.22	106.2	105.02	105.43
112.59	111	113.04	112	111.57	113.47	111.18	111.39	110.56	110.45	111.49	110.42	111.13	111.71	112.89	112.18	110.51	112.59	112.84	112.22	112.82	111.52	111.89	111.99	110.78	112.45	113.67	112.87	112.48	111.6	111.95	111.98	110.8	111.58	112.76	112.03	110.91	114.2	111.8	111.89	112.36	112.04	112	111.21	112.62	111.02	113.3	111.59	112.35	111.66
105.43	106.8	106.3	104	105.46	103.9	105.1	106.54	106.33	106.64	105.02	106.56	105.6	105.9	106.59	105.23	105.93	105.83	107.46	105	106.21	105.14	105.57	105.35	104.92	106.48	105.97	106.12	105.38	106.8	104.86	106.17	104.16	104.83	105.49	106.86	104.48	105.45	103.38	106.37	106.25	103.51	106.19	106.81	106.79	103.72	105.17	105.72	102.69	106.05
105.75	106.72	108.18	105.26	106.21	105.07	106.36	106.45	106.19	104.79	105.39	104.78	106.55	105.29	106.49	105.97	105.42	105.17	105.78	104.5	104.68	106.3	105.43	106.75	104.7	104.95	105.81	104.64	105.06	106.7	105.61	104.6	105.23	104.51	106.72	106.45	105.37	104.31	105.61	105.66	105.86	105.92	105.81	106.89	105.96	106.32	104.49	107.26	104.92	104.9
106.33	105.43	106.26	105.34	106.66	104.67	106.48	105.98	106.52	104.35	105.53	104.34	105.97	104.74	103.57	105.16	104.83	107.03	107.57	105.26	104.94	104.77	105.19	106.05	107.75	106.18	106.81	105.35	106.23	104.13	106.04	105.91	107.31	104.24	105.47	105.74	105.46	105.4	105.77	106.83	104.93	106.5	104.38	107.27	107.17	105.71	105.66	105.07	106.04	105.44
111.05	111.18	111.26	110.75	110.96	112.64	111.1	114.05	110.65	111.29	111.78	111.74	109.94	111.63	110.74	109.92	111.76	111.05	113.34	111.43	112.01	111.16	112.54	110.2	111.91	113.16	111.03	110.53	111.16	110.62	110.92	112.17	111.91	111.6	110.47	111.8	111.76	111.28	111.09	109.99	112.91	111.92	111.95	109.84	110.13	111.72	111.18	111.55	112.83	112.9
106.02	106.23	105.25	105.63	106.2	106.77	106.34	106.21	105.69	107.22	104.32	107.94	106.29	106.58	105	105.76	105.88	108.31	106.62	106.79	106.8	105.55	104.34	104.05	105.8	106.28	106.8	104.81	107.37	106.76	107.82	107.24	106.71	106.8	105.96	106.25	105.54	104.47	105.17	104.94	106.52	106.48	105.95	104.13	105.76	106.2	105.56	105.37	107.7	106.03
105.39	106.79	104.43	107.4	106.94	106.46	105.74	105.18	106	105.28	105.02	105.46	104.02	107.47	104.47	106.82	106.31	105.81	106.2	106.14	106.34	107.04	106.71	104.87	104.4	104.6	107.05	106.96	106.28	106.34	106.48	104.79	105.55	105.21	106.51	107.16	107.02	105.17	105.34	104.7	106.85	106.08	104.87	104.16	106.05	104.86	104.91	105.92	104.55	106.04
113.53	112.58	112.89	112.44	114.02	112.21	111.93	111.81	112.66	111.67	112.45	111.49	113.54	112.93	112.53	112.36	111.56	112.05	112.76	113.26	113.46	111	113.36	112.09	111.26	112.13	113.8	112.36	112.74	112.73	112.67	111.94	113.7	114.88	112.58	114.36	111.51	111.15	112.7	111.98	111.58	114.02	112.84	112.58	113.84	112.83	113.21	112.74	112.17	113.16
99.558	99.646	99.32	102.37	101.21	99.653	101.98	99.922	99.078	99.752	99.898	99.567	100.39	100.64	99.613	99.971	98.84	101.41	100.67	100.71	99.849	99.903	100.35	99.635	100.1	100.15	100.14	98.566	100.12	99.896	98.91	99.362	100.17	100.37	99.934	101.08	100.77	99.108	100.19	100.67	98.866	98.426	100.07	99.428	100.17	101.11	99.38	98.799	100.09	98.562
100.3	100.37	98.986	100.18	100.26	100.17	100.47	100.1	98.141	101.83	99.389	99.613	100.38	100.57	101.33	101.05	101.3	100.99	100.8	101.58	99.899	99.17	99.777	100.58	101.33	99.157	99.329	99.225	102.07	100.79	100.8	100.21	102.47	101.08	100.28	100.86	100.22	99.386	100.62	100.58	102.53	99.034	102.03	101.2	101.52	101.6	100.91	101.66	99.63	101.07
104.4	105.63	105.42	106.07	104.5	105.21	105.79	106.16	104.74	105.69	107.02	105.69	104.58	105.25	104.04	105.86	104.4	104.93	106.32	104.76	105.75	106.26	104.93	104.95	104.73	105.03	105.55	104.18	105.14	106.51	105.23	103.82	105.81	104.28	104.86	104.52	104.37	105.4	105.61	104.58	104.45	104.03	103.41	104.26	105.23	105.65	103.36	104.47	104.83	106.21
106.02	103.76	106.11	106.24	104.88	104.92	104.52	105.17	106.28	102.86	106.28	105.53	106.77	104.93	105.13	107.05	106.66	104.91	105.57	105.28	105.62	106.95	106.63	107.05	107.86	105.27	105.53	104.88	104.25	105.42	104.27	106.04	106.2	104.8	106.52	105.7	105.34	104.99	106.73	105.64	105.87	106.56	105.33	104.71	107.26	105.35	104.71	105.05	105.53	106.14
112.32	112.61	111.92	112.78	113.62	112.01	112.23	111.87	113.74	111.28	111.19	113.8	110.25	111.21	110.95	110.67	112.3	113.66	111.16	112.02	113.19	112.44	110.48	113.98	111.74	111.9	111.59	110.69	112.56	112.72	113.07	111.19	113.37	113.14	112.34	112.65	110.41	111.85	113.26	112.39	112.22	112.79	112.66	112.27	112.58	111.7	113.12	111.14	111.68	111.76
104.93	106.22	104.92	105.12	106.65	105.67	104.98	105.36	104.46	103.89	106.18	104.85	105.4	104.22	104.38	104.33	105.31	107	104.35	105.41	105.65	105.84	105.3	106.16	103.85	105.73	104.42	106.54	105.81	104.27	104.96	105.49	104.14	106.05	104.47	104.7	104.71	106.81	106.59	106.33	105.13	105.97	105.35	105.84	105.03	105.71	105.07	104.27	105.5	105.55
97.792	101.06	97.678	99.784	98.167	99.375	99.352	99.21	99.744	99.214	99.661	98.452	100.29	100.51	100.34	101.39	101.57	101.17	100.1	99.656	99.975	100.15	99.703	99.166	100.32	98.524	101.65	99.873	97.658	99.752	98.944	101.61	99.428	101.61	99.178	100.84	99.246	99.785	101.04	100.85	99.552	101.45	100.95	99.115	99.247	100.34	100.1	100.35	99.375	98.849
111	110.2	112.5	111.33	111.72	112.35	112.47	112.81	112.45	111.12	112.26	110.5	111.67	110.5	111.32	111.88	110.29	112.47	110.99	112.64	111.33	111.43	111.69	111.36	111.94	110.97	111.11	111.94	111.87	110.58	110.04	112.51	112.19	111.75	111.87	112.18	110.99	112.19	111.78	111.47	112.52	112.01	110.57	111.65	110.58	111.56	111.63	111.43	111.85	111.57
101.2	99.169	99.302	100.36	98.782	99.279	101.35	99.183	101.24	100.51	100.88	99.701	99.342	99.709	100.31	102.49	101.63	100.79	100.05	100.86	99.704	99.145	98.294	100.18	99.996	100.63	100.09	100.79	100.13	99.168	100.12	101.14	99.361	100.34	100.49	100.13	100.71	101.23	100.88	98.763	99.356	100.25	100.59	100	99.881	101.79	100.79	99.628	100.69	101.26
107.31	107.28	107.36	106.92	107.64	107.95	107.43	108.55	107.04	104.76	106.87	105.74	106.98	106.35	107.42	105.97	107.01	107.43	104.83	107.88	105.58	107.07	106.58	105.4	106.34	108.07	107.36	106.34	107.95	108.15	108.21	107.3	105.57	106.94	107.82	106.62	106.42	107.47	107.27	107.2	106.06	108.52	105.07	105.71	105.95	106.44	106.36	106.57	108.06	108.18
111.18	112.05	110.34	110.91	111.55	111.74	112.09	111.57	112.39	111.59	110.4	109.38	110.64	113.02	112.27	112.46	110.39	112.56	111.34	112.31	111.16	112.47	112.39	112.25	111.85	113.08	110.94	113.13	111.08	112.28	113.51	110.92	111.28	110.22	109.78	110.39	111.79	111.43	110.22	112.55	112.74	111.41	110.94	111.52	111.38	110.21	111.17	110.39	111.42	111.35
99.736	99.1	101.62	101.95	99.441	100.01	100.9	97.673	101.37	100.47	98.093	100.73	100.35	99.984	100.99	99.745	100.13	100.44	99.82	99.35	98.992	100.32	98.706	100.07	99.827	98.829	100.03	98.93	98.322	100.33	100.34	100.2	100.07	100.24	100.77	99.255	99.631	100.21	100.42	99.81	100.29	100.87	98.73	98.924	99.925	99.527	99.496	99.833	100.63	98.836
107.74	104.2	105.19	107.51	105.2	106.1	106.98	106.73	106.44	106.26	105.76	106.4	107.41	106.13	105.57	107.18	106.09	106.53	105.47	105.41	105.84	106.43	105.5	105.52	107.41	105.16	107.92	106.25	105.89	105.94	106.47	106.08	107.05	105.96	106.06	107	105.72	107.03	106.74	107.14	106.16	106.61	106.3	105.78	106.87	107.57	106.33	105.17	106.54	106.52
106.84	104.7	106.49	104.49	106.26	107.24	108.76	106.59	105.95	108.44	106.39	106.89	106.42	106.29	107.18	104.66	108.01	106.4	105.92	106.9	106.95	107.47	105.85	107.41	106.64	106.88	106.6	105.87	107.46	107.68	105.99	108.37	107.41	106.55	107.49	105.41	106.59	107.48	105.38	106.56	107.65	107.44	106.74	107.28	107.67	106.68	107.08	107.24	106.13	106.61
113.08	112.43	111.14	111.57	113.17	112.46	111.86	112.24	111.32	111.1	111.29	112.55	111.14	111.81	111.79	112.61	113.78	112.66	111.88	111.99	112.44	112.26	112.02	112.2	113.2	112.04	113.56	112.72	112.6	111.2	110.25	112.64	112	111.37	110.83	112.24	111.62	112.09	112.09	111.52	112.13	114.21	111.66	111.31	110.09	111.28	111.86	112.27	112.31	110.63
105.63	106.01	107.06	104.69	104.91	105.07	105.68	105.29	104.76	104.47	104.82	103.79	106.89	104.26	105.32	105.55	104.52	106.62	104.63	105.62	105.09	103.34	104.56	105.1	106.02	104.76	104.65	104.57	105.82	105.94	105.16	106.51	104.22	105.47	104.36	104.78	106.19	104.39	104.35	105.49	105.28	104.44	105.72	103.72	106.22	104.74	104.19	105.4	106.99	105.55
106.01	104.98	105.89	106.55	106.78	106.66	106.2	106.04	105.32	105.23	105.82	105.53	106.53	105.7	105.31	105.72	106.66	107.56	106.48	105.56	105.44	105.78	106.24	105.45	106.58	107.1	106.06	106.48	107.06	106.38	107.52	107.29	105.6	106.01	105.43	106.73	106.59	107.32	106.23	106.79	107.05	107.56	106.32	104.61	106.21	105.41	105.97	105.12	105.84	106.56
104.73	104.65	104.06	104.31	103.85	102.88	104.16	104.61	104.16	103.31	104.38	104.71	104.86	103.92	104.91	104.62	103.39	104.9	104.77	103.13	104.76	105.16	103.12	104.38	103.6	103.51	103.73	104.4	103.7	104.09	104.51	103.92	102.11	103.06	104.63	105.34	104.44	103.91	104.86	103.36	105.63	104.27	105.04	105.16	104.06	104.69	104.21	104.14	104.47	103.79
111.35	111.37	110.82	110.42	112.24	110.31	113.03	111.46	110.38	111.36	109.25	110.9	111.67	110.8	112.74	112.32	111.63	113.57	110.6	111.38	110.99	111.99	110.28	111.85	110.92	115.03	111.91	111.72	111.58	110.54	111.25	110.58	110.47	109.8	112.5	109.98	109.76	109.9	111.05	110.92	111.27	111.18	109.97	111.39	111.08	111.64	111.65	112.07	110.95	110.35
113.51	110.89	112.28	111.72	112.43	111.61	113.6	111.03	111.7	112.45	112.1	112.27	111.45	111.71	113.24	111.5	113.26	112.24	112.31	111.62	111.9	110.34	111.81	113.71	112.75	112.38	112.85	113.19	110.75	113.12	112.75	112.91	111.77	112.23	112.21	111.34	110.32	112.88	110.8	112.51	111.55	113.9	110	112.22	110.41	111.74	110.24	112.39	114.07	111.72
112.39	111.52	111.55	112.53	110.21	111.5	111.3	112.25	113.28	111.77	111.45	111.81	112.88	112.02	109.66	112.12	112.01	111.85	112.59	110.42	112.49	111.04	113.19	110.6	110.81	111.72	113.73	110.9	111.96	111.25	111.4	111.18	111.97	112.85	111.22	111.29	112.2	113.87	111.54	113.45	112.15	111.81	112.2	111.04	112.19	112.62	110.91	112.33	112.51	111.95
110.81	111.01	112.72	110.64	111.5	110.43	110.33	111.49	112.31	111.4	111.72	110.69	109.82	111.25	111.7	110.96	110.54	111.07	111.46	109.67	111.16	111.74	110.56	111.23	109.94	112.36	110.64	111.13	111.11	110.94	110.6	111.11	110.23	109.87	111.3	109.86	111.54	109.79	112.73	110.86	111.46	110.27	108.83	111.27	111.98	111.33	113.67	110.8	113.66	113.79
111.87	112.13	110.4	111.97	111.97	110.56	111	111.7	110.88	110.94	112.13	109.75	112.61	109.79	110.66	112.37	111.53	111.42	110.92	111.49	111.4	111.36	111.66	110.81	111.42	110.56	110.43	109.13	110.68	110.51	111.49	112.51	111.61	111.82	110.95	112.51	111.36	110.89	110.28	111.21	111.12	110.69	112.03	110.95	110.62	109.6	111.44	110.16	109.36	111.84
106.35	106.87	107.62	105.2	106.02	105.78	107.08	106.99	105.68	106.63	106.9	106.27	106.77	106.54	107.14	106.79	104.84	105.76	106.54	106.39	106.75	106.01	105.17	106.83	105.84	105.94	105.56	108.1	106.56	105.53	106.29	105.79	106.27	106.59	105.63	105.83	108.68	106.47	106.15	106.71	106.92	107.19	106.87	107.19	105.55	104.86	108.07	105.95	106.2	107.21
113.59	109.8	111.56	111.71	113.05	113.26	112.97	110.12	111.62	111.3	112.44	111.08	112.65	111.25	111.37	111.35	111.78	112	110.88	112.98	112.43	113.22	110.79	111.44	112.05	111.89	109.32	110.87	113.06	111.86	112.27	113.51	112.8	111.39	112.47	111.88	111.66	111.32	112.21	112.15	111.79	112.22	111.6	111.25	111.9	111.95	112.81	112.06	112.48	113
111.04	110.19	111.88	110.54	109.3	111.13	110.53	109.05	111.36	111.56	110.56	111.54	111.96	112.75	110.06	110.29	111.52	111.2	110.82	110.55	111	111.26	110.72	111	112.29	111.07	110.51	110.21	112.63	112.02	111.07	110.62	110.65	112.21	110.77	111.61	111.92	109.97	111.65	111.2	111.17	110.83	109.99	111.46	111.46	110.88	112.37	110.54	110.06	111.53
117.5	117.79	117.5	117.5	117.49	118.14	117.61	117.5	118.43	117.47	116.78	117.34	116.06	116.9	116.87	117.04	118.33	118.21	117.22	117.73	117.63	119.21	116.33	119.24	117.89	117.42	118.07	116.51	115.22	119	118.7	117.92	118.23	118.19	117.03	116.83	118.29	117.39	117.97	118.04	116.83	117.88	117.8	118.38	117.29	117.96	115.99	118.89	115.71	117.54
100.1	101.02	100.87	100.58	102.35	99.913	99.109	100.86	100.16	100.41	103.08	99.515	100.23	101.38	102.61	100.53	100.91	99.231	100.03	102.18	100.19	100.99	100.29	101.41	100.79	100.67	100.9	101.4	100.33	100.09	101.03	100.54	99.679	101.82	99.275	100.45	100.63	99.703	99.816	100.92	98.018	100.33	100.03	101.15	101.1	100.63	101.09	100.82	100.35	100.02
104.35	106.37	105.41	103.43	105.51	105.04	105.47	106.32	105.61	105.88	105.64	107.26	106.77	103.78	104.22	104.64	103.83	107.16	107.68	105.72	105.79	104.89	105.28	104.98	105.99	106.26	105.74	107.38	105.67	106.39	106.17	105.62	105.97	105.17	105.94	103.77	104.74	106.62	106.65	105.53	105.47	106.26	105.02	106.69	106.8	106.52	105.37	107.04	104.96	105.65
103.86	105	102.96	103.13	103.6	103.55	103.61	104.2	104.2	105.15	105.03	103.68	105.44	104.38	104.11	105.31	105.3	102.9	106.42	104.45	103.6	102.46	103.49	104.48	102.75	105.07	105.53	104.56	103.91	103.98	105.99	103.4	103.92	105.68	104.63	102.56	106.48	104.13	104.55	104.35	104.71	103.77	102.7	104.42	104.74	103.61	103.17	104.37	102.64	103.23
106.64	105.07	106.38	107.33	107.48	106.55	105.27	105.72	106.87	107.76	106.14	105.82	106.93	105.27	106.13	106.44	105.48	105.04	106.75	108.22	106.43	105.59	106.08	105.61	106.6	105.9	105.84	107.03	104.32	107.58	106.93	106.23	105.96	105.69	106.88	106.99	106.89	106.03	107.94	104.05	106.18	104.86	104.36	106.52	108.07	106.57	105.66	106.04	105.02	106.53
112.04	110.22	111.59	110.95	111.46	111.31	109.56	109.29	110.83	110.11	112.7	112.65	111.24	110.83	111.66	110.52	112.22	111.58	110.89	109.93	111.56	110.25	111.76	110.95	111.09	112.4	111.07	112.15	111.5	111.14	111.97	110.59	111.36	109.96	111.24	110.57	113.14	110.51	110.58	112.78	110.79	111.86	110.71	110.66	110.92	111.48	110.09	111.34	110.9	111.91
104.81	105.45	106	103.61	105.95	105.4	105.88	104.83	104.28	104.86	105.56	104.75	107.01	106.03	106.17	105.2	105.83	105.69	105.61	105.59	104.53	105.84	106.14	105.82	108.61	105.92	104.07	106.36	105.39	106.4	105.74	106.38	105.54	106.17	104.79	104.42	104.53	104.32	105.86	105.77	104.72	105.73	106.69	106.25	105.05	105.56	105.77	105.5	105.07	106.32
100.73	100.83	101.1	101.1	99.671	102.59	101.43	100.6	101.02	101.74	98.883	99.991	101.45	100.98	99.256	100.95	100.43	100.39	101.18	101.17	100.31	99.232	100.42	101.64	100.84	100.74	100.17	100.47	99.771	100.51	101.1	101.35	101.55	100.89	100.97	100.98	100.59	100.49	99.871	99.299	102.3	100.66	101.05	102.14	101.95	99.958	101.21	102.54	101.64	100.9
99.161	100.1	100.19	99.294	99.219	100.82	99.515	99.519	99.889	100.44	99.988	100.75	99.521	98.586	99.32	99.191	99.039	99.168	100.28	98.035	99.603	98.475	100.13	98.821	100.15	99.827	100.25	99.033	100.88	98.684	100.06	99.594	98.774	100.58	100.39	100.45	100.39	101.09	101.82	99.118	98.839	98.396	99.386	100.49	97.045	99.833	101.18	100.25	99.27	99.282
107.36	105.94	105.87	107.01	105.75	106.5	106.83	107.01	106.94	105.96	106.07	106.46	106.69	106.19	107.27	107.71	105.62	106.04	105.87	106.54	105.21	105.06	105.56	106.73	106.83	106.63	106.41	104.81	106.29	107.41	104.11	106.74	105.65	105.16	106.47	106.39	105.89	106.22	107.53	106.55	106.42	106.06	106.03	105.78	106.75	106.74	106.57	107.2	106.02	106.21
107.04	105.11	105.55	105.74	104.54	104.12	106.1	108.97	106.38	106.62	106.97	107.57	107.7	107.31	106.22	106.32	104.33	107.1	106	105.83	107.32	106.16	106.11	106.83	106.81	107.27	105.68	106.46	104.39	106.25	106.59	104.3	105.99	105.38	104.56	106.26	108.51	106.65	105.3	105.92	105.85	106.64	105.28	107.65	105.69	105.83	106.22	105.67	106.2	106.52
105.72	106.43	106.79	104.66	105.63	108.01	106.86	105.49	106.24	103.48	106.46	106.65	106.93	105.24	106.74	106.89	104.75	105.8	104.51	105.29	105.66	105.01	106.82	107.61	104.89	105.61	106.53	106.28	107.74	107.69	105.95	105.69	107.98	104.71	106.81	106.17	105.82	106.58	105.57	105.15	106.95	106.43	105.6	107.27	105.63	106.08	105.8	106.61	107.9	104.36
112.56	112.9	111.91	113.72	111.05	113.26	114.45	115.27	111.93	113.1	113.75	111.92	111.84	112.47	113.56	114.16	111.99	113.07	112	112.77	112.88	113.03	111.93	110.54	111.98	112.88	111.82	113.25	112.53	112.39	113.24	111.76	113.18	112.87	114.22	112.4	112.63	112.68	111.31	113.44	112.65	113.39	112.96	113.05	112.47	113.1	112.71	112.05	113.35	112.47
113.04	110.86	111.58	112.5	109.78	110.22	111.99	110.49	111.87	111.1	111.05	110.88	111.35	112.56	112.44	111.67	111.03	112.5	112.75	110.71	111.25	110.56	111.23	110.04	111.65	111.92	111.75	110.68	111.5	113.38	112.07	110.29	111.25	110.02	112.09	111.45	111.02	111.18	110.14	111.21	110.88	111.62	113.65	111.06	113.81	110.17	111.11	111.03	111.42	110.82
107.11	105.9	106.7	103.94	105.4	105.61	106.31	105.7	105.81	104.65	104.68	105.51	103.92	106.01	106.63	105.4	106.88	105.41	104.16	105.85	105.87	105.68	105.89	105.43	105.57	105.69	106.83	105.76	106.51	104.1	106.3	105.93	107.05	106.45	105.88	104.76	104.59	104.22	104.7	105.51	105.44	105.77	105.68	105.02	107.42	105.5	104.26	106.39	106.85	105.5
100.52	100.86	100.05	101.67	100.22	101.03	101.68	101.83	100.69	101.73	101.38	101.02	101.15	101.48	101.59	99.741	100.72	101.55	100.78	99.863	101.59	100.26	101.21	100.83	101.55	101.24	102.84	99.392	100.47	101.11	101.07	101.25	100.75	101.85	100.03	101.76	101.79	100.56	101.12	101.21	102.62	99.779	100.22	101.32	102.57	102.36	102.16	101.6	100.74	100.97
101.48	101.44	101.33	101.07	99.568	100.72	101.75	100.9	100.31	103.06	100.86	101.1	101.08	101.02	99.689	100.05	100.1	101.06	100.29	100.98	100.18	100.51	101.33	102.15	100.3	101.56	100.98	100.6	100.62	100.85	101.14	100.4	101.25	101.34	101.64	100.59	102.19	100.63	102.21	99.732	100.01	100.67	101.33	101.58	102.78	99.501	101.55	100.67	102.18	101.45
101.11	100.6	99.091	101.67	99.74	100.32	98.93	100.8	100.48	99.868	98.246	100.04	100.04	99.273	100.47	99.25	100.23	99.285	100.44	101.04	99.318	100.3	99.008	99.194	100.48	99.748	99.327	100.45	100.2	99.888	100.18	99.695	100.2	99.351	100.64	100.7	100.01	100.36	100.4	98.35	99.323	99.395	99.456	100.05	100.07	101.22	98.948	99.535	100.26	99.974
106.32	105.91	107.63	107.07	106.28	106.9	106.29	106.71	106.72	106.34	104.87	107.81	106.98	106.38	106.21	106.67	106.53	107.86	105.4	106.88	106.54	105.44	106.54	107.02	106.11	107.43	108.6	104.72	105.41	104.85	108	106.92	107.6	105.9	106.13	107.79	106.83	107.59	105.31	105.97	106.43	104.9	106.54	106.22	106.41	107.9	106.07	106.13	106.58	106.19
106.5	106.95	105.64	107.67	106.88	108.21	107.03	106.13	107.28	107.92	107.57	107.16	107.02	107.47	106.65	106.13	107.76	106.67	105.43	106.56	106.06	106.49	105.33	106.79	107.05	107.38	107.83	107.21	107.26	104.77	107.57	107.72	106.88	107.56	105.89	107.2	106.51	107.28	106.59	107.11	106.11	108.58	107.15	106.61	105.36	107.38	105.16	107.02	108.1	106.98
112.4	111.78	111.91	110.84	112.51	110.9	112.31	110.84	110.94	110.19	110.25	111.99	109.73	111.58	112	111.47	110.96	111.16	110.53	110.63	111.84	110.99	112.6	110.22	111.99	109.84	112.03	112.38	110.4	109.88	112.47	111.92	111.37	112.06	110.67	112.04	112.15	113.27	111.11	110.4	112.19	111.36	112	110.82	111.97	112.43	111.12	111.95	110.74	113.04
111.31	111.01	112.64	111.61	111.35	110.85	110.25	112.12	109.68	111.06	112.59	111.85	112.85	112.17	112.7	110.4	109.89	110.93	110.94	111.98	109.7	111.97	111.94	111.66	111.26	110.5	111.4	112.41	111.55	109.98	112.63	111.78	111.59	111.32	110.45	111.91	112.25	110.79	109.86	112.17	111.19	112.37	111.95	111.84	111.08	109.8	111.96	112.6	112.05	111.66
105.55	106.47	104.34	104.99	103.83	106.16	104.18	104.21	106	103.82	102.89	104.88	103.2	104.82	105.1	104.67	104.09	104.88	106.06	105.19	103.78	105.03	104.96	103.66	103.95	104.34	105.41	103.78	104.31	104.92	104.21	105.23	104.23	104.93	106.55	105.68	106.32	104.17	104.73	102.83	104.44	104.1	105.39	104.64	105.87	102.71	105.45	104.83	104.06	104.17
113.26	112.14	111.27	111.68	113.99	112.25	112.16	112.91	112.71	112.06	111.58	111.78	111.85	112.48	111.35	111.21	113.12	110.96	110.33	112.87	111.39	112.74	111.5	111.25	112.56	112.46	113.49	111.65	111.84	111.87	110.88	109.57	112.64	113.96	111.67	111.53	111.39	111.5	110.16	111.75	112.59	112.12	113.05	112.21	111.65	112.93	109.86	112.23	112.67	111.17
109.62	110.76	110.72	110.17	109.93	110.64	109.73	110.67	109.9	110.49	110.19	109.18	108.51	110.27	110.46	109.71	111.38	111.03	110.52	110.35	109.75	109.13	109.9	109.8	110.62	111.98	109.63	110.62	108.84	110.64	107.97	109.4	109.92	108.13	110.19	109.72	108.47	110.55	110.22	110.78	109.18	110	110.47	109	110.84	111.9	110.56	108.32	110.74	110.37
111.54	109.27	109.38	109.65	110.65	110.69	109.53	110.29	110.11	110.62	109.76	110.15	109.93	111.03	110.84	110.11	110.16	110.99	110.25	108.81	109.23	108.89	108.65	108.57	109.04	110.01	110.83	109.8	109.57	110.14	109.15	110.11	108.87	108.49	107.76	110.28	109.96	110.39	110.14	110.81	110.76	111.37	110.74	112.01	110.3	108.98	109.86	108.62	110.27	109.06
103.44	104.74	103.81	104.91	106.15	104.26	104.34	104.29	103.82	103.59	104.53	103.87	105.28	105.91	103.09	104.48	104.33	103.63	106.34	105.44	104.94	104.33	103.97	105.77	104.88	103.64	104.12	106.14	105.15	104.34	102.31	103.04	105.19	104.5	106.2	103.78	105.28	105.86	105.85	103.96	105.34	103.65	105.56	104.53	103.95	104.51	103.44	103.41	103.92	103.99
113.16	112.71	110.69	111.45	111.7	112.7	110.3	112.56	111.08	112.46	113.67	110.74	112.36	112.13	112.09	110.56	112.8	112.54	111.91	111.42	111.68	111.52	113.87	111.01	111.59	111.03	111.22	111.32	111.89	112.07	111.27	111.21	112.33	111.36	111.4	111.05	112.45	111.12	112.89	112.59	110.87	111.77	111.14	110.37	111.34	111.84	111.2	112.4	110.94	112.85
106.56	106.15	105.51	106.42	105.73	105.6	106.54	106.82	106.45	107.35	106.93	107.3	104.87	106.41	106.82	107.29	107.08	106	104.59	108.95	106.81	105.78	107.48	105.38	107.02	107.45	108.89	105.31	106.28	106.03	107.8	107.68	107	106.22	105.78	106.56	105.14	107.8	105.02	106.37	107.53	104.46	107.17	106.23	107.26	105.76	104.32	105.37	107.27	106.17
105.33	107.18	104.49	105.29	105.61	105.39	107.01	107.68	105.78	106.39	105.7	105.57	106.06	105.09	105.93	108.93	105.5	106.19	104.67	105.15	107.18	107.17	105.6	106.2	105.23	104.84	106.75	106.28	106.98	104.45	106.98	106.46	104.61	107.31	105.65	105.77	105.92	106.12	106.84	107.1	105.73	105.61	106.74	103.36	107.63	104.59	106.03	107.19	106.18	106.15
105.42	104.22	104.74	106.1	107.33	105.12	105.35	104.67	105.33	105.08	106.89	104.78	105.63	104.59	104.71	105.48	104.93	105.36	104.92	105.38	106.15	105.1	106.25	106.91	105.66	104.63	105.4	106.01	104.7	105.29	105.36	105.91	105.36	107.3	105.47	104.95	105.5	106.84	106.79	104.31	105.2	105.18	106	106.17	105.12	104.25	106.29	105.05	107.41	106.75
105.02	105.31	102.77	105.26	104.82	106.49	105.26	105.51	105.57	106.53	103.75	105.57	103.98	104.36	104.3	105.48	105.37	105.49	104.49	104.94	105.39	105.98	105.6	105.34	104.67	107.87	104.95	105.5	106.46	105.24	105.46	104.89	105.45	106.14	105.19	105.09	104.08	105.41	104.33	105.3	105.44	107.7	105.24	103.92	103.97	105.01	105.3	105.37	106.17	107.29
99.621	98.803	101.21	99.012	100.45	100.59	98.735	99.18	100.63	99.276	100.01	98.746	101.41	98.993	99.489	100.65	100.57	99.003	99.793	99.902	99.799	99.5	99.66	100.68	98.941	99.946	98.797	99.361	99.42	101.78	100.63	99.011	99.115	99.897	100.79	101.59	99.077	98.735	98.98	99.633	99.973	101.12	100.53	99.355	99.866	100.24	101.44	99.253	100.89	99.754
105.49	106.46	104.72	105.49	105.04	104.82	105.84	107.18	103.58	106.03	105.36	105.91	105.91	106.53	103.3	105.19	105.71	106.37	104.98	105.98	104.26	105.23	106.1	104.24	106.6	105.88	105.36	105.46	105.48	105.13	106.62	104.87	106.3	106.98	106.51	103.68	106.18	105.91	106.03	105.25	106.96	107.43	106.82	104.99	105.55	105.77	106.15	105.59	105.27	105.42
100.36	98.489	101.03	99.853	100.2	100.47	100.83	101.21	98.624	99.88	98.712	100.06	100.91	99.74	101.87	100.14	100.23	101.17	100.11	97.62	100.97	100.74	101.12	100.06	98.801	99.202	101.01	101.17	100.1	99.915	100.62	100.63	99.854	99.897	101.54	99.814	101.55	100.5	99.79	101.32	98.678	102.3	100.17	99.014	99.196	99.779	99.874	101.72	101.86	99.919
104.9	106.38	105.98	105.01	106.39	104.96	104.98	105.99	104.93	104.47	105.15	105.4	106.88	106.75	104.2	105.37	105.76	105.32	104.72	105.85	105.75	105.47	104.78	105.83	105.59	105.79	105.96	105.95	107.48	105.29	106.01	105.7	105.59	106.36	104.2	105.59	105.31	105.06	103.86	104.54	106.5	107.04	106.89	104.93	105.08	104.26	105.5	106.53	103.85	103.95
106.2	103.99	105.64	103.33	104.99	104.06	103.19	104.67	105	103.26	103.56	103.15	103.81	105.96	104.42	105.87	103.81	103.53	103.95	104.38	105.34	104.11	102.59	102.97	105.48	105.33	104.07	103.15	103.65	105.44	103.96	105.41	104.96	103.69	102.11	103.22	104.53	104.79	103.77	104.12	103.72	103.94	103.92	105.12	102.79	103.43	103.91	104.11	104.32	103.79
98.956	99.791	99.813	100.32	99.475	101.07	99.662	99.351	99.198	98.184	98.292	99.621	98.988	100.37	99.395	100.19	100.65	98.981	101.9	98.428	99.511	98.951	99.419	98.673	101.63	98.167	100.31	100.31	100.9	98.842	98.235	98.372	99.879	99.384	99.099	102.19	100.14	99.539	99.746	100.96	100.07	99.891	98.637	99.958	99.249	99.292	100.56	101.8	99.503	99.487
104.91	104.37	104.56	106.36	104.12	103.99	104.32	103.55	102.98	103.91	104.58	104.22	105.58	104.83	106.16	103.22	105.27	103.49	104.39	103.55	104.91	103.5	106.73	103.41	105.13	106.23	103.98	104.39	102.89	104.54	104.44	104.01	104.92	102.71	104.83	104.4	102.94	103.82	103.95	103.66	102.67	105.17	103.83	104.49	105.11	104.07	104.43	104.19	103.79	104.23
107.2	104.64	106	107.07	104.49	105.32	106.32	105.47	105.63	105.91	106.75	104.66	105.8	105.55	105.01	106.16	105.22	104.93	106.43	108.03	106.76	105.01	104.51	106.2	105.98	105.29	105.11	104.56	105.01	106.6	106.9	105.14	105.54	106.57	105.47	105.11	105.76	105.15	105.27	105.85	107.14	105.88	104.97	105.56	105.84	106.76	105.62	106.37	105.94	105.33
104.32	104.28	105.75	104.59	105.28	104.2	104.64	105.46	103.84	103.91	105.48	104.21	104.51	105.85	102.66	103.53	104.06	105.44	105.24	105.74	106.69	103.92	104.39	104.08	105.57	103.36	103.65	102.9	104.43	105.05	103.94	104.93	104.26	104.23	104.16	104.72	104.09	104.44	106.16	105.48	104.63	104.17	104.2	102.82	105.06	105.84	102.22	104.35	105.31	104.61
99.898	102.24	101.51	101.94	100.53	100.62	101.15	100.72	101.66	101.99	101.13	100.01	100.11	100.42	100.76	100.23	101.35	99.172	100.46	100.64	101.15	100.12	102.34	101.41	100.23	100.53	101.4	100.18	100.99	100.45	100.9	99.858	100.2	100.04	100.58	101.36	101.6	100.74	100.53	100.24	99.411	101.76	101.48	99.708	101.52	100.86	101.06	99.523	99.609	99.573
105.76	106.07	105.68	104.75	105.56	106.66	105.58	106.41	105.24	105.56	106.25	105.78	105.6	106.23	105.84	105.15	104.84	106.57	104.18	106.32	105.2	104.92	105.33	105.52	105.73	106.5	104.97	106.4	105.25	105.33	106.13	106.22	105.67	104.73	105.94	104.35	104.95	105.79	107.41	105.38	105.74	104.3	105.98	105.67	105.98	104.49	106.3	105.11	103.78	105.94
110.99	111.4	111.7	111.75	113.04	111.79	110.89	111.1	112.58	111.89	111.85	110.54	109.44	111.92	110.82	111.65	111.51	110.29	111.89	110.69	112.03	111.69	113.72	111.01	111.39	111.65	112.26	110.86	112.07	111.83	112.33	112.38	110	113.02	110.31	111.63	113.58	111.74	112.24	109.36	113.04	110.78	111.56	111.99	111.46	111.58	109.51	111.34	111.15	110.63
99.096	99.188	99.639	99.898	99.521	98.838	99.44	97.652	100.39	100.33	99.519	100.15	100.08	100.42	100.21	100.39	99.561	101.14	99.796	99.565	99.129	100.1	100.77	99.804	100.1	99.639	100.02	102.06	99.578	99.243	101.41	99.96	98.506	99.891	98.869	100.72	99.185	100.18	100.64	100.98	100.26	99.957	98.872	100.27	97.488	100.63	98.98	101.6	100.52	98.887
116.31	116.8	116.85	115.75	116.07	115.77	117.23	115.9	116.92	116.18	117.27	116.31	116.56	115.16	115.84	116.25	116.6	118.9	115.55	115.36	116.26	116.09	118.23	116.55	116.29	115.44	116.38	114.51	115.07	116.47	115.35	115.34	115.52	116.36	115.99	115.31	115.07	114.67	115.69	116.12	114.96	116.02	116.53	114.62	116.9	114.83	116.49	115.78	116.2	116.2
116.94	116.46	118.14	116	114.88	116.81	117.72	118.9	118.13	118.84	118.66	119.08	118.28	119	115.12	116.57	116.79	119.23	118.01	118.17	118.51	117.44	116.68	117.61	117.75	118.89	119.44	119.13	117.77	117.64	117.51	118.33	117.66	116.4	118.14	118.05	117.08	116.56	117.06	116.99	116.5	118.05	118.51	116.96	116.37	118.07	116.61	116.48	119.26	116.83
100.78	99.702	99.777	100.3	100.35	101.11	99.697	100.28	99.54	99.329	99.804	100.64	99.683	98.692	101.77	99.8	100.39	100.62	100.64	100.34	100.03	100.07	100.83	102.03	98.875	99.866	101.01	99.763	100.09	100.85	100.94	100.02	101.52	100.42	99.501	101.67	100.52	101.24	100.33	100.39	101.28	99.846	100.33	100.39	100.22	101.31	99.957	100.14	100.65	102.09
104.65	106.46	106.4	105.59	105.34	105.42	105.84	105.72	106.39	105.62	106.19	104.83	104.98	106.55	103.84	106	105.92	106.06	106.69	105.9	104.14	105.43	106.51	106.29	105.78	104.81	106.52	105.48	106.76	106.35	104.9	104.24	107.03	107.43	105.35	105.64	106.07	105.84	106.33	104.66	105.76	105.77	106.29	107.15	106.35	104.4	105.74	104.63	107.03	105.09
107.37	105.45	105.8	106.1	104.7	104.66	106.75	105.27	105.66	105.63	106.66	107.36	107.65	104.79	104.98	105.95	107.7	105.51	105.79	105.44	106.16	106.4	105.6	107.42	106.12	107.97	106.4	104.87	106.3	105.58	106.48	107.6	106.91	106.17	106.54	105.5	106.33	105.38	105.87	106.13	104.77	104.86	105.99	107.05	105.23	105.66	106.56	106.74	106.86	106.36
106.38	105.15	106.32	106.55	107.64	107.45	107.25	106.38	104.63	105.64	105.45	104.52	107.23	106.4	105.85	106.33	106.65	107.49	103.73	106.99	106.33	106.96	107.06	105.85	105.54	105.43	105.14	107.16	106	104.72	105.46	105.43	106	105.02	105.61	105.73	106.4	107.83	106.59	105.08	105.34	105.75	105.1	105.11	107.17	106.65	106.49	106	105.76	106.17
106.88	106.14	104.7	105.28	106.12	104.93	106.47	105.4	105.32	105.54	103.43	107.52	105.42	106.21	104.62	105.45	106.22	106.11	104.41	105.72	107.17	106.05	104.61	105.75	105.45	105.36	105.12	106.42	106.66	104.4	106.32	104.76	106.82	106.12	105.61	105.19	106.21	106.39	106.12	105.36	106.2	106.72	104.89	106.56	107.57	104.95	103.59	106.02	105.02	105.52
109.83	109.42	110.08	110.9	110.64	109.46	108.65	110.87	111.4	111.61	110.56	112.49	111.21	111.67	112.04	109.71	109.01	111.63	113.3	110.72	111.88	110.91	109.72	111.11	110.55	110.2	110.54	111.06	109.78	110.25	111.27	109.02	109.4	111.76	109.87	110.14	110.37	112.01	110.68	109.06	110.11	112.44	110.68	111.41	111.15	111.73	111.18	110.13	110.56	110.74
106.14	104.87	103.85	105.19	104.99	105.48	105.12	103.61	104.07	104.03	104.55	105.05	104.42	104.83	106.03	105.51	105.25	105.35	106.02	104.94	103.68	104.39	105.55	103.71	105.11	104.78	104.68	102.75	105.23	106.29	104.94	104.13	106.85	104.15	103.8	105.55	106.07	103.97	106.2	105.2	103.53	104	105.52	104.78	104.64	104.85	105.34	104.07	105.78	104.23
105.31	103.34	105.18	103.76	104.86	104.67	104.47	102.76	103.01	105.17	105.61	104.6	104.89	104.26	105.66	103.32	104.16	103.01	106.63	105.32	104.91	102.83	105.86	104.54	105.44	104.12	104.84	104.69	103.23	104.22	103.44	103.92	103.2	103.83	104.25	104.09	102.77	103.91	105.44	104.82	104.04	104.43	105.32	104.37	105.39	106.28	104.81	104.08	104.2	104.22
106.39	107.34	106.11	106.31	106.27	105.79	107.56	106.92	106.88	105.03	106.85	105.33	104.27	105.6	105.74	105.13	106.6	107.37	105.57	107.47	105.48	105.86	105.27	106.63	107.2	104.54	107.32	106.67	105.24	107.03	106.53	105.37	106.1	105.34	106.74	105.25	106.41	108.4	104.35	106.26	106.34	105.78	106.73	107.25	106.14	105.25	106.55	106.96	107.24	106.44
110.88	111.01	109.93	111.34	111.44	112.07	110.04	110.56	111.51	112.34	112.5	110.56	110.07	110.55	111.58	110.89	110.77	112.2	111.29	112.49	109.61	111.72	110.35	110.79	110.88	110.48	111.58	111.5	113.28	110.6	112.32	112.23	111.27	111.37	110.63	110.53	111.76	110.42	111.14	112.65	110.64	110.76	111.41	111.48	110.49	109.36	111.28	112.54	111.27	111.76
105.87	105.59	105.48	105.7	107.06	105.69	106.39	106.89	104.15	106.03	106.63	104.62	105.18	106.14	104.45	105.5	105.66	105.85	104.19	105.97	105.86	106.5	108.04	107.3	105.43	107.45	104.09	106.21	106.36	105.83	104.79	105.99	106.04	104.71	104.25	105.92	106.63	105.66	105.61	104.49	104.35	105.75	107.42	105.1	105.34	106.86	106.14	104.62	104.13	105.52
105.62	106.45	106.48	105.26	105.98	104.95	105.93	104.79	105.97	105.29	105.55	104.61	106.37	106.14	106.27	105.19	105.27	105.17	107.35	105.61	104.59	105.22	105.41	106.06	107.3	106.47	104.33	104.81	106.22	105.66	105.4	107	106	104.35	104.44	106.86	106.6	105.25	106.07	105.07	106.97	104.94	104.27	105.75	106.25	104.86	105.43	105.53	106.32	105.36
109.38	110.06	109.35	109.21	109.53	110.01	110.82	109.48	110.93	111.58	109.4	109.3	110.21	108.78	109.84	106.29	109.7	111.46	109.94	110.83	109.21	109.32	108.85	109.35	108.72	109.48	109.64	109.39	107.53	109.49	108.57	110.6	109.1	109.53	110.29	109.54	108.68	110.78	108.55	110.13	108.42	112.32	109.69	110.26	108.41	110.28	110.36	109.05	110.87	108.25
100.2	100.29	98.491	99.615	100.16	98.283	99.975	98.12	98.901	98.492	99.48	98.888	98.486	101.09	99.825	100.27	100.19	102.12	100.09	100.66	100.09	99.912	98.749	100.95	100.08	99.604	99.897	100.14	100.79	99.829	98.658	101.24	99.577	98.848	98.863	99.422	100.23	99.388	99.8	99.397	99.107	99.951	98.842	99.953	99.289	99.137	100.94	99.716	99.64	98.337
101.77	100.23	100.41	99.661	99.799	100.02	100.3	101.05	98.913	98.984	99.899	102.18	101.01	98.717	99.868	99.12	100.29	99.152	99.245	101.96	99.517	100.56	99.287	101	99.709	99.161	99.288	99.61	100.86	99.519	97.836	100.71	101.05	99.386	99.738	100.27	100.32	99.94	101.52	100.12	100.17	100.26	101.15	100.53	98.889	100.65	100.36	99.835	99.724	99.564
110.51	109.5	110.77	111.15	109.66	110.16	110.16	109.3	109.86	110.08	110.1	110.25	111.71	111.82	112.01	109.07	110.78	109.4	109.88	112.51	111.01	110.07	110.41	112.42	109.99	111.05	110.96	111.02	109.82	110.08	110.72	108.98	110.29	110.48	111.25	111.15	110.74	108.87	110.7	111.88	111.69	108.82	109.61	111.28	109.55	111.71	110.85	109.63	110.95	110.76
107.85	105.51	106.3	106.36	106.83	107.45	105.85	106.07	106.07	105.07	106.84	106.44	106.8	106.29	106.15	105.99	107.22	106.39	104.9	105.33	105.94	105.55	105.97	104.03	105.66	105.39	106.33	107.02	105.37	106.27	104.85	104.85	106.13	106.69	105.66	107.52	106.93	104.55	105.86	106.17	106.42	107.17	106.06	106.25	105.13	106.29	104.99	107.18	105.77	105.84
105.16	105.94	103.98	105.36	104.75	104.96	105.95	105.82	106.28	104.18	105.01	106.87	106.47	104.94	106.09	105.48	106.44	103.81	103.68	105.63	106.34	107.1	105.63	105.79	105.13	105.56	105.66	105.07	106.12	105.13	105.42	107.19	105.42	104.98	104.77	106.29	105.17	106.79	104.51	104.76	106.08	106.35	106.41	104.47	106.33	105.24	106.67	106.31	106.27	105.47
103.15	106.32	106.84	104.78	103.83	103.78	104.21	104.49	103.05	105.45	105.01	104.98	103.57	105.31	103.16	103.77	106.06	103.29	104.38	104.39	103.09	104.96	102.95	104.16	103.15	105.14	104.41	103.2	103.93	104.04	104.78	103.98	106.35	104.95	103.76	104.88	106.09	103.36	103.91	104.17	103.8	103.38	105.79	105.1	104.9	104.32	105.09	103.39	105.06	103.76
104.33	104.87	106.94	106.47	105.69	104.32	105.22	105.39	103.37	104.8	106.5	104.71	104.82	105.01	106.68	106.74	105.36	105.91	105.14	106.12	108.03	106.02	105.45	105.81	105.87	107.06	106.07	105.89	106	104.89	105.1	105.74	105.54	105.44	105.62	106.14	106.4	104.31	104.8	104.85	103.56	105.97	105.48	107.48	105.34	104.71	106.28	106.2	106.65	107.85
111.98	111.74	111.09	111.38	111.03	111.46	112.24	112.23	112.48	112.53	110.07	111.6	110.23	112.46	114.28	110.74	110.9	111.97	111.89	112.52	112.71	110.72	112.07	112.86	112.65	113.28	111.45	112.58	111.68	114.01	110.86	111.26	109.5	110.48	111.81	111.08	110.79	111	110.85	109.98	112.11	112.02	111.42	111.17	110.76	111.6	111.06	112.19	111.97	110.85
112.25	112.47	111.07	110.45	111.64	112.29	112.45	110.94	111.07	109.7	112.05	112.29	112.88	111.92	109.57	111.78	111.15	111.41	111.92	112.05	111.96	110.13	112.5	111.59	110.58	111.65	112.19	112.35	111.54	111.63	112.37	112.53	110.91	111.04	112.76	112.69	111.44	109.63	113.43	113.1	111.12	112.25	112.24	111.76	111.21	111.89	111.52	111.85	111.03	110.43
104.22	104.14	103.97	104.53	102.82	103.91	103.64	104.92	104.36	103.16	105.53	106.44	105.26	104.81	106.05	104.11	103.82	103.4	105.65	104.92	104.98	103.34	102.67	103.85	104.51	103.13	104.18	104.18	104.23	103.61	103.38	104.97	102.8	103.97	104.44	103.28	104.07	104.06	104.71	103.3	104	102.05	102.35	104.03	103.64	103.88	106.18	104.45	104.53	103.97
103.99	103.51	102.56	105.52	104.81	104.61	105.12	104.24	104.74	104.72	103.28	103.34	103.45	105.12	103.49	104.52	104.51	105.65	103.46	103.96	104.5	103.5	105.09	105.72	104.81	104.76	103.54	104.86	103.51	104.26	104.21	105.21	104.22	105.65	104.55	103.68	104.45	105.35	103.5	104.29	103.37	104.33	106.23	104.16	104.69	102.93	103.86	105.89	105.14	103.84
109.67	109.23	110.23	108.71	108.84	109.85	110.71	110.82	110.23	110.33	109.31	109.46	109.21	109.63	110.57	111.26	111.07	109.43	109.56	110.55	110.52	109.73	110.26	109.36	110.73	108.56	109.89	108.96	109.99	110.49	110.34	110.13	110.42	110.79	109.28	110.84	111.81	109.56	110.23	108.8	110.39	109.04	109.28	109.39	110.43	111.6	110.59	109.52	109.53	109.95
103.98	107.1	105.01	106.33	104.04	104.93	105.44	105.26	106.01	102.5	105.53	104.65	105.07	103.55	104.67	105.46	105.17	105.28	105.85	104.61	104.52	104.23	105.4	104.28	104.05	103.63	104.33	105.43	103.31	105.75	103.97	105.62	104.6	105.72	106.46	104.75	104.63	104.37	104.78	106.44	107.17	105.39	104.83	104.72	105.09	105.63	105.35	103.33	103.91	106.37
105.32	105.19	106.48	106.83	105.65	105.99	105.56	105.14	107.1	103.26	105.39	104.46	106.01	106.59	104.59	105.24	104.68	105.53	105.71	105.03	105.61	105.57	103.75	105.46	104.68	106.61	105.26	104.54	105.56	106.87	103.87	105.62	106	104.88	105	106.57	106	106	104.88	106.05	105.88	106.44	106.32	105.35	106.26	104.95	104.95	105.89	105.88	106.04
103.12	103	103.8	104.17	103.38	103.51	104.38	105.94	103.6	104.55	103.99	105.03	103.81	103.81	104.05	103.61	104.47	104.84	104.7	105.27	104.3	104.38	104.38	105.25	103.35	103.81	103.75	104.72	103.07	103.57	105.86	105.08	103.44	103.77	104.33	104.06	105.77	103.9	104.03	102.8	103.47	106.18	103.52	104.49	105.29	104.96	105.6	102.72	104.75	101.95
112.93	112.32	114.4	114.21	114.21	113.98	114.17	112.59	113.91	113.07	113.22	112.6	112.06	113.87	113.6	112.15	112.09	113.35	113.89	112.98	111.68	113.26	112.65	111.11	112.18	111.76	110.78	112.02	113.53	112.25	113.04	113	113.69	113.71	112.28	111.6	112.79	114.75	113.72	112.94	113.46	114.32	112.62	113.52	113.02	114.82	113.02	113.66	113.38	113.07
106.32	106.06	106.17	106.93	108.34	106.54	107.66	105.17	106.93	107.37	104.63	106.38	106.6	107.01	106.89	105.24	106.78	107.12	106.84	106.97	106.56	107.11	106.49	106.13	106.84	106.62	107.13	107.11	105.99	105.71	106.86	105.33	107.44	107.16	105.13	106.25	105.64	107.33	104.93	103.93	106.02	107.32	105.06	106.72	105.64	105.69	106.81	107.69	105.49	105.5
100.78	98.433	101.2	100.3	99.184	99.334	100.31	98.809	99.092	99.35	99.475	99.52	99.93	98.122	101.06	100.68	98.374	100.32	99.925	99.102	101.01	100.49	101.27	99.089	101.15	100.98	99.149	99.125	101	98.915	99.373	100.32	101.4	99.866	100.05	99.992	98.477	100.01	100.22	99.983	99.311	100.84	100.23	100.99	99.771	100.73	99.147	99.527	101.63	99.522
104.66	105.71	105.46	105.72	104.66	106.39	104.99	104.89	106.51	105.53	105.54	105.44	105.77	105.14	106.29	105.79	106.41	105.29	104.8	105.85	105.36	106.65	106.13	105.49	105.19	104.86	102.83	104.22	105.34	105.48	105.85	105.51	105.45	105.99	105.9	104.6	105.31	104.45	105.33	104.77	106.31	106.12	103.45	104.15	105.65	105.26	105.96	105.85	105.82	105.52
104.24	103.8	103.98	104.17	104.96	105.2	102.81	104.85	102.62	104.94	103.57	104.08	104.39	102.72	104.95	103.26	103.9	102.83	103.66	102.59	104.94	105.25	103.22	104.41	103.61	104.54	104	103.68	102.62	103.59	104.26	103.72	103.27	106.79	103.79	104.51	103.25	103.77	103.7	103.53	104.55	103.93	103.63	105.04	104.95	104.14	104.6	104.18	103.34	103.82
107.06	107.06	107.09	106.21	107.45	107.93	106.46	107.45	106.26	106.55	104.81	106.68	106.03	108.08	108.17	108.6	108.32	107.52	105.87	107.29	107.18	107.69	106.08	106.42	106.35	106.88	106.14	108.54	106.75	108.12	105.11	107.53	106.69	107.3	107.46	105.66	109.77	106.37	106.89	108.25	107.41	108.24	107.13	108.47	107.8	105.9	106.48	106.79	107	106.85
111.11	109.89	110.73	110.36	108.76	110.21	109.54	109.93	109.9	109.9	108.01	110.2	110.78	110.85	110.15	109.77	109.2	111.05	111.24	110.34	108.25	108.51	109.29	109.97	109.32	109.09	110.11	107.79	111.19	109.59	110.02	110.42	110.41	108.94	107.88	109.54	109.93	109.81	109.11	109.21	108.58	108.64	109.41	109.82	108.49	110.02	109.84	111.49	109.52	110.16
107.13	105.59	106.72	106.47	104.71	106.31	106.06	106.14	104.58	105.56	105.48	106.39	105.64	105.95	105.92	106.35	105.22	106.14	104.55	105.53	104.39	106.34	106.87	106.02	105.47	105.78	105.09	106.68	105.08	105.54	106.72	105.96	105.85	105.58	104.95	105.72	105.07	107.54	106.16	104.97	105.02	106.11	105.1	106.61	105.57	106.89	106.29	106.34	106.62	105.55
107.07	106.31	105.21	106.31	106.93	105.19	106.33	104.69	105.18	107.13	107.59	106.37	106.76	106.46	104.63	107	105.4	105.08	106.19	106.76	106.77	105.92	107.37	106.09	107.13	106.11	106.01	106.47	107.51	106.51	105.84	106.68	105.96	106.94	106.08	106.6	104.83	107.31	105.31	106.14	106.81	105.71	107.65	106.58	105.24	106.65	105.24	105.94	107.29	105.53
106.55	104.56	104.48	106.34	105.89	106.24	103.77	106.35	104.31	105.65	106.92	104.85	106.25	106.37	106.24	106.07	104.07	103.93	105.82	104.95	107.3	105.92	104.85	106.53	105.81	106.26	105.42	105.19	107.01	104.98	106.63	105.87	104.84	105.21	105.7	105.7	105.73	104.86	106.34	105.74	105.06	106.24	105.88	105.25	105.37	106.35	107.89	105.12	105.66	106.53
111.39	109.84	110.94	109.74	111.21	111.23	109.59	109.35	110.69	110.51	109.61	109.03	110.09	110.46	111.66	110.12	109.7	111.19	110.81	110.72	110.17	110.22	110.23	110.45	111.14	110.51	112	112.32	111.23	110.82	111.55	110.78	110.54	111.2	110.83	112.31	111.35	111.05	111.47	109.36	110.08	110.1	110.4	110.89	110.61	109.52	111	110.71	108.99	110.46
105.09	104.69	104.42	102.27	104.64	104.5	105.39	106.45	104.76	105.43	105.66	104.73	105.03	103.97	104.7	105.06	104.66	104.8	104.18	104.97	104.11	106.11	104.39	105.06	103.43	104.87	106.54	104.88	104.61	104.26	106.36	104.53	105.87	105.29	103.85	104.65	105.23	104.85	104.18	105.74	102.69	104.79	105.58	104.12	104.32	105.68	103.87	103.46	104.65	105.32
110.97	112.31	110.81	110.58	109.25	110.5	111.89	110.98	111.69	110.1	110.59	109.73	110.63	112.19	109.99	109.6	109.8	109.82	111	111.38	110.94	109.42	109.96	110.05	109.83	110.01	110.66	110.58	111	111.22	109.82	111.22	110.54	109.17	111.35	111.29	111.95	110.34	109.85	110.05	111.53	108.71	112.15	110.37	110.82	111.19	110.46	110.63	111.76	109.32
106.63	107.42	106.28	106.27	104.66	105.28	105.6	103.41	105.21	104.99	104.52	105.65	104.95	105.13	106.18	105.17	105.79	106.19	104.88	105.11	105.95	105.74	106.38	105.39	105.43	106.8	105.57	104.92	105.2	104.56	105.96	106.39	105.42	104.42	106.63	105.82	105.11	105.89	104.91	103.81	105.99	106.14	106.17	105.39	105.5	105.99	105.24	105.84	104.21	105.41
100.58	101.15	99.839	101.67	100.86	101.12	102.07	100.99	101.71	99.917	99.895	100.3	101.62	100.69	102.77	102.36	100.32	100.26	101.15	100.11	99.382	101.1	99.475	101.67	100.7	100.92	101.86	101.71	101.1	102.57	100.15	100.17	101.35	102.65	101.36	99.645	100.47	100.08	101.02	101.63	102.84	100.65	101.52	101.24	101.95	98.915	101.11	100.79	99.626	101.89
109.44	109.81	110.36	111.47	110.26	111.15	109.08	110.35	110.72	109.83	110.18	111.67	110.75	110.28	110.26	110.41	110.59	110.44	111.47	110.33	109.41	111.58	110.26	111.17	110.68	112.17	110.23	111.23	109.21	109.97	111.79	111.11	109.2	111.45	110.74	111.18	111.16	110.58	109.56	110.7	109.3	110.71	110.2	112.21	111.84	109.78	109.78	112.63	111.71	110.96
109.41	109.86	111.24	109.95	111.09	110.56	109.82	111.56	110.27	110.43	108.76	109.77	111.23	110.14	109.79	110.78	108.94	111.1	109.94	110.93	110.72	110.53	109.72	112.13	110.23	111.2	110.09	111.42	110.89	110.45	110.86	110.04	110.99	111.53	109.79	109.4	109.95	109.64	111.51	111.08	109.69	109.96	109.32	110.54	109.95	109.21	110.59	110.86	109.82	109.75
105.83	105.18	104.41	104.88	103.85	105.03	103.88	105.8	103.69	103.83	104.57	106.3	103.03	103.69	105.28	104.35	103.52	102.78	104.34	105.21	104.79	103.76	104.62	104.28	104.87	103.68	105.35	104.79	103.67	103.54	105.27	103.99	103.51	105.87	101.92	104.78	104.97	102.94	105.4	102.44	103.2	103.73	105.12	104.44	105.79	103.8	104.11	104.36	105.1	103.81
106.22	105.88	106.29	105.56	105.47	105.94	106.06	105.77	105.15	105.02	106.46	106.5	104.31	106.53	105.5	104.71	105.46	105.71	106.66	106.03	106.51	104.48	107.08	106.03	104.29	105.16	105.6	106.89	105.5	104.64	104.48	104.96	105.53	105.3	105.33	106.94	105.11	105.62	104.63	106.75	105.88	106.34	106.24	105.85	105.97	104.52	104.17	104.62	105.64	105.63
112.47	112.21	111.14	112.02	112.7	110.61	112.07	112.75	111.34	111.67	111.51	111.21	110.43	111.24	111.14	112.15	112.03	111.94	111.92	112.49	111.5	111.97	111.67	112.63	111.72	112.94	111.73	111.81	111.34	111.55	112.21	111.85	111.24	111.85	112.44	112.07	112.83	111.72	112.86	112.86	113.68	111.19	112.44	111.32	111.68	111.64	111.5	110.65	111.53	111.27
112.59	112.03	110.99	110.59	111.5	110.18	111.06	110.4	111.94	109.73	110.38	111.74	111.84	109.67	111.3	111.83	113.56	111.4	110.61	110.58	110.7	111.45	111.98	111.54	110.9	111.18	111.04	111.91	110.66	111.84	110.91	110.06	111.82	110.18	111.7	110.38	110.8	111.38	110.03	110.76	109.35	109.81	111	110.23	111.42	111.85	110.77	110.05	109.63	111.63
117.19	117.15	118.32	117.27	117.23	117.55	117.8	117.49	118.58	116.91	116.71	118	118.29	117.87	117.65	117.58	117.76	116.58	118.77	117.68	116.77	117.81	117.8	117.57	117.76	118.82	116.56	118.86	117.34	116.72	116.71	117.7	115.97	117.61	118.07	116.78	116.54	119.1	116.64	117.31	117.13	118.1	116.24	118.02	117.44	116.45	117.51	117.82	116.08	116.93
104.16	106.17	105.52	106.14	104.56	107.1	106.26	106.27	105.46	104.56	105.1	106.38	105.36	103.86	104.77	105.44	105.27	104.59	104.05	106.82	104.96	105.63	107.17	105.94	105.41	103.36	106.83	106.54	106.7	104.5	106.78	105.98	105.42	105.47	105.17	105.34	104.9	104.89	106.79	106.54	104.73	105.5	105.44	105.65	105.77	105.73	105.17	106.35	106.46	105.62
105.3	107.86	106.44	104.91	104.75	103.86	105.34	105.54	106.66	104.66	105.23	105.03	106.59	105.27	105.55	104.61	105.12	105.5	106.37	104.49	104.13	106.77	105.48	106.13	105.76	106.71	106	106.2	106.21	106.7	107.42	106.15	106	105.37	105.88	106.19	106.47	104.99	106.19	105.35	104.17	106.6	105.69	104.76	104.61	105.45	104.4	105.56	106.33	105
113.21	111.93	112.65	112.4	111.59	112.74	114.23	112.47	113.19	112.95	110.44	113.28	112.66	111.66	112.22	111.91	113.38	114.13	110.94	112.09	113.19	113.95	111.34	111.97	113.78	113.63	113.62	111.9	112.81	112.62	112.74	112.02	112.55	112.88	112.43	112.15	112.06	113.65	112.75	111.38	112.98	113.11	112.58	113.03	111.23	114.07	112.68	114.47	112.57	112.37
106.68	105.43	105	106.3	104.82	105.79	104.94	106.89	104.69	106.52	106.13	105.62	105.42	105.75	104.1	107.28	105.33	106.66	106.62	105.23	106.23	106.04	107.67	107.28	104.53	105.71	106.09	105.61	103.62	105.66	105.59	106.65	106.54	104.97	106.16	105.58	106.36	104.54	106.57	105.63	105.38	104.84	104.72	104.44	106.42	104.8	104.43	106.96	105.64	105.68
104.02	104.56	105.46	105.49	103.08	105.15	104.41	104.49	105.7	104.67	106.02	104.1	103.83	104.55	105.09	106.07	106.5	106.17	106.13	105.82	105.53	105.99	106.37	105.95	106.29	105.14	104.56	105.29	104.86	104.82	105.68	106.39	104.65	105.11	104.61	105.43	104.86	104.51	104.44	107.29	105.05	104.31	104.08	105.32	106.4	103.02	104.24	104.36	105.35	106.04
106.15	105.49	106.74	105.84	104.62	106.41	105.5	105.6	106.31	105.96	105.26	106.75	105.12	106.12	106.97	105.19	107.21	106.85	105.09	105.72	106.51	106.06	106.34	104.53	106.28	106.71	105.27	105.14	107.1	106.92	106.64	106.65	104.58	105.44	105.28	106.56	106.54	107.84	107.97	106.71	106.57	106.47	105.65	107.47	106.24	105.43	106.57	106.31	106.43	107.05
104.99	106.51	105.91	107.17	105.16	103.82	105.74	103.86	104.67	103.95	105.43	104.59	105.46	105.18	104.49	105.17	105.67	107.44	104.61	104.35	105.85	104.7	106.04	102.5	106.16	104.66	105.12	104.39	104.94	105.67	105.41	104.53	105.86	105.04	106.1	106.99	106.13	106.36	105.22	105.37	106.43	107.22	104.35	105.93	105.42	105.98	105.35	104.84	105.18	105.82
105.11	104.34	104.35	106.21	105.85	104.35	105.69	105.79	105.76	106.7	106.31	105.59	104.61	105.44	105.98	105.94	104.51	104.68	105.43	105.9	106.48	105.52	105.13	106.11	105.41	105.61	106.4	104.21	106.87	107.21	103.32	105.51	106.55	106.27	106.32	105.48	105.86	104.59	105.71	105.24	106.24	106.12	105.4	104.42	105.58	106.09	105.39	105.9	104.71	104.97
107.36	109.15	109.89	108.68	109.69	109.65	109.5	107.96	109.8	109.51	109.2	109.48	110.11	109.62	108.56	109.07	109.16	109.24	109.75	110.15	110.05	109.31	110.93	109.74	109.31	107.91	110.64	109.27	109.22	111.15	108.15	109.22	108.59	109.95	109.02	110.86	109.91	110.58	111.11	108.28	109.04	109.88	109.46	109.81	110.58	111.41	108.94	110.59	110.85	110.49
104.84	105.03	105.49	104.85	105.77	106.02	106.83	104.82	105.54	104.73	105.54	105.17	106.02	104.71	106.83	105.7	105.87	106.48	106.55	105.9	105.52	105.28	104.76	102.7	104.72	104.24	105.58	105.3	105.4	105.63	105.03	105.91	103.79	106.11	106.57	105.69	105.83	104.75	105.17	105.61	105.31	104.91	104.38	105.12	106.02	105.14	106.17	104.33	105.53	104.87
107.07	103.89	104.7	106.11	103.97	106.04	106.24	106.35	106.96	105.99	107.16	105.99	105.84	107.05	105.09	105.76	107.15	105.25	105.54	105.68	106.78	104.85	106.48	106.66	104.75	105.12	106.16	104.96	104.41	105.16	106.64	105.13	106.23	105.73	104.62	106.13	104.65	106.49	105.19	106.15	106.55	106.11	105.75	104.45	105.46	107.17	104.65	105.6	105.54	105.76
106.9	103.96	107.27	105.31	105.94	106.55	106.18	106.51	104.73	105.25	106.69	105.76	105.14	106.4	106.49	106.11	105.64	106.84	106.5	104.73	108.11	107.23	105.24	106.92	107.77	106.59	104.88	106.86	105.67	106.56	105.57	108.23	107.5	107.37	105.53	106.31	106.24	106.6	106.96	104.21	106.54	106.4	105.54	106.85	106.84	106.15	106.88	106.65	106.85	104.7
106.18	105.38	105.85	104.99	105.46	106.49	104.72	104.59	105.81	105.16	106.44	104.89	106	104.38	106.25	106.62	104.57	104.54	105.43	106.65	106.87	107.1	105.99	107.05	107.48	105.92	105.08	105.75	105.62	105.04	105.79	105.21	107.03	104.55	104.17	105.21	104.56	106.4	106.28	105.16	105.38	105.91	104.63	105.57	105.98	105.86	105.57	103.99	107.71	107.29
111.89	111.73	111.27	111.91	111.54	111.17	113.05	113.21	112.07	112.31	111.21	111.4	112.86	112.43	112.71	111.86	111.93	111.25	114.2	112.39	111.92	110.88	112.07	112.36	112.45	113.3	111.2	112.08	111.71	112.47	112.4	112.09	111.93	110.57	112.34	112.14	111.37	111.18	111.09	110.7	111.54	111.9	111.99	111.81	112.7	112.85	110.28	112.78	111.32	111.27
100.92	101.03	100.06	99.455	99.547	102.68	100.31	101.15	101.16	101.23	101.14	104.18	99.546	99.134	100.47	100.13	99.812	98.686	99.97	101.26	100.57	99.582	99.837	99.613	100.16	100.24	101.83	101.2	100.04	100.53	100	100.83	101.29	101.8	99.224	101.03	100.22	99.461	100.5	102.23	101.26	101.45	100.92	99.788	101.09	99.372	101.33	100.12	100.15	100.17
106.71	104.92	106.13	104.56	104.69	105.55	103.69	106.07	105.29	105.07	105.29	106.55	106.26	105.7	106.25	105.88	105.16	105.01	104.26	106.35	105.32	105.83	104.65	105.8	106.38	103.74	106.07	106.39	105.06	105.29	104.61	106.81	104.41	107.08	106.5	104.8	106.07	105.13	104.75	106.33	103.76	105.31	103.58	105.63	104.75	104.49	105.08	106.72	107.09	103.78
106.58	106.23	105.61	106.73	107.58	106.36	106.45	106.28	106.92	106.78	107.32	107.14	107.46	105.88	105.34	106.14	106.37	107.15	106.39	104.76	107.34	106.78	107.08	106.44	105.38	105.64	104.53	106.42	106.43	107.23	106.17	105.16	104.55	106.47	106.77	105.66	105.55	107	105.6	107.05	104.82	106.23	105.48	105.68	105.94	106.05	106.41	105.8	106.46	105.42
112.19	112.53	112.16	111.58	112.35	112.34	110.18	111.06	111.97	113.6	110.1	111.74	110.92	111.69	112.36	112.36	111.62	112.72	112.56	112.36	113.4	112.81	111.73	112.52	109.22	111.93	112.1	112.78	110.37	113.09	110.52	112.32	111.51	112.4	112.97	110.82	112.6	111.99	111.9	112.22	111.86	112.31	111.72	114.5	112.57	111.96	112.6	112.55	113.2	112.28
105.33	103.33	104.89	105.35	105.73	104.34	106.53	105.97	105.54	104	107.26	107.74	105.94	106.77	106.52	107.28	104.87	104.89	105.45	104.52	105.59	104.86	104.66	105.52	104.78	106.9	105.87	105.53	106.68	105.66	105.81	105.22	106.28	104.56	106.72	104.4	106.47	104.86	106.02	106.28	104.73	105.67	107.59	105.72	102.62	105.28	106.3	105.3	105.93	103.97
103.16	104.56	104.28	103.23	103.3	104.34	103.2	103.92	102.85	105.39	105.11	104.04	103.91	106.96	103.61	103.77	104.77	104.46	103.26	104.02	104.85	104.76	102.71	104.44	104.31	104.23	103.34	104.5	104.39	104.18	103.36	104.56	103.98	104.19	104.54	105.98	103.06	103.54	106.25	105.78	104.31	103.48	104.03	103.38	103.66	105.17	102.04	103.6	103.12	103.25
114.44	111.7	111.92	111.65	111.19	111.2	112.94	113.06	113.61	111.36	111.58	112.94	112.8	110.63	113.57	112.02	112.03	112.21	110.1	112.23	109.81	112.06	111.61	112.23	111.61	111.05	111.93	111.25	112.13	113.5	113.12	112.18	110.97	112.18	110.45	112.75	112.67	112.37	112.62	112.06	111.93	111.31	112.09	112.48	113.54	111.65	112.14	112.96	112.9	112.54
106.27	105.51	105.16	106.65	104.94	108.67	104.9	104.7	105.54	106.93	105.55	105.51	105.42	105.2	106.33	106.76	105.22	105.13	107.46	105.73	106.31	106.8	105.93	107.03	105.63	105.33	105.71	105.49	105.19	106.06	106.53	105.07	106.66	105.74	105.46	105.84	105.95	105.32	104.27	105.71	107.79	105.93	105.9	105.86	105.62	105.89	105.36	105.71	105.42	105.97
111.23	111.32	110.33	112.08	110.92	111.85	111.32	111.67	109.92	110.79	111.58	110.6	109.5	109.66	110.65	110.94	110.72	111.28	110.16	111.1	110.46	112.28	109.96	110.73	110.36	110.37	111.31	109.99	111.42	110.3	110.33	110.88	111.81	111.48	112.29	108.56	110.71	108.87	108.86	111.47	110.31	110.8	111.1	110.99	110.29	110.62	111.49	110.94	111.13	109.6
112.54	112.11	111.62	111.81	111.94	113.13	112.53	112	111.82	112.78	112.17	113.42	113.08	111.83	111.1	111.98	111.88	112.09	112.05	112.36	112.07	111.37	112.54	112.15	112.54	112.02	112.53	112.56	112.44	112.23	110.52	111.38	111.76	111.41	112.82	110.78	110.04	111.56	109.84	112.04	112.06	113.37	113.25	110.58	111.43	113.79	111.84	110.43	111.4	112.43
104.4	102.45	104.32	103.53	103.8	103.99	103.69	105.19	105.11	103.76	103.4	103.97	104.85	104.69	103.04	103.16	104.41	105.46	102.57	103.73	105.44	104.32	105.55	105.13	102.56	103.7	104.23	104.3	103.22	103.71	104.7	103.9	103.79	103.68	103.17	104.94	103.8	106.01	104.89	104.22	104.79	103.13	103.15	105.23	104.33	104.28	104.4	104.46	105.46	102.54
106.04	106.23	104.25	103.35	105.03	106.01	105.75	105.22	105.84	104.87	105.84	105.94	105.86	105.6	106.89	105.72	104.44	105.33	105.78	107.06	105.33	105.8	105.26	106.07	105.91	104.6	105.42	105.04	105.96	105.27	105.39	105.63	105.56	105.19	105.3	105.68	106.48	104.69	104.31	106.89	105.72	104.87	105.91	106.39	106.73	105.63	106.3	105.27	105.77	106.21
106.05	105.95	103.62	105.16	106.74	104.84	106.41	106.27	105.99	105.69	104.64	104.56	102.85	104.96	104.5	105.25	105.95	105.01	104.69	105.33	105.41	104.77	105.24	105.17	105.51	105.85	106.23	104.38	105.57	107.22	105.35	105.48	105.52	106	105.11	103.42	105.47	106.52	105.32	105.83	105.4	106.35	105.48	106.22	105.06	104.39	104.7	104.69	106.92	105.86
112.81	112.68	113.14	112.42	112.81	111.46	111.17	111.6	113.48	113.01	111.77	111.59	114.26	113.25	115.14	113.15	113.79	113.24	113.33	113.07	112.42	114.24	113.98	111.52	111.75	111.84	114.12	112.95	113.52	111.45	113.5	113.12	114.3	113.22	112.2	112.74	112.47	112.85	112.89	113.99	112.96	112.08	112.54	113.21	114.22	112.64	114.62	112.83	113.31	112.6
118.97	117.99	118.17	116.47	117.71	117.42	118.6	118.79	118.16	117.74	119.08	117.99	117.94	119.21	116.61	117.62	117.63	117.57	118.09	118.29	117.03	117.73	118.69	116.95	116.59	117.43	117.54	116.96	118.36	117.8	118.63	117.13	117.33	118.4	116.49	118.5	117.84	116.58	118.17	117.47	118.9	116.53	117.73	116.96	117.54	116.8	117.73	118.17	116.19	117.19
105.93	107.5	107.22	105.61	104.53	107.15	106.36	108.19	107.91	107.81	107.42	106.94	105.61	107.97	105.59	106.66	107.59	106.33	107.78	106.45	104.5	105.77	106.43	105.02	105.33	108.19	105.23	106.75	107.21	107.53	107.78	106.75	106.35	104.74	107.38	106.52	106.32	107.1	107.32	106.69	107.43	105.48	106.03	106.69	107.42	106.7	105.77	105.74	107.36	106.79
100.42	101.12	101.22	100.46	100.28	99.694	99.118	101.55	100.16	99.89	100.85	101.31	100.61	100.21	100.23	97.565	101.15	98.901	100.11	99.363	101.11	98.348	99.701	100.42	101.38	101.19	99.111	99.413	100.03	99.887	99.907	99.425	101.61	100.22	102.07	99.321	99.125	101.03	99.662	99.949	99.127	100.03	99.575	100.9	99.334	98.167	101.99	100.31	99.91	99.788
107.04	105.12	108.66	108.11	107.84	106.21	108.75	107.31	106.42	109.04	104.93	107.01	107.62	106.31	106.83	107.58	108.17	106.79	105.41	108.26	107.29	106.72	106.71	107.31	109.39	106.18	106.09	106.33	106.42	107.57	108.64	107.85	106.71	106.5	107.98	107.45	106.38	108.9	107.5	106.84	105.61	106.15	105.38	107.08	107.26	107.71	107.33	107.59	106.24	106.02
99.526	100.72	100.11	99.776	98.174	99.7	99.33	101.72	98.8	99.116	100.07	100.29	99.808	100.1	98.657	100.34	100.05	99.855	101.07	98.843	100.26	99.668	100.2	99.134	100.19	101.06	100.98	100.16	100.09	99.971	99.533	100.92	99.86	97.813	99.19	98.431	99.06	99.652	99.747	100.74	98.816	100.83	101.6	100.81	99.924	98.971	99.254	98.991	99.338	99.882
106.94	107.21	105.95	105.98	108.31	104.38	105.32	107.19	105.52	108.74	106.39	105.36	105.99	106.32	107.55	106.96	106.73	106.44	107.32	107.38	106.1	105.59	106.21	105.6	107.27	105.74	106.41	106.67	107.2	107.07	106.19	107.16	106.42	105.14	107.89	105.06	106.19	106.28	107.04	106.7	105.32	104.29	108.55	105.58	105.69	106.17	106.59	106.63	107.78	105.65
103.05	105.44	102.27	104.13	103.86	105.73	105.41	105.06	104.85	103.72	103.94	102.93	102.96	104.58	104.81	103.56	103.97	103.34	103.46	102.92	103.93	103.92	102.31	105.09	104.69	104.54	103.79	103.18	104.56	104.37	104.28	104.17	103.44	103.64	105.51	104.18	103.86	104.12	103.27	103.22	102.99	105.27	103.57	105.11	105.81	104.26	104.12	103.63	105.6	102.77
107.62	106.4	105.45	105.41	105.76	106.09	105.92	107.23	106.31	107.82	106.28	105.99	106.06	105.16	107.34	105.68	105.77	106.42	106.91	106.85	106.13	105.09	108.24	106.09	106.1	107.5	106.35	107.93	108.15	105.59	106.95	105.89	104.47	105.85	106.19	106.44	108.04	107.32	106.92	105.17	107.06	106.25	104.51	105.59	107.17	106.3	107.03	106.77	107.16	105.88
99.487	99.14	99.636	101.04	99.7	100.08	100.41	99.356	99.107	99.16	98.856	101.59	99.273	98.316	99.017	98.116	97.868	100.19	99.446	100.5	99.235	99.981	98.406	99.067	101.28	99.44	98.957	99.645	99.739	99.786	99.554	99.585	100.48	101.65	99.725	98.991	100.03	99.618	100.16	99.087	101.26	99.803	99.581	100.55	98.54	98.161	100.48	100.13	99.657	99.657
101.15	99.759	99.355	98.495	99.551	99.831	99.059	101.03	99.713	100.15	99.859	99.949	100.27	100.58	101.48	99.442	101.15	99.029	100.02	98.188	101.23	100.03	100.19	100.37	100.28	99.645	98.819	99.646	99.569	98.713	99.258	98.984	99.158	101.12	99.376	100.1	99.833	99.97	100.51	98.15	101	100.27	98.792	99.939	99.859	99.419	98.836	99.471	98.862	100.02
105.47	105.19	105.91	105.06	105.09	105.11	104.84	105.52	105.1	106.42	105.47	106.67	105.33	105.95	105.64	104.94	106.25	106.19	106.29	107.51	106.28	106.28	105.68	105.93	104	107.1	104.13	105.25	105.7	104.65	105.56	106.77	106.9	106.85	106.42	106.82	105.64	106.37	107.51	106.26	103.77	105.54	105.33	104.87	106.93	106.45	106.64	106.29	106.72	106.12
109.96	108.75	109.16	109.29	109.55	109.88	111	110.53	110.75	109.56	109.32	110.86	109.03	110.08	108.43	109.57	110.85	111.13	108.53	110.03	110.94	109.75	110.61	110.69	110.25	109.36	108.89	110.69	110.11	109.14	110.82	109.82	108.07	110.91	110	110.07	109.19	111.72	109.69	109.12	109.23	111.68	109.85	111.33	109.91	110.67	110.57	109.88	109.4	108.46
112.95	112.53	111.9	112.12	112.33	111.91	112.8	111.91	112.13	110.84	111.63	111.15	110.18	114.26	110.86	112.12	111.94	111.41	112.29	112.53	111.63	110.46	112.16	111.37	111.75	111.29	111.9	111.21	111.98	110.49	112.47	111.62	111.17	111.58	111.5	112.72	112.74	112.7	111.16	112.52	111.94	112.1	111.86	112.63	112.37	111.66	111.44	110.27	111.58	113.71
112.89	110.31	112.87	110.6	111.38	111.39	111.72	112.15	113	111.48	112.71	110.92	112	110.86	113.13	111.21	111.98	110.05	112.17	109.95	110.74	111.25	112.35	112.01	112.82	111.27	112.76	110.57	111.49	111.95	111.33	111.15	111.81	110.54	111.4	112.44	111.53	110.96	112.79	111.22	110.29	111.16	110.27	110.97	111	109.83	111.46	111.39	111.69	112.08
99.176	99.159	99.295	100.1	99.779	101.19	98.831	100.24	98.602	99.867	99.066	98.655	99.445	99.59	99.375	100.3	101.01	99.782	99.607	100.29	99.881	98.411	100.43	100.56	99.221	98.769	99.898	99.983	98.518	99.794	99.832	100.59	99.811	99.774	99.987	99.499	100.23	99.534	99.704	98.642	99.884	99.497	99.233	101.02	100.31	99.684	100.02	98.931	100.62	100.75
105.06	104.89	106.2	103.93	104.09	105.38	105.46	105.88	105.04	105.18	106.11	104.86	105.23	106.19	106.13	105.9	105.72	103.67	104.35	106.39	104.87	105.92	106.57	104.86	105.02	104.92	105.69	106.07	104.48	105.25	105.49	105.26	106.53	105.61	104.68	105.89	105.5	105.12	105.83	104.9	107.89	106.74	106.26	105.16	105.21	104.96	105.69	104.95	106.17	105.56
109.22	109.3	110.01	109.23	111.58	108.88	110.37	108.95	107.88	109.43	110.56	109.65	109.97	110.05	108.31	109.04	109.71	109.41	111.47	110.42	109.16	110.62	110.84	110.34	108.29	108.74	109.89	110.06	108.47	110.28	109.8	110.03	109.52	109.45	109.33	108.49	110.53	110.68	110.54	110.38	109.1	110.8	108.89	109.2	109.63	109.93	110.1	107.44	110.56	109.37
104.79	105.26	105.65	104.92	104.57	104.85	105.95	105.05	105.36	106.17	105.78	106.68	105.8	106.48	104.87	105.47	106.95	105.59	105.27	106.21	105.93	105.6	103.89	105.69	105.73	104.8	105.85	106.81	106.92	104.98	106.62	104.52	106.5	104.87	106.69	105.79	106.91	106.81	104.12	104.49	104.78	105.76	106.61	105.91	104.83	104.37	105.1	105.69	105.79	105.41
106.15	106.18	107.24	105.66	106.64	106.23	106.96	106.17	105.76	106.11	104.95	106.3	107.38	106.82	106.53	106.6	107.96	104.72	105.61	105.52	106.18	105.42	106.27	106.3	105.82	103.1	106.56	105.95	106.64	106.96	106.48	106.1	107.3	105.91	106.04	105.88	106.01	107.26	107.12	108.36	106.49	105.7	107.34	107.19	106.27	106.33	105.45	104.82	106.17	106.18
110.17	110.99	110.14	111.92	110.44	111.08	110.73	111.88	110.84	111.47	111.55	110.44	110.55	112.24	110.62	110.1	112.5	110.16	110.28	112.82	112	113.38	110.55	110.64	112.71	111.32	111.31	109.61	110.38	110.06	109.58	111.01	111.9	110.27	112.26	111.31	110.24	112.17	110.45	110.06	109.53	110.64	111.02	111.12	112.54	110.9	111.83	112.36	111.43	111.24
105.18	104.72	107.21	106.74	105.35	105.12	106.1	106.29	107.95	107.19	106.76	107.56	106.56	104.93	105.96	105.42	107.25	104.32	105.75	105.88	106.62	107.28	105.87	105.45	107.44	107.92	105.04	105.79	105.4	107.22	106.48	105.46	107.05	108.31	106.44	107.11	104.84	105.9	108.84	106.19	107.4	107.53	107.13	104.95	107.19	106.31	106.48	106.49	105.94	105.82
106.45	107.59	107.45	108.59	105.61	107.53	105.93	107.43	107.31	108.06	108.6	106.96	106.55	105.78	107.92	106.52	107.43	106.27	106.9	105.89	106.5	107.71	109.38	107.46	107.61	107.43	106.67	106.11	107.59	107.39	106.9	106.77	107.68	106.76	106.75	106.16	106.58	107.03	104.58	107.07	106.53	108.17	107.41	107.87	106.66	106.02	107.47	106.74	105.59	105.64
109.59	112.65	112.07	110.35	110.84	112.12	111.56	111.49	112.47	109.35	112.6	110.63	111.59	110.35	111.28	110.84	110.17	111.94	110.92	109.99	112.3	110.96	111.07	113.18	112.58	112.41	111.47	111.89	111.64	113.19	111.96	111.58	109.53	111.06	109.68	110.22	112.45	111.47	112.06	110.38	110.42	112.36	112.6	110.65	112.07	110.11	110.04	111.89	110.7	111.56
111.22	109.04	110.45	108.47	109.27	109.82	111.33	109.8	110.94	109.67	109.66	108.82	109.12	109.72	109.4	110.72	108.66	109.95	109.95	110.25	109.76	111.2	108.81	110.24	110.4	109.91	108.66	110.26	109.09	109.16	109.78	109.95	110.64	110.88	109.77	108.66	109.11	108.78	108.5	107.89	111.15	109.81	109.64	110.36	110.24	109.43	110.6	109.13	110.96	109.9
108.21	105.87	105.02	106.48	105.14	105.2	106.08	107.3	104.42	106.22	105.1	105.61	105.9	106.58	106.01	106.6	105.48	107.28	106.34	106.23	105.33	105.77	107.56	105.62	105.96	105.24	106.46	104.44	104.99	104.01	106.42	106.77	107.56	107.03	105.23	107.55	106.27	104.06	104.29	105.76	106.05	105.71	104.6	106.28	106.58	107.35	106.46	104.1	106.34	105.69
105.01	104.01	105.68	104.36	106.19	104.52	102.75	105.21	103.93	104.5	104.42	105.71	102.65	104.06	104.11	105.14	103.99	106.36	103.23	105.07	104.71	104.17	103.28	105.32	104.39	105.37	104.38	105.24	105.6	105.45	104.35	103.84	102.72	103.88	104.16	103.58	104.44	103.68	106.42	105.36	105.11	104.28	105.34	103.74	103.29	105.85	106.2	104.78	104.87	104.8
110.7	109.64	109.54	109.23	111.46	110.14	109.52	108.59	109.07	108.88	110.03	110.75	109.39	110.18	110.64	110.8	110.02	110.2	109.76	108.17	107.98	110.14	108.48	110.73	109.65	109.39	110.59	107.93	110.08	109.01	110.35	109.63	109.34	110.53	108.39	108.78	108.71	109.62	109.58	109.59	111.04	110.28	110.81	109.16	110.21	107.9	108.96	110.73	110.36	110.83
100.78	102.91	101.24	101.21	103.34	99.965	101.06	100.75	99.816	100.07	98.975	102.91	101.56	100.66	100.11	101.05	101.95	101.2	101.66	100.93	101.74	100.78	102.31	101.04	99.924	101.38	100.36	102.22	101.66	100.47	101.1	101.14	101.66	100.51	99.888	100.63	101.68	102.12	100.94	99.767	99.968	101.38	100.87	102.47	99.978	100.18	101.25	100.73	100.65	99.208
118.89	116.03	116.73	118	116.99	118.55	119.74	117.16	118.03	117.53	117.16	117.74	117.69	118.6	116.31	117.52	118.1	116.92	118.74	118.85	117.56	117.38	118.19	117.44	116.9	118.56	117.01	117.8	119.47	117.99	116.3	118.14	117.37	117.78	116.75	117.5	118.29	119.33	118.64	118.54	117.96	117.46	117.67	117.1	118.85	116.33	118.4	119.26	117.88	115.84
105.21	104.05	104.47	104.89	103.35	104.61	103.56	104.52	103.84	104.22	104.24	105.12	104.97	102.89	104.78	105.12	104.03	104.82	104.58	102.91	104.96	104.75	103.85	104.26	103.8	104.49	104.26	105	103.87	103.68	103.42	104.68	104.85	104.25	104.88	104.67	104.87	104.64	105.67	104.7	105.66	104.16	104.25	103.98	103.72	105.36	104.53	104.14	103.63	105.23
112.81	113.49	112.33	110.98	112.55	113.31	113.84	112.97	113.76	111.13	112.66	111.64	113.92	113.46	112.62	112.6	114.5	111.77	113.04	112.1	111.67	112.64	113.64	115.52	112.72	113.32	114.9	112.62	112.55	112.56	113.06	112.94	113.09	114.46	112.93	112.61	112.59	112.62	113.59	112.26	113.95	112.77	113.22	113.06	111.61	112.42	113.16	112.46	112.83	113.63
105.76	105.27	105.77	106.06	105.83	107.65	106.43	106.53	104.56	106.24	106.17	105.89	105.4	106.55	107.1	105.73	106.63	104.59	105.95	105.92	106.54	106.7	107.12	106.41	105.43	105.93	106.64	105.28	106.25	105.71	105.2	104.85	106.01	106.06	107.4	105.77	103.55	105.84	107.41	106.51	105.55	105.77	105.92	106.27	106.39	107.99	104.31	107.91	107.61	105.69
104.68	104.4	104.97	103.78	103.71	104.77	104.1	105.64	104.19	104.73	105.69	103.02	103.75	105.48	104.14	103.1	105.11	104.21	104.8	104.69	103.36	104.74	104.4	104.1	103.71	103.87	103.6	103.93	104.36	103.94	105.62	103.76	103.55	104.46	104.6	103.84	103.07	104.75	102.71	105.34	102.3	104.57	105.2	103.48	103.39	104.74	104.75	105.5	105.48	105.05
117.33	115.7	115.83	115	115.34	116.04	113.88	116.25	116.61	118.06	116.25	117.45	114.5	115.82	116.14	116.83	116.8	116.04	116.3	116.12	116.35	116.75	116.91	115.63	116.5	115.66	115.48	115.35	117.13	116.76	115.07	116.61	115.97	116.98	115.2	117.15	116.28	114.36	115.67	114.85	116.1	114.04	114.3	116.09	115.76	115.78	116.36	116.37	116.34	115.42
111.57	110.93	113.56	110.82	110.3	112.99	111.18	112.25	112.66	111.83	111.86	110.75	111.56	112.52	110.61	112.04	112.05	111.65	111.54	112.12	111.89	112.24	112.38	111.64	111.62	112.35	110.77	111.78	113.58	112.85	110.46	112.96	111.83	111.85	112.81	111.45	112.94	112.42	112.56	112.01	111.3	110.68	111.5	112.45	112.82	112.72	110.74	112.96	112.52	111.21
103.4	103.06	104.65	105.13	104.25	104.94	105.05	103.5	103.44	106.22	103.03	104.47	103.49	103.23	105.45	104.16	104.6	104.63	103.77	104.24	105.03	104.94	103.1	104.51	104.33	105.34	104.39	103.72	104.78	104.54	105.15	103.44	104.46	105.06	104.25	103.25	105.18	103.94	103.4	105.83	103.77	105.02	103.81	104.03	105.36	103.05	104.06	103.45	103.47	104
112.15	112.86	113.33	111.56	113.42	113.48	113.11	112.13	114.76	112.67	112.56	113.31	112.45	114.2	113.38	111	113.06	113.44	111.94	111.93	113.52	113.62	112.68	111.94	113.9	113.94	113.34	111.9	112.63	113.14	113.31	112.85	112.09	113.01	112.85	112.68	112.41	111.64	114.21	112	113.6	113.12	112.18	112.52	112.67	113.5	112.91	112.58	111.93	112.57
109.4	109.92	108.74	110.6	111.41	108.6	112.44	110.5	111.4	112.02	109.75	111.11	110.46	110.91	110.89	110.69	110.12	110.97	109.91	109.86	109.38	111.36	111.75	110.14	111.66	111.26	109.75	111.45	112.17	109.61	108.89	112.03	112.37	109.8	111.95	110.21	110.03	110.54	110.44	111.49	109.8	110.62	110.4	109.41	110.64	109.96	110.09	109.41	110.22	112.4
106.48	105.14	105.14	106.61	105.15	104.84	106.16	104.52	106.51	105.92	106.82	104.77	105.82	106.14	107.2	105.97	105.61	105.59	104	105.39	105.95	105.56	106.33	105.42	106.5	106.04	106.42	104.26	106.43	105.71	106.27	105.36	106.13	105.12	105.87	106.39	105.21	105.89	106.53	107.02	105.63	105.55	105.76	106.14	106.24	105.8	105.8	105.17	106.23	104.79
99.813	98.84	99.933	97.739	99.797	99.183	100.15	98.863	101.09	99.579	98.863	100.53	100.38	99.742	99.502	100.41	100.08	99.483	99.856	99.058	99.26	99.696	98.539	100.59	99.821	98.343	98.815	99.13	100.06	100.31	99.901	99.655	100.43	100.23	99.758	101.11	100.54	101.1	101.77	99.855	99.53	99.024	98.784	97.92	101.15	101.11	100.28	98.685	98.359	100.38
112.12	111.97	113.63	111.28	110.78	113.17	112.67	111.91	110.22	110.91	110.51	112	112.11	110.97	111.79	110.55	111.77	110.76	111.94	111.66	111.88	112.47	111.67	113.3	111.21	112.99	111.68	111.15	109.98	113.29	111.28	111.59	112.07	111.6	112.55	112.06	111.88	111.65	110.62	111.7	112.08	112.92	113.23	112.58	112.71	113.39	111.56	113.12	112.69	112.01
113.1	113.07	113.05	111.87	113.76	114.38	110.67	112.16	111.59	112.89	111.4	112.38	113.93	111.44	113.5	112.77	113.61	112.32	113.43	112.33	111.33	112.55	112.73	112.86	113.17	109.87	113.4	112.53	113.19	112.45	113.45	113.49	112.43	112.52	111.79	113.78	112.08	113.27	112.52	112.45	112.58	111.8	114.47	114	113.86	113.34	113.41	112.86	112.16	112.64
110.81	111.23	111.27	109.84	111.55	111.3	111.69	112.42	111.68	110.8	111.89	111.38	110.85	112.53	111.65	109.48	111.06	111.36	112.2	110.13	110.45	111.71	111.38	110.59	111.31	110.31	111.26	111.17	111.57	111.38	111.92	113.29	110.23	110.88	113.19	109.41	110.87	109.61	110.48	111.47	111.73	111.19	110.31	111.24	110.66	112.55	111.86	111.57	110.9	111.86
110.18	113.17	110.63	112.58	111.65	113.62	114.01	110.79	111.23	111.04	110.53	111.37	110.25	111.65	110.49	111.69	111.35	111.56	110.87	111.2	112.44	112.23	112.03	111.13	112.5	111.65	111.12	111.75	111.37	111.22	112.41	110.77	109.92	109.71	112.29	111.78	113.4	112.09	113.48	111.47	113.23	110.84	111.09	110.89	111.17	111.35	112.11	111.7	110.31	111.42
106.09	105.33	104.66	106.8	105.07	103.58	105.13	104.9	102.47	103.72	104.53	104.27	104.23	103.35	103.21	104.32	102.8	105.02	104.82	103.65	104.92	103.24	104.14	104.85	102.67	104.24	104.21	103.76	103.83	106.12	104.8	103.8	103.82	103.29	103.74	104.56	105	103.78	103.35	104.16	103	105.83	105.42	103.61	103.86	105.36	104.72	103.88	103.16	104.4
111.05	111.86	113.15	110.54	112.71	110.58	110.14	111.98	113.1	111.78	111.19	111.04	111.92	112.1	111.02	110.64	111.42	111.35	111.23	110.6	112.17	113.02	111.87	111.27	110.2	110.34	111.21	111.84	112.29	112.34	110.75	111.35	109.92	111.37	112.27	112.02	111.8	111.11	111.65	114.42	111.87	112.34	110.44	111.09	110.88	112.89	112.81	111.26	111.06	112.88
104.14	102.67	104.48	103.82	104.2	104.13	103.46	104.66	104.1	103.45	104.33	103.15	103.85	103.59	105.34	104.94	104.1	103	104.16	103.26	103.35	103.45	104.23	104.93	103.25	103.56	103.31	102.22	104.52	104.92	104.58	103.74	105.31	105.86	103.22	103.42	105.23	104.75	103.4	105.31	104.03	104.85	102.63	103.92	103.41	105.06	103.94	104.8	103.7	105.22
101.25	100.77	101.16	101.16	101.35	100.85	100.71	101.86	101.67	101.35	101.76	102.56	100.11	99.985	100.99	99.852	101.73	100.81	100.83	99.635	100.65	102.44	100.66	100.02	102.9	100.68	99.823	101.01	100.82	101.21	100.33	101.82	101.13	101.55	100.77	99.459	99.305	100.99	101.33	101.65	101.21	101.27	101.88	102.67	100.49	101.66	100.84	102.41	102.09	100.91
104.65	105.22	105.22	105.01	104.73	105.13	105.63	106.04	105.9	104.7	103.67	105.37	105.61	105.71	105.53	106.41	104.55	105.7	106.2	106.67	104.97	106.52	104.49	105.4	105.89	104.61	105.91	107.06	105.77	105.54	105.76	104.73	106.15	107.39	104.43	104.44	104.75	104.54	106.82	105.78	107.15	106.46	106.37	105.31	104.39	106.22	107.24	106.14	106.51	104.93
107.27	106.39	107.58	106.36	105.98	105.45	106.07	106.91	105.88	107.18	107.23	106.21	106.73	105.11	107.34	104.78	105.78	104.77	106.21	105.73	105.94	105.16	107.03	106.95	105.88	107.05	103.99	105.31	105.74	106.48	106.49	106.28	105.06	105.66	104.8	107.75	106.39	104.75	106.34	106.35	106.64	105.76	106.27	106.88	107.06	106.18	105.42	106.65	107.32	106.24
112.76	109.8	111.26	111.66	110.14	110.54	111.62	110.07	108.94	110.79	111.25	109.62	109.59	111.52	109.23	112.24	111.6	110.18	110.74	111	109.79	111.4	111.58	111.4	111.38	110.65	110.85	112.76	109.86	110.65	110.12	109.31	109.01	111.54	110.94	111.66	110.87	110.66	110.58	111	110.75	109.73	112.03	110.93	110	111.26	110.09	112.2	112.46	109.42
117.61	117.53	116.19	117.13	117.75	118.12	118.52	117.85	116.43	116.19	116.39	117.96	118.01	116.8	117.14	118.05	116.85	117.08	118.87	118.85	116.16	117.78	118.81	117.55	117.58	117.55	116.6	119.05	117.29	116.65	117.7	116.37	117.29	117.48	116.38	117.76	117.15	117.93	118.94	118.32	116.52	118.22	118.12	118.21	117.16	119.48	118.15	118.12	116.91	116.56
105.82	105.99	104.36	106.8	106.28	106.38	108.27	105.28	106.25	106.34	105.67	105.68	106.08	105.63	107.05	106.05	106.12	105.77	104.89	105.64	106.1	107.77	107.14	104.99	106.59	106.26	107.57	106.39	105.3	107.42	104.96	105.84	106.36	104.87	107.46	104.81	107.14	105.86	104.55	106.24	107.32	105.55	104.61	106.33	107.21	107.47	105.58	105.89	105.68	106.28
111.16	111.59	110.91	110.3	110.94	112.13	111.89	111.66	111.15	112.36	109.9	110.88	111.56	110.04	111.8	111.16	110.86	111.65	112.84	111.68	113.11	112.68	111.63	111.3	110.71	110.72	111.94	109.86	112.24	111.31	112.19	111.06	110.5	110.08	109.98	112.47	109.4	111.44	110.55	111.4	111.07	111.53	111.31	110.96	110.72	112	113.02	110.03	110.28	109.44
112.31	111.1	111.84	113.05	112.42	112.43	111.92	112	112.09	112.13	110.54	110.86	111.52	112.08	111.52	111.56	111.94	112.07	112.22	111.83	111.71	112.56	111.8	111.65	113.66	111.49	112.04	110.42	113.16	111.61	111.53	110.21	110.64	113.21	111.69	112.64	111.15	112.3	112.07	111.51	112.24	113.09	110.89	111.58	113.41	110.19	111.23	111.38	109.58	112.68
111.91	110.85	112.43	110.87	110.98	110.91	111.15	110.69	110.41	110.63	111.6	111.51	110.03	111.93	110.53	110.96	111.62	112.12	110.42	109.99	110.63	111.98	112.04	112.38	112.52	111.65	111.06	109.58	111.81	112.56	109.24	111.34	113.25	110.73	111.02	112.17	112.39	112.47	111.39	111.34	112.06	109.93	111.66	110.54	110.47	109.36	110.49	111.7	110.95	110.96
110.89	110.22	110.81	112.7	111.55	109.58	109.82	111.2	111.33	111.23	111.61	110.67	111.65	109.83	110.35	111.5	110.88	110.11	110.43	110.16	110.58	111.31	112.79	111.74	109.57	110.62	111.47	110.55	111.13	111.47	111.3	111.62	112.07	110.81	110.85	113.03	112.07	110.48	112.06	110.71	109.96	111.12	111.78	111.76	109.68	113.43	111.32	111.66	109.99	112.19
111.36	112.09	112.09	112.55	110.32	111.59	109.54	111.87	113.3	111.1	111.85	110.84	112.92	111.87	113.15	112.15	111.38	111.04	111.49	111.97	112.3	112.12	113.04	111.63	113.04	112.48	110.57	111.69	113.14	109.91	112.48	111.67	111.9	113.1	111.12	110.93	110.08	111.52	112.42	110.93	111.6	111.11	111.87	110.65	112.44	112.05	111.76	110.67	110.46	111.81
104.63	106.55	105.68	106	107.23	105.3	106.65	104.17	105.98	106.02	105.25	105.74	106.97	104.73	107.61	105.72	105.64	104.7	104.71	105.86	105.39	106.94	105.97	104.05	106.55	107.76	107.94	105.49	104.54	107.23	105.67	106.53	106.47	107.98	106.63	105.79	105.08	107.13	107.33	107.96	105.53	106.66	106.6	105.89	105.56	107.42	105.6	106.44	106.88	105.53
100.42	99.225	99.778	99.517	99.713	98.96	99.036	96.902	99.344	99.627	100.02	98.309	98.607	101.25	102.43	99.762	99.771	98.865	99.862	99.348	100.8	99.05	99.885	99.68	101.77	97.872	99.338	100.73	99.867	98.636	101.14	99.023	99.679	98.901	98.722	101.23	100.13	99.711	100.05	99.385	99.754	100.57	100.04	98.526	99.338	98.413	100.88	99.324	100.63	99.208
103.92	105.12	104.24	105.07	103.4	104.01	104.68	103.34	104.52	104.28	103.96	103.9	103.58	104.42	105.08	106.38	103.84	105.12	104.32	104.38	104.36	103.81	104.93	103.97	104.44	104.25	103.91	103.17	104.43	103.18	103.21	103.44	104.53	104.48	103.13	102.93	103.07	102.95	105.55	103.6	104.27	103.52	102.62	103.71	104.26	104.35	105.27	104.02	104.99	103.91
105.65	105.23	105.26	106.02	107.27	105.46	106.55	105.51	106.42	106.41	104.6	105.96	107.06	106.29	106.19	105.11	107.44	107.05	104.75	106	106.06	105.35	105.27	104.44	105.56	106.59	105.41	105.35	104.07	105.47	105.84	105.81	105.54	105.98	107.47	104.34	106.04	106.51	105.42	105.88	103.79	105.03	105.64	105.9	105.25	105.07	107.16	106.09	105.43	106.38
112.94	112.1	113.44	111.45	110.98	110.34	112.01	110.33	111.57	110.83	112.82	111.58	111.59	112.28	112.35	113.27	110.46	112.94	113.63	111.78	112.44	112.13	111.59	113.42	111.27	112.01	112.9	111.69	110.16	112.51	112.45	112.96	113.56	113.19	112.58	110.91	111.64	112.55	113	113.09	111.03	111.55	113.57	110.65	111.77	109.92	111.33	111.74	111.86	110.92
106.03	106.83	106.21	105.8	106.19	106.71	105	106.44	104.44	107.17	105.41	104.06	106.95	104.86	105.88	107.78	105.67	106.24	105.06	103.97	103.95	105.22	105.45	106.79	105.3	105.21	106.04	104.53	105.23	103.97	105.41	107.12	104.97	106.12	105.44	105.05	105.96	107.16	105.43	104.8	105.83	107.95	103.8	105.91	105.78	104.85	104.66	105.86	107.01	106.67
106.41	106.3	108.04	106.36	107.09	106.6	105.54	106.98	105.9	106.55	106.04	105.91	107.57	107.24	106.65	105.77	107.15	105.28	106.88	107.16	105.97	107.86	105.83	105.75	106.93	107.32	105.92	105.37	107.65	107.69	107.01	105.42	105.82	106.48	106.43	106.07	106.83	105.93	106.42	105.77	107.07	106.29	106.84	106.11	106.15	105.95	107.59	106.71	108.16	107.54
110.01	112.42	113.36	111.69	111.92	111.26	110.37	111.63	113.43	112.56	111.89	113.35	113.63	111.24	111.15	111.55	110.9	112.41	111.76	113.79	110.84	112.62	113.15	111.53	112.08	113.48	110.13	111.86	112.88	112.49	112.53	111.64	112.1	113.11	111.93	112.18	113.03	113.06	111.98	111.42	110.93	111.44	112.28	112.52	113.93	112.05	112.6	111.28	113.3	112.41
106.01	105.02	104.17	105.16	105.49	105.83	104.98	104.88	105.32	104.15	106.79	105.17	104.86	105.78	104.55	105.47	107.55	107.32	105.79	106.72	104.01	105.22	106.22	107.24	105.25	106.04	103.49	104.79	104.54	106.26	105.22	106.29	106.07	105.75	105.48	105.95	104.71	106.63	106.06	104.75	104.26	104.92	105.62	105.34	103.9	105.48	106.35	103.58	105.69	106.26
105.07	104.72	107.43	104.32	105.94	106.03	104.44	105.71	104.88	104.25	105.72	104.76	106.9	106.49	105.32	104.52	104.84	105.93	103.94	104.46	103.38	105.37	105.13	105.42	106.07	104.3	105.16	104.89	104.28	104.14	104.99	104.8	104.59	104.76	104.32	104.37	104.54	104.91	106.31	104	105.1	105.89	104.37	103.52	103.44	103.23	104.33	107.33	104.1	105.59
115.93	118.2	116.57	115.57	114.39	116.27	117.9	116.38	117.43	116.35	117.35	115.39	115.68	116.24	116.54	115.58	117.89	116.47	115.91	114.52	116.94	115.99	117.03	115.67	115.87	116.14	115.75	117.45	115.98	118.03	114.91	115.72	116.84	115.15	115.03	116.87	116.11	115.68	115.88	115.47	117.96	117.62	117.44	115.68	118.47	115.95	116.04	116.66	115.81	115.75
118.85	118.23	117.35	117.46	117.2	118.14	116.83	117.12	118.51	117.12	118.07	118.11	118.01	117.69	117.91	117.91	119.08	118.72	117.08	119.32	117.52	118.33	115.64	117.87	117.58	117.21	117.7	116.62	116.09	118.38	117.58	117.26	117.67	115.63	117.08	118.5	117.7	116.25	117.77	117.26	118.39	117.37	119.33	117.14	117.87	117.55	118.6	117.78	116.97	117.45
106.17	106.06	105.23	105.74	104.99	104.62	105.06	104.96	105	104.86	106.01	105.75	106.85	104.24	106.11	104.88	104.92	105.54	105.54	104.64	105.65	106.2	104.32	107.1	103.63	104.53	104.2	105.9	104.83	103.58	105.3	108.02	103.39	106.25	105.55	106.2	105.58	106.08	104.63	104.67	104.91	104.45	105.25	106.42	106.15	105.68	104.94	105.63	104.24	105.64
106.21	104.72	105.79	105.61	106.06	104.18	104.99	105.13	104.5	104.85	105.21	106.58	105.02	103.98	105.14	104.83	104.2	106.61	105.13	106.24	106.42	105.42	104.82	107.12	105.79	105.2	106.81	106.12	105.47	106	107.32	106.28	106.76	106.98	105.48	105.22	105.59	105.86	106.6	105.83	107.26	103.81	105.25	106.31	104.03	106.17	104	104.33	105.77	107.28
110.32	111.78	112.48	111.24	112.85	114.52	112.12	111.96	113.12	110.97	111.15	112.64	110.07	110.29	110.82	112.52	113.44	111.94	111.9	111.7	112.87	111.97	112.86	113.09	112.6	112.37	109.62	112.73	110.35	113.24	112.37	111.42	111.66	111.82	113.28	111.92	112.18	110.35	111.02	110.62	112.12	113.72	112.72	112.01	112.09	113.15	111.94	110.94	112.73	112.7
112.29	111.6	113.03	113.11	114.12	113.61	112.81	112.48	111.62	112.33	114.29	114.89	113.66	112.7	110.99	113.61	113.7	113.42	113.01	112.07	113.93	112.93	111.59	112.69	112.03	111.81	111.1	112.71	111.56	113.49	112.74	112.72	112.18	112.7	112.55	113.67	112.83	113.47	112.25	114.05	114.56	112.52	112.1	111.69	112.73	112.1	112.82	113.18	114.42	112.7
115.78	118.74	117.81	116.19	118.97	119.25	118.31	116.74	118.1	116.46	117.22	117.2	117.73	118.5	116.93	116.61	117.28	116.4	118.89	116.84	117.01	117.37	117.69	118.95	118.55	117.88	117.44	116.55	117.75	117.2	116.77	118	116.77	116.43	118.18	116.51	116.73	117.57	115.9	115.86	117.89	117.61	117.88	117	118.37	118.71	119.1	116.8	117.01	117.69
105.56	105.35	106.4	105.67	106.43	105.75	105.95	105.41	106.06	104.62	106.31	105.36	106.87	105.65	106.49	105.46	105	105.81	105.38	106.36	104.4	106.95	104.86	104.52	107.19	105.48	105.41	105.06	107.02	105.32	105.66	103.64	107.21	104.72	105.94	105.79	108	105.49	105.3	105.38	106.67	107.26	106.47	106.02	105.64	105.59	106.05	106.46	105.97	106.42
105.6	107.12	105.57	107.47	106.05	104.61	104.33	106.84	105.77	107.04	106.86	106.17	105.27	106.08	105.38	105.11	106.46	105.14	106.79	105.64	105.67	106.48	106.19	105.52	105.11	105.11	105.32	104.79	104.8	106.27	105.58	105.16	105.72	104.3	107.3	105.81	107.08	106.01	105.62	105.74	105.62	106.63	105.35	106.78	106.03	104.77	103.38	104.99	106.11	105.49
100.76	100.66	98.856	100.47	100.06	100.22	100.78	99.877	100.68	98.968	100.32	102.02	98.813	100.63	100.54	100.06	101.95	100.53	101.04	100.33	100.39	99.48	97.619	99.771	98.92	100.43	100.4	99.253	100.16	99.775	100.87	100.47	98.684	99.476	100.17	99.387	98.492	102.06	99.979	100.76	98.194	100.46	101.88	99.053	100.07	99.728	99.583	99.248	99.849	100.62
106.22	105.88	106.74	106.67	105.22	107.08	107.29	105.3	105.46	105.34	105.46	105.78	106.03	105.94	106.08	106.27	104.9	105.16	104.22	107.33	106.85	104.02	104.88	105.11	105.26	106.18	105.34	105.22	103.52	104.98	106.3	105.39	106.52	105.25	105.73	104.19	105.01	104.86	105.5	104.92	105.28	103.27	104.53	106.59	105.14	105.25	103.93	106.45	105.15	106
111.89	112.79	111.33	111.64	111.06	110.97	110.95	112.65	109.98	110.74	110.61	111.89	111.31	111.36	111.71	111.42	110.5	111.95	113.6	108.69	112.25	111.75	111.4	111.59	110.13	111.28	111.75	110.7	110.99	111.79	111.29	110.09	109.89	110.97	109.72	113.34	111.83	110.73	110.12	109.78	109.93	112.12	111.09	111.17	111.94	110.03	112.06	110.93	109.72	110.99
106.02	107.06	105	105.88	104.84	105.07	105.94	105.64	106.42	106.09	107.47	106.61	107.04	106.67	104.74	107.81	105.3	104.68	106.41	107.23	103.88	106.34	106.76	106.25	107.19	106.27	106.29	105.51	104.16	107.37	105.29	105.81	105.3	106.88	105.45	106.09	105.84	106.79	105.55	106.54	104.12	105.87	106.85	106.46	105.3	105.84	106.85	106.32	105.44	106.52
104.47	105.04	104.44	105.46	105.47	104.48	104.45	104.13	105.21	105.11	103.8	103.73	104.37	104.63	103.81	104.24	104.09	102.51	104.79	106.16	105.46	103.1	105.5	106.19	106.12	105.73	104.16	105.14	104.51	104.92	103.63	101.91	103.92	103.95	104.73	105.3	105.16	103.37	105.99	103.79	104.63	105.1	104.14	105.14	105.41	104.34	104.15	105.26	104.32	104.47
105.65	107.42	103.88	105.48	105.21	106.66	106.07	106.37	105.57	106.38	105.82	106.64	107.88	105.61	106.36	105.37	105.15	106.61	107.33	104.91	107.03	107.11	105.79	105.96	105.94	107.29	106.7	105.73	106.14	106.65	105.18	106.93	104.29	106.99	106.19	107.82	106.22	105.5	107.17	107.11	107.29	106.51	106.09	106.59	106.92	105.39	106.4	107.21	106.07	106.16
111.63	111.51	108.53	111.93	109.72	111.43	110.94	110.78	111.45	111.46	111.16	111.06	111.89	111.76	111.82	110.94	111.64	111.15	110.54	111.19	112.71	110.72	110.11	111	110.84	112.22	111.16	111.09	111.35	112.5	111.45	111.5	110.49	111.65	110.44	111.48	111.26	110.68	109.91	112.05	113.07	111.43	111.83	110.93	112.27	111.55	110.3	110.52	111.5	111.16
103.81	105.43	103.41	105.53	103.32	104.23	104.22	106.19	105.9	105.49	104.07	104.46	104.57	104.41	104.68	103	104	103.91	104.21	104.08	104.38	105.64	103.9	104.19	103.26	105.23	104.15	103.65	106.8	103.23	105.77	105.31	103.8	104.93	104.65	106.67	104.06	103.92	104.1	104.2	104.98	105.76	103.82	104.64	105.38	105.34	105.35	103.84	103.8	104.97
105.02	105.16	106.4	104.6	106.27	105.29	107.04	104.5	105.04	106.33	106.07	105.27	105.27	106.77	105.84	104.88	104.66	104.64	105.87	104.92	105.66	105.09	104.07	105.83	106.15	105.92	103.56	107.11	105.78	106.83	106.23	105.78	104.55	106.72	103.8	105.88	105.13	105.14	104.16	105.04	104.89	106.69	105.53	106	105.53	104.44	104.87	104.44	104.92	104.67
112.89	111.73	112.22	111.1	112.07	111.29	112.2	111.92	110.58	112.24	111.36	111.96	111.16	111.63	111.21	112.63	111.67	114.28	113.38	112.93	113.02	111.94	110.48	112.43	110.32	111.76	114.11	112.47	110.53	113.11	112.54	112.25	112.48	111.23	111.93	112.76	111.63	111.93	111.19	113.26	113.24	111.69	112.04	113.82	114.05	112.83	112.39	110.93	111.79	111.38
107.25	107.4	106.02	106.75	107.26	105.67	106.15	106.97	106.41	107.32	104.36	105.64	106.36	105.21	108.08	106.13	107.77	105.98	106.68	105.84	105.97	106.2	105.55	106.84	104.85	106.84	107.3	106.92	105.05	108.12	107.31	106.84	106.25	105.57	105.21	106.84	106.5	105.26	107.23	105.6	106.72	105.89	106.84	106.41	105.71	108.34	106.05	107.03	108.1	106.77
106.53	106.76	107.93	106.03	105.36	105.89	107.43	106.67	106.81	105.79	106.26	107.5	108.26	105.11	106.34	108.16	106.67	107.54	107.31	106.61	106.87	107.49	106.54	106.38	106.95	107.35	106.8	107.25	105.49	106.69	106.68	107.55	107	106.17	107.12	105.62	106.58	107.32	105.58	106.68	106.39	106.07	107.34	108.39	106.02	105.49	107.89	105.12	107.2	106.85
106.42	104.74	107.52	105.41	106.25	105.23	107.31	106.82	104.73	105.83	105.46	108.24	105.04	105.66	107.4	104.4	105.05	106.64	107.23	106.44	106.5	106.15	107.04	107.83	108.09	107.73	106.54	107.1	105.79	106.08	106.21	107.69	105.79	106.08	106.81	106.72	105.65	105.28	105.76	106.8	106.44	106.23	106.6	107.2	106.1	105.29	107.4	106.74	106.47	105.89
105.14	106.06	105.91	107.92	106.58	106.52	105.34	105.26	105	104.58	105.63	107.12	104.74	105.93	105.72	104.22	105.95	105.7	104.34	104.78	104.93	104.32	105.27	106.7	104.48	105.6	105.39	105.19	105.45	105.01	104.82	105.7	106.44	106.61	105.51	105.33	105.47	106.27	104.2	105.91	106.6	106.83	104.84	106.11	104.56	105	105.09	106.52	105.52	106.64
110.47	110.16	109.15	110.05	110.85	110.54	110.44	108.08	109.59	110.92	110	109.53	109.23	109.87	108.19	109.38	110.54	110.66	110.37	109.9	110.82	109.49	109.98	109.03	109.68	109.01	110.91	109.04	109.29	110.19	110.28	109.12	111.04	111.23	110.09	110.43	110.6	108.31	109.95	109.18	108.92	109.51	109.52	109.64	109.47	111.13	110	110.57	109.46	108.94
105.96	105.73	104.13	103.9	104.53	105.22	104.95	103.31	104.4	104.52	105.53	104.8	104.61	104.18	103.05	105.58	102.85	103.03	104.06	102.76	104.93	106.05	105.34	104.37	103.62	104.32	104.34	105.05	103.66	103.17	103.76	105.37	104.75	103.81	105.99	102.99	104.08	104.86	104.63	102.97	104.82	103.57	104.48	103.7	102.86	104.92	102.82	105.61	104.82	103.18
100.03	100.32	99.355	99.923	99.566	97.774	99.426	100.19	99.359	99.73	98.883	100.68	99.685	100.55	98.924	101.24	100.72	98.926	98.454	101.98	97.984	101.28	97.828	98.445	98.934	99.32	100.73	99.438	99.808	101.29	99.637	100.55	100.46	98.463	99.802	98.034	98.281	98.318	100.53	97.93	99.031	99.993	99.91	100.4	99.682	100.57	101.66	101.02	99.053	100.01
105.24	104.28	103.88	105.22	103.24	103.75	104.3	103.37	104.42	105.2	106.43	104.71	104.6	105.19	103.24	104.53	105.68	105.3	104.31	104.08	105.12	104.31	102.63	104.45	102.43	104.1	105.04	105.34	103.99	103.7	103.79	102.39	104.77	103.79	103.44	104.21	104.65	102.53	103.36	105.92	103.19	105.74	103.88	103.75	105.39	105.54	105.38	104.21	103.69	103.66
105.82	106.73	104.7	105.85	104.47	105.4	105.1	103.95	106.39	106.41	105.47	105.7	106.81	106.17	106.35	106.72	104.94	104.94	106.04	106.08	106.22	105.4	106.24	105.13	105.06	107.51	105.73	105.8	106.02	105.22	104.03	104.42	103.67	106.41	105.1	106.33	104.97	105.99	105.84	104.92	105.48	104.75	105.27	105.52	107.22	104.29	104.51	106.78	106.82	107.1
106	106	108.41	106.98	105.32	105.7	106.51	105.83	105.32	106.31	105.85	104.92	106.25	106.06	106.02	107.38	105.3	106.12	105.71	105.83	105.39	103.88	103.99	105.61	106.47	106.41	105.75	105.58	107.13	105.96	104.77	106.93	107.1	105.36	106.19	107.04	106.42	107.45	106.79	106.27	105.64	106.87	105.36	105.16	107.48	105.76	106.64	105.21	106.21	106.7
106.36	106.57	107.55	106.41	106.36	106.8	107.66	107.04	106.42	106.47	106.41	107.65	107.16	107.35	108.45	108.26	104.66	105.07	105.1	108.94	107.74	107.27	106.68	105.92	105.6	107.83	105.93	106.41	106.25	108.28	106.29	105.76	106.81	105.91	106.3	106.61	106.97	106.31	106.87	106.02	106.33	107.18	105.6	105.73	106.62	106.75	108.69	105.59	107.96	107.95
100.6	100.76	99.451	100.74	100.35	101.67	101	101.89	101	100.78	101.31	101.46	102.13	101.87	100.98	101.62	101.87	99.154	100.55	101.42	101.81	100.3	100.16	101.92	101.27	99.344	101.28	100.79	100.61	101.13	101.11	100.87	100.47	99.09	100.47	100.63	101.39	100.51	101.56	100.53	100.4	100.99	100.29	101.35	101.76	101.16	101.19	101.2	101.19	101.58
111.76	111.41	113.01	111.66	113.13	113.23	111.55	111.81	110.41	111.9	112.39	111.82	113.86	111.66	112.99	112.41	111.22	112.17	113.34	113.12	112.32	112.18	110.59	112.42	110.64	113.43	113.04	110.49	112.87	112.27	112.39	111.82	111.97	111.53	111.2	112.57	112.65	113.28	112.99	113.99	112.69	111.49	112.34	109.79	112.36	112.67	112.1	113.05	110.6	110.84
113.83	111.59	111.97	111.03	110.55	112.04	113.39	112.29	112.7	111.68	111.91	113.07	111.26	112.21	112.52	111.15	110.97	113.02	110.49	112.49	111.4	111.47	112.48	112.04	112.08	111.27	112.01	111.97	111.94	111.03	111.14	112.43	112.03	112.21	111.51	112.08	114.39	112.58	112.23	111.93	111.59	111.89	112.41	112.14	109.78	111.57	110.58	111.85	112.75	112.45
105.83	106.19	107.19	107.59	106.04	106.62	107.2	105.17	107.24	107.38	106.89	106.5	108.65	105.75	107.22	107.01	106.19	107.89	106.96	108.78	105.76	106.74	107.67	105.18	107.2	105.2	106.72	108.35	106.39	105.77	106.04	106.85	108.15	108.09	108.25	107.9	105.81	106.43	105.61	107.95	105.75	107.29	104.6	106.77	108.59	106.08	106.6	106.43	106.7	108.54
100.06	100.64	101.75	101.45	100.58	100.53	100.92	102.4	101.1	100.43	100.65	98.707	100.26	101.12	100.25	100.79	100.17	99.71	99.977	100.08	100.03	98.573	100.34	100.87	99.353	100.39	100.24	100.38	101.51	99.314	100.16	101.6	100.96	101.95	100.88	101.02	99.695	100.56	98.693	99.866	100.25	100.73	100.79	101.48	100.84	100.92	101.15	100.34	100.47	100.51
105.51	102.7	104.98	104.52	103.87	105.25	104.57	105.15	103.76	104.61	103.52	105.2	104.85	104.27	104.28	103.56	104.22	106.01	105.3	103.82	102.64	104.53	104.06	103.7	104.57	104.86	105.3	104	104.93	105.51	105.1	103.42	104.5	103.6	105.39	104.05	105.55	104.37	105.35	105.27	103.82	105.76	104.36	104.86	103.38	102.24	103.45	104.47	104.22	103.47
106.05	105.14	106.56	105.45	105.66	105.31	105.89	105.7	106.22	105.4	103.25	106.33	107.51	107.14	107.53	106.26	105.93	105.39	105.6	106.18	106.34	106.53	104.96	105.59	106.27	104.72	104.85	107.22	104.19	104.4	105.31	107.8	105.53	106.59	105.68	106.53	104.38	106.04	104.88	105.45	107.66	107.17	106.82	106.57	106.29	106.18	107.27	106.61	105.36	103.84
111.92	110.97	110.99	110.86	110.47	112.81	110.74	112.26	111.94	111.82	109.66	111.2	112.04	111.82	111.25	111.86	110.62	113.01	109.82	110.13	112.15	108.94	111.27	111.02	112.25	111.62	110.04	112.22	110.32	111.11	111.68	110.96	110.84	112.1	111.75	109.7	111.18	110.81	111.05	110.42	112.65	110.11	113.49	111.62	111.06	111.47	111.69	111.93	110.63	110.04
107.67	105.64	106.17	107.43	106.37	107.24	108.61	107.93	107.29	106.99	107.53	105.79	106.02	107.18	107.81	106.45	108.09	107.43	107.18	107.8	105.9	105.4	107.56	106.41	107.14	107.82	107.79	107.63	108.49	107.24	106.28	106.51	106.64	108.77	108	108.32	107.33	106.19	107.28	107.53	108.17	105.98	107.75	107.17	106.83	105.54	108.2	107.99	106.71	106.58
110.28	111.08	111.72	109.73	111.41	110.91	111.4	110.95	110.56	110.82	111.8	110.98	109.7	110.58	111.65	109.31	109.67	112.48	110.66	112.61	111.78	111.9	110.75	111.6	110.34	112.18	110.26	112.05	111.65	111.19	110.61	112.47	111.5	112.99	110.82	111.44	112.04	110.41	111.69	112.75	111.48	111.8	109.58	110.3	112.18	111.43	111.93	110.28	111.34	112.04
100.34	100.06	101.63	99.376	100.41	99.75	99.518	98.992	100.05	102.23	101.52	99.755	99.966	100.12	98.941	100.73	99.353	100.2	99.545	100.02	99.886	100.21	98.505	99.6	99.778	100.89	101.14	98.922	99.186	98.875	100.3	99.196	100.04	101.53	98.319	99.911	99.379	99.103	99.567	98.955	99.611	102.17	100.73	101.79	99.992	101.17	100.56	99.222	100.88	98.89
106.29	106.96	107.09	107.05	106.89	107.57	107.64	104.76	107.24	106.11	105.34	106.88	105.58	106.14	107.71	108.2	106.35	106.52	107.16	105.57	107.86	106.11	107.61	107.31	106.56	105.96	106.87	108.71	106.03	108.43	106.84	105.85	106.58	108.25	107.99	107.21	106.51	106.25	106.45	106.59	105.84	105.71	107.66	107.86	107.04	107.59	106.56	106.08	107.75	108.12
105.73	106.34	105.23	105.58	105.83	107.2	106.28	105.21	104.75	105.35	105.46	105.19	104.6	104.47	106.11	104.17	105.97	104.84	104.61	105.1	104.83	106.18	107.62	104.55	105.21	104.96	103.88	105.31	106.55	104.74	105.97	105.49	105.77	106.24	104.84	105.21	104.09	105.06	104.05	105.47	105.4	105	104	105.44	105.48	106	106.55	104.11	104.28	105.27
113.24	114.21	112.19	112.96	113.21	114.57	112.43	113.3	114.51	113.3	111.32	113.21	113.26	113.12	114.15	112.07	113.5	112.51	112.72	113.41	113.94	112.12	111.99	111.64	112.97	111.78	113.56	113.7	112.42	112.9	113.26	112.44	113.01	115.1	112.91	112.17	112.07	111.78	113.08	113.05	113.71	113.43	112.4	113.43	113.09	114.03	113.86	112.9	112.61	113.2
112.14	112.76	112.29	109.86	110.64	109.21	111.39	111.47	111.16	111.7	110.6	110.24	112	112.64	111.56	108.61	110.63	112.06	110.17	110.36	112.31	112.61	110.47	110.19	112.49	110.17	112.59	111.22	111.28	111.66	110.27	111.74	111.42	111.48	110.47	110.7	110.65	109.35	113.79	112.2	110.37	111.77	110.65	109.92	111.36	110.76	112.92	111.58	111.28	111.35
112.02	111.86	111.79	110.91	111.5	111.26	111.45	111.59	111.25	112.52	111.16	113.54	112.4	112.79	113.21	111.56	112.67	112.35	112.62	112.98	109.99	112.96	112.76	111.38	111.57	110.03	111.04	112.88	109.86	111.53	113.51	112.74	111.36	113	111.28	111.71	112.13	109.95	112.41	111.57	110.6	112.18	113.82	111.71	112.29	111.77	112.33	111.89	111.14	110.72
112.68	112.96	112.2	112.97	111.13	113.29	111.71	112.8	111.15	113.01	111.6	112.04	113.38	113.26	113.81	111.63	112.54	111.07	113.15	111.7	111.19	112.59	111.34	111.09	112.59	111.39	112.07	112.28	112.91	113.63	112.38	113.3	112.23	113.39	111.31	111.32	111.12	113.03	112.35	111.02	112.05	111.05	111.99	111.68	112.64	112.39	113.35	112.21	112.12	114.28
104.34	106.92	106.25	106.28	105.48	105.23	104.61	105.26	104.59	105.85	104.75	107.28	105.46	104.86	104.6	103.83	106.2	105.12	105	105.26	104.33	106.4	104.82	106.08	105.18	106.85	104.84	104.5	104.7	104.13	104.32	106.59	104.25	105.2	107.89	105.11	105.04	105.09	104.08	105.4	104.78	106.8	103.73	105.03	104.1	106	105.36	105.3	106.38	106.34
107.75	104.95	106.12	106.55	107.44	107.5	106.13	106.56	106.47	106.33	107.59	105.75	106.16	106.66	106.47	106.57	105.52	106.84	106.36	106.4	107.7	107.09	107.29	107.36	107.54	107.56	106.49	109.39	107.82	105.25	106.53	107.19	106.7	105.86	105.97	107.29	105.14	106.64	107.41	107.25	105.74	107.66	108.86	106.72	107.24	108.5	106.52	107.97	107.27	106.79
98.869	100.11	100.23	99.959	100.97	101.03	100.27	100.63	101.77	100.65	101.17	98.285	100.68	100.3	100.65	99.463	99.966	102.5	100.42	99.938	101.55	100.79	98.883	101.1	101.27	100.85	100.2	100.62	100.63	102.3	100.69	99.462	100.8	101.75	100.86	102.21	100.88	97.891	100.92	100.4	100.9	100.35	99.349	100.71	100.1	101.03	100.34	101.18	100.21	99.764
99.363	99.165	99.843	100.79	100.86	101.03	100.03	100.41	100.31	100.61	99.309	98.516	99.45	99.218	101.35	100.49	100.76	100.47	100.54	99.675	100.89	99.948	100.53	99.595	99.378	101.59	99.336	100.94	99.233	100.2	100.6	99.379	101.06	100.95	101.23	100.17	99.281	99.601	100.01	100.03	99.036	102.14	100.78	100.36	99.464	99.12	99.423	100.02	100.85	101.42
117.71	119.18	117.06	117.51	117.62	117.85	117.94	117.23	119.24	116.93	116.74	117.42	116.53	115.94	114.84	116.38	117.35	117.59	117.74	118.16	116.65	118.55	117.3	117.07	116.91	117.39	116.69	117.61	117.73	116.08	116.7	116.6	116.59	117.51	115.82	117.4	118.23	117.34	116.41	118.21	119.21	116.82	117.61	116.85	118.64	116.71	119.38	117.08	117.38	117.43
112.16	111.93	112.88	111.97	112.48	114.23	112.59	113.17	112.36	112.59	112.08	112.03	112.18	112.97	110.22	111.12	112.97	112.01	112.3	112.79	111.47	112.52	111.31	112.36	111.8	111.45	111.68	111.83	112.68	111.46	113.14	111.72	112.06	114.31	112.58	113.54	112.24	111.12	112.19	113.1	112.47	112.56	111.95	110.98	113.03	112.14	111.76	112.66	112	112.71
105.64	104.5	103.28	103.08	103.34	105.18	104.46	104.53	103.9	103.51	105.05	103.86	105.24	103.29	105.29	104.98	105.48	104.58	104.63	104.97	103.58	105.78	105.73	104.54	104.46	104.44	106.3	105	104.87	105	103.5	103.35	104.15	104.66	103.79	103.71	104.41	104.7	104.2	105.12	105.34	104.77	103.14	103.13	102.27	103.74	106.98	104.77	103.43	103.74
102.54	103.79	103.96	103.93	104.85	104.92	105.12	103.89	105.56	105.42	103.22	103.91	102.6	102.86	105.24	104.81	104.28	102.57	106.21	103.75	104.24	103.83	104.75	103.94	104.67	104.81	104.41	104.17	105.01	102.79	103.77	104.41	105.1	106.51	105.15	105.26	105.02	103.61	104.17	105.46	104.48	104.24	104.24	102.27	105.34	105.21	104.05	103.91	106.33	103.76
104.91	105.65	106.32	106.2	105.08	106.26	105.32	107.2	104.82	106.46	106.09	106.2	107.4	107.56	107.39	106.7	105.83	106.78	106.13	105.98	105.51	106.04	106.99	105.98	106.91	105.56	104.52	106.96	105.92	105.96	104.03	105.01	107.49	107.56	105.85	105.42	106.56	106.43	105.92	106.45	106.65	106.91	105.35	104.64	107.06	106.98	106.73	107.67	105.36	104.92
105.94	103.98	105.82	106.02	107.04	105.24	106.57	105.01	105.25	105.96	103.49	104.92	106.13	105.65	105.64	105.61	105.19	103.18	105.66	105.29	106.02	103.82	104.53	104.78	104.5	106.33	106.78	104.95	105.7	103.97	104.16	104.33	103.27	105.65	104.56	104.64	104.96	104.47	104.98	104.92	106.25	105.47	105.49	105	103.3	104.86	105.97	104.52	104.91	106.17
100.52	99.955	99.787	100.94	100.58	101.16	100.77	101.81	99.542	101.26	99.172	100.48	100.47	100.82	100.38	100.45	100.23	99.506	103.67	102.31	102.66	100.79	99.137	100.7	99.351	100.26	101.6	102.06	101.53	103.01	101.08	99.924	99.969	100.81	100.04	100.86	101.27	99.591	99.454	100.71	101	100.1	100.52	101.61	100.39	100.69	101.82	99.426	97.683	99.571
99.84	99.985	101.41	100.33	99.582	101.99	100.01	101.69	101.12	100.23	100.72	99.547	99.973	99.902	99.529	102.38	100.37	101.13	100.46	101.7	99.957	101	100.28	100.1	101.32	100.78	100.96	99.508	100.72	100.5	102.56	100.31	101	100.29	101.06	101.73	102.67	101.93	100.59	100.76	99.371	100.83	100.78	101.5	100.51	100.87	100.41	100.77	100.8	101.29
104.93	105.15	104.14	104.87	106.05	106.53	105.12	105.55	105.84	102.43	103.57	105.91	104.17	104.6	104.82	103.97	105.4	105.05	103.5	104.92	103.29	104.47	105.15	102.5	104.42	105.31	106.24	106.01	105.26	103.96	106.05	103.59	103.31	102.68	102.89	104.33	102.95	104.99	104.73	105.71	103.81	105.37	104.14	104.95	104.15	103.56	104.76	104.55	102.87	103.69
116.48	117.62	117.41	118.81	116.91	118.4	116.05	117.15	117.49	115.89	117.55	116.15	117.51	118.97	117.98	117.71	117.09	117.96	117.36	119.46	117.09	117.65	116.27	117.66	119.03	118.71	118.5	117.26	118.36	116.61	118.62	118.75	116.01	117.9	117.91	116.46	117.5	118.64	116.19	118.86	118.82	117.42	117.93	118.56	117.62	118.58	118.43	117.13	119.19	118.66
104.17	104.08	104.45	105.22	103.34	104.24	103.55	103.91	105.01	104.77	103.01	103.67	104.78	105.05	103.8	103.6	102.57	103	103.58	103.14	105.21	105.34	103.98	105.19	103.46	104.89	104.15	103.51	104.08	103.57	104.96	104.32	105.75	104	104.99	104.55	103.41	103.58	103.73	104.31	104.19	104.24	106.35	104.59	105.04	104.32	104.91	104.86	103.71	104.62
105.06	106.35	105.49	106.62	104.48	105.59	106.87	104.79	105.55	106	105.14	106.44	105.42	105.08	104.41	104.63	105.54	105.62	106.43	106.21	105.16	105.21	104.28	104.36	105.03	105.99	105.84	103.93	106.66	105.2	107.38	104.39	105.57	105.9	105.36	104.76	105.37	105.48	104.18	104.73	104.76	106.95	105.02	104.01	105.65	105.68	104.35	105.1	105.78	106.37
106.71	104.68	106.4	104.62	105.43	105.24	106.26	109.04	105.4	107.42	106	107.43	106.37	107	105.59	105.36	107.75	103.64	106.73	106.01	105.64	106.68	106.83	106	105.77	105.43	106.6	104.86	103.79	105.24	106.12	106.58	105.76	105.38	104.24	106.12	106.01	104.99	105.54	106.19	105.88	106.23	106.4	105.75	104.89	105.96	105.89	105.55	105.38	106.5
103.99	105.83	105.11	103.79	104.3	105.29	105.96	104.2	104.37	103.24	103.92	105.36	104.65	104.16	104.56	104.59	104.68	104.06	104.43	105.07	103.26	103.8	105.79	104.31	104.55	103.32	103.83	106.12	105.99	103.51	104.89	103.65	104.87	104.01	103.4	106	103.05	105.25	102.76	104.76	105.42	105.76	104.08	103.37	104.85	103.55	104.41	104.52	105.38	104.86
111.99	112.88	111.44	110.39	113.62	110.91	112.59	112.51	110.65	110.95	112.66	111.33	112.12	111.59	112.75	110.63	111.99	111.57	112.17	111.64	112.97	111.98	111.2	112	110.74	110.8	111.51	113.27	111.66	110.57	110.82	112	111.76	110.66	111.71	111.97	112.5	110.44	111.3	112.28	112.6	112.3	111.67	111.88	111.8	112.19	111.01	109.2	111.35	112.24
112.38	110.33	112.31	111.1	110.89	111.02	110.66	111.24	109.09	109.93	111.63	110.93	110.86	111	110.15	110.3	111.08	112.41	110.78	110.53	111.34	110.58	110.67	110.17	106.72	110.37	111.22	110.54	110.62	111.22	111	109.37	111.78	110.85	110.17	110.56	110.24	110.87	110.53	110.45	111.92	109.97	108.83	111.14	111.28	112.04	111.49	111.14	109.97	111.37
105.5	106.78	106.35	107.3	106.2	105.56	106.15	106.66	105.66	105.88	106.51	105.54	106.26	106.01	107.8	106.31	107.28	107.11	106.6	106.37	106.7	105.75	106.47	106.8	105.64	106.64	106.96	104.66	105.68	105.1	106.86	106.04	106.98	106.21	107	105.72	107.59	104.66	105.55	104.96	105.59	103.94	105.3	106.63	106.5	106.55	107.23	105.43	105.52	106.49
107.47	105.75	106.64	105.15	105.53	106.08	106.69	105.5	106.67	106.17	107	106.66	107.09	107.25	104.05	106.29	104.77	107.1	106.33	105.64	107.32	107.7	106.5	107.04	106.83	105.92	107.09	105.82	106.19	106.44	105.47	106.36	107.63	103.83	105.89	104.12	105.8	104.89	107.18	106.5	106.97	106.99	106.08	106.66	106.57	105.47	106.19	107.12	104.61	107.88
106.52	107.95	106.24	105.26	106.25	107.52	106.69	107.31	106.06	106.26	107.18	105.99	106.99	107.59	105.75	105.79	105.02	106.75	105.43	107.38	106.79	106.28	106.48	106.98	105.7	106.41	106.6	107.64	106.97	106.64	107.35	104.69	108.67	108.15	106.07	106.16	107.08	104.92	106.63	107.44	104.99	105.12	104.36	108.52	106.29	106.06	105.29	107.23	106.03	105.62
105.93	105.11	105.36	105.64	103.67	105.42	103.83	105.16	107.74	105.28	106.14	106.5	104.58	103.39	104.78	105.43	106.39	105.12	105.24	105.41	104.38	105.13	106.08	106.7	106.72	104.29	104.67	105.75	107.09	105.04	105.05	105.39	105.1	105.31	107.48	105.42	106.19	104.15	105.94	105.61	106.75	105.37	105.49	106.32	106.08	105.55	105.53	106.34	103.82	105.78
100.72	99.085	101.19	98.741	100.33	99.182	99.063	99.955	99.115	99.036	98.761	100.12	99.832	99.735	98.7	99.587	99.665	99.896	99.505	99.45	100.49	98.923	98.482	101.02	99.189	97.376	100.25	99.554	98.903	99.023	98.982	98.556	99.579	99.819	98.913	99.78	99.54	99.762	98.88	98.984	100.01	98.728	101.55	99.601	99.721	99.942	100.12	97.946	98.656	99.866
103.44	106.8	104.83	104.91	105.82	105.07	104.2	104.71	103.59	104.29	104.8	105.01	103.22	103.38	102.88	103.69	104.11	104.97	104.55	104.42	103.88	106.07	104.82	105.22	104.25	104.1	104.99	103.61	105.46	104.77	104.26	104.35	104.25	105.87	105.79	104.36	104.13	104.04	104.55	105.47	104.13	105.5	104.93	105.85	105.42	104.67	106.29	104.22	105.01	105.89
103.68	105.8	105.56	103.97	105.43	104.36	104.56	104.96	105.18	104.98	106.03	103.78	104.97	103.32	103.19	105.6	104.51	105.01	104.01	103.71	106.41	104.68	103.85	105.22	105.47	105.19	105.51	104.6	104.94	105.28	106.45	105.72	106.85	105.15	106.26	105.57	105.57	105.61	105.07	106.13	105.82	105.24	105.27	104.46	104.61	104.74	104.41	103.6	104.27	105.9
113.48	112.26	112.76	112.73	112.89	111.65	111.16	112.25	109.85	113.63	112.65	112.37	111.55	111.4	113.52	113.27	113.19	113.25	111.14	113.28	113.29	112.02	111.79	112.25	111.94	111.14	112.6	111.21	113	112.02	112.51	111.64	109.94	112.23	111.37	112.83	111.84	112.08	110.43	111.75	110.83	112.36	112.12	112.3	111.89	111.27	110.99	112.27	112.1	111.76
104.33	104.49	103.59	104.43	104.24	106.57	104.8	105.52	103.55	104.72	104.57	103.13	103.4	105	105.12	105.16	105.2	104.84	105.31	105.5	103.96	103.28	105.41	104.55	104.9	102.92	103.58	105.48	102.15	104.16	104.26	104.56	103.66	104.59	106	104.49	105.24	103.5	106.34	104.89	104.89	103.66	103.81	106.34	105.02	104.3	103.71	104.66	102.82	104.65
105.64	105.27	105.35	105.05	104.53	105.35	105.86	104.54	105.57	106.76	104.74	104.45	105.63	103.82	106.03	104.04	105.82	106.5	105.87	104.56	106.32	104.72	104.62	104.34	104.08	104.99	105.33	104.4	105.16	105.51	106.18	104.34	104.54	105.05	105.59	104.22	104.75	104.06	104.81	105.21	105.74	105.04	106.07	105.74	105.09	104.45	104.14	105.37	106.07	104.26
106.41	105.69	106.51	106.32	105.94	106.68	107.56	107.3	105.8	104.52	105.78	106.22	105.94	105.84	108.26	106.95	108.31	107.47	106.33	106.28	106.68	107.28	106.65	107	107.41	105.84	106.29	106.75	106.2	106.93	107.43	106.6	108.11	107.39	105.99	105.85	106.49	106.46	107.07	107.58	104.16	107.67	107.23	105.34	106.07	107.62	107.29	105.11	106.45	107.15
114.02	112.25	112.05	112.8	113.9	112.34	112.12	113.14	113.3	112.49	112.95	113.51	112.55	112.65	113.56	112.42	112.6	111.9	115.02	112.19	114.03	113.09	112.81	112.55	113.27	110.89	111.34	111.6	113.82	111.92	114.23	113.18	112.92	111.63	114	112.45	111.62	113.01	113.17	111.8	113.25	113.29	112.85	113.75	113	114.28	114.18	113.01	112.25	112.96
105.63	105.1	106.13	105.7	105.75	106.54	105.35	106.19	107.07	105.32	106.36	105.11	104.7	105.02	104.86	105.03	105.99	106.54	105.6	106.58	105.06	105.5	105.88	106.55	106.02	105.36	107.16	106.18	105.47	106.95	105.81	105.94	107.36	104.98	104.68	105.24	106.27	105.96	105.88	104.65	105.44	106.08	107.06	104.27	106.57	106.37	105.05	107.02	105.71	106.37
110.53	111.49	108.63	110.23	110.98	109.23	111.41	110.28	109.83	111.68	109.56	108.36	111.44	109.46	110.61	108.73	110.1	110.1	108.79	110.4	110.37	111.03	109.15	111.21	109.92	110.86	110.55	109.74	109.33	109.42	109.79	109.07	110.64	110.27	109.51	107.8	110.3	110.03	108.63	111.6	109.09	110.88	108.95	110.25	110.78	110.71	108.73	111.09	110.43	109.8
109.15	108.18	109.32	109.62	110.44	108.28	110.49	109.15	109.44	110.41	109.32	110.13	108.6	109.99	109.64	110.32	109.38	110.52	108.91	108.48	109.95	110.78	109.89	107.23	109.95	109.9	110.72	110.08	108.79	108.66	109.82	112.33	109.5	108.99	110.86	109.55	108.7	111.16	108.95	109.65	109.26	108.74	109.41	110.3	112.26	110.66	109.02	110.82	108.91	110.66
106.78	107.15	104.94	106.18	105.8	104.58	104.9	106.07	105.47	105.42	104.4	105.73	106.15	105.08	105.6	104.89	105.32	104.99	106.02	106.06	105.65	104.54	106.75	105.27	106.1	105.07	106	103.85	105.91	106.64	104.36	105.88	105.31	106.51	105.28	105.65	104.8	106.29	107.21	106.3	104.49	105.2	106.15	104.54	108.18	105.89	105.45	106.48	105.03	105.3
105.82	104.86	104.5	103.27	103.34	103.16	102.88	103.75	104.66	104.08	104.62	105.45	103.08	104.89	103.47	103.55	103.98	103.76	104.62	103.66	104.4	104.6	105.5	103.36	103.79	104.29	102.96	104.68	103.87	104.89	104.48	103.61	104.93	104.61	103.69	105.94	104.54	106.66	104	104.34	103.43	104.54	104.19	104.37	103.77	104.31	104.09	104.33	105.33	103.38
104.85	106.34	105.44	106.35	105.56	105.71	104.63	106.33	106.11	105.11	105.16	105.36	105.57	104.28	103.35	105.92	105.25	104.53	104.28	105.34	105.19	107.15	105.76	104.85	105.28	104.78	104.44	105.43	104.42	105.39	105.37	104.69	103.38	104.78	105.59	103.21	104.83	105.1	106.27	104	105.86	104.69	103.3	104.81	105.55	105.76	104.58	105.3	104.9	104.86
105.19	106.09	106.25	104.92	105.38	106.53	105.89	105.45	104.28	105.47	106.06	104.51	106.04	106.12	107.56	105.4	107.09	104.88	107.23	104.77	105.17	105.87	107.32	106	105.98	105.37	105.15	105.2	105.96	106.12	106.73	106.04	106.45	103.47	104.45	106.78	104.48	105.1	105.05	105.38	105.3	105.17	104.86	104.14	105.93	106.58	104.79	106.44	104.42	105.4
105.97	106.8	107.65	107.06	105.46	107.99	106.44	105.79	106.82	109.36	107.57	106.43	105.28	107.69	106.48	106.1	107.2	106.57	105.54	106.79	105.84	106.69	107.7	108.31	107.71	107.22	105.29	107.11	107.94	107.02	106.12	108.1	106.77	107.36	105.82	107.21	108.01	108.37	106.94	106.29	106.26	106.91	106.99	105.86	106.35	107.82	106.81	108.34	106.26	107.91
101.15	100.28	99.693	101.87	100.55	99.703	100.54	101.42	99.345	99.414	100.6	100.57	101.46	100.07	100.27	99.927	98.696	100.38	103.18	101.16	100.83	100.01	103.22	100.24	100.22	100.72	100.45	100.08	99.968	100.52	100.72	101.06	99.818	99.647	99.995	99.498	101.54	100.39	101.04	100.53	100.61	100.19	101.06	99.305	99.462	99.723	99.588	101.18	101.33	100.21
113.59	113.44	111.2	113.09	112.19	112.75	113.12	112.33	113.72	113.49	113.71	113.55	114.03	112.88	112.53	111.11	112.86	114.69	114.1	113.49	114.32	113.75	113.6	111.81	113.45	111.98	113.04	112.34	111.98	112.9	112.25	112.37	112.83	112.96	113.53	113.48	113.75	112.27	113.76	112.63	112.19	111.6	112.12	112.79	112.58	113	112.69	112.11	114.03	113.68
100.28	101.65	99.749	102.01	102.12	99.843	100.12	101.27	101.18	101.43	100.01	99.998	100.52	101.13	100.89	100.87	100.15	100.63	100.84	98.698	100.55	101.28	99.276	102.31	100.8	101.2	100.95	100.91	100.41	100.87	101.06	102.16	101.61	101.14	99.688	102.75	101.11	101.4	101.83	100.96	101.74	100.6	99.725	100.77	98.804	100.78	101.75	99.786	100.91	100.02
98.909	98.665	100.38	100.86	100.27	97.541	99.879	101.45	100	99.363	100.1	100.51	98.282	98.913	100.48	99.682	98.357	99.698	97.934	100.54	99.341	100.28	99.427	99.588	100.17	98.205	98.429	99.842	100.87	100.75	100.75	99.499	100.09	99.027	99.36	99.324	100.25	100.32	100.75	99.938	99.438	99.283	99.588	99.888	100.71	100.65	99.619	100.32	99.181	99.224
106.72	104.18	105.39	104.01	106.24	105.13	103.86	105.28	104.92	103.45	105.17	104.74	106.84	105.36	104.1	105.22	105.26	105.99	105.14	105.84	104.26	106	103.28	104.35	106.16	106.62	106.95	105.19	103.12	105.31	105.18	105.73	104.86	104.61	105.15	106.09	107.07	104.71	106.91	106	104.85	105.71	105.46	105.87	106.05	106.52	106.62	103.23	104.14	105.22
111.76	110.76	111	111.7	111.66	112.18	111.41	111.16	111.36	112.31	112.39	111.31	110.01	111.65	111.13	111.89	112.19	111.91	110.58	112.41	111.16	112.4	110.97	112.3	111.58	112.13	111.9	112.31	112.91	112.55	110.75	111.92	112.58	111.33	112.67	110.83	111.34	111.47	110.11	112.13	111.84	111.81	110.84	111.09	112.71	110.06	110.09	110.53	111.86	111.06
116.17	117.59	115.41	114.95	115.83	114.94	115.89	115.36	115.14	115.91	115.12	117.21	118.12	118.02	116.41	115.56	114.91	117.98	114.97	115.08	116.77	116.7	115.98	115.94	115.68	116.08	115.4	115.51	115.61	114.7	117.4	116.59	116.02	114.78	115.88	115.99	118.17	116.12	116.56	115.73	117.59	115.65	117.28	117.64	116.21	116.42	115.41	117.04	117.19	115.6
105.18	107.53	106.04	104.82	105.24	106.82	105.51	106	104.66	104.28	104.71	105.4	106.53	106	107.63	104.54	105.17	104.76	106.34	104.11	105.06	105.09	106.11	105.86	104.84	105.66	104.02	107.08	106.12	107.34	104.46	104.81	105.78	105.81	104.67	106.2	105.16	106.18	105.31	105.32	105.49	106.97	105.27	105.92	103.5	106.19	104.7	106.33	104.69	106.21
104.94	105.88	106.58	105.09	106.55	106.51	106.98	104.87	104.97	104.29	103.83	105.26	104.21	104.13	106.33	104.58	104.85	107.11	105.15	105.38	104.66	106.57	105.11	105.06	105.36	106.64	103.88	105.47	105.01	105.64	106.38	105.24	104.79	105.38	104.87	104.86	106.35	104.66	105.12	104.71	104.09	105.06	105.75	105.37	105.43	107.02	104.71	104.42	105.79	106.15
105.43	106	104.2	105.16	105.23	103.73	105.28	105.37	105.47	104.67	106.9	105.62	104.65	105.45	107.28	105.68	104.59	106.71	105.93	105.59	105.67	107.54	105.23	106.74	104.67	105.64	105.82	105.01	105.76	107.21	106.2	106.09	104.65	106.63	105.1	103.55	106.71	104.96	105.97	106.66	105.28	105.15	105.24	105.53	104.09	106	105.5	105.03	106.68	105.09
112.76	111.86	111.17	112.18	111.2	111.04	110.56	111.36	110.7	112.3	111.18	112.56	111.89	111.9	110.98	111.97	110.39	110.68	112.48	113.29	111.33	109.75	112.06	112.67	111.04	111.29	110.66	111.8	111.42	112.29	111.22	109.89	110.7	111.64	110.33	111.97	112.01	112.65	109.35	112.04	111.53	111.24	112.29	111.54	112.54	113.17	112.14	111.07	111.74	111.67
99.425	100.69	99.705	99.55	99.391	99.999	100.29	100.3	98.935	101.23	100.23	100.39	99.195	99.993	100.88	98.154	99.329	99.479	99.254	99.561	99.324	99.787	99.526	98.769	100.31	100.55	99.475	99.275	99.109	100.67	100.06	99.758	100.36	99.884	100.09	99.072	99.684	99.937	100.85	99.535	99.806	98.35	98.284	100.07	99.082	99.856	100.09	99.783	101.72	98.971
105.5	106.33	106.84	106.47	106.68	106.38	108.18	107.5	106.24	106.09	108.95	106.02	106.74	106.69	107.34	106.97	106.59	108	108.05	106.69	107.39	106.65	107.43	106.96	106.5	106.91	106.41	106.15	108.27	107.42	107.44	106.85	106.48	107.7	106.63	108.72	106.68	107.72	108.47	107.58	106.27	107.13	106.76	105.61	108.48	107.17	104.84	107.39	108.46	106.85
112.48	112.29	111.59	110.79	111.94	110.63	112.96	111.01	112.11	112.5	113.38	111.42	112.45	110.68	111.68	111.71	109.42	111.44	112.54	111.86	112.6	112.7	112.07	111.65	111.26	112.01	113.28	112.58	110.64	112.09	112.31	111.48	112.19	110.78	111.56	112.71	112.12	112.73	113.08	114.55	112.01	109.91	111.95	112.2	111.32	112.66	111.37	112.06	110.73	111.26
104.08	103.22	104.96	105.61	103.74	105.27	105.14	104.82	102.49	103.03	103.5	103.14	103.92	104.28	102.23	104.08	103.47	105.71	103.04	106.28	104.84	104.91	105.36	103.61	105.33	103.01	103.99	103.61	103.57	105.04	107.8	105.09	103.55	103.16	103.54	103.22	105.85	103.96	105.49	105.4	103.66	103.97	103.86	103.53	105.67	103.9	103.68	104.37	104.93	104.37
105.8	106.28	105.73	105.49	106.53	105.72	103.91	104.68	105.08	106.63	105.32	107.43	106.21	106.41	104.51	105.33	105.22	105.66	105.93	106.83	106.01	107.09	105.67	106.63	104.26	107.19	104.7	105.52	103.45	105.71	105.94	105.54	105.21	105.08	105.29	104.38	105.65	104.91	105.45	105.49	105.22	106.61	105.5	107.12	104.3	103.92	104.4	106.68	105.97	105.93
104.5	104.36	101.37	103.82	104.54	104.95	103.39	104.75	105.14	105.69	103.9	105.35	104.23	105.14	103.93	105.17	104.24	103.69	102.22	104.99	102.03	105.87	103.39	104.59	102.91	102.61	104.7	104.05	103.45	103.63	105.14	105.4	105.21	104.17	104.13	102.94	104.09	104.51	103.28	103.44	104.85	105.15	103.88	102.59	104.04	105.01	105.18	104.42	103.83	104.27
108.45	109.52	109.16	108.07	107.94	110.11	108.62	108.5	111.53	109.72	110.2	111.49	109.54	109.96	110.67	109.62	110.91	110.5	108.95	108.64	112.08	108.6	109.47	110.17	109.32	108.99	108.61	110.12	108.55	111.32	110.36	109.26	111.36	110.52	110.73	109.56	110.31	109.92	110.63	109.55	109.84	110.24	110.94	112.13	109.32	110.62	109.68	107.79	111.1	110.74
112.09	110.73	112.47	114.32	113.39	112.31	111.51	112.41	112.85	111.26	112.24	111.89	111.04	112.98	111.14	113.44	114.03	112.54	111.47	112.71	112.34	112.26	112.39	112.95	112.52	112.02	113.08	111.84	112.77	111.71	114.07	111.36	111.44	111.94	111.42	111.76	112.71	112.5	112.1	109.99	111.25	111.51	112.58	113.21	112.4	111.48	113.48	110.1	111.48	111.07
118.23	118.56	116.51	116.52	118.12	117.64	117.69	118.05	118.2	116.25	116.97	116.9	117.99	118.24	116.95	118.27	119.13	117.39	118.04	117.78	119.1	116.44	117.71	117.87	117.52	117.64	118.54	117.65	116.22	117.03	116.53	117.99	117.96	116.48	118.3	117.23	117.66	117.13	115.97	116.97	116.35	118.48	118.77	118.75	117.24	117.65	116.68	118.4	118.47	117.45
110.73	110.22	112.07	111.87	110.04	111.47	112.68	110.92	110.76	111.26	110.16	112.13	109.89	110.31	113.48	109.86	109.84	110.2	111.87	111.05	111.54	109.35	110.14	112.03	112.35	111.29	111.84	111.57	111.73	112.27	111.51	112.03	111.15	112.17	111.68	111.09	111.29	110.14	111.98	111.82	111.52	109.29	111.86	110.58	110.86	110.1	110.18	112.63	110.99	111.48
106.56	106.46	106.46	107.25	106.1	105.65	106.47	106.32	107.3	106.09	107.28	107.63	106.51	106.7	105.07	107.27	106.26	105.89	106.68	105.56	106.05	105.48	105.36	105.49	106.46	107.3	108.21	106.95	106.74	106.77	108.58	107.09	106.6	105.97	105.56	104.88	106.48	105.91	106.72	106.43	107.84	107.87	107.24	106.22	106.58	106.11	105.59	106.29	106.78	106.72
105.86	105.81	105.3	106.65	107.13	104.99	105.42	106.54	103.81	105.02	106.45	104.45	105.43	105.05	105.62	106.06	105.08	104.89	105.3	107.03	104.53	104.47	105.49	104.72	106.08	106.56	104.84	106.23	106.62	104.62	105.04	105.4	106.78	104.55	105.39	105.64	105.33	105.74	104.17	106.65	105.84	104.79	105.67	105.83	104.72	106.84	105.06	105.18	104.88	103.71
99.543	99.898	100.97	100.91	101.69	100.05	100.6	101.18	99.923	99.586	100.24	100.22	102.03	101.31	101.12	98.704	100.97	100.74	100.14	100.78	97.394	101.45	100.79	100.38	99.607	101.86	100.1	99.874	101.59	100.43	100.82	101.32	99.994	99.977	100.03	99.969	101.33	100.68	99.919	102.05	102.45	99.458	99.74	99.46	102.05	100.55	98.744	98.563	100.6	101.3
100.66	100.77	101.35	102.27	99.367	100.4	101.03	101.42	99.673	99.296	98.741	100.75	101.25	99.185	100.1	99.76	99.641	100.38	100.38	101.43	101.11	100.92	99.813	101.43	102.42	100.93	100.23	101.26	102.17	101.73	99.508	101.07	99.087	101.11	101.35	100.38	98.577	100.89	100.97	99.734	100.36	101.06	101.47	100	99.067	99.826	100.33	99.449	100.72	100.96
100.04	98.702	101.02	100.76	101.21	99.88	100.39	99.07	99.95	100.02	99.269	99.189	99.95	100.14	99.632	100.23	100.41	99.315	98.689	98.42	99.08	99.287	99.243	100.65	98.448	100.01	101.23	99.507	100.06	97.794	100.18	100.92	101.13	98.91	100.88	100.51	99.795	99.081	100.83	98.577	99.861	99.562	99.069	99.158	100.12	100	99.135	101.2	99.757	99.263
105.85	105.17	106.77	106.1	104.37	105.92	106.53	105.97	105.79	105.33	105.28	105.88	105.63	106.83	104.84	106.04	104.82	105.44	106.38	105.26	103.12	105.62	106.31	107	105.96	104.85	105.06	105.9	105.8	104.94	104.93	106.03	105.09	106.16	105.59	105.55	105.42	105.96	105.16	105.76	104.39	105.62	104.82	104.7	105.95	104.83	105.36	106.04	104.71	103.53
104.3	103.99	103	105.08	107.35	105.94	106.56	105.93	105.81	105.89	106.42	105.89	104.62	105.79	106.48	106.14	105.97	105.94	103.7	103.75	106.29	104.97	102.93	105.91	106.64	104.77	105.1	104.89	105.52	106.59	106.16	104.38	106.21	106.18	105.53	105.22	104.47	106.92	106.21	106.61	105.44	106.05	104.53	105.99	106.61	106.69	105.68	104.88	106.85	106.74
107.26	105.97	104.71	106.38	105.82	105.7	105.61	106.29	106.17	105.82	106.48	106.18	106.73	107.68	107.48	106.53	105.73	106.98	106.3	105.39	104.45	105.49	107.46	106.74	105.14	106.91	107	106.33	106.96	105.71	105.6	106.7	105.66	106.09	106.86	105.34	105.89	106.59	107.33	108.67	105.13	107.26	106.92	107.06	105.44	106.97	108.04	106.33	106.31	106.32
105.19	104.25	103.95	103.79	104.93	105.89	104.22	104.1	104.67	103.62	104.57	103.95	103.81	104.51	103.83	104.87	104.65	104.91	105.39	105.57	103.53	104.95	103.12	104.97	105.2	103.56	105.58	104.88	103.15	104.1	104.5	103.38	104.41	104.63	103.96	105.72	103.31	104.09	104.52	104.3	104.34	103.55	103.52	104.99	104.45	105.03	104.12	104.92	103.71	104.63
104.32	104.96	104.33	106.63	104.26	104.84	104.77	104.9	105.04	106.19	106.38	104.29	105.26	105.77	105.42	105.1	104.63	104.64	104.94	104.01	104.28	104.82	103.6	104.86	105.77	104.69	103	103.28	106.18	103.65	105.09	106.26	103.89	106.19	102.93	104.3	105.38	104.54	103.27	105.27	105.12	104.97	105.07	104.41	104.09	103.96	104.86	105.62	103.4	105.65
107.24	104.81	105.61	103.93	105.82	104.97	106.06	104.25	105.36	105.79	107.3	105.69	104.64	106.52	103.14	106.98	104.35	105.8	103.53	107.17	105.31	105.14	105.17	106.17	104.62	105.75	104.54	106.04	106.87	107.42	104.53	104.71	106.03	105.54	106.15	106.83	102.91	105.68	104.57	107.65	104.93	106.69	106.14	106.25	106.5	107.01	105.35	105.37	106.41	105.1
106.15	104.07	104.73	103.82	105.09	103.25	103.43	103.04	103.99	104.1	103.55	103.95	105.17	105.07	104.91	105.09	104.9	106.55	105.83	104.99	103.98	103.65	104.26	104.88	104.34	104.28	105.19	105.49	104.32	105.11	104.92	102.76	105.48	104.2	104.69	103.87	104.97	105.19	105	103.89	104.94	103.55	105.65	104.82	105.09	104.62	103.81	103.87	103.42	104.9
104.61	105.74	103.33	105.6	107.21	105.2	106.09	106.17	103.7	106.06	105.89	105.77	105.01	104.55	107.03	105.03	106.32	103.51	105.24	105.31	106.31	105.66	104.65	107.1	104.6	106.37	103.81	105.41	103.94	105.13	105.87	106.22	106.11	105.58	105.49	106.89	105.17	107.21	105.23	105.42	105.01	105.98	104.37	106.53	105.58	105.33	106.65	104.65	103.06	105.96
105.82	104.79	106.66	106.35	105.22	104.05	104.91	106.29	105.98	104.91	104.81	105.04	103.78	105.44	104.94	104.24	105.8	106.1	105.85	104.97	104.53	103.57	105.37	104.65	105.59	105.28	107.03	104.58	105.02	103.99	105.33	105.89	105.15	106.18	105.96	103.83	104.8	105.69	103.7	106.12	105.3	106.71	104.51	104.87	104.78	103.88	106.19	106.19	104.68	104.37
106.47	106.79	107.91	107.2	107.66	106.3	107.73	106.74	106.97	106.03	105.38	106.9	106.43	107.73	107.16	105.57	107.55	106.08	106.4	105.27	107.54	105.08	106.46	106.75	105.71	106.79	107.39	106.42	106.14	104.96	106.6	105.6	106.61	105.94	105.41	106.78	106.84	108.05	108.36	105.94	106.18	107.42	105.83	106.45	105.74	104.88	104.68	105.45	105.55	106.42
104.62	105.4	104.88	105.55	104.74	106.67	103.55	103.17	105.9	104.64	106.53	104.68	106.8	106.29	107.7	104.91	105.65	104.73	106.38	104.62	106	104.55	106.53	105.07	107.15	104.6	105.39	104.32	105.07	105.13	105.43	106.21	105.3	104.12	105.52	106	106.01	105.25	105.86	104.99	105.11	104	105.67	107.1	105.42	106.11	104.94	105.98	106.02	105.36
106.74	105.29	107.19	107.79	104.82	106.19	107.71	107	104.99	105.8	106.9	105.23	105.78	106.23	107.02	106.07	104.03	104.38	105.87	106	105.85	106.34	107.27	106.58	107.68	106.46	104.76	106.65	104.87	106.82	105.93	107.05	106.24	105.86	107.19	106.49	106.03	104.6	105.01	105.17	106.83	104.98	106.56	107.84	107.2	106.11	105.89	104.81	105.32	104.78
111.62	111.05	110.75	112.74	111.39	112.64	109.99	113	111.78	113.08	112.88	112.31	112.58	111.83	111.02	112.04	112.51	110.8	110.16	112.15	110.9	110.34	112.56	112.07	112.03	111.44	111.51	112.03	112	111.06	112.17	112.88	111.69	112.35	111.38	111.23	112.82	111.81	111.74	111.41	111.34	111.9	112.73	112.84	112.16	111.57	111.36	111.48	111.62	113.75
100.96	100.71	100.7	102.58	100.55	101.06	100.55	101.6	102.72	100.18	101.67	100.2	101.32	100.83	103.13	101.26	99.507	99.739	100.82	101.77	101.1	102.72	101.09	100.88	100.94	100.93	99.659	100.73	101.36	101.67	102.4	101.03	100.89	100.97	100.32	99.922	103.15	99.585	101.01	100.48	102.77	101.8	101.62	99.339	101.36	99.992	101.35	100.08	98.384	102.08
106.19	106.15	107.31	104.83	107.2	106.6	106.8	107.65	108.48	106.67	105.99	105.64	106.14	107.19	105.41	105.18	105.27	105.55	106.05	106.01	107.23	106.16	106.1	105.88	105.94	105.62	107.27	105.65	104.14	107.17	107.93	105	105	106.46	105.83	105.12	105.1	105.71	106.48	105.85	106.73	106.58	105.9	105.86	106.04	106.99	105.74	106.25	107.37	107.22
110.28	112.62	111.33	112.13	110.91	109.61	109.72	111.23	111.82	110.98	109.76	111.41	110.21	110.67	112.07	112.42	111.12	110.85	110.69	111.28	108.96	112.53	111.14	110.78	110.36	110.89	112.52	112.07	112.28	110.61	111.89	111.39	112.24	113.4	110.1	112.13	111.34	111.85	111.38	110.68	110.84	110.56	110.91	112.71	112.08	111.42	111.42	112.27	113.13	110.94
108.43	107.33	107.34	107.73	107.35	107.74	106.87	106.44	107.31	108.15	106.75	106.07	106.4	105.55	105.81	107.92	104.94	106.28	107.69	107.27	105.88	106.57	105.59	107.01	108.15	106.79	104.97	106.91	106.1	106.88	107.21	106.37	106.83	106.12	106.82	107.3	107.82	107.26	107.8	108.1	106.27	107.99	107.5	105.34	105.6	106.19	105.55	107.46	107.71	107.1
104.47	104.94	104.33	104.46	103.22	104.02	105.1	103.35	105.12	105.34	106.58	104.04	103.55	105.07	104.62	104.6	104.05	105.02	105.44	104.81	104.79	103.7	104.48	105.43	103.37	103.34	104.99	104.58	104.56	105.43	104.72	104.95	104.73	103.74	104.1	105.17	104.84	103.7	103.79	105.42	103.57	104.32	104.24	105.45	106.05	105.68	104.46	103.25	105	104.61
111.74	109.44	111.23	111.32	110.64	110.73	111.78	112.28	111.91	111.37	111.59	111.88	111.12	110.44	111.69	111.99	111.69	112.49	111.1	113.1	111.52	112.57	112.35	111.57	112.58	111.98	112.2	112.02	112.68	111.69	111.6	114.13	110.62	112.88	112.35	112.91	110.65	110.55	111.2	111.52	112.9	111.34	112.16	110.63	112.13	113.76	112.61	110.38	112.68	110.06
107.4	104.73	106.71	105.29	105.01	104.73	105.83	106.84	105.71	106.87	105.21	104.49	106.85	106.69	107.78	105.11	104.14	105.81	107.02	108.03	106.55	106.15	106.22	106.15	104.53	107.03	106.24	105.31	106.59	105.87	106.98	107.89	107.06	106.22	106.65	106.13	108.37	104.06	105.35	105.63	107.17	107.25	105.77	105.99	105.02	105.6	108.76	107.16	104.31	105.1
106.65	105.2	105.11	105.77	103.91	106.03	104.96	105.5	105.17	106.74	104.57	103.85	106.1	103.84	104.81	105.42	105.19	106.57	104.93	103.26	104.89	104.7	105.33	106.69	106.64	106.05	105.79	104.62	105.33	104.52	105.42	105.65	107.01	107.51	106	104.82	105.27	104.32	105.16	105.06	105.33	107.69	106.83	105.34	107.19	105.36	104.2	104.63	105.89	106.77
106.23	106.39	107.1	106.5	107.21	105.1	106.35	106.19	108.41	107.17	105.23	105.77	106.78	105.6	107.48	107.29	107.43	103.89	106.79	106.24	106.14	104.95	106.49	106.99	106.56	107.16	106.6	106.42	106.18	105.14	106.45	106.59	107.57	107.13	106.03	106.07	106.82	105.38	105.32	105.02	105.75	106.18	106.69	108.05	105.07	107.6	107.43	105.31	106.97	107.32
102.15	101.13	102.3	99.474	100.5	102.32	101.18	101.11	101.27	99.742	102.14	101.07	100.22	100.69	100.68	99.971	102.27	100.42	101.11	101.13	101.93	99.849	100.75	100.78	101.02	101.56	100.81	101.54	100.62	101.39	103.17	101.79	100.7	100.28	101.95	100.79	102.81	101.82	100.81	101.19	100.66	100.74	101.74	99.978	100.76	101.75	101.16	101.97	101.77	100.69
116	117.46	117.26	118.76	118.71	116.14	117.45	119.28	118.4	117.52	117.73	117.35	116.35	115.88	117.5	118.34	117.2	117.77	116.5	117.96	117.29	117.91	117.09	117.74	117.59	118.76	118	117.07	117.56	117.41	117.58	117.24	117.15	116.64	117.74	115.82	117.54	117.89	116.7	117.32	116.84	117.27	117.29	117.43	118.05	117.34	118.49	117.87	117.22	117.41
99.224	99.43	101.02	99.87	100.15	101.27	101.27	98.555	101.16	99.864	99.253	99.374	98.389	99.105	99.913	100.34	101.66	98.854	99.42	100.35	98.25	97.789	98.605	99.702	100.45	100.6	99.82	100.34	100.49	99.826	98.018	99.368	99.272	100.36	98.624	102.03	99.579	101.41	101.8	100.42	100.26	98.907	100.51	99.677	99.424	98.413	98.947	100.37	99.762	100.31
104.17	103.83	105.28	104.06	105.22	104.73	103.93	105.09	105.33	105.03	103.59	103.35	103.95	104.74	104.2	103.87	105.56	104.81	106.51	104.61	104.05	103.34	106.03	104.2	105.6	103.81	104.52	105.86	104.55	103.39	105.23	104.09	104.76	102.91	105.01	105.62	105.56	104.85	104.69	103.34	104.24	103.68	103.98	104.96	106.04	105.14	104.77	103.92	104.29	105.84
99.064	100.23	99.709	99.794	99.394	98.21	100.25	99.21	99.376	98.839	98.558	99.499	99.402	99.933	98.13	100.69	98.105	100.32	100.7	99.196	100.51	100.12	97.735	98.92	99.023	99.291	99.31	99.674	99.881	99.539	100.23	100.58	99.24	100.59	97.988	99.818	99.627	97.643	100.05	100.61	100.63	99.431	100.67	99.652	100.03	100.36	99.825	98.306	99.894	101.39
104.18	104.38	102.93	105.13	103.6	104.27	103.97	104.51	102.63	103.9	104.15	104.23	103.08	103.7	103.7	104.35	103.76	105.64	104.36	105.69	104.86	105.54	104.26	104.71	105.46	105.14	103.45	104.1	104.78	104.77	103.85	104.8	103.96	103.7	104.99	104.34	104.37	103.31	103.85	106.27	104.16	105.45	104.44	102.91	104.11	103.61	103.88	102.54	103.92	104.04
112.09	110.18	111.48	111.94	111.99	112.71	110.74	111.05	110.2	111.14	111.79	112.43	111.53	111.52	110.26	110.66	110.04	112.69	112.17	110.55	110.95	110.35	111.7	111.37	110.11	112.63	111.44	112.74	112.28	110.52	110.23	110.04	111.75	110.14	110.47	112.19	110.23	111.36	111.78	111.46	110.44	113.74	110.5	112.71	111.96	112	110.17	110.31	111.06	113.73
103.45	104.01	104.84	104.63	104.06	103.19	103.9	103.64	104.45	103.38	102.17	105.11	104.3	103.11	103.48	104.34	104.75	104.56	104.34	104.6	103.17	104.95	104	104.63	104.52	103.61	104.59	103.98	104.45	102.89	102.91	105.02	103.36	104.17	104.12	104.08	103.99	103.84	103.94	103.84	103.74	105.73	102.69	103.96	103.67	105.4	104.69	103.92	105.45	103.61
104	103.08	104.41	104.4	103.24	103.38	104.19	103.18	105.3	104.82	104.01	104.27	103.32	105.03	103.84	104.45	103.63	102.48	103.41	106.65	105.19	103.99	104.85	105.62	103.65	105.32	104.61	104.08	103.44	105.09	104	105.8	103.25	103.29	105.71	104.09	103.9	103.55	104.94	103.78	104.4	103.93	105.28	103.92	105.32	103.23	101.84	104.32	104.48	104.47
105.93	106.12	107.19	104.91	103.35	104.37	105.03	107.31	106.11	105.37	105.5	106.47	106.55	106.35	104.33	106.47	106.25	104.04	105.92	105.42	104.15	103.48	107	106.25	105.35	104.12	104.79	105.47	107.6	105.09	106.79	106.39	106.25	104.85	107.23	105.97	106.49	105.95	105.11	106.37	105.67	104.92	103.17	105.63	104.93	105.59	106.64	105.96	104.38	105.22
110.87	111.89	113.07	113.17	111.41	113.51	112.62	111.85	111.59	112.06	111.96	112.74	112.2	112.87	113.58	112.81	111.04	113.08	113.7	112.32	110.32	113.2	112.4	113.28	111.12	111.63	112.58	113.22	110.64	112.25	111.82	111.38	111.81	112.67	112.85	111.51	111.55	112.83	112.25	111.59	113.75	111.49	111.53	111.68	111.83	112.46	112.62	111.29	110	111.99
103.61	105.04	103.96	103.96	104.51	105.81	103.69	103.95	105.49	104.22	103.06	104.39	103.08	103.97	103.67	103.45	106.45	104.46	104.45	104.59	104.46	103.32	105.02	102.57	106.15	103.7	103.64	102.72	104.18	103.72	103.85	103.87	105.19	103.49	104.92	106.72	106.48	104.07	102.83	104.78	105.81	104.29	105.09	104.58	104.94	104.41	102.96	104.63	104.51	104.48
106.26	105.71	106.54	107.89	107.5	107.33	105.2	105.14	106.3	105.13	105.49	105.11	107.61	105.59	106.49	107.06	108.32	105.82	105.71	105.8	105.47	106.47	107.99	106.63	105.94	105.83	104.91	107.55	106.27	106.08	108.91	106.78	106.86	106.25	107.43	107.3	105.29	106.57	106.13	105.89	106.84	107.09	108.32	107.44	107.35	104.75	105.7	105.97	106.48	104.92
105.69	105.39	105.43	106.2	105.91	105.45	106.3	106.62	105.13	105.94	105.68	106.63	105.6	105.52	106.35	105.4	105.99	105.67	105.65	106.6	105.05	107.6	105.99	106.74	104.89	105.88	105.25	106.25	106.37	105.93	106.62	105.95	105.25	104.91	105.66	103.85	105.35	105.36	104.93	105.02	104.88	105.02	106.14	104.64	106.04	104.59	104.77	106.4	107.9	103.22
105.27	105.23	106.93	104.68	104.98	105.13	106.43	106.18	104.56	104.91	106.06	104.17	105.82	107.36	105.58	106.64	107.71	105.05	106.56	106.13	106.07	106.36	105.23	106.17	106.68	106.13	105.78	106.21	106.68	105.71	105.02	106.26	106.12	104.89	105.46	106.9	106.7	106.58	106.08	105.16	105.83	104.85	105.97	106.62	107.47	105.77	105.07	104.22	106.05	104.06
106.37	106.16	104.4	105.59	105.95	105.8	104.8	106.78	104.84	105.07	105.35	104.17	106.71	105.14	105.18	105.79	106.35	105.89	104.59	103.59	107.18	104.41	104.23	106.83	105.72	104.92	104.77	108.12	104.99	107.43	105.06	107.84	105.79	105.42	105.86	104.96	106.89	105.94	105.23	105.76	105.09	104.28	106.05	104.74	105.63	107.28	105.82	105.41	106.53	105.23
112.66	113.57	110.87	112.51	110.7	110.62	110.84	112.81	111.05	112.69	111.92	113.01	113.62	112.69	112.57	112.24	112.71	111.04	111.3	113.04	111.59	112.55	112.2	110.88	112.05	112.16	112.43	110.77	113.75	113.22	113.03	112.55	112.45	111.43	112.22	112.09	112.86	111.82	111.64	112.3	112.47	111.41	112.8	112.29	112.1	112.66	111.44	112.49	111.32	113.19
107.34	105.95	106.22	106.54	104.45	105.62	105.45	105.9	105.04	105.42	104.16	105.52	105.09	107.61	104.61	105.23	105.19	104.9	105.91	105.1	106.26	105.4	104.15	105.41	105.92	103.62	105.59	106.31	105.89	105.26	105.46	107.23	103.4	105.23	106.03	105.02	106.71	104.87	105.74	105.64	105.43	105.97	106.1	106.03	106.5	106.31	105.88	105.94	105.13	104.07
103.41	104.19	104.14	103.4	104.49	103.8	104.8	103.73	105.86	105.63	105.74	104.39	104.82	104.71	106.11	106.11	104.14	103.81	104.55	105.73	104.32	104.81	104.8	104.96	105.29	104.04	103.94	105.35	104.12	104.33	105.15	104.45	104.39	103.82	105.6	104.75	103.17	105.34	104.43	105.03	103.29	104.66	104.81	103.31	104.26	103.93	103.39	104.48	104.52	105.75
107.22	104.65	104.22	106.02	104.98	105.07	105.57	106.68	106.16	105.08	106.88	105.91	105.8	106.11	104.68	106.1	105.94	106.36	104.8	103.9	105.11	105.21	104.98	104.76	106.05	104.71	105.04	104.94	107.15	105.52	104.07	104.33	105.82	106.25	105.16	105.59	106.11	105.09	105.52	106.69	104.54	105.67	105.25	106.88	106.68	105.4	107.29	105.62	106.6	105.54
108.73	109.26	111.05	110.12	109.05	110.67	110.57	110.06	108.65	111.92	110.52	109.5	110.14	109.39	109.47	109.63	109.79	111.76	110.6	110.42	110.13	111.27	110.94	111.32	111.37	109.52	111.05	111.95	111.22	109.57	109.87	110.6	109.37	110.68	111.28	110.33	109.35	112.45	111.04	111.72	110.24	110.79	109.98	112.42	110.2	107.71	109.59	110.58	108.84	111.01
104.65	107.5	105.66	104.16	104.21	105.51	106.58	105.09	105.49	106.25	105.12	106.01	104.68	105.79	106.8	105.11	106.04	106.8	104.44	105.19	106.74	105.75	107.84	105.28	105.67	106.78	105.32	107.47	104.78	106.49	106.68	106.12	103.52	105.66	105.93	106.73	104.82	103.62	105.74	105.53	105.44	105.95	105.47	106.44	106.79	105.77	105.61	106.76	105.91	104.92
105.42	106.11	103.78	104.43	104.08	106.67	104.38	104.85	104.8	105.21	104.3	104.26	104.74	105.96	105.45	102.79	104.27	105.51	105.44	105.74	105.53	105.2	105.09	106.1	106.47	105.76	103.98	103.91	104.71	106.26	103.82	105.41	105.73	105.19	104.29	105.32	104.83	104.17	105.51	104.65	104.83	104.44	106.15	104.71	105.07	105.32	102.2	105.5	104.24	104.02
116.48	117.18	116.69	115.59	116.16	115.56	115.87	114.66	115.49	115.39	115.53	117.06	116.02	116.04	115.3	115.09	115.67	115.53	116.12	115.67	116.26	116.89	115.83	116.23	117.25	116.58	116.56	116.35	115.92	115.65	117.01	115.96	117.43	117.59	117.08	115.53	116.21	115.27	116.43	116.05	116.51	115.38	116.44	115.28	115.06	117.03	116.27	116.62	116.08	115.27
112.61	110.33	111.66	111.29	112.6	110.58	111.88	112.15	111.09	111.7	112.14	112.79	109.83	111.56	111.37	111.68	111.05	111.89	112.76	110.62	110.62	113.79	112.27	112.23	113.02	110.97	111.76	111.82	111.84	113.19	112.28	110.76	110.42	111.36	111.47	111.2	113.66	110.48	113.12	113.22	111.4	111.23	111.01	112.24	111.27	111.68	111.6	110.67	110.64	113.52
107.38	106.98	104.12	105.77	103.63	106.77	106.06	105.45	106.03	107.35	105.53	107.02	105.65	104.25	106.95	105.53	104.47	106.96	106.23	106.48	105.64	106.19	105.21	105.77	106.12	105.35	105.57	105.44	105.85	105.18	106.17	106.09	105.25	105.35	106.98	105.14	104.58	104.94	104.65	105.94	106.65	105.38	105.89	107.18	105.44	107.18	105.94	105.05	107.03	105.92
111.17	112.42	113.79	111.39	112.13	113.88	114.3	113.83	111.43	113.11	113.44	111.87	114.14	112.82	114.38	112.61	111.59	112.73	112.4	113.36	112.13	112.87	113.79	111.63	114.51	112.62	113.91	111.95	114.62	112.71	112.3	112.47	113.18	113.03	110.82	112.72	112.17	112.56	111.85	112.25	112.66	113.37	111.06	113.23	112.32	111.95	113.22	113.36	112.51	112.74
104.95	104.17	104.58	104.33	104.37	104.96	103.71	103.49	103.85	103.61	103.59	103.75	103.82	104.03	105.36	104.81	103.62	103.78	104.79	104.61	103.62	103.79	103.27	104.95	105.28	103.71	103.07	104.54	105.08	104.98	104.63	104.68	105.09	104.61	103.82	103	104.66	102.96	103.98	104.64	103.71	103.14	104.68	103.17	104.13	104.38	103.99	105.08	103.75	103.62
106.49	106.51	105.68	105.16	105.04	106.72	106.49	105.7	106.22	107.03	105.6	105.12	105.55	106.59	106.07	105.28	104.91	106.53	107.41	107.15	106.37	107.92	105.09	107.86	104.74	105.58	108.29	105.44	106.44	103.64	108.31	106.13	107.23	107.85	107.05	105.48	106.57	106.77	104.74	106.32	106.01	105.82	106.02	104.35	106.59	106.66	105.64	105.25	106.81	106.13
99.789	100.4	102.87	100.92	100.78	102.29	98.761	102.68	101.35	99.424	101.41	99.914	100.07	100.89	99.92	100.66	101.24	101.52	101.53	102.15	100.21	99.853	99.382	99.361	99.843	100.83	100.4	99.761	101.41	99.622	101.88	100.07	100.33	100.54	99.671	100.72	100.59	100.23	101.02	101.89	99.891	101.99	100.25	100.3	101.25	99.265	102.05	101.52	101.24	100.4
116.42	118.79	118.05	117.94	118.39	116.42	117.75	115.17	117.43	117.71	117.94	116.57	118.36	117.58	117.57	116.77	118.59	118.14	116.97	117.96	118.55	117.76	117.25	116.57	117.6	118.57	117.57	117.54	117.62	118.03	117.62	117.91	116.7	117.47	117.63	118.52	116.56	118.56	118.6	116.16	116.22	117	117.51	117.05	118.42	118.37	116.94	116.03	116.2	117.64
100.23	100.25	101.49	100.03	99.563	101.51	99.225	101.84	99.173	99.461	100.08	99.613	99.427	97.83	100.78	101.35	99.265	100.53	100.89	99.962	101.24	101.32	101.27	100.99	99.908	98.645	100.79	100.04	101.36	102.09	99.587	100.42	101.08	100.68	99.72	100.8	100.1	100.58	100.04	100.39	100.94	100.08	100.02	100.62	100.87	101.47	100.12	102.75	100.56	100.11
104.26	104.76	103.73	103.38	104.05	102.68	104.55	103.52	102.93	104.07	104.73	103.46	104.77	105.15	103.15	105.28	103.92	104.85	103.59	105.07	104.53	105.25	101.87	103.84	103.04	104.38	105.12	103.18	104.14	104.62	103.67	103.92	105.19	102.69	102.87	104	103.84	104.34	104.81	104.59	103.98	105.64	102.55	104.05	104.6	105.01	103.17	102.75	103.88	104.86
106.67	105.67	105.22	105.06	104.51	103.71	105.34	105.71	104.93	105.18	104.82	105.66	105.17	106.12	105.05	104.44	106.42	104.59	105.1	104.29	105.2	105.26	107.27	103.71	105.13	105.67	103.73	105.28	104.76	107.02	105.64	105.87	105.15	106.04	105.38	106.75	106.85	106.89	105.9	105.8	106.14	106.9	105.46	104.62	106.58	106.31	105.43	106.31	106.7	105.17
112	112.27	112.21	111.54	111.85	109.84	109.76	112.45	114.05	112.07	111.65	111.63	110.5	111.15	113.3	110.3	113.87	111.01	110.67	110.93	112.62	110.47	111.5	112.13	111.33	110.91	110.58	111.02	111.53	111.34	110.96	109.61	110.94	111.76	110.83	109.83	111.54	111.95	110.71	113.56	111.5	111.69	111.6	111.6	111.54	110.1	111.67	111.72	111.77	111.02
104.46	104.09	104.3	104.95	105.24	104.66	105.73	104.25	104.28	105.22	104.46	104.34	105.15	103.68	106.53	105.62	105.22	104.5	104.84	106.57	105.31	104.3	104.41	105.23	104.31	105.25	103.78	104.75	104.88	104.19	104.06	105.05	106.6	104.88	105.65	104.29	105.44	105.12	106.08	106.01	104.83	104.38	103.7	105.05	105.53	104.43	105.6	103.31	104.55	103.24
105.65	104.8	106.44	103.73	106.36	104.13	104.96	104.89	105.7	106.1	105.88	106.01	106.11	105.01	106.44	104.31	106.16	106.03	105.52	105.93	107.47	105.3	104.57	107.14	104.88	105.89	104.13	105.82	102.95	104.81	106.12	106.97	107.49	107.14	104.54	104.99	105.38	105.3	105.68	106.45	104.64	106.2	104.38	105.29	104.77	105.74	104.95	105.23	104.62	104.7
106.39	105.84	107.59	106.87	105	105.22	105.74	105.88	105.98	105.69	106.58	106.48	106.32	106.78	104.64	105.97	106.56	104.1	107.1	107.5	105.22	105.17	104.99	105.27	107.24	104.25	105.5	105.72	104.34	106.72	105.32	106.43	106.67	105.95	106.8	105.76	104.64	104.89	108.25	105.66	106.68	106.44	104.5	106.15	107.07	106.94	105.71	106.75	106.73	105.18
104.39	105.05	105.67	104.7	107.45	104.03	105.8	105.84	103.88	106.01	104.94	106.21	105.27	105.68	105.07	104.58	106.6	106.53	105.86	105.35	105.66	106.67	103.39	104.94	104.23	106.36	105.24	105.38	104.05	105.75	105.99	105.57	104.41	104.33	104.2	104.61	103.18	104.84	104.88	105.84	106.12	104.04	105	107.28	103.9	105.27	104.15	105.09	106.05	105.03
106.47	104.86	105.72	105.14	105.54	106.38	106.17	106.36	107.39	106.62	106.09	107.03	104.7	105.53	106.76	106.06	105.79	106.03	106.01	105.02	106.17	105.97	106.53	104.41	106.08	105.62	106.25	105.63	105.45	105.82	105.05	106.96	107.56	105.51	106.57	105.83	107.21	105.97	106.32	106.28	106.43	104.81	108.52	103.9	106.77	105.78	106.79	107.46	106.97	107.56
107.07	105.78	104.66	103.78	104.92	105.78	107.35	103.92	107.3	104.44	104.83	106.33	105.96	103.86	104.78	104.47	105.17	105.55	106.54	105.14	106.84	105.99	104.7	105.61	104.39	105.53	106.34	104.89	104.48	105	107.06	105.06	103.97	105.42	105.6	105.81	106.32	105.44	104.54	104.61	105.42	104.9	105.4	105.24	105.56	104.08	107.12	105.6	104.55	105.77
104.34	104.46	103.78	105.13	102.41	104.55	102.98	102.77	104.7	103.59	105.05	104.96	103.14	105.25	104.33	104.79	103.94	102.95	104.84	106.31	102.05	105.06	105.7	105.12	103.87	104.23	105.62	104.18	104.14	104.34	103.03	105.36	103.4	103.15	103.01	103.21	104.53	103.66	104.17	104.75	105.25	103.03	105.02	102.79	103.48	103.75	104.26	104.63	104.35	105.55
117.98	117.62	117.36	117.76	118.91	118.42	115.96	116.01	117.79	117.33	117.26	115.83	119.32	116.56	117.97	117.83	116.53	117.93	117.33	118.29	117.67	117.72	118.42	116.86	117.36	117.14	118.1	116.65	118.28	117.46	117.14	118.19	116.62	117.89	118.7	117.73	117.21	118.87	116.89	118.13	117.45	117.77	118.59	118.81	117.21	117.43	118.07	117.3	118.27	117.91
105.87	105.19	105.44	102.66	103.96	103.36	104.6	104.15	103.25	103.43	105.41	104.61	104.57	103.91	103.84	106.15	104.05	102.28	105.59	104.35	103.93	103.2	105.16	106.81	104.86	102.73	105.38	102.3	104.63	105.19	104.19	103.49	104.77	103.6	105.23	103.75	106.11	103.17	105.24	105.25	104.74	104.24	104.06	103.07	104.38	104.17	103.62	104.07	104.61	105.3
105.09	106.63	105.04	106.32	105.14	104.99	105.1	105.96	105.94	105.96	105.42	105.63	105.61	104.82	103.95	104.7	104.65	104.93	105.57	104.77	106.27	103.99	104.15	104.83	106.67	105.39	106.1	106.54	104.58	105.96	106.56	104.1	105.58	106.05	105.1	106.08	104.41	103.69	106	105.04	105.21	104.94	106.07	104.71	104.73	105.16	104.61	104.85	105.03	104.89
103.33	106.65	105.53	105.05	104.66	104.88	106.63	103.94	104.69	104.47	105.31	105.52	106.24	106.2	106.66	106.32	103.48	105.59	104.21	105.56	104.83	105.29	104.89	106.04	105.28	103.9	106.22	104.95	106.77	104.47	106.38	105.63	103.84	106.62	105.27	106.7	105.5	104.51	106.17	106.61	105.03	105.53	105.52	105.68	105.44	105.38	106.66	104.46	103.66	104.43
104.68	102.99	104.61	104.83	102.68	104.62	102.59	103.79	104.64	104.18	103.54	105.55	104.22	103.43	102.38	104.19	104.49	103.83	104.89	103.45	104.87	103.92	103.51	103.32	103.58	105.04	104.66	104.43	103.15	104.6	103.94	104.32	102.82	103.89	104.45	105.56	105.25	103.13	105.29	103.84	102.51	103.47	104.12	103.35	104.29	104.3	102.92	104.42	103.67	103.95
106.67	106.5	104.48	104.61	107.85	104.8	106.47	105.4	106.36	104.56	105.98	105.48	106.35	105.38	105.99	105.39	104.09	106.65	106.18	106.52	106.23	105.34	107.1	106.88	105.68	107.43	104.26	106.06	104.86	105.8	105.76	107.16	104.8	105.59	106.86	105.95	105.04	106.28	105.68	106.81	108.31	106.47	106.53	108.13	104.36	104.87	105.85	106.71	106.89	106.04
112.82	112.62	112.24	112.92	113.44	111.49	112	111.88	112.72	113.13	112.04	112.23	112.27	111.32	111.89	111.72	112.03	112.37	114.32	112.98	112.9	113.39	112.2	113.28	112.3	113.15	112.93	114.07	112.59	113.76	112.86	112.35	113.97	112.99	113.38	111.3	111.89	112.43	111.8	113.34	113.14	112	113.48	111.74	112.18	113.99	111.84	111	111.83	112.42
111.94	112.07	112.82	112.63	110.8	112.4	113.24	112.81	112.07	112.38	112.96	113.29	112.87	112.15	112.59	112.93	111.63	113.31	111.68	112.58	112.77	112.07	112.76	112.1	110.63	114.22	113.34	112.67	112.97	114.21	115.16	113.39	111.92	112	111.96	113.01	111.74	113.06	113.2	112.69	111.98	112.68	112.92	112.82	112.42	113.01	111.28	113.55	112.25	113.4
98.487	99.757	100.06	98.548	99.205	99.073	100.12	98.765	100.54	98.482	98.168	101	100.7	100.95	99.826	99.55	100.03	100.33	100.3	99.308	100.51	98.558	98.996	100.66	99.512	99.54	101.19	99.46	98.223	99.527	98.454	100.54	99.608	100.5	98.648	97.987	99.917	99.613	100.67	100.11	98.544	99.096	99.353	100.06	97.906	100.02	100.39	101.21	99.822	101.01
111.97	112.66	109.71	112.08	111.38	110.12	111.81	111.4	110.93	110.17	111.2	108.8	109.98	111.09	111.81	111.13	110.85	113.37	113.06	110.36	110.49	110.91	113	111.85	110.48	111.35	111.92	112.61	111	109.97	112.36	111.25	111.28	112.04	110.52	111.47	110.56	110.6	111.33	111.4	112.01	112.94	112.18	112.73	111.77	112.17	111.01	111.83	111.95	112.93
112	111.02	110.28	110.43	110.66	110.46	110.68	108.49	110.84	111.31	110.53	110.21	110.76	109.8	112.64	110.8	109.15	110.86	109.58	110.24	110.35	108.8	109.91	110.24	111.02	110.08	110.42	111.45	110.94	111.12	110.91	111.63	109.92	110.41	110.08	111.66	109.73	111.25	111.79	111.32	111.91	111.1	110.35	111.36	109.68	111.44	108.45	111.16	110.55	111.08
105.21	106.71	104.75	105.93	106.38	105	106.42	106.04	106.17	104.98	105.38	107.2	106.62	107.62	105.69	106.88	104.15	107.42	107.91	107.61	105.02	105.86	105.84	106.6	104.27	106.22	107.32	105.26	105.64	106.61	106.13	107.71	105.24	106.92	106.2	107.73	105.45	105.67	104.65	106.51	106.84	105.67	105.67	106.49	105.88	106.05	106.84	106.23	106.27	106.12
110.37	109.78	113.44	110.27	112.61	110.26	112.47	110.19	110.18	110.79	111.48	110.4	109.31	111.48	111.02	111.29	112.46	111.91	110.57	110.72	108.54	112.8	111.66	111.35	111.94	110.68	110.28	112.13	111.61	111.18	110.82	110.08	110.06	113.22	110.24	112.1	110.84	111.24	110.38	110.65	112.04	111.55	110.16	111.63	111.3	111.18	110.51	111.59	110.79	113.39
105.6	104.77	105.07	106.76	105.74	104.18	107.94	105.29	105.23	105.49	105.33	105.31	106.91	106.39	105.29	105.03	106.25	105.7	107.38	104.54	106.34	106	105.04	105.67	105.03	105.8	105.73	105.85	105.78	103.87	104.52	105.67	106	105.62	107.55	106.77	106.4	104.85	106.04	105.36	105.33	104.36	104.23	105.67	105.48	103.69	106.71	105.86	106.21	106.33
104.92	106.15	105.12	105.61	103.95	103.65	105.2	104.73	103.92	106.73	105.32	104.25	105.75	107.05	104.46	104.23	105.91	104.72	103.84	105.96	105.54	104.52	105.18	106.14	106.04	104.98	104.52	104.29	106.23	105.07	105.82	104.52	105.29	103.99	105.21	106.67	104.38	104.58	105.02	105.7	104.99	106.85	105.21	104.47	104.16	103.36	105.05	103.73	106.56	103.73
106.26	107.71	106.6	105.7	105.59	106.45	103.66	107.69	106.41	107.11	104.67	106.83	107	106.56	106.84	108.18	106.24	106.98	105.86	107.47	106.69	106.58	107.46	106.49	105.68	106.95	106.94	106.22	107.64	106.49	105.17	107.1	105.37	106.09	107.74	106.53	107.27	105.93	106.43	105.97	106.14	107.97	107.23	107.38	105.92	106.34	107.75	107.26	107.38	106.35
111.88	112.35	113.71	111.6	111.73	113.27	113.59	112.34	112.25	112.22	112.84	112.91	112.51	112.39	113.93	113.66	112.05	112.78	112.63	112.45	113.77	114.33	113.3	113.2	111.93	112.7	112.71	112.45	113.32	113.51	113.05	112.37	112.5	112.45	113.28	111.95	112.94	113.56	113.35	114.04	112.63	112.39	113.3	113.4	113.07	114.42	111.57	111	111.33	112.72
106.01	105.84	106.22	106.65	105.88	107.57	107.23	106.74	105.97	105.33	106.47	106.78	104.45	106	105.91	105.61	105.45	107.04	103.91	105.5	106.14	107.82	106.93	105.59	107.7	106.1	105.84	105.72	107.41	107.66	105.24	107.37	107.49	106.92	104.85	105.64	105.61	106.34	105.4	106.98	106.84	107.67	106.47	106.74	107.32	106.66	107.43	108.08	106.61	105.65
105.92	106.64	106.42	107.32	106.42	106.86	103.87	106.6	105.65	105.5	106.79	106.6	106.46	106.07	106.21	106.34	107.03	106.96	107.18	106.21	107.38	107.13	106.19	106.19	106.15	105.94	107.08	106.19	106.55	105.96	106.91	105.7	107.72	103.94	104.88	107.34	105.05	106.34	107.85	106.95	104.43	106.07	105.23	105.81	107.62	105.9	106	105.39	105.78	106.89
106.53	105.35	105.48	107.14	106.3	105.56	106.38	104.98	105.49	108.26	103.58	106.96	106.31	106.71	106.19	105.97	106.77	106.28	106.1	106.15	105.15	107.23	106.27	106.45	105.83	106.96	106.1	104.96	104.51	104.21	105.02	107.16	107.27	105.97	105.21	105.69	106.34	106.08	106.75	106.27	105.09	106.67	107.11	106.97	105.35	106.54	106.79	105.5	105.41	107.99
100.15	99.507	99.948	98.324	100.14	100.65	99.822	100.56	100.32	100.6	100.66	99.514	100.44	100.82	99.007	100.22	99.846	100.03	98.739	100.15	102.62	100.15	99.16	101.68	100.15	99.367	101.02	101.1	100.94	99.244	100.57	101.1	98.96	100.84	101.06	100.1	100.89	99.851	100.19	98.822	101.26	99.286	99.793	99.797	100.84	101.91	99.333	101.65	99.766	101.57
105.46	105.38	105.99	108.05	105.81	105.11	106.11	104.77	104.68	105.63	105.36	106.93	104.6	106.05	106.27	106.64	106.57	105.28	104.38	104.85	105.83	105.79	105.16	106.74	104.5	104.89	105.54	105.75	104.78	105.45	103.47	104.3	105.51	103.84	105.02	104.96	106.22	106.72	105.54	105.7	106.58	104.88	104.55	103.94	106.01	105.82	105.68	104.84	105.53	106.09
106.59	106.77	106.86	106.71	106.27	105.97	105.63	105.4	105.41	105.63	106.17	107.01	102.81	105.96	104.41	105.49	105.06	105.64	104.85	105.15	105.59	103.87	105.36	107.36	104.84	105.19	105.91	105.04	104.35	104.62	104.29	106.93	106.04	106.77	107.36	104.71	105.6	104.55	104.13	106.41	104.33	106.11	105.2	106.15	105.94	105.81	104.71	104.92	105.96	105.49
104.73	106.6	105.5	105.17	106.24	105.78	107.22	104.88	104.28	105.01	105.21	105.74	104.36	104.51	105.4	105.44	105.16	105.02	105.46	104.9	105.49	104.82	107.21	105.57	105.94	104.97	105.04	104.95	106.38	104.78	105.45	105.56	104.02	104.82	105.47	105.28	105.63	106.99	105.26	103.99	104.35	104.9	106.58	103.77	103.22	105.82	105.24	105.19	105.13	105.36
105.35	106.34	106.45	107.55	106.16	108.31	107.06	107.35	107.22	107.51	106.28	106.31	106.05	105.87	106.52	104.37	107.58	107.17	105.92	108.42	106.7	107	106.29	106.42	104.88	106.51	107.66	106.41	106.82	106.45	105.8	108.04	107.03	107.54	108.37	106.85	107.12	107.64	107.47	106.22	108.47	108.32	106.93	106.27	106.58	107.65	108.14	107.36	106.56	106.67
110.44	112.77	111.25	113.16	112.54	112.1	112.41	111.67	112.42	111.99	112.48	112.18	110.85	112.48	112.76	112.5	112.79	110.02	110.72	111.41	110.17	111.95	113.18	112.42	112.17	111.22	113.05	111.44	112.58	112.74	110.03	112.24	110.93	113.68	112.39	112.17	111.05	110.92	112.99	112.56	114.19	112.1	113.5	111.08	110.62	111.08	112.25	111.67	111.44	112.58
106.2	104.92	105.28	104.82	106.27	104.28	107.26	103.7	103.99	105.85	105.32	105.25	106.93	106.36	104.57	106.51	104.78	106.13	105.78	106.58	106.24	105.37	105.9	107.03	105.54	103.54	105.87	104.92	106.17	105.07	104.2	106.55	105.2	105.55	104.3	104.74	105.76	105.3	106.57	106.23	105.28	104.22	105.33	105.24	104.65	108.05	106.84	106.73	105.43	104.84
110.88	111.26	111.58	110.56	109.52	110.37	111.23	111.22	110.7	111.67	110.24	110.55	112.18	111.57	110.28	112.12	110.2	112.3	110.9	111.19	112.83	111.06	110.43	112.81	110.76	111	111.89	111.18	111.43	111.92	111.57	110.62	112.49	110.96	111.43	111.4	110.56	111.94	110.39	110.91	110.82	112.36	110.57	110.82	110.13	111.29	111.54	112.06	109.67	110.67
100.27	100.18	100.24	98.832	100.77	99.539	99.304	100.05	102.23	99.756	100.4	100.39	98.644	100.51	100.2	100.96	98.723	100.7	99.944	99.877	99.774	98.288	100.78	100.67	99.332	100.17	99.025	99.677	100.07	101.37	99.546	100.66	99.787	99.087	98.536	99.435	101.47	99.623	99.613	98.628	100.62	99.967	100.12	99.951	101.12	97.104	100.02	99.364	100.96	100.55
107.47	105.77	106.17	106.8	106.32	106.7	106.25	106.64	105.01	106.47	105.6	106.66	107.94	107.25	106.72	107.6	105.68	106.42	106.61	106.55	105.21	106.41	105.53	108.72	106.14	106.46	106.52	107.25	106.86	105.24	106.25	105.84	106.79	107.52	107.47	106.9	107.22	105.64	106.35	106.43	106.29	107.3	105.34	106.45	105.49	107.03	107.52	106.9	106.01	107.9
106.38	106.73	107.92	107.6	108.05	107.19	106.67	109.17	108.82	105.84	107.4	106.15	106.65	106.76	106.46	106.02	106.14	107.14	106.01	107.03	108.51	106.15	106.08	105.93	108.43	108.04	105.18	106.71	106.77	105.85	105.83	106.71	107.41	106.66	106.67	105.64	107.11	106.87	105.69	106.15	105.79	107.01	105.83	106.42	106.68	108.27	106.88	106.77	107.65	106.79
109.37	109.46	110.48	108.29	110.24	108.65	108.99	109.27	110.23	109.64	109.31	108.8	110.97	110.49	110.31	109.99	108.77	110.46	109.83	111.01	110.12	110.08	110.19	108.82	110.23	109.77	109.21	109.18	109.12	110.48	109.64	110.86	110.47	109.77	109.61	109.69	111.47	107.51	110.77	109.37	109.74	109.35	108.83	108.78	109.92	109.73	109.02	111.31	109.71	110.31
106.89	105.76	105.36	104.85	106.64	105.44	105.61	106	105.64	106.87	106.02	106.52	105.72	106.26	104.53	104.82	106.83	107.5	106.01	105.48	105.72	105.51	103.98	106.87	105.17	107.01	104.85	103.82	105.91	105.55	107.11	105.99	106.62	104.82	105.07	106.22	106.21	104.37	104.93	105.53	104.61	105.95	104.45	105.03	105.46	104.61	106.93	104.66	106.59	105.58
104.4	105.17	104.12	105.51	104.49	102.54	104.17	103.79	104.87	104.24	104.91	104.98	104.1	104.89	105	103.81	105.73	106.6	105.09	103.77	104.64	105.39	104.1	106.02	105.66	104.7	104.55	103.17	104.06	105.57	103.7	103.62	103.17	106.35	104.22	103.51	104.79	104.23	105.29	104.16	106.04	105.74	104.48	104.77	104.68	106.01	102.92	104.45	103.27	104.62
100.51	100.38	102.2	99.07	99.446	99.184	101.12	100.72	100.28	99.448	102.07	99.952	99.052	100.9	100.06	99.597	101.03	101.02	102.42	101.92	102.15	101.74	99.174	100.9	99.858	101.5	100.63	100.41	100.93	100.03	103.2	100.71	100.44	100.13	100.75	100.68	101.1	99.922	100.7	101.32	100.88	98.994	100.05	101.46	102.35	99.912	101.8	100.37	100.95	100.38
113.49	111.9	111.43	113.05	111.73	111.33	111.63	114.38	112.37	112.23	112.94	112.28	111.34	110.75	112.12	113.3	112.17	112.25	112.02	111.3	110.37	111.31	110.87	111.61	112.28	111.97	111.89	111.92	110.58	113.22	113.2	112.75	111.48	113.03	111.45	112.35	112.76	111.1	112.68	112.48	112.09	112.89	111.31	111.12	111.99	113.24	111.55	113.07	113.42	112.21
99.823	99.848	98.513	100.01	99.559	101.4	99.942	100.93	98.795	100.19	100.18	100.41	99.433	99.634	100.55	100.84	99.815	101.63	101.51	99.367	99.606	100.04	99.372	99.824	99.318	100.22	101.49	100.08	101.17	100.08	101.01	100.73	102.99	100.49	99.253	101.78	99.82	98.6	99.952	100.02	99.314	100.14	101.74	99.486	99.674	101.3	99.952	101.42	99.443	99.3
105.48	104.9	106.32	103.38	105.98	106.39	106.56	106.77	104.49	108.2	102.83	104.3	105.54	104.74	104.62	104.35	103.24	105.55	106.13	106.99	104.2	106.49	106.76	105.72	106.45	106.1	105.71	104.8	106.48	105.59	105.78	103.71	107.02	105.72	105.77	105.77	106.71	106.9	105.64	105.8	104.67	105.74	106.14	105.06	105.72	103.89	107.09	105.08	104.51	105.43
105.57	107.18	106.36	107.34	107.12	105.82	104.96	106.43	104.62	106.77	106.75	105.36	105.1	106.04	106.46	105.82	104.99	106.02	106.49	106.77	106.53	105.92	106.05	105.54	106.72	104.99	106.35	105.53	103.98	105.25	106.7	105.86	107.96	107.67	107.23	105.63	106.27	105.77	104.76	105.81	104.48	106.83	106.67	106.28	106.44	105.68	106.91	106.96	106.41	105.88
99.532	99.796	99.558	99.415	100.12	98.567	100.76	98.62	99.259	100.5	102.21	100.19	101.14	100.31	100.46	98.858	101.04	98.449	99.419	101.13	100.19	99.376	101.36	101.13	100.82	99.79	99.572	100.88	99.065	99.92	100.84	99.45	101.36	100.54	100.5	99.408	100.78	100.74	98.433	99.442	100.38	101.03	101.33	100.86	99.427	100.53	101.53	100.13	99.965	98.983
104.54	105.48	105.21	106.27	105.54	104.11	105.63	106.74	106.46	103.72	104.51	103.61	104.46	106.41	104.27	105.39	105.18	105.91	104.88	105.53	105.57	105.62	105.19	105.01	105.78	107.08	105.62	104.17	105.26	105.51	105.6	105.45	105.09	106.06	105.85	104.36	104.54	106.02	104.57	105.72	104.12	104.96	103.22	104.94	105.09	104.69	106.07	105.7	105.68	105.16
105.82	104.89	105.92	106.31	106.93	104.34	106.07	106.09	105.04	106.41	105.8	105.99	107.12	106.29	107.93	106.28	107.29	107.37	106.1	105.75	106.06	106.01	106.71	105.73	107.14	106.64	106.44	105.82	105.77	106.21	105.63	105.62	107.05	106.21	106.22	106.65	106.59	106.07	105.76	105.22	106.12	106.79	105.47	105.32	105.23	105.77	105.58	106.34	106.95	104.93
111.6	110.9	111.15	112.23	112.05	112.09	110.5	111.84	111.33	110.33	111.71	110.92	111.33	111.5	112.19	112.78	111.42	112.33	112.42	110	111.97	111.07	110.38	111.89	110.98	111.66	112.78	110.09	111.72	111.34	112.5	112.11	111.14	110.73	113.01	111.47	110.62	110.95	112.59	112.17	112.17	111.64	111.26	110.45	111.95	110.94	111.73	110.09	112.33	110.5
113.34	113.11	113.47	113.36	112.85	111.13	112.91	114.63	112.27	112.36	111.66	113.69	112.81	111.66	111.94	112.43	112.49	112.79	113.47	112.94	111.36	112.65	110.99	114.09	114.26	112.66	111.72	113.13	115.36	109.95	112.79	112.89	113	111.77	111.01	111.88	111.85	115.04	110.96	111.99	113.48	112.65	111.91	112.85	113	113.56	114.04	113.49	113.38	111.75
104.42	106.08	106.84	105.6	106.38	108.1	106.46	107.11	107.74	106.26	105.67	107.98	106.78	107.19	108.14	105.9	107.04	107.61	106.16	107.82	106.99	108.04	106.99	107.65	106.8	106.5	106.05	105.42	105.59	107.27	106.09	107.05	105.3	106.83	105.43	106.3	105.61	106.35	107.5	104.69	106.41	106.36	106.52	105.36	105.6	106.21	105.47	107.2	106.3	104.87
111.07	111.96	111.97	112.08	113.18	111.7	112.73	112.03	111.12	110.58	111.45	111.9	110.96	111.41	113.17	111.79	112.85	110.53	111.33	110.82	110.59	112.21	111.49	112.46	110.43	109.47	112.97	110.71	110.01	110.75	110.66	110.22	112.15	111.56	111.44	110.87	110.66	111.42	111.53	109.9	111.49	112.15	110.14	110.13	111.53	110.73	110.75	112.34	113	112.53
101.05	100.95	99.986	100.6	100.65	97.537	100.98	100.51	100.46	100.13	100.71	98.595	99.824	97.669	97.978	100.83	99.473	100.4	99.816	99.514	100.31	98.94	99.733	98.44	100.64	99.012	98.421	99.452	99.307	100.59	100.78	100.77	99.402	100.39	100.45	100.3	99.714	99.994	100.7	100.36	98.573	99.812	100.31	98.944	98.459	99.706	100.85	100.17	99.469	98.569
105.01	106.9	106.36	106.51	106.5	105	104.7	104.96	105.87	105.78	107.66	104.31	106.92	106.47	106.86	104.36	105.71	106.65	104.66	104.07	106.83	105.12	106.69	105.15	106.78	105.88	106.48	106.88	107.16	104.58	105.37	104.76	106.34	105.62	106.33	106.87	106.97	106.04	105.97	106.67	106.31	105.37	108.88	105.99	107.29	106.65	106.23	103.85	107.13	106.53
105.48	105.83	105.64	104.97	105.13	104.23	105.23	104.38	103.88	103.52	104.09	106.53	103.79	104.88	104.09	104.99	104.08	106.17	105.12	105.92	103.58	105.84	104.15	104.17	105.94	106.11	106.93	103.31	105.25	103.97	104.62	103.08	104.83	103.45	103.26	104.21	104.53	104.65	104.34	104.8	104.59	106.31	104.38	103.85	105.13	103.57	104.59	105.12	105.05	102.33
107.16	104.62	105.55	105.59	106.14	107.94	105.1	105.42	106.89	104.53	106.56	106.04	104.68	107.13	104.72	107.23	105.93	106.29	105.59	105.26	105.98	105.12	104.81	106.08	105.06	105.9	105.66	106.28	106.51	106.1	104.45	106.62	104.97	106.88	106.02	106.7	107.57	105.67	104.17	105.84	106.55	105.62	105.59	106.39	107.24	104	106.04	106.89	106.36	105.67
106.18	105.39	105.38	107.18	106.04	104.15	105.59	106.78	106.14	105.38	107.14	106.11	105.88	106.53	105.73	106.43	106.57	105.14	107.31	106.71	107.06	107.88	107.73	105.58	104.51	105.93	107.56	108.54	106.22	108.28	106.81	105.18	107.07	105.98	106.47	106.44	105.63	106.14	107.05	106.54	105.69	105.4	107.19	106.4	106.91	105.24	107.08	106.11	106.1	105.72
106.24	106.43	106.52	106.97	106.92	107.17	106.56	105.77	106.32	108	106.91	106.5	107.69	106.39	104.31	106.01	106.65	107.67	106.17	105.41	104.73	107.02	108.45	105.19	105.46	104.89	106.53	105.13	106.31	106.84	106.32	106.46	107.42	107.37	105.87	105.58	108.01	106.29	106.47	105.65	109.19	106.16	107.16	107.29	107.81	107.69	106.92	108.35	105.36	106.35
106.7	106.54	105.28	105.54	104.94	105.44	106.46	105.9	105.98	106.23	104.87	105.78	104.72	108.13	104.49	105.88	107.91	104.95	105.25	104.3	105.92	105.87	106.15	105.53	104.04	105.53	106.8	105.77	105.56	105.25	105.19	105.13	104.67	106.12	105.74	105.59	105.93	105.36	105.72	104.65	105.02	105.42	103.96	104.98	105.45	106.39	105.45	105.33	104.1	106.2
110.54	112.54	112.2	111.16	110.7	110.39	110.61	110.79	110.48	111.12	111.34	111.13	110.73	112.25	110.24	112.89	111.01	111.42	110.69	110.13	111.14	112.47	111.13	110.39	110.17	110.09	110.62	110.17	111.65	112.75	112.17	113.1	110.63	111.55	111.56	110.95	111.52	111.26	110.35	111.7	110.84	111.33	111.91	111.77	110.26	110.49	110.1	109.66	111.03	111.31
101.82	101.41	100.59	99.712	101.17	102.03	101.12	101.36	101.37	102.09	100.85	100.38	99.908	102.16	100.84	100.49	100.98	101.57	100.76	100.2	100.92	101.25	101.8	100.35	101.92	100.06	99.926	100.79	100.71	101.03	101.94	102.91	102.1	101.93	101.1	101.33	100.63	101.8	100.46	99.496	102.91	101.72	102.39	101.33	100.22	100.61	100.48	102.53	100.23	101.3
108.16	105.88	107.03	108.19	107.32	107.54	106.84	104.83	107.14	105.96	106.89	106.67	106.2	105.68	107.1	106.77	104.81	108.67	106.72	107.43	105.69	105.48	105.68	109.63	106.34	105.57	105.8	106.57	106.08	107.63	107.1	107.62	106.77	105.92	106.94	107.7	106.4	107	107.03	106.7	107.14	105.72	105.73	107.17	107.05	106.8	108.19	107.07	108.17	107.52
111.75	114.18	112.21	114.67	113.67	112.75	113.67	113.49	113.4	112.2	112.72	111.83	114.08	112.7	113.4	112.96	112.05	112.99	112.85	113.76	112.65	112.4	112.38	113.29	111.72	113.38	112.65	114.86	112.36	112.21	112.64	111.83	112.97	113.93	113.22	112.21	112.34	113.49	113.22	112.69	112.49	112.74	111.85	113.26	113.63	112.73	113.25	112.58	112.32	111.59
99.167	99.099	98.913	100.7	99.469	99.491	99.981	100.44	100.6	100.47	101.75	101.4	99.43	99.939	101.64	100.35	98.988	100.7	100.9	100.22	101.07	100.43	100.57	100.5	99.58	99.886	100.07	98.113	99.183	98.935	101.34	101.07	101.39	100.68	100.85	100.55	99.516	99.639	99.34	100.63	99.779	101.37	99.429	100.83	100.81	100.07	99.012	101.06	98.531	99.317
104.97	106.09	105.89	105.49	104.17	105.27	107.54	105.48	105.8	105.47	105.97	105.26	106.71	105.31	103.94	105.5	105.89	106.38	106.01	106.15	106.09	104.82	104.42	105.88	105.28	105.51	104.7	106.13	106.04	104.48	105.17	106.34	105.83	106.02	104.18	104.88	104.49	104.06	105.92	104.97	106.01	104.19	105.86	105.6	105.8	104.6	105.99	106.92	105.05	105.08
105.97	105.34	106.35	104	106.87	106.86	105.52	107.17	106.32	107.1	106.09	106.6	105.71	106.01	107.44	107.05	106.71	105.52	106.06	106.52	105.67	106.2	106.91	106.91	108.91	106.93	106.49	106.88	104.62	105.84	105.41	105.71	105.15	105.12	106.07	106.19	106.68	106.93	107.28	106.68	106.17	105.52	104.42	104.39	107.14	105	106.45	107.99	106.91	106.69
108.15	106.98	106.36	108.57	107.16	106.13	106.46	107.29	106.25	106.66	107.75	107.4	107.6	107.53	108.33	106.99	106.96	106.55	107.84	106.4	106.83	109.01	105.76	107.01	105.47	106.49	106.28	106.78	106.25	106.2	106.11	107.84	106.71	107.33	106.96	106.76	106.46	107.24	107.8	106.92	106.35	105.31	106.31	105.73	105.68	106.68	107.48	107.78	106.87	106.46
105.24	105.38	104.69	104.52	105.15	105.13	105.96	105.03	106.22	104.4	106.09	104.08	104.31	105.4	105.81	104.48	105.44	105	105.89	104.61	104.63	104.09	105.12	103.99	104.95	105.44	104.04	103.49	104.69	104.72	105.1	105.66	105.73	103.37	104.22	104.9	105.11	104.59	104.09	105.96	104.82	105.6	103.99	105.21	104.52	103.76	106.08	103.74	104.51	105.9
103.92	104.57	104.48	103.72	103.89	104.19	103.4	103	104.29	104.86	106.41	105.28	103.5	104.79	105.22	103.98	102.5	103.88	104.27	104.57	104.68	105.38	103.99	104.22	103.02	103.23	105.07	104.73	105.64	103.66	104.94	105.55	105.37	102.11	104.2	104.37	104.58	103.49	103.98	105.21	105.14	103.47	105.22	103.88	103.93	104.93	103.65	104.63	104.57	103.24
105.53	106.37	107.61	105.49	106.82	106.09	107.07	107.38	105.38	105.53	106.8	106.31	106.13	105.31	106.49	107.64	106.34	106.67	108.27	105.83	106.69	104.36	106.34	106.93	107.82	107.45	106.02	106.85	107.38	105.82	104.73	107.63	106.75	107.1	105.21	106.67	107.01	107.94	105.61	106.65	107.35	104.47	105.43	106.84	107.59	106.76	107.66	106.55	106.06	104.98
106.18	105.85	107.67	106.47	106.01	105.21	105.66	105.97	105.78	107.76	107.78	106.5	106.17	105.2	106.16	105.85	104.54	106.81	105.9	105.31	107.14	107.89	103.92	106.54	105.15	105.65	106.09	105.95	106.45	107.9	104.82	104.96	106.05	105.15	105.45	106.6	105.6	105.14	105.8	106.47	103.81	106.96	106.95	106.87	105.26	107.28	104.98	106.43	105.42	105.34
107.72	105.66	107.02	105.95	107.19	105.39	107.48	105.58	105.55	106.2	105.66	105.7	106.56	105.09	105.7	105.8	107.94	106.88	106.14	107.17	107.83	106.96	106.45	106.9	107.53	106.57	105.33	107.55	105.49	107.66	106.64	106.78	106.34	107.36	105.69	106.97	107.16	104.62	106.7	106.46	106.11	107.49	106.93	107.11	105.67	107.02	107.39	105.16	106.72	105.5
99.751	98.83	99.996	97.419	99.711	100.37	97.392	100.35	99.689	100.28	100.96	99.446	99.876	100.22	98.381	99.259	100.73	99.986	100.44	99.377	100.53	100.41	99.503	99.046	100.12	99.598	99.965	100.2	99.602	99.38	98.663	99.121	99.052	99.987	101.18	99.65	98.923	99.528	101.44	99.687	99.114	98.547	100.7	100.05	100.21	99.093	99.391	99.801	99.812	100.8
112.51	110.75	112.23	113.02	111.58	111.1	110.45	112.19	111.38	112.81	111.79	110.58	111.69	112.34	112.01	113.31	110.88	111.89	112.42	109.57	112.18	111.58	111.86	110.63	109.57	110.86	112.05	110.87	112.23	112.52	111.24	111.31	111.75	112.03	111.93	112.92	111.86	109.6	112.27	112.33	111.48	112.04	111.61	112.66	110.88	111.33	109.57	110.81	111.87	110.98
107.26	106.26	107.32	106.7	105.87	105.87	106.88	106.06	106.01	106.16	104.52	106.27	106.11	106.28	105.13	106.31	107	104.82	105.2	107.63	106.34	106.48	106.58	105.49	107.19	107.54	105.87	106.55	107.43	104.6	106.54	105.4	105.52	105.63	105.68	106.54	106.37	106.44	105.84	106.69	105.03	104.35	105.09	107.09	106.05	106.05	106.41	106.46	104.55	105.92
105.34	105.5	106.73	105.22	106.38	104.1	106.18	106.28	105.55	105.25	106.67	104.84	107.54	104.51	106.58	104.48	105.56	105.64	104.87	105.59	106.33	106.11	105.17	105.05	105.29	103.6	105.63	106.47	105.18	104.97	106.25	106.68	103.33	104.75	105.77	105.33	105.4	106.91	104.88	106.91	104.65	105.34	104.78	104.7	105.66	105.59	105.77	104.5	106.03	105.82
107.24	104.71	104.48	105.5	106.8	105.4	105.27	104.63	106.41	105.54	105.32	105.73	106	105.78	104.82	105.42	105.71	105.55	104.57	105.49	106.21	106.09	106.95	105.93	104.3	106.96	106.34	105.04	106.26	106.27	105.06	107.09	105.73	105.33	105.43	103.33	106.1	105.72	106.05	105.64	106.49	106.2	103.68	104.96	104.45	105.68	103.99	104.5	106.5	103.94
112.08	111.1	111.6	111.07	112.51	111.34	110.22	112.36	112.12	111.96	111.32	111.59	110.28	110.95	112.04	112.64	110.6	112.55	110.19	111.49	113.78	109.7	109.9	112.44	112.77	111.42	111.89	110.76	111.23	111.65	111.23	111.91	111.3	111.38	109.97	110.3	110.17	111.07	112.18	111.08	110.73	110.88	110.81	111.81	112.37	111.24	111	111.94	112.06	111.04
105.04	104.18	104.12	104.66	105.82	105.19	104.22	105.02	104.79	103.97	103.95	104.9	105.18	105.39	105.91	105.41	103.89	105.07	104.58	107	106.73	105.64	105.51	103.26	104.86	103.85	103.68	107.17	103.47	104.93	105.67	104.5	105.24	104.87	104.74	106.06	104.07	104.3	104.99	104.82	104.15	104.65	106.06	104.7	105.11	105.17	104.7	104.57	105.38	103.95
103.63	104.31	106.1	103.43	102.98	103.33	105.28	102.08	104.1	102.37	103.43	105.51	104.7	104.74	103.87	104.04	102.66	105.5	104.02	104.36	104.46	104.05	103.66	102.91	104.38	105.83	105.65	104.83	103.54	105.31	103.7	103.26	104.5	103.31	104.92	105.9	103.04	105.01	105.06	103.78	104.87	103.86	103.04	103.95	104.44	103.1	104.16	103.45	104.26	103.86
111.73	112.45	110.98	111.86	111.28	112.2	112.48	112.47	112.05	111.23	112.47	110.7	111.22	111.71	111.1	113.11	110.76	111.3	111.72	111.62	110	111.23	112.12	112.3	110.75	113.01	111.36	111.55	112.52	110.61	111.14	110.13	111.74	113.17	111.4	110.43	112.33	110.86	111.05	111.28	110.33	110.67	110.73	109.54	112.31	113.44	112.92	111.47	111.39	111.18
99.128	98.068	100.26	101.1	100.76	100.76	100.54	101.02	98.944	100.04	98.974	100.35	100.2	98.433	99.302	100.31	98.516	98.474	99.726	99.616	99.539	100.24	97.693	100.37	99.177	99.86	97.657	100.32	99.664	100.21	99.41	101.21	101.09	100.62	99.479	99.569	99.56	99.521	98.769	100.06	100.24	101.57	100.62	101.15	99.784	101.07	99.631	99.865	99.767	101.86
106.67	107.61	106.43	105.74	106.55	105.58	106.58	104.83	106.04	105.21	105.88	104.79	106.3	105.06	105.3	106.01	105.96	107.53	106.02	105.43	105.97	105.81	105.29	105.47	106.86	107.39	107.03	103.92	105.35	106.47	105.64	105.68	105.99	107.46	106.93	104.69	105.03	105.42	105.88	106.52	103.88	107.24	104.33	105.79	104.45	107.23	106.69	107.4	108.57	105.43
105.28	105.02	106.29	104	105.02	104.87	106.01	106	106.86	103.75	105.94	105.2	104.05	105.83	105.82	105.73	106.33	107.07	104.88	105.78	106.71	105	104.58	105.32	104.46	103.47	105.29	104.74	106.84	105.34	105.33	105.11	107.62	104.87	106.59	107.13	104.84	105.28	104.31	105.55	104.78	105.69	105.4	106.23	104.71	105.2	104.22	106.99	104.95	105.12
106.39	106.58	106.22	105.43	108.27	106.59	105.97	106.8	105.48	104.95	106.63	105.94	104.93	106.44	105.03	106.44	105.52	105.74	104.73	107.53	107.92	105.21	106.1	104.38	106.24	107.41	106.39	105.88	107.65	105.08	106.38	106.8	106.09	106.03	106.95	108.43	105.98	105.29	107.93	104.63	108.3	106.83	105.6	107.38	105.56	106.11	106.18	105.27	105.48	104.76
101.87	99.064	101.69	100.21	99.958	100.08	99.703	99.502	100.39	100.71	100.67	100.74	100.46	100.45	100.91	100.02	98.771	99.899	102.08	100.99	100.72	100.1	101.85	101.48	99.202	101	99.237	100.47	99.498	100.34	100.31	100.72	101.33	98.979	101.17	100.82	99.703	102.13	100.22	100.79	102.75	99.732	101.37	100.7	101.58	99.951	100.98	101.33	99.744	100.2
104.31	106.3	104.82	105.61	104.83	104.66	107.05	105.71	104.5	106.5	105.01	103.49	105.28	102.45	105.84	104.17	105	104.15	105.28	105.3	104.04	102.98	103.81	102.59	103.29	105.62	104.87	105.47	104.13	105.54	105.71	105.59	105.55	105.77	104.18	104.06	103.64	104.37	105.15	104.47	105.98	105	105.54	103.87	105.41	106.75	105.55	104.1	102.48	106.59
111.73	110.59	110.86	111.57	111.8	111.69	109.09	111.68	110.89	110.37	110.4	110.31	111.05	110.63	108.65	110.27	112.1	110.44	110.6	109.7	110.66	109.68	109.18	110.51	110.32	112.24	110.64	110.43	110.06	109.47	109.41	108.51	110.64	111.18	109.92	110.73	110.97	111.98	109.87	109.57	110.55	109.97	111.53	110.21	110.9	110.32	110.09	110.51	109.39	110.09
112.27	111.21	111.96	109.63	109.93	109.65	111.53	111.79	112.56	114.24	112.35	109.78	110.92	111.18	110.55	110.67	113.52	111.94	109.36	111.15	110.45	110.81	111.08	112.41	112.1	110.1	112.48	112.29	113.03	111.44	110.17	111.45	111.77	111.16	112.55	110.58	111.28	112.23	110.37	110.25	112.34	111.16	111.08	111.03	112.28	110.58	110.26	111.34	111.27	113.4
117.1	118.66	118.54	117.01	117.12	117.98	119.27	117.14	118.59	117.19	117.77	117.29	116.92	116.38	118.39	116.98	118.45	117.17	116.67	117.37	116	117.28	116.47	117.92	117.05	116.56	119.41	117.76	117.86	117.8	117.02	115.82	117.14	117.79	118.42	116.81	117.25	118.34	116.75	117.99	117.43	116.56	118.56	117.27	118.2	117.36	116.83	117.18	118.53	116.89
105.08	105.89	105.01	105.92	106.32	106.21	107.17	105.39	104.26	105.88	106.04	106.32	103.49	106.04	105.26	107.33	104.36	106.38	105.29	104.82	105.98	107.39	104.62	103.81	106.59	105.21	106.28	103.92	105.28	104.82	105.49	106.02	105.39	107.56	105	106.75	105.82	106.33	105.5	105.17	106.06	103.81	105.48	105.5	106.32	105.61	105.83	105.41	104.69	104.99
112.42	111.01	112.2	113.2	112.35	112.6	111.21	111.14	112.24	111.85	112.8	112.4	113.49	113.78	110.98	112.55	111.73	112.28	111.37	112.01	112.42	112.48	110.9	112.84	112.18	111.51	113.9	113.12	111.75	111.99	112.65	110.52	112.96	111.98	111.99	112.04	111.78	112.72	112.19	111.76	113.54	112.24	111.81	111.82	113.08	113.48	112.73	113.7	111.31	110.1
105.32	105.85	106.91	105.51	107.18	107.2	104.69	105.71	106.28	103.83	104.97	103.96	107.25	106.29	105.4	105.18	106.86	103.34	105.9	105.77	105.51	107.08	105.39	106.83	104.83	105.75	106.57	106.36	105.58	105.54	105.07	106.8	106.47	104.87	107.11	106.67	105.79	104.88	106.92	106.37	105.7	105.51	105.44	105.85	106.1	105.63	107.25	105.83	106.03	106.87
101.54	100.59	102.49	102.13	101.94	101.12	100.85	100.88	101.14	101.82	100.7	102.27	101.05	101.53	102.43	100.45	101.43	101.25	98.73	101.4	101	100.98	99.785	100.64	100.31	101.22	100.24	100.18	98.919	102.45	100.61	101.56	101.42	101.21	100.13	101.44	102.29	100.77	100.66	99.754	100.78	100.15	100.09	100.83	100.72	101.33	101.5	100.78	100.81	100.26
111.75	112.17	111.27	110.47	110.35	111.35	112.03	111.87	111.83	111.01	111.79	112.79	111.96	111.57	110.59	111.8	111.18	112.56	111.45	111.82	111.3	111.9	111	111.38	109.64	110.63	110.49	111.14	113.39	112.59	109.62	112.04	111.48	112.49	112.79	110.73	110.25	111.74	111.87	111.9	112.02	109.48	112.63	111.22	111.66	112.29	110.21	111.96	110.86	112.14
105.53	106.86	104.23	105.19	105.18	105.65	106.25	105.71	105.04	107.17	106.67	105.9	104.82	106.47	106.62	105.69	107.18	106.34	105.68	105.74	104.53	104.12	104.68	106.22	104.64	106.55	105.54	105.84	107.02	106.88	106.72	105.79	105.89	105.13	106.33	105.2	106.46	105.75	108.25	107.11	105.43	106.04	106.32	106.33	105.88	106.92	105.25	107.72	106.64	106.28
106.58	104.01	105.62	105.82	105.06	105.78	103.35	105.83	105.49	105.35	106.27	104.9	106.23	104.27	105	106.74	104.55	106.24	105.9	105.82	105.69	105.1	106.15	105.84	105.08	104.71	105.6	106.12	106.42	106.1	104.62	104.28	106.38	106.52	105.2	106.94	106.89	104.33	105.96	104.38	105.33	105.81	105.21	104.71	105.46	105.79	104.59	104.59	104.1	106.86
111.89	111.04	111.82	111.45	111.6	110.39	111.02	109.98	112.72	110.96	111.08	110.8	111.59	110.31	110.1	112.17	111.81	110.57	111.75	110.51	111.25	111.07	111.45	111.54	110.63	110.74	110.73	112	111.95	111.62	111.53	111.64	112.18	111.13	110.81	111.94	112.19	110.94	109.09	110.79	111.47	112.05	111.9	111.09	111.01	110.77	110.62	111.47	111.69	111.88
100.34	100.17	101.23	100.98	99.724	100.64	100.08	98.476	98.87	99.639	101.69	100.42	100.01	99.949	100.65	99.357	99.996	99.467	100.24	99.009	99.739	98.976	98.91	98.766	99.608	100.71	99.341	99.008	99.428	99.867	100.72	100.02	99.777	100.46	99.674	100.9	100.3	101.25	98.292	100.52	100.05	98.793	99.026	99.999	99.821	100.78	99.853	99.519	100.5	100.1
108.14	105.54	105.24	106.76	105.58	106.79	105.98	106.28	106.53	106.32	106.22	107.1	106.47	105.86	106.58	105.41	105.76	106.3	106.85	106.11	107.16	106.77	105.93	105.63	105.44	108.43	104.59	107.11	107.02	107.13	105.86	106.99	105.91	106.96	107.75	105.48	105.56	106.38	105.99	104.24	104.75	106.2	107.17	107.31	106.72	105.25	108.31	105.34	106.57	106.26
105.74	106.47	106.78	105.95	105.4	106.36	106.03	104.5	106.86	105.13	105.09	105.12	105.48	105.07	106.31	107.3	104.64	106.49	104.58	107.52	107.83	105.36	105.58	106.46	106.58	106.68	107.07	105.74	105.37	105.8	105.76	107.85	106.65	106.78	106.68	106.07	106.52	105.59	106.26	106.44	105.32	105.85	105.41	106.57	105.35	106.28	104.62	104.35	106.9	106.87
112.32	111.01	112.78	114.24	113.92	113.68	113.92	113.09	112.94	111.8	112.34	111	112.15	112.19	111.98	114.17	114.51	112.77	112.57	112.29	112.54	110.39	112.95	113.31	112.2	112.98	111.55	111.07	113.44	113.17	113.33	113.05	112.42	114.1	110.56	113.81	113.08	114.57	112.27	111.54	114.1	114.07	111.73	111.73	113.02	111.84	111.96	111.8	112.96	112.54
104.81	105.36	105.68	106	105.53	104.8	105.6	104.39	105.85	103.88	106.15	103.12	104.55	105.41	103.47	104.04	105.42	104.24	103.36	104.24	103.78	104.5	103.49	103.77	104.14	104.22	106.59	106.11	104.43	105.29	105.26	105.14	105.48	105.18	103.73	105.67	104.73	104.09	102.46	105.64	103.72	105.18	104.87	102.47	103.61	103.85	104.36	103.59	103.19	103.37
100.51	100.14	100.18	99.294	99.087	100.38	100.19	99.807	101	100.86	101.31	99.986	100.81	100.2	100.41	99.677	99.648	100.12	100.98	100.48	100.57	101.14	101.14	100.03	102.04	100.51	101.09	99.605	100.72	99.31	99.177	100.85	101.28	101.32	99.105	100.17	101.72	101.54	100.23	99.245	98.566	100.88	99.717	99.551	100.09	102.55	99.45	100.43	100.27	100.87
111.65	111.24	112.9	112.02	111.39	110.98	111.09	112.43	112.88	112.53	112.18	114.04	111.62	112.47	111.16	112.74	112.5	111.64	110.87	112.03	112.85	111.91	111.71	111.49	111.5	112.06	112.1	113.1	110.77	112.96	112.79	112.45	111.43	112.36	113.65	112.57	110.77	110.1	111.43	113.55	112.7	109.85	112.87	109.98	111.02	111.06	110.41	111.05	111.34	112.24
110.89	112.87	112	110.85	112.6	111.41	112.21	111.54	111.98	112.04	113.95	112.44	111.67	110.36	112.83	111.43	111.79	113.17	112.02	112.03	112.99	112.73	110.55	111.47	111.39	110.46	112.66	114.5	112.36	113.39	111.07	110.95	111.41	112.66	112.27	113.64	112	113.02	111.15	112.1	111.86	111.5	112.94	111.86	112.29	113.08	114.29	112.82	111.84	112.28
112.28	110.67	110.67	111.62	108.78	111.78	112.28	110.99	111.62	111.18	111.48	111.58	109.73	110.99	110.73	110.38	111.36	112.23	111.52	110.91	110.92	111.57	111.24	112.58	110.81	110.11	109.72	110.65	111.69	111.53	110.19	112.67	111.39	112.31	111.8	110.8	109.5	110.84	112.39	111.22	111.43	109.91	109.66	111.76	110.28	111.86	111.38	110.63	112.7	111.86
99.64	100.57	100.17	99.839	101.03	99.699	101.34	99.409	100.6	100.17	101.73	100.53	100.38	99.75	100.07	99.55	100.92	100.31	99.92	100.79	98.859	99.035	100.26	100.27	101.4	101.29	100.82	100.93	100.86	99.586	101.45	100.64	99.585	100.25	100.59	99.72	100.92	100.98	101.33	101.82	100.92	99.431	101.27	99.959	100.54	101.26	100.31	99.822	100.65	100.51
112	111.49	112.3	113.59	112.7	111.22	111.1	112.47	111.41	111.11	111.03	112.41	111.77	112.01	110.18	112.7	111.53	111.13	113.52	112.08	113.05	111.18	111.44	113.67	112.66	113.69	112.27	113.55	111.92	111.53	113.29	111.86	112.83	111.98	110.58	112.08	110.15	113	111.09	112.04	112.8	111.44	112.8	111.32	111.06	111.36	112.6	111.86	112.83	112.79
107.04	104.49	106.67	105.12	106.55	104.99	105.81	107.1	105.18	104.29	106.4	104.27	104.68	106.11	105.59	105.02	104.78	106.84	105.44	105.29	104.58	104.9	105.97	104.68	104.36	104.88	105.11	106.25	104.87	104.35	105.12	105.14	106.13	107.19	106.96	105.53	105.57	106.26	107.39	105.44	106.47	106.4	106.03	106.4	105.57	105.26	104.69	105.13	104.78	104.61
99.531	99.772	99.41	102.22	100.53	101.1	100.15	100.02	100.1	99.763	100.06	101.13	100.91	101.28	102.13	99.93	100.67	99.849	100.25	98.926	98.735	101.63	101.08	101.06	99.344	99.879	100.9	100.65	99.222	100.47	100.66	100.49	100.55	99.632	98.712	100.37	99.813	99.916	100.45	101.58	99.165	100.37	100.75	99.201	99.762	99.197	99.567	100.85	100.21	100.05
105.4	104.95	105.56	105.58	103.69	103.91	105.22	105.16	104.01	106.18	105.69	103.33	104.42	105.31	105.91	105.29	103.3	104.16	104.2	104.99	104.97	104.57	106.41	104.81	106.36	105.11	104.38	106.41	105.57	106.01	103.77	105.81	106	105.3	104.67	105.72	105.28	104.62	104.21	104.86	105.01	107.73	106.55	105.13	105.17	105.85	104.76	105.37	106.05	105.95
106.31	108.07	105.57	107.46	107.59	105.52	106.39	107.22	105.91	105.32	105.81	105.88	106.54	106.56	107.01	106.67	106.13	105.8	105.93	107.34	105.74	105.88	106.87	105.34	106.82	105.49	104.99	108.13	106.57	104.01	106.81	104.58	105.49	106.86	107.07	106.2	107.25	105.58	105.9	105.51	107.07	106.32	105.18	104.75	107.47	106.79	106.72	107.97	106.86	107.67
111.99	111.54	110.36	109.49	110.38	110.14	111.64	109.5	109.53	112.35	110.43	110.22	110.69	109.74	110.05	110.64	110.7	109.37	109.24	110.52	111.02	108.89	109.73	111.75	111.42	111.12	109.17	112.12	111	109.83	110.34	110.56	110.17	112.88	110.63	112.09	110.18	110.02	109.84	109.96	111.07	110.36	111.21	109.23	109.61	110.37	111.41	109.18	109.49	110.32
113.7	114.04	111.87	111.96	112.21	112.45	112.57	111.91	111.68	113.15	112.88	113.44	111.79	112.58	113.66	111.67	112.26	113.24	113.46	112.69	111.98	112.07	111.5	113.4	113.63	111.8	113.64	112.86	110.75	112.26	112.68	111.52	113.55	112.28	113.76	112.52	113.44	111.91	113.5	113.44	112.29	114.08	113.42	112.65	112.87	112.26	113.13	111.81	112.3	112.43
100.66	99.229	100.48	99.82	99.163	99.503	99.774	99.001	101.05	99.187	99.765	100.63	100.43	99.972	101.59	100.19	100.65	100.42	102.39	99.207	101.22	97.174	99.421	99.974	98.699	99.893	100.3	99.356	100.23	100.4	99.055	100.33	99.939	100.07	99.676	101.27	100.42	99.002	98.512	98.707	98.533	98.193	101.83	101.06	100.8	100.06	100.4	98.894	101.35	100.04
111.5	109.24	112.42	109.97	111.06	110.84	111.55	111.9	112.46	110.02	110.66	111.95	112.75	111.16	110.01	111.1	110.47	110.94	111.86	110.12	110.48	109.54	110.9	112.51	110.15	109.4	110.73	111.22	111.27	110.47	110.32	109.27	110.35	111.44	109.87	112.82	110.8	109.89	110.79	111.07	109.79	109.66	109.77	110.86	110.57	111.5	110.58	110.36	112.15	110.73
109.68	110.85	109.63	110.02	109.08	110.03	110.4	109.31	109.54	111.12	109.39	110.46	111.73	109.18	109.79	110.11	111.08	109.99	110.27	111.49	109.48	109.4	109.42	109.66	109.74	108.4	111.19	109.55	109.83	109.06	109.01	109.7	109.31	109.9	108.96	110.11	108.77	109.57	111.78	108.33	108.98	109.78	109.64	110.2	108.91	108.96	109.82	110.49	109.14	110.23
110.89	111.2	111.84	111.23	111.4	110.85	111.01	111.2	112.25	112.14	112.35	110.68	108.47	110.71	111.84	112.19	110.14	111.84	113.01	110.61	110.99	111.53	109.53	110.82	111.41	111.26	112.14	111.25	111.82	111.62	109.46	111.24	110.86	110.77	109.84	110.45	112.69	111.85	113.11	110.64	111.87	111.36	110.5	111.11	111.41	110.32	111.09	109.95	112.19	110.88
99.718	101.14	100.27	100.14	99.33	99.802	100.25	98.824	100.83	99.457	98.455	100.14	98.882	98.112	98.762	98.577	100.45	99.574	99.511	98.875	99.03	100.29	100.49	100.7	99.713	99.057	100.96	101.1	99.774	99.852	100.08	99.49	99.254	100.06	99.879	101.13	100.05	96.76	99.383	98.634	101.38	99.203	99.688	101.68	99.411	97.816	99.195	100.36	99.531	100.36
106.05	106.61	105.97	108.08	107.57	106.55	107.39	106.81	107.27	107.1	106.54	105.88	104.29	106.85	106.11	104.56	106.64	106.85	107.94	107.14	108.22	106.67	105.25	105.27	107.35	108.06	107.56	106.99	106.03	106.05	104.99	106.86	105.64	105.06	106.85	106.46	105.36	107.34	105.19	107.34	106.95	107.01	107.87	106.29	106.07	107.01	105.57	105.69	106.42	106.6
106.32	105.29	106.28	105.54	105.63	104.72	105.65	104.89	105.72	106.75	105.99	104.35	105.62	107.17	103.93	106.96	106.26	106.55	104.33	104.64	105.31	104.84	106.03	105.03	105.53	105.67	104.74	105.27	105.4	105.76	103.88	104.82	105.27	104.49	104.67	107.44	105.95	106.18	105.83	106.1	105.8	105.11	106.77	105.15	103.91	105.79	106.55	106.12	105.01	104.45
104.96	105.22	106.16	104.79	107.03	103.83	104.56	104.28	104.22	106.58	105.85	105.7	106.21	105.13	105.49	105.12	105.24	105.62	105.74	104.87	107.62	104.89	105.81	105.42	104.6	104.65	105.03	104.65	105.14	104.19	104.66	104.06	106.68	106.96	106.67	104.99	105.6	105.06	106.63	106.62	104.85	103.83	105.52	105.21	105.32	105.96	106.75	105.37	105.81	105.15
110.42	110.58	110.14	108.67	110.37	109.61	109.2	110.58	110.23	109.3	110.35	110.09	109.73	111	110.53	111.69	110.08	108.96	110.89	111.17	108.85	110.74	108.84	110.27	108.68	109.16	109.11	109.1	109.39	110.6	109.55	110.19	110.59	109.7	109.36	109.48	110.8	111.32	109.29	111.87	110.78	109.43	110.24	110.15	109.98	110.18	109.47	110.77	109.61	112.45
106.65	105.23	106.68	104.92	107.21	105.83	105.36	106.16	107.68	105.33	106.49	105.64	105.18	107.99	106.74	104.85	105.97	106.17	107.45	106.11	106.49	106.55	107.4	105.68	104.41	106.4	106.08	105.57	106.08	106.04	105.77	107.76	107.54	105.7	105.53	106.21	105.85	107.22	106.87	105.4	105.56	105.33	104.46	104.96	104.67	104.72	107.46	105.66	106.07	105.83
106.55	106.09	106.57	105.8	106.13	106.48	108.12	106.51	105.11	106.77	103.88	105.98	105.93	106.28	107.36	105.75	107.46	105.33	106.62	106.13	106.61	106.46	106.75	108.21	105.9	106.48	104.98	108.37	106.53	106.86	106.53	106.47	105.97	106.32	105.81	107.62	105.36	106.33	106.46	106.5	105.26	104.6	106.39	107.64	107.62	106.19	106.27	105.75	106.2	105.34
111.63	109.97	110.83	108.97	109.57	110.43	110.07	109.95	110.57	108.46	110.55	108.97	109.64	109.69	108.44	108.62	110.72	109.64	112.11	110.99	110.7	110.47	111.74	110.26	111.91	110.82	110.55	110.12	110.15	111.89	109.49	110.22	111.92	110.96	109.95	110.41	110.72	111.66	111.47	111.3	110.57	109.84	110.58	111.36	112.1	110.33	112.2	112.48	109.95	111.02
105.5	106.3	107.11	106.08	106.6	105.76	105.09	107.04	107.12	107.13	107.33	107.51	107.09	105.93	106.03	106.53	105.89	105.85	105.24	106.79	105.72	106.59	107.34	108.76	106.55	108.28	105.41	106.14	106.13	105.81	105.45	105.6	107.04	105.64	106.75	107.53	106.57	106.02	106.83	105.03	106.22	105.61	107.97	106.9	106.91	105.27	107.23	106.63	106.93	105.78
105.89	105.74	107.09	105.16	105.95	105.58	102.97	105.68	107.44	105.62	105.41	105.15	106.26	106.57	105.63	105.13	106.23	106.29	105.91	107.67	106.36	106.6	105.34	105.01	105.59	105.98	105.35	104.93	105.74	106.97	105.97	106.91	105.7	105.85	104.82	104.85	106.8	106.6	104.23	105.58	106.89	105.3	105.4	105.79	106.49	107.03	105.79	106.47	105.77	107.47
106.38	103.95	104.07	104.96	106.08	106.73	105.55	104.54	105.93	106.91	104.5	105.47	105.6	106.58	105.13	105.11	104.8	104.82	106.34	107.07	106.25	105.54	106.58	104.61	105.46	104.56	105.94	103.99	108.08	104.68	106.25	106.65	105.53	104.64	104.86	107.35	105.19	105.9	105.39	105.22	106.44	105.33	105.1	105.02	105.24	107.24	104.82	106.82	105.21	104.89
100.13	101.07	103.44	102.95	100.93	100.17	99.759	100.64	100.67	101.84	101.18	100.55	100.67	102.69	100.28	101.82	99.521	101.64	101.59	101.12	101.17	101.95	100.37	102.15	101.69	100.23	101.27	100.85	99.24	100.33	100.11	101.9	102.07	101.55	101.13	100.22	102.32	102.63	97.676	100.4	102.02	100.1	100	101.28	101.2	101.95	102.26	101.2	101.75	100.71
110.64	110.13	108.84	109.83	109.9	109.24	111.61	110.68	110.3	111.75	109.83	110.01	110.64	108.99	110.78	111.56	111.4	110.88	109.17	110.2	109.9	111.57	111.42	112.16	110.09	110.26	109.98	111.29	112.89	110.08	110.83	109.73	110.37	110.25	108.45	109.97	110.02	112.2	110.02	111.08	109.93	109.43	109.4	110.64	111.2	111.55	111.28	110.69	111.77	110.7
106.22	106.34	105.26	105.91	106.78	107.41	105.03	108.1	105.01	106.88	107.52	106.83	105.66	105.29	106.73	106.61	106.04	107.54	107.96	104.88	107.26	106.22	107.29	107.54	106.5	106.26	105.92	106.95	107.35	107.47	107.27	107.97	106.09	106.25	105.2	106.21	105.25	106.88	106.41	105.3	105.4	106.27	104.95	107.88	107.48	105.71	106.71	107.02	104.98	106.28
105.15	106.66	106.71	105.78	106.01	105.12	104.48	104.88	104.04	105.18	106.16	105.19	105.97	105.22	103.11	103.57	106.14	105.64	105.45	104.31	104.74	105.88	103.96	105.57	104.33	105.42	105.12	104.97	105.67	104.57	106.23	104.83	105.6	106.15	105.46	105.16	105.91	106.48	103.95	105.04	105.28	106.38	106.14	104.83	104.08	105.03	105.01	103.47	103.24	105.89
112.16	111.67	111.75	111.32	112.24	110.93	109.88	112.86	111.55	110.56	112.01	112	111.26	111.8	112.94	111.71	110.3	112.43	111.47	110.02	112.07	110.16	112.43	112.88	111.78	111.53	111.98	111.54	113.47	112.41	111.92	111.75	111.73	113.12	110.89	109.41	112.49	112.3	111.99	110.4	111.3	110.54	112.62	111.13	111.08	111.8	112.25	111.65	111.91	113.65
106.41	107.17	107.3	105.59	105.99	105.59	106.85	107.14	105.87	105.78	107.74	106.09	106.69	105.98	106.52	106.34	107.08	106.31	105.88	107.88	107.14	105.67	104.89	108	107.38	106.07	105.43	105.91	105.92	106.84	107.46	108.24	104.44	105.95	105.99	106.12	107.72	106.39	108.08	106.54	106.5	106.97	106.93	108.55	107.47	107.73	104.69	105.73	107.05	106.66
107.38	107.12	106.65	105.86	105.53	104.69	104.84	104.27	105.41	104.36	104.16	105.54	105.41	104.36	107.18	104.7	105.64	105.32	104.77	104.61	106.06	105.99	105.35	105.41	104.08	105.75	106.35	104.49	104.85	104.89	106.45	106.8	105.73	105.54	106.26	106.61	105.42	106.25	105	106.19	104.03	103.31	104.87	105.44	105.05	107.12	105.42	105.89	105.61	104.9
100.16	99.052	97.453	100.16	100.27	99.248	100.65	99.753	98.615	100.1	100.29	99.695	99.928	99.872	99.383	100.52	99.552	99.485	98.693	102.54	99.49	99.912	100.32	99.321	98.307	101.21	98.66	98.554	99.475	98.619	100.42	99.272	100.68	100.34	98.177	101.29	99.16	100.05	101.11	99.126	99.259	100.61	99.851	99.844	100.49	99.425	99.956	100.69	100.74	99.213
106.35	107.2	106.08	107.16	106.15	107.14	107.04	106.69	105.35	105.58	106.95	108.42	106.68	106.54	107.11	107.04	107.8	107.74	106.18	106.44	107.92	108.02	104.22	107.08	104.95	107.66	106.87	105.37	106.58	108.04	105.22	104.58	105.79	106.8	106.78	106.43	106.15	107.93	106.66	105.72	105.96	105.1	105.38	107.49	105.07	105.74	104.35	105.83	108.16	106.35
112.21	111.48	110.99	112.77	110.2	111.86	112.87	111.44	113.43	112.38	111.14	112.74	112.08	110.14	110.96	110.64	111.85	113.1	110.46	112.52	111.5	111.33	109.23	111.62	111.64	112.96	109.7	110.21	110.13	110.11	108.45	112.25	110.96	111.32	110.43	111.7	113.08	112.11	110.52	111.07	110.74	110.72	111.59	112.18	111.29	110.79	112.06	112.02	111.77	110.76
112.3	112.16	109.54	111.42	111.51	111.83	109.84	110.43	112.11	110.99	111.71	110.13	112.57	113.15	111.72	110.97	112.27	112.46	111.28	112.28	110.85	111.61	112.04	110.91	110.14	110.3	111.91	110.98	112.23	111.13	111.5	110.76	112.67	111.85	111.33	112.43	109.78	111.56	112.01	111.81	113.3	109.95	113.25	110.74	111.32	111.54	109.82	110.9	112.83	112.75
108.89	108.8	109.2	109.48	109.63	110.12	108.97	111.09	109.27	108.02	109.41	109.47	108.96	108.93	109.54	109.46	109.66	110.24	109.12	111.04	110.6	110.35	109.03	109.39	109.94	110.17	110.1	110.33	108.26	110.32	108.39	110.63	109.93	110.24	111.24	109.52	109.51	109.17	111.25	109.69	109.51	109.73	111.4	108.62	110.47	109.22	109.51	110.46	110.32	109.44
104.58	106.88	104.87	105.55	106.43	106.12	106.96	105.88	105.75	103.54	106.87	105.35	107.04	106.35	106.48	105.3	105.17	105.85	105.51	104.18	106.12	105.74	105.2	105.48	106.45	106.52	106.14	105.24	105.61	104.23	104.98	105.7	103.98	104.25	105.69	105.9	105.69	106.81	105.06	106.73	105.45	105.49	106.26	104.6	105.38	105.45	105.24	105.33	105.44	105.85
104.17	103.99	104.24	104.08	104.73	105.92	104.04	104.83	103.58	103.91	104.12	103.08	105.08	104.86	104.32	102.59	104.01	104.49	103.78	103.27	103.74	103.49	105.85	103.66	104.31	103.34	104.5	102.79	102.98	104.15	104.31	105.26	104.28	103.93	104.71	103.92	104.25	103.4	105.85	104.68	102.54	103.78	102.7	103.92	104.53	103.97	104.53	103.38	103.7	104.07
105.25	105.74	106.52	107.22	106.03	106.13	106.77	106.06	106.93	105.05	106.08	106.38	104.65	106.62	104.54	106.91	106.89	106.77	105.97	107.04	105.43	105.28	106.58	106.68	107.33	107.47	104.39	106.71	107.69	105.09	106.16	106.48	105.83	106.78	106.27	105.19	105.97	106.06	106.76	104.86	106.63	105.96	106.6	106.15	105.87	103.63	107.09	107.03	107.17	105.71
112.12	112.7	113.82	111.92	111.73	109.75	111.44	111.3	112.75	110.66	112.74	109.89	111.62	112.22	112.31	109.65	111.7	112.8	112.53	112.05	114.19	111.29	112.29	112.47	112.29	111.5	111.32	110.65	110.94	113.06	111.92	112.82	111.8	110.61	111.03	112.4	111.33	112.82	112.57	112.54	112	112.36	110.21	112.67	112.6	111.3	111.54	112.2	111.4	112.86
106	104.73	105.7	105.69	105.93	104.46	104.23	105.19	104.63	105.2	103.85	105.18	107.36	106.22	105.26	105.63	105	104.74	106.16	104.61	106.53	106.24	105.5	104.67	105.38	105.34	106.32	105.25	105.89	104.12	106.39	105.3	105.26	103.79	107.09	105.85	106.11	105.89	105.44	105.78	106.74	106.63	105.05	106.53	107.79	107.62	106.55	106.68	105.94	105.49
106.49	104.16	105.86	107.17	104.67	104.16	104.33	105.92	106.02	106.44	106.89	107.18	106.13	104.79	106.48	104.41	106.78	105.77	107.37	105.88	105.88	105.1	104.38	104.91	104.62	105.93	106.03	104.99	105	104.7	105.54	104.53	106.23	105.21	104.17	106.14	104.46	105.05	105.15	105.83	106.26	105.64	105.36	106.58	106.32	105.52	104.46	106.55	105.57	105.69
106.64	103.92	106.26	104.93	106.47	106.29	106.04	107.97	107.07	105.99	107.03	106.2	106.94	105.87	106.51	104.7	106.71	106.13	105.98	105.99	105.76	105.41	106.28	106.57	105.67	106.23	104.36	106.99	105.54	105.82	107.37	107.3	105.87	106.12	107.01	106.04	105.76	105.63	106.5	105.39	107.13	106.95	105.17	106.95	107.61	107.56	106.39	106.97	105.82	106
106.7	104.19	105.57	105.7	105.55	105.62	103.39	106.4	105.24	105.64	108.04	106.96	105.75	105.58	104.54	105.5	106.1	104.46	104.67	107.07	106	104.98	104.27	105.86	107.21	104.6	105.46	106.88	106.04	106.47	105.03	106.51	104.84	106.02	105.77	105.66	106.99	105.09	105.99	105.55	105.34	106.39	106.66	105.49	105.71	106.15	104.77	105.88	106.71	104.77
110.88	110.43	111.69	112.11	112.48	111.38	111.19	110.51	111.71	111.08	110.55	112.65	110.91	110.33	112.78	111.6	111.17	110.1	112.89	110.71	112.21	112.59	110.53	111.67	110.78	111.37	112.27	111.79	111.19	110.5	112.09	111.86	110.69	110.72	110.35	112.79	111.07	110.54	110.66	112.13	110.42	112.1	113.66	112.54	110.96	111.05	111.62	110.46	112.8	111.5
113.17	110.65	111.53	111.67	111	112.4	110.8	109.89	110.26	110.95	110.33	111.05	112.41	111.88	112.22	112.39	110.79	112.39	113.89	109.88	110.84	111.67	112.44	111.44	110.23	112.31	111.02	112.37	110.56	110.13	111.36	110.99	111.24	111.16	112.67	111.92	111.51	111.33	110.73	112.28	110.76	111.94	112.31	112.03	109.49	112.03	110.84	111.04	112.58	112.4
113.49	110.74	112.33	110.87	111.34	114.83	111	111.48	110.78	111.12	110.55	112.57	110.66	112.45	112.14	111.52	110.28	111.11	109.88	111.84	112.8	112.55	112.42	112.16	112.29	110.64	110.65	110.56	112.83	109.65	110.57	112.9	111.58	111.19	112.08	110.51	110.33	111.18	110.34	110.49	110.53	110.88	110.74	111.72	112.06	110.79	109.98	113.03	112.52	111.82
101.93	101.09	101	101.42	100.39	101.26	100.59	99.88	100.27	99.989	100.44	102.5	100.02	99.232	99.893	100.49	100.98	101.68	99.463	100.13	99.715	98.257	99.596	99.622	99.622	100.83	99.74	100.66	98.872	100.8	102.67	100.7	100.94	100.1	99.364	98.402	100.47	100.28	99.909	99.732	98.108	100.39	98.642	101.45	99.756	98.379	101.55	99.969	101.03	100.22
105.15	107.01	105.51	106.91	105.47	105.1	106.86	105.26	104.5	105.71	105.58	104.89	105.05	106.2	106.37	107.19	105.01	106.9	107.06	106.76	106.86	106.46	106.79	107.1	105.03	106.51	104.67	107.16	105.7	107.19	106.66	106.29	106.33	106.57	107.36	104.83	105.79	104.47	106.56	106.55	105.16	105.61	107	106.31	107.03	106.1	106.06	107.66	106.46	107.46
107.37	106.3	105.55	103.44	104.35	104.73	106.41	105.03	106.89	104.55	105.99	105.71	105.34	105.25	104.34	105.48	105.6	104.56	105.31	105.02	105.17	105.09	105.43	106.76	105.18	106.76	105.02	106.59	105.58	105.67	104.86	104.84	106.16	105.98	105.67	105.02	104.73	104.77	103.52	105.25	104.24	105.45	104.39	105.47	104.83	108.19	105.58	104.09	105.75	106.29
104.81	106.77	103.96	106.85	107.92	105.56	106.37	105.75	104.94	106.49	105.55	106.76	106.2	105.89	106.29	107.32	104.4	107.16	107.04	104.55	107.41	105.78	105.45	106.63	106	105.35	105.62	105.49	103.35	106.6	103.76	106.56	105.11	106.46	105.61	104.87	104.56	106.75	106.41	104.89	105.38	107.29	105.95	106.9	106.35	107.29	106.8	106.18	106.65	105.87
106.14	106.15	104.85	106.25	106.4	107.15	106.74	106.27	105.17	106.27	104.78	105.08	107.13	107.18	106.19	107.16	105.94	105.92	104.85	107.74	107.91	106.86	105.03	105.22	105	105.18	104.07	107.21	105.95	106.03	106.83	105.9	104.52	106.76	107.03	105.94	106.61	105.95	109.3	105.41	104.5	105.73	105.15	107.43	106.57	105.38	106.63	105.99	107.12	103.55
106.02	107.04	104.49	103.51	106.82	104.67	105.56	106.6	104.93	104.82	106.44	105.54	106.21	106.18	104.91	105.28	104.11	104.28	107.34	106.24	106.92	105.6	105.59	105.85	104.34	105.4	106.8	105.22	105.44	106.56	106.51	104.13	105.89	106.72	105.91	105.91	106.13	107.09	104.89	106.19	105.61	105.71	104.86	105.75	105.94	105.44	103.47	105.72	105.36	106.92
110.43	110.41	110.23	110.59	110.42	110.72	110.57	111.22	111.52	110.34	111.44	109.25	108.77	110.19	111.33	109.68	110.75	110.31	110.67	109.67	110.78	111.73	111.18	110.67	109.84	109.61	110.09	111.47	111.72	110.54	110.73	110.46	108.96	110.62	110.4	110.12	109.61	110.51	111	111.02	110.17	111.31	109.84	110.48	111.24	111.72	110.23	109.46	111.02	109.19
109.62	110.42	111.01	110.93	110.73	111.65	111.75	109.9	108.97	111.9	110.01	108.94	108.78	113.06	111.03	109.23	110.37	109.79	111.26	111.4	111.2	109.79	110.93	109.81	110.41	109.71	110.66	109.33	109.48	109.76	110.74	110.65	110.2	112.76	110.25	109.51	109.85	109.14	110.22	110.59	110.36	111.21	109.65	113.08	109.47	110.68	110.68	109.8	112.43	110.97
107.31	106.6	104.91	106.51	106.54	107.25	105.92	107.96	104.96	105.89	108.07	106.47	106.1	105.9	105.51	106.77	105.24	107.15	104.51	107.05	105.6	105.95	108.2	106.71	105.55	106.43	106.16	105.54	105.27	107.28	107	105.25	105.87	106.8	105.59	103.51	106.06	105.31	104.04	105.54	107.3	106.78	105.81	104.5	105.41	106.89	107.75	107.7	105.02	107.08
103.75	105.56	105.24	104.45	104.73	105.37	104.8	105.05	103.65	105.68	105.35	104.59	105.15	104.8	105.3	104.78	104.14	103.69	106.41	105.11	104.73	103.85	105.29	105.71	105.15	105.29	104.98	105.31	105.78	105.04	104.81	104.49	105.44	104.8	105.79	104.8	105.24	105.02	104.56	104.07	105.74	105.86	104.83	105.14	105.22	106.1	105.32	104.56	104.54	104.59
105.67	105.47	104.27	104.1	105.57	105.82	104	102.58	103.64	103.95	103.62	103.84	104.9	103.66	102.23	104.81	105.14	105.43	104.97	104.5	104.85	104.2	103.53	106.13	104.06	104.29	104.92	103.9	104.08	105.93	106.93	105.24	103.28	104.05	105.34	106.34	103.12	106.51	105.77	103.28	104.4	105.45	105.24	104.35	104.01	105.93	104.75	105.07	104.21	106
105.1	104.91	105.75	105.07	106.04	105.93	106.61	104.16	105.73	107.58	104.29	107.01	105.26	105.4	105.6	106.66	105.73	106.2	104.82	106.57	104.55	103.74	106.4	104.67	104.15	106.08	105.91	106.38	104.8	106.3	105.86	106.03	103.39	104.52	104.84	106.64	107.16	105.23	104.9	104.72	105.31	104.91	105.25	105.98	104.5	105.55	105.23	103.57	107.32	106.21
111.02	111.13	110.77	109.04	110.64	110.26	110.24	112.94	111.49	110.71	110.97	112.54	112.58	112.03	111.36	110.42	111.45	110.98	111.89	110.97	111.62	110.44	111.47	110.44	112.96	111.05	112.14	110.87	111.76	112.38	112.37	111.2	113.52	111.95	112.65	111.11	112.89	112	111.14	111.35	111.88	112	111.68	110.76	111.57	111.26	111.74	110.87	111.88	111.17
105.31	104.37	104.98	105.55	104.61	104.63	105.19	104.14	105.28	106.14	105.36	105.75	106.08	105.33	106.12	105.37	104.96	107.39	107.37	105.99	106.43	106.02	107.14	104.85	106.55	107.09	105.31	107.75	105.71	106.63	105.76	105.95	105.71	104.6	104.67	105.29	104.5	105.38	105.17	105.45	105.14	105.43	104.48	106.13	106.12	104.26	105.5	106.18	106.54	105.76
110.97	113.94	112.12	112.77	111.67	113.66	111.77	111.67	110.47	111.63	113.49	113.34	112.92	110.91	111.68	111.63	112.42	112.06	110.42	110.04	114.31	111.42	111.48	110.7	113.12	111.86	111.56	113.1	110.53	111.73	112.79	111.42	110.16	109.83	113.02	112.55	110.92	111.16	111.99	112.98	111.66	111.66	112.28	110.44	113.07	111.21	113.07	113.27	113.05	110.84
105.02	107.2	106.74	106.57	107.18	107.02	105.93	108.19	107.34	104.78	108.59	106.53	105.63	106.57	105.72	105.56	105.19	106.98	107.36	106.69	104.4	105.19	106.62	106.5	105.96	105.62	106.21	104.63	106.85	107.33	105.44	106.33	106.84	105.93	106.54	106.65	106.1	105.96	107.05	106.07	105.95	105.47	105.76	106.66	106.93	105.23	105.4	105.75	106.66	109.12
111.24	111.62	111.85	112.49	110.58	110.97	112.21	111.54	111.9	112.41	110.97	111.89	111.03	112.33	112.4	111.64	111.78	112.11	113.14	112.48	113.19	111.51	109.7	111.74	112.24	112.12	110.84	111.01	112.39	112.47	111.63	111.4	111.65	113.8	111.89	111.39	112.23	112.89	111.75	111.7	110.01	112.75	112.67	111.83	111.91	110.98	110.79	112	112.33	112.8
105.87	105.51	106.42	107.37	104.88	106.02	105.1	105.75	104.68	106.25	105.36	106.08	103.91	104.82	105.91	104.83	106.12	104.01	104.55	106.64	105.56	105.86	103.74	104.09	105.17	106.15	103.96	106.6	106.37	105.88	105.59	106	105.57	106.44	103.25	104.45	104.3	104.79	105.9	104.55	106.34	106.78	106.04	104.79	104.33	106.14	106.2	105.4	103.77	105.73
105.13	103.04	103.99	105.32	102.6	104.29	104.77	106.4	104.11	104.86	104.02	103.96	105.76	104.06	105.48	106.37	104.16	104.41	104.31	103.9	103.99	105.99	104.4	104.97	104.98	105.12	104.13	104.95	105.11	105.88	105.09	105.48	105.47	105.5	104.78	106.03	105.42	104.57	104.58	103.86	104.58	104.98	104.41	103.83	104.61	104.2	105.18	103.77	104.77	103.91
105.33	105.07	106.08	106.37	105.29	106.72	105.38	107.26	104.3	104.6	105.58	104.34	103.89	103.77	105	106.29	105.84	105.42	105.86	106	103.47	107.63	104.79	105.4	106.29	105.29	105.51	106.63	104.95	106.94	106.03	105.64	105.33	106.52	106.2	104.94	104.6	104.88	103.37	105	104.04	105.74	106.07	104.79	106	105.33	104.95	106.46	106.62	105.75
104.65	105.25	107.82	105.92	106.18	106.7	105.32	105.1	106.98	107.05	105.43	105.18	105.18	105.25	105.92	104.92	105.38	106.42	105.56	105.86	105.15	106.22	103.33	105.27	104.18	106.26	104.76	105.66	105.53	104.63	106.88	104.62	104.59	104.76	107.56	106.66	104.71	107.15	105.96	105.6	106.42	104.54	107.84	106.45	105.37	104.75	105.95	106.39	105.71	105.08
105.87	106.55	106.64	105.71	105.17	104.92	105.08	106.56	106.32	105.27	108.01	104.5	107.19	105.64	105.89	105.36	105.77	105.97	105.8	106.5	106.02	106.47	106.51	106.5	107.54	105.31	106.42	106.66	106.68	105.98	107.67	105.71	105.95	104.56	107.05	105.46	106.41	106	105.28	107.65	103.86	106.66	104.7	107.06	105.05	105.19	105.38	106.04	105.21	106.33
106.04	105.98	105.78	107.36	107.62	105.61	106.33	106.62	106.76	105.73	106.42	106.42	106.54	105.65	103.87	106.08	106.39	107.64	106.85	105.98	105.71	106.93	106.08	105.07	105.63	104.41	105.79	108.46	105.14	106.16	105.4	105.5	104.86	106.12	106.15	106.67	104.46	105.71	107.07	106.63	105.29	105.02	106.07	106.22	105.1	106.96	107.02	106.93	106.62	106.34
111.31	110.98	111.28	111.17	111.05	110.5	110.52	110.23	112.65	109.94	111.14	111.66	113.01	111.18	111.57	110.83	111.52	111.54	110.54	109.69	109.73	110.36	111.75	110.48	111.87	110.97	111.73	111.51	112.78	110.48	111.05	111.63	113.61	112.21	111.7	111.64	111.93	110.09	111.09	110.5	109.96	110.66	110.19	111.75	111.75	112.41	111.55	111.14	111.46	111.47
105.57	105.13	106.26	108.05	104.99	107.72	105.29	106.55	108.07	106.88	106.4	106.64	105.61	107.09	106.06	105.76	105.35	106.58	108.46	106.41	105.52	106.71	105.84	105.89	105.52	105.24	106.94	107.79	104.29	104.59	105.64	105.47	106.47	106.12	106.19	108.21	106.16	107.03	105.75	105.04	106.22	106.06	106.65	106.15	107.34	105.11	105.57	106.07	104.86	105.74
101.2	101.61	99.694	101.07	100.44	99.557	101.25	100.76	100.73	102.05	101.2	100.97	100.69	102.59	98.818	99.671	100.9	102	100.28	100.57	102.64	100.4	100.47	99.059	101.44	100.22	101.09	101.67	99.637	100.23	102.54	100.71	100.2	100.5	102.37	100.45	101.08	101.26	99.29	100.99	100.93	100.18	99.899	100.45	102.27	100.79	99.985	100.45	100.56	101.02
110.64	112.59	111.86	112.13	111.86	113.21	110.63	113.66	111.09	112.92	113.27	113.9	111.52	111.44	112.12	113.31	111.82	111.89	111.92	112.49	112.17	111.88	113.86	112.09	111.3	113.71	113.24	110.51	111.71	112.34	112.41	110.61	111.86	111.6	111.32	112.54	111.68	112.33	111.06	112.19	110.88	111.58	111.44	112	112.25	112.88	111.71	111.56	110.26	110.45
104.93	106.58	105.92	104.97	106.01	106.39	105.16	105.1	106.22	107.89	106	107.19	105.98	103.52	107.16	107.02	106.15	105.41	105.68	106.57	106.87	105.76	105.98	105.76	104.94	105.64	104.04	105.13	106.25	106.8	105.09	105.97	105.88	105.75	105.32	105.14	105.48	104.91	106.51	105.81	106.34	104.93	103.31	106.18	106.27	105.15	105.75	105.11	106.81	105.07
107.39	105.61	107.03	107.32	106.66	106.32	105.64	107.96	106.54	106.85	105.54	106.98	106.06	105.82	106.01	106.62	106.75	106.24	107.34	107.29	104.43	106.76	107.79	106.57	108.3	105.68	105.54	106.05	106.57	106	105.07	105.79	106.37	106.72	106.35	105.05	106.94	106.18	107.98	106.27	106.22	107.51	105.87	104.94	103.86	107.22	106.44	108.69	107.24	105.02
99.24	101.23	101.23	101.24	101.36	100.62	100.41	100.27	99.987	98.797	100.83	102.27	101.86	99.653	102.33	102.16	99.941	99.745	100.36	100.76	99.472	99.827	101.39	101.79	100.36	99.456	99.733	100.65	100.35	101.34	100.49	99.438	100.58	102.49	100.4	103.25	99.796	101.11	99.024	101.16	100.45	100.13	100.57	101.36	100.32	101.31	99.785	99.662	100.47	100.87
108.03	107.07	107.38	105.31	105.65	106.94	106.75	107.01	106.1	105.44	104.25	105.47	107.71	106.58	105.89	106.93	106.86	105.39	106.86	107.12	106.07	106.62	107.62	107.18	106.79	107.9	107.24	106.21	105.58	106.36	106.92	107.09	106.32	106.66	105.14	107.36	107.13	106.93	107.56	106.91	107.8	107.25	104.58	106.12	105.96	105.59	106.55	109.41	106	108.89
105.07	105.3	105.7	103.54	105.78	106.2	105.02	104.51	105.97	104.45	105.02	106.35	104.93	105.04	105.24	104.63	105.24	106.13	106.32	103.59	104.48	104.83	107.64	103.94	106.53	104.97	105.48	106.28	105.75	104.73	105.82	106.74	106.26	104.69	104.79	106.15	104.58	105.86	105.65	105.31	106.57	107.01	105.13	105.01	106.68	104.16	104.97	104.26	106.19	104.55
105.83	105.17	107.9	108.13	107.38	107.17	105.84	106.58	106.13	106.42	105.2	105.71	107.58	106.04	106.08	106.14	104.8	105.14	106.78	107.21	104.62	106.04	106.94	106.68	107.08	106.07	106.32	106.23	105.82	105.59	106.09	105.9	105.93	105.35	107.08	105.88	106.08	107.33	106.3	107.18	106.3	106.4	105.83	107.06	107.63	107.17	107.28	106.15	105.78	107.67
112.83	113.31	112.55	110.89	111.75	113.63	111.24	111.52	113.63	111.11	110.41	111.74	111.74	113.55	111.26	112.9	113.07	111.65	111.86	111.86	111.45	112.27	110.33	111.25	113.15	111.01	114.23	111.27	111.72	111.47	111.83	111.58	113.03	110.59	112.64	112.43	109.97	109.66	112.28	113.07	111.5	111.69	111.81	111.51	111.62	111.62	111.99	112.83	112.78	110.85
104.5	106.21	104.35	105.56	105.67	106.45	106.21	106.64	106.49	106.94	105.41	107.04	106.36	106.13	106.64	104.39	106.19	104.96	105.32	105.84	105.02	106.21	103.66	104.33	104.86	105.68	105.93	106.4	105.63	105.01	107.02	106.01	106.16	105.58	105.92	105.15	105.73	106.47	106.96	106.09	105.12	105.05	105.66	106.75	105.35	106.09	104.64	106.63	104.56	105.06
99.621	101.29	99.526	99.674	100.22	100.01	99.016	100.73	98.682	100.18	98.65	98.471	100.42	100.64	99.886	99.769	99.238	99.622	100.82	101.75	99.248	97.807	98.951	99.445	99.899	99.488	100.07	100.48	100.34	100.38	100.18	99.457	98.309	100.44	99.861	100.64	98.994	99.331	98.373	99.739	99.445	99.665	99.937	97.988	99.792	99.85	98.383	98.659	100.73	99.562
112.33	110.95	111.97	109.82	110.97	111.25	111.24	111.36	110.12	112.34	111.14	109.93	111.21	111.74	111.89	112.33	110.39	109.35	112.4	111.45	111.28	111.24	110.82	111.82	110.32	110.06	112.8	112.16	110.08	110.6	110.82	111.84	112.88	109.7	110.05	109.35	110.56	113.01	111.47	111.29	110.92	110.89	111.12	110.16	108.92	111.45	111.07	111.63	111.57	111.56
114.92	117.13	116.5	115.62	114.83	115.41	116.66	116.28	117.41	114.91	115.12	115.14	116.61	117.15	116.43	117.83	115.19	115.81	117.42	114.63	115.85	116.02	116.64	116.21	115.22	116.41	117.11	115.87	116.69	114.63	117.4	116.71	115.95	116.03	114.88	115.52	115.59	115.43	116.3	117.11	115.7	116.45	116.73	118.08	116.6	116.65	117.06	115.54	117.8	115.82
108.32	108.25	108.33	106.89	106.19	106.66	106.43	108.09	106.88	107.81	107.09	106.06	106.74	105.94	107.29	106.19	106.52	108.82	106.92	106.41	107.36	107.04	107.28	106.21	108.4	107.59	105.79	109.63	106.63	105.67	108.16	106.68	108.36	107.69	106.3	105.11	107.19	105.23	107.33	107.25	107.83	107.5	106.67	110.16	107.39	107.26	106.1	106.12	106.83	106.04
111.49	110.61	111.24	112.28	111.65	111.1	111.3	112.47	112.96	111.38	111.61	111.81	110.22	109.3	110.47	112.47	110.06	110.86	110.93	110.46	108.35	110.91	111.9	110.53	111.5	110.51	110.7	111.76	111.08	111.61	109.66	111.78	111.3	111.78	110.65	112.44	112.66	112.17	110.66	110.98	111.66	110.73	111.05	111.14	111.49	111.22	110.04	110.02	112.45	111.78
105.39	106.15	105.53	107.6	106.74	106.03	106.76	106.52	105.73	104.4	105.35	104.14	104.23	106.49	104.8	106.78	106.91	104.65	106.13	105.38	105.71	105.32	105.77	106.7	106.2	105.3	105.13	106.33	107.64	105.94	104.58	105.8	105.55	105.62	105.42	106.5	106.01	105.19	105.84	105.6	106.07	104.75	105.12	106.93	105.54	103.81	105.99	105.42	105.72	107.22
112.97	110.86	111.51	111.04	112.72	112.39	110.63	111.29	111.12	110.77	110.78	113.43	109.52	109.73	111.54	112.08	110.88	112.39	110.78	109.77	110.78	111.06	111.97	111.41	111.32	112.71	112.53	112.55	111.11	112.83	112.62	112.06	111.12	108.55	111.06	111.97	111.12	111.52	111.26	113.11	111.1	111.32	111.61	111.68	112.17	112.37	111.54	111.11	110.44	111.56
105.71	105.39	105.84	104.71	104	103.66	105.55	106.65	105.5	105.29	105.13	104.39	105.92	105.53	107.06	106.46	105.25	106.71	104.06	105.93	106.32	106.08	105.74	104.9	106.61	105.35	104.13	106.28	106.82	106.13	104.73	106.02	106.54	106.22	103.45	106.48	105.33	106.43	106.67	105.66	106.22	103.9	107.57	107.02	105.66	106.28	105.59	106.31	105.31	104.88
105.08	105.83	106.78	106.56	103.93	105.77	106.31	104.73	105.59	106.5	105.76	105.12	105.57	105.2	106.29	105.9	105.44	106.48	106.46	106.18	104.22	105.13	106.74	105.29	104.69	104.68	109.27	106.67	105.15	106.84	105.58	105.77	106.1	104.8	106.71	104.42	104.98	107.25	105.26	106.04	105.99	105.88	104.05	103.54	106.1	106.04	105.53	106.21	106.37	107.31
110.3	113.12	111.84	111.74	111.07	110.75	112.32	111.74	112.95	111.41	112.16	113.79	112.37	113.17	112.8	112.04	110.75	112.53	113.59	111.5	111.89	110.8	112.03	112.93	110.95	112.32	112.03	110.41	111.09	113.01	112.82	112.84	111.53	111.4	113.13	112.22	113.24	111.77	110.52	112.35	112.44	113.27	112.56	111.75	114.03	113.11	111.41	112.59	112.91	111.31
105.4	105.11	105.78	105.57	105.07	103.93	105.68	106.28	106.09	104.5	105.18	104.97	103.25	106.77	104.34	105.38	106.57	106.69	104.21	105.33	105.36	106.42	104.78	105.09	104.41	105.73	105.6	106.49	106.3	105.69	105.63	105.14	106.65	105.85	104.39	105.24	106.03	104.76	105.74	105.58	105.16	105.58	105.01	105.43	105.13	105.28	106.42	104.01	104.96	105.35
108.46	105.35	106.33	106.32	105.22	106.55	106.76	105.47	105.42	105.4	106.91	105.24	106.42	107.4	105.43	104.29	105.93	106.13	107.68	105.61	106.59	106.66	106.66	106.64	108.35	106.45	105.03	107.46	106.68	106.6	104.21	107.5	107.06	107.85	106.15	105.64	107	105.74	106.17	107.46	105.58	105.24	107.26	106.22	107.16	104.17	106.13	107.54	107.47	106.16
101.7	99.944	100.69	98.831	100.1	100.13	101.18	101.29	100.02	102.47	99.635	99.575	99.759	98.427	101.02	99.891	98.159	99.038	100.97	100.62	100.45	99.995	100.73	100.05	100.34	100.52	99.038	100.61	99.927	98.759	100.07	101.74	100.79	99.549	99.392	100.48	99.849	100.78	101.39	100.14	101.64	99.817	99.064	99.966	100.64	99.393	99.51	99.264	101.42	100.69
105.62	106.67	105.58	107.31	105.81	105.28	105.43	106.31	105.89	105.26	106.12	105.34	105.04	105.24	106	107.9	106.78	104.85	103.54	105.97	104.98	106.08	105.32	104.67	106.37	104.78	103.68	106.17	104.41	106.96	105.55	103.49	106.01	104.72	104.98	107.4	106.36	106.23	104.75	105.31	104.43	105.21	105.1	105.97	104.41	106.48	106.22	104.4	104.6	105.21
106.6	104.6	106.36	105.73	105.68	104.43	105.11	105.58	104.4	105.2	105.19	104.83	105.97	105.93	105.01	103.85	105.66	104.85	105.87	105.64	105.21	106.75	106.1	105.03	105.71	105.17	105.49	105.88	104.34	105.26	106.12	106.04	105.66	106.41	105.31	105.07	105.79	104.93	103.93	105.76	105.13	104.07	105.48	106	105.91	106.3	105.87	105.29	105.55	105.36
106.28	105.03	106.43	108.02	105.96	106.91	105.37	105.01	106.47	105.39	103.97	105.39	104.64	105.83	105.02	106.42	106.22	106.09	106.12	105.24	106.43	104.44	105.67	105.61	104.7	106.67	105.9	106.28	105.72	105.68	105.97	105.33	107.34	105.86	104.78	104.62	106.32	104.57	105.98	107.57	106.37	104.97	106.33	106.31	106.69	106.07	105.42	106.9	104.19	105.62
117.79	116.52	115.72	117.8	116.97	117.92	118.25	117.91	118.51	117.42	117.38	117.16	119.08	118.52	119.12	118.47	117.16	117.72	116.87	118.4	117.8	117.62	117.1	116.84	118.57	117.28	117.91	118.5	116.16	117.41	117.93	117.04	117.45	117.21	116.68	118.3	118.52	115.54	115.58	117.34	118.74	118.09	117.79	116.17	117.92	117.13	119.34	119.15	116.76	118.71
111.24	109.28	109.9	109.27	108.51	111.07	110.52	108.36	108.89	110.71	108.15	110.04	109.89	109.89	108.11	109.71	111.37	109.13	109.69	109.1	109.83	110.41	111.35	111.45	110.43	109.68	109.14	108.12	110.7	109.27	110.76	111.37	109.84	109.63	111.05	108.93	110.17	111.54	111.19	109.82	110.08	109.85	110.19	110.13	109.46	109.52	108.49	107.41	109.35	110.54
105.32	106.17	104.79	106	103.92	103.81	105.26	105.68	106.23	105.54	107.19	104.56	106	105.85	104.13	107.52	106.03	105.28	106.42	104.88	105.93	104.05	105.02	105.29	105.64	106.75	104.7	106.07	104.15	103.89	105.22	106.36	106.44	105.45	104.51	105.56	107.11	104.81	105.43	103.83	104.7	104.72	106.09	103.78	105.69	106.69	105.45	107.02	105.44	103.65
106.75	106.39	106.18	106.54	106.5	106.05	106.18	107.35	106.59	104.75	106.45	106.2	106.11	105.6	107.43	106.22	106.39	108.36	106.95	106.02	107.42	106.09	106.79	105.98	106.1	104.91	107.57	106.3	108.5	106.24	104.64	107.16	105.69	106.72	106.06	105.75	104.87	106.23	104.63	106.42	104.79	104.21	107.32	107.18	105.92	106.8	105.13	107.96	105.46	107.39
100.49	100.59	101.33	100.65	101.95	101.12	101.91	100.5	100.8	101.09	100.79	100.22	101.76	100.33	103	99.504	100.27	101.25	100.53	100.09	102.09	100.47	97.775	100.72	100.34	99.614	101.11	100.88	99.955	101.98	101.41	100.34	99.897	101.3	101.58	101.08	101.49	100.53	100.64	100.51	101.71	100.6	101.52	101.16	101.59	101.69	102	101.17	100.1	101.97
103.69	105.67	104.74	106.37	105.54	104.77	105.23	104.22	105.91	105.53	102.95	103.76	105.79	106.83	104.66	104.06	104.18	104.36	104.53	103.59	103.26	104.53	103.68	103.84	103.71	103.83	104.62	104.32	104.51	104.64	105.19	105.01	102.92	105.14	106.02	106.07	105.51	103.75	104.75	105.02	104.25	102.87	101.34	105.16	105.52	105.11	103.57	105.35	104.43	104.87
111.9	111.99	112.1	112.04	111.44	111.34	111.95	110.71	112.91	112.26	110.53	111.01	111.62	111.01	111.49	111.97	111.26	110.71	111.75	110.26	113.26	112.33	110.74	111.11	111.75	111.83	111.19	110.84	111.38	110.73	111.02	112.07	110.42	112.49	110.71	109.86	111.37	110.84	110.39	110.91	112.75	109.98	110.61	110.02	111.3	112.01	111.48	111.19	109.26	110.74
103.48	107.29	103.4	104.04	105.97	104.95	104.23	104.78	103.96	104.23	105.04	106.06	103.97	104.98	105.5	103.82	104.65	104.48	103.49	106.09	104.46	105.65	105.36	106	105.18	105.43	103.32	105.08	105.48	102.82	105.56	104.61	104.63	104.75	105.71	106.02	105.74	105.56	105.13	104.87	105.23	105.71	105.74	104.55	104.61	105.75	105.77	105.32	104.49	104.98
105.4	106.58	105.83	106.8	108.12	106.06	107.31	105.79	106.37	106.79	106.51	107.64	106.02	105.59	106.72	105.84	105.75	107.4	105.54	106.33	105.32	106.29	106.5	107.51	104.9	106.18	107.16	107.01	106.7	105.76	106.34	106.19	106.98	105.63	107.07	106.31	105.69	107.09	107.36	107.4	106.41	107.72	106.45	107.16	106.98	107.33	107.8	106.72	105.87	107.81
101.98	101.36	100.87	99.713	101.59	103.39	100.74	101.26	101.11	100.42	100.63	100.09	100.86	101.01	100.41	99.965	101.24	99.484	100.98	102.13	102.61	100.44	100.92	100.15	99.581	99.622	100.52	99.662	99.514	98.726	100.6	99.246	99.384	100.63	103.42	99.713	100.84	100.64	100.16	100.53	101.02	100.82	100.43	100.3	100.6	99.733	101.13	101.69	99.105	99.02
106.89	104.67	104.91	105.79	105.68	106.1	106.63	106.61	107.06	106.86	104.84	106.5	107.25	106.34	105.86	105.08	106.53	106.16	104.95	106.02	106.51	105.5	106.53	107.34	106.3	106.42	104.64	104.54	105.47	106.15	106.21	104.92	106.44	105.87	105.84	104.53	106.3	104.39	104.34	104.23	106.94	105.66	106.52	104.62	105	105.95	106.7	105.96	105.68	105.77
112.01	110.82	111.69	112.5	112.35	111.09	110.9	112.09	111.79	110.48	112.06	111.56	110.05	111.97	109.34	111.5	109.87	113.57	110.42	110.71	112.24	109.81	111.52	112.04	110.68	111.96	110.07	110.06	111.76	110.71	111.86	112.74	111.58	110.86	110.7	110.07	111.42	110.35	110.3	110.31	111.89	111.31	111.31	110.5	110.2	111.14	111.19	110.11	113.21	110.61
99.836	99.175	100.81	100.38	100.34	101.06	99.806	100.26	99.961	99.74	100.28	100.81	101.25	98.596	100.02	99.98	100.11	100.87	99.545	101.71	100.13	100.93	99.975	101.45	100.84	99.03	100.36	100.15	98.461	100.54	100.36	101.83	100.25	100.06	100.46	101.24	100.78	99.712	101.66	99.309	101.69	100.23	100.99	100.3	101	101.08	100.56	99.724	99.334	99.816
100.87	101.42	101.38	99.534	99.244	99.241	98.642	100.1	100.17	100.32	99.253	98.774	100.36	99.963	98.672	99.067	98.839	98.374	98.994	99.044	99.642	99.277	98.627	100.04	99.225	98.984	97.944	99.444	99.575	100.49	99.736	100.12	101.32	99.246	100.23	100.61	100.13	100.46	99.726	99.695	99.315	99.523	100.24	99.595	99.225	99.75	99.424	98.767	99.985	100.12
111.84	112.35	113.88	111.83	112.88	112.82	112.99	111.9	112.46	112.04	111.82	111.8	111.61	112.73	112.95	111.63	110.25	111.16	112.57	111.93	112.98	112.55	111.75	111.07	112.53	110.41	112.11	111.35	112.24	112.26	113.79	112	113.1	111.94	113.07	113.1	112.53	111.84	112.86	112	111.89	110.25	111.13	112.84	112.2	112.33	112.16	110.22	111.66	112.96
100.13	99.754	99.77	101.18	102.03	99.075	101.54	101.86	100.05	99.115	101.04	101.65	100.9	101.26	101.68	100.53	101.81	101.21	100.28	99.766	100.47	100.04	99.453	99.634	99.532	101.65	100.86	101.64	100.32	99.962	99.93	100.16	101.57	99.541	98.729	99.329	101.25	100.16	100.98	100.94	100.4	99.811	99.755	101.8	100.63	102.55	100.65	100.74	100.57	101.37
112.9	112.7	112.66	114.04	113.01	112.27	112.81	112.35	110.16	112.03	112.37	114.04	113.26	112.97	111.71	113.35	111.45	112.06	113.23	112	114.24	112.18	114.37	113.99	113.09	112.37	113.88	111.87	112.4	113.12	112.9	113.47	112.45	111.75	113.49	111.01	112.33	111.27	113.14	113.26	110.79	113.9	112.88	113.57	112.18	112.52	112.47	113.38	113.23	112.33
105.12	104.01	104.41	104.56	103.77	103.4	106.3	106.78	105.8	105.58	105.16	105.76	105.27	105.62	106.08	104.03	106.33	104.44	103.5	104.93	105.94	105.13	104.58	106.84	104.63	104.9	105.08	105.31	106.4	105.63	104.82	106.68	106.22	105.11	105.62	106.08	105.9	104.69	105.9	105.98	106.39	105.96	106.85	106.46	104.04	105.84	104.08	104.94	105.69	106.75
105.39	106.06	106.85	106.23	105.8	108	105.38	105.77	106.44	104.46	105.83	104.92	105.47	105.76	106.34	105.3	105.48	106.1	106.08	105.65	105.89	105.66	105.63	106.18	104.38	105.96	106.91	104.7	106.2	104.63	104.62	104.69	104.93	105.7	106.54	106.5	105.78	105.59	106.58	106.59	105.86	106.11	104.16	107.46	105.23	106.33	103.13	106.31	105.68	104.91
104.72	103.25	104.89	104.32	104.6	104.83	104.06	103.94	104.9	104.77	104.56	104.37	103.12	105.27	103.24	104.22	103.92	106.27	105.79	105.6	105.95	103.4	103.92	104.7	105.5	103.76	103.05	105.22	104.96	103.97	104.23	103.07	105.3	102.92	105.14	103.83	104.91	104.48	104.83	105.56	104.4	104.34	104.68	104.72	104.55	104.16	104.34	104.23	104.91	103.76
110.86	110.98	111.08	110.3	111.14	110	111.28	111.34	111.87	112.25	111.7	110.95	111.65	112	111	110.66	112.04	111.7	111.43	110.74	110.3	111.51	112.23	112.9	111.95	110.49	111.81	111.62	109.92	111.96	111.09	110.1	111.17	110.89	108.89	110.55	111.64	111.34	110.36	110.21	112.19	110.57	110.28	110.97	110.16	111.4	111.78	110.81	110.41	113.23
106.28	104.52	106.43	104.42	107.47	106.01	105.03	106.09	105.36	106.61	105.54	105.38	104.09	106.13	106.17	105.91	105.94	107.28	104.9	107.55	105.15	106.27	105.64	105.98	105.25	105.25	106	105.69	105.47	106.91	105.45	104.26	104.8	105.9	105.14	106.4	104.73	105.4	106.4	104.71	105.69	105.58	104.63	104.6	106.17	106.21	106.65	105.33	105.96	104.84
100.46	100.35	100.15	97.574	99.415	100.28	97.278	99.845	100.57	99.787	99.798	100.31	101.5	99.128	98.773	100.35	101.08	99.141	98.023	100.79	101.08	98.778	99.516	99.464	100.05	100.61	100	98.863	98.304	97.844	99.922	99.458	98.996	99.119	99.718	100.47	100.63	99.355	99.553	100.25	99.477	99.886	101.43	99.771	99.526	98.289	100.14	98.58	99.251	99.105
107.31	107.28	106.33	107.24	106.36	106.46	105.44	106.8	105.67	106.71	105.91	104.68	106.8	105.71	106.75	106	107.05	106.94	106.14	105.78	105.74	106.77	107.22	106.94	107.08	106.21	105.26	103.43	107.07	105.46	106.17	107.12	106.33	105.28	106	105.91	107.7	107.51	105.38	107.59	107.65	104.91	106.34	106.3	106.49	106.57	106.63	106.33	105.33	106.84
110.78	110.45	111.79	111.49	111.07	112.19	109.55	111.16	112.07	112.22	111.3	111.7	111.26	110.42	110.9	110.25	112.23	110.31	111.33	110.14	110.91	112.34	111.91	112	110.33	111.1	110.51	110.59	110.48	112.18	111.91	110.1	110.38	111.33	111.36	109.47	110.07	112.23	110.35	112.58	112.48	112.22	111.24	112.26	111.79	111.64	109.92	109.42	111.66	110.59
107.25	104.59	103.96	105.54	105.68	106.22	105.51	107.04	107.16	107.11	105.59	106.52	106.15	106.18	105.98	106.09	104.51	106.07	104.6	105.26	104.21	106.44	105.68	106.3	105.64	103.24	105.4	105.52	104.71	105.64	106.38	106.29	106.68	106.9	105.7	104.3	106.02	106.08	106	106.41	105.27	106.23	104.41	105.97	106.99	107.3	106.19	106.5	105.64	105.96
99.018	99.089	99.119	100.46	100.81	100.1	99.347	99.442	98.723	100.64	100.69	100.32	100.23	99.325	100.28	99.805	102.11	99.381	100.24	99.953	100.93	100.58	100.36	98.855	100.37	100.25	100.79	101.06	99.723	98.37	100.36	98.754	99.786	99.449	99.745	99.515	100.03	100.86	98.808	100.73	98.955	100.49	100.99	101.7	99.242	99.644	99.943	102.19	100.95	100.14
105.08	104.66	103.72	105.31	105.7	104.85	106.29	106.15	106.01	105.75	103.81	105	104.52	105.51	105.03	104.96	105.29	107.38	104.77	104.66	105.33	104.52	105.55	106.44	105.81	106.21	106.34	107.14	106.59	105.08	106.3	105.06	105.75	105.57	105.29	106.9	104.23	105.6	106.31	105.39	105.12	105.63	105.38	107.25	106.59	108.08	106.22	105.85	105.7	106.03
105.42	104.22	104.43	103.42	105.77	105.97	104.33	103.82	104.63	103.27	104.29	105.86	105.79	103.14	105.04	103.61	105.65	103.72	105.25	104.78	105.05	106.26	104.94	104.78	104.6	103.39	103.47	104.53	106.04	104.68	103.16	104.76	106.3	104.71	103.7	105.2	105.61	103.05	104.11	105.33	106.35	104.69	105.12	105.03	104.7	104.03	104.16	106.46	103.59	105.81
105.8	104.3	107.17	105.2	105.85	106.68	105.71	107.1	106.84	105.17	107.4	106.36	105.67	104.44	106.51	107.04	106.44	107.11	106.99	104.93	104.69	107.13	105.51	106.25	107.08	105.26	104.68	105.81	103.91	106.15	105.53	105.5	106.67	106.62	107.45	107.54	106.38	106.99	104	106.07	106.71	106.8	106.67	105.65	106.02	105.77	105.51	107.27	106.4	105.9
105.85	103.32	104.6	104.28	103.74	104.27	103.6	105.11	105.72	103.9	103.81	103.9	103.54	105.44	104.26	104.12	102.57	104.92	104.58	105.56	102.23	104.53	104.9	104.04	103.38	103.88	104.56	104.41	104.19	104.66	103.87	105.29	104.32	105.96	104.37	105.85	104.4	104.34	105.24	104.52	104.42	104.54	105.25	104.06	104.08	105.52	104.42	105.26	103.77	105.51
109.49	110.27	111.62	111.39	110.84	112.03	112.25	109.11	109.52	109.49	109.88	111.42	109.69	109.97	109.76	110.86	110.5	110.27	110.42	110.36	109.76	112.13	110.81	109.94	112.7	110.89	110.41	108.95	109.65	110.77	112.08	111.6	111.47	109.84	109.65	110.8	109.69	109.78	110.55	110.33	109.58	109.79	110.58	110.4	111.69	111.24	109.83	112.17	111.44	110.51
111.33	112.58	110.93	111.46	111.03	111.43	111.04	111.68	111.91	110.71	112.9	109.48	110.42	112.59	108.31	111.64	111.17	111.61	112.27	110.58	111.24	110.12	111.55	111.44	111.17	111.41	110.19	110.94	110.84	110.65	111.02	110.45	110.46	109.22	111.87	110.17	111.72	111.5	111.4	110.58	112.16	111.34	111.12	110.99	109.47	110.98	112.83	110.35	112.19	111.29
106.77	106.02	106.05	105.22	106.16	106.91	105.75	105.4	104.98	107.72	105.56	106.39	104.89	106.51	106.83	105.83	106.3	105.47	106.38	106.08	106.29	106.07	105.13	107.74	106.19	106.11	104.55	106.44	106.98	105.54	105.09	106.6	106.2	105.64	106.95	105.76	105.57	106.04	105.74	106.87	106.28	106.56	106.8	108.16	106.68	106.54	106.21	107.21	107.77	106.15
98.293	99.31	100.03	101.71	98.588	100.14	101.83	99.133	98.057	102.32	98.836	100.7	99.274	100.29	99.791	99.282	101.17	101.42	100.33	99.877	99.049	100.02	100.46	98.221	100.12	98.982	100.76	100.44	100.18	100.83	98.499	99.93	99.402	99.841	99.067	99.753	99.53	101.35	98.513	100.64	101.22	99.516	99.877	99.917	99.693	97.33	99.463	99.663	98.228	99.653
111.12	112.04	112.94	111.08	111.08	111.65	111.39	111.85	111.81	111.69	111.6	112.69	111.89	111.2	110.29	111.54	111.29	110.93	111.64	112.88	111.53	112.26	112.97	112.27	111.93	111.98	111.69	111.84	109.71	112.9	112.05	111.45	112.47	111.8	110.02	111.93	112.93	111.9	110.77	112.49	111.9	111.06	111.54	112.3	112.62	113.05	111.78	111.13	113.07	112.74
105.56	105.55	107.77	106.26	104.01	104.56	106.02	107.67	104.84	106.48	107.16	106.11	104.68	106.35	104.36	105.88	106.01	106.65	105.25	105.02	106.62	105.04	105.85	106.28	107	105.8	107.24	106.45	106.75	104.69	105.54	106.22	106.13	106.11	106.35	106.24	106.71	107.69	106.22	105.87	104.98	106.44	105.5	105.68	106.39	106.87	105.82	105.2	106.5	107.81
105.66	106.45	106.44	106.19	105.77	106.15	104.44	105.21	104.28	104.83	105.9	104.91	104.5	104.76	105.59	103.47	105.23	106.82	105.55	106.73	105.76	105.98	104.37	105.89	107.49	106.19	104.85	106.67	105.85	104.95	105.41	106.13	105.58	105.5	104.41	105.32	106.25	105.31	105.48	106.98	105.34	107.06	104.37	105.89	104.09	105.37	107.21	105.29	105.34	106.48
111.01	112.04	110.15	112.1	110.54	112.94	110.92	109.72	110.47	112.21	111.25	111.52	112.28	112.46	113.9	111.87	110.87	113.01	110.7	111.25	112.27	112.7	112.23	111.29	111.27	111.76	111.14	111.55	112.1	110.56	111.18	113.64	112.97	112.7	111.55	113.53	111.2	111.2	110.3	113.6	111.49	110.92	110.18	111.82	111.37	112.49	112.81	112.59	112.29	111.32
106.21	104.64	107.08	106.12	104.38	105.43	106.03	105.72	107.17	105.25	105.56	103.9	104.81	103.85	106.06	105.3	105.11	105.38	106.52	105.48	106.5	104.38	105.66	106.8	106.74	107	105.51	105.42	106.53	105.48	104.52	106.64	107.34	105.77	106.48	104.78	106.77	107.37	107.45	106.59	105.83	106.76	105.04	105.39	107.03	106.04	106.68	105.06	106.42	105.92
106.8	105.05	106.64	108.16	107.64	107.36	106.26	106.4	106.41	106.11	106.76	106.88	106.9	104.63	106.23	107.75	107.46	106.72	107.82	107.06	105.96	106.96	106.77	105.67	106.37	107.23	105.83	106.47	106.19	106.49	105.79	106.62	107.42	105.54	107.1	107.04	105.9	106.57	106.86	107.3	106.14	106.78	106.06	105.58	105.39	105.9	106.55	105.7	106.9	105.74
111.86	111.73	111.37	112.08	109.45	111.18	112.03	111.05	112.03	112.25	110.63	111.9	111.03	110.28	112.64	111.83	110.01	110.02	110.78	110.21	111.29	112.17	110.38	111.03	110.98	111.55	111.46	111.45	111.5	110.84	110.75	110.47	112.12	111.15	111.93	110.85	111.19	109.76	112.49	111.6	111.89	110.63	112.84	113.16	109.72	110.44	112.45	110.6	111.78	112.06
110.85	111.53	112.34	111.8	111.39	112.07	112.97	112.82	112.28	113.09	111.34	113.41	109.99	110.82	113.63	111.53	112.24	110.17	110.84	113.31	113.16	112.5	113.62	111.28	111.07	111.92	109.98	113.54	112.83	111.38	112.42	110.71	111.21	110.89	111.7	111.72	112.16	111.04	110.9	110.62	112.64	111.58	111.86	113.62	111.64	111.76	112.68	110.64	111.24	111.48
105.96	105.56	104.38	104.92	106.91	105.96	106.42	103.56	105.92	104.7	103.82	106.64	104.99	104.7	105.79	103.47	107.11	105.32	104.16	105.75	105.47	106.73	104.22	105.62	106.25	105.8	103.12	105.07	105.48	104.72	104.71	106.69	106.56	104.08	104.98	104.91	104.28	105.09	106.1	104.89	105.95	104.13	104.75	105.12	105.97	106.06	106.48	105.57	106.09	105.36
111.46	113.22	111.92	112.15	113.41	113.54	111.36	112.02	112.76	113.12	112.41	111.42	113.12	112.05	112.78	112.04	109.89	112.76	112.64	112.45	112.48	112.85	110.97	111.55	111.82	109.89	113.53	111.54	111.27	113.27	113.64	111.64	112.49	112.15	111.9	111.09	111.41	113.26	112.01	112.84	112.68	112.04	112.28	111.08	112.48	113.99	110.8	112.02	111.41	112.17
105.26	107.3	106.4	105.87	107.28	108.14	106.62	107.15	108.07	106.46	106.68	105.6	107.51	107.45	107.75	106.05	107.47	107.46	106.78	109.11	107.18	107.52	107.41	106.04	106.96	106.5	107.34	108.16	106.22	107.5	107.28	106.58	107.79	107.88	106.54	107.8	107.26	108.59	107.09	107.88	104.76	106.47	105.91	107.22	106.91	107.43	107.55	107.9	107.65	107.02
106.76	107.28	106.05	106.51	106.45	106.93	106.5	106.41	106.9	106.54	106.33	108.01	105.58	105	107.38	105.75	107.59	107.14	106.4	105.33	107.68	106.01	106.55	105.57	107.29	107.67	108.12	105.78	104.7	104.99	106.05	106.87	108.15	105.39	108.07	107.22	103.81	105.83	105.44	106.17	104.19	106.06	106.22	106.8	106.28	106.29	104.54	105.83	107.09	105.54
107.81	105.01	106.12	105.18	105.5	106.64	107.89	104.86	104.57	105.77	106.65	105.27	105.31	103.54	105.07	106.6	106.49	106.06	104.91	105.48	105.52	106.54	105.56	104.52	106.65	105.77	105.08	105.07	105.78	105.69	106.48	104.31	104.4	106.45	105.99	104.85	105.16	105.22	104.93	105.42	107.07	106.39	106.75	105.78	106.75	105.42	105.51	105.11	104.73	103.94
110.78	111	112.6	109.76	110.65	111.08	112.23	110.77	110.7	113.07	110.22	112.31	111.34	110.38	112.26	111.28	111.1	110.11	111.94	110.09	113.14	110.77	110.94	111.41	110.35	111.49	109.91	110.44	109.66	111.12	111.43	112.3	112.06	111.64	111.87	111.18	111.8	113.27	110.57	111.52	111.06	111.75	109.38	111.63	111.27	113.5	110.66	110.04	111.51	112.15
104.66	104.13	105.36	104.27	104.13	104.61	104.47	105.04	104.53	103.47	104.63	104.05	104.27	103.59	104.64	103.09	103.8	105.25	103.44	106.16	105.68	105.16	104.08	103.73	104.51	105.14	106.32	105.1	105.83	104.02	104.26	105.12	105.74	104.84	105.51	105.29	105.25	105.31	105.35	104.73	104.25	104.74	103.63	103.89	105.01	103.24	105.87	105.2	104.06	104.95
105.4	103.97	106.46	105.47	105	106.36	105.71	106.18	103.92	105.35	106.42	105.5	105.76	106.33	105.51	105.56	104.98	104.24	104.51	104.07	105.96	106.2	105.97	108.25	105.77	106.5	105.92	106.6	104.2	107.02	105.59	105.59	106.32	105.48	105.95	104.5	104.32	105.58	106.56	105.56	106.82	106.54	106.76	106.12	105.86	105.64	106.16	104.7	105.38	107
106.6	106.22	105.23	106.37	104.3	106.15	106.04	106.02	107.14	106.38	107.64	104.74	105.99	106.91	106.72	107.02	106.47	105.3	105.9	106.98	106.17	105.61	107.38	106.07	107.49	106.66	105.89	106.34	106.38	106.28	107.07	107.48	107.17	106.77	104.5	107.44	104.73	106.22	107.32	106.47	107.26	107.09	105.5	105.66	105.95	107.83	107.4	106.35	105.84	105.32
104.5	105.31	105.67	105.1	105.48	105.77	104.27	104.54	104.37	106.52	104.99	104.34	103.67	104.06	103.77	106.31	105.86	104.44	105.97	104.69	103.73	105.23	105.01	106.71	107.31	106.99	106	104.85	105.82	105.31	104.9	106.39	106.19	105.52	104.9	105.79	104.86	105.59	105.99	105.73	105.2	106.45	106.31	106.11	105.42	104.8	106.07	105.75	106.03	106.11
100.42	100.7	101.52	99.864	99.472	100.12	98.892	101.64	101.28	100.36	99.567	100.22	99.338	101.43	101.4	101.61	99.232	100.29	100.6	98.684	100.25	101.04	101.52	100.21	99.52	101.82	101.41	99.995	99.391	100.22	100.31	101.07	102.01	100.35	99.901	102.02	100.95	101.85	99.882	99.487	98.312	99.147	99.689	99.026	100.08	100.55	100.48	101.51	99.732	100.15
108.2	106.42	104.59	105.7	105.16	106.26	105.61	106.3	106.19	106.42	105.46	106.8	106.3	104.79	106.22	106.27	105.72	107.57	106.82	106.79	105.01	108.35	105.89	107.7	106.74	106.14	105.13	107.53	106.3	106.57	107.69	107.41	105.74	105.58	106.23	106.22	105.82	106.71	105.71	105.84	107.92	108.2	106.27	106.22	105	106.11	105.15	105.5	103.7	106.6
112.53	111.8	111.05	112.91	113	113.3	112.55	113.76	113.71	112.14	113.21	111.36	113.96	113.18	113.39	115.26	112.37	112.38	112.97	111.62	113.66	112.68	112.73	112.14	112.09	113.55	111.67	112.57	113.38	113.2	113.33	113.45	112.27	112.6	113.46	111.1	112.53	113.59	111.6	113.83	110.86	113.3	112.41	114.09	112.52	111.06	111.24	113.6	112.53	113.51
110.53	109.25	109.16	109.63	107.97	109.22	107.41	109.94	110.3	109.3	110.15	110.4	109.13	110.71	109.97	110.03	108.03	109.62	107.86	108.73	110.11	110.41	109.96	108.81	110.31	109.77	110.37	110.49	108.03	109.47	108.81	109.97	111.58	111.07	108.73	110.55	111.57	110.09	109.58	110.04	109.29	109.29	110.14	108.75	110.21	110.63	111.38	110.33	110.13	109.66
111.96	110.4	110.16	110.32	112.35	109.49	112.03	112.1	111.2	110.5	110.66	112.21	112.41	111.95	111.7	111.47	110.14	110.92	110.69	110.55	113.14	111.12	113.58	111.16	113.1	111.03	111	111.34	111.19	111.88	112.09	111.91	110.67	111.55	111.62	110.24	111.36	111.84	111.42	111.79	111.81	111.94	111.84	110.54	111	111.53	113.27	109.4	111.37	112.62
106.44	107.33	106.51	104.69	107.77	107.71	107.63	106.18	106.75	106.57	106.25	106.06	105.3	108	106.42	107.1	106.43	106.86	107.41	105.58	106.19	107.35	107.21	106.67	105.21	105.09	106.2	107.21	106.43	106.31	107.05	106.54	107.77	109.26	106.97	106.56	107.21	107.97	107.6	107.36	106.52	107.39	106.77	104.67	107.18	108.38	107.93	105.62	106.52	107.81
112.37	112.18	111.98	112.79	112.4	112.46	111.35	113.41	112.05	113.37	112.77	112.64	113.9	113.4	114.31	111.31	113.1	112.89	111.92	113.22	111.73	113.45	115.1	112.08	113.82	113.96	111.19	113.97	112.97	114.41	111.43	112.57	111.9	113.06	111.83	113.75	111.34	113.54	114.04	113.24	114.9	111.9	112.04	111.99	113.39	112.18	113.05	113.75	113.53	114.06
111.62	111.67	111.91	111.82	112.61	112.47	112.95	113.42	110.99	112.27	111.3	113.38	113.53	112.25	112.34	111.86	110.71	112.66	111.38	111.01	112.37	112.22	111.37	113.39	111.19	111.54	111.58	112.99	112.37	113.45	112.89	112.02	112.54	110.36	111.9	112.36	113.04	111.01	112.3	111.55	111.16	110.53	113.5	111.4	111.84	111.06	112.13	111.03	112.93	112.16
105.32	104.89	106.16	104.95	106.6	106.23	105.29	105.56	104.5	105.19	106.01	106.71	106.19	107.74	104.53	106.2	104.83	105.8	106.76	105.33	104.21	104.83	106.92	104.97	105.72	104.54	106.67	105.89	105.66	105.58	104.62	105.8	104.57	105.67	103.52	105.47	104.24	105.78	106.64	105.99	105.6	105.68	107.31	106.23	106.77	106.12	104.92	105.14	107.37	105.49
111.43	112.83	113.17	112.54	111.34	111.83	111.55	110.99	111.73	111.16	112.37	111.04	111.55	112.74	113.17	113.1	113.07	113.48	111.52	112.05	111.59	112.03	111.55	112.36	111.76	113.24	111.9	112.08	111.45	112.35	110.67	111.76	113.07	111.11	110.88	111.15	110.98	110.97	113.13	111.63	112.09	112.12	110.38	113.1	111.93	109.86	112.74	112.7	111.78	112.08
98.988	99.337	100.33	100.41	100.15	100.38	101.45	101.55	101.66	101.47	100.58	102.36	100.59	101.24	99.647	101.29	100.31	101.14	101.4	101.1	101.55	99.392	101.28	99.922	100.75	99.059	99.989	102.35	101.57	100.01	100.47	101.87	99.404	99.913	100.46	98.499	99.204	101.85	100.79	101.02	100.67	100.61	101.29	101.48	101.12	99.675	100.01	100.74	98.328	101.31
110.85	110.34	111.64	111.15	109.27	110.95	110.6	110.77	112.13	110.8	110.56	111.44	109.62	111.78	110.77	110.56	109.93	109.95	112.28	110.26	110.88	110.7	111.14	110.61	109.38	110.19	109.75	109.57	109.07	110.08	110.42	109.47	109.92	110.38	109.46	109.53	111.03	111.55	110.7	111.02	110.29	110.8	110.51	110.63	108.97	110.67	110.85	108.56	110.28	110.1
109.39	111.29	111.41	108.86	108.78	110.58	108.25	110.98	109.98	110.47	111.59	110.04	110.7	107.15	108.62	109.14	111.25	108.95	109.8	108.18	109	109.83	110.16	110.44	110.78	110.09	110.61	111.66	109.28	110.19	110.06	109.61	109.76	109.85	110.52	109.62	110.25	109.51	109.29	110.17	107.82	109.52	110.01	111.05	109.99	108.88	109.58	110.02	108.78	110.64
104.2	106	105.71	105.81	106.14	104.53	105.46	104.98	106	105.26	106.22	105.63	106.22	104.67	105.86	105.34	105.68	105.73	105.8	105.86	106.07	105.41	105.69	105.23	105.3	106.53	103.22	105.4	105.38	105.49	104.31	107.09	106.01	104.12	105.72	104.69	105.4	106.37	105.59	105.19	105.02	105.48	105.48	106.42	105.89	105.22	105.94	105.56	104.27	104.43
105.66	104.8	105.05	106.17	106.52	105.57	104.93	104.76	105.79	104.24	106.5	106.75	105.23	107.41	104.47	105.93	107.24	105.6	104.27	104.95	106.13	105.39	104.3	105.87	104.94	104.18	104.81	105.16	105.22	104.08	105	105.05	105.22	105.66	105.38	105.93	105.46	103.7	103.95	106.64	107.12	105.41	105.33	104.24	104.78	105.61	104.42	105.53	104.4	105.76
104.5	106.42	105.34	105.76	105.72	105.59	105.49	104.22	105.73	106.25	106.04	104.93	105.4	104.33	104.32	105.36	105.25	106.42	105.04	106.1	106.06	105.4	106.13	106.13	105.45	104.54	104.13	105.38	107.01	105.47	105.16	105.32	106.44	105	106.66	104.49	105.88	103.45	105.4	105.19	106.8	105.2	105.37	105.4	106.22	105.52	104.6	104.55	105.09	105.55
107.4	104.93	105.05	105.32	106.22	103.34	105.78	104.31	106.71	105.84	105	104.51	103.7	104.67	104.51	104.96	105.97	104.85	105.59	106.7	103.99	105.31	104.24	106.18	104.23	105.01	107.46	105.15	105.39	104.39	104.59	106.08	103.67	104.82	104.6	104.23	105.63	105.51	103.69	105.84	104.98	104.8	105.93	105.08	104.36	105.03	104.53	106.53	106.38	106.23
106.95	106.31	105.78	105.1	107.5	106.38	106.62	107.52	107.15	105.86	105.57	107.05	105.99	108.04	108.3	106.1	106.71	104.31	106.55	106.35	105.77	105.74	105.97	108.61	105.96	106.35	107.46	106.97	105.06	106.25	106.4	107.12	105.21	105.01	107.08	107.01	106.07	106.5	105.42	106.7	105.64	106.19	107.39	106.27	105.34	106.89	106.08	106.68	105.39	106.25
97.92	99.44	99.222	99.69	100.63	99.177	98.98	98.866	101.15	100.78	99.749	100.93	100.74	99.173	100.74	101.82	99.285	99.21	99.536	100.38	99.642	100.41	97.553	101.07	98.633	101.38	99.338	99.181	100.02	100.26	99.745	99.964	98.999	99.03	100.01	99.763	99.901	98.436	98.863	98.671	99.204	98.557	99.184	99.072	100.1	100.66	99.321	100.59	99.868	99.875
111.36	109.85	109.33	111.06	109.7	109.13	108.7	109.42	110.12	107.95	110.85	107.51	108.99	109.11	109.2	109.29	111.2	108.72	109.38	109.79	110.33	108.98	110.93	109.88	108.13	111.79	110.01	108.84	109.86	109.91	110.17	109.95	110.29	110.36	110.85	110.38	110.28	109.56	110.1	110.05	110.97	108.87	111.22	109.2	111.51	109.62	109.82	109.91	112.35	108.12
105.27	105.08	106.14	102.53	104.31	103.63	102.9	104.49	104.26	103.74	105.28	104.52	103.87	104.51	105.24	103.8	103.59	104.55	105.86	103.74	103.42	104.2	105.43	104.6	104.94	105.97	104.55	105.72	103.15	103.61	104.98	103.2	105.01	103.67	105.23	104.49	103.97	103.75	103.84	104.48	103.36	103.93	103.64	103.58	103.1	105.34	104.49	103.84	103.25	103.29
103.56	104.14	103.3	104.87	104.62	104.85	103.65	105.39	104.99	104.22	103.59	104.83	103.72	104.05	103.9	105.91	103.22	103.89	104.34	103.67	104.42	103.69	103.7	103.87	103.19	104.31	105.17	104.33	104.31	104.64	104.63	104.03	104.38	104.54	103.75	105.85	104.29	104.81	103.51	103.96	103.46	103.38	103.78	103.77	105.85	105.29	104.12	102.89	104.75	105.14
110.24	111.13	111.15	111.49	111.39	112.03	112.07	111.19	111.38	111.3	110.98	110.89	111.41	110.51	111.72	111.69	112.95	110.38	111.29	111.32	110.68	110.76	111.14	110.24	111.31	110.43	109	110.34	110.17	112.91	111.47	113.03	110.98	111.45	110.81	109.51	111.84	112.26	110.64	112.24	110.65	110.34	110.32	111.61	112.76	109.7	111.4	110.22	112.18	110.84
108.37	112.63	111.16	109.33	109.71	110.87	109.78	109.22	110.83	110.59	111.33	112.25	110.87	110.65	111.04	111.23	111.77	110.39	109.96	110.57	110.53	110.16	110.33	111.22	110.68	110.96	111.22	109.97	111.45	110.16	110.62	109.7	110.86	110.18	110.23	111.72	112.31	111.34	110.24	109.09	109.78	110.9	109.57	109.76	111.17	111.8	110.68	111.29	110.97	110.89
99.977	100.91	98.551	98.069	100.83	100.45	100.24	100.81	101.73	98.816	100.96	99.539	99.98	99.967	101.16	99.791	100.65	99.014	101.06	100.27	100.6	98.958	100.24	100.79	101.71	99.85	100.43	99.532	101.37	102.2	100.27	99.891	100.12	101.83	99.284	99.715	99.51	99.127	101.52	101.6	101.76	99.829	101.4	99.579	99.674	99.173	100.47	99.98	101.29	98.96
109.66	109.77	109.56	110.24	108.65	112.06	109.8	110.16	109.13	108.69	108.8	108.76	109.61	109.62	110.54	108.99	111.18	110.91	109.13	110.05	109.57	109.9	109.54	110.29	107.95	109.32	109.22	111.64	110.98	110.34	109.17	109	109.75	109.77	109.76	109.85	109.29	109.14	109.21	109.56	109.34	110.01	111.42	110.08	110.33	109.87	110.36	110.38	109.34	110.42
105.3	105.23	104.88	103.6	104.98	105.41	105.47	107.03	104.68	105.54	105.02	104.94	105.62	106.03	105.45	104.21	105.18	104.46	105.9	104.22	105.09	107.23	105.76	103.65	105.13	104.65	104.76	105.64	105.61	104.9	106.12	105.36	105.77	105.81	105.24	105.52	103.53	106.93	105.92	106.31	104.89	104.94	104.48	104.67	104.83	105.23	104.87	105.98	107.68	106.38
105.39	105.63	106	105.72	104.92	106.23	106.19	106.65	105.4	105.65	106.58	108.59	105.93	104.48	105.21	105.45	106.7	106.61	106.21	106.96	107.8	107.02	106.01	105.5	104.93	105.17	105.57	107.12	107.16	107.38	106.58	106.62	105.67	104.89	106.43	105.81	106.58	106.23	104.31	106.53	104.81	105.17	105.55	106.92	105.54	106.16	105.42	106.74	104.75	106.47
110.08	112.65	110.99	111.71	112.3	112.7	110.96	109.99	110.73	112.09	112.04	111.77	109.68	110.92	111.42	112.13	110.82	110.55	112.69	111.42	110.89	111.26	111.73	112.38	111.44	112.79	111.89	111.44	110.42	112.87	111.41	112.88	110.52	112.08	110.76	110.27	114.27	111.37	111.68	111.23	110.77	110.79	109.82	112.23	110.69	110.63	111.09	111.71	111.5	112.63
106.87	104.24	106.28	106.62	105.49	104.91	106.08	104.93	106.44	105.31	105.64	104.46	104.27	106.36	105.8	105.67	106.02	104.39	106.3	106.69	105.88	106.25	107.22	106.59	104.45	105.07	105.3	104.76	104.29	104.63	104.94	104.59	104.29	104.96	105.35	106.19	104.57	105.63	104.92	104.2	105.43	105.57	106.95	107.47	105.94	105.58	107.24	105.88	103.92	106.3
106.43	105.39	106.08	106.7	103.32	106.58	106.3	105.46	105.31	104.91	104.59	106.1	104.19	105.07	103.24	104.35	106.18	107.32	105.97	105.44	104.94	104.29	105.41	104.25	106.16	105.47	104.51	105.52	104.58	105.27	105.1	105.32	106.34	103.82	105.47	105.04	106	106.02	105.97	104.12	105.71	106.55	103.58	105.89	106.9	106.44	104.27	105.96	105.72	107.39
108.26	106	105.66	107.14	105.97	107.27	105.61	106	106.56	106.67	105.92	108.62	105.84	105.72	105.56	104.73	105.41	106.5	106.03	104.41	106	106.07	104.46	106.61	105.29	104.66	105.18	107.28	107.32	105.96	106.45	105.5	107.35	106.95	105.39	106.05	106.12	106.08	108.26	108.1	105.75	105.63	105.66	106.29	107.76	104.89	105.9	105.44	105.3	104.31
109	111.7	113.02	111.99	110.39	110.95	110.65	112.24	111.28	112.47	113.26	111.65	111.18	112.05	110.01	111.14	112.51	112.67	110.94	111.83	112.09	110.95	111.83	112.57	111.78	112.48	111.78	112.23	112.15	110.8	111.11	111.81	110.97	111.77	112.19	112.38	111.06	111.99	111.15	111.06	111.45	111.72	113.11	111.27	112.26	111.12	111.43	112.64	112.23	111.55
106.26	105.81	104.19	106.41	105.46	105.37	104.03	103.29	104.22	105.57	106.12	105.13	104.8	106.3	104.02	104.26	105.22	105.36	102.62	105.36	105.02	105.53	104.95	105.44	104.03	104.61	103.29	105.11	106.07	104.77	104.43	103.61	106.08	104.69	106.6	105.07	106.01	104.82	104.85	104.97	104.15	105.48	106.03	105.59	104.25	105.22	104.63	104.8	104.31	104.05
104.29	103.98	104.92	105.47	104.36	104.08	104.28	105.55	105.74	104.46	104.79	104.21	104.63	103.7	104.92	104.59	104.14	103.67	104.21	103.22	105.31	105.29	104.44	106.72	105.64	103.27	104.85	104.65	106.07	103.78	103.58	102.43	104.12	103.86	104.5	104.59	106.04	105.26	105.17	103.85	105.23	104.38	103.99	105.38	104.69	104.74	104.69	104.48	104.62	104.9
105.24	105.52	103.58	105.58	104.9	104.92	105.71	105.68	106.01	105.36	103.19	105.22	106.67	105.05	105.32	104.91	105.41	105.88	104.8	105.38	105.36	106.8	105.1	106.35	103.91	104.77	105.1	104.41	103.34	104.4	104.81	106.32	104.31	105.05	104.75	103.55	105.11	106.12	104.67	105.87	106.16	105.29	105.94	105.9	104.57	105.22	104.35	103.11	105.29	105.75
109.53	109.85	110.65	110.78	110.92	109.59	110.73	109.94	109.44	109.48	110.61	109.5	109	109.71	110.27	109.85	108.03	111.19	110.39	110.59	109.73	108.46	109.51	110.88	109.27	109.55	108.83	108.39	108.89	109.89	109.4	109.28	110.08	109.18	108.91	109.77	108.41	110.87	109.37	111.05	110.16	110.77	110.27	108.93	109.5	108.84	108.89	108.68	110.01	109.33
107.43	107.56	106.03	106.06	104.51	105.69	105.33	106.37	107.33	106.46	105.82	107.48	106.59	107.23	106.42	105.32	104.66	105.92	106.16	106.02	106.76	105.14	108.12	104.41	105.62	104.33	107.44	105.42	106.14	105.18	105.44	106.38	107.23	105.73	107.32	106.8	106.73	106.11	105.89	107.05	106.6	105.28	105.71	106.36	105.51	105.83	106.9	107.2	104.57	106.28
114.36	113.36	112.13	111.11	113.51	111.66	111.14	112.81	111.51	111.96	111.38	114.03	113.14	111.41	111.11	112.01	111.74	112.45	111.68	113.01	112.82	111.79	111.62	112.2	111.49	110.49	110.39	110.59	112.44	113.06	110.41	113.15	112.09	113.21	112.17	112.37	110.88	112.29	112.38	111.19	112.01	112.35	112.63	111.95	110.71	112.61	111.73	111.74	113.02	112.12
111.73	110.26	111.2	109.99	112.61	111.23	111.38	110.68	111.77	110.96	111.75	109.73	110.88	110.94	111.53	111.76	110.73	111.83	111.53	111.58	110.93	112.01	110.85	111.43	109.63	112.53	110.28	111.77	111.22	111.52	110.51	112.32	111.83	110.48	110.39	111.57	111.24	111.71	111.24	111.96	109.21	110.95	112.31	111.58	110.68	110.1	110.42	110.16	110.28	112.18
105.07	106.51	105.76	106.06	104.59	104.8	105.9	107.1	104.44	104.46	104.78	106.26	104.5	106.71	103.96	106.41	106.45	106.53	105.15	104.49	105.74	103.32	107.23	105.74	106.79	104.13	105.76	105.7	105.44	106.08	105.22	106.2	104.28	106.55	106.54	104.89	104.37	105.8	105.58	105.91	105.23	104.45	106.61	105.86	106.9	106.81	105.24	105.2	105.9	106.34
112.34	111.49	112.1	111.84	110.16	111.76	111.54	111.86	112.74	112.31	110.97	111.59	113.06	111.96	112.3	111.58	111.37	110.34	112.19	111.84	109.37	111.53	112.47	113.14	110.47	111.07	111.53	112.55	112.36	112.15	111.89	110.5	111.48	113.11	110.81	112.09	112.85	112.3	112.32	112.34	113.38	112.6	112.2	112.02	111.4	111.63	112.19	110.93	111.07	112.23
106.53	106.6	105.35	105.78	108.03	108.13	107.8	106.48	107.01	106.8	105.75	105.19	106.31	107.75	108.09	105.78	107.55	107.92	107.92	107.36	107.13	106.85	106.6	107.31	106.15	106.31	105.24	107.35	108.08	108.11	106.88	107.47	106.36	107.57	108.44	107.3	106.66	107.29	106.5	106.68	108.29	105.1	106.07	106.99	106.18	106.51	108.97	107.3	107.13	107.44
110.17	112.24	113.54	111.21	111.88	113.82	110.37	112.65	110.51	110.16	111.69	111.84	112.48	112.19	112.82	112.8	111.27	111.92	113.31	112.44	113.19	111.53	111.25	111.41	110.75	113.27	110.79	112.01	112.68	111.84	111.73	113.13	113.28	111.21	110.97	112.22	113.1	112.73	113.17	112.33	113.11	112.35	113.45	110.27	111.84	111.93	113.47	111.85	111.31	112.18
105.93	105.74	104.97	104.65	105.31	105.77	105.4	106.61	105.02	105.93	105.17	105.72	105.76	105.96	104.27	107.25	105.66	107.43	106.25	104.91	104.79	105.38	104.76	105.24	106.99	104.26	104.82	104.62	106.06	106.21	105.74	106	105.98	106.9	106.38	106.98	105.94	106.4	105.57	105.73	105.63	105.12	105.54	105.98	104.96	106.15	105.64	106.95	107.53	105.77
106.04	105.49	105.05	105.79	105.24	105.63	105	107.08	105.64	105.45	106.1	106.3	107.34	105.6	107.25	104.9	106.15	105.85	106.49	105.74	106.45	106.35	105.64	107.21	106.35	105.56	107.83	105.61	106.12	106.7	105.59	105.22	106.07	106.42	106.35	105.86	107.09	106.43	105.94	107.74	106.54	105.18	104.82	106.71	106.48	108.05	104.59	105.93	104.92	106.32
104.64	105.86	105.75	106.24	104.05	104.31	106.26	105.76	105.96	106.51	105.96	105.37	106.52	105.03	108.14	106.41	107.14	104.5	105.76	106.36	105.17	104.98	105.97	104.63	106.64	104.73	107.63	106.27	106.66	105.91	104.74	107.19	106.95	105.57	105.67	105.81	107.24	106.36	105.16	107.12	105.5	104.86	107.34	108.64	105.44	104.8	105.09	105.52	105.67	106.32
101.89	102.06	100.98	101.66	101.1	100.11	101.67	100.7	102.37	100.26	101.99	101.01	102.45	100.72	102.34	100.51	101.15	101.29	100.95	101.12	101.18	100.56	101.92	99.919	100.89	99.901	102.12	101.47	101.19	99.716	100.11	101.58	99.247	101.19	100.04	101.22	100.09	100.99	98.957	100.35	101.7	101.25	102.47	102.76	100.9	99.585	101.13	101.39	100.24	99.985
105.76	105.05	106.42	105.25	105	106.18	105.8	105.95	104.95	105.76	102.82	104.64	105.05	105.54	105.59	106.14	105.85	105.77	105.68	103.9	105.68	105.97	105.51	105.89	105.17	103.93	106.91	105.91	105.53	106.55	105.88	105.14	105.94	106.75	104.79	103.68	104.65	106.2	105.52	106.17	104.82	104.87	106.37	106.71	104.13	105.15	105.1	105.75	104.14	106.33
106.79	106.81	106.56	107.89	107.57	105.17	107.23	105.7	106.36	107.83	106.25	105.25	106.81	107.12	106.48	105.58	107.78	107.51	106.66	106.28	107.34	106.21	106.47	105.14	105.92	106.3	106.19	105.44	105.88	106.96	105	106.13	106.59	107.25	106.5	107.08	106.1	107.53	106.61	106.09	107.29	107.67	106.49	104.85	106.95	105.89	106.78	106.12	107.17	108.56
111.13	113.42	111.75	110.94	111.97	110.86	110.3	112.08	111.69	112.53	112.12	111.46	111.52	111.75	112.46	109.93	110.75	111.17	112.86	110.07	111.5	110.41	111.18	111.81	111.16	109.91	110.87	113.11	110.21	111.76	111.55	110.28	111.7	111.87	110.51	112.68	111.26	111.34	110.6	110.88	111.1	112.99	111.66	111.65	111.37	110.26	112.14	111.72	111.51	111.92
104.13	103.54	105.62	105.11	105.26	104.74	104.88	104.57	105.19	104.73	106.07	104.67	104.79	105.5	103.95	104.38	104.55	104.24	104.84	103.69	105.77	106.01	105.72	105.18	103.77	106.68	105.64	103.79	107.22	105.55	104.2	105.7	104.69	104.77	103.94	105.04	105.3	103.42	104.88	104.21	104.76	105.08	105.39	104.41	103.27	106.2	107.31	105.67	104.48	104.75
98.955	100.33	97.883	100.28	100.92	100.99	98.53	100.6	100.88	101.1	98.884	99.609	97.548	99.811	100.65	99.677	99.401	100.36	99.559	100.24	99.69	101.32	99.128	99.6	98.721	99.289	99.125	99.6	99.11	98.797	100.23	100.05	99.784	99.608	98.673	100.43	100.51	101.44	99.251	100.99	100.75	100.95	99.242	100.08	98.878	99.993	99.535	99.867	100.08	100.15
99.372	99.377	100.24	100.7	99.914	98.812	97.93	98.397	99.635	100.8	100.76	99.597	98.242	98.547	100.22	99.759	99.093	101.02	99.308	99.109	99.816	100.46	100.38	100.07	99.423	98.993	99.349	99.014	99.542	98.844	101.23	100.52	101.47	99.076	99.788	101.1	98.808	100.43	100.45	99.617	99.634	100.84	100.27	100.08	99.926	99.01	98.209	99.181	100.85	100.68
104.71	105.42	105.44	106.84	106.2	105.99	106	105.37	105.77	106.12	105.56	105.07	105.67	107.82	106.15	106.58	104.4	104.23	105.7	104.65	105.36	105.89	104.46	104.87	106.58	105.26	106.16	105.31	105.78	105.9	107.06	106.13	104.42	104.53	105.02	104.78	104.85	106.18	104.64	106.19	105.9	105.35	104.78	104.78	105.85	105.38	104.86	104.9	105.36	106.49
103.69	102.33	104.85	103.59	102.8	106.36	105.41	104.01	105.84	105.13	105.86	103.5	104.95	105.37	105.27	105.38	105.25	105.49	105.15	104.39	104.63	105.34	104.57	104.32	105.8	105.3	104.99	105.94	104.34	104.88	106.48	104.24	105.43	104.8	104.92	105.41	106.01	105.01	104.36	105.42	105.98	105.92	105.02	103.8	104.35	105.07	105.63	104.96	104.29	106.76
112.31	110.89	110.97	112.85	111.22	110.85	110.78	111.18	110.63	109.88	112.08	111.04	110.2	113.6	110.68	111.2	110.45	110.41	110.49	109.63	111.17	110.48	111.06	110.27	112	112.46	111.19	111.07	111.27	111.91	112.32	111.02	111.55	111.2	111.15	111.69	110.3	111.41	112.68	110.15	110.76	110.84	111.2	110.12	111.3	110.53	111.12	110.65	112.2	110.38
104.95	104.34	106.19	106	104.51	106.67	105.57	105.01	106.55	105.09	106.2	104.25	105.69	105.03	105.98	106.08	105.17	106.16	106.62	105.19	106.01	106.55	106.02	105.89	104.18	106.61	106.84	104.5	106.4	105.86	104.83	104.64	106.65	106.6	105.05	104.25	104.65	106.17	105.63	105.27	105.82	106.24	105.32	106.73	105.55	105.33	106.66	105.63	106.79	106.1
106.61	105.94	106.22	106.24	104.69	106.28	105.42	107.09	104.32	105.04	104.39	107.48	106.24	104.85	104.6	105.46	106.89	107.26	106.27	106.22	107.48	106	105.32	106.89	104.13	104.91	104.92	105.61	105.22	105.35	105	106.88	106.35	105.22	106.55	105.99	106.34	105.78	105.07	106.69	107.31	102.94	106.94	105.57	107.14	105.41	107.44	104.79	106.19	105.65
99.659	101.32	99.652	99.692	100.3	100.13	99.952	100.47	101.4	101.34	100.37	102.82	100.98	101.13	100.44	101.85	101.23	99.819	98.848	101.41	101.53	101.73	100.91	100.04	100.91	102.05	101.04	100.59	101.16	100.43	100.85	102.09	101.38	101.94	100.3	99.716	101.09	100.68	101.14	101.32	100	100.41	100.77	101.23	100.68	98.66	100.28	100.87	100.51	99.933
101.69	99.419	98.915	99.702	100.34	100.18	98.974	99.954	99.875	99.056	99.969	99.945	102.21	99.412	99.748	98.44	100.54	99.386	99.636	100.05	99.742	99.347	99.459	99.582	99.202	97.829	101.69	99.827	99.149	98.031	100.07	100.63	100.89	100.07	99.403	99.747	100.78	99.14	98.22	100.44	99.263	99.546	100.95	99.598	99.522	99.2	100.43	99.423	98.775	100.26
106.54	106.57	104.34	105.66	104.94	105.3	107.12	105.92	105.02	104.64	107.48	105.57	104.99	106.03	105.62	105.21	105.62	105.84	104.87	106.5	103.87	105.33	105.21	106.52	104.21	105.41	104.78	105.34	104.69	106.46	106.58	106.13	106.96	105.52	105.33	104.5	107.42	105.21	104.95	105.1	103.85	105.2	106.65	105.8	106.27	104.72	106.08	105.96	105.51	105.62
105.96	105.86	106.44	106.58	105.84	106.41	105.73	105.69	104.35	105.66	105.63	106.1	105.26	105.54	105.43	107.5	107.13	105.78	106.38	105.14	105.47	106.44	106.17	106.38	106.52	105.34	106.36	106.39	105.37	105.59	105.39	106.5	105.45	105.17	106.16	106.21	106.52	106.61	106.94	105.66	106.31	106.62	106.63	106.48	107.4	105.14	105.93	106.4	106.44	106.07
98.719	99.567	100.05	98.235	101	100.03	99.846	100.49	100.25	99.884	100.63	99.612	99.771	100.22	101.17	100.13	98.978	99.882	98.641	99.063	100.18	100.5	99.439	99.23	99.356	100.32	99.642	98.197	99.635	98.549	97.961	101.34	99.052	100.33	101	100.54	98.394	100.57	99.597	99.597	99.085	100.36	99.536	100.95	98.655	100.9	100.92	98.689	99.838	101.48
112.79	111.06	111.44	111.17	111.53	111.71	111.05	110.75	110.36	110.3	110.51	110.86	111.44	110.18	111.32	110.21	110.87	111.91	111.43	110.87	110.26	112.33	110.98	111.87	111.38	111.74	109.6	112.26	109.56	110.97	111.57	112.63	109.72	111.13	112.13	112.07	112.05	111.88	109.63	113.03	112.36	110.54	111.84	110.91	111.37	111.11	111.04	109.46	112.69	112.5
104.97	106.63	106.53	105.88	106.58	105.7	106.87	105.88	107.12	105.02	106.38	106.26	105.38	105.74	105.99	103.37	105.33	107.37	105.92	106	105.22	105.26	106.72	104.75	103.66	106.53	104.94	105.05	106.29	105.33	106.52	108.47	107.79	106.22	106.16	106.36	106.83	106.15	106.2	105.69	104.85	105.63	105.92	106.35	103.71	106.25	104.56	106.69	105.8	105.91
105.42	106.53	107.74	105.13	105.77	105.59	107.28	107	105.81	105.53	106.53	106.41	106.93	105.56	106.07	105.95	107.93	105.88	106.3	104.59	107.73	106.24	107.47	106.71	107.22	107.79	108.2	105.77	106.29	105.72	107	107.4	105.76	105.69	107.27	106.05	106.06	104.75	104.71	106.86	106.44	105.56	106.39	107.68	107.36	107.16	105.74	107.15	106.5	106.45
107.44	106.98	106.84	107.75	108.44	107.49	107.19	107.33	107.62	106.73	106.92	108	107	106.82	106.68	106.76	106.19	106.25	107.11	107.49	106.52	106.59	105.74	105.11	108.32	105.81	107.52	106.47	107.38	106.25	107.08	109.44	106.05	104.96	108.37	104.56	106.58	105.89	106.16	107.76	104.98	106.84	106.63	107.41	106.73	106.88	107.9	107.44	106.11	106.36
105.97	105.07	106.6	105.23	106.86	106.84	106.03	105.67	106.19	105.08	106.55	106.69	106.37	108.2	106.56	106.29	105.85	107.09	106.23	106.77	104.59	106.22	104.73	105.92	107.64	106.61	105.15	107.44	105.95	105.49	104.71	108.48	107.16	106.06	107.25	107.78	107.21	106.73	105.43	105.59	105.81	105.34	106.96	105.63	105.94	106.01	105.93	106.57	106.13	105.03
105.51	106.02	105.48	106.07	107.13	105.68	107.43	106.68	106.2	105.27	107.05	105.82	106.03	106.98	106.58	104.52	105.08	106.54	105.54	104.87	106.81	106.93	105.72	106.47	106.17	106.7	106.38	105.13	106.83	106.34	107.68	105.39	106.93	105.78	105.91	104.65	108.19	106.13	104.85	106.1	106.23	105.52	107.57	106	105.26	104.59	105.72	104.67	104.84	105.73
103.51	106.44	105.46	104.02	105.23	106.53	105.92	103.49	106.23	104.97	104.48	104.86	106.67	104.65	105.56	105.42	104.48	105.11	105.71	106.37	104.4	105.25	105.17	104.57	105.03	103.64	106.05	105.18	104.45	104.29	105.01	105.46	105.78	104.68	105.83	103.97	106.23	105.02	105.04	106.57	106.34	104.48	104.9	105.45	105.59	105.17	104.13	105.23	105.07	104.75
107.35	105.99	105.98	105.94	105.58	106.04	106.49	105.06	105.64	105.76	105.98	106.69	104.99	105.7	104.3	107	105.97	105.83	105.13	105.26	106.64	104.74	104.65	107.83	105.2	104.49	104.97	105.43	104.99	105.39	105.59	104.35	107.58	105.52	104.15	105.37	106.35	104.96	104.61	104.46	104.53	105.88	106.03	105.2	105.6	105.67	106.75	105.31	105.72	105.63
98.956	100.98	100.22	101.63	100.14	100.39	100.04	99.661	100.79	99.412	99.321	101.03	100.59	100.95	101.73	100.71	101.26	100.19	99.37	101.07	100.28	100.01	101.14	100.63	100.85	101.51	100.92	99.633	100.62	99.774	100.68	101.19	100.23	100.05	100.39	98.413	101.6	99.237	101.51	102.18	102	100.72	100.86	101.75	98.925	100.85	101.15	101.21	100.59	100.02
110.22	110.46	109.45	109.92	112.3	113.44	111.95	111.18	111.17	111.79	109.37	112.55	110.43	112.43	110.11	112.8	111.45	112.29	111.88	108.01	112.01	112.4	108.65	111.24	109.96	111.43	113.29	111.48	112.3	110.67	110.64	111	112.09	111.45	110.81	112.3	109.63	111.54	109.4	111.11	110.43	110.31	110.64	112.25	112.59	111.4	112.48	109.91	110.84	110.47
103.99	103.19	103.97	105.14	105.31	105.4	105.25	103.09	104.62	104.09	107.05	104.47	104.55	104.45	102.62	103.57	103.68	104.36	105.18	105.85	106.39	104.22	104.41	104.93	105.46	103.61	105.38	104.29	104.6	102.31	105.36	107.18	104.2	104.9	104.75	103.41	105.98	104.75	105.07	104.41	105	105.75	103.83	104.52	106.02	102.89	103.05	105.17	105.72	104.73
100.38	100.69	100.03	100.39	100.09	102.11	101.04	101.17	101.31	98.823	100.73	101	101.64	99.183	100.97	99.532	99.014	102.07	101.87	101.06	100.4	101.07	100.84	100.56	99.994	99.695	100.11	100.35	100.42	97.082	100.4	99.185	101.18	101.69	101.81	100.43	100.43	100.47	100.88	101.01	100.2	100.07	102.27	101.4	100.84	100.55	101.02	99.865	100.98	101.5
110.68	109.11	111.8	110.18	108.94	111.32	111.06	112.12	108.12	109.87	109.04	110.34	110.13	109.22	109.54	110.73	110.59	110.4	111.2	111.17	109.4	110.66	110.8	111.33	108.95	112.52	109.44	109.22	110.94	110.02	109.32	110.42	112.12	113.26	110.44	109.93	111.14	110.37	110.3	109.46	111.61	110.66	110.35	111.42	110.99	111.58	109.98	113.45	112.11	111.52
117.89	118.61	117.71	119.06	117.67	117.3	119.23	117.44	118.82	116.87	115.83	118.34	116.93	117.55	118.1	117.54	118.88	116.91	118.61	117.95	118.31	118.03	116.82	117.21	116.92	117.58	118.38	116.47	118.76	119.22	118.19	117.41	117.21	116.93	117.7	116.24	117.02	118.34	116.48	117.37	117.11	117.63	117.74	119.51	117.32	117.37	117.1	117.04	118.08	118.75
107.69	105.02	106.8	107.2	108.49	107.3	105.26	106.09	105.17	105.14	105.4	107.12	105.73	105.86	106.85	106.22	107.1	107.26	106.89	106.08	106.67	106.75	106.08	107.9	106.14	104.94	105.6	106.67	104.96	106.45	106.91	106.58	107.31	104.67	106.47	105.07	107.51	105.59	106.83	104.28	106.13	105.87	106.53	105.91	104	108.48	105.43	105.95	105.72	106.8
106.16	105.48	106.3	107.08	105.82	107.21	108	105.28	105.47	105.34	106.15	104.93	104.05	106.54	105.35	106.79	106.92	106.23	108.62	104.65	105.37	106.28	104.4	105.1	106.62	104.61	106.55	104.79	107.74	105.92	106.75	104.8	106.66	105.06	106.86	103.88	106.22	105.01	105.45	107.12	106.56	107.27	105.23	106.31	104.75	107.33	105.24	106.42	106.45	106.15
106.53	105.48	106.51	105.84	104.72	104.73	107.2	106.71	105.63	104.97	105.07	105.13	105.04	105.12	106.84	105.94	107.85	106.2	104.98	106.29	103.65	105.17	104.55	105.72	105.84	106.98	106.81	105.21	105.88	105.16	106.16	106.23	105.16	104.9	103.46	105.92	106.38	105.12	105.48	106.32	105.02	105.7	106.61	107.58	106.34	106.29	105.66	105.59	104.67	104.83
104.76	104.79	103.28	103.73	105.93	104.61	105.94	103.96	104.27	104.62	106.09	104.35	104.27	105.1	105.67	104.31	105.56	104.22	103.83	105.13	105.59	105.22	103.65	105.77	104.62	104.15	104.2	104.35	104.77	103.25	105.06	105.99	102.96	105.42	106.17	104.02	103.15	103.92	104.59	104.29	104.21	105.32	104.86	106.59	104.34	105.17	104.31	105.03	104.41	104.91
110.2	111.5	110.15	112.83	110.68	112.13	111.6	110.15	112.19	110.84	111	111.55	111.48	111.93	111.86	110.66	111.07	111.75	111.06	112.63	111.02	112.09	111.88	111.61	112.05	111.63	112.06	113.5	111.19	112.01	111.94	111.17	110.51	110.83	110.69	111.79	110.87	111.55	111.51	110.85	111.32	112.65	111.41	111.73	112.59	112.5	111.67	111.5	111.19	111.14
111.76	110.15	111.88	110.38	110.55	110.85	109.95	111.91	111.65	111.48	111.34	111.86	109.9	109.83	111.31	110.48	111.15	112.7	112.21	110.72	111.3	111.16	110.41	111.27	110.78	111.46	111.09	111.65	113.24	110.67	111.3	110.47	111.25	111.05	110.37	111.21	112.28	110.38	111.36	111.21	112.02	112.17	111.03	111.02	110.6	112.45	112.6	111.13	111.32	111.81
108.38	107.42	106.88	106.23	106.89	107.75	106.2	106.26	107.03	106.59	106.61	106.62	108.25	106.65	107.46	107.66	106.27	107.89	106.62	107.52	108.34	105.61	108.93	106.88	106.15	107.08	106.1	106.9	107.05	107.07	105.1	107.14	107.46	108.4	105.67	107.38	107.7	107.32	107.07	106.5	106.02	109	107.14	107.81	105.5	107.47	105.55	105.37	105.03	105.9
111.76	112.67	111.69	113.49	112.3	111.24	110.45	110.62	110.5	110.77	109.9	111.12	111.25	112.43	109.98	110.04	110.25	112.33	110.96	111.87	111.58	110.74	110.51	112.36	110.72	111.67	111.18	110.01	110.93	110.92	110.62	112.67	110.68	112.73	112.14	113.11	112.26	111.9	112.38	111.74	112.67	111.99	112.95	112	111	111.37	111.78	110.72	111.58	113.1
104.41	102.84	105.88	105.87	103.66	103.7	103.83	105.91	103.81	103.46	104.33	104.05	103.88	102.87	106.09	105.14	103.12	105.17	104.9	103.98	105.96	103.98	104.55	102.86	105.15	104.36	105.02	104.43	103.83	103.7	103.87	105.49	104.8	104.66	105.27	104.77	104.38	104.48	104.81	102.91	104.21	105.13	105.09	104.49	104.18	105.35	103.97	103.86	104.47	104.43
107.17	106.81	106.36	107.62	106.62	107.42	105.36	106.6	105.71	107.54	107.8	107.05	107.85	107.45	106.59	108.31	106.6	106.74	108.36	106.64	107.67	106.89	106.73	107.48	105.71	106.07	108.4	105.51	108.1	106.96	106.41	107.23	109.04	107.91	108.22	106.46	106.67	106.9	107.86	106.9	107.7	108.21	108.74	106.27	106.85	107.89	107.83	107.69	108.28	106.27
112.68	112.36	112.52	113.19	112.97	113.65	111.72	113.63	111.76	112.93	112.06	113.65	112.94	113.65	114.05	112.78	112.39	111.89	112.4	112.96	113.61	113.42	112.91	111.88	111.91	110.9	113.63	112.89	112.63	113.08	112.1	113.59	112.96	113.6	111.37	112.32	110.75	113.48	113.29	113.46	114.01	112.64	113.55	112.05	113.24	112.02	110.97	111.88	111.53	111.03
101.69	100.45	102.18	99.97	98.769	100.54	99.52	100.93	101.61	99.976	98.801	99.664	98.176	100.67	101.33	99.109	101.65	101.25	101.02	99.684	101.47	101.36	99.441	101.11	98.994	101.8	101.76	101.61	101.55	100.42	99.959	101	102.27	99.076	101.03	100.86	100.81	100.41	100.35	100.94	99.801	99.94	99.708	102.39	99.797	100.53	100.08	101.63	99.824	99.837
107.1	106.87	104.93	106.57	105.24	105.27	107.81	105.8	105.73	105.75	105.2	107.25	104.35	106.44	106.16	105.03	106.14	105.66	106	105.01	105.75	104.62	105.12	105.92	106.07	105.96	105.95	106.6	105.58	106.76	104.01	106.75	104.79	106.53	105.89	104.41	104.92	107.87	107.35	105.53	104.26	106.23	106.85	105.63	105.13	105.82	104.35	104.58	104.46	103.22
104.91	104.48	105.81	104.44	106.01	105.72	105.19	104.77	104.84	105.93	104.9	104.57	104.62	104.12	104.85	105.08	103.08	106.5	104.59	104.09	104.92	106.53	104.08	104.22	104.18	104.71	105.21	104.1	104.17	103.71	104.42	103.64	105.25	103.8	105.08	102.58	103.14	105.21	105.17	105.41	105.7	105.58	106.2	104.7	105.72	104.74	103.34	104.07	104.32	104.08
106.17	106.74	107.81	105.71	106.72	106.5	105.69	105.77	106.7	106.37	105.95	104.57	106.1	105.7	106.38	106.41	105.58	105.65	107.25	105.42	104.2	106.26	106.77	107.97	106.32	106.47	105.65	106.9	107.5	107.78	106.27	106.96	103.94	107.1	106.46	106.82	104.68	106.41	105.91	103.78	105.26	106.13	103.75	107.6	107.08	105.98	104.47	107.75	107.03	106.1
105.16	103.93	104.62	103.9	104.33	104.46	103.42	104.35	103.7	103.34	105.61	105.82	103.56	103.93	104.92	104.42	104.55	102.85	104.75	104.91	102.68	104.93	103.14	104.43	103.88	102.23	101.98	103.57	104.68	105.04	102.77	104.63	105.65	103.45	102.47	105	103.22	104.48	103.88	103.89	104.2	102.64	104.93	104.88	106.22	102.69	104.59	104.99	104.92	105.33
119.57	118.23	116.09	118.91	117.36	115.39	117.72	118.64	117.66	118.43	118.28	117.66	117.91	116.53	119.35	117.69	117.64	118.32	117.83	117.14	117.42	117.79	118.78	116.99	117.55	118.31	117.93	117.74	117.59	116.2	118.74	117.67	118.19	116.46	118.4	116.77	117.5	116.91	117.37	118.32	118.69	118.27	116.75	116.72	117.42	117.8	119.9	118.4	118.32	116.09
111.12	109.4	108.97	110.31	111.1	109.79	109.66	109.56	110.16	109.48	108.57	109.15	110.65	109.5	109.64	110.33	110.14	109.29	109.93	111.61	109.08	110.87	110.81	109.13	110.45	108.79	110.71	109.89	109.34	110.8	108.68	109.35	110.01	110.77	109.27	109.16	110.04	108.57	108.91	109.45	110.54	109.9	109.41	109.58	110.36	109.93	107.81	109.72	109.31	109.98
106.07	106.48	105.95	107.66	107.5	108.17	106.19	107.08	106.45	107.03	106.52	106.73	106.26	104.98	106.88	106.68	105.92	105.15	105.91	107.91	107.34	107.08	105.03	106.31	107.05	107.97	106.48	107.11	106.71	107.65	106.96	107.28	107.5	107.45	106.12	105.62	104.81	104.67	107.32	105.37	106.41	107	106.92	107.23	106.26	107.16	107.45	106.89	107.63	105.71
107.07	108.62	109.96	109.28	111.05	111.5	108.92	109.55	110.99	110.54	110.86	111.05	111.64	110.88	110.6	110.73	109.6	110.09	109.7	111.54	108.24	111.5	108.06	110.4	108.85	109.65	109.45	111.27	108.92	110	111	109.03	109.78	109.29	109.29	109.51	110.07	110.14	110.38	109.77	109.81	111.21	109.89	108.41	109.61	108.11	109.11	109.98	108.85	110.52
105.23	103.83	104.76	104.33	105.54	105.34	104.43	105.43	103.24	105.11	104.71	103.2	106.69	104.62	105.95	103.09	104.57	104.95	104.64	104.48	104.43	105.63	106.14	105.86	104.29	106.04	104	103.44	104.16	105.18	105.67	105.11	104.6	105.18	105.39	103.78	106.86	106.76	104.01	104.15	105.92	104.04	104.71	103.83	104.01	104.44	103.56	106.35	105.62	104.31
101.07	99.087	100.07	99.859	101.18	101	100.5	97.97	100.21	99.148	101.16	100.97	98.754	101.48	100.85	99.575	101.24	99.81	100.91	100.01	102.36	101.24	100.99	101.94	101.44	100.05	100.74	100.84	99.82	100.19	100.04	100.62	100.48	99.337	100.77	100.63	100.28	101.64	101.67	100.98	100.01	100.63	98.899	100.52	101.12	100.09	98.9	100.44	100.49	102.01
101.31	99.976	100.26	100.43	100.33	100.26	98.956	99.883	100.43	98.156	100.84	99.736	101.82	99.443	100.82	100.15	100.85	99.876	99.059	101.1	100.75	99.762	99.424	98.74	100.96	99.935	100.55	99.932	99.203	98.954	98.219	99.783	99.258	99.747	100.33	99.623	100.5	100.06	99.215	98.64	99.207	98.92	101.63	100.7	98.9	99.55	99.845	99.267	98.774	99.473
105.89	106.33	106.19	107.68	107.65	105.85	106.39	105.71	106.79	105.74	105.42	105.67	106.48	107.85	105.27	107.82	105.02	106.54	105.34	105.81	107.22	106.78	106.04	105.19	106.13	105.94	106.17	105.58	106.22	105.73	104.3	106.41	105.43	107.55	107.11	105.79	106.41	106.81	106.46	105.84	106.6	107.9	107.09	107.23	105.15	105.76	106.92	106.19	107.32	104.77
103.8	104.28	105.43	105.41	105.32	105.61	104.4	104.23	105.01	103.74	105.8	103.92	105.6	105.5	104.56	103.52	105.09	105.06	103.39	106.75	105.39	103.94	104.33	104.66	105.04	104.41	104.72	104.64	103.68	105.49	103.55	105.22	105.93	104.19	105.21	105.62	105.39	107.24	104.91	106.27	103.59	105.67	105.29	104.37	105.95	103.78	104.54	105.61	104.35	105.06
106.82	108.4	105.76	107.23	104.38	104.69	106.12	106.02	107.55	106.48	105.7	105.54	106.39	106.4	105.67	105.96	106.9	104.43	106.76	106.59	105.78	107.36	105.92	107.66	105.44	107.41	106.7	106.4	105.81	106.28	106.52	105	106.55	105.23	106	106.93	106.93	107.72	106.09	105.84	107.43	105.83	105.83	106	107.92	104.87	107.88	105.72	106.03	106.83
106.23	104.59	104.84	106.16	104.28	106.02	106.14	104.98	104.45	106.72	104.89	106.37	104.4	102.11	105.94	106.18	104.89	105.26	105.48	104.82	105.1	104.71	104.87	105.99	106.31	104.27	105.01	104.98	106.33	106.93	105.75	106.68	105.47	104.41	105.55	106.28	106.38	107.58	105.2	104.64	106.01	105.57	104.61	106.92	104.69	105.3	105.64	104.79	106.09	105.6
109.05	109.06	109.63	110.04	109.63	110.1	110.05	109.87	110.59	110.36	109.65	109.38	109.99	110.45	111.21	110.61	109.5	110.42	109.26	110.56	111.43	109.6	110.07	110.42	108.54	109.93	110.16	109.97	109.63	110.11	107.97	111.27	110.17	109.01	109.41	109.85	110.6	110.74	109.6	110.02	109.66	109.25	110.83	110.17	109.55	112.39	110.3	109.63	109.03	109.95
98.795	99.904	100.21	97.501	100.2	101.28	100.66	99.439	100.28	100.24	99.821	100.21	100.27	101	99.932	99.305	99.902	100.6	99.198	99.21	98.874	99.376	97.671	99.501	100.98	100.65	99.712	100.12	100.07	99.499	99.705	100.81	100.73	99.526	99.854	99.061	97.969	98.653	100.26	99.437	99.642	99.9	98.213	101.75	100.14	97.976	99.582	100.54	99.143	101.37
99.748	99.933	101.5	99.777	98.943	99.376	101.19	100.72	100.73	99.58	100.09	100.09	99.362	99.842	98.908	101.72	100.4	98.795	99.181	99.749	100.05	100.62	100.57	99.145	99.642	99.905	99.95	100.9	98.448	98.833	99.12	99.577	99.957	99.05	98.933	100.4	101.28	100.47	99.938	99.448	98.62	99.089	99.413	100.07	101.36	99.068	100.21	101.44	100.01	99.337
107.46	105.62	105.12	103.71	105.21	104.87	105.92	107.32	105.88	105.34	105.68	105.67	106.06	105.14	105.13	107.7	106.83	105.34	106.87	106.39	104.08	103.76	105.43	105.24	105.18	103.74	104.99	106.09	105.52	105.87	105.17	106.28	106.06	106.03	106.03	105.22	104.93	106.18	104.45	107.97	105.44	104.42	107	105.65	104.95	105.27	104.78	105.57	105.71	105.9
104.93	106.34	106.74	105.77	105.65	105.68	104.75	105.99	106.84	105.17	106.36	104.83	107.08	105.61	105.43	105.21	108.34	106.71	104.91	106.73	105.58	106.77	106.55	106.61	105.88	105.81	106.35	106.4	105.59	103.87	105.09	106.67	106.13	105.92	106.48	105.36	104.95	105.15	105.44	106.86	104.56	104.95	106.2	105.19	105.8	104.3	105.83	105.71	105.42	105.08
99.428	99.367	101.06	100.09	99.128	100.91	100.92	100.6	100.71	99.54	100.09	100.68	99.054	100.57	100.91	100.93	99.001	99.371	99.842	102.65	100.27	101.09	99.482	99.72	99.367	101.49	98.613	99.834	100.37	98.768	98.908	99.035	100.27	100.16	99.943	99.518	100.32	100.06	99.546	99.613	100.21	99.895	99.918	101.36	99.535	99.915	100.16	98.691	100.11	101.41
110.56	111.77	110.69	111.31	110.25	111.12	112.03	111.26	110.14	112.48	112.13	111.33	111.2	111.23	110.17	111.26	111.92	111.48	111.33	110.74	110.48	112.87	112.2	112.23	112.13	111.28	110.95	112.98	110.58	112.02	111.52	111.25	111.37	110.97	111.64	109.96	112.18	111.77	111.67	111.62	111.93	111.16	110.84	111.07	111.24	111.42	110.42	111.16	111.17	109.83
102.9	105.64	105.81	106.1	105.77	106.38	107.49	106.16	103.51	104.56	104.52	104.74	105.43	106.95	105.08	105.97	105.84	105.35	105.77	105.37	105.02	106.06	106.27	105.91	104.65	105.19	106.23	103.63	103.34	106.8	105.44	104.77	106.33	103.3	104.64	105.33	104.96	106.3	104.69	105.69	106.23	106.38	106.33	105.38	104.54	106.36	104.56	105.33	106.22	105.08
106.51	105.62	107.73	108.17	106.46	106.44	106.38	105.33	105.27	106.09	106.6	105.79	106.39	105.73	106.25	106.66	106.26	105.4	106.54	105.71	106.79	106.21	109.06	106.63	106.78	104.03	105.4	106.21	106.18	106.51	105.62	106.92	107.61	105.45	106.44	106.45	105.08	106.72	107.93	106.75	106.47	106.26	108.28	106.3	106.47	106.81	106.69	106.23	107.98	105
112.26	111.84	111.77	109.92	111.06	109.62	111.22	111.51	110.56	110.95	112.08	112.88	112.65	112.3	111.63	111.58	109.91	110.38	112.64	109.02	111.59	111.75	111.44	111.44	110.6	110.6	110.89	111.58	110.18	112.87	112.63	110.67	111.74	110.94	111.26	111.02	110.73	112.44	110.62	112.72	110.55	110.1	113.46	111.09	110.23	111.28	113.06	110.45	111.46	111.25
113.74	112.45	112.4	111.28	111.95	111.72	111.7	112.55	112.49	113.01	112.37	114.09	112.07	112.41	112.7	112.13	112.2	113.15	111.69	112.17	114.36	112.75	112.39	113.6	112.77	111.63	112.19	112.32	113.06	113.3	113.69	113.26	111.91	112.22	112.37	113.46	113.99	112.74	113.2	113.28	113.6	112.6	112.69	112.4	112.34	112.47	114.29	113.04	111.91	113.29
108.04	109.51	110.18	108.81	110.58	110.82	109.47	110.84	107.63	110.47	110.01	109.98	109.88	109.42	109.63	108.87	110.02	111.17	110.2	108.46	109.75	109.78	112.19	108.57	110.15	109.13	109.56	108.78	109.36	109.76	108.67	108.81	109.31	109.43	107.58	109.19	109.31	108.43	109.85	109.54	109.8	109.12	111.06	108.92	110.84	112.39	110.06	110.38	110.54	109.16
112.19	110.09	111.34	110.84	109.12	110.43	111.5	111.34	110.42	109.92	111.88	111.78	112.33	111.39	111.47	111.19	111.4	112.17	110.35	111.45	111.16	110	110.42	111.49	111.78	110.97	110.12	110.98	111.39	112.79	111.98	111	111.33	113.25	111.82	112.43	110.51	109.9	110.94	111.82	111.78	111.9	110.11	111.76	110.75	111.34	111.82	111.45	110.57	112.23
112.11	109.19	111.69	111.57	111.62	111.54	110.09	110.06	109.71	109.99	111.2	111.21	111.91	110.69	111.54	110.96	111.54	110.21	112.73	109.79	110.6	111.94	110.83	112.19	111.43	111.25	111.86	111.28	111.28	111.48	110.26	110.41	111.48	111.54	111.05	111.85	111.34	111.35	111.36	111.02	110.91	110.64	111.67	112.43	110.12	109.8	111.21	113.18	112.24	110.4
103.39	105.03	104.17	104.03	105.28	104.92	104.58	106.06	104.29	104.77	103.1	104.26	102.51	104.2	104.53	103.12	104.87	104.31	104.99	105.15	104.92	104.43	104.01	103.71	106.71	103.29	102.62	103.09	103.91	104.95	103.33	104.34	104.53	104.23	104.42	105.13	103.72	103.77	103.41	104.68	105.06	106.01	104.14	103.3	102.58	102.92	104.74	103.79	103.59	103.6
101.42	101.64	100.42	102.03	101.62	101.32	100.46	101.28	100.89	101.02	102.43	101.94	100.27	102.11	101.13	100.43	102.15	99.798	100.03	100.82	100.57	99.661	100.43	102.32	99.737	101.92	101.43	101.23	100.3	101.75	100.95	101.32	100.86	100.66	100.34	100.49	99.88	100.22	100.68	101.33	101.91	99.648	100.42	99.231	101.03	101.25	102.26	100.85	101.21	101.01
112.66	109.26	110.45	108.5	110.21	110.31	111.24	110.36	108.67	109.65	111.45	110.27	111.12	111.9	111.3	111.57	111.1	111.36	110.04	109.32	110.52	110.46	110.01	109.87	109.42	109.64	112.3	111.17	110.2	110.33	110.36	110.42	110.88	110.79	111.4	110.15	110.29	110.35	109.75	111.36	111.57	110.83	110.07	110.3	110.86	112.2	110.34	109.59	113.06	109.17
102.8	104.41	105.08	103.74	104.36	104.58	104.01	103.51	104.04	103.71	103.44	103.92	102.37	104.9	104.44	105.01	103.31	105.25	103.63	104.68	104.1	105.31	104.99	104.31	104.02	105.05	105.09	103.08	103.7	103.44	103.04	104.14	104.26	103.23	104.17	103.23	104.95	103.65	104.91	105.08	104.18	103.58	104.9	105.19	103.67	104.75	105.18	105.27	104.79	102.64
99.941	98.187	99.922	100.79	100.6	98.931	97.975	99.148	98.18	100.45	98.958	99.436	101.56	98.461	98.635	100.44	98.799	99.991	100.02	98.96	100.89	99.269	97.719	101.58	99.52	101.56	98.802	98.666	101.37	101.53	98.893	100.07	100.58	101.4	100.38	100.36	99.453	100.62	101.61	98.91	99.859	100.35	100.16	100.1	98.091	99.688	99.355	101.35	99.545	99.643
105.35	105.42	107.26	106.14	104.58	105.73	107.98	106.44	105.6	104.6	107.12	106.66	107.41	106.32	105.64	104.84	104.95	107.14	107.12	107.06	105.74	105.03	106.19	105.98	106.45	105.65	105.16	106.34	106.8	104.5	106.14	107.12	105.67	104.99	106.88	107.03	106.3	104.94	105.75	106.36	106.44	106.91	105.29	106.83	105.92	106.09	105.94	107.88	107.41	106.98
116.07	116.41	116.16	116.3	117.41	115.88	115.56	115.51	114.37	115.46	116.17	116.62	117.4	116.79	117.26	116.26	115.72	116.2	116.52	115.45	115.24	116.36	116.58	116.38	115.66	115.77	117.4	117.38	116.8	115.77	116.26	115.53	115.02	117.22	117.43	117.09	116.15	117.03	116.31	116.89	115.84	116.74	116.21	116.09	114.76	117.3	116.39	117.63	118.23	115.3
111.23	109.51	110.29	110.29	110.32	111.93	111.92	110.56	110.92	110.51	110.11	109.47	111.59	111.6	110.54	112.18	111.13	111.69	109.58	112.25	111	111.39	109.62	110.6	109.58	110.41	109.65	110.23	110	110.74	111.3	111.73	110.55	110.49	110.01	111.93	110.46	110.72	110.97	110.48	110.44	109.41	109.63	109.36	110.04	111.48	111.57	110.65	110.19	110.37
105.47	106.26	106.73	104.97	107.51	107.5	107.08	107.25	106.47	104.27	105.81	103.9	104.89	106.69	105.89	105.86	106.15	105.83	105.62	107.65	106.15	106.17	106.18	104.71	105.64	104.45	105.15	106.53	104.88	106.58	105.88	106.65	104.83	106.15	106.59	106.4	104.42	106.9	106.2	106.72	106.06	106.29	104.44	104.36	106.58	105.04	106.08	106.36	105.81	104.89
113.25	113.67	111.9	113.75	112.52	113.34	112.68	113.03	111.79	113.72	113.26	111.95	113.17	111.02	111.92	113.16	112.35	112.95	112.17	113.24	112.22	112.64	113.65	113.16	112.04	113.22	113.37	113.75	114.14	112.97	112.92	114.55	113.74	111.97	113.17	113.62	113.38	113.86	113.09	112.58	112.48	111.32	112.42	112.85	113.28	113.56	112.46	112.26	112.3	113.7
108.17	109.97	108.96	109.54	108.95	110.95	108.07	109.03	109.21	109.46	109.56	109.46	109.55	110.56	109.42	109.21	109.2	109.63	109.83	111.41	110.48	109.26	109.21	109.01	109.79	109.95	109.76	110.3	109.63	108.9	109.98	109.25	108.84	111.66	110.27	110.09	110.58	108.61	109.82	109.58	110.1	109.39	110.06	109.13	110.25	111.24	108.72	110.01	109.81	110.3
106.61	105.86	105.13	107.61	105.97	107.47	107.58	104.69	106.63	107	105.3	106.95	104.67	106.37	106.12	104.68	105.51	105.66	105.71	106.56	106.85	107.58	106.96	105.67	105.25	105.55	107.5	105.33	105.63	105.4	106.25	105.41	106.22	106	107.97	104.72	104.83	106.55	105.18	106.54	104.67	104.32	105.86	105.11	104.9	105.5	107.22	106.15	106.35	105.11
105.13	104.87	105.83	106.36	104.25	105.75	104.13	105.4	106.54	105.02	104.29	103.37	104.39	105.91	105.09	105.32	105.26	105.72	104.46	105.5	106.19	105.89	106.38	106.02	106.9	104.88	106.42	106.57	105.42	105.74	108.17	105.97	104.28	106.03	105.57	105.67	105.31	105	104.53	104.96	105.7	106.22	104.83	104.57	105.42	105.35	106.22	104.95	105.65	107.19
105.29	104.65	104.54	106.96	106.86	105.74	105.47	105.76	106.54	105.48	104.9	106.39	106.03	104.14	104.49	105.97	106.16	105.66	105.62	103.52	104.41	107.11	106.66	105.95	104.88	103.81	105.95	105.88	104.47	105.05	104.59	105.77	107.1	106.03	105.31	106.58	106.49	105.25	104.21	105.95	104.15	105.94	104.78	104.9	104.23	104.99	106.46	105.41	103.74	104.04
105.59	104.75	106.07	103.88	106.51	105.52	105.43	105.12	105.51	105.16	105.63	106.35	106.56	108.07	105.81	106.62	105.47	106.94	106.47	106.49	105.23	106.34	105.12	107.13	105.61	104.84	106.66	105.25	105.21	105.76	106.38	106.79	105.5	106.59	107.46	105.64	105.87	105.73	105.19	106.48	106.35	106.93	106.15	106.98	107.57	105.16	107.92	106.22	106.57	105.28
100.12	98.798	99.416	99.427	99.571	99.642	100.56	102.08	100.12	100.22	99.907	99.753	99.385	100.08	98.853	99.476	99.755	100.34	100.64	98.484	100.82	99.388	99.201	99.808	99.213	99.776	100.09	99.055	100.37	101.87	98.32	101.37	100.83	100.38	98.79	99.723	99.07	100.41	100.13	99.305	101.14	100.7	100.4	99.834	99.952	99.441	99.948	99.333	97.702	99.872
110.29	111.48	111.51	112.87	111.91	110.59	109.73	111.75	110.82	112.98	112.2	110	111.3	112.84	110.38	111.6	109.31	110.59	109.27	110.78	111.76	111.58	113.02	109.81	112.56	111.29	111.4	112.67	113.28	112.23	111.28	111.49	110.43	111.22	110.05	110.04	111.41	111.69	111.15	111.9	111.09	112.84	110.94	111.56	111.32	111.12	111.64	111.29	110.98	110.8
105.4	104.65	105.59	104.73	105.98	103.67	106.57	104.89	104.95	106.17	106.55	106.2	104.79	104.95	105.2	106.32	106.04	105.82	107.12	104.03	103.94	104.99	106.09	105.43	106.11	106.64	105.42	104.54	106.46	106	106.22	105.1	104.51	105.74	105.14	105.67	105.56	105.46	105.84	106.01	107.59	105.84	105.09	105.61	105.91	105.23	105.45	104.75	105.1	106.51
111.72	111.02	111.6	111.32	111.4	111.44	112.54	110.87	112.17	112.33	112.08	111.47	110.56	111.88	110.7	111.85	112.74	112.67	110.15	112.44	110.86	111.37	112.65	111.55	111.19	111.15	112.16	111.58	111.46	112.08	112.54	112.73	112.06	111.39	111.54	111.45	110.09	112.29	111.2	110.93	110.92	111.84	110.31	112.43	111.14	111.61	110.88	110.31	111.2	112.11
103.67	105.03	105.32	105.91	106.1	105.55	106.29	105.74	106.72	105.82	104.42	105.32	106.88	104.58	104.06	104.05	104.07	104.58	103.85	104.89	104.37	104.16	104.86	104.45	105.27	104.26	104.7	105.53	106.75	106.46	104.47	104.33	104.3	105.5	104.36	107.24	105.79	105.25	105.25	102.72	104.83	104.91	104.65	105.48	104.9	104.76	105.66	104.47	103.77	105.2
104.16	103.78	106	104.81	104.66	105.19	103.81	104.61	106.39	107.1	104.6	106.36	106	103.28	106.4	105.23	105.04	103.14	104.32	105.56	106.24	104.2	104.8	105.42	105.79	105.58	104.73	103.4	104.32	103.61	103.4	104.03	105.94	106.01	102.58	105.19	104.94	105.37	105.11	105.59	104.64	105.25	104.3	106.19	103.52	103.5	105.03	104.82	104.13	106.01
107.68	106.54	106.2	107.1	107.1	107.99	106.45	106.5	107.48	106.79	104.89	104.7	106.72	107.63	107.06	105.85	106.58	105.64	107.14	106.05	107.16	108.53	104.78	104.32	104.54	107.24	107	106.38	106.45	105.53	105.65	106.7	107.16	105.41	105.46	106.25	104.84	105.53	106.88	106.36	106.05	108.03	107.57	105.28	107.25	106.2	105.39	106.15	106.42	106.25
105.24	104.29	106.65	103.73	103.81	105.36	105.18	104.23	104.46	104.33	104.83	103.71	105.5	103.27	104.59	102.54	104.16	103.99	104.39	103.75	105.06	105.66	102.66	105.07	104.87	103.92	105.83	105.37	106.1	104.24	101.9	104.33	103.86	104.59	103.89	104.93	103.81	104.32	105.91	104.28	104.97	103.42	103.34	105.5	104.38	105.04	104	105.44	103.2	103.56
110.37	110.31	110.99	109.49	109.2	110.46	110.34	112.15	109.09	110.35	110.88	109.82	110.32	109.32	108.99	109.91	108.16	109.98	110.93	110.78	110.46	109.85	108.86	109.91	110.16	108.5	108.9	110	111.65	110.29	110.99	109.08	110.5	109.18	109.13	111.05	110.25	110.49	107.54	110.69	107.84	112.34	108.23	110.13	110.02	109.24	108.84	108.73	109.95	109.8
116.69	116.6	116.66	116.99	115.98	116.82	114.59	115.17	118.06	113.94	116.55	115.85	114.59	117.41	117.14	115.75	115.32	116.75	114.76	114.11	116.52	114.61	116.39	115.99	116.37	115.05	117.54	115.85	115.74	115.79	116.89	116.12	114.52	115.92	115.85	116.6	115.37	114.58	116.44	115.69	115.8	116.23	117.84	116.72	114.97	114.8	118.54	117.44	116.58	115.38
104.69	105.36	107.88	106	106.33	104.17	103.55	105.25	105.43	106.28	106.14	105.94	104.32	106.19	104.97	105.64	105.67	104.75	104.58	104.96	105.88	104.7	106.53	105.08	104.53	106.03	104.7	106.13	105.41	106.11	104.88	108.1	107.67	105.12	105.23	104.81	105.93	106	105.67	107.35	104.59	105.87	106.29	107.33	106.72	104.97	106.66	106.12	106.19	105.71
104.99	105.09	103.55	104.68	104.33	104.27	104.44	104.93	103.77	103.9	105.38	105.57	103.42	103.34	104.55	104.89	104.01	103.1	103.13	103.79	104.37	104.33	103.68	103.56	103.87	104.06	104.65	105.52	104.19	104.33	104.92	102.47	103.36	103.7	103	105.41	105.31	105.46	103.82	104.52	103.82	105.54	105.15	105.66	103.97	103.59	103.87	103.81	103.38	104.52
104.27	102.74	104.67	104.28	104.34	103.26	105.01	104.04	104.15	103.26	103.11	103.95	104.08	104.76	105.19	104.22	103.12	104.61	104.17	106.35	104.83	103.92	105.31	104.19	103.47	104.3	103.99	103.15	104.45	103.68	102.39	103.26	104.05	104.76	106.16	104.79	104.64	104.04	103.21	105.35	105.54	103.97	105.14	103.42	104.26	102.92	103.83	104	104.37	104.24
107.17	105.96	106.82	107.15	107.17	106.84	105.29	107.4	106.8	106.16	106.55	105.43	106.28	106.33	108.49	106.96	106.07	105.84	106.26	105.41	107.02	106.04	106.29	107.14	105.07	106	105.54	106.72	106.43	105.85	106.56	108.15	106.74	107.59	105.45	106.65	107.42	107.35	107.57	107.75	106.09	106.28	107.47	106.87	107.17	106.12	106.27	106.05	106.54	105.24
117.45	116.92	117.86	117.71	117.85	117	117.25	117.68	117.37	118.34	117.92	116.03	118.46	116.25	117.01	117.66	119.66	117.8	117.66	118.03	117.05	119.18	116.98	117.3	118.75	117.28	116.61	116.64	117.91	118.68	118.64	118.48	118.44	116.51	118.29	117.79	116.85	117.21	117.04	118.48	118.63	118.39	117.63	115.97	117.84	118.76	118	119.21	116.66	117.12
103.04	104.38	105.32	105.32	105.34	104.4	104.36	104.53	104.12	103.67	104.71	103.35	103.09	104.43	104.96	105.86	104.76	103.56	102.41	104.56	103.58	104.65	103.98	103.89	104.52	104.98	105.27	104.43	104.56	104.51	103.52	105.36	104.52	103.67	105.72	104.8	103.62	104.91	103.6	104.83	106.75	104.04	102.52	104.85	103.3	104.81	105.43	105.15	103.4	104.81
112.09	111.72	112.95	113.74	112.41	113.5	111.66	112.38	112.46	113.04	113.93	112.46	113.73	113.93	113.1	113.77	112.17	112.19	112.92	113.37	112.29	111.46	113.64	113.33	114.01	111.33	113.46	111.59	113.27	111.22	113.14	112.18	111.33	112.86	110.96	113.43	112.75	112.22	113.1	112.16	112.97	111.74	113.79	111.61	113.57	113.08	112.4	113.56	113.2	112.86
110.46	109.63	109.64	110.78	110.55	111.79	112.03	109.9	110.18	110.4	110.1	110.82	110.29	110.92	110.68	110.43	110.52	111.1	109.61	111.7	110.2	111.88	109.94	108.57	111.59	109.42	109.82	110.06	111.21	111.8	111.14	109.88	110.22	112.17	108.21	110.53	112.46	109.72	111.17	110.59	109.84	111.2	111.15	111.03	109.93	111.72	112.13	109.99	110.73	109.54
106.59	107.18	105.07	106.14	106.35	108.61	107.1	108.09	104.73	106.79	104.74	105.83	105.23	106.16	105.9	104.81	106.07	104.19	106.79	104.4	105.67	106.15	106.81	104.45	107.19	106.63	106.52	107.26	107.01	106.7	105.33	106.13	106.07	107.04	104.88	105.48	105.89	104.87	107.06	104.22	105.68	105.6	106.5	107.44	106.33	106.56	106.99	104.64	107.25	106.99
112.19	112.54	112.35	111.84	112.25	112.02	111.77	111.9	111.25	112.51	111.23	112.51	111.59	111.55	112.1	112.55	111.33	112.68	112.43	113.41	109.02	112.48	111.6	110.53	112.97	112.01	111.53	112.04	112.16	113.17	112.22	112.77	113.21	111.42	111.53	112.45	111.73	111.2	111.99	110.74	112.32	112.64	111.58	111.2	113.9	112.48	113.08	112.12	110.79	110.81
102.22	100.69	100.24	101.88	101.2	100.64	100.95	101	102.06	99.564	101.98	101.63	100.08	99.562	101.88	101.02	100.51	100.2	99.913	99.925	100.98	99.302	100.71	101.04	99.845	101.81	101.03	99.913	101.4	102.22	100.83	100.95	99.591	102.22	100.14	100.18	100.67	101.28	100.95	99.469	102.56	100.14	101.31	102.87	100.34	101.96	102.09	101.3	100.17	99.561
105.82	107.84	105.4	106.65	104.93	106.04	106.68	107.89	107.08	105.95	104.61	104.23	107.39	105.92	106.64	105.99	107	105.49	105.52	106.73	105.45	105.18	105.27	106.23	106.61	105.93	105.06	105	106.36	107.44	106.59	106.19	106.77	105.72	105.12	105.49	105.66	106.36	106.87	106.14	105.65	105.81	104.84	107.04	107.35	108.29	105.48	105.46	105.25	105.49
106.22	106	106.75	106.36	107.3	108.49	108.69	106.82	107.61	106.28	106.45	106.3	106.23	105.6	105.68	106.79	107.73	106.97	106.53	106.56	107.56	106.55	107.89	108.06	106.27	107.87	107.53	107.75	106.7	106.91	106.26	106.95	105.72	109.21	107.73	106.63	107.18	106.27	105.46	106.82	107.75	106.91	106.43	106.21	105.1	106.09	107.45	107.56	106.67	106.37
104.85	103.71	105.03	104.35	103.23	106.04	104.51	104.68	104.49	103.07	103.13	103.24	104.3	105.03	105.39	103.27	104.12	103.65	102.67	105.8	102.71	105.21	103.22	104.87	102.95	104.35	105.91	103.81	105.57	104.4	103.18	104.75	103.97	104.01	103.59	105.07	103.3	104.22	103.89	104.14	104.18	104.41	106.3	103.31	105.51	104.44	103.99	104.13	102.83	102.62
107.05	106.17	107.5	106.05	106.04	107.86	106.63	107.06	106.52	107.24	105.87	106.33	107.65	106.15	107.81	106.09	105.95	105.62	105.83	107.53	105.52	106.65	104.76	106.59	106.63	104.91	104.59	107	103.89	106.64	106.34	105.69	107.01	104.92	104.68	107.56	105.5	104.08	106.94	104.87	106.17	106.82	106.33	107.21	104.73	105.5	106.98	105.24	105.82	107.4
104.66	105.91	105.6	106.46	105.75	106.37	104.51	106.37	105.42	107.53	105.5	106.83	106.85	105.43	106.23	105.47	105.66	104.83	105.21	105.87	105.44	106.3	105.74	105.85	103.72	106.46	104.8	104.89	107.31	104.85	103.66	105.01	105.14	106.23	104.83	106.02	106.05	104.2	103.54	105.69	107.34	106.12	105.96	106.85	104.41	106.89	106.66	104.92	106.22	106.61
112.49	112.14	110.78	112.6	111	113.27	110.73	110.13	111.14	111.41	109.88	111	111.88	110.55	111.19	111.23	110.84	111.58	112.12	112.11	111.4	111.84	111.59	112.23	109.94	111.08	111.16	112.51	111.54	111.31	110.89	111.67	110.26	109.54	110.1	110.63	112.73	111.54	111.61	112.59	108.94	110.7	110.29	112.25	110.55	111.29	112.54	111.4	111.36	111.89
110.84	108.76	110.89	111.4	111.34	110.76	110.76	110.93	111.48	110.05	110.5	110.85	109.6	110.49	110.07	109.5	111.29	110.39	109.78	110.26	111.6	111.08	111.41	110.46	110.15	110.4	109.97	112.44	111.48	109.85	111.28	111.39	109.03	110.93	109.65	111.02	111.17	110.38	109.63	110.91	109.92	109.71	111.49	109.82	110.95	111.35	109.77	110.03	111.41	112.79
109.93	109.51	109.13	111.32	110.19	109.72	110.87	109.06	109.14	110	108.63	111.22	111	110.13	110.19	108.31	108.69	110.32	110.74	109.9	108.03	110.77	108.77	110.96	110.72	108.24	109.93	109.59	109.98	108.57	108.99	110.1	109.39	109.21	109.64	109.41	110.9	110.2	109.49	110.4	111.09	109.52	109.59	108.88	108.95	108.59	108.1	108.27	110.72	109.74
104.21	104.01	104.05	105.44	104.06	104.26	104.48	105.91	103.95	105.15	104.6	103.82	105.62	104.36	105.22	103.48	105.52	104.97	103.97	103.89	104.38	103.55	104.7	102.94	104.74	103.81	104.14	103.81	105.1	104.51	104.89	105.37	104.13	105.07	105.79	104.6	106.67	104.4	104.62	104.33	105.1	104.45	104.35	106.05	105.01	105.39	103.72	105.2	104.84	104.9
106.03	104.59	106.05	107.3	104.79	104.49	105.21	106.99	107.12	106.43	105.58	105.32	105.82	105.34	105.71	105.74	105	104.8	105.2	107.16	106.63	105.76	106.59	105.79	106.57	105.59	105.5	104.66	104.85	105.83	104.59	105.96	105.16	106.02	107.02	104.47	105.72	105.64	106.02	105.84	105.01	104.23	106.59	105.68	107.03	104.94	106.64	105.78	105.61	104.43
117.68	117.78	117.78	118.43	118.04	116.87	117.68	116.98	118.47	116.85	118.7	118.42	115.65	117.13	118.39	117.26	118.33	116.52	118.3	117.4	116.52	119	116.23	116.39	118.13	117.38	118.22	118.85	118.65	117.92	115.51	116.56	116.87	116.88	118.1	117.46	117.45	117.03	115.96	118.3	117.31	118.38	118.14	118.1	118.61	117.83	118.66	117.72	119.44	117.07
109.59	108.57	110.26	112.14	111.54	111.02	111.59	111.71	110.78	110.63	110.61	111.74	109.84	110.74	111.55	112	111.23	110.31	110.13	111.27	110.65	109.06	111.19	110.03	110.29	109.18	111.5	109.14	110.17	110.83	110.97	109.17	110.61	110.44	111.12	111.93	109.26	111.71	109.45	110.68	110.21	110.75	109.16	110.09	108.29	109.95	111.75	110.51	109.78	111.04
107.56	109.75	109.78	109.19	110.92	110.54	110.42	109.51	109.6	110.09	110.19	109.39	108.51	111.03	109.12	110.22	109.93	109.83	110.23	110.57	110.73	110.29	109.62	109.21	110.08	109.36	110.41	108.34	108.46	110.76	110.14	110.69	109.86	110.07	110.09	110.03	109	109.79	108.94	112.06	108.35	108.77	109.34	110.95	109.44	108.61	110.24	109.79	109.74	110.45
101.41	99.443	100.38	99.879	99.614	99.372	98.844	98.658	99.342	99.67	100.32	98.907	98.87	99.282	99.632	99.765	100.55	99.971	100.98	98.358	100.34	99.429	98.62	98.587	98.64	98.235	100.17	99.832	99.253	99.506	100.09	98.248	98.071	98.324	100	100.44	100.1	99.173	99.829	99.297	100.3	99.267	99.828	101.24	98.966	99.772	101.31	99.7	101.87	99.89
101.74	101.74	98.896	100.91	100.31	102.41	100.32	100.03	100.16	100.86	99.332	101.06	99.932	100.5	100.73	99.962	100.93	100.84	101.18	98.629	100.75	102.2	101.28	101.2	101.09	99.99	100.33	100.63	100.91	100.88	101.79	100.3	101.78	100.2	99.964	100.37	101.25	100.1	100.43	100.88	101.3	99.017	99.78	102.59	100.85	100.28	99.551	102.23	100.8	101.69
103.68	104.3	105.74	105.23	107.02	106	105.25	105.87	105.05	104.26	105.2	105.43	104.18	105.72	105.69	105.57	106.09	105.86	104.45	105.01	106.1	105.02	106.06	106.67	105.74	105.66	104.71	105.03	106.17	104.56	105.66	106.77	106.38	103.94	106.21	106.27	105.01	105.47	105.69	105.69	104.69	105.64	103.73	106.17	106.24	105.58	106.93	105.4	103.4	105.69
105.5	104.13	106.79	107.36	106.19	105.98	105.82	105.59	106	106.39	105.39	104.92	106.29	107.29	106.66	106.54	105.56	106.4	105.89	105.78	105.34	106.3	105.01	106.26	105.33	104.61	105.95	104.79	104.61	106.93	105.16	105.13	107.31	106.4	105.82	106.09	106.15	104.74	104.8	105.49	106.67	105.4	105.01	105.56	106.05	105.29	107.45	106.8	106.56	106.05
111.42	111.77	112.23	110.09	109.61	109.07	111.07	111.9	112.51	110.88	110.56	110.15	111.76	111.96	111.31	109.2	110.23	111.17	111.5	111.82	110.31	110.95	111.85	112.01	111.2	111.58	110.36	112.13	112.42	111.83	111.67	111.29	110.54	112.61	110.86	112.21	110.27	110.72	111.15	111.1	112.79	110.42	111.54	110.49	111.61	110.81	111.75	112.02	110.18	112.53
106.06	105.23	106.49	106.27	107.04	106.66	104.51	106.04	106.74	107.41	107.56	105.75	106.26	105.6	107.41	106.21	106.98	105.53	105.92	106.15	106.13	104.84	106.15	104.77	104.82	105.85	106.08	105.29	105.17	106.65	105.85	106.06	105.38	105.91	107.57	103.73	106.88	105.68	106.05	106.04	104.41	106.63	107.19	105.25	106.11	107.45	105.08	105.39	106.36	105.76
113.28	112.42	113.62	112.93	111.36	112.74	112.72	110.78	114.39	114.23	112.02	113.14	114	113.19	112.49	112.77	112.32	113.06	114.58	112.58	112.17	112.81	113.9	112.73	113.63	112.76	113.38	113.23	111.92	111.3	114.34	111.72	111.88	113.88	113.38	113.47	112.69	112.71	112.66	112.63	113.99	113.63	113	112.43	111	112.76	113.07	113	111.59	114.18
117.83	117.73	115.35	118.68	118.45	116.12	119.18	118	117.57	118.22	118.79	118.81	119.27	117.2	116.55	116.47	116.34	118.41	117.93	117.03	117.23	117.67	117.06	118.26	117.24	118.17	117.35	117.9	116.59	117.18	116.5	117.62	116.93	119.17	115.91	117.65	117	116	117.07	118.66	117.45	117.1	117.66	117.05	117.68	115.95	117.68	117.31	117.75	117.8
105.29	106.92	105.03	108.19	104.81	105.84	105.51	105.04	107.41	105.11	106.23	105.91	105.26	107.24	107.28	105.63	105.9	106.49	104.52	104.76	107.25	105.76	105.9	104.21	105.12	104.78	106.57	105.77	107.14	105.64	104.97	106.18	104.63	106.41	105.34	104.92	105.38	107.32	106.9	106.44	106.62	105.87	105.08	105.28	106.18	105.69	108.14	106.28	107.49	105.92
107.54	106.69	104.93	104.46	104.67	105.08	105.5	105.15	105.57	104.97	105.43	106.95	105.8	105.38	104.21	105.27	105.82	104.77	105.74	104.84	105.2	104.9	105.37	105.88	104.74	105.68	105.82	104.69	105.35	106.76	104.69	106.99	104.95	105.3	105.78	105.19	107.29	107.02	107.4	104.64	105.39	104.94	106.18	108.33	106.62	105.4	104.75	106.38	106.3	106.63
100.47	98.963	100.54	98.378	100.59	100.29	101.07	100.86	100.92	99.637	100.16	98.927	98.498	99.662	99.128	100.43	100.71	100.43	99.871	99.519	99.677	98.758	99.712	98.937	101.15	99.661	99.349	100.41	99.335	98.982	99.365	100.28	100.01	99.335	99.355	100.65	101.07	100.18	99.98	99.007	100.62	100.18	98.794	100.26	99.109	99.22	98.078	100.28	100.62	99.312
100.49	100.89	100.31	100.2	99.839	100.89	100.82	101.28	100.67	98.93	99.497	100.72	99.459	99.27	98.334	98.389	100.6	99.464	101.21	101.17	100.06	99.353	98.345	100.19	100.3	100.24	99.954	100.4	99.096	99.228	98.434	99.381	101.63	101.19	99.618	99.855	101.01	101.96	99.17	99.567	99.964	101.2	100.37	101.28	99.344	101.2	99.7	100.19	100.85	99.595
106.52	107.64	105.37	104.44	105.11	104.86	106.72	105.37	105.39	106.38	105.75	106.1	103.98	103.66	105.05	106.34	104.18	105.45	106.82	105.15	106.17	107.3	108.06	106.56	106.41	106.56	104.52	106.25	105.31	105.47	105.38	105.17	105.84	105.83	105.73	106.83	105.77	106.14	104.5	103.21	106.21	104.64	104.86	105.19	106.34	106.06	105.01	104.87	105.33	104.62
105.37	104.48	104.95	104.49	105.32	103.68	103.31	106.39	102.66	104.11	105.05	103.41	104.9	104.3	105.26	105.94	104.74	104.59	105.82	103.32	103.45	102.65	105.42	103.68	104.03	103.97	103.63	106.7	104.17	104.3	105.21	103.47	104.89	104.37	103.63	104.34	103.52	103.33	104.58	104.43	103.89	104.23	105.11	103.75	104.22	104.29	104.73	104.18	103.16	103.76
106.11	107.35	105.42	106.17	105.36	106.01	106.11	103.63	106.4	106.19	106.45	107.19	105.87	106.11	104.29	105.78	106.71	106.34	106.09	104.02	106.2	106.98	105.72	105.91	105.39	107.46	107.06	106.34	106.27	105.24	106.42	106.96	104.91	106.85	107.23	105.1	106.54	105.35	105.07	107.03	106.52	106.8	106.66	106.49	107.89	106.56	106.32	105.42	107.65	104.27
105.97	104.4	105.18	106.21	104.83	105.41	107.77	104.36	107.4	104.61	104.46	105.5	106.64	105.32	104.63	106.32	106.15	104.88	104.97	103.89	104.98	104.59	104.98	105.67	106.64	103.98	106.25	106.1	106.61	105.81	107.06	105.46	105.94	104.23	105.15	105.54	104.22	104.99	104.52	105.06	105.31	105.03	106.29	105.81	105.72	106.15	103.99	106.91	105.25	104.76
98.628	99.063	98.473	101	99.478	99.892	100.71	100.14	100.48	100.04	99.534	100.04	99.044	99.88	100.2	98.577	100.3	99.294	100.92	100.31	100.12	99.732	100.05	101.45	99.915	100.04	99.093	100.95	99.395	100.66	100.45	100.33	99.506	101.55	100.86	100.47	99.64	99.005	98.177	99.33	101.41	99.664	98.288	99.4	97.977	100.62	98.005	99.953	100.2	99.464
108.48	109.57	109.66	108.23	110.91	110.66	111.8	109.08	109.56	109.94	108.6	110.07	108.53	109.46	111.39	110.04	110.91	111.73	111.02	110.37	109.63	108.43	109.67	110.84	110.7	110.3	109.29	108.02	109.9	109.94	111.34	110.66	111.37	110.78	110.38	111.35	109.71	109.44	110.31	108.49	109.23	109.57	110.49	108.64	109.13	111.27	108.59	110.26	110.26	108.77
108.34	107.72	106.14	105.23	105.48	105.82	107.76	107.58	105.61	104.8	105.28	105.01	107.6	107.56	104.28	105.73	108.07	107	107.28	107.22	106.67	106.39	105.05	107.03	105.22	106.76	105.86	107.18	107.05	105.79	107.05	105.85	105.81	107.06	106.12	104.88	107	107.39	106.88	104.87	106.15	106.76	105.92	106.26	105.89	106.74	106.27	107.15	106.32	104.83
112.4	111.34	112.17	112.29	112.67	111.6	111.77	111.22	110.89	113.01	113.63	111.6	112.25	111.28	110.1	111.65	110.58	112.22	111.38	111.01	109.53	110.82	110.39	112.46	110.18	110.8	111.46	111.28	111	110.85	111.29	112.18	110.47	111.02	112.07	110.89	112.35	110.84	110.45	109.51	112.47	112.76	112.25	111.88	111.87	111.8	112.78	111.4	111.06	111.32
111.67	111.82	113.58	110.9	110.19	111.84	111.51	111.81	109.83	110.97	111.96	109.73	110.91	111.08	111.6	111.26	110.65	112.73	111.74	110.35	110.82	111.06	112	112.07	110.77	112.61	111.08	111.72	110.15	111.55	111.09	111.7	111.35	112.87	111.71	112.43	110.69	111.49	110.95	111.2	111.29	110.12	109.32	111.11	110.54	110.91	112.3	110.52	110.46	111.32
107.31	107.37	106.53	106.89	105.95	105.82	105.76	106.3	105.4	105.96	105.75	105.48	106.22	106.08	106.34	107.13	106.75	106.61	105.28	105.92	104.66	107.08	105.84	105.84	106.22	105.23	106.67	105.66	105.39	106.38	105.6	106.79	107.7	107.64	105.68	106.38	108.25	106.99	106.77	107	106.18	107.34	104.45	106.36	106.19	106.08	106.2	105.49	105.72	106.76
112.01	111.64	109.68	112.22	111.69	112.93	111.98	111.88	111.52	110.53	111.87	110.3	110.41	110.82	111.23	111.88	111.32	110.59	112.02	112.11	111.64	109.95	111.96	110.47	110.83	111.05	111.63	111.8	110.89	110.99	111.77	111.33	112.84	111.22	111.11	110.84	110.16	110.51	109.51	111.15	110.82	111.14	109.82	112.19	111.34	111.09	111.29	110.11	112.67	112.02
117.22	116.68	114.84	116.14	116.13	115.85	117.57	115.41	117.03	117.17	115.84	115.4	115.51	115.74	115.54	116.48	116.23	116.67	115.96	116.88	117.1	116.71	114.99	116.17	117.29	114.88	117.31	114.9	115.66	114.77	116.4	115.62	116.46	115.57	115.76	115.94	115.2	116.58	115.43	115.83	117.87	115.51	116.29	115.69	117.77	116.53	115.38	117.6	115.93	116.24
114.97	115.73	114.25	116.51	115.36	114.7	117.15	115.07	115.5	116.99	117.84	116.15	115.64	117.45	115.46	116.24	115.36	116.74	116.86	116.27	115.62	116.4	113.66	115.74	115.57	117.01	116.58	116.51	115.84	116.37	114.84	116.03	116.91	116.7	114.82	116.79	114.33	115.71	117.14	114.81	117.81	115.08	116.46	118.22	117.39	115.92	116.61	116.73	116.28	116.95
106.2	107.35	106.98	106.53	106.44	106.03	105.6	107.46	105.5	106.64	107.07	106.42	105.76	107.33	106.9	105.8	107.3	106.77	107.03	106.51	105.43	107.72	106.68	106.12	107.05	108.9	106.7	107.27	106.97	106.91	108.74	106.95	106.82	108.03	106.3	106.75	107.78	106.26	107.18	106.9	105.94	107.17	105.79	109.04	107.05	107.78	107.55	106.79	106.04	105.87
105.52	105.91	105.79	105.44	105.28	103.97	106.29	106.38	105.83	105.49	105.75	105	105.84	106.79	105.55	105.17	106.21	107.5	105.76	107.55	105.73	107.21	105.6	106.45	106.55	106.14	106.48	105.38	107.26	104.51	106.17	105.24	104.69	106.61	106.11	106.32	106.7	105.04	107.2	105.22	107.45	105.28	104.89	104.36	103.97	106.33	106.41	107.47	106.66	104.98
103.68	104.7	105.4	105.16	104.5	104.27	105.74	105.37	103.21	103.25	104.03	104.65	104.14	104.66	104.53	104.78	105.84	104.38	105.25	105.5	103.7	104.92	104.32	104.92	104.23	105.6	104.28	104.18	105.46	103.82	105.71	104.65	104.72	103.94	103.53	104.48	104.86	104.89	104.82	105.34	103.82	104.6	104.28	102.88	105.47	103.72	106.43	105.95	103.74	104.35
107.04	107.1	105.84	105.4	104.53	105.25	105.9	104.65	104.01	104.15	106.33	107.17	106.61	107.66	104.58	106.25	105.74	105.26	104.87	104.68	105.03	104.91	104.73	105.81	105.24	104.76	104.53	105.87	105.41	104.15	105.13	105.42	106.4	107.48	106.9	105.14	106.16	104.44	106.3	106.14	105.42	106.79	107.49	104.82	105.63	104.49	104.9	105.59	104.89	106.23
106.58	104.83	105.79	106.81	106.07	107.77	106.45	106.13	106.48	105.71	105.59	105.58	105.69	106.46	106.12	106.08	106.75	106.49	108.62	106.62	105.73	106.07	105.6	105.77	105.9	106.3	105	107.17	108.01	106.01	104.67	105.6	105.49	104.85	105.22	106.59	106.66	108.15	106.5	106.28	107.53	103.82	105.76	108.34	106.14	106.41	107.51	106.28	106.69	105.57
105.11	104.72	104.11	105.68	104.71	105.82	104.36	105.81	106.27	103.06	103.55	106.38	105.3	104.73	103.9	105.46	105.02	105.3	104.21	105.61	105.38	105.72	103	103.86	104.84	105	103.91	105.26	104.74	104.13	105.8	105.85	103.24	105.53	103.32	105.12	105.33	105.45	104.58	105.95	104.84	104.57	104.32	103.66	105.84	105.17	104.85	104.65	104.5	105.1
100.11	100.4	99.764	99.549	99.888	98.954	100.38	100.74	98.996	99.131	100.31	101.62	99.062	99.925	101.53	100.09	100.32	98.407	99.923	98.649	99.169	99.459	98.749	99.458	99.111	98.319	100.82	100.02	99.141	101.28	100.53	99.408	100.48	100.56	99.006	99.554	100.9	98.798	98.446	98.876	99.282	99.74	100.31	98.576	98.905	100.63	101.47	99.541	100.52	100.7
106.17	104.82	105.03	104.36	104.09	103.5	104.6	104.91	106.3	106.51	105.74	104.29	103.93	104.79	105.81	105.8	106.07	104.64	106.28	104.54	104.44	103.84	105.44	106.31	105.43	105.72	106.11	105.16	104.88	105.08	104.94	107.56	106.37	104.41	106.77	107.27	105.02	105.42	105.82	104.16	104.77	106.17	106.64	104.06	106.35	106.36	105.88	104.43	105.77	105.59
106.76	105.74	105.47	104.6	106.18	104.88	104.65	105.34	106.61	106.62	104.29	104.42	106.23	104.71	105.49	106.33	105.96	106.34	106.59	104.71	105.54	106.51	104.81	105.13	105.73	106.24	105.69	106.51	106.04	105.95	106.38	105.35	105.38	106.63	106.33	106.27	105.53	105.8	105.65	105.74	106.1	104.85	104.78	104.51	104.08	104.53	106.64	106.16	104.69	106.08
104.36	103.89	105.27	104.56	103.46	103.59	103.46	105.31	103.05	104.47	103.19	105.9	103.24	103	104.01	105.63	103.2	104.91	104.3	105.3	104.49	105.65	104.16	104.36	103.53	105.8	104.4	105.7	104.25	105.49	102.88	102.9	104.42	103.63	103.98	104.62	104.3	103.61	104.82	103.89	105.68	104.02	103.12	104.89	104.79	104.43	106.18	103.9	106.36	105.26
112.29	111.9	112.66	112.47	113.65	112.61	112.34	112.05	112.12	112.12	111.17	110.37	112.74	110.34	114.22	112.33	113.69	111.86	110.47	111.1	111.97	112.83	112.65	110.73	112.7	112.18	112.72	113.22	112.38	112.84	113.38	111.06	112.12	110.85	110.79	112.04	111.85	112.31	111.92	109.94	112.66	111.23	112.66	113.32	111.95	111.34	110.57	112.17	115.15	112.63
105.07	106.06	106.53	104.91	103.34	104.29	106.56	104.68	104.74	105.22	105.7	103.78	103.75	105.61	105.64	103.81	107.02	106.6	105.41	104.47	103.66	104.65	105.18	107.46	106.37	104.93	105.88	104.77	107.37	104.7	106.97	105.45	104.55	104.67	105.32	104.97	106.12	105.61	105.77	105.21	104.74	105.84	106.56	106.05	104.59	104.32	103.99	106.6	105.93	104.02
100.58	102.44	100.88	100.05	100.76	102.7	101.8	102.32	100.89	102.08	101.1	103.16	100.87	101.3	101.22	101.43	100	101.52	102.04	101.76	100.47	101.23	101.45	100.11	99.96	100.96	99.748	102.05	99.322	101.65	99.857	99.909	100.1	100.15	102	101	99.977	100.74	101.73	100.06	101.67	99.188	100.08	102.28	100.89	100.98	101	101.73	99.518	102.31
103.93	105.01	102.62	105.95	104.32	104.02	103.24	105.1	104.29	103.04	104.58	103.8	103.18	104.7	104	103.15	103.53	103.17	104.15	103.7	104.23	104.66	104.05	104.76	103.49	104.11	103.41	104.71	102.99	102.87	103.71	103.32	105.21	103.96	104.79	104.23	104.14	105.08	103.58	105.19	104.82	103.23	103.28	104.23	106.15	103.81	104.12	104.69	104.55	104.23
105.77	104.99	106.33	106.15	105.92	104.93	105.1	105.15	105.02	106.02	106.34	106.24	106.97	105.64	105.53	105.46	105.44	105.84	107.63	107.7	105.07	106.51	105.86	106.21	104.36	107.22	105.14	105.74	105.16	106.27	105.76	106.46	106.77	106.09	108.15	106.09	104.52	105.04	106	107.91	105.96	105.24	106.23	105.99	105.81	107	105.54	105.8	107.15	105.42
99.061	101.45	99.97	99.588	101.27	101.01	101.13	99.999	99.784	100.99	99.165	99.705	99.588	100.98	100.82	100.16	101.18	100.41	101.03	100.63	99.161	101.16	100.02	100.28	99.941	100.52	100.45	99.962	99.809	100.86	102.02	99.943	101.13	100.34	100.3	99.871	100.42	100.56	100.13	99.688	100.06	100.47	101.14	100.19	100.85	101.53	101.18	101.17	100.09	99.718
104.95	104.47	106.62	105.76	106.28	105.19	104.89	105.78	106.01	107.42	105.92	106.79	106.68	105.19	106.89	107.28	106.32	106.72	107.08	106.43	105.93	103.79	105.92	107.01	105.58	104.54	105.89	105.37	105.01	105.31	105.43	106.08	105.85	107.9	106.81	106.14	105.36	105.71	106.16	105.19	106.46	104.09	106.05	106.27	106.75	105.31	104	106.47	106.59	105.14
100.62	100.08	101.07	99.605	101.08	99.792	98.865	98.62	100.21	99.142	99.93	98.213	101.62	100.1	98.812	100.32	99.617	99.385	99.253	99.937	98.376	100.62	100.93	98.696	99.77	100.33	100.39	99.683	98.836	100.07	99.393	101.67	100.75	99.61	99.653	101.18	99.24	101.22	99.731	100.55	99.479	100.73	100.44	99.459	98.886	99.677	98.863	99.693	100.14	98.866
118.5	117.76	116.28	117.75	117.08	118.48	118.6	116.75	118.39	117.92	117.36	117.57	117.25	117.26	117.28	118.18	118.77	117.87	117.88	116.97	117.91	118.32	117.15	117.2	119.34	117.98	116.77	118.88	115	117.82	118.32	117.43	117.5	118.94	117.8	116.41	115.63	117.84	115.68	117.22	117.61	116.7	116.97	117.07	117.58	116.61	118.04	116.19	118.98	116.65
105.53	104.28	105.7	104.36	106.7	105.7	106.01	105.79	104.09	105.11	102.78	105.67	104.99	105.88	105.45	104.99	104.85	104.97	105.4	107.87	105.74	107.65	104.92	106.11	105.52	106.51	105.29	104.59	105.77	105.13	104.39	104.64	106.41	106.56	105.9	106.7	105.1	106.41	103.47	104.06	105.43	105.29	106.49	105.24	106.39	104.77	105.2	105.02	104.44	108.34
105.19	105.6	105.6	104.39	105.93	104.78	104.81	105.65	104.06	104.85	105.65	105.67	103.82	105.4	104.97	106.47	105.15	103.95	106.06	104.21	105.12	104.23	105.93	103.4	103.9	107.06	104.08	104.87	104.4	104.88	105.66	104.88	106.53	104.79	105.11	104.26	104.88	105.24	104.26	105.32	105.93	105.65	104.34	106.29	104.66	105.27	103.94	105.51	106.16	104.27
104.64	105.95	106.43	104.81	105.91	105.37	104.13	103.73	104.53	103.38	103.67	104.53	105.42	105.79	104.89	104.69	104.89	105.37	105.42	105.9	105.61	106.68	104.45	104.55	105.79	104.59	103.56	106.41	104.95	104.85	105.11	104.65	105.46	105.99	105.86	103.44	104.48	105.06	105.73	105.5	104.57	105.18	104.69	106.24	104.99	104.46	103.35	104.51	105.25	105.63
104.75	105.91	106.31	106.09	106.52	104.04	105.2	105.53	105.37	105.53	107.14	105.81	105.25	104.41	106.59	105.54	105.53	105.47	106.26	104.84	105.28	105.58	104.12	105.56	105.53	104	105.67	105.38	107.27	104.22	104.28	105.85	105.97	107.04	104.84	104.75	105.9	105.25	105.06	106.08	105.6	107.55	105.84	105.7	105.41	105.64	106.14	105.5	105.7	105.5
100.39	98.479	98.764	99.597	99.923	99.695	99.465	100.09	101.13	99.637	99.983	100.61	100.58	99.71	99.553	100.05	101.27	99.67	99.12	101.28	98.279	101.16	100.44	100.32	100.76	101.28	99.646	99.782	99.823	102.24	101.25	99.251	101.19	100.52	100.1	101.05	100.71	100.71	101.15	99.522	99.409	100.89	100.57	100.68	100.34	100.75	99.395	99.621	99.455	99.793
103.9	105.23	104.9	105	103.42	103.74	102.98	103.92	103.11	103.79	105.05	103.34	105.43	104.54	102.32	104.96	104.22	104.54	103.04	106.89	104.41	104.18	103.76	104.71	105.17	103.85	104.2	102.22	103.59	103.58	102.8	104.64	105.56	103.96	105.17	104.9	104.08	103.52	103.38	103.95	104.25	104.95	104.12	101.78	104.58	104	104.11	103.76	104.31	104.96
107.33	104.82	104.57	106.15	106.7	105.61	106.17	106.6	105.41	104.5	108.39	105.6	105.22	104.92	107.93	105.46	107.18	105.82	104.03	106.34	105.42	105.69	105.99	105.45	106.91	104.43	105.34	106.39	104.96	104.01	105.55	103.25	103.06	106.55	105.23	107.08	106.66	106.22	105.13	104.93	106.72	104.66	106.45	105.68	106.96	105.94	104.03	105.62	105.23	107.71
110.07	110.23	109.87	111.78	110.37	110.86	110.24	111.91	110.67	112.81	109.65	112.15	109.81	111.47	110.56	111.55	112.63	110.51	113.06	110.17	112.1	111.86	109.95	110.21	110.38	111.19	112.14	110.15	113.11	110.46	110.86	110.12	110.82	111.25	111.39	109.37	110.35	110.57	112.56	110.94	111.1	110.88	111.35	110.81	112.39	112.35	109.22	111.13	110.73	111.25
112.61	111.98	111.4	111.86	110.64	110.8	111.14	111.07	111.6	111.42	111.98	110.34	112.41	111.18	110.67	111.92	110.81	110.92	110.45	110.39	112.53	111.58	110.73	110.68	111.64	111.6	113.44	109.75	111.2	110.44	110.15	110.99	111.11	108.88	111.24	110.82	110.29	113.66	110.4	110.54	111.37	111.87	111.29	110.13	111.38	111.11	110.86	110.76	110.45	113.11
105.66	106.32	106.52	106.49	105.27	105.91	106.39	106.35	105.75	104.88	105.06	106.64	103.27	105.51	104.51	106.96	104.23	104.41	106.52	106.96	106.04	107.33	105.28	104.71	104.94	105.94	104.91	105.37	105.7	105.9	107.07	105.51	104.11	106.37	105.46	104.88	105.92	106.69	105.97	105.22	104.92	105.4	105.38	105.14	105.14	104.38	106.18	103.64	104.61	105.22
104.11	105.1	107.64	106.85	105.61	103.95	106.35	106.55	105.03	105.12	104.65	103.9	104.71	105.88	105.22	104.79	106.4	106.44	105.41	106.88	106.81	104.49	105.15	105.52	105.3	106.28	104.65	104.27	106.42	103.86	106.48	105.72	103.76	105.74	104.81	104.72	104.17	105.79	105.19	105.05	104.65	104.61	106.44	105.42	105.98	105.31	105.68	104.59	106.16	103.14
112.29	113.24	112.7	111.71	111.27	112.09	112.86	114.46	112.84	114.23	112.93	113.93	112.54	113.33	112.86	111.84	111.71	111.06	113.36	113.54	113.96	113.89	112.34	112.3	112.25	112.15	114.2	113.35	112.8	112.21	112.02	113.05	113.8	111.73	113.2	112.17	112.09	112.24	113.95	111.82	112.66	110.92	112.4	111.34	112.79	112.93	112.71	110.92	114.82	114.07
110.68	110.25	112.23	110.19	111.63	110.56	110.67	110.85	110.9	111.47	109.87	110.48	111.21	110.77	112.21	110.83	112.57	111.57	110.93	111.24	110.08	110.48	111.68	110.99	110.93	114	112.78	110.9	111.68	112.84	111.99	111.07	110.45	109.96	111.42	110.55	111.37	112.15	111.53	110.55	112.52	110.56	109.23	111.96	111.79	110.22	110.14	111.28	110.89	112.21
100.84	100.42	100.52	99.496	99.305	99.752	99.095	98.406	99.812	99.206	99.967	100.3	100.97	99.886	99.935	100.44	100.18	99.485	101.09	100.67	100.29	99.921	100.23	100.37	98.853	99.57	99.273	98.873	101.05	100.09	99.674	99.724	98.84	99.139	97.709	99.439	100.94	99.352	99.387	100.58	100.26	100.72	100.53	99.177	98.754	101.38	98.026	98.554	100.52	99.165
108.38	107.16	105.42	106.58	106.37	107.93	104.47	104.91	105.34	105.88	107.05	106.9	108.14	106.81	106.95	106.9	107.01	107.57	107.61	106.78	104.31	105.38	106.59	107.27	106.37	106.26	105.05	106.49	106.82	107.29	107.25	107.77	105.51	104.97	105.15	105.4	106.62	106.46	106.06	107.98	106.54	106.15	106.98	107.51	107.92	105.95	107.31	105.57	108.28	107.56
112.67	110.71	112.42	112.68	112.31	113.09	113	111.89	113.17	111.94	112.31	111.25	112.98	114.06	112.19	111.65	111.61	111.82	112.45	110.88	111.84	111.08	110.61	112.97	112	112.35	109.64	111.84	109.17	111.66	112.06	113.45	111.49	112.52	112.36	112.25	112.65	113.02	111.34	111.87	110.29	112.71	110.48	112.69	112.12	110.91	111.23	111.95	111.68	112.54
110.15	111.52	112.81	111.08	111.86	111.1	110	111.18	111.73	111.36	110.23	110.78	111.04	112.67	112.08	109.65	111.33	113.19	110.95	112.17	111.38	112.9	112.07	111.2	111.44	111.74	110.94	112.6	111.65	110.4	110.78	110.75	110.11	110.74	111.05	111.51	112.5	112.91	111.02	110.8	111.57	110.18	111.74	110.9	112.26	110.72	112.89	110.41	111	111.86
111.68	110.7	112.74	110.61	111.55	112.02	112.65	111.57	112.39	110.03	113.19	113.05	112.52	111.33	111.9	112.8	111.42	110.37	111.01	112.69	111.66	111.36	112.42	111.94	110.84	111.94	112.32	111.51	111.32	112.82	113.46	111.34	112.06	111.87	111.18	110.94	110.21	112.11	111.72	112.43	112.23	112.43	111.2	110.87	112.32	112.66	114.29	113.39	111.91	112.61
111.2	110.14	110.46	112.01	112.09	111.37	110.27	109.82	111.13	111.55	110.79	109.09	110.03	109.77	111.06	110.33	111.05	111	109.63	110.35	112.06	110.69	110.5	112.45	110.32	111.33	111.85	110.47	111.79	111.65	109.61	108.93	109.57	109.34	110.61	110.47	111.72	110.39	110.84	110.65	109.4	110.2	111.46	111	110.19	110.05	109.98	109.93	110.75	109.04
112.8	112.52	111.06	113.06	110.76	112.39	113.86	112.09	112.16	111.96	111.17	110.81	110.65	112.56	111.79	111.85	112.53	111.88	111.83	111.91	111.9	110.36	111.36	111.46	112.62	111.38	110.86	112.27	110.88	111.08	112.3	111.93	111.12	110.44	111.35	111.92	111.66	110.93	111.47	111.43	112.14	112.26	110.58	110.84	110.6	110.01	112.59	111.57	112.4	111.48
105.98	103.93	104.15	103.22	102.37	102.91	104.49	101.95	103.67	104.16	104.51	104.07	103.28	105.27	104.97	103.91	103.39	104	103.94	103.82	103.69	103.9	105.5	103.74	104.02	105.51	104	104.43	105.75	103.5	105.23	105.18	104.14	104.4	104.7	105.66	104.42	104.4	102.05	103.85	104.69	102.92	103.39	104.92	103.86	104.95	103.92	103.4	105.63	103.78
100.91	98.131	100.87	99.73	100.37	98.768	99.823	100.26	98.829	99.273	98.615	98.285	101.1	98.577	99.858	100.28	99.506	99.567	99.678	99.487	99.554	99.953	100.59	101.51	100.02	98.737	100.73	100.13	98.89	99.358	99.159	99.257	100.7	99.613	101.04	100.55	98.254	99.896	100.03	99.009	99.142	98.074	99.609	101.3	100.32	98.757	101.14	101.33	99.601	98.752
104.41	105.9	105.76	104.86	102.95	103.16	103.91	104.26	105.16	104.11	105.25	104.16	105.45	106.3	103.97	104.89	104.11	104.38	104.09	103.44	104.87	104.9	103.52	105.67	103.98	103.92	103.62	105.63	104.11	103.87	105.38	104.98	104.19	104.76	104.98	105.78	105.27	105.36	104.35	104.57	104.28	104.19	104.94	105.48	104.74	104.94	104.4	104.45	105.88	103.72
100.47	99.617	98.956	100.15	100.62	100.74	101.11	98.366	102.14	100.23	101.12	100.83	99.908	101.76	99.492	99.309	98.89	99.292	99.683	99.346	98.153	99.934	99.433	100.19	99.867	100.64	98.672	100.24	99.831	98.173	98.041	99.425	98.867	98.995	99.886	98.86	100.09	99.948	98.975	100.1	99.866	98.795	101.4	97.5	101.9	100.3	99.433	99.241	99.725	99.238
106.46	105.07	106.38	104.04	105.77	106.58	106.54	107.07	107.03	104.96	102.55	105.86	105.97	105.02	104.91	105.25	105.98	105.36	104.25	104.63	103.98	105.14	105.16	105.42	104.03	104.82	106.17	104.14	105.34	104.95	105.62	105.24	104.71	105.98	104.85	107.55	105.74	104.02	104.97	106.84	105.43	103.94	105.51	105.16	105.37	105.13	105.77	105.86	104.53	104.08
105.77	107.07	105.26	106.86	106.62	105.7	105.77	107.69	106.24	107.04	106.47	105.74	105.27	108.12	106.94	105.51	106.15	106.94	105.14	106.36	105.19	107.65	104.54	108.11	106.83	104.19	106.27	106.55	107.32	106.64	106.03	107.09	105.28	105.95	107.07	106.94	106.93	106.92	106.87	106.01	106.43	103.72	105.1	106.08	106.26	105.85	106.07	106.62	106.53	107.02
112.48	111.48	111.83	110.77	112.24	110.97	111.03	111.34	112.27	112.6	112.55	112.32	112.19	112.8	110.76	110.64	110.97	111.22	113.25	110.87	111.27	112.39	112.71	111.66	109.16	112.3	112.26	111.7	112.83	111.53	113.57	112.15	112.86	111.18	111.79	111.71	111.63	111.56	111.87	110.06	113.04	112.43	112.42	112.49	112.41	110.77	111.91	111.7	112.52	112.06
111.19	113.79	112.4	110.26	111.5	112.49	113.39	113.22	112.31	113.28	113.71	111.68	113.33	112.41	111.8	112.8	113.15	112.94	111.55	113.48	113.47	111.86	115.04	113.6	113.68	112.76	112.24	113.41	112.61	111.68	113.9	113.07	114.28	111.47	112.38	112	112.14	112.26	113.23	112.9	112.31	112.2	112.12	112.27	112.03	112.29	112.31	115.23	112.69	112.81
112.67	111.99	112.51	110.69	110.85	110.7	112.79	112.19	110.37	111.76	111.62	111.86	112.06	112.42	109.62	112.09	112.49	113.57	110.85	111.21	112.58	111.12	110.82	111.53	111.08	111.6	113.23	112.07	111.9	111.19	111.79	111.32	111.39	111.47	111.69	111.2	111.79	111.11	111.19	111.73	112.67	113.02	112.2	113.5	112.38	111.93	111.95	111.74	113.28	111.99
109.75	110.18	109.73	110.42	109.79	110.06	110.5	109.86	110.75	109.76	109.69	110.18	112.42	110.97	111.62	111.51	111.15	110.64	108.59	109.69	111.08	109.97	110.05	111.54	109.35	110.86	109.96	112.75	110.29	110.6	109.94	111.74	111.85	110.45	111.15	110.8	110.23	109.19	111.09	110.57	108.89	109.55	109.68	110.28	110.64	110.8	111.06	109.86	111.57	111.71
111.18	111.78	110.81	110.53	113.25	112.61	111.3	110.19	111.49	110.11	111.56	112.5	111.36	111.27	110.77	112.09	112.28	111.74	110.29	111.2	111.26	110.05	109.83	110.28	112.05	109.16	110.55	111.51	111.92	110.41	110.69	113.22	111.42	111.49	111.97	111.72	110.2	111.51	113.07	109.33	113.2	110.22	109.87	110.91	111.24	111.06	112.22	111.76	111.27	110.12
101.11	102	100.71	100.73	100.53	100.36	100.73	101.07	100.27	102.14	99.478	99.696	101.21	99.639	101.58	100.93	99.857	100.85	101.35	102.26	98.59	99.796	100.7	100.1	100.95	99.761	101.1	100.34	99.298	100.97	101.37	100.47	100.46	100.82	97.916	99.974	100.85	100.06	100.89	101.16	99.47	99.391	100.76	101.28	101.58	102.35	99.422	100.46	101.32	100.3
106.24	106.67	106.38	107.47	106.7	104.63	105.97	106.78	106.6	106.88	105.02	105.35	105.07	107.06	104.51	104.43	105.61	106.53	106.21	105.9	105.66	107.19	105.22	105.72	107.02	105.98	104.27	104.96	107.1	106.57	107.4	105.82	105.65	106.21	106.23	105.33	106.16	106.36	106.69	104.94	106.16	106.18	104.18	106.77	104.84	106.64	106.57	107.27	106.34	107.04
104.52	103.39	106.03	103.5	103.29	104.05	105.46	104.92	103.45	104.85	103.98	105	105.05	104.91	104.85	104.02	103.89	103.83	104.87	106.07	104.58	104.65	105.54	105.48	105.22	104.79	104.99	103.59	103.45	102.96	105.28	105.99	104.34	105.83	103.31	105.49	103.54	103.69	103.75	103.33	103.13	106.33	106.83	105.57	104.71	105.85	104.76	106.06	104.62	104.4
113.35	112.69	114.04	112.54	112.66	112.77	111.35	111.01	112.18	114.69	112.24	112.95	112.28	112.77	112.84	112.5	112.17	111.4	112.94	114.31	112.75	113.29	111.89	113.71	112.56	113.09	112.29	112.39	112.98	112.86	111.91	111.82	112.23	112.2	112.82	113.9	112.46	112.57	112.67	113.32	112.31	111.51	113.92	111.25	112.03	114.78	113.33	112.43	114.14	112.31
109.79	109.13	109.46	110.58	111.08	110.39	110.14	110.29	110.04	109.61	109.89	109.3	110.15	110.87	109.52	109.13	109.68	109.1	110.82	108.6	110.69	109.45	109.24	110.08	109.17	109.49	111.78	110.69	109.78	109.69	110.45	110.63	111.35	109.62	108.33	110	110.1	110.65	110.03	108.94	109.66	110.92	110.72	110.25	110.93	108.37	109.74	109.38	108.7	110.56
106.15	105.95	106.2	105.23	104.47	106.81	106.3	105.13	106.11	104.71	105.7	106.23	103.81	106.61	106.3	104.22	105.71	104.77	105.36	105.09	104.64	105.86	105.11	105.53	105.44	104.78	106.09	105.77	104.75	106.25	106.38	104.92	105.75	105.03	106.15	104.77	106.08	106.13	105.08	105.86	106.37	106.88	104.43	105.73	105.43	106.24	104.56	105.07	107.48	107.4
106.94	104.12	106.73	107.07	107.47	107.42	108.15	108.26	108.02	107.09	105.04	107.17	107.46	106.92	108.07	106.87	106.4	106.49	107.33	106.27	105.02	105.1	106.08	106.96	108.79	107.71	106.92	106.24	106.21	106.92	105.79	106.59	105.67	107.69	108.18	106.74	106.22	108.48	105.74	107.14	106.16	106.84	106.61	108.24	106.11	106.21	107.26	105.89	106.55	107.42
105.64	108.1	106.97	106.7	107.7	105.58	108.34	106.86	107.71	105.32	105.47	107.41	106.54	106.19	105.59	107.52	106.8	106.73	106.57	105.84	106.56	108.53	106.35	107.05	105.27	106.91	106.2	106.15	106.92	106.16	106.46	107.57	106.05	106.47	106.33	107.62	106.58	106.92	104.34	107.24	107.21	106.25	106.64	106.33	107.88	105.36	106.83	106.8	108.76	107.68
100.41	100.3	100.47	98.589	99.353	98.414	99.554	99.153	100.51	98.489	98.888	99.762	99.233	101.22	101.07	100.53	99.558	101.06	100.29	100.66	99.94	99.309	99.559	99.479	100.41	99.505	98.676	99.526	100.3	99.318	99.101	100.29	98.743	100.04	99.269	98.92	99.53	99.568	98.717	100.4	99.872	99.822	100.08	101.72	100.09	100.71	98.878	99.795	100.66	100.3
105.3	105.93	105.93	105.66	105.97	105.48	105.46	103.4	105.02	104.37	105.94	107.89	106.27	106.65	106.9	105.45	106.18	105.04	106	104.54	106.29	105.92	105.8	106.01	106.92	106.64	105.38	106.27	106.17	105.37	106.46	105.78	105.96	105.32	104.94	107.06	105.99	106.71	105.31	105.03	105.41	104.56	105.26	104.88	105.33	105.45	106.67	104.57	104.36	103.75
111.91	113.08	111.38	112	112.55	110.69	111.87	110.91	110.65	111.82	111.35	109.69	112.63	111.36	112.29	111.71	111.94	111.28	111.9	112.35	111.18	112.71	112.03	111.22	111.22	112.15	112.21	111.03	111.49	110.97	109.39	110.33	110.45	111.1	110.91	111.8	112.41	110.88	110.21	110.07	112.84	109.58	112.27	112.43	111.8	112.01	111.28	109.65	111.45	110.84
111.92	111.73	111.04	109.12	110.75	112.04	111.33	111.39	110.87	112.31	112.04	111.57	112.52	111.09	112.56	112.45	110.97	111.23	111.99	112.76	111.04	111.05	111.39	110.45	110.48	110.68	111.69	110.49	111.96	110.48	111.74	112.55	112.27	110.94	109.5	110.91	112.88	111.59	113.03	110.98	113.35	111.88	110.33	111.57	110.75	112.92	112.87	111.42	112.75	111.98
117.74	116.18	117.44	118.85	117.17	115.96	116.38	118.63	117.85	116.83	117.58	116.85	120.16	119.47	117.84	119	117.13	116.53	117.3	118.4	116.25	117.09	117.31	117.84	120.31	117.31	118.26	118.49	118.08	117.03	119.4	117.61	116.82	117.2	116.67	117.2	116.36	116.88	116.94	118.09	116.69	117.92	116.56	117.99	118.01	118.83	115.75	116.83	117.19	118.22
103.75	103.53	103.73	105.36	104.63	102.92	106.33	104.86	104.78	103.88	104.95	103.92	104.34	105.04	103.91	104.18	102.79	104.04	104.1	103.05	104.71	104.76	104.1	104.4	103.45	103.82	104.53	101.88	104.28	103.12	104.74	104.34	104.96	104.41	104.38	104.81	104.3	103.94	105.65	103.3	104.88	103.38	106.49	105.62	105.09	104.92	104.55	105.81	103.15	103.17
112.54	111.45	111.43	112.01	112.08	112.11	113.61	112.01	112.12	113	113.44	112.16	111.45	112.64	112.59	113.51	112.35	112.05	113.34	113.52	113.94	112.63	113.29	112.74	112.98	113.06	112.64	112.82	111.82	113.61	114.17	112.16	111.51	112.09	111.17	111.92	112.19	111.08	112.07	113.5	113.04	113.55	112.96	111.62	112.94	112.66	113.87	113.23	113.39	111.91
112.52	112.06	111.18	111.68	111.86	111.14	111.61	111.38	112.2	112.24	111.81	113.55	111.24	112.53	111.73	111.56	111.42	111.15	111.53	111.41	113.72	110.76	112.13	111.51	111.25	112.88	113.27	112.38	111.85	113.11	110.89	112.02	113.05	111.55	111.16	111.04	112.68	111.66	110.82	112.27	112.96	111.23	111.85	112.02	112.44	111.87	111.45	112.76	110.74	110.92
104.87	103.45	104.07	104.6	103.85	105.56	104.63	104.23	103.99	105.28	103.04	104.11	102.78	104.97	103.67	104.25	104.24	103.46	104.16	104.01	105.72	104.34	104.69	104.03	103.28	105.17	104.08	103.14	104.37	104.68	104.34	104.37	104.99	103.6	103.83	105.25	103.66	104.93	103.87	105.18	104.82	104.55	105.52	104.26	103.29	103.36	105.31	103.35	103.58	105.37
100.72	99.702	99.682	97.999	100.46	98.559	99.938	100.24	101.31	99.014	101.12	99.782	101.73	99.032	100.67	99.455	99.549	98.902	99.924	98.616	98.732	101.21	99.077	98.51	99.167	100.06	99.482	100.28	101.41	102.02	99.78	100.54	98.69	99.544	98.506	99.579	99.391	101.18	99.618	98.109	99.618	99.773	100.13	100.13	100.14	100.02	98.383	99.61	100.24	99.699
105.66	107.63	106.05	105.11	105.26	106.36	106.25	103.63	104.83	103.83	106.7	107.6	107.46	106.86	105.45	107.01	105.83	104.77	104.54	105.9	104.5	105.28	106.66	105.42	106.19	105.37	105.67	105.34	106.08	103.29	106.72	106.33	105.72	106.15	106.1	106.16	104.44	105.51	106.51	104.16	105.79	106.13	106.93	105.4	105.72	105.07	106.73	105.5	105.54	105.8
111.2	109.45	110.3	111.22	110.15	110.7	110.42	110.77	111.73	110.07	109.08	109.63	111.03	110.45	108.89	111	111.01	109.51	109.38	109.7	110.99	110.16	109.08	109.38	108.94	110.46	111.47	110.44	111.4	108.94	110.39	112.57	111.79	110.36	111.85	108.97	108.97	110.64	111.72	110.53	110.55	110.14	111.2	108.67	109.98	109.31	110.8	111.01	110.28	109.14
115.65	116.95	117.63	116.88	117.68	114.84	114.56	114.89	115.89	116.17	115.64	114.76	115.58	116.94	116.68	115.08	116.39	118.03	116.35	116.26	116.57	115.58	116.35	116.51	115.08	116.17	115.87	115.13	117.37	115.27	116.64	116.44	115.74	115.59	116.09	115.5	116.2	117.74	116.29	115.84	115.89	114.64	114.9	116.35	116.43	116.12	115.91	116.37	115.43	116.5
110.69	111.18	112.35	110.76	111.68	109.6	112.17	111.5	111.75	111.11	110.93	111.34	110.67	111.98	111.24	111.88	112.24	112.14	110.98	110.89	111.57	110.75	111.43	110.8	111.99	111.13	110.99	111.44	112.36	111.55	112.59	110.99	111.66	112.39	110.5	110.49	112.01	112.39	111.62	113.01	110.19	110.02	111.26	112.33	110.45	110.01	110.25	111.63	112.35	111.83
103.04	104.36	105.46	104.22	105.49	106.18	104.8	103.22	104.91	104.25	102.74	106.47	104.61	103.62	103.45	103	103.96	104.31	104.07	103.19	104.54	102.88	104.1	104.11	102.68	102.98	104.91	104.96	104.06	105.7	104.84	104.49	104.08	104.65	105.96	104.12	105.32	106.15	104.45	103.34	103.27	103.85	104.27	103.58	104.04	104.27	104.05	103.96	104.01	105.2
106.28	106.2	107.23	105.13	106.32	105.4	104.5	107.05	106.38	106.73	106.51	105.69	105.05	106.2	105.28	105.13	106.56	104.67	105.51	106.72	104.45	106.11	105.39	104.49	106.14	106.54	104.78	106.15	106.42	104.26	105.37	106.04	106.05	106.77	105.71	105.31	107.63	107.25	107.03	106.44	106.38	106.54	105.13	105.5	106.18	106.15	105.22	105.95	105.68	106.59
109.61	112.54	109.72	111.47	110.71	109.56	110.51	108.94	110.25	110.52	109.43	109.12	110.1	112.03	110.77	111.94	109.96	110.05	109.78	109.28	108.7	110.51	111.91	111.97	110.89	110.91	109.88	109.58	111.15	110.04	110.46	111.31	109.64	110.3	108.28	110.83	110.32	111.07	111.62	109.98	108.88	110.83	111.31	111.92	110.31	110.93	110.08	110.16	111.26	111.37
104	103.58	104.54	104.67	104.42	102.93	104.48	104.32	103.66	104.38	105.01	103.58	105.51	106.21	104.64	105.8	105.55	104.09	105.06	105.33	103.74	104.03	105.96	104.97	104.11	103.67	104.02	105.95	102.26	105.25	106.45	104.48	103.85	103.69	105.15	104.43	103.76	105.48	105.74	104.58	104.29	103.53	104.87	102.4	104.4	104.64	103.43	104.53	106.28	102.58
111.52	111.06	110.55	110.71	109.55	111.46	111.52	110.77	111.99	112.19	113.06	111.23	111	111.09	112.5	112.85	109.96	111.1	111.79	113.17	109.27	112.06	111.02	112.37	111.96	110.67	110.83	110.42	110.14	110	111.63	111.82	110.89	110.72	112.26	112.05	110.11	111.24	112.25	110.34	110.62	110.93	112.28	112.26	111.99	112.8	111.97	110.31	110.26	110.06
107.37	105.51	108.61	106.25	106.48	106.22	107.37	105.12	106.6	106.55	105.19	106.1	107.52	107.27	105.02	106.17	107.89	106.31	105.39	106.69	107.76	105.89	107.54	106.25	105.88	106.79	105.91	106.79	106.72	104.78	105.54	107.04	105.96	107.1	105.9	105.24	105.24	106.45	107.66	106.55	108.34	107.11	105.18	106.13	107.15	107.31	105.77	105.84	106.42	106.27
112.38	111.92	114.48	112.76	112.12	112.3	112.32	112.71	112.64	114.52	111.6	111.86	113.77	113.73	112.51	112.95	114.28	111.88	111.65	112.34	114.25	110.21	112.89	113.22	113.25	113.82	112.27	111.3	111.82	114.65	112.07	112.36	114.8	113.02	110.49	113.61	112.69	113.54	111.71	113.27	113.91	112.6	113.47	114.27	111.77	111.34	112.69	113.86	114.27	113.44
100.22	100.03	99.95	99.904	100.11	100.64	100.74	101.2	99.226	101.92	99.404	100.06	100.42	101.69	99.541	100.89	99.428	101.47	101.11	99.321	98.503	99.573	99.383	100.42	101.16	99.466	100.72	99.666	102.02	100.2	100	101.17	100.05	100.57	101.1	100.47	100.44	100.66	100.01	99.559	99.81	100.69	99.437	100.33	100.01	100.69	99.721	99.571	101.12	100.63
103.73	103.11	105.05	105.21	104.62	106.26	102.76	104.32	104.4	104.07	104.64	104.88	105.17	104.49	105.45	103.78	105.72	106.15	104.98	103.42	104.86	104.38	104.56	106.19	104.25	103.73	105.56	103.52	104.66	103.55	103.66	104.62	105.2	104.88	104.27	104.4	104.38	104.35	105.72	106.59	105.4	105.05	104.64	103.85	104.59	104.29	105.31	102.39	104.75	103.79
104.61	106.47	104.26	105.53	103.94	104.98	105.59	105.28	105.94	105.84	106.39	104.71	105.35	105.58	103.78	104.46	106.69	102.97	104.5	104.6	105	104.65	105.57	105.35	106.66	103.42	104.59	105.08	103.94	105.46	104.74	104.84	106.46	103.29	104.39	103.97	105.31	105.65	104.97	104.88	103.76	103.95	105.08	106.01	105.43	104.28	104.98	106.59	104.17	105.35
103.91	104.61	105.66	104.48	105.96	104.3	104.86	105.17	102.2	104.39	105.4	104.8	104.22	105.77	104.87	103.94	105.36	105.35	105.55	105.66	104.4	105.52	106.04	103.57	105.44	107.35	106.22	105.88	106.54	104.22	103.66	105.23	105.15	104.06	104.39	105.52	106.78	105.09	105	104.64	104.28	104.78	105.72	104.05	104.61	105.06	104.86	104.92	105.76	105.9
103.73	104.82	106.17	105.13	105.64	105.6	105.36	106.5	105.61	104.88	104.05	105.28	104.58	104.96	105.5	103.46	105	104.17	105.33	105.36	104.05	105.41	105.84	105.94	105.71	105.31	106.37	105.25	106.25	105.74	105.07	106.6	105.82	104.47	104.84	105.35	105.84	106.6	105.43	104.52	105.83	106.24	104.42	105.45	104.15	103.97	104.18	107.74	106.44	104.45
111.49	111.62	112.2	112.87	111.48	112.68	111.87	113.12	111.05	111.64	111.27	112.11	111.64	112.78	110.15	112.44	112.29	111.01	111.46	111.7	112.26	113.25	114.07	111.58	111.77	112.27	111.52	112.37	112.32	112.58	113.23	112.2	111.97	112.92	112.59	111.74	113.6	111.51	112.84	112.05	112.18	111.82	113.92	109.84	112.48	111.8	111.57	111.69	112.14	112.8
103.76	106.27	105.46	104.82	103.69	105.06	106.5	106.11	105.43	103.44	105.27	105.85	104.74	105.6	105.26	105.16	106.1	104.83	106.12	104.96	105.41	105.67	106.38	104.43	104.59	105.57	106.32	105.36	106.33	104.7	106.64	104.9	106.3	105.37	105.64	106.03	106.54	105.69	105.86	105.55	105.04	105.2	105.37	104.82	105.25	105.19	105.91	105.14	105.32	104.98
110.55	111.17	111.16	110.84	110.21	110.98	111.81	110.59	111.71	109.74	111.54	112.09	111.08	111.42	110.95	111.88	112.62	110.88	111.69	108.6	112.08	112.67	111.33	111.2	110.61	108.99	110.53	112.1	112.06	111.29	110.24	110.34	111.21	111.53	111.05	111.11	110.95	109.49	111.84	112.12	110.15	112.23	111.71	110.67	110.23	110.42	112.09	112.98	110.67	110.71
104.82	103.6	104.26	103.78	104.01	104.69	103.98	105.11	104.85	104.83	104.72	104.42	104.2	105.18	104.43	105.44	105.53	103.06	105.19	103.98	105.55	105.54	103.68	103.63	103.23	103.54	105.88	103.95	104.34	105.01	105.17	104.3	103.85	106.11	106.02	103.78	105.34	104.52	103.13	103.9	105.69	105.56	104.92	104.5	103.99	103.2	104.06	103.93	104.45	105.09
110.92	111.09	111.67	110.44	110.74	112.11	111.24	111.8	110.21	110.83	111.74	111.36	112.34	111.32	112.22	110.8	110.74	110.48	111.85	111.68	109.89	111.72	110.4	110.15	110.12	109.39	110.47	111.25	111.7	111.65	110.57	111.17	112.09	110.87	109.91	110.67	112.18	110.3	111.46	110.95	111.23	112.49	111.64	111.03	112	111.4	112.31	111	109.84	110.01
105.26	105.52	105.68	105.39	106.27	105.24	107.17	104.9	104.78	105.21	106.43	106.06	105.85	108.18	106.18	106.54	105.65	106.19	107.86	106.52	106.56	106.91	104.57	105.88	104.63	105.15	106.88	106.57	107.04	106.14	106.43	107.33	107.5	105.79	106.67	106.2	104.66	104.49	106.71	106.03	105.41	106.43	106.17	105.75	106.41	105.59	106.58	105.1	106.11	105.83
106.74	104.65	106.94	103.99	105.12	105.94	105	105.06	104.54	106.23	104.97	105.38	106.24	105.43	104.58	105.03	106.27	107.44	103.38	103.79	106.14	106.96	105.52	106.03	104.57	105.83	105.48	105.18	105.62	105.94	105.43	106.29	104.78	106.63	105.51	106.06	105.62	105.37	104.65	105.44	105.12	105.96	106.73	105.64	104.81	105.57	105	105.51	105.46	105.64
105.56	105.47	105.18	105.57	104.79	104.89	106.95	107.5	107.79	105.28	106.31	106.24	105.35	104.31	105.4	106.4	106.1	105.57	105.89	105.46	104.23	108.05	105.64	106.55	106.86	105.99	105.09	107.66	105.78	104.45	106.08	105.42	107.54	106.73	105.87	107.55	105.79	106.18	108.15	106.89	105.65	106.89	103.99	105.36	106.38	104.56	105.16	106.45	105.29	105.91
99.564	98.784	100.56	100.11	99.24	100.06	98.298	99.208	100.09	101.56	99.668	101.08	100.9	98.788	98.787	99.483	99.199	98.608	99.314	100.81	99.256	98.783	99.871	101.5	101.97	100.11	98.017	99.838	98.337	100.77	99.983	100.35	100.07	100.48	99.827	98.79	98.759	98.515	100.04	97.438	100.99	101.56	99.379	98.695	101.24	100.43	100.14	100.61	97.758	99.123
112.38	112.62	112.47	111.99	111.07	112.4	111.58	111.06	112.42	110.99	111.39	113.96	111.35	112.1	112.22	112.61	111.34	111.84	111.56	111.68	113.37	112	112.05	111.82	111.06	112.37	111.15	110.13	110.84	112.47	111.33	111.96	112.3	110.79	111.77	111.28	112.25	112.93	111.37	112.93	111.27	112.03	111.45	111.75	113.15	112.45	113.64	112.67	111.3	113.64
106.67	106.05	106.37	103.65	105.93	106.06	105.16	105.73	105.2	106.02	105.2	105.12	104.35	105.09	106.02	104.84	105.28	107.04	106.04	103.53	104.99	105.97	106.62	106.33	105.8	104	105.98	106.52	105.56	105.03	105.35	106.01	105.73	104.85	105.2	105.42	105.15	105.48	105.85	105.22	106.12	106.21	105.15	106.01	105.56	104.5	104.18	106.06	105.7	106.01
104.04	106.38	103.59	105.72	104.24	105.54	104.29	105.54	104.21	104.34	104.9	103.49	106.24	104.7	106.17	103.91	105.75	106.61	105.98	104.37	105.48	105.02	104.51	104.19	105.99	106.28	106.15	103.7	106.48	105	105.46	103.7	104.44	105.55	105.75	104.82	105.1	104.16	104.11	104.03	105.28	104.74	103.55	105.58	104.81	105.27	103.55	103.16	103.96	106.06
104.01	103.08	104.56	105.62	104.48	103.12	105.19	104.14	105.33	105.48	102.98	104.2	103.69	103.68	104.14	104.87	103.69	104.06	104.05	104.34	103.41	105.67	105.57	104.37	104.25	104.68	103.17	105.67	104.76	104.73	105.72	106.33	103.69	104	105.44	104.31	104.79	104.91	104.01	102.44	104.83	104.8	102	103.14	104.76	105.23	104.28	104.36	103.57	105.48
101.33	101.06	100.31	100.76	101.15	100.69	100.66	100.48	100.28	99.531	101.47	99.897	101.29	100.32	99.566	101.39	101.13	100.55	100.86	99.899	101.32	100.3	101.84	100.27	100.26	99.708	99.307	99.899	101.11	99.996	99.981	100.55	99.331	100.02	99.464	99.745	101.1	100.37	100.22	101.65	103.1	101.25	100.54	100.35	100.42	99.797	101.17	100.24	100.16	102.08
108.2	109.58	109.91	109.51	109.45	109.14	110.17	112.06	109.94	110.68	108.62	108.88	107.99	108.84	109.27	110.86	110.45	107.41	110.07	109.9	110.17	109.25	110.19	107.98	109.03	109.72	110.1	107.73	109.92	110.19	110.09	110.72	110.39	109.49	107.44	109.98	108.77	110.32	109.62	109.18	109.71	109.23	109.21	109.59	108.45	109.44	108.36	110.86	109.41	109.72
107.89	105.56	103.9	105.36	105.19	105.64	107.87	105.89	106.55	105	105.11	106.05	105.15	105.65	106	106.95	105.2	106.58	106.24	105.63	105.05	105.96	105.81	105.16	106.71	105.66	106.78	106.19	106.55	105.98	104.73	105.68	106.62	105.44	106.11	106.22	105.7	105.06	107.4	105.75	105.48	105.32	105.03	106.71	106.33	105.99	106.17	104.95	105.1	105.19
112.63	112.56	112.74	113.05	114.22	112.25	113.03	113.37	112.85	111.76	112.65	112.42	112.49	112.07	112.79	112.93	112.2	113.16	110.51	112.49	113.46	113.04	113.93	112.85	113.45	112.13	114.09	114.62	113.01	111.89	113.98	112.18	112.63	112.31	113.29	112.24	114.61	113.45	113.97	114.73	113.39	112.31	113.66	112.57	112.65	113.43	112.67	112.75	112.27	114.06
103.67	105.35	104.7	104.36	104.66	104.2	102.67	105.27	105.22	103.16	106.2	105.17	104.85	105.79	105.29	105.92	103.92	104.22	106.38	103.57	104.48	104.07	104.98	104.39	105.36	103.64	103.94	103.53	105.61	103.62	104.63	106.17	106.32	105.9	104.67	105.68	105.36	103.92	105.55	106.19	104.72	103.7	103.53	105.3	104.49	104.99	105.96	104.04	104.52	104.13
113.47	111.99	111.59	111.39	110.51	111.01	110.05	112.32	110.9	111.55	112.72	112.75	111.65	111.25	112.35	111.61	110.85	111.92	111.74	110.89	110.77	111.56	112.02	111.99	109.33	110.83	112.29	111.53	112.4	112.13	111.09	110.96	112.58	112.93	112.29	111.28	110.79	110.72	111.08	112.28	110.95	111.31	111.59	111.64	111.4	112.09	112.26	112.17	111.71	112.48
105.64	106.81	106.22	105.82	105.65	106.11	106.45	107.32	107.91	106.92	106.56	108.36	105.21	106.75	107.32	106.07	106.77	106.82	106.22	107.15	107.18	106.05	106.1	107.56	107.98	105.83	108.34	106.73	107.05	106.86	108.46	106.23	107.26	108.15	107.4	107.31	105.59	107.07	106.41	107.61	106.98	106.31	108.12	108.9	107.78	106.38	107.89	106.53	106.88	107.98
107.04	108.15	105.81	106.26	107.41	107.53	106.39	105.94	105.25	106.25	105.88	106.27	108.07	106.39	105.7	106.59	106.2	108.43	106.39	107.2	107.62	106.63	105.21	106.57	107.22	106.46	108.19	108.29	107.29	107.34	106.97	106.71	107.42	109.02	106.26	106.47	107.11	106.62	108.05	107.64	105.45	106.05	106.39	105.44	106.38	106.85	106.95	106.28	106.62	107.8
106.28	105.4	106.83	106.35	105.1	106.36	107.01	107.78	106.65	107.46	103.49	107.14	107.14	105.71	104.84	106.15	107.06	106.35	106.03	106.08	106.36	107.13	107.62	105.16	105.28	106.15	105.06	106.83	107.85	105.7	105.35	107.07	104.97	108.12	106.42	105.98	106.16	105.83	105.01	106.76	107.19	106.79	106.74	105.64	107.32	107.4	105.15	106.06	106.1	106.12
103.46	106.21	105.25	106.97	105.97	104.57	106.84	105.38	104.6	105.05	105.95	104.15	105.79	106.37	107.35	106.68	104.06	105.52	105.85	105.37	106.34	105.72	105.1	105.4	105.93	105.86	103.75	106.74	107.88	106.22	105.89	105.83	106.85	105.8	106.02	104.28	106.3	106.42	103.99	105.62	105.9	105.73	104.67	104.58	107.18	104.18	107.27	104.42	106.15	105.97
104.53	106.31	105.21	107.06	106.56	103.9	105.41	105.61	106.33	106.13	104.31	104.89	106.54	105.43	106	105.33	106.02	106.46	106.39	104.87	104.55	107.81	107.12	107.26	106.02	105.14	105.1	105.05	105.35	106.21	105.91	106.82	106.63	106.28	106.37	105.87	105.93	107.18	106.16	104.28	106.67	106.52	106.24	106.91	104.63	106.31	107.93	104.87	106.51	105.74
105.48	106.79	104.88	105.46	102.96	107.11	106.07	106.26	106.44	104.68	105.51	105.44	105.43	105.18	104.41	104.09	105.46	105.99	107.03	107.12	106.59	104.72	105.99	107.7	105.49	105.37	104.33	106.2	105.1	104.94	105.63	106.84	103.79	106.32	105.12	106.47	104.9	105.81	104.67	105.35	105.31	105.39	105.69	105.82	107.36	105.51	106.82	105.17	104.44	106.16
100.36	100.71	99.795	101.87	101.95	101.08	100.31	99.361	100.81	99.588	99.872	100.86	99.464	100.03	99.595	100.2	99.576	100.79	99.478	100.09	99.431	100.68	98.657	99.935	100.55	100.24	99.498	98.687	98.609	100.69	101.21	100.33	101.23	97.935	98.714	99.44	99.258	99.313	100.36	100.01	98.877	99.752	100.6	99.916	101.15	100.45	101.65	100.71	100.07	99.34
99.808	99.507	99.355	100.77	99.959	99.648	100.03	99.945	99.526	98.925	100.39	98.614	99.175	100.91	99.837	101.32	99.988	99.094	99.888	100.71	100.56	100.3	99.494	99.893	99.631	99.993	99.633	99.964	99.757	98.734	99.129	100.32	99.947	99.597	99.621	99.781	100.97	97.387	102.03	101.73	100.32	100.65	99.09	99.608	98.852	99.616	98.966	99.606	99.592	99.11
105.81	104.48	105.38	105.64	103.82	103.85	105.61	104.67	105.68	104.43	105.38	103.02	107.03	104.48	105.46	104.03	104.93	104.85	104.58	103.73	104.36	105.24	104.63	103.18	104.9	104.13	104.53	104.59	106.26	103.85	104.86	104.4	105.91	103.43	103.88	105.04	106.42	104.92	104.52	102.89	104.89	103.76	104.26	103.03	103.8	104.78	105.36	103.83	104.36	104.09
111.79	111.39	112.77	112.59	111.73	111.83	111.79	112.03	111.28	112.22	113.53	112.76	111.06	111.48	112.87	111.24	110.93	111.49	112.34	111.78	112.84	111.22	112.12	110.5	112.14	111.56	114.04	112.67	110.87	113.37	110.33	110.38	110.52	112.61	113.2	113.66	111	111.9	112.68	110.19	111.74	111.18	112.38	113.22	111.13	110.88	111.29	111.31	111.73	114.02
105.82	105.24	106.03	106.54	104.73	105.88	105.62	104.94	106.41	105.67	105.54	106.49	105.44	105.04	105.61	106.12	108.6	105.09	106.78	103.62	106.96	105.74	105.07	105.57	105.9	105.55	105.92	107	106.35	104.5	104.12	105.72	105.05	106.01	105.69	104.96	103.91	106.14	105.41	106.18	104.34	105.01	106.85	106.17	104.43	105.08	105.12	106.45	105.78	106.18
100.74	100.16	100.28	101.55	100.16	99.416	98.589	99.645	101.83	98.801	100.35	100.37	98.173	99.52	100.15	99.716	98.404	99.339	100.4	99.91	101.48	98.744	99.963	100.61	99.525	98.323	99.486	98.581	98.771	99.989	99.262	99.337	99.255	99.404	100.94	99.679	99.378	100.45	99.333	99.099	100.74	101.49	99.111	98.876	99.533	101.51	99.166	100.78	99.851	101.16
111.63	110.93	111.33	110.59	112.03	112.28	110.83	109.95	112.24	111.74	110.48	110.23	110.83	111.85	111.39	111.12	109.87	109.6	110.54	111.66	111.41	110.26	111.89	111.73	110.21	112.1	111.72	110.4	109.69	111.01	110.82	111.65	109.63	112.21	112.31	112.26	110.15	110.87	110.95	111.83	112.53	110.38	112.23	110.31	113.35	110.4	111.68	110.01	110.49	111.25
107.39	107.74	107.81	105.91	105.3	108.32	107.09	106.97	106.63	107.78	108.23	107.2	106.53	105.92	107.03	108.63	106.38	107.21	106.06	106.07	106.18	107.05	107.02	105.84	107.97	107.23	106.96	107.28	108.32	105.9	106.99	108.71	106.45	106.4	106.68	105.88	107.8	107.66	106.92	107.11	107.08	106.67	107.48	106.94	106.47	106.72	106.54	106.96	107.05	107.07
107.62	105.68	107.79	105.2	107.57	106.27	106.93	106.97	106.06	106.35	106.13	107.59	106.26	107.93	106.25	108.55	106.99	107.01	106.63	105.84	108.58	106.89	106.49	107.71	106.47	108.24	106.59	107.19	105.48	104.99	106.4	107.07	108.17	105.12	106.75	105.06	105.61	107.24	107.66	105.8	107.82	106.01	105.1	107.49	107.1	107.5	106.53	106.42	106.18	105.83
106.27	103.26	105.65	105.67	105.42	106.15	105.88	104.19	105.33	104.74	107.55	105.3	106.71	106.21	104.5	106.17	106.62	104.81	107.45	104.77	105.73	103.97	104.86	104.55	106.23	104.98	106.6	105.56	105.9	106.31	104.69	103.77	105.28	105.8	106.18	106.01	106.43	107.26	106.12	105.97	107.27	106.2	105.32	104.21	105.78	106.09	104.86	105.31	105.24	103.87
112.57	111.45	110.19	112.51	112.13	109.97	112.18	111.35	109.96	111.83	111.55	112.08	110.95	111.34	111.56	108.37	111.61	112.29	110.44	112.77	111.65	110.18	111.55	111.2	110.72	110.48	111.17	111.29	110.81	111.35	111.2	110.7	111.48	111.04	112.39	110.25	111.87	112.2	109.69	111	111.47	111.08	111.35	111.13	111.96	110.11	111.55	111.26	112.33	112.14
103.44	104.36	105.28	104.22	104.73	102.54	102.81	104.38	103.58	102.58	105.07	105.03	104.09	106.09	103.79	104.54	103.94	102.84	104.12	103.05	103.12	104.06	102.81	104.01	105.7	104.89	102.95	103.04	104.32	105.24	104.08	104.52	104.17	103.96	103.83	105.29	103.18	103.53	104.07	103.95	106.14	104.84	104.19	103.27	103.05	104.02	106	104.64	104.43	103.77
119.63	116.2	116.82	117.3	116.74	116.87	117.89	117.05	117.84	118.35	118.54	117.84	117.08	116.29	117.06	118.2	119.82	116.47	116.96	117.23	118.04	119.89	117.56	117.61	116.44	118.56	117.56	117.63	117.92	116.3	118.59	115.88	117.98	118.33	118.91	118.42	119.19	116.69	117.14	117.83	118.66	117.33	117.84	116.17	115.8	117.84	116.77	116.59	117.36	117.81
98.87	100.83	99.046	101.6	100.49	101.14	101.67	100.81	101.44	100.37	99.921	100.66	100.41	101.25	100.31	100.52	100.14	100.14	100.43	100.52	100.07	100.99	100.24	98.488	99.566	98.975	99.952	100.87	100.78	100.3	100.77	100.49	100.65	99.628	100.56	98.138	99.388	98.596	101.09	100.53	99.983	101.39	99.748	100.53	99.737	100.02	100.13	98.039	99.391	100.51
106.23	105.47	106.76	105.62	104.33	105.56	104.07	106.2	104.35	104.65	103.81	105.51	105.59	105.59	104.61	106.66	102.79	105.93	106.76	105.8	105.06	106.87	107.46	104.08	105.69	105	104.93	105.61	105.06	103.52	106.9	104.32	104.7	104.87	105.45	107.31	104.58	104.75	105.69	104	106.03	105.92	106.59	105.06	104.02	104.11	105.31	106.46	106.9	104.21
113.63	112.66	112.32	113.08	112.96	112.7	110.95	112.64	113.16	111.61	111.69	110.95	112.66	113.2	113.18	111.48	111.05	112.71	114.12	112.96	113.2	112.76	112.92	114.46	114	113.57	113.03	112.59	113.54	113.09	112.68	112.38	112.67	114.1	114.38	112.9	113.69	113.31	113.44	112.53	112.54	112.03	112.73	114.11	111.92	111.4	112.88	112.24	112.49	111.26
101.04	100.86	100.23	99.971	100.12	100.34	99.796	99.116	100.68	99.678	100.64	101.21	99.85	100.1	100.3	101.01	100.69	99.626	101.64	100.34	101.54	100.46	100.62	100.42	99.241	101.09	100.37	100.14	100.68	101.74	100.33	102.92	102.45	100.47	101.04	100.03	100.64	99.893	100.86	100.58	102.87	102.09	99.3	100.24	99.946	100.74	100.97	98.732	99.721	101.62
105.59	106.92	106.08	106.65	104.95	107.38	105.54	106.52	105.73	107.32	106.43	107.6	106.5	107.28	108.29	105.7	107.4	106.27	107.07	105.34	105.81	106.32	105.93	105.61	106.1	105.5	105.97	105.66	106.25	106.16	106.31	105.48	105.72	106.44	107.46	106.3	106.21	104.72	105.79	106.33	105.52	107.27	106.26	104.86	106.68	106.26	104.79	106.62	106.67	106.77
114.05	109.61	111.72	111.84	111.35	111.37	111.42	111.29	110.74	111.51	109.8	110.77	111.16	110.66	111.15	111.32	110.88	110.53	110.86	110.4	111.16	111.72	110.63	111.09	109.88	111.33	111.46	111.27	110.76	110.33	111.57	112.75	110.01	111.2	112.24	109.9	111.82	111.47	110.24	112.43	111.15	111.89	109.4	111.41	111.8	113.41	112.96	110.66	111.24	109.77
112.04	110.7	111.27	112.07	112.49	111.03	110.35	111.27	111.78	111.23	111.5	110.13	110.39	112.9	112.01	111.48	113.45	111.85	110.97	111.05	110.75	111.24	111.27	111.32	110.62	110.28	111.14	110.71	112.15	112.06	111.99	110.91	112.2	111.67	111.27	111.2	111.8	111.37	110.8	110.85	111.94	110.1	111.9	110.69	111.15	111.7	111.01	110.65	111.66	112.52
103.63	103.55	104.14	104.28	103.52	103.79	106.17	104.35	104.48	104.98	103.45	105.08	104.45	103.34	105.5	104.86	104.07	104.74	103.96	104.9	104.64	103	104.72	103.66	105.08	103.32	103.76	104.08	105.74	104.96	105.89	104.94	104.12	104.62	104.14	104.26	103.99	104.07	105.05	103.68	103.22	105.11	104.75	105.16	104.18	104.01	105.44	103.66	103.49	103.41
100.24	99.411	98.984	100.27	100.65	98.975	100.4	97.879	99.21	99.939	100.95	100.67	101.16	99.697	99.423	98.677	98.911	99.562	99.129	100.77	101.7	99.142	100.58	98.893	99.986	100.37	100.39	99.999	100.01	98.016	99.486	98.949	99.282	99.37	99.192	101.04	99.611	100.08	98.881	100.4	100.3	99.802	99.483	100.74	100.86	100.1	99.838	99.405	100.54	99.472
98.64	99.794	99.326	99.464	100.67	101.22	100.55	98.271	99.504	100.97	99.857	99.604	101.19	97.707	99.063	99.915	99.943	100.4	100.3	98.491	98.972	99.925	99.953	99.449	98.803	99.477	99.222	98.192	98.939	100.28	100.46	99.821	100.22	101.05	100.46	99.003	99.163	100.23	101.82	99.815	99.654	100.2	100.14	99.577	99.665	97.646	99.487	101.9	98.942	99.85
105.22	105.47	104.34	105.57	104.66	105.38	106.13	104.18	105.09	104.88	104.67	106.2	106.46	104.79	104.85	106.08	105.15	105.85	105.68	104.81	106.63	106.27	105.36	105.05	105.86	105.19	106.44	103.91	106.06	104.73	105.77	107.52	106.41	104.88	104.42	104.45	105.79	105.39	107.03	103.92	106.39	105.31	104.34	104.98	105.75	105.26	107.11	105.39	104.93	105.49
106.01	104.27	106.9	106.15	104.67	103.88	106.21	105	106.14	106.62	107.03	105.86	104.94	105.07	105.31	106.73	106.69	104.36	106.13	106.48	105.74	105.76	107.66	107.02	105.12	107.86	107.83	107.07	104.12	106	107.13	105.18	105.92	107.61	105.89	106.19	106.93	106.13	105.37	105.22	105.97	106.34	103.89	103.6	105.35	105.9	107.33	104.8	105.44	106.03
100.17	100.04	99.709	98.45	99.845	100.61	100.57	99.594	99.819	99.614	99.566	98.929	99.453	100.31	100.3	99.115	100.26	99.902	99.821	98.863	98.837	100.36	99.454	99.195	99.955	99.155	99.049	97.881	99.657	99.239	100.2	100.82	101.09	100.45	99.673	101.27	99.746	99.43	100.55	100.59	99.556	100.15	100.66	98.833	99.474	99.081	99.868	99.84	99.309	100.46
105.77	105.44	106.22	106.44	105.92	106.48	105.76	107.01	105.57	106.52	106.61	107.13	106.21	105.44	106.88	104.98	105.6	105.98	105.91	107.18	105.01	108.63	108.7	106.28	107.34	105.74	105.34	106.39	107.75	107.57	106.75	106.41	106.38	106.49	106.21	105.08	106.71	104.74	107.08	107.5	104.32	107.99	106.75	105.2	107.11	104.39	106.81	107.17	106.87	104.92
107.38	108.1	104.89	106.32	105.47	106.28	105.51	104.51	104.99	105.77	104.97	106.36	105.72	107.84	106.84	105.72	105.25	104.32	106.78	106.38	107.5	107.33	106.23	107.35	105.11	107.92	106.52	106.33	106.96	106.64	106.21	107.04	107.45	106.41	106.19	105.68	105.24	105.32	105.7	105.3	105.96	105.66	106.98	107.05	106.9	106.67	106.26	106.32	105.53	106.23
105.05	105.56	104.71	105.05	103.99	106.95	107.41	105.69	104.55	105.19	106.18	104.17	104.45	103.7	106.72	105.62	105.23	105.22	104.38	104.69	103.7	107.07	107.23	106.37	106.14	106.38	104.07	105.46	104.93	105.87	106.08	105.08	106.05	104.53	103.62	106.21	105.41	107.5	104.95	105.02	106.15	104.39	105.58	105.15	105.54	106.32	105.93	104.71	105.13	105.78
111.36	111.19	110.94	109.84	111.99	110.5	112.44	111.31	111.69	110.63	110.75	111.49	111	112.35	110.62	111.64	110.68	109.9	111.55	110.8	111.67	110.66	113.34	113.27	111.95	109.88	111.84	111.15	111.21	111.57	111.91	110.98	112.58	112.25	112.49	111.28	110.65	110.47	110.05	110.34	111.49	110.41	111.22	109.85	112.73	110.2	111.87	111.22	111.22	110.97
110.75	112.94	111.93	111.59	113.51	112.17	111.31	112	111.35	112.27	111.4	111.01	111.89	111.9	112.25	112.4	114.01	110.98	113.91	112.13	112.17	111.63	114.02	112.06	111.06	111.05	111.8	111.92	111.82	111.49	112.18	112.69	112.56	112.6	111.1	114.21	113.47	110.85	111.8	111.22	113.64	112.61	112.46	112.13	110.98	110.29	111.54	110.62	110.9	112.31
106	105.46	105.33	103.85	106.82	104.45	107.57	103.89	104.29	105.91	106.51	106.48	106.13	106.01	105.86	106.95	106.13	106.86	106.3	106.42	106.94	106.8	106.08	106	107.15	106.12	104.56	106.39	107.51	105.54	106.72	105.16	106.31	105.08	105.59	106.99	106.43	105.29	106.99	105.52	105.25	106.06	106.01	105.28	107.84	104.8	106.89	105.62	103.29	105.4
104.54	104.69	105.62	104.85	105.8	105.99	106.53	106.67	106.13	106.63	106.37	106.55	105.95	105.54	106.06	106.67	105.93	105.64	105.86	105.82	105.84	104.16	105.25	104.76	105.79	106.63	106.69	104.25	106.58	103.7	104.32	104.78	106.82	106.5	105.83	104.94	107.53	104.76	106.66	105.67	105.38	105.29	106.23	103.93	105.46	105.57	106.48	106.07	106.55	106.67
118.17	119.58	117.38	117.08	115.23	115.12	118.95	116.99	116.72	116.52	118	117.12	116.94	117.51	117.27	116.35	116.72	116.82	116.53	117.05	119.06	117.26	118.23	117.59	118.45	117.77	117.06	116.77	118.01	118.15	118.71	116.49	117.66	116.28	117.62	117.68	116.56	118.49	117.85	117.64	119.25	118.38	117.17	117.99	118.68	118.23	117.86	116.9	117.99	118.97
109.11	110.23	109.32	110.04	109.49	108.96	109.58	109.19	109.82	109.71	108.77	109.81	109.6	110.65	110.89	111.86	109.55	111.05	110.77	110.4	110.58	109.78	109.55	110.91	110.36	109.17	109.06	111.03	108.76	108.96	109.27	108.65	111	110.69	110.16	109.42	108.77	109.1	110.53	110.51	109.19	110.57	108.69	109.99	109.13	110.28	109.3	110.49	110.52	110.37
103.65	104.61	104.71	105.32	105.24	107.31	104.25	105.44	105.5	103.45	104.69	104.97	105.28	105.83	104.83	104.98	105.4	106.55	104.98	105.3	103.69	104.81	104.86	106.09	105.04	104.75	104.59	105.45	106.9	104.97	103.51	104.82	104.63	105.52	105.66	104.16	104.97	105.21	104.32	103.71	105.94	105.87	104.03	104.02	104.12	104.77	105.07	105.46	103.56	105.47
110.95	110.32	112.7	111.21	110.34	110.9	112.56	110.7	110.76	110.43	110.25	111.3	113.42	112.97	112.39	110.05	110.52	112.42	111.1	111.71	110.96	111.27	110.95	110.95	110.24	111.72	110.52	112.15	111.99	111.87	111.69	111.92	110.74	110.1	111.02	110.07	112.5	111.39	110.07	112.26	112.02	112.06	110.12	111.64	109.8	110.3	110.48	109.7	109.5	110.96
111.57	110.51	111.36	110.71	111.63	110.9	110.9	111.76	112.67	109.05	111.36	111.92	112.13	109.01	110.09	111.74	110.35	111.47	110.54	109.73	111.26	110.36	111.84	110.25	110.18	111.46	112.88	111.93	111.51	112.08	110.58	110.42	111.5	112.03	111.58	111.99	111.13	110.15	111.06	109.76	110.65	112.37	110.79	110.36	109.99	111.7	109.73	111.49	110.72	110.64
106.25	105.08	106.08	106.5	105.54	105.25	106.46	107.87	106.38	106.85	105.59	105.18	106.15	106.78	106.98	105.52	107.07	106.61	105.58	107.07	107.29	107.82	106	105.69	106.01	107.54	106.03	106.07	106.94	106.08	106.26	105.18	105.01	104.87	104.24	105.73	107.2	106.92	105.7	106.24	105.77	105.97	104.61	107.01	106.67	105.51	107	105.38	104.63	104.6
117.99	118.06	116.96	117.86	117.87	117.12	117.59	117.25	117.25	117.46	116.57	118.45	117.88	117.91	117.43	116.9	118.12	117.87	117.53	117.9	116.92	118.1	116.2	118.18	116.82	117.55	116.04	117.63	118.05	119.03	117.25	117.86	117.28	117.24	118.59	118.54	118.82	119.42	117.39	118.45	118.46	117.99	118.13	118.47	118.31	116.66	116.33	116.81	115.97	118.31
100.8	100.71	101.55	99.199	99.666	99.921	99.907	100.52	100.4	100.55	99.941	99.679	100.69	100.42	100.97	99.676	101.71	101.16	100.11	100.47	99.902	99.413	100.05	100.37	100.59	99.579	99.117	99.067	100.3	99.513	99.879	100.74	100.62	99.543	101	98.844	100.91	101.36	100.29	99.295	100.02	99.279	100.42	100.83	100.66	101.14	99.68	100.04	99.369	100.28
114.06	111.17	111.35	110.66	112.3	113.73	112.56	112.46	111.4	113.71	112.53	111.83	113.16	112.66	110.15	111.2	112.47	112.15	112.8	111.38	110.83	111.37	110.9	112.12	110.37	112.83	112.78	112.8	111.58	111.2	111.9	113.09	109.91	112.94	109.36	111.14	113.38	112.64	112.83	111.42	112.34	112.77	111.89	111.52	113.72	111.8	111.14	111.41	111.8	112.94
102.41	104.24	105.23	102.68	104.53	104.98	103.56	105.17	104.47	105.28	104.1	102.98	103.33	102.05	102.32	104.38	102.79	103.99	104.3	104.39	104.89	107.13	101.19	104.33	104.52	102.62	104.41	105.25	103.41	104.14	105.14	104.54	104.34	103.21	105.1	103.08	105.57	104.35	106.18	102.35	105.21	106.14	102.93	103.13	105.39	104.22	103.07	104.99	103.3	105.67
105.14	104.43	106.41	105.49	106.12	104.48	104.26	105.09	104.35	102.57	104.49	104.88	104.57	103.89	103.93	104.21	103.56	105.21	105.28	105.68	104.62	107.2	106.01	105.6	105.15	107.09	106.06	105.37	104.83	103.77	104.04	102.78	105.18	104.42	104.48	103.81	105.42	105.07	105.04	105.53	103.73	104.77	105.24	105.93	105.79	103.86	105.05	104.93	104.63	103.86
100.27	100.68	100.64	100.2	98.864	99.702	98.48	99.459	99.718	101.53	99.802	98.749	99.57	99.717	99.52	98.953	101.03	99.129	99.755	99.778	100.39	99.029	98.795	99.426	99.581	98.511	100.16	100.63	100.29	100.09	100.78	99.943	98.203	100.25	99.693	100.7	97.882	98.995	99.631	101.27	100.67	100.04	98.617	99.856	100	99.198	100.62	99.165	99.18	99.795
111.2	111.54	111.19	111.63	111.59	110.91	110.68	111.62	111.24	111.28	112.98	111.62	112.51	112.8	111.19	112.37	112.49	111.64	111.21	112.47	112.45	110.95	111.34	111.27	111.5	110.85	110.66	111.29	112.06	110.53	112.16	110.66	111.51	110.66	113.19	111.07	111.69	111.53	111.54	111.19	112.28	112.61	112.03	111.76	111.08	111.32	111.93	111.6	111.69	112.2
112.41	112.65	113.72	112.69	112.95	112.18	113.1	113.4	112.96	114.55	112.98	112.99	113.96	112.38	113.36	113.82	112.74	113.69	112.55	111.99	112.29	113.95	114.3	111.85	111.39	111.89	113.21	111.69	112.5	113.16	112.88	111.09	113.04	111.92	112.36	113	113.14	113.62	112.53	113.66	114.41	113.74	115.04	113.95	112.75	113.98	112.77	112.53	111.13	111.04
111.82	109.85	109.95	111.21	111.44	110.25	111.22	111.66	108.53	110.36	109.8	111.72	110.04	111.6	112.56	111.32	112.8	111.68	110.09	110.84	109.89	110.33	111.56	110.51	112.48	113.03	111.02	111.55	112.32	110.19	111.17	112	111.52	112.05	111.32	110.81	110.59	112.5	111.03	111.35	112.05	111.27	112.01	111.67	111.32	111.36	111.39	110.7	112.2	110.29
[truncated: 150 more columns]
