# Supplementary material for: Genetic dissection of main and epistatic effects of QTL based on augmented triple test cross design
Source: PLoS One. 2017 Dec 14;12(12):e0189054. doi: 10.1371/journal.pone.0189054 (PMC5730204; doi:10.1371/journal.pone.0189054)
Supplement: S8 Supporting Information — (ZIP) [file pone.0189054.s008.zip › z4_1150_0.8_5.csv]

100.36	100.2	98.432	101.29	99.474	99.266	99.85	99.227	100.35	97.15	99.732	99.714	98.467	100.36	100.18	99.186	99.317	98.908	95.773	98.634	100.3	98.855	101.09	100.93	99.935	100.46	100.73	101.56	101.65	100.12	99.259	99.265	101.16	98.61	100.05	101.61	100.68	101.2	98.125	100.06	101.03	100.48	98.024	100.02	99.392	99.074	101.09	100.95	99.824	100.75
105.48	104.56	105.23	106.34	106.7	103.71	105.58	105.95	105.37	107.01	104.8	104.76	105.21	104.49	106.42	106.04	108.04	107.06	106.37	103.32	106.12	105.84	105.11	105.51	105.86	107.76	105.91	103.5	105.84	105.38	106.66	105.3	108.39	103.66	104.86	104.49	105.94	104.81	103.59	105.34	106.19	106.75	104.73	106	105.59	105.41	106.27	105.22	107.06	106.47
112.53	108.28	109.22	110.99	109.05	110.5	110.46	108.27	110.2	111.13	112.32	113.04	110.88	110.02	111.28	112.14	110.53	111.86	112.78	110.95	110	110.14	109.6	108.55	109.41	110.81	111.56	111.9	108.67	111.32	111.46	110.17	109.76	109.77	112.67	111.04	109.34	110.29	112.81	109.5	110.22	110.74	109.82	110.1	110.89	110.83	112.23	110.07	110.56	112.05
108.49	105.35	107.6	106.72	106.04	103.99	106.92	106.56	105.54	106.12	104.54	105.55	107.59	103.15	105.99	105.87	106.72	105.92	107.04	107.51	106.27	106.38	106.75	106.53	107.6	107.18	105.18	105.29	107.76	102.85	105.5	105.25	106.03	106.17	105.12	107.81	104.87	108.94	108.74	105.36	106.38	102.88	106.5	109.88	107.79	106.82	104.49	106.22	104.36	105.88
105.73	106.46	105.98	104.83	108.26	106.48	105.23	107.03	105.07	105.06	108.45	107.82	105.94	105.09	107.88	104.72	108.36	107.09	106.29	105.85	104.05	103.52	106.38	105.49	105.41	107.62	104.83	107.46	107.65	105.46	107.26	105.79	106.27	107.64	107.86	106	107.47	106.73	106.89	106.24	109.54	105.06	105.78	106.31	107.04	106.81	106.95	108.49	105.32	106.38
109.64	109.97	108.23	106.16	111.95	108.37	110.73	111.72	110.76	110.78	109.43	109.88	108.69	110.84	108.86	112.43	107.66	110.97	110.32	108.77	111.39	110.18	109.96	111.24	108.32	108.34	109.87	109.9	110.21	112.34	111.91	110.65	110.48	112.37	110.87	109.61	110.58	111.27	113.3	112.14	111.2	109	109.66	109.64	107.17	111.31	111.35	111.81	110.78	109.28
105.48	105.58	105.7	108.02	104.94	106.37	104.8	105.78	103.83	106.33	107.41	105.51	105.84	108.55	106.55	103.33	105.24	105.07	106.68	105.68	105.65	105.44	106.3	106.19	106.9	107.49	104.74	107.29	104.26	105.46	105.18	103.18	105.52	104.48	108.98	106.95	105.36	106.72	108.13	106.65	106.35	106.97	105.04	106.66	105.91	106.78	106.74	103.89	105.91	106.49
111.86	110.48	110.79	109.58	111.43	111.18	112.76	109.72	110.73	109.84	112.46	111.46	111.04	110.68	111.46	109.57	110.33	110.07	108.58	110.05	109.6	109.41	110.66	110.12	110.72	110.1	111.46	108.93	111.1	111.05	109.02	111.13	111.59	109.76	111.6	109.25	112.64	111.73	109.78	108.55	109.37	109.72	112.15	109.35	110.97	108.59	112.34	111.68	110.42	108.79
105.88	103.18	102.87	104.31	102.36	104.06	102.78	105.53	103.25	104.71	104.37	105.65	106.6	106.09	105.03	103.36	105.69	102.02	104.04	105.12	104.72	104.2	105.17	101.96	104.13	102.82	105.14	104.95	101.22	104.77	103.07	105.25	103.29	103.55	105.63	105.11	103.48	103.15	102.66	101.6	103.54	106.2	102.31	102.42	105.52	103.39	104.16	103.18	104.12	103.95
112.22	113.19	112.67	110.61	111.16	113.29	113.85	111.31	114.06	112.45	114.27	112.39	114.32	113.35	115.08	111.04	112.07	110.7	110.73	113.26	112.67	113.24	114.21	110.72	111.14	112.4	113.27	112.65	112.93	111.99	112.85	111.88	113.85	110.77	113.29	113.74	111.73	111.8	112.88	111.46	113.26	115.22	112.26	113.99	111.36	111.35	110.73	113.07	112.55	113.38
104.45	98.841	104.65	102.77	105.97	103.76	105.99	102.47	102.19	104.6	102.4	104.81	102.95	106.16	103.99	104.58	106.16	106.51	104.57	104.63	102.57	104.75	105.2	102.61	104.25	103.85	103.95	103.34	105.52	103.01	102.48	104.53	104.71	104.31	106.82	105.18	103.61	103.65	103.62	102.95	102.35	104.38	103.17	103.49	106.27	102.96	103.25	102.05	104.96	104.62
105.45	104.18	105.51	105.72	106.1	103.22	102.38	102.77	106.34	103.37	105.71	104.21	104.13	105.07	106.84	103.13	104.48	106.03	105.98	103.48	106.08	104.42	105.55	105.82	105.73	106.71	103.18	104.4	104.8	108.11	106.71	104.87	106.3	103.31	106.31	106.79	107.9	105.31	104.96	105.31	106.74	106.09	104.4	104.41	104.09	103.71	105.7	104.3	104.96	104.53
117.12	113.01	115.62	115.38	115.06	117.08	117.44	116.28	116.54	115.74	117.42	116.22	117.61	115.52	115.4	115.4	115.02	116.42	117.64	114.65	114.86	114.68	114.62	117.45	117.11	117.48	118.81	114.61	117.01	115.4	119.85	115.96	115.53	117.46	116.61	113.73	114.23	114.92	116.6	117.97	115.87	117.96	116.53	116.42	114.44	117.69	116.52	114.17	116.23	116.48
107.42	107.18	106.66	108.35	108.04	108.38	107.58	107.31	106.06	105.87	105.32	105.25	107.87	107.37	104.23	105.81	105.91	105.94	105.29	106.52	107.88	108.71	107.42	105.15	106.41	105.29	105.63	107.44	107.23	105.68	106.38	107.44	106.73	106.58	106.84	105.23	106.66	104.01	107.92	106.93	106.34	105.9	105.95	104.68	105.1	107.62	106.65	107.36	105.54	103.75
115.59	113.42	113.75	112.76	111.66	111.99	113.63	114.56	112.46	114.3	113.5	114.11	113.55	110.59	112.4	113.85	111.32	111.08	111.44	113.28	113.84	112.88	114.57	113.24	111.19	114.17	111.51	112.98	113.25	114.75	113.06	111.85	113.13	112.86	114.05	114.72	114.81	113.28	113.21	114.32	113.21	110.76	112.88	115.4	112.75	111.97	113.97	112.5	113.16	114.3
109.09	108.71	110.73	109.29	110.48	110.29	107.33	107.15	111.29	110.78	111.03	111.1	110.64	111.35	109.78	110.48	107.72	111.29	110.67	108.99	109.67	110.18	112.75	110.9	110.67	110.2	110.9	110.02	112.35	110.57	111.61	109.53	111.35	109.63	111.72	108.84	108.28	109.78	111.06	110.12	110.48	112	110.17	109.61	113.09	111.12	109.85	110.05	110.1	109.74
101.71	104.24	105.79	105.49	106.66	104.37	101.64	105.08	105.35	103.91	104.93	105.38	105.14	105.26	106.37	104.4	106.06	105.24	103.87	106.23	106.35	104.21	105.58	104.78	104.35	105.35	104.36	104.14	102.62	103.9	103.79	106.06	104.46	107.4	104	102.73	104.62	104.82	104.53	104.91	105.02	104.59	104.43	105.27	103.75	104.14	105.38	105.71	104.26	103.82
110.97	111.45	109.65	111.41	111.65	111.65	110.5	111.83	112.75	113.01	111.31	109.34	113.63	113.2	110.32	111.57	110.69	110.94	109.7	110.46	112.59	112.99	112.04	113.17	111.32	110.81	111.31	110.91	109.29	110.2	111.67	113.81	111.7	111.36	112.49	112.71	113.08	110.5	111.11	113.55	110.2	109.77	113.29	113.54	111.89	112.34	111.4	111.82	111.43	111.85
104.56	105.26	106.14	104.99	105	105.77	106.72	105.2	104.16	104.84	104.69	106.48	103.13	105.9	105.61	105.6	106.61	105.53	106.19	104.27	105.01	105.68	106.4	105.33	106.01	104.46	104.47	105.44	106.79	106.33	105.31	104.63	104.39	104.57	105.95	107.28	105.75	105.11	105.31	108.08	104.52	107.36	107.82	106.29	105.55	105.04	103.84	105.94	105.25	105.35
100.91	99.087	99.571	100.75	98.93	98.191	99.483	99.063	98.008	99.325	102.18	100.21	99.339	102.07	99.812	99.858	100.61	100.99	98.153	100.04	100.75	101.19	101.18	101.5	100.59	99.633	100.58	99.906	99.569	101.3	98.677	99.552	97.266	101.9	100.16	101.87	100.8	99.291	101.82	97.933	101.54	100.68	99.888	100.8	99.065	102.53	99.513	99.372	99.359	99.479
113.81	110.13	113.4	111.89	111.5	108.74	111.76	112.71	112.16	112.26	109.17	112.77	111.89	113.28	113.37	109.14	110.69	110.66	111.65	110.21	113.71	114.54	111.75	114.3	113.08	111.72	114.22	112.05	111.12	111.64	114.4	112.69	110.78	113.37	110.82	113.37	111.88	111.91	112.58	113.27	112.78	111.73	112.13	112.67	109.94	112.22	113.28	112.91	110.94	114.27
106.21	106.48	107.22	104.9	106.61	107.17	106.64	105.72	107.06	106.16	106.34	107.36	104.72	104.52	109.11	102.64	108.36	105.23	106.22	108.21	104.21	108	109.18	105.49	106.3	106.89	107.15	106.03	106.82	107.62	104.8	104.98	105.93	107.61	108.11	105.7	107.06	106.16	105.55	107.71	104.32	106.43	107.87	106.45	106.94	107.28	107.3	107.85	105.99	107.09
107.01	107.38	104.63	105.24	104.93	104.51	105.84	105.87	103.99	104.93	108.27	105.35	106.16	106.5	109.18	105.99	103.74	105.18	106.07	105.33	105.34	105.5	106.92	104.67	105.46	107.46	106.31	103.91	106.91	105.19	104.31	105.84	104.08	105.25	105.1	106.93	104.73	103.73	105.06	106.57	105.6	106.83	105.27	106.83	105.29	104.41	106.21	106.78	106.92	103.95
105.63	106.2	105.74	106.35	105.79	105.96	107.04	104.2	106.4	105.49	105.81	105.05	104.9	107.32	105.1	107.36	104.41	105.22	105.57	104.27	106.26	105.52	107.79	104.81	106.9	104.55	105.61	104.97	104.38	107.06	102.3	105.83	107.22	107.27	106.32	104.04	106.93	107.43	104.94	106.25	103.78	107.27	104.56	105.91	105.55	103.8	107.9	106.53	107.25	105.02
112.24	108.82	112.77	112.14	112.86	111.65	110.76	112.31	110.2	111.61	111.96	112.26	112.83	114.01	112.35	109.03	111.98	109.47	111.66	110.62	112.27	111.74	111.92	112.71	111.93	110.82	110.6	112.62	111.42	111.65	111.41	111.25	111.57	112.26	111.27	111.84	113.37	111.53	109.7	112.33	111.35	112.54	112.55	111.45	112.69	111.3	109.52	109.96	112.08	112.02
104.23	103.75	104.07	104.7	105.22	104.34	108.31	105.79	104.36	105.5	105.14	104.58	105.88	104.87	103.95	106.98	105.05	105.74	105.25	105.93	102.7	105.76	106.33	106.62	104.31	105.94	107.15	105.2	104.34	106.81	104.64	105.58	103.55	106.11	105.55	104.66	104.87	107.25	108.35	103.77	104.68	105.37	106.35	104.36	106.6	106.7	105.22	103.23	106.07	105.7
97.955	98.98	100.34	98.936	100.41	100.52	101.43	99.526	98.163	98.474	101.19	101.5	99.277	101.24	98.373	100.81	98.276	100.55	96.643	101.12	99.521	98.417	99.697	101.29	100.66	97.356	99.466	97.976	100.76	98.024	102.35	100.51	100.14	100.96	100.04	100.94	99.383	100.05	98.03	100.49	98.267	98.951	98.507	99.444	98.793	100.56	99.697	99.656	100.57	98.123
117.11	116.3	118.67	117.74	119.59	116.73	118.94	117.95	117.03	118.35	119.36	116.57	116.53	117.5	116.65	117.04	118.16	116.53	115.88	117.24	117.65	117.72	118.14	116.87	116.27	115.5	118.56	119.56	116.42	118.11	117.38	115.87	117.63	114.74	117.94	116.25	117.45	117.85	118.59	117.5	119.16	116.88	118.31	116.26	116.78	116.33	117.66	116.89	117.44	118.26
111.35	111.6	111.88	110.69	111.78	109.35	111.91	112.67	112.35	109.34	109.64	111.31	109.8	110.11	111.88	111.4	109.53	111.28	112	111.18	112.47	110.33	111.7	112.36	112.56	111.25	112.12	108.88	112.9	109.49	111.23	113.06	109.49	110.08	111.24	111.62	111.15	112.43	111.29	113.5	110.07	111.25	111.38	111.22	110.82	112.15	112.05	111.75	110.75	113.78
105.15	103.25	103.9	103.04	104.55	104.43	103.62	104.73	103.17	103.53	106.29	104.57	103.97	103.22	103.67	103.38	104.24	103.04	103.12	102.78	103.7	105.61	102.44	102.6	106.82	104.58	105.01	103.7	102.39	104.74	105.07	105.24	103.42	105.8	103.29	104.49	102.44	102.84	105.19	102.94	102.54	104.5	104.99	101.61	105.3	105.84	102.74	104.28	106.6	105.68
108.52	104.05	105.71	103.27	105.68	106.06	104.78	105.49	105.08	106.16	107.96	107.8	107.01	104.03	107.75	104.91	106.03	107.23	106.71	106.66	104.48	107.02	105.11	103.55	105.92	103.35	105.03	106.09	105.62	106.18	107.87	105.87	103.31	106.47	104.38	106.71	103.56	106.34	104.88	106.17	105.09	107.25	104.95	103.89	106.4	106.27	105.13	106.42	104.41	105.82
105.45	105.17	107.92	105.23	106.18	108.91	107.36	105.42	105.64	106.13	105.65	105.66	105.4	107.15	103.85	107.23	107.31	106.53	108.58	106.19	105.43	107.51	106.31	106.52	106.77	106.71	106.82	108.94	105.55	105.84	108.37	104.87	105.16	105.13	106.39	106.15	105.45	106.13	107.31	103.55	103.52	105.28	106.68	106.27	106.62	107.02	107.49	107.42	107.11	105.4
108.89	112.08	111.74	111.8	108.55	110.51	111.2	108.75	113.04	110.45	110.33	109.84	110.12	110.75	106.99	110.83	107.12	112.51	110.12	111.73	110.43	110.62	110.88	109.91	110.3	109	109.58	110.06	109.32	111.11	109.82	108.46	109.52	108.93	110.18	111.11	109.95	111.15	108.92	108.01	112.22	111.84	111.77	109.42	108.41	110.47	108.7	110.39	110.84	110.71
106.27	106.84	104.07	104.46	103.77	105.59	106.65	106.3	106.1	105.66	104.63	107.16	105.9	106.11	104.81	105.42	106.94	105.06	104.78	106.92	104.29	105.37	106.54	105.08	103.38	104.43	105.08	105.05	104.25	105.82	104.64	102.63	106.33	103.13	103.4	106.32	105.63	106.7	106.62	104.28	105.78	105.59	103.83	104.45	105.23	105.13	102.8	106.82	106.32	105.29
105.39	104.22	102.57	106.1	103.36	102.78	104.47	103.41	105.03	104.2	105.32	104.45	106.33	102.6	104.02	104.87	105.85	106.39	106.91	105.24	103.9	105.77	103.66	104.8	101.24	103.36	102.37	104.82	105.22	102.16	106.04	102.39	106.43	103.94	106.23	101.43	103.3	103.63	103.75	103.77	105.1	104.75	104.29	107.33	104.99	103.08	102.55	106.3	101.48	103.1
111.18	113.4	112.69	112.99	111.12	114.53	114.06	112.31	111.57	111.79	110.86	109.81	112.66	112.2	110.38	111.81	112.23	112.22	109.09	112.25	112.5	112.47	114.66	112.98	112.45	111.71	109.85	115.29	111.19	113.87	114.14	112.66	113.47	111.51	112.05	112.11	112.15	113.97	112.48	112.95	110.52	111.51	111.86	111.9	111.49	110.75	110.64	111.61	109.07	112.02
105.09	106.47	103.27	102.86	107.18	102.89	105.3	106.33	105.91	105.8	104.63	104.22	102.18	103.54	106.55	104.56	107.95	106.26	107.26	104.64	105.06	103.31	104.81	104.59	104.29	106.5	106.48	105.92	106.08	105.67	105.27	104.44	104.37	103.37	105.95	106.77	104.32	102.65	104.94	103.42	104.19	104.27	105.5	105.85	108.17	103.84	108.21	105.64	106.34	105.58
107.8	105.61	106.6	105.2	106.28	104.42	105.61	105	107.68	105.8	103.19	107.23	107.2	105	104.74	106.83	104.88	106.62	106.33	104.52	104.97	106.73	108.76	106.41	103.38	104.37	108.64	106.28	104.79	106.1	106.27	105.03	105.61	106.53	106.43	105.01	104.74	105.83	105.91	106.09	105.36	104.19	106.04	106.55	105.98	103.33	105.45	106.56	104.04	104.16
100.44	100.7	98.749	97.809	99.564	98.429	97.991	102.01	99.618	97.976	99.83	98.739	98.568	100.45	97.561	101.19	100.56	100.68	100.46	99.528	98.778	101.02	99.687	99.229	98.186	99.7	98.67	101.22	101.16	99.415	97.991	99.721	98.954	98.793	99.843	101.45	103.55	101.37	99.205	99.218	97.719	100.51	100.07	99.496	98.563	99.352	97.981	100.76	101.1	100.49
105.45	104.15	106.72	105.11	106.03	106.47	106.51	107.35	106.24	106.17	105.39	106.96	105.23	107.86	106.78	105.69	104.96	104.45	105.33	105.09	105.99	105.79	106.17	106.98	106.6	105.45	106.3	105.11	105	106.26	109.78	106.74	106.15	107.61	106.79	104.94	105.39	104.74	104.77	104.41	106.53	105.75	106.12	104.81	106.99	105.81	106.09	103.05	106.26	106.86
105.93	104.73	103.29	105.85	105.79	104.83	104.93	105.66	105.57	105.92	105.79	103.87	106.84	105.71	106.01	105.26	104.4	104.67	103.59	106.88	106.24	104.38	107.73	105.55	104.27	106.2	107.91	105.44	104.01	106.75	105.48	104.87	106.08	105.93	103.44	106.01	104.19	106.91	104.74	105.43	104.95	105.84	104.55	104.38	105.08	104.45	103.55	107.62	105.62	105.83
111.45	111.96	112.22	112.88	110.34	112.58	110.28	110.81	109.55	111.89	110.63	112.45	112.75	107.83	113.58	109.92	113.34	112.52	110.37	111.94	112.03	110.61	112.28	111.84	112.74	114.01	111.94	110.77	113.58	112.36	111.57	111.49	111.81	111.54	112.19	110.23	110.83	113.1	110.94	109.19	110.64	110.45	111.2	111.86	111.63	111.27	113.15	111.52	109.11	111.43
99.107	98.816	100.63	102.98	100.56	100.17	98.866	101.29	100.97	100.69	100.27	99.945	100.77	100.3	99.802	99.659	101.88	99.171	98.635	100.11	101.77	100.28	101.89	100.64	99.984	101.24	100.41	101.69	99.923	100.51	101.65	98.835	98.811	101.06	100.35	100.28	100.11	96.799	101.04	101.45	98.564	98.656	99.884	99.778	101.43	101.23	98.722	99.935	101.08	101.99
104.37	105.06	102.49	105.18	106.81	106.76	104.3	105.18	105.33	105.95	105.13	105.16	105.59	105.67	104.2	105.86	105.44	105.68	104.11	105.61	105.68	105.42	105.15	104.86	103.07	105.25	105.24	106.62	106.06	105.74	105.6	103.69	105	104.75	105.04	105.13	105.21	103.88	103.77	104.61	103.04	105.52	105.74	104.45	104.26	101.78	104.24	104.06	104.57	106.74
100.53	101.39	101.4	100.28	101.22	103.32	101.61	100.98	100.17	100.23	101.82	100.83	100.67	102.36	99.932	102.53	99.577	98.877	100.23	101.31	99.709	100.49	100.78	99.132	102.74	99.519	100.94	100.84	100.94	101.55	99.499	99.632	102.38	99.619	100.82	102.89	101.06	101.7	102.92	101.33	100.84	100.46	101.5	100.2	98.924	102.32	100.3	99.857	100.07	100.93
105.45	107.39	108.84	104.94	105.96	108.29	105.93	106.42	105.08	106.74	107.45	107.43	105.41	105.22	108.09	106.26	107.07	107.95	105.7	107	109.46	105.38	104.93	108.16	106.79	106.23	104.79	104.3	107.56	106.96	107.1	107.06	107.02	108.62	108.41	105.22	107.6	105.02	106.84	105.07	105.86	109.17	107.61	108.7	106.35	106.34	108.24	107.43	105.91	106.84
105.3	106.46	106.23	105.83	104.87	105.2	104.06	105.71	103.58	103.03	104.72	106.89	103.15	105.01	105.23	105.76	106.51	106.21	108.45	104.66	105.03	103.65	105.61	104.68	104.62	104.61	107.35	105.73	104.63	107.28	105.6	106.42	106.33	107.21	106.34	104.64	104.19	106.37	104.88	106.5	105.29	105.05	104.9	105.62	103.79	106.18	104.66	105.94	103.78	104.23
106.89	106.92	106.23	105.04	107.09	105.15	107.2	106.88	108.71	106.54	107.43	106.96	107.22	106.8	105.81	107.45	105.86	106.66	104.88	106.75	104.38	105.57	106.34	107.1	105.83	106.22	106.08	105.38	105.13	108.88	105.1	104.9	106.94	107.79	105.84	105.52	108.07	106.02	106.5	106.26	105.5	104.4	108.34	104.46	104.74	106.1	106.64	103.39	104.88	105.91
110.4	112.09	111.61	111.17	112.72	112.28	113.46	112.11	111.63	111.81	111.95	111.29	111.39	111.07	109.85	112.87	112.2	114.39	112.91	112.34	111.81	113.26	113.17	113.76	112.27	114.3	111.19	112.26	110.99	110.41	111.18	111.86	112.65	112.44	112.67	111.91	112.02	113.32	110.02	112.81	113.58	112.02	112.69	110.22	109.9	112.93	112.55	112.97	112.74	110.7
110.54	110.22	111.47	109.7	111.94	111.06	111.38	112.33	112.5	111.57	112.94	110.31	112.07	113.16	111.74	113.78	112.08	111.12	111.33	112.21	111.33	107.62	111.2	112.88	111	112.21	112.2	112.98	112.44	114.71	110.81	112.56	111.36	113.54	109.89	109.42	109.8	110.92	111.63	112.45	112.77	112.13	112.19	112.22	112.52	112.13	112.22	111	110.05	112.78
105.33	106.42	103.87	104.92	105.72	106.8	106.02	104.96	106.05	106.03	106.9	103.31	106.96	105.54	103.77	103.89	106.65	105.66	107.03	105.53	103.26	106.43	102.61	105.66	106.19	108.08	105.01	104.34	106.2	106.79	106.23	104.52	107.1	105.43	107.1	107.37	107.73	105.48	104.92	106.29	105.04	104.76	107.58	104.84	104.59	106.9	107	103.66	107.43	106.08
100.81	100.3	99.641	100.15	99.276	100.03	99.038	102.16	99.633	98.448	101.71	99.41	99.111	99.896	100.38	99.359	101.53	96.858	100.63	101.56	98.299	99.045	100.12	100	98.805	98.493	99.678	98.661	102.12	99.434	100.26	97.634	99.639	99.58	100.09	100.37	100.14	100.45	100.72	101.13	100.75	101.12	100.92	98.471	99.229	101.7	99.585	100.76	100.19	99.252
103.99	105	107.58	105.21	102.65	105.98	102.69	104.71	103.92	104.74	105.93	103.92	105.88	105.9	104	102.22	100.99	106.84	106.66	103.23	104.21	104.36	103.56	103.22	105.2	105.36	107.08	102.17	101.5	105.03	104.48	106.65	105.28	105.4	104.94	104.23	105.96	104.55	102.91	104.95	104.1	106.73	104.43	104.08	107.96	103.94	104.38	103.71	103.77	103.43
101.63	103.28	100.56	101.82	101.39	100.96	100.62	101.43	101.62	100.9	101.57	99.75	103.49	102.84	101.49	101.23	99.596	104.53	101.02	100.51	100.91	102.55	101.45	100.88	101.14	100.25	100.63	99.88	98.827	101.35	101.97	101.6	100.04	102.31	99.616	99.148	98.591	101.01	104.51	100.66	99.499	101.06	101.96	101.95	101.83	99.624	97.401	101.02	101.61	99.98
111.48	111.39	111.47	112.71	111.25	111.93	113.25	111.57	110.59	111.99	110.64	110.68	110.06	109.36	113.29	108.98	109.68	110.36	112	109.72	113.88	113.69	112.28	110.85	111.71	111.24	111.3	110.55	109.12	110.75	110.89	112.48	109.68	111.76	112.25	110.83	111.49	109.54	110	110.03	111.34	110.56	111.77	111.04	112.4	111.6	113.85	111.21	113.06	109.5
105.92	106.73	106.53	102.51	102.42	106.53	108.24	107.92	103.06	106.41	103.83	103.94	104.79	104.99	104.65	106.68	107.25	105.65	106.81	105.44	106.23	105.89	105.97	105.86	104.66	107.01	106.74	106.04	104.66	105.66	103.33	105.35	106.25	105.41	105.02	104.41	106.56	106.08	109.7	105.32	103.83	105.19	106.39	105.22	106.19	106.38	106.18	104.72	105.58	105.72
116.27	112.66	118.09	118.48	117.55	118.11	116.83	116.25	116.82	116.64	115.08	115.56	115.43	117.37	114.41	114.9	114.41	114.72	115.77	115.81	115.87	119.24	116.12	115.98	113.77	116.15	115.5	115.29	115.05	116.9	116.45	117.84	115.16	118.45	114.25	119.67	115.04	115.77	117.82	115.05	114.57	116.9	116.55	116.87	118.45	116.51	116.49	115.27	116.32	116.21
109.37	111.22	114.4	113.3	112.48	111.61	112.61	113.59	110.89	112.11	113.69	110.86	110.99	110.97	109.62	110.3	111.51	113.24	111.78	111.23	111.44	111.91	111.03	113	113.55	112.69	111.9	110.16	111.91	110.3	110.43	111.95	112.27	112.26	110.21	110.77	111.19	110.87	112.34	112.04	110.33	111.47	111.52	112.84	111.83	110.23	111.63	113.57	111.41	111.47
111.49	107.65	111.67	109.15	112.19	109.37	108.81	108.97	110.54	112.49	110.48	110.01	111.95	110.05	111.03	110.1	108.98	110.64	110.38	110.7	110.5	111.22	109.88	113.67	110.83	109.79	111.63	107.05	112.03	112.04	108.62	110.78	111.45	108.73	112.23	109.48	110.39	110.51	110.4	111.19	110.17	113.12	110.71	112.35	110.05	111.58	109.62	111.4	111.38	110.34
106.94	104.11	106.05	104.3	104.83	106.5	104.21	105.55	105.24	105.78	105.1	106.23	104.64	104.94	105.55	104.38	107.38	107.01	106.04	104.92	105.75	106.02	105.67	104.97	105.32	105.94	103.32	104.7	104.66	107.22	104.75	104.99	107.98	106.2	104.73	106.39	106.76	104.84	106.65	104.42	107.21	105.91	106.37	105.26	105.07	106.76	106.59	106.15	105.35	107.05
102.12	100.06	99.524	96.18	100.88	100.36	101.97	100.29	100.99	101.27	99.586	98.002	100.05	101.43	101.82	101.12	100.22	98.318	101.98	100.8	97.878	100.88	100.11	99.786	99.111	100.26	99.801	102.04	100.81	100.18	98.309	99.738	99.339	100.76	101.2	97.03	99.347	98.491	98.536	101.24	98.841	100.42	99.409	99.332	98.529	98.821	100.37	98.95	100.52	99.373
104.13	104.77	103.86	103.89	104.76	104.14	105.09	105.02	103.68	104.35	104.09	102.76	105.45	104.72	104.57	102.9	103.35	105.37	105.59	104.69	104.92	103.81	104.33	105.04	103.98	102.94	105.71	103.97	103.17	101.48	106.11	105.36	103.21	103.67	104.79	106.27	102.99	102.62	104.91	104.43	102.54	103.75	104.23	103.23	104	103.99	103.83	106.69	103.31	104.79
108.55	110.12	112.24	112.29	108.62	110.03	112.02	112.12	109.2	111.7	111.92	113.37	114.6	111.69	110.17	109.58	110.98	110.24	108.86	112.69	109.19	110.92	109.95	113.95	111.11	110.64	110.5	112.66	112.59	108.44	111.1	115.04	112.76	109.95	111.73	111.39	110.76	111.49	110.84	110.78	112.59	112.29	111.24	110.32	112.08	111.54	111.44	111.28	110.29	111.17
105.65	106.64	105.96	106.09	107.55	105.66	107.43	103.34	106.55	107.22	106.74	106.81	106.21	106.19	106.41	106.36	106.07	104.92	105.64	106.76	108.06	107.01	104.83	104.68	107.27	106.75	107.02	107.35	107.12	110.88	107.01	106.5	107.66	109.66	106.46	106.97	106.35	104.83	106.65	106.67	106.57	108.78	105.34	104.35	107.25	105.95	104.08	106.79	106.76	107.92
106.5	104.39	104.36	105.89	103.97	108.27	103.1	109.4	104.17	107.13	107.71	105.96	106.84	105.98	106.58	106.89	106.29	105.52	105.73	107.6	107.59	105.52	107.57	105.76	104.87	105.36	106.54	107.77	107.51	106.36	104.11	105.78	108.29	106.29	107.42	103.97	105.2	106.63	104.42	105.73	106.1	106.67	105.01	108.37	106.27	106.15	104.99	107.4	107.65	106.39
112.71	111.95	112.31	111.59	111.03	112.19	111.75	109.42	110.92	111.68	112.48	112.1	109.28	110.59	111.44	110.79	110.54	110.65	109.88	110.71	111.07	112.23	111.15	111.17	111.43	112.65	110.09	110.89	112.41	111.09	109.5	112.48	111.58	112.23	109.55	111.25	111.93	111.14	111.44	110.94	111.98	111.87	111.51	110.46	110.69	110.68	111.52	110.81	111.54	110.81
108.14	105.34	108.31	107.01	108.65	106.32	106.75	107.18	106.87	107.13	107.12	104.49	106.81	105.08	107.48	105.4	104.26	108.18	105.18	106.05	107.18	107.77	108.45	105.84	107.62	107.33	107.51	106.39	108.1	105.97	103.96	106.76	106.79	107.84	105.27	109.15	107.08	105.93	106.93	105.48	107.05	106.25	107.28	105.88	108.1	105.9	105.53	105.06	106.33	105.63
105.77	105.78	105.95	105.81	107.06	107.26	106.86	105.9	103.92	107.3	107	106.88	107.73	104.5	108.51	104.67	107.15	103.94	105.22	104.41	103.03	105.51	107.2	108.97	104.66	108.56	105.42	103.13	105.17	108.01	105.26	109.38	106.03	106.55	105.78	107.43	108	106.96	105	106.94	104.99	108.16	106.39	106.09	103.96	107.53	109.54	108.23	103.86	105.58
100.95	100.74	101.55	100.06	102.13	102.64	100.73	101.26	104.05	99.661	99.26	100.51	102.11	101.92	99.103	101.98	100.55	102.46	100.06	101.52	100.76	101.77	102.88	100.95	99.535	101.2	102.78	102.82	100.15	101.36	99.461	102.12	100.5	101.22	101.21	100.79	100.83	102.79	100.46	102.37	101.24	99.136	101.4	101.17	98.846	100.38	99.944	100.18	98.182	101.35
104.82	106.87	106.99	106.11	106.17	103.66	108.26	105.3	106.11	105.68	106.77	104.92	107.79	105.03	104.36	106.17	104.33	108.67	105.63	103.16	105.97	105.04	104.59	105.94	106.71	105.23	106.22	108.62	106.7	105.74	105.33	105.98	105	105.38	106.8	107.86	104.2	106.89	105.68	104.18	105.78	106.6	104	104.98	107.24	106.04	106.9	106.74	105.64	106.18
109.68	110.63	108.93	110.5	110.93	111.25	109.08	109.44	111.92	111.1	110.8	110.29	108.09	111.16	110.99	110.18	111.26	113.88	109.21	111.47	109.46	109.6	110.21	110.32	109.12	110.71	109.67	111.22	110.07	110.83	109.44	110.22	110.9	110.36	111.47	109.07	109.9	110.3	109.67	108.79	110.56	110.46	110.89	111.65	109.56	110.62	108.84	107.59	111.2	111.29
104.7	106.24	105.43	106.29	105.49	104.68	105.13	105.12	107.23	103.44	106.12	104.35	107.08	106.17	103.92	104.16	104.18	106.42	104.19	102.22	102.81	105.08	104.37	105.22	105.28	104.86	103.27	106.53	105.8	104.02	104.51	106.54	108.32	105.65	106.27	106	105.9	105.69	104.92	105.91	105.2	104.91	105.82	104.38	107	106.84	105.75	105.3	103.49	106.33
105.55	107.24	104.51	104.74	107.95	106.05	107.54	106.25	104.42	107.94	104.32	105.42	108.18	106.33	105.15	105.72	103.98	107.35	104.88	105.76	106.26	104.17	104.31	105.26	104.41	106.62	106.95	107.39	105.43	105.18	104.9	105.01	106.01	105.79	104.81	106.4	105.29	105.99	106.35	108.87	105	104.8	106.31	105.18	104.69	105.39	105.4	109.09	106.17	106.5
111.69	110.72	112.12	111.4	110.26	111.46	109.57	108.76	110.4	112.6	110.03	112.34	112.24	108.42	109.79	111.29	112.48	110.07	111.42	112.69	113.01	109.59	109.61	110.59	113.31	112.83	111.27	110.59	111.05	110.33	111.58	112.27	111.9	111.15	111.29	107.73	111.86	108.47	111.8	110.29	111.44	114.9	112.05	111.47	111.77	110.55	112.74	112.56	109.91	108.25
105.86	105.95	106.79	105.89	105.26	105.46	105.28	104.65	105.11	105.22	105.84	104.65	104.57	105.73	106.73	105.79	105.53	106.37	105.89	107.14	105.78	105.84	104.97	105.03	105.43	105.76	104.94	106.19	105.78	106.28	106.55	107.15	104.57	105.46	107.51	104.96	102.87	105.98	105.67	106.59	105.87	106.86	106.38	106.8	105.75	103.56	107.65	104.69	106.88	105.19
102.7	99.619	100.71	101.59	98.938	99.505	101.44	100.25	102.82	102.39	100.37	101.69	103.43	101.66	97.064	99.126	98.828	101.13	101.64	100.68	100.37	100.67	100.73	101.16	101.25	101.73	101.43	99.036	99.497	103.35	99.723	99.479	99.979	100.7	98.581	100.14	102.48	99.783	99.266	98.103	100.55	102.35	99.972	100.26	99.124	100.64	100.93	100.71	101.04	103.58
98.701	100.23	98.373	99.128	101.5	98.219	100.21	97.31	100.65	101.25	100.33	98.848	101.13	98.806	99.549	100.39	98.436	100.78	99.719	97.362	99.593	99.815	100.13	98.927	100.62	101.16	99.3	100.95	99.807	99.866	98.331	99.685	98.383	99.435	100.34	100.26	98.098	99.777	100.11	99.764	99.994	99.533	101.08	100.03	100.31	98.478	100.03	99.33	97.155	100.83
106.79	103.42	105.71	106.45	107.62	106.19	107.48	107.24	105.18	105.14	105.1	107.46	103.93	107.19	104.1	104.48	109.08	108.19	106.03	108.53	108.33	106.51	105.36	105.07	104.53	107.14	108.54	106.2	106.33	105.97	104.38	105.68	107.72	104.07	106.09	105.31	107.21	104.42	105.42	108.15	105.43	107.21	105.05	106.42	106.34	104.74	105.37	105.91	104.68	104.5
100.37	97.253	98.171	100.34	99.989	99.18	100.83	100.21	100.49	99.476	99.636	98.738	100.42	98.383	98.375	99.684	99.936	99.723	99.337	101.77	100.29	100.54	101.48	99.293	98.582	102.18	99.811	99.512	99.831	101.08	98.897	98.529	101.37	99.6	101.72	97.789	101	100.28	99.022	98.018	100.26	97.558	100.46	100.99	100.6	98.192	100.91	100.71	99.654	98.588
104.85	108.56	106.87	106.47	105.23	108.14	104.12	103.99	107.83	106.5	103.37	106.61	106.71	104.18	106.55	106.86	107.1	104.57	107.28	103.89	105.1	105.66	105.4	106.85	106.33	106.54	106.42	107.37	105.21	107.53	105.11	107.85	105.33	106.54	105.31	107.16	105.87	106.35	103.95	106.43	105.64	105.12	107.74	105.97	104.61	105.77	106.24	106.05	105.34	106.16
108.91	107.45	106.57	106.17	107.94	107.96	107.45	106.81	107.27	106.76	106.06	108.35	107.3	107.74	107.54	107.1	106.47	106.49	104.21	105.75	108.39	106.81	108.22	106.5	107.31	108.6	107.93	108.05	107.78	107.78	107.8	108.24	106.08	106.75	107.05	106.25	107.15	106.02	108.51	107.81	105.16	108.97	107.87	108.35	107.65	107.54	107.63	105.32	106.43	105.59
109.59	110.61	107.97	109.45	110.26	109.58	109.43	107.57	109.9	111.19	110.35	109.34	110.78	111.77	110.5	110.27	110.5	111.33	110.82	107.66	111.42	107.47	112.28	110.59	109.5	109.56	110.1	108.16	109.89	109.06	111.28	107.09	110.55	109.63	110.11	111.88	108.24	109.9	111.13	110.53	110.33	112.49	110.06	108.13	111.46	110.76	111.14	111.62	109.51	112.09
104.77	105.55	106.42	105.95	104.3	108.16	105.8	106.3	103.15	105.44	104.08	107.53	106.78	103.86	105.84	107.89	106.99	105.92	105.48	105.82	104.43	106.57	107.12	105.67	106.22	104.87	106.81	105.49	106.21	104.06	104.64	106.54	104.25	103.54	105.52	106.23	104.78	106.74	104.51	105.51	105.46	103.84	103.96	104.59	104	106.41	104.24	107.71	103.54	105.47
108.99	106.5	106.02	104.98	106.08	107.08	105.39	105.89	106.53	106.31	106.03	105.05	108.36	107.21	105.13	105.84	105.99	106.43	106.93	106.77	107.24	106.13	105.14	106.83	104.85	107.46	108.01	107.12	106.19	106.49	105.41	107.93	106.71	106.94	105.85	104.86	107.24	105.17	105.27	108	106.19	105.23	107.31	106.16	107.2	105.75	106.12	105.85	107.29	107.53
106.89	106.61	106.69	105.39	105.96	104.63	105.81	105.11	106.29	109.24	107.3	103.53	106.04	105.68	107.21	106.14	106.97	105.1	104.75	105.53	105.32	103.62	105	105.57	105.45	106.52	106.67	106.59	103.82	108.23	106.22	106.46	106.96	106.76	108.39	106.65	106.32	106.12	105.18	107.2	108.05	107.13	106.12	107.65	107.27	105.2	105.75	105.62	104.8	105.55
106.18	105.22	105.73	107.48	108.17	106.97	105.35	104.65	105.81	107.58	106.8	105.07	107.71	107.83	106.75	106.14	106.12	105.27	105.01	106.7	106.29	106.74	106.6	105.44	106.63	106.66	106.79	106.11	104.96	107.56	107.6	104.3	104.54	106.39	106.53	108.63	105.56	105.24	104.39	104.98	106.28	104.48	105.16	106	105.63	106.39	107.53	104.94	104.8	107.5
101.79	101.43	100.78	101.4	100.03	99.746	100.84	100.92	99.372	96.847	100.47	96.656	102.09	100.67	99.646	101.46	101.87	103.3	100.1	100.78	99.437	102.58	98.58	99.221	101.36	100.56	100.03	98.236	99.37	97.486	101.56	99.385	100.35	101.04	98.553	100.46	99.898	99.449	98.581	97.387	100.95	100.26	98.866	99.445	100.71	101.54	102.27	100.85	99.282	99.43
105.64	105.27	103.8	103.94	104.46	104.11	105.19	102.88	104.09	103.9	104.82	105.35	103.88	104.59	104.7	106.46	104.76	106.76	104.83	107.39	107.15	103.1	105.22	102.12	104.31	106.27	107.01	105.38	105.92	103.53	104.19	104.89	107.19	103.51	104.99	103.24	106.53	104.08	105.51	105.96	101.82	106.27	105.05	105.01	103.84	105.54	104.9	104.56	105.83	105.42
100	99.186	98.943	99.675	100.01	99.682	100.21	99.657	99.192	100.97	100.74	102.66	99.612	98.067	99.609	100.99	99.896	98.633	97.931	98.777	99.168	98.66	98.486	101.12	98.765	99.874	98.336	99.017	100.12	101.11	102.04	98.275	100.19	98.712	100.41	100.54	97.528	99.775	99.605	101.45	100.31	101.25	100.18	99.916	102.91	101.16	100.64	100.06	101.29	99.523
117.81	115.23	118.46	117.96	114.72	120.05	117.97	116.07	118.02	115.81	115.91	118.97	116.92	116.97	116.59	116	119.53	117.48	116.96	115.73	117.24	117.24	116.81	115.76	116.38	114.48	117.52	117.77	116.83	117.25	119.06	118.14	118.03	115.7	116.48	118.58	117.07	115.94	117.51	119.36	116.71	119.82	118.86	119.51	116.7	117.7	120.12	115.49	118.71	119.61
106.04	105.22	106.94	106.66	105.26	105.58	106.27	104.57	104.98	106.84	108.4	106.41	105.32	105.37	105.25	105.6	105.3	102.97	106.72	107.15	106.88	105	105.69	107.63	105.75	105.8	105.52	106.45	105.66	108.21	105.17	106.01	108.51	107.63	105.24	107.6	108	106.19	107.95	104.36	106.97	105.08	104.59	105.63	105.58	106.9	103.77	105.55	106	104.32
104.53	105.35	103.94	104.34	106.06	105.16	106.68	104.85	105.85	104.76	105.62	104.35	103.66	103.45	107.69	106.89	104.63	103.98	105.7	106.27	107.39	106.01	103.49	107.06	105.69	106.92	104.93	104.6	103.71	103.7	107.2	104.74	109.67	105.72	104.72	102.79	102.5	104.46	104.61	105.7	104.57	104.76	106.28	104.75	104.33	107.1	104.96	106.11	104.85	106.74
105.36	104.93	105.22	102.96	106.26	104.6	103.78	105.93	105.16	104.67	105.94	105.29	103.02	103.89	105.8	102.96	104.59	104.52	106.96	105.95	105.1	105.62	104.65	105.56	102.68	103.31	102.85	105.22	104.73	103.18	103.51	100.38	105.9	103.1	102.75	105.07	105.3	105.89	106.39	105.43	105.67	105.72	103.86	106.22	105.63	103.18	103.35	103.07	102.39	106.81
104.34	105.73	105.11	105	107.94	106.46	107.66	105.57	105.81	105.16	105.84	105.24	105.08	105.63	104.34	104.01	104.44	105.66	105.3	106.52	105.55	105.94	106.79	105.4	104.96	105.71	104.71	105.38	105.4	105.78	106.92	108.05	105.07	107.99	103.19	105.03	105.32	106.5	106.41	104.2	105.39	108.44	105.66	105.36	103.42	107.55	108.65	106.09	104.94	105.93
112.26	113.52	112.34	111.76	110.9	113.91	112.48	111.51	110.49	114.37	113.75	111.92	113.91	111.29	111.23	111.3	111.73	112.49	113.09	113.55	114.23	111.2	112.02	113.02	111.05	109.06	114.57	112.3	111.14	112.8	112.43	111.89	111.94	112.82	111.77	112.66	113.08	111.27	111.72	112.28	111.53	111.21	113.09	111.76	111.19	113.41	112.68	115.31	112.58	108.55
99.337	101.51	100.95	99.995	99.536	99.889	101.13	100.81	99.541	102.52	101.01	100.19	100.52	100.68	100.86	99.734	99.459	100.14	102.29	99.298	100.33	101.26	100	100.98	101.91	100.78	99.642	100.25	100.69	99.194	101.91	100.36	99.168	101.47	100.54	101.61	101.66	100.12	100.24	100.68	98.433	98.745	99.571	100.22	100.13	99.36	101.12	101.38	99.008	98.761
105.83	106.23	105.32	104.4	104.12	106.98	104.58	106.9	104.29	106.02	106.32	106.35	104.82	106.54	107.29	105.27	105.54	104.66	103.36	103.75	102.69	106.46	107.88	104.83	105.94	106.53	104.59	104.53	104.62	106.77	106.84	105.89	107.35	104.51	105.9	105.68	105.62	106.76	104.87	105.35	106.65	104.35	105.54	105.26	104.23	106.28	105.38	104.04	105.98	106.56
105.82	107.07	106.19	104.56	106.2	102.92	104.89	105.65	104.67	104.31	107.17	103.12	105.72	106.6	105.29	109.36	106.44	105.15	105.27	104.86	107.15	105.7	104.94	105.44	106.17	104.18	105.5	106.01	106.44	107.36	106.05	106.53	105	104.54	104.99	106.99	104.21	108.22	106.25	107.03	104.83	106	106.87	106.49	104.75	103.45	105.7	106.28	107.7	106.31
111.68	112.34	112.42	108.01	111.96	109.69	109.76	108.88	110.64	112.23	111.36	113.26	109.13	110.81	110.57	110.27	112.71	110.6	109.99	110.69	110.78	111.62	112.09	110.97	110.94	110.59	109.66	113.54	110.95	111.68	111.65	109.55	110.1	110.59	110.76	112.9	110.58	112.09	112.06	110.78	111.85	109.94	111.96	109.43	109.53	109.72	113.2	109.6	112.97	111.85
102.69	104.13	104.75	106.46	104.55	103.23	104.91	104.12	105.01	103.31	104.42	105.04	105.5	106.22	104.54	104.43	104.1	103.95	103.96	105.92	104.07	104.2	102.28	103.92	104.45	106.03	102.31	104.93	104.92	105.52	104.36	105.2	105.34	103.75	102.56	104.63	105.19	104.04	105.44	102.85	106.94	105.75	105.74	106.21	105.03	102.67	105.34	104.6	104.74	106.13
106.46	106.39	105.68	106.27	106.7	105.39	105.43	105.61	105.35	106.12	107.09	105.19	103.31	106.94	106.06	107.8	105.31	104.55	105.78	107.14	108.12	106.59	106.35	108.27	105.3	105.31	105.44	106.55	104.26	104.99	104.78	106.44	106.73	109.4	107.27	106.15	105.26	106.49	106.89	103.8	108.04	104.14	103.98	107.02	106.4	107.24	108.17	106.52	107.78	106.68
106.57	106.11	104.02	106.77	104.31	106.12	108.48	106.08	105.55	106.87	106	104.41	103.07	104.33	106.17	108.23	105.73	104.28	105.45	104.98	103.47	107.66	102.17	102.77	104.68	105.13	108.72	104.54	105.69	106.13	105.8	103.89	105.66	107.17	105.99	105.53	106.37	104.44	103.57	105.23	105.19	105.14	105.12	104.13	103.66	104.87	103.93	107.79	106.62	107.73
102.88	101.34	98.787	101.11	99.141	100.73	101.8	99.661	100.25	101.22	102.47	102.05	100.61	99.212	99.748	101.28	98.343	101.36	99.821	99.881	101.27	101.2	100.11	100.35	100.68	101.44	99.411	99.796	98.829	100.54	101.6	98.543	98.799	100.93	101.28	99.082	102.68	100.85	102.11	99.879	101.24	98.856	102.33	100.77	100.2	99.681	100.47	99.415	100.43	103.19
101.76	100.58	98.935	100.89	102.35	101.49	101.21	102.02	102.89	98.222	100.2	100.86	102.59	102.06	100.47	99.571	101.06	101.63	102.3	101.82	101.18	100.29	102.49	99.96	101.4	100.64	100.9	100.97	99.487	101.84	100.72	102.09	100	101.23	100.89	101.86	101.38	100.44	100.18	101.75	98.743	99.342	101.24	101.07	101.86	98.32	100.32	98.347	100.24	101.44
107.01	107.09	106.2	106.06	108.15	105.84	108.32	104.41	104.55	108.16	106.18	106.61	105.18	107.71	104.5	108.07	106.56	106.21	105.01	108.09	105.53	110.1	106.07	108.92	106.59	105.32	106.96	105.87	107.81	106.04	109.01	105.56	106.39	106.22	106.64	107.24	109.32	106.27	105.46	105.98	104.69	106.47	107.23	105.44	107.56	109.29	105.32	107.99	103.64	106.48
103.34	105.88	104.2	104.64	106.53	105.74	106.59	104.94	106.22	107.93	106.25	106.89	104.15	104.99	104.78	103.79	105.53	104.64	107.8	109.5	107	105.08	106.91	106.33	106.45	105.95	106.87	106.07	105.68	106.98	108.23	104.75	105.81	104.91	104.22	105.95	105.84	104.65	104.24	107.78	106.52	105.56	103.48	105.97	107.61	105.81	105.62	107.44	105.25	104.78
111.83	110.37	109.69	109.94	111.6	110.74	113.76	111.75	111.85	109.75	112.83	108.89	108.61	111.28	110.54	111.15	110.48	109.6	113.05	110.68	108.88	108.54	110.51	111.29	109.7	108.83	108.82	109.79	108.22	110.32	108.67	112.6	110.94	111.74	110.84	111.08	111.96	110.51	110.9	109.17	111.29	111.74	109.53	109.22	108.86	109.13	109.58	108.55	112.28	111.26
111.69	110.88	111.26	111.79	109.73	112.26	110.67	113.8	113.14	113.25	112.75	110.74	110.18	111.63	113.46	111.33	112.93	113.09	112.85	110.88	112.58	111.65	111.99	111.82	112.22	110.1	113	111.14	112.11	111.43	114.69	109.6	113.66	111.59	112.6	111.4	112.91	112.08	110.39	113.27	113.65	111.39	111.3	113.61	111.98	110.54	113	111	112.49	112.4
103.38	104.29	105.96	106.39	105.65	106.47	105.68	106.88	106.26	108.58	103.18	104.37	105.08	105.68	105.79	105.81	107.11	106.5	106.35	104.71	106.14	105.91	104.42	106.18	103.55	106.02	106.38	108.65	105.62	105.6	105.19	107.11	106.93	107.25	104.68	106.69	106.01	105	106.55	105.87	107.91	105.01	105.66	105.31	108.79	104.72	106.97	107.59	105.06	107.03
113.33	113.17	112.55	110.98	111.36	113.54	113.47	111.08	112.44	112.91	111.6	112.63	113.08	110.5	113.33	112.45	112.07	111.73	114.3	111.95	110.62	111.21	111.04	113.57	109.43	112.53	111.26	112.12	111.72	115.24	111.21	111.74	111.65	111.88	111.84	110.8	112.06	110.49	113.5	111.92	111.27	112.15	110.04	109.18	111.51	112.15	112.72	111.29	110.65	113.86
105.89	105.88	106.39	105.07	107.24	105.03	105.33	105.87	103.92	104.23	106.75	104.34	107.26	103.83	106.42	106.45	104	104.46	107.67	104.73	105.15	106.37	104.95	104.92	107.6	104.59	105.47	106.77	104.3	108.91	107.27	102.85	104.07	106.85	106.75	106.17	104.77	105.4	105.52	105.29	105.63	104.93	104.98	105.1	106.29	107.5	107.5	105.65	106.79	108.29
106.89	103.06	103.6	106.68	103.36	106.82	103.83	106.55	103.02	107.47	106.14	104.78	104.44	104.64	106.11	105.91	104.44	104.4	107.14	104.15	105.46	104.84	106.92	104.73	107.56	106.56	104.62	106.03	106.59	105.82	104.21	105.9	104.01	104.92	104.67	106.82	107.44	106.19	105.41	105.81	106.98	108.06	106.23	105.73	103.59	104.53	103.38	106.01	103.98	105.81
106.47	106.1	108.28	104.94	105.1	107.67	106.49	105.92	106.8	106.98	107.56	108.51	109	106.81	109.81	106.23	106.57	106.87	104.48	107.7	105.48	105.24	107.99	105.17	107.62	106.42	105.77	107.34	106.84	105.22	106.53	105.01	106.03	107.45	105.98	104.63	107.92	106.26	104.54	105.66	106.51	105.74	105.39	107.37	107.83	107.03	106.58	107.16	106.3	106.25
104.45	105.42	103.03	104.95	105.46	106.09	104.8	105.24	104.13	108.17	104.27	104.24	104.25	104.86	107.11	105.73	103.94	105.63	103.11	104.1	106.3	105.94	107.56	106.22	106.75	105.37	106.07	105.35	107.68	104.7	105.14	104.12	106.78	104.8	104.56	107.56	104.6	105.93	106.64	103.66	106.16	104.52	105.8	104.06	106.91	103.69	103.91	105.2	104.43	104.01
105.59	107.35	107.82	107.09	104.35	105.45	104.96	105.12	105.44	107.57	105.73	105.5	105.47	105.74	104.91	105.39	106.11	105.64	105.25	105.61	106.51	105.36	105.16	104.32	105.54	106.29	106.77	107.52	107.21	107.4	106.16	106.32	104.25	104.8	108.55	104.14	106.9	104.44	106.8	106.44	107.69	105.4	104.93	106.06	105.94	103.57	105.97	106.85	105.79	107.41
100.97	98.051	98.46	102.05	100.61	102.93	101.66	100.16	99.921	98.761	100.57	98.688	101.6	101.83	98.693	102.76	102.84	99.376	100.74	101.21	101.03	98.446	100	100.5	97.625	101.47	101.24	99.329	99.831	101.59	100.52	103.95	100.4	100.46	100.01	102.59	101.77	101.02	101.02	100.46	100.51	101.99	100.25	99.247	101.47	101.2	100.93	101.9	101.06	101.69
106.94	106.29	104.74	103.78	106.73	103.68	103.78	103.21	105.83	103.71	105.01	106.07	106.55	104.21	106.37	105.52	104.67	107.39	107.68	106.12	106.47	102.55	107.04	107.04	103.55	107.11	104.02	108.74	105.08	107.07	104.38	106.37	104.61	107.77	104.23	104.19	106.97	108.26	104.07	105.89	106.08	105.49	105.6	104.27	104.51	106.44	105.96	103.72	106.1	106.86
103.4	107.12	104.34	105.82	104.57	106.06	107.32	105.27	106.26	107.6	105.33	106.51	105.35	105.47	105.22	106.02	103.07	104.86	104.26	104.75	106.24	104.3	104.68	104.81	103.4	102.61	104.82	105.71	105.72	106.27	106.29	104.95	106.15	107.54	106.9	104.51	104.67	106.02	103.26	105.26	105.59	105.03	103.57	104.46	107.03	106.07	106.72	105.66	109.25	103.35
99.338	100.43	100.91	101.26	97.303	100.34	100.08	98.818	99.63	96.878	98.82	99.743	99.174	100.23	100.45	100.02	99.162	101.37	100.26	98.681	101.03	99.341	99.385	99.737	99.928	99.032	102.09	100.46	96.193	100.42	100.72	101.09	100.38	100.09	99.072	100.14	103.79	99.621	98.939	99.844	98.278	99.967	100.13	97.896	99.003	99.117	100.76	99.783	99.953	100.18
109.22	109.24	110.32	110.23	108.91	108.77	109.48	109.93	107.5	108.4	109.39	110.1	109.7	110.35	107.58	110.11	108.28	111.11	108.29	108.32	109.63	110.73	109.93	110.62	108.54	108.37	110.24	108.65	110.15	110.84	109.92	110.52	109.99	109.96	111.25	109.95	108.64	111.01	111.94	108.81	109.17	109.78	109.46	109.91	109.07	108.75	110.17	111.4	109.5	111.38
115.79	116.66	117.73	120.24	117.66	118.82	115.9	118.91	118.82	116.92	117.7	117.28	121	119.15	118.19	118.37	117.87	117.84	117.33	114.24	117.26	118.47	116.79	117.4	116.25	116.79	118.03	117.79	114.32	118.07	116.84	117.34	113.68	117.28	116.05	119.06	118.27	119.1	118.92	116.7	118.85	118.49	120.48	117.78	117.87	117.35	117.53	117.68	116.71	117.06
106.55	106.38	105.47	106.35	103.67	104.17	106.14	106.35	105.29	105.39	104.78	104.71	105.09	108.76	106.35	106.36	104.51	104.52	106	104.35	106.62	105.61	106.78	103.76	104.58	105.04	103.68	104.89	106.52	106.41	104.29	106.11	105.72	103.6	105.09	106.23	104.57	107.79	105.69	106.89	103.95	107.37	104.27	106.32	106.04	107.17	106.05	105.01	106.32	105.83
104.29	104.82	103.97	102.92	103.11	104.1	105.93	105.26	103.69	103.58	103.88	105	104.18	106.67	103.85	105.15	103.43	101.45	101.47	106.8	105.42	103.09	104.28	104.06	104.1	104.33	104.7	102.69	101.19	104.41	100.08	105.25	103.41	103.89	104.6	100.09	104.42	103.84	103.6	103.3	104.84	104.52	102.85	102.83	103.63	102.84	104.27	104.08	105.74	103.17
104.18	105.02	106.32	104.58	104.6	105.22	104.95	105.09	104.28	105.06	103.67	104.12	104.97	105.79	103.59	106.3	105.22	106.41	103.98	102.94	103.84	107.58	106	106.09	103.99	104.82	106.22	102.48	105.49	105.89	105.07	103.43	106.54	104.32	107.24	106.93	102.2	105.05	104.56	104.56	103.71	102.84	104.85	105.84	104.33	104.2	106.51	106.92	100.96	104.61
100.45	97.883	101.07	102.18	101.94	102.43	100.37	101.34	99.976	101.04	100.12	99.913	98.586	104.28	99.64	101.95	102.14	103.75	102.71	101.85	100.48	101.18	99.804	100.71	101.09	100	102.91	100.79	100.5	103.43	99.858	100.29	101.12	101.65	98.69	100.04	101.19	99.669	100.24	100.42	101.73	99.734	101.85	100.24	102.04	99.701	100.46	99.424	98.246	101.1
105.71	104.32	103.81	103.95	103.56	105.62	101.63	105.35	102.94	103.1	105.41	104.58	102.57	103.66	103.1	104.81	103.16	104.5	104.54	103.98	102.93	103.96	105.98	105.33	104.58	102.18	102.53	106.36	105.16	104.07	105.13	103.06	104.39	105.07	105.77	102.8	104.75	103.6	105.44	104.03	103.11	103.83	104.52	103.21	106.64	106.3	104.37	103.97	104.83	103.66
105.61	106.8	109.24	102.26	106.51	103.04	106.44	106	108.37	105.11	104.16	106.12	105.23	106.87	106.32	108.94	105.62	106.66	107.2	106.12	105.73	103.07	103.83	105.96	106.82	107.73	109.01	106.57	106.77	104.74	104.56	108	106.05	110.03	107.26	106.81	108.4	105.31	105.15	104.23	105.34	108.35	104.93	105.69	104.5	104.51	104.7	107.67	105.46	106.44
104.26	107.38	105.99	106.31	107.6	106.72	105.36	106.02	104.09	105.57	108.11	106.11	105.2	107.02	106.16	105.54	107.67	106.58	105.4	106.35	105.46	104.23	105.64	106.71	107.16	107.49	105.56	103.03	105.48	107.73	105.29	106.53	104.84	104.07	107.59	107.07	107.84	106.3	104.68	106.43	106.41	107.17	108.34	104.46	107.45	106.87	106.02	108.79	103.41	106.39
109.77	111.65	111.54	112.09	110.4	112.86	110.43	112.27	112.93	111.7	109.82	112	111.61	111.19	111.05	111.86	111.16	111.01	112.83	111.48	109.55	110.61	109.85	111.49	111.27	111.05	110.18	112.74	115.69	110.84	110.02	113.55	110.06	111.16	110.06	109.37	109.87	108.41	113.26	110.55	112.32	111.44	111.54	111.07	109.82	112.6	112.29	111.54	109.17	111.62
103.7	104.33	103.83	106.94	105.76	106.23	106.85	104.03	104.49	104.84	106.16	105	105.07	105.55	107.37	105.65	104.36	102.67	105.21	107.18	103.07	106.05	106.98	104.59	104.29	104.85	106.36	105.77	104.85	104.28	104.72	104.25	102.94	104.13	106.01	105.48	105.42	104.32	103.6	103.55	105.46	106.46	107.27	105.84	105.67	105.15	105.08	105.25	103.79	104.11
102.55	103.3	103.13	103.45	103.74	103.02	103.96	105.37	104.54	101.9	103.49	104.62	107.58	103.15	104.55	102.86	103.69	104.23	103.8	101.29	104.44	103.95	103.51	105.07	103.57	103.79	101.69	105.43	104.62	103.59	105.13	105.07	104.83	106.06	104.75	102.88	105.12	104.16	107.29	104.16	102.54	103.83	104.16	103.55	104.07	102.48	105.08	105.24	104.84	102.56
104.55	106.46	104.72	107.21	103.22	106.45	105.81	106.65	103.56	104.49	105.3	106.18	104.42	105.78	108.4	102.61	106.35	104.71	106.39	106.81	106.45	106.47	105.39	102.88	104.59	107.03	105.99	107.28	106.65	104.24	104.94	105.15	106.05	103.22	105.79	104.3	105.89	104.73	105.61	106.97	107.87	105.2	106.69	107.92	106.05	106.02	107.46	102.72	104.99	107.52
106.83	105.6	106	105.99	105.97	106.9	107.13	104.71	105.21	103.39	106.73	106.01	105.46	105.91	105.45	109.41	105.99	104.31	102.63	106.68	108.84	105.16	105.83	103.55	107.09	106.26	106	104.38	104.54	105.54	107.02	105.53	104.71	107.34	107.79	105.81	106.89	105.86	106.42	105.26	105.75	107.02	107.21	104.74	105.29	106.06	106.46	106.19	104.86	106.43
100.8	99.614	99.55	101.45	101.74	99.696	100.93	102.09	99.515	98.026	99.736	99.172	99.728	100.44	101.26	100.78	100.03	101.87	100.92	98.363	100.34	101.39	101.16	102.69	102.17	99.774	101.43	101.08	99.82	101.68	99.663	101.25	101.11	99.579	101.33	102.47	103.41	101.08	100.43	98.627	100.83	102.26	102.01	98.782	99.631	100.54	100.86	101.55	99.704	101.49
103.98	102.18	104.14	105.37	105.76	103.88	104.25	101.99	104.57	104.13	102.9	104.7	105.28	104.26	105.18	104.23	104.74	103.26	104.57	101.25	102.86	102.14	105.59	103.97	103.67	105.73	105.73	105.66	102.3	105.87	102.31	103.25	103.28	105.27	104.34	105.87	103.58	104.57	103.73	102.99	104.31	104.03	102.95	104.23	102.99	105.6	102.07	105.18	103.56	102.52
101.87	103.97	104.56	103.05	103.69	103.62	102.15	102.3	103.97	103.8	103.63	103.68	105.93	106.01	105.26	104.1	103.5	104.69	103.7	104.45	105.87	102.12	104.91	101.89	105.91	102.65	105.39	102.66	105.12	100.89	102.77	104.18	105.88	100.64	104.15	101.44	105.03	104.06	102.33	105.37	103.95	105.15	103.61	104.74	104.98	105.01	104.61	104.7	104.2	105.03
105.15	106.6	106.05	102.79	106.65	107.35	105.32	106.37	105.81	104.18	106.46	104.47	105.33	105.09	106.66	105.8	104.36	105.84	107	106.68	106.81	106.02	106.98	105.04	107.29	104.29	105.17	103.09	106.97	105.68	104.97	103.25	105.15	104.33	106.74	104.58	108.32	106.21	104.9	106.71	104.47	103.74	105.22	107.64	105.35	107.18	105.79	105.13	105.37	106.28
110.55	107.92	108.98	109.86	108.92	111.58	109.35	112.79	110.05	110.06	109.5	111.35	109.69	110.56	108.72	111.59	112.04	110.34	112.08	109.59	109.8	110.18	113.07	109.49	108.97	108.57	109.59	108.57	109.04	108.36	112.11	109.83	109.4	108.56	110.16	111.24	107.07	107.42	110.33	110.23	109.55	109.97	108.3	110.14	107.75	109.16	110.5	109.22	110.93	109.47
112.16	112.83	110.93	111.36	112.89	110.96	111.52	111.5	111.54	109.93	109.44	111	112.95	109.93	112.49	109.67	109.9	110.54	110.4	109.01	114.02	110.77	112.18	111.87	111.62	110.31	112.66	109.98	109.22	112.78	110.34	112.91	112.96	110.84	112.24	110.92	110.51	109.78	111.18	112.04	110.93	109.99	110.79	114.03	108.99	110.8	112.99	110.35	111.07	109.95
110.24	110.29	111.03	110.7	112.14	110.81	108.1	111.06	111.69	110.05	110.09	110.07	112.58	112.6	111.87	112.36	112.51	110.35	111.05	110.04	111.19	111.62	111.31	110.15	112.08	110.72	111.37	111.34	110.93	111.1	110.66	109.87	110.26	112.26	113.34	113.55	112.17	111.57	109.35	109.65	110.76	110.96	111.5	111.74	111.5	108.62	111.02	110.87	111.47	112.72
108.86	109.21	110.22	108.32	108.9	108.52	110.64	110.66	107.97	109.53	109.83	111.87	107.55	110.11	110.92	108.46	107.35	109.77	109.06	110.09	109.57	108.38	108.73	110.32	110.42	108.09	110.15	110.86	107.91	109.36	108.36	108.03	110.36	110.55	108.87	110.34	109.54	109.28	107.59	109.46	108.82	111.95	110.12	110.7	109.21	109.5	108.96	109.55	110.34	109.84
106.72	106.14	106	108.27	106.17	106.05	105.34	105.49	105.84	105.2	106.23	105.88	107.82	106.16	105.95	107.03	104.32	104.6	109.41	104.13	105.67	104.66	105.57	106.59	108.44	107.16	105.69	105.96	107.24	105.58	104.7	106.51	105.24	105.77	105.4	106.69	106.71	104.81	106.72	106.84	107.6	108.71	107.14	107.51	104.16	106.96	109.11	106.16	107.21	104.28
104.11	103.43	104.92	105.57	104.24	103.4	102.08	104	104.58	106.21	103.76	104.31	106.03	104.19	104.61	103.48	103.25	105.54	105.57	106.46	106.07	102.25	104.63	104.14	104.17	103.52	103.99	107.51	105.12	104.59	105.36	104.61	102.55	102.77	103.81	103.65	103.96	105.08	103.03	104.72	106.03	106.63	102.39	104.53	105.26	105.97	103.38	103.68	105.06	103.01
109.42	111.71	111.58	112.9	111.37	113.51	113.22	113.72	113.13	111.35	111.2	110.57	114.03	110.41	111.99	111.83	114.21	111.19	112.74	109.89	111.97	110.38	113.19	112.6	111.31	112.46	113.64	112.45	112.56	113.37	112.65	111.03	111.93	109.81	110.54	112.77	111.67	110.97	110.08	110.88	109.97	111.32	113.37	111.94	113.3	109.94	112.88	112.99	113.26	113.25
105.66	105.15	105.63	103.69	104.68	105.65	104.69	102.77	104.32	106.18	103.18	104.23	103.71	106.03	104.89	104.1	103.89	105.3	105.23	102.95	103.95	104.49	103.45	104	105.08	104.28	103.48	105.5	103.37	102.75	105.33	102.67	105.15	103.98	105.46	105.42	106.11	101.4	103.95	104.22	103.87	105.69	103.28	104.65	106.03	105.77	101.44	105.43	103.59	103.91
118.89	118.23	116.83	119.67	117.37	118.22	118.53	116.14	116.17	119.9	116.67	118.34	117.04	118.24	115.58	116.64	116.73	115.42	117.06	116.98	119.91	117.52	117.77	117.91	120.25	118.89	116.97	117.87	117.93	117.43	116.93	117.2	115.54	117.85	117.23	118.61	116.62	117.95	116.63	119.87	115.91	117.91	117.76	118.84	117.16	118.22	119.58	115.5	116.22	116.07
103.88	105.8	105.96	105.73	104.11	105.5	104.38	106.31	105.12	106	105.67	105.22	107.51	106.37	105.01	107.03	105.17	107	106.28	105.5	105.67	100.98	105.91	106.4	106.69	102.8	105.31	105.56	104.32	104.9	105.61	107.44	107.74	107.64	105.46	108.27	107.74	107.1	107.14	106.11	107.56	104.76	105.56	104.18	106.27	104.37	105.2	106.55	105.15	106.01
105.28	104	105.34	105.2	105.6	103.8	105.08	108.2	104.2	104.82	106.06	103.75	105.44	105.18	106.23	105.71	104.79	104.42	104.46	105.06	105.11	106.51	105.23	105.28	105.02	107.04	106.6	105.62	106.13	103.86	103.55	104.63	104.24	105.04	105.47	105.26	107.41	105.1	105.51	106.25	104.01	105.94	103.78	105.1	103.92	105.01	105.46	105.36	105.42	104.49
105.19	104.78	105.9	108.32	105.53	102.73	104.56	105.37	108.16	106.77	108.47	105.45	104.61	106.83	105.58	106.79	107.13	105.25	106.65	107.15	105.06	106.95	107.43	106.24	108.44	106.36	106.66	104.18	106.52	106.36	107.69	105.37	107.42	105.31	105.21	105.43	108.45	107.82	106.11	106.07	110.59	105.68	105.57	106.36	107.54	103.62	106.77	105.85	106.32	104.26
105.64	105.04	106.23	103.07	107.23	105.46	106.73	103	105.77	107.44	105.33	102.8	106.79	105.98	106.1	108.16	105.48	107	106.51	105.57	107.01	107.06	106.93	106.14	108.66	105.8	105.82	103.79	106.15	107.9	107	104.78	108.46	106.65	105.65	104.22	106.75	105.33	103.78	106.18	103.96	108.18	106.52	106.94	103.53	107.48	105.48	106.19	108.32	105.68
107.33	108.57	104.76	106.76	106.25	105.78	105.2	107.59	105.61	105.62	109.16	106.63	105.46	105.89	107.19	106.01	104.51	103.97	105.83	104.68	108.2	106.85	106.07	104.07	106.32	107.52	107.15	106.35	108.06	104.6	106.14	106.63	105.3	106.4	106.73	107.66	106.43	106.08	105.16	108.49	107.99	105.36	105.67	107.32	108.07	106.57	108.13	105.95	104.96	104.32
100.32	99.415	100.3	100.79	98.143	101.34	98.486	98.432	100.09	98.49	100.88	99.594	98.789	99.895	100.28	99.557	101.8	100.45	99.192	99.892	98.242	101.96	97.745	99.421	100.63	101.89	100.13	99.94	101.9	100.41	99.656	100.79	99.454	101.86	98.811	101.83	100.11	99.593	100.58	99.574	100.64	100.64	101.76	97.04	100.93	99.85	102.15	100.37	99.631	102.1
104.49	108.77	104.44	107.39	106.13	101.94	102.43	106.95	104.99	104.03	106.55	106.44	103.93	103.13	105	105.17	103.64	106.23	106.3	104.11	104.15	103.23	104.51	106.09	101.99	102.04	103.13	104.95	104.03	103.16	105.73	102.73	106.2	101.79	103.56	104.51	105.08	103.3	102.2	104.39	104.25	105.52	102.48	103.33	104.76	105.4	104.34	103.87	104.6	102.21
110.98	111.38	111.93	109.73	111.62	112.07	113.6	113.51	109.19	111.79	110.33	111.03	112.12	111.38	110.73	114.41	113.21	112.09	112.06	114.07	112.64	109.69	109.87	111.91	111.96	112.2	108.11	112.14	112.71	110.95	113.68	109.62	112.39	112	113.65	112.06	110.42	112.25	111.56	112.76	111.89	110.59	111.3	112.18	109.37	110.41	111.62	112.5	110.65	110.92
107.37	104.55	106.73	106.6	107.97	105.2	106.01	104	107.53	106.57	108.5	106.68	107.72	105.01	107.97	107.58	105.75	105.77	107.56	106.07	104.8	107.6	107.61	104.4	106.24	106.42	106.56	107.13	106.69	106.08	106.05	108.41	106.4	106.33	106.73	104.84	105.3	106.69	105.58	104.85	105.86	105.45	106.09	108.49	107.42	105.71	107.37	105.26	108.54	106.74
105.55	107.65	104.85	106.26	106.6	104.85	107.77	103.25	104.82	106.85	105.37	106.92	105.16	105.75	107.82	105.61	103.91	104.89	105.51	107.28	107.03	103.98	105.48	108.02	105.39	105.92	106.85	105.37	106.27	107.76	104.53	104.27	104.27	105.07	105.61	107.87	106	103.84	104.07	105.9	104.99	104.48	105.93	103.59	103.99	104.66	105.04	106.42	107.72	106.07
113.02	114.48	111.09	112.22	112.98	108.49	112.36	110.98	111.52	113.41	111.22	112.04	109.93	113.42	111.14	113.53	112.54	112.14	113.8	111.92	112.68	111.82	110.12	113.69	111.18	112.46	110.8	112.16	113.23	112.26	114.21	112.52	112.97	111.38	110.8	109.49	110.81	112.45	110.17	113.06	113.68	114.72	113.51	111.7	111.25	111.11	110.02	113.57	112.91	112.63
107.2	111.89	113.82	111.45	110.13	111.01	110.52	112.4	111.53	112.63	110.68	113.37	112.49	113.77	110.24	114.47	114.16	109.74	111.17	110.51	111.73	112.36	112.16	111.7	111.12	112.54	110.94	113.1	113.21	112.75	110.88	112.65	113.74	110.39	111.9	113.57	113.79	111.89	112.6	110.81	112.23	112.68	111.39	113.26	111.2	112.81	110.49	113.56	112.41	109.43
114.3	111.37	112	110.55	112.18	111.02	110.82	112.48	111.78	109.7	112.46	112.62	112.6	113.42	112.7	113.4	113.39	110.26	113.33	110.88	110.68	111.54	112.3	110.75	114.68	113.56	112.3	108.91	114.67	114.17	110.28	110.92	111.33	111.12	111.17	110.4	109.77	111.71	110.2	112.04	112.14	111.95	111.46	111.11	114.43	113.96	111.57	114.46	110.31	110.84
110.43	108.27	109.86	110.19	110.86	110.97	111.05	111.71	108.81	111.45	112.61	111.04	109.23	108.82	110.1	111.16	110.98	109.56	109.6	110.91	108.96	108.48	108.87	110.01	109.81	110.79	109.69	111.55	108.75	109.13	109.82	107.79	108.48	109.9	111.43	108.57	110.23	108.59	110.91	110.15	108.54	111.86	109.41	110.33	109.38	108.5	108.88	109.5	108.76	107.97
111.54	109.16	110.83	110.96	110.27	110.63	110.2	108.95	109.47	107.72	109.32	109.21	108.32	110.84	111.11	111.21	110.08	110.95	111.75	109.55	109.8	110.14	110.92	111.68	111.44	109.77	109.15	109.55	111.76	110.02	107.11	110.55	110.72	111.58	108.17	109.78	109.99	109.12	105.9	107.1	109.06	109.66	108.68	109.01	110.61	110.59	110.38	111.38	108.48	109.58
106.38	106.46	105.8	107.12	106.48	107.69	105.29	105.54	108	108.73	107.93	106.86	107.39	105.31	105.95	105.77	106.89	107.61	106.62	105.92	106.01	105.4	108.68	107.1	105.42	107.14	108.2	106.86	106.82	104.49	107.88	106.33	107.4	106.39	105.91	108.31	106.27	107.97	108.65	104.87	106.51	104.96	106.95	105.75	107.43	107.17	106.93	106.24	107.36	107.49
102.8	100.78	100.32	102.33	101.16	101.53	100.27	99.531	99.937	100.56	99.034	99.876	99.268	100.74	101.34	102.08	102.07	100.32	100.26	101.28	97.903	100.73	99.861	100.6	99.351	100.3	100.83	100.63	100.87	101.36	99.806	101.42	98.992	100.33	101.3	98.987	98.604	100.19	99.31	100.44	99.256	101	100.87	103.02	99.948	98.314	98.214	102.83	101.04	98.25
105.56	104.52	105.46	107.3	104.07	105.88	105.4	106.5	105.44	105.89	106.78	104.35	104.44	103.86	104.96	104.45	105.71	103.92	106.58	106.1	106.89	106.41	104.4	106.18	106.78	105.14	104.47	106.44	103.93	104.76	103	107.69	105.46	106.84	107.26	102.71	105.56	106.04	104.18	104.04	104.76	104.64	104.88	103.46	104.62	106.31	105.97	106.05	105.15	104.86
109.72	110.55	110.73	111.08	111.95	110.15	112.64	108.49	110.67	110.54	111.36	109.44	111	108.99	112.62	112.34	111.04	112.53	111.96	112.36	111.12	110.25	109.58	110.26	111.33	113.01	111.41	111.81	111.81	110.26	109.62	110.92	112.41	109.67	110.31	110.91	110.01	115.13	109.94	112.61	110.02	110.76	111.09	109.55	112.8	112.82	109.33	109.06	110.24	112.53
111.27	109.55	111.04	110.25	110.37	112.28	108.22	112.21	110.59	112.68	108.71	112.42	112.87	111.5	109.18	110.23	111.85	111.99	111	111.91	109.08	111.98	110.17	110.71	111.05	111.7	111.47	108.78	110.54	110.5	111.89	111.37	110.66	110.21	112.16	108.37	109.73	109.21	110.88	112.54	110.31	113.91	109.86	112.42	112.12	110.33	111.35	111.94	108.31	109.51
108.11	107.53	107.33	106.2	107.23	104.46	107.24	105.57	104.37	106.31	106.15	106.26	104.4	106.54	105.15	108.36	106.32	104.16	104.7	105.71	107.66	109.12	103.93	106.07	105.36	108.53	106.14	107.71	104.76	104.86	105.85	106.23	105.68	105.51	107.22	105.96	106.3	105.29	107.71	106.27	107.89	106.63	106.87	105.89	104.87	104.15	109.3	105.35	105.82	106.25
105.55	106.72	107.48	105.49	106.86	106.64	107.72	107.07	106.81	105.14	106.43	105.68	104.96	107.18	106.58	104.33	106.64	104.89	107.95	106.1	106.37	108.98	104.45	108.32	108.55	106.08	106.79	107.58	106.88	106.5	106.01	105.45	105.83	106	105.82	106.02	107.12	106.52	107.51	106.63	105.83	106.38	106.04	104.41	104.13	105.95	106.87	107.66	106.55	104.54
112.02	111.5	112.93	111.19	111.94	112.24	110.54	111.83	111.91	111.86	110.67	110.2	113.1	111.61	113.41	112.38	111.92	110.71	112.22	112.57	111.02	111.11	111.23	112.71	109.86	112.07	112.04	112.15	112.54	112.52	111.76	113.9	109.64	112.42	111.14	110.92	111.46	111.47	111.64	113.29	112.04	112.13	110.66	113.75	111.47	112.51	111.79	111.25	111.27	111.33
102.6	101.65	100.82	100.14	102.42	100.59	101.49	103.34	102.31	100.12	102.99	100.23	102.09	100.66	102.92	100.69	99.539	100.83	100.38	100.53	101.28	99.691	101.41	99.751	100.18	98.705	101.54	102.99	101.97	101.35	101.47	102.85	102.62	101.2	101.08	100.9	100.05	99.561	101.82	100.61	100.72	102.07	101.59	100.56	101.36	99.887	101.16	101.01	101.07	99.944
104.55	104.77	103.45	104.2	106.22	103.96	103.71	103.38	106.19	106.06	105.06	105.85	104	106.4	104.08	103.82	103.2	104.28	106.38	104.15	104.65	106.26	105.38	103.49	104.15	106.08	104.17	103.96	105.53	106.52	105.02	105.7	105.65	103.24	105.02	102.48	104.94	104.73	104.99	103.76	103.84	104.48	104.57	104.06	103.43	106.51	106	104.2	104.91	105.11
106.03	107.24	105.21	106.53	105.62	106.75	105.85	101.43	105.05	103.7	107.43	106.49	104.85	106.77	104.55	105.76	104.01	104.94	106.66	104.55	103.72	104.2	104.5	105	105.54	105.93	105.24	104.05	107.67	104.5	105.01	106.66	107.95	105.58	106.16	103.89	106.02	104.26	103.7	108.27	105.98	103.96	105.62	102.48	103.88	106.33	103.57	105.8	104.32	106.62
104.73	106.06	105.17	105.42	104.75	107.43	106.66	105.57	104.08	105.45	105.19	104.56	104.55	104.92	106.34	106.2	105.38	107.73	105.79	106.01	104.84	104.89	106.07	106.75	105.35	104.33	106.11	104.11	107.11	106.5	104.4	104.94	106.39	107.94	105.9	104.91	102.99	107.28	104.66	105.22	107.11	103.99	105.3	105.6	102.78	103.48	106.92	106.41	105.83	104.63
100.74	99.966	102.2	100.21	101.32	98.657	101	101.69	96.92	99.832	101.96	100.03	98.912	100.23	101.7	99.725	101.53	101.62	101.17	100.01	100.31	99.626	98.601	102.03	100.74	100.37	100.2	100.25	100.18	100.75	101.12	100.9	101.18	100.39	100.14	100.75	101.32	99.443	103.34	100.96	97.469	99.133	100.82	100.7	102.27	98.699	102.58	101.48	101.02	100.46
107.58	106.09	105.7	107.2	107.54	107.25	106.72	105.97	108.18	107.1	106.2	108.95	105.53	107.9	105.67	107.27	108.36	106.16	106.2	104.91	108.79	106.98	107.32	107.21	104.31	107.75	106.75	104.86	107.34	106.65	106.48	106.98	105.83	105.98	105.51	105.88	107.43	105.4	106.84	107.12	106.81	108.25	106.26	107.56	107.81	107.94	108.73	104.96	107.37	109.46
107.86	106.78	106.72	105.23	104.3	104.09	107.34	106.51	105.44	108.84	106.72	104.79	107.46	108.02	106.09	106.11	105.07	105.2	105.3	106.31	107.13	105.21	108.11	104.89	105.3	105.16	106.56	104.94	105.94	105.31	105.83	106.73	105.97	105.18	106.99	107.06	107.37	106.97	107.7	104.89	106.49	104.66	104.99	105.61	105.19	108.6	106.18	106.65	105.2	106.71
99.369	99.216	101.74	98.89	98.468	99.85	99.995	99.223	101.03	98.563	99.509	99.75	101.54	100.25	98.374	100.46	99.886	101.06	100.7	100.32	97.631	97.57	98.867	98.556	99.85	98.978	98.168	98.276	97.588	99.15	100.06	98.983	99.467	101.95	100.37	101.33	100.72	98.839	99.519	97.777	98.423	99.409	99.985	99.578	98.013	100.54	98.89	100.44	98.534	99.67
109.57	108.8	111.95	110.32	110.81	110.49	110.46	109.41	109.91	108.47	109.17	108.34	107.97	108.69	109.87	108.3	111.32	109.39	109.51	109.67	109.79	111.25	108.95	113.37	110.44	108.92	109.04	112.27	108.95	110.29	107.04	110.73	109.39	108.95	107.88	108.86	109.52	108.96	109.01	108.98	110.61	109.02	111.9	107.9	110.1	110.31	110.82	110.5	110.55	109.34
120.29	116.46	118.53	122.2	116.9	115.9	116.25	118.49	116.69	118.48	120.84	116.91	119.04	116.68	116.93	116.03	117.99	118.66	118.72	115.27	117.44	114.52	120.26	120.34	118.87	116.87	117.47	117.61	117.36	117.51	117.38	118.58	117.43	115.36	118.59	118.39	118.37	116.84	116.36	117.48	117.59	119.89	119.8	116.69	117.78	119.73	117.75	119.34	115.75	117.19
100.15	101.53	97.561	100.62	102.43	98.969	100.54	98.315	102.03	101	99.842	99.5	99.74	98.486	101.23	101.35	100.89	97.776	100.62	99.798	99.19	99.43	101.21	100.36	101.75	101.48	102.14	102.49	100.1	100.66	100.17	100.17	99.607	100.39	98.565	99.756	99.993	101.19	100.66	99.536	99.9	98.232	100.19	99.321	102.07	100.37	98.885	101.85	102.4	98.723
103.37	104.54	102.18	105.98	104.34	104.64	104.82	106.22	103.89	104.28	105.3	102.4	106.69	105.36	104.69	105.29	103.78	104.06	105.16	105.96	105.73	105.76	105.61	101.89	104.26	104.37	104.46	102.18	104.07	104.82	105.9	105.31	104.75	104.89	105.62	103.6	105.14	104.71	102.32	102.98	103.96	106.27	103.51	103.74	105.16	103.96	103.66	102.62	105.61	105.23
103.8	106.75	105.37	104.75	108.45	103.55	105.49	106.08	106.56	107	105.09	105.69	106.11	105.26	105.54	106.43	106.02	105.48	107.39	105.19	103.7	106.01	105.03	106.36	106.7	105.84	104.58	105.88	105.19	105.02	107.91	106.04	105.96	103.73	106.56	104.59	104.8	106.37	105.81	108.2	104.73	107.18	107.92	106.07	106.48	107.49	105.96	107.04	108.44	104.14
104.84	105.99	108.59	106.09	106.25	105.86	105.48	106.38	103.53	105.82	104.64	104.81	107.35	106.47	105.38	105.98	106.41	108	106.55	104.58	108.21	104.54	103.94	104.62	105.25	104.8	104.4	105.13	107.44	106.67	104.29	106.4	104.07	105.05	105.16	106.32	106.48	106.41	106.4	107.35	107.56	108.07	106.41	105.66	106.03	105.55	105.27	107.26	104.22	105.7
105.86	107.34	104.85	103.2	105.78	106.79	105.29	106.76	104.51	107.13	105.14	107.9	106.33	106.26	106.2	103.98	107.8	103.97	103.01	106.13	106.21	105.29	106.32	104.55	106.89	105.74	107.25	106.68	102.64	106.91	105.45	107.03	103.82	107.63	105.28	107.1	104.56	104.82	106.4	105.46	104.9	105.39	107.71	106.08	106.31	105.2	104.04	106.26	104.38	106.15
105.37	104.87	104.42	105.49	103.72	104.44	102.78	103.88	106.54	103.23	104.29	104.52	102.66	103.46	102.41	101.8	103.38	104.2	103.47	104.99	102.53	104.01	105.01	105.01	99.78	104.23	105.13	102.51	103.48	104.35	105.26	103.51	105.55	104.01	103.69	106.38	103.97	104.18	105.06	105.39	106	102.66	103.2	102.28	104.14	101.67	103.94	103.9	104.26	104.39
113.29	112.91	111.54	112.02	111.04	112.62	113.74	110.54	111.62	110.8	113.9	110.03	112.03	111.38	113.8	112.43	111.9	111.21	111.89	112.45	112.94	112.06	113.13	111.65	112.11	109.65	115.03	112.83	113.45	111.5	111.3	112.87	113.53	112.95	112.67	113.13	111.81	111.6	112.19	112.25	113.12	112.63	112.85	111.43	110.72	112.04	110.38	110.28	113.41	110.57
105.64	105.34	106.3	104.67	105.5	107.78	105.98	104.23	108.23	106.82	105.28	104.91	105.63	105.8	107.31	103.72	105.59	107.05	104.85	106.67	107.95	104.25	106.28	104.73	107.35	109.28	106.7	106.3	107.99	106.92	107.38	106.33	103.66	106.91	107.06	107.9	109.05	106.69	106.47	106.71	105.25	104.95	106.53	106.16	105.46	106.1	104.72	106.18	103.07	103.28
103.65	104.24	103.93	103.59	106.16	105.17	103.96	103.39	104.46	103.72	104.25	103.89	105.47	104.67	102.6	104.78	102.92	102.94	104.41	104.17	101.59	105.13	104.88	102.34	106.89	103.18	104.29	105.54	102.74	105.39	104.05	103.36	104.71	101.24	104.31	105.76	105.64	104.97	104.5	104.85	107.67	104.15	103.73	104.85	104.83	104.21	103.25	103.2	104.27	104.09
105.71	106.57	107.39	109.83	109.65	106.78	108.69	106.18	105.84	105.85	106.52	108.31	106.23	107.5	107.87	106.31	104.77	108.57	108.26	104.4	105.69	105.47	105.23	106.24	104.73	106.29	106.35	107.74	106.99	105.73	107.96	108.52	106.21	107.7	105.82	107.18	106.21	104.39	106.77	105.2	106.07	105.41	105.56	104.41	107.13	106.42	105.58	108.12	105.96	107.44
106.09	105.28	105.56	107.81	106.33	107.41	106.92	104.95	105.73	106.76	103.33	105.82	106.16	106.09	105.55	105.04	105.98	105.66	103.13	104.66	107.63	105.8	106.22	108.01	107.28	105.34	106.83	106	106.46	106.99	106.68	104.08	105.7	104.9	107.05	105.49	106.69	106.6	105.69	103.8	106.25	105.13	105.4	103.57	105.54	109.53	106.52	106.38	105.9	106.88
100.81	101.34	100.24	99.953	101.92	98.522	102.25	102	98.896	102.28	100.25	101.06	99.478	99.657	102.6	100.85	100.82	97.824	100.38	99.053	103.06	99.137	99.189	101.93	100.85	101.39	101.54	99.795	99.122	100.15	100.21	99.929	101.29	100.84	101.48	99.749	99.653	101.26	100.96	99.679	99.283	100.32	102.72	98.9	95.882	102.1	99.721	100.8	100.5	99.918
111.24	111.52	109.81	110.71	110.43	110.24	111.28	110.04	111.71	110.51	112.27	111.1	110.87	109.92	110.43	111.45	110.63	108.64	112.52	110.05	111.28	111.42	108.23	111.57	111.01	111.8	111.66	111.05	111.74	112.28	108.8	111.11	110.46	110.65	112.72	106.77	111.69	110.53	108.5	112.03	110.68	112.09	109.74	109.13	109.77	111.19	108.93	109.08	112.97	111.16
101.07	102.53	98.842	98.655	102.85	100.58	100.73	102.04	100.07	99.294	98.819	101.53	99.633	102.41	100.39	99.904	99.264	101.36	100.53	99.009	101	100.39	100.66	99.062	100.8	98.946	102.55	100.14	100.12	99.698	98.52	101.23	101.66	100.47	101.92	99.989	99.534	99.605	100.58	101.18	98.911	99.885	100.06	102.63	99.852	101.81	100.18	100.05	99.345	99.935
109.81	109.71	109.21	108.84	110.1	110.07	109.55	111.3	111.43	107.15	110.16	110	111.43	109.88	108.7	108.82	108.81	110.59	109.81	110.66	110.68	110.2	110.62	109.9	109.45	108.51	109.05	111.56	109.13	110.16	109.61	110.17	111.48	110.25	109.53	110.31	109.55	109.41	111.11	110.47	110.24	109.85	110.09	109.27	111.41	108.73	109.41	108.63	109.23	107.77
107.91	107.58	108.25	111.92	107.65	108.43	109.8	109.24	108.66	106.25	105.76	107.03	109.47	107.34	108.1	107.76	109.66	109.29	108.37	107.43	104.79	105.61	107.12	107.78	106.06	106.99	106.21	106.27	107.55	107.78	105.79	105.87	106.12	105.02	106.33	107.26	105.81	107.9	110.37	107.24	107.3	109.19	107.44	105.51	107.68	107.42	107.04	110.03	106.72	105.98
105.45	104.89	104.63	105.05	104.76	108.32	107.39	104.57	105.49	104.19	107.83	105.63	105.3	105.03	107.67	106.97	105.75	106.55	104.49	105.2	104.49	107.57	103.14	106.28	106.91	103.4	104.18	103.8	105.62	106.27	108.99	103.94	105.35	105.27	103.72	105.81	103.31	106.5	108	104.16	106.73	106.07	106.06	106.12	104.74	106.76	108.97	104.96	103.42	106.1
110.69	108.36	112.95	109.63	111.5	113.71	111.24	113.61	111.36	112.26	111.53	113.91	112.71	110.93	109.35	110.34	112.48	110.73	112.54	113.39	112.52	111.65	109.9	110.46	111.17	109.74	109.98	111.21	110.21	112.96	110.83	111.39	112.88	109.86	112.93	113.31	111.49	109.75	110.41	112.77	110.23	111.55	112.4	110.02	110.56	112.14	112.25	112.31	109.67	113.11
109.81	110.24	109.95	110.99	113.06	110.87	109.48	111.57	111.06	111.63	111.01	110.52	112.03	111.1	112.51	113.4	112.74	112.81	111.96	112.79	110.03	110.66	109.64	110.25	114.58	110.51	110.28	112.34	110.78	108.97	110.77	111.14	110.23	112.2	112.39	110.92	111.07	109.43	109.97	110.97	111.84	113.76	110.67	108.57	110.13	110.14	110.11	112.24	110.15	109.36
102.49	101.43	99.548	101.85	99.7	102.36	100.08	102.71	101.37	101.99	101.17	101.87	100.5	102.29	99.952	101.11	100.37	102.08	101.73	101.54	101.43	103.27	103.07	99.985	99.353	99.794	100.98	101.44	101.96	100.55	98.137	101.95	101.72	101.01	102.11	100.04	100.66	101.02	101.06	101.82	99.768	100.7	99.478	100.7	102.79	100.87	102.62	102.42	100.83	100.82
101.29	99.243	100.02	100.22	99.938	102.72	101.61	100.87	101.82	101.66	98.333	102.96	100.67	101.45	98.587	101.56	101.45	102.16	101.4	98.998	100.47	102.05	99.861	100.68	100.21	98.21	102.79	101.41	100.8	101.22	100.15	101.38	99.716	99.113	99.972	100.91	98.786	100.57	99.713	101.36	101.45	99.952	99.588	99.322	99.268	98.711	101.69	102.88	99.427	99.12
112.25	110.14	113.31	111.78	111.53	108.66	108.61	114.12	110.48	111.04	108.32	111.09	110.83	111.92	110.22	112.03	110.69	111.26	112.35	112.51	110.17	111.35	111.96	111.84	112.41	113.17	111.74	111.99	112.64	111.69	110.01	109.49	111.83	109.43	111.38	112.49	112.47	110.6	109.24	109.71	110.07	110.7	111.84	109.46	109.81	110.28	111.7	110.77	112.11	110.65
106.36	104.33	104.32	104.57	104.93	105.84	105.08	104.64	104.4	106.65	104.23	104.72	104.2	105.81	104.81	104.64	106.51	103.56	106.46	104.41	104.35	107.26	104.02	104.69	102.06	105.09	106.64	104.96	104.93	105.95	105.13	103.68	104.55	105.42	103.16	105.92	105.42	105.46	107	103.11	102.76	104.15	104.64	103.46	107.5	104.04	103.81	104.76	105	103.89
106	104.09	104.01	108.5	106.03	106.29	106.79	105.96	104.78	105.01	107.64	102.77	109.17	104.77	105.38	105.76	104.94	104.57	106.31	105.81	108.01	105.27	106.99	105.82	103.61	106.52	104.89	106.76	105.42	106.24	105.09	104.44	105.54	107.19	105.56	106.07	106.02	105.27	104.38	103.59	102.44	106.49	104.64	105.05	105.76	106.17	103.62	105.98	105.08	103.53
109.73	110.96	109.63	112.6	108.21	111.43	110.02	110.62	110.69	109.84	109.52	112.37	110.23	109.27	109.67	111.23	111.55	109.59	108.16	110.52	110.76	109.41	109.47	111.13	110.55	110.85	110.42	111.99	108.12	108.59	110.28	111.21	110.73	110.88	111.68	108.84	109.34	109.59	108.97	110.14	109.49	109.76	110.03	109.34	109.21	109.59	110.83	111.5	109.42	108.31
104.02	104.22	103.41	103.72	105.51	106.28	104.77	104.96	104.55	108.5	104.27	104.46	103.9	106.71	103.23	103.75	104.5	102.82	104.59	106.87	105.48	105.82	101.08	105.28	105.13	105.09	105.4	106.24	104	104.94	105.53	103.49	104.71	106.02	105.42	104.29	102.92	104.13	105.01	105.71	106.12	104.14	102.5	105.4	104.83	102.95	104.03	104.21	105	103.87
117.56	116.29	116.39	117.24	118.31	115.24	116.13	114.89	116.71	114.48	115.59	115.61	116.78	114.84	115.66	113.66	116.43	116.34	116.85	117.53	116.95	116.37	118.32	117	117.12	116.45	117.32	116.49	117.91	115.01	115.78	117.35	117.69	115.66	115.53	116.63	115.37	116.25	117.36	115.79	115.18	116.02	116.34	115.12	116.84	114.49	116.08	115.52	116.8	116.82
111.47	110.63	109.99	111.07	110.8	111.79	111.74	111.62	113.93	112.93	111.39	110.45	109.19	110.62	111.35	112.82	113.36	111.94	112.23	109.89	111.94	109.54	111.79	112.38	111.44	109.52	111.27	112.7	111.2	110.16	111.59	110.1	114.2	111.59	110.9	111.64	112.1	112.75	112.33	110.78	110.64	111.76	112.59	111.36	109.56	109.49	110.57	111.02	114.07	110.38
107.68	108.51	108.18	108.44	106.97	107.41	107.67	108.96	107.03	107.68	109.55	105.85	106.61	107.94	107.04	107.73	105.98	108.05	106.13	107.48	107.7	107.67	107.84	107.12	106.86	105.53	108.05	106.46	104.87	106.97	107.05	106.67	105.04	104.9	107.22	106.92	106.57	108.32	107.94	105.21	109.15	107.33	104.95	106.48	107.13	107.48	105.19	106.88	105.93	105.06
99.457	99.21	100.19	99.718	100.18	100.75	97.825	99.935	102.55	101.23	96.21	100.39	101.78	99.912	100.81	98.457	100.72	100.26	101.18	100.66	99.042	100.22	98.806	100.99	99.746	97.751	102.87	99.433	98.893	98.585	98.824	101.99	101.42	101.1	101.08	100.6	99.484	99.931	96.959	100.42	101.59	100.53	97.134	98.609	100.41	101.02	96.436	101.1	99.243	101.17
105.65	104.46	104.87	103.27	103.6	103.99	105.17	104.7	103.26	104.79	106.38	103.85	105.42	104.18	105.41	106.18	103.83	103.2	102.9	104.34	103.68	105.77	104.5	105.52	106.33	105.26	104.17	104.13	103.47	104.53	106.14	106.07	104.86	103.67	103.89	103.92	103.67	105.64	103.63	103.96	104.87	103.72	102.64	105.39	102.74	104.83	103.65	104.1	102.56	104.58
104.76	105.38	104.73	105.19	106.47	103.8	105.45	103.99	104.83	106.5	103.46	104.61	104.42	106.49	104.6	106.82	105.5	103.95	105.26	104.43	104.72	103.16	102.43	104.29	104.57	105.63	105.13	107.23	104.8	105.64	103.16	105.52	104.9	106.99	104.93	103.74	104.22	106.21	106.93	104.38	107.12	103.9	104.5	106.12	104.09	106.88	106.05	106.41	105.82	104.17
105.1	105.21	105.91	107.15	106.69	105.62	105.19	107.49	106.66	105.45	107.84	107.61	104.65	106.16	106.3	106.13	105.58	103.83	106.82	105.31	104.6	106.97	104.51	108.14	103.81	105.91	105.03	104.52	108.08	107.28	105.67	107.76	106.75	104.67	108.11	105.2	105.82	102.7	107.92	107.1	107.97	105.94	105.32	105.87	106.83	106.62	105.03	104.76	103.7	104.95
111.97	111.94	112.41	109.69	112.37	108.32	111.73	112.02	111.26	112.96	111.49	112.21	114.16	112.13	112.74	112.95	113.32	111.16	113.03	112.39	112.31	111.69	110.72	112.81	112.75	110	113.78	109.92	112.37	113.89	113.46	114.92	114.51	111.55	111.32	112.86	112.73	112.32	111.12	113.49	111.24	110.97	111.12	114.58	111.08	112.87	112.53	112.52	112.24	112.22
110.92	115.81	110.4	111.9	112.68	111.1	113.95	113.34	110.13	113.24	112.5	112.68	112.02	110.93	113.43	112.09	114.37	116.8	113.12	111.06	111.18	114.13	110.98	112.3	112.82	109.88	112.08	114.33	110.44	111.42	110.36	112.08	112.09	113.39	110.63	112.06	113.53	111.43	111.25	113.92	110.67	110.09	110.01	112.67	112.25	112.34	111.15	109.04	111.5	112.64
110.74	110.95	111.23	110.76	109.39	109.81	108.37	110.5	109.62	111.78	110.75	109.8	111.64	111.11	112.32	109.26	112.17	109.22	112.02	109.33	109.68	111.94	111.52	109.15	112.18	108.83	109.98	112.29	108.49	109.07	109.84	111.61	109.45	110.07	112.65	108.61	110.84	110.81	111.42	110.15	111.32	110.93	111.63	111.48	109.76	111.36	112.99	111.4	109.86	111.89
105.42	107.55	103.93	106.7	105.91	107.36	106.76	107.38	108.43	104.21	106.61	103.92	105.92	108.01	104.37	106.89	106.33	106.91	107.09	106.05	108.24	107.27	105.18	108.47	107.07	107.48	105.92	106.89	107	108.32	106.74	106.07	107.79	104.3	106.9	104.96	107.59	106.94	107.01	107.55	107.12	107.61	104.85	105.78	104.17	106	105.53	107.06	107.6	106.24
104.11	103.74	106.32	105.57	104.66	104.85	102.57	104.55	107.05	106.13	103.61	107.83	106.55	104.63	103.66	104.69	105.76	105.94	104.23	103.19	104.32	104.6	106.61	105.63	105.63	107.32	105.61	105.27	108.27	106.41	104.82	104.09	106.98	105.97	106.27	105.02	105.79	104.83	108.91	103.3	105.82	106.07	106.26	106.15	104.96	105.55	105.72	106.69	104.07	106.46
99.963	99.095	99.418	101.36	97.594	97.87	100.1	97.601	101.46	98.591	102.64	99.564	100.17	100.29	99.825	99.19	99.81	99.771	101.02	97.177	101.95	99.598	100.88	101.76	99.511	97.345	100.48	103.63	99.391	99.04	98.485	100.14	98.896	98.766	98.289	100.55	99.333	98.33	98.007	100.57	99.868	99.771	100.85	99.973	98.699	99.748	102.26	101.6	100.23	99.925
103.27	101.4	101.07	103.18	98.821	102.24	100.45	100.62	98.815	98.614	102.72	99.541	98.523	102.85	102.99	100.68	99.806	102.91	99.71	100.9	102.76	100.87	98.013	100.55	100.52	100.4	97.251	102.18	99.92	99.414	100.37	99.337	103.04	99.427	101.21	100.39	98.813	100.92	101.32	102.03	100.25	100.86	101.02	100.46	100.88	100.26	100.66	100.59	100.75	101.64
110.8	112.47	111.17	114.64	113.92	112.39	110.97	112.4	112.75	112.5	113.04	112.12	111.28	111.3	110.91	112.36	113.07	110.76	111.91	110.88	114.43	110.58	111.5	111.22	112.94	113.12	110.74	110.96	113.2	113.26	113.12	113.53	112.6	113.27	110.31	111.53	108.94	112.07	114	112.08	112.55	110.81	110.72	112.34	110.78	110.36	112.54	110.01	112.55	113.91
104.9	104.27	104.67	106.66	104.84	104.77	107.12	106.79	107.77	105.58	102.76	104.58	105.38	106.02	106.35	107	105.37	106.88	105.14	105.95	105.43	105.33	106.89	105	106.07	107.02	104.96	104.33	106.45	104.13	108.01	106.37	103.91	104.96	107.68	106.34	105.05	107.93	106.2	107.57	105.27	108.9	105.62	105.18	105.54	105.1	107.67	108.16	103.9	106.74
112.03	109.1	111.92	111.7	111.96	111.12	111.18	112.11	113.04	110.08	112.6	109.33	112.44	110.4	114.17	112.02	112.45	110.99	112.92	112.05	112.92	111.91	109.51	111.74	111.83	113.33	112.46	113.07	110.46	111.07	111.41	110.08	109.99	111.31	112.74	112.19	110.06	112.87	111.89	113.45	109.49	111.42	111.17	110.66	112.12	111.43	112.8	110.45	110.81	112.84
105.15	104.53	106.91	102.86	105.79	105.78	106.83	105.82	106.63	105.24	105.11	103.01	104.54	104.93	104.85	105.8	105.56	105.54	104.87	106.02	106.32	107.09	108.27	105.77	106.76	105.66	105.12	105.38	106.08	105.19	104.2	103.87	106.27	105.99	105.12	105.32	105.26	104.33	104.83	104.44	105.41	105.76	105.91	104.86	105.14	103.78	104.63	103.9	103.4	105.2
112.68	109.5	111.23	109.91	112.01	112.92	112.08	113.38	111.21	113.7	110.55	111.66	114.58	109.45	112.85	111.72	112.55	111.31	111.91	110.44	112.39	112.17	112.08	110.38	111.97	113.53	111.97	111.22	112.73	109.85	112.83	112.22	112.52	113.23	111.07	111.94	110.69	110.86	112.58	113.61	110.87	112.51	112.92	113.14	111.51	113.53	111.69	111.47	111.65	109.99
112.09	111.56	111.85	114.91	113.93	111.34	111.18	112.45	110.9	110.23	111.43	110.38	110.95	113.22	112.19	111.83	111.52	114.17	110.56	111.03	111.47	113.15	112.34	111.9	111.23	110.95	111.12	110.09	113.15	113.79	112.93	111.99	113.81	112.46	113.88	113.75	112.14	111.21	113.67	113.5	111.51	113.33	113.4	110.78	110.96	111.97	112.67	111.15	112.39	109.33
98.536	101.08	99.796	100.96	99.694	98.703	100.19	101.37	99.284	99.207	99.935	105.49	100.6	99.166	101.83	101.12	101.04	99.871	99.38	100.07	100.26	99.698	102.01	101.13	101.28	99.724	100.82	100.67	101.98	101.14	99.628	99.918	101.57	98.649	99.898	99.846	99.26	101.14	102.04	99.844	102.1	100.31	99.615	101.24	100.03	101.29	99.655	100.51	99.977	98.61
113.06	112.25	111.18	109.56	110.61	112.47	110.57	111.6	111.4	113.09	110.24	111.81	110.95	111.08	110	111.21	112.34	111.59	110.73	110.73	111.27	112.35	109.06	111.19	111.6	111.07	111.73	113.12	112.08	111.11	110.5	112.08	110.39	110.29	112.49	111.44	109.51	110.82	113.3	111.72	111.92	111.76	111.44	109.89	111.72	111.17	112.63	111.18	112.85	109.26
106.46	106.49	105.06	104.73	105.8	106.15	109.12	107.18	107.08	105.21	106.82	104.34	107.03	104.61	107.46	104.88	107.87	106.33	106.71	104.73	105.19	108.38	105.84	107.11	107.83	105.58	109	106.33	107.85	107.81	107.53	106.9	108.17	106.31	104.56	107.88	107.45	103.04	107.55	105.83	108.12	103.24	104.32	107.34	104.6	104.25	107.69	106.56	105.63	107.11
106.58	108.08	107.22	107.91	106.44	108.35	105.55	107.12	105.42	104.98	107.2	105.95	105.18	105.57	107.77	108.71	108.25	103.17	106.02	107.45	108.22	106.7	105.86	104.68	107.29	106.22	106.17	107.52	108	106.12	105.21	105.7	106.41	104.72	106.81	105.3	108.52	104.5	106.4	106.75	107.17	106.56	104.18	104.74	104.82	104.08	106.31	106.94	105.94	105.14
106.72	104.94	103.64	107.37	109.78	104.98	104.37	104.52	105.27	107.08	107.18	105.44	105.22	106.89	105.59	105.43	105.72	106.14	104.5	105.26	105.75	106.73	103.73	106.3	105.67	107.3	105.28	108.08	104.75	105.96	105.21	106.56	103.81	105.68	105.19	107.88	106.21	105.61	103	105.14	107.46	107.49	107.33	105.61	106.14	104.73	106.28	106.64	106.74	106.67
101.79	103.47	107.61	104.99	104.03	103.37	106.75	106.28	106.92	105.84	105.05	104.32	105.48	103.85	102.58	105.97	104.23	103.31	104.99	105.76	106.72	106.11	107.02	105.11	103.64	106.45	103.53	104.45	104.25	105.61	103.7	104.75	109.2	104.12	105.35	102.96	105.28	103.67	105.09	106.57	106.6	103.02	104.09	105.59	104.14	103.71	104.17	100.23	105.71	103.31
103.23	104.39	103.7	103.66	105.43	103.32	103.44	104.13	104.32	103.33	103.63	102.49	103.31	104.38	104.41	101.76	105.56	103.89	102.09	103.15	104.21	104.33	104.14	105.21	103.33	102.58	103.3	105.56	105.83	103.06	105.98	102.24	104.01	102.9	105.1	103.56	104.71	102.42	104.71	102.87	103.23	104.77	105.37	105.45	103.45	104.9	103.95	105.22	105.07	105.75
111.92	112.72	111.81	109.84	111.66	111.51	112.71	110.25	112.2	111.52	111.76	112.4	111.59	111.33	112.41	112.65	111.77	112.12	110.49	110.36	112.59	112.2	112.74	112.53	110.54	112.8	112.71	112.64	111.94	112.61	109.52	113.39	112.82	111.75	113.15	113.02	113.99	111.2	111.97	109	111.62	113.39	111.15	111.02	113.28	112.13	112.67	110.96	111.61	111.27
104.81	106.71	105.57	105.94	106.4	106.24	107.73	106.95	106.98	107.22	103.43	107.06	107.17	103.65	106.83	107.43	105.97	107.07	106.13	103.68	104.63	105.62	106.9	103.85	106.26	105.38	106.01	104.73	106.04	106.1	106.04	106.6	107.12	107.76	106.95	105.21	106.79	106.08	104.58	105.41	106.3	104.22	106.15	105.06	104.39	104.89	105.06	107.44	107.31	107.98
104.3	102.87	103.84	104.14	107.49	105.3	103.23	102.5	104.58	104.11	104.61	103.6	105.62	103.94	105.18	104.21	105.8	103.76	103.82	104.1	106.66	104.46	104.75	102.33	102.63	105.16	104.72	103.79	103.43	102.34	107.43	103.33	103.33	102.84	105.66	106.72	102.27	106.3	103.64	104.83	105.32	103.84	104.51	106.41	102.95	105.16	101.29	103.59	103.58	106.17
104.4	104.37	106.28	105.55	104.58	107.66	107.33	104.47	106.86	106.99	105.29	107.32	106.87	103.54	106.42	105.47	105.75	105.33	107.63	106.56	106.31	105.92	106.89	105.83	107.57	106.3	107.4	105.85	106.35	106.3	103.87	107.4	107.12	105.84	104.23	105.57	105.33	108.36	106.01	105.68	108.1	106.6	106.03	107.06	106.49	107.65	105.08	107.46	105.79	105.68
106.41	106.14	107.14	107.11	106.19	107.2	105.87	106.2	106.7	107.13	107.52	107.84	104.38	104.85	107.04	105.21	106.57	108.01	105.7	107.77	104.62	105.19	105.83	104.45	106.54	105.45	105.48	104.42	105.41	107.01	107.26	107.65	109.5	107.37	107.41	106.08	106.06	107.19	108.13	107.61	105.21	105.45	106.83	104.75	106.52	106.9	105.05	108.04	106.73	107.24
111.64	110.33	110.88	111.34	110.92	110.17	111.38	110.35	109.23	112.66	110.94	111.42	112.21	112.1	110.26	111.82	111.38	112.03	110.01	110.75	110.91	111.76	112.3	110.01	109.45	110.04	110.01	112.07	113.29	110.23	111.65	111.08	110.35	110.16	109.33	112.1	109.26	110.62	115.45	111.5	111	109.11	112.24	110.64	108.93	110.66	110.64	112.44	112.18	110.21
105.99	101.93	102.94	103.33	102.45	104.71	104.51	103.72	104.92	103.73	105.89	103.3	103.98	103.75	103.76	103.13	103.45	104.05	101.98	102.96	105.08	101.66	103.97	104.14	104.87	103.97	102.96	102.99	102.77	102.9	103.83	104.77	102.55	105.07	106.45	106.32	102.83	103.77	104.75	105.36	104.78	103.26	103.99	106.05	105.53	103.79	105.64	104.79	103.55	105.01
107.07	106.4	106.14	107.67	106.76	106.11	105.56	107.22	105.31	109.97	106.81	106.51	105.17	106.5	105.77	106.88	106.97	107.06	106.76	109.6	104.64	106.83	104.65	103.52	106.95	105.29	107.77	105.95	107.79	106.49	106.69	103.72	106.6	106.5	108.16	105.59	105.54	104.87	105.87	104.24	106.99	105.17	108.01	106.71	104.21	106.92	107.3	107.34	109.47	104.27
108.29	105.82	105.91	106.92	108.38	107.33	106.89	106.65	106.55	106.4	104.47	106.16	104.01	106.18	107.34	106.03	107.9	107.18	105.81	108.25	105.68	109.15	104.78	109.18	105.42	108.62	107.2	106.77	106.49	108.12	105.09	106.54	105	105.78	107.33	105.74	106.86	107.23	107.4	108.48	104.48	108.71	106.84	107.43	105.43	107.17	106.03	106.03	105.37	105.38
104.13	105.36	103.09	105.04	106.37	107.9	105.36	104.3	103.15	106.39	106.9	106.01	103.3	107.99	105.92	106.66	105.28	107.01	105.13	105.36	104.67	105.66	104.05	104.49	105.98	104.82	103.48	105	103.54	105.48	106.23	105.93	105	103.58	105.08	105.38	106.45	105.94	105.25	105.52	106.83	105.27	104.97	103.73	104.35	102.72	103.72	106.78	104.95	105.6
112.94	113.6	113.06	114.43	112.7	112.72	112.98	112.16	113.18	112.33	114.01	110.19	113.34	112.28	112.94	112.08	112.22	115.94	113.41	110.42	114.16	112.43	114.14	113.21	111.69	112.98	113.43	111.4	111.64	111.2	113.11	113.65	114.87	113.02	112.53	113.66	111.36	113.98	112.37	112.35	113.19	112.7	112.96	114.08	112.09	110.66	111.6	113.62	113.08	111.25
111.79	110.26	110.86	110.99	109.06	110.01	114.83	110.69	112.57	110.84	110.3	110.37	110.57	110.93	113.31	109.13	109.7	111.1	109.85	113.23	110.65	110.75	113.08	110.82	111.21	112.73	113.41	111.27	110.44	112	109.43	110.82	110.57	110.75	113.26	113.9	111	111.76	110.2	111.83	112.11	111.3	112.1	110.45	111.99	111.04	110.87	112.53	110.7	110.93
105.23	103.97	103.09	104.5	103.76	103.42	105.03	106.02	102.07	102.02	103.8	102.72	103.67	103.96	106.35	106.12	103.06	105.16	106.18	104.02	104.48	103.15	102.36	102.73	104.89	102.15	103.01	106.51	102.04	101.83	105.45	104.06	104.71	103.99	103.79	105.43	101.93	103.99	103.53	107.43	103.84	105.67	104.72	103.15	104.76	102.65	105.5	104.23	104.86	104.9
106.85	103.47	109.3	105.31	106.76	109.32	106.67	107.38	105.78	106.48	105.24	107.33	105.28	105.2	106.54	105.74	106.46	105.55	107.31	108.1	107.34	105.98	106.7	106.67	105.8	107.94	107.07	107.64	108.08	105.44	108.65	106.07	106.64	105.77	103.89	106.38	107.36	105.61	107.64	105.34	106.94	105.86	106.07	106.49	103.02	106.4	105.55	105.6	109.02	105.7
110.75	112.38	111.4	110.29	110.26	111.4	111.92	111.8	114.88	112.84	112.51	113.66	114.18	112.33	113.08	110.88	111.83	111.18	110.32	112.59	109.94	114.48	112.71	110.5	112.61	109.82	112.54	110.77	110.93	110.18	111.53	111.45	111.88	111.68	108.85	112.43	110.08	109.94	110.73	111.57	111.56	109.88	111.76	110.99	112.11	112.8	111.32	109.6	112.05	111.39
104.61	103.93	105.72	103.81	104.57	105.47	103.72	103.92	103.77	104.18	104.95	103.96	105.82	104.23	105.19	103.47	105.42	105.98	104.46	104.77	104.96	104.32	104.05	102.62	105.55	106.14	104.1	104	106.11	103.21	105.67	106.11	104.32	104.09	103.78	104.39	100.65	104.39	105	106.62	103.66	104.74	104.72	105.51	104.1	103.31	103.46	103.97	103.61	102.33
104.69	104.13	105.69	103.95	103.91	104.52	102.47	104.22	103.51	103.55	103.49	102.91	104.09	103.07	104.4	104.66	106.82	102.33	104.56	101.98	103.62	103.72	104.47	103.72	102.72	104.71	103.03	104.95	105.79	106.9	103.52	104.19	104.04	104.1	104.11	104.21	103.72	103.92	103.07	105.01	106.14	105.14	103.29	105.26	103.93	104.49	105	104.03	103.95	104.66
108.6	107.95	111.08	108.94	107.89	109.72	109.51	109.66	108.95	110.1	108.64	110.78	108.42	110.22	107.77	111.18	111.57	111.63	110.3	110.6	109.02	111.37	107.93	108.7	109.35	111.47	109.56	111.35	110.45	111.01	109.3	108.31	109.17	110.79	110.48	108.59	110.79	108.57	112.93	109.62	109.2	110.62	111.89	109.87	108.64	107.91	109.77	112.13	110.06	112.05
102.18	102.09	101.97	101.12	98.37	101.94	100.19	100.36	102.69	100.84	98.156	100.49	100.62	100.48	101.85	101.69	101.45	99.281	101.16	102.36	102.12	101.3	100.77	101.42	100.4	100.89	100.08	100.33	101.07	100.13	98.599	102.05	100.9	103.36	99.689	100.14	99.586	98.583	100.76	102.98	102.11	102.62	102.13	100.93	102.14	101.88	101.29	99.887	101.79	99.18
110.36	110.17	112.21	112.58	110.94	112.73	111.16	109.48	113.11	111.15	112.28	111.4	110.39	111.85	113.05	112.44	113.44	112.42	111.67	111.87	111.81	111.83	111.08	112.68	109.51	111.81	110.63	113.19	111.23	111.62	109.86	108.37	109.31	111.67	109.51	110.44	114.43	110.86	108.8	111.45	111.43	111.4	113.4	111.59	110.01	113.97	112.35	110.72	113.11	111.6
101.91	97.651	99.228	100.44	99.361	99.735	100.04	99.808	100.08	98.508	100.86	100.13	97.836	101.17	100.1	100.28	99.341	101.35	101.79	99.574	99.074	99.842	101.06	97.9	100.52	99.102	99.765	98.737	98.521	99.629	99.479	100.31	100.63	100.14	101.04	99.757	101.69	99.507	101.56	100.3	100.2	99.585	100.09	98.468	99.972	100.87	101.22	98.514	99.127	99.507
105.16	104.36	106.24	104.79	105.32	102.93	104.55	104.04	105.72	106.37	106.85	106.04	106.6	106.42	108	104.85	105.91	104.48	104.65	106.95	104.65	105.29	107.44	105.37	104.59	105.29	106.28	103.4	105.8	106.17	108.11	103.84	106.12	106.49	104.36	104.98	105.68	103.92	105.21	104.69	105.62	105.22	103.4	104.77	107.07	105.98	103.66	103.56	108.27	105.48
99.851	99.447	100.62	102.39	99.367	101.2	99.427	100.44	100.44	98.893	99.217	101.71	99.177	98.741	98.874	100.82	101.05	101.07	101.37	101.29	100.43	99.966	101.32	100.44	98.368	100.88	98.954	98.123	100.7	99.471	100.96	101.13	99.651	98.91	101.84	98.778	99.91	100.01	100.86	96.675	100.65	99.04	100.55	98.19	101.18	101.38	98.189	102.94	100.77	99.55
106.91	106.8	106.95	105.32	105.44	107.59	105.46	105.42	108.32	107.54	106.63	106.04	106.72	105.05	106.73	105.39	108.21	106.22	109.94	107.97	106.64	107.16	105.58	104.51	106.4	104.95	105.34	105.13	107.46	104.99	106.19	106.29	105.6	105.89	107.43	106.66	107.07	109.1	107.17	107.24	106.71	107.23	107	105.61	107.13	106.43	107.5	106.47	105.06	106.37
106.09	103.86	104.51	105.93	107.05	103.94	104.57	101.65	104.87	103.87	105.27	105	104.23	104.95	104.78	105.8	102.63	103.88	104.84	101.77	105.38	105.05	105.53	105.31	106.44	105.68	103.6	105.37	102.86	103.44	105.46	104.78	106.25	103.8	105.21	102.62	102.72	106.36	102.72	104.28	105.71	103.5	105.74	104.7	104.35	106.23	105.05	105.93	107.01	107.36
114.48	117.47	119.32	117.63	117.23	116.15	118.23	116.96	117.28	118.5	118.01	115.59	117.22	118.78	114.83	118.53	118.14	117.09	117.51	118.25	117.5	116.64	116.67	117.57	120.54	118.34	118.83	119.09	116.36	117.51	116.88	116.78	117.95	113.24	117.81	118.78	119.15	117.61	118.47	117.11	118.14	117.85	117.88	118.67	119.4	118.88	118.38	116.93	119.94	118.43
99.248	101.1	100.48	100.57	101.68	98.879	101.35	100.49	100.04	99.495	103.46	99.856	101.27	101.02	102.26	101.58	101.34	99.977	98.685	99.241	99.635	101.11	101.74	100.44	102.55	100.46	102.81	99.956	106.11	103.16	99.531	100.66	102.42	99.939	99.849	99.142	102.58	98.988	99.536	100.87	99.618	98.244	101.26	100.37	102.34	102.25	102.38	100.79	102.45	99.625
100.4	99.637	100.55	100.41	99.937	102.45	102.58	98.471	100.99	98.159	95.401	100.34	100.27	99.849	98.861	99.953	99.055	100.2	99.89	100.22	98.857	97.634	98.68	101.02	100.48	99.698	99.856	97.971	99.469	99.315	100.56	99.292	99.641	101.99	99.127	98.185	101.83	97.927	100.93	101.06	97.954	101.24	98.259	98.297	98.281	99.786	98.103	99.726	98.529	99.766
98.583	98.668	101.21	100.95	102.06	98.912	98.2	97.633	99.991	100.69	101.66	99.678	100.45	101.65	100.27	98.275	101.44	99.137	99.369	101.08	99.004	102.65	100.26	99.566	98.548	101.38	100.57	101.29	100.11	100.3	99.066	100.16	99.009	97.908	100.72	100.64	101.31	101.04	100.1	98.821	99.924	98.676	100.08	100.69	101.51	101.36	99.638	101.64	100.1	99.245
110.47	112.5	110.65	111.31	110.42	109.78	110.02	111.61	109.19	111.33	108.62	111.23	111.31	111.47	111.07	112.4	111.9	110.63	110.97	109.09	108.52	109.67	111.11	113.19	109.45	110.87	110.46	110	111.26	109.22	109.08	111.18	110.09	113.19	111.09	111.11	110.72	111.34	110.15	112.53	112.57	111.93	112.35	113.42	111.07	111.95	111.11	111.22	111.91	108.16
109.96	105.97	109.69	109.02	109.92	108.68	109.55	110.5	108.97	107.13	110.31	108.83	108.23	109.9	109.18	109.4	108.29	108.81	108.33	111.63	110.45	109.56	110.78	109.65	112.09	110.07	110.47	110.6	108.07	110.41	109.87	109.51	109.03	108.21	109.83	111.14	107.62	110.67	110.15	109.06	109.35	110.39	109.31	110.13	107.73	109.56	109.88	110.57	111	111.43
99.753	101.03	100.38	98.72	101.03	99.133	101.14	99.024	100.94	100.14	99.841	98.599	100.5	100.72	98.474	100.31	100.14	99.429	98.837	100.54	102.06	100.3	100.97	101.61	101.09	100.31	101.18	101.71	101.09	101.26	99.9	101.82	100.55	100.86	99.684	99.939	102.21	101.41	100.33	99.61	100.11	98.603	99.187	99.983	98.75	102.82	98.839	102.42	98.422	100.78
106.01	106.12	105.65	105.23	104.64	106.41	106.7	106.35	105.24	106.31	105.53	104.97	106.05	105.55	104.37	107.09	103.73	107.38	104.71	105.42	106.93	104.58	106.6	106.33	107.73	106.86	103.99	105.38	104.56	106.19	106.84	105.94	106.47	105.53	109.22	107.69	105.83	104.48	105.69	108.06	102.88	106.29	105.44	104.88	106.22	105.68	106.69	105.11	105.99	104.37
108.92	110.44	108.95	107.28	109.68	109.48	108.63	106.81	110.58	107.79	109.45	111.01	109.69	110.8	108.62	109.62	107.1	109.67	108.91	110.33	109.67	109.83	111.29	110.08	109.74	109.15	109.22	108.35	110.92	110.97	110.7	110.19	109.34	110.73	109.73	108.41	109.94	109.26	110.94	112.49	108.51	109.51	107.84	109.75	112.25	108.06	108.21	109.62	111.35	107.13
108.54	108.77	109.31	109.41	111.11	114.39	112.4	110.26	109.3	108.5	108.93	107.57	110.63	106.84	109.65	109.47	110.27	109.82	111.52	109.84	111.41	108.59	110.25	108.97	108.56	107.65	109.02	109.24	108.39	108.61	109.25	107.99	109.68	109.04	109.4	111.31	111.6	108.76	107.87	111.17	108.06	109	109.83	110.36	110.27	109.74	109.42	110.59	108.23	108.47
106.85	107.94	106.95	105.41	106.98	106.52	109.05	105.92	105.69	105.99	108.95	107.22	107.15	105.91	107.46	107.88	107.04	106.04	106.83	107.21	108.13	106.75	106.49	106.3	105.33	107.82	106.27	107.17	107.04	107.05	107.4	106.97	106.98	107.13	107.09	106.58	107.32	106.54	106.45	107.89	106.28	105.09	107.01	105.92	106.77	105.02	105.55	107.08	104.43	108.2
110.2	111.1	110.86	111.96	111.58	112.14	111.18	110.42	111.13	109.92	113.23	112.23	111.2	110.9	111.55	111.59	109.85	113.56	111.09	110.93	112.58	110.54	113.37	111.7	111.39	110.96	111.43	110.72	110.75	113.1	109.9	111.96	112.15	111.68	112.49	111.36	114.23	111.41	111.77	110.68	110.75	110.5	112.62	111.61	111.45	112.04	111.94	107.97	111.41	110.66
102.15	102.73	104.67	103.25	105.02	105.68	103.92	107.29	104.71	102.02	105.42	104.3	103.55	105.39	103.61	104.76	103.99	106.49	104.84	104.24	105.5	104.67	104.72	104.07	103.38	105.26	104.06	104.2	104.32	103.72	105.89	103.3	104.24	105.55	106.46	102.58	104.37	105.95	105.32	104	106.47	103.17	104.19	103.31	102.51	101.62	105.53	105.4	103.22	104.82
108.31	105.07	106.48	106.57	105.19	107.13	108.12	108.5	105.21	106.37	104.81	107.35	106.99	102.82	107.06	107.48	109.79	106.2	105.63	106.73	105.97	105.55	107.83	106.07	107.31	104.67	106.68	103.75	106.65	104.52	106.67	107.45	107.9	104.83	105.16	106.6	104.51	104.93	104.67	106.09	105.23	108.45	104.29	106.3	106.59	105.57	106.09	106.05	107.04	105.75
105.12	105.1	103.9	105.39	104.71	104.26	105.3	104.71	102.53	104.42	105.33	103.69	106.4	104.84	105.87	106.7	107.24	104.28	104.28	105.82	105.07	106.91	107.3	103.08	104.7	106	105.14	106.78	105.72	104.32	104.63	104.81	105.34	106.33	104.7	104.99	103.67	105.66	105.67	106.2	107.01	101.77	106.34	106.19	103.46	105.11	104.1	102.96	106.66	106.08
104.62	104.51	107.24	104.38	102.93	105.49	105.51	105.13	106.73	107.22	105.92	106.85	106.55	108.45	104.86	103.22	106.74	104.98	106.24	107.29	104.7	105.36	102.88	106.58	105.54	105.29	105.47	107	105.18	104.02	104.73	103.43	103.61	104.4	105.8	104.09	107.87	103.85	106.18	104.65	104.39	106.99	105.2	105.97	103.31	104.02	107.04	106.13	106.9	106.44
104.77	102.04	104.83	106.44	104.36	104.65	106.76	103.33	106.27	103.6	105.83	102.97	105.01	105.47	103.1	102.53	102.85	104.06	106.83	104.47	105.67	103.9	104.12	104.39	104.35	104.03	103.09	106.11	103.72	103.15	104.94	104.55	101.56	105.95	107.4	105.3	103.78	104.37	103.56	104.05	105.56	106.48	105.96	104.49	103.75	104.37	106.82	105.08	104.33	104.15
105.86	103.63	104.97	103.76	104.78	105.07	102.41	104.01	103.32	104.24	104.53	103.55	103.43	105.78	107.26	103.21	104.6	103.21	102.68	106	106.58	104.84	104.58	105.07	104.09	103.8	104.37	103.65	106.64	104.68	101.83	105.01	103.17	104.86	105.24	103.22	103.45	103.9	105.59	104.16	103.34	104.11	104.81	101.55	103.56	103.85	102.56	103.12	105.13	103.74
112.2	111.14	111.72	111.35	110.55	108.5	111.52	108.63	109.67	109.52	110.4	110.83	111.54	111.06	111	109.17	107.5	110.1	110.75	109.45	112.24	111.34	109.87	112.07	110.53	110.65	109.84	110.88	110.97	111.52	108.54	110.96	108.4	109.12	112.29	110.43	110.32	112.75	110.05	112.7	109.52	109.67	110.37	111.3	110.34	111.09	109.97	112.45	110.3	112.54
104.2	104.27	103.42	106.66	108.59	104.67	104.15	105.02	106.79	106.76	106.48	105.49	105.53	106.96	108.32	108.79	105.3	103.58	104.09	104.68	106.22	107.93	105.39	104.91	107.9	105.84	106.56	107.92	104.19	107.14	106.39	107.1	107.11	104.49	105	105.08	107	104.46	105.75	104.84	105.3	106.73	105.88	105.99	105.5	107.05	107.25	106.73	106.12	105.15
111.8	110.29	111.11	112.49	111.69	111.38	112.54	111.67	112.98	110.86	110.64	112.14	111.35	110.04	111.23	110.04	113.68	111.29	111.51	109.79	109.88	111.2	111.73	108.82	110.36	110.02	111.07	111.73	111.44	112.96	110.14	111.53	111.15	113.06	111.27	110.34	113.56	109.44	111.59	112.13	111.13	110.33	109.72	110.82	112.76	110.38	110.06	111.88	111.55	110
102.14	99.053	100.53	99.884	101.44	99.381	99.866	98.245	98.875	99.84	100.12	100.86	97.771	100.72	99.485	100.87	98.29	98.659	101.22	99.609	98.753	99.647	98.74	100.11	99.226	100.21	98.089	100.01	100.44	100.21	99.974	100.23	99.051	99.668	100	99.669	98.224	100.05	99.845	99.754	99.397	100.62	99.927	100.56	97.579	97.857	101.62	101.23	99.179	100.21
103.87	105.02	103.8	103.46	105.07	103.42	103.06	103.6	101.59	103.06	103.9	104.03	103.59	104.31	104.58	104.51	103.64	100.97	101.02	104.44	104.26	103.53	104.62	104	104.94	103.08	105.5	102.45	103.59	104.43	103.41	101.93	106.46	104.96	105.03	103.12	103.39	103.41	103.85	105.75	104.16	103.05	105.16	106.82	104.46	103.39	104.17	104.3	104.84	107.07
112.91	111.76	113.68	111.25	112.45	113.56	111.29	114.01	115.07	111.34	112.63	113.4	112.33	113.16	113.03	111.93	115.45	112.4	111.17	111.67	112.54	112.17	112.34	113.75	113.18	113.45	111.68	112.14	112.18	113.43	115.09	113.17	113.94	111.52	113.27	112.07	112.79	112.47	111.42	111.67	112.08	113	112.86	111.14	112.7	112.15	114.55	112.89	109.71	113.2
105	105.37	104.76	103.92	106.01	104.89	103.64	105.58	104.87	104.24	105.22	107.04	105.61	106.19	105.66	105.99	103.8	105.35	104.09	106.48	106.13	104.4	107.1	104.77	106.23	103.92	105.74	103.78	106.96	105.33	105.62	103.25	106.63	105.56	105.4	106.08	106.87	107.06	104.33	103.43	105.91	105.31	104.87	105.54	103.52	107.48	104.66	105.35	105.19	105.66
110.69	110.67	112.66	111.22	109.03	110.72	108.86	111.23	111.33	113.1	111.65	110.51	112.43	109.82	111.3	111.34	111.12	110.31	110.4	111.81	110.05	111.16	107.99	111.59	109.12	112.28	111.04	109.37	112.25	112.53	109.55	110.66	113.03	113.4	112.22	111.85	110.9	111.48	112.9	113.23	112.77	112.62	111.8	110.93	110.08	109.3	110.01	111.25	111.64	110.83
115.96	114.8	115.4	118.09	116.93	114.7	116.69	114.52	116.24	117.68	117.06	117.22	116.84	117.04	116.69	113.23	116.32	117.73	115.44	116.8	117.42	117.31	116.17	116.23	117.74	119.26	116.12	115.47	115.27	115.29	116.99	115.82	114.95	117.91	116.84	117.34	115.25	116.3	114.38	117.58	117.23	117.61	117.11	115.81	118.16	114.32	116.53	117.26	118.49	118.3
109.84	112.81	112.62	111.97	109.86	112.51	111.55	112.06	112.11	111.52	111.26	110.19	112.67	111.21	110.63	111.58	113.77	110.26	111.41	110.68	110.58	112.63	110.27	111.5	110.27	109.31	111.06	112.86	113.09	110.58	112.05	109.27	111.18	111.59	112.43	109.79	111.48	111.4	113.12	111.07	111.26	110.66	110.07	109.13	111.56	112.27	110.85	109.53	109.02	112.39
103.48	104.72	104.7	104.99	103.99	107.73	107.61	106.07	106.06	105.33	107.17	108.53	104.18	107.14	103.98	104.86	107.53	105.58	107.71	106.56	104.55	106.93	104.64	104.11	105.71	106.2	106.73	106.51	104.94	104.51	104.06	106.52	106.35	104.49	106.75	104.72	103.34	103.06	104.49	106	104.72	104.9	104.88	105.28	103.49	105.3	106.86	103.32	105.57	105.87
107.17	107.12	106.06	106.21	105.58	107.19	105.66	104.65	102.85	106.33	106.23	106.63	106.96	105.4	106.84	106.7	103.23	104.81	104.45	105.03	108.13	104.97	105.13	104.49	106.76	106.55	105.78	104.48	105.83	106.03	105.46	106.28	106.3	107.09	105.27	105.4	103.95	104.94	105.16	105.77	107.6	105.1	106.75	105.27	105.82	106.26	104.17	104.94	104.49	106.62
101.13	99.076	99.549	99.634	100.54	98.28	99.381	100.5	100.83	98.533	102.71	99.553	100.95	101.9	99.453	99.302	99.298	100.64	98.966	98.341	100.65	101.29	97.761	101.12	101.45	99.285	102.92	98.514	101.93	98.886	101.46	100.62	100.38	100.1	100.13	100.16	99.755	98.799	99.356	99.273	100.5	100.95	100.11	100.03	100.12	98.688	101.65	100.21	100.7	99.584
106.32	108.27	107.71	106.28	105.9	106.15	106.66	106.84	107.49	105.42	105.84	105.87	105.29	105.01	107.24	104.92	108.38	105.18	108.48	106.8	105.05	105.03	109.37	107.81	105.29	107.15	107.66	107.29	106.54	104.95	105.82	106.51	105.39	106.01	108.99	107.42	107.3	107.38	106.77	105.43	107.52	106.11	106.3	107.15	107.85	106.44	104.73	106.85	106.89	105.85
99.14	102.53	100.19	100.77	101.27	101.88	98.703	103.57	100.27	100.43	100.6	102.15	99.897	100.56	100.22	100.44	101	103.24	99.76	100.95	99.814	100.79	99.604	100.47	100.58	98.64	102.19	100.05	98.684	98.964	99.475	101.44	101.25	98.768	101.53	103.24	101.68	101.75	99.357	98.833	101.52	99.991	99.963	101.32	100.81	99.991	102.58	101.11	100.42	99.496
100.31	101.24	100.83	100.82	100.32	101.95	99.202	100.51	101.72	99.873	101.24	100.42	101.99	100.83	99.468	100.02	99.712	102.6	100.17	100.84	100.53	102.1	101.54	99.221	100.35	100.72	101.88	98.895	100.4	101.22	100.05	101.57	98.867	100.67	100.89	102	100.62	99.885	100.48	100.33	102.39	100.9	101.03	101.32	102.3	98.865	98.796	101.57	98.302	98.698
106.29	105.48	102.37	104.11	106.18	105.86	107.78	108.16	106.57	105.94	104.6	103.7	104.16	106.61	106.91	106.56	102.33	104.41	104.63	109.11	103.95	105.12	105.5	105.74	106.1	107.16	105.94	107.79	103.68	103.77	106.24	103.19	105.97	105.93	106.05	105.7	104.9	105.58	105.53	107.88	105.95	103.86	105.15	104.69	104.99	105.74	104.12	107.56	105.2	104.62
107.53	106.16	105.08	107.92	106.34	103.74	105.73	105.06	107.05	106.46	107.2	104.5	105.29	108.24	108.8	105.7	105.45	106.82	107.9	108.3	106.56	105.51	105.34	105.82	105.9	107.85	106.02	105.96	105.02	107.82	104.31	107.69	107.52	105.59	106.1	106.08	109.54	104.87	104.66	106.16	106.02	104.62	106.23	105.35	106.47	103.02	105.21	105.1	107.11	104.7
98.729	101.14	102.37	100.2	101.24	98.082	96.822	100.4	99.484	98.881	97.726	100.54	100.26	100.27	99.24	98.58	101.34	99.436	98.305	100.19	101.61	102.79	102.63	100.58	101.76	99.102	100.51	97.587	99.563	97.629	97.692	99.135	98.937	102.17	99.072	99.245	98.913	98.295	97.96	100.33	101.55	99.765	101.65	101.8	100.29	99.147	96.424	100.02	98.636	99.698
108.2	111.96	111.84	113.36	111.9	112.33	109.2	110.01	111.27	110.84	111.51	111.64	112.15	109.63	112.04	112.77	110.78	111.15	109.86	109.21	111.63	113.07	108.11	112.09	112.55	112.41	112.33	110.44	111.88	112.15	108.77	110.64	111.11	111.52	112.32	113.28	112.3	112.35	111.52	113.75	111.16	110.21	111.32	110.64	113.17	110.42	112.28	111.36	112.83	108.99
103.65	102.01	104.29	104.78	105.66	105.21	104.24	102.19	106.44	104.8	106.1	103.64	104.27	105.83	103.15	105.87	102.76	105.17	105.27	103.7	103.38	105.79	103.93	105.89	105.72	104.94	103.31	106.46	101.09	103.96	104.86	102.86	102.84	104.7	104.03	104.48	104.39	103.3	104.17	104.37	103.68	104.42	105.93	103.79	106.29	104.2	106.36	106.25	105.49	104.44
106.32	105.98	105.43	106.01	104.74	104.82	105.39	105.08	104.58	105.3	104.41	106.06	105.26	107.2	104.29	106.7	106.47	104.39	104.79	105.79	105.38	103.99	106.83	106.28	105.04	108.35	104.02	106.12	104.92	107.62	105.94	107.11	105.18	106.97	104.24	108.31	104.41	105.78	104.83	104.83	107.07	106.09	104.41	106.62	103.42	105.23	106.45	103.63	106.14	105.94
107.45	107.21	106.12	107.29	107.34	106.64	109.51	109.15	108.04	105.12	105.79	109.31	107.45	105.77	105.66	109.05	106.6	107.19	108.16	108.09	106	107.7	107.07	105.59	105.95	105.16	106.26	107.31	106.9	106.89	106.07	107.15	107.06	105.36	105.54	106.14	108.06	107.44	105.33	105.89	105.31	106.95	107.35	106.04	107.98	106.68	106.39	106.27	106.09	107.88
109.26	109.69	110.24	110.21	110.9	111.09	111.62	111.05	109.23	108.84	110.58	108.77	108.07	111.19	110.58	111.46	110.87	110.43	111.79	112.53	108.79	113.07	108.59	112.21	109.91	108.15	109.15	112.94	111.35	109.37	112.37	110.05	109.46	109.64	111.48	109.23	108.53	108.98	111.74	111.1	108.92	109.85	111.73	112.48	109.41	110.98	111.29	108.22	110.56	108.41
104.48	107.68	105.91	106.48	107.1	104	105.3	103.54	107.17	106.5	104.81	106.92	105.17	103.9	105.25	105.08	106.73	106.52	106.3	104.15	104.77	105.2	105.15	105.6	105.22	105.56	105.17	106.49	104.28	105.45	105.27	105.61	104.67	106.12	106.08	105.2	104.28	106.68	105.79	105.55	104.93	105.77	105.12	106.14	106.39	106.23	104.64	104.72	106.39	106.47
104.5	103.45	106.68	104.68	104.19	104.64	105.32	104.08	105.59	107.06	107.3	104.24	105.32	105.68	106.79	104.7	103.57	104	105.21	104.81	104.8	108.19	105.36	106.47	104.22	107.71	105.34	105.54	102.56	105.44	104.59	106.72	106.09	105.69	106.98	106.97	104.68	105.95	108.88	107.73	105.93	104.76	105.73	103.76	107.57	107.56	107.07	105.35	105.37	105.53
112.15	112.04	113.7	110.67	114.19	110.91	112.66	113.06	113.11	111.74	111.46	109.59	112.43	112.02	109.5	110.16	111.96	111.37	110.9	111.7	112.3	112.86	111.57	110.63	110.86	111.3	112.54	112.02	112.17	112.38	110.46	111.29	111.42	111.63	113.48	111.1	112.12	109.97	109.66	114.42	112.33	113.36	109.81	114.3	113.46	112.52	113.04	110.75	110.99	113.44
111.45	110.98	111.18	114.19	113.32	112.21	112.57	110.51	112.69	112.49	113.04	112.84	110.63	110.81	111.68	112.85	113.68	112.45	112.86	113.44	113.11	110.25	111.79	113.9	111.49	111.22	111.43	111.94	110.75	111.2	112.14	113.73	109.85	111.98	113.17	111.11	113.21	113.92	112.85	113.54	112.35	112.63	111.22	110.88	111.98	111.35	114.58	114.62	111.36	111.42
109.45	110.06	109.73	109.45	110.33	109.81	107.4	112.02	109.14	108	108.67	109.5	109.89	111.39	111.42	109.25	108.42	112.35	107.63	111.12	110.7	109.52	108.84	108.25	109.86	107.98	111.1	110.91	109.59	109.83	110.55	108.32	110.51	111.5	109.81	112.82	109.65	108.83	109.96	109.11	107.89	109.18	110.65	110.61	110.53	111.88	109.76	108.8	108.96	109.13
106.43	104.23	104.69	104.15	105.38	105.22	103.69	105.71	104.81	106.13	107.13	102.98	106.55	106.35	105.68	105.95	106.27	105.64	106.96	105.95	105.96	105.66	106.95	106.03	107	105.26	106.61	106.32	106.87	105.04	108.71	107.38	105.4	106.29	103.38	104.69	108.5	106	105.82	105.23	103.87	107.32	106.22	105.62	105.58	106.7	106.63	109.11	106.97	106.45
100.28	99.86	101.23	99.144	99.366	99.166	99.038	97.179	100.01	100.07	99.11	98.189	100.21	101.29	101.93	101.57	100.15	99.417	100.74	99.583	100.94	100.44	100.23	100.26	100.16	100.84	96.961	99.205	101.11	98.031	99.353	100.05	97.083	99.903	101.41	98.737	100.63	100.64	98.093	99.303	100.13	99.205	99.582	99.128	99.254	99.921	95.86	101.76	102.98	100.43
105.45	106.93	104.81	105.84	105.47	106.23	105.94	107.89	104.7	106.1	106.81	106.42	107.03	105.66	106.91	106.57	105.22	106.01	106.03	107.14	105.04	104.98	106.9	105.47	108.48	106.95	107.6	103.67	107.87	104.92	107.45	104.1	108.5	104.47	106.17	108.63	107.54	106.23	105.43	105.65	107.52	105.3	107	106.56	106.67	104.85	106.27	103.5	105.15	108.07
110.95	111.1	110.79	110.55	111.82	111.05	111.63	112.99	110.76	110.94	108.3	108.08	111.13	110.78	109.33	112.63	111.31	110.95	108.87	112.37	112.66	110.27	111.65	110.74	108.96	111.23	110.23	113.16	111.53	112.12	108.54	109.8	110.86	110.77	109.36	112.02	109.85	111.54	109.21	112.93	111.78	109.31	110.29	109.98	109.45	112.43	109.9	110.1	110.54	110.81
115.25	117.47	118.78	115.36	115.53	116.27	116.77	115.25	117.12	117.18	115.45	115.08	115.27	119.02	117.6	117.24	115.87	115.74	114.66	115.43	116.48	117.1	116.28	116.01	115.61	118.61	116.79	115.57	114.99	116.16	115.77	114.08	116.61	114.46	115.61	114.77	116.35	117.02	115.05	116.83	116.41	114.42	116.36	117.74	114.29	115.8	113.82	114.44	113.74	115.53
106.07	107.55	108.33	107.96	106.56	105.7	107.11	105.14	105.94	105.7	105.29	104.2	104.98	106.06	106.51	103.33	106.44	105.19	108.14	106.91	105.62	105.49	104.98	104.83	107.11	106.52	106.43	106.59	105.24	105.95	105.19	107.83	106.95	106.37	106.59	104.59	107.62	104.06	107.1	107.16	104.24	106.04	105.19	105.42	106.98	105.82	106.32	103.9	105.13	105.45
107.34	103.38	106.39	105.87	105.47	105.62	103.47	106.31	105.84	105.24	105.47	104.82	105.86	105.49	105.06	106.73	107.12	105.73	104.47	104.36	105.73	105.93	104.26	106.52	104.12	105.09	107.66	105.24	105.01	103.76	108.72	104.07	105.38	105.74	103.31	106.2	103.64	104.21	106.31	106.27	106.62	106.19	106.33	106.08	105.07	106.08	104.61	104.07	106.21	104.99
109.79	109.54	108.87	108.57	109.19	109.53	110.58	110.69	109.83	111.44	109.19	108.67	107.72	109.23	109.64	110.27	108.49	109.5	109.85	111.42	110.03	110.99	110.17	108.24	109.32	107.79	109.45	110.08	106.62	110.29	109.94	107.35	111.07	110.28	111.49	107.64	108.05	108.4	109.86	109.89	108.9	109.51	107.99	111.65	109.64	111.93	111	109.01	108.84	109.13
109.87	111.15	113.17	110.97	112.12	111.83	109.42	110.14	111.35	110.89	109.45	110.27	112.02	113	110.56	109.62	111.28	111.07	109.22	112.72	111.17	110.75	111.97	111.81	111	111.86	110.24	111.93	110.14	109.46	112.77	110.24	109.9	109.75	113.12	112.24	112.83	111.44	112.09	110.08	108.97	111.57	110.58	111.59	112.8	110.14	112.38	110.91	113.26	109.74
104.54	105.9	106.16	107.67	106.87	106.49	105.52	104.3	106.32	106.47	105.4	106.03	107.55	105.64	104.15	106.86	106.53	106.07	104.45	105.67	105.93	106.63	105.92	106.65	104.67	103.97	102.59	108.94	106.96	107.4	107.68	106.24	106.15	107.65	105.5	105.68	105	103.24	105.97	105.22	107.33	106.6	105.97	106.18	107.77	106.23	105.84	105.53	106.2	105.58
104.12	105.42	104.96	105.51	105.65	103.69	104.06	105.68	103.66	105.93	106.73	105.67	103.33	105.74	103.7	104.84	107.41	102.94	106.78	105.72	104.76	107.65	105.49	104.07	102.51	104.31	105.32	104.04	105.11	104.43	103.44	106.67	104.06	105.09	103.03	102.45	104.29	105.5	102.47	105.11	104.63	106.14	105.4	107.07	105.62	104.52	105.13	105.04	104.35	105.45
103.83	105.27	106.1	106.93	104.71	105.31	103.28	106.38	105.56	103.4	104.69	105.42	106.54	104.83	105.67	105.38	107.03	106.25	104.45	106.58	106.59	105.09	105.05	106.41	105.8	107.61	106.32	105.3	105.77	106.2	104.38	105.19	103.68	104.24	105.8	103.39	105.71	104.79	105.38	104.23	103.04	105.1	105.24	107.48	105.27	104.49	104.18	106.75	105.64	106.2
105.87	104.72	103.51	103.26	102.23	106.85	104.79	104.44	105.92	105.48	103.61	105.08	103.64	105.27	103.69	103.6	103.15	103.95	106.64	102.6	106.85	105.44	104.12	103.45	106.43	104.31	101.72	102.91	103.3	105.03	103.83	106.05	104.9	105.55	107.33	104.36	103.34	105.88	103.42	105.9	102.83	105.09	103.56	103.28	107.52	105.25	104.29	104.93	106.26	104.46
104.75	105.04	104.33	104.17	105.03	104.86	104.63	103.58	106.98	106.25	106.08	106.16	105.3	106.02	106.07	105.51	106.98	106.28	104.14	103.65	104.78	109.07	104.76	104.93	103.29	105.41	107.13	104.27	105.9	104.28	104.37	104.67	104.83	104.95	104.92	106.56	106.79	105.95	105.8	107.74	105.05	105.27	106.5	107.35	105.79	102.95	103.86	102.05	105.41	106.2
107.59	106.19	106	104.56	105.11	104.93	108.52	105.96	105.19	107.79	107.16	106.45	105.26	106.44	108.71	106.29	106.9	105.87	106.45	106.9	107.88	108.36	105.19	106.95	105.73	105.28	105.33	104.01	106.15	106.05	106.07	106.53	105.1	106.88	107.91	107.66	105.81	107.44	106.92	107.09	104.06	105.44	104.01	107.69	104.38	107.06	106.01	104.14	105.79	104.96
101.02	98.68	102.41	97.755	97.425	99.375	100.61	100.13	100.99	99.55	101.14	101.07	102.13	100.78	99.221	99.895	100.87	97.156	101.34	101.79	99.985	100.1	102.06	100.37	101.96	101.21	101.51	100.27	100.25	99.389	102.73	101.46	99.082	100.19	103.63	100.25	102.2	101.27	101.7	99.976	98.733	100.26	99.31	102.28	99.349	100.6	100.06	100.94	101.88	101.27
112.18	112.18	111.57	110.14	113.23	112.8	110.55	113.07	109.75	110.28	112.75	109.64	111.96	113.2	112.95	111.6	110.9	108.34	113.89	111.07	110.11	111.18	111.47	110.5	111.23	109.44	113.91	112.1	111.55	112.4	112.5	110.83	112.71	110.41	109.13	110.62	113.29	109.74	109.84	111.44	113.47	110.74	113.09	110.31	110.81	109.85	112.58	110.83	111.61	109.13
111.61	112.52	108.45	110.27	112.57	111.77	111.68	112.65	109.22	110.38	112.07	111.25	111.97	109.29	112.15	112.09	111.32	109.31	110.04	109.44	113.04	111.56	109.96	110.86	110.24	111.83	111.06	112.83	109.01	110.17	112.28	111.25	112.48	110.57	110.9	109.36	110.85	109.78	111.9	113.01	110.52	110.84	113.27	113.8	107.97	109.3	111	109.97	110.19	112.07
112.06	111.82	113.32	112.5	111.84	114.21	113.6	113.93	110.57	113.54	111.54	112.46	114.06	111.89	112.25	113.25	112.16	109.85	111.79	114.43	112.09	115.51	112.52	115.27	111.68	112.8	110.78	112.59	111.49	113.82	112.69	114.15	112	112.55	113.41	113.67	113.08	112.59	113.38	112.87	112.33	116.42	111.85	113.02	113.11	114.71	113.12	111.47	110.45	113.83
112.43	109.26	111.18	110.75	112.73	110.67	112.22	109.16	112.31	111.6	112.26	110.89	112.74	110.39	109.67	111.55	111.97	112.1	112.82	111.77	112.24	110.65	111.4	111.46	111.35	108.84	109.91	113.04	113.01	110.42	110	112.32	112.86	111.65	113.41	109.39	110.61	112.09	110.5	113.65	110.75	109.23	110.51	110.51	112.16	111.05	108.93	111.02	111.6	111.53
107.83	105.2	106.56	106.49	105.24	106.27	105.97	104.82	105.33	108.25	106.3	106.01	104.32	105.83	105.28	109.15	105.56	105.3	105.48	106.77	104.89	106.08	106.73	106.35	107.25	104.2	106.89	107.69	108.69	107.96	104.84	106.21	105.9	106.43	104.5	106.27	105.63	108.54	107.52	106.75	105.69	105.73	109.14	104.44	107.41	104.2	105.25	108.64	106.32	107.23
106.02	105.19	105.5	103.69	105.68	104.55	104.61	104.85	106.4	106.48	104.99	104.97	106.62	105.6	107.49	105.23	107.01	106.64	104.54	105.91	104.1	107.31	104.67	105.87	105.8	104.82	106.38	105.78	105.15	107.07	104.99	106.75	104.17	107.29	104.55	107.05	106.1	103.82	104.35	105.66	103.82	108.55	105.52	108.21	106.72	107.75	106.35	105.37	105.51	105.73
107.06	106.97	104.79	106.18	107.28	107.55	106.7	104.4	105.41	107.98	109.67	105.27	106.61	106.61	107.45	105.2	106.14	105.54	108	106.13	107.73	109.06	106.79	104.31	106.91	104.26	107.04	107.18	104.66	106.78	106.37	106.2	106.18	107.51	107.52	107.04	106.27	105.58	107.92	106.68	106.16	107.76	108.26	106.24	108.37	107.74	107.88	106.38	106.77	108.43
113.67	114.84	113.82	113.9	113.49	111.19	113.73	111.28	110.51	109	111.98	114.17	114.2	113.68	111.59	114.35	113.38	113.53	110.24	113.09	112.18	114.59	113.78	112.98	111.51	113.67	113.82	111.51	114.36	114.1	112.26	113.68	113.24	114.91	112.2	113.17	112.68	112.83	112.83	113.94	112.33	111.29	113.97	112.29	114.32	112.64	113.02	113.49	113.33	110.81
105.05	104.95	104.64	105.68	105.22	107.2	107.85	105.89	103.17	107.14	104.91	105.45	102.66	104.59	106.25	103.37	106.15	106.4	104.64	104.85	106.43	106.18	104.15	104.57	105.69	106.59	104.69	108.6	106.74	104.88	107.47	103.96	104.79	105.91	105.42	104.22	102.82	105.56	104.1	105.17	106.74	105.63	105.64	105.33	104.75	104.15	104.22	105.3	104.81	107.19
101.46	100.45	100.67	99.962	99.44	99.212	101.42	99.348	97.716	98.519	102.13	101.84	99.455	101.83	100.76	100.29	100.98	97.743	100.14	100.19	101.08	100.07	99.577	101.21	97.613	100.38	99.495	100.65	99.137	99.007	99.418	100.5	100.3	99.79	99.547	100.66	101.9	101.54	98.17	99.266	100.93	99.462	100.64	99.963	100.06	101.1	101.25	100.16	102.03	100.53
98.695	100.05	100.73	98.454	101.58	103.31	100.29	102.35	100.3	100.03	98.265	101.85	99.406	100.57	100.46	99.063	99.221	96.707	100.41	100.98	100.69	99.593	100.12	101.29	101.38	100.21	102.09	104.7	102.96	99.903	101.45	100.72	100.33	100.66	100.36	100.31	101.29	100.92	101.32	101.16	100.61	103.01	101.16	100.83	101.31	99.581	99.891	98.515	100.78	100.37
105.1	105.09	104.31	106.71	107.11	106.36	104.24	107.48	105.63	102.98	105.79	104.26	104.91	106.45	103.88	107.06	106.11	105.52	106.79	107.03	108.29	105.04	108.22	106.32	107.79	105.55	106.92	105.51	103.92	106.26	106.48	106.38	106.74	107.12	107.22	106.68	107.15	108.42	106.54	107.39	107.04	106.71	106.03	107.95	105.97	107.28	106.12	106.53	105.15	105.93
112.93	114.77	109.93	112.89	112.64	112.09	112.76	111.95	111.84	112.22	113.56	114.86	112.27	110.57	110.69	110.78	113.56	111.17	112.59	111.18	112.51	112.2	113.04	110.38	112.41	112.63	113.67	111.74	113.25	113.86	110.94	110.84	111.21	112.62	110.73	111.49	113.41	112.54	111.1	112.7	114.36	110.79	112.5	111.36	111.92	113.61	112.79	112.41	112.38	111.39
105.94	107.14	107.6	107.59	105.92	105.84	107.1	107.25	106.44	107.61	106.38	107.29	104.72	108.36	105.86	105.42	106.6	106.31	108.78	105.68	109.1	105.39	107.69	107.75	109.14	106.83	106.69	107.75	106.4	106.37	102.69	107.38	106.57	107.71	106.33	105.33	105.34	106.52	107.54	107.82	106.86	107.65	105.31	108.51	107.12	107.86	110.45	107.55	105.73	107.07
110.93	111.52	111.24	109.43	109.22	110.71	109.14	110.87	108.74	108.2	109.5	110.38	111.21	111.36	109.83	107.35	107.59	111.27	111.76	111.03	108.13	113.35	112.13	110.42	109.8	108.9	110.75	110.36	110.03	108.4	110.16	109.98	110.2	110.97	107.71	110.77	110.02	109.55	110.21	108.32	107.98	108.91	107.88	106.88	111.13	110.64	108.42	111.26	108.72	110.33
111.34	110.54	110.6	111.65	111.74	110.68	114.06	113.57	110.54	111.95	113.06	112.04	110.78	112.12	111.13	111.06	111.54	113.07	111.4	112.38	113.47	112.09	110.35	115.04	110.61	113.3	110.29	114.14	113.17	111.05	111.63	112.49	113.42	111.34	112.67	112.3	111.73	112.58	112.74	111.28	111.89	111.08	111.47	113.49	113.18	113.34	110.91	114.09	112.1	110.54
103.64	105.74	105.93	106	106.41	104.02	104.42	105.9	107.71	105	105.34	103.83	105.38	105.17	105.71	105.4	105.02	103.78	105.67	107.53	103.7	104.99	105.66	107.5	105.3	105.39	106.28	106.41	107.91	107.32	105.45	106.19	103.95	106.02	105.46	105.95	106.8	104.48	105.98	104.79	105.85	105.69	104.38	104.47	106.06	106.01	106.42	104.73	104.51	105.1
106.04	105.37	108.71	105.72	106.77	107.81	104.63	107.34	104.62	105.31	103.99	104.54	106.2	108.39	103.65	107.82	105.63	106.34	106.44	107.51	105.62	107.43	107.29	105.12	107.18	107.05	105.47	106.01	108.72	107.12	104.83	108.95	108.91	108.42	105.75	105.5	107.29	106.88	106.33	105.83	105.72	104.39	107.19	107.34	107.9	104.51	105.38	105.34	109.08	105.58
104.66	102.72	104.31	104.35	104.23	105.23	105.54	105.33	106	105.15	105.72	104.18	106.18	105.87	104.09	104.06	106.17	104.95	107.09	105.66	105.32	106.31	106.22	105.97	105.62	105.14	105.96	106.37	103.47	106.72	101.67	106.26	105.31	105.88	104.64	106.81	106.27	105.19	108.62	105.46	105.47	103.76	108.93	102.91	106.38	104.93	105.25	105	103.35	104.43
105.22	106.26	105.77	108.87	104.83	106.54	106.24	106.17	103.84	105.62	104.37	107.98	104.88	107.24	107.17	102.67	103.27	107.3	106.98	107.44	104.85	105.87	107.33	108.41	105.93	106.21	104.19	106.04	105.69	107.83	107.3	106.91	105.26	106.99	106.63	105.96	105.91	106.78	106.59	107.8	105.51	105.37	104.07	107.35	106.15	106.14	104.44	107.17	107.23	106.18
113.87	112.13	113.15	111.72	110.74	114.18	111.81	111.57	111.22	112.3	111.67	112.21	111.19	108.71	111.24	113.12	111.57	110.66	112.11	113.37	112.69	113.03	110.04	110.89	112.69	111.35	111.8	111.57	112.29	111.35	111.93	109.35	110.35	110.12	109.99	110.3	113.39	110.4	114.29	109.46	111.43	110.08	112.59	112.02	111.89	111.04	110.83	112	110.77	110.88
117.03	115.91	114.92	114.69	115.95	115.26	115.7	115.3	115.25	115.22	117.38	114.71	117	115.58	116.6	116.49	116.99	115.83	114.63	118.63	116.11	117.27	116.88	115.97	117.46	117.53	114.7	117.9	116.44	117.47	117.21	117.58	115.11	114.9	113.32	117.57	114.83	115.09	115.07	116.36	116.74	115.82	114.77	117.41	115.67	116.1	114.17	114.98	114.41	115.81
105.44	104.61	106.6	102.96	108.54	106.55	105.42	105.1	103.67	103.04	104.88	103.79	104.71	105.39	104.97	105.56	105.32	105.68	106.58	104	102.49	105.16	103.99	102.99	103.31	105.81	106.32	102.89	106.01	106.69	105.53	105	103.95	101.82	106.5	105.94	104.8	105.65	103.6	105.12	104.72	102.22	107.65	108.32	107.19	104.72	104.43	107.83	104.77	104.57
105.43	107.12	103.76	104.22	103.73	108.54	108.3	104.31	106	107.01	103.67	103.56	102.64	106.11	104.35	106.83	105.02	105.04	106.36	108.61	103.78	107.02	107.07	105.37	106.38	105.78	105.75	104.47	104.85	105.65	103.66	106.68	104.5	106.88	105.26	105.3	108.25	106.01	105.53	105.84	105.9	106.85	105.98	107.1	107.51	104.65	108.02	105.25	106.63	105.19
107.2	105.67	106.65	106.58	105.61	105.56	106.1	105.69	104.64	106.61	103.72	105.46	106.77	106.07	107.44	105.32	105.74	105.91	106.52	105.54	107.24	105.39	102.26	107.49	104.01	104.99	104.47	106.13	108.47	104.53	106.26	108.06	107.8	106	106.66	105.64	105.77	107.3	106.55	103.68	104.25	102.87	106.24	106.18	105.44	106.2	103.91	105.11	105.47	107.34
112.36	111.94	110.39	112.65	111.07	111.01	111.47	114.05	113.53	110.83	111.51	111.13	112.28	114.01	112.69	111.54	113.55	113.41	112.27	112.07	111.85	111.67	113.86	112.28	112.53	111.14	113.13	112.48	111.83	111.58	111.53	111.79	113.08	112.15	112.25	112.19	110.32	110.5	110.46	113.77	112.1	111.91	111.76	111.6	113.85	112.39	110.42	112.12	112.42	111.9
98.572	99.891	100.5	99.74	101.04	98.773	97.866	100.42	98.035	102.62	99.301	100.99	98.792	102.32	99.937	101.59	100.72	98.481	99.355	97.409	98.232	100.56	99.601	99.398	102.53	100.57	101.36	101.13	98.641	99.688	99.663	98.821	100.11	100.99	99.245	99.875	98.987	98.877	99.544	99.091	101.47	100.09	100.58	100.35	99.825	99.659	98.569	100.41	100.19	102.55
108.86	107.58	108.23	107.26	106.62	107.58	105.59	106.76	109.97	108	107.99	107.46	107.02	107.5	106.13	106.3	107.28	107.16	104.94	105.38	108.78	109.38	106.81	104.9	106.23	107.84	107.88	107.31	107.92	106.87	107.72	106.4	108.52	105.34	108	107.68	107.38	107.17	105.44	105.79	107.38	107.67	108	106.97	107.64	108.72	107.28	106.4	105.31	106.46
106.12	106.22	106	108.09	106.29	105.91	103.55	106.79	104.4	105.88	106.57	104.68	104.84	103.47	105.68	106.43	104.89	107.92	105.59	106.68	106.25	103.07	104.58	106.49	104.88	107.2	104.5	105.08	104.42	106.19	104.15	103.86	106.63	106.34	105.96	103.33	106.28	106.46	108	105.24	105.4	105.42	104.03	106.45	104.22	107.06	105.93	107.03	106.71	104.8
104.75	105.68	106.42	106.1	108.7	106.57	108.56	107.89	106.39	105.07	104.71	106.15	106.21	106.14	107.55	105.55	105.58	106.23	104.25	106.68	106.3	104.02	106.77	105.16	106.81	104.18	105.6	107.11	105.32	107.01	104.49	106.67	105.92	105.07	104.92	108.33	107.42	104.72	107.72	105.38	107.98	106.83	104.12	107.84	106.45	103.74	105.35	107.66	105.32	105.87
118.17	121.68	116.78	118.91	116.14	115.08	119.07	119.99	117.69	115.86	115.86	114.63	114.33	117.43	118.01	115.34	118.76	116.57	117.35	117.37	120.41	116.32	120.06	119.42	117.92	117.31	117.37	119.26	116.72	118.32	116.14	117.38	119.69	118.15	118.19	117.65	117.74	117.46	116.12	117.34	116.94	116.72	118.3	118.17	117.79	119.51	117.38	116.92	116.87	116.96
111.17	113.57	113.39	110.56	113.74	112.98	111.74	111.61	110.75	112.87	110.64	113.43	112.44	110.82	111.75	113.21	111.89	109.92	109.92	113.33	112.14	112.66	112.41	112.87	111.99	111.94	111.72	113.25	109.96	112.32	111.58	110.03	113.97	111.71	111.05	111.02	112.8	113.6	112.17	112.73	112.3	112.71	113.07	110.91	111.43	109.89	113.5	108.86	111.23	112.06
100.48	99.547	99.602	99.156	100.56	99.858	101.26	97.383	98.713	101.12	99.422	98.435	100.21	98.49	100.41	100.04	100.82	99.864	99.885	101.31	102.62	100.63	100.9	97.84	98.57	97.866	100.89	100.9	100.48	98.49	101.22	102.04	102.06	98.113	100.33	99.714	98.437	100.44	99.016	102.62	98.34	100.87	101.93	99.478	100.25	98.68	101.58	98.239	99.951	98.313
112.49	111.16	111.17	107.41	112.68	110.97	109.05	109.78	111.64	111.35	108.4	110.8	109.9	111.39	110.67	110.55	108.55	111.48	110	110.73	110.94	111.21	108.91	110.86	110.7	112.4	110.88	110.74	110.91	110.76	111.59	109.87	109.93	110.21	110.39	113.5	109.45	108.66	110.95	108.16	109.11	109.47	110.38	109.24	108.72	110.28	110.8	109.22	111.44	109.33
105.65	105.7	102.66	105.09	102.85	103.67	105.65	104.53	104.39	103.87	103.74	106.4	104.98	105.36	106.41	104.47	103.92	104.18	104.66	101.93	104.67	104.66	103.15	104.73	104.08	103.25	101.51	103.58	104.27	105.48	102.98	107.23	104.47	104.6	105.7	102.37	104.86	103.33	106.06	104.37	104.22	102.75	103.62	102.64	104.52	105.78	104.47	102.62	103.82	103.61
100.62	99.165	100.86	100.09	98.987	101.24	97.749	100.44	101.55	100.32	100.18	99.717	99.04	96.989	99.478	98.669	98.999	99.514	99.579	98.793	98.741	99.967	101.4	98.41	98.922	99.006	100.11	101.12	99.867	99.438	98.43	99.242	101.17	99.925	99.36	98.298	100.83	98.415	101.73	98.573	98.308	98.446	99.331	98.591	100.53	98.354	99.297	98.199	99.964	97.887
101.29	104.12	100.97	101.08	101.68	100.26	102.95	102.28	102.7	101.15	100.62	102.2	103.52	100.72	101.86	101.43	102.52	98.964	101.59	100.94	101.68	101.62	101.35	100.88	100.94	100.55	100.52	102.16	101.33	102.54	100.7	99.184	100.17	100.2	101.96	100.05	100.37	102.49	100.79	100.52	99.397	100.65	101.32	102.06	101.45	102.64	98.88	100.66	101.4	101.04
99.897	99.655	100.94	100.64	101.24	98.821	99.211	101.65	98.397	98.442	99.337	100.82	99.054	99.474	102.72	101.26	99.421	99.848	100.76	98.463	98.036	99.39	98.066	100.83	99.7	102.18	100.51	100.52	98.808	101.39	100.56	100.03	100.25	99.409	98.726	101.62	97.752	100.17	101.74	99.688	97.597	100.6	100.7	99.037	98.71	100.05	100.16	96.968	100.26	101.33
104.08	105.71	104.96	105.75	105.23	105.74	106.76	103.84	104.28	105.96	106	106.97	105.48	107.09	106.71	106.9	104.83	105.48	105.26	105.53	102.9	105.74	107.07	105.43	103.93	104.01	103.67	103.93	106.95	105.62	104.19	105.89	105.68	105.43	105.09	106.45	105.9	104.87	107.13	106.54	105.84	104.67	104.37	104.57	107.03	104.83	105.93	104.29	103.57	104.06
100.53	101.77	99.852	99.585	101.15	99.64	101.67	100.22	101.22	99.247	99.681	100.19	99.005	101.38	97.37	99.99	100.51	97.016	96.768	97.401	98.27	99.251	98.849	100.17	98.941	99.096	100.54	99.331	101.63	99.42	98.963	101.14	98.998	98.618	98.632	98.525	98.993	97.187	98.165	99.746	101.3	100.08	98.845	98.748	99.291	99.048	100.83	99.904	99.235	100.19
105.23	103.74	106.52	107	107.11	103.83	106.49	104.52	105.86	106.52	107.02	105.04	104.22	104.85	105.84	104.74	105.07	105.59	105.58	104.6	103.79	104.88	103.03	107.46	107.73	105.08	105.74	105.08	105.49	106.28	103.42	104.39	106.36	105.09	106.03	104.21	106.19	105.33	106.61	107.04	105.28	105.59	104.11	105.66	107.12	106.56	107.71	106.64	105.55	108.9
104.2	106.45	105.48	105.09	102.96	106.41	105.77	103.96	105.5	102.82	103.96	106.66	105.63	103.81	104.47	106.42	107.71	103.82	105.48	105.87	103.77	105.74	104.89	104.39	103.91	106.18	105.77	106.84	106.38	104.97	106.12	104.77	105.72	107.53	103.02	105.22	106.41	104.55	104.97	104.67	103.28	105.25	104.66	108.33	106.32	105.12	105.04	105.87	105.49	106.98
111.74	112.74	106.81	111.48	108.82	107.16	110.36	109.24	111.04	111.08	111.97	114.51	110.77	113.92	112.16	114.1	113.52	110.36	110.69	111.91	112.21	111.03	112.82	109.87	110.22	110.95	109.71	110.96	110.65	109.95	110.58	112.46	113.7	109.15	110.46	111.62	112.3	110.83	111.56	110.99	110.9	110.4	111.89	110.1	109.44	109.27	111.64	110.33	109.43	110.33
104.66	107.4	105.78	104.76	102.95	106.13	105.94	103.21	102.91	102.96	104.14	103.54	106.56	103.99	105.42	103.84	102.03	103.48	103.04	103.81	105.68	105.49	102.77	104.61	105.6	105.06	104.91	103.64	103.89	103.24	105.32	104.12	102.3	104.09	104.01	105.69	103.26	103.14	103.52	104.27	102.75	103.94	103.34	103.79	104.52	105.37	104.48	99.843	104.52	103.67
112.23	111.72	109.79	114.34	111.25	110.54	112.65	109.37	109.54	110.71	111.1	112.58	112	111.01	110.9	109.61	109.82	113.41	112.79	111.34	114.52	110.41	113.09	109.9	109.94	112.36	111.41	111.32	112.1	110.49	111.23	112.44	111.57	110.51	111.03	110.22	112.6	110.64	112.49	109.72	112.32	112.35	111.13	110.61	112.78	111.61	112.72	110.48	111.63	111.63
103.5	104.09	105.76	107.61	106.29	104.47	106.76	107.38	106.89	106.38	106.66	106.67	105.62	106.26	105.52	104.83	105.51	106.17	103.5	105.61	104.48	106.54	104.36	103.91	107.36	105.57	103.25	104.95	104.92	105	105.91	107.51	106	104.5	104.89	107.43	106.57	105.48	104.3	104.08	105.18	103.81	105.59	103.81	106.27	104.87	105.85	105.04	107.16	103.02
111.14	113.84	107.94	111.22	111.12	111.8	112.87	112.27	113.07	111.01	112.1	112.36	111.94	111.17	113.42	110.72	111.36	113.35	110.82	112.44	109.99	114.13	110.73	111.21	112.82	110.22	112.14	113.49	112.46	110.87	112.71	112.12	110.28	113.23	108.78	112.05	111.78	111.92	110.09	113.65	114.5	111.26	111.85	112.85	110.8	111.27	111.21	110.57	110.78	112.23
104.15	105.83	105.23	103.14	106	106.55	104.04	104.35	107.16	105.56	103.79	105.29	106.02	106.23	103.78	102.62	102.75	104.28	105.01	105.52	106.11	105.39	104.04	102.95	105.42	104.92	100.83	104.62	106.56	104.9	104.83	103.43	102	103.44	104.46	106.08	106.32	104.6	103.8	104.78	105.95	107.8	105.55	104.88	104.13	106.95	105.93	107.34	102.96	105.05
112.52	113.37	110.18	110.76	111.91	112.16	113.6	113.51	114.17	110.73	109.98	110.95	112.42	111.41	111.36	109.13	111.6	113.86	112.71	112.47	111.88	111.81	112.3	113.57	113.71	113.4	114.82	112.85	111.02	112.69	113.1	112.89	114.65	113.07	111.79	112.69	111.68	113.51	112.52	110.97	112.78	112.19	111.87	113.05	111.81	112.6	113.4	109.58	115.16	112.4
106.25	106.6	106.16	105.9	104.47	107	104.81	105.05	106.39	106.43	107.83	106.61	105.19	105.67	105.32	105.68	105.21	106.13	104.32	105.61	105.73	104.6	104.43	106.87	106.56	103.97	105.72	107.07	105.73	106.57	107.72	108.17	106.59	107.38	105.68	106.4	107.88	107.34	106.78	107.77	106.39	104.3	104.48	103.15	106.83	103.24	105.95	107.47	106.14	104.99
106.91	104.73	107.79	104.89	107.26	107.72	108.26	106.87	106.33	104.54	107.52	104.59	104.47	106.44	106.33	105.74	106.98	105.49	108.43	107.93	107.01	106.2	103.62	106.21	107.02	108.54	108.46	107.3	105.7	105.81	104.12	107.95	106.4	108.52	108.3	105.59	104.28	106.25	105.43	108.19	107.1	104.51	103.97	105.15	106.7	103.83	107.41	104.57	107.13	107.19
99.003	99.897	99.393	99.917	102.06	98.533	99.3	101.06	98.569	99.567	100.54	98.694	98.756	101.51	100.1	97.779	98.188	100.42	100.52	97.919	100.65	99.898	97.652	101.33	100.26	100.46	101.25	100.25	98.141	99.945	99.212	98.831	100.83	101.36	99.358	99.557	99.695	99.477	100.28	98.869	101.2	98.239	99.854	99.579	100.98	101.71	101.73	99.765	100.88	99.853
103.87	103.53	104.48	102.9	104.45	105.29	105.31	104.81	103.68	106.36	104.26	103.1	103.24	104.37	105.48	104.31	102.56	104.96	103.93	107.03	103.95	106.8	104.17	105.29	104.13	105.8	103.52	105.38	103.39	104.36	102	106.05	104.82	104.33	102.68	105.6	104.05	103.92	103.31	104.88	104.51	104.08	102.85	104.72	103.78	104.33	104.04	105.09	105.09	106.47
104.06	105.62	103.36	106.15	105	105.67	103.58	102.2	105.56	104.51	103.23	103.18	105.65	104.2	106.41	105.51	106.95	101.85	106.06	102.82	104.47	105.31	102.11	103.87	104.52	105.31	103.67	105.16	103.64	103.59	106.3	103.52	106.78	103.33	104.9	103.65	104.32	103.09	103.29	103.55	106.54	103.86	104.88	104.4	103.33	104.1	103.91	102.96	104.57	105.87
108.35	105.26	105.98	104.93	105.81	104.12	103.73	105.74	102.56	103.62	103.44	108.43	105.19	108.6	104.58	107.16	105.39	105.7	105.74	105.92	105.14	106.52	106.89	104.08	104.55	106.92	106.88	104.33	105.78	108.01	103.59	105.42	106.32	106.83	106.58	106.84	105.9	105	106.49	105.46	106.05	106.2	105.55	105.09	103.95	106.33	105.96	104.54	105.66	105.91
104.5	106.18	105.13	105.54	104.96	108.5	107.01	104.05	105.52	104.97	106.85	106.69	106.56	106.25	106.53	106.34	107.01	106.98	105.69	106.17	104.73	107.1	105.05	104.76	104.06	103.65	106.61	106.38	106.56	108.21	107.67	105.88	107.54	107.28	106.65	107.27	105.56	105.32	103.97	107.13	107.54	104.27	107.19	105.55	104.31	106.6	107.53	106.24	105.6	106.89
105.2	106.61	105.66	106.54	105.99	103.89	105.72	105.48	106.28	105	107.05	105.75	106.1	106.21	106.8	105.88	106.34	104.9	105.53	104.16	108.24	106.89	105.29	104.86	104.51	106.8	103.84	102.46	106.88	104.97	106.52	107.65	107.93	106.54	106.32	102.62	106.05	105.88	108.07	104.86	102.26	104.53	104.42	106.02	105.56	105.51	105.11	105.26	107.28	103.37
104.15	105.62	105.51	106.41	105.97	106.31	105.59	106.37	105.09	106.77	104.62	107.09	104.72	106.32	106.88	104.86	104.23	108.39	105.08	103.97	106.29	105.69	105.47	104.51	105.74	106.51	108.17	104.74	103.21	104.61	107.45	105.06	105.52	108.79	107.52	104.73	106.15	104.78	106.21	105.34	104.12	108.72	107.17	105.34	106.09	105.4	105.1	105.56	104.48	104.27
105.86	107.51	105.93	104.97	104.84	105.25	104.23	105.72	105.16	108.38	105.07	106.94	106.81	104.9	106.36	104.4	105.12	106.74	105.03	103.53	104.99	105.01	103.77	104.42	106.78	108.36	106.28	104.82	107.19	103.97	105.12	105.77	104.35	105.97	103.36	104.96	106.51	107.52	107.55	108.42	106.44	106.74	104.93	105.19	105.04	105.08	104.93	104.74	105.56	106.35
110.82	109.69	107.44	108.45	112.7	112.48	112.22	109.57	112.92	113.01	110.21	109.19	110.24	110.48	111.44	111.35	110.66	112.44	113.35	111.91	110.65	111.45	111.03	112.03	109.77	110.26	110.91	112.34	110.49	110.77	108.79	110.88	110.74	112.14	111.83	112.54	110.97	109.66	111.05	111.52	110.71	113.09	112.15	111.2	111.65	110.47	113.9	109.92	109.26	110.82
117.93	118.6	116	118	116.53	117.44	117	117.49	117.03	116.74	119.61	117.61	115.7	116.6	114.56	116.76	117.83	118.57	117.64	117.94	117.69	116.47	117.76	116.78	117.99	117.61	114.82	118.73	118.91	116.4	119.39	117.95	118.81	117.8	120.62	116.63	117.61	118.67	118.23	115.16	117.24	119.11	116.95	118.1	117.83	118.83	115.93	118.45	118.28	117.17
101.01	102.12	99.653	102.42	101.51	100.49	101.17	102.38	101.85	100.86	102.02	100.49	99.838	100.86	100.74	100.78	99.745	99.687	100.42	100.51	100.86	101.14	102.68	99.019	99.882	99.38	100.43	99.393	101.3	102.44	102.96	100.13	103.02	104	99.932	103.64	100.19	100.83	102.59	102.15	101.04	100.64	98.383	99.219	101.52	99.517	99.027	101.12	102.57	100.97
105.51	103.82	102.55	105.69	104.43	104.29	105.54	104.74	105.37	104.27	103.25	105.06	105.67	104.01	104.12	103.83	106.16	102.79	105.36	104.07	109.08	104.34	102.5	104.15	103.78	106.78	105.06	102.8	104.44	103.64	103.94	105.68	104.73	106.84	103.46	103.59	103.73	103.92	105.27	101.66	102	105.05	103.64	103.07	108.19	104.3	105.97	103.42	105.79	106.71
106.77	104.28	104.75	105	105.14	106.1	105.16	106.03	105.34	106.02	104.26	106.76	106.19	104.15	105.9	103.96	104.95	106.46	104.76	106.17	104.63	105.61	107.44	104.7	107.32	105.51	103.44	107.06	102.98	102.92	105.3	106.83	104.54	104.86	102.87	103.59	104.15	104.2	103.68	105.51	104.91	105.43	106.76	104.67	105.41	105.62	103.86	106.37	103.6	104.57
102.76	104.99	106.65	106.17	102.15	104.01	105.13	105.88	105.11	103.45	104.83	104.83	103.21	106.65	102.41	104.95	105.73	104.92	103.51	105.04	105.91	104.81	104.2	102.9	105.26	105.34	104.29	103.87	104.82	104.82	101.93	104.39	104.11	105.41	103.24	103.29	102.88	103.2	104.47	106.05	104.78	103.93	107.84	101.96	102.01	104.1	104.63	103.16	104.91	104.11
100.31	100.38	98.801	98.839	102.09	99.412	100.64	98.832	99.608	100.86	100.4	100.26	101.05	99.899	101.09	97.54	99.567	100.31	101.58	99.285	100.6	102.34	101.91	102.21	101.14	97.967	101.52	100.64	98.656	100.54	100.7	99.422	100.29	102.37	100.56	101.77	100.18	100.06	100.75	100.44	100.34	99.858	100.52	103.35	101.06	99.187	99.037	100.41	100.31	99.293
104.17	104.59	104.55	104.22	104.39	102.78	103.5	105.27	101.98	104.88	103.66	104.73	105.46	104.25	104.32	103.53	105.52	105.72	105.1	103.99	107.45	104.6	104.71	104.65	103.27	102.99	104.93	105.67	104.01	104.38	104.36	104.61	107.28	105.3	103.75	105.06	102.93	106.85	105.06	105.7	105.14	106.58	103.41	104.01	104.83	105.69	105.69	104.83	105.28	105.66
105.55	104.33	104.05	105.83	106.23	104.61	103.42	105.91	104.13	106.26	103.88	107.04	103.83	104.44	106.15	107.48	108.48	105.5	104.72	106.14	104.94	107.67	104.79	104.85	107.79	104.8	106.62	103.4	104.26	104.71	105.24	107.46	107.57	107.27	106.12	105.72	105.82	103.1	103.99	107.58	103.68	105.64	106.42	104.92	104.64	104.87	105.32	105.3	106.45	103.44
109.01	111.65	109.99	108.81	111.41	110.12	113.76	109.5	110.82	108.62	110.89	109.3	111.3	110.48	111.02	111.52	108.66	112.57	113.59	110.37	108.57	110.47	111.01	112.33	109.43	111.93	111.87	108.48	111.35	112.92	110.03	111.12	109.72	108.94	110.62	111.55	110.06	110.56	111.93	109.64	111.45	111.77	110	110.3	110.67	110.01	111.09	110.89	112.71	112.17
103.94	107.03	107.39	106.02	102.63	104.26	104.7	107.13	104.4	104.05	105.29	107.01	106.98	105.78	105.04	104.78	102.59	107.34	105.23	106.32	107.75	103.54	105.24	104.49	105.7	106.46	105.32	107.05	105.87	105.87	104.75	105.31	103.93	104.45	103.88	106.92	106.64	105.63	106.81	103.01	105.52	106.02	107.36	105.26	104.49	107.29	105.07	105.94	104.84	104.35
105.44	107.04	104.75	104.45	107.32	105.84	102.03	107.99	104.48	105.98	105.53	106.13	105.9	105.07	107.16	105.9	107.55	104.24	107.76	108.44	104.12	106.02	105.18	105.76	105.82	104.72	106.25	106.63	107.55	104.04	105.18	105.1	106.56	104.6	105.49	104.36	108.29	104.21	108.63	104.07	106.58	107.52	109.12	104.08	105.01	106.12	105.92	105.55	105.23	106.92
105.85	103.35	103.68	103.57	101.6	106.33	103.11	103.03	104.35	104.24	101.5	106.42	104.6	102.41	104.09	103.2	104.34	105.32	104.92	104.26	104.23	105.89	104.58	103.59	103.41	105.08	104.64	104.13	103.18	104.36	104.3	104.58	104.81	103.07	102.86	104.74	105.5	102.85	103.26	105.33	103.68	104.45	103.82	105.06	103.9	103.37	103.72	104.09	104.43	102.12
104.81	106.05	107.36	104.33	102.6	104.96	105.57	106.43	104.42	103.51	104.78	105.47	103.93	102.97	102.78	104.62	103.51	106.08	106.08	104.43	102.94	104.93	105.38	105.16	103.62	105.08	101.93	103.82	104.21	106.85	102.37	105.59	106.43	103.31	104.62	105.5	105.87	105.74	104.68	103.32	105.02	105.62	104.3	105.44	105.94	105.72	103.53	103.73	104.33	103.61
97.731	100.7	101.24	98.833	99.867	100.37	99.335	101.33	101.09	100.26	100.69	100.19	99.315	100.64	98.903	99.597	98.88	96.843	101.33	97.116	99.932	99.03	101.02	98.183	100.4	99.826	98.907	100.88	98.047	100.11	101.37	100.6	101.71	98.905	101.49	98.876	101.41	98.829	100.28	97.946	99.372	100.17	98.608	100.28	100.11	97.031	98.652	99.715	99.928	99.163
110.34	111.21	109.83	110.92	111.47	109.04	110.19	109.22	108.7	112.04	110.02	109.63	108.82	110.29	109.99	110.76	110.31	110.65	109.28	110.21	108.84	107.96	109.38	110.48	109.74	110.17	109.52	109.85	113.25	111.75	108.9	110.9	109.83	109.87	108.42	108.93	111.51	112.21	109.92	110.4	110.36	110.95	109.67	109.14	109.38	110.34	111.65	110.83	112.65	110.53
113.32	108.63	111.27	109.15	111.29	111.94	111.28	110.42	110.62	110.68	112.42	110.76	111.09	112.19	113.16	108.97	110.87	110.44	113.11	112.15	113.3	111.36	113.2	111.01	109.35	112.16	112.29	112.18	111.92	111.6	109.65	112.47	111.58	110.63	109.23	112.29	110.42	111.03	110.35	110.64	112.13	108.77	111.96	110.37	112.4	108.43	111.1	112.05	111.59	110.41
112.78	110.01	111.81	110.56	111.82	113.45	110.86	111.12	114.45	112.16	110.33	110.09	112.5	113.08	109.39	111.32	110.6	112.77	113.4	111.01	113.59	112.93	110.87	111.52	113.11	114.26	113.99	110.51	112.81	110.92	111.09	110.96	110.13	111.79	111.17	109.94	109.88	111.58	110.66	108.86	111.85	111.46	112.75	110.95	113.05	113.71	109.82	112.02	112.78	113.54
104.24	103.76	105.27	105.98	105.7	105.05	105.88	103.96	105.73	103.95	106.88	105.44	104.11	105.67	105.91	105.01	105.4	106.9	106.75	104.25	105.99	105.19	106.43	105.16	105.57	107.26	105.44	107.66	104.22	105.23	105.91	105.53	106.86	105.99	104.79	105	106.43	107.13	107.75	106.08	105.39	106.1	106.37	105.4	105.52	105.77	107.46	105.26	104.57	105.93
105.37	107.3	105.56	105.49	106.71	105.14	102.17	108.4	105.61	104.58	105.52	106.56	105.12	106.67	104.29	105.82	103.04	107.12	105.81	104.89	104.14	105.41	105.63	106.04	104.27	106.61	104.74	105.09	106.69	106.73	105.78	105.24	105.63	106.11	108.57	107.14	103.9	104.99	105.66	104.39	105.03	107.35	103.1	105.35	108.04	106.19	106.13	105.5	105.47	104.77
113.84	111.3	112	111.65	111.8	113.69	110.75	110.96	112.18	110.59	111.81	112.53	112.94	112.93	112.83	111.6	113.75	111.54	109.79	112	112.05	112.51	111.91	112.42	111.46	112.43	112.94	110.58	109.75	111.36	111.82	112.64	112.31	112.26	112.96	111.5	112.3	109.56	111.55	110.91	111.85	114.06	111.88	110.29	113.09	112.36	110.62	112.16	113.75	112.56
104.12	104.92	106.23	105.33	106.44	104.97	105.84	105.15	105.41	104.91	105.99	105.69	106.01	102.94	103.79	107.49	104.01	104.02	105.81	106.18	107.09	104.18	101.16	104.45	101.89	103.13	104.04	105.5	104.36	103.39	105.28	105.76	103.82	104.66	103.29	105.79	105.28	103.73	102.74	105.05	106.69	105.53	104.26	104.5	106.51	103.25	103.47	104.9	105.83	104.74
105.75	105.69	106.24	103.54	104.33	104.61	103.96	100.76	104.9	105.52	104.2	106.21	104.95	102.45	104.89	103.99	104.34	105.83	101.36	105.5	106.27	105.57	105.66	105.44	104.21	104.6	104.91	105.38	105.68	102.12	104.77	103.96	104.31	104.73	103.28	103.07	104.02	103.69	105.31	105.81	103.97	103.21	105.1	104.62	104.33	103.74	102.94	105.15	103.62	106.07
105.34	103.9	106.28	105.04	104.97	104.46	107.69	106.08	105.05	104.67	105.62	104.72	106.4	106.31	105.36	106.17	107.55	105.95	103.11	106.87	105.35	103.22	105.61	104.82	105.39	106.15	107.85	107.72	105.82	105.33	107.61	104.66	104.52	105.52	105.29	106.19	107.95	107.09	107.69	105.42	104.56	103.97	104.81	104.66	108.03	106.96	106.77	105.04	105.5	106.69
105.77	105.86	104.88	106.84	104.95	105.74	104.41	105.54	105.75	104.54	107.6	105.38	106.59	107.14	106.69	105.71	106.47	106.1	107.7	102.78	106.27	107.27	105.61	103.8	106.32	107.61	103.92	104.47	105.34	104.86	106.03	103.72	105.47	106.64	104.99	104.83	104.81	106.08	104.52	104.15	104.17	108.06	104.73	104.6	104.39	104.86	106.19	105.5	104.9	108.98
97.397	99.308	98.819	100.5	100.93	100.5	98.915	97.844	96.176	101.3	99.755	101.35	101.02	97.596	97.578	98.533	101.21	98.604	101.39	101.03	99.002	98.558	99.748	100.23	99.816	99.597	98.009	98.634	100.21	100.19	98.99	100.56	101.58	100.12	102.14	99.401	99.777	100.54	98.562	99.879	100.08	98.402	100.39	99.726	98.668	101.38	100.83	99.33	99.428	99.667
100.28	99.575	99.014	97.829	101.88	99.699	101.04	100.42	99.889	97.722	101.06	99.403	97.855	98.982	99.057	103.66	101.27	98.835	102.41	99.657	100.31	99.656	101.53	98.396	98.579	100.42	100.36	98.307	100.44	99.188	99.81	100.4	100.73	98.915	99.127	99.953	100.97	99.758	100.04	99.808	99.435	98.894	98.945	99.141	100.71	98.288	98.707	100.65	98.247	98.575
105.18	105.35	106.33	107.14	105.34	106.05	106.65	107.33	106.27	106.72	106.12	107	107.4	106.3	106.22	105.03	105.88	106.86	105.55	107.25	106.58	105.39	104.38	106.57	107.65	108.44	107.45	106.43	107.7	108.05	106.23	105.39	106.95	105.29	108.52	107.2	104.38	106.15	105.94	107.13	109.47	108.69	105.8	105.23	105.78	107.06	104.08	104.59	104.11	106.48
104.66	106.97	104.79	105.78	104.17	107.29	106.26	103.95	106.27	104.65	104.93	104.33	104.59	109.26	103.41	106.68	105.99	103.95	102.05	104.92	105.97	106.81	107.28	108.17	104.36	105.03	104.26	103.8	103.34	107.73	105.43	104.92	104.03	104.55	103.52	107.48	105.01	105.33	104.67	104.66	107.36	104.07	106.05	106.69	103.76	105.47	106.46	107.25	106.14	105.42
107.37	102.9	106.63	104.4	102.69	106.27	105.49	105.14	105.81	105.34	105.05	104.73	104.56	103.69	102.23	105.22	105.12	106.08	105.71	104.77	104.67	103.05	103.68	103.67	105.66	104.25	106.13	105.2	106.42	105.29	104.73	105.72	104.8	105.29	104.24	105.02	104.06	105.86	104.95	105.65	104.83	105.19	105.36	104.88	105.16	106.5	105.16	104.22	105.92	104.71
111.51	112.2	113.47	112.96	112.51	111.62	111.95	112.91	110.93	111.92	110.8	112.98	114.66	112.23	113.53	111.74	110.82	112.33	111.65	109.59	113.01	112.94	110.1	113.66	110.78	110.98	111.46	111.74	112.77	112.43	113.41	110.81	110.84	109.93	111.86	111.41	113.61	112.92	111.61	112.87	111.28	111.02	110.43	115.23	112.15	113.23	113.21	111.64	113.47	111.02
107.43	104.88	107.63	105.47	106.18	108.86	107.02	106.33	106.79	106.43	105.8	107.98	104.49	105.88	107.08	106.61	105.22	105.82	106.95	108.66	105.95	108.28	106.36	107.89	104.86	103.81	107.99	106.19	106.1	106.21	106.39	107.4	105.72	108.87	105.06	107.53	105.56	109.25	106.09	108.01	108.6	106.41	101.83	105.03	104.84	107.93	104.78	109.97	106.07	104.96
105.88	103.61	106.2	106.06	103.2	107.9	104.37	105.35	105.2	104.41	105.76	104.61	106.52	103.82	105.04	105.8	104.4	107.15	105.47	102.78	105.28	106.68	105.92	104.59	105.2	106.11	103.65	103.82	104.14	104.96	105.29	104.22	105.7	106.16	104.97	103.89	105.4	107.92	105.34	103.71	104.99	104.54	105.42	104.73	102.97	105.25	102.84	103.53	105.83	106
109.85	112.23	112.42	112.95	112.26	110.53	112.16	111.17	111.56	111.74	109.16	111.72	109.99	110.75	110.55	111.93	111.89	109.01	110.55	111.43	111.84	110.63	111.28	112.63	112.64	109.46	109.72	110.2	112.97	109.5	110.25	110.02	111.77	111.19	110.46	111.58	110.17	110.65	109.2	112.18	111.59	112.63	112.02	111.44	110.42	109.92	111.48	112.72	114.37	113.89
110.92	109.97	112.51	111.6	112.74	111.7	109.82	111.22	112.79	112.78	111.09	111.7	112.09	110.46	112.94	110.55	110.65	110.76	112.96	110.98	112.46	111.16	110.62	111.08	110.78	110.99	109.28	111.36	110.99	110.51	111.44	111.77	113.39	111.94	112.66	113.09	112.42	111.51	110.05	110.54	109.31	109.78	110.72	111.18	111.41	109.14	111.25	110.14	108.84	111.84
111.94	111.88	110.38	110.93	112.29	111.74	111.1	111.59	113.05	111.5	112.43	112.6	113.64	109.86	113.1	111.54	109.04	112.5	111.07	112.9	111.16	110.66	111.13	113.67	110.78	111.45	111.77	112.53	112.51	111.43	112.95	109.08	112.37	112.62	108.17	111.15	111.55	111.03	110.76	109	110.78	110.38	114.3	111.09	111.52	111.44	109.02	111.89	111.77	111.69
103.98	101.98	106.29	105.66	104.74	105.72	103.86	102.47	107.03	103.87	102.98	104.23	107.79	102.25	105.29	103.26	106.1	104.04	104.45	105.28	105.37	103.97	104.22	105.86	103.38	104.59	104.15	102.18	102.97	103.07	104.92	105.32	103.11	102.34	103.83	101.18	104.33	106.41	104.99	104.33	105.42	103.15	103.28	102.44	104.4	106.41	103.32	104.19	103.29	100.98
105.77	106.16	104.49	107.69	105.93	104.45	105.12	104.54	106.99	107.71	107.97	107.12	105.57	106.93	108.04	107.42	107.73	105.78	105.32	108.5	106.74	103.89	104.65	107.58	105.26	106.88	105.45	105.91	107.43	106.97	109.24	104.57	106.06	106.52	106.88	105.23	106.11	104.2	104.77	106.73	108.02	105.86	106.99	103.09	106.57	103.91	105.6	106.95	106.13	107.42
106.67	107.56	105.43	106.71	106.37	105.53	107.67	106.96	106.3	104.63	104.87	107.52	105.1	106.02	107.04	107.46	104.22	103.97	105.33	106.57	105.93	105.34	107.78	104.68	106.42	105.14	104.64	105.19	104.81	107.47	105.29	106.22	105.35	106.81	108.16	108.69	108.39	103.8	105.81	105.11	106.98	107.26	105.33	105.54	107.43	105.17	106.36	105.05	107.72	107.87
104.48	105.58	102.9	105.42	103.35	106.5	105.7	106.64	104.72	104.65	104.45	103.95	104.38	101.83	105.14	104.19	103.75	104.27	104.03	102.81	102.81	103.25	105.12	103.42	103.86	103.33	103.34	103.95	105.19	102.16	102.46	104.01	105.03	103.27	102.17	104.48	105.62	106.56	105.63	103.63	104.37	105.32	101.97	104.26	104.96	105.66	102.41	105.71	102.87	104.63
100.77	99.493	98.027	99.901	101.26	100.73	99.557	99.972	101.39	100.03	99.106	97.875	102.24	100.57	99.876	99.877	98.732	99.511	98.564	100.8	100.2	101.41	100.55	100.72	99.042	99.982	100.8	97.835	99.703	99.632	100.05	100.68	100.46	97.999	99.193	100.18	100.73	101.17	100.02	98.021	101.61	100.92	99.457	100.23	99.181	99.119	99.234	100.69	99.884	99.032
110.12	110.63	108.7	110.79	111.14	112.39	111.68	110.82	114.27	111	112.4	112.93	112.78	111.56	110.78	110.9	111.54	110.55	110.72	113.45	110.28	111.76	113.92	109.26	110.23	108.79	110.57	113.68	111.92	110.25	112	111.42	110.28	111.05	111.8	112.41	111.73	111.86	111.06	110.87	111.53	109.33	112.61	108.08	112	110.31	111.95	112.01	111.52	111.45
107.69	106.07	108.17	109.45	104.63	106.95	107.71	105.23	106.42	106.23	107.04	104.38	106.64	106.97	105.43	106.19	105.22	106.03	107.5	106.46	107.35	107.81	104.83	106.73	108.27	107.01	107.38	107.41	106.53	105.85	108.8	104.69	106.81	107.24	107.18	109.25	107.67	105.7	109.67	108.09	105.84	107.27	106.47	108.77	106.53	109.42	106.83	105.31	104.88	106.25
104.55	105.17	106.94	104.2	106.56	104.84	104.41	101.58	105.92	105.87	104.62	104.28	106.72	104.43	105.57	106.31	104.03	104.87	104.64	107.19	103.13	105.97	107.15	104.44	102.74	104.3	104.14	104.81	105.85	106.58	102.9	106.4	107.28	104.53	103.54	105.61	104.63	105.06	107.71	106.11	104.06	103.62	105.74	105	106.27	106.03	107.23	104.18	104.06	105.38
108.99	106.82	106.75	107.86	104.14	104.12	105.65	105.12	103.97	104.99	106.3	105.83	106.56	106.46	106.07	107.76	108.65	104.54	105.4	102.02	106.34	104.34	105.1	105.98	104.3	106.2	106.39	108.09	104.75	106.07	105.89	106.15	104.36	104.33	105.04	103.61	104.77	103.56	105.36	106.06	107.58	104.26	106.14	106.33	104.38	104.55	106.97	106.17	104.72	104.21
105.23	107.22	104.87	105.61	104.13	105.41	107.94	105.22	106.25	107.43	107.22	106.44	106.4	105.79	105.13	106.7	106.66	106.35	104.87	106.81	105.71	103.32	105.61	105.77	107.47	106.75	106.44	106.78	106.76	106.28	105.86	105.64	106.25	105.96	106.43	105.91	104.62	107.1	104.07	103.99	107.02	104.78	104.35	104.91	106.47	105.11	105.21	104.72	104.84	106.22
111.73	108.43	109.7	113.54	109.43	111.78	110.08	109.22	109.67	109.96	107.97	110.03	111.54	113.03	110.32	110.92	111.42	113.04	111.5	111.05	111.11	108.27	112.01	111.89	111.6	110.69	111.09	109.62	110.95	110.86	110.1	113.95	108.34	110.31	112.36	111.12	110.26	111.15	110.28	108.8	107.18	111.34	110.08	111.19	112.11	110.07	107.84	112.57	109.35	110.97
106.21	105.84	107.91	108	107.07	106.72	106.89	106.27	106.11	106.29	105.09	108.46	106.49	106.78	105.44	108.61	107.68	106.05	104.91	103.92	106.5	105.71	106.33	107.62	106.45	107.92	106.34	106.92	105.64	106.64	107.71	108.34	106.4	109.46	107.79	105.45	107.81	106.76	108.11	105.62	107.2	108.65	106.38	107.34	107.03	109.99	109.04	106.56	106.95	106.48
109.76	112.37	111.09	112.44	112.12	111.33	110.62	110.76	112.1	109.61	110.18	111.75	109.72	108.97	112.16	110.96	111.74	110.85	111.01	109.74	110.1	110.79	108.17	108.1	112	110.1	110.57	109.74	110.11	111.45	110.28	109.93	111.5	109.02	110.44	109.51	108.12	111.76	111.84	112.96	112.6	110.8	108.44	109.19	108.5	111.87	112.41	109.12	111.89	110.76
105.88	108.62	106.05	107.62	106.28	103.21	105.96	106.24	106.45	105.93	106.36	105.89	104.85	106.41	103.67	104.86	106.96	106.93	106.35	106.42	105.56	105.91	107.01	105.71	103.4	105.65	103.71	105.82	105.58	106.29	105.21	106.93	104.63	104.98	104.31	106.1	105.9	104.2	107.45	105.61	106.43	106.66	108.66	106.04	104.32	104.59	103.76	104.36	106.33	103.17
110.68	110.41	109.49	112.44	112.46	110.59	106.28	110.05	110.06	109.75	111.83	110.4	111.39	110.91	111.82	109.35	110.67	111	113.46	109.29	111.83	112.68	110.01	110.12	110.68	111.26	109.54	109.92	108.57	109.99	110.88	110.88	110.46	112.12	110.83	112.62	114.1	110.5	110.03	111.39	113.2	111.62	107.84	110.44	112.1	111.29	110.93	112.86	111.3	113.28
107.85	110.11	111.02	109.84	110.12	109.53	108.07	112.17	110.36	111.25	111.56	110.17	109.49	111.35	109.82	112.57	111.08	109.74	110.32	107.7	111.06	110.47	106.76	110.79	111.17	110.52	111.27	111.81	109.36	111.34	110.41	110.41	108.84	110.97	109.96	111.82	112.68	111.19	109.29	110.12	110.33	110.93	112.25	109.7	110.98	109.84	111.64	110.37	111.78	109.91
107.34	105.13	106.57	107.6	105.03	106.24	105.78	104.13	107.04	105.42	104.03	106.98	107.33	103	105.81	106.65	106.16	105.63	106.81	104.24	104.75	105.16	107.63	106.82	102.88	105.89	104.67	106.72	105.61	104.76	105.34	105	104.72	105.27	104.72	105.23	105.92	106.68	106.21	103.57	106.41	106.87	103.76	105.24	105.84	104.89	106.14	103.23	105.28	103.92
109.16	108.15	111.22	110.1	111.04	109.5	109.43	111.21	110.31	109.03	110.88	111.02	108.24	108.99	109.28	111.5	109.26	110.08	111.45	109.73	109.66	110.28	109.97	110.45	110.08	109.7	110.23	110.39	108.86	107.43	111.01	112.5	110.61	112.24	110.66	111.68	111.02	111.83	110.02	109.05	109.7	109.63	109.18	111.16	110.92	111.41	109.94	110.55	111	111.19
102.17	101.01	99.629	98.752	99.929	100	99.57	101.29	98.943	100.52	98.543	99.722	100.17	100.15	101.59	101.01	98.107	99.141	97.354	98.796	100.17	96.244	100.17	102.37	98.78	100.69	98.55	101.44	98.734	99.818	99.273	97.761	98.425	98.817	99.248	101.31	98.432	99.023	98.397	99.967	100.07	99.347	101.78	96.866	100.92	98.081	100.26	100.07	99.065	99.484
99.994	100.56	98.828	101.55	101.64	99.709	100.83	102.62	99.409	99.339	100.31	99.361	102.23	98.018	99.233	100.5	98.645	100.45	99.542	100.68	100.57	99.668	100.5	102.33	100.33	101.09	101.06	100.98	103.72	99.841	99.944	100.25	101.69	100.48	98.279	98.914	99.257	100.09	100.65	99.515	101.56	101.89	98.818	101.71	99.375	98.106	98.469	100.39	98.837	99.523
109.43	113.87	111.58	112.97	113.05	111.61	113.32	111.75	112.12	113.13	111.22	112.02	111.13	112.37	112.95	113.3	112.12	112.31	110.99	112.61	112.65	111.19	112.39	112.54	111.21	111.36	112.2	112.95	111.96	111.96	113.17	111.6	109.91	111.51	111.43	110.59	112.3	111.37	109.93	110.74	111.55	114.42	114.6	110.79	114.2	110.75	110.91	112.11	112.61	113.9
105.62	104.83	105.06	106.49	105.24	105.45	105.47	106.75	105.07	104.53	104.77	104.35	104.79	104.82	106.91	107.09	106.69	106.51	106.68	104.76	104.67	107.07	108.01	106.47	107.88	106.51	104.61	103.89	106.78	105.9	105.91	102.77	104.57	106.23	103.22	106.75	105.77	106.42	105.52	105.06	104.87	107.45	103.97	106.9	105.99	105.6	105.13	103.32	104.18	108.94
111.89	111.63	110.69	113.46	112.46	112.78	112.82	111.05	113.47	109.16	113.76	112.35	111.89	111.95	112.37	112.4	113.4	112.02	111.33	112.93	112.32	110.3	110.24	109.78	114.01	110.36	110.3	111.6	112.76	112.72	110.1	110.85	111.78	111.7	110.65	112.48	113.27	113	114.62	111.17	112.12	114.76	113.75	113.81	113.12	112.4	111.98	111.2	113.66	112.99
105	104.9	108.54	107.07	105.09	106.67	106.87	106.59	103.86	105.07	103.19	104.3	106.21	106.15	106.03	103.85	105.69	106.09	105.07	106.42	106.04	105.32	105.76	103.5	104.79	107.57	107.68	103.76	103.75	106.3	104.2	106.84	105.19	106.28	106.69	107.29	107.66	103.92	105.02	106.35	104.86	106.27	107.47	104.54	108.45	104.22	105.09	104.66	106.24	107.17
111.27	109.65	110.19	111.15	109.05	110.91	110.5	112.56	109.43	111.5	110.6	110.42	109.97	107.9	109.27	112.07	109.03	110.82	108.77	111.03	112.59	110.59	111.46	110.68	109.41	110.93	109.45	110.86	112.45	110.2	110.1	108.51	109	109.43	111.86	108.45	110.41	109.02	110.56	111.01	110.63	110.46	109.08	111.54	109.49	108.77	110.58	111.65	110.62	111.29
112.34	114.94	110.77	112.93	113.91	111.86	112.81	113.98	113.07	110.81	113.94	110.61	111.11	111.87	110.52	112.52	115.11	110.76	113.98	113.49	113.9	112.42	114.48	113.98	112.54	111.72	111.67	110.77	111.86	111.95	114.03	113.17	112.13	111.95	113.1	112.49	113	111.7	112.17	114.24	112.1	113.16	115.42	109.89	113.16	113.29	112.63	112.54	114.54	112.22
106.88	102.9	105.8	104.85	103.02	107.62	108.07	105.94	104.84	106.37	104.04	105.78	106.44	104.49	106.08	105.82	103.5	104.71	106.94	105.32	104.75	107.59	105.32	106.05	105.52	105.63	103.91	105.45	105.54	106.79	106.07	105.37	104.26	106.15	105.35	105.71	104.38	107.58	106.99	107.43	106.29	105.09	104.45	103.38	105.61	105.08	104.4	104.53	104.34	103.71
103.08	99.054	100.79	99.426	101.4	101.01	98.729	99.204	100.78	99.366	98.438	101.61	100.24	97.872	98.677	100.84	99.566	100.57	100.75	100.51	98.446	101.27	100.51	100.76	100.95	102.6	99.426	99.364	101.57	98.615	100.52	101.02	97.7	102.2	100.41	99.751	99.255	100.37	99.546	101.08	101.09	102.51	97.646	103.24	98.51	99.775	99.491	99.936	101.43	100.53
105.26	104.44	106.84	105.8	107.65	106.66	106.78	105.8	103.82	105.29	108.44	107.14	105.7	105.53	103.66	104.77	106.17	105.58	106.2	106.19	104.84	105.67	107.4	105.97	105.49	106.47	106.79	106.15	105.91	105.75	104.26	105.04	104.94	105.61	105.78	106.46	104.67	103.46	104.19	104.44	106.23	105.48	105.73	106.17	104.85	106.05	105.85	106.6	106.51	105.29
105.34	107.69	106.42	108	105.71	105.25	105.94	107.11	107.43	107.14	106.43	106.86	108.47	106.94	106.85	106.88	105.62	109.18	108.46	108.01	104.89	106.28	105.81	107.58	107.41	106.44	106.29	107.04	106.99	106.66	103.58	106.94	107.07	107.11	106.66	106.06	105.84	106.37	105.13	105.77	107.5	106.44	106.16	107	106.65	104.39	107.06	105.88	105.39	105.29
113.14	110.14	111.92	111.99	112.55	110.29	114.57	108.83	110.41	112.87	113.22	112.29	111.7	110.4	113.31	112.71	112.72	113.32	112.14	112.35	112.47	110.34	113.1	110.59	110.75	110.98	110.32	110.37	109.38	110.49	113.09	109.6	111.23	114.71	113.49	111.14	111.49	113.1	112.88	113.68	109.53	114.88	108.92	111.51	114.1	109.32	114.29	111.93	111.21	110.87
104.68	105.2	104.67	103.84	107.26	105.01	104.17	106.09	103.32	101.98	104.7	103.34	104.55	105.93	105.11	102.25	103.31	104.82	104.31	104.16	104.45	103.96	102.33	104.49	104.29	106.18	103.77	105.15	102.29	105.3	103.54	104.96	102.57	104.4	104.43	103.47	102.71	102.58	104.73	103.52	104.13	105.61	103.97	105.19	104.98	104.92	104.2	102.72	104.48	103.98
99.792	100.88	100.43	99.715	99.717	101.73	100.52	99.058	100.86	101.06	99.853	101.5	102.59	101.14	100.46	101.52	101.91	101.34	101.8	101.98	99.379	99.787	103.31	100.31	103.12	99.435	100.65	101.48	100.64	100.8	101.94	99.115	99.954	99.756	101	99.953	100.96	100.65	98.487	99.155	99.737	100.61	100.71	101.73	99.803	100.73	100.2	100.03	98.584	100.89
103.03	102.76	104.1	103.07	105	104.92	105.52	107.27	103.77	106.83	105.67	105.41	104.96	106.17	104.16	104.76	103.33	103.45	105.18	102.39	104.94	104.83	104.31	105.83	106.13	104.3	105.36	105.21	105.42	102.25	104.15	104.68	105.42	104.08	106.61	105.21	103.38	103.62	104.11	102.96	103.19	104.52	103.79	103.46	104.54	103.87	103.04	102.32	104.56	104.31
104.71	104.67	105.25	104.48	104.5	103.33	103.75	104.35	104.98	105.1	106.06	105.21	101.97	103.36	104.2	103.23	107.91	104.48	106.52	103.37	105.51	103.92	104.85	106.21	105.45	105.07	105.36	104.64	107.75	105.3	104.22	106.36	105.74	105.14	105.57	106.52	105.02	105.41	105.24	104.15	104.69	103.42	106.12	106.49	105.77	107.65	104.7	104.8	106.4	105.09
105.04	107.93	104.91	104.95	106.68	103.52	101.95	105.44	104.97	106.3	103.17	106.34	103.47	105.12	104.51	106.16	107.14	104.57	105.49	108.32	104.93	106.7	101.52	106.15	103.64	106.25	104.12	105.94	105.1	105.91	106.74	104.08	104.2	105.34	104.96	104.95	106.3	106.85	105.06	107.89	105.15	104.84	105.77	106.27	106.18	105	105.5	103.77	105.16	107.63
112.34	109.64	112.12	111.17	109.64	110.7	110.61	110.62	110.82	110.81	111.06	110.13	109.5	112.11	113.46	111.81	111.24	109.18	110.35	109.39	111.05	111.24	110.47	109.39	111.14	111.62	110.74	109.79	112.22	112.97	111.7	109.95	112.21	111.35	108.47	110.15	109.97	107.54	110.21	111.55	109.52	111.12	109.12	112.23	111.93	109.85	108.67	110.65	108.27	111.36
106.14	107.53	105.64	105.85	107.18	107.92	106.62	106.29	105.57	106.87	107.23	107.04	105.62	104.53	107.33	105.58	105.54	106.24	105.55	102.9	103.76	105.61	107.51	106.14	105.05	108.21	106.18	106.99	105.95	106.75	107.1	106.18	106.87	106.56	107.33	106.87	106.78	106.2	109.53	106.2	106.82	106.99	106.79	108.01	104.29	106.82	106.11	104.18	105.9	105.41
114.97	117.62	113.5	117.55	116.01	117.27	117	117.68	115.56	114.95	115.2	115.18	115.78	115.93	116.21	118.35	117.37	114.73	115.07	116.72	117.33	116.46	117.38	115.72	115.46	114.66	115.49	116.71	114.99	114.2	116.3	116.3	115.69	117.17	116.31	119.47	114.29	115.58	119.03	116.36	118.47	117.94	115.41	115.8	115.78	113.95	116.31	115.59	117.71	114.79
99.174	101	97.876	99.848	101.33	97.471	99.334	100.24	98.814	99.21	101.58	99.443	99.548	97.694	100.63	99.266	99.265	98.358	99.56	96.827	100.52	98.347	98.691	101.76	103.1	99.442	99.717	100.3	99.499	99.924	98.266	97.539	100.3	102.46	98.894	97.902	97.925	101.04	98.464	97.514	101.13	101.67	99.828	98.471	102.4	101.24	100.97	100.21	98.557	101.11
102.55	101.97	101.96	99.205	101.64	101.15	102.42	101.42	99.027	102.21	101.51	102.32	100.81	100.97	102.68	103.04	101.7	101.15	102.07	101.58	100.21	99.205	100.11	103.45	101.82	100.27	99.611	100.49	99.327	101.75	102.44	102.19	100.6	101.52	100.65	101.52	101.48	101.12	99.057	100.42	100.59	100.36	103.94	99.648	100.28	101.29	101.57	98.667	102.13	101.81
110.96	111.68	111.16	110.83	110.49	111.55	113.45	112.17	111.57	109.76	110.58	110.49	111.67	110.78	110.56	110.44	111.28	110.31	111.4	112.94	112.71	110.06	111.02	114.13	109.25	111.3	111.85	112.26	112.54	111.58	112.08	112.62	113.2	111.88	113.52	112.08	113.17	112.45	112.07	110.26	109.52	111.71	110.73	111.15	113.9	110.78	111.28	113.68	111.07	110.41
102.63	104.46	104.4	106.53	104.88	102.39	104.94	103.98	104.51	104.79	102.31	103.99	104.25	104.9	105.5	106.23	104.32	105.26	102.27	105.47	105.47	103.24	105.58	105.37	104.94	105.11	103.98	99.96	105.4	104.91	104.3	105.42	106.93	102.75	106.51	104.52	104.35	103.93	104.08	105.2	104.83	107.09	103.51	105.46	102.35	105	105.31	103.27	104.72	105.98
110.22	111.75	111.66	111.17	110.94	110.81	111.03	111.78	112.62	112.9	109.48	111.45	111.01	113.87	110.95	110.02	111.25	111.21	110.81	110.75	110.95	108.72	111.24	111.47	112.8	111.76	112.21	111.62	111.4	112.57	111.15	111.49	110.63	112.98	111.42	110.16	111.65	112.87	111.3	113.16	113.31	109.93	109.6	112.1	112.78	112.04	109.02	111.86	111.2	111.99
119.69	117.58	118.76	117.64	116.51	117.38	116.78	117.26	118.53	116.39	116.76	118.47	117.8	117.68	118.19	117.17	117.14	117.6	115.4	118.79	117.34	117.46	116.35	116.41	117.4	117.14	118.09	116.19	117.63	116.33	118.44	117.39	115.71	117.2	119.19	119.65	118.32	118.52	118.88	117.26	117.26	117.05	118.31	119.73	116.17	116.94	117.19	118.77	116.75	117.8
111.22	112.53	113.65	113.59	114.5	113.03	111.73	113.42	113.69	112.27	111.14	113.3	112.2	113.85	110.94	114.24	113.37	112.95	112.38	115.33	114.55	114.86	113.46	111.9	113.6	111.39	114.3	113.44	112.3	111.69	112.47	113.4	113.13	114.71	113.75	113.05	112.09	112.53	113.63	112.98	112.04	109.71	112.94	113.32	113.91	113.3	111.81	113.32	112.59	112.11
106.21	108.06	108.57	107.51	108.6	108.63	107.42	105.92	106.29	107.65	106.32	107.21	106.64	106.33	108	105.18	107.76	105.31	106.14	106.49	109.01	107.62	110.97	107.2	107.96	107.15	105.56	107.76	107.02	106.29	106.65	108.11	104.62	106.64	106.15	108.94	108.59	106.66	107.08	106.67	107.47	107.45	106.27	109	107.49	104.22	108.18	105.8	108.22	107.48
112.33	113.02	113.92	113.51	111.19	113.47	112.66	112.44	114.28	113.34	111.54	112.65	114.74	112.52	112.02	113.47	112.23	110.79	113.24	113.21	111.71	114.75	111.46	113.1	112.41	112.96	112.39	114.05	111.82	114.15	112.57	114.52	111.82	112.73	115.21	110.88	114.25	113.4	114.03	113.19	113.52	112.34	113.64	112.71	114.4	113.13	113.65	113.97	112.64	112.04
114.05	110.45	112.26	112.9	110.92	112.55	114.81	111.52	112.26	109.85	113.32	112.99	111.72	112.53	111.73	112.61	111.94	109.12	112.86	112.93	111.62	110.92	113.3	113.39	110.35	113.51	112.31	113.1	113.05	112.44	109.54	109.62	111.82	112.91	112.38	110.4	111.43	111.65	111.2	110.45	113.83	113.1	112.87	112.24	111.66	113.48	111.13	111	111.82	111.68
111.04	109.76	110.36	113.29	112.61	110.1	112.03	112.51	111.75	112.78	111.27	112.91	110.93	112.87	111.09	113.19	111.9	113.22	111.35	111.14	110.68	111.48	111.29	109.99	111.34	112.47	110.89	110.66	111.39	110.18	112.16	108.9	114.25	110.64	112.21	109.88	110.69	112.6	111.77	112.08	112.97	111.85	108.75	110.27	111.4	111.74	113.09	112.09	114	113.45
104.28	107.81	106.63	107.24	107.13	108.22	106.48	105.56	105.79	107.68	105.56	106.24	104.25	105.74	108.39	106.58	105.48	104.53	105.53	105.99	105.56	103.8	107.55	108.2	105.3	107.58	105.49	106.14	105.65	107.89	106.54	105.77	105.37	107.85	107.86	108.77	106.37	105.26	105.93	107.38	104.62	107.04	105.52	105.46	105.66	105.25	107.3	107.53	106.41	104.78
106.3	105.79	106.17	105.93	104.56	105.72	104.89	104.71	104.83	107.7	102.36	103.93	105.99	106.23	105.83	104.2	104.67	104.72	104.28	107.57	105.71	105.06	104.96	104.8	102.7	104.38	104.71	106.27	104.72	104.66	106.34	101.36	105.21	106.06	104.41	107.85	107.83	106.27	103.61	106.1	106.25	105.22	106.56	105.15	104.92	104.53	106.42	105.43	105.37	105.91
104.38	104.48	105.32	105.11	106.08	107.49	107.89	107.02	107.95	107.26	107.05	104.35	105.93	106.64	106.35	106.72	106.33	107.21	106.99	106.26	108.02	105.29	107.08	103.76	104.62	107.37	104.49	106.78	103.93	105.59	109.3	107.08	105.96	105.77	106.27	105.46	105.52	104.09	108.07	105.04	104.73	107.01	104.26	104.84	105.86	105.87	106.96	105.15	106.1	106.89
104.48	104.83	105.6	104.42	107.67	106.07	107	108.28	106.14	106.32	107.51	105.26	106.63	105.63	104.34	104.68	107.7	101.96	107.27	106.98	105.71	106.58	105.08	105.93	107.46	104.56	103.06	106.85	102.31	104.61	107.53	105.27	105.39	107.08	106.32	104.92	106.64	104.02	106.4	105.52	107.23	103.18	106.47	103.94	106.65	107.44	106.41	104.94	105.47	108.25
97.802	98.82	98.284	100.53	99.406	100.19	98.031	100.19	99.538	100.91	99.379	99.868	100.56	100.6	100.29	99.119	99.53	97.825	99.472	99.116	98.532	99.121	99.594	99.7	99.665	99.877	98.333	99.675	99.394	100.54	100.68	100.34	100.5	100.25	99.305	98.713	101.07	100.79	99.141	102.19	101.63	99.976	99.912	99.206	99.805	100.59	100.27	97.036	99.245	101.16
104.81	106.58	106.27	106.34	107.85	105.11	106.52	107.83	108.08	104.97	106.27	105.74	107.04	105.28	107.53	107.92	105.12	106.78	107.31	106.77	105.52	107.69	107.84	107.72	105.08	106.04	104.32	107.34	107.61	107.15	106.13	102.95	105.56	106.66	106.88	108.86	108.13	107.92	105.04	107	106.13	106.21	106	107.9	106.17	105.31	106.36	107.27	106.35	109.08
115.08	115.18	115.53	117.78	115.31	117.1	114.29	116.96	116.43	116.24	113.15	116.43	118.37	118.72	117.96	116.01	117.59	117.07	115.75	114.82	114.65	117.73	113.53	116.97	119.04	115.6	115.86	115.58	115.32	116.58	114.98	117.57	117.6	116.71	115.93	117.72	118.47	116.24	116.2	117.2	115.71	118	117.74	116.15	113.56	115.99	117.56	116.01	115.77	118.26
105.57	105.58	105.78	104.47	106.58	108.13	104.93	104.75	103.28	104.01	106.21	105.09	104.04	104.94	105.63	107.53	105.73	105.4	103.97	105.01	103.86	106.29	106	106.15	105.45	105.57	104.29	104.46	104.25	105.14	104.75	105.99	107.05	108.76	104.27	108.8	104.67	106.17	105.93	105.14	105.05	104.73	105.24	106.31	104.76	106.4	104.46	107.04	107.53	104.62
99.23	99.289	98.335	100.21	98.886	102.16	100.75	102.09	98.174	99.452	99.659	99.437	102.96	100.15	99.759	98.141	100.93	100.82	100.64	97.616	98.228	101.83	99.983	98.663	100.28	102.78	99.584	99.868	99.093	102.63	100.59	99.451	96.995	100.79	98.405	100.93	99.953	99.387	99.414	98.503	99.242	98.365	100.12	99.01	98.882	102.09	99.795	98.42	99.222	101.44
104.43	107.79	107.21	105.37	105.72	106.5	106.73	107.89	108.01	105.7	108.08	107.92	106.56	105.48	108.34	108.59	105.03	106.38	108.04	107.83	105.77	107.85	107.48	106.04	108.13	107.53	106.77	109.59	106.88	105.67	108.07	104.47	104.74	107.68	107.72	105.36	106.71	106.35	105.91	108.53	107.16	105.97	106.37	107.73	106.99	106.59	108.1	105.8	106.99	106.97
107.12	106.89	106.08	104.44	106.45	106.54	106.24	108.37	106.22	106.61	106.53	105.77	105.24	104.42	105.92	108.06	106.04	106.99	104.6	105.87	107.25	106.62	107	106.97	106.89	103.41	105.43	105.38	104.19	107.74	103.67	106.61	107.51	107.61	109.76	104.55	106.51	105.93	106.96	105.1	105.73	105.73	104.72	107.35	104.36	106.82	105.32	103.96	105.98	105.2
105.91	106.11	107.61	107.04	109.53	105.85	107.23	107.75	106.63	107.84	106.28	105.57	107.67	106.55	106.92	105.5	104.68	108.04	107.1	108.73	105.13	108	106.63	105.76	108.07	106.03	106.73	106.5	105.64	109.43	106.44	105.69	107.31	107.27	106.06	107.46	107.67	108.4	106.48	108.09	105.38	108.47	109.88	105.75	104.64	107.76	107.39	105.81	106.32	109.18
99.814	99.586	99.4	97.333	100.72	99.371	99.983	100.59	99.104	99.318	99.911	99.477	99.065	99.059	99.083	96.93	99.482	100.13	99.161	100.88	99.457	99.081	98.418	98.59	99.436	99.58	99.437	98.707	100.81	98.408	101.32	98.873	101.53	98.722	99.771	101.11	101.21	99.213	101.04	100.59	98.9	98.258	98.807	102.38	101.47	100.17	99.51	100.91	100.17	99.323
107.48	104.81	106.09	103.86	105.06	105.58	103.5	104.76	105.18	104.84	105.29	106.38	106.94	106.17	105.04	106.29	105.17	105.67	105.29	106.61	106.65	105.78	106.38	105.71	105.75	104.84	108.06	106.05	105.5	105.4	106.19	104.6	107.45	104.69	105.4	105.06	103.95	106.3	106.28	104.95	105.55	107.49	106	106.44	105.4	107.83	105.96	102.17	104.47	105.21
104.17	105.6	105.05	104.34	107.4	107.02	106.04	108.45	105.65	106.36	105.54	105.49	103.38	104.97	105.03	107.42	106.15	106.62	104.97	106.92	104.66	107.39	107.37	105.78	103.64	105.88	105.5	104.54	105.07	103.52	105.13	106.83	107.3	105.2	105.13	105.68	102.93	105.95	105.69	104.27	105.7	104.6	102.95	105.25	104.72	105.86	106.06	104.59	105.01	104.42
109.17	108.96	110.39	107.93	110.46	110.45	109.7	111.57	109.93	110.77	110.03	110.07	109.21	112.4	111.47	112.95	108.9	110.04	109.47	111.35	110.55	109.72	108.83	108.68	111.06	112.83	109.75	109.94	111.18	109.19	110.35	109.48	108.86	110.38	111.85	111	108.37	109.04	112.8	110.9	109.53	110.55	110.7	109.93	111.62	110.12	113.59	110.17	107.12	112.46
105.8	103.2	104.67	103.34	104.31	105.54	104.64	104.56	103.65	106.73	106.67	105.57	105.59	108.59	105.23	104.7	104.59	106.94	106.31	106.66	107.95	105.53	106.55	107.66	105.81	104.08	105.18	103.17	107.23	104.32	105.97	105.7	103.67	105.14	106.16	103.95	106.2	103.79	104.18	106.83	104.43	104.37	104.78	103.8	105.63	107.9	106.45	104.23	102.69	105.06
105.05	106.06	105.47	109.01	105.85	105.85	105.91	108.16	104.71	107.2	107.24	105.43	105.36	107.14	103.9	105.36	105.09	107.18	106.82	104.95	105.69	106.6	104.94	106.33	106.25	105.24	106.61	106.01	106.7	106.4	104.93	106.23	105.11	107.99	104.59	106.01	104.6	106.18	106.66	106.12	104.92	105.1	106.12	104.67	105.53	107.4	103.67	107.02	105.67	107.97
107.82	104.38	106.62	104.47	107.84	105.93	108.02	106.89	105.97	107.28	105.35	108.32	106.15	106.98	106.71	107.01	104.22	106.23	106.16	106.02	106.27	107.58	103.3	107.05	106	106.91	106.5	106.99	107.15	107.27	107.4	102.87	105.53	107.47	107.68	106.06	107.3	106.01	104.43	105.69	107.12	105.79	105.59	106.85	108.71	105.71	106.77	105.34	105.08	106.39
110.75	112.2	112.05	111	110.96	110.34	110.85	111.91	111.52	114.82	112.96	111.36	111.77	109.65	112.5	110.55	110.23	112.39	112.25	111.52	112.13	111.42	110.57	111.84	111.72	111.71	110.48	112.19	110.76	112.43	110.43	111.81	112.31	112.36	110.43	111.14	113.38	112.64	110.36	111.55	111.79	112.53	112.51	113.21	112.86	112.09	110.62	110.28	110.97	111.44
102.94	104.56	103.68	106.78	104.55	106.13	103.74	103.66	105.59	106.59	105.35	102.2	105.3	102.86	103.64	106.2	104.1	104.95	103.84	103.63	103.04	104.57	106.25	104.41	104.68	106.27	104.27	106.58	104.61	104.87	105.08	105.34	102.93	105.59	105.95	103.7	103.32	102.58	103.88	103.75	103.48	104.5	102.65	104.85	104.73	105.67	104.92	102.93	104.32	103.29
99.762	101.25	99.723	98.843	98.591	98.712	99.712	99.335	101.47	97.978	98.345	102.36	98.91	97.845	100.16	98.71	99.916	99.979	98.822	100.92	99.186	98.469	99.247	98.283	99.695	99.168	100.52	99.289	99.674	97.269	98.929	101.33	99.855	99.76	99.064	96.843	99.459	99.621	99.433	98.735	101.03	98.225	99.7	98.01	96.585	101.41	99.724	100.11	100.9	98.876
107	107.93	107.21	105.67	106.5	107.56	105.53	106.69	107.48	106.38	106.35	106.11	106.19	107.5	105.63	105.18	107.04	105.69	105.05	107.36	106.89	106.51	104.92	108.4	105.57	104.98	106.78	105.63	105.37	105.55	105.24	106.22	106.15	107.48	108.2	104.26	106.16	109.34	107.51	105.7	105.46	105.23	105.95	106.15	106.44	105.61	105.47	108	104.06	105.03
103.74	101.74	105.74	105.04	105.58	103.76	101.39	102.7	102.48	103.89	104.48	104.04	104.98	104.05	103.84	106.62	105.3	103.82	105.39	106.24	103.98	103.37	104.42	105.07	102.75	104.84	105.59	103.2	103.37	103.91	103.92	105.44	104.61	104.01	105.38	104.1	103.3	105.15	104.29	104.95	103.47	105.25	102.58	106.19	103.65	103.45	105.02	102.07	103.12	103.72
112.92	111.23	112.29	113.83	111.82	111.61	113.35	112.32	113.2	111.59	112.46	114.04	112.35	110.98	113.87	111.92	113.84	112.74	110.21	113.6	111.6	114.3	112.86	112.63	112	112.48	111.93	114.44	112.61	112.81	111.96	112.59	110.74	113.97	115.08	114.08	112.05	113.23	111.6	114.83	113.21	115.41	112.91	115.38	112.09	114.14	111.53	112.75	113.63	113.3
109.6	108.89	108.97	108.46	108.41	111.22	109.09	109.72	110.03	107.73	112.42	109.11	108.15	109.31	109.23	108.98	109.39	111.27	110.43	107.81	109.25	108.6	107.9	109.63	109.34	110.5	110.35	108.92	108.58	109.47	110.94	108.81	108.85	109.29	109.3	110.79	111.91	107.69	108.24	107.48	109.32	108.17	111.11	109.93	110.03	110.26	106.62	112.12	110.63	106.82
111.08	111.77	110.77	112.96	112.81	110.49	113.27	110.58	112.16	112.52	111.5	111.62	111.16	110.52	112.81	112.48	113.44	109.63	114.01	110.48	112.42	110.51	111.71	111.84	110.9	111	114.07	111.09	112.77	112.74	110.4	112.37	113.12	112.13	112.63	111.96	109.53	111.81	112.08	113.88	111.73	111.06	111.2	111.17	110.67	112.24	108.49	110.92	112.6	111.34
104.4	105.6	106.23	103.91	106.35	104.92	105.84	104.73	104.15	103.27	104.86	103.62	107.45	107.62	104.85	104.81	103.37	105.54	105.18	105.05	105.43	106.17	105.63	105.61	103.67	105.37	105.33	105.48	105.58	104.23	104.92	105.77	105.59	104.45	104.38	104.92	106.56	104.75	107.95	104.52	104.48	104.38	103.82	107.09	104.98	105.33	105.68	106.78	103.53	102.33
106.79	107.65	106.53	107.76	105.3	104.97	105.43	105.76	105.7	103.69	105.68	106.58	108.02	105.32	106.32	105.35	103.08	103.8	104.94	106.23	104.06	104.23	107.01	105.72	105.33	106.66	104.15	103.37	107.35	104.72	105.6	106.07	107.43	107.9	103.18	104.63	104.61	105.88	105.83	105.19	104.66	106.31	104.51	106.87	105.12	107.16	104.43	105.87	104.7	108.5
104.54	107.52	105.49	105.01	103.84	107.02	106.46	106.29	107.91	105.63	106.56	106.78	107	107.33	107.15	105.77	107.7	106.79	107.66	105.43	106.07	107.11	107.79	106.91	106.44	106.39	108.27	106.16	105.54	103.34	105.49	104.86	105.59	106.33	105.26	105.9	106.13	105.84	107.24	107.43	104.49	105.6	107.41	105.8	106.71	104.29	106.68	108.23	104.35	104.08
111.58	111.65	110.89	112.53	111.9	112.49	112.49	111.25	110.84	110.08	111.61	111.14	109.27	112.53	111.68	112.42	110.83	110.48	110.85	111.13	113.24	109.72	111.63	112.81	108.52	112.32	112.53	112.08	111.02	112.02	113.11	111.32	109.99	109.72	112.7	109.4	111.45	110.37	110.46	109.06	110.72	110.91	109.66	110.59	112.51	110.53	110	111.65	110.98	109.98
104.33	104.17	103.23	106.65	103.13	103.36	105.18	103.6	101.5	104.75	101.77	105.13	104.56	100.98	104.6	103.2	104.93	103.75	101.68	103.17	104.14	105.08	104.42	103.11	103.58	105.22	104.62	102.87	106.02	103.79	104.43	104.95	104.01	106.03	105.21	102.87	104.09	105.08	106.3	103	105.24	104.86	104.33	102	104.87	102.26	102.55	103.79	104.08	105.12
104.85	102.29	104.85	104.32	106.03	103.64	104.92	104.72	102.8	106.06	104.18	103	105.03	102.26	105.75	103.26	101.93	103.63	103.66	103.69	104.83	102.59	104.81	104.38	103.17	105.07	103.54	104.4	104.18	103.61	102.46	104.92	104.92	105.31	103.28	103.72	106.2	104.81	102.88	104.1	102.96	104.81	105.41	103.95	103.85	105.1	104.66	103.69	103.4	102.7
104.47	105.34	103.65	103.09	103.07	102.22	103.34	106.26	104.47	102.85	105.44	104.35	105.8	104.28	103.82	103.79	104.05	103.77	102.96	106.75	104.37	104.92	104.3	103.42	104.95	106.03	101.84	104.37	102.84	102.24	103.47	105.57	103.3	103.57	104.04	105.18	105.86	102.96	102.05	105.6	104.28	105.95	103.62	104.61	106.47	105.22	105.79	105.64	105.72	105.02
104.45	104.76	105.85	104.58	102.53	103.73	105.52	105.44	105.16	105.81	106.55	105.11	106.12	105.14	105.58	105.35	107.29	104.09	106.98	106.45	107.04	104.31	106.86	105.33	104.35	104.48	105.11	104.72	105.65	105.78	107.05	104.08	105.96	105.92	104.72	106.51	106.5	104.3	108.32	106.3	103.51	104.46	105.12	106.65	105.62	105.95	101.81	105.48	105.66	105.17
105.33	104.32	106.62	105.43	106.17	105.89	104.44	106.4	104.61	105.66	107.55	105.62	105.96	106.27	107.48	108.19	105.84	106.55	106.65	102.61	106.19	106.65	105.41	106.23	107.4	105.39	105.16	105.83	105.8	104.85	105.93	105.47	106.11	104.94	106.72	107.76	106.31	102.96	103.99	106.3	101.16	104.21	105.88	105.17	104.82	106.24	104.95	104.87	106.53	103.22
106.24	103.86	106.12	106.66	105.5	104.68	103.72	103.84	103.97	105.06	105.74	106.27	105.97	104.86	103.58	106.05	105.05	104.67	106.43	105.92	105.69	107.85	106.41	104.72	106.14	106.09	104.68	103.22	106.49	104.42	107.39	105.77	105.88	106.07	105.75	104.5	107.06	104.98	103.47	105.45	105.74	104.21	106.96	103.44	105.43	108.04	104.98	107.83	102	104.95
111	113.86	109.04	112.84	112.27	109.35	112.18	111.31	109.63	111.17	111.57	109.95	113.13	111.8	111.16	111.03	111.51	109.91	112.06	110.63	111.14	113.39	111.31	110.61	112.35	109.59	109.51	112.41	112.4	112.88	110.72	111.84	110.03	111.81	110.25	109.92	112.32	109.36	112.2	110.25	111.42	111.75	111.64	111.92	110.05	111.61	111.42	112.51	111.32	111.62
110.63	108.88	111.62	112.06	111.34	108.29	111.19	111.46	109.65	112.86	112.23	110.67	110.38	109.89	111.09	110.2	111.33	110.82	111.46	109.33	110.95	110.03	109.33	111.77	110.42	110.71	110.96	109.94	113.05	110.5	108.77	110.82	111.47	109.67	110.96	111.7	109.94	112.13	108	111.76	110.22	110	109.86	108.68	112.7	111.1	112.33	110.96	111.14	110.77
100.45	99.564	100.89	100.29	102.52	101.82	101.03	101.55	101.63	99.444	100.71	100.84	100.49	100.01	101.49	98.867	100.99	100.77	101.04	100.78	102.53	100.7	99.363	103.3	103.58	100.65	99.97	101.71	99.123	99.892	100.3	98.907	100.21	99.877	100.41	100.03	102.87	98.143	99.436	99.38	100.87	101.6	100.57	102.25	100.03	99.182	99.985	100.63	100.05	102.08
104.54	104.89	106.38	104.37	103.94	103.84	107.04	106	102.94	104.32	103.81	102.01	102.3	106.14	101.47	103.98	104.04	105.62	104.66	104.83	105.25	104.23	104.64	104.06	104.55	104.36	104.65	103.34	104.18	101.93	103.67	106.42	106.06	103.44	106.41	103.52	103.63	102.87	103.21	104.26	104.69	106.13	104.62	103.79	104.14	104.46	102.08	105.66	104.44	106.62
104.03	103.56	106.58	102.62	104.92	106.03	104.09	101.7	102.91	103.56	106.29	104.95	104.99	104.63	103.65	102.89	103.62	105.4	105.69	104.63	103.29	103.67	104.57	104.47	103.02	103.88	104.83	103.48	104.42	105.13	104.94	105.96	103.84	103.63	102.21	104.32	106.34	105.27	102.85	104.83	103.36	103.36	101.5	104.32	101.83	103.11	103.05	102.68	106.13	103.51
98.763	98.347	99.219	99.764	100.2	100.56	98.634	103	99.505	100.17	97.746	98.959	97.771	98.866	100.9	97.547	100.78	102.61	98.68	99.693	100.42	100.24	101.12	101.11	99.175	99.08	99.646	99.435	101.15	98.637	101.13	100.16	99.627	98.918	99.767	101	98.778	97.887	102.03	100.21	99.835	99.221	99.924	99.563	99.902	99.072	97.898	100.6	100.32	100.08
109.15	107.71	111.04	107.89	109.46	110.11	109.07	109.12	111.18	110.62	109.52	109.62	110.67	109.25	108.36	109.63	108.98	108.69	108.04	110.37	110.21	109.26	109.65	109.03	108.65	111.4	110.88	111.01	109.25	109.65	111.62	111.15	109.18	107.77	111.43	109.83	109.35	108.43	112.24	109.04	108.66	108.67	112.52	109.48	107.42	111.15	109.15	108.71	109.74	109.1
99.398	101.34	99.956	100.85	102.32	100.18	100.97	103.09	98.464	100.59	101.85	101.21	102.11	103.8	101.65	99.688	99.651	100.9	99.683	102.27	103.58	100.58	103.35	99.173	100.41	100.96	101.95	100.4	101.3	99.382	99.831	99.668	100.1	100.98	101.81	97.927	101.13	102.19	101.16	102.5	99.134	100.68	100.49	101.05	99.953	102.61	100.88	102.41	101.84	100.87
108.45	105.66	106.69	107.41	104	104.41	105.17	106.75	105.8	107.88	105.37	107.24	105.46	107.19	106.69	106.83	105.83	108.77	106.64	106.5	105.28	107.02	104.41	107.17	106.77	106.1	105.98	108.04	107.59	108.4	109.35	106.78	106.56	108.71	107.67	109.83	105	104.23	106.38	105.83	108.06	107.16	105.71	106.07	108.5	108.4	106.59	107.51	106.19	105.39
106.44	104.8	103.7	106.27	105.49	107.09	103.15	105.48	107.32	106.55	103.9	105.25	104.36	104.52	106.21	104.47	105.08	106.4	103.73	106.31	105.98	107.68	105.68	104.77	104.22	105.62	104.09	105.94	104.66	105.14	105.87	105.3	103.87	105.68	103.89	104.3	106.67	104.57	104.75	104.18	107.44	105.73	106.94	105.41	106.21	106.72	106.65	102.69	104.88	104.77
117.16	116.56	115.97	115.3	115.08	113.05	114.82	114.79	113.52	118.21	115.27	116.23	114.71	118.55	117.41	115.86	115.37	115.79	115.06	116.44	117.14	116.69	114.95	117.2	116.95	117.42	115.03	116.21	116	117.07	116.35	116.45	115.7	114.71	115.77	118.36	116.23	118.5	115.51	116.08	115.77	116.2	115.38	114.01	116.53	116.55	115.92	116.32	116	116.32
105.97	105.6	104.77	103.65	105.91	103.96	103.86	104.26	103.46	104.09	103.11	105.72	102.69	105.32	105.23	103.81	106.66	103	103.14	101.2	107.38	103.77	105.12	103.22	102.26	104.52	107.3	106.9	101.69	103.82	106.37	102.21	105.62	103.55	104.24	104.38	103.27	104.85	106.02	103.87	105.09	102.88	103.68	105.81	104.03	105.05	104.99	102.8	105.06	105.92
105.55	106.01	106.18	106.76	104.44	104.77	104.63	104.89	107.09	105.5	106.26	105.46	106.18	106.49	105.28	104.28	106.91	106.2	108.01	104.92	105.11	106.87	104.84	108.56	106	105.38	105.25	106.85	108	106.3	105.96	105.32	105.16	105.37	104.96	105.25	106.67	108.11	105.05	106.11	106.11	106.87	104.98	106.66	106.23	106.56	106.47	106.64	105.86	106.13
105.06	106.81	106.11	104.64	107.95	105.14	104.64	107.01	105.62	108.46	105.97	103.33	105.48	106.03	104.98	106	104.57	105.83	105.38	105.48	106.48	102.86	103.72	104.43	107.07	104.86	107.36	106.81	103.72	106.33	104.48	104.17	104.18	104.64	103.23	102.48	105.19	107.56	106.65	102.57	105.38	105.58	104.7	107.58	106.82	105.37	102.43	105.01	108.69	104.38
105.66	108.1	105.69	105.4	103.53	106.5	107.16	106.61	106.07	105.56	106.78	107.13	105.56	108.55	106.28	107.19	105.38	105.47	104.68	106.18	109.04	104.07	105.18	104.64	107.78	106.61	103.61	104.42	102.44	105.03	106.99	106.44	105.65	107.03	106.27	105.28	104.73	107.26	107.6	105.79	106.37	105.49	103.16	105.21	105.13	105.14	106.48	104.22	105.14	105.35
103.51	103.74	103.98	103.87	104.2	105.92	103.82	106.36	104.65	105.01	102.3	104.98	104.29	105.62	103.77	103	106.94	105.98	103.56	105.45	103.82	105.02	106.05	104.85	105.85	105.63	103.73	105.79	104.66	104.18	104.22	103.01	106.24	105.1	105.34	104.9	103.44	104.76	104.41	105.59	103.09	105.14	104.51	105.48	104.85	104.7	104.49	104.9	103.67	105.02
99.73	99.515	100.36	100.74	100.52	100.34	100.91	102.64	100.77	101.52	101.48	99.23	103.11	100.64	100.91	97.74	98.913	97.529	99.291	99.999	102.69	99.337	102.6	101.52	98.675	98.48	100.74	99.326	97.579	102.19	100.71	99.671	101.91	101.23	99.092	100.72	98.973	100.07	102.13	99.922	100.25	100.64	100.56	102.3	102.51	101.84	99.581	100.94	98.962	101.74
98.28	100.02	99.752	100.55	100.19	99.215	99.221	99.124	100.02	99.69	98.522	99.323	100.23	100.69	100.25	99.218	101.1	100.98	100.93	100.9	99.92	99.292	102.39	100.04	98.701	97.396	97.532	100.82	99.879	99.26	100.14	99.065	99.973	100.31	99.813	98.231	100.92	99.475	98.225	99.69	100.57	100.94	100.11	101.48	102.82	100.77	101.95	98.218	99.624	100.96
113.07	111.93	112.94	114.17	112.96	110.45	110.78	111.35	110.96	110.65	112.86	111.94	111.68	113.56	113.1	111.76	109.66	110.51	113.24	112.42	112.76	108.99	112.01	112.17	114.05	111.05	112.61	113.39	111.85	112.01	112.78	111.72	112.05	111.87	110.68	110.2	112.02	112.07	112.98	111.95	110.42	111.46	110.92	112.47	113.47	111.31	110.33	111.81	111.36	112.59
99.716	98.831	101.66	99.631	100.79	100.34	99.506	100.14	101.36	102.23	99.851	100.02	98.541	100.92	101.63	100.55	100.97	101.35	98.737	100.2	97.859	99.91	98.41	100.57	101.86	102.56	100.99	101.1	101.12	101.17	101.3	101.13	101.78	99.644	100.85	102.3	103.38	100.83	100.5	100.51	100.17	100.32	100.04	100.89	101.07	99.237	99.558	99.881	98.926	100.61
106.67	106.05	106.47	105.17	106.15	107.64	110.81	107.16	109.31	104.24	104.73	106.86	108.6	104.92	107.04	107.44	107.78	106.56	105.79	106.32	105.87	107.96	108.05	106.43	107.64	107.22	107.44	107.47	106.56	105.89	105.59	107.82	107.3	107.09	106.6	105.11	109.96	106.29	105.46	107.41	107.13	105.04	105.7	106.03	108.27	107.17	107.66	105.95	109.12	109.22
107.12	107.57	106.04	106.84	106.37	106.2	107.96	107.48	108.77	106.78	108.51	107.32	106.67	107.49	107.84	107.23	105.56	104.91	106.92	107.93	106.56	107.23	105.72	107.21	108.63	105.87	108.39	106.26	107.55	103.6	106.55	110.05	105.99	107.47	106.72	104.82	106.49	106.48	106.04	105.89	105.86	105.03	107.58	107.77	107.7	112.21	106.91	105.32	107.01	108.21
110.47	109.36	110.08	112.47	111.34	109.78	111.85	109.59	110.18	109.21	110.2	109.99	110.7	111.8	111.35	111.74	112.47	110.12	110.42	109.39	112.38	110.24	112.64	110.47	110.15	110.74	110.77	111.36	109.43	112.57	110.74	111.43	110.53	108.65	111.09	112.49	111.17	111.48	112.87	109.38	110.51	108.76	110.98	111.18	109.48	109.84	110.48	110.91	110.65	111.15
103.89	103.89	102.94	103.43	103.25	101.56	107	101.92	104.32	105.64	103.93	102.33	102.44	104.61	104.17	102.54	103.31	102.25	104.21	103.84	105.33	103.72	101.83	102.44	105.55	105.41	103.08	103.92	103.65	105.75	107.73	100.94	105.64	103.88	101.48	104.06	107.94	102.28	103.72	102.25	105.41	104.92	105.88	103.34	105.07	103.7	105.03	101.86	105.26	104.3
108.19	105.81	106.5	106.02	106.4	105.25	105.86	106.01	106.29	108.42	105.01	106.34	106.91	106.01	108.25	108.24	107.3	106.29	107.61	106.44	105.03	107.4	108.62	103.71	104.89	104.5	107.48	107.49	107.69	107.38	105.73	106.74	106.37	104.13	105.99	106.81	105.88	106.79	104.87	106.95	106.68	105.83	107.83	105.28	107.01	105.73	105.9	107.27	106.76	106.07
105.28	106.76	105.3	105.27	105.66	104.82	103.89	104.05	105.7	104.34	105.2	106.03	105.93	104.46	105.14	105.01	107.77	106.43	106.97	104.26	106.08	107.02	106.58	106.58	105.27	105	106.05	106.83	107.34	103.24	106.45	107.55	104.85	105.69	106.1	107.5	106.14	107.52	107.32	105.87	103.76	103.58	104.32	105.48	108.1	106.3	105.28	106.12	107.57	104.89
111.4	112.01	112.17	112.95	111.5	113.05	111.46	112.87	111.43	112.34	113.23	112.31	111.51	112.92	112.99	110.84	112.11	110.72	112.31	112.32	111.78	111.15	112.21	112.65	109.38	111.95	110.96	113.27	110.81	110.63	111.45	113.29	113.01	109.86	112.56	111.41	112.35	111.51	113.12	109.64	113.18	112.54	113.43	113.68	113.06	113.55	111.78	111.55	110.25	110.91
112.22	109.15	111.75	109.33	112.96	110.23	110.26	111.07	110.19	110.48	112.64	109.1	112.01	111.36	110.12	112.88	111.85	113.15	108.41	111.05	112.39	113.13	109.76	110.18	111.44	111.91	111.25	112.19	113.85	112.85	112.14	113.09	108.95	111.39	111.36	111.3	110.79	112.38	112.34	111.51	110.6	112.38	111.65	113.07	112.88	111.82	109.87	111.23	110.06	111.83
104.82	104.74	104.5	105	107.57	103.27	105.85	103.36	105.55	107.22	103.78	104.66	103.86	103.52	103.82	104.28	104.09	104.63	103.23	104.24	105.09	103.78	104.21	104.84	106.54	103.56	104.64	107.02	102.56	103.07	104.31	105.51	106.05	106.95	103.92	106.47	104.24	105.19	106.48	102.98	105.18	106.12	104.39	106.82	104.46	101.61	105.45	103.98	105.29	104.11
112.23	110.34	110.15	112.61	108.68	113.25	110.21	111.05	112.55	109.84	110	112.17	113.19	108.19	110.57	110.08	110.64	109.58	107.52	109.23	110.26	110.42	109.51	111.38	109.42	111.25	108.93	108.75	108.86	110.35	109.51	111.29	110.59	110.85	109.99	108.05	109.65	110.33	110.61	109.49	108.92	112.41	112.13	111.48	107.37	112.29	110.77	107.69	111.85	108.76
119.23	116.91	116.39	118.33	119.32	118.43	118.34	117.17	117.23	117.54	120.07	117.99	118.69	114.82	116.13	118	117.35	117.37	116.19	118.28	115.32	118.12	118.04	117.5	116.52	118.33	118.12	118.87	118.2	118.68	116.8	118.65	116.25	117.23	117.37	118.88	119.3	115.67	119.16	119.48	115.49	117.18	118.22	117.41	118.35	120.82	118.12	118.16	118.2	117.14
104.79	106.55	105.19	106.51	104.53	106.31	106.14	104.98	106.2	106.14	108.37	107.7	105.75	104.64	107.02	105.55	106.56	105.12	105.13	107.01	106.93	106.44	104.13	102.93	105.67	107.66	107.45	104.78	107.67	105.93	106.97	104.36	106.29	106.45	105.39	106.89	108.17	107.48	105.74	104.32	107.35	107.9	106.3	104.37	108.4	104.83	105.63	103.67	104.19	106.36
106.11	104.84	106.14	107.1	107.36	105.19	105.23	105.15	106.76	104.97	107.02	107.02	106.85	105.98	106.42	106.3	105.09	105.7	105.58	103.07	103.6	106.13	105.98	105.01	104.94	106.92	106.09	107	105.19	107.17	106.41	105.79	106.24	105.92	106.86	108.13	105.93	106.26	106.13	108.6	105.09	103.79	105.78	106.07	104.47	105.1	105.18	106.76	106.32	104.91
104.51	105.76	104.38	105.61	107.59	106.31	104.49	105.76	104.74	104.67	104.3	106.62	105.66	104.99	106.02	105.22	105.47	107.63	103.59	107.06	106.22	106.18	107	104.81	106.18	106.5	104.74	106.17	104.55	104.27	107.02	106.73	106.61	105.76	106.02	106.98	104.88	106.28	107.17	107.39	107.86	105.66	103.93	106.47	104.69	104.6	105.68	107.9	104.72	105.51
111.54	111.11	112.62	111.64	112.22	112.81	109.47	110.67	109.98	110.85	110.74	112.62	110.07	112.39	112.28	110.91	114.07	111.02	110.69	111.64	110.02	110.85	111.17	113.57	110.22	109.86	112.01	110.68	110.78	110.64	108.87	111.96	108.38	110.15	111.64	111.09	109.85	109.73	111.93	108.4	111.51	111.94	110.32	111.89	111.89	112.26	110.6	111.53	111.38	112.42
113.31	110.8	110.38	110.92	110.92	111.84	112.53	111.98	109.61	113.86	110.84	111.34	111.97	111.82	107.91	108.75	110.18	111.37	112.18	111.81	111.86	110.66	112.18	109.74	111.83	111.89	111.02	111.47	110.04	111.94	111.09	112.39	110.04	111.14	110.27	110.98	110.65	111.38	109.1	110.31	109.62	111.84	111	111.47	110.4	110.58	112.2	110.67	108.72	111.17
105.05	105	105.36	106.01	106.9	102.51	104.31	103.23	102.9	104.34	103.46	103.52	104.16	104.41	105.32	105.83	103	102.26	103.28	104.05	104.61	103.99	105.59	101.29	103.86	102.86	103.15	104.4	104.95	102.52	105.36	103.24	102.39	104.29	103.89	105.14	106.72	102.4	104.59	105.14	106.8	104.64	103.07	104.01	103.18	104.98	101.57	103.82	104.89	105.4
98.867	99.824	100.11	101.1	99.87	98.882	99.785	98.216	100.89	99.452	98.41	99.005	99.73	98.823	99.218	97.942	100.73	98.931	99.809	100.09	97.933	98.087	99.175	102.12	98.192	99.942	99.284	101.13	99.005	99.587	100.4	100.06	99.619	101.85	101.18	100.46	101.64	98.23	98.133	100.16	98.029	97.989	99.065	99.212	100.02	99.639	101.12	101.59	98.807	99.715
105.17	108.09	106.62	106.02	106.93	105.62	106.06	107.89	106.54	105.81	108.46	106.23	106.78	107.19	105.97	105.54	108.11	107.41	106.99	105.29	105.37	107.36	105.43	107.11	107.6	106.05	108.02	105.29	108.16	107.02	105.84	108.49	108.27	105.78	105.81	104.37	107.51	109.6	107.98	106.57	104.7	107.46	105.81	104.5	106.45	106	106.82	105.45	108.36	106.69
109.97	112.32	110.4	112.27	108.96	113.26	109.81	108.41	111.49	108.64	112.11	110.61	111.33	110.32	113.12	108.31	109.82	110.24	112.7	111.83	111.54	113.03	110.43	112.12	110.99	112.63	111.49	113.4	109.27	113.57	112.11	108.68	109.57	110.97	111.17	110.61	111.8	112.72	111.94	110.17	113.97	112.16	111.53	111.55	110	111.89	112.37	111.45	111.5	111.66
104.96	105	105.09	104.32	105.65	105.72	104.74	104.48	106.25	106.05	106.11	105.28	105.43	105.8	106.89	105.09	108.08	106.44	103.47	105.91	105.24	106.43	104.86	105.56	105.29	104.5	106.22	105.22	105.95	105.58	105.13	105.08	105.03	101.91	103.42	103.06	104.4	106.01	104.57	106.02	106.2	105.72	106.77	105.64	107.45	107.07	107.58	104.51	106.78	103.99
98.549	102.64	101.84	100.82	101.07	99.463	98.399	98.317	97.705	98.87	99.06	100.88	99.974	101.33	100.49	99.308	98.346	99.533	99.401	101.37	99.858	99.241	98.813	98.994	100.75	98.944	102.59	100.2	99.177	99.276	100.21	98.581	101.31	100.51	99.961	101.09	102.37	98.609	98.115	99.584	98.965	100.38	101.44	97.698	98.116	101.38	99.289	102.41	100.32	101.15
105.42	105.14	105.62	104.47	106.65	105.92	105.17	105.76	108.02	104.68	105.01	105.76	104.28	105.69	105.12	106.19	105.2	105.18	109.44	105.17	107.22	106.33	103.52	103.97	105.91	108.75	105.82	106.26	106.21	102.51	106.98	104.64	106.82	104.44	104.67	103.63	104.75	104.9	103.05	107.25	105.3	103.76	107.53	107.62	103.04	104.1	106.01	106.81	106.46	106.07
104.64	102.52	105.72	103.83	103.06	102.71	103.83	103.27	104.11	105.16	105.67	102.7	104.03	101.8	105.61	102.72	101.4	103.15	104.96	105.85	105.04	103.62	105.04	103.79	107.01	104.23	102.71	105.11	103.73	100.44	103.5	103.46	103.73	104.15	102.9	103.26	104.33	106.12	102.39	104.72	104.17	105.88	103.75	103.8	105.76	102.23	104.62	104.44	103.05	103.81
99.89	100.4	98.587	101.11	101.45	97.425	99.944	100.33	101.07	98.247	100.35	99.544	103.43	97.965	100.55	98.558	100.74	99.843	100.23	100.01	100.33	101.32	100.07	98.272	97.667	100.74	99.65	100.97	100.66	98.849	98.801	99.61	100.48	102.72	100.67	100.35	98.504	99.838	99.44	100.13	98.837	99.786	99.876	99.819	98.81	98.848	98.462	100.71	96.771	100.87
111.65	113.23	110.41	112.78	110.1	114.5	112.79	114.4	113.05	112.05	112.44	114.21	114.18	113.42	112.86	109.61	111.93	113.07	111.17	112.28	116.41	114.03	114.75	110.81	112.71	114.18	112.49	112.31	113.35	116.85	112.6	112.76	112.02	111.16	113.4	114.04	112.3	112.4	112.51	113.61	110.3	110.61	114.23	113.78	114.63	110.99	110.37	113.19	110.7	113.59
104.7	105.32	107.07	106.9	105.39	104.87	105.42	105.69	107.09	106.69	106.71	106.13	106.52	105.97	103.3	106.84	104.25	103.62	104.28	104.73	105.03	107.88	103.18	103.62	103.63	103.86	105.33	108.67	105.3	104.5	106.41	106.91	105.77	106.35	107.18	106.32	106.22	104.48	103.55	104.47	105.93	103.95	105.47	104.93	105.74	107.22	105.87	104.98	105.7	106.02
104.72	107.79	106.12	105.73	102.65	105.1	107.25	106.52	105.74	105.2	106.32	107.92	109.24	106.37	107.21	106.05	107	105.6	106.15	107.28	104.47	106.42	105.9	104.29	106.77	104.67	106.76	105.68	104.27	106.46	105.73	105.05	106.09	103.5	104.35	104.79	107.31	104.89	107.35	106	105.4	105.77	104.18	106.76	106.23	108.13	107.55	104.88	105.97	108.46
105.74	105.26	106.7	107.05	104.48	106.4	105.27	109.99	104.02	106.96	107.35	106.71	107.15	106.86	104.8	105.24	106.75	104.34	102.64	104.88	105.43	106.89	106.19	102.77	105.48	104.97	104.61	105.84	104.41	106.15	106.92	103.63	104.53	105.24	106.65	105.39	104.23	106.34	105.76	106.35	105.04	104.85	106.36	105.6	107	105.61	106.75	106.84	106.64	104.91
110.41	111.37	112.88	111.67	113.06	112.96	110.8	111	111.66	111.22	112.64	112.55	112.96	111.94	109.31	109.53	111.79	111.28	110.71	111.59	111.41	110.88	109.42	110.43	113.35	111.02	111.29	111.13	110.16	109.49	113.08	111.16	111.34	111.3	110.68	111.72	110.93	110.37	111	113.27	111.28	113.06	107.89	114.1	110.78	107.82	109.67	110.72	112.53	111.02
106.79	106.57	107.88	107.64	106.34	106.78	106.83	107.09	104.11	108.87	107.17	108.26	106.29	110.1	108.64	107.27	106.84	106.46	104.89	108.92	105.02	106.68	108.75	107.04	106.17	108.31	107.09	104.19	107.56	105.87	108.73	107.05	107.51	106.51	107.56	105.15	106.66	106.36	106.65	106.01	106.14	104.28	106.61	107.74	105.12	106.68	108.38	106.64	106.83	106.71
105.9	106.45	104.37	105.57	104.4	105.94	106.88	106.21	104.13	103.84	107.18	106.7	106.07	104.1	103.91	104.27	105.61	101.83	105.85	103.95	107.36	105.94	107.19	104.68	106.87	105.64	105.53	105.47	105.15	106.26	107.05	104.32	105.44	107.94	106.02	106.84	105.05	105.37	106.26	105.49	105.89	105.19	106.08	105.67	105.59	106.4	105.28	104.46	106.41	104.21
109.52	110.64	110.99	110.23	110.44	108.67	110.93	109.33	110.62	109.51	107.96	108.57	108.7	111.59	109.52	108.39	109.01	110.19	108.93	111.07	108.23	108.65	111.7	109.11	109.55	109.88	110.32	112.02	110.63	111.83	109.33	108.72	109.55	108.91	110.46	107.59	111.83	110.2	111.99	107.52	111.21	109.45	107.35	110.14	110.44	108.92	111.41	111.13	110.68	109.19
99.174	101.04	101.41	98.65	99.189	99.773	98.83	100.91	98.125	101.26	100.64	98.802	101.76	97.845	99.231	98.58	100.55	100.36	100.15	101.57	99.406	102.58	100.41	101.75	103.03	102.2	100.84	100.61	98.099	99.423	97.427	101.23	100.88	101.02	101.2	100.97	98.88	100.06	99.524	100.24	99.559	98.449	98.439	100.82	99.278	100.03	100.35	98.614	98.512	99.508
105.32	105.43	104.25	104.73	104.95	106.47	103.07	105.74	107.03	105.23	106.62	106.18	106.04	106.94	106.64	105.22	104.93	105.6	104.19	105.09	104.21	106	104.45	103.89	106.44	104.68	105.71	106.58	104.12	105.01	105.57	105.63	106.23	106.43	108.57	107.04	107.4	106.28	104.49	104.69	104.98	103.7	105.46	105.11	104.62	106.74	106.88	106.88	105.33	107.84
101.32	102.9	100.23	102.25	99.945	101.19	101.94	101.56	101.83	101.04	101.48	100.42	96.79	100.47	98.642	100.31	101.19	100.85	98.899	100.7	101.38	102.95	99.162	100.69	101.07	98.82	101.28	101.69	101.25	100.43	101.38	100.91	100.15	99.342	101.67	99.589	101.44	99.66	102.3	101.75	102.13	97.582	99.72	102.74	101.08	99.972	100.25	100.49	101.21	100.16
99.926	98.641	101.39	101.59	101.51	99.968	100.17	100.53	102.55	101.81	100.47	99.753	96.748	99.798	100.53	100.68	98.579	99.285	100.35	101.55	99.167	100.84	101.89	96.779	98.427	101.05	101.5	100.15	99.867	98.968	101.47	99.219	98.114	100.74	98.876	98.973	98.149	100.77	101.15	100.14	100.03	97.745	99.444	98.071	101.09	98.869	99.493	99.882	99.103	100.76
105	104.33	107.41	107.17	106.91	106.4	106.92	104.68	105.56	106.99	107.27	106.98	105.34	104.06	104.21	105.95	105.75	107.8	106.82	104.02	105.77	104.76	104.46	106.7	108.37	106.53	105.97	106.18	105.4	104.18	105.83	105.8	107.26	104.91	105.21	105.17	104.73	105.4	103.45	106.25	104.92	105.51	106.47	106.32	105.17	106.22	106.91	103.87	103.87	106.28
106.5	106.62	108.58	107.28	107.19	105.78	108.26	106.67	105.32	108.26	107.15	106.3	106.69	106.43	105.92	108.75	107.43	104.55	105.56	104.89	108.56	105.38	107.33	103.97	107.14	106.07	106.87	103.84	108.18	104.8	107.14	105.22	107.06	106.31	107.08	106.49	107.03	109.69	104.17	108.42	105.09	105.15	105.3	105.7	105.35	106.79	107.54	105.24	107.88	104.48
103.76	103.1	104.31	102.48	105.48	102.07	105.23	101.58	103.83	105.8	104.17	106.71	103.82	104.08	108.35	100.67	104.15	105.15	102.08	104.45	104.28	104.28	101.46	103.65	103.81	104.02	101.52	103.86	104.48	105.3	105.41	106.35	104.56	106.41	105.36	106.5	101.73	104.45	104.09	105.22	104.59	104.3	103.9	103.32	106.69	103.72	104.85	104.94	100.5	103.88
103.38	104.43	103.53	105.19	102.62	104.01	106.04	102.79	105.48	103.23	104.51	103.8	105.37	101.57	106.47	103.68	104.78	105.73	104.9	105.61	104.36	103.03	104.51	105.66	105.36	102.14	102.62	104.2	103.2	106.68	103.7	104.04	103.77	102.17	104.82	102.61	104.43	106.33	102.42	101.83	105.43	106.32	104.12	102.09	103.22	105.22	104.61	104.7	106.1	103.82
100.51	99.365	100.07	100.7	100.8	103.01	99.966	101.16	100.02	100.02	101.37	101.24	100.61	101.76	101.12	98.612	102.7	101.66	100.66	102.28	98.459	100.6	101.02	99.904	99.346	99.06	101.74	99.179	101.35	99.728	99.785	99.956	101.44	99.389	101.2	100.72	98.73	103.28	101.69	102.2	101.05	100.6	98.984	102.5	101.07	102.74	101.27	100.83	101.93	99.98
105.94	105.05	104.44	106.48	103.96	104.19	105.46	104.19	102.8	105.63	105.47	104.57	103.54	104.75	108.16	105.83	105.85	103.75	105.57	105.29	105.12	105.2	104.38	102.51	105.9	104.41	106.4	106.38	104.36	107.48	104.58	103.95	105.04	105.25	105.29	105.85	104.16	104.82	103.58	106.51	105.54	105.61	105.15	104.26	106.75	106.14	104.45	104.32	103.02	104.66
105.61	104.84	104.21	103.61	105.18	105.17	106.6	104.36	104.46	105.42	107.16	105.12	107.83	107.58	106.4	103.2	105.66	106.27	104.73	104.26	104.54	106.02	105.74	106.32	105.4	106.04	104.34	103.39	106.46	104.03	105.51	103.85	105.92	104.28	106.36	107.35	106.18	105.24	107.09	105.28	105.48	105.65	104.71	105.75	103.57	108.19	101.16	105.68	104.18	105.63
110.5	113.53	109.29	110.04	111.47	109.37	111.22	110.58	111.01	109.41	111.47	110.79	110.97	110.93	112.42	110.11	110.82	112.84	111.22	109.11	109.69	114.14	110.82	111.07	110.47	111.55	109.97	111.65	111.31	110.52	109.74	112.29	110.65	113.11	109.73	110.55	111.35	111.25	112.28	110.92	110.62	110.6	112.4	109.79	110.26	110.14	108.82	112.43	112.37	110.7
104.13	104.82	107.92	106.1	105.13	106.97	102.87	102.57	107.45	107.3	103.87	102.59	105.58	103.42	104.52	105.17	103.84	106.16	105.98	105	105.31	104.84	106.57	104.07	104.88	106.09	102.39	104.56	105.25	105.79	105.59	107.15	105.29	104.5	105.83	104.17	104	104.85	107.92	106.27	105.24	106.28	106.03	104.74	105.31	105.02	108.34	105.49	104.77	102.79
109.54	112.15	110.47	113.23	111.35	111.9	111.71	111.49	111.88	113.1	110.71	109.6	110.87	110.65	111.75	109.1	108.44	111.46	112.16	111.18	110.55	114.03	109.15	111.45	111.68	112.05	111.53	109.21	110.36	112.49	110.88	112.98	111.15	108.72	111.42	111.97	109.43	112.67	112.03	110.34	110.88	111.65	110.44	109.9	110.55	111.13	108.46	113.25	112.61	109.86
110.73	110.01	113.05	108.73	112.45	110.9	111.28	110.8	111.61	109.31	111.87	112.53	111.65	111.71	111.66	108.48	112.51	110.05	112.18	109.41	109.48	112.26	111.65	110.82	112.44	111.96	111.98	111.6	110.36	110.8	109.11	110.65	112.77	113.12	110.05	111.16	112.63	109.45	111.62	113.44	109.71	111.67	111.43	109.16	110.28	111.33	110.98	111.27	110.48	111.35
118.42	118.94	118.1	120.4	117.17	118.99	117.82	116.8	117.43	118.83	116.64	118.34	119.75	119.2	117.12	117.33	115.77	116.22	115.6	118.75	118.54	120.78	117.15	116.68	116.5	115.67	117.6	118.21	116.82	117.52	116.67	116.09	120.46	116.08	115.75	118.49	117.04	117.57	118.2	117.18	115.43	117.93	116.07	115.43	118.54	117.31	118.52	118.49	117.73	118.47
108.94	109.61	112.57	109.73	113.11	109.96	109.77	112.28	110.61	110.26	113.12	112.23	111.39	109.62	110.21	112.03	111.12	110.39	113.56	110.71	111.27	112.28	111.5	110.79	110.18	111.03	111.29	112.16	110.75	110.28	110.79	111.16	112.52	110.64	111.94	113.41	108.83	110.45	112.48	111.75	112.89	112.27	109.11	113.74	114.32	108.45	110.28	113.62	111.23	110.96
104.44	103.19	106.16	104.49	106.23	106.06	102.67	103.76	103.58	101.96	103.26	105.28	106.01	104.81	105.52	102.43	106.26	105.29	105.64	103.03	103.58	103.98	103.89	106.11	105.4	105.15	106.18	104.95	103.59	103.76	104.47	102.65	102.47	104.84	104.09	105.73	107.31	103.54	104.73	105.9	105.49	106.36	104.39	103.66	104.78	105.2	103.74	104.34	102.81	106.93
104.92	107.12	107.93	105.95	104.06	107.06	106.08	108.29	105.07	104.11	106.19	105.75	105.79	104.02	104.53	106.47	103.9	106.23	105.59	106.45	106.34	106.57	104.04	106.11	106.63	106.75	104.19	105.5	106.21	107.69	104.99	105.89	106.12	105	103.77	105.7	105.05	105.6	106.37	106.76	106.72	104.3	105.82	107.24	106.19	108.35	106.25	106.59	107.41	105.33
107.54	103.65	105.59	107.96	106.36	104.2	103.6	106.58	105.24	107.45	107.35	109.76	103.79	107.22	105.97	105.01	106.52	105.2	105.22	107.47	105.47	105.63	106.52	107.68	106.2	106.74	106.28	105.86	106.42	106.73	106.25	106.37	105.37	105.19	107.74	106.6	105.42	105.96	106.95	107.24	106.34	106.98	106.25	107.44	105.07	107.31	106.06	106.07	105.44	106.41
106.86	104.24	107.5	105.01	104.45	106.68	105.24	106.89	105.11	106.1	105.74	104.64	103.97	107.08	109.29	106.71	107.37	104.47	103.6	105.86	106.66	104.52	106.23	104.08	107.24	106.2	107.61	103.82	106.51	106.13	104.1	105.64	107.24	108.07	105.88	106.06	106.08	107.17	105.49	105.29	106.83	107.22	102.68	105.09	107.3	105.38	102.77	107.06	107.24	106.28
116.08	116.64	115.58	117.25	116.86	114.12	115.08	115.52	115.9	116.61	116.12	117.28	118.38	114.47	117.94	116.76	113.67	114.34	117.63	116.64	115.13	114.36	117.18	114.96	115.45	115.07	117.3	115.51	113.62	115.29	118.07	114.95	114.15	118.15	116.58	114.53	117.3	116.23	115.54	116.9	115.54	113.38	114.82	114.99	115.94	116.78	114.25	117.24	117.74	115.37
106.87	107.03	104.46	107.68	106.63	103.8	105.19	103.75	105.45	106.24	104.52	103.76	103.92	101.85	106.63	105.53	107.92	102.94	107.14	103.64	105.8	105.28	105.89	105.62	106.18	103.38	105.72	104.77	106.69	107.31	106.8	106.15	104.71	106.26	104.2	106.72	106.39	108.21	104.69	103.17	106.46	104.01	104.55	105.05	107.56	105.87	105.16	105.23	102.87	105.06
105.31	105.77	104.74	106.66	105.92	103.48	105.85	106.81	103.55	106.37	105.77	105.07	106.24	106.36	108.78	105.49	106.32	103.59	104.23	103.38	102.99	105.52	106.72	105.75	107.24	108.15	106.64	105.23	105.98	106.2	104.31	105.89	104.06	105.79	107.09	106.21	106.2	107.54	104.4	105.89	105.21	105.11	104.39	106.41	104.99	102.7	105.64	103.97	104.28	104.27
113.36	111.26	110.15	111.35	110.13	113.77	111.41	110.16	111.78	108.72	110.95	109.7	110.89	111.07	111.3	109.86	113.42	112.66	112.07	111.88	109.59	111.37	112.87	109.09	110.28	108.43	111.16	112.15	111.39	112.55	111.92	110.38	110.66	109.97	111.47	112.05	107.24	111.19	111.83	111.27	110.79	113.25	109.49	112.61	110.57	109.8	111.56	112.27	111.53	110.48
106.47	104.4	104.25	104.65	107.13	108.47	108.09	103.82	105.21	107.05	106.74	105.65	106.14	107.83	106.22	105.86	107.46	105.17	107.32	110.51	105.92	109.04	106.04	108.5	107.42	105.23	105.28	106.26	105.68	107.46	107.41	106.94	106.09	105.15	107.29	107.08	107.31	105.64	105.42	106.04	103.67	109.42	107.21	107.61	106.62	106.06	108.17	105.38	107.29	105.97
111.8	111.32	110.81	113.46	111.44	112	112.62	111.02	112.14	112.26	111.72	112.06	113.14	111.73	111.91	112.57	113.83	112.5	110.69	110.98	111.01	112.59	111.3	111.01	112.27	110.78	111.28	111.68	112.04	112.81	114.8	112.17	113.19	111.49	115.23	111.26	112.76	110.76	111.04	112.43	111.61	110.24	111.5	112.35	110.76	110.74	111.45	112.24	112.28	114.96
101.5	101.68	101.03	99.232	99.745	101.93	98.238	101.38	99.244	97.383	100.69	99.948	100.24	100.77	100.5	100.61	98.044	101.26	101.5	99.519	97.588	101.91	101.48	99.283	100.1	99.707	99.485	98.719	99.22	99.209	101.68	100.79	100.11	98.596	101.7	97.68	100.78	101.03	99.357	99.174	101.09	101.45	99.427	101.59	101.7	98.911	100.57	99.639	100.17	102.2
109.45	105.61	108.67	104.23	107.91	104.82	106.82	108.35	107.25	105.87	105.87	107.47	104.36	110.01	105.04	107.19	105.2	106.42	108.15	104.52	107.4	104.67	106.03	105.43	106.81	106.49	106.72	105.77	106.39	104.65	108.13	106.81	108	105.06	106.63	105.36	108.64	104.41	106.97	103.69	106.08	105.37	110.49	106.85	106.26	106.3	106.72	107.95	106.43	106.26
106.25	105.79	105.42	104.88	105.21	104.09	107.98	108.11	105.73	104.92	105.56	105.63	106.08	106.84	106.37	104.7	104.83	106.02	105.75	103.91	105.6	104.91	104.95	104.74	107.99	105.86	106.12	105.13	106.15	104.53	104.05	105.61	105.73	105.07	104.07	104.03	102.36	107.08	109.79	105.87	103.74	105.11	106.64	104.74	107.02	105.85	105.41	105.42	105.65	107.32
117.57	116.75	120.26	118.06	116.66	118.81	116.97	116.4	118.25	119.83	118.14	118.08	117.78	114.41	117.51	120.81	115.87	117.1	118.78	118.01	115.7	118.9	116.17	117.53	118.55	118.92	117.2	120.42	117.78	116.84	116.94	118.89	119.83	119.3	117.76	118.04	114.87	114.79	115.56	117.93	117.49	117.14	116.53	118.58	116.29	117.89	117.06	116.32	116.93	119.31
118.43	118.13	118.2	118.04	117.01	116.25	118.47	120.28	117.93	117.21	116.73	117.04	116.96	115.54	117	115.61	115.91	118.15	115.76	117.62	115.99	116.47	118.08	117.49	116.02	117.13	118.56	118.68	118.3	121.94	117.6	119.23	115.8	117.52	117.29	117.52	117.39	117.17	117.45	117.72	117.68	116.06	116	119.42	115.98	119.98	118.94	119.95	118.04	116.05
103.94	106.61	104.72	104.72	104.26	104.13	104.93	103.84	105.91	105.78	105.05	105.17	105.66	103.93	104.53	104.76	104.2	106.29	104.74	105.99	103.36	104.76	104.53	104.41	104.82	107.53	106.08	102.8	104.35	103.46	104.25	106.23	105.86	103.73	104.05	104.72	103.76	104.91	103.28	105.16	105.05	105.56	105.44	104.53	105.55	102.95	105.78	104.62	104.07	103.37
113.26	112.31	113.08	113.08	114.09	111.36	114.53	114.31	112.74	113.44	112.14	113.56	111.19	111.84	113.23	112.05	113.03	112.47	111.32	111.7	111.62	112.42	110.83	111.21	111.21	113.76	114.34	112	113.04	116.55	112.17	111.92	112.35	112.38	111.84	112.58	112.69	113.77	112.08	112.34	113.78	113.9	113.13	112.16	113.87	110.83	115.43	111.26	113.88	113.47
106.74	106.28	107.74	106.32	106.29	107.97	104.22	105.63	103.79	108.68	105.84	110.22	105.47	106.34	107.83	106.78	105.16	105.95	106.8	105.87	107.45	105.75	106.04	108.33	105.92	105.37	106.4	107.07	106.99	105.1	106.73	109.84	107.55	105.9	106.3	107.02	106.2	105.89	105.63	107.49	106.89	106.59	106.8	104.12	104	106.31	106.34	106.92	106.81	108.19
98.64	98.08	102.38	101.17	98.233	100.95	98.85	99.214	97.077	100.83	96.973	100.48	99.601	98.181	103.18	101.55	100.23	99.78	100.52	100.2	100.41	102.86	100.8	102	96.524	101.75	101.09	101.32	100.5	98.015	100.64	99.523	98.305	100.77	101.08	99.581	100.68	101.18	98.714	99.394	100.38	97.255	100.22	98.491	98.929	99.846	98.031	101.2	99.131	99.612
119.31	119.83	117.36	119.48	116.12	118.19	116.12	117.62	114.75	120.47	118.61	115.59	114.99	117.12	117.4	117.88	117.39	117.19	117.93	118.12	116.22	118.91	116.69	117.75	116.85	118.26	117.93	116.94	117.22	119.12	117.39	118.45	116.67	118.84	116.61	117.5	116.28	118.7	116.99	119.27	117.54	117.97	116.99	117.61	116.76	118.63	117.99	116.86	118.15	117.13
106.23	104.05	105.93	106.5	106.55	105.47	106.53	105.29	104.83	106.12	105.4	106.51	104.31	105.17	106.58	103.48	103.87	103.2	107.18	106.42	107.42	106.6	103.55	105.14	103.6	104.7	108.25	103.97	103.16	104.04	104.6	104.88	105.43	105.74	108.17	103.91	104.89	103.23	104.59	105.57	103.79	102	103.52	105.04	104.54	104.72	106.97	104.83	102.34	106.41
107.55	106.99	106.21	106.33	106.45	107.87	108.2	109.07	108.6	107.69	104.64	106.99	105.19	105.52	105.53	107.02	105.91	106.77	106.79	105.22	105.64	106.43	106.31	105.44	106.12	108.64	105.32	106.45	104.52	106.33	106.07	110.44	105.35	107.25	107.19	106.3	104.57	105.13	107.18	105.41	105.79	104.5	105.76	106.17	108.03	108.94	105.41	106.65	105.21	103.28
108.25	106.63	106.77	107.87	106.03	107.36	106.78	105.48	104.69	105.21	105.94	105.77	109.54	109.12	107.69	105.97	105.47	109.12	107.03	106.65	106.98	106.38	106.82	107.1	105.84	108.3	106.85	106.18	106.13	106.8	106.91	104.62	105.55	109.79	107.04	106.87	105.61	106.75	107.78	106.26	108.07	106.49	107.09	109.97	109.79	105.59	105.58	108.24	107.03	106.96
101.32	101.41	101.57	101.83	101.01	100.99	99.267	99.532	100.53	100.18	102.53	103.01	100.91	100.29	101.29	101.46	102.68	100.87	100.74	102.24	102.32	104.02	99.791	101.75	99.129	99.214	100.58	101.54	100.3	101.44	102.13	100.03	101.96	101.9	100.53	100.47	99.008	99.818	99.382	101.42	101.98	100.91	100.36	100.72	100.18	102.92	99.699	102.52	100.87	100.95
109.39	107.11	104.66	105.31	107.84	105.15	106.68	108.24	107	107.23	108.72	107.43	104.85	105.73	105.55	105.77	106.13	105.76	103.92	106.11	108.05	105.64	104.98	105.98	106.33	106.4	106.14	107.89	104.86	106.29	107.19	107.38	107.29	106.73	106.66	105	107.55	104.56	107.62	105.68	107.93	108.71	108.1	108.41	104.7	105.49	105.38	106.71	107.81	106.36
113.58	111.29	112.72	112.75	110.89	116.04	112.9	111.75	111.47	113.5	116.44	113.5	110.56	114.86	113.13	111.69	112.98	112.26	114.99	112.09	112.23	114.31	112.33	111.82	114.57	112.83	112.53	113.6	113.43	112.94	114.35	111.23	115.16	111.72	113.74	114.91	113.35	113.78	112.26	112.3	113.27	110.49	112.47	114.67	112.87	112.25	113.55	112.49	111.65	114.02
108.03	105.58	106.57	106.39	107	106.69	106.22	106.4	105.6	106.02	104.23	106.67	106.79	107.08	105.5	107.74	106.41	106.8	104.6	105.65	106.75	106.2	103.63	105.26	109.09	107.59	108.21	105.02	107.86	105.23	106.47	105.24	108.02	108.32	106.68	104.9	105.13	106.22	105.27	104.12	104.3	108.09	105.85	106.85	106.94	107.26	109.18	106.03	105.92	108.11
105.14	105.63	105.88	104.29	103.91	104.67	103.47	107.31	105.38	103.2	103.6	105.67	104.75	105.19	104.36	104.32	105.55	103.01	104.51	104.79	102.98	104.47	101.95	106.5	105.93	106.04	104.51	103.86	105.34	103.98	104.29	103.77	106.69	103.79	106.13	104.75	103.79	105.4	103.83	103.09	103.49	102.38	105.19	103.9	102.57	104.18	103.54	103.89	105.7	107.27
106.74	107.63	107.16	105.51	107.21	106.59	104.97	105.7	107.15	105.63	106.17	105.28	108.75	107.96	107.22	107.29	106.94	105.55	108.02	106.67	108.43	105.24	107.99	106.96	104.13	106.7	108.56	107.8	108.1	106.03	106.5	105.33	106.35	107.09	108.69	104.65	106.79	106.8	107.37	108.45	106.97	106.02	107.6	107.56	107.42	107.82	106.23	109.01	108.13	106.35
97.396	100.83	99.568	100.79	99.763	99.941	99.723	100.35	102.96	98.859	101.12	99.301	97.824	100.49	98.959	101.2	102	100.13	99.968	99.008	98.211	98.17	99.336	98.853	100.28	99.138	100.78	98.579	100.85	99	99.397	99.004	100.45	100.86	98.73	99.466	99.832	100.91	100.86	99.806	98.149	100.02	98.423	101.3	100.75	102.88	98.629	98.155	96.927	100.09
105.13	104.05	104.94	104.57	104.19	103.22	106.07	103.21	106.28	105.3	104.91	104.25	106.4	102.37	102.97	105.65	105.78	104.05	104.16	106.57	104.1	102.58	103.77	103.93	102.8	105.31	104.38	104.97	105.28	104.32	103.31	103.29	103.8	103.5	106.26	104.95	105.74	104.86	105	105.93	104.42	103.59	104.01	105.66	105.4	103.7	106.03	103.94	106.57	104.3
110.26	111.14	111.72	112.82	112.38	112.48	112.56	112.49	112.6	113.13	113.24	114.3	113.98	113.39	110.98	113.42	110.44	112.34	110.64	114.36	111.23	111.08	112.25	112.95	112.24	111.79	111.7	111.1	110.7	110.09	112.13	111.01	112.8	113.13	112.89	113.15	111.4	112.1	112.47	113.32	114.05	113.25	112.38	110.35	114.01	113.5	112.72	112.39	110.71	112.05
111.27	109.09	110.46	110.91	112.78	112.91	111.35	111.24	110.63	109.17	111.39	113.04	112.43	113.47	111.22	113.67	112.08	111.85	111.36	110.07	108.95	110.82	111.71	110.6	109.54	112.87	109.15	110.51	111.31	110.88	110.22	110.56	112.89	111.91	111.14	112.03	110.92	114.26	110.77	112.44	110.37	109.7	112.77	110.98	113.81	110.12	112.79	110.79	108.75	114.4
106.7	107.09	105.57	103.6	104.65	104.81	107.21	106.67	106.39	107.68	103.84	107.41	104.49	106.68	106.58	106.51	108.4	103.3	104.76	106.83	107.47	107.31	106.11	105.2	105.74	107.01	106.77	104.15	104.78	103.09	105.98	105.73	106.31	107.04	105.97	106.3	106.73	105.26	106.47	104.06	106.44	104.37	105.4	105.74	105.41	104.85	104.56	105.02	105.46	107.12
106.69	105.77	104.96	104.98	107.19	107.68	107.96	104.52	110.33	108.65	106.73	107.37	109.83	106.21	105.79	110	107.92	106.92	104.76	109.41	108.44	106.12	106.75	105.66	105.74	108.05	108	107.33	106.39	108.32	104.96	105.32	108.97	107.35	104.54	105.96	105.93	106.44	107.37	106.43	105.75	107.29	105.07	106.99	106.29	106.11	106.52	104.65	106.52	106.38
106.79	107.09	106.02	105.04	105.92	104.9	106.09	103.31	104.71	103.84	105.56	107.19	105.24	107.55	104.57	107.23	106.57	103.39	105.04	104.9	104.37	106.13	105.99	107.12	106.7	104.89	105.33	104.54	104.89	103.3	105.22	104.62	107.41	107.17	106.01	104.38	105.82	105.87	105.64	106.75	104.13	106.67	106.41	106.19	104.81	104.11	106.03	105.04	106.99	104.17
112.36	112.4	112.31	112.32	113.25	109.25	112.86	110.67	112.38	111.27	113.22	111.16	110.5	110.96	110.8	111.5	112.01	111.58	113.09	112.53	114.13	114.22	111.98	111.02	110.93	112.06	113.66	111.68	114.28	112.01	111.18	111.15	113.08	111.18	110.79	114.64	112.65	111.51	112.88	113.06	112.55	111.79	110.6	113.97	110.51	111.62	110.92	110.65	111.38	108
102.38	101.92	101.74	100.66	102.17	101.36	101.44	101.23	98.619	99.926	100.91	98.918	103.1	102.13	97.923	102.56	97.424	101.25	101.58	99.528	101.13	103.46	100.42	100.5	99.02	101.02	99.912	101.79	99.948	100.69	97.673	100.41	102.28	102.75	101.3	99.111	100.99	99.525	101.75	99.708	100.24	99.394	101.43	98.546	101.71	100.34	101.48	100.95	100.66	100.07
103.05	106.42	106.45	102.12	104.33	106.9	105.77	104.38	102.22	105.07	106.61	106.35	107.6	107.12	105.18	108.15	104.75	105.48	104.64	104.32	106.97	106.17	105.69	105.06	108.2	103.63	108.65	107.21	106.09	105.93	105.72	106.18	105.78	105.32	107	107.58	106.36	106.49	104.49	103.68	106.08	104.6	105.11	107.53	106.64	105.36	106.3	106.58	107.21	105.44
100.46	100.1	100.84	98.202	100.49	100.78	101.75	101.67	101	98.968	97.808	99.222	100.62	98.433	98.787	102.46	100.59	99.402	101.04	98.135	101.54	98.796	99.743	101.78	99.626	100.9	100.68	101.43	100.59	100.7	98.208	99.947	100.86	100.52	99.511	102.69	101.15	99.89	99.754	101.16	101.54	98.823	99.494	100.88	101.45	99.994	100.31	98.794	98.614	100.87
105.81	106.57	108.27	107.73	106.61	105.06	106.83	103.99	104.52	105.72	105.99	105.96	104.9	106.33	106.58	105.54	105.38	105.75	107.56	107.26	107.61	105.2	105.67	105.2	106.07	106.88	106.55	106.1	104.57	107.28	106.19	104.98	106.85	105.75	106.38	105.87	104.83	107.46	108.06	107.41	106.49	107.07	106.87	105.93	107.01	108.72	107.33	107.86	105.44	105.87
105.85	105.53	106.04	105.08	104.47	103.58	103.91	106.8	104.52	103.81	104.35	104.28	105.15	104.29	101.55	105.53	104.22	104.1	103.1	105.05	104.26	104.78	106.85	103.87	104.72	104.21	104.59	105.09	105.83	105.84	105.7	104.11	105.26	104.9	104.44	107.49	105.68	103.23	105.93	106.13	105	105.53	105.08	104.15	104.44	106.14	106.28	103.74	106.67	105.09
99.992	98.605	103.18	100.46	100.92	101.03	97.607	100.68	101.37	100.45	99.459	99.797	97.742	98.547	100.44	98.963	97.641	99.353	98.039	100.77	97.321	97.047	101.47	102.46	99.457	100.3	99.29	100.2	98.353	99.617	99.642	100.67	99.732	99.713	99.102	100.98	100.86	97.817	99.387	100.67	100.56	97.302	99.469	99.559	98.899	98.6	99.439	101.85	99.306	99.299
99.377	100.45	99.853	99.82	101.51	100.21	99.155	101.68	98.672	101.39	97.988	97.759	97.374	99.381	100.46	101.52	99.885	99.816	98.156	98.497	99.836	100.61	99.421	99.557	97.437	103.08	99.374	101.03	101.32	99.481	97.424	101.41	98.708	101.69	98.345	99.103	98.226	101.45	101.76	99.669	101.12	99.61	99.189	99.446	99.337	98.742	97.809	99.733	102.56	98.981
106.13	106.23	104.97	104.96	106.84	104.02	104.81	105.82	107.18	105.63	105.86	108.06	105.72	105.88	105.54	104.39	106.95	106.32	106.63	106.37	105.55	106.48	103.03	104.73	106.7	106.21	106.12	106.95	105.05	105.32	107.88	104.47	106.3	107.47	105.88	106.53	105.97	105.95	106.18	105.15	105.53	107.53	105.16	105.09	107.9	104.97	104.84	107.08	103.3	107.47
111.66	110.79	111.08	112.97	109.28	111.57	110.74	111.16	111.99	111.49	111.02	114.16	109.97	108.76	111.5	111.17	110.18	110.59	110.44	109.59	110.43	112.8	110.35	112.5	111.1	112.07	110.58	112	108.83	111.09	111.66	110.98	111.71	111.85	111.2	110.44	110.74	110.37	111.47	110.69	110.66	113.41	111.42	112.24	110.57	112.54	111.39	110.99	112.77	108.68
107.81	105.73	108.33	106.43	107.24	105.91	106.94	105.84	107.02	106.95	105.15	107.06	105.34	105.64	107.01	108.71	107.19	108.02	107.76	107.17	107.84	106.95	107.12	108.14	107.47	107.77	106.16	106.02	106.46	106.39	104.67	106.85	106.66	107.29	105.78	106.25	108.42	106.65	104.85	105.78	106.21	107.06	105.21	103.1	108.77	105.35	107.04	107.2	104.84	105.55
105.81	107.54	104.78	106.68	105.63	107.76	107.24	109.29	106.6	106.86	107.54	107.79	108.34	107.79	109.08	103.97	107.76	106.89	109.35	105.39	105.88	104.96	106.35	105.03	107.17	108.25	105.83	105.48	106.42	107.58	105.98	104.68	105.2	106.51	104.56	103.86	106.06	107.49	106.7	106.63	107.65	107.6	108.29	107.39	106.54	108.84	107.21	109.54	107.81	107.69
99.287	103.82	101.13	99.007	101.53	99.526	99.811	100.25	101.65	100.22	102.82	102.24	100.42	100.87	99.505	99.727	100.76	99.113	99.819	99.747	99.149	99.63	98.682	100.4	102.94	102.04	100.05	102.35	102.1	98.776	101.15	101.02	99.638	99.783	98.789	100.73	100.12	104.52	101.54	99.664	102.81	99.635	101.74	99.327	100.15	101.96	99.697	99.398	102.78	102.58
103.51	107.14	104.86	106.15	106.93	106.41	107.58	105.1	105.6	104.32	104.58	104.8	107.19	106.04	107.42	107.01	105.32	105.54	105.37	107.81	106.51	105.77	105.44	106.06	105.51	104.91	104.86	102.9	103.94	104.3	105.43	105.72	106.34	105.2	104.67	105.66	106.35	106.08	105.88	105.65	105.23	105.42	104.88	106.4	107.75	104.64	105.5	107.89	106.22	106.6
104.37	105.35	106.4	106.56	106.61	103.35	105.57	104.86	105.81	106.93	103.74	103.97	106.01	104.75	105.76	101.43	106.42	106	105.11	104.84	103.44	105.8	106.55	103.09	103.62	105.68	103.86	105.96	103.87	105.76	104.66	104.13	103.08	104.24	105.63	106.77	107.87	104.69	106.19	104.72	105.28	104.3	105.3	104.52	106.54	105.91	105.6	105.79	106.84	103.72
108.53	107.29	108.08	106.65	105.12	107.44	106.27	106.68	107.44	106.83	105.61	105.48	107.23	105.74	107.22	104.34	106.97	107.18	104.05	104.62	106.99	107.17	107.98	105.47	109.36	105.4	104.71	105.31	105.89	107.94	106.32	103.84	104.88	105.04	107.08	106.61	105.16	104.29	102.38	106.97	106.03	108.67	105.68	103.92	105.55	106.19	107.97	106.7	106.94	107.52
105.47	106.7	106.11	108.43	105.45	107.16	107.44	106.8	105.74	105.42	105	106.11	107.57	109.09	106.5	103.65	106.43	106.91	106.11	106.74	104.83	107.22	106.65	107.88	104.28	106.07	108.12	105.77	106.37	105.28	107.66	107.28	106.43	107.42	108.23	106.71	105.92	105.24	107.9	107.42	106.44	106.44	106.83	107.14	107.37	103.22	105.99	105.74	105.38	106.54
104.09	108.93	107.77	104.84	109.16	106.23	104.7	105.93	104.84	107.89	107.76	106.31	105.45	105.73	106.53	104.78	104.96	104.11	105.12	104.98	107.08	104.14	105.79	107.28	106.76	105.06	108.31	105.32	104.65	105.52	107.07	105.91	104.93	103.42	105.39	106.42	105.95	106.34	104.79	104.9	107.29	105.73	107.39	107.6	104.78	106.38	105.54	103.4	105.96	104.16
106.74	104.38	104.29	106.72	106.78	104.85	108.05	104.65	106.77	108.66	103.37	105.24	106.73	105.12	108.13	105.23	106.57	105.77	105.73	107.29	106.44	104.12	105.92	108.21	107.59	106.26	105.94	107.55	107.99	103.44	106.18	106.83	106.28	107.55	106.29	106.07	105.81	104.89	107.23	104.67	108	107.9	106.7	104.15	106.83	106.46	107.03	105.7	107.04	106.08
108.66	108.78	104.97	107.26	106.03	106.04	106.9	104.6	108.64	103.85	106.45	107.19	105.99	107.15	107.37	107.04	106.47	106.05	107.36	103.46	106.53	105.02	104.41	103.95	106.39	104.96	106.28	108.18	106.14	105.04	105.84	105.9	104.22	107	105.41	105.38	104.41	107.33	106.86	103.43	105.5	108.31	107.62	104.52	108.41	106.25	107.01	104.89	106.16	107.09
107.31	105.31	106.13	106.11	105.83	105.38	107.3	103	104.7	103.69	104.77	105.77	105.68	104.15	106.66	105.02	107.27	105.12	107.68	106.97	104.38	106.68	104.78	104.38	106.67	103.06	104.51	105.92	104.28	105.73	106.2	106.01	107.66	105.39	107.72	105.98	106.53	105.07	106.18	105.71	102.9	105.34	105.97	103.03	106.36	105.15	104.35	104.21	107.48	104.43
107.15	107.04	105.3	108.21	108.69	105.55	105.62	108.34	105.64	105.12	106.04	105.57	108.83	104.79	108.19	106.99	106.76	105.1	109.41	108.32	106.06	107.69	107.82	105.6	106.48	105.41	108.72	108.17	109.58	107.89	105.21	109.67	106.52	106.94	106.91	108.66	108.32	107.79	106.4	105.58	106.67	107.77	106.19	106.88	107.83	108.73	108.02	106.56	108.68	103.97
105.58	107.21	107.08	105.57	105.53	107.66	104.57	105.03	104.5	104.66	108.07	107.2	109.1	105.62	107.13	107.8	107.3	105.38	105.2	105.35	106.2	105.96	104.88	106.37	104.67	105.21	106.43	108.4	106.47	107.42	106.58	107.94	107.25	105.11	107.43	104.4	105.02	107.88	103.97	105.52	104.45	105.4	106.26	105.53	107.21	106.81	106.32	105.11	105.79	106.19
104.29	106.54	107.83	107.75	105.69	106.91	104.95	107.23	107.02	107.4	104.52	106.01	105.53	104.8	104.99	105.9	106.82	105.35	104.99	104.83	106.44	105.87	104.79	105.36	103.88	106.22	107.93	107.14	107.01	106.6	107.19	104.78	104.78	106.48	105.04	105.94	104.42	106.41	104.75	104.51	104.28	105.25	107.59	107.47	106.62	104.98	105.83	106.45	105.24	106.75
103.55	105.86	105.62	103.67	102.96	104.38	105.91	104.74	105.77	104.33	103.81	103.27	104.38	104.29	105.12	104.38	102.67	102.49	103.02	103.04	104.02	103.58	104.88	104.21	103.99	103.28	105.1	105.58	104.84	104.57	104.46	105.35	102.11	102.73	103.99	106.21	103.57	105.06	101.71	104.22	103.71	104.09	103.16	103.46	102.97	105.08	105.03	105.54	103.24	104.13
103.84	101.81	104.75	106.75	105.22	104.7	103.76	105.17	104.34	104.59	106.49	103.82	107.22	104.32	105.09	104.37	105.35	103.22	105.83	104.19	105.17	104.01	107.15	103.97	103.41	105.99	105.53	104.91	103.35	103.11	104.95	104.68	103.45	105.71	104.84	102.71	106.39	104.98	104.96	104.03	105.98	106.04	104.93	105.17	103.49	106.87	101.79	105.69	106.51	104.51
112.35	110.61	111.33	111.83	115.04	112.44	113.96	113.24	111.26	112.07	110.69	112.8	111.23	111.1	109.68	113.64	111.37	113.32	112.23	108.84	111.21	112.59	111.36	114.32	109.4	111.19	112.47	111.08	110.78	110.22	112.06	113.35	110.77	111.22	109.8	110.33	112.72	111.1	109.06	110.37	110.63	111.48	109.99	112.25	110.55	112.23	114.02	110.55	110.46	110.52
110.5	112.1	111.21	111.62	109.31	112.32	111.33	109.84	110.95	112.68	113.15	111.66	112.42	111.95	111.8	112.4	109.83	111.11	108.07	111.54	112.71	110.29	112.62	110.78	112.77	111.85	110.52	110.44	108.23	111.39	110.04	114.34	110.96	111.73	111.64	111.76	109.31	110.19	111.69	111.37	109.98	109.55	111.28	109.35	110.57	112.46	112.58	110.89	112.44	109.49
99.008	98.869	100.04	101.4	99.75	101.14	102.07	99.705	100.55	99.452	100.34	101.43	99.9	98.682	100.11	100.78	100.84	99.867	101.03	101.47	98.796	100.06	100.17	97.375	100.03	100.45	101.13	98.245	100.56	98.606	101.44	103.06	101.61	99.71	100.23	100.05	100.3	98.836	98.336	100.77	96.372	100.06	100.98	100.49	101.77	100.56	99.883	99.519	99.248	99.322
113.66	111.39	113.44	113.77	113.89	111.55	112.32	112.83	112.93	112.23	112.46	113.88	116.43	112.47	113.17	112.13	113.1	113.45	113.45	111.83	113.06	112.64	113.02	113.14	113.64	111.33	111.67	113.15	112.02	112.94	113.39	113.32	111.51	114.17	111.2	111.85	111.56	111.41	112.88	109.73	114.07	112.57	111.5	110.21	112.23	114.51	112.69	111.99	112.22	111.62
111.77	110.6	109.81	112.85	110.66	113.19	111.72	109.74	109.92	108.24	113.03	110.92	112.39	112.66	112.94	110.39	112.7	112.84	111.48	112.93	111.04	110.42	111.44	111.18	110.37	109.28	110.65	108.98	110.6	111.85	111.39	109.77	113.64	110.96	110.63	110.61	111.24	109.06	109.74	110.85	111.52	112.59	108.43	111.43	112.41	110.31	111.05	109.94	113.31	110.27
109.33	112.15	109.65	110.2	110.32	111.61	110.61	111.16	111.89	111.05	111.88	109.73	111.12	109.17	109.29	108.44	108.2	111.17	107.93	109.02	110.02	111.15	108.83	110.62	108.87	109.46	109.42	111.29	107.3	111.37	110.7	110.1	109.53	109.94	109.92	110.1	109.74	109.76	112.05	110.92	111.36	112.95	110.14	109.53	109.94	110.29	109.6	110.48	109.23	110.09
104.73	103.23	103.07	103.94	104.01	102.85	102.83	102.42	104.12	103.85	103.25	102.67	105.17	103.35	103.96	105.14	103.47	103.68	103.98	103.3	103.61	105.17	103.54	105.77	104.6	105.1	104.9	105.32	105.97	103.07	105.8	104.65	102.45	105.71	103.12	105.17	104.79	105.12	102.36	105.52	103.91	103.34	104.48	106.38	105.52	104.72	104.84	105.54	101.79	104.97
113.16	109.56	110.47	110.26	110.16	107.16	110.73	110.94	109.78	111.22	111.16	113.01	109.69	110.1	109.62	110.85	110.61	112.03	109.73	110.94	110.17	109.59	111.32	110.34	110.78	108.49	111.12	112.35	108.62	109.81	109.55	110.62	110.63	108.73	110.08	111.35	110.76	108.67	110.97	110.42	110.92	110	112.27	108.46	111.88	110.24	110.75	109.01	109.44	111.39
112.26	112.18	113.15	114.52	111.83	111.55	110.52	110.67	111.42	110.76	111.35	113.76	111.93	110.73	109.39	114.08	112.39	112.89	110.38	110.63	113.16	109.9	110.95	112.35	111.1	111.76	114.81	109.51	113.62	111.22	113.83	110.4	113.39	112.33	111.56	111.11	112.69	112	112.3	114.58	112.36	111.23	113.91	113.37	111.02	108.09	113.43	110.99	114.78	112.83
108.73	109.79	110.81	109.36	109.47	107.73	110.23	109.77	108.58	109.63	110.12	107.76	110.41	111	110.17	111.78	110.52	107.94	111.73	109.32	112.19	109.06	107.98	110.87	109.83	108.39	110.66	110.14	108.87	111.49	109.92	110.35	109.13	111.79	110.58	109.44	109.67	108.13	111.71	109.25	109.75	110.09	106.69	111.79	111.9	108.55	108.67	108.55	109.83	111.26
109.09	112.96	111.08	113.8	111.96	109.32	111.43	112.06	111.86	114.83	113.68	111.79	110.28	111.12	111.19	111.98	110.67	110.62	112.02	110.75	111.95	113.18	112.45	111.31	111.22	111.2	111.37	111.6	112.35	110.75	112.36	111.8	111.61	113.52	112.72	109.86	112.18	107.58	111.68	109.7	111.73	113.28	112.67	111.36	114.16	112.7	111.15	111.97	110.61	111.61
117.62	117.72	117.24	119.33	117.98	118.36	117.5	120.31	117.98	118.08	117.42	117.64	115.1	116.79	116.58	115.47	115.74	118.56	118.09	115.51	117.58	116.86	115.35	115.97	114.36	121.24	117.87	118.38	117.67	118.15	115.8	118.77	116.76	117.49	119.03	117.21	119.19	117.37	117.85	116.77	116.78	117.64	117.1	115.82	116.27	118.06	117.57	119.79	117.86	116.43
118.08	116.41	118.75	120.01	119.97	116.73	118.37	116.53	115.83	115.86	116.94	116.62	117.37	117.44	116.65	117.06	117.26	116.38	117.32	118.79	119.76	117.79	114.74	119.28	116.22	116.16	119.18	119.43	117.28	117.89	119.03	117.89	118.14	116.74	118.17	117.9	118.74	114.75	119.96	119.64	116.84	116.51	118.06	120.1	115.58	116.37	115	120.96	116.55	117.92
99.439	101.27	102.09	98.527	103.54	97.524	98.93	98.975	98.044	99.868	98.877	101.99	99.377	100.75	100.6	98.865	100.25	100.62	99.69	99.206	100.79	100.21	98.755	102.87	98.296	100.89	97.575	99.817	99.455	99.36	99.42	98.188	99.982	98.347	97.445	100.59	99.734	99.934	100.31	99.163	100.25	98.687	100.98	100.41	99.269	99.665	100.32	99.483	101.31	99.119
104.48	106.93	107.34	106.3	106.34	104.26	104.16	106.35	105.12	107.24	105.94	104.7	106.9	103.65	104.29	107.02	106.05	106.83	103.89	105.85	106.92	108.5	106.43	105.28	107.22	106.13	103.76	104.32	104.31	105.73	106.12	105.62	105.53	103.56	105.65	103.69	106.45	107.93	106.86	104.28	106.1	103.9	104.46	106.02	106.12	104.63	107.03	105	105.85	103.98
106.48	106.82	103.15	105.06	106.27	108.32	107.44	104.47	105.99	107.13	105.04	105.54	107.78	106.82	105.71	106.5	104.6	105.3	106.98	108.14	105.28	104.38	106.34	103.49	106.97	104.19	103.49	109	107.81	105.19	107.5	105.31	104.79	106.14	104.97	105.29	107.58	106.73	104.64	107.32	107.11	106.09	107.36	104.3	104.22	106.13	105.97	105.09	107.76	106.86
104.54	107.05	104.39	104.35	104.34	105.82	108.23	104.05	105.6	106.83	103.33	105.98	105.59	106.02	104.82	104.46	105.93	106.46	105.08	107.78	105.52	102.46	106.53	106.01	105.11	106.06	106.3	105.09	105.57	105.95	104.71	105.19	104.84	106.43	106.38	105.99	105.03	104.15	101.9	105.18	106.15	106.31	105.86	107.41	107.01	103.44	106.45	106.94	105.58	104.79
108.12	107.17	106.8	108.07	106.6	104.25	105.87	106.44	105.79	106.06	104.92	104.85	106.48	107.35	106.78	105	107.67	106.65	105.29	106.32	104.64	104.61	105.65	106.07	107.9	105.47	104.74	102.45	106.95	105.01	105.13	107.38	105.95	105.24	107.86	104.92	107.49	105.2	106.48	105.64	105.8	106.4	107.29	106.34	105.35	104.98	106.64	107.79	104.64	106.79
103.66	105.45	106.46	106.74	106.7	105.82	106.15	106.94	106.79	107.15	104.91	105.62	105.74	105.6	106.65	109.28	106.91	103.17	107.13	107.08	107.5	106.51	105.35	106.34	106.96	105.29	106.48	104.15	106.11	106.28	103.54	106.22	106.05	106.16	102.92	105.8	105.02	105.54	105.08	104.72	107.9	108.35	105.78	105.77	104.99	105.76	107.16	106.38	105.25	106.87
112.4	113.32	111.35	110.62	112.06	110.85	113.96	112.27	113.83	109.83	111.44	111.94	112.85	113.94	112.65	112.33	111.99	113	112.31	111.84	114.1	112.68	112.47	112.12	112.64	112.1	112.81	112.3	112.97	113.85	111.76	113.98	112.97	111.93	111.99	111.07	113.8	110.76	113.24	111.16	110.92	112.74	113.3	113.31	111.61	112.73	111.54	110.3	111.38	111.81
101.17	101.28	101.12	98.215	99.848	100.61	101.34	100.51	100.75	100.35	101.03	101.58	102.21	101.58	99.241	100.82	100.97	101.31	100.43	101.26	96.757	100.22	99.659	101.52	102.89	99.895	99.049	101.56	100.9	101.33	100.58	100.17	99.627	98.541	99.415	99.996	98.78	101.42	100.41	101.11	99.128	100.77	100.61	100.72	101.3	100.87	102.49	100.27	101.34	101.22
107.29	106.02	104.55	106.92	107.58	110.33	107.38	106.87	107.56	106.13	111.07	108.28	106.7	108.54	105.82	108.1	105.1	106.43	106.71	109	108.18	104.58	108.23	105.44	105.25	106.59	105.03	107.88	106.86	104.01	107.83	105.15	109.07	106.33	106.48	108.22	105.07	109.37	106.47	104.8	105.7	107.76	104.44	103.36	107.19	104.71	106.74	106.62	106.36	106.8
104.83	106.91	105.58	105.45	105.81	105.15	105.88	103.96	103.93	104.15	106.78	105.35	102.42	107.99	104.46	109.15	105.77	107.47	104.32	107.25	106.37	105.44	106.6	107.03	106.03	102.82	107.01	104.73	106	107.42	107.89	107.53	102.35	105.46	106.72	106.17	105.54	107.08	106.16	106.19	107.08	106.76	104.95	103.99	107.32	105.69	105.27	107.07	104.75	107.37
107.02	106.69	107.09	105.33	105.82	106.57	107.81	104.08	104.95	105.75	104.79	105.9	106.31	105.45	106.13	105.75	105.39	107.67	105.67	105.24	105.34	105.52	106.45	105.22	105.98	105.96	106.22	106.48	106.87	106.07	105.36	104.48	106.01	105.44	103.22	105.65	106.73	108.94	104.39	103.6	105.76	106.26	105.52	105.77	108.38	105.3	105.1	104.12	106.86	105.29
106.62	104.01	103.54	102.74	106.22	104.78	105.66	103.98	105.48	103.96	104.77	104.89	103.97	105.43	107.78	106.87	104.68	105.04	106.07	104.2	105.36	104.5	103.41	105.26	103.51	106.07	104.35	104.94	104.89	103.02	103.9	105.95	106.42	101.7	103.84	103.39	106.18	103.55	104.07	103.26	104.69	105.57	103.25	104.41	104.33	103.73	103.83	103.77	107.39	106.19
117.63	117.28	119.09	117.1	118.64	117.21	119.44	118.22	116.51	116.47	116.66	117.69	116.59	117.34	117.96	118.1	117.42	116.68	115.85	118.44	115.69	118.73	116.69	118.57	116.85	115.81	117.04	118.02	116.06	117.61	117.71	118.56	119.32	116.12	116.48	115.88	119.61	117.86	117.4	119.32	117.11	117.88	118.07	116.5	117.74	116.33	118.98	117.1	116.03	117.78
104.44	104.13	101.01	104.91	103.32	105.02	103.45	105.08	104.31	102.95	105.51	105.36	103.02	102.87	103.88	103.47	105.82	104.46	103.08	105.53	105.53	106	103.15	103.88	106.18	104.14	102.89	104.59	104.35	105.18	103.96	101.41	104.21	105.79	103.24	104.3	105.52	103.38	104.49	105.12	102.04	105.96	103.36	105.3	104.87	105.85	103.1	105.44	100.5	103.55
105.42	105.54	104.74	105.99	108.54	106.43	105.56	105.28	103.93	104.29	104.14	104.33	104.74	106.62	105.58	105.9	106.23	106.14	104.93	105.68	106.81	103.83	106.85	106.59	105.61	104.36	105.69	105.22	105.12	106.4	105.69	105.18	107.05	106.03	105.65	108.4	104.27	104.15	105.2	106.74	104.6	101.89	106.65	104.98	107.18	103.9	107.64	106.67	103.26	106.79
101.32	101.14	101.49	98.641	102.1	97.854	101.41	100.88	100.52	98.271	99.382	98.116	102.22	100.22	98.41	98.252	99.225	99.812	100.36	102.18	102.46	100.71	99.243	100.32	101.83	100.52	100.03	100.84	99.882	100.2	100.22	100.03	103.26	98.076	98.894	98.539	99.84	100.07	100.91	99.428	102.12	99.513	100.46	99.243	100.72	102.87	98.933	100.68	101.14	98.556
107.31	104.68	104.94	105.01	106.2	106.02	106.99	105.89	107.39	108.7	105.28	107.05	105.88	105.24	105.81	104	105.24	106.82	105.23	104.49	106.9	106	106.55	105.88	104.98	108.84	104.59	106.21	106.89	104.77	106.7	105.54	105.89	105.33	107.14	107.18	103.98	106.66	105.71	104.7	106.59	106.15	104.84	104.51	106.03	102.85	107.77	104.35	106.18	106.72
113.67	109.42	112.14	111.45	109.76	111.26	112.57	113.09	112.89	113.99	112.09	110.82	112.85	111.01	112.68	111.52	112.11	112.01	112.35	112.44	112.36	110.84	112.06	112.38	112.79	110.59	112.83	113.62	112.67	112.89	112.97	112.41	114.48	111.12	113.63	111.47	111.9	110.56	113.05	111.26	114.11	112.42	113.06	112.79	113.79	111	112.03	112.64	111.14	112.19
105.08	106.34	106.8	106.78	107.03	104.99	105.98	108.01	104.64	104.69	105.87	104.44	104.72	105.24	104.82	106.07	106.73	102.08	105.8	108.02	104.21	105.03	105.74	107.15	105.89	104.92	106.45	106.93	106.52	105.3	104.05	104.56	104.92	103.06	107.99	103.83	105.9	105.78	106.67	106.06	106.82	105.28	107.11	104.17	104.36	104.3	107.27	105.11	106.94	104.52
117.84	117.86	120.34	117.59	115.99	120.93	119.18	116.62	118.53	115.67	116.93	116.21	117.58	116.89	117.07	116.72	118.39	117.09	119.57	115.93	119.69	118.32	117.1	117.19	116.63	115.66	118.33	118.33	118.71	119.47	116.77	118.1	117.72	115.25	117.63	117.01	116.62	121.37	118.39	116.4	116.97	116.74	118.16	118.68	119.15	116.8	119.35	117.91	116.64	116.15
104.23	100.04	98.299	102.46	100.18	100.89	98.719	99.584	99.706	99.181	100.89	101.18	100.63	99.876	101.22	100.25	101.71	99.553	100.98	99.276	100.33	104.16	101.65	100.85	99.806	100.54	102.68	102.09	100.45	101.13	101.95	99.569	100.59	101.61	100.88	101.09	101.88	100.66	102.36	99.567	98.805	101.88	100.45	101.6	101.67	103.42	99.23	100.42	101.88	99.658
107.2	106.36	106.49	108.89	104.63	105.42	106.74	107.03	106.59	107.74	107.83	105.9	106.25	108.12	103.04	108.73	105.02	106.91	105.98	104.75	106.59	107.05	106.2	104.98	106.43	106.36	105.45	104.41	105.34	105.97	107.37	105.42	106.75	105.93	105.45	105.51	107.14	105.74	107.29	108.03	105.55	107	106.28	105.99	105.24	105.67	104.73	105.87	105.64	106.98
108.24	112.18	111.06	109.77	111.1	108.61	109.91	111.91	108.78	111.12	109.91	109.96	109.64	108.42	111.67	112.96	111.38	111.62	110.24	110.89	111.82	110.31	111.53	110.44	110.83	110.23	111	108.57	109.7	110.2	111.33	110.3	111.07	109.86	111.66	107.75	110.01	112.5	110.77	113.12	111.77	111.44	110.11	109.56	111.48	110.8	111.82	108.55	112.35	108.74
107.36	105.24	103.8	105.91	105	104.75	106.85	107.38	106.29	106.2	105.51	105.4	105.22	105.28	107.28	106.03	105.51	107.01	106.44	106.53	107.51	109.35	104.38	103.68	108.64	107.2	107.47	105.91	105.1	105.62	105.27	105.9	104.61	105.77	105.57	107.12	107.29	104.15	107.57	105.74	107.46	106.14	107.26	104.2	107.01	105.39	108.17	108.6	105.21	108.66
109.69	112.82	113.25	112.06	110.06	112.25	112.68	110.5	108.59	111.57	111.12	111.77	111.97	111.91	109.49	111.87	112.19	111.73	111.45	111.83	112.03	112.53	111.08	110.81	112.59	110.54	112.91	109.66	111.41	112.59	110.98	111.79	111.94	111.48	110.1	112.06	110.38	108.74	110.76	112.45	112.86	109.26	111.57	110.45	110.3	110.09	112.21	111.18	109.99	110.23
106.37	105.76	108.85	106.56	104	103.66	105.36	105.68	107.64	107.7	104.75	105.05	107.97	106.33	107.54	105.68	105.53	105.99	103.75	107.11	106.82	105.86	106.93	104.98	107.06	107.52	107.31	106.63	105.99	107.21	104.49	105.76	108.35	104.68	105.44	106.55	108.7	108.22	105.57	105.79	107.07	105.28	106.79	105.35	105.74	102.77	108.22	104.13	105.61	106.93
112.3	111.33	113.65	112.29	110.55	110.57	109.78	112.07	109.21	109.35	112.44	109.11	111.42	109.14	109.96	110.96	109.75	110.39	110.17	111.2	108.75	110.79	111.53	111.79	110.03	110.52	110.82	111.95	111.2	110.92	107.72	111.09	111.22	111	113.62	111.34	113.76	109.51	112.26	112.78	110.29	109.64	108.74	111.63	111.61	109.96	113	109.18	112.62	112.21
99.397	100.18	101.33	98.122	98.586	99.419	102.23	100.74	102.16	100.43	96.596	100.85	98.849	100.14	99.805	99.148	98.463	99.288	99.574	99.364	102.39	101.49	97.294	100.19	99.192	100.22	97.979	98.344	101.19	99.635	100.79	101.11	101.12	101.76	101	102.36	99.467	98.818	100.15	102.32	100.65	99.208	100.89	100.78	99.817	97.288	101.15	100.86	98.137	102.26
105.88	105.42	104.95	105.79	107.26	104.47	103.12	107.8	107.72	105.27	106.15	106.73	103.79	105.51	105.58	105.79	104.05	103.77	104.05	103.84	104.55	103.57	105.23	106.42	104.35	106.66	105.72	105.82	104.62	105.52	104.93	104.82	103.92	106.39	104.27	105.16	105.51	106.94	107.64	104.88	105.19	106.57	105.06	105.89	105.64	104.93	108.33	107.5	104.04	107.73
104.1	103.28	105.4	103.97	108.12	106.49	105.06	107.95	106.32	104.82	106.22	105.41	106.31	104.84	104.49	103.61	106.78	106.05	103.34	106.11	104.91	105.2	107.82	105.63	104.73	106.42	104.91	103.54	106.13	105.2	105.12	106.73	104.94	107.57	105.54	107.12	107.66	106.28	106.07	108.15	105.71	104.33	102.61	107.1	105.96	105.14	103.49	104.07	104.11	106.24
112.04	111.51	112.01	112.03	111.24	110.01	111.09	111.7	113.06	109.55	110.2	112.32	110.61	110.68	111.22	110.76	109.15	112.11	109.83	111.18	112.67	109.74	110.5	112.56	109.96	112.59	111.85	111.92	112.12	109.74	111.86	112.17	112.01	109.32	109.4	110.38	112.3	111.17	109.47	110.11	109.13	111.45	109.99	111.03	110.14	111.68	109.53	111.12	111.08	111.4
107.06	105.8	105.19	107.1	104.46	105.96	105.04	103.6	105.56	103.58	104.73	102.7	105.75	105.96	104.27	102.77	105.62	105.69	104.13	104.72	104.2	105.57	106.85	104.15	108.1	105.09	106.65	104.48	105.75	107.41	105.88	106.24	104.66	106.55	105.87	107.35	104.75	101.44	106.04	104.56	104.25	106.69	105.35	104.74	102.97	104.84	105.56	106.93	106.2	103.76
110.56	110.58	111.84	110.46	114.04	113.14	112.26	112.17	110.48	110.36	111.81	110.57	110.38	108.98	113.41	110.27	111.01	114.7	111.23	112.47	111.97	110.82	111.79	112.97	110.61	110.14	113.19	112.13	111.65	111.78	111.36	109.82	110.96	112.4	110.25	111.43	113.35	111.74	111.13	111.38	111.84	113.21	110.53	109.38	112.19	111.12	111.99	111.13	110.9	112.63
103.96	104.59	102.45	105.75	106.26	104.51	104.63	105.53	105.81	106.11	106.05	107.34	105.24	107.3	106.12	106.77	107.42	107.18	105.25	105.09	106.3	106.6	105.32	105.05	105.63	105.49	105.15	104.48	104.54	104.82	103.09	107.63	104.05	106.02	104.76	106.48	104.88	105.26	105.31	107.91	104.87	105.37	106.57	106.55	105.26	104.55	105.23	109.32	107.05	107.76
104.25	104.53	105.59	103.83	104.99	104.54	103.46	103.11	102.58	105.61	104.46	104.19	103.13	105.61	104.21	102.91	104.24	102.07	103.13	104.58	105.31	105.18	104.24	106.8	101.87	106.74	104.15	103.67	104.19	106.08	105.37	102.97	105.75	104.34	104.14	105.54	105.21	104.02	104.48	104.08	103.64	104.66	103.98	106.23	103.72	105.4	101.81	101.34	105.21	104.05
105.5	102.12	106.05	102.78	104.86	104.74	104.32	103.66	103.63	105.54	106.37	103.23	106.5	103.46	101.68	103.65	104.78	104.21	105.33	106.23	104.45	105.96	105.44	102.96	103.51	104.49	106.67	103.71	103.13	104.11	104.25	104.33	104.39	103.44	102.63	107.39	104.39	103.01	104.07	106.34	104.89	104.63	103.37	105.05	104.57	104.95	105.39	102.66	104.86	104.74
111.17	109.16	109.69	110.65	108.91	110.16	110.64	111.29	108.48	108.8	112.4	109.15	110.03	112.7	108.53	112.62	109.03	110.39	111.24	110.6	109.85	112.16	110.81	110.79	113.2	111.35	109.74	109.27	111.25	110.02	108.32	110	109.97	110.62	108.88	110.62	112.05	111.07	111.61	112.19	111.65	112.15	109.69	108.99	113.24	110.58	111.08	111.18	109.54	109.57
111.31	108.52	114.7	114.63	111.18	112.03	113.62	110.23	112.98	111.85	112.73	113.55	113.12	113.19	110.58	112.84	112.22	112.48	111.51	111.09	112.52	111.29	109.98	111.63	112.48	113.03	111.26	112.44	112.93	112.63	112.15	110.59	110.66	110.71	111.86	110.5	112.13	113.64	110.51	110.15	112.83	112.02	111.9	112.18	113.77	109.6	112.64	111.57	113.42	111.08
99.72	100.45	99.838	100.07	97.096	99.66	99.21	98.958	100.3	99.517	98.845	99.374	99.924	99.119	99.838	99.978	99.934	102.75	102.41	100.54	99.697	100.77	99.076	99.494	100.17	100	100.4	97.046	99.876	99.504	99.366	99.686	99.619	99.357	99.754	101.34	100.54	98.919	101.42	99.424	99.511	99.717	101.88	100.24	100.4	98.732	99.58	101.9	100.68	101.78
104.34	105	105.98	102.9	104.91	104.51	104.79	105.14	103.25	104.82	105.15	105.62	107.26	104.16	104.27	106.79	106.65	103.78	104.95	105.44	105.13	107.06	105.55	105.01	104.06	105.37	105.39	106.27	105.04	106.64	107.42	106.34	105.25	103.75	104.52	103.26	106.97	106.73	104.86	104.69	104.02	104.47	106.03	105.66	105.11	105.42	107.04	104.75	106.86	104.8
113.54	111.81	112.6	109.54	111.25	110.11	112.59	112.82	112.57	113.65	110.65	110.46	112.32	111.54	109.64	113.26	111.87	112.69	112.08	111.97	111.88	111.25	110.86	110.01	110.19	110.58	112.41	112.15	110.66	111.54	111.76	113.45	111.43	111.66	111.9	111.58	111.81	112.25	112.48	111.3	111.57	112.56	112.56	112.19	111.71	114.02	112	111.48	111.64	112.71
103.34	105.57	105.66	104.98	102.37	104.47	103.87	104.53	103.6	102.7	104.3	104.01	102.48	104.66	105.4	104.92	105.55	101.88	103.7	104	106.68	105.8	104.06	103.57	106.04	103.55	104.92	105	103.91	104	105.03	102.92	103.47	106.94	104.54	103.36	104.01	106.87	103.4	101.98	104.84	104.61	105.82	104.56	102.41	104.01	104.42	103.67	103.78	105.21
110.59	112.2	113.43	111.81	109.61	110	111.41	111.87	111.13	113.76	110.88	111.78	111.26	112.34	110.84	111.62	113.7	111.09	111.7	111.58	109.72	113.04	111.72	112.56	110.4	112.06	110.48	113.96	112.92	110.61	110.36	112.54	111.76	109.77	111.91	111.58	109.21	112.83	112.19	111.31	111.39	111.07	110.44	111.88	110.6	114.28	110.89	109.23	111.57	111.08
107.35	106.94	103.92	105.38	105.81	107.91	105.61	105.19	106.74	106.51	106.7	104.3	106.22	106.92	103.78	106.47	105.16	107.28	105.98	105.96	107.92	104.87	107.7	105.89	105.78	105.97	106.32	104.58	105.55	106.11	104.98	106.44	105.39	106.06	105.69	107.39	107.37	106.36	106.03	107.11	105.93	108.74	104.52	104.28	108.01	104.7	106.26	106.28	106.75	107.04
107.94	106.45	108.39	108.33	105.97	102.48	106.72	107.94	106.38	105.99	106.22	108.93	105.07	105.04	109.42	103.68	105.54	105.53	105.95	105.76	106.71	103.59	104.86	107.22	104.78	103.18	106.28	106.78	106.64	106.93	106.89	105.23	105.18	105.8	104.93	106.78	106.83	105.92	105.24	105.42	105.67	107.26	104.95	105.64	105.82	105.12	109.24	106.61	106.22	107.49
105.93	107.6	106.28	108.34	106.7	105.87	106.11	107.49	106.57	106.27	107.89	105.3	106.75	105.74	107.68	106.2	107.85	106.8	108.21	107.08	106.73	107.75	108.9	107.15	107.2	105.89	106.36	107.9	105.61	107.06	105.22	105.33	107.85	103.54	107.33	107.11	109.09	109.2	105.34	106.66	107.7	106.38	106.37	106.13	107.46	107.05	107.81	108.6	106.9	108.41
118.77	117.7	117.95	118.56	115.57	116.62	118.37	119.83	118.02	115.2	116.08	119.93	118.02	118.83	117.26	117.18	117.95	118.24	117.46	119.34	117.24	117.21	117.79	118.36	119.24	117.42	117.14	116.21	116.68	115.77	118.24	119.51	117.08	115.8	115.78	119.14	117.89	118.26	116.36	119.6	117.54	118.55	117.97	116.19	118.71	117.4	118.72	118.44	118.02	115.53
115.81	115.47	116.66	117.02	118.89	117.31	117.49	115.29	116.8	117.41	117.41	118.09	116.62	116.33	117.56	118.62	117.76	115.5	117.45	117.58	115.86	119.72	116.93	114.47	118.23	117.08	119.31	118.18	117.95	119.76	117.91	116.87	115.09	118.64	118.62	118.38	116.09	115.18	116.18	116.62	119.67	119.02	115.99	118.58	114.68	118.2	116.18	116.8	116.81	115.27
105.32	105.02	106.24	107.42	107.46	107.98	104.96	106.43	109.28	104.38	107.11	106.88	108.26	107.61	106.87	106.2	106.58	104.94	106.76	107.98	107.4	106.4	106.93	106.73	108.22	106.64	107	106.95	105.02	105.61	109.07	107.41	107.79	105.53	105.42	107.01	106.67	107.15	105.43	105.17	106.22	106.31	107.12	107.18	107.1	106.32	106.65	105.41	106.05	104.32
101.39	100.35	101.03	101.67	100.16	98.928	98.85	100.06	98.478	100.39	101.97	98.908	98.702	103.92	100.4	100.85	100.98	99.787	100.89	97.767	101.46	97.764	101.08	99.756	98.729	101.3	99.124	100.7	101.64	101.23	103.32	101.14	100.64	100.06	98.43	99.316	101.6	100.31	101.34	100.54	99.383	96.968	98.545	98.224	100.12	102.74	103.1	101.44	99.868	102.43
105.8	105.69	106.51	105.89	106.17	105.02	104.68	104.68	102.9	106.19	104.36	106.12	106.34	106.75	104.53	103.91	104.03	106.44	105.58	103.89	104.64	104.53	105.07	103.01	104.22	106.47	105.93	104.89	106.31	104.83	106.3	106.42	107.84	104.22	106.4	106.72	105.12	105.6	104.2	105.43	105.63	106.6	103.69	106.82	104.31	107.46	104.74	103.65	106.48	107.99
111.29	112.02	111.99	109.76	112.85	109.92	110.92	110.78	110.86	111.8	109.55	110.29	110.87	113.62	111.52	112.7	111.83	110.06	110.5	112.89	112.95	113.64	113.3	114.3	111.82	109.78	112.03	110.42	112.32	111.88	110.02	111.59	112	109.76	110.86	110.44	111.83	111.55	110.82	110.56	110.85	110.46	112.51	112.36	111.9	112.1	110.78	110.33	111.62	111.44
108.6	104.39	106.19	106.73	106.71	106.62	106.92	107.48	107.27	107.07	106.23	106.33	108.24	105.58	106.66	106.06	108.57	107.08	108.25	107.88	107.93	106.36	105.15	106.1	106.16	108.68	104.21	106.94	105.89	106.56	108.76	107.42	106.65	106.97	106.13	106.47	106.05	109.44	108.11	108.02	106.04	106.32	105.57	106.3	106.99	105.69	106.9	104.78	106.8	107.05
111.56	111.52	111.48	113.07	110.73	112.88	111.06	113.67	112.66	108.96	113.28	112.25	111.88	112.17	112.55	112.33	111.35	113.12	112.61	112.57	108.22	112.95	112.05	113.53	113.19	112.5	113.26	111.98	112.47	114.72	112.09	112.61	113.53	112.03	110.27	109.48	111.02	112.25	110.98	113.16	113.74	112.49	111.64	112.58	113.09	114.66	110.95	112.52	111.62	109.88
106.63	107.44	108.77	106.12	105.69	106.24	105.09	105.06	105.69	105.81	105.12	106.02	106.09	105.1	104.29	106.09	105.22	106.6	104.62	104.36	106.48	105.89	108.17	104.36	107.28	105.33	105.56	104.98	106.33	105.64	107.27	107.51	104.66	106.31	106.96	103.84	108.61	104.58	107.43	105.15	106.1	107.27	107.32	105.72	105.13	105.24	105.36	105.77	106.7	107.11
112.92	111.2	112.7	112.22	111.05	112.45	110.46	113.94	114.39	112.06	111.56	112.25	110.86	113.62	111.45	114.73	114.5	112.22	112.4	112.79	112.6	111.62	113.76	113.46	112.28	110.18	112.73	108.16	112.18	115.45	111.28	111.44	112.91	113.74	111.36	112.19	114.63	111.99	110.46	114.59	113.05	114.69	111.39	113.39	112.75	112.41	113.45	113.75	112.82	114.85
112.16	111.45	111.2	111.5	110.34	109.73	108.11	113.01	111.58	110.93	110.25	112.53	110.27	112.36	109.85	111.71	111.01	110.41	111.86	111.97	111.95	112.73	112	111.82	111.17	110.35	111.02	110.59	110.82	111.5	111.95	111.73	111.52	111.1	111.56	110.3	112.61	113.08	110.73	110.31	110.35	110.66	110.62	109.1	111.86	110.7	111.83	111.7	110.74	112.03
107.1	106.12	107.03	106.16	107.64	106.85	106.44	108.91	105.89	106.43	107.2	107.02	106.95	107.76	106.15	108.41	107.73	104.72	107.88	105.63	106.27	107.53	108.29	105.87	107.34	105.14	105.59	106.95	107.55	107.79	106.24	108.12	108.57	105.37	104.56	105.82	106.57	105.54	106.23	108.38	108.94	107.82	105.56	107.12	105.33	108.57	106.75	107.33	103.47	105.38
112.67	112.85	113.66	113.72	112.86	113.29	112.49	109.58	113.73	115.63	113.52	113.49	113.94	115.25	113.67	112.33	113.08	113.67	113.08	112.64	113.41	111.91	111.07	115.1	113.97	112.45	112.96	114.2	111.81	112.03	112.74	111.94	111.86	113.03	112.45	110.58	112.17	113.32	112.46	114	112.68	113.33	111.97	113.82	111.96	112.67	113.11	111.17	113.56	113.13
108.08	104.7	105.6	104.64	103.78	106.73	108.6	107.66	106.87	105.21	103.46	103.69	106.12	106.44	105.15	105.38	105.24	104.08	106.87	104.32	105.36	105.62	104.99	104.5	107.43	107.06	105.53	105.7	106.37	106.07	106.36	108.04	106.48	105.66	104.5	106.24	107.68	105.81	105.6	106.45	107.19	105.53	106.34	106.78	107.16	104.94	105.39	108.33	104.52	105.84
98.264	101.94	99.484	99.64	101.53	101.57	101.12	99	100.6	98.304	99.608	98.146	101.23	98.893	98.864	99.059	99.855	100.6	99.643	99.794	99.375	99.514	100.24	99.358	99.124	100.48	97.882	98.012	100.37	100.88	98.903	98.696	100.4	100.62	99.089	101.01	98.888	98.591	97.717	100.74	97.895	99.768	100.46	100.63	101.85	101.01	99.054	99.136	98.404	101.17
107.08	108.25	105.02	106.85	105.85	105.31	104.97	105.57	107.75	105.22	106.03	108.57	105.33	106.88	105.71	106.36	105.57	106.9	107.28	105.19	106.94	105.75	105.41	107.07	106.11	107.24	105.22	104.81	105.93	104.63	108.09	106.73	105.86	106.22	107	107.52	106.15	108	105.46	106.9	105.94	106.33	106.68	107.22	103.87	106.21	107.41	105.71	105.36	103.54
103.86	102.28	105.57	105.42	105.23	102.65	103.18	104.07	104.51	104.44	104.43	104.61	103.68	105.35	103.97	103.72	104.18	105.01	103.24	106.24	105.04	102.78	105.25	104.22	105.22	105.42	104.17	105.1	102.29	105.85	105.26	104.16	103.14	102.29	105.34	102.11	104.32	104.87	102.95	104.72	104.72	103.7	102.74	106.55	100.39	106.18	103.5	105.92	102.83	101.91
110.94	110.51	108.88	114.09	113.19	112.51	112.81	113.23	110.74	112.2	111.4	111.3	110.77	112.92	112.84	112.47	110.55	110.37	111.92	110.15	112.14	110.83	111.45	112.31	110.56	112.29	110.76	110.7	112.48	110.43	109.64	111.08	110.44	113.78	112.36	111.27	113.98	112.68	111.5	110.27	110.62	109.56	110.57	110.85	110.47	108.9	112.41	112.56	110.73	112.07
118.76	117.3	118.68	117.82	116.97	119.74	119.85	116.49	119.31	117.08	118.17	117.07	116.8	115.08	116.1	115.63	115.85	118.39	117.88	118.42	117.35	117.55	119.41	116.89	118.99	119.33	118.5	117.58	117.09	117.88	117.26	117.68	117.82	117.76	116.95	120.21	116.5	116.58	118.56	115.8	117.18	119.1	116.33	115.47	116.4	117.62	116.9	114.95	116.68	117.06
99.128	98.724	100.33	99.858	100.39	97.597	100.59	96.826	99.371	101.14	100.06	97.9	100.03	100.22	100.36	98.451	97.488	100.47	99.552	97.926	101.12	100.98	98.419	98.555	99.835	100.42	100.19	98.083	99.509	99.628	98.256	100.39	98.062	100.73	99.384	101.74	99.127	97.836	101.53	100.29	99.576	100.44	99.932	101.28	101.56	99.411	101.05	97.946	98.75	99.012
113.22	111.13	111.08	108.37	112.22	110.14	112.13	112.35	111.11	112.06	112.84	111.06	110.76	111.14	109.65	112.44	111.41	111.3	109.78	111.78	112.27	112.01	110.39	111.17	112.5	111.19	111.48	110.51	111.74	112.89	109.89	111.6	111.19	109.81	110.1	112.06	109.64	110.15	111.38	111.75	111.4	112.98	111.06	112.77	111.24	111.56	112.39	109.26	109.58	111.69
109.3	110.11	109.79	111.78	110.69	114.25	109.4	109.26	112.95	107.74	111.22	108.92	108.19	112.35	109.3	112.37	112.41	112.26	108.82	109.98	112.73	109.36	111.35	107.9	111.88	110.97	113.29	110.31	110.22	111.06	112.89	108.35	109.82	110.92	111.68	111.83	112.22	111.99	110.83	110.59	110.86	110.37	112.07	110.83	112.85	111.7	112.11	110.58	111.18	109.54
105.03	105.5	106.23	107.17	106.23	108.81	107.35	107.96	106	106.18	107.22	105.29	106.29	105.74	107.42	106.66	107.78	107.76	108.54	109.15	105.86	105.82	106.65	105.18	107.54	106.72	106.24	106.6	104.56	107.1	108.92	105.78	107.97	105.76	107.52	105.72	107.2	104.7	107.59	106.03	106.22	107.63	106.29	107.05	106.2	105.44	106.14	107.63	106.24	107.06
104.94	106.24	103.79	104.27	106.23	105.81	105.79	103.58	104.5	104.79	103.49	102.65	105.74	105.22	103.97	103.29	105.82	104.42	102.52	104.02	103.78	105.21	103.53	104.76	105.19	105.28	105.83	104.82	105.6	103.31	104.95	104.52	105.37	101.87	105.11	106.49	103.89	103.37	106.2	105.62	103.31	105.8	105.78	103.32	105.05	104.9	106.2	103.76	104.96	103.7
110.98	110.63	110.21	110.82	110.81	111.33	114.12	112.27	111.12	112.67	110.81	109.85	110.76	113.65	111.77	112.8	110.56	110.73	112.79	110.45	112.69	113.11	109.26	110.32	111.36	110.37	112.73	113.09	112.04	111.82	112.55	110.46	113.27	110.4	111.63	111.98	111.36	111.1	113.7	111.4	111.02	113.35	111.13	112.12	111.79	113.28	114.88	111.86	112.34	109.87
106.58	106.43	106.94	105.21	106.73	105.07	104.75	105.06	103.14	104.55	104.85	105.73	104.3	105.19	104.87	108.34	105.06	106.41	105.14	105.2	107.11	105.31	105.54	103.52	105.33	102.35	106.85	104.66	104.13	104.84	105.68	105.12	104.39	105.96	105.59	104.07	106.03	102.97	104.94	106.32	104.09	104.66	105.11	105.08	104.49	103.76	104.11	102.75	105.87	105.29
106.7	107.21	109.21	106.03	107.25	107.47	106.52	108.45	107.83	105.46	107.64	105.42	104.75	103.88	107.23	106.47	105.11	108.46	108.08	105.33	106.69	105.92	107.34	106.21	107.76	106.02	107.06	107.5	106.73	106.63	107.99	106.74	107.89	106.79	106.88	105.14	103.68	106.01	106.73	106.31	105.37	105.14	106.58	106.46	106.37	106.31	103.93	104.39	106.56	103.52
104.16	102.83	104.94	103.18	102.24	106.29	103.27	103.04	105.4	103.62	102.93	104.77	104.05	104.22	104.33	101.77	102.91	104.73	104.31	103.74	105.18	104.46	106.2	104.53	104.4	106.64	106.67	104.91	108.1	106.57	105.78	102.87	104.46	105.44	105.85	104.18	106.54	105.69	106.33	106.44	104.38	104.26	104.71	104.96	102.65	104.07	102.68	106.17	104.05	104.62
105	106.61	106.14	105.49	105.86	105.62	104.95	108.88	103.87	105.79	104.41	104.7	105.06	104.69	106.35	105.41	106.81	108.5	106.26	104.64	105.76	107.62	104.66	106.54	104.83	104.33	106.63	104.86	103.28	106.47	104.91	105.05	105.34	105.85	104.05	106.32	106.01	106.97	108.16	104.39	105.83	105.03	104.94	106.5	105.75	104.95	103.17	104.34	105.52	107.56
105.88	106.47	106.53	106.76	107.1	106.44	106.76	104.51	105.58	104.57	103.09	104.45	108.05	104.02	104.02	105.69	107.57	105.47	104.79	104.42	105.15	105.69	105.69	106.15	107.41	106.27	106.41	104.9	104.95	105.41	104.87	105.86	105.73	104.28	104.88	105.92	103.74	106.03	105.87	106.93	105.32	103.31	106.93	105.24	104.73	104.5	106.48	106.56	106.34	105.32
101.88	101.93	102.28	100.26	100.57	100.81	101.08	102.03	101.82	101.82	99.889	101.03	101.1	100.41	100.93	98.954	100.82	100.72	98.058	100.63	97.877	101.58	98.512	100.34	99.852	101.56	98.359	99.97	100.74	99.283	100.94	101.54	99.09	99.907	101.08	100.51	102.12	99.087	102.32	102.05	101.47	101.06	101.68	99.584	100.83	101.94	101.23	102.27	98.811	100.01
105.73	106.9	107.46	109.12	107.45	104.35	107.69	106.83	107.55	107.94	107.64	106.78	107.22	106.04	106.06	106.58	104.54	105	108.82	108.1	109.37	103.54	107.32	105.88	107.61	105.97	106.16	105.25	105.53	103.98	105.69	106.76	106.04	105.09	106.93	108.08	104.71	105.44	105.81	108.25	103.76	106.55	106.03	106.9	106.65	103.71	105.38	104.86	105.51	108.65
106.37	105.52	105.21	106.26	106.67	106.1	102	104.85	105.54	103.87	104.53	106.22	105.4	101.65	104.73	105.48	105.46	107.36	104.36	104.86	103.36	106.29	103.31	106.69	104.07	103.36	105.56	107.78	106.3	105.02	104.68	105.9	103.32	105.58	104.58	105.02	103.91	106.41	106.17	108.09	105.76	106.86	105.99	106.44	103.6	104.41	104.58	105.7	104.88	106.8
108.64	111.74	113.21	109.79	111.72	111.92	110.63	110.71	108.99	110.42	110.59	110.21	111.37	110.27	109.25	113.3	110.62	110.11	111.41	113.14	112.03	112.22	109.66	108.4	106.91	112.43	110.34	112.21	110.93	111.57	110.49	111.08	108.42	110.21	112.26	111.46	107.17	109.47	108.84	112.27	109.75	110.14	108.51	110.77	110.31	109.61	110.84	109.35	110.27	111.09
109.83	111.35	112.57	110.59	110.95	108.3	108.35	109.44	110.58	111.19	106.8	108.56	108	108.6	110.89	108.47	110.54	110.66	110.32	108.85	112.07	111.2	110.26	110.91	109.35	111.23	112.04	109.89	110.68	108.63	110.29	111.71	109.8	109.68	110.58	112.33	110.5	109.6	110.6	109.28	109.34	110.36	111.58	112.32	112.25	110.86	109.33	108.89	110.95	111.08
105.13	105.51	104.19	105.46	105.74	104.81	105.74	106.77	106.09	107.24	104.82	105.73	104.35	104.46	103.63	103.12	104.74	105.31	105.17	108.69	105.56	104.1	105.6	106.17	104.58	105.04	106.59	105.18	107.29	104.48	103.7	108.12	105.89	105.33	107.74	106.69	105.19	105.53	104.93	107.28	104.97	105.83	104.12	104.05	105.43	105.34	104.88	104.76	105.31	105.44
106.67	106.74	106.38	107.5	106.69	103.8	105.25	103.74	104.81	105.67	105.01	106.28	104.03	105.16	104.6	105.69	105.05	105.71	106.42	105.46	107.5	104.37	106.09	106.54	102.23	104.63	105.46	106.11	102.42	105.27	104.9	105.94	104.35	104.27	104.78	103.61	104.25	107.28	107.8	104.24	103.71	106.63	105.42	104.61	104.48	107.6	106.01	104.04	106.49	106.99
106.06	105.1	106.57	104.6	105.87	107.27	104.53	106.59	106.45	107.65	104.62	103.07	108.2	108.22	108.25	106.35	105.39	107.97	106.79	107.52	104.14	104.73	107.46	107.2	106.46	103.91	106.84	107.07	106.87	103.97	107.68	107.14	104.4	105.96	103.21	104.75	106.09	106.2	105.73	105.85	104.17	107.58	104.61	109.28	106.4	104.34	105.98	105.21	107.08	105.48
104.29	102.94	105	104.34	106.95	102.02	106.04	104.89	108.32	106.54	104.18	106.09	103.67	104.74	105.22	106.32	102.92	105.45	103.46	106.81	106.19	104.58	103.82	105.34	106.89	105.1	103.13	104.79	105.94	102.7	104.71	104.35	103.61	106.53	105.98	105.33	107.59	105.11	103.51	106.63	104.85	106.92	104.67	104.51	104.1	104.52	105.23	104.61	105.02	105.02
112.62	110.24	112.12	112.5	109.37	109.23	111.85	110.59	111.14	109.24	111.84	110.59	112.18	110.85	112.24	112.31	112.64	112.66	109.78	110.02	110.25	110.26	109.41	112.47	111.12	111.61	112.66	109.22	110.73	112.58	111	108.89	111.6	112.28	110.73	112.05	110.96	112.28	109.51	110.93	112.25	112.38	109.79	112.17	112.41	113.26	111.2	111.41	111.2	111.52
111.6	112.15	108.96	111.29	111.69	111.86	112.25	111.06	109.67	112.77	111.45	111.23	110.2	108.99	111.82	111.68	108.83	109.57	109.91	110.31	109.31	109.28	111.07	109.07	111.89	111.12	111.5	111.21	113.43	109.65	112.33	111.15	109	111.74	111.66	113.41	111	109.24	109.98	110.44	110.8	109.03	110.57	110.17	109.34	111.29	110.72	111.15	110.01	109.85
108.03	105.17	105.79	108.46	105.34	104.86	105.97	106.52	106.62	105.84	105.59	106.88	105.42	106.25	107.34	106.01	108.78	106.63	106.98	105.29	105.21	105.44	106.03	104.38	107.43	105.81	107.81	106.13	106.3	106.08	106.03	105.75	105.7	106.16	104.52	104.66	105.84	106.98	106.04	104.9	108.18	105.32	106.28	108.22	107.9	106.96	107.06	103.86	107.41	107.13
106.84	105.67	104.54	104.3	104.53	105.56	104.82	109.04	106	106.73	105.23	106.4	105.53	104.08	106.04	106.94	106.94	105.09	103.08	105.49	103.19	105.54	105.46	106.56	103.76	106.92	106.18	107.03	104.61	105.18	105.68	106.61	104.67	107	105.91	104.45	105.75	106.29	106.03	103.93	106.6	104.58	106.1	102.8	107.82	103.35	106.69	104.66	104.69	104.63
112.31	111.45	110.87	112.18	112.37	111.14	110.27	111.6	110.6	110.43	113.66	110.8	112.45	113.3	109.52	112.85	112.15	111.51	111.17	114.23	110.63	110.15	111.44	110.72	109.53	112.1	112.24	112.62	112.9	110.31	112.59	111.78	111.84	113.25	112.95	112.86	111.63	111.27	113.75	113.19	112.98	113.25	112.84	114.57	112.71	110.02	112.74	110.63	108.95	113.51
105.92	104.82	107.42	105.95	106.98	105.7	106.24	107.66	107.91	106.5	106.93	105.6	106.12	106.48	106.87	108.88	106.6	105.23	106.05	106.41	104.79	105.24	105.64	106.85	109.45	107.73	107.15	107.14	106.75	103.35	107.26	105.17	104.63	106.68	105.84	105.8	105.51	105.33	105.45	105.6	105.63	104.72	105.95	106.61	106.97	106.11	107.63	106.9	107.33	106.04
106.15	106.18	104.27	103.19	105.87	105.65	107.03	102.58	105.03	106.94	105.2	104.21	106.14	105.67	105.93	107.72	106.12	105.04	104.06	107.17	103.62	107.63	105.7	103.57	106.71	104.26	106.64	106.46	105.1	103.4	105.11	105.38	105.19	105.69	103.17	104.78	106.7	105.29	106.83	107.89	104.16	104.27	105.27	105.32	105.8	105.53	106.71	106.96	104.48	103.29
105.98	105.88	105.79	104.12	104.27	104.04	106.5	105.02	105.48	105.33	105.83	105.24	105.94	105.05	105.8	104.2	105.16	106.74	106.85	106.41	106.22	106.61	105.95	105.45	106.41	107.1	107.43	103.61	104.22	103.83	104.91	105.18	104.12	107.57	103.59	105.69	105.64	107.4	105.32	106.17	105.31	104.29	106.45	105.56	101.76	104.2	105.46	105.86	107.17	105.95
105.15	106.06	105.97	105.96	105.92	106.3	107.77	106.98	105.19	108.46	105.53	106.83	106.52	105.18	108.29	106.03	107.6	105.8	106.1	105.35	106.24	107.69	105.82	106.97	108.41	107.06	107.55	105.26	107.19	107.45	107.07	106.71	107.73	107.19	107.44	105.4	106.62	106.14	106.06	106.59	106.53	109.23	106.77	106.91	105.12	106.6	105.76	105.06	106.51	106.86
110.46	110.8	109.42	112.35	110.7	109.86	110.24	109.54	110.2	109.45	109.42	112.07	110.7	111.28	109.84	110.55	110.36	111.35	111.84	113.6	111.52	110.87	111.29	110.82	110.58	110.26	110.43	109.22	110.73	109.85	113.77	109.73	110.98	111.13	108.47	110.37	111.27	109.35	111.13	108.49	110.89	112.67	109.34	109.07	112.48	110.99	111.06	110.7	110.01	109.44
108.79	105.9	104.37	105.52	103.87	105.14	106.11	105.35	104.28	107.35	106.76	104.52	106.68	105.86	106.77	106.08	105.94	104.24	103.96	105.36	105.86	105.01	105.12	104.13	105.22	105.62	104.79	105.34	104.98	105.68	105.64	105.34	105.8	104.83	106.27	106.77	104.99	106.47	105.06	106.44	103.19	104.05	105.9	104.25	106.48	105.58	106.53	105.29	106.22	107.58
110.49	110.23	110.42	113.23	112.51	111.22	111.33	109.93	112.73	110.74	112.33	112.7	110.87	111.67	113.22	109.21	110.23	110.88	108.55	110.57	112.26	112.81	110.49	109.91	109.52	107.33	110.99	111.64	109.75	112.7	108.7	111.85	109.65	111.32	111.61	109.25	113.54	111.54	109.34	109.92	111.99	111.6	111.96	109.84	111.33	112.32	110.28	110.92	111.36	112.49
111.99	110.38	110.62	112.3	112.04	108.88	110.52	109.77	112.76	112.21	110.99	109.71	111.54	110.52	111.63	112.16	110.55	112.22	110.93	112.06	111.57	108.57	112.03	111.9	109.44	110.95	111.61	110.16	110.99	112.01	111.69	109.99	109.49	111.68	111.28	112.39	111.09	111.26	112.06	110.42	112.88	110.09	110.81	111.23	110.05	112.94	107.7	111.9	112.72	109.92
112.36	110.96	112.54	110.19	112.53	112.44	112.27	111.85	110.13	111.03	114.31	111.08	112.99	111.17	114.97	111.89	112.09	111.96	113.06	112.3	112.72	111.7	110.91	112.83	109.05	110.39	112.08	113.46	109.59	113.32	113.81	110.83	113.12	112	111.66	112.02	110.76	111.81	110.86	114.98	108.63	111.43	112.69	113.9	110.73	112.72	112.01	112.13	111.7	111.54
105.4	105.14	106.58	105.31	105.81	105.78	107.35	106.93	108.1	105.67	106.12	102.97	104.81	104.12	107.85	104.78	104.57	104.67	103.58	105.18	105.03	105.49	105.38	106.34	105.65	104.3	103.84	106.65	104.28	104.85	103.26	104.95	106.34	107.04	104.1	105.65	105.89	106.41	103.86	106.65	104.8	107.89	104.85	105.55	105.79	104.3	106.13	105.43	103.83	105.05
112.55	112.28	112.88	112.4	111.17	112.11	112.02	110.92	110.5	113.47	112.1	111.8	110.88	112.83	111.62	112.5	111.03	110.08	112.35	111.23	110.12	114.12	112.63	110.86	113.03	112.56	111.97	111.4	111.36	112.25	112.5	112.47	109.85	113.69	112.18	111.96	110.08	112.39	111.91	112.65	114.37	113.35	111.05	112.33	114.39	113.09	113.28	111.41	113.12	112.74
102.51	104.19	104.15	103.3	103.35	104.94	104.28	106.27	103.7	104.3	103.83	104.68	104.54	103.85	104.17	101.5	106.65	104.48	103.75	103.62	106.97	105.05	103.15	103.52	103.98	104.51	102.84	102.82	104.93	105.53	105.58	103.01	105.33	103.9	104.5	104.96	105.61	102.08	104.93	103.79	104.15	106.55	104.61	106.27	106.1	103.55	103.47	103.91	105.19	103.8
110.79	112.35	111.1	110.93	109.37	112.74	111.77	112.09	110.79	110.62	112.48	110.4	113.05	109.58	110.95	110.3	111.04	109.75	111.2	112.42	111.62	112.25	109.17	111.46	112.42	113.55	110.5	112.91	111.02	110.76	110.57	111.08	111.35	113.87	110.63	110.42	112.95	109.91	112.81	111.45	111.99	111.11	110.98	112.47	110.66	111.23	110.65	109.35	113.42	110.9
104.76	106.76	106.83	105.15	105.47	105.27	106.17	104.93	105.33	103.37	104.45	107.99	109.01	105.19	106.14	104.35	104.99	105.52	103.07	103.79	104.88	104.35	105.61	105.39	106.94	105.04	104.97	104.69	103.69	103.7	105.99	103	105.59	106.12	103.92	105.37	106.33	105.58	105.68	105.9	106.74	105.76	106.21	107.31	107.98	105.63	105.54	106.04	103.11	104.89
102.14	99.268	100.29	99.93	102.33	100.28	102.86	98.576	99.959	99.595	100.36	100.63	102.86	102.19	99.336	100.32	101.85	99.118	100.14	101.52	102.33	102.37	101.37	101.51	102.32	100.86	99.276	101.18	100.77	101.38	100.05	102.34	101.98	102.82	100.49	102.33	102.09	101.18	102.19	98.966	102.53	100.29	99.902	99.971	100.37	102.33	100.25	102.58	102.88	102.45
111.02	110.98	110.98	110.46	113.85	111.47	110.62	111.99	112.51	111.91	113.89	111.58	112.28	111.86	110.66	113.36	109.76	113.29	111.62	112.82	110.3	113.8	113.53	112.36	109.12	111.15	111.01	110.71	112.83	111.93	111.59	111.98	109.83	112.13	112.6	112.71	111.26	110.51	110.05	110.83	110.97	110.28	111.09	110.53	111.77	110.83	110.77	112.41	111.48	110.5
109.84	111.73	114.36	114.01	112.44	112.03	110.41	111.89	110.39	112.36	112.27	113.34	112.45	110.2	113.37	111.45	109.45	109.7	112.72	115.17	110.34	113.05	112.24	110.65	112.29	112.29	111	110.13	112.11	112.06	111.55	111.73	111.71	111.46	113.6	112.57	112.44	110.61	112.85	113.64	109.72	111.56	112.5	110.86	111.43	110.3	112.14	113.8	111.63	111.01
113.26	111.25	110.04	110.64	109.79	111.65	109.47	110.43	109.48	110.63	111.63	110.6	108.2	112.82	108.42	109.88	111.2	111.69	111.77	108.99	113.12	112.12	111.21	110.14	111.42	112.58	109.89	110.46	109.48	111.14	111.8	110.29	110.8	110.01	109.05	111.56	109.7	112.18	109.39	110.6	108.12	110.94	111.08	111.37	110.65	110.93	111.22	111.13	111.19	110.52
103.75	106.49	105.82	107.91	107.54	105.04	105.88	105.11	106.43	107.77	103.42	104.68	106.47	104.24	108.36	105.88	105.04	105.16	105.59	103.95	107	105.78	107.1	105.72	105.76	106.26	105.82	105.59	108.53	105.03	106.77	103.35	105.58	106.31	107.23	108.97	105.88	105.42	108.1	104.43	108.74	106.95	105.46	105.55	107.25	103.97	104.77	105.4	106.55	105.35
106.39	106.99	105.56	104.59	104.15	107.49	105	106.01	106.21	106.72	106.54	105.5	106.35	104.21	106.8	108.19	107.03	108.4	108	106.77	105.98	105.11	107.03	106.35	104.52	105.51	105.44	105.71	106.97	107.09	105.12	106.04	108.53	107.37	106.21	104.85	106.52	104.54	106.16	104.56	108.14	103.68	106.08	104.99	108.53	104.19	107.48	106.42	106.88	104.3
112.72	110.87	114.6	112.13	113.32	114.26	112.69	111.6	113.8	113.37	112.37	112.78	113.48	113.63	113.29	111.53	111.22	114.11	114.45	113.72	113.86	111.75	109.94	111.97	113.61	114.07	112.54	111.15	111.85	111.59	112.15	114.8	113.82	112.1	112.75	112.56	113.26	115.08	112.87	114.94	112.2	111.83	113.19	112.49	113.39	113.54	112.16	114.02	111.85	113.39
112.03	111.19	109.74	112.06	111.14	110.39	112.27	113.62	111.17	112.38	113.49	111.49	110.97	112.14	113.21	111.95	112.84	113.07	110.65	111.06	111.88	111.07	111.51	110.27	110.71	110.35	111.59	110.61	108.45	111.28	111.3	112.02	109.42	111.01	108.93	112.14	110.47	110.37	113.39	110.61	113.22	111.85	108.96	115.18	111.31	109.37	112.9	110.99	109.87	112.47
113.61	113.71	113.12	112	113.35	114.29	111.78	114.15	111.22	111.94	112.31	112.49	115.3	109.75	113.31	111.44	112.14	113.46	112.9	113.07	112.75	110.47	114.56	112.84	113.96	111.33	111.16	113.48	114.3	112.93	113.54	111.85	114.4	110.7	111.61	114.59	113.22	113.25	112.92	112.52	111.31	114.96	114.64	114.2	113.05	111.22	111.56	114.61	111.11	111.55
106.34	106.39	106.46	106.08	106.95	104.95	107.45	107.29	107.82	106.81	105.86	105.08	104.33	106.5	104.88	107.79	106.75	105.89	105.76	106.08	105.66	107.79	108.93	106.56	106.2	106.42	107.73	103.71	106.64	105.27	105.5	105.68	107.82	106.87	105.47	107.14	106.33	104.8	102.66	105.17	107.21	108.76	104.63	105.48	107.13	108.44	106.48	108.52	106.29	106.16
104.44	105.04	103.9	105.12	106.76	105.15	105.58	105.28	106.16	106.32	104.79	105.54	103.09	106.01	107.23	105.2	102.35	105.53	107.32	103.89	105.09	105.95	106.13	106.18	104.08	108.68	106.03	104.05	105.75	105.23	103.81	103.26	105.8	106.15	106.42	105.54	105.83	104.47	107.79	104.82	105.74	105.62	105.1	104.66	106.51	107.02	105.91	108.3	105.95	104.49
106.78	106.82	106.44	105.98	109.32	107.12	106.33	104.96	106.43	106.17	106.73	104.66	104.32	107.04	107.69	106.98	107.38	105.52	107.42	107.31	107.57	106.43	106.25	107.39	108.16	108.2	110.01	105.17	105.51	105.95	106.79	106.19	108.99	106.35	108.02	103.61	106.82	105.04	105.85	106.15	109.35	106.1	105.88	108.13	105.69	107.43	108.91	108.76	108.56	106.4
110.23	111.02	113.4	112.83	112.88	111.13	112.23	111.72	112.23	113.68	112.8	109.47	110.59	114.07	112.79	111.76	111.69	109.12	113.51	111.73	114.01	112.07	115.13	112.11	112.77	112.8	111.65	112.7	111.24	110.67	112.54	110.62	112.99	113.96	111.97	111.48	109.08	110.78	110.36	111.4	112.4	110.7	111.68	111.85	112.02	111.51	112.75	111.92	109.99	110.6
107.44	108.57	108.31	105.95	104.38	106.26	105.1	104.32	106.35	107.11	106.41	107.97	105.37	105.08	106.16	105.75	105.78	106.45	108.21	107.63	109.37	106.25	109.48	106.22	106.74	104.82	106.97	103.62	109.38	105.07	105.06	106.26	102.5	107.22	103.97	103.91	108.81	106.9	108.53	104.2	106.91	109.31	105.49	105.35	106.48	107.16	105.81	105.69	106.13	101.72
105.16	104.48	103.56	106.48	105.63	103.86	104.47	105.57	105.91	105.08	105.27	105.46	105.65	104.45	105.21	104.93	104.86	104.29	105.06	104.94	104.45	104.09	105.63	104.14	104.33	103.6	104.65	103.44	104.42	105.05	104.43	103.73	103.84	108.43	103.87	106.2	105.8	104.11	104.13	102.49	104.58	101.96	104.3	103.26	106.69	105.57	105.34	107.79	104.78	104.85
110.68	111	111.28	113.56	113.02	111.23	113.38	111.9	112.7	111.73	109.47	110.29	112.85	112.66	110.47	112.19	109.03	111.14	111.64	112.52	111.7	111.3	112.12	111.88	109.77	113.06	110.24	111.76	111.74	111.64	111.45	111.59	111.18	113.03	112.57	110.94	109.2	112.57	110.3	111.08	110.83	113.38	111.43	111.66	111.01	111.46	111.45	110.58	111.67	112.42
110.4	110.36	109.91	110.56	111.97	110.12	111.5	109.8	109.27	111.53	112.97	108.67	110.53	109.69	108.77	109.37	109.68	112.92	109.55	110.96	110.98	108.95	110.42	110.61	112.22	111.08	109.69	109.46	110.39	112.68	110.6	112	111	114.18	110.98	112.74	109.49	112.31	109.07	111.06	112.55	113.12	110.13	108.18	110.16	110.94	111.91	111.78	110.24	111.98
112.55	113.16	114.04	111.78	111.84	111.34	112.84	112.36	112.54	113.35	114.13	112.6	112.3	114.49	110.98	114.64	112.93	115.31	114.15	111.72	113	111.39	113.1	112.33	111.43	112.64	111.85	111.77	110.7	112.11	112.3	115.16	113.6	112.04	112.73	114.91	111.88	113.68	113.11	112.43	112.25	113.92	114.24	113.65	111.78	113.71	112.55	110.8	113.84	114.5
107.77	104.57	108.67	106.61	108.25	105.35	105.46	106.33	106.89	106.43	105.26	105.82	105.6	104.37	106.91	104.44	104.65	106.04	108.36	106.24	105.38	104.9	105.24	107.82	106.51	106.98	106.66	108.04	107.84	104.2	107.64	105.2	105.67	106.93	105.18	106.98	106.61	107.67	106.82	106.37	107.05	105.47	106.14	106.58	106.02	108.28	105.83	105.82	108.24	106.07
100.26	101.96	100.98	97.234	101.75	98.873	101.78	101.45	99.018	100.82	100.45	100.39	100.49	99.122	97.878	98.112	99.942	101.22	100.69	100.88	99.32	99.976	98.231	102.35	100.13	98.711	99.993	100.08	101.34	99.148	100.8	100.94	98.516	101.43	101.32	101.09	101.46	100.59	101.11	98.297	99.867	99.074	100.73	99.658	100.21	101.8	99.952	101.4	97.251	100.47
113.78	111.65	112.85	113.47	113.72	111.44	111.65	112.29	112.12	112.4	113.73	112.48	114.29	111.26	115.57	114.47	113.44	114.38	113.68	111.65	112.79	112.87	111.47	113.11	114.55	111.9	113.71	114.55	113.96	114.24	110.78	113.91	111.32	112.88	114.86	112.74	113.31	114.34	114.07	113.87	114	114.3	112.5	113.31	115.04	112.84	112.77	114.59	111.18	112.51
106.54	108.35	104.91	105.05	107.85	106.83	106.82	106.11	105.24	106.01	105.77	105.65	104.87	106.54	104.14	105.16	107.72	106.1	104.76	107.4	106.31	105.88	105.86	103.5	107.7	105.74	107.24	105.01	110.49	105.16	106.33	107.61	106.63	108.01	105.16	106.42	107.92	105.15	106.36	104.27	105.67	107.21	106.58	108.46	105.93	105.28	107.6	108.48	106.78	105.06
110.89	112.19	112.33	109.55	110.85	110.85	112.82	111.45	109.04	111.67	110.36	107.94	111.03	110.72	110.59	111.2	111.07	111.7	110.73	109.65	110.78	108.93	111.68	111.19	111.38	111.19	111.28	109.89	111.01	111.01	110.89	111.2	108.53	110.67	111.09	110.8	110.63	112.36	108.51	111.52	110.64	111.76	110.11	110.55	110.08	112.84	111.53	111.83	110.83	108.77
103.62	103.65	102.52	105.7	102.84	103.49	107.23	104.99	104.51	103.7	103.89	103.1	102.65	104.07	104.51	104.19	103.01	103.97	103.67	103.46	106.06	106.93	103.61	103.9	103.66	103.86	103.37	101.13	107.68	101.74	103.87	104.55	104.37	103.65	104.2	104.3	103.9	103.82	104.79	107.43	103.93	105.29	105.55	103.71	106.79	102.92	103.8	105.62	102.52	102.27
100.18	99.291	99.427	100.21	99.087	98.462	100.91	99.431	100.1	100.55	99.505	97.393	99.518	100.97	99.942	101.07	98.149	99.696	101.36	99.193	101.92	99.818	101.62	99.896	98.645	99.723	100.6	99.529	100.56	100.2	100.71	98.925	97.605	99.343	102.39	99.633	101.45	98.773	99.4	100.45	99.593	99.556	99.842	98.95	98.757	102.29	101.13	100.27	99.358	100.64
107.62	104.6	105.3	105.45	105.72	106.74	106.55	104.25	105.32	105.65	103.39	106.82	104.42	105.55	104.88	105.28	105.26	104.04	104.72	104.44	107.88	104.34	104	104.87	105.74	104.12	107.76	105.41	104.16	103.9	106.42	107.76	107.13	106.01	105.83	106.95	105.24	106.83	107.21	104.98	104.71	106.43	106.22	104.67	105.55	106.73	105.58	105.88	107.44	106.82
103.46	105	106.54	108.23	103.63	105.71	105.63	105.19	107.64	106.52	105.17	106.35	108.4	105.34	105.58	104.72	106.43	107.66	105.91	107.61	107.62	105.96	106.26	106.33	103.26	106.91	106.17	108.28	102.98	105.31	104.85	105.52	105.28	106.04	107.23	106.09	107.19	108.32	107.05	104.38	107.83	105.12	107.49	108.1	105.9	106.69	106.41	106.48	105.71	106.39
100.06	99.267	100.94	100.07	98.795	99.349	99.57	99.45	99.935	101.28	98.821	99.324	97.87	101.24	99.068	99.727	101.22	98.085	98.632	97.024	98.779	100.08	100.98	98.356	101.14	100.59	99.801	99.75	99.679	97.673	100.19	100.81	100.13	97.857	100.87	99.079	99.824	98.169	100.05	97.96	99.026	99.956	100.46	102.71	99.574	101.4	98.847	99.739	99.185	100.92
106.68	106.06	106.62	104.69	106.83	105.42	104.57	105.08	106.07	108.17	105.15	107.69	106.25	107.45	106.55	105.65	106.68	105.58	108.36	105.7	106.35	106.59	105.09	105.67	106.37	106.1	105.99	106.54	106.66	107.01	106.16	108.75	105.79	106.85	105.85	107.1	107.56	106.19	106.45	106.94	105.85	104.64	108.56	107.84	106.76	107.33	107.29	106.62	106.03	105.43
100.57	100.77	100.01	100.37	100.51	101.36	100.93	100.3	99.957	101.58	100.24	100.45	100.38	101.23	98.511	98.33	97.627	101.44	102.95	100.94	101.03	101.08	102.06	100.79	100.89	100.03	101.4	101.57	102.08	99.093	100.91	101.55	100.19	102.07	99.575	101.71	100.39	101.22	101.53	100.54	103.32	100.62	100.03	101.95	97.538	100.74	101.36	100.17	100.49	101.19
112.02	111.17	110.34	112.07	110.05	108.27	109.89	109.13	108.43	111.07	112	113.08	110.55	111.86	111.05	109.49	110.61	109	110.84	111.69	112	109.72	109.59	112.2	110.65	109.77	111.22	108.07	109.44	111.59	108.3	107.57	111.41	108.04	110.24	110.65	113.08	112.63	109.83	110.09	108.86	112.13	110.85	109.53	110.43	108.93	110.63	110.87	111.57	111.27
100.71	99.981	100.09	100.34	100.46	98.484	100.45	99.35	99.67	99.438	95.632	99.507	99.544	100.35	99.802	99.516	98.631	101.75	101.56	99.522	99.287	97.165	100.57	101.95	100.59	100.29	98.864	101.77	100.46	98.675	100.41	100.83	100.01	97.958	99.107	99.489	101.59	99.783	99.705	99.248	98.917	99.685	100.46	100.12	98.672	99.064	98.209	100.43	97.652	96.025
106.19	106.5	107.13	106.31	104.69	104.39	103.62	107.75	106.91	106.87	106.31	105.65	104.15	107.32	106.94	105.06	105.38	104.15	106.57	105.37	105.42	103.79	101.91	104.9	103.94	106.3	106.65	105.85	107.73	106.13	106.38	104.96	107.23	105.25	105.25	104.88	104.61	107.2	107.39	106.69	104.76	106.58	101.72	104.87	105.3	104.91	107	103.89	107.3	106.95
106.03	105.57	103.71	105.28	104.97	107.8	105.52	106.22	105.48	107.56	108.44	104.98	105.67	107.89	105.2	105.16	105.65	104.35	106.36	108.03	105.53	106.39	106.85	106.58	106.47	106.22	105.28	105.64	106.12	105.81	107.87	107.19	105.86	108.06	107.79	107.23	107.37	104.75	105.14	105.76	105.27	108.47	102.97	106.74	106.93	106.85	107.28	104.45	106.96	104.81
106.82	106.49	107.54	106.43	104.88	109.02	104.81	107.55	106.05	105.95	107.04	106.53	105.72	107.46	103.91	107.56	105.69	105.57	106.51	103.66	107.04	106.18	104.65	105.76	108.39	106.72	107.37	105.34	106.75	105.77	105.3	107.56	107.07	105.39	105.72	105.72	106.36	107.16	106.47	107.14	107.2	105.93	106.79	105.05	106.39	105.37	105.29	105.48	106.44	104.24
106.26	108.73	105	103.8	106.18	106.74	105.7	104.96	107.79	106.84	106.67	102.59	107.58	106.99	107.17	106.86	105.28	106.87	105.97	107.39	106.35	103.85	105.86	105.35	108.41	103.92	106.94	105.86	106.62	106.8	102.54	106.25	105.62	105.24	104.59	105.6	106.46	104.68	105.78	104.2	106.36	104.26	103.08	106.65	105.93	107.17	106.95	106.93	103.59	104.15
104.46	106.75	105.55	104.01	104.65	106.67	104.01	108.25	103.82	105.55	107.23	107.9	105.52	105.19	105.51	104.74	106.05	106.65	107.76	104.01	104.56	106.57	104.72	104.8	105.23	104.12	104.44	106.04	108.4	105.9	103.53	104.83	105.11	105.79	106.92	104.91	104.12	106.46	106.26	104.05	107.87	104.96	104.85	105.48	106.28	104.69	106.75	106.53	104.54	104.39
104.8	105.19	105.4	104.33	104.92	103.58	104.75	106.99	105.98	104.79	105.55	105.41	104.87	105.3	104.93	104.82	105.81	102.23	104.5	107.5	104.61	107.69	104.52	106.43	108.02	106.17	107.2	106.6	107.2	105.37	105.45	106.02	104.55	105.51	106.13	105.86	102.84	106.72	106.75	105.62	104.55	108.09	105.46	104.95	106.86	107.46	105.76	105.53	106.41	103.76
106.14	106.8	104.62	102.88	105.91	104.05	105.77	104.87	106.62	104.17	105.8	107.48	106.98	105.01	106.65	105.23	105.33	106.76	106.59	106.03	105.87	105.66	104.17	106.93	106.24	104.73	106.67	106.74	102.77	107.65	104.28	105.25	107.42	106.46	103.88	104.32	106.11	104.69	104.28	106.82	104.1	105.24	105.15	106.91	105.62	104.5	106.84	107.26	105.52	104.37
111.6	113.02	114.17	112.53	112.71	111.99	111.36	110.33	112.04	112.16	114.09	113.78	110.91	113.5	111.05	113.82	111.75	113.33	112.18	112.48	112.83	113.16	113.46	113.97	111.4	115.19	113.08	114.78	111.12	110.96	112.5	111.68	114.26	113.83	111.81	112.49	111.05	112.69	114.39	111.29	113.79	112.2	113.55	112.01	113.66	112.81	114.35	110.97	113	112.68
105.18	105.57	107.16	107.04	105.32	106.64	106.01	109.12	105.84	107.49	104.82	104.26	106.32	104.22	106.07	103.86	106.14	107.36	105.06	107.04	107.93	108.03	106.8	106.78	105.71	106.74	106.01	105.68	106.13	105.88	104.24	106.84	104.5	105.26	106.33	106.3	104.39	108.56	108.29	106.47	108.89	106.79	104.77	107.6	106.07	104.45	106.73	105.55	105.83	104.38
105.34	104.05	104.37	105.31	105.21	106.21	106.49	103.31	106.85	104.8	105.95	106.75	106.58	107.07	104.22	105.16	105.99	106.71	105.76	107.82	104.88	105.48	103.06	104.08	105.7	108.15	106.01	105.09	106.03	107.31	105.12	105.18	104.6	105.05	107.08	108.45	105.89	102.89	108.88	103.75	104.36	105.37	104.11	105.51	107.54	108.38	105.55	107.37	104.84	107.96
112.7	111.08	112.46	113.24	111.9	113.52	110.17	110.42	111.46	112.49	112.08	110.64	112.66	111.55	111.78	111.02	109.61	112.16	111.8	111.04	113.01	112.6	108.88	110.88	112.73	112.5	111.49	112.38	112.02	113.91	111.36	112.51	109.93	111.84	111.63	112.26	111.58	111.93	110.94	111.5	112.32	111.89	110.43	112.78	110.03	112.17	110.45	112.4	108.96	112.03
114.95	110.65	112.63	109.78	112.28	111.24	111.34	109.91	113.84	110.8	111.87	111.41	109.39	112.14	110.21	112.22	111.02	113.11	112.46	109.99	111.74	111.65	112.41	112.64	111.3	113.16	109.58	111.19	109.54	111.2	109.28	110.89	110.48	111.2	110.55	109.47	113.12	111.91	112.82	110.2	110.4	111.76	112.06	110.65	111.47	111.49	110.29	111.78	113.2	109.92
98.424	101.04	103.12	102.26	101.61	100.26	100.69	100.87	99.555	101.23	100.86	101.86	97.584	102.52	100.23	100.79	100.31	100.81	99.49	101.44	100.64	98.891	98.723	98.379	101.1	98.653	102.32	100.88	101	99.281	100.55	102.73	98.74	98.918	100.29	101.66	99.53	103.48	99.201	101.37	102.38	100.84	102	101.18	101.91	101.76	99.932	99.858	98.667	100.47
108.3	112.49	109.77	111.36	108.99	110.24	112.71	110.71	110.5	110.69	110.08	113.31	113.88	112.04	111.29	111.19	110.81	111.13	112.91	109.09	110.98	110.72	112.61	111.32	113.38	110.46	109.86	109.68	112.48	110.51	113.84	110.28	110.57	111.02	110.63	113.66	111.06	111.07	110.93	111.61	109.42	111.03	111.08	111.73	110.01	110.78	111.48	109.94	109.72	109.5
114.71	111.46	110.82	110.28	110.53	108.45	111.82	110.89	112.37	110.33	113.19	107.88	111.99	111.04	111.5	110.89	112.19	111.06	111.93	109.88	111.96	110.57	111.11	110.25	110.09	111.66	109.96	112.87	108.53	108.68	111.9	111.38	109.21	112.81	109.16	110.72	111	110.58	111.53	111.75	111.13	113.3	111.88	110.96	112.27	109.92	110.54	111.59	111.16	111.11
104.12	103.87	100.92	104.57	104.7	105.63	103.85	107.26	103.12	104.94	103.28	105.08	102.51	104.1	102.14	105.38	104.04	104.49	104.4	104.53	103.3	103.48	104.52	106.09	102.17	103.94	104.35	102.33	106.21	105.74	103.56	104.59	104.25	103.45	103.16	103.11	104.27	103.01	105.51	101.28	102.39	106.27	105.21	104.62	105.45	105.01	106.1	103.73	104.11	104.38
106.55	103.16	105.61	107	106.78	105.75	107.46	104.26	105.2	106.76	108.15	105.86	103.14	106.18	105.02	106.71	106.23	105.95	106.61	105.29	105.21	103.9	104.55	105.26	105.81	107.15	105.42	105.39	105.66	103.72	106.75	104.25	106.56	106.22	104.86	104.37	104.24	107.42	107.4	105.46	104.81	105.11	105.53	105.6	107.44	105.98	104.15	105.74	104.4	104.71
112.86	112.4	109.57	111.82	111.21	114.03	111.62	109.71	113.6	110.26	111.82	109.82	109.46	110.21	112.14	110.64	112.99	109.82	113.4	109.75	110.2	113.26	111.39	112.51	111.69	109.05	111.47	112.62	110.87	111.81	112.78	110.69	111.47	108.91	111.5	110.78	111.1	111.83	112.81	111.71	110.59	111.71	110.62	112.12	112.09	114.01	108.7	113.1	110.57	111.43
104.56	104.04	105.65	105.7	107.51	103.02	104.23	106.83	102.69	102.53	102.66	100.96	102.32	106.41	103.13	104	101.68	103.38	105.83	103.67	104.7	103.88	105.11	103.92	102.34	104.35	104.27	104.94	101.73	106.69	103.87	104.75	104.61	104.5	103.28	102.81	103.32	105.62	104.55	102.61	101.8	104.74	104.85	103.35	105.27	104.43	104.04	101.05	106.95	105.68
106.93	109.26	108.64	105.19	107.09	108.17	108.39	107.58	105.76	108.67	106.73	108.35	106.92	107.34	106.37	104.1	108.16	107.02	107.09	107.25	106.58	106.06	105.79	106.23	106.91	107.02	106.69	107.03	107.07	106.84	105.98	108.74	109.09	105.42	107	104.07	105.83	107.96	106.7	105.44	108.14	107.65	107.87	106.27	106.84	106.37	107.55	107.95	104.58	105.84
109.72	111.95	112.32	109.84	110.23	112.24	111.25	109.04	112.43	113.61	111.82	110.47	110.41	109.67	109.1	113.38	111.76	110.93	111.33	109.28	108.58	110.7	109.84	109.77	110.83	111.26	112.09	112.46	108.71	109.46	108.2	111.71	113.16	110.66	110.83	109.64	110.85	109.62	112.27	110.88	110.41	110.97	111.44	111.27	110.92	110.3	109.46	112.04	110.33	111.9
104.21	100.19	100.07	98.864	100.03	99.905	99.108	98.791	100.35	98.672	98.213	99.235	99.612	102.79	99.074	98.194	100.24	101.99	101.72	101.72	101.82	99.159	99.605	98.514	100.27	101.01	99.988	99.103	99.147	99.295	101.29	101.15	101.35	98.121	97.734	97.723	101.14	99.925	100.47	99.014	98.315	100.89	98.526	100.44	99.338	99.361	100.14	100.93	101.05	99.957
110.93	111.2	111.23	113.7	112.06	112.05	109.46	112.17	113.24	112.38	110.15	110.32	110.44	113.25	109.91	110.39	110.34	112.73	110.52	112.32	110.21	110.48	112.06	109.27	113.03	110.57	108.72	111.84	112.47	113.13	111.81	111.26	110.48	111.13	110.37	112.48	113.16	112.62	110.86	111.22	111.02	112.93	109.87	113.43	108.49	109.74	111.42	111.08	111.38	110.35
109.79	112.58	111.33	111.89	112.26	112.59	112.77	112.68	112.83	113.69	112.5	111.58	112.89	111.68	112.77	112.56	112.65	112.17	113.37	109.97	111.48	111.73	111.46	113.47	113.08	111.79	110.86	111.39	110.28	112.2	110.97	109.79	110.46	110.28	110.83	111.97	109.27	110.76	112.7	112.18	110.68	111.66	113.03	111.58	110.47	112.85	111.7	114.53	112.85	113.77
98.334	100.84	100.6	99.203	100.85	98.308	101.73	99.744	98.937	99.692	100.35	100.44	98.509	99.68	98.765	102.74	99.272	99.35	99.842	101.77	101.73	98.437	100.95	99.905	100.87	98.714	100.86	100.09	98.982	101.6	99.979	101.34	99.985	98.726	102.19	100.03	99.554	100.21	99.966	98.243	100.45	99.398	99.509	99.538	98.666	99.459	101.12	101.03	98.757	101.93
105.49	106.59	105.28	105.83	107.07	106.23	107.03	105.42	107.21	107.6	106.19	107.25	104.74	108.33	104.85	106.89	108.26	108.22	106.46	107.93	106.62	107.93	105.47	104.93	105.28	105.9	105.48	105.6	106.56	106.26	105.83	104.02	105	105.82	105.99	107.3	102.23	105.6	105.56	105.75	105.55	104.72	107.07	107.12	107.09	105.03	106.15	107.77	107.74	108.04
106.25	106.82	102.52	103.79	105.76	105.06	104.24	105.97	105.87	104.58	104.15	105.16	107.28	107.18	106.97	106.99	108.28	105.42	105.3	106.33	107.18	105.65	106.07	107.04	106.28	107.23	106.75	105.31	105.16	108.24	104.35	106.82	107.28	107.13	108.7	105.57	105.38	106.63	107.61	106.48	105.33	105.61	106.74	105.66	104.34	106.71	105.23	105.43	107.3	103.62
111.64	110.69	111.38	112.35	112.88	114.07	111.21	110.65	111.02	113.27	112.54	109.44	110.56	112.18	111.51	113.92	111.95	114.18	110.6	112.2	110.43	112.41	113.56	114.57	111.01	112.6	110.35	112.7	112.19	111.78	112.86	110.14	112.51	114.07	114.93	112.64	112.85	110.5	111.77	112.92	113.35	109.9	111.72	113.36	112.37	113.33	111.35	113.28	113.4	111.19
101.3	99.682	99.708	100.32	100.41	98.538	99.747	99.504	101.05	98.86	100.99	100.67	100.09	101.99	102.35	101.81	98.77	99.841	99.038	102.17	98.781	99.021	100.96	98.779	98.825	102.47	99.919	99.161	100.65	98.611	100.81	101.84	99.748	101.54	99.836	99.202	98.754	100.7	102.44	101.32	98.865	101.69	99.626	99.365	100.58	99.865	99.246	100.38	99.628	99.277
109.75	109.99	110.73	110.48	111.37	109.72	109.04	114.46	109.15	111.35	110.26	111.68	111.54	110.59	113.61	110.48	111.21	111.68	109.75	108.78	113.49	109.38	110.57	110.66	110.97	111.8	111.36	109.51	110.82	111.37	108.29	110.79	111.72	112.64	114.78	109.12	109.76	112.65	110.49	111.97	110.31	111.84	111.38	112.32	112.52	113.2	110.42	110.85	110	110.9
109.77	110.84	111.8	110.13	113.04	111.42	109.68	110.19	111.01	108.44	111.52	110.61	109.16	111.08	111.7	110.11	110.98	110.08	113.48	111.61	110.74	110.85	111.2	112.55	110.31	111.82	113.23	112.75	112.73	112.41	110.24	110.08	112.12	111.93	112.09	111.43	109.76	110.9	109	110.17	111.28	112.74	110.98	110.9	112.19	110.54	111.86	114.42	109.8	109.16
110.07	112.21	110.81	110.5	109.48	110.11	109.2	111.82	110.05	110.8	109.76	112.24	112.2	111.88	109.69	111.27	111.49	109.46	110.6	110.2	111.63	109.9	111.15	112.29	111.6	110.99	112.88	111.98	112.46	110.12	111.55	111.38	111.96	110.81	111.56	112.01	112.62	111.48	111.22	112.12	110.6	110.18	110.83	110.85	112.1	110.66	110.73	110.57	109.02	111.59
107.04	106.42	105.56	105.68	105.68	105.61	106.71	105.21	108.49	108.28	103.74	106.37	106.71	107.52	109.39	106.15	107.68	107.03	107.3	106.37	107.66	105.11	108.51	108.36	104.57	107.41	106.12	106.35	106.84	104.66	106.91	107.5	106.98	106.62	105.41	108.93	106.69	106.45	107.57	107.27	104.73	105.37	106.62	107.54	105.36	105.35	106.96	107.44	106.75	106.12
100.44	100.97	98.22	100.07	100.15	100.45	103.02	101.07	100.76	99.682	101.85	101.58	102.38	101.61	102.04	100.24	98.55	100.14	100.56	102.33	99.846	100.75	100.75	100.97	99.69	100.35	102.49	99.843	99.46	98.536	100.26	101.24	101.13	101.57	100.34	100.28	102.62	100.33	102.1	100.12	101.29	103.19	101.1	102.86	100.64	101.61	100.64	101.96	100.97	98.893
104.78	107.73	106.41	106.82	105.7	103.32	104.23	107.21	106.34	104.27	107.19	105.46	108.07	107.87	106.6	105.2	106.52	104.18	108.25	104.81	106.96	106.67	108.08	106.86	105.86	106.1	105.69	108.36	108.46	105.41	107.69	105.14	107.9	104.97	106.77	105.4	104.79	106.34	108.38	106.55	104.1	106.39	106.95	106.15	104.83	105.07	107.25	106.22	106.4	107.97
100.84	101.52	101.59	100.24	100.46	98.622	100.45	99.674	99.882	99.468	98.475	100.11	101.39	100.84	100.27	100.14	100.39	99.83	100.96	99.238	99.849	100.38	100.36	99.714	100.23	101.46	100.27	101.46	99.235	98.486	99.882	98.511	100.36	101.49	100.49	96.985	100.26	100.98	101.63	100.65	96.16	100	98.551	98.305	97.818	100.86	99.883	98.479	100.57	99.226
104.19	105.06	104.94	106.25	105.89	106.22	104.33	105.23	102.36	104.72	106.58	105.44	103.86	104.27	103.49	105.74	105.81	106.93	103.96	104.91	105.08	105.64	105.04	104.39	106.29	103.62	104.02	106.36	105.08	105.06	103.7	105.16	104.35	103.98	105.83	104.35	105.36	105.06	105.7	106.93	105.91	104.88	106.55	104.33	104.69	106.56	103.11	104.61	104.7	107.32
114.51	112.64	110.03	113.61	113.47	112.22	114.65	112.47	110.5	113.11	114.1	112.93	114.12	111.51	111.71	113.34	112.26	113.15	114.77	111.67	112.97	112.88	112.18	112.22	114.49	114.09	112.54	111.36	113.2	112.35	114.64	113.12	112.33	114.59	114.16	111.94	113.17	113.11	111.77	112.92	114.65	109.97	111.96	111.07	110.66	110.05	112.58	113.27	113.09	114.16
104.61	105.19	107.45	106.82	104.17	107.26	106.7	105.05	107.41	105.53	103.4	106.75	105.35	104.4	105.85	104.03	104.97	106.02	104.27	106.19	107.68	105.2	106.24	105.87	105.59	103.8	108.82	105.87	104.56	106.31	107.2	106.11	105.46	105.51	104.26	107.18	106.18	105.57	105.87	107.69	105.26	105.55	104.2	105.42	106.84	105.42	104.63	106.71	104.87	108.56
105.75	103.8	105.71	104.93	107.19	106.91	104.85	104.92	104.51	105.8	105.39	106.09	104.82	104.64	105.89	105.21	104.65	105.33	105.98	106.91	106.34	107.14	105.79	105.03	105.27	106.07	105.33	105.59	104.85	106.5	105.61	106.62	107.29	106.3	106.9	103.64	106.5	106.68	103.57	108.15	108.35	104.84	107.24	106.32	106.12	105.81	106.52	110.56	107.35	106.84
105.63	104.42	103.24	104.27	103.15	103.42	105.47	107.14	106.8	106.7	106.88	105.32	105.4	105.3	105.81	106.24	105.98	106.54	106.22	104.46	105.29	104.9	106.33	105.82	105.43	106.76	104.05	107.08	106.42	104.98	104.62	106.11	107.22	106.44	106.16	104.19	106.18	106.81	104.7	106.41	107.64	106.48	105.4	105.23	105.07	104.97	105.78	104.37	106.07	108.47
104.9	105.42	107.21	103.35	107.02	105.59	105.75	105.77	106.19	104.45	107.13	105.18	105.57	103.16	105.96	105.29	105.84	106.8	106.43	107.14	106.79	105.83	104.76	105.32	106.49	105.12	107.38	104.31	105.75	104.07	105.78	104.75	105.89	105.27	103.16	104.7	106.06	107.48	107.15	103.96	106.36	105.25	105.63	107.78	105.16	105.45	106.39	106.56	105.32	104.18
102.43	105.43	104.3	103.55	102.31	105.13	103.96	103.55	104.48	103.9	103.57	103.95	105.1	102.59	103.39	106.11	105.02	105.23	107.47	103.14	101.94	104.02	104.77	104.22	107.12	104.54	103.91	102.58	104.69	103.13	103.02	104.67	104.71	103.9	105.2	102.95	106.33	104.77	104.25	104.85	105.03	104.26	101.82	103.94	105.71	104.07	104.9	105.49	104.36	105.93
105.98	105.94	104.92	105.3	107.27	106.04	105.92	107.74	107.24	105.25	102.93	107.5	105.9	103.82	107.37	106.47	105.81	106.74	105.44	105.13	105.35	107.31	108.49	106.76	106.38	106.23	102.84	103.37	105.94	107.38	108.72	106.44	107.42	104.79	104.39	107.25	105.41	106.32	104.61	103.99	108.72	105.75	106.5	105.72	106.33	106.88	106.63	108.07	106.63	106.4
111.73	111.28	113.23	112.45	110.84	111.48	110.92	110.31	112.6	111.99	111.3	113.34	112.19	111.33	109.4	112.86	111.55	112.36	113.56	108.58	111.75	111.52	112.01	112.53	112.85	111.23	111.32	111.91	112.14	111.91	111.5	111.27	112.98	110.06	113.05	111.41	112.57	112.26	113.04	111.7	109.61	114.76	111.88	111.72	113.8	111.7	111.78	109.67	114.13	109.96
105	104.61	104.19	104.3	105.94	106.14	105.79	102.74	103.95	105.63	104.47	103.11	103.44	104.52	105.36	104.57	103.29	103.39	104.58	107.81	103.01	103.35	105.66	104.48	106.15	105.62	105.54	102.35	104.81	105	105.5	104.72	105.29	104.99	105.34	104.82	106.67	105.96	103.44	103.88	104.56	104.17	101.9	105.26	103.5	104.15	105.88	103.41	105.35	104.43
112.47	111.15	113.01	112.37	110.92	111.2	112.1	110.89	111.09	109.26	112.61	112.01	112.35	110.36	111.75	109.57	110.88	109.24	111.18	111.83	113.71	112.47	111	112.18	111.06	113.13	110.99	109.49	109.68	111.26	114.63	111.88	112.63	113.13	112.13	112.92	111.97	113.31	110.71	112.52	111.3	111.19	112.27	110.02	110.09	108.79	112.27	112.3	112.19	111.81
104.47	106.03	105.64	105.67	106.29	106.23	103.97	106.67	106.34	105.47	107.3	103.8	105.3	108.71	104.87	105.91	104.78	105.45	108.36	106	107.25	105.62	107.8	106.29	106.29	106.4	105.6	107.89	109.58	106.14	106.66	107.02	105.39	107.92	108.79	106.18	106.86	104.82	106.61	104.88	107.32	107.7	106.86	106.03	104.61	107.7	105.84	105.06	105.71	105.82
117.78	119.02	116.49	118.66	119.53	118.22	117.41	116.32	117.34	117.5	115.53	116.12	119.01	119.28	119.24	119.64	117.5	117.97	118.14	118.45	116.13	115.41	117.21	118.86	119.26	118.24	116.33	116.58	115.95	117.6	119.28	117.48	116.65	117.49	117.96	114.52	118.26	118.69	118.53	116.78	118.46	117.49	116.4	119.24	119.16	118.34	117.51	119.7	118.01	120.01
111.81	113.72	110.68	110.96	113.47	113.27	109.88	110.5	114.44	110.42	112.41	112.53	111.2	112.79	113.43	111.98	112.08	111.91	110.28	111.39	112.66	112.64	108.83	113.94	111.98	113.24	111.88	111.97	112.09	112.54	111.21	112.18	111.75	111.57	113	111.93	111.28	111.81	111.02	110.66	111.79	113.4	111.45	113.98	109.26	111.4	110.76	111.51	112.04	110.57
106.53	105.6	104.77	106.68	104.82	103.02	104.39	104.91	109.28	105.44	106.09	107.09	105	104.42	104.69	103.04	105.11	104.5	104.89	104.55	107.13	104.62	105.52	104.03	105.43	105.99	106.82	102.04	103.73	105.93	104.57	102.87	107.44	105.43	106.4	104.39	105.52	105.44	104.15	103.88	105.92	106.3	106.72	106.8	105.34	106.17	105.84	106.95	106.8	104.68
104.49	105.36	105.46	104.1	104.74	101.72	103.37	103.68	103.08	105.34	106.36	105.52	106.3	105.38	103.15	105.34	105.71	104.23	105.68	102.79	103.34	104	105.59	104.87	104.37	106.1	103.68	104.46	105.14	102.93	104.01	104.86	102.42	104.66	104.36	104.21	103.33	105.06	105.05	104.52	103.46	104.19	106.78	103.96	103.64	105.14	104.68	104.54	102.79	104.57
112.62	113.12	111.25	111.61	111.29	109.71	109.9	111.15	112.05	111.36	112.97	113.3	111.56	112.25	112.03	114.59	111.4	110.51	112.14	111.94	111.53	111.52	113.42	112.28	111.86	112.34	111.94	112.39	109.75	110.49	113.01	111.2	113.83	112.88	112.3	112.58	110.39	111.06	111.01	110.32	111.73	112.09	111.86	109.73	113.29	110.79	111.67	112.06	111.97	111.39
107.48	107.2	106.55	107.4	106.19	106.03	106.78	105.43	106.5	106.85	107.22	107.13	106.38	108.56	107.77	107.1	104.73	105.66	107.16	108.36	108.26	106.51	108.74	106.16	105.26	109.42	107.33	105.3	104.86	105.69	105.56	108.29	106	106.05	104.37	107.17	105.25	105.7	104.8	107.31	106.7	108.2	106.7	106.76	104.63	107.29	105.91	106.13	107.41	105.01
101.38	100.63	98.802	101.34	101.1	99.398	98.781	100.18	100.62	98.814	99.641	100.1	101.24	100.15	101.34	100.86	99.457	101.24	99.672	98.689	100.95	97.808	99.168	100.1	100.8	100.44	100.12	100.79	101.69	100.07	100.28	98.823	99.674	101.18	100.75	99.91	99.725	100.56	101.5	98.997	103.72	102.02	100.25	100.54	102.72	99.387	99.366	99.225	100.86	99.841
109.71	110.97	110	109.73	109.25	110.68	109.96	109.27	110.37	112.96	111.94	111.61	108.84	110.54	109.87	111.05	110.6	108.06	110.94	109.9	111.98	110.66	110.02	110.38	109.24	112.97	112.05	111.31	112.24	109.35	111.22	111.17	108.42	111.7	108.84	110.64	108.77	110.57	108.92	111.48	107.37	108.8	110.66	112.89	109.24	111.5	109.24	111.73	110.41	111.65
107.28	104.56	105.81	105.78	106.15	107.19	104.54	105.68	107.51	106.54	108.35	105.82	103.13	105.23	107.95	105.92	105.69	104.99	105.95	109.79	105.91	105.65	106.7	106.12	105.16	104.52	105.08	107.34	105.03	106.02	102.87	107.52	106.49	106.12	105.8	104.68	106.32	106.63	105.23	106.4	104.1	104.46	105.26	105.69	106.93	106.15	105.94	105.34	106.7	108.69
105.34	103.52	104.35	104.54	103.82	103.27	104.9	103.88	103.77	104.06	104.42	103.31	102.78	103.44	104.03	104.94	104.79	104.89	103.81	101.86	103.29	103.15	104.63	105.23	103.7	103.55	103.22	103.42	103.68	105.39	105.24	105.25	104.28	105.52	103.59	104.94	104.6	103.37	103.17	103.6	105.04	105.09	104.68	104.34	103.47	105.34	104.33	104.41	105.35	104.8
105.95	101.98	106.55	108.11	106.33	108.46	106.56	108.15	107.48	107.54	105.71	104.84	106.15	108.84	106.4	106.81	106.55	103.59	104.66	105.6	105.37	106.39	107.46	105.57	107.59	104.46	105.12	104.75	104.15	105.51	109.03	104.2	108.78	105.95	107.64	105.49	108.41	105.56	104.72	105.21	108.55	107.2	104.35	106.33	107.43	107.78	105.56	105.73	105.92	105.55
104.02	105.29	105.7	105.16	105.92	105.19	103.63	103.15	104.74	104.65	103.13	104.1	105.22	103.85	104.94	101.54	104.29	106.08	103.8	103.36	104.6	102.53	102.47	102.77	102.54	103.02	105.32	104.56	104.1	105.69	105.67	105.37	103.51	105.37	103.16	105.24	104.06	105.07	106.65	104.41	103.12	105.23	105.1	104.81	105.9	104.05	104.06	101.64	103.92	104.39
111.81	112.74	111.32	113.39	112.06	113.19	110.77	110.88	113.38	112.32	109.77	112.2	110.08	110	109.51	113.13	111.34	111.29	110.99	110.9	110.58	112.17	110.6	112.48	113.14	110.64	112.49	113.68	111.99	111.21	112.89	111.07	111.77	112.35	113.31	111.38	113.1	114.38	113.21	111.04	113.77	109.91	112.15	112.08	110.53	111.64	109.45	110.85	111.82	111.8
104.42	104.34	106.97	105.84	106.31	106.94	108.54	107.96	106.86	107.36	107.32	105.5	108.32	107.83	107.53	107.19	107.01	105.04	105.69	108.7	106.23	105.95	107.63	108.31	107.9	107.27	109.36	108.16	107.52	109.34	107.73	107.2	106.12	106.78	105.62	107.26	104.96	109	106.17	105.87	109.17	105.77	105.63	106.7	106.85	108.14	107.24	106.59	106.07	107.04
109.44	108.63	108.19	111.37	108.44	109.42	109.34	108.06	108.33	108.91	111.51	110.37	109.62	109.31	109.36	108.14	108.74	108.89	108.8	111.33	113.09	110.4	108.85	110.48	110.98	109.05	110	112.02	109.19	107.68	109.42	109.28	110.6	108.68	109.56	109.63	110.49	108.99	109.85	110.71	110.87	110.46	109.51	111.48	108.79	111.76	111.71	108.55	111.05	109.75
115.22	114.32	114.8	114.99	116.03	115.36	115.43	115.14	115.3	116.51	117.38	116.41	117.73	118.06	116.17	114.09	116.77	117.16	117.64	116.07	114.64	117.08	116.41	118.03	115.36	114.87	117.44	115.68	115.04	114.52	116.9	115.47	115.87	117.26	116.42	116.57	115.18	118.44	115.31	113.93	114.67	117.68	114.36	115.73	116.67	115.45	114.41	115.27	114.76	115.44
104.2	105.22	107.35	105.36	103.92	106.43	104.06	104.5	107.11	106.99	106.27	105.55	103.94	105.59	105.36	104.38	105.16	106.83	103.28	108.39	105.47	105.36	105.84	105.96	107.08	105.41	107.48	106.51	104.63	104.21	106.05	107.89	107.48	106	104.86	106.96	104.94	108.67	106.8	102.46	105.72	106.09	105.35	106.47	105.26	104.36	105.01	102.96	104.44	106.51
104.93	104	106.08	106.37	104.5	103.3	106.2	104.81	104.59	103.58	103.74	106.76	103.61	104.06	105.14	103.89	102.76	105.45	103.68	105.86	103.12	104.74	105.78	106.53	102.26	103.98	105.55	105.04	104.01	101.39	104.7	104.21	103.36	104.41	103.57	103.95	103.98	108.34	103.21	104.62	104.28	104.94	102.8	100.61	104.79	104.17	105.08	103.24	105.13	102.58
114.04	110.72	112.75	108.49	115.07	113.62	114	114.21	109.03	109.54	110.84	110.25	110.91	112.04	111.14	111.11	112.94	112.15	111.33	110.49	110.08	111.34	111.4	112.41	112.96	110.42	112.5	112.2	112.16	111.07	111.53	114.56	112.19	110.95	112.3	112.95	113.54	111.88	111.64	110.86	110.9	112.54	112.59	111.51	112.61	111.46	115.43	112.27	112.57	110.25
104.51	105.82	106.47	105.37	103.58	105.77	102.68	106.64	105.95	106.42	106.04	105.21	104.01	105.75	106.29	103.98	105.98	104.28	104.67	105.93	105.65	105.25	105.26	104.97	103.85	103.65	103.66	106.27	105.51	106.78	103.01	103.8	106.3	104.31	105.6	107.33	103.98	104.75	107.1	104.85	105.19	102.34	105.03	105.71	103.92	105.01	104.08	105.36	106.69	105.82
103.75	103.97	101.95	103.59	103.63	104.45	104.65	103.27	104.12	105.19	104.83	105.57	105.36	104.68	104.07	104.09	104.13	102.84	103.2	104.28	102.99	105.45	103.28	105.68	104.28	104.44	103.07	103.82	105.18	104.73	104.94	105.44	106.24	103.13	103.24	102.67	104.79	101.76	103.89	104.24	106.07	103.3	104.08	105.01	104.98	105.55	104.81	105.68	104.87	103.78
111.35	112.28	111.57	112.02	110.89	112.91	110.28	108.41	108.52	109.64	111.16	112.08	110.79	113.1	112.41	111.44	110.55	112.42	111.19	112.56	109.3	110.83	111.72	112.26	110.99	112.85	111.77	112.16	110.55	111.69	111.87	108.54	112.42	111.98	112.1	112.09	111.57	110.88	110.86	111.13	111.82	111.35	110.07	111.21	114.28	111.34	111.89	111.31	110.58	109.31
110.63	110.21	109.64	109.15	110.22	109.94	108.82	111.41	111.48	109.92	107.48	109.66	111.56	110.67	108.86	110.7	107.81	107.74	109.06	110.49	106.87	110.91	108.12	107.73	111.71	107.67	110.17	110.03	109.6	110.68	108.54	107.83	109.67	108.46	110.36	112.5	110.42	111.75	110.88	108.44	112.99	110.62	106.84	109.99	108.63	109.25	110.04	109.46	110.16	109.03
116.46	115.33	114.14	116.44	115.51	115.68	117.15	116.78	117.48	117.37	114.17	115.31	116.21	115.15	116.38	115.65	115.57	115.08	116.13	116.75	117.13	116.1	117.7	116.61	118.33	116.83	115.24	117.7	113.2	117.88	115.35	117.76	116.04	115.7	113.6	118.2	115.59	115.36	115.98	115.88	114.67	115.49	117.56	117.89	115.4	116.92	114.79	115.73	117.3	115.11
107.8	105.34	105.07	107.1	107.76	105.64	104.69	106.4	106.15	105.19	104.94	106.76	106.15	105.41	107.74	107.57	107.9	105.61	105.54	106.01	108.3	105.88	106.61	106.27	105.76	106.31	107.89	104.83	105.15	105.43	106.78	105.59	103.05	107.83	107.23	104.97	107.35	105.44	109.3	108.35	104.63	106.55	103.65	106.79	108.57	106.82	106.36	106.24	104.27	105.83
105.82	106.09	106.66	105.06	106.92	108.67	106.91	106.55	106.54	105.1	105.43	107.01	106.44	106.26	105.99	107.56	105.84	103.9	106.72	106.9	104.54	107.28	105.53	105.2	108.75	107.34	106.59	107.46	106.36	106.7	105.45	106.84	106.14	105.08	105.12	109.34	107.95	104.34	105.97	107.51	107.93	106.99	105.27	110.2	105.44	104.75	106.39	105.06	106.08	107.42
103.95	104.48	106.6	104.68	104.29	104.18	103.56	103.44	105.5	104.88	102.7	106.82	102.22	104.07	101.2	105.57	103.84	103.27	104.45	104.49	104.39	103.56	106.56	102.93	104.11	103.84	104.87	104.75	103.18	105.43	103.25	105.95	104.15	101.82	101.95	102.6	103.39	104.12	104.59	104.28	105.37	105.41	105.23	103.48	103.5	102.18	102.71	104.13	104.65	105.65
109.22	110.48	109.9	110.18	107.57	112.01	111.52	109.71	110.67	109.77	110.18	108.8	111.18	110.93	108.95	111.58	111.21	109.22	110.68	110.31	108.2	110.84	110.14	110.46	111.94	109.75	110.23	108.93	108.32	109.76	109.65	110.32	110.17	106.82	111.04	108.74	110.99	108.77	107.63	109.27	110.72	110.34	108.87	107.68	106.91	110.55	110.45	110.12	110.01	110.14
101.59	100.67	96.556	97.925	99.72	98.674	99.3	100.28	98.395	100.21	99.887	99.672	101.7	100.67	101.35	100.24	99.674	100.73	99.339	102.01	98.938	100.8	99.968	98.613	98.377	100.1	98.36	100.87	100.42	98.146	98.924	99.863	99.924	99.229	98.57	101.3	98.567	99.022	97.26	100.56	99.921	98.428	100.07	99.732	98.364	99.185	98.807	98.093	96.922	98.541
111.02	111.44	111.23	109.25	110.9	107.95	110.61	110.61	109.94	110.44	111.68	110.87	112.62	111.61	111.58	112.53	110.05	109.48	111.14	108.9	112.25	110.68	109.68	111.98	112.01	110.19	110.68	110.06	109.65	111.18	111.87	110.71	110.94	110.98	109.73	113.33	108.93	110.85	110.08	110.06	110.04	112.9	110.82	110.98	109.96	110.85	111.72	109.32	109.88	109.32
106.94	107.67	105.41	107.47	105.25	106.56	105.91	105.9	106.14	108.35	107.25	107.54	106.41	106.18	104.76	106.79	106.82	105.18	105.55	107.22	104.6	106.56	106.37	106.45	107.22	107.4	106.74	106.33	105.79	106.38	105.72	105.93	107.86	107.57	105.43	105.75	107.03	104.11	105.71	106.94	107.82	103.68	107.54	106.76	107.3	103.57	106.37	105.45	104.43	105.1
106.47	104.87	105.95	106.43	107.95	104.54	105.83	106.38	104.54	105.2	106.71	104.29	105.71	107.97	105.2	107.17	106.76	107.72	105.94	104.21	105.76	107.23	104.69	104.53	105.18	105.63	106.13	106.49	105.37	104.93	109.32	105.75	106.36	106.48	104.6	106.53	106.64	104.99	103.73	104.6	104.61	105.63	103.77	108.81	107.77	105.12	108.66	105.84	105.08	105.96
99.375	98.761	97.19	99.63	100.51	95.964	101.13	100.37	101.73	98.899	98.989	99.166	97.212	96.49	100.38	98.758	99.903	100.65	99.125	99.418	98.259	97.388	98.3	99.502	99.181	100.74	98.505	99.521	98.488	98.552	97.421	99.229	99.615	100.3	100.11	101.84	99.986	99.995	99.2	99.281	98.061	100.35	101.31	98.191	100.53	99.571	98.866	100.15	100.83	100.62
104.9	108.03	108.46	110.15	106.22	106.67	107.42	106.16	105.08	107.97	105.96	108.12	108.11	105.6	105.39	103.61	107.97	106.6	107.06	107.79	109.34	106.86	108.16	107.7	106.46	104.77	105.86	108.21	106.07	106.03	109.2	107.3	105.9	107.64	108.03	107.57	106.79	104.69	107.06	105.8	107.17	106.99	107.52	107.66	104.84	106.49	108.17	104.73	105.18	108.65
103.86	104.18	104.97	106.04	106.26	104.57	105.4	102.55	105.84	104.12	104.49	105.6	106.57	101.46	104.06	105.32	105.61	104.16	106.15	106.62	104.89	104.86	105.35	105.4	105.13	104.06	104.29	105.93	104.88	104.86	104.63	106.67	105.64	103.13	105.13	105.09	107.23	105.19	105.23	104.93	105.18	106.1	105.76	106.46	106.46	103.25	105.86	104.34	108.36	107.89
111.17	109.48	110	109.77	111.29	111.34	112.25	109.2	111.47	108.25	111.65	109.37	112.46	109.25	111.69	109.51	112.51	112.27	112.67	110.16	110.46	111.2	110.57	111.75	111.45	110.91	114.54	111.31	111.42	113.83	109.55	111.52	112.84	109.49	113.73	110.89	111.42	111.85	112.4	112.1	112.99	110.11	108.97	111.33	110.63	112.2	110.34	108.57	110.5	112.39
105	103.49	107.3	107.75	106.58	105.72	106.35	105.13	105.42	105.15	105.07	105.84	105.68	106.85	107.72	106.68	105.58	105.82	106.52	103.91	107.09	105.25	105.86	105.9	108.34	105.21	106.63	104.68	104.86	105.38	105.35	104.66	106.29	106.09	103.01	106.71	104.49	106.78	103.68	105.47	104.64	103.39	106.78	106.18	107.24	103.81	106.26	107.98	105.72	107.25
100.37	99.848	101.27	102.71	99.927	101.73	102.97	100.8	100.98	99.364	102.55	102.96	101	102.38	101.33	99.082	99.927	101.96	101.42	97.705	103.28	102.6	100.44	100.4	103.73	102.58	103.75	102.78	100.68	102.03	102.26	99.036	101.44	100.28	102.26	102.5	100.78	100.89	100.4	100.01	100.09	101.37	100.67	99.188	102.41	103.12	100.9	102.56	99.476	99.337
117.23	119.66	116.83	118.56	116.16	118.25	116.75	116.55	117.86	116.42	116.38	118.09	118.22	118.61	116.68	118.01	118.09	116.53	118.88	118.93	117.98	116.37	118.8	116.23	118.03	118.98	117.95	117.29	116.69	115.02	117.13	118.22	118.2	116.72	116.43	118.7	117.07	116.78	118.38	117.57	118.75	118.93	120.92	117.31	119.67	117.55	116.66	118.36	119.79	119.3
104.99	105.07	105.41	103.46	107.18	104.01	104.33	107.31	103.78	104.22	104.82	103.53	104.89	103.53	104.9	104.2	104.52	104.07	107.88	105.82	104.76	103.17	105.35	104.43	104.86	106.07	103.33	104.33	104.88	102.45	105.4	105.94	104.74	104.32	103.11	105.93	105.45	104.53	105.45	104.1	104.84	103.9	104.46	105.04	106.04	104.66	104.46	104.24	105.21	106.46
106.74	107.28	104.87	106.72	108.43	107.95	108.05	109.14	108.73	108.75	104.55	105.22	106.09	108.28	107.08	107.5	108.53	107.83	109.64	104.07	105.65	107.32	106.6	105.72	107.13	105.92	105.14	108.89	108.31	106.9	106.48	106.23	107.29	104.8	108.27	109.04	107.41	107.59	107.43	107	109.93	107.07	107.93	107.98	106.57	107.84	104.93	108.55	106.37	106.64
106.8	107.63	103.77	105.16	104.9	102.58	106.55	105.32	101.74	107.3	105.54	105.63	106.25	107.08	107.6	103.65	107.16	106.86	105.29	105.35	107.51	105.91	105.48	106.13	106.07	103.6	107.13	105.1	104.81	104.34	107.5	105.27	104.23	106.68	105.83	104.11	105.42	104.91	105.41	105.2	107.25	104.55	103.31	104.64	107.22	103.72	105.55	105.92	105.94	105.49
107.09	106.92	105.7	105.49	104.55	105.89	107.34	106.76	107.53	104.46	108.34	105.95	103.15	106.07	106.38	109.05	106.63	108.1	106.12	105.21	106.13	107.36	109.49	106.9	105.38	107.75	106.74	106.5	106.77	105.92	108.52	106.99	108.92	105.62	104.26	103.67	107.49	106.49	105.13	105	106.62	105.63	106.94	106.69	106.51	105.54	107.37	108.39	105.49	107.25
112.12	114.34	113.7	113.4	113.29	112.28	115.53	112.78	111.69	113.96	112.73	114.04	113.9	112.02	112.33	114.24	114.25	112.63	114.61	110.09	114	113.51	115.46	112.2	111.86	110.74	113.36	113.76	113.15	113.44	113.77	110.8	111.69	112	113.15	113.76	114.47	113.3	111.59	112.93	113.63	114.21	114.99	114.47	114.61	112.94	113.2	115.17	111.85	112.69
102.99	105.43	103.23	104.75	104.45	102.74	103.89	102.98	104.53	104.39	104.97	104.82	105.23	105.05	103.3	103.74	104.04	102.89	104.47	106.82	103.2	106.17	104.06	105.12	105.85	105.69	105.63	103.44	106.08	103.91	104.32	103.03	104.53	103.26	105.47	105.06	103.54	104.44	102.72	104.41	105.87	106.79	104.67	104.55	104.18	103.95	104.24	103.46	104.01	106.14
105.69	103.67	102.51	102.63	107.09	108.65	105.02	105.6	104.54	102.14	104.98	104.86	103.85	105.05	103.91	101.19	105.27	103.28	104.77	104.17	107.09	105.14	101.26	102.53	105.51	105.54	105.28	105.8	103.52	104.44	104.84	105.66	103.37	102.56	107.18	105.28	104.43	103.89	102.47	104.36	104.68	103.04	105.08	104.92	104.45	103.86	105.48	103.96	103.01	103.69
105.21	107.4	106.03	105.72	105.94	108.64	104.71	106.11	106.28	107.03	105.84	107.07	107.32	105.78	107.01	105.89	106.61	104.74	104.42	106.91	105.52	106.46	107.49	105.8	103.36	105.48	105.55	107.54	105.71	107.83	106.94	106.64	106.79	105.52	107.11	105.11	103.58	102.92	106.56	106.61	107.55	106.07	104.85	107.7	104.16	107.32	106.91	107.09	107.63	106.76
107.81	106.19	106.44	105.24	104.66	105.82	106.12	105.15	106.33	107	104.05	104.45	106.26	103.95	106.52	107.49	105.09	106.06	107.37	107.57	104.63	107.35	104.6	105.46	106.74	105.95	104.04	106.42	104.94	106.3	108.79	104.04	106.85	107.26	107.92	105.96	106.67	108.4	108.06	105.36	104.1	104.9	104.09	106.57	104.85	105.59	105.55	106.12	106.03	104.1
109.96	112.92	110.42	111.63	111.35	112.67	110.77	109.87	112.09	110.69	111.03	110.49	109.4	113.29	108.52	112.06	110.79	110.26	110.22	109.24	109.98	109.49	111.43	109.96	110.13	111.26	110.3	109.79	110.33	109.6	111.76	110.01	110.32	109.37	111.73	112.42	111.54	111.97	109.19	112.11	109.43	110.97	110.21	112.93	109.11	109.17	112.82	111.11	111.26	111.3
101.95	99.71	98.522	99.576	100.12	98.464	98.875	99.801	99.041	100.01	98.944	101.28	99.278	99.666	100.26	98.442	100.02	100.37	99.936	101.15	101.45	100.32	100.17	102.21	99.425	98.866	99.132	98.133	101.51	101.89	100.04	99.33	100.63	99.416	99.045	99.222	98.213	99.468	100.04	99.851	100.13	100.04	99.357	97.744	100.15	98.792	98.967	98.214	101.17	100.01
118.11	117.85	119.45	119.57	115.28	119.99	117.03	118.03	117.72	118.91	118.84	117.33	116.89	118.25	115.59	118.74	119.01	117.78	117.26	117.79	117.82	118.54	117.5	119.42	116.4	117.22	117.32	119.11	118.42	116.11	118.52	118.26	118.13	117.43	116.86	117.55	117.01	118.06	119.52	117.07	117.57	117.24	117.63	118.32	118.61	117.91	117.07	114.75	116.49	117.35
100.35	102.74	102.07	99.761	101.27	102.58	101.2	99.529	99.862	98.012	97.863	101.41	97.587	99.384	99.799	100.14	98.227	99.818	102.23	103.03	99.947	101.25	98.706	99.338	99.778	98.288	101.73	100.38	98.94	99.146	101.12	101.87	98.368	98.995	101.53	98.899	100.49	98.923	99.577	100.15	99.746	97.201	97.742	100.65	99.765	99.084	99.866	99.952	98.436	100.81
101.64	99.934	98.786	98.754	99.414	101.61	99.553	97.978	100.08	99.544	100.6	101.13	99.333	99.809	101.12	100.72	101.27	103.95	100.53	101.94	102.3	97.825	98.543	100.05	98.799	99.169	98.778	99.3	101.6	98.656	100.21	99.903	99.771	100.25	101.78	96.354	103.11	100.02	100.54	99.82	102.22	100.79	102.04	100.6	100.79	99.954	101.73	99.999	101.53	100.47
104.6	104	104.79	103.81	102.01	104.17	104.15	107.17	102.97	104.95	104.98	103.77	104.61	103.69	105.82	104.78	106.14	102.54	103.39	102.87	104.58	104.69	103.48	107.01	101.41	103.43	103.18	103.8	104.17	103.52	103.9	104.37	105	103.74	102.88	103.35	104.73	105.92	102.86	103.53	105.3	104.25	104.08	103.95	103.68	104.32	103.64	102.99	105.69	106.52
106.78	103.22	105.05	105.79	103.87	106.34	103.91	105.27	105.51	103.41	104.97	106.58	106.46	105.41	104	105	106.63	105.73	105.81	105.38	104.88	103.42	101.88	106.29	105.86	104.56	104.8	108.28	105.57	103.48	104.34	106.39	103.75	104.81	106.54	105.78	106.66	105.45	106.22	103.37	105.1	106.49	104.38	107.1	104.82	103.1	104	102.5	105.67	106.52
99.856	101.15	101.03	100.44	99.559	100.97	99.742	100.73	100.71	102.12	99.025	100.11	99.709	99.158	100.49	99.902	102.28	101.58	100.6	101.6	100.73	100.62	100.26	98.791	99.588	101.36	98.799	100.78	101.33	99.701	101.75	100.02	102.05	100.97	100.12	100.39	101.16	100.52	99.976	100.26	99.209	101.02	99.859	102.21	103.53	100.46	99.926	101.67	100.59	101.11
110.49	110.7	112.02	113.74	109.64	112.9	113.18	111.8	113.49	111.73	111.76	109.25	110.95	110.92	116.02	110.92	112.05	113.89	113.46	111.95	109.31	111.86	110.79	109.24	110.33	110.47	110.53	112.31	111.68	113.08	111.02	112.69	108.76	112.63	111.56	112.06	111.3	111.65	110.36	110.4	109.8	109.87	112.09	110.2	111.82	113.85	113.14	109.12	111.84	111.42
108.05	106.65	105.4	105.36	105.05	105.45	106.37	106.66	108.42	105.6	102.86	105.06	105.17	105.45	105.07	107.31	105.44	105.21	105.02	106.51	103.97	106.44	105.36	104.16	105.39	104.59	104.55	105.95	104.32	105.69	104.19	104.78	107.52	105.28	104.25	106.62	104.97	105.77	103.14	103.9	105.1	107.74	105.72	104.84	103.7	105.62	104.27	106.24	103.87	106.34
109.29	111.22	111.85	109.43	111.29	110.78	112.99	108.26	110.46	111.43	112.79	109.88	108.54	109.62	110.17	111.24	111.91	111.03	111.11	111.99	109.94	111.13	110.45	111.96	111.77	108.91	109.91	112.8	109.99	111.72	111.55	112.24	110.06	110.04	111.59	110.44	112.79	113.99	112.34	110.53	110.7	110.66	110.45	111.45	110.55	108.45	113.35	109.36	110.18	109.57
104.38	105.08	105.55	105.05	106.07	105.03	106.13	105.58	105.1	106.25	105.62	102.78	106.06	105.66	103.36	104.57	105.67	104.73	104.72	104.72	105.53	105.62	106.85	105.5	105.14	103.97	105.57	104.53	106.16	108.43	104.9	107.46	105.22	107.08	105.78	106.22	105.22	103.59	104.61	105.27	105.2	107.57	104.35	105.74	106.15	106.5	104.07	105.65	105.04	106.13
107.76	106.68	108.24	106.68	104.68	106.26	107.09	106.51	107.76	105.8	106.96	108.27	107.4	107.36	107.66	107.03	109.82	108.36	107.32	106.94	108.35	105.43	108.24	106.18	108.47	107.92	104.49	105.68	109.04	109.29	106.37	107.86	107.44	108.23	108.33	106.96	105.99	106.23	106.97	105.37	106.69	108.6	108.47	106.87	107.87	108.65	104.46	107.3	106.82	105.53
113.42	112.06	110.77	111.42	110.82	113.41	111.24	112.42	110.28	113.36	109.97	109.28	112.62	111.12	111.94	112.2	112.55	111.61	112.44	112.4	111.53	111.92	112.85	112.2	114.22	112.97	111.77	111.93	112.77	111.2	111.69	109.63	110.43	108.55	110.01	111.55	112.48	111.76	110.45	112.48	114.6	113.44	109.12	111.7	111.15	113.05	112.59	111.2	111.78	111.4
100.49	101.06	96.941	98.93	99.991	101.29	99.618	99.628	99.011	99.186	97.865	99.756	99.193	100.92	99.073	103.12	100.09	98.82	102.79	100.6	100.15	99.025	101.18	100.18	97.369	98.095	100.51	99.947	99.633	99.542	101.61	100.07	99.989	102.45	99.239	100.14	98.383	97.149	99.534	97.819	101.11	100.1	100.65	99.422	102.35	101.06	99.068	100.11	96.578	101.84
99.494	97.534	100.86	100.29	98.564	101.43	100.19	100.3	102.76	100.1	100.29	100.84	102.09	100.38	98.01	100.91	101.11	100.26	101.26	99.788	103.32	98.422	101.08	100.1	101.28	100.61	99.473	100.02	100.7	98.681	100.63	99.64	101	99.577	100.63	102.33	103.19	101	100.24	101.29	100.09	100.69	99.904	101.09	98.664	99.886	99.851	102.98	100.25	100.39
98.631	99.411	101.07	98.118	100.06	98.22	101.64	100.49	100.13	99.675	98.994	101.59	99.181	99.685	99.575	99.872	100.34	101.45	102	100.82	100.67	99.72	101.3	98.775	100.77	99.997	100.42	100.33	98.692	99.672	97.834	101.59	100.18	99.454	99.145	98.31	99.022	99.549	99.139	101.05	100.78	101.3	99.701	100.2	99.09	99.545	99.377	99.419	100.08	100.5
105.66	104.5	105.54	105.34	106.59	106.09	103.37	104.74	106.79	104.95	104.31	106.41	106.36	104.75	105.48	106.85	105.47	106.51	107.7	106.5	105.79	105.71	106.67	104.36	106.41	104.53	103.56	104.68	104.35	105.6	103.67	105.83	106.23	105.43	106.15	107.55	104.87	103.44	104.04	105.82	105.37	102.55	104.67	104.61	105.37	106.69	106.47	103.78	105.94	106.73
110.74	110.99	112.82	112.61	110.51	110.5	110.92	112.22	111.88	113.27	110.96	109.96	112.17	110.15	110.2	110.42	111.2	109.71	109.66	111.07	110.04	112.51	111.66	111.2	111.96	112.49	110.41	110.12	109.76	110.61	112.98	112.69	110.43	111.37	112.2	110.64	112.36	109.26	110	111.32	111.29	111.66	110.11	110.13	109.03	113.92	109.18	112.66	110.96	111.91
107.58	105.85	105.5	107.17	106.69	103.2	107.17	105.6	104.21	106.18	108.82	106.9	107.94	106.65	107.35	108.27	105.02	105.19	105.28	105.59	104.57	107.4	105.44	105.33	109.54	109.12	106.13	106.12	104.4	108.41	104.92	105.97	107.46	107.35	108.97	104.81	106.38	106.25	107.12	106.06	105.3	106.97	104.72	106.85	106.11	107.29	106.74	104.79	104.14	107.26
104.81	104.36	107.32	104.27	107.53	104.58	105.85	105.75	105.17	105.55	105.73	104.33	104.32	104.27	106.3	103.98	105.48	106.43	104.2	107.89	104.72	104.82	104.83	105.96	105.76	105.54	104.86	107.37	106.08	105.83	104.18	104.67	106.44	108.2	105.15	106.05	107.02	105.75	105.73	104.72	104.23	105.72	107.76	106.91	105.42	107.64	103.58	105.78	103.95	105.72
104.65	105.56	104.78	104.36	105.26	104.6	99.557	108.38	104.41	105.32	103.08	103.69	106.86	101.3	102.43	103.53	103.86	103.68	105.14	104.33	103.96	103.15	103.92	106.75	105.65	101.9	103.83	103.96	105.73	102.85	106.07	103.4	105.47	103.17	102.94	104.34	105.19	104.71	104.71	105.68	103.97	104.45	108.57	105.49	104.41	104.51	104.37	102.38	105.63	105.41
106.33	106.59	105.92	106.7	106.67	105.58	104.63	104.87	105.19	105.67	107.7	106.38	104.61	107.47	106.32	105.72	106.53	104.25	104.96	109.01	107.63	106.57	104.36	104.6	107.02	107.77	105.47	107.72	106.87	105.97	107.12	106.24	105.12	106.93	106.44	106.91	108.17	104.97	105.79	106.09	106.73	105.98	104.64	108.43	106.44	108.35	107.96	108.3	106.68	105.18
111.11	113.41	111.85	111.93	111.96	110.07	111.49	112.98	111.24	111.32	110.61	112.83	111.68	111.14	109.99	112.42	112.82	112.83	111.22	112.31	110.43	111.2	110.71	113.02	110.61	111.99	112.16	110.8	111.26	112.98	111.58	113.14	112.04	111.76	112.18	113.35	112.05	111.14	112.13	110.03	111.86	112.07	113.14	111.73	109.61	111.16	111.06	111.69	111.22	112.26
102.05	99.416	99.379	101.63	101.24	101.45	100.85	101.02	101.51	102.44	99.551	99.219	100.16	101.49	100.28	99.656	99.65	103.04	100.91	101.92	100.4	101.48	101.07	101.6	99.571	99.6	100.98	99.8	100.17	100.23	99.65	100.61	101.53	98.978	101.27	101.95	99.871	102.13	100.9	102.44	97.655	100.99	100.88	98.531	99.986	98.826	101.62	100.38	99.74	100.9
105.55	107.69	107.25	103.55	105.76	105.48	106.63	104.94	107.35	106.61	106.66	109.11	106.51	103.52	104.71	107	106.14	104.8	105.93	106.2	107.48	106.27	102.71	104.41	105.55	106.02	107.21	104.99	105.51	103.97	105.65	106.16	104.49	108.3	106.42	106	106.03	105.79	106.68	108.35	106.61	105.25	105.16	103.44	107.46	106.67	106.87	108.55	105.87	106.83
110.93	110.88	112.68	111.68	112.56	112	110.14	113.16	111.39	113.03	113.36	110.2	111.78	112.58	111.42	111.77	111.04	113.36	111.79	112.47	113.44	112.98	111.35	112.34	111.32	113.1	112.17	112.43	113.86	112.23	113.55	113.5	111.4	113.89	111.61	114.24	110.41	112.72	110.87	111.35	113.68	110.96	110.35	112.13	112.9	112.61	112.19	112.21	111.61	111.69
107.13	106.07	108.11	107.53	106.39	108.84	106.55	108.56	105	106.74	108.79	106.86	103.57	106.66	106.72	106.55	106.79	105.61	106.26	105.23	104.49	105.19	106.26	106.7	107.96	105.71	107.29	107.88	106.73	107.06	105.51	105.5	105.69	106.02	105.85	107.19	104.96	105.17	105.14	104.83	105.12	106.42	107.38	104.47	106.86	104.12	105.94	103.85	107.89	106.6
113.59	111.85	113.66	113.37	109.07	111.09	109.72	112.1	113.83	110.41	116.17	110.44	113.19	114.66	111.37	112.79	110.56	111.82	112.49	111.6	112.64	110.51	114.76	113.12	110.78	108.99	112.34	111.94	111.69	111.32	111.73	110.86	111.9	110.21	111.33	112.98	112.54	111.54	111.4	112.29	112.59	112.12	112.51	110.91	112.41	113.23	112.36	110.06	112.01	111.98
110.06	109.32	111.82	110.83	111.02	110.77	112.8	109.14	113.47	109.42	109.05	109.4	111.96	108.62	111.46	109.04	110.65	110.37	110.63	109.64	109.94	109.69	109.45	110.29	108.59	111.8	114.36	111.44	109.44	108.6	111.44	109.9	111.03	109.78	109.29	112.34	108.61	109.65	112.05	111.7	112.09	110.58	108.59	113.34	112.95	110.69	111.21	111.54	107.93	111.69
104.77	106.82	106.09	104.94	105.17	103.4	107.59	105.6	108.31	106.74	104.7	107.28	108.23	105.04	106.6	103.78	106.15	106.35	107.6	105.64	105.49	107.86	106.8	106.44	106.1	105.56	105.37	104.35	105.91	105.17	104.62	106.49	104.78	104.83	106.91	105.65	106.54	107.27	106.06	105.33	104.59	106.06	106.55	106.7	106.22	106.28	104.81	106.35	105.77	106.47
104.96	103.76	105.06	104.66	105.41	104.69	106.03	102.1	105.59	105.42	103.69	105.25	106.47	105.73	106	106.41	104.95	106.34	106.02	106.42	105.79	104.14	106.35	103.48	106.73	106.27	107.81	105.68	105.48	106.03	105.65	103.71	104.1	106.87	105.99	106.23	106.06	106.19	104.86	107.32	107.23	106.37	105.39	106.94	105.72	105.11	107.14	105.68	107.26	107.46
106.85	107.05	106.45	106.09	106.05	106.15	105.43	107.98	106.62	104.74	107.42	107.5	107.85	105.52	106.8	108.25	109.63	107.33	107.81	108.36	108.13	106.88	108.45	107.58	107.07	110.39	107.63	107.87	107.49	106.23	109.29	107.96	107.32	106.05	106.34	105.88	107.33	105.88	106.83	106.62	109.24	107.53	108.58	108.43	107.73	108.28	104.26	107.38	104.21	106.9
104.2	104.99	101.72	104.46	101.65	103.06	104.5	102.91	103.38	105.37	103.56	103.53	104.44	103.05	104.21	103.32	105.34	104.87	104.27	101.45	102.99	103.76	104.17	105.09	104.37	103.14	102.92	105.07	103.96	105.77	104.81	104.27	104.26	104.58	105.98	105.34	103.52	103.04	104.27	103.91	105.88	103.97	105.44	105	103.66	107.13	105.94	102.83	104.04	103.62
111.46	110.96	112.85	111.73	110.35	111.48	111.89	112.82	112.16	110.35	111.17	112.27	112.61	109.22	109.33	113.51	112.04	109.67	111.65	109.63	110.59	111.68	112.83	109.61	109.26	111.23	113.96	113.52	110.64	113.32	111.76	109.19	110.96	111.68	113.6	110.44	110.22	112.71	111.29	109.06	111.66	112.98	110.11	108.8	109.19	110.68	112.21	112.49	111.16	111.8
106.47	105.33	105.31	106.03	105.71	107.59	108.69	106.88	107.51	106.15	105.54	106.85	107.49	107.38	104.8	106.77	106.75	105.45	107.11	105.48	105.96	107.95	106.08	108	103.69	105.94	103.21	106.09	104.53	105.81	106.4	107.29	104.88	106.01	105.79	105.52	104.77	108.23	104.97	108.23	105.86	104.96	103.97	106.09	107.05	109.29	108.01	106.57	103.02	107.07
113.64	112.6	111.06	111.82	112.48	111.48	111.81	112.03	112.06	112.15	113.49	113.05	113.08	111.07	110.95	111.25	111.9	110.96	111.27	111.99	112.26	110.51	112.04	112.17	111.73	111.24	112.07	110.69	113.26	110.12	114.21	111.96	109.59	112.68	110.35	113.24	110.58	114.24	110.14	112.07	110.65	114.26	113.06	112.63	112.51	111.27	112.87	109.86	112.48	111.13
100.55	99.678	99.564	97.254	98.55	98.425	99.93	99.383	100.68	101.05	99.813	102.64	100.55	100.98	99.547	98.998	99.17	99.136	99.71	100.37	101.1	99.297	97.321	99.389	97.96	99.093	101.05	98.157	99.197	99.684	101.74	101.38	99.467	100.75	97.846	98.273	100.8	98.443	99.22	98.189	100.98	100.65	99.217	96.638	99.943	99.872	100.66	99.897	98.688	100.58
110.61	111.61	111.01	111.95	112.78	112.81	110.31	110.66	111.86	110.23	110.2	111.81	110.67	112.1	108.9	109.8	112.23	110.4	111.88	110.14	114.01	110.8	111.99	108.47	110.29	110.45	111.81	112.22	112.43	108.97	109.85	109.27	112.29	110.55	110.9	112.35	108.97	111.92	111.52	110.6	112.18	113.11	113.35	113.49	110.41	114.14	111.31	111.59	109.49	110.71
104.2	105.86	107.61	104.48	106.35	106.15	104.91	105.06	105.03	104.5	105.95	105.35	104.07	105.33	105.16	105.47	103.04	104.79	104.41	102.08	103.96	102.84	106.65	106.96	106.64	104.51	104.55	104.93	104.93	104.81	105.29	105.12	105.36	105.65	103.39	106.56	105.47	105.4	106.74	106.31	102.75	106.36	105.34	105.17	106.12	104.44	107.31	105.48	105.57	104.77
99.986	97.343	100.36	101.12	101.25	98.566	100.38	101.05	98.74	100.05	101.05	100.81	99.955	99.916	100.57	100.37	101.4	99.821	99.327	102.96	100.3	99.877	98.894	99.941	102.43	100.3	103.63	99.028	99.965	99.797	100.84	97.053	100.19	101.48	98.468	100.2	100.53	98.933	100.21	97.86	99.265	101.57	102.94	101.41	99.411	100.8	98.17	99.624	99.207	100.41
105.63	107.62	105.93	106.11	104.46	106.56	108	107.22	107.01	106.61	106.58	106.59	106.31	105.42	105.7	105.81	106.6	107.48	108.52	106.55	107.28	105.11	106.86	108.62	107.93	108.41	105.11	107.4	104.64	106.65	105.8	108.28	105.83	105.05	108.38	108.37	105.66	107.32	108.21	106.69	106.47	105.8	105.42	105.22	104.42	105.46	104.86	106.96	107.52	109.9
117.27	114.39	115.64	116.03	114.67	115.53	112.65	116.4	115.96	114.76	115.92	116.59	114.85	116.7	114.51	116.62	117.47	113.67	116.47	114.9	115.36	118.26	115.55	116.37	114.04	117.71	115.81	115.04	115.72	117.36	116.54	113.96	116.46	113.7	116.38	115.53	116.63	115.96	116	115.37	117.28	116.6	117.38	116.18	113.2	115.3	116.09	115.87	114.42	118.27
104.34	105.18	105.46	106.99	104.04	104.79	105.11	103.54	103.16	103.64	105.56	103.86	103.45	104.36	104.76	105.67	104.28	104.39	106.95	103.12	104.12	101.98	103.87	103.89	103.57	103.27	105.76	103.5	103.41	104.7	107.01	103.64	104.04	105.18	103.49	104.11	104.94	104	103.93	105.32	104.04	101.05	104.8	104.89	103.87	105.27	103.34	103.69	105	105.72
104.39	105.6	106.94	107.42	105.76	105.84	105.67	105.82	104.37	107.18	105.35	106.13	105.23	104.4	106.81	104.73	106.28	104.37	105.44	105.44	104.46	105.12	104.94	106.02	106.41	106.74	105.13	105.74	107.36	106.65	105.98	104.3	104.91	105.93	105.72	106.64	103.51	106.22	107.58	105.01	106.44	103.84	104.21	105.14	103.86	105.25	105.05	107.41	106.48	103.61
104.15	105.73	106.01	107.16	106.82	103.74	104.73	108.08	107.62	105.27	103.22	105.68	107.14	105.7	105.84	106.2	104.88	106.95	106.44	105.12	105.67	106.74	104.37	104.8	106.69	105.98	105.93	104.74	107.2	106.8	107.22	104.89	107.49	104.73	109.89	105.34	105.43	106.72	106.06	104.36	107.17	107.46	102.27	103.61	105.47	105.51	103.96	103.48	105.16	107.26
104.27	103.34	105.65	102.87	103.76	101.18	105.05	105.14	106.82	104.68	106.5	105.41	105.26	102.39	105.45	106.25	102.94	104.38	104.85	103.75	104.89	103.86	107.18	104.34	104.08	104.29	103.23	103.34	104.02	103.38	103.83	103.67	107.12	102.24	101.65	103.59	105.35	106.37	105.32	104.6	103.71	105.27	104.27	105.82	103.8	106.92	104.59	104.2	103.7	103.88
106.09	103.74	105.27	103.61	102.57	104.87	102.6	101.33	103.6	103.15	103.85	104.32	104.95	102.41	104.19	105.58	104.59	103.54	103.58	101.9	102.01	104.57	105.51	104.14	105.39	106.09	104.9	104.32	105.57	105.08	105.06	104.68	105.9	105.42	104.95	106.04	103.64	104.3	101.16	105.45	103.37	105.05	105.9	102.97	105.12	102.96	103.33	104.2	104.74	105.36
102.78	105.93	105.17	104.26	104.76	107.37	105.19	104.41	106.57	104.9	105.76	104.55	106.14	105.55	104.26	106.91	105.12	108.41	103.11	106.83	106.53	105.1	105.16	107.77	105.01	103.91	103.75	107.56	105.64	105.24	104.2	107.29	106.24	105.85	105.19	106.15	105.53	105.52	105.59	105.25	104.91	109	102.83	106.04	105.97	106.76	106.94	106.99	104.19	104.98
112.47	112.81	109.73	113.68	111.45	111.45	113.19	111.9	112.37	111.76	111.99	112.45	112.63	113.73	110.92	111.21	112.64	111.37	110.51	112.32	113.41	110.4	110.26	112.04	113.6	110.81	111.27	112.23	114.3	111.86	110.91	111.89	110.65	111.89	110.51	113.44	112.67	110.06	110.8	111.13	112.63	113.39	109.98	110.85	112.17	111.33	110.85	111.84	111.05	111.49
99.769	99.05	99.214	101.63	100.03	98.8	99.248	98.693	99.342	101.46	99.837	101.86	99.816	100.45	100.68	102.24	99.54	100.74	100.76	101.05	100.06	98.838	102.21	99.437	99.816	99.261	100.78	99.919	98.26	101.35	98.609	102.47	99.531	100.54	100.66	98.762	100.13	99.029	101.54	100.82	100.47	98.916	99.636	101.09	101.62	100.58	100.34	98.915	97.827	99.019
99.076	102.01	99.691	99.465	99.53	100.82	98.528	98.519	100.28	97.788	99.579	97.986	101.7	99.93	103.07	101.6	99.139	101.1	100.12	100.71	99.806	99.047	100.72	99.981	102.84	99.632	101.24	100.54	103.74	100.95	100.39	100.25	102.97	101.8	100.05	100.09	100.51	99.353	99.67	100.49	98.578	101.31	100.56	100.08	102.9	100.69	101.91	102.01	98.621	101.08
113.8	111.44	112.45	114.92	113.8	110.11	115.32	112.5	111.44	112.52	113.25	115.61	112.15	113.76	112.83	111.46	112.34	112.11	113.86	112.23	114.24	112.03	114.16	114.33	112.23	112.56	116.3	112.02	111.78	115.76	114.05	112.99	113.36	112.9	110.36	111.01	110.57	115.06	114.41	111.59	112.47	113.82	113.68	110.29	111.84	114.78	112.7	111.57	112.15	113.55
112	112.68	109.2	113.68	112.54	111.58	112.65	114.15	112.5	111.02	112.94	111.38	111.53	111	110.81	113.05	112.44	112.92	111.93	111.05	109.69	112.67	109.32	111.8	112.01	113.61	113.29	112.73	112.69	112.35	112.99	115.03	111.81	111.83	114.13	110.63	112.26	113.8	112.96	113.67	110.8	111.78	116.09	110.99	111.53	113.12	110.63	113.63	109.89	112.24
112.02	112.3	112.73	110.12	110.73	112.66	111.7	109.35	111.14	112.29	110.64	110.27	110.66	112.78	109.58	113.27	111.55	110.73	111.48	112.52	109.8	108.8	111.58	111.02	112.24	112.38	110.05	111.89	111.66	110.97	112.94	113.32	111.47	111.78	109.32	111.03	113.71	111.87	111.03	110.77	111.78	111.93	111.63	109.5	108.84	110.5	112.88	111.68	111.51	112.58
106.48	108.46	106.69	105.89	106.44	104.99	107.15	105.69	103.81	106.53	105.07	106.97	105.67	106.32	103.63	108.03	106.99	107.27	106.84	108.01	107.71	106.96	104.16	104.66	106.17	105.36	104.75	105.86	107.22	105.99	106.92	106.09	105.22	108.08	106.2	105.19	107.28	104.1	105.14	108.25	105.88	105.41	104.06	106.5	106.01	105.98	105.84	105.87	105.45	107.81
119.6	117.56	118.07	117.18	119.34	116.46	117.55	119.03	118.18	115.23	116.91	119.21	117.35	118.13	117.11	116.56	120.36	117.77	117.64	118.71	116.98	118.31	116	117.61	116.93	116.13	116.77	116.68	118.04	115.6	117.33	116.36	117.94	116.79	116.78	116.91	116.81	119.11	116.54	114.49	117.93	116.44	118.25	118.24	117.57	118.92	117.07	114.85	119.71	118.46
104.12	105.03	104.5	104.58	105.18	103.95	104.71	106.08	104.07	104.3	103.96	105.99	105.3	105.46	104.35	104.44	103.78	106.28	103.71	103.57	104.43	106.12	105.08	106.33	102.94	105.28	105.57	104.19	104.3	104.37	104.21	104.24	104.57	105.43	106.47	104.19	101.87	102.69	103.9	104.81	103.01	105.41	104.31	102.43	106.45	103.96	105.29	104.28	104.16	103.08
98.773	100.53	99.265	101.55	100.43	99.324	98.941	97.196	100.17	100.48	98.516	100.19	100.6	101.68	97.44	99.277	99.449	98.489	98.349	99.407	100.82	100.2	99.091	100.46	97.93	98.712	100.93	100.09	99.64	101.1	101.73	100.17	100.84	102.85	99.407	99.445	100.06	102.34	98.575	102.63	99.901	100.49	100.83	100.46	99.025	99.939	100.92	99.759	96.203	100.89
106.16	106.94	104.6	105.53	104.19	106.14	105.95	105.03	106.17	106.56	106.6	104.97	106	104.98	108.3	104.63	106.03	104.5	105.17	105	106.26	106.19	106.16	104.85	105.35	106.87	107.14	106.2	104.89	105.93	108.53	107.57	104.14	107.95	105.17	105.34	107.57	105.94	107.62	105.41	105.85	105.53	104.55	104.04	106.01	105.26	106.38	104.02	106.72	106.32
109.6	106.49	105.74	108.95	106.95	107.13	104.81	106.11	106.08	107.71	105.8	106.36	107	107.11	106.71	107.7	103.99	107.77	106.87	107.9	108.58	104.36	106.54	107.88	105.24	106.23	108.8	108.53	104.47	109.35	107.76	108.24	107.57	105.95	106.9	107.35	108.65	111.24	106.78	108.33	107.61	107.84	106.86	108.77	105.8	107.04	108.31	105.1	110.2	109.49
107.38	105.87	107.08	105.7	105.61	107.45	106.1	102.75	103.28	105.94	104.2	107.98	105.96	106.64	104.86	107.72	107.47	104.31	106.91	105.42	106.98	104.85	107.35	104.49	106.18	104.59	106.89	107.12	106	106.95	104.89	106.89	107.8	106.33	105.96	104.69	105.21	107.18	105.58	105.6	106.14	106.45	103.58	108.18	106.87	105.54	105.68	106.66	105.24	107.36
116.9	115.7	116.8	119.14	119.8	116.45	117.23	117.21	115.36	116.75	117.03	118.92	117.01	118.47	116.19	118.48	117.18	119.14	118.1	119.39	116.77	115.5	116.13	117.96	115.13	116.85	117.48	117.18	115.27	117.8	118.61	117.13	118.29	117.19	117.7	115.68	118.82	117.44	117.87	116.45	119.04	116.47	116.64	116.48	116.94	118.07	119.08	117.21	119.6	116.93
110.46	111.42	113.32	111.92	111.39	111.64	112.17	111.76	111.94	113.31	113.77	110.59	112.91	111.11	115.47	111.99	114.49	111.23	111.04	110.33	114.61	112.08	111.99	113.56	113.19	112.66	112.18	113.67	112.27	112.61	110.87	113.39	112.73	112.81	112.52	112.19	111.54	113.83	113.44	112.92	111.47	111.54	113.18	110.99	113.33	109.55	114.98	114.01	112.26	113.77
104.72	104.27	103.01	106.97	103.86	106.92	105.33	105.92	106.54	106.67	106	104.98	104.31	103.48	105.51	105.9	106.86	106.94	106.73	105.93	105.07	105.97	106.25	103.96	106.15	106.1	105.76	105.12	106.02	106.96	107.19	106.72	106.33	103.81	106.42	106.35	107.37	105.74	106.43	107.58	105.79	104.55	106.62	105.3	104.57	106.1	106.04	105.68	104.92	103.96
102.76	103.31	103.34	104.19	103.64	106.01	104.26	107.03	105.6	106.63	104.35	103.51	104.27	103.9	105.4	104.01	106.14	104.97	102.9	104.81	102.88	103.1	105.04	106.62	102.12	106.12	105.23	105.1	103.91	105.37	104.44	105.55	104.98	103.9	103.77	103.23	104.23	104.48	106.22	102.64	104.37	105.44	105.34	107.03	101.92	103.74	102.81	103.6	102.8	105.81
104.75	102.88	104.68	106.03	107.32	104.07	106.43	104.69	105.76	104.97	106.76	104.62	105.44	104.84	104.66	105.3	106.17	104.5	106.32	105.65	103.65	106.22	105.04	105.92	103.97	106.29	107.43	104.98	105.72	104.17	103.95	106.41	106.29	106.42	105.66	105.45	104.99	105.29	104.34	104.85	103.95	107.75	106.06	104.23	107.69	103.7	104.94	105.17	107.57	103.34
103.53	102.28	105.88	106.22	108.03	103.58	104.49	104.02	106.18	105.28	104.37	105.58	103.54	104.98	103.5	104.14	104.97	105.16	102.29	106.73	105.08	107.29	105.17	105.5	105.66	103.41	105.51	106.85	103.44	103.81	102.53	103.79	105.5	106.62	106.02	106.57	103.48	106.55	105.42	103.42	105.5	104.88	103.02	106.29	104.42	103.76	105.71	105.27	104.23	106.12
105.31	106.47	106.38	107.12	104.75	107.31	106.15	105.61	106.27	107.8	107.27	106.88	104.27	107.65	106.84	109.71	107.42	105.55	105.21	107.43	107.4	107.38	108.16	104.6	106.71	107.55	104.36	106.11	107.39	104.69	105.59	106.47	104.88	105.68	105.59	106.78	108.63	106.07	105.94	106.8	106.22	106.07	104.75	103.74	106.1	105.65	105.67	107.01	108.51	106.74
100.63	99.838	98.824	100.59	101.08	97.388	97.018	98.681	99.072	98.809	99.84	100.31	98.719	98.981	99.79	98.122	101.01	100.39	98.903	99.661	99.387	98.171	98.192	99.158	100.9	98.954	100.81	97.899	99.562	99.864	98.92	99.563	100.57	101.06	99.523	99.925	100.49	102.13	99.068	98.695	97.159	100.77	100.08	100.97	99.243	98.992	100.68	98.662	98.468	99.749
97.444	98.671	98.796	100.94	98.004	101.24	98.721	100.09	98.307	99.59	99.407	99.922	99.546	101.76	97.422	99.43	98.262	100.26	97.802	96.992	99.961	98.935	99.348	100.62	101.25	98.769	100.45	97.995	98.024	101.49	100.3	99.943	98.67	100.61	101.2	100.28	100.05	99.375	98.099	98.085	98.071	100.41	99.811	100.09	101.37	100.74	100.95	98.344	98.15	101.69
117.21	117.79	117.81	118.99	118.17	117.43	119.26	117.31	118.17	117.09	115.79	118.81	116.63	118.51	117.78	116.47	117.67	119.09	118.05	117.91	115.55	118.65	117.08	119.16	116.08	116.7	117.71	116.57	116.55	117	116.26	116.03	118.15	116.48	116.13	116.76	116.58	119	116.97	115.89	118.31	117.12	115.82	118.18	117.35	118.91	116.74	118.15	114.56	116.76
106.62	104.11	105.63	108.24	107.69	107.4	108.62	107	105.5	107.96	107.43	108.51	105.58	105.03	107.49	104.99	108	108.96	106.42	105.23	106.23	107.28	104.98	106.19	105.78	105.4	107.12	108.91	105.07	107.56	108.87	107.15	107.14	106.59	105.52	106.87	102.29	106.54	104.25	107.56	105.35	106.83	106.48	107.55	106.54	106.6	104.94	107.99	106.64	106.51
104.68	103.04	104.71	106.91	106.01	103.86	106.2	106.97	105.83	104.91	104.17	105.74	104.88	105.22	108.42	106.29	105.78	103.32	107.61	104.67	108.86	107.98	103.82	105.32	108.03	106.31	106.88	106.1	106.12	106.95	104.77	103.85	104.93	106.24	106.96	105.66	104.64	103.85	109.2	105.22	104.62	106.1	104.13	106.87	106.84	105.29	104.79	106.36	104.27	108.34
112.96	114.15	112.23	111.64	111.27	110.52	112.36	112.44	112.31	113.47	110.92	110.02	109.7	112.98	111.09	111.24	114.02	112.3	109.69	112.12	112.2	110.43	112.54	111.44	112.07	112.25	113.91	112.23	112.33	113.2	111.76	112.66	112.01	111.71	112.47	111.43	111.68	112.39	110.9	111.5	113.89	113.43	111.29	113.07	115.24	111.72	110.65	111.21	110.2	113.07
105.33	106.24	105.66	105.05	108.25	105.28	105.69	104.09	106.83	103.91	106.59	106.27	104.54	105.65	105.58	104.67	106.05	106.76	106.84	108.86	104.55	104	106.71	105.43	106.19	104.66	107.12	104.73	104.83	106.09	105.48	105.74	105.53	106.75	108.49	104.92	107.27	105.23	107.01	107.98	105.53	105.29	106.42	106.81	105	105.09	106.88	106.05	105.52	104.66
105.03	104.06	107.55	106.4	106.12	106.45	104.35	104.36	102.29	105.6	102.95	104.66	104.18	105.2	104.28	106.34	104.72	104.29	105.31	101.92	105.34	102.49	104.87	104.32	103.7	104.43	102.1	104.09	104.9	103.56	103.16	106.28	104.88	107.62	106.72	104.47	103.33	104.49	105.86	103.45	105.11	104.66	105.1	107.2	101.7	104.88	106.24	103.73	102.85	102.66
101.33	100.07	100.78	100.66	101.61	101.89	99.899	102.29	101.97	98.789	100.17	99.446	100.54	99.211	98.948	103.28	101.29	101.75	99.106	100.3	99.644	99.55	99.787	100.44	101.54	100.45	98.364	99.163	100.59	100.85	102.45	99.87	99.13	100.39	101.14	98.982	98.297	100.35	99.459	98.484	100.96	103.04	100.5	100.02	100.02	99.73	100.89	99.446	100.63	101.22
104.75	103.19	105.3	104.11	104.36	103.66	104.49	106.02	104.22	103.81	102.59	103.83	102.61	102.97	103	105.98	104.03	103.85	104.96	101.83	104.73	104.73	102.45	102.31	105.78	104.86	106.79	103.35	105.41	104.07	102.7	105.73	107.47	101.72	103.16	103.41	103.08	106.08	102.21	103.58	102.95	105.01	102.29	103.71	103.29	104.99	104.78	102.84	103.78	104.13
99.489	100.56	99.059	102.17	99.252	101.53	99.706	101.18	99.324	101.39	99.062	98.644	100.13	101.51	100.24	100.72	100.72	100.99	100.78	98.613	99.427	100.49	100.92	97.36	100.56	98.799	101.67	100.66	99.66	98.048	98.37	96.508	100.79	100.67	99.031	99.886	101.44	99.06	97.625	100.04	100.85	98.63	101.77	98.424	100.02	101	99.392	100.04	100.77	101.69
103.24	103.58	104.33	103.97	104.37	105.3	104.01	102.99	102.88	102.1	104.97	103.76	105.22	104.56	106.33	103.62	102.72	103.95	103.64	106.2	104.9	105.47	102.83	105.7	103.07	103.56	105.94	104.21	103.41	103.77	102.59	104.26	104.1	103.23	104.62	104.74	103.39	104.26	103.09	104.3	104.64	104.83	105.49	102.91	105.58	101.75	106.56	103.23	106.95	102.28
99.717	98.522	98.643	99.845	99.778	98.796	99.527	100.12	101.72	99.841	99.581	100.46	98.022	99.014	99.024	101	99.971	100.74	100.24	97.554	98.748	101.09	101.72	101.43	100.76	100.09	99.971	101.25	100.36	99.889	96.849	98.484	100.62	100.59	101.18	97.962	100.56	99.158	101.45	98.247	100.63	98.52	99.792	98.645	98.009	101.56	101.96	100.99	98.456	99.051
106.62	105.71	105.97	106.47	109.48	103.67	106.57	105.75	104.78	105.89	103.68	105.71	107.27	104.35	103.58	104.27	104.89	105.63	106.04	107.12	105.61	103.93	105.54	106.96	104.01	105.36	104.41	105.52	106.79	106.35	104.2	107.04	107	106.76	106	104.39	106.6	106.12	106.17	104.57	104.74	106.83	107.22	106.39	105.4	104.03	105.18	106.49	106.01	102.7
105.96	106.53	104.23	105.18	106.55	105.49	104.94	106.86	103.22	107.63	107.81	108.23	106.24	106.83	104.51	105.4	106.78	105.84	104.55	104.52	105.32	106.4	105.69	104.56	107.52	108.05	106.52	108.47	105.52	103.91	106.26	105.1	105.54	105.49	105.08	104.89	103.84	108.04	107.56	103.77	107.31	104.2	106.78	104.97	107.25	108.1	104.65	106.14	105.17	106.06
104.93	102.1	105.98	103.83	105.42	106.3	104.46	105.63	105.75	105.53	102.24	104.81	104.92	105.49	103.8	105.94	103.21	104.74	101.95	104.62	104.25	105.29	104.39	103.44	102.92	103.57	103.27	103.28	106.36	103.86	102.46	104.53	105.75	104.06	104.92	104.06	102.93	104.53	103.47	102.82	103.99	104.12	104.17	102.56	106.49	101.86	102.58	105.26	100.98	104.51
113.11	113.32	112.32	111.11	111.3	110.47	112.91	109.2	110.16	111.21	110.05	109.79	110.23	111.8	111.57	111.46	112.7	110.2	113.63	113.47	112.4	113.93	112.98	113.64	112.25	111.93	110.08	112.7	113.04	111.29	110.97	111.14	112.7	112.03	112.03	109.98	112.52	112.72	111.64	113.06	111.17	112.93	112.03	113.83	113.6	113.37	113.41	110.76	111.73	111.15
106.78	103.85	105.57	104.7	104.59	107.59	106.51	105.28	106.43	106.18	105.56	104.34	107.06	103.64	106.4	105.89	105.27	105.33	105.29	104.72	104.52	105.62	106.64	105.86	106.31	108.4	103.88	105.06	103.54	105.38	103.55	104.02	106.31	103.45	105.46	103.3	104.17	102.48	104.64	104.89	104.95	105.42	106.64	104.04	105.09	105.52	105.56	103.93	102.55	104.89
106.15	105.18	106.07	106.96	105.5	106.78	103.65	107.18	103.71	106.81	107.68	106.32	106.06	104.64	105.66	106.46	104.66	105.75	104.1	104.54	104.31	105.75	104.75	105.76	104.65	103.66	106.17	103.89	104.89	106.49	105.17	105.57	106.1	104.82	107.49	107.09	107.5	103.69	103.5	106.14	107.03	104.48	105.02	106.2	104.15	106.37	105.16	105.63	104.02	105.45
105.68	105.61	103.53	106.47	103.41	106.54	104.8	103.02	104.51	102.33	103.82	105.67	103.25	104.29	107.06	105.88	104.52	103.42	104.92	104.35	106.2	106.69	104.39	104.78	105.08	103.99	104.15	106.24	105.22	104.85	102.18	106.18	105.68	105.15	105.92	106.18	105.82	104.59	105.57	105.5	105.56	105.1	106.79	103.29	103.67	105.52	105.6	104.01	105.11	104.48
106.87	105.17	103.8	102.74	104.08	106.15	102.99	104.63	104.47	104.11	103.9	105.07	102.86	104.15	103.21	103.56	103.95	99.655	106.78	104.54	101.95	107.22	105.47	102.82	103.63	104.16	103.03	104.91	105.07	103.66	104.25	103.41	102.32	104.57	101.14	103.62	103.52	105.75	101.68	102.61	102.04	105.06	102.6	102.12	101.76	105.76	105.07	102.3	105.62	102.37
107.09	106.84	106.24	105.64	106.14	105.42	106.84	107.1	106.7	108.51	106.96	107.28	106.61	104.24	107.64	106.21	108.93	107.71	108.17	106.54	106.78	105.67	108.62	107.34	105.7	107.36	107.39	107.16	106.43	105.63	107.68	106.35	107.09	109.86	106.49	106.96	104.91	107.99	108.82	105.14	106.35	108.19	108.53	105.39	105.18	105.86	107.99	108.85	106.68	107.27
106.44	106.53	107	107.21	105.34	105.79	106.77	108.92	106.94	106.64	105.26	108.34	105.47	107.41	106.44	105.87	107.95	106.51	106.4	106.57	105.54	105.05	107.78	106.02	107.86	105.21	106.89	107.85	108.94	105.73	107.21	104.01	105.35	106.15	104.4	105.79	104.96	105.65	107.45	106.44	107.11	106.85	108.09	105.71	104.41	106.9	106.44	104.09	108.61	107.72
114.94	112.3	113.06	115.34	112.78	113.48	111.06	115.77	111.77	113.63	114.07	109.38	113.23	112.66	110.77	115.06	112.68	112.64	114.94	113.03	113.08	112.74	113.31	110.45	113.01	109.84	112.75	111.34	112.21	112.26	112.78	113.18	112.89	113.07	112.96	113.31	111.08	113.74	113.1	113.57	113.49	112.27	114.68	111.04	114.66	114.04	112.75	114.28	113.08	111.96
106.9	104.83	105.5	104.68	105.69	104.49	106.88	106.85	106.56	102.92	106.75	104.15	105.04	108.23	106.68	105.94	104.9	104.67	107.7	103.92	103.18	107.57	104.78	104.99	106.69	105.84	106.89	104.78	106.09	105.76	106.14	105.32	104.03	106.06	106.61	105.2	106.76	105.44	106.72	104.67	104.93	106.37	105.44	104.52	104.57	103.95	105.95	107.17	105.77	106.19
98.295	99.089	99.913	102.31	100.98	102.16	99.915	100.5	99.624	100.86	100.31	99.732	98.552	99.807	98.816	99.105	102.47	98.678	102.15	100.17	99.937	98.901	99.093	100.43	101.43	101.48	96.461	99.523	98.695	102.3	96.551	99.532	99.735	99.116	104.01	99.431	98.843	100.4	99.862	99.862	99.712	99.7	100.31	100.1	101.19	100.53	98.201	99.415	97.986	97.781
105.74	105.76	106.71	107.26	106.37	107.27	105.21	105.35	104.54	105.36	106.29	107.67	107.57	105.78	104.19	106.17	105.32	104.4	106.99	107.33	106.07	106.66	105.73	105.71	105.65	107.04	106.66	106.52	105.32	105.88	105.25	107.83	108.68	107.09	104.36	105.14	107.57	107.59	109.02	106.4	104.11	105.16	106.78	105.32	108.49	106.97	106.1	107.05	107.22	105.31
108.44	106.03	103.47	106.7	105.2	106.75	104.47	104.49	105.84	106.55	105.53	105.17	103.34	106.06	104.4	105.26	104.52	104.05	104.99	107.74	104.83	106.16	106.59	105.06	107.11	105.42	105.79	105.3	102.68	102.84	104.02	105.34	105.35	105.08	105.33	103.98	106.49	104.68	105.66	105.89	104.29	106.19	104.66	106.8	106.58	103.38	103.43	105.73	103.97	104.58
111.49	108.22	109.33	108.31	107.61	110.6	110.5	109.6	109.78	109.83	108.12	109.79	108.6	109.38	111.88	109.03	108.99	109.97	111.6	112.05	108.4	108.71	108.93	108.26	109.87	109.58	108.55	108.54	109.06	109.46	109.98	110.06	109.86	112.23	110.47	109.52	107.94	109.6	109.2	110.37	108.23	109.44	110.12	111.5	111.13	108.16	110.38	110.83	111.48	109.57
114.11	112.44	112.65	114.87	114.41	110.35	110.32	109.64	111.06	111.16	113.18	112.21	110.97	113.49	110.61	111.56	111.1	112.02	111.63	112.33	112.26	111.37	112.77	112.85	113.07	110.68	111.79	109.05	111.27	111.98	110.65	110.43	111.33	113.85	113.66	112.4	109.17	111.8	112.01	111.33	110.4	110.94	112.86	109.81	112.35	112.17	112.08	111.24	109.89	110.23
98.893	99.801	99.348	99.905	101.54	98.592	100.13	100.05	99.7	99.777	99.553	100.61	101.42	100.05	100.1	99.481	100.93	102.41	99.527	101.09	97.357	96.743	96.947	99.265	98.349	100.78	99.969	100.2	100.09	99.234	98.263	100.91	100.81	100.64	98.972	99.463	100.99	100.02	99.305	100.89	99.774	98.617	99.061	96.724	100.93	98.493	99.419	99.754	99.927	98.752
111.16	113.3	111.98	113.27	111.42	110.99	110.34	110.08	110.51	110.31	111.75	113.6	111.05	108.62	110.96	112.88	110.84	111.66	109.58	111.46	109.82	111.88	111.88	111.98	110.75	110.35	111.15	110.88	112.11	109.3	112.07	109.54	112.4	110.91	110.51	110.51	109.6	112.57	112.79	111.81	112.45	111.42	111.1	111.6	112.55	112.96	111.49	112.72	112.08	111.49
110.8	110.71	110.02	109.97	110.09	109.69	113.63	110.68	111.18	111.36	109.58	108.09	108.69	108.5	109.22	107.45	110.95	109.89	109.13	111.11	111.04	109.75	108.89	109.88	111	109.22	110	109.02	111.02	108.81	109.66	110.48	107.98	109.1	109.59	109.11	108.95	110.54	110.62	111.14	108.89	109.43	109.72	111.57	110.63	110.51	110.74	108.78	108.59	109.29
110.87	109.88	110.17	110.89	110.32	110.75	110.55	111.64	110.4	111.77	110.17	112.11	110.2	113.28	110.52	109.68	109.86	111.87	109.9	110.86	112.16	111.03	109.94	110.06	109.59	112.23	110.58	111.54	113.36	110.45	109.4	111.96	109.99	110.49	111.94	112.7	111.01	111.26	111.44	109.12	110.95	108.74	110.5	111.04	110.15	110.1	111.43	111.41	109.46	109.16
107.95	108.3	107.38	106.09	106.17	105.25	108.1	105.02	105.24	108.49	105.29	107.68	104.31	105.26	105.87	107.33	105.41	106.97	104.47	105.57	106.53	107.17	103.95	106.21	105.89	105.88	106.31	106.05	106.73	105.51	104.94	106.86	105.95	105.06	108.51	107.35	106.61	107.01	104.93	108.22	105.23	106.74	108	106.08	105.33	105.79	105.47	104.95	108.2	104.74
105.62	105.29	104.44	105.88	106.87	105.84	103.36	105.28	107.5	106.78	103.38	107.54	105.77	105.53	107.67	106.68	107.8	106.05	105.08	105.59	107.67	105.27	107.19	107.82	106.84	104.66	107.63	107.95	106.65	105.13	105.58	103.66	108.53	105.71	106.83	108.47	107	105.92	105.37	105.36	105.2	105.23	105.77	105.75	104.49	106.03	105.88	105.31	107.46	105.02
100.66	97.892	100.68	98.135	98.953	99.436	98.922	100.4	101.25	102.2	98.73	100.15	100.03	98.726	100.1	99.141	97.719	98.995	100.67	100.47	100.14	99.875	99.558	99.707	101.84	96.869	99.4	98.709	99.524	99.994	96.866	97.475	100.89	99.895	102.27	99.309	99.092	97.622	101.17	100.56	99.387	100.53	99.176	97.678	99.248	102.34	100.66	100.24	100.89	98.118
113.18	109.51	113.03	112.05	112.06	114.44	113.35	113.98	112.74	114.41	112.45	111.94	112.53	112.32	113.19	114.06	111.67	112.06	113.85	112.57	114.34	113.64	116.4	112.72	111.59	115.79	114.89	111.03	113.57	113.47	113.36	111.05	114.25	111	112.81	113.99	114.47	113.04	113.07	114.25	112.98	110.64	112.43	113.12	110.73	112.83	112.36	114.08	114.73	114.09
104.68	107.58	107.15	107.57	107.57	105.08	106.87	106.13	106.35	105.84	106.42	106.12	106.79	106	105.59	105.79	107.27	107.75	105.47	106.32	107.03	106.75	105.85	106.07	107.08	106.7	104.82	106.11	106.09	102.43	108.58	105.46	104.66	103.27	108.07	105.48	104.6	105.04	106.88	105.69	107.97	105.11	107.08	109.59	104.81	106.97	106.88	105.94	105.53	104.79
105.15	106.63	104.99	105.06	106.17	105.45	103.92	104.56	104.77	103.15	105.42	103.72	104.33	106.18	106.28	106.55	104.92	104.59	107.55	107.65	104.28	106.17	105.37	104.97	104.31	106.1	104.32	107.41	104.78	108.15	108.47	105.26	108.68	105.8	106.56	105.57	105.6	106.09	106.45	106.99	104.41	104.89	105.64	104.49	104.3	107.07	105.64	104.96	108.08	104.79
105.28	105.98	106.99	105.07	107.26	105.5	104.3	106.07	103.29	107.49	103.76	105.01	107.05	102.51	104.18	105.63	104.2	105.78	103.87	105.27	107.36	103.88	105.19	105.1	106.95	105.79	106.37	105.81	106.95	105.67	104.98	104.32	106.45	106.83	107.11	106.58	105.06	103.61	106.09	107.42	105.59	106.74	107.37	105.44	105.03	104.69	106.9	109.32	106.61	105.58
103.3	106.7	103.13	106.47	103.74	104.73	103.98	106.28	102.4	104.6	105.02	105.88	104.94	104.15	102.73	104.12	103.93	102.32	102.55	105.15	104.63	105.86	105.88	106.03	107.55	103.91	106.4	104.97	104.17	104.29	103.91	104.78	105.96	106.79	104	105.97	105.12	104.33	103.63	103.56	102.73	104.77	103.63	102.23	104.72	103.87	105.11	106.96	103.4	105.42
116.65	117.13	118.74	119.46	119.3	116.62	117.2	118.35	119.73	117.44	117.21	118.45	117.08	119.72	117.38	115.54	116.78	117.46	117.75	118.28	118.99	118.13	118.08	119.81	117.38	118.09	118.29	118.63	118.04	117.63	115.44	116.01	117.77	120.34	117.72	118.53	118.05	118.64	119.5	117.84	119.61	119.92	117.73	116.81	117.44	116.7	118.14	119.45	117.04	118.08
100.75	101.09	102.72	101.29	101.76	100.11	101.5	100.69	100.11	101.17	101.32	99.766	101	101.94	101.8	101.86	100.9	101.16	101.18	103.05	101.06	99.214	100.43	103.72	100.43	101.28	99.956	102.46	100.96	102.54	101.7	99.192	102.23	101.21	102.26	100.3	99.969	101.85	101.7	103.68	100.96	100.8	103.39	102.97	99.199	99.684	99.166	100.66	99.394	99.901
109.49	106.12	103.95	105.79	106.25	104.76	106.03	103.4	105.56	106.63	104.13	106.3	106.42	109.95	106.74	104.53	106.63	106.4	107.82	106.03	104.84	106.39	103.74	104.38	104.23	108.07	106.09	107.31	106.86	106.89	107.15	106.04	108.74	106.81	109.42	108.18	103.07	107.03	107.91	106.56	107.72	110.19	107.09	105.37	106.9	106.46	106.57	107.06	107.17	108.66
104.53	107.71	106.4	105.97	106.15	104.6	104.2	105.15	105.58	104.84	106.15	105.48	109.23	105.61	107.06	107.45	105.71	104.6	106.16	105.84	104.11	104.33	107.78	106.57	103.78	104.66	105.22	105.77	105.93	105.18	107.07	106.79	104.61	106.9	105.93	105.5	103.31	106.11	105.05	104.63	106.16	105.38	106.43	107.48	106.47	104.38	104.13	106.97	106.62	105.08
104.41	105.91	106.81	104.17	104.99	104.25	107.75	106.42	105.21	106.91	108.64	104.94	105.71	105.73	107	105.71	106.82	104.71	107.47	107.58	107.63	104.86	106.87	105.15	106.52	104.5	105.98	107.33	106.15	106.37	106.66	107.16	105.33	105.66	105.72	105.97	106.33	105.81	109.19	105.95	108.6	106.21	105.28	103.75	107.24	105.09	103.79	108.63	105.55	106.87
99.435	99.304	99.134	99.582	100.22	100.41	97.702	99.774	98.394	97.687	96.918	100.22	100.13	99.274	100.99	101.03	100.28	99.069	100.81	101.53	100.47	99.451	99.127	99.866	98.373	100.13	99.91	99.864	101.21	99.597	101.26	99.131	97.36	98.887	100.03	101.47	99.898	98.326	100.46	99.707	98.002	99.728	102.3	99.129	99.523	102.66	100.38	99.623	96.098	99.477
113.05	112	113.18	112.09	110.02	111.98	113.58	110.75	111.68	111.09	110.74	110.57	111.1	109.57	111.58	110.5	110.78	111.26	111.38	111.74	111.97	111.77	112.49	110.65	110.13	109.7	110.35	111.55	113.33	111.53	109.2	112.34	111.86	111.47	112.44	112.4	109.79	110.26	110.85	109.82	111.29	111.46	112.14	111.9	112.2	109.16	109.76	110.31	111.31	111.27
103.68	103.94	103.01	104.48	103.08	104.15	105.69	103.41	103.12	103.87	103.51	104.66	103.79	105.76	105	106.01	104.39	106.12	105.07	103.69	105.88	103.58	105.07	106.36	105.61	106.47	106.27	105.98	104.48	103.22	104.12	102.82	104.01	104.94	106.05	106.48	105.96	103.19	104.65	105.72	106.16	105.34	104.86	104.16	103.38	106.9	102.4	104.73	104.39	104.75
106.67	106.28	105.74	108.32	105.85	106.02	106.39	106.19	107.35	106.75	107.85	104.52	107.45	105.24	105.73	106.96	107.99	107.5	104.74	108.75	104.79	105.66	106.87	105.82	107.3	107.48	107.15	106.08	107.25	106.4	106.77	109.23	107.53	108.82	104.84	104.08	104.98	104.59	108.21	107.36	107.34	106.34	105.23	107.47	106.62	106.1	106.28	107.71	106.45	105.19
111.79	111.48	111.77	111.75	113.64	114.29	113.52	110.72	112.08	113.88	113.81	113.46	113.01	111.83	112.03	110.47	113.81	112.38	111.54	110.76	110.13	111.63	112.83	111.37	110.63	113.18	111.81	110.31	114.22	111.69	113.06	111.55	108.94	112.47	110.62	112.28	112.56	112.7	111.59	112.25	110.24	112.11	112.32	112.31	111.83	111.24	110.6	109.67	112.95	113.51
108.26	106.46	106.37	105.59	108.62	104.95	107.19	105.98	105.56	108.28	106.65	105.45	105.46	106.66	108.16	106.17	109.45	108.06	107.25	106.41	106.33	106.51	107.18	108.49	108.61	106.49	108.09	104.93	106.95	105.5	108.41	106.83	102.98	106.71	107.17	108.59	108.12	107.09	107.72	107.14	105.57	106.06	105.31	105.19	105.18	105.15	108.72	107.83	108.55	106.8
99.992	99.322	97.77	99.412	97.543	101.08	100.89	98.833	101.69	98.15	101.08	102.35	98.825	100.47	98.175	99.733	99.091	101.19	100.48	98.404	101.32	100.25	96.767	100.98	99.643	102.07	100.21	98.812	99.734	99.457	101.17	98.9	99.557	101.11	98.301	100.26	98.391	101.42	102.93	99.354	100.33	100.81	100.53	99.682	103.45	97.784	101.37	97.701	99.562	98.484
113.28	113.3	110.52	112.68	115.09	112.96	111.35	112.73	110.22	109.41	111.13	112.86	109.67	111.57	111.09	111.61	111.92	112.63	113.67	115.93	112.45	111.09	112.02	112.67	112.65	111.81	113.7	112	112.72	112.15	111.76	110.2	113.86	110.32	112.33	112.54	112.25	112.34	111.67	111.33	112.36	111.92	111.07	113.11	110.44	108.78	110.33	112.23	111.72	109.45
102.42	104.73	105.36	108.08	107.05	105.59	104.45	104.84	105.43	104.76	105.68	103.87	106.59	104.62	102.88	106.95	105.78	106.15	104.13	105.92	105.38	104.16	105.77	104.38	102.57	104.48	104.85	103.37	103.16	107.32	105.55	102.28	107.54	106.07	104.76	107.34	105.84	104.82	105.81	103.24	105.93	105.66	107.74	103.3	105.33	105.53	104.24	105.47	105.56	105.12
103.94	105.52	106.09	106.17	106.71	104.91	105.22	105.98	105.28	105.26	105.4	106.99	105.64	109.33	105.19	104.68	106.43	104.21	107.86	105.46	107.68	105.11	107.31	105.69	104.94	104.8	104.97	105.71	106.22	105.63	105.34	105.64	103.71	103.41	106.48	106.62	104.04	103.91	103.34	103.85	105.14	106.21	104.65	103.68	107.53	105.01	105.88	106.66	105.06	105.7
111.99	111.55	112.26	110.95	112.81	111.17	110.89	110.57	112.03	111.25	112	110.99	108.9	110.61	113.28	110.58	111.61	109.36	111.83	114.04	113.12	111.85	111.26	111.66	111.65	112.33	110.93	110.45	111.74	110.75	110.41	110.3	110.58	112.79	111.56	110.89	112.78	111.92	111.95	110.56	111.7	109.7	110.24	111.19	111.72	111.59	109.96	111.63	114.09	111.32
106.56	106.13	105.05	106.27	105.36	105.08	105.22	105.22	104.33	104.97	103.03	106.9	106.34	106.04	106.51	105.51	106.14	106.88	104.95	106.62	105.65	104.71	104.32	104.94	107.44	103.87	106.23	105.29	104.35	106.35	105.54	105.97	106.51	104.01	104.85	106.61	103.88	106.46	106.28	105.79	104.57	103.58	105.3	106.59	107.09	104.25	105.27	104.07	105.22	105.95
106.47	105.17	105.99	107.64	106.48	106.61	105.3	104.21	105	108.33	106.01	105.95	105.35	104.16	105.38	106.38	107.89	105.92	106.37	104.25	107.16	106.1	104.86	105.38	102.18	103.57	106.12	105.13	106.15	106.1	106.17	108.46	105.62	105.69	105.48	105.74	105.17	107.45	105.77	106.83	105.19	105.45	105.18	104.37	105.19	104.75	104.21	105.95	106.45	105.94
108.52	105.91	105.55	106.29	107.47	109.21	106.82	107.31	106.96	106.46	106.13	106.61	106.37	105.63	107.62	107.08	106.17	106.55	109.22	106.79	106	107.65	104.66	106.8	106.89	108.06	106.63	107.13	106.96	106.17	105.65	108.47	103.63	105.13	105.97	105.74	106.5	106.73	106.98	106.25	107.12	107.75	106.71	106.67	104.69	105.93	108.86	106.39	104.43	107.15
102.67	104.38	104.06	104.04	102.72	103.41	102.96	105.23	106.35	103.94	103.25	104.57	102.03	103.19	105.43	102.7	104.38	102.75	102.85	105.03	103.66	102.99	104.31	104.57	104.8	104.61	104.35	103.99	104.97	103.38	106.84	104.63	102.95	103.19	103.16	105.76	106.67	106.02	104.21	103.74	104.71	105.48	103.64	103.7	103.91	104.51	104.13	104.42	104.49	104.54
106.39	103.39	106	106.13	104.45	104.5	103.82	104.82	106.38	105.2	105.73	104.94	104.46	104.4	104.69	104.97	105.99	104.15	104.57	106.26	103.02	104.88	105.17	104.94	106.66	104.48	105.37	104.22	106.7	103.99	106.42	106.05	104.69	102.87	107.02	106.79	105.27	105.26	105.79	105.92	106.15	103.82	104.26	105.04	103.2	105.4	105.26	106.73	103.46	105.38
104.73	102.99	105.7	105.94	104.83	105.04	104.72	105.19	106.69	107.24	104.77	104.51	103.68	108.49	104.05	106	106.01	106.06	104.17	106.74	105.57	106.64	103.78	105.15	105.12	108.6	105.84	105.76	106.89	106.4	106.2	106.93	106.81	104.13	104.71	107.59	107.42	105.98	105.68	103.01	106.22	106.84	106.41	107.67	105.3	107.01	106.77	107.69	106.52	104.24
100.66	97.548	100.46	103.02	100.03	99.477	102.43	99.407	99.759	99.787	102.05	99.281	100.54	100.45	101.52	98.609	101.7	101.11	98.306	99.758	101.33	99.466	99.981	99.409	99.948	102.51	101.89	101.61	102.17	101.18	101.45	100.9	100.21	102.69	101.4	100.32	100.08	100.64	104.62	101.63	99.664	100.04	102.5	101.07	101.2	99.947	98.686	100.36	98.653	101.62
110.16	111.02	111.44	111.39	110.38	109.26	109.79	109.78	111.01	110.37	108.58	109.51	109.87	111.42	108.86	110.31	110.59	111.96	110.11	111.66	108.95	108.66	109.8	112	109.62	112.2	109.61	110.95	110.14	111.21	112.45	110.33	110.17	109.63	112.58	110.33	110.42	112.49	109.92	109.93	111.42	109.11	110.7	108.42	108.89	109.46	109.83	109.18	111.72	109.38
109.86	110.11	108.28	110.81	108.8	108.91	109.9	109.55	111.6	110.33	111.47	110.11	111.87	110.72	108.23	109.35	112.6	111.15	111.2	110.3	111.61	109.68	112.98	108.67	110.19	110.92	110.38	110.06	110.3	110.39	110.61	107.94	109.69	112.7	110.92	110.04	109.48	109.2	108.26	110.71	111.63	110.97	110.87	109.84	112.1	109.5	109.36	111.29	111.28	111.95
106.07	105.26	104.52	106.1	106.12	102.99	103.86	102.13	104.17	106.1	105.51	105.31	104.23	102.71	102.04	105.86	104.73	105.91	103.77	104.16	106.6	105.59	102.03	107.02	105.09	103.85	105.47	108.84	103.97	106.54	105.87	105.9	104.59	106.33	103.8	104.29	104.77	106.1	105.85	104.16	103.66	103.31	106.34	104.09	106.76	104.57	105.57	103.64	105.39	104
113.74	112.94	111.81	113.04	113.12	109.51	112.56	112.02	112.78	113.26	109.42	112.3	113.32	111.17	113.46	111.87	111.96	112.33	111.11	112.59	110.81	112.28	113.12	111.77	111.6	113.66	110.66	113.34	114.21	113.46	110.72	113.79	113.9	111.57	111.68	111.48	112.1	112.78	111.99	113.37	114.04	110.77	112.62	110.87	113.33	115.5	111.75	112.25	113.07	113.92
100.88	101.53	102.91	101.14	102.95	102.15	100.78	100.48	99.825	100.45	101.45	102.32	100.17	99.518	103.32	100.5	100.62	102.24	102.35	99.333	100.76	101.42	98.544	99.616	102.5	100.64	102.54	100.98	100.35	99.913	99.888	102.26	100.94	100.38	101.15	102.32	100.93	99.077	100.58	98.65	100.24	99.86	102.81	99.276	100.08	99.565	101.33	101	100.8	101.7
105.89	108.21	104.97	106.92	108.18	103.88	107.68	105.55	105.31	107.58	105.52	105.16	104.35	105.34	107.35	103.92	106.04	104.85	103.89	104.04	109.11	103.93	106.33	104.25	104.9	106.13	103.71	105.09	107.51	104.73	104.41	103.13	105.14	105.53	105.51	104.26	106.24	105.61	105.25	101.82	108.69	106.02	105.95	103.6	106.4	104.87	104.86	104.78	106.05	106.79
112.58	110.68	110.25	112.94	112.31	112.02	111.94	111.11	112.48	111.61	111.9	109.41	111.34	113.01	112.34	112.39	112.61	113.14	110.29	114.15	110.3	112.51	111.22	113.69	113.67	111.69	113.61	111.32	112.26	111.61	110.27	113.9	112.33	110.59	112.27	110.45	110.42	112.23	113.49	110.42	112.22	110.58	111.59	113.57	111.29	112.34	112.64	110.06	114.87	110.38
107.3	103.62	105.35	104.16	102.51	105.73	104.38	106.17	105.59	107.58	106.97	104.39	106.17	104.74	104.77	107.5	104.21	105.96	107.06	104.5	103.59	107.86	107.08	106.96	106.23	105.72	106.8	104.77	106.35	105.56	107.81	105.69	106.13	105.23	107.88	104.88	104.3	106.12	106.38	105.1	104.75	105.47	104.49	104.24	106.27	107.74	107.69	102.88	106.03	105.77
106.77	106.8	105.38	106.46	106.28	105.16	106.78	103.91	106.41	107.76	107.66	103.28	103.93	105.82	105.5	105.13	102.29	103.67	104.69	104.11	104.2	105.22	106.58	105.39	105.5	106.05	104.96	106.74	105.03	104.79	106.53	104	104.05	105.03	104.21	103.1	105.85	105.84	106.27	105.42	106.31	106.21	103.62	105.88	105.2	106.68	103.25	106.91	105.78	104.38
105.57	104.63	106.6	104.1	104.23	104.42	106.68	104.38	104.76	105.69	105.45	105.58	104.91	106.52	104.15	104.78	102.87	104.14	102.02	103.78	104.2	104.58	104.83	101.51	105.07	106.92	106.24	105.03	105.73	106.79	106.05	107.13	104.54	106.41	105.71	101.87	107.34	105.96	105.38	105.14	104.63	104.12	104.63	104.33	105.92	107.7	105.54	105.03	103.05	104.34
105.1	106.53	104.75	105.78	106.5	105.18	104.52	104.88	105.73	107.37	103.59	108.9	107.05	104.96	108.04	104.7	105.5	103.96	105.38	107.01	106.47	106.79	107.07	106.79	105.72	106.63	105.5	105.3	103.81	105.99	109.64	104.64	107.54	108.23	107.05	104.39	106.32	104.9	105.44	105.85	106.5	106.49	107.22	106.04	105.51	107.75	105.71	107.32	105.57	104.81
98.722	101.92	98.598	102.07	101.42	101.83	99.863	100.82	98.866	100.01	98.87	99.88	100.1	101.01	99.725	99.769	102.13	101.37	96.468	97.895	99.562	100.84	99.698	100.6	101.02	99.709	99.047	100.36	100.34	101.91	99.345	100.69	98.594	97.556	98.112	101.48	100.5	101.6	101.25	99.554	99.421	101.42	99.952	100.22	101.11	99.113	99.13	101.99	99.102	99.341
110.59	112.06	111.39	111.05	111.81	111.33	111	112.74	112.36	111.18	111.72	111.99	112	111.75	110.94	112.05	113.46	112.09	110.93	109.28	110.84	112.35	111.69	111.02	113.52	112.24	110.3	109.98	111.38	111.92	110.54	110.81	109.94	112.69	112.65	111.77	112.88	110.77	112	112.57	112.04	111.21	110.84	111.29	113.06	111.83	111.65	110.57	109.97	112.94
105.96	103.06	103.69	106.08	106.05	105.35	105.44	104.98	105.47	104.24	104.89	104.26	104.06	103.21	105.43	103.17	104.77	105.82	106.07	104.95	105.82	106.24	105.74	104.99	104.22	105.25	104.25	106.13	105.04	107.85	106.09	106.52	104.92	104.28	102.62	103.88	103.51	105.29	105.65	104.12	103.02	105.7	104.59	105.13	105.03	106.05	105.78	105.55	104.52	104.45
106.08	106.53	106.57	106.79	106.66	104.58	107.46	106.83	105.91	106.94	106.81	106.24	106.93	106.66	104.58	108.57	107.52	106.77	107.65	107.48	105.58	107.57	105.92	107	107.47	105.79	105.72	108.01	107.43	105.89	107	107.44	105.12	106.56	107.12	105.32	104.54	104.61	108.29	104.99	107.38	106.61	107.59	106.19	107.11	107.23	107.58	106.25	105.94	106.84
107.48	106.9	104.66	105.26	106.01	105.61	104.5	108.13	105.37	107.35	106.79	107.59	107.02	107.17	105.34	106.51	107.46	107.39	107.03	106.39	106.8	105.55	106.66	106.59	108.39	105.95	104.08	108.15	105.34	107.15	105.28	107.83	106.27	105.74	108.18	108.6	106.77	105.8	108.76	106.71	104.52	105.81	106.53	105.57	105.09	106.42	105.2	107.21	108.05	104.76
117.96	118.41	116.46	117.62	116.95	117.97	118.02	119.39	118.19	117.14	119.38	117.51	116.51	117.59	116.92	117.74	115.54	118.58	119	113.94	117.84	118.04	117.7	118.26	116.49	119.39	115.62	115.98	121.01	118.74	116.47	116.26	117.94	116.56	117.99	118.07	114.78	117.07	118.29	118.02	117.63	117.63	117.86	116.93	115.05	116.63	116.27	119.05	118.77	115.44
107.68	104.32	107.44	105.29	107.78	108.18	106.88	106.96	110.03	104.65	105.82	103.33	106.55	105.92	106.46	105.73	106.54	107.27	106.97	107.55	104.08	104.21	106.25	106.34	106.91	108.09	104.06	105.47	105.72	103.84	106.86	105.82	108.37	106.84	106.1	106.54	106.67	107.9	107.27	108.14	105.88	106.69	104.61	107.18	105.14	107.49	106.02	106.79	107.73	105.31
98.766	101.2	99.491	101.3	102.66	99.456	100.37	99.701	99.576	97.953	99.243	100.93	102.96	100.86	100.66	99.669	100.32	101.53	99.572	99.275	101.01	100.32	101.59	101.05	100.42	101.04	99.564	103.4	97.57	99.135	99.613	98.841	101.71	97.7	101.08	99.718	99.679	100.45	98.958	102.2	101.21	101.83	98.423	97.247	100.65	100.06	100.82	96.5	98.183	99.578
111.74	113.56	112.91	111.38	110.99	110.46	111.81	110.42	110.46	108.94	111.08	111.93	112.92	112.21	112.02	110.35	110.58	112.27	111.06	111.55	110	110.62	110.55	109.82	110.91	112.15	109.68	110.41	111.85	108.64	112.23	110.57	110.69	110.55	110.47	111.11	108.54	109.56	110.67	113.71	111.37	110.45	111.34	112.74	111.57	111.88	110.85	111.3	114.4	110.11
109.59	109.08	110.78	109.61	108.18	109.27	108.14	110.06	110.13	107.72	110.03	107.84	112.69	110.16	109.91	109.18	110.56	109.5	109.47	109.2	109.68	108.31	109.55	109.22	110.62	107.38	108.27	109.45	110.25	110.25	109.51	109.97	109.58	109.02	110.67	109.29	110.66	110.08	109.2	110	111.25	108.17	109.93	111.23	108.01	109.56	109.01	111.58	107.27	109.49
106.25	105.88	108.2	106.3	108.6	106.4	104.91	105.82	106.35	104.87	107.22	106.97	105.02	106.92	104.63	106.5	105.68	106.01	106.82	105.46	106.66	106.91	106.32	110.77	106.05	105.82	106.87	105.8	106.78	106.66	110	106.6	106.48	107.73	106.99	108.18	106.49	107.41	106.14	106.99	105.9	107.18	107.22	106.93	108.42	105.36	108.25	107.23	105.22	105.33
112.76	112.67	111.85	112	111.13	108.74	110.25	111.72	110.94	110.2	110.41	112.04	111.5	112.53	112.32	113.07	111.42	112.43	108.05	111.55	112.87	112.54	114.12	111.44	110.4	111.66	111.07	110.91	110.73	112.63	111.16	112.87	112.13	110.11	110.58	111.77	110.28	111.94	112.35	112.38	110.15	112.08	109.48	112.52	111.89	110.38	111.81	111.58	111.36	112.58
110	112.3	111.21	111.2	109.58	110.21	112.73	110.11	112.75	111.39	110.41	107.74	110.51	110.98	112.2	109.67	112.56	111.26	111.71	111.16	111.5	109.65	109.78	110.46	111.38	109.42	111.07	110	110.77	113.27	110.11	112.7	108.54	113.53	110.1	112.38	110.86	109.98	109.84	113.03	109.51	111.9	110.68	110.86	111.92	110.63	112.15	111.12	111.7	111.61
105.73	105.87	106.96	108.57	107.5	105.71	104.72	106.77	106.86	107.37	108	107.4	105.55	104.37	107.71	104.14	103.95	106.31	105.45	106.86	107.07	105.43	105.56	106	107.55	106.64	106.77	107.45	106.21	106.86	106.92	108.32	106.84	104.08	105.56	104.34	107.41	106.99	103.63	105.6	107.44	109.09	105.41	105.28	106.25	103.8	106.44	105.69	108.15	106.16
108.18	106.14	104.2	106.87	108.75	105.78	104.98	106.89	107.08	107.51	105.77	107.4	106.92	105.77	110.54	106.31	104.94	106.82	105.26	107.83	107.38	107.61	104.25	108.25	106.74	106.69	106.5	105.31	106.85	106.31	105.49	105.57	106.29	107.26	106.66	107.88	107.08	107.43	107.3	106.52	106.92	107.26	106.92	108.05	106.19	108.26	105.8	106.35	107.63	106.88
103.62	107.25	107.18	107.51	105.06	107.97	109.02	106.99	108.08	107.06	107.19	107.89	107.11	106.18	106.76	106.21	109.61	104.39	107.26	107.46	106.14	109.1	106.62	107.51	108.57	107.29	107.62	108.24	105.78	107.6	105.46	106.17	106.57	105.06	106.9	106.01	109.01	105.53	107.01	107.44	106.73	109.18	106.33	104.89	106.66	106.77	105.39	105.17	106.71	106.86
107.27	108.19	105.66	107.11	106.39	105.6	107.52	107.93	106.9	108.98	105.24	106.6	107.65	106.75	103.88	105.45	107.93	108.92	108.69	106.67	105.05	106.56	104.6	107.99	105.58	104.54	106.68	107.04	106.61	107.95	108.24	104.91	105.7	107.29	107.23	106.96	105.86	103.83	106.25	106.38	105.98	106.86	106.97	107.16	106.92	106.29	108.23	106.15	106.36	105.39
113.07	110.24	112.68	111.33	110.85	112.62	110.72	111.25	113.72	112.79	112.37	111.67	111.87	111.82	113.84	111.6	111.29	111.59	110.12	111.25	112.49	114.54	110.86	112.54	112.72	113.81	111.22	110.13	113.86	110.29	112.91	109.95	111.94	110.97	112.07	113.63	110.98	110.45	113.21	110.73	112.38	112.23	112.21	111.71	111.89	114.09	112.31	110.78	112.12	110.71
112.69	112.65	112.98	111.12	111.89	112.83	110.67	113.81	111.04	112.75	113.08	113.06	116.18	112.72	112.14	112.89	109.71	111.08	112.11	112.73	113.5	111.46	110.68	109.02	111.11	111.84	110.73	113.98	109.08	112.59	112.03	110.57	109.98	113.84	111.95	112.91	111.1	111.63	111.14	109.29	113.04	111.43	110.67	113.12	110.36	112.27	111.1	114.07	111.07	112.63
106.62	105.28	106.76	104.92	106.01	106.04	107.5	107.83	108.17	106.47	108.73	106.93	106.3	105.51	107.05	107.86	105.77	106.54	107.58	106.38	107.03	105.33	107.48	105.35	107.99	107.95	106.08	107.87	108.38	106.19	107.46	105.53	109.49	107.14	108.09	106.82	106.51	105.51	107.16	105.39	106.83	105.75	107.4	105.02	107.77	106.28	107.19	106.37	107.24	106.71
107.33	108.87	107.85	105.52	105.44	104.9	105.71	106.36	105.7	106.94	105.73	108.18	105.38	103.82	106.54	107.49	106.45	105.9	104.57	105.51	104.21	107.04	106.42	104.41	106.27	107.46	104.9	105.93	106.52	105.81	105.39	105.36	105.41	106.4	106.91	107.89	106.23	106.53	104.2	104.57	105.4	108.49	106.76	107.86	104.24	105.05	105.91	107.94	107.17	105.45
111.32	112.07	112.8	112.3	113.11	112.64	110.73	110.9	111.8	113.62	113.29	112.51	110.94	113.7	113.34	112.66	110.09	113.3	114	112.47	113.16	111.83	112.24	111.43	114.65	110.93	110.6	112.02	112.42	111.7	110.22	113.75	112.72	109.9	113.13	112.51	110.67	112.83	113.57	110.66	114.53	113.21	111.4	114.07	112.1	112.1	111.62	113.95	112.64	110.58
111.64	111.84	110.58	112.39	110.19	111.82	113.04	111.3	111.05	112.51	114.05	110.77	110.03	112.36	113.84	111.64	111.4	112.92	110.75	110.24	112.39	110.85	110.89	110.35	111.62	112.38	112.11	112.89	113.21	110.35	112.23	113.61	111.27	111.09	112.1	112.71	112.85	112.7	113.03	111.68	114.17	111.69	112.87	111.48	111.29	111.39	112.08	109.28	111.11	110.54
107.38	106.82	106.37	106.83	104.46	106.19	102.91	106.09	105.28	104.59	107.49	106.76	104.75	106.39	106	104.83	104.76	106.25	107.68	106.23	105.96	105.76	106.35	105.98	105.45	106.61	105.99	106.39	102.9	105.48	105.22	104.04	107.19	105.05	105.35	105.89	104.26	107.5	104.63	105.87	104.7	104.73	108.9	105.8	104.99	104.58	107.57	105.46	104.27	105.43
106.89	106.36	102.74	105.23	104.04	106.98	107.29	105.05	106.98	104.45	104.59	103.56	105.1	104.1	105.16	103	103.18	103.77	104.26	103.56	104.1	105.75	104.44	101.38	106.75	103.41	105.23	104.59	105.22	104.3	105.13	104.9	104.78	102.48	102.8	105.06	104.28	102.57	106.91	105.82	108.36	105.94	106.96	106.17	105.23	104.56	105.98	102.79	103.31	106.08
98.94	99.765	99.44	97.608	100.03	99.731	99.802	99.476	99.208	100.52	99.933	97.183	98.653	98.758	101.64	100.61	99.991	98.971	99.328	99.157	99.877	98.889	98.776	101.5	100.85	100.45	100.94	100.43	98.548	98.747	97.474	98.363	100.94	100.16	98.898	101.61	98.807	100.66	103.02	101.39	99.501	99.71	100.83	99.657	100.14	100.26	99.155	101.31	96.976	99.49
106.06	106.84	107.09	107.89	107.65	107.95	105.71	107.94	104.31	107.6	105.57	105.93	107.9	107.95	106.93	107.68	107.43	107.96	104.42	107.15	103.43	106.05	106.23	106.95	103.91	106.63	107.93	105.39	108	107.22	106.48	104.19	105.51	104.62	106.35	103.79	107.66	102.38	105.68	106.39	110.19	105.82	105.06	104.14	104.5	105.25	105.49	105.55	106.6	106.57
109.71	111.6	112.18	111.74	111.89	112.52	112.54	113.3	113.52	112.22	113.19	110	112.44	110.49	111.03	110.88	111.72	112.16	113.54	113.25	113.02	111.49	112.39	110.37	111.02	111.06	108.55	110.87	110.14	110.51	111.84	111.8	110.64	112.97	113.98	112.14	111.8	112.24	113.61	111.4	111.6	111.53	114.65	114.89	111.56	113.3	110.55	110	112.12	112.53
105.37	106.79	105.28	105.06	102.85	104.95	105.88	104.35	104.43	106.31	104.87	105.26	105.26	105.81	107.17	106.06	104.52	107.93	105.31	105.1	106.14	104.46	104.94	104.36	106.87	103.24	105.54	104.04	104.85	103.41	106.28	105.5	107.84	105.52	104.83	106.19	104.72	105.47	107.36	105.89	105.36	105.93	106.79	106.95	105.28	107.33	107.85	105.95	104.83	104.08
112.86	113.95	111.49	111.58	112.61	112.92	112.79	113.06	113.47	113.23	110.97	112.65	113.68	111.91	113.1	113.6	111.46	113.85	112.74	113.93	113.7	112.96	112.65	110.94	112.46	112.56	112.32	111.76	112.22	111.17	112.3	114.39	112.4	112.48	114.27	112.25	114.55	114.51	113.64	111.65	114.47	112.38	115.24	112.47	111.82	111.65	110.39	113.82	112.09	111.66
103.25	105.98	104.47	103.73	105.63	106.06	102.83	106.12	106.8	104.61	106.12	107.94	107.49	106.1	106.74	107.7	106.02	104.19	106.32	103.68	104.55	104.54	103.7	106.85	107.54	103.02	103.54	106.86	105.13	104.24	107.25	106.2	106.12	104.46	104.83	107.31	106.64	103.64	104.69	105.38	107.58	102.93	105.78	106.84	105.95	104.8	104.19	106.29	105.6	105.77
105.64	105.42	104.93	104.51	105.32	106.27	105.24	104.71	105.87	105.36	104.51	105.63	105.02	104.84	106.24	104.38	105.62	106.54	104.72	104.56	105.62	103.31	102.95	105.18	106.66	104.8	107.79	105.12	107.16	106.99	104.16	106.03	104.78	105.85	105.91	105.25	106.52	106.08	105.72	104.41	107.16	104.19	104.45	106.42	105.35	102.59	104.65	105.69	104.33	104.32
103.51	105.82	106.08	105.58	105.23	107.36	104.47	106.98	105.22	106.08	104.78	104.83	103.7	105.95	104.76	105.98	105.21	106.33	106.99	103.75	107.86	107.08	106.34	105.06	104.59	105.5	104.79	108.42	105.73	104.41	104.4	104.9	104.95	105.03	105.69	104.85	106.92	106.92	105.99	105.87	103.46	105.69	105.94	104.76	107.13	107.26	105.26	105.96	105.6	106.98
114.46	113.57	113.2	113.44	114.2	110.25	111.55	111.05	110.55	112.59	110.85	109.91	112.39	114.25	112.49	110.56	110.62	111.5	110.27	108.03	112.17	111.77	110.92	111.59	112.19	113.9	112.73	111.82	114.3	111.03	110.35	111.8	112.7	112.91	110.9	110.38	112.58	113.31	113.06	111.77	111.67	111.2	112.4	110.35	112.93	111.55	110.96	112.95	113.3	113.59
105.08	106.12	106.76	102.94	105.19	105.31	104.88	105.64	105.01	106.54	105.27	105.64	106.3	106.78	107.5	103.52	108.34	105.77	106.1	105.87	104.31	109.06	105.53	106.25	104.87	106.54	108.4	105.02	104.69	106.85	107.49	104.83	104.92	106.19	106.2	106.74	104.4	106.02	108.13	107.67	105.05	106.21	106.74	105.48	105.12	104.75	106.73	109.53	104.46	104.24
103.95	103.03	107.09	105.53	104.59	104.96	105.29	107.03	107.1	103.98	104.45	105.57	105.61	104.89	103.35	101.99	105.17	107.64	107.01	105.28	103.81	106.49	106.15	104.97	105.14	105.32	106.86	105.03	106.27	105.12	105.18	103.97	106.64	106.07	105.63	105.02	104.81	105.23	107.32	105.69	104.84	104.32	105.63	105.97	107.22	103.3	107.29	104.17	104.83	105.41
105.22	103.11	107.17	101.67	104.43	105.48	104.63	102.09	102.44	105.14	105.05	105.96	102.83	103.63	103.82	103.31	102.74	105.12	102.3	101.62	108.27	103.9	104.57	104.2	102.5	104.33	103.9	105.74	105.38	105.56	105.44	105.23	101.97	104.64	104.5	103.41	102.71	103.52	104.02	104.39	103.45	102.47	103.51	103.84	103.78	104.53	104.53	103.92	104.47	103.48
111.64	111.75	113.61	113.56	110.54	111	111.88	111.88	112.61	110.62	110.3	110.59	110.41	110.92	112.04	113.07	111.39	112.13	111.77	110.79	111.6	111.68	113.32	109.61	111.2	112.26	110.38	109.84	110.52	110.69	113.29	111.87	110.1	112.9	111.3	110.97	113.39	111.87	111.57	108.88	110.76	110.42	113.51	110.47	110.6	111.7	109.87	110.75	112.92	110.91
105.51	105.58	105.54	105.54	105.58	106.99	104.52	107	105.47	106.95	105.16	107.39	106.56	107.66	109.2	104.18	106.2	101.82	106.4	104.48	108.57	106.85	107.64	105.81	104.47	109.76	106.13	105.52	105.41	107.92	106.23	104.95	106.74	107.44	106.69	105.32	108.36	102.89	105.81	106.25	107.17	105.93	106.51	106.94	104.05	104.05	107	107.03	107.59	106.62
116.89	117.17	118.21	118.63	115.8	116.85	119.94	118.2	116.76	116.89	117.93	116.1	117.41	119.09	117.19	119.89	117.75	116.39	115.88	117.26	118.16	116.79	118.9	116.66	118.88	116.52	117.95	115.96	117.7	117.19	116.62	116.64	118.07	116.8	119.74	119.95	117.14	118.42	115.63	117.16	117.39	118.61	119.85	116.73	119.27	117.71	117.82	117.23	117.69	115.99
108.21	108.4	106.69	104.55	107.54	107.1	106.54	106.1	107.1	106.05	106.11	106.55	107.35	107.34	106.43	107.07	105.37	105.33	105.89	105.49	105.11	105.34	106.64	105.73	107.29	108.52	107.1	109.4	108.36	105.84	108.39	105.96	107.51	106.35	104.18	105.95	107.09	105.99	105.86	106.19	104.55	105.97	106.84	106.03	104.14	105.24	105.62	106.56	107.28	103.97
109.84	111.05	110.88	109.89	109.56	111.53	109.96	112.44	110.98	111.51	110.98	110.27	113.07	111.98	110.17	110.78	110.55	111.15	106.88	112.61	109.64	112.6	112.6	108.68	112.47	109.32	112.54	112.34	112.82	109.4	113.45	113.46	112.82	110.78	113.49	110.02	112.37	112.21	110.59	113.2	111.34	110.45	111.49	112.97	113.53	111.91	115.18	112.83	111.72	112.75
99.467	98.729	101.95	99.526	99.308	99.008	100.53	98.709	97.812	98.133	99.795	99.492	99.419	101	99.998	98.195	100.54	98.328	100.5	101.66	98.518	99.359	98.773	98.102	100.19	98.754	101.1	98.428	98.87	97.777	99.518	99.32	98.915	96.505	97.085	99.9	100.08	100.41	101.78	98.906	101.99	98.017	100.02	99.37	99.144	99.653	99.239	97.945	99.265	101.2
111.78	114.05	112.64	113.07	113.74	111.54	110.44	113.45	112.93	112.91	112.8	112.76	112.06	114.34	111.39	113.72	113.18	114.07	111.4	111.32	112.15	112.13	113.16	112.53	112.72	112.09	112.64	112.57	111.89	113.34	113.01	113.35	114.09	112.43	112.95	113.08	112.6	111.33	113.77	112.18	115.07	112.24	112.01	111.71	115.2	114.35	111.72	112.85	113.71	113.87
112.57	112.76	111.99	109.43	112.36	111.17	111.23	110.64	109.91	109.68	111.23	112.38	113.08	111.04	112.77	112.65	110.98	111.13	111.46	110.7	110.44	111.44	108.83	113.49	111.48	111.77	110.46	111.48	112.27	112.89	112	111.22	110.24	112.23	112.06	113.41	111.54	112.56	112.5	111.68	111.68	110.75	111.45	112.74	112.46	113.68	110.69	111.33	110.15	111.05
105.47	106.34	103.84	107.18	106.26	105.08	105.67	105.01	105.91	105.39	106.54	106.55	108.25	105.84	106.62	106.76	106.87	106.95	103.87	108.29	107.45	106.18	106.18	107.5	106.68	106.16	107.57	106	107.52	108.2	106.14	104.31	105.94	104.06	105.75	106.93	107.43	106.12	106.91	108.83	106.22	107.36	107.71	105.36	108.02	106.27	106.33	105.92	107.88	105.63
107.93	105.49	109.58	106.09	108.76	105.61	106.37	107.73	105.74	106.9	105.61	107.8	106.76	106.19	106.81	107.8	106.9	105.68	107.11	108.37	106.87	107.07	105.31	107.86	109.22	106.15	110.08	108.44	105.25	105.64	107.31	105.76	108.1	105.41	105.87	106.17	107.93	106.52	106.05	106.45	107.25	108.84	106.39	107.71	108.74	106.82	109.06	105.7	106.16	107.93
105.18	106.66	105.67	105.56	108.65	107.16	106.67	105.72	106.33	107.36	106.45	103.66	108.15	105.02	105.21	106.52	105.85	105.69	104.6	105.07	102.02	105.23	106.59	104.86	105.2	104.37	106.28	103.51	107.31	104.98	104.21	106.95	103.62	107.63	106	103.89	103.42	105.85	103.94	105.03	106.73	106.1	105.05	105.88	107.58	105.85	106	105.39	102.99	107.67
99.381	100.09	99.41	99.589	99.994	100.8	99.76	101.93	101.83	102.44	100.1	99.261	100.26	99.554	100.47	100.77	101.94	100.2	100.1	100.44	98.997	101.18	100.99	99.072	99.356	98.615	101.05	99.667	100.67	99.027	100.94	100.43	101.43	99.917	102	102.78	101.73	99.25	101.55	98.827	98.749	101.03	99.952	102.6	97.897	101.58	100.73	99.703	99.532	99.363
104.45	106.5	107.1	104.91	104.78	104.61	105.3	106.12	106.95	104.78	107.89	105.91	105.35	105.81	106.28	103.85	106.56	106.18	103.44	106.16	105.85	105.43	104.52	107.12	107.33	107.75	107.57	104.36	106.76	104.55	105.36	108.1	104.42	104.83	105.73	103.91	105.24	105.22	105.19	105.53	106.23	105.44	106.17	102.55	106.4	105.72	106.73	107.8	104.75	104.13
104.97	105.48	105.02	104.94	105.38	104.82	105.49	104.51	107.12	106.69	103.05	103.81	106.33	105.57	104.72	105.87	106.18	106.56	104.83	106.96	104.55	105.03	104.35	106.16	104.76	105.94	103.77	104.92	106.54	105.33	105.76	105.58	105.08	107.38	105.93	105.06	105.07	108.42	107.25	104.2	105.41	106.22	101.65	103.37	105.73	105.17	106.37	106.36	107.52	106.92
101.55	101.82	99.288	100.36	99.276	98.738	100.19	99.047	101.88	100.83	101.41	101.91	98.037	98.682	99.773	100.29	98.909	98.709	101.81	103.64	98.957	99.981	101.07	100.79	98.023	98.772	99.665	101.94	99.481	101.28	102.06	99.904	99.846	100.73	101.09	100.49	99.563	100.75	99.674	99.282	97.275	99.899	99.052	99.578	99.995	101.34	102.05	98.076	99.825	102.36
111.06	109.76	112.44	110.24	110.35	111.09	111.8	109.57	110.69	111.3	113.38	109.66	110.89	111.97	111.34	111.07	112.54	108.83	113.31	109.67	112.68	112.52	113.18	110.43	110.54	111.96	111.02	109.4	112.39	110.11	113.18	109.59	110.35	111.24	110.57	110.95	113.24	112.3	112.8	110.34	110.87	111.91	111.01	110.46	113.23	113.14	111.63	111.45	110.1	114.43
110.95	111.82	110.72	110.91	110.75	111.8	110.15	111.61	111.21	110.51	106.13	109.07	110.7	109.61	110.92	111.16	110.01	109.52	110.62	112.05	109.21	109.15	111.58	110.47	110.84	108.7	110.26	111.75	108.87	112.05	112.09	110.7	109.76	110.88	111.39	109.06	108.55	112.09	109.68	110.33	112.24	110.16	112.4	110.78	112.67	112.21	112.12	109.42	111.77	111.47
114.81	113.61	111.88	109.85	109.58	111.9	112.02	112.19	113.01	110.96	110.84	112.53	112.01	111.13	112.58	112.27	112.17	112.78	111.63	111.73	109.62	114.39	112.58	110.65	112.49	110.89	114.14	113.35	113.01	111.08	112.04	112.28	112.34	114.67	113.72	112.64	113.34	113.99	111.77	111.33	111.47	111.71	112.99	110.99	112.68	112.02	112.41	111.96	111.31	111.58
101.67	99.628	100.12	101.93	102.91	100.31	100.69	101.64	99.781	99.66	101.83	102.24	99.79	99.585	102.28	102.3	100.14	99.98	101.78	102.77	99.807	101.75	97.711	101.37	102.83	99.893	101.34	100.28	99.955	98.067	102.27	100.53	101.59	102.23	100.74	99.045	101.28	100.78	101.71	102.66	100.73	101.4	99.846	101.12	102.05	100.98	99.958	100.64	100.62	102.81
105.67	106.35	104.08	103.92	106.15	104.94	104.78	104.89	106.01	105.68	104.87	105.42	105.92	105.37	105.02	104.39	103.93	104.72	104.47	103.76	104.35	107.02	105.98	102.84	102.99	106.14	103.67	107.23	103.37	103.96	105.05	107.95	107.68	107.02	102.84	105.36	105.92	106.09	104.36	106.85	103.52	103.57	106.71	106.96	106.45	107.88	105.95	105.92	103.88	105.36
103.52	106.6	105.39	105.64	105.32	103.41	105.77	107.83	103.81	105.09	104.8	104.52	105.78	106.13	107.25	102.91	105.81	106.99	103.94	106.56	105.44	105.97	106.2	104	105.88	102.75	107.21	104.58	107.04	105.19	104.33	103.22	103.2	102.9	106.3	104.29	102.67	105.21	105.02	106.08	103.5	104.17	104.89	106.05	104.21	104.87	105.6	105.76	107.51	104.53
106.41	104.18	106.76	104.84	107.4	103.63	105.37	105.78	105.73	106.81	103.31	106.08	105.91	106.8	106.57	103.16	106.25	106.22	105.94	104.48	105.04	104.22	106.03	108.69	105.84	103.45	104.58	107.1	103.34	105.58	105.64	104.48	107.26	104.58	104.78	107.49	104.74	107.83	106.66	106.04	105.8	105.06	107.12	106.62	104.69	108.19	105.1	106.34	103.56	105.32
112.18	113.99	113.99	114.81	113.06	112.78	114.86	114.87	111.72	111.99	112.24	111.09	112.15	113.22	112.86	113.33	112.61	111.98	112.8	113.98	113.27	112.97	112.05	113.89	111.91	112.72	113.4	112.86	112.75	113.65	115.28	114.13	112.54	111.43	111.96	113.36	111.2	114.28	113.46	112.2	113.58	111.76	113.57	112.08	112.61	112.49	113.89	111.14	113.44	112
102.24	104.19	103.19	104.08	101.21	104.29	104.3	102.29	103.7	104.55	104.85	102.05	104.84	102.65	104.31	104.66	105.29	104.08	103.47	105.57	105.59	104.24	104.69	104.04	104.57	105.32	104.52	105.95	105.77	104.88	104.23	104.53	105.68	104.53	103.22	105.1	105.1	104.54	105.44	104.56	104.4	104.69	104.45	103.91	104.21	105.12	103.95	103.64	103.89	104.12
109.62	110.43	109.7	109.15	112.16	110.04	110.77	110.45	109.42	113.54	112.18	109.9	109.48	111.15	109.42	111.79	111.75	109.9	110.81	110.28	112.56	110.83	111.7	111.44	108.49	109.28	110.04	111.35	112.39	111.21	112.13	109.79	111.61	113.16	109.4	109.53	110.63	108.58	112.35	112.8	108.54	111.15	110.92	112.58	109.33	113.64	110.35	112.81	109.98	111.53
98.917	100.36	99.832	102.56	97.167	100.84	100.23	98.298	98.767	101.08	99.958	99.361	100.8	100.29	99.508	99.286	101.14	98.78	100.85	99.155	99.704	99.607	98.974	99.733	100.15	101.33	99.965	100.75	100.29	98.681	99.464	97.883	98.834	98.969	99.492	100.91	99.771	99.096	99.602	98.959	98.354	97.764	101.6	99.093	100.81	97.4	97.51	100.85	100.1	100.52
111.77	110.42	110.33	109.85	110.19	112.58	108.23	109.8	111.58	112.09	110.89	109.36	111.39	108.55	109.05	111.97	111.37	109.19	108.62	111.63	109.83	110.6	111.72	110.31	110.67	110.78	108.77	108.53	110.78	110.02	110.37	111.31	112.59	109.34	111.17	109.1	109.41	108.78	111.45	108.41	110.79	109.75	108.68	110.6	107.96	111.64	110.08	108.65	111.13	111.53
106.25	106.55	103.65	104.21	105.28	104.67	103.92	106.44	104.81	105.69	104.9	106.86	105.19	107.92	105.74	106.02	104.93	104.99	102.88	105.28	106.06	104.8	105.05	104.96	104.65	103.68	105.44	108.23	105.05	106.67	106.69	106.86	107.29	104.71	107.77	106.1	108.39	105.73	106.05	106.64	104.1	105.47	105.03	107.01	106.23	105.56	107.47	106.97	105.81	105.16
106.48	105.48	106.89	106.11	105.22	107.45	107	108.07	105.86	107.43	107.07	108.01	105.66	106.58	107.64	106.59	108.34	104.19	106.43	103.88	106.71	108.32	105.64	106.58	107.58	105.91	106.67	107.73	106.1	106.49	106.27	105.71	107.07	106.67	104.87	106.15	108.7	104.55	105.33	107.26	104.34	107.37	108.26	106.82	106.09	106.27	106.54	109	108.11	105.85
107.51	104.93	105.64	104.51	106	107.6	106.19	107.79	107.66	107.25	105.81	106.89	104.78	104.79	106.91	105.57	105.42	107.66	106.87	104.57	106.16	106.54	106.43	106.79	106.66	103.94	105.65	107.24	108.3	108.95	103.15	109.44	104.43	104.9	104.65	104.81	108.74	106.9	106.75	107.43	106.78	105.31	106.78	106.68	104.33	106.89	105.2	105.85	107	107.86
110.6	110.26	111.99	112	113.3	110.72	112.61	110.98	112.82	113.17	114.6	110.05	111.4	112.96	112.92	112.72	113.11	111.5	111.45	111.8	112.22	110.47	113.58	114.31	112.94	110.55	111.16	113.13	112.32	112.2	110.16	114.62	113.54	113.81	110.97	111.95	110.62	113.65	112.76	112.96	111.49	111.87	112.63	113.34	110.16	110.82	113.02	113.75	113.98	112.16
106.42	109.61	105.55	106.26	105.5	107.24	107.58	106.64	105.45	105.41	106.96	103.79	105.47	103.83	107.65	105.53	106.76	105.96	107.75	107.04	107.91	106.28	105.18	107.12	105.36	106.18	106.12	106.28	107.11	105.89	106.48	106.42	105.78	106.22	106.96	107.61	106.91	106.28	107.08	106.22	106.12	105.1	106.92	107.41	108.5	105.24	110.12	105.15	107.94	106.7
108.4	105.58	105.26	105.36	106.41	106.48	105.78	106.98	107.11	107.51	106.68	106.53	106.26	107.86	106.47	107.52	106.19	106.54	105.43	105.33	106.08	106.39	106.35	105.74	106.56	105.93	105.64	107.67	105.26	106.96	106.63	108.73	105.67	105.84	107.41	106.97	105.8	106.58	107.62	105.18	108.62	105.15	107.34	105.63	106.9	108.45	106.91	107.96	105.48	107.08
105.32	106.65	107.87	106.22	106.03	105.98	104.83	107.02	106.89	105.45	105.99	108.38	106.2	107.86	105.88	107.73	107.02	106.77	107.66	107.97	109.17	108.34	106.05	108.94	105.06	105.97	106.3	104.48	106.23	107.92	110.62	105.91	105.19	108.36	108.04	107.93	106.15	106.07	107.17	106.56	106.44	106.51	106.96	105.15	105.23	106.75	107.63	106.28	107.22	108.31
111.63	107.89	110.52	109.03	111.13	109.63	112.83	111.87	111.03	111.56	110.7	111	108.44	112.59	111.99	109.97	108.77	108.75	111.29	109.51	111.1	110.7	108.94	110.59	109.17	109.05	110.17	109.95	111.51	111.62	110.74	109	110.29	110.1	110.03	110.79	112.1	111.31	111.59	110.1	110.31	111.32	111.69	110.21	110.8	111.26	110.84	110.53	110.31	110.46
107.87	105.58	104.35	107.62	107.5	106.3	104.91	108.07	106.54	107.35	103.34	108.02	106.34	105.1	105.43	108.09	106.51	105.34	107.07	106.63	107.01	107.54	105.82	107.62	108.08	105.83	106.68	106.13	105.72	105.55	107.46	107.76	107.18	107.49	106.24	106.35	105.46	106.12	106.13	105.25	106.47	106.17	106.32	107.27	105.69	106.75	106.25	105.28	107.07	105.82
117.31	118.82	116.73	116.49	115.91	116.87	118.85	119.31	117.18	117.49	116.74	116.75	117.64	117.64	116.76	117.51	117.13	117.52	116.56	116.04	117.15	116.89	118.98	117.1	116.37	118.15	116.58	117.54	115.32	115.71	116.52	119.92	117.54	117.73	119.19	115.24	115.49	115.69	117.49	120.07	117.16	116.48	119.03	116.07	117.14	116.9	116.8	118.8	119.2	116.66
106.83	104.75	104.9	105.08	104.56	104.28	107.19	105.09	104.99	107.02	107.81	104.08	105.19	104.44	105.44	105.71	104.45	105.15	105.85	105.39	106.33	104.57	104.84	106.29	104.37	105.77	104.87	105.39	104.41	103.33	107.8	104.55	105.36	107	108.03	104.81	104.97	106.7	103.68	103.34	106.63	106.02	106.05	106.92	104.94	103.15	106.74	105.19	106.37	105.58
108.85	110.39	109.94	112.9	110.65	110.31	111.14	110.77	110.59	109.74	110.29	111.69	108.98	112.4	111.87	110.89	111.05	110.02	110.3	110.76	111.1	111.65	110.74	111.35	110.77	111.6	111.51	109.78	112.25	111.14	112.58	111.11	112.94	109.85	111.58	111.96	113.22	110.1	110.61	110.89	109.39	111.2	110.56	111.29	111.58	111.71	112.74	110.32	112.03	112.67
98.826	102.06	98.889	100.1	101.46	98.507	98.927	101.86	99.659	98.792	96.388	100.66	98.181	100.01	100.8	101.74	100.97	99.313	100.61	99.788	99.749	100.47	100.77	98.262	101.88	100.04	99.24	98.846	99.449	97.918	99.963	102.48	98.319	100.06	97.497	98.48	100.13	100.04	100.17	97.738	99.504	99.289	99.316	99.108	101	98.944	100.29	99.728	99.91	102
105.33	105.55	106.06	105.96	105.68	106.37	107.69	107.41	106.87	105.47	105.55	106.16	105.84	102.98	104.09	105.98	105.22	104.41	106.14	105.56	107.62	106.15	104.49	106.06	106.08	105.64	107.84	106.09	104.73	105.48	107.33	106.22	107.26	104.88	108.57	106.52	106.79	106.46	105.92	106.03	106.33	103.95	105.92	104.22	106.04	107.27	107.03	104.97	103.79	106.66
105.51	105.57	105.09	103	103.34	103.69	105.6	104.85	106.35	106.25	104.33	105.48	106.26	104.05	105.69	105.29	105.36	106.26	105.51	104.58	104.9	104.75	106.16	106.39	103.7	104.59	104.74	106.2	105.43	105.24	106.52	104.38	105.15	105.82	106.94	105.03	106.15	107.94	105.51	105.67	107.1	105.99	110.84	106.4	105.53	107.95	103.96	103.07	105.87	104.01
111.71	111.32	112.67	113.05	111.78	113.15	112.02	110.77	111.03	111.67	114.45	113.24	112.21	112.9	112.59	114.75	113.09	111.06	112.18	113.95	110.05	114.22	111.31	111.92	110.97	113.21	113.07	113.65	111.91	111.86	111.76	111.86	111.1	113.75	109.62	110.89	113.35	112.49	111.88	110.05	110.16	113.05	110.58	112.37	112.45	112.19	111.76	111.14	112.76	111.09
105.29	105.02	105.12	104.84	105.01	107.48	106.19	104.77	105.63	105.22	104.82	105.78	104.9	105.03	105.67	108.31	105.55	104.54	105.53	105.34	104.75	104.73	105.63	105.41	105.08	106.11	106.64	107.15	107.74	107.08	102.87	105.16	104.88	105	105.2	105.6	105.39	106.7	105.39	105.84	105.07	104.34	105.28	105.97	106.22	105.92	103.94	105.62	104.71	104.75
112.91	109.26	111.99	109.1	110.69	112.72	109.3	112.66	113.32	113.02	111.89	111.29	109.7	111.01	110.79	111.25	111.98	112.8	109.87	113.08	112.69	110.7	112.02	111.22	110.48	110.64	110.81	110.6	111.29	109.68	111.35	111.67	108.54	112.06	112.53	109.29	110.29	111.36	111.03	111.96	110.27	110.28	112.69	110.57	111.15	109.68	110	112.79	112.7	111.66
112.61	111.32	113.8	112.25	113.19	113.12	109.02	113.8	112.24	111.92	110.84	111.54	112.1	111.54	112.37	111.85	110.54	112.38	113.49	111.69	113.85	112.34	110.57	112.29	111	114.44	111.82	109.99	109.96	112.94	112.27	112.19	111.87	111.15	113.95	113.09	111.41	110.84	112.64	111.38	113.53	110.34	111.15	113.09	110.82	111.38	112.84	110.94	108.94	110.65
107.23	106.64	108.98	106.89	107.18	107.64	106.02	107.56	107.5	106.78	105.16	108.87	107.65	107.58	104.88	107.33	105.29	107.4	109.31	107.33	105.03	105.33	105.39	105.73	105.35	107.56	106.48	105.2	104.54	107.29	109.51	104.95	105.68	106.7	106.25	108.42	107.16	107.83	107.36	110.17	107.81	107.74	107.41	105.76	107.3	103.56	108.45	105.23	107.6	106.02
105.17	107.18	107.43	107.61	105.82	106.11	106.33	106.8	107.9	110.56	108.09	107.86	106.67	107.88	107.95	109.27	106.11	107.21	105.78	107.43	107.72	105.62	107.44	105	105.77	106.91	106.97	106.22	106.39	106.13	106.64	104.96	106.16	104.83	107.33	107.13	108.7	107.56	106.81	107.69	107.46	105.86	106.03	106.83	105.72	106.95	106.53	106.61	107.06	106.92
99.232	99.33	101.55	99.36	98.82	99.634	99.774	100.79	99	101	99.266	99.99	100.14	101.19	99.293	99.572	103.08	102.13	99.181	98.076	100.53	100.88	98.9	100.62	100.47	99.937	99.055	99.39	97.919	98.611	100.18	101.35	99.121	101.2	101.11	101.13	99.096	97.709	100.77	99.792	101.01	99.879	98.947	103.74	99.397	100.18	100.07	98.68	100.21	101.64
110.02	109.71	108.88	110.03	109.67	109.16	109.19	109.8	111.2	109.39	110.88	109.62	109.14	110.78	109.09	109.18	110.11	110.64	110.76	109.77	110.16	107.69	110.4	110.31	111.33	111.18	108.77	110.58	109.68	109.51	112.85	110.57	113.69	109.57	109.71	107.53	110.7	108.9	110	108.7	108.68	108.2	110.86	109.34	109.95	109.59	110.49	110.43	109.84	110
106.62	107.15	106.82	104.44	108.45	107.78	108.06	104.79	106.54	105.98	105.58	109.57	106.92	107.43	105.97	105.89	107.02	106.9	106.34	105.51	106.26	105.05	107.77	106.04	105.73	106.17	107.03	106.54	105.41	107	106.38	106.82	107.73	104.37	107.81	106.94	106.13	107.49	107.43	106.49	106.9	104.48	103.99	106.28	104.36	105.68	107.72	105.76	105.86	105.68
112.15	113.91	112.13	112.38	112.61	111.79	113.01	112.03	111.01	112.07	112.79	115.86	112.76	111.99	114.68	113.3	114.81	111.68	111.87	111.98	111.87	112.99	113.26	113.59	112.27	111.98	111.75	113.48	114.89	113.29	113.94	112.85	113.92	112.61	113.48	114.42	115.55	112.89	110.79	112.46	112.49	113.03	111.28	112.8	111.07	113.41	113.75	111.31	112.36	112.48
101	99.618	101.53	101.1	100.15	101.98	99.731	98.93	101.36	99.471	99.369	99.798	100.9	102	103.2	101.55	101.64	99.888	100.4	101.68	100.92	98.766	98.816	99.664	99.112	100.06	99.511	100.17	100.88	98.279	99.289	100.28	101.33	100.93	100.92	97.593	99.415	99.152	99.397	101.16	99.887	101.35	100.29	98.716	101.02	100.73	100.19	99.721	102.53	99.977
111.84	110.07	112.99	110.56	113.19	111.58	109.65	109.22	113.73	113.69	112.09	112.3	113.9	111.56	111.62	111.99	112.26	113.63	110.38	112.03	112.62	109.2	111.35	112.76	110.17	110.63	108.23	113.4	113.27	111.6	111.53	114.73	111.13	110.02	110.85	112.08	112.91	114.75	112.5	111.97	113.07	110.52	108.84	111.79	112.92	110.38	112.06	113.29	111.82	110.79
112.28	112.11	112.77	112.18	109.79	113.12	110.87	111.71	112.8	112.73	112.17	111.09	112.14	113.47	111.62	111.51	111.39	114.07	111.74	112.41	109.41	112.13	112.22	112	111.81	109.84	110.79	112.68	112.3	113.27	112.18	110.72	112.09	109.64	112.99	112.37	108.87	112.39	110.31	111.07	113.41	110.83	110.06	112.16	110.55	110.44	112	112.02	112.34	111.61
104.95	105.04	104.17	106.49	104.03	106.28	105.51	107.04	104.04	105.42	105.3	105.03	104.66	105.01	103.86	104.8	105.76	103.95	103.61	105.43	104.29	105.42	103.5	105.29	106.3	104.06	103.69	103.6	101.55	103.72	107.54	108.02	104.35	102.78	104.95	102.95	103.49	104.7	105.66	106.58	104.75	104.55	104.57	104.36	103.28	104.23	106.71	105.67	103.71	106.19
117.76	117.78	117.06	117.61	117.32	115.93	117.77	117.42	118.55	116.74	116.85	118.48	117.64	120.91	118.69	116.8	120.37	118.19	119.53	119.46	119.38	117.8	115.8	118.21	118.56	117.09	115.59	115.59	117.68	117.54	119.02	115.6	117.6	119.38	116.7	116.47	117.72	117.91	117.78	117.83	117.06	117.76	116.62	118.37	118.52	120.87	117.25	117.07	118.08	119.36
102.31	104.19	106.11	104.12	103.48	103.91	102.76	104.04	101.93	103.6	107.36	104.05	104.02	103.6	103.87	105.03	103.72	104.94	101.63	104.2	104.78	103.31	104.36	104.56	105.02	102.69	103.44	103.82	103.34	107.14	103.32	101.66	102.69	104.6	105.86	104.83	102.8	104.2	104.48	104.76	104.1	105.24	103.68	104.81	106.01	102.32	105.74	105.31	104.71	102.26
100.32	97.939	99.967	99.828	100.56	98.901	97.203	101.47	100.18	99.248	101.37	100.87	99.453	102.19	99.512	101.55	99.303	100.44	100.54	96.87	100.52	98.772	101.74	100.51	101.17	101.04	101.44	101.24	99.829	98.817	99.967	101.12	99.687	97.941	98.987	99.519	101.67	100.08	99.972	100.29	99.896	98.485	101.43	99.737	99.105	98.905	100.73	99.781	103.12	100.06
108.01	105.35	106.19	101.85	104.85	105.42	104.81	103.59	104.19	105.84	105.11	106.42	106.57	104.82	105.8	107.74	106.48	105.87	106.28	105.04	107.6	104.28	106.88	102.89	106.29	105.4	106.08	108.76	105.11	103.64	103.31	104.93	106.68	105.24	103.33	104.16	103.36	105.96	106.53	106.1	104.31	106.75	106.7	103.5	103.05	104.41	106.19	105.85	106.81	105.44
104.99	106.4	105.77	105.16	106.96	103.12	104.69	105.49	105.71	104.88	106.06	105.43	104.29	105.65	104.82	103.62	106.61	106.57	105.61	104.02	105.81	107.87	105.3	106.88	104.58	105.72	103.95	106.23	107.26	107.33	104.85	105.8	104.42	102.86	106.05	105.66	105.39	104.85	106.06	105.3	105.2	105.97	105.95	104.18	103.79	106.4	105.45	104.22	106.59	104.43
105.15	104.82	107.08	103.81	106.54	106.53	106.93	105.61	105.99	104.29	103.75	107.62	106.34	106.14	106.49	104.65	107.13	105.92	104.68	106.27	108.56	105.22	105.74	105.75	104.8	107.13	105.7	106.09	107.22	105.55	105.52	103.49	104.64	103.61	104.66	106.19	107.03	106.57	106.4	107.04	104.9	107.67	105.46	105.16	106.9	106.86	106.71	105.5	103.75	106
106.84	107.46	105.98	103.86	104.24	105.03	106.55	105.68	106.54	106.06	105.98	107.34	105.91	106.8	105.51	105.2	107.29	105.77	106.09	103.24	105.86	106.01	107.5	106.44	105.37	106.38	104.53	105.37	106.83	107.41	107.76	106.54	105.57	106.61	108.76	106.27	103.33	105.36	106.09	107.23	104.05	103.7	104.29	104.12	105.18	105.21	104.54	104.42	105.38	104.59
117.19	117.44	116.5	116.69	120.21	114.3	117.38	118.73	116.22	114.8	117.25	119.67	118.22	116.05	117.79	119.95	116.92	116.07	116.66	117.17	118.81	116.61	118.63	117.02	116.84	117.04	119.29	115.22	116.34	118.38	115.42	118.18	117.6	116.38	119.08	117.96	119.59	117.83	118.37	116.1	115.8	116	116.52	118.05	118.25	119.06	115.7	117.07	117.82	117.12
99.311	100.91	100.22	100.13	100.47	99.617	98.579	102.08	100.24	99.486	100.04	101.05	98.155	100.96	100.84	98.463	98.994	100.41	100.3	99.687	102.92	99.398	100.36	95.824	102.21	100.45	100.16	102.34	101.16	99.974	100.14	98.37	99.56	100.22	102.43	100.12	100.13	99.922	100.67	100.53	100.65	103.76	100.43	100.5	100.74	100.7	101.1	100.36	99.73	100.73
105.89	107.94	108.14	110.11	106.32	108.98	104.67	104.96	106.55	106.37	106.23	105.8	106.7	104.61	106.72	107.61	107.56	106.84	107.7	108.62	105.45	108.33	107.16	108.71	106.58	105.91	105.12	107.79	108.32	106.78	106.87	106.65	107.38	108.61	107.62	105.69	106.11	107.58	107.26	109.03	108.12	107.1	106.76	105.44	108.85	105.91	106.79	106.86	105.37	107.31
108.41	107.13	106.37	106.58	108.16	107.51	105.21	108.9	106.59	108.5	108.18	106.01	106.36	105.69	106.77	106.87	108.7	107.29	105.99	107.45	108.16	107.33	105.73	106.06	106.62	108.7	107.55	106.58	106.44	106.27	107.09	106.15	108.65	107.39	107.31	106.9	105.35	105.88	106.24	106.98	107.15	104.24	107.32	105.31	106.83	105.87	105.36	106.84	108.01	105.16
112.77	113.1	113.31	112.18	112.66	111.83	113.65	111.13	112.04	110.96	110.83	111.85	111.45	111.32	112.01	112.4	111.16	112.57	114.62	113.06	112.43	112.87	113.34	113.94	111.86	111.48	112.44	111.98	111.83	111.53	109.87	110.88	113.05	113.21	112.16	110.75	111.88	114.11	110.08	110.52	112.46	112.72	111.42	111.03	110.81	113.41	111.14	111.98	111.77	114.95
107.08	106.88	106.1	107.23	107.69	105.47	105.64	106.52	105.31	107.18	104.06	105.25	106.16	107.36	105.37	107.4	105.86	106.09	105.45	107.46	105.43	106.15	105.44	108.39	106.01	105.58	107.05	107.06	106.36	106.78	106.67	103.54	108.58	107.11	104.71	105.51	107.32	105.14	106.38	106.64	105.95	106.11	106.65	105.88	105.42	108.6	107.78	105.04	105.66	105.79
107.07	105.38	105.95	107.08	108.09	106.42	107.06	106.13	105.56	105.27	105.31	105.18	108.93	105.91	105.85	106.89	105.09	107.38	107.38	105.29	106.04	106.03	104.59	105.74	108.1	104.81	106.26	102.28	104.13	107.98	106.71	104.72	104.53	105.01	105.39	104.99	107.33	105.78	106.68	104.9	105.79	106.5	106.51	106.35	107.1	104.97	103.08	104.89	107.25	108.09
103.34	103.95	105.16	104.68	103.27	103.8	103.72	104.09	104.6	105.48	103.29	104.66	104.53	104.64	103.7	103.94	104.98	104.69	105.07	105.68	104.94	102.94	103.03	103.54	104.23	102.86	107	105.45	105.12	105.51	106.12	104.93	103.27	105.01	104.14	101.5	103.09	106.11	103.44	107.06	105.3	105.02	104.4	103.16	104.11	101.1	105.59	105.31	105.11	103.68
106.81	108.36	104.74	105.62	103.11	106.67	103.03	102.67	103.92	105.33	105.04	104.9	103.8	104.61	106.45	103.97	104.48	105.14	103.65	105.22	103.36	102.51	102.62	103.9	104.48	104.06	104.94	104.09	103.52	105.14	106.01	101.68	102.76	103.75	107.83	103.73	106.15	104.41	104.87	105.07	105.06	103.31	105.75	103.54	106.61	106.9	104.79	105.01	103.42	104.26
106.71	106.8	105.92	106.19	105.78	106.93	104.59	106.51	106.4	104.87	105.41	106	104.36	104.5	104.86	105.58	106.23	105.12	104.67	104.58	105.19	106.97	106.94	104.51	106.24	104.92	105.84	103.12	105.57	105.87	107.31	105.29	108.56	103.15	106.5	104.73	104.14	103.04	104.67	106.15	107.6	105.62	106.74	105.04	105.4	106.75	107.56	106.11	105.83	105.83
105.69	106.55	104.69	106.14	107.52	106.04	104.8	106.63	105.29	105.26	105.12	106.39	104.91	104.37	103.21	105.36	106.8	105.26	105.13	104.57	103.88	107.01	107.43	105.83	103.25	106.01	106.29	103.66	106.36	104.78	103.47	106	105.91	104.87	105.55	103.43	104.72	102.49	104.68	105.36	103.32	105.36	105.42	106.64	105.76	108.87	105.76	105.67	105.76	105.52
104.94	105.77	104.69	106.39	103.98	108.71	105.38	105.14	106.12	104.74	104.12	104.13	103.98	103.05	105.03	104.78	104.93	105.21	107.12	103.12	105.46	106.47	105.75	106.39	106.23	105.65	104.58	106.44	107.8	105.03	104	104.17	104.2	106.92	106.94	104.02	104.88	106.39	104.26	106.25	107.73	107.54	105.15	105.96	107.14	106.11	103.38	104.98	107.48	105.34
104.45	104.4	104.58	104.42	107.45	104.46	105.9	106.42	105.4	103.75	105.45	107.38	108.89	104.5	107.41	104.44	104.27	105.1	104.38	105.12	105.42	106.01	103.35	106.73	105.11	105.73	105.26	105.38	107.15	104.83	105.28	103.87	106.49	104.36	105.94	105.6	105.08	101.93	104.86	105.14	106.4	105.21	105.58	103.9	104.82	103.92	106.69	105.27	106.71	105.61
107.38	106.33	105.79	104.2	106.98	103.3	106.49	107.17	106.35	107.14	104.58	105.7	104.16	105.71	106.12	106.12	105.22	104.13	104.39	105.66	106.8	106.03	106.69	104.89	106.09	105.61	106.03	104.13	105.35	102.88	106.5	106.29	103.19	107.67	108.01	106.84	105.98	105.4	105.26	104.88	107.39	104.39	104.42	104.81	103.37	106.81	104.88	104.36	103.59	104.85
115.93	115.83	117.87	116.84	114.7	117.5	114.93	115.05	116.78	116.88	117.55	117.02	115.72	116.45	115.66	112.54	116.12	116.41	116.43	118.43	117.17	116.51	115.19	116.29	117.14	117.19	114.7	117.36	118.36	116.96	113.32	118.07	116.21	116.9	117.78	115.78	115.57	116.5	114.87	115.93	115.85	114.96	114.47	116.4	115.51	115.7	115.46	114.76	115.92	116.82
116.98	116.03	116.37	114.86	116.52	117.49	115.99	117.53	114.78	116.73	115.87	119.24	119.18	114.73	116.85	116.27	117.14	116.57	116.52	116.93	116.43	115.92	118.47	116.83	118.4	114.9	115.06	118.6	116.71	116.89	115.07	114.14	118.26	118.01	116.11	115.36	118.62	119.02	115.89	115.12	116.68	116.51	117.6	116.97	114.81	118.14	116.32	116.47	116	113.6
104.55	106.5	103.49	106.56	105.11	103.97	105.33	104.74	104.52	104.86	107.52	105.26	105.05	104.77	104.51	104.08	105.88	105.71	106.6	104.48	106.57	105.37	107.48	106.46	104.71	106.78	105.59	104.93	105.49	107.08	103.97	104.66	106.73	104.94	104.99	105.47	105.07	106.28	104.45	105.51	106.47	105.88	105.3	105.4	105.34	107.84	107.72	103.93	107.09	107.38
104.01	105.1	103.68	104.28	103.27	104.84	104.14	104.88	104.91	104.61	103.18	105.69	105.14	103.98	103.19	104.65	103.71	104.41	104.52	106.5	105.68	103.02	102.87	102.16	103.15	104.19	103.64	104.25	102.75	104.97	106.26	104.76	104.16	104.74	103.98	103.66	104.02	104.66	103.86	107.35	104.32	102.82	105.96	103.77	103.11	105.21	102.41	105.19	102.97	104.28
109.49	108.04	109.71	106.38	106.06	106.32	106.63	108.26	107.15	109.78	107.91	107.08	105.97	106.97	108.33	106.25	105.65	106.53	105.96	106.81	107.12	108.64	105.34	107.38	105.99	107.61	108.68	107.13	107.11	106.32	108.82	108.65	108.27	107.61	108.02	105.77	107.48	107.01	105.03	107.05	106.93	106.86	106.06	108.57	106.87	105.75	106.2	107.5	107.64	107.12
112.27	110.56	112.77	111.76	111.71	110.61	110.78	112.18	112.44	110.51	110.91	112.13	111.78	109.64	109.8	111.61	111.83	111.34	112.24	111.99	112.37	111.93	111.43	112.15	112.47	111.77	111.65	109.24	112.84	110.6	111.29	111.43	112.89	111.84	111.52	110.24	112.05	112.17	111.5	109.94	112.21	111.24	109.81	112.12	113.37	111.97	112.84	112	111.22	112.36
116.56	116.61	115.07	116.19	115.09	114.05	117.44	115.53	117.14	116.69	117.68	118.35	114.95	119.59	117.35	114.6	117.01	114.41	117.73	116.91	116.66	116.09	116.92	116.1	114.58	115.35	115.64	115.27	114.99	117.59	114.46	118.43	115.95	118.08	115.25	113.9	116.41	116.12	116.61	115.04	116.68	114.38	116.74	116.03	115.17	114.8	114.88	118.4	117.13	117.1
112.58	112.16	111.39	110.8	113.02	112.3	110.62	110.78	111.27	113.4	113.37	113.4	111.59	113.31	111.55	111.02	111.91	111.98	111.29	113.11	111.58	111.95	114.28	111.85	113.4	111.05	113.2	111.68	112.05	113.12	112.99	112.07	111.26	112.55	111.04	111.02	111.52	111.99	109.74	111.95	111.23	111.45	111.06	111.81	113.79	112.99	113.99	112.72	111.79	112.25
112.08	108.74	111.77	109.92	111.34	109.4	111.67	110.77	107.28	111.93	108.2	109.65	108.85	107.65	109.49	110.78	108.31	110.22	109.45	110.37	110.68	108.39	107.37	110.89	109.81	109.78	109.29	107.41	107.33	111.65	111.19	110.3	108.56	110.51	108.67	109.83	110.99	110.6	107.65	110.55	111.71	109.35	110.45	109.71	109.63	109.35	109.1	107.82	110.59	110.72
99.947	100.78	99.014	100.97	101.31	102.61	98.249	102.6	100.62	100.68	100.09	99.106	99.906	103.05	101.26	101.15	102	97.907	98.87	100.09	100.72	100.17	100.52	101.78	101.2	102.32	100.88	100.61	98.827	98.416	99.857	98.83	101.4	100.05	100.5	102.16	100.67	102.77	101.96	98.324	99.917	99.634	102.7	101.22	101.42	100.27	100.37	99.949	102.26	101.6
98.929	98.928	98.425	99.276	98.588	99.485	98.59	99.11	99.375	98.884	100.37	100.42	99.199	99.019	98.552	100.13	100.73	101.34	97.68	102.66	99.484	100.24	100.45	101.81	100.54	99.88	99.483	99.518	100.07	99.497	97.13	99.976	100.6	99.106	96.841	97.392	99.875	98.963	98.91	100.01	101.35	100.38	99.522	98.743	99.545	101.75	101.46	101.07	99.459	100.74
104.72	106.64	104.25	104.62	105.64	106.25	105.42	107.52	105.63	105.84	105.36	107.36	105.71	104.75	106.82	104.11	105.22	105.51	106.38	106.13	105.54	105.34	105.86	106.18	105.69	108.57	105.51	106.73	105.65	106.16	105.99	105.64	105.66	105.05	105.48	103.6	107.34	106.1	105.23	107.69	105.87	104.03	106.97	106.71	106.25	106.14	107.36	107.25	107.78	106.87
[truncated: 150 more columns]
