# Supplementary material for: Genetic dissection of main and epistatic effects of QTL based on augmented triple test cross design
Source: PLoS One. 2017 Dec 14;12(12):e0189054. doi: 10.1371/journal.pone.0189054 (PMC5730204; doi:10.1371/journal.pone.0189054)
Supplement: S8 Supporting Information — (ZIP) [file pone.0189054.s008.zip › z4_1200_0.2_10.csv]

114.36	109.76	108.38	119.22	115.18	118.54	110.84	111.9	118.29	108.65	106.88	111.18	114.58	114.57	116.1	111.41	120.19	115.51	113.68	116.56	103.33	107.73	115.71	117.16	115.69	112.95	111.35	111.3	113.68	107.72	110.42	122.66	111.05	110.48	112.31	115.38	115.46	117.99	112.51	106.31	114.56	120.43	112.64	105.93	116.72	106.87	120.87	106.14	112.31	115.12
102.88	103.85	110.71	104.77	100.85	103.81	100.98	108.65	108.31	98.623	106.86	104.31	100.7	102.22	105.14	105.47	103.35	102.64	107.2	105.23	103.88	110.44	102.5	104.97	98.971	105.43	103.72	107.64	99.969	100.19	111.52	99.499	101.63	106.56	108.02	100.96	102	104.75	101.69	105.01	108.15	107.33	106.3	107.51	103.79	108.24	107.09	107.3	110.08	105.93
104.47	103.08	104.01	105.71	108.29	109.15	100.99	100.81	102.12	107.99	109.69	105.81	103.74	103.83	108.17	105.27	99.905	100.1	104.85	104.32	108.66	105.47	108.11	110.29	105.03	102.97	104.79	111.5	108.35	105.26	99.773	106.45	107.02	111.66	105.65	101.25	105.8	104.98	100.04	99.418	105.4	105.83	101.52	107.92	110.17	103.23	110.97	106.37	100.68	104.44
103.77	98.684	96.029	101.72	99.019	105.9	97.929	102.42	97.941	98.372	98.978	102.19	105.64	98.301	105.7	96.788	101.11	105.93	101.75	103.4	99.672	99.662	100.7	105.19	96.252	100.07	97.473	100.06	99.671	98.339	97.529	109.48	95.952	102.26	102.4	97.511	109.08	102.69	99.297	96.672	99.01	94.636	101.69	105.29	97.935	98.162	98.709	104.56	102.45	100.3
102.3	96.617	98.784	98.009	98.617	99.666	99.576	98.834	96.103	98.573	96.41	97.109	103.06	101.99	100.68	97.795	99.352	102.95	102.57	104.85	98.856	106.76	99.156	95.559	103.36	102.48	97.274	103.46	102.65	104.37	98.834	96.544	101.1	98.678	98.043	94.697	95.121	96.01	95.974	98.098	100.33	103.04	104.72	98.083	97.694	100.53	100.83	94.793	95.148	101.08
106.96	113.77	117.03	108.01	109.66	112.7	111.82	114.01	106.87	112.79	112.92	111.87	115.56	112.19	114.04	107.77	112.59	108.99	105.79	108.95	112.17	113.82	114.36	113.36	116.39	105.14	113.27	114.35	110.82	115.86	109.59	107.88	112.57	119.27	105.67	109.85	110.44	118.67	117	108.69	113.13	116.3	111.82	115.61	105.13	112.2	110.86	111.44	114.92	110.44
107.29	106.51	105.73	106.51	106.59	102.03	105.96	103.03	102.89	105.44	103.1	104.05	107.51	104.98	103.07	103.66	104.15	105.97	110.95	110.87	101.71	103.55	100.68	106.39	108.47	108.47	99.115	106.17	109.24	105.18	107.98	110.89	104.89	106.61	109.54	108.93	105.7	108.75	108.38	102.92	102.21	105.59	109.39	111.65	103.03	102.65	103.3	106.95	107.49	109.1
103.16	105.82	100.81	106.73	105.8	105.74	103.93	104.61	106.05	105.33	100.25	98.735	104.85	111.02	103.77	104.15	106.59	113.61	109.76	101.67	104.46	105.27	108.09	106.31	111.28	102.68	101.83	106.11	112.36	103.68	109.62	105.42	106.68	103.96	106.88	105.22	101.59	103.66	110.54	105.04	108.13	101.8	107.49	108.12	104.14	110.9	107.69	102.37	108.64	100.88
101.96	108.09	102.08	100.61	102.57	106.96	107.84	102.11	104.55	104.98	103.49	106.33	108.82	101.6	111.15	106.76	104.66	101.2	106.51	99.967	100.39	105.51	99.81	104.5	104.69	105.73	98.9	104.61	98.402	108.28	104.96	105.73	101.31	104.33	102.92	103.76	104.86	97.67	103.59	109.86	103.69	104.58	101.45	102.93	100.71	107.19	108.84	106.41	109.84	108.51
100.76	101.01	107.19	104.46	103.27	93.64	104.29	100.35	103.04	100.33	97.413	104.19	97.065	99.868	103.9	95.648	104.11	107.52	100.86	101	97.287	90.966	97.769	97.861	96.127	102.58	100.43	106.55	102.49	104.35	98.545	101.87	100.01	103.44	101.87	100.96	102.6	99.253	101.09	104.19	101.71	100.86	104.87	108.5	103.18	100.52	103.99	103.29	105.69	100.62
104.43	111.34	108.16	110.18	105.62	104.14	107.42	105.39	108.02	110.27	107.16	104.46	111.74	103.67	106.6	106.47	100.59	111.6	104.4	103.39	109.49	103.17	107.96	106.25	109.03	99.857	109.01	109.44	116.02	107.13	107.74	105.97	106.66	109.99	108.13	105.81	104.18	110.69	103.73	106.88	103.38	110.82	110.39	101.52	110.38	103.57	108.86	111.01	108.26	100.63
111.41	118.31	113.12	107.42	116.84	113.91	113.52	112.47	116.49	117.08	111.97	110.17	109.15	113.95	110.59	108.84	117.34	106.58	113.68	114.42	118.37	110.4	113.65	109.36	116.02	115.22	115.66	122.86	111.46	112.14	120.91	112.88	109.22	114.79	111.03	103.45	107.48	113.04	115.36	108.34	115.2	115.24	118.83	111.05	106.65	109.66	115.38	113.14	113.3	112.52
109.68	105.51	102.62	101.32	102.21	108.79	107.84	106.7	111.57	101.41	109.71	106.62	106.06	102.07	101.92	100.64	104.93	95.407	108.65	103.37	107.23	109.67	107.1	107.8	100.42	105.39	107.08	109.94	110.63	108.45	109.86	105.66	112.95	107.66	101.02	110.43	102.99	109.8	104.36	107.47	109.61	103.06	104.79	105.06	106.57	106.68	105.59	108.14	101.98	108.17
102.92	105.24	103.85	99.739	98.266	97.962	98.013	100.21	99.555	96.045	97.874	97.853	96.662	104.52	96.808	98.339	101.93	104.24	96.45	98.646	97.032	104.58	101.88	101.09	99.71	94.876	103.48	96.549	98.352	102.14	99.312	94.954	104.09	106.57	100.32	96.858	94.898	102.8	100.98	98.936	100.12	98.277	101.9	102.69	108.82	98.471	106.98	100.83	100.17	102.25
117.19	112.76	111.76	110.28	108.33	104.39	112.69	111.6	114.25	112.62	110.12	107.88	105.7	107.76	103.61	114.82	110.22	110.98	116.03	108.88	110.53	108.05	111.05	115.52	111.42	113.79	111.24	108.95	111.11	116.05	108.55	106.03	108.75	113.23	113.72	114.86	110	110.29	103.21	107.67	109.92	115.77	113.85	108.99	111.58	115.54	112.33	118.85	114.51	114.72
113.66	109.28	115.26	114.61	109.97	111.93	108.29	114.65	115.2	112.09	108.46	115.62	112.07	113.49	116.43	109.93	106.73	110.85	112.69	103.46	115.61	106.51	109.48	117.94	108.17	106.62	114.89	109.45	113.93	114.3	104.57	108.95	107.93	116.51	108.13	109.38	109.97	114.58	105.38	105.44	106.23	113.04	117.33	109.53	113.89	110.23	110.31	112.83	113.43	108.39
107.8	112.93	117.44	111.84	111.95	112.12	106.79	113.54	110.97	103.8	110.86	111.39	115.52	109.25	109.93	112.02	111.78	113.23	107.44	114.86	116.9	106.16	110.02	110.66	116.66	111.99	112.85	114.19	115.72	110.37	114.19	112.28	111.86	104.33	118.89	108.34	112.06	110.96	108.08	107.43	109.61	111.96	113.88	114.19	109.43	114.69	119.51	110.5	110.45	115.05
111.7	102.53	100.65	98.946	102.2	107.62	108.01	112.25	109.61	111.88	101.98	107.78	103.78	109.5	101.78	107.15	111.46	99.209	103.18	104.86	102.18	99.142	105.68	102.87	107.45	111.34	105.7	105.66	105.22	105.31	105.55	105.31	103.04	101.76	102.15	108.29	105.27	99.959	101.29	102.87	103.62	108.21	110.08	101.98	96.072	105.82	101.69	101.66	97.256	106.43
112.85	110.41	105.71	109.73	101.21	110.31	112.93	110.72	104.68	113.72	98.769	111.27	98.144	109.85	107.66	113.48	106.37	105.65	110.51	114.6	113	111.51	114.25	108.93	111.91	109.88	111.51	107.92	108.31	108.45	110.38	108.12	109.38	105.8	108.99	110.79	106.77	113.77	108.59	109.87	100.52	114.19	115.97	111.22	104.73	104.54	112.52	110.29	108.21	109.48
105.28	96.369	98.768	97.324	98.372	100.31	100.11	96.192	104.42	98.124	94.937	103.14	98.226	103.82	101.25	102.78	98.631	105.62	103.55	101.78	99.129	97.557	98.006	99.417	98.715	101.28	100.6	102.71	98.722	97.235	103.66	98.425	98.208	92.941	105.13	102.58	96.283	92.521	97.118	101.03	101.71	103.13	98.726	104.5	102.54	94.657	100.72	96.107	101.05	103.99
110.73	107.45	103.27	108.79	103.14	107.22	105.48	112.47	104.77	103.04	107.24	107.84	96.984	111.67	106.01	100.82	106.64	108.55	108.27	103.52	105.06	106.35	101.03	113.99	98.007	105.91	106.52	106.92	101.06	109.16	105.86	104.49	99.434	103.26	99.378	104.02	102.69	109.08	108.28	108.17	109.98	104.32	101.72	101.18	101.71	110.01	108.96	103.97	104.5	106.78
103.12	101.53	112.13	103.25	106.43	106.62	103.3	108	103.93	105.56	107.91	97.76	102.17	107.04	106.57	108.43	103.17	113.11	110.43	110.37	101.68	106.21	108.14	106.86	107.79	102.46	101.02	107.8	105.25	101.79	105.71	103.15	109.75	104.24	116.35	100.87	103.13	106.66	105.23	104.98	106.96	103.72	111.24	96.757	105.32	110.86	106.12	108.38	104.39	101.91
106.95	113.42	115.4	105.63	109.27	108.27	109.65	113.07	106.28	109.82	115.45	110.95	107.62	108.78	108.11	113.08	105.01	112.82	109.11	107.93	109.54	119.47	108.97	112.19	112.3	116.36	107.77	116.92	107.82	109.53	108.39	109.1	111.47	104.2	113.46	113.23	110.13	112.83	110.69	107.37	105.37	110.42	108.88	109.3	109.28	101.84	111.75	100.35	110.28	108.53
114.54	112.59	110.94	107.05	114.34	107.71	110.51	107.85	107.34	111.34	106.36	111.28	110.85	112.12	112.09	106.12	111.45	113.48	119.55	111.36	110.89	103.55	114.03	111.19	113.18	108.8	111.36	114.67	112.43	106.64	106.02	103.5	107.81	108.46	105.61	113.09	107.91	107.64	113.04	105.7	109.61	108.47	109.15	111.95	109.78	113.34	110.58	106.26	108.5	114.41
105.83	106.32	111.58	100.13	99.655	105.92	103.01	103.98	108.06	108.45	109.25	103.4	98.377	104.55	106.34	106.36	102.87	110.59	100.69	102.69	100.88	100.18	103.88	102.4	105.46	98.335	103.55	113.69	104.59	107.25	101.02	101.19	105.2	104.47	97.405	107.17	92.517	97.653	105.4	90.093	97.359	108.01	106.26	103.63	103.01	105.9	109.92	106.32	104.43	104.07
110.74	113.74	108.54	112.07	107.05	109.84	113.51	111	105.61	110.65	115.19	107.74	114.52	109.98	111.15	111.79	109.27	116.48	109.7	109.1	112.54	115.19	107.79	110.97	110.73	111.58	103.68	112.64	114	110.17	105.17	117.12	109.58	109.96	109.2	114	111.1	114.5	105.82	110.79	111.07	110.38	108.06	105.33	112.14	113.62	107.47	113.55	109.22	111.32
101.84	107.84	101.82	108.72	101.08	101.37	100.3	106.62	109.79	105.45	100.49	102.16	106.07	110.11	103.43	107.02	110.32	102.85	102.02	101.21	109.18	104.43	106.17	109.42	102.4	100.14	105.73	101.77	100.79	104.09	108.43	111.33	103.18	101.84	98.485	99.279	102.85	100.12	99.213	107.21	112.25	105.3	106.01	103.8	111.84	109.02	106.36	106.95	100.96	109.62
104.99	116.4	114.15	111.88	111.74	109.68	117.48	112.92	115.15	112.63	111.78	110.14	116.35	121.09	108.25	108.21	110.97	110.9	117.56	113.23	108.26	115.73	108.67	113.63	110.8	113.2	117.32	113.05	107.46	115.31	113.38	119.91	113.92	119.06	113.03	113.48	115.03	112.91	115.48	113.03	110.79	108.58	113.96	111.98	110.13	102.1	111.33	115.93	116.63	110.16
114.9	121.5	118.79	121.3	121.38	114.92	116.86	116.22	121.26	121.59	120.5	117.07	122.52	117.78	116.96	117.5	118.68	120.28	123.58	119.69	115.61	111.75	112.68	118.07	114.13	122.84	115.01	120.54	121.69	116.44	116.74	115.65	122.05	120.75	112.83	123.89	115.25	115.69	118.96	119.05	121.11	124.98	113.66	119.47	123.78	118.68	121.63	118.54	119.69	121.26
106.61	107.8	104.13	106.48	106.91	107.1	112.01	102.81	108.7	110.67	105.18	107.3	105.27	115.16	108.56	106.98	106.95	100.33	102.02	104.46	103.3	104.31	104.13	99.927	106.35	108.89	109.86	109.98	103.31	103.32	102.78	102.83	107.42	105.09	106.56	104.37	104.84	113.36	106.34	97.992	112.91	104.85	107.94	110.02	101.67	101.39	110.81	108.07	104.59	108.14
104.62	101.88	102.59	108.88	105.93	101.28	110.14	101	102.04	99.819	108.83	105.1	103.52	100.55	105.29	103.09	103.68	103.24	107.75	106.82	98.975	104.85	107.92	112.52	102.95	109.23	104.51	102.89	101.23	100.4	109.18	106.37	99.461	107.53	107.58	102.04	104.59	99.92	103.64	101.35	107.06	106.09	105.49	101.54	106.99	102.55	106.84	106.95	98.413	98.786
106.06	106.2	107.72	105.6	103.35	100.62	106.62	101.49	104.58	103.25	105.4	103.53	104.28	105.69	103.45	107.72	110.6	100.08	103.88	102.36	105.28	104.16	108.42	113.55	100.03	104.05	105.66	110.38	102.12	106.47	106.72	111	102.2	103.2	106.78	104.99	102.91	105.25	107.33	103.91	108.26	96.438	103.33	109.72	104.7	106	108.06	105	107.1	110.56
110.83	112.27	110.41	110.02	104.56	107.41	110.42	105.79	108.55	109.7	110.38	118.18	111.76	109.86	111.73	108.91	112.88	115.85	113.68	108.7	116.7	114.29	114.83	114.24	118.77	110.31	112.91	116.72	113.89	113.32	114.19	115.56	115.42	115.94	116.1	109.94	112.33	106.65	112.51	107.43	110.82	114.57	108.37	112.87	114.43	111.1	109.02	119.25	113.06	109.2
103.88	103.81	103.29	99.925	106.01	105.3	103.64	103.8	101.79	104.65	105.64	105.38	102.55	94.485	108.8	98.867	102.21	100.06	108.21	100.4	100.8	105.17	99.194	104.09	99.714	106.74	105.8	102.61	104.08	111.54	103.98	100.22	98.951	103.36	117.11	104.66	104.94	97.488	100.8	102.29	103.18	108.24	105.87	102.1	100.31	103.22	101.73	105.18	102.53	100.19
95.14	97.775	101.88	99.313	99.317	103.11	98.769	102.13	96.003	98.94	95.304	96.793	98.784	96.41	95.066	97.377	100.88	100.48	104.84	102.62	98.5	99.117	100.14	99.023	100.04	94.768	99.002	99.005	95.157	104.44	98.714	97.917	99.527	107.99	101.84	102.23	100.53	99.673	102.08	102.72	101.28	96.964	102.74	105.01	99.241	104.65	97.661	101.96	96.247	99.651
120.99	116.53	119.3	116.86	112.71	115.27	114.81	113.12	123.06	121.09	123.24	113.16	122.66	113.43	111.44	111.49	116.82	120.3	110.92	123.15	118.44	109.39	115.27	111.98	113.02	118.79	119.1	115.08	120.29	116.72	115.53	118.27	124.02	116.46	120.89	119.02	115.44	121.42	118.65	123.42	115.48	120.1	115	125.82	114.11	115.68	114.32	114.11	116.59	117.34
122.01	109.31	116.76	115.62	123.5	120.42	117.87	119.24	115.64	115.69	114.21	118.65	122.21	117.94	112.56	120.38	118.2	116.19	116.34	113.28	116.87	117.72	112.43	117.25	116.26	117.79	119.55	115.41	112.55	115.32	118.79	119.36	119.52	118.32	117.92	119.8	116.02	118.93	113.58	117.92	117.32	112.98	119.68	123.07	121.83	113.19	124.01	112.46	118.73	120.74
107.22	110.9	108.02	105.77	102.05	107.66	112.53	95.94	103.62	108.87	110.13	105.82	107.69	100.08	106.83	112.85	107.9	107.78	107.89	106.45	106.36	107.81	108.86	106.48	108.62	102.48	101.76	103.67	102.69	107.21	109.26	104.72	105.52	103.85	106.04	106.17	104.46	107.88	99.112	107.97	107.81	107.63	99.43	103.22	107.34	110.52	108.42	109.41	108.52	104.87
109	110.5	112.92	114.04	106.17	109.49	110.1	109.28	111.59	108.81	115.67	117.84	112.97	110.91	106.83	116.7	103.12	106.76	114.39	112.48	114.41	113.16	107.42	109.3	105.69	110.15	110.74	112.63	106.72	112.29	108.94	108.53	110.07	112.95	112.36	110.11	103.62	114.02	110.8	114.28	111.5	102.99	106.99	111.06	108.97	110.39	112.17	111.72	114.2	111.75
114.86	111.13	109.98	114.94	112.35	108.35	110.47	112.48	112.07	109.1	106.04	109.7	110.83	114.98	106.26	106.35	107.73	108.8	115.06	113.86	109.92	108.41	107.69	108.52	110.64	107.84	117.13	115.57	105.35	112.23	107.81	120.79	119.48	114.85	112.11	117.92	110.52	119	111.98	96.91	113.1	106.41	111.31	113.27	109.15	106.45	112.6	109.69	109.91	109.93
101.45	107.32	112.59	106.89	106.42	104.8	104.88	98.242	106.86	107.5	96.818	104.99	104.78	105.31	103.55	108.26	103.63	102.73	110.01	104.88	106.06	108.37	108.34	107.66	109.98	112.74	104.82	101.74	100.78	107.2	114.15	103.46	103.36	108.35	104.84	106.38	101.52	103.01	109.74	104.13	104.67	108.78	107.17	106.96	107.1	100.45	109.65	101.95	100.94	103.89
109.99	106.55	107.23	100.57	106.74	105.91	108.01	106.39	107.24	103.55	109.18	101.35	107.51	109.08	104.67	102.38	109.88	104.53	104.26	104.58	107.3	105.96	109.97	109.93	109.48	109.54	102.97	107.02	106.66	104.65	102.93	100.9	98.948	106.65	100.36	105.43	103.09	98.014	104.65	110.78	109.76	106.15	103.49	107.2	103.36	106.95	101.11	106.79	104.26	103.51
98.368	105	110.1	106.95	108.85	110.43	100.78	105.02	104.21	104.42	105.87	101.28	105.1	103.79	103.98	105.74	104.64	103.01	110.33	105.4	110.17	109.98	100.36	105.68	99.149	104.37	106.89	106.73	98.273	104.48	114.38	99.329	102.73	97.242	107.84	111.63	100.07	104.18	105.78	111.01	106	103.43	111.36	104.03	103.37	108.22	99.235	108.11	110.55	100.5
108.88	111.15	104.6	100.66	104.96	107.73	102.22	109.79	105.13	106.6	107.37	108.77	105.51	109.26	104.67	101.65	104.37	100.93	101.87	104.51	102.84	102.7	103.6	109.57	104.15	108.84	107.65	103.88	100.62	106.6	102.27	107.73	105.4	103.17	105.72	108.05	104.12	107.74	104.78	111.93	109.99	101.67	105.14	105.79	106.53	102.39	110.11	106.97	105.1	102.19
102.47	103.39	105.74	114.53	112.11	106.2	107.43	109.38	110.73	106.22	108.09	111.91	114.43	107.31	110.99	106.11	106.27	107.26	106.61	105.34	103.25	107.54	102.75	113.39	108.86	110.18	115.7	109.9	102.55	110.39	114.37	114.53	107.66	111.7	105.57	99.114	106.66	108.5	106.15	103.97	111.28	105.07	118.47	104.35	104.93	107.09	108.8	111.48	110.06	105.15
103.94	110.71	110.85	112.42	113.05	111.07	106.6	107.87	100.99	113.93	109.42	102.39	112.38	109.75	105.81	106.82	117.01	106.6	109.76	115.19	111.12	104.5	108.09	113.42	107.28	107.35	106.99	107.02	116.62	111.22	114.11	112.16	112.32	113.41	107.24	106.2	106.58	108.72	113.74	106.47	111.79	113.51	110.28	107.99	115.42	111.31	105.85	109.13	118.63	108.36
104.1	111.28	102.37	107.04	113.75	104.38	110.83	104.29	103.86	103.53	97.568	106.26	103.72	107.22	105.14	104.98	103.99	118.02	106.23	101.82	115.49	103.22	103.53	110.28	104.97	104.37	110.43	101.19	108.36	106.54	109.8	99.375	107.78	101.31	104.06	103.1	112.08	108.25	106.44	108.66	103.56	105.59	107.22	102.41	107.37	102.05	108.82	106.77	99.273	106.16
119.83	122.19	113.1	114.54	120.91	116.57	119.43	117.95	112.49	114.22	115.36	116.12	116.06	123.86	118.39	114.52	118.99	117.11	117.94	112.33	123.3	121.3	117.32	115.25	118.79	113.92	114.37	119.58	120.04	114.87	112.43	114.68	108.39	118.41	116.46	116.9	116.49	119.71	119.64	116.25	119.08	121.26	115.4	123.21	121	116.17	119.35	113.12	111.39	116.05
114.75	106.66	108.87	110.86	109.95	107.55	110.53	106.1	107.29	110.4	111.67	105.95	112.6	111.51	111.64	109.74	114.71	112.16	114.63	106.51	112.58	116.53	104.27	116.18	111.21	114.13	108.6	108.12	115.61	106.59	112.43	106.33	113.83	114.96	111.67	114.32	109.76	114.85	113.37	105.55	116.66	111.34	108.06	115.14	116.19	111.5	110.87	111.43	111.24	114.83
101.61	99.731	102.51	106.17	104.9	103.52	107.44	105.8	99.957	102.35	103.24	112.63	109.81	103.94	101.12	105.18	107.71	100.27	105.65	108.02	99.661	102.89	100.52	105.93	101.46	105.41	106.2	100.54	109.06	108.44	106.22	105.2	108.86	105.79	110.9	103.87	109.11	114.57	110.58	104.35	107.59	113.46	109.2	101.21	107.44	102.93	102.76	106.23	107.75	102.59
103.31	106.56	105.53	104.04	113.03	107.48	102.5	106.3	105.59	102.87	104.82	99.117	101.79	102.2	108.16	99.176	105.68	110.14	107.21	105.96	105.58	102.43	103.08	109.38	105.59	108.67	103.14	106.16	107.39	107.96	104.55	104.17	110.29	101.98	102.79	102.06	98.52	103.4	101.08	105.87	105.29	95.282	109.64	101.73	104.31	100.05	108.57	113.47	105.5	108.16
104.52	105.65	105.16	107.19	108.5	106.15	107.2	104.43	107.07	105.51	107.41	105.31	105.54	110.32	98.646	106.1	102.5	100.83	106.35	105.89	102.42	105.18	109.72	102.13	101.98	115.53	107.5	106.04	100.57	103.97	109.08	103.82	106.02	106.61	99.371	108.72	107.84	101.19	108.25	106.35	103.36	99.987	102.18	103.67	108.87	107.57	108.09	113.56	109.53	99.518
106.15	111.45	108.06	108.92	109.42	119.68	115.7	109.69	114.25	113	108.28	111.9	107.13	108.38	109.71	111.54	115.23	110.35	115.84	107.78	111.9	103.5	104.3	103.36	114.01	112.1	108.82	104.9	112.48	108.42	107.24	112.63	107.46	109.88	109.96	113.49	107.04	112.28	113.11	108.88	114.68	109.71	108.2	110.76	109.31	111.13	106.7	117.5	112.98	109.39
115.79	111.83	113.05	109.75	109.3	109.82	106.82	110.72	104.75	108.63	111.44	112.42	111.16	113.58	109.54	109.7	107.42	112.61	110.62	113.94	108.86	115.58	105.84	107.03	108.73	109.5	111.2	108.63	118.42	108.18	117.57	116.13	107.31	110.96	115.14	102.55	110.18	114.46	107.71	109.63	111.36	116.55	112.23	111.87	102	115.89	107.26	108.52	113.95	110.2
107.38	103.87	117.05	107.11	110.1	110.8	111.57	110.73	116.08	112.63	117.19	104.5	110.13	109.02	115.36	111.99	103.63	111.52	110.62	111.55	114.85	106.32	104.6	110.76	106.46	111.97	111.75	107.52	110.04	113.46	109.52	111.11	109.8	114.74	114.54	107.47	107.63	106.39	108.54	115.63	110.42	111.37	114.99	110.69	102.16	107.88	110.48	109.08	112.01	112.34
107.25	111.59	104.1	114.31	103.49	105.69	105.98	108.42	106.38	107.11	98.899	99.014	103.74	105.68	110.28	109.43	106.99	104.83	104.26	103.59	106.75	102.92	94.616	108.16	112.44	105.39	109.49	108.51	110.8	104.47	104.65	101.49	102.32	102.93	103.06	112.25	102.71	104.77	103.8	105.11	110.68	106.9	106.47	109.22	106.37	102.38	106.85	105.21	97.303	100.64
104.42	110.93	110.49	111.89	107.1	109.31	103.73	104.55	115.05	103.55	106.2	106.97	106.09	105.53	107.06	109.74	98.73	104.12	104.88	110.05	100.64	105.69	110.55	108.03	101.71	104.68	103.57	107.65	108.04	108.85	108.71	105	104.46	108.34	112.33	106.44	99.643	101.81	100.36	102.74	109.39	102.84	107.86	102.47	102.71	108.52	112.34	106.24	105.15	108.83
109.02	109.19	115.47	110.62	111.17	110.39	115.68	113.79	117.33	111.01	109	110.13	101.24	108.14	112.1	113.73	112.53	112.9	114.94	108.72	109.43	112.3	109.19	111.22	116.05	112.05	116.51	107.03	111.71	113.22	118.54	110.78	112.55	114.9	110.84	113.83	108.73	107.04	113.3	109.74	114.79	103.12	112.74	112.38	113.91	107.67	108.46	115.02	113.98	113.31
106.8	98.404	103.12	101.59	103.84	101.49	103.89	98.531	100.63	104.99	100.71	104.33	103.24	99.765	99.767	97.743	102.89	107.52	101.94	104.2	101.07	101.88	101.96	100.08	105.78	107.68	105.7	104.95	107.49	105.17	101.54	101.13	100.52	104.51	108.13	102.48	104.9	108.54	100.88	111.67	101.98	106	105.03	109.7	104.11	109.21	100.71	101.62	109.87	106.32
106.29	98.981	104.82	107.94	109.79	112.24	107.53	107.49	97.116	96.917	106.61	109.79	103.23	102.25	104.71	105.06	104.63	106.66	112.12	103.65	102.64	105.97	106.37	104.42	101.45	110.87	103.51	107.27	92.611	105.44	105.46	100.85	109.43	109.98	107.81	101.49	103.28	105.24	108.25	105.02	103.41	106.01	102.67	98.913	99.594	108.38	103.16	99.934	105.56	105.32
109.08	102.49	118.22	112.24	111.54	113.12	108.85	104.2	117.08	118.16	115.36	114.59	112.11	112.88	111.44	111.14	114.33	109.54	110.89	108.72	120.19	103.83	110.87	111.76	112.95	112.5	117.09	111.77	108.33	107.85	110.64	105.82	108.2	112.15	109.84	107.4	114.29	113.57	111.67	109.25	113.91	112.3	111.49	111.39	107.15	110.04	104.22	111.65	111.41	105.74
108.87	106.81	105.08	104.35	102.08	103.44	102.88	106.57	109.3	109.18	101.14	100.23	103.24	100.77	108.59	110.7	106.73	103.01	115.08	107.09	104.84	107.5	106.29	110.66	110.15	97.759	106.22	99.53	103.9	104.11	101.44	108.73	106.97	102.22	110.68	105.73	107.47	111.84	108.23	103.44	102.54	107.18	106.92	102.17	102.48	109.33	103.66	103.89	113.46	103.07
110.47	109.67	106.88	117.35	106.29	118.54	110.27	110.01	107.54	116.16	111.61	112.18	115.98	109.32	111.92	108.53	109.31	107.81	116.83	111.83	112.64	111.34	108.36	111.1	114.14	116.25	111.39	111.66	107.39	115.78	114.86	107.53	112.52	111.63	109.92	110.8	122.01	110.95	111.6	118.12	109.61	114.71	113.67	107.06	110.68	109.79	109.46	108.46	105.94	118.73
107.73	105.92	102.89	108.89	104.38	105.59	105.98	108.39	103.09	106.86	106.16	109.52	109.44	104.31	106.41	110.3	104.59	102.67	100.28	104.14	105.37	108.15	104.41	102.52	106.78	107.21	102.19	103.68	111.23	98.988	102.33	104.2	104.76	103.79	110.99	110.57	105.08	100.77	107.66	99.133	110.01	103.08	104.91	106.44	102.36	109.69	104.79	110.48	103.37	108.48
108.03	102.95	109.88	108.81	104.02	111.11	112.23	111.64	104.68	105.28	104.59	104.17	111.01	104.82	108.58	98.24	100.42	105.68	104.24	107.15	106.55	109.73	109.93	107.37	110.65	108.27	104.37	104.25	104.07	109.13	106.59	103.79	105.13	105.91	103.83	112.01	109.49	101.05	107.84	103.03	108.28	108.91	103.96	104.66	110.28	105.88	106.23	106.06	111.38	100.97
103.94	97.693	103.28	101.94	101.03	105.35	100.5	103.06	103.06	106.08	110.51	108.78	108.14	104.64	103.61	105.68	104.6	98.694	104.84	108.41	104.33	104.44	108.82	105.67	104.74	106.16	102.69	100.53	104.34	97.703	103.96	105.04	107.14	99.837	105.73	104.52	111.13	107.02	105.74	100.97	106.28	104.9	105.14	101.58	103.88	110.1	100.12	102.09	101.41	104.92
111.52	111.63	114.73	112.76	113.96	118.2	106.79	110.9	106.12	110.25	110.62	119.02	109.88	113.93	117.3	115.06	111.97	110.9	111.58	114.63	107.43	102.15	105.15	105.49	106.6	113.98	107.13	114	113.23	108.39	114.51	111.93	115.3	116.67	109.07	111.47	103.58	113.93	119.49	114.8	113.35	115.96	109.46	108.94	111.17	115.39	114.01	114.65	111.3	104.96
107.79	108.25	116.5	107.87	115.3	109.48	112.09	114.5	106.81	114.77	106.88	108.54	116.84	110.81	112.24	114.21	104.5	112.05	112.65	112.61	122.33	111.84	107.14	114.11	109.98	115.82	112.9	103.55	115	107.7	108.48	112.65	113.61	107.81	109.04	111.46	113.7	113.42	113.74	107.93	113.3	116.24	113.52	114.39	110.51	120.16	113.97	106.75	107.47	108.88
104.2	104.69	106.66	106.89	105.24	104.43	104.68	105.3	105.49	100.92	104.1	108.07	99.27	107.97	97.422	107.75	106.53	106.17	103.9	112.07	104.89	105.49	104.41	108.55	103.04	100.93	110.79	102.94	104.66	107.05	96.97	104.79	100.55	107.03	112.59	99.735	108.27	107.76	100.46	96.724	111.74	102.59	102.97	101.47	109.83	100.87	106.72	104.73	101.22	102.85
103.66	115.31	110.59	109.5	106.09	110.64	107.69	109.95	109.13	109.39	109.07	108.03	107.32	110.6	105.99	109.28	107.56	105.58	106.59	107.53	106.85	109.44	94.574	103.4	105.85	110.47	104.85	97.998	108.84	103.64	108.72	103.73	106.77	111.13	103.52	113.93	107.55	107.93	113.12	103.71	109.41	105.3	110.02	107.23	99.691	100.72	106.78	108.43	109.19	103.22
106.85	104.54	110.59	104.94	107.8	108.29	104.27	109.93	103.54	103.19	107.33	100.81	113.64	98.385	106.92	107.56	96.992	111.2	109.54	105.22	101.11	107.27	99.505	107.26	99.508	108.84	113.45	104.85	101.41	109.75	106.37	112.61	101.29	107.28	99.615	107.64	105.18	105.65	106.29	109.11	108.6	108.32	109.88	110.4	109.41	108.07	105.02	109.68	101.94	106.23
105.56	101.88	101.94	103.39	105.07	104.54	97.524	104.76	103.43	100.12	101.71	102.27	102.27	99.657	109.25	104.1	107.51	108	97.599	103.55	103.62	105.27	106.78	109.43	104.69	107.4	107.02	105.36	104.96	105.22	103.97	104.76	99.926	105.26	102.53	100.21	107.61	104.15	104.3	103.24	106.65	105.56	108.6	103.3	101.61	106.85	106.03	106.71	105.98	110.1
107.61	104.08	106.59	104.46	105.17	109.2	110.76	105.01	112.97	108.13	107.38	108.52	104.93	107.66	99.6	106.58	106.93	110.1	98.314	109.92	108.52	103.92	99.307	107.81	103.52	103.93	106.29	107.35	103.81	109.95	111.1	107.26	102.82	106.86	109.24	98.451	106.46	101.57	105.99	109.35	111.46	103.12	105.14	107.99	102.16	104.68	105.75	102.33	102.57	106.99
107.68	116.5	111.61	106.41	112.61	108.55	109.82	112.85	105.36	111.14	106.81	105.87	107.85	109.16	107.35	111.36	108.44	104.96	112.23	107	112.19	108.61	116	106.99	113.93	108.05	102.69	106.01	109.95	112.9	112.02	109.44	101.83	106.55	113.37	110.99	112.31	110.41	111.28	106.34	109.67	108.48	106.24	109.22	113.76	105.66	112.27	114.83	103.94	109.41
105.84	109.23	104.64	107.68	102.21	103.96	106.13	106.62	103.71	109.86	103.13	103.57	102.71	115.17	105.39	106.42	107.1	103.21	103	108.06	98.922	104.26	99.631	96.89	103.24	107.44	107.45	106.73	108.46	100.57	101.79	101.54	107.03	107.25	102.18	103.54	102.69	104.19	103.45	99.852	107.34	109.65	101.77	105.81	107.83	98.859	105.59	104.14	101.85	101.25
108.37	102.28	100.88	107.27	108.14	105.06	101.26	106.04	102.36	103.52	111.52	108.62	99.214	109.42	105.35	113.4	110.19	103.61	102.2	106.66	103.66	106.88	104.3	106.54	108.77	105.82	103.03	101.7	104.11	100.8	106.09	101.26	104.98	100.93	109.66	106.78	98.529	103.43	103.6	107.83	106.78	112.24	104.07	106.48	104.65	103.95	96.186	100.34	108.37	105.72
102.96	100.52	95.611	100.04	100.32	96.057	94.233	102.7	104.8	105.04	96.992	100.3	96.999	94.795	97.964	99.695	99.763	95.029	103.99	99.047	101.72	104.02	98.471	99.628	97.426	106.22	91.896	109.22	95.355	101.03	101.58	102.52	97.59	93.282	106.67	98.64	98.298	98.707	104.82	100.25	99.262	91.623	96.178	102.72	105.5	97.12	97.977	98.085	93.893	105.7
109.64	107.43	106.74	111.07	99.362	105.76	104.21	98.667	98.325	98.023	104.08	107.73	100.51	106.45	107	100.57	105.2	107.67	103.38	104.4	102.45	108.69	102.84	100.17	109.99	98.212	111.01	103.91	101.18	106.34	106.33	101.7	103.45	103.13	106.31	104.43	103.08	103.01	111.94	98.251	108.41	100.57	106.58	105.34	106.33	108.74	105.58	106.75	103.05	108
100.99	101.96	109.29	107.71	105.73	105.62	112.92	103.12	106.91	110.49	107.01	94.145	97.498	97.914	99.446	103.2	110.92	108.96	107.84	106.23	107.21	105.92	101.19	108.82	105.92	105.21	110.23	102.4	102.28	102.79	107.96	107.61	104.17	107.73	102.91	103.07	98.585	105.8	107.36	107.15	102.87	107.03	110.12	95.163	104.32	107.68	104.5	105.83	106.77	106.33
102.79	104.18	102.27	103.43	111.37	105.51	106.79	103.28	102.19	106.59	100.8	106.38	104.56	106.11	109.1	110.78	106.27	104.98	103.53	109.49	102.77	101.07	106.21	99.334	104.84	104.7	105.46	101.43	104.9	104.55	103.8	106.08	106.32	100.78	102.05	97.846	103.29	109.05	106.25	103.92	106.1	101.09	109.25	103.21	104.65	108.25	101.34	106.54	103.1	102.38
117.93	119.08	115.93	109.47	116.32	114.23	111.3	116.53	118.96	113.48	114.18	120.46	116.67	116.4	117.55	116.27	117.13	122.85	117.28	113.02	116.9	116.31	114.44	113.78	116.49	118.31	116.46	116.2	118.46	122.7	114.48	112.14	114.44	117.28	119.62	115.91	118.82	113.84	115.05	118.89	119.02	115.89	118.58	116.4	115.47	110.7	114.4	118.68	116.97	118.17
104.49	105.14	103.76	107.97	98.863	110.94	106.9	104.56	108.02	105.99	103.16	109.44	100.93	103.13	110.86	105.13	105.68	105.75	109.41	102.26	101.62	110.05	104.84	110.45	104.47	103.39	100.87	106.49	109.42	112.53	106.97	111.79	104.93	105.71	114.09	101.45	110.77	104.79	105.49	104.4	104.08	96.473	105.6	102.25	107	103.93	105.32	99.268	108.85	108.14
96.143	103.51	103.91	98.426	95.674	99.044	98.668	98.946	99.784	101.12	103.43	105.22	102.36	104.39	101.53	100.22	91.553	103.91	98.367	98.312	103.38	101.33	101.38	97.015	104.28	100.34	98.903	101.01	100.55	101.02	103.39	102.82	105.5	99.804	96.451	102.06	102.17	100.98	99.421	100.48	97.375	95.868	95.695	104.08	103.35	98.144	100.15	98.701	103.18	97.23
103.17	108.02	105.12	103.72	109.22	102.45	107.08	109.13	102.53	109.43	99.213	108.66	103.38	114.68	108.95	109.37	107.48	109.7	101.77	109.06	108.31	107.1	106.69	106.57	103.06	110.63	101.82	107.21	110.55	103.56	109.47	104.4	99.627	107.27	103.92	104.5	101.91	109.1	106.76	109.23	107.91	103.31	111.35	108.31	102.55	103.71	104.24	111.22	108.62	108.79
111.49	114.77	108.1	106.41	112.62	113.38	110.1	111.46	108.49	113.53	111.5	112.82	110.81	106.27	109.87	108.53	111.72	114.08	111.29	112.29	114.67	109.1	110.32	112.84	115.06	107.78	107.85	110.83	112.05	111.16	115.07	110.34	112.45	109.93	112.5	111.41	111.15	110.51	113.99	110.54	111.02	108.03	115.51	110.88	114.83	108.24	110.42	118.36	107.99	118.05
101.98	109.12	113.01	103.36	108.7	99.554	101.94	101.94	100.56	102.66	108.24	98.316	105.13	97.54	101.79	99.872	110.56	107.47	102.85	110.06	105.11	103.38	105.72	107.06	103.06	111.27	108	97.84	108.83	105.51	103.15	107.18	106.43	105.05	114.95	97.732	108.86	103.95	106.11	111.63	106.15	109.82	99.467	106.49	102.58	99.969	104.2	96.974	107.48	104.55
110.49	112.87	111.12	110.84	111.53	114.86	111.79	109.68	117.3	108.91	108.6	117.39	109.9	109.24	110.6	110.88	108.68	112.95	115.31	112.81	107.89	113.66	111.85	110.12	108.22	110.07	108.1	111.91	113.48	107.04	106.01	107.24	109.79	114.37	110.36	110.35	117.15	109.5	114.75	109.01	117.43	110.02	115.37	108.62	113.31	114.9	112.71	107.98	100.98	105.42
103.15	109.91	103.44	104.44	103.72	101.73	107.69	104.78	107.41	109.57	113.92	109.2	105.95	101.16	110.86	104.61	107.7	112.79	103.46	106.37	101.56	107.33	103.9	105.63	105.33	103.58	109.41	107.41	104.69	105.83	106.2	107.21	109.79	106.5	101.67	105.06	106.34	106.23	108.31	101.62	105.02	108.3	101.23	111.05	104.15	110.58	108.26	103.68	107.32	109.93
120.36	115.11	116.29	116.1	120.53	116.56	116.47	119.04	116.56	114.57	110.15	116.24	121.65	112.3	110	124	118.78	114.71	112.91	125.22	114.61	116.28	117.92	114.47	112.37	115	115.66	121.61	118.35	123.16	111.17	124.8	114.86	126.28	115.32	116.05	120.7	119.13	117.65	114.9	120.33	123.32	114.84	117.43	116.21	116.14	112.62	116.08	121.11	118
108.23	106.34	111.01	108.07	101.96	107.96	105.42	111.36	108.94	109.95	110.89	98.314	105.38	111.21	108.96	101.92	107.48	99.826	108.81	105.69	105.53	103.11	107.23	103.88	102.77	98.278	113.64	107.23	106.2	112.16	98.11	101.88	104.22	107.82	108.01	103.81	111.75	101.5	107.31	105.91	100.98	104.18	109.4	105.16	99.885	105.32	112.16	107.2	102.38	105.89
109.53	121.54	121.47	113.97	119.4	120.49	115.09	113.01	111.79	111.58	115.55	119.75	117.11	119.36	126.76	120.02	114.95	121.05	119.27	112.78	118.72	115.63	117.02	123.57	119.67	121.06	119.73	116.24	124.45	118.31	115.86	117.29	117.35	121.04	114.82	113.8	120.72	114.72	122.25	113.42	114.69	127.39	112.83	117.76	121.95	119.37	113.32	113.33	120.06	114.45
108.49	111.17	107.81	105.59	109.44	110.6	107.06	106.8	110.47	105.39	107.81	100.48	105.05	108.71	107.19	107.9	108.77	102.61	105.79	104.25	108.9	103.61	102.06	103.73	105.36	111.43	103.92	105.72	104.37	109.99	104.89	99.641	106.08	110.2	107.23	107.21	105.11	108.32	99.408	105.44	104.74	108.1	102.85	103.08	105.14	104.53	94.194	99.506	107.17	102.47
109.44	111.58	108.42	109.82	108.06	110.57	109.57	114.86	109.35	108.11	112.85	109.45	111.05	121.26	119.24	114.74	111.4	107.18	114.2	112.79	107.75	115.06	110.83	106.64	113.52	112.58	111.59	117.42	107.02	111.68	115.26	113.15	111.76	112.88	110.66	110.45	109.12	110.22	109.16	102.4	103.55	115.52	109.84	115.06	110.39	103.46	119.5	113.92	106.29	111.68
104.74	103.6	106.36	107.15	104.08	101.19	108.02	111.08	105.67	109.71	105.11	108.71	109.38	104.01	102.64	95.473	109.01	111.22	108.2	106.75	108.13	111.85	107.23	112.41	103.85	109.01	109.49	100.85	101.59	106.75	106.8	103.78	113.05	103.24	97.604	107.29	109.61	109.02	105.12	102.12	104.39	104.83	107.61	104.85	104.22	106.86	105.75	102.81	106.89	102.84
109.82	110.55	108.86	109.02	107.29	107.24	101.32	110.08	105.54	100.57	108.21	102.72	107.51	102.27	107.47	104.45	101.98	107.11	106.56	106.94	106.08	106.91	103.07	107.39	109.87	102.27	107.88	105.96	113.45	107.96	111.28	106.2	95.272	111.74	105.89	104.57	101.47	106.37	100.9	106.83	101.38	107.52	105.65	110.58	104.7	105.5	108.1	109.42	104.71	108.38
103.19	112.39	103.73	101.99	107.87	96.598	102.04	99.687	108.39	107.05	96.509	110.35	106.55	104.06	102.56	105.64	111.09	97.349	105.17	103.92	108.43	113.38	103.91	102.07	96.599	97.89	104.62	109.59	106.75	107.82	105.05	107.92	109.16	98.385	106.05	105.53	109.12	105.31	109.06	110.44	101.24	103.58	102.85	113.22	108.08	103.72	109.81	102.24	111.3	104.58
104.52	103.47	110.39	110.97	103.13	111.32	108.24	104.65	104.99	100.2	105.46	103.02	107.79	103.31	104.07	107.34	107.32	103.67	106.32	106.07	102.95	102.61	105.12	103.07	104.78	105.04	100.86	105.92	100.54	103.61	110.02	103.37	107.63	109.07	99.788	105.32	110.81	108.97	105.6	103.87	104.76	111.02	108.8	103.2	99.625	102.8	106.68	104.33	104.69	101.72
110.08	101.24	110.12	111.92	105.9	102.97	102.3	100.72	106.11	106.88	112.3	103.2	103.03	101.89	95.988	107.67	105.9	99.326	103.22	105.47	107.8	108.94	105.58	103.06	106.02	105.33	104.43	101.42	106.3	112.42	106.21	107.42	105.45	110.64	101.44	107.48	104.19	103.18	104.83	106.94	105.83	107.13	112.6	106.15	105.56	105.11	108.26	97.186	106.76	104.53
105.49	105.85	107.26	105.6	106.92	105.33	105.68	107.09	105.82	111.71	101.84	108.75	108.53	98.068	102.14	108.88	104.84	101.91	104.09	101.49	105.36	104.99	98.748	106.64	106.98	107.02	105.05	106.38	106.56	109.49	101.79	109.67	108.46	104.61	102.23	111.07	107.2	111.08	100.42	106.01	104.27	109.58	106.48	104.93	110.85	101.21	106.27	103.79	111.74	102.86
108.97	99.392	101.76	112.86	105.44	106.35	106.46	101.22	109.97	103.98	109.31	104.13	106.05	104.36	105.15	104.6	104.87	109.87	107.6	102.18	106.92	101.47	107.61	112.71	105.47	108.3	106.27	100.71	105.91	110.8	101.56	108.59	104.47	98.602	111.14	107.7	107.82	106.88	100.77	103.75	105.3	103.86	106.75	104.68	102.6	100.07	107.99	108.24	112.47	107.25
103.55	100.99	102.47	104.97	104.94	100	99.604	105.04	103.03	107.38	109.1	98.261	99.024	98.612	106.84	107.31	115.3	98.705	100.55	107.99	102	102.37	102.57	103.33	99.901	107.59	102.45	107.29	97.047	108.79	110.04	112.78	103.08	95.379	108.94	110.03	102.88	108.06	107.73	108.21	107.94	99.025	104.49	99.195	105.07	111.62	107.25	105.57	103.7	103.59
104.04	102.02	107.58	111.31	105.73	108.76	105.03	108.38	106.44	99.579	101.65	105.28	104.18	106.78	107.62	104.49	106.93	108.38	100.86	100.4	104.09	103.43	106.05	108.65	102.03	109.29	108.19	103.05	111	101.12	104.02	107.84	99.793	100.59	109.21	109.53	109.06	100.92	97.604	102.55	102.75	107.87	108.95	107.84	107.64	103.47	105.28	109.86	106.36	106.1
112.87	112.49	112.99	115.87	107.36	115.56	110.97	106.67	108.7	107.2	112.34	114.03	104.42	110.13	109.52	114.34	109.62	109.31	114.39	108.33	109.23	110.14	106.3	107.76	109.21	111.98	108.88	110.8	109.25	108.37	113.76	109.94	112.79	112.69	114.19	111.57	110.96	108.01	114.47	113.58	111.21	112.22	111.03	115.55	108.65	109.23	114.76	111.06	113.79	110.22
105.44	107.01	104.06	110.83	105.54	111.56	108.1	108.98	108.91	104.01	115.74	103.96	107.07	107.04	108.55	110.86	103.24	108.54	104.45	105.65	107.02	107.6	113.07	108.2	106.49	100.91	104.6	105.44	108.54	107.42	106.49	101.5	105.03	99.322	109.25	103.33	111.86	112.21	104.94	102.89	104.13	108.11	107.08	106.02	104.1	104.2	98.223	107.75	104.42	104.42
101.91	100.89	95.55	105.46	97.756	100.84	104.23	105.87	98.635	94.999	99.069	98.95	100.61	99.326	108.02	100.85	100.2	105.39	102.44	101.73	98.694	97.13	102.71	97.954	102.17	100.62	99.486	99.022	98.793	98.949	104.21	98.923	100.12	96.269	96.97	100.44	107.5	96.799	96.727	98.535	104.88	103.24	109.27	100.32	95.787	96.079	98.784	101.78	106.51	95.597
104.82	111.44	109.47	106.91	105.36	108.42	107.27	107.65	101.83	104.35	100.4	103.56	105.58	100.89	103.16	97.458	98.635	105.8	104.8	97.744	104.61	105.29	107.1	103.73	104.18	105.2	106.67	107.32	101.34	98.88	110.4	107	108.37	102.38	108.22	100.13	110.68	109.56	103.32	112.15	100.59	106.73	106.08	100.72	98.96	101.09	109.02	105.03	107.13	105.66
113.18	103.73	104.63	100.95	109.53	103.69	100.21	101.93	106.53	110.39	104.1	104.3	108.77	102.67	111.18	109.62	115.92	102.52	110.64	111.84	103.67	111.62	105.67	105.93	101.85	103.42	105.71	110.46	106.61	106.26	102.12	111.73	107.5	107.54	106.12	103.19	104.98	108.49	110.36	101.97	107.17	101.15	102.14	97.155	107.6	99.399	108.78	110.33	107.3	109.55
107.16	103.69	102.46	104.39	107.91	106.51	108.24	112.19	106.77	109.89	107.62	103.3	102.92	107.36	107.06	104.31	100.99	112.05	101.14	105.53	102.63	103.68	100.66	110.71	114.55	107.11	103.34	105.67	97.01	104.18	109.29	106.3	102.67	111.26	105.44	106.94	104.93	104.84	105.54	101.47	108.56	101.31	102.36	112.19	102.43	112.03	103.5	109.6	112.7	110.75
96.066	103.35	101.97	100.92	102.59	97.341	102.87	101.39	107.56	100.55	98.848	101.07	102.22	104	103.8	104.66	103.9	102.09	97.567	104.42	100.45	98.484	103.42	100.39	100.39	106.32	101.87	95.822	103.22	99.526	98.047	96.976	98.426	98.866	105.12	103.9	97.199	98.256	100.15	103.22	98.61	99.704	103.51	98.349	105.86	101.25	102.67	98.65	103.91	105.92
111.51	112.67	113.22	113.13	108.89	110.6	117.39	116.9	108.86	111.59	110.25	104.55	113.69	106.18	109.05	113.5	105.46	110	114.49	110.85	107.35	111.44	111.36	111.01	113.74	112.65	112.66	110.77	111.24	113.94	106.99	105.51	114.51	110.03	109.76	110.26	110.01	113.36	111.58	107.12	115.03	107.38	115.14	109.5	114.2	114.38	115.08	112.25	112.88	107.52
108.9	103.95	108.32	101.79	102.41	105.13	106.9	107.4	104.85	106.48	114.32	105.04	100.05	100.71	100.21	103.2	104.63	105.11	113.66	107.97	103.05	106.78	107.18	105.08	104.74	106.46	99.939	106.76	101.19	103.53	102.54	100.11	106.5	105.33	101.76	107.43	107.48	102.04	109.53	97.77	103.41	105.88	102.75	103.76	109.93	108.53	108.72	104.67	104.76	102.76
110.64	110.64	112.59	108.67	110.91	108.52	113.35	114.87	110.03	112.51	111.28	109.08	113.58	108.9	109.58	113.54	106.11	113.16	112.73	106.38	110.52	113.54	109.1	107.46	111.34	108.62	116.24	113.26	117.14	114.88	105.55	111.62	111.93	109.85	111.86	109	115.06	115.44	115.54	113.68	112.1	110.55	115.01	115.07	114.71	110.95	111.72	106.66	105.11	115.56
103.87	106.53	108.39	108.19	110.95	104.1	112.99	107.47	112.57	100.69	106	102.99	104.93	107.62	102.79	110.04	103.33	108.61	105.94	107.35	106.92	105.76	101.88	107.67	104.71	107.34	103.12	108.5	112.68	107.9	103.39	98.759	101.48	110	101.77	110.25	112.16	107.31	101.79	104	104.62	103.67	107.67	105.09	106.68	107.35	104.27	109.73	107.53	105.1
112.44	116.25	106.4	114.06	110.89	103.17	108.31	106.59	115.14	113.21	115.28	109.23	108.88	113.86	110.09	104.76	109.03	114.53	106.85	109.52	111.13	115.15	111.09	109.31	110.33	116.47	108.85	109.47	116.35	112.52	114.61	108.81	111.06	111.26	107.36	117.52	110.81	117.85	110.93	115.23	115.02	105.54	109.1	116.7	118.41	109.07	109.34	116.49	107.73	106.77
107.26	99.845	109.02	104.51	106.76	108.12	100.86	105.51	101.06	112.82	102.72	102.25	101.03	109.11	111.71	106.18	107	105.85	98.035	109.33	106.47	108.99	103.61	104.75	105.13	101.87	101.46	104.69	106.54	107.63	110.41	106.5	105.93	110.21	104.1	105.27	106.78	104.08	104.5	103.99	101.04	107.5	106.07	103.5	104.68	102.38	114.79	102.07	105.36	102.56
117.79	113.19	114.23	108.34	107.98	112.83	105.05	107.67	111.32	111.07	106.54	112.79	114.16	105	112.89	115.2	112.17	105.2	111.98	117.6	110.25	114.23	110.03	115.05	103.24	111.58	112.67	109.19	117.52	110.85	109.93	113.46	110.27	112.35	111.5	108.74	102.8	111.03	107.05	113.69	120	108.65	114.72	115.76	105.45	106.43	113.12	115.94	108.43	122.27
102.62	101.66	100.43	101.56	103.69	98.604	102.68	96.252	97.472	105.45	96.819	100.06	94.969	98.069	99.686	106.97	96.507	99.893	98.025	101.7	97.47	102.53	97.475	98.21	96.113	108.81	98.193	100.68	105.61	99.059	101.05	97.901	101.46	107.49	102.86	98.97	105.27	104.9	95.717	99.142	102.04	99.611	98.578	99.942	96.167	100.63	98.47	100.84	95.528	106.3
104.25	107.16	106.27	106.57	103.35	110.06	104.68	102.95	107.94	99.458	108.74	112.41	105.26	103.94	103.06	109.37	99.663	109.17	104.48	104.2	100.52	104.77	105.65	109.69	103.09	102.67	108.6	102.38	103.84	102.35	101.5	104.86	107.11	104.64	113.74	106.48	104.15	104.23	105.77	106.1	104.51	99.192	101.44	102.8	107.11	107.63	100.87	109.8	112.43	107.2
102.99	110.12	109.25	104.83	110.16	98.727	103.51	108.04	99.948	106.41	108.37	103.71	110.3	108.62	107.89	109.5	97.36	108.5	105.55	105.66	105.1	104.96	103.89	107.12	105.6	113.89	102.6	105.84	100.87	111.56	108.13	105.39	111.11	105.27	108.35	110.27	103.13	111.43	110.43	106.52	103.94	107.64	107.48	107.36	101.04	109.18	106.25	103.04	109.82	107.91
101.54	106.09	106.35	108.31	107.22	103.47	105.89	99.602	105.7	105.37	104.88	99.161	104.98	106.08	107.37	105.03	103.24	106.56	108.68	104.52	101.15	105.62	104.42	101.57	99.937	104.21	98.972	104.72	109.18	108.75	104.75	106.92	106.78	101.06	105.56	98.684	107.15	109.81	101.47	110.51	105.59	106.86	108.65	101.13	105.58	108.54	101.9	106.52	109.21	102.05
106.06	102.13	103.7	103.39	114.87	110.66	101.02	100.29	110.83	106.84	107.61	102.24	101.65	104.41	99.755	100.55	107.08	104.56	108.66	102.61	100.72	104.49	104.81	110.21	100.89	102.19	101.3	109.53	103.04	105.17	100.58	100.69	93.917	107.44	106.05	99.514	98.215	101.48	104.27	101.71	106	101.07	102.07	106.49	101.82	106.61	107.48	100.73	101.85	108.22
111.99	112.4	108.27	109.87	107.58	112.12	104.05	113.62	107.62	116.43	101.13	113.33	113.7	105.8	109.29	112.97	111.27	112.86	110.43	120.59	117.23	113.98	109.3	110.76	103.38	108.75	111.98	107.83	111	107.81	105.21	109.43	105.67	113.32	110.25	113.07	110.95	106.67	107.35	111.37	111.19	106.26	112.16	108.46	106.63	107.18	109.64	108.81	113.97	119.24
120.49	117.95	118.96	119.73	115.37	122.16	121.45	116.7	113.4	117.02	111.93	114.73	115.52	117.52	119.27	119.05	121.36	119.38	113.36	119.72	112.28	113.38	120.3	121.32	122.77	121.5	107.09	118.13	115.45	126.1	114.92	114.13	117.74	117.87	114.46	115.77	115.55	122.63	115.53	119.5	120.03	118.35	112.16	112.33	116.16	118.93	117.79	119.08	114.19	120.82
107.02	110.31	109.97	105.43	105.65	109.91	103.34	105.15	100.2	106.81	108.65	107.83	102.96	110.59	107.36	107.24	99.258	104.17	108.85	104.47	106.47	106.91	104.23	108.33	106.74	104.53	103.45	105.51	105.28	101.94	103.78	99.892	99.45	101.61	111.61	109.73	101.88	107.97	106.73	102.14	107.98	103.11	109.92	103.03	101.64	101.22	106.51	109.4	107.55	95.771
103.39	101.39	104.65	102.15	110.22	109.53	103.62	106.66	99.417	106.78	105.31	100.1	106.06	100.73	110.12	100.89	104.64	105.65	110.44	102.35	100.85	96.787	106.01	107.35	102.62	109.1	104.38	107.33	107.08	104.47	104.58	102.11	106.21	108.05	106.56	105.2	103.16	106.07	109.69	104.85	109.48	104.64	106.77	104.23	106.48	107.23	103.89	98.774	113.04	110.64
105.47	101.31	102.17	110.68	110.35	105.11	105.73	103.17	107.75	113.39	104.84	111.43	110.72	101.55	103.13	97.991	106.23	104.49	101.21	102.08	99.215	107.28	105.05	104.9	105.01	110.47	107.16	103.91	104.49	109.68	113.48	112.6	112.84	110.7	105.76	105.77	102.73	111.49	107.94	103.94	102.8	105.59	99.173	106.76	105.01	110.3	100.92	101.1	110.67	108.05
106.28	103.29	108.36	107.6	109.07	107.86	112.52	101.85	109.19	101.43	107.49	104.87	109.69	100.48	104.19	102.02	110.67	111.18	110.43	112.39	114.28	104.08	114.08	103.73	102.92	110.34	104.61	110.53	107.16	111.01	106.34	105.23	104.88	104.95	105.26	106.23	108.81	105.48	99.582	112.04	105.85	113.59	105.25	109.15	108.41	108.48	113.22	110.19	103.16	106.48
102.8	102.58	93.323	99.284	106.72	103.39	100.22	109.68	101.97	98.536	95.294	96.5	100.77	103.68	101.47	97.897	99.962	103.03	107.03	104.09	98.583	103.51	97.948	100.03	102.34	105.09	98.695	99.844	103.22	99.943	101.45	101.51	97.522	101	104.84	100.4	98.557	101.47	98.66	101.1	96.257	99.456	99.575	94.087	107.38	98.69	104.38	106.93	96.356	97.779
99.34	107.96	97.704	103.89	93.909	104.87	105.45	99.012	102.21	102.12	98.359	103.46	95.548	99.247	98.228	109.09	106.7	97.024	100.31	99.92	92.255	104.97	100.16	106.67	102.24	98.416	102.62	97.619	100.69	99.818	99.139	102.68	101.32	99.737	100.83	106.65	97.415	102.75	100.18	102.16	103.1	98.587	98.635	93.437	100.37	92.572	101.02	99.222	105.2	102.68
99.608	95.881	102.49	104.98	103.82	97.628	108.29	105.02	95.22	102.01	99.298	107.82	97.847	99.411	98.507	100.47	89.407	97.411	99.952	99.298	101.73	98.887	101.63	102.74	98.212	107.25	98.657	100.84	95.721	100.06	100.8	102.53	102.83	99.399	99.749	103.29	101.72	98.251	103.81	89.346	98.495	96.254	100.12	99.876	102.4	105.05	96.629	101.36	102.39	100.8
107.08	103.28	103.65	108.7	106.13	106.75	99.943	105.86	99.95	106.43	105.94	105.13	109.35	103.04	103.88	107.57	108.36	108	106.43	108.18	106.16	108.96	106.24	110.4	103.73	101.43	106.35	104.66	106.82	106.84	107.84	106.67	105.83	105.89	105.77	110.26	107.69	105.95	104.24	109.53	110.95	109.96	107.22	105	104.91	105.12	109.25	105.06	109.79	104.27
113.24	108.36	115.25	112.39	114.09	107.6	108.08	113.64	105.11	121.89	114.22	115.24	106.24	112.3	113.41	103.26	112.51	114.34	112.29	112.93	109.33	113.23	111.96	108.66	113.63	115.09	110.74	113.97	114.16	108.01	112.01	109.42	112.73	114.96	109.37	114.06	115.25	112.02	115.11	111.41	111.75	110.93	108.09	104.43	112.51	115.64	115.14	106.71	107.9	114.21
101.04	100.92	100.17	96.811	106.21	98.214	94.893	100.88	96.995	100.09	99.934	96.566	98.1	101.1	97.059	101.9	101.49	97.941	100.65	100.63	103.97	108.2	97.201	103.17	99.828	107.98	100.47	101.34	104.28	101.37	94.49	105.57	93.728	105.06	103.9	105.23	100.31	100.4	99.592	99.167	100.09	103.22	102.61	102.47	99.364	102.5	103.44	92.499	100.18	104.48
104.03	110.97	108.08	108.54	114.43	108.69	109.65	101.15	108.01	103.54	110.72	114.03	107.68	110.48	110.23	113.69	107.72	109.37	112.9	110.62	109.97	112.8	111.21	113.44	102.42	109.57	111.51	113.42	107.36	116	111.5	105.41	108.74	106.18	103.9	106.48	111.34	107.48	116.3	107.24	112.13	109.46	109.48	110.45	112.18	110.92	107.42	106.29	104.36	102.75
110.42	107.37	102.8	107.99	111.26	106.31	108.84	113.39	110.59	108.42	111.46	104.96	109.05	110.73	114.35	108.19	110.05	107.7	107	104.22	109.06	111.78	108.15	110.94	112.9	109.31	104.77	113.35	111.09	112.91	112.41	109.14	116.15	113.68	110.33	115.84	109.71	112.29	114.89	114.66	110.61	108.67	101.03	111.35	113.72	109.15	113.48	106.54	113.85	108.07
101.87	104.65	106.94	108.14	98.228	100.75	101.9	100.55	101.24	105.99	110.12	102.59	105.86	107.01	99.161	105.62	106.11	103.99	101.91	103.44	99.071	103.14	102.74	106.31	111.35	103.94	107.73	106.96	108.82	102.4	101.51	105.8	105.14	106.35	104.79	97.491	107.5	104.33	102.11	106.55	104.36	102.01	107.95	99.063	105.04	106.31	102.29	108.86	108.45	111.37
114.01	102.67	108.85	107.54	106.23	101.41	106.22	103.85	102.21	103.87	97.618	100.95	106.13	107.54	106.32	100.65	100.93	107.35	103.89	104.73	103.64	103.55	104.53	109.23	105.88	108.18	108.22	107.15	109.6	104.3	101.81	108.14	109.44	110.12	106.84	102.4	109.26	106.6	102.94	104.69	100.42	108.74	101.75	103.09	108.55	108.6	106.07	103.67	109.25	109.55
106.52	99.498	103.69	107.64	108.15	104.04	108.34	112.46	100.84	103.95	106.27	105.8	98.048	107.39	103.08	108.31	107.28	108.59	107.69	99	105.72	106.63	104.6	107.78	101.87	104.62	110.16	102.06	106.44	106.43	105.2	103.37	108.87	108.8	109.75	101.14	103.52	105.19	109.17	103.69	102.4	102.45	103.07	100.11	102.4	105.69	103.63	108.98	99.618	101.37
112.45	105.03	104.28	113.67	110.36	114.19	114.03	110.33	112.3	114.13	114.71	116.2	110.96	110.22	110.26	112.49	107.88	111.05	112.24	112.95	110.43	110.22	112.19	112.74	108.76	112.51	108.64	118.24	108.29	114.25	104.98	111.41	113.57	110.73	112.47	109.14	110.35	114.37	120.88	109.81	112.85	109.98	117.28	109.13	114.14	106.66	111.04	107.93	107.46	114
92.521	99.807	99.059	103.16	100.67	107.13	97.755	99.968	98.837	105.16	104.14	104.59	105.12	96.935	100.95	100.95	97.646	100.07	99.745	103.08	102.28	101.23	93.648	95.499	100.66	96.943	99.209	105.68	100.11	105.42	96.922	103.12	101.5	103.63	103.99	102.72	99.759	104.53	104.01	100.91	101.47	101.19	97.476	104.05	96.996	103.88	93.241	101.21	107.31	103.45
110.22	109.43	109.24	108.18	111.85	110.05	112.58	109.31	113.64	110.49	116.78	116.66	109.3	113.02	119.44	110.63	113.79	106.97	121.32	110.76	114.47	116.52	108.07	112.41	106.41	115.5	116.82	113.54	117.26	110.46	112.53	106.01	118.5	111.13	107.67	107.01	109.92	110.9	108.26	118.12	113.12	109.59	111.91	119.33	105.87	110.53	111.38	106.2	113.76	111.14
101.87	112.78	105.87	104.37	104.2	102.93	98.837	109.08	102.66	102.4	102.84	112.15	105.37	112.19	110.15	113.24	108.31	95.69	105.78	99.393	102.72	110.12	103.74	101.17	104.53	102.45	103.95	106.37	105.28	108.7	104.66	105.36	102.54	109.42	104.19	103.42	106.08	108.67	97.941	109.13	105.56	103.38	103.43	110.24	107.83	101.08	106.02	106.13	103.81	111.67
105.91	100.51	109.96	103.79	112.19	107.88	109.17	105.77	111.28	106.87	102.74	100.29	104.45	107.22	104.54	101.5	107.85	113.44	107.35	103.03	106.85	102.5	116.11	105.76	107.34	103.67	103.55	108.16	110.05	106.53	108.02	102.32	109.33	108.58	103.7	105.77	100.23	111.03	106.3	105.98	104.47	107.53	107.33	103	107.49	103.76	105.67	103.61	105.7	110.03
108.18	110.39	107.39	100.86	102.8	100.04	101.33	106.42	109.75	110.93	106.99	112.83	102.15	100.57	107.26	98.218	103.81	105.51	112.36	109.39	107.94	103.85	106.27	104.8	107.55	110.72	109.78	106.93	103.06	100.87	106.41	109.01	98.255	102.63	100.86	99.23	102.01	106.44	108.13	109.58	107.58	110.18	105.16	106.42	96.063	105.21	110.82	108.22	106.06	104.82
112.17	107.82	112.21	117.74	116.03	111.73	109.45	113.67	110.92	114.96	116.29	109.05	110.28	114.03	117.07	116.71	109.83	111.04	112.98	101.94	109.31	107.62	102.62	104.96	107.2	105.13	114.04	114.76	107.34	111.55	111.24	104.81	107.16	100.53	106.55	111.83	112.13	110.8	111.98	111.68	108.21	114	111.91	113.22	115.07	108.54	104.21	109.61	107.97	110.08
95.167	102.92	102.94	103.05	101.02	98.011	94.93	99.865	95.656	95.947	94.287	103.44	103.44	102.21	102.38	105.43	96.211	100.73	101.67	99.892	103.82	96.739	104.36	97.586	100.19	96.422	98.568	96.948	103.71	101.65	102.21	105.37	101.23	101.75	95.983	103.44	101.31	101.3	101.04	95.206	106.12	107.18	99.995	96.565	95.195	102.02	106.98	100.69	105.53	103.94
108.53	104.92	111.19	111.58	111.3	105.68	107.19	105.19	107.08	111.38	106.57	107.59	111.4	109.41	111.23	112.03	111.8	108.77	111.58	108.15	110.77	116.77	109.79	110.74	123.25	110.56	112.29	105	110.99	112.34	112.47	113.41	110.4	107.32	108.18	113.59	112.88	111.04	113.85	100.55	104.16	113.31	106.69	113.41	114.25	108.2	101.06	106.91	109.66	110.87
109.89	109.72	118.71	114.79	115.38	109.64	113.2	111.6	112.86	111.17	111.55	105.33	109.37	119.66	106.46	112.04	111.03	111.61	105.5	107.61	111.35	114.8	110.67	108.19	110.7	104.8	116.54	115.15	116.17	118.2	107.99	115.26	118.95	107	114.78	117.43	114.37	114.96	112.35	113.48	108.92	111.87	112.29	112.43	110.83	113.06	108.93	111.81	113.71	111.68
114.09	102.23	103.23	109.37	101.39	108.29	101.59	110.67	103.13	105.39	106.91	104.8	105.55	99.683	108.95	105.29	108.27	102.96	105.7	108.93	109.5	102.67	100.03	102.39	100.54	104.91	112.29	115.15	105.63	108.58	105.01	107.04	111.21	107.86	110.04	103.34	102.99	106.54	108.51	103.53	107.53	104.75	105.11	103.67	108.42	114.93	100.95	114.9	103.47	110.03
110.93	103.11	104.87	104.81	96.015	101.31	108.96	106.42	99.568	103.78	101.68	105.24	105.05	104.76	105.68	106.1	103.29	107.06	98.763	103.84	103.79	104.71	104.6	107.08	102.01	97.532	97.47	106.14	104.77	102.66	111.58	111.53	108.4	99.388	101.15	110.36	99.339	106.75	102.05	100.3	101.96	105.94	105.16	106.53	98.078	103.16	106.58	106.58	102.4	103.81
107.69	107.18	108.25	105.77	101.56	111.74	106.83	98.026	103.1	101.54	104.62	100.62	104.2	106.35	108.1	107.31	105.5	110.75	98.808	104.89	105.08	104.97	105.96	107.11	103.54	102.84	105.02	104.2	102.89	103.17	104.42	106.06	98.041	111.43	105.05	107.54	111.17	104.01	105.34	98.475	104.68	108.99	108.28	106.71	112.14	104.68	97.624	105.69	103.15	108.42
121.71	118.4	113.4	114.24	109.63	112.62	111.48	121.83	114.78	112.19	116.42	107.34	109.91	111.71	108.28	112.29	111.83	105.43	109.33	112.01	112.39	116.44	110.47	108.08	110.95	115.02	109.49	110.61	110.69	109.59	112.2	116.1	111.6	114.31	114.34	114.25	110.72	108.72	108.4	107.46	112.02	109.14	105.76	106.93	102.3	113.35	111.04	112.14	106.75	112.91
112.47	107.92	100.54	103.18	105.13	106.71	107.59	106.88	100.43	104.76	106.37	101.21	104.62	101.28	106.65	98.387	105.32	111.53	108.38	109.34	103.06	106.72	104.92	109.29	100.88	105.35	101.3	111.46	103.02	106.49	111.25	103.64	107.02	107.87	108.07	108.3	99.555	101.64	100.18	105.74	104.76	107.17	109.97	106.61	106.53	109.9	105.12	98.94	103.95	103.4
108	108.16	104.01	110.55	109.03	105.53	103.03	102.12	105.48	108.73	106.5	99.696	102.78	101.49	106.42	105.1	109.06	109.5	110.77	104.03	104.25	110.07	105.66	108.33	105.9	100.52	106.56	112.4	105.8	109.99	115.94	103.77	107.01	108.07	106.92	103.45	107.62	108.26	104.86	108.88	109.66	106.51	115.59	103.13	108.46	109.5	103.2	105.63	108.2	107.41
98.523	103.02	108.35	102.52	98.474	101.72	100.57	100.65	101.19	99.785	103.79	96.27	95.789	97.313	102.97	101.58	100.92	96.895	99.321	99.818	102.53	95.144	97.098	101.47	102.81	98.831	96.289	98.31	103.08	99.222	101.54	87.177	101.11	97.302	106.29	95.139	96.212	101.12	99.938	101.47	97.575	92.54	104.75	104.53	102.45	103.65	101.59	97.213	97.078	102.57
110.31	106.91	109.5	113.08	109.88	114.74	111.98	114.12	114.21	109.68	110.66	108.77	114.21	109.73	109.34	115.05	107.37	114.46	116.49	108.51	115.88	105.58	114.04	112.15	110.49	111.06	110.27	110.63	109.91	115.68	112.41	113.63	114.66	107.09	109.43	107.72	106.32	103.96	112.1	105.39	110.58	106.18	111.34	107.78	106.79	115.67	107.4	103.01	109.17	113.26
116.71	107.29	118.48	109.42	108.34	111.57	116.29	119.57	112.03	109.38	110.21	108.21	112.67	111.24	110.51	113.22	111.62	109.46	113.06	111.99	108	111.14	117.64	109.62	116.77	119.41	118.56	114.68	112.39	108.36	110.98	118.19	108.1	106.17	107.12	109.41	109.36	106.87	112.71	115.26	117.21	116.11	112.99	113.63	113.91	114.57	117.22	107.77	111.58	112.18
110.09	104.47	104.11	108.79	108.72	101.97	105.76	103.55	106.82	102.88	106.71	105.44	106.03	112.22	101.39	101.43	104.56	105.96	109.31	110.94	105.18	107.7	110.41	106.81	107.73	106.64	110.15	110.3	110.73	106	104.96	106.02	110.12	109.11	105.65	109.51	108.35	103.18	105.79	96.206	99.972	101.73	107.06	104.11	103.69	107.11	100.58	100.4	103.29	105.62
105.94	107.32	106.57	104.11	106.08	108.98	100.11	101.63	104.59	110.1	111.31	105.46	104.08	104.22	107.94	114.24	111.44	109.2	108.29	110.56	104.08	103.47	101.29	104.7	106.36	96.796	106.19	101.9	102.88	105.04	104.53	106.78	114.45	101.29	108.78	107.96	101.22	104.79	108.98	101.14	102.72	97.636	107.92	105.21	113.73	107.42	105.87	103.75	104.29	103.58
111.04	108.69	106.79	101.39	104.09	113.01	106.25	105.69	103.53	103.16	103.33	106.99	103.72	102.41	103.1	108.69	101.96	107.13	102.69	108.38	100.15	109.9	107.06	108.87	101.66	109.83	112.61	102.01	101.64	109.83	107.82	107.02	110.61	102.51	104.81	111.82	106.04	101.48	102.35	103.78	102.21	104.6	99.773	105.95	105.71	106.33	106.59	102.69	107.9	117.75
106.28	110.28	102.22	108.9	105.04	101.57	105.64	106.85	105.02	105.58	107.19	104.71	113.56	106.95	103.85	106.35	107.95	103.2	104.57	107.66	104.05	105.72	104.42	106.48	108.05	101.83	101.93	107.21	116.65	105.52	106.72	106.99	109.83	105.49	110.43	107.89	109.14	106.12	107	102.53	112.16	104.36	104.22	107.63	106.47	107.79	107.74	106.88	105.84	100.45
110.49	109.91	109.45	99.954	106.88	110.32	105	106.62	107.03	105.05	98.969	102.99	108.54	107.22	103.13	107.44	105.74	101.84	103.71	105.54	105.21	107.34	107.67	103.55	105.22	102.71	100.58	106.01	108.3	111.36	105.93	112.44	107.17	105.06	106.08	105.75	107.17	111.43	101.7	109.26	107.86	107.61	111.18	103.66	105.57	103.76	111.99	101.77	106.96	101.27
106.28	107.12	110.81	104	106.04	102.49	101.48	100.34	108.8	106.83	103.6	106.21	105.59	101.94	108.31	106.4	103.76	107.63	98.392	105.44	102.76	106.14	105.79	105.4	101.61	104.69	98.97	109.25	103.97	108.91	97.495	108.45	104.47	106.43	109.25	107.81	108.87	101.32	103.43	104.03	98.342	99.816	105.39	98.562	107.53	107.62	109.4	103.22	109.09	106.33
107.84	113.62	116.59	114.59	109.7	111.57	110.55	112.75	112.76	109.4	111.09	112.92	113.3	111.96	116.76	115.86	113.09	110.59	109.21	105.61	114.47	105.52	112.54	104.11	111.66	111.92	109.58	110.72	107.42	109.21	115.82	107.98	110.57	114.32	120.86	113.29	113.31	111.5	110.92	111.59	113.16	109.06	112.69	118.36	109.02	109.93	105.89	116.6	106.08	109.08
107.68	104.73	106	106.13	101.05	102.1	99.217	106.93	104.79	100.5	101.09	103.44	101.66	99.608	108.01	102.32	100.78	101.82	101.11	100.76	104.45	104.25	105.52	102.21	110.05	103.23	103.95	104.8	107.07	102.6	105.18	100.47	110.74	97.237	102.12	100.58	104.01	107.64	107.3	98.254	100.43	103.03	105.88	109.44	100.2	104.68	104.86	103.19	101.79	102.97
111.84	108.04	109.83	112.43	108.26	109.72	109.21	115.88	111.58	109.51	110.92	115.65	114.27	110.95	109.96	112.4	113.39	112.42	109.37	113.68	108.9	115.01	111.41	107.41	111.01	112.25	114.59	116.26	110.48	108.27	110.09	109.6	108.29	109.46	111.59	107.18	111.58	108.16	118.84	109.47	107.54	106.12	110.76	109.48	110.79	103.47	111.97	111.42	109.93	111.21
105.42	108.64	106.92	102.68	99.574	106.99	96.195	102.38	103.93	105.59	98.32	106.61	107.41	104.96	104.62	105.96	104.21	109.69	108.48	104.64	107.99	109	107.12	108.5	99.561	104.89	104.81	101.72	109.93	103.53	104.06	104.9	106.26	99.363	105.89	105.34	102.86	105.91	107.94	103.04	106.13	105.53	107.52	110.01	102.82	103.09	104.66	101.31	106.58	105.51
109.85	109.66	110.88	112.74	108.61	101.8	115.79	105.7	114.1	108.4	112.73	116.64	105.75	113.61	114.56	116.67	118.49	105.07	114.91	109.34	111	110.6	109.46	105.59	116.38	111.19	119.7	114.69	112.57	113.5	114.83	115	105.86	111.25	106	112.98	108.29	110.39	113.23	115.23	112.13	107.15	109.78	117.38	111.6	105.38	111.44	112.27	109.34	109.85
98.031	101.26	101.52	102.67	104.45	105.7	99.273	95.867	100.35	98.631	99.468	99.446	100.65	100.57	101.73	100.23	99.648	101.33	101.42	95.072	97.291	104.69	102.71	97.304	90.692	102.13	97.965	104.53	100.14	98.171	101.84	99.655	101.51	97.487	100.44	103.18	91.996	103.17	94.471	101.94	99.274	102.81	97.544	98.046	103.46	99.771	100.59	96.532	99.395	100.85
105.79	109.13	114.23	98.999	104.35	94.187	103.07	99.172	105.32	107.23	109.95	102.25	104.82	104.41	102.64	103.4	103.75	109.03	109.03	109.22	111.52	103.5	104.01	98.651	101.64	108.01	106.54	104.58	104.21	104.51	109.9	107.23	103.87	106.9	103.72	105.11	104.94	106.34	102.01	107.61	100.3	101.11	101.86	105.56	107.63	107.08	108.45	111.33	105.66	104.65
106.19	109.28	106.93	102.04	101.09	104.55	108.18	102.96	109.81	106.32	104.33	103.81	103.25	95.428	108.04	110.96	101.7	104.58	102.84	108.62	108.63	99.848	105.35	101.63	102.57	110.12	100.39	108.57	103.43	109.68	103.93	110.24	97.825	107.92	107.38	104.41	106.77	104.46	110.52	103.89	104.08	101.33	107.61	100.68	101.21	106.42	104.78	110.07	106.55	99.895
100.97	101.56	95.617	100.27	103.31	96.527	100.58	110.9	101.15	106.8	98.783	97.005	98.235	104.59	99.215	98.893	97.298	105.77	93.685	103.82	101.07	92.945	101.87	105.59	98.634	101.16	98.411	102.53	96.765	101.84	99.161	102.85	100.87	99.217	88.972	102.96	104.69	94.189	101.69	99.939	97.282	97.837	98.891	103.2	94.434	98.701	98.981	100.88	103.69	100.82
103.53	103.22	110.12	110.79	106.93	109.75	111.55	109.95	101.03	106.87	106.97	110.62	107.88	109.72	105.92	106.43	105.19	104.03	114.67	107.72	103.35	105.3	112.63	104.96	105.75	101.68	107.32	109.07	111.7	103.03	107.33	105.11	101.46	110.49	106.27	102.34	104.26	113.46	110.9	108.12	109.29	108.4	106.85	104.54	103.86	106.32	101.41	114.51	105.2	102.65
110.16	105.8	109.73	105.48	107.62	102.81	105.29	106.67	107.94	107.5	112.61	97.315	101.55	110.27	102.59	104.08	108.29	108.99	107.91	104.99	105.7	107.15	111.52	106.07	103.51	105.53	106.41	108.3	108.8	106.05	107.73	104.7	109.84	107.19	110.65	109.13	104.74	109.3	108.94	100.06	101.07	112.04	101.96	107.14	104.55	104.06	109.53	107.17	105.74	101.53
103.67	99.728	103.42	107.63	105.62	108.68	102.5	99.864	102.68	103.29	109.6	106.15	104.46	103.82	106.59	102.69	102.94	110.73	106.86	102.06	108.05	112.77	107.25	104.81	107.2	107.57	110.71	100.43	104.59	96.936	111.96	111.51	107.52	109.43	107.38	111.27	96.77	101	104.74	107.33	110.91	108.44	109.15	103.93	105.78	116	106.6	114.27	106.75	106.91
109.81	102.84	109.65	106.29	107.62	107.94	99.071	106.79	104.28	100.04	107.16	109.87	99.35	109.43	106.24	103.33	109.44	111.64	99.898	103.65	102.67	108.57	104.97	108.9	104.32	109.44	103.66	105.79	107.1	104.22	104.56	107.04	109.24	106.8	103.99	106.06	114.12	107.13	111.49	109.88	103.84	106.11	105.42	109.45	111.27	108.21	103.75	104.96	108.9	102.71
105.25	107.56	104.1	108.01	110.37	107.62	104.49	103.28	103.7	111.01	106.13	102.46	106.11	107.29	103.71	105.37	108.19	103.38	108.24	105.84	109.61	106.85	110.46	104.89	109.85	111.82	103.02	107.49	111.34	105.16	108.75	109.88	102.07	106.03	104.05	105.94	103.74	107.13	104.55	102.53	101.93	110.37	98.867	111.46	112.01	108.47	113.05	103.95	106.14	111.91
98.344	100.67	99.764	101.68	94.874	97.796	102.52	101.04	103.06	92.076	105.03	99.46	101.13	96.734	100.1	91.258	99.449	101.04	109.13	97.461	95.042	100.42	95.047	99.633	100.62	97.453	104.4	102.73	96.805	98.478	99.675	97.659	100.96	100.13	98.969	96.696	100.97	97.7	101.01	99.326	102.45	95.554	100.32	96.051	99.778	102.36	99.031	98.713	104.92	100.93
102.19	110.3	107.11	103.15	106.11	108.83	108.77	109.77	101.81	103.55	111.4	107.79	108.48	102.79	107.71	99.384	109.13	106.87	99.565	105.3	99.026	98.487	103.92	109.75	108.5	106.56	108.08	101.85	104.56	104.84	95.583	105.37	107.65	100.93	106.39	105.85	107.88	105.55	100.22	108.19	103.54	98.641	107.81	108.4	103.97	105.46	104.2	109.14	107.9	106.35
103.44	97.26	104.23	106.03	103.17	103.62	98.13	101.78	99.643	105.18	103.97	101.75	100.06	99.47	93.966	105.36	103.26	101.86	102.69	106.93	104.09	100.92	95.451	103.22	97.66	104.44	96.258	102.55	98.579	97.341	104.55	103.47	97.108	101.43	99.194	110.27	99.344	94.52	101.34	100.85	102.48	99.147	102.23	100.74	99.304	104.51	101.49	98.303	95.905	98.827
108	108.11	109.04	108.74	107.16	103.16	107.84	109.57	103.02	105.95	104.87	109.13	105.06	108.03	113.52	103.23	111.6	106.3	104.88	104.84	111.48	106.27	112.15	106.37	111.66	108.68	105.56	111.16	108.64	110.7	109.91	102.56	100.93	104.07	111.89	102.37	106	112.86	104.77	109.29	113.56	109.93	109.07	98.926	105.05	107.09	107.46	105.61	106.13	110.15
111.3	106.44	106.06	110.6	109.17	101.79	104.59	102.2	104.88	100.53	113.76	109.14	107.55	103.75	105.95	108.7	102.8	100.17	113.29	107.92	106.67	104.98	113.85	100.06	108.72	105.33	108.07	105	110.91	103.76	108.24	110.38	102.25	107.98	105.32	108.87	102.57	99.539	105.25	107.65	106.69	106.05	103.19	107.57	113.28	107.71	105.67	108.18	101.83	107.84
102.58	108.2	103.86	104.94	104.93	108.63	101.26	106.74	105.81	100.89	103.25	108.48	106.05	109.06	104.34	109.23	101.6	109.51	105.33	105.93	111.75	105.95	102.41	109.3	107.75	105.42	107.43	106.18	106.95	101.95	103.82	101.58	103.15	107.03	101.6	109.02	108.47	105.13	106.7	107.34	109.21	104.03	102.71	112.77	105.16	100.33	106.1	111.54	102.38	106.58
111.23	114.76	113.75	113.02	111.67	111.98	103.06	116.05	107.51	115.28	120.17	110.49	114.52	112.01	111.8	109.21	114.3	108.66	111.3	115.83	105.77	108.16	111.16	113.99	112.42	112.88	111.53	114.28	116.96	114.79	107.12	110.78	106.78	113.5	112.08	110.3	113.09	104.69	113.92	113.01	112.13	115.31	113.7	114.17	115.3	113.82	105.71	111.84	105.81	112.12
111.43	115.53	113.67	108.35	114.51	119.96	111.89	114.3	115.77	109.73	118.13	117.14	114.54	111.3	113.37	109.09	114.55	107.73	111.32	117.9	118.34	118.08	108.94	115.29	108.52	108.05	111.2	120.46	111.36	116.12	115.29	109.43	112.78	106.12	110.76	118.63	107.68	112.32	109.73	110.5	113.35	108.81	112.82	107.76	107.4	106.05	114.88	111.98	114.1	117.52
109.8	104.74	112.49	108.12	104.99	107.44	102.24	101.77	106.36	112.15	103.15	112.01	109.67	100.22	105.2	101.89	99.927	104.22	103.12	104.02	105.47	108.74	107.37	104.33	104.55	106.73	107.68	101.38	109.51	106.86	107.86	106.04	113.53	108.09	108.19	108.48	106.44	99.456	106	101.04	108.63	105.35	109.53	105.51	105.38	113.65	101.48	103.68	106.54	111.7
107.72	102.43	106.61	103.56	105.94	104.73	100.07	110.81	102.18	106.79	100.27	106.07	100.29	101.99	99.582	99.087	99.994	111.45	109.38	104.62	103.59	97.833	102.36	106.43	104.91	113.13	110.03	110.1	105.59	105.88	104.3	109.9	104.85	100.94	103.65	108.3	99.968	98.211	98.158	103.87	107.66	108.21	101.79	101.28	101.2	106.23	104.51	100.83	102.89	99.844
114.14	121.68	107.01	107.34	112.84	113.63	114.83	112.74	112.84	115.78	111.65	107.36	107.45	109.39	111.57	111.31	111.98	117.48	106.69	109.66	112.35	111.28	104.01	107.92	110.38	104.26	110.62	106.55	107.2	106.29	110.82	113.79	111.3	116.19	111.89	115.82	115.47	109.39	113.39	112.52	109.36	116.26	110.86	112.53	114.54	111.34	113.91	113.89	108.37	118.38
112.09	100.44	103.28	108.71	102.53	105.68	106.4	102.79	107.55	102.55	105.72	102.9	105.72	107.65	105.34	102.52	106.51	111.27	105.79	102.69	110.44	105.25	98.191	97.27	105.91	100.83	103.74	106.62	107.35	102.45	109.61	109.66	105.3	109.53	107.6	109.11	103.28	108.23	99.418	109.61	107.94	104.99	107.49	102.84	109.08	104.15	96.655	102.56	105.58	100.86
112.76	113.29	107.87	110.11	108.52	107.17	102.79	110.16	107.9	111.92	106.31	118.93	114.14	106.11	109.86	107.92	117.87	112.56	112.53	109.97	107.36	107.33	115.49	107.41	112.06	103.53	112.17	112.18	103.75	108.83	105.38	107.05	113.67	109.15	109.21	106.67	97.421	112.2	104.49	108.74	106.31	115.36	109.66	110.46	114.88	105.65	111.41	108.38	104.19	108.82
97.772	102.06	100.66	102.01	99.768	98.076	101.09	97.764	95.793	97.922	108.06	96.147	105.34	101.2	101.29	98.412	99.774	100.62	103.42	105.89	98.942	100.07	105.51	99.114	97.065	97.273	98.72	89.207	103.56	98.532	101.7	97.315	99.34	107.68	102.72	100.28	101.83	100.41	103.38	96.133	96.646	99.959	106.65	102.2	99.8	103.18	96.549	108.28	101.83	104.42
107.08	109.85	109.04	109.1	107.02	101.37	102.2	105.59	108.16	109.79	105.11	108.02	100.47	100.35	103.24	103.03	104.14	105.93	97.196	104.75	105.17	103.45	107.45	110.63	104.51	108.53	105.12	112.23	109.12	109.22	110.47	104.89	104.2	111.1	115.69	102.85	101.82	100.37	105.69	102.84	99.998	97.894	110.31	110.51	101.61	105.34	103.54	100.05	98.129	108.05
103.43	110.2	106.79	108.34	107.63	110.57	103.1	101.88	106.91	104.62	110.63	109.98	101.13	108.41	102.97	107.82	102.54	104.45	106.99	110.91	107.93	111.96	101.69	105.9	112.4	101.05	106.34	104.35	102.46	113.16	98.051	105.66	106.39	108.56	102.55	109.15	107.1	104.65	106.83	112.07	104.58	101.03	106.89	109.28	110.32	106.8	106.44	111.23	109.1	105.41
105.38	103.69	110.25	110.81	104.9	100.12	103.4	105.55	104.31	108.82	108.05	101.52	103.09	107.34	107.75	108.61	99.737	111.35	106.34	104.66	102.76	107.31	102.42	103.64	98.769	103.74	102.14	107.33	108.88	106.97	106.52	106.87	99.879	109.54	108.82	106.7	107.63	106.23	102.86	104.44	108.24	105.17	104.82	100.86	105.06	102.9	109.06	95.276	105.96	106.55
108	105.63	99.41	101.23	103.59	99.418	113.27	107.25	105.69	104.15	103.86	106.96	111.03	104.65	111.91	104.22	109.23	105.99	102.01	110.57	112.3	107.58	108.86	99.472	104.24	99.771	115.51	106.96	107.4	104.99	95.81	105.45	114.03	98.211	105.91	102.31	108.59	104.45	101.26	109.07	105.3	104.2	106.7	102.21	108.52	105.79	106.25	106.74	100.92	109.76
108.99	107.38	111.06	112.01	113.82	106.4	112.18	110.94	106.87	110.88	107.32	102.03	116.23	109.32	117.25	113.18	105.16	109.7	105.81	109.56	111.23	111.25	105.99	107.21	109.74	110.05	114.81	107.04	100.49	109.53	108.71	105.4	114.5	108.18	108.23	112.07	112.96	119.09	114.32	115.01	108.54	104.32	106.61	108.33	107.63	112.04	110.89	118.2	110.5	107.44
109.58	103	103.81	105.07	101.73	94.971	101.69	107.34	98.169	105.88	106.36	105.36	101.89	103.26	103.63	100.36	105.79	104.69	109.45	105.05	99.404	106.22	105.46	107.89	101.33	104.39	100.9	101.02	100.5	104.19	104.37	107.95	101.44	105.72	104.64	106.56	105.08	107.39	104.63	109.01	107.45	102.55	107.51	103.41	103.79	103.83	106.24	106.35	108.47	108.09
108.59	108.28	118.43	112.92	109.8	109.24	114.81	115.02	114.2	113.87	108.62	105.68	114.26	109.16	107.8	122.53	112.32	109.55	115.77	111.75	111.88	111.88	106.98	112.35	114.98	108.87	111.93	112.55	109.45	108.68	108.62	112.23	112.72	112.47	106.96	109.73	117.38	107.1	113.84	117.46	115.99	118.69	113.94	105.42	108.81	114.4	105.02	111.96	107.28	115.48
111.01	106.68	107.63	109.09	104.59	99.306	110.12	110.59	107.53	102.12	101.62	106.65	107.94	100.97	105.72	101.95	101.97	107.91	104.92	96.717	106.09	101.08	104.49	104.25	102.19	98.577	103.84	104.12	106.56	102.79	102.77	99.263	101.92	105.38	102.34	105.28	109.39	112.12	98.287	108.44	103.05	102.51	104.21	104.21	112.86	104.05	107.87	102.1	102.35	105.12
105.53	101.53	90.842	101.52	98.089	104.32	99.662	99.177	105.64	101.71	101.41	108.53	99.121	98.55	100.82	102.5	95.032	102.66	100.33	96.425	102.32	112.42	98.542	107.07	98.446	98.257	99.453	101.92	97.589	100.83	99.308	100.69	102.65	102.97	102.16	95.866	99.045	106.66	99.566	98.55	103.96	105.61	99.657	95.403	99.865	96.857	103.19	104.5	100.13	92.479
112.73	107.43	114.09	107.84	112.78	113.77	112.48	109.31	113.83	107.46	111.62	113.05	111.24	108.64	109	108.23	118.5	110.62	108.74	108.19	104.84	115.97	108.17	102	107.25	106.8	111.13	108.81	118.65	113.42	115.14	108	110	109.93	107.64	108.49	112.18	112.56	107.33	106.89	107.06	110.3	112.92	108.76	111.44	118.08	114	108.51	107.67	111.73
111.19	106.84	105.98	112.5	114.47	108.56	110.81	109.37	103.89	113.47	113.41	111.57	112.47	106.76	104.77	108.47	106.24	116.3	110.54	104.47	109.11	113.72	108.81	109.76	110.46	106.63	114.16	111.15	115.5	113.07	110.62	110.28	105.35	112.04	114.17	110.69	112.54	117.55	114.44	113.67	114.52	109.97	112.37	106.6	111.82	104.75	111.99	110.94	107.96	113.37
120.04	116.54	108.06	114.23	111.86	110.19	112.42	112.13	115.65	111.24	111.84	110.34	114.76	118.04	105.96	116.82	108.32	111.79	110.24	107.04	111.72	105.57	110.34	106.81	116.19	114.24	112.99	114.1	109.84	106.53	117.39	115.96	114.86	106.8	116.95	108.11	110.86	116.55	114.47	113.78	116.6	108.43	118.48	113.63	109.04	112.11	112.16	107.56	112.28	111.22
102.83	104.63	101.92	104.89	105.31	103.17	114.78	102.42	100.19	108.58	102.65	98.774	102.07	106.45	101.19	98.276	103.98	100.54	102.3	110.9	108.61	113.75	105.62	99.393	104.08	104.84	109	107.56	106.46	104.15	104.74	105.53	105.15	103.47	108.79	100.78	107.34	106.95	103.3	102.73	99.904	99.202	103.74	103.73	105.13	108.99	106.76	105.44	110.81	104.49
103.11	108.45	105.66	102.51	107.75	103.06	105.31	108.32	110.33	112.9	109.24	101.37	105.3	108.12	102.87	105.27	109.05	109.4	102.86	98.923	104.34	106.57	105.66	107.17	102.47	104.36	103.06	108.24	102.39	104.3	107.44	111.88	107.01	114.2	108.61	106.13	99.963	102.98	106.91	110.9	109.64	108.15	105.82	111.16	102.2	105.46	106.59	104.47	104.3	108.95
115.59	108.88	109.45	112.36	112.99	112.97	111	122.91	107.84	114.37	107.3	108.53	108.07	109.29	112.52	109.55	109.51	114.81	111.19	114.89	113.18	109.01	106.98	113.72	119.01	112.63	105.88	109.22	115.12	108.51	112.61	111.87	107.62	111.7	111	111.65	114.85	109.85	113.65	115.61	110.38	104.82	110.53	109.95	108.75	117.24	115.48	114.46	117.03	108.99
109.56	106.26	104.38	107.2	107.63	102.66	104.17	105.91	110.69	109.12	111.88	107.79	108.35	105.71	106.77	106.63	104.64	107.22	104.35	106.95	97.669	107.25	103.68	107.15	102.99	99.988	102.82	101.48	110.49	108.42	103.36	105.07	100.34	101.94	103.69	99.175	101.34	99.516	106.53	98.302	106.58	102.52	109.23	109.46	106.86	109.97	108.03	108.92	108.91	113.31
104.32	104.7	111.6	114.31	103.43	114.8	113.75	109.97	107.66	116.24	112.77	110.8	102.85	115.25	109.94	112.27	112.33	103.03	110.56	113.05	112.8	109.66	111.82	113.99	115.63	109.23	110.62	107.63	112.36	112.99	116.68	101.97	110.77	108.09	107.79	108.71	110.69	104.87	105.9	114.47	111.15	111.79	109.02	115.02	115.36	109.41	116.69	108	113.67	111.35
103.94	100.63	102.14	99.326	99.307	99.577	98.648	97.082	105.55	99.454	100.51	103.07	101.04	98.232	101.22	94.729	106.92	100.38	97.268	105.73	96.608	100.24	101.88	107.51	101.09	102.6	97.857	102.08	103.38	93.895	93.297	102.1	100.66	104.38	105.29	97.399	100.56	94.451	101.71	95.021	95.832	105.35	100.94	101.49	102.8	103.11	99.39	100.18	105.84	106.67
107.25	106.88	106.25	105.29	100.73	103.26	107.74	109.04	110.39	104.96	101.18	104.57	106.85	112.22	102.36	105.07	106.87	105.87	110.02	107.35	96.659	104.19	106.84	100.67	108.63	109.11	106.22	104.79	111.16	110.75	105.6	109.84	101.22	101.82	106.26	109.39	107.81	112.53	110.08	104.53	104.51	100.34	105.36	106.58	105.56	112.67	107.66	109.89	104.91	100.34
111.83	104.91	103.97	106.73	105.54	103.96	110.36	102.74	102.49	111.02	111.72	105.09	105.4	104.83	101.72	104.31	101.27	98.525	107.6	100.39	107.24	102.6	109.08	105.79	100.01	105.13	107.51	103.36	111.14	105.84	108.28	105.01	104.39	103.53	107.95	111.93	106.65	104	95.912	109.4	105.81	106.86	105.79	104.01	107.53	95.455	108.48	106.64	107.92	108.4
110.85	106.18	108.76	102.93	111.88	104.53	102.55	107.26	104.21	105.89	112.54	110.29	111.21	106.6	109.3	110.84	106.14	107.25	104.15	111	101.78	109.03	101.45	98.922	105.41	105.27	106.85	109.69	103.59	110.28	103.25	107.72	109.78	112.2	109.7	99.297	105.07	114.08	110.73	108.44	104.3	101.46	105.58	103.86	110.79	97.966	103.4	106.07	99.151	109.29
105.7	105.84	108.63	107.07	109.2	100.22	106.22	105.25	105.66	107.11	103.11	101.54	103.37	98.93	104.69	103.75	106.85	107.2	111.42	104.34	104.45	107.49	105.15	103.99	108.97	105.12	104.79	106.29	106.46	113.65	107.84	105	105.04	111	106.78	108.79	105.46	110.71	103.52	108.84	111.4	101.51	106.44	101.53	106.66	107.65	113.17	105.38	105.77	109.74
111.22	114.4	114.01	114.93	108.91	106.9	105.67	117.23	112.64	109.43	114.26	110.88	108.34	117.22	117.95	108.03	109.16	111.16	103.85	119.21	113.97	109.55	119.5	114.11	115.15	109.69	111.33	107.87	113.66	115.19	107.04	115.11	108.48	108.29	111.81	108.84	111.79	110.25	113.61	114.85	111.92	116.08	114.13	113.52	114.18	108.38	107.32	105.78	113.47	109.55
98.694	97.315	99.39	97.538	102.6	103.7	101.05	98.422	97.515	105.59	100.78	101.43	100.14	98.126	105.29	97.05	102.32	101.87	101.65	101.54	108.81	102.59	91.844	108.36	107.17	93.37	105.03	99.536	100.17	104.37	97.18	96.752	97.445	102.5	106.32	102.15	96.145	97.18	98.409	95.933	99.39	100.26	99.029	100.81	104.67	101.23	96.668	97.862	96.418	100.89
105.52	105.5	109.43	104.67	103.77	106.31	104.13	107.28	104.2	108.86	106.35	102.96	109.24	103.52	101.56	108.81	104.48	108.61	102.79	98.663	105.16	96.878	111.51	100.35	109.46	107.9	108.16	101.25	105.87	104.12	105.69	103.65	106.21	106.19	102.7	108.59	105.55	114.18	107.29	107.11	103.97	100.73	101.74	104.68	100.09	107.48	101.81	104.15	104.6	102.92
112.82	103.34	102.96	105.9	104.41	106.85	105.65	106.57	107.54	102.35	102.49	102.72	103.6	110.61	107.73	108.85	108.66	102.62	98.971	107.83	109.08	105.34	108.27	105.2	106.29	106.32	104.82	110.5	101.13	106.88	109.54	103.73	108.95	104.19	107.97	105.53	108.11	107.1	103.75	104.81	110.03	105.32	107.06	106.39	109.79	103.46	105.37	105.13	104.9	101.79
100.13	106.4	101.91	106.88	102.33	104.12	107.43	111.21	105.75	110.8	108.68	105.23	104.36	105.6	111.97	112.05	110.41	106.64	106.46	106.53	106.09	103.15	108.55	106.51	103.72	110.43	103.91	111.05	106.14	101.54	107.32	97.785	107.44	106.24	110.56	102.36	107.56	103.29	103.36	108.98	102.57	105.9	100.01	102.88	108.61	104.19	106.33	102.69	110.62	104.25
117.07	107.85	106.17	109.53	108.45	113.69	111.16	109.74	115.85	107.33	116.94	120.24	109.12	109.9	116.65	112.85	109.99	105.68	109.54	115.61	108.53	108.27	104.54	116.63	104.62	114.06	112.76	115.42	107.39	114.07	108.13	113.52	112.21	115.45	113.78	114.88	113.14	105.87	107.97	108.71	104.52	108.29	110.78	111.18	114.58	115.71	108.3	108.21	114.2	108.6
109.38	105.19	108.01	105.13	111.53	107.83	107.64	106.59	105.94	103.32	108.22	103.14	108.42	108.1	105.51	106.59	107.33	109.33	102.58	106.66	101.39	105.66	105.75	108.75	102.75	108.41	111.08	111.91	103.58	105.21	108.61	106.08	106.57	100.98	103.3	104.55	105.34	110.91	101.12	109.49	107.41	106.92	109.04	101.68	103.4	107.01	110.28	105.46	103.1	104.7
104.45	101.99	100.59	105.51	98.544	109.62	103.77	102.32	108.65	109.01	102.15	103.69	109.37	110.1	106.93	107.44	102.49	108.35	111.41	102.86	109.13	108.14	105.64	108.13	103.46	107.23	103.7	106.03	106.91	101.18	104.4	106.75	103.7	107.37	107.85	109.71	108.4	99.093	104.86	111.52	107.33	106.78	98.511	108.4	111.39	110.83	105.93	109.51	115.03	102.75
110.61	106.7	106.28	106.7	109.55	106.07	111.38	115.7	108.93	111.58	114.96	116.64	106.63	115.16	106.07	103.25	113.87	106.21	114.06	118.89	111.09	106.37	109.04	111.82	113.71	112.36	113.81	108.93	110.92	112.09	109.46	118.97	110.31	115.17	105.25	110.6	118.39	111.43	110.26	109.66	106.59	112.44	110.87	106.07	114.94	110.34	112.06	111.84	107.31	108.1
113.12	106.13	109.85	113.27	110.55	109.58	104.37	120.1	110.98	108.03	114.52	106.33	105.77	107.75	108.04	109.89	106.37	111.86	111.56	108.27	106.68	103.54	108.02	106.87	105.28	112.79	108.63	110.9	115.74	114.9	109.48	112.18	108.12	114.95	107.22	112.14	108.67	107.31	108.26	113.47	105.62	111.88	112.83	109.81	108.21	108.34	112.59	112.03	110.26	113.8
106.86	109.21	103.67	101.79	109.07	104.87	106.85	107.89	105.34	105.12	108.73	104.54	111.69	99.057	104.6	110.65	103.47	103.22	107.8	104.95	103.43	103.54	104.77	107.12	104.64	107.82	104.8	109	103.06	107.29	101.95	106.7	108.15	100.46	108.46	106.62	98.175	101.97	108.01	102.03	108.47	106.07	106.69	108.17	104.62	105.63	104.94	108.89	104.15	102.1
106.23	108.19	108.69	105.18	102.71	104.9	106.87	103.5	96.032	105.51	110.73	108.02	102.22	111.04	107.66	112.41	109.03	98.505	103.65	105.8	102	101.9	99.215	101.95	104.61	104.88	106.42	107.02	104.98	104.75	107.06	107.1	113.82	106.74	103.71	106.69	107.86	102.23	99.47	113.26	107.22	104.9	109.07	110.22	109.36	104.44	106.7	105.67	104.79	106.86
100.15	113.4	108.13	112.37	105.73	106.92	117.9	110.8	112.01	111.59	109.78	103.29	114.17	107.61	118.26	108.87	115.71	109.57	116.18	116.06	110.89	106.55	104.8	104.5	111.67	113.15	108.1	107.49	109.07	114.14	110.99	107.07	110.06	116.72	108.56	104.33	116.18	107.11	108.55	111.83	114.52	117.9	104.61	112.99	112.09	105.78	103.62	105.2	109.62	107.68
98.768	100.93	99.856	99.7	100.18	98.885	99.892	99.572	101.03	94.379	94.191	102.33	101.03	100.08	94.683	102.23	103.14	95.187	103.11	92.588	103.43	104.6	95.235	104.53	105.6	100.84	102.02	93.364	107.99	98.099	100.74	102.65	98.577	98.454	101.55	97.845	103.85	99.212	100.5	105.1	99.282	96.494	99.052	96.259	98.205	96.44	106.39	95.994	103.47	104.02
116.08	111.83	109.28	109.82	113.25	112.2	116.31	112.44	112.41	104.49	118.09	116.35	110.74	110.53	108.49	107.43	115.06	106.91	111.84	108.42	108.7	111.14	114.28	118.86	110.55	109.26	115.34	110.25	110.82	113.82	117.46	116.22	108.02	112.32	108.26	115.33	115.48	117.19	114.26	116.3	109.72	111.75	107.15	111.26	116.76	116.46	111.6	114.16	109.37	110.03
120.05	117.97	116.82	118.1	116.24	116.86	115.4	120.22	109.86	116.92	116.23	117.53	118.23	117.66	113.35	114.58	117.61	120.92	115.24	111.41	116.2	120.81	117.72	116.19	119.42	119.52	112.91	119.03	122.46	112.29	121.18	121.33	117.13	115.9	112.35	125.82	114.55	111.13	120.6	117.75	118.16	121.07	116.42	119.39	109.15	119.7	118.17	117.97	118.77	120.61
105.95	109.47	100.14	111.83	105.18	103.19	108.26	107.14	114.4	108.36	104.94	98.352	105.85	103.21	105.41	110.81	106.48	99.112	108.24	110.6	105.81	107.03	104.82	104.83	104.85	105.57	105.77	103.71	107.63	113.14	106.6	104.59	104.93	111.99	104.34	111.15	103.13	110.87	107.24	107.79	107.15	102.56	115.5	102.53	102.82	106.73	103.36	109.31	104.43	106.23
108.16	103.79	106.75	105.47	108.08	105.65	104.93	106.29	104.23	109.41	111.3	105.62	106.55	105.47	111.01	105	112.34	105.9	102.42	103.95	110.33	112.02	104.99	106.85	106.52	104.19	107.07	108.72	107.85	112.21	103.82	102.76	108.46	104.04	109.91	106.87	106.65	106.74	110.77	105.29	104.77	100.3	105.7	107.11	109.6	104.78	103.74	106.71	99.532	99.945
103.74	106.4	104.4	107.95	107.92	108.89	107.27	109.38	97.868	112.01	104.5	105.4	103.34	104.98	106.69	107.28	108.25	105.04	106.04	110.79	107.2	108.15	110.14	101.27	104.81	108.61	104.96	108.54	104.99	103.21	104.72	108.17	103.29	107.53	106.24	104.14	104.36	107.7	95.722	105.38	105.13	110.49	101.77	106.32	104.64	106.19	101.85	100.9	103.82	99.699
115.62	116.1	116.88	109.85	104.1	115.65	116.49	123.02	113.57	113.68	114.21	111.47	119.09	120.05	111.02	108.56	102.81	105.16	115.74	108.43	108.71	115.06	117.16	105.75	111.03	112.71	112.73	117.4	110.54	112.01	116.95	111.72	116.17	112.46	108.74	119.1	120.59	112.37	112.38	110.35	113.54	115.99	109.97	109.33	103.98	103.83	114.51	109.35	115.41	110.56
105.25	99.939	110.61	104.36	108.13	107.38	106.94	108.07	106.25	107.18	98.928	106.58	106.43	96.619	112.35	106.4	106.43	101.35	106.87	108.48	102.81	108.68	106.91	111.02	112.38	101.29	103.58	106.26	104.48	104.39	100.18	101.33	100.99	103.82	109.45	114.77	105.14	106.99	101.92	109.59	100.69	105.87	104.71	106.35	105.99	108.62	109.32	105.73	103.43	117.06
103.39	109.41	111.97	103.08	109.98	107.33	114.44	106.83	109.45	102.09	113.39	105.79	107.01	105.89	103.04	103.74	107.18	110.69	105.1	107.52	107.15	104.78	106.66	111.99	104.61	104.6	104.36	104.98	101.05	109.81	107.42	100.02	102.13	105.13	106.6	106.65	106.98	106.49	106.95	104.72	105.48	115.53	109.47	104.21	107.72	114.86	102.17	106.33	106.56	106.38
108.05	98.592	107.1	101.45	115.09	102.7	114.09	102.32	101.93	105.75	107.94	103.06	103.28	101.36	101.91	108.1	104.81	106.21	104.86	98.744	102.58	104.26	106.48	103.72	107.44	103.21	103.14	109.47	111.07	107.01	103.92	102.16	103.79	97.557	104.89	106.46	103.61	102.86	101.52	98.986	113.57	103.12	98.895	111.66	101.93	105.63	104.25	103.08	108.67	96.808
112.66	103.28	109.38	111.73	109.78	105.17	111.22	107.07	112.06	106.93	108.19	112.25	110.88	106.62	113.99	113.65	109.86	113.32	109.11	107.75	110.04	107.77	112.02	111.62	110.58	110.44	108.37	109.04	107.27	106.95	113.06	112.03	113.24	117.36	109.59	113.56	106.47	110.51	107.81	109.46	106.94	111.5	105.62	110.66	108.73	114.64	110.24	110.41	111.66	109.85
105.86	103.45	104.36	104.54	102.68	99.499	108.03	110.84	104.08	100.28	105.93	105.64	100.67	101.55	102.76	102.63	105.92	107.82	104.14	99.254	103.14	106.61	101.11	100.64	104.78	106.87	103.42	99.874	108.43	103.04	98.926	101.82	104.46	105.89	98.507	107.79	108.48	101.51	102.63	99.981	105.63	107.89	113.47	102.56	108.22	106.44	110.48	100.72	108.34	107.07
112.16	115.18	108.5	113.2	108.27	109.88	110.78	110.17	112.1	108.35	112.07	110.01	114	115.13	111.83	107.58	112.43	108.95	112.69	111.89	106.41	112.41	114.32	105.63	111.14	110.32	114.23	108.99	110.97	113.69	117.71	109.83	113.89	112.89	111.82	113.6	106.53	110.64	115.28	112.68	108.88	108.25	117.24	112.36	112.24	115.72	106.53	111.26	111.17	118.32
102.87	112.54	99.717	101.88	100.43	103.67	101.44	100.05	107.51	102.75	105.52	107.43	98.968	109.4	106.95	104.09	102.02	106.02	106.28	105.19	107.05	107.75	104.17	102.53	106.92	104.03	101.14	97.76	107.92	97.885	105.79	103.64	101.78	100.46	108.67	105.3	101.77	105.79	106.49	110.75	108.49	107.45	106.84	107.96	96.447	105.57	105.56	102.74	110.37	103.12
114.27	119.24	110.41	112.23	114.08	112.64	109.26	114.78	114.33	113.2	114.9	111.24	111.99	112.3	115.71	117.32	112.61	109.04	111.68	115.02	116.33	117.87	107.84	113.3	114.92	112.12	112.72	120.05	114.17	115.37	114.79	112.4	111.99	115.89	108.69	105.3	115.74	114	117.85	115.28	120.8	104.04	108.05	104.03	116.43	113.05	112.07	111.05	112.86	111.69
109.41	105.79	109.84	109.04	106.22	106.44	109.17	112.41	110.25	109.17	111.22	118.03	107.44	116.82	113.53	110.07	113.29	110.66	106.06	117.1	110.25	111.53	113.46	106.18	115.07	112.79	111.84	113.75	103.22	113.79	119.22	112.81	108.64	114.39	107.94	105.2	110.59	111.77	110.43	107.61	107.08	111.26	120.69	114.56	121.06	108.93	111.11	113.78	111.8	117.62
93.424	98.872	99.914	105.37	96.662	101.64	101.57	93.426	101.14	106.05	100.06	103.38	98.562	99.772	101.92	96.445	97.115	97.824	101.24	105.37	104.4	96.8	104.97	94.796	96.502	101.75	99.852	98.113	100.6	99.597	106.9	92.565	98.639	94.087	99.642	102.1	92.913	105.22	100.07	106.9	105.67	104.36	96.828	102.35	100.12	101.04	101.61	98.332	98.838	98.603
119.41	121.56	115.6	112.56	118.74	118.36	114.29	114.31	118.88	114.81	121.32	113.21	115.96	119.14	123.89	119.37	127.88	123.31	118.25	112.13	123.2	114.99	112.1	117.18	113.37	112.73	115.7	123.2	124.26	117.84	122.33	119.72	123.73	116.67	119.98	116.72	112.41	111.84	116.12	117.1	111.13	110.33	113.45	110.95	114.91	116.01	116.64	110.49	120.41	117.41
106.56	104.21	104.74	103.83	108.76	107.83	107.46	108.19	101.51	105.8	105.36	104.27	102.46	107.15	100.38	101.34	101.46	99.345	106.17	102.01	102.74	101.92	101.32	98.637	105.25	111.04	109.94	106.22	96.619	107.82	113.55	106.95	107.2	103.43	106.01	103.63	104.83	103.13	109.75	104.88	104.16	106.94	109.13	106.56	97.962	102.78	104.1	102.95	108.53	104.74
104.06	108.09	106.12	106.54	101.65	107.72	107.3	109.46	100.66	106.41	105.56	97.893	107.27	102.6	98.527	111.12	104.58	103.57	108.69	103.57	102.98	105.55	99.606	93.924	103.11	102.57	102.98	104.51	108.23	103.29	104.88	106.43	96.511	104.21	105.4	101.6	110.88	105.41	107.12	103.33	101.11	107.51	100.27	100.01	100.89	105.8	106.54	108.73	103.46	106.83
101.24	102.41	106.25	105.41	104.22	101.06	111.66	106.32	102.01	104.85	99.122	105.77	104.92	110.2	103.09	99.7	99.3	106.1	101.5	101.36	102.89	102.99	106.92	100.82	104.28	100.09	114.27	106.94	109.21	105.99	105.79	104.28	104.39	104.49	101.26	106.16	106.91	111.06	97.676	108.29	104.11	107	97.402	102.46	104.59	99.873	101.74	108.41	102.67	101.29
108.47	106.88	107.6	106	99.134	111.06	104.78	97.482	107.82	109.16	109.36	103.18	109.43	98.136	104.95	100.94	108.24	103.83	105.94	104.88	112.32	98.957	106.92	102.3	108.09	102	101.16	110.96	104.44	108.66	104.69	103.05	97.929	107.76	112.64	100.81	108.6	105.15	107.11	109.87	107.09	97.384	106.01	101.92	108.69	102.59	107.76	102.38	100.52	104.74
108.87	111.68	107.66	109.82	107.78	113.68	112.83	115.48	114.34	115.94	115.56	109.48	117	112.12	109.92	113.8	108.4	115.48	109.31	113.71	109.36	112.84	114.65	116.81	105.69	111.03	112.34	114.11	116.51	106.76	114.03	111.68	110.24	111.87	116.02	117.97	107.4	107.87	116.83	115.66	111.74	116.44	114.79	111.06	104.14	114.05	108.39	109.25	115.53	106.45
111.65	109.95	105.31	114.63	110.16	105.44	109.99	109.91	115.89	111.81	112.66	118.52	111.72	104.89	117.18	111.1	111.4	104.21	114.42	111.11	115.11	110.33	108.84	114.17	111.19	114.12	110.48	111.35	112.57	114.26	108.42	114.27	111.56	114.73	105.43	108.66	113.86	112.36	110.96	116.1	104.44	110.15	108.46	116.18	107.61	110.97	105.52	110.15	105.37	112.34
100.89	101.87	101.75	103.11	102.95	101	102.56	110.76	103.77	101.76	100.18	101.45	111.39	100.14	108.9	109.2	103.06	108.96	108.39	100.39	109.71	104.27	107.69	110.68	105.37	101.71	104.89	103.28	103.5	107.73	112.2	110.51	104.87	111.08	110.25	104.37	109.57	104.87	105.26	104.39	110.24	107.47	108.75	105.68	102.15	108.77	113.05	112.1	104.02	110.81
109.54	105.07	102.13	102.15	106.1	108.6	107.09	103.6	109.68	108.5	103.97	103.58	102.99	108.76	100.63	109.75	103.76	102.25	102.98	105.21	104.04	100.54	105.48	104.28	108.5	109.72	107.55	104.24	111.85	107.16	104.73	111.5	106.14	107.6	103.43	106.62	103.36	105.69	111.7	114.6	103.35	107.39	104.9	103.26	103.03	103.41	105.65	111.21	105.94	103.36
107.33	106.01	111.37	103.77	107.2	103.6	101.36	105.49	108.53	112.55	107.59	109.09	109.73	107.36	102.63	106.23	104.32	105.89	107.72	106.85	101.74	104.71	107.7	101.45	105.92	110.27	105.15	105.62	101.45	106.34	108.67	106.24	100.96	102.97	108.63	107.8	106.73	104.94	103.76	105.64	105.13	112.33	109.18	105.14	103.38	107.41	107.09	101	109.02	107.65
107.6	108.87	107.97	105.82	104.6	104.86	111.41	110.37	105.15	108.1	104.95	109.24	103.22	108.04	110.81	106.49	109.16	109.36	106.08	103.84	111.03	102.24	104.45	101.45	109	104.89	105.7	102.24	106.33	103.94	100.66	105.68	112.19	107.47	100.98	106.54	107.77	104.9	104.96	102.73	105.51	107.89	108.29	102.41	102.56	99.47	103.87	112.75	109.89	111.82
107.14	111.09	103.67	107.42	102.49	106.39	108.22	104.77	111.85	99.044	103.22	102.74	111.38	102.72	106.4	99.545	107.81	101.43	103.4	103.29	104.02	104.93	103.97	105.05	102.97	107.7	109.46	107.09	109.73	102.57	107.92	107.98	107.33	115.57	105.96	103.65	106.11	102.78	107.18	104.72	106.4	103.61	107.25	107.92	106.11	108.57	107.7	108.87	102	111.26
105.61	102.56	105.58	98.184	104.39	105.04	98.321	102.92	104.51	112.25	108.34	103.93	111.93	109.29	110.59	104.32	102.52	107.13	103.2	103.29	102.94	96.72	103.08	102.14	107.96	102.47	105.67	108.36	105.54	105.36	106.38	104.57	103.27	103.37	107.08	103.69	107.13	105.7	103.61	104.28	108.84	110.89	101.79	109.01	104.17	102.72	104.85	106.16	103.99	98.47
108.62	106.21	103.6	106.95	113.01	109.68	110.31	110.26	114.16	115.25	111.08	113.58	113.81	114.25	105.72	109.35	113.8	110.87	104.81	112.41	112.52	105.92	109.89	119.73	109.24	112.55	110.8	111.38	115.28	102.19	105.04	114.67	109.21	114.56	114.83	110.69	113.83	110.5	113.66	109.36	110.45	111.35	112.75	104.71	109.23	105.98	108.05	109.85	113.31	109.1
105.56	95.734	100.43	101.12	99.311	100.31	98.724	103.28	103.36	101.34	103.78	101.83	102.61	98.832	97.525	94.218	102.72	98.667	98.586	93.708	103.37	100.27	102.36	99.729	103.73	94.702	101.22	99.697	97.933	98.595	101.18	100.06	101.56	104.47	97.351	101.4	91.888	100.25	96.233	101.32	95.785	103.01	98.854	102.03	106.1	98.526	95.216	106.18	99.125	101.89
114.91	110.8	106.82	119.32	113.6	106.81	111.71	115.95	115.22	108.25	110.99	116.23	109.16	113.78	108.71	106.27	113.59	116.76	112.18	111.56	120.1	109.91	111.98	109.84	105.06	114.28	117.99	114.08	113.41	118.1	105.22	116.61	112.57	116.1	115.42	111.62	111.9	111.02	113.9	114.54	107.54	115.14	120.08	107.9	112.65	110.58	114.49	114.57	115.03	108.98
104.74	96.189	106.37	109.33	105.52	111.26	113.09	102.19	102.95	105.37	102.86	100.63	110.73	109.35	103.09	101.61	109.51	110.35	105.89	104.28	107	104.11	107.98	100.07	105.54	106.38	106.94	112.32	107.48	101.95	106.6	102.11	111.64	103.6	102.88	100.5	107.54	112.1	98.972	106.91	108.53	102.34	100.92	109.2	108.63	107.47	101.78	112.62	107.43	102.51
112.32	108.56	106.93	113.47	111.76	111.96	118.36	114.37	113.94	112.35	112.29	108.47	109.96	112.18	113.88	116.79	112.42	110.25	112.24	110.95	116.1	112.36	111.55	113.04	107.94	113.34	112.73	110.09	111.43	104.63	108.98	113.55	103.27	117.53	112.89	111.75	115.83	113.09	118.77	113.87	106.39	112.95	114.23	111.22	111.16	116.09	110.37	113.08	115.24	114.24
110.68	104.31	103.11	105.63	108.46	105.01	103.9	100.06	108.28	105.84	104.42	106.48	109.5	107.58	105.05	104.24	113.54	106.15	103.8	106.55	109.6	103.23	101.12	113.23	104.91	105.82	108.11	109.68	107.07	113.3	104.94	102.86	102.87	107.8	108.16	115.74	100.94	103.79	98.096	108.28	99.148	107.31	107.37	102.53	108.03	106.88	102.64	105.13	102.24	100.42
102.2	105.97	111.21	103.1	109.25	106.38	112.87	107.17	105.42	102.35	111.27	104.8	110.96	99.844	106.54	106.84	105.29	102.03	104.62	109.45	111.53	106.58	98.504	103.5	104.6	110.09	97.006	109.35	104.71	101.83	106.69	109.14	103.8	106.93	106.39	100.76	104.55	103.56	102.51	108.25	102.66	101.29	105.51	106.76	105.18	104.39	107.15	104.22	99.793	107.42
106.67	107.73	110.26	102.63	107.04	114.03	112.28	107.5	104.28	110.04	109.3	118.9	111.52	115.2	117.46	109.63	112.34	110.57	104.91	109.93	113.43	109.4	107.51	113.82	116.33	107.21	116.05	106.95	110.44	114.27	110.26	112.31	112.1	108.68	104.12	114.27	111.86	109.33	103.58	116.56	109.31	115.23	110.78	111.46	111.35	110.58	113.51	112.57	114.31	101.39
104.47	107.04	108.77	107.21	103.92	111.16	105.24	105.52	102.62	107.04	110.63	103.81	100.92	106.5	103.01	104.45	107.36	108.08	103.36	104.35	104.29	103.53	107.61	107	102.78	103.57	105.69	105.42	106.06	101.54	104.51	103.83	103.15	102.12	100.23	105.37	105.76	107.81	110.79	100.68	104.31	110.85	105.18	100.94	104.51	106.99	102.28	105.37	105.13	107
112.71	104.82	112.66	107.32	113.08	105.46	113.33	102.47	120.69	115.3	113.49	109.05	114.09	108.67	111.06	114.56	114.97	115.49	106.59	110.58	109.59	108.48	110.97	114.65	102.81	108	117.33	113.37	106.7	113.1	109.71	114.58	108.95	115.11	102.83	112.28	113.51	108.28	116.53	112.36	117.68	110.53	114.66	110.29	108.88	110.28	113.46	104.52	109.17	103.85
116.06	123.57	112.61	118.32	118.18	122.52	109.24	117.79	106.81	118.8	118.42	124.61	115.66	115.32	116.34	116.12	123.54	119.6	118.82	114.49	117.61	118.3	122.4	116.85	114.96	117.56	118.53	114.79	119.91	118.2	114.06	120.19	117.27	121.75	121.98	112.54	118.35	121.16	122.46	122.84	118.49	118.82	119.21	118.44	118.09	121.17	116.69	116.92	115.18	121.51
110.57	112.93	102.37	111.17	104.88	113.58	109.36	105.5	115.38	103.22	107.66	109.95	103.27	106.83	116.42	103.85	104.84	109.32	116.28	102.23	105.72	110.57	112.56	110	105.84	106.55	110.71	106.79	110.3	113.06	106.62	111.52	107.81	111.41	107.16	108.84	109.78	116.28	106.83	106.03	114.01	111.87	115.27	105.83	107.1	108.83	109.21	112.14	111.86	107.51
107.26	106.04	102.78	110.86	108.7	100.41	108.78	108.21	106.65	100.6	110.45	103.26	111.45	102.06	106.5	106.98	104.49	107.49	105.66	104.49	103.14	109.85	102.09	107.14	107.08	108.97	104.95	108.26	107.16	106.91	106.32	108.36	105.86	107.72	109.63	103.31	100.44	102.59	106.49	102.84	114.6	104.5	110.84	98.811	107.04	106.32	107.75	104.41	99.71	105.86
109.18	106.17	105.94	105.49	109.66	106.18	101.34	106.93	106.37	109.59	106.81	102.17	108.95	107.01	103.43	96.753	103.54	104.97	104.99	109.66	112.68	103.51	108.7	106.27	107.32	108.09	103.47	106.55	112.86	106.88	106.44	110.45	104.53	106.49	110.35	112.07	103.89	109.21	107.01	107.5	108.64	106.35	115.22	107.23	104.13	106.76	105.38	115.71	107.5	105.2
114.86	111.11	114.63	114.61	109.95	107.18	109.41	105.37	114.96	109.14	110.64	111.85	122.99	112.9	108.25	109.32	108.7	107.1	104.41	111.89	112.16	112.17	103.87	110.42	115.61	116.09	113.1	114.17	110.31	108.71	106.71	109.2	109.02	104.78	114	114.09	107.07	105.4	115.62	111.49	111.4	111.04	110.34	110.13	116.98	113.21	111.59	109.29	112.52	105.26
108.11	100.3	99.748	106.22	106.81	106.61	106.9	106.65	101.95	104.01	105.58	98.643	106.11	106.65	100.4	104.83	105.09	111.92	109.1	108.3	103.15	110.98	104.88	106.84	103.47	109.82	107.99	108.76	107.54	107.01	98.48	111.19	103.79	105.87	105.3	105.36	103.57	114.57	105.57	108.1	108.26	97.789	102.12	101.94	97.927	114.75	109.77	101.89	104.61	105.41
99.553	98.038	98.962	99.511	101.05	100.2	98.218	105.17	96.281	107.24	98.908	99.382	93.684	97.366	101.71	95.604	95.637	101.3	96.57	102.7	101.17	99.037	98.972	99.862	96.936	97.897	104.8	94.828	100.88	102.15	101.58	99.957	104.51	95.291	96.298	98.971	95.218	98.447	98.787	94.34	100.01	99.555	102.86	96.292	98.158	96.457	101.88	94.247	105.01	92.41
112.84	108.42	114.13	113.49	114.79	114.05	109.92	111.96	109.58	110.02	112.81	111.35	115.81	114.1	113.84	111.06	116.25	109.79	110.08	115.1	116.65	118.04	105.82	111.19	111.74	107.01	111.47	117.26	113.94	114.28	113.1	105.89	113.24	110.17	107.71	112.1	112.04	117.17	107.13	113.58	114.26	117.96	118.45	109.17	112.86	110.44	114.7	117.98	112.92	109.87
100.86	109.79	104.75	101.04	104.85	105.45	103.13	107.6	106.19	102.99	104.53	111.73	108.51	107.78	104.36	110.41	102.44	110.55	100.49	108.98	95.179	102.91	101.5	101.04	106.87	102.1	100.3	99.919	106.81	102.61	102.75	106.27	99.294	105.92	104.47	104.16	103.44	103.92	103.62	109.74	111	105.98	106.01	105.06	100.57	105.54	109.87	105.49	104.83	107.46
104.61	110.14	97.685	110.38	111.14	102.98	116.02	100.93	105.39	109.83	106.37	105.7	109.25	109.41	108.65	106.79	111.94	109.68	109.25	105.7	103.86	104.85	106.86	104.55	110.11	115.06	105.39	111.03	106.76	109.1	113.88	108.97	105.74	100.12	111.96	102.76	109.36	100.66	106	110.35	106.04	102.74	102.06	105.47	112.51	108.23	115.5	104.16	103.68	109.24
108.86	112.43	112.01	114.63	114.64	108.16	116.01	109.62	115.93	107.52	109.07	106.28	109.32	119.19	111.18	118.59	113.25	110.07	109.24	113.36	121.11	109.57	111.83	116.13	110.77	115.17	118.74	116.63	119.34	110.48	120.05	114.41	112.78	111.71	113.97	112.62	110.94	111.78	112.83	113.58	114.8	112.94	109.1	112.11	114.9	118	112.38	113.7	115.03	115.58
94.906	105.38	103.63	102.9	91.002	101.79	96.277	99.724	101.8	100.19	102.63	101.34	97.73	104.93	102.67	96.662	100.13	102.84	96.49	102.66	103.14	95.933	107.03	107.2	102.24	102.99	94.378	93.697	93.629	102.67	106.67	101.12	102.47	98.146	94.846	101.88	102.58	104.79	94.124	98.345	100.29	103.75	98.807	102.88	104.71	101.01	106.08	102.8	94.966	99.862
108.39	106.22	106.41	102.55	107.73	108.4	109.23	102.65	103.7	107.29	105.74	110.39	106.61	103.18	101.85	100.79	108.71	103.74	109.24	105.44	106.2	107.88	104.01	103.06	110.55	98.367	107.61	104.61	109.46	109.24	103.29	102.67	97.886	106.71	110.47	103.21	107.94	106.45	102.67	98.49	107.56	99.87	104.46	105.44	105.48	104.08	114.39	110.17	101.43	103.54
106.92	104.49	97.826	108.65	105.9	99.198	107.68	108.6	108.74	112.07	108.17	99.528	108.23	109.51	107.89	103.48	105.09	110.44	106.13	108.37	110.04	106.33	111.76	105.87	110.4	109.35	102.88	108.95	103.32	102.97	103.94	97.771	111.14	100.68	111.97	107.42	110.9	106	99.191	108.88	105.85	107.46	108.88	107.86	102.42	105.85	109.58	105.15	105.26	111.08
114.39	114.41	108.87	110.79	107.94	114.07	114.66	108.31	109.75	109.53	113.48	110.49	110.29	113.03	109.4	111.27	112.71	107.8	113.64	114.33	116.72	108.76	112.23	113.16	110.92	113.29	108.65	115.84	109.41	107.54	109.87	110.32	106.58	112.3	108.2	118.36	113.83	115.94	109.33	115.3	105.56	104.84	109.31	110.5	108.42	108.85	112.1	112.25	106.87	122.12
108.93	112.03	109.67	114.01	113.45	110.18	106.34	110.71	108.85	115.08	112.26	114.48	116.86	109.68	110.71	111.09	107.46	109.73	111.35	110.09	112.68	111.48	111.83	112.88	112.19	108.63	114.19	110.19	114.27	110.17	106.55	113.19	112.26	103.88	114.59	110.7	107.87	112.28	109.27	119.32	111.91	110.33	106.69	110.01	113.61	112.77	111.54	112.03	114.07	108.56
104.33	102.81	105.01	102.57	103.51	105.27	99.4	104.78	109.36	111.88	105.31	100.79	108.18	101.49	109.05	111.78	102.21	103.64	104.98	105.89	102.16	111.4	101.88	103.45	105.09	111.77	109.11	107.16	105.77	106.56	106.42	101.67	99.837	101.83	102.99	105.37	108.84	109.42	105.77	100.8	105.76	108.08	114.54	100.39	111.3	103.9	112.77	102.04	106.2	103.24
108.04	111.23	103.05	112.25	100.96	109.31	102.9	103.76	109.35	111.74	109.71	101.68	112.43	102.68	100.12	104.7	107.73	106.92	107.32	107.2	111.25	107.05	109.21	104.92	94.828	104.45	104.94	99.098	107.5	96.623	102.98	113.77	98.329	97.853	106.68	105.41	111.99	108.88	110.7	100.41	105.6	107.87	104.2	103.21	105.98	101.76	106.42	107.47	110.28	104.21
120.31	120.11	121.35	117.55	116.66	115.13	118.29	116.53	121.47	114.2	124.32	118.23	117.94	116.53	119.14	119.37	120.65	113.53	119.82	116.34	116.61	116.92	118.18	117.73	118.41	111.83	116.38	120.7	116.14	117	120.14	113.84	116.22	124.21	111.28	117.83	115.21	110.35	127.35	111	115.89	123.97	113.72	114.31	114.82	116.13	122.01	114.59	122.03	122.75
113.47	110.27	111.58	110.72	110.08	116.37	120.03	110.75	113.68	109.36	112.66	106.16	113.88	109.84	114.53	105.75	111.07	112.38	114.02	115.13	114.96	114.48	115.76	112.52	107	115.2	105.67	110.52	110.14	111.81	115.87	105.75	109.04	110.83	115.59	108.81	103.21	113.29	114.61	104.37	115.26	110.27	111.28	113.55	114.26	113.44	106.7	110.08	114.29	112.21
110.93	116.62	112.37	106.42	110.44	121.76	113.28	113.26	114.88	102.7	114.83	110.84	109.19	110.89	113.39	108.5	116.04	117.84	104.95	113.5	110.27	112.82	117.66	107.21	107.22	116.8	115.36	110.5	115.08	111.3	112.1	103.39	112.35	114.28	106.86	108.46	116.3	114.47	109.95	113.64	113.3	115.59	107.06	112.85	114.18	114.19	108.09	114.61	102.6	112.63
114.52	109.49	111.41	108.96	110.21	112.34	108.83	113.66	113.51	111.43	108.71	116.27	111.16	106.29	115.37	116.5	108.55	114.5	109.75	109.78	109.96	109.2	107.89	116.54	109.95	111.79	115.12	111.64	112.17	113.36	111.76	110.14	113.68	108.82	105.58	118.27	110.58	115.26	109.72	107.96	113.69	115.75	108.43	115.13	107.65	110.04	114.37	113.21	111.88	112.31
100.83	104.46	96.895	101.63	107.71	105.9	106.75	107.83	109.73	111.79	102.66	102.95	103.08	107.55	101.24	107.83	107.53	101.93	107.89	103.64	104.13	105.86	105.99	103.76	106.89	112.34	111.94	106.38	100.77	101.21	103.89	104.55	112.12	105.81	106.07	105.42	105.93	102.51	102.49	106.86	108.84	100.88	109.11	109.14	103.75	104.69	102.74	109.63	102.68	104.03
107.9	107.85	108.53	105.58	110.07	102.52	102.23	111.28	110.22	102.86	104.09	106.74	111.37	109.99	103.59	96.434	104.57	110.31	112.23	108.17	106.01	105.79	100.32	98.891	104.86	114.9	110.19	107.82	106.04	109.32	104.56	99.885	104.43	107.92	102.83	105.07	103.4	106.06	103.87	103.35	98.21	105.01	103.3	104.46	110.18	106.41	103.44	107.91	106.86	101.06
115.54	112.15	111.13	111.49	116.81	108.1	110.93	109.92	112.11	106.36	110.92	115.81	102.91	110.59	117.59	119.32	109.33	116.37	109.97	106.3	111.6	110.93	110.76	113.55	108.95	114.51	111.36	115.08	116.8	112.47	110.17	110.64	115.98	115.95	104.37	110.4	115.09	112.14	107.22	109.99	108.9	115.82	110.62	106.47	117.52	115.73	112.25	115.81	113.17	114.27
106.21	111.4	109.81	117.65	118.51	114.97	109.46	112.16	109.82	112.4	115.33	111.81	114.16	113.27	109.67	113.69	111.17	113.41	114.48	113.16	113.9	113.07	112.28	107.85	109.84	116.46	116.66	106.41	105.99	110.25	114.3	117.22	104.46	105.17	115.07	114.44	112.94	114.54	108.75	111.15	114.43	111.08	110.49	107.66	113.05	108.3	113.24	111.46	115.59	113.54
122.54	115.11	114.84	124.15	120.09	118.49	125.46	111.33	119.71	110.83	122.8	121.36	116.51	126.92	120.03	119.07	115.46	126.85	115.89	121.56	122.68	120.08	117.19	117.05	117.91	122.15	120.34	112.32	115.26	116.2	115.37	120.5	116.42	121.37	118.73	116.13	120.3	119.18	125.02	117.21	116.68	119.43	118.31	119.04	116.13	115.87	113.42	120.53	123.42	119.15
114.98	109.08	111.76	115.36	114.54	115.03	111.21	112.81	109.45	114.75	107.52	114.63	113.41	107.32	105.73	107.33	113.87	112.64	114.62	111.95	114.02	114.29	111.11	110.47	110.2	110.39	115.86	104.18	113.28	113.6	108.29	107.66	116.48	114.25	117.4	111.83	114.5	109.54	117.4	112.52	111.81	114.52	112.29	114.37	107.55	106.55	114.8	109.2	113.27	110.76
99.76	109.66	109.82	103.17	107.13	106.64	106.91	108	105.53	108.85	109.08	99.448	104.85	100.94	106.68	109.15	98.093	106.45	106.73	104.34	101.46	104.33	105.67	107.37	110.51	107.34	103.16	108.04	105.92	101.01	101.31	104.22	105.34	102.83	105.82	104.05	104.48	106.83	109.46	109.63	105.05	103.59	104.4	110	105.34	110.8	103.8	103.76	106.44	103.61
111.56	113.23	109.71	107.72	110.01	111.14	114.03	113	110.82	116.06	109.6	112.93	118.11	116.46	115.91	113.57	109.17	118.7	113.97	110.25	114.34	108.83	110.15	113.57	109.54	109.97	106.9	108.21	105.24	108.72	110.83	112.91	112.52	107.58	109.89	110.62	110.24	108.12	115.07	109.3	107.22	118.24	114.57	110.11	110.79	117.01	109.43	109.39	110.37	111.84
105.5	103.59	105.02	111.66	103.86	102.7	105.34	108.52	109.7	111.47	108.18	105.74	111.25	105.53	101.45	111.08	113.58	112.31	107.23	102.91	109.84	106.1	112.86	108.6	106.51	101.52	115.19	105.43	106.18	108.13	106.65	106.21	100.2	106.08	108.2	102.27	116.98	106.91	100.92	110.86	107.5	101.76	110.17	102.66	110.85	108.33	105.58	102.63	102.8	105.54
100.99	107.75	102.85	106.69	103.1	104.28	110.29	106.84	107.56	111.96	112.37	105.96	103.96	100.95	105.91	102.92	102.68	100.33	105.39	107.33	106.26	103.64	111.32	109.75	109.87	105.33	110.39	101.07	108.56	105.14	107.11	106.42	104.34	103.12	96.821	102.58	111.27	109.71	99.126	103.4	105.43	104.38	109.49	107.98	110.41	99.952	99.489	108.04	108.28	106.08
117.21	116.72	115.21	111.3	105.25	110.66	109.72	114.14	109.04	107.16	111.65	104.75	114.17	114.98	110.26	109.49	114.39	113.16	114.68	109.44	110.78	113.67	113.22	113.68	111.52	108.14	115.6	107.29	112.78	112.84	116.94	110.95	113.26	107.95	112.28	113.61	114.39	113.88	119.26	111.77	114.47	115.35	111.3	111.68	111.81	111.23	114.2	114.22	114.01	111.25
102.11	99.93	105.44	104.64	99.127	100.97	103.23	99.574	95.481	95.573	93.405	99.953	104.32	103.09	99.824	98.175	103.17	99.362	105.88	107.08	89.603	101.4	102.13	101.23	101.18	100.38	98.032	100.53	100.31	96.224	108.14	105.54	100.36	107.08	98.951	100.83	100.11	98.022	97.925	94.41	95.202	107.21	100.44	100.26	103.23	99.169	106.39	101.09	100.6	93.712
100.46	103.93	107.11	106.09	105.99	111.73	108.52	104.12	110.6	113.33	110.4	106.21	110.37	106.95	103.72	107.59	101.6	103.35	104.46	103.84	103.86	107.07	103.03	104.89	107.3	105.02	108.47	105.57	102.05	106.1	103.28	109.87	102.67	101.5	105.03	105.9	104.04	100.56	112.27	108.82	110.2	107.96	100.36	106.32	100.43	111.62	107.51	100.77	106.13	107.95
101.2	104.58	106.14	110.93	106.15	100.36	98.646	103.25	104.76	104.01	104.5	108.86	107.75	102.48	106.21	102.41	98.889	104.13	107.33	100.81	106.36	108.83	108.81	99.402	105.5	99.269	102.88	101.78	104.23	105.27	102.4	106.25	99.549	103.93	101.55	98.181	98.202	104.16	106.96	99.274	108.82	101.22	103.06	106.18	106.05	103.67	105.85	105.84	107.42	103.32
112.77	106.83	114.09	115.92	115.87	110.07	113.01	109.39	108.1	104.84	111.73	104.58	107.6	109.82	110.41	114.43	112.27	110.02	112.35	104.85	110.31	111.05	110.47	110.67	109.56	109.43	117.59	118.7	115.03	117.05	109.36	116.17	114.62	113.47	112.05	111.84	112.16	117.2	115.83	106.16	110.43	108.59	113.44	104.92	110.24	113.58	113.54	109.75	111.25	107.72
106.67	107.02	107.08	107.18	104.05	105.9	103.46	106.95	105.62	108.06	106.7	103.5	99.117	112.32	111.23	107.98	101.08	108.75	105.27	109.57	107.05	103.13	103.42	109.17	104.07	100.87	108.27	103.63	100.82	100.82	103.52	102.58	111.67	111.72	106.29	114.92	104.84	107.57	104.82	105.96	104.45	107.45	105.05	100.71	102.45	105.59	107.17	106.68	103.86	107.56
94.27	104.69	97.769	96.556	113.14	98.458	98.44	93.992	98.316	106.05	94.442	94.787	101.6	101.34	100.35	107.52	98.485	102.21	100.62	102.14	98.455	100.15	107.96	104.95	102.94	92.924	101.24	102.78	101.92	101.09	94.365	101.01	97.055	98.642	101.07	100.84	99.433	98.225	95.717	99.567	109.63	102.48	102.43	96.649	98.158	102.1	93.691	100.98	97.86	103.61
116.86	113.52	112.84	114.23	109.29	117.95	107.39	118.15	111.08	109.1	117.98	107.71	113.92	109.65	110.71	118.95	114.66	113.94	106.86	124.24	112.59	113.68	115.25	112.94	112.4	109.15	110.82	112.29	113.31	111.58	111.93	111.99	107.66	109.45	110.44	114.99	107.62	113.14	109.85	112.1	108.88	111.58	106.65	115.6	112.64	111.07	116.7	108.39	110.87	111.04
111.36	109.84	115.19	116.47	112.76	113.57	113.51	111.44	118.83	114.35	112.1	113.58	113.74	115.12	116.64	116.87	115.65	113.25	113.72	111.49	108.2	113.76	116.74	113.75	108.05	114.35	111.07	113.26	109.94	113.57	112.93	112.68	116.63	115.67	115.72	107.3	113.49	114.86	115.19	108.62	109.02	115.82	111.71	112.41	111.98	113.22	113.26	115.96	113.19	119.6
115.92	111.47	112.14	106.44	112.08	114.71	109.57	112.43	113.59	116.68	110.77	107.63	112.44	108.06	115.77	108.32	113.34	107.17	116.5	111.37	111.35	111.72	108.02	112.88	120.26	117.94	110.79	113.32	110.07	110.44	119.01	114.96	114.63	112.64	114.27	115.93	112.9	113.55	111.94	112.22	107.65	111.89	113.97	120.98	111.54	113.89	111.95	117.37	106.33	112.08
104.35	108.59	105.2	102.69	105.54	110.32	100.22	101.04	98.727	106.54	104.18	100.53	107.08	98.288	101.79	104.15	102.41	105.95	105.63	102.51	104.53	104.13	106.45	100.7	104.79	106.77	103.41	104.64	102.67	97.402	107.88	106.81	103.98	109.01	95.724	103.03	103.81	102.13	102.71	104.39	105.1	103.75	103.91	106.15	103.45	110.61	107.05	107.37	109.8	103.75
116.44	115.68	114.9	111.88	115.8	111.59	108.83	109.91	114.74	112.03	113.88	116.09	111.7	111.15	113.5	105.16	111.41	117.22	113.1	110.8	110.24	118.26	109.75	117.22	114.62	114.14	116.27	117.06	108.08	115.12	114.42	103.3	113.07	113.11	107.54	113.93	111.51	114.45	120.52	108.02	113.75	114.81	117.22	114.37	115.52	110.4	115.87	117.13	111.41	105.83
98.273	98.957	108.37	90.988	96.9	105.44	105.5	105.73	101.68	98.894	99.38	103.38	96.168	100.36	95.152	97.06	93.788	103.2	97.408	99.437	98.224	101.19	95.736	97.931	100.94	96.605	98.24	102.57	98.693	97.517	102.36	96.088	101.62	105.8	96.216	97.001	100.03	97.961	102.09	100.52	95.7	104.19	93.729	105.08	107.24	97.807	102.16	105.32	105.5	107.09
106.03	113.55	111.14	108.29	112.9	105.2	109.4	106.89	107.98	110.98	104.64	109.58	107.13	110.52	106.4	105.84	109.11	108.87	103.26	112.31	105.57	116.1	116.43	105.31	112.56	108.12	115	110.13	104.99	109.52	107.36	110.48	114.47	112.74	112.17	112.16	103.67	110.84	114.71	112.65	115.9	107.08	108.42	110.8	110.64	106.73	108.91	110.3	113.7	109.35
102.48	100.27	99.138	95.681	103.91	99.766	102.2	103.95	96.933	110.11	105.85	110.29	105.09	104.38	106.79	108.5	106.32	107.77	106.86	108.6	106.11	110.88	101.38	100.15	102.25	109.29	100.6	104.08	102.23	101.17	104.04	106.38	102.56	105.99	101.64	99.329	97.947	103.33	112.06	99.803	100.37	101.14	103.62	109.87	106.94	104.84	110.96	100.72	98.815	104.58
102.83	102.5	102.55	105.11	109.55	103.42	105.15	103.38	106.22	101.14	111.71	100.8	104.53	102.93	95.197	106.7	105.67	105.61	110.99	100.06	108.45	98.866	102.1	107.25	103.91	106.36	108.13	103.55	103.49	103.95	109.41	106.23	111.51	101.27	104.06	107.31	108.51	107.54	108.59	106.84	104.97	108.52	116.54	111.27	107.5	104.63	107.54	102.06	100.28	98.242
109.61	106.26	104.49	104.66	107.74	106.1	105.61	103.6	106.98	102.87	107.18	108.3	105.18	107.54	106.31	105.67	107.97	106.76	110.49	112.03	105.63	109.25	105.19	102.42	109.9	103.96	108.92	105.36	103.39	109.94	109.05	107.67	111.26	108.31	106.6	105.77	104	97.9	103.96	105.29	111.17	107.44	104.91	106.03	121.39	107.22	104.15	106.93	109.71	108.95
100.52	98.352	100.07	103.44	101.75	94.834	92.518	103.22	104.9	104.59	97.971	102.87	104.96	102.04	102.79	101.71	105.02	104.74	102.7	105.4	105.53	100.1	98.011	100.46	102.69	97.364	99.774	101.26	99.022	106.25	106.2	97.917	106.7	99.778	105.14	95.447	103.28	106.93	102.83	107.74	98.914	106.37	95.678	100.17	98.628	96.025	93.492	100.16	97.896	103.01
108.39	106.52	110.94	116.89	113.5	109.86	110.98	111.28	112.77	111.31	112	107.56	112.17	108.64	108.71	112.76	105.74	111.68	112.6	110.38	119.17	115.16	107.8	111.78	112.04	114.56	116.23	107.98	113.2	107.71	114.05	113.37	118.9	112.49	114.25	117.45	113.85	112.29	108.9	106.37	108.52	112.57	112.14	111.2	107.16	113.34	112.87	108.68	115.61	105.58
108.06	106.32	104.84	105.66	104.84	106.62	107.45	106.71	105.64	114.54	110.34	102.39	98.249	108.24	101.6	106.78	100.67	104.26	104.68	110.9	103.05	103.79	103.95	109.98	108.79	103.58	103.85	108.39	102.68	107.31	101.78	106.79	100.79	106.21	109.82	103.14	104.02	111.7	110.31	104.95	111.84	106.47	104.2	108.11	104.63	105.66	108.51	99.863	102.01	102.73
113.27	97.485	101.86	103.5	108.94	104.95	108.76	98.514	106.8	104.42	102.64	109.06	113.49	106.4	107.06	109.63	108.89	108.82	104.94	105.12	101.81	100.45	105.46	112.52	110.69	105.95	106.3	110.71	105.04	109.29	106.58	101.27	101.94	105.43	110.45	105.27	104.67	98.812	110.05	102.59	103.88	98.11	108.08	103.38	108.05	108.55	103.37	103.54	105.05	110.35
103.03	105.84	105.24	102.7	108.3	103.25	107.42	103.25	105.2	103.01	104.77	102.98	98.572	103.58	103.43	104.24	101.76	108.19	106.87	112.9	102.1	104.05	115.13	110.31	106.77	102.84	105.92	104.17	102.94	108.58	108.12	114.11	108.13	110.71	105.76	97.453	114.09	108.46	104.15	113.4	104.89	103.65	106.08	103.22	103.82	101.9	101.7	103.53	106.67	101.19
109.88	109.53	112.54	118.27	111.99	110.81	107.61	112.03	106.36	111.14	108	103.02	106.25	108.17	111.19	112.03	110.04	108.32	110.17	109.06	112.1	114.35	110.51	110.63	107.4	112.12	102.34	116.47	103.81	111.03	112.99	107.76	113.92	108.96	109.25	113.12	104.93	108.46	109.82	108.91	108.7	111.97	106.2	113.83	103.96	109.14	109.79	112.07	111.4	115.25
100.81	109.32	109.21	105.68	110.34	101.68	104.72	101.64	101.95	103.85	108.68	104.95	105.15	101.77	104.46	103.49	111.44	103.82	104.79	107.29	105.77	104.22	107.47	100.68	106.26	103.94	104.59	104.07	103.2	104.66	103.48	105.07	107.17	108.22	107.87	105.66	106.08	109.28	102.28	108.47	105.49	108.84	99.715	112.25	103.13	106.25	103.57	108.2	107.25	105.64
108.56	106.29	104.8	109.79	104.94	109.52	103.73	102.59	103.67	111.46	106.27	105.3	106.34	110.48	106.35	104.16	104.29	103.79	111.39	104.69	108.22	106.01	108.3	106.66	108.4	100.17	104.8	107.42	106.6	106.84	108.32	105.86	105.94	107.64	107.01	104.1	110.29	109.24	101.52	105.35	105.33	106.87	101.91	101.87	106.24	108.43	109.27	101.33	96.548	110.69
104.73	103.11	106.06	104.53	97.232	105.92	101.36	104.09	106.23	109.15	101.58	113.52	104.59	105.24	105.97	101.57	109.07	104.42	106.59	107.52	110.83	111.35	103.82	106.98	103.21	109.14	103.38	103.1	105.46	102.13	101	100.87	102.02	107.85	103.79	103.62	101.76	104.27	104.4	105.67	110.42	108.28	112.15	97.504	106.88	105.85	106.94	109.22	108.01	107.51
105.06	101.62	105.5	109.34	102.56	109.18	109.18	101.15	106.18	107.69	106.97	107.27	106.15	106.58	104.73	111.65	109.45	103.73	108.12	104.29	103.67	105.11	105.14	105.73	102.39	105.2	100.09	104.08	106.3	99.816	101.02	104.87	104.94	102.94	105.6	107.27	104.06	108.48	105.49	106.99	106.98	102.51	107.37	107.25	102.63	109.45	104.79	106.77	104.72	108.29
101.71	107.46	101.46	97.358	107.97	106.4	104.19	106.08	113.17	105.03	98.314	101.17	107.75	106.1	99.138	107.18	101.95	100.96	107.91	105.56	114.08	101.29	107.99	109.41	104.89	100.89	105.35	107.95	105.79	104.65	107.46	106.43	105.76	108.13	104.13	103.88	107.77	104.57	106.45	100.66	106.06	111.4	104.62	104.55	102.67	108.24	108.21	101.5	104.09	107.43
111.28	113.62	111.58	110.65	111.98	113.46	116.59	107.77	108.76	106.46	113.77	115.12	113.55	112.77	111.25	105.15	108.79	108.9	104.08	111.8	111.46	111.44	112.75	106.44	110.49	110.95	114.02	111.18	111.85	111.3	109.9	111.74	117.55	112.9	111.03	115.01	108.21	112.12	114.26	108.06	109.74	111.88	108.56	111.6	109.17	107.55	110.34	116.86	109.83	114.8
110.68	103.04	106.04	99.841	109.79	110.15	104.5	104.04	101.07	106.8	111.06	99.121	109.94	109.52	100.61	100.5	106.78	95.168	101.95	109.2	103.33	111.76	108.66	108.67	103.6	105.22	108.85	108.36	107.79	104.06	107.26	108.52	106.31	100.31	110.59	107.39	107.39	100.48	104.14	108.75	109.03	108.83	103.4	111.24	105.78	106.33	109.86	105.88	109.24	111.1
105.77	110.24	106.33	106.18	107.15	110	102.62	105.32	107	110.39	110.09	103.97	105.6	104.53	106.06	104.88	107.55	106.79	103.65	105.46	113.28	111.69	102.14	108.9	103.17	105.55	111.13	108.46	106.03	104.35	103.02	105.01	103.02	106.46	101.22	107.42	108.21	102.72	105.4	103.97	105.27	109.4	105.83	110.73	106.87	108.71	105.85	106.26	93.46	102.03
101.17	104.78	100.66	100.71	104.91	100.48	105.34	107.01	105.67	106.67	112.4	107.42	105.14	102.99	106.65	102.53	108.53	100.29	100.71	104.05	106.05	103.98	105	107.2	103.79	105.32	112.01	104.57	105.21	101.52	104.91	107.11	108.97	107.89	98.273	105.66	103.21	104.9	101.72	104.76	103.68	106.22	100.39	104.27	107.68	105.95	104.16	110.07	108.09	104.02
107.65	104.19	106.34	108.2	110.02	103.43	107.33	114.69	103.41	105.07	110.01	101.93	105.17	106.29	108.01	104.47	112.45	107.76	105.19	106.31	103.48	105.22	108.55	98.13	107.76	108.11	105.3	99.651	110.46	99.1	102.61	111.19	103.08	104.64	110.99	114.8	105.91	104.05	105.21	116.83	106.69	107.11	104.68	107.15	103.78	106.27	107.62	107.38	105.87	106.9
103.75	100.77	101.59	106.67	102.51	99.441	105.92	105.22	101.59	104.71	100.87	104.92	113.79	102.59	106.58	101.17	99.706	105.67	102.56	105.73	111.02	102.56	102.64	104.76	97.841	108.83	111.86	115.29	102.46	100.88	102.29	103.88	101.22	109.91	115.42	109.04	110.78	98.133	99.661	106.38	106.04	102.9	102.77	106.39	104.12	107.23	104.43	106.83	106.7	108.53
109.07	106.91	108.31	108.81	107.58	105.03	106.03	102.36	103.48	110.41	103.09	103.48	109.61	111.07	106.01	102.26	108.46	113.78	103.6	106.6	105.12	103.27	103.23	106.54	104.22	105.16	97.792	109.46	105.21	106.05	115.27	107.44	102.68	109.07	107.05	109.63	100.29	113.6	107.89	112.4	105.35	104.66	112.34	105.56	111.46	106.71	100.71	105.76	110.52	99.689
117.8	127.18	115.53	116.03	118.4	116.56	118.2	123.04	115.95	123.12	116.83	119.08	118.6	113.45	111.86	117.61	115.04	111.16	114.33	122.86	116.62	119.04	120.97	117.54	121.08	120.01	119.2	115.3	113.69	114.2	121.46	120.82	116.09	113.73	119.37	119.23	117.64	117.06	122.08	120.4	119.04	122.52	116.97	121.02	121.19	116.09	123.45	117.27	116.55	118.47
105.86	103.07	107.06	102.3	106.42	104.59	99.058	100.32	102.76	107.61	103.58	107.1	103.97	106.04	106.99	102.09	105.91	107.81	105.12	106.67	104.77	104.82	105.95	102.68	94.439	106.06	108.4	105.46	103.99	102.36	105.44	99.988	107.57	106.18	95.961	109.05	106.77	103.41	106.01	102.73	107.81	101.19	110.24	103.07	102.44	100.57	103.18	108.88	105.71	105.18
110.75	111.84	113.48	117.96	111.97	111.23	111.95	113.1	103.17	114.86	108.99	107.62	114.16	108.32	108.74	111.53	108.78	107.96	119.8	105.43	110.69	112.83	120.86	109.36	108.36	118.52	112.61	112.21	111.01	114.41	114.01	112.24	111.7	109.53	110.85	109.9	113.15	110.34	111.24	110.81	113.33	112.88	108.52	106.17	111.03	108.8	110.93	114.72	104.95	112.2
97.119	98.093	98.563	104.76	105.55	100.08	99.497	102.05	100.79	107.3	104.83	98.819	99.623	101.52	99.937	98.924	94.507	104.15	96.952	98.219	100.63	97.865	101.51	97.59	98.685	100.49	105.46	99.257	96.517	101.14	101.17	101.33	89.266	100.59	99.367	105.72	102.61	98.671	92.951	99.011	98.219	104.09	95.764	109.88	95.538	96.837	98.657	99.49	104.04	103.24
115.23	107.96	107.32	117.16	111.43	112.6	109.3	112.64	110.96	113.4	109.75	116.15	109.64	110.92	113.92	114	118.01	116.59	114.15	104.4	116.89	115.2	106.22	108.6	110.64	111.15	114	110.44	110.64	108.9	110.12	111.72	113.56	114	106.23	109.78	107.09	112.95	109.53	111.64	114.6	109.79	113.23	102.45	115.3	115.48	107.78	112.01	108.65	107.32
107.94	105.52	105.57	106.55	107.9	103.77	104.89	108.46	108.92	105.25	102.29	103.95	104.45	103.11	106.2	105.31	106.47	107.54	107.11	108.59	106.58	107.46	104.72	105.43	108.51	107.68	109.23	114.15	101.35	106.74	109.89	105.78	105.62	113.56	103.94	113.11	115.64	116.05	106.23	109.22	107.1	102.09	106.47	102.59	107.02	104.6	112.74	107.88	107.13	111.08
112.65	111.95	117.41	111.69	111.5	104.58	111.34	111.75	109.22	112.6	106.28	110.91	107.08	108.68	115.6	110.7	109.92	110.17	111.4	107.18	112.4	117.11	118.02	113.52	107.35	113.61	108.68	117.88	115.68	108.06	106.75	114.34	108.64	110.78	111.4	111.84	110.77	109.57	113.31	103.87	109.41	110.25	112.36	105.54	107.14	112.56	110.57	108.55	114.54	112.42
105.6	101.69	105.35	107.09	109.38	105.4	97.682	102.84	100.16	103.74	106.07	105.4	107.64	102.88	103.3	110.2	107.23	108.3	100.99	103.95	101.51	103.49	99.453	101.76	98.698	109.58	102.09	103.56	112.75	106.58	104.76	105.82	102.98	106.98	104.01	107.89	106.35	106.1	101.63	99.868	110.86	103.8	106.26	101.66	98.336	96.646	111.27	105.36	98.123	103.26
106.43	105.25	108.28	103.56	105.83	109.01	103.65	103.11	103.96	97.999	103.1	111.67	107.9	109.33	107.21	102.15	104.99	105.79	106.84	104.01	101.66	101.66	103.47	109.46	103.28	109.41	101.36	102.64	110.83	109.25	108.84	102.81	108.99	99.015	95.052	104.98	107.38	114.07	99.447	111.79	108.31	101.87	106.46	106.98	108.58	106.51	102.28	100.19	107.97	110.95
97.902	104.27	93.621	101.2	102.17	104.94	97.11	100.61	98.071	101.82	105.4	100.36	96.188	101.94	102.21	101.81	100.69	95.593	101.8	94.893	99.76	103.02	103.98	99.163	94.121	101.12	105	106.92	102.9	103.15	106.95	106.25	106.06	108.77	100.8	99.31	106.86	98.956	100.51	98.495	100.05	107.9	97.631	100.43	100.33	101.23	99.645	111.64	99.756	101.9
106.72	103.32	105.25	102.03	101.37	105.2	100.9	104.32	100.8	95.469	111.07	104.68	105.73	104.63	103.67	107.91	101.94	103.05	104.47	104.51	101.2	106.73	108.74	104.85	106.73	99.318	109.4	101.42	102.65	101.96	111.39	105.06	110.27	108.41	98.842	104.45	98.269	111.26	104.09	107.67	106.23	106.11	107.28	106.44	107.61	104.25	104.7	104.24	102.57	103.64
104.01	108.37	105.31	103.37	106.46	109.63	97.449	104.97	108.75	109.54	107.15	115.07	107.47	103.21	107.97	98.447	103.08	106.63	100.51	112	105.89	107.03	102.56	104.18	104.78	103.95	108.71	107.84	105.54	101.62	109.26	106.17	99.454	108.19	110.67	104.2	103.94	109.62	107.93	101.33	102.06	104.29	105.9	105.4	106.37	105.44	106.49	109.27	102.91	105.08
103.01	107.38	104.25	105.53	102.35	107.64	104.84	102.35	106.55	102.28	102.95	106.42	101.36	105.19	104.86	103.47	101.91	104.94	109.77	105.64	100.93	100.55	113.86	105.7	110.49	106.32	109.08	102.94	109.12	103.56	105.04	104.42	106.94	109.28	104.51	106.34	102.81	104.02	104.96	103.72	110.98	105.87	103.44	105.96	101.75	104.46	105.34	100.52	101.8	111.23
103.72	101.26	104.95	102.91	103.32	110.62	105.55	109.51	107.65	109.56	109.65	103.06	104.58	97.048	106.52	97.946	102.73	103.64	106.73	107.2	101.69	104.4	108.49	101.98	108.29	100.79	102.24	100.03	108.17	102.86	105.55	106.86	109.37	106.16	109.83	104.21	106.37	108.03	105.77	103.98	104.21	100.28	109.94	105.87	104.41	105.22	99.625	104.66	109.03	105.98
109.77	115.98	106.97	115.07	112.02	111.54	114.08	110.92	103.43	109.69	105.28	113.57	113.73	109.7	107.92	112.77	112.15	119.86	111.65	109.06	107.07	116.7	108.59	111.79	112.31	114.06	112.25	115.84	110.61	111.09	117.89	113.09	115.73	118.41	114.82	113.56	114.91	111.04	118.17	115.78	112.21	113.42	110.8	118.12	107.15	107.69	112.37	108.24	114.14	116.09
107.51	111.09	114.97	108.69	106.94	114.88	114.11	113.29	115.81	112.53	112.68	112.36	110.75	108.08	120.47	108.08	114.46	112.24	113.15	111.64	107.22	110.85	101.3	110.24	109.35	111.67	116.29	108.19	113.91	113.5	112.57	110.26	109.29	118.53	111.49	113.65	115.41	103.44	112.84	112.04	111.7	109.61	107.35	116.1	111.57	103.43	112.11	107.53	109.41	119.27
108.8	113.5	118.86	102.33	106.26	118.17	104.83	113.49	123.95	116.02	108.78	114.6	112.52	108.54	111.55	107.41	102.83	110.48	118.15	112.77	113.39	107.96	113.78	113.4	114.16	113.44	110.89	113.36	113.45	116.15	108	113.41	115.82	115.88	107.31	114.62	121.28	106.14	114.4	115.46	119.04	110.79	109	115.49	109.98	112.15	111.67	115.24	115.2	111.69
102.33	94.7	97.768	103.63	99.564	101.05	101.1	101.58	96.885	106.82	97.678	98.586	102.68	99.755	98.084	96.351	94.479	99.554	99.47	98.769	105.05	102.2	96.437	100.03	108.42	91.921	97.196	102.03	97.546	99.259	103.32	98.082	101.19	99.832	98.598	98.535	101.55	97.755	100.69	102.83	104.03	99.586	93.787	98.67	107.39	90.47	102.16	99.868	101.92	101.25
109.19	104.05	101.29	106.09	111.31	112.21	103.04	107.89	107.96	107.35	104.23	106.81	103.8	106.14	107.13	101.26	103.3	100.77	101.43	105.43	101.8	107.6	108.09	105.67	105.5	103.37	107.52	102.72	106.29	106.42	102.84	109.46	101.55	105.15	99.808	103.02	104.86	107.93	101.61	106.08	102.22	109.52	111.17	110.33	111.81	99.603	109.08	111.35	106.21	107.2
112.46	105.81	113.39	108.93	111.02	109.8	116.3	120.7	109.62	108.35	115	110.48	108.39	111.48	113.27	108.99	106.31	113.45	113.32	110.99	111.44	111.16	110.43	106.7	108.91	113.37	108.59	109.27	109.73	111.75	107.34	109.28	106.87	118.95	105.63	113.22	109.69	106.4	116.8	115.97	108.49	116.11	105.25	112.41	104.32	107.29	112.86	121.44	111.03	121.95
104.81	111.08	111.8	112.41	110.65	113.22	113.87	120.86	107.68	110.89	115.5	111.96	110.34	115.76	118.29	115.98	112.97	108.61	112.68	110.37	106.42	111.08	117.42	109.36	115.22	111.75	110.91	119.06	111.24	110.31	111.02	116.04	113.64	115.39	107.44	111.12	110.4	107.72	112.55	112.37	109.75	117.5	119.82	112.49	108.07	109.18	108.6	109.19	108.81	109.57
112.66	109.84	110.76	110.22	107.55	110.12	102.63	115	110.24	116.02	115.79	109.57	111.51	111.63	115.38	113.12	110.18	109.52	111.33	109.58	115.55	110.02	112.21	118.73	106.97	117.3	119.91	114.07	109.16	115.19	105.48	105.12	110.3	111.6	110.24	114.74	113.1	117.7	106.51	109.67	110.39	114.57	107.76	115.79	112.46	113.41	116.62	116.27	115.47	113.97
107.95	98.593	106.77	105.11	104.36	110.36	104.16	110	108.96	103.37	101.07	102.46	106.12	100.13	109.56	103.09	104.41	105.67	99.673	109.38	107.23	98.605	105.29	102.88	105.16	102.03	107.41	103.77	107.42	109.56	107.6	114.12	104.55	109.49	105.48	108.1	103.03	109.49	109.61	105.94	100.93	112.58	104.99	111.44	100.13	101.09	106.94	103.47	104.55	111.59
105.89	107.96	105.87	106.07	106.88	104.45	111.41	107.91	109.48	101.71	107.82	104.4	109.44	100.02	108.04	107.07	102.53	105.08	99.149	102.93	108	104.44	104.87	106.04	101.46	102.47	103.44	109.57	107.22	98.816	110.72	104.78	109.83	98.253	110.14	106.94	104.64	109.36	100.53	105.09	107.29	108.84	107.43	100.07	102.72	102.46	101.9	97.943	100.01	99.117
96.761	99.491	105.68	98.166	102.15	93.779	104.49	100.8	104.69	104.56	98.977	102.76	99.263	102.18	99.044	97.724	101.75	97.82	102.63	100.61	101.58	104.75	102.05	96.907	97.973	98.095	102.81	98.89	99.315	104.82	104.75	95.385	101.39	104.52	103.94	106.51	101.28	102.17	100.38	102.8	102.48	103.76	95.709	105.38	97.058	96.436	102.18	103.9	97.246	98.885
102.16	104.01	111.27	106.98	111.03	106.41	110.91	112.3	110.76	98.09	108.65	106.51	105.42	109.45	107.49	102.03	111.94	105.11	101.27	113.79	104.49	104.23	105.04	104.64	104.73	107.18	103.18	106.53	104.77	105.92	104.93	106.57	102.43	109.68	105.46	96.42	108.93	103.9	109.9	109.03	98.23	101.15	107.57	109.98	105.3	98.624	106.46	113.63	112.46	100.75
100.04	98.209	103.11	97.933	112.47	100.56	96.591	99.004	100.49	93.69	104.24	101.75	99.098	100.08	100.62	103.16	103.36	106.33	100.22	96.204	96.509	103.89	102.71	101.64	97.997	96.584	94.601	101.44	102.68	100.49	106.74	101.86	105.26	107.39	101.31	98.182	99.504	102.91	102.48	97.684	96.495	105.18	100.38	100.75	102.57	101.5	103.34	98.553	101.37	102.37
112.36	111.52	114.24	112.43	113.73	113.28	113.16	107.1	112.1	110.96	111.37	114.33	120.01	112.11	109.24	103.94	116.47	112.51	110.85	106.37	112.12	111.99	106.79	107.69	114.4	111.61	113.33	118.96	109.02	106.34	111.23	113.47	116.09	114.92	110.77	110.74	116.27	117.43	119.37	107.22	117.64	110.52	107.88	112.02	108.93	111.31	111.22	111.05	110.75	112.69
99.552	98.809	105.43	101.15	103.17	107.34	106.08	102.63	103.92	103.63	105.67	107.84	107.66	101.27	105.71	107.01	105.08	102.96	107.01	102.12	104.16	105	100.67	101.78	102.37	102.88	108.56	103.36	104.5	99.913	106.86	111.91	102.21	107.3	105.86	107.32	99.63	102.92	99.289	104.36	104.74	99.977	102	107.6	105.21	99.924	104.8	102.95	105.93	99.66
105.98	101.09	108.95	106.02	100.36	107.35	105.12	111.52	111.12	103.45	104.73	102.54	104.22	107.24	104.49	106.13	111.78	104.02	106.81	104.36	95.683	103.8	101.7	103.28	111.91	100.22	102.15	114.17	99.128	105.55	109.38	104.38	109.26	106.05	107.21	100.98	108.5	109.83	105.5	110.57	106.25	107	109.96	108.9	111.97	103.26	100.11	108.3	108.29	100.79
100.76	101.86	99.808	97.856	102.08	99.103	102.88	113.61	102.78	102.31	96.792	104.27	99.21	100.72	98.612	104.27	99.029	98.419	97.403	99.649	105.05	100.19	98.665	99.077	93.348	96.679	99.699	101.29	97.788	101.17	94.891	103.03	100.07	96.065	95.192	104.14	104.45	108.9	94.75	93.056	98.284	105.2	99.43	97.257	103.99	96.492	101.15	98.772	97.107	108.45
115.83	111.89	111.92	109.39	109.08	111.85	108.07	112.33	112.94	110.94	110.51	107.51	110.51	112.27	107.58	106.48	106.81	109.08	107.28	115.56	106.86	110.27	104.17	111.33	107.82	111.4	109.71	108.46	110.23	114.74	114.73	107.83	112.1	109.76	102.88	112.27	114.35	109.59	107.39	108.83	108.88	109.33	109.78	110.83	105.52	108.06	104.18	108.78	103.2	109.86
112.57	109.61	113.69	111.46	111.1	109.47	111.37	112.06	119.31	111.27	112.65	113.08	114.73	113.52	114.12	111.16	112.63	113.69	105.82	110.88	109.42	108.34	108.18	107.78	107.64	109.31	106.09	106.24	110.89	112.3	110.91	111.11	112.41	114.96	109.38	107.95	114.62	113.66	117.89	112.05	112.15	111.91	107.64	113.41	113.53	107.76	114.06	107.83	109.39	103.2
106.51	105.48	102.36	108.38	110.05	105.48	105.85	118.04	102.7	105.82	104.64	104.26	107.79	108.05	102.97	104.98	102.01	103.61	103.87	105.6	111.47	108.72	106.69	103.8	106.95	105.12	109.78	100.39	100.89	107.73	105.57	108.37	105.53	102.91	103.95	107.01	115.98	109.83	102.13	102.05	106.68	104.35	103.89	108.34	103.8	108.45	108.54	105.23	107.27	103.53
111.49	119.38	110.11	110.86	108.13	110.31	114.29	107.72	110.46	108.55	111.58	106.71	107.64	106.26	104.49	112.76	109.13	115.51	109.45	109.31	105.64	108.39	105.6	110.77	106.34	104.4	113.27	113.46	108.44	110.31	109.25	111.42	104.44	108.07	111.52	107.34	111.4	106.83	110.22	108.49	113.99	110.07	108.93	108.37	116.15	114.92	103.84	112.34	113.63	113.58
112.47	108.33	111.15	110.59	108.37	112.93	107.19	113.95	109.54	108.21	117.79	107.54	109.94	105.6	108.23	106.5	111.55	116.42	109.88	110.53	112.56	111.07	112.84	112.42	110.04	107.47	112.29	111.63	110.15	109.54	106.25	113.66	105.68	111.52	107	110.37	109.75	110.45	111.14	110.82	116.61	110.31	109.66	105.22	110.67	105.44	108.47	108.36	110.39	109.18
101.67	102.35	105.44	102.28	110.93	107.15	107.73	104.64	105.87	100.21	106.19	102.97	105.24	103.38	115.19	106.14	106.5	112.33	100.92	105.88	107.89	101.72	105.9	106.41	101.91	105.53	105.08	103.11	109.12	102.72	105.25	101	109.57	110.06	108.45	105.82	111.95	108.03	108.02	109.54	103.02	107.15	109.56	103.73	105.42	102.83	115.13	107.94	105.67	100.33
110.42	110.44	103.44	105.51	106.57	111.92	106.62	103.58	99.547	112.27	108.75	104.81	106.34	111.73	102.74	106.22	99.598	109.59	104.19	102.9	101.28	105.44	102.69	104.7	102.07	111.71	102.42	98.798	107.52	104.35	101.29	113.43	105.02	115.04	107.44	104.26	106.21	102.81	110.29	108.81	110.16	102.15	101.59	103.58	112.43	101.39	108.46	109.57	111.16	113.54
100.16	98.791	100.32	108.72	104.56	102.11	101.57	99.619	102.73	97.157	102.34	101.39	105.76	97.585	107.48	98.935	98.075	102.56	98.05	95.985	100.15	96.056	99.118	98.622	99.011	93.98	100.3	97.655	98.051	103.34	91.765	102.91	103.28	101.11	102.9	106.93	93.624	102.23	98.056	103.55	98.829	98.395	100.1	102.42	102.43	96.178	101.49	100.42	106.42	103.7
107.74	100.67	101.1	96.723	95.466	103.87	100.63	100.63	99.629	100.69	102.73	100.68	100.17	92.939	95.366	104.52	98.646	105.2	101.44	99.585	99.524	104.75	104.94	98.54	104.94	97.198	100.15	99.011	104.96	96.902	97.389	99.889	95.591	96.594	96.788	102.73	98.284	99.401	106.09	96.755	100.51	103.26	92.882	106.37	99.787	94.909	108.31	98.217	104.16	103.99
100.3	103.77	105.39	102.84	107.08	106.27	104.95	106.34	107.99	108.47	107.11	107.6	101.08	104.77	106.32	111.44	104.54	107.94	102.73	104.97	105.44	103.27	107.92	111.89	103.5	106.59	98.824	108.79	104	105.79	101.39	101.02	104.71	106.56	106.36	103.63	96.277	108.86	107.27	106.4	102.82	102.99	104.07	99.144	106.11	107.69	106.89	106.11	113.93	105.87
104.81	102.29	105.3	105.1	105.74	110.44	111.71	101.82	106.67	99.456	110.24	111.08	98.584	102.51	104.65	104.17	103.53	105.11	103.96	104.18	107.92	105.17	102.58	101.26	103.56	111.04	110.54	99.619	102.15	110.93	103.94	102.78	103.25	107.6	107.12	102.33	106.64	101.94	106.89	108.41	104.02	102.88	99.36	103.42	102.46	106.96	94.834	105.29	100.27	100.84
105.66	102.82	101.25	106.1	104.56	105.97	111.19	103.63	102.86	108.1	107.01	107.28	109.37	102.92	108.96	103.1	108.39	103.14	107.77	111.84	103.7	103.2	104.62	98.502	106.62	107.96	104.97	109.46	105.44	101.31	105.44	112.72	102.74	101.39	102.42	109	107.45	108.91	103.37	109.16	107.7	104.77	105.06	100.99	108.38	98.721	109.59	108.37	105.18	110.59
107.01	107.26	99.608	102.48	104.07	104.75	103.32	105.2	101.89	109.11	104.41	104.5	105.9	102.89	108.95	104.25	98.818	103.7	105.38	106.76	107.98	103.57	109.02	109.55	105.3	108.55	102.34	102.73	105.75	104.8	107.47	105.93	113.49	112.99	107.98	106.52	105.88	98.898	101.74	113.09	103.39	107.86	103.88	99.539	107.15	105.94	105.69	106.39	103.44	111.98
111.28	109.88	102.72	114.88	110.29	107.96	106.27	111.5	108.37	117.03	108.97	110.76	105.98	110.16	113.54	112.43	111.68	108.36	108.8	110.79	107.45	114.42	110.42	109.87	107.1	110.5	109.22	111.53	108.06	113.31	110.1	111.37	104.89	108.33	104.97	113.52	108.62	117.27	107.27	108.09	107.34	107	111.41	108.53	104.61	106.46	103.83	109.3	114.76	106
112.45	107.5	111.03	113.44	111.24	116.87	112.67	109.13	110.22	110.67	108.59	111.55	104.54	110.53	110.68	108.59	112.07	106.16	112.54	115.68	109.77	106.2	109.63	109.01	102.58	111.34	110.44	113.24	116.64	110.16	112.15	111.34	112.81	107.04	113.84	112.21	109.34	109.37	108.55	114.18	107.99	106.16	104.51	108.37	113.32	105.36	108.34	113.29	110.36	105.75
102.45	105.87	102.25	111.17	104.41	110	107.87	106.66	106.29	111.06	102.47	111.86	102.83	99.396	103.41	102.82	103.05	106.09	106.33	107.43	107.33	100.73	110.54	112.44	109.69	103.74	106.1	107.62	108.96	112.33	103.64	102.99	103.4	102.99	105.69	110.86	103.32	108.51	99.014	108.34	109.16	99.946	109.38	101.23	110.63	103.35	95.784	109.09	105.84	107.24
97.249	101.44	110.78	106.26	104.24	104.63	107.89	103.46	111.02	109.67	101.93	104.68	109.79	101.13	104.19	105.48	104.23	101.86	107.2	107.16	109.19	103.42	106.14	108	110.42	102.34	103.43	107.27	111.46	104.69	112.42	109.19	107	104.06	103.82	109.59	105.99	104.66	100.71	103.97	103.27	104.86	104.79	112.71	104.69	101.79	107.11	101.78	109.82	103.18
105.14	109.17	109.91	107.53	107.32	103.71	104.59	105.9	105.49	108.7	112.39	106.84	110.41	106.09	106.7	115.07	108.29	104.56	108.97	111.49	110.64	110.53	108.18	104.62	108.56	102.79	109.89	107.66	102.74	110.23	105.17	100.5	105.56	105.95	107.28	115.34	111.05	104.14	108.71	101.48	105.17	99.832	106.8	112.93	114.94	100	109.98	111.08	112.03	105.61
113.57	112.38	116.3	109.83	107.78	118.65	115.44	109.85	110.12	111.68	111.78	110.19	107.31	114.37	109	106.63	105.93	108.03	111.95	109.23	103.71	115.27	119	109.49	107.72	110.98	109.79	107.82	109.72	113.53	114.44	112.77	108	114.84	111.21	112.39	108.03	105.12	106.99	106.41	106.4	109.55	112.86	105.42	107.04	109.96	110.28	111.93	114.25	111.59
103.77	105.84	102.15	100.74	105.9	102.96	110.62	102.8	102.3	107.21	104.01	102.36	106.67	101.64	103.16	104.49	107.81	104.21	101.53	104.75	105.65	106.7	104.46	103.44	105.27	99.853	109.38	107.3	112.57	100.37	100.24	106.72	105.92	99.339	105.78	101.2	103.9	105	106.74	102.9	104.85	105.25	105.26	104.69	107.12	103.69	107.28	106.89	102.16	105.13
112.17	113.16	112.89	109.49	115.1	109.89	113.28	109.88	113.95	116.63	106.12	111.4	110.45	112.17	109.66	107.06	109.37	110.7	113.46	109.44	114.87	115.1	110.98	115.55	111.71	110.02	107.8	110.41	105.73	106.33	112.18	112.47	115.16	108.46	110.42	111.57	111.75	112.31	111.59	114.73	109	108.6	109.68	115.32	113.38	117.51	110	108.13	111.86	112.61
112.53	110.28	108.31	109.67	119.28	107.97	108.26	105.72	112.6	114.33	104.98	111.34	109.74	108.4	106.66	116.03	111.93	113.16	108.54	104.35	106.11	113	108.39	114.03	112.42	110.63	108.17	112.3	105.97	112.1	111.49	113.65	110.38	115.49	107.16	112.74	110.98	108.37	112.27	110.49	112.91	109.6	105.16	106.89	109.09	112.62	104.54	111.57	116.64	108.84
101.89	103.96	105.43	100.23	105.11	102.97	109	93.98	103.66	101.5	101.93	107.94	109.47	108.92	108.34	102.69	103.48	104.49	108	108	99.939	104.12	106.49	105.49	106.21	98.025	99.023	98.681	99.172	103.48	104.8	96.983	101.79	99.687	107.77	104.17	106.72	109.39	107.82	100.17	109.68	110.27	107.86	99.835	106.17	105.56	104.13	108.85	105.45	110.9
108.61	109.32	106.7	105.77	105.2	99.541	111.01	109.42	105.94	107.63	109.09	105.35	105.67	110.65	108.71	109.12	103.9	114.29	101.83	108.27	110.81	106.93	105.49	114.87	110.79	108.24	107.42	106.51	108.84	98.273	97.595	105.06	103.4	104.3	101.92	108.81	106.64	107.14	107.12	101.88	107.27	102.4	107.19	104.62	103.34	103.21	108.78	105.34	102.77	105.44
107.41	106.36	103.63	107.39	105.91	107.15	97.517	106.21	105.62	108.57	108	108.71	110.97	108.27	100.99	111.41	101.04	109.5	101.17	109.46	106.37	109.44	104.54	103.81	104.67	104.23	106.55	102.41	110.63	109.17	103.93	105.71	103.01	113.69	103.26	105.04	107.54	108.49	107.59	106.87	110.14	104.04	104.62	107.65	106.36	108.23	105.94	102.83	105.29	115.31
112.03	110.76	110.46	103.28	105.49	110.61	106.67	103.71	108.78	107.05	105.78	104.32	103.63	107.18	103.18	107.42	101.27	114.4	104.94	110.3	104.5	103.54	101.02	107.72	102.83	107.54	98.784	104.54	105.27	102.17	110.12	105.88	99.639	113.39	103.54	103.7	104.98	102.18	104.82	110.47	101.01	110.41	108.68	112.47	106.66	105.62	105.51	103.86	109.31	108.46
120.42	119.08	109.8	124.66	121.43	116.44	121.9	119.46	119.54	113.94	115.82	115.1	115.72	118.25	115.78	116.19	118.64	113.25	117.42	120.43	116.08	115.34	119.36	113.81	113.45	120.36	120.47	115.08	118.24	119.55	116.94	114.78	121.19	115.99	121.66	120.79	115.89	113.42	119.61	114.12	116.03	114.69	119.49	123.15	116.92	120.52	115.08	115.01	119.34	119.59
108.02	104.95	106.43	100.28	110.35	109.05	105	106.79	103.73	111.05	100.33	105.62	103.36	105.23	107.19	100.03	117.52	115.05	105.17	101.43	104.65	105.15	100.92	104.32	104.16	100.23	108.28	103.52	103.21	107.97	106.44	109.86	109.09	107.74	105.96	108.73	107.84	106.4	107.09	110.1	100.87	105.94	109.2	107	109.61	106.48	106.06	108.12	104.47	105.19
111.97	121.89	117.25	114.39	115.1	109.2	117.9	114.17	112.52	110.74	118.01	121.22	117.76	118.24	116.27	117.53	114.67	112.29	116.09	115.36	116.03	113.2	116.05	110.69	114.55	110.62	113.76	110.75	115.41	112.15	113.31	121.1	118.49	111.64	114.29	117.04	122.39	116.6	115.49	121.87	119.66	116.45	117.17	113.61	108.76	117.16	117.82	116.76	120.93	117.01
105.38	107.25	105.79	102.53	103.44	104.38	106.21	105.45	104.51	105.3	100.48	104.77	108.61	105.38	97.975	102.89	106.08	103.35	98.669	102.62	105.62	104.45	100.75	105.87	101.48	107.52	105.63	105.75	107.16	106.07	105.36	100.46	101.85	110.05	107.97	100.96	102.3	108.62	99.623	100.46	101.57	100.06	104.07	103.26	100.24	103.61	104.1	108.77	108.64	103.32
114.12	111.49	114.44	118.29	114.29	116.71	104.64	107.46	110.17	111.61	113.28	111.91	111.28	109.55	113.39	110.66	114.12	119.78	112.79	111.78	117.16	113.06	108.52	110.67	110.91	115.25	115.34	116.85	112.55	109.23	106.93	109.27	109.79	109.86	117.33	112.25	107.72	109.76	111.94	115.8	110.53	109.77	114.77	111.52	113.21	116.98	112.34	111.42	117.8	108.16
101.99	110.85	109.82	102.99	110.22	108.21	100.53	107.06	107.11	106.93	109.42	108.33	109.69	103.2	107.52	102.62	106.47	109.1	110.49	106.62	103.73	103.98	104.84	108.39	106.48	105.96	110.5	107.43	107.62	105.54	102.65	108.21	107.68	109.35	112.35	107.67	105.39	108.49	109.61	107.88	108.55	107.65	101.82	111.01	101.78	106.05	106.43	100.53	100.55	102
97.449	101.72	101.47	100.18	97.604	100.84	99.166	101.35	104.25	96.643	102.95	99.239	104.26	99.747	96.441	103.31	95.933	100.24	100.24	96.449	103.14	101.85	98.763	101.41	96.902	100.41	96.259	100.49	100.21	100.41	102.93	107.48	96.31	96.771	102.14	101.26	99.639	103.38	104.65	97.51	99.1	97.817	103.16	102.39	110.23	104.75	100.86	105.43	93.574	98.613
107.43	99.093	108.75	109.85	110.25	102.15	100.08	100.76	95.552	102.95	107.68	101.56	106.25	106.11	104.38	106.58	110.23	107.28	101.25	102.68	109.95	98.438	108.35	97.795	99.455	109.33	105.49	100.44	106.57	107.58	109.94	99.395	106.83	104.98	110.23	104.71	109.35	99.575	106.87	107.67	105.33	103.66	105.46	109.95	108.01	109.06	102.2	108.86	100.85	99.514
107.82	105.44	99.562	107.52	102.84	111.84	105	108.33	107.87	103.57	106.62	102.57	105.58	108.94	108.23	106.52	103.71	104.44	107.01	101.36	104.13	105.94	110.72	104.79	102.15	108.65	105.08	105.29	106.22	111.42	110.34	102.53	107.75	107	103.98	105.39	106.79	104.71	105.16	107.99	108.34	106.96	106.47	101.55	114.09	102.09	108.24	105.13	102.71	107.25
109.72	115.82	109.78	109.76	117.21	111.52	114.33	114.84	102.3	112.47	112.15	106.23	111.02	114.85	106.77	104.97	109.75	107.99	110.79	113.34	118.33	105.33	111.91	108.74	116.85	107.3	106.27	116.43	109.61	111.13	111.28	114.62	106.79	102.1	114.1	110.77	113.95	108.92	110.66	109.79	107.6	116.68	114.73	113.15	105.72	109.78	109.71	105.87	106.15	105.58
115.46	108.3	122.44	109.29	104.39	116.44	111.9	108.62	113.32	109.79	112.01	111.64	105.51	110.33	112.45	108.7	106.77	110.84	112.17	107.51	108.35	113.76	110.95	106.55	111.69	110.69	103.67	118.48	111.02	109.3	104.67	114.37	111.38	106.89	111.36	107.7	111.78	113.43	102.29	110.52	108.87	110.91	112.29	110.56	111.22	115.26	111.52	108.56	114.28	103.89
104.8	94.1	102.11	101.42	103.39	103.99	102.24	100.72	96.104	99.661	102.15	104.65	100.92	103.64	100.31	99.947	97.69	97.524	98.12	96.286	96.031	95.203	104.25	96.434	94.763	99.811	99.874	97.377	101.48	99.526	95.736	100.89	104.85	92.978	103.2	95.584	96.425	101.48	102.53	105.31	93.671	100.59	104.83	99.684	104.14	103.28	102.17	95.603	100.1	102.11
109.13	108.46	113.26	107.52	112.39	113.12	112.67	109.16	112.52	108.45	111.62	111.43	111.95	108.1	109.93	109.41	105.51	109.01	112.74	110.83	112.42	109.84	112.33	111.7	112.63	106.18	105.48	111.01	113.65	109.91	106.27	99.528	105.05	117.44	105.88	108.45	105.64	108.19	106.78	107.84	107.7	110.89	111.34	109.43	113.39	114.81	111.91	107.74	114.38	109.32
108.37	98.478	100.85	103.8	111.47	106.7	106.48	100.91	103.92	110.1	108.14	106.17	104.43	100.24	99.803	104.43	108.22	104.28	104.87	101.82	99.517	111.47	103.63	106.8	94.29	102.74	103.74	106.23	97.899	104	105.26	103.28	107.46	105.67	105.74	105.1	103.95	103.28	108.45	105.83	105.1	106.2	102.99	106.29	101.92	96.873	92.813	98.623	104.58	107.12
112.01	111.36	106.61	115.31	113.06	106.75	112.71	114.58	113.42	115.62	110.4	114.1	114.21	110.52	109.85	112.47	112.78	105.96	109.14	114.03	113.85	113.01	104.85	113.28	107.85	114.68	110.67	112.93	114.46	110.47	107.49	113.05	107.4	111.37	105.7	104.9	110.4	115.1	114.66	113.5	109.06	109.77	108.71	117.03	113.42	113.52	109.46	107.16	114.88	114.18
105.87	109.93	106.78	106.93	104.79	109.41	105.01	105.34	106.82	101.52	105.71	112.44	108.36	100.42	101.05	106.72	102.66	102.37	99.745	109.28	110.12	102.22	115.18	106.93	109.77	107.85	106.23	107.32	107.78	106.15	106.56	109.53	105.83	108.83	108.1	109.99	106.65	108.45	107.22	102.78	107.26	101.08	108.35	111.97	106.64	105.47	102.54	105.4	105.68	112.84
110.98	116.64	109.81	106.1	112.4	108.42	117.58	108.38	110.03	109.56	113.13	121.21	109.76	114.31	115.15	115.87	116.93	114.95	108.43	107.83	111.37	115.01	112.52	113.73	103.41	111.48	112.36	108.51	113.75	117.48	116.86	115.26	118.96	116.99	105.45	114.72	106.38	111.23	112.63	109.17	108.27	112.61	105.14	112.28	114.35	110	117.78	110.7	114.06	111.28
99.709	108.82	115.62	100.84	102.48	105.65	104.66	108.84	110.77	98.017	108.33	103.77	110.47	101.69	107.97	103.32	108.75	101.17	101.69	109.11	104.42	102.79	102.26	101.07	101.9	104.44	104.76	105.36	107.72	107.49	107.59	106.31	98.776	109.32	106.25	102.92	104.04	104.27	99.811	103.47	104.82	110.08	108.34	96.322	102.65	107.17	103.1	101.85	104.91	108.91
105.88	115.31	109.5	115.61	114.64	109.83	114.15	123.69	113.16	114.19	109.8	106.66	115.07	108.95	117.18	111.41	113.75	114.15	116.29	115.17	110.91	110.03	113.31	109.67	115.85	116.97	108.27	110.58	114.15	106.58	110.12	111.13	111.94	117.69	113.04	115.16	106.78	109.42	119.11	112.39	116.87	110.71	114.06	110.24	112.03	111.98	116.37	111.33	116.29	116.27
107.33	106.46	104	103.43	108.71	99.861	104.5	104.24	100.32	105.5	107.64	107.68	100.69	101.78	108.08	104.47	102.06	100.41	107.09	105.93	104.9	96.237	101.43	110.74	104.96	105.38	98.532	112.35	107.01	107.34	105.18	105.48	102.13	101.62	111.92	104.37	104.61	97.545	100.41	100.98	104.44	105.34	98.742	101	104.86	110.66	110.5	93.326	104.82	105.42
107.59	104.78	99.951	104.24	107.14	105.39	101.59	107.18	104.93	109.54	113.66	106.32	107.8	110.95	103.63	102.15	103.6	104.12	103.2	105.81	101.93	104.1	108.55	105.98	105.52	111.42	104.36	103.61	107.62	100.44	100.83	104.91	113.6	106.78	101.46	106.38	109.4	103.18	105.18	109.84	109.22	103.54	104.2	98.901	110.42	106.32	103.99	100.3	106.89	107.95
106.7	105.77	102.6	98.196	102.43	103.03	104.11	106.58	104.99	110.13	104.18	109.32	105.98	101.32	107.37	105.07	104.28	102.48	103.98	107.53	101.89	103.62	110.28	106.13	103.37	106.41	105.55	110.49	106.47	108.14	107.61	105.63	104.9	107.07	108.75	106.12	106.38	101.89	102.4	107.04	108.6	100.89	108.49	107.84	105.04	108.06	97.587	108.8	106.3	105.21
100.74	107.21	102.44	103.34	105.29	98.138	107.42	104.24	108.84	100.5	100.3	101.52	108.28	109.98	106.27	105.37	103.56	108.45	106.48	104.52	103.92	107.71	110.4	109.83	111.32	95.638	100.61	101.24	103.12	106.65	107.38	106.1	106.07	106.37	108.43	107.4	106.84	109.74	104.11	109.57	105.67	105.12	102.59	110.15	109.14	103.91	101.57	106.82	105.39	104.22
103.74	100.56	100.85	106.82	107.88	101.67	101.13	102.69	106.17	103.33	107.26	100.27	107.73	100.56	95.012	109.9	104.8	104.3	103.66	106.97	101.51	103.74	106.53	106.12	103.65	109.65	103.66	106.05	97.136	106.35	96.736	104.5	109.81	102.8	104.3	102.88	103.58	103.26	111.43	106.49	111.81	105.92	103.98	102.94	104.3	103.56	106.46	106.94	103.77	106.96
111.08	121.5	109.32	112.31	105.02	111.71	117.51	108.12	109.55	116.41	105.91	108.96	100.98	107.19	109.14	112.79	108.84	105.48	118.45	105.11	113.58	103.46	107.93	113.55	112.12	110.24	109.25	117.9	112.07	105.73	112.79	111.18	112.34	107.42	114.03	107.72	105.29	107.77	111.37	119.84	111.32	108.46	112.94	111.8	114.02	111.5	110.88	109.66	108.69	111.53
103.07	95.445	98.184	98.416	97.608	102.04	104.54	98.376	101.05	106.23	100.97	96.387	107.76	99.209	103.87	100.66	102.91	95.404	103.17	103.27	100.28	97.521	109.74	99.33	99.865	96.727	98.698	105.1	97.037	104.41	93.859	104.67	103.03	101.82	100.37	101.08	96.717	93.754	103.45	100.79	99.155	102.27	100.57	97.61	101.89	100.31	99.951	98.146	100.04	94.472
103.85	106.49	108.12	110.39	109.81	105.71	107.7	103.25	100.76	102.14	103.02	105.44	107.52	103.33	110.46	99.553	102.57	103.31	105.3	105.61	109.19	101.72	103.84	102.78	108.33	110.12	108.05	104.5	104.02	103.15	101.5	107.67	110.13	107.38	102.81	100.77	106.42	104.76	99.349	106.21	105.83	104.27	109.68	104.93	103.66	112.28	100.83	103.86	112.93	103.94
113.62	113.84	112.31	119.46	119.59	113.95	114.72	111.97	114.72	118.28	118.97	112.47	118.83	111.74	108.55	112.36	115.63	112.06	114.78	109.47	117.21	112.49	115.29	113.27	118.38	114.83	114.58	110.72	108.38	109.64	114.47	115.76	114.58	110.83	111.92	111.3	106.57	117.81	114.58	110.85	113.49	114.03	109.89	111.28	110.53	120.36	114.57	108.88	109.21	112.38
105.24	106.46	106.81	105.16	108.05	105.1	104.32	106.34	96.45	92.557	109.16	116.79	108.32	106.58	111.76	104.07	96.92	104.72	109.18	106.35	101.83	108.97	104.62	101.86	103.19	106.03	104.27	110.58	111.31	106.15	107.39	103.86	107.39	105.1	107.04	105.49	106.88	101.36	103.46	105.1	104.12	107.89	107.52	105.3	102.4	104.07	112.64	100.5	105.93	103.27
112.64	114.33	112.13	109.51	114.06	109.77	115.04	116.12	111.02	118.82	113.81	112.16	110.36	112.34	113.36	104.68	115.21	114.39	115.13	108.12	112.15	110.91	114.42	119.47	113.92	118.04	109.23	113.45	109.01	110.05	108.94	107.09	113.25	112.23	119.62	108.17	116.94	112.44	114.64	113.06	109.21	108.91	113.32	110.24	112.1	118.26	119.14	112.75	110.61	111.01
97.608	103.81	107.62	105.5	100.73	106.08	105.32	103.58	102.57	99.652	105.75	95.481	105.17	101.44	103.09	103.76	109.57	104.55	103.19	103.11	103.39	104.63	102.59	102.3	100.7	104.13	104.33	103.14	104.9	108.84	111.27	105.55	109.97	102.95	106.49	99.61	111.49	102.65	111.51	96.416	102	111.07	106.69	106.18	108.36	100.5	102.57	113.59	104.27	101.48
108.43	103.71	105.37	109.64	97.918	107.6	104.68	105.01	109.76	112.36	101.33	109.88	108.52	111.53	107.31	108.8	106.74	105.87	102.94	112.74	110.18	103.62	108.3	108.14	111.98	98.332	103.18	101.53	104.99	104.16	105.69	109.08	108.05	109.73	103.72	103.08	107.51	106.04	106.26	111.61	102.99	106.07	115.14	110.79	106.09	102.58	111.11	99.996	93.756	106.55
108.89	103.07	106.35	100.37	104.57	103.73	101.41	102.6	102.46	102.99	98.822	108.38	103.51	102.02	107.67	111.44	106.55	103.68	106.82	97.789	106.43	103.95	99.76	96.065	102.42	107.97	102.23	106.28	113.71	98.647	105.07	102.43	100.61	104.8	104.99	94.128	103	105.76	111.02	108.53	106.95	101.09	104.63	102.56	103.77	103.75	105.11	100.84	103.2	102.96
100.88	98.865	99.432	97.712	102.3	105.27	98.436	103.5	98.315	99.621	93.49	101.31	100.16	100.54	103.78	96.849	99.762	103.9	90.58	107.54	101.72	101.94	98.626	101.05	99.222	93.465	108.11	102.19	104.98	101.29	101.56	97.166	94.403	98.79	102.03	103.57	98.443	97.388	98.33	106.73	102.65	108.78	101.64	101.43	107.54	103.33	102.12	98.983	99.92	102.96
117.11	116.14	116.1	119.29	118.76	123.28	113.96	121.54	115.86	116.83	113.73	117.17	121.79	124.03	116.54	120.98	113.9	115.14	119.78	119.85	116.35	114.81	108.98	116.35	117.17	116.5	116.6	123.54	110.83	117.17	114.24	119.43	113.78	114.92	120.77	118.54	116.11	115.51	120.79	117.06	116.22	114.25	116.44	118.32	109.61	119.73	119.16	119.41	117.05	121.6
110.61	111.01	113.85	110.48	108.34	117.77	110.75	112.59	108.38	105.88	112.56	114.65	117.22	113.58	108.59	111.47	113.16	107.29	111.19	117.69	105.77	109.21	113.4	112.51	105.67	102.92	109.21	110.68	119.45	111.37	112.34	112.51	111.78	115.73	111.02	116.39	109.62	105.14	105.6	116.09	111.67	108.1	110.7	109.87	108.8	115.95	114.49	116.1	117.12	110.95
109.45	110.29	104.22	117.47	115.14	115.17	114.04	108.59	114.6	114.65	118.17	116	105.66	106.77	111.25	107.32	114.36	113.5	111.14	109.87	109.95	114.86	113.27	113.69	118.07	108.1	109.26	110.64	112.28	111.49	115.41	108.21	111.41	110.44	115.33	114.79	111.6	114.69	109.9	113.01	115.12	116.64	109.32	109.49	112.05	111.38	115.39	111.85	108.66	112.42
110.6	114.72	116.28	111.43	107.2	105.4	107.75	108.34	108.87	114.61	112.46	116.26	103.44	116.76	110.67	113.32	110.96	110.09	103.43	109.19	111.23	112.93	115.94	108.89	110.28	112.59	110.44	114.18	107.82	109.93	109.77	114.3	108.79	113.64	103.55	109.49	117.81	111.6	105.92	105.62	109.62	108.55	108.93	108.95	111.9	103.51	110.04	111.74	105.39	103.76
108.2	104.28	100.66	101.95	94.039	101.34	100.94	95.313	107.39	107.07	114.02	110.09	105.2	108.77	103.28	101.44	108.94	99.474	103.36	106.01	107.93	108.51	101.4	104.26	108.75	102.74	105.32	105.78	102.89	106.02	101.6	108.82	110.59	110.14	106.17	105.28	100.63	110.02	106.36	105.95	106.31	104.42	108.65	108.21	106.35	105.63	103.93	109.21	100.77	107.27
110.31	105.31	109.55	111.27	109.4	108.15	109.05	108.39	108.79	114.06	112.48	108.78	115.03	113.58	108.81	111.11	105.9	111.96	102.51	109.69	109.73	105.1	108.03	113.92	106.4	114.48	108.01	108.86	107.05	110.99	108.29	112.66	110.75	114.57	112.82	109.47	105.98	114.88	111.64	118.17	110.01	104.38	112.86	114.22	115.01	105.15	107.13	113.38	113.32	106.02
115.28	104.24	110.59	110.44	110.67	115.18	115.38	114.5	112.46	118.48	110.81	112.5	113.61	114.48	109.66	114.34	110.09	116.73	110.22	112.66	111.04	117.62	113.67	114.25	112.47	112.45	111.87	114.87	116.99	110.59	115.94	119.19	109.95	114.52	108.36	112.43	110.33	114.63	114.1	117.58	109.86	114.99	114.16	110.62	108.8	111.88	111.3	113.12	105.98	115.86
105.84	100.64	98.15	97.448	109.11	97.084	104.22	99.137	102.49	102.11	100.09	104.13	97.139	95.61	96.352	101.67	95.856	104.46	106.04	95.103	100.1	107.15	99.161	100.7	96.783	101.94	102.7	107.87	104.4	102.37	93.092	103.42	104.44	101.65	97.896	100.63	99.709	102.45	100.81	96.608	98.952	100.11	98.124	94.136	98.494	98.551	98.187	103.4	104.6	94.544
113.86	114.83	108.61	116.27	114.85	111.47	114.11	115.42	116.09	112.75	106.89	116.07	110.7	119.48	111.01	113.9	117.69	114.68	113.86	109.98	113.89	117.15	113.67	110.43	103.94	115.86	113.56	111.65	116.36	109.06	109.31	111.32	108.31	114.52	114.11	114.84	121.17	110.92	111.4	108.68	112.49	113.16	107.5	106.11	110.6	113.6	113.75	112.71	116.24	117.58
102.55	108.18	100.56	112.89	107.81	107.07	108.25	109.47	103.21	103.12	110.31	100.38	105.06	102.84	100.56	108.39	104.02	105.42	101.15	109.18	108.05	104.96	107.33	106.09	100.94	103.28	109.69	105.53	107.54	106.08	109.13	103.73	108.71	104.55	103.45	109.74	109.03	108.7	107.62	112.15	110.51	105.27	111.75	106.32	105.9	102.63	103.95	98.517	111.05	106.28
106.69	108.24	104.73	107.79	100.22	100.94	106.8	101.76	106.29	106.19	108.55	109	107.4	100.73	100.31	108.56	104.16	104.68	100.96	108.19	108.23	101.88	110.52	110.29	102.12	105.34	109.56	111.62	98.902	101.35	99.793	105.84	107.96	112.17	105.91	108.61	101.33	106.25	110.78	106.53	97.512	108.36	108.68	104.07	110.58	100.93	102.87	106.56	100.89	101.98
116.5	109.62	114.26	113.98	111.61	122.14	110.9	118.41	114.37	110.32	117.31	114.85	113.34	109.77	119.53	112.57	110.85	112.76	111.19	114.74	114.97	110.73	107.77	111.03	110.8	105.23	111.09	103.42	111.05	113.13	111.06	105.69	114.05	107.8	106.4	115.5	114.79	108.01	111.86	113.61	113.38	111.32	115.73	115.07	109.01	114.58	118.95	110.68	112.99	113.67
97.602	92.174	103.17	101.15	99.298	96.761	91.611	100.77	100.66	107.84	99.651	100.07	102.47	100.5	95.289	99.813	97.675	100.04	99.052	95.098	104.98	99.495	98.771	106.75	102.22	96.201	100.9	95.897	101.93	96.038	106.79	101.21	100.94	98.018	98.709	102.37	101.23	102.29	103.1	102.61	93.87	99.806	95.416	99.792	101.88	99.331	97.853	101.29	103.76	101.25
109.12	109.72	107.14	100.78	105.52	99.063	109.9	95.462	107.56	102.45	104.2	108.01	106.8	106.4	101.42	104.89	103.48	104.24	105.67	98.984	107.61	105.93	105.51	98.17	106.29	109.51	98.835	107.42	98.666	106.88	105.3	100.19	100.93	102.95	99.492	100.81	104.86	97.218	105.55	98.31	103.93	106.17	103.89	104.93	104.88	108.34	104.53	105.4	107.78	96.446
108.1	103.2	110.14	110.72	103.84	97.518	108.56	106.83	101.84	111.03	104.59	106.53	99.594	103.77	99.219	108.06	107.01	101.76	112.55	104.47	108.43	109.61	110.23	102.34	101.58	99.493	105.7	111.47	104.63	109.53	104.57	110.65	102.47	99.648	105.01	104.91	104.91	106.94	103.68	106.27	104.43	106.07	103.2	103.38	99.195	106.75	104.25	105.84	101.9	102.25
113.85	118.64	108.24	107.64	115.03	114.16	118.55	114.76	111.11	114.47	110.79	109.91	113.52	110.73	116.75	111.64	116.09	108.56	111.92	110.95	111.74	115.26	115.1	111.68	109.91	111.59	117.35	108.63	116.4	117.56	113.74	108.3	110.4	118.3	115.08	118.69	109.9	112.82	116.91	113.75	109.54	113.33	111.92	109.67	117.67	115.69	111.43	116.6	114.64	119.42
105.96	112.7	110.57	109.47	111.89	108.84	114.31	111.44	115.34	113.07	106.73	108.95	116.32	109.19	108.3	105.99	117.26	114.04	106.66	110.17	108.14	113.59	115.09	112.11	111.86	110.12	115.13	107.75	111.38	108.84	113.76	116.33	112.88	110.1	106.2	109.85	117.13	108.71	107.25	114.04	107.3	114.13	118.92	111.88	106.54	113.42	115.56	114.18	112.49	117.08
114.96	114.91	114.53	116.15	113.49	111.72	117.31	118.44	110.03	112.45	112.36	115.56	110.35	116.09	106.25	116.48	115.97	116.25	116.48	119.3	118.24	114.65	115.35	117.7	126.63	116.82	115.3	117.84	124.57	115.7	121.54	118.56	110.66	116.93	120.03	118.54	117.15	111.89	111.63	123.07	108.91	114.98	117.42	114.54	117.57	108.9	121.21	113.68	116.98	113.37
103.02	110.34	111.94	111.32	116.02	100.38	115.23	112.57	111.33	105.68	108.58	108.83	111.16	103.12	101.84	114.74	114.53	108.55	115.68	110.14	108.23	114.62	116.58	111.5	111.78	110.45	115.65	112.43	114.82	107.65	107.23	108.65	107.76	108.02	105.46	106.75	107.57	110.51	117.71	110.86	110.79	109.33	113.78	109.43	117.7	112.19	114.47	111.56	112.48	112.82
113.74	107.33	107.44	116.82	110.6	111.18	108.78	114.7	116.59	113.54	113.75	111.55	106.31	108.47	108.52	114.87	110.57	111.28	110.43	114.35	115.44	114.1	109.72	117.19	114.86	110.94	108.65	110.86	112.42	109.23	112.22	106.76	109.77	120.69	112.12	111.61	115.25	111.98	106.93	108.88	114.21	114.01	110	118.92	114.54	114.74	112.68	110.61	112.47	108.2
106.01	105.11	102.24	105.88	105.55	100.3	102.66	109.24	106.47	105.31	104.7	108.25	103.67	106.69	108.94	103.43	101.21	104.53	108.26	104.52	104.67	100.97	106.98	102.17	104.01	102.06	108.05	105.76	106.68	106.21	101.44	103.77	109.61	107.66	106.35	107.09	109.8	109.5	110.7	102.88	101.07	104.73	106.81	105.24	99.617	99.953	105.89	93.358	107.6	103.09
110.22	116.94	106.54	114.7	112.68	112.38	108.51	108.49	114.51	112.18	111.8	115.15	112.99	114.07	110.97	105.84	113.42	108.47	110.48	111.5	109.71	109.57	113.55	104.73	105.91	108.49	116.43	107.43	118.31	109.37	108.81	115.95	116.41	109.78	114.15	111.89	113.78	112.81	108.56	108.6	106.9	110.12	110.71	107.71	114.16	113.25	110.77	114.02	109.94	108.37
101.07	100.39	101.99	104.65	104.92	98.334	103.82	95.262	99.216	100.95	101.48	97.816	101.52	95.378	101.3	98.1	100.01	100.26	100.07	95.805	99.442	103.2	101.78	98.301	96.912	100.14	91.699	99.854	96.076	103.61	99.528	101.19	97.245	101.94	96.596	96.814	101.34	101.89	99.7	99.335	101.88	100.45	99.562	95.424	95.986	101.26	103.76	100.27	100.03	101.19
106.68	99.492	110.44	103.67	107.93	111.78	108.3	110.91	109.16	109.72	112.22	114.28	107.48	107.52	109.51	108.59	111.25	102.84	110.84	106.8	113.59	112.15	113.64	112	110.5	116.3	105.56	112.57	113.56	109.29	110.96	112.34	110.04	113.36	110.69	104.36	110.77	112.27	110.2	110.12	113.17	112.69	107.57	107.94	109.96	106.34	105.11	108.67	114.6	110.83
106.61	108.94	108.5	104.87	100.73	108.25	108.01	108.37	106.71	110.6	103.78	108.58	101.24	112.9	103.45	107.39	107.66	109.64	106.25	108.31	105.27	105.97	102.95	99.211	102.05	105.24	102.06	107.16	101.89	110.73	107.95	108.46	105.78	104.62	101.44	105.41	107.15	96.808	108.23	105.88	108	106.61	105.89	101.32	102.72	104.85	102.16	105.71	115.46	105.76
100.96	102.28	105.89	107.36	106.64	112.07	107.01	99.287	108.22	108.9	110.1	106.19	103.45	105.62	109.67	108.06	104.1	105.22	101.71	110.75	107.42	104.54	104.65	111.25	101.3	109.47	110.81	102.87	108.43	105.48	101.81	107.91	107.86	101.7	99.498	99.744	105.55	101.3	105.81	102.7	104.47	108.23	110.5	108.74	105.39	105.22	107.16	107.36	106.3	108.16
105.75	107.41	108.79	105.44	106.53	109.2	104.55	104.44	103.76	103.74	99.5	103.78	105.99	100.33	105.68	108.49	103.47	101.68	103.32	108.62	109.91	104.15	107.03	106.79	102.55	108.13	105.82	106.5	107.36	108.29	98.044	110.84	102.45	109.73	103.62	104.18	106.91	106.24	105.5	104.44	104.6	108.26	113.35	107.79	108.7	100.88	104.84	104.3	107.88	112.34
103.98	104.03	102.73	108.13	104.5	99.976	105	99.352	106.26	103.37	102.63	102.13	110.05	107.09	106.02	103.88	103.1	102.19	102.76	107.67	109.16	111.46	107.6	112	106.65	104.88	113.23	106.92	115.78	100.6	101.72	105.92	107.99	104.61	108.68	101.85	107	109.18	105.99	106.25	107.36	105.4	107.27	103.06	100.82	110.26	110.47	106.14	105.06	103.94
104.29	101.19	100.72	100.18	100.7	101.03	96.94	97.203	102.09	99.568	97.017	99.238	105.01	100.54	100.97	101.01	94.188	102.45	98.078	99.55	99.871	100.52	101.51	101.1	102.02	106.22	95.808	95.882	106.1	95.655	94.21	100.84	93.005	98.78	108.65	103.23	95.047	98.134	108.62	102.57	102.89	101.06	104.12	103.53	101.93	99.775	100.37	93.882	96.181	100.14
104.74	109.81	102.67	106.58	108.3	105.9	105.69	102.06	105.7	103.21	107.64	101.08	106.82	104.53	103.73	100.13	112.74	106.26	108.12	106.71	102.84	107.5	105.46	105.92	108.69	106.58	100.65	109.86	107.75	104.21	110.52	103.04	109.49	105.65	100.3	106.25	109.22	108.33	101.21	107.51	99.09	115.51	105.08	109.96	106.65	107.52	108.67	114.32	103.68	112.17
100.14	106.33	102.96	99.648	111.72	101.75	100.28	103.7	104.74	102.58	102.25	102.88	108.77	108.82	102.53	108.34	102.19	102.91	105.69	103.24	107.64	108.39	109.04	100.43	101.92	104.13	104.67	103.62	112.04	100.66	103.26	104.77	103.55	102.71	107.11	104.56	106.63	100.14	102.61	112.33	99.938	101.44	97.191	103.42	107.91	101.56	111.57	105.35	102.51	102.16
110.85	120.61	109.27	110.27	114.4	117.19	113.1	112.41	111.06	108.6	110.91	114.66	105.25	114.34	104.36	110.39	110.26	114.12	108.13	111.84	109.12	112.11	117.08	115.88	109.68	119.32	107.32	106.55	111.38	108.37	113.08	115.28	114.25	114.49	107.66	115.64	113.09	107.03	110.73	113.78	116.29	112.37	111.13	118.44	114.17	116.29	112.25	114.45	103.51	109.48
115.71	112.75	111.07	110.68	112.03	110.58	113.7	111.11	115.56	114.54	114.14	114.92	113.45	113.79	109.02	114.54	104.39	117.47	115.6	113.75	111.25	117.14	110.17	110.69	118.84	111.28	114.17	110.33	112.34	112.18	112.37	111.62	117.92	114.26	107.85	114.86	110.46	112.36	116.24	114.55	108.69	108.55	112.02	109.48	111.05	114.34	113.38	106.34	113.26	112.68
104.12	100.44	100.92	103.87	101.43	94.61	102.43	107.08	107.58	108.07	105.76	109.43	105.02	109.5	107.32	99.313	108.71	104.79	99.753	100.23	112.28	103.59	102.08	105.71	97.724	101.67	98.567	96.943	102.33	109.45	100.78	106.7	103.77	110.06	95.335	105.54	108.48	105.29	103.56	97.938	110.61	108.25	105.94	106.34	103.36	97.065	98.78	111.65	101	105.7
105.06	112.41	114.21	112.98	112.55	113.72	110.99	111.88	109.66	113.14	116.47	112.02	110.26	117.43	108.49	113.46	114.25	104.05	111	113.18	113.38	109.86	112.27	108.95	110.89	112.1	121.23	108.32	115.59	109.73	123.3	107.3	117.18	107.25	106.38	116.19	106.31	113.14	110.43	107.35	110.26	111.84	103.33	113.59	114.36	112.22	110	113.59	111.55	114.67
102.69	93.182	94.992	105.11	103.08	95.007	92.89	97.759	95.122	100.03	98.914	97.683	97.859	98.291	94.859	93.136	93.303	96.776	95.511	95.643	97.018	99.588	101.63	100.91	101.73	96.732	99.26	99.978	104.8	103.93	96.065	98.446	98.217	100.74	99.949	98.077	97.622	100.5	95.11	101.32	99.404	99.789	104.2	88.255	102.61	99.465	95.754	98.203	104.51	101.69
109.32	114.24	113.33	111.65	113.01	111	109.54	110.66	112.58	104.56	106.88	109.91	108.84	113.02	113.78	110.61	114.1	106.94	107.23	113.31	112.99	110.94	105.29	110.58	111.98	106.06	112.94	109.3	106.22	114.57	109.36	112.17	115.31	106.29	109.7	113.24	112.82	104.86	107.01	104.18	112.25	113.55	113.91	112.34	112.99	105.58	113.07	113.19	113.51	113.92
107.55	113.37	103.74	107.73	109.73	102.76	104.67	108.46	101.34	111.35	106.3	103.82	99.973	109.28	111.65	100.31	108.47	100.26	108.19	107.41	100.15	101.74	103.53	107.83	106.72	102.15	105.13	107.01	93.135	107.21	106.31	102.62	100.29	101.5	104.51	98.494	102.11	107.89	99.372	105.85	109.69	105.05	107.74	101.97	108.86	101.57	111.82	99.143	97.146	102.46
109.82	101.09	116.51	97.246	104.09	108.98	99.937	112.29	103.89	104.15	107.77	104.44	110.83	105.07	103.12	112.1	110.25	112.86	103.43	99.089	109.44	104.19	106.7	101.42	106.64	102.54	102.26	100.59	103.8	109.12	102.19	107.36	100.38	105.12	108.13	102.76	105.18	105.89	102.18	107.06	104.85	110.52	98.379	103.14	94.257	101.76	103.47	104.26	98.749	105.29
105.69	98.81	101.24	110.59	98.441	102.35	107.28	105.47	100.46	100.06	106.86	100.91	104.72	101.68	105.43	103.78	101.72	102.65	103.44	108.15	106.22	103.01	105.63	106.92	103.26	108.94	104.24	105.3	99.142	104.82	107.69	104.48	104.37	104.7	109.63	109.71	104.94	100	102.34	102.93	103.99	107.38	104.77	106.23	102.22	95.937	104.12	101.61	101.37	106.58
104.66	110.61	104.33	108.12	105.83	105.69	96.865	106.13	107.18	107.41	103.06	99.501	104.88	108.17	102.53	97.299	107.27	111.88	104.09	97.308	110.75	103.39	110.34	100.96	113.4	109.24	112.77	104.67	99.795	102.92	109.71	108.48	110.43	105.57	109.58	104.63	103.71	99.772	106.77	103.3	105.96	107.25	108.35	108.34	114.02	101.8	111.91	103.85	105.63	111.03
107.9	102.7	101.77	104.83	106.75	104.36	108.09	103.89	103.04	107.01	108.91	104.84	107.29	110.06	104.46	108.95	108	107.09	104.11	109.11	104.81	107.87	107.68	107.12	109.32	101.07	115.96	102.53	108.28	106.3	102.74	108.92	112.38	105.52	107.97	109.53	105.45	105	107.51	113.87	104.41	102.84	112.56	105.45	99.734	113.39	106.09	104.43	103.31	115.25
106.96	111.31	111.04	103.77	109.9	106.71	101.06	101.68	113.47	106.14	107.17	106.1	109.38	112.68	113.82	109	108.58	98.749	107.11	105.8	110.25	106.75	108.94	108.55	111.25	105.98	109.15	107.1	106.26	103.45	112.51	107.3	105.33	106.22	107.84	98.29	109.27	105.93	104.64	103.28	103.54	112.89	108.21	105.06	102.28	101.68	106.38	101.19	103.85	107.14
100.98	107.62	98.845	98.105	107.05	106.38	112.09	109.65	105.05	109.75	103.66	116.44	103.75	100.08	98.899	104.52	100.33	109.54	101.94	107.11	113	106.49	111.5	102.93	106.12	103.8	101.79	101.24	105.48	99.66	103.42	107.42	109.19	107.63	104.24	106.01	111.76	102.16	102.11	108.44	102.25	108.09	105.37	101.92	107.42	107.41	109.18	103.68	103.47	105.51
101.14	104.59	106.84	104.72	107.12	103.3	101.2	103.69	101.84	108.23	105.52	106.2	108.62	103.78	104.32	112.38	103.05	104.15	112.04	106.4	105.16	97.555	102.99	108.84	108.33	104.17	108.21	103.61	109.61	105.72	104.37	99.337	110.21	105.23	109.1	103.86	108.06	103.62	105.95	104.98	106.16	100.34	104.99	108.56	109.72	103.88	105.35	102.52	102.9	105.14
107.23	107.9	107.05	103.1	98.342	107.42	104.38	107.87	102.96	102.52	99.467	109.49	107.19	100.67	104.45	111.3	105.74	104.72	110.93	104.16	103.78	100.64	112.72	108.75	107.46	100.44	103.57	103.28	103.36	105.21	109.62	102.02	109.2	107.4	106.78	108.55	111.61	101.91	110.11	105.29	106.39	101.85	105.53	109.04	112	104.44	107.41	105.72	102.87	110.62
107.74	105.58	108.07	106.3	95.916	105.12	104.77	104.92	104.3	104.06	100.68	101.35	103.74	104.12	106.28	103.47	107.98	100.06	104.04	104.42	106.67	101.62	103.3	103.22	101.77	98.331	105.14	104.21	103.89	111.11	109.16	103.77	105.97	102.67	107.13	105.1	103.85	103.71	99.014	101.06	106.1	109.88	98.487	108.62	98.176	104.85	98.032	104.65	104.49	110.26
98.436	104.54	100.88	107.95	103.4	105.43	101.35	104.58	102.33	109.11	103.47	102.89	103.68	101.75	105.3	110.08	104.18	104.74	101.64	99.324	111.35	105.2	100.25	103.88	102.73	106.68	109.04	106.69	100.9	108.65	105.14	105.24	105.6	103.96	100.09	104.91	103.68	108.76	104.41	102.53	105.74	105.5	106.83	107.53	104.96	103.35	111.46	102.55	109.48	101.43
105.28	109.61	110.16	100.18	108.42	105.87	108.4	113.21	115.41	106.04	105.93	104.32	104.88	101.95	103.74	106.69	107.31	106.1	108.01	107.75	107.68	107.64	106.69	106.99	107.73	106.23	108.91	110.09	107.01	102.88	102.29	104.56	109.78	102.13	105.69	112.65	106.24	110.54	105.02	104.54	105.01	106.2	106	110.45	110.05	106.95	104.25	103.16	99.736	106.25
104.67	111.86	103.37	111.73	108.22	104.05	107.78	104.64	110.89	106.47	101.22	112.14	108.67	106.66	108.55	106.63	108.55	105.23	102.27	102.79	106.72	110.46	105.64	102.61	105	111.38	108.8	108.95	107.92	105.23	104.8	103.18	110.74	107.02	105.75	111.42	102.62	110.1	102.4	97.088	109.35	99.223	102.85	102.8	109.65	105.69	97.413	109.19	109.69	110.4
109.79	107.48	100.09	102.69	103.5	105.15	109.5	104.89	103.09	104.09	103.38	105.17	107.39	104.19	108.87	108.2	114.67	104.22	105.25	102.74	102.8	106.24	108.57	101.28	106.68	105.76	107.61	106.3	104.24	107.33	112.29	111.18	96.689	106.85	103.72	108.93	107.74	104.42	110.71	99.749	111.8	112.23	105.6	103.62	103.44	103.92	107.45	106.86	106.17	104.05
99.149	97.942	97.525	95.348	96.217	101.09	104.78	98.944	96.79	97.819	103.14	95.444	95.44	100.5	95.137	95.791	99.876	101.6	107.25	98.039	106.87	104.68	101.84	93.639	97.955	101.62	104.68	99.677	98.109	100.37	96.752	105.33	99.774	100.26	100.83	98.447	99.214	94.306	94.252	98.24	101.19	94.685	100.36	98.44	97.053	97.421	95.383	103.35	106.83	103.69
101.63	104.63	108.54	96.124	102.1	101.52	110.39	100.47	109.75	99.592	102.15	101.26	102.16	106.02	103.63	105.7	100.39	104.33	106.53	105.71	103.54	101.09	99.53	115.61	103.14	99.835	101.34	105.91	107.64	109.65	106.58	102.39	100.18	103.89	104.29	102.57	103.51	105.04	112.34	98.013	102.5	100.79	101.99	98.389	99.024	109.18	109.76	111.76	101.09	102.41
98.323	108.21	106.14	111.54	107.62	106.32	110.95	111.06	107.31	102.42	109.75	102.56	104.32	110.42	115.66	108.31	102.69	109.61	101.65	102.64	112.07	108.88	101.21	106.05	107.36	104.95	112.02	111.06	107.02	108.29	102.75	108.67	104.15	105.4	103.51	99.751	106.32	105.54	107.24	103.33	101.6	107.7	101.41	108.29	114.31	101.74	105.49	106.74	103.61	108.96
103.72	102.27	105.05	103.11	109.18	100.88	109.66	105.1	103.37	109.02	99.725	109	102.06	108.7	108.32	99.339	111.95	102.33	103.78	105.8	104.36	103.91	105.54	103.11	108.55	103.95	109.51	106.75	103.25	108.66	108.88	103.43	105.28	106.72	104.78	107.67	109.17	110.94	104.02	109.77	109.8	105.29	112.63	103.13	109.46	111.56	102.38	107.36	103.11	102.07
111.99	112.08	109.4	106.12	109.94	107.4	106.3	102.4	106.88	107.06	107.63	108.37	112.15	107.56	110.71	102.87	109.22	104.95	102.39	104.69	109.85	104.53	110.44	113.42	108	108.78	107.88	108.57	111.43	110.37	105.93	106.42	106.79	106.41	95.08	110.07	104.89	106.61	110.19	106.12	103.01	105.01	109.66	110.57	105.07	107.74	108.78	109.24	104.22	104.75
104.63	104.46	104.59	105.88	111.31	103.75	102.4	107.71	109.14	106.87	108.82	110.51	102.73	106.81	102.49	104.4	112.14	109.84	106.53	110.07	110.91	104.49	102.51	107.39	104.51	107.91	109.14	106.56	110.39	109.15	110.4	102.64	104.63	106.72	104.61	100.93	103.63	104.74	111.48	106.29	108.09	105.95	108.23	112.17	105.48	99.334	105.13	107.62	106.83	109.01
104.71	115.76	114.52	105.96	110.4	112.69	106.3	115.47	108.08	108.25	114.43	112.42	113.43	111.98	112.88	112.45	108.56	102.54	111.27	106.37	112.5	111.17	109.87	108.93	114.04	110.77	110.93	119.84	115.12	112.28	108.17	108.11	114.62	111.02	113.07	114.32	109.87	108.63	109.99	112.29	114.83	116.32	107.7	109.15	114.6	110.77	111.44	105.71	110.88	114.78
102.18	108.93	100.75	104.22	103.25	110.99	102.2	105.68	106.32	106.91	104.79	102.89	107.83	101.38	109.15	108.65	106.06	103.68	107.94	104.68	104.5	102.73	108.14	106.87	108.74	112.27	101.19	103.29	104.02	107.14	105.53	101.39	105.55	104.99	104.18	109.29	103.61	106.82	108.03	103.21	101.91	106.14	106.59	107.77	107.77	101.42	104.94	105.39	108.05	104.5
107.49	102.11	103.22	107.55	107.98	103.92	112.43	103.35	103.76	108.58	104.95	102.42	106.38	106.36	106.22	109.16	101.89	104.77	103.19	110.08	112.17	105.13	107.08	106.68	100.97	109.87	106.62	103.24	105.73	104.26	113.04	108.47	98.715	104.43	108.44	109.45	103.94	108.92	106.73	112.7	102.41	107.81	102.41	103.98	102.84	103.49	103.7	106.44	105.27	105.79
111.23	104.21	105.97	105.73	105.6	104.99	102.3	103.76	105.31	108.11	102.84	104.7	105.3	111.3	107.6	104.58	98.111	101.83	109.14	110.09	101.89	102.93	100.66	100.45	100.31	104.96	104.05	103.18	108.29	102.37	105.17	104.04	114.06	101.13	108.56	110.4	104.25	104.07	109.52	108.52	111.92	108.74	105.5	108.07	102.87	105.78	104.82	101.22	105.89	111.8
100.54	99.467	90.708	98.566	92.715	101.38	97.334	109.14	97.808	95.684	97.039	97.674	99.508	99.097	98.089	103.24	101.29	96.031	95.107	96.294	101.34	106.02	95.457	104.24	93.785	92.444	99.078	102.84	99.832	101.45	101.97	93.732	100.46	104.69	105.36	97.568	108.75	101.5	98.282	102.47	99.576	100.63	101.79	102.66	99.118	102.72	100.68	102.92	98.308	101.09
115.89	121.26	120.5	116.75	116.04	118.57	117.07	115.79	114.98	112.7	119.66	118.43	121.62	114.25	118.76	119.02	118.07	113.18	123.41	113.72	113.44	111.31	116.85	112.32	120.32	117.85	117.32	121.25	114.69	118.19	115	117.05	115.62	118.38	116.53	121.41	122.19	120.97	111.62	117.89	112.29	122.77	122.13	113.43	120.25	118.72	119.14	120.68	115.5	112.57
107.28	111.16	103.94	103.74	101.06	105.65	104.65	111.72	105.96	107.62	107.13	111.63	106.71	114.27	111	109.6	105.45	103.85	109.5	107.24	104.5	114.78	100.44	109.48	104.77	109.46	104.48	109.88	104.09	105.6	109.7	103.95	104.98	108.44	113.96	115.79	106.4	106.7	103.73	110.82	110.18	107.94	103.19	104.23	114.43	107.55	106.49	108.78	106.64	109.62
103.88	104.96	107.18	105.42	99.932	110.85	114.03	109.56	105.18	104.79	95.651	105.48	108.25	108.64	105.79	110.81	103.55	102.26	106.96	105.08	106.05	110.5	104.5	103.18	103.17	103.8	102.06	101.51	103.67	103.38	107.2	99.305	100.97	104.92	101.66	114.05	108.8	99.729	105.88	103.06	103.24	99.087	97.845	104.91	105.73	103.91	104.22	105.62	111.33	107.24
115.55	111.59	109.38	111.94	116.38	111.16	104.29	112.71	110.3	104.02	106.27	113.33	116.66	108.02	116.25	110.82	107.8	114.78	110.65	115.47	114.36	105.85	106.2	119.56	109.29	107.23	114.94	110.03	114.08	115.68	104.34	109.95	107.33	110.68	115.34	108.8	112.23	108.47	111.98	109.99	116.86	106.99	111.44	107.21	112.95	105.55	108.95	110.23	110.18	108.37
105.57	106.04	104.98	103.4	99.08	102.08	109.69	108.2	111.83	104	105.52	107.56	100.22	104.72	100.48	101.91	107.09	101.52	104.13	106.8	105.09	111.8	98.948	100.11	102.43	97.517	101.83	106.15	104.47	101.29	104.58	100.98	100.83	102.26	100.43	103.87	102.47	101.08	108.11	103.98	103.66	106.73	107.08	109.39	106.86	101.3	108.69	108.14	101.65	107.23
107.56	109.77	109.53	101.51	105.42	108.27	100.93	107.26	109.39	101.27	103.28	107.86	104.11	101.49	105.03	97.278	104.13	105.4	104.27	104.05	106.79	113.57	99.16	102.93	105.91	104.63	106.25	113.32	106.91	102.29	106.24	103.87	106.63	100.87	110.88	102.15	101.78	109.16	107.98	107.87	99.967	106.56	104.16	101.05	109.54	101.04	103.9	108.15	108.3	103.17
104.22	109.89	115.01	111.18	113.77	101.01	113.18	119.19	107.78	113.62	111.08	117.31	113.91	116.63	121.02	110.18	112.37	111.23	111.98	107.59	111.36	110.95	103.7	110.52	111.38	114.3	108.59	103.95	110.32	109.69	107.27	108.58	119.59	111.06	107.35	109.18	110.23	111.53	112.57	105.85	111.66	112.91	111.03	114.52	107.78	109.82	106.71	111.79	113.58	112.68
110.13	119.88	113.88	111.49	116.44	117.97	113.79	117.46	112.53	113.5	118.21	112.41	107.31	111.33	110.64	120.47	122.14	117.02	119.96	115.55	121.81	116.53	116.7	125.16	118.19	117.38	117.06	110.68	112.13	112.35	118.87	118.16	118.47	116.04	113.29	121.33	115.86	117	114.17	124.67	112.25	111.52	119.7	117.2	117.73	116.5	110.75	123.05	116.87	121.07
104.22	103.81	107.84	103.12	107.79	106.5	101.98	98.839	110.55	103.15	95.006	107.29	105.87	104.89	103.94	102.84	103.92	109.47	107.66	104.18	113.9	102.23	100.03	108.66	105.93	99.988	98.745	111.2	104.25	104.67	106.17	107.03	99.943	105.03	100.43	107.71	98.384	100.1	109.42	98.149	104.47	100.16	108.05	106.52	101.91	101.18	105.13	106.84	105.95	105.17
108.47	114.8	99.452	108.15	112.7	106.09	97.58	101.23	105.88	106.41	114.31	106.68	107.51	105.74	109.99	104.88	108.93	106.91	102.64	105.44	107.2	111.08	102.53	103.77	104.2	103.72	108.03	105.98	102.44	105.43	108.77	108.61	106.54	106.41	107.93	103.26	109.23	113.53	106.29	102.68	105.07	103.17	105.93	109.16	100.37	101.22	105.16	107.97	107.27	108.04
105.96	107.04	111.28	109.21	110.73	110.57	110.78	106.51	112.78	111.52	114.51	115.69	107.66	109.73	108.8	113.64	110.5	106.29	115.87	106.48	109.44	114.51	107.78	108.27	113.71	110.94	111.49	113.25	106.05	111.65	112.96	107.53	107.68	117.46	112.44	110.86	107.91	110.51	108.47	115.14	110.7	108.39	109.43	107.62	116.21	112.17	113.78	106.06	113.43	111.49
112.82	114.55	110.42	112.45	114.35	106.63	111.35	113.83	114.53	106.57	109.56	109.51	113.82	115.08	115.7	113.38	106.87	112.26	108.23	111.23	119.05	113.44	114.08	112.53	113.65	109.17	115.42	109.01	113.11	113.19	121.96	116.41	109.07	115.7	114.86	104.42	115.74	115.92	109.82	110.11	116.24	116.92	114.48	115.18	109.37	113.48	111.8	111.99	111.36	105.95
116.88	113.25	124.68	113.87	116.56	121.44	117.22	116.2	122.8	113.92	119.35	121.95	122.17	119.59	116.84	117.85	123.01	118.96	116.95	119.1	114.13	111.65	117.64	113.04	106.03	121.27	119.25	117.33	114.57	119.32	123.65	121.19	110.21	122.72	122.27	117.59	121.27	121.04	116.01	117.85	119.38	122.9	111.65	120.47	121.56	117.72	118.58	113.08	118.07	116.24
103.99	103.46	111.24	109.11	108.94	105.12	106.48	108.04	107.57	108.78	101.6	102.3	105.2	105.49	103.29	106.54	104.79	104.7	110.77	103.75	104.37	96.82	105.75	112.71	109.69	105.43	109.06	107.21	104.86	107.28	107.49	102.77	103.97	110.49	107.44	102.83	104.1	104.89	107.58	108.57	101	98.282	108.34	105.46	109.01	99.293	110.46	103.56	110	107.52
93.757	102.02	96.649	101.32	96.884	101.9	107.35	98.992	101.03	99.351	101.78	95.643	103.59	99.871	105.7	95.209	98.973	97.586	100.04	102.13	101.39	104.21	103.11	101.44	100.32	99.896	98.726	102.23	96.239	100.24	100.87	97.743	98.246	101.49	101.41	96.562	98.246	99.868	95.476	94.237	105.28	105.84	110.8	95.997	101.96	96.978	107.4	102.81	102.62	103.77
106.94	108.7	112.41	107.28	109.37	107.52	107.02	111.34	110.81	103.43	104.36	106.81	106.56	108.52	107.65	107.91	102.5	114.39	113.93	97.074	109.79	106.6	112.66	102.43	107.47	112.58	108.97	104.98	105.77	103.74	107.66	101.97	109.79	109.91	105.6	104.65	107.12	103.33	105.18	101.61	103.9	104.47	107.63	105.24	115.6	103.35	109.32	102.25	106.39	105.95
98.692	100.13	102.86	107.34	99.179	101.78	105.96	107.36	98.551	106.42	98.04	97.641	98.345	99.009	99.704	97.047	102.85	99.994	100.35	104.7	103.74	103.08	99.968	109.62	101.11	95.965	100.3	96.86	100.54	99.434	108.11	103.98	97.507	98.916	102.26	99.596	104.54	97.162	97.917	100.22	103.47	92.66	101.47	99.113	97.003	103.27	97.467	102.14	98.914	92.992
96.996	96.74	97.966	101.87	97.462	101.03	100.17	99.44	103.53	104.1	94.504	104.91	105.58	103.46	101.64	102.96	99.155	101.23	100.47	97.132	98.889	102.82	102.98	92.858	100.52	103.68	102.19	106.27	105.25	101.81	98.386	91.399	97.624	98.513	97.915	103.9	97.918	101.07	100.69	102.42	98.803	96.09	98.748	98.333	100.77	100.04	100.58	98.023	99.791	96.994
106.71	102.37	102.19	113.33	106.99	102.64	102.06	97.631	107.35	107.37	106.08	109.57	101.4	114.83	102.43	105.97	112.96	106.72	107.34	105.29	100.75	98.697	113.39	102.59	103.87	111.65	113.93	105.84	105.41	103.03	104.94	105.69	106.37	107.17	105.12	102.55	105.26	105.61	102.81	101.42	104.81	104.9	105.93	106.65	102.33	100.47	104.61	107.85	106.57	102.98
115.78	104.19	104.32	115.39	115.59	114.1	108.65	110.98	106.66	113.78	113.46	114.37	106.04	111.33	111.79	113.22	109.16	108.36	110.89	112.13	108.75	107.38	107.46	110.5	106.65	106.56	113.55	112.05	111.69	105.71	106.59	112.02	104.36	110.84	113.65	112.17	111.77	114.87	103.96	111.37	109.03	112.17	109.83	109.44	113.42	107.04	112.43	109.28	109.4	113.21
100.33	107.51	96.077	99.637	98.702	100.3	106.37	104.45	101.74	102.13	90.936	99.761	93.912	101.37	101.77	108.24	98.155	103.4	101.33	104.59	102.38	96.935	100.85	99.817	98.758	100	99.45	101.35	96.931	97.47	97.631	93.034	100.36	97.659	99.434	102.03	105.06	95.881	102.64	98.413	106.01	101.82	98.288	103.16	106.51	93.169	102.09	101.32	103.74	97.875
110.57	119.26	118.8	105.78	107.69	109.88	109.06	112.58	103.18	107.53	112.77	111.8	107.25	113.5	115.19	117.79	113.15	108.58	109.58	110.48	113.08	112.39	118.33	108.08	113.35	112.31	108.64	114.03	115.86	110.16	113.51	114.21	108.65	116.26	114.08	111.45	110.59	117.5	117.78	108.5	108.3	112.6	111.16	113.02	114.04	118.83	114.74	116.63	113.69	112.14
98.625	106.48	102.35	103.34	98.842	102.57	105.33	98.789	104.72	111.88	103.31	103.53	104.1	100.18	97.614	106.23	104.63	104.99	105.02	106.78	104.87	99.269	106.03	102.34	103.68	110.16	100.08	107.13	107.48	102.72	95.197	104.04	100.16	106.63	92.488	97.633	106.22	103.39	110.21	104.99	96.955	104.91	101.57	104.62	104.49	105.35	105.9	103.85	103.74	101.3
105.13	101.8	107.38	103.72	100.66	102.82	105.67	107.06	106.33	102.91	104.63	108.07	105.04	97.945	103.81	106.93	106.97	103.26	104.58	105.9	106.47	104.26	106.85	103.89	100.2	112.21	105.02	99.899	107.59	101.18	105.27	99.933	98.274	102.05	102.91	101.38	101.22	108.69	100.86	106.53	100.41	105.65	99.71	94.992	106.46	97.731	110.02	102.77	103.51	108.77
103.26	103.56	103.84	109.15	105.63	102.19	102.42	105.92	102.7	107.87	106.92	107.41	109.91	100.29	103.86	103.06	102.89	101.25	99.074	105.64	99.42	105.18	102.14	99.81	98.048	107.99	109.36	103.87	107.18	102.36	96.624	109.4	105.61	105.84	100.23	106.07	107.21	110.41	108.22	103.62	104.04	101.38	99.031	103.58	104.14	102.92	110.13	106.36	105.89	108.97
96.003	111.17	104.09	106.55	108.23	103.37	103.92	102.45	105.26	98.282	101.29	103.49	103.78	102.89	107.74	104.24	97.506	106.16	106.7	106.52	107.77	110.15	102.5	104.49	105.14	103.52	103.54	114.75	103.36	101.11	102.7	106.81	100.95	107.77	104.38	102.09	95.973	107.06	109.72	108.13	97.521	103.87	110.13	103.88	101.69	109.94	113.07	99.62	100.1	103.63
114.13	121.44	112.51	115.01	117.34	120.51	115.29	119.62	114.92	111.91	116.72	117.62	117.26	115.47	116.33	115.52	119.61	127.45	115.7	123.9	116.32	115.6	114.18	114.78	111.15	115.87	120.04	113.19	117.87	112.76	112.53	123.11	117.11	119.27	114.87	124.05	121.08	119.72	116.47	117.51	120	120.11	120.45	118.46	121.06	118.1	122.51	117.01	111.54	119.16
108.11	115.9	111.99	116.73	108	117.54	107.58	105.65	111.22	110.09	115.88	107.52	108.98	111.45	110.78	102.88	110.29	105.09	118.7	117.68	103.34	115.88	113.45	115.52	114.26	115.79	108.86	114.26	111.19	117.8	110.71	113.95	110.63	111.48	108.11	108.87	115.64	113.39	112.36	105.24	106.26	109.23	108.8	109.12	111.69	110.39	113.94	114.92	117.44	112.19
111.08	104.28	105.51	106.44	107.51	103.56	109.81	103.68	103.41	103.42	106.89	108.38	112.73	103.53	107.97	108.59	105.61	105.7	104.91	108.55	108.01	100.88	110.54	103.9	111.43	110.2	108.91	104.36	98.376	106.03	104.64	110.22	108.45	108.15	110.04	105.11	102.12	109.8	105.8	107.26	107.32	108.77	110.52	105.24	104.92	108.18	104.46	107.13	114.82	106.47
104.62	102.23	107.07	102.27	109.97	106.98	106.61	106.91	106.55	98.517	104.53	100.51	101.84	94.792	105.62	104.57	100.88	111.12	106.92	102.98	106.38	107.99	108.65	108.47	99.97	98.384	109.75	103.12	102.44	100.47	105.86	104.35	104.57	111.63	106.74	107.95	101.97	110.71	110.14	106.44	104.85	104.34	108.42	109.44	101.29	103.82	108.63	102.85	100.77	105.34
104.1	109.51	107.21	112.2	121.34	112.84	109.8	113.94	114.78	115.62	111.77	111.75	106.2	111.66	116.81	107.93	109.23	110.15	108.45	115.65	107.64	108.87	110.41	116.59	109.53	111.49	107.81	112.88	113.1	105.79	115.8	111.76	110.63	103.92	113.17	105.63	114.47	110.64	110.57	120.07	112.23	108.53	111.44	108.83	112.14	113.18	107.17	117.93	116.97	114.94
115.02	110.03	114.82	117.01	113.81	109.4	110.45	108.51	113.23	115.66	112.69	110.53	109.22	111.31	109.61	113.99	115.17	114.43	108.28	108.71	108.33	110.89	119.36	110.21	106.48	108.52	117.78	111.23	104.81	108.3	111.42	113.57	104.54	105.19	113.5	118.65	113.59	112.95	110.25	110.43	116.52	114.08	112.08	108.26	111.23	113.67	107.31	110.47	111.71	106.46
108.88	110.96	102.91	103.23	106.27	103.7	105.74	103.53	110.94	102.9	103.16	107.59	101.93	99.243	106.18	97.612	103.12	100.91	104.07	99.693	107.05	106.84	99.86	107.62	108.35	103.63	109.66	106.21	105.86	106.17	108.74	100.14	104.76	98.393	103.59	104.08	100.31	108.16	98.581	105.36	104.44	104.87	110.19	104.64	105.72	102.1	104.5	112.64	108.1	105.13
109.25	102.65	109.06	110.04	102.19	108.39	105.64	106.34	106.84	105.27	103.07	108.99	105.11	105.26	112.55	104.53	107.73	104.95	105.29	104.45	106.59	103.23	108.01	106.32	107.53	109.79	101.76	106.52	102.76	110.33	104.96	111.33	108.69	104.32	105.87	116.06	99.62	102.1	101.53	102.43	101.69	105.31	104.19	108.29	98.746	109.33	108.67	105.34	104.63	106.98
91.524	100.59	100.34	95.567	99.381	99.508	95.104	97.962	97.49	100.44	100.8	91.848	102.66	97.583	99.3	94.542	101.7	96.846	96.755	99.597	101.15	97.016	100	98.58	90.931	97.623	109.47	102.79	95.436	98.058	103.86	105.26	104.62	95.458	102.14	95.533	96.966	103.36	95.028	100.38	98.792	104.01	98.628	97.732	97.97	97.446	102.73	93.665	101.8	105.95
103.14	101.15	105.2	106.09	101.04	101.88	100.93	106.24	109.13	105.55	102.6	103.1	103.16	107.43	104.36	106.85	106.65	101.15	103.52	108.08	108.65	105.27	104.61	106.01	104.48	105.67	106.8	105.68	101.45	111.26	98.549	103.63	103.54	105.22	101.11	111.07	109.36	102.12	111.31	108.77	104.8	107.2	105.07	101.7	102.33	104.84	105.97	104.13	106.87	104.14
103.16	106.62	106.37	108.41	97.29	111.62	97.602	110.62	104.56	99.757	106.71	107.33	106.84	106.9	107.56	104.51	108.52	107.32	104.4	107.78	105.51	102.79	106.5	109.72	101.6	106.61	105.76	106.73	104.28	105.9	103.08	104.68	104.07	110.73	109.2	101.36	104.26	106.99	104.88	105.06	108.66	105.31	105.29	98.005	104.9	96.402	97.855	105.5	101.95	103.14
114.21	117.11	114.79	115.63	109.6	112.61	117.21	114.32	120.79	113.07	120.04	117.79	117.41	116.73	115.62	117.47	115.37	124.58	119.3	113.73	118.13	111.61	112.86	119.36	119.02	108.92	117.39	119.8	113.91	117.19	118.86	118.28	123.69	125.11	104.15	120.42	116.62	117.31	118.39	114.91	116.91	112.82	117.14	110.02	110.87	112.49	112.64	119.89	106.7	115.75
100.31	103.62	104.72	103.41	97.911	99.897	101.98	104.89	106.84	110.89	102.4	103.48	98.456	105.16	105.08	98.958	111.57	109.23	104.64	98.53	103.89	103.28	105.61	107.65	101.97	105.64	103.47	99.363	100.62	105.63	112.1	104.83	107.08	101.54	105.11	105.96	108.35	102.55	105.69	101.93	99.046	104.12	101.12	101.87	100.99	104.35	109.02	103.32	103.5	105.25
102.06	97.379	100.55	94.266	97.633	95.523	103.14	101.97	97.794	97.724	103.79	99.566	104.74	99.798	99.594	99.964	101.19	104.35	108.88	103.65	104.36	98.384	105.46	106.4	94.538	106.25	100.54	100.06	105.35	100.38	96.059	97.533	103.49	104.3	101.22	94.437	98.323	98.806	96.373	95.933	101.88	101.58	99.983	99.995	100.1	100.48	97.519	96.976	96.039	97.909
105.93	107.35	110.6	111.97	102.23	106.58	105.05	97.453	101.53	112.2	105.33	104.73	102.05	111.69	106.83	102.9	103.24	108.39	105.16	105.6	107.18	108.42	104.37	109.68	101.23	109.57	107.42	106.77	101.8	105.86	104.47	105.64	106.06	103.52	109.13	113.57	106.91	107.15	104.45	112.39	108.17	104.78	106.77	99.415	108.02	99.836	105.93	106.94	105.38	106.66
107.65	107.6	106.08	103.35	110.08	105.61	105.27	107.05	101.41	111.99	107.51	108.41	105.21	103.91	108.44	106.09	103.96	107.23	105.03	103.51	109.09	107.89	110.37	107.94	105.58	111.39	114.34	104.52	105.82	107.03	105.24	107.97	103.12	108.22	107.73	111.21	108.99	111.14	99.174	111.34	107.93	110.2	109.17	109.81	108.16	108.09	103.07	99.235	107.94	104.83
100.6	100.45	106.65	97.476	104.76	95.826	90.988	90.3	105.52	103.25	94.394	99.941	97.76	98.654	99.034	99.669	106.03	99.766	103.38	102.89	102.68	100.67	101.03	104.56	100.6	107.41	100.28	96.381	106.77	105.03	98.348	101.05	99.924	95.919	105.06	100.15	102.44	103.45	98.205	96.959	96.347	99.565	102.63	97.82	93.383	106.72	103.61	102.69	90.647	99.133
98.181	98.448	100.81	101.09	98.694	97.225	107.59	92.255	99.75	103.02	96.192	103.83	98.362	103.05	98.072	98.585	102.32	102.64	101.48	103.7	104.78	103.67	94.43	105.67	101.17	101.95	101.59	98.603	100.35	100.74	95.489	101	100.8	99.452	94.939	100.63	102.04	97.973	99.799	95.985	96.202	101.92	96.177	100.84	99.427	101.07	99.755	100.34	100.02	95.431
104.88	104.15	102.22	105.54	110.08	106.56	104.64	104.49	106.02	103.7	112.91	106.73	105.65	106.52	109.5	97.464	107.41	99.2	108.4	109.78	109.31	110.32	110.3	107.49	101.93	101.88	111.28	100.7	108.49	111.29	108.94	113.1	109.15	105.83	106.16	107.6	109.44	103.08	107.93	109.09	106.47	106.69	105.81	108.44	109.76	111.33	107.86	108.61	108.7	114.41
108.9	111.78	114.87	112.15	106.55	109.11	103.29	108.65	115.67	113.72	107.46	113.42	109.39	117.14	111.45	109.77	108.39	108.28	116.56	106.49	107.04	114.48	108.29	108.26	114.18	108.72	110.22	110.93	112.41	110.61	108.01	109.82	100.63	105.9	110.17	107.7	108.94	113.34	110.63	107.06	111.25	108.69	117.09	108.39	106.51	110.78	112.06	113.38	115.49	110.68
110.31	110.31	108.86	112.87	113.83	109.49	113.22	112.4	113.5	114.54	111.37	107.18	106.23	107.46	114.8	112.63	113.62	108.66	111.08	110.93	112.52	110.67	111.61	115.91	107.12	114.04	114.2	113.87	115.1	114.8	109.78	109.88	111.23	114.85	115.78	110.19	104.78	110.83	110.86	108.4	109.14	118.67	113.31	106.43	109.52	106.98	109.84	112.47	110.22	116.82
107.03	110.77	105.45	107.39	112.22	108.16	105.04	113.94	115.91	111.34	113.42	119.82	116.43	114.65	110.59	118.35	108.13	112.84	114.73	121.89	111.47	109.47	109.34	111.98	110.77	113.18	110.79	113.93	109.12	109.07	116.5	116.3	115.38	111.38	116.22	107.31	116.61	105.34	112.87	110.09	106.8	108.94	113.53	115.77	117.33	114.38	118.25	114.71	113.24	110.03
105.98	108.38	110.45	108.06	105.19	109.28	102.72	104.96	105.11	109.99	107.08	107.19	108.06	111.51	115.25	109.59	106.7	108.94	102.73	105.34	108.43	103.42	109.7	105.26	107.39	101.16	111.86	108.25	107.07	100.51	105.48	109.18	113.94	97.898	100.24	113.12	106.43	105.33	108.19	107.07	105.72	106.4	109.4	103.92	107.6	109.39	105.06	112.24	106.38	104.12
101.51	101.09	105.98	109.64	108.84	104.76	102.87	97.635	102.87	105.41	106.01	102.34	111.84	106.54	99.36	105.25	102.09	104.03	107.34	103.6	107.78	110.12	103.8	105.95	105.27	100.84	106.94	112.09	109.19	104.1	113.05	106.12	96.486	103.83	102.58	107.36	108.51	107.76	109.04	105.88	104.54	113.26	109.2	107.51	102.17	111.78	102.04	109.74	106.79	105.66
111.3	114.55	117	119.46	117.64	118.17	118	113.28	118.6	120.96	116.81	120.2	109.72	117.34	123.29	121.6	118.16	117.71	117.93	119.38	121.89	117.66	122.5	115.45	117.07	113.34	117.95	119.58	117.23	117.91	114.55	123.24	116.16	115.46	120.38	116.87	125.2	120.68	120.08	116.68	117.4	110.63	117.45	115.6	113.35	117.11	116.41	125.59	114.36	114.87
97.939	108.53	94.787	110.34	106.55	104.09	101.99	109.78	109.24	104.87	98.594	99.237	103.76	99.657	104.93	109.15	104.86	101.68	103.95	107.8	104.65	105.04	101.88	103.65	105.3	106.86	108.22	105.72	106.97	100.51	106.66	109.23	99.139	104.96	112.03	112.45	105.24	107.1	105.92	113	107.95	105.02	101.71	105.74	102.36	103.05	112.64	105.97	106.11	106.11
112.94	108.62	105.87	109.32	114.73	112.97	110.53	111.02	107	110.38	108.84	112.23	111.92	106.29	107.13	111.46	111.78	108.76	110.43	108.82	111.15	103.68	112.79	109.72	114.88	105.79	109.59	109.42	115.51	113.84	103.37	113.97	106.68	109.52	112.39	110.36	105.41	112.53	108.48	111.56	106.89	116.04	110.98	113.34	102.6	121.32	111.89	109.31	110.37	103.59
102.51	105.97	101.24	98.262	96.562	96.955	102.33	105.37	97.738	103.16	104.31	94.724	90.753	96.569	101	97.594	92.23	103.09	98.8	105.97	97.098	100.56	97.694	99.964	103.55	93.103	94.675	98.016	100.97	101.6	95.173	98.11	101.74	99.584	98.534	104.22	108.15	95.69	100.35	101.57	97.996	100.08	97.45	96.174	96.868	106.77	95.533	91.185	99.772	101.07
102.25	107.84	102.09	103.48	108.49	105.02	89.216	105.38	106.31	100.29	105.33	107.32	101.76	103.49	105.5	103.84	95.428	102.84	102.25	101.58	102.07	101.04	100.86	106.76	112.33	103.47	107.06	106.38	106.5	104.03	100.96	103.82	103.76	101.61	103.91	108.66	104.72	107.37	100.52	99.455	103.01	105.55	100.84	106.87	98.912	102.04	102.44	104.21	109.42	108.15
111	107.44	101.35	111.16	108.44	109.98	103.07	100.1	107.23	102.81	103.26	107.55	108.75	109.52	105.38	112.01	102	103.57	107.13	103.4	105.1	101.1	108.01	112.38	110.81	109.12	105.46	100.13	99.749	102.17	100.23	104.53	104.95	105.89	104.07	97.647	106.34	101.62	100.52	108.79	104.58	104.11	103.66	113.55	109.59	105.58	105.62	107.57	107.57	107.5
107.15	108.82	104	107.14	106.51	104.47	103.36	109.09	104.52	102.89	106.58	105.81	108.68	101.53	117.28	105.74	105.99	104.17	109.68	104.41	102.94	108.13	97.285	98.618	102.44	103.35	107.39	104.59	104.37	110.44	105.44	100.84	97.547	106.77	113.29	106.54	104.56	109.69	110.49	109.01	99.852	109.59	98.737	109.62	103.44	103.64	103.43	103.61	105.11	101.3
109.32	111.08	106.44	108.82	104.46	109.41	100.29	107.45	107.6	109.34	99.903	105.44	101.23	107.19	108.87	109.44	103.62	114.91	109.82	105.26	109.36	102.21	105.49	105.16	108.98	113.65	108.56	98.259	104.24	109.96	105.07	103.99	106.92	105.38	107.55	106.66	102.99	107.17	107.3	114.17	103.91	108.74	101.26	105.33	105.98	107.91	103.43	104.1	101.65	108.16
104.52	111.63	112.77	110.54	110.95	116.25	107.36	106.83	113.93	113.33	107.24	113.84	112.39	107.84	109.58	108.25	111	111.18	112.03	106.61	110.58	109.7	104.26	106.22	108.8	111.9	110.48	111.12	108.28	110.1	109.23	108.07	110.5	110.46	109.2	109.21	111.42	109.52	105.7	109.8	110.34	105.32	114.06	119.25	111.48	110.07	113.39	116.02	109.09	112.98
109.8	106.75	110.93	111.22	109.18	111.39	116.39	111	115.08	105.9	111.84	106.98	115.87	115.8	113.58	113.94	110.73	110.76	119.75	104.75	116.36	107.99	109.08	110.23	109.89	113.23	113.19	114.42	112.62	111.42	110.43	109.97	111.02	107.55	109.15	115.22	113.63	116.1	113.28	111.64	116.2	110.79	112.82	121.23	110.87	116.32	108.44	112.42	109.72	113.2
108.75	106.65	105.41	111.78	102.19	103.8	107.3	104.89	106.66	103.73	100.12	111.82	105.62	105.76	107.3	100.59	106.84	105.87	105.5	102.85	106.76	103.64	109.78	108.72	106.01	107.31	106.71	104.66	99.261	111.05	109.44	102.51	106.18	103.51	110.83	106.43	104.83	105.61	105.86	108.7	104.9	103.63	107.48	111.82	104.95	101.24	110.71	104.71	104.18	102.86
104.64	101.79	105.46	108.16	109.77	106.03	106.18	103.65	109.18	107	99.779	107.08	100.14	110.5	99.565	107.52	104.79	103.08	103.74	107.7	108.81	101.78	103.13	108.66	109.22	101.73	106	113.63	103.97	105.25	107.59	105.15	96.361	107.14	99.747	104.12	108.66	111.31	105.73	110.38	106.75	105.83	103.33	107.89	102.81	102.58	107.79	106.51	106.46	102.69
106.01	110.17	107.67	103.15	106.41	100.78	106.3	112.28	110.74	109.68	107.98	104.48	105.1	109.89	103.67	104.2	107.79	105.78	104.7	107.68	104.76	111.64	110.77	110.1	107.86	106.28	103.56	107.05	106.22	108.17	108.82	104.44	105.48	98.267	103.12	104.4	102.35	108.12	107.38	106.77	112.06	102.18	104.54	110.2	105.44	106.98	110.31	109.15	112.44	111.88
112.18	117.31	110.21	112.11	110.71	111.12	106.97	112.97	110.86	114.43	111.41	112.7	113.94	113.94	113.59	111.59	115.81	110	112.45	110.54	107.58	115.65	115.54	115.72	110	116.21	111.14	106.35	114.93	110.2	111.67	112.65	116.9	114.02	107.83	114.85	110.84	115.75	114.3	106.79	109.35	122.16	114.66	116.58	107.81	110.62	114.57	111.33	117.4	112.42
102.92	101.17	98.697	96.739	99.126	104.12	103.6	98.284	100.42	98.664	100.15	101.84	106.18	106.96	103.2	103.45	109.78	104.57	100.81	106.26	102.93	108.52	105.7	102.71	108.81	106.05	97.988	107.14	113.27	104.69	101.94	103.39	102.3	109.77	103.09	102.33	105.89	109.67	103.86	106.07	107.04	108.04	107.95	107.76	100.47	108.9	106.98	105.96	109.08	107.05
114.65	110.49	110.76	112.61	104.09	116.49	106.39	112.12	117.87	111.69	110.21	110.96	113.14	109.48	110.01	111.47	112.72	110.64	111.86	106.84	109.37	109.8	112.47	110.83	116.22	110.29	113.8	109.29	112.55	109.6	114.81	107.83	108.19	114.68	115.85	111.2	115	108.24	113.81	115.65	108.95	115.82	108.57	114.98	113.36	109.81	108.58	107.34	114.12	116.56
102.83	108.73	100.82	106.12	99.22	105.8	104.65	103.09	109.27	112.69	107.13	104.85	102.35	109.68	108.83	104.56	103.46	102.84	108.02	111.01	105.15	103.42	110.79	106.08	107.41	108.9	106.79	108.81	107.44	102.67	108.92	96.253	103.66	102.79	108.31	113.76	105.62	106.37	112.25	111.34	101.69	109.03	105	103.08	101.58	109.54	101.13	112.18	106.41	109.12
107.43	104.04	102.21	106.52	104.9	109.79	103.09	104.03	108.95	107.86	105.73	114.95	104.54	103.41	110.25	101.92	103.32	109.35	110.58	107.33	103.05	108.06	104.89	104.95	104.61	109.6	108.52	97.173	103.7	105.87	107.84	102.09	109.13	110.43	111.3	107.63	106.84	103.17	111.95	104.21	103.61	101.54	112.76	108.29	107.08	105.61	99.656	113.31	103.76	105.77
95.576	99.033	100.23	99.19	95.042	97.832	97.12	98.881	94.816	95.337	99.106	98.224	95.096	97.087	104.47	97.734	100.37	99.938	105.33	104.91	101.62	102.2	104.7	99.287	99.275	93.334	100.59	100.07	101.47	98.161	99.396	105.05	100.61	98.377	106.49	93.98	100.86	98.087	103.1	92.518	99.876	97.468	104.05	95.085	103.05	103.95	98.779	100.77	97.176	101.98
100.42	103.28	103.71	105.29	108.44	104.11	101.79	100.98	107.33	102.07	102.85	101.3	103.27	103.59	97.235	104.44	105.16	102.27	101.63	106.48	102.8	101.31	104.45	108.57	95.494	108.93	101.4	106.78	100.05	100.75	103.36	98.345	107.79	103.65	109.73	101.36	110	106.64	104.43	101.24	103.68	102	107.8	109.69	105.37	98.49	104.24	103.5	107.71	102.52
115	111.91	113.21	107.41	104.02	108.05	112.86	111.15	110.84	114.81	106.44	114.54	115.89	105.24	104.95	114.65	108.38	111.16	104.98	106.95	115.2	112.44	113.59	107.75	107.06	112.26	107.7	117.45	107.37	114.8	104.39	112.35	114.57	110.37	108.75	106.49	111.49	111.65	104.99	104.27	112.4	106.92	108.19	116.02	108.69	112.9	111.5	106.67	109.23	104.05
109.04	108.03	101.82	105.24	102.84	102.16	107.22	104.83	110.27	105.41	106.45	105.73	103.42	107.05	104.49	106.07	97.772	100.67	99.525	108.88	102.76	103.41	106.55	109.66	103.58	109.47	106.69	112.22	105.32	99.858	102.87	109.65	106.11	107.56	105.33	106.32	107.02	102.89	105.59	106.3	106.17	111.81	109.46	103.64	106.42	102.99	109.13	106.86	105.72	107.09
117.32	117.43	116.86	112.53	115.16	111.37	104.15	114.84	114.52	112.16	111.18	111.15	107.91	115.16	108.58	108.81	114.98	116.7	112.64	110	106.44	106.89	114.82	107.69	115.23	110.74	112.74	109	110.46	107.19	111.27	119.24	109.49	113.94	107.73	110.17	110.16	115.21	110.78	109.27	112.14	115.41	113.94	112.46	110.48	111.49	114.73	109.65	113.35	114.06
108.02	112.29	108.84	112.58	114.71	116.91	116.11	109.28	108.71	103.95	114.48	114.2	107.99	109.4	108.1	112.44	110.05	115.44	108.43	117.36	110.59	117.45	114.62	107.4	107.57	113.87	117.51	108.84	112.15	114.89	113.06	107.05	112.74	108.46	116.63	108.38	115.42	109.41	109.15	108.07	112.85	113.88	111.23	108.54	113.44	111	112.32	111.9	104.47	111.11
107.96	110.41	104.84	105.14	103.3	110.21	99.179	107.35	105.68	104.9	105.71	109.63	106.33	106.5	107.58	103.73	104.42	105.63	105.31	105.71	108.04	103.76	107.96	101.01	103.52	103.62	107.09	102.34	108.77	104.53	108.08	101.9	106.02	105.68	109.67	111	102.85	100.98	108.16	103.49	108.38	108.39	105.97	101	103.94	106.75	106.43	103	110.65	103.49
100.33	105.13	112.35	106.22	109.08	108.01	109.86	105.23	106.18	113.57	100.94	104.32	100.6	108.84	100.07	100.25	104.13	106.09	106.12	109.53	102.73	107.72	103.47	107.73	104.43	109.56	101.86	107.04	115.1	109.21	104.17	102.76	100.67	107.91	99.701	105.97	107.74	107.1	109.32	104.1	107.75	108.98	108.41	99.383	110.47	106.99	100.84	108.09	109.64	110.74
113.13	112.18	117.9	108.06	109.35	113.17	105.68	115.87	108.81	108.54	111.68	110.69	117.45	108.05	113.13	106.79	107.98	114.29	109.26	118.64	111.09	116.85	112.75	107.87	108.71	115.2	111.96	114.19	113.78	115.66	106.99	106.79	112.34	110.9	106.81	112.84	104.04	112.56	110.97	114.4	113.73	113.9	111.24	114.47	114.4	109.79	106.58	121.56	108.22	110.97
111.22	109.03	109.23	117.3	107.4	113.35	112.11	105.41	111.58	108.51	109.68	113.43	106.39	110.3	109.78	102.46	112.26	112.74	110.76	117.18	106.59	110.03	111.61	111.53	110.7	107.01	110.91	111.63	112.13	106.81	112.01	108.69	114.84	111.93	112.21	109.4	106.24	111.41	112.12	117.3	108.57	109.37	105.27	114.7	105.9	108.65	107.34	113.31	111.98	115.65
106.7	108.02	110.12	110.76	111.19	110.92	111.47	112.9	116.81	112.04	107.74	113.23	110.98	114.6	114.37	109.6	108.72	109.1	109.73	116.89	114.22	116.25	110.66	114.62	115.63	106.89	105.79	105.24	114.64	110.12	109.79	114.26	109.32	112.66	105.34	110.43	112.66	99.302	109.67	110.36	113.62	111.58	107.98	112.15	106.3	109.43	109.77	110.41	108.43	110.38
105.25	104.66	104.43	101.74	105.25	110	100.86	100.8	94.383	100.67	102.51	103.07	106.44	102.92	102.35	104.45	102.99	101.29	108.07	109.41	105.7	109.15	104.12	108.09	95.07	104.58	101.08	112.85	103.72	101.76	104.46	103.96	99.257	108.8	108.37	108.52	103.23	103.49	98.62	101.14	96.708	96.479	110.82	99.034	101.65	107.48	101.33	103.6	110.35	110.99
101.9	99.266	102.76	100.03	100.47	101	99.899	97.059	96.842	99.89	103.89	102.81	105.59	97.141	98.43	103.28	94.909	98.504	96.009	105.1	104.89	103.78	97.921	103.19	99.183	99.713	101.05	95.526	102.31	104.01	98.192	95.875	101.02	98.5	102.08	100.37	95.86	102.66	102.46	99.789	96.637	104.41	99.437	102.01	99.173	102.55	96.861	99.855	96.807	102.25
108.85	115.18	106.49	107.15	110.78	105.85	108.75	110.3	110.32	114.54	107.38	115.58	110.31	110.78	111.63	116.19	110.77	106.74	113.74	113.11	111.51	109.92	113.18	113.08	105.44	115.1	111.05	113.34	108.31	114.6	108.23	109.07	107.84	107.29	114.07	113.21	111.54	115.25	113.71	112.55	105.36	111	110.89	109.12	112.41	111.31	111.49	107.85	110.32	109.09
108.5	105.04	113.13	115.86	106.05	117.21	109.72	113.15	113.8	108.15	118.39	110.77	109.51	107.55	112.85	115.32	111.72	110.54	112.36	108.98	107.86	114.03	108.31	116.33	114.86	109.12	105.71	109.73	114.05	106.52	114.2	117.28	108.8	118.51	111.62	108.82	109.95	112.89	108.19	115.32	104.18	115.15	113.23	107.78	115.15	105.17	111.27	106.37	115.17	115.23
111.31	114.65	114.04	112.06	115.1	112.87	112.32	112.72	114.6	106.79	106.26	117.22	114.51	109.48	107.96	109.24	114.41	104.29	105.95	113.16	108.77	117.82	110.26	111.5	115.6	107.31	114.65	107.25	106.7	114.3	110.31	105.39	119.09	112.92	110.18	110.24	112.73	107.59	113.84	109.56	112.2	106.49	114.33	114.07	104.3	115.53	113.79	108.53	115.66	110.13
101.6	109.44	100.9	102.84	106.41	104.63	114.92	107.34	105.72	105.3	110.47	109.68	102.05	107.01	108	103.81	110.07	104.34	103.58	102.19	108.81	102.39	110.02	109.29	107.8	108.66	103.31	104.03	100.24	95.847	98.271	107.13	108.41	102.95	102.84	107.85	107.83	103.35	105.02	101.82	108.27	105.24	102.41	106.34	112.24	102.06	101.82	104.93	100.8	109.45
102	105.56	99.539	103.16	101.97	95.006	92.551	98.129	95.149	106.58	101.89	97.604	100.37	102.85	101.73	94.436	100.19	103.29	97.619	93.897	101.64	105.81	101.79	98.873	104.68	101.07	97.458	104.21	100.38	100.82	104.91	102.87	100.98	100.51	98.222	100.48	103.63	96.216	106.19	102.77	103.55	103.17	92.99	99.885	105.56	101.81	101.27	99.031	103.6	99.591
108.32	109.12	103.41	104.31	104.33	104.81	107.82	105.48	106.71	103.47	107.24	101.67	102.88	104.98	109.88	107.11	108.26	110.75	105.04	109.3	103.21	101.76	102.46	103.59	107.95	107.84	107.94	110.96	105.62	106.19	107.11	102.7	107.04	108.2	104.4	111.96	106.75	107.8	107.95	103.5	101.7	104.47	106.42	100.17	100.82	104.8	107.68	103.9	109.66	106.26
104.33	112.19	105.91	101.07	99.855	105.88	104.4	103.18	102.01	108.22	102.32	105.97	107.25	94.859	105.14	105.08	104.75	103.54	108.19	106.52	101.5	105.55	109.63	107.94	108.96	107.09	106.65	109.05	112.74	105.11	101.12	105.31	101.85	107.97	107.5	103.32	103.32	103.62	103.03	100.93	102.64	109.55	102.61	108.69	107.35	105.85	102.55	105.41	99.814	100.57
101.29	102.1	101.31	101.65	108.38	104.67	103.45	99.937	105.32	100.09	109.9	110.15	100.9	102.51	102.6	104.05	105.8	102.4	102.27	100.76	100.45	106.72	103.3	109.04	104.36	108.72	104.07	106.92	104.72	101.18	110.46	107.6	104.11	108.17	105.36	105.18	100.48	109.1	105.75	99.428	102.85	99.607	110.8	98.087	98.141	114.02	100.53	110.95	99.792	104.63
105.93	104.44	103	99.745	107.29	106.88	105.1	107.33	103.71	110.09	104.32	105.23	107.24	108.01	99.895	109.46	102.34	109.59	105.02	96.569	104.88	104.31	102.45	107.02	105.52	108.25	101.78	104.34	107.28	106.26	105.01	109.59	104.92	106.76	106.26	104.93	102.41	108.48	99.922	102.53	100.27	106.62	101.22	108.28	104.64	106.69	105.27	111.19	103.16	108.03
98.759	109.37	104.58	102.96	110.82	106.71	110.79	109.64	104.74	101.74	107.37	111.14	104.52	110.04	97.276	102.89	102.78	105.55	110.82	107.68	107.61	112.45	104.93	108.81	105.64	110	102.96	105.91	105.57	107.33	107.99	101.91	107.75	107.08	112.58	105.56	103.73	102.82	101.79	111.26	100.63	101.69	102.54	103.78	106.53	104.45	105.02	107.05	107.84	100.28
103.41	106.03	98.732	101.86	103.74	98.397	100.66	100	106.97	96.412	101.51	96.427	102.06	97.432	104.16	106.18	103.79	99.587	97.207	104.97	96.898	102.66	100	99.458	100.78	97.195	102.67	94.479	98.99	96.641	100.89	92.846	92.004	106.42	101.13	98.175	108.26	102.96	94.103	100.61	99.832	100.21	108.54	97.841	100.61	100.55	96.941	99.202	99.219	102.48
107.57	110.88	104.66	106.21	104.71	109.72	109.66	109.33	101.61	103.05	111.01	115.36	105.61	103.18	102.87	108.91	107.45	112.35	107.75	103.65	107.94	107.26	104.49	109.01	108.48	104.41	108.85	109.64	109.39	109	106.88	102.75	102.65	104.86	103.57	99.947	111.88	109.03	110	108.19	104	105.54	109.76	101.84	108	105.27	107.71	108.84	104.18	104.42
112.24	111.31	113.45	109.07	111.92	119.58	108.17	109.56	116.09	111.4	115.07	114.43	107.07	115.91	111.32	117.15	106.68	107.73	116.94	110.44	109.81	111.83	115.01	107.75	106.88	113.52	107.32	107.89	108.98	113.69	111.91	114.53	105.48	112.55	113.4	116.17	106.38	119.87	113.75	110.26	109.8	115.63	106.71	110.55	113.81	111.43	115.85	113.73	111.61	107.42
99.969	108.34	106.08	107.53	104.56	107.51	104.55	112.91	107.44	99.719	115.3	103.94	112.28	100.78	110.99	108.85	109.39	107.39	102.95	102.16	105.76	105.89	100.7	106.32	106.79	103.08	107.52	105.47	105.74	110.03	105.32	101.92	105.58	109.76	101.62	111.97	106.64	103.08	107.58	110.83	102.13	106.36	100.06	106.94	103.28	103.7	106.9	112.59	114.63	110.81
123.34	116.73	114.81	119.25	122.29	109.42	123.65	115.36	117.02	120.47	122.34	111.62	113.6	116.81	118.81	114.28	123.39	122.33	110.75	109.58	118.21	115.75	116.03	114.13	114.78	117.08	122.64	122.73	119.06	115.26	114.82	117.03	121.11	112.93	117.89	118.73	115.95	119.72	119.44	110.77	115.39	117.89	118.88	115.65	112.75	119	115.99	115.25	118.19	120.68
103.09	101.13	109.55	105.3	108.42	108.95	107.29	106.65	102.74	110.53	101.13	107.69	107.59	109.88	97.555	106.35	105.96	105.02	104.79	110.69	108.97	108.57	111.46	111.3	106.8	109.7	113.38	110.56	103.08	106.32	103.43	112.77	107.08	102.99	110.29	108.32	112.29	108.18	110.67	104.88	106.96	108.08	101.45	103.69	108.91	103.72	103.49	102.53	112.96	104.35
102.89	103.44	106.05	109.53	103.41	105.45	112.04	95.851	102.13	104.95	101.04	99.866	108.83	106.56	104.54	105.22	105.53	104.14	102.34	109.9	104.15	105.41	104.99	102.29	101.94	110.04	110.05	102.54	105.33	95.276	98.908	110.32	107.38	102.64	105.66	99.128	108.56	102.48	108.07	102.85	100.69	107.96	104.69	105.53	104.46	108	105.29	102.21	106.65	100.06
107.48	107.77	107.24	100.44	107.23	106.88	101.86	103.71	107.09	108.5	104.56	105.33	107.74	115.02	102.4	104.81	106.75	107.83	104.03	104.46	104.67	103.57	97.432	102.41	102.53	104.31	109.2	102.3	103.59	106.91	102.67	105.36	102.36	103.49	104.25	110.78	99.774	105	111.71	108.76	102.76	106.34	103.42	99.07	105.45	106.12	102.07	107.14	101.48	104.33
109.35	111.58	97.65	104.72	107.22	112.12	109.23	107.12	107.21	103.72	103.06	108.04	108.13	104.15	102.07	103.83	110.65	103.88	104.89	98.238	104.28	104.58	107.59	106.04	102.89	108.89	104.99	102.63	107.96	103.56	111.48	103.76	99.901	105.58	99.555	97.459	104.32	108.7	107.82	104.22	103.19	104.41	103.39	106.84	105.11	104.06	107.56	107.75	104.23	100.21
112.77	111.68	106.25	110.02	103.5	115.43	107.96	112.39	107.53	113.68	113.28	110.75	108.49	107.23	108.15	114.56	110.61	113.25	116.03	105.58	110.98	112.32	107.74	106.73	115.32	106.62	105.56	110.38	104.08	111.33	105.47	106.31	104	112.1	114.03	109.65	112.25	103.43	105.69	106.47	105.1	104.45	115.29	111.2	99.785	106.65	110.95	110.61	112.87	111.61
107.37	107.03	109.01	117.66	113.12	108.37	111.51	118.24	106.19	113.72	107.5	110.03	104.67	113.54	113.46	115.47	112.68	116.58	116.99	118.02	107.61	110.94	108.27	102.9	117.46	115	110.5	110.44	110.86	118.44	107.87	114.71	110.8	112.64	100.45	114.02	111.77	110.77	107.09	112.99	107.81	110.93	108.95	114.13	112.4	115.61	114.64	109.1	111.66	114.37
106.69	109.72	106.08	106.64	107.01	114.69	115.47	116.26	108.49	112.48	112.54	108.88	110.17	113.91	109.63	106.04	109.03	109.87	111.2	111.73	108.94	108.57	111.49	112.34	115.9	109.84	114.91	114.22	114.79	115.89	111.96	113.68	112.32	115.64	110.06	108.61	110.07	111.64	107.25	104.66	114.13	110.62	110.95	116.08	112.99	106.64	112.61	106.9	105.54	115.09
105.66	109.5	108.23	107.91	107.36	107.75	102.9	107.26	102.88	104.51	111.11	112.37	102.18	109.52	117.05	106.51	104.82	112.67	107.27	104.74	108.21	107.41	112.71	106.67	98.453	107.96	110.98	101.52	104.28	103.53	100.23	106.03	103.94	109.76	107.6	101.93	108.99	104.4	102.13	105.32	106.55	110.57	109.93	106.94	101.26	106.85	113.54	112.42	104.31	106.98
113.74	113.02	109.98	110.29	108.46	113.2	110.6	109.07	113.35	107.71	113.69	108.41	113.37	107.14	109.81	109.88	104.06	116.33	108.81	108.63	115.16	112.7	110.26	108.73	118.92	107.96	116.61	112.11	109.06	103.85	111.44	110.27	117.62	110.12	106.32	117.07	112.3	109.22	108.44	107.4	109.4	108.66	108.02	110.11	106.56	113.69	109.76	104.61	112.74	108.15
113.5	109.45	110.81	109.38	110.94	108.21	111.15	108.11	105.12	108.97	115.61	113.82	117.89	109.49	113.23	104.56	110.92	113.59	113.97	113.52	113.55	120.72	111.84	116.42	110.57	119.08	111.76	118.33	110.75	109.95	111.23	116.33	109.53	111.84	109.22	112.17	109.8	107.38	112.61	110.53	112.74	113.78	116.55	113.63	109.49	113.64	108.1	105.08	117.78	117.29
112.73	107.43	110.32	106.34	109.25	110.29	109.71	113.47	113.7	115.33	116.32	110.06	113.29	112.62	115.51	106.85	115.24	113.4	110.9	112.48	111.08	109.73	113.26	114.52	107.15	109.86	111.31	113.67	107.37	109.44	108.44	116.82	109.97	113.59	107.37	110.53	104.95	114.56	108.57	109.41	109.51	107.27	114.66	114.2	107.49	115.69	112.32	114.03	111.66	119.97
97.472	103.64	93.14	103.23	96.694	98.415	99.873	102.88	94.816	99.481	101.6	97.525	102.16	93.291	97.856	103.39	100.82	99.81	92.725	98.501	98.051	96.025	101.78	102.96	93.757	106.06	94.203	99.776	99.076	101.09	98.284	97.909	98.401	101.47	98.355	105.38	100.13	101.31	97.073	104.12	97.603	98.957	100.76	96.65	100.73	99.597	100.51	101.69	96.602	102.63
94.84	93.547	96.772	101.95	93.854	89.383	98.875	92.437	103.21	100.11	100.92	102.76	98.991	102.85	99.271	94.959	108.34	98.503	104.4	102.29	103.53	99.77	97.197	96.272	99.622	101.38	97.337	98.799	103.94	91.876	100.28	103.7	103.87	101.28	99.352	89.089	101.38	92.218	104.58	101.43	96.239	105.45	100.1	99.121	93.688	101.68	94.564	104.13	103.83	106.15
117.49	114.97	110.15	104.55	103.94	115.87	108.88	110.62	111.3	106.3	115.83	115.5	117.22	113.74	112.48	108.62	117.32	114.25	111.36	110.86	114.37	108.08	113.57	113.46	107.31	111.09	114.53	115.09	105.28	105.21	106.55	112.06	113.84	108.27	113.97	113.05	108.86	115.89	115.8	113.44	103.44	113.33	114.27	109.13	109.91	114.69	115.52	112.25	111.13	110.65
109.83	109.01	106.38	100.08	109.16	103.04	100.55	107.89	102.36	110.18	108.49	96.825	105.38	108.37	102.89	108.82	104.11	108.72	99.955	98.992	104.72	108.15	106.3	106.78	103.8	102.4	107.15	102.7	109.53	105.15	113.23	106.18	110.92	108.43	105.31	108.36	107.9	107.59	101.5	104.31	107.27	107.35	100.6	109.19	116.44	102.54	109.86	106.25	106.57	103.53
112.36	106.16	107.71	111.39	115.56	118.33	111.44	108.27	116.78	109.25	106.81	113.32	108.61	110.64	110.86	114.13	113.37	111.48	114.09	107.04	114.89	111.81	111.65	111.37	116.38	111.24	116.08	113.35	105.89	111.1	111.31	111.5	111.12	114.77	105.62	110.68	108.51	113.89	111.87	113.01	108.02	110.69	116.54	115.91	122.2	112	111.45	116.57	108.13	111.93
112.26	105.34	106.25	109.84	110.34	108.22	113.08	110.99	116.16	110.42	109.13	110.78	115.49	116.84	110.27	112.75	110.91	111.28	115.67	111.6	105.01	116.36	114.12	109.56	114.34	101.87	113.09	119.94	114.25	110.28	110.65	112.28	118.95	108.63	111.29	115.23	112.42	113.62	109.33	109.87	112.59	105.45	114.53	105.17	114.47	106.09	111.68	115.46	117.74	112.08
116.87	124.11	116.68	118.58	117.59	118.58	116.45	114.7	115.83	117.49	123.4	121.83	115.82	117.1	108.92	119.83	121.38	113.16	113.56	113.71	118.27	113.67	115.96	119.87	120.29	117.1	119.94	120.52	120.34	118.57	115.74	108.17	122.94	122.45	113.84	123.61	119	116.58	112.53	118.45	113.62	120.06	117.21	115.27	122.36	116.76	123.76	119.86	115.85	118.96
114.76	112.98	111.54	113.05	112.42	109.81	117.55	104.25	109.83	112.59	110.89	113.3	106.22	107.87	108.29	109.74	109	113.3	111.32	111.5	107.65	108.01	110.83	111.47	108.11	116.56	114.17	108.77	108.86	110.28	111.2	109.68	111.22	119.71	115.37	103.68	110.94	105.08	111.63	106.65	109.31	107.31	110.21	109.6	104.97	108.19	106.43	103.51	112.13	106.97
110.95	123.57	115.51	116.71	114.47	117.22	113.81	116	112.47	118.03	114.54	120.1	117.73	120.46	122.08	119.31	118.93	121.86	119.22	122.13	119.75	116.56	126.42	109.66	111.23	111.34	123.04	115.32	123.16	120.83	116.4	114.29	119.31	118.83	113.34	119.63	117.84	113.56	120.69	116.25	115.8	116.08	119.81	120.09	117.21	118.56	114.22	115.46	122.87	117.37
106.12	112.07	109.41	105.29	112.08	114.49	105.68	112.87	109.36	110.62	109.57	108.23	114.99	109.77	116.26	112.06	107.66	110.37	115.06	111.92	113.57	110.91	107.97	106.31	109.2	110.02	107.29	109.88	109.35	113.95	109.23	113.78	114.88	108.8	105.67	104.06	110.94	105.61	108.85	109.04	107.61	107.62	106.79	112.83	116.41	110.33	113.05	117.72	109.98	115.2
113.4	109.05	111.08	112.26	111.88	114.41	111.07	114.75	106.39	113.31	110.44	111.38	117.65	105.39	111.48	104.48	103.23	114.89	112.04	102.98	109.36	112.07	107.71	113.7	106.77	106.51	112.26	108.36	109.24	113.02	114.18	105.49	110.63	110.99	113.8	113.82	108.28	109.71	109.27	120.2	112.72	107.61	115.09	110.82	113.4	107.76	113.18	111.08	113.78	112.81
108.94	104.69	99.358	106.58	111.02	108.93	104.11	112.15	112.06	109.07	104.25	104.46	108.23	100.89	101.16	106.36	102.27	101.57	104.37	103.36	101.36	107.89	105.29	97.793	103.06	100.12	106.39	111.42	106.05	108.21	109.04	104.78	107.18	107.92	104.72	105.45	108.72	111.5	103	110.79	107.53	104.12	106.41	103.19	99.263	102.38	103.97	110.75	107.02	108.11
110.42	115.84	122.64	111.11	110.06	114.06	114.18	115.28	111.09	110.35	108.54	108.13	111.91	105.05	103.21	110.94	112.99	118.61	114.66	118.3	113.67	109.32	107.51	108.39	108.9	103.1	106.36	106.11	111.31	107.23	105.15	114.34	115.59	109.92	114.18	115.66	112.16	110.86	107.97	111.14	108.64	108.51	106.9	114.32	111.1	113.03	112.21	109.63	108.02	108.54
111.96	107.88	104.91	105.25	109.55	113.13	106.78	106.53	107.14	112.1	110.72	106.26	107.17	106.1	105.48	109.18	108.44	102.02	110.57	105.69	107.38	109.65	111.41	110.69	105.66	109.29	115.23	106.81	103.96	102.35	111.5	108.52	101.16	104.09	109.06	105.35	108.24	109.89	107.16	109.52	107.9	104.58	108.29	103.88	106.61	96.124	100.43	107.83	106.03	103.12
103.87	97.608	106.09	106.07	103.87	105.04	105.97	106.77	95.694	108.89	107.78	102.48	101.54	107.36	105.91	103.42	97.767	107.91	107.2	105.59	107.33	101.94	105.49	103.64	110.68	103.27	105.77	108.15	108.56	109.72	105.72	104.13	104.06	110.38	101.5	104.65	111.44	102.56	101.61	106.36	113.13	103.13	101.72	106.65	105.6	110.83	107.93	102.85	109.88	107.02
106.58	97.529	98.793	106.46	106.58	103.39	99.628	110.87	104.67	105.83	104.97	101.32	102.63	98.432	102.3	103.26	106.97	100.13	106.56	100.51	112.11	105.02	103.65	103.79	104.03	97.926	102.66	104.05	102.95	109.5	102.99	105.63	101.15	106.08	107.59	105.78	99.336	104.97	109.19	100.64	102.37	101.93	104.92	97.055	102.91	106.2	108.03	111.87	110.42	108.18
108.93	109.55	113.02	105.44	101.08	105.13	101.82	111.07	107.89	112.27	103.6	105.72	113.46	110.24	103.56	112.45	104.87	110.23	104.48	102.08	113.54	111.13	103.25	107.82	100.7	101.37	110.88	107.32	104.84	104.28	105.5	100.69	105.27	103.38	105.02	109.27	104.68	105.74	108.57	98.738	103.38	105.76	103.94	111.11	102.5	103.23	109.79	108.04	109.38	108.34
115.17	113.8	115.1	111.12	112.63	109.07	103.58	110.42	117.87	109.25	111.43	108.57	109.72	108.01	111.24	112.26	113.88	111.49	106.33	111.7	111.09	106.25	111	111.27	108.65	106.8	104.65	109.54	106.38	115.34	113.74	111.16	112	110.15	108.04	107.18	109.13	109.03	111.95	112.54	114.86	112.92	103.28	110.06	109.98	115.39	107	113.32	104.52	109.97
109.84	111.01	112.93	108.07	102.47	112.89	108.42	105.8	111.42	111.02	116.75	106.8	115.38	111.16	108.58	114.31	107.43	107.65	109.93	112.71	109.87	110.96	112.65	109.7	112.88	113.45	107.25	115.65	105.89	115.19	107.2	113.22	110.55	115.13	112.16	109.94	108.02	108.59	102.81	110.05	111.47	110.63	107.02	111.59	112.71	108.97	112.39	108.4	113.56	114.17
115.39	109.57	107.01	109.98	109.37	115.66	113.37	114.32	107.77	106.36	113.17	113.2	111.54	115.41	108.12	109.86	108.01	114.77	112.14	103.18	115.45	115.96	104.74	112.64	118.33	114.66	116.04	117.06	108.39	117.14	108.65	111.54	108.81	114	108.99	116.19	112.75	110.31	112.56	112.07	111.84	111	111.72	114.91	117.58	113.73	110.93	109.25	108.55	106.69
98.788	99.682	103.35	98.226	100.42	96.079	98.547	98.695	93.44	98.896	96.36	99.675	106.17	96.674	94.3	107.65	108.39	100.46	103.67	93.898	105.24	96.75	102.1	103.48	97.54	109.05	102.73	100.1	98.682	102.46	98.068	100.07	101.44	100.06	100.57	101.19	99.462	103.58	97.972	101.78	100.83	95.879	96.307	100.18	99.799	99.05	104.51	99.744	99.459	99.577
101.34	103.56	99.65	104.73	104.87	105.12	108.48	105.86	105.97	106.26	107.98	104.01	106.21	111.73	111.69	107.74	105.58	108.48	111.43	104.35	107.14	98.276	108.1	109.75	103.83	105.34	110.48	112.57	100.01	104.41	100.88	109.05	107.11	104.6	103.56	104.12	108.03	111.16	104.7	109.56	100.7	109.55	104.3	104.85	105.97	107.65	107	97.043	107.6	102.22
112.01	104.34	108.07	107.17	103.72	104.55	103.97	108.66	106.52	109.93	106.31	101.37	106.21	112.56	109.32	102	112.3	111.79	109.79	106.86	105.14	109.43	107.12	102.7	106.84	107.83	104.09	101.45	105.06	109.55	106.14	110.12	106.92	105.73	107.62	110.33	108.18	102.54	109.73	106.93	103.74	100.53	110.26	105.25	105.35	112.84	102.6	110.53	108.49	108.3
105.77	107.44	109.17	105.35	108.63	100.63	102.87	102.23	105.48	105.22	106.07	100.92	103.09	105.18	103.69	113.29	103.29	108	102.12	107.61	104.25	103.41	99.773	102.13	103.09	106.58	106.15	113.12	103.19	103.27	110.68	103	112.06	98.83	110.61	104.27	112.25	103.76	104.05	101.03	104.7	108.73	103.26	104.07	102.66	105.24	102.9	109.89	107.26	102.78
108.77	109.9	114.39	113.9	104.73	118.45	115.19	113.58	110.22	105.42	109.3	109.62	111.95	113.08	109.36	111.87	120.18	113.79	100.26	117.21	111.57	113.3	115.47	110.74	104.64	108.29	118.94	109.76	109.6	106.51	119.19	111.64	111.97	109.26	111.58	109.96	110.26	107.02	116.29	109	113.75	112.82	113.66	108.91	109.19	113.77	110.7	110.02	112.24	112.66
102.73	97.134	99.496	102.39	101.47	99.861	101.97	101.12	97.372	103.23	104.4	96.967	103.33	97.465	103.71	101.88	94.121	102.55	99.684	101.03	105.59	93.424	94.591	101.83	99.488	98.66	100.66	98.991	107.05	94.499	99.201	104.2	101.24	103.54	105.8	101.65	100.76	98.812	109.67	106.83	104.55	100.76	108.43	97.237	103.37	100.52	104.38	100.65	105.1	100.69
112.69	109.75	104.99	110.67	106.99	113.19	110.04	113.23	101.17	112.13	99.512	104	107.14	109.86	104.78	109.31	110	99.448	104.8	103.99	105.14	109.56	103.73	105.06	102.54	104.19	103.56	108.72	113.35	108.68	108.38	105.84	109.79	109.09	109.2	106.53	106.57	103.56	109.51	109.71	105.42	107.55	106.76	105.24	109.83	108.54	106.05	103.76	98.56	99.663
110.25	102.1	107.11	105.33	108.54	101.84	103.85	99.189	110.2	105.13	109.13	102.6	102.58	102.73	101.56	101.64	96.637	102.77	102.2	108.21	110.51	110.24	104.26	107.74	109.29	104.23	106.36	107.6	104.84	107	105.15	111.93	106.08	101.98	109.39	100.04	102.48	105.65	104.38	112.17	109.6	98.978	105.36	111.3	100.88	109.17	104.25	113.95	108.36	105.49
113.43	111.59	110.04	109.17	105.79	111.15	109.41	111.18	107.06	105.7	107.81	111.13	118.36	107.42	107.92	111.77	110.15	112.24	112.34	118.47	114.4	115.25	110.01	111.55	115.06	113.09	116.09	113.65	108.77	113.35	111.72	107.39	106.1	115.84	116.27	106.34	111.47	112.03	109.28	104.89	112.63	106.65	111.95	113.46	113.79	110.6	107.65	110.41	110.55	111.23
106.04	97.932	108.84	104.21	110.49	104.58	108.13	102.68	104.63	106.19	106.53	108.06	101.91	101.82	109.87	108.34	108.14	113.09	102.6	107.38	112.63	107.3	101.53	109.03	109.28	111.86	101.67	106.47	104.43	105.76	107.02	98.856	106.02	104.62	107.75	106.81	105.93	107.48	104.69	110.74	108.48	103.57	103.46	109.12	104.43	101.06	106.11	108.48	105.77	101.6
99.116	104.94	109.17	103.34	109.28	99.754	106.22	108.57	108.13	113.48	96.305	104.86	110.29	104.94	103.51	103.53	99.895	105.81	104.59	115.25	103.13	108.03	112.33	105.92	106.06	102.93	96.902	109.32	105.55	105.54	104.53	110.73	98.064	108.4	106.85	106.3	99.092	103.72	102.09	107.14	100.75	104.03	108.08	107.04	103.23	105.47	110.46	107.71	102.91	101.71
105.17	105.39	101.4	105.36	116.21	104.81	110.05	107.79	106.29	106.38	110.58	109.54	109.54	103.73	108.28	104.97	104.4	118.23	110.91	109.18	111.63	104.18	107.98	106.19	112.2	105.79	102.61	98.922	108.71	99.156	103.36	109.3	114.39	105.1	106.75	109.23	105.64	114.15	109.52	102.14	104.33	106.79	108.28	106.25	113.44	104.23	111.2	107.09	106.29	106.51
106.21	107.75	108.74	106.62	101.02	109.11	105.71	107.4	110.21	107.35	104.2	108.2	102.21	102.94	100.82	102.3	111.31	110.63	106.39	106.42	100.43	108.31	104	109.64	109.69	106.84	103.96	99.159	106.59	104.61	102.64	100.74	106.14	105.9	103.11	108.54	110.72	108.92	107.49	108	103.48	105.33	107.71	110.9	104.48	108.86	107.56	110.09	97.387	102.73
116.95	115.27	110.89	110.66	113.33	110.25	107.47	117.6	109.86	111.2	113.22	114.91	110.68	113.92	113.43	110.87	112.07	117.06	115.96	106.26	114.85	117.46	110.64	107.37	112.89	112.3	119.57	105.93	109.64	117.33	110.26	118.9	118.05	116.56	104.77	107.4	112.17	109.71	111.05	115.97	113.39	108.6	115.68	106.36	108.6	114.92	112.75	107.58	105.89	111.19
106.18	105.59	105.48	105.98	103.33	107.55	108.57	109.96	107.56	107.14	107.28	101.72	102.63	107.25	104.48	98.664	109.07	100.5	111.82	108.64	105.74	110.8	108.59	112.37	109.79	108.59	106.29	106.27	107.02	98.07	106.65	105.09	100.21	101	104.07	110.7	107.53	106.78	109.14	104.61	100.87	105.96	107.56	102.54	96.551	100.47	104.27	96.151	106.13	101.81
110.29	111.64	111.36	110.7	113.83	111.8	116.2	112.4	115.27	108.73	114.98	114.54	113	102.87	111.32	112.81	112.32	112.15	111.14	111.32	104.95	111.24	106.48	111.54	110.18	113.44	111.48	115.37	112.48	112.26	110.82	108.01	108.62	108.4	110.23	107.99	116.8	113.87	110.46	115.4	107.88	112.44	110.49	115.36	111.98	115.23	114.89	103.05	110.11	108.13
105.25	104.36	104.18	108.96	107.13	113.34	103.93	106.37	98.475	106.04	106.87	104.69	107.57	98.645	106.74	103.7	106.08	113.68	105.74	106.74	104.26	110.42	110.76	102.78	103.05	103.59	108.54	101.25	110.54	101.9	106.99	106.52	109.56	105.28	102.31	101.12	110.16	108.23	99.299	110.28	102.74	102.91	101.61	107.34	108.88	103.6	108.81	107.84	106.89	109.11
100.3	100.97	103.5	101.52	99.15	103.44	101.35	93.545	99.36	102.26	100.9	95.505	92.221	103.51	99.281	104.19	98.603	100.31	99.909	101.5	106.22	98.801	100.36	103.27	98.775	98.362	102.07	101.69	96.526	94.451	101.52	105.37	97.534	103.87	98.846	97.238	96.675	100.14	94.398	104.95	97.251	97.037	98.546	97.731	100.43	98.416	94.363	103.01	101.75	94.592
101.4	98.577	98.437	103.47	106.13	103.66	100.4	91.853	101.6	97.936	99.824	99.588	98.92	99.295	98.257	98.207	103.53	103.43	106.07	108.41	96.341	103.82	101.16	106.04	96.848	102	102.33	98.255	97.661	104.8	102.41	99.269	98.759	103.02	103.75	97.99	91.716	98.391	105.01	102.25	103.53	100.55	98.163	95.426	102.74	94.144	102	96.943	106.18	93.682
110.52	107.15	107.57	106.23	108.51	114.2	107.07	103.13	106.7	107.34	105.41	113.64	104.52	107.14	95.087	101.88	116.77	105.71	107.92	114.41	111.35	103.43	113.84	101.92	105.57	108.83	110.6	101.45	114.79	110.57	102.7	102.33	112.36	107.38	109.36	100.87	101.79	105.94	104.33	108.97	97.907	108.97	105.61	105.8	107.61	111.77	103.37	107.83	107.25	104.04
109.38	99.884	105.68	108.1	106.73	105.66	107.45	106.31	102.06	103.66	111.33	101.79	109.17	108.54	105.7	105.7	103.4	104.66	107.45	113.52	101.59	106.88	110.44	100.5	109.48	113.23	104.46	108.65	100.64	106.61	101.58	104.79	108.43	106.91	97.221	110.07	101.52	104.41	109.1	100.57	104.84	104.42	105.86	106.76	106.77	101.34	105.32	106.41	105.03	105.43
114.09	99.621	103.78	101.67	103.31	105.62	108.24	103.04	105.58	106.36	112.76	102.84	103.74	107.28	105.97	104.39	101.9	109.31	99.861	107.64	105.27	107.77	104.23	104.64	108.64	106.95	100.18	109.74	108.4	110.06	108.41	107.19	102.29	116.68	105.33	102.83	108.53	99.16	99.922	106.07	104.21	103	105.41	103.96	100.1	109.76	111.62	102.32	109.33	109.35
100.62	104.24	102.04	109.42	103.03	104.45	108.39	106.98	104.41	106.5	102.44	103.32	101.82	108.04	108.61	105.76	105.07	106.7	106.66	109.87	109.71	105.01	109.63	98.51	110.38	105.17	102.97	103.09	110.13	107.76	98.907	98.96	110.22	101.3	102.91	109.84	102.32	106.95	108.27	105.53	101.85	108.79	106.57	105.72	112.53	107.33	108.06	100.96	108.07	107.23
122.53	115.69	120.44	120.59	115.82	120.8	118.93	113.46	120.07	122.92	113.8	108.19	115.73	114.3	120.05	118.43	117.46	114.1	123.13	117	118.81	116.54	121.07	115.76	119.51	113.41	114	117.12	117.79	118.81	118.89	116.15	111.13	115.42	113.85	112.84	116.82	119.53	117.31	116.95	117.22	117.32	119.18	105.52	115.5	118.15	116.44	117.49	108.62	119.09
108.59	103.89	103.95	99.036	106.6	100.04	105.89	101.08	104.97	106.66	106.88	105.9	104.97	107.07	113.69	105.16	107.66	109.31	108.22	107.63	107.88	99.194	101.18	108.51	106.11	105.62	106.67	104.74	102.01	106.26	108.74	108.6	106.57	104.53	106.46	106.11	107.01	100.9	114.01	108.8	104.14	109.45	104.79	109.24	108.34	107.67	105.49	101.52	105.97	106.24
106.95	108.37	103.64	105.57	105.98	106.91	103.9	102.31	107.91	109.91	98.35	107.39	100.83	107.31	99.581	106.14	104.3	103.83	108.64	105.01	107.66	111.26	109.58	104.38	105.02	108.78	113.64	108.98	107.54	105.75	104.66	106.63	105.52	105.28	107.09	106.13	113.12	106.86	97.351	105.84	108.48	103.72	105.23	107.12	106.16	105.6	106.48	106.99	103.34	106.77
108.49	105.87	115.84	116.5	111.9	115.33	112.28	115.25	115.57	113.43	109.69	113.06	108.4	113.23	111.74	109.67	108.33	109.21	111.42	113.03	111.72	104.62	109.76	109.11	109.2	106.62	106.04	109.55	114.1	104.75	107.26	114.44	106.86	103.79	112.66	109.39	108.14	114.23	110.67	117.88	108.1	112.25	116.97	105.38	111.96	109.47	105.98	116.62	108.02	109.25
109.68	113.84	107.45	108.06	115.99	116.04	108.7	117.63	110.92	116.24	112.54	119.22	106.7	114.36	114.46	115.12	112.25	113.41	111.12	110.24	114.51	113.28	113.69	112.49	115.02	113.8	113.16	116.53	113.77	109.72	118.45	107.66	114.07	112.07	111.04	110.71	112.15	107.52	115.16	114.28	109.53	110.6	118.23	114.72	115.22	112.58	115.78	112.05	105.7	111.03
104.49	108.98	108.44	102.64	106.04	102.76	107.37	101.24	102.21	102.37	104.88	102.26	103.77	101.19	105.5	102.32	111.63	108.35	102.25	99.386	103.39	104.53	106.63	108.83	101.64	106.38	105.56	105.92	110.81	106.63	108.78	108.16	106.61	108.37	107.24	101.45	109.82	104.6	107.34	104.94	105.56	107.32	110.25	108.33	107.67	104.51	107.87	108.38	112.81	104.19
110.48	110.84	115.04	119.4	111.91	110.56	115.61	114.59	112.09	112.35	111.68	105.6	110.73	116.01	108.52	111.27	113.88	109.42	109.1	114.48	105.6	115.87	111.63	111	112.34	114.23	116.04	113.21	112.17	110.4	109.9	121.18	112.32	111	107.07	114.13	117.04	114.5	114.86	106.52	115.87	113.25	111.82	113.9	117.53	111.07	114.48	109.86	105.16	110.86
110.23	115.31	111.17	114.05	112.28	110.54	116.3	113.87	110.62	110.24	107.39	118.28	113.55	111.48	117.85	112.81	108.71	111.56	110.87	112.47	116.09	117.06	111.91	109.28	105.46	109.94	106.76	107.7	114.69	108	111.14	113.25	112.15	110.62	111.6	110.95	110.02	118.88	107.47	112.61	112.5	113.26	110.64	116.03	112.36	110.92	108.46	108.44	113.18	109.33
112.09	109.37	106.02	111.99	112.14	112.93	109.56	100.81	116.49	107.33	108.63	113.13	114.4	112	109.46	107.89	112.6	111.47	114.47	111.23	110.82	117.31	115.49	115.12	111.59	110.27	114.5	110.49	113.69	108.87	115.34	110.14	109.98	107.1	113.01	111.89	115.24	110.35	109.23	111.47	116.55	113.94	112.56	111.96	112.49	108.43	114.83	104.17	114.52	117.75
98.806	95.953	97.467	103.94	98.039	105.59	103.14	100.58	95.583	100.38	97.713	95.564	98.876	102.68	96.28	98.507	99.242	97.424	94.985	109.22	97.491	100.88	99.097	104.24	99.174	100.44	98.119	101.23	91.941	98.986	102.48	94.783	95.326	106.08	97.084	95.475	98.088	101.4	99.372	104.1	98.372	93.501	99.379	104.32	95.589	97.838	101.99	96.338	97.978	102.71
113.67	123.89	114.07	117.25	118.45	115.04	115.77	123.32	120.79	118.96	121.63	111.8	111.21	114.19	121.96	115.98	120.57	108.85	117.47	122.55	116.84	121.99	116.42	118.33	121.54	121.7	117.42	123.59	110.06	113.65	113.46	117.59	116.64	115.71	116.71	117.09	117.07	118.62	115.78	109.5	114.66	113.47	118.74	114.45	124.33	123.42	116.53	122.4	111.96	120.91
103.27	106.94	104.62	113.78	106.45	113.47	103.11	111.98	109.11	107.7	114	105.42	105.39	105.21	109.38	110.59	106.12	109.59	106.29	106.02	102.98	100.33	104.78	110.17	101.76	111.42	112.51	105.74	109.04	108.73	107.28	106.84	107.25	109.82	108.33	102.92	105.02	101.1	103.64	111.77	103.51	104.43	108.29	107.5	108.65	103.22	106.84	113.11	106.61	107.35
104.23	104.73	102.45	105.59	109.57	108.95	98.034	107.21	104.68	104.43	106.82	106.76	106.7	108.93	110.83	112.39	107.79	102.1	104.77	108.09	106.23	109.8	110.71	106.64	104.85	106.89	114.59	106.34	103.98	102.58	106.14	110.69	109.61	107.69	110.89	102.65	108.6	106.62	107.56	112.71	102.71	107.46	104.07	107.43	106.55	106.38	108.8	106.66	107.27	105.84
103.99	98.669	108.42	98.633	97.505	97.317	100.24	98.375	101.92	101.34	102.35	99.109	98.125	94.385	101.69	101.99	99.286	97.89	99.707	99.925	94.496	97.777	104.84	96.813	103.32	101.09	96.491	99.131	92.409	97.533	99.121	99.986	98.652	99.096	100.56	106.07	108.14	98.139	96.931	102.79	101.99	94.819	97.915	103.83	91.293	93.418	99.005	100.82	96.995	106.63
106.56	101.35	108.09	111.15	99.208	106.94	105.25	107.28	106.06	105.45	107.95	101.58	106.36	116.01	112.29	103.5	104.84	101.42	100.49	104.36	108.64	106.14	108.42	98.634	103.69	106.42	105.12	108.23	101.54	105.04	103.54	107.53	107.86	100.41	102.39	106.65	102.1	106.75	105.87	98.718	107.55	103.96	101.12	103.47	102.79	110.15	107.85	107.8	100.49	112.12
101.02	112.14	104.8	106.73	100.85	108.94	114.13	112.23	107.04	114.75	108.34	109.13	105.11	99.988	104.21	105.87	112.73	107.21	111.8	112.33	106.08	107.53	100.27	108.53	99.112	111.62	110.89	106.63	104.89	97.926	103.12	110.64	106.4	97.623	110.02	100.78	109.44	109.2	107.36	102.97	101.4	107.04	108.43	104.39	107.53	104.92	109.33	110.78	105.51	109.59
95.901	101.32	104.63	108.68	107.07	102.71	106.05	111.47	106.61	107.7	103.98	103.99	107.28	103.08	102.12	108.54	106.71	108.91	100.91	108.85	103.99	110.6	105.7	104.78	108.84	105.69	101.81	104.52	103.81	108.94	106.36	102.92	110.21	106.01	102.05	102.67	104.76	109.65	113.78	102.5	106.92	105.77	109.71	106.03	101.43	108.88	105.01	108.87	103.53	103.28
104.15	106.13	106.43	107.38	102.32	108.27	109.69	112.1	104.43	102.64	103.99	105.72	103.34	106.28	106.32	106.04	105.08	114.44	106.33	103.84	102.55	110.18	102.12	108.55	104.01	102.58	109.47	105.37	105.48	106.79	109.22	106.32	109.7	101.1	111.66	100.74	108.8	104.32	108.5	108.28	103.75	106.6	107.12	107.32	110.39	105.35	107.66	107.73	111.81	104.85
105.89	111.85	103.14	102.81	100.04	100.66	105.96	108.93	107.83	103.6	104.14	106.36	100.5	103.82	104.22	104.43	114.45	106.77	102.55	103	100.43	107.15	107.18	101.8	103.17	102.19	103.39	107.82	109.15	101.2	97.295	108.35	106.88	107.68	104.62	108.38	105.84	107.6	105.8	106.32	110.06	107.95	102.27	110.13	107.69	109.82	103.97	111.12	101.42	108.74
102.25	104.68	106.48	104.47	101.4	113.47	106.18	100.34	100.16	104.58	106.91	108.11	110.12	103.06	107.99	102.98	108.81	113.6	103.27	102.95	99.377	103.24	99.46	108.78	104.68	98.658	105.73	102.11	101.38	103.29	106.34	99.645	102.23	100.24	102.3	103.36	105.87	102.98	105.75	101.31	99.045	103.05	107.03	104.44	99.682	104.23	104.63	103.52	105.8	106.6
102.6	116.33	108.26	100.2	100.06	105.86	106.42	109.43	105.52	106.1	107.08	112.51	103.4	103.69	101.42	111.24	103.42	103.43	100.78	105.7	105.87	108.3	103.51	104.67	100.19	107.61	103.47	111.19	110.57	103.88	101.4	109.03	101.4	106.93	102.66	105.86	102.37	101.89	107.87	107.1	106.7	107.03	104.08	100.59	111.75	100.66	106.92	106.55	108.93	105.54
107.08	95.799	101.06	95.258	96.566	99.3	94.943	103.12	106.44	103.37	101.85	101.06	102.14	101.35	98.251	101.5	97.439	96.7	99.004	99.614	105.65	101.28	100.61	96.767	97.699	103.37	106.35	100.33	104.3	100.48	99.325	102.93	102.41	107.54	102.73	99.978	98.828	97.828	101.24	103.47	102.76	99.483	99.05	100.93	104.81	99.962	101.32	99.954	95.908	93.683
101.97	101.39	109.62	101.79	107.74	109.61	102.71	100.75	113.32	103.53	100.98	103.39	99.256	102.01	110.51	101.7	99.373	99.915	108.82	107.88	111.04	110.41	106.81	109.14	108.69	108.29	106.25	105.03	106.15	105.29	102.11	108.48	107.66	101.94	113.39	105.19	106.42	105.38	107.79	102.8	105.62	104.9	106.28	105.47	107.46	106.72	103.67	114.45	108.12	101.7
105.91	100.34	100.98	98.279	95.267	102.83	94.868	97.13	96.879	105.23	100.37	98.638	102.75	96.566	100.38	104.22	102.52	101.43	96.889	97.76	99.543	93.912	95.961	97.164	98.996	105.22	98.578	103.09	105.87	94.889	96.8	98.691	94.582	99.141	106.36	103.17	96.814	92.809	105.81	102.47	99.582	109.18	97.826	103.62	90.448	98.695	105.75	102.76	98.513	106.31
102.59	101.25	107.93	108.73	109.31	106.78	110.93	106.27	107.25	109.97	110.92	103.32	100.35	104.06	110.3	106.26	107.24	104.14	107.45	108.38	107.86	102.63	106.41	106.24	107.02	97.639	106.23	100.48	108.58	107.57	103.69	111.58	103.63	105.17	108.77	103.8	106.63	107.29	107.68	102.5	106.95	106.09	107.86	104.9	106.83	104.77	105.89	108.49	105.48	105.04
103.41	97.972	106.86	97.18	100.4	102.26	108.64	100.65	103.56	102.64	100.39	104.4	95.458	103.29	93.973	102.4	89.53	101.08	103.36	102.84	93.264	97.808	100.05	103.79	96.44	108.9	101.36	105.46	104.4	98.333	100.82	102.95	101.04	98.66	95.64	102.81	98.3	102.82	101.15	100.05	102.8	95.46	101.41	98.031	101.36	100.78	97.271	96.132	89.723	100.94
109.5	110.55	109.73	109.63	112.39	104.9	113.13	109.9	112.04	111.12	108.97	107.25	114.4	106.75	114.65	112.47	115.26	108.21	109.59	109.75	106.76	101.31	108.51	112.3	107.96	103.57	112.97	112.78	115.79	111.02	110.06	114.6	113.04	113.78	114.25	114.99	108.19	110.67	109.01	110	107.42	107.27	114.7	112.43	106.17	109.1	107.61	114.82	112.73	103.86
112.01	107.33	110.34	113.49	113.43	99.163	113.45	105.55	110.07	114.14	100.61	110.9	106.72	110.09	107.83	109.91	110.4	103.96	108.45	106.92	109.91	117.17	107.49	111.6	113.74	110.34	108.01	104.21	113.26	108.72	112.03	110.49	112.94	107.44	109.38	105.9	108.82	109.93	108.79	111.15	114.5	114.45	109.16	105.18	105.3	112.63	108.79	107.65	108.8	103.67
96.464	105.91	100.62	98.198	102.32	99.193	101.72	105	102.78	101.64	99.456	105.97	102.52	106.01	96.563	102.68	104.73	109.15	100.57	105.19	99.808	102.49	107.44	100.94	105.68	102.64	98.5	100.25	95.054	98.947	96.081	101.82	102.5	102.8	96.832	105.27	102.92	100.57	100.03	102.65	102.85	102.06	101.81	109.8	103.24	98.085	98.438	100.28	104.35	94.642
96.889	104.42	104.2	99.26	104.81	98.94	96.951	99.916	99.96	95.953	98.669	99.519	96.731	97.467	106.91	98.832	98.932	100.09	104.98	104.23	99.63	102.1	108.47	102.58	106.18	98.933	97.899	102.02	103.26	102.06	101.95	105.59	101.85	98.331	102.71	98.69	98.371	101.52	97.601	100.77	95.808	98.297	98.212	104.86	101.04	106.51	101.47	93.967	99.802	100.39
114.39	112.62	112.81	107.61	109.92	116.33	108.49	114.45	111.7	115.36	120.66	108.36	104.33	110.9	108.89	109.78	120.79	111.98	111.64	112.01	116.34	110.89	113.3	109.15	109.69	107.55	108.48	113.58	110.48	113.64	108.59	120.49	110.49	106.31	111.24	106.33	111.52	108.89	112.99	115	111.47	109.36	109.86	117.24	114.24	109.61	114.76	115.6	111.14	112.93
108.36	110.7	106.61	113.54	105.58	110.01	116.54	117.28	112.54	106.41	110.15	112.16	107.78	113.04	112.94	108.76	115.93	113.97	110.42	108.3	114.86	109.68	110.98	115.03	112.07	111.74	109.37	113.5	113.21	107.29	110.65	106.8	116.49	109.7	113.36	109.51	106.12	113.05	115.09	114.35	110.25	112.41	110.1	112.74	107.72	110.17	114.18	105.25	111.53	112.86
111.89	102.13	108.49	105.33	107.79	108.95	108.1	107.04	103.26	109.83	109.66	112.97	104.1	106.08	105.51	106.53	109.09	106.24	104.75	104.89	103.55	106.16	110.18	109.96	107.51	107.21	102.04	105.02	98.782	108.26	105.41	103.46	108.32	106.74	99.234	107.67	112.78	103.82	107.72	109.22	108.17	102.24	108.42	101.05	106.19	104.79	102.88	105.32	109.18	105.72
104.4	100.27	101.84	104.87	101.83	99.648	102.86	108.04	108.06	107.83	100.77	102.42	107.61	105.58	107.01	106.3	107.92	104.46	105	108.79	97.677	108.84	108.53	106.61	111.77	101.01	105.76	106.93	107.65	104.59	109.12	97.554	105.44	102.67	107.66	104.84	98.072	101.03	99.16	102.27	98.789	97.081	108	112.07	102.65	105.23	101.14	108.27	99.483	107.66
113.62	108.13	109.79	114.19	113.8	104.86	110.64	111	108.36	105.89	112.04	117.4	110.62	117.93	107.84	107.91	106.51	110.03	114.99	113.64	112.31	110.2	108.15	111.16	118.11	108.92	114.83	114.46	108.97	111.6	109.64	112.09	110.96	115.67	114.89	106.06	105.84	105.14	114.72	116.22	112.37	109.42	105.19	106.23	108.26	110.02	115.36	111.7	111.53	113.28
97.081	104.18	102.97	96.48	103.49	91.948	102.55	108.17	97.469	104.35	102.78	97.566	100.04	103.07	102.09	100.7	99.261	95.969	92.78	99.919	97.704	93.738	99.336	97.623	98.445	99.651	97.663	98.258	94.395	103.97	94.032	93.164	95.967	101.13	96.968	96.808	97.876	98.516	104.95	94.434	100.17	100.15	104.25	98.588	99.679	98.329	104.7	99.921	107.13	100.12
103.99	102.61	104.36	108.99	104.1	107.29	98.029	107.27	110.23	103.28	107.28	105.98	101.09	98.508	103.44	107.23	110.1	107.43	104.82	96.767	106.06	112.42	105.73	102.25	104.98	104.06	108.48	109.64	107.81	107.48	104.45	101.19	106.01	105.21	104.14	107.61	102.04	106.17	105.54	112.94	105.33	109.63	105.46	102.56	106.54	105.29	99.335	106.47	104.51	102.99
109.16	109.67	108.58	106.81	106.22	101.03	104.59	105.45	108.8	101.85	97.153	108.76	99.693	110.01	106.46	101.58	108.94	104.57	107.48	100.4	110.46	102.57	106.54	106.79	108.9	106.87	107.41	106.8	105.05	109.27	99.249	106.94	104.87	106.23	105.66	103.5	106.93	109.24	114.27	95.466	108.22	109.13	108.23	107.74	101.85	108.59	108.36	107.76	103.02	108.84
102.36	110.14	104.12	106.59	111.77	107.51	110.9	105.38	107.37	106.1	106.35	102.06	107.61	110.67	104.11	108.89	110.01	106.93	107	108.64	107.08	109.05	104.33	104.42	105.79	107.96	105.54	112.67	105.27	107.56	107.02	104.14	105.39	107.87	98.775	107.84	103.86	109.19	108.23	106.78	108.54	106.79	104.94	103.31	104.03	103.08	108.23	105.47	109.2	98.771
107.49	99.062	100.36	108.28	104.68	105.8	105.41	103.16	107.22	110.74	107.24	111.03	106.64	102.51	106.2	107	104.69	113.66	101.86	102.02	102.23	104.87	107.08	112.11	107.08	98.886	104.32	113.41	105.5	112.37	106.4	104.28	105.62	108.06	109.49	103.22	109.49	105.8	105.98	111.07	114.68	107.72	105.01	112.97	110.45	104.02	106.1	106.63	100.16	110
108.06	109.4	105.55	103.03	103.28	111.36	100.83	109.44	109.1	101.21	103.96	106.48	103.28	107.06	104.76	103.27	110.74	113.76	106.02	112.55	103	110.23	109.29	97.763	110.06	103.09	106.58	108.55	106.4	111.6	104.7	105.29	103.57	108.88	104.65	104.91	106.66	110.24	106.69	104.2	99.757	107.07	111.23	107.76	106.49	101.35	105.08	111.92	105.75	107.77
109.02	110.67	101.26	106.58	103.89	110.59	117.27	107.85	114.87	111.75	110.93	108.22	107.02	101.57	114.18	107.96	101.82	107.7	108.28	106.87	112.21	111.58	108.19	113.28	106.96	112.78	96.96	110.88	112.69	105.19	111.32	104.21	106.22	100.64	103.22	111.27	109.8	101.5	102.81	102.52	106.38	108.39	104.21	101.77	101.6	106.33	100.88	107.27	102.79	105.68
109.85	106.39	109.34	107.51	112.98	111.14	106.78	109.48	99.037	106.55	105.96	109.44	113.45	109.03	105.77	110.08	107.92	108.85	108.78	101.59	104.2	110.62	106.64	107.17	106.81	107.89	111.5	106.08	104.4	102.92	104.46	106.44	104.46	109.67	110.88	105.06	109.57	112.27	107.09	107.02	109.76	102.68	107.06	110.79	107.91	104	107.31	108.48	108.17	105.11
111.93	107.41	109.12	112.63	108.35	116.02	111.46	109.97	112.24	110.88	106.8	108.07	110.87	109.23	102.22	113.46	116.03	107.27	108.96	106.05	108.47	111.22	109.04	107.68	111.97	116.46	113.44	110.45	108.36	113.39	114.48	106.82	115.07	104.95	111.98	115.6	108.07	110.72	113.65	116.43	118.19	109.69	110.5	113.75	116.48	108.43	114.34	113.13	113.44	116.23
98.013	100.78	99.36	98.145	102.78	101.32	97.558	101.11	99.118	98.224	101.32	103.75	100.8	102.69	100.5	103.14	98.929	102.92	100.7	98.814	100.46	96.506	108.83	99.294	107.15	101.02	106.92	93.832	96.275	98.609	107.13	103.57	98.505	93.622	103.11	99.986	105.3	103.35	105.67	97.797	98.542	96.931	100.56	102.84	99.813	104.43	99.86	98.507	103.7	95.908
101.77	103.51	105.38	109.5	104.73	105.54	109.26	107.74	106.96	101.63	112.21	101.01	103.77	104.92	105.09	96.916	107.35	105.18	103.07	110.39	104.36	103.66	103.38	108.64	103.7	102.78	107.05	106.08	107.19	98.297	108.35	103.24	98.801	102.69	102.43	107.57	104.15	106.54	105.27	105.77	102.89	98.617	104	100.87	106.97	105.42	104.9	103.97	101.41	106.66
103.07	100.35	108.14	104.08	105.05	111.47	105.99	106.24	102.23	103.5	104.03	110.92	104.29	107.37	106.25	101.61	107.4	102.96	104.59	110.93	105.52	104.84	108.62	108.66	99.571	102.95	111.18	103.07	105.47	102.82	107.19	104.25	104.78	102.74	99.17	108.38	110.92	105.46	109.57	102.23	102.54	105.59	101.2	108.43	106.54	106.66	108.24	106.85	99.013	108.39
111.04	108.91	105.73	107.4	116.43	104.69	113.36	104.83	101.71	111.36	105.13	112.36	121.84	110.12	109.48	112.52	115.33	112.45	106.92	106.74	112.3	108.55	109.02	107.34	118.28	108.85	107.83	107.08	112.18	114.59	107.65	111.82	110.7	109.58	118.71	111.53	107.48	109.12	105.44	114.07	117.59	110.89	111.42	111.36	111.32	110.68	111.25	112.29	107.78	109.08
109.91	105.62	98.568	108.47	102.93	100.54	107.84	103.45	104.77	102.98	102.28	98.581	104.59	100.86	99.276	109.44	106.68	107.56	100.18	107.25	104.29	101.11	105.31	100.25	104.91	105.16	101.2	99.14	107.78	104.58	100.6	96.345	102.93	100.49	107.59	102.46	109.64	103.73	110.45	103.73	104.62	111.18	106.57	100.54	104.77	105.05	103.04	109.32	106.28	103.57
105.64	110.96	100.53	105.25	105.48	102.84	107.67	106.35	103.27	108.91	110.83	109.24	104.37	109.21	107.3	106.4	109.53	103.8	102.07	103.33	106.94	105.69	112.37	106.15	104.38	109.37	108.76	103.62	104.09	113.55	102.8	105.78	103.48	111.38	111.44	104.44	105.62	107.63	102.71	106.43	109.28	106.04	105.77	103.89	104.07	106.56	108.11	110.49	102.69	106.31
107.08	113.84	113.75	108.68	105.25	101.81	101.06	115.93	97.601	110.94	103.09	110.58	110.37	107.34	108.78	110.05	112.12	113.56	113.27	110.03	112.08	109.79	103.39	109.3	116.64	111.51	106.44	110.24	108.94	110.03	109.84	113.91	106.06	109.72	109.19	112.55	113.1	109.56	112.77	117.92	102.48	115.27	114.36	105.86	109.22	116.65	108.77	104.6	108.79	108.23
102.44	104.29	98.937	108.42	104.87	100.78	110.46	109.88	111.6	107.8	107.29	106.57	106.08	107.98	102.17	103.38	102.63	103.39	110.68	106.5	107.46	106.52	111.02	106.5	101.9	107.85	106.44	112.72	103.17	101.48	107.49	108.02	107.15	102.9	100.78	113.69	105.14	101.69	109.72	105.15	105.11	106.44	108.76	105.3	105.27	109.86	103.61	98.556	103.48	106.85
106.14	105.7	105.53	111.02	107.67	101.99	107.87	106.49	108.53	103.97	106.41	106.42	106.97	102.86	104.8	101.62	106.44	110.57	101.07	108.94	112.27	108.16	97.737	108.9	101.31	103.28	108.37	101.55	106.05	107.93	100.64	102.91	107.87	99.805	109.38	106.73	107.88	114.05	101.23	113.68	109.14	109.72	108.81	103.71	104.44	98.149	105	106.03	106.69	102.15
105.33	105.1	103.43	108.66	103.08	108.92	111.74	104.92	108.9	105.45	103.14	106.68	104.95	111.13	100.22	101.4	104.91	105.24	101.58	107.38	111.73	101.84	104.89	102.56	104.31	106.38	102.44	116.84	109.15	109.63	104.77	107.81	105.69	102.02	109.17	103.07	105.34	102.86	105.18	105.67	105	103.86	105.08	109.26	108.92	100.93	109.64	104.92	109.1	111.02
111.4	108.03	115.39	121.39	115.75	109.85	112.42	115.4	117.1	112.7	110.48	118.33	114.8	111.98	109.21	107.32	107.25	114.29	109.61	114.4	110.68	107.41	114.25	114.44	117.72	106.53	115.94	113.56	109.54	114.18	109.62	119.18	112.43	113.71	110.98	109.69	117.76	116	114.12	115.72	112.38	114.55	118.35	114.63	113.71	105.18	111.06	111.61	116.81	107.3
112.81	107.99	113.73	102.78	108.28	108.18	110.8	102.13	109.74	99.873	106.59	107.69	106.66	100.65	107.22	103.07	108.46	107.38	108.42	108.38	105	113.88	107.03	108.38	104.88	109.34	111.6	106.52	105.83	109.19	102.53	107	103.41	112.66	109.78	105.22	107.11	103.67	104.62	105.48	109.54	100.54	112.99	102.07	107.87	114.02	106.68	99.893	103.88	105.14
103.12	107.76	98.539	102.34	105.08	109.12	105.5	107.2	105.01	113.09	104.74	105.49	107.16	111.94	112.13	101.83	108	112.82	101.01	102.97	102.85	104.72	109.96	104.02	103.84	107.5	109.6	107.71	104.21	107.1	103.05	107.61	106.4	104.71	109.52	107.24	108.05	106.68	108.66	108.63	105.42	105.76	100.64	103.69	101.39	106.7	106.9	107.77	96.106	111.06
107.7	103.42	105.53	112.84	105.82	106.34	111.95	113.18	102.37	104.78	101.6	111.64	107.89	106.32	102.24	107.4	112.65	105.17	108	100.41	106.08	107.53	108.66	111.3	105.09	101.68	110	107.56	100.89	106.63	108.48	100.06	104.48	101.12	106.08	103.69	113.56	109.94	102.36	100.46	101.54	105.71	112.07	106.37	102.59	102.31	108.79	109.26	96.471	105.99
118.5	115.72	118.13	118.86	111.33	115.05	117.89	122.4	115.66	120.17	121.17	118.75	116.87	115.37	118.14	118.31	118.15	119.23	120.77	119.34	113.46	118.75	116.29	118.58	122.88	113.69	116.51	125.08	118.66	116.61	121.66	119.6	115.76	113.39	113.43	115.26	113.69	112.43	115.49	117.33	123.6	112.14	114.04	115.89	118.68	118.55	113.76	118.19	117.34	121.38
106.18	103.5	109.57	109.92	103.4	112.48	109.32	104.98	112.78	111.07	103.8	109.5	104.62	102.39	105.72	100.41	109.47	107.42	111.83	104.29	107.01	104.28	97.962	100.95	110.93	107.64	108.69	106.8	112.17	105.6	106.91	109.67	109.32	108.17	109.15	103.27	95.256	102.79	102.21	111.37	99.12	105.99	96.413	106.37	107.89	105.82	112.22	102.89	108.33	109.75
103.13	102.05	102.35	103.83	97.346	97.519	93.642	101.37	99.204	92.904	97.552	97.652	101.46	96.493	97.723	102.53	103.16	92.207	104.22	98.869	101.77	99.968	106.05	101.09	99.216	99.062	98.576	99.934	102.68	98.201	101.04	98.422	101.65	100.05	97.715	97.821	97.856	104.43	100.56	102.42	99.186	91.962	97.182	107.16	94.251	102.5	98.596	104.31	96.175	97.829
113.43	110.8	113.71	117.06	110.18	115.67	111.77	105.36	108.19	113.4	112.39	114.89	115.16	107.72	114.46	112.57	118.34	114.86	109.92	110.08	105.9	111.73	114.68	113.35	109.13	113.22	109.16	111.8	107.07	111.02	114.37	106.99	112.71	111.73	108.14	109.08	108.54	110.03	111.58	113.81	111.35	108.74	112.11	115.11	111.17	113.72	113.06	112.57	114.31	102.07
111.11	111.72	112.55	110.32	110.78	109.75	108.47	110.49	113.08	107	113.98	115.6	108.58	110.36	111.12	107.12	112.8	112.15	111.32	108.22	111.44	104.43	113.95	111.27	107.56	113.09	114.91	110.56	104.79	106.82	114.82	108.48	117.36	113.44	109.42	115.43	111.52	109.7	105.73	113.99	111.83	111.32	115.47	111	111.07	110.62	99.523	110.76	109.25	114.84
118.51	119.2	108.88	106.69	108.17	110.83	114.04	109.17	114.41	113.94	107.03	109.14	114.32	111.17	113.73	116.72	113.62	112.7	110.03	109.83	114.9	111.32	109.1	115.91	108.38	107.69	113.74	108.98	111.77	117.14	110.71	114.85	110.28	99.736	114.99	109.91	114.61	109.34	112.32	114.92	112.23	106.35	115.05	113.24	111.42	109.31	108.84	114.99	108.79	114.66
121.53	116.22	119.22	119.04	120.52	116.05	121.17	125.71	123.3	119.07	120.83	119.7	126.76	124.56	117.08	117.88	114.49	112.65	119.75	119.83	116.23	115.41	117.54	118.86	118.68	118.29	120.38	115.08	114.82	116.84	116.9	122.15	118.87	116.03	117.85	124.82	121.15	116.84	112.12	112.72	111.81	114.43	119.92	115.01	116.7	115.94	116.16	117.4	117.77	119.81
111.63	102.6	105.14	111.02	108.78	114.38	106.37	109.45	109.89	111.16	113.31	104.5	106.62	110.29	111.28	109.66	113.24	104.73	104.12	114.77	107.15	112.74	114.82	107.31	104.37	112.26	108.84	110.75	113.14	105.07	107.45	116.82	116.16	106.72	106.88	110.67	112.5	103.94	109	113.98	109.35	107.25	112.61	111.37	106.6	112.54	111.46	109.74	114.22	105.62
112.89	104.74	103.74	111.1	102.52	111.13	107.91	102.22	107.46	108.67	96.686	106.59	101.96	110.91	105.14	104.22	105.58	106.6	99.978	106.11	104.54	102.96	101.38	107.93	108.17	106.5	104.67	105.6	103.19	109.66	101.36	111.61	104.86	109.74	107.99	110.5	103.29	113.82	111.16	105.08	109.99	107.01	107.32	110.98	105.71	111.86	101.55	107.79	111.28	105.07
103.37	113.65	115.75	112.93	114.68	111.38	106.18	117.12	106.58	109.82	107.85	113.92	114.08	111.88	104.54	110.48	116.48	111.92	113.92	112.97	112.99	115.48	114.45	112.53	111.37	114.44	113.68	112.17	114.05	108.22	107.6	113.69	109.58	108.03	107.63	113.01	108.66	112.98	114.44	109.07	115.59	111.43	109.76	111.4	112.01	108.91	114.51	113.36	115.36	115.25
108.62	111.93	117.39	114.4	97.822	115.21	109.1	118.18	106.72	108.69	121.37	109.37	111.15	112.39	110.88	104.32	113	107.94	111.85	109.47	110.76	115.95	109.64	108.09	113.99	110.1	112.06	105.56	112.44	107.23	107.22	112.64	107.17	107.83	109.65	104.51	107.14	117.92	109.62	108.19	106.12	113.57	110.05	115.7	110.57	114.08	106.86	111.68	110.68	113.83
109.22	101.48	103.37	99.085	110.24	105.74	105.41	97.515	106.02	107.44	101.85	97.886	103.17	103.64	107.02	104.51	104.21	106.79	102.61	104.5	105.31	107.34	102.92	107.1	102.12	98.574	103.48	105.56	105.88	105.47	110.59	101.66	105.85	102.65	99.997	109.46	106.11	98.96	100.55	104.86	101.11	107.25	104.65	107.04	104.44	103.81	98.349	104.46	108.27	106.36
110.76	109.04	106.11	116	103.02	110.54	118.2	113.87	109.92	108.84	105.55	106.05	110.66	114.77	113.06	109.9	102.79	109.59	111	107.96	111.34	114.91	111.41	106.1	107.85	111.28	109.93	110.11	103.04	111.81	110.31	107.67	111.64	109.96	108.92	104.88	110.3	104.44	106.35	114.22	116.88	108.66	111.61	106.76	105.28	110.71	109.09	107.69	113.58	111.15
112.62	105.32	109.38	110.17	108.09	111.71	113.74	115.53	107.66	110.21	117.18	114.33	111.41	111.41	105.38	106.65	114.18	106.28	108.44	114.42	113.91	104.2	110.95	111.05	113.55	111.82	121.6	110.61	115.25	111.11	108.98	110.01	115.2	113.15	118.37	112.14	108.5	112.19	108.88	103.82	109.1	103.98	113.33	119.58	106.65	118.6	113.68	116.76	110.81	111.79
99.723	107.31	106.22	103.07	99.765	106.09	107.47	103.64	103.99	103.15	110.33	106.25	107.5	108.3	109.51	107.72	99.898	103.89	108.53	103.09	102.36	111.48	103.77	109.18	100.58	106.68	104.87	106.12	105.95	107.94	100.6	106.99	101.76	102.66	104.32	115.39	108.25	107.19	98.222	105.71	103.46	105.83	104.13	103.7	106.06	103.39	104.59	109.45	103.22	105.28
103.57	98.255	105.4	98.449	98.86	99.55	101.33	105.53	99.53	101.04	106.67	102.37	96.102	99.982	106.84	100.37	100.26	98.12	104.29	95.82	94.657	99.916	97.503	94.612	102.85	103.49	106	99.088	94.512	101.39	99.462	103.57	98.386	97.971	103.51	100.14	93.441	103.3	95.03	96.763	101.03	100.31	103.7	98.663	92.958	98.757	99.41	99.864	104.65	107.36
119.07	110.41	108.82	110.48	110.28	111.33	112.88	109.99	114.39	111.98	105.84	111.25	115.42	115.6	107.4	110.35	110.25	110.81	109.25	109.23	118.61	113.39	111.72	112.82	108.78	112.64	111.41	109.53	114.5	116.51	115.72	105.61	105.36	111.16	112.69	105.95	111.68	108.88	119.36	118.42	109.04	111.03	113.9	114.81	109.2	113.31	113.79	106.61	104.94	110.73
106.03	105.87	108.99	102.12	109.23	102.99	109.16	109.43	114.29	114.11	111.47	104.46	108.83	109.86	103.09	105.69	108.91	101.45	106.22	99.745	104.97	104.05	109.56	108.11	111.58	106.18	103.23	101.19	101.29	105.4	109.34	102.66	111.82	109.07	105.61	111.6	108.02	108.26	105.88	109.74	112.57	102.33	106.47	110.63	110.59	111.95	105.53	109.67	106.03	100.13
103.18	109.52	105.46	105.52	108.26	105.12	104.72	107.27	102.01	106.81	101.12	102.51	101.14	106.51	100.18	102.9	107	105.76	107.81	109.45	106.29	106.84	103.81	103.17	103.02	101.29	104.78	107.76	103.7	104.49	103.77	101.9	101.47	109.98	102.97	105.9	103.45	102.79	105.38	103.57	102.77	104.13	101.75	108.94	106.84	100.98	110.65	102.67	101.72	106.81
105.95	101.14	94.261	105.53	99.814	95.925	100.79	99.549	102.38	105.32	102.58	104.83	99.598	102.62	102.83	100.02	97.803	97.125	106.45	101.85	104.97	99.247	97.601	91.437	97.788	104.07	96.316	100.01	100.98	100.9	102.07	94.465	98.006	95.026	98.5	98.882	96.693	99.468	103.5	100.39	98.303	102.26	98.059	103.31	100.54	101.09	93.436	102.07	100.23	96.989
107.66	107.69	99.095	106.1	102.94	100.87	110.85	103.04	101.96	109.29	106.99	108.28	103.83	105.88	105.75	104.82	98.355	112.69	99.707	110.56	99.837	107.04	106.36	104.69	106.4	104.93	104.59	100.94	106.75	109.76	99.679	105.73	100.11	105.25	110.37	107.42	104.6	107.76	103.7	109.13	105.59	109.25	105.46	108.27	107.24	109.74	112.11	108.5	101.7	102.03
101.05	102.97	97.525	98.025	97.711	98.161	96.64	100.68	103.53	102.74	100.86	100.68	97.568	100.06	96.383	96.265	101.77	96.145	102.45	105.35	99.442	100.79	100.24	101.41	100.62	102.64	100.37	96.048	101.58	101.78	95.209	101.36	106.67	102.03	98.952	101.24	98.128	101.04	104.32	103.85	91.872	97.846	101.76	95.808	104.32	98.946	106.45	98.51	99.158	99.355
106.54	103.85	99.075	103.49	97.427	102.04	99.478	100.94	96.686	96.73	101.29	99.632	102.28	95.837	102.27	100.41	97.748	98.058	98.033	93.997	91.719	97.371	102.83	99.788	100.83	97.654	100.6	107.15	100.82	97.316	99.361	101.68	97.209	95.643	103.15	98.63	101.22	98.225	103.87	99.593	101.25	88.011	96.749	97.21	89.754	97.842	91.005	102.75	98.623	101.47
112.43	102.63	105.91	100.55	103.47	105.79	98.144	113.04	103.58	107.11	106.77	107.68	105.78	104.83	100.86	106.72	102.27	106.48	109.18	108.74	105.79	107.79	106.24	106.65	106.72	106.56	97.684	104.39	104.39	109.5	104.03	105.57	106.61	106.36	104.82	101.68	105.09	101.84	107.59	107.91	107.56	103.44	108.96	112.08	105.22	102.86	111.3	105.57	105.11	105.79
109.07	104.14	102.69	104.63	106.59	107.34	102.95	101.95	106.75	101.76	104.93	109.49	108.67	107.48	101.01	106.09	108.21	109.5	101.9	109.7	113.73	103.62	103.96	109.01	103.87	113.98	106.78	99.683	105.37	104.49	107.87	111.09	106.78	105.79	107.28	103.67	108.61	107.48	99.784	109.16	102.61	111.94	98.464	107.38	102.46	106.45	109.13	106.72	105.21	104.71
112.63	110.73	103.57	110.39	109.77	103.66	110.43	107.78	111.1	105.75	106.51	109.41	112.44	102.21	113.53	111.14	110.37	111.26	110.38	113.1	120.43	98.417	111.12	107.97	103.89	103.72	110.09	112.44	110.37	111.91	108.13	118.24	110.13	115.56	111.4	109.07	108.33	107.59	110.05	106.7	110.93	109.62	110.47	114.14	110.53	103.81	105.33	107	106.5	104.57
103.58	111.37	114.31	113.32	109.03	110.63	99.577	112.44	110.66	110.53	109.26	111.59	108.7	111.37	109.15	112.96	110.12	109.58	112.05	107.09	108.98	110.2	107.52	109.23	115.96	112.14	112.33	110.53	114.07	115.09	111.82	108.2	105.43	104.63	108.86	104.72	110.58	110.82	115.61	114.05	111.17	110.51	109.34	113.81	111.9	110.24	113.44	112.19	113.15	115.2
113.62	110.91	109.89	112.83	118.24	110.81	108.03	115.53	115.7	114.78	112.29	114.25	111.43	109.72	111.42	106.53	114.42	106.5	109.81	108.02	108.18	118.99	113.22	117.7	113.85	117.33	112.64	112.03	115.32	110.36	110.76	117.81	103.75	115.74	118.66	112.16	112.14	109.65	110.73	109.45	118.09	113.08	111.37	114.43	114.41	112.15	114.49	113.34	108.58	117.97
110.95	106.01	116.43	105.91	96.916	109.05	103.07	102.49	102.68	107.43	103.75	109.72	98.078	106.6	106.13	110.04	108.78	108.24	108.44	108.15	112.99	108.11	113.2	106.25	110.17	107.39	102.12	108.1	111.89	107.9	109.44	104.82	105.73	105.38	106.47	105.34	104.78	113.92	109.62	103.76	98.912	103.68	109.52	103.19	104.96	101.02	102.74	110.56	102.1	113.92
109.06	106.1	106.35	108.57	106.05	111.88	107.5	109.15	100.34	109.92	100.85	107.6	105.44	107.68	105.44	107.86	107.91	103.44	107.79	100.32	100.6	101.97	110.6	112.31	104.11	108.4	97.02	106.78	108.46	107.59	104.13	115.05	102.09	105.42	102.3	99.034	107.25	105.59	103.93	106.77	109.22	111.78	107.47	104.28	104.31	104.36	107.62	107.13	108.51	110.42
108.13	109.18	108.38	113.11	107	113.98	108.38	111.52	114.67	115.44	105.7	111.31	113.28	106.67	107.28	108.3	110.28	102.88	112.52	111.51	109.31	117.17	111.38	114.21	111.39	110.74	111.66	114.16	111.61	108.58	122.68	105.44	110.8	107.97	109.03	103.16	110.57	114.95	104.62	116.29	108.1	102.01	114.98	113.78	114.03	103.91	115.74	112.42	113.99	113.12
94.948	96.681	100.52	104.29	92.727	100.03	99.144	103.57	99.301	103.44	97.974	99.977	99.036	101.68	98.706	94.068	96.734	100.28	96.613	99.786	95.964	102.02	94.86	99.933	103.7	100.86	99.54	100.24	98.845	103.21	97.613	101.55	98.696	95.159	98.574	99.037	94.627	106.88	93.071	103.39	99.203	99.423	91.028	99.597	94.982	101.21	99.707	97.559	102.05	99.743
98.964	97.196	96.291	101.76	96.655	106.62	101.3	102.86	100.94	93.11	97.292	97.725	96.056	98.51	100.03	99.223	103.58	99.353	102.48	103.73	94.311	101.33	101.84	95.21	98.105	99.88	99.594	103.13	92.368	103.24	101.27	96.687	103.01	95.504	95.344	102.05	102.77	98.638	98.909	103.06	103.85	96.353	94.279	95.764	99.739	97.819	101.78	103.53	94.572	99.407
98.451	109.9	110.29	106.51	108.33	115.39	105.94	103.16	106.29	106.02	105.9	100.12	106.29	107.09	105.85	108.03	109.53	103.32	111.75	107.35	105.06	102.29	106.15	112.5	107.01	110.18	103.57	108.41	105.29	114.74	110.05	103.63	103.06	106.21	111.5	107.55	106.52	105.34	97.595	105.84	108.31	108.31	107.44	108.18	105.18	104.01	105.71	107.92	103.6	107.45
112.33	112.89	106.79	106.6	109.16	100.17	106.94	98.401	107.76	105.16	107.96	107.67	107.86	111.56	105.12	104.4	107.08	106.38	105.05	99.854	104.93	109.77	108.85	103.57	104.47	105.02	105.23	108.16	105.15	101.62	103.62	106.08	107.92	103.67	109.18	102.26	103.14	107.07	108.8	105.12	109.37	106.6	101.88	110.13	104.2	101.48	105.36	109.13	104.3	110.41
103.63	107.09	104.63	104.82	105.34	106.68	106.27	118.15	102.54	104.58	103.76	102.22	103.15	108.21	100.87	105.07	107.07	104.42	108.64	107.64	108.07	110.52	108.4	108.56	106.69	109.36	109.49	112.05	101.96	99.775	99.412	108.15	108.3	106.72	107.13	107.28	107.66	107.06	104.05	104.48	104.11	110.62	109.94	106.15	98.205	111.75	107.17	105.65	103.08	108.65
107.79	108.15	111.45	101.74	106.45	108.83	104.54	104.58	107.14	108.13	108.59	104.28	104.3	107.35	100.79	99.386	110.6	103.67	110.94	111.51	106.44	108.77	103.43	103.62	106.39	106.68	114.78	106.95	100.47	112.79	104.29	103.51	104.51	113.92	105.69	97.771	105.69	103.85	105.3	104.05	102.96	110.58	105.87	104.65	111.16	116.49	105.4	104.09	106.27	100.74
101.65	101.47	103.82	101.76	98.944	98.192	100.62	95.977	96.598	90.369	99.014	96.62	98.608	106.11	95.129	104.54	98.921	101.83	92.54	98.317	101.18	105.57	104.96	104.21	108.26	93.739	104.56	103.05	100.85	102.47	98.689	100.71	103.04	98.514	103.01	100.48	104.63	101.82	97.565	100.16	102.92	102.99	98.803	105.66	101.48	103.89	105.73	100.42	101.91	92.966
109.25	104.12	107.86	105.6	108.38	102.36	110.36	114.18	98.976	104.71	103.36	104.47	97.295	104	103.99	105.6	101.3	97.594	104.45	107	101.4	109.96	109.29	100.97	101.09	105.24	101.58	108.18	102.21	100.18	100.58	107.35	99.5	101.76	103.41	103.87	107.6	103.66	101.8	103.13	99.267	105.86	101.85	107.31	106.81	100.26	102.68	106.17	101.98	101.17
108.68	95.664	110.19	105.47	109.38	109.6	106.59	108.82	107.67	105.77	110.62	106.93	105.67	108	106.05	111.79	108.49	102.24	105.17	102.84	101.02	107.39	108.23	106.26	108.51	101.36	111.37	109.44	116.25	102.89	110.58	102.54	110.35	108.71	106.45	103.79	108.39	110.34	105.72	102.8	108.54	105.23	104.03	101.95	103.95	110.21	106.73	98	105.35	105.23
110.69	104.02	101.84	101.04	103.74	105.83	103.45	103.27	104.32	113.1	100.77	104.03	109.81	99.562	106.05	102.4	104.53	108.32	106.93	107.46	103.37	103.28	104.1	109.84	106.81	106.99	105.12	105.02	108.67	106.48	110.87	104.02	107.93	104.58	104.12	109.79	103.6	108.9	108.24	111.26	112.33	104.32	112.21	104.31	107.16	108.4	106.69	106.8	108.38	101.63
105.2	111.74	106.29	107.54	108.66	106.61	106.9	100.95	108.21	111.46	99.96	103.3	108.99	106.18	103.85	102.7	102.08	104.33	102.8	103.2	104.55	98.466	100.05	112.39	101.85	104.27	108.04	106.2	105.7	107.54	107.96	101.28	102.53	108.84	105.08	103.92	105.3	109.22	104.98	112.48	106.46	106.14	100.75	105.57	102.44	99.16	110.15	107.86	106.96	108.38
103.65	103.6	99.111	101.44	99.66	100.24	103.83	102.97	105.53	93.416	103	103.36	93.771	104.43	94.605	97.52	102.11	96.248	96.256	101.33	99.769	98.812	98.417	103.42	101.41	103.18	101.61	106.22	98.901	91.922	99.217	102.71	96.739	98.285	91.512	94.094	101.93	99.294	102.39	94.603	99.33	98.436	98.265	95.679	93.144	107.53	94.865	106.96	99.084	103.58
100.3	110.55	107.31	105.57	110.44	104.17	93.002	101.52	106.41	104.92	105.71	100.4	106.16	109.36	106.76	108.07	105.11	100.89	108.66	110.27	102.92	106.19	106.68	111.18	110.78	108.47	108.33	106.71	100.6	104.07	101.83	109.35	104.62	110.58	105.8	101.09	98.9	101	108.67	107.98	109.69	107.19	107.22	103.63	105.97	104.74	102.51	104.77	103.73	106.12
106.13	104.89	103.17	107.43	107.7	108.51	106.52	106.8	108.97	100.35	99.137	111.32	109.25	106.24	106.33	107.14	107.63	101.2	107.82	101.68	103.83	104.26	102.13	105.45	109.39	104.19	109.22	109.3	110.58	102.34	102.67	106.01	110.69	100.51	109.95	108.75	105.68	110.73	107.06	105.99	107.21	105.4	104.87	108.25	106.13	105.11	103.18	98.616	104.02	105.11
102.82	102.47	110.79	110.1	108.63	106.11	109.18	104.74	104.8	105.83	110.16	107.46	108.97	109.46	103.23	109.36	99.437	105.26	102.72	100.28	102.54	101.16	105.88	109.58	109.88	99.893	108.19	104.22	105.54	103.08	109.78	104.05	110.98	103.37	99.301	107.39	105.49	109.12	100.79	106.43	103.97	99.029	98.892	106.02	103.01	101.63	104.19	108.29	101.71	104.38
107.8	100.28	102.58	105.49	98.276	102.4	104.08	105.89	103.43	99.56	105.17	100.06	109.73	109.36	111.03	111.95	103.2	107.69	107.69	104.27	99.485	104.03	104.94	106.95	98.32	103.44	105.05	104.15	96.141	105.12	102.74	107.06	100.69	111.57	112.9	107.22	107.55	103.76	104.52	100.12	105.86	110.17	107.03	107.98	104.81	104.76	106.7	113.2	98.17	104.22
108.71	111.45	109.65	112.88	114.88	115.36	114.36	111.75	109.27	121.57	105.78	105.95	106.2	112.01	116.21	115.16	111.56	112.6	104.14	108.05	113.35	113.32	114.23	110.45	113.68	109.35	108.04	113.53	117.15	110.92	105.23	113.54	108.72	113.42	116.93	108.75	112.4	113.1	115.43	116.24	117.5	113.91	114.88	114.75	111.05	115.74	111.49	116.22	109.4	114.14
98.223	96.268	104.88	102.24	102.74	97.398	101.98	95.09	97.273	101.51	96.311	103.36	104.6	100.86	106.17	101.33	103.78	107.13	95.884	98.259	101.27	104.53	102.87	108.29	99.416	103.04	96.955	100.65	94.279	103.08	105.18	106.66	100.07	105.17	105.27	102.49	102.43	102.91	104.76	97.052	95.223	104.18	101.49	99.522	101.07	99.905	107.11	103.58	101.14	101.29
105.43	102.43	107.4	103.96	99.802	103.9	104.33	105	102.63	107.34	108.2	104.17	104.12	103.13	103.87	106.77	100.46	102	105.96	109.81	103.87	105.64	104.24	110.11	104.86	110.96	107.49	108.35	103.21	105.26	102.71	103.58	105.74	110.6	105.41	108.36	106.49	111.45	106.12	110.34	107.11	101.38	105.69	105.28	113.62	105.66	103.55	109	104.94	106.12
114.45	112.33	105.63	107.45	116.68	117.46	106.08	111.44	112.81	111.91	108.84	108.13	104.9	116.51	113.03	108.58	108.4	113.81	117.04	115.83	114.85	112.14	111.84	115.3	109.29	108.97	112.25	113.99	119.25	113.97	110.07	110.41	108.59	107.37	108.58	103.38	117.56	110.81	107.52	110.27	114.38	108.13	109.48	115.91	111.36	117.15	113.83	108.16	114.48	108.25
105.25	102.06	100.51	108.55	106.04	102.26	103.87	103.99	109.64	103.2	104.62	102.99	101.16	105.9	103.31	106.73	109.34	106.8	106.11	102.6	111.33	106.73	105.02	103.84	106.04	93.791	107.61	103.45	111.82	106.49	102.63	105.01	109.82	101.71	106.87	107.01	104.56	105.84	107.55	103.42	108.53	102.89	104.1	110.74	100.32	107.93	110.25	108.07	98.965	111.39
109.11	104.67	114.39	113.83	106.29	113.52	112.49	112.95	116.53	116.43	107.45	111.7	111.46	113.45	110.96	105.54	114.65	105.73	107.9	108.62	112.14	104.11	104.34	109.56	106.77	116.4	120.04	114.16	108.98	109.45	115.19	115.08	106.61	112.72	118.03	115.69	107.07	106.47	100.39	114.9	115.42	110.83	107.76	110.82	108.21	104.87	108.21	111.84	116.74	111.73
106.47	103.91	105.48	101.28	104.85	103.8	104.54	111.18	105.51	101.83	106.35	106.26	105.64	97.451	101.13	108.71	100.97	102.63	96.848	106.89	105.62	96.805	105.83	103.66	105.14	102.75	102.25	98.06	103.82	106.91	110.69	108.29	105.95	107.06	103.86	115.4	106.47	102.81	112.37	105.37	105.93	110.64	105.73	106.34	103.34	108.18	101.41	103.87	106.69	108.98
104.45	103.85	105.8	102.06	112.92	102.02	101.36	105.81	101.44	102.61	108.64	107.95	105.96	105.07	103.91	98.147	102.7	101.45	101.65	106.36	101.67	103.62	110.92	104.48	103.7	106.53	104.27	103.93	102.27	100.11	102.89	108.56	106.15	104.89	99.98	108.07	108.34	103.1	109.38	103.83	102.71	102.28	95.379	108.46	99.25	109.02	101.38	101.55	102.89	99.968
105.53	111.79	109.35	105.72	101.48	112.63	100.73	104.59	109.78	102.11	101.75	104.81	112.69	99.472	112.76	106.16	101.81	102.14	105.77	113.18	114.06	105.31	99.554	112.05	110.58	108.16	102.41	104.57	104.51	106.66	102.89	110.24	113.1	108.26	103.82	99.997	105.43	112.43	107.31	107.65	100.73	106.35	109.02	107.94	107.51	109.67	108.11	108.8	105.91	104.78
109.39	111.46	112.82	110.05	111.29	112	115.55	109.83	113.41	113.37	116.41	115.79	118.29	110.97	114.23	108.23	115.9	111.33	119.45	118.46	112.09	107.85	116.79	106.09	105.95	118.93	118.16	104.48	112.31	104.89	110.56	112.32	118.79	110.63	113.6	112.87	113.38	108.55	108.94	115.66	110.01	113.17	118.34	117.74	116.77	110.93	116.37	111.82	109.51	109.91
106.06	109.67	96.791	103.2	104.93	106.07	106.05	108.06	104.68	107.78	105.24	110.33	101.58	102.06	104.84	106.85	97.075	95.742	107.36	105.99	103.08	111.06	109.83	107.32	107.38	103.51	107.74	101.46	104.85	104.32	105	105.02	100.15	105.04	99.608	109.73	106.88	103.98	105.2	101.15	106.31	102.28	107.22	104.89	106.78	105.77	105.55	102.46	105.53	100.22
94.912	94.667	103.88	96.919	98.152	101.15	95.603	106.04	102.66	93.078	92.473	107.2	101.26	97.356	102.76	98.801	104.13	99.136	98.091	101.47	100.56	105.63	102.28	101.48	97.321	107.25	105.62	102.83	96.983	102.33	100.23	102.94	105.75	105.83	105.49	99.919	101.59	102.38	102.9	102.11	102.3	99.342	102.8	95.602	105.66	96.748	103.44	105.1	99.625	103.42
107.84	105.02	106.1	100.55	107.73	111.63	109.98	108.01	109.56	108.88	108.66	107.39	108.83	106.64	100.8	109.17	108.1	112.1	106.68	102.56	104.57	103.32	109.56	104.23	105.51	111.31	110.12	109.4	108.35	114.55	109.19	108.92	102.97	112.98	102.91	112.11	100.81	105.92	108.26	110.4	100.86	102.21	105.54	108.66	105.02	104.4	106.97	106.66	102.43	110.46
96.98	100.4	98.886	102.93	98.46	105.26	103.79	104.56	103.22	106.57	99.181	106.24	101.03	100.18	103.02	102.33	104.91	105.24	106.88	101.62	101.67	105.92	105.24	110.19	104.29	98.213	104.47	106.7	97.786	105.44	105.6	105.14	96.787	101.3	104.08	110.79	104.39	107.35	98.783	106.69	106.35	109.45	103.6	105.06	105.63	101.5	105.62	103.56	104.15	106.64
112.62	114.07	113.77	111.15	113.44	110.5	112.64	113.6	106.34	113.34	112.02	110.87	105.3	110.27	108.92	111.95	117.46	113.61	107.58	110.92	117.19	110.43	108.04	115.69	116.58	110.9	114.88	106.93	107.8	112.9	109.68	117.3	114.32	112.56	113.28	109.67	113.74	108.67	110.86	110.98	108.11	111.38	109.93	108.43	106.18	114.09	108.25	115.57	105.46	109.98
108.85	119.24	112.83	118.61	121.75	116.72	118.3	126.79	116.75	115.91	113.51	115.02	118.19	116.64	118.04	115.83	114.57	124.33	117.23	107.34	117.1	121.99	116.8	116.06	118.47	114.57	116.84	114.34	115.63	116.06	113.2	117.22	114.09	117.37	115.92	115.09	121.98	107.77	114.38	111.82	121.46	116.32	113.06	118.54	119.62	118.84	118.72	109.81	113.09	115.41
106.44	106.16	107.2	108.38	111.57	109.98	108.01	99.972	101.92	111.56	104.51	106.33	101.45	103.92	101.83	106.53	109.3	102.19	101.64	102.89	114.11	103.55	107.57	105.94	101.61	107.08	107.17	103.34	102.88	110.79	107.79	100.25	111.04	109.25	103.67	103.39	103.44	103.3	101.34	109.7	106.81	105.84	103.24	105.51	104.77	98.195	98.194	105.75	106.84	105.35
103.31	107.42	101.54	104.39	103.59	107.58	105.11	108.19	99.374	105.17	110.09	102.91	112.34	101.97	105.93	100.67	102.04	102.13	101.32	97.378	108.43	103.98	103.86	105.26	101.76	104.63	99.273	103.62	105.41	110.98	107.08	100.1	108.82	104.26	103.17	105.83	105.21	105.39	107.58	107.73	102.23	109.78	108.91	98.52	110.73	107.65	105.17	98.539	105.24	105.01
101.75	106.41	101.96	107.96	110.34	105.34	107.55	103.04	103.71	107.29	99.178	106.64	105.32	101.14	107.24	110.6	108.52	99.731	102.37	102.78	105.12	101.29	104.54	102.27	111.47	104.94	110.62	103.89	102.75	102.63	99.823	105.4	107.78	99.67	107.9	101.25	94.448	103.87	106.62	105.78	108.09	100.51	103.47	108.37	108.14	108.41	100.81	108.81	106.46	108.35
95.914	98.63	100.83	99.46	102.25	98.503	104.82	101.83	101.99	98.802	98.157	95.408	97.563	97.719	103.83	104.4	102.59	101.08	102.61	102.14	102.44	95.404	101.27	102.03	102.13	101.76	102.21	101.95	95.588	98.984	96.422	106.6	92.914	104.38	104.34	106.05	100.43	99.921	103.83	101.22	94.807	103.02	100.54	94.58	105.57	104.92	100.56	97.542	97.662	101.35
105.63	102.3	105.92	110.62	102.25	107.69	100.99	102.52	108.01	109.51	104.95	102.99	108.85	113.3	101.85	105.95	105.94	111.52	103	110.14	106.73	106.35	108.61	108.16	101.35	105.39	110.02	109.62	106.78	105.24	110.35	93.778	104.64	107.03	107.77	103.47	104.64	99.965	105.27	103.66	106.82	99.241	106.15	106.9	104.54	112.51	106.89	109.33	110.97	105.91
102.04	104.07	103.4	99.284	102.03	108.06	105.16	102.76	102.3	103.1	99.45	95.628	104.53	104.41	107.16	103.81	104.63	102.88	95.439	104.85	110.47	104.11	103.22	103.63	101.11	101.09	108.91	102.65	100.09	109.12	101.16	97.841	97.926	99.113	107.57	104.09	101.63	108.8	103.04	102.8	105.18	108.89	100	104.33	104.28	99.066	107.12	102.52	99.012	107.41
111.96	106.76	108.65	119.78	117.42	118.37	108.17	115.41	113.44	111.42	112.44	113.27	113.31	116.64	112.12	114.3	115.24	111.03	113.02	106.07	116.18	112.76	114.04	110.57	107.64	105.73	104.77	111.98	117.58	112.62	114.81	114.37	110.67	119.82	117.58	109.01	108.44	106.5	105.13	108.5	117.78	111.19	111.29	108.04	109.95	107.28	108.58	113.53	113.23	112.47
106.74	104.84	101.66	103.25	104.86	106.16	103.26	113.96	105.35	108.04	109.65	99.948	106.2	105.55	103.6	102.32	106.79	107.43	102.4	107.32	103.01	103.54	109.53	102.4	104.52	108.68	103.43	100.1	110.43	103.65	108.02	101.36	108.35	109.71	105.81	108.26	103.23	100.52	109.05	109.69	102.68	104.46	114.28	108.96	111.38	99.952	102.05	107.52	109.28	106.73
107.11	105.1	102.6	99.877	101.58	107.48	109.91	107.25	107.21	102.91	98.664	108.81	104.13	101.19	107.45	107.11	109.28	102.73	101.66	100.39	103.46	100.46	103.84	105.92	108.49	99.188	100.58	101.68	102.31	107	106.69	105.99	104.28	100.66	105.32	107.93	104.19	102.65	103.13	104.95	99.317	102.35	100.28	97.801	97.123	102.66	104.59	100.77	102.33	103.4
114.52	115.62	123.99	121.76	117.54	115.68	109.98	117.05	116.34	120.96	120.43	109.57	118.87	120.3	114.14	115.83	112.67	115.14	110.26	122.25	116.24	113.27	117.95	110.68	126.41	117.91	120.82	112.9	113.8	120.39	119.59	122.88	116.06	117.15	110.24	122.46	117.13	116.87	122.97	114.51	119.77	125.06	117.45	117.86	122.69	118.75	112.06	118.96	119.26	122.93
107.76	112.34	113.79	110.02	112.8	110.58	110.4	111.55	106.92	111.47	114.63	114.8	119.93	111.44	116.18	107.75	112.78	107.48	109.52	108.6	109.64	106.73	112.29	104.93	111.63	115.08	109.64	104.25	118.53	111.48	112.12	108.49	108.07	107.44	114.57	115.55	113.32	112.89	115.3	109.32	109.45	109.82	110.25	107.9	112.88	116.36	106.21	113.74	111	116.64
103.56	113.7	103.09	103.07	106.49	104.8	100.69	105.1	99.416	102.51	105.34	103.41	100.11	108.66	105.24	103.07	104.48	105.23	106.33	110.14	99.689	99.607	102.62	110.78	100.38	104.09	110.55	106.19	104.37	103.34	101.84	110.29	99.567	96.245	102.61	107.5	100.89	104.96	105.09	103.63	109.69	102.34	104.45	101.84	99.948	101.22	106.29	103.18	104.71	105.58
102.03	110.1	107.34	109.29	106.18	100.94	113.02	101.36	109.63	109.79	107.54	106.84	102.07	104.71	105.93	102.02	102.78	108.62	102.81	106.83	102.18	104.38	106.4	105.38	104.06	114.15	106.48	110.91	103.56	110.31	102.09	104.83	101.37	104.99	115.12	102.95	99.864	97.871	105.9	104.43	111.95	109.59	105.59	110.23	108.66	102.13	105.29	108.42	107.17	104.15
103.05	97.953	95.094	97.544	94.188	99.9	98.488	111.07	97.902	97.335	101.89	103.55	101.24	100.1	97.649	95.238	93.11	102.65	104	101.62	105.12	101.21	98.749	97.895	99.687	100.22	103.04	103.27	92.858	97.987	101.6	103.91	100.88	98.871	100.88	101.55	100.57	101.8	96.268	110.42	98.343	105.35	101.64	101.25	99.905	104.21	97.264	94.481	95.56	97.728
112.91	109.19	112.96	112.56	107.44	112.07	114.18	108.89	115.18	111.77	108.41	111	116.33	114.5	115.71	117.84	113.99	108.07	106.19	107.2	106.57	110.96	114.6	113.33	109.39	108.63	117.21	108.75	111.84	112.94	118.76	113.17	112.03	112.12	114.65	103.62	109.59	109.62	115.7	114.09	110.72	114.52	110.73	116.55	109.07	114.16	109.93	114.76	114.42	116.06
113.93	105.68	114.18	112.21	113.37	104.62	111.5	107.46	113.19	116.07	104.72	108.91	115.06	117.31	108.32	109.53	106.84	116.07	110.68	110.58	112.01	111.97	109.13	105.27	112.41	114.45	112.66	108.27	112.19	110.97	112.39	108.91	114.39	109.27	110.91	112.08	116.13	115.52	107.01	110.37	112.52	108.09	116.51	108.7	112.58	115.7	111.2	114.01	115.5	105.55
106.12	105.58	108.06	108.21	104.65	105.03	97.732	111.35	100.45	109.41	97.012	103.41	103.15	105.18	109.35	106.08	106.89	105.31	107.55	109.04	94.298	102.34	104.97	101.56	104.14	106.76	102.4	108.35	105.04	98.618	110.56	104.81	105.67	107.87	110.11	99.281	106.38	108.15	110.35	100.6	102.86	106.56	105.1	106.02	102.19	103.54	108.35	97.503	105.22	100.93
101.33	107.08	106.74	99.547	103.73	106.55	106.36	103.84	94.657	102.21	105.41	104.47	105.2	103.28	105.84	106.57	110.62	99.348	109.1	111.75	100.96	107.47	104.99	101.65	110.31	110.8	104.8	108.28	104.32	100.87	110.22	108.25	107.86	101.16	104.36	102.3	100.7	98.889	107.35	106.24	99.503	103.91	105.93	103.22	110.67	99.902	102.94	112.45	103.02	108.01
104.48	106.09	100.42	103.8	106.43	103.81	105.01	111.21	107.2	111.09	107.52	111.13	99.776	106.29	109.78	103.99	102.46	105.98	106.88	113.31	110.02	108.26	102.56	102.88	109.53	108.26	107.94	105.18	106.21	102.99	111.06	105.97	99.438	109.86	111.62	103.58	104.35	106.19	102.53	105.89	108.43	109.29	112.2	109.16	109.85	114.38	103.72	97.515	104.96	111.68
117.24	114.24	112.28	108.82	115.62	118.17	110.23	112.52	113.66	116.94	113.28	113.25	112.56	109.79	112.16	112.75	113.65	110.74	116.04	111.98	104.91	117.11	113.16	105.57	116.95	107.96	116.7	109.88	112.72	118.25	109.65	112.18	115.51	114.24	117.57	111.34	109.44	106.25	108.61	116.76	111.06	112.22	110.55	109.47	110.53	107.19	114.8	107.73	113.53	109.05
109.66	115.41	113.37	107.85	112.56	109.33	115.92	111.99	116.35	108.04	114.42	109.82	112.12	110.8	108.96	110.1	113.43	114.23	110.73	113.62	104.47	118.2	110.76	113.6	114.76	112.87	112.8	112.16	114.68	112.96	108.62	111.62	101.71	112.57	110.61	107.77	117.59	110.35	113.9	114.15	115	110.42	105.22	109.44	120	114.14	109.52	110.39	108.56	112.29
105.82	105	109.1	109.75	107.92	104.47	100.73	106.87	107.8	102.57	108.08	106.53	108.99	100.97	103.89	108.49	105.99	105.03	103.82	101.84	110.31	108.84	106.48	97.14	106.59	107.47	105.77	104.64	111.86	104.42	105.69	99.232	104.64	108.54	100.75	105.64	104.72	110.12	102.02	106.65	104	102.8	105.68	104.19	104.51	106.92	104.61	106.5	106.89	105.08
104.29	100.59	106.06	100.85	108.97	104.47	101.55	114.78	104.15	104.26	107.75	106.3	103.86	106.36	96.892	106.38	102.42	108.82	104.23	99.607	98.153	101.21	106.71	108.54	101.14	97.791	102.36	98.809	112.11	105.34	104.5	103.53	101.3	106.8	100.86	105.97	100.37	108.78	99.133	103.69	102.11	110.54	102.02	103.34	100.23	103.94	109.05	107.4	96.234	107.53
102.49	110.71	104.37	103.57	107.01	98.462	100.69	106.38	102.69	102.91	99.484	105.21	102.82	101.69	102.57	100.01	104.37	94.249	99.538	104.05	104.6	100.7	98.996	108.47	99.628	98.522	100.64	100.35	102.39	93.126	99.319	100.46	97.233	98.709	98.813	99.329	96.656	99.636	102.84	100.88	93.679	100.91	100.46	110.57	99.836	100.28	93.776	104.15	97.798	103
113.32	104.52	107.1	101.83	92.91	108.71	103.17	109.93	101.72	102.43	107.16	104.55	108.22	100.53	109.9	100.97	103.39	106.39	106.08	106.9	105.06	103.27	102.88	107.87	106.91	104.6	101.99	107.69	110.33	105.68	105.13	106.68	100.79	100.79	104.21	101.58	107.99	111.28	102.31	108.17	100.52	107.08	102.58	105.69	106.57	103.84	106.98	102.61	102.87	99.586
119.05	115.16	110.36	114.35	116.84	118.62	119.92	119.63	114.45	121.6	122.12	114.07	119.37	116.01	111.03	121.55	115	113.51	118.72	113.46	116.81	116.68	116.04	115.79	119.51	113.46	113.59	119.43	113.49	116.47	110.13	114.73	112.03	112.77	111.89	111.33	110.29	117.83	117.51	116.67	115.2	113.19	114.45	118.46	114.82	120.14	116.16	118.77	119.61	115.42
108.2	113.67	111.68	115.41	105.66	116.16	117.49	109.73	113.68	112.28	108.01	106.51	117.21	112.72	113.77	108.97	112.91	114.55	107.63	113.76	112.05	113.05	121.82	113.6	115.69	108.46	110.76	108.9	113	110.64	108.92	106.68	107.18	116.06	112.43	110.7	115.8	112.56	115.9	113	109.97	113.56	117.05	112.64	110.45	106.02	112.73	106.16	117.77	115.35
101.85	104.95	104.95	108.87	107.06	106.7	105.9	104	103.06	103.66	104.87	108.99	103.77	111.26	108.54	98.978	103.89	97.73	96.231	107.92	107.86	107.14	101.42	107.38	101.4	107.52	104.09	107.59	109.87	101.96	109.59	106.79	104.32	103.57	101.97	102.75	107.88	103.45	101.17	99.56	100.72	103.42	107.16	108.07	105.64	103.83	107.7	102.42	102.84	106.99
103.51	110.43	109.92	101.1	107	100.79	106.73	105.54	102.35	105.81	102.24	96.854	108.89	98.463	108.93	106.75	110.32	104.41	105.36	103.67	103.3	104.43	105.87	110.21	104.3	107.37	103.57	107.27	109.35	98.426	107.23	101.37	107.19	104.76	108.24	108.18	103.34	104.24	102.39	112.25	107.62	101.6	105.77	108.49	106.87	106.95	101.39	107.32	96.941	101.61
107.3	113.31	108.67	107.8	113.56	110.67	109.2	107.63	107.96	117.54	117.56	112.59	102.99	108.49	112.32	115.56	115.64	111.38	112.65	110.45	112.81	111.76	105.28	106.85	112.42	113.22	113.36	115.23	109.1	111.82	115.03	114.64	105.77	112.54	111.69	117.31	115.12	119.14	113.69	112.22	118.52	114.68	108.55	108.39	110.73	105.25	112.14	115.15	112.2	114.97
113.38	114.11	110.3	111.38	105.79	107.23	114.84	111.58	115.24	112.89	111.16	116.17	108.57	114.76	114.36	110.74	111.36	114.35	117.74	114.75	111.23	116.12	110.79	114.54	109.49	118.3	114.11	112.72	108.88	114.42	114.6	112.41	106.75	107.61	115.6	114.79	111.34	110.7	107.92	108.3	109.66	110.32	113.23	113.23	115.38	108.56	112.01	118.48	118.95	116.64
101.67	107.58	106.49	99.102	105.17	108.65	110.53	101.33	98.5	106.06	105.14	109.87	111.43	109.47	106.1	104.18	97.735	106.71	99.75	108.22	106.61	105.38	100.63	109.69	104.16	106.42	101.57	101.18	102.54	107.12	97.918	106.46	102.13	107.56	107.8	102.13	100.94	104.02	110.24	106.78	97.706	105.83	105.52	103.12	98.99	108.05	110.2	108.53	107.37	103.7
110.62	110.28	112.46	109.26	109.46	108.69	108.92	112.17	105.16	105.42	108.87	116.35	110.6	111.48	116.48	105.19	109.87	112.39	98.127	112.27	107.04	105.95	111.02	111.97	103.43	110.13	113.27	106.54	109	103.56	111.06	107.06	109.59	105.5	112.56	111.17	112.67	113.62	106.84	110.73	108.07	108.37	109	112.81	112.86	113.91	97.417	104.36	114.05	107.04
102.01	101.52	105.53	111.61	101.02	105.38	101.5	104.17	103.34	107.83	102.3	111.01	103.76	107.09	111.12	105.73	107	110.27	104.46	100.39	109.44	103.75	106.27	100.37	106.15	101.59	109.64	106.03	105.64	111.07	105.3	98.255	108.23	110.09	106.88	103.79	107.47	98.554	105.59	105.35	107.9	107.6	113.44	104.32	107.44	96.547	112.76	112.83	112.55	103.72
104.17	106.02	103.9	110.77	106.18	105.64	104.38	104.64	110.89	101.12	102.89	107.03	106.26	104.07	104.55	105.63	111.93	113.23	102.3	107.86	110.13	101.28	106.47	102.58	103.6	98.898	107.32	106.39	108.73	106.77	103.61	102.77	107.68	107.27	106.28	103.92	107.4	103.79	108.39	109.02	102.29	115.52	101.6	107.49	102.02	110.34	110.14	110.37	105.92	111.06
110.23	110.59	104.34	104.44	109.09	105.31	102.28	108.21	101.01	104.49	102.4	108.38	105.75	104.21	102.49	109.45	105.34	107.36	101.81	102.95	113.89	101.53	99.596	106.09	108.6	103.18	106.07	104.88	104.1	107.16	106.76	117.43	110.65	106.61	104.83	99.044	105.85	101.57	105.46	102.71	105.62	105.26	107.37	103.43	108.06	103.13	95.561	101.44	106.66	109.1
102.18	97.011	95.949	103.19	94.944	97.63	99.123	96.023	99.212	99.101	102.79	102.68	100.07	98.941	98.224	98.501	97.723	98.785	100.68	100.87	102	96.591	99.39	102.94	96.544	98.782	102.91	98.902	93.959	106.14	99.859	92.047	97.535	99.651	99.79	98	103.44	101.41	101.59	98.023	101.87	103.91	96.862	98.96	101.26	100.63	98.537	97.983	102.16	100.11
106.41	109.03	105.72	104.14	105.11	110.01	101.81	101.27	106.09	99.341	104	109.42	107.57	100.24	111.72	111.89	107.38	103.14	102.27	109.07	102.43	104.21	107.26	103.81	106.96	109.19	103.5	110.84	117.27	100.12	112.32	105.47	105.15	102.69	102.65	103.01	104.97	104.89	104.77	105.71	103.81	108.41	109.73	109.32	105.64	104.58	102.34	105.39	103.96	100.63
109.57	115.89	112.25	111.11	105.86	111.84	109.37	105.52	115.65	109.24	104.49	108.91	112.26	112.92	111.22	106.75	106.98	106.07	105.81	112.87	112.5	113	112.26	106.74	112.42	107.09	113.93	106.3	109.69	112.99	112.97	114.61	108.65	109.34	113.76	109.32	114.31	109.03	110.87	112.93	112.81	107.74	110.6	116.82	109.42	106.7	104.48	114.32	112.69	113.94
104.07	105.63	105.9	103.63	106.91	109.4	103.47	102.71	100.18	107.12	108.85	107.43	106.92	100.42	110.94	112.59	105.81	110.83	109.33	109.83	111.01	112.34	106.19	107.55	105.08	107.91	103.75	106.06	107.35	110.66	105.19	105.94	107.71	109.84	105.8	111.01	105.87	108.17	110.43	106.44	104.81	105.99	106.18	104.58	107.48	103.62	105.99	114.27	105.79	104.65
112.72	108.38	115.95	107.04	110.12	111.18	111.31	113.7	109.7	108.42	107.97	115.21	107.93	119.62	102.4	111.68	109.69	114.56	106.9	109.14	109.43	109.11	106.83	106.6	122.34	110.07	112.42	116.44	109.86	106.78	107.72	106.09	106.46	109.84	112.3	106.95	116.34	114.03	108.38	108.55	112.93	114.65	110.54	110.32	111.37	106.92	104.48	114.51	107.57	116.2
109.49	115.81	107.14	111.39	114.72	108.91	108.45	107.14	106.96	110.43	105.81	108.14	112.12	110.28	104.09	109.99	101.7	107.7	109.09	110.91	107.94	110.89	114.93	112.64	111.69	109.81	113.87	107.49	109.74	107.73	116.02	108.76	107.92	107.56	106.09	112.88	113.05	110.71	106.07	116.34	108.71	111.68	112.66	108.62	109.3	107.21	110.67	106.52	113.48	110.15
108.62	110.04	110.96	111.33	110.88	108.39	115.68	107.39	113.18	111.15	108.47	115.12	113.49	109.99	115.29	110.32	109.54	114.29	113.95	106	109.64	112.7	111.9	114.46	107.71	113.01	110.76	115.81	112.04	117.18	115.59	108.01	115.21	113.91	114.01	114.09	112.76	108.41	115.42	108.49	115.2	104.44	109.01	111.91	111.5	108.9	112.07	108.25	109.68	110.31
116.66	112.28	122.05	114.55	112.14	116.74	114.3	114.72	114.82	120.79	120.09	116.55	113.97	119.68	121.71	114.24	117.53	115.06	116.73	121.95	118.86	114.27	117.01	117.98	118.63	116.26	119.26	120.53	117.89	118.6	111.73	112.96	125.16	115.93	111.31	111.97	116.4	117.1	118.51	113.71	120.15	119.78	108.92	114.03	119.26	112.78	115.55	116.24	111.13	115.14
102.21	101.84	96.77	105.49	100.88	104.37	96.528	97.519	98.557	98.092	101.93	92.388	105.97	98.827	100.94	101.28	98.822	96.982	101.79	101.11	103.22	101.6	99.553	96.377	97.375	97.948	98.052	104.46	95.856	103.67	103.61	106.52	106.11	101.31	97.754	96.594	100.15	99.823	97.53	101.31	100.42	96.163	99.742	101.04	97.759	90.718	96.123	96.6	99.454	96.963
106.07	101.39	101.32	108.59	104.01	105.83	103.93	98.224	108.61	102.36	105.63	104.61	105.83	103.63	109.88	103.87	100.41	107.84	112.33	108.61	108.32	107.99	102.37	105.36	103.58	104.93	108.03	106.38	105.54	112.18	107.22	107.39	98.973	108.84	102.01	104.49	110.1	107.8	106.69	105.31	100.35	109.14	105.72	104.23	109.24	109.75	106.39	105.43	102.42	100.84
104.66	106.14	103.5	100.72	108.25	108.24	106.97	102.77	102.19	110.28	111.1	108.16	107.72	101.25	106.39	109.73	107.65	106.53	105.67	103.56	105.05	113.05	106.98	107.77	105.81	100.44	109.49	103.72	108.3	103.47	103.62	106.37	110.76	105.69	108.91	106.28	105.7	104.53	109.89	104.87	105.49	105.81	108.73	106.38	108.21	101.5	106.73	106.1	100.99	100.66
109.08	113.73	112.28	113.28	113.16	113.43	106.13	109.45	111.22	112.83	117.42	116.24	117.18	113.17	110.87	112.47	106.17	117.01	115.27	110.83	115.54	108.55	114.28	106.22	111.02	113.95	107.32	119.15	108.55	113.97	114.78	111.74	106.62	111.21	114.18	114.04	112.2	107.88	112.09	107.72	112.81	113.02	108.31	111.87	111.2	111.86	109.68	107.8	111.05	108.13
107.6	108.46	110.13	110.83	103.66	110.05	105.88	112.92	121.09	104.1	108.38	105.72	116.45	109.28	107.47	106.84	108.39	107.31	113.91	110.04	110.86	108.97	114.3	111.51	110.01	106.74	107.79	113.53	113.11	112.53	114.04	110.12	109.97	105.79	112.61	108.25	112.26	110.83	109.67	105.66	106.57	114.72	108.21	111.21	114.3	110.94	107.42	104.73	111.37	108.5
99.21	102.47	97.157	99.578	95.352	98.889	98.344	95.44	95.209	95.565	101.73	99.914	105.8	101.1	94.269	102.78	102.42	100.69	97.183	101.98	100.56	92.661	102.28	97.525	104.1	100.32	99.413	96.227	99.098	101.99	101.25	100.16	97.36	96.729	102.51	97.634	104.92	95.56	109.59	103.14	102.61	93.765	103.77	90.713	102.91	100.48	105.64	101.74	112.84	104.83
111.53	112.74	112.27	105.08	100.43	102.72	103.29	110.02	98.995	108.81	108.02	108.38	101.84	102.91	110.52	107.6	104.45	107.56	102.1	103.38	106.51	96.854	105.07	103.86	113.95	103.75	104.07	111.55	110.86	110.2	99.851	102.42	106.98	107.66	103.07	109.68	108.34	108.7	101.47	102.25	105.01	105.29	110.99	111.78	105.88	108.22	105.43	95.2	101.18	102.29
115.13	102.15	107	110.66	107.35	105.8	103.77	107.96	103.33	109.63	104.53	103.9	98.138	103.29	104.85	105.59	106.45	103.83	98.86	111.22	103.17	107.06	102.98	104.58	105.19	103.66	104.02	105.78	101.42	103.17	106.48	106.02	108.85	105.41	99.571	105.63	105.41	102.35	107.23	107.73	102.39	108.45	98.884	112.32	107.55	105.42	103.55	110.84	107.39	106.37
109.79	107.75	102.78	103.93	104.4	109.27	110.93	97.898	100.58	108.05	101.85	110.71	96.149	100.65	106.46	103.69	104.71	103.15	107.32	100.19	105.1	105	99.015	101.48	103.4	109.28	105.72	100.92	104.13	105.45	99.875	106.75	101.3	102.35	101.54	106.18	108.71	105.16	98.498	97.294	105.03	106.42	108.75	105.46	105.19	107.22	101.65	108.04	110.53	103.15
108.3	109.95	101.48	105.37	110.71	107.7	99.211	110.74	104.75	101.97	106.49	105.44	105.63	104.4	106.1	100.81	103.7	105.64	101.04	103.25	101.9	100.49	105.75	109.32	106.2	102.85	100.08	105.51	108.71	105.83	110.43	103.81	110.23	108.59	113.64	108.31	107.49	98.755	107.83	110.46	100.51	109.96	105.94	103.35	106.32	103.03	105.09	99.617	109.17	112.06
100.51	102.86	100.65	102.22	102.22	105.07	99.898	110.7	106.37	107.68	114.79	109.64	102.95	101.25	109.97	106.8	109.36	103.59	108.02	101.63	111.12	106.64	112.26	101.88	99.755	109.99	100.81	108.56	107.12	106.63	104.89	108.11	101.12	105.61	106.19	107.2	100.32	99.058	102.75	106.8	103.47	101.96	102.87	102.71	110.79	111.69	104.59	111.46	108.35	112.92
113.31	118.34	104.23	112.36	106.31	110.74	110.58	110.78	117.91	111.35	113.78	113.72	110.58	113.25	110.84	107.39	110.89	109.46	114.09	112.1	110.01	119.86	110.63	109.69	113.67	106.84	112.05	108.89	107.3	110.24	109.2	111.85	102.43	107.99	109.68	115.62	106.96	117.1	106.1	107.92	110.52	116.29	109.27	109.57	115.3	113.43	110.8	106.05	111.88	108.13
98.517	99.523	95.54	103.16	104.73	101.98	102.85	102.34	99.187	102.65	101.99	108.63	98.783	103.07	105.41	95.734	92.94	100.37	98.644	102.41	103.27	100.83	99.117	95.607	98.679	98.635	107.45	100.81	101.75	98.158	100.49	96.438	94.289	101.3	101.55	97.949	98.735	97.525	104.88	102.7	100.51	98.272	102.52	98.191	97.215	104.41	99.077	101.4	92.668	103.3
111.19	98.554	103.25	106.12	109.65	118.38	104.55	104.05	106.15	106.67	108.31	109.63	104.76	110.8	103.79	106.14	105.22	104.23	104.9	98.125	105.68	101.28	103.71	111.31	105.3	110.97	106.28	108.33	104.22	104.32	111.63	106.47	100.56	106.82	110.91	105.23	108.33	104.58	107.88	108.15	97.876	111.45	103.69	101.1	108.26	104.61	107.37	107.69	102.13	100.72
97.936	107.96	102.59	104.99	105.41	105.28	104.8	102.2	106.01	105.33	103.38	101.97	99.4	106.21	103.2	111.24	106.47	103.16	109.19	101.43	101.88	105.71	103.93	105.93	105.49	105.05	104.75	102.05	104.35	103.7	103.73	106.07	109.46	112.35	101.62	107.56	106.1	102.16	105.56	106.87	108.82	112.1	109.23	106.56	97.876	101.9	102.58	108.71	103	100.43
101.1	101.65	104.26	101.98	101.19	95.42	102.82	96.599	98.877	101.72	101.97	99.078	100.89	96.681	104.74	104.26	102.61	105.53	99.406	96.594	96.696	102.62	102.1	102.34	93.956	100.56	104.64	100.06	100.95	100.49	102.16	92.839	103.89	96.319	95.641	105.89	96.094	102.32	93.381	105.22	99.27	104.23	101.72	103.98	102.61	101.13	97.174	100.44	98.733	104
99.205	113.79	107.91	101.53	106.76	97.787	103.21	103.93	107.14	101.92	107.11	106.51	105.7	103.76	99.079	102.31	107.61	109.54	104.03	106.09	106.21	104.62	111.39	104.99	101.51	101.95	102.56	96.676	101.18	107.46	103.24	108.94	99.051	109.52	103.49	112.82	107.3	104.53	106.05	104.95	110.93	106.97	95.566	108.39	103.84	107.8	109.82	103.02	99.704	99.678
109.74	107.82	118.42	117.96	110.3	110.25	114.31	115.68	108.03	109.67	108.56	108.99	111.78	114.38	110.88	116.13	103.53	113.77	114.33	110.69	105.98	113.6	112.87	109.1	107.33	109.32	113.55	112.28	104.89	114.02	112.5	113.34	114.68	114.71	104.26	109.87	111.27	119.86	112.92	109.11	106.33	117.44	111.06	109.6	107.68	110.84	114.47	119.84	106.98	112.09
111.36	103.12	105.29	102.83	101.91	106.33	101.14	107.05	106.75	104.85	104.14	106.54	105.01	106.75	107.88	99.986	102.59	100.06	98.385	99.506	108.93	102.94	101.94	103.4	99.847	105.39	109.85	103.73	108.35	107.19	103.05	102.47	105.57	102.79	107.21	100.58	96.443	108.96	109.73	110.4	105.46	100.9	104.27	103.68	105.24	106.73	104.35	109.3	109.04	109.82
108.87	98.108	102.48	98.153	102.67	105.28	102.63	106.81	100.23	106.5	105.49	103.54	111.01	109.75	99.978	103.36	99.992	106.03	104.14	106.91	104.53	99.874	105.68	103.89	99.852	97.633	107.14	112.69	105.17	105.49	102.89	100.03	100.28	101.72	104.32	111.25	102.53	109.76	106.36	103.96	103.32	105.08	99.208	108.96	107.8	100.93	105.02	98.778	99.114	110.26
115.08	109.45	111.85	104.06	112.18	113.35	103.94	110.17	110.14	108.99	109.91	110.56	114.91	116.13	111.21	116.72	108.79	109.59	108.77	115.76	109.31	106	112.85	115.84	114.65	115.07	105.95	105.99	104.4	109	108.5	108.7	96.462	105.32	113.83	118.2	108.89	112.4	108.93	114.19	116.57	113.27	109.2	109.7	107.47	108.8	109.07	110.13	110.45	112.86
122	119.91	115.35	117.13	117.73	115.14	114.63	119.2	110.65	114.36	114.39	114.47	116.1	117.87	118.9	119.4	118.54	114.6	115.53	118.03	111.32	121.99	117.74	116.93	114.63	112.11	115.14	117.11	118.66	112.26	114.96	117.08	112.46	118.63	117.25	112.84	114.36	117.33	114.61	113.22	110.89	120.28	120.46	113.82	112.72	113.75	117.89	109.6	115.39	118.89
107.2	100.54	110.2	107.55	106.02	98.774	99.38	108.57	106.1	113.64	108.7	107.46	111.67	103.27	106.94	107.03	107.87	103.11	105.48	103.59	98.525	109	104.82	103.94	102.49	98.932	102.28	107.76	107.25	103.65	102.67	106.52	108.09	106.55	99.674	111.1	107.23	108.37	101.67	103.37	103.74	107.66	102.92	98.936	106.62	100.72	104.42	109.3	101.62	106.59
106.93	106.56	109.6	109.6	101.69	109.19	111.06	105.01	108.67	103.9	108.94	109.98	106.83	108.56	99.77	105.93	105.63	112.17	106.62	112.24	110.74	111.13	102.34	100.45	105.04	106.38	101	104.17	106.87	109.75	110.04	111.34	107.64	104.54	100.51	105.53	105.25	106.33	110.58	106.82	111.76	101.31	106.38	101.13	104.98	101.79	108.8	102.77	108.7	110.49
112.98	110.88	108.91	110.65	110.59	117.41	108.85	109.48	108.19	105.85	114.63	109.2	107.23	109.89	118.96	111.22	112.84	107.59	111.08	105.93	108.72	111.74	112.44	108.47	112.09	116.76	112.46	115.22	113.79	113.14	112.2	107.13	111.1	110.66	106.61	112.24	112.32	112.17	104.71	113.62	113.7	113.7	111.64	109.63	101.87	114.5	109.63	112.48	105.07	114.16
110.22	106.27	107.52	100.94	106.84	108.34	106.42	110.77	105.98	106.97	104.09	105.17	108.75	110.57	107.59	107.71	104.68	112.92	104.08	107.26	106.13	114.03	98.991	106.93	109.17	100.01	104.29	106.28	114.96	105.64	108.97	110.18	103.61	105.49	107.83	102.33	104.3	104.65	109.07	106.37	104.7	106.65	108.55	107.65	104.61	103.44	106.42	109.33	109.88	100.8
98.619	110.28	97.112	101.19	109.78	106.09	101.04	106.03	106.58	100.92	106.09	102.24	111.79	104.22	102.09	102.26	101.73	102.58	108	109.82	105.95	108.25	105.62	105.22	106.27	103.21	104.23	103.7	101.26	116	110.02	114.14	102.31	104.25	100	106.84	103.43	105.73	100.11	103.15	104.41	110.48	103.42	103.45	104.93	105.6	111.18	110.42	106.08	113.64
108.41	103.34	102.17	100.65	108.87	99.248	103.11	106.88	105.88	107.7	106.53	101.41	101.5	104.28	102.25	110	107.08	107.52	104.9	106.25	105.97	110.03	105.64	104.23	101.57	109.6	108.59	105.59	103.93	104.27	101.08	106	109.3	111.82	108.94	103.96	101.33	98.4	106.05	103.4	100.9	102.88	110.29	105.54	105.93	96.409	104.74	110.2	105.95	109.43
115.41	116.53	109.59	106.1	110.37	115.12	106.86	114.28	112.08	114.92	114.83	116.3	107.41	111.83	115.06	116.05	118.65	111.63	112.74	105.18	111.72	107.9	110.64	116.76	111.93	115.56	105.62	111.16	108.38	107.98	108.95	113.25	113.64	111.95	110.44	113.08	113.56	106.73	109.57	113.46	106.09	115.6	117.85	107.83	109.49	112.5	113.48	116.83	113.23	116.3
106.17	106.58	103.1	104.53	101.94	108.83	106.95	103.88	109.53	106.09	104.35	103.27	104.27	106.36	104.84	104.6	107.38	105.81	104.76	106.94	99.018	103.7	103.07	109.66	104.42	102.39	102.41	105.44	101	111.21	104.57	108.2	109.58	101.98	107.86	108.35	104.05	105.57	103.96	108.33	111.89	106	107.95	110.29	102.34	106.03	106.27	102.04	106.48	106.42
105.73	111.38	105.93	112.61	111.63	106.58	106.32	111.59	105.84	107.72	107.2	108.48	108.93	110.5	105.87	109.38	99.789	107.32	103.93	104.9	106.69	104.49	103.3	102.3	101.22	102.39	105.47	100.21	100.84	99.395	110.65	105.44	107.32	98.63	106.46	107.82	111.01	104.17	104.92	106.31	109.79	103.69	105.85	108.52	106.25	107.5	109.43	106.42	107.7	106.91
104.21	112.98	111.67	105.95	107.6	104.95	108.44	104.21	108.36	107.22	109.26	109.35	100.67	106.76	110	102.04	112.6	102.35	113.32	108.39	110.55	103.95	109.4	110.97	101.51	106.67	106.88	101.21	104.03	107.02	108.18	107.06	108.54	105.41	104.53	104.97	107.34	105.87	106.31	110.2	105.85	108.38	107.46	102.49	104.53	102.58	101.09	106.21	103.24	108.54
111.1	105.66	111.65	105.98	106.56	108.95	104.43	104.34	112.05	111.83	104.65	105.27	106.62	104.8	110.97	105.8	111.69	110.38	111.18	111.85	103.26	102.34	104.01	103.71	108.85	112.81	110.93	103.79	99.129	102.69	111.21	103.5	99.325	107.94	93.996	108.95	106.8	111.97	111.56	109.28	101.3	111.06	107.5	106.58	104.17	106.33	108.31	109.07	105.65	106.39
109.18	101.06	102.25	104.45	110.04	109.1	101.52	104.99	99.341	102.82	102.09	100.16	107.37	105.87	110.02	107.49	103.98	103.03	103.58	104.18	105.83	110	110.62	110.91	107.55	109.49	100.72	107.88	106.2	103.86	105.66	103.01	102.7	108.12	103.24	106.26	107.31	102.21	106	101.79	106.67	104.51	107.04	105.87	109.7	112.92	102.91	103.94	103.93	108.93
119.13	114.89	116.41	121.4	114.92	117.17	119.35	114.41	117.31	118.42	113.55	113.6	112.85	123.62	117.24	114.35	117.85	110.54	115.72	117.06	116.89	114.03	118.94	126.18	113.68	115.44	120.09	125.85	116.22	121.26	116.51	118.81	114.33	116.95	110.79	111.96	115.74	109.48	113.63	113.91	116.2	113.11	119.28	123.43	119.04	113.21	117.4	121.59	114.92	117.73
106.63	107.66	110.59	109.67	105.68	102.64	99.534	104	99.585	105.41	102.65	103.92	98.554	105.94	105.68	108.4	104.98	101.65	103	104.35	106.96	109.45	104.2	103.07	108.26	109.01	107.01	108.15	103.83	106.26	111	102.19	101.06	100.48	105.42	102.16	106.67	100.38	102.35	106.77	107.97	107.56	107.33	105.23	103.39	110.98	107.67	104.64	105.79	108.36
108.65	105.4	102.42	104.66	102.54	111.15	105.68	107.62	113.33	105.19	104.54	108.07	105.8	104.94	111.65	103.75	110.33	108.16	106	104.58	108.55	101.86	108.68	102.93	104.67	110.05	100.35	106.7	108.42	102.99	104.93	105.13	106.26	110.73	113.29	107.38	109.46	108.01	107.89	104.26	109.44	105.48	105.71	110.08	110.17	107.49	109.7	100.97	107.48	107.87
114.25	109.57	112.14	108.44	104.8	103.09	101.91	104.29	108.71	106.64	110.37	108.06	104.16	107.19	105.57	109.47	105.15	104.01	106.38	104.79	104.59	106.69	108.4	95.846	118.01	108.38	104.15	109.23	107.57	101.05	108.75	107.01	111.53	112.6	110.39	103.07	98.761	109.72	101.3	103.92	109.24	106.12	101.41	110.87	107.86	109.62	107.52	111.42	107.19	109.45
102.97	97.109	99.371	98.946	99.263	96.823	96.645	96.396	106.52	101.83	100.8	99.842	95.323	100.06	99.901	102.49	107.32	101.53	100.32	99.97	94.74	94.503	104.68	103.02	97.489	95.697	93.23	93.999	95.626	98.939	105.44	100.54	95.784	101.45	101.38	103.57	108.06	100.83	96.993	95.329	104.02	103.19	99.226	101.96	99.74	92.324	105.44	98.044	100.58	93.77
105.57	104.53	108.07	108.57	103.49	108.83	104.86	104.94	99.803	106.03	105.65	105.77	103.06	99.249	114.08	106.28	105.16	114.53	109.11	102.72	108	107.95	100.25	106.31	107.26	101.75	98.012	106.85	104.14	104.75	107.59	108.07	96.712	103.09	105.63	105.65	111.04	101.3	110.31	112.71	103.8	103.9	106.58	103.29	106.59	106.92	108.26	102.39	107.67	99.728
99.892	111.51	105.1	102.98	105.71	104.87	103.79	106.23	105.89	104.56	100.66	104.31	107.58	106.85	107.07	110.33	102.46	104.76	105.27	102.29	101.88	107.53	97.81	100.65	105.62	103.14	103.28	101.72	106.09	108.16	104.62	98.836	102.73	102.96	96.32	100.41	113.17	104.53	97.999	103.71	105.49	104.08	101.6	105.78	110.55	98.314	106.28	108.38	107.61	102.03
100.51	100.93	102.76	106.74	103.54	100.12	104.33	108.25	98.162	104.15	101.63	105.21	103.21	100.76	107.97	103.15	109.8	103.28	103.67	104	97.694	103.31	105.5	104.35	107.96	102.88	110.17	107.94	107.15	103.89	110.72	109.45	104.03	101.97	105.63	105.19	104.25	105.18	102.58	104.4	104.24	106.44	108.24	105.2	97.024	106.94	110	108.06	102.9	106.99
102.3	98.372	102.6	107.45	101.81	108.56	100.43	107.93	103.64	112.4	107.3	110.04	98.08	105.23	104.67	101.56	105.2	95.577	106.78	101.36	98.254	101.05	104.38	106.34	104.66	107.4	95.718	103.21	104.25	99.074	105.08	104.08	104.53	108.34	108.9	103.06	106.22	108.57	110.26	104.01	106.74	110.26	105.38	107.7	105.02	99.426	101.69	99.909	103.57	106.25
111	113.92	112.45	110.7	108.02	105.49	110.1	110.52	111.45	110.91	114.25	110.81	108.7	115.53	112.09	108.53	106.44	116.87	109.79	110.78	102.96	111.14	113.07	116.1	105.72	110.36	110.74	110.35	112.33	111.53	110.98	113.85	107.96	112.25	105.89	116.53	103.82	107.57	111.12	107.82	108.11	108.88	111.75	110.07	105.55	116.33	108.95	115.33	112.17	105.4
100.86	105.73	105.2	108.66	109.77	105.78	106.06	110.74	106.26	109.94	110.49	114.35	100.3	107.37	96.964	101.73	106.18	103.98	101.17	105.74	102.86	111.09	109.04	102.63	109.07	108.83	105.62	105.74	105.06	101.32	100.48	106.48	113.55	104.2	100.83	110.38	110.95	105.88	99.182	103.39	109.42	110.13	102.75	112.71	112.6	101.09	108.14	98.491	103.74	109.92
105.61	115.91	107.65	102	105.28	103.59	102.6	105.64	107.48	107.06	107.26	103.66	105.06	112.29	114.12	105.5	102.6	103.27	103.31	105.02	102.44	108.19	103.74	108.92	109.82	107.41	112.76	103.18	100.25	106.9	106.56	100.31	110.64	107.69	109.9	102.14	101.87	102.93	105	98.852	109.63	105.41	103.43	99.702	110.34	99.206	107.66	108.95	104.75	104.98
97.091	111.34	106.51	102.92	106.04	109.57	102.25	106.15	102.52	102.2	108.38	101.82	108.96	109.1	106.07	102.03	108.48	107.18	107.13	106.72	104.75	107.17	108.8	110.4	107.74	112.91	108.48	107.63	102.72	107.73	110.98	104.9	103.66	107.48	103.1	109.86	107.3	105.3	105.06	102.12	102.16	109.95	106.2	108.63	102.78	104.93	112.67	104.57	102.09	108.14
111.99	107.12	111.8	111.59	113.31	105.43	113.87	107.77	111.3	112.55	114.09	105.01	109.56	117.54	114.35	113.15	109.16	110	104.28	106.09	108.36	109.7	107.39	112.29	101.64	105.84	114.77	104.78	111.19	110.4	109.42	113.58	110.43	110.29	106.19	110.7	105.55	109.12	108.52	106.78	111.44	108.59	109.88	106.02	106.73	112.22	108.26	112.71	108.66	111.85
111.94	105.02	107.72	112.13	105.33	105.37	103.56	118.01	108.44	107.53	102.58	102.59	105.12	108.72	108.03	102.65	106.58	109.97	103.64	115.15	115.13	108.55	103.94	104.1	102.76	110.44	102.64	112.69	105.86	106.31	104.78	103.86	106.99	102.64	106.45	102.79	104.01	103.48	107.46	108.37	100.43	103.01	108.93	103.85	102.7	110.02	103.6	109.81	109.04	107.18
108.37	97.867	103.75	111.08	100.9	107.1	104.62	105.84	103.6	106.39	103.66	104.46	100.07	108.24	104.26	109.61	109.91	101.73	104.59	99.603	103.03	101.35	104.25	105.31	102.47	106.07	100.79	102.58	102.2	105.31	110.54	101.78	109.65	108.76	96.988	104.21	105.94	105.56	107.05	103.6	107.05	100.08	107.45	102.01	103.61	100.72	103.04	95.459	103.48	103.45
106.9	104.7	110.62	105.69	102.15	103.86	100.73	104.81	107.82	104.15	98.433	118.6	101.19	103.14	107.72	108.33	108.75	107.08	105.99	105.92	107.45	103.97	103.98	104.86	104.66	105.89	101.45	110.9	106.12	108.69	105.67	105.81	98.103	99.86	106.07	102.74	103.49	101.09	108.59	106.05	108.64	111.24	105.61	102.14	108.65	104.82	103.25	107.35	106.45	105.64
99.681	104.67	104.96	103.07	107.36	105.01	111.47	103.03	104.73	103.97	104.78	106.16	103.65	107.83	105.54	104.81	106.15	105.14	108.77	104.64	107.36	100.72	113.24	102.78	106.06	109.28	110.53	108.02	104.82	101.74	107.65	107.6	105.4	110.29	103.56	106.92	107.56	102.93	106.55	108.71	112.33	104.37	111.35	103.9	107.45	103.92	104.83	96.433	108.29	110.8
113.91	109.24	114.92	108.17	108.96	115.64	103.77	116.48	102.42	108.29	112.19	108.46	114.17	112.22	105.77	112.33	113.35	112.24	112.32	109.35	111	113.25	110.84	116.34	107.2	108.78	115.38	113.58	117.59	106.21	110.47	106.88	108.87	109.51	112.39	107.93	115.16	114.2	110.33	110.28	108.2	115.65	115.34	112.6	114.37	116.33	110.38	116.59	117.24	107.79
118.32	106.44	112.48	110.96	112.11	114.8	109.86	106.62	115.17	116.61	109.01	114.67	116.16	115.78	111.99	110.52	115.53	109.46	109.63	111.09	113.1	110.54	112.79	103.19	112.66	113.92	116.31	115.85	110.03	113.94	109.86	108.78	110.02	110.5	115.17	106.64	114.38	110.33	112.39	112.22	117.78	106.78	114.34	108.78	109.61	114.43	115.44	117.4	109.35	113.8
104.89	100.67	102.81	99.571	104.49	101.31	99.763	102.47	101.91	102.57	98.812	104.17	104.97	96.395	100.33	97.15	98.659	95.293	97.503	100.73	103.11	106.13	103.38	97.906	96.232	104.01	98.991	97.608	98.331	100.15	100.3	97.646	103.95	100.58	106.58	98.082	101.66	107.71	99.566	101.22	100.58	99.485	98.762	96.528	102.43	100.3	96.602	99.845	97.396	104.31
115.31	105.72	109.88	113.57	115.63	107.61	112.27	112.59	104.5	111.3	113.5	111.68	106.93	116.27	112	109.93	110.51	119.7	110.43	108.68	105.88	105.77	109.27	109.12	114.92	108.35	107.3	105.48	111.63	110.34	113.76	113.55	108.08	114.69	116.42	109.21	115.35	109.08	114.35	108.46	109.46	103.9	104.9	110.92	108.14	112.81	113.79	112.6	104.77	111.72
101.28	98.713	97.062	104.07	97.895	94.698	103.33	103.43	101.56	95.74	98.903	96.004	101.38	100.37	95.205	99.073	93.858	99.463	95.472	101.03	95.368	101.1	98.15	101.92	98.821	94.018	101.81	104.62	101.23	90.986	98.078	101.96	95.781	100.72	97.488	101.61	102.36	94.426	95.903	97.205	99.074	97.096	98.042	103.13	100.74	88.871	97.834	99.324	98.815	100.39
107.6	105.59	96.432	105.44	103.5	107.62	102.8	108.16	104.09	111.13	106.66	112.1	107.39	99.142	98.928	106.51	102.36	104.81	102.52	104.36	107.07	106.98	103.46	105.23	102.36	106.15	103.81	102.91	101.49	107.41	102.18	96.238	108.11	104.44	102.04	107.99	103.5	101.38	104.5	107.18	108.43	101.71	105.26	105.19	103.32	103.14	103.99	105.53	108.56	102.73
97.548	106.43	106.37	108.2	103.07	108.72	99.705	111.16	103.9	100.56	107.8	103.38	107.75	99.942	103.68	106.35	103.3	107.49	110.89	110.05	106.07	97.904	102.74	104.88	97.561	102.03	106.54	106.47	103.68	110.92	106.1	104.55	100.58	103.51	109.59	107.54	105.66	92.413	97.779	109.55	100.8	107.25	106.14	109.65	103.57	105.89	104.52	105.97	105.08	103.04
99.108	104.78	106.31	98.892	101.77	98.51	109.88	103.44	99.714	105.99	106.16	102.86	101.42	105.94	103.83	107.61	108.01	106.26	103.07	103.91	98.327	101.75	101.47	106.41	101.14	110	99.171	103.27	98.666	105.29	107.87	107.17	106.78	105.45	102.88	93.873	107.05	100.49	102.7	104.22	106.82	102.89	105.12	106.46	107.32	109.33	103.45	104.65	105.77	101.97
101.96	103.67	101.39	109.13	114.65	111.26	109.41	105.85	106.38	106.68	108.3	112.41	103.4	111.34	106.43	105.6	106.08	108.67	108.16	106.39	102.58	110.31	103.31	106.9	103.12	106.61	104.99	108.15	108.78	110.93	106.27	110.52	100.31	103.58	95.994	107.68	110.07	104	102.46	108.7	104.8	101.49	108.47	105.5	110.22	102.44	106.85	100.17	111.93	108.84
111.01	96.979	104.79	103.88	108.7	104.92	99.859	107.99	109.68	101.47	104.84	107.65	100.42	109.23	99.579	110.77	106.94	104.6	100.32	108.91	102.23	101.96	107.14	102.67	105.41	105.82	110.15	102.11	106.8	99.112	103.98	107.65	101.29	109.92	104.9	108.83	104.73	101.76	103.31	106.08	107.94	100.27	105.73	104.6	101.21	106.9	103.58	108.79	109.85	105.11
111.27	109.75	114.76	115.87	113.19	109.27	113.41	109.16	110.37	115.32	108.14	112.78	106.77	104.18	114.35	110.56	107.87	111.87	114.05	107.42	112.34	105.95	110.3	118.43	102.8	109.01	111.36	113.85	113.65	108.26	109.9	114.23	114.18	109.52	108.22	114.39	112.71	111.07	108.2	113.59	111.34	110.58	110.4	108.78	109.75	112.47	110.08	107.02	105.8	115
116.7	108.91	105.51	111.55	111.53	114.81	112.48	107.8	104.34	112.71	109.56	109.94	107.31	112.31	113.6	109.31	109.71	112.97	110.98	114.6	113.2	117.32	109.18	113.7	113.63	107.68	112.46	106.96	114.68	104.14	107.2	111.24	108.45	114.1	110.21	106.26	117.43	107.41	105.59	117.37	108.27	114.34	114.3	106.47	109.76	117.97	113.71	109.68	114.42	112.24
103.33	104.82	106.8	108.12	103.74	105.07	102.12	104.39	108.25	104.71	107.88	108.26	109.13	107.14	105.62	107.48	104.06	109.74	112.08	101.21	109.13	97.409	103.21	110.62	105.73	106.98	104.02	99.668	104.55	108.06	101.67	97.924	107.24	105.59	102.51	105.47	107.17	110.8	104.71	101.65	107.28	101.42	105.68	107.82	110.27	101.36	98.21	105.67	109.9	103.28
118.1	114.24	114.54	111.76	111.16	106.81	108.5	115.69	119.73	106.72	114.35	116.58	118.19	109.37	108.53	112.33	110.75	106.24	109	112.32	114.46	113.04	115.74	115.79	107.6	107.4	112.87	114.72	115.65	114.19	111.42	111.99	107.71	114.83	113.6	111.08	105.02	111.92	118.73	111.55	114.13	113.04	110.82	113.36	114.15	112.03	110.29	116.46	114.3	111.84
112.79	122.25	121.37	118.72	118.07	115.1	120.34	116.95	116.01	111.77	117.04	114.48	117.17	121.97	119.61	113.63	117.08	115.2	114.19	120.5	113.3	121.32	120.86	117.48	116.53	118.2	111.58	126.23	117.43	112.24	111.47	113.81	123.57	115.62	121.78	113.62	118.32	114.2	116.11	113.56	120.43	116.09	118.85	120.58	117.3	112.89	112.32	116.13	114.91	118.3
105.28	104.15	104.2	110.54	107.47	108.87	100.99	106.14	104.88	107.93	111.22	107.26	107.92	111.32	110.67	105.91	105.23	101.54	110.54	110.59	104.67	105.83	107.6	106.19	106.38	102.67	106.09	108.23	104.04	102.85	104.95	109.04	108.47	103.48	114.91	111.47	103.73	119.03	96.934	107.49	108.93	109.55	104.29	105.87	101.45	112.95	112.71	116.19	105.72	105.79
113.77	103.45	107.45	108.2	106.1	107.67	108.08	102.4	110.23	109.2	103.68	107.14	103.22	104.76	114.55	102.4	106.97	106.57	105.2	106.79	106.3	106.69	100.14	102.13	103.12	110.34	104.39	101.83	108.57	107.41	105.83	102.91	106.73	108.63	107.19	114.44	103.51	102	110.41	109.07	105.78	107.01	104.93	107.07	109.45	108.47	105.01	104.72	104.59	103.53
101.95	108.06	106.38	107.59	106.35	114.31	107.52	106.85	109.83	109.88	104.85	104.57	107.12	101.74	107.06	110.15	103.85	101.96	106.46	110.24	105.72	113.67	106.79	112.37	111.11	104.72	109.3	112.48	103.13	105.37	104.58	103.06	112.92	104.52	109.22	103.33	112.68	110.02	110.38	111.12	104.93	106.15	107.04	98.962	103.07	115.21	106.08	100.39	102.14	104.99
113.06	115.08	114.21	118.84	108.51	113.62	111.93	110.98	110.46	113.01	111.46	109.37	111.68	113.57	118.35	107.6	116.55	108.04	108.24	106.11	122.38	114.26	109.53	113.97	116.6	117.26	112.86	109.93	109.24	104.87	108.24	110.27	110.87	109.22	120.51	108.35	112.44	106.62	113.92	112.6	111.4	112.85	110.85	116.77	110.77	113.14	107.09	113.02	114.71	109.23
116.24	110.54	105.89	115.73	113.78	115.82	111.95	104.82	112.58	108.77	110.78	114.1	110.89	112.27	114.34	108.67	101.69	111.12	107.6	108.18	111.97	115.44	112.58	111.14	103.17	107.16	112.54	113.47	108.14	112.76	108.81	111.56	111.91	116.43	109.73	111.5	104.48	110.29	108.71	106.14	106.57	116.99	116.5	110.03	113.69	111.87	107.92	116.59	109.92	113.66
112.79	109.51	106.61	119.44	115.64	109.57	101.09	104.6	112.06	103.5	107.65	112.27	109.63	113.49	104.97	114.33	110.17	103.61	109.4	109.77	108.17	112.09	109	111.07	115.19	108.06	108.02	110.78	115.94	107.62	110.73	110.68	106.63	112.78	102.86	113.69	116.53	109.39	112.62	113.82	110.86	113.71	110.32	103.68	109.73	106.45	109.77	104.32	111.41	114.35
108.84	107.07	109.74	104.94	106.82	105.16	105.63	104.06	111.84	101.41	104.54	108.34	104.59	107.19	103.22	105.14	111.11	103.72	101.76	100.51	104	103.45	115.41	106.17	108.63	107.53	106.97	108.79	102.27	103.78	103.37	103.92	106.32	109.53	109.22	104.01	105.65	104.71	110.92	110.06	106.56	109.52	107.98	107.88	104.29	107.3	103.74	105.86	107.62	103.81
104.01	101.8	101.29	104.19	108.85	108.98	99.05	103.53	108.7	97.928	103.62	104.17	95.089	105.1	103.05	97.55	108.15	106.12	105.25	106.15	104.66	105.3	97.569	102.19	106.92	97.844	105.5	108.38	106.62	101.92	102.23	98.167	104.46	98.122	102.3	100.35	106.65	97.468	102.5	102.8	107.7	102.8	112.94	105.66	99.774	102.31	97.045	107.61	102.17	108.47
109.01	105.23	111.26	111.15	102.93	107.88	104.14	104.42	105.37	106.08	102.07	111.06	102.33	107.07	105.84	100.42	98.061	102.39	106.15	104.73	110.82	111.09	100.62	104.36	103.45	104.09	105.28	106.15	107.75	105.94	105.32	98.83	103.17	104.93	105.12	108.43	103.22	113.33	109.04	109.89	100.74	104.09	103.5	105.48	107.1	104.24	111.28	103.66	109.4	105.55
103.49	101.85	107.55	107.49	100.88	106.65	111.63	103.9	102.6	106.74	112.9	101.7	103.9	107.75	106.22	108.91	102.29	102.89	110.85	105.75	102.23	108.73	106.87	107.13	107.34	105.03	96.938	103.84	105.94	100.46	101.34	102.57	106.6	107.92	107.82	103.14	107.99	107.99	109.23	102.85	101.73	102.15	103.5	104.55	110.16	105.06	106.02	105.97	96.425	105.55
113.9	102.02	110.75	106.71	110.55	111.71	112.57	111.05	114.92	110.09	110.19	110.56	110.87	116.23	114.71	110.62	112.96	109.66	110.77	108.88	109.46	111.1	114.69	111.87	114.41	112.97	109.05	118.69	111.57	114.12	114.03	104.67	110.32	109.41	112.45	111	115.39	109.57	106.69	107.35	114	111.95	114.23	111.05	110.36	112.4	110.81	109.55	110.69	109.69
96.583	103.25	105.05	98.687	95.33	106.96	103.03	99.619	104.37	101.87	101.01	99.075	98.478	101.94	97.297	98.015	99.679	101.54	103.99	99.874	101.22	101.78	102.31	101.08	104.95	97.514	98.378	103.69	104.03	96.526	97.662	94.222	98.135	98.907	95.33	100.06	102.71	96.816	107.19	99.524	102.76	100.92	95.666	99.286	93.412	102.05	95.13	96.688	95.99	107.04
104.44	100.51	104.35	101.53	105.34	103.01	105.41	107.63	110.73	110.54	109.51	104.32	107.23	104.36	104.68	110.62	103.61	98.939	95.919	110.71	104.64	108.68	105.64	105.21	103.6	104.65	100.17	103.72	106.47	109.16	106.35	105.23	102.14	106.58	104.37	115.34	108.28	111.09	105.27	107.58	102.18	105.25	109.69	111.58	102.67	106.64	103.71	108.47	108.04	112.18
108.5	109.34	112.66	113.71	109.98	112.25	113.59	115.94	108.84	106.46	102.17	113.46	115.14	110.26	114.7	108.59	112.99	105.89	109.49	110.35	111.77	107.23	111.76	110.62	111.84	120.19	115.56	110.53	116.8	112.11	107.47	111.72	116.04	119.46	108.87	107.08	109.62	108.41	108.37	111.94	110.2	111.26	107.91	110.94	107.45	108.75	111.56	113.61	115.88	109.41
106.57	104.82	108.96	102.78	106.97	103.68	105.66	103.27	106.53	105.24	105.14	109.47	109.62	107	107.54	104.01	103.51	102.68	107.23	101.43	113.84	104.8	104.19	115.64	110.44	103.74	110.06	109.24	110.14	100.42	108.72	106.85	111.44	107.67	105.5	104.66	104.55	108.53	100.96	109.27	104.2	98.678	103.36	108.31	107.37	109	110.22	106.35	105.2	112.5
109.57	120.76	109.87	112	112.5	117.15	112.48	117.9	109.76	117.77	113.88	113.52	110.63	103.24	113.58	114.8	112.57	112.58	107.84	110.32	110.14	109.48	115.27	125.68	110.35	108.39	111.5	104.69	112.28	108.04	116.98	115.05	102.52	115.09	122.25	117.22	111.63	113.71	117.64	103.54	112.62	117.62	115.71	113.18	107.75	113.79	115.93	110.97	107.01	109.04
101.68	99.204	99.062	103.94	100.09	92.906	99.33	100.66	98.438	102.66	103.76	99.807	102.74	105.4	102.31	96.22	95.775	98.626	101.89	94.233	104.27	98.464	101.31	101.7	92.733	97.64	98.964	97.601	97.96	99.448	97.849	98.734	103.29	98.094	100.52	101.34	102.91	106.58	105.62	97.485	99.769	100.05	96.697	101.26	100.48	103.86	102.34	102.2	101.87	96.176
106.28	105.08	110.07	107.18	109.65	103.45	107.34	99.473	106.81	107.39	103.4	109.28	106	106.05	101.63	101.73	105.69	109.65	105.08	96.74	105.75	110.71	105.36	101.12	108.63	107.84	106.43	102.21	103.71	100.28	102.93	101.52	104.34	101.83	105.38	108.28	99.487	112.28	102.43	106.64	100.77	112.45	107.03	102.52	103.62	104	100.48	108.33	102.93	100.1
111.82	110.44	105.53	110.31	116.23	104.48	107.71	107.87	109.93	108.34	108.55	105.86	113.15	114.83	108.48	105.68	111.93	113.14	110.23	107.56	113.19	97.331	111.63	115.85	108.44	111.55	113.68	114.44	101.72	109.68	114.97	112.3	108.04	109.72	104.73	111.02	107.54	112.33	110.88	108.35	106.53	114.85	104.44	113.38	106.23	111.26	108.8	111.2	111.03	109.2
107.89	102.94	100.81	103.93	112.12	101.2	109.32	104.36	106.79	112.74	102.99	104.35	102.62	104.21	108.38	104.06	105.53	106.94	101.89	103.9	105.45	107.88	104.2	107.65	102.24	107.34	104.4	107.43	103.8	104.2	109.32	109.5	103.29	104.27	104.33	102.22	106.56	104.37	104.13	101.66	107.33	103.3	106.24	109.13	114.1	100.84	104.2	109.28	106.34	108.3
124.44	111.12	116.07	115.89	119.1	113.04	111.92	108.77	120.67	120.49	122.58	107.53	119.4	118.14	119.61	119.8	118	121.24	118.89	116.6	115.79	116.79	117.65	118.24	117.29	120.82	117.01	117.22	118.5	115.42	119.02	116.21	113.46	122.04	114.44	122.3	121.9	113.66	118.51	117.16	115.69	121.68	116.18	119.25	117.03	119.19	116.5	121.1	119.13	114.77
109.37	115.33	116.8	114.47	111.94	112.96	106.33	112.27	115.59	110.82	113.41	115.62	103.35	109.4	117.9	115.07	112.67	109.39	112.65	113.31	111.02	117.86	111.57	114.09	109.61	113.24	117.02	111.21	114.18	117.02	115.61	119.15	115.26	112.67	117.99	112.13	109.45	113.25	115.03	112.23	113.74	116.84	116.81	110.04	112.97	110.16	117.95	111.37	115.54	112.76
102.6	108.43	104.76	106.38	101.38	106.65	100.03	97.799	102.75	102.83	100.83	106.58	100.92	106.13	106.27	104.93	105.94	108.94	106.62	103.14	110.17	105.16	105.31	98.679	99.855	106.56	107.32	103.4	103.88	103.06	106.76	103.98	103.51	106.94	106.16	104.13	96.371	109.86	102.6	101.04	108.6	99.432	108.62	103.91	98.495	102.07	108.82	101.56	101.65	101.49
107.18	110.59	105.85	106.67	110.4	108.08	106.52	106.73	106.72	101.79	108.51	104.01	102.47	102.42	102.2	106	105.85	104.03	111.8	99.843	106.15	107.17	102.65	96.87	106.3	108.07	99.645	108.21	112.22	100.94	104.49	104.51	101.75	111.07	104.53	104.5	105.56	106.93	112.87	106.61	96.196	109.11	107.68	104.09	98.005	99.765	105.24	103.31	113.72	102.1
103.95	107.33	107.03	108.97	103.64	107.63	105.66	109.58	107.97	107.41	100.16	106.36	104.72	104.32	109.73	104.22	101.97	104.22	101.22	108.87	105	105.61	106.55	102.56	106.43	107.67	103.56	107.12	103.43	102.34	113.02	104.73	104.02	106.18	107.88	103.91	98.625	109.7	106.45	104.72	111.03	98.407	109.56	113.36	105.54	111.13	109.57	104.86	102.61	109.17
106.87	106.21	107.25	106.57	111.95	105.03	108.36	110.76	107.42	107.87	103.93	109.79	107.93	105.26	109.56	103.58	107.81	107.42	113.35	113.51	109.27	103.44	106.61	103.91	107.8	101.59	109.84	104.63	109.3	110.52	103.41	102.03	99.857	107.67	104.52	105.42	104.72	107.93	108.23	101.69	111.41	104.79	106.37	108.46	103.88	103.49	109.55	110	108.13	103.97
114.41	105.33	110.96	105.74	110.96	107.4	105.91	109.15	110.11	105.62	105.06	111.06	102.52	105.22	104.62	108.47	108.65	104.16	103.67	100.47	103.25	104.03	110.04	111.29	106.53	110.23	104.38	106.66	102.98	109.06	111.55	104.86	108.04	104.31	110.35	103.33	104.46	106.79	101.51	105.59	107.66	96.332	110.19	105.43	97.954	102.29	102.25	100.22	106.98	106.4
107.88	108.98	101.11	112.52	112.05	104.68	108.23	104.61	110.27	106.25	109.08	105.98	110.98	112.24	101.04	107.17	105.36	114.89	107.22	106.34	107.73	107.41	108.29	99.603	112.81	103.22	109.23	106.96	109	108.74	111.49	105.71	114.3	104.38	109.52	103.74	112.61	100.62	101.33	104.89	111.97	110.19	106.16	103.97	102.61	104.03	100.57	110.12	107.35	101.36
98.333	107.62	101.38	97.78	102.72	97.408	110.62	103.09	104.91	105.99	111.4	106.86	108.34	103.44	104.72	97.854	110.52	103.3	105.63	110.15	106.22	105.9	106.97	107.34	100.46	100.09	105.62	100.18	107.6	106.29	105.59	95.846	106.51	104.28	102.36	105.14	104.82	103.96	103.83	100.89	105.93	105.28	98.397	104.93	104.23	107.69	106.16	105.55	104.71	101.78
105.94	110.22	105.18	110.48	104.97	106.45	109.36	108.71	120.05	108.39	106.34	107.25	111.82	110.51	104.73	115.23	108.65	108.64	109.94	107.71	112.14	105.51	113.98	112.24	108.13	108.5	107.43	111.95	104.97	112.13	117.84	113.95	113.7	102.2	107.47	107.73	113.16	115.41	107.29	110.79	114.85	114.76	107.32	107.5	110.2	109.54	108.16	116.35	108.7	114.59
117.47	118.07	114.23	112.42	110.24	110.34	112.86	113.9	109.4	116.01	112.88	110.97	112.97	118.24	109.29	117.71	113.22	110.68	112.86	108.12	110.33	116.44	114.8	110.16	115.58	108.54	111.92	117.13	111.6	109.85	109.73	111.21	114.53	115.39	116.26	105.08	111.92	117.42	112.26	115.21	110.4	111.98	108.14	107.26	114.76	108.02	111.46	113.67	111.38	119.03
107.39	112.67	104.48	104.6	111.62	106.27	112.94	107.25	108.11	105.32	112.32	112.79	114.6	106.49	103.89	108.25	104.54	104.55	105.03	111.03	105.98	100.11	100.78	100.34	107.55	103.85	109.48	108.76	101.04	102.99	105.2	107.53	104.9	103	106.96	108.81	108.46	106.48	106.24	105.76	106.24	106.39	107.1	112.11	111.68	104.89	106.77	106.29	100.34	105.57
116.95	114.72	109.02	106.9	110.87	112.53	112.17	106.9	113.78	109.71	114.52	112.63	111.8	114.66	113.2	108.88	114.47	112.87	106.24	112.92	113.62	110.59	115.24	116.59	111.86	110.99	116.52	108	108.4	116.59	116.08	118.09	110.15	116.51	111.92	109.18	109.72	109.29	106.72	123.36	115.84	109.49	110.94	107.79	115.67	109.03	113.03	113.89	110.24	114.55
116.56	119.25	123.11	120.07	118.87	120.99	118.63	119.79	118.04	116.14	119.93	117.51	124.28	115.38	119.72	115.76	118.64	123.54	115.6	119.19	118.32	115.2	111.37	113.29	118.54	123.7	116.08	114.72	112.08	114.94	120.24	115.05	120.86	118.1	115.34	117.44	117.24	111.48	115.27	117.96	124.28	117.97	115.21	117.77	118.85	117.86	120.12	115.25	115.56	120.39
112.75	120.83	113.27	108.52	113.72	112.2	108.75	108.94	113.9	118.76	106.91	114.35	110.07	110.28	106.51	115.57	114.83	111.64	112.77	110.34	114.12	117.01	114.76	113.49	110.93	104.46	112.46	111.82	116.43	112.87	114.12	108.82	111.87	115.41	117.81	118.67	113.25	110.41	109.53	110.87	106.95	115.12	105.54	111.82	114.73	119.6	111.52	116.21	112.24	111.02
109.63	110.2	115.52	116.7	103.13	104.13	109.59	111.11	110.71	104.18	105.01	112.76	111.09	108.72	109.76	109.45	117.93	106.42	113.63	113.26	112.32	113.15	112.95	109.54	109.08	115.14	114.72	111.62	112.71	108.15	110.71	116.77	112.77	115.4	113.73	111.88	113.19	112.1	112.61	109.04	108.71	110.17	110.89	107.62	115.51	110.75	105.2	114.91	104.45	114.84
109.27	115.19	108.56	109.04	114.17	107.41	113.81	117.18	114.9	106.01	112.53	111.84	110.27	114.51	111.53	111.25	113.69	117.23	115.77	112.78	114.27	111.4	115	106.45	106.96	109.17	111.43	110.61	113.58	116.31	113.44	109.6	116.66	114.04	110.41	111.18	112.3	103.23	111.34	107.41	115.21	109.75	111.04	108.02	103.71	111.41	112.68	112.81	111.64	119.13
105.2	105.37	107.08	107.71	100.7	97.034	106.9	102.09	104.09	104.3	95.757	104.76	109.09	99.261	105.6	108.42	108.17	105.83	104.36	109.2	100.13	102.41	103.3	99.195	107.82	104.93	103.23	105.37	100.76	106.97	103.77	107.48	100.97	106.7	104.87	108.92	104.26	105.1	101.48	104.28	107.92	103.84	103.49	107.21	105.62	104.65	101.99	98.426	108.83	108.7
106.09	104.52	96.44	110.57	100.31	101.67	101.67	103.38	109.55	108.48	107.54	114.4	103	103.73	111.93	104.88	109.46	111.09	108.34	103.27	103.93	102.9	105.11	106.99	103.74	103	103.82	98.37	109.2	109.04	111.76	99.344	100.77	105.48	105.29	101.16	113.78	106.58	105.4	104.32	103.73	100.05	106.32	106.33	100.44	101.48	100.67	101.49	106.08	100.25
116.76	115.68	122.17	116.14	119.3	112.67	119.92	113.54	118.88	116.48	121.83	117.33	120.7	115.26	111.93	117.93	113.07	111.29	111.48	116.23	110.3	115.4	120.94	121.46	122.49	117.99	114.61	116.16	123.01	117.88	114.64	118.15	113.86	113.8	114.83	118.98	116.9	119.27	121.33	116.87	116.59	112.57	106.37	117.93	116.69	120.42	110.43	120.13	120.65	117.56
115.9	119.44	117.49	114.33	115.01	120.58	119.36	120.05	119.01	118.7	116.34	118.22	115.11	117.58	114.97	119.45	113.35	112.92	117.88	118.22	114.89	121.09	113.03	116.56	114.59	119.08	118.31	116.27	114.53	117.62	118.8	121.55	117.04	115.01	119.02	116.49	116.75	120.77	116.09	122.84	119.87	116.63	114.98	117.93	113.57	119.51	115.11	121.2	116.62	113.94
105.08	109.97	105.74	113.29	103.01	102.66	104.29	105.93	98.62	99.583	105.37	109.26	103.43	101.49	102.61	95.391	109.04	106.42	107.94	108.32	108.6	107.49	99.7	108.77	103.42	102.51	105.16	103.21	105.77	107.72	102.96	107.9	103.7	101.29	107.57	109.14	102.49	104.44	104.7	102.91	109.85	101.06	105.58	99.618	102.11	114.73	106.16	105.35	110.75	103.07
103.77	105.99	107.41	107.42	101.36	105.55	105.79	109.23	103.15	104.42	102.48	107.37	102.93	99.057	105.78	111.78	106.17	104.97	109.18	105.56	104.68	106.98	101.73	100.62	105.94	99.594	103.88	105.47	105.98	102.81	104.45	100.49	102.86	105.41	99.33	102.5	108.7	106.91	113.24	104.99	103.18	106.32	104.3	107	104.41	101.25	95.118	101.66	107.38	108.81
112.66	115.93	116.77	114.34	109.81	116.64	109.54	109.13	118.34	117.42	112.65	110.44	112.34	118.02	126.11	116.32	113.03	115.23	107.47	110.94	112.56	117.33	115.43	113.83	114.39	116.51	112.48	108.03	114.3	115.37	113.85	112.49	112.92	116.82	114.12	114.91	111.49	112.69	112.35	111.86	105.69	113.13	120.25	115.47	114.75	110.1	109.79	113.18	117.64	114.72
105.78	105.5	110.21	108.42	103.16	107.44	107.4	108.31	110.97	107.28	98.763	109.83	103.2	102	108.94	107.07	106.19	109.59	111.78	106.22	103.69	109.8	102.34	110.57	99.691	107.2	111.3	105.73	105.32	101.34	109.64	109.23	104.8	106.77	111.21	101.79	107.86	111.09	102.54	107.86	105.91	106.17	108.94	105.32	102.94	102.8	109.11	106.26	103.96	109.33
108.6	106.86	100.09	102.71	103.91	107.66	102.51	105.97	107.11	111	101.96	105.34	111.07	104.87	106.17	107.46	104.45	102.17	102.87	107.43	102.94	105.11	99.505	99.791	104.47	106.2	107.22	102.16	102.16	103.13	105.39	104.81	103.6	107.97	100.62	106.61	108.14	115.32	104.69	104.62	99.576	108.14	104.39	100.07	111.25	104.23	107.23	107.69	103.07	104.07
108.74	110.71	118.47	103.75	119.45	113.47	112.17	113.9	108.56	111.76	114.21	108.83	119.08	116.69	106.42	108.11	114.99	109.12	108.53	112.89	110.43	117.58	110.25	110.06	109.46	118.66	111.66	104.89	105.88	117.32	111.42	112.9	116.59	108.03	116.11	109.72	111.3	112.9	111.15	105.44	116.99	109.9	110.67	110.64	119.38	115.73	112.68	113.58	102.94	116.77
103.62	107.06	114.04	109.54	99.582	100.08	105.39	98.615	105.3	103.23	108.9	103.95	102.67	101.98	112.17	107.18	107.98	103.78	101.84	106.98	104.92	106.64	104.66	109.2	109.2	103.58	107.44	104.97	103.63	111.76	98.462	98.3	102.57	103.33	95.754	102.61	109.55	104.43	108.31	105.5	101.67	103.66	103.28	106.58	108.38	104.22	107.87	105.11	104.05	103.08
108.3	101.4	101.45	105.2	104.13	103.89	104.47	102.08	106.84	102.52	106.18	100.22	107.75	112.14	107.83	102.01	112.39	104.58	105.4	100.3	110.83	107.9	104.64	102.69	107.25	101.77	106.07	105.05	104.96	104.93	101.33	106.45	97.521	102.63	106.02	103.14	104.22	111.91	97.35	114.27	106.41	107.93	102.78	104.29	106.98	104.33	109.8	105.01	108.97	104.53
106.78	106.23	109.18	103.59	100.21	107.24	109.32	110.98	105.45	111.59	108.59	101.88	102.05	111.04	103.39	107.84	108.52	107.67	104.22	106.57	109.76	102.44	111.34	110.09	109.2	110.2	107.42	109.69	102.52	110.17	103.94	102.31	104.98	103.93	104.39	108.72	103.1	103.42	101.41	105.45	105.65	105.18	104.33	101.75	108.12	106.44	104.4	107.98	98.512	105.8
107.5	106.18	100.97	105.13	104.2	108.59	102.66	106.18	102.73	104.1	98.48	98.35	104.52	104.04	110.12	105.08	112.33	108.26	102.67	102.1	102.88	108.33	104.2	100.21	100.04	106.02	101.85	103.44	98.979	108.7	98.362	103.57	108.43	108.4	105.12	100.89	109.04	103.93	99.18	102.35	95.637	103.21	101.61	101.43	106.81	101.82	104.65	102.77	106.18	107.82
103	105.04	100.1	108.98	104.69	112.82	103.55	110.79	105.49	106.19	111.61	104.28	103.75	110.47	108.06	104.76	105.25	104.66	111.94	111.11	100.01	108.07	110.45	105.15	104.36	109.97	101.32	102.2	99.77	105.59	113.43	105.96	101.75	110.22	104.34	100.66	106.1	99.749	106.2	109.84	106.6	106.11	111.74	103.68	107.52	102.08	110.71	105.57	109.78	104.49
112.27	115.87	107.22	102.59	107.72	111.59	103.95	115.36	106.49	111.96	111.32	107.71	110.51	110.71	108.92	107.95	107.11	114.18	116.08	110.8	111.74	110.52	110.62	109.71	110.34	103.49	110.27	108.82	113.62	104.7	103.7	111.79	107.27	112.89	108.45	117.32	118.36	110.35	110.65	105.6	116.84	113.62	109.9	112.66	113.18	104.04	113.92	106.44	104.57	114.05
106.63	96.806	97.657	102.92	100.95	102.85	106.22	99.551	104.31	102.47	102.74	105.98	100.55	99.496	107.11	99.492	99.193	105.33	103.54	107.8	105.13	105.88	104.3	107.31	100.25	108.53	106.85	103.48	99.911	99.053	109.76	102.12	107.36	108.59	100.31	104.68	101.9	105.44	107.59	94.459	104.86	99.838	102.15	109.23	103.53	105.53	102.97	106.09	103.45	105.06
110.35	103.93	103.07	102.48	104.38	102.38	106.24	104.12	110.74	110.75	100.99	104.45	105.13	100.29	105.47	102.89	105.42	103.13	101.23	103.89	101.1	104.3	110.35	112.32	102.41	100.88	106.39	103.27	107.44	102.87	108.28	98.651	103.44	106.88	112.52	105.32	106.62	105.91	107.34	107.27	104.45	105.32	104.06	104.19	97.587	105.4	100.6	101	108.62	104.88
111.93	109.27	103.27	119.33	111.37	112.08	111.96	106.76	116.76	108.3	108.95	108.79	110.01	113.47	117.28	118.01	115.93	115.32	107.25	108.07	111.3	115.06	107.2	111.52	109.72	105	113.27	112.06	107.74	109.36	111.59	106.4	114.46	114.77	108.72	106.64	114.99	113.94	107.77	114.58	111.76	110.35	112.01	113.88	106.7	113.12	109.68	118.86	112.84	109.07
114.6	112.73	113.85	111.45	111.42	119.88	107.48	109.44	111.84	112.04	110.13	112.35	116.49	106.24	117.71	121.59	114.07	112.09	107.9	112.58	109.73	116.31	112.02	110.65	111.26	117.34	113.48	111.12	115.16	113.15	109.26	110.8	113.82	113.41	107.76	107.63	108.14	110.17	118.17	111.84	113.79	110.49	109.13	113.78	111.41	110.81	109.93	113.28	115.91	111.23
114.38	103.74	103.54	102.79	110.04	106.35	109.52	103.13	106.15	99.226	103.93	103.55	109.88	106.34	105.17	106.76	101.82	99.338	105.86	107.7	110.55	110.63	104.89	99.466	109.95	112.03	103.37	104.32	105.28	103.15	107.96	107.93	109.08	103.23	108.7	105.32	105.18	105.22	101.62	111.53	103.74	105.06	105.19	105.34	105.14	102.62	98.408	112.36	109.2	104.5
116.6	109.46	115.4	110.06	115.64	115.3	106.89	111.95	115.67	116.45	117.2	111.04	109.91	111.68	117.5	117.41	114.35	112.84	115.24	118.69	110.58	115.64	116.26	114.32	108.39	119.6	104.99	112.81	108.86	115.27	111.87	112.26	109.61	112.3	112.41	117.07	114.64	111.85	116.35	106.98	107.48	114.53	112.44	116.55	109.73	115.66	118.66	115.98	112.27	112.17
107.58	109.98	111.13	113.2	102.1	108.79	115.51	111.1	111.31	109.03	115.99	115.99	111.53	105.61	114.52	103.41	116.64	110.53	113.39	110.02	110.13	106.18	110.46	107.94	110.63	110.69	112.3	103.3	117.78	106.49	107.95	114.87	106.62	108.37	109.41	115.11	113.02	110.26	106.48	113.74	112.15	110.53	109.99	106.46	114.94	104.7	111.58	111.39	107.4	107.29
118.69	114.96	122.52	113.86	116.22	117.12	122.3	115.42	119.05	114.73	120.01	112.62	121.21	117.43	109.55	117.55	121.02	112.12	117.65	112.93	115.95	115.15	120.36	121.71	115.76	113.7	118.74	117.96	115.69	117.81	114.15	125.22	120.03	124.25	115.67	116.82	118.6	118.35	117.75	112.46	119.11	118.67	121.77	117.02	113.62	121.89	118.08	122.59	118.68	120.09
112.1	115.01	110.05	111.24	105.55	107.97	108.94	110.4	110.11	117.38	111.63	112.9	112.8	109.39	104.39	115.66	115.64	117.45	111.28	109.62	108.23	111.71	115.32	109.67	107.48	114.58	110.5	111.64	110.17	114.35	111.17	114.97	112.87	112.27	107.47	113.71	109.89	114.5	108.72	108.51	110.37	109.85	111.33	105.32	106.08	111.59	110.65	117.19	112.41	113.6
107.25	107.44	109.34	104.23	101.67	100.84	99.346	108.76	104.55	108.49	109.38	104.68	108.2	111.29	104.1	108.87	104.13	103.46	110.98	102.07	107.5	108.37	109.16	103.16	102.17	106.94	108.34	104.17	103.77	109.1	108.14	100.44	101.82	109.35	102.82	102.81	103.37	103.62	98.13	106.28	105.59	107.67	104.12	109.35	112.6	104.3	104.67	103.44	103.73	100.06
102.07	101.97	104.8	105.23	98.827	112.08	112.53	107.94	98.062	103.36	97.781	110.46	104.93	110.94	107.05	104.18	106.82	106.68	102.45	107.08	104.34	104.17	102.81	104	105.61	103.98	108.39	106.23	105.4	106.18	105.32	109.13	109.87	108.95	97.625	106.16	103.93	104.38	102.39	105.46	104.67	98.933	103.37	107.8	106.08	106.36	108.61	109.16	109.49	110.26
107.71	109.8	102.22	111.06	107.17	104.44	103.56	101.97	104.68	108.14	106.5	106.75	105.76	107.91	107.53	108.2	104.38	106.23	105.12	105.12	106.48	104.07	108.6	103.45	107.21	103.6	109.97	111.37	107.58	103.79	108.58	102.44	102.62	111.56	113.71	103.46	106.44	107.55	108.36	106.89	102.82	104.1	100.18	106.21	112.93	112.63	104.21	108.08	105.7	110.59
108.65	111.12	109.37	106.75	108.05	110.19	101.95	108.57	105.7	104.39	110.55	103.17	106.73	105.1	108.14	109.81	109.42	104.89	114.41	111.89	109.3	104.4	113.18	108.96	103.09	100.86	106.14	108.88	106.44	102.34	106.47	103.25	103.36	104.23	104.84	107.5	109.22	106.72	108.4	109.44	113.82	108.57	105.29	113.37	110.58	102.03	101.87	103.2	107.97	106.9
98.281	98.512	98.863	105.41	99.332	101.91	98.844	97.061	97.651	102.82	97.301	96.106	104.05	107.32	104.48	95.82	104.46	96.844	99.004	97.2	93.6	98.474	100.5	101.71	94.963	104.06	102.32	100.27	105.1	98.694	97.659	102.3	99.487	103.83	100.85	107.66	102.74	94.196	99.443	101.32	98.23	99.631	104.54	102.87	100.23	96.645	101.24	100.27	107.29	95.385
120.14	120.19	117.46	114.47	119.57	116.67	121.05	114.07	109.49	114.8	121.75	116.12	114.83	114.73	114.52	120.37	120.57	114.19	114.1	114.2	115.9	111.85	107.87	119.78	118.74	120.87	119.08	114.97	115.22	115.9	110.87	119.56	120.54	119.74	113.07	116.87	113.88	122.53	114.8	115.55	117.15	120.93	124.6	113.73	119.83	110.28	119.38	116.77	123.99	109.89
112.77	107.39	105.54	100.2	103.61	102.68	104.89	111.82	105.38	106.98	104.01	104.14	102.8	109.07	106.92	107.97	103.09	105.53	95.594	104.31	106.12	104.37	103.17	98.793	101.86	108.84	110.18	101.03	102.42	109.61	101.6	101.92	106.81	106.27	102.69	103.15	105.89	100.3	103.08	105.53	102.61	107.9	104.82	109.64	104.56	109.44	103.68	102.95	104.03	109.34
110.73	106.35	107.22	108.33	112.03	113.08	110.52	114.89	113.23	110.31	108.84	111.19	111.78	102.45	109.39	109.26	110.43	111.83	108.92	107.82	110.66	111.08	109.19	113.49	114.39	110.57	109.86	112.38	107.44	110.83	108.63	109.76	108.06	121.52	107.31	106.59	110	108.1	115.89	110.93	115.03	113.13	108.07	117.11	111.67	111.25	105.84	116.8	116.13	111.77
119.6	107.67	108.41	110.83	114.25	115.27	111.22	111.86	108.84	113.62	104	113.87	110.8	108.99	114.31	114.58	103.1	113.95	111.01	114.7	112.17	112.58	105.61	109.72	112.37	108.54	115.73	104.78	108.55	118.02	105.19	108.87	107.43	108.38	111.99	111.78	109.52	110.71	113.11	113.66	115.83	108.38	116.05	110.86	116.99	105.62	108.45	106.85	114.56	120.74
99.009	102.74	109.21	99.775	105.38	100.61	104.18	111.37	104.79	110.46	107.6	109.59	104.57	106.5	111.98	97.043	99.627	106.53	105.84	112.79	106.1	101.39	101.99	107.38	97.565	96.72	101.14	103.94	106.33	103.01	102.29	106.94	102.08	105.48	106.74	104.48	101.97	97.464	107.78	104.64	99.609	107.03	103.07	107.78	100.32	101.51	106.26	104.28	105.7	100.84
106.22	110.33	107.05	102.21	107.67	111.34	103.27	104.32	102.32	107.02	97.835	110.27	106.33	97.319	103.86	112.53	104.73	100.28	100.85	109.26	103.88	102.48	101.35	105.08	104.96	108.26	100.93	108.42	106.58	103.42	105.78	104.48	103.86	109.07	98.803	110.18	101.76	107.34	110.46	102.56	113.01	101.91	107.5	104.66	106.84	108.43	108.31	108.61	101.69	105.4
110.41	104.25	108.63	111.75	102.09	111.84	109.23	107.4	110.72	101.1	105.54	105.43	114.94	106.64	106.03	106.68	96.726	97.166	104.22	101	104.84	102.89	103.08	101.79	102.6	105.37	105.15	99.977	105.52	103.92	108.67	103.76	103.75	104.11	103.74	106.83	107.95	105.47	109.11	111.28	101.95	107.98	103.85	105.15	108.04	102.56	99.721	107.19	102.11	106.61
100.84	105.76	110.27	109.99	105.35	108.56	110.06	110.5	114.47	108.12	113.07	111.13	110.87	109.86	113.7	110.5	112.08	112.86	107.24	110.51	104.96	107.3	106.35	107.51	108.96	103.68	105.76	110.58	108.79	113.26	106.18	117.23	108.21	106.08	115.8	109.85	109.79	110.31	109.88	107.71	117.16	111.21	109.93	115.61	104.99	113.02	113.49	113.67	112.34	105.43
105.24	111.01	106.3	106.87	110.91	109.51	106.37	110.27	107.9	101.87	109.28	103.96	108.58	103.87	101.46	111.53	108.15	111.11	110.64	106.68	108.9	105.07	107.28	106.14	106.88	105.58	107	103.01	103.73	101.27	110.64	102.56	106.92	106.43	101.64	109.22	104.13	108.84	101.33	107.84	113.82	106.79	105.03	108.91	108.2	102.73	107.35	102.76	110.47	99.998
111.99	101.69	113.34	115.48	120.8	108.99	114.32	111.57	109.38	108.57	114.06	110.66	112.92	111.96	113.2	112.25	115.03	119	109.79	108.13	111.87	113.79	115.94	104.36	108.58	115.95	109.66	106.15	109.36	110.04	111.81	112.48	117.7	112.44	111.15	108.25	106.76	112.01	116.53	114.51	109.84	113.31	117.29	111.09	112.44	110.34	114.53	109.92	107.2	108.3
110.42	102.98	110.65	106.29	103.49	103.96	106	107.14	107	102.96	108.08	107.75	102.17	107.63	102.9	108.56	101.44	106.09	103.98	103	105.35	104.76	102.58	106.4	106.12	97.128	110.02	104.31	106.68	110.41	105.69	102.46	108.63	102.57	105.29	104.32	109.14	101.82	102.87	114.65	110.93	105.22	109.14	104.8	102.05	106.29	104.07	103.35	108.13	101.02
114.31	114.25	115.93	112.33	111.69	110.84	111.28	112.72	110.11	115.98	113.83	113.61	115.87	111.46	124.97	111.91	118.45	112.49	110.17	105.26	107.35	110.61	106.96	110.79	113.51	110.21	116.38	113.38	110.66	118.62	105.64	109.96	109.75	113.11	108.78	113.94	114.27	116.6	108.52	111.74	110.81	109.64	119.54	114.78	112.46	116.8	110.95	114.15	119.56	111.87
101.65	99.751	103.87	103.97	109.09	100.84	99.922	99.465	104.85	101.83	102.09	102.3	98.596	110.03	102.33	97.443	102.77	101.25	97.195	94.373	95.244	100.34	102.58	100.54	103.68	102.05	98.446	99.404	89.586	107.88	100.83	101.95	101.22	102.25	95.408	103.62	101.73	101.94	97.981	100.61	102.43	102.14	101.96	97.66	100.16	102.83	107	104.13	100.25	102.26
117.52	111.44	122.65	119.23	120.83	113.48	120.49	121.41	117.95	117.03	117.16	118.74	120.69	117.79	116.83	117.15	115.65	116.3	124.22	118.99	115.74	114.56	121.06	120.62	122.58	121.65	115.2	115.43	120.92	124.9	112.04	121.2	119.82	110.16	108.23	113.04	116.26	117.7	116.02	108.8	115.2	121.21	118.17	117.7	118.36	109.38	118.04	114.84	110.44	115.22
102.54	105.96	111.81	112.71	111.5	104.62	113.74	105.89	106.21	102.55	102.87	102.6	103.78	108.35	102.9	113.52	112.34	107.12	102.96	109.84	110.94	105.61	101.29	106.78	112.78	105.23	100.83	105.41	110.35	102.65	106.22	98.598	106.51	105.84	98.432	105.03	107.4	109.09	107.4	113.04	106.1	107.33	103.73	108.69	97.051	98.293	101.12	100.88	106.31	105.97
101.66	102.99	100.77	97.767	90.038	100.22	97.119	99.663	100.36	104.54	97.694	93.948	97.579	89.196	96.733	98.804	97.01	102.45	106.24	99.054	101.44	104.41	102	97.91	99.148	98.528	97.694	107.31	100.92	99.737	96.729	99.858	96.515	100.89	93.044	93.506	105.51	103.36	102.39	96.181	99.775	97.522	102.28	100.18	101.91	103.1	97.384	101.77	97.502	96.183
107.05	112.43	112.78	109.89	110.28	114.72	110.48	112.92	107.6	107.44	107.38	109.69	112.03	112.05	115.54	107.21	112.33	114.12	104.95	106.79	106.35	115.8	110.67	110.1	115.05	110.68	112.04	108.49	113.92	114.06	105.19	113.69	106.89	109.56	106.77	111.41	109.8	114.08	111.66	112.18	107.93	113.31	107.45	116.51	111.6	108.24	111.48	108.96	109.74	110.69
110.52	110.73	105.87	117.68	106.24	115.11	115.16	116.08	110.75	111.17	110.32	106.85	108.8	113.05	110.94	108.8	115.87	111.29	117.57	110.24	114.36	108.5	108.89	111.3	113.98	115.65	108.52	114.13	113.73	114.66	111.38	112.98	110.08	115.55	113.66	114.84	105.69	109.33	111.68	109.7	111.14	114.23	113.91	110.05	105.82	109.19	115.28	107.71	112.29	114.6
107.43	113.24	108.37	107.09	105.15	105.61	111.07	107.26	98.98	107.23	98.923	107.74	103.86	105.6	108.57	108.65	102.4	106.29	100.4	105.37	103.29	106.52	111.02	109.64	106.63	108.14	99.654	105.2	102.58	114.7	108.52	109.54	105.98	104.94	107.94	103.88	115.41	104.52	105.31	102.78	110.51	105.68	102.12	106.67	110.41	102.67	103.38	108.69	103.23	99.937
108.98	112.42	115.06	109.06	111.8	112.4	110.4	114.45	108.83	113.26	112.69	115.13	106.94	113.27	108.92	108.32	116.43	109.73	109.89	108.15	114.4	112.06	109.77	109.69	115.95	107.17	108.03	111.46	110.15	111.97	110.19	108.16	113.69	111.67	114.82	108.61	113	113.4	114.51	114.56	113.73	116.82	111.43	109.64	106.93	113.18	112.02	109.94	105.24	106.33
99.511	101.88	100.92	106.78	105.41	105.2	103.91	115.04	103.22	99.091	111.45	104.73	107.3	104.21	104.61	104.29	100.59	98.43	108.06	109.14	108.4	106.1	94.592	103.45	105.96	104.77	102.62	106.02	108.01	101.41	112.46	103.81	105.83	109.61	103.52	109.05	97.065	112.83	100.86	102.35	99.609	108.19	106.59	106.28	108.77	105.6	106.26	104.72	107	108.56
108.76	112.2	115.91	112.13	107.33	113.49	115.71	109.96	110.73	105.04	106.67	114.38	105.36	109.36	113.94	104.03	111.21	104.27	107.95	110.18	113.41	111.33	111.77	110.44	113.84	115.73	108.38	111.78	105.7	109.28	111.14	115.04	114.78	110.3	109.08	112.95	111.52	117.54	114.51	109.99	104.25	111.69	113.57	104.15	114.98	117.1	109.67	110.75	109.05	111.29
106.15	110.24	106.07	110.2	106.99	106.13	104.87	100.77	101.28	100.89	104.83	97.976	106.68	100.21	105.23	106.85	104.18	104.67	106.61	104.42	103.16	110.73	100.63	104.6	104.05	102.34	100.52	103.8	106.55	105.85	107.21	105.63	105.45	100.78	104.27	106.87	105.11	104.07	102.51	103.68	104.81	96.814	105.87	95.116	107.07	98.37	102.46	104.01	107.17	103.57
107.59	105.3	106.59	105.24	107.17	100.22	106.26	113.47	102.73	113.15	103.5	106.22	101.84	108.33	100.04	102.49	111.85	103.84	99.663	106.13	108.79	105.68	104.63	99.08	103.5	105.48	102.7	104.64	108.32	105.07	99.113	103.19	103.82	103.74	106.87	100.23	108.35	104.13	101.8	102.99	103.09	108.14	107.42	112.95	104.01	104.96	102.86	98.828	96.637	107.85
106.18	104.79	107.93	108.46	107	105.92	111.42	103.85	98.304	105.64	109.44	105.48	112.75	111.32	111.53	107.19	110.76	110.22	101.27	104.39	104.42	105.18	104.14	109.47	112	108.54	102.04	104.13	111.99	109.99	98.672	107.72	105.48	103.14	105.81	106.67	103.92	108.14	110.05	106.39	105.88	106.86	101.51	108.7	102.96	107.29	107.94	110.88	99.764	102.02
105.18	103.1	109.86	105.5	100.24	103.79	105.78	106.24	103.68	104.82	103.49	106.24	107.03	112.19	107.36	102.61	100.84	106.81	105.7	109.7	102.83	103.25	107.29	108.45	108.33	101.01	109	109.3	112.18	102.43	110.28	103.38	104.38	103.24	101.93	107.21	108.76	107.48	107.74	107.59	103.8	105.86	106.11	106.62	106.66	104.56	99.447	99.77	106.01	109.54
109.35	113.33	119.29	116.4	108.9	109.62	114.2	112.98	109.92	108.21	115.91	118.3	108.67	110.63	117.65	108.34	113.17	113.56	108.8	108.84	105.24	111.02	108.24	109.19	107.09	111.04	114.35	113.06	114.43	108.13	108.51	110.39	110.3	107.93	110.21	110.85	111.13	113.56	118.17	113.87	116.67	116.57	112.01	110.52	106.59	115.39	116.09	106.89	109.97	110.75
107.9	101.34	107	105.56	110.43	109.29	105.39	102.76	108.11	104.08	104.85	106.28	107.49	106.63	107.47	104.73	103.23	108.08	102.01	103.68	104.87	103.08	108.01	101.84	100.76	107.32	109.37	111.28	109.44	103.41	108.03	105.98	107.83	107.5	104.76	104.55	101.64	111.08	104.35	105.54	106.07	102.55	106.87	102.3	113.22	96.65	109.83	108.54	109.59	110.98
102.39	97.505	105.19	101.42	103.16	108.02	104.45	106.12	103.9	100.05	98.053	98.483	99.364	100.77	99.837	102.88	100.4	100.11	109.51	101.6	109.59	99.663	104.85	101	101.5	97.372	101.19	99.231	96.65	98.728	109.03	98.786	100.51	94.874	102.29	97.05	99.713	96.071	98.023	104.51	99.932	98.04	101.54	100.95	99.403	95.275	100.35	100.04	99.18	93.015
107.87	106.6	102.63	105.52	102.96	115.01	108.35	112.44	113.14	113.31	109.8	120.05	110.84	110.64	110.19	117.6	112.51	104.56	108.37	113.43	107.68	110.74	105.95	114.46	109.97	112.37	109.41	107.65	115.45	110.44	112.13	110.82	110.5	112.9	106.81	110.54	108.98	116.74	110.38	106.66	111.45	110.88	114.27	105.51	112.93	111.95	107.71	110.35	115.44	107.01
106.91	115.55	104.98	109.09	118	113.67	106.44	111.7	108.17	117.94	109.03	111.81	113.39	111.3	114.65	108.21	105.49	115.65	109.2	111.18	115.67	116.21	116.66	110.57	115.45	116.86	111.56	109.05	105.57	115.39	110.32	116.17	115.97	121.13	114.41	113.66	115.75	106.96	109.59	114.86	112.86	114.99	113.33	112.33	107.66	116.1	114.48	109.15	114.27	110.65
106	113.72	110.35	102.77	107.82	109.37	101.17	106.45	107.32	111.21	112.74	106.49	109.38	108.47	107.05	107.98	104.8	106.31	105.94	106.71	107.29	106.37	103.41	99.179	104.38	105.01	97.928	110.62	110.44	101.52	102.76	104.07	103.67	103.36	103.79	111.03	101.24	107.06	102.14	105	101.6	100.59	103.33	99.978	106.79	109.81	103.4	105.4	104.83	101.07
118.56	112.09	116.6	115.28	113.89	111.69	118.94	117.38	113.43	117.32	116.2	115.63	118.84	106.01	121.71	114.01	119.91	115.58	116.96	119.24	118.04	113.43	118.9	114.92	114.48	120.6	107.57	119.45	125.06	121.15	124.21	117.41	114.91	115.8	120.38	118.61	119.93	116.8	125.54	117.5	121.59	118.83	109.17	112.77	115.32	109.85	120.86	123.33	118.99	115.86
111.53	101.33	101.36	101.59	105.05	105.24	106.86	102.46	103.87	108.22	102.96	109.92	106.5	101.14	105.98	103.61	102.09	111	105.37	103.78	110.72	105.33	101.95	107.56	105.79	108.08	99.217	101.84	106.23	111.85	108.65	103.15	105.75	96.291	105.07	98.075	103.86	104.57	101.66	102.02	105.85	107.42	99.99	99.722	97.402	106.12	110.34	109.04	111.92	102.34
97.207	101.46	103.4	97.248	96.343	99.135	94.334	100.33	102.96	100.19	101.73	110.32	102.99	98.053	103.84	98.528	100.09	94.406	99.839	100.94	99.633	100.18	90.969	105.44	97.294	104.15	97.439	95.398	102.1	93.967	102.24	95.577	93.901	102.34	102.81	98.241	103.24	108.9	98.684	99.445	100.01	101.1	101.44	92.369	99.819	104.39	101.01	93.017	102.61	93.643
104.33	106.52	108.81	97.758	105.72	103	112.76	97.625	101.34	103.37	98.893	101.36	94.799	108.39	104.28	109.54	100.11	108.27	104.46	106.03	103.62	101.38	102.92	102.61	98.638	107.21	111.54	101.26	108.62	107.92	109.02	104.74	105.46	103.48	109.73	104.67	111.95	100.18	110.62	106.11	103.7	104.32	105.87	102.66	104.74	109.06	111.33	103.54	106.84	110.19
113.83	104.52	113.89	106.24	107.56	106.36	103.13	102.74	115.02	107.27	99.004	107.62	108.34	101.98	111.77	104.96	103.95	105.3	108.95	101.26	102.31	110.2	103.92	102.7	105.34	106.64	107.5	112.54	107.56	106.76	105.22	108.61	102.08	110.06	101.98	106.27	102.4	105.84	102.19	102.24	109.21	103.98	100.99	101.68	105.69	108.34	105.79	109.63	108.77	101.37
94.794	105.9	101.41	103.18	107.21	115.86	110.44	99.623	109.68	109.58	109.6	104.66	98.798	106.67	111.59	109.19	108.31	108.26	100.64	107.81	104.13	105.67	107.92	108.85	106.21	105.42	107.41	110.58	104.34	106.68	109.23	110.63	113.03	115.98	101.88	107.17	101.97	111.76	105.5	101.48	113.77	108.26	104.91	107.45	109.13	112.89	110.07	108.51	112.16	99.481
104.87	109.39	98.319	107.85	97.278	103.8	105.59	105.57	101.95	108.54	111.87	109.07	103.39	105.43	104.23	102.76	102.78	99.616	107.07	111.72	103.82	102.58	106.99	104.01	112.64	102.58	108.52	105.61	106.63	108.39	105.95	106.24	111.24	101.21	112.04	103.52	105.37	106.32	105.09	105.89	105.9	103.93	106.16	113.85	107.95	107.97	103.16	104.12	107.14	113.97
108.23	114.4	111.18	118.08	115.06	110.04	108.48	105.47	105.42	111.25	114.13	108.1	112.17	108.18	109.15	108.43	108.69	113.31	111.85	111.72	114.22	120.38	112.27	108.2	111.14	108.25	114.74	116.03	109.38	110.41	114.83	121.68	112.04	108.52	109.28	109.7	113.48	108.99	102.8	108.41	113.25	112.99	112.79	111.45	108.89	111.3	105.64	106.31	107.63	105.23
114	103.52	110.84	105.45	110.27	108.56	115.97	108.36	108.37	113.28	107.07	103.87	113.76	102.05	101.88	108.76	102.17	113.59	106.19	105.43	108.66	100.22	105.7	104.56	108.51	103.7	104.37	110.45	98.28	101.4	115.47	112.72	109.5	102.59	104.73	100.16	98.873	105.44	108.78	110.21	107.34	110.85	101.61	106.22	110.07	113.03	108.53	102.97	100.59	109.5
103.6	102.39	109.96	106.24	104.69	103.38	102.95	102.52	112.27	113.6	107.84	114.25	105.52	103.02	108.9	105.47	110.51	107.02	102.7	106.96	108.11	107.41	105.03	101.16	113.25	105.64	107.03	109.52	103.12	101.12	103.49	100.16	108.22	105.64	107.29	103.1	108.19	106.76	107.86	109.55	102.48	104.48	105.29	100.19	107.77	112.66	105.79	106.41	113.95	109.16
109.65	103.46	104.78	106.63	103.17	101.85	104.41	102.86	105.48	108.91	99.975	105.07	106.89	104.26	110.66	105.04	104.01	104.25	110.03	104.57	101.89	105.96	106.43	110.75	111.82	111.86	104.12	108.82	106.8	107.74	111.58	111.07	103.3	102.6	106.94	109.13	95.413	110.91	100.03	106.43	106.6	105.16	105.31	104.81	100.65	106.8	106.32	102.71	106.25	111.1
109.38	113.9	111.2	113.3	113.33	112.13	115.22	113.04	114.37	115.99	110.61	112.4	115.72	112.79	113.22	106.85	114.21	116.2	112.44	117.67	122.62	114.32	112.43	112.76	109.96	105.08	112.58	110.82	111.06	109.85	109.23	106.31	108.82	117.54	118.66	108.47	106.92	113.49	109.02	107.73	113.54	111.21	115.81	109.15	115.46	121.84	110.38	115.34	105.48	113.62
99.476	101.52	103.55	100.13	95.372	97.575	100.23	100.5	105.35	93.732	103.58	104.15	99.834	104.27	99.49	93.798	99.547	97.502	101.82	103.12	104.57	94.619	98.974	105.03	106.9	95.989	100.5	101.43	105.36	104.99	98.323	102.16	100.82	98.369	100.02	106.55	96.925	97.002	97.712	107.19	100.89	99.644	94.909	95.348	95.601	99.523	101.48	100.6	101.36	94.69
104.82	100.8	104.01	104.63	110.03	99.132	101.17	107.85	105.57	106.75	105.51	102.03	104.45	100.45	107.71	100.67	106.44	103.2	104.01	107.63	107.13	101.32	102.8	107.19	102.45	105.37	105.92	111.97	106.49	102.31	105.66	107.91	107.2	108.15	104.72	106.95	111.56	110.43	103.03	104.58	103.85	113.03	106.9	97.732	106.87	107.78	103.31	103.32	108.53	104.08
111.15	109.72	113.27	119.86	109.09	106.52	109.41	111.67	116.2	111.89	116.65	113.2	104.32	105.4	109.21	107.61	105.86	112.96	102.96	111.4	112.03	113.22	113.32	103.42	108.79	108.68	105.11	105.58	108.45	111.51	107.23	114.58	107.54	106.78	107.41	113.29	116.81	117.79	120.07	114.56	105.25	107.93	113.35	109.05	111.68	106.7	111.13	113.62	108.3	107.65
105.71	107.38	102.39	100.9	103.81	110.09	104.08	102.7	109.73	105.2	107.06	107.78	106.02	102.48	105.68	106.99	107.15	101.43	114.22	100.55	100.24	99.774	106.18	106.45	112.24	105.64	106.18	101.61	99.245	103.74	108.06	102.42	102.99	106.93	112.28	106.49	104.61	112.21	100.18	104.33	108	106.8	104.87	104.3	103.43	109.65	109.44	105.99	102.6	108.73
106.26	109.76	104.76	101.58	104.42	109.89	108.07	106.48	103.67	107.16	97.827	108.83	107.32	103.89	107.93	106.98	105.3	105.26	110.02	104.54	106.91	99.785	105.9	106.95	105.33	98.221	108.52	105.04	101.91	101.11	109.18	104.86	107.66	109.6	110.69	103.91	101.56	111.24	102.93	106.71	109.48	105.58	105.86	102.42	105.27	109.78	115.82	111.55	109.66	103.96
101.57	97.459	99.223	96.736	95.586	105.4	98.105	100.34	99.711	103.02	98.522	102.35	95.617	96.534	93.455	106.12	102.98	95.175	99.502	102.37	98.591	93.466	99.767	105.85	97.419	104.32	103.18	101.15	101.41	97.389	102.86	104.92	99.543	99.667	95.788	104.61	106.85	97.477	97.576	95.162	101.45	98.776	100.56	99.683	102	100.64	102.97	100.75	103.28	102.13
108.12	104.64	102.31	109.42	107.52	111.96	101.17	102.34	106.62	105.99	110.72	106.44	103.67	106.56	107.54	104.29	106.27	104.27	103.88	101.23	103.09	106.65	101.77	101.49	110.65	99.154	107.14	104.64	110.41	110.12	108.48	110.72	102.75	106.8	101.84	102.68	115.22	105.09	110.24	103.96	103.86	108.51	108.31	110.68	103.06	110.45	113.76	103.17	103.37	103.06
105.49	117.58	115.31	104.7	106.27	112.19	113.04	111.25	113.85	110.52	114.55	112.65	110.09	108.68	110.24	113.06	105.46	111.32	115.12	113.45	110.09	114.33	108.94	109.41	108.64	105.85	109.85	105.94	109.46	112.43	110.96	104.95	114.27	104.91	109.68	112.48	109.74	109.71	119.06	107.35	108.08	111.35	112.61	113.92	111.03	110.49	111.13	109.68	108.72	104.05
102.06	100.76	101.02	105.87	97.326	103.13	105.71	99.787	101.6	100.14	100.66	103.9	98.999	99.389	94.248	99.956	100.04	103.88	105.3	100.42	95.406	95.856	98.878	101.73	101.71	102.49	101.53	105.52	101.92	97.187	100.04	101.22	100.39	105.33	98.437	96.38	101.79	96.208	100.2	101.97	100.98	104.37	97.744	105.22	101.32	102.98	103.37	106.66	100.34	104.65
96.771	95.677	98.953	102.67	98.54	96.544	104.17	95.165	97.86	102.96	103.47	98.999	95.944	101.08	99.254	99.163	101.79	96.398	97.293	101.09	99.686	99.862	96.413	98.123	106.53	101.48	97.168	96.916	100.38	100.4	99.549	96.252	92.258	99.266	101.01	100.52	99.209	102.66	97.908	95.041	99.024	108.67	102.88	98.658	99.784	99.078	101.03	101.9	95.51	93.761
112.15	120.5	109.49	114.37	114.59	125.96	118.58	111.14	117.74	115.37	118.09	118.56	117.64	117.51	113.59	118.74	115.4	118.86	118.83	119.44	117.94	115.89	117.05	117.08	114.3	115.34	113.24	119.47	121.69	116.6	115.18	116.89	116.3	115.35	113.33	120.65	117.18	124.07	116.15	114.78	119.22	117.68	110.68	122.53	115.47	121.74	118.16	120.18	121.35	115.69
106.88	109.6	101.47	101.94	104.19	100.46	103.67	98.506	104.66	107.11	100.32	103.38	100.83	109.91	103.18	103.81	107.81	109.86	103.42	113.13	111.02	108.34	103.03	103.95	104.59	103.6	109.69	100.12	111.33	98.781	105.09	103.5	101.94	102.29	105.89	106.92	102.29	100.45	101.03	99.187	102.35	102.78	108.21	104.45	106.78	97.974	106.54	107.06	110.56	105.98
108.88	120.46	109.79	114.68	111.97	110.2	104.98	114.65	111.69	110.61	110.16	106.05	107.11	111.36	107.77	110.53	101.93	106.26	110.93	108.06	114.86	106.95	107.94	113.8	111.04	115.3	109.81	115.52	112.43	114.88	111.59	112.12	108.69	110.14	113.34	118.41	109.4	109.79	114.68	122.84	109.92	112.43	111.57	114.43	109.35	116.41	105.96	110.21	111.6	105.71
104.44	104.84	104.02	103.45	96.463	99.48	108.44	96.576	100.08	101.9	99.379	108.43	99.807	103.26	97.248	101.7	99.72	102.21	97.485	102.33	103.29	97.77	98.861	93.652	98.46	98.795	101.06	96.103	101.88	97.493	98.426	102.18	96.829	101.38	99.966	100.7	108.09	97.543	102.97	95.3	101.62	102.01	91.438	103.37	102.01	98.277	107.85	104.05	106.21	96.976
111.85	108.89	107.59	104.17	100.09	108.07	106.27	105.16	110.34	106.73	110.57	106.91	100	105.88	108.9	103.76	107.6	109.02	108.99	107.44	107.23	107.35	107.35	102.45	105.54	104.14	111.66	109.94	113.02	106.6	104.58	111.14	109.62	105.5	108.02	111.67	101.96	101.11	105.06	108.25	106.3	102.51	102.89	108.36	108.61	103.15	101.92	102.24	105.9	102.66
106.8	105.29	111.99	104.47	106.6	100.39	104.72	105.7	110.59	104.46	108.92	104.96	105.98	104.04	100.57	113.51	106.78	100.64	107	110.59	106.72	105.89	105.64	106.74	104.54	107.86	103.41	105.95	98.653	102.52	101.43	105.82	107.93	107.82	107.92	102.09	104.98	103.03	104.2	100.65	105.01	108.22	101.45	96.993	108.73	107.38	106.17	106.96	108.17	109.2
101.62	105.41	98.138	96.05	98.395	100.78	107.94	107.1	93.117	105.21	101.99	104.36	106.18	99.94	101.79	102.59	103.48	104.03	107.14	102.85	99.41	101.76	100.05	100.44	99.43	95.136	99.694	102.43	103.93	102.36	100.52	104.52	98.707	104.14	106.12	98.656	102.43	95.179	97.284	97.389	105.64	100.4	104.88	105.31	99.526	97.416	100.4	96.949	103.35	102.53
110.31	104.9	111.51	110.92	109.42	108.27	107.58	106.55	113.19	115.31	111.87	107.61	106.35	115.05	111.81	110.93	109.69	109.8	109.37	114.5	110.82	114.73	108.81	110.13	108.36	104.81	113.56	104.38	116.1	111.18	110.83	112.88	114.52	104.35	109.39	110.54	111.71	116.97	108.72	107.05	106.43	113.86	120.28	107.66	112.43	109.99	105.31	113.73	109.01	113.36
110.47	108.04	111.17	112.38	109.04	114.28	107.11	108.08	110.76	102.76	113.6	108.84	106.79	110.93	108	97.728	108.9	101.38	105.66	108.31	112.95	111.9	111.88	111.38	107.35	113.57	110.63	116.71	109.91	110.78	110.15	110.19	107.86	105.5	109.46	112.79	106.16	106.31	110.62	105.86	111.19	108.36	106.46	113.6	109.64	105.74	99.631	111.51	106.96	113.39
104.65	100.25	101.48	100.08	103.94	110.1	106.21	97.618	101.04	105.98	105.14	114.08	104.01	101.75	110.22	104.29	107.23	108.55	106.36	105.48	105.73	104.78	106.16	109.92	103.95	113.46	112.93	102.01	107.16	108.07	104.29	101.87	111.93	105.27	103.76	106.89	100.63	105.75	104.74	103.34	102.83	100.1	103.28	105.49	115.15	106.93	105.44	108.17	101.33	103.71
103.3	103.53	110.46	106	102.92	111.62	104.38	108	109.9	100.56	113.57	106.1	107.46	103.6	101.12	108.88	111.95	104.98	104.72	99.031	109.75	109.21	99.064	105.88	105.78	105	106.34	109.79	102.86	102.65	111.62	108.37	102.28	110.41	108.01	110.79	107.15	105.25	105.55	108.98	104.68	105.98	106.44	109.75	105.09	100.84	112.16	101.85	109.2	106.51
110.82	103.04	102.91	96.317	106.99	106.85	103.48	102.05	106.05	106.97	101.71	106.97	110.27	105.86	110.61	106.11	104.48	103.18	104.9	101.93	101.93	102.88	110.03	106.31	105.63	112.01	104.59	104.87	100.01	100.19	101.9	103.17	100.52	97.276	109.43	107.94	102.98	105.8	107.88	107.98	100.08	100.81	104.66	105.96	108.06	108.22	96.969	100.09	101.16	105.5
101.55	104.3	104.05	108.9	98.949	104.69	104.82	104.77	100.9	100.48	105.66	103.01	100.51	99.031	107.27	100.66	109.87	106.85	107.01	108.21	98.239	101.68	102.92	108.25	103.06	105.47	105.55	96.903	103.44	106.49	109.54	109.15	105.53	101.78	102.18	98.115	106.02	109.72	103.66	104.77	109.09	104.36	103.31	106.04	102.85	104.25	103.17	106.75	102.39	104.78
102.71	102.52	103.26	98.297	99.565	100.28	101.48	107.88	104.32	96.195	99.956	101.77	100.3	100.68	102.1	103.77	92.889	104.4	92.416	98.385	96.917	94.537	101.2	103.16	96.79	104.49	108.33	97.826	104.56	100.78	100.76	103.52	107.86	101.98	103.7	102.05	99.223	91.216	107.51	97.589	109.07	102.56	101.96	98.027	97.966	104	100.6	99.326	102.89	98.725
101.78	100.99	101.58	98.093	93.855	98.703	102.23	98.776	96.313	100.05	94.379	99.584	103.23	101.89	98.543	102.45	102.06	101.11	108.58	99.709	98.417	104.08	103.51	101.04	102.68	103.17	105.7	101.74	101.81	94.972	101.41	100.03	103.65	102.31	103.03	100.74	101.67	98.261	102.71	102.4	97.518	104.96	97.106	100.14	106	98.244	99.059	103.24	104.41	93.206
110.49	108.86	113.37	111.18	108.15	117.47	111.34	116.68	109.15	113.75	105.65	110.55	115.71	110.19	117.56	114.06	110.54	111.96	110.41	119.45	114.33	119.4	113.23	112.05	108.96	106.05	115.65	113.64	111.92	114.33	118.44	113.78	110.91	104.82	115.24	111.92	111.73	106.3	111.07	114.09	107.13	113.95	106.44	110.48	115.04	107.29	110.4	109.21	113.59	111.44
93.581	102.04	100.3	103.44	99.675	99.342	103.33	104.07	102.39	106.92	99.508	98.785	96.889	102.06	98.521	100.1	101.25	99.912	105.21	96.631	102.15	93.99	98.476	100.73	101.79	99.174	107.32	100.05	98.943	97.925	105	105.55	99.292	106.82	103.37	105.49	98.142	100.81	93.437	101.17	102.32	98.408	106.72	99.673	100.2	103.23	99.372	102.65	101.38	99.356
108.58	108.49	105.46	103.51	106.42	110.58	105.63	105.62	103.94	105.92	111.29	108.02	105.33	108.39	101.8	102.58	102.37	106.45	105.7	97.94	103.97	101.47	100.14	108.22	112.73	101.46	100.25	104.73	109.07	103.56	105.11	106.97	106.24	110.16	109.26	107.01	106.28	105.59	104.76	108.95	106.76	109.77	101.4	101.03	113.3	103.78	107.98	106.45	108.98	103.26
112.91	106.01	112.85	107.71	111.45	120.6	111.95	109.9	111.84	114.12	109.95	111.62	115.51	114.78	111.9	101.58	113.77	116.11	107.33	108.38	109.57	115.64	106.36	115.01	110.88	115.76	105.07	109.28	106.64	118.9	107.61	109.47	108.94	110.48	106.6	104.65	109.02	104.53	113.35	110.96	119.45	111.65	105.45	113.33	115.08	112.68	108.34	107.43	110.97	116.08
108.59	110.88	114.69	106.88	113.7	114.52	110.79	114.47	111.11	110.47	113.68	110.69	111.7	108.41	116.37	107.85	111.77	107.23	111.18	111.83	106.89	116.62	107.03	110.08	116.22	106.32	104.06	112.49	109.55	123.73	110.19	107.7	116.79	114.7	115.65	113.22	110.96	110.86	116.5	104.25	105.37	104.08	114.95	104.24	110.54	109.88	109.88	106.85	109.58	108.69
115.73	109.96	105.76	104.06	102.67	108.18	106.44	108.07	107.07	103.18	104.78	104.49	109.06	105.34	108.56	101.03	105.32	104.26	105.86	108.41	100.19	108.3	107.53	110.31	108.67	106.45	105.46	105.26	103.95	101.16	106.29	104.91	100.09	106.47	103.69	105.88	101.76	95.155	99.736	101.67	105.99	107.28	102.14	106.92	102.62	104.56	102.51	104.84	103.03	110.4
107.72	103.07	113.75	107.35	102.21	101.82	104.11	105.34	107.49	103.38	105.11	110.23	105.65	104.91	104.5	101.83	111.41	104.74	104.08	107.7	106.43	108.52	104.98	109.55	106.9	106.37	105.18	116.87	103.48	110.73	109.52	106.09	102.44	105.95	110.44	104.04	110.65	100.37	103.48	104.52	113.57	106.13	100.69	110.1	106.57	102.77	102.14	106.64	106.12	106.38
109.24	102.62	109.35	113.01	104.57	103.33	109.79	105.28	103.64	107.21	108.01	109.6	105.96	103.24	104.68	107.26	108.34	106.66	103.23	108.34	103.15	107.12	110.49	105.74	102.16	106.81	101.11	104.7	105.03	106.22	100.36	106.71	99.872	102.22	113.4	109.38	112.31	101.45	104.81	104.11	106.81	110.93	107.17	106.96	109.27	102.34	100.87	104.54	101.41	107.2
108.45	103.87	102.05	104.32	105.56	97.66	106.81	112.36	108.5	95.876	98.597	98.802	98.983	101.22	106.79	104.14	105.4	100.23	103.74	104.28	103.5	97.936	101.76	106.14	99.044	109.13	105.5	106.49	108.4	104.48	103.9	110.46	107.87	111.75	103.79	108.99	107.9	101.62	108.2	102.17	106.77	96.686	102.42	109.14	101.3	100.94	96.544	103.86	99.636	103.8
106.78	103.31	110.27	109.95	113.5	104.66	109.58	108.5	108.94	107.83	112.57	107.53	105.77	104.41	110.44	111.65	108.45	113.47	109.31	114.29	116.46	107.7	104.91	114.37	104.07	106.92	113.13	114.06	108.6	112.65	113.95	109.64	111.94	108.56	106.66	115.22	109.07	107.88	106.64	108.22	109.86	106.13	107.31	109.29	108.75	105.4	106.28	109.73	111.29	107.78
114.08	114.16	112.98	113.2	111.57	111.91	114.79	108.25	109.9	114.55	110.61	113.7	110.19	110.5	115.32	112.83	111.71	112.78	111.99	108.09	109.21	113.43	113.97	104.35	109.34	108.08	111.05	115.41	107.11	106.55	115.81	106.96	100.26	109.59	113.35	110.67	107.32	111.91	111.28	108.15	115.02	113.64	111.82	113.4	113.76	104.84	118.41	115.13	114.23	115.19
114.2	112.14	109.08	108.98	119.16	118.52	113.08	106.67	113.87	116.06	113.52	112.48	106.2	114.03	109.25	114.22	110.46	113.75	113.31	112.15	111.11	113.88	116.31	115.22	113.54	104.42	115.14	113.14	116.47	117.46	117.46	114.19	110	116.35	107.77	116.19	113.32	107.94	119.97	112.39	111.43	115.09	111.32	108.43	110.98	117.37	108.15	109.64	108.12	106.94
106.91	114.78	106.09	111.56	114	106.17	111.56	99.301	102.69	107.08	102	109.4	103.67	103.24	106.91	97.633	104.39	104.16	108.84	111.37	105.95	105.82	104.97	108.19	111.27	113.34	114.44	109.42	106.36	103.19	114.83	107.24	105.08	109.16	113.08	99.262	106.26	109.75	110.2	105.58	108.9	102.44	103.35	107.79	107.8	102.47	106.62	108.07	108.24	112.67
97.906	103.78	92.995	96.368	102.64	102.05	96.036	94.963	101.94	95.728	107.39	97.996	104.15	100.57	96.248	107.26	97.984	102.75	102.26	101.38	99.545	97.552	104.28	102.08	99.392	100.67	98.265	102.08	99.366	103.26	109.32	103.65	104.47	99.969	98.374	100.91	97.031	99.971	95.275	102.27	97.879	93.496	96.655	98.979	100.98	103.75	105.56	100.63	104.67	95.047
106.64	108.65	108.32	109.74	115.76	106.39	112.85	117.3	108.39	111.81	112.7	115.58	111.47	107.3	111.22	113.63	107.09	111.58	111.98	118.8	112.93	110.26	112.82	110.04	111.2	115.98	111.34	113.24	112.84	113.85	107.46	109.8	115.34	108.43	100.91	114.55	114.95	107.92	113.69	110.73	106.34	116.11	114.22	111.42	107.36	114.54	111.44	112.68	113.67	116.13
107.08	105.63	114.07	104.82	108.68	108.43	106.18	105.04	112.45	109.83	102.99	100.22	104.05	105.05	103.3	100.98	106.98	104.32	108.1	102.38	105.43	104.94	102.31	105.7	106.81	106.4	105.64	101.67	112.67	107.65	102.48	102.75	109.88	111.29	108.65	109.9	106.63	97.386	106.01	99.604	105.27	103.6	101.39	102.4	98.552	104.35	111.72	109.92	109.09	104.55
103.82	104.65	104.15	103.04	103.7	101.99	108.18	108.27	104.51	100.85	102.42	106.07	105.33	96.593	103.88	109.19	103.89	105.85	103.32	103.77	103.7	102.19	105.59	104.14	104.98	107.95	106.09	107.09	101.05	112.07	106.87	104.55	99.857	103.8	104.28	107.32	102.46	104.03	104.35	101.66	108.61	105.45	106.45	104.4	105.8	101.98	103.08	105.83	107.34	107.27
108.11	101.56	101.57	101.37	98.516	104.47	106.43	106.81	100.02	110.69	105.25	105.17	97.666	100.71	100.16	113.9	104.1	105.11	100.76	107.1	102.57	103.39	104.17	107.95	105.7	101.23	99.891	105.12	105.2	107.69	109.97	101.64	102.21	107.71	104.64	103.4	109.65	106.48	101.59	110.16	104.95	107.23	102.53	106.82	109.74	105.7	103.93	109.78	106.78	102.84
105.5	105.71	98.929	105.05	101.95	105.96	103.19	108.96	104.17	111.91	108.15	104.42	102.69	112.92	109.85	105.62	108.37	111.37	109.38	111.58	110.62	109.85	109.21	100.53	105.52	106.08	109.81	99.805	109.05	108.06	103.46	108.52	108.27	104.25	106.04	106.18	109.54	110.15	108.52	103.35	109.19	103.51	103	106.5	109.15	104.81	105.13	115.44	105.14	111.25
108.14	108.28	110.02	111.53	115.35	108.76	112.81	109.99	111.96	108.44	116.07	110.72	112.05	108.65	111.63	104.41	111.31	115.63	112.45	110.04	105.39	113.24	111.12	107.83	107.96	104.66	105.95	116.61	112.41	106.45	113.42	109.3	109.47	109.97	110.08	105.69	110.88	106.61	111.52	109.62	112.96	114.52	112.58	109.42	119.47	116.4	106.69	112.08	112.64	110.52
96.628	102.09	101.22	101.77	92.988	98.563	102.74	96.27	90.654	95.97	95.877	97.161	95.883	103.37	103.99	102.21	98.198	101.14	99.834	104.15	102.03	99.317	94.949	99.477	92.633	96.726	96.433	102.93	97.16	100.75	98.11	110.26	104.32	98.55	101.12	99.089	97.738	99.996	98.144	100.63	100.38	98.036	105.28	98.981	97.545	102	101.59	100.81	104.13	95.964
104.71	106.56	110.89	106.15	102.61	105.36	109.98	106.02	102.24	113.41	105.83	109.62	105.66	109.98	106.28	99.498	105.69	108.41	109.18	101.67	106.49	107.3	106.05	109.27	110.71	103.92	111.58	107.09	102.3	98.984	105.74	98.624	104.07	108.18	110.04	101.75	107.15	107.45	109.93	104.33	106.5	105.53	106.29	101.65	102.65	109.98	109.28	108.66	114.15	108.42
114.94	110.6	108.9	118.33	113.96	114.01	108.61	116.08	107.25	109.58	117.06	111.45	116.05	115.06	109.5	109.98	109.71	111.19	112.59	108.64	117.3	106.65	105.12	109.11	112.07	110.39	109.14	111.01	112.57	108.89	101.25	111.76	113.3	114.37	111.56	112.69	106.17	108.06	111.29	109.12	109.48	108.17	110.09	112.43	107.03	112.67	113.41	107.44	109.28	113.67
109.42	108.66	102.48	106.28	103.7	100.93	104.51	100.45	104.03	107.08	107.23	114.95	106.96	101.29	108.42	104.59	98.937	106.4	102.45	100.79	105.91	105.24	106.81	106.97	110.37	104.27	105.33	105.16	107.37	106.42	105.11	101.44	101.48	105.96	104.47	107.81	106.58	105.08	104.79	96.216	104.18	99.757	102.61	108.58	101.84	103.77	96.843	112.45	104.06	106.43
111.94	106.11	115.49	113.81	110.27	116.25	112.25	109.53	107.43	112.94	113.92	110.85	113.94	108.59	108.39	108.72	111.58	109.94	105.74	116.27	120.23	113.45	116.13	104.44	117.71	110.75	113.54	109.53	111.62	117.01	115.13	111.67	108.8	111.99	107.55	110.86	110.48	109.85	115.39	107.81	109.74	112.68	107.33	108.87	108.33	109.56	110.86	111.2	106.61	118.88
99.778	100.39	98.767	98.663	99.807	101.3	99.923	101.98	103.43	100	101.83	92.129	97.512	108.33	95.884	109.74	99.765	96.389	97.744	108.03	101.6	102.34	101.14	101.49	102.88	103.84	100.22	99.547	98.806	102.81	98.616	106.5	97.742	99.518	96.403	97.811	102.81	97.018	101.29	94.049	96.468	99.72	100.98	93.246	101.37	101.27	105.23	98.175	102.72	103.24
107.52	107.4	107.62	106.55	107.88	102.82	107.04	106.98	101.46	105.41	107.34	104.25	107.87	105.54	100.18	101.78	106.25	103.94	104.63	102.75	104.01	101.05	109.13	106.44	107.82	108.39	109.4	104.26	101.84	99.85	98.664	107.94	102.18	107.79	104.07	104.9	101.64	99.573	103.18	108.39	108.53	98.648	106.08	105.93	95.729	114.59	111.1	104.28	108.16	109.3
100.56	104.76	107.73	106.21	108.03	106.83	99.551	105.92	105.64	108.19	100.37	107.18	107.94	109.24	107.77	106.22	105.36	98.381	100.02	102.77	108.26	107.72	108.81	98.595	112.19	104.7	100.71	103.11	110.34	103.44	107.66	104.54	110.31	102.26	106.56	106.61	108.02	102.26	102.93	103.13	97.373	104.11	101.31	107.06	104.8	104.47	106.53	105.14	106.57	107.24
113.5	102.65	111.28	109.22	105.65	111.9	108.75	105.59	110.77	109.92	111.48	106.86	105.39	106.7	107.9	105.24	110.47	109.72	105.14	103.35	108.15	105.05	106.24	106.82	107.16	103.43	105.91	98.488	106.22	106.63	104.08	107.65	112.42	102.81	104.52	104.4	113.21	111.96	110.43	107.51	106.96	110.37	109.1	104.39	112.63	105.15	106.25	113.14	103.5	110.47
110.7	108.02	105.54	112.18	111.88	117.33	114.76	113.31	112.22	113.16	114.09	113.64	111.24	106.71	104.62	110.19	112.22	112.17	114.54	114.53	110.88	114.89	113.53	117.1	104.03	111.02	107.84	116.62	113.42	112.26	110.24	112.37	112.99	112.17	110.02	112.18	112.37	105.14	112.88	113.46	114.78	113.41	106.86	112.17	113.61	105.02	112.86	111.61	107.26	103.16
105.08	106.65	105.23	102.49	104.38	110.63	106.43	104.64	104.28	107.02	107.43	105.52	104.03	108.38	103.44	111.9	112.4	108.22	109.65	110.02	114.37	105.67	106.91	108.05	103.2	109.55	101.39	105.75	103.49	109.98	108.75	103.08	107.74	102.76	102.98	106.57	109.26	106.37	104.59	107.2	100.86	105.11	101.63	104.03	108.28	107	98.952	105.2	106.13	103.83
99.372	100.98	97.602	98.697	110.12	97.188	95.307	101.79	103.07	105.3	103.74	100.12	101.98	98.894	105.37	103.7	101.7	95.702	99.842	101.31	104.73	102.18	99.211	102.79	103.93	101.64	90.908	100.81	99.432	100.08	101.28	102.8	100.06	99.964	96.095	99.833	102.36	103.89	104.94	95.083	89.237	102.91	99.647	101.62	102.46	101.88	103.43	101.12	92.172	99.259
105.62	101.78	105.17	106.23	107.86	101.84	106.91	104.74	103.41	105.64	106.05	112.89	108.58	105.64	114.82	100.26	104.1	101.02	108.94	104.48	110.27	106.64	108.52	107.78	103.14	104.39	101.67	104.58	111.04	110.01	107.39	106.94	110.32	106.69	110.7	109.69	107.24	109.24	110.51	104.72	102.68	104.63	106.9	105.31	107.01	105.9	107.14	105.31	103.59	110.7
108.7	106.25	103.49	101.61	99.812	107.3	105.65	99.538	106.64	104.18	99.044	104.99	101.1	105.98	111.68	102.16	101.91	110.7	108.59	106.71	107.83	104.4	107.96	102.46	105.23	101.71	101.84	105.4	99.064	105.8	107.23	105.73	103.96	102.69	105.89	102.11	108.95	101.35	99.652	106.93	109.17	108.23	103.48	105.85	101.77	108.97	106.22	101.91	108.13	110.51
107.7	107.3	106.05	106.89	101.4	106.9	105.86	102.82	99.262	107.86	107	110.21	107.33	110.89	102.08	102.92	100.94	107.08	110.6	109.1	101.9	106.71	101.31	111.41	110.43	104.71	103.97	106.79	106.26	109.49	105.39	101.09	101.71	103.52	104.87	102.85	109.51	102.96	107.91	110.85	105.01	104.84	106.23	102.24	99.232	106.41	97.109	105.78	103.48	105.29
106.09	106.94	108.41	109.61	94.886	101.24	106.39	107.07	110.09	110.61	109.07	109.33	103.75	104.79	107.95	115.51	102.79	104.71	104.26	101.68	101.15	104.65	103.74	102.54	106.91	106.52	106.89	101.4	109.27	101.51	107.05	105.7	102.45	102.75	108.46	104.97	103.53	108.63	112.9	101.86	102.3	113.13	104.45	106.17	105.15	110.1	105.33	107.31	99.963	100.68
108.17	100.91	102.55	103.55	107.73	109.08	101.07	104.38	105.54	101.19	110.28	106.88	106.44	110.98	107.8	102.85	106.89	99.433	104.84	103.51	109	106.26	108.27	113.19	102	107.58	103.98	105.14	105.84	110.74	108.19	103.33	108.35	105.97	104.47	105.85	107.6	100.11	99.748	108.5	100.44	115.04	106.83	105.21	102.87	105.03	103.41	106.43	114.89	106.14
110.28	111.24	105.45	109.39	106.84	102.93	102.71	103.9	104.3	107.26	107.97	100.4	103.63	107.34	104.66	109.82	109.97	105.81	104.62	102.86	107.74	102.08	111.34	105.34	104.6	105.15	105.52	109.97	116.82	102.53	105.02	103.33	102.75	111.04	106.5	109.1	104.59	102.75	107.28	109.02	106.44	104.54	109.23	99.741	106.45	104.1	100.29	110.26	112.52	103.76
109.12	107	113.99	119.44	106.98	109.66	113.15	113.05	105.25	116.67	111.13	110.05	111.33	110.79	116.76	113.52	111.18	110.96	114.98	114.71	106.9	109.56	113.58	108.1	112.61	113.1	101.39	110.93	109.43	109.25	115.8	109.76	110.96	115.8	113.25	110.05	108.85	112.78	112.72	111.53	107.92	110.14	109.79	111.66	115.57	118.5	117.45	106.78	109.79	107.29
110.09	108.72	103.47	107.65	105.59	108.83	106.63	108.86	107.16	106.98	109.05	112.02	101.32	105.29	104.04	103.54	105.23	108.27	105.54	104.31	104.98	107.74	99.665	110.43	107.85	103.83	108.31	107.8	107.39	109.77	102.07	108.92	105.11	108.24	107.99	107.09	104.24	110.11	105.8	103.15	103.85	108.8	100.56	107.73	102.19	110.19	101.23	106.65	100.85	107.86
113.88	107.35	113.93	96.128	107.88	100.07	111.2	109.81	105.77	107.2	112.33	103.96	114.28	107.21	111.52	112.29	107.62	109.85	110.71	109.92	110.17	112.96	102.31	107.01	111.31	104.56	108.2	111.3	106.96	112.43	108.24	109.53	107.57	108.45	107.16	108.96	101.99	111.82	114.18	109.19	107.28	106.72	105.2	112.97	109.87	108.36	106.78	108.59	106.78	112.43
107.79	102.53	109.25	103.99	104.42	103.43	109.22	105.53	104.55	106.27	105.14	104.16	108.08	103.98	104.03	106.97	108	108.62	106.14	106.88	108.65	103.51	102.58	104.28	108.19	106.8	100.87	106.61	112.19	109.47	107.19	101.13	104.03	110.41	105.17	96.663	104.33	105.85	103.81	108.34	108.01	106.22	100.88	105.64	108.55	105.11	105.18	106.55	101.65	108.65
107.22	110.95	106.37	101.17	99.737	104.55	107.71	106.48	103.8	110.63	102.83	105.8	108.8	102.65	102.33	102.66	108.14	108.43	105.01	100.9	108.75	104.12	108.64	106.6	107.15	107.96	103.08	105.17	106.82	102.05	111.53	104.32	110.05	101.7	111.86	110.8	103.09	107.57	109.84	101.61	96.688	114.44	99.83	104.4	112.39	101.2	103.64	103.55	108.96	103.92
114.73	111.59	109.83	107.83	114.1	107.57	108.61	108.25	107.69	110.07	109.83	106.08	117.86	112.37	112.48	114.35	110.78	107.26	113.85	115.34	110.71	111.96	110.71	110.69	103.44	112.32	109.13	105.62	100.52	110.06	121.29	121.48	113.85	110.45	108.64	107.78	110.04	107.64	103.95	108.06	112.79	115.96	103.59	113.83	110.02	109.51	111.77	109.07	106.52	110.56
110	103.94	111.13	107.79	113.11	112.22	107.73	110.44	107.96	113.11	109.09	110.73	112.67	107.4	109.68	110.46	107.68	107.68	110	107.18	109.19	107.21	109.91	110.92	98.851	110.97	114.16	110.02	107.38	114.81	108.39	107.73	113.66	107.67	106.87	107.78	102.18	116.2	108.82	103.12	107.42	109.82	115.15	107.41	105.88	109.56	108.08	109.06	111.51	111.05
106.2	105.07	112.17	101.35	103	110.34	106.86	114.28	102.56	108.67	111.21	109.9	105.11	112.58	105.87	103.72	104.44	110.5	107.73	113.97	104.14	107.23	106.32	109.27	105.62	103.78	111.23	109.82	101.28	105.46	104.21	113.18	106.62	104.14	104.1	99.391	103.27	104.13	110.81	110.56	100.23	100.76	112.97	104.01	104.41	111.94	101.4	108.63	109.23	111.63
102.87	102.67	106.13	104.92	99.876	106.9	106.95	110.04	100.51	110.66	109.5	105.74	103.07	106.93	103.39	102.71	105.79	104.84	107.75	106.95	108.39	105.32	103.24	103.13	107.13	103.62	111.44	104.88	107.69	104.37	106.29	103.72	110.96	103.27	103.95	105.68	103.49	110.23	105.22	108.67	107.37	101.33	106.62	101.23	106.27	102.21	105.79	107.11	107.48	106.26
106.48	103.89	107.39	102.99	96.77	108.78	107.7	104.22	101.5	106.48	106.4	102.14	106.23	106	106.87	100.55	99.618	102.88	108.15	101.81	103.27	103.76	107.95	99.272	101.91	102.34	106.24	108.03	104.27	104.63	108.32	106.95	98.768	105.97	106.96	108.79	105.43	99.906	108.94	96.353	107.85	101.81	105.12	100.59	102.53	101.85	113.28	102.52	104.84	110.61
106	109.12	107.41	104.92	99.568	106.95	108.72	107.67	106.9	102.06	107.31	103.17	111.78	109.75	106.33	113.83	110.25	107.38	103.98	98.358	105.95	109.76	103.77	107.45	103.18	103.16	114.03	102.9	105.77	111.36	107.99	104.73	103.06	106.47	105.48	114.65	100.87	108.67	108.87	108.2	100.13	108.59	104.91	106.54	106.26	105.68	106	102.89	96.357	106.87
108.44	107.49	101.28	106.46	102.22	104.48	105.21	108.95	109.76	107.57	106.17	102.76	107.4	104.1	102.24	103.26	108.45	100.9	105.89	104.45	107.99	99.687	106.53	98.596	102.89	113.45	105.99	110.59	106.97	103.56	102.71	108.89	100.45	107.4	108.31	110.93	102.38	106.03	106.66	105.82	109.34	103.76	102.17	106.23	105.98	101.92	112.7	105.32	111.63	101.55
108.16	97.345	98.296	99.976	112.47	108.87	104.63	96.624	105.03	105.81	106.25	109.46	107.64	107.57	105.86	104.74	104.52	104.81	107.14	106.84	109.82	104	106.48	107.55	112.44	102.77	106.83	99.343	106.82	100.33	107.05	103.76	104.74	99.9	105.48	100.09	106.02	101.05	109.47	105.53	107.6	106.54	104.32	105.71	99.384	109.71	103.53	102.44	106.02	105.87
103.16	109.52	103.68	104.77	104.95	100.31	106.4	104.8	110.52	107.08	113.46	105.49	103.09	105.44	113.82	105.62	111.11	113.85	107.08	102.98	106.96	100.05	109.73	110.74	99.856	110.48	109.99	104.05	105.69	101.18	102.23	103.59	109.64	105.61	103.41	100.47	106.36	99.073	102.64	105.3	111.45	107.49	108.22	104.72	103.99	106.16	108.24	107.57	105.62	109.09
102.69	108.99	97.323	104.35	98.826	101.78	102.19	97.319	99.52	102.53	95.499	99.199	104.52	100.93	94.726	100.62	104.78	96.228	97.465	100.57	102.99	98.14	105.78	105.48	103.66	101.64	100.57	102.54	99.238	104.34	106.95	98.54	106.71	97.745	102.35	91.96	100.17	105.47	104	100.08	93.437	102.38	95.947	100.24	104.37	103.71	96.817	97.966	99.447	101.98
103.06	114.26	105.62	97.431	99.985	105.98	103.64	104.32	103.41	105.86	106.12	105.94	101.82	106.87	100.8	103.41	101.94	104.67	96.75	109.66	102.16	102.52	102.89	102.54	104.3	115.94	103.73	106.42	109.43	106.8	106.62	99.888	102.83	104.19	107	103.15	107.48	106.98	101.3	108.22	103	106.57	103.6	104.34	108.62	108.81	109.38	101.54	109.41	112
101.7	106.4	102.92	107.76	104.17	103.21	102.78	110.92	104.71	108.54	105.35	105.72	103.12	100.76	103.7	107.79	106.62	102.05	103.78	109.18	98.776	103.06	106.36	104.52	103.57	104.96	100.11	107.94	109.44	103.39	100.38	100.84	106.25	105.88	102.29	110.92	105.87	101.48	101.27	107.51	109.11	105.88	100.25	106.78	106.49	105.79	101.35	101.34	103.56	101.52
109.02	104.32	105.59	103.2	102.47	104.68	104.87	98.22	101.99	109.31	104.9	105.64	103.39	107.81	104.89	109.62	110.02	98.862	108	106.24	99.421	108.17	105.28	103.76	108.38	106.45	104.57	106.66	106.33	100.73	105.53	108.39	102.49	103.13	102.64	107.17	101.35	100.27	104.87	105.11	106.11	106.2	109.14	104.48	109.58	107.51	106.93	110.04	106.07	103.51
104.49	107.71	107.68	107	104.57	112.68	107.79	103.47	101.13	112.21	105.06	107.1	106.36	106.6	100.17	101.36	108.61	104.3	102.51	107.83	105.44	108.28	105.54	105.36	101.71	110.75	104.82	104.8	110.35	110.37	112.73	105.92	106.19	99.969	109.51	110.72	99.369	104.41	110.79	103.64	105.81	103.07	102.4	112.64	107.45	110.71	110.52	103.63	110.39	111.16
102.79	104.57	102.32	110.46	101.14	101	106.98	109.18	105.84	102.72	104.6	106.57	100.24	109.84	102.57	106.04	105.51	100.09	109.69	109.66	105.51	102.92	104.97	103.86	99.001	105.65	106.44	100.68	102.31	107.62	109.05	102.18	104.4	107.32	103.22	104.16	99.091	107.54	105	107.85	103.69	107.36	111.44	108.12	102.56	103.13	104.14	108.61	100.72	99.556
110.59	108.37	111.63	105.26	110.81	113.65	112.81	112.77	110.83	111.39	111.37	110.12	112.4	108.82	112.97	116.78	105.3	114.79	116.87	113.86	115.03	112.32	108.92	109.05	109.37	108.15	111.93	119.9	109.81	112.13	107.96	112.64	114.54	111.13	112.26	109.72	116.47	102.95	118.23	109.66	111.11	114.13	116.15	115.71	111.26	116.25	111.12	110.64	118.92	118.17
111.47	110.6	112.24	115.32	109.9	109.28	105.51	105.88	113.89	115.02	108.24	115.44	111.6	107.82	110.78	106.88	106.17	108.69	112.66	114.01	110.39	108.48	112.05	108.54	116.3	107.06	105.36	113.77	109.16	110.16	109.95	116.75	111.19	108.75	113.22	115.92	104.57	110.4	106.23	116.6	107.51	108.08	107.29	111.03	109.31	111.02	114.98	103.12	105.99	106.83
115.4	114.44	110.55	115.54	111.26	110.64	119.57	110.08	111.51	114.61	115.31	116.1	115.41	110.99	109.36	116.34	110.62	114.99	110.62	111.75	115.52	114.5	112.49	115.04	115.42	107.72	113.63	111.44	117.49	117.38	112.7	109.92	108.81	108.81	113.64	114.73	113.79	109.58	115.49	106.32	108.23	105.97	112.94	108.19	110.76	110.78	111.56	114.58	108.89	115.16
103.48	105.49	105.46	99.146	105.74	107.22	104.96	106.55	107.01	112.39	99.843	102.45	106.42	104.99	101.73	101.6	102.8	103.59	104.17	107.16	108.02	108.97	109.6	100.11	103.66	103.14	105.88	107.74	97.594	107.85	103.13	108.65	105.02	103.45	98.714	110.58	107.35	103.43	107.64	109.79	101.26	103.81	106.74	103.25	106.57	101.46	104.77	107.56	98.288	101.43
103.4	104.06	106.22	102.85	104.5	106.28	105.23	100.17	106.11	110.55	110.74	106.78	105.46	103	101.92	111.96	105.76	108.46	107.98	107.56	113.64	104.91	105.55	104.74	101.86	105.07	110.88	109.25	107.04	103.22	105.39	107.26	105.14	106.72	103.65	100.89	108.38	99.195	106.5	107.55	103.45	107.44	109.19	99.647	110.33	105.54	107.39	103.85	108.15	104.41
115.72	113.8	118.97	110.99	114.36	108.48	111.05	105.74	111.36	106.53	110.83	111.49	109.3	110.85	109.48	108.12	107.24	111.44	111.83	109.09	115.59	113.6	109.98	109.56	103.9	107.67	109.92	105.97	110.84	113.56	113.84	109.85	110.66	106.4	107.15	105.64	107.39	112.2	108.91	105.47	113.61	113.41	114.76	107.1	110.53	105.83	114.79	111.92	110.57	110.34
101.42	104.85	103.84	98.93	101.79	100.1	99.849	99.782	101.7	94.963	99.824	94.104	104.25	91.345	95.967	98.51	100.36	102.92	101.4	104.09	100.04	102.4	103.02	103.67	95.738	105.49	94.669	100.87	100.96	104.23	99.29	98.476	98.907	103.15	99.733	97.51	105.12	100.27	98.661	98.582	97.765	104.16	101.68	101.58	97.025	105.87	93.268	109.83	99.732	106.38
109.07	108.26	114.05	114.56	110.18	111.66	107.36	111.38	110.48	116.05	113.24	110.45	111.23	112	113.6	113.11	110.17	112.02	117.25	114.57	108.74	108.41	113.32	113.62	115.76	114.72	109.27	112.64	111.35	110.42	108.77	106.82	109.45	108.02	105.85	112.02	113.44	119.73	110.07	113.03	112.22	109.45	105.66	113.04	113.19	113.36	118.49	108.13	110.31	113.74
111.43	103.71	109.69	108.87	103.61	110.95	105.53	108.67	115.29	102.49	107.51	107.98	107.38	105.44	104.71	102.69	104.16	109.05	97.539	107.32	108.73	106.23	107.5	103.41	109.38	107.69	105.11	106.43	106.68	104.64	102.91	110.54	101.3	110.75	111.52	101.14	104.04	106.93	104.87	103.73	103.31	104.36	103.39	101.7	105.11	105.25	105.38	107.73	105.08	106.33
102.79	99.318	99.692	95.817	93.884	105.74	99.489	98.323	102.83	96.218	102.75	100.81	102.46	102.29	95.268	97.92	98.751	102.89	92.856	100.42	102.84	102.76	101.46	101.41	99.606	102.98	96.846	93.1	100.37	98.387	98.381	106.53	100.81	98.838	99.997	101.32	97.894	108.23	103.52	99.97	97.733	103.3	100.62	101.85	92.636	103.29	95.84	94.978	96.878	102.97
102.35	106.58	105.93	100.12	101.22	108.04	108.46	114.38	108.62	102.99	104.71	105.27	110.43	109.53	107.24	105.48	107.44	105.26	106.86	108.84	103.21	104.27	108.61	110.83	111.54	113.8	107.57	111.41	109.04	107.96	107.04	99.537	108.71	110.28	105.72	104.76	111.34	105.83	104.2	110.71	101.23	108.53	105.76	106.85	109.23	105.16	100.41	111.56	107.34	105.91
106.74	111.86	114.02	114.98	111.4	109.34	106.63	104.51	115.02	109.23	119.04	111	112.3	106.64	108.43	114.07	116.21	106.93	110.01	111.97	113.11	115.89	109.37	106.2	108.46	112.72	114.24	108.49	109.59	110.53	115.76	115.6	109.72	107.48	111.1	106.08	118.07	113.92	112.02	108.64	114.33	106.87	108.99	111.35	106.93	109.61	105.42	108.28	106.02	110.24
110.17	114.17	114.84	110.42	106.68	117.53	106.03	112.86	116.81	104.05	113.72	114.91	111.22	113.59	115.39	111.81	120.02	111.06	116.77	112.82	113.41	107.59	108.64	111.13	115.56	112.32	108.02	110.75	110.97	112.19	106.95	112.29	112.51	111.7	115.31	110.67	114.06	113.96	107.88	117.32	113.26	114.58	113.5	107.6	108.28	113.62	113.57	114.14	117.13	112.28
111.36	104.75	105.78	107.7	104.08	103.44	101.44	104.08	108.3	107.13	104.97	105.77	104.88	102.7	106.74	103.17	100.52	105.15	108.39	103.9	103.92	106.18	106.93	101.57	106.07	100.1	101.55	111.55	106.92	102.12	107.27	103.61	105.52	105.49	99.296	112.17	102.13	101.08	97.539	108.09	111.42	102.55	108.31	103.86	108.57	109.81	104.67	107.4	107.18	111.1
110.25	107.58	111.57	104.19	103.11	105.44	104	104.86	101.09	106.81	103.28	106.41	108.53	101.56	103.85	107.09	102.58	108.21	110.06	105.78	93.832	106.32	102.84	108.11	108.11	100.85	105.81	106.55	105.71	112.01	106.13	108.84	102.57	106.07	111.42	107.67	105	106.52	108.34	111.37	105.96	104.73	103.96	100.82	107.89	103.78	105.08	101.74	101.71	106.63
109.69	117.33	115	108.33	113.94	116.7	112.57	111.42	106.67	114.37	108.84	110.9	113.29	113.28	107.69	108.18	109.99	110.32	116.04	109.73	114.62	122.44	107.19	118.33	109.14	119.56	111.93	110.53	113.43	108.05	113.91	111.21	111.35	119.59	110.79	111.31	110.96	110.8	108.39	116.15	107.51	115.78	110.05	109.84	111.23	110.94	115.15	114.22	108.73	109.86
117.05	119.47	116.09	119.83	115.58	113.52	117.39	123.09	116.72	123.24	120.91	119.68	122.45	117.6	115.38	115.77	116.96	114.18	111.81	112.71	109.18	117.18	111.27	122.32	117.89	119	113.62	113.23	110.06	115.74	113.98	115.62	117.31	110.98	113.21	114.95	113.95	122.54	117.87	114.16	119.13	117.76	115.52	118.48	118.59	117.06	108.18	118.87	113.45	122.35
101.36	105.79	106.98	103.68	101.25	96.249	106.87	102.32	106.3	106.74	112.94	102.19	101.25	102.96	100.22	105.57	108.5	106.59	107.79	101.83	105.38	102.61	101.93	106.55	105.86	107.11	102.14	108.11	101.27	104.79	104.19	110.73	99.357	102.16	106.45	107.4	110.44	109.1	98.101	112.71	110.02	108.44	110.34	101.89	106.39	109.2	113.43	105.45	104.46	110.66
99.624	99.092	102.44	101.77	100.43	101.1	106.17	105.24	96.79	105.72	104.8	93.284	99.348	101.28	94.821	95.97	100.38	100.59	91.596	98.514	99.888	94.883	92.388	100.83	103.87	104.07	105.57	101.26	101.33	99.206	105.13	99.14	100.95	104.17	103.25	104.16	91.127	101.92	97.104	103.06	99.536	105.95	106.69	94.268	99.589	95.566	97.114	99.127	104.56	102.98
105	102.09	104.2	104.4	101.94	111.52	105.94	108.2	100.27	108.83	105.35	108.15	106.73	105.21	103.68	101.07	105.58	100.37	111.86	108.4	104.08	107.66	107.62	111.47	101.36	103.74	106.91	106.79	105.48	99.959	102.51	110.75	100.47	114.46	102.05	105.83	106.55	107.24	103.89	105.16	107.36	111.15	106.5	100.58	98.063	107.72	99.999	102.07	101.99	104.31
96.836	105.07	105.39	93.262	100.46	95.566	104.8	99.135	103.6	95.049	94.654	98.414	99.302	100	98.173	96.879	98.489	104.24	100.74	95.55	98.141	102.91	103.57	95.706	94.906	103.87	100.76	98.473	101.01	93.402	108.48	94.606	98.186	97.443	98.167	96.247	96.561	100.69	96.83	94.251	94.421	104.54	104.7	99.376	97.867	94.929	101.94	102.51	96.961	97.648
105.99	121	114.17	111.15	116.55	112.72	106.2	109.47	105.9	111.45	109.29	110.09	108.88	119.48	110.87	109.85	109.01	113.42	115.74	115.09	105.59	116.37	109.92	113.66	109.54	106.63	108.28	117.14	120.38	112.53	117.14	114.24	109.76	110.67	111.05	115.55	109.27	115.42	115.26	113.46	108.66	112.25	114.63	109.78	110.94	114.67	117.95	111.19	109.64	114.49
106.44	105.52	103.33	105.53	102.15	103.98	99.645	106.27	104.37	112.44	95.945	99.728	101.43	107.01	104.77	108.49	106.83	103.36	101.35	105.24	102.63	102.49	105.21	107.17	111.86	104.82	109.99	100.56	99.786	105.34	106.73	107.75	100.71	108.8	108	106.33	99.379	104.74	106.72	97.35	99.716	106.02	105.57	102.68	104.88	98.127	105.96	103.31	107.74	109.91
103.9	101.22	108.74	100.02	104.76	110.61	104.7	103.88	108.19	106.81	102.28	108.32	105.71	109.96	105.86	108.78	103.99	100.83	103.32	97.154	103.7	112.41	108.87	106.77	108.53	103.92	103.63	107.77	104.81	110.66	103.15	102.74	103.64	107.43	101.86	114.98	99.304	110.69	107.51	104.56	107.7	101.82	100.07	104.4	105.78	107.55	100.2	107.84	105.07	102.84
115.19	113.54	111.43	112.33	106.04	107.03	102.83	111.39	107.85	108.4	110.33	113.38	110.44	109.58	116.93	108.41	115.68	114.66	110.44	112.69	107.17	118.63	113.45	111.95	115.29	109.96	108.59	116.75	114.39	112.64	106.98	122.64	115.32	105.98	118.26	104.71	113.35	111.29	115.13	111.33	110.01	104.86	110.9	107.52	110.11	121.35	111.61	113.73	107.95	107.31
102.79	105.24	111	109.61	109.45	106.24	112.4	111.32	108.31	105.12	106.43	105.61	106.15	104.25	97.898	107.24	108.45	107.8	104.37	110.5	100.59	100.91	105.98	116.05	106.8	110.47	111.86	110.33	97.324	104.75	105.85	106.52	106.98	111.73	110.7	104.78	107	110.12	101.82	109.23	104.77	109.75	110.91	106.04	111.71	108.26	105.68	101.48	108.5	103.45
108.84	113.68	110.94	110.75	111.34	115.83	106.46	110.75	110.58	110.37	110.88	108.71	112.13	111.05	115.39	112.63	113.44	111.19	112.68	113.6	111.87	120.62	116.6	108.69	108.23	111.83	111.74	118.06	116.71	115.45	114.83	114.97	110.03	113.75	104.28	106.42	109.28	108.52	111.38	114.9	112.99	113.43	106.76	110.37	112.14	116.83	113.71	112.74	107.16	121.35
99.435	107.96	104.16	103.85	106.76	109.38	100.67	100.43	110.11	100.52	106.11	102.09	110.48	96.998	104.28	101.6	101.29	100.24	106.59	103.43	103.27	103.69	96.81	104.62	103.25	102.71	104.27	101.49	103	102.26	100.01	106.04	108.17	111.78	109.8	104.69	103.23	104.33	102.41	105.41	106.28	107.93	107.36	103.93	108.22	107.38	108.82	102.15	104.78	106.1
101.22	98.77	90.595	97.742	104.35	93.2	101.22	94.957	102.8	98.948	96.566	97.579	92.188	102	107.05	102.15	98.407	102.7	98.388	99.638	100.21	100.68	105.47	93.938	101.12	99.817	99.62	94.299	100.44	94.572	97.593	102.75	99.784	103.27	94.962	100.02	96.507	97.973	100.06	106.41	101.44	100.51	92.2	97.708	106.5	98.27	97.299	102.68	102.32	98.92
106.32	101.43	111.35	108.23	103.51	101.11	105.09	99.249	104.11	109.84	111.55	101.15	103.85	105.44	101.81	109.4	110.45	109.84	113.15	107.19	104.81	99.416	106.5	105.84	108.96	100.3	104.07	107.48	104.17	105.69	106.36	107.51	109.39	111.09	101.58	110.62	111.46	107.92	102.95	107.24	109.39	107.63	103.05	107.34	100.43	103.5	108.72	109.09	101.25	107.1
109	102.55	103.65	106.36	101.15	115.59	103.12	106.36	102.67	102.01	105.73	101.23	102.96	107.29	104.96	108.87	108.79	104.68	108.57	102.81	101.74	109.36	101.88	102.9	105.73	100.04	100.47	102.63	108.11	109.52	106.77	100.63	103.01	100.64	106.09	99.59	102.16	98.062	105.13	106.79	109.25	110.16	101.66	105.06	102.94	100.77	106.03	107.02	106.41	106.91
109.63	97.147	106.66	104.62	106.3	107.55	108.27	105.97	103.89	102.52	101.07	105.89	107.44	104.86	106.85	106.9	103.21	103.48	108.19	100.32	104.08	101.42	108.53	102.11	106.05	104.63	102.88	100.92	106.04	110.1	103.31	108.2	104.97	108.31	104.23	110.23	100.84	104.89	106.4	112.73	107.94	103.18	105.24	106.06	107.42	101.88	106.92	104.95	102.09	105.44
103.57	97.169	94.974	105.87	98.023	94.994	98.25	106.65	99.33	108.45	99.345	99.298	95.854	98.548	103.25	108.8	92.251	100.98	106.29	98.766	97.969	101.77	101.49	105.07	102.22	104.88	101.46	100.34	102.88	93.769	106.06	99.567	107.66	95.955	99.63	104.66	104.17	100.14	97.277	103.86	99.852	104.44	106.88	97.88	97.059	104.24	105.21	96.524	99.737	106.56
116.11	116.46	126.5	112.01	111.14	117.88	119.28	125.34	113.71	119.52	118.5	118.19	121.09	116.13	118.24	117.45	119.19	112.94	118.86	112.02	121.56	119.24	122.2	116.13	116.31	114.38	106.35	117.46	115.86	116.25	115.52	115.78	113.86	112.69	119.03	118.43	118.37	113.12	118.09	112.36	118	114.36	118.96	120.44	116.01	120.2	118.83	123.96	116.94	115.97
98.226	99.704	110.92	103.48	104.13	114.01	102.82	107.06	106.62	106.95	105.72	101.1	103.35	105.43	106.81	109.53	102.55	101.76	106.53	102.94	109.24	106.91	98.714	105.61	103.33	107	102.45	107.51	110.99	110.66	97.009	102.14	106.69	107.08	110	105.3	101.22	100	109.9	108.92	108.49	109.23	106.1	104.26	105.67	107.83	98.119	105.14	103.8	102.59
111.53	104.21	101.72	105.26	103.9	103.86	106.43	109.81	114.5	104.18	105.74	105.45	107.8	108.06	113.41	107.99	105.02	102.82	106.78	107.04	105.91	104.46	100.62	109.44	114.01	101.32	100.61	105.97	102.81	107.26	105.18	109.16	107.55	110.09	109.51	110.83	106.4	113.27	107.38	107.56	107.71	105.75	109.51	110.03	109.27	100.56	102.49	104.92	113.5	99.208
112.12	109.9	105.79	110.44	113.37	110.23	112.24	117.11	109.23	110.07	110.63	114.84	112.23	112.85	116.52	111.02	114.33	111.14	112.51	111.6	114.17	107.3	116.68	113.23	106.68	112.14	114.24	114.15	111.43	113.4	111.97	109.81	107.83	110.83	108.34	113.82	110.01	115.43	108.4	109.87	106.46	115.49	112.53	112.07	110.55	109.21	113.16	108.72	110.54	111.72
107.72	110.14	110.01	107.33	112.46	111.2	113.74	110.95	106.89	114.05	116.89	111.05	114.57	112.84	114.39	112.59	112.58	115.82	107.51	118.99	110.32	108.85	115.39	112.39	109.72	109.26	112.93	117.42	110.38	113.11	120.08	114.37	107.13	109.78	108.62	108.47	105	113.13	115.36	112.64	115.06	110.99	107.42	107.29	103.57	106.31	109.44	111.39	105.34	112.49
109.61	110.89	110.25	108.41	107.85	107.33	110.96	108.48	110.45	107.03	106.33	109.63	109.74	116.4	106.54	108.26	108.88	107.66	111.39	117.52	109.65	118.26	116.28	111.49	109.15	110.32	106.37	113.69	110.58	110.86	108.67	109.96	114.5	111.87	113.4	108.29	102.62	110.2	108.62	108.35	111.64	110.11	114.89	113.12	110.93	115.93	109.83	106.04	112.46	111.18
99.684	109.93	103.05	111.7	114.26	114.44	111.59	109.38	111.82	116.99	108.27	113.31	111.26	111	113.99	106.32	109.91	108.52	111.55	113.77	107.28	111.19	110.79	110.41	112.48	110.9	107.59	114.69	112.23	111.09	108.82	113.39	119.33	110.35	116.38	111.26	114.89	119.92	108	113.17	111.64	116.36	113.73	111.66	112.27	109.99	109.21	109.46	111.64	119.53
107.8	103.02	107.01	108.18	109.12	105.25	108.71	103.17	108.5	107.6	107.35	110.75	105.89	112.84	102.94	111.22	101.79	105.51	101.26	104.78	103.03	109.89	101.51	106.17	109.29	100.11	109.94	107.54	107.42	100.41	107.67	113.38	108.97	106.79	96.19	102.26	107.23	110.25	106.42	101.12	113.25	107.26	109.06	110.48	97.217	105.88	106.4	110.24	105.11	109.19
104.41	105.99	106.33	112.93	117.15	108.6	110.64	106.16	103.71	101.66	102.31	107.36	114.51	106.55	103.78	103.77	113	109.18	109.32	106.08	110.57	106.8	105.55	108.31	111.72	101.4	109.08	108.38	107.69	108.2	110.95	108.05	104.83	97.045	106.31	101.96	107.91	109.91	111.45	102.56	110.76	107.59	104.78	105.46	103.2	112.56	103.83	107.67	103.79	106.88
105.81	107.46	107.18	102.79	100.01	102.94	103.04	109.05	96.264	96.168	94.924	96.409	96.714	96.167	105.61	100.31	100.57	107.59	105.81	100.58	102.99	98.722	99.183	100.89	93.985	100.64	96.335	99.777	103.09	103.07	94.615	104.52	103.09	99.942	100.44	102.34	103.74	94.681	102.59	103.21	103.07	95.684	105.39	97.88	95.39	95.878	100.28	99.822	100.39	107.41
110.53	113.26	114.78	110.62	112.3	108.76	110.34	104.04	114.84	108.1	112.88	100.7	114.05	112.33	109.62	113.03	111.72	110.51	109.49	115.86	109.96	111	109.51	111.08	112.27	108.1	113.98	114.75	114.39	112.29	110.76	110.23	114.95	111.47	111.58	114.76	109.66	107.42	107.86	106.25	111	110.66	112.81	109.42	109.64	106.35	110.76	105.85	115.71	115.67
107.26	115.68	106.91	106.33	112.59	111.09	111.06	106.04	114.7	107.4	113.47	113.47	111.22	113.74	113.03	115.22	113.18	110.53	109.28	117.66	108.19	112.13	117.11	109.67	113.35	105.84	108.22	117.42	111.27	110.94	111.73	118.01	112.42	110.16	116.24	110.41	107.37	114.33	110.96	115.25	111.65	115.73	111.54	116.59	114.78	111.38	106.7	108.94	106.77	108.51
110.75	103.69	102.54	105.89	104.63	107.85	102.89	107.31	108.01	104.61	107.32	109.66	112.55	104.27	108.56	110.71	100.86	104.04	108.24	110.21	107.18	110.09	107.16	107.39	105.22	106.22	101.28	110.07	104.16	105.14	105.84	103.54	106.51	105.57	100.09	103.13	102.39	102.19	103.04	93.921	100.17	106.06	106.25	101.12	99.981	101.4	109.43	107.54	107.84	108.84
100.18	103.12	102.93	100.11	101.76	101.17	104.13	109.76	105.84	101.02	99.912	106.92	100.65	102.49	106.22	107.67	101.53	107.73	106.19	106.72	103.08	111.9	107.12	105.91	106.98	103.07	110.64	105.1	107.54	102.08	100.75	108.83	110.71	103.77	101.39	105.9	99.491	105.97	101.76	106.15	105.37	109.41	109.83	110.15	100.43	98.589	104	101.1	101.89	106.26
106.91	101.91	101.2	103.91	108.94	112.39	95.371	107.96	104.16	109.04	104.77	105.02	107.21	102.73	107.88	103.29	97.699	104.78	102.83	108.58	112.9	102.5	103.89	102.67	106.4	108.25	103.48	100.48	105.18	103.03	109.66	106.54	104.3	112.76	104.81	97.954	108.1	106.07	110.86	104.63	102.12	102.26	102.92	105.45	99.696	112.85	110.17	112.09	103.54	110.53
111.58	107.06	115.22	118.3	115.35	109.92	109.24	111.41	111.17	116	117.21	116.63	113.83	111.18	112.23	112.41	107.24	112.52	116.84	107.93	110.5	120.35	120.95	118.74	116.35	114.88	111.9	110.64	105.6	111.16	114.22	109.96	112.61	115.9	112.94	107.44	112.96	114.17	112.61	112.95	112.68	109.63	116.19	108.58	113.45	113.71	117.02	107.88	114.93	112.08
110.14	125.81	116.05	108.66	114.27	118.45	117.43	117.2	119.32	118.63	114.52	115.83	117.39	115.76	113.67	116.63	113.7	117.51	116.5	112.19	116.67	117.85	114.34	119.63	120.15	117.16	118.07	114.92	116.95	121.37	118.12	116.84	119.42	119.29	119.08	119.67	119.4	120.14	114.33	116.45	115.59	117.12	119.24	120.78	116.99	118.72	118.73	119.3	125.46	116.12
99.907	98.648	103.48	100.83	98.861	103.62	94.26	96.546	102.88	101.6	98.158	99.285	96.845	95.597	105.2	95.601	96.518	102.27	95.151	98.579	96.286	94.813	99.173	97.401	97.749	102.82	103.57	99.563	99.608	98.626	100.63	99.59	96.259	98.76	99.434	95.5	97.232	99.842	101.26	98.379	99.352	99.639	93.868	100.51	96.911	98.711	96.77	101.5	98.764	98.122
108.2	103.57	112.18	105.57	103.7	109.85	104.43	107.76	103.58	101.7	101.52	104.86	112.65	105.35	102.83	113.14	106.33	107.36	109.68	108.16	107.45	106.51	103.59	106.58	104.67	109.76	111.01	102.8	106.88	103.39	109.27	103.31	100.07	104.88	109.01	107.81	102.48	104.73	105.39	105.93	106.01	109.76	108.3	104.46	106.18	102.87	104.65	106.14	112	105.1
111.89	115.78	121.26	111.99	112.41	121.8	116.9	117.95	120.29	122.47	119.85	115.89	118.99	113.28	119.3	121.53	122.97	121.93	115.04	118.27	117.34	114.56	122.08	117.28	112.08	120.42	119.85	120.51	112.49	123.03	116.04	117.1	118.36	120.71	116.28	114.46	115.74	115.01	114.93	117.48	113.99	116.63	116.42	118.23	118.68	118.6	120.76	116.5	118.71	122.58
110.48	106.54	107.49	105.93	111.32	117.51	112.57	106	107.94	117.11	111.9	115.83	110.5	104.74	109.95	113.16	121.97	114.21	105.74	115.9	115.12	110.57	109.54	109.62	113.95	114.12	111.7	106.54	109.05	110.76	106.27	106.66	108.4	106.48	102.51	109.14	106.44	116.43	113.95	106.77	114.61	116.86	103.94	111.59	113.32	111.6	110.08	110.17	113.23	108.23
94.72	99.664	103.44	95.97	96.472	101.41	100.87	93.125	97.207	94.106	104.32	96.951	96.447	100.9	104.69	98.979	99.271	102.8	105.39	99.644	101.91	98.635	103.86	104.03	101.3	100.83	103.14	100.83	96.867	98.214	105.2	102.89	103.36	102.42	93.533	103.08	96.333	100.76	102.72	97.115	103.46	104.28	104.98	105.27	100.54	100.03	100.23	96.435	98.867	95.057
100.97	103.84	101.18	107.57	105.43	104.96	98.885	102.12	100.81	109.15	111.71	110.01	106.8	109.19	106.95	106.38	110.3	102.95	106.58	101.86	107.09	109.99	105.23	100.93	104.56	103.4	104.5	104.88	101.81	106.42	109.98	102.36	110.69	103.27	104.49	103.82	106.45	99.023	108.57	101.83	99.888	109.75	100.68	99.875	107.16	102.32	101.46	107.27	107.09	108.45
105.86	104	102.83	112.66	105.02	107.89	102.31	106.85	116.89	110.05	103.13	105.6	102.21	111.25	109.09	105.96	113.73	102.61	108.79	107.74	104.9	108	109.29	102.79	102.03	109.46	103.57	104.2	108.85	106.6	99.994	110.98	108.09	105.27	100.89	100.94	111.63	107.48	105.57	109.75	101.83	110.25	104.79	108.65	109.26	105.92	109.84	109.91	101.85	103.45
114.77	105.59	110.39	105.87	102.9	105.05	107.82	106.96	103.77	104.94	108.12	99.663	99.711	108	110.48	106.48	110.8	108.34	106.02	103.99	103.73	100.87	110.97	107.12	108.85	105.53	106.94	106.45	105.94	109.06	108.16	102.58	105.44	107.32	109.38	105.68	103.26	107.82	103.56	103.18	103.97	104.19	113.6	105.72	102.99	107.1	110.53	102.58	108.57	104.74
98.074	100.64	103.52	96.988	93.659	94.697	104.55	102.72	96.27	99.21	102.07	92.069	97.25	98.69	104.95	98.566	101.47	101.2	94.37	102.14	107.59	101.58	99.034	99.889	103.91	101.27	102.92	101.85	98.61	97.556	100.05	93.802	94.758	99.894	96.135	104.08	96.96	98.536	103.02	101.53	107	104.83	104.58	99.322	100.44	104.17	99.857	98.381	101.15	105.02
117.76	115.17	116.95	119.38	117.4	112.48	113.72	121.45	106.34	118.16	113.86	113.94	114.89	115.17	122.98	113.37	120.37	121.83	117.57	110.83	119.48	118.4	120.53	118.83	113.12	112.24	118.2	122.97	117.31	116.56	115.18	119.61	112.78	119.86	119.56	117.22	120.1	119.53	123.08	121.21	119.64	116.13	116.61	111.08	120.93	121.03	118.39	117.4	118.52	115.84
116.56	108.93	113.96	113.23	112.8	110.21	116.22	111.65	113.68	109.2	114.53	109.13	110.13	112.88	110.48	112.58	115.78	111.17	112.11	111.43	111.8	113.79	106.04	111	113.94	104.98	105.59	108.68	116.96	108.8	112.39	109.31	104.13	118.52	105.04	108.92	115.31	114.69	111.34	111.68	118.97	111.69	112.23	111.65	107.26	122.26	110.72	109.1	113.83	117.87
114.55	110.5	104.31	112.76	111.6	109.22	112.67	114.61	110.28	119.68	120.83	111.92	115.04	117.3	116.69	107.01	105.22	111.46	114.23	116.8	114.3	107.85	112.28	114.82	116.3	119.54	114.25	107.17	113.3	105.96	112.29	114.88	112.65	115.92	118.48	111.7	112.24	114.66	114.08	113.32	112.49	113.83	114.68	113.27	113.89	117.61	110.93	111.59	112.48	114.6
112.5	109.09	105.26	117.74	111.56	111.75	114.45	107.52	109.12	107.19	109.1	109.94	104.96	111.83	109.6	110.24	106.99	102.63	110.66	116.93	109.86	113.09	109.79	114.2	108.37	105.29	116.93	110.06	114.65	113.39	109.44	108.19	106.55	112.51	107.96	106.5	114.66	118.36	110.37	100.12	102.94	105.36	109.16	108.22	112.3	107.19	102.44	112.31	106.28	108.64
111.43	114.84	116.41	114.09	106.64	113.05	112.43	111.76	109.98	109.7	110.95	109.04	108.12	112.37	111.4	109.96	100.75	107.44	105.76	110.42	107.49	113.22	113.74	108.66	110.97	106.4	109.81	112.39	108.34	109.56	112.97	113.74	114.03	108.66	106.57	111.69	104.62	116.38	112.2	108.8	106.69	115.44	111.69	115.38	111.68	106.44	109.83	115.17	113.5	109.33
108.04	108.11	109.04	103.02	98.757	105.86	102.37	104.16	99.296	102.63	102.68	98.411	109.03	106.34	106.8	103.43	109.13	110.46	109.08	105.77	100.42	108.43	101.68	102.61	108.13	104.02	109.15	109.24	103.61	105.08	104.18	109.95	106.95	98.129	111.45	101.83	103.63	103.98	105.59	111.41	103.7	105.69	104.1	99.838	103.53	110.92	105.45	102.72	101.97	110.31
102.46	106.26	108.48	102.03	108.76	109.82	105.09	104.39	100.69	101.92	105.74	105.34	100.14	112.37	103.22	109.72	101.32	105.5	102.23	106.9	105.57	106.53	104.79	106.88	110.34	98.705	107.34	108.04	104.83	110.19	108.01	101.96	99.755	104.53	100.58	108.47	104.11	96.871	107.84	107.19	108.63	104.36	104.65	105.59	104.46	103.88	107.32	109.62	103.63	99.886
103.69	100.51	98.68	109.87	104.59	107.15	103.93	95.687	107.8	106.39	103.75	106.59	107.8	107.83	101.48	106.65	103.54	106.27	104.5	106.85	107.69	104.39	109.34	111.4	108.76	105.29	100.02	105.91	101.45	105.01	103.7	104.39	102.58	105.65	102.2	109.94	100.65	105.81	106.61	104.18	106.3	105.36	101.86	106.41	107.17	109.37	107.43	103.67	107.32	96.921
118.77	113.54	113.77	119.63	112.48	115.81	121.84	119.2	120.45	115.61	121.01	119.79	117.99	116.21	114.68	116.27	122.3	115.74	117.49	116.17	121.2	118.49	113.35	116.74	121.7	117.16	118.07	109.48	121.79	116.06	118.63	117.79	124.62	116.67	122.21	113.63	115.22	115.19	111.28	121.35	114.41	113.51	112.73	116.5	119.31	109.74	115.05	114.22	126.96	116.56
95.665	95.367	95.522	96.283	108.83	97.127	100.01	97.582	102.32	98.474	102.17	93.014	101.01	109.11	96.204	95.219	103.33	100.84	98.202	100.14	105.65	98.178	104.84	99.006	103.22	102.95	104.35	100.64	105.06	98.161	99.922	103.41	97.284	103.35	98.234	99.352	103.44	100.65	96.725	106.16	102.72	97.693	100.86	101.04	100.51	97.568	99.137	101.79	94.433	104.52
98.62	99.336	98.186	102.4	102.82	109.74	101.21	99.944	98.643	106.22	101.98	106.42	102.49	98.207	95.355	97.22	98.153	100.06	100.5	98.679	95.804	100.82	100.49	98.679	106.18	98.061	94.02	98.158	98.812	97.337	98.031	101.73	109.45	100.57	106.42	104.19	101.2	99.348	108.48	100.88	101.79	99.924	98.618	96.167	106.76	97.073	90.483	99.816	97.656	101.23
107.84	97.574	108.56	102.54	99.377	106.02	108.72	102.81	103.66	107.62	104.92	103.66	107.22	110.47	109.47	103.54	108.44	104.93	107.55	104.74	99.632	106.15	105.98	104.4	107.13	108.98	103.91	110.35	108.06	105.22	97.591	104.29	105.87	109.61	104.67	104.99	102.11	110.85	101.68	102.31	114.01	108.15	101.33	103.91	103.47	99.115	108.56	105.91	109.13	109.38
107.39	107.15	104.48	105.09	103.27	107.68	103.46	113.17	109.95	98.824	106.34	113.11	105.64	107.81	102.33	106.11	106.39	102.84	105	104.28	114.55	110.61	106.53	105.76	102.37	102.16	108.63	109.61	101.63	109.07	100.83	107.95	104.14	102.69	106.05	103.28	111.78	106.16	104.96	109.2	103.73	109.07	100.17	108.78	115.73	106.1	105.61	108.12	102.9	107.91
93.915	99.615	100.35	106.91	91.728	102.93	100.05	100.65	102.77	104.7	100.65	102.51	101.49	103.29	99.346	96.512	110.04	100.04	101.39	95.826	98.1	94.906	100.26	95.606	107.16	102.75	105.05	100.56	94.43	96.138	95.833	104.79	95.226	104.07	103.97	100.02	101.28	104.09	97.827	98.456	101.16	100.01	101.59	92.34	95.145	100.72	103.98	100.05	104.12	96.858
112.74	104.24	110.17	106.22	120.31	115.04	105.87	110.49	112.85	115.3	109.16	117.99	107.1	104.25	111.5	117.65	114.87	115.18	110.83	115.86	113.24	116.76	114.5	114.56	107.81	109.93	117.78	108.24	119.59	113.32	106.77	107.91	106.32	108.82	110.34	111.39	112.57	110.74	109.63	107.79	115.24	115.95	116.58	108.72	113.2	106.71	114.12	119.07	110.81	110.63
106.22	106.98	116.23	104.35	106.61	105.64	108.87	105.24	105.41	99.309	108.48	106.21	99.451	107.52	103.72	110.93	104.66	109.43	103.89	101.21	106.77	100.75	105.93	105.24	104.8	114.81	105.89	105.86	101.57	104.14	105.13	104.37	105.7	104.15	107.75	106.42	107.41	108.15	108.5	102.33	101.83	105.82	103.53	109.29	104.72	101.48	102.9	102.95	108.63	106.23
95.931	104.7	106.43	100.03	105.73	100.43	107.05	99.444	103.85	96.311	103.61	94.855	96.908	103.58	98.007	99.528	99.057	105.25	106.42	97.868	98.632	101.81	104.57	99.475	101.64	107.1	101.07	97.129	102.61	100.74	100.45	101.64	101.17	94.153	95.332	98.169	103.99	97.46	103.34	105.61	100.01	106.06	96.852	104.46	103.15	98.537	95.698	103.89	101.35	103.07
103.28	110.72	113.24	112.55	108.75	107.05	106.17	106.31	102.3	104.13	107.55	110.75	109.33	108.31	107.81	109.27	103.21	114.84	111.05	109.92	110.26	103.62	103.64	106.66	106.46	107.15	109.4	108.2	110.88	104.86	101.03	105.89	106.45	96.173	108.17	96.553	99.314	104.08	98.543	99.02	105.49	104.83	102.41	104.3	102.96	99.392	108.35	100.83	106.25	108.38
113.59	112.39	112.31	107.04	109.32	116.78	112.61	102.05	113.19	110.98	113.56	107.57	115.4	112.01	112.18	116.03	110.11	115.07	113.36	109	112.36	109.8	113.52	119.6	109.52	116	106.68	108.07	117.02	109.7	103.97	106.67	118.55	110.95	107.9	112.88	110.97	120.07	112.95	118.4	113	114.65	106.94	114.49	114.93	115.02	115.36	108.45	107.15	106.37
103.28	103.68	103.83	100.62	106.78	113	100.18	100.45	106.74	101.88	111.99	103.31	102.72	99.071	105.69	105.68	108.97	101.98	108.37	109.68	105.29	107.05	110.94	98.256	101.57	106.2	105.31	105.61	101.3	105.86	105.46	99.096	100.75	109.77	106.15	111.55	101.93	107.6	100.65	115.67	102.95	109.8	112.13	98.547	105.86	111.4	105.05	108.16	100.21	100.3
106.56	104.88	103.46	106.59	107.31	97.427	109.78	109.68	104.41	102.53	113.34	106.68	97.121	107.25	102.07	105.21	104.58	106.32	107.54	98.549	99.877	108.48	108.77	112.85	96.351	106.84	107.32	110.59	105.89	99.845	101.06	108.59	105.1	98.672	110.77	97.594	103.79	106.26	106.12	102.45	105.16	101.3	109.67	108.21	100.21	103.66	102.58	109	107.19	103.37
104.72	106.24	102.44	109.43	104	101.96	106.5	103.19	110.6	104.64	105.14	106.69	102.42	107.77	106.84	108.83	101.18	105.59	108.09	106.54	105.88	102.93	107	103.97	102.53	104.8	104.81	103.05	111.28	106.57	104.38	104.43	110.75	107.3	107.69	104.17	104.86	108.58	102.95	108.52	103.29	107.05	107.68	107.13	109.69	105.91	108.96	107.1	103.22	105.05
116.19	111.85	106.74	106.47	106.98	106.97	109.09	102.79	106.22	106.06	101.38	103.06	108	112.71	103.91	104.38	101.76	106.58	105.76	110.49	109.13	101.56	116.84	108.6	107.31	103.72	99.953	99.766	110.77	99.848	103.96	104.08	109.69	108.59	101.95	109	103.54	102.76	107.74	104.59	100.24	107.45	107.99	105.13	107.27	100.45	105.03	107.34	104.39	108.1
114.83	112.64	107.65	115.94	113.54	107.16	114.93	112.51	109.65	115.35	107.42	111.46	111.63	110.36	108.02	116.79	109.18	112.19	115.23	112.12	116.36	118.15	111.57	107.05	110.14	103.73	113.35	112.8	115.24	108.31	111.99	117.97	109.49	108.67	114.23	117.63	113.27	111.61	115.53	109.42	122.65	114.62	118.31	113	113.77	109.21	114.76	119.03	117.43	116.41
108.47	108.12	110	111.76	111.22	111.59	107.64	110.36	107.87	104.81	106.09	104.66	107.68	107.2	101.68	97.357	109.91	101.8	113.47	102.29	106.15	104.28	98.799	106.83	111.65	106.77	111.83	106.56	108.56	99.363	104.11	110	108.87	107.3	112.63	107.9	112.83	107.78	105.88	103.27	103.95	110.4	102.8	109.47	106.23	111.8	113.5	107.98	107.32	105.39
112.11	112.34	113.33	111.3	112.6	111.2	116.86	112.88	112.33	115.19	113.26	111.13	116.51	110.68	114.24	115.04	117.72	105.46	110.72	103.14	111.37	110.53	106.26	113.18	116.61	112.46	110.24	110.13	114.83	112.13	112.6	110.63	120.25	106.65	107.14	115.67	108.27	112.25	111.44	112.62	111.21	111.03	121.11	113.46	115.16	104.63	110.14	109.85	114.94	113.86
109.22	103.2	105.66	106.64	106.21	101.86	106.42	104.73	102.25	102.26	103.22	104.5	107.13	109.32	101.5	110.26	106.56	109.43	100.95	106.24	100.64	107.22	109.2	100.8	98.062	106.37	108.14	108.58	109.87	105.35	107.11	108.96	99.862	102.99	102.37	104.59	101.68	102.08	111.25	102.22	100.91	102.53	108.45	105.2	97.709	104.29	104.1	104.3	112.98	105.23
102.58	106.46	101.05	108.12	107.72	109.77	106.87	106.83	107.32	102.7	110.66	109.09	105.51	116.64	106.92	101.73	110.85	110.67	106.35	107.41	104.92	107.91	110.4	108.6	107.32	106.26	100.53	110.48	110.37	103.45	104.04	106.34	107.36	110	105.22	112.44	105.89	111.64	105.38	107.57	109.11	108.4	105.04	105.64	107.46	98.771	101.62	105.02	110.16	105.78
117.24	113.83	111.87	110.37	108.22	107.9	113.03	114.83	103.28	112.96	112.7	113.35	107.43	105.01	114.34	109.13	112.31	109.63	118.5	112.78	112.88	110.47	114.68	110.56	112.92	118.11	114.68	110.26	113.85	111.19	114.31	116.97	110	115.89	115.59	116.34	105.45	120.99	108.54	110.35	110.85	107.51	112.23	106.43	112.34	110.68	109.43	112.22	114.07	115.39
[truncated: 50 more rows]
[truncated: 150 more columns]
