# Supplementary material for: Genetic dissection of main and epistatic effects of QTL based on augmented triple test cross design
Source: PLoS One. 2017 Dec 14;12(12):e0189054. doi: 10.1371/journal.pone.0189054 (PMC5730204; doi:10.1371/journal.pone.0189054)
Supplement: S8 Supporting Information — (ZIP) [file pone.0189054.s008.zip › z4_1200_0.2_5.csv]

101.14	105.8	102.68	104.02	103.13	105.11	105.33	102.52	106.78	108.74	104.75	107.78	104.07	107.68	107.52	107.68	108.49	108.13	108.05	101.23	100.25	107.13	104.68	109.8	100.51	105.21	92.063	113.81	110.66	106.41	112.83	98.346	98.821	95.04	99.425	112.87	105.38	109.55	110.86	105.8	99.901	110	110.97	110.83	104.53	106.78	106.3	107.71	110.33	113.57
124.2	115.44	105.54	113	119.73	118.73	125.74	116.62	111.28	120.46	115.96	120.63	122.22	122.89	117.76	117.17	122.4	115.32	120.78	113.15	121.54	118.74	118.92	116.78	114.82	119.6	130.29	116.8	116.49	125.14	118.93	112.85	114.65	118.76	112.95	117.95	116.01	123.82	122.08	117.94	114.33	119.17	119.89	115.49	114.75	121.31	114.26	115.72	118.16	120.08
106.35	109.79	109.85	103.46	99.668	102.49	107.86	103.24	105.77	106.37	102.57	106.81	111.29	105.71	102	101.51	105.86	103.15	103.87	111.27	100.19	102.03	99.313	100.46	104.57	97.693	111.77	109.46	101.12	106.24	108.53	106.22	110.76	101.43	105.39	107.21	103.99	113.67	104.32	113.07	109.56	111.67	106.17	101.8	114.2	111.75	111.15	103.7	102.11	97.768
98.919	114.17	109.33	105.5	108.41	107	108.74	114.31	102.82	113.33	101.44	109.8	106.74	115.69	101.26	114.61	112.34	97.947	108.56	97.496	111.52	110.34	98.964	103.23	100.27	113.94	104.66	96.377	109.68	107.73	108.97	105.52	110.72	111.72	104.55	110.09	105.53	112.06	99.688	103.06	99.811	113.23	104.3	109.23	105.29	105.41	108.12	104.04	105.81	109.87
96.874	98.273	99.04	92.12	103.39	95.453	93.349	99.734	103.14	99.198	103.29	96.822	91.824	100.64	101.17	102.56	95.171	104.38	97.88	102.76	100.97	94.987	90.724	112.49	99.27	98.703	104.02	101.52	96.804	93.812	95.934	104.18	91.866	95.83	101.63	97.536	98.711	103.55	100.35	99.094	99.032	107.41	100.23	93.577	94.642	100.79	99.142	103.9	98.07	96.713
117.33	110.21	108.45	98.439	102.51	107.7	107.19	98.49	106.79	104.93	96.151	98.121	97.866	112.34	108.81	112.69	106.87	106.54	97.728	105.15	103.53	112.9	99.276	95.225	103.13	95.022	106.29	101.84	107	105.84	97.911	107.35	104.69	110.4	107.86	103.05	104.28	108.08	103.56	103.43	109.96	101.16	101.63	105.28	110.9	107.17	116.33	108.17	108.28	102.37
99.307	96.704	107.03	91.106	108.06	108.3	101.85	104	92.325	106.89	107.17	96.472	107.1	100.47	99.365	101.86	103.66	92.114	98.897	104.04	103.85	100.07	100.19	100.2	104.68	92.487	105.76	90.799	97.524	100.49	103.23	97.025	105.52	95.582	95.622	103.64	99.723	102.26	103.36	104.96	96.95	101.4	99.244	108.86	103.08	102.72	100.56	92.524	91.149	102.69
102.62	114.23	101.87	102.93	107.46	115.28	114.02	107.4	113.14	107.45	113.25	123.54	106.98	107.84	110.14	97.159	111.76	105.8	111.73	119.41	102.29	106.62	117.41	114.26	107.04	110.26	113.17	105.2	113.11	113.78	109.73	108.25	110.29	110.83	111.82	114.94	114.82	105.03	121.09	109.82	115.29	111.75	111.74	102	109.18	104.52	112.67	106.04	111.79	104.99
99.5	105.22	106.62	96.347	105.49	109.03	105.9	108.88	107.11	103.22	115.23	104	103.83	112.86	111.96	110.15	106.67	101.36	104.22	94.007	106.42	109.52	103.85	102.12	106.85	108.9	115.65	113.39	103.64	104.73	93.192	99.812	106.5	103.46	122.87	109.15	105.08	102.37	105.55	107.39	103.42	95.837	105.38	114.82	101.95	100.07	109.65	106.85	104.34	102.43
99.063	101.51	106.88	106.51	96.531	107.16	103.44	103.5	106.79	108.85	101.1	106.72	101.3	102.45	96.758	108.44	105.03	103.47	101.07	111.31	107.72	101.69	106.95	94.399	103.14	101.97	102.01	103.89	98.349	109.25	105.2	105.22	120.65	97.816	98.043	103.28	107.74	108.78	105.29	100.2	99.637	94.313	104.4	102.52	92.083	105.58	105.49	104.74	100.56	106.41
116.7	115.22	114.1	108.15	112.15	115.65	107.58	118.91	112.1	124	110.79	107.42	103.9	117.97	123.69	106.73	106.31	104.54	110.59	115.3	114.72	115.07	117.62	108.01	114.95	118.16	122.88	119.33	108	120.32	115.26	102.95	107.04	111.19	110.64	117.08	111.86	105.7	113.71	112.97	109.03	115.27	106.09	112.16	113.72	107.27	113.64	109.51	109.79	114.08
105.6	110.79	96.858	100.74	103.16	101.92	96.718	101.81	109	110.95	108.28	108.34	108.31	107.16	103.4	104.6	101.93	102.75	102.44	101.36	113.48	97.641	107.3	105.58	104.4	102.34	106.45	102.15	97.27	108.65	102.73	96.103	111.11	101.53	103.93	110.51	112.81	101.66	112.28	97.134	94.482	110.35	109.43	103.05	103.47	97.075	107.6	109.51	103.16	99.203
113.81	112.85	105.84	112.98	105.3	110.54	112.8	105.93	114.99	111.89	107.43	110.15	110.39	116.39	107.86	111.02	119.05	114.53	114.15	113.88	112.85	112.24	109.95	107	105.7	113.71	105.4	112.63	121.99	104.47	118.06	121.46	110.74	113.22	116.31	109.13	121.69	118.17	115.2	118.76	111.67	107.63	109.26	121.09	119.4	105.72	116.41	105.84	120.54	113.79
116.92	118.67	121.46	117.96	118.74	116.91	114.88	117.29	126.84	115.39	117.67	116.54	124.02	124.48	120.19	120.09	106.3	116.84	116.18	118.28	116.9	120.89	116.79	120.69	110.78	115.41	124.3	126.82	121.28	123.11	125.43	121.26	125.04	115.72	116.62	119.23	116.84	117.08	117.41	125.09	109.34	127.26	117.11	110.16	112.05	116.8	130.69	115.5	111.54	119.53
108.85	102.1	101.36	100.59	107.32	101.52	106.63	106.71	96.75	104.24	109.28	97.358	108.78	110.97	104.11	104.08	114.36	108.67	105.2	107.38	112.16	110.96	107.4	109.44	101.38	112.03	111.09	107.26	101.11	108.75	106.5	98.871	108.05	107.51	110.92	102.5	100.02	102.1	101.57	109.42	109.51	100.34	111.82	106.94	95.786	104.44	111.96	109.11	104.45	107.88
117.67	106.68	120.27	119.38	115.62	119.12	118.4	124.83	118.13	115.12	117.33	119.33	113.7	119	117.47	122.9	117.54	115.07	111.44	119.21	110.76	112.85	124.44	126.33	118.12	112.03	118.43	117.29	111.15	112.2	116.36	125.95	119.59	123.88	108.47	122.37	120.9	121.92	115.87	119.15	114.94	113.73	121.11	118.88	114.49	121.42	117.5	109.12	117.59	115.61
103.06	103.88	105.12	114.29	111.1	101.07	115.42	104.57	105.85	113.75	104.36	114.04	99.516	98.839	105.29	96.493	107.83	96.101	109.12	106.39	109.48	102.44	104.63	101.41	103.48	100.79	103.33	109.91	104.45	102.93	101.5	102	97.603	103.61	102.85	105.33	110.82	105.25	98.07	110.61	106.79	102.84	107.03	107.66	111.01	116.26	106.97	110.81	119.51	103.91
111.59	112.54	112.58	116.86	111.72	114.42	115.64	109.63	111.09	115.11	110.28	119.23	114.3	106.11	107.59	107.8	120.59	107.7	118.72	108.84	114.81	112.35	103.58	122.33	117.05	113.54	110.34	120.54	108.85	112.62	119.75	108.64	109.27	103.39	103.06	112.12	107.58	115.91	100.04	109.04	106.59	101.93	111.17	110.66	111.21	116.17	107.4	112.95	106.81	108.83
114.33	114.66	106.68	111.43	106.52	120.8	117.44	112.13	106.93	103.66	109.35	106.97	100.31	111.63	108.92	107.68	109.08	107.06	105.53	110.2	117.01	111.7	117.29	112.78	111.36	106.05	116.21	110.11	111.52	115.62	105.7	120.59	105.97	114.25	114.65	114.09	114.14	118.13	108.06	107.74	113.62	105.62	110.72	114.01	110.07	120.57	104.58	125.8	119.75	106.64
110.87	110.39	109.3	102.39	106.77	113.32	105.68	110.24	110.22	97.621	115.43	106.34	107.31	101.97	107.5	104.17	100.35	97.189	104.06	107.27	103.5	107.03	107.85	109.01	103.51	100.9	106.79	110.24	107.18	100.36	111.33	107.22	109.83	105.85	107.3	110.57	107.01	108.51	100.91	105.66	102.28	113.83	112.75	106.79	96.582	108.91	111.59	108.04	102.31	106.8
110.25	104.4	119.44	104.33	105.01	110.41	112.11	109.62	108.65	111.83	107.17	103.49	110.64	112.53	108.94	115.95	119.5	109.63	104.15	118.94	107.74	109.88	116.6	111.1	108.28	108.08	115.77	115.01	100.15	105.23	111.7	119.38	115.8	105.23	116.31	111.37	102.81	120.01	113.08	103.86	107.72	113.01	112.7	111.55	117.56	105.33	117.08	98.718	111.83	106.64
107.85	110.65	111.44	106.69	102.66	105.62	103.63	113.69	102.8	110.71	115	107.4	105.4	109.39	101.08	108.72	119.77	115.06	111.67	108.66	109.26	108.92	100.53	100.28	104.21	111.58	101.3	106.12	105.41	95.149	108.89	110.49	100.49	106.82	105.55	110.89	108.15	103.19	96.912	103.41	108.93	112.73	108.12	114.7	104.44	115.17	96.564	105.76	102.92	102.38
97.552	106.3	106.77	101	104.89	103.75	104.07	98.863	96.959	106.98	107.16	103.17	107.17	105.11	107.6	105.67	109.4	97.282	103.83	107.2	110.13	103.41	101.12	99.824	109.55	106.38	103.8	111.78	103.33	98.38	105.5	101.57	105.41	110.47	104.74	103.57	104.15	112.05	105.07	101.5	101.26	107.33	108.65	107.98	108.39	101.02	102.49	103.9	114.45	103
108.28	127.7	117.62	113.64	110.93	121.8	123.53	122.95	107.73	114.39	123.05	119.08	121.01	126.81	123.41	118.83	126	118.15	122.23	120.75	117.9	125.97	109.83	119.68	122.02	108.93	118.94	106.65	115.76	123.23	111.24	113.96	116.65	110.39	110.15	119.34	123.81	109.49	112.48	125.93	112.67	123.87	120.05	122.04	111.87	119.83	117.38	123.41	122.84	115.66
111.64	102.6	100.51	112.01	108.73	112.97	116.68	99.468	101.66	108.01	107.86	104.94	92.751	103.03	111.19	103.6	107.37	108.13	108.91	108.28	101.64	102.8	98.861	104.75	106.42	105.41	113.98	113.63	102.9	114.21	104	101.89	101.1	99.273	104.13	106.31	110.63	106	110.98	108.53	102.29	106.16	105.71	107.31	105.46	111.61	114.8	101.97	106.12	102.27
106.17	100.89	108.26	114.51	118.09	109.15	120.85	108.2	109.07	109.41	114.58	112.17	114.06	111.62	109.25	109.22	117.96	107.05	109.09	110.8	116.26	107.43	114.92	117.52	110.01	112.04	114.97	111.11	107.05	104.19	103.37	104.82	115.8	115.37	104.62	117.75	119.77	120.19	122.61	110.52	117.17	105.28	104.81	104.89	105.56	105.4	113.75	111.68	111.78	118.23
108.71	101.02	99.66	113.52	101.04	95.127	95.821	100.77	107.26	103.49	105.91	106.19	111.98	107.6	103.38	106.05	104.29	102.37	107.62	108.36	105.29	110.25	99.217	107.24	97.586	109.09	109.81	112.23	102.44	106.08	107.18	109.29	105.14	100.55	113.76	112.01	97.581	104.58	102.34	102.39	113.57	102.74	111.22	111.94	97.311	108.25	105.26	107.55	100.89	103.26
109.55	105.77	105.22	103.08	96.436	106.87	94.736	99.793	101.03	102.17	95.099	107.8	98.562	93.904	104.54	98.967	100.74	97.228	100.87	92.217	89.871	98.851	104.4	95.899	109.1	105.28	98.624	103.54	101.47	96.493	105.17	101.57	98.483	103.76	94.498	101.63	97.941	95.049	95.991	96.352	95.532	100.7	97.581	96.43	101.96	100.98	95.942	100.43	100.46	96.258
101.98	101.66	106.65	107.23	106.34	101.31	106.18	105.99	108.93	111.21	109.62	105.02	97.237	109.99	105.97	111.28	102.24	103.78	99.268	106.01	101.95	103.26	104.88	103.85	113.05	115.79	115.04	111.21	97.281	102.62	104.32	105.87	108.69	105.89	108.04	99.344	100.85	114.48	108.39	110.02	101.36	106.28	104.32	96.621	108.58	110.21	113.44	109.21	112.1	107.91
117.32	109.64	115.97	110.37	122.08	112.41	109.3	122.92	106.2	109.32	111.21	117.09	113.23	114.04	104.66	115.06	112.42	113.54	106.83	114.79	112.86	102.02	116.03	107.02	117.53	103.41	110.13	112.36	111.31	111.52	99.708	111.55	110.13	112.6	116.77	105.06	108.7	117.51	112.35	119.68	122.77	111.34	104.15	105.66	105.84	119.55	104.14	112.91	108.5	107.15
99.96	106.57	104.86	106.47	105.68	105.83	106.83	108.29	107.01	101.76	115.37	106.86	108.03	112.19	107.79	108.78	103.38	114.02	114.84	102.48	113.87	101.36	109.98	115.52	101.2	104.86	108.22	106.97	111.68	97.201	98.622	108.02	103.46	104.44	104.82	99.073	111.02	100.01	112.84	115.24	106.16	115.68	103.91	108.54	94.542	104.76	112.98	115.86	108.22	111.73
99.439	107.88	105.79	102.34	105.96	108.26	105.05	101.91	104.14	102.38	103.01	101.7	108.08	106.08	112.88	98.847	103.74	109.31	95.35	97.946	116.87	107.23	107.98	116.15	104.54	105.11	102.43	104.9	109.84	104.24	99.759	105.17	98.021	106.56	110.95	99.887	106.87	106.34	112.05	114.28	99.327	104	114.16	101.37	107.49	94.667	108.13	107.9	111.6	105.69
114.95	112.21	121.72	113.89	111.65	104.3	117.85	108.43	113.72	119.11	115.98	105.77	105.77	116.55	112.58	109.66	112.9	117.55	115.97	113.73	111.49	110.55	109.3	118.34	115.67	102.81	103.97	106.01	110.34	103.87	110.56	102.52	102.17	106.17	103.03	107.97	105.94	117.24	115.07	111.57	108.5	112.55	109.31	103.93	102.28	123.67	110.03	112.96	113.17	105.25
111.33	105.8	106.41	107.54	100.64	104.48	100.72	105.88	111.08	97.64	102.32	108.49	108.49	101.87	107.47	102.79	110.08	111.62	100.14	109.88	115.28	99.445	105.45	104.77	108.48	108.91	102.54	104.89	103.91	108.43	112.34	109.74	99.59	91.911	102.26	99.06	105.32	104.04	106.68	109.41	97.339	103.91	102.64	95.411	94.018	105.47	105.9	110.38	103.5	104.91
110.02	105.05	105.13	111.79	112.44	109	111.02	117.34	111.78	113.73	113.6	113.4	115.95	119.22	120.91	125.77	100.44	108.76	106.84	118.97	112.33	115.71	108.49	108.85	118.98	110.51	109.53	103.86	113.38	110.11	101.73	117.42	114.2	119.46	117.84	104.74	119.7	106.69	114.41	116.41	114.5	116.19	106.19	110.93	103.87	117.01	103.82	113.61	115.09	114.11
104.4	98.094	99.218	96.32	109.79	111.23	113.21	105.16	103.91	109.09	105.95	104.99	107.95	106.58	98.575	107.04	103.57	101.48	106.01	107.1	114.39	100.57	98.754	110.13	104.54	100.33	108.92	104.03	101.03	91.72	102.98	112.5	102.81	102.42	100.91	106.35	99.293	99.44	109.4	104.47	103.28	103.78	98.669	101	106.55	104.2	107.4	101.7	112.87	109.81
103.61	110.32	108.4	112.13	103.86	109.17	108.7	103.66	107.65	100.26	101.98	105.21	104.14	111.13	114.59	117.42	101.72	110.65	95.742	106.12	111.64	116.62	112.56	111.29	101.54	115.23	99.338	108.9	101.81	107.18	103.65	99.161	115.25	109.98	106.41	109.24	107.66	109.18	111.18	104.02	101.08	111.07	104.09	107.84	100.05	112.37	98.322	109.55	98.677	112.48
111.32	101.18	106.97	98.895	99.217	95.979	107.75	102.98	103.19	103.8	107.94	100.81	103.5	102.17	106.32	98.484	108.43	107.42	109.47	94.641	110.47	103.38	111.7	110.43	107.22	102.68	113.13	102.8	108.44	106.04	107.55	107.56	111.96	97.868	104.9	105.46	101.96	99.963	101.37	114.42	103.14	96.918	114.36	105.03	116.02	103.96	114.42	107.16	114.27	103.5
97.655	103.74	99.716	100.87	103.53	98.655	105.44	107.48	108.48	107.23	105.15	114.21	105.34	110.4	108.32	112.63	107.43	108.22	110.09	107.96	102	100.98	100	103.72	110.59	101.64	110.3	106.59	100.68	103.68	115.23	97.079	105.1	108.2	108.39	106.32	102.16	115.41	102.73	98.976	104.92	110.41	105.02	105.88	100.03	110.89	112.02	107.78	109.41	99.3
112.42	102.43	111.62	94.062	111.17	109.17	102.64	102.15	111.45	98.657	94.639	89.252	101.27	101.62	104.53	104.79	105.72	103.05	101.82	105.37	96.495	111.54	104.71	104.8	96.729	108.66	98.235	104.44	106.81	97.708	103.21	104.93	106.24	100.65	106.58	100.52	104.1	95.767	100.29	111.67	94.249	102.81	111.84	102.03	95.654	104.46	110.43	103.19	105.47	98.872
119.63	123.27	109.71	106.54	111.48	109.17	102.13	109.38	101.88	108.54	112.14	112.1	111.35	111.73	104.83	116.32	108.3	106.28	112.04	120.07	111.18	117.7	114.84	110.97	106.34	107.07	106.92	111.1	116.01	111.57	96.029	101.14	122.64	117.44	105.8	105.13	107.23	114.47	116.89	113.21	119.75	113.8	107.38	117.26	110.26	110.11	114.11	108.5	118.62	112.8
104.57	105.59	104.1	106.36	104.82	98.102	103.06	111.71	108.36	110.23	99.81	100.46	117.76	107.56	106.26	105.7	107.46	96.013	104.54	106.87	102.75	92.715	104.82	106.41	113.01	99.486	103.59	112.68	108.14	109.7	105.24	109.8	109.2	110.69	106.31	114.93	97.668	103.93	107.34	110.74	97.437	104.5	103.06	101.87	103.39	107.46	110.26	103.01	104.85	107.63
104.35	107.92	105.11	101.29	106.99	104.21	108.15	99.741	104.88	112.95	116.14	105.25	107.56	123	103.34	110.77	102.91	100.76	111.83	101.24	106.16	102.87	110.03	107.57	115.4	118.91	108.95	116.53	112.82	111.13	113.21	107.79	105.64	111.5	117	108.05	100.74	110.29	110.27	99.508	111.1	110.67	108.73	107.83	111.23	106.44	106.61	102.77	110.95	109.9
118.76	114.6	112.68	105.72	112.12	108.74	107.72	115.71	107.65	114.34	111.19	105.23	115.72	111.18	113.81	110.71	111.79	115.26	113.11	111.7	117.7	108.34	117.59	114.98	114.93	112.76	115.91	120.9	115.02	122.18	112.09	112.97	116.26	109.43	112.52	110.68	109.34	111.03	112.03	112.38	110	102.08	108.33	114.86	109.74	113.27	112.73	116.73	116.03	116.97
110.77	109.06	104.93	103.73	105.9	103.67	101.09	96.133	94.766	111.33	96.32	100.6	104.29	104.17	100.76	102.16	106.21	106.04	110.21	106.22	108.32	110.73	99.835	105.89	107.91	112.36	107.97	107.89	105.47	113.33	107.28	102.41	105.45	106.33	106.46	104.13	98.933	105.19	113.38	107	104.61	104.07	101.65	103.05	103.03	109.5	102.68	100.54	105.82	104.35
100.3	118.5	105.92	107.76	94.674	109.96	101.81	101.29	107.15	99.826	104.39	109.54	103.6	106.5	97.934	102.26	95.228	108.79	116.26	100.18	100.91	95.383	99.988	104.91	109.54	114.17	106.79	111.65	115.47	104.5	108.4	105.52	103.48	95.304	105.54	96.084	102.02	106.3	106.72	109.84	106.04	113.93	114.09	103.63	98.873	101.86	99.73	111.02	113.99	101.37
110.09	96.303	106.16	103.22	114.34	106.41	102.93	109.93	106.66	102.62	102.81	105.48	108.74	103.01	102.08	115.87	96.391	112.26	114.35	104.77	105.31	101.59	106.37	108.97	111.88	104.23	109.6	109.76	110.39	110.5	108.54	104.51	103.06	106.59	113.53	108.04	100.3	105.74	111.52	104.97	97.78	108	102.96	105.85	115.23	107.81	100.81	107.85	103.05	100.18
98.514	98.952	104.29	109.43	110.7	98.663	108	113.62	102.2	99.376	106.69	110.61	99.325	105.13	106.36	98.392	112.69	112.62	110.6	113.13	113.76	113.07	101.24	102.69	108.23	111.15	99.608	109.07	101.58	107.02	100.46	110	102.45	111.04	102.09	102.11	100.53	111.03	106.5	110.18	112.88	109.67	107.2	105.61	107.63	101.79	115.06	106.29	104.92	105.07
123.05	112.89	115.68	118.68	121.96	122.88	116.36	121.27	108.62	119.82	119.23	121.97	109.6	129.27	117.83	120.39	111.07	126.86	112.03	127.54	124.59	120.01	123.72	119.19	118.16	117.66	121.74	120.83	114.56	118.43	120.82	116.94	116.98	115.75	115.59	119.93	117.08	114.35	119.9	114.67	118.49	119.95	121.06	121.96	115.67	122.24	112.36	121.96	119.29	113.78
111.03	108.65	104.02	108.18	120.73	110.18	115.57	124.61	118.12	112.09	116.53	111.26	104.92	117.51	109.26	113.27	117.58	108.75	105.38	106.65	103.56	111.97	113.13	117.55	114.06	109.22	109.88	125.2	115.6	107.67	112.37	113.8	111.68	112.59	118.11	112.75	108.21	109.57	105.03	117.96	108.91	115.94	115.55	121.65	117.11	99.925	108.98	121.13	113.7	108.32
103.41	97.649	107.17	101.93	104.3	111.72	101.24	98.872	112.62	98.749	101.57	102.58	112.44	107.17	106.26	111.27	100.04	113.26	102.71	108.23	102.19	98.919	97.308	104.79	102.68	88.616	103.89	104.75	108.33	109.47	100.02	102.03	95.774	104.2	98.589	111.83	106.57	97.981	101.98	108.82	101.26	97.658	93.886	104.92	99.07	101.27	103.96	105.83	101.69	98.597
111.63	103.15	110	100.7	105.11	112.38	109.53	108.51	106.55	110.53	104.03	108.85	101.27	100.81	106.95	110.94	102.06	102.83	103.64	96.311	117.08	97.193	94.119	108.4	109.16	108.95	112.39	100.72	108.9	109.64	104.98	108.1	107.89	99.538	106.93	98.565	99.742	102.9	98.76	107.69	111.79	110.6	104.02	112.17	109.63	97.227	102.01	108.97	106.03	106.1
106.8	107.95	100.42	97.679	96.825	105.7	97.711	100.43	98.814	90.969	104.18	103.1	98.167	100.56	106.92	105.65	97.043	106.02	96.702	98.427	98.331	98.14	94.75	103.53	105.05	102.17	105.89	100.46	94.973	93.19	98.844	104.72	100.22	92.973	97.913	100.01	103.16	91.88	92.642	102.01	105.9	106.16	96.479	104.21	111.95	105.1	90.056	99.993	96.396	104.74
96.36	96.013	103.05	103.75	103.59	104.74	101.5	102.35	95.188	92.282	94.156	100.13	97.734	100.54	98.305	99.126	103.62	92.886	99.036	101.44	99.177	95.793	91.981	101.09	105.89	106.42	118.56	104.92	99.826	91.227	99.021	95.849	104.89	99.197	93.56	96.16	103.93	97.694	103.2	98.56	97.871	108.26	98.046	99.791	108.1	96.02	98.905	94.319	98.008	95.37
112.24	102.83	112.28	101.78	96.094	93.423	115.22	105.49	112.78	105.82	106.08	108.31	102.91	99.469	106.24	104	106.62	104.45	105.78	112.39	103.29	112.05	104.1	110.28	93.437	98.88	107.27	92.023	100.56	89.82	113.05	107.46	102.68	98.25	99.857	101.37	108.72	106.2	112	98.877	100.78	101.79	104.67	95.249	109.99	108.54	102.53	113.15	100.59	100.76
102.57	102.58	106.15	113.11	109.56	103.2	107.78	100.3	100.26	102.52	106.53	110.93	118.48	108.56	104.44	109.96	109.52	95.936	120.69	104.92	106.7	106.4	104.49	105.64	99.566	96.636	110.59	91.675	97.993	102.22	101.59	97.125	106.58	96.969	104.2	98.667	111.98	106.42	103.37	91.464	100.59	108.51	102.7	102.66	110.65	99.91	107.3	104.44	98.346	105.55
112.68	120.53	121.8	112.98	125.71	119.84	118.65	120.01	115.72	124.58	119.25	114.28	113.68	118.91	116.83	116.51	127.84	113.43	118.45	114.12	114.39	126.68	115.85	116.38	116.58	112.09	117.26	112.93	110.88	115.72	117.02	117.84	119.01	111.51	114.74	116.03	117.21	113.96	120	117.67	115.46	113.96	115.95	123.07	113.68	124.51	125.47	121.85	118.68	115.81
104.14	110.86	115.54	105.65	106.91	95.822	105.14	106.69	104.29	99.929	99.968	101.22	94.534	103.73	108.79	101.77	107.85	113.73	110.28	106.57	110.25	104.15	105.77	103.12	104.73	100.36	110.79	107.94	102.36	99.866	111.93	103.68	100.25	108.3	97.801	105.06	117.1	113.34	99.313	107.11	113.58	111.18	118.23	114.41	110.97	108.65	97.892	105.23	101.01	104.12
110.43	108.2	109.78	109.72	104.8	114.97	103.92	102.51	107.41	106.01	112.52	113.55	111.58	109.06	102.92	110.52	110.76	108.07	119.24	111.15	118.56	108	102.14	105.87	119.7	106.42	121.87	109.11	111.22	109.56	105.37	118.43	108.19	107.76	103.23	108.8	108.91	113.19	102.18	111.32	110.72	110.61	110.21	111.1	114.45	109.89	105.47	110.05	109.69	108.07
114.36	114.17	115.42	112.74	116.42	116.47	115.07	109.76	106.29	114.59	114.88	112.32	121.93	123.17	111.99	118.47	118.25	118.47	110.11	113.34	123.41	119.9	112.84	110.33	119.02	124.23	114.64	108.88	118.73	113.15	120.96	116.18	112.49	116.32	125.43	119.05	112.87	123.73	115.55	121.2	123.26	123.35	115.54	105.4	123.36	127.16	110.65	117.44	115.41	108.79
101.93	100.65	100.27	104.38	108.23	103.38	99.113	102.44	92.721	103.22	96.719	101.02	105.77	97.394	103.22	98.786	98.266	99.058	108.99	96.37	99.954	96.97	95.204	110.01	98.49	99.653	98.706	93.673	98.889	100.74	107.08	101.06	92.383	95.443	97.744	100.51	104.46	94.715	106.61	99.421	106.15	97.106	84.866	102.08	93.699	97.396	108.72	105.65	99.446	91.017
124.03	101.78	100.38	113.58	109.23	107.24	106.31	110.2	106.74	105.49	104.93	105.21	107.6	110.24	106.43	111.74	115.99	111.84	104.1	102.15	108.44	94.422	101.42	104.08	97.767	109.66	103.71	103.29	112.76	109.16	102.54	100.69	102.69	106.98	107.2	109.35	105.44	109.18	102.71	106.87	108.86	109.5	111.24	99.882	108.45	104.81	107.08	102.88	107.68	103.48
105.92	99.444	90.213	110.35	102.94	115.63	113.06	96.642	103.82	102.32	97.197	109.53	105.22	108.22	98.25	106.84	102.1	103.84	105.68	98.059	108.08	109.32	99.925	99.406	105.57	100.81	106.53	96.796	112	97.328	110.74	106.47	99.798	112.06	101.98	103.99	95.189	109.37	101.39	105.83	109.35	102.31	108.71	101.56	105.15	101.75	104.18	105.78	98.475	103.2
117.28	103.5	118.33	123.1	110.18	107.82	113.68	115.48	108.15	103.2	115.81	110.77	110.53	108.84	111.26	115.03	113.34	112.91	113.5	112.94	113.63	110.85	117.99	111.59	109.29	107.72	117.34	112.36	111.81	109.95	110.12	114.78	114.45	103.67	115.78	109.52	102.38	109.36	109.22	113.41	105.59	123.47	102.08	113.03	108.26	109.68	105.29	103.53	110.59	112.97
97.577	108.62	113.92	112.86	101.21	105.98	107.82	94.619	98.714	112.29	115.17	112.44	99.61	99.633	107.18	98.474	114.73	110.19	108.61	107.07	97.702	110.79	105.31	99.745	110.86	105.52	100.81	101.73	103.55	104.29	108.96	105.58	109.79	111.37	99.287	117.08	107.6	102.13	109.16	112.68	107.41	103	110.84	100.97	104.42	103.19	108.45	105.35	106.13	105.82
115.37	113.48	106.36	108.12	97.257	113.61	107.47	118.74	114.89	112	120.99	114.13	118.13	113.11	108.86	119.21	108.87	117.48	99.928	112.28	116.64	119.33	118.43	113.87	113.88	122.76	121.9	113.06	109.34	107.98	110.55	121.81	109.37	106.7	105.64	112.51	108.37	112.22	106.92	113.98	107.03	114.53	114.22	110.47	111.29	108.66	107	109.99	108.77	105.65
110.56	109.4	103.03	98.997	95.291	110.64	97.507	95.893	109.12	108.67	103	103.27	108.81	106.91	103.64	104.67	100.18	100.13	99.025	107.23	101.97	105.9	107.73	106.43	105.41	111.24	100.88	116.79	108.17	106.59	103.09	105.35	98.905	112.38	99.168	115.6	101.37	102.36	109.14	109.99	106.79	102.8	105.7	110.09	102.01	104.14	109.85	109.5	104.44	100.6
119.15	120.84	108.91	120.47	116.02	113.5	115.92	113.92	115.98	110.05	110.57	110.91	116.05	112.4	112.38	130.59	108.3	105.21	106.74	116.5	117.75	116.55	106.05	114.82	119.65	117.43	113.99	116.12	115.45	123.81	123.18	120.87	116.28	115.9	125.9	114.34	122.09	120.31	112.21	107.53	126.65	123.79	111.32	121.87	123.76	112.78	119.69	125.91	118.79	127.05
103.01	100.27	104.26	92.779	107.78	107.26	103.91	93.585	96.618	96.964	97.99	106.98	99.356	98.005	99.853	99.95	103.61	98.198	98.785	105.28	102.28	102.4	97.693	100.79	103.07	94.149	101.56	101.48	103.56	98.797	100.8	98.027	97.381	108.15	113.77	98.565	99.245	99.306	111.97	94.347	101.17	104.15	97.627	101.71	99.107	95.491	99.738	101.39	95.162	99.902
103.75	103.77	97.061	104.79	100.34	109.76	101.31	108.27	107.43	108.37	103.61	101.05	99.048	112.53	104.89	95.293	105.63	105.03	101.48	102.16	103.55	112.98	111.63	107.84	111.9	97.068	111.51	93.468	105.47	104.67	101.52	107.96	103.11	107.53	94.691	105.1	94.621	109.31	110.43	105.66	105.64	113.86	100.99	109.74	107.11	102.42	103.87	105.09	102.3	107.75
101.76	107.02	105.54	102.02	109.58	109.88	105.35	104.01	110.29	103.41	105.27	112.1	108.91	97.487	106.17	105.05	106.61	106.45	116.07	111.18	106.94	113.9	109.8	103.17	106.59	109.18	106.89	106.36	96.169	106.24	105.53	108.07	103.25	110.45	101.53	100.12	111.48	98.377	99.592	110.36	108.86	107.3	98.897	115.15	106.62	102.77	109.23	101.05	110.12	101.51
95.914	114.88	108.88	118.09	114.96	107.95	104.08	105.69	108.13	122.21	104.78	106.37	102.9	102.16	104.63	107.18	107.14	113.84	104.64	115.67	105.08	104.34	106.71	109.29	103.43	105.35	111.96	113.47	102.73	106.88	103.07	96.881	101.03	98.457	96.811	98.325	112.71	101.73	111.21	108.54	93.949	112.29	94.057	103.02	109.6	107.74	106.92	100.71	114.06	105.28
118.37	111.7	112.58	105.96	103.76	106.52	104.98	104.77	114.79	113.3	109.95	111.2	106.39	103.05	107.02	119.2	115.53	110.74	111.55	112.7	100.19	113.2	108.56	110.32	107.96	114.01	116.95	112.75	110.02	110.57	114.27	111.4	110.99	122.32	114.57	104.43	109.28	104.79	127.55	114.93	114.2	118.28	110.08	110.18	107	116.39	116.17	106.14	105.58	119.05
101.55	104.29	110.17	114.27	105.26	103.64	119.12	108.05	104.59	106.23	103.55	113.91	108.1	102.31	110.56	110.2	105.4	104.31	104.36	109.86	104.38	101.58	107.32	106.82	108.69	104.76	104.63	103.18	109.23	102.61	97.52	101.07	101.54	103.25	111.51	96.833	101.64	100.71	104.51	101.59	100.69	109.44	102.15	108.57	106.96	104.75	104.24	107.2	108.16	118.85
109.4	108.03	105.44	108.93	98.221	106.82	106.09	108.9	99.635	108.15	111.41	105.28	107.24	99.808	100.06	99.34	103.98	103.56	95.836	93.76	100.98	108.25	109.53	102.83	106.64	99.986	105.03	108.52	99.583	113.64	108.17	98.2	104.01	103.92	111.73	106.31	109.88	106.01	105.93	94.317	109.74	100.72	98.325	98.318	114.31	105.59	107.48	106.12	99.419	105.72
103.6	101.79	100.52	102.82	115.31	112.06	114.53	102.84	107.89	103.66	100.82	99.382	104.21	104.9	98.543	105.45	109.08	108.57	107.35	99.846	106.69	97.186	112.24	106.06	107.33	104.86	110.72	109.92	105.5	119.54	102.94	103.31	102.38	103.14	102.92	105.19	103.37	105.17	110.03	100.68	97.957	111.95	103.44	108.76	99.995	107.76	112.52	111.28	101.73	101.54
109.23	111.55	106.44	110.77	111.49	106.3	105.09	109.29	105.62	108.35	104.72	97.347	111.48	105.98	105.64	111.37	100.79	107.57	106.25	108.1	101.11	98.87	120.67	110.17	112.26	105.26	108.96	99.181	92.711	103.88	106.49	109.95	107.62	109.03	104.68	109.79	101.05	107.64	107.93	106.21	106.15	108.22	104.28	112.68	104.37	99.075	105.46	102.77	102.78	96.328
103.13	103.46	105.74	108.52	103.66	110.86	99.703	107.29	98.254	104.38	101.34	103.72	104.02	102.75	101.25	104.75	118.45	109.37	104.14	107.48	104.44	111.45	101.84	102.11	109.7	101.9	109.89	104.55	109.55	100.7	92.769	100.68	99.144	99.378	99.524	105.44	108.54	111.08	107.08	107.7	97.65	106.04	110.39	108.01	96.38	105.51	99.771	105.09	108.47	99.118
113.88	119.61	114.37	110.54	110.53	114.8	113.9	114.5	103.22	113.96	116.77	117.03	118.55	105.03	114.7	115.96	114.26	115.02	98.797	110.35	116.49	107.76	101.2	109.52	105.34	111.33	115.29	115.38	113.12	109.71	115.94	110.66	103.78	111.55	113.12	121.59	109	106.56	116.75	122.83	107.95	107.12	111.74	112.52	120.65	119.71	107.48	120.58	114.09	108.74
103.58	116.16	102.08	103.98	109.55	106.15	106.04	97.812	93.521	108.56	106.75	95.456	107.78	107.25	104.7	103.79	108.86	98.191	100.03	104.85	100.72	108.4	112.3	107.38	100.78	106.54	100.35	107.07	106.33	114.26	105.35	97.971	102.35	110.49	101.44	112.19	98.47	104.11	115.79	108.71	93.65	87.993	99.224	103.03	111.1	109.68	105.61	95.298	103.71	104.64
110.22	109.25	113.39	106.09	102.74	116.25	105.19	109.82	115.86	101.21	100.99	117.38	98.865	112.35	100.86	110.53	111.41	108.59	110.13	114.47	106.37	116.04	101.97	114.96	116.57	116.94	116.85	106.15	118.45	101.9	110.73	105.05	114.21	113.2	114.48	108.84	117.9	105.17	110.47	116.23	112.68	109.97	118.35	114.57	106.27	116.89	114.02	107.08	117.72	109.09
109.16	100.66	100.29	107.92	109.57	96.172	111.96	104.43	109.35	115.86	112.58	98.543	103.22	105.44	102.94	106.24	101.56	107.9	98.321	106.59	104.74	106.49	107.17	95.929	107.71	111.7	111.49	102.85	105.64	97.183	113.08	115.47	101.3	109.05	100.72	109.58	116.06	114.02	111.2	100.55	106.05	105.75	113.89	101.51	104.32	103.05	103.33	106.18	102.47	99.613
96.12	111.07	103.45	103.89	105.13	93.503	100.98	98.531	97.299	105.87	96.092	102.78	95.645	106.43	101.56	97.196	98.199	89.867	89.774	103.5	100.42	103.67	97.386	97.328	104.49	99.784	95.811	101.43	98.552	90.475	113.45	100.62	90.058	103.31	99.135	105.78	105.85	103.66	106.24	103.29	105.67	100.1	94.47	95.169	104.2	103.62	103.57	100.24	102.52	100.79
100.99	96.282	110.68	93.126	108.56	98.346	102.47	106.17	102.12	92.516	104.6	103.56	98.329	91.017	103.67	101.99	99.408	87.051	96.084	107.5	102.43	94.431	111.14	99.768	110.37	99.202	100.23	102.52	95.042	98.954	100.26	104.06	93.845	106.21	100.72	107.73	102	104.5	105.87	101.87	105.92	96.871	100.17	108.24	95.022	102.13	100.76	90.906	102.71	97.47
103.22	107.39	106.21	110.08	102.31	118.25	101.46	101.07	108.94	115.06	105.46	104.49	104.43	109.2	105.81	101.74	108.05	108.92	104.38	107.88	104.99	113.12	112.97	107.81	112.13	103.56	105.45	107.07	106.39	103.38	108.35	106.58	109.02	112.37	105.78	105.57	113.58	102.84	100.32	110.12	104.76	101.47	103.99	109.49	103.4	104.9	115.86	98.762	109.27	103.2
113.16	119.25	114.36	116.33	106.77	109.21	112.36	110.99	114.08	104.33	111.44	116.14	104.82	113.72	112.67	118.04	110.83	113.48	112.56	107.53	117.26	104.98	103.48	118.01	116.06	113.26	107.04	106.62	120.73	116.91	109.2	117.85	116.66	103.18	111.76	115.7	120.76	104.65	106.4	114.1	107.21	110.16	107.05	107.04	107.17	110.11	110.5	113.39	113.67	99.93
93.477	102	97.876	105.17	103.43	108.65	108.93	103	109.29	109.46	112.58	97.249	97.212	98.152	103.79	101.49	95.28	114.18	102.48	95.914	106.57	118.17	99.905	104.18	110.67	108.98	99.834	99.019	100.98	106.12	97.88	105.97	102.58	103.96	103.53	108.77	105.57	101.02	106.48	111.74	110.85	102.99	109.18	103.72	108.47	104.56	105	101.97	105.93	113.15
112.3	103.77	102.87	95.298	106.64	105.88	101.97	105.07	110.06	109.58	115.78	104.23	100.17	97.882	109.41	100.3	95.699	102.16	109.42	98.099	103.11	101.95	102.25	102.84	106.13	104.81	100.2	106.57	112.47	103.56	108.04	106.72	100.43	110.47	107.04	99.284	105.28	111.68	113.28	107.19	107.96	97.871	104.31	99.401	98.735	103.47	101.89	110.6	103.63	98.145
100.39	99.687	104.68	103.25	106.86	98.529	99.067	98.181	101.77	101.75	104.02	96.381	98.462	105.77	97.755	92.759	90.94	99.965	97.418	99.306	114.85	102.83	100.48	112.24	98.181	101.36	105.53	104.45	101.03	103.59	103.78	108.87	108.63	99.322	100.55	84.075	103.81	109.36	105.37	99.182	101.62	102.72	103.39	101.39	102.02	106.56	102.48	98.863	93.904	97.103
108.41	114.01	114.98	110.27	107.27	121.96	107.72	110.38	109.27	111.07	108.17	107.59	116.23	109.77	105.22	110.75	106.54	102.81	109.1	105.86	113.04	109.2	117.33	107.42	116.18	109.6	113.82	107.52	110.13	112.04	113.81	104.66	106.46	114.83	114.82	108.73	110.25	102.59	107.4	112.87	112.99	109.76	106.84	109.14	111.35	110.98	111.04	114.7	106.02	104.76
102.83	104.73	108.46	108.22	118.12	108.35	107.09	118.31	116.91	107.67	119.06	115.72	103.93	106.56	112.84	113.08	121.54	107.62	113.18	113.48	113.82	109.66	115.12	116.93	109.34	103.52	119.17	104.3	111.79	105.61	114.88	109.33	110.26	109.33	117.04	112.6	114.79	113.87	110.6	116.08	116.03	106.35	115.77	103.4	103.96	112.26	108.96	109.45	109.55	110.3
102.3	111.41	108.32	108.03	104.68	110.32	106.73	107.34	104.34	108.01	107.88	104	108.98	107.18	111.6	113.09	112.16	114.98	108.39	101.39	102.97	101.89	110.49	112.48	104.11	102.64	107.58	100.02	110.24	111.3	106.94	108.1	102.4	116.73	119.32	102.96	109.68	99.142	109.39	105.84	105.89	100.43	100.28	112.97	103.28	106.91	98.373	106.96	105.26	112.97
114.66	114.97	106.17	115.69	112.7	115.14	123.06	114.17	107.3	108.8	103.76	107.05	108.64	114	108.22	111.69	112.87	113.96	112.43	115.6	112.39	109.49	114.47	125.9	118.32	117.74	107.2	113.29	108.67	102.23	115.65	113.25	100.71	108.57	105.28	111.62	124.43	115.41	114.02	111.33	112.44	111.41	114.84	118.14	107.92	117.44	111.59	109.36	108.5	110.67
110.37	117.72	95.266	115.56	114.9	103.85	116.51	112.72	109.17	112.13	110.66	111.8	120.68	113.63	108.24	124	113.66	114.8	111.8	109.91	115.63	114.03	118.13	112.87	112.8	111.66	101.07	106.3	117.48	108.69	113.32	108.62	108.64	104.78	111.66	101.33	105.07	105.5	110.72	119.37	111.43	112.37	108.84	112	113.27	112.82	108.02	107.19	105.24	120.96
115.15	109.56	104.25	108.72	106.26	100.48	100.67	100.4	103.43	94.967	111.26	96.853	112.1	101.02	96.571	111.37	103.76	108.1	109.11	104.76	108.31	111.42	106.64	104.11	97.722	101.81	105.04	109.77	111.18	97.093	99.961	108.1	109.12	103.78	113.5	106.53	117.64	108.08	105.09	105.17	98.753	99.957	101.46	108.9	113.91	103.87	101.47	104.39	107.13	94.175
100.66	101.12	103.71	97.737	96.946	92.228	97.998	102.25	96.617	105.21	100.25	110.13	91.633	100.45	95.866	96.765	101.02	100.84	98.768	94.917	109.11	98.679	98.387	98.442	96.649	99.915	91.997	95.389	105.41	109.92	97.459	93.41	96.507	104.51	95.942	98.321	110.41	101.28	93.228	95.752	101.45	101.87	88.561	101.53	97.862	100.66	98.071	106.97	106.72	105.06
106.05	98.607	93.113	93.217	97.592	107.37	86.681	97.216	93.134	100.3	95.914	94.223	102.85	100.99	99.743	99.852	95.317	98.978	98.582	96.575	101.73	89.121	105.8	98.525	97.514	98.504	96.593	94.707	110.31	98.551	104.03	101.86	95.483	103.75	110.24	100.22	105.91	97.611	94.07	91.632	104.16	101.49	106.2	90.779	94.088	97.557	94.823	97.327	102.09	105.39
107.62	115.7	101.7	109.1	99.73	93.898	96.839	108.78	108.82	102.63	108.37	100.82	106.36	109.95	104.1	106.63	106.38	114.16	114.98	107.71	112.35	103.18	100.6	97.958	113.62	99.354	98.106	107.17	105.99	104.46	105.24	101.57	106.18	112.15	108.36	106.25	104.49	107.53	112.93	104.46	103.55	97.646	104.16	98.569	107.89	105.53	106.79	107.1	112.11	110.82
108.95	107.84	119.48	118.25	117.97	111.43	119.25	110.97	116.84	113.64	107.57	116	116.29	108.68	112.25	107.56	107.9	109.12	118.24	112.22	114.88	116.1	114.47	113.51	109.42	113.05	111.47	105.86	116.34	106.83	115.62	104.97	128.17	113.25	111.4	113.71	110	114.99	112.68	113.71	113.04	114.29	110.15	117.63	115.88	115.62	117.38	111.58	111.18	108.03
101.75	101.74	104.01	101.52	118.5	97.345	92.597	103.83	101.2	105.24	98.698	97.103	96.269	101.48	104.25	97.795	106.11	104.05	105.54	100.2	107.47	99.171	112.18	98.754	98.799	105.59	102.41	111.66	109.08	103.44	104.73	102.1	97.562	109.21	111.57	111.22	109.06	104.56	101.2	107.35	104.98	111.44	97.252	103.73	101.28	104.48	95.152	103.63	107.81	99.781
106.05	114.59	111.2	99.347	99.839	103.81	109.06	98.7	100.83	101.98	103.18	107.08	114.16	100.7	103.63	113.45	111.7	107.3	97.345	102.4	106.89	106.19	111.94	104.67	105.75	103.87	102.76	104.4	108.38	111.49	103.67	105.2	103.42	101.55	106.84	109.04	98.88	108.57	98.074	97.076	99.845	97.32	101.73	99.425	107.34	102.24	99.385	106.53	104.15	104.89
106.83	104.8	107.07	104.38	113.24	111.08	117.2	106.34	105.34	105.96	104.47	108.89	107.25	109.5	104.48	105.8	112.43	106.09	100.05	108.32	94.553	106.93	111.37	108.22	100.59	108.49	92.613	107.45	103.95	107.8	107.22	101.49	109.14	114.38	111.41	102.56	106.12	109.35	108.51	111.37	112.92	105.34	103.06	106.07	116.84	107.66	103.02	106.64	97.067	107.47
109.54	100.66	100.22	109.12	105.72	98.358	98.995	108.05	111.42	111.35	103.51	94.896	104.88	101.66	106.36	102.44	104.92	112.15	109.11	108.38	101.45	107.41	100.4	108.92	102.19	106.59	103.41	99.577	104.05	107.71	98.948	97.84	101.78	104.04	105.1	105.49	112.22	111.81	100.44	107.06	115.59	108.67	106.42	112.64	120.66	111.97	102.76	104.61	106.64	108.94
104.56	113.51	99.597	97.226	114.95	105.89	105.4	116.23	117.59	114.47	109.51	97.879	110.8	108.35	110.18	101.56	104.43	104.11	105.83	112.78	100.46	100.85	113.75	114.03	113.96	108.22	99.353	101.2	102.84	113.4	108.07	101.64	105.89	114.78	105.19	112.64	111.79	103.08	101.15	103.37	104.77	104.94	105.04	108.73	104.51	105.79	99.53	103.84	101.34	101.04
94.935	106.16	107.79	108.86	112.03	107.79	101.26	107.53	107.76	109.47	109.45	113.68	99.151	106.45	107.94	102.82	117.71	102.67	100.68	109.77	111.82	102.32	107.79	114.06	126.64	112.06	103.93	118.14	110.9	107.57	107.31	106.95	118.34	100.27	104.72	105.04	121.53	108.07	96.569	98.365	105.09	103.14	111.09	96.801	96.622	102.18	102.73	104.72	104.29	99.667
117.17	101.92	105.44	108.75	111.44	100.63	99.776	106.56	103.54	102.56	111.79	113.42	113.18	114.31	112.52	103.51	100.97	99.062	110.62	110.41	94.811	102.59	102.29	102.49	90.565	115.42	101.27	105.92	107.03	105.63	108.76	100.7	104.2	111.78	105.4	100.76	110.59	108.29	109.86	110.85	104.04	112.1	109.35	105.72	101.73	102.9	110.57	105.32	108.66	100.98
98.162	100.9	100.85	100.04	104.18	96.879	105.36	90.886	98.285	97.915	105.62	95.686	101.69	109.51	115.29	105.66	95.186	103.31	99.657	94.316	108.96	96.668	93.344	110.15	98.405	96.086	108.15	94.234	92.506	94.002	101.38	101.77	98.946	99.702	91.714	107.75	96.924	95.939	100.55	93.256	97.269	107.63	94.133	106.49	107.05	97.182	101.09	95.903	105.09	104
115.13	117.86	116.38	100.9	112.85	118.96	114.13	116.36	110.22	116.38	117.4	111.11	105.84	120.49	106.78	112.45	103.5	108.43	110.28	108.57	118.15	109.32	107.46	107.1	108.17	108.44	115.61	111.34	110.71	103.14	114.89	116.49	107.69	121.99	108.61	108.96	112.45	116.81	103.93	110	112.98	105.49	110.95	111.77	106.31	111.31	100.9	109.5	106.53	117.12
104.47	104.33	101.27	112.49	106.03	100.95	101.16	105.06	104.43	99.598	97.082	110.75	99.378	96.776	100.23	106.85	104.7	107.67	112.55	101.61	96.459	104.15	111.44	101.72	96.784	102.12	103.84	107.99	106.2	97.589	99.671	102.11	107.87	110.93	101.75	102.13	104.59	114.67	108.03	106	105.05	102.34	106.82	101.84	95.517	113.67	102.17	98.713	106.97	96.579
104.08	107.18	115.76	120.59	114.44	114.22	118.32	111.55	115.16	114.2	110.61	110.8	116.25	110.98	124.06	104.75	123.48	115.32	111.41	119.23	109.82	115.64	105.57	111.11	112.09	112.1	106.37	109.68	112.55	114.63	108.36	115.78	107.33	107.32	115.51	116.46	107.29	104	119.51	111.55	109.78	110.23	110.64	111.54	112.22	115.32	116.43	115.5	111.91	108.25
108.24	102.72	102.89	125.21	101.46	119.62	112.06	113.37	115.14	109.74	108.91	104.43	102.13	112.87	104.07	116.49	118.17	114.38	119.11	108.94	105.52	110.61	109.32	110.75	110.37	97.783	112.16	115.83	105.95	100.15	112.53	115.02	109.29	116.41	110.44	116.45	108.64	99.347	109.47	112.54	109.81	108.62	114.46	107.99	109.49	108.94	109.02	105.32	102.69	108.31
111.07	110.91	106.26	105.76	102.71	108.12	108.27	107.48	107.53	101.66	106.55	106.1	113.52	116.82	111.98	111.89	109.07	111.35	111.21	108.35	111.23	115.28	112.23	103.78	115.71	113.7	105.71	122.13	102.8	107.82	113.5	111.57	110.15	112.13	110.1	103.8	103.43	108.15	94.976	104.56	113.83	113.35	108.63	109.83	113.8	116.73	112.92	112.22	97.076	114.9
101.02	98.682	99.947	96.28	97.808	105.69	98.753	107.64	98.104	100.9	109.47	115.64	100.98	91.442	105.99	108.35	110.62	101.84	99.594	92.416	105.48	103.16	103.78	104.75	104.77	102.47	101.6	103.43	97.669	101.72	87.036	91.808	92.334	95.448	104.75	95.861	97.063	106.09	106.02	97.498	96.146	98.467	102.75	104.02	104.22	103.95	98.887	103.62	97.258	108.61
108.23	112.72	116.29	117.85	116.53	111.77	114.44	110.84	104.56	105.32	103.37	115.41	110.14	104.93	104.3	107.84	120.46	106.6	99.91	111.52	105.8	108.57	105.72	116.12	117.13	107.71	110.55	108.04	107.94	112.92	106.25	109.27	112.48	114.59	116.56	100.96	110.13	108.45	108.9	116.34	98.873	115.18	111.79	114.25	105.22	107.93	111.27	106.55	111.07	111.16
105.69	105.92	108.56	101.69	108.05	108.8	105.73	99.324	109.81	101.37	95.863	96.042	107.22	103.14	104.64	101.52	104.22	104.04	115.13	113.52	107.57	102.15	104.21	97.934	98.901	106.97	106.31	95.672	94.659	98.068	99.521	111.49	102.25	110.42	101.91	103.26	92.512	99.077	96.086	115.46	109.49	106.27	109.04	119.27	100.66	101.68	104.09	108.23	106.62	110.55
105.43	113.14	111.45	113.54	106.86	112.19	111.35	112.06	102.05	118.32	108.05	106.35	103.63	107.98	108.56	106.82	105.64	103.34	101.15	119.85	114.86	112.28	101.47	111.78	111.51	108.19	106.59	98.635	105.1	108.98	101.88	105.52	108.82	98.986	107.11	105.67	105.12	108.33	110.41	105.13	105.97	109.43	110.19	113.95	107.27	102.07	99.716	99.617	107.07	103.95
111.56	96.835	108.88	108.09	101.33	97.65	107.88	109.97	98.099	102.97	101.52	109.81	98.115	105.96	107.72	108.06	110.68	105.48	105.44	103.3	111.35	98.221	111.48	108.21	115.08	106.77	101.07	101.71	99.936	99.159	106.96	109.48	106.26	99.446	106.35	99.041	102.84	107.69	105.56	92.661	111.83	108.09	100.05	103.42	107.83	107.38	96.333	99.367	101.35	107.01
113.55	113.38	111.16	109.92	109.05	105.17	100.3	114.85	111.06	103.94	117.43	105.61	101.7	107.9	106.12	97.749	110.45	115.91	105.95	98.782	107.48	103.29	117.34	104.98	112.64	113.15	106.41	107.51	105.82	100.74	106.31	110.3	112.03	111	121.11	114.54	109.91	104.09	107.38	98.125	105.69	115.75	103.35	104.22	109.65	124.74	110.92	112.12	111.28	117.92
103.09	103.83	107.73	105.36	95.562	102.84	102.51	106.26	102.87	108.57	113.06	106.78	101.43	106.98	106.29	100.42	112.88	102.65	107.43	110.36	104.39	101.69	98.276	106.58	100.69	101.41	108.86	102.03	110.36	103.56	105.78	114.5	101.35	93.97	100.93	98.159	100.95	108.22	106.97	97.472	97.72	105.87	109.81	109.85	103.88	120.77	101.22	105.88	108.67	102.24
106.67	104.91	107.77	109.43	105.24	108.08	115.8	114.77	109.32	110.28	112.53	100.1	110.27	110.67	101.22	109.19	116.16	114.97	109.85	107.93	112.1	108.29	112.35	108.62	111.65	110.44	124.76	101.14	116.07	108.96	122.74	110.69	114.01	118	115.67	116.92	114.32	119.84	120.53	113.82	118.37	108	107.22	116.52	114.79	117.72	107.81	112.67	113.7	110.01
110.68	90.063	108.4	102.96	113.85	111.72	101	105.2	109.35	109.59	108.06	104.99	111.65	97.044	102.21	111.85	114.64	100.9	111.1	101.58	99.607	105.92	108.49	99.435	105.09	111.56	106.98	107.22	97.206	111.01	109.13	98.542	106.58	105.05	106.45	102.43	97.559	110.58	106.2	103.75	103.15	102.65	102.44	103.26	110.23	104.71	109.18	105.11	108.95	111.92
105.48	115.3	102.4	107.03	104.23	103.01	106.42	112.05	100.96	104.4	115.91	101.22	106.28	101.76	101.58	108.55	112.02	103.39	110.95	103.4	104.09	105.52	104.59	112.12	102.1	99.588	103.73	100.92	96.944	112.15	105.93	106.97	105.61	109.26	99.957	106.19	107.4	102.07	98.729	113.39	104.56	107.44	109.1	111.58	109.2	101.93	98.967	117.29	101.41	101.69
109.71	98.449	95.283	95.924	98.078	105.18	107.37	100.32	105.83	108.58	104.97	106.29	103.12	99.705	113.94	105.99	102.11	118.28	111.22	109.44	106.35	105.8	109.46	101.78	111.76	103.73	111.33	111.64	108.52	112.58	103.15	106.11	104.73	103.96	107.64	104.3	104.54	98.449	109.82	103.85	102.19	112.86	98.937	107.89	109.52	98.605	116.54	100.82	105.99	95.634
100.33	99.746	103.96	93.092	96.08	99.666	105.21	97.086	97.394	98.239	94.655	94.238	104.12	94.787	96.685	91.426	98.232	103.88	92.266	96.419	97.774	103.55	100.93	102.18	96.398	90.42	106.07	97.238	94.52	97.721	98.395	100.84	92.313	97.85	92.656	102.21	110.38	104.48	107.71	101.62	105.62	91.343	100.83	100.05	94.394	102.32	101.49	103.76	102.77	103.95
108.12	104.27	112.28	104.27	105.7	103.56	108.63	109.71	106.06	106.9	111.7	106.06	109.64	109.28	102.08	104.84	106.67	102.6	114.4	105.55	105.39	107.98	105.59	100.26	97.13	100.33	107.66	107.26	110.98	105.64	103.22	104.01	106.51	109.77	108.86	107.08	101.83	108.84	104.1	107.26	106.38	105.12	102.64	102.07	97.491	104.09	105.24	118.83	111.05	114.92
91.419	91.371	108.17	98.255	94.703	101.59	99.223	89.493	96.21	110.33	104.65	100.57	102.2	95.05	91.122	92.009	96.855	92.34	92.786	90.518	97.137	102.03	95.268	107.66	92.577	100.64	95.626	109.94	95.169	96.244	102.99	101.82	97.349	99.937	100.46	90.744	94.634	100.45	98.963	99.505	109.51	99.921	98.114	94.624	97.85	99.552	93.473	104.2	86.019	98.861
106.51	105.04	109.85	117.95	115.43	107.22	116.72	110.97	117.22	110.37	106.85	116.63	117.71	107.01	105.54	112.27	111.85	105.74	114.13	113.75	111.76	116.29	112.8	110.93	114.47	112.18	116.86	115.75	112.45	101.45	110.4	117.24	113.22	110.96	118.75	120.08	114.51	114.46	113.42	117.35	108.7	121.75	113.74	117.61	111.14	104.14	115.64	112.69	112.92	111.16
103.93	103.77	94.854	97.418	108.58	99.07	97.666	98.295	93.932	100.21	99.174	99.586	95.948	101.81	98.647	98.246	96.849	101.21	95.505	105.58	99.765	95.867	98.67	95.374	113.19	101.16	105.25	104.07	104.24	100.8	98.105	98.278	105.98	101.52	95.931	105.76	100.76	98.766	92.26	100.97	101.77	93.551	96.425	110.66	95.202	106.65	91.707	102.03	108.48	108.9
101.73	102.1	114.07	101.68	105.67	111.32	99.178	109.56	107.18	100.92	107.18	114.46	100.09	100.71	101.61	103.38	105.89	102.73	109.83	104.03	102.41	107.86	97.716	105.63	106.44	98.356	104.07	104.79	105.66	104.42	103.25	113.37	100.73	109.8	104.56	98.39	108.42	104.35	104.15	101.76	105.73	101.16	107.38	104.68	97.138	108.06	102.58	102.88	97.582	103.17
100.07	101.58	97.662	102.29	102.07	106.92	110.85	113.36	100.1	100.51	110.93	110.59	103.67	104.23	102.83	102.27	112.17	95.206	117.26	106.19	107.74	115.23	103.66	106.04	96.366	110.17	106.65	104.07	104.22	103.76	98.124	104.31	110.08	104.56	98.522	99.436	102.36	105.7	109.98	104.62	114.44	109.11	100.44	106.1	102.31	111.59	100.02	120.48	105.24	114.84
115.37	99.43	107.31	111.19	115.02	111.9	109.04	108.02	105.71	110.26	116.7	106.79	111.91	106.92	110.2	105.75	108.96	111.6	100.69	104.22	101.99	107.5	117.92	119.3	112.5	113.47	116.31	113.53	122.94	102.36	100.7	109.74	116.22	106.91	104.61	110.63	102.75	111.09	105.03	108.93	104.52	108.46	109.79	118.59	101.15	112.91	112.88	106.53	114.17	108.65
94.73	106.01	105.82	98.766	111.43	103.39	105.05	105.19	110.15	103.11	108.6	96.677	102.63	104.63	110.22	104.25	104.9	100.99	102.03	109.02	113.89	105.74	106.72	107.31	106.5	104.87	111.97	105.72	115.8	102.48	112.64	109.86	103.34	94.648	106.32	99.724	104.69	103.92	96.64	106.4	102.76	106.3	99.932	101.84	99.338	102.32	105.27	96.359	105.09	110.07
114.46	106.71	119.75	108.46	117.52	106.13	106.64	110.45	113.56	105.18	107.72	109.58	108.22	107.1	99.635	111.85	104.83	113.67	109.41	113.74	110.8	113.07	115.96	112.97	106.43	111.15	104.86	108.11	102.2	117.71	107.43	114.17	119.27	104.03	116.52	111.02	104.41	117.31	103.9	105.69	113.08	107.86	112.74	111.24	111.66	108.5	108.62	116.03	112.53	106.15
112.52	101.58	109.71	109.32	106.56	97.513	101.89	108.8	105.63	110.43	104.15	106.36	115.6	99.71	101.14	109.61	105.53	105.8	105.11	101.03	106.98	96.051	101.25	102.44	104.41	112.01	108.02	103.71	102.45	103.98	118.9	107.28	105.1	106.05	106.24	103.56	101.18	100.28	105.47	97.381	104.31	113.47	103.17	114.25	103.2	113.68	106.37	106.54	105.92	105.94
109.57	107.27	121.53	111.36	122.03	114.13	104.96	110.14	112.2	107.09	104.62	110.18	107.97	112.11	108.35	116.74	114.49	108.49	114.8	115.7	112.18	107.44	124.18	103.82	106.45	113.62	108.86	119.26	125.03	108.8	117.52	109.14	121.74	110.55	111.02	118.98	121.24	112.66	111.87	125.49	106.27	107.65	111.51	108	116.54	109.49	115.46	116.26	119.74	112.11
113.32	108.37	112.57	107.77	111.63	110	116.05	113.85	108.72	99.997	118.79	105.94	112.03	116.99	105.99	104.87	125.88	109.19	105.85	105.85	116.97	110.19	115.81	104.73	112.79	111.17	106.16	122.44	116.81	110.08	112.47	108.34	112.23	107.02	111.8	107.43	104.3	109	110.94	107.61	115.13	118.68	109.45	110.59	108.4	114.56	119.55	110.89	108.82	109.06
105.17	108.98	105.88	111.87	106.76	109.21	111.16	105.47	112.4	104.41	100.88	100.99	103.72	113.61	106.06	114.7	108.57	100.24	99.209	112.43	110.29	99.878	108.84	103.59	104.44	112.17	95.765	114.6	98.865	107.15	107.93	114.33	111.39	106.91	107	101.22	109.48	97.127	103.51	112.43	94.938	99.029	113.37	104.56	102.87	100.99	101.48	102.71	107.86	102.84
110.64	104.36	107.07	113.22	113.32	105.58	105.91	115.18	107.24	105.58	108.61	106.68	95.998	102.48	111.6	110.38	107.09	103.91	105.34	105.68	105.35	107.03	115.9	113.09	103.55	103.33	103.93	109.61	111.13	106.81	106.54	102.68	108.47	102.5	107.65	106.65	102.29	119.16	107.95	104.58	113.42	113.39	105.2	100.47	103.1	102.86	98.093	105.37	117.96	110.68
102.56	106.78	103.76	103.05	101.92	119.36	107.07	108.35	106.56	106.26	103.68	102.76	105.78	103.61	112.23	112.83	106.25	99.343	111.27	114.78	100.25	99.384	98.244	101.56	109.42	107.36	104.53	104.71	102.05	103.67	105.09	107.3	100.95	98.425	103.33	107.15	99.799	110.11	102.42	110.83	102.06	103	109.88	100.06	98.061	107.1	115.36	107.97	105.7	108.73
111.91	113.26	105.66	107.4	118.86	107.99	113.17	111.65	108.52	115.61	108.3	103.94	120.33	108.95	111.56	113.67	103.73	110.47	115.91	110.92	106.98	111.17	114.53	109.6	108.35	113.23	114.64	109.51	120.1	100.86	106.56	117.91	111.77	107.99	116.04	111.52	110.78	118.33	121.69	112.03	113.68	113.05	113.51	109.01	112.82	105.44	108.72	110.96	117.99	128.69
101.89	107.93	103.97	112.17	106.5	99.063	100.82	100.35	107.43	102.29	106.81	111.85	104.37	108.11	109.6	100.14	113.69	108.24	100.55	101.9	105.69	102.82	110.35	99.384	95.724	99.446	103.92	117.85	106.58	104.18	103.76	101.16	106.42	113.79	108.38	113.38	112.81	104.75	106.88	103.43	111.37	104.8	102.8	111.53	103.24	106.54	105.81	112.88	115.39	105.79
111.99	109.94	106.97	119.56	119.38	100.27	106.14	106.99	116.72	120.95	121.19	107.33	113.97	120.02	107.95	112.83	111.47	115.88	115.43	106.91	108.69	114.97	117.17	116.09	113.64	119.73	108.5	104.55	109.27	110.82	116.08	116.36	116.04	109.05	108	115.08	110.07	113.03	116.18	117.16	105.8	110.2	111.58	113.74	114.66	111.62	116.09	110.34	108.02	120.79
104.56	108.46	103.85	109.06	114.18	114.82	95.783	103.67	102.16	106.57	106.35	97.091	110.61	100.04	102.11	101.21	100.82	105.07	104.1	108.82	107.95	98.028	101.57	109.74	114.54	105.25	114.13	113.78	114.97	103.35	110.6	114.06	105.73	108.42	98.648	110.67	110.03	111.4	107.39	112.68	112.74	102.25	107.35	105.63	111.04	111.46	99.764	104.49	104.73	106.21
100.75	102.2	95.292	108.59	103.96	100.67	107.58	97.351	102.31	96.572	103.72	106.88	96.306	102.11	96.335	108.32	95.442	101.63	93.39	91.814	96.156	96.395	101.55	108.19	102.31	102.81	101.4	102.95	104.06	95.156	106.28	103.4	99.243	108.31	107.69	90.173	104.32	107.13	101.66	95.831	94.7	98.139	105	103.28	96.672	92.305	102.49	102.43	94.457	108.41
102.69	96.353	110.94	104.79	102.29	112.89	104.48	99.264	103.48	116.11	107.9	98.034	108.73	105.93	104.01	108.57	105.83	107.73	101.01	105.73	105.47	105.25	108.71	107.04	99.184	106.89	96.054	99.75	109.45	92.86	112.68	111.82	97.132	100	105.05	107.99	111.77	113.42	111.54	104.53	105.26	108.19	106.6	105.14	110.7	101.78	106.16	105.52	106.76	108.91
110.37	103.56	91.527	108.65	94.154	98.498	92.963	108.5	98.922	97.866	100.46	94.205	96.372	99.236	103.57	96.398	102.79	96.671	94.029	101.87	91.778	107.34	94.795	101.94	99.069	93.657	97.489	101.77	101.71	101	104.25	96.705	106.25	86.451	104.25	107.93	104.79	103.37	90.941	95.218	99.33	102.65	91.926	99.634	101.1	99.984	98.835	94.396	95.665	99.093
117.59	121.5	117.12	118.19	112.12	112.42	116.33	109.25	124.48	122.9	117.01	117.19	110.59	120.43	110.38	111.52	125.76	119.91	120.48	110.87	126.67	122.3	121.16	120.51	111.7	118.69	116.16	113.27	119.51	122.2	110.46	117.44	114.24	116.01	106.09	112.43	117.22	117	123.22	111.82	122.7	120.7	113.85	112.87	116.04	109.29	117.02	116.6	119.87	127.51
113.44	115.12	116.69	115.93	121.55	106.4	111.16	115.05	111.37	107.08	112.06	113.43	102.87	104.02	107.96	106.28	105.22	113.23	119.96	113.94	115.67	110.49	109.66	107.51	110.94	111	107.67	110.45	117.91	116.06	112.16	122.78	114.06	111.25	110.1	105.74	106.99	110.69	114.59	106.91	110.64	115.95	117.77	108.27	119.67	113.4	106.07	111.17	112.81	106.77
103.64	100.79	118.41	107.82	111.29	118.05	101.33	106.88	98.713	102.3	107.95	99.799	112.43	105.37	105.73	116.39	102.55	106.82	105.04	102.44	109.78	102.35	100.3	95.916	106.26	104.94	112.66	107.06	108.16	109.76	109.39	102.44	104.35	112.35	106.34	104.61	103.52	106.8	105.75	104.83	108.76	110.76	103.93	108.56	111.77	108.37	109.11	109.64	110.18	103.33
100.86	100.78	107.8	115.99	100.41	103.77	103.4	96.464	104.21	102.99	108.93	93.92	101.94	93.285	110.69	98.462	99.624	107.62	104.16	107.66	101.23	99.53	106.25	112.91	98.666	98.953	104.56	104.41	103.87	101.45	107.85	97.372	109.5	92.431	110.23	99.018	98.036	97.01	103.06	96.435	98.51	98.806	100.9	102.73	106	89.656	99.179	103.02	108.01	101.52
111.77	103.78	103.11	112.71	94.145	106.11	106.43	100.91	113.82	110.85	108.3	94.516	111.58	109.23	107.15	109.48	111.56	108.75	104.74	107.04	108.02	100.24	105.08	102.64	101.57	108.5	110.17	110.63	104.51	109.06	104.61	110.92	97.512	99.199	99.303	107.41	104.26	96.059	104.57	110.57	111.63	106.59	104.79	108.61	108.77	105.53	108.15	113.93	112.09	112.21
120.06	112.35	108.83	115.76	102.18	101.59	106	116.16	109.93	116.85	121.92	113.63	107.64	112.46	108.1	106.29	113.23	113.17	118.85	107.12	124.97	116.4	116.14	122.82	109.38	113.63	126.21	104.76	108.74	105.36	103.87	115.69	97.253	109.92	119.74	110.89	112.49	106.73	114.36	107.52	115.46	118.69	110.68	108.35	105.62	124.09	110	105.01	103.39	120.31
105.85	104.42	116.13	111.79	103.25	103.85	104.76	107.08	114.7	106.74	107.57	107.95	102.71	110.7	116.35	109.62	106	106.34	114.31	108.86	100.07	99.683	105.56	103.6	98.048	106.3	113.56	107.54	110.46	104.28	94.756	103.4	111.45	113.64	106.99	100.49	103.47	109.98	105.72	110.52	109.76	99.527	103.54	105.88	101.44	112.78	112.68	106.24	106.18	103.78
99.65	98.461	100.22	102.1	107.46	104.54	95.039	98.704	109.31	103.37	106.81	104.45	101.24	97.891	106.84	109	103.64	107.23	108.58	103.39	99.389	99.256	111.48	105.35	105.94	110.47	96.166	90.655	91.801	97.062	113.6	101.07	115.91	109.86	101.5	109.02	93.572	102.86	109.97	102.87	101.76	105.98	93.933	98.633	113.47	97.56	108.65	96.306	114.9	101.34
104.92	109.23	94.902	110.28	108.87	104.58	104.86	100.82	106.98	102.8	103.9	110.03	109.77	101.21	101.13	107	106.88	109.29	106.28	97.881	100.69	109	107.45	103.64	112.92	110.31	107.69	103.99	101.7	89.511	106.14	109.64	103.91	108.35	106.62	106.66	108.81	105.52	107.12	107.85	104.75	116.9	98.437	101.38	98.714	114.7	98.984	103.58	103.5	102.63
103.85	104.9	93.758	104.9	104.52	108.18	95.448	108.72	99.97	108.7	106.73	110.71	102.16	105.87	97.535	104.98	100.3	105.56	106.2	105.3	110.64	104.58	99.667	112.3	102.01	112.41	103.25	110.93	108.93	97.451	98.913	106.78	100.17	122.01	107.62	99.417	105.84	101.6	111.14	110.09	109.9	107.81	111.77	93.531	107.3	106.74	102.96	105.12	116.37	106.4
116.37	102.33	110.47	106.58	98.156	112.62	108.18	101.98	105.34	103.42	90.14	109.06	104.32	104.25	108.82	105.15	110.91	107.33	104.71	111.52	102.97	100	101.82	103.76	112.04	104.13	96.785	99.554	105.72	102.16	100.46	109.62	94.604	113.34	100.48	105.36	104.54	100.23	105.72	106.34	110.38	106.37	109.45	103	113.74	114.13	114.74	108.99	101.98	100.05
107.75	118.71	108.79	101.56	105.89	101.56	102.7	111.08	107.05	113.43	106.79	101.37	99.394	110.44	96.4	107.64	97.725	100.79	109.2	101.54	103.51	101.54	104.77	111.56	99.913	106.48	102.06	103.46	98.735	107.74	111.01	104.1	102.26	103.1	107.2	110.14	103.41	107	99.075	98.688	103.13	111.12	101.58	109.9	109.92	105.88	101.97	112.26	97.131	109.01
117.81	103.52	103.83	109.19	107.94	96.386	111.42	104.21	107.32	105.39	106.94	110.44	104.89	108.43	99.934	99.82	110.54	108.06	111.25	103.89	112.84	107.07	101.89	106.03	106.7	108.08	105.94	110.77	102.56	96.837	105.23	106.74	109.08	104.36	95.273	109.33	106.79	109.47	112.25	108.65	112.5	113.54	108.16	109.82	102.41	111.44	106.32	106.26	113.83	112.12
118.05	120.63	109.24	109.09	108.86	105.45	113.44	109.09	107.55	122.31	111.27	118.01	112.32	108.18	104.72	112.53	110.42	106.65	106.33	117.16	116.48	100.78	109.31	119.95	97.552	109.43	106.32	105.52	113.13	101.02	111.37	111.88	113.82	112.08	118.81	115.84	113.55	122.67	104.87	114.31	111.88	105.27	104.67	110.65	110.27	118.44	105.36	103.52	123.27	108.92
103.35	110.62	110.04	115.79	106.78	112.62	101.24	110.89	110.97	106.82	120.53	113.55	106.91	107.31	116.53	113.65	117.92	113.41	98.545	109.44	113.18	104.06	107.82	111.75	105.36	114.25	116	112.7	110.79	110.37	107.54	111.12	117.91	109.61	116.8	109.41	122.06	113.21	105.47	107.92	104.12	104.45	97.864	107.76	111.75	118.85	106.27	106.32	117.78	110.51
110.6	119.99	111.46	115.55	120.74	110.43	108.46	114.41	113.13	113.14	111.93	109.61	105.4	110.06	114.52	99.935	105.16	110.27	109.02	110.06	116.49	109.91	119.51	115.07	106.16	115.64	110.44	109.16	120.43	118.05	115.02	102.61	114.03	109.83	107.11	107.97	107.55	99.715	105	113.21	114.74	117.09	112.2	109.75	112.16	112.07	101.46	113.21	104.54	111.55
111.71	105.43	99.182	109.04	100.69	108.33	109.65	111.42	106.31	111.14	110.7	99.679	105.84	112.79	107.43	106.56	103.13	106.82	112.04	104.43	99.751	98.567	102.71	107.25	105.34	108.04	107.71	107.17	102.94	111.67	108.07	102.26	110.56	106.94	103.03	100.39	106.07	101.53	109.2	101.77	102.25	107.39	108.85	110.08	103.57	116.31	98.172	109.03	113.76	109.05
112.81	113.59	117.27	108.31	106.1	115.99	113.04	116.79	105.67	103.13	114.97	114.18	119.36	117.36	108.57	103.12	115.14	111.55	117.16	100.44	117.71	109	113.5	120.3	108.17	109.19	104.01	104.18	115.72	115.73	105.99	102.73	105.61	111.83	115.69	105.04	117.05	114.33	114.49	117.93	119.9	116.61	112.32	116.55	109.43	116.65	108.93	121.9	109.27	111.34
102.3	108.92	115.4	115.9	102.61	118.17	104.53	115.1	108.68	105.38	106.79	115.76	110.29	110.74	104.3	116.36	111.64	111.66	123.13	107.76	108.5	114.68	106.23	114.92	107.81	110.89	113.04	113.21	111.98	110.76	106.63	111.72	107.57	110.17	118.29	107.24	112.53	114.26	113.61	113.2	105.26	109.25	105.65	109.16	114.35	112.8	121.72	115.59	116.43	112.95
94.904	95.428	100.69	108.86	94.657	94.349	97.303	94.01	106.23	96.149	100.02	98.525	106.06	101.3	99.917	106.74	94.208	96.873	98.359	94.28	102.57	98.408	97.37	95.402	106.05	97.019	90.86	93.701	105.11	99.47	101.65	97.978	104.43	92.887	92.935	95.855	96.456	100.19	97.728	96.231	91.704	100.04	92.297	97.795	97.621	105.17	104.47	100.38	100.9	98.191
114.66	110.43	95.118	105.29	97.581	107.43	104.47	99.34	104.61	103.75	109.91	103.44	97.959	96.735	107.56	101.56	103.46	107.87	108.68	119.28	111.25	104.28	101.55	108.07	110.66	108.65	104.96	97.225	102.66	104.77	102.88	105.51	110.45	107.08	101.79	115.31	109.15	107.67	107	105.97	98.121	106.35	101.66	109.3	105.87	100.82	104.82	107.04	104.35	115.41
101.33	97.664	103.37	105.17	113.18	107.03	112.69	106.53	107.19	109.71	104.22	111.69	103.34	110.67	97.13	105.03	104.79	103.42	102.59	99.867	106.27	100.46	110.97	99.429	110.89	110.95	106.35	98.205	105.78	105.61	102.58	103.11	107.69	104.3	108.77	102.38	100.94	98.744	110.41	96.651	107.15	109.65	104.4	105.37	106.62	109.25	104.39	99.499	100.38	109.73
108.87	104.75	107.4	110.34	113.14	100.87	100.92	110.48	104.76	99.673	100.79	103.42	111.97	102.24	108.66	104.38	107.21	112.31	102.56	102.02	104.38	107.96	103.47	104.46	93.443	105.88	101.68	107.63	104.36	105.75	104.79	103.63	98.815	102.6	102.17	102.46	110.2	108.67	100.79	108.23	104.22	106.32	108.71	93.492	104.32	101.53	97.675	112.51	108.72	100.19
122.32	113.71	114.01	120.24	108.82	106.62	116.12	110.14	112.74	113.49	106.62	114.39	112.68	119.36	117.31	110.93	115.64	116.22	111.65	121.45	123.79	112.68	105.28	108.66	105.85	105.67	117.28	120.98	108	102.23	112.51	118.37	119.3	112.66	113.96	109.24	100.56	110.63	115.06	123.97	112.97	110.64	118.51	105.88	114.49	113.2	112.25	107.19	118.23	115.17
107.5	105.2	107.65	100.78	100.13	101.99	104.24	91.987	103.21	110.72	99.517	97.837	101.77	109.9	102.19	103.78	101.62	107.57	109.59	110.73	99.312	109.02	105.67	107.79	95.253	110.73	98.346	96.679	110.93	104.42	99.599	100.68	106.98	109.27	100.32	110.82	101.98	106.57	105.99	103.72	96.552	98.467	103.89	105.48	112.96	117.17	108.26	97.086	113.13	108.04
99.877	101.1	102.57	115.92	105.1	108.55	104.75	110.98	102.44	106.04	106.52	100.33	115.85	103.71	102.93	105.8	114.7	117.1	105.56	103.48	104.19	113.2	111.73	105.54	99.226	101.64	110.68	103.54	106.5	113.58	107.14	100.16	108.18	105.12	110.47	110.76	100.56	110.1	106.12	102.92	103.09	101.41	104.48	108.03	102.88	103.7	101.93	114.23	112.55	111
104.85	102.97	104.65	107.36	104.22	117.07	104.47	103.08	105.25	95.809	113.87	109.18	100.97	106.14	106.48	106.67	89.536	100.08	103.25	108.72	101.24	105.09	99.8	102.58	107.86	106.07	111.27	120.68	97.857	95.576	112.03	109.61	102.68	104.43	103.35	107	111.88	111.41	100.85	93.745	95.391	98.2	110.38	107.97	112.83	100.56	115.37	112.42	102.68	103.71
100.58	108.17	97.053	104.85	103.59	107.89	113.57	108.55	107.51	104.02	109.96	100.34	106.2	113.87	109.75	106.18	110.47	101.95	104	110.9	96.021	102.21	106.36	109.11	110.86	113.98	105.7	107.01	108.34	102.55	98.661	101.54	102.79	92.248	105.8	105.44	103.53	107.59	98.85	105.06	108.95	103.75	103.58	96.239	112.47	101.07	102.32	109.3	101.48	103.08
102.01	116.35	108.18	103.96	102.74	102.36	97.779	109.15	103.82	105.14	102.12	103.98	105.19	105.81	111.76	110.98	101.66	93.513	107.52	110.54	110.66	102.36	115.41	107.29	102.27	103.66	102.82	112.01	93.006	112.48	116.56	108.1	102.28	106.59	109.48	111.74	102.57	106.39	112.22	102.28	106.4	100.53	101.61	101.26	106.16	109.92	110.3	106.84	112.01	109.2
103.26	101.75	103.42	101.91	105.1	101.62	104.85	105.15	109.35	101.35	105.11	102.07	103.81	107.82	105.05	115.75	108.49	98.765	108.36	98.305	114.1	104.58	107.93	103.7	106.22	119.31	104.45	104.38	109.65	101.51	109.47	105.33	99.261	101.57	98.009	97.144	113.75	97.075	100.38	103.44	99.584	109.97	105.91	107.31	108.88	105.11	105.34	111.31	98.299	107.24
119.61	107.23	112.82	115.76	111.59	113.29	115.66	110.8	110.19	107.17	111.25	108.57	120.05	111.17	112.13	107.73	120.38	105.88	102.54	111.59	115.84	113.22	114.64	94.396	105.79	109.24	118.54	113.81	110.53	107.09	109.69	119.34	106.1	103.79	110.32	115.29	114.79	117.05	113.57	103.26	111.07	114.26	113.97	108.89	123.1	115.48	114.81	109.56	113.8	107.73
101.34	102.75	110.91	104.63	105.63	99.977	110.83	98.328	105.14	98.538	107.02	97.956	101.93	112.11	102.99	107.69	106.53	97.605	116.42	108.95	104.82	115.2	105.03	108.38	105.21	103.22	103.89	108.34	112.48	104.47	96.269	116.33	103.35	107.3	103.54	98.176	101.28	106.21	102.73	111.13	91.199	103.92	108.12	104.84	107.01	110.49	107.38	98.905	101.05	103.01
107.66	109.53	117.95	112.5	116.84	113.66	112.06	101.79	108.41	107.46	116.07	106.6	99.773	104.42	114.91	116.58	112.91	113.51	110.56	115.47	112.96	111	99.886	108.81	109.18	118.2	114.04	116.52	110.63	113.83	114.48	103.16	115.09	114.08	104.57	116.17	113.43	108	105.97	102.24	115.04	110.8	106.11	114.07	102.9	108.3	109.01	116.99	110.64	110.85
107.24	97.172	112.46	113.09	106.37	103.61	114.33	113.86	108.64	113.61	106.36	111.93	113.79	108.28	106.68	110.23	112.63	108.5	117.68	117.61	108.83	120.98	114.81	106.34	112.41	99.53	102.01	122.97	115.9	113.52	110.79	110.65	110.74	107.42	117.16	119.4	114.72	111.46	109.63	112.54	112.98	103.11	109.37	122.18	114.46	106.51	104.87	103.1	109.26	116.36
106.61	107.52	97.629	102.34	100.61	101.02	100.64	105.77	96.161	90.417	103.1	99.331	89.191	104.38	92.338	104.57	104.15	99.46	104.36	98.121	99.245	92.369	108.51	112.44	101.72	103.43	105.99	93.979	109.74	105.89	100.31	100.73	103.06	97.67	99.238	101.96	94.956	99.977	98.92	96.653	99.275	105.85	98.008	96.003	93.249	98.91	95.225	104.16	102.19	101.15
106.68	99.04	95.18	103.23	104.86	91.87	100.15	101.62	104.75	99.642	107.99	99.843	98.548	99.929	101.92	110.9	95.63	100.3	98.477	99.453	102.67	96.178	109	104.75	106.3	98.103	94.436	95.286	106.13	98.382	93.68	103.27	94.758	106.6	97.815	89.79	104.94	94.532	100.78	100.76	107.1	97.615	96.968	103.63	95.251	95.675	102.51	100.88	90.736	98.56
105.93	108.65	118.81	111.83	100.95	114.6	112.31	104.37	111.96	113.88	106.12	102.62	111.23	102.26	112.79	109.21	104.48	118.52	111.72	104.55	109.58	107.57	114	113.53	112.84	108.13	109.83	112.77	109.29	105.74	111.7	112.42	100.9	114.12	113.63	108.61	115.09	118.23	111.13	108.89	111.87	106.3	114.88	121.02	115.44	110.35	111.17	117.31	110.85	111.95
98.427	112.53	96.09	111.58	106.42	106.51	118.55	109.21	105.74	107.06	102.48	110.92	100.44	104.5	103.66	99.312	100.05	108.64	106.76	103.92	102.73	104.19	100.51	100.77	103.69	112.85	103.87	112.17	111	99.541	108.42	104.8	116.01	108.9	110.05	107.96	104.3	108.69	104.46	113.56	101.85	97.057	107.17	105.18	110.29	99.44	99.628	112.49	101.26	107.05
114.51	112.41	119	114.86	108.26	120.76	114.87	116.65	112.92	112.83	114.78	116.43	108.57	119.92	123.18	125.39	124.13	116.23	117.66	125.44	114.33	115.66	108.2	113.51	119	125.3	112.03	118.8	118.38	114.81	113.7	116.48	116.59	125.95	122.81	113.02	124.47	120.01	125.51	113.5	112.04	108.83	112.18	114.32	118.61	117.64	119.07	123.35	121.62	117.44
102.96	107.18	102.03	114.19	104.61	105.12	100.85	108.14	106.05	109.89	97.332	113.84	106.85	119.23	105.78	106.91	101.58	101.25	108.88	98.188	112.95	106.56	106.83	103.79	100.26	109.03	107.15	103.19	99.592	103.83	107.44	105.01	106.96	104.97	114.36	102.12	103.35	107.5	107.4	104.6	97.409	99.183	104.73	101.72	107.54	103.57	113.56	112.79	96.679	97.489
116.58	115.59	113.78	110.28	110.93	112.23	112.45	110.93	111.49	115.53	106.43	114.35	113	109.66	110.88	113.45	119.47	110.51	105.49	107.11	114.57	114.39	109.88	114.37	104.08	118.72	119.41	107.65	109.8	110.39	114.91	112.84	117.34	111.19	110.43	108.26	119.03	111.09	110.66	112.83	104.27	110.08	105.34	103.55	110.74	113.22	112.24	114	104.96	108.8
98.207	96.953	101.31	94.712	103.54	105.34	108.39	94.127	102.05	105.51	102.3	97.75	99.811	106.5	101.35	101.8	107.32	113.83	93.793	96.209	96.548	98.896	95.007	101.64	102.58	100.39	107.53	93.698	100.66	94.163	100.01	96.241	103.16	104.19	105.68	98.177	101.52	103.1	98.778	112.62	95.768	105.5	109.77	104.68	111.98	102.48	96.417	99.227	110.36	100.6
93.316	88.559	107.93	106.72	94.478	97.677	99.892	106.79	97.368	102.69	99.835	99.649	105.79	100.53	103.33	102.28	92.641	108.93	99.489	110.4	101.39	102.32	88.055	107.48	98.841	102.54	98.696	104.38	103.94	107.62	106.25	101.35	110.46	103.42	96.158	91.331	103.31	106.72	93.338	109.19	102.49	107.38	103.35	112.9	108.92	100.57	95.592	102.8	100.42	105.76
98.723	99.623	96.398	94.972	96.384	101.84	98.271	96.049	108.2	101.21	90.326	90.439	100.02	99.826	96.525	95.374	100.87	94.059	104.72	108.93	103.38	99.942	91.673	105.23	99.515	101.47	95.832	100.18	100.38	107.84	107.41	92.768	98.068	93.524	94.148	91.843	92.628	102.67	99.347	92.693	99.209	102.79	97.696	99.431	105.4	106	90.081	98.933	94.974	87.632
98.711	104.43	96.862	106.84	107.63	96.367	94.403	97.486	104.06	100.54	98.688	100.36	101.65	108.56	98.582	103.72	99.204	98.634	107.51	108.12	99.211	90.811	110.51	97.168	104.43	102.57	97.731	102.89	96.732	96.413	101.87	92.019	97.508	98.283	107.12	96.635	90.282	101.55	104.81	97.984	101	103.53	95.559	97.846	109.61	101.1	99.164	102.02	88.973	102.35
104.68	103.97	113.98	113.87	106.57	99.047	96.644	111.87	109.83	100.12	107.16	106.81	103.98	112.22	101.98	105	107.97	108.28	105.07	105.58	101.43	102.02	108.08	117.74	101.68	100.24	98.229	97.252	108.98	103.38	98.625	103.72	104.23	107.14	106.83	96.028	99.858	104.69	108.07	106.96	109.49	102.29	107.17	101.74	110.08	93.163	97.951	105.58	103.76	104
86.739	99.786	103.26	105.6	90.81	103.45	104.17	100.27	96.115	89.931	95.307	101.07	100.17	97.573	103.59	103.28	103.98	102.96	101.16	100.58	100.92	96.17	102.03	106.65	102.51	104.39	101.72	96.994	96.474	104.19	96.952	100.76	100.19	100.28	102.56	97.241	102.44	100.84	96.183	94.978	102.7	100.16	100.88	107.32	105.5	98.618	100.09	107.26	92.54	106.13
107.54	109.06	100.76	102.53	99.222	106.88	108.28	103.07	105.74	108.83	108.04	107.95	99.105	110.38	100.95	99.998	94.957	116.7	103.89	91.723	105.44	103.81	104.22	110.49	96.246	105.81	105.44	100.68	96.539	97.869	112.07	106.65	113.89	105.37	105.22	94.682	119.27	103.05	100.52	104.82	98.236	107.1	104.83	104.41	103.91	96.957	106.14	96.912	101.54	110.94
105.72	109.87	102.79	104.44	111.37	104.46	107.34	103.63	99.417	106.72	103.32	104.15	103.25	115.95	115.85	101.58	106.37	104.71	107.61	111.47	110.61	107.48	96.984	103.18	103.79	109.75	99.941	115.01	108.65	108.22	101.13	109.7	104.11	106.47	109.03	97.23	108.11	98.677	103.4	110.73	96.67	104.66	102.82	104.39	111.97	102.13	110.04	96.53	103.3	102.08
106.22	106.65	103.43	109.89	108.71	116.76	110.45	106.29	105.7	107.6	104.74	117.03	114.99	108.62	103.15	99.429	103.44	109.46	109.06	103.72	102.44	102.01	102.58	98.791	109.7	104.63	109.58	104.28	103.67	111.22	104.3	105.34	91.34	105.54	106.33	107.07	101.67	110.51	105.87	97.293	103.7	108.61	104.81	109.65	108.12	101.5	108.25	104.62	112.11	104.63
105.62	107.66	111.55	109.15	114.29	99.898	102.69	107.35	106.14	107.36	103.9	106.14	108.06	102.01	112.76	111.11	99.349	104.45	96.116	108.36	108.24	107.14	110.05	111.74	110.72	111.03	110.07	112.42	105.48	105.55	111.03	105.23	104.83	108.74	107.74	99.785	91.533	118.41	112.31	103.06	107.62	109.64	109.16	106.91	102.07	106.99	105.74	112.59	103.17	111.36
101.64	102.39	102.45	102.34	111.82	103.34	109.78	108.12	109.27	111.6	100.46	105.51	101.93	106.1	102.52	104.92	107.15	110.67	109.43	103.92	100.3	96.043	109.99	98.416	111.67	103.33	109.67	101.22	119.41	97.435	113.72	108.5	109.76	111	104.87	100.87	109.96	105.76	98.885	109.08	108.41	102.8	102.59	110.22	105.19	105.45	108.08	97.511	108.79	101.45
104.9	108.84	103.93	102.04	110.71	109.64	104.76	105.6	112.94	111.81	108.75	103.94	105.77	104.28	104.05	108.82	110.96	104.87	100.06	99.975	98.827	107.85	99.426	109.57	99.696	103.76	95.84	110.6	109.98	104.44	96.707	106.89	108.86	106.27	102.86	105.74	104.8	107.66	105.71	101.76	107.55	111.46	109.19	100.76	108.64	99.994	103.27	117.95	104.01	103.41
104.52	94.354	100.19	96.528	97.479	102.64	99.649	101.4	90.442	94.048	105.08	102.91	97.464	100.03	109.14	101.3	101.92	106.42	100.98	95.84	102	96.905	107.72	103.96	99.554	101.07	93.754	104.02	95.461	99.137	102.72	99.226	98.393	99.519	108.99	100.41	91.836	109.78	101.33	99.522	95.977	92.432	88.522	99.956	101.18	98.398	104.91	105.55	99.893	95.355
104.29	108.65	108.77	108	109.61	108.07	97.085	100.57	106.92	110.83	101.44	97.419	99.332	116.09	106.01	110.14	100.13	98.814	94.778	111.14	106.51	101.66	107.85	94.679	108.93	103.16	107.55	105.45	99.978	103.51	105.89	108.14	110.67	102.42	110.56	97.052	102.54	101.33	109.91	94.511	107.31	105.83	102.51	111.59	104.14	112.84	102.16	88.327	104.62	98.633
110.56	103.63	112.52	102.71	99.909	109.64	113.11	106.68	106.91	103.44	101.19	102.47	108.11	105.36	113.07	109.12	107.08	104.52	105.9	108.3	102.52	101.64	103.89	98.326	110.62	103.66	105.96	102.91	113.43	96.054	113.33	105.24	98.671	106.54	105.97	111.53	104.46	95.726	107.78	104.81	108.98	115.79	111.53	105.54	110.38	104.79	106.89	101.15	105.46	105.01
93.384	105.77	97.264	98.344	105.13	99.85	103.53	96.737	101.63	91.008	101.89	88.373	97.002	92.854	111.16	100.61	98.803	107.13	96.479	102.14	99.377	100.61	102.49	106.31	102	100.39	105.72	98.86	104.18	97.236	104.76	96.79	98.807	97.002	96.2	101.42	103.05	102.88	93.219	109.97	106.36	105.31	104.12	107.8	106.8	101.21	102.54	96.804	105.91	105.23
100.19	109.12	102.76	106.35	109.55	102.62	107.83	111.63	101.78	117.56	107.4	105.19	99.156	102.56	100.99	108.31	105.41	102.49	100.85	101.54	106.91	109.3	105.78	116.22	106.8	104.94	106.1	108.83	101.8	106.77	109.2	107.57	105.07	109.89	118.29	97.735	107.35	112.35	103.94	118.22	112.69	107.1	111.08	113.34	113.26	111.79	106.88	113.94	106.35	106.31
103.01	105.18	116.75	115.65	103.98	109.3	101.26	101.64	108.25	112.19	118.91	103.69	106.6	107.31	104.92	103.69	108.64	109.08	105.48	105.96	109.98	108.41	94.693	106.54	100.99	110.38	108.47	103.51	109.28	112.95	109.68	102.63	109.47	106.93	102.55	106.02	103.32	115.76	102.58	103.72	107.78	104.94	101.34	106.98	101.06	105.06	100.48	96.383	105.76	111.92
109.17	100.33	109.88	106.34	111.65	105.3	104.3	104.98	107	103.19	100.28	98.874	105.47	108.23	105.15	105.14	104.05	102.06	103.99	110.2	108.11	99.144	110.83	98.027	106.8	110.02	107.36	112.96	111.01	108.21	100.64	103.12	93.932	101.8	102.06	104.64	107.16	109.4	99.054	112.01	109.76	104.23	110.44	102.42	112.26	107.24	110.4	103.9	97.541	108.38
103.72	101.25	104.32	110.71	102	97.524	105.42	104.56	107.11	101.41	105.83	102.58	102.41	105.46	102.89	110.71	102.66	95.83	108.2	107.41	109.12	99.664	104.77	106.28	102.04	108.27	104.34	108.03	104.57	109.02	114.21	95.694	105.69	101.7	98.932	103.67	105.97	105.85	101.19	107.55	104.45	115.29	99.32	108.88	103.16	94.638	100.53	108.36	101.19	112.09
104.47	104.52	116.75	97.693	109.36	113.9	108.2	98.07	111.63	106.3	101.02	105.12	108.6	103.95	99.25	102.38	118.84	112.46	107.45	99.116	101.74	113.48	106.11	103.54	106.69	106.32	105.29	108.69	106.45	107.26	100.35	107.26	108.73	107.17	113.49	101.74	102.73	105.38	120.91	106.85	92.072	107.58	109.01	105.45	109.49	103.76	96.474	107.93	115.02	107.59
105.78	113.9	110.83	112.47	115.12	120.64	114.73	105.56	112.46	110.42	108.08	103.53	110.77	107.11	113.79	106.55	113.76	111.28	108.06	112.49	112.6	111.1	104.49	109.56	113.63	108.3	108.39	109.18	110.51	104.45	120.34	107.9	108.61	109.19	101.96	115.39	112.51	102.66	98.986	111.87	104.06	108.74	112.66	111.58	120.35	109.27	104.37	117.4	111.08	122.03
106.26	101.32	109	104.65	101.23	113.17	114.63	98.516	114.29	103.33	103.52	101.01	108.98	109.61	95.202	98.706	102.69	111.66	114.34	107.64	107.72	101.18	116.96	108.88	99.749	121.61	111.76	113.1	111.67	109.51	105.47	108.1	105.89	108.6	107.78	99.035	102.59	112	105.01	100.44	113.27	109.2	105.63	105.9	108.19	101.82	107.09	106.05	98.486	109.19
104.63	116.21	107.23	98.555	103.56	106.65	106.06	114.16	111.87	101.95	106.47	105.79	103.88	106.94	108.23	108.87	105.06	110.6	105.45	103.59	105.82	106.35	110.09	116.89	105.75	103.37	109.29	99.393	113.57	108.56	104.54	96.564	107.81	110.1	99.335	111.04	101.89	109.8	116.94	110.18	100.84	98.145	102.11	110.84	109.52	107.68	108.33	94.409	120.39	107.25
120.43	114.68	115.28	114.1	112.07	116.23	124.46	118	114.58	123.79	119.2	118.6	123.25	121.06	123.47	113.37	119.65	114.4	114.05	119.78	125.6	115.1	122.5	114.51	120.68	112.49	111.18	121.41	117.26	119.9	114.98	122.5	118.02	124.5	118.83	120.77	111.32	117.65	117.29	123.31	124.95	121.03	120.99	113.51	123.42	112.38	120.33	106.49	115.15	124.11
106.39	104.62	106.53	106.62	108.59	109.82	106.48	100.16	108.55	103.01	104.36	103.09	111.37	111.73	107.15	110.46	106.97	98.244	99.894	109.63	96.656	107.78	110.78	103.43	99.782	113.07	103.18	104.62	98.75	104.29	110.66	112.86	104.92	107.88	103.95	96.076	108	111.09	106.2	108.01	100.76	108.89	101.16	109.19	112.55	104.48	103.74	104.8	101.89	97.95
111.77	111.74	121.46	119.32	111.63	107.79	122.4	117.44	112.43	111.82	117.59	117.47	111.21	115.41	124.82	112.37	116.22	115.27	118.76	122.18	123.48	113.2	108.07	115.14	111.27	114.46	117.28	129.68	112.32	115.95	116.21	119.14	120.47	116.6	127.8	131.19	125.03	120.11	120.45	122.14	128.9	118.95	122.51	122.55	117.22	116.49	127.74	117.31	118.14	118.96
102.57	100.69	98.25	99.144	103.88	102.12	93.879	100.79	107.3	108.32	98.853	99.485	98.215	105.85	101.72	97.298	99.464	101.05	95.383	95.149	102	106.61	98.264	101.23	103.2	103.45	96.135	108.24	94.921	100.41	97.184	113.7	95.648	93.558	101.98	102.57	103.38	103.14	97.938	106.38	90.956	96.909	91.019	103.61	93.055	113.29	104.84	99.956	94.624	99.707
118.59	103.23	116.07	122.86	118.77	114.85	110.6	111.17	112.74	117.93	112.26	119.38	121.39	116.53	118.72	113.76	110.09	113.42	121.52	117.35	121.61	119.16	112.54	114.87	118.95	111.57	121.12	114.64	114.27	121.15	115.59	107.82	123.54	114.33	116.39	114.6	112.84	124.73	114.19	118.87	121.68	113.41	107.99	112.21	118.49	114.9	117.76	115.06	107.95	116.45
104.84	98.598	101.87	116.48	102.58	100.57	110.68	107.69	99.106	99.605	108.47	107.41	100.72	107.3	95.882	108.08	106.22	110.42	108.97	102.82	108.23	104.68	114.99	107.12	102.54	104.67	111.21	98.084	103.42	100.17	103.65	99.224	101.78	98.348	109.29	113.29	100.2	106.95	108.47	110.1	106.98	109.57	104.87	101.25	103.75	109.45	110.25	106.37	106.21	113.59
101.75	104.42	106.74	100.53	109.09	106.86	101.82	106.69	102.38	104.71	103.15	106.6	109.62	110.12	108.89	102.45	99.477	106.33	109.51	98.598	115.94	99.228	102.3	106.56	112.03	106.19	102.05	101.53	108.38	107.75	107.87	109.56	109.52	102.26	104.6	108.41	115.36	109.28	102.53	99.81	102.91	104.32	108.18	104.42	104.52	103.02	103.91	108.3	104.79	110.83
113.29	110.22	115.94	114.16	115.28	114.66	111.37	109.55	112.04	113.62	113.17	103.17	105.73	107.29	117.42	104.2	106.29	111.7	107.79	116.22	106.02	108.44	105.75	118.42	112.04	107.8	119.86	106.69	111.22	105.81	110.82	113.69	110.92	108.58	112.06	116.34	117.38	111.65	107.2	118.46	108.68	112.97	110.39	106.64	100.95	106.66	114.58	110.59	112.05	117.05
107.3	117.06	105.3	101.27	106.69	101.06	109.54	108.95	106.04	108.01	102.69	105.07	107.72	116.5	102.54	113.89	101.94	106.33	104.91	110.41	101.44	116.99	108.79	106.61	103.95	98.383	101.76	111.27	93.595	101.23	108.08	102.8	104.91	109.62	118.21	101.69	105.71	117.54	97.304	102	117.99	99.102	100.58	109.95	103.98	110.66	104.78	104.61	101.26	110
102.18	99.439	114.04	108.21	105.26	104.21	111.37	107.13	113.82	107.74	106.65	108.5	120.91	115.26	108.27	110.46	103.99	107.72	105.05	108.62	108.31	112.71	107.5	112.92	101.92	105.08	99.457	108.13	110.63	95.269	105.39	97.707	108.94	110.9	106.25	106.47	107.07	105.19	112.89	105.26	103.82	107.72	107.84	97.106	105.7	106.39	109.56	114.69	106.48	117.2
106.74	95.281	107.48	97.811	98.067	102.2	107.25	104.48	103.63	91.65	95.026	102.97	105.38	102.88	97.296	102.8	96.515	98.574	106.26	97.702	104.73	99.895	93.845	104.08	98.329	115.42	96.616	101.87	97.111	105.66	105.12	101.57	103.18	97.068	101.9	98.974	101.84	97.465	98.886	102.11	102.26	110.22	97.237	102.74	105.14	100.8	98.618	111.14	113.27	107.48
98.844	106.2	105.91	105.31	106.24	102.64	106.22	101.97	95.404	111.76	106.37	113.6	100.53	105.39	106.7	104.75	106.08	111.88	99.779	110.49	113.69	116.04	106.05	107.36	107.39	108.76	103.33	102.71	100.46	109.46	114.87	114.43	103.11	91.713	106.67	104.36	109.92	105.54	108.46	105.56	112.53	112.56	114.11	108.56	109.14	103.83	111.23	105.6	109.4	109.27
100.55	104.39	106.84	101.11	111.67	117.12	110.32	110.08	110.73	104.04	99.718	103.33	112	102.65	111.35	109.54	112.38	105.65	104.88	110.52	98.836	98.467	104.82	111.9	95.263	114.5	110.66	100.8	101.34	106.79	109.31	106.91	106.96	104.27	100.71	113.28	98.767	99.298	108.6	104.88	106.68	103.26	105.3	103.83	99.969	104.75	110.57	111.32	115.92	113.11
109.27	101.74	112.72	105.53	105.41	108.01	101	112.72	109.74	100.81	108.53	108.39	102.24	101.91	115.15	111.05	110.93	103.82	108.72	116.16	111.89	103.36	97.5	103.33	101.32	102.86	105.05	107.63	106.93	105.25	104.22	99.641	105.62	112.32	100.99	100.37	116.31	106.41	107.6	116.09	113.96	103.72	103.78	104.76	109.36	100.94	102.58	102.91	102.93	105.09
91.773	105.11	99.61	105.14	99.434	102.96	103.7	97.902	99.347	91.416	95.042	103.42	97.7	105.26	94.907	99.484	107.58	97.98	100.03	103.15	107.11	97.78	100	90.437	96.88	101.31	94.722	97.757	99.199	104.1	105.78	100.03	105.41	102.99	98.737	91.641	100.55	106.39	94.299	100.28	96.562	95.236	112.65	89.2	92.886	98.202	105.12	95.896	99.426	93.859
110.94	112.89	111.06	112.26	110.36	112.87	111.61	110.75	109.04	112.23	117.08	107.01	108.54	108.46	105.21	117.33	106.7	105.6	116.13	110.39	109.45	104.58	115.11	110.76	116.1	112.96	111.7	108.32	108.14	106.39	105.13	109.49	123.51	112.5	104.58	114.27	108.44	104.27	112.35	96.957	117.23	105.58	110.08	109.86	110.57	108.78	128.25	107.72	109.94	120.01
113.56	106.59	112.51	106.97	112.71	111.24	119.37	101.48	96.453	113.44	117.46	110.39	107.54	102.56	112.29	98.224	103.85	110.97	113.23	112.32	111.41	111.29	110.6	110.43	105.57	106.74	109.15	115.64	111.91	114.69	119.54	102.13	111.98	113.16	117.57	111.32	107.11	112.06	114.09	112.16	105.61	104.36	105.14	114.78	107.1	112.26	107.3	111.89	103.18	119.03
119.67	112.87	121.18	111.03	106.9	109.34	104.54	109.33	115.36	112.75	120.67	113.58	115.19	110.52	113.26	117.02	105.96	113.84	112.16	111.51	107.88	116.3	114.18	124.69	117.07	113.61	109.73	111.88	117.56	114.3	105.56	110.41	115.45	124.42	115.43	108.27	107.89	109.2	116.98	110.07	107.36	104.88	110.76	120.37	128.34	115.51	109.33	115	113.02	109.58
102.99	90.979	105.43	96.672	103.79	101.78	105.65	102.65	107.37	94.157	101.1	96.088	101.93	90.344	93.439	106.6	95.253	101.19	106.57	96.683	110.63	103.46	104.98	99.196	101.56	97.05	101.33	93.013	93.132	103.25	95.832	99.367	102.3	103.43	98.379	94.416	96.206	101.38	96.654	98.342	94.232	105.07	101.83	106.44	105.9	97.235	101.71	100.56	95.497	101.11
104.74	105.19	117.8	104.38	103.52	99.117	112.4	101.5	105.81	96.156	106.67	105.44	107.71	111.64	108.62	100.48	114.01	104.66	106.34	107.18	103.26	102.76	104.04	107.71	112.85	107.35	101.1	107.91	109.35	105.23	105.71	111.2	107.35	108.22	101.83	100.78	108.96	111.43	119.73	99.618	104.74	105.36	101.36	99.509	109.08	112.89	99.531	106.68	103.7	100.16
98.239	101.42	102.77	97.631	88.203	107.35	102.09	100.25	95.892	101.22	95.255	104.23	98.069	103	96.642	106.74	104.25	106.06	99.161	101.12	103.83	109.77	95.25	92.241	101.07	92.497	99.278	93.157	105.44	98.196	102.47	93.704	103.44	94.275	97.116	113.46	91.753	95.757	99.567	98.577	108.11	105.07	106.29	103.05	101.55	108.33	91.43	97.405	109.58	102.63
99.157	98.573	98.806	92.272	100.48	92.251	94.703	92.719	105.42	100.51	96.914	104.61	96.692	98.548	97.985	95.934	98.405	98.709	98.899	107.09	98.444	99.729	104.59	100.4	102.66	91.956	98.29	104.39	103.92	105.85	101.29	104.68	93.934	109.33	96.528	103.57	93.456	104.94	107	101.82	99.432	97.458	102.72	97.577	97.248	93.782	99.031	100.82	96.564	103.27
96.946	101.66	93.206	107.94	99.193	94.496	109.87	99.71	93.296	104.95	86.868	103.87	93.898	101.46	108.93	106.14	108.17	90.523	97.9	97.549	107.75	112.02	97.733	105.95	96.943	97.138	96.914	95.883	108.31	97.965	106.15	105.64	108.55	94.948	104.68	106.02	104.74	108.55	99.107	100.05	94.492	100.24	104.65	101.58	94.74	104.13	105.62	107.53	102.78	90.149
111.06	101.72	113.2	105.96	109.23	107.14	117.64	104.89	103.09	104.63	113.83	117.77	107.15	112.24	104.92	117.11	109.41	109.76	107.49	118.13	114.85	115.81	105.3	114.17	111.35	119.15	113.21	120.85	109.8	111.36	112.45	106.58	108.71	104.72	108.87	111.09	118.42	114.73	114.57	110.58	110.62	112.8	104.7	110.79	111.92	111.2	107.39	102.73	106.73	105.99
98.457	100.98	103.97	107.29	105.23	106.01	105.66	104.36	101.43	100.69	104.1	102.39	100.75	96.227	101.08	98.027	104.63	102.72	101.35	112.86	93.299	96.372	107.92	114.64	100.99	114.11	114.87	114.11	103.39	104.57	100.29	109.52	107.22	108.97	104.41	96.339	107.13	109.1	110.99	103.58	108.3	108.35	106.89	105.03	101.15	104.03	109.55	107.05	101.7	101.35
110.42	98.713	99.453	90.63	103.92	100.33	98.516	101.39	100.81	96.13	94.694	99.849	95.562	94.1	104.49	96.009	95.226	94.445	100.83	98.869	92.765	96.979	103.64	96.132	100.33	89.194	95.615	91.958	99.229	91.989	94.607	98.642	106.42	94.305	95.559	100.95	96.702	106.07	103.67	91.607	94.835	95.219	109.41	93.265	101.89	90.189	97.034	92.112	98.264	103.92
97.63	101.73	93.825	104.7	100.47	103.06	99.981	94.286	100.05	99.499	95.709	102.8	108.08	99.137	101.29	99.523	102.82	105.33	102.26	103.13	97.306	110	101.72	99.5	98.063	102	97.45	101.03	104.6	108.56	99.381	105.9	92.964	98.827	107.96	98.616	102.02	100.57	97.752	102.67	102.45	101.19	97.596	96.993	99.081	102.08	103.96	102.18	95.341	98.999
117.75	125.71	112.64	114.78	110.66	114.45	120.34	116.46	112.17	115.53	117.77	111.55	123.3	117.47	115.06	111.62	116.2	123.83	114.96	116.23	115.49	110.72	113.88	108.5	116.58	111.78	110.87	115.49	113.65	131.05	122.76	117.84	107.28	123.05	120.05	131.95	112.79	112.2	118.26	121.14	113.63	123.65	113.05	124.28	116.86	124.2	106.1	123.55	114.72	120.37
107.59	110.38	96.57	108.8	107.07	94.428	104.97	104.68	108.17	106.56	105.59	102.03	103.37	106.1	99.679	109.62	95.791	109.15	104.3	103.28	112.38	101.34	107.71	108.73	107.19	103.38	108.48	111.32	105.35	101.54	103.42	109.9	108.13	110.79	99.173	97.404	109.32	104.22	103.53	101.35	108.16	99.097	96.443	104.48	100.53	102.32	106.32	98.946	106.71	108.46
107.16	105.72	100.91	110.06	107.05	100.39	114.31	110.77	111.3	110.42	99.409	113.25	116.2	92.289	103.18	101.42	114.17	98.121	97.18	115.84	108.84	105.85	105.66	112.68	110.23	111.15	103.62	103.4	111.62	101.65	104.74	104.73	105.42	114.03	100.13	103.61	95.096	112.79	104.1	108.2	102.91	105.85	103.24	99.977	105.6	103.56	96.563	113.4	109.3	98.263
113.13	112.99	113.13	115.99	111.62	105.85	113.41	112.37	108.8	115.9	116.74	108.17	114.4	115.87	114.98	109.09	116.43	97.232	118.08	115.21	110.96	122.92	116.16	105.59	109.76	110.25	117.16	110.73	109.21	115.62	111.28	114.85	111.95	106.86	107.83	128.49	118.82	112.08	109.88	114.34	112.45	109.8	110.13	100.57	112.2	120.17	110.69	107.45	107.04	112.35
111.72	120.36	122	121.91	115.67	118.44	121.43	115.92	125.83	118.16	103.8	108.53	116.34	116.79	114.53	113.87	123.8	114.06	119.61	124.18	121	122.73	117.26	118.1	118.99	128.79	115.02	111.65	123.41	108.41	120.91	118.55	122.31	118.69	112.51	116.45	119.03	115.6	122.75	114.59	114	121.08	113.52	113.01	116.01	121.42	119.86	113.35	116.78	118.68
103.77	110.86	103.41	111.19	102.28	103.87	110.51	103.73	108.36	110.12	104.74	103.13	99.035	103.82	101.25	101.92	100.79	109.18	108.54	106.4	107.65	107.9	108.01	100.21	99.663	112.64	108.75	100.68	110.9	100.89	102.67	99.681	100.48	106.83	98.647	107.73	109.7	111.92	106.48	101.91	112.21	100.67	110.55	103.9	107.21	104.03	105.52	112.52	105.14	111.68
112.75	108.52	95.318	116.71	101.62	97.597	110.96	102.82	106.02	99.014	104.8	102.95	107.93	110.18	101.65	107.38	111.16	105.65	107.34	107.48	101.24	101.37	110.76	108.27	103.94	113.47	104.86	105.13	113.12	109.01	102.33	116.24	100.48	110.02	100.57	96.806	98.682	114.57	107.55	93.447	110.92	118.34	107.95	101.16	108.67	107.35	105.18	102.15	96.89	103.14
104.97	103.38	94.157	107.53	98.587	100.59	102.85	98.924	93.906	113.91	107.47	115.05	106.57	104.15	110.23	104.2	107.88	110.57	106.51	100.24	107.35	94.019	107.65	116.83	97.78	109.29	96.59	101.7	105.98	102.9	102.8	102.97	102.85	105.66	106.82	109.17	109.05	117.14	101.27	113.2	106.08	101.95	110.93	106.54	114.76	104.64	105.38	107.96	102.89	97.225
98.531	108.65	99.691	100.75	110.08	107.42	104.97	100.75	105.82	103.69	104.65	111.55	98.464	106.49	106.71	104.55	108.12	109.36	109.17	107.78	109.42	98.489	101.57	105.18	105.29	116.09	109.18	115.08	113.16	105.44	113.38	107.32	106.68	108.3	103.82	101.99	106.57	120.06	108.81	101.88	111.48	111.91	103.6	110.32	106.61	99.696	107.43	110.57	114.27	114.32
103.88	106.15	102	105.74	98.634	108.12	104.61	102.51	99.277	102.07	105.53	108.91	89.785	96.567	105.36	114.46	97.569	98.526	96.408	104.94	115.76	107.44	110.57	94.614	107.98	110.37	99.434	113.2	98.617	99.35	105.66	110.58	103.64	97.722	96.657	97.054	111.69	105.39	101.69	108.52	106.75	104.61	106.42	101.34	94.23	100.48	102.76	88.061	102.47	112.6
102.25	94.391	97.88	99.165	95.565	103.73	102.39	100.01	100.83	102.62	97.085	104.02	99.573	103.29	109.42	109.82	87.236	97.206	96.556	100.3	101.65	94.227	99.147	98.593	98.419	102.05	92.215	107.05	109.49	102.17	100.89	110.81	84.891	99.083	99.516	105.26	105.3	100.07	104.99	97.938	101.85	99.774	103.49	105.24	102.7	105.89	103.08	105.84	96.452	106.32
109.2	118.08	107.03	101.79	112.72	97.028	120.79	102.2	104.62	102.02	117.84	109.39	104.47	109.18	100.61	112.35	114.22	115.85	115.68	110.81	112.56	109.72	108.37	102.24	112.08	104.8	105.54	109.19	98.11	113.24	112.97	113.77	107.31	117.39	106.06	107.22	112.71	110.71	99.71	105.04	108.14	106.75	113.3	112.12	117.68	109.76	107.23	114.45	105.86	114.08
121.02	111.81	111.52	111.69	113.4	110.53	114.62	117.38	115.9	105.92	116.17	112.1	111.35	113.28	113.19	117.06	103.98	105.45	107.74	109.04	107.95	105.89	113.58	114.11	102.06	112.37	107.4	102.6	102.27	116.91	112.18	107.38	116.41	109.61	109.26	111.08	110.51	110.67	111.02	113.48	112.26	111.32	118.04	104.41	109.66	113.06	109.25	116.99	118.09	103.08
109.26	107.85	104.44	108.26	103.05	104.33	96.287	110.65	98.455	100.41	106.17	108.69	109.13	93.278	108.08	112.48	106.05	101.79	107.54	105.35	114.16	117.79	107.25	106.95	97.509	104.02	110.35	99.09	109.75	104.23	102.99	99.391	112.14	103.73	103	109.58	104.74	97.509	107.09	102.9	106.69	109.54	110.72	109.62	105.39	108.12	96.145	103.57	98.034	99.478
113.2	113.64	110.77	112.02	110.92	119.42	119.57	113.3	112.49	106.46	106.03	112.31	110.14	116.46	105.93	115.91	113	114.44	120.52	110.19	115.61	116.88	122.63	112.63	109.73	109.96	115.69	104.13	117.55	121.22	111.33	113.29	111.83	114.93	109.71	119.63	100.4	106.22	103.82	120.19	109.7	108.75	111.71	110.6	104.87	108.23	111.78	112.59	112.34	98.582
112.24	114.78	116.73	117.04	120.96	112.01	115.2	107.97	112.84	114.75	114.97	112.54	112.03	113.27	115.79	114.3	114.11	117.76	129.06	111.53	112.82	107.89	104.38	118.36	119.57	109.27	111.63	112.37	113.71	109.03	103.98	107.56	116.03	104.52	109.53	112.81	116.92	118.68	109.76	116.53	117.51	108.79	113.98	118.35	109.09	119.06	111.7	110.71	113.15	114.95
100.19	102.74	106.61	97.431	104.45	101.3	100.85	102.62	106.3	102.35	110.2	106.94	118.46	103.92	101.22	112.18	105.33	103.83	111.57	110.28	102.71	104.79	101.57	107.71	100.21	109.24	111.84	113.67	101.47	100.51	114.47	104.14	105.18	110.16	103.02	107.6	112.43	105.16	100.55	99.535	103.23	112.87	111.14	105.45	105.38	113.34	102.01	110.12	107.73	110.21
108.21	107.72	110.82	105.87	108.39	109.57	113.83	113.12	111.01	114.25	108.69	110.92	113.9	101.88	105.9	110.01	124.43	116.31	113.05	113.09	112.93	111.6	110.07	107.95	113.89	100.78	114.13	115.44	111.41	109.85	108.21	117.89	115.2	108.54	110.79	113.27	112.48	109.08	104.59	112.59	115.18	113.01	110.5	102.57	117.29	110.21	113.05	118.6	107.9	107.75
102.02	105.91	106.67	104.11	96.379	111.29	108.91	108.35	102.21	115.6	107.45	95.716	111.62	107.57	109.61	102.83	114.14	107.36	106.88	101.19	109.01	108.19	96.765	106.04	109.46	104.7	109.37	105.83	107.81	110.2	101.01	103.77	117.78	101.64	93.007	112.91	109.07	103.27	103.26	110.88	109.82	110.38	118.89	114.88	106.63	108.04	107.33	108.5	114.17	102.51
107.1	112.39	104.89	100.3	105.41	101.05	111.7	95.421	108.47	101.88	110.39	106.94	110.78	107.25	105.88	102.19	103.79	103.83	101.52	101.41	107.05	103.37	104.16	97.011	97.289	104.03	106.74	109.12	106.87	99.994	106.01	110.69	103.45	114.87	114.22	107.66	105.67	106.94	104.59	105.33	109.5	106.88	100.66	105.97	107.27	109.67	104.78	102.77	103.16	114.6
108.45	110.92	111.88	112.43	118.6	119.17	109	103.97	118.27	120.23	116.8	109.2	116.35	116.32	113.24	109.96	114.75	120.2	115.17	111.09	118.23	118.31	106.48	114.65	102.39	104.46	120.08	121.7	114	104.74	107.53	115.06	121.1	112.15	110.68	122.02	114.26	116.84	110.5	111.79	116.35	114.17	104.73	110.29	110.17	111.37	108.12	119.31	114.44	109.94
102.23	112.16	106.77	111.36	108.94	105.38	115.04	115.37	113.99	110.59	118	106.94	104.62	109.35	117.24	110.83	107.49	121.06	120.29	118.37	98.778	102.43	103.97	112.99	110.6	113.58	112.79	115.82	115.41	118.95	109.24	114.37	112.74	118.72	110.07	119.98	107.02	123.55	108.19	108.54	114.13	110.11	111.39	106.93	117.43	106.5	104.12	113.57	112.22	112.42
103.44	109.29	97.618	101.39	113.04	102.77	107.12	108.15	103.81	97.609	102.71	103.3	103.77	96.532	105.62	104.46	115.28	99.135	108.65	98.144	101.23	102.47	103.73	98.848	102.9	105.99	109.88	98.946	106.94	109.88	98.078	110.31	108.82	101.05	100.3	100.96	102.83	107	108.45	103.41	107.14	104.67	101.3	104.68	109.2	105.04	102.6	102.59	112.23	110.62
114.98	111.48	103.3	110.2	109.92	110.69	109.84	106.02	113.04	117.49	105.82	113.33	111.28	110.03	113.49	106.28	113.14	108.57	110.58	113.65	117.14	117.24	115.52	105.82	108.94	112.81	111.08	112.94	108.73	106.45	114.15	113.66	108.28	114.69	105.07	106.14	111.1	107.56	106.88	109.69	111.3	108.64	122.41	117.2	108.16	117.51	113.01	104.78	121.83	108.19
107.13	114.88	114.42	114.67	103.9	95.861	117.63	109.27	110.13	114.08	112.91	112.34	114.79	112.1	116.14	102.22	115.47	118.84	106.09	109.93	110.32	108.43	106.44	106.2	111.6	111.95	115.35	114.87	110.4	108.86	118.66	106.51	115.91	117.69	116.84	106.79	116.21	101	106.62	107.08	114.06	107.86	117.22	109.73	111.11	110.04	118.76	106.6	101.41	106.23
103.95	106.1	103.45	107.51	98.227	110.01	95.403	100.75	102.99	107.48	101.47	106.72	99.992	96.333	103.78	94.127	92.919	107.72	102.08	91.616	101.12	95.414	103.17	99.163	101.9	93.703	95.366	99.385	94.937	95.038	99.256	95.817	95.159	93.303	95.061	106.43	109.6	111.63	107.01	101.42	99.62	102.07	102.01	90.372	100.86	103.39	106.18	97.912	93.82	111.63
103.02	102.04	102.98	109.83	96.307	98.266	108.9	103.52	112	107.38	101.4	98.817	103.33	105.86	109.23	105.64	102.71	100.53	99.67	103.95	106.86	101.38	98.105	102.73	106.52	115.46	100.24	96.92	102.2	93.665	105.5	105.6	104.83	99.186	108.11	107.47	107.94	96.701	111.72	107.28	98.311	100.22	103.17	104.02	97.466	99.691	106.2	110.51	110.75	104.43
109.56	108.76	109.53	104.25	104.47	94.622	109.39	100.87	99.144	100.8	107.24	101.69	111.53	107.99	107.87	98.693	105.74	100.41	100.06	101.38	102.22	105.97	112.03	108.78	97.249	111.68	107.73	99.628	103.55	105.9	101.45	106.41	103.7	103.95	112.88	109.33	106.01	102.89	96.102	103.9	106.92	109.34	108.85	100.24	99.226	95.783	116.33	112.62	108.81	107.48
88.905	95.442	94.391	99.906	103.57	97.772	103.31	98.945	103.07	103.48	91.818	102.24	89.392	101.04	103.99	102.77	98.827	104.48	96.149	102.33	90.26	98.246	102.12	106.16	94.987	106.82	109.62	88.992	103.47	86.141	101.31	96.87	94.626	107.16	97.042	104.96	93.04	103.43	100.46	96.257	85.513	90.231	98.908	103.71	99.973	107.85	99.049	100.22	100.89	93.026
113.13	114.18	115.77	114.89	109.02	118.04	122.12	117.98	119.72	116.03	108.66	110.46	122.76	124.13	119.68	121.9	121.48	122.03	115.8	109.37	115.54	106.67	110.66	115.02	114.1	114.18	107.59	115	119.25	115.81	124.03	109.9	112.98	116.6	114.18	123.79	111.13	119.99	116.42	120.18	112.18	116.6	113.26	109.93	120.34	108.02	111.6	120.88	114.98	113.75
106.4	122.58	109.94	119.53	113.19	121	112.03	116.96	104.24	110.54	117.3	117.26	109.89	109.61	105.58	122.62	117.38	111.13	111.35	102.04	110.24	108.76	98.257	112.43	109.14	113.62	106.82	115.37	116.07	103.57	109.43	97.873	110.11	116.41	110.84	111.47	112.84	110.33	109.82	104.23	103.06	107.21	114.74	106.47	103.4	112.68	105.27	106.53	109.87	107.8
109.68	107.59	109.09	106.75	112.32	103.75	101.41	102.98	97.86	109.11	108.34	108.77	103.74	103.55	111.41	94.631	114.92	117.75	104.53	111.24	109.06	105.62	102.17	104.26	109.61	109.5	109.19	106.51	113.98	115.59	109.9	105.21	105.32	118.62	114.97	103.84	101.73	109.02	103.13	102.45	104.07	109.09	110.79	108.72	107.11	99.242	107.55	107.36	99.777	100.75
104.32	118.39	112.77	118.98	112.43	114.11	117.44	114.06	117.01	115.34	109.48	120.06	117.23	117.03	113.73	113.9	114.11	115.5	117.5	119.79	124.78	119.39	113.31	110.57	114.26	104.96	119.77	118.52	115.91	113.08	118.03	116.47	108.92	118.13	117.98	121.12	123.11	116.09	115.51	109.96	118.26	122.35	121.12	124.24	118.14	117.18	113.01	117.77	113.8	118.7
109.97	105.16	109.31	105.49	116.51	109.14	104.54	111.86	104.53	115.36	109.14	110.45	103.99	116.1	109.2	111.15	116.39	120.29	103.68	117.06	118.15	112.47	114.89	112.08	113.21	110.54	116.2	121.62	111.96	116.84	94.308	118.68	115.9	108.17	113.04	112.23	104.56	113.92	110.96	104.19	108.33	108.18	105.05	107.47	110.38	114.09	107.71	112.12	115.51	104.41
112.23	111.97	106.37	107.76	109.84	107.85	117.19	116.61	112.49	109.06	110.43	110.97	102.65	115.68	120.74	113.06	103.91	127.16	116.51	109.73	111.82	115.3	114.14	114.55	115.41	114.71	111.87	109.98	108.1	113.89	119.91	107.5	104.92	117.9	115.54	112.51	113.61	113.61	107.27	108.97	111.37	111.85	114.37	105.41	114.92	115.4	106.38	122.48	120.58	117.56
116.49	116.56	108.94	110.13	108.58	111.9	120.42	116.67	109.56	116.76	113.42	112.86	112.27	106.26	108.69	103.77	107.8	111.21	107.89	110.38	104.02	109.85	104.35	105.82	116.28	113.69	118.47	114.82	112.88	114.9	102.21	101.98	104.37	113.69	110.87	109.6	107.38	110.26	105.9	104.02	113.3	106.38	105.25	113.44	110.17	115.92	109.46	118.46	112.63	106.81
111.95	113.25	103.31	105.55	104.73	98.028	102.49	100.5	102.66	112.02	108.31	100.56	105.54	106.52	112	103.68	97.873	103.33	102.74	107.97	101.77	97.233	110.77	102.55	108.04	106.51	100.56	106.77	114.47	94.698	111.85	97.854	107.16	109.67	110.09	96.485	101.51	102.46	111.07	110.56	112.33	96.795	111.62	113.4	100.12	100.61	106.32	92.551	96.04	108.71
100.61	100.69	107.83	111.56	100.03	97.977	106.38	109.44	113.1	108.85	103.6	104.62	98.046	104.11	101.19	96.861	105.9	113.79	106.65	102.97	107.14	105.49	109.61	107.46	109.55	116.32	104.93	108.3	102.14	104.75	104.01	100.49	120.56	110.4	100.48	96.507	103.7	96.934	102.69	104.8	111.14	104.94	98.324	104.46	109.53	113.39	110.46	111.93	114.18	102.08
106.18	102.8	119.19	106.58	109.74	103.58	101.6	101.47	95.693	109.93	112.92	112.4	104.15	103.44	109.88	104.97	101.28	105.03	108.34	96.881	104.24	104.48	111.62	102.5	108.93	101.82	105.61	98.9	100.62	101.8	110.96	104.46	109.9	106.71	105.22	111.15	108.9	104.05	106.81	99.625	103.84	100.95	110.39	97.944	108.67	104.34	99.734	105.39	112.02	106.82
105.99	114.75	103.38	103.09	97.105	108.12	103.93	101.23	104.04	96.255	103.01	108.23	104.68	104.56	111.75	106.81	115.74	99.42	102.45	100.44	108.7	101.92	100.94	96.792	98.313	104.59	107.96	102.92	99.995	99.978	109.8	109.74	103.54	99.518	105.37	112.5	110.11	99.297	104.97	97.106	96.018	109.05	104.3	95.996	112.64	107.45	102.19	93.197	107.25	106.03
112.86	110.94	122.08	128.7	113.31	125.62	115.99	116.12	116.26	114.23	118.8	116.78	113.12	111.13	129.9	121.29	119.77	127.55	117.01	111.73	129	113.08	115.03	116.85	124.65	122.33	127.68	118.85	113.69	112.83	124.7	126.48	116.54	114.39	113.23	116.68	118.83	115.48	109.81	121.22	123.97	113.07	107.19	116.61	114.73	117.9	113.48	116.47	123.07	127.86
108.51	121.52	110.56	118.7	114.75	114.75	116.47	123.33	111.69	119.19	113.67	114.06	108.57	124.21	106.19	117.26	111.76	112.81	110.31	107.3	114.45	113.22	112.96	108.73	104.43	106.63	109.42	119.79	106.35	113.4	109.38	110.62	111.03	112.24	109.55	114.5	119.72	116.27	111.22	122.21	105.22	106.59	103.43	107.03	96.692	115.52	108	108.52	119	110.33
102.84	109.47	119.82	95.849	104.85	109.15	102.69	104.91	99.426	107.78	98.431	107.14	100.88	97.231	109.67	98.905	112.09	102.26	109.61	98.352	107.71	110.64	107.76	109.58	93.59	104.74	107.95	94.243	103.37	109.86	110.4	108.1	102.52	101.48	106.68	103.79	98.308	100.66	104.74	91.908	102.2	101.68	104.52	102.37	104.63	108.93	103.54	112.63	104.47	100.94
110.55	101.97	96.497	102.4	104.21	96.143	98.367	109.37	102.08	106.46	108.79	108.44	106.63	99.228	102.51	104.49	97.589	102.33	106.76	106.8	109.64	99.84	110.91	107.08	100.46	108.23	106.03	110.18	101.32	109.88	100.45	103.9	105.48	107.99	106.6	101.83	105.86	104	105.07	116.54	105.55	95.528	100.18	109.85	109.08	100.57	104.64	103.08	111.97	97.631
114.88	105.17	110.74	110.48	110.58	104.81	112.9	121.09	109.86	115.63	120.81	115.27	107.08	114.4	112.28	116.27	112.49	116.25	107.62	109.22	117.25	117.92	105.88	114.49	111.65	116.97	118.11	111.88	104.95	110.04	110.99	116.83	107.87	105.19	111.9	114.67	114.44	113.14	109.05	115.56	112.05	103.04	113.38	109.82	106.8	105.9	107.41	111.94	108.52	101.96
114.47	112.34	106.87	107.21	105.34	105.05	112.85	114.41	114.71	103.19	105.69	114.71	108.1	99.82	108.52	112.75	114.18	108.68	111.5	110.19	103.17	109.53	119.83	122.96	112.02	108.45	120.25	112.48	112.33	119.45	108.38	106.56	112.24	112.24	110.45	111.54	108.62	115.62	109.39	122.56	115.03	110.96	116.97	110.41	111.27	113.12	117.32	112.81	110.59	123.26
121.41	105.78	106.8	108.03	107.74	112.01	95.425	110.35	106.21	99.219	112.31	107.6	104.78	107.93	110.7	108.63	111.36	111.73	111.54	102.55	105.43	111.26	112.14	102.17	112.36	109.18	109.73	117.39	98.118	100.37	105.4	102.74	90.978	104.41	100.96	108.59	109.99	106.96	111.42	99.616	108.3	112.85	109.41	102.63	105.75	102.4	105.9	107.58	106.1	101.69
110.73	102.26	109.44	107.18	97.9	107.04	106.02	97.596	106.36	118.12	109.59	111.14	102.69	102.72	97.697	107.98	112.59	107.34	113.18	96.896	106.39	94.92	102.8	109.52	111.14	113.6	102.95	111.08	103.11	108.16	110.52	105.49	101.52	100.92	109.93	109.78	105.96	114.45	100.14	109.06	102.63	102.55	99.929	102.34	102.28	102.08	106.92	113.3	114.97	111.3
98.642	99.995	96.106	93.074	93.163	107.15	109.17	107.4	98.656	97.032	96.226	94.266	91.238	109.35	106.4	101.56	92.535	96.865	96.494	102.04	106	101.19	101.94	95.372	102.4	106.57	101.1	95.434	103.61	95.572	107.21	100.11	96.43	103.76	98.68	92.8	107.62	104.29	104.4	102.32	101.19	96.569	96.523	97.417	101.3	98.941	96.232	97.893	103.06	109.52
114.05	115.61	107.66	110.79	120.05	106.82	110.4	115.6	111.36	101.99	122.67	112.88	120.29	111.93	123.18	111.31	117.5	114.66	116.45	112.61	111.94	112.14	119.87	110.4	111.77	108.3	118.79	106.58	113.26	115.42	112.21	116.59	113.32	122.3	96.011	126.57	111.85	107.09	111.73	118.23	110.62	112.79	111.96	112.06	114.4	112.51	109.03	116.3	113.14	115.73
108.66	97.512	96.811	100.54	103.24	106.4	104.19	105.42	105.49	107.12	108.87	109.72	105.13	99.516	104.45	108.03	94.825	109.13	107.54	96.892	105.62	107.34	109.93	105.68	104.27	92.866	95.56	111.02	95.764	107.7	96.903	115.09	106.62	106.55	105.21	102.57	104.13	104.48	107.24	106.17	108.41	110.54	103.34	98.754	101.09	100.88	108.59	99.913	100.41	102.21
108.79	110.06	115.5	109.05	113.02	115.69	118.88	107.27	112.25	114.26	111.78	104.76	115.57	114	114.17	120.03	105.45	100.4	110.81	113.99	114.58	111.98	102.71	112.23	114.58	120.06	110.09	114.67	108	110.81	108.71	110.28	110.35	103.37	108.72	106.02	117.54	106.62	119.59	108.06	119.93	107.5	112.6	106.36	107.2	112.99	111.69	118.55	114.18	110.62
109.49	103.52	87.054	108.81	98.982	100.45	102.66	104.07	112.84	106.71	91.842	106.28	97.735	102.11	105.11	102.89	107.14	94.937	106.95	113.93	105.37	100.51	101.22	109.49	99.215	105.42	103.33	104.04	100.49	99.031	109.77	101.56	110.35	102.91	101.79	106.59	105.08	105.81	107.99	107.51	100.96	101.39	94.262	95.175	94.831	93.652	102.87	109.44	105.05	100.15
109.82	101.34	97.525	93.758	102.18	93.988	94.324	100.57	101.08	104.09	96.498	99.612	101.62	109.87	107.88	108.08	95.47	96.679	97.984	93.241	102.55	104.08	96.468	102.19	107.24	98.905	97.774	104.6	100.02	99.901	95.751	109.9	101.59	97.62	101.52	96.998	106.35	95.469	102.59	97.912	98.057	101.71	106.32	98.53	99.743	96.491	101.08	104.82	110.28	99.84
107.1	106.27	107.46	115.83	120	108.35	112.32	109.66	109.77	116.09	107.86	103.78	117.89	109.54	110.11	108.59	111.5	115.07	112.1	107.04	102.69	114.14	110.45	106.68	114.72	112.45	117.05	112.63	110.56	116.6	108.58	110.88	113.02	113.56	108.26	111.91	105.07	112.16	110.66	117.3	113.49	105.84	114.34	116.16	113.81	119.62	111.02	108.05	105.41	116.62
101.15	107.83	106.76	115.97	109.15	112.44	96.267	99.24	112.55	115.2	117.92	107.94	110.4	108.5	107.74	108.67	100.72	104.96	112.39	116.08	107.48	104.71	106.76	107.74	107	104.33	107.07	108.07	100.15	106.29	105.74	105.38	112.77	104.79	109.79	107.86	109.16	119.15	110.13	104.85	108.76	109.62	106.71	110.94	110.52	109.89	105.06	100.31	112.99	107.8
93.978	102.26	111.78	108.89	112.25	106.35	111.14	104.38	102.74	95.318	107.88	108.86	108.85	108.95	107.49	106.28	107.4	100.82	100.88	111.46	97.192	100.62	108.79	94.503	99.797	100.09	99.448	107.87	109.84	107.33	104.62	100.2	102.67	112.88	101.33	96.06	103.66	95.523	103.04	102.48	102.03	104.46	104.13	99.318	104	103.19	104.49	101.35	114.02	100.76
109.98	116.64	111.86	106.75	115.71	102.31	102.37	114.66	102.39	108.84	109.42	108.19	119.9	109.39	114.62	102.47	109.3	119.17	116.83	121.44	103.51	117.17	113.44	119	121.45	111.13	111.8	115.53	106.61	122.06	114.72	124.13	113.35	102.81	111.32	103.91	116.38	113.43	110.01	111.05	109.19	114.24	117.03	118.3	115.74	114.59	106.41	111.49	105.48	116.45
104.23	103.12	114.3	102.11	110.54	102.81	94.204	111.09	104.53	111.3	102.49	99.368	108.55	101.05	103.17	101.07	104.05	107.76	105.58	104.07	98.717	110.78	102.07	111.45	102.52	108.65	106.95	111	101.34	113.12	108.13	110.22	106.91	103.51	106.74	111.26	105.71	100.48	102.64	106.48	105.63	107.96	110.1	105.41	95.221	106.62	110.89	111.06	98.453	105.17
121.31	116.56	118.5	116.16	104.67	99.688	109.32	112.92	116.19	114.82	119.04	112.48	108.33	106.49	117.76	117.25	110.27	113.19	108.82	113.43	99.393	114.14	107.82	112.12	111.13	106.11	125.29	110.21	110.97	109.56	105.06	122.02	106.12	110.74	106.84	113.89	111.88	113.45	123.21	100.79	109.59	109.6	111.04	104.45	118.76	120.49	110.04	106.39	108.62	113.07
107.71	107.57	105.52	106.81	98.402	98.777	100.42	106.11	104.35	98.774	100.08	100.51	89.171	108.21	100.33	103.36	98.282	94.067	104.33	92.158	106.6	108.86	94.752	95.311	93.041	99.321	95.969	106.71	88.254	102.88	99.441	102.64	104.17	100.01	94.418	106.76	96.779	108.87	105.74	95.266	101.35	97.633	101.59	97.145	98.225	95.867	102.57	97.653	90.467	100.52
112.78	110.43	105.5	108.71	99.129	99.182	107.08	100.47	96.776	101.24	109.53	113.44	116.95	105.56	101.65	107.59	104.56	102.61	105.96	100.33	104.15	105.67	106.18	98.449	111.62	95.8	107.74	109.34	110.5	110.89	104.79	105.51	107.82	111.78	101.14	105.78	99.057	97.129	103.01	103.63	118.17	104.15	104.67	113.03	112.42	103.67	105.94	104.45	103.26	104.38
117.56	108.2	116.42	113.52	105.81	119.32	114.51	110.27	118.4	109.3	116.33	98.868	116.41	116.63	101.94	101.36	107.04	114.02	116.53	111.29	115.38	109.98	107.19	112.26	106.24	103.64	125.66	106.08	104.67	110.87	102.81	111.87	110.07	105.98	101.9	107.95	107.51	113.08	108.81	112.57	113.82	107.96	108.91	99.459	116.32	121.47	114.22	114.39	112.99	115.18
101.02	102.91	96.466	105.42	99.28	105.55	99.796	96.473	90.344	100.82	91.661	96.804	108.39	103.75	106.27	98.872	104.04	106.62	108.68	106.2	99.853	98.923	99.05	103.77	100.27	102.75	102.46	98.241	98.259	96.398	95.625	98.178	108.2	105.75	100.13	93.176	103.47	97.259	94.787	100.32	96.444	95.176	94.667	97.016	95.012	95.877	98.038	100.12	100.44	89.617
96.012	87.382	94.606	98.577	103.4	100.97	100.64	96.931	103.75	117.26	99.968	106.1	102.93	101.18	104.6	95.67	96.876	94.952	101.66	92.942	97.129	99.042	96.129	100.34	102.59	94.681	95.377	105.94	103.65	106.07	99.624	103.74	103.63	98.681	96.736	101.4	102.13	93.959	101.22	98.925	92.861	93.629	96.304	100.25	95.645	96.702	99.435	98.208	104.04	87.855
105.93	91.251	107.41	106.76	96.748	103.48	104.79	96.409	97.67	101.9	99.939	97.119	102.01	101.95	107.65	105.51	109.01	103.92	104.71	96.646	101.25	100.12	102.96	101.6	99.54	96.985	100.72	107.17	100.97	93.521	100.31	96.809	104.42	94.334	102.81	104.96	101.85	105.95	102.65	105.52	100.97	97.802	99.599	101.6	101.39	96.135	103.81	105.27	100.83	102.42
113.03	109.4	116.72	106.29	106.19	110.59	109.48	114.14	109.28	100.16	107.25	97.912	108.48	118.49	111.47	114.69	111.21	111.54	110.13	111.43	105.22	123.8	106.26	113.29	108.98	104.86	113.1	114.79	111.18	115.79	116.89	115.93	108.45	105.13	106.19	108.17	110.56	105.23	113.18	116.44	124.98	112.95	107.42	119.34	110.42	122.11	102.78	106.98	110.41	110.56
111.32	100.56	102.22	107.75	106.51	107.62	110.48	103.37	115.23	99.855	106.59	102.98	105.16	106.18	111.86	96.906	103.53	109.37	107.87	101.68	106.51	109.86	107.61	113.33	103.19	113.2	98.892	112.32	104.99	109.19	107	99.559	105.35	101.68	110.43	106.48	114.3	110.64	110.15	108.66	113.34	107.62	105.69	102.8	113.28	98.475	104.1	112.85	105.62	113.13
114.87	102.02	111.29	115.75	113.39	114.99	112.85	110.22	122.4	109.3	108.86	119	111.91	108.96	121.53	109.89	115.87	113.38	111.18	108.5	109.61	105.12	97.803	119.09	111.06	112.28	113.73	112.44	121.91	114.12	108.42	116.65	101.56	120.79	113.55	112.05	119.51	111.55	110.65	104.77	110.62	115.81	112.9	113.85	122.27	109.7	106.46	111.3	103.64	113.63
112.57	107.15	106.47	114.64	107.98	113.25	107.61	106.84	123.68	113.74	116.35	110.06	110.11	118.3	109.64	112.15	110.35	114.74	115.99	111.73	101.03	99.948	106.04	107.12	112.67	111.72	108.15	104.66	116.03	112.53	112.75	113.29	106.8	106.25	103.15	103.61	108.17	103.87	109.18	115.7	112.36	111.64	114.97	108.39	106.91	102.46	108.68	111.79	116.54	120.25
110.53	107	114.4	102.84	109.92	112.16	116.87	109.15	110.47	107.31	106.04	120.01	109.73	113.37	112.91	107.19	117.13	120.97	108.76	113.99	119.52	112.66	114.64	113.08	111.11	110.71	107.83	116.37	107.84	115.04	106.79	110.9	110.04	113.21	114.95	122.27	121.87	101.52	100.38	116.78	109.08	119.04	112.56	109.29	110.85	119.05	108.54	111.58	111.19	114.5
99.235	93.379	106.11	106.23	95.992	99.96	99.92	108.05	93.374	106.36	104.02	100.7	110.23	112.61	103.49	100.02	100.44	99.702	111.62	102.24	103.35	100.05	107.03	104.36	111.65	114.47	103.24	105.72	115.35	113.07	105.29	99.271	113.59	103.64	109.47	104.44	104.71	104.79	105.88	111.78	110.25	102.38	104.74	114.07	103.62	103.14	122.38	107.62	99.398	105.76
117.2	115.33	116.62	116.43	109.45	102.4	103.99	116.64	115.36	123.64	116.09	119.08	116.18	112.39	120.49	100.59	112.52	109.53	117.08	111.48	108.1	115.69	108.84	114.67	109.04	110.36	123.56	114.11	102.84	111.9	102.48	105.46	122.89	111.98	121.94	112.88	106.49	116.11	119.85	115.49	116.86	109.79	110.27	113.53	109.64	121.44	122.28	115.52	112.41	110.98
95.968	98.498	101.64	100.66	105.3	100.85	105.22	114.81	98.551	107.25	103.59	97.026	104.9	102.94	108.12	109.3	102.89	109.57	106.65	113.55	101.15	108.15	113.68	106.33	97.918	104.14	109.49	109.07	105.33	108.62	116.85	99.638	96.839	105.84	109.94	93.119	105.36	110.32	109.59	107.11	101.22	103.05	109.75	96.657	110.94	106	109.15	105.24	108.47	105.78
101.22	112.52	114.11	106.92	117.1	114.31	108.94	108.9	112.27	110.53	107.14	115.85	108.35	118.19	121.98	112.49	114.12	105.54	109.47	117.3	111.63	111.74	111.25	116.96	111.47	110.6	114.83	112.92	103.44	113.12	121.01	109.32	117.81	112.47	109.42	103.94	115.27	109.4	109.34	104.01	122.6	117.23	119.15	108.57	115.12	111.5	111.93	111.32	116.75	111.71
97.103	105.27	111.16	105.66	107.46	94.506	105.12	100.61	111.68	111.25	114.94	104.58	102.79	110.47	103.23	112.45	104.89	103.44	111.47	92.939	106.83	107.56	101.09	111.01	105.52	99.89	111.71	104.86	106.53	106.14	104.74	107.04	102.61	108.32	115.68	102.17	113.5	106.86	96.042	101.97	105.57	101.87	109.47	106.24	113.91	108.42	101.99	103.99	110.67	106.92
110.6	113.85	110.86	104.79	101.79	108.45	114.2	96.939	105.65	113.25	115.99	107.33	112.96	108.39	110.27	116.64	114.73	116.51	120.74	115.64	120.92	112.28	113.17	114.25	110.81	104.07	117.63	113.98	110.46	103.72	113.06	113.35	112.01	112.51	117.24	106.67	113.31	118.31	108.41	113.72	119.28	108.67	115.66	103.18	116.56	108	105.12	118.37	108.47	112.54
105.21	107.52	109.08	117.19	107.6	113.44	109.81	117.69	107.68	115.06	117.72	105.93	110.22	116.77	109.87	112.89	101.1	111.99	113.17	116.93	118.45	117.31	113.56	108.27	104.98	110.94	110.16	103.97	106.56	113.26	104.82	104.69	112.13	100.4	115.62	100.18	111.18	116.34	106.77	103.37	117.46	107.37	111.1	108.34	112.77	113.49	109.41	113.4	106.7	114.59
115.72	106.22	104.49	101.83	104.56	107.24	105.69	115.48	105.01	103.3	110.11	106.53	110.82	102.15	96.077	97.959	111.75	100.24	96	101.87	110.43	100.57	105.73	112.54	97.344	115.69	101.1	106.88	95.16	107.83	104.42	94.031	105.04	104.05	105.02	106.05	104.98	105.61	105.73	103.64	102.75	104.95	114.26	109.92	104.49	92.726	105.85	99.644	105.41	96.831
118.72	107.98	110.93	114.98	117.26	120.79	112.47	108.11	115.41	111.13	118.13	115.13	114.68	114.81	115.47	121.71	102.65	112.44	99.238	117.63	105.14	113.96	110.96	114.58	105.42	105.02	107.84	109.59	114.39	109.6	121.28	121.2	106.79	108.49	108.55	107.71	123.27	107.22	116.68	116.84	111.84	114.02	116.99	111.32	121.58	112.12	111.84	108.6	113.02	112.09
113.12	105.77	109.27	105.72	100.07	102.38	100.54	108.81	105.75	107.35	107.72	104.21	112.11	101.45	107.28	106.67	103.73	95.923	107.95	109.87	104.11	104.83	104.72	106.74	102.01	95.121	108.06	104.21	109.3	108.17	108.25	104.64	102.87	102.59	112.04	96.495	105.2	106.86	109.33	109	108.42	114.46	106.43	101.32	110.06	106.95	104.86	106.74	109.26	96.519
96.98	101.46	102.66	107	107.03	102.11	102.89	104.91	99.004	98.993	104.03	115.33	92.91	101.11	106.12	105.27	111.44	106.54	101.03	96.772	115.09	93.091	106.48	111.36	107.9	101.31	104.55	106.58	106.85	97.795	114.12	102.87	105.81	105.53	102.64	97.471	108.2	104.92	102.96	101.4	109.89	113.4	104.69	104.4	107.11	107.26	109.59	111.01	92.324	107.39
106.44	105.37	100.61	109.19	108.81	112.2	94.353	112.79	106.22	103.5	104.35	111.33	101.95	110.42	101.83	101.76	103.29	110.58	100.6	104.34	101.53	106.98	109.28	108.48	99.057	103.37	108.34	108.63	112.76	102.67	109.9	106.84	103.59	107.99	105.06	107.1	105.39	110.69	105.37	107.15	110.6	104.66	104.95	102.58	108.87	106.76	109.5	96.81	95.849	106.28
104.94	113.93	99.559	99.892	103.51	112.34	112.29	97.766	114.59	106.19	103.6	109.43	94.565	103.63	120.36	101.38	108.89	106.77	109.03	114.64	107.7	101.28	108.89	105.68	101.75	99.488	100.25	107.29	102.63	112.68	101.89	103.47	99.123	109.43	95.859	102.74	94.425	94.038	109.69	106.85	107.85	102.38	106.92	110.69	106.81	108.23	107.32	109.41	112.94	103.08
100.61	103.74	107.92	101.67	106.55	95.267	103.83	101.8	107.96	102.02	102.3	106.83	102.43	104.53	100.18	103.29	107.53	101.24	102.88	99.846	96.937	102.98	95.13	104.22	93.413	110.29	96.995	99.374	96.929	107.23	88.5	99.138	96.027	99.972	85.693	101.34	104.09	102.2	100.6	103.35	107.65	103.95	101.42	102.15	101.44	102.11	105.93	105.18	102.53	97.332
113.73	106.88	116	116.41	121.57	111.7	111.24	119.85	107.94	104.67	111.42	113.54	116.76	115.27	112	108.63	116.83	118.86	116.87	110.04	115.82	114.12	105.25	113.27	117.56	108.39	115.32	112.77	108.33	105.55	105.58	108.5	106.68	113.8	110.84	107.48	110.64	117.7	111.55	108.24	109.94	114.25	108.63	110.17	109.53	110.67	109.4	110.59	114.91	121.84
110.6	118.9	117.81	116.14	118.91	115.93	119.4	108.81	107.8	112.75	114.03	109.57	109.55	110.25	112.3	117.14	118.1	110.26	116.63	113.35	104.36	119.64	116.55	99.867	123.88	117.68	120.66	125.78	115.77	111.27	112.76	112.44	112.35	106.97	118.98	108.08	113.67	123.3	110.05	125.89	112.73	109.22	114.37	112.89	104.98	111.13	118.72	123.95	111.16	111
127.82	114.89	113.53	108.7	119.56	109.9	117.74	129.37	119.44	117.15	121.05	116.16	110.11	120.36	119.28	117.67	113.78	122.95	119.08	110.66	122.64	120.38	113.38	110.04	103.66	117.71	115.12	112.93	114.71	118.33	113.26	115.07	125.72	127.91	114.96	114.01	119.54	107.74	103.79	116.34	107.6	114.04	107.27	113.86	127.29	106.73	121.76	115.72	111.5	133.14
107.13	117.31	102.79	113.14	107.68	107.17	103.22	107.06	104.2	104.63	113.71	108.1	106.85	108.19	111.01	105.07	113.6	114.41	104.05	117.5	112.85	119.16	109.07	117.81	119.23	107.85	111.67	108.08	104.47	108.66	120.13	104.01	114.4	108.25	117.84	104.54	112.82	104.64	109.96	108.1	111.79	109.4	117.2	112.11	108.97	104.82	109.41	113.86	111.24	104.17
102.06	105.51	99.293	102.58	99.299	100.6	99.514	90.952	98.954	91.492	94.24	91.359	102.42	93.673	106.86	99.251	93.401	89.081	99.534	99.267	95.754	100.18	98.56	92.725	98.098	93.737	99.111	95.387	89.37	103.9	103.44	100.32	102.25	96.949	103.1	106.03	90.03	94.228	100.35	102.52	96.812	92.085	106.28	101.55	93.78	99.868	102.06	98.755	93.66	102.68
108.25	105.34	101.8	108.09	101.29	96.303	107.49	98.778	100.71	108.22	103.51	110.29	101.31	109.35	101.35	100.26	106.24	103.96	99.359	113.73	101.96	97.343	99.53	116.69	101.53	107.27	117.84	108.05	107.45	105.13	110.25	110.05	104.11	109.35	104.65	107	95.266	108.79	100.63	117.84	109.95	106.47	104.06	104.92	104.97	110.05	92.998	99.893	106.12	111.11
113.67	112.56	115.79	115.3	105.77	109.12	107.64	104.67	112.62	104.49	109.09	112.27	103.95	118.34	104.25	114.55	107.53	111.55	117.51	115.72	112.04	107.81	124.96	109.02	106.89	112.89	113.54	94.597	108.52	101.97	110.82	110.67	113.02	98.319	110.51	104.22	123.45	114.21	100.16	98.897	110.25	110.85	101.97	103.6	97.351	112.36	102.16	110.31	99.566	102.3
111.56	96.127	104.62	105.94	110.14	103.47	104.25	104.03	106.2	97.742	106.48	106.29	104.4	107.86	109.7	106.85	110.36	100.8	105.1	104.79	98.42	110.87	102.53	106.01	107.83	110.66	105.03	104.24	100.71	109.2	101.42	104.53	101.06	113.92	114.34	102.62	101.49	106.75	96.785	96.064	104.66	100.97	109.13	105.72	102.8	100.52	105.82	98.858	95.606	106.69
106.34	103.79	109.11	101.62	112.62	106.73	101.24	107.51	98.585	111.02	107.36	104.41	102.91	99.925	109.51	110.39	118.5	99.733	99.438	107.14	99.299	109.82	110	103.29	99.986	110.3	116.3	100.65	101.71	109.02	115.35	109.16	97.905	112.02	98.879	120.45	110.04	104.29	109.49	110.78	104.54	106.88	98.016	113.98	107.27	114.95	107.03	107.49	99.483	110.58
104.7	110.93	98.61	101.08	107.28	102.12	108.13	114.84	110.2	109.19	113.72	111.55	99.21	102.8	105.59	105	92.752	112.97	102.4	105.36	108.73	114.79	110.16	111.81	100.71	110.37	105.59	110.46	96.869	108.71	109.78	100.42	104.54	96.729	110.03	101.68	95.332	100.33	112.98	116.82	116.12	109.98	99.126	109.68	105.43	110.5	109.67	108.22	106.9	103.32
111.35	104.13	109.67	107.55	113.03	103.78	103.35	105.05	109.29	107.75	103.91	106.71	102.39	97.774	107.02	107.46	103.27	101.74	113.98	111.43	102.5	105.53	92.118	107.16	108.44	108.62	109.64	103.29	108.27	103.93	96.437	101.81	96.755	108.95	101.3	101.3	113.54	103.75	113.35	105.3	106.35	105.32	111.05	96.408	104.63	103.2	103.72	105.42	100.88	100.53
109.62	96.348	101.79	99.393	103.98	98.852	91.686	108.23	97.12	94.455	100.26	96.387	110.94	96.827	102.91	86.99	105.93	101.85	97.733	98.665	103.1	104.3	103.13	97.849	102.35	95.94	105.04	104.81	96.08	93.49	101.9	95.793	104.53	97.573	99.201	102.33	96.662	97.857	91.408	94.758	106.35	104.64	112.06	92.095	89.717	103.12	99.73	91.936	99.14	96.965
101.42	112.74	108.88	108.94	99.172	111.45	111.87	94.027	106.35	107.61	107.31	103.79	108.77	107.61	109.65	106.97	109.05	115.42	99.417	98.153	100.47	104.43	97.68	99.267	110.29	109.46	104.85	99.278	98.732	104.39	111.94	107.91	109.41	104.18	106.44	119.04	110.99	108.77	106.96	101.4	103.76	104.85	111.11	110.9	107.3	104.71	103.12	110	96.342	108.65
112.36	106.76	109.96	106.57	113.19	113.35	108.97	98.461	111.86	117.83	113.97	111.7	110.26	112.35	106.69	109.7	99.544	105.81	110.52	110	113.49	116.88	103.73	110.94	113.17	112.31	110.33	108.07	117.6	118.94	107.08	108.53	117.88	106.05	120.19	103.97	110.46	113.08	112.28	116.64	109.96	98.613	105.85	109.62	112.78	108.18	98.519	115.56	110.86	109.84
116.24	112.58	114.05	108.59	114.37	119.02	111.24	110.43	114.49	117.42	111.47	105.46	119.08	118.01	113.01	120.59	109.03	111.42	114.25	105.32	109.88	112.37	105.48	112.18	102.39	102.9	112.64	117.95	115.97	115.59	109.2	108.75	107.26	108.79	107.77	110.53	102.52	106.53	111.73	123.22	113.38	120.05	111.57	107.68	111.54	107.61	108.08	108.94	117.83	103.03
113.63	108.13	107.17	112.63	107.93	108.04	106.91	110.34	102.25	104.6	103.41	107.41	109.63	109.21	108.23	101.14	113.41	107.53	98.495	105.48	106.53	105.33	122.62	107.91	105.15	111.84	109.78	109.32	107.42	109.66	111.27	108.3	110.48	114.68	108.34	105.93	102.22	104.03	111.14	100.78	104.47	101.14	108.25	114.1	109.51	106.77	103.78	106.87	111.52	105.42
114.84	112.07	113.19	111.92	114.06	107.77	112.62	108.25	110.3	114.08	108.43	113.7	110	111.27	108.7	102.48	115.43	108.88	118.25	106.35	106.8	117.9	124.2	104.89	105.39	108.25	109.28	112.73	104.79	109.74	112.22	111.76	118.03	108.94	119.83	104.39	117.23	116.14	108.08	107.41	117.37	111.1	112.08	107.31	109.29	106.65	108.77	106.8	104.43	102.89
100.35	101.31	104.55	104.82	98.092	107.81	114.12	95.327	103.05	105.65	108.98	118.32	104.91	99.172	107.46	106.83	96.776	108.54	107.75	102.21	109.06	103.41	103.59	106.83	108.68	96.481	109.51	99.056	106.23	100.27	94.666	97.63	103.69	105.17	103.56	106.71	99.096	102.21	106.1	102.65	103.81	103.92	97.374	104.59	94.896	97.55	110.73	99.424	100.49	98.89
100.98	102.28	105.03	105.24	108.24	101.55	110.03	105.45	110.7	99.3	108.74	113.01	107.1	102.55	100.29	107.24	112.97	111.55	103.51	108.76	98.614	105.64	105.05	103.93	105.44	109.13	98.837	104.67	107.45	110.16	105.88	110.12	101.02	112.49	96.617	103.69	111.4	99.827	99.707	103.82	104.89	110.78	116.07	105.45	104.19	100.73	100.69	106.3	103.09	103.13
105.62	113.97	110.41	100.94	112.56	103.64	109.38	109.82	104.73	115.92	108.19	114.66	111.65	107.53	105.5	111.11	114.8	105.31	115.12	115.58	112.75	106.5	117.25	111.38	113.6	118.26	111.43	107.69	112.66	114.09	104.79	116.67	112.18	120.97	115.98	109.08	111.11	117.79	111.09	106.8	107.64	116.69	113.62	116.07	103.45	108.78	108.01	112.71	112.21	118.08
100.26	97.971	104.9	98.09	107.28	97.78	103.15	112.38	101.41	107.28	96.427	113.49	109.89	103.95	92.231	103.63	103.65	109.56	103.71	102.93	109.38	108.83	108.53	111.62	104.6	108.79	102.85	101.23	103.71	106.6	97.253	100.86	107.43	109.03	105	107.85	109.99	104.66	105.24	104.28	108.98	104.56	99.459	108.45	103.62	112.19	107.99	106.8	105.37	104.28
105.02	98.915	105.95	105.77	121.27	108.61	109.28	113.04	105.64	108.66	102.32	100.3	107.39	105.84	107.92	111.77	105.21	108.35	92.996	99.185	106.01	109.15	101.07	97.235	99.247	105.19	106.11	103.88	102.95	100.67	109.93	110.12	112.63	104.64	94.032	107.13	105.32	104.08	105.58	102.09	106.05	101.17	106.92	114.13	105.6	112.29	103.48	102.31	105.97	115.58
116.96	113.54	113.07	107.77	107.1	106.94	104.98	102.85	113.95	112.89	105.48	115	113.03	115.94	112.37	110.51	113.77	107.59	110.9	105.81	119.02	102.55	116.84	106.26	96.712	101.37	103.47	100.94	106.74	118.24	103.17	97.987	112.07	117.47	106.39	111.63	116.54	105.85	109.99	115.35	109.53	110.61	102.07	107.04	112.73	110.78	105.69	90.261	100.33	112.67
100.77	113.26	109.23	104.38	107.28	116.01	109.54	114.13	103.04	119.45	100.58	106.87	102.83	112.32	110.9	98.758	119.52	113.05	109.19	103.53	107.84	111.84	103.09	104.16	107.6	104.45	100.44	100.44	107.7	110.11	106.7	106.76	104.39	113.08	106.93	106.11	106.6	105.99	107.37	103.64	109.64	110.02	102.6	108.62	103.59	101.96	102.28	106.96	105.24	104.82
100.01	109.36	97.724	101.88	104.42	101.49	106.52	101.59	98.6	100.3	94.055	96.672	99.537	108.33	97.168	105.12	98.725	93.994	100.03	94.311	91.027	105.85	102.47	106.28	114.97	103.68	103.65	97.437	99.836	97.699	93.564	105.74	96.788	99.48	100.95	101.98	93.762	106.84	91.806	99.89	103.36	102.53	108.66	94.753	102.37	94.932	97.045	98.351	101.94	93.825
105.29	110.68	110.2	98.191	103.57	108.87	104.12	99.251	108.87	109.12	96.63	101.19	103.8	100.73	102.71	110.18	104.39	120.07	110.46	104.43	107.39	115.18	110.41	106.16	103.04	109.71	114.14	111.27	105.55	110.06	108.14	104.58	113.84	106.27	103.66	112.32	105.04	100.94	113.08	112.32	109.85	117.12	109.3	107.49	106.08	110.14	112.37	107.79	107.37	99.475
122.8	111.28	115.05	117.33	116.74	111.05	112.07	119.33	109.9	117.02	118.76	111.67	121.49	121.52	113.67	113.73	115.42	116.85	118.36	113.3	109.3	114.83	118.54	109.16	120.33	105.32	115.78	120.22	121.31	118.35	119.05	116.59	107.74	132.48	122.72	105.26	115.54	111.57	120.92	110.16	112.32	113.65	116.2	117.31	123	119.28	110.41	112.44	121.9	113.69
103.78	115.6	101.19	103.74	111.47	116.11	120.24	111.47	102.6	115.96	115.89	107.75	111.66	114.58	109.09	118.81	118.37	107.76	118.45	109.64	109.45	109.6	110.17	114.22	111.4	114.18	109.37	112.72	107.77	116.54	111.61	112.5	107.81	119.62	114.21	127.11	107.34	111.66	110.36	103.43	115.93	120.92	113.28	113.78	110.95	115.09	107.02	113.8	110.83	113.22
92.529	109.75	106.11	91.174	100.89	88.026	94.234	98.664	89.245	104.4	110.48	97.859	102.4	108.82	98.21	103.12	100.29	99.263	98.298	104.87	106.92	104.27	100.27	106.09	92.053	97.062	102.37	97.573	99.563	100.24	101.87	89.584	106.03	100.6	87.499	99.64	103.39	98.352	108.13	104.63	99.742	103.02	109.1	98.049	91.996	106.78	101.4	102.62	100.15	95.58
106.3	109.3	108.12	102.64	111	101.53	107.28	103.04	113.27	108.89	100.43	103.05	106.55	101.26	101.36	107.76	114.33	104.59	108.58	99.886	102	103.66	101.38	108.96	108.18	103.09	113.59	112.05	106.13	109.61	101.21	109.82	106	102.09	106.55	108.72	111.5	101.24	111.68	98.327	96.717	108.53	109.86	108.73	103.18	103.4	114.31	101.31	105.3	100.74
99.726	107.71	98.429	107.52	107.33	113.22	112.74	102.83	103.3	109.29	109.17	109.58	108.82	105.28	109.26	102.02	90.191	105.95	112.87	111.53	109.55	111.61	104.77	114.37	100.44	109.35	119.12	103.7	106.36	107.19	108.73	106.68	107.28	107.68	105.89	113.12	106.75	110.48	102.29	102.4	92.945	103.84	110.58	100.79	100.81	108.72	93.996	100.29	104.5	100.07
104.46	104.25	98.418	91.279	101.59	97.012	102.09	96.592	102.56	98.446	106.13	112.24	98.971	113.46	93.172	100.29	98.052	99.416	93.089	101.23	91.732	103.05	102.66	106.33	106.57	101.98	94.705	95.745	101.25	103.49	96.972	99.116	96.828	98.013	109.66	97.004	97.338	101.14	104.61	93.348	92.818	100.86	99.19	99.727	100.43	100.24	99.911	99.001	99.33	99.751
104.46	105.88	103.79	96.689	95.868	106.78	106.44	100.71	96.299	108.44	110.76	101.53	102.08	106.86	98.126	102.56	102.88	99.397	103.6	103.28	98.787	111.69	97.709	102.57	108.22	100.95	101.06	101.96	106.31	110.39	111.34	98.429	105.05	104.13	108.35	109.61	111.28	105.87	106.47	105.74	99.333	107.55	100.6	110.72	99.183	100.46	101.65	101.61	101.42	102.62
114.37	112.21	109.97	114	119.11	108.84	107.6	112.73	106.5	113.44	116.34	110.58	112.24	115.54	111.79	108.24	114.46	110.52	120.07	118.03	111.23	109.76	116.95	118.51	107.27	106.62	112.14	112.02	113.24	116.12	117.82	114.29	115.33	103.85	112.96	116.56	122.34	100.86	115.95	113.06	110.82	115.31	118.53	113.05	115.65	123.72	123.92	114.26	114.67	116.99
109.08	110.49	108.86	109.35	102.14	102.53	119.4	115.07	112.81	109.7	111.52	108.19	108.95	102.5	107.76	113.2	121.08	113.38	113.61	112.58	112.51	115.81	112.4	113.07	116.46	116.19	109.78	111.89	103.08	111.33	106.43	117.6	111.69	116.77	108.62	111.63	111.01	108.49	111.62	112.97	107.63	111.63	113.43	111.09	103.47	108.63	110.1	120.97	115.23	112.92
107.04	107.55	106.17	122.81	112.72	110.26	114.62	119.81	120.36	106.37	112.48	109.52	115.35	113.96	110.45	110.35	116.64	109.69	108.17	107.02	116.56	116.09	107.63	114.43	104.3	115.67	114.65	114.44	115.19	111.08	110.47	118.52	112.81	109.59	118.63	118.62	112.04	112.22	112.61	107.06	106.44	121.05	111.2	114.79	113.57	121.26	115.78	102.91	108.23	119.04
109.88	97.688	99.929	99.251	104.27	110.32	107.25	103.79	103.12	110.91	96.542	108.02	109.03	103.76	106.48	110.26	102.63	123.01	107.13	107.43	105.77	100.37	95.523	112.26	110.95	106.92	110.65	107.47	117.48	99.637	110.7	116.58	106.1	101.39	108.43	103.34	99.932	101.38	106.15	103.18	103.34	105.61	105	105.41	98.418	103.98	111.15	94.189	98.608	99.047
113.15	110.68	121.04	112.46	124.67	110.37	107.42	121.54	104.12	111.57	124.35	110.03	112.93	105.11	119.82	116.3	112.96	113.98	113.47	109.35	121.88	112.57	108.34	109.35	123.3	110.79	108.24	117.64	113.62	115.3	107.16	121.09	116.13	106.01	108.42	113.89	104.17	113.97	113.86	107.11	118.95	117.29	115.99	113.91	115.67	114.04	107.2	105.81	115.11	108.49
122.11	105.58	103.9	104.73	116.71	108.95	117.27	108.31	113.45	104.07	110.88	112.55	107.95	117.13	119.22	113.22	110.03	108.84	106.4	105.77	107.08	110.14	114.82	106.94	116.09	108.88	108.22	116.57	111.01	117.44	105.98	120.54	117.99	101.2	108.79	113.17	98.921	119.55	111.32	112.17	118.79	108.24	112.66	121.03	113.65	106.45	108.22	106.39	118.07	111.96
109.36	96.824	108.72	101.26	104.29	108.06	99.057	109.58	109.5	115.22	109.53	112.35	106.11	102.02	104.21	103.07	114.2	104.02	107.01	106.67	111.32	104.89	102.07	104.05	102.13	101.55	102.17	104.79	103.99	111.21	105.18	106.86	103.92	105.98	108.79	100.54	104.01	110.51	113.84	98.606	109.68	108.91	101.88	107.91	117.71	108.37	113.82	105.7	114.64	109.07
103.78	106.05	107.16	111.24	101.3	98.245	101.16	105.01	108.64	111.48	106.59	104.52	98.181	99.695	101.48	110.69	108.42	110.45	106.8	109.96	110.03	108.35	110.69	94.581	105.16	108.73	104.49	96.653	113.54	105.38	105.07	105.02	108.23	101.64	108.32	104.12	108.92	99.265	102.71	104.67	109.54	107.62	103.9	110.06	100.8	102.01	107.94	108.42	106.82	106.19
109.21	110.13	120.1	114.41	106.28	111.7	113.01	119.25	102.61	113.25	110.27	109.3	105.63	108.01	107.19	112.74	109.3	110.05	115.91	105.81	106.44	109.42	107.36	105.3	108.17	111.04	106.55	109.51	104.34	116.67	104.01	109.03	106.23	103.74	109.96	100.51	104.21	113.47	105.83	106.43	108.39	114.75	112.57	107.06	102.16	95.139	100.57	104.46	108.47	108.41
104.11	98.669	97.458	98.374	102.13	105.62	100.05	105.06	111.56	103.2	113.03	93.251	110.62	106.37	105.06	97.863	101.39	108.62	104.55	102.33	88.086	103.95	110.03	108.27	111.15	96.928	114.08	90.959	107.03	103.09	101.31	99.68	95.793	110.05	103.73	115.52	108.19	102.69	103.63	98.065	90.358	97.108	116.41	100.86	105.55	102.82	99.131	100.77	116.83	100.74
109.45	110.49	95.921	107.6	112.39	105.19	103.61	99.969	108.63	102.22	101.07	103.32	106.85	101.23	103.19	102.54	107.15	105.44	103.58	108.4	97.13	109.14	117.65	106.7	100.46	106.35	108.87	112.24	102.31	99.135	107.42	101.08	97.707	109.26	108.43	116.56	98.437	106.72	107.62	109.52	114.81	110.28	105.11	102.34	103.8	105.33	108	99.921	101.8	97.511
127.04	123.28	119.96	123.07	113.36	110.04	114.99	124.68	118.42	117.4	111.82	116.33	117.71	118.86	121.73	118.01	119.86	109.19	120.63	124.46	106.85	112.54	121.11	112.87	117.89	130.17	128.38	119.71	113.79	119.73	115.62	123.23	118.92	121.89	121.22	117.51	116.65	116.18	116.65	114.96	114.83	122.03	115.74	121.33	117.12	114.24	129.54	110.48	115.4	123.4
110.26	110.6	106.54	105.06	99.959	111.43	97.242	109.56	102.8	114.52	110.51	105.89	108.75	107.07	109.59	102.82	95.597	100.19	103.91	103.42	109.91	102.14	95.134	109.53	102.82	106.51	103.52	107.46	114.74	105.9	103.98	102.91	104.42	106.88	103.02	107.58	108.14	113.41	105.84	102.36	100.6	107.03	104.49	104.35	102.33	106.71	100.18	105.11	112.1	106.96
109.85	108.04	108.29	98.155	100.73	112.31	110.92	101.55	116.79	104.12	106.89	104.67	115.55	98.921	105.72	109.28	106.77	106.09	103.37	108.09	97.321	101.6	106.65	104.77	108.39	101.81	114.02	107.2	98.35	115.24	110.52	102.68	99.667	101.62	100.48	99.277	112.85	99.462	110.85	103.34	99.778	113.99	109.78	105.78	97.08	102.28	111.24	105.02	104.27	113.1
103.56	104.35	111.61	115.34	119.84	106.57	102.65	106.61	106.81	108.13	101.02	117.48	115.13	110.82	113.74	110.7	111.47	110.01	111.31	108.49	103.71	105.68	97.348	105.75	101.55	115.54	107.34	108.24	101.67	108.54	112.29	110.78	116.23	107.32	110	103.7	111.06	105.16	94.692	106.55	97.807	106.8	105	114.78	107.25	104.22	111.71	113.36	106.24	106.78
114.09	113.21	106.78	108.06	108.58	99.306	114.35	105.49	112.19	107.26	105.51	107.33	105.48	112.59	99.753	108.23	107.09	106.16	106.82	110.84	120.21	115.63	111.86	117.06	114.22	115.69	104.26	117.2	116.79	112.54	107.92	119.51	106.27	116.23	111.71	110.01	108.42	108.22	111.51	112.64	103.32	115.49	104.84	103.13	107.55	115.31	102.41	108.59	106.14	108.62
89.084	88.569	103.41	99.583	105.76	98.032	98.532	96.726	91.591	94.45	98.016	92.16	101.98	101.98	95.525	98.329	98.171	107.15	109.98	103.92	99.635	102.43	96.208	97.738	101.15	93.853	109.5	103.43	102.14	95.403	98.798	89.209	107.55	95.363	100.38	99.697	105.14	103.57	94.985	92.233	102.28	94.139	105.23	94.604	89.688	95.058	100.92	95.774	96.532	94.754
107.68	115.88	107.55	116.29	108.56	109.31	115.41	121.94	112.94	113.6	111.16	108.17	104.58	116.64	113.56	112.35	98.314	105.93	105.59	117.87	111.63	102.53	111.93	109.36	107.29	109.24	114.87	108.03	113.44	117.47	110.68	109.35	118.4	117.37	103.96	106.26	113	105.18	109.21	112.76	104.53	109.6	107.76	108.83	114.86	112.72	102.77	97.026	108.58	118.25
93.843	107.22	103.95	109.38	109.45	110.5	100.46	111.01	102.11	106.86	103.13	107.19	101.07	104.12	107.71	106.34	102.71	108.17	111.22	110.86	104.09	104.62	104.06	113.34	103.41	99.725	104.15	109.94	103.26	104.74	104.73	113.12	110.24	111.67	108.21	98.567	108.14	104.08	108.57	109.16	105.1	102.67	105.3	108.85	106.39	96.974	100.9	104.33	109.01	99.222
105.41	108.36	115.78	100.25	107.92	100.38	98.166	109.97	99.288	106.25	105.22	102.19	89.406	105.91	108.46	114.97	101.32	108.37	109.98	110.38	99.055	105.81	105.02	108.42	110.69	100.83	103.78	97.593	114.21	100.08	97.994	113.23	95.389	105.45	110.6	104.41	108.35	100.98	105.65	101.17	108.07	102.02	113.76	102.69	99.376	110.59	109.44	104.75	105.87	97.572
111.5	115.12	106.95	107.3	116.04	109.38	103.08	114.57	115.54	106.94	111.6	114.93	107.79	107.82	100.86	116.73	95.421	108.85	119.01	110.58	124.46	112.77	116.87	114.63	112.22	101.6	113.37	113.16	108.88	115.91	111.63	108.81	113.7	113.99	111.93	112.66	114.34	113.48	104.61	106.19	109.52	109.98	113.15	112.34	107.66	112.43	107.43	114.88	116.15	101.56
108.02	104.18	106.99	107.56	106.1	97.218	98.669	105.8	115.09	100.75	107.02	107.49	105.94	109.58	107.16	107.65	105.53	99.642	107.89	101.03	105.99	109.84	106.5	107.72	98.559	114.42	110.18	108.72	108.71	103.85	109.98	104.27	110.48	100.36	106.32	105.99	110.9	106.49	117.95	107.84	104.05	110.91	104.46	108.15	105.74	104.68	107.56	111.29	105.6	109.47
104.63	114.13	109.45	110.19	108.85	112.47	105.85	101.01	104.18	98.492	100.91	100.41	114.89	110.85	109.54	103.28	111.17	112.9	109.13	104.89	101.66	107.86	111.02	104.05	114.61	106.42	101.43	108.07	105.43	101.11	96.93	96.151	101.09	116.69	105.53	110.42	104.68	97.795	96.985	114.25	108.57	116.53	114.25	109.84	105.78	97.093	113.37	107.18	107.21	97.19
101.64	108.61	98.424	102.81	116.53	98.739	101.58	105.2	108.35	108.85	105.89	115.52	100.78	107.15	106.74	110.47	110.67	105.16	88.579	100.83	110.33	106.05	112.14	112.32	112.09	103.47	112.75	110.12	102.11	111.27	112.17	103.43	107.45	97.221	109.28	109.49	105.82	108.71	102.27	100.26	99.468	111.11	105.79	113.7	100.66	103.89	114.45	111.21	100.36	98.929
105.61	101.06	109.9	112.31	104.77	106.19	98.566	103.48	105.14	106.98	107.64	103.91	103.19	107.4	105.86	103.68	103.53	103.36	101.08	99.642	113.73	106.64	110.49	104.28	103.77	114.9	100.47	105.45	106.08	105.83	108.77	99.644	103.88	92.84	98.729	111.72	100.42	107.64	110.86	109.63	105.89	102.08	102.4	102.58	110.05	104.12	102.73	100.43	106.61	112.64
110.88	102.03	115.44	115.9	103.76	101.94	105.95	110.55	110.82	105.38	109.5	112.87	101.43	107.96	111.66	105.54	116.25	109.51	114.85	109.22	104.62	104.67	100.25	110.96	115.84	106.45	108.98	112.07	111.4	114.56	113.64	111.64	97.593	99.81	109.87	112.74	107.9	108.98	114.17	120.27	106.69	106.43	107.41	102.21	112.24	119.34	108.5	111.7	114.21	109.08
116.38	113.42	110.96	101.16	112.68	120.64	118.61	115.72	109.45	113.7	119.79	107.91	114.81	118.15	100.53	107.48	102.66	114.78	104.62	112.01	113.25	118.8	114.72	112.84	121.31	110.66	109.51	106.25	109.35	108.66	110.58	116.86	110.92	105.54	113.69	110.8	115.14	104.3	108.64	108.88	114	109.04	110.54	113.71	113.56	117.26	107.33	111.73	109.27	108.96
107.26	97.819	103.05	112.41	95.127	101.67	102.48	102.57	96.632	104.54	108.13	104.34	105.59	102.12	114.56	101.83	114.57	103.11	104.01	103.93	102.79	107.58	116.02	111.37	102.9	105.3	109.57	99.138	99.363	108.35	96.88	106.95	106.39	103.14	101.42	115.97	108.61	107.12	108.19	107.16	97.317	99.858	94.791	102.87	96.572	97.433	103.87	98.413	104.76	100.3
100.93	113.18	97.345	109.07	98.177	98.647	108.55	96.638	115.42	108.87	104.43	110.13	109.11	104.03	105.1	111.49	104.71	113.99	101.24	103.66	98.32	112.54	96.227	106.47	111.52	107.86	98.755	107.95	113.35	115.39	105.16	94.842	103.94	112.22	109.97	117.12	108.86	113.54	111.5	109.62	105.25	99.505	108.66	112.69	104.91	103.51	106.88	101.94	98.551	117.19
109.51	106.6	100.08	112.59	108.28	106.4	104.66	98.295	115.85	96.535	109.88	102.03	115.51	114.99	107.81	106.78	104.88	108.49	109.11	116.26	105.77	115.07	99.864	110.63	116.09	108.89	99.804	106.98	111.87	110.21	115.76	106.19	103.15	110.34	113.69	102.44	110.2	101.54	102.6	108.31	109.73	108.5	104.56	105.47	116.97	105.83	111.09	105.36	96.886	98.89
109.95	121.83	114.29	118.29	127.13	114.64	110.09	122.3	122.13	117.43	116.11	122.37	120.32	124.62	112.39	121.27	115.04	116.34	118.14	111.39	117.02	123.6	112.14	113.41	112.09	124.41	117.53	116.14	123.16	122.32	116.78	120.68	119.51	122.15	123.3	123.62	120.05	117.88	114.91	117.32	117.89	117.37	116.07	126.9	115.77	116.09	121.74	112.15	123.4	113.41
111.12	102.02	118.66	109.66	112.87	97.687	111.31	112.87	110.66	116.57	111.13	120.51	111.56	114.89	115.7	106.11	113.14	108.01	106.43	98.674	110.45	108.51	109.58	113.15	111.64	107.15	112.98	102.23	116.41	116.49	104.49	110.23	111.03	109.52	98.631	106.66	106.64	109.76	117.08	103.56	109.58	108.43	111.79	103.81	118.56	107.45	109.14	112.25	104.65	110.65
103.91	110.7	104.64	93.998	103.25	108.37	117.37	108.66	103.18	105.6	100.06	97.702	92.05	101.07	106.44	102.23	95.532	101.09	106.02	111.38	110.96	109.35	100.79	103.49	104.86	108.01	105.98	106.74	107.02	100.61	101.47	108.92	100.57	109.2	110.16	99.984	101.47	93.754	109.31	100.65	98.948	108.49	100.23	109.76	92.48	105.26	107.31	102.6	101.71	95.329
108.41	111.49	118.74	113.46	105.27	115.32	119.44	116.27	113.86	109.82	110.21	112.19	112.87	112.14	117.29	118.82	109.81	109.92	113.41	111.27	101.29	123.79	112.4	114.52	104.56	115.63	113.84	108.84	119.64	115.05	111.77	106.08	113.35	111.25	105.79	115.67	109.77	117.32	107.65	114.36	109.77	102.54	114.55	115.04	109.88	119.03	106.38	113.94	94.51	117.57
112.91	110.43	109.73	117.58	108.13	110.27	110.23	95.594	108.56	114.77	120.13	114.41	120.57	107.55	106.5	108.41	111.31	117.6	116.16	111.91	115.66	115.92	113.6	114.03	114.65	115.36	106.09	113.89	115.9	114.65	112.23	104.18	108.93	119.2	117.7	113.58	109.82	102.89	110.49	120.4	112.99	108.41	121.78	111.22	119.23	106.54	104.56	104.49	109.22	114.96
125.01	115.9	123.98	118.33	112.25	120.92	115.56	118.88	110.94	118.52	111.04	125.68	118.2	113.18	118.89	108.59	127.43	120.95	116.93	121.42	116.51	116.48	121	116.45	115.61	118.6	121.04	124.04	112.96	112.98	115.97	117.32	118.97	125.38	122.08	110.91	116.57	119.01	111.6	111.51	112.93	112.53	110.83	124.53	121.44	118.39	107.55	115.56	112.17	113.99
109.61	109.67	103.3	115.12	99.815	121.72	117.12	114.75	120.39	111.89	112.99	108.21	110.2	112.98	108.11	117.7	108.43	117.01	120.13	106.9	113.11	119.17	103.01	119.67	111.4	113.68	116.52	101.38	116.59	108.46	116.01	112.22	121.29	109.19	116.9	121.3	104	107.21	107.25	116.23	113.15	106.6	106.7	113.69	108.92	104.89	119.35	104.63	107.91	108.25
112.38	115.15	111.92	112.12	109.55	121.03	111.52	113.81	126.37	112.92	118.02	111.16	116.99	109.89	110.42	111.82	120.72	114.74	112.94	105.73	111.9	105.2	104.83	117.05	116.69	114.37	109.07	105.51	110.48	105.5	112.87	111.41	109.53	109.16	102.58	109.65	114.99	109.28	113.21	104.33	113.56	107.87	116.57	116.95	105.46	120.94	109.87	118.37	110.17	107.37
116.91	104.97	103.7	120.04	117.1	113.02	110.34	104.79	113.37	105.01	105.7	106.71	114.48	118.92	116.32	116.79	116.92	110.62	110.28	111.66	110.86	117.96	103.13	110.29	115.31	113.35	114.52	115.46	113.6	115.96	110.44	110.96	115.6	110.98	119.18	109.66	121.8	106.06	116.44	114.17	114.11	110.58	115.59	114.09	115.99	117.67	119.15	108.27	116.61	103.52
90.462	95.735	100.36	102.46	107.31	100.31	97.669	88.154	94.335	96.327	101.89	97.132	100.59	100.83	104.39	99.479	101.13	94.803	104.51	99.991	101.27	98.216	91.822	95.243	100.66	101.94	98.786	101.63	98.299	99.594	96.977	107.37	90.896	94.952	99.572	94.696	94.814	106.07	106.54	101.87	96.621	104.6	99.965	98.7	108.21	100.59	99.959	90.682	99.842	92.882
112.87	97.215	102.3	108.8	107.91	101.92	97.886	109.48	107.76	103.56	106.51	100.2	105.69	107.28	102.52	97.581	108.42	108.2	108.33	107.55	109.86	98.895	108.27	108.94	99.413	97.532	104.05	102.2	106.82	108.83	110.48	111.13	95.24	107.12	109.54	114.3	100.21	105.42	98.14	99.776	102.82	108.92	101.42	102	105.19	103.29	102.27	106.8	103.11	108.94
103.86	101.84	101	96.147	99.246	100.14	114.39	117.03	102.69	92.431	109.84	101.53	105.36	105.24	94.609	102.14	114.98	111.43	100.78	110.12	107.27	102.07	97.734	115.27	101.15	98.982	101.87	106.07	105.31	109.8	111.17	96.712	108.63	103.31	107.24	105.12	103.07	103.91	102.91	108.57	102.89	105.05	99.261	102.9	107.39	107.92	111.18	99.276	103.3	103.72
115.08	111.75	116.52	106.87	109.32	112.7	110.29	111.72	106.9	110.32	112.47	115.42	109.98	102.59	111.67	114.55	109.05	113.03	108.99	113.05	117.61	110.57	110.17	109.4	109.03	109.97	110.39	117.43	107	107.82	98.383	103.36	112.42	109.33	106.29	106.4	105.61	115.38	113.7	118.52	107.51	106.74	105.04	110.65	108.09	104.07	117.6	123.98	106.06	111.7
108.87	109.4	107.42	112.34	110.88	110.72	99.617	107.45	114.85	110.02	109.18	107.83	103.66	97.375	106.89	99.895	112.08	114.55	103.79	105.09	103.74	105.98	103.61	97.364	104.67	105.35	98.811	104.89	111.79	99.39	106.07	110.7	102.65	106.13	102.68	102.16	101.89	105.62	100.1	113.46	111.93	109.91	109.09	105.34	101.95	106.18	113.11	108.49	103.94	108.9
108.32	118.16	117.83	108.15	114.73	102.14	107.93	112.46	110.72	104.01	107.12	107.96	109.02	109.74	106.58	115.1	101.56	113.43	102.28	110	117.84	112.19	104.51	113.7	109.78	104.41	102.05	112.5	112.34	112.81	108.95	119.02	118.32	103.88	107.2	117.24	115.15	103.51	112.5	112.57	100.54	113.46	108.01	117.98	108.62	106.72	105.06	109.69	113.69	111.02
104.23	99.91	112.72	102.32	106.56	101.65	100.92	105.44	108.34	106.39	105.17	104.24	96.278	102.69	102.1	106.19	97.077	111.91	105.4	104.62	109.5	104.08	112.78	114.88	106.91	92.012	97.727	107.89	109.06	110.57	105.49	109.46	105.29	104.78	104.83	103.18	98.511	113.85	115.8	111.71	108.7	103.52	108.5	111.72	112.24	110.31	107.69	99.485	103.87	105.48
104.2	100.71	108.21	97.756	106.68	96.294	103.39	105.35	103.68	113.41	109.25	103.61	108.73	102.59	101.21	97.745	102.63	108.39	101.4	90.558	101.89	105.7	114.3	106.07	103.38	103.23	110.3	109.78	105.24	104.42	104.21	106.13	98.775	114.71	103.76	105.24	105.22	108.57	100.75	106.7	104.57	99.608	98.985	106.08	106.82	108.84	102.88	101.04	104.74	104.13
98.965	98.587	99.057	106.02	108.66	102.67	105.66	99.816	104.84	99.822	103.39	109.82	99.409	101.44	111.1	108.23	105.12	112.01	101.96	111.65	108.9	99.769	101.81	100.64	109.33	103.44	106.83	115.46	102.02	102.35	98.23	97.919	110.99	111.54	115.43	103.78	105.26	96.819	102.58	103.38	102.4	108.65	98.726	108.01	112.87	104.81	113.94	106.91	106.29	113.58
103.81	105.51	113.18	106.45	102.06	102.97	101.58	96.662	108.47	97.915	106.02	104.35	109.47	105.01	114.59	105.23	101.16	109.05	107.72	101.11	103.65	104.68	113.9	107.48	103.12	98.894	104.41	102.3	114.33	102.18	105.02	100.48	110.77	96.308	102.72	107.04	97.556	108.59	105.64	106.5	107.51	100.04	99.475	116.68	106.01	97.56	104.11	100.72	104.43	101.97
107.63	101.8	105.57	94.369	113.05	100.11	103.04	103.07	100.22	102.27	118.59	106.8	110.81	108.14	109.67	100.6	105.25	119.03	102.41	100.3	108.47	108.05	104.84	111.76	109.4	103.92	105.3	113.2	95.252	97.415	112.52	99.727	117.19	117.94	105.89	102.46	108.97	112.98	112.75	113.74	115.87	103.17	102.72	97.154	114.3	105.86	108.27	108.05	100.88	105.87
108.68	113.19	111.85	110.47	109.34	125.13	116.1	107.74	105.26	113.11	127.72	117.71	108.98	113.59	106.65	105.74	111.56	116.75	106.71	104.75	109.54	113.19	108.07	112.93	112.48	114.01	114.72	107.95	110.97	116.86	118.97	116.54	110.54	122.51	112.08	120.9	121.41	115.18	109.97	104.68	116.01	110.89	116.35	115.65	109.53	114.39	117.99	110.98	118	115.31
98.421	104.69	106.97	114.87	109.94	103.96	104.74	104.78	115.14	109.29	105.26	99.028	105.07	110.72	99.849	106.34	100.85	107.61	105.7	99.557	104.89	112.59	106.24	105.19	99.319	110.31	109.9	109.24	110.7	106.68	103.84	111.02	104.17	119.91	111.21	113.42	103.15	113.67	100.01	105.32	114.62	112.54	105.03	111.01	108.76	108.37	108.41	107.22	106.6	102.87
97.815	102.69	112.29	109.82	103.09	103.98	115.03	98.285	109.37	114.87	99.114	113.74	101.66	110.03	105.02	103.43	105.78	107.29	99.673	100.22	104.96	103.09	101.99	108.43	101.84	96.64	116.58	105.81	110.65	106.86	102.69	110.51	112.42	109.51	108.42	110.37	109.62	104.19	107.18	102.12	97.089	105.74	103.28	110.9	109.09	109.39	98.11	110.97	107.09	107.03
110.25	104.08	112.58	109.09	109.55	110.04	105.94	105.54	104.71	108.13	109.89	118.37	112.24	106.22	113.04	113.84	104.98	109.11	112.3	109.7	104.66	106.12	114.63	106.23	116.31	104.35	104.14	110.82	106.4	113.09	119.64	113.3	111.47	95.731	106.21	102.5	112.22	112.48	105.21	103.19	108.67	109.65	108.65	109.96	106.55	120.19	108.96	103.98	111.63	102.24
110.42	101.66	117.58	103.83	115.79	101.44	114.09	106.69	108.65	111.44	118.71	106.53	111.24	104.43	117.68	114.8	105.37	119.53	107.35	113.51	112.16	116.24	108.84	117.07	106.03	110.61	114.77	105.73	102.11	107.58	109.94	109.49	101.39	109.06	118.55	107.79	114.02	118.14	106.94	109.25	114.87	109.4	106.72	109.59	115.99	103.74	105.55	107.71	111.08	126.54
113.41	94.376	99.031	99.753	98.816	103.11	107.4	90.535	92.157	100.54	97.775	101.7	106.66	104	101.91	96.703	104.49	102.79	100.42	96.594	104.55	92.96	97.847	94.951	103.14	96.45	102.44	101.15	105.01	100.3	100.98	89.541	99.971	103.82	94.389	92.283	99.888	100.05	96.449	97.333	96.341	103.57	97.049	105.43	105.28	96.291	99.082	110.56	108.77	114.51
110.58	103.62	98.625	98.291	95.916	98.149	107.28	98	107.23	90.563	101.44	104.71	99.089	97.55	102.96	99.374	105.78	97.439	103.03	99.486	101.62	110.87	101.74	106.23	111.55	98.695	91.149	92.574	98.508	102.22	93.695	100.66	95.877	91.111	97.155	106.13	100.35	101.29	104.72	108.25	98.974	106.87	96.913	100.98	108.12	104.28	100.78	101.53	101.52	104.27
104.15	100.43	111.13	107.77	102.16	109.65	111.25	117.78	99.452	109.2	107.38	100.22	101.18	105.64	111.85	106.61	105.18	102.68	109.35	108.3	103.77	98.38	106.3	110.83	100.48	106.61	103.73	96.864	114.89	103.51	107.81	115.25	109.33	106.46	100.97	114.62	102.57	104	106.33	100.26	110.47	106.11	103.13	108.92	103.14	109.15	98.31	106.02	112.49	103.69
114.03	107.55	114.53	112.99	103.19	107.73	103.38	115.22	110.77	121.06	114.77	112.74	112.27	112.79	106.18	112.86	114.46	117.43	111.03	110.56	119.06	108.56	121.39	120.97	115.59	115.09	113	100.54	106.31	106.21	108.62	115.3	117.41	111.61	114.63	113.05	107.35	110.5	108.17	102.53	116.05	110.03	122.8	106.55	116.21	116.45	116.04	114.69	119.24	112.05
94.308	95.523	99.021	103.21	93.829	99.653	98.961	98.028	102.93	100.13	103.57	100.18	105.02	97.849	101.57	101.92	107.03	106.35	96.633	102.88	97.16	92.781	91.541	96.32	105.42	100.31	89.444	97.204	95.78	106.76	99.28	93.421	91.971	94.791	95.482	100.85	107.78	96.044	94.703	95.763	100.87	103.44	99.778	105.08	101.62	105.14	104.15	103.54	99.768	90.757
102.2	111.79	107.34	106.01	110.27	101.83	100.74	100.98	102.92	97.858	100.32	110.66	115.89	108.4	107.44	100.29	113.48	99.291	108.29	118.92	112.28	107.53	106.1	109.33	101.95	97.431	111.94	111.09	103.38	101.16	99.294	106.04	109.11	112.51	110.93	108.11	104.07	108.58	105.82	112.94	106.17	108.65	93.593	110.18	106.94	111.38	109.67	105.79	106.59	108.02
97.875	97.984	95.41	96.004	108.03	106.35	104.59	105.38	98.071	111.04	93.451	93.9	109.09	99.53	91.468	96.956	100.46	102.5	103.38	97.923	101.31	90.68	104.11	105.76	86.73	101.03	99.364	95.508	103.14	105.55	102.21	101.78	101.3	100.24	103.44	102.25	100.25	95.606	92.949	97.129	105.01	102.12	97.985	97.276	105.93	96.997	91.207	95.245	108.16	107.68
95.641	100.57	105.33	98.513	105.17	99.414	97.592	102.1	102.3	100.47	89.105	104.34	114.59	100.88	107.93	95.403	104.62	92.75	99.186	102.35	99.18	92.652	105.05	103.72	100.06	111.18	95.54	98.737	107.1	100.21	96.96	101.74	109.1	103.96	98.05	99.308	102.45	105.08	94.523	104.81	97.916	105.57	94.992	99.548	97.352	103.81	94.892	103.95	101.32	92.213
105.35	109.23	107.97	110.08	102.94	100.61	110.48	102.02	95.06	106.45	96.28	106.87	99.434	109.11	102	100.14	112.96	101.31	103.3	105.16	107.23	102.84	102.79	108.11	101.13	110.42	109.93	102.41	110.33	95.98	107.75	112.26	107.15	106.67	100.98	109.65	98.532	104.42	107.14	101.72	94.836	114.23	101.15	98.442	111.95	109.19	109.29	113.57	101.07	106.24
119.04	119.11	115.86	105.59	119.34	118.19	112.48	116.22	116.09	110.1	117.54	127.5	117.12	124.65	108.24	118.35	106.37	120.49	116.18	117.13	119.32	121.96	122.8	106.44	106.7	112.9	115.98	118.12	118.41	124.95	117.78	115.58	114.61	106.41	115.73	119.01	114.82	117.8	112.87	106.96	118.6	103.41	121.17	119.26	115.91	121.37	118.73	118.55	110.41	104.29
108.44	110.86	104.53	109.07	102.41	108.2	95.398	110.04	106.95	107.65	102.64	108.62	108.28	97.167	111.84	99.569	102.88	115.99	106.98	108.06	99.354	110.62	112.66	105.34	100.03	104.99	107.42	107.89	102.41	112.77	105.46	100.13	109.45	99.09	114.66	109.9	103.01	109.31	110.36	105.28	111.57	105.63	103.36	107.47	116.59	101.38	105.76	100.33	109.27	109.69
102.89	108.97	120.42	112.46	119.42	117.68	116.51	107.33	116.51	116.04	118.68	106.47	112.49	109.49	115.71	105.81	116.11	118.2	106.79	100.91	109.57	112.15	115.33	118.84	107.29	103.93	118.63	115.98	107.58	115.88	111.43	103.28	105.18	116.68	104.58	114.93	108.41	106.33	108.02	112.92	110.63	116.38	112.49	117.43	108.46	109.05	110.2	104.41	108.69	107.42
119.39	116.36	101.84	112.75	113.86	109.77	113.06	108.98	109.72	115.72	113.17	102.17	109.35	113.66	112.39	101.49	107.54	108.36	104.95	100.75	116.2	110.81	115.89	110.65	111.99	106.43	97.709	117.91	117.52	114.34	109.29	106.93	117.12	111.17	120.71	116.66	116.73	127.5	109.06	115.06	108.74	118.59	109.35	111.29	113.5	113.8	111.11	110.61	105.39	111.36
108.25	106.31	110.41	106.36	105.26	109.47	113.99	108.78	102.6	102.84	109.22	102.16	111.33	104.05	109.49	107.41	107.47	104.58	108.79	98.117	100.73	110.62	102.49	109.35	102.63	111.52	107.81	107.63	106.53	103.63	100.61	112.9	110.72	109.52	109.94	107.56	95.996	103.62	107.87	112.6	109.5	111.2	117.29	111.05	101.07	111.26	103.2	111.43	100.89	103.91
104.39	105.77	108	101.25	108.65	94.22	111.84	95.828	108.73	102.68	103.53	105.96	99.448	99.807	100.72	112.95	102.54	102.53	98.974	98.163	105.09	98.991	107.78	101.8	101.14	102.94	95.379	101.27	100.61	110.47	99.363	111.44	104.6	92.723	101.95	99.813	99.927	97.681	99.761	101.16	110.12	100.42	105.34	111.38	108.68	94.648	100.78	103.75	112.48	104.43
102.95	97.391	101.28	103.76	110.16	105.44	96.103	95.138	98.818	94.222	100.16	95.501	101.05	102.44	99.326	104.93	102.91	103.87	97.675	88.732	94.956	97.606	99.661	107.87	96.706	104.44	87.749	106.28	104.12	104.17	106.81	98.507	101.52	104.91	95.214	100.83	103.11	98.286	91.374	98.075	105.56	103.96	91.147	99.136	101.66	97.088	102.57	97.392	92.974	96.553
97.07	110.21	96.03	103.78	107.04	101.95	101.25	99.851	92.84	102.72	98.851	100.28	93.421	95.7	98.043	100.15	99.85	109.71	99.966	100.04	96.717	107.08	104.53	112.06	105.34	104.04	99.334	101.61	101.17	90.831	97.744	100.07	106.11	94.469	97.892	94.609	100.48	100.96	100.28	98.473	107.78	99.863	94.915	109.02	105.15	102.14	104.4	105	96.016	99.641
110.92	110.72	106.1	110.2	114.22	117.95	113.43	113.77	105.73	110.21	110.23	114.26	110.85	116.85	117.1	120.84	106.18	114.69	115.76	107.37	107.63	123.96	106.83	112.64	112.97	112.97	117.45	118.26	123.5	115.34	105.88	112.63	116.33	109.54	110.85	116.51	122.3	105.52	107.59	110.47	115.37	114.31	104.82	117.74	109.8	114.67	113.47	102.74	107.78	112.25
109.58	108.25	105.8	96.431	98.905	104.32	109.14	110.2	111.59	107.1	114.84	111.84	106.66	99.019	97.463	96.663	100.71	110.33	102.44	109.86	105.78	115.96	110.81	106.22	102.07	100.81	104.62	110.45	108.27	109.16	105.65	98.989	100.15	103.3	105.19	105.03	97.198	109.89	107.63	110.05	107.82	113.49	101.76	105.56	105.11	103.81	99.281	103.8	102.83	99.75
112.76	112.36	112.56	112.48	113.99	111.63	109.29	114.82	106.19	114.27	112.08	116.19	109.37	112.67	102.56	114.93	113.76	112.83	111.48	111.58	110.84	112.12	110.29	116.34	104.53	110.23	108.5	110.87	113.86	112.96	106.19	113.61	110.33	109.7	108.69	111.22	112.57	108.77	112.32	104.03	118.19	109.3	111.95	108.62	114.19	104.85	114.77	106.32	118.22	109.5
98.911	96.911	101.87	96.623	111.7	101.09	109.95	100.75	106.03	104.2	107.54	118.23	104.86	99.77	106.68	105.08	116.92	102.38	104.58	100.79	106.57	100.5	110.71	98.866	103.29	99.946	101.44	106.23	106.24	102.93	115.72	100.62	106.47	104.22	100.91	97.23	104.1	113.31	113.62	109.76	101.09	100.85	108.39	103.7	106.81	105.61	97.298	106.71	100.22	111.63
111.95	109.45	94.412	106.08	108.55	104.56	101.96	104.56	98.893	106.53	105.58	109.38	112.41	107.73	103.42	113.3	102.53	112.55	102.56	109.99	105.25	105.89	103.75	99.813	102.75	111.16	98.856	108.52	99.251	104.89	94.353	107.46	104.22	107.75	100.18	110.64	108.55	104.96	101.05	103.41	107.5	106.43	113.12	107.02	114.18	106.02	101.8	112.55	102.32	100.64
105.84	107.71	111.9	102.45	101.84	106.21	104.88	102.32	104.74	105.51	113.14	105.89	102.6	107.46	102.61	108.57	95.895	98.362	107.59	100.42	95.832	102.17	102.43	99.815	105.9	106.15	107.89	102.35	112.02	98.251	109.43	103.34	111.24	100.92	104.11	106.12	100.82	108.01	103.28	104.1	102.24	110.23	99.929	106.32	111.37	97.279	104.08	103.58	99.916	97.72
95.787	105.08	106.11	105.42	114.3	105.61	100.78	99.791	113.85	99.859	112.33	106.46	108.44	106.04	102.81	110.03	94.072	106.96	103.58	103.85	99.528	103.63	109.6	97.98	96.463	104.44	109.27	105.4	105.54	104.44	97.177	110.21	103.01	103.28	115.55	117.46	102.54	104.34	109.5	109.88	98.051	102.57	107.1	104.31	101.74	107.09	112.9	108.76	101.52	105.58
109.67	93.225	101.56	103.07	103.79	105.79	108.54	111.27	106.31	110.75	103.14	102.43	109.57	104.01	106.29	100.06	112	110.44	106.43	106.25	104.1	100.44	108.4	94.81	98.453	112.63	103.19	100.53	105.59	104.82	101.98	105.57	108.93	109.41	115.89	101.89	99.978	116.46	108.41	102.17	108.31	102.72	112.66	107.3	100.77	98.894	100.11	104.46	105.29	100.92
106.66	97.133	105.28	103.83	110.28	103.05	101.11	103.64	104.51	106.07	106.52	112.99	99.385	110.02	105.48	110.33	107.7	112.17	103.95	108.79	95.102	104.65	103.8	110.03	105.9	109.84	97.028	98.735	112.81	105.99	104.23	96.804	111.7	103.34	95.062	102.74	92.045	101.76	96.466	101.8	109.31	94.856	107.47	110.77	102.63	99.583	101.93	103.96	105.06	107.61
105.06	107.77	110.55	105.66	114.18	108.61	110.26	101.98	103.67	112.87	102.43	102.82	105.48	110.19	112.47	108.97	114.37	110.38	109.22	106.36	115.04	103.27	103.23	111.14	108.92	104.11	114.44	99.285	96.647	102.71	110.23	107.98	108.93	101.96	109.82	103.89	110.05	103.36	105.69	107.71	100.82	103.48	112.05	110.42	111.04	106.11	112.06	103.9	113.63	103.46
104.65	98.973	111.28	106.52	105.12	107.66	91.241	98.492	112.49	97.21	100.9	104.63	100.61	103.43	109.8	102.52	100.58	105.97	103.42	100.06	103.4	98.25	108.15	104.49	107.7	108.12	105.85	105.04	104.11	98.845	101.4	98.554	109.3	108.65	105.44	111.77	100.78	106.97	102.25	102.07	112.17	108.48	101.61	108.36	116.36	111.38	105	106.04	104.05	106.51
108.04	107.19	105.69	100.2	108.44	109.49	100.89	104.42	110.42	107.52	106.6	109.76	111.79	113.75	101.03	112.56	96.369	103.66	115.11	115.47	107.13	99.057	100.76	114.56	97.499	107.08	113.31	101.08	112.07	108.81	112.98	105.4	102.67	103.3	97.981	110.86	103.72	104.7	110.92	101.45	111.17	101.56	104.26	108.75	104.33	107.28	94.59	94.023	100.96	104.47
110.07	110.13	107.56	101.16	109.06	113.02	108.18	112.16	107.62	105.52	104.13	109.8	107.93	110.81	116.48	106.46	109.37	114.9	106.34	111.76	105.72	118.53	115.01	112.62	109.33	112.33	120.18	109.71	111.62	105.02	110.1	109.12	106.17	113.12	112.39	109.59	105.24	107.81	100.86	106.03	111.75	114.36	110.65	109.44	111.09	112.55	106.48	97.475	103.83	115.04
120.42	111.55	111.79	120.02	118.85	112.8	110.47	120.97	116.78	122.05	119.86	117.27	115.53	119.05	110.25	119.82	116.77	112.84	107.5	107.43	123.8	113.96	101.28	117.33	114.53	114.78	118.89	125.2	110.29	117.69	120.01	119.37	119.87	115.65	107.69	116.54	118.09	117.67	117.45	126.26	116.98	114.54	114.27	118.47	115.46	117.83	118.19	113.76	116.11	114.73
107.45	108.54	108.08	109.69	109.93	98.032	103.14	116.74	106.92	103.02	106.01	107.23	110.44	115.01	111.03	104.35	96.31	109.61	103.98	115.01	102.82	111.03	106.65	110.85	118.57	109.43	104.07	106.31	112.17	107.46	102.01	104.06	109.77	112.63	109.7	105.89	100.72	102.95	108.8	100.66	109.95	104.61	106.76	107.87	97.433	114.84	111.48	104.97	110.27	110
106.35	109.32	97.734	92.963	95.875	100.92	100.66	100.97	106.05	101.71	98.789	101.41	101.48	102.5	100.25	103.03	107.44	99.424	92.189	103.56	91.911	114.16	96.02	92.517	92.784	100.14	112.48	97.697	97.192	106.11	98.062	96.875	93.236	99.249	91.856	102.03	96.423	103.19	100.45	103.01	103.57	99.001	95.728	90.397	100.35	92.393	97.766	91.602	105.67	103.49
111.4	118.05	110.93	117.26	118.5	110.41	115.74	99.659	116.79	111.22	116.13	115.36	112.26	106.69	109.78	104.22	107.69	111.97	113.52	112.34	112.64	111.58	105.44	109.33	108.72	108.04	124.31	99.014	105.95	110.75	114	116.52	111.47	110.65	122.16	112.68	109.16	113.76	113.17	106.03	114.86	109.22	117.52	113.57	116.1	102.62	114.65	108.87	108.44	117.09
126.05	116.81	112.55	111.93	120.01	122.88	116.22	112.57	113.28	118.48	114.94	122.67	125.14	120.33	120.42	122.06	113.15	131.14	127.05	114.14	110.13	119.38	116.41	110.06	122.69	124.68	121.58	123.86	117.5	115.41	118.06	112.88	118.13	115.3	122.75	109.09	110.15	118.44	113.79	108.73	125.41	115.75	125.68	123.81	119.63	119.84	120.01	116.32	111	111.82
100.19	98.427	94.893	101.28	107.49	97.549	102.59	98.499	101.91	99.037	102.98	95.919	104.74	106.11	102.85	99.716	102.63	93.88	98.988	96.783	107.55	99.612	97.321	104.61	89.073	101.65	102.71	103.71	105.07	92.742	100.24	98.463	111.05	104.96	98.694	104.68	100.11	106.74	100.38	96.782	104.53	94.662	100.04	99.804	100.43	104.03	104.09	97.01	89.123	99.868
115.6	105.32	110.78	111.42	119.73	107.86	118.8	114.35	120.98	111.13	114.33	108.29	104.97	116.16	105.65	107.09	117.39	98.339	112.9	108.42	112.23	112.9	106.58	116.32	103.98	112.8	124.73	117.19	111.59	109.71	111.51	117.3	106.07	109.22	94.095	113.86	121.88	110.63	107.32	109.82	117.62	114.95	119.51	114.24	117.07	116.22	112.79	111.77	112.92	109.21
104.77	104.31	102.48	110.34	108.94	98.811	101.91	96.6	104.94	107.52	102.81	107.21	105.66	96.059	100.03	102.29	101.25	92.961	97.226	108.01	104.5	117.09	110.28	110.24	107.75	104.5	104.74	111.96	103.39	114.79	109.93	96.193	115.21	100.08	104.69	100.32	104.74	99.752	98.425	102.98	111.45	101.13	108.85	100.34	108.38	113.91	104.37	101.38	103.12	104.1
102.9	91.988	90.692	106.3	99.863	99.818	98.733	104.15	97.104	101.48	98.001	96.334	103.83	102.86	100.94	97.922	100.07	100.63	98.923	102.8	96.59	99.575	103.9	100.98	90.376	100.11	107.18	102.94	100.43	93.462	96.781	96.745	101.52	97.41	91.375	104.65	106.27	97.864	100.49	90.796	104.72	94.98	102.39	96.853	93.869	97.876	100.13	98.781	98.507	96.02
97.807	106.27	105.79	101.3	113.17	108.24	104.36	113.35	99.819	112.42	98.011	104.52	102.47	100.65	102.99	108.21	104.78	99.737	105.39	106.13	111.53	108.16	103.43	107.89	110.33	104.24	102.03	110.35	101.1	112.5	94.075	108.37	106.01	123.5	105.23	111.52	112.4	102.92	106.88	108.07	115.43	112.71	103.94	101.97	109.08	102.91	103.49	114.28	110.55	110.11
115.85	117.97	114.7	121.81	114.17	111.32	118.89	117.36	120.05	121.28	124.19	117.86	116.22	121.95	122.54	122.93	117.1	122.31	115.59	113.55	111.13	115.7	118.34	118.57	116.58	122.37	116.87	114.53	117.99	112.19	122.03	123.78	124.6	121.37	115.01	115.83	118.73	112.02	115.76	110.96	116.64	118.9	123.03	123.24	116.56	124.9	119.36	116.15	129.83	117.69
118.69	106.72	104.31	111.42	105.9	108.19	114.2	111.95	106.41	119.68	109.06	100.95	113.9	113.39	110	110.27	108.86	108.37	107.22	113.52	108.34	114.05	114.23	114.98	123.21	118.81	110.49	108.1	104.36	118.22	111.93	104.86	110.78	110.33	105.12	120.28	110.01	118.26	117.45	113.57	108.23	116.57	108.72	112.54	109.75	114.34	99.007	106.02	107.35	118.13
115.89	111.2	113.41	121.4	121.5	106.79	112.25	121.46	120.19	115.46	110.83	119.7	112.43	108.08	122.89	124.74	113.2	113.78	120.06	122.36	111.6	117.2	112.8	116.59	115.58	110.77	125.78	114.77	114.98	122.32	112.62	115.75	125.4	128.77	108.81	121.76	115.61	111.45	117.1	120.05	118.13	107.1	123.15	115.44	104.99	118.19	123.46	121.74	117	115.89
106.34	105.97	112.11	106.08	118.47	115.03	110.91	111.87	105.64	104.64	107.24	105.17	110.94	110.69	117.91	119.74	111.64	117.46	115.38	114.83	108.04	116.06	109.02	114.11	115.78	102.51	108.56	113.27	101.8	107.32	107.48	111.37	114	118.88	111.61	115.95	107.65	108.68	105.64	108.88	114.77	114.23	110.9	107.38	113.56	113.5	106.5	108.59	108.56	115.73
106.13	104.71	104.38	106.15	106.54	104.78	107.19	105.48	107.66	104.71	96.724	105.24	108.08	102.38	103.72	104.45	103	109.92	105.3	107.53	105.38	100.56	105.84	107.25	104.33	102.34	122.45	104.9	108.23	101.89	104.11	108.89	101.11	107	97.084	105.75	110.8	99.516	98.813	99.194	93.522	106.03	106.25	101.49	101.31	109.05	100.67	92.659	102	99.938
113.11	112.03	118.06	123.56	119.45	112.23	103.64	113.56	115.86	119.25	124.33	117.03	110.83	120.72	111.46	109.6	120.06	126.8	113.6	120.56	118.13	114.01	119.79	119.11	119.43	124.01	115.74	118.98	119.36	110.89	113.3	114.76	118.97	117.26	121.95	126.85	116.81	115.94	117.68	125.32	119.06	125.28	126.1	108.68	115.78	119.23	118.69	113.86	115.18	121.06
103.08	104.37	110.28	106.67	102.97	109.89	102.5	107.42	101.59	102.01	101.9	105.05	107.79	98.389	109.59	102.28	110.67	102.96	106.29	100.09	105.36	104.36	111.37	112	105.05	105.42	102.75	102.33	102.83	103.33	109.91	109.98	110.45	98.043	111.65	111.96	100.92	105.04	96.21	102.67	106.55	108.31	111.03	99.878	104.85	98.585	96.594	108.6	108.83	95.601
109.39	115.15	106.71	102.54	111.57	118.2	110.19	106.44	101.69	103.91	108.08	113.78	102.97	118.03	109.06	105.15	102.21	104.3	103.64	108.62	102.99	110.99	106.5	114.27	111.67	112.27	112.19	119.15	102.67	108.29	112.44	112.96	109.25	121.53	110.42	110.71	106.23	104.16	105.91	105.82	107.15	103.72	115.52	108.45	105.84	107.69	102.44	111.06	114.92	109.23
100.43	108.87	116.69	107.01	112.6	108.62	104.06	105.76	100.43	100.67	110.16	97.992	102.42	111.74	92.796	108.31	104.39	98.645	110.92	96.425	108.61	101.15	111.63	108.33	103.31	111.76	100.47	105.53	106.26	103.69	113.07	101.6	102.9	116.06	107.83	98.766	106.77	105.9	91.163	109.77	102.27	102.13	102.49	103.09	105.89	99.729	99.929	102.56	107.14	109.54
103.1	107.35	103.25	106.61	109.61	104.14	111.28	101.03	106.28	104.03	103.79	104.75	112.93	99.216	107.72	117.25	100.73	108.52	105.34	98.606	101.42	109.5	110.39	105.91	100.66	118.09	101.95	101.43	104.46	109.2	106.89	104.26	115.69	106.44	108.31	109.55	103.58	101.26	108.02	101.03	112.01	99.749	109.58	107.52	104.57	109.27	104.43	108.88	110.46	104.43
101.84	106.78	101.81	103.45	114.26	100.5	106.73	109.84	99.143	104.19	106.05	110.07	113.7	105.79	106.17	113.25	97.199	99.94	103.02	97.868	105.81	105.53	107.15	108.65	108.24	104.13	112.15	102.94	112.01	102.52	91.836	103.72	102.69	108.64	107.68	102.51	104.1	106.01	111.94	99.732	102.69	109.91	106.84	106.53	113.83	104.56	105.29	104.45	105.53	106.78
107.87	98.614	111.44	105.68	108.06	103.91	106.45	105.44	98.709	109.69	104.16	101.83	109.93	96.64	101.67	107.3	104.89	103.51	99.263	97.754	107.47	103.85	109.18	99.828	116.46	105.85	107	105.98	104.65	95.991	116.39	102.94	97.931	103.77	103.88	102.32	105.51	107.17	115.45	97.206	104.21	104.01	102.26	98.249	107.81	109.35	102.75	111.69	109.58	101.91
105.4	107.29	116.04	109.61	117.72	112.16	115.42	115.96	111.15	104.14	109.15	112.9	119.72	117.47	114.66	110.49	110	108.62	104.6	104.66	109.5	105	108.49	117.9	110.36	125.38	103.63	114.33	111.64	114.28	103.94	112.24	111.96	113.99	103.58	121.92	109.3	116.64	105.95	111.8	117.54	104.71	109.55	112.3	122.11	109.63	106.11	111.81	118.54	112.84
115.55	103.15	111.19	110.79	102.85	107.19	110.25	108.45	118.05	109.99	118.45	106.53	105	110.91	116.78	108.08	110.12	117.38	99.132	110.94	106.62	109.46	115.69	118.57	111.1	111.32	115.69	106.97	116.92	110.41	106.5	112.92	107.39	107.79	114.49	102.33	110.12	111.55	112.27	115.73	111.44	108.75	109.95	109.79	115.54	107.15	114.61	109.37	112.35	107.56
111.29	96.602	110.29	102.97	104.88	90.867	111.67	109.4	99.203	110.36	110.6	99.717	106.32	108.51	105.16	107.53	112.27	108.4	115.79	104.41	104.1	99.503	110.71	107.75	106.76	108.48	102.27	111.2	103.52	104.42	112.78	110.45	106.45	109.53	105.51	100.79	102	110.09	111.97	99.06	99.594	101.16	100.95	94.879	104.91	105.11	103.26	99.398	109.95	103.51
108.89	110.37	103.02	106.95	107.36	100.54	107.19	105.43	100.86	104.38	111.64	105.93	104	106.69	105.57	105.31	107.44	110.14	111.73	106.68	102.13	107.39	100.34	112.25	102.63	99.769	104.06	108.62	106.25	105.46	109.86	105.46	100.52	103.09	106.66	109.29	112.91	100.67	105.19	106.69	100.39	110.55	109.8	109.05	102.69	116.86	113.19	99.412	109.89	106.83
113.51	116.38	107.33	111.84	111.94	108.78	113.57	102.08	104.31	106.53	114.15	108.99	111.53	95.072	118.17	103.07	112.08	111.27	109.05	120.1	109.03	116.91	115.03	106.25	109.77	110.12	112.2	106.03	114.28	99.836	106.87	103.75	103.11	105.94	111.91	105.78	115.4	110.26	100.93	108.94	123.38	110.89	111.66	110.25	106.64	109.28	112.67	109.83	110.82	121.34
109.06	115.22	113.21	115.79	113.97	109.96	119.13	119.71	116.76	116.43	126.55	115.24	123.49	115.05	117.21	111.49	112.38	114.05	119.71	118.51	127.47	117.56	116.87	117.87	118.24	116.97	117.62	118.84	118.39	113.83	119.82	118.03	117.41	120.63	115.43	121.17	110.54	122.18	108.33	120.58	116.87	113.7	118.09	120.03	128.38	120.02	115.19	123.33	121.1	118.95
119.8	114.71	116.33	117.47	115.53	116.35	114.97	111.01	117.15	111.82	119.56	110.1	101.65	115.4	112.98	105.75	103.18	113.6	104.18	120.78	111.9	102.42	114.34	102.25	110.01	113.21	112.69	104.53	120.03	110.28	107.84	113.3	108.19	105.28	104.26	112.49	110.48	112.85	113.24	104.68	109.06	116.33	115.72	118.84	117.33	117.9	110.93	109.64	114.46	97.798
115.34	114.38	108.28	111.68	107.37	106.37	112.25	112.08	113.72	109.61	119.51	106.96	114.15	107.54	99.811	107.87	107.1	110.36	103.03	110.35	116.53	118.89	121.51	120.19	114.41	108.69	104.68	111.19	106.18	112.88	102.88	109.05	109.67	112.6	106.39	112.44	111.66	98.314	112.67	114.28	102.06	114.75	111.92	115.66	112.71	109.96	119.06	107.82	109.93	106.79
109	103.2	105.23	103.16	104.95	100	107.02	97.914	102.4	105.03	104.68	104.19	101.27	114.94	99.748	100.56	93.071	99.351	109.51	96.519	107.31	101.14	104.51	96.726	100.78	104.57	101.13	97.377	96.107	115.25	104.29	112.82	97.399	96.113	106.47	95.911	102.29	107.04	102.7	99.05	97.203	108.47	106.94	112.37	105.14	107.36	101.23	107.77	102.15	111.6
104.2	99.226	101.73	104.74	110.61	103.74	111.45	103.45	101.15	110.72	107.37	109.39	102.31	107.33	106.69	105.26	109.29	109.86	102.39	108.73	117.98	103.26	107.27	101.93	106.48	110.22	102.34	94.785	107.86	111.17	112.14	101.49	101.54	103.84	102.81	97.639	109.64	103.62	100.5	102.06	96.554	102	102.19	105.84	102.74	102.82	104.59	110.7	112.92	95.261
110.29	98.787	111.7	103.41	107.75	112.83	107.8	98.168	104.62	103.27	98.674	111.95	100.68	107.35	94.147	105.82	106.05	112.62	98.351	107	107.16	110.31	98.295	103.13	106.39	102.61	100.71	105.18	103.85	101.31	98.304	109.52	105.69	111.3	107.38	105.94	110.44	100.81	116.26	102.63	103.06	113.29	101.88	110.21	97.561	108.28	100.39	107.56	111.43	104.29
101.66	107.34	110.11	97.83	102.12	100.74	108.48	104.36	100.96	102.36	105.79	105.35	104.63	102.17	102.91	104.26	103.68	95.437	102.77	102.39	103.39	111.75	99.612	107.06	100.26	103.92	103.83	114.92	109.56	108.43	113.92	107.28	105.63	110.4	103.46	102.08	100.38	106.93	114.44	100.76	104.77	104.19	105.24	98.929	98.397	108.43	114.43	116.42	100.3	104.09
112.37	112.83	112.63	106.67	108.11	110.99	103.46	100.61	108.87	98.803	101.06	107.74	106.87	113.02	111.6	110.57	115.11	117.83	114.28	112.9	104.03	107.8	101.67	114.44	106.56	113.91	114.09	107.97	110.95	101.2	105.78	110.28	101.55	106.47	112.68	105.22	102.91	114.76	113.65	100.35	113.73	99.404	113.03	116.16	111.09	107.14	114.29	111.34	103.72	115.52
96.158	110.73	102.03	100.56	98.353	95.855	110.69	106.19	98.235	108.28	103.29	106.65	113.85	104.66	112.72	100.55	95.101	97.935	104.46	109.54	100.15	111.74	99.746	105.4	98.074	103.7	100.5	104.39	105.79	106.6	104.56	101.09	104.75	112.61	101.56	105.39	107.48	102.18	95.997	93.169	109.42	103.32	104.27	103.95	99.585	98.198	109.93	100.06	103.56	105.92
114.96	117.65	113.76	113.72	106.9	106.57	101.1	107.12	107.4	111.96	107.39	116.65	110.81	105.34	106.19	110.92	114.28	112.42	121.34	106.22	114.51	113.05	108.6	111.87	101.18	104.22	107.88	116.47	111.37	116.23	113.24	115.1	109.25	108.61	108.97	113.95	109.16	107.1	108.68	116.63	107.37	112.33	111.42	94.144	116.78	109.55	110.47	105.08	111.63	101.24
91.891	97.99	92.204	97.408	93.586	106.19	97.136	102.36	103.75	105.94	97.483	99.078	103.22	101.14	98.66	101.9	96.769	99.208	101.13	97.888	101.95	95.507	101.37	99.407	109.36	101.67	104.36	87.497	103.81	93.467	90.68	97.22	96.386	104.81	97.812	90.216	105.13	98.615	98.509	99.685	106.95	100.16	100.93	95.517	102.79	106.3	100.31	103.89	103.68	102.18
102.45	104.02	101.28	113.05	107.77	102.86	102.55	105.15	103.87	97.413	103.32	103.21	111.14	105.44	108.18	109.44	102.67	99.253	107.87	104.45	104.14	106.48	101.93	103.98	99.151	105.98	104.76	109.13	113.75	106.31	99.959	108.64	107.72	102.8	106.38	102.06	107.46	107.25	106.21	107.02	112.17	106.11	106.08	104.88	104.32	100.98	107.37	105.58	95.285	96.726
101.05	103.65	105.88	107.02	101.87	100.28	98.968	97.974	105.45	108.09	102.43	108.31	108.49	104.41	107.59	108.65	99.261	107.65	107.81	95.556	104.78	107.59	111.92	98.609	103	99.106	110.2	105.64	107.08	101.94	103.73	107.99	106.34	98.908	107.58	108.65	104.58	109.03	109.67	98.703	103.59	107.43	110.77	93.905	105	114.42	111.11	111.54	99.033	103.4
111.99	120.95	117.3	108.32	113.92	116.24	107.03	112.01	115.33	110.43	113.58	100.3	110.92	114.59	115.14	99.211	104.93	99.72	111.48	116.22	107.66	111.27	117.26	112.15	106.8	106.65	112.46	116.01	109.85	119.09	107.25	115.05	113.22	116	114.29	113.98	111.51	108.67	107.84	116.65	117.63	100.86	105.45	113.48	115.82	119.07	109.52	111.99	113.6	114.84
99.529	97.373	91.564	102.48	113.38	98.529	100.42	106.48	96.597	91.597	108.79	107.29	107.6	93.471	102.61	101.36	97.075	94.88	99.792	94.981	99.915	102.01	96.69	105.76	98.534	90.534	102.1	94.589	102.5	94.225	86.559	94.624	108.51	110.08	104.32	115.12	95.083	97.559	94.607	95.057	110.18	98.386	91.792	104.12	108.07	94.185	102.7	107.78	110.86	97.262
113.02	106.64	106.22	117.68	107.62	112.36	105.15	108.76	110.4	109.27	98.116	99.43	113.28	112.14	111.69	111.17	111.69	109.28	114.86	107.57	107.21	105.73	108.64	112.65	107.59	109.7	112.27	110.64	116.12	119.2	108.6	106.8	105.11	113.15	113.26	107.7	121.74	123.41	105.16	106.05	113.23	114.34	114.2	118.63	108.75	111.26	101.88	115.69	109.22	113.48
103.25	113.35	104.54	103.96	110.72	107.68	108.76	102.45	110.2	97.557	109.42	102.37	107.91	109.94	109.59	108.03	103.18	113.76	102.25	104.37	114.5	107.01	115.25	100.64	102.24	110.82	106.17	102.2	105.96	111.56	106.33	104.17	109.85	104.92	100.61	112.74	104.29	107.21	104.67	109.71	101.71	109.85	100.68	99.239	106.18	102.84	101.44	109.48	93.801	106.89
103.65	98.205	106.11	114.72	103.95	105.37	110.68	99.91	103.48	107.58	108.91	110.39	107.06	105.81	113.36	100.36	102.41	103.15	111.85	105.7	104.9	102.77	104.33	100.7	107.32	112.6	96.792	108.44	106.16	113.27	103.38	107.32	100.98	103.58	100.56	114.55	107.03	103.27	115.04	104.27	103.48	108.58	106.43	109.53	109.76	97.561	98.252	100.23	99.189	103.43
123.45	103.19	109.13	115.67	112.78	108.02	109.78	114.63	110.02	121.34	103.42	119.69	109.09	108.15	103.5	116.37	106.59	108.98	116.66	115.92	105.76	108.5	115.08	116.54	112.93	108.46	107.82	111.37	112.98	107.22	120.92	110.34	109.53	117.44	106.55	111.48	110.19	114.06	117.3	119.67	109.01	110.04	109.44	122	110.53	106.87	108.97	114.33	107.16	119.43
102.44	113.11	106.83	96.717	106.3	94.122	111.81	104.77	113.57	117.72	98.749	109.19	105.44	105.03	109.3	99.725	103.43	90.587	114.66	110.38	100.37	118.81	100.67	102.12	101.54	107.67	100.91	95.199	107.52	106.23	106.5	99.602	104.6	108.26	107	106.11	113.96	108.74	103.93	110.85	102.46	105.84	101.82	108.12	101.08	97.911	104.79	114.18	106.61	107.05
119.59	107.19	105.19	101.02	100.28	103.79	102.96	107.47	114.51	101.36	102.53	100.27	104.32	107.02	110.86	102.46	110.68	103.37	94.059	108.3	102.05	111.06	106.29	105.38	100.18	101.66	116.56	112.88	106.75	112.72	98.212	106.78	110.51	102.48	108.71	106.34	107.57	110.38	107.11	96.963	114.69	103.66	101.87	104.83	108.32	110.62	105.22	108.06	118.58	103.33
105.54	99.27	109.66	100.09	108	107.76	110.5	102.86	116.64	100.54	99.27	105.11	107.92	100.87	107.52	106.46	98.441	107.89	102.72	103.71	99.483	103.63	106.07	103.41	104.39	114.21	102.82	107.63	107.51	105.69	109.22	100.33	110.01	101.9	107.92	107.57	114.57	103.49	98.893	113.01	103.8	109.19	107.67	115.11	111.93	102.56	105.68	106.5	121.54	105.21
99.17	101.77	104.99	100.11	97.253	107.42	100.82	108.95	102.02	106.09	96.954	101.11	100.7	106.96	108.34	99.235	99.044	98.618	106.15	110.86	102.94	98.825	105.23	102.6	98.407	106.71	110.58	100.98	99.702	120.22	107.64	98.84	106.34	109.41	109.91	113.65	99.82	97.818	96.228	99.854	105.4	112.75	97.027	102.5	103.82	104.37	111.07	101.91	105.16	105.02
117.7	122.56	118.34	114.42	113.21	115.61	112.96	111.71	114.91	118.85	116.93	122.87	109.99	118.81	121.08	120.41	118.53	112.75	119.61	111.62	117.47	114.91	109.97	120.28	120.59	103.72	119.62	114.26	108.97	124.46	114.66	115.66	110.04	119.53	117.24	119.04	119.61	118.11	111.09	111.15	121.37	108.89	114.64	114.41	118.99	113.16	119.63	117.01	116.75	117.32
113.16	126.38	113.13	121.02	120.86	107.96	116.54	114.73	128.71	112.27	118.39	117.53	118.36	112.17	110.32	99.452	111.49	124.87	118.11	115.59	113.92	121.12	110.19	117.29	121.47	124.68	116.61	111.86	113.63	110.89	120.44	122.8	109.37	116.34	120.53	110.21	120.89	121.19	119.79	113.72	115.98	114.3	121.92	128.09	113.97	117.46	117.11	110.35	113.2	112.14
100.72	111.89	109.17	100.88	107.09	108.33	114.02	102.58	114.32	109.77	101.46	111.98	107.72	107.13	111.78	104.33	111.91	111.24	109.38	105.31	102.33	103.66	110.67	113.88	103.12	102.7	109.18	108.58	107.02	112.13	114.9	109.29	116.22	110.21	111.17	111.44	116.03	106.76	103.92	118.11	117.63	114.67	108.14	115.53	102.45	112.51	116.85	106.87	110.02	105.27
118.35	119.99	118.15	109.5	115.67	113.8	122.33	117.28	110.49	106.58	121.77	123.41	112.85	115.36	120.45	117.42	115.4	117.45	114.73	114.41	125.87	122.14	114.9	119.23	119.09	109.31	118.16	116.5	120.66	111.98	117.33	122.34	122.11	118.9	112.64	110.4	116.83	117.1	120.68	115.74	115.32	115.84	123.8	109.28	112.66	108.63	118.11	106.87	113.73	118.26
111.9	103.95	119.08	113.48	113.64	110	115.59	116.49	117.11	104.8	108.17	111.21	110.06	117.57	111.02	112.81	103.94	113.28	112.53	107.39	113.35	115.79	106.51	121.42	109.11	108.01	117.27	116.11	113.75	115.95	106.87	107.82	119.75	108.96	113.67	113.25	105.03	108.44	109.37	105.38	106.68	116.55	107.33	111.54	107.01	111.29	122.57	112.66	118.38	111.03
105.39	101.35	106.54	108.54	110.23	102.16	104.64	109.4	102.05	103.5	106.94	104.01	112.02	101.15	106.48	107.42	116.01	108.92	107.77	102.64	103.99	108.96	96.963	101.8	104.26	108.11	101.58	116.91	105.59	107.79	104.16	106.2	111.87	107.51	109.01	105.43	107.55	102.27	111.7	103.81	109.64	114.57	106.83	116.22	105.87	101.63	103.06	106.09	110.57	106.72
93.51	95.652	97.183	100.7	102.69	110.34	92.001	98.791	102.73	101.38	93.725	102.22	99.672	97.995	101.32	105.65	106.65	100.42	107.93	99.532	105.67	100.67	94.992	103.42	105.72	95.468	99.182	105.36	101.87	99.953	104.37	104.77	107.06	96.641	92.404	100.55	102.2	97.116	91.029	97.068	103.69	97.214	105.2	100.44	95.954	101.14	94.892	95.478	94.576	102.03
103.95	110.52	117.57	113.07	112.47	109.56	114.67	104.06	118.92	108.24	120.37	112.81	107.51	108.47	102.17	107.74	115.7	115.67	109.39	110.65	105.56	112.11	113.15	115.51	112.99	117.07	108.01	110.84	113.52	116.65	120.75	114.76	116.34	112.69	110.8	107.09	116.93	114.28	113.47	119.63	111.46	115.03	107.67	102.7	121.46	116.3	122.1	111.76	102.23	113.27
117.16	110.9	106.34	98.841	113.83	110.95	106.2	109.55	108.27	110.09	114.42	104.5	116.07	105.78	112.46	110.3	105.59	112.33	99.55	116	106.58	106.07	117.96	104.86	121.43	109.31	111.16	109.27	103.17	104.73	114.23	114.44	115.13	111.39	119.11	105.58	118.23	117.29	120.06	109.36	109.04	108.76	116.73	108.38	105.91	106.53	117.69	109.88	113.89	100.79
102.72	101.11	100.71	101.45	109.64	107.25	98.249	97.791	97.23	99.327	89.986	90.384	95.393	97.2	103.57	104.39	101.27	96.142	102.5	106.44	106.64	102.03	100.54	97.604	101.45	112.5	92.623	105.04	105.41	96.511	105.81	107.03	103.37	106.66	99.504	107.19	97.826	108.25	102.8	105.29	106.04	93.97	96.664	104.11	110.58	101.62	94.419	102.44	104.33	102.22
118.78	115.27	107.7	114.51	116.63	109.76	115.25	113.15	111.88	114.96	112.17	109.96	114.04	109.58	117.82	111.92	107.88	107.77	115.13	118.19	109.29	111.87	114.66	109.29	113.68	101.03	119.46	108.91	107.24	104.35	110.05	109.64	115.11	107.61	111.15	105.85	111.79	115.96	112.58	112.82	110.76	120.61	112.89	115.22	118.08	113.8	120.67	111.16	108.25	111.01
103.74	100.52	107.82	106.95	101.23	107.85	104.7	107.18	102.54	104.19	96.765	98.088	106.79	94.499	98.256	107.65	106.18	101.6	113.24	93.382	107.77	107.56	98.455	105.19	98.8	108.86	102.87	103.81	105.47	104.7	101.25	106.5	103.41	107.64	106.12	104.84	96.294	106.89	106.25	115.48	100.57	105.48	99.918	101.59	107.78	110.24	103.61	99.955	104.36	108.72
102.26	110.23	101.55	101.79	108.4	111.89	104.53	109.83	103.2	103.72	106.04	106.52	109.68	112.77	102.79	106.06	98.904	107.13	97.38	102.57	99.506	102.92	96.083	97.738	109.09	110.69	106.16	108.74	113.73	105.61	120.38	100.83	117.69	101.85	104.77	105.33	103.4	114.84	109.46	113.59	112.4	108.84	109.04	105.79	108.82	113.53	97.773	109.76	111.4	104.68
104.26	105.25	101.85	107.1	106.58	115.78	106.54	91.918	106.38	95.367	107.33	100.15	98.431	103.63	108.01	106.9	98.749	103.33	105.85	111.05	108.48	104.44	107.16	102.43	100	112.38	120.92	105.89	98.988	101.57	106.62	94.89	111.56	107.91	108.57	107.09	101.58	110.58	95.558	105.01	110.85	102	110.94	106.2	111.51	101.94	113.6	109.48	110.02	110.55
109.23	104.88	106.99	108.23	103.25	113.87	112.51	109.16	115.41	112.33	107.59	100.4	113.4	108.8	114.12	108.52	107.85	106.58	114.05	109.69	113.3	112.35	110.57	108.67	114.62	107.7	113.24	109.01	108.01	106.07	116.42	110.56	107.8	110.92	112.9	114.3	108.43	111.15	111.76	104.97	110.1	110.4	115.8	110.95	110.62	111.42	109.58	119.03	121.16	110.01
110.62	112.34	114.66	105.6	104.69	114.11	114.82	117.05	112.02	116.87	116.47	105.93	116.62	105.84	103.5	120.33	106.16	104.87	108.78	111.53	108.92	111.56	109.69	98.864	119.27	111.38	100.73	115.25	113.94	110.33	115.25	114.3	107.55	119.66	117.36	110.98	106.54	116.68	117.91	116.99	118.38	111.11	110.45	105.45	109.16	112.7	111.68	105.4	104.49	116.51
96.713	101.74	105.41	99.499	101.81	92.207	99.474	104.04	98.43	110.69	104.09	107.04	98.746	100.16	99.66	104.29	106.52	94.96	103.32	101.33	104.92	91.787	112.96	98.285	110.24	104.04	106.94	109.94	95.46	104.04	106.23	109.76	103.67	102.95	99.251	94.635	101.08	92.793	101.15	98.921	107.52	106.48	107.01	98.927	104.14	99.518	103.35	102.1	102.48	106.68
104.75	103.01	99.852	116.84	105.98	115.12	111.07	109.1	102.31	108.06	107.76	101.61	108.82	113.93	105.43	111.17	107.75	109.59	109.67	106.17	106.8	110.02	106.03	105.9	107.04	105.85	105.26	105.18	101.15	107.35	108.59	100.3	106.65	104.86	115.59	103.87	106.05	113.58	100.77	108.19	102.49	108.29	106.74	106.59	114.44	115.08	103.98	102.62	108.62	103.7
104.91	104.15	119.25	111.65	107.53	112.89	106.13	98.652	116.39	109.23	104.45	107.67	104.85	109.39	101.83	106.33	114.15	109.02	115.19	104.62	104.78	103.56	106.45	110.07	105.89	104.99	99.851	108.57	107.62	116.42	105.11	107.59	107.89	103.21	106.25	102.64	109.26	98.239	91.227	108.39	104.23	103.77	96.947	110.59	98.63	104.73	107.62	100.1	106.51	112.27
114.43	113.36	108.62	106.66	112.18	99.855	104.86	106.92	106.45	106.32	106.81	98.723	99.666	112.67	110.08	100.5	109.35	106.53	95.578	117.91	110.11	108.19	103.98	101.77	98.346	100.89	101.48	102.45	102.63	110.69	114.29	106.11	104.25	92.829	104	109.02	109.91	115.84	107	100.98	103.13	94.781	105.35	111.22	112.4	108.67	108.14	107.09	110.28	108.87
117.49	106.23	113.65	106.75	120.12	116.09	114.19	107.49	117	108.62	116.37	112.66	112.41	109.2	114.15	111.85	118.83	116.89	116.46	112.57	115.7	117.74	106.72	114.07	104.77	112.49	113.29	113.05	110.99	109.67	112.18	110.07	112.1	112.01	111.65	111.9	110.26	112.97	120.41	115.44	113.98	112.65	112.72	120.81	109.91	106.21	125.5	103.23	115.68	115.56
110.48	109.38	113.58	112.22	114.74	106.21	118.66	115.92	103.25	113.97	104.42	106.93	112.06	118.07	110.72	118.27	115.16	117.5	113.05	115.09	120.37	108.9	112.8	112.88	110.01	115.57	106.51	106.98	112.18	104.17	113.39	113.43	105.39	113.25	109.25	106.2	113.37	112.98	111.19	110.52	114.55	116.79	107.8	110.58	99.863	106.42	114.12	109.45	115.28	110.5
119.79	116.46	108.11	110.58	115.32	109.28	115.89	115.53	120.54	128.63	110.5	112	109.43	119.49	111.19	113.89	121.39	115.13	121.14	106.77	123.08	113.16	120.01	120.79	126.17	108.99	116.83	120.1	117.7	122.01	118.59	118.24	113.78	124.03	110.81	128.26	122.82	106.43	122.22	108.6	117.48	119.76	122.53	115.93	109.01	119.89	114.99	124.6	126.09	116.73
102.35	105.3	99.247	96.021	100.17	93.222	99.477	103.49	102.44	105.1	98.012	106.75	87.809	104.38	92.163	103.5	101.34	97.683	104.67	99.094	102.84	99.308	103.09	108.64	100.12	97.483	97.944	98.224	96.908	89.939	95.218	98.321	97.209	96.435	98.854	104.05	95.426	93.949	99.376	100.95	98.325	98.324	100.14	89.569	109.36	108.52	94.746	102.9	104.22	102.51
106.13	96.581	95.344	103.01	105.92	106.22	98.13	96.048	101.57	110.51	110.11	109.66	104.45	103.13	107.72	100.88	107.4	108.81	93.574	111.85	103.81	111.3	101.09	94.46	107.83	99.417	113.89	108.77	102.75	103.79	107.54	107.65	99.336	99.216	102.1	106.62	108.27	110.24	101.51	105.38	102.03	107.16	102.22	100.02	99.64	103.32	107	86.673	104.01	112.95
107.07	111.58	113.39	115.39	104.54	106.25	107.09	106.19	116.1	116.6	105.51	114.69	107.57	112.76	104.85	108.69	102.69	110.94	113.69	105.02	110.28	117.32	118.63	109.51	116.11	98.074	120.77	119.82	104.49	113.56	108.12	110.27	108.33	108.63	117.3	102.21	113.42	112.88	113.54	115.58	115.14	105.72	110.4	116.78	116.28	106.2	111.11	114.92	108.24	107.94
104.68	108.47	105.95	108.55	115.46	107.5	107.6	107.36	114.1	102.98	112.19	103.16	104.75	112.55	112.63	100.64	109.84	100.81	104.73	106.06	106.17	101.32	105.76	107.6	112.84	104.87	108.24	112.63	102.45	102.11	116.31	112.8	88.48	100.61	109.77	101.45	100.23	115.62	105.57	103.45	111.86	106.24	97.998	107.41	107	103.38	113.52	103.41	103.56	98.406
118.22	109.67	114.68	97.937	95.366	97.125	106.87	106.05	106.99	95.41	106.62	96.961	105.14	103.51	105.55	94.423	101.4	111.64	110.06	111.99	99.135	104.7	111.76	96.592	109.31	104.07	101.67	99.312	106.03	106.84	107.55	109.83	117.46	109.31	108.31	105.97	109.27	118.23	104.41	111.37	96.77	111.73	110.86	102.87	102.28	112.87	103.19	107.05	99.948	107.33
114.99	99.264	107.54	109.8	109.2	115.51	115.46	116.68	109.88	110.38	110.26	105.56	111.05	111.4	115.54	114.89	110.59	104.4	114.7	107.71	114.81	104.4	99.433	113.02	126.53	111.81	108.14	116.3	115.66	113.72	119.86	113.36	111.18	109.73	112.84	117.21	111.44	110.58	114.95	110.86	111.13	102.02	109.38	106.32	114.57	109.54	107.47	101.65	113.77	109.83
117.9	108.32	111.6	113.37	111.64	100.63	108.44	105.41	118.88	113.99	111.12	110.45	107.05	106.46	105.59	116	102.06	101.42	110.62	105.56	112.04	116.9	118.35	101.64	114.42	112.52	118.54	112.79	103.09	103.15	114.61	110.43	115.39	113.91	107.52	107.68	112.92	108.62	107.77	110.23	113.2	116.38	103.75	111.71	110.35	106.32	112.68	109.72	124.21	118.87
110.39	114.83	119.27	116.17	109.56	113.1	106.15	122.28	115.46	108.44	111.54	104.49	112.16	117.32	117.05	97.235	107.33	109.55	110.48	108.6	110.17	112.22	122.4	113.7	108.65	116.75	109.81	111.03	107.67	107.34	110.77	116.58	102.93	115.11	110.7	117.97	108.93	112.71	113.69	102.49	105.01	112.35	113.3	116.61	116.68	111.96	108.79	117.36	107.75	112.14
112.67	112.42	100.76	101.41	106.43	106.79	113.52	100.78	111.4	100.7	100.19	100.17	105.1	104.65	102.05	103.42	107.49	101.88	104.77	106.97	101.16	110.4	102.36	114.42	100.32	101.57	102.5	110.37	109.86	96.372	110.26	123.63	109.68	104.29	109.33	105.6	116.65	99.969	102.01	103.22	113.94	96.177	98.876	99.668	107.23	110.6	106.62	106.87	106.92	101.37
108.59	113.12	109.73	106.13	104.51	103.72	112.39	108.31	111.35	102.1	98.985	102.95	105.81	95.677	104.64	113.86	103.93	106.26	108.65	92.601	110.83	109.37	108.08	97.571	101.27	97.95	103.47	100.88	114.51	105.87	99.267	115.02	104.25	97.722	101.93	103.58	103.9	94.288	97.549	111.6	97.85	107.88	112.2	104.77	102.97	101.74	101.09	110.15	109.92	108.82
96.923	108.87	102.31	112.82	107.43	109.78	103.94	105.58	101.8	102	103.97	108.43	107.99	109.3	112.03	104.53	106.36	94.895	107.59	96.243	111.51	110.03	99.952	105.1	108.35	98.871	115.23	98.022	100.1	99.72	115.56	98.393	109.8	102.33	112.16	113.71	114.35	106.27	105.9	111.98	106.68	106.7	96.869	110	101.43	106.15	94.739	106.55	111.63	98.449
107.7	102.7	102.07	105.97	107.41	107.85	108.08	101.13	112.11	108.83	103.93	107.89	100.55	113.82	108.21	111.33	119.72	98.218	107.55	109.25	113.53	110.89	101.96	107.94	96.517	101.21	102.13	115.41	107.44	107.39	103.46	106.47	103.9	111.83	114.72	113.13	112.7	97.013	102.21	109.4	110.89	107.73	105.06	113.81	105.33	110.32	107.03	117.03	104.83	108.93
103.09	106.26	102.82	101.42	104.6	111.58	98.838	106.94	97.172	104.31	112.86	98.848	104.1	99.259	116.06	108.16	106.14	102.39	105.74	104.05	105.12	100.82	108.34	107.51	106.93	104.12	100.8	106.49	100.45	108.23	100.69	107.46	99.035	103.61	110.68	95.93	108.23	103.86	105.62	109.26	106.47	105.28	117.02	103.25	103.5	109.53	105.19	102.16	99.345	104.53
96.207	92.463	94.246	103.58	102.17	93.925	102.53	98.758	99.425	90.612	101.17	98.971	103.66	94.009	104.58	95.777	100.95	105.43	98.964	110.71	101.3	93.292	96.297	93.6	115.41	105.23	97.554	99.644	97.119	99.241	101.73	107.96	98.797	101.87	96.078	99.808	93.246	102.75	103.29	99.603	104.71	92.258	97.23	103.3	102.21	102.69	94.576	106.93	91.872	101.8
107.73	102.99	104.16	104.02	101.77	111.72	100.17	99.508	104.03	92.179	104.74	104.07	97.268	102.12	103	100.07	103.71	116.94	107.31	105.33	103.84	105.92	98.528	106.92	112.14	110.12	100.13	105.96	106.32	101.59	108.42	110.95	98.914	102.66	97.618	112.37	100.17	104.77	98.291	106.16	97.384	101.26	101.6	108.68	96.585	105.02	93.829	97.446	112.44	100.71
99.501	99.454	101.16	108.4	97.1	105.98	104.43	102.18	98.682	104.95	95.075	102.17	106.98	101.75	103.59	105.17	89.495	100.97	102.63	103.07	107.57	103.88	95.358	90.094	90.439	95.206	98.704	100.86	105.79	101.11	99.303	104.35	104.05	96.968	105.62	102.02	98.4	107.97	96.47	101.65	102.22	97.983	104.29	107.11	108.45	99.136	102.03	105.36	99.173	91.432
103.54	110.53	99.262	100.66	108.88	100.81	102.89	101.36	108.84	101.38	93.356	98.765	101.05	100.29	87.367	99.289	100.94	105.09	109.45	99.521	109.38	96.437	98.239	96.154	96.894	98.612	105.18	105.81	102.94	105.16	92.128	93.856	98.008	97.218	95.795	101.01	97.563	103.99	101.84	100.67	108.7	104.31	93.167	101.53	104.66	99.926	101.29	94.931	103.67	108.87
100.41	99.451	108.24	108.86	110.31	110.2	112.29	111.32	116.71	95.225	110.94	116.11	108.98	101.15	109.76	113.93	111.18	116.35	108.36	114.13	106.85	112.15	108.2	107.15	110.65	98.222	100.39	104.97	102.62	108.74	102.35	101.53	107.66	105.44	113.67	103.74	109.46	96.626	110.41	104.59	113.79	115.46	109.05	104.65	106.72	100.15	108.72	110.25	100.24	99.821
108.54	106.95	115.19	115.32	110.13	113.1	111.04	119.47	103.89	108.46	106.36	105.18	111.91	100.62	104.59	109.45	106.6	108.26	116.81	116.44	101.33	106.02	102.14	111.42	107.24	111.27	106.25	116.8	106.88	114.67	105.9	109.17	114.02	118.43	117.78	111.86	109.77	114.98	113.17	115.59	113.07	99.51	112.71	112.66	115.98	116.09	113.52	123.45	111.38	113.83
104.95	98.237	104.03	95.2	103.17	109.38	101.27	103.09	98.748	99.868	97.958	98.986	103.97	104.98	100.63	95.679	110.74	96.186	104.48	101.56	99.03	101.37	94.155	89.562	100.56	100.75	108.84	91.131	91.631	102.62	99.586	96.289	102.3	97.644	92.844	102.37	92.079	103.66	102.22	98.525	104.3	91.618	101.28	96.575	95.461	99.433	98.872	104.18	89.493	103.53
107.38	105.4	110.36	112.01	101.6	108.62	109.55	101.66	105.39	112.16	110.36	112.56	108.47	103.1	98.394	99.948	104.83	96.495	105.96	101.98	103.15	97.025	109.57	100.28	100.08	108.29	104	103.44	103.62	102.7	104.58	104.07	99.776	101.14	105.52	98.1	101.12	109.4	98.037	94.37	111.31	104.75	103.29	108.49	109.13	108.8	104.54	104.15	108.26	104.74
110	108.13	113.25	107.35	104.19	115.53	108.33	113.51	113.69	109.75	111.43	118.16	104.8	107.55	119.91	110.24	104.56	117.69	110.9	107.38	115.15	102.1	115.53	104.95	107.5	116.35	108.72	112.04	109.44	103.9	114.52	113.55	114.68	109.45	107.45	111.66	109.74	109.41	114.81	111.47	107.3	102.79	103.51	117.9	105.5	121.18	119.56	107.87	111.61	113.43
108.04	112.54	109.93	114.11	110.85	104.95	105.74	113.5	102.28	111.23	111.96	116.79	105.06	101.8	116.25	110.83	108.53	110.48	115.94	115.36	116.36	115.67	112.99	109.33	116.2	113.17	105.2	112.74	116.47	123.59	116.63	111.97	116.4	105.45	116.14	109.33	116.41	103.3	108.26	114.19	112.7	109.69	105.05	102.54	107.49	109.11	112.47	107.47	115.58	108.65
107.65	110.85	117.54	112.59	103.36	109.49	119.13	104.72	103.76	113.1	110.49	111.08	113.21	109.03	116.49	102.39	111.68	113.11	110.69	115.8	114.88	111.21	110.46	117.66	112.7	112.73	115.81	108	113.68	113.82	114.89	117.19	113.83	114.73	108.72	119.2	117.15	117.92	113.17	118.48	115.86	106.66	112.96	102.02	108.36	115.98	104.46	107.79	115.74	118.33
97.081	99.067	100.24	98.26	97.278	98.075	100.01	91.056	98.926	98.108	98.108	97.021	94.206	100.59	88.62	100.69	101.38	90.348	93.228	97.023	101.03	91.712	105.98	107.11	107.3	97.463	100.79	103.02	101.92	93.568	106.12	95.276	94.205	106.94	101.64	87.258	102.44	107.71	104.1	109.23	100.25	95.116	110.42	96.738	88.515	97.894	90.953	97.792	104.4	106.71
113.73	109.87	100.51	106.8	101.23	102.31	105.16	106.99	112.26	110.01	111.01	109.75	96.671	101.52	103.44	103.7	106.43	98.839	100.88	100.88	100.88	97.587	109.23	107.79	102.36	106.29	104.03	98.89	104.02	110.4	105.3	101.49	108.39	105.62	103.6	95.221	109.57	109.87	87.977	100.15	103.89	102.65	107.79	101.84	109.38	111.14	106.34	113.49	108.23	111.42
104.1	107.73	109.82	107.82	105.54	103.34	101.59	107.76	96.455	97.225	109.9	101.06	105.35	100.48	99.269	99.469	101.13	94.426	101.15	99.188	107.96	99.431	100.58	98.875	103.82	108.2	103.08	102.16	110.99	101.4	104.7	102.08	108.01	103.75	106.04	104.07	104.7	109.18	99.815	116.07	96.917	107.16	106.76	104.61	100.63	114.58	106.43	100.02	114.33	110.7
110.1	99.726	106.26	106.43	98.511	109.84	108.47	120.47	96.974	102.82	105.9	105.48	107.39	106.29	106.76	110.3	97.793	100.21	115.64	108.76	107.58	105.84	105.31	100.27	100.54	105	111.06	112.37	104.68	101.94	108.04	99.337	97.029	104.62	99.744	110.63	96.85	103.15	101.78	108.38	114.51	106.27	99.174	103.17	101.05	111.06	105.27	110.84	100.44	99.438
105.42	110.01	108.79	106.48	109.73	103.16	107.14	97.847	102.64	110.85	101.62	91.61	107.78	108.13	105.35	111.16	104.02	114.2	101.26	108.8	109.74	105.28	100.53	106.96	106.4	109.15	100.81	108.06	112.44	105.75	113.92	105.03	105.53	102.11	104.56	105.57	107.38	102.9	99.345	110.91	112.2	107	109.39	106.77	98.455	114.63	104.8	108.09	105.43	107.95
103.04	104.06	107.58	99.565	98.428	97.668	105.46	94.616	108.14	102.01	106.08	106.16	108.71	104.07	107.57	106.73	106.68	104.88	107.26	92.226	100.04	96.263	107.92	102.03	103.35	108.99	103.91	106.55	108.76	103.89	104.58	110.17	108.28	101.15	104.84	110.61	108.08	100.42	108.09	105.84	104.74	102.14	111.98	100.55	105.56	107.27	104.59	111.8	102.54	103.35
114.06	110.15	98.605	109.55	100.23	104.75	103.13	100.29	114.8	103.97	112.87	108.12	109.34	109.1	105.73	106.49	97.998	107.03	120.91	104.33	107.51	115.11	111.63	104.08	107.13	105.69	115.28	102.06	105.33	104.48	114.99	102.49	114.76	103.14	118.79	106.56	121.17	108.95	108.83	110.95	103.54	104.31	108.18	99.931	113.61	111.81	113.31	101.1	116.25	115.3
102.78	102.67	106.3	106.89	107.15	100.97	113.91	106.05	103.74	100.54	106.15	103.19	97.804	103.68	110.46	110.03	92.788	101.22	104.48	106.27	104.92	106.05	96.894	96.744	95.114	109.02	97.048	106.24	101.91	94.665	107.89	96.65	112.71	99.438	117.57	104.59	102.95	106.53	99.044	104.59	109.26	101.41	109.41	105.3	103.49	105.52	100.48	97.534	104.14	102.96
105.12	112.35	114.59	118.35	118.94	118.29	111.48	106.85	106.3	108.08	105.45	102.42	113.02	119.49	109.63	105.18	109.07	107.74	108.06	103.77	115.8	114.46	109.89	113.33	108.35	113.45	105.76	110.39	121.81	116.64	107.92	121.56	107.73	111.22	111.88	98.612	117.96	116.88	108.43	109.77	114.64	113.98	116.88	123.4	117.2	112.06	108.75	114.96	112.64	104.27
102.47	108.88	99.788	103.03	101.71	96.232	90.955	108.74	97.566	93.925	105.23	97.128	96.595	100.76	111.44	99.927	105.67	97.442	94.542	88.635	97.471	94.292	114.18	97.565	94.791	93.259	91.537	100.54	95.749	98.147	102.32	96.029	104.76	114.3	96.551	105	105.73	102.7	93.063	100.71	90.231	94.559	101.01	100.49	99.322	101.79	96.618	102.89	94.087	104.85
104.8	104.3	97.831	107.64	100.72	107.57	110.91	103.26	105.07	98.343	100.1	101.57	103.87	101.85	108.14	94.942	100.45	104.63	101.6	96.545	117.76	105.67	104.21	97.732	109.82	114.5	103	102.61	109.16	99.623	103.93	99.594	109.31	97.738	101.91	109.26	107.78	98.564	104.69	91.709	107.38	107.06	108.23	100.19	100.91	111.94	107.62	102.58	107.02	108.36
122.44	120.06	101.86	107.92	118.94	110.3	109.11	111.74	111.58	103.26	110.2	105.59	105.2	114.04	117.37	109.55	105.9	116.16	119.43	110.14	115.44	109.4	118.78	109.84	111.8	102.9	109.34	107.46	116.62	119.46	116.66	109.62	111.96	111.72	119.59	110.46	116.25	118.87	110.83	120.24	112.23	110.96	106.66	118.38	120.83	118.88	107.56	113.6	110.25	113.95
109.01	107.65	104.09	110.57	112.68	114.75	108.91	110.69	108.32	115.53	107.57	114.86	119.89	102.81	107.05	115.01	108.72	107.45	114.85	110.5	101.17	107.88	116.37	107.25	108.19	114.43	108.89	117.93	118.53	112.26	117.38	113.67	106.5	110.61	110.38	111.76	116.94	113.87	112.2	105.52	107.43	118.91	115.06	111.42	112.46	119.71	113.44	99.202	99.827	116.2
105.26	103.93	116.8	102.24	118.25	99.567	108.07	109.15	105.69	112.18	107.78	108.85	105.97	95.005	100.52	104.84	105.98	106.91	101.72	108.55	109.33	109.04	106.36	108.78	109.06	99.575	108.54	110.53	115.52	100.39	98.342	112.69	102.75	108.41	110.89	101.91	112.81	112.89	112.71	112.48	109.62	100.66	105.01	109.96	119.12	106.01	112.08	114.49	102.27	102.92
102.69	101.99	104.27	95.548	99.424	115.69	103.99	97.741	107.65	107.29	108.86	109.74	97.826	102.73	110.16	106.07	102.86	114.08	101.01	107.94	96.027	98.57	102.18	113.27	101.08	96.043	101.58	104.65	113.57	100.58	102.22	104.96	109.93	103.58	103.58	100.29	108.59	110.86	110.9	101.75	115.36	109.34	109.35	113.25	104.79	99.639	100.06	113.91	107.09	100.65
116.56	114.5	106.38	99.806	105.97	107.2	107.75	105.02	109.41	108.81	111.61	103.43	97.031	106.22	115.79	105.45	101.19	109.92	104.49	102.21	95.64	110.26	114.65	105.22	115.05	107.63	111.01	102.53	116.11	103.66	103.7	110.24	104.05	104.38	100.3	107.76	107.98	107.59	106.83	102.99	113.63	100.36	113.52	104.31	99.158	101.44	114.3	110.31	104.59	103.64
102.65	115.19	111.53	117.32	120.9	110.81	109.69	96.507	124.66	114.59	104.94	110.89	102.45	110.48	111.04	109.69	99.678	107.82	112.61	122.23	117.41	113.45	100.22	110.93	94.264	111.11	106.94	104.92	114.04	111.32	107.65	117.25	115.87	110.69	116.43	108.02	120.01	110.71	117.87	113.01	117.5	104.06	113.8	113.1	111.53	108.44	110.31	107.67	110.28	114.5
99.958	102.36	100.57	104.77	98.799	97.929	111.28	106.39	104.53	104.42	107.11	104.13	105.49	108.03	108.03	115.47	102.83	104.99	109.77	106.23	97.605	108.06	114.15	109.45	100.32	103.59	108.28	110.45	98.562	116.7	106.58	107.5	105.74	97.204	106.39	107.53	103.72	109.19	95.795	104.13	103.11	100.13	100.88	101.04	102.92	107.59	105.74	107.68	103.53	105.26
97.059	104.72	103.41	93.056	103.72	93.445	99.209	93.596	99.503	104.94	99.494	101.37	95.146	94.219	100.94	111.72	95.431	105.75	100.5	99.143	101.12	100.3	103.16	93.669	99.361	104.6	99.537	97.47	97.793	91.909	102.44	92.414	112.43	98.402	97.182	99.594	102.56	100.59	95.329	95.072	98.458	108.27	103.31	105.21	96.969	98.849	104.32	96.064	98.426	96.428
97.598	112.4	114.67	109.9	107.27	108.1	103.33	109.12	103.92	108.3	106.93	106.42	106.8	103	98.267	117.46	102.38	102.87	96.778	107.04	111.02	115.62	106	110.68	97.425	110.34	105.66	105.14	103.24	109.24	104.07	112.32	108.97	110.4	101.25	104.64	110.27	120.69	106.82	107.12	97.4	105.87	98.774	106.07	107.6	104.04	94.978	110.28	96.926	118.21
107.03	105.57	100.17	89.103	103.26	106.28	107.87	100.34	98.442	105.01	106.11	106.57	101.52	103.39	104.1	100.9	110.27	104.87	102.93	104.16	96.127	103.26	100.5	106.07	92.749	99.268	98.234	99.831	97.592	102.55	94.016	101.65	104.23	100.28	108.3	93.756	98.95	105.11	104.44	102.84	106.2	112.08	101.84	105.48	87.81	93.95	96.559	99.708	92.096	97.39
106.55	111.33	111.07	102.98	114.95	111.74	99.036	114.9	105.9	109.76	115.43	100.58	99.545	105.94	108.94	105	99.103	108.59	105.24	96.246	104.86	97.286	103.61	102.99	112.4	93.252	99.338	105.33	108.66	96.237	109.92	105.88	113.65	111.37	114.88	109.53	106.24	112.69	102.93	94.31	108.44	110.21	97.349	103.54	101.29	106.66	97.815	97.927	105.6	107.12
102.87	102.13	102.89	103.23	101.22	114	104.9	98.929	106.38	103.86	98.814	107.75	104.22	116.23	100.94	106.93	98.016	108.74	101.38	109.42	111.12	107.41	106.99	95.923	107.76	101.19	101.95	115.46	113.64	101.57	108.52	99.733	103.08	101.35	116.61	101.95	109.54	100.05	116.01	115.04	113.41	114.03	112.24	108.21	111.31	99.163	114.27	105.24	106.1	111.98
105.69	110.2	104.05	116.75	113.95	101.83	105.72	110.4	110.1	113	116.45	110.12	106.6	108.16	113.6	107.18	95.568	111.22	106.78	107.28	104.38	98.834	95.17	104.45	108.48	107.93	103.88	106.33	106.22	107.04	111.9	107.62	100.82	103.2	109.74	102.55	99.621	114.24	97.033	104.71	110.63	106.83	106.21	115.2	97.3	100.65	90.831	98.634	99.93	104.75
96.574	105.25	100.9	111.96	111.75	112.61	98.019	98.896	106.74	96.133	107.48	105.82	108.16	107.92	118.62	100.71	98.778	114.27	110.25	113	105.78	99.908	103.71	104.75	104.22	105.31	108.79	103.3	111.08	94.53	97.729	110.65	97.228	101.39	98.398	107.06	106.15	101.01	112.82	107.23	102.68	105.59	106.86	108.17	108.96	117.81	104.71	110.21	104.76	107.73
104.57	104.24	106.14	107.67	104.01	114.01	114.48	98.46	102.14	94.619	109.89	108.45	100.16	96.297	115.46	106.93	105.21	106.6	97.783	105.17	100.94	100.16	99.057	104.4	104.65	107.61	102.21	108.84	94.641	96.326	104.97	96.053	101.19	106.15	101.67	105.31	99.185	105.83	106.08	98.125	107.35	109.35	110.44	95.029	113.57	103.71	92.256	104.72	105.58	108.93
107.73	105.22	107.3	103.01	105.21	107.85	107.61	95.385	109.65	103.86	108.12	110.13	102.6	105.32	102.49	95.933	105.14	106.89	104.51	114.4	106.12	100.13	103.5	106.81	104.98	111.21	110.67	113.89	109.93	107.02	101.02	102.45	102.25	98.434	101.77	107.08	98.447	103.36	101.32	99.815	102.26	94.173	105.94	107.91	106.24	114.55	107.16	102.08	107.28	106.7
99.159	108.82	107.95	111.75	100.99	110.55	112.94	119.98	112	106.32	119.82	110.78	110.83	117.58	115.65	114.53	106.67	110.15	103.7	115.83	110.31	109.97	111.92	101.94	104.94	111.16	107.06	106.38	115.51	105.92	112.01	103.19	118.06	108.04	111.92	104.82	106.39	101.83	112.74	109.58	107.87	109.13	110.98	115.67	112.89	106.21	119.27	113.25	109.26	107.57
104.28	111.25	109.3	106.82	105.61	107.59	120.42	107.42	111.46	111.55	107.34	107.16	110.8	104.28	100.33	114.12	112.21	105.91	100.97	110.28	104.49	113.47	108.66	110.7	107.48	106.75	107.67	119.63	114.28	105.25	108.24	114.27	103.4	101.63	114.15	111.25	96.75	110.25	104.88	100.51	114.71	117.03	103.79	116.23	107.69	103.61	108.94	107.12	106.49	106.5
107.03	117.44	112.39	111.87	104.08	117.79	106.25	101.55	114.78	116.25	115.92	113.02	105.72	102.45	110.25	107.98	111.23	105.19	109.22	112.71	110.88	114.28	107.14	108.33	106.13	104.48	111.87	109.08	111.91	117.27	113.55	107.89	107.18	113.12	106.71	115.87	112.79	107.75	111.94	115.84	106.15	111.45	106.64	108.83	108.46	112.36	111.81	112.17	103.78	115.77
109.56	103.42	111.21	100.67	101.22	107.02	101.14	114.04	113.58	103.2	108.79	106.34	106.77	107.84	114.81	102.83	94.813	107.59	101.68	112.32	100.3	104.76	102.97	101.2	101.13	95.18	111.44	117.97	96.209	117.04	97.733	104.52	117.14	107.49	101.91	107.61	103.7	106.29	101.92	103.62	99.793	107.12	100.41	110.38	100.45	106.1	92.362	99.044	95.988	108.3
105.18	111.44	99.83	99.566	110.63	103.52	110.13	110.23	102.88	108.64	112.88	105.09	105.1	111.77	102.12	111.85	107.76	92.762	96.186	104.71	101.29	107.75	107.97	102.3	109.43	95.525	99.124	100.77	111.92	107.28	103.2	105.57	108.92	114.61	103.05	103.49	115.18	106.29	101.17	106.34	102.97	109.88	101.07	99.16	110	105.44	107.78	108.48	103.08	102.68
114.54	121.43	124.72	118.41	121.19	130.49	120.88	114.37	125.72	129.33	116.94	117.56	113.83	125.76	114.62	125.46	123.53	122.47	124.87	115.97	114.57	121.45	119.11	124.81	116.44	117.31	112.74	110.09	124.01	114.26	112.04	115.2	126.05	110.19	113.97	121.55	115.8	122.29	115.27	120.23	124.33	119.99	123.36	116.54	119.42	116.63	116.29	119.07	123.25	108.66
110.53	99.373	109.34	104.09	108.11	112.62	101.71	107.78	108.04	107.23	103.06	101.1	109.04	93.248	117.5	105.86	99.241	109.19	108.59	111.47	100.46	96.789	103.05	106.01	97.899	107.87	105.05	100.91	103.14	105.13	100.53	99.131	102.79	106.23	102.03	104.44	100.7	111.65	115.46	100.14	102.53	105.09	103.62	114.59	112.95	103.58	102.51	94.052	111.01	105.27
112.77	106.65	99.398	101.9	103.43	111.62	103.49	104.27	107.25	106.18	111.03	104	113.29	111.26	101.64	99.265	107.39	103.65	96.166	107.92	107.89	109.88	105.4	114.2	102.07	113.75	105.77	116.1	114.08	112.24	118.22	111.84	110.16	113.29	114.18	102.55	103.94	109.43	105.92	104.92	101.63	111.22	110.91	110.45	107.75	107.17	110.38	102.83	110.76	104.06
107.11	98.337	106.15	100.72	106.88	105.07	107.59	112.97	111.7	102.25	101.7	94.345	102.5	102.19	108.49	107.08	104.7	103.43	95.914	105.3	106.64	103.52	112.3	100.72	110.31	109.97	97.964	110.51	107.21	102.39	103.52	109.69	99.666	108.53	103.03	98.396	106.05	96.704	102.37	100.52	103.25	114.26	100.65	109.27	100.71	113.99	103.35	105.76	102.93	106.71
107.41	106.67	115.03	109.12	115	112.09	103.82	113.13	117.02	112.38	115.86	97.144	121.94	106.95	122.23	108.57	113.95	115.16	101.84	113.36	112.36	109.34	109.71	107	113.78	108.16	106.2	115.82	121.26	101.92	113.28	123.22	111.56	111.04	110.41	112.01	106.51	115.12	111.22	98.32	114.82	112.12	111.23	114.6	109.62	115.69	108.75	113.37	115.54	115.11
102.79	98.455	100.04	93.974	104.27	93.136	93.758	107.64	103.76	101.64	103.1	97.665	91.839	96.235	98.336	102.7	110.57	95.978	109.35	103.79	97.77	105.5	100.37	94.947	100.82	99.887	97.54	110.83	86.627	96.771	98.984	100.08	104.61	102	97.717	102.64	102.08	102.42	108.31	98.616	85.088	100.03	101.36	98.847	103.33	110	97.286	96.71	100.15	101.23
100.26	106.19	101.39	97.071	105.43	105.87	98.524	94.11	103.72	95.229	96.176	96.835	100.54	97.665	96.952	99.882	95.703	96.606	99.113	101.32	107.82	106.09	101.18	99.289	97.855	89.899	99.612	98.322	98.78	107.85	102.01	107.26	99.158	103.67	104.97	106.2	96.194	99.416	98.313	96.731	103.87	100.27	95.181	101.18	99.893	101.57	101.46	101.72	90.522	101.33
105.65	102.99	106.99	100.08	109.48	112.91	107.29	104.03	101.93	104.28	111.44	107.81	96.24	113.85	112.94	97.689	111.64	107.15	112.04	105.99	106.69	94.88	108.81	100.03	113.98	97.133	103.92	110.28	104.82	110.4	112.08	97.121	109.91	113.81	102.71	114.91	107.48	99.295	102.79	108.49	101.48	101.29	117.7	105.56	107.31	108.24	104.37	96.703	112.16	113.18
113.03	110.12	107.67	115.01	113.3	105.48	116.17	120.64	112.56	110.73	118.12	111.19	111.13	116.41	109.72	112.47	108.22	99.401	111.58	107.86	112.88	113.56	111.15	107.22	118.74	111.52	110.11	114.71	119.12	109.93	109.99	113.98	111.23	111.63	110.02	120.45	108.25	119.72	108.27	110.88	112.3	112.57	99.898	113.28	110.96	111.73	104.95	109.66	109.32	113.08
101.1	107.16	108.59	110.15	107.29	95.839	104.71	110.34	104.14	109.53	110.43	104.66	107.09	100.19	95.246	109.61	107.17	108.26	101.73	106.78	111.77	102.04	111.34	96.357	102.34	108.84	105.9	106.05	101.29	96.327	108.74	110.26	104.74	102.46	98.916	105.24	103.65	104.88	102.7	108.63	101.8	108.97	113.76	107.31	106.21	108.72	110.9	96.861	107.38	106.09
113.24	101.69	106.68	109.08	112.33	118.06	109.21	117	115.44	109.08	117.39	116.61	109.22	106.63	103.59	121.3	117.44	116.81	109.56	120.12	113.71	108.46	116.12	104.55	104.82	114.47	115.46	106.25	109.92	114.21	105.34	111.07	112.79	109.28	114.18	108.2	113.02	104.99	101.32	118.72	108.37	115.62	106.99	109.02	114.35	114.46	113.16	111.75	106.24	106.04
110.43	116.66	111.49	119.67	118.29	107.72	114.91	116.95	117.06	106.45	112.77	118.97	110.28	103.42	104.38	112.66	115.23	118.14	113.67	110.2	102.49	117.06	107.58	115.16	117.27	114.25	108.03	111.41	118.25	117.88	115.08	116.25	103.53	115.01	106.9	107.96	117.19	104.39	110.29	113.08	113.2	114.45	113.42	105.72	103.75	103.29	109.64	113.94	108.21	105.51
108.65	114.66	109.53	110.73	115.79	112.49	108.43	104.13	101.46	109.16	120.47	114.71	118.04	105.94	114.46	112.69	103.95	112.07	106.73	116.96	109.09	117.84	113.31	108.73	118.08	108.11	114.77	112.65	103.26	106.82	99.933	113.22	110.05	110.6	112.18	117.3	109.2	121.21	121.01	116.4	106.23	108.33	114.77	120.64	118.1	104.35	119.6	118.66	106.84	112.51
104.22	109.92	118.64	108.56	122.14	111.82	111.27	107.25	112.55	116.97	109.32	109.93	113.56	103.12	112.37	114.68	116.25	107.19	125.16	107.15	106.75	108.77	121.01	107.22	123.63	109.61	109.93	113.46	114.94	115.99	112.08	114.99	110.77	109.63	111.26	108.53	118.51	117.48	106.38	108.29	101.97	116.08	113.49	115.02	114.36	114.47	116.83	109.36	111.34	111.21
115.7	99.071	107.13	103.83	104.11	105.29	101.63	100.1	105.39	107.74	104.71	99.63	101.4	107.84	104.1	107.78	100.18	104.9	104.58	104.56	111.46	100.07	105.02	100.77	102.13	106.2	105.13	96.742	107.66	99.803	105.78	95.054	105.08	102.66	110.07	102.3	108.52	108.13	99.689	107.37	107.03	101.21	109.6	108.93	106.57	109.25	102.5	99	99.613	109.89
103.49	102.94	116.27	114.07	112.87	118.53	107.83	112.74	121.13	105.08	108.12	114.52	115.87	116.81	116.9	105.26	112.83	110.83	116.8	110.68	107.26	112.45	117.95	109.41	119.38	117.51	120.37	112.23	116.02	110.22	101.35	112.72	106.78	109.42	113.03	112.57	105.72	110.92	122.36	113.43	111.61	112.57	117.08	110.67	106.3	111.28	111.18	108.65	102.9	106.89
107.34	103.36	105.36	112.05	105.96	103.21	102.05	99.772	100.09	104.82	107.96	110.57	103.6	104.18	99.194	104.39	106.84	106.19	101.59	98.136	103.55	104.42	101.69	103.8	105.01	103.26	107.2	100.84	98.637	105.86	108.64	103.7	95.492	96.861	108.91	103.33	110.6	100.67	96.268	108.26	110.74	102.44	101.6	101.71	108.53	107.21	112.77	100.46	99.025	106.72
110.38	106.35	109.8	106.53	115.52	107.69	116.22	110.91	110.7	110.22	95.043	109.26	103.4	104.94	113.47	113.93	98.514	104.81	114.18	100.62	108.69	99.352	101.44	103.06	108.58	95.245	96.851	116.16	104.57	99.215	96.645	102.52	104.71	107.62	108.66	106.84	103.32	101.73	104.2	114.35	100.29	100.15	113.78	102.88	116.35	110.05	103.08	113.9	115.11	109.11
117.73	109.65	109.78	120.97	110.95	123.15	124.15	106.96	114.57	131.07	117.95	118.2	114.59	119.39	112.78	110.7	120.74	118.06	119.1	115.36	116.51	124.33	115.1	125.17	115.75	114.31	122.14	111.5	113.93	114.2	118.3	119.68	109.76	123.42	122.15	118.72	118.28	113.99	121.62	123.66	127.49	107.77	115.54	117.84	119.23	114.06	117.88	111.01	117.31	111.11
104.33	90.467	104.81	102.83	103.42	103.08	94.793	96.019	104.64	103.86	95.596	104.2	97.995	98.65	92.402	98.852	101.37	102.21	95.931	93.569	95.805	100.79	99.562	97.539	102.34	98.356	103.91	113.77	99.64	101.41	103.29	97.197	99.716	102.31	94.9	99.007	104.51	94.242	103.2	109.6	107.16	96.55	101.19	97.374	96.274	103.42	89.892	94.822	104.4	93.123
99.331	93.419	103.87	103.53	95.174	95.547	97.45	100.46	96.959	99.423	95.396	101.46	99.4	93.904	95.678	100.5	102.55	85.626	94.473	99.555	99.018	97.792	104.24	100.4	103.71	103.29	97.334	91.724	92.57	100.14	101.58	101.48	104.33	107.85	102.19	101.38	99.766	92.857	97.839	95.867	105.03	94.322	95.997	106.94	94.383	99.157	99.4	103.83	102.11	99.83
103.82	108.38	112.93	104.07	116.58	116.29	102.32	113.12	105.21	105.46	114.86	106.68	102.02	112.15	113.09	108.94	104.86	114.18	117.47	103.67	112.4	109.96	111.97	110.52	112.07	100.16	115.55	108.78	111.39	105.82	109.28	112.32	103.21	112.91	112.5	115	110.68	114.35	109.26	112.3	108.73	116.53	104.61	107.63	115.03	103.75	116.64	109.92	113.74	112.39
104.16	97.695	105.35	109.29	108.8	101.24	116.44	113.77	109.72	100.7	98.862	116.13	104.39	102.43	103.85	104.14	96.733	100.26	111.2	100.77	103.86	108.98	107.36	99.856	99.895	102.39	107.7	98.02	91.099	107.26	105.46	116.46	114.57	107.96	101.36	103.08	102.12	102.35	99.914	108.53	98.151	105.42	103.88	111.21	104.41	105	109.61	105.85	97.365	100.69
102.81	106.85	97.833	94.047	94.002	104.72	98.83	107.82	93.9	101.48	107.23	92.733	94.4	100.77	100.41	101.71	104.34	92.385	97.181	109.16	98.226	104.23	99.701	104.36	100.32	111.39	99.75	98.019	101.9	106.22	100.16	100.75	101.15	103.7	100.79	106.87	98.933	110.68	99.194	104.58	96.927	108.26	99.314	95.817	98.07	97.669	104	91.6	94.847	98.908
103.61	101.65	110.34	113.25	114.65	106.15	106.23	109.7	113.54	108.73	114.14	104.04	104.41	105.07	107.55	116.69	116.93	120.05	109.44	119.34	113.27	102.07	110.34	104.12	108	117.45	116.27	112.94	107.27	115.28	105.46	117.05	112.59	115.79	110.23	115.63	117.86	103.58	106.18	116.15	106.77	112.34	106.75	110.27	108.1	115.77	109.25	111.27	111.25	102.12
108.51	94.024	101.88	93.807	97.272	94.153	110.29	93.561	104.05	104.93	100.84	107.07	92.301	92.314	105.01	96.843	101.81	100.3	106.06	100.5	108.51	102.97	106.34	112.1	97.679	104.74	101.62	96.205	104.98	100.57	99.344	104.21	97.627	101.38	98.152	95.836	95.125	104.54	93.81	101.88	100.87	96.845	108.11	95.786	103.41	96.62	92.754	106.39	101.68	101.65
125.92	105.9	116.12	124.35	117.08	112.62	114.5	115.41	109.83	116.93	113.7	112.65	114.38	109.29	114.18	123.61	123.97	118.87	115.31	111.2	114.18	110.45	105.45	115.06	108.96	116.32	120.75	117.08	121.39	117.17	116.58	125.22	121.62	111.27	119.74	106.51	115.08	117.18	108.67	114.74	113.08	122.98	128.56	111.88	116.43	116.78	108.2	111.85	127.29	115.23
108.28	100.8	98.393	107.2	101.62	91.062	105.61	95.326	96.025	98.492	97.8	96.734	101.67	96.964	113.96	92.777	95.16	94.984	96.368	100.93	109.03	91.547	94.633	100.67	104.79	98.983	111.87	95.327	110.86	96.602	98.148	100.04	99.29	105.74	94.924	105.9	106.52	101.24	100.87	103.01	102.53	94.384	102.97	104.59	105.7	109.77	97.834	104.06	98.232	100.62
106.59	107.48	99.114	115.21	106.35	113.04	116.31	104.45	107.25	104.08	107.62	99.231	101.49	96.837	104.91	110.84	109.16	98.054	109.74	105.5	100.89	105.2	106.43	98.306	110.68	110.75	106.67	113.3	102.17	103.78	99.404	98.297	105.58	113.42	108.76	104.77	99.34	112.69	104.41	105.86	107.86	103.94	109.29	104.39	98.207	105.05	104.2	114.68	113.65	98.977
115.06	120.18	122.87	111.23	110.84	119.03	107.14	120.12	109.09	111.79	124.32	113.93	107.51	113.39	125.44	106.6	110.64	113.76	104.51	109.26	104.21	111.58	117.79	114.53	116.8	112.81	115.04	113.04	105.11	108.28	109.67	116.82	114.85	113.78	115.64	110.95	107.15	109.29	118.71	115.02	107.73	114.52	105.87	109.24	107.96	112.36	115.68	121.62	110.21	111.82
109.71	106.39	111.04	102.04	100.78	105.62	100.06	104.71	101.5	107.71	107.81	108.8	98.837	107.38	98.677	108.88	101.99	116.05	105.48	96.356	105.85	108.17	104.53	104.51	102.72	110.22	96.578	102.98	110.76	99.817	101.49	110.31	109.15	103.82	116.37	113.91	108.82	102.08	96.523	98.832	105.2	101.37	106.05	106.1	105.8	103.8	106.3	101.35	106.67	107.84
94.889	100.47	101.08	94.251	114.56	101.4	98.234	101.94	99.927	99.104	104.4	98.29	105.95	100.1	103.16	97.022	115.98	99.796	94.585	103.64	102.53	101.29	104.39	103.78	101.32	98.516	101.47	94.995	98.666	107.37	101.83	103.53	97.729	105.66	95.593	105.17	96.988	100.46	99.154	93.243	103	108.45	98.778	96.93	96.952	92.399	108.66	101.1	104.98	100.64
107.04	109.43	115.06	112.03	116.34	110.03	108.1	112.44	112.76	113.54	113.85	105.1	106.83	110.1	102.91	118.21	120.67	118.18	108.22	100.12	111.35	110.98	113.17	111.7	110.73	106.32	105.95	110.34	110.6	105.95	107.92	110.33	95.217	105.07	107.79	113.5	113.82	110.52	108.91	116.34	106.38	111.53	105.65	114.92	111.96	109.2	114.15	110.96	108.83	112.18
108.35	109.34	104.67	110.23	108.9	114.73	104.09	108.15	108.27	103.08	95.444	102.77	103.43	107.81	97.581	111.03	100.79	101.68	105.57	104.08	105.76	110.84	107.58	104.89	100.67	110.84	109.42	103.87	99.798	98.976	98.887	106.3	111.15	100.79	107.1	100.65	111.91	107.64	108.49	108.61	111.64	110.77	106.08	103.99	108.3	105.25	101.49	106.82	103.22	102.69
103.27	110.05	108.88	106.83	100.94	106.11	111.37	101.73	105.16	116.46	106.48	116.1	109.92	103	109.76	109.91	100.04	108.71	106.79	107.61	110.12	116.57	105.43	103.66	98.083	105.67	103.61	99.438	115.42	103.04	106	111.02	111.03	109.54	112.91	118.09	105.77	101.94	101.67	99.783	107.19	110.27	109.73	108.73	99.35	103.23	106.02	100.12	106.76	106.67
107.73	103.74	98.939	101.12	104.75	103.88	108.6	102.47	99.274	101.74	106.47	97.996	105.43	111.34	115.25	101.87	95.048	109.25	113.64	106.52	108.97	103.69	104.82	99.591	97.402	105.26	102.85	108.47	96.293	103.98	105.63	100.32	113.2	102.47	104.93	104.66	111.02	96.513	108.84	104.29	108.3	102.4	106.35	99.55	104.02	102.27	107.43	104.34	102.84	106.2
106.56	113.72	102	112.83	115.01	106.93	108.01	106	108.04	99.953	105.08	100.92	102.18	111.82	102.14	102.31	106.19	103.61	112.49	97.561	112.05	106.58	107.28	105.1	109.66	105.42	99.306	107.02	104.38	103.05	96.565	106.08	102.81	111.16	104.87	101.24	110.18	102.43	94.38	101.02	101.03	102.13	112.28	106.9	103.14	102.26	109.29	108.8	108.61	112.55
109.1	108.88	112.79	115.64	109.8	105.18	111.13	114.57	113.16	119.23	108.08	108.51	107.63	118.78	110.38	110.11	109.71	105.27	114.87	110.4	104.47	111.18	113.36	111.7	110.74	115.62	113.01	114.02	107.86	118.59	109.64	115.97	105.7	106.28	113.7	107.98	107.51	104.43	119.2	112.86	114.45	110.78	124.64	114.19	108.87	110.51	111.56	98.946	105.06	108.88
110.35	110.71	108.24	113.07	100.92	114.01	105.35	111.9	110.55	111	117.58	106.41	113.66	117.26	101.82	117.04	107.77	110.38	115.89	111.61	112.61	120.13	119.75	115.94	122.62	106.59	109.48	108.49	111.38	109.49	109.16	111.95	109.65	106.55	103.72	108.14	121.05	109.12	113.76	110.81	110.61	111.29	109.37	119.67	119.19	117.35	102.09	109.8	121.54	112.52
116.37	108.74	119.54	116.93	111.88	105.54	118.09	113.62	110.98	109.3	107.08	108.16	107.08	116.95	120.97	111.05	118.27	108.82	115.03	107.24	111.91	111.53	115.51	111.67	115.86	109.61	109.58	115.27	110.64	111.16	105.21	118.88	121.91	111.09	113.16	110.5	109.08	112.83	111.15	123.25	108.3	110.59	105.51	109.16	106	108.18	111.29	114.01	115.76	116.47
96.517	107.77	109.01	97.86	111.61	100.89	97.129	107.46	108.28	107.99	111.59	98.151	108.32	104.94	99.296	105.99	99.13	107.59	104.52	105.33	104.56	104.09	107.07	101.71	114.27	102.69	107.64	102.12	108.55	106.7	100.57	117.33	103.6	97.917	105.13	107.06	113.42	101.91	109.49	112.72	105.04	106.13	98.469	111.27	106.56	104.41	111.75	113.86	100.45	104.81
104.91	104.58	104.57	99.155	111	105.99	110.11	104.64	105.52	101.39	100.73	111.97	105.56	110.63	107.15	106.36	106.23	114.13	110.21	101.79	109.15	105.17	95.203	115.55	103.26	109.01	115.19	111.21	109.27	104.5	98.104	105.37	109.79	109.22	107.85	112.26	109.79	102.82	116.47	95.807	97.632	100.1	103.79	103.75	104.75	107.33	113.13	106.67	106.96	103.25
110.07	107.75	108.67	116.52	106.38	116.47	108.63	114.58	111.34	116.92	111.12	114.34	118.28	115.85	114.92	116.7	105.84	129.52	107.81	115.93	111.97	111.51	115.21	113.28	101.1	105.99	105.33	121.16	109.08	104.05	116.7	115.9	113.23	105.45	105.78	113.71	108.23	122.76	122.28	110.66	107.6	107.06	122.96	119.59	112.5	118.82	104.91	116.06	108.32	115.05
110.58	120.96	110.48	112.61	114.02	116.83	108.69	111.08	112.83	118.47	101.86	111.9	118.36	113.1	101.96	116.3	111.1	121.52	106.73	106.29	107.57	106.16	109.02	108.39	104.88	115.42	121.65	119.81	114.29	110.39	108.33	112.64	120.32	110.24	114.37	115.06	118.35	112.99	119.93	106.47	113.86	110	110.25	116.13	115.72	114.32	111.51	112.39	104.55	115.24
114.78	101.94	103.81	103.06	105.49	103.57	108.49	101.51	99.934	102.6	102.89	111.89	103.27	103.72	106.64	103.51	103.87	104.69	107.39	105.09	100.22	110.01	104.24	92.938	108.27	105.46	108.67	100.78	105.82	102.62	112.12	100.52	112.06	111.49	110.91	108.98	94.004	99.287	103.66	104.6	102.6	102.75	103.27	107.96	102.81	98.905	105.83	98.452	103.13	105.57
111.99	115.95	109.93	110.55	116.88	121.42	124.87	116.55	107.62	106	114.97	108.94	115.35	114.03	99.873	121.83	117.13	107.35	108.15	101.27	112.75	108.73	109.93	108.73	102.54	113.24	111.57	115.2	114.17	105.38	113.56	111.73	107.79	118.05	104.61	114.82	109.38	105.02	114.86	106.78	115.13	112.99	110.91	104.28	105.87	108	115.54	112.03	115.03	115.56
95.882	112.42	100.86	112.78	96.571	104.12	102.68	110.4	97.488	107.12	103.28	107.12	106.55	103.62	111.27	99.686	113.62	102.95	111.92	101.45	95.666	109.99	112.71	108.85	103.96	108.64	106.99	111.48	110.65	104.4	96.754	104.87	98.232	99.823	101.94	103.28	108.39	98.686	104.25	99.013	111.58	102.84	104.6	101	105.86	106.8	105.38	104.7	118.84	101.44
110.42	103.27	103.59	95.334	101.25	104.78	113.74	98.714	97.469	106	108.02	99.515	108.19	108.78	103.1	103.89	108.83	102.13	106.37	101.83	103.98	110.54	108.83	108.66	110.55	104.91	114.78	110.21	103.8	108.45	102.37	108.82	110.34	111.86	98.933	109.89	106.98	107.81	103.52	104.96	107.43	116.08	105.81	110.5	112.21	109.71	100.71	104.66	101.29	112.62
100.18	94.87	87.84	88.769	93.703	96.842	106.3	102.15	94.178	103.55	99.756	92.819	104.45	103.27	103.14	107.17	102.74	94.18	103.78	95.1	101.92	106.89	93.197	90.837	103.56	90.657	100.5	106.48	101.96	103.1	108.5	103.84	102.09	102.66	101.46	100.84	95.082	95.847	96.823	102.39	104.12	95.552	97.138	102.68	105.79	106.24	95.311	104.99	96.15	91.028
101.09	103.07	100.78	95.069	95.103	95.758	103.11	98.347	95.53	100.26	94.444	96.177	87.096	102.06	113.59	107.14	103.16	98.424	100.21	94.771	101.66	105.1	105.59	98.998	108.85	104.52	103.72	107.22	95.122	107.32	103.61	87.278	101.39	97.315	114.83	100.55	99.566	97.001	102.51	101.21	111.97	102.11	97.982	100.24	99.693	98.669	108.21	96.054	107.01	110.37
105.28	112.65	114.1	107.86	106.03	110.52	114.87	102.46	107.82	108.43	106.33	115.39	100.81	103.72	98.587	109.64	107.18	108.88	105.72	105.03	102.74	105.03	112.05	97.828	109.77	103.18	112.33	115.99	111.09	100.18	110.04	108.02	104.61	116.68	104.2	106.82	103.4	107.3	112.55	106.8	104.38	109.57	104.65	100.43	109.49	106.28	108.38	109.91	103.75	101.99
112.59	105.59	103.92	113.71	108.03	104.01	105.41	111.5	111.31	98.059	101.85	103.66	96.324	105.88	111.64	111.85	109.32	112.53	105.28	102.33	106.46	116.64	107.16	111.38	99.44	103	113.96	104.86	106.81	105.52	109.9	106.43	104.87	112.55	99.342	106.58	106.4	114.05	107.67	106.11	111.8	111.8	111.56	103.24	102.2	109.54	101.89	99.173	100.82	111.01
108.71	107.61	117.71	102.72	113.22	104.42	108.45	109.25	114.8	114.85	120.41	101.74	123	114.25	112.18	111.43	115.53	112.45	95.085	105.29	115.39	114.89	110.49	115.17	117.44	105.91	111.49	102.76	110.18	112.7	116.35	120.39	106.21	106.96	116.35	111.72	100.83	107	109.52	109.16	109.32	119.67	107.98	110.11	111.73	102.59	102.69	110.3	114.12	114.09
116.8	115.33	113.85	122.36	113.21	114.63	114.54	117.2	107.58	116.06	108.59	118.35	108.16	115.56	107.79	109.5	118.4	123.1	111.93	102.27	119.98	116.91	113.37	111.38	112.5	114.17	109.05	123.7	107.24	110.67	109.04	121.25	117.79	123.02	116.34	111.5	113.1	114.36	112.89	107.95	119.31	105.33	112.68	111.15	107.04	118.92	120.17	115.9	118.51	110.43
104.8	103.17	101.36	112.75	113.49	107.39	113.81	110.56	107.65	103.72	106.95	103.8	108.53	105.46	101.44	104.72	97.425	96.933	105.07	101.04	103.36	98.06	103.59	106.23	103.86	112.44	102.47	106.42	105.35	106.78	108.79	107.65	102.06	105.64	104.55	99.296	96.708	100.86	96.059	96.537	104.33	106.49	113.01	105.48	105.35	105.5	105.56	119.23	105.33	97.314
97.082	100.24	102.23	107.33	105.98	106.24	105.14	107.88	109.89	104.84	114.05	108.35	109.71	113.97	106.37	109.26	107.71	112.11	102.19	100.31	101.45	102.36	109.32	113.37	100.75	104.44	111.09	102.96	119.13	113.28	103.35	110.56	102.58	106.9	110.35	112.96	102.32	110.78	116.92	95.136	107.44	103.52	108.41	108.53	98.019	100.22	110.69	101.3	101.61	110.85
121.56	113.67	108.91	117.96	115.6	113.01	109.76	104.2	106.86	108.32	106.99	116.89	111.17	115.99	111.23	101.42	110.32	108.34	102.08	111.61	119.26	111.05	111.95	120.46	109.89	108	101.74	103.96	103.66	117.29	108.53	112.15	117.31	114.87	113.55	113.08	109.89	111.69	112.18	109.67	108.21	107.78	119.07	103.22	109.13	108.84	98.259	110.94	111.74	111.29
105.46	112.08	107.07	106.16	106.68	114.39	106.58	109.99	108.73	112.69	103.61	97.106	107.12	108.34	107.61	107.56	113.67	110.27	107.92	112.79	107.69	98.061	107.57	111.33	111.55	99.976	98.08	104.37	101.97	109.22	107.87	106.03	99.404	107.16	100.55	103.46	101.81	112.72	99.399	114.03	119.37	101.23	106.78	114.73	105.75	102.79	111.1	107.83	103.89	115.82
106.74	103.76	105.55	113.36	103.28	103.27	101.99	103.03	99.218	104.88	110.81	107.1	109.46	103.38	116.87	107.95	104.19	114.31	109.55	109.26	108.97	119.14	104.86	98.351	108.59	106.27	101.86	102.9	118.09	109.69	106.54	115.41	96.601	108.86	113.54	101.47	104.17	101.94	106.56	107.28	102.42	104.63	100.09	104.45	114.49	101.66	104.8	105.08	112.12	109.31
120.36	105.25	122.05	105.2	111.53	110.67	104.21	102.86	118.47	100.74	113.12	107.6	111.46	98.544	113.43	99.019	110.43	114.37	105.68	108.91	114.59	113.49	107.62	114.04	113.85	118.65	113.04	122.51	107.01	99.483	122.64	112.99	116.31	111.84	108.4	112.07	117.78	108.1	111.79	114.97	108.11	112.58	113.14	111.11	118.41	111.98	105.23	103.3	107.08	108.59
101.86	89.178	93.946	98.704	96.312	93.557	104.06	102.41	101.67	105.6	92.831	96.144	107.18	102.11	96.285	98.23	102.25	100.79	95.61	100.57	95.993	95.634	103.89	94.514	101.25	105.59	96.341	94.1	99.289	99.4	100.02	100.35	100.76	99.168	98.469	98.937	102.59	101.74	104.61	102.38	104.67	98.047	103.69	98.194	103.8	104.17	94.555	99.393	102.13	100.07
101.38	113.38	89.634	94.675	98.515	97.175	108.16	106.29	105.53	102.68	105.45	107.47	104.81	96.133	97.806	102.71	110.04	97.443	116.04	102.36	114.03	96.713	105.94	106.12	105.97	99.114	104.56	101.64	107.2	101.18	108.24	99.401	106.77	107.23	99.906	103.01	113.54	105.34	100.94	111.26	106.05	100.92	106.98	119.23	118.06	106.33	114.13	102.54	101.8	107.71
106.56	116.47	114.35	117.39	111.57	114.25	105.39	113.87	106.27	116.43	103.59	109.15	102.1	111.92	119.03	115.21	117.49	112.32	114.74	106.82	108.4	114.06	117.65	107.22	109.2	100.54	113.08	94.915	117.56	108.73	117.91	106.61	107.84	110.08	111.71	110.66	117.51	104.25	111.21	117.05	104.46	122.79	102.2	103.79	109.46	116.67	108.77	116.15	117.1	111.28
116.94	112.87	111.09	111.3	111.05	118.55	110.39	107.98	107.18	116.02	113.97	114.46	111.29	102.63	114.01	111.9	108.41	115.32	114.47	121.77	108.63	116.9	116.76	108.68	114.16	113.41	105.42	113.87	109.93	114.15	113.45	108.31	110.12	114.8	122.58	107.67	111.94	103.36	112.83	111.52	114.98	113.82	117.84	114	118.76	114.19	114.38	110.29	110.83	111.07
109.62	98.857	108.87	104.68	112.7	109.22	115.53	102.37	112.79	110.79	117.55	117.17	113.51	115.77	105.67	114.36	114.36	115.11	110.2	114.36	110.59	115.81	108.21	112.54	106.21	112.71	108.95	107.56	113.92	113.38	107.59	116.14	110.64	114.13	112.58	118.89	112.05	108.47	106.22	108.86	113.22	105.97	112.63	108.73	123.12	111.69	125.48	111.85	118.03	108.44
114.41	95.324	92.945	109.71	110.13	108.13	105.33	96.561	101.92	108.21	107.53	104.93	108.33	109.85	105.86	98.869	112.31	108.48	101.31	102.29	97.987	104.54	100.57	109.24	107.24	107.18	107.07	109.92	108.48	100.27	111.91	114.17	105.32	104.54	99.896	94.841	114.54	109.69	101.73	100.72	104.72	109.01	103.32	100.14	95.693	115.9	106.14	98.568	102.58	106.6
96.579	110.72	107.83	113.52	106.03	107.66	122.04	116.13	98.747	106.5	107.73	108.58	99.175	106.88	103.59	104.95	107.17	101.78	111.3	89.977	102.4	111.04	107.27	98.121	101.92	112.32	105.83	110.43	109.78	110.52	109.46	109.72	102.5	103.54	104.06	110.65	103.13	101.52	105.37	96.326	103.29	111.23	100.76	106.03	99.87	109.54	104.99	107.26	107.78	110.99
108.34	96.356	112.02	105.08	117.75	93.381	106.28	103.28	108.54	98.932	99.557	102.74	109.77	106.29	101.49	93.859	102.15	109.61	103.25	101.87	109.91	103.07	107.03	110.41	102.2	103.94	107.65	103.84	99.724	95.347	96.932	99.855	104.6	106.67	107.05	96.366	112.94	109.84	104.88	101.28	108.08	103.08	108.08	112.95	105.06	108.38	104.09	107.64	109.94	107.44
113.17	105.99	106.13	107.73	106.78	102.3	104.37	106.71	108.43	108.18	99.702	103.01	100.59	108.8	104.85	100.33	97.715	109.74	103.96	101.21	111.24	110.48	103.34	103.81	102.23	107.59	98.767	104.41	96.509	103.23	109.52	107.75	103.08	105.49	110.24	106.64	111.71	102.31	108.95	100.13	97.532	97.327	105.82	112.11	112.93	106.97	106.24	101.26	108.87	109.8
117.85	110.97	118.45	117.81	113.51	121.65	123.33	119.92	124.48	112.03	116.45	112.96	114.84	116.58	115.72	109.97	115.11	113.62	112.88	117.1	118.11	120.81	114.67	124.6	123.9	126.4	124.38	117.25	122.28	119.32	125.23	115.16	116.81	118.38	116.91	126.26	120.04	115.43	112.17	112.22	112.61	120.77	112.74	110.86	123.22	114.12	116.75	110.61	123.96	112.39
115.39	105.74	107.61	109.14	110.65	96.249	117.14	108.65	105.11	107.36	111.31	113.5	114.69	102.11	114.73	116.43	112.33	115.49	111.39	98.793	109.74	107.11	117.78	113.22	110.62	113.84	115.94	109.23	108.09	103.12	104.38	111.76	108.47	123.2	108.84	115.75	104.64	110.98	106.23	112.22	112.04	107.61	106.06	108.2	108.63	108.28	112.8	115.96	106.61	109.86
114.86	109.08	105.77	111.53	113.55	98.415	111.3	113.85	108.61	105.6	110.25	104.14	101.63	113.03	116.07	110.44	109.77	113.21	108.5	120.85	113.84	108.04	104.66	105.63	105.25	104.98	101.31	108.17	100.99	105.59	106.83	110.46	108.51	101.86	105.89	103.89	112.4	106.98	101.65	109.17	105	111.49	103.07	99.694	106.5	110.42	96.116	102.84	105.48	98.575
103.41	107.23	110.22	104.7	110.94	100.12	104.43	102.38	106.16	105.72	103.75	100.28	105.01	104.6	103.52	94.865	108.19	106.46	110.24	106.04	100.49	109.43	113.61	103.82	109.25	113.28	106.96	110.21	107.04	103.67	112.57	110.05	100.32	101.57	114.59	102.28	110.23	110.1	105.05	105.59	105.95	107.04	110.1	107.66	106.15	105	99.901	106.38	107.98	106.35
113.88	105.12	106.58	102.69	105.32	107.69	105.28	109.31	98.878	109.22	108.69	106.84	103.41	115.28	99.121	105.39	108.63	102.96	97.94	105.79	102.6	100.73	104.01	102.67	112.23	110.52	100.91	104.52	107.22	106.48	103.91	104.09	105.94	104.58	107.91	108.9	109.53	101.69	101.23	109.51	106.16	100.41	104.14	110.77	103.91	100.23	103.49	102.68	108.17	101.63
108.68	114.62	108.49	114.98	112.38	110.67	118.19	111.65	112.85	116.07	113.28	106.42	106.76	112.61	109.03	111.38	115.9	116.22	122.06	113.83	116.31	112.48	105.27	112.49	112.8	120	116.7	103.19	111.58	108.58	116.59	112.62	104.66	108.15	111.91	103.09	116.69	112.92	112.45	107.24	101.33	114.79	117.99	112.85	111.9	115.02	110.76	115.06	113.58	108.57
103.21	115.34	100.68	102.43	108.04	108.27	107.08	110.02	103.83	108.88	112.18	113.63	103.83	111.37	109.35	112.91	109.96	105.68	104.27	112.39	108.73	103.11	112.72	109.2	108.27	108.79	109	107.12	103.24	112.14	99.843	99.851	101.13	114.76	102.3	110	105.03	105.43	120	112.18	115.32	104.64	104.02	115.29	114.85	107.22	105.8	108.37	107.58	111.07
104.1	110.23	100.82	102.35	90.51	101.23	104.52	100.02	100.62	97.013	96.092	98.745	99.356	100.75	100.78	93.487	103.56	105.22	102.14	106.78	104.98	107.37	101.99	104.78	100.84	99.182	105.5	109.72	109.75	104.36	101.24	99.105	98.518	96.271	101.92	99.468	104.23	105.73	98.477	103.61	98.279	99.886	95.638	103.42	98.053	89.952	103	104.43	105.02	97.268
100.88	110.71	95.367	103.93	101.6	115.4	103.17	107.48	103.58	104.72	105.61	114.38	99.591	106.42	103.47	109.97	102.5	109.04	101.97	103.16	108.23	98.062	107.8	103.8	100.2	109.79	112.56	99.916	102.68	108.22	104.14	107.89	98.025	104.12	100.09	97.296	106.9	101.27	99.418	108.59	106.9	95.02	98.999	108.86	101.51	108.07	108.82	102.33	95.769	104.9
117.08	104.64	110.37	105.87	112.25	104.66	109.92	106.32	107.77	107.98	99.717	109.84	106.07	106.56	101.77	103.74	101.67	98.8	102.36	105.63	107.52	107	106.76	103.4	112.93	99.799	97.377	102.1	109.96	101.62	103.66	112.31	96.196	98.731	103.97	94.489	104.98	101.69	107.25	102.01	106.36	108.46	109.54	101.3	103.33	113	105.88	117.25	99.904	103.59
94.154	96.506	86.748	98.754	99.612	102.66	97.039	101.45	105.26	97.187	96.308	99.2	101.82	97.937	101.63	101.35	98.335	95.309	102.45	100.81	102.97	93.542	95.991	105.22	101.84	97.688	103.16	109.15	101.66	106.82	102.59	98.877	96.149	101	102.08	95.212	99.327	103.5	98.006	93.423	99.262	104.33	98.741	93.364	95.814	98.353	99.443	101.49	103.39	101.4
104.59	116.79	115.01	108.88	111.31	121.16	106.84	114.77	107	113.03	110.28	118.96	118.51	116.33	103.35	108.92	111.62	111.86	116.77	109.25	109.24	114.53	107.54	110.57	110.78	113.45	115.52	112.23	115.95	112.67	114.28	99.449	113.82	110.19	114.36	108.9	120.01	107.12	114.86	110.21	110.36	108.64	118.71	107.2	118.51	110.83	105.96	111.56	117.23	111.51
101.04	105.34	95.131	93.811	96.116	99.035	95.555	99.591	97.413	109.8	104.08	97.57	100.58	100.02	94.284	104.07	110.33	96.803	104.61	95.244	99.781	101.97	88.299	101.58	98.945	104.34	99.704	94.376	108.67	95.444	104.71	103.56	98.164	96.426	103.95	105.47	101.34	98.099	110.82	106.46	97.014	98.481	103.89	98.672	100.59	92.966	99.232	94.46	114.76	101.84
103.17	100.97	98.097	100.08	102.83	104.98	100.99	102.55	98.968	109.56	98.559	102.34	120.89	94.883	100.99	97.28	100.92	110.16	106.65	101.45	96.823	100.08	105.79	106.32	105.26	108.47	106.96	102.3	108.72	100.59	109.42	104.76	112.3	93.031	109.48	105.47	103.81	109.57	98.714	110.88	110.21	102.25	105.99	108.9	103.33	114.62	102.74	107.41	98.081	113.77
106.62	108.45	104.02	105.6	107.97	101.75	109.63	97.859	96.423	112.21	110.38	111.72	105.47	99.362	94.164	100.35	100.7	112.42	107.25	104.01	106.56	106.66	107.11	107.79	107.13	105.03	100.41	106.35	107.83	106.66	111.92	113.36	112.44	103.38	96.004	98.014	100.42	100.5	105.59	107.96	104.37	105.87	104.05	99.966	110.77	99.103	110.74	109.61	100.76	120.71
112.66	111.78	104.11	110.54	117.52	108.05	104.33	111.35	115.97	104.93	103.17	111.2	110.32	114.07	101.97	110.15	111.26	105.09	108.32	114.33	111.64	111.23	115.33	111.88	113.67	107.76	108.94	113.37	97.519	107.9	111.06	114.78	116.79	114.06	106.86	110.17	109.46	108.92	115.56	118.2	110.74	112.64	112.56	114.53	116.06	105.1	113.61	104.98	110.57	103.42
106.08	105	108.49	105.37	107.14	105.29	103.98	103.41	109.7	109.99	109.47	93.896	107.04	92.644	102.05	103.92	103.5	104.1	106.87	104.12	110.95	105.65	105.23	107.86	113.84	100.87	105.56	101.79	107.83	100.62	103.37	116.93	104.43	106.53	107.99	105.45	105.68	98.787	95.778	104.78	106.78	96.909	108.31	96.587	111.19	106.56	112.23	97.977	98.51	106.08
103.37	105.92	112.3	106.03	112.7	109.1	119.67	115.43	109.65	119.69	121.44	109.28	119.08	113.65	118.38	118.48	110.61	113.08	109.47	118.03	108.9	112.97	121.32	112.23	110.04	114.1	116.62	120.38	115.2	118.79	114.83	115.97	111.31	110.52	114.54	112.32	113.79	116.24	103.1	109.92	108.14	115.83	107.95	106.28	107.47	113.07	109.37	118.71	113.1	104.44
102.88	104.42	97.723	104.34	103.53	97.44	91.285	91.845	101.48	109.46	103.14	104.95	100.04	108.62	104.35	104.87	101.78	95.527	102.43	103.1	113.02	102.42	103.17	99.443	99.399	107.22	84.899	107.21	105.53	99.716	100.08	99.981	101.03	92.349	88.965	99.372	98.796	112.81	103.45	98.603	100.32	102.08	106.23	97.683	100.59	107.23	96.225	95.564	99.848	96.459
97.216	113.71	109.42	110.39	103.82	108.4	112.35	111.54	92.992	108.67	105.39	106.14	110.1	95.937	106.66	107.69	103.22	111.46	105.35	100.36	105.47	114.77	107.42	107.69	106.04	108.85	108.53	100.92	98.83	105.41	110.99	106.76	114.32	100.61	106.22	108.76	111.24	104.14	103.93	106.4	105.77	103.89	109.2	111.05	92.511	108.81	113.77	98.557	109.94	109.09
106.53	113.84	113.44	110.55	106.83	111.38	109.11	109.74	112.33	103.76	111.91	114.96	117.56	117.28	103.11	109.12	115.68	110	116.62	110.17	106.36	115.75	113.92	115.04	106.51	120.53	113.01	107.56	114.73	108.59	119.98	108.65	108.19	117.38	110.29	103.33	110.73	116.36	112.62	115.7	116.93	114.65	111.64	113.96	118.23	108.19	113.8	108.84	110.11	112.4
108.68	112.75	110.47	103.62	110.21	110.16	107.06	103.29	102.78	115.85	102.53	113.64	107.74	111.56	102.2	100.62	114.35	111.01	106.92	110.67	107.15	110.17	108.54	118.25	104.95	111.18	120.46	108.8	106.95	118.42	106.34	112.11	104.55	119.07	103.49	114.26	117.74	103.64	105.43	108.36	118.01	107.56	122.56	105.42	115.56	107.49	110.67	107.43	102.2	111.13
99.494	103.89	101.8	111.56	92.947	100.21	107.22	102.33	116.23	92.361	113.33	110.38	105	99.557	101.03	101.7	106.43	105.81	109.21	102.96	98.516	109.4	109.83	112.35	108.1	110.52	102.38	103.3	100.86	108.44	107.83	112.16	112.55	110.66	105.77	109.63	109.52	101.57	99.697	98.131	106.45	107.36	110.13	105.18	107.86	109.05	104.18	101.55	109.79	110.41
100.91	98.312	108.56	108.49	111.79	108.08	101.59	108.59	105.43	103.32	102.81	100.01	105.12	102.81	109.57	102.94	97.368	84.734	111.25	104.61	102.3	109.34	104.01	102.61	108.03	102.98	109.47	104.48	105.87	100.47	104.59	111.24	108.06	106.67	109.98	99.215	94.444	103.4	106.83	101.22	111.9	115.44	98.339	109.19	105.57	116.32	105.13	104.15	103.36	103.08
114.78	101.47	104.38	107.88	106.34	102.53	118.56	100.75	100.5	100.61	111.63	105.27	104.04	106.76	109.89	113.8	107.1	108.78	103.13	113.9	107.62	103.56	107.05	105.6	103.72	109.29	100.69	99.817	107.09	106.07	104.47	103.11	109.96	98.092	105.08	104.68	99.721	109.44	105.9	99.762	99.56	111.83	108.56	112.35	107.58	101.47	104.4	120.41	108.14	103.68
111.51	99.899	104.81	109.34	104.19	101.55	107.76	112.28	104.42	110.84	96.828	106.91	108.97	108.9	111.31	111.04	104.33	109.62	105.94	113.25	101.66	102.98	101.52	95.194	99.288	106.08	102.99	104.81	115.34	105.82	99.482	103.32	111.58	107.49	103.55	103.64	107.93	107.52	106.28	103.88	108.53	111.03	101.7	108.89	112.58	104.6	107.02	99.424	107.72	105.02
113.08	112.9	113.93	107.34	106.28	100.95	117.06	111.69	105.21	101.88	105.99	104.82	103.22	109.23	100.98	100.71	112.29	114.07	109.82	107.37	103.31	105.17	106.62	102.54	105.45	106.21	98.47	103.66	105.97	105.57	106.38	115.45	101.57	103.27	115.97	109.85	103.46	102.47	105.94	105.87	111.28	104.75	110.61	110.79	107.86	110.48	110.88	106.57	100.86	110.94
105.47	117.8	104.98	111.25	114.06	105.58	102.92	104	114.87	107.85	120.53	108.63	110.88	110.06	115.47	106.68	108.94	106.55	113.17	107.92	116.98	115.78	111.23	110.37	115.14	110.17	111.6	107.57	99.381	113.56	113.59	118.52	111.73	114.48	112.32	116.68	106.13	114.23	105.75	109.38	113.5	105.77	108.96	111.1	108.16	117.26	103.43	108.98	119.85	106.07
99.085	102.77	102.3	100.94	104.73	103.19	102.49	111.76	105.69	102.4	105.86	103.41	101.64	115.99	113.6	96.819	106.88	98.457	106.31	110.01	100.45	111.71	100.4	109.84	105.56	112.02	96.371	104.28	113.58	92.947	102.04	107.94	101.94	108.69	110.3	102.98	101.3	105.23	108.31	103.08	105.25	111.5	111.31	104.7	109.81	102.83	107.56	108.87	107.23	99.771
101.13	106.27	106.56	108.14	103.29	97.76	109.44	105.48	103.87	109.77	108.02	102.58	109.52	106.19	96.19	113.42	107.2	104.42	103.64	98.387	113.72	105.35	104.84	115.05	105.19	108.03	108.59	104.41	103.39	102.01	121.25	102.58	105.09	98.045	106.33	112.64	100.49	106.49	98.069	107.36	109.19	101.77	108.63	100.64	105.24	105.95	110.96	97.758	99.821	101.87
96.187	98.266	106	96.698	104.88	94.112	97.652	93.638	98.991	91.679	97.311	104.74	101.09	103.2	92.477	112.59	94.865	95.82	113.42	101.19	97.666	91.871	104.13	104.9	92.817	94.68	112.4	97.052	100.36	99.922	96.544	102.05	100.18	102.08	105.05	102.94	93.826	99.452	94.157	100.42	96.921	97.644	101.77	108.54	93.013	100.84	96.024	106.09	106.23	105.18
100.82	102.91	106.75	102.81	98.907	100.29	104.03	101.76	103.47	104.99	104.58	101.64	97.041	105.15	102.43	115.45	108.21	107.58	107.28	106.54	96.351	102.22	111.09	105	95.379	104.99	105.71	99.08	98.027	105.08	107.5	108.67	96.218	103.4	102.1	107.89	104.72	100.75	108.43	94.949	106.93	105.82	108.86	112.42	104.86	102.39	99.561	98.802	114.6	108.17
109.05	113.92	114.38	117	112.51	116.72	106.71	119.03	110.6	117.62	106.39	110.96	109.93	109.4	107.46	111.74	117.32	111.47	112.44	117.59	122.59	115.43	106.03	117.01	110.11	116.3	112.42	121.78	104.61	106.74	116.23	102.67	108.99	114.47	112.28	110.24	111.26	122.99	109.49	109.89	115.29	115.6	115.12	120.44	113.02	110.6	113.23	114.92	111.08	118.71
108.29	122.13	115.83	102.87	106.33	106.51	107.75	108.03	114.63	107.35	115.71	127.54	111.71	113.94	112.62	119.89	119.25	113.19	108.1	113.42	107.14	112.04	105.16	111.55	108.26	120.34	111.9	114.66	110.09	113.43	109.76	117.8	118.65	115.96	117.44	107.69	115.56	104.58	116.28	111.77	109.75	114.86	108.64	128.45	113.69	104.96	114.21	111.53	110	113.87
118.53	111.05	111.12	120.29	118.94	116.95	108.31	115.28	111.44	121.79	116.8	124.35	114.84	110.39	123.7	107.2	115.84	109.55	106.77	106.8	106.12	120.09	110.59	117.13	110.46	110.13	110.73	113.42	101.53	111.39	120.61	117.14	111.71	116.26	109.3	107.94	96.446	116.65	110.73	114.53	112.34	108.19	114.53	114.03	108.83	115.18	110.59	117.93	104.5	114.76
102.55	96.238	96.092	101.35	102.54	100.06	98.717	101.12	104.64	102.17	102.88	95.404	103.76	98.002	97.156	97.126	93.985	108.12	102.5	98.292	103.45	98.432	100.35	103.24	96.955	96.608	106.05	100.73	102.19	99.63	94.589	100.5	106.36	99.689	104.94	96.61	108.93	98.662	98.302	99.684	99.067	109.86	93.099	95.151	101.07	103	102.11	100.51	98.211	90.137
115.5	109.53	124.2	112.8	114.34	114.49	114.91	121.86	121.28	121.53	113.08	115.41	116.82	119.16	120.44	114.13	118.38	127.98	114.2	111.43	117.06	114.74	113.82	132.42	127.08	129.26	113.53	118.64	107.07	112.86	124.91	124.68	124.05	110.49	120.18	115.51	114.82	114.98	123.48	113.08	116.8	121.86	114.28	109.86	114.61	121.53	116.66	121.47	117.09	111.21
106.81	103.19	109.77	112.07	109.74	106.24	107.57	104.57	110.87	105.43	109.32	111.11	103.6	113.74	117.68	119.22	106.56	115.84	112.83	111.34	113.73	107.33	105.32	114	122.5	111.01	102.04	112.66	105.77	101.71	106.26	115.83	104.42	105.92	119.98	104.06	110.48	116.01	104.97	104.92	117.13	112.96	109.09	100.94	111.72	112.58	102.24	115.01	105.12	104.35
95.159	101.34	92.939	98.956	100.83	100.39	102.41	91.086	96.77	106.71	102.95	85.954	109.8	100.47	101.27	105.88	94.75	101.77	99.922	99.349	96.813	93.238	103.36	93.806	90.083	94.721	106.46	90.937	104.95	101.48	105.52	99.113	99.611	100.12	103.1	105.67	99.181	97.784	84.058	100.95	102.27	99.984	101.8	108.47	100.75	102.58	104.07	98.889	94.832	101.06
104.56	104.41	117.81	110.16	116.51	112.73	114.21	118.12	113.37	109.71	109.23	108.39	115.24	115.36	116.16	118.17	103.18	118.7	111.79	114.21	114.58	121	112.25	112.82	117.56	116.44	117.92	109.68	115.35	107.97	107.9	105.13	109.57	116.56	113.1	112.18	104.34	113.84	114.4	120.24	103.18	104.35	114.29	115.17	118.13	108.14	114.26	106.07	114.86	109.06
110.52	111.64	108.95	105.11	110.55	104.25	99.335	105.91	104.31	111.94	103.52	98.329	109.04	102.49	107.19	103.35	103.89	111.29	100.76	109.62	104.79	109.56	102.19	108.19	110.79	107.18	106.04	107.06	108.86	100.58	110.1	103.02	108.82	95.992	102.4	101.17	109.43	105.19	108.07	112.2	107.9	110.61	110.27	98.341	111.1	110.91	115.02	104.09	111.05	103.56
96.879	102.81	109.55	111.11	101.08	109.01	109.97	102.74	103.17	98.382	104.05	109.85	104.34	108.56	106.74	107.49	105.05	108.54	104.2	98.315	96.172	106.28	100.07	102.67	103.36	110.24	101.33	113.12	107.14	101.35	114.72	109.33	103.26	110.57	108.04	107.86	106.4	113.93	109.01	103.67	109.96	111.33	96.961	105.93	111.37	98.709	109.51	102.26	95.865	108.13
108.57	117.01	109.8	110.75	105.04	112.78	113.86	116.57	111.61	112.6	116.57	109.3	115.63	107.84	109.14	112.22	109.89	109.12	115.79	113.12	108.4	104.96	114.91	113.4	109.92	120.79	120.06	110.9	114.9	113.15	112.79	113.58	112.55	103.41	116.52	108.64	110.44	115.3	109.03	106.39	109.3	110.1	109.11	98.048	105.16	116.2	110.79	113.66	111.02	110.53
107.58	110.9	118.43	108.36	116.24	112.43	105.19	103.3	112.03	113.94	104.88	127.1	96.875	102.21	108.19	108.92	106.55	114.5	111.87	106.16	113.25	122.1	100.76	113.78	107.92	111.87	121.15	106.17	104.64	101.24	111.06	105.62	107.39	114.52	118.63	100.88	109.67	121.11	115.13	110.6	110.61	108.38	109.69	115.23	112.17	112.19	113.26	107.71	103.54	117.45
99.575	92.004	101.46	90.998	99.886	100.14	89.411	103	94.972	102.41	106.42	98.256	99.163	105.6	108.13	96.525	103.42	103.98	103.33	100.29	103.06	113.82	103.24	102.33	107.4	111.14	100.22	96.887	92.249	93.951	104.61	101.46	95.706	92.909	93.157	100.66	98.56	98.649	88.894	98.163	101.02	115.51	93.504	95.549	102.11	96.316	101.67	104.2	99.597	107.74
106.09	109.98	99.382	102.01	111.48	106.81	101.48	107	107.4	102.62	116.27	118.37	108.56	106.78	107.5	108.28	103.82	106.76	108.08	107.95	106.71	102.59	108.46	110.93	110.37	110.25	102.37	115.13	107.25	103.33	115.08	104.73	116.3	115.17	106.7	109.49	110.87	105.64	105.39	108.64	104.89	109.78	105.73	109.15	100.65	107.11	109.68	109.35	109.83	112.59
110.35	97.959	113.35	109.23	115.37	113.39	114.17	106.22	119.52	118.36	113.12	111.29	100.63	108.45	112.62	117.34	109.3	102.29	109.27	108.73	105.76	106.52	108.51	109.58	107.28	112.83	114.42	112.47	117.86	107.09	108.34	117.43	102.65	105.81	117.74	112.04	113.28	112.37	111.25	118.65	107.36	105.76	115.48	115.08	110.25	114.02	105.32	115.52	114.33	105.21
111.35	99.504	98.408	99.542	111.67	104.87	108.38	110.89	98.036	98.831	116.26	107.67	101.34	95.68	115.43	119.36	100.76	101.88	94.514	101.5	102.92	100.64	105.06	98.754	106.38	99.351	103.12	106	111.9	106.02	99.85	108.7	102.42	97.074	105.45	103.95	98.083	107.3	110.5	102.26	110.49	111.37	99.189	107.76	102.51	100.77	104.58	90.816	99.155	105.01
116.2	104.47	104.45	97.804	110.06	110.23	113.11	104.43	102.74	101.8	107.2	115.4	105.59	105.27	104.78	103.27	99.898	109.46	116.02	104.71	108.37	103.2	102.52	106.32	111.66	111.85	119.32	112.83	101.78	106.37	112.47	104.32	105.31	99.281	102.23	111.41	108.07	102.11	111.7	113.89	106.03	100.31	102.69	103.82	98.902	99.163	112.57	110.9	100.22	110.97
98.409	98.973	99.405	103.78	97.083	110.34	95.549	99.314	97.543	89.332	107.51	92.329	92.769	102.97	103.86	97.477	106.86	102.07	91.794	100.5	94.536	105.18	101.8	102.06	107.98	99.301	103.34	104.38	94.413	93.623	105.42	95.435	93.746	98.364	105.25	104.92	98.155	95.409	99.444	100.31	105.23	104.48	96.275	99.085	100.38	100.32	101.98	99.871	102.66	98.675
112.54	115.38	111.42	107.61	112.35	123.39	109.07	118.89	109.43	105.96	115.88	118.96	109.06	112.24	116.39	111.64	123.12	106.59	107.91	114.97	111.95	112.74	114.12	113.28	115.99	115.59	104.37	111.73	117.14	107.65	117.45	113.43	117.15	112.76	114.71	115.42	109.77	113.41	111.06	117.58	106.51	108.61	116.32	103.2	109.97	107.65	105.08	109.82	120.25	117.59
107.84	111.21	107.73	109.41	108.14	105.37	101.95	98.686	104.93	109.08	104.65	111.23	99.482	107	98.057	103.27	110.73	107.42	105.21	108.07	105.39	99.901	115.65	107.38	101.52	108.04	105.86	109.79	98.35	111.88	107.95	103.24	102.26	98.135	115.85	106.37	95.697	101.65	115.11	102.43	97.844	110.7	105.56	106.22	106.95	100.37	108.87	100.83	100.72	109
109.98	113.54	105.88	109.39	110.35	105.07	94.931	111.69	113.88	103.86	111.27	107.03	115.75	104.04	114.94	120.95	106.34	106.06	110.09	106.9	112.93	113.53	110.56	109.64	103.02	114.58	113.82	111.33	103.69	104.8	113.67	114.37	110.84	102.31	109.89	109.21	105.95	111.28	104.4	99.818	108.84	106.46	110.83	112.48	104.68	105.8	116.82	106.49	112.77	104.64
105.82	101.19	112.7	102.15	104.43	97.655	106.5	94.135	110.41	99.454	101.98	92.5	102.54	102.76	99.404	95.916	91.969	100.35	91.642	104.79	94.355	96.825	102.26	94.596	93.104	95.16	101.79	102.73	94.184	92.463	91.92	99.357	105.78	97.423	99.921	103.76	101.53	98.959	95.706	94.908	98.36	90.784	101.39	97.082	97.971	108	97.476	102.98	97.382	102.8
103.55	106.77	109.3	108.75	100.93	108.35	103.23	106.6	107.05	111.14	101.03	100.05	101.02	102.87	104.11	108.87	110.46	97.894	98.841	102.1	109.6	104.37	106.55	103.62	112.96	109.59	104.23	105.91	108.31	101.46	110.24	96.205	110.31	103.39	99.274	98.465	110.92	98.076	107.43	109.72	101.74	98.7	105.9	102.72	106.5	104.68	93.212	108.27	102.11	105.25
108.08	111.85	103.51	100.2	92.956	92.798	97.641	101.76	92.611	98.617	96.699	101.71	103.11	105.82	106.67	97.216	97.855	92.846	91.75	101.05	101.75	95.668	113.97	101.03	108.7	96.776	95.604	98.216	96.148	98.982	99.787	106.28	95.544	98.806	104.25	102.53	110.18	103.06	104.65	102.21	99.608	105.93	99.557	97.837	97.516	106.22	102.57	95.529	97.943	93.015
100.07	111	95.771	104.23	95.175	114.62	99.982	103.2	97.496	108.95	99.324	99.516	105.29	89.468	106.26	101.51	105.45	105.17	100.72	99.214	100.77	93.834	99.539	93.321	99.952	103.7	98.176	98.906	108.22	96.14	99.281	96.184	97.929	96.9	97.611	107.19	101.08	100.66	105.38	101.11	99.675	98.776	98.53	98.457	97.467	95.129	102.45	95.733	106.09	107.98
90.703	92.141	96.607	100.08	97.192	107.5	103.68	97.732	96.656	100.63	106.76	100.65	93.009	101.06	98.058	103.25	98.216	98.967	93.299	105.14	96.545	96.271	107.26	106.42	94.507	113.02	98.568	101.16	105.88	102.17	97.836	92.54	106.88	92.117	100.53	100.34	93.393	100.06	101.77	97.166	95.186	92.269	97.932	98.909	95.115	104.14	97.86	101.59	95.258	101.16
100.76	103.61	105.38	96.697	106.63	104.36	103.33	104.32	105.22	106.1	94.444	110.32	101.18	106.75	107.26	107.16	102.18	103.06	108.46	108.05	109.96	108.13	101.46	103.58	104.47	104.7	105.13	106.7	109.41	103.61	113.37	115.05	99.123	109.96	103.65	103.51	104.59	110.09	107.44	97.983	105.57	102.16	103.98	106.21	112.6	101.18	111.31	112.38	103.16	100.05
110.34	103.82	113.23	116.06	109.87	105.14	101.73	102.67	100.2	104.12	115.68	110.92	111.31	109.61	117.29	108.22	107.77	117.49	102.49	103.96	103.76	112.15	116.98	112.36	106.8	107.58	105.15	110.06	116.46	114.5	115.43	110.89	108.25	105.51	105.68	113.81	107.52	104.37	109.29	117.42	106.44	100.06	115.57	107.79	114.09	111.96	108.44	117.55	112.63	119.3
119.7	118.04	111.93	121.26	116.96	120.31	114.01	116.81	114.98	113.1	117.98	120.92	129.28	122.02	122.37	108.16	118	126.68	119.13	119.83	114.31	118.74	110.1	118.87	119.33	115.11	117.28	116.93	113.96	128.96	120.04	114.77	118.09	128.27	122.59	113.44	117.18	111.83	120.12	120.56	111.14	126.7	120.89	115.37	108.72	120.16	116.45	118.95	120.14	116.8
108.8	112.44	119.42	111.24	124.01	104.56	111.22	103.46	118.65	111.81	108.29	107.05	104.12	114.22	107.06	103.72	111.42	117.92	109.42	112.3	109.47	102.5	111.8	120.07	116.22	112.97	106.02	107.86	107.45	109.5	108.16	111.58	113.87	114.85	112.85	101.55	112.86	105.08	107.22	117.65	106.77	101.41	114.47	110.6	115.76	109.29	114.05	105.55	116.41	110.02
103.49	94.193	93.605	107.33	106.02	102.42	105.6	100.36	102.06	99.844	102.08	95.674	94.299	98.769	98.02	94.171	96.771	87.372	97.706	96.409	103.66	96.647	92.615	103.74	98.234	98.154	99.701	99.085	109.82	99.804	102.06	92.224	99.393	105.59	94.677	96.268	103.51	92.806	100.99	95.062	94.967	99.17	106.85	97.358	97.342	103.34	106.46	94.221	95.16	95.207
115.48	123.99	112.11	117.55	114.7	109.87	104.78	117.51	121.49	103.73	111.6	106.82	122.76	111.14	110.25	117.17	114.89	122.26	108.44	103.31	113.56	112.32	105.69	108.02	100.36	96.269	120.57	110.76	115.51	106.16	108.84	108.7	111.76	115.83	114.5	118.19	110.9	116.22	111	106.76	105.47	122.04	120.97	115.53	105.37	107.88	112.28	103.4	107.73	117.17
113.32	111.24	112.63	107.85	111.61	110.38	114.16	118.3	110.78	116.88	117.4	111.79	107.29	109.38	111.59	110.56	105.33	107.34	107.63	110.99	109.16	105.86	111.87	118.02	113.04	113.82	106.45	114.9	111.01	109.22	103.67	109.38	104.63	114.53	106.73	109.86	115.55	119.4	123.99	112.64	111.38	106.86	113.66	113.23	103.36	112.38	113.41	116.07	104.41	109.87
108.92	107.26	106.07	111.57	100.8	100.94	108.57	94.229	98.124	105.24	99.901	100.4	104.74	96.88	105.72	104.19	106.07	102.92	116.06	94.792	103.67	107.78	108.61	104.67	112.04	101.95	109.67	105.16	109.99	111.69	104.8	94.423	110.42	111.68	99.115	98.515	97.417	113.87	101.73	98.781	106.36	106.64	101.23	109.42	105.89	104.66	99.586	112.21	106.96	109.34
100.89	105.7	98.605	96.38	95.917	98.853	97.766	105.3	100.3	98.211	104.16	97.834	97.77	97.21	106.49	90.374	107.04	106.1	95.455	102.66	93.597	96.297	101.02	94.507	104.5	107.21	98.553	96.61	104.47	109.54	102.86	101.26	97.232	92.574	97.831	99.113	88.12	101.08	99.656	96.098	100.78	95.462	101.09	110.28	99.189	101.5	107.63	102.81	93.517	105.02
111.47	107.95	98.893	107.02	103.93	104.45	110.54	103.7	105.56	109.94	114.02	108.44	102.54	103.39	109.87	109.76	105.34	101.75	108.4	101.05	109.82	106.69	99.667	103.98	104.85	105.85	105.59	109.68	98.629	104.89	95.465	102.8	103.8	104.86	107.64	98.312	100.68	106.56	101.44	115.72	106.28	98.804	100.76	101.37	108.14	110.89	114.36	107.75	101.05	101.78
112.63	113.31	118.76	113.27	115.23	112.27	116.21	124.33	118.47	124.89	119.91	115.94	122.48	111.65	121.68	112.71	119.18	115.62	120.56	118.03	117.77	113.02	119.53	122.36	120.37	119.14	116.69	120.39	112.89	120.12	125.93	118.14	117.76	116.94	114.4	100.73	116.33	114.05	115.07	117.9	116.47	120.64	124.01	123.47	117.28	108.02	120.91	115.1	112.06	124.06
107.04	107.12	103.38	99.967	111.69	102.51	105.96	103.63	95.944	112.94	106.12	106.22	108.94	108.55	105.76	107.81	104.72	106.39	100.83	111.76	106.85	107.73	97.528	109.25	114.08	105.42	108.67	113.9	107.9	102.02	111.66	96.102	99.952	105.91	92.312	104.17	105.59	98.156	115.5	106.39	105.05	100.54	106.3	107.89	109.12	108.75	107.39	109.43	100.94	105.68
104.21	111	106.69	105.2	101.02	98.868	106.99	98.229	103.7	109.48	110.85	111.28	105.72	104.25	103.09	105.83	104.6	109.86	109.02	107.04	107.27	109.92	109.38	107.54	106.24	108.98	109.91	101.38	109.07	103.4	100.58	107.85	106.07	100.43	100.3	116.02	112.59	105.33	107.12	109.1	111.82	102.1	115.59	108.69	112.94	100.1	107.41	108.04	102.39	110.65
104.98	102.9	102.07	103.17	99.166	102.15	109.67	95.627	99.449	108.23	112.15	108.79	105.86	103.94	98.61	111.1	105.79	112.22	106.05	106.67	108.72	109.66	100.42	114.06	106.02	107.46	98.625	105.94	102.85	106.08	110.46	106.4	90.236	106.1	111.45	109.06	109.91	97.996	95.91	112.18	93.349	107.91	108.84	105.24	103.04	104.3	103.7	112.11	105.4	114.4
115.01	106.62	111.88	107.87	107.13	113.79	108.42	117.43	111.25	110.28	119.04	118.77	113.98	112.02	116	111.02	116.63	104.07	108.54	110.84	109.05	101.79	110.16	116.19	104.49	107	113.67	101.05	103.95	116.2	106.99	118.49	111.47	112.9	111.86	109.84	108.67	106.97	109.29	123.86	109	115.9	119.82	104.25	111.51	110.79	107.23	107.98	109.09	97.214
99.669	96.22	109.23	107.27	100.69	100.22	95.276	105.68	105.67	96.349	107.27	87.522	112.39	99.278	100.48	97.755	107.78	102.35	98.071	103.25	93.56	100.8	102.1	108.45	95.635	104.01	99.527	95.074	102.09	98.587	99.941	111.36	95.802	97.563	107.59	90.668	93.383	99.714	94.017	96.495	101.54	96.407	98.799	99.016	102.11	107.55	106.48	102.51	107.52	97.942
116.44	111.83	113.44	119.21	114.82	124.92	116.84	113.9	110.04	118.71	116.56	116.75	121.55	135.69	121.43	122.06	114.84	119.16	126.4	113.46	111.2	118.19	110.76	118.28	106.02	108.38	113.76	119.05	118.24	119.87	111.9	108.66	111.8	116.19	116.19	110.75	117.3	124.28	124.42	117.3	104.53	109.21	121.05	116.89	115.91	112.7	117.98	117.54	119	114.48
110.61	106.14	110.21	112.87	102.89	106.14	102.87	111.97	107.66	115.09	114.85	111.35	111.1	109.84	109.58	115.21	108.27	108.07	115.2	113.71	115.27	117.75	108.72	114.21	106.18	113.77	122.92	113.15	107.36	106.06	101.43	114.95	116.66	106.39	99.149	114.01	116.42	117.88	117.3	115.74	118.35	113.41	122.94	118.08	109.84	108	107.77	112.31	111.65	110.76
115.24	113.14	102.14	120.69	114.3	114.83	118.52	114.29	115.21	117.64	111.47	110.59	115.26	114.42	109.34	111.32	113.56	111.84	112.27	114.79	114.04	108.96	116.03	105.1	116.52	105.02	118.53	112.36	104.47	115.39	113.97	114.36	117.33	113.66	117.2	107.91	111.23	96.764	102.4	110.05	118.53	105.69	97.782	104.12	120.41	119.95	105.87	105.82	113.13	107.42
113.29	99.938	109.95	102.14	113.96	105.4	106.95	110.21	111.42	111.18	109.07	107.04	104.69	102.11	106.31	96.955	103.53	109.63	108.48	112.82	100.95	121.21	105.2	98.484	93.972	114.27	107.06	106.62	111.89	106.77	105.93	109.16	108.55	101.96	102.77	102.26	111.54	101.45	106.65	108.4	102.51	113.29	95.933	100.61	113.79	101.31	118.58	111.42	106.16	93.102
102.35	112	100.38	104.12	100.96	105.47	113.77	96.437	108.02	103.96	110.84	104.64	106.86	107.98	112.31	103.44	113.95	96.016	104.21	112.93	103.9	108.55	114.7	99.095	116.68	113.71	106.4	112.5	109.79	104.41	106.46	105.76	99.88	108.38	105.3	103.68	104.76	111.65	110.72	102.9	102.41	103.61	111.99	106.28	102.24	112.18	105	102.19	112.45	100.73
111.05	109.85	112.95	97.81	107.27	108.68	105.43	103.67	103.02	100.53	102.85	102.37	110.53	108.48	99.868	115.83	102.84	110.19	112.18	106.87	113.46	104.42	108.46	114.9	113.99	98.492	109.9	104.28	100.9	100.06	109.7	108.91	114.36	102.78	110.84	109.13	97.118	103.9	114.14	105.31	96.854	103.21	107.48	102.61	101.32	107.09	106.63	109.27	98.342	103.88
102.42	103.73	102.16	89.683	97.755	104.19	106.06	107.62	99.129	107.59	97.76	104.56	88.622	102.16	103.84	104.56	114.65	98.801	98.446	110.1	91.09	112.39	95.311	97.224	109.47	104.95	98.584	102.1	93.623	91.934	107.35	101.9	92.949	108.85	107.44	103.43	96.17	104.97	104.39	98.527	93.689	105.4	105.71	97.922	101.66	100.2	100.36	99.848	103.1	94.34
92.165	111.27	110.38	105.57	112.91	114.95	102.88	114.83	97.627	106.73	106.14	108.63	103.05	116.9	94.583	99.99	117.22	97.541	111.45	96.921	102.35	105.36	110.82	101.7	107.29	108.15	105.53	110.68	114.79	101.55	109.25	104.69	99.894	109.95	103.81	110.3	114.19	105.83	112.85	105.16	108.61	105.42	103.22	105.56	110.4	109.98	106.97	109.86	112.94	101.87
111.64	120.69	122.13	110.72	108.11	108.61	114.28	112.37	113.82	111.54	112.43	120.43	111.57	110.85	115.22	116.06	107.79	124.38	109.19	120.69	117.19	106.31	109.37	106.66	115.79	106.99	109.88	109.86	102.37	113.48	112.91	116.72	114.52	108.65	114.55	119.76	114.28	114.45	108.79	105.4	107.72	111.46	108.98	107.7	119.32	121.1	108.64	106.42	120.2	111.72
108.53	109.19	101.38	102.95	114.52	99.768	113.92	101.17	118.22	111.8	92.557	96.636	103.13	110.53	90.283	117.02	104.41	108.73	113.55	106.89	105.6	104.16	112.38	112.3	107.29	97.643	97.62	107.2	103.05	114.14	102.07	110.09	104.42	100.88	100.25	98.66	94.83	104.01	95.415	95.58	97.033	106.81	104.15	103.11	102.9	109.11	110.48	104.35	106.5	106.72
106.02	102.94	105.37	107.83	104.84	99.021	102.24	111.32	107.19	101.5	108.51	107.21	110.25	101.36	111.92	92.096	102.41	108.26	101.97	99.205	106.47	108.76	100.57	89.953	104.34	98.31	94.803	106.72	97.038	102.24	104.74	96.301	100.01	113.35	100.68	101.19	101.45	117.01	104.56	105.8	102.67	104.29	100.43	101.66	108.05	106.53	108.13	106.88	110.44	105.61
103.57	106.36	103.15	116.04	104.38	109.97	106.19	110.18	105.49	109.75	104.87	108.26	100.4	112.44	101.32	108.2	97.419	106.57	108.2	102.16	113.91	101.3	101.32	109.9	111.16	104.22	100.22	95.709	100.1	94.125	101.54	107.92	107.15	94.564	111.55	93.866	111.65	117.52	114.84	105.88	102.58	108.52	112.76	108.44	100.01	107.22	106.22	113.85	113.57	109.86
95.519	96.458	108.05	102	103.02	103.78	103.15	106.03	105.82	104.57	101.63	105.5	104.79	106.15	102.02	108.6	114.09	105.87	99.36	111.97	95.774	93.059	101.26	112.65	107.37	102.22	98.598	111.37	108.69	104.64	111.55	110.18	100.2	111.51	100.54	110.06	112.17	121.79	111.2	105.93	116.29	101.42	109.81	112.31	118.35	108.46	104.01	107.37	101.96	105.59
98.851	103.44	98.138	104.34	102.32	103.65	102.19	103.53	110.17	120.38	102.79	104.21	112.51	95.49	113.61	100.24	97.449	101.58	98.69	105.58	108.69	101.39	98.941	102.52	108.47	107.07	95.009	107.78	103.01	105.09	109.02	111.21	103.31	101.46	102.61	97.505	98.797	109.37	106.52	103.55	105.8	97.175	107.58	102.79	105.7	107.25	103.33	100.14	98.907	108.97
115.41	120.38	112.98	102.49	120.05	115.21	106.29	104.28	112.1	112.16	107.62	104.67	100.21	114.85	110.83	112.09	115.5	109.1	113.63	112.22	109.37	108.54	116.72	104.68	112.77	118.95	125.65	114.77	116.68	106.36	104.92	111.73	104.26	107.99	107.84	113.43	112.73	115.59	108.09	106.94	110.22	116.38	111.84	107.78	100.18	117.44	110.2	110.98	112.89	113.61
96.105	104.31	98.217	106.12	96.797	98.605	96.454	100.27	93.975	93.627	108.49	99.791	107.89	106.33	102.35	101.65	98.141	96.188	106.84	93.189	102.93	105.81	109.41	99.601	99.242	101.61	93.287	104.94	103.78	95.927	108.31	104.74	98.621	105.12	91.476	95.596	102.34	106.66	102.61	98.681	100.87	99.419	92.693	95.819	103.76	104.17	101.07	95.967	99.188	106.6
101	102.44	112.68	108.64	102.01	109.84	100.34	98.777	108.75	111.85	114.22	102.63	111.72	108.75	109.38	100.42	113.18	104.16	108.58	104.76	101.42	103.76	110.01	107.88	105.66	110.16	105.4	108.98	107.91	103.28	107.69	101.25	106.41	108.25	106.66	109.93	108.97	105.05	99.327	101.28	108.83	99.171	106.55	107.33	102.58	103.47	117.31	107.32	108.78	107.22
99.652	105.09	105.51	108.58	99.312	93.713	100.53	105.27	99.32	102.54	100.96	108.83	100.04	104.97	106.3	100.33	99.995	97.861	100.56	107.36	94.803	109.6	101.99	107.66	97.996	93.434	102.35	105.71	95.839	107.65	92.426	103.96	103.72	101.64	95.406	101.92	102.82	97.673	100.31	103.98	91.375	104.1	102.63	109.12	101.38	107.82	105.02	97.566	92.329	103.12
104.74	106.52	121.45	109.09	114.73	107.5	118.12	117.85	108.21	113.76	106.62	107.1	103.62	116.07	117.1	115.18	114.17	115.69	113.58	112.16	112.82	118.34	115.37	110.88	113.6	115.35	112.59	124.23	98.12	106.48	117.08	117.74	108.36	118.78	119.05	118.9	113.46	112.47	116.48	104.18	112.67	114	109.18	114.16	116.93	113.09	105.36	117.6	122.68	110.61
119.34	110.47	106.95	112.29	104.15	110.83	109.68	107.99	110.93	109.51	106.98	116.53	106.83	104.17	108.05	118.37	102.87	105.08	113.59	110.28	112.33	115.69	108.23	107.1	112.87	107.35	114.79	111.08	103.44	113.33	112.58	119.07	115.26	106.75	117.28	109.53	106.95	122.18	99.776	113.59	108.84	114.55	104.07	108.15	108.26	107.04	105.7	109.01	103.21	111.37
109.31	118.53	114.47	110.4	109.39	109.76	117.66	111.02	112.23	110.54	104.07	110.41	108.02	112.99	111.09	109.1	107.98	111.26	107.48	112.96	115.96	111.58	115.7	110.6	111.7	117.54	119.08	114.24	110.51	109.92	110.87	118.33	108.93	116.44	106.66	113.14	108	119.58	113.23	116.74	118.61	104.46	113.84	105.76	104.97	113.78	102.36	114.09	113.66	107.01
97.969	96.327	101.85	100.63	96.152	99.639	96.593	106.76	102.23	99.304	101.2	99.598	101.58	106.77	94.914	108.48	92.507	102.79	99.229	99.491	105.66	98.359	98.826	96.874	110.18	87.524	89.918	103.69	97.779	96.507	98.19	99.752	97.759	100.67	93.891	105.94	94.53	94.708	96.994	92.18	101.72	94.951	105.67	108.22	92.702	91.321	97.128	91.228	94.334	107.66
101.47	109.1	112.76	98.551	108.75	106.5	96.934	111.48	112.64	108.48	105.2	107.21	115.11	104.36	103.79	98.769	104.44	101.87	98.029	102.29	106.29	102.61	101.46	104.97	112.97	108.71	114.27	115.6	104.98	112.21	101.13	97.708	107.15	109.3	105.13	105.22	113.08	108.38	109.97	110.79	108.46	104.88	115.39	109.86	107.1	112.13	98.618	103.94	109.59	100.59
94.681	105.03	96.783	87.68	99.187	100.76	99.087	103.17	106.3	100.68	96.907	96.464	100.06	101.17	95.569	92.648	97.797	96.7	100.34	94.997	108.34	95.099	94.14	109.24	93.256	101.12	89.407	96.754	93.291	99.888	102.1	95.477	96.705	103.01	104.92	90.144	98.702	101.35	106.08	94.455	102.67	105.05	98.455	92.094	100.89	90.903	99.533	104.76	99.822	105.06
107.08	109.84	106.82	102.8	104.37	100.07	110.12	110.87	105.82	108.7	116.19	106.21	112.2	113.1	106.66	108.23	103.86	111.64	105.71	113.45	114.25	117.58	113.23	113.11	110.23	106.33	120.71	119.26	107.74	113.97	110.25	104.98	109.3	114.89	111.66	108.37	108.63	112	108.18	110.89	111.71	119.52	107.88	116.94	106.33	110.62	104.45	112.04	114.05	109.01
101.33	107.64	107.06	105.92	98.918	104.62	98.934	109.79	101.79	102.93	107.07	111.68	104.45	113.99	112.33	116.13	105.92	108.23	107	99.535	110.2	121.32	102.57	105.25	109.76	111.15	110.06	113.29	108.78	110.61	105.72	108.51	105.04	115.49	99.58	104.83	100.98	110.7	105.08	111.26	111.52	111.12	105.44	99.505	105.97	106.32	100.99	100.04	108.83	105.52
107.07	107.15	113.7	105.98	103.15	111.35	106.01	95.701	107.89	96.546	92.909	100.69	110.52	116.76	112.87	108.26	104	103.49	103.97	115.57	99.708	106.26	102.54	107.47	105.91	113.61	111.35	101.33	107.68	114.47	97.426	107.54	95.943	116.83	100.53	107.68	116.68	103.11	105.78	105.86	99.264	105.15	107.91	93.968	114.69	115.36	104.87	107.46	103.91	102.88
112.1	106.7	110.06	116.85	103.34	106.83	103.82	105.82	100.39	101.73	101.43	103.93	103.77	98.072	112.09	109	108.89	107.15	102.96	109.71	97.465	106.75	105.61	108.21	109.26	102.42	113.41	106.45	106.87	103.83	106.03	106.76	104.88	96.983	105.4	117.56	99.568	104.37	105.74	103.24	108.69	106.34	108.29	108.65	107.25	107.83	100.77	100.5	108.09	112.14
101.45	90.646	97.067	96.002	100.27	99.961	95.836	100.26	106.02	91.878	101.01	98.208	94.831	105.33	109.29	97.095	91.735	97.937	105.51	100.61	105.29	96.293	94.583	96.166	94.515	108.39	101.19	104.23	93.578	92.66	102.31	99.655	98.834	92.424	101.03	93.871	100.15	99.619	105.89	102.44	99.23	102.68	98.878	105.22	108.22	99.934	96.334	92.828	109.87	94.126
110.41	106.84	104.55	106.98	111.47	109.84	98.587	117.08	110.99	108.44	100.35	103.28	108.99	112.36	108.62	104.94	103.85	101.72	101.42	109.47	101.62	108.39	104.27	99.171	110.73	109.1	104.94	103.46	105.06	104.34	106.12	105.64	105.17	105.01	108.45	115.31	107.27	96.497	101.82	102.34	105.61	100.08	109.27	114.81	108.18	113.71	112.91	103	108.58	104.57
105.41	98.01	110.67	109.04	110.68	106.12	113.59	104.95	114.47	105.91	110.61	112.75	99.165	107.55	99.6	108.38	102.18	106.43	103.53	109.75	112.19	104.59	99.266	107.13	93.481	106.39	100.84	100.96	110.1	109.55	106.2	105.98	106.29	101.49	117.16	103.94	108.41	109.29	102.19	99.736	109.39	102.86	104.92	113.19	109.24	110.42	107.79	107.37	110.68	102.53
112.07	117.16	117.56	99.007	105.05	106.89	118.21	110.49	116.4	105.21	114.25	112.49	112.11	116.75	108.67	115.04	109.06	107.4	109.44	104.77	117.33	121.64	120.55	105.93	113.24	108.88	110.13	117.59	113.5	112.3	106.3	115.32	110.3	105.3	111.45	115.47	126.18	113.25	107.33	117.21	104.02	108.43	106.94	102.3	104.26	115.47	114.84	99.636	105.34	108.44
101.74	113.11	102.42	104.1	104.8	104.09	110.89	98.988	96.024	116.99	102.1	111.28	103.05	108.53	107.12	106.69	93.398	98.087	112.29	109.27	100.9	111.95	106.64	114.54	111	103.94	111.72	106.23	97.668	106.44	103.14	108.35	103.65	102.19	106.91	103.46	99.363	97.865	104.28	112.53	100.05	108.91	109.89	103.26	101.2	98.681	102.63	105.97	103.57	107.76
102.47	109.85	108.83	103.89	100.83	113.72	104.96	108.83	105.98	101.38	112.35	109.83	109.57	101.49	107.45	94.469	103.51	105.33	107.82	105.11	107.23	109.77	108.45	105.92	104.24	112.06	114.09	105.27	102.07	96.615	108.35	98.664	102.89	98.584	102.86	110.02	106.26	110.38	104.42	107.94	104.4	105.55	101.85	118.77	103.11	103.68	114.71	99.957	101.48	104.27
101.9	112.52	100.65	93.438	106.76	108.99	104.08	109.04	105.09	111.29	87.728	100.96	107.9	101.06	103.35	110.77	98.047	98.648	112.43	101.59	105.54	105.49	100.18	99.487	97.697	105.86	106.08	112.1	95.924	103.96	107.84	112.97	105.24	107.9	109.3	104.52	113.56	109.06	98.598	106.44	103.61	109.68	111.04	108.56	104.34	100.22	96.971	106.45	105.29	104.51
116.23	114.16	112.52	101.22	107.22	109.04	117.22	109.36	106.46	112.19	108.85	106.97	98.461	106.65	104.8	102.03	110.06	108.68	110.14	108.77	111.54	99.69	108.1	117.03	102.38	116.42	109.65	97.506	95.068	99.56	102.18	105.62	115.3	105.17	120.03	101.46	100.47	107.69	101.55	102.22	108.08	109.17	101.73	102.45	100.85	106.04	111.74	105.32	103.73	106.94
112.9	115.67	117.65	111.75	101.62	111.93	109.34	109.39	113.57	113.9	114.6	106.1	117.29	116.93	113.91	116.43	107.7	114.41	116.92	116.27	117.32	108.7	111.58	102.51	108.23	106.27	114.85	107.55	111.91	103.18	108.08	110.27	114.07	107.04	108.47	102.22	105.95	108.68	109.15	106.23	107.54	112.13	104.52	125.6	116.55	108.05	107.41	107.85	107.35	108.61
114.01	125.08	119.62	112.9	114.98	118.8	114.94	122.98	116.25	123.16	106.24	114.76	118.21	117.96	113.91	118.12	116.35	114.9	117.19	118.18	115.2	114.03	120.84	124.19	115.75	111.56	108.89	123.96	116.26	120.6	110.44	119.56	115.63	117.46	116.36	115.07	116.26	111.12	112.61	115.89	122.2	117.53	121.77	118.8	116.39	125.74	124.3	115.22	116.31	119.61
112.21	108.01	105.32	96.708	106	104.83	98.375	96.44	103.3	101.87	93.928	103.15	100.09	103.26	99.19	109.57	100.77	105.56	113.97	112.38	108.66	112.39	105.53	104.71	101.04	103.56	114.47	107.35	107.07	111.61	109.8	99.951	106.76	108.05	112.37	97.169	115.32	101.38	113.49	108.64	107.68	111.45	102.38	105.07	97.996	112.56	109.79	107.17	100.45	101.64
97.753	103.61	93.546	99.219	99.077	99.721	99.834	100.93	97.082	96.281	108.74	95.369	115.72	98.769	97.232	100.09	104.8	93.784	96.847	106.21	98.17	100.44	95.746	101.38	105.83	102.13	104.56	98.678	98.002	107.18	103.77	100.94	92.17	95.293	94.819	110.25	103.37	97.171	99.3	101.2	96.856	105.01	104.56	96.68	93.645	96.158	105.19	107.51	97.989	91.255
105.6	99.853	106.76	112.09	102.6	101.73	95.34	101.75	102.86	112.13	104.53	106.05	107.13	103.17	107.47	104.83	100.84	112.01	109.26	104.53	106.66	111.35	109.22	112.41	107.99	110.66	107.77	106.51	109.76	101.63	108.92	99.3	109.28	106.65	111.72	105.36	105.29	101.86	95.388	104.04	100.01	108.06	99.352	112.2	108.27	102.18	110.15	102.65	111.38	108.38
100.76	98.77	96.707	89.862	90.154	103.46	94.957	100.59	107.14	106.34	99.896	105.9	100.85	105.33	103.44	91.34	100.22	108.33	97.065	98.948	96.764	91.288	91.293	100.6	103.47	105.07	95.49	101.2	91.45	93.475	102.61	95.984	104.21	106.39	101.72	106.25	89.436	94.111	95.634	89.436	98.782	99.234	93.628	95.13	102.2	101.68	108.69	103.78	102.42	100.51
100.48	111.78	107.49	110.07	108.79	95.224	119.36	110.7	102.26	109.57	109.79	104.77	96.766	106.14	100.59	102.92	109	104.49	106.12	112.84	110.63	110.48	104.39	100.05	111.94	110.03	101.8	107.69	106.25	93.656	105.4	107.16	106.29	110.52	101.37	109.67	109.14	102.58	106.42	92.203	113.68	100.44	108.93	102.19	108.36	102.44	109.65	98.317	107.12	100.6
96.122	96.319	100.85	96.336	99.604	101.05	99.129	94.613	100.88	103.27	105.83	100.41	99.768	102.91	100.84	105.03	87.914	99.097	95.426	101.26	95.352	104.26	99.401	94.372	99.858	95.426	104.46	98.621	108.66	104.55	104.11	97.873	103.86	103.74	102.32	100.59	103.35	104.52	94.008	101.2	106.7	100.99	101.7	98.626	96.598	104.75	87.348	93.827	99.731	99.538
104.23	103.09	100.79	103.84	108.81	112.02	111.3	108.44	111.37	108.99	99.687	105.9	103.27	108.39	100.24	105.98	105.56	108.55	106.31	102.82	107.45	109.79	102.34	106.19	104.76	106.02	109.14	114.69	106.42	110.11	116.82	95.403	116.27	113.55	101.84	98.417	103.25	102.47	103.52	108.71	103.87	111.13	98.599	107.52	113.65	116.99	103.17	101.56	106.29	101.1
108.65	110.77	110.04	113.97	112.63	107.88	117.4	105.7	115.15	126.81	115.84	102.29	105.25	109.21	113.56	115.69	113.07	113.99	121.69	121.21	114.3	119.25	118.83	119.79	117.86	106.15	117.4	110.83	114.95	111.58	115.21	108.88	110.31	112.13	115.81	113.81	116.83	115.82	121.22	114.09	118.47	111.19	114.94	114.59	102.34	107.5	107.4	106.41	106.06	111.19
114.53	109.45	113.39	111.19	98.149	108.19	110.27	109.74	105.28	108.84	100.04	106.07	117.58	114.83	108.81	107.7	94.542	118.02	105.91	103.09	110.17	94.364	113.43	99.194	107.93	102.87	111.87	105.14	111.32	118.23	106.27	101.88	112.93	103.92	96.44	113.53	110.75	110.25	109.31	109.92	106.64	103.55	111.82	111.06	101.68	105.88	109.17	104.23	105.58	109.03
113.74	102.18	108.89	104.32	101.45	108.38	106.49	110.74	100.05	111.87	99.021	99.923	110.54	109.79	110.57	93.775	99.891	106.29	111.2	96.236	103.9	99.908	109.08	107.95	98.466	102.66	106.77	105.13	102.93	110.13	102.09	109.03	114.95	98.482	105.86	99.395	97.952	104.22	112.08	112.6	112.27	103.94	104.96	113.39	100.1	114.24	104.68	102.38	105.25	107.06
104.68	108.54	103.4	110.86	109.27	105.14	103.73	110.31	103.26	108.33	114.67	108.43	97.877	102.9	97.04	106.73	109.09	106.42	101.26	110.38	96.266	101.87	106.77	99.34	94.585	103.82	104.35	100.51	97.6	107.22	96.754	105.04	107.39	104.32	102.73	107.19	103.7	112.23	110.87	115.2	99.151	100.94	104.46	103.49	107.96	101.89	109.17	110.88	101.37	115.32
112.05	106.36	109.42	106.84	111.9	112.69	109.79	112.09	106.01	108.74	113.29	108.87	108.45	111.03	100.28	102.37	105.67	103.68	105.18	96.365	111.54	110.4	102.37	99.852	111.46	113.15	112.53	106.33	114.29	107.21	111.73	104.41	109.12	107.39	109.42	103.75	102.47	106.01	109.61	102.13	109.37	105.76	106.39	101.15	102.55	108.45	104.98	113.47	98.369	96.441
102.95	100.32	106.25	105.43	103.71	109.77	105.16	106.45	102.05	108.76	108.48	105.93	100.03	100.98	113.08	100.92	106.11	110.87	102.09	101.55	104.34	100.49	107.32	111.66	105.37	112.2	108.65	105.5	103.57	103.79	99.373	110.03	119.83	106.83	104.31	105.82	104.23	114.76	106.5	106.4	112.35	106.92	103.97	111.67	112.2	103.67	106.65	114.13	104.1	103.7
105.25	113.15	98.398	111.95	102.97	114.73	89.055	109.82	106.8	96.878	102.84	103.63	104.67	96.923	108.24	107.56	97.748	115.08	110.9	92.049	104.58	96.284	100.21	105.32	113.34	103.16	85.084	108.3	108.35	107.07	103.6	105.81	97.017	105.96	102.23	107.96	108.58	113.43	101.98	101.41	91.525	100.74	107.41	106.52	109.65	108.94	105.54	99.006	106.91	109.81
115.78	113.68	116.96	107.38	115.57	116.42	114.7	108.59	116.87	113.34	113.26	112.23	116.42	106.27	107.76	110.32	109.11	104.77	111.83	110.34	116.01	99.308	108.52	111.35	110.77	118.99	109.3	106.29	119.33	108.95	109.62	116.05	101.65	113.81	105.79	96.523	120.22	108.94	106.87	111.66	114.96	111.03	106.15	104.21	109.53	104.36	103.09	105.91	118.47	116.82
106.58	94.793	100.18	106.62	99.34	99.324	105.77	104.25	104.95	93.625	94.087	101.13	99.831	98.042	98.5	97.425	93.224	99.925	105.32	95.186	86.436	95.202	96.966	97.017	98.136	100.91	98.436	97.105	107.72	108.03	99.067	103.45	104.29	95.881	101.97	100.32	93.18	103.46	99.131	109.56	93.917	105.06	97.724	99.128	101.78	100.41	99.41	100.45	90.05	97.356
100.71	106.97	103.62	106.64	103.69	93.755	102.41	98.018	106.64	109.09	104.92	107.18	104.71	101.85	102.32	92.207	98.056	98.139	109.27	101.8	103.53	101.41	104.32	108.01	103.38	107.82	100.29	103.59	104.94	107.18	113.34	99.609	102.71	101.5	102.98	105.39	101.24	106.26	101.82	99.829	104.15	110.15	98.494	104.62	104.63	101.17	105.68	106.24	98.695	112.76
104.88	102.86	112.69	110.02	104.84	107.48	103.88	112.33	112.79	102.97	109.97	107.2	113.08	107.39	114.97	105.07	115.32	114.05	116.27	107.9	115.35	112.2	109.78	111.28	108.27	105.31	116.89	110.56	111.88	104.19	114.14	116.13	110.37	110.84	103.01	109.45	114.2	113.57	107.51	107.15	113.74	115.62	110.64	110.29	118.24	110.79	105.05	113.65	112.46	114.68
107.07	94.75	101.2	109.84	99.242	99.892	110.96	114.26	106.04	115.8	119.69	113.25	106.47	115.19	117.92	115.17	107.18	111.12	111.78	103.98	106.11	117.95	109.29	110.31	114.16	107.76	110.35	92.424	117.3	101.15	113.58	110.46	110.9	111.93	103.87	114.14	112.15	108.58	111.08	115.05	111.09	112.47	115.15	113.31	114.53	115.34	100.12	98.633	106.75	105.35
108.84	104.32	105.45	101.06	97.377	105.46	107.31	103.13	106.3	105.69	103.31	107.36	97.949	110.15	107.92	105.37	109.45	97.503	99.549	97.91	106.06	113.3	98.058	105.37	95.419	103.67	114.56	107.66	109.08	94.108	101.43	113.45	95.779	100.82	99.429	103.69	101.91	105.08	111.42	103.24	109.67	97.363	102.83	102.28	95.301	106.59	104.43	102.36	109.34	108.33
104.16	106.99	110.55	99.662	104.5	96.623	94.799	104.11	100.22	102.68	102.04	115.3	104.27	106.19	117.19	109.97	103.88	113.56	101.83	106.78	104.5	98.886	106.97	101.31	105.04	104.61	111.89	99.556	105.55	101.7	103.4	106.73	107.39	104.01	114.27	113.64	101.99	107.63	120.71	104.9	114.25	102.13	98.574	112.65	101.04	110.94	106.14	96.91	99.755	106.92
104.28	113.68	100.91	112.61	111.33	104.87	102.77	103.64	107.56	103.13	97.584	104.19	104.07	99.895	111.07	107.79	109.85	98.246	106.06	107.7	112.64	107.87	104.67	108.07	98.33	109.44	111.38	100.57	106.08	113	103.33	109.33	101.9	105.79	110.39	105.01	105.46	113.62	103.78	111.77	97.354	99.02	105.6	113.41	93.404	98.649	110.03	113.97	98.192	103.94
105.66	106.23	104.88	98.499	100.22	106.33	106.28	110.7	105.74	93.224	106.78	111.86	111.3	110.95	114.86	106.06	113.55	110.39	105.95	105.92	115.48	108.63	100.78	101.94	104.89	107.56	108.19	113.97	107.79	95.671	102.13	105.91	112.38	101.24	108.91	110.43	100.07	100.77	107.42	109.63	102.17	104.53	104.72	103.62	105.03	116.46	117.58	108.08	114.22	101.55
100.78	95.298	97.524	94.877	97.068	89.094	99.771	102.03	97.761	98.238	101.88	102.11	100.05	98.097	101.48	104.18	99.588	95.121	98.434	103.54	101.39	99.063	94.779	101.97	92.756	101.06	102.94	95.447	95.873	97.934	99.084	86.809	102.41	97.506	95.954	101.62	97.924	100.68	99.947	103.08	92.075	101.69	98.486	101.32	107.18	102.66	101.62	98.613	93.451	98.737
107.52	116.89	99.53	107.94	112.38	109.64	104.53	99.707	120.21	108.06	109.27	108.29	109.25	109.15	102.45	101.73	102.86	109.63	101.5	114.8	104.33	102.46	104.88	111.95	96.16	110.57	108.21	105.87	100.17	105.68	114.88	108.46	112.73	97.24	105.59	113.3	101.31	119.87	104.73	118.11	104.04	97.72	103.98	104.71	94.712	104.71	109.11	116.78	105.82	109.38
109.72	105.01	107.82	101.61	110.41	114.61	118.25	108.61	106.33	112.7	113.78	110.43	109.47	111.77	107.21	108.24	110.56	118.88	98.227	113.25	110.65	107.16	104.18	106	107.63	108.39	107.7	120.44	108.93	110.3	111.12	109.95	112.37	105.62	115.28	114.63	109.31	109.66	110.53	109.89	100.67	106.93	106.44	108.53	116.48	113.24	107.65	110.52	118.05	108.26
102.5	95.907	107.2	113.1	105.55	107.95	106.08	104.39	101.36	115.46	92.353	110.31	104.56	119.12	101.9	110.39	117.93	100.12	108.99	98.988	104.82	110.43	107.39	104.55	103.55	110.27	103.21	102.38	110.26	104.81	111.98	98.825	103.32	100.34	116.39	109.42	107.94	112.48	101.91	109.45	102.15	109.79	103.5	105.13	107.31	105.31	109.22	106.13	107.91	109.78
103.63	99.623	102.3	101.57	110.57	100.04	105.36	102.39	109.16	105.19	99.524	107.18	108.92	105.57	96.518	107.94	104.97	108.33	103.97	110.42	103.83	114.78	106.65	92.671	106	104.93	112.03	101.04	122.87	105.09	106.1	102.67	105.5	111.04	115.62	103.63	105.93	105.52	108.58	103.07	106.79	110.83	101.94	109.91	101.84	96.331	107.28	103.92	103.94	110.92
113.02	105.64	114.08	116.02	116.49	111.33	116.82	102.77	103.42	114.31	118.82	110.63	105.53	108.24	105.05	113.67	113.68	119.38	112.99	104.1	102.4	114	113.19	113	103.24	113.89	107.06	104.03	108.19	110.69	117.65	109.93	118.03	106.49	106.38	114.29	122.66	110.62	107.62	114.19	114.15	110.41	117.58	121.09	111.57	110.28	96.383	112.7	114.69	108.45
106.03	99.62	109.28	101.48	107.28	99.814	100.7	100.49	108.59	103.73	103.37	99.714	108.14	99.747	110.35	102.44	93.727	104.94	110.4	99.077	104.92	108.7	104.69	103.9	113.94	101.12	96.88	104.24	109.88	106.24	101.81	101.94	100.63	104.3	94.525	103.76	105.41	110.02	114.66	100.85	109.62	103.19	106.68	103.59	105.15	97.648	98.106	109.4	105.87	99.397
98.013	109.2	110.79	104.1	107.37	104.15	97.772	103.22	109.22	104.37	112.57	104.3	107.18	103	114.29	104.19	105.84	110.56	100.26	97.354	115.67	108.53	110.69	105.06	101.37	110.53	103.89	106.08	107.7	93.84	109.99	99.989	116.48	111.02	106.87	104.58	103.07	110.15	107.24	111.71	105.43	102.75	106.85	98.926	94.021	101.98	108.4	109.89	107.01	110.08
120.16	130.92	118.46	124.07	124.93	118.77	118.51	121.65	118.54	115.27	116.93	108.07	122.11	123.66	117.06	117.54	116.52	123.45	116.11	122.04	117.49	117.36	115.11	117.97	113.2	114.05	109.37	120.47	116.42	112.39	127.92	121.77	119.29	110.02	117.06	115.11	112.52	115.77	115.66	111.64	112.27	114.46	112.01	116.04	126.34	112.71	123.61	121.11	110.32	105.15
111.83	109.75	117.54	104.91	109.92	118.33	115.58	105.36	110	118.09	110.46	110.88	115.66	111.29	115.85	108.63	111.48	118.17	120.15	110.43	114.51	116.47	106.25	113.04	106.45	116.18	110.37	108.42	115.89	110.81	103.86	116.39	111.68	116.08	118.28	110.7	111.57	108.7	120.57	111.36	114.33	115.09	115.34	112.83	109.98	118.51	102.74	119.37	114.49	113.85
104.4	96.683	104.53	96.827	111.31	109.31	106.28	107.29	100.12	106.95	94.175	90	99.088	106.94	107.35	105.88	99.997	96.809	102.33	102.25	105.07	101.36	106.87	108.67	98.323	100.96	96.537	105.94	100.83	94.369	100.87	108.47	102.31	106.97	101.89	100.89	95.935	101.84	109.49	97.741	101.84	105.95	107.12	106.96	104.06	103.97	100.29	102.28	100.97	112.32
100.81	103.32	101.12	101.35	98.269	112.09	104.04	94.93	94.707	102.26	108	102.37	99.312	108.68	92.625	100.62	101.68	102.43	111.29	102.84	99.634	103.8	111.6	105.42	109.95	102.21	107.27	109.46	109.71	100.48	103.15	107.22	104.47	104.36	102.63	118.77	98.385	109	111.97	107.06	110.61	106.18	111.75	97.727	111.98	104	102.01	107.4	106.21	103.52
114.11	108.56	106.45	115.98	118.33	105.8	116.43	109.66	113.85	113.26	115.15	109.54	104.49	111.92	108.44	100.65	108.09	114.63	113.47	102.67	121.93	114.08	103.32	112.77	105.13	109.08	113.27	118.83	101.57	107.84	112.26	112.26	119.87	110.06	116.5	107.82	108.38	107.65	106.22	113.7	106.45	113.61	112.67	112.15	110.52	108.97	107.25	112.66	108.45	107.55
99.09	99.298	102.6	102.52	96.482	103.67	97.317	102.63	94.284	95.783	95.032	107.69	98.296	106.14	103.33	101.17	95.315	99.202	90.088	93.282	97.104	102.45	101.44	104.32	101.96	99.497	99.321	99.696	106.02	103.77	101.77	94.159	99.651	101.82	106.3	106.83	91.174	94.928	94.177	88.774	100.1	100.41	98.548	93.385	102.47	92.936	97.515	95.765	99.442	89.296
106.96	95.599	105.36	109.09	109.58	110.83	111.85	103.22	106.06	110.7	112.92	112.33	92.14	109.15	113.53	104.91	110.49	100	104.82	105.75	101.05	107.13	104.91	104.94	110.68	109.68	104.94	102.01	115.71	105.29	105.87	103.46	99.644	115.71	110.69	103.05	100.49	109.58	102.32	107.42	112.36	108.24	112.84	101.89	99.683	109.63	102.06	98.787	107.84	109.98
114.15	117.58	108.74	105.87	118.51	111.51	110.98	104.65	122.69	107.68	111.99	117.38	104.73	120.52	109.63	116.89	106.31	116.39	124.76	117.77	119.74	113.66	112.91	110.94	105.74	112.02	115.55	111.08	119.11	113.44	110.44	109.49	112.65	101.43	106.93	113.55	112.84	104.65	117.4	119.46	109.83	105.63	114.12	114.1	112.51	110.82	101.84	112.27	112.7	117.76
107.21	120.51	112.34	108	116.8	111.56	115.17	109.72	112.43	114.39	115.8	111.66	118.75	110.47	100.72	107.38	114.75	105.39	107.67	107.34	118.35	117.02	105.06	101.49	116.14	107.2	116.86	113.34	115.15	115.65	117.5	107.66	110.83	107.55	108.42	109.39	106.5	118.29	117.59	116.72	107.33	104.33	111.54	109.15	118.66	113.73	103.2	116.55	120.75	99.452
111.38	117.16	108.22	112.12	114.6	110.96	109.15	112.01	115.91	105.55	111.06	115.11	106.08	113.41	113.42	112.02	113.5	117.96	109.37	111.67	104.55	116.06	110.78	104.52	110.75	116.66	118.32	116.15	121.3	116.15	113.51	107.28	119.26	115.73	106.45	109.01	108.04	109.04	101.69	105.35	117.5	112.8	115.88	107.3	112.76	113.94	111.95	105.27	109.83	109.37
98.223	111.13	103.73	106.81	108.02	101.9	107.55	120.44	111.26	111.53	110.63	102.88	103.6	105.24	103.46	104.5	102.97	109.2	115.88	106.21	97.495	101.45	100.38	102.67	113.83	104.07	111.39	104.5	110.15	103.12	105.19	106.81	107.24	107.66	105.9	110.51	103.92	106.3	108.68	114.57	111.86	110.33	104.76	107.5	99.996	102.7	102.43	106.48	106.73	104.21
101.92	103.48	108.82	105.19	105.78	106.29	108.77	111.98	109.55	104.24	104.38	114.44	110.47	109.65	105.56	105.88	104.39	109.37	109.44	99.898	111.69	107.78	102.35	105.87	102.72	109.91	104.1	109	106.3	102.86	107.94	107.46	101.9	101.93	111.11	95.606	95.022	96.767	99.342	107.05	103.06	98.959	105.94	109.34	109.08	97.978	106.72	106.25	92.879	102.38
113.98	107.14	108.42	110.7	114.8	112.9	109.79	100.27	103.75	108.05	111.98	115.52	108.48	112.89	111.4	119.07	116.8	104	113.88	114.83	118.54	100.7	114.22	115.38	109.61	104.82	120.8	113.58	110.87	109.02	107.09	109.99	106.04	115.81	115.86	110.07	118.49	99.42	113.39	113.96	113.52	112.67	106.38	114.79	107.02	103.76	104.92	109.45	116.83	108.37
114	114.42	105.99	106.91	107.75	103.25	109.29	124.97	119.15	118.43	116.66	115.1	110.63	107.24	114.56	102.52	108.52	106.85	104.71	118.04	111.95	105.08	116.28	117.8	111.95	102.43	108	115.35	111.4	108.48	106.69	105.07	111.31	108.48	102.63	109.46	109.47	111.81	111.73	105.04	111.1	112.5	106.92	111.41	105.21	103.31	104.48	116.23	103.5	103.41
108.41	104.32	111.05	104.7	103.53	106.41	112.04	114.48	100.24	114.67	99.504	108.78	109.67	91.295	115.14	105.2	99.624	105.2	107.58	106.08	101.62	103.21	113.6	104.75	100.13	115.04	102.3	101.45	105.51	107.3	113.47	99.955	102.97	98.314	110.76	108.39	103.49	104.42	103.11	109.55	113.82	106.26	98.984	107.59	98.671	103.5	98.37	108.18	100.87	116.77
107.2	114.05	108.55	108.35	105.34	110.14	111.89	112.71	106.35	116.19	114.77	111.57	101.76	110.81	105.38	117.01	109.35	116.46	120.17	116.88	118.07	110.27	104.93	103.27	113.28	110.52	111.12	109.91	111.15	112.27	119.4	110.66	117.25	108.02	108	110.96	110.9	112.83	110.6	108.85	118.24	101.56	113.67	114.25	99.394	115.2	111.51	106.41	103.51	113.08
104.1	114.11	110.76	108.87	108.65	99.042	112.84	103.53	97.551	98.093	102.58	106.74	103.81	94.58	108.36	110.43	122.08	104.04	104.61	103.47	102.51	108.2	106.37	97.613	98.319	107.98	101	107.47	97.234	119.81	101.43	110.74	100.75	102.19	109.47	99.614	99.066	109.68	101.1	101.91	106.76	101.4	102.05	93.684	93.963	101.99	105.11	106.48	98.859	107.19
99.774	98.796	105.89	104.87	106.5	97.241	98.106	95.453	111.23	100.86	107.51	104.45	106.72	104.08	107.55	106.92	109.79	97.438	117.53	105.21	103.1	99.587	101.59	103.4	103.41	105.14	106.04	105.34	110.41	105.67	106.4	99.669	110.77	102.25	105.72	111.69	111.22	104.68	100.68	96.097	108.68	97.755	106.57	100.58	106.04	98.053	101.03	115.18	114.57	102.83
101.55	102.72	102.79	92.686	100.57	100.37	97.608	93.035	95.416	100.15	99.735	104.06	109.07	93.481	104.77	97.263	104.87	107.34	101.42	102.27	107.6	104.86	104.75	96.263	97.01	103.37	98.83	104.22	93.254	109.27	98.857	97.43	105.57	111.75	100.12	100.33	103.93	93.832	103.24	95.938	98.158	107.94	104.69	115.23	108.2	94.09	101.36	100.41	95.751	98.281
115.91	108.26	113.77	109.21	112.18	112.61	114.86	110.79	119.18	103.49	111.65	111.16	107.14	115.02	104.66	114.4	99.401	109.92	99.792	113.7	120.8	112.8	112.92	111.31	103.07	117.22	105.33	109.31	114	118.74	111.88	119.75	114.56	104.71	110.4	100.95	113.63	111.54	110.76	110.1	107.39	112.03	118.23	111.14	104.24	117.14	107.3	111.08	114.04	108.37
102.98	100.89	101.82	101.94	92.384	105.84	109.52	105.29	100.66	99.388	100.8	113.45	110.88	106.18	100.73	115.2	99.381	106.43	110.85	98.092	105.02	107.58	113.44	95.827	110.38	105.44	107.57	102.31	100.52	96.906	111.07	107.14	101.52	105.97	113.91	94.941	108.5	109.18	106.34	102.26	101.92	112.95	99.391	108.26	105.36	109.62	106.81	108.41	108.09	105.67
102.62	109.58	100.83	100.67	102.14	95.928	102.51	108.16	107.23	107.18	103.22	112.74	104.96	108.12	106.44	105.11	108.55	103.04	96.53	98.894	108.38	104.23	107.41	105.5	112.62	112.67	103.33	108.78	105.79	102.19	109.53	97.326	110.69	96.267	113.24	105.9	106.21	102.1	102.37	102.87	105.09	101.04	107.58	111.14	107.74	115.1	103.11	113.83	106.89	118.01
112	99.802	107.44	105.24	98.911	106.93	104.58	110.22	99.188	116.95	103.4	111.81	101.95	105.74	106.58	103.06	106.32	108.36	104.56	105.29	102.82	110.21	99.237	108.63	105.16	94.932	105.6	111.97	101.18	111.63	102.67	107.78	110.3	103.91	109.45	108.01	101.09	104.57	107.44	105.3	96.142	106.31	108.75	93.857	104.72	108.31	104.89	113.14	113.44	100.53
111.19	110	108.15	112.56	115.71	102.35	105.59	106.83	113.66	94.163	97.342	107.31	103.8	105.21	95.741	105.18	103.09	102.24	112.01	113.59	99.911	101.74	104.57	112.42	119.26	103.71	109.76	105.23	110.48	106.78	110.11	101.13	105.33	100.16	108.58	110.97	103.41	102.61	109.04	103.82	115.07	96.42	102.87	104.87	97.929	103.03	100.99	104.23	104.82	100.03
96.945	98.226	108.73	106.9	108.66	108.49	93.896	99.611	99.179	102.36	103.51	97.457	104.97	101.25	92.138	96.286	103.32	100.45	96.534	102.02	104.78	99.507	97.889	91.295	107.09	100.53	97.791	107.25	99.277	98.593	102.84	99.896	98.773	97.908	94.823	108.55	108.4	98.837	105.3	100.44	101.8	100.83	101.68	93.891	106.77	105.91	101.05	98.123	103.39	93.598
98.505	106.46	99.728	111.69	96.898	107.22	104.86	98.699	105.49	109.24	96.189	93.629	99.452	104.8	106.91	103.4	100.5	95.346	100.97	102.87	103.17	103.61	96.467	90.782	100.62	96.868	97.714	102.33	92.173	106.12	99.544	102.57	101.97	108.63	105.28	104.63	92.715	101.08	90.337	103.3	96.31	105.71	103.66	107.68	97.598	102.76	93.535	99.268	102.71	98.112
103.13	104.43	116.1	111.29	102.86	106.8	100.43	102.66	102.95	107.75	102.36	106.38	111.2	102.65	105.96	104.12	108.91	100.6	102.67	114.01	109.33	112.17	109.62	102.12	111.07	106.38	111.83	105.99	105.84	108.36	111.9	113.2	107.47	112.87	101.53	114.68	103.94	109.26	104.3	105.56	102.05	108.12	111.02	104.44	104.66	107.26	103.89	108.05	113.75	108.73
120.41	111.58	119.66	124.21	116.13	114.68	116.28	121.56	116.99	115.08	108.42	118.03	117.34	125.6	110.9	118.65	114.56	111.17	107.64	116.89	119.64	114.98	114.27	127.3	108.23	110.28	112.35	116.69	118.77	109.43	110.44	113.37	113.11	117.48	121.67	124.85	115.02	122.05	120.19	124.37	113.31	120.74	118.49	117.04	118.66	109.06	122.33	116.79	123.98	114.59
108.84	112.41	106.65	112.74	110.75	94.817	110.58	102.19	102.13	107.18	116.68	118.02	109.71	117.01	113.48	105.19	102.03	121.99	106.9	109.32	107.87	107.94	103.85	113.24	108.11	124.35	102.52	112.63	116	110.41	104.63	104.81	111.44	114.54	106.11	112.86	110.52	107.23	112.54	115.63	108.04	109.98	113.54	109.42	107.03	111.9	104	110.05	99.373	114.34
103.73	95.423	104.3	105.71	106	95.967	103.34	101.15	108.35	112.04	103.98	106.19	110.28	107.81	96.993	98.836	113.57	111.86	110.87	111.53	115.08	108.5	99.69	105.12	111.27	97.495	107.31	115.12	114.04	100.16	106.01	115.8	103.39	99.999	108.7	118.51	105.93	105.32	104.43	112.48	101.96	98.11	106.73	103.98	102.99	109.73	101.18	99.141	106.55	99.242
109.95	111.95	103.38	107.27	101.95	105.08	93.266	111.99	99.084	104.36	103	102.91	108.4	102.84	110.61	104.18	106.85	100.42	104.17	113.99	105.22	102.42	103.21	105.63	100.33	110.24	107.06	107.07	111.81	102.97	104.16	98.711	113.68	109.25	111.14	103.97	104.42	104.56	106.9	105.35	114.03	102.78	104.27	104.93	96.398	105.49	104.74	107.01	103.81	103.14
114.91	108.11	114.41	113.15	102.15	111.82	114.39	112.59	112.54	109.85	103.28	112.4	117.91	114.64	111.53	111.1	103.58	107.45	110.59	109.33	109.23	117.1	115.78	108.13	113.71	125.87	110.73	112.04	112.95	109.88	112.17	116.83	116.04	113.43	108.8	114.07	108.71	106.99	118.22	99.577	122.18	116.8	106.15	100.83	105.36	110.91	117.83	105.62	114.63	117.81
107.8	107.58	99.071	98.433	93.853	108.97	106.54	101.77	109.65	104.58	105.62	99.56	105.68	113.72	113.07	105.44	106.23	98.872	106.49	101.04	100.05	111.13	103.25	102.1	101.42	111.42	107.12	107.05	106.35	107.47	103.96	104.25	105.89	106.57	108.52	106.46	106.21	107.81	112.06	116.24	109.21	104.04	102.76	110.94	97.73	106.54	110.17	109.32	110.25	105.52
110.31	110.2	118.92	110.97	108.82	112.3	118.59	113.12	116.13	114.14	112.84	112.71	113.66	116.23	101.57	110.38	109.79	117.22	106.27	113.93	113.25	117.66	116.29	113.75	99.915	112.7	118.98	118.18	107.25	115.92	108.54	112.7	112.36	104.82	109.31	117.16	112.33	113.13	121.69	103.13	115.49	113.78	108.87	120.96	115.61	111.43	105.9	114.32	109.04	109.02
108.06	99.285	99.321	100.83	97.121	108.07	96.906	91.105	99.45	110.85	102.66	97.035	97.469	100.83	103.39	100.03	102	103.83	96.364	109.78	106.43	100.38	102.84	98.206	92.838	107.37	96.608	101.26	98.456	107.15	108.73	103.92	100.72	92.718	103.62	94.55	104.12	93.321	98.724	93.257	95.43	98.902	105.27	89.788	97.231	105.36	97.49	102.87	99.145	91.481
118.46	110.34	110.94	120.48	119.1	107.24	116.32	112.82	120.49	109.11	105.57	107.72	111.71	105.56	107.34	116.25	112.05	115.32	115.25	108.71	117.47	117.15	128.89	107.87	109.19	107.05	111.82	104.9	116.92	116.94	114.73	118.49	109.4	107.38	103.66	114.33	107.56	109.08	118.19	119.18	122.4	105.18	112.85	118.52	119.81	111.67	119.38	105.84	117.16	105.9
96.238	100.85	101.68	104.05	99.591	105.35	102.86	101.92	96.218	108.99	103.39	100.09	108.57	101.99	99.639	105.77	99.631	101.96	96.656	103.6	99.338	101.21	95.356	101.17	93.764	103.45	96.893	96.772	87.165	94.697	106.78	93.234	100.88	101	103.35	97.568	92.982	94.326	103.6	112.44	106	111.83	93.998	108.69	101.43	98.573	96.307	102.9	95.47	97.632
106.18	112.73	104.59	96.816	108.26	108.8	100.59	110.04	110.28	98.714	109.68	109.03	109.31	106.22	108.07	99.007	104.77	108.75	105.36	103.02	104.83	108.1	105.8	93.941	108.66	96.474	112.99	107.41	104.97	109.76	110.02	107.13	101.09	98.895	107.42	116.9	103.89	104.36	101.79	107.92	103.84	106.23	108.52	101.77	108.07	98.319	108.47	102.79	102.2	101.59
109.11	112.04	109.15	115.2	112.52	105.95	104.17	107.33	114.99	112.8	116.81	110.66	112.31	120.1	118.48	108.62	103.29	112.39	109.63	112.94	112.4	118.6	113.47	119.3	111.33	112.46	110.5	109.6	111.4	109.46	106.72	116.17	114.5	111.42	104.3	117.72	103.94	114.84	112.43	107.29	109.28	109.15	113.66	112.83	109.01	102.41	112.03	117.9	114.2	110.44
117.55	122.04	107.01	104.62	104.4	117.04	108.16	106.34	117.62	109.42	106.57	108.73	109.5	114.42	110.79	110.98	110.38	113.41	108.44	112.57	110.78	114.19	102.82	111.69	112.01	122.7	107.88	105.01	109.83	113.18	107.38	114.68	116.23	114.69	113.17	108.33	105.47	102.58	109.28	108.71	121.92	110.65	106.92	106.42	113.4	100.28	108.08	105.93	111.36	112.73
105.76	97.85	106.74	109.44	109.89	104.49	104.38	99.277	101.11	98.999	101.94	95.314	101.27	112.47	109.31	102.88	108.72	99.073	108.53	109.46	102	102.91	112.16	103.44	110.34	104.27	109.89	107.34	102.72	107.09	98.295	108.43	96.508	108.62	105.64	105	107.95	108.13	106.28	97.019	104.04	95.7	105.05	107.39	96.984	103.42	111.85	101.95	99.096	105.61
106.66	106.45	106.4	106.9	109.7	102.58	93.734	108.82	97.808	104.64	110.33	109.07	116.85	101.14	108.87	104.22	99.266	100.88	105.13	107.08	100.57	108.29	110.68	100.21	111.65	102.79	102.19	109.41	109.76	102.49	102.22	102.65	108.96	105.18	105.56	111.75	106.52	109.82	110.4	108.75	108.08	102.32	107.04	105.64	109.88	111.07	106.22	107.85	100.54	106.15
111.11	103.23	114.66	108.7	109.16	102.2	117.48	108.69	109.42	99.991	109.36	113.01	108.66	103.77	110.27	103.58	109.13	107.63	105.18	99.969	110.19	101.71	110.12	106.37	105.67	102.91	105.85	108.85	104.31	103.14	97.935	102.06	107.98	100.55	102.38	101.21	102.69	95.061	104.38	112.43	104.54	104.14	104.46	109	103.48	105.49	110.62	103.98	109.47	117.45
107.11	109.31	110.59	114.19	110.22	112.57	115.25	108.38	102.96	109.74	109.35	106.07	106.65	114.51	111.15	109.53	110.25	110.07	115.81	120.2	110.04	108.67	104.14	112.83	107.63	108.3	114.03	118.01	103.24	112.54	109.63	105.16	110.26	114.26	102.19	116.96	106.97	115.56	106.62	112.74	109.47	117.97	107.64	112.6	108.04	106.88	104.33	113	104.77	108.31
99.297	114.92	106	118.28	115.04	108.21	103.62	113.31	105.8	104.83	121.54	104.78	106.85	108.83	99.929	113.43	108.9	102.5	106.43	107.23	109.32	104.02	107.85	107.03	107.64	115.03	102.84	109.17	108.18	113.19	114.76	112.95	105.04	114.03	106.19	111.23	100.75	105.77	103.04	114.31	105.82	111.92	115.51	118.57	113.23	113.16	107.31	95.606	109.91	111.59
114.42	119.07	118.5	116.11	109.3	110.97	110.84	110.3	122.97	112.75	107.91	105.52	112.63	105.59	118.08	117.18	115.57	114.71	109.91	106.67	108.96	112.76	117.87	110.73	109.4	113.19	105.88	118.27	110.54	119.44	114.91	112.78	111.37	119.02	105.31	107.22	108.16	108.12	109.19	106.43	114.59	118.9	114.76	109.91	108.85	111.5	120.26	109.09	113.06	113.14
115.67	106.94	105.82	103.63	115.97	104.53	112.76	116.95	120.35	109	111.42	116.4	108.31	108.81	110.97	113.81	108.21	112.92	113.04	107.97	98.315	115	112.69	112.92	113.94	106.63	103.72	110.21	114.76	119	115.79	109.15	110.44	109.94	108.67	106.97	110.98	105.55	110.01	116.66	106.07	110.37	114.17	109.28	110.06	121.77	104.4	121.79	111.45	105.57
97.491	103.36	104.39	101.7	112.91	97.722	111.36	119.76	103.38	110.59	110.55	108.95	101.7	101.07	109.44	108.37	112	103.46	106.46	97.276	95.797	105.8	104.51	101.69	105.25	106.55	107.65	104.65	101.94	107.2	96.078	111.69	114.46	102.98	98.014	105.78	108.92	103.97	108.3	100.46	105.87	108.04	114.86	104.58	100.13	98.247	103.03	114.87	102.76	107.23
95.857	104.16	108.8	108.04	105.43	104.69	100.89	106.21	103.89	105.8	107.12	108.78	106.73	106.79	102.93	115.75	104.13	105.41	112.45	106.12	111.27	103.73	110.39	94.045	97.891	99.666	112.01	118.37	105.23	104.4	113.04	105.32	112.25	111.62	101.73	104.04	104.79	101.45	101.31	113.44	115.95	111.31	104.25	104.66	95.416	113.25	116.25	99.689	103.97	107.4
99.121	107.7	100.41	99.758	106.99	98.874	107.5	97.888	106.37	111.66	96.699	99.884	103.73	106.83	101.74	101.9	110.22	103.53	104.03	106.42	115.26	102.12	110.35	106.97	103.5	108.91	111.86	103.69	107.69	119.42	104.09	104.76	100.64	106.23	120.73	97.542	108.79	109.3	112.06	104.94	102.44	100.88	113.75	110.45	103.43	113.31	112.95	100.99	108.83	107.24
103.16	112.89	105.58	110.54	100.35	103.19	118.54	105.28	112.12	108.56	108.43	115.64	129.02	125.93	117.9	115.82	104.88	122.76	111.84	102.95	108.46	110.37	102.49	101.84	113.37	111.61	117.08	116.77	112.98	99.02	111.6	101.4	106.65	108.17	114.18	116.4	104.31	113.37	112.28	110.98	105.81	112.84	112.04	109.1	112.45	115.14	115.12	125.3	107.55	114.13
101.98	109.79	99.746	105.45	101.37	111.03	112.34	110.47	103.2	111.46	100.95	111.09	106.53	115.96	99.253	112.52	97.286	101.85	99.23	108.23	102.49	105.94	104.27	107.1	106.69	111	108.85	106.86	99.115	111.37	110.06	103.83	97.485	105.26	109.2	102.88	102.75	104.49	109.84	107.82	101.08	105.01	102.58	112.85	111.33	103.93	107.76	111.33	101.24	108.03
103.43	109.33	108.83	106.06	102.83	101.57	106.75	104.89	103.78	105.01	102.65	94.012	99.798	106.66	97.446	99.556	113.34	96.044	98.198	108.39	104.64	106.24	106.44	103.08	104.29	112.23	97.993	104.7	101.13	108.29	102.47	104.92	96.33	99.223	106.38	106.64	99.995	112.85	97.952	100.42	103.6	97.084	106.71	109.81	106.39	101.17	99.248	101.11	109.11	111.66
108.04	95.754	107.25	95.053	94.767	99.533	98.986	92.331	97.793	100.43	95.483	102.36	90.972	103.23	97.865	99.652	102	105.88	99.92	94.643	101.23	104.71	100.32	101.37	96.53	102.48	100.21	97.031	101.04	99.308	104.15	99.384	102.78	93.867	106.96	94.465	103.04	105.16	95.816	105.05	104.31	92.57	97.61	106.24	98.408	110.44	97.528	99.016	104.16	92.29
114.95	117.31	108.92	116.47	104.73	124.34	106.06	109.03	116.73	118.17	112.05	116.73	112.72	109.85	112.62	125.81	107.27	106.05	115.03	109.57	108.92	116.17	105.75	116.15	105.44	116.46	125.57	111.5	109.04	121.1	116.62	118.73	110.13	105.3	111.39	108.32	111.84	109.33	117.66	111.12	117.09	107.63	107.85	120.76	115.91	114.46	118.57	109.57	110.61	107.55
104.68	111.53	111.45	122.58	120.35	112.8	116.79	101.54	113.39	114.82	118.56	112.51	108.51	108.29	125.73	118.34	105.67	122.95	107.64	107.28	102.33	110.64	110.39	105.8	113.76	114.74	118.88	123.63	103.95	117.22	110.07	103.79	111.09	115.08	117.48	119.2	109.74	104.71	115.1	117.93	115.65	103.4	119.49	106.01	102.39	120.09	107.64	114.46	118.11	115.38
108.32	102.58	114.48	113.02	112.94	103.42	115.5	118.05	102.24	117.26	116.21	113.91	107.75	112.71	110.55	107.88	108.06	106.18	111.41	106.57	103.67	102.17	112.14	111.22	106.78	103.76	112.87	104.64	118.64	111.4	114.53	122.4	110.73	101.95	107.66	109.46	117.8	103.12	111.55	110.87	105.27	113.4	104.59	117.76	109.46	101.06	105.74	121.07	110.37	108.69
109.93	113.94	113.65	105.2	111.6	106.16	115.02	93.809	116.45	112.17	108.97	105.32	104.83	114.71	106.59	112.55	105.99	107.96	114.95	107.55	105.46	106.89	98.278	108.76	109.97	110.55	103.37	108.56	106.9	106.07	110.66	118.95	109.5	111.58	110.36	107.75	104.09	108.32	107.83	104.02	105.04	109.33	111.79	104.07	98.244	109.05	117.94	110.17	110.72	106.85
119.21	115.81	114.27	103.74	115.07	113.01	113.03	105.31	107.11	123.65	111.76	118.4	101.73	121.91	109.24	116.21	114.85	112.2	110.49	108.26	118.51	108.94	107.45	110.14	110.31	112.91	110.3	112.17	108.3	112.46	115.56	113.58	109.52	115.94	105.61	110.05	107.01	113	114.21	115.26	108.23	108.06	113.04	108.79	114.96	119.79	114.28	105.32	109.24	106.59
105.62	99.952	101.34	95.436	99.701	96.106	98.627	106.01	106.81	92.898	107.76	98.203	90.656	92.839	100.41	96.059	101.56	97.37	103.06	103.39	97.23	100.08	104.12	105.45	96.805	101.76	103.68	92.38	100.52	105.23	105.46	100.26	101.7	92.411	90.551	100.1	96.115	93.35	102.94	98.049	96.807	105.34	92.031	98.344	101.09	101.34	101.64	97.894	108.68	95.835
114.38	104.98	111.83	103.79	107.19	111.4	97.366	108.92	107.78	116.4	111.38	110.19	112.37	106.44	108.04	109.99	106.1	108.8	107.37	105.33	107.81	102.64	102.98	119.29	110.09	112.55	104.92	107.32	92.706	112.33	106.19	105.3	108.01	106.27	115.04	111.2	102.22	110.92	99.661	113.38	108.9	101.24	106.21	101.99	114.59	107.85	103.07	100.84	109.62	106.23
106.27	102.68	98.593	104.03	96.764	101.67	104.33	111.97	98.432	100.81	100.1	106.5	98.434	95.035	95.857	102.46	98.63	99.511	98.299	106.55	97.161	100.68	100.49	109.75	96.266	94.996	104.99	97.797	103.85	110.92	105.11	103.39	113.14	100.11	106.78	100.69	101.12	110.88	102.77	106.74	103.65	114.38	103.19	113.7	110.89	113.53	104.56	103.66	92.375	100.99
104.86	109.87	100.43	111.05	114.61	110.23	102.81	102.83	107.73	103.28	106.53	98.91	102.71	113.49	114.84	108.63	104.59	108.05	99.754	100.5	102.17	110.91	109.06	94.448	114.47	105.35	102.13	110.31	105.76	103.37	111.05	94.455	102.72	101.65	107.86	108.2	100.69	105.33	96.543	102.54	116.96	104.73	107.47	101.27	105.78	110.67	99.255	107.67	99.481	98.333
94.954	106.94	102.77	99.442	100.94	104.03	95.179	100.14	100.24	101.97	97.946	101.65	103.12	98.653	104.76	97.675	102.45	101.38	104.23	105.27	99.087	98.435	101.98	96.855	99.719	100.38	101.37	101.58	98.809	102.4	90.194	104.22	101.7	106.2	99.009	106.44	108.04	102.74	98.765	101.22	106.47	94.91	102.13	95.314	95.754	88.21	107.49	99.464	98.262	96.06
108.89	113.41	113.14	96.027	111.46	106.78	103.39	106.06	102.24	107.19	105.13	98.443	110.9	114.01	99.231	100.63	110.86	107.69	106.97	98.004	97.341	105.89	108.61	106.26	112.63	107.85	103.5	107.07	116.29	108.87	108.22	103.58	110.07	104.27	111.09	104.83	98.742	102.68	109.52	104.91	108.62	94.981	103.38	110.02	104.11	98.71	108.25	105.88	100.01	105.27
100.88	98.82	107.98	97.346	86.125	96.775	104.53	99.736	93.819	105.65	99.703	99.678	104.86	102.26	100.61	101.15	106.98	103.22	99.915	92.139	98.653	110.1	106.98	94.875	100.82	105.59	106.17	104.8	100.7	94.849	105.79	110.28	108.87	95.967	100.13	98.92	103.34	104.45	100.77	95.765	105.15	100.82	95.913	107.66	98.165	110.41	109.74	95.202	98.306	95.357
102.23	100.14	103.64	110.06	115.51	107.99	105.12	104.51	114.06	91.686	98.443	99.745	100.38	105.6	108.27	102.7	106.13	111.36	98.147	107.39	97.508	109.59	103.67	105.2	105.31	114.15	103.72	98.622	100.1	106.31	98.908	104.33	113.74	102.35	109.6	107.27	99.284	108.47	109.08	101.46	107.36	103.73	102.33	92.739	113.48	105.05	115	108.52	107.88	100.7
123.86	105.45	100.78	118.6	108.65	119.9	115.23	107.73	112.6	111.43	109.1	110.09	106.7	107.41	113.92	106.79	113.91	106.24	116.7	112.67	110.47	111.52	114.96	123.19	105.82	111.57	113.12	112.14	109.71	120.43	103.51	119.28	113.63	118.51	100.66	115.21	111.1	118.78	113.64	114.22	106.55	117.87	112.66	105.37	111.81	105.59	114.16	100.85	117.63	115.3
109.38	110.11	111.31	113.15	108.92	110.89	100.01	106.59	110.54	109.04	107.37	105.36	101.27	113.38	103.9	110.73	121.13	110.21	108.3	108.76	112.04	109.21	114.36	106.52	110.78	107.05	113.3	103.68	102.68	119.41	103.94	111.16	111	108.18	105.4	106.74	110.3	111.3	106.5	102.36	109.78	114.18	104.73	113.57	103.4	118.9	107.06	113.9	115.22	105.23
103.53	110.11	113.4	108.68	126.91	117.28	113.17	111.26	104.77	111.73	112.42	105.67	112.9	100.82	108.43	114.09	115.27	113.22	111.86	118.89	111.07	119.01	111.4	103.98	104.78	112.65	114.87	112.57	115.76	118.88	113.91	118.01	123.42	110.51	109.57	99.651	99.4	110.98	115.55	113.49	110.3	106.88	113.29	112.75	115.77	102.91	104.65	119.47	115.86	115.5
93.525	100.74	103.4	102.18	89.457	100.22	99.92	89.957	110.2	103.54	101.86	98.937	98.099	96.632	106.64	104.25	104.21	96.783	103.14	99.008	99.835	94.9	101.11	92.393	101.15	105.41	99.376	94.129	93.932	101.17	100.88	97.55	106.83	98.705	94.267	93.672	95.613	99.708	106.06	107.27	92.213	98.823	98.963	96.512	99.831	102.41	97.495	108.19	90.402	101.84
110.12	105.86	103.84	109.66	108.64	107.46	111.62	114.81	105.38	117.86	108.27	112.03	109.09	110.37	110.88	107.74	121.44	109.86	109.95	107.37	111.35	120.31	116.48	106.98	112.9	107.34	116.03	114.93	107.48	107.76	109.64	107.95	106.01	108.92	117.74	104.55	112.44	112.48	114.99	99.589	121.5	112.48	106.27	97.62	105.1	114.68	104.98	106.98	107.96	104.14
103.17	100.88	111.26	109.56	112.12	104.87	108.84	98.676	98.703	109.74	99.788	105.27	112.2	109.6	104.15	110.8	113.88	112.25	100.38	109.19	105.76	110.39	108.91	93.425	96.046	106.85	102.19	108.8	113.73	104.29	107.77	122.86	103.06	104.07	104.59	100.23	103.38	103.7	109.58	108.1	106.58	104.45	102.78	104.99	104.31	98.796	105.95	98.002	104.79	104.49
117.43	119.51	112.86	99.905	105.43	117.97	106.55	115.85	107.95	117.53	109.43	102.43	115.1	106.93	110.33	112.3	113.22	110.52	113.86	103.09	106.33	117.74	111.45	111.33	112.99	115.38	111.47	109.38	105.54	107.62	102.06	118.81	106.95	117.55	112.99	106.86	106.33	106.73	106.14	113.2	112.5	125.75	112.87	109.79	112.11	117.6	118.37	109.4	123.94	105.46
102.99	104.71	103.39	115.93	102.3	102.59	112.23	109.02	102.4	104.72	107.91	112.18	100.32	107.18	103.68	105.14	109.01	102.56	119.11	105.31	109.38	113.7	108.07	101.86	107.12	111.51	109.57	110.97	106.42	108.1	102.54	99.348	104.56	100.02	109.76	107.65	112.25	100.8	108.46	100.52	108.5	108.34	102.72	103.58	96.879	109.51	105.69	106.33	107.73	107.63
107.2	118	113.36	108.06	116.32	115.02	111.51	107.17	115.3	110.11	118.93	114.22	112.66	108.71	111.5	105.04	114.29	107.97	110.94	107.43	111.99	116.91	110.31	112.26	103.49	116.68	116.11	111.51	109.08	108.78	109.64	107.92	111.63	109.99	121.41	107.44	116.98	104.14	114.02	103.4	113.73	103.26	106.62	102.15	112.92	116.79	113.03	117.97	113.94	110.36
99.306	112.16	99.962	104.22	108.01	106.71	110.99	107.77	108.94	112.32	112.96	103.66	105.61	101.89	107.26	104.05	109.85	105.82	110.56	103.45	102.95	101.18	105.58	100.35	100	106.84	105.92	108.25	100.15	101.85	106.92	105.15	94.553	104.04	111.69	99.576	104.12	94.869	101.64	101.22	110.48	105.57	104.99	102.73	110.75	110.35	100.79	106.86	101.36	109.07
115.25	116.67	113.56	104.95	111.04	99.877	110.8	111.1	106.38	120.66	112.87	104.68	111.06	109.05	109.14	103.89	113.43	116.69	105.6	99.935	116.53	109.22	116.98	112.06	109.62	109.16	105.77	106.71	106.32	110.02	106.14	118.19	108.2	105.28	107.29	111.7	107.32	118.36	108.93	115.59	106.26	105.55	114	111.45	97.303	107.89	111.51	106.74	117.31	110.53
100.15	92.181	103.19	106.04	101.55	101.94	101.2	106.99	105.33	94.606	106.21	107.88	95.959	93.141	101.9	108.8	94.82	103.59	102.26	100.87	100.44	100.5	96.253	105.34	100.84	96.762	93.86	101.57	93.886	105.01	95.409	99.484	96.711	103.12	99.011	96.442	98.822	97.922	99.269	104.45	98.992	105.36	111.55	93.416	101.75	108.03	101.05	100.55	96.774	108.9
100.57	104.13	94.586	100.91	93.743	98.496	99.121	93.994	101.57	104.98	101.3	104.34	99.36	99.161	100.2	100.99	98.948	109.7	102.31	99.424	90.438	108.35	103.16	100.56	94.331	96.652	106.07	93.786	103.51	102.19	97.557	95.107	96.12	105.66	104.69	101.84	104.79	98.165	105.04	100.19	101.87	101.94	101.68	99.774	103.2	104.55	99.533	97.545	94.436	97.901
93.524	111.97	108.18	106.07	107.88	104.2	106.77	103.28	106.63	108.23	107.09	103.83	106.75	111.61	100.66	102.85	103.77	96.623	109.56	110.78	101.71	104.15	103.03	102.11	105.65	100.96	105.71	109.73	97.748	107.74	99.518	111.15	106.19	101.88	106.62	104.12	102.3	106.16	98.596	99.456	114.42	102.53	113.32	105.51	103.73	115.07	112.66	102.27	108.3	103.92
103.08	102.11	111.08	111.59	107.18	114.26	107.71	108.1	102.8	108.74	109.46	102.94	101.61	102.51	111.24	105.65	99.668	110.45	108.19	109.06	108.22	111.23	113.45	102.04	100.79	108.47	104.82	104.73	113.72	105.35	99.972	114.98	104.98	110.22	107.63	112.23	106.67	107.86	107.36	98.144	114.93	105.89	106.78	106.33	106.97	105.14	104.79	109.85	106.91	103.59
102.66	108.3	96.086	100.76	93.853	91.313	99.108	106.34	96.797	96.044	106.8	92.303	99.175	104.34	100.22	106.99	99.372	101.66	102.37	107.25	97.445	103.09	102.3	95.309	106.1	102.14	100.49	105.99	100.92	101.68	101.14	105.51	90.841	100.76	106.34	106.17	94.306	99.888	99.247	99.645	106.81	107.3	96.765	101.75	109.15	89.404	98.544	94.76	101.07	99.881
97.344	105.87	106.05	103.65	107.51	113.03	114.41	111.96	105.48	109.24	115.48	106.64	115.8	113.68	122.69	106.29	106.23	117.76	103.43	108.53	121.07	102.08	104.04	101.54	104.86	105.86	111.16	114.45	120.53	109.58	112.59	106.3	101.04	121.12	116.94	115.82	109.46	114.02	111.68	113.21	106.55	106.35	109.45	110.62	112.06	105.31	108.82	114.37	102.36	112.56
111.78	103.99	108.95	113.5	118.19	114.61	109.65	111.9	118.01	102.53	118.76	110.62	104.06	116.51	114.02	114.42	118.37	110.42	110.59	111.82	110.56	115.68	113.32	111.63	117.44	107.76	117.24	103.64	113.59	117.92	116.14	112.81	106.12	119.52	118.9	115.17	110.52	113.01	112.23	109.48	110	104.25	127.2	107.25	113.32	119.37	106.82	108.05	117.28	111.35
108.14	107.36	109.36	108.39	103.82	112.46	105.48	110.5	107.31	110.62	113.48	105.2	101.49	99.043	118.54	107.38	112.51	110.61	107.76	109.12	102.86	119.47	114.74	115.2	111.91	104.38	109.02	106.29	105.97	115.27	101.68	101.6	105.2	109.63	103.02	111.47	105.03	109.98	98.773	110.43	109.92	105.54	118.87	105.08	109.64	110.37	105.42	103.87	107.1	107.95
107.29	112.13	108.89	103.99	121.75	109.74	106.5	113.77	109.59	111.86	118.19	116.05	109.84	109.57	106.94	110.75	98.373	108.28	106.53	107	107.9	113.95	111.31	108.92	107.46	112.41	98.422	113.55	113.26	109.82	112.63	119.15	109.7	112.84	108	109.11	107.57	108.27	110.37	107.09	110.4	110.37	105.34	110.22	115.64	110.23	104.68	111.18	115.09	113.42
104.86	112.92	107.83	111.16	103.96	120.58	115.35	110.68	121.85	116.74	110.24	113.01	109.84	117.9	108.41	103.14	114.47	114.57	115.58	109.33	119.16	114.37	112.61	122.51	110.13	104.02	114.77	115.4	108.71	108.72	116.05	107.87	110.11	114.23	110.94	104.81	114.8	106.62	109.84	104.89	112.52	110.26	114.16	118.45	114.04	111.49	115.84	113.85	121.88	109
108.39	110.39	109.32	105.14	111.6	111.17	111.97	108.11	116.06	107.6	123.56	111.14	106.11	111.62	112.01	106.27	112.17	118.73	112.65	115.34	114.35	111.77	118.64	113.6	116.59	108.62	110.45	110.11	110.22	114.29	113.5	108.26	106.19	103.11	105.33	114.37	100.77	108.06	108.88	114.15	112.85	107.9	111.58	109.28	116.04	110.73	106.91	119.62	108.15	125.2
111.05	106.63	113.44	108.89	110.7	120.42	110.43	107.65	104.84	101.16	105.4	107.4	116.86	109.14	110.77	113.88	110.02	109.99	109.04	122.13	111.17	106.2	107.37	109.63	120.47	106.81	110.76	111.85	109.76	115.62	109.96	113.01	104.02	107.43	116.15	114.38	107.31	111.11	105.46	115.01	116.39	104.81	112.76	114.37	107.42	107.57	114.47	102.79	111.48	114.09
110.72	96.046	108.3	101.41	112.08	104.84	108.11	112.83	107.1	98.904	109.77	106.64	103.2	102.37	113.33	117.44	103.13	104.97	102.92	111.69	111.03	107.69	109.34	108.6	98.56	104.3	104.53	99.121	110.72	103.24	106.15	93.099	107.65	107.55	102.18	115.73	100.18	105.2	94.264	102.68	106.91	100.87	99.958	110.1	115.96	94.245	104.12	108.39	99.871	100.37
109.08	105.4	106.53	98.745	111.86	111.66	103.87	105.89	114.58	106.45	102.54	111.5	93.747	105	107.36	104.98	102.84	102.28	104.97	105.72	114.35	102.84	115.74	100.93	94.866	102.58	107.22	101.47	102.88	113.64	109	110.26	105.23	110.72	109.7	106.61	102.62	102.62	106.28	113.19	104.08	98.521	107.78	105.97	104.08	106.88	109.25	103.67	105.92	114.32
101.96	107.12	106.28	101.98	101.08	105.88	106.23	108.95	104.4	96.645	101.5	101.7	107.98	108.36	107.54	104.23	102.05	104.54	108.69	105.58	109.09	105.56	103.07	98.445	108.48	99.759	98.502	106.73	107.58	102.47	102.65	110.85	110.89	102.08	101.84	107.5	103.53	106.52	106.43	107.55	115.23	108.22	102.05	102.79	100.08	110.81	97.255	98.028	100.17	99.683
109.65	100.02	109.14	101.27	103.52	108.43	107.83	106.25	109.24	110.99	107.34	98.528	106.59	97.43	101.87	103.14	107.67	105.95	109.46	101.71	101.36	112.54	108.65	111.1	111.74	109.56	100.13	109.65	107.7	101.97	103.88	112.35	107.33	99.847	117.45	121.1	103.18	110.64	109.02	110.02	110.14	108.6	114.11	102.86	98.346	98.693	102.12	106.78	104.46	101.18
101.8	99.889	116.84	115.41	109.9	110.35	111.83	112.25	117.59	116.49	101.71	103.78	110.43	109.28	101.15	110.43	113.84	112.88	103.24	112.15	103	105.37	113.57	108.6	104.87	108.49	108.26	112.46	112.24	111.9	120.55	111.95	107.82	103.74	120.46	115	114.5	107.48	115.72	105.87	107.89	114.25	114.79	105.48	117.27	120.55	113.44	106.79	116.76	112.19
110.77	106.54	103.84	102.59	112.55	97.913	103.95	101.25	120.04	115.04	110.2	113.5	101.21	100.36	107.9	113.1	104.29	104.63	101.68	101.99	106.91	111.08	108.69	109.15	114.57	101.55	98.708	104.52	112.93	96.999	117.62	104.07	101.39	103.48	111.68	109.48	110.97	103.96	103.78	107.66	100.71	109.11	111.3	109.37	96.715	106.01	110.08	106.41	96.155	97.224
111.25	106.16	101.14	101.65	109.55	108.84	98.974	104.44	104.18	112.71	112.57	107.2	103.07	107.35	101.73	113.81	111.1	104.64	107.92	109.86	107.22	103.03	106.34	103.75	106.27	108.56	105.82	108.6	94	107.69	108.77	110.35	110.6	105.08	105.54	104.34	99.766	102.48	111.49	107.22	98.478	106.51	110.07	101.25	106.17	110.71	96.829	98.878	107.99	104.87
111.83	108.1	111.44	109.47	109.92	107.3	116.54	107.33	117.14	114.03	112.47	114.48	112.08	101.9	119.75	112.06	115.66	106.56	107.7	110.55	113.44	108.12	106.69	110.81	108.99	114.3	112.08	108.34	114.39	107.38	110.44	107.28	111.57	113.08	109.32	108.73	107.1	103.94	116.71	106.04	106.9	120.29	104.49	110.85	107.65	104.02	114.28	107.9	112.25	113.3
98.094	109.54	103.52	103.71	98.875	116.51	102.77	97.27	101.58	103	107.72	107.58	106.26	103.79	103.3	107.14	104.65	106.7	100	110.35	101.8	107.48	99.768	102.56	108.84	105.19	109.3	101	94.176	93.677	104.71	92.09	97.577	102.47	107.21	112.06	101.99	109.64	96.797	96.491	105.08	107.31	104.03	98.056	106.87	107.26	108.63	112.26	100.53	107.85
108.79	101.88	94.105	100.23	95.375	98.927	94.87	94.892	103.69	102.51	96.888	107.78	104.88	103.31	98.593	90.967	94.433	101.97	89.969	92.935	95.996	107.72	97.57	96.623	107.63	99.507	102.24	105.04	103.28	92.085	96.613	96.942	94.009	101.11	100.01	100.12	102.35	102.44	97.356	109.19	94.937	100.47	103.07	89.508	98.588	100.61	99.853	97.926	96.697	99.314
99.955	101.08	103.07	102.92	95.512	106.54	94.932	103.19	107.27	108.82	105.36	102.93	101.16	106.88	103.07	111.23	105.05	89.269	105.68	105.73	102.59	113.39	100.91	113.1	108.19	100.87	99.683	95.59	105.08	99.681	107.89	102.99	104.12	113.24	105.01	104.46	111.78	117.37	95.826	107.19	108.99	98.659	101.33	112.28	110.2	107.07	104.08	107	103.42	103.48
97.775	103.42	96.989	93.849	97.731	99.338	98.587	87.327	102.02	94.403	90.044	93.372	96.526	103.79	100.35	93.328	98.709	102.6	108.81	98.774	102.97	102	109.97	95.774	100.77	94.5	102.68	96.102	107.78	105.29	107.83	102.69	99.186	98.346	93.78	101.41	99.159	102.89	99.686	98.155	93.045	93.913	106.46	95.606	94.951	95.05	90.513	89.265	100.26	99.587
112.31	90.065	106.02	104.58	107.15	107.44	104.64	107.51	103.25	100.02	105.57	102.46	104.52	104.25	110.38	109.55	113.83	106.09	104.53	112.4	106.67	100.21	99.98	104.04	104.48	102.36	107.15	105.62	108.11	102.36	110.25	113.72	106.1	102.17	105.52	101.13	108.02	107.79	103.31	102.34	106.1	112.62	97.044	112.67	103.84	96.977	100.84	110.85	98.115	104.49
106.3	108.79	95.917	105.63	116.8	111.34	109.11	109.88	107.43	104.48	112.3	111.56	106.79	109.06	103.48	113.74	108.44	106.46	116.02	109.74	105.69	104.7	114.43	110.36	115.92	112.55	110.61	113.11	104.14	100.74	116.98	107.19	113.45	104.44	114.6	102.12	115.71	107.48	105.33	106.94	100.01	101.06	109.56	100.47	108.73	107.25	104.36	105.4	97.672	107.49
95.747	102.67	107.58	100.74	98.708	103.39	97.339	105.54	103.17	98.546	97.239	97.683	107.95	99.549	93.047	101.63	102.69	95.972	104.07	87.774	102.27	93.028	100.47	100.78	97.238	103.87	99.716	98.655	95.474	96.286	99.713	106.09	101.01	103.09	102	110.14	100.9	97.9	99.734	102.58	93.307	96.51	100.74	98.726	97.221	95.458	98.314	92.846	95.531	97.434
112.16	106.36	113.12	109.85	119.01	112.25	101.63	109.17	114.05	113.64	113.14	111.71	106.19	117.76	114.84	108.83	110.24	106.04	109.53	104.94	112.16	117.77	114.46	111.32	105.78	95.912	106.38	110.9	118.49	99.552	105.5	113.48	110.26	110.25	111.11	109.73	124.25	109	111.94	99.899	103.44	110.23	111.41	110.13	106.89	104.11	105.1	108.59	103.79	109.04
95.544	104.65	102.73	92.529	105.92	102.27	108.95	89.686	101.16	96.485	105.41	102.73	98.132	103.09	102.75	96.118	96.379	96.852	94.133	102.95	103.3	108.73	106.91	106.65	97.639	103.5	101.24	103.25	88.733	98.842	96.314	100.46	99.605	105.62	98.901	99.965	102.06	106.77	91.769	101.04	96.45	102.82	101.97	96.946	106.98	105.92	100.15	99.642	99.59	93.391
100.78	105.37	104.18	100.62	108.39	100.4	95.128	107.16	105.61	87.921	96.609	104.4	104.65	101.22	97.719	96.918	94.896	103.8	103	100.26	102.5	101.45	100.67	92.935	98.538	95.609	100.58	100.67	103.16	95.541	106.63	95.505	97.682	91.153	97.416	105.98	95.363	101.4	105.5	99.85	84.14	99.07	96.744	89.211	99.204	88.998	86.333	97.024	101.77	101.41
122.15	111.92	110.31	108.64	103.48	103.67	106.55	109.27	108.73	115.59	106.27	110.9	114.29	108.5	106.81	112.31	115.84	115.69	112.97	106.67	108.78	113.67	116.5	115.22	112.06	105.96	113.83	114.52	104.12	111.84	110.65	110.18	115.76	106.6	114.96	117.38	108.55	108.82	112.41	109.77	116.32	105.59	109.5	107.09	108.32	115.68	116.08	107.35	97.48	115.01
107.52	114.62	111.46	105.66	109.61	109.7	111.16	111.58	97.819	101.39	98.912	106.07	111.72	100.85	106.87	107.63	105.72	111.67	105.84	98.422	95.165	91.464	106.48	105.08	110.41	107.74	101.44	98.415	106.31	107.73	101.7	107.78	106.45	109.56	107.83	106.41	108.87	104.08	102.75	104.22	103.43	104.72	110.11	98.325	115.82	106.18	105.07	102.68	112.8	116.64
105.37	110.5	105.42	108.49	113.76	108.27	104.44	113.48	104.08	99.039	96.199	111.22	104.12	103.96	105.7	112.29	99.9	100.13	108.42	109.76	101.77	95.92	105	106.55	110.11	109.42	100.73	111.28	104.37	116.16	112.63	113.44	103.56	99.907	110.62	104.87	105.59	106.45	104.88	103.94	103.94	114.4	112.28	98.888	104.49	102.62	97.987	107.78	100.88	110.79
89.555	103.01	93.941	98.848	102.74	97.619	95.316	94.92	100.1	108.51	102.22	99.555	104.32	100.64	106.34	91.445	106.84	103.64	94.62	100.14	92.312	96.461	102.41	103.64	102.97	107.5	107.09	107.05	96.101	105.65	94.661	94.426	106.99	97.905	89.291	92.377	90.227	103.7	93.104	101.21	106.36	91.225	106.83	102.01	93.481	106.19	99.816	100.75	103.56	102.74
105.1	99.272	113.19	97.433	104.89	107.97	105.46	103.51	107.51	97.734	106.48	117.72	110.29	108.36	94.989	102.85	110.78	96.205	108.27	105.53	108.03	103.19	110.86	109.57	102.58	95.988	101.85	105.23	109.56	104.57	111.59	107.72	108.69	110.22	100.8	114.44	109.53	104.44	110.3	99.834	118.86	107.82	113.17	102.12	113.86	112.95	110.55	106.8	106.02	108.65
102.07	98.338	99.665	97.336	94.565	104.91	99.869	96.543	99.374	109.12	112.43	106.26	93.005	106.42	97.95	104.74	91.242	99.596	89.648	105.3	96.65	96.446	98.957	103.74	108.76	96.177	97.922	104.82	97.016	111.14	104.78	105.7	101.06	98.468	108.13	94.651	96.865	97.696	102.1	91.415	100.48	99.265	107.19	97.951	90.484	89.934	91.76	103.01	99.27	99.725
116.48	114.55	108.14	119.18	112.78	116.25	116.68	116.12	115.49	116.95	115.08	119.16	114.9	108.24	108.7	110.88	120.24	106.98	115.21	117.01	114.32	112.24	108.19	119.63	119.14	121.14	122.31	119.9	117.01	117.19	115.12	112.98	113.87	119.1	109.4	115.51	102.26	110.96	122.23	112.01	114.43	116.13	112.66	110.72	117.48	120.64	118.52	113.79	116.71	110.57
102.2	104.28	106.83	104.16	106.31	109.1	107.96	97.877	115.37	111.89	104.79	109.07	109.72	100.44	112.52	105.37	106.81	108.4	111.92	96.216	104.22	100.6	101.49	107.41	110	102.98	106.84	111.55	107.76	107.85	111.69	108.29	110.58	101.99	102.15	119.88	98.431	110.17	99.652	108.21	109.91	105.28	105.83	100.02	106.62	108.59	99.923	111.03	106.83	112.81
110.52	110.67	101.56	105.28	110.46	101.81	106.03	103.87	96.998	101.44	98.972	98.973	98.035	103.89	99.823	103.6	104.21	97.727	102.6	97.788	105.02	106.88	104.76	111.03	118.78	102.5	108.03	107.02	111.31	105.64	109.03	100.54	106.45	95.038	101.86	105.41	106.55	109.85	112.26	114.39	105.93	102.99	101.16	104.24	116.68	110.79	103.79	98.299	99.785	109
105.43	110.22	113.49	105.39	104.68	109.93	106.78	114.71	102.93	106.73	113.27	109.51	104.91	111.31	111.48	102.03	113.93	106.27	101.95	100.02	108.67	111.85	105.65	108.76	106.15	106.1	111.04	107.78	102.39	112.67	100.71	111.21	104.38	106.84	112.29	111.52	101.5	107.95	101.52	112.61	113.06	106.81	107.58	102.55	106.6	95.578	103.33	105.07	101.41	97.774
105.32	107.15	110.58	106.54	106.69	105.85	117.05	104.54	108.55	112.46	114.5	110.9	96.813	104.17	115.47	111.5	109.45	113.03	106.51	110.93	110.62	115.38	114.83	109.51	112.1	106.26	107.45	103.88	108.51	109.75	120.7	107.09	112.38	108.27	115.09	115.88	109.19	109.58	122.29	106.43	105.6	110.7	121.2	112.36	102.65	107.04	107.16	109.19	107.69	106.67
100.41	107.29	113	101.39	116.59	111.83	101.14	96.254	107.13	102.48	103.23	98.023	109.01	102.71	107.64	105.49	106.39	105.45	111.31	105.85	107.01	97.477	105.69	105.68	101.69	105.02	112.66	106.86	107.96	100.39	115.79	105.88	104.57	108.7	94.578	109.75	110.88	110.43	111.38	106.94	97.773	105.62	107.76	111.88	105.78	107.58	107	96.625	106.65	108.81
98.573	109.14	103.66	107.58	110.37	103.52	108.16	112.84	108.17	108.73	100.47	105.59	99.456	114.73	112.94	106.99	100.01	94.493	105.1	104.86	100.1	102.01	102.21	115.41	97.135	110.74	105.3	105.6	96.738	110.2	107.63	107.13	109.27	102.31	106.74	105.82	100.91	100.19	98.245	101.54	113.33	101.36	110.14	104.07	105.86	103.28	104.55	98.836	100.76	92.835
102.12	110.11	103.35	113.11	105.16	96.346	103.99	109.11	105.76	103.41	104.47	104.09	111.5	109.47	105.48	112.38	108.31	112.46	97.167	108.93	114.32	105.62	103.05	99.709	109.05	104.51	112.86	111.7	103.09	97.463	100.06	115.06	114.15	104.58	104.64	105.21	109.88	103.67	103.98	102.46	103.06	106.24	109.44	106.22	102.88	104.43	109.01	111.38	106.6	104.73
97.977	108.56	106.31	103.32	100.75	101.24	107.45	113.33	105.97	101.54	99.651	103.77	112.97	99.371	101.83	108.41	107.18	113.06	94.142	102.58	108.9	111.18	99.685	96.477	100.85	104.94	110.74	104.92	98.745	103.43	112.43	108	99.888	106.33	110	103.59	112.08	107.39	110.49	106.34	102.84	97.18	110.68	104.98	108.61	99.971	113.07	107.5	109.42	111.17
111.59	105.04	112.37	114.5	100.14	109.72	110.63	103.51	106.51	115.18	100.97	112.43	104.95	114.95	100.79	110.93	117.36	100.9	101.49	103.87	103.08	107.75	111.58	104.17	114.8	103.35	115.53	108.06	98.489	105.42	97.275	97.079	107.29	119.37	103.58	102.15	103.92	112.26	107.9	100.54	107.11	107.54	116.6	113.46	100.52	102.24	102.56	113.54	103.54	114.49
103.07	97.157	99.619	101.96	97.32	109.38	97.982	96.298	99.997	94.283	100.86	101.87	102.55	100.58	108.6	94.146	103.55	100.03	98.218	94.991	105.12	97.416	107.16	111.8	94.359	104.1	98.755	100.89	95.547	94.937	108.35	103.16	94.194	102.63	96.08	100.17	102.13	95.845	103.65	101.16	100.94	102.78	93.257	104.42	99.315	105.79	92.755	95.081	99.246	95.312
106.21	112.65	103.11	113.11	114.39	106.01	107.99	115.42	108.48	109.39	103.23	104.83	97.239	112.68	98.986	100.47	87.998	107.36	103.5	107.87	103.25	110.1	108.98	109.81	100.38	109.27	102.12	98.779	110.69	115.86	102.12	111.86	108.21	107.06	95.521	109.72	108.14	97.508	95.014	107.42	114.39	111.66	111.08	115.96	99.738	100.69	105.54	108.41	107.79	105.28
99.605	101.72	117.77	112.77	108.56	105.76	108.53	117.66	115.89	109.14	116.26	105.48	111.57	106.32	109.91	100.71	108.82	110.64	115.55	105.17	111.38	114.33	103.44	105.23	109.41	108.82	106.7	110.37	104.06	103.53	105.16	111.8	100.69	105.99	111.41	106.74	109.65	111.5	113.02	104.7	101.75	116.22	105.72	103.94	111.43	113.3	108.38	111.01	107.22	104.92
116.35	118.18	116.63	111.58	111.59	110.98	105.55	112.65	108.75	116.12	110.64	107.36	117.15	112.6	104.21	111.67	106.27	104.87	109.35	112.05	112.96	113.79	103.33	116.58	109.22	111.75	105.78	116.24	116.35	112.5	114.63	115.11	115.65	115.37	109.94	114.11	114.26	121.82	106.96	114.12	111.98	103.28	111.76	109.83	122	101.31	113.03	116.53	113.42	116.09
114.83	108.19	123.27	119.01	105.96	112.04	108.73	118.62	109.59	113.89	120.42	115.94	117.92	114.23	110.75	111.04	108.93	108.07	108.64	111.98	101.93	119.78	116.89	104.36	109.58	100.14	106.89	100.79	111.96	111.92	102.79	103.74	104.7	114.5	113.63	113.55	100.48	113.65	107.9	105.6	113.5	103.83	114.61	109.17	112.44	110.58	110.61	109.3	107.77	108.22
114.41	113.1	102.3	105.46	108.7	102.92	114.31	99.288	108.56	110.27	114.8	110.98	106.6	108.28	103.68	111.95	98.042	105.09	100.97	114.13	109.85	117.16	111.93	103.6	114.74	118.17	122.42	112.99	105.32	115.13	113.54	107.82	112.56	111.03	111.43	109.01	99.486	107.08	105.42	112.94	109.59	107.08	108.86	113.29	115.22	114.5	110.96	107.06	109.69	108.43
106.64	107.16	109.56	104.05	96.906	110.29	96.645	103.52	106.39	113.17	108.03	103.61	110.79	96.51	98.025	104.37	102.37	102.48	100.07	106.51	102.84	108.25	98.945	109.3	105.52	104.13	113.58	103.62	105.89	109.11	111.68	103.66	102.22	107.66	111.5	101.58	102.68	109.74	101.72	106.66	108.24	111.18	104.19	108.32	108.81	104.68	102.69	106.59	100.74	106
109.78	104.39	105.99	112.97	113.69	105.91	120.92	116.52	118.41	107.04	109.99	111.97	115.87	108.93	102.45	111.42	104.08	103.54	109.11	112.26	112.14	113.31	112.21	118.93	107.54	109.71	113.23	109.11	107.99	108.46	114.18	112.33	111.19	112.26	113.09	109.67	109.14	109.74	109.55	112.08	101.56	110.41	117.77	106.4	103.58	101.98	114.16	104.36	101.91	109.18
100.74	97.513	100.46	95.964	99.964	103.69	103.83	101.49	93.526	96.045	105.17	96.47	96.575	106.29	96.827	109.63	100.4	102.2	94.218	106.78	94.238	95.841	100.86	107.58	99.949	107.54	95.451	89.763	101.53	96.553	100.61	102.59	102.87	94.397	102.08	95.747	93.333	111.34	102.5	97.364	95.908	109.92	99.853	91.828	97.125	94.317	99.974	96.277	99.204	90.379
105.2	101.43	104.38	103.78	104.52	103.21	107.1	109.3	104.1	100.6	96.688	104.55	110.82	105.51	110.68	104.04	101.12	100.73	102.51	97.489	101.1	93.9	105.14	97.093	106.31	104.17	99.555	110.35	100.51	110.69	102.93	111.32	99.41	108.93	97.196	99.897	103.16	101.76	110.3	103.37	106.68	95.42	103.95	104.55	105.04	101.68	107.47	105.98	106.63	106.87
106.6	112.25	107.29	97.682	98.515	103.4	102.88	100.97	90.516	97.714	99.222	104.82	94.868	104.83	93.911	96.621	98.499	100.51	106.92	98.042	98.217	98.802	98.248	111.35	99.025	93.581	99.593	101.62	105.63	97.289	101.11	101.32	95.923	103.38	98.245	102.12	97.402	105.95	96.129	90.392	101.42	100.78	96.376	94.755	104.42	99.897	95.692	103.16	99.7	101.14
118.42	116.07	125.99	107.86	115.37	123.82	119.75	110.34	108.07	116.08	115.8	123.7	115.8	109.56	114.84	120.88	116.84	108.08	115.94	116.98	116.93	119.75	117.64	119.94	123.1	103.21	111.35	122.2	109.68	121.12	120.18	117.24	113.26	117.16	134.4	112.06	108.79	111.65	119.05	115.4	120.08	119.65	113.81	121.21	114.27	113.19	118.75	113.08	111.83	117.73
102.94	108.51	108.07	105.32	103.62	106.88	98.642	104.08	110.59	109.46	108.59	98.809	113.25	101.53	97.597	102.93	105.85	99.073	104.09	97.246	101.11	117.76	112.95	103.26	105.66	112.37	106	104.28	109.15	99.537	112.16	106.46	100.9	102.89	107.79	97.47	115.3	104.95	105.87	113.62	110.97	106.31	90.349	105.37	101.49	98.936	105.2	109.98	97.996	99.372
107.98	109.71	99.739	106.58	107.39	110.91	103.98	110.04	104.93	104.36	109.54	105.6	110.88	111.69	108.76	110.15	103.51	104.02	108.48	106.06	113.39	110.18	103.35	111.14	102.85	104.52	109.01	112.05	116.28	99.449	111.73	108.34	111.07	99.013	111.28	103.51	110.82	115.37	103.28	105.53	106.17	108.58	102.1	105.82	107.54	98.877	100.88	113.84	101.95	108.96
103.75	104.52	96.283	100.18	101.85	106.68	101.67	108.97	101	105.94	98.584	117	106.7	103.15	98.408	98.348	112.73	115.74	103.09	111.35	99.69	118.45	108.78	103.51	99.969	105.59	106.91	102.2	112.91	106.88	101.45	97.461	109.88	103.18	108.58	102.4	106.5	99.443	103.17	95.25	106.52	101.99	103.59	104.22	106.86	107.57	100.55	107.55	97.538	105.31
112.24	109.83	107.81	105.06	106.73	108.46	107.34	118.61	110.49	112.99	119.39	122.93	122.18	106.4	104.61	97.634	110.99	110.19	117.06	105.24	118.22	109.23	124.4	108.2	99.011	112.1	106.55	101.62	116.41	111.68	125.13	102.78	107.68	116.26	109.42	114.04	101.08	100.96	111.44	111.64	104.62	120.42	112.17	110.33	107.65	108.34	111.68	115.28	103.8	119.92
112.73	121.06	100.94	112.98	97.115	106.26	112.8	115.67	116.5	115.81	113.25	110.51	121.93	118.63	113.28	122.41	112.45	122.23	110	115.83	108.88	124.05	105.38	113.05	113.75	109.21	105.23	117.2	106.62	116.65	110.12	113.67	111.85	107.35	106.19	108.93	105.04	110.72	112.1	112.81	113.42	107.49	108.18	117.21	109.42	112.66	108.1	109.55	110.61	109.34
110.6	117.7	116.31	113.73	114.85	110.77	111.05	107.01	102.6	110.27	112.9	109.32	110.74	119.82	105.11	109.78	109.65	108.67	113.7	101.62	123.19	113.59	106.52	109.85	115	115.3	116.95	117.39	103.91	105.28	108.73	112.82	98.762	98.733	105.25	107.83	112.18	112.17	110.16	107.76	112.64	106.68	106.43	105.84	104.69	112.98	109.83	118.2	109.39	104.34
96.681	88.555	94.413	92.149	98.917	97.184	109.69	102.83	97.02	98.89	95.329	91.279	96.504	105.46	99.381	102.55	105.66	104.01	104.95	101.82	105.12	103.48	100.86	97.833	98.616	99.863	103.43	99.047	100.16	93.253	98.669	102.32	102.78	107.5	104.35	99.627	103.18	101.37	98.117	112.31	104.94	104.05	101.47	96.69	94.639	99.822	107.05	102.44	100.76	91.473
104.23	98.398	105.85	101.28	107.66	94.181	102.97	100.8	99.455	101.79	91.084	100.91	105.3	97.476	91.378	96.171	92.211	104.17	104.68	101.94	102.24	100.15	101.06	88.177	99.738	89.553	104.42	104.68	95.461	93.552	96.7	95.017	105.37	92.032	107.19	92.486	102.84	106.4	107.25	104.11	98.765	94.1	104.85	104.77	93.687	104.51	98.095	103.61	107.05	100.32
107.89	112.07	109.47	110.59	104.82	106.66	106.02	106.26	104.44	97.698	106.33	108.49	105.8	116.39	101.51	106.22	108.5	113.19	103.89	108.61	104.78	102.02	104.88	106.1	109.44	96.865	110.76	110.85	97.047	104.36	103.15	105.48	99.808	114.78	95.728	104.67	98.547	119.49	111.08	103.37	105.93	105.07	102.12	106.65	101.57	104.43	103.92	109.33	103.98	109.61
100.75	98.56	104.14	111.92	107.82	104.98	96.441	106.79	93.82	105.84	109.79	108.3	110.84	91.702	99.703	101.9	97.502	104.27	103.07	106.49	107.74	102.42	106.68	100.23	105.11	108.39	105.06	111.57	94.003	93.449	102.46	98.632	99.387	97.378	98.901	100.19	113.08	105.36	110.82	104.73	95.465	110.93	100.1	110.14	112.06	100.72	102.39	99.499	105.76	98.553
105.08	114.5	105.44	111.46	114.15	115.76	117.09	122.54	105.7	107.8	104.42	100.26	109.71	110.74	101.28	119.1	110.74	112.59	104.34	124.82	111.53	113.17	108.91	116.74	105.64	108.94	111.63	110.18	99.591	109.96	104.08	102.01	109.54	112.09	121.46	115.1	108.99	111.85	115.41	102.68	107.95	108.24	109.78	111.64	113.06	107.1	105.27	117.98	112.27	111.4
105.72	111.48	110.48	102.63	117.86	102.4	102.1	107.88	101.55	104.81	105.51	110.88	109.95	97.373	101.93	111.7	106.86	103.12	110.97	106.76	94.449	107.72	102.98	108.88	107.81	105.46	103.79	97.765	103.48	103.36	104.59	102.33	110.02	110.08	111.44	112.03	114.35	99.663	103.79	105.59	106.65	112.32	113.7	107.57	95.777	100.28	106.91	102.41	101.25	100.56
93.338	114.95	119.48	116.62	100.98	111	117.97	106.52	118.92	113.8	111.57	119.43	115.5	111.47	119.9	105.95	106.62	113.69	100.86	111.02	109.11	112.63	113.18	111.43	107.02	109.68	102.8	121.8	109.99	121	118.04	110.34	119.64	118.6	116.65	116.69	115.15	104.4	112.99	109.59	112.54	108.18	115.62	110.3	110.17	116.5	122.08	113.95	114.85	105.92
107.55	105.02	103.62	107.66	114.09	116.18	108.11	96.481	111.15	106.55	117.31	106.67	103.19	107.74	112.69	101.9	108.77	111.17	108.96	96.415	108.53	103.31	111.67	105.41	96.626	100.53	117.79	103.07	108.48	109.4	105.41	106.8	109.08	108.17	114.86	106.32	106.3	118.19	100.6	106.77	103.54	101.21	103.5	105.69	110.02	111.25	109.11	104	100.32	102.45
98.486	113.31	95.138	111.36	102.75	111.66	114.52	111.98	107.03	107.11	110.33	113.62	111.12	108.07	111.4	110.5	99.532	105.9	109.71	109.83	108.71	114.9	107.19	102.45	107.91	103.15	110.5	106.27	112.68	108.71	104.48	107.39	105.82	101.55	109.28	109.14	105.82	104.48	107.74	101.5	106.38	107.98	107.23	107.69	106.39	99.045	106.3	108.42	105.99	113.61
102.5	104.43	102.14	94.7	107.13	105.59	105.56	103.33	99.36	101.25	101.16	109.34	111.46	113.77	103.1	109.85	98.307	103.04	106.32	113.57	105.34	95.974	102.96	111.31	105.66	104.88	106.15	96.548	102.43	99.445	112.92	107.36	98.595	105.47	105.28	102.48	105.5	107.5	101.18	104.02	102.1	107.63	104.45	110.32	96.24	106.98	100.74	101.97	103.51	104.09
109.02	111.92	102.73	107.13	121.5	108.97	94.956	103.37	101.77	109.92	104.51	106.85	104.38	110.86	107.67	95.074	104.48	105.45	105.59	101.35	112.42	108.59	112.79	116.82	96.68	102.22	99.313	104.6	109.45	102.43	113.75	101.43	98.989	109.06	107.16	99.331	103.49	101.81	107.27	103.4	99.735	108.33	108.23	106.64	115.01	97.651	103.04	100.86	100.69	106.6
106.7	97.809	108.19	95.592	103.19	114.4	101.46	100.24	96.988	110.15	107.9	107.73	106.73	107.69	107.32	106.17	110.64	105.42	107.84	106.25	104.75	102.27	116.44	90.778	113	106.79	102.88	104.32	107.38	107.8	106.75	108.09	98.633	105.23	108.68	103.66	92.915	98.709	110.96	102.98	104.97	103.22	103.08	114.92	112.15	106.49	111.03	116.01	106.4	108.01
116.14	114.92	112.34	121.65	114.92	102.32	110.83	109.78	117.79	117.82	114.45	108.56	120.28	109.86	113.56	111.6	111.87	115.52	121.14	119.59	110	119.02	114.36	110.9	118.9	115.95	106.97	110.58	110.41	105.17	112.43	119.63	110.85	112.7	106.26	103.97	112.56	109.93	105.55	119.79	101.84	105.23	106.77	101.97	103.54	113.79	107.74	111.14	112.03	103.27
103.15	102.12	91.929	103.13	110.89	102.45	97.258	98.45	93.534	102.56	99.478	99.263	101.06	97.236	109.55	103.06	103.9	95.425	90.626	103.03	102.79	99.941	106.12	104.09	101.15	108.15	101.48	100.76	103.89	107.98	107.89	99.268	105.48	105.66	110.38	97.059	106.77	105.33	102.54	104.23	101.35	102.87	102.46	100.85	95.002	99.076	105.84	95.774	97.373	106.21
114.86	106.63	105.27	95.293	109.39	94.447	108.86	103.04	103.46	106.71	106.48	103.66	100.33	104.48	108.6	104.21	114.72	105.7	94.765	105.47	90.859	106.85	102.67	96.021	106.38	107.71	109.83	111.78	110.17	100.51	113.78	102.41	104.91	106.02	106.63	107.56	107.15	104.59	107.2	112.13	112.31	99.118	104.15	109.03	105.52	103.37	111.17	108.26	111.35	98.441
108.3	100.44	95.317	111.55	107.89	106.47	109.36	101.94	100.2	98.864	113.03	102.08	98.746	95.124	100.55	103.57	99.024	102.63	109.94	108.09	93.033	100.62	103.58	106.66	112.16	86.972	100.72	98.874	93	107.54	101.17	103.76	102.24	98.913	99.689	95.75	102.5	107.91	101.46	103.87	106.96	103.43	96.231	97.119	110.78	107.42	107.68	112.02	101.07	100.09
104.36	95.206	113.35	104.53	99.214	111.36	107.98	99.381	108.11	105.99	101.52	105.39	115.03	111.51	105.86	111.64	114.19	112.59	102.78	104.92	101.27	111.86	98.918	108.66	100.9	99.446	107.43	109.93	108.74	102.59	98.728	108.14	108.96	105.27	104.97	95.964	105.32	102.7	100.08	103.48	115.49	101.67	107.28	99.039	96.842	107.43	106.01	100.13	89.22	102.92
108.59	105.54	106.76	104.97	100.68	113.34	110.47	111.59	109.78	116.29	106.37	109.94	106.34	101.48	113.06	99.077	107.44	105.89	110.15	105.26	107.84	101.42	102.4	105.85	104.48	121	105.7	113.13	110.07	108.86	109.18	108.19	104.3	103.11	108.31	100.98	102.74	106.02	100.71	111.03	102.53	99.459	104.44	107.78	105.45	113.61	100.76	107.99	110.85	107.58
95.042	100.19	109.17	111.91	97.871	100.86	105.44	105.1	91.476	107.43	103.99	106.64	94.151	99.047	95.878	105.3	92.819	97.901	107.46	95.363	98.608	103.35	104.57	96.503	107.57	95.679	100.35	102.5	94.741	94.103	97.768	94.4	97.066	91.324	100.15	92.615	108.82	103.79	99.945	106.41	103.04	103.14	95.08	92.122	96.419	100.74	102.52	100.27	102.86	98.778
109.96	101.01	101.77	100.78	108.31	103.08	93.728	107.77	106.19	102.89	105.54	99.84	102.01	110.27	111.75	97.682	101.7	97.216	101.8	106.39	109.61	101.03	93.428	103.83	104.8	111.18	111.06	109.03	99.736	106.86	104.71	101.45	106.65	109.55	106.61	101.81	102.23	99.938	96.913	106.2	104.43	105.24	94.432	106.15	100.92	102.53	107.54	105.18	100.85	96.571
110.65	101.8	115.38	112.19	110.08	103.4	113.51	108.21	119.29	116.28	107.64	113.06	105	103.69	122.97	105.77	108.39	107.24	102.65	106.95	112.25	104.03	112.21	120.09	101.49	110.96	100.38	117.68	105.56	103.83	113.42	110.95	107.79	106.85	111.9	116.73	109.33	124.97	110.07	107.31	103.51	106.99	104.98	109.72	106.69	101.38	110.24	114.49	103.14	117.98
97.68	99.865	98.604	97.142	104.11	96.776	96.017	91.896	92.1	105.32	103.59	97.409	98.765	94.488	106.28	96.268	103.49	104.87	93.156	96.376	102.81	102.32	98.108	96.587	102.67	106.21	93.004	103.38	94.769	111.68	96.828	102.04	98.825	97.941	103.99	101.13	101.22	106.84	104.21	99.088	106.82	103.54	104.07	95.004	97.383	96.053	98.626	104.87	107.61	92.958
106.47	107.45	102.48	102.2	101.58	105.25	100.88	94.748	101.47	111.84	109.4	105.9	102.26	104.41	109.4	107.74	103.81	105.21	107.72	108.18	100.06	101.44	98.989	109.09	107.61	106.59	103.71	101.93	101.39	104.14	99.847	111.81	104.92	101.68	106.1	98.586	98.344	108.75	99.896	98.817	102.61	101.31	106.28	110.49	104.83	103.32	105.03	106.8	102.41	109.62
108.48	103.52	102.31	94.877	108.55	103.34	113.11	112.56	118.63	108.53	110.25	94.872	108.73	103.63	101.94	100.95	109.86	103.11	110.32	109.86	107.34	99.969	110.09	109.21	99.084	105.53	104.58	101.28	104.98	110.37	103.88	109.7	105.38	104.3	108.03	111.26	107.92	107.7	103.23	103.59	115.13	105.22	106.38	106.76	111.98	99.849	106.42	107.21	107.81	104.45
104.94	116.08	110.2	112.17	111.31	108.57	114.25	105.75	102.54	119.18	107.32	108.28	113.63	116.89	112.75	110.04	118.04	108.69	116.19	108.78	115.92	116.97	112.69	112.75	106.41	113.54	106.85	109.23	110.91	109.17	117.42	107.79	119.15	105.36	119.18	111.65	112.84	108.63	106.78	100.44	113.41	119.44	120.01	110.11	100.76	109.71	120.37	112.8	110.14	111.13
109.65	105.83	113.38	99.719	108.37	105.18	111.52	110.59	116.05	110.52	106.86	108.43	109.27	110.69	103.95	105.2	102.51	112.89	114.17	100.89	109.32	115.03	112.77	106.72	109.93	107.11	102.3	117.8	120.46	109.36	104.87	104.22	107.64	103.96	112.44	104.84	106.98	112.08	102.52	109.95	105.78	118.62	110.03	118.93	117.4	110.96	104.76	105.23	108.44	109.53
100.28	103.35	103.18	98.791	98.843	80.054	94.977	101.88	95.991	92.103	98.849	93.864	104.19	96.274	103.47	97.884	100.8	102.66	97.312	94.495	101.61	112.48	93.328	86.108	103.35	112.46	98.57	101.36	104.02	102.43	95.078	107.44	104.01	90.544	105.91	99.773	104.55	101.37	87.121	103.12	111.32	99.95	107.03	99.249	97.957	96.643	102.2	103.01	98.451	100.88
119.33	107.26	113.56	108.24	107.79	107.5	107.84	105.48	109.69	103.15	105.55	102.78	101.91	112.36	106.08	102.59	105.67	106.63	111.01	96.418	104.89	98.996	100.71	102.62	108.55	111.79	104.4	117.05	107.86	111.07	108.84	109.44	106.83	98.945	104.15	102.53	111.34	104.49	109.1	109.87	97.82	98.955	95.135	104.94	103.42	104.3	102.62	99.604	101.66	99.405
116.26	113.23	103.57	108.52	108.42	123.45	111.76	119.25	115.59	111.93	108.83	101.82	114.23	107.05	107.43	114.12	115.02	105.5	114.95	112.78	116.43	110.54	114.4	108.9	112.12	111.43	113.91	100.45	111.95	116.05	105.4	114.33	113.65	121.32	109.12	108.16	107.44	112.22	105	109.26	112.2	115.35	111.6	105.72	109.41	122.09	120.42	114.43	117.74	104.75
102.29	101.14	101.95	102.07	102.91	90.477	100.17	96.978	98.031	93.297	104.93	90.745	94.456	95.675	103.66	97.706	101.4	91.297	89.995	102.66	111.4	114.52	107.97	104.36	98.27	98.442	94.682	94.197	105.75	101.82	99.917	105.73	100.11	102.76	95.732	102.7	104.48	91.864	87.78	106.94	98.911	103.74	97.072	100.1	103.99	90.455	97.1	97.76	101.82	110.31
114.22	104.19	109.84	118.44	114.17	114.39	113.57	101.04	117.39	109.71	111.05	112.35	116.52	116.78	110.57	116.51	111.67	109.8	110.62	112.58	117.3	96.836	123.4	120.18	110.22	118.05	110.44	109.44	107.22	111.79	111.81	115.29	110.31	103.53	108.66	112.38	110.66	105.34	111.38	114.79	112.27	104.92	118.63	105.58	107.65	102.61	111	116.84	108.76	106.19
105.48	98.849	100.42	107.85	99.532	100.95	97.716	105.99	93.711	99.564	101.61	104.66	95.885	101.34	102.49	94.093	93.119	87.251	95.185	98.873	92.565	101.94	107.43	102.32	97.859	101.99	100.38	96.538	94.385	97.504	97.498	104.55	96.742	99.897	95.714	91.872	105.13	99.575	104.98	99.843	99.952	96.304	101.56	101.85	101.29	88.904	92.735	97.879	86.323	107.44
115.96	108.09	112.27	103.88	114.16	109.91	105.55	120.68	108.45	105.43	117.03	107.99	110.11	111.36	117.68	113.07	117.85	105.52	111.66	117.82	112.37	106.14	112.62	117.29	117.15	109.72	117.87	129.66	111.02	117.19	120.78	109.76	116.99	111.42	107.79	112.51	118.03	110.57	112.21	115.67	116.71	112.27	112.21	111.34	115.27	110.52	113.58	106.99	106.33	106.93
94.352	103.34	96.889	103.13	103.13	105	103.26	107.81	104.98	101.89	100.51	99.83	108.64	97.703	97.144	93.847	96.397	99.701	97.631	103.85	96.515	97.531	101.7	113.1	101.6	96.483	102.17	99.095	99.275	107.22	99.169	95.824	107.49	98.403	100.55	101.69	100.45	106.23	105.85	101.48	93.277	101.72	97.194	101.94	104.23	99.641	103.07	95.955	99.005	100.98
101.29	113.42	105.82	104.62	102.91	108.33	106.9	107.13	102.34	105.08	110.71	109.55	101.26	104.52	110.44	109.62	107.44	106.56	97.813	98.144	103.19	100.54	101.66	105.19	114.62	104.72	101.26	110.13	105.75	101.3	108.8	105.06	97.349	105.55	103.31	99.646	104.2	108.85	108.57	112	107.66	103.39	98.712	105.51	99.047	108.32	108.21	107.91	106.32	98.62
100.64	102.52	109.97	112.66	102.87	108.59	101.31	94.371	106.88	102.49	110.51	101.97	104.42	103.44	105.89	102.79	112.03	110.34	116.83	101.4	104.91	100.24	106.75	118.99	107.42	107.08	111.02	111.35	96.728	104.12	96.485	98.65	100.08	106.91	102.91	100.88	106.95	107.14	110.63	100.25	103.06	104.02	106.43	99.401	111.29	97.29	105.56	105.79	98.856	106.89
112.82	109.94	116.51	110.06	119.81	108.79	117.67	113.28	115.6	119.59	114.78	108.05	107.64	113.52	100.67	105.86	106.95	115.08	108.7	106.72	108.34	111.48	100.68	112.8	111.31	107.52	108.86	101.57	107.3	115.33	111.71	112.3	109.21	113.43	120.1	110.6	110.98	120.08	115.99	112.21	111.24	102.72	111.81	110.77	108.11	115.83	109.6	115.06	111.8	106.68
110.11	114.15	107.8	108.2	108.82	114.1	108.93	107.22	118.85	107.22	110.66	114.45	120.66	121.56	106	113.89	107.05	103.23	114.02	107.81	104.18	112.12	104.75	106.13	115.41	127.99	112.33	112.56	112.68	107.66	108.34	112.62	116.05	113.04	109.66	112.24	111.05	114.01	109.11	107.14	117.95	114.37	110.83	111.52	108.98	115.14	98.558	113.74	114.39	103.84
101.38	110.9	106.76	98.205	102	99.595	106.7	108.96	112.48	101.21	104.83	108.89	104.76	106.09	97.605	100.98	104.55	99.964	108.17	107.56	113.54	95.063	112.98	120.12	105	113.45	103.98	100.27	106.79	105.41	100.79	99.768	107.55	105.16	109.35	93.995	99.598	102.14	100.79	102.45	103.61	113.01	113.69	110.61	105.93	110.84	103.07	111.16	101.66	108.09
113.72	107.97	99.142	104.1	110.38	99.409	93.476	108.04	99.048	91.708	104.62	114.09	101.27	104.14	105.17	97.111	105.58	106.5	104.03	108.05	110.54	104.72	99.198	103.74	104.68	101.82	100.61	101.3	107.83	106.04	111.66	109.61	109.15	110.29	103.61	110.82	95.255	104.47	105.83	99.179	109.3	102.28	100.62	112.94	102.35	108.24	106.51	100.72	107.53	103.04
111.76	116.94	119.15	109.81	110.02	119.46	113.16	107.28	118.53	113.66	115.75	113.12	111.86	112.92	115.46	111.04	104	105.93	113.27	115.66	108.17	109.08	103.43	105.17	112.42	106.94	114.68	115.95	111.23	115.47	119.91	112.5	102.51	114.56	101.7	112.9	107.92	113.21	105.85	111.83	108.16	103.47	109.56	106.81	106.82	119.92	115.48	109.45	119.1	111.91
104.1	97.368	106.79	102.01	105.68	103.74	100.63	106.11	102.25	92.381	114.49	101.16	99.033	115.23	105.43	107.97	106.35	105.36	97.998	102.48	108.01	114.37	95.877	105.31	113.25	107.96	106.26	101.66	100.28	101.8	106.59	103.41	106.13	108.32	99.667	98.482	109.41	103.38	104.89	106.67	104.76	100.08	106.1	100.41	101.2	97.563	99.111	105.24	96.139	110.84
107.04	106.22	113.43	114.61	111.73	109.92	113.59	102.19	112.89	105.48	113.34	108.51	111.53	113.73	120.19	117.89	121.84	110.81	115.18	112.9	117.65	119.71	119.51	114.52	104.57	105.29	107.72	112.42	113.54	107.86	114.6	118.3	114.9	113.25	112.42	110.94	111.11	115.77	111.77	105.08	115.17	110.67	118.98	120.17	118.96	97.749	113.88	111.15	117.42	107.79
111.29	97.795	104.17	111.32	114.47	110.31	114.08	104.71	104.34	106.09	108.27	109.7	104.92	98.617	108.15	103.59	110.74	109.1	103.99	102.57	107.18	98.901	101.69	109.38	108.23	118.1	117.51	113.84	104.5	105.73	105.21	100.47	105.88	108.8	111.32	113.96	107.31	108.13	114.42	112.87	104.99	111.05	96.24	99.665	105.33	112.15	96.954	106.48	106.15	102.2
115.77	117.74	115.28	109.31	113.17	107.27	114.15	113.3	120.29	109.33	99.395	118.05	108.84	114.46	113.49	110.91	112.1	102.55	103.01	109.16	106.2	106.64	105.47	104.6	105.93	112.42	114.5	107	114.25	114.9	111.36	108.81	111.68	113.4	113.34	104.22	114.74	106.69	104.94	114.86	108.21	107.28	113.38	109.04	111.41	114.46	105.4	112.81	110.78	105.74
103.01	108.74	103.76	102.87	106.41	95.8	111.42	100.1	102.34	103	108.58	106.25	105.53	110.76	98.812	112.12	108.6	104.31	103.03	102.58	109.43	104.85	100.6	104.88	104.77	104.45	101.12	116.49	104.31	111.26	102.64	96.925	106	111.34	107.85	100.5	101.05	115.81	106.58	100.79	109.45	101.82	109.4	99.825	110.8	111.62	108.8	103.64	109.62	107.65
102.4	110	108.27	105.02	93.959	105.49	107.12	103.56	96.337	112.91	113.37	105.89	100.64	111.6	109.38	106.59	101.54	110.08	108.62	104.7	111.55	100.23	105.18	102.04	96.3	102.34	104.48	106.48	99.256	103.77	95.721	95.425	111.93	100.9	94.25	97.977	109.35	111.34	108.81	108.31	105.5	97.102	105.84	109.99	96.362	104.2	100.66	103.42	104.49	105.29
104.12	108.37	98.652	101.85	108.78	109.46	104.87	105.84	104.09	105.48	105.67	108.72	105.57	109.01	105.08	106.45	103.54	106.33	108.13	97.67	101.26	109.88	113.45	109.88	112.24	106.77	100.91	105.14	104.69	105.94	95.658	108.04	94.737	112.28	106.68	109.47	105.96	99.463	104.35	104.53	103.36	102.55	104.25	105.82	111.78	99.266	107.31	107.81	114.62	109.42
108.75	107.9	112.74	106.83	98.247	102.95	115.27	106.49	108.66	105.08	102.14	105.62	101.09	108.13	108.94	103.15	102.2	110.32	103.06	105.67	110.55	111.11	108.83	105.48	110.15	107.46	111.19	103.25	111.49	109.9	106.22	115.7	113.38	107.53	107.4	107.58	101.7	97.246	102.12	104.85	108.61	106.13	99.721	98.865	104.6	104.68	105.83	105.24	106.33	107.66
112.37	113.79	116.63	111.97	111.49	119.1	113.93	115.96	108.23	109.34	108.49	110.29	109.45	112.91	106.63	110.5	109.8	113.79	107.92	115.05	107.68	114.37	110.31	112.61	117.41	108.28	113.16	118.87	121.38	117.28	113.51	102.19	118.88	105.23	112.73	104.65	112.47	109.1	106.34	104.32	111.55	113.47	106.44	110.15	113.25	106.18	111.02	110.93	117.39	111.96
106.04	104.68	103.96	106.11	107.21	102.91	110.38	104.68	105.02	95.146	100.72	101.74	112.57	100.72	100.7	101.45	109.05	110.71	100.63	100.75	106.78	108.76	115.34	112.74	109.06	104.13	100	105.88	100.23	100.16	103.79	113.99	96.691	100.62	111.7	107.72	104.12	106.33	112.7	117.42	109.14	102.04	97.184	112.59	103.89	108.77	104.48	105.43	111.05	105.32
108.04	108.58	119.02	119.02	115.64	118.89	114.8	119.99	114.96	118.97	110.13	109.67	111.8	110.95	117.49	115.82	110.31	113.9	108.88	111.87	108.87	119.73	104.99	119.82	117.58	111.93	115.01	108.11	116.04	109.48	108.18	116.48	108.32	113.76	120.45	107.82	112.06	114.89	111.83	113.96	111.95	112.91	111.38	110.09	115.47	112.98	111.59	111.88	116.86	116.97
116.13	117.76	110.15	123.31	116.57	113.26	117.48	115.7	113.58	118.17	122.25	116.86	126.16	117.74	115.23	113.64	110.5	115.86	121.06	114.18	118.74	113.41	126.13	110.53	116.07	118.18	112.18	118.07	115.62	123.46	121.18	130.25	125.55	120.24	120.08	111.72	106.13	114.67	112.27	104.92	117.06	113.3	111.3	117.88	112.51	118.74	117.35	123	120.91	111.98
109.17	108.13	102.76	104.93	109.94	105.3	107.19	106.17	107.11	109.44	104.44	113.1	103.15	102.19	105.99	103.45	113.65	100.4	109.3	101.25	102.54	98.956	99.304	104.18	105.02	98.85	97.203	104.78	107.38	105.27	109.88	99.629	109.48	100.1	107.92	100.87	100.29	115.14	105.1	104.92	110.43	109.14	102.63	103.81	107.82	105.08	107.12	106.22	99.656	103.83
110.49	111.22	113.09	115.45	113.42	115.29	112.54	111.81	121.99	125.34	108.06	110.11	110.01	121.62	110.51	117.67	107	113.01	111.18	111.76	99.424	115.07	112.43	112	121.68	109.85	111.39	113	110.7	102.47	111.69	106.26	105.99	120.72	112.32	117.54	106.64	107.84	120.29	107.09	113.23	122	108.77	101.01	103.77	111.02	107.74	109.27	104.84	110.53
125.27	125.87	117.67	112.17	116.36	113.79	111.36	120.47	124.81	107.8	110.83	108.62	119.28	108.39	121.83	107.53	120.17	114.63	116.54	118.14	119.44	116.64	123.02	125.52	125.7	116.1	117.68	118.53	122.27	124.01	105.27	112.69	110.1	117.06	121.03	113.84	115.87	116.87	115.95	125.29	116.01	121.91	116.58	125.72	116.9	113.21	110.31	107.13	117.93	120.75
114.23	110.74	100.31	105.37	109.15	110.07	117.97	105.87	102.62	103.91	100.41	105.73	106.42	103.71	104	115.04	106.79	105.18	103.84	106.85	100.56	110.71	107.89	98.016	114.88	94.732	119.07	107.6	106.26	94.194	99.436	107.97	102.7	100.54	107.62	106.4	103.02	103.11	103.38	111.42	113.87	111.46	106.47	105.6	109.88	106.37	109.36	102.03	104.31	108.35
108.41	101.2	115.99	105.41	114.77	114.74	107.2	115.11	109.71	104.94	111.78	110.88	113.46	111.04	109.95	111.54	103.92	112.37	111.71	108.44	106.7	111.64	110.02	104.19	111.33	118.24	118.86	114.18	114.91	110.71	110.12	124.67	99.331	116.71	117.86	114.55	106.04	115.06	109.2	114.64	114.12	103.61	112.68	111.82	108.82	115.21	107.79	113.8	112.34	108.19
98.844	107.68	97.22	99.41	101.92	92.078	107.64	109.62	98.134	91.258	92.538	108.81	99.572	92.988	96.993	103.23	98.111	107.25	104.43	100.1	97.939	97.663	103.03	96.957	98.349	101.05	101.25	91.671	95.136	100.91	106.15	99.666	104.68	100.99	104.02	90.376	99.717	106.03	105.7	100.21	100.4	94.637	97.731	111.91	91.427	96.472	94.931	92.954	98.763	93.738
104	99.91	99.109	101.14	99.035	106.08	104.04	97.958	98.84	102.52	104.89	106.19	102.11	101.79	107.31	100.06	94.608	101.81	109.66	97.802	100.74	104.09	110.01	106.19	102.17	99.776	101.65	99.231	99.291	102.99	98.822	99.958	103.65	98.62	98.047	107.35	100.93	102.75	101.61	101.05	99.627	103.45	109.98	104.43	99.599	98.16	90.457	93.811	93.588	94.975
107.53	105.33	109.94	117.06	105.9	120.05	102.63	106.88	101.14	107.53	121.61	110.51	104.73	105.01	105.36	113.63	113.45	112.83	103.34	113.64	117.17	112.86	106.45	114.17	110.52	121.13	116.82	110.53	109.9	115.17	113.15	111.89	112.1	106.2	104.88	117.06	110.36	112.96	112.88	103.85	111.48	112.15	106.59	113.58	100.75	108.44	110.07	112.69	106.04	119.2
104.56	110.99	107.46	104.25	107.94	102.02	106.61	108.29	102.35	99.536	100.09	101.9	117.14	105.97	108.94	107.88	107.26	107.2	100.88	113.36	114.56	114.42	108.26	107.59	101.03	100.45	101.93	110.03	100.22	106.39	107.71	104.53	97.692	111.6	107.94	108.49	105.12	104.79	102.53	106.04	98.729	96.712	98.182	103.17	109.1	106.7	97.782	107.8	99.46	102.24
105.7	117.09	108.29	109.93	100.25	107.98	105.39	98.999	105.26	109.01	108.08	104.58	112.84	105.38	102.2	112.42	107.26	105.74	106.51	110.72	108.16	113.52	103.81	108.37	98.838	101.05	100.41	105.52	106.72	110.28	109.11	107.12	109.83	111.31	110.67	108.44	110.88	105.47	100.98	101.33	98.622	103.58	105.24	109.64	116.67	112.62	101.13	104.98	108.06	104.52
106.57	104.79	113.53	108	105.35	103.8	103.91	100.49	105.93	113.75	97.027	103.75	113.11	108.5	104.11	99.487	101.9	103.81	105.7	109.58	108.39	108.29	99.617	101	103.9	101.63	113.84	106.65	102.87	109.6	106.42	104.42	98.807	120.29	101.1	104.14	104.95	108.52	107.94	122.09	106.16	101.48	108.55	105.12	99.058	103.59	107.15	101.4	105.01	99.174
104.17	110.76	96.289	108.28	102.94	107	104.84	104.24	109.37	97.403	112.4	107.91	107.88	109.3	104.43	111.17	105.17	102.36	110.61	106.26	105.05	99.208	100.82	96.394	106.3	103.49	109.4	98.227	101.41	113.74	99.073	95.479	111.25	110.3	97.321	106.98	104.7	102.04	106.8	107.38	106.45	102.72	106.92	105.93	102.87	102.35	108.94	107.76	100.87	104.91
96.567	102.98	105.63	96.92	103.98	89.452	92.539	105.06	96.168	103.25	100.12	94.972	98.78	99.639	105.06	111.49	97.455	108.58	93.367	97.18	106.37	92.662	100.18	100.6	92.971	101.99	104.16	103.29	99.049	101.19	101.53	100.82	99.391	94.61	104.28	94.91	92.584	99.476	99.154	99.962	98.219	94.664	95.066	102.1	111.57	106.56	104.07	98.001	94.757	99.307
111.7	104.84	100.94	103.09	104.5	101.24	111.54	103.95	109.7	97.102	105.07	107.91	102.76	112.95	111.75	108.21	110.93	105.4	104.81	105.93	104.02	110.72	108.57	102.18	108.23	100.87	110.29	111.5	103.2	113.82	100.59	110.56	97.961	109.78	105.38	105.84	107.03	103.1	102.42	110.98	101.53	96.432	110.51	109.8	101.05	111.5	105.06	104.52	113.91	99.566
107.11	106.71	105.65	105.81	99.501	110.45	100.34	111.25	107.46	108.63	98.103	97.132	110.88	111.29	101.34	110.6	112.92	106.09	103.69	112.8	103.55	101.93	104.76	114.28	115.22	106.75	101.64	106.48	110.97	106.26	108.71	102.68	107.05	97.827	101.49	109.81	103.6	111.43	106.81	101.81	97.548	106.63	109.42	113.98	97.687	111.1	108.47	103.9	102.85	111.68
110.86	118.3	107.91	104.89	115.3	110.86	111.08	112.6	116.92	111.41	109.02	115.9	106.63	115.91	118.65	108.02	106.47	104.73	108.53	110.73	105.33	111.03	121.21	112.61	104.91	109.48	117.61	108.95	103.86	113.44	114.62	110.27	110.88	110.76	120.87	117.34	111.06	111.04	117.33	118.61	117.48	111.5	112.85	110.19	108.7	99.736	105.46	111.51	113.13	114.73
105.82	105.94	113.27	106.46	113.09	104.65	106.44	106.88	111.5	112.28	107.62	112.08	118.97	114.74	104.15	104.5	107.36	104.86	113.94	112.24	109.28	121.53	112.04	108.83	112.74	102.34	104.77	108.73	106.42	104.22	103.18	107.73	107.4	125	113.53	104.87	112.41	107.05	110.86	103.37	106.95	112.12	111.75	105.9	124.51	110.69	110.9	111.62	109.14	108.69
106.2	111.41	107.21	102.79	106.12	102.55	110.61	110.43	108.37	111.39	105.23	112.46	114.99	111.86	105.91	95.148	110.04	98.058	110.91	112.85	106.57	108.72	99.486	106.24	99.121	102.86	105.91	105.02	103.18	101.55	102.18	109.25	102.96	106.21	103.02	104.82	105.38	107.2	100.84	104.44	115.38	110.04	108.93	108.9	107.06	104	104.37	113.39	103.34	102.9
115.1	111.32	114.98	116.19	112.66	108.84	117.28	115.45	114.13	116.68	110.23	116.15	114.63	125.66	115.03	110.03	109.31	109.7	113.71	116.74	110.31	99.66	113.2	107.75	109.19	128.38	114.59	111.85	111.49	125.81	118.01	114.43	107.71	112.04	108.3	111.84	111.13	114.12	115.06	106.1	108.37	116.71	116.45	108.73	107.13	114.68	109.75	111.8	121.37	106.02
120.44	108.09	102.76	104.66	106.59	106.08	109.7	104.45	106.55	108.29	108.3	112.12	106.9	110.62	113.63	104.9	102.26	106.32	108.82	109.87	109.45	118.34	104.07	101.93	107.14	102.93	113.76	96.815	99.417	100.34	106.41	107.29	109.15	110.7	110.8	104.83	101.18	107.96	104.65	108.95	105.65	106.8	105.82	101.81	114.69	103.12	94.284	105.4	112.39	104.91
116.96	109.93	110.15	117.42	108.63	116.63	112.12	116.21	102.26	113.89	107.62	110.23	113.34	103.25	120.74	116.99	108.89	110.65	123	110.2	115.24	113.84	105.46	110.05	108.24	111.95	110.77	115.38	107.93	109.28	101.42	111.86	110.29	109.38	114.03	115.75	115.57	119.78	109.44	110.3	112.03	113.36	116.65	112.41	118.94	113.07	121.6	110.82	107.6	116.03
115.72	109.17	113.31	115.82	110.14	113.08	120.14	102.98	111.04	115.79	113.17	117.84	112.26	102.08	119.44	117.61	106.21	117.84	118.04	110.9	112.9	111.11	110.26	110.87	111.29	113.73	120.62	109.45	113.34	114.72	109.22	111.28	110.29	113.58	117.94	108.6	111.02	112.79	111.36	115.52	111.72	110.28	113.37	124.7	112.71	108.5	112.43	113.74	109.76	114.26
108.72	101.34	103.18	117.96	109.61	101.5	101.51	106.61	108.8	103.34	104.04	99.911	112.94	103.65	105.17	103.53	109.8	105.61	106.37	112.1	102.75	103.9	103.92	103.24	104.98	103.76	100.36	108.46	103.4	109.76	106.19	117.71	105.08	105.11	102.22	103.11	100.28	116.1	105.94	91.641	107.92	108.1	106.55	104.6	103.34	105.4	111.23	113.96	103.41	108.24
114.72	115.65	107.76	107.37	99.277	115.12	101.81	112.1	118.56	109.11	105.92	117.53	118.29	115.64	114.61	112.69	109.84	110.23	106.25	110.13	104.82	106.07	105.86	117.5	112.46	105.22	104.07	111.74	113.21	115.67	108.51	115.22	117.79	116.28	113.51	114.97	103.55	115.94	99.021	115.26	113	107.76	107.57	103.27	112.93	115.63	111.77	118.01	116.16	108.97
103.2	99.713	106.51	114.17	112.12	106.78	98.152	99.22	107.19	104.37	102.88	105.37	107.9	104.07	102.23	109.18	106.53	102.09	105.61	102.16	105.41	109.24	98.506	108.41	107.95	105.09	112.76	108.85	109.03	110.92	107.93	109.47	105.01	99.81	100.38	98.814	96.669	110.8	103.23	102.02	97.985	114.53	102.69	107.69	110.6	102.16	97.899	105.81	103.97	106.25
100.78	100.97	113.48	111.7	107.58	102.07	99.696	100.77	103.36	103.79	107.49	101.24	108.66	105.68	105.57	103.34	105.6	98.12	107.65	106.08	105.52	93.475	101.65	100.02	103.95	103.93	109.29	102.04	112.48	105.29	104.17	96.596	111.5	102.95	106.19	100.15	99.876	105.9	101.46	99.703	98.358	110.13	109.03	100.65	113.78	102.73	110.84	100.58	104.93	99.072
111.44	110.73	106.25	111.74	114.61	115.71	110.9	106.55	108.54	109.51	107.43	110.53	111.1	122.7	116.08	106.6	111.45	108.67	97.953	108.47	110.49	116.77	107.86	105.48	113.26	105.23	103.63	116.33	105.98	116.75	111.21	107.58	100.17	110.73	108.17	110.19	110.89	111.91	102.58	106.29	118.06	111.87	100.51	118.9	109.66	108.25	115.32	115.64	108.12	105.67
106.26	103.54	115.79	103.95	108.82	112.79	115.95	112.32	106.32	111.65	115.1	108.06	110.71	114.68	112.81	101.68	118.88	113.52	110.92	107.54	111.92	118.22	117.51	109.99	118.75	100.55	117.87	107.4	116.16	112.43	115.63	111.78	115.03	108.43	114.72	116.04	115.39	115.77	113.59	114.35	107.17	109.71	122.01	109.17	105.8	123.44	115.4	113.03	112.76	111.24
110.8	110.78	106.54	111.68	112.86	107.31	105.69	110.35	103.66	99.638	102.29	107.44	109.13	107.01	101.81	111.18	102.73	105.94	112.32	112.36	114.18	88.456	107.76	107.24	108.37	108.77	107.14	100.09	115.14	111.7	111.26	105.14	102.38	106.88	117.44	101.51	101.93	107.63	111.12	102.65	107.78	107.21	102.87	99.761	110.12	111.08	107.88	104.08	113.36	106.3
109.03	107.62	95.351	108.18	99.83	107.65	96.345	103.42	102.61	106.93	106.09	105.67	110.25	106.74	99.281	104.27	104.63	113.31	110.93	106.38	103.12	105.16	107.11	109.6	107.29	112.37	108.45	106.9	106.66	108.69	103.76	103.93	101.44	109.04	116.37	100.88	95.224	106.19	104.11	100.23	100.81	110.68	106.91	98.991	109.47	99.259	106.74	106.79	101.1	110.41
97.991	111.7	100.06	108.23	106.89	111.82	101.26	103.53	103.28	104.96	99.654	112.07	107.11	105.95	105.54	105.37	100.52	111.24	102.99	108.12	99.932	95.452	99.408	101.53	96.894	109.21	101.34	105.24	93.193	111.65	108.85	101.1	108.72	109.77	104.5	101.27	101.44	108.05	101.69	108.58	110.21	108.28	112.36	110.1	101.12	103.6	107.62	100.72	110.99	103.71
103.74	99.229	104.88	103.83	96.794	104.68	111.24	100.33	103.95	106.52	100.35	110.48	107.62	110.32	97.128	101.35	99.777	104.46	102.9	104.04	111.8	101.52	103.2	96.858	108.07	107.32	112.68	101.83	105.86	99.686	100.16	102.02	93.69	101.76	106.05	105.16	101.71	110.05	105.76	114.48	106.27	101.75	99.292	105.1	103.44	108.09	107.86	103.87	99.393	109.69
113.89	112.5	107.48	105.19	117.22	117.37	103.84	115.88	107.95	107.94	118.43	107.11	109.33	105.13	105.09	114.29	104.56	105.66	107.79	106.62	110.81	111.03	119.67	104.81	117.88	106.59	115	117.62	108.13	113.79	103.69	108.6	114.52	117.14	109.72	118.06	114.36	120.5	111.71	116.19	109.65	114.51	120.31	118.03	103.16	95.922	108.6	117.59	115.82	110.52
102.41	108.74	112.16	105.29	101.03	106.58	106.27	104.57	103	104.79	108.64	118.17	111.12	103.72	117.49	110.91	119.38	106.37	112	108.89	106.55	101.31	107.11	106.06	99.936	104.7	108.39	113.45	101.04	105.93	105.95	120.6	98.645	105.03	110.17	106.56	111.12	108.95	103.16	105.3	104.65	109.64	110.37	104.05	105.19	106.19	103.02	116.87	95.815	105.45
107.26	107.68	118.67	110.14	111.18	107.24	107.15	114.14	113.05	102.35	113.61	111.47	112.14	104.39	112.7	110.94	109.89	110.5	121.69	109.43	103.33	111.46	113.85	108.02	113.22	110.29	117.27	117.73	116.83	109.38	106.32	118.09	111.59	110.77	114.52	112.91	103.62	117.46	109.23	105.99	104.28	120.54	120.84	118.55	113.09	110.12	114.97	111.78	114.82	104.09
103.79	108.99	106.48	106.72	105.88	116.77	99.754	100.01	101.05	100.48	97.08	94.184	101.99	106.49	107.76	100.93	113.92	92.199	105.58	103.58	106.67	103.93	111.73	101.97	101.42	114.36	99.569	99.138	104.7	101.77	110.53	108.13	109.29	100.05	111.22	106.45	103.24	102.49	103.26	117.42	107.55	107.75	107.86	102.29	101.07	101.48	104.12	114.07	101.85	109.66
99.398	101.58	106.5	101.51	107.58	106.37	108.31	104.62	113.01	110.02	107.48	115.59	102.32	109.88	102.37	106.77	101.6	101.2	100.81	110.13	99.636	100.61	112.05	101.81	99.794	113.22	108.36	110.85	108.53	103.74	104.54	103.57	104.38	105.36	107.17	107.33	107.98	93.887	110.47	96.163	115.29	101.3	98.244	100.53	107.33	103.44	100.45	113.91	103.14	103.2
101.31	103.36	109.6	101.2	103.46	109.1	108.45	98.624	105.44	102.5	106.05	113.96	109.21	102.89	107.47	108.77	108.02	112.97	104.41	103.94	98.809	105.43	100.35	116.7	107.48	105.12	112.66	121.12	104.78	107.44	102.98	95.422	116.03	96.513	106.93	98.3	102.5	100.24	99.395	106.73	103.31	108.48	108.84	98.951	106.36	108.62	100.34	100.02	97.101	105.64
117.87	109.3	112.63	101.91	113.28	112.95	120.9	110.26	108.43	106.13	111.36	116.55	112.8	101.87	114.04	111.38	106.23	112.47	110.56	110.44	113.61	107.87	110.36	102.64	111.98	107.42	111.42	120.01	109.37	121.42	110.63	108.15	111.98	118.07	114.31	107.03	110.41	118.58	106.46	110.98	111.8	104.99	115.52	106.77	113.73	115.56	104.17	112.91	104.76	98.695
95.619	84.784	98.584	100.77	101.6	103.42	106.06	105.07	94.991	96.755	104.87	98.81	97.141	103.38	108.41	103.67	99.123	103.86	101.39	98.214	106.46	101.65	102.57	96.912	101.92	93.171	97.744	100.68	99.88	95.641	92.268	96.032	98.22	102.39	97.203	105.26	99.191	98.085	103.78	105.39	101.93	99.567	99.845	103.05	94.676	100.36	95.135	97.209	97.852	97.216
105.31	109.27	107.79	105.24	110.1	102.42	112.08	112.11	107.98	108.83	106.09	106.55	103.88	101.95	98.655	110.39	100.4	103.32	109.65	104.91	103.17	111.79	106.39	102.3	102.97	113.93	98.425	98.428	109.7	101.54	103.38	102.91	107.21	115.32	109.64	106.13	116.29	107.36	101.38	105.78	115.18	105.67	109.28	96.685	103.66	97.726	102.93	101.08	111.23	100.07
114.84	108.49	107.89	111.42	108.5	118.84	125.48	113.8	108.01	111.23	109.22	113.4	116.73	108.78	102.02	120.38	110.1	114.38	114.54	106.15	117.91	112.78	113.38	117.61	106.1	115.3	99.472	101.96	104.83	120.14	109.04	102.19	117.27	110.65	124.41	117.07	106.97	112.43	104.91	110.8	118.51	109.65	118.15	115.01	106.65	111.59	109.16	112.54	108.71	99.575
118.87	110.39	109.52	101.4	106.97	118.42	116.65	116.38	110.61	116.75	112.35	110.66	112	115.68	117.14	108.31	111.16	116.24	112.59	107.13	114.78	108.56	111.01	105.14	110.84	111.27	116.54	107.87	120.03	114.09	110.24	123.32	118.18	104.15	117.06	111.71	118	107.69	117.81	110.21	103.71	117.41	115.32	120.7	115.67	109.82	109.54	106.57	109.16	111.51
96.038	104.05	107.32	102.14	99.401	99.612	111.28	98.653	104.59	107.85	95.372	102.89	105.47	98.016	93.87	99.294	105.21	100.19	103.19	102.66	101.11	98.608	99.257	103.56	97.799	106.96	90.885	103.82	97.27	106.61	91.461	99.015	95.327	108.53	96.871	99.672	104.1	97.532	113.45	100.06	96.945	99.781	96.619	98.944	94.04	99.641	88.859	105.57	94.664	99.868
107.18	109.08	106.33	109.64	116.77	116.11	119.79	108.67	112.17	112.58	107.93	111.24	116.94	107.84	113.05	108.24	111.37	117.56	118.94	111.93	113.07	105.14	107.17	107.53	116.61	115.53	103.89	110.49	106.54	112.25	101.19	110.52	127.58	115.6	112.39	105.8	114.23	107.14	117.51	114.74	118.91	113.78	110.43	107.61	107.22	117.6	104.62	108.72	112.11	116.38
113.99	111.52	116.46	108.36	109.24	114.88	108.82	108.42	121.14	107.22	115.69	113.37	121.14	117.67	110.19	114.29	106.69	109.48	114.16	117.31	119.46	114	108.94	112.75	114.16	113.02	113.43	113.77	120.88	109.81	114.81	110.32	104.12	119.73	110.75	109.66	109.69	121.12	110.56	103.04	113.42	99.327	112.72	114.16	109.33	107.26	115.94	117.72	112.14	114.95
104	104.22	104.1	107.89	106.12	100.39	97.769	95.787	99.884	99.284	107.84	84.951	93.577	99.943	102.91	97.399	101.78	91.15	108.74	104.42	98.894	96.099	109.43	102.97	102.34	90.183	89.335	109.69	101.8	102.88	96.603	98.216	87.061	100.06	112.49	94.431	110.53	98.934	101.68	101.17	108.43	96.913	107.2	98.911	98.616	100.74	93.436	102.35	100.4	102.98
123.86	118.61	120.28	108.57	118.5	124.78	121.15	121.12	119	119.58	118.32	117.68	110.71	121.3	124.9	119.73	114.9	126.13	119.41	114.99	106.53	112.94	118.22	122.94	118.83	110.26	125.6	119.76	123.14	125.88	111.04	122.55	115.55	124.08	121.01	112.03	120.23	109.27	125.18	116.19	125.33	114.94	121.3	121.82	126.5	118.2	114.26	120.85	109.46	114.95
111.48	117.41	116.36	118.5	111.55	109.27	115.16	116.63	105.84	116.42	109.08	99.43	111.68	115.61	106.34	119.66	112	107.9	110.07	113.67	110.8	107.31	115.7	102.89	109.15	113.7	113.29	100.65	111.42	113.91	107.35	113.68	110.22	109.93	102.56	116	109	113.48	105.92	102.96	110.74	106.25	109.8	101.92	114.58	110.95	110.81	104.78	117.9	112.44
103.42	101.87	106.74	96.533	107.82	96.655	112.36	99.676	103.75	106.35	104.43	97.619	108.2	97.288	98.729	97.361	105.45	109.16	105.48	106.52	102.4	110.33	112.3	112.65	103.64	104.34	104.46	104.71	108.39	101.73	107.3	105.9	114.17	107.49	107.98	100.26	110.19	96.156	104.8	103.33	104.49	111.06	101.9	109.11	102.91	103.16	114.98	104.75	103.96	110.06
98.582	93.798	94.165	96.931	105.45	109.01	95.55	104.96	101.73	101.89	103.57	99.402	104.3	87.894	105.35	105.13	101.17	95.868	101.2	101.03	101.49	105.76	105.14	100.47	104.02	107.55	101.5	90.69	102.88	107.61	109.84	102.46	100.43	106.16	102.77	90.681	97.333	104.41	109.74	95.454	104.45	98.591	109.71	83.393	107.44	108.49	96.372	92.082	97.951	105
122.32	114.01	117.76	114.09	114.94	117.79	113.87	113.1	109.31	122.75	112.3	110.83	114.62	115.06	116.71	116.57	112.91	118.43	125.3	129.59	114.36	125.43	114.87	118.91	118.1	116.38	112.98	115.24	115.84	118.14	109.1	112.1	113.96	114.55	116.17	111.75	114.97	113.94	113.56	123.22	119.17	119.59	120.42	113.53	108.71	117.96	113.48	117.68	112.08	122.28
124.1	112.86	125.92	114.07	116.94	115.69	118.53	113.08	111.62	121.72	117.28	113.55	114.8	116.15	115.16	111.63	111.04	117.13	103.14	117.81	113.64	109.46	113.9	114.82	125.04	113.34	119.44	114.95	123.3	121.1	116.81	117.43	111.56	124.74	119.16	116.89	121.15	117.99	111.25	113.29	122.22	109.35	105.94	111.9	119.66	111.06	114.44	112.58	118.34	113.47
110.23	102.4	106.95	100.52	108.53	107.22	106.11	117.27	104.72	111.76	101.49	108.78	101.1	103.99	110.5	107.13	92.828	106.56	101.1	109.69	107.93	108.78	113.64	103.42	102.12	101.94	118.24	108.25	111.71	117.15	106.11	96.844	111.11	108.18	114.89	111.15	108.76	102.79	102.32	113.48	104.76	94.239	112.33	111.25	106.34	112.87	105.65	104.8	101.25	104.07
97.659	113.67	108.54	105.9	103.97	107.22	108.21	100.7	105.27	110.37	109.14	112.51	101.74	99.991	111.76	108.13	100.52	108.39	114.26	109.41	105.99	110.2	103.17	103.75	106.96	109.53	108.05	109.95	100.64	98.092	99.227	111.05	112.26	107.7	104.33	110.94	106	103.97	110.57	96.097	108.13	111.66	110.38	110.5	98.535	119.5	108.69	114.36	106.35	107.38
111.74	108.22	105.97	102.89	101.86	103.6	105.37	109.92	110.69	111.89	108.86	107.95	115.83	108.06	111.22	100.01	109.49	109.05	103.02	102.47	102.07	117.69	113.01	109.64	105.2	107.82	110.16	98.699	108.07	109.46	104.48	113.2	105.87	115.52	100.87	108.92	102	103.6	113.6	98.613	111.74	108.25	115.4	111.32	114.91	107.26	115.09	103.03	110.97	105.15
96.995	106.69	102.98	115.36	110.83	108.02	101.5	106.35	110.51	108.69	103.02	111.63	103.49	106.13	100.62	110.04	102.47	104.14	116.03	104.04	108.09	105.16	104.48	106.92	99.954	119.11	100.22	110.67	97.835	105.43	112.9	107.11	106.53	113.68	95.055	105.54	102.13	109.75	109.08	106.49	102.08	110	105.09	102.19	97.153	97.043	107.44	96.473	105.84	97.413
103.48	100.5	110.79	103.3	106.76	106.2	110.37	99.523	102.55	95.15	100.43	102.01	115.19	107.16	109.12	102.94	99.003	102.48	108.16	108.71	102.77	103.9	117.69	108.64	111.74	114.67	106.08	101.43	109.32	104.98	100.39	104.95	108.96	106.14	104.64	103.98	105.98	117.16	94.581	111.87	98.8	111.5	106.07	96.922	104.36	101.55	108.67	106.77	103.29	109.89
99.798	105.41	104.62	107.47	102.61	98.393	109.02	105.33	102.49	92.406	111.42	99.568	106.47	106.37	103.17	110.95	103.37	108.14	103.59	110	103.77	104.01	107.3	110.28	106.1	100.04	107.4	106.34	113.88	103.2	105.45	103.9	95.039	114.82	101.31	97.513	109.15	115.43	109.57	107.33	103.55	112.39	100.74	111.07	94.18	109.85	112.49	104.68	109.29	114.96
98.034	105.08	96.439	96.471	96.765	107.43	106.08	100.54	100.34	100.26	105.6	105.93	110.31	104.79	103.08	97.13	98.247	95.678	100.72	101.04	111.67	106.79	100.13	93.379	94.406	99.798	106.38	90.425	100.7	99.485	94.702	100.33	95.728	97.706	96.025	96.28	100.62	89.712	102.76	104.71	102.37	90.78	98.148	98.483	100.55	99.111	97.081	97.773	106.08	95.255
106.96	98.698	92.799	107.45	110.96	105.31	108.83	102.06	107.31	108.94	107.05	105.99	102.66	106.8	100.68	105.4	99.801	103.42	107.36	101.37	105	102.92	110.74	107.38	108.89	106.36	103.74	105.48	105.13	101.19	104.52	100.25	104.65	102.65	111.71	104.82	111.02	101.86	103.18	102.23	107.23	103.98	101.82	102	105.09	104.47	98.308	97.982	108.05	108.15
111.02	115.41	101.04	103.92	103.36	100.81	105.81	112.64	112.25	109.47	107.98	110.17	109.59	111.75	103.1	95.517	104.55	105.15	106.19	109.45	103.31	99.84	105.43	105.61	106.28	101.55	101.92	102.24	107.26	108.58	104.45	105.82	104.79	103.13	103.99	111.53	104.86	108.43	103.22	107.29	105.43	107.86	102.77	105.29	108.64	102.77	100.9	99.022	113.3	103.09
101.2	101.42	105.13	106.36	110.11	99.233	106.81	102.37	104.49	104.98	106.62	104.72	104.4	107.55	104.61	97.745	100.34	110.09	97.322	107.44	99.357	118.05	104.01	101.13	108.99	103.72	99.561	110.18	106.24	104.37	107.22	104.22	105.7	96.847	106.41	110.08	95.257	106.44	98.852	103.94	112.19	100.09	110.38	104.61	110.31	111.72	108.87	99.939	105.01	101.37
102.93	100.81	107.22	101.52	112.06	95.022	107.4	106.73	108.4	105.79	100.16	103.72	107.36	101.68	105.5	102.72	100.25	101.02	107.74	106.83	111.96	101.9	96.833	107.17	109.7	110.88	109.39	101.04	103	100.86	101.79	108.49	100.11	96.718	99.359	97.84	98.029	104.13	113.8	97.059	107.27	102.99	97.482	101.79	109.61	97.472	110.08	97.038	119.04	98.127
103.05	107.62	97.974	106.89	111.51	104.49	112.98	97.841	108.14	106.16	116.26	105.8	107.53	104.39	104.29	98.734	108.79	111.33	114.41	100.63	106.99	102.01	98.655	108.29	100.81	101.73	112.42	108.95	101.45	108.7	109.49	95.606	98.262	97.078	95.843	103.11	98.962	99.971	107.94	115.29	104.58	106.62	104.69	111.37	103.21	110.98	112.43	105.13	104.72	102.88
106.7	101.33	107.26	106.42	107.37	107.62	99.651	106.74	97.978	104.07	101.83	110.93	107.33	109.47	102.12	106.12	118.78	106.32	107.19	116.45	99.633	106.6	103.6	113.73	102.02	111.39	113.97	102.51	108.86	100.03	104.99	98.57	98.958	113.22	109.23	100.8	103.12	105.79	108.4	107.34	113.63	100.73	103.26	113.62	107.32	101.13	106.29	103.47	102.35	102.8
101.68	103.33	108.54	105.76	99.613	103.99	96.64	107.71	109.37	110.72	101.46	107.28	106.18	107.26	99.265	98.623	114.49	112.35	105.39	109.35	109.97	104.2	106.77	111.92	105.92	109.82	108.45	99.1	108.08	104.64	101.74	102.03	114.83	102.36	105.45	107.55	108.85	112.96	110.05	98.63	108.52	106.34	108.06	115	106.56	106.23	104.99	101.04	98.065	110.28
95.407	102.21	101.51	112.52	102.54	104.91	102.65	110.98	111.79	108.51	108.76	99.779	99.479	107.87	104.98	100.06	107.62	100.82	89.134	92.139	102.55	105.58	108.04	108.14	104.19	102.17	105.62	102.55	111.87	107.02	105.95	105.93	99.79	104.79	104.97	98.618	106.85	102.66	103.23	100.04	101.3	105.86	112.49	100.74	103.75	105.9	102.24	107.81	102.54	105.17
115.12	109.95	111.47	110.83	114.05	117.05	118.12	117.97	110.28	103.17	108.01	114.26	115.58	108.41	97.491	108.47	104.07	110.08	107.83	117.98	117.88	109.46	110.6	105.38	112.59	116.82	116.74	109.89	111.77	114.95	115	108.57	113.46	116.19	106.73	101.92	113.73	115.99	120.34	111.66	110.68	108.66	115.98	112.31	113.9	104.31	125.8	111.87	103.7	106.03
100.92	103.43	93.542	108.29	102.69	98.488	92.447	104.83	104.16	95.477	98.558	91.71	102	96.438	92.257	93.95	106.82	98.351	104.69	101.67	108.16	96.788	104.21	95.342	95.248	99.173	97.61	110.32	100.47	97.906	111.18	97.733	95.163	99.165	97.985	105.45	106.5	95.485	106.2	105.17	99.138	99.937	96.426	102.58	111.78	99.791	101.91	96.233	96.807	105.39
102.1	100.35	98.948	96.891	98.83	103.75	99.584	97.475	102.27	100.92	99.008	103.22	101.73	100.92	98.328	97.09	96.915	96.066	90.48	100.86	89.705	95.345	104.93	94.658	108.13	95.54	101.51	99.614	97.453	103.05	106.02	110.93	102.82	95.38	100.32	103.83	99.357	89.818	107.17	102.65	98.291	95.596	98.788	93.791	97.61	104.09	99.818	96.675	99.358	106.02
110.07	98.128	108.12	99.148	104.74	109.09	106.35	103.95	108.28	104.17	104.72	110.04	105.39	109.23	111.81	106.12	108.51	97.842	118.01	102.01	117.08	106.22	111.4	94.386	101.56	99.725	104.36	105.09	108.58	111.11	101.91	105.78	101.54	104.95	103.68	103.65	104.18	107.04	97.988	104.73	110.37	111.22	106.27	111.87	102.22	110.4	112.46	97.442	99.254	93.628
105.22	112.84	110.7	111.03	106.58	103.33	115.15	111.05	116.75	109.06	114.08	113.34	117.31	112.98	117.33	114.17	105.16	103.27	120.34	113.4	108.41	102.35	114.01	113.85	115.66	110.97	114.64	119.38	118.64	108.47	114.28	104.18	104.41	99.149	102.88	108.38	106.6	114.22	113.91	107.27	107.31	113.2	108.08	113.11	113.79	104.56	106.66	113.14	104.81	119.27
99.544	98.241	105.71	103.55	100.48	103.08	105.89	92.169	95.128	106.28	102.26	107.48	105.33	98.377	97.573	104.33	92.497	96.009	103.45	105.94	99.213	107.06	103.35	97.144	94.43	107.41	95.416	104.61	103.52	86.668	97.763	102.39	94.454	90.446	106.75	102.55	105.73	104.11	94.123	104.48	102.45	97.452	103.48	96.419	99.376	101.5	101.07	99.861	102.09	96.957
116.8	120.1	116.42	114.16	118.7	110.89	101.76	105.97	121.55	105.77	98.472	111.98	106.4	111.41	113.23	118.03	112.54	110.15	105.84	106.3	108.32	106.61	104.37	116.52	116.65	109.57	108.2	115.7	112.74	108.39	108.45	112.38	120	116.16	115.44	111.38	113.43	120.88	109.29	117.82	106.55	112.11	111.53	110.83	110.86	112.81	111.5	112.98	115.85	117.4
106.79	102.37	109.3	106.91	115.21	111.65	107.75	110.73	108.84	107.43	102.31	107.17	99.909	111.54	109.1	111.32	105.87	104.56	106.22	104.15	103.16	98.44	112.26	103.43	105.51	103.12	106.96	107.75	96.621	112.26	102.67	104.24	107.69	102.89	104.31	112.66	109.02	108.09	106.74	98.766	109.33	99.694	115.26	112.57	107.55	99.511	97.902	112.07	113.39	108.39
120.14	104.57	109.99	108.09	107.16	94.259	103.33	108.86	100.99	101	95.767	109.07	110.74	95.332	105.42	102.38	108.73	105.41	104.08	114.08	111.39	94.641	101.64	114.02	101.91	110.92	108.55	93.11	108.57	94.826	106.29	101.69	105.57	108.31	115.15	99.404	108.27	108.91	104.8	113.33	111.08	106.47	109.13	112.29	96.067	98.239	103.4	108.7	106.04	101.11
105.74	90.498	94.046	99.804	92.835	105.71	97.581	95.902	89.178	101.5	100.19	101.54	92.353	99.545	100.5	100.34	105.25	91.773	99.654	94.644	98.772	99.439	98.003	103.13	102.58	93.32	92.961	110.76	105.77	97.898	98.452	99.699	90.639	97.747	103.28	86.956	98.314	115.27	99.732	103.4	96.701	99.217	100.26	109.2	95.756	102.57	94.898	96.362	99.402	101.66
118.49	125.64	127.87	120.22	126.6	115.28	121.62	117.84	116.34	109.84	118.37	105.76	112.16	111.63	121.65	118.15	118.9	121.71	123.18	121.35	116.16	118.96	124.26	115.36	115.57	125.85	117.41	119.29	110.66	110.26	109.63	124.37	106.48	119.52	117.03	118.61	118.54	113.24	115.09	112.95	112.87	113.78	119.29	112.93	115.95	109.94	115.28	123.04	100.41	120.4
98.239	97.323	108.78	94.779	93.598	101.73	104.93	95.688	110.64	94.405	96.274	99.769	95.204	99.194	106.59	100.51	107.99	102.62	98.331	90.311	101.03	106.2	96.587	96.188	98.401	107.73	104.9	99.321	102.29	97.073	97.832	97.584	104.34	102.3	97.215	103.98	95.727	98.81	100.87	108.81	98.896	103.51	96.637	99.869	94.968	102.68	96.522	87.47	102.89	101.13
115.29	120.28	112.99	115.18	113.62	106.21	114.38	104.22	111.67	118.23	115.3	116.45	117.95	115.99	115.68	114.19	110.41	112.58	116.91	110.39	117.51	109.61	107.47	111.14	110.39	116.32	112.15	108.84	109.09	113.97	111.11	112.75	108.35	113.77	119.65	112.48	110	108.79	109.64	118.21	115.66	109.54	108.74	118.06	110.61	122.47	112.28	102.74	102.82	106.05
105.05	109.14	105.52	105.63	103.59	89.766	116.54	100.71	107.22	107.76	103.81	108.65	101.67	103.01	111.22	105.56	103.64	110.07	103.7	114.93	123.21	99.764	107.55	106.9	103.88	105.27	102.36	112.82	113.38	102.03	104.63	106.2	90.293	104.05	105.15	112.8	97.285	114.92	110.49	99.491	113.82	108.13	109.77	105.28	104.64	100.24	103.67	101.57	101.67	94.455
119.78	120.07	117.06	113.9	112.39	111.14	113.3	106.97	115.51	123.68	118.49	109.01	105.79	117.85	115.72	121.03	114.84	116	119.86	116.48	119.88	117.71	122.46	124.63	116.83	111.61	114.34	127.52	108.7	114.49	124.39	111.24	122.54	112.48	121.05	112.85	111.76	119.79	119.1	112.68	120.48	119.15	107.37	112.25	114.43	107.06	117.93	121.57	116.31	113.31
99.435	98.408	109.93	106.3	113.81	100.43	103.49	106.29	98.375	103.03	104.89	108.26	109.33	107.92	108.69	108.87	119.87	111.91	101.21	109.1	107.73	109.37	111.51	115.41	106.79	105.93	110.75	112.53	106.77	101.47	101.18	118.05	103.1	115.46	109.89	102.67	108.72	114.23	109.27	105.42	109.45	114.32	105.56	108.22	108.66	107.92	109.08	109.68	113.03	102.31
116.12	108.31	100.76	104.67	101.33	109.97	121.44	100.14	105.16	100.29	97.247	106.76	105.99	102.68	96.675	102.36	100.94	108.35	111.32	108.38	100.02	110.7	108.67	108.86	101.48	105.84	103.5	103.6	103.48	97.666	94.025	111.02	107.27	97.383	113.41	104.98	105.82	107.45	111.57	107.39	118.02	98.927	112.56	109.97	112.3	112.42	101.47	96.178	105.26	112.2
99.238	98.739	105.17	94.715	103.29	102.02	98.327	101.05	100.98	100.51	98.674	98.175	103.81	103.98	98.865	98.218	107.87	106.19	103.64	95.53	95.19	101.53	90.37	94.861	106.45	83.837	94.673	93.467	95.308	102.94	106.29	96.678	106.95	103.62	97.984	93.989	99.058	98.418	110.2	94.108	103.61	105.16	103.93	98.887	97.217	98.645	106.72	109.16	93.401	100.16
96.758	97.382	108.86	98.508	101.06	90.401	98.644	95.872	103.81	101.37	101.81	101.9	90.994	98.642	107.59	102.32	97.673	97.811	96.744	107.96	94.048	104.38	110.73	102.34	89.87	98.77	96.303	104.37	100.58	103.44	108.78	98.276	108.1	96.738	99.786	96.13	103.85	115.46	100.12	93.389	94.349	101.92	102.53	103.82	106.61	102.28	102.09	100.03	98.43	94.951
100.86	104.41	109.21	111.01	104.74	108.68	104.96	102.54	105.55	99.408	100.22	110.97	108.21	100.59	95.284	109.35	106.17	105.44	109.38	106.5	103.85	109.08	106.29	99.781	106.58	99.278	95.998	105.08	106.17	107.74	111.88	116.66	103.23	103.81	104.29	108.07	100.83	105.84	105.31	98.495	104.97	104.91	105.89	105.15	104.5	102.6	111.58	110.36	105.96	102.87
118.28	114.94	115.41	117.12	104.27	110.74	116.51	112.54	115.73	114.46	113.1	113.97	121.02	108.62	112.17	102.6	105.85	110.43	109.69	112.08	115	115.16	113.9	113.59	114.44	110.15	112.08	117.64	116.62	104.23	115.26	111.05	108.63	116.8	111.61	120.86	108.4	107.98	115.24	110.46	115.61	108.96	97.844	105.89	116.28	107.2	115.7	109.92	111.07	113.17
107.43	111.83	106.51	98.051	101.15	97.462	108.98	110.39	112.86	108.27	105.95	109.21	109.93	99.342	102.03	102.29	112.15	110.45	98.22	109.12	105.11	107.48	101.24	100.06	107.4	101.66	107.65	103.98	98.923	105.64	105.02	113.97	108.11	102.16	98.306	114.39	109.29	108.32	107.44	103.84	102.3	98.217	104.46	113.43	103.61	108.98	100.43	99.111	104.02	98.475
102.43	103.62	109.84	102.62	112.5	113.33	96.014	105.71	111.49	110.4	108.29	98.605	102.27	101.05	108.92	99.57	104.68	102.87	109.2	99.206	91.648	100.23	104.95	109.24	109.37	103.03	116.56	100.33	102.24	100.9	101.27	105.28	107.06	109.75	109.29	103.18	115.04	97.486	115.38	105.68	103.87	106.83	111.68	113.71	108.74	122.18	100.26	111.05	99.64	105.29
96.882	102.55	101.15	100.95	95.175	99.235	100.46	102.84	100.88	93.379	104.63	104.24	110.53	106.03	96.381	106.24	97.933	99.417	110.09	95.389	101.51	108.76	92.671	92.254	100.22	99.793	93.372	95.984	94.705	96.747	100.15	104.63	94.366	102.82	101.61	97.355	104.96	104.44	97.667	98.711	103	103.91	101.5	96.033	101.29	106.57	95.388	102.05	98.968	99.307
101.53	95.555	106.73	95.485	96.872	99.009	100.1	95.904	95.285	109.1	110.82	94.668	93.935	93.446	107.99	97.737	96.179	102.92	101.74	97.59	100.41	102.89	102.91	102.34	103.56	95.722	94.899	95.872	91.75	103.76	100.51	98.052	99.6	103.6	106.1	102.81	100.86	96.972	92.904	102.83	98.518	105.22	105.98	102.78	100.76	110.68	104.18	102.34	116.5	95.102
108.48	108.01	105.81	111.63	113.57	99.748	108.69	110.09	103.62	104.97	104.29	107.51	114.06	97.903	103.72	117.31	103.96	100.45	94.965	104.97	100.68	101.8	102.2	101.93	95.44	109.43	103.75	89.426	115.63	104.3	107.15	114.27	108.89	95.571	104.95	115.29	109.26	102.28	112.55	110.98	108.68	108.88	96.026	114.01	104.29	109.92	101.3	98.544	113.95	108.56
101.96	108.34	98.954	111.52	100.62	104.83	106.97	105.36	107.19	106.35	105.01	107.26	102.35	93.65	98.439	107.36	108.08	112.12	111.48	101.62	106.61	112.95	102.6	100.96	103.83	98.579	113.7	113.55	104.43	105.82	108.96	109.98	108.94	110.55	103.24	106.97	106.45	102.13	101.89	104.93	111.42	104.15	102.87	99.165	109.85	103.93	105.04	114.36	108.25	98.061
104.73	114.8	107.89	105.3	109.99	113.9	109.68	99.734	108.03	106.12	108.36	96.823	106.9	109.98	110.58	104.76	108.01	103.77	109.54	103.53	106.39	107.14	109.59	99.164	107.92	105.36	99.578	110.93	111.35	102.29	104.21	104.22	101.86	101.3	97.678	104.81	101.36	96.781	110.06	110.06	114.57	107.87	99.545	112.51	103.75	116.31	113.44	111.02	104.88	103.66
109.2	105.01	114.39	105.97	110.03	106.98	104.61	105.31	100.52	102.59	105.61	104.59	102.79	106.44	109.04	95.489	106.8	103.91	100.72	93.462	112.77	100.03	110.55	114.21	104.36	101.33	109.61	97.275	91.901	109.91	112.4	102.85	100.4	94.309	97.354	102.7	97.251	101.54	102.03	107.42	99.757	97.823	101.95	108.5	108.01	97.301	105.33	110.78	98.055	107.34
118.71	115.38	111.41	100.25	113.85	106.49	112.91	108.23	105.4	100.96	114.41	100.78	105.74	109.04	109.08	105.12	104.94	113.77	109.05	100.29	115.96	106.28	104.96	113.15	108.94	113.28	116.97	95.527	108.27	110.64	111.61	113.74	110.55	116.78	106.66	111.24	107.44	104.13	107.5	112.88	112.7	114.76	112	100.9	109.78	103.16	114.99	108.39	112.89	99.847
114.34	107.88	121.44	117.33	121.96	115.55	112.95	113.09	113.32	117.52	103.84	111.18	118.17	108.98	108.01	102.89	113.23	107.22	112.7	120.5	107.44	114.64	127.38	114.48	106.61	105.92	119.48	111.02	110.66	103.81	109.77	113.33	109.76	106.86	111.08	112.84	116.8	111.53	115.15	117.08	110.09	112.58	119.34	109.45	108.26	106.35	111.36	116.42	114.17	107.97
102.66	99.237	114.25	104.54	110.55	106.29	113.37	100.3	108.68	106.25	102.99	109.73	100.68	106.58	94.741	110.58	112.66	95.933	104.76	111.76	101.37	103.72	110.42	113.79	97.181	113.92	102.49	104.68	102.33	107.6	111.68	105.11	106.16	105.02	110.05	105.33	114.53	100.24	112.79	108.41	116.82	104.32	107.49	104.35	105.91	102.18	104.8	110.73	106.19	111.95
112.12	105.67	112.85	107.27	109.93	118.34	112.47	103.83	113.36	108.24	117.28	113.61	113.89	111.57	105.22	108.68	116.05	115.19	112.92	106.65	100.96	111.95	112.35	116.82	110.76	107.07	106.56	112.53	111.08	111.8	113.84	100.12	106.34	102.86	108.41	102.71	113.37	114.65	115.75	113.53	112.74	114.39	110.16	107.05	111.97	99.394	120.59	106.3	104.86	127.59
108.87	105.03	110.09	101.95	99.657	101.76	107.54	106.6	104.39	107.09	111.37	112.02	104.92	102.65	112.68	112.38	103.69	108.98	96.73	100.09	101.71	103.13	103.5	100.7	108.74	107.9	103.13	104.34	109.36	109.75	97.408	106.59	111.64	105.55	107.85	110.47	96.731	114.25	106.42	103.26	112.1	115.12	105.73	107.33	103.92	104.18	96.812	103.48	105.72	104.79
107.66	105.16	114.84	103.13	104.23	107.14	103.02	106.58	105	98.732	101.68	104.8	92.09	106.22	105.21	101.62	102.23	105.78	111.34	100.62	108.87	106.1	112.71	106.26	112.65	99.801	111.57	107.41	105.32	110.86	109.54	97.555	100.91	104.89	100.66	109.04	109.13	103.83	106.6	95.9	104.05	105.62	106.92	99.83	106.79	109.72	99.344	108.08	108.65	104.64
110.74	98.727	102.55	106.2	110.94	108.64	105.75	98.292	109.73	107.18	104.01	105.76	105.79	108.96	108.84	110.29	101.48	105.55	106.62	98.403	102.89	104.15	106.2	108.08	103.83	104.75	108.8	110.88	94.081	109.18	109.5	105.13	106.23	102.21	108.17	98.034	110.34	103.5	109.31	99.638	102.93	112.22	105.39	108.63	108.56	109.12	111.07	113.82	104.32	102.05
106.44	97.702	108.05	112.12	107.89	91.719	109.11	104.56	94.399	100.53	103.37	98.149	105.62	108.17	108.7	93.696	108.92	109.69	102.6	108.38	101.83	106.91	96.234	99.879	100.44	104.93	98.39	101.13	102.58	98.963	108.51	103.62	106.35	102.21	113.29	103.37	110.76	112.59	108.9	103.22	114.79	102.04	114.62	105.27	101.55	102.12	99.358	100.18	103.48	109.23
105.2	99.501	108.49	102.67	108.46	103.95	105.97	109.44	111.35	107.61	102.76	96.865	110.65	103.16	98.224	102.52	116.91	101.41	108.57	109.64	110.76	108.02	109.14	106.24	104.61	102.79	104.82	103.95	102.27	93.937	108.33	101.4	105.1	103.18	112.18	105.68	107.28	105.99	113.02	110.45	99.355	111.22	108.16	107.37	103.7	101.14	107.77	107.16	107.38	114.25
110.11	112.43	105.73	119.42	103.83	106.27	112.84	110.91	107.41	111.98	111.56	112.57	113.97	112.47	112.61	115.98	108.36	114.51	113.53	118.66	107.1	110.24	119.16	110.17	112.06	106.36	105.94	109.39	99.588	108.25	111.68	113.03	110.19	108	111.6	109.17	116.25	111.44	116.78	101.06	108.97	117.41	107.27	117.24	109.51	118.22	110.36	108.34	110.97	107.55
112.61	109.83	93.096	105.88	112.53	100.13	102.14	101	96.546	112.07	110.63	110.45	105.42	103.42	113.42	104.98	109.02	104.79	96.781	101.85	106.21	106.05	105.09	106.62	110.24	109.38	106.82	102.58	101.89	104.97	100.31	108.61	106.37	103.53	103.5	111.5	109.33	109.19	104.56	107.66	103.15	110.71	102.13	100.8	97.414	102.1	101.76	106.96	108.77	103.82
114.9	104.75	113.85	112.3	103.09	108.25	111.87	104.72	113.09	111.36	113.07	112.01	110.77	116.66	116.35	111.52	120.49	107.99	112.17	109.83	109.35	112.89	109.43	118.87	114.01	118.07	113.2	108.82	111.06	109.45	112.47	111.01	103.71	105.06	111.56	117.11	108.66	111.47	111.79	106.51	117.58	105.27	114.42	107.38	109.17	118.76	106.85	117.13	106.17	108.21
113.6	104	105.88	113.47	109.11	107.86	111.58	104.81	108.06	116.41	107.47	121.5	111.46	111.21	112.26	108.35	110.12	104.39	110.57	110.37	109.16	113.63	119.44	106.57	107.25	108.91	97.489	112.15	107.3	112.34	108.48	116.74	109.34	128.78	111.54	113.43	110.63	109.8	114.06	118.02	112.41	108.6	117.42	110.3	108.37	117.13	114.37	113.47	107.91	114.09
104.68	99.972	106.21	103.64	95.854	105.4	105.17	106.32	96.911	92.969	103.1	95.918	103.96	107.65	96.889	100.63	107.65	105.28	110.52	99.409	99.184	108.96	101.51	104.88	117.01	111.65	107.51	106.74	110.57	102.82	99.625	106.14	108.62	97.363	107.99	117.91	102.62	103.88	106.93	114.14	103.12	103.18	108.44	95.503	104.54	104.81	106.5	106.88	103.49	95.164
97.372	108.67	104.24	115.78	106.82	107.45	102.64	107.51	106.64	107.55	94.225	104.68	104.91	112.23	99.208	116.53	112.47	113.42	101.22	97.834	94.558	105.81	106.53	107.62	104.34	107.85	108.25	107.17	100.61	113.19	101.28	95.586	105.63	110.65	99.094	112.58	104.08	108.43	97.7	105.39	102.57	102.46	104.2	102.38	106.15	108.93	106.69	105.28	99.466	107.18
108.62	111.6	102.79	106.41	102.5	105.16	107.02	103.65	103.19	99.069	99.342	106.34	100.62	107.63	102.35	88.03	103.26	105.72	108.3	98.866	106.7	107.59	90.222	109.07	98.027	112.69	98.615	109.53	103.2	104.18	99.479	100.32	104.12	110.78	97.506	105.97	120.02	109.54	104.51	104.16	97.453	100.94	100.6	106.04	98.514	103.66	100.45	111.29	100.92	98.89
97.343	95.572	96.657	98.647	95.999	104.36	100.78	107.66	92.099	99.849	100.15	94.579	90.38	104.48	101.48	95.089	92.904	104.57	100.94	102.6	98.679	95.66	105.16	102.4	99.283	99.164	99.542	99.515	97.647	103.47	98.675	97.72	95.013	108.78	104.72	103.04	93.298	97.067	103.33	105.85	106.02	100.46	89.826	106.98	106.13	100.27	112.53	104.65	102.78	103.34
99.396	102.1	98.009	103.47	114.36	104.81	101.66	96.464	100.17	104.04	101.43	103.07	104.61	104.41	100.37	107.44	97.876	94.725	106.42	99.312	99.24	95.734	105.49	90.919	94.301	111.95	94.783	102.86	102.8	100.92	101.33	96.412	95.42	106.55	101.54	99.412	96.367	100.43	99.558	100.64	94.457	105.12	103.18	99.484	95.792	99.958	97.957	94.116	101.49	99.051
100.61	104.58	111.65	105.62	114.3	107.27	102	115.58	106.65	108.02	107.55	108.23	108.14	98.432	97.585	97.184	99.827	103.09	103.06	108.67	110.12	95.608	112.04	102.17	105.5	102.3	110.54	106.21	107.9	124.22	115.86	107	98.385	106.44	110.64	100.89	106.33	106.9	107.15	105.68	107.59	102.32	102.26	101.58	95.944	106.18	108.08	106.76	98.963	109.95
109.97	97.668	103.68	101.52	99.258	106.81	101.47	101.82	111.06	101.78	102.56	99.363	96.855	106.92	95.274	98.686	98.713	100.65	103.62	107.07	102.77	103.23	99.796	100.75	101.98	108.78	105.71	101.53	94.881	103.37	110.67	102.94	91.68	100.85	99.468	96.187	102.11	105.88	99.997	105.43	97.298	103.15	111.59	96.416	100.34	99.129	106.72	103.95	110.5	97.662
110.04	116.95	107.26	117.3	105.03	114.51	102.7	114.28	110.48	118.65	125.78	112.71	103.99	112.26	106	110.97	109.65	118.68	110.58	103.37	115.09	110.51	110.73	109.44	117.11	117.28	109.78	112.95	110.42	117.88	108.65	116.46	112.87	117.4	111.09	115.35	108.46	121.94	122.34	113.93	109.98	110.72	112.76	103.13	108.88	109.64	112.87	110.85	114.02	114
113.76	102.73	111.53	96.241	113.71	104.72	104.86	109.21	104.13	105.64	105.83	102.4	113.6	105.81	98.778	111.57	116.43	107.46	108.03	102.09	102.12	101.64	102.74	110.32	113.13	101.81	104.72	101.75	98.764	93.169	109.64	107.34	102.93	107.43	98.678	100.8	102.8	114.7	107.05	105.81	105.03	104.59	117.44	94.458	110.61	99.203	106.58	105.21	102.07	104.37
110.54	103.22	110.88	100.26	104.87	106.75	115.81	113.12	108.78	104.51	107.46	104.84	108.08	113.56	107.16	106.18	108.44	115.08	105.55	106.48	98.225	100.19	95.081	103.81	107.41	108.54	111.96	111.55	107.78	114.84	114.19	105.72	114.7	108.06	110.37	115.21	109.2	109.25	97.207	103.35	113.01	105.9	102.98	102.21	92.135	97.992	98.873	100.95	107.59	106.66
107.64	102.6	112.46	105.86	105.56	113.21	111.88	110.97	103.18	108.37	113.32	110.65	108.93	114.94	112.79	112.57	115.16	113.02	116.85	98.92	115.23	115.31	114.86	112.08	113.03	111.04	114.33	108.28	117.65	104.76	108.6	114.24	112.63	117.02	118.31	109.52	106.89	113.95	109.39	110.42	103.56	104.94	105.23	109.97	103.01	112.52	121.12	111.13	104.16	102.38
102.46	96.261	98.615	100.94	103.32	103.83	100.55	100.32	97.017	99.206	109.12	97.721	95.85	102.81	102.67	108.47	104.68	95.278	101.52	97.537	106.68	96.319	99.328	97.289	96.196	84.938	103	94.162	95.581	100.63	100.03	92.797	99.45	100.13	103.64	92.784	106.03	105.19	102.44	90.547	92.372	107.47	97.404	92.068	104.51	104.33	95.887	93.119	99.01	107.49
109.94	117.69	114.47	114.73	111.72	107.97	103.72	118.82	100.99	113.45	104.56	106.42	114.29	120.15	102.38	114.35	113.07	106.78	115.54	113.88	104.68	117.58	121.69	116.32	113.06	109	104.41	103.15	120.9	106.21	116.95	121.88	119.26	113.83	108.23	117.9	100.4	115.12	111.33	116.08	115.72	116.26	109.4	115.46	115.73	118.1	116.46	111.69	112.51	110.94
101.93	98.492	100.43	105.22	101.35	104.15	98.621	102.9	99.36	99.826	100.5	99.904	103.15	90.646	105.49	105.42	100.12	96.181	102.28	102.99	99.205	102.1	96.403	96.154	102.99	102.52	101.01	98.052	100	86.778	106.16	103.61	101.08	101.12	99.597	98.255	100.82	109.81	96.752	96.43	99.556	103.76	98.53	97.973	102.7	102.75	99.146	100.92	94.625	101.22
109.17	115.12	117.5	125.18	114.91	115.06	117.73	110.73	123.32	119.45	121	121.43	120.7	118.47	121.73	121.74	125.85	116.2	119.72	113.2	112.71	110.85	113.84	128.13	122.9	117.06	125.04	122.07	110.24	113.02	122.46	115.8	119.03	114.47	118.83	126.99	120.18	118.46	114.29	115.38	123.72	121.44	117.36	113.03	120.94	126.22	119.82	118.03	117.03	111.35
109.82	114.68	104.66	106.89	106.97	104.15	108.82	100.06	97.728	114.13	108.95	96.601	97.43	103.24	110.88	109.69	103.95	101.46	102.65	103.75	100.56	109.16	109.07	108.79	105.93	112.59	106.15	108.6	101.31	109.03	97.974	105.5	106.55	105.16	103.97	110.17	109.7	107.26	102.91	103.64	109.71	101.2	109.37	109.64	111.34	103.24	107.15	102.67	104.4	98.635
106.51	103.34	106.96	109.06	111.22	101.07	99.823	113.81	106.43	106.93	94.972	105.34	102.08	101.82	111.43	102.88	102.68	102.37	103.01	108.68	114.48	103.41	103.67	108.37	99.814	106.48	112.6	94.335	97.954	107.17	114.96	106.51	105.95	105.24	109.44	102.27	110.41	103.01	106.98	107.49	111.71	111.85	105.99	100.7	109.18	103.88	112.22	113.06	106.22	111.74
113.76	112.99	111.95	106.18	118.36	114.86	117.98	114.45	112.76	108.72	111.92	105.61	107.98	114.9	110.12	106.95	110.94	110.97	113.64	106.7	108.86	112.33	118.25	110.43	108.12	107.87	114.76	113.52	103.91	108.76	108.45	109.52	103.04	109.14	110.49	105.88	112.51	108.45	121.14	115.27	106.92	112.89	116.57	109.97	113.41	114.91	108.68	116.47	110.49	116.31
107.32	96.931	97.174	102.31	92.422	100.05	101.79	96.415	100.09	96.355	100.18	100.36	95.978	94.844	102.69	103.2	99.365	88.31	98.75	107.47	98.788	105.42	99	94.744	87.27	99.235	95.49	100.89	99.078	104.14	85.497	97.696	99.622	94.342	108.96	106.1	92.616	96.119	99.751	102.31	109.94	88.75	105.56	107.94	96.183	101.08	100.72	97.689	96.739	97.885
100.44	94.666	101.59	100.1	97.474	102.95	102.42	95.973	102.25	94.216	104.3	105.54	100.48	98.955	100.1	84.709	102.15	107.01	105.62	99.067	105.48	95.861	104.57	103.82	89.734	99.592	107.71	95.872	93.692	94.002	100.19	101.87	98.683	99.271	97.129	105.83	102.11	107.03	94.004	93.523	101.22	104.42	95.115	95.354	96.382	102.16	100.8	93.058	107.4	98.357
109.8	107.66	106.98	110.93	108.72	116.36	109.39	113.35	113.28	111.18	104.45	104.91	108.76	109.71	107.56	101.49	117.26	116.12	104.4	114.54	118.93	115.82	106.16	106.61	106.99	109.4	104.71	102.03	106.53	108.54	101.97	107.73	105.79	115.83	111.01	109.72	111.94	111.67	116.79	101.34	117.84	111.64	102.02	110.79	109.38	109.54	113.08	108.18	104.66	106.48
110.72	107.21	114.93	107.52	114.67	115.16	108.42	109.56	112.54	116.07	113.19	106.44	120.14	118.27	120.64	117.55	117.37	116.91	111.79	96.419	114.77	108.75	122.43	103.9	121.62	110.58	107.16	120.52	112.43	114.46	104.84	117.26	104.43	115.32	118.63	114.04	113.32	101.04	113.21	110.88	116.76	111.33	100.35	105.13	113.29	113.94	111.42	110.45	116.74	109.11
104.62	103.84	107.22	114.46	109.29	101.98	107.39	102.86	109.47	99.997	110.43	101.94	110.05	104.05	100.39	106.63	106.31	99.121	106.85	107.51	103.77	103.46	106.3	107.48	116.1	109.92	105.4	108.69	107.3	99.769	103.18	106.02	102.33	103.25	99.518	101.82	113.12	109.88	95.898	104.04	99.89	105.39	104.25	109.42	105.65	106.54	112.51	108.3	105.65	105.25
92.818	101.31	96.959	99.682	91.292	98.079	97.983	102.12	101.38	93.515	96.439	105.87	96.633	101.97	108.27	99.897	94.078	93.467	101.67	92.252	103.76	96.418	99.969	99.599	97.994	101.49	101.59	98.354	99.295	102.2	103.29	99.151	95.95	95.208	106.59	107.93	90.762	102.42	98.638	98.441	101.88	103	92.155	100	112.29	103.2	101.91	87.808	101.18	101.9
110.84	107.26	116.95	120.48	115.85	126.53	122.87	118.69	118.45	111.88	117.9	109.67	106.32	113.83	122.15	106.44	122.73	124.75	117.68	115.75	123.73	113.96	118.29	107.53	119.84	118.07	111.75	116.17	119.06	123.12	121.86	118.55	116.48	113.43	114	117.47	116.1	112.31	122.51	118.84	109.82	116.82	124.86	115.24	120.39	113.62	108.93	111.76	123.35	114.41
117.55	105.25	111.04	116.9	106.71	108.05	110.42	97.701	107.08	111.67	111.32	110.63	103.5	105.82	108.38	107.15	108.65	109.81	108.91	113.43	103.83	102.04	108.74	108.88	109.35	113.53	101.13	105.17	103.64	108.24	99.731	102.76	109.25	109.07	109.56	112.46	111.53	105.38	104.77	107.56	110.28	106.18	107.35	103.42	102.06	106.86	111.02	112.53	107.75	107.91
100.72	101.08	103.46	99.923	92.545	98.707	95.27	101.83	102.53	101.46	107.03	102.95	95.658	96.837	97.702	94.095	102.89	93.198	97.956	95.971	100.39	103.7	100.42	103.51	108.28	100.45	102.24	95.899	100.7	90.741	102.55	95.153	105.14	98.866	102.63	91.791	95.506	97.144	103.87	94.781	90.022	89.222	102.88	103.1	89.518	98.319	97.955	96.588	94.178	102.7
105.11	111.56	108.02	106.39	108.99	106.53	108.69	109.68	104.94	106.62	112.68	106.68	109.61	106.68	106.27	105.23	108.46	114.02	110.51	104.55	103.46	106.32	105.08	103.9	107.78	109.22	107.12	123.63	98.972	112.07	117.84	105.03	119.27	106.43	101.9	104.85	104.4	101.56	98.665	114.54	105.01	107.26	96.798	98.009	106.47	107.62	100.94	116.07	114.77	107.13
112.79	101.77	112.27	107.89	100.35	101.75	105.35	113.54	101.75	107.9	104.84	100.85	107.47	113.47	103.4	110.7	107.15	101.13	105.73	94.774	102.43	100.53	109.36	104.45	106.45	103.8	101.84	118.27	105.4	105.75	109.97	104.4	113.53	107.89	114.03	112.43	115.85	106.95	108.27	99.473	103.34	108.96	104.25	100.23	109.92	103.79	108.4	104.33	104.74	106.42
109.36	99.943	104.42	107.16	101.71	102.07	110.23	110.14	102.77	98.855	118.88	102.83	114.69	106.88	110.26	107.98	102.25	112.53	107.6	111.19	104.98	108.69	111.44	104.03	103.99	111.66	99.947	105.73	107.06	105.23	117.44	113.28	107.06	114.65	104.46	97.923	111.16	106.88	109.65	114.31	99.728	107.29	111.28	95.517	113.79	101.83	113.65	107.03	100.87	108.79
115.96	114.43	111.93	108.76	117.79	109.81	125	106.29	107.01	117.3	117.31	111.8	110.52	113.14	119.82	108.14	113.54	114.28	110.8	109.63	120.32	102.2	119.02	112.26	113.73	114.39	100.02	113.38	104.08	125.72	119.13	106.68	106.79	114.11	108.93	104.74	115.76	114.33	108.29	104.89	110.07	115.8	110.84	115.44	107.92	116.47	112.59	109.28	111.68	112.07
104.22	90.692	93.755	95.864	97.186	91.189	96.242	103.2	102.64	98.357	98.171	90.811	98.413	98.12	99.28	100.4	97.05	98.455	109.53	99.189	102.25	93.298	102.95	89.018	103.29	104.39	93.782	101.68	98.196	103.37	101.83	100.55	103.4	104.04	100.13	98.883	99.361	101.34	102.11	99.431	95.384	106.38	105.86	99.843	96.871	99.284	94.781	107.3	99.461	87.183
100.87	106.98	103.14	104.25	112.82	99.457	98.672	102.17	112.15	104.05	104.53	117.87	109.08	109.39	94.586	99.129	101.32	102.76	107.62	101.22	111.46	97.91	110.12	98.9	107.92	109.01	112.73	107.08	110.24	107.15	101.26	103.89	109.09	115.24	109.05	109.01	108.19	99.493	91.989	111.55	105.16	101.99	108.12	99.166	96.147	118.77	108.29	102.62	111.23	106.7
105.22	100.18	112.51	101.8	108.16	108.21	113.57	109.46	104.66	100.3	103.39	107.51	99.948	109.2	107.79	105.45	107.73	106.48	110.71	110.89	114.86	107.36	109.96	111.11	102.88	109.15	101.96	122.34	106.55	111	108.33	107.62	106.79	111.52	115.89	106.16	110.98	109.43	106.24	106.59	111.89	98.265	113.82	111.53	102.99	101.79	105.79	103.64	108.68	103.14
124.65	117.78	107.31	121.99	116.87	109.04	117.82	118.07	117.78	107.1	106.79	106.36	120.43	125.07	112.84	113.43	108.44	115.2	125.05	111.5	121.03	117.06	121.39	118.6	116.73	116.41	117.31	117.35	109.37	124.91	125.56	116.1	118.85	114.46	113	118.15	115.37	113.49	114.23	118.61	117.87	109.41	115.48	121.27	117.48	115.19	117.31	125.11	112.5	111.66
110.48	104.85	110.36	116.04	112.81	113.43	103.94	116.79	115.82	114.86	106.61	107.04	108.58	119.56	113.21	119.17	107.53	113.05	112.19	114.68	116.05	107.99	112.97	104.91	112.83	108.71	108.64	117.61	104.43	116.99	109.18	114.41	109.17	119.7	98.968	119.9	109.28	115.91	110.06	104.09	105.25	108.27	104.28	110.97	111.67	102.51	113.82	110.24	123.96	111.43
104.6	106.11	108.93	100.85	104.99	104.11	104.15	108.22	115.4	102.46	104	112.25	103.92	100.18	110.33	97.679	105.46	97.171	104.57	111.43	100.34	107.28	108.46	109.59	105.82	99.029	113.42	100.66	104.02	109.7	114.35	97.141	110.72	100.4	107.07	100.11	107.78	94.215	108.95	102.95	105.02	102.25	107.53	100.06	104.75	101.54	102.88	106.77	103.94	112.3
99.859	102.4	112.96	102.54	110.35	109.79	114.36	97.932	104.84	107.18	111.86	109.01	109.42	110.73	105.47	107.71	108.34	107.16	97.167	108.91	104.75	98.904	102.05	104.55	104.16	106.42	109.31	100.81	101.42	106.55	102.07	106.66	102.75	106.38	97.198	103.2	104.51	103.29	103.22	102.77	108.85	103.8	106.74	101.33	118.36	96.754	101.82	96.956	105.22	108.42
102.95	100.37	98.653	109.13	96.292	104.72	96.623	88.049	97.821	100.75	98.61	91.519	93.072	103.05	94.063	110.27	105.53	99.225	92.637	98.664	97.757	98.301	100.74	91.339	99.058	98.37	105.09	98.844	105.1	95.439	104.65	94.537	96.421	108.11	95.007	105.84	98.641	99.261	98.817	88.622	101.08	105.18	100.34	106	95.557	113.52	95.283	98.331	92.173	102.35
107.81	99.871	104.56	107.96	101.11	99.042	107.18	103.46	100.22	100	107.3	98.347	106.24	114.19	107.19	105.62	105.21	106.61	99.743	110.47	112.42	107.66	103.53	106.5	102.56	98.523	103.64	102.76	99.277	105.75	103.8	102.15	103.45	102.61	114.15	103.89	112.96	105.89	104.17	108.52	97.914	105.59	102.61	98.442	104.52	118.18	116.56	102.25	115.67	99.035
92.46	97.975	106.84	97.429	97.517	99.365	91.564	94.217	109.35	92.539	95.214	98.855	105.94	86.916	99.294	94.777	94.339	95.728	87.075	107.73	101.35	99.196	96.689	94.888	96.78	99.412	109.39	96.967	97.58	98.497	101.85	101.74	93.171	99.187	106.37	101.23	99.865	99.933	96.973	112.08	100.89	106.61	102.96	91.164	101.27	112.07	104.65	98.461	111.81	105.2
108.22	110.91	105.71	104.61	100.66	100.81	98.84	106.84	102.83	101.52	92.938	107.82	106.58	103.06	105.93	96.133	104.43	109.13	98.298	109.18	110.46	101.07	107.67	105.7	94.666	98.035	112.72	103.99	91.842	102.14	109.24	106.04	104.61	107.19	99.201	106.61	114.4	103.21	101.72	105.47	103.9	107.55	110.08	101.15	113.64	103.4	109.55	99.304	113.59	104.33
98.279	99.969	110.76	102.46	108.61	114.82	111.06	102.99	102.18	106.83	106.1	108.97	102.13	100.56	113.73	107.64	101.3	97.922	108.14	113.45	111.95	106.2	103.53	105.04	113.86	108.1	100.72	112.91	105.84	100.52	107.02	107.34	114.4	104.57	100.87	101.08	96.411	113.81	104.64	101.22	108.43	105.82	110.38	106.95	102.88	100.25	105.38	111.66	102.73	103.38
114.64	104.49	114.06	114.94	119.28	113.37	107.63	113.54	109.09	107.77	107.95	101.72	110.15	111.08	116.05	109.46	93.035	122.03	110.64	109.27	114.66	113.85	104.66	112.51	114.13	107.22	115.66	111.69	110.1	111.88	106.93	116.56	122.42	109.32	114.31	103.36	107.8	105.95	112.58	106.37	105.47	101.72	115.31	120.22	114.31	104.56	109.6	121.29	119.34	118.94
98.413	108.67	108.92	111.65	105.82	102.38	102.02	105.88	101.96	113.74	105.45	115.72	100.18	107.45	107.19	104.95	102.45	105.97	96.64	110.79	109.57	112.63	100.09	107.73	105.93	103	93.334	97.864	105.69	110.09	107.06	103.1	98.981	115.51	107.45	94.205	112.21	95.7	103.34	105.87	117.16	110.1	108.76	104.64	106.36	99.692	110.12	105.82	103.9	103.07
108.26	98.195	109.72	106.83	105.82	112.38	104.2	107.68	100.22	113.69	109	106.71	97.704	104.28	97.914	98.27	98.308	115.44	104.61	104.52	109.77	105.94	105.06	100.78	111	93.921	110.04	100.64	113.97	103.26	103.58	108.13	111.57	103.99	104.97	104.58	116.65	111.84	104.41	99.871	97.126	110.34	111.39	107.94	100.74	102.19	111.44	99.895	100.37	100.74
106.84	96.846	106.56	111.79	111.43	103.05	112.31	105.24	89.409	102.23	99.924	99.392	110.89	105.87	100.8	94.275	97.535	101.72	102.53	101.76	96.99	102.41	105.18	102.14	102.93	103.47	101.66	110.83	108.49	99.564	105.34	102.46	98.638	110.89	105.09	107.18	100.83	104.21	94.961	95.908	110.83	99.833	102.69	101.98	101.7	101.29	105.99	97.088	105.34	100.38
98.523	102.3	111.49	113.92	109.49	109.35	100.74	114	107.35	104.24	108.25	109.21	105.16	106.31	113.64	109.66	112.44	107.74	97.353	113.81	99.503	108.45	108.21	105.45	107.23	110.63	114.41	108.84	106.68	101.82	106.63	105.56	107.72	109.18	113.48	113.57	100.57	95.786	102.26	100.72	106.49	111.44	112.35	105.49	110.56	116.33	104.17	102.54	104.92	106.82
103.92	108.29	96.205	103	103.66	103.56	107.55	103.47	109.52	114.4	98.652	111.21	105.45	101.15	100.99	109.24	106.62	106.56	109.79	107	108.13	107.4	117.82	112.17	97.485	104.67	99.631	94.9	102.85	108.62	106.91	104.67	107.37	106.15	99.102	104.32	120.19	99.899	112.42	100.67	102.71	107.04	108.12	101.21	103.88	107.76	103.2	99.367	112.76	114.27
107.72	106.68	105.95	116.8	111.18	117.12	106.97	112.58	106.64	108.18	111.9	104.46	115.72	116.46	113.99	107.96	107.93	113.22	112.49	117.84	107.46	107.16	115.49	112.23	107.34	110.05	114.61	110.18	110.82	114.73	116.97	105.68	113.79	104.43	108.53	106.99	114.09	115.52	116.23	113.3	106.27	108.37	110.95	114.54	108.72	114.44	103.89	96.814	108.53	110.3
103.82	103.1	107.87	111.8	107.74	106.72	98.366	103.18	116.08	101.05	104.7	103.9	104.47	108.37	100.73	109.44	112.78	114.56	112.14	111.51	109.17	109.48	109.32	103.13	108.74	106.78	101.19	106.46	105.54	102.93	104.89	96.879	107.71	103.27	105.19	115.39	110.51	102.49	102.68	104.47	112.5	110.09	106.88	108.49	104.47	106.05	102.98	107.3	94.551	107.6
103.72	113.17	113.69	102.32	104.96	106.31	101.41	103.5	99.464	102.99	101.52	100.93	104.62	104.26	101.45	106.05	107.25	106.23	105.85	107.67	98.8	100.85	108.1	106.79	111.2	102.99	107.96	117.97	102.86	107.99	96.949	97.209	103.49	98.326	106.3	99.916	108.76	115.16	104	96.285	100.27	117.81	106.24	111.61	104.71	103.4	108.59	104.32	105.94	113.39
103.29	122.84	122.47	125.32	106.05	115.31	119.29	123.73	119.24	111.22	120.94	126.86	115.45	115.85	114.52	122.36	113.12	118.71	114.58	123.27	118	119.59	126.65	115.98	123.04	116.33	123.64	127	123.2	112.77	118.07	118.54	120.18	121.89	107.98	117.43	127.4	118.34	105.93	114.96	117.99	115.25	121.11	119.18	119.19	114.54	116.44	124.77	123.09	114.94
104.37	107.74	113.87	110.26	112.38	109.3	101.44	111.64	96.883	108.62	96.632	105.71	93.257	106.29	107.45	113.27	110.19	115.27	95.215	110.48	108.81	97.53	116.75	101.89	106.32	98.746	104.79	101.23	104.92	104.64	98.394	107.59	104.36	102.99	104.04	109.45	108.19	108.05	111.22	104.78	101.4	102.31	106.26	101.11	108.64	101.17	107.88	104.08	109.07	104.9
97.773	100.96	101.8	100.19	100.87	105.08	95.826	102.29	94.771	102.85	103.22	94.645	95.449	99.748	93.154	93.415	98.36	92.981	98.798	99.473	105.99	95.554	103.46	93.574	102.93	96.249	102.6	104.17	100.46	92.161	105.7	94.909	101.7	94.066	96.034	93.42	107.47	99.606	97.963	98.328	103.46	94.351	102.55	105.77	92.896	100.16	94.056	100.94	102.08	104.9
107.22	101.48	106.97	95.585	106.27	109.86	101.94	99.662	104.02	108.81	116.57	97.58	100.41	113.48	102.47	111.3	102.84	117.79	95.52	101.82	102.52	102.66	113.05	108.5	109.07	107.29	109.7	105.66	104.57	108.75	109.87	103.85	109.31	103.65	108.32	106.39	109.1	100.12	103.49	106.8	106.13	113.08	111.19	108.26	103.51	108.59	112.5	98.051	102.15	107.91
107.63	115.42	104.56	111.34	112.02	102.29	105.36	110.65	113.62	103.09	110.08	108.72	108.13	110.38	108.08	105.75	102.59	99.988	106.03	113.13	104.77	111.74	104.2	98.428	110.98	102.34	108.99	108.19	111.9	106.41	110.73	111.46	101.67	108	106.73	105.58	99.309	105.75	102.77	112.05	102.61	109.66	113.08	108.09	96.875	112.03	98.054	109.51	106.39	104.75
109.48	111.2	106.43	106.23	103.49	112.83	102.63	112.44	103.59	117.86	98.945	104.2	116.98	110.97	111.94	111.61	106.67	105.76	106.67	109.36	111.68	99.545	113.12	113.42	108.78	109.36	112.23	108.66	108.5	112.52	104.45	115.39	109.65	111.02	114.99	112.01	109.46	109.93	115.42	104.55	105.73	112.24	104.81	107.13	105.44	118.55	104.25	116.26	114.46	119.4
103.5	99.475	87.448	108.59	104.21	109.85	102.06	97.242	98.865	101.44	99.67	102.07	103.35	97.516	94.104	96.239	98.949	99.548	93.49	98.494	114.81	98.309	96.786	101.1	101.69	94.648	98.411	98.673	105.66	102.43	104.17	97.672	101.58	96.639	98.52	93.958	107.95	97.385	105.4	98.421	106.49	103.58	96.141	106	102.95	107.88	95.59	90.545	96.487	103.46
121.45	121.94	113.35	116.15	116.03	107.5	126.26	116.08	110.95	115.56	120.8	112.39	105.42	121.03	112.21	114.33	108.25	117.55	114.82	116.85	102.37	126.28	116.29	112.82	116.41	114.17	119.4	117.86	118.24	116.79	101.09	117.91	116.93	120.53	122.14	127.88	117.7	117.51	113.15	117.02	118.28	110.55	115.73	113.28	121.74	116.98	111.89	120.96	121.42	115.88
115.74	101.38	103.73	111.55	98.194	107.4	107.71	112.5	105.45	96.182	98.127	96.402	109.71	105.36	97.029	91.353	109.89	95.1	107.09	110.35	109.67	105.87	108.99	106.33	105.18	108.82	103.23	109.59	100.4	103.18	98.257	110.33	106.47	109.95	101.28	105.07	105.54	97.478	107.84	102.42	99.778	105.78	103.17	104.87	109.29	97.632	98.533	94.21	107.95	106.1
107.92	100.47	108.55	106.25	110.64	109.44	100.45	108.79	105.92	104.36	121.2	103.46	104.27	111.78	107.46	104.38	106.84	102.13	104.98	100.64	116.2	112.6	106.45	113.73	119.71	109.24	105	98.175	106.35	107.23	101.14	101.6	102.7	100.04	107.12	95.36	103.65	107.97	95.007	110.28	110.51	105.05	101.42	106.86	108.68	108.49	102.28	109.77	108.65	102.33
115.32	97.412	103.57	100.99	102.29	98.936	100.44	95.979	101.37	101.1	102.26	99.719	100.45	98.191	102.1	97.7	93.35	100.81	104.07	102.22	106.52	105.12	91.041	99.07	99.882	105.61	110.35	102.92	98.434	108.14	98.294	90.484	93.919	95.582	98.574	90.315	98.589	95.66	95.186	97.782	102.68	97.386	109.23	87.81	103.76	108.84	93.629	99.66	94.579	95.961
[truncated: 50 more rows]
[truncated: 150 more columns]
