# Supplementary material for: Genetic dissection of main and epistatic effects of QTL based on augmented triple test cross design
Source: PLoS One. 2017 Dec 14;12(12):e0189054. doi: 10.1371/journal.pone.0189054 (PMC5730204; doi:10.1371/journal.pone.0189054)
Supplement: S8 Supporting Information — (ZIP) [file pone.0189054.s008.zip › z4_1200_0.5_10.csv]

105.51	106.57	104.78	102.05	104.17	105.26	104.76	106.13	106.71	105.56	104.88	107.97	105.54	104.88	103.2	105.07	104.84	104.64	102.21	106.1	107.27	103.5	107.31	105.47	104.98	103.88	106.04	104.46	106.33	104.66	102.19	103.52	105.56	105.44	110.43	105.74	108.24	105.22	108.45	105.36	105.04	106.26	104.87	101.46	107.55	104.11	106.31	104.77	106.67	107.58
116.56	116.4	117.98	118.15	113.88	116.79	115.4	117.36	113.52	117.62	118.41	117.12	116.21	115.44	115.15	117.97	115.73	115.03	118.23	118.71	117.56	116.01	113.13	115.93	115.82	113.33	115.4	119.28	114.98	117.55	118.53	116.84	117.02	116.47	116.44	117.49	117.93	112.61	115.18	114.48	115.67	114.7	113.71	115.43	114.65	116.76	112.86	114.41	118.98	115.19
107.43	102.39	106.39	105.03	105.63	105.86	103.33	108.26	103.27	106.9	104.68	106.22	103.9	104.22	105.98	103.82	104.52	104.09	104.32	106.38	103.82	105.17	104.41	105.24	103.43	106.26	106.76	103.9	107.6	103.7	105.48	105.22	104.32	104.76	106.88	103.92	105.66	105.01	101.78	104.6	103.51	105.67	104.77	106.17	102.31	106.72	108.87	103.54	105.35	105.36
105.8	106.64	105.51	105.67	103.78	108.64	104.57	110.93	106.11	108.35	106.53	108.61	106.75	106.93	105.63	106.43	105.46	107.92	105.29	108.06	108.91	103.49	108.54	104.12	104.75	102.71	106.7	105.73	107.86	104.13	104.39	107.4	106.34	108.56	107.54	106.35	105.91	109.46	108.06	107.27	104.35	105.75	105.39	106.94	106.59	106.03	109.33	106.1	105.63	108.99
106.13	109.65	104.29	109.24	105.09	106.46	103.64	110.21	109.15	105.22	106.1	106.87	108.84	109.08	106.71	108.41	108.22	106.74	106.84	105.88	107.02	107.17	109.26	106.23	106.13	107.05	107.34	108.72	106.27	108.47	106.93	107.99	106.14	106.15	108.51	104.55	105.17	105.46	108.61	106.55	106.02	105.41	106.42	106.53	105.48	104.48	104.67	110.39	107.49	104.32
101.07	97.937	99.141	101.62	99.281	98.723	98.348	100.31	100.52	98.454	100.88	100.96	96.615	98.375	97.764	103.01	101.37	103	99.136	99.733	101.23	94.716	100.49	99.637	98.061	99.81	101.54	99.383	101.08	99.284	99.201	100.42	100.88	100.7	99.204	98.073	99.274	100.71	101.04	97.598	99.447	101.77	103.54	100.39	100.97	98.757	97.544	98.347	99.722	97.774
103.41	100.57	101.32	100.07	98.552	102.47	100.64	97.254	100.96	100.12	101.45	100.86	100.47	98.405	99.611	97.188	102.11	103.92	100.31	99.219	99.809	99.956	99.488	102.29	99.997	99.233	103.12	100.84	103.05	101.39	101.28	101.55	99.624	100.8	102.66	100.6	101.09	99.404	102.2	99.04	101.47	102.64	99.818	99.652	100.72	100.94	98.915	101.84	96.919	100.47
102.79	104.65	104.19	104.41	106.26	105.34	105.51	104.61	106.67	106.66	108.11	106.9	106.82	104.27	106.91	107.24	108.07	105.58	108.99	108.21	105.95	106.39	105.52	104.62	109.59	107.67	104.58	109.65	108.83	108.43	103.44	105.96	102.29	107.71	108.28	107.17	101.87	107.81	105.46	108.01	106.72	104.13	104.77	104.57	106.35	104.41	105.35	107.51	106.93	106.94
106.03	100.61	105.32	109.86	102.79	106.54	104.75	105.02	105.18	106.51	103.68	105.35	102.98	105.93	106.09	106.58	106.22	104.87	106.6	106.57	103.17	109.78	106	104.38	103.3	109	105.3	105	104.16	104.85	104.82	107.22	107.57	106.03	104.63	107.65	103.71	103.76	104.17	104.64	105.72	105.8	105.63	104.6	103.85	104.93	104.67	105.95	104.51	106.21
113.23	112.18	113.04	113.14	110.92	110.92	113.31	114.43	113.22	113.81	112.85	112.81	113.2	113.67	111.91	111.72	111.56	113.7	112.48	113.39	109.8	114.45	110.81	111.92	113.03	113.15	115.24	111.79	110.35	108.87	115.18	113.3	114.61	113.92	114.07	109.1	114.11	112.65	111.98	113.61	113.64	109.98	112.16	112.31	113	115.19	111.55	113.79	113.05	115.82
98.469	101.3	101.7	96.954	100.58	99.397	96.334	99.947	102.02	98.245	100.53	101.6	100.62	98.702	98.861	100.9	101.26	100.34	97.619	101.29	98.445	103.59	98.555	101.72	99.799	102.47	97.512	104.61	99.863	99.267	103.15	101	100.63	100.53	97.442	101.95	97.84	98.818	99.892	100.17	99.348	100.83	100.85	101.89	97.896	100.03	99.789	99.602	101.44	99.251
112.99	109.7	111.39	112.73	111.69	109.35	111.02	112.63	110.61	110.03	111.59	112.57	112.05	113.74	114.35	110.47	113.45	111.53	109.31	111.03	111.35	111.75	111.73	110.18	108.59	111.38	112.51	110.76	110.85	111.37	109.53	109.32	109.26	111.37	110.88	111.52	112.89	111.62	112.25	112.33	110.66	114.06	112.66	108.56	112.04	110.57	109.7	110.83	110.99	110.28
102.06	100.09	101.18	103.36	102.16	99.742	101.39	100.01	103.01	100.49	100.67	102.72	99.629	99.272	99.978	102.7	104.44	105.43	102.64	103.1	99.264	101.58	100.17	101.04	99.506	104.26	102.24	101.41	101.72	101.24	98.216	104.62	101.68	103.9	100.38	97.141	99.463	101.75	101.45	100.27	100.73	99.378	101.07	101.23	101.41	100.42	100.23	101.11	100.69	100.83
103.47	98.728	97.524	97.672	104.47	98.368	98.05	100.19	97.93	102.51	99.423	98.904	101.56	97.878	101.18	99.577	99.946	98.867	101.93	101.25	99.321	97.619	100.16	96.363	100.53	100.62	100.47	99.835	100.13	98.672	101.53	100.79	99.41	98.47	101.81	100.46	99.787	99.937	100.16	100.85	102.71	101.07	99.56	102.5	100.15	99.242	98.698	100.62	102.18	98.924
115.84	115.17	116.27	117.41	116.01	113.96	115.81	118.58	117.2	119.08	117.49	111.63	116.55	111.89	117	118.65	116.79	116.88	114.72	116.94	116.48	116.95	119.38	115.71	114.34	117.27	115.85	117.48	113.32	117.89	115.62	118.61	117.66	116.63	114.19	118.65	116.03	118.72	111.97	116.81	115.94	116.17	117.95	114.27	117.29	118.54	113.57	117.82	115.12	116.08
103.94	105.69	105.41	101.42	106.25	105.27	105.12	104.68	103.6	109.64	106.63	107.62	105.62	107.2	105.96	105.89	106.85	102.95	105.46	100.09	105.7	105.43	105.26	105.91	104.74	109.22	106.54	107.78	104.52	102.5	105.29	108.24	105.96	106.51	106.94	105.02	104.62	104.28	108.53	105.27	104.48	104.94	105.83	107.34	107.7	104.64	107.07	104.55	104.73	103.66
116.81	118.25	116.59	117.58	117.95	120.08	118.98	117.59	115.23	117.45	117.22	120.67	117.7	116.4	121.33	117.52	114.21	116.34	118.36	118.83	116.33	114.89	116.6	118.16	112.84	119.12	119.39	118.27	119.23	115.75	117.29	118.57	120.57	116.79	119.97	116.47	117.31	118.94	113.7	117.9	117.97	118.8	116.8	117.18	116.62	118.41	118.3	117.03	118.07	116.11
102.36	103.65	98.358	98.973	101.06	97.791	103.4	99.756	101.22	100.71	99.149	97.005	103.32	98.249	101.39	100.37	100.74	99.972	98.162	100.02	102.44	100.57	99.879	103.73	100.14	99.591	101.8	101.68	102.5	100.24	103.07	98.4	101.59	105.03	102.22	101.07	100.22	100.27	100.4	99.265	99.011	101.83	101.64	98.112	100.12	101.65	99.599	97.622	99.894	100.62
111.33	111.74	112.38	113.15	113.89	113.18	109.38	111.27	112.15	112.19	112.95	110.12	112.43	111.84	108.68	113.23	111.27	109.65	111.72	112.65	112.42	112.89	113.55	110.2	110.36	108.92	110.36	111.34	109.7	113.22	109.6	113.52	112.81	113.28	112.1	109.61	111.07	108.13	112.36	108.66	112.06	108.35	113.52	112.34	113.07	111.02	110.89	110.86	109.45	111.99
106.5	102.68	103.05	107.43	106.92	106.75	104.68	107.17	102.74	104.94	108.2	106.12	105.65	103.57	103.11	102.97	103.97	103.86	105.27	103.88	102.89	106.84	105.4	106.2	102.54	104.24	108.96	106.98	105.55	103.75	106.1	104.33	106.96	107.88	103.15	107.2	106.17	106.2	105.3	105.36	103.61	105.15	106.77	104.85	107.61	107.07	103.96	102.15	105.83	105.23
103.54	106.96	104.87	103.41	105.16	106.07	107.03	106.53	105.94	104.15	107.29	104.57	105.05	105.86	110.04	106.38	104.55	104.63	107.94	106.51	104.19	105.53	103.65	102.7	105.2	106.4	107.11	105.59	103.35	106.81	103.9	108.39	103.91	107.08	102.07	101.13	107.63	103.99	104.29	106	103.17	104.95	106.07	105.43	106.43	104.72	105.48	106.38	101.84	104.91
102.38	106.68	105.1	100.06	108.68	103.33	107.39	103.09	104.35	102.88	105.67	107.76	106.39	104.17	105.05	105.9	106.84	106.75	103.15	105.4	106.42	104.44	105.06	105.46	104.21	106.23	106.22	106.22	104.03	103.72	106.7	105.65	106.35	106.98	106.63	105.87	105.53	101.55	107.27	106.89	101.1	106.24	103.56	105.69	104.22	105.09	108.71	105.61	105.08	103.49
105.01	108.4	106.3	105.1	103.2	105.67	106.05	105.52	105.57	106.63	105.54	106.18	104.69	104.1	103.79	107.25	106.19	106.5	106.63	106.07	104.13	104.44	105.52	105.95	105.59	108.28	105.82	105.94	104.67	106.15	103.87	106.24	106.3	104.39	106.47	105.59	108.03	105.3	103.61	106.96	106.22	106.23	103.15	104.02	105.67	108.49	102.01	106.9	104.14	102.3
104.18	104.7	106.4	108.03	103.1	104.96	104.15	108.43	104.05	106.32	106.96	107.04	104.98	108.6	107.45	107.76	104.56	105.12	107.46	106.8	106.7	103.73	105.18	106.93	104.52	106.28	106.54	107.04	103.93	106.88	106.01	108.37	106.49	103.34	106.55	105.27	107.75	106.73	111.38	108.77	104.82	106.39	106.94	103.49	110.82	108.68	108.95	105.56	105.94	106.35
103.38	103.48	108.19	103.21	105.42	103.94	102.95	106.21	103.14	100.15	98.743	104.24	100.02	105.77	102.02	106.42	103.12	105.26	106.49	105.25	108.17	103.53	107.44	103.97	105.47	104.85	103.39	103.92	102.52	104.23	103.07	107.61	103.1	100.2	105.63	104.8	101.45	105.76	105.3	103.2	104.94	103.13	103.71	102.61	105.95	102.22	105.75	102.3	103.77	101.28
105.09	105.64	106.56	106.19	103.88	105.72	106.73	109.67	107.24	109.42	105.5	103.89	108.2	104.73	106.97	103.6	106.88	105.73	105.7	106.68	102.93	104.5	106.55	108.88	107.56	104.33	109.14	106.99	105.5	104.16	103.59	101.39	108.64	107.31	107.03	106.53	108.32	101.98	103.77	105.45	104.45	108.4	107.19	107.23	107.42	106.55	103.57	102.91	103.23	105.87
110.31	109.02	110.25	113.65	113.23	108.82	113.83	110.69	112.16	111.89	108.45	110.53	111.95	109.94	115.3	110.59	112.6	110.28	114.83	110.85	110.21	109.83	112.46	111.04	110.62	111.08	112.26	111.07	112.88	113.26	111.92	112.06	115.17	111.98	113.24	111.32	113.46	116.07	110.14	113.1	112.52	112.05	110.91	110.68	111.66	115.32	109.92	111.8	112.1	113.78
107	107.56	105.52	106.5	107.28	106.02	107.45	103.5	106.69	102.71	105.09	106.02	104.54	102.39	101.57	104.86	104.31	106.55	104.67	106.07	102.98	104.14	105.34	102.26	108.59	107.04	106.07	106.62	104.9	106.99	104.49	104.72	104.9	104.37	103.16	104.37	103.49	106.97	107.19	104.61	103.59	102.6	105.14	104.69	106.34	104.33	105.46	103.87	107.77	106.45
106.2	105.97	110.58	102.34	106.32	106.65	103.96	105.55	105.61	102.2	107.05	106.83	106.82	104.21	105.94	105.9	107.14	104.99	106.69	105.25	104.86	103.91	105.83	106.36	105.75	101.26	105.81	108.66	108.01	105.92	104.35	108	106.91	108.4	107.9	104.84	107.72	107.98	107.46	106.4	106.46	106.11	104.66	107.63	107.98	106.53	105.06	108.48	106.24	107.12
106.22	103.09	105.65	106.34	109.71	106.47	106.29	107.41	106.16	103.78	107.91	110.39	105.69	107.73	105.47	108.7	104.81	104.37	106.26	102.05	103.51	105.38	104.31	106.46	104.23	100.92	104.87	105.75	102.79	106.92	105.58	105.38	107.56	101.63	107.7	105.24	107.65	103.38	107.37	108.81	106.94	105.14	104.95	104.78	101.03	104.6	106.07	108.2	107.94	107.72
105.1	104.24	105	105.44	105.76	107.41	107.37	106.58	106.78	105.57	106.91	111.83	107.14	108.95	107.58	108.49	107.34	106.2	107.17	109.43	108.31	104.61	106.79	107.2	105.47	102.8	106.03	105.87	107.39	105.76	107.05	106.96	104.03	108.3	107.88	107.55	109.3	106.06	104.78	105.78	108.75	106.75	108.13	107.96	107.86	108.13	102.95	107.18	107.16	102.96
118.36	118.18	117.85	118.2	120.04	120.25	118.55	117.92	118.8	119.44	119.96	115.88	117.9	114.09	117.51	116.34	116.54	118.87	117.49	117.28	117.21	120.02	116.73	118.1	115.61	117.45	117.45	117.17	116.91	120.16	116.82	117.51	117.81	117.23	116.78	115.5	119.68	118.71	118.8	118.96	119.75	117.72	117.09	118.28	119.15	116.5	118.92	118.53	117.37	117.96
103.48	104.59	106.48	104.34	105.1	101.71	106.45	106.46	101.94	101	105.4	102.65	105.12	104.21	103.32	104.6	103.08	101.88	101.87	104.39	104.81	105.37	103.36	104.01	101.33	103.96	104.57	103.46	104.92	104.67	103.24	104.4	104.4	104.36	104.79	101.81	104.75	103.3	103.41	103.91	103.16	101.71	106	105.97	97.997	103.03	105.34	103.14	105.7	101.56
109.09	113.37	110.16	111.09	110.27	112.24	113.05	112.1	113.11	110.23	108.63	110.74	114.75	113.08	111.84	109.6	109.79	112.97	111.45	110.26	111.92	111.68	109.99	113.65	112.71	110.9	113.58	114.01	111.98	113.14	110.26	108.48	113.75	112.39	111.72	114.14	111.14	110.74	112.14	111.66	112.96	111.83	105.45	112.47	108.78	114.13	112.23	110.55	112.01	111.48
120.04	118.73	118.32	117.58	114.96	118.89	118.13	118.55	119.07	116.76	119.04	113.76	119.22	116.82	118.02	113.2	118.12	118.84	116.52	118.17	121.59	117.18	120.91	116.94	118.33	118.8	117.71	113.39	115.53	121.38	117.26	113.76	116.74	117.82	114.49	115.93	117.59	116.4	114.61	118.88	116.96	120.13	117.1	118.85	116.69	119.94	118.26	117.98	119.24	116.76
109.52	111.3	108.43	113.78	113.69	113.57	110.77	113.85	111.93	112.61	111.55	111.12	110.51	109.84	106.67	111.3	110.16	111.21	110.47	111.05	110.5	108.83	111.64	111.95	112.72	108.83	111.78	114.9	108.93	108.51	108.49	112.23	111.69	108.86	113.65	111.78	108.2	110.22	112.22	106.68	111.78	112.65	111.45	110.91	110.32	114.9	113.03	105.47	110.81	111.7
106.82	109.53	107.65	107.04	108.25	107.79	111.69	107.41	108.27	107.77	107.81	106.67	106.85	106.58	105.37	108.42	106.57	108.74	110.05	105.8	108.42	109.66	105.3	105.91	105.77	104.98	111.67	106.97	110.19	107.61	108.58	104.73	108.74	105.94	105.9	105.73	107.4	104.4	107.86	108.33	107.63	105.07	106.08	104.98	107.62	105.93	109.25	105.33	107.09	107.88
106.81	106.15	106.42	105.15	102.9	106.79	104.99	110.36	105.48	107.31	105.97	107.33	107.13	104.3	106.93	104.34	103.32	104.7	103.92	105.64	102.67	107.98	105.76	105.35	104.69	105.59	105.2	104.48	102.3	106.64	106.99	103.16	106.26	103.76	107.59	107.64	106.85	105.79	106.3	105.87	108.75	107.67	102.65	105.44	107.49	106.05	107.13	106.38	104.59	107.05
108.97	108.67	110.89	107.23	112.1	111.64	112.99	109.95	108.92	109.69	109.19	106.84	109.07	109.77	106.68	109.7	109.37	110.11	105.79	109.34	108.09	109.91	111.06	111.32	108.46	108.54	109.29	108.29	109.68	107.92	109.06	109.97	112.9	107.28	111.02	111	108.88	106.06	107.29	108.76	105.62	108.16	109.23	109	110.46	109.99	106.66	109.47	111.76	113.06
107.02	104.43	104.69	105.88	106.02	104.4	109.83	105.96	106.39	102.59	107.03	106.02	107.96	105.72	108.15	104.41	104.85	105.36	106.09	105.91	105.56	103.27	103.85	104.47	105.23	104.24	107.66	105.48	102.87	106.72	106.38	107.07	107.3	104.42	105	107.14	106.62	104.28	104.35	107.05	104.77	105.9	104.73	104	107.8	108.16	105.28	109.55	106.7	106.62
105.76	108.08	103.14	106.13	108.12	105.94	102.36	108.65	103.76	103.82	104.74	105.88	103.77	106.81	108.36	104.12	105.72	106.18	103.51	103.15	107.67	109.22	105.88	105.52	101.49	107.06	105.05	106.39	107.36	107.8	105.46	104.04	107.91	107.76	106.86	102.53	108	109.2	107.24	106.1	107.41	108.11	107.23	108.64	105.11	107.95	104.48	106.83	106.45	104.57
110.38	107.82	109.72	105.83	106.76	107.13	106.81	105.76	107.31	107.99	107.2	107.89	108.64	104.99	106.7	107.51	107.23	108.3	110.19	108.8	107.4	106.18	108.3	105.39	104.8	108.18	109.25	108.6	106.33	108.45	105.05	105.79	104.77	107.05	108.31	105.66	106.79	106.58	105.39	104.3	108.12	108.25	106.51	108.49	110.03	108.53	105.81	107.18	104.99	105.72
110.34	111.04	113.31	111.15	115.81	112.33	112.75	110.04	110.92	110.45	112.59	109.34	109.53	111.12	111.39	112.76	110.43	112.65	110.78	109.98	113.11	112.71	111.5	112	114.31	108.74	112.31	110.77	111.11	107.72	112.31	112.81	114.77	108.35	111.92	117.13	114.63	112.18	114.14	115.41	112.51	110.32	112.55	113.54	109.98	113.89	112.84	112.66	111.55	111.87
108.64	110.73	107.7	109.56	111.45	111.67	108.36	107.58	110.33	112.75	108.79	111.4	112.4	109.95	111.16	105.29	111.38	113.9	112.05	106.01	108.7	109.51	107.5	108.7	109.43	107.74	106.59	110.78	112.05	109.33	106.96	108.56	109.63	109.01	108.52	110.15	110.64	109.51	111.38	109.43	107.23	108.37	111	110.56	109.8	108.83	110.07	107.84	108.4	111.87
105.81	103.97	106.9	105.44	105.26	106.82	109.45	105.04	104.17	107.86	105.11	108.16	105.13	102.24	106.47	104.8	103.9	102.89	105.51	101.02	103.5	104.61	105.34	105.11	103.94	105.24	106.27	105.54	104.9	104.27	105.59	104.04	107.5	105.8	106.43	108.56	106.37	102.21	103.29	102.83	104.11	104.87	105.83	107.7	103.88	104.66	107.8	104.34	103.41	105.78
107.19	106.58	109.81	104.39	107.11	104.57	104.44	105.98	105.26	105.77	104.61	106.93	106.63	108.47	105.26	104.39	108.04	106.33	105.6	106.68	104.58	104.65	106.57	106.24	106.11	104.11	105.64	108.42	109.99	104.81	103.71	107.02	109.28	107.99	104.48	105.99	105.08	103.79	108.37	101.85	106.2	108	106.02	107.33	105.89	103.91	105.51	109.01	105.06	106.61
105	108.91	107.19	109.16	106.64	110.44	105.51	110.41	106.11	107.9	104.48	110.68	106.74	105.66	103.93	107.97	105.81	108.53	105.11	106.59	106.92	102.99	108.65	108.93	109.4	109.04	106.76	108.81	107.52	105.56	106.43	106.37	109.88	105.32	106.55	107.26	109.07	107.67	106.31	106.03	102.34	107.96	106.55	108.18	106.54	106.44	105.28	108.36	105.03	106.88
113.17	111.91	111.46	110.22	112.99	114.07	112.23	113.87	110.9	112.47	113.19	115.43	111.07	110.87	114.93	112.87	115.01	112.3	110.42	111.75	111.54	112.52	112.27	112.64	114.43	109.32	112.38	111.18	113.09	115.85	114.1	112.1	115.45	112.83	115.02	110.08	112.26	114.17	113.23	111.34	110.11	110.3	114.39	114.27	110.95	111.89	115.52	110.33	112.42	111.59
106.17	106.14	103.34	103.28	108.07	108.08	105.9	104.01	103.96	102.25	106.87	107.18	106.58	102.83	103.99	107.84	105.44	105.26	107.36	106.14	106.3	104.3	102.9	105.34	103.7	105.4	104.86	105.06	104.28	107.58	105.93	104.93	106.1	105.72	104.74	105.09	106.81	105.32	108.1	105.51	106.39	105.24	106.44	105.12	105.84	105.2	105.24	103.45	105.92	109.24
115.34	117.5	116.96	117.31	121.72	119.06	117.98	115.79	116.68	118.27	117.6	115.29	114.91	119.38	118.14	115.64	119.32	115.76	116.45	118.05	116.96	118.15	117.14	118.72	115.13	120.67	117.19	117.26	118.19	118.57	116.16	117.45	119.32	115.78	118.14	116.11	117.83	117.3	119.42	118.9	120.77	119.07	116.7	116.04	116.43	114.25	122.4	115.38	115.02	120.04
104.96	102.08	104.19	105.06	105.66	100.83	104.2	105.85	105.21	102.49	104.93	104.84	102.18	105.29	104.76	105.52	103.48	103.2	102.81	106.13	106.78	106.35	103.77	108.51	104.08	103.45	104.6	104.52	107.22	105.95	105.3	107.54	102.85	104.77	102.88	106.77	100.32	104.48	102.43	102.64	105.17	104.5	101.49	104.19	106.48	104.52	104.63	101.97	100.98	104.45
105.93	104.41	106.57	105.76	106.2	107.71	106.09	105.69	99.928	104.39	102.26	105.54	105.83	106.21	105.67	104.17	103.76	105.05	105.31	104.58	105.82	105.09	106.43	105.12	106.4	107.02	103.53	104.01	104.91	106.57	107.74	103.17	105.03	101.15	103.56	104.96	105.53	105.16	104.14	105.22	108.3	105.3	106.08	108.56	106.69	104.2	102.19	102.81	102	106.59
97.287	102.85	104.24	95.302	97.589	101.6	102.52	101.44	102.33	102.59	104.21	98.98	103.41	101.71	99.816	100.27	98.796	101.19	102.45	100.78	98.494	100.22	99.271	102.31	100.75	101.71	101.66	102.36	97.023	101.2	99.289	100	102	100.66	97.527	100.18	102.1	99.005	101.57	99.951	103.28	100.92	100.41	101.52	102.07	102.99	98.599	99.99	98.599	101.95
102.63	98.773	99.797	97.66	104.62	101.73	97.706	98.052	100.42	101.91	101.23	101.75	99.085	100.3	98.898	101.03	96.529	103.18	100.63	97.407	102.62	100.63	98.645	99.595	99.313	102.05	99.185	100.87	99.013	102.37	97.182	100.59	101.48	101.73	100.4	101.57	99.961	101.43	102.25	102.19	99.002	102.75	102.01	103.08	100.45	99.931	100.43	98.325	100.56	101.76
107.39	111.66	111.61	108.64	108.53	109.52	109.97	112.18	111.45	113.27	111.73	111.53	112.73	109.12	111.64	110.38	110.1	109.26	110.17	110.07	110.8	108.24	109.62	110.64	108.93	110.33	111.27	112.3	108.86	110.25	109.99	111.55	110.19	115.84	113.31	110.21	109.3	111.96	111.7	111.5	112.2	107.73	111.18	112.7	107.06	110.52	109.4	112.99	107.25	113
110.36	112.35	110.34	109.94	112.5	110.44	112.97	110.46	110.97	112.15	109.91	109.57	111.5	111.84	108.14	111.68	111.24	111.3	111.65	111.59	111.87	113.66	111.59	111.58	111.12	110.42	110.19	112.51	109.74	110.83	113.92	111.48	107.95	111.1	111.63	112.35	113.94	112.31	113.35	111.44	110.22	109.18	112.8	110.29	114.03	114.26	108.3	109.73	112.11	109.49
98.164	98.305	100.27	99.788	99.355	99.052	100.54	95.554	100.15	101.52	100.14	102.34	101.59	99.432	99.943	97.879	101.33	100.36	100.62	98.885	102.42	98.835	100.74	100.42	99.373	102.03	97.909	99.048	98.85	99.739	96.476	100.57	98.474	99.772	99.495	101.24	98.353	96.96	98.81	104.06	100.26	100.17	98.239	102.33	101.89	100.83	98.492	101	101.7	99.969
104.39	106.59	106.44	103.94	104.7	102.97	108.5	104.64	106.41	104.03	106.57	105.53	106.56	103.39	105.71	107.18	104.3	105.44	103.05	102.05	105.73	103.12	102.78	105.7	107.14	103.08	101.54	104.75	103.45	102.22	105.86	104.13	104.13	106.78	105.44	106.49	104.82	105.16	104.59	103.62	107.48	108.38	107.67	104.78	109.89	107.63	108.69	105.41	102.72	103.54
103.64	106.83	108.97	108.33	104.33	106.9	106.75	106.76	107.44	105.89	106.37	109.47	104.2	108.22	105.28	107.65	103.54	108.38	109.39	105.46	106.98	108.8	110.43	106.2	107.78	106.71	103.43	105.57	107.47	108.08	107.16	106.55	108.9	106.85	109.59	105.65	108.55	106.5	107.89	106.32	109.87	104.61	105.85	105.93	106.18	111.18	108.37	103.92	106.48	105.75
119.13	118.84	123.1	118.45	117.74	117.53	116.7	113.48	116.5	117.01	119.49	116.03	116.77	119.2	117.37	118.52	119.38	119.27	119.38	116.9	114.48	117.74	118.04	118.42	117.53	119.97	120.7	120.39	118.31	115.95	115.45	116.57	120.18	117.07	116.26	114.61	118.93	117.86	116.15	118.05	118.55	116.16	120.3	116.45	116.99	117.54	116.32	113.67	120.97	115.32
105.98	106.18	104.56	106.35	108.19	105.57	105.45	103.62	105.35	104.94	107.21	101.43	103.7	109.09	106.53	103.97	104.78	104.32	104.73	105.82	103.74	104.93	104.03	104.78	104.56	104.51	103.18	105.25	104.91	103.96	107.08	107.28	104.41	104.7	106.01	102.94	104.37	103.03	108.21	105.57	105.3	105.98	107.57	105.18	107.17	105.93	102.84	105.28	101.23	105.91
108.41	104.26	106.34	107.99	105.03	105.81	103.42	104.47	104.85	104.93	108.08	103.35	107.15	106.36	107.43	105.72	103.65	105.5	107.03	102.83	104.34	104.48	102.84	105.6	105.44	102.75	105.93	107.49	104.66	105.81	106.14	107.27	104.8	107.47	104.49	104.72	104.01	107.31	107.18	104.04	106.28	104.31	106.95	110.87	105.56	103.77	105.34	103.72	103.64	108.23
105.07	104.68	105.65	103.83	106.38	104.35	102.53	106.2	106.77	106.49	106.37	104.46	105.37	102.71	105.17	105.4	103.89	103.01	104.65	104.58	104.03	104.05	108	104.6	101.91	103.73	104.94	106.19	105.14	105.69	103.52	106.87	105.9	105.12	106.32	104.33	105.93	106.48	105.51	106.37	103.98	103.05	104.33	102.83	103.47	104.74	105.73	101.65	104.05	102.81
109.81	112.04	111.89	111.43	112.75	113.04	113.38	108.79	111.22	112.04	109.52	110.16	109.48	114.15	110.96	109.29	114.91	112.5	114.33	108.54	113.97	111.69	111.06	112.27	110.03	112.3	111.91	110.45	110.86	112.15	113.71	109.34	108.87	110.84	113.63	104.93	106.7	109.39	109.28	113.5	111.28	110.87	106.36	110.46	107.68	115.49	110.57	109.61	114.06	112.02
106.23	106.26	106.71	108.66	107.31	104.65	107.8	105.42	104.72	108.53	107.93	107.88	109.02	108.53	108.24	107.12	103.51	105.19	107.54	108.17	106.52	106.75	106.49	107.04	106.62	106.8	107.08	105.94	105.2	106.51	108.11	105.69	104.57	104.43	105.26	105.68	109.05	104.08	107.32	105.84	107.16	107.08	104.44	106.73	106.78	106.56	108.8	102.5	106.95	103.19
105.27	104.75	107.29	107.91	105.73	106.09	105.61	110.2	107.26	105.74	109.02	109.33	107.87	106.76	106.81	107.26	104.14	107.73	107.11	105.5	107.47	108.23	106.62	107.26	109.54	105.7	106.13	106.78	107.69	107.74	108.46	105.39	106.66	107.21	108.43	106.66	106.85	107.21	108.63	105.98	108.44	105.65	105.84	106.81	108.39	106.19	105.85	105.64	111.32	105.51
113.02	109.59	112.4	115.25	114.2	111.1	108.05	111.69	107.95	110.35	111.95	111.05	113.04	110.6	111.48	112.64	111.81	110.02	114.01	113.55	109.83	112.53	113.75	115.25	111.14	110.44	114.11	112.06	114.44	110.17	110.47	111.29	112.96	109.52	113.14	113.36	108.88	111.51	113.26	111.76	111.24	110.38	111.55	112.77	111.96	111.07	110.8	113.47	113.32	112.36
113.05	112.6	115.65	109.42	110.3	112.32	111.57	114.76	112.06	115.61	106.53	110.42	114.55	111.15	115.44	112.4	110.03	114.48	113.93	114.41	114.59	114.23	111.3	114.48	112.83	113.16	112.48	112.1	108.37	113.31	113.55	109.16	112.84	115.25	114.81	114.79	113.49	113.93	114.3	111.4	113.54	111.98	112.69	111.51	112.24	110.87	113.72	113.19	111.79	111.6
112.15	110.94	111.02	112.21	113.59	114.24	108.67	109.1	111.25	113	112.67	113.75	109.22	110.42	110.09	111.6	112.7	112.1	112.08	110.85	108.9	111.55	108.95	112.23	110.89	110.74	110.88	112.55	112.82	111.93	111.79	111.83	109.38	106.78	111.47	109.95	112.75	110.09	113.03	107.18	112.79	112.78	114.01	112.39	112.39	113.66	110.24	111.19	113.13	111.05
106.08	104.49	108.1	107.11	104.21	106.26	105.78	104.11	103.44	107.64	105.12	107.33	105.79	104.28	105.74	105.11	108.82	104.85	107.93	108.98	104.74	107.83	105.84	103.94	108.11	105.17	104.4	102.44	106.56	103.7	106.43	106.43	102.83	108.31	104.84	108.04	110.83	106.12	103.27	106.79	107.57	105.62	105.15	107.49	102.63	104.73	108.06	106.68	105.56	105.88
102.84	100.93	99.264	98.802	97.751	99.712	101.98	97.501	97.976	98.741	98.45	100.53	98.237	101.5	100	99.236	98.211	97.83	102.37	104.49	102	99.578	99.433	97.971	101.13	99.227	98.374	101.46	101.04	102.31	101.67	98.672	99.99	102.07	104.52	97.516	99.213	100.38	102.52	101.24	102.62	99.417	100.61	99.11	100.29	98.869	103.32	99.923	102.63	99.267
103.74	100.87	103.03	105.38	109.69	102.25	106.79	105.57	108.32	105.86	106.26	105.5	106.01	107.69	104.94	104.63	104.32	103.47	104.1	106	107.9	106.16	108	106.56	103.97	107	107.92	107.02	104.83	107.29	106.35	104.39	104.16	106.36	103.63	102.82	107.03	104.44	107.62	108.71	108.61	103.25	106.99	106.61	105.19	107.03	106.76	104.55	105.56	104.46
102.97	107.47	104.84	103.56	110.33	105.03	105.42	106.94	105.89	105.93	105.09	105.97	107.52	109.36	106.71	106.97	108.11	106.31	106.9	105.01	104.67	106.8	106.84	107.4	106.87	102.46	106.18	108.85	107.67	108.45	106.16	108.83	107.7	105.01	105.6	105.01	106.14	106.85	105.57	106.96	107.19	107.59	106.79	108.03	104.33	109.84	110.66	107.76	108.13	107.49
108.4	103.61	107.15	108.27	105.74	104.7	107.15	106.85	105.31	107.75	107.78	105.85	106.95	106.05	106.84	107.39	106.66	108.73	105.03	104.46	106.06	110.97	105.78	109.13	107.12	105.63	103.85	105.76	107.16	106.21	106.26	104.92	106.4	106.89	106.8	104.8	107.69	109.99	103.34	105.05	108.4	107.01	107.3	108.65	102.89	103.73	105.2	106.58	106.14	104.61
110.64	111.66	113.13	112.85	111.04	111.91	111.67	111.42	112.8	111.82	110.57	113.66	113.27	111.07	113.03	113.8	112.12	109.14	112.05	109.48	111.38	112.33	111.15	112.56	113.6	110.34	109.15	112.59	108.63	111.08	112.57	112.91	109.67	111.28	110.8	112.06	111.27	112.66	110.84	111.8	109.82	110	111.55	112.84	111.1	114.71	112.97	110.7	110.1	111.55
111.81	111.36	112.18	107.49	111.97	112.55	108.41	109.82	109.12	113.78	115.71	110.32	108.55	113.2	116.29	111.89	112.4	109.67	111.63	111.73	110.43	108.82	113.14	113.74	108.88	108.12	113.79	110.82	112.19	112.64	108.29	111.8	110.5	111.61	110.47	110.85	108.86	108.32	108.01	109.73	110.61	112.96	108.88	112.27	111.99	111.26	109.3	108.29	111.11	112.31
106.25	105.1	106.76	103.5	108.28	107.67	106.44	105.98	107.74	109.54	104.45	104.1	103.84	108.34	106.07	108.57	102.76	106.2	105.9	103.82	104.27	104.33	104.86	104.16	105.67	107.34	106.88	107.43	105.55	104.37	105.13	103.58	106.52	107.85	102.43	106.72	99.235	103.91	106.47	106.92	109.25	101.94	104.9	106.44	106.77	106.34	104.82	105.09	109.5	105.57
108.41	108.15	105.57	107.3	108.14	104.97	106.3	107.34	108.69	104.16	104.52	103.17	105.85	109.24	107.27	107.35	106.63	106.36	106.49	108.73	106.12	106.25	103.74	103.99	109.04	106.47	104.83	106.49	104.49	110.05	106.37	104.4	109.02	108.16	105.66	105.25	105.91	107.4	104.92	105.08	108.39	105.73	105.61	105.12	110.4	105.62	106.63	105.38	106.34	108.08
107.74	106.49	106.65	104.81	106.16	104.39	103.1	104.65	107.97	105.98	107.41	105.38	108.59	103.04	105.31	106.31	107.42	107.56	109.41	106.87	108.43	107.5	105.42	106.85	106.91	106.78	107.18	106.64	107.12	107.47	104.93	105.48	106.89	105.72	106.43	105.74	107.21	104.45	108.57	108.05	107.49	107.17	102.87	107.09	103.98	106.73	104.59	104.1	104.92	104.39
112.4	111.19	110.29	113.04	111.71	110.54	112.14	113.96	110.58	111.56	112.78	113.77	111.53	113.62	110.09	113.58	114.78	109.49	112.58	111.13	111.3	110.07	109.52	110.09	112.86	108.5	113.57	115.19	113.99	112.42	111.79	111.79	112.32	113.43	113.5	113.64	111.59	110.33	113.35	111.16	112.73	111.64	111.65	108.3	111.6	110.74	111.67	110.5	110.93	112.92
107.53	103.68	106.76	104.66	108.16	105.63	102.39	103.87	106.91	107.23	106.7	107.01	106.56	104.39	103.88	105.24	105.55	105.96	105.43	104.19	102.77	102.92	104.29	107.76	107.6	107.39	105.67	104.62	104.67	105.96	105.89	103.8	106.35	106.09	106.44	108.44	108.09	104.57	105.89	104.02	105.29	102.94	105.72	103.79	104.33	103.22	107.1	107.01	104.85	105.73
104.36	108.97	106.89	106.56	105.26	104.89	108.55	105.89	107.22	108.31	104.43	107.18	107.54	109.09	106.53	105.24	104.51	107.07	106.78	104.65	107.09	104.9	106.51	104.79	107.32	105.65	110.97	105.96	106.53	107.53	106.23	105.71	104.21	106.91	106.3	106.6	107.19	107.21	106.76	105.76	105.29	107.57	106.37	106.08	104.68	106.2	103.5	107.39	105.65	108.31
102.78	105.05	102.71	104.15	105.82	104.78	102.85	104.54	103.3	105.03	104.97	105.69	105.02	103.29	105.24	104.21	107.11	105.13	103.8	108.89	100.94	104.12	106.68	101.29	105.67	104.42	105.69	104.64	103.52	106.19	104.4	102.75	101.69	104.98	104.78	106.28	107.2	107.02	104.11	102.4	104.02	105.51	107.64	107.93	104.5	106.47	105.26	104.68	103.89	106.67
104.57	101.17	102.9	99.74	102.91	103.07	101.16	106.52	108.73	103.44	105.09	104.6	106.14	103.91	105.69	106.08	104.83	107.07	105.41	103.57	103.04	106.78	103.73	104.48	103.04	105.5	107.45	102.9	107.49	105.95	103.52	102.33	105.16	106.18	103.24	105.8	102.69	101.13	104.12	104.95	102.87	102.3	104.27	106.12	105.89	102.85	106.46	103.96	108.11	106.53
105.99	107.7	106.91	107.83	107.26	105.09	111.19	103.17	109.23	104.83	107.78	105.97	106.57	109.7	106.58	105.58	107.09	102.05	103.42	104.98	107.41	109.63	107.12	104.82	109.78	107.87	108.49	106.26	106.57	106.89	107.75	107.33	107.88	108.93	103.54	110.8	106.8	107.87	107.78	108.19	104.22	108.41	108.67	104.85	106.17	109.13	105.59	107.92	105.46	107.27
105.64	104.07	106.91	108.88	107.45	106.45	104.33	106.05	109.17	107.44	107.79	106.66	101.5	108.05	108.51	107.31	106.22	105.17	107.7	106.02	110.76	107.55	107.85	107.55	106.59	107.38	107.1	106.74	109.33	105.13	106.17	103.37	108.04	106.75	107.12	105.03	110.58	105.81	104.28	105.52	107.45	106.89	103.61	106.06	107.45	105.57	105.51	106.67	105.55	105.94
105.12	103.53	105.7	105.5	104.93	104.17	107.72	106.75	102.83	104.93	103.03	103.74	108.09	103.37	104.24	107.65	108.53	105.59	105.76	105.18	107.12	102.68	105.64	106.35	106.42	102.37	104.81	104.41	103.59	104.99	106.56	106.63	102.76	105.85	102.83	107.96	104.75	104.78	102.69	103.18	102.52	106.42	106.68	106.15	105.1	106.36	104.42	102.24	105.51	109.17
101.24	100.97	99.68	99.77	99.703	102.79	99.662	102.53	100.78	100.22	97.914	101.89	101.82	100.67	100.67	102.59	101.81	98.348	97.722	99.882	100.97	100.22	96.139	101.37	102.38	99.129	100.65	101.32	98.109	97.899	101.44	98.336	100.07	99.984	100.07	101.28	99.861	99.011	99.68	98.422	98.121	97.637	98.81	99.607	104.32	101.91	97.855	100.25	99.368	99.248
112.9	110.6	108.43	112.7	111.51	111.68	113.73	113.05	109.05	114.16	114.92	111.41	112.32	113.98	108.81	111.53	112.78	111.93	111.37	109.75	111.5	110.26	111.48	111.99	113.44	114.46	112.49	111.57	113.88	112.15	111.65	113.4	107.7	114.21	112.8	111.03	115.21	114.88	113.73	111.19	114.81	111.57	109.57	112.13	114.01	114.73	111.27	111.75	111.76	108.61
105.34	106.34	107.4	106.1	105.28	106.6	104.92	102.84	105.9	104.72	106.63	106.02	103.38	105.92	106.03	104.53	105.77	106.15	104.63	105.94	103.72	103.32	107.4	104.05	106.45	105.86	107.54	106.03	106.17	104.47	106.56	106.84	103.92	106.92	101.98	103.53	103.69	105.04	106.09	105.77	106.41	106.15	106.47	106.55	106.19	103.72	105.63	104.7	106.31	102.59
106.95	107.04	105.06	106.23	104.06	107.04	102.97	106.59	109.74	102.99	104.71	106.59	103.66	104.47	105.4	105.53	106.3	104.2	107.18	109.04	103.75	105.21	105.07	102.55	104.42	105.54	103.65	106.14	105.02	106	103.81	104.36	104.47	105.87	106.63	104.3	104.9	104.54	105.79	105.35	103.37	102.79	106.7	103.34	108.98	105.47	105.76	110.44	107.24	106.76
113.57	109.42	111.71	109.87	109.49	115.27	111.92	109.69	110.93	113.63	111.43	113.66	109.23	113.6	112.64	108.11	110.51	112.75	109.51	108.62	108.54	107.31	112.16	109.1	112.22	111.97	111.91	110.19	112.29	113.89	109.06	111.36	111.75	111.6	113.95	109.35	108.73	111.99	108.94	116.35	113.73	109.13	111.77	113.74	111.65	108.61	111.98	109.29	112.5	113.49
106.23	104.43	103.32	104.76	103.04	107.44	101.95	108.36	104.52	104.72	105.27	107.11	107.79	106.58	105.71	103.06	105.24	106.91	102.96	105.96	107.52	108.93	104.38	107.38	105.37	105.24	107.4	105.98	106.75	106.7	105.89	106.24	105.39	103.53	104.25	107.51	101.49	106.98	104.14	104.29	105.55	105.88	103.37	103.02	105.51	105.62	105.61	103.95	107.34	106.28
107.51	104.82	103.57	105.28	103.74	100.86	103.7	106.61	104.73	104.39	107.79	105.61	106.25	103.57	104.72	104.91	105.4	105.2	106.65	105.37	104.21	102.93	103.61	105.96	104.87	106.48	105.24	106.46	107.81	104.58	108.8	105.38	106.09	106.47	103.39	104.82	105.03	105.32	102.58	106.62	102.96	105.99	106.7	104.98	105.35	106.72	108.33	106.23	101.73	105.15
111.58	113.2	116.49	108.19	114.72	108.5	110.24	112.64	110.73	109.47	110.29	111.35	107.4	110.93	109.23	112.15	112.17	116.32	110.68	113.32	113.25	112.84	107.87	112.98	111.58	109.99	111.52	112.69	112.72	112.67	113.02	109.72	110.52	112.82	110.47	112.51	108.54	108.44	109.81	111.65	111.98	112.49	111.68	112.19	108.03	111.87	111.77	111.73	114.58	111.73
105.3	106.02	102.26	103.8	106.9	102.67	102.71	104.63	105.06	105.65	104.56	104.08	105.84	102.73	101.64	102.69	105.95	103.87	99.712	102.93	106.38	103.25	108.26	105.65	103.61	105.57	105.7	104.31	106.64	106.71	104.39	106.09	102.65	102.26	105.06	104.41	105.06	107.64	104.9	100.48	105.42	106.01	104.13	106.04	102.59	107.36	101.63	104.68	100.74	103.23
99.373	104.41	99.488	100.33	99.058	98.144	96.387	98.327	97.539	98.594	101.79	99.647	99.503	99.073	102.88	100.33	100.59	98.793	98.302	101.65	99.063	101.29	100	100.68	96.243	97.284	100.61	101.82	100.48	97.924	102.02	99.573	97.715	97.535	101.17	99.59	97.533	101.9	101.93	97.524	99.008	102.99	96.869	99.449	97.925	100.87	100.2	100.57	98.544	100.81
108.73	111.9	112.75	109.62	108.6	110.17	110.45	114.45	111.82	112.83	111.52	109.84	106.81	108.89	111.2	112.54	109.09	112.5	108.78	113.48	112.69	112.12	113.08	110.55	106.81	108.1	109.65	108.72	109.48	109.03	111.12	112.9	110.36	108.98	111.02	112.53	109.37	110.89	112.68	111.26	113.13	114.52	109.25	109.94	111.44	110.82	109.4	110.44	109.18	107.9
107.33	104.83	105.61	106.47	105.71	107.59	106.54	105.08	106.46	106.55	105.74	104.37	104.7	108.3	107.2	103.29	106.7	102.55	107.51	106.07	106.39	105.17	106.72	108.44	105.67	105.25	104.67	106.88	109	105.63	105.57	108.35	103.56	104.79	104.73	106.48	108.35	105.29	107.2	105.08	108.46	105.66	106.13	110.24	106.33	107.92	103.9	107.52	106.55	103.97
103.5	107.8	106.4	109.47	106.36	106.51	107.68	105.32	106.92	106.75	107.57	107.81	107.07	107.88	108.46	109.17	105.88	102.63	105.27	105.96	110.13	105.03	105.88	107.9	106.24	105.54	107.28	107.79	109.35	102.54	105.84	105.94	104.29	104.02	108.39	108.12	104.48	108.12	106.03	107.08	105.41	104.58	107.37	106.23	107.23	105.55	106.14	107.88	109.78	108.76
105.55	107.27	106.62	105.94	103.33	107.26	107.92	107.08	105.36	107.82	105.64	107.24	103.84	106.29	107.87	105.49	108.94	104.24	107.88	106.35	108.09	105.92	104.76	107.47	104.92	104.47	107.12	105.32	110.16	106.23	104.04	106.8	107.8	103.92	104.28	104.89	104.77	105.68	108.04	105.47	104.55	107.91	105.54	105.22	104.07	103.57	106.4	106.11	104.25	103.15
115.01	110.97	114.79	111.92	111.18	113.4	112.31	110.54	110	113.68	111.45	114.69	113.33	113.12	112.42	114.33	111.36	113.96	114.6	112.29	111	111.06	112.59	115.04	109.52	112.85	110.92	112.14	112.25	110.16	112.34	108.39	111.95	112.04	113.14	108.36	106.75	111.95	113.11	111.57	110.86	110.68	110.98	111.99	111.83	113.92	109.08	113.33	113.16	111.2
112.36	109.97	108.62	112.86	109.8	111.87	111.29	112.39	109.3	112.22	109.46	113.91	113.45	112.51	114.27	111.03	109.49	107.68	113.48	109.65	113.92	113.3	111.89	112.54	111.67	110.13	109.37	111.55	111.82	111.13	112.23	112.7	109.23	110.97	112.13	112.85	111.19	108.16	112.33	109.87	112.37	110.44	111.18	106.82	113.14	115.21	109.2	109.27	109.72	111.11
111.51	112.95	108.02	114.98	111.11	111.31	108.9	112.7	110.37	113.88	113.59	110.33	113.53	108.28	112.19	112.32	109.74	111.66	112.79	107.89	114.17	109.83	111.47	112.58	111.62	109	113.75	112.45	108.97	113.95	110.39	110.27	109.38	111.92	111.36	110.34	109.76	110.98	112.48	112.74	110.69	111.19	108.75	113.04	111.04	111.61	112.83	112.07	112.96	110.6
105.4	106.29	107.32	106.97	104.95	106.04	104.83	105.61	108.25	105.06	106.01	104.53	106.81	109.84	104.99	106.39	104.15	106.18	104.66	105.98	107.06	103.57	104.65	107.06	107.36	109.59	107.88	104.79	107.99	107.5	104.57	106.35	105.51	105.39	104.28	104.17	105.64	105.23	107.73	104.49	107.91	105.4	103.41	108.33	104.54	106.25	108.75	105.68	107.11	108.44
111.83	114.48	111.11	114.15	112.43	113.18	107.56	111.24	114.84	111.5	110.82	112.37	114	113.12	112.16	114.34	110.02	113.04	112.82	109.72	108.53	115.33	112.12	113.55	113.56	113.06	110.85	113.33	115.26	112.59	110.38	108.05	111.85	112.4	110.59	112.8	113.5	113.04	110.82	109.15	112.67	111.82	112.53	112.19	111.97	110.66	113.05	113.61	112.22	113.2
99.022	100.55	101.6	97.864	97.989	100.11	99.03	96.377	101.42	100.61	101.73	100.86	99.981	98.387	99.093	96.807	100.49	98.133	101.13	102.61	100.46	97.501	101.41	98.673	98.288	101.03	101.22	100.29	98.735	99.679	99.905	98.733	99.524	98.69	99.089	101.37	101.75	101.22	99.672	99.386	102.64	99.345	100.39	99.397	100.31	102.35	98.582	97.496	97.692	99.218
105.26	107.29	102.63	105.35	103.11	105.82	103.32	105.92	105.88	104.54	107.25	109.37	104.23	105.45	102.17	105.51	107.12	105.12	101.41	102.2	106.54	104.79	105.82	104.97	107.81	101.49	106.12	103.72	104.11	103.59	106.06	105.46	105.02	108.16	107.04	104.54	104.51	106.33	103.78	104.73	104.36	105.38	103.28	105.63	105.09	103.91	104.85	104.5	106.42	103.62
110.49	110.23	112.89	112.43	112.69	108.39	108.92	109.07	111.09	110.69	111.78	109.33	108.93	110.07	112.14	110.35	112.52	108.19	112.79	110.79	111.53	110.2	112	110.76	110.04	108.15	112.79	109.98	108.81	107.9	109.98	108.36	112.62	109.14	108.68	111.12	109.75	110.47	110.33	114.49	109.31	110.44	110.05	109.26	113.82	108.4	112.56	111.64	112.73	110.4
105.36	104.68	105.16	106.93	102	102.19	105.97	105.98	105.17	106.25	101.3	104.31	102.35	104.54	105.86	103.15	104.32	103.27	102.89	106.33	102.7	100.43	102.6	101.56	103.24	101.33	102.92	104.31	106.56	105.83	102.93	106.02	101.81	103.12	103.38	105.41	105.07	102.09	104.74	106.59	106.11	107.36	106.6	106.62	104.1	103.52	101.5	104.57	103.08	101.38
103.56	107.57	105.21	104.19	108.5	102.8	102.1	107.56	104.47	101.25	107.57	105.1	104.82	103.26	102.9	107.05	102.88	106.37	103.99	101.26	101.21	104.93	105.44	103.3	106.56	104.13	104.89	104.35	102.88	103.47	102.43	105.67	104.7	103.33	103.51	103.02	101.9	102.54	104.53	106.34	104.66	107.48	105.11	106.2	104.72	101.23	103.41	102.01	102.75	100.22
103.64	99.842	97.783	99.508	98.554	100.39	101.67	101.82	100.19	101.7	98.812	98.785	99.557	101.25	99.746	99.386	95.753	102.67	98.572	102.32	96.838	100.06	99.073	98.624	98.839	95.943	98.617	101.35	98.746	100.61	99.888	95.987	101.45	99.377	100.02	100.4	100.5	100.21	100.89	96.904	98.665	101.46	100.25	99.657	100.48	100.58	99.716	97.98	99.227	98.505
105.76	105.54	105.78	107.18	107.77	105.14	106.49	104.82	106.35	106.66	107.31	105.31	106.39	108.07	104.99	105.32	105.21	106.41	105.17	105.82	108.38	107.27	106.21	103.68	103.78	102.38	105.82	106.83	106.45	104.87	105.97	108.95	109	105.38	103.29	108.54	105.33	106.98	103.32	104.3	107.55	107.76	108.09	107.03	105.96	105.29	105.23	108.23	105.09	109.1
104.11	98.868	103.12	99.645	100.79	101.17	100.88	101.79	100.35	101.04	102.13	102.47	101.47	100.81	97.155	106.1	99.776	100.31	100.38	100.72	99.469	101.89	101.67	100.86	100.63	100.69	100.96	100.16	102.22	101.18	100.93	99.881	101.33	101.2	98.409	100.69	99.911	101.73	99.678	103.15	100.7	101.17	105.2	99.347	102.02	101.97	102.04	101.78	101.6	99.687
112.76	111.17	109.01	111.4	109.88	107.89	110.37	108.52	110.85	109.93	108.1	109.18	110.07	110.69	111.59	108.85	111.7	110.31	111.59	106.49	111.83	110.28	108.11	109.94	110.23	112.23	111.29	109.7	111.11	110.44	112.42	106.88	106.8	111.77	110.44	107.76	110.13	110.67	112.56	108.63	113.18	108.65	110.3	112.14	109.63	110.69	109.63	109.75	112.06	112.98
107.07	110.64	107.11	107.18	107.74	104.72	108.06	107.61	105.8	104.48	106.95	106.5	106.79	108.11	109.8	107.68	105.27	109.42	107.5	107.95	105.86	107.82	108.57	107.37	110.11	107.46	108.71	107.41	108.37	108.24	109.24	108.29	108.75	105.2	104.97	105.64	108.41	109.97	108.19	106.52	106.36	107.45	108.01	106.1	107.13	109.74	107.36	105.49	103.55	109.76
106.22	107.4	106.25	103.5	104.13	109.28	107.44	105.23	104.87	104.22	105.32	104.94	104.31	107.29	105.51	104.08	107.3	105.67	103.02	107.11	102.84	108.68	104.76	110.49	104.85	109.22	104.87	108.07	102.19	105.8	105.29	105.61	106.28	112.04	106.81	107.83	108.7	107.95	105.54	105.03	103.84	107.92	102.1	106.35	106.17	106.76	107.19	106.23	106.93	106.92
118.73	118.29	115.73	112.94	112.76	117.91	113.83	113.84	116.26	119.24	118.2	116.6	117.54	116.83	117.29	116.86	112.89	116.94	114.47	115.45	116.18	115.94	113.82	114.76	117.77	117.62	115.25	118.34	116.82	115	114.35	114.59	118.7	117.74	115.31	116.71	114.85	114.66	114.41	117.08	114.54	116.37	116.82	115.85	113.58	117.13	114.64	118.11	117.77	116.33
110.01	113.91	112.87	117.03	112.65	113.09	114.41	112.43	112.66	110.67	112.95	110.92	110.88	114.62	114.87	115.49	116.92	113.85	113.46	112.35	113.72	109.83	112.48	113.58	109.7	112.34	111.88	113.89	113.09	113.17	113.47	112.03	112.12	114.94	111.27	114.6	112.6	114.72	112.4	114.38	111.34	112.63	112.52	111.42	113.76	112.59	112.1	113.04	110.13	113.07
105.47	104.36	104.6	103.97	103.55	103.06	102.16	105.61	100.13	108.44	103.24	103.98	104.54	104.24	106.18	106.05	104.84	104.97	106.6	105.54	102.69	99.988	105.69	106.95	106.12	103.3	104.26	106.04	106.35	103.46	104.02	103.64	105.58	104.46	102.3	104.11	105.04	103.14	104.32	103.81	107.37	105.64	105	105.88	104.51	104.01	105.48	104.36	102.55	104.09
111.81	107.11	111.26	111.54	111.45	114.95	107.44	109.13	111.22	110.39	113.04	109.7	110.96	111.26	108.03	110.53	110.56	104.21	111.51	112.56	108.64	111.03	109.39	110.44	112.73	110.08	109.74	109.03	110.16	107.39	110.39	108.53	110.96	109.3	110.38	109.9	113.15	108.92	113.23	111.82	110.96	110.17	110.56	110.23	112.75	113.64	109.64	110.17	108.86	114.12
101.4	101.57	101.39	99.45	99.479	98.275	99.753	99.896	100.19	98.188	95.92	99.4	98.538	100.51	99.199	97.61	103.5	99.749	99.372	100.22	100.89	97.318	102.43	100.15	100.11	98.836	100.34	96.562	98.706	100.04	100.95	99.694	101.04	99.531	98.917	99.463	99.618	100.07	100.71	98.737	100.23	100.66	100.39	99.847	97.367	102.17	99.188	100.38	99.169	99.644
100.01	104.43	101.34	105.38	105.79	103.99	102.56	105.35	103.52	105.32	105.01	105.77	102.67	104.88	104.88	104.62	105.87	102.94	104.9	102.57	103.86	104.12	105.74	104.96	103.18	101.66	104.1	104.51	102.03	104.72	102.01	105.74	107.73	105.84	104.25	101.55	99.572	103.22	107.68	107.65	106.43	101.34	104.8	105.3	105.1	103.48	103.38	104.62	102.52	106.13
102.61	105.05	103.7	106.18	105.58	103.74	104.42	104.06	104.85	103.09	102.32	105.28	102.76	104.55	104.11	105.71	106.07	104.12	101.72	104.34	103.07	105.05	106.33	102.05	102.65	104.55	102.01	103.41	103.64	103.76	102.33	104.14	103.78	105.17	103.96	105.78	103.79	104.8	101.42	106.52	104.82	102.79	103.25	104.75	104.52	104.71	105.77	102.23	104.98	103.28
108.15	107.31	104.79	105.51	106.65	110.91	104.79	106.7	107.08	108.78	106.53	108.99	106.51	106.53	105.35	108.06	106.4	106.25	108.63	108.19	104	105.41	105.09	105	108.29	104.81	105.76	108.52	107.62	109.07	108.81	106.86	107.51	107.39	106.71	106.11	107.6	100.94	106.97	104.41	104.74	106.35	105.38	106.42	108.43	107.65	107.84	107.8	107.67	103.71
104	102.55	109.33	106.51	105.18	107.2	108.33	105.9	107.5	105.94	104.05	101.17	104.99	105.9	106.59	106.38	105.71	107.26	106.84	105.05	104.84	104.69	104.92	105.94	105.33	106.97	104.72	104.86	106.14	106.17	106.5	105.93	107.5	103.03	107.57	102.52	105.19	105.83	103.5	104.5	104.28	104.45	102.23	106.09	103.64	105.95	101.83	106.7	106.91	107.64
102.69	104.84	106.68	105.82	108.12	107.12	106.4	107.36	105.62	106.22	106.1	108.1	108.91	107.81	103.9	105.7	107.89	102.65	105.58	108.02	105.89	104.85	105.86	109.51	106.5	105.16	106.14	105.53	106.04	105.52	109.06	108.46	107.31	106.22	108.19	109.84	108.69	106.5	108.96	105.13	104.68	104.72	108.41	106.84	104	105.96	107.67	103.51	105.19	104.48
106.31	105.22	103.45	104.95	106.77	105.31	102.81	103.92	102.91	105.15	104.27	104.31	103.87	104.46	103.32	104.46	104.27	104.55	103.11	102.94	105.14	106.13	103.89	102.51	102.41	104.3	103.71	103.4	104.58	107.31	105.12	104.14	102.57	101.91	103.55	103.55	102.03	104.4	104	101.5	101.69	103.26	106.63	107.04	105.12	101.3	103.02	102.9	104.89	106.38
106.32	104.25	105.54	104.92	106.82	101.18	108.67	102.13	103.83	104.27	104.92	105.08	102.75	107	100.92	105.2	106	106.68	105.46	103.76	101.91	104.64	103.12	102.56	103.97	103.31	103.73	104.06	104.97	103.73	104.57	105.73	105.82	103.77	104.5	103.03	103.48	107.48	107.57	104.79	101.4	100.66	107.53	105.42	102.5	105.63	105.93	104.83	102.43	107.8
102.19	100.89	97.416	102.18	100.54	104.67	101.98	103.21	98.351	99.612	101.94	102.73	105.5	102.73	99.477	102.28	101.24	102.95	99.533	101.91	99.639	100.01	101.2	101.13	98.136	103.05	101.13	100.02	100.25	101.25	98.405	99.97	103.01	100.48	97.873	97.552	99.662	100.98	100.48	101.87	99.983	100.22	97.783	101.85	100.39	101.1	104.9	103.82	100.98	101.28
102.47	98.709	99.398	98.377	97.455	101.53	97.304	101.32	99.791	100.07	97.696	98.458	98.739	103	100.92	99.959	99.358	98.606	99.922	100.43	102.74	101.81	99.189	99.238	97.998	96.406	102.12	100.09	100.98	98.54	98.61	101.01	100.49	98.817	101.61	99.525	98.953	99.068	99.029	97.101	95.537	98.787	100.9	102.55	98.418	103.22	99.609	99.567	98.891	102.23
102.25	99.802	104.25	98.51	100.69	100.61	101.67	100.39	103.73	97.446	102.03	101.55	99.077	99.507	100.5	105.04	101.53	104.09	102.72	100.18	97.877	102.48	103.74	98.916	100.99	101.89	100.07	99.427	101.46	102.61	102.06	99.237	101.25	100.92	100.61	99.534	100.19	99.458	100.29	103.98	101.37	100.03	101.65	100.99	99.297	101.52	100.58	99.507	101.73	99.623
111.26	111.11	110.13	111.9	113.8	113.42	110.2	110.28	111.37	112.66	110.42	112.95	111.85	114.68	112.55	109.58	110.72	109.92	111.97	111.74	109.93	110.42	111.86	108	114.78	110.93	112.41	111.21	111.56	105.1	109.9	112.69	110.85	111.64	112.93	111.31	114.08	111.67	112.92	112.59	110.76	109.86	109.89	113.06	110.56	109.46	112.08	111.23	112.51	111.73
109.21	105.84	107.25	107.88	109.86	105.52	104.79	102.93	108.87	107.87	105.38	107.72	106.24	105.44	110.37	107.05	106.5	108.06	105.65	106.79	103.58	105.09	105.73	105.89	104.68	106.34	102.97	107.91	106.18	106.93	106.69	106.24	107.57	109.26	106.35	108.66	105.69	104.77	107	106.64	106.15	107.5	108.45	104.52	108.47	106.41	108.76	104.19	106.43	108.01
99.163	98.448	100.92	98.909	97.319	96.544	99.723	99.079	100.5	98.711	101.31	102.85	98.569	98.006	99.997	99.577	98.072	100.67	98.717	95.914	101.84	100.93	103.56	100.1	100.38	99.56	97.378	98.245	100.26	97.954	100.53	100.35	98.877	102.01	94.79	100.77	99.287	99.438	98.779	100.28	99.336	97.81	100.61	98.365	97.355	98.307	100.91	96.15	95.767	98.828
110.23	106.09	104.5	105.28	108.77	108.59	108.9	108.04	107.96	109.01	106.55	105.13	107.54	103.8	106.45	107.87	105.81	106.5	108.1	108.5	107.14	108.38	109.34	105.75	109.48	107.65	106.4	107.52	107.01	103.59	105.51	109.39	105.38	102.33	107.57	107.81	105.53	104.33	106.29	106.36	107.1	109.23	102.99	108.46	110.17	109.41	103.45	105.06	108.78	110.01
105.51	104.27	103.15	104.92	106.5	105.22	103.8	105.26	105.08	105.6	104.83	104.05	105.39	102.7	104.27	103.89	104.54	104.72	105.62	104.12	109.56	108.74	110.21	107.31	107.72	106.95	105.42	107.37	103.79	105.35	107.54	102.47	104.47	105.32	106.37	102.63	104.32	103.23	103.24	103.93	105.33	108.24	105.16	105.72	106.32	103.56	105.42	105.6	106.05	105.66
113.5	110.28	111.26	107.21	110.71	110.94	111.46	110.07	111.88	112.58	111.91	111.82	108.9	110.36	109.72	112.55	112.7	112.5	114.51	108.51	113.06	113.41	111.17	113.38	112.33	109.27	111.51	109	110.57	113.34	110.12	110.34	112.58	110.42	111.96	111.58	110.69	113.15	111.99	108.76	111.94	110.78	112.04	110.96	113.4	111.45	111.63	112.4	114.41	112.24
100.46	101.33	102.99	104	105.01	101.66	97.124	101.06	101.75	99.944	103.43	103.09	99.497	100.07	102.33	102.17	101.86	102.3	100.65	100.63	101.61	101.74	103.3	99.806	104.23	98.9	99.786	102.54	102.68	103.75	102.16	99.537	99.222	97.102	97.27	100.67	96.913	100.82	103.76	102.26	99.5	100.68	102.13	99.674	100.25	99.513	99.189	104.23	98.306	101.72
105.51	104.46	105.38	105.86	104.61	101.01	101.6	101.67	104.22	106.66	102.05	105.54	101.99	107.76	107.11	101.89	106	104.45	102.26	104.16	104.71	101.29	101.35	104.26	104.45	104.23	104.87	103.41	105.9	106.65	103.85	106.02	102.77	106.53	102.47	102.65	103.88	106.7	104.62	104.93	100.87	104.26	102.13	102.81	103.57	102.7	104.86	103.63	101.44	102.68
107.77	107.41	105.68	108.98	106.39	104.14	109.89	105.57	107.14	107.62	103.78	105.18	104.97	104.76	101.65	108.32	106.85	105.11	107.95	106.89	108.73	106.22	103.01	105.81	108.65	105.47	107.54	104.15	108.77	106.95	102.31	102.88	108.16	104.86	104.54	104.37	107.88	108.36	106.35	107.16	106.9	107.45	106.21	108.76	105.05	104.06	104.23	107.25	107.24	105.19
114.57	111.06	107.94	111.42	110.12	109.97	111.3	108.81	112.59	110.72	110.27	110.5	110.71	112.06	112.85	108.68	112.24	114.25	113.32	110.21	108.21	112.39	111.48	111.93	110.55	110.74	113.23	112.98	111.05	109.07	107.93	113.01	110.62	109.65	113.15	109.9	110.89	107.75	111.27	111.63	112.31	110.8	109.45	110.91	108.19	108.42	112.46	110.8	111.06	107.21
100.74	101.73	98.59	98.568	100.56	101.09	101.1	97.367	97.503	97.416	99.324	100.79	97.074	102.64	97.705	101.79	102.19	98.79	99.772	99.987	97.237	99.585	98.506	99.401	101.37	97.709	99.807	100.49	95.548	97.975	97.335	102.62	103.02	99.161	102.82	98.709	97.808	99.147	99.515	99.239	101.09	100.66	98.909	100.11	98.785	97.606	99.229	101.58	99.602	99.057
113.38	107.77	112.57	110.64	109.94	109.58	109.92	114.88	110.67	111.52	110.82	110.92	111.77	112.34	107.63	110.65	112.15	112.76	113.37	112.83	113.46	113.51	112.86	113.87	114.72	114.27	110.48	111.87	107.43	110.59	112.68	114.51	112.06	117.56	111.73	113.31	110.43	112.83	111.76	109.76	109.73	114.29	112.28	110.41	111.13	111.15	113.89	114.14	112.53	108.58
107.42	104.14	104.6	107.46	105.36	104.4	108.13	106.19	106.26	107.56	106.4	108.43	106.96	107.32	106.9	111.73	105.23	106.2	107.31	105.56	107.67	108.14	102.11	106	104.45	107.73	104.4	107.21	106.14	105.65	106.43	106.41	107.32	103.88	109.26	104.96	105.91	107.76	105.95	107.93	108.68	105.29	105.93	107.14	105.88	106.83	109.51	106.86	106.34	105.99
101.78	102.63	103	104.13	103.65	104.05	104.16	102.3	107.25	103.75	102.8	106.14	102.86	103.48	103.52	103.27	105.85	107.07	104.31	104.61	103.64	105.89	104.28	103.95	103.56	103.13	105.12	105.14	104.65	102.49	102.28	103.18	103.57	105.41	105.24	100.61	105.93	103.29	105.08	106.92	102.46	102.13	103.33	102.58	105.72	105.12	104.55	105.43	103.74	105.35
108.18	103.99	107.77	105.44	108.48	106.53	105.62	106.76	107.25	106.57	109.29	106.14	105.38	107.86	107.18	103.51	108.25	107.98	107.72	108.68	108.55	109.07	106.22	105.57	105.39	103.75	105.93	102.24	103.99	105.53	104.78	106.67	106.33	103.27	106.06	105.05	107.84	108.32	105.22	107.23	109.09	105.64	105.19	104.51	105.32	104.22	106.42	108.58	106.11	103.39
107.07	106.86	108.82	106.95	107.47	101.44	106.05	107.93	101.32	105.57	105.87	106.11	107.66	108.55	107.7	106.52	107.12	104.41	108.29	104.83	108.07	101.58	108.75	104.88	105.55	105.59	103.46	102.41	106.21	107.39	106.92	104.98	107.87	106.47	103.32	106.08	104.79	107.81	108.29	107.28	104.06	102.87	106.95	108.04	103.9	104.17	108.34	107.07	105	106.45
105.64	103.6	105.51	108.59	106.07	106.8	106.84	103.86	107.14	105.29	106.69	107.09	104.35	104.42	105.41	103.22	108.17	107.09	105.46	107.33	108.73	105.45	104.12	105.32	109.72	106.72	105.27	106.37	104.33	107.97	103.29	104.62	106.52	109.64	104.35	106.32	109.02	105.43	103.35	105.14	102.8	103.05	107.47	105.55	107.63	106.87	104.45	107.6	105.66	103.22
101.1	101.58	98.81	99.426	99.379	100.63	100.71	99.284	98.436	98.034	102.02	97.098	101.07	102.8	98.52	99.997	100.42	100.12	99.354	103.58	100.06	99.69	97.285	102.03	97.571	101.55	100.24	102.87	104.01	100.81	101.49	104.4	99.467	103.77	102.48	98.977	101.67	104.02	100.49	99.11	100.86	99.934	100.51	101.2	102.84	98.277	98.4	98.714	101.23	100.42
108.81	104.87	106.59	105.92	108.82	105.29	105.78	107.16	105.84	103.69	106.55	103.56	106.26	106.56	105.03	107.24	104.47	108.45	107.54	107.01	106.3	103.46	105.6	106.13	103.21	104.25	101.96	106.75	104.32	105.31	107.81	103.68	108.34	104.67	103.42	106.22	102.88	108.61	105.53	105.02	105.47	104.04	106.68	103.34	105.47	106.08	104.47	107.03	106.66	105.07
116.65	115.97	118.68	117.19	116.87	117.29	117.82	117.21	115.32	116.24	117.1	117.17	116.93	118.24	116.11	116.39	118.59	118.2	119.09	118.77	116.43	117.03	116.6	119.04	118.79	119.93	118.41	115.11	117.09	116.73	114.87	115.12	119.43	118.37	117.38	118.26	119.55	118.75	116.33	118.37	118.21	118.39	118.73	118.03	115.29	117.05	117.11	115.17	115.8	119.52
107.19	108.83	105	103.83	104.98	106.16	106.81	105.64	105.95	106.4	108.34	103.9	105.49	106.21	104.6	106.3	106.58	102.37	106.92	107.2	106.42	107.1	105.5	107.55	107.21	106.77	107.25	104.7	108.17	106.92	106.09	106.5	103.97	105.61	104.28	104.38	104.36	105.83	105.68	106.41	106.32	106.95	106.85	106.4	106.06	110.13	108.7	107.57	106.47	105.54
110.67	110.34	112.24	109.19	112.48	110.08	110.6	113.55	109.43	109.07	112.54	112.73	113.06	113.22	114.4	108.43	109.66	114.09	112.98	110.61	112.68	113.23	110.24	112.3	111.53	113.4	109.69	110.78	112.44	110.74	109.16	111.93	108.81	111.27	113.2	114.32	109.44	110.87	112.32	109.86	109.11	109.16	112.47	112.55	114.4	112.13	108.93	109.85	109.43	111.19
112.87	110.79	110.93	114.17	109.46	110.09	112.97	108.75	112.12	111.46	110.71	113.87	112.05	114.17	114.12	113.41	113.4	111.77	107.94	109.78	111.03	109.9	112.42	108.93	111.42	110.45	110.25	111.82	113.2	109.73	112.42	111.79	110.06	112.6	113.44	111.35	112.96	108.49	113.47	109.85	112.3	113.59	112.09	110.3	113.61	111.37	111.76	109.45	111.56	110.78
105.04	106.43	108.67	105.76	111.23	106.31	107.57	104.22	105.54	104.5	107.12	107.51	107.15	104.18	105.63	104.16	104	107.08	102.37	106.05	104.7	107.92	104.63	105.52	104.06	108.06	102.77	105.89	107.98	106.61	106.92	105.81	106.23	104.05	106.52	106.13	110.88	107.57	104.76	108.35	105.98	108.25	107.09	104.73	106.78	104.99	106.58	107.96	107.07	105.88
108.88	106.82	103.35	103.59	106.73	104.47	106.46	106.84	103.7	105.53	104.9	104.56	109.1	106.91	104.62	102.27	104.55	106.72	105.13	105.87	104.15	107.16	105.82	103.51	104.72	105.78	105.89	101.67	109.28	103.1	106.4	106.94	102.33	105.83	104.55	100.48	105.48	105.74	101.73	106.31	104.09	104.2	108	104.74	103.7	105.38	103.06	105.8	106.37	106.15
110.07	111.03	112	109.13	107.93	109.85	109.01	110.78	111.92	110.66	110.86	108.7	106.04	111.71	106.87	109.05	110.3	111.06	110.94	107.94	111.36	107.75	109.79	107.96	111.07	111.53	109.72	110.56	110.66	111.18	110.16	111.72	108.09	109.37	110.67	108.82	113.28	108.19	109.94	111.87	110.37	111.99	108.52	109.32	107.65	108.45	112.18	107.09	109.59	112.64
108.14	110.85	113.3	111.27	110.84	109.86	111.53	113.2	112.2	111.67	112.35	110.98	111.83	110.15	113.46	108.33	110.28	110.24	114.02	111.99	111.06	114.18	112.28	110.81	114.61	113.12	112.08	112.22	114.04	113.4	110.32	112.24	114.15	111.85	108.9	112.58	111.86	112.65	116.49	114.06	111.78	110.15	111.93	111.02	112.4	111.68	109.14	110.36	114.15	111.29
102.79	101.04	101.22	100.44	100.93	100.46	100.76	102.11	99.741	98.44	101.16	101.65	100.46	99.439	101.65	99.276	101.44	102.52	101.88	102.03	104.05	103.39	101.74	100.54	100.36	99.982	99.299	101.46	101.5	102.09	102.18	100.5	101.21	98.558	100.02	101.68	103.19	99.349	102.91	100.29	100.23	98.023	104.77	101.67	103.61	102.98	102.49	103.22	99.777	103.5
107.39	105.07	104.76	104.95	104.92	109.28	108.04	105.92	107.12	106.78	108.72	107.97	106.41	108.07	105.84	108.12	108.79	106.82	108.54	101.41	107.55	106.71	106.9	108.51	104.19	104.24	104.57	108.91	104.98	106.39	105.06	107.01	102.16	106.11	106.75	107.06	107.38	106.86	109.21	106.82	107.57	108.08	104.33	108.34	107.41	105.97	106.95	107.82	104.38	108.86
105.09	107.4	107.01	106.06	105.41	108.53	105.76	106.73	106.81	107.83	106.76	106.43	106.71	107.57	105.03	107.02	103.62	107.69	107.45	106.11	108.44	106.28	105.03	103.96	103.55	106.66	103.39	104.35	107.12	109.44	108.77	108.26	108.66	107.12	104.85	108.62	110.99	106.19	101.95	106.15	105.6	106.29	103.62	108.1	107.58	108.66	106.7	106.56	107.1	107.12
104.98	102.5	102.44	103.28	106.91	105.32	106.51	105.64	102.36	104.15	105.51	107.26	107.27	102.98	101.21	104.66	106.47	105.27	101.65	104.35	102.99	106.33	104.05	106.9	107.35	102.22	107.97	106.88	105.04	105.06	104.89	102.79	102.26	102.51	103.45	104.42	106.65	104.3	103.66	105.91	104.29	107.07	105.31	102.83	100.7	106.23	104.03	106.53	104.38	103.97
112.83	112.28	110.81	111.07	111.33	112.71	111.56	114.69	111.13	110.61	115.79	111.36	113.28	111.56	113.26	112.17	114.61	116.54	112.01	112.86	112.13	110.74	112.53	111.85	111.69	114.47	111.57	113.29	110.8	113.85	113.21	110.01	113.39	110.42	112.88	114.32	110.44	111.16	113.59	111.33	110.93	112.14	111.16	110.59	110.68	109.63	112.39	114.58	113.66	110.77
98.371	103.34	98.891	100.14	98.613	100.06	99.441	99.515	102.28	102.11	99.107	98.681	98.982	99.767	100.8	102.79	96.873	102.07	99.126	100.2	102.41	97.857	100.93	97.661	101.59	101.37	98.467	101.41	99.596	100.32	99.965	96.684	100.98	99.4	98.405	101.36	100.74	97.799	102.1	103.04	100.94	97.536	100.01	98.266	101.19	102.18	102.07	100.82	101.57	102.25
108.63	106.6	107.89	103.17	108.2	107.84	107.39	108.88	108.11	104.99	102.85	102.12	108.99	100.06	102.9	108.99	103.59	103.29	106.63	107.08	107.28	107.07	106.5	103.58	108.64	107.63	107.46	108.2	107.61	108.25	107.23	107.81	105.49	105.83	106.66	107.14	107.4	107.55	106.6	105.53	107.1	105.77	106.94	105.07	107.27	105.11	103.11	107.24	103.25	104.53
108.05	106.36	106.31	106.71	103.77	103.29	107.66	104.3	107.63	104.6	104.28	106.89	105.77	104.69	106.48	106.07	108.33	103.32	106.92	108.62	106.91	103.79	103.73	108.43	105.36	105.85	106.15	108.14	107.03	104.56	106.13	105.63	105.6	105.59	104.28	103.23	105.02	105.85	105.23	104.69	105.23	105.06	103.99	106.32	107.44	107.66	105.79	107.73	105.29	109.56
101.53	101.48	97.189	98.785	102.16	96.7	101.06	100.97	101.57	101.37	100.27	99.326	102.6	98.998	99.877	101.79	100.48	100.49	100.06	97.42	99.77	98.24	96.859	100.94	100.05	101.44	99.031	101.58	99.58	104.83	99.983	101.24	100.28	104.17	100.85	103.41	100.87	100.14	101.75	100.51	98.67	97.611	99.874	101.77	104.83	101.44	99.261	101.51	99.701	101.81
102.37	105.22	103.61	103.14	102.88	102.89	103.14	104.33	104.18	106.3	105.36	102.26	103.25	104.1	104.01	104.7	105.95	103.14	105.15	105.86	106.65	107.87	105.21	106.24	104.38	102.74	104.49	103.42	102.51	104.88	105.02	104.92	101.41	103.92	104.18	107.53	105.61	103.91	108.23	105.49	105.71	105.44	102.05	105.61	102.48	104.44	104.15	103.37	103.08	104.21
107.17	104.76	106.12	106.74	104.81	107.62	106.35	104.55	105.42	105.85	107.73	105.09	108.64	106.3	108.8	108	107.06	108.79	105.04	104.55	105.64	108.03	107.29	109.86	104.32	106.96	104.91	107.36	107.53	103.13	109.35	107.64	106.86	106.89	108.81	106.37	106.7	107.91	105.78	105.95	105.44	106.88	108.46	106.82	104.97	107.05	105.79	107.42	106.82	106.45
109.79	103.49	103.24	107.1	103.99	104.95	105.24	109.97	107.38	109.18	104.96	108.73	105.32	105.24	107.95	106.39	107.95	107.26	104.38	109.71	105.94	109.42	106.49	105.01	105.9	106.78	108.91	105.88	103.83	104.14	106.24	103.84	107.55	106.66	105.7	103.34	106.06	103.73	105.79	107.44	103.55	106.26	106.12	104.28	107.59	104.68	106.59	108.01	105.77	107.07
105.72	105.16	105.65	103.9	101.92	104.37	105.26	106.49	106.86	105.92	102.68	105.59	108.07	104.25	103.46	105.89	104.97	108.06	104.91	106.51	106.66	104.81	106.63	105.19	107.51	103.52	106.85	103.15	106.99	104.61	103.11	104.83	104.98	105.91	104.72	105.45	107.12	105.99	104.91	102.51	101.64	107.01	106.02	104.89	106.5	103.89	104.35	109.58	103.94	105.61
109.44	113.77	113.1	110.6	110.53	109.32	114.26	115.51	114.58	110.83	111.46	110.35	112.7	110.12	111.55	113.39	112.39	111.46	114.57	111.6	108.6	110.37	114.02	111.89	112.41	115.31	107.25	110.42	115.03	110.81	108.97	113.44	112.46	117.86	110.19	112.42	111.3	110.95	110.87	109.05	109.83	113.83	114.05	112.45	112.1	112.32	110.31	110.72	113.9	111.69
99.351	99.23	101.61	99.526	99.937	100.97	100.31	99.838	102.33	100	101.49	98.493	99.059	100.75	102.3	99.5	99.741	97.498	99.831	99.323	99.637	101.26	97.513	101.86	99.859	98.64	103.15	103.8	99.868	97.204	100.09	98.22	98.907	100.86	101.77	96.461	101.5	96.885	102.48	98.719	99.067	101.92	100.08	103.53	103.1	99.158	96.483	100.45	98.925	101.68
110.55	108.26	112.17	105.34	112.13	112.21	109.82	113.08	107.68	111.07	109.94	110.67	108.29	107.88	108.15	108.93	109.58	109.66	111.94	108.26	111.98	108.39	109.11	108.33	106.64	106.02	108.58	109.99	110.78	107.26	110.61	107.11	110.98	108.8	107.81	109.9	108.02	109.95	110.05	105.65	112.39	109.14	107.88	111.49	110.61	111.1	109.51	111.44	108.35	106.71
100.02	100.87	99.371	99.441	100.45	101.35	99.544	100.28	99.226	100.69	102.42	100.05	99.843	100.71	98.471	98.041	99.255	98.378	100.92	102.87	99.49	100	97.351	101.58	100.49	101.27	100	99.337	101.54	98.199	100.08	101.99	99.771	102.48	100.89	98.703	100.72	102.4	99.458	99.916	99.395	100.58	98.285	98.562	102.2	101.22	97.145	100.19	100.3	103.07
102.28	103.29	102.51	104.85	102.81	103.26	103.96	103.85	104.9	103.33	103.06	103.81	103.53	103.84	103	106.19	105.83	105.7	105.64	101.93	104.69	108.55	107.88	105.5	104.29	104.24	105.85	100.28	108.56	100.13	104.12	103.5	106.42	106.31	101.93	106.59	103.1	98.096	107.7	106.71	103.88	103.58	106.5	101.09	103.25	105.1	105.18	103.88	106.6	104.76
110.66	110.41	108.24	112.65	114.56	111.67	112.78	112.79	112.4	112.91	110.68	110.65	116.12	111.72	110.44	112.74	112.58	114.35	111.93	107.48	110.14	113.71	112.05	111.73	113.09	111.51	114.59	113.5	111.23	108.17	112.89	112.52	110.22	110.66	112.4	114.62	112.64	113.76	112.35	113.55	110.53	111.63	112.7	113.86	110.98	111.42	112.45	113.41	110.81	112.62
106.98	108	106.98	108.48	105.66	107.29	103.45	105.02	109.8	104.82	104.69	106.02	106.1	109.28	107.82	107.92	110.56	102.3	106.13	106.69	105.54	105.1	106.69	107.69	106.49	107.02	107.33	105.61	104.96	107.71	106.06	105.34	104.34	104.81	106.31	107.59	109.83	102.2	107.79	104.93	106.12	108.23	109.99	109.1	105.34	105.16	104.77	104.46	107.75	107.68
107.69	107.14	109.25	104.43	105.08	106.38	108.67	108.52	107.18	104.32	105.56	104.91	103.56	102.91	103.41	105.09	106.89	105.55	105.66	106.7	106.52	106.64	109.76	108.06	105.9	105.77	106.75	103.3	106.43	106.96	102.65	107.01	105.36	107.78	104.89	105.23	109.74	104.29	104.64	105.68	105.14	105.53	107.13	108.21	105.29	107.19	106.04	108.32	104.72	103.09
104.28	104.86	105.47	106.99	107.8	104.24	103.43	107.55	106.39	105.11	102.08	104.95	106.95	105.98	107.26	104.5	107.21	108.47	106.22	103.44	105.47	104	107.37	105.06	106.08	106.85	105.38	106.08	106.61	107.95	104.5	105.69	107.11	103.85	111.11	108.97	104.02	104.34	103.29	105.19	105.95	106.19	104.41	104.78	104.9	108.18	108.45	106.24	108.65	106.76
106.38	107.62	104.3	105.38	103.51	105.05	106.6	103.87	107.65	104.93	104.18	103.89	103.46	105.22	107.96	106.73	101.75	104.45	103.47	106.29	108.21	103.36	103.47	106.81	104.79	106.62	106.08	106.41	103.69	103.18	104.76	105.17	106.96	106.2	105.48	107.82	104.84	107.57	105.3	106.93	103.68	104.02	107.16	103.98	106.23	104.07	105.08	105.69	108.47	104.93
110.31	106.08	109.23	109.61	107.81	112.72	109.87	112.01	109.52	110.64	112.96	111.09	109.43	109.38	111.31	111.92	107.94	110.66	107.93	109	111.53	108.22	112.28	112.98	109.09	109.27	112.35	108.22	110.22	111.15	112.17	112.29	110.69	109.95	109.88	105.39	111.96	109.48	111	109.25	109.5	114.69	111.38	110.28	110.21	113.85	110.26	110.69	108.77	110.88
109.77	115.08	109.5	107.5	110.69	112.35	111.63	108.73	110.54	110.36	110.84	112.27	108.38	110.61	110.83	115.52	107.3	111.5	109.51	112.2	110.8	109.71	111.17	110.06	110.68	109.23	110.26	108.87	110.29	105.35	110.41	111.71	111.43	111.99	110.77	111.89	110.2	109.03	110.71	111.47	108.78	108.91	110.25	113.91	110.29	109.72	108.05	112.15	108.43	111.09
115.5	113.3	115.89	115.76	115.96	116.06	114.97	114.98	117.85	117.38	115.42	115.15	116.74	115.91	113.29	115.22	116.04	120.43	114.26	121.39	115.69	117.18	118.16	115.52	116.27	113.35	115.69	114.58	117.22	114.36	116.99	115.08	116.68	116.57	116.37	116.66	116.22	117.86	119.7	120.53	117.73	116.61	118.04	118.03	116.06	114.79	115.47	113.98	116.14	113.75
104.48	107.85	106.45	106.96	106.31	109.86	105	104.89	108.31	103.73	110.07	106.83	103.82	105.38	106.02	103.15	108.44	105.24	108.12	105.73	103.27	106.43	106.72	108.48	105.31	107.02	104.63	106.91	105.94	106.73	105.5	105.69	108.1	108.27	108.92	108.15	104.76	105.9	107.14	103.52	106.97	105.41	108.63	105.98	109.27	107.29	105.55	106.68	110.46	110.53
101.58	100.39	100.66	103.47	100.59	99.386	99.072	104.06	97.46	101.73	100.69	99.329	100.68	100.49	102.19	103.49	102.77	100.77	100.65	99.061	96.162	100.17	100.9	98.448	98.666	98.339	102.75	101.35	98.374	98.123	99.199	101.98	101.6	100.2	102.82	98.028	103.76	97.756	100.48	99.816	100.97	98.318	99.964	102.83	103.46	101.69	101.36	100.83	100.91	99.923
104.36	102.01	105.14	103.39	105.23	106.32	104.42	106.19	105.62	103.91	107.01	105.9	107.56	107.08	107.28	106.07	105.29	104.43	104.66	107.55	105	107.88	105.38	106.23	105.75	107.35	106.95	106.5	101.6	106.57	106.97	107.26	108.05	107.53	106.74	107.09	109.06	108.05	105.67	105.05	105.26	107.78	107.54	109.44	103.13	105.28	106.89	107.2	107.95	103.11
104.93	107.38	105.47	106.11	105.8	102.63	107.07	106.12	104.95	105.92	103.35	105.7	102.38	104.42	106.3	103.95	105.03	103.32	106.66	106.43	104.08	105.54	107.13	105.45	103.67	104.32	108.9	106.03	106.02	104.06	105.7	105.49	104.36	107.63	104.57	105.88	104.81	107.75	103.47	107.74	106.79	103.21	106.27	105.86	103.21	105.05	104.03	105.82	101.83	106.76
108.88	107.59	109	107.7	106.6	109.6	106.43	108.62	106.15	108.06	102.82	106.77	107.84	107.09	107.16	105.87	107.88	105.01	108.71	106.05	107.73	107.17	107.99	106.64	106.17	107.42	106.86	107.77	108.54	107.49	103.86	108.75	106.22	108.41	108.16	105.98	108.79	105.81	107.33	108.14	105.96	105.62	105.03	107.71	106.79	110.05	106.32	109.54	108.17	102.67
112.74	114.02	110.66	114.44	111.32	114	114.1	108.19	109.61	112.39	112.9	110.96	111.91	113.3	110.43	112.14	113.84	109.5	111.75	113.26	114.67	114.63	111.54	112.22	114.79	115.73	114.59	112.28	113.98	111.82	114.57	114.85	111.23	114.34	107.02	112.29	113.14	113.47	114.15	112.4	112.51	112.88	112.21	114.34	111.21	114.33	112.8	113.01	112.86	111.84
105.59	105.16	108.85	106.58	104.99	106.12	105.15	104.31	106.04	105.87	104.29	107.74	102.73	104.33	106.4	106.09	104.78	103.2	106.5	106.53	107.15	104.82	103.94	110	104.19	103.4	104.29	107.16	105.82	106.16	104.29	105.02	105.15	104.96	105.95	106.92	106.34	106.62	103.34	105.89	106.35	107.52	104.69	106.87	105.02	105.02	106.01	103.43	106.83	104.91
106.63	104.9	106.04	103.34	103.54	101.93	106.67	105.86	107.35	102.66	106.98	105.84	105.43	106.98	107.09	107.42	103.7	106.8	105.24	108.38	109.31	105.92	105.78	106.39	104.59	108.29	107.37	106.98	105.66	105.2	106.46	109.08	106.73	106.69	106.39	106.98	104.53	109.83	105.45	105.43	105.57	105.39	108.53	107.55	110.79	105.89	105.45	107.24	106.98	105.76
107.98	112.01	111.2	112.91	108.02	112.59	113.33	111.45	110.91	111.87	113.49	107.47	111.63	112.01	112.87	111.66	109.1	109.75	113.8	108.84	111.72	111.58	110.98	107.73	110.41	111.58	108.88	110.19	111.93	111.35	109.41	111.5	112.19	110.8	110.75	110.26	111.06	110	108.55	116.16	110.6	109.67	109.24	109.24	110.3	112.58	113.69	111.41	108.46	108.43
114.53	111.85	112.28	112.6	109.59	108.35	113.22	110.77	112.2	112.15	116.92	111.81	115.42	114.48	116.54	114.18	113.38	111.38	114.16	114.15	111.31	114.43	111.82	112.73	111.12	114.08	112.04	114.29	111.53	113.67	114.19	111.25	111.16	112.83	115.08	113.6	111.54	114.11	113.55	112.95	112.52	114.08	112.5	109.98	113.56	114.35	110.38	114.36	113.07	114.55
107.3	104.79	105.33	104.13	105.64	108.8	106.65	104.03	103.44	102.46	103.45	100.24	103.16	101.34	101.61	106.44	104.63	106.13	102.25	102.65	104.85	104.58	104.07	101.8	104.54	104.69	105.35	103.46	106.17	103.36	105.83	102.37	105.13	103.93	102.06	101.14	102.82	103.47	104.81	104.98	103.73	103.05	104.04	103.4	105.6	104.19	108.14	104.49	103.1	102.85
107.87	106.7	105.5	105.02	106.29	107.3	106.87	104.24	100.95	106.61	106.26	105.17	108.35	107.32	104.11	108.28	104.91	103.23	105.87	106.69	108.08	103.99	102.67	105.93	105.62	102.68	106.01	105.4	103.79	104.38	109.04	105.23	102.09	107.03	101.29	106.56	109.51	103.81	104.78	108.51	105.92	105.56	104.05	108.13	109.08	104.92	102.11	103.67	105.43	104.93
113.22	110.6	114.14	110.41	112.5	111.67	112.64	109.84	113.64	110.76	114.59	111.28	112.73	110.98	111.21	112.9	114.9	109.68	109.39	111.59	113.63	110.93	113.74	109.12	109.68	110.97	111.66	109.28	108.71	112.59	109.71	109.15	112.28	111.94	112.07	114.43	111.92	110.09	108.85	109.55	108.11	115.45	112.68	108.57	109.12	110.61	110.22	111.29	112.74	110.19
108.99	110.96	110.98	111.91	111.95	110.53	110.16	111.79	111.82	112.03	111.69	112.84	111.73	109.43	108.88	110.4	111.3	110.17	109.52	109.64	107.62	109.07	109.33	107.69	107.74	110.12	109.11	109.93	107.24	113.32	109.24	112.89	110.59	111.04	109.83	108.01	109.95	107.85	108.7	110.52	109.48	109.15	106.84	110.23	110.15	110.58	112.74	109.16	110.89	109.55
104.23	103.13	104.38	103.22	101.2	106.17	103.61	105.66	103.97	104.16	102.11	102.97	105.14	102.56	101.31	104.42	106.36	105.48	104.38	105.61	104.72	101.55	103.21	104.42	103.79	106.98	103.21	102.67	104.1	104.22	105.28	103.55	104.62	102.13	101.99	104.18	105.17	105.76	105.51	105.3	103.4	104.73	106.4	105.41	104.25	106.25	104.47	108.23	104.21	105.13
103.34	103.66	104.34	107.95	105.94	106.63	106.67	107.14	106.92	106.17	105.71	109.43	105.33	106.31	104.49	105.5	107.59	105.03	107.87	106.73	106.27	106.92	105.73	104.87	104.78	106.26	108.36	107.65	104.81	103.43	102.87	104.85	108.33	106.27	106.68	102.52	102.34	100.7	104.86	107.9	108.4	106.63	105.3	102.55	106.55	106.41	102.7	104.35	107.12	105.28
102.56	107.93	104.44	104.96	107.22	104.88	109.18	106.72	108.17	105.19	109.92	108	109.32	102.98	105.61	102.63	105.47	103.97	107.04	106.03	107.06	104.53	107.85	105.51	108.97	106.52	105.41	106.63	105.87	104.8	103.52	105.84	104.02	107.58	105.73	107.71	105.05	107.47	105.5	108.3	103.81	106.3	105	103.87	107.83	109.16	106.97	104.21	108.26	107.4
106.72	110.22	111.96	109.11	113.04	105.67	109.88	108.23	109.49	111.25	110.09	112.84	106.45	109.18	105.78	110.53	111.21	112.37	108.53	107.78	109.25	108.26	110.13	110.5	112.65	109.67	111.62	108.23	110.82	107.1	109.23	110.14	109.78	109.87	111.21	108.02	108.92	106.57	111.58	108.51	108.73	106.53	108.84	107.51	110.4	108.91	108.4	110.11	108.76	110.78
111.33	110.69	110.98	114.7	113.25	109.85	112.6	113.38	112.54	112.86	111.89	110.73	112.53	109.27	109.89	111.91	108.98	108.25	110.53	114.08	110.99	111.85	108.55	109.27	111.52	109.55	110.02	112.91	115.7	112.55	114.29	110.28	112.02	114.87	112.57	111.11	108.17	113.05	112.31	114.21	114.29	110.25	112.16	113.48	113.04	111.85	113.27	110.81	111.29	111.5
110.23	109.72	109.36	111.44	110.69	111.03	110.85	110.72	111.57	112.81	110.91	109.5	112.65	111.22	114.66	109.47	110.7	111.63	113.24	111.65	110.42	110.71	111.19	112.24	112.58	112.84	113.19	113.23	112.92	109.45	112.15	115.59	112.93	107.9	109.1	110.33	110.9	108.85	109.25	111.08	107.94	111.92	111.81	108.91	108.3	112.39	111.9	112.04	111.7	111.83
105.25	109.04	106.61	103.7	103.71	108.79	106.22	103.05	110.51	109.29	107.52	106.42	107.5	105.61	104.71	107.15	108.32	106.81	108.56	108.88	108.54	106.24	106.81	110	105.81	105.57	105.37	106.9	106.64	107.79	107.35	107.52	106.49	106.23	105.1	106.53	103.07	106.15	104.86	110.42	106.83	105.95	108.31	108.06	108.3	104.76	106.55	106.87	104.7	105.22
113.79	113.42	113.09	110.26	111.56	112.04	112.07	110.38	110.6	114.57	114.05	110.77	115.62	109.53	112.39	109.71	112.66	114.8	109.86	111.96	110.86	111.7	113.16	110.48	111	112.27	109.54	109	111.96	109.88	113.96	111.75	111.12	109.11	112.67	114.18	110.86	113.14	111.02	111.27	110.16	108.29	108.52	112.8	109.14	109.41	116.04	107.65	114.15	113.58
105.82	101.75	107.19	104.48	107.6	102.42	107.8	104.2	105.91	106.75	102	107.72	104.33	104.88	104.62	107.07	106.4	103.08	102.95	105.58	104.67	105.07	107.89	103.65	102.8	108.02	106.61	102.83	106.98	104.12	107.58	105.55	102.66	106.73	104.42	106.36	105.6	104.94	103.48	103.93	104.79	107.03	103.67	100.88	106.54	104.28	107.29	104.26	103.75	106.17
113.75	110.49	112.13	112.75	115.73	112.29	108.69	112.51	110.39	111.58	111.66	114.19	112.27	113.15	111.18	111.9	110.24	112.35	112.88	113.05	112.92	112.29	111.33	112.51	113.98	111.75	108.87	110.91	111.88	113.46	110.19	114.07	112.51	113.23	111.53	113.15	110.37	111.9	113.65	113.05	110.96	112	111.33	112.64	110.73	110.34	113.66	114.16	110.99	114.3
113.23	111.07	110.37	110.71	112.35	110.71	113.07	110.3	110.21	111.39	112.88	114.54	111.03	110.76	112.62	113.15	112.22	114.6	110.7	110.69	111.69	112.91	110.07	112.12	113.07	111.81	111.19	109.99	112.92	109.57	110.68	110.73	109.38	114.25	111.86	108.82	107.37	111.62	111.64	112.18	113.95	109.59	111.03	111.58	110.89	111.56	113.46	113.23	113.31	107.59
104.17	101.87	107.38	106.83	104.52	103.41	107.2	105.69	104.79	106.39	106.47	105.05	103.78	104.01	103.3	106.32	105.4	108.01	107.27	106.33	108.33	105.26	105.97	105.85	106.21	107.02	103.07	105.96	104.78	106.77	104.07	105.59	107.79	104.04	107.92	107.69	103.96	103.98	105.95	106.95	104.17	104.38	106.52	108.53	108.45	104.69	106.91	107.32	105.72	107.11
110.01	103.98	105.62	108.19	108.56	106.77	102.72	103.53	106.35	105.35	107.07	104.73	103.45	108.65	107.62	107.11	104.82	106.25	103.66	107.85	105.86	107	102.05	106.48	108.01	102.94	107.3	105	105.56	106.77	105.66	102.68	106.2	107.22	108.54	103.78	106.51	106.2	104.29	105.07	103.42	104.07	107.24	103.65	105.98	107.83	106.37	106.59	107.38	105.11
98.072	99.772	101.52	98.447	99.21	98.479	103.09	101.89	98.757	98.727	106.22	97.574	100.15	101.36	100.81	99.508	102.79	102.07	101.65	101.14	102.63	98.635	99.405	98.963	97.334	101.25	103.67	101.74	98.467	100.64	102.69	101.56	99.712	100.02	100.98	99.45	101.4	100.99	97.217	101.18	100.6	100.88	100.59	100.38	100.01	101.24	101.85	102.97	99.083	102.9
104.38	101.54	101.35	102.05	106.47	106.99	105.92	105.77	101.61	103.46	101.23	108.16	103.8	105.17	104.29	102.61	102.27	104.32	104.07	105.51	103.32	105.58	104.28	108.02	106.98	103.83	105	101.82	104.71	103.45	106.09	105.81	105.25	106.84	106.72	103.46	104.43	101.24	103.45	104.62	104.57	102.41	101.98	105.95	103.8	105.87	105.99	104.09	109.21	106.05
99.388	102.36	100.6	100.31	101.5	101.78	96.783	97.889	100.02	97.545	100.94	101.92	98.524	99.745	99.343	97.287	98.808	99.585	98.502	98.881	99.234	100.15	99.357	98.923	98.799	102.09	101.42	101	101.76	98.031	100.2	104.75	98.25	101.72	103.43	98.428	101.16	99.321	99.414	99.257	98.63	97.252	102.88	99.258	99.79	99.507	101.05	98.287	100.17	101.97
107.55	111.15	108.86	112.73	110.83	112.14	112.49	109.62	112.01	114.06	109.25	116.31	111.34	110.93	109.13	111.33	113.81	113.54	108.86	114.75	111.7	108.88	111.85	110.44	111.59	109.86	110	110.63	110.85	111.07	112.7	108.31	111.02	110.97	110.03	115.04	112.08	108.44	108.47	112.74	111.9	112.2	112.87	113	112.09	111.47	111.98	110.82	109.5	112.02
103.44	107.55	104.01	106.38	105.57	109.59	106.87	105.86	107.08	104.14	105.19	104.24	107.4	106.39	103.71	107.01	108.9	110.55	105.94	106.4	108.62	108.59	103.95	107.51	106.81	108.23	106.81	106.26	103.59	108.02	105.57	105.44	106.36	108.5	107.34	105.46	103.84	104.44	107.35	104.86	103.31	108.03	107.01	105.35	108.63	108.66	107.35	107.67	102.96	108.06
101.44	102.97	98.796	98.358	101.57	104.29	100.03	98.89	100.81	99.432	103.87	96.87	104.31	99.491	100.04	98.824	99.787	100.16	102.58	101.64	105.97	101.24	101.17	103.26	99.454	100.66	99.147	97.072	101.35	102.52	99.281	103.28	103.14	98.067	102.61	98.8	102.42	99.136	101.02	98.898	99.311	100.36	98.81	100.56	101.19	98.032	98.035	101.07	95.622	100.11
106.04	106.65	108.12	110.64	106.64	107.7	107.21	105.61	108.54	104.56	106.76	106.53	106.86	108.13	104.02	105.34	106.52	108.21	107.95	104.79	109.6	106.72	107.49	104.54	106.89	107.27	104.74	103.64	103.92	106.89	106.08	106.3	105.11	105.47	107.57	109.33	105.94	106.04	109.5	105.58	106.58	108.7	108.15	103.22	107.11	108.31	105.45	105.45	108.26	105.22
107.9	105.75	109.39	105.99	105.53	107.2	109.79	106	106.48	103.47	104.4	106.59	104.52	104.95	107.2	107.42	108.02	108.37	108.57	108.06	101.47	109.17	106.4	106.01	105.51	107.3	109.45	106.35	104.78	106.37	103.29	109.3	109.08	106.37	106.41	105.04	106.92	107.87	109.6	107.03	106.93	108.44	106.13	105.32	106.62	105.55	105.93	106.3	109.61	105.13
104.56	102.55	102.78	103.06	107.83	102.59	104.32	103.67	102.09	105.29	105.45	105.64	107.15	102.75	106.52	106.82	104.03	104.21	106.95	104.26	107.38	106.67	108.14	107.81	103.3	108.27	105.75	106.65	103.22	106.06	107.88	104.36	105.37	104.72	104.33	108.67	103.89	105.13	105.65	106.77	103.16	107.18	106.5	104.85	108.5	102.24	105.6	106.76	107.02	103.28
101.17	103.14	98.56	101.34	100.6	103.23	101.29	97.522	102.77	101.29	100.34	99.474	101.32	102.55	99.563	100.04	97.44	99.879	100.93	100.55	99.742	99.876	102.06	100.22	98.413	97.661	97.875	95.972	99.425	98.85	99.037	101.29	101.54	100.68	95.32	99.222	97.56	96.755	100.3	98.402	100.63	100.25	102.19	99.702	99.074	101	102.42	98.977	96.813	97.235
102.68	106.42	106	105.93	106.3	106.76	105.44	107.22	108.06	108.18	103.14	103.57	106.9	107.68	105.79	107.59	107.42	105.36	107.93	106.16	106.74	108	108.69	103.44	104.67	106.07	107.82	106.84	103.65	109.67	103.25	106.77	104.97	106.43	106.14	107.19	102.73	106.69	106.17	107.66	106.45	106.1	107.34	103.52	106.82	105.51	105.14	102.34	106.62	104.75
112.63	110.81	112.36	113.24	110	110.85	114.08	113.4	111.99	112.21	109.04	111.54	112.26	112.64	112.11	112.8	110.65	113.16	111.16	113.4	114.87	114.3	113.58	113.22	113.82	113.63	112.57	111.7	108.81	110.54	112.58	111.74	109.52	110.45	112.44	112.27	111.75	110.77	111.82	111.05	113.6	110.29	111.44	113.13	112.91	108.97	115.56	111.8	111.34	113.56
115.62	115.36	117.04	116.41	119.49	118	114.54	112.86	115.29	119.31	117.32	116.8	114.24	114.75	116.06	115.54	119.01	115.27	116.51	117.19	116.3	116.53	114.59	116.01	117.86	116.94	116.95	119.77	113.9	112.59	114.4	111.06	116.44	114.04	118.54	117.09	117.06	115.83	114.74	113.71	114.49	114.33	118.63	117.86	114.62	115.49	115.51	113.03	114.16	117.92
106.37	105.31	106.86	105.92	108.68	110.54	108.78	110.16	107.55	108.14	105.76	109.16	107.41	107.95	108.1	109.6	107.16	106.44	105.35	105.38	108.4	106.32	105.58	106.42	102.52	104.87	104.13	104.83	108.85	104.34	104.62	104.67	106.78	106.99	106.08	102.39	105.89	105.17	104.86	105.83	103.09	108.37	107.3	106.04	107.88	109.76	106.8	106.25	105.55	107.06
103.74	104.39	102.25	105.43	105.42	103.1	106.13	105.3	103.84	105.19	105.07	103.39	105.24	104.06	104.3	107.36	103.98	107.31	105.13	102.38	107.87	106.12	104.08	104.08	104.85	102.75	105.36	105.32	105.39	106.33	106.13	105.29	103.51	107.77	104.69	103.11	106.08	105.02	103.89	105.29	109.97	105.4	105.7	106.25	103.13	101.48	108.77	105.86	107.89	105.91
106.9	105.77	108.27	107.27	103.29	104.21	104.31	102.9	102.24	108.02	105.52	108.06	106.24	105.52	107.29	110.03	103.87	109.06	105.63	105.66	106.06	105.32	104.48	106.12	102.85	103.36	104.8	108.67	107.62	104.27	108.63	107.09	106.63	104.06	105.38	105.51	101.86	105.28	104.75	102.49	105.85	103.42	105.23	107.19	104.57	105.48	105.06	104.61	105.81	105.63
106.2	105.71	105.85	105.08	106.53	108.75	106.1	103.96	107.38	104.57	102.45	108.41	102.17	103.64	107	102.17	103.29	103.66	106.57	105.84	107.5	102.87	103.58	102.48	104.92	100.72	104.01	103.4	107	105.95	104.96	104.27	106.78	106.14	106.83	106.64	106.69	106.45	108.72	106.22	104.42	105.31	107.54	103.91	106.11	107.04	103.55	105.71	102.94	104.96
101.86	99.611	103.9	104.92	103.52	105	106.1	107.84	103.5	109.13	106.75	103.31	105.97	105.31	101.98	106.87	105.91	103.47	103.32	103.57	103.81	103.66	107.12	99.686	103.63	104.38	105.62	106.71	103.97	106.13	103.94	105.83	101.11	103.67	103.93	107.44	103.9	105.31	107.39	106.02	106.73	105.02	101.76	105.93	102.2	106.21	104.6	104.54	103.94	103.15
114.31	111.85	113.75	112.65	111.03	110.45	111.45	113.82	113.83	112.21	111.49	110.31	111.64	115.94	112.66	111.63	110.43	113.14	114.56	110.6	112.78	111.52	110	111.25	110.97	112.52	112.33	114.68	111.24	111.47	110.79	115.69	110.57	111.76	109.28	112.29	112.23	112.51	112.11	114.73	108.22	111.74	113.98	111.13	113.69	111.78	111.74	110.98	111.09	110.55
109.31	111.83	107.61	111.86	110.67	110.15	110	108.87	109.32	110.4	110.08	108.93	111.14	108.38	111.42	107.8	110.85	112.22	110.41	109.69	110.92	111.39	108.12	111.47	108.76	108.73	112.04	108.89	109.54	109.39	108.96	107.59	109.7	111.42	113.21	112.21	111.91	111.92	107.83	110.77	113.77	109.24	112.83	110.38	111.53	108.66	108.09	109.88	108.51	113.95
101.21	101.72	101.61	103.13	100.62	100.69	101.97	99.996	101.35	100.59	99.903	100.91	97.737	98.88	99.297	101.83	99.839	102.94	102.93	97.155	97.945	101.01	99.233	98.898	99.09	99.564	100.66	101.25	98.153	99.131	103.03	100.45	104.26	101.38	99.174	100.36	101.84	102.22	100.7	99.01	102.08	102.14	101.49	96.293	100.7	100.8	101.92	97.224	96.829	96.654
101.42	105.19	104.24	106.13	105.92	103.67	106.55	105.24	105.46	102.06	104.27	106.63	102.18	103.62	103.54	104.12	106.68	106.22	105.29	104.93	102.52	106.55	103.6	104.72	104.29	102.15	103.33	104.96	104.16	104.53	104.61	104.46	103.23	106.28	104.84	106.39	107.56	105.44	106.36	102.7	105.03	103.71	104.11	101.98	105.4	103.21	104.91	106.35	105.91	104.32
105.19	106.23	103.56	105.73	106.55	105.64	105.74	104.05	101.68	105.57	106.24	103.21	104.86	106.59	104.79	105.59	106.75	103.39	104.98	103.19	104.3	102.6	102.89	105.91	104.83	103.32	105.59	106.48	101.63	109.11	104.17	105.95	107.11	104.66	104.68	104.51	109.78	104	105.53	105.46	100.59	103.98	103.99	105.25	102.04	101.61	105.38	106.31	105.59	107.5
109.26	107.47	108.92	107.1	104.63	103.77	105.74	104.41	106.39	104.12	106.62	108.59	107.98	103.98	109.02	104.52	103.69	107.45	107.59	103.87	104.97	108.39	105.42	108.58	106.6	104.62	108.36	106.83	110.79	103.65	103.62	107.75	105	109.42	104.06	103.09	103.02	104.61	106.58	108.79	108.37	109.66	106.04	108.23	106.66	105.33	108.37	104.8	105.93	109.39
106.38	104.69	107.34	105.97	104.01	105.34	107.52	105.65	108.45	104.97	100.35	106.81	107.86	107.37	104.57	108.61	105.23	106.46	103.92	106.54	106.07	106.47	105.59	105.32	110.02	107.93	105.23	104.74	103.7	106.04	102.32	101.85	104.89	104.51	100.48	102.35	102.43	104.35	104.56	103.93	105.58	104.31	104.14	104.23	103.12	104.99	106.55	105.41	106.76	106.24
103.82	103.62	104.63	105.01	105.32	101.28	102.36	101.02	102.93	104.13	104.82	105.98	104.87	105.07	105.69	104.36	104.47	103.11	103.88	102.11	101.91	105.02	100.42	104.28	101.84	105.58	103.98	104.41	100.82	101.54	108.75	104.51	103.31	103.95	106.14	104.38	103.93	103.83	103.45	103.35	108.57	103.66	102.88	104.52	102.81	105.5	105.96	106.23	103.71	104.43
105.51	105.55	101.57	102.77	103.64	102.99	105.87	102.92	101.34	104.53	105.76	106.4	104.77	106.69	105.23	103.71	106.02	106.52	99.343	106.04	102.7	101.82	105.64	102.25	106.01	102.38	107.96	104.05	104.02	100.12	103.81	101.83	104.49	103.93	107.22	101.59	103.05	103.67	106.5	105.03	106.21	102.12	105.94	106.87	101.96	101.04	106.14	101.95	102.13	104.93
104.56	105.97	106.34	103.61	105.47	106.74	103.02	106.46	103.15	105.18	106.1	106.22	104.47	103.58	106.62	107.12	106.43	106.45	106.99	106.63	103.73	106.18	105.63	105.35	106.54	105.09	104.17	105.27	105.81	107.07	107.97	104.9	106.49	106.52	108.23	108.27	106.07	106.46	108.98	105.57	106.43	105.22	106.41	105.57	103.73	108.64	102.37	104.24	104.45	105.18
106.21	104.94	106.18	105.36	108.23	108.82	107.7	104.59	105.8	107.15	103.05	104.98	106.3	107.1	107.24	105.87	105.46	106.47	105.47	105.97	107.87	105.3	107.75	108.31	108.22	107.2	105.66	106.64	105.29	107.71	107.81	105.65	108.06	104.68	105.11	104.48	106.53	105.84	105.61	106.81	106.43	106.57	103.9	106.57	105.81	111	108.2	106.72	107.24	108.03
98.502	102.4	99.444	98.897	98.489	98.156	98.921	99.639	99.468	101.49	103.26	97.948	98.329	101.41	101.77	99.848	100.77	99.798	99.996	97.979	96.551	100.93	98.343	98.001	97.451	101.48	101.66	98.709	100.65	94.632	95.553	98.562	98.445	99.151	100.21	99.553	101.06	98.322	100.3	101.08	103.54	98.191	98.069	100.71	98.347	101.13	101.81	102.45	97.295	98.302
104.1	103.99	105.61	100.94	102.88	104.62	102.4	103.8	103.94	102.6	105.72	104.1	101.56	104.48	103.48	104.18	105.87	104.32	107.66	104.71	103.07	103.96	106.02	103.19	103.98	105.23	99.417	102.39	103.57	100.01	103.39	102.88	103.21	104.08	103.72	102.6	102.63	103.27	104.52	104.78	102.73	104.78	105.53	104.66	100.62	103.17	102.02	104.55	102.07	103.47
107.81	104.97	104.41	105.12	105.79	108.82	104.84	105.89	104.7	105.97	103.63	104.56	104.49	108.57	104.61	105.45	104.08	105.97	105.6	107.27	103.57	107.61	104.65	108.51	105.53	102.1	107.61	103.95	106.2	105.35	107.55	107.18	109.71	104.47	107.72	104.91	104.04	104.95	104.42	105.17	105.12	105.73	103.33	105.79	105.39	103.54	106.03	104.7	105.04	107.56
113.71	114.35	111.92	108.48	114.91	111.75	111.27	109.1	110.43	110.74	109.76	110.51	111.38	110.91	110.63	108.9	107.8	110.6	110.86	112.32	110.21	112.94	108.85	112.21	109.75	110.77	109.81	109.51	110.28	110.32	111.14	111.98	109.77	110.58	109.24	110.42	110.73	110.85	108.79	112.26	107.19	110.36	114.13	109.39	108.37	111.58	109.78	108.63	108.45	110.18
109.05	110.85	111.01	109.92	113.63	112.64	114.1	111.92	109.71	108.81	110.02	110.75	111.48	111.52	113.59	110.55	109.8	109.81	108.31	111.31	110.04	111.95	112.92	111.71	109.26	111.81	109.21	113.36	110.12	112.47	112.95	114.69	109.51	111.11	112.76	111.32	111.29	111.29	110.81	111.57	114.12	113.36	114.25	106.46	113.43	112.66	108.93	110.53	109.68	113.27
105.06	104.66	103.31	109.03	105.84	102.89	103.58	104.81	104.18	105.04	109.7	103.47	107.43	106.53	105.69	107.64	106.07	104.28	106.3	108.92	105.24	105.38	108.73	104.62	106.19	105.84	107.76	106.24	103.56	105.98	105.9	107.69	108.18	106.55	104.48	106.97	108.99	106.14	107.43	105.71	109.05	107.07	106.3	105.1	108.25	103.51	106.66	107.18	104.9	104.62
103.66	104.75	106.58	106.57	104.07	107.69	105.05	105.54	106.89	107.37	106.08	102.7	105.55	105.3	103.06	101.45	103.73	105.51	102.7	103.81	103.91	101.6	105.59	102.49	105.27	103.05	106.85	105.91	102.15	105	103.97	108.61	103.35	107.27	105.32	105.87	106.38	105.14	106.83	107.45	103.56	104.65	100.67	103.22	103.73	106.54	106.61	105.57	107.88	103.06
107.14	108.87	110.23	111.1	112.77	107.8	109.77	110.41	110.94	109.96	110.6	112.72	109.78	110.79	108.28	109.57	109.34	107.19	111.28	110.32	106.08	108.69	108.23	111.54	107.29	110.12	108	110.76	109.44	107.42	110.84	108.49	108.48	112.96	111.15	109.47	109.13	110.33	110.16	110.77	109.78	112.93	110.63	107.35	107.56	107.54	109.05	109.97	108.36	110.51
106.05	103.11	104.65	105.94	105.18	104.24	106.25	105.4	106.46	105.23	105.05	103.31	106.4	106.68	107.05	107.69	107.05	104.06	105.45	104.14	105.94	106.12	104.22	101.99	104.36	105.17	104.91	105.37	105.62	107.6	107.44	103.93	104.72	109.4	101.87	107.38	102.03	103.29	106.16	104.5	105.44	107.58	104.71	104.42	104.49	105.2	102.15	104.07	105.46	105.35
102.85	100.87	100.33	96.801	97.629	104.79	102.52	101.94	99.405	98.769	104.42	97.232	102.61	101.14	100.45	100.37	100.84	101.18	101.96	100.58	99.998	101.01	101.83	100.69	99.125	101.91	103.5	99.911	98.604	102.59	97.837	101.47	100.41	101.66	101.7	100.42	103.66	100.04	98.725	101.5	100.81	100.63	104.74	102.4	99.802	99.351	100.51	100.33	100.35	101.68
112.02	114.58	113.76	111.1	110.81	112.7	110.64	109.83	110.64	108.51	111.46	112.87	112.35	112.34	110.75	113.56	112.51	111.76	111.69	110.86	116.3	113.98	114.05	112.09	112.62	112.08	112.55	111.5	109.49	113.52	112.13	111.63	113.37	109.65	114.95	115.38	110.54	113.67	111.07	111.81	111.52	112.6	115.47	112.83	112.14	112.88	111.4	115.85	112.12	109.81
106.04	105.11	106.14	104.9	105.49	103.23	104.17	107.36	100.55	107.95	109.71	107.15	106.49	106.27	107.61	106.61	105.94	102.98	106.93	106.12	106.74	107.28	106.16	105.31	106.58	104.88	106.36	110.25	106.43	105.12	106.59	107.88	108.74	108.1	106.14	108.33	107.27	106.78	107.85	108.46	105.48	106.59	105.9	106.53	108.58	105.77	105.49	106.17	104.82	103.81
107.81	102.56	108.15	106.1	106.69	104.72	105.54	103.39	102.18	103.52	104.59	103.7	104.41	105.5	104.21	104.26	103.61	103.5	103.62	104.22	105.57	103.44	104.16	107.81	105.38	105.62	105.05	107.55	103.53	105.68	103.45	102.93	103.16	107.58	105.69	101.26	103.7	101.7	104.06	104.18	106.78	103.59	105.02	103.35	105.28	107.71	103.38	102.9	106.11	103.08
108.39	106.7	107.07	107.75	110.46	106.35	104.64	105.74	107.92	106.2	105.95	107.8	106.38	103.53	107.62	103.48	106.59	107.84	105.72	106.36	106.76	104.3	107.48	108.28	106.62	107.36	106.03	109.55	108.86	107.75	107.92	107.01	107.84	107.81	104.52	105.29	107.73	109.27	104.6	109.61	107.92	107.29	108.24	102.85	108.06	104.53	104.45	104.16	108.53	108.87
107.68	105.06	106.31	109.73	108.33	109.2	106.42	106.88	106.56	105.58	107.76	107.11	108.75	108.03	104.29	105	104.38	106.97	105.4	106.95	108.08	103.13	103.81	107.85	104.7	106.57	105.3	106.64	112.2	107.3	109.71	107.87	108.23	106.79	103.83	109.29	104.93	105.64	104.39	105.76	109.54	105.66	107.28	106.34	107.71	105.88	106.48	104.02	106.54	107.4
109.98	104.04	103.83	107.2	104.31	107.54	104.13	105.03	106.11	107.81	108.09	106.88	105.84	107.3	104.72	108.97	105.54	105.02	106.67	108.23	108.63	105.96	104.74	106.88	107.56	105.42	105.83	106.4	106.04	104.82	104.03	105.18	104.3	107.42	110.99	105.28	106.02	105.56	109.18	102.59	108.41	107.48	107.07	105.08	107.26	104.26	104.81	104.83	106.36	105.73
109.82	113.76	110.98	111.33	112.02	108.62	112.36	114.16	112.49	107.82	111.82	107.93	111.97	111.06	109.75	109.36	109.7	109.68	109.42	111.8	108.92	108.6	108.4	110.97	111.05	108.85	111.43	107.88	112.08	108.33	110.28	109.89	110.74	115.19	108.65	110.66	107.22	111.22	111.43	109.53	110.36	111.54	108.77	111.43	109.24	110.94	109.67	108.9	111.82	111.56
112.8	113.69	110.84	110.89	112.7	111.54	110.63	112.47	114.01	112.72	110.52	113.1	113.85	108.3	114.13	112.26	113.42	111.11	112.89	112.27	114.21	111.23	110.41	114.91	112.42	112.9	110.8	108.91	111.89	107.29	113.58	108.49	114.02	112.08	111.09	111.61	115.15	110.56	113.57	113.06	112.53	111.87	110.62	111.79	114.05	114.66	113.1	116.44	113.23	111.15
105.93	103.23	102.67	106.22	102.05	105.42	101.13	106.54	103.4	100.97	102.4	101.91	106.12	103.08	104.67	107.01	105.17	101.62	104.12	102.44	105.29	104.37	104.7	104.67	101.32	105.15	104.32	105.06	101.68	105.36	103.08	102.55	102.91	105.75	103.86	106.79	103.51	105.04	105.41	104.78	103.59	105.62	102.8	103.94	106.97	107.1	102.99	105.79	101.62	108.27
107.46	107.44	104.63	103.72	105.74	108.22	103.68	105.02	104.25	106.44	106.32	106.49	103.25	108.93	106.16	106.51	104.41	100.16	104.97	106.04	106.09	109	107.65	106.67	108.67	105.69	103.75	103.84	102.77	103.46	102.51	105.94	105.44	103.69	105.85	106.24	106.73	106.35	108.79	106.3	105.47	107.9	103.67	102.95	104.14	107.56	107.37	105	109.12	103.59
110.61	109.5	110.88	112.51	110.96	109.44	109.74	107.95	111.2	111.02	110.89	112.34	113.47	113.43	114.33	108.56	109.94	110.06	114.09	111.07	109.45	112.83	111.13	112.95	110.18	109.87	109.14	115.09	111.63	110.18	112.71	112.52	113.62	111.7	111.06	109.59	109.57	110.01	111.14	110.2	110.06	111.73	112.28	110.95	112.64	112.32	109.57	111.54	111.97	110.73
111.26	110.92	115.52	111.34	112.1	112.44	112.54	112.77	113.3	112	110.48	111.64	111.1	113.36	112.21	109.88	112.39	111.14	112.84	110.24	111.92	109.32	111.45	112.13	112.99	111.03	115.59	114.92	109.33	111.4	110.78	112.23	111.56	113.98	112.8	110.46	113.37	111.57	113.8	112.42	112.8	114.67	110.6	113.32	111.84	110.37	113.51	114.37	110.55	112.23
98.36	101.6	99.63	95.237	99.492	103.42	98.589	95.822	101.33	98.006	98.214	101.04	100.24	98.23	100.25	98.619	100.27	100.48	100.64	100.1	98.821	99.443	95.91	99.305	100.71	100.82	102.47	100.27	101.69	101.37	99.939	99.704	100.79	98.822	98.347	101.15	99.927	100.39	100.78	96.275	98.595	100.9	98.973	101.36	101.41	99.956	101.09	98.486	100.16	97.243
106.59	105.86	104.29	105.72	103.48	106.41	103.42	108.65	104.53	106.1	105.19	104.89	105.4	106.17	106.22	102.9	105.87	106.83	106.9	106.95	103.46	105.92	104.35	105.52	106.41	104.61	108.9	103.85	107.04	103.9	108.32	106.62	102.84	105.4	106.39	106.17	105.57	102.27	105.49	106.29	103.18	105.91	105.66	106.59	105.36	102.55	106.52	107.59	107	106.6
103.9	106.95	105.52	102.41	105.36	104.96	102.29	106.66	105.12	107.96	107.05	102.54	107.73	106.11	106.18	108.09	102.71	105.32	106.83	104.09	103.11	106.73	105.22	108.28	105.35	103.65	104.06	103.14	105.76	107.93	107.2	106.11	106.94	106.17	103.91	108.78	106.64	105.98	106.91	103.91	106.83	106.07	107.89	106.75	108.86	103.36	105.29	107	106.11	104.64
104.47	105.88	105.05	106.58	102.7	104.12	108.19	105.24	104.4	102.26	106.11	109.14	108.87	105.39	107.75	104.98	106.88	106.83	104.05	106.61	102.69	106.06	106.99	109.52	104.8	107.39	107.76	105.49	105.38	105.58	104.97	105.3	109.14	105.4	104.88	105.25	107.09	108.44	103.1	103.73	109.1	109.37	106.92	106.04	104.71	106.75	104.18	108.96	104.74	104.63
104.97	105.36	105.76	105.31	107.31	103.23	104.52	105.28	103.83	108.29	107.69	107.85	109.48	105.93	105.29	106.1	104.15	107.44	107.25	106.2	108.51	105.8	107.11	104.45	104.15	106.28	105.29	106.47	106.35	106.47	108.47	108.02	105.03	105.84	106.98	102.88	103.66	108.36	103.48	106.73	104.62	108.3	103.5	105.65	106.13	105.99	104.69	106.79	106.25	106.49
104.98	106	106.1	104.14	106.95	107.6	105.3	103.28	104.76	104.88	101	106.66	104.8	104.94	105.88	105.48	102.03	105.72	104.57	106.02	104.32	106.04	103.65	105.83	107.59	104.2	106.64	103.32	102.13	106.7	106.27	107.55	103.56	103.21	108	104.72	106.99	106.47	102.45	102.23	102.53	106.47	103.75	110.73	104.83	105.6	105.44	106.44	108.79	108.44
102.8	102.48	104.12	104.4	105.89	102.29	102.3	106.32	103.91	103.64	102.62	104.44	103.4	107.02	104.2	102.94	104.17	103.34	105.98	107.52	105.76	108.45	105.89	108.73	104.69	102.75	106.59	104.55	104.83	100.65	105.32	103.97	103.34	104.73	102.65	106.55	105.74	103.72	105.03	106.36	101.71	102.26	106.27	105.45	102.35	102.5	108.12	106.34	106.79	107.44
101.74	106.35	102.91	105.74	105.01	107.3	108.35	108.81	102.63	106.75	102.87	107.29	107.98	103.22	102.78	107.79	104.09	107.46	107.3	107.55	104.75	105.18	105.69	104.39	105	104.6	108.09	104.2	108.42	107.27	103.62	104.01	108.4	106.03	108.52	103.65	106.93	105.35	103.98	103.54	105.43	103.56	104.66	104.68	104.9	108.91	108.2	104.73	105	106.47
107.33	107.95	105	104.86	106.55	108.86	108.66	106.24	105.28	105.03	105.45	101.72	107.98	105.46	107.06	107.02	104.69	105	105.01	105.47	104.5	107.77	105.85	108.01	104.56	109.44	107.79	107.34	101.33	108.16	109.52	103.88	104.78	104.43	106.84	105.21	103.24	108.83	105.13	103.13	106.42	107.89	108.06	105.04	107.25	102.67	105.6	106.36	106.92	107.27
104.48	103.37	103.05	104.91	107.89	101.47	103.85	106.54	103.37	103.21	103.34	107.25	104.46	104.07	107.53	101.84	102.05	104.47	103.91	104.86	105.08	104.99	98.495	109.27	104.08	103.95	104.64	103.75	101.78	106.1	103.63	100.72	105.43	103.48	102.33	103.78	103.53	102.63	103.69	105.61	99.629	100.57	103.64	106.38	101.89	103.17	104.3	103.22	101.45	104.73
110.32	110.46	111.46	110.54	110.08	115.73	112.16	111.76	111.07	114.56	112.63	110.54	110.99	113.93	111.59	111.81	111.05	109.3	112.82	110.77	114.12	111.54	108.9	113.29	109.06	108.41	108.25	111.68	112.41	111.6	111.96	111.61	110.14	111.33	111.04	112.65	111.44	114.69	109.82	112.08	110.6	112.46	111.45	110.1	112.59	112.43	108.74	110.4	111.65	110.66
111.16	113.01	117.23	108.68	113.58	112.55	114.58	114.68	110.19	111.8	112.53	112.95	113.39	111.67	113.02	111.66	115.22	114.39	108.1	113	112.18	109.65	110.55	115.28	112.18	114.32	114.01	109.21	112.05	111.26	110.76	110.1	114.42	112.37	111.6	113.06	110.54	113.22	111.27	110.85	110.12	113.19	110.71	113.36	112.46	111.68	112.08	112.31	112.11	111.23
111.85	114.37	111.22	111.17	107.85	111.62	110.89	113.41	109.63	112.24	109.32	113.06	110.82	112.36	112.85	111.34	112.75	107.74	110.7	111.75	110.61	112.11	114.1	110.68	110.76	111.96	110.75	108.7	111.61	111.87	109.17	109.27	112.32	110.32	110.34	112.37	112.66	115.07	110.57	109.67	109.28	112.22	110.56	110.36	109.91	112.83	112.06	110.73	110.2	109.01
112.8	110.57	112.49	114.59	111.1	110.25	107.1	112.31	113.54	109.66	109.35	112.9	114.24	113.01	112.34	111.47	109.28	111.31	112.96	111.72	110.1	110.21	110.18	111.14	111.42	113.24	109.04	112.28	112.47	111.17	110.35	109.75	110.52	110.26	107.9	109.92	110.09	109.72	110.78	110.8	112.03	111.38	111.46	108.87	112.31	112.42	111.27	111.92	110.37	112.67
106.01	108.07	103.94	107.65	107.46	108.35	107.48	101.76	106.97	107.24	106.41	110.55	107.62	110	105.67	103.87	108.07	108.39	104.56	108.25	105.67	108.25	108.49	105.45	101.44	108.46	104.89	106.4	104.49	109.11	106.89	104.85	107.78	106.75	107.82	106.93	107.99	101.88	105.47	104.99	105.87	106.14	105.7	106.22	104.29	103.31	106.93	106.49	105.12	107.98
104.38	105.48	102.55	106	103.54	104.47	107.37	106.72	106.72	106.8	106.6	105.31	106.31	109.38	105.16	107.28	107.6	107.89	106.37	105.25	108.16	104.3	109.51	102.73	105.62	107.77	99.091	103.57	101.95	108	103.75	106.31	106.92	106.76	104.79	103.1	106.28	109.08	107.36	105.37	106.59	106.79	105.66	106.55	105.95	106.64	106.59	105.36	106.01	105.33
102.08	98.213	102.61	101.54	100.71	101.45	99.035	100.52	101.8	99.144	98.09	99.272	100.9	101.29	98.865	98.042	99.895	96.094	99.901	100.39	99.995	97.84	99.711	100.47	105.08	102.95	101.19	100.9	101.04	99.86	100.13	97.377	100.59	98.536	100.54	103.78	100.58	102.68	100.74	101.37	100.55	101.55	97.444	98.227	98.571	100.93	102.34	99.933	99.187	102.67
107.38	107.41	105.17	106.81	108.04	108.06	105.01	106.9	109.3	106.66	105.31	105.44	106.25	104.82	106.1	102.57	105.37	105.68	109.34	111.09	106.7	106.57	106.86	105.65	107.35	103.55	106.56	106.07	103.87	106.34	108.68	107.7	103.61	106.45	103.56	106.52	104.68	107.58	104.62	108.77	106.22	101.64	106.7	107.96	107.75	106.88	104.73	107.28	106.56	107.87
102.61	105.05	106.85	104.99	105.87	103.43	106.58	108.37	104.75	104.51	104.46	108.17	105.62	103.88	105.74	106.89	104.89	105.42	100.88	102.08	104.89	105.87	106	107.52	101.9	104.45	103.95	105.81	104.94	106.96	104.93	105.22	104.72	105.05	102.25	107.01	105.2	105.55	106.57	104.76	106	103.44	102.96	106.6	103.57	105.81	107.47	108.68	109.37	107.97
104.04	105.98	103.4	106.27	105.59	105.25	104.04	103.11	108.37	107.53	108.92	105.99	105.8	106.73	104.24	106.06	104.49	102.96	107.05	105.07	100.76	107.89	106.68	103.05	107.82	105.47	106.15	105.89	105.34	107.05	106.9	105.83	106.62	106.19	104.3	105.44	102	105.29	104.13	108.59	103.77	104.85	103.24	103.69	108.84	103.52	105.62	107.07	104.49	106.28
106.18	103.78	107.14	107.12	107.73	104.84	103.04	105.21	105.5	104.64	105.8	105.58	101.73	105.21	105.06	106.59	103.75	104.67	105.22	105.06	107.26	107.4	106.08	103.42	105.53	103.61	104.84	104.76	104.08	107.39	104.92	105.53	105.53	106.27	105.24	104.86	106.28	107.59	107.37	107.16	106.7	106.49	107.63	105.96	104.81	103.71	104.53	104.37	107.17	105.46
102.22	103.67	103.45	104.73	107.07	103.47	107.31	107.65	104.21	102.78	104.2	106.58	105.81	104.8	103.88	105.71	102.26	107.73	107.03	104.7	104.64	106.19	107.79	106.54	103.23	105.51	107.44	105.04	103.62	105.17	103.71	103.4	106.84	107.02	105.15	102.59	105.39	103.88	104.59	105.04	104.78	105.74	105.93	105.69	104.08	103.15	104.49	105.52	104.75	105.61
104.57	103.94	105.62	105.22	105.89	105.04	105.61	101.74	108.15	106.09	103.78	106	106.03	109.34	105.47	101.64	106.3	106.03	104.71	104.33	104.95	107.82	105.65	105.84	105.62	106.43	104.74	105.01	104.09	107.98	106.95	105.38	107.09	108.32	103.28	107.14	106.03	104.03	102.16	106.55	104.05	106.07	104.06	106.3	101.94	104.95	104.87	103.01	102.65	105.38
102.33	101.43	101.19	99.718	101.18	102.73	101.61	100.4	98.788	98.764	98.856	98.676	97.569	100.69	101.88	100.02	98.141	102	101.01	100.17	100.16	102.07	97.077	100.4	101.33	97.634	98.035	98.853	101.79	99.904	99.094	95.874	98.558	99.616	100.1	97.908	99.31	101.8	102.22	98.506	97.942	98.666	99.493	100.25	99.434	101.07	99.24	99.607	97.478	100.48
106.47	105.57	105.78	104.78	106.23	107.38	104.88	110.1	105.7	104.37	104.63	106.25	106.02	105.87	105.27	105.55	109.48	108.52	106.27	103.93	107.11	103.82	106.13	104.57	106.39	106.75	105.99	104.84	105.24	105.55	106.08	106.72	109.31	105.26	106.45	111.79	107.42	107.95	108.25	105.89	111.62	107.65	106.02	106.49	106.05	106.56	105.62	106.06	103.85	107.78
99.549	101.54	101.72	102.27	100.94	99.947	100.9	97.996	101.21	103.59	101.49	102.98	101.06	102.68	100.51	98.583	101.78	100.55	99.377	99.304	98.771	101.21	99.069	103.58	102.35	101.07	99.698	101.75	102.46	101.64	100.06	103.25	101.74	103.2	103.34	101.22	101.44	101.37	99.858	103.62	100.84	101.63	102.79	99.74	99.96	101.28	100.08	100.29	100.63	98.855
106.66	105.62	105.52	109.43	107.16	107.36	105.02	105.22	107.39	104.69	107.11	104.86	105.53	106.26	105.21	108.47	107.03	104.51	104.62	105.04	106	105.96	105.73	108.18	105.01	107.72	104.91	106.33	105.68	105.53	106.13	106.76	109.06	106.75	103.59	105.46	106.06	104.87	105.23	104.59	107.55	108.32	106.06	105.52	106.95	103.76	106.23	106.74	107.27	105.67
109.77	106.89	107.83	105.01	105.17	104.16	109.63	104.28	106.95	107.43	106.69	108.38	106.68	107.89	106.52	106.75	106.69	108.59	108.68	108.72	107.56	105.47	107.68	109.46	109.01	107.61	105.83	107.16	108.08	107.58	106.37	105.76	104.52	108.56	107.55	107.6	108.44	105.56	101.38	103.17	106.48	105.79	105.52	106.82	103.88	105.54	105.42	108.76	106.89	108.63
103.15	107.1	100.86	103.93	104.43	106.65	108.53	108.02	105.7	106.45	103.32	108.45	99.784	104.31	106.48	107.23	108.26	104.94	105.53	106.45	109.84	104.82	104.98	101.08	108.19	104.07	106.84	107.12	106.18	101.43	104.03	104.55	103.72	104.38	105.4	102.96	106.75	105.2	104.89	104.75	107.54	104.38	101.45	108.42	102.77	106.32	103.38	104.64	102.28	105.4
103.81	105.09	102.9	105.57	108.91	105.67	105.57	103.52	107.01	108.96	105	108.03	105.84	105.77	105.57	102.38	107.31	107.1	107.54	105.11	105.83	107.43	109.56	106.23	105.16	107.78	107.35	107.28	103.79	106.56	109.93	105.22	106.72	105.67	106.11	105.43	102.81	109.07	103.11	105.47	105.16	105.73	107.36	107.1	108.3	110.17	105.14	104.63	105.01	105.62
106.09	104.92	103.78	104.67	105.47	106.44	105.73	102.45	105.44	106.59	103.36	103.41	105.52	103.91	105.42	103.61	105.22	102.5	103.98	104.3	104.71	109.11	106.75	108.46	105.56	104.85	104.49	107.29	105.98	103.95	105.75	106.64	105.53	105.59	106.85	104.06	106.59	106.95	102.69	105.49	105.73	106.57	102.72	105.58	103.54	106.63	105.5	108.36	105.12	103.18
113.11	111.52	108.23	112.81	109.67	111.86	110.24	110.92	114.03	111.94	109.39	109.81	114.66	113.13	110.8	113.06	109.99	110.91	111.56	113.51	112.39	112.5	111.86	109.43	112.49	113.45	108.89	112.53	113.73	110.74	110.07	108.43	111.73	111.57	111.59	115.63	112.63	109.94	112.44	111.28	109.28	109.83	110.95	107.05	108.71	115.45	108.08	110.18	109.81	113.48
105.44	110.21	104.54	105.42	103.91	105.66	105.5	108.63	107.53	102.63	101.76	102.8	106.98	105.39	106.71	105.12	105.84	106.28	105.13	106.84	106.13	103.89	104.46	105.67	102.67	107.29	108.42	105.78	107.07	107.89	104.89	105.64	106.36	104.37	107.44	102.93	105.78	105.17	107.06	105.21	105.01	103.94	106.64	106.76	104.25	106.68	105.57	104.67	105.89	105.74
112.7	112.91	111.01	112.63	111.5	113.3	108.87	108.86	112.24	111.8	109.25	110.89	114.69	111.42	111.17	110.85	113.44	110.91	111.92	111.98	110.3	109.4	111.63	109.97	113.3	113.82	112.42	111.36	111.82	111	111.97	109.69	111.14	111.08	110.2	107.61	111.74	113.53	111.92	111.74	109.01	114.04	112.1	110.92	110.43	109.52	110.82	111.2	109.16	109.58
103.5	104.79	105.85	104.72	106.11	103.82	105.75	104.25	102.2	102.94	102.19	105.58	107.25	104.7	105.57	102.82	104.91	103.37	104.51	101.77	105.22	104.26	101.3	103.19	103.38	104.98	102.99	105.25	103.82	104.6	101.97	104.76	103.76	104.49	103.86	107.21	103.32	106.66	103.72	109.28	108.22	105.48	104.59	104.16	103.27	108.08	105.74	105.78	105.19	106.58
104.81	107.75	105.17	105.81	103.19	104.04	104.04	105.53	104.67	103.25	105.65	105.63	107.86	103.35	105.16	104.59	102.98	106.99	106.03	104.66	106.57	108.46	107.19	104.93	108.88	105.86	106.7	103.39	103.59	104.36	105.35	106.38	107.03	104.76	107.57	104.21	107.64	105.01	106.59	108.27	108.43	108.34	106.42	104.82	103.55	103.85	108.68	101.04	104.27	103.6
107.04	104.52	101.74	105.51	107.5	106.91	106.86	108.43	107.43	106.54	101.86	107.57	106.66	105.97	101.39	105.56	106.22	108.42	106.62	107.53	107.13	106.71	105.75	103	105.94	110.49	108.88	106.56	104.12	106.82	108.78	106.86	105.34	105.24	100.4	102.37	104.91	109.19	102.85	105.15	107.61	106.37	110.24	105.53	106.76	106.52	106.27	107.71	105.45	106.6
105.02	100.37	104.15	106.94	107.07	106.79	106.74	103.11	105.38	105.23	105.47	104.19	105.32	105.53	103.71	104.91	105.65	110.05	104.52	105.02	106.48	108.37	104.43	105.53	104.11	105.44	104.55	106.18	105.23	105.66	106	106.44	105.66	102.21	101.62	103.99	106.36	107.61	104.98	104.91	107.28	100.86	105.22	107.78	107.57	103.67	106.12	107.88	101.89	107.5
109.11	106.03	108.53	108.49	109.58	106.64	105.47	104.37	107.64	107.63	105.04	107.43	104.9	108.57	108.33	108.51	108.1	105.16	105.78	107.02	105.5	106.96	108.06	107.23	105.75	107.94	104.58	106.62	104.66	108.02	106.68	105.54	107.29	105.52	107.91	107.26	108.85	109.86	106.72	105.12	104.43	109.07	107.43	108.88	104.37	105.96	106.16	107.33	105.84	107.5
105.44	106.91	104.68	107.48	105.39	105.99	103.57	104.45	106.49	107.04	106.1	104.69	105.94	103.13	109.16	106.42	106.29	106.02	104.75	107.78	105.66	106.73	105.07	107.01	106.25	107.59	105.55	104.79	108.29	103.37	106.72	104.89	105.92	105.4	106.02	104.48	105.7	110.22	104.92	103.87	107.05	107.62	106.43	105.56	103.27	105.02	105.18	106.71	106.74	107.58
110.96	112.04	113.91	107.44	112.57	113.06	111.62	112.34	111.14	110.18	109.98	111.06	114.5	116.7	117.3	113.1	116.14	110.19	111.41	113.29	112.29	112.17	116.27	111.3	110.64	113.06	112.23	112.26	112.95	110.45	109.34	109.81	108.72	110.13	109.71	108.81	116.08	109.9	111.57	114.13	113.3	109.42	111.16	111.79	111.94	111.03	110.59	112.6	111.29	110.3
99.664	97.56	104.07	103.1	99.893	100.65	104.42	104.62	100.82	101.48	101.57	105.2	96.853	101.9	99.807	101.33	101.72	100.07	99.998	102.34	98.744	100.05	101.63	99.38	101.56	100.18	99.222	101.19	98.837	99.447	98.599	102.08	96.965	100.42	99.736	101.25	97.18	99.257	98.172	101.95	102.85	105.76	101.12	98.477	100.63	98.032	101.08	98.818	103.14	102.37
114.43	109.73	114.72	113.57	114.33	112.45	111.66	111.07	112.86	111.15	111.47	114.49	111.5	111.04	109.18	114.35	110.73	113.39	112.03	112.82	112.74	116.47	109.54	113.52	112.64	112.72	113.53	110.99	112.85	114.6	113.98	108.16	112.2	111.26	112.11	113.43	114.59	116.68	114.48	113.85	114.7	113.84	111.56	114.42	113.99	113.94	114.36	114.61	110.31	113.52
104.13	105.96	101.63	105.67	103.46	105.06	101.52	103.09	104.43	102.38	104.93	101.75	104.56	101.7	105.25	102.31	102.04	103.99	103.85	108.14	105.37	107.34	103.25	102.37	103.74	101.67	105.49	106.06	102.32	102.94	105.48	104.21	103.36	104.36	106.65	101.14	100.67	104.46	105.6	105.04	109.69	104.25	105.87	105.41	100.39	105.45	102.19	104.99	106.05	104.82
100.8	104.59	99.748	98.809	103.73	103.19	102.75	101.26	100	102.11	100.31	101.14	103.02	102.28	104.24	101.38	98.392	103.44	99.577	101.43	99.507	100.75	99.895	101.98	104.35	102.22	98.976	99.666	100.97	100.88	97.864	103.57	98.567	100.45	98.602	99.106	98.293	103.55	101.2	100.73	102.35	103.79	98.039	100.78	102.1	101.64	100.6	102.03	98.079	100.77
104.66	100.18	99.252	100.82	102.59	98.946	98.24	96.256	100.14	97.001	100.65	97.773	102.95	96.721	101.37	101.49	103.47	98.704	99.908	103.64	102.26	100.39	96.322	99.159	101.97	103.46	100.65	100.47	100.74	101.17	102.61	98.859	101.37	102.8	97.622	99.297	102.79	102.5	99.146	101.92	96.818	100	100.1	98.714	99.216	97.755	103	99.339	100.67	100.74
112.51	112.28	110.69	111.48	112.32	113.69	112.41	108.97	110.56	110.79	115	107.31	110.74	111.52	113.46	110.7	109.44	110.15	109.65	108.64	113.92	110.49	110.73	113.55	111.98	110.63	109.4	109.81	111.46	109.76	111.93	111.27	112.16	111.88	110.6	112.26	110.95	112.65	109.86	109.26	112.27	113.86	111.35	111.62	110.05	112.9	112.33	111.52	110.85	108.75
115.34	113.02	111.78	113.55	112.5	113	111.47	112.28	111.49	111.4	114.07	109.52	112.11	113.79	114.41	111.07	113.78	115.01	113.83	110.88	111.45	112.05	110.32	111.19	110.4	112.66	112.73	110.36	109.67	114	109.71	111.1	110.05	113.77	114.77	113.62	112.32	111.78	111.4	113.55	114.52	112.88	112.75	113.51	111.01	111.59	112.24	113.59	112.79	115.25
112.1	112.01	110.99	111.87	113.61	113.33	109.87	111.55	113.89	111.64	110.02	111.75	111.42	111.21	113.47	114.49	112	113.59	110.04	109.48	113.74	111.14	110.53	113.12	112.2	110.76	112.74	108.25	113.66	112.61	112.19	112.35	110.34	108.12	112.28	112.54	111.71	113.98	110.49	113.02	111.71	108.81	111.49	113.19	114.7	111.09	112.28	116.26	113.42	114.08
111.3	111.32	112.92	108.61	112.74	112.65	110.1	114.7	112.67	111.24	110.89	110.15	112.71	111.79	109.91	112.19	112.46	111.92	109.66	112.1	113.05	110.42	111.7	110.38	113.01	109.88	112.07	107.49	109.95	111.14	112.94	113.53	110.52	112.86	112.43	113.71	110.45	110.22	111.84	111.73	109.56	112.54	112.91	107.82	113.35	111.51	106.88	111.99	110.84	111.1
98.432	100.03	98.35	97.367	102.34	102.25	100.31	97.094	100.76	99.889	100.88	100.79	101.06	98.826	102.65	99.65	99.909	101.79	101.87	100.18	98.88	100.93	101.24	100.87	97.309	99.615	100.29	98.073	100.87	100.2	100.4	100.15	102.21	101.25	99.831	99.717	95.739	100.98	101.87	102.25	96.368	99.474	99.233	98.845	96.573	100.4	99.017	101.49	100.71	96.884
102.13	98.648	100.25	99.134	101.85	101.93	103.86	102.9	104.1	101.15	100.68	102.29	102.58	103.14	102.67	101.75	102.06	102.76	101.05	101.04	102.14	101.22	95.813	100.83	100.4	101.49	100.73	102.81	98.38	101.97	100.48	99.992	99.818	100.33	102.29	101.38	101.67	102.65	101.28	102.02	103.38	102.16	99.492	102.61	103.33	105.6	97.679	102.1	102.24	101.15
112.02	110.68	112.45	112.14	112.38	109.74	113.23	109.69	110.48	113.73	111.02	112.35	109.13	107.26	108.4	110.21	112.4	110.09	110.57	111.04	111.81	112.75	110.42	111.27	112.18	111.8	109.77	109.36	110.17	112.61	111.21	110.55	107.02	112.7	111.3	109.65	110.71	111.72	112.21	113.17	113.52	112.57	114.19	110.88	110.12	108.66	113.19	108.27	113.75	111.07
105.67	105.73	104.84	103.46	101.97	103.61	103.98	103.15	105.43	107.21	101.29	105.6	102.97	102.42	102.88	108.26	105.54	100.66	108.74	102.2	101.92	103.92	105.01	105.8	105.78	100.74	103.58	103.6	104.95	103.75	102.17	104.49	108.43	103.67	103.06	100.22	101.64	105.64	105.02	106.11	103.39	105.55	102.6	104.71	106.27	102.37	103.52	102.6	104.74	103.59
110.46	110.26	112.73	113.47	113.53	113.29	111.7	114.24	115.76	115.64	112.49	113.78	113.97	110.3	109.28	114.08	112.65	114.38	114.68	114.58	111.34	110.99	112.64	109.43	113.68	110.81	113.45	113.31	111.6	111.92	114.15	113.98	114.81	110.39	110.88	110.85	112.44	110	110.01	114.14	114.09	112.57	113.53	115.04	111.96	111.36	113.02	112.07	115.24	113.06
110.3	105.73	103.65	105.13	105.58	106.14	104.52	104.5	105.41	107.96	106.44	104.93	105.2	104.11	105.53	103.76	102.18	103.6	107.18	104.06	105.12	103.68	105.82	105.66	104.13	105.22	103.41	107.45	103.68	101.36	106.56	104.81	106.89	104.64	105.22	105.77	106.86	102.74	107.01	108.71	104.06	103.63	104.63	101.82	104.66	104.17	104	106.23	105.7	105.96
108.04	105.84	101.62	106.21	104.15	102.96	105.28	102.89	104.59	104.49	104	104.36	104.77	104.05	104.8	103.57	104.4	103.99	104.4	104.48	101.93	103.68	106.05	106.6	105.33	104.49	101.82	102.64	106.14	104.52	101.12	102.7	103.68	106.44	105.08	103.04	104.34	108.24	100.34	104.32	103.55	105.2	103.5	104.38	102.26	103.71	105.11	103.62	105.01	103.13
113.01	109.99	113.79	114.11	109.05	110.74	113.54	113.71	109.57	110.48	110.82	114.37	114.11	115.35	109.62	109.21	112.33	114.96	113.03	111.84	113.54	111.27	118.04	112.98	112.89	113.52	109.76	112.48	110.73	112.27	106.22	111.4	114.6	109.63	113.22	112.05	111.21	110.56	111.42	109.4	110.8	110.74	113.94	111.39	109.55	113.02	111.71	111.38	109.47	111.85
109.28	111.21	109.01	111.13	112.12	112.97	114.38	112.24	110.53	108.27	110.93	108.32	109.07	114.73	112.28	112.05	109.6	108.48	108.3	110.96	114.28	111.93	109.26	112.85	110.2	110.63	110.82	111.43	109.93	111.35	112.68	111.16	110.43	111.84	114.26	105.55	111.7	112.7	110.74	111.64	112.72	107.83	111.22	111.88	109.55	110.98	109.1	114.41	111.8	111.91
98.543	97.919	101.14	99.775	99.756	98.685	98.639	99.05	100.26	99.152	103.34	98.484	100.57	98.893	97.696	99.566	100.34	99.654	98.943	97.633	98.415	100.82	100.21	99.946	99.748	96.788	96.837	98.089	99.526	98.716	99.747	101.28	101.56	102.85	98.553	99.38	101.85	100.7	100.58	99.23	103.12	99.223	101	102.45	98.088	98.699	101.65	99.568	100.5	97.488
105.26	104.76	103.71	103.48	103.99	105.12	103	108.82	109.47	103.95	107.16	104.68	108.16	100.21	107.15	107.73	102.93	107.88	104.52	104.07	107.51	107.97	105.4	106.43	103.09	102.97	106.37	108.09	106.48	105.12	105.56	107.94	108.4	108.35	107.45	107.13	106.71	102.96	104.11	106.39	106.25	106.57	107.53	108.15	104.39	108.58	107.37	108.13	108.72	106.5
104.3	107.11	108.36	104.08	103.55	108.48	107.23	107.59	106.26	107.05	104.47	108.95	106.35	106.61	105.19	105.41	104.1	109	105.91	106.14	106.54	104.42	103.87	106.31	110.49	106.96	107.91	107.83	107.11	104.59	107.82	106.7	107.13	109.03	105.21	104.5	103.66	106.78	105.77	108.44	108.56	106.26	106.9	105.06	105.25	106.9	102.04	105.89	105.18	107.77
106.46	103.86	104.69	105.37	104.91	105.69	106.4	106.33	104.03	104.82	104.1	105.71	104.48	104.57	101.57	104.96	102.89	107.63	103.97	106.84	104.71	103.46	103.74	104.25	106.93	102.54	104.78	106.78	103.77	103.56	106.09	103.57	106.38	107.26	105.43	104.52	105.43	105.46	107.13	103.65	102.5	106.25	104.26	104.14	104.69	105.6	105.89	103.74	104.19	104.83
99.987	99.376	101.79	101.17	100.9	101.51	100.92	97.332	103.73	98.138	95.897	101.43	98.872	103.39	101.24	102.95	99.438	97.506	103.32	100.19	100.22	99.864	96.966	99.079	99.638	99.539	101.74	100.95	102.7	101.46	97.79	99.089	99.671	102.35	99.129	100.1	102.35	99.992	100.87	100.01	100.9	101.1	100.72	99.48	101.22	101	100.11	100.6	100.63	101.97
100.96	101.57	102.17	102.11	101.51	100.31	101.35	101.74	100.84	101.81	101.44	98.354	101.51	100.81	99.674	98.482	99.202	99.266	99.336	98.58	100.74	100.86	99.942	99.542	100.53	102.85	99.296	97.694	102.73	100.55	99.375	99.403	103.72	97.42	99.836	101.07	101.86	99.724	101.92	100.44	96.578	99.898	97.607	98.177	99.345	96.853	100.29	101.35	99.553	98.032
109.68	111.34	110.56	110.26	111.83	111.88	110.08	109.94	110.64	107.6	113	113.34	109.54	110.06	109.14	114.07	112.66	109.8	110.08	112	110.42	111.34	109.94	110.84	107.49	111.77	112.99	108.7	112.03	110.34	114.33	109.59	109.84	110.16	110.81	110.77	110.9	109.17	114.39	109.02	111.53	107.06	111.31	109.01	114.12	107.99	112.44	112.63	110.05	110.26
106.21	107.59	106.57	107.57	105	104.52	106.46	104.7	108.56	107.12	107.61	102.9	108.46	107.06	105.18	106.18	103.81	104.14	108.15	107.91	105.75	106.93	107.45	105.2	105.43	105.61	106.12	102.1	104.4	105.6	104.52	104.94	110.33	106.64	105.91	105.54	102.99	104.09	102.77	104.79	105.43	105.81	106.16	103.42	103.04	106.46	106.21	105.16	107.58	101.06
112.19	112.56	111.32	110.18	113.27	111.09	113.12	113.88	109.09	114.05	111.76	112.31	111.56	109.42	112.09	110.11	111.46	116.79	111.98	114.03	109.75	110.78	111.87	111.75	110.89	112.64	110.13	111.69	115.17	112.4	111.89	112.16	113.06	111.41	111.34	110.66	109.85	111.89	109.26	112.08	111.88	112.62	113.03	112.72	111.81	114.53	114.28	112.4	109.91	109.9
117.2	118.26	114.92	115.42	114.87	116.71	116.99	121.09	118.24	117.24	116.65	118.88	117.22	115.48	117.1	118.88	117.45	114.55	116.51	116.83	117.54	116.98	116.64	118.84	120.06	117.8	116.6	117.3	118.72	117.33	119.35	117.22	118.27	119.43	117.77	120.08	113.83	117	117.01	117.61	118.29	120.5	114.04	116.57	116.36	117.59	118.66	120.96	116.93	119.93
109.97	115.05	109	111.48	106.52	109.02	108.64	116.39	111.76	113.15	109.94	109.49	111.48	113.77	111.56	110.27	112	112.26	111.91	109.93	110.34	109.36	109.7	111.15	110.14	112.03	111.33	111.08	108.7	111.02	109.26	110.7	111.76	111.6	109.28	108.44	111.71	113.23	112.16	111.59	113.42	108.86	113.65	113.9	110.42	113.54	112.06	110.74	110.69	112.35
109.18	112.77	112.39	110.46	110.67	111.45	114.26	109.07	108.82	111.92	112.62	112.89	112.13	108.62	109.93	110.17	110.51	113.41	114.07	108.61	110.68	110.77	112.41	110.33	114.68	111.97	110.24	110.49	110.29	108.38	109.72	110.52	111.07	111	113.17	111.72	111.13	112	112.58	110.26	109.91	107.2	110.33	112.11	112.45	111.73	112.04	111.87	109.01	110.44
102.33	106	103.91	101.57	103.85	102.5	105.46	104.99	104.65	109.94	102.15	105.68	105.47	106.55	105.62	104.27	101.98	106.09	105.36	107.19	105.31	102.94	104.61	105.47	105.6	105.34	105.92	109.53	107.47	105.59	105.29	102.81	106.88	106.71	104.14	105.92	106.42	106.65	107.68	102.64	106.7	105.43	106.9	107.77	107.33	106.75	103.91	104.95	109.24	106.42
107.17	108.5	106.94	104.34	103.39	107.19	105.16	104.89	104.05	108.57	103.56	106.05	104.99	106.89	105.77	106.57	103.05	107.47	106.53	106.85	106.37	106.91	106.3	104.97	105.8	104.38	107.05	104.86	103.89	104.45	108.5	104.96	103.99	104.92	107.26	109.52	106.13	109.77	108.07	108.53	106.44	106.52	105.58	106.08	106.25	104.9	107.18	106.21	106.01	106.16
109.62	112.62	112.88	108.53	112.42	111.45	113.45	113.09	110.23	110.48	110.06	112.33	110.84	111.56	112.09	109.05	113.28	108.87	108.37	112.83	113.35	114.31	111.51	114.34	113.83	116.38	109.84	109.76	113.97	110.98	111.01	108.44	110.8	110.37	110.2	113.78	109.5	114.1	114	110.16	111.1	110.86	115.04	111.8	111.8	112.85	112.98	111.18	112.79	113.24
99.453	99.155	97.459	100.22	96.224	101.52	99.761	98.511	98.438	99.159	98.625	99.628	101.93	98.936	98.296	100.54	98.568	97.575	97.79	98.059	102.35	98.093	99.224	101.72	101.49	101.72	99.702	98.318	101.01	100.49	96.765	102.45	98.559	98.643	100.39	101.64	97.438	99.07	99.23	97.082	100.27	104.23	99.865	100.79	96.75	100.95	99.593	100.02	99.308	100.99
102.1	103.67	107.06	106.43	102.91	105.18	105.45	105.65	105.71	102.11	102.81	105.38	102.61	103.66	100.89	103.19	102.37	104.24	102.91	104.22	107.58	107.23	101.96	103.83	103.88	104.23	104.59	102.72	106.16	103.14	104.13	103.98	102.45	104.84	103.64	106.85	104.94	102.23	105.09	107.37	105.38	106.22	103.09	103.17	103.96	108.69	106.03	103.92	104.93	103.5
101.35	98.87	99.5	101.53	100.42	102.51	99.533	97.937	99.331	100.58	97.696	98.777	98.845	100	100.94	98.529	103.46	100.17	99.111	101.42	100.27	99.655	98.88	99.766	100.65	102.67	104.32	98.001	98.201	100.68	101.34	99.556	99.114	104.86	99.394	101.96	98.563	100.1	102.3	102.46	102.26	102.45	101.27	99.492	100.02	98.929	99.13	104	99.528	101.97
103.57	104.81	103.87	101.74	106.87	103.81	105.19	104.81	104.5	103	103.5	103.66	102.76	105.42	101.83	101.76	103.02	101.88	100.63	102.94	101.69	103.16	105.12	104.54	104.4	105.67	102.33	105.98	99.645	103.73	106.46	102.76	101.55	101.62	104.07	105.85	103.23	103.86	106.41	104.49	103.83	104.79	105.39	103.53	105.53	103.43	100.63	101.42	105.69	105.85
104.76	105.57	103.68	105.39	106.19	107.66	104.51	106.21	105.35	103.22	107.55	105.51	106.29	105.84	105.33	103.9	108.09	105.96	105.41	106.99	105.17	107.08	105.61	108.43	106.32	105.47	103.46	105.08	106.44	103.06	105.8	109.04	103.77	105.66	105.9	109.1	105.49	106.34	105.35	105.49	102.83	106.65	105.76	101.48	104.3	104.51	107.21	105.01	105.33	103.65
112.78	106.72	111.13	111.66	112.65	112.15	112.7	111.65	111.66	111.48	111.4	112.69	115.15	112.34	112.17	111.96	113.35	111.79	111.46	109.8	114.76	110.42	112.73	111.91	114.05	110.53	116.76	111.83	111.71	110.84	110.27	111.55	112.45	114.78	111.56	112	109.93	114.27	111.42	110.51	109.49	108.39	112.13	115.07	111.61	111.28	111.58	113.67	114.21	115.28
110.86	111.71	111.2	113.47	110.41	112.67	114.49	110.49	112.64	109.64	113.88	111.99	112.68	110.44	108.08	110.12	112.28	109.39	112.05	110.67	113.94	110.31	112.31	110.7	113.13	110.12	112.99	111.05	112.99	109.53	109.83	109.94	112.72	108.45	112.27	110.29	111.99	113.16	108.94	110.16	112.91	109.49	110.66	112.49	112.37	111.48	115.12	111.25	114.29	109.29
114.03	113.28	111.73	110.77	110.19	111.68	116.14	110.89	112.31	112.13	108.79	110.72	110.64	113.15	112.86	108.42	105.29	113.51	109.39	110.73	113.02	112.03	113.73	112.21	110.8	109.97	110.89	110.92	112.18	111.87	110.27	109.11	110.64	108.74	109.94	112.74	110.81	110.58	113.71	112.55	112.15	112.75	110.46	111.45	111.61	115.54	112.26	112.42	111.24	109.92
110.84	111.26	112.15	113.15	112.48	113.45	110.25	111.31	110.62	114.13	110.97	109.97	110.77	107.61	114.17	115.49	110.22	108.66	107.99	113.9	111.94	110.42	110.9	111.27	111.52	110.44	109.36	110.14	109.16	114.68	111.61	113.84	114.7	114.17	110.13	112.2	110.43	109.88	110.26	110.59	110.72	110.38	109.02	114.76	111.94	113	109.48	113.37	109.55	108.8
105.67	102.71	103.84	105.85	108.59	106.27	106.63	104.93	106.87	105.4	105.82	107.41	106.37	107.38	106.73	105.21	105.91	107.65	102.24	104.49	106.22	105.71	103.1	104.48	103.59	103.94	107.65	103.41	103.72	106.02	105.21	105.4	107.19	104.24	102.81	105.79	105.81	106	102.08	104.32	107.02	103.94	105.06	104.77	108.45	107.04	105.84	103.62	103.61	105.55
112.08	110.11	111.05	112.75	110.96	112.85	110.99	112.53	112.47	113.09	112.41	111.34	110.45	111.39	109.75	114.84	109.15	113.41	114.44	113.29	113.12	112.44	111.96	111.58	111.39	111.9	111.18	111.54	113.4	109.18	112.13	113.4	111.6	111.41	113.49	113.05	111.95	111.87	111.76	108.73	111.05	110.57	113.4	111.5	111	112.81	109.16	110.96	113.38	113.79
121.78	118.32	117.44	121.7	113.95	117.71	113.33	116.93	119.47	117.51	116.71	116.14	120.32	118.04	119.98	118.67	118.87	117.33	118.22	118.49	117.02	116.35	120.16	117.31	116.23	118.81	117.68	118.56	120.04	119.4	117.71	116.71	116.33	119.35	118.79	116.09	118.62	120.08	114.81	119.72	119.85	118.84	115.79	120.76	117.01	115.17	115.81	116.52	117.27	119.44
104.77	106.83	102.48	106.76	104.55	106.06	103.28	106.67	104.61	107.02	108.09	106.11	102.78	103.25	104.18	105.28	107.88	104.8	104.38	106	104.07	104.73	107.95	104.77	106.88	106.73	105.04	103.07	101.39	103.87	105.75	102.94	103.12	106.14	107.38	103.11	106.22	104.85	107.45	103.13	105.71	108.01	104.35	104.71	104.32	102.05	104.89	104.83	107.56	101.76
111.16	108.83	109.45	113.18	110.63	112.75	113.52	111.51	111.89	110.16	111.45	111.29	113.78	112.45	114.12	113.77	114.82	110.88	112.85	112.44	111.52	111.53	112.92	112.4	108.74	112.16	113.69	114.05	110.95	111.75	111.2	109.46	111.34	112.74	114.68	108.98	112.28	112.26	110.56	113.34	111.33	111.33	108.72	109.13	113.16	115.17	108.21	112.52	108.31	109.99
109.7	114.51	112.13	112.44	115.5	113.92	113.66	113.06	111.82	112.31	112.22	113.7	107.83	112.64	114.22	112.21	109.63	113.78	110.43	113.43	114.94	113.77	113.64	111.7	113.51	113.65	112.54	112.41	115.42	114.52	114.79	113.63	113.62	114.19	109.43	111.47	112.88	113.18	114.81	112.39	116.1	111.3	113.41	112.53	109.49	112.08	114.15	111.86	113.96	111.32
113.34	111.79	112.81	111	114.97	115.89	115.17	111.01	111.01	115.16	110.93	114.28	114.22	110.86	113.37	111.64	113.21	111.86	116.28	111.14	113.58	112.18	111.62	112.52	113.31	112.71	115.19	114.72	110.47	113.07	110	115.25	113.14	113.95	112.45	110.04	111.15	111.57	113.77	107.54	114.65	112.03	112.87	114.44	115.83	109.59	112.51	110.65	109.78	111.36
105.24	107.63	104.56	104.72	105.54	106.77	104.97	105.33	106.21	108.59	103.6	105.45	109.3	104.82	103.27	104.15	107.19	103.83	108.46	104.16	104.13	104.13	104.76	102.32	105.09	102.18	104.91	106.6	104.04	105.88	108.02	103.82	105.8	105.83	107.93	102.7	105.61	102.28	106.45	107.51	106.81	107.11	106.35	104.08	107.39	105.25	108.15	102.44	105.43	104.64
111.61	110.24	113.6	112.15	109.55	109.99	112.82	109.23	112.36	109.94	110.74	112.19	112.12	111.59	109.53	112.37	110.73	116.42	108.8	108.82	112.03	107.38	111.74	109.6	116.75	113.62	113.15	107.33	109.83	111.61	109.58	111.04	107.44	109.09	112.51	108.52	110.9	111.85	111.63	111.84	111.58	111.74	113.67	109	112.39	109.94	111.57	112.5	114.27	110.37
115.93	119.35	119.02	115.49	119.46	118.08	115.13	116.46	120.16	117.91	119.02	119.7	118.28	115.8	115.96	113.79	118.15	115.23	118.74	118.05	119.19	118.66	119.21	119.02	120.03	115.94	119.09	118.85	116.71	118.36	116.91	118.14	118.08	118.41	118.32	117.51	116.42	116.12	118.99	118.35	117.9	117.72	119.21	117.23	118.5	116.26	116.41	116.76	118.98	117.98
101.46	105.16	106.44	104.12	102.43	109.98	106.82	104.05	105.31	105.38	104.68	105.33	102.75	101.3	105.71	105.6	104.22	106.73	108.28	103.36	104.4	101.63	103.1	100.98	104.02	106.99	108.34	104.27	107.47	104.61	102.89	102.09	102.78	106.57	102.24	105.02	106.43	103.11	105.97	105.39	106.16	105.31	106.2	106.83	107.37	107.2	103.07	104.95	106.6	102.91
98.004	100.95	99.852	98.081	99.987	103.04	99.692	98.495	101.54	101.55	96.769	99.843	99.143	98.99	103.68	100.6	98.897	101.74	99.064	100.68	100.85	99.679	98.665	101.4	99.691	100.02	96.907	98.342	100.24	100.68	99.491	100.55	98.29	98.014	100.05	100.42	100.76	100.2	99.834	97.539	100.99	96.452	104.87	99.778	96.97	96.796	97.691	100.46	101.33	99.785
114.45	113.32	114.32	109.4	109.84	112.84	108.84	114.87	115.5	115.85	113.2	108.78	114.46	113.97	115.2	114.02	112.48	111.71	113.82	113.68	114.24	114.8	114.18	111.52	115.67	113.11	113.81	114.54	113.35	114.07	110.84	112.55	113.65	111.92	113.17	111.86	112.19	114.67	114.88	115.25	110.76	113.7	111.36	115.52	116.62	114.08	111.36	112.69	113.78	115.72
104.21	104.36	105.99	106.64	106.99	102.92	105.61	107.85	103.88	104.73	104.06	103.21	104.7	101.55	105.07	102.05	104.27	101.72	103.9	103.89	105.05	104.24	103.95	104.83	105.25	103.25	103.5	105.05	104.16	102.76	105.2	102.17	106.37	104.99	103.92	104.65	104.29	105.4	103.61	103.5	101.78	103.58	104.42	104.23	101.58	103.68	103.17	107.96	102.25	104.77
99.852	101.82	101.11	104.12	100.72	100.32	100.14	102.03	101.68	99.178	102.33	98.927	101.34	100.08	100.02	100.55	98.701	100.12	99.91	102.62	100.01	101.53	98.477	97.834	101.97	101.27	100.41	101.27	99.792	101.41	100.27	98.388	100.2	101.2	101.36	101.83	103.65	102.1	103.18	101.97	102.03	99.814	100.97	102.53	101.35	100.26	100.44	99.997	102.82	99.522
101.76	99.986	102.08	103.22	102.7	100.91	97.766	99.025	101.29	101.17	98.744	97.682	102.38	103.44	101.48	102.86	102.22	101.25	100.43	98.624	98.255	103.78	101.39	98.679	103.17	101.11	102.21	100.26	103.6	102.2	103.62	98.906	102.44	100.35	98.627	100.02	103	102.3	100.47	102.38	101.44	97.672	104.34	99.967	98.305	102.59	101.38	100.56	103.03	101.51
112.15	110.49	111.16	113.3	112.73	113	112.13	110.83	111.59	113.3	110.11	110.77	109	113.6	108.1	112.79	113.89	110.07	110.32	108.46	111.42	112.34	112.04	112.92	111.49	112.1	111.07	113.11	112.76	112.71	109.42	112.52	110.6	108.47	108.77	116.28	108.78	111.35	109.48	110.71	110.79	109.73	112.55	113.52	112.58	112.88	111.23	113.06	112.37	113.21
105.68	109.21	107.03	104.36	103.69	104.49	105.27	104.72	104.59	104.75	105.43	104.93	108.64	102.98	105.39	107.07	106.56	104.62	105.89	105.33	107.93	105.99	105.4	108.2	104.22	106.09	106.79	108.58	106.85	108.37	103.1	104.6	103.84	107.88	105.76	105.73	108.35	104.55	105.51	109.14	105.99	104.29	106.58	105.73	105.57	109.54	105.56	104.27	108.19	108.16
111.81	108.21	109.45	109	109.35	110.46	110.33	108.49	109.65	109.65	107.1	108.11	111.09	108.67	109.3	111.71	109.74	108.12	108.57	108.16	109.59	109.01	107.48	106.98	111.16	108.57	111.46	109.31	108.93	107.96	109.41	110.08	109.73	108.83	111.14	110.83	110.73	105.78	110.75	108.96	107.14	109.46	109.86	109.62	110.41	110.51	113.63	110.51	110.07	110.36
113.6	112.02	108.49	110.52	113.81	108.61	111.49	111.17	111.1	112.58	113.11	112.45	111.98	112.88	112.11	109.64	112.92	110.55	109.08	111.04	113.29	113.12	111.86	112.38	111.07	109.34	110.91	112.45	112.68	112.79	110.47	112.65	113.64	108.81	111.85	108.74	110.23	113.44	114.75	111.32	109.53	108.07	114.8	113.73	114.15	109.63	111.68	109.76	109.83	112.47
104.92	104.67	102.82	101.91	103.62	103.66	101.18	105.53	104.81	106.15	103.93	104.69	106.32	104.3	104.83	106.41	103.98	106.17	103.31	107.29	104.37	102.85	104.43	103.58	103.25	104.41	105.12	104.23	105.86	105.41	104.67	103.14	102.58	103.88	101.13	104.9	105.92	101.49	105.14	104.34	101.08	103.49	99.804	106.59	103.4	106.61	103.19	104.96	102.98	101.07
108.15	112.68	111.32	111.59	110.43	111.72	107.16	111.88	112.38	112.11	111.72	109.22	106.75	113.3	112.68	111.35	110.73	111.74	111.3	111.57	112.45	109.61	110.3	110.91	111.54	112.83	111.34	113.9	113.27	115.2	109.78	112.57	113.81	110.11	110.54	110.7	115.73	111.35	112.16	111.13	111.04	110.67	111.42	112.11	109.03	112.83	111.29	110.63	111.38	114.46
111.36	110.22	113.73	110.49	111.18	112.03	111.61	110.16	112	110.89	112.75	112.54	113.29	108.6	109.69	110.89	111.82	111.36	110.67	110.28	112.26	112.06	110.32	115.77	111.99	111.15	109.89	111.47	109.3	114.29	110.29	113.24	113.38	111.56	107.33	114.31	110.23	112.2	112.76	115.53	112.65	115.1	111.23	114.64	108.97	111.91	111.31	111.62	112.01	109.48
108.62	107.8	105.52	107.92	109.57	105.44	106.11	108.89	106.73	106.66	106.19	105.27	105.35	105.17	106.18	106.66	106.81	106.88	108.93	105.26	101.73	106.67	106.14	107.16	104.88	104.37	106.29	107.55	105.6	106.45	107.55	108.37	105.27	107.63	107.04	103.7	104.57	106.34	108.46	104.9	104.6	105.11	107.95	108.29	105.96	106.52	103.58	104.92	106.31	104.65
113.2	112.12	113.36	111.25	112.76	111.03	113.86	110.52	111.59	109.59	114.19	111.02	116.06	112.35	111.79	112.07	114.51	113.52	112.02	111.97	113.48	111.38	110.99	112.37	109.32	110.64	111.81	114.72	113.9	113.04	113.23	111.96	115.94	113.98	109	114.69	112.58	111.6	112.22	112.28	113.31	109.75	111.42	111.85	113.94	110.82	112.56	110.57	114.57	113.26
107.2	102.03	104.8	106.71	106.2	103.79	105.41	106.82	105.8	108.13	104.26	104.19	106.15	101.8	106.13	108.07	104.39	106.86	104.1	106.21	103.99	103.18	102.09	106.85	106.84	104.24	105.39	104.75	105.77	105.15	106.21	102.79	107.23	107.13	106.89	103.88	106.06	103.5	106.11	108.51	105.71	103.7	104.45	105.62	106.69	104.44	105.55	103.2	103.9	104.2
106.46	106.41	106.74	106.31	102.77	106.17	106.15	107.11	105.05	110.48	104.61	101.44	103.21	108.64	106.5	106.14	105.16	107.58	108.12	107.93	101.73	107.88	104.65	106.23	106.35	106.05	104.47	101.45	105.2	105.65	103.53	105.39	107.04	107.3	102.92	103.62	106.2	103.96	105.01	107.38	106.27	102.73	105.21	107.85	106.94	107.26	108.99	105.89	105.09	107.85
102.66	106.31	107.33	104.34	105.75	106.02	108.09	104.47	105.47	102.39	103.01	106.83	105.28	101	104.97	107.22	108.09	106.16	103.74	109.38	104.48	105.16	108.68	102.28	104.5	105.12	106.38	107.04	105.78	104.23	104.67	105.34	105.23	105.14	101.05	105.68	104.94	106.19	103.1	105.96	104.34	105.28	104.29	107.96	107.47	108.05	106.58	104.14	105.68	106.11
111.35	113.17	111.02	112.2	114.51	112.53	113.59	115.25	115.37	110.99	111.36	112.91	110.87	109.82	112.33	111	110.98	110.08	116.92	112.41	110.88	115.26	112.42	111.3	112.61	113.77	109.16	113.42	113.74	115.75	111.64	112.39	115.43	112.18	115.46	114.47	110.93	109.5	113.96	112.82	116.36	110.35	115.15	112	116.92	112.53	107.89	112.24	113.32	113.14
111.25	110.18	112.96	111.6	109.86	112.86	114.02	113.32	114.4	112.17	110.85	115.13	112.85	110.94	111.1	115.93	108.78	111.45	112.77	111.61	111.41	113.92	110.28	113.1	112.61	108.39	113.12	112.61	112.83	109.94	113.51	114.06	112.45	111.91	109.98	113.75	113.12	111.6	112.43	112.71	112.16	113.57	111.6	113.95	110.76	111.12	113.65	112.63	112.38	112.78
107.53	105.71	103.3	103.58	105.18	102.4	104.1	106.16	106.7	105.18	103.47	104.44	108.56	103.58	107.2	107.27	103.56	102.58	106.2	103.99	104.28	107.73	104.6	102.04	103.35	105.36	104.53	105.5	105.8	105.97	105.8	103.23	104.05	106.14	104.35	106.02	104.45	101.65	104.52	107.18	105.67	105.25	104.22	101.66	106.62	106.19	104	105.95	103.59	106.62
107.87	105.71	104.48	108.68	108.61	105.99	109.14	108.25	110.29	108.74	104.6	106.96	105.45	108.68	106.59	104.26	103.88	106.05	105.69	106.58	104.02	101.65	106.31	103.79	106.13	104.96	106.17	105.02	106.66	102.96	104.93	107.03	106.57	106.56	108.1	107.86	109.39	105.35	107.16	106.52	106.9	106.7	108.44	107.75	105.8	106.32	107.07	107.32	107.88	105.69
112.55	110.16	111.97	113.06	109.18	111.71	111.9	109.33	112.78	110.54	113.74	113.33	107.65	114.29	108.99	111.14	112.29	110.69	111.46	113.21	111.61	109.97	114.37	112.21	112.26	111.86	109.44	111.75	110.38	111	112.3	116.88	111.25	111.5	110.51	109.28	112.32	111.89	112.82	110.9	110.29	113.51	112.12	112.84	112.16	114.36	114.97	113.04	113.4	111.28
103.28	102.73	104.42	104.94	105.22	102.6	104.61	105.32	104.13	106.51	105.41	101.73	103.08	102.12	103.44	103.83	102.88	102.29	105.01	105	105.36	102.71	102.45	101.64	104.61	101.78	102.83	105.44	104.82	104.09	100.16	105.62	104.2	103.41	102.86	104.22	103.73	101.76	103.29	99.956	106.49	105.94	105.68	105.47	106.25	104.15	105.43	104.98	105.32	104.45
111.25	113.45	112.49	112.54	112.51	115.76	109.94	112.92	112.6	109.78	114.32	113.71	109.85	109.1	111.7	110.73	110.19	111.83	114.61	110.55	112.1	114.93	112.73	110.33	111.6	112.05	113.38	109.62	112.91	114.18	112.19	109.12	114.69	112.26	113.22	111.41	110.96	109.47	112.18	115.65	110.05	112.45	107.55	112.64	110.95	111.65	112.7	114.43	112.52	111.12
106.31	106	106.88	102	104.25	105.14	104.66	107.8	105.09	104.57	106.77	102.12	104.12	105.52	100.79	105.49	106.89	102.64	106.78	108.14	105.03	106.13	102.47	104.68	102.49	104.89	106.47	108.86	108.19	108.73	103.43	102.92	110.88	102.41	104.86	105.35	106.73	108.18	106.17	105.19	105.4	105.52	106.01	104.62	107.5	107.03	108.41	106.25	104.18	107.13
117.57	117.49	115.82	118.8	115.61	119.82	119.92	117.83	116.5	117.13	115.69	118.75	118.39	117.56	117.17	118.53	117.25	115.32	116.93	117.01	115.77	120.42	115.9	116.25	115.57	116.28	116.2	114.9	116.7	118.84	121.02	119.1	116.04	119.08	114.96	115.2	118.61	120	116.05	116.9	115.52	118.84	116.62	119.48	117.23	115.34	115.03	119.05	117.81	120.62
106.72	107.11	104.63	104.46	105.18	106.32	105.5	103.25	100.8	106.83	104.7	105.58	103.97	105.4	104.57	103.71	105.58	106.8	106.05	105.98	109.14	105.05	103.28	105.66	106.51	105.01	104.52	107.67	106.25	106.21	104.31	104.4	106.54	107.19	104.41	104.66	106.46	109.82	105.5	103.75	106.25	104.84	107.65	106.4	108.5	108.23	104.37	105.85	105.75	103.23
106.36	104.05	107.29	107.38	104.43	104.53	106.18	104.13	106.29	103.81	106.02	108.56	106.93	105.01	102.52	105.81	105.38	103.24	103.42	105.31	106.11	105.32	104.95	105.35	107.16	107.35	108.23	102.41	106.71	105.47	106.9	101.39	106.52	108.05	108.5	106.36	104.29	104.2	104.71	105.89	102.59	103.32	105.34	107.28	105.49	105.71	106.56	105.07	106.24	105.06
104.14	100.14	102.38	102.77	99.356	98.213	99.971	102.57	100.85	100.15	100.91	100.05	98.298	98.802	99.529	98.514	99.033	98.609	99.082	101.16	98.784	100.86	103.03	99.395	99.766	97.892	97.748	99.4	100.97	101.68	100.71	100.84	97.593	100.31	103.17	100.23	97.877	98.128	102.02	102.63	100.79	100.42	102.77	97.74	100.89	102.73	99.449	99.846	98.056	100.41
113.66	111.64	111.32	110.83	112.45	112	111.21	112.93	112.21	112.52	112.75	111.16	114.49	112.55	112.65	113.4	111.01	113.76	111.71	110.13	111.67	113.31	113.81	114.18	112.77	113.21	113.32	113	115.11	108.8	114.27	115.68	110.58	110.37	108.57	113.98	108.44	110.23	109.75	115.81	113.41	112.87	114.01	110.75	115.86	111.09	113.41	110.72	111.86	113.64
105.17	106.32	105.06	107.93	103.67	109.18	106.4	108.6	102.64	105.63	107.63	105.67	106.43	107.07	106.3	104.94	105.04	106.84	104.18	105.27	107.34	106.79	107.18	105.8	106.86	106.84	103.52	108.43	103.68	105.38	108.84	106.32	109.54	109.59	107.28	105.35	108.88	103.91	107.07	110.69	107.11	106.36	106.73	105.16	106.01	107.39	105.51	106.5	107.9	105.74
112.08	109.37	111.28	113.72	114.12	113.23	111.44	110.2	113.03	109.53	111.88	112.54	109.3	113.01	111.59	112.06	108.76	109.13	113.38	111.95	111.06	112.29	108.45	110.22	108.23	114.09	112.19	108.82	110.53	114.28	112.93	110.34	111.68	110.23	109.42	109.89	114.05	111.9	109	108.77	111.82	111.4	111.94	112.14	109.96	107.78	111.96	108.08	109.98	110.03
106.91	104.01	104.39	106.78	103.37	105.46	104.61	105.52	104.27	103.6	106.13	108.41	106.36	105.01	104.68	106.68	105.5	103.43	107.35	105.75	108.7	106.78	106.05	105.2	104.2	105.54	107.01	105.89	101.91	106.37	105.98	107.18	105.71	104.88	108.05	105.06	103.39	107.19	107.84	105.88	102.11	106.13	103.58	105.19	105.85	105.72	103.66	104.98	106.57	107.49
111.59	111.8	114.71	110.21	111.17	111.02	116.02	110.52	109.11	109.72	112.82	110.75	110.22	108.5	112.5	112.13	110.48	110.64	112.5	112.69	112.01	110.45	108.17	106.03	114.17	114.79	112.73	110.19	113.6	110.47	112.19	108.66	111.8	111.89	112.21	106.62	112.86	114.36	112.82	111.35	111.85	113.01	109.23	109.79	111.38	112.56	115.23	110.76	112.79	110.32
111.97	110.58	112.49	110.26	109.63	114.16	113.19	113.23	111	112.49	113.22	112.1	112.97	113.61	113.36	115.32	108.83	107.78	112.51	110.72	108.66	111.29	113.35	112.89	111.57	110.91	112.6	110.78	113.88	113.82	113.21	111.09	112.14	112.92	110.37	114.47	112.52	111.57	110.73	113.68	110.04	113.31	109.68	110.15	111.62	116.15	111.19	111.96	112.76	111.36
103.37	101.2	95.497	98.778	100.57	100.98	100.31	100.82	101.62	100.55	95.329	99.837	97.714	99.9	99.66	98.526	97.984	95.968	100.97	100.85	101.04	105.16	99.201	95.737	100.28	101.3	98.888	101.18	100.21	97.814	100.94	99.38	97.172	100.35	101.62	100.44	101.94	98.619	102.39	99.36	97.965	101.01	103.17	103.27	100.64	100.62	99.349	100.89	100.27	100.24
102.96	108.25	107.03	106.11	100.59	103.03	106.42	108.4	105.02	107.53	104.21	106.81	104.03	107.52	104.38	110.38	101.91	104.27	105.48	103.93	108.19	103.33	105.23	107.25	104.76	108.04	105.86	108.03	106.24	108.83	105.04	105.39	105.52	105.23	106.33	105.63	104.58	105.99	105.32	104.84	106.03	107.65	104.93	105.05	106.8	104.6	104.4	106.94	106.3	106.92
113.41	113.77	113.44	109.11	111.44	112.53	108.48	112.32	108.62	108.34	107.85	110.92	108.73	112.33	108.64	112.89	112.86	113.8	109.54	112.63	110.9	110.47	111.17	112.86	114.59	110.86	113.27	108.32	110.77	112.18	112.39	111.72	110.18	112.48	111.5	109.47	110.37	112.78	109.79	110.65	109.34	109.04	108.71	112.23	112.34	113.23	112.05	111.11	111.06	110.16
112.5	110.28	111.49	112.82	114.68	112.03	113.04	114.37	112.44	110.38	115.6	114.33	111.29	113.27	112.45	112.14	111.54	113.55	115.87	112.65	113.84	116.5	114.49	111.82	114.69	109.78	113.98	111.08	115.6	111.84	114.62	109.7	111.42	113.03	113.33	114.36	112.33	112.73	110.75	112.89	109.29	110.86	115.98	111.67	112.9	112.78	113.79	114	116.71	113.83
103.35	108.37	107.29	106.63	106.12	110.65	108.62	107.37	106.67	110.19	106.25	105.64	105.72	107.6	104.09	104.78	108.96	104.7	108.53	105.43	105.93	106.77	105.75	107.39	104.74	104.45	105.8	107.87	107.28	109.19	106.95	107.59	108.98	105.71	104.21	102.22	107.27	106.36	107.49	107.87	108.92	105.94	105.36	104.9	106.68	103.28	103.07	106.12	106.22	107.59
106.16	105.56	104.97	106.13	104.44	107.24	103	106.94	104.71	107.91	105.65	104.77	104.3	104.95	105.15	104.33	103.46	103.97	105.77	108.32	105.37	104.8	106.48	106.83	106.05	103.7	108.27	107.49	105.07	107.82	107.17	106.1	104.38	105.38	109.24	108.57	107.77	104.14	103.41	107.08	105.3	106.88	106.13	108.75	105.44	105.01	108.1	105.95	107.94	106.63
97.781	100.17	101.8	98.978	102.49	101.68	102.14	100.71	98.977	100.38	101.42	100.7	96.945	100.51	98.924	102.37	99.383	97.637	99.483	100.69	100.51	98.595	102.28	100.08	103.1	101.57	102.68	102.59	101.19	100.15	102.48	102.44	101.17	98.341	99.813	99.023	104.84	102.97	101.08	102.78	101.83	101.66	100.16	99.908	103.2	101.07	99.016	97.715	99.175	102.5
106.89	110.1	111.91	111.63	109.98	110.02	110.28	112.23	114.12	111.17	109.65	112.58	113.4	109.83	110.48	114.64	109.81	110.14	111.39	109.81	109.47	111.01	111.63	114.01	112.88	108.46	109.47	111.79	110.35	110.86	106.94	114.14	112.65	113.37	111.12	111.29	111.89	112.44	111.44	112.78	111.19	110.68	110.98	113.02	114.43	109.7	112.03	114.41	108.73	113.03
109.77	111.64	108.36	112.02	109.92	109.85	109.91	110.45	111.08	109.24	110.29	111.12	110.75	108.25	109.28	109.2	112.06	107.53	111.03	111.06	108.47	107.48	110.79	109.96	109.91	108.51	106.63	112.28	111.62	109.12	112.15	112.78	108.99	110.56	110.72	112.01	110.25	111.16	110.51	112.13	108.43	110.39	109.78	108.74	109.88	109.66	110.4	114.08	109.15	112.32
107.92	109.07	109.2	109.64	107.92	110.62	110.28	110.61	108.2	111.86	108.52	110.82	108.33	110.51	112.14	111.06	111.53	112.5	110.96	109.37	108.94	106.87	111.5	107.7	110.74	111.4	108.48	106.62	110.37	107.69	107.88	108.77	110.61	108.01	113.49	108.5	108.62	108.32	110.45	110.2	113.21	109.95	107.68	107.47	112.52	112.92	110.61	110.52	106.27	109.98
112.51	110.69	114.03	110.27	108.19	109.18	111.12	111.97	112.64	110.42	110.74	111.68	113.51	112.23	114.79	108.81	115.68	111.72	110.69	112.32	112.62	112.68	112.35	112.3	113.28	111.22	112.96	112.86	110.06	111.65	113.05	110.92	111.8	111.46	109.19	112.38	112.77	109.06	111.01	111.56	110.36	107.89	110.97	114.79	111.03	112.9	110.87	107	109.28	112.99
106.79	102.9	106.77	106.96	102.95	101.05	102.52	101.93	104.23	106.98	102.77	104.68	104.86	102.12	102.62	106.56	105.95	104.35	105.03	99.68	101.35	104.4	105.3	104.9	101.64	103.6	104.65	106.32	102.75	103.95	103.73	102.8	103.75	104.12	102.86	106.3	103.37	105.1	101.94	105.39	105.82	104.51	103.86	106.46	104.19	104.93	106.06	100.84	104.92	102.61
107.06	107.52	107.41	103.88	108.1	107.33	109.93	108.35	105.88	107.92	106.91	110.82	105	106.25	107.91	106.9	105.34	108.03	107.08	106.18	107.56	104.21	103.53	107.22	109.47	108.67	106.86	107.89	103.49	105.15	105.02	108.35	106.34	109.11	108.76	108.46	106.32	108.68	107.89	107.77	106.78	104.9	104.82	104.98	107.17	103.28	106.5	105.37	108.62	105.72
105.14	104.59	107.41	105.84	107	103.94	105.18	104.49	106.79	105.06	102.36	104.98	105.68	101.76	107.79	104.06	109.1	107.94	103.91	108.37	104.44	106.31	104.18	108.14	106.77	106.59	104.84	104.06	105.56	106.32	107.73	107.48	105.49	107.39	103.04	108.39	107.82	106.65	103.73	108.67	108.69	108.32	102.45	107.6	105.36	104.95	105.99	110.13	107.71	108.68
110.57	109.39	114.73	113.31	111.76	115.4	107.69	111.34	109.22	111.5	112.09	110.62	112.15	110.01	112.75	112.81	112.22	112.04	112.4	113.27	110.41	111.6	108.94	112.86	111.45	112.44	112.44	109.53	111.17	111.38	111.22	111.58	109.4	109.79	112.09	108.73	108.05	111.6	111.27	113.14	111.52	114.24	114.74	109.24	113.17	110.88	110.59	111.04	111.94	110.01
115.29	109.98	111.46	109.77	110.16	110.86	114.37	111.47	113.5	114.37	111.57	110.4	114.92	112.58	112.49	112.71	111.22	110.13	109.98	112.99	108.69	113	110.51	110.32	112.06	113.79	113.25	109.99	111.52	108.02	111.24	111.12	112.99	110.79	110.82	110.36	112.19	111.78	113.5	111.01	111.7	109.34	113.37	113.29	110.94	109.8	111.45	114.62	112.49	112.2
107.87	107.94	105.34	105.03	107.06	106.35	105.92	108.31	105.2	104.86	106.14	106.31	106.23	105.62	108.16	107.54	109.61	109.22	106.46	105.78	106.62	104.52	105.71	106.44	107.12	108.31	105.88	106.06	106.8	108.09	106.87	104.81	103.48	106.4	108.91	105	105.62	107.03	107.8	107.35	106.06	106.04	105.12	106.04	107.79	101.87	106.45	105.26	105.28	105.94
104.46	108.3	107.54	106.08	106.9	108.26	101.72	107.55	105.63	102.74	105.89	104.89	103.84	103.07	106.64	105.79	106.2	105.37	107.42	107.64	107.76	106.34	105.47	105.63	106.25	108.28	106.61	109.21	102.53	104.35	106.25	104.73	105.54	106.89	106.51	103.77	104.49	108.07	107.93	106.59	106.36	106.13	107.6	105.17	104.22	105.02	105.78	107.17	106.75	107.99
111.13	110.95	112.27	111.74	108.88	113.34	113.8	107.44	109.82	111.14	108.55	114.09	113.57	113.52	109.29	112.29	108.93	108.67	113.39	110.3	109.37	110.07	112.57	110.7	111.92	108.06	110.25	110.73	110.44	108.1	113.91	110.72	109.95	115.47	112.82	111.13	112.1	111.68	112.73	113.68	109.14	110.93	109.6	108.76	112.45	111.05	110.74	112.23	112.24	110.61
105.1	104.03	105.3	105.41	103.18	108.4	106.46	104.05	107.92	105.86	105.04	108.3	104.16	106.61	105.07	105.78	104.74	108.89	103.72	104.32	106.12	107.37	107.07	106.67	101.99	106.99	105.09	104.08	104.62	106.75	109.02	107.56	104.31	104.91	107.82	104.75	104.95	103.72	107.92	105.38	105.73	108.41	104.84	107	106.92	103.49	106.16	102.6	105.02	105.05
110.09	106.33	109.73	108.52	112.13	110.73	112.5	113.27	109.41	112.71	112.05	111.06	111.77	111.53	112.63	108.55	109.48	108.8	109.86	113.74	109.71	109.39	110.24	110.9	109.08	109.37	110.53	114.02	111.14	109.29	111.62	113.37	112.51	109.61	107.57	110.34	109.38	110.56	110.15	111.5	109.58	108.3	111.69	109.59	109.73	109.53	112.31	111.69	111.25	111.03
105.16	106.64	107.89	108.47	105.89	107.87	107.15	105.32	107.51	103.01	102.78	102.89	104.95	110.04	107.38	105.48	104.95	107	103.46	106.66	107.69	102.06	105.56	105.68	105.98	108.55	102.47	105.15	111.13	106.85	104.38	105.79	105.49	106.56	106.58	103.94	106.06	103.27	107.02	105.63	108.52	106.26	107.39	107.29	104.67	107.34	105.73	105.5	107.48	105.55
97.272	99.756	101.78	102.3	98.684	101.99	101.13	105.47	100.37	98.075	100.31	100.76	101.05	101.49	100.14	97.239	101.23	99.203	98.596	100.76	102.93	102.18	99.286	101.42	101.03	100.79	103.39	100.17	101.07	98.957	101.14	102.23	98.878	101.58	101.67	104.42	97.693	100.07	102.57	99.827	102.91	101.25	102.01	99.615	99.896	103.11	100.93	103.01	97.556	102.02
103.2	99.616	98.721	101.9	100.95	99.061	96.485	95.831	102.18	100.41	99.648	102.42	97.721	98.727	103.46	101.47	100.04	98.251	99.432	101.61	99.401	99.997	99.792	101.1	97.957	101.46	99.076	99.031	101.14	100.72	98.427	96.214	99.681	101.38	102.12	97.932	100.31	95.76	99.612	100.52	98.921	97.866	97.885	102.04	101.04	100.16	98.919	98.528	100.43	100.38
118.91	113.32	116.59	117.94	117.17	118.74	114.47	119.05	117.89	119.5	121.08	117.81	116.33	117.11	115.06	118.19	119.38	118.41	117.84	117.54	119.22	116.87	119.12	117.65	118.12	119.49	118.77	120.21	117.52	117.48	119.26	119.91	115.5	120.12	115.93	118.07	117.01	117.9	119.2	118.21	117.46	119.29	118.93	118.97	118.62	121.88	115.17	118.69	118	117.83
110.46	112.36	112.7	111.2	110.3	110.03	110.17	111.6	113.15	106.93	110.99	111.08	108.84	110.64	109.52	111.1	112.69	112.22	109.74	109.82	113.15	110.45	107.51	114.15	114	112.59	109.82	109.71	109.61	113.07	112.71	112.5	111.63	113.95	114.84	110.34	112.74	113.33	112.4	112.85	110.1	113.63	109.68	110.71	113.67	112.47	111.83	112.81	110.5	108.62
110.02	110.13	108.66	107.5	113.91	110.05	112.45	107.73	110.46	113.32	111.53	109.69	109.32	109.67	109.52	112.22	109.31	112.18	110.18	109.98	110.44	111.23	112.01	110.17	109.25	110.74	111.85	110.09	109.06	109.86	112.62	109.53	114.04	108.52	109.6	110.55	108.6	111.75	110.88	109.47	112.01	108.83	110.11	110.33	111.04	109.16	112.27	111.75	108.79	110.21
97.953	99.009	99.232	98.878	102.18	97.933	99.942	99.615	97.776	100.85	103.99	99.76	96.987	100.56	100.36	99.513	103.08	98.373	99.24	98.17	98.935	102.21	97.411	100.72	99.292	100.49	101.44	99.015	96.545	99.645	98.478	98.507	99.863	97.725	96.631	100.27	101.57	101.33	100.23	101.61	97.273	100.43	97.48	101.48	101.32	97.979	100.02	98.315	99.202	98.942
106.17	103.03	106.28	102.99	106.53	106.14	104.62	102.03	102.64	103.2	102.71	104	105.39	103.65	105.02	108.08	104.12	103.67	102.88	107.05	105.39	100.84	104.1	106.08	103.63	107.14	104.48	106.58	104.9	106.8	101.46	105.76	104.15	105.45	104.35	107.04	101.9	106.28	104.97	104.48	107.88	104.91	106.3	104.16	105.97	106.2	104.48	105.72	101.47	103.86
100.64	100.03	101.18	100.96	97.767	97.931	97.341	97.059	99.713	98.155	99.563	102.38	100.59	101.49	99.246	101.92	100.2	98.79	97.903	99.507	100.37	96.669	98.985	101.57	98.954	101.53	100.8	99.608	100.97	97.321	98.409	97.396	99.779	100.58	99.666	100.44	104.96	99.958	101.45	100.27	99.897	100.47	99.715	96.261	98.687	103.09	98.12	98.122	100.65	100.32
103.89	105.33	100.78	107.08	106.44	103.47	103.67	104.52	103.6	103.46	105.29	104.21	102.48	106.8	106.29	103.88	101.09	105.33	104.05	104.98	106.93	107.15	104.4	104.88	104.21	104.67	104.27	103.2	104.93	105.35	107.73	103.09	102.75	105.85	106.03	103.44	104.15	103.8	105.98	105.3	102.7	106.43	103.84	103.15	104.02	105.32	104.61	102.85	101.33	104.68
106.4	106.69	109.23	106.48	107.56	108.25	105.85	103.6	104.18	108.05	107.41	106.92	104.74	106.27	105.11	105.72	107.74	108.93	107.43	104.86	111.64	107.57	109.67	104.34	104.43	104.81	105.23	105.19	105.81	107.44	106.28	105.11	107.32	107.17	105.7	108.02	104.57	107.52	107.43	106.08	108.09	107.16	107.02	107.41	110.01	102.9	106.46	107.15	104.58	105.44
106.56	106.68	107.98	104.27	106.07	106.18	106.04	104.46	109.61	105.19	108.89	104.77	106.17	105.69	106.36	104.82	107.43	109.72	107.5	106.73	104.54	106.43	108.03	106.27	105.82	106.23	106.58	105.23	107.49	106.49	107.8	108.79	106.49	106.09	109.58	106.32	110.46	106.21	107.28	106.03	105.02	104.4	107.43	106.92	103.73	108.05	108.38	107.72	104.91	107.38
104.73	108.09	103.53	105.74	109.14	106.57	105.87	104.49	105.09	106.52	106.69	108.05	104.71	110.13	109.52	105.04	105.43	103.11	102.08	107.35	101.97	105.56	104.59	106.27	105.62	107.35	106.65	101.63	105.68	103.37	105.1	102.36	104.73	106.39	110.63	107.35	107.63	105.48	103.86	106.58	107.8	104.19	106.18	105.11	104.02	106.69	106.68	103.88	108.07	106.29
110.24	109.21	110.35	107.72	109.87	111	111.24	108.47	108.96	107.86	109.09	111.35	112.23	104.61	111.78	110.51	108.13	111.63	111.37	110.33	111.26	108.73	108.83	109.36	109.7	110.78	110.85	108.77	109.56	108.5	111.27	108.53	107.68	109.6	112.64	111.15	109.26	111.47	109.11	110.5	109.8	108.42	109.16	108.1	110.55	112.64	109.38	110.76	111.32	109.27
106.84	102.99	105.37	106.94	104.68	107.48	105.99	103.47	103.24	102.89	105.96	104.93	105.25	108.06	105.31	105.58	103.79	105.99	104.91	106.24	102.65	105.83	105.78	105.34	103.39	105.56	104.45	109.28	104.02	104.01	103.71	106.02	104.46	104.07	105.48	104.86	107.12	104.03	105	105.55	103.34	105.45	103.89	105.08	108.99	101.9	106.91	100.65	105.35	106.37
112.16	108.69	111.12	113.07	113.92	113.62	112.44	115.42	114	112.8	113.76	111.91	114.66	112.51	109.32	110.87	115.94	115.91	116.13	112.63	111.82	114.15	110.73	115.39	111.32	114.71	114.53	111.54	114.81	112.82	112.06	114.27	113.4	114.82	114.22	112.1	114.72	115.21	111.57	113.2	110.51	114.85	113.58	114	113.13	113.7	112.03	115.46	113.68	110.53
107.28	109.24	103.58	105.58	107.55	104.95	106.1	108.78	104.55	101.23	103.64	106.37	105.59	107.71	107.94	106.39	108.7	105.39	108.39	105.3	104.94	104.51	106.29	106.36	104.31	105.38	106.53	107.22	105.86	105.15	104.58	106.51	109.34	106.15	105.91	104.36	105.51	105.58	107.59	105.13	107.11	107.4	102.64	106.63	105.97	103.55	106.33	108.31	107.99	106.54
101.63	104.3	103.12	104.16	103.73	103.72	107.41	106.09	101.31	104.24	103.15	100.84	104.61	103.07	101.56	104.34	104.61	105.81	104.76	103.86	102.34	103.57	105.16	101.31	104.13	104.18	105.68	105.27	103.27	101.66	103.49	104.42	106.93	103.53	105.69	104	104.26	100.58	105.57	105.59	105.27	102.54	105.37	104.84	103.31	106.57	105.1	103.86	101.17	102.44
106.23	105.49	106.23	103.22	103.41	107.15	107.44	107.27	107.57	106.73	107.48	106.46	106.09	108.28	104.24	105.23	102.88	102.55	101.53	107.77	103.19	105.54	105.13	106.05	106.14	103.8	105.76	107.41	103.35	107.87	107.04	104.46	106.15	105.31	106.09	108.41	107.75	107.63	105.06	105.5	103.72	106.81	107.78	106.01	105.09	105.69	108.36	105	106.13	103.81
97.367	97.079	100.11	99.27	100.93	98.215	101.34	96.687	99.317	100.61	99.618	102.44	100.13	101.44	98.793	100.02	98.72	103.67	99.18	98.212	100.41	103.11	99.611	98.412	96.673	100.14	100.19	99.052	98.89	104.05	99.384	95.096	101.29	97.903	99.974	103.29	94.926	100.49	97.198	100.2	96.965	99.489	100.46	99.023	99.831	98.714	100.17	102.33	99.941	99.287
103.79	104.52	104.95	104.25	102.5	104.23	102.78	105.23	107.06	105.59	103.3	106.14	107.14	104.51	102.83	107.9	102.98	102.16	103.55	104.48	103.94	102.97	102.82	103.42	103.32	105.15	104.4	102.31	101.45	104.98	101.69	107.1	103.13	105.53	105.49	101.86	105.09	106.22	102.76	106.1	102.54	105.57	104.6	105.67	105.17	104.93	102.79	104.92	100.03	104.17
110.29	114.19	106.28	113.79	112.21	112.65	111.95	113	113.32	110.15	115.85	111.89	114.03	109.94	113.89	111.82	107.26	109.45	113.82	110.26	113.34	112.34	109.9	109.3	117.46	112.59	111.44	111.69	112.55	111.82	110.28	110.05	112.4	111.42	112.77	113.71	111.64	113.05	111.13	112.76	112.38	116.62	110.1	112.55	113.8	111.83	111.68	110.68	113.92	109.82
106.02	107.46	108.26	103.82	110.39	106.96	107.79	106.47	103.94	110.72	106.81	110.62	106.89	105.31	107.78	105.29	103.96	104.95	109.15	106.39	107.95	107.21	106.15	106.65	106.54	106.21	108.71	110.41	105.93	107.82	107.29	108.13	105.01	109.33	109.8	105.28	104.96	109.8	104.98	107.19	107.39	105.09	107.8	106	105.29	105.89	106.51	108.39	106.1	109.47
103.7	106.89	110.17	106.01	106.28	107.66	105.42	108.1	105.5	107.92	106.67	106.77	107.96	103.74	105.89	106.41	106.3	104.09	105.18	105.28	107.23	106.83	106.68	104.13	106.89	102.98	104.32	107.23	106.34	107.6	106.87	109.05	105.89	104.65	103.48	104.63	104.59	107.87	102.95	104.2	105.45	106.57	105.65	105.02	103.32	105.9	102.63	105.57	106.42	106.89
103.21	101.2	106.21	107.04	103.47	103.08	103.7	106.15	106.43	106.12	101.17	107.67	102.67	103.77	107.15	104.44	104.57	106.54	99.864	103.2	105.15	104.26	102.36	102.61	102.85	102.99	104.61	105.98	104.32	103.25	104.84	102.53	103.93	106.74	106	103.08	107.96	102.46	103.26	102.77	104.3	105.12	105.31	105.24	103.49	100.95	103.71	103.05	106.23	102.43
108.56	114.35	113.77	110.77	111.54	112.36	111.61	115.44	114.29	113.27	111.68	115.71	111.24	115.86	112.96	110.5	113.23	115.28	117.36	112.18	112.61	111.08	110.47	108.3	115.11	112.69	113.57	113.04	114.42	109.5	113.28	110.71	112.9	115.41	112.06	112.58	111.25	110.88	118.52	110.36	114.53	115.85	111.86	114.16	111.36	110.63	111.12	115.62	114	114.35
116.68	118.37	115.81	120.39	118.12	117.67	118.56	118.85	116.87	116.1	117.62	119.37	117.92	120.73	116.41	117.08	118.19	115.99	120.26	118.44	118.18	118.21	117.26	113.91	117.12	120.11	116.19	116.72	117.72	119.06	120.12	114.46	116.26	117.09	116.44	116.77	117.33	116.34	121.98	120.02	117.86	118.88	118.39	115.49	118.96	115.77	116.01	117.76	115.22	119.07
100.79	101.8	102.48	101.55	99.523	100.31	103.54	100.63	98.935	101.98	98.412	98.706	98.886	103.6	101.48	100.54	99.13	99.252	103.69	102.67	99.637	102.25	102.12	97.678	101.1	101.3	96.732	102.79	98.716	96.973	103.83	101.52	100.82	99.744	97.799	99.244	102.36	98.395	100.48	99.082	99.432	100.02	101.38	97.739	102.39	102.21	102.3	97.757	100.56	102.26
111.37	108.06	111	110.45	112.41	110.51	110.92	113.2	112.38	109.25	111.78	111.75	114.6	107.26	117.29	111.25	110.96	114.45	111.72	113.61	112.71	109.64	109.64	111.25	112.77	112.04	111.72	109.45	110.92	111.68	113.3	112.7	112.92	113.27	112.23	111.53	112.91	114.27	108.28	113.11	113.94	107.77	113.47	111.41	112.7	111.55	112.25	109.29	110.71	110.19
101.98	108.11	105.54	103.72	104.85	103.36	109.75	106.79	106.44	102.56	104.12	105.61	104.4	105.54	106.66	104.2	106.46	106.61	105.35	105.68	106.78	106.7	101.09	109.55	108.02	105.62	104.86	107.07	105.05	108.93	109.65	105.54	105.94	107.14	103.98	104.78	105.59	102.22	107.34	109.05	106.31	106.16	102.67	104.69	106.06	105.5	104.58	104.12	102.69	107.47
115.14	110.01	109.85	113.45	114.98	111.96	109.21	115.52	110.74	110.27	112.37	108.02	113.13	113.57	112.57	115.03	112.14	111.59	115.29	112.69	113.77	113.88	113.46	111.84	115.43	108.11	112.75	112.03	113.44	113.58	112.6	112.51	112.12	111.48	109.66	111.51	111.75	110.8	111.52	112.26	111.08	112.93	111.73	111.39	109	113.63	115.5	109.78	110.99	111.85
112.97	111.81	113.34	112.57	110.05	111	115.14	111.56	113.8	111.18	111.96	112.82	111.66	112.87	112.45	110.84	110.18	109.82	110.08	112.43	114.1	109.73	111.7	110.98	109.7	113.75	113.52	110.49	113.23	109.87	111.89	110.02	110.92	109.24	112.74	111.93	112.46	112.72	114.1	114.85	111.61	111.32	112.33	108.84	110.8	115.81	113.05	112.73	110.57	113.93
112.6	110.97	113.2	110.34	113.37	111.04	111.96	112	110.71	112.67	113.04	112.52	115.02	116.16	110.53	112.48	112.62	115.23	114.99	113.18	114.71	112.79	114.94	109.48	112.99	111.99	112.08	111.51	112.33	113.16	113.71	112.86	111.97	110.2	112.97	112.12	111.56	111.4	112.49	114.53	108.86	113.76	115.5	110.8	112.09	111.56	113.5	112.57	108.3	116.23
110.48	110.47	110.77	109.5	110.14	109.54	113.42	110.27	113.01	110.61	109.56	112.45	109.31	113.64	108.94	110.73	110.56	107.05	110.57	109.8	112.48	108.86	112.14	113.58	110.65	113.05	114.82	108.41	108.53	109.76	111.71	112.35	111.46	109.75	110.6	111.23	112.02	110.98	113.88	109.5	110.24	113.33	106.15	112.57	111.5	111.29	111.45	109.75	110.97	113.37
103.61	105.26	102.8	104.16	104.29	102.34	103.76	103.55	104.94	102.74	108.22	106.74	103.6	101.65	103.7	102.96	105.62	103.1	104.82	107.38	104.77	103.21	103.78	104.62	106.54	101.08	107.29	103.27	103.99	102.2	105.44	106.5	104.99	103.5	103.3	102.74	105.75	104.83	101.55	103.24	102	104.6	101.04	104.07	102.58	103.63	102.9	105.87	103.47	104.41
105.02	103.07	105.74	107.1	106.25	104.61	108.06	106.26	104.08	104.52	108.02	106.54	104.4	106.9	107.56	106.58	106.29	104.98	109.88	104.77	108.35	105.96	106.84	102.67	101.91	102.2	106.73	107.3	105.45	107.46	103.34	106.27	106.1	107.4	105.49	102.07	105.87	104.81	104.41	106.61	106.07	105.16	107.93	105.33	105.4	100.82	107	108.61	105.26	106.25
106.02	106	104.71	106.95	103.64	104.34	104.66	106	109.24	104.4	105.28	104.91	101.63	104.87	103.79	105.08	106.53	101.36	102.02	103.96	103.92	101.07	102.65	106.46	105.02	105.77	101.63	104.95	106.93	103.58	103.47	106.95	105.8	102.94	104.25	103.88	106.34	104.12	108.75	104.8	105.39	104.3	106.55	103.81	106.38	102.7	105.63	103.09	105.02	104.12
103.56	103.13	105.23	105.31	106.19	104.66	103.87	103.62	104.78	105.81	106.12	105.14	105.77	102.78	103.8	105.24	104.62	103.33	104.89	103.89	103.89	105.5	105.67	106.35	103.5	104.25	103.76	102.45	102.81	102.64	104.2	107.65	102.87	104.57	103.83	103.22	104.19	106.16	101.09	104.16	103.79	102.01	102.78	101.66	104.92	104.43	106.11	103.29	104.74	108.15
115.76	118.08	114.37	119.37	116.34	121.22	117.41	115.54	115.82	119.4	119.39	117.21	116.41	114.58	115.97	117.08	120.93	117.17	117.26	118.53	114.68	119.3	117.59	114.73	116.59	119.33	118.69	116.56	119.71	120.45	113.95	117.54	116.52	115.58	118.23	118.13	116.85	117.45	117.64	119.79	118.49	117.65	115.43	115.69	116.38	118.16	115.94	115.83	118.76	114.94
105.24	103.55	104.16	103.03	103.12	102.7	105.04	105.34	104.55	106.32	106.91	106.75	102.94	105.6	104.86	102.14	103.94	101.99	102.08	103.55	105.16	106.8	102.68	105.75	103.86	101.71	102.55	106.5	105.45	104.14	104.64	104.45	105.66	103.94	105.22	105.21	105.17	104.74	105.74	104.86	103.96	107.37	105.7	101.52	105.61	103	105.76	104.6	103.91	106.09
100.8	100.06	99.022	97.813	100.32	99.463	101.22	103.19	101.4	100.95	99.681	100.28	99.988	98.624	99.922	99.438	99.268	100.35	101.28	100.75	101.86	100.49	103.57	98.737	99.274	99.079	100.76	102.72	101.59	98.544	100.23	97.23	100.11	103.58	98.183	100.3	102.7	101.89	98.838	100.38	102.15	102.99	101.58	100.42	100.01	99.602	102.77	100.85	102.46	101.79
105.94	110.37	107.34	107.16	103.97	105.89	108.89	106.65	106.03	102.68	107.34	106.3	104.95	103.71	103.23	106.01	105.36	102.72	102.86	106.7	103.2	105.59	108.65	103.04	106.97	103.95	105.36	105.64	106.33	104.26	106.04	107.02	106.54	105.85	107.11	106.48	102	106.6	104.23	104.08	108.42	105.48	108.7	107.67	107.45	108.41	105.11	105.34	106.23	107.9
107.19	106.12	102.91	103.49	105.16	104.71	106.28	103.51	103.42	105.24	105.45	102.12	103	104.51	102.63	104.49	106.84	106.68	103.58	105.96	104.35	104.75	102.75	102.28	101.81	103.41	106.83	102.35	106.07	100.99	105.84	102.79	103.47	104.43	103.3	104.29	103.73	106.31	103.55	106	107.32	104.98	103.62	105.32	102.04	106.65	104.65	107.32	102.5	103.17
109.01	105.41	105.24	102.36	103.95	106.5	103.92	101.74	106.78	110.44	108.52	104.15	108.23	106.97	106.23	106.14	108.3	102.33	106.36	107.72	108.38	106.86	103.29	106.36	105.02	106.56	104.87	105.37	105.05	104.02	107.16	106.96	104.79	105.88	106.01	107.92	108.18	104.91	106.69	108.51	104.67	103.87	104.58	107.93	106.49	103.55	108.5	105.91	104.24	106.41
107.55	106.32	111.05	111.02	112.15	108.95	112.41	109.98	110.42	108.85	108.69	108.59	106.28	109.06	110.27	109.92	110.92	108.9	107.1	111.79	109.8	108.83	112.68	111.87	107.61	106.51	110.01	104.92	108.3	110.76	108.99	106.87	113.31	108.87	109.81	106.77	112.89	112.08	109.1	110.6	106.13	111.21	111.39	110.04	110.89	107.47	108.04	109.3	112.49	110.4
111.59	111.28	112.07	112.59	112.31	110.39	107.44	110.64	109.42	108.26	109.93	108.63	110.86	111.92	110	112.05	110.73	111.23	109.64	112.83	113.67	113.04	109.93	107.78	110.24	111.17	111.76	110.04	108.71	108.64	109.81	110.56	114.77	110.65	110.94	109.24	109.78	108.7	112.01	109.38	113.01	110.47	109.51	109.78	109.29	111.4	111.05	110.52	110.32	108.93
105.54	105.84	106.19	102.52	108.5	108.79	108.16	103.13	107.14	104.84	107.23	109.05	109.15	106.22	106.02	104.26	103.07	106.83	104.53	107.54	106.24	105.61	103.84	105.95	108.01	108.53	106.35	105.62	110.01	104.63	106.29	109.23	105.3	104.15	106.37	105.6	104.69	105.77	106.28	110.6	107.17	103.67	105.22	108.79	106.09	105.43	104.51	105.83	107.52	106.05
104.11	104.04	105.17	105.31	105.72	104.44	108.66	105.57	105.09	103.65	104.93	105.37	105.23	104.71	106.18	100.12	106.66	106.97	104.47	104.62	107.79	107.4	108.25	104.42	104.89	104.74	105.33	107.74	102.81	106.86	106.14	107.67	106.41	105.76	105.02	106.88	104.31	102.95	105.7	103.95	104.94	106.68	105.37	103.34	108.13	107.81	106.24	105.39	101.97	106.2
112.45	111.09	114.76	111.34	110.63	110.75	110.38	110.51	109.74	112.01	110.46	113.01	107.92	108.79	108.98	110.37	111.19	109.2	110.37	107.89	109.51	112.17	110.5	108.32	114.4	109.59	112.09	110.63	110.44	110.35	111.21	112.97	109.86	108.87	110.63	108.31	110.52	108.36	111.02	111.31	108.79	112.79	108.56	110.44	111.52	110.04	108.77	111.02	110.37	108.73
102.03	99.989	100.5	98.854	100.78	97.194	99.847	97.876	101.2	101.13	99.705	102.31	100.19	99.737	104	101.74	98.493	99.913	99.14	102.46	98.993	101.88	100.47	101.35	97.815	98.645	97.374	103.6	96.171	101.89	101.78	100.25	100.93	100.14	99.605	100.54	99.604	101.13	100.29	100.15	99.53	100.79	98.612	99.572	99.014	99.793	100.25	103.42	97.722	100.91
117.9	117.31	116.5	119.76	117.85	114.68	118.35	117.91	119.27	113.59	120.71	118.19	118.44	116.77	118.62	117.9	117.48	116.44	119.74	114.34	118.12	114.7	114.24	117.96	117.97	121.24	119.11	117.27	120.13	114.9	119.16	115.54	121.58	118.04	118.03	115.06	118.07	118.29	120.53	120.28	119.15	119.17	117.01	117.86	119.29	117.34	115.88	119.38	116.98	120.71
109.31	104.93	106.58	106.44	109.16	106.5	106.86	104.16	105.16	107.91	106.83	105.91	104.33	109.63	107.14	107.22	108.08	106.08	108.7	105.52	107.77	110.98	107.68	108.88	107.87	105.06	106.29	105.38	106	108.31	107.82	109.47	104.55	108.65	106.8	109.52	106	107.05	108.37	104.19	106.34	106.8	108.45	106.96	106.94	107.75	104.96	106.27	108.96	108.68
111.14	112.63	113.8	114.35	115.08	112.92	116.21	111.49	112.93	115.71	109.65	112.51	113.31	112.82	114.46	112.89	111.9	116.12	112.64	111.93	111.44	112.99	112.46	113.69	110.57	109.24	114.02	114.67	110.44	113.87	111.75	114.21	112.73	112.2	111.05	114	112.8	114.24	110.89	115.04	110.97	111.76	114.53	112.77	113.43	114.4	111.96	115.71	113.97	115.33
113.95	113.04	115.99	116.66	115.25	110.53	110.31	111.73	112.3	113.49	113.2	110.78	114.15	112.83	114.14	117.08	113.98	112.79	109.97	113.19	109.64	112.34	109.8	110.28	113.96	111.43	112.74	110.92	111.76	111.4	111.62	113.08	112.87	113.25	113.54	113.88	112.51	110.2	112.77	112.63	114.67	112.04	113.16	114.74	113.32	115.48	112.3	112.63	113.06	112.28
104.47	105.6	108.86	106.64	107.81	106.13	106.78	106	106.28	102.78	106.07	105.63	106.88	104.6	104.77	105.08	103.05	104.76	106.01	107.11	104.74	105.07	103.88	105.45	107.38	104.78	105.38	103.27	106.9	105.91	106.18	100.49	103.24	103.83	105.43	108.02	104.83	106.57	104.61	101.44	104.88	102.53	102.43	104.78	106.9	103.19	109.08	100.4	106.68	102.46
100.29	100.43	101.41	103.75	100.51	98.268	98.453	102.05	101.56	98.002	100.22	99.28	99.452	103.64	101.02	100.05	101.39	97.512	98.058	100.65	99.4	100.86	97.397	98.556	99.029	102.93	96.135	99.361	101.57	99.977	98.069	100.03	99.296	98.668	102.44	98.452	97.233	98.501	100.41	100.13	100.43	97.253	98.753	99.674	99.121	101.2	98.099	100.33	100.28	100.89
110.89	109.75	111.16	110.79	109.41	109.35	112.01	108.37	109.91	107.96	111.3	109.03	110.96	108.99	110.86	109.14	108.98	114.35	111.13	108.21	113.6	110.58	109.5	110.7	110.99	109.16	113.25	110.18	114.18	110.92	110.89	108.03	113.2	108.75	110.59	111.27	108.62	110.14	108.1	112.06	110.8	110.09	108.5	112.68	112.43	111.76	109.65	108.64	111.73	112.98
102.23	96.818	101.33	100.64	100.62	102.13	103.71	99.338	98.285	102.07	101.34	98.308	100.76	97.525	99.62	97.908	101.42	100.59	96.716	101.51	97.996	97.708	102.28	100.27	100.91	99.585	99.374	96.429	99.865	99.868	99.665	100.15	99.667	100.3	101.67	101.59	98.991	100.25	100.53	99.145	102.31	98.498	100.49	100.31	102.59	95.727	96.086	101.08	100.52	100.94
102.5	103.79	102.62	103.64	103.42	104.39	102.71	105.21	102.07	106.03	105.99	102.22	103.58	106.65	105.15	102.35	106.62	106.23	105.07	106.92	102.57	106.21	104.51	106.05	103.69	103.08	102.48	101.71	104.7	105.66	105.61	101.7	102.92	107.95	102.4	104.89	102.11	103.87	103.71	104.94	102.78	104.7	103.76	104.8	108.77	105.05	104.13	105.18	105.01	101.72
104.02	105.28	104.87	107.44	104.95	105.78	103.91	105.93	105.83	104.06	106.28	103.64	104.12	103.36	105.62	104.63	104.9	104.56	105.85	106.51	107.58	107.6	103.99	105.03	105.97	107.24	105.69	104.83	104.9	103.87	102.51	103.9	109.56	108.02	106.95	102.57	108.09	107.49	106.98	106	103.47	107.36	101.95	108.36	105.83	107.34	106.99	105.85	106.68	105.21
107.17	101.47	105.62	105.26	105.7	106.67	104.38	107.18	106.36	105.22	106.01	105.65	103.62	105.22	102.57	106.98	102.67	105.01	104.96	104.38	106.55	105.99	107.14	103.75	104.85	105.22	106.21	106.18	106.28	108.04	104.38	104.05	103.82	104.42	108.22	108.38	104.12	105.56	104.65	107.04	106.41	105.67	103.38	106.03	105.25	103.05	105.62	103.18	104.11	104.67
109.44	109.27	112.24	109.98	111.68	109.83	108.66	110.72	109.56	108.14	111.92	114.01	110.73	109.86	111.28	113.64	110.92	113.01	107.31	108.41	108.4	111.27	112.8	113.21	112.08	112.69	111.96	112.36	110.85	112.09	110.99	109.79	113.03	113.27	109.77	109.36	111.46	114.11	112.21	109.28	110.64	110.61	112.17	113.59	112.9	112.06	109.08	111.36	109.91	110.33
107.64	104.97	102.18	105.39	103.36	105.86	105.52	104.73	105.65	106.17	108.58	106.12	105.83	106.07	107.17	102.07	105.47	106.25	110	107.26	104.11	106.77	104.4	108.24	105.79	108.75	105.22	104.58	104.04	106.52	103.03	105.2	110.32	106.76	103.79	107.4	102.97	107.26	107.34	106.9	105.29	105.83	108.17	107.29	108.45	107.01	103.81	104.82	107.16	103.58
99.848	102.1	97.061	99.868	97.515	97.361	99.969	97.534	100.05	97.094	101.18	96.777	99.151	102.09	100.21	98.491	97.863	98.764	99.508	98.05	101.28	97.832	100.39	101.98	100.95	96.288	97.156	101.96	96.257	103.97	98.1	101.6	98.474	96.961	97.106	99.815	100.36	99.753	99.925	100.84	101.13	100.07	99.647	99.321	100.36	101.2	100.3	100.53	100.52	99.557
108.38	109.52	105.99	109.1	105.42	105.39	106.41	107.48	106.23	106.41	107.93	107.66	108.19	107.14	103.91	106.18	108.51	106.77	107.65	106.97	104.19	106.84	106.61	110.91	106.54	105.64	105.26	105.33	106.79	107.44	104.36	106.84	104.38	112.06	108.5	110.57	107.03	108.72	108.04	107.63	106.7	105.71	106.58	106	107.85	108.96	109.86	107.76	106.6	101.89
103.45	103.48	105.16	104.29	102.25	103.23	104.87	107.27	104.14	103.77	102.8	105.55	103.2	105.08	108.15	108.63	100.35	107.9	103.56	103.81	102.51	104.57	102.64	107.14	106.56	104	107.62	105.73	106.56	103.29	105.71	106.37	104.6	107.47	103.22	105.79	106.79	106.02	105.07	104.7	101.94	106.55	104.58	103.24	103.51	106.27	104.43	105.16	102.78	105
103.08	107.61	103.03	108.84	106.23	104.1	108.03	105	106.06	106.34	104.59	105.02	104.92	107.87	106.35	105.4	106.97	108.24	104.01	104.98	102.2	104.76	106.43	105.19	104.97	107.72	106.47	106.39	106.89	104.86	106.01	106.72	105.64	105	104.58	106.74	103.35	105.55	105.47	106.35	105.31	103.86	107.09	105.97	105.74	106.88	104.99	103.55	105.11	106.91
110.84	103.2	111	109.29	112.6	113.82	109.75	111.02	106.04	114.48	111.41	108.96	111.71	110.04	111.79	113.54	109.93	109.68	108.08	108.78	109.59	109.36	111.38	109.69	113.26	109.25	108.23	107.09	111.58	113.89	112.4	112.1	112.87	108.47	108.76	112.46	107.34	110.96	112.26	111.31	110.78	109.46	109.24	108.77	110.02	109.15	108.48	111.58	110.51	107.95
103.8	105.71	106.79	107.13	105.19	106.77	106.86	107.81	103.96	104.44	106.22	106.38	105.92	107.98	104.62	109.02	105.68	107.7	103.02	104.76	103.06	107.85	103.93	107.35	104.72	105.62	107.65	106.12	105.14	104.98	105.72	105.69	104.3	105.03	102.65	108.77	109.13	104.21	105.52	105.1	101.76	105.95	103.37	104.21	104.41	104.11	103.33	105.29	107.8	103.98
102.47	101.54	103.79	101.91	101.21	100.4	99.442	98.827	100.95	99.573	98.471	102.21	101.96	100.06	99.498	105.2	101.59	99.782	101.53	100.14	100.96	100.52	99.384	98.143	98.955	101.84	101.83	99.897	100.35	101.19	98.769	101.84	99.711	98.943	99.257	99.221	101.87	99.079	100.66	98.695	99.857	100.92	103.62	99.026	101.14	99.797	101.93	100.34	100.06	97.859
106.24	108.77	105.87	105.15	109.27	111.13	105.02	104.42	106.82	104.22	105.09	104.26	104.41	106.04	106.11	107.95	107.45	106.53	107.63	107.99	107.5	105.85	104.96	105.67	105.71	107.6	107.71	106.01	107.87	108.75	107.14	107.1	108.5	109.07	105.91	104.49	103.15	105.73	105.79	107.85	107.04	106.52	106.69	107.8	104.28	106.78	107.39	104.16	105.4	106.67
112.97	109.51	113.79	113.08	112.02	109.76	111.54	110.41	112.49	109.63	112.65	110.5	110.91	112.06	110.57	111.04	110.91	112.41	110.05	111.45	112.27	112.95	112.74	110.23	112.18	110.53	108.99	109.25	115.21	115.44	112.54	109.01	113.21	113.36	111.91	110.36	110.5	111.75	110.03	108.57	114.18	113.77	112.7	113.16	111.29	110.07	108.15	109.98	112.81	109.39
108.29	105.23	106.75	107.02	106.64	104.55	106.59	107.33	108.61	106.77	106.89	102.91	105.95	105.55	103.76	106.14	105.13	107.18	106.96	106.97	106.29	105.28	108.27	107.16	104.59	104.06	107.1	106.43	103.89	106.89	104.26	105.19	105.81	107.07	105.85	103.61	107.03	111.41	107.95	105.05	102.58	105.71	104.55	108	105.77	108.45	103.03	107.39	104.84	106.8
108.11	106.53	107.43	108.57	106.21	111.94	104.78	108.14	106.33	105.84	106.76	106.89	105.41	106.78	105.77	106.78	106.64	106.79	107.18	107.98	104.44	106.56	104.24	107.41	105.96	107.09	109.23	106.22	106.1	106.89	104.84	105.67	105.42	106.16	106.15	106.86	108.88	109.79	105.32	103.55	104.86	109.02	103.21	107.54	106.46	106.41	107.11	107.75	108.76	108.42
99.736	99.325	97.796	98.429	99.821	97.962	101.7	99.061	96.913	99.823	101.42	100.6	97.17	98.092	101.11	100.9	99.72	102.88	101.1	99.437	100.09	96.442	100.18	98.257	101.78	98.542	102.52	99.262	102.92	99.182	99.3	100.35	101.5	98.755	100.59	99.127	103.62	100.16	98.798	101.96	102.43	98.961	99.76	101.04	100.41	98.989	104.51	98.716	97.981	99.566
108.02	105.22	106.38	101.88	107.55	103.68	104.22	103.39	103.64	106.34	104.68	105.65	103.18	103.71	106.55	105.36	106.54	104.17	106.97	107.56	106.24	106.46	105.69	105.66	105.11	104.1	108.21	107.69	104.63	108.73	106.05	107.38	104.71	106.15	104.9	104.71	104.89	106.94	105.44	103.92	108.13	105.49	106.25	100.63	105.89	108.5	101.98	107.19	106.27	108.45
98.936	99.094	99.885	97.559	100	99.045	101.68	101.36	101.03	99.252	100.46	98.646	100.15	97.707	101.55	97.075	99.886	98.959	97.996	98.56	100.97	99.505	96.873	97.132	99.836	98.722	100.01	98.016	99.827	100.04	97.688	98.64	99.956	101.8	99.398	99.486	96.585	100.84	96.684	102.27	97.16	98.86	98.294	101.47	99.742	101.42	100.98	98.998	101.91	99.35
105.78	103.15	105.24	100.9	106.7	103	104.55	104.63	103.43	105.82	104.21	105.07	101.32	102.6	106.02	105.28	101.35	105.48	104.94	105.78	102.42	103.1	106.65	102.57	102.06	104.22	105.86	103.07	103.13	104.06	104.73	105.31	103.91	107.61	104.17	104.92	106.27	101.83	102.61	106.17	103.54	104.43	104.06	105.79	107.16	105.11	104.01	104.3	108.54	106
103.2	101.89	103.33	106.87	107.36	105.9	105.9	104.21	102.7	103.23	100.72	102.6	104.92	102.56	105.6	106.19	104.87	101.9	106.65	101.17	104.51	106.02	107.33	99.573	102.38	104.34	103.33	103.57	107.31	102.07	101.6	106.2	104.27	104.35	105.19	102.89	105.43	104.2	105.84	105.55	101.9	102.33	106.11	107.05	105.88	104.28	101.21	102.71	106.3	104.82
112.24	111.61	110.7	113.97	112.28	111.11	111.59	112.16	110.81	110.48	112.98	111.08	108.6	111.91	107.56	109.09	110.77	111.34	110.77	111.72	112.81	105.6	110.1	112.37	110.04	109.6	107.09	109.36	110.36	110.24	108.65	106.56	110.65	110.26	109.25	110.36	109.12	110.75	114.11	112.74	111.33	111.26	111.64	112.18	110.1	110.01	111.59	110.25	114.77	111.05
102.14	104.39	104.08	104.64	102.47	102.36	108.05	101.69	103.08	103.31	101.37	106.05	102.12	105.36	105.67	100.83	105.38	103.41	100.46	103.97	102.01	101.92	105.33	104.26	105.35	106.93	105.35	104.58	104.45	104.28	104.41	104.85	100.74	107.53	103.78	103.29	105.38	105.45	104.22	101.97	106.6	105.29	106.06	104.88	102.5	104.58	103.79	104.55	106.26	104.36
108.14	105.75	105.41	108.45	105.87	106.02	106.05	104.05	104.4	103.78	105.51	107.79	106.53	104.41	103.13	103.94	107.07	105.73	106.82	106.3	100.89	105.58	107.98	102.04	107.33	101.65	104.62	106.09	105.2	106.18	105.96	105.36	106.86	106.71	106.76	104.89	103.76	108.08	106.81	103.34	106.1	106.38	104.2	103.59	106.9	109.44	104.23	105.42	106.06	105.86
108.11	106.82	102.5	106	107.6	107.03	104.07	102.42	104.59	105.12	105.93	107.19	105.77	105.6	102.63	107.65	105.71	105.58	106.25	105.44	109.55	106.31	105.48	107.54	108.01	103.89	102.6	103.99	103.56	104.61	104.73	105.55	106.95	109.29	104.22	105.84	103.59	104.21	104.27	103.26	104.19	108.5	105.44	107.46	104.56	109.1	104.92	106.36	105.97	105.61
102.08	106.75	105.42	107.67	108.21	107.33	104.32	108.34	104.92	107.47	106.33	103.07	108.97	105.4	105.11	107.05	102.7	107.02	103.58	102.92	108.56	102.98	107.03	106.93	102.62	104.83	108.59	107.46	103.74	106.87	104.05	106.37	106.5	103.12	105.14	106.89	107.11	105.78	103.72	102	107.4	103.68	104.82	110.56	106.17	104.71	101.53	102.95	104.61	105.32
106.66	104.84	105.59	107.06	106.83	104.06	105.77	109.34	107.92	104.74	104.92	107.46	103.1	104.94	107.41	108.93	106.81	104.36	105.55	107.14	106.75	105.9	105.48	104.33	106.54	103.82	100.87	103.25	106.17	104.85	108.67	104.81	103.2	105.62	102.94	106.3	104.88	101.88	106.44	107.66	108.02	103.87	106.9	108.09	106.54	103.12	106.39	105.96	103.74	108.24
109.63	111.27	108.23	110.29	108.87	110.07	110.68	114.88	110.54	113.16	112	112.03	112.17	112.43	111.91	110.79	110.59	112.3	110.12	114.08	109.6	111.61	109.67	112.04	110.97	107.17	108.7	112.94	113.32	113.49	111.8	111.45	110.73	112.24	113.85	111.32	111.9	108.77	109.67	112.46	110.88	109.05	111.24	110.91	111.3	111.48	113.2	111.26	112.04	112.06
107.89	106.15	104.09	104.02	109.44	106.65	106.8	106.13	105.3	106.67	104.79	105.38	105.67	104.7	105.21	105.37	104.82	106.49	106.8	105.26	106.97	105.89	107.55	107.97	106	106.3	107.19	106.86	107.18	103.11	107.5	107.34	108.12	108.11	104.91	107.38	105.42	107.37	105.23	104.11	106.64	107.82	103.97	106.51	107.57	106.23	107.91	106.97	104.45	108.18
106.41	106.38	109.51	108.24	104.94	107.44	105.57	108.14	103.7	107.21	105.57	105.69	104.94	105.59	108.1	104.07	106.93	104.93	106.33	106.94	105.78	107.78	105.26	106.34	108.76	106.8	106.77	106.83	105.97	103.19	104.68	107.11	110.44	106.17	106.34	106.43	106.69	107.43	108.07	110.48	102.63	104.96	107.42	105.37	107.82	106.98	107.78	106.82	105.5	106.75
107.41	106.73	109.13	106.27	108.93	103.37	105.11	105.12	105.24	104.34	106.89	106.93	103.31	108.98	104.33	107.74	106.16	108.96	105.61	105.58	107.82	107.1	104.75	108.76	106.64	103.48	104.27	105.72	108.68	104.57	107.85	106.63	104.66	107.1	110	103.67	106.07	106.53	105.17	105.28	103.73	108.85	106.51	107.32	102.36	105.93	107.02	105.15	107.95	105.71
105.47	108.83	111.2	103.52	106.28	105.06	105.07	105.5	105.17	105.69	106.16	104.63	104.29	103.74	104.21	104.39	107.77	106.44	104.68	105.75	106.46	106.99	108.42	104.08	106.48	103.81	106.36	103.97	106.55	104.14	102.92	107.38	109.86	108.76	106.96	104.84	105.86	104.09	104.51	108.56	103.53	104.11	109.68	107.61	106.44	107.35	105.78	105.35	107.69	105.7
110.42	111.85	113.76	110.72	112.58	108.49	110.59	109.83	112.55	112.2	112.42	109.68	116.23	110.27	111.15	112.58	109.9	111.2	109	113.13	110.9	109.71	111.56	111.87	115.95	112.09	109.82	113.25	108.05	111.2	113.12	111.96	110.55	113.01	110.95	109.26	112.19	113.64	111.79	110.82	113.37	109.06	110.2	113.88	114.71	108.55	109.72	112.09	107.85	109.38
105.55	103.13	106.87	104.33	103.64	108.42	101.74	105.09	108.16	104.45	106.05	106.38	104.97	104.88	108.5	103.06	107.85	103.86	104.91	102.76	103.82	107.59	109.15	106.21	107.58	104.7	106.88	102.35	105.75	109.33	103.05	103.76	109.53	103.99	104.77	109.05	103.32	101.43	103.14	105.79	103.42	106.19	104.27	105.71	108.33	104.65	103.37	106.63	102.65	104.4
102.91	101.77	102.65	99.525	98.222	101.62	99.314	101.48	99.615	102.18	102.26	103.45	101.93	101.37	101.64	100.23	100.67	102.83	99.63	101.25	103.87	104.74	101.09	102.39	100.95	103.61	101.56	103.71	99.651	102.51	98.168	103.31	101.64	102.54	99.747	100.96	99.534	99.969	100.8	99.37	103.92	101.41	97.099	102.01	99.038	103.5	101.46	101.6	99.943	100.49
103.47	107.61	104.76	107.08	105.66	103.09	105.22	105.88	104.17	106.68	106.97	104.4	105.68	106.21	108.96	103.49	104.47	104.91	105.49	106.92	104.89	108.06	104.89	105.99	106.73	106.63	107.53	109.05	106.66	105.95	105.87	105.41	107.5	105.61	110.67	105.7	103.87	107.01	105.88	107.23	105.06	105.87	108.32	106.38	105.25	106.52	104.76	105.34	106.83	108.59
110.64	109.75	111.17	110.33	111.23	110.98	111.36	112.6	112.24	109.04	106.19	108.6	113.22	111.39	112.6	112.43	112.77	111.61	112.03	109.45	112.93	112.04	108.52	109.94	109.65	109.42	106.31	109.35	112.58	110.96	112.06	108.94	109.18	113.31	110.82	109.94	110.6	110.11	111.37	109.64	111.1	109.43	111.95	107.18	111.51	112.22	108.96	110.64	110.67	112.21
106.8	108.21	108.82	107.67	107.13	107.52	106.51	105.2	106.45	107.06	106.61	106.56	107.64	103.99	107.77	105.19	108.07	108.23	105.35	106.19	109.47	105.95	107.34	106	108.48	106.94	105.16	104.39	107.13	105.44	105.52	108.83	108.64	107.32	106.11	105.08	102.59	106.52	106.67	106.86	106.21	107.01	104.24	104.06	104.22	107.94	107.79	106.67	106.97	106.33
102.89	107.93	103.78	101.56	105.55	101.38	106.4	104.63	105.68	108.13	106.5	104.12	104.45	103.64	105.68	104.65	110.97	105.77	107.49	104.3	105.48	105.24	105.87	106.88	104.99	106.54	105.35	107.63	104.35	105.79	105.78	106.03	104.13	105.81	104.92	107.5	103.38	105.78	106.46	110.11	104.95	108.74	104.72	107.03	103.42	104.6	103.13	107.63	104.03	104.96
106.46	107	105.85	109.47	106.84	108.04	108.33	107.59	104.77	108.09	109.39	104.12	106.41	111.72	106.04	108.51	107.97	106.94	108.27	105.36	107.65	110.46	106.71	105.96	108.81	106.89	110.77	108.82	108.43	107.86	106.05	108.4	106.7	105.99	107.33	110.48	108.92	109.95	105.73	108.1	109.93	103.47	104.31	107.58	108.12	109.51	109	107.33	108.77	106.85
103.69	105.39	108.03	105.66	108.51	103.18	105.23	107.95	104.66	105.49	106.35	107.14	108.48	105.14	104.12	104.58	104.14	104.77	104.65	105.23	105.41	107.59	107.27	103.98	106.59	106.76	106.55	104.19	102.86	107.77	104.88	106.79	105.02	106.34	105.47	107.72	104.47	106.1	105.34	107.42	106.16	105.23	106.3	106.25	108.77	108.49	107.13	105.73	107.78	106.74
105.18	103.18	105.6	105.88	103.29	107.72	104.29	106.87	105.22	103.64	104.98	107.2	104.47	106.07	105.31	106.57	105.07	107.84	104.52	104.1	106.21	103.49	107.31	106.24	107.94	106.25	108.75	105.97	104.21	106.75	106.73	108.21	106.68	108.47	103.73	103.04	105.76	103.92	106.12	107.65	106.45	108.31	107.04	105.9	105.92	107.7	109.63	110.15	103.98	104.89
105.14	106.7	104.71	104.88	106.72	104.62	103.43	103.68	104.62	106.55	104.77	110.37	105.09	105.48	106.93	103.08	106.11	102.52	106.09	101.64	104.04	106.07	106.68	106.18	103.41	106.72	106.65	108.49	103.77	107.97	107.53	105.02	102.8	105.9	104.78	105.89	103.11	102.91	105.97	101.39	104.46	105.34	106.85	104.28	107.54	105.39	103.76	104.03	105.72	105.91
106	107.44	105.64	106.21	108.51	107.93	103.65	104.11	107.82	106.27	105.87	106.82	107.42	111.24	105.53	106.09	109.9	107.99	106.45	107.05	107.61	107.94	105.95	104.42	105.81	106.79	108.1	104.57	109.15	105.28	105.09	105.56	110.92	107.99	106.9	107.57	109.42	107.49	106.91	105.64	104.22	102.43	107.18	103.8	107.11	107.24	106.59	107.2	104.69	106.07
102.99	103.91	105.98	101.72	105.55	104.9	107.39	104.62	107.74	107	102.29	104.08	104.78	103.27	106.81	105.7	106.17	107.59	107.74	104.22	102.65	105.32	104.54	105.32	104.82	102.76	107.74	107.13	106.6	106.35	108.1	109.25	104.54	103.24	107.9	104.68	105.56	105.05	105.9	103.19	105.11	107.29	105.52	104.97	105.15	106.23	104.09	104.17	107.08	105.35
107.41	102.97	106.6	105.86	106.83	107.22	106.15	105.37	102.91	104.67	105.04	105.29	106.3	105.2	106.4	106.48	107.18	107.1	103.28	104.22	106	105.96	105.52	104.15	106	103.86	104.3	107.56	106.86	106.16	102.56	105.42	107.28	107.44	106.05	104.62	105.62	104.95	103.06	102	105.07	104.14	107.12	106.66	108.7	105.08	103.78	104.67	106.3	106.72
111.46	111.68	108.92	111.73	108.77	109.88	115.24	112.2	106.27	110.57	110.47	111.41	111.36	111.53	112.33	109.53	111.5	112.57	109.15	111.63	111.25	109.7	111.39	108.33	105.71	111.32	108.82	107.53	112.79	112.56	109.93	110.53	110.5	107.17	106.81	111.03	109.67	111.99	111.93	111.97	112.23	107.62	108.91	109.89	109.38	111.59	112.8	109.89	109.83	107.99
104.06	106.95	108.51	108.57	102.6	107.12	107.14	105.25	106.95	106.42	104.73	106.86	105.07	108.15	106.98	105.17	107.97	108.01	105.02	105.72	105.56	105.65	104.47	107.64	102.61	106.3	106.93	105.94	105.56	108.13	108.29	106.19	106.71	106.51	107.34	107.85	108.15	105.42	107.78	106.49	106.68	106.4	106.94	105.22	108.05	106.11	107.8	104.33	105.08	104.49
106.73	107.8	106.21	108.38	107.2	106.43	102.41	108.84	103.95	103.96	104.38	108.72	103.49	108.44	104.38	105.04	104.09	106.12	105.58	104.2	107.25	104.84	106.61	104.85	105.37	105.48	107.15	107.82	105.29	105.22	108.63	106.72	105.63	105.13	105.97	105.86	106.44	105.15	106.19	103.7	107.28	106.34	104.92	104.04	105.55	107.89	105.67	105.93	107.35	106.37
104.66	110.35	106.67	105.57	103.47	103.82	104.39	107.36	105.26	103.94	106.24	105.98	104.94	104.29	105.52	104.57	104.5	109.52	108.21	104.48	103.46	105.14	103.72	103.67	103.2	104.99	106.23	105.96	104.8	102.08	107.13	105.55	103.92	106.37	106.49	106.22	103.47	105.42	105.81	104.17	106.04	107.63	105.14	103.53	108.53	104.18	106.64	108.44	106.02	106.37
114.86	117.34	115.71	118.77	118.99	118.83	117.11	117.72	118.88	118.36	114.81	116.32	120.23	118.46	116.02	115.92	117.44	118.06	116.96	118.13	117.42	116.05	119.25	116.3	116.54	117.57	118.08	117.37	121.43	119.23	119.26	120.42	114.51	118.07	116.4	117.41	115.92	116.85	119.06	116.8	118.99	118.48	120.54	119.54	117.95	116.87	116.25	116.04	121.08	119.55
117.22	119.85	116.35	114.32	118.93	117.16	119.49	118.39	116.4	118.15	116.42	113.74	118.6	116.39	117.28	117.12	118.95	116.35	120.74	120.75	119.78	117.05	115.33	118.65	121.27	117.14	119.15	119.2	119.46	116.71	119.13	118.28	119.57	118.39	120.11	118.13	114.98	116.24	115.74	119.9	116.13	118.69	119.2	118.08	116	117.11	115.96	116.31	119.17	120.12
106.2	109.75	108.69	107.61	106.45	106.88	105.56	107.03	109.22	109.53	107.89	105.54	106.03	105.29	108.34	108.84	106.96	106.4	105.02	108.19	107.07	108.64	107.42	108.34	104.74	108.89	107.63	108.98	105.32	109.55	107.43	106.16	103.87	106.7	106.81	108.87	107.84	107	105.84	107.34	103.52	103.95	108.38	103.12	108.25	108.76	106.23	107.78	107.33	106
109.7	111.91	108.36	111.62	109.61	106.74	111.48	111.02	108.93	113.76	110.1	115.68	110.95	109.23	110.76	111.54	110.65	108.87	111.33	113.68	108.67	110.49	108.84	111.39	110.14	110.18	109.16	108.81	112	110.52	111.96	111.69	111.94	111.11	111.38	113.1	111.6	112.06	109.94	112.69	112.19	109.02	110.64	109.84	111.93	114.38	109.16	107.67	110.83	113.59
108.47	105.5	107.78	106.17	104.16	105.82	107.65	106.67	106.79	106.85	105.1	107.11	107.4	104.62	105.87	103.59	107.15	103.51	108.38	107.26	107.99	107.71	106.59	103.47	105.13	104.42	107.7	105.43	105.36	107.12	105.07	107.43	108.54	108.8	108.58	107.54	108.23	105.71	105.4	107.6	104.45	108.79	108.27	107.83	107.3	105.21	104.35	109.26	105.98	104.76
102.54	96.481	100.51	96.755	99.796	98.274	99.512	98.302	101.7	99.003	97.651	100.83	100.65	96.596	99.126	99.204	95.632	101.87	97.481	99.66	98.578	102.39	99.913	99.493	101.95	102.34	97.687	99.964	100.96	99.207	102.18	99.222	99.616	98.52	100	101.7	102.31	103	98.656	98.85	98.394	101.17	98.067	98.652	98.271	95.969	98.315	99.374	96.742	100.51
99.258	101.89	100.36	100.37	99.175	98.387	102.28	102.25	104.4	99.371	101.45	99.149	98.325	98.747	98.628	98.857	102.18	100.22	103.58	101.95	99.668	102.24	97.261	100.24	97.972	98.929	100.72	100.75	97.142	100.27	100.09	99.726	103.65	101.49	102.33	103.88	100.56	101.51	99.395	99.237	102.16	99.304	98.165	100.17	103.77	99.965	97.876	95.79	101.92	99.068
113.41	114.8	114.31	111.1	110.61	113.29	111.09	110.73	110.81	109.79	113.95	113.75	112.65	112.75	111.7	113.77	112.96	108.37	112.9	110.95	113.99	112.32	112.52	111.39	112.84	113.04	110.48	113.21	112.6	111.13	111.25	110.49	110.78	111.04	110.64	112.8	111.75	115.05	112.72	108.85	109.99	110.73	114.23	106.71	111.63	113.81	109.8	108.17	112.56	110
113.75	113.37	111.14	109.75	114.6	109.78	115.92	109.96	115.45	111.08	111.5	113.72	113.64	113.71	112.56	110.23	112.8	115.39	111.79	111.4	110.56	109.73	108.8	111.53	112.69	113.43	111.41	114.34	112.07	113.66	110.05	114.26	112.48	115.26	111.43	114.47	109.63	110.48	112.09	111.25	113.99	110.51	109.73	112.72	110.66	112.18	114.19	110.88	110.02	114.07
100.53	98.992	97.701	101.92	99.957	98.886	98.44	98.86	97.799	101.17	100.69	95.559	98.206	100.15	99.96	99.785	95.464	101.05	101.13	99.924	98.583	99.774	98.301	101.4	96.401	98.108	100.4	99.652	102.33	102.31	100.91	99.579	98.156	102.25	101.13	99.673	101.46	99.385	99.26	97.973	97.753	100.7	99.767	101.4	100.18	100.86	101.74	98.558	102.11	100.71
103	104.39	103.91	104.42	104.99	103.62	105.61	105.67	102.95	107.58	99.994	104.16	104.9	104.93	102.77	104.76	105.4	102.16	107.49	103.3	103.59	101.43	105.42	104.66	103.66	103.69	105.93	103.57	103.04	105.37	105.07	105.1	106.86	102.59	102.63	103.85	105.75	103.99	106.35	107.17	102.61	103.56	107.42	107.07	104.67	104.42	104.34	105.45	105.62	103.87
112.09	110.23	109.97	112.18	109.13	112.32	109.57	110.83	111.21	109.78	111.75	108.82	111.16	109.38	111.1	112.76	108.7	113.87	110.8	112.23	110.84	113.02	108.92	109.04	107.68	108.76	110.72	112.37	113.12	109.49	107.23	112.04	111.96	108.88	110.1	108.55	110.22	112.48	109	114.69	115.37	111.79	110.2	109.39	114.51	112.01	111.42	108.7	110.39	108.45
111.41	108.38	111.13	108.83	111.15	110.78	113.09	112	109.78	110.9	109.25	110.98	111.09	111.25	112.36	110.42	111.22	112.24	111.75	111.38	109.74	110.88	110.8	110.72	110.74	110.06	113.69	109.98	111.07	114.56	108.04	109.03	110.81	112.53	109.01	109.39	109.8	108.61	110.55	108.39	109.32	111.86	109.86	112.33	109.07	111.13	113.1	112.41	110.15	109.34
105.82	108.17	106.87	107.71	109.6	108.44	107.12	106.28	106.21	106.19	106.58	106.79	104.65	106.07	104.32	104.76	107.95	109.28	105.83	105.55	105.5	106.5	105.75	106.84	109.94	104.79	105.3	105.93	103.32	107.3	108.25	110.03	105.15	103.92	101.66	106.49	106.7	110.3	107.73	108.59	107.68	105.04	107.04	104.73	105.92	105.19	105.86	105.05	103.47	106.97
108.48	106.46	103.05	106.26	104.59	104.81	104.72	107.05	105.73	105.85	104.33	106.55	107.39	106.51	105.22	107.58	105.06	104.66	104.41	104.59	105.73	106.17	103.39	102.71	105.93	108.92	106.98	109.76	105.18	107.84	105.92	106.45	107.79	106	106.73	105.03	104.12	106.58	106.55	105.12	104.62	104.49	105.41	108.52	106.7	108.27	107.18	103.7	103.99	107.5
100.93	102.72	96.929	100.78	103.03	100.76	100.53	102.94	102.77	98.207	99.355	99.592	98.159	99.236	99.185	102.19	102.72	101.48	97.618	97.705	97.62	100.73	101.05	100.57	98.694	101.76	98.91	96.511	101.81	98.957	100.45	101.82	98.597	98.019	101.91	102.26	99.948	98.579	99.198	100.65	100.41	99.99	102.19	100.2	98.789	101.06	100.71	98.863	99.928	103.01
111.11	111.79	112.51	110.1	114.59	111.7	111.26	110.58	113.54	109.23	110.68	108.81	113.23	112	112.57	112.32	114.68	111.18	110.6	109.78	110.12	112.72	113.85	109.91	113.59	112.82	113.11	110.55	112.89	115.18	110.43	110.85	113.81	112.31	109.63	113.4	109.21	112.78	112.97	111.67	113.17	114.64	109.32	109.49	112.01	113.78	113.4	112.49	114.57	109.62
103.34	107.54	103.16	104.99	107.08	103.75	105.48	105.91	109.14	102.39	102.89	103.56	106.56	105.3	105.12	106.08	104.22	107.94	107.14	103.96	106.79	103.95	107.6	103.17	106.52	104.4	105.42	103.22	107.26	106.68	104.68	106.44	108.48	106.54	106.28	104.82	108.17	105.6	107.59	106.28	104.16	105.53	105.32	105.82	104.04	107.41	107.6	107	105.37	105.89
111.57	114.91	108.14	110.31	112.67	109	111.21	107.86	110.77	110.83	111.77	112.89	109.41	109.95	111.18	108.49	110.35	111.59	112.05	112.04	112.2	110.44	111.93	111.31	113.65	111.41	111.07	107.8	110.57	113.06	110.65	108.05	111.71	111.6	111.18	110.32	110.63	112.12	111.18	110.55	110.74	112.96	111.25	109.26	111.24	109.35	110.96	107.39	110.68	111.73
104.41	107.49	106.21	103.66	109.7	108.1	108.14	109.45	106.3	106.35	104.56	107.66	106.87	111.36	111.82	104.99	107.07	105.86	107.6	108.7	106.67	107.64	107.62	103.81	108.66	107.16	109.43	109.65	106.55	106.38	105.95	106	108.23	107.75	105.21	109.11	105.68	106.71	108.97	105.59	107.26	106.26	104.78	105.54	108.22	112.24	106.91	103.35	104.79	105.55
107.05	103.78	107.87	102.06	102.05	104.74	104.62	106.14	105.6	101.87	107.4	104.02	104.75	106.7	106.13	105.81	103.09	104.11	103.62	105.85	105.36	108.06	103.28	102.23	104.03	104.77	102.6	105.94	107.76	106.42	104.19	105.69	107.89	104.46	102.46	99.828	103.84	102.78	107.33	106.08	107.58	105.1	103.85	102.88	107.82	105.59	103.97	106.18	109.21	105.33
115.3	110.94	109.78	112.49	112.98	113.68	116.55	114.7	113.63	114.95	109.85	113.7	111.44	111.84	113.41	114.03	114.31	114	113.31	113.56	113.78	111.16	113.11	113.83	112.89	109.52	114.63	112.92	111.46	114.24	113.95	110.66	112.49	111.5	112.84	115.35	113.03	116.3	114.4	114.83	110.22	117.34	111.36	116.36	114.05	112.79	109.12	112.31	112.09	112.89
111.33	111.09	107.2	110.86	110.92	113.68	114.43	112.15	111.68	112.14	115.2	113.1	113.31	115.35	108.96	114.59	109.67	112.87	112.53	109.37	114.79	112.39	112.29	112.99	112.82	110.25	114.13	113.01	112.15	114.06	111.69	110.14	112.36	113.23	112.1	111.66	114.18	112.48	112.04	113.96	110.5	109.72	113.47	111.38	113.23	113.45	111.55	111.43	111.44	112.89
96.556	101.74	100.95	98.808	98.867	99.512	100.45	99.38	99.32	100.3	100.48	100.42	102.63	96.976	97.73	99.96	103.14	100.89	103.04	100.05	99.816	97.997	96.713	103.35	99.019	98.968	99.599	100.69	99.256	100.29	98.037	98.462	100.54	99.131	99.662	99.876	103.15	103.21	100.95	102.72	100.14	99.458	104.19	100.59	97.843	101.4	99.487	98.466	98.753	102.35
108.49	107.03	107.81	108.2	112.77	110.09	107.97	111.71	110.31	111.43	111.22	113.01	112.07	109.04	108.26	108.86	110.4	109.57	107.74	107.29	112.82	110	109.57	108.32	112.66	109.21	109.05	111.88	105.57	110.04	110.23	109.26	108.96	110.13	107.96	111.37	109.61	109.66	110.88	110.28	107.15	107.72	104.97	108.98	107.53	110.11	108.71	110.86	112.5	107.42
104.15	107.83	104.37	106.64	106.76	105.42	107.31	106.76	104.12	108.57	105.56	106.24	106.2	102.57	105.21	107.72	108.51	104.58	103.67	102.23	102.75	105.84	106.54	101.37	107.65	103.29	104.46	103.62	107.64	102.04	103.94	102.7	100.85	104.42	105.19	104.19	103.33	104.08	101.85	105.99	102.63	107.43	104.05	101.36	104.07	104.91	103.38	104.25	108.48	104.64
99.26	100.66	99.416	99.515	100.38	99.45	103.11	102.35	99.834	101	99.998	100.5	102.62	98.218	98.886	101.74	100.5	100.25	102.99	97.809	106.25	102.66	100.37	97.833	102.74	100.2	101.84	101.45	98.44	100.17	100.78	101.28	99.376	100.53	98.47	99.178	103.63	101	102.95	98.965	99.409	100.97	100.82	99.841	100.31	104.94	102.31	99.556	99.78	99.962
107.77	106.06	105.36	105.26	108.69	108.86	106.52	108.9	110.27	109.14	109.77	104.95	108.63	107.56	105.49	109.98	103.98	107.84	108.69	106.95	106.16	110.3	106.82	107.19	106.07	108.1	106.01	106.19	107.23	107.22	104.9	109	110.7	104.03	105.53	104.91	106.36	106.57	108.41	107.52	108.59	106.2	105.45	107.59	106.26	104.6	107.38	106.17	105.57	106.99
99.743	100.07	98.447	103.66	101.04	101.6	102.86	98.956	98.678	101.35	100.13	99.425	101.87	101.2	103.46	98.474	101.23	96.448	99.468	102.44	98.398	101.17	102.71	98.909	100.1	99.366	99.78	97.98	98.966	100.43	100.62	102.55	100.27	102.81	103.45	99.777	100.84	100.92	99.295	103.43	101.05	98.386	102.53	100.7	97.869	97.227	100.27	98.567	102.05	99.261
103.16	101.17	99.562	99.522	103.51	98.139	99.113	98.392	103.4	101.02	101.98	99.956	100.7	103.3	100.22	99.096	103.04	98.859	97.632	102.09	102.62	100.08	99.787	100.73	100.65	103.6	99.931	103.86	98.992	100.74	99.296	99.061	103.35	102.64	100.3	101.26	102	101.38	102.52	100.72	101.19	102.37	100.47	98.277	99.627	97.593	99.748	100.31	102.01	97.821
104.53	105.33	107.02	105.85	107.21	106.08	109.08	107.28	105.33	107.43	106.49	106.3	105.24	106.47	105.51	104.85	108.76	108.39	104.28	105.98	103.94	108.74	110.05	105.55	106.27	105.52	105.59	102.64	106.79	107.7	106.03	105.44	106.89	106.69	104.43	104.2	107.31	106.62	107.26	107.41	103.06	104.11	106.78	107.63	107.98	104.66	109.21	109.25	106.81	104.04
104.68	107.31	106.31	103.92	106.94	103.33	105.53	105.25	106.3	108.26	105.99	104.87	107.3	107.2	103.67	106.66	105.03	106.17	103.24	107.27	107.39	105.14	106.83	106.7	105.58	107.79	105.84	103.07	107.49	104.21	104.85	105.59	108.43	107.39	105.86	108.31	106.66	108.5	107.05	107.57	105.53	106.97	108.36	105.99	104.15	107.16	102.65	107.3	105.87	104.24
112.81	109.68	113.8	113.04	115.54	109.33	110.82	110.53	114.75	111.75	108.51	113.36	108.21	109.42	112.72	113.84	110.65	111.92	113.92	111.7	110.92	111.09	112.53	113.29	110.2	112.6	112.23	112.72	115.36	113.21	111.81	114.08	110.6	115.24	110.24	112.27	109.76	109.16	111.64	111.17	113.3	112.53	109.85	113.23	113.72	109.47	111.08	113.8	113.75	112.75
100.46	97.391	95.793	99.252	100.26	100.82	97.372	99.26	97.43	100.78	100.43	100.61	100.16	99.278	101.9	97.856	103.81	100.77	99.385	97.592	98.438	102.11	100.48	103.92	100.48	100.72	99.733	101.86	99.111	99.389	100.67	101.28	97.516	99.481	101.18	99.161	101.07	98.347	99.224	98.445	102.62	103.48	99.166	99.053	98.55	100.4	101.3	101.25	98.667	99.438
112.71	112.19	112.4	111.17	114.53	113.49	110.94	112.21	113.51	112.29	111.56	111.47	112.89	113.3	112.11	113.37	112.35	112.11	111.25	109.5	111.97	110.52	112.31	111.28	112.09	108.24	110.65	111.98	113.94	113.4	110.72	110.7	114.71	113.76	113.54	113.49	112.14	112.66	109.16	109.72	113.55	114.05	110.24	113.93	114.49	110.37	114.9	109.44	112.68	111.19
105.76	107.63	104.33	105.69	105.86	103.57	108.03	103.02	106.41	104.77	109	105.17	106.72	107.43	106.4	106.94	106.19	106.36	108.83	102.37	106.39	103.73	107.03	106.27	109.2	106.07	104.91	104.29	106.56	105.8	105.25	104.42	106.86	106.39	106.36	105.92	107.68	108.72	104.09	109.93	104.85	108.47	105.77	109.06	107.18	106.59	103.44	108.69	106.82	108.4
100.77	99.023	102.01	100.77	100.44	101.19	100.07	98.675	99.075	101.08	100.99	100.9	102.94	98.628	99.834	99.589	99.399	97.848	101.84	99.776	100.19	101.81	103.52	99.287	103.21	99.785	99.491	100.44	99.616	102.82	99.833	101.77	99.866	103.92	99.391	99.323	99.906	100.76	103.15	99.097	96.887	100.88	99.936	103.21	98.501	100.41	100.23	102.63	99.592	102.7
103.69	104.64	107.47	106.76	103.67	105.28	102.9	105.64	108.64	104.58	103.77	107.64	104.6	105.97	104.27	105.79	103.84	105.47	107.97	102.65	103.18	106.12	104.58	106.3	103.95	106.63	107.79	105.55	106.55	106.42	102.02	102.36	104.8	103.49	102.84	105.62	104.74	106.18	103.76	105.42	104.1	106.12	103.75	106.24	102.93	105.22	104.48	106.09	105.73	107.89
105.23	109.01	103.28	104.86	104.89	103.8	108.45	107.81	106.88	106.38	107.49	103.64	104.97	107.42	108.27	105.61	106.76	104.13	106.9	109.01	105.11	107.82	104.84	108.5	106.65	106.7	103.82	104.12	106.42	109.32	103.71	106.92	105.74	109.01	107.71	101.73	104.06	107.64	105.36	104.71	105.98	107.88	108.77	103.16	106.94	103.74	106.64	104.02	104.66	107.82
105.08	105.88	103.24	104.97	105.5	105.78	103.48	104.31	103.38	102.42	104.46	105.3	105.19	106.97	102.71	105.35	105.31	99.153	107.83	109.8	107.4	104.93	105.99	105.58	105.2	106.49	102.97	103.44	103.07	100.61	105.04	104.81	103.01	107.79	102.72	102.64	103.2	103	104.38	108.14	105.63	104.35	104.06	101.61	101.99	105.71	104.01	104.29	103.84	105.51
103.5	104.51	99.856	99.429	101.62	99.026	99.158	97.573	99.99	96.855	99.123	99.101	100.21	96.677	100.59	98.55	97.669	98.025	99.167	96.26	99.714	101.18	98.508	102.22	100.69	101.62	96.879	100.06	100.5	100.77	97.071	103.21	100.82	98.561	99.098	100.03	99.077	100.47	101.09	98.752	100.66	100.73	99.181	99.256	100.57	100.33	101.42	98.652	97.036	99.15
113.53	112.56	113.19	111.04	110.4	112.79	112.4	110.35	111.94	110.68	111.29	110.69	109.08	112.95	111.58	111.14	111.5	110.46	111.05	113.27	113.26	112.08	114.71	111.16	109.43	110.73	110.78	114.83	112.95	110.37	112.29	114.76	113.4	112.48	110.92	112.02	109.62	112.56	112.03	112.02	114.56	113.95	113.67	110.2	113.52	111.74	114.54	111.28	110.88	112.23
100.5	97.399	101.17	102.11	98.705	98.744	101.22	101.48	97.917	100.82	99.694	101.05	100.87	99.851	97.895	98.736	97.835	97.709	98.518	100.03	100.21	100.92	101.78	100.2	98.003	98.731	97.908	100.42	99.952	97.884	103.47	96.284	101.51	98.497	100.73	96.343	97.322	101	100.06	98.477	100.95	98.347	101.77	96.862	96.012	99.546	96.317	98.099	99.137	99.287
112.53	105.87	109.18	107.4	110.1	107.8	109.08	108.29	108.75	109.08	106.95	107.5	106.62	112.27	112.21	110.61	109.83	108.08	108.82	110.48	104.52	110.58	108.7	110	110.32	106.75	109.49	109.47	112.88	108.92	111.61	106.49	109.6	110.06	110.39	109.29	111.35	109.99	106.34	111.69	112.17	108.31	109.94	110.66	110.14	110.75	108.74	106.72	107.25	109.63
105.86	104.56	102.92	105.11	105.22	102.72	106.11	105.73	105.56	103.97	103.79	105.76	102.87	102.94	103.62	104.44	105.32	105.29	104.45	104.47	103.81	101.82	103.63	104.64	106.39	102.66	103.1	102.14	104.22	105.45	101.39	100.53	102.84	104.61	102.47	105.48	108.21	104.49	104.36	104.25	104.3	103.47	105.81	102.41	104.66	105.33	103.42	104	104.19	104.91
107.85	111.12	114.55	110.78	112.54	106.27	112.29	112	111.99	105.79	108.54	110.87	112.29	109.15	113.41	110.11	110.7	112.92	111.3	112.1	112.02	113.43	110.58	109.55	112.59	111.16	111.67	110.54	110.33	110.88	110.17	113.01	110.64	113.03	113.52	109.46	106.86	112.99	110.86	112.63	113.39	115.15	113.48	110.09	112.69	110.18	110.67	112.21	109.82	115.34
100.83	101.51	99.544	101.97	100.85	100.53	101.57	100.06	100.58	101.3	96.032	97.536	97.772	98.824	98.743	99.714	101.9	100.74	102.17	100.23	98.214	98.088	98.568	102.94	104.76	101.51	100.11	101.89	102.32	100.42	99.622	101.74	102.62	100.95	100.37	99.1	99.193	100.52	98.524	98.266	97.355	101.56	101.22	99.32	100.31	100.13	99.98	98.25	102.91	99.506
108.79	108.84	111.62	113.34	110.22	109.15	111.65	112.48	111.44	110.64	112.09	111.82	110.52	108.92	110.15	110.52	110.15	111.52	107.2	111.45	115.83	106.33	110.08	111.11	108.53	113.47	110.4	110.52	109.85	114.07	110.71	114.13	108.85	110.09	111.43	111.75	108.91	110.64	112.39	110.57	107.7	106.69	113.85	110.7	109.41	109.14	109.69	109.34	110.25	110.48
106.62	106.16	102.8	108.02	102.09	104.48	104.69	107.36	100.77	104.39	105.84	105.43	106.02	104.06	108.6	105.21	102.76	105.98	104.65	105.75	104.21	104.24	104.9	106.62	101.3	103.41	106.86	102.74	103.95	105.87	104.7	109.11	103.6	106.17	106.24	105.61	107.5	103.92	105.87	102.67	106.68	104.23	105.25	103.18	102.73	105.14	110.01	105.94	107.14	107.28
105.6	103.61	108.19	105.6	108.59	106.27	104.75	106.69	104.92	105.03	106.18	106.55	105.46	110.32	103.91	103.4	102.39	104.07	106.54	103.94	103.6	104.57	104.74	106.15	107.11	105.49	103.38	105.28	106.22	102.04	107.76	104.8	103.59	105.7	109.86	107.76	107.48	106.72	103.87	104.81	103.64	104.89	104.95	105.05	106.89	104.06	106.35	105.76	106.21	106.97
105.69	108.97	106.54	105.91	106.95	103.45	104.19	108.33	105.3	107.09	106.81	108.32	109.45	106.35	107.92	106.02	106.45	106.04	104.69	106.8	104.19	108.18	106.35	110.19	106.02	104.76	103.07	109.16	103.39	108.31	103.48	106.47	105.16	104.66	105.81	105.96	106.47	104.93	105.9	105.93	105.38	108.07	106.06	106.83	105.26	104.93	107.35	106.9	107.19	104.6
114.42	114.08	112.8	110	110.64	113.17	111.15	116.54	111.58	112.71	114.67	109.93	114.06	111.84	111.62	112.73	112.57	109.29	108.94	110.56	113.95	113.9	109.52	112.56	110.41	110.69	110.98	108.39	111.17	116.1	110.72	109.12	111.08	111.97	110.93	114.17	112.75	108.1	110.66	109.47	113.51	111.92	108.8	112.27	111.97	113.11	108.6	112.85	113.68	112.72
110.64	110.42	111.14	112.02	113.71	111.48	112.68	111.39	112.03	113.32	110.2	112.09	110.48	113.7	111.79	112.07	111.39	112.19	110.02	111.8	111.83	110.87	110.72	117.5	112.14	109.45	110.92	111	112.11	110.85	110.05	112.04	112.2	113.49	108.43	115.1	112.54	112.43	111.99	113.37	112.64	111.74	115.72	107.91	111.91	114.85	109.52	112.61	113.58	111.38
104.77	107.3	109.08	107.54	106.04	108.28	106.67	105.23	104.63	103.47	105.11	103.43	107.44	108.45	105	106.72	104.56	107.36	105.75	105.83	106.91	106.65	110.43	103.57	105.05	105.47	106.67	107.07	106.1	105.85	103.89	104.34	103.62	104.97	108.03	106.04	106.89	107.15	104.08	107.8	105.37	109.46	107.66	108.4	106.46	107.03	106.51	105.75	105.38	105.96
102.32	101.68	101.67	99.217	99.237	100.87	98.23	98.757	102.77	103.04	101.63	100.88	100.21	101.33	101.63	102.42	96.431	98.782	102.05	99.621	99.614	99.015	101.65	99.651	99.042	102.05	103.23	99.724	100.62	102.82	101.64	100.87	101.41	101.39	99.014	103	103.31	101.13	101.86	101.49	101.84	101.75	98.426	95.929	99.758	98.542	99.267	100.06	99.243	101.25
107.27	106.19	108.15	106.32	107.97	106.89	106.59	107.35	107.42	109.5	105.81	102.73	104.35	106.46	106.17	104.29	107.47	105.47	107.91	108.37	109.98	107.18	106.38	108.41	104.74	105.82	108.19	109.6	107.61	105.34	106.04	107.79	107.78	107.9	107.84	107.01	108.49	106.83	108.99	105.51	109.62	105.46	104.14	107.4	102.36	107.11	106.49	107.01	107.28	108.38
116.4	119.56	115.42	117.34	117.22	117.39	116.78	120.97	118.48	115.02	120.73	117.35	115.9	117.21	116.77	114.36	116.9	117.91	116.83	118.44	115.85	116.58	118.66	119.07	117.83	116.46	116.87	119.41	118.23	117.23	116.1	118.98	115.51	118.6	118.24	115.79	118.64	116.92	117.89	117.94	118.31	117.13	116.79	118.44	119.16	115.74	118.78	115.38	117.55	118.44
102.91	101.72	101.39	99.862	98.717	100.92	94.89	102.04	98.781	102.2	100.86	100.84	104.5	102.3	96.082	97.398	102.3	103.1	102.52	102.01	96.183	101.97	97.935	99.524	99.902	102.83	101.2	98.672	100.33	100.44	99.197	100.67	102.08	96.951	98.49	98.982	100.65	101.5	101.88	101.25	99.028	101.25	96.979	99.925	100.98	98.058	100.43	98.492	100.1	101.8
105.26	106.55	106.11	101.74	105.41	105.93	103.27	107.23	106.17	106.06	107.46	103.28	101.94	103.54	105.07	107.9	105.67	103.04	102.48	105.04	104.71	106.93	102.7	107.13	105.61	106.37	107.11	104.53	105.38	105.79	106.37	104.71	105.93	107.1	105.79	105.26	104.99	103.93	102.95	104.46	108.67	104.31	104.3	103.42	105.22	104.44	106.66	106.18	105.36	107.01
109.62	111.86	111.53	111.22	112.11	110.67	114.34	106.96	111.88	112.31	113.21	111.55	110.33	111.18	110.26	109.25	112.62	113.09	114.88	111.68	111.84	113.23	108.66	113.89	110.16	115.44	114.01	113.29	111.38	110.5	113.18	111.34	110.54	111.17	109.76	111.57	111.31	111.15	112.23	109.98	112.09	111.06	108.73	112.11	107.99	115.88	111.44	111.31	110.68	111.25
107.81	108.2	103.34	107.54	107.78	106.54	104.3	104.82	104.82	106.4	105.34	105.72	106.42	105.34	105.57	106.48	106.63	105.94	106.91	104.14	102.03	105.06	106.12	103.78	105.58	103.92	108.44	105.5	103.64	104.01	109.72	106.33	107.98	102.93	104.32	105.85	104.73	105.55	105.35	106.54	109.01	106.14	106.51	107.35	106.24	105.76	105.17	105.4	106.62	104.21
114.31	110.96	110.82	114.65	112.42	114.85	110.59	111.77	116.55	107.61	112.34	112.28	111.69	113.36	110.03	113.55	111.16	110.96	111.08	109.94	112.76	111.35	109.7	112.47	111.34	115.37	115.54	110.87	111.91	113.79	112.14	110.43	110.61	113.41	108.62	113.01	112.94	112.71	112.36	114.06	108.62	110.97	113	112.47	109.63	112.9	109.31	113.3	108.36	113.9
100.08	99.014	102.74	101.53	100.78	104.65	99.917	103.14	102.01	100.7	98.2	99.368	96.566	99.914	103.52	99.142	97.749	99.592	105.94	102.03	99.608	101.66	99.639	101.68	101.86	102.2	103.62	102.71	100.37	103.11	102.55	100.63	101.3	100.32	104.26	101.13	100.63	101.81	99.301	103.51	99.385	99.662	100.78	100.94	99.368	99.822	101.79	100.42	102.27	99.078
103.22	107.28	106.35	105.98	104.03	109.12	106.2	105.37	107.97	105.82	104.23	102.81	106.06	102.92	102.13	103.82	104.4	106.19	107.43	106.69	106.16	106.96	111.19	106.11	105.67	105.5	105.97	104.34	105.43	106.83	105.45	104.8	106.5	105.55	106.03	105.03	108.29	105.11	107.89	104.11	108.41	107.12	107.88	106.87	106.07	103.63	104.14	103.59	105.43	107.84
114.06	110.84	109.59	110.99	113.78	106.99	110.58	110.08	110.92	108.5	114.45	108.94	111.48	114.56	112.09	109.89	110.09	115.04	110.35	108.92	110.07	113.45	114.43	111.97	112	111.33	114.48	110.64	110.28	112.27	113.3	109.8	112.96	110.32	110.17	111.48	111.54	111.88	112.62	112.04	112.44	110.24	110.36	111.52	110.13	113.67	112.84	110.72	112.2	109.8
112.02	114.55	112.74	110.24	111.79	113.85	112.65	111.39	108.88	108.69	112.38	113.12	108.88	110.34	112.13	108.61	110.31	111.08	109.98	113.33	110.38	110.4	115.08	109.58	109.83	111.71	111.53	112.08	109.29	108.79	115.38	114.41	112.3	109.36	112.45	112.46	110.57	112.19	113.34	109.26	111.69	112.56	108.89	108.91	109.61	112.27	113.58	112.82	112.97	113.88
102.7	103.77	104.9	103.83	103.41	104.52	105.67	106.08	102.75	103.15	102.29	104.13	106.51	104.93	103.44	104	103.3	105.5	105.9	103.3	106.7	99.606	107.43	104.39	106.89	105.78	102.99	104.59	104.54	100.73	104.4	103.9	102.71	100.65	102.41	104.89	105.42	105.33	104	104.53	103.63	103.87	105.23	104.33	101.82	104.09	103.24	103.37	105.19	103.32
95.79	97.84	99.163	99.351	99.864	98.956	103.51	98.995	101.6	98.478	99.692	102.34	101.96	96.389	93.837	99.388	98.496	99.676	101.48	96.773	99.205	100.21	100.05	98.409	100.04	99.598	98.033	98.552	101.07	101.43	98.858	100.09	99.5	97.921	102.09	97.664	103.83	101.11	97.937	101.68	102.01	100.33	99.839	99.35	99.713	98.862	101.89	101.37	100.16	98.037
97.448	102.15	103.79	98.879	99.245	100.14	101.37	99.822	98.626	99.424	102.93	100.71	98.07	95.855	99.827	96.588	100.85	100.1	100.36	100.07	103.69	100.52	100.54	99.982	101.51	98.055	100.79	99.001	102.59	99.177	99.082	101.81	101.03	99.453	101.38	100.21	98.349	100.44	100.2	99.468	99.431	97.344	100.6	101.23	98.479	100.29	100.79	99.632	100.97	100.55
101.25	101.94	101.78	102.14	102.25	102.93	98.537	101.61	100.01	101.16	104.13	100.58	101.03	103.31	98.809	103.86	102.04	100.13	102.16	102.2	101.12	98.031	101.23	101.1	99.975	100.72	98.391	100.4	102.18	102.46	98.389	98.983	100.61	98.647	98.258	100.57	99.418	101.62	99.075	101.56	101.21	102.84	99.97	101.22	97.136	101	101.31	99.596	100.26	99.557
100.2	105.36	106.9	104.99	107.63	104.57	103.13	102.56	104.13	105.77	107.5	104.79	103.96	104.69	105.54	106.47	106.11	103.07	105.66	105.34	106.57	103.51	103	107.75	104.71	104.27	105.36	105.08	104.72	105.41	104.53	107.26	107.47	101.96	105.51	105.24	105.7	106.55	102.92	107.5	106.29	106.46	103.94	103.48	103.71	104.74	107.17	103.53	103.71	107.66
100.65	101.71	101.98	100.23	102.6	101.62	100.05	103.06	98.272	99.648	99.726	100.51	100.55	101.78	100.12	100.27	100.85	105.74	98.745	102.47	99.041	103.43	104.2	99.646	99.845	103.29	100.23	100.87	100.4	99.693	100.89	99.902	101.77	100.01	103.04	101.25	100.55	100.31	99.93	100.91	102.46	102.44	103.41	100.53	100.13	101.57	101.71	102.44	99.865	99.184
102.39	101.44	97.072	100.75	99.784	101.96	103.4	101.13	99.684	101.05	99.463	100.88	103.07	103.71	100.74	99.33	102.31	100.2	98.779	99.874	101.22	102.55	100.35	100.45	99.607	104.52	100.19	100.25	100.55	97.655	101.92	101.02	102.45	98.834	95.306	100.96	103.32	99.775	100.25	100.15	103.21	100.21	101.42	101.54	102.04	101.21	102.1	99.064	100.81	97.716
105.88	105.86	106.11	103.9	102.86	102.73	104.73	104.93	105.99	105.71	106.6	106.09	105.17	103.58	107.03	104.22	102.92	104.86	103.31	105.93	105.05	107.14	103.92	106.24	108.06	106.77	102.11	103.13	106.23	106.18	105.34	107.72	104.47	108.02	105	108.85	105.12	106.27	107.06	105.36	107.35	101.49	103.79	104.18	103.87	107.1	106.96	105.98	106.05	103.61
99.289	101.59	99.923	99.557	101.35	101.05	105.25	103.63	103.49	101.56	96.973	99.844	101.01	100.73	99.329	101.78	100.39	102.26	100.74	101.8	101.94	99.866	99.72	103.53	99.048	100.9	101.49	100.61	99.712	98.422	99.263	102.3	102.18	103.18	98.655	102.28	101.01	100.43	106.38	100.36	102.34	102.48	99.106	100.72	100.03	100.44	102.26	105.52	100.03	102.43
103.4	99.634	99.457	101.97	99.678	99.437	101.2	104.49	97.533	100.18	99.648	102.49	103.31	102.2	102.19	98.724	103.27	99.316	99.121	99.606	100.7	98.965	100.7	98.211	102.53	97.898	99.224	99.167	100.8	101.15	102.06	102.42	101.22	101.45	100.85	100.12	101.86	102.44	99.007	99.043	103.3	99.071	102.25	101.69	98.357	103.37	101.68	101.24	102.34	98.725
107.25	108.42	107.01	101.67	104.24	106.83	107.47	108.19	106.19	104.75	106.29	106.06	105.61	105.57	104.12	102.85	103.54	104.48	107.67	105.77	105.14	103.47	105.97	106.19	106.64	106.03	108.45	104.48	102.58	104.89	105.55	105.2	106.1	104.86	105.55	107.3	107.18	107.01	107.81	107.23	105.23	107.22	103.46	105.59	105.02	104.16	107.91	101.39	107.33	102.7
111.48	111.3	108.15	111.28	114.2	110.2	110.97	109.59	109.79	112.37	111.75	110.78	111.41	114.85	113.37	114.05	108.07	112.9	111.39	111.95	116.86	112.12	110.9	112.25	110.6	110.14	112.48	110.99	114.11	109.77	110.9	110.38	111.15	108.93	110.78	113.38	112.34	113.05	109.36	113.44	111.1	111.56	114.37	111.42	112.21	113.93	112.87	110.81	108.54	110.17
113.61	110.25	113.34	113.47	113.42	110.38	112.67	111.89	112.8	113.23	112.38	113.56	110.59	114.49	107.87	113.46	111.72	110.31	114.15	109.5	114.12	108.9	111.3	110.49	113.39	110.59	111.99	112.21	112.59	112.07	112.34	109.68	113.84	112.17	113.3	113.22	111.37	111.53	114.11	111.13	111.77	112.57	110.77	109.04	113.55	112.05	111.2	111.83	112.01	111.14
106.05	105.87	107.24	105.03	104.32	103.22	103.27	103.48	103.64	105.94	104.63	105.23	107.9	103.85	103.32	104.65	105.47	105.5	106.95	103.17	107.17	103.7	101.03	102.14	104.23	104.62	103.13	102.67	105.17	105.13	108.48	101.74	104.36	102.27	106.32	103.53	102.78	104.55	101.73	104.19	101.8	105.81	102.65	101.54	106.66	106.9	105.74	107.61	105.98	105.16
104.76	104.91	109.96	108.93	104.02	108.12	104.78	108.13	105.9	109.52	106.7	105.1	106.73	105.41	103.96	109.42	108.66	103.52	108.88	106.4	108.89	107.64	107.74	105.89	107.27	107.3	104.69	108.14	108.66	109.79	102.88	107.93	109.97	101.92	105.88	103.42	107.3	106.44	108.34	106.72	105.35	107.04	105.24	107.03	106.67	104.69	102.53	106.28	107.24	103.42
99.79	99.88	100.81	98.974	99.106	103.39	102.9	99.899	98.132	101.37	101.93	102.2	104.18	99.826	101.02	97.811	101.61	101.93	101.43	97.241	103.19	100.99	99.155	100.85	104.96	102.74	100.98	99	100.15	99.743	103.08	101.17	100.99	101.57	100.65	99.942	101.21	99.066	99.328	101.82	98.728	104.75	103.58	97.944	98.284	100.76	97.713	95.491	100.81	98.946
104.51	102.64	99.863	100.75	102.09	99.915	99.889	97.223	100.57	99.791	102.78	100.98	100.77	99.633	102.71	99.804	99.992	99.094	98.568	100.89	97.375	100.09	98.322	101.13	99.193	102.96	99.897	103.81	102.93	100.17	102.04	100.82	103.4	102.15	100.83	99.426	100.88	99.319	100.98	102.12	102.04	100.3	98.69	102.27	98.254	100.34	100.33	98.747	102.18	99.011
116.71	114.64	117.15	111.55	116.01	114.95	115.65	116.32	114.78	114.42	114.02	118.56	112.73	115.4	115.46	116.02	116.18	112.92	116.79	112.59	114.67	117.28	116.93	117.26	115.72	118.31	116.84	115.97	113.9	119.03	114.74	115.5	116.09	117.88	116.69	113.54	116.24	116.54	119.35	115.25	115.37	115.52	117.1	118.2	116.06	115.08	116.29	115.3	116.05	116.78
107.19	105.06	106.02	105.32	107.51	107.84	106.97	105.99	106.53	104.08	104.04	107.43	105.14	105.79	105.72	108.2	107	106.67	107.23	105.31	106.33	105.18	104.36	105.61	108.77	108.49	108.37	106.99	106.1	106.04	106.94	108.72	105.97	108.42	107.45	106.48	105.89	106.5	106.93	108.94	106.04	106.69	106.57	108.3	106.57	106.38	107.8	108.05	107.57	103.97
101.64	106.27	104.48	103.1	102.28	105.32	105.7	104.76	99.674	100.55	105.27	106.13	103.39	102.75	106.24	106.35	103.8	105.27	103.24	105.07	102.14	103.23	104.98	102.3	105.54	104.88	103.81	105.5	102.17	103.91	103.39	103.97	107.14	105.57	106.78	104.6	103.79	104.55	103.24	103.04	104.5	105.65	102.43	106.83	104.6	102.5	101.23	100.57	105.24	104.22
100.43	101.1	98.299	104.18	99.481	101.78	97.979	100.05	98.662	102.93	101.61	105.21	98.465	102.53	102.27	103.04	98.511	99.262	101.39	99.735	101.07	99.944	100.19	99.192	101.95	100.27	97.641	100.71	104.11	103.22	102.76	103.12	102.38	100.26	99.853	99.149	100.41	100.05	102.99	102.1	100.5	100.55	102.5	99.998	98.665	102.01	100.97	102.28	101.66	101.76
106.29	100.3	106.89	107.41	106.71	106.17	108.26	108.08	107.43	105.53	104.44	106.36	105.45	104.38	103.82	107.33	106.13	108.72	104.07	105.13	103.81	107.36	106.91	104.37	106.92	109.09	106.54	110.06	106.87	106.78	106.7	107.49	106.05	109.8	106.07	106.9	105.95	105.13	107.64	103.57	105.03	107.72	105.96	106.71	106.57	103.51	104.88	106.49	105.24	107.67
100.01	97.142	100.63	99.535	101.79	98.88	102.42	99.623	101.83	98.17	102.47	99.072	100.2	103.24	98.553	102.41	100.32	100.48	96.003	100.15	98.391	97.36	100.41	104.73	102.27	99.984	102.51	98.83	101.72	96.542	100.98	100.73	97.006	98.445	100.25	99.526	101.93	98.534	100.05	99.363	98.122	97.75	101.72	102.08	97.705	99.842	96.907	98.49	97.128	101.91
102.42	96.432	100.55	99.816	100.4	97.528	102.24	99.699	102.5	100.74	99.189	102.68	99.114	101.91	97.564	100.75	97.155	100.31	100.12	96.843	98.488	99.432	101.02	98.634	100.79	101.38	99.948	96.165	100.78	98.591	98.681	100.85	101.49	101.79	101.4	96.778	100.88	97.211	95.367	101.48	102.53	100.16	100.27	100.82	100.19	101.99	101.71	99.722	97.354	100.2
99.32	96.603	97.277	103.56	101.74	99.635	103.15	99.882	99.415	100.99	102.18	100.53	102.48	98.521	98.474	102.06	98.561	96.327	98.952	99.975	100.68	104.46	98.138	98.835	100.26	97.417	99.034	99.963	103.5	98.365	97.594	99.332	96.921	100.8	103.35	99.336	100.41	99.772	98.878	99.247	100.32	102.72	100.27	100.94	102.17	97.857	97.229	100.43	99.179	96.877
102.53	103.12	106.16	103.36	106.47	108.18	110.71	104.4	104.13	106	103.74	105.68	109.13	105.73	103.83	101.17	106.62	105.28	104.86	105.47	103.34	102.48	106.03	100.5	105.77	107.63	106.03	105.47	101.31	103.44	102.19	104.79	104.38	106.37	101.67	107.27	105.65	106.24	106.12	104.75	107.45	103.88	101.96	106.73	106.33	104.91	101.47	105.99	103.34	109.81
98.267	99.053	99.947	99.404	98.307	103.46	100.83	98.243	99.446	101.92	98.761	100.62	101.74	100.23	98.574	97.739	103.01	100.45	96.788	99.744	99.211	99.247	101.32	98.3	99.417	100.29	98.116	98.443	101	101.33	100.21	100.95	97.747	97.135	101.35	97.188	100.09	100.43	98.847	101.15	100.51	97.764	99.808	102.47	99.488	99.177	99.783	102.25	99.388	100.88
113.33	111.63	112.2	111.89	112.44	111.25	107.13	111.69	111.04	113.6	110.95	110.4	110.2	111.47	108.73	114.11	110.21	113.39	113.86	111.63	109.52	111.97	111.31	111.68	112.17	115.09	110.71	109.25	113.89	113.4	108.58	111.67	111.98	109.54	114.24	110.98	110.31	112.2	113.98	112.13	111.17	114.1	112.44	111.47	111.06	107.99	110.55	114.09	110.8	113.34
107.14	107.02	107.54	107.59	106.19	104.2	105.53	103.65	107.58	106.01	104.97	105.75	104.98	106.43	101.59	104.82	105.7	105.83	105.97	103.03	104.34	107.57	107.07	106.55	103.87	103.9	107.19	105.82	105.9	105.57	107.56	106.52	105.31	105.97	107.6	100.95	106.34	108.3	103.8	105.08	106	106.4	104.37	105.24	107.89	105.03	105.94	100.88	105.9	106.16
101.24	101.92	103.65	101.38	102.35	99.232	100.21	100.83	100.92	103.06	103.47	97.541	101.06	99.08	98.313	102.01	103.16	102.58	102.08	99.702	100.68	99.438	99.559	99.744	102.66	99.24	102.71	104.51	101.55	100.51	100.08	102.72	100.95	99.921	99.47	99.719	98.66	98.69	101.94	97.967	99.666	98.781	101.16	100.3	99.393	100.66	101.01	102.94	101.7	99.059
102.29	107.06	105.67	103.42	107.19	106.52	103.81	103.12	105.45	108.11	104.68	105.07	107.26	102.09	106.25	106.44	104.38	105.38	105.9	106.12	101.74	106.8	108.32	108.95	104.98	103.32	107.32	107.1	103.24	106.48	105.55	103.34	109.57	104.7	105.81	101.58	107.11	108.94	103.76	106.41	106.12	102.65	104.59	106.58	104.58	105.3	103.67	107.58	105.78	105.8
104.74	107.17	106.21	105.13	105.67	108.02	108.55	106.5	110.54	105.01	106.94	107.54	106.38	106.96	106.7	104.92	106.13	107.58	106.79	106.16	102.78	106.02	108.59	106.3	104.84	108.18	107.13	109.58	104.05	106.43	102.61	103.28	106.77	104.76	107.25	107.33	104.46	107.64	102.98	107.5	108.78	101.41	107.86	103.99	105.33	107.9	107.62	106.03	109.29	103.3
113.66	111.93	112.76	114.35	111.12	107.93	110.53	112.59	109.56	110.52	110.5	108.05	109.06	108.13	112.18	111.51	111.7	108.57	110.53	111.73	110.4	113.33	110.02	111.98	111.89	110.19	111.83	113.65	112.56	112.26	112.45	110.51	113.63	112.33	113.48	111.48	114.47	111.2	111	113.88	110.33	109.64	113.8	112.75	112.57	109.98	110.13	108.37	111.72	110.25
98.155	97.007	103.52	101.05	97.425	97.967	102.84	101.56	98.955	100.87	100.68	98.925	98.399	99.801	100.06	102.22	96.196	101.13	99.201	95.541	98.302	97.336	100.14	102.61	100.64	98.609	98.774	97.198	102.03	102.58	98.728	98.655	98.382	96.824	98.376	101.47	98.505	100.63	97.523	98.491	102.99	100.32	95.056	99.518	100.32	101.85	102.85	101.69	102.37	102.76
96.852	101.47	98.635	100.58	98.378	101.39	99.908	100.43	100.88	98.461	100.19	101.65	100.61	102.15	100.95	100.17	100.01	96.701	99.368	100.54	99.954	101.1	100.42	100.06	98.945	102.24	100.48	100.28	100.19	99.697	99.235	98.099	98.368	99.139	101.03	96.515	99.937	97.293	100.41	100.33	101.43	96.593	100.19	102.29	99.832	99.94	100.16	101.1	97.436	98.84
117.85	117.23	115.8	113.93	117.92	117.41	117.65	118.11	114.54	114.1	116.09	114.18	116.99	112.61	115.62	116.9	114.51	115.74	114.49	115.66	113.56	115.47	117.51	115.78	116.02	117.53	114.74	115.34	116.16	118.02	114.4	115.33	115.56	114.24	116.67	119.19	116.66	116.75	116.67	118.11	114.18	119.4	114.89	115.61	113.73	117.86	115.08	114.77	115.68	115.12
116.33	118.76	114.9	120.05	120.59	117.33	117.93	116.12	117.37	118.9	117.02	119.33	115.87	117.86	117.12	119.17	116.79	119.39	117.89	116.86	118.64	117.21	116.16	114.29	117.23	115.97	115.52	116.41	119.14	120.52	117.48	118.79	118.44	116.1	115.8	116.79	121.22	115.46	115.41	117.46	118.9	118.25	118.02	116.83	117.68	116.81	117.55	117.58	117.02	118.58
115.46	115.69	115.92	117.4	119.14	115.62	115.26	116.71	117.9	115.4	116.72	116.46	119.04	115.71	112.8	117.13	117.57	114.97	118.84	116.4	115.36	117.42	115.75	118.58	115.94	116.58	117.05	116.06	115.61	113.51	116.71	118.64	115.6	115.54	113.92	116.11	116.9	116.1	116.51	117.86	116.78	115.02	116.37	116.46	114.95	116.02	117.94	117.04	119.14	115.75
108.6	112.51	110.88	110.6	110.76	113.94	114.33	111.29	109.62	110.15	108.98	109.16	109.16	111.42	110.16	113.83	110.58	111.54	110.44	113.66	109.79	110.53	114.36	107.64	108.11	110	113.61	109.71	108.36	109.98	109.45	111.34	110.57	110.27	109.61	108.34	109.64	112.08	112.06	108.26	113.99	112.04	113.44	109.42	113.24	110.24	108.99	108.16	113.28	111.73
103.32	99.051	102.51	98.567	99.679	100.47	101	101.57	100.75	96.945	100.61	100.91	100.19	100.37	99.91	99.262	100.01	102.84	98.68	99.866	101.39	105.33	99.642	102	98.457	99.902	101.3	98.289	100	99.502	104.14	100.37	101.44	99.574	101.78	101.48	100.83	97.569	99.323	98.277	100.93	99.208	99.988	100.09	99.998	98.192	102.09	97.376	101.33	96.697
104.49	101.04	100.1	101.88	99.961	100.78	98.939	99.684	99.27	98.657	101.2	96.56	102.65	97.238	99.998	97.464	102.55	105.54	100.66	100.08	99.753	99.188	99.656	98.049	105.02	101.68	99.076	100.6	100.06	100.27	97.882	98.911	101.41	101.07	101.25	98.084	101.22	100.78	100.47	98.813	102.62	100.8	100.82	100.82	100.31	98.935	100.75	100.58	102.11	98.89
110.41	110.69	114.07	114.64	109.77	110	113.04	113.2	111.87	110.96	111.18	110.45	113.03	111.08	112.43	113.81	109.92	108	109.02	110.59	111.17	113.36	113.74	110.37	112.63	112.94	110.9	112.96	109.52	108.98	105.62	111.3	112.7	111.96	113.13	112.99	107.38	109.07	109.9	111.09	111.84	113.23	109.82	111.41	109.4	110.61	110.61	113.54	113.59	109.37
102.01	104.45	104.66	103.2	101.75	103.77	103.89	103.64	104.93	107.13	103.94	104.25	102.83	104.88	103.01	102.98	102.76	104.52	104.17	104.43	104.99	101.99	108.91	106.54	103.45	102.67	104.92	106.29	108.05	100.99	103.29	104.97	105.67	105.1	103.96	103.76	104.08	103.64	106.07	100.77	103.36	106.88	103.81	103.69	103.61	102.66	103.24	101.93	102.35	102.9
108.76	111.98	109.05	112.61	110.46	109.55	110.42	109.69	107.79	108.49	111.09	112.16	110.37	112.43	112.32	110.38	110.41	107.74	108.84	109.2	106.86	110.15	113.09	110.5	110.16	108.23	109.36	106.66	108.02	107.97	108.64	106.96	109.03	111.4	108.43	108.34	110.56	109.91	109.93	106.99	113.18	108.51	108.87	110.47	109.02	109.32	107.83	112.41	110.48	111.85
113.54	111.98	112.05	111.7	111.9	107.95	109.08	111.51	111.15	111.95	108.97	110.91	109.99	112.85	111.25	113.46	111.72	115.19	110.46	112.42	111.32	108.8	110.48	112.54	110.04	110.8	111.63	110.1	112.81	110.9	111.35	108.2	111.08	112.95	112.69	108.06	109.33	114.24	115.75	111.73	112.1	111.68	109.03	112.93	111.26	110.7	110.63	113.47	114.5	112.93
107.49	107.35	105.24	103.61	106.45	105.42	106.21	103.89	105.62	106.01	104.73	107.93	106.77	104.06	106.3	104.45	107.94	107.52	105.36	103.12	103.55	104.81	105.21	105.95	105.26	106.29	105.19	106.75	100.76	103.81	107.57	105.9	105.78	105.64	106.09	104.89	108.05	106.51	105.49	104.62	104.8	107.12	106.33	104.49	106.85	107.68	101.84	104.89	105.8	105.42
106.8	104.71	104.96	106.39	109.42	104.08	104.43	104.48	104.35	104.36	107.34	102.77	105.11	107.01	105.72	99.664	104.43	102.76	104.67	105.56	104.48	104.41	108.47	106.73	104.02	101.92	104	103.26	107.16	104.25	103.85	104.97	104.8	105.78	104.76	105.36	102.23	105.32	107.04	105.76	101	102.44	105.83	106.3	107.23	103.9	106.31	100.7	107.89	105.54
100.12	99.326	100.96	98.436	101.18	95.932	102.21	102.3	103.36	99.896	100.06	100.84	100.56	103.03	99.094	100.84	102.05	102.94	97.347	98.593	99.705	100.9	98.899	100.99	98.412	103.89	98.164	99.597	101.16	98.911	100.23	100.64	102.68	98.978	99.789	99.269	99.78	98.153	105.17	97.779	99.625	98.141	102	101.58	100.97	102.01	100.25	99.437	102.67	100.93
105.52	105.23	105.84	106.86	105.33	105.07	106.37	105.34	103.81	107.29	104.34	107.73	105.77	103.04	104.97	103.7	109.24	106.36	103.28	106.31	104.8	104.75	105.34	104.91	104.58	104.93	103.61	105.53	102.86	102.95	102.8	106.13	105.31	107.56	103.25	107.19	109.41	105.94	106.25	102.45	104.21	106.18	103.93	106.6	108.58	103.18	107.75	105.93	105.78	105.83
118.52	114.09	120.79	115.91	117.24	119.27	115.12	119.8	119.97	119.02	120.88	116.37	116.69	118.19	121.54	119.34	117.07	118	117.87	118.59	120.16	113.8	118.81	119.55	118.21	116.57	116.91	116.03	116.73	117.84	115.27	120.99	122.12	115.48	116.36	120.97	115.9	120.38	116.44	118	118.07	117.55	120.92	120.64	117.91	115.5	116.24	117.71	119.44	117.3
113.64	111.03	112.85	111.26	109.67	112.21	112.04	111.85	113.74	113.2	110.37	113.16	110.74	111.11	109.45	111.03	109.76	111.53	113.36	109.75	114.19	113.83	112.29	112.32	112.34	112.74	110.76	111.07	113.63	112.03	110.7	113.51	112.24	111.12	114.05	109.9	110.39	111.33	111.06	114.01	113.68	110.72	110.26	108.12	112.82	108.95	111.29	111.46	112.69	113.77
115.84	117.6	116.99	117.72	113.92	116.23	114.36	113.8	119.02	117.59	115.91	114.54	116.19	116.76	115.71	113.91	115.26	117.65	115.79	116.6	114.56	117.91	118.16	117	116.61	115.19	116.87	117.37	117.84	115.13	113.93	118.61	115.83	115.12	117.06	115.48	115	116.76	115.91	117.15	116.64	114.52	113.2	117.02	117.62	115.25	114.72	117.14	117.4	117.27
101.14	101.15	98.259	99.661	99.622	101.56	98.52	98.746	103.69	100.56	99.986	95.446	103.48	103.13	101.09	101.07	101.31	100.97	102.65	99.067	101.7	99.088	100.93	101.05	101.15	100.59	100.17	101.93	100.76	100.97	99.847	97.812	101.37	100.69	100.37	101.48	104.04	100.52	100.39	94.939	99.847	101.82	103.46	101.45	96.142	98.833	101.22	102.47	99.327	100.19
114.1	115.98	118.65	117.91	115.28	120.01	120.02	119.75	117.71	117.72	116.49	117.43	118.05	118.29	117.08	117.52	118.05	115.38	117.74	117.26	120.77	116.32	114.08	114.95	118.43	116.81	115.17	115.87	114.67	116.62	116.84	115.39	118.47	115.9	115.89	118.07	114.91	115.51	114.21	123.72	115.47	118.14	116.3	118.67	120.58	118.35	119.04	119.53	117.2	116.44
101.4	98.747	96.952	100.14	100.21	101.42	101.72	102.03	103.25	102.39	100	99.593	99.247	98.724	99.846	99.919	98.694	99.242	99.91	99.471	98.487	100.5	100.72	98.493	99.323	98.466	98.184	102.56	98.501	103.05	100.46	97.924	100.04	102.94	102.65	101.75	99.81	102.18	103.07	97.664	98.43	98.771	102.06	97.024	101.49	97.069	101.82	101	101.02	103.05
111.6	111.18	112.09	113.91	111.63	112.5	112.27	113.18	111.17	113.52	111.7	109.38	112.78	111.32	112.79	111.73	113.17	111.15	111.05	111.55	114.12	108.66	109.59	112.35	111.86	112.88	111.75	109.16	112.22	110.66	114.13	107.83	109.01	109.68	114.2	114.41	113.67	111.24	111.64	111.5	109.6	113.7	113.72	113.94	107.99	113.3	109.22	111.86	113.1	113.2
107.92	109.11	106.34	104.03	105.66	104.57	104.67	106.75	106.95	103.13	106.07	104.8	103.67	102.27	106.43	104.6	108.03	107.15	103.58	104.15	109.28	109.1	106.85	103.13	106.17	105.1	106.05	104.12	106.07	104.21	107.18	105.26	104.38	103.78	105.36	105.07	107.8	105.64	102.95	104.67	110.22	104.22	105.27	104.72	106.81	103.75	107.51	105.11	103.31	105.17
99.694	100.84	101.72	102.51	99.826	98.977	100.92	100.81	101.26	99.841	101.25	98.965	100.56	100.15	101.31	97.353	98.528	99.388	98.849	100.9	100.01	100.91	99.905	99.817	98.153	103.02	101.49	101.97	97.721	100.33	97.852	99.578	97.379	100.7	98.796	102.36	98.909	102.36	100.04	100.97	98.975	99.497	97.051	99.837	99.916	100.89	103.77	97.908	100.02	97.113
108.81	105.64	105.74	110.35	107.63	107.65	105.66	111.1	107.12	106.78	106.16	106.1	107.25	107.83	108.32	106.45	106.2	108.04	107.74	108.17	104.97	108.54	105.19	106.58	108.01	107.56	106.26	107.18	109.53	103.61	105.73	101.72	106.27	110.01	107.92	105.74	108.12	107.58	107.45	108.79	107.59	108.69	109.47	104.94	106.56	103.51	103.6	112.72	104.77	108.39
106.48	106.48	107.13	110.77	103.88	111.67	106.79	105.78	104.76	105.23	105.9	105.3	109.19	105.73	107.08	102.84	105.34	107.72	107.52	109.23	104.54	106.26	105.32	107.26	106.55	104.69	102.67	104.67	105.13	101.92	106.8	105.35	106.08	103.7	106.66	102.67	100.11	106.55	107.19	106.25	100.51	105.13	109.93	104.71	103.62	105.4	106.85	107.18	107.46	104.97
113.82	109.64	112.35	111.76	111.6	109	111.11	108.93	112.46	110.51	111.4	115.49	111.74	109.91	108.7	112.15	111.43	108.8	113.35	110.72	110.37	113.38	110.58	107.77	109.18	112.9	111.21	111.54	112.3	111	111.68	112.46	113.69	111.05	110.06	111.88	110.45	108.74	109.55	113.18	112.89	110.85	113.46	112.9	112.78	109.91	114.22	115.7	110.8	111.33
107.25	106.34	105.52	108.03	107.52	107.36	105.87	108.31	106.17	106.44	109.42	105.88	105.46	105.17	105.55	105.17	103.82	107.14	108.1	106.79	103.82	105.85	106.14	104.84	106.23	105.91	107.03	107.37	105.18	107.73	106.67	109.38	105.1	105.32	104.62	103.57	105.33	107.56	107.29	103.07	105.46	107.01	107.07	106.02	106.25	104.57	104.7	107.09	106.61	107.9
108.87	111.54	109.48	109.15	112.67	109.69	114.26	111.6	108.28	110.09	111.56	111.54	109.51	108.58	111.29	112.42	107.48	109.98	111.93	109.25	111.8	109.35	110.73	109.7	109.98	107.13	109.22	109.57	111.7	108.91	109.73	109.41	112.04	110.46	109.9	109.33	108.18	109.59	109.02	109.21	112.62	107.28	106.5	109.39	108.53	111.95	109.94	111.02	107.74	112.07
114.73	120.67	116.46	122.5	116.67	115.1	113.14	116.69	119.79	118.71	117.87	117.75	115.79	116.27	118.63	120.1	118.93	117.35	118.68	119.48	114.27	117.48	118.22	115.93	117	114.48	116.91	115.4	121.08	118.37	120.7	117.68	119.21	116.64	118.82	118.51	117.09	117.39	117.73	118.65	119.79	120.38	116.43	117.65	117.56	114.39	113.73	119.22	116.16	117.12
104.7	106.08	107.01	106.56	105.99	106.46	108.19	105.98	106.38	107.04	105.08	106.18	105.06	104.61	106.72	108.15	104.78	107.11	108.67	102.49	106.11	104.09	109.27	105.42	105.64	104.87	104.17	105.36	106.29	105.55	105.08	102.62	103.62	107.45	106.81	107.55	107.09	107.29	104.98	107.12	106.34	103.76	110.21	105.48	106.87	105.6	104.86	105.41	104.29	106.47
115	117.01	113.82	115.95	116.34	117.33	116.92	115.24	113.31	115.38	117.59	115.27	114.59	115.79	115.04	113.9	118	114.53	118.45	117.16	116.8	113.05	115.2	114.68	114.64	116.88	116.55	115.25	118.29	117.75	118.16	115.71	118.22	114.07	115.29	114.5	117.11	114.88	118.6	118.52	113.22	118.98	115.92	115.89	115.35	117.37	117.36	115.64	115.03	115.92
104.71	105.72	102.56	103.54	105.76	105.27	103.34	108.62	104.5	107.82	106.18	98.285	106.72	106.98	105.31	102.93	104.31	102.04	102.75	102.67	105.38	103.55	105.42	103.25	104.4	104.29	100.93	103.59	104.47	102.48	104.83	103.56	103.67	103.87	105.81	106.47	102.98	103.85	102.63	104.41	104.48	101.65	105.54	102.45	102.27	106.6	100.99	101.63	105.51	106.48
105.2	105.27	109.15	109.91	107.03	106.04	106.48	106.72	104.86	104.89	106.18	106.31	104.65	108.31	105.53	105.46	108.04	104.78	104.48	105.53	106.38	106.76	107.25	105.86	106.85	107.43	104.99	109.21	108.84	105.37	106.04	107.77	104.22	106.13	107.34	106.05	107.61	105.78	107.36	103.61	107.1	107.12	106.74	107.78	107.42	103.62	103.68	108.45	108.25	106.68
112.75	109.62	112.75	113.06	112.33	109.65	112.45	111.59	115.02	107.89	112.14	111.39	109.19	113.88	111	109.86	113.92	111.11	108.3	112.95	111.13	112.07	111.31	111.59	110.94	113.1	110.19	113.28	110.14	111.51	111.55	113.07	109.82	111.78	113.75	111.07	109.94	111.11	114.85	112.14	111.82	111.87	110.61	112.86	113.61	112.53	111.74	110.33	111.42	110.79
111.39	112.63	111.45	112.92	115.73	110.54	112.81	113.21	110.56	112.14	112.97	113.84	112.02	113.47	114.23	114.16	111.48	109.62	114.09	111.45	109.97	110.33	108.73	110.61	112.63	113.51	111.61	109.69	110.9	113.27	114.05	114.48	114.88	113.19	112.76	112.09	112.51	113.16	115.58	110.23	111.01	114.37	111.71	111.27	111.77	113.53	112.47	109.7	111.66	107.17
109.45	110.66	108.11	109.39	112.09	110.99	109.26	110.33	105.19	109.93	112.97	107.85	111.3	109.3	113.37	109.39	111.85	111.73	110.38	106.24	111.13	113.55	113.56	110.49	108.98	111.12	111.5	110.6	110.68	105.96	111.88	111.69	109.29	109.1	108.95	105.68	109.32	111.5	110.25	108.86	111.77	108.39	107.88	108	108.95	109.06	107.68	108.89	109.21	106.71
98.739	102.78	99.486	98.251	103.32	100.25	101.04	100.86	100.89	98.812	99.9	100.95	97.346	97.2	102.21	101.16	99.531	97.664	100.98	97.351	98.739	102.54	99.676	99.771	98.205	98.489	99.601	99.786	100.64	101.22	96.058	98.132	102.32	98.62	99.788	98.537	100.88	101.83	101.23	100.29	103.15	95.299	98.562	95.692	98.665	98.506	98.569	98.457	99.878	102.1
104.06	103.56	106.94	109.5	103.48	103.97	107.46	105.19	106.84	105.9	106.91	103.98	105.56	106.74	107.23	109.78	107.04	107.44	106.82	107.88	105.24	105.95	105.05	105.29	106.06	107.9	105.05	105.83	106.94	106.81	106.59	105.79	103.9	108.15	105.24	105.88	106.7	106.4	107.31	108.12	104.97	107.88	106.29	106.13	105.9	107.54	105.08	104.47	106.39	106.96
116.33	118.19	118.36	120.14	113.58	119.43	118.34	116.12	120.2	118.89	119.81	119.48	117.65	117.57	118.42	117.24	117.25	114.67	119.36	119.93	116.45	118.53	118.97	117.4	115.05	117.67	118.81	117.78	117.63	114.81	115.82	118.51	116.08	117.66	117.35	119.39	119.96	117.78	118.14	117.11	118.34	116.54	119.93	118.91	117.09	116.56	117.04	115.63	119.99	118.02
107.67	104.16	103.46	102.9	107.25	104.15	101.81	107.28	103.3	107.83	104.9	103.86	106.72	105.57	101.4	108.94	108.59	106.07	108.13	105.23	105.89	103.52	105.57	104.96	105.4	105.4	107.73	105.97	103.93	106.94	105.13	107.07	105.84	107.12	103.92	104.18	105.56	105.68	103.95	103.18	108.33	105.41	106.26	106.18	105.01	106.26	105.62	106.09	103.12	106.31
102.95	103.21	101.72	100.24	102.26	100.78	102.03	103.67	103.01	101.5	102.94	98.855	101.48	100.45	103.95	99.442	100.31	98.58	101.77	99.052	98.949	102.67	99.186	100.63	100.97	98.508	102.45	101.01	101.72	103.76	101.87	101.25	100.28	101.39	98.873	100.81	99.06	98.314	101.9	101.12	102.93	99.941	97.353	102.09	102.37	105.13	101.7	100.86	103.46	103.45
111.86	111.56	109.88	106.71	111.5	109.3	111.21	112.26	112.46	111.56	110.47	110.51	111.76	108.87	111.16	111.79	106.91	110.66	110.81	110.22	108.15	112.36	113.04	112.6	112.49	110.19	108.14	106.76	109.59	109.12	111.81	107.2	108.36	108.31	109.04	109.33	110.26	111.69	110.29	109.34	109.64	111.27	110.03	111.39	110	110.5	109.42	111.12	112.69	111.05
106.02	105.12	106.44	102.36	103.28	105.29	101.81	105.67	102.04	101.58	104.73	104.67	107.33	102.95	104.75	103.99	101.65	103	103.28	103.52	106.28	104.8	104.11	103.22	102.91	105.14	103.58	103.45	104.33	102.22	103.98	101.33	102.91	105.48	103.61	105.02	103.41	101.47	102.12	105.6	105.21	102.61	105.15	104.44	102.45	102.04	103.13	104.39	105.2	103.55
107.65	105.09	106.2	105.75	105.94	105.48	106.01	107.32	106.67	108.25	106.43	106.32	103.62	106.87	106.31	107.82	107.54	109.12	107.4	104.72	103.59	106.71	105.82	107.23	105.23	111.29	108.89	107.64	103.74	105.07	108.99	108.04	105.34	105.36	107.19	106.84	105.47	104.75	106.92	107.23	107.15	104.04	108.2	107.23	106.78	105.79	104.76	105.2	107.22	107.06
103.92	108.22	102.59	104.1	105.56	102.42	102.5	104.54	108.48	106.48	104.8	107.03	103.78	103.32	106.41	104.72	106.92	103.52	104.43	101.84	105.28	105.08	104.9	106.06	102.08	105.34	104.64	106.57	106.2	105.25	105.64	103.96	104.63	104.71	105.62	103.93	107.24	102.46	102.15	103.91	103.76	106.59	103.15	105.47	107.08	106.43	103.92	105.78	106.82	102.7
103.33	105.4	104.47	105.53	104.68	103.28	104.76	104.77	103.73	102.94	103.59	104.27	102.54	106.24	105.69	104.61	103.06	105.84	103.96	105.19	102.34	101.51	106.65	104.24	103.93	105.27	100.76	102.22	106.94	101.51	106.61	100.95	104.26	108.12	103.64	103.2	105.01	106.24	109.1	104.88	106.71	105.48	107.53	103.93	103.2	105.95	102.95	103.32	104.59	104.34
100.53	100.21	102.38	99.683	100.95	96.445	102.38	99.639	101.5	97.416	101.09	100.67	101.26	99.476	103.05	103.59	101.52	98.028	102.46	101.4	100.75	100.13	100.11	99.183	100.62	100.26	96.295	102.22	100.29	102.09	97.668	99.679	103.51	101.45	101.38	99.373	102.1	101.66	101.93	100.09	98.455	100.42	101.37	99.44	99.123	97.935	101.83	101.01	98.841	97.361
110.92	112.9	109.44	112.18	107.65	110.07	110.21	109.62	109.63	109.45	111.2	109.82	110.23	108.6	108.1	111.79	112.7	109.1	110.91	112.7	110.47	108.78	109.67	112.63	110.86	112.16	110.98	109.14	110.93	110.67	111.48	110.16	113.03	110.1	108.94	109.92	111.42	111.71	111.63	109.38	111.83	109.06	109.23	108.62	109.45	110.08	111.22	110.42	106.7	109.94
112.62	112.84	111.93	112.69	112.56	111.4	109.07	112.32	113.93	112.64	115.18	110.37	114.27	110.89	109.74	111.2	113.06	110.08	110.8	114.09	110.53	112.35	111.61	109.47	112.96	110.5	111.12	111.93	110.94	114.02	110.68	110.48	114.35	113.42	113.4	114.27	112.39	109.96	113.77	110.16	113.36	112.73	111.84	113.17	111.27	113.29	110.58	113.55	111.72	112.79
105.07	108.34	107.28	106.83	109.24	106.71	108.34	104.39	109.52	106.94	103.17	109.37	109.16	103.83	107.74	107.91	109.08	105.95	107.94	104.98	105.87	108.59	106.14	105.29	108.11	110.66	106.93	104.2	109.85	105.9	104.85	102.99	106.36	102.18	106.41	108.66	105.8	105.57	110.17	108.02	106.14	104.18	103.79	105.05	107.02	107.89	106.47	110	107.4	108.05
110.8	110.8	112.08	111.93	112.46	113.04	111.82	111.38	111.72	111.13	111	114.1	111.87	113.85	114.04	113.31	111.69	113.69	114.19	109.74	110.81	111.59	111.01	112.28	110.64	111.74	108.36	113.74	112.04	110.4	112.2	114.35	111.37	113.3	112.59	111.22	111.27	111.49	109.45	111.14	112.77	112.28	112.94	112.2	114.05	109.88	112.11	111.61	109.45	114.34
105.18	107.24	106.75	104.13	102.37	103.24	104.35	108.13	104.72	107.83	105.53	104.98	103.22	106.47	106.18	106.43	105.04	105.49	104.96	107.13	106.04	104.05	102.93	103.43	106.24	105.9	108.79	105.89	105.63	106.37	106.27	106.36	105.33	104.59	107.97	106.87	106.13	105.23	103.02	108.52	104.58	104.21	106.7	106.16	108.88	106.02	106.21	103.52	102.09	104.81
105.34	106.88	106.21	107.04	104.26	103.49	104.37	107.43	105.62	106.3	105.48	105	104.16	106.42	106.72	107.96	108.03	108.41	107.88	107.07	107.1	107.1	105.81	106.14	108.28	102.94	106.9	104.91	108.24	106.52	109.53	108.6	105.87	105	107.73	106.93	110.73	106.38	107.05	108.73	106.96	104.59	105.78	106.59	106.85	108.03	105.9	103.37	106.17	104.74
107.34	104.99	104.46	107.04	105.82	106.4	103.63	105.84	106.63	107.17	106.2	110.35	105.39	105.9	104.65	110.41	105.94	108.15	105.23	108.73	103.33	106.84	106.1	106.29	108.66	109.71	107.95	102.78	107.58	103.91	104.31	110.53	102.95	105.91	104.46	104.9	108.3	106.86	103.59	106.3	105.96	104.95	105.63	107.49	105.71	108.04	105.3	107.45	103.48	107.89
109.06	106.01	107.99	109.58	108.72	109.24	109.97	111.47	110.08	108.65	107.26	110.05	111.41	111.31	108.89	110.05	107.84	110.55	109.18	110.62	108.23	106.34	110.74	111.79	111.79	111.37	107.54	108.67	110.45	110.1	108.76	111.56	110.81	109.49	110.05	108.01	109.8	110.91	111.1	112.3	112.39	110.05	113.14	108.62	109.13	110.83	110.81	109.86	109.52	111.19
99.683	98.377	104.14	102.49	99.334	100.74	97.996	101.94	97.425	98.594	101.38	103.68	98.224	103.09	100.95	101.38	101.29	102.22	104.06	101.03	98.826	99.74	97.573	102.02	101.37	99.961	100.58	100.63	104.62	101.03	103.07	100.3	101.71	104	104.07	103.61	99.467	106.53	98.703	101.14	101.22	100.08	99.189	96.442	102.23	99.409	101.41	101.67	102.96	100.59
114	112.7	110.26	111.17	108.32	110.1	111.13	114.28	109.69	111.78	112.09	110.33	111.13	114.76	108.53	115.39	112.22	110.63	112.88	108.42	112.2	114.99	110.93	112.58	115.15	109.53	111.45	110.92	112.59	113.53	115.88	112.02	111.24	113.5	112.54	112	110.83	112.82	110.93	110.76	110.63	112.55	110.28	111.74	111.84	108.36	113.6	112.02	113.33	112.74
105.7	106.29	103.59	104.23	101.55	105.52	106.75	104.77	109.91	106.57	105.29	107.78	105.84	106.58	104.84	106.37	107.12	104.92	107.09	107.83	107.19	107.08	107	104.24	108.49	108.28	107.18	106.43	109.01	104.84	107.04	104.24	104.8	107.08	105.18	104.12	107.3	103.88	108.31	104.66	106.89	103.84	104.92	104.48	106.99	108.08	104.92	106.17	108.02	105.96
104.92	106.76	106.58	106.87	108.73	104.59	107.14	108.38	105.74	108.32	106.95	107.13	106.19	105.63	106.13	103.38	107.18	105.22	105.51	103.19	107.51	107.54	107.94	105.01	107.81	110.01	107.8	104.18	105.22	106.24	108.28	104.24	105.76	105.63	105.25	104.09	102.9	109.86	105.42	108.25	106	107.9	104.77	109.29	109.33	106.57	108.46	106.05	110.06	101.32
106.26	106.46	106.34	105.2	103.11	105.05	105.92	106.6	106.79	110.37	104.85	108.01	108.76	105.81	104.33	103.61	104.34	102.89	103.28	105.51	106.84	105.5	107.05	103.74	108.02	105.81	104.77	106.79	109.16	106.24	104.96	105.43	106.28	102.85	102.53	105.57	106.95	106.68	105.57	108.12	105.25	107.03	106.46	107.15	109.65	105.25	108.21	105.69	105.78	106.99
100.3	103.4	103.2	100.65	99.999	99.964	100.61	102.21	101.53	101.32	103.33	98.826	103.31	104.86	101.46	99.465	100.43	100.81	98.724	101.64	100.56	103.06	102.39	101.65	100.02	98.138	100.36	103.09	97.011	101.7	97.586	100.41	101.11	101.65	99.927	102.55	103.54	98.214	99.736	104.34	101.64	101.41	100.47	103.5	99.965	97.069	100.2	100.58	101.53	99.151
112.78	108.99	111.28	115.52	110.88	110.92	111.95	113.29	109.84	112.24	109.43	110.25	110.65	112.91	110.37	114.53	110.96	114.88	111.76	111.77	110	110.28	112.2	113.97	112.54	114.72	111.25	110.74	111.37	113.67	114.3	112.87	111.01	112.04	109.93	111.13	112.6	110.56	110.38	113.86	113.82	110.28	111.21	112.94	111.77	110.37	110.64	110.55	111.34	112.57
105.6	106.55	107.7	107.73	107.9	104.59	105.8	105.79	110.23	108.77	105.36	106.51	105.45	106.68	105.73	106.37	104.11	105.86	107.21	108.83	107.92	107.65	108.63	104.89	111.16	104.86	107.77	106.14	107.87	106.5	105.86	106.5	105.43	105.67	107.03	108.39	106.73	107.32	104.48	107.23	106.9	104.97	106.03	106.41	103.12	107.1	107.36	105.44	109.12	108.22
108.59	106.99	112.15	108.99	110.87	110.85	107.22	108.99	108.67	112.95	107.81	107.35	110.66	111.71	109.07	110.6	108.62	107.75	110.17	108.69	111.65	108.64	110.33	111.39	111.13	109.96	111.83	109.54	110.57	107.49	105.89	106.27	109.1	107.9	110.61	108.46	107.84	109.73	110.75	106.91	109.64	111.96	107.93	113.6	111.22	110.35	111.58	111.41	109.63	111.87
107.45	104.61	105.9	105.03	105.31	106.57	107.66	105.06	105.2	108.68	104.41	105.43	106.63	106.71	105.97	106.84	109.91	108.13	104.35	105.76	103.78	108.03	102.14	105.49	105.5	105.47	104.12	105.74	106.49	107.28	106.16	105.95	105.62	107.16	109.39	103.91	105.39	106.09	105.23	104.21	107.56	105.22	106.85	107.3	104.28	108.23	106.06	108.08	107.66	108.26
110.71	111.3	110.28	111.51	108.96	108.89	109.49	110.21	110.84	112.22	109.06	111.05	109.24	112.85	109.18	112.12	111.45	110.42	112.57	111.64	113.74	110.59	109.86	112.11	110.98	111.24	114.15	110	106.86	108.43	110.37	110.56	110.85	111.35	108.26	114.71	111.33	110.37	109.07	111.66	109.41	110.5	110.68	109.82	112.57	107.67	111.3	114.58	109.87	109.38
107.88	107.43	105.99	104.34	108.16	103.29	103.86	105.59	103.11	104.79	106.18	108.16	104.94	104.82	104.42	105.84	103.61	103.25	104.81	105.19	107.35	104.99	108.17	105.91	105.05	105.97	105.96	106.46	105.34	105.74	106.63	101.68	107.83	104.66	103.81	106.19	106.11	105.47	107.04	106.57	105.12	103.35	105.96	106.35	104.14	106.24	107.74	106.17	103.76	106.18
104.89	103.64	104.28	102.6	105.11	104.99	107.26	109.63	104.63	106.81	105.4	103.73	105.28	104.91	106.78	105.62	107.77	105.36	108.73	108.84	106.43	106.71	105.76	106.33	103.66	105.81	105.4	106.43	106.79	107.87	104.12	107.75	108.96	106.4	108.53	105.11	105.67	105.85	103.51	103.64	107.88	103.7	107.56	104.25	105.24	106.12	105.49	107.93	104.84	107
104.46	106.54	104.26	105.27	105.26	104.16	102.7	104.64	103.97	103.2	104.36	106.51	102.85	104.03	104.49	103.35	103.56	105.1	104.43	105.77	103.19	103.31	104.83	103.91	105.38	103.22	104.98	105.76	100.37	105.86	106.77	104.72	104.92	104	102.9	102.53	103.55	107.87	105.53	105.14	100.66	108.15	102.78	104.39	102.97	103.66	103.6	101.79	105.4	100.68
102.38	105.26	104.39	102.39	104.33	107.72	102.81	103.89	103.32	101.63	105.08	105.96	106.1	104.59	103.07	103.36	104.5	105.06	106.03	105.1	106.35	101.85	103.78	106.26	103.05	106.03	105.71	104.09	100.82	106.51	104.42	106.93	104.84	102.99	103.45	106.56	105.01	104.77	106.54	103.92	104.08	102.38	105.46	103.76	104.7	106.83	107.33	108.93	107.38	108.09
104.7	106.65	103.49	108.5	109.98	108.96	107.4	105.93	107.46	105.24	105.45	106.57	109.24	105.37	104.26	103.73	105.72	107.91	104.3	108.04	106.09	107.76	105.13	105.25	109.58	109.16	109.28	102.12	104.36	104.92	107.19	104.41	106.89	106.55	106.87	105.81	105.5	105.01	108.88	104.49	106.65	107.93	105.97	102.52	111.68	104.68	106.29	102.67	104.66	106.43
110.93	113.13	111.41	110.98	113.77	110.98	114.37	111.75	115.36	110.86	109.7	114.52	110.57	110.75	111.49	113.83	112.82	110.49	108.86	111.3	110.64	110.89	112.47	111.5	110.86	113.27	109.53	108.85	112.24	115.43	109.91	112.92	111.15	109.47	113.55	110.32	110.16	113.08	110.81	111.45	109.24	112.45	109.35	111.07	109.92	111.5	113.85	111.62	109.93	108.06
104.59	104.63	101.55	108.41	105.42	104.33	106.75	103.74	102.06	106.19	104.39	107.13	106.35	103.33	102.74	106.04	107.1	102.55	106.6	103.28	104.88	101.26	105.31	101.61	106.18	107.06	104.88	103.78	103.53	102.22	104.7	104.54	105.3	107.63	101.96	101.58	104.73	103.17	104.87	103.17	105.83	101.68	105.34	103.14	105.94	106.2	104.06	102.77	104.44	105.75
106.75	106.17	103.28	106.43	105.74	108.43	107.94	106.56	104.77	107.42	105.55	105.73	106.25	107.19	110.16	103.74	103.54	106.36	107.55	104.89	108.71	109.04	105.5	109.4	104.24	107.64	105.61	105.57	103.44	104.78	105	105.44	107.19	108.71	107.1	105.69	107.21	104.38	107.98	106.89	105	106.26	102.99	105.44	108.18	107.92	103.68	105.63	107.21	105.7
112.32	109.68	110.1	110.63	111.16	112.56	113.33	109.46	113.44	111.59	111.41	112.62	113.97	112.59	113.36	112.59	113.02	111.94	110.16	111.68	112.78	111.5	108.7	114.18	113.05	110.38	111.82	113.91	112.87	110.64	113.25	113.73	114.48	114.17	112.21	108.98	111.14	110.2	112.42	112.57	111.78	112.11	111.37	110.66	110.53	114.72	113.18	111.12	111.18	114.73
106.57	106.35	107.14	107.41	106.35	108.04	108.04	103.94	102.95	109.03	110.13	108.33	107.03	105.48	103.98	105.02	105.99	102.22	104.57	106.16	105.83	104.28	105.24	104.34	105.74	108.35	106.08	104.3	106.03	100.91	104.77	105.27	105.52	104.55	103.02	107.62	105.4	106.04	106.85	104.85	106.37	104.7	106.97	103.61	106.21	104.25	106.37	106.33	103.15	106.6
106.87	106.62	105.93	110.05	106.18	104.14	106.39	105.06	105.23	107.08	107.25	105.59	108.09	103.66	105.74	106.82	106.9	105.2	104.95	105.88	105.5	106.66	107.6	105.19	108.64	105.01	105.2	104.16	105.65	106.14	106.87	107.67	107.48	104.87	109.4	107.83	106.19	105.12	108.76	104.48	109.29	107.12	104.69	108.56	107.44	109.17	105.28	104.75	108	103.27
100.93	108.32	106.34	107.23	105.96	107.12	107.05	109.89	104.44	108.74	106.19	108.03	106.85	107.75	107.71	105.13	104.5	107.3	107.85	107.99	107.64	106.3	108.28	106	105.43	105.56	107.6	106.14	108.3	105.21	105.52	107.04	107.38	105.37	108.07	107.79	104.84	105.5	105.65	104.18	107.79	105.63	104.24	107.32	106.88	106.53	110.44	107.58	105.2	102.71
111.09	111.12	114.61	111.38	110.1	114.06	113.87	110.47	112.36	110.44	112.19	110.21	113.37	111.46	109.44	114.3	112.22	110.44	111.64	112.34	111.47	111.94	111.45	112.24	109.48	114.44	111.59	113.84	111.92	113.46	109.86	111.93	109.87	107.96	114.22	110.47	112.94	112.75	108.15	111.44	113.05	109.63	108.24	111.09	110.29	114.17	112.91	114.69	112.35	111.77
108.7	105.96	106.31	107.13	106.59	104.13	107.22	106.09	108.9	109.03	105.32	104.66	103.55	106.99	105.96	105.91	105.56	103.84	109.34	108.32	109.71	104.77	107.81	108.95	107.53	105.96	108.37	106.32	106.26	106.83	108.87	106.71	109.37	106.29	106.89	111.65	107.48	106.14	109.45	108.26	105	103.19	103.55	104.34	108.82	108.69	105.36	109.59	106.87	103.97
105.43	102.45	106.34	105.25	103.52	105.3	105.54	104.06	106.91	104.85	106.36	106.13	104.41	102.35	103.58	103.44	106.81	104.01	104.12	105.65	105.79	102.42	106.75	106.99	103.06	105.34	106.81	107.17	104.64	105.73	105.25	105	105.04	109.46	106.51	108.05	106.96	106.49	105.41	103.09	102.92	102.82	103.06	106.79	104.31	104.97	104.38	108.6	106.1	106.81
101.07	97.983	102.2	101.24	100.85	101.72	99.543	103.33	102.07	96.992	101.66	101.69	100.91	103.67	98.848	100.06	100.02	101.45	98.554	101.11	100.78	101.08	99.36	99.769	101.32	98.697	97.077	98.398	101.4	99.616	101.3	101.4	102.92	96.114	99.717	97.896	102.12	99.812	101.06	100.99	101.63	102.13	97.914	101.01	101.44	100.06	99.551	100.06	101.75	98.503
100.69	103.41	106.98	106.41	103.75	103.43	103.7	102.95	104.61	104.81	109.11	104.52	107.47	106.14	107.42	105.17	108.14	102.45	104.02	108.27	104.94	104.89	102.95	103.82	102.75	108.98	105.66	107.45	103.53	105.37	105.19	107.6	105.21	105.46	104.71	106.65	105.51	102.97	103.1	103.55	105.63	106.32	104.76	106.58	106.98	107.26	107.99	101.67	105.06	103.92
105.45	106.59	107.9	108.07	103.39	107.7	103.62	108.86	104.25	107.23	106.28	103.75	104.81	107.16	106.64	106.44	105.77	107.01	105.58	105.69	104.34	104.68	102.8	104.19	107.13	104.94	106.11	105.93	103.35	106.92	103.57	106.34	110.46	104.06	106.34	105.7	103.59	106.69	106.14	104.25	106.85	106.62	105	107.04	106.04	105.25	105.72	106.46	105.24	105.27
106.56	104.27	108.44	104.1	102.16	107.47	103.75	104.9	108.89	106.06	105.94	104.64	107.02	103.16	105.7	109.8	107.45	104.65	103.91	106.66	102.84	102.93	106.24	106.67	101.29	107.9	105.6	104.97	105.09	103.46	104.33	107.37	103.35	108.2	108.09	106.94	106.05	105.19	105.36	104.11	104.69	105.2	103.09	107.27	104.33	105.7	101.82	104.66	105.72	104.09
116.88	117.44	120.76	119.98	117.59	118.93	115.68	118.05	116.85	117.56	119.63	117.69	120.77	118.57	116.56	117.41	116.05	118.72	119.56	116.42	119.14	116.15	116.87	118.49	116.2	116.98	118.37	114.65	116.73	115.77	114.81	114.98	117.69	117.65	118.84	117.56	116.26	117.8	119.58	117.94	114.98	116.82	115.32	115.97	117.92	117.11	118.68	116.17	117.14	117.38
107.27	107.72	107.38	105.87	103.42	105.65	103.96	106.44	104.59	102.97	106.4	104.02	104.56	105.7	105.59	103.67	108.24	103.94	106.39	106.22	105.66	106.76	103.89	107.57	106.87	107.85	105.44	106.54	106.14	103.44	105.02	110.78	107.71	108.45	105.35	104.82	105.55	104.67	105.11	109.37	108.32	105.82	104.29	107.27	104.18	103.59	104.84	104.75	105.43	103.71
109.38	103.13	104.71	106.4	105.49	106.25	105.59	104.2	105.4	107.34	107.11	105.98	104.04	105.8	107.94	107.05	101.17	104.8	105.53	105.61	105.82	107.22	105.68	106.11	106.85	107.67	105.41	106.49	104.9	106.53	104.31	105.95	104.44	103.54	103.66	103.73	103.36	103.51	107.45	102.41	107.97	102.54	105.68	108.3	105.74	102.94	104.11	104.69	104.59	104.97
106.04	103.97	106.01	105.8	102.7	107.04	105.88	106.95	105.28	105.39	103.07	106.13	104.99	107.04	104.58	104.92	108.65	105.39	106.73	106.37	106.93	102.97	107.18	109.24	105.34	104.62	107.45	104.48	105.49	104.69	106.79	105.3	106.46	104.92	106.48	102.99	105.26	105.21	107.4	101.93	103.78	104.82	107.68	105.78	105.68	102.02	100.68	107.11	105.51	104.02
109.13	104.73	108.39	104.25	106.61	106.35	103.78	108.24	106.98	105.24	105.46	105.75	104.14	105.8	107.2	108.63	102.89	104.26	103.41	105.47	107.01	103.44	105.29	107.64	104.6	107.32	106.88	108.2	104.92	102.39	104.48	107.91	108.76	107.01	105.31	104.67	104.69	107.3	107.48	109.71	104.59	102.19	104.74	106.48	105.36	107	106.61	105.93	104.44	105.02
111.17	110.72	112.99	113.18	111.42	108.64	114.52	115.64	110.41	111.27	115.25	111.28	109.21	110.45	112.86	111.87	108.94	111.7	114.54	113.27	112.34	107.47	112.73	113.98	109.95	111.57	110.44	112.06	110.1	112.96	113.21	109.14	111.93	112.43	112.36	111.01	110.32	111.81	111.61	110.22	112.78	112.44	112.87	112.04	115.04	113.38	108.18	110.47	111.17	114.51
110.44	109.58	113.31	112.15	112.37	109.35	111.14	113.58	111.24	110.46	112.74	113.17	111.35	111.51	110.65	109.29	110.01	114.64	108.69	113.1	111.02	111.34	109.37	113.89	113.12	112.22	111.31	115.48	112.51	116.94	114.15	113.16	114.61	111.43	114.13	109.51	111.84	112.08	111.36	111.29	113.82	110.45	109.95	113.91	108.37	112.25	113.2	116.88	112.2	110.94
110.22	104.56	105.96	104.78	103.06	104.97	104.68	101.74	103.42	106.38	101.51	107.05	106.54	105.94	103.83	104.23	106.38	105.44	106.23	106.15	105.34	108.16	106.78	104.34	106.92	104.57	103.47	110.14	105.8	106.04	106.06	108.58	102.33	102.57	103.46	102.91	105.31	108.37	103.13	104.04	103.77	105.55	107.67	107	105.76	105.88	106.78	105.48	105.72	103.79
111.03	112.41	108.17	111.31	111.93	109.49	111.73	112.08	115.37	112.89	110.57	111.95	112.62	111.8	110.45	111.58	113.06	109.8	109.56	112.59	112.63	108.58	111.57	112.5	108.97	110.97	110.68	109.89	114.05	112.3	111.66	109.05	107.7	116.3	113.9	111.32	112.36	113.94	111.37	111.19	112.63	112.9	111.79	113.54	115.7	110.59	112.88	110.41	113.28	112.19
111.98	112.45	110.25	109.51	111.07	110.07	110.16	112.28	110.9	110.65	111.3	111.52	114.24	113.29	109.66	110.66	109.6	109.22	112	111.17	113.38	113.5	111.84	109.43	113.01	110.98	113.84	110.37	109.39	111.27	112.07	110.77	112.81	110.44	113.34	114.32	113.54	113.71	112.51	113.81	112.41	110.67	112.57	112.92	111.48	109.45	111.59	113.1	111.11	112.84
106.77	104.49	107.29	106.91	106.09	103.21	109.46	101.87	105.13	107.58	103.2	104.73	102.88	106.61	107.55	106.83	105.81	107.14	103.48	104.18	107.25	107.23	102.57	108.04	107.6	104.19	103.71	105.91	104.54	104.97	105.19	105.98	106.43	108.79	100.4	105.68	106.78	105.13	104.62	104.16	105.02	101.85	105.01	101.55	102.79	106.87	106.64	106.23	105.92	107.01
95.889	100.24	99.563	101.95	97	96.828	100.05	98.795	101.19	100.29	98.234	101.84	97.977	101.31	99.007	99.469	99.192	100.66	102.67	101.48	101.26	100.35	102.95	100.04	102.39	101.46	100.9	100.72	100.41	98.143	99.233	97.393	102.02	102.42	102.88	99.909	100.88	101.82	100.19	99.692	101.86	97.672	99.697	101.77	102.82	99.451	101.9	102.44	101.48	100.5
105.98	106.02	108.4	103.99	105.31	107.08	104.54	105.6	108.04	106.21	103.91	107.33	107.01	107.33	106.55	106.12	106.26	106.37	104.17	105.89	108.97	104.92	106.24	106.13	105.52	106.03	109.9	105.27	106.05	105.62	104.08	105.85	108.69	107.92	105.18	104.1	103.98	105.68	104.27	106.5	107.76	104.81	106.78	110.27	109.77	108.5	105.72	106.49	107.08	106.63
102.88	102.64	100.15	99.064	100.18	101.49	99.725	101.78	100.39	98.205	101.39	101.77	98.704	101.16	101.89	98.818	101.82	100.57	94.769	102.72	102.76	100.27	99.564	97.788	97.264	100.02	97.515	98.951	97.626	101.69	101	98.275	100.63	97.632	101.31	102.36	99.347	98.05	101.71	101.62	101.78	97.635	104.55	101.83	97.614	101.02	102.95	103.21	101.27	98.654
105.53	105.23	102.88	108.82	101.57	102.84	105.62	107.31	105.62	104.62	105.08	105	105.62	103.83	105.17	105.11	107.78	107.14	105.74	106.89	107.21	101.37	105.23	108.59	105.94	105.76	105.52	103.37	102.58	104.44	105.72	105.67	106.68	107.59	105.11	104.84	102.53	106.28	108.8	105.79	104.99	107.5	107.17	105.41	107.06	103.91	106.12	105.68	104.89	104.5
109.5	108.67	109.61	108.04	108.6	113.67	111.24	108.68	109.49	110.81	110.69	107.89	108.97	107.39	113.78	109.44	107.81	109.21	106.72	110.02	111.17	107.65	109.58	104.24	106.94	110.09	110.89	110.97	106.01	111.96	109.97	110.51	108.76	108.46	111.4	107.51	109.52	111.33	114.68	112.54	109.18	108.11	109.81	108.16	109.63	108.59	109.21	107.99	106.39	110.39
96.987	101.47	100.01	98.009	98.482	100.26	102.12	97.972	97.792	99.41	100.03	99.458	101.66	101.89	104	98.326	103.61	99.614	99.666	103.01	98.234	100.19	100.99	101.1	102.07	99.196	97.773	100.15	97.493	98.155	98.693	102.04	99.378	97.154	98.345	99.837	98.458	98.807	99.161	103.45	102.28	97.806	100.22	100.55	100.37	98.957	99.484	101.82	98.916	100.74
112.78	109.88	108.44	111.4	111.37	113.03	109.87	112.26	111.42	110.29	114.05	111.58	110.99	111.88	112.37	108.66	110.24	111.19	111.1	112.17	110.7	112.03	112.03	110.59	110.22	111.97	112	110.83	110.2	110	109.47	109.36	112.72	110.71	110.68	107.19	110.91	110.94	113.25	111.64	111.51	111.18	114.04	109.88	109.29	111.13	111.44	110.34	107.61	113.44
101.39	99.24	100.99	101.09	100.34	99.286	99.867	101.18	98.65	100.82	101.28	100.63	101.94	102.79	103.69	98.916	100.41	105.08	101.16	100.48	99.744	100.29	99.218	100.92	99.26	101.55	99.326	100.38	99.986	100.71	99.399	99.99	101.26	101.22	100.48	100.33	102.55	99.879	102.14	99.21	101.26	100.42	99.804	98.231	100.32	101.62	99.061	101.56	99.128	101.19
103.66	107.86	107.31	103.91	105.55	105.52	109.56	103.61	106.52	108.01	106.04	100.5	102.99	104.22	102.75	103.28	105.25	104.66	106.36	105.83	105.45	105.08	103.78	104.93	107.81	103	103.95	103.77	103.92	105.8	105.62	104.89	104.64	103.46	104.41	104.67	105.1	104.02	107.58	102.62	106.1	101.95	106.49	101.43	106.19	103.08	105.17	101.97	105.72	106.54
111.38	111.13	111.62	110.82	108.72	111.37	112.67	110.31	112.74	111.92	112.55	113.3	112.85	112.73	111.02	109.71	110.82	114.52	111.64	108.88	111.73	112.27	110.3	111.44	109.67	111.14	110.97	111.28	111.86	112.23	111.77	112.63	111.61	110.69	110.48	111.88	111.26	112.63	107.8	109.01	110.56	113.03	109.71	110.99	112.84	112.21	114.13	110.49	112.11	111.46
98.171	101.54	101.21	102.35	104.19	99.598	102.95	100.88	102.97	101.29	101.18	100.42	99.678	98.87	100.15	99.394	98.293	98.611	103	101.23	102.75	99.066	101.16	101.27	100.45	100.18	100.46	101.27	104.16	103.36	101.39	100.59	101.51	100.72	100.79	102.11	99.902	99.988	99.304	98.865	101.97	100.67	99.398	101.81	99.66	103.99	98.68	100.54	101.84	100.14
105.48	108.02	102.53	105.87	107.85	108.54	107.4	104.41	105.86	107.06	108.6	105.32	104.91	108.18	108.2	104.08	108.61	104.48	103.58	103.7	106.4	106.31	108.76	104.42	106.55	105.51	106.55	104.4	104.59	104.83	105.09	105.3	108.78	105.09	103.6	105.7	104.27	105.1	104.51	107.48	104.15	103.55	104	107.32	103.9	111.81	104.95	108.06	109.2	106.95
104.71	104.11	105.07	107.19	105.28	103.82	105.69	104.11	104.71	106.59	103.17	104.14	105.46	103.75	104.95	102.05	105.23	107.13	104.74	105.61	106.12	103.67	102.19	106.45	105.28	108.25	106.28	105.94	105.41	105.91	105.98	104.2	105.41	102.81	106.01	109.43	104.99	104.88	105.72	104.95	103.36	100.82	105.06	105.04	103.64	105.21	105.2	105.48	105.77	105.15
118.46	119.1	117.82	119.35	119.44	116.86	116.58	114.58	114.45	116.42	115.9	119.38	115.07	115.25	114.81	119.1	116.92	117.76	114.36	115.91	116.09	117.63	118.13	117.79	119.46	116.17	118.49	117.64	115.66	117.48	117.25	118.76	116.16	119.37	116.44	115.34	118.85	120.87	118.32	119.1	116.05	116.25	114.95	118.1	115.44	118.46	117.6	117.72	121.1	116.15
105.12	108.92	104.75	107.51	104.67	109.21	106.74	106.2	107.94	106.69	106.32	109.32	107.74	104.06	105.95	105.65	108.39	107.9	110.29	105.91	106.7	101.89	104.34	106.75	104.79	106.92	104.33	104.19	105.31	106.14	103.95	108.59	104.96	105.66	105.52	105.12	102.41	105.4	105.66	104.68	107.12	104.45	108.68	104.21	103.05	104.26	104.22	107.97	104.32	107.19
110.94	113.36	110.44	111.85	112.87	111.64	109.37	111.34	114.55	111.99	115.26	114.93	110.61	112.8	112.64	110.43	111.3	112.94	111.34	106.07	113.46	110.71	114.14	110.95	112.24	113.48	113.48	113.78	112.11	110.13	114.73	114.21	111.94	112.2	114.25	111.29	108.38	111.95	109.97	110.45	113.03	111.07	108.14	113.78	112.82	110.88	110.46	112.26	115.43	110.48
113.54	109.15	110.87	111.84	112.48	111.55	110.11	112.74	111.34	109.93	109.15	109.89	108.3	109.84	112.51	114.13	109.95	109.65	111.54	110.17	113.96	110.46	111.16	111.26	114.54	110.12	110.43	112.45	110.43	110.46	108.01	111.08	112.57	111.26	109.53	111.65	115.4	109.05	108.97	114.17	112.28	111.53	111.56	113.86	112.57	114.14	111.34	110.81	112.09	111.73
99.318	97.866	100.21	99.032	102.84	97.177	97.856	96.055	100.85	98.716	103.79	97.867	101.16	100.42	100.03	98.985	99.637	99.583	100.68	96.725	98.115	101.6	103.93	101.83	99.715	103	100.17	101.11	101.21	101.15	100.6	101.21	99.281	98.301	102.26	97.135	100.74	100.78	99.019	103.44	96.507	100.42	99.542	98.315	99.278	101.26	97.328	103.47	100.38	98.658
105.12	106.79	104.79	105.26	103.27	106.01	104.91	104.84	104.23	109.08	104.73	105.88	105.5	107.58	104.38	103.24	105.92	105.57	107.94	107.64	108.02	104.36	106.17	108.41	104.96	105.63	103.01	103.84	108.54	108.91	108.08	103.37	99.297	105.41	104.26	102.01	106.08	105.63	103.97	102.89	108.53	104.76	106.3	104.76	103.34	104.68	103.29	103	105.01	107.25
97.373	100.67	99.949	101.93	99.999	99.623	100.04	100.07	98.339	96.894	96.066	98.756	102.45	99.991	104.03	102.5	102.55	103.04	99.569	98.418	99.585	98.516	98.577	99.975	101.57	98.54	98.471	101.13	99.838	99.329	101.15	98.464	100.64	100.22	99.539	98.184	97.719	99.428	97.395	99.375	101.9	101.71	99.648	100.37	100	100.68	98.283	99.146	100.4	99.211
103.91	102.48	105.65	104.69	103.2	105.23	106.73	106.57	104.31	105.83	104.17	106.62	104.48	103.1	104.5	104.59	105.36	103.94	103.19	103.47	106.28	106.13	106	106.2	107.25	103.38	104.44	104.24	104.88	104.59	105.5	102.89	104.88	103.1	105.28	101.13	107.8	105.51	102.31	107.62	106.55	105.34	103.6	105.31	106.08	107.33	104.66	105.21	103.51	103.2
107.59	108.22	107.15	108.23	107.94	102.77	106.3	107.2	103.73	104.42	108.53	104.65	104.76	106.19	108.06	107.06	106.78	109.22	107.2	106.28	102.23	108.52	106.8	103.85	107.7	108.04	108.69	106.75	106.24	106.39	108.14	106.08	103.56	106.88	105.11	104.33	109.15	104.85	108.97	102.27	104.18	107.48	103.59	106.1	108.44	108	107.18	107.97	107.04	105.54
97.262	97.215	98.157	101.28	101.2	97.943	101.92	100.61	99.165	97.542	98.982	100.43	98.841	102.64	96.854	99.33	102.77	98.276	100.49	100.06	102.33	98.105	102.26	101.84	101.75	101.01	97.159	99.598	99.928	101.23	96.886	100.59	101.3	98.686	97.437	100.59	98.873	101.96	101.75	97.029	100.03	100.3	97.483	96.818	99.772	97.822	101.7	100.35	99.585	100.12
104.87	103.4	105.07	104.19	100.89	103.79	105.87	106.36	106.44	105.16	104.88	106.93	101.06	104.74	107.93	107.54	102.88	104.36	104.75	103.13	104.84	107.04	103.97	107.97	105.96	104.4	106.15	101.72	104.65	105.25	104.65	104.93	104.81	103.07	103.45	106.98	104.49	102.81	105.15	107.02	103.67	101.67	104.32	104.82	102.71	104.86	103.51	107.49	105.34	104.3
104.41	106.34	102.68	99.208	105.11	108.49	104.56	107.96	102.14	104.78	106.1	106.61	105.37	103.62	106.97	103.94	106.8	103.1	107.25	105.96	104.51	105.31	103.67	106.88	106.46	102.92	105.28	104.54	106.53	105.8	106.17	103.99	105.48	104.92	105.75	104.54	104.17	103.51	105.18	106.02	105.35	104.31	103.51	105.43	107.4	106.35	103.97	103.69	103.21	104.33
98.905	101.01	99.219	98.467	101.38	97.092	103.29	99.839	99.75	98.484	96.947	99.531	101.58	100.46	101.92	99.803	98.607	100.25	99.215	99.551	101.33	103.17	97.984	100.74	99.914	98.624	99.541	99.81	100.07	99.457	100.68	97.266	99.48	99.954	102.46	100.7	99.966	99.217	102.2	99.444	99.906	99.604	96.606	98.798	99.594	95.727	99.9	100.02	97.715	99.098
109.05	110.75	108.7	109.34	111.11	110.11	114.49	110.04	109.16	112.31	109.24	111.38	112.44	110.64	109.41	111.83	110.06	110.66	113.66	110.8	110.48	109.45	110.99	112.28	111.3	113.36	115.2	113.88	109.72	110.13	113.4	110.4	111.64	107.96	109.9	109.98	112.89	112.12	108.66	110.61	107.86	109.85	111.72	112.47	108.22	109.95	110.18	112.38	114.27	107.53
100.11	101.83	102.42	99.853	100.32	100.06	96.206	99.183	100.3	99.545	101.75	97.058	101.28	100.93	99.421	99.769	98.892	101.61	100.53	102.92	99.155	99.033	98.658	97.924	101.77	100.18	99.362	100.32	100.38	101.27	98.474	101.45	100.65	100.68	101.88	103.02	99.348	99.842	99.711	98.718	100.11	98.349	99.213	95.974	96.533	99.262	102.25	104.12	99.465	100.22
107.23	105.94	104.15	106.47	106.29	109.51	104.54	107.83	108.39	105.83	103.77	105.68	102.42	105.48	107.33	106.86	106.86	106.15	105.87	104.05	104.94	109.11	107.29	106.03	105.29	106.5	105.8	107.09	105.04	109.56	109	106.58	106.15	105.96	107.93	107.45	108.45	109.06	105.22	106.05	106.85	107.34	107.09	100.35	105.54	106.11	104.91	106.83	106.95	104.99
103.38	104.55	107.23	105.59	103.71	104.8	108.18	106.26	103.52	104.95	105.58	105.51	105.19	106.95	105.66	105.8	102.6	105.94	104.61	105.9	105.27	105.27	107.6	104.97	105.59	102.87	105.6	105.85	103.13	105.96	105.35	107.16	105.36	104.52	103.37	100.84	105.03	105.44	105.18	103.59	103.28	103.4	102.92	107.24	101.88	105.11	105.25	109.41	104.43	105.98
109.7	102.95	105.95	107.99	106.19	106.37	107.93	108.8	106.5	107.16	103.88	106.96	106.61	109.32	105.38	107.07	103.88	106.37	104.59	107.22	107.59	105.09	106.12	107.34	109.58	104.97	106.88	107.65	106.02	105.59	109.77	104.76	107.15	105.95	104.35	106.18	110	109.62	104.79	106.63	107.29	108.69	105.54	104.41	105.7	107.52	106.89	106.39	103.42	107.49
109.86	112.59	110.02	111.8	111.16	110.4	112.91	111.09	113.95	112.66	110.14	107.99	112.08	111.69	111.63	108.56	114.03	109.82	110.74	111.75	108.97	111.22	110.23	110.06	110.82	109.92	111.15	109.17	111.42	113.09	112.38	112.61	109.34	110.81	111.78	111.29	109.21	109.77	110.7	107.09	109.65	112.87	109.55	110.76	110.66	110.72	112.75	111.21	109.96	110.3
100.22	100.12	97.87	98.672	95.417	97.567	99.452	102.22	96.752	99.105	102.47	102.25	101.5	100.63	101.44	101.27	98.838	99.962	101.48	99.071	99.531	100.99	97.206	101.35	98.532	100.63	100.6	101.53	98.086	102.36	99.644	100.48	106.09	101.3	101.69	100.89	100.13	101.01	100.8	101.14	102.88	100.15	100.71	100.34	99.502	102.26	97.654	98.635	101.18	101.3
119.14	117.86	117.03	119.18	117.73	119.75	116.13	115.76	114.72	116.56	115.44	116.9	119.07	119.12	115.66	117.7	118.58	119.46	116.71	115.12	119.05	118.32	119.19	117.2	119.32	119.53	120.28	118.32	116.24	120.91	118.77	115.46	119.87	116.81	121.49	116.73	117.41	117.64	118.06	116.35	117.63	115.16	120.81	117.15	116.53	115.71	117.28	117.15	113.3	118.05
116.91	116.66	115.64	116.67	115.89	119.09	113.07	114.27	113.77	117.72	116.45	116.08	114.29	118.99	114.74	118.74	114.76	119.96	115.91	115.29	116.39	116.57	116.48	116.63	114.06	114.98	115.4	115.53	115.7	115.1	118.45	113.63	112.41	113.34	116.96	115.33	116.06	113.02	118.72	117.73	117.18	119.3	116.15	117.72	115.46	117.57	116.58	117.42	119.41	118.79
105.1	105.51	105.77	107.11	104.04	105.93	107.22	106.03	105.36	105.76	108.4	103.97	105.45	104.55	110.09	105.18	104.26	106.7	104.53	107.15	103.81	106.69	106.19	105.95	108.15	105.04	106.01	106.98	108.46	108.78	107.74	106.95	107.54	106.88	108.56	105.95	107.84	107.9	104.34	103.89	107.11	106.56	108.91	104.54	107.41	103.37	106.28	106.01	106.75	104.58
107.36	107.66	103.05	104.28	108.46	101.64	103.89	102.46	105.23	105.28	104.84	106.79	101.58	107.4	105.75	105.38	107.15	107.7	105.65	103.22	105.3	105.45	107.92	108.41	107.72	104.35	105.2	104.31	105.85	105.64	103.96	104.97	102.49	107.54	104.83	105.35	110.27	108.88	104.6	103.22	107.05	105.63	106.54	107.83	105.9	105.19	103.65	105.37	105.69	104.24
116.62	116.49	115.86	114.07	113.23	119.07	116.86	115.52	117.1	112.66	115.91	115.31	116.89	116.86	113.53	112.86	115.19	117.87	114.64	117.11	118.21	114.13	118.05	114.99	120.18	117.01	116.1	119.05	116.14	115.89	117.37	115.8	114.98	116.28	119.07	119	115.43	116.19	114.94	115.82	115.18	117.8	114.76	116.45	115.44	114.52	114.61	116.15	116.85	115.8
98.788	97.989	98.347	101.37	97.255	101.05	101.72	100.98	100.3	98.882	99.094	97.495	97.965	99.588	97.482	100.78	98.766	99.758	100.63	100.1	97.146	98.258	99.271	99.931	99.519	97.875	97.29	98.994	100.74	99.772	101.97	99.298	100.15	100.85	100.84	99.83	100.78	100.02	102.24	97.968	99.829	101.54	100.19	100.74	100.18	103.78	100.76	97.304	98.808	99.22
99.626	96.933	99.086	101.23	104.1	101.58	100.73	95.608	96.227	101.11	99.659	102.86	98.022	101.26	99.711	101.51	98.998	98.542	100.01	101.2	100.17	99.274	99.297	100.19	101.06	99.597	99.846	101.52	101.11	99.843	105.1	100.4	101.84	101.65	101.22	101.69	101.49	102.09	100.66	100.21	101.98	99.699	101.63	102.9	97.3	102.45	100.34	98.96	102.05	103.12
116.12	117.87	119.4	118.62	117.78	118.97	117.45	116.97	117.49	116.88	115.93	121.49	120.15	117.64	117.65	118.4	117.68	120.09	117.6	116.78	116.51	116.83	117.71	119.38	116.63	117.67	120.96	116.57	116.81	119.14	119.2	118.86	117.99	112.42	115.75	116.64	118.05	118.75	116.11	117.38	116.49	114.21	115.37	118.43	116.95	122.82	119.72	116.42	116.51	117.49
105.72	108.24	105.03	103.03	101.54	105.28	107.97	104.26	103.7	109.01	105.42	106.96	103.34	108.78	105.58	110.6	100.46	103.58	105.99	105.29	103.59	107.19	108.92	106.58	105.52	106.19	107.53	101.02	105.52	104.64	104.77	105.15	101.17	105.06	106.56	102.95	105.01	102.68	106.09	104.16	107.43	109.04	104.5	104.07	109.31	109.8	106.39	105.66	105.72	105.64
99.713	101.09	101.27	96.213	99.533	99.448	96.156	98.46	101.22	97.861	100.41	106.24	100.23	97.728	98.005	102.44	101.17	102.15	95.755	102.43	98.768	101.17	100.64	95.768	101.73	98.712	97.567	99.689	97.605	102.14	100.2	100.21	99.926	101.57	102.18	102.91	102.86	98.303	100.48	99.102	100.81	100.23	100.75	97.095	97.638	98.562	101.14	104	100.32	104.19
119.05	118.97	117.96	119.5	113.91	118.32	119.98	115.74	114.86	117.23	116.24	114.16	118.43	120.63	113.53	120.46	120.27	118.8	117.04	115.24	118.68	119.51	117.34	118.39	116.5	116.08	119	115.09	115.76	118.08	117.92	119.61	118.16	117.27	114.29	117.99	116.19	119.11	116.45	119.05	116.25	115.68	115.49	117.5	116.85	117.77	116.71	119.01	117.95	117.19
110.09	112.16	111.77	113.11	110.95	113.33	115.59	112.33	113.41	111.31	115.37	110.47	113.4	113.54	112.57	111.16	113.13	112.19	114.07	114.95	114.43	113.79	112	114.45	111.6	113.38	115.85	115.93	112.04	113.19	110.31	113.23	112.5	113.46	113.75	114.62	108.79	110.31	112.19	115.76	110.23	114.46	112.28	112.49	111.77	112.63	114.59	111.22	113	113.17
103.81	103.95	105.34	103	106.87	106.61	106.98	104.8	100.11	104.87	103.67	104.14	107.57	104.28	103.47	103.83	104.01	106.37	107.48	106.18	106.79	106.76	104.95	104.35	105.06	104.21	102.81	107.83	107.53	105.29	101.99	102.87	107.63	106.37	107.19	106.38	107	107.26	106.84	104.36	102.99	103.03	106.36	101.34	102.69	104.01	107.21	108.3	106.2	101.9
111.98	112.51	109.17	109.99	110.26	111.85	112.29	110.37	112.52	113.34	112.01	110.81	110.61	109.73	110.74	111.6	112.79	111.67	110.74	111.83	111.07	113.03	111.87	110.72	112.93	113.43	111.32	110.34	109.98	113.99	110.31	111.55	110.58	111.07	110.43	109.82	111.53	109.03	112.94	112.33	110.03	111.66	110.57	111.87	111.62	108.93	108.88	111.07	114.04	111.93
102.08	103.85	103.6	106.33	105.65	106.84	103.34	103.39	104.06	106.47	103.03	103.09	105.13	105.79	105.89	104.3	106.62	104.83	105.1	103.21	104.85	103.86	105.01	104.06	103.04	104.28	105.57	104.28	103.05	102.31	104.4	102.24	103.99	105.97	107.61	102.81	104.55	102.23	109.72	102.21	104.98	106.77	103.27	105.02	102.95	103.87	104.35	107.16	103.22	106.65
103.9	105.45	109.53	108.47	103.97	106.22	108.3	109.02	106.9	107.05	104.77	106.93	106.31	105.91	106.88	109.32	106.54	103.84	105.36	101.66	106.11	107.84	105.53	110.35	105.44	106.87	107.16	109	104.55	104.53	107.73	105.04	106.91	107.97	106.32	106.3	103.94	106.18	105.5	110.11	105.32	107.48	105.01	106.17	107.31	110	106.01	109	105.73	108.28
101.7	104.87	106.08	105.46	106.68	104.96	108.63	103.14	102.67	105.91	106.8	104.86	106.26	103.1	104.26	104.26	106.34	105.27	105.19	106	110.48	103.31	105.44	104.74	106.08	105.84	108.32	105.32	104.14	105.84	106.65	104.08	104.98	109.22	106.29	104.68	106.65	105.41	103.16	107.55	108	109.4	105.14	104.1	110.66	106.17	107.55	108.28	103.83	104.61
105.48	106.25	105.38	110.94	103.94	105.79	103.13	106.53	107.35	103.56	104.94	106.28	108.71	106.63	105.56	108.4	107.64	106.61	106.83	109.29	105.84	104.93	104.52	105.7	103.81	104.46	107.97	103.44	101.96	105.5	107.17	105.63	105.86	106.27	106.29	108.44	106.05	105.74	104.96	102.89	104.28	103.44	107.84	104.64	107.26	106.54	105.23	108.32	106.31	107.49
103.29	106.02	102.56	104.97	106.61	105.46	106.12	108.5	105.32	105.85	104.33	106.08	105.94	108.73	105.97	102.58	102.69	102.16	103.67	106.38	106.94	104.87	106.45	107.05	105.28	104.51	107.79	107.45	106.46	103.94	104.29	106.27	104.55	104.3	107.77	105.6	104.5	106.27	106.92	104.79	106.31	107.3	105.99	103.16	103.34	105.77	103.19	106.03	106.39	104.47
106.34	102.14	102.73	105.09	105.47	104.24	103.81	106.09	105.76	103.38	103.79	106.59	106.1	104.99	105.57	101.81	102.85	106.59	105.99	104.67	103.45	104.36	102.34	105.14	103.08	105.52	106.49	104.43	104.63	104.61	105.73	105.91	105.76	105.28	102.85	103.65	102.2	104.31	102.63	104.74	106.87	102.76	102.96	101.56	105.08	104.08	103.55	101.25	106.73	102.6
107.94	101.11	107.62	106.95	102.81	108.76	106.3	104.35	105.83	106.29	104.93	105.39	107.94	104.21	101.45	106.68	104.19	104.99	104.9	107.07	107.01	103.92	106.68	108.08	104.68	104.66	105.78	103.68	106.45	105.43	103.81	104.87	104.58	105.68	102.9	107	104.57	106.12	104.61	103.75	106.3	104.55	107.05	107.06	103.41	108.57	104.46	104.12	105.13	105.15
102.52	107.3	107.1	106.88	103.73	106.58	105.43	107.9	106.29	105.96	103.1	103.08	105.21	101.77	107.27	106.94	107.1	106.42	107.59	108.04	104.29	104.6	104.52	104.66	105.18	106.76	103.6	106.17	104.69	106.62	103.64	102.67	104.66	103.1	108.13	104.95	104.98	104.4	106.97	102.81	104.47	104.7	103.74	104.59	106.81	106.79	103.96	104.32	107.63	107.1
113.29	109.4	115.3	111.68	113.23	110.02	113.37	112.68	111.51	112.69	112.06	110.31	112.52	114.23	112.68	109.22	109.97	114.29	115.13	112.08	112.01	111.64	112.87	111.82	111.01	109.89	107.39	111.9	113.29	113.25	109.82	109.89	111.98	108.86	113.56	110.33	113.06	109.1	111.34	112.07	110.8	114.25	115.01	111.75	108.14	109.82	111.16	110.79	109.41	114.22
104.17	104.12	106.77	103.34	104.22	101.79	100.54	105.69	104.43	104.82	105.97	103.9	100.35	100.93	104.53	105.46	103.94	106.58	101.66	108.42	105.36	103.49	104.35	102.62	99.425	100.37	103.68	103.65	101.04	102.88	102.42	104.01	101.34	103.45	102.78	101.64	103.17	108.4	104.53	103.27	103.47	106.33	101.06	104.05	106	101.94	104.1	105.49	102.09	103.44
109.04	106.12	105.45	108.23	103.83	105.59	105.63	107.02	104.4	104.31	103.69	105.43	108.29	105.5	107.05	103.27	106.62	105.55	103.21	105.22	105.78	107.41	103.61	103.27	105.46	102.7	105.43	103.08	104.01	105.55	107.36	104.25	105.54	106.03	104.78	104.83	107.74	104.23	106.02	105.55	105.76	104.14	104.47	101.32	106.62	106.48	108.74	107.11	103.06	105.77
106.08	106.25	103.07	105.93	105.09	110.59	105.75	104.86	107.43	107.02	106.07	108.63	106.23	103.78	104.06	104.78	104.86	109.72	103.86	106.07	103.63	106.47	107.62	106.99	107.38	107.92	108.63	104.15	107.06	104.52	104.81	104.81	105.27	106.83	102.94	104.38	107.62	108.5	104.57	107.35	107.65	103.28	103.97	107.24	108.14	108.03	104.43	102.64	105.3	104.49
107.35	105.28	110.74	108.06	107.53	106.12	109.31	106.96	109.14	108.51	106.82	106.57	107.44	106	104	105.21	106.47	106.35	107.36	108.62	108.55	108.9	106.05	106.19	109.61	106.31	103.46	106.77	109	108.51	106.66	106.47	107.36	105.45	109.32	105.76	105.61	110.58	106.6	106.73	106.14	108.04	104.38	107.97	103.68	108.84	104.35	104.43	104.38	108.22
108.96	109.67	112.45	110.07	112.98	112.98	108.91	109.68	110.21	108.79	111.6	112.81	108.9	108.36	110.09	111.1	106.87	108.67	109.25	111.24	113.36	111.78	109.79	111.57	110.8	112.25	107.73	108.98	108.64	110.02	109.93	111.69	111.58	111.22	113.08	109.14	110.38	110.58	107.79	109.7	109.31	112.16	109.47	111.36	110.48	113.31	107.78	108.05	113.03	109.53
111.54	111.79	111.28	110.19	109.71	111.91	114.83	111.24	113.31	109.78	109.65	111.74	107.83	112.96	111.27	112.68	109.67	115.99	111.35	111.85	110.69	112.27	109.81	109.86	111.34	111.53	111.56	114.42	111.87	112.17	113.35	111.44	114.76	106.87	112.93	112.59	113.77	110.44	109.44	112.23	107.64	110.73	112.5	112.95	113.12	111.31	109.42	111.85	115.25	109.77
118.74	118.55	114.94	117.45	117.44	117.87	117.12	118.62	116.73	116.04	115.79	115.93	117.34	117.19	117.65	116.98	120.23	119.38	119.28	117.67	117.62	117.97	120.12	119.89	119.6	119.97	120.03	115.38	116.17	119.66	115.45	118.31	118.8	119.07	117.66	115.28	117.39	116.31	118.3	120.77	118.06	120.22	119.56	119.5	118.69	116.42	118.66	117.04	117.47	118.06
104.22	104.86	103.89	106.3	104.91	100.56	103.38	106.53	109.21	102.36	106.57	104.48	105.36	102.08	104.51	106.42	105.26	105.3	105.61	107.86	106.02	105.27	106.58	104.76	108.46	105.69	105.22	103.4	105.68	104.94	108.63	106.06	106.83	107.17	104.45	105.53	106.62	107.6	103.68	102.23	105.03	105.73	104.23	106.06	108.7	105.91	107.28	104.34	108.04	106.87
102.14	101.05	100.15	100.84	98.936	103.09	98.775	100.22	100.34	99.408	99.011	99.41	97.31	101.93	98.231	100.02	99.961	97.659	101.01	98.874	100.64	99.4	100.94	100.67	97.64	99.576	101.47	103.07	101.66	99.514	100.08	100.79	100.04	101.12	100.53	102.31	99.145	98.936	103.42	102.27	99.476	103.76	101.19	100.4	102.3	101.63	98.857	102.16	99.563	101.52
99.175	101.35	101.03	101.18	100.06	95.884	101.83	101.29	100.88	101.46	98.51	99.212	100.09	99.096	100.25	101.87	99.607	99.121	102.06	100.56	98.352	97.131	96.357	101.92	96.001	98.562	99.845	99.49	98.908	99.174	101.58	98.176	100.2	100.67	100.7	98.062	99.107	100.52	98.918	96.703	98.324	99.129	101.75	98.112	97.871	98.339	97.363	97.667	101.56	98.964
104.12	107.18	108.73	100.76	106.91	103.65	108.22	107.04	107.83	105.69	105.47	105.74	106.46	104.02	104.47	103.47	104.54	104.02	103.69	101.15	104.93	106.28	105.55	104.1	104.97	105.79	103.74	105.57	104.56	105.85	104.6	103.49	105.55	108.27	106.03	105.4	104.15	101.92	105.45	103	103.69	103.36	102.93	105.64	107.18	107.43	109.45	105.57	102.05	105.45
111.9	110.38	111.77	109.56	111.97	111.66	108.31	113.13	110.9	109.15	113.66	111.92	108.46	107.8	110.03	110.15	107.71	113.34	110.79	109.88	109.97	108.43	107.16	112.75	112.12	110.13	109.05	113.04	109.05	113.85	108.32	108.19	111.65	110.2	107.16	107.24	111.78	111.32	110.9	110.76	111.87	110.07	108.8	109.31	110.65	110.2	109.4	108.36	111	112.54
109.05	110.41	110.49	112.5	111.56	110.89	108.76	112.37	109.39	110.69	111.55	108.7	109.42	107.68	108.97	108.46	109.22	108.96	109.38	109.28	109.72	111.18	109.72	110.39	109.27	109.17	109.83	110.67	111.14	112.38	113.85	110.39	108.9	110.44	107.43	110.25	110.13	110.81	111.34	111.2	109.19	112.01	108.36	108.22	108.84	110.11	110.01	109.29	112.68	107.55
110.45	112.29	111.06	112.67	113.44	111.54	110.12	109.04	111.01	112.52	112.19	109.38	110.83	110.9	111.08	115.41	112.8	111.95	109.98	111.25	112.72	113.6	112.81	112.67	113.04	116.77	113.95	112.25	111.64	113.27	115.25	110.55	109.56	109.94	113.52	112.72	113.29	112.58	112.06	112.1	111.93	114.83	112.41	110.32	111.83	111.71	113.64	109.05	112.84	110.83
110.72	109.94	110.75	108.65	107.85	111.28	110.48	109.56	109.54	109.83	110.51	108.38	110.09	109.45	110.07	109.91	112.91	109.28	110.95	109.82	113.11	109.71	112.49	110.74	114.16	107.99	109.26	108.68	107.35	110.25	110.04	112.55	113.69	107.69	109.5	109.87	110.82	111.5	111.12	108.86	107.77	112.99	111.71	112.54	106.77	106.96	109.79	111.4	109.98	109.67
112.98	114.5	113.65	114.11	108.32	110.63	112.39	110.48	111.6	111.48	113.64	114.36	114.1	113.98	112.94	110.79	111.79	111.31	114.68	114.88	113.88	112.09	109.19	112.32	114.45	113.32	109.46	115.53	111.7	112.56	113.14	112.74	114.53	113.76	111.46	111.29	114.58	114.24	113.09	113.56	114.7	112.88	112.68	111.92	113.13	115.7	113.7	111.22	112.92	109.83
107.48	105.44	105.36	107.2	104.7	105.99	105.48	106.78	108.64	107.6	105.95	104.87	107.98	107.68	105.93	107.89	106.01	107.31	107.77	105.93	106.77	105	105.99	106.21	106.6	106.93	106.77	108.13	107.8	106.45	107.34	108.28	103.36	106.67	104.9	105.83	106.86	107.97	111.03	109.41	106.61	106.5	107.99	107.48	107.03	104.42	109.89	103.13	106.49	107.6
103.3	103.71	103.53	104.86	103.37	106.88	101.36	105.42	105.14	104.01	104.5	102.08	103.71	104.01	104.22	105.44	103.06	106.48	101.48	105.4	104.82	104.74	105.27	103.34	103.39	103.7	101.93	106.41	106.27	103.76	102.68	105	105	104.85	106.75	102.8	101.97	106.1	106.14	104.28	104.34	102.1	105.62	102.74	105.35	103.15	103.28	103.51	101.32	106.99
110.55	113.02	110.54	112.68	113.68	111.05	109.42	108.61	111.61	111.12	114.2	112.77	110.61	110.4	110.61	111.91	111.05	110.63	111.93	112.75	113.17	112.2	111.27	110.39	111.71	117.25	110.78	112.42	113.64	112.48	110.34	110.67	109.31	111.75	113.04	111.67	112.76	113.42	111.96	111.57	112.62	110.75	111.18	109.45	110.29	111.24	109.13	111.15	110.27	112.97
107.91	101.91	103.87	106.09	106.28	106.81	104.91	107.55	105.93	105.09	104.95	105.16	107.94	109.63	104.75	106.59	108.26	105.82	108.55	105.72	108.06	108.91	106.51	106.26	103.22	107.07	103.48	105.25	104.66	106.08	107.16	104.26	106.55	104.03	107.24	107.87	105.21	105.66	103.49	103.05	106.09	104.74	106.07	108.77	108.49	106.24	106.66	104.21	106.1	108.37
107.2	106.01	105.51	107.02	106.79	107.81	106.81	104.53	107.97	105.32	104.94	104.91	103.88	106.05	102.79	105.7	106.31	108.31	105.54	101.15	106.93	105.91	107.47	106.51	106.33	105.87	106.41	105.76	107	106.5	107.07	105.73	105.13	105	105.7	106.03	106.43	103.88	103.36	105.55	106.35	106.57	104.53	105.88	105.55	103.99	102.15	105.8	105.78	107.14
105.62	106.1	106.71	105.82	105.22	104.41	106.69	105.77	107.4	107.51	107.43	108.02	105.76	108.27	105.61	103.05	106.13	104.26	101.88	104.73	103.01	106.57	104.41	103.99	107.87	103.76	104.42	105.05	104.54	105.52	102.02	106.6	104.39	105.92	106.13	105.52	103.89	105.21	103.79	108.31	103.62	109.57	104.86	107.12	107.2	104.7	106.02	104.03	104.85	107.13
103.67	99.422	97.97	99.909	99.123	99.379	102.23	100	100.8	101.87	99.432	99.948	99.646	98.83	100.4	100.83	99.61	101.51	97.66	101.31	102.51	100.11	101.99	103.12	101.64	99.542	101.75	99.463	101.71	100.81	97.556	97.238	98.916	103.36	102.15	100.7	99.188	101.19	102.03	100.86	103.06	100.92	99.024	102.04	100.81	99.553	101.82	102.76	97.599	99.608
98.155	99.296	99.007	101.9	99.365	97.984	98.383	97.964	99.887	99.85	98.859	102	98.34	102.4	99.686	97.678	101.11	99.84	99.761	98.49	97.441	100.1	101.31	100.17	100.9	97.663	99.356	99.408	98.347	101.04	103.31	102.03	100.45	99.14	97.548	99.63	99.123	101.85	99.753	100.69	99.465	100.28	99.165	98.894	98.018	99.619	97.494	99.053	100.21	100.03
118.95	115.44	114.75	118.13	115.08	115.66	117.26	113.17	116.43	119.34	116.42	115.07	115.11	116.72	113.26	117.09	116.11	113.5	114.82	114.99	117.24	117.92	115.1	119.45	115.04	115.53	114.55	112.66	115.11	116.61	117.35	119.99	117.18	117.71	113.77	112.97	118.57	116.01	118.43	117.81	115.53	118.81	115.36	117.16	118.93	118.15	113.57	114.86	114.78	115.82
111.55	109.47	111.91	111.1	109.56	110.17	109.11	111.32	111.5	108.6	110.52	113.56	113.73	115.87	110.33	109.47	109.14	110.35	110.14	115.1	112.21	110.2	113.31	110.05	113.75	112.73	115.14	111.07	109.37	112.43	108.7	112.17	112.39	111.97	112.23	109.67	112.12	110.37	112.12	113.34	111.22	112.6	109.18	108.9	112.77	111.52	113.2	107.61	111.77	111.94
110.26	114.98	112.44	112.84	112.94	112.94	111.95	112.99	110.01	110.91	113.09	112.23	111.21	112.85	111.4	112.63	109.48	110.82	111.19	110.88	112.35	111.35	114.77	109.35	111.65	110.73	114.06	110.79	108.91	115.35	113.62	112.35	113.78	113.25	113.58	115.69	111.18	112.46	112.14	112.11	111.66	111.98	111.06	113.02	109.75	109.63	111.48	116.14	113.22	111.29
115.24	111.98	113.25	112.8	110.97	110.71	111.21	113.93	111.26	110.54	111.15	113.93	111.19	111.14	112.7	112.87	115.3	107.93	114.21	112.69	111.12	110.72	113.98	111.93	113.63	111.93	112.75	115.62	109.71	110	108.56	114.63	108.79	114.73	111.42	113.58	110.72	112.54	113.26	111.01	110.76	110.82	111.28	109.39	114.49	113.62	113.35	114.51	112.1	110.22
108.99	107.89	113.29	106.79	110.63	111.34	110.88	110.63	111.07	110.06	111.55	110.41	111.41	110.4	112.13	111.93	109.75	111.12	109.52	111.49	111.19	106.56	109.86	109.74	108.59	108.24	112.16	108.7	112.42	110.51	108.46	106.13	109.87	111.56	111.49	108.58	109.39	109.91	111.31	108.63	108.3	111.07	109.92	109.17	110.3	108.4	108.8	108.58	113.34	109.31
103.61	104.13	104.27	102.97	106.72	107.24	105.52	102.17	105.43	108.95	103.4	104.72	109.7	106.36	105.32	105.91	109.14	106.76	108.15	107.58	106.87	105.5	105.47	106.8	108.02	104.4	106.5	105.46	104.86	106.93	106.84	104.17	108.72	109.71	106.86	105.81	106.77	106.99	106.65	108.46	103.79	107.86	104.77	110.78	105.67	106.3	105.89	105.34	108.27	104.45
97.926	100.63	97.201	97.184	98.253	97.89	99.087	99.967	100.83	98.663	99.537	101.02	97.61	99.033	102.12	97.282	98.641	100.03	100.42	99.011	96.581	99.733	100.01	99.439	99.099	99.092	99.085	100.21	99.799	101.6	99.448	98.675	99.555	100.23	102.05	101.66	100.28	101.23	99.891	99.936	103.14	99.513	98.719	100.72	100.76	101.09	98.755	96.612	99.69	100.32
105.09	106.91	105.18	105.6	107.98	106.9	104.33	104.54	106.99	106.99	105.34	105.95	103.68	103.65	106.42	103	107.43	101.62	107.04	104.28	103.77	103.72	106.26	104.67	101.07	104.72	105.19	102.17	106.65	105.93	102.85	103.06	104.01	105.37	107.12	104.5	104.38	108.01	108.25	105.58	107.64	102.87	107.59	101.97	104.66	103.63	108.62	102.83	106.86	103.37
110.23	111.29	109.71	111.45	106.74	111.88	113.62	113.29	110.38	114.81	113.82	109.74	110.64	110.43	110.37	108.7	109.36	112.27	110.55	114.48	110.54	108.79	109.83	109.77	111.59	110.48	109.16	109.39	108.52	109.76	107.03	112.2	111.1	111.55	112.67	109.38	107.06	112.52	110.22	111.29	112.31	110.61	110.52	110.17	107.14	111.54	110.52	109.38	107.9	109.08
109.67	113.16	110.44	109.93	110.85	111.28	111.32	110.97	110.68	112.32	109.75	110.12	110.91	111.44	111.9	111.41	112.82	111.08	112.18	107.89	109.16	110.83	111.99	112.37	114.82	111.13	112.72	109.36	109.36	108.24	111.74	113.31	111.63	114.88	109.85	109.53	110.68	110.52	110.42	112.73	109.65	111.5	111.84	111.54	110.03	111.18	112.46	113.84	112.33	109.3
108.27	108.03	104.88	104.91	106.94	107.19	106.68	107.05	107.67	106.81	107.63	105.93	106.49	103.86	104.85	111.41	104.79	105.98	103.69	108.26	107.22	108.21	107.14	106.72	103.01	104.62	108.27	106.28	103.62	103.56	106.93	104.61	108.22	107.53	106.6	109.82	108.76	109.07	104.41	102.43	107.67	107.32	106.15	108.19	106.68	107.34	105.67	106.32	107.22	107.57
107.05	105.22	105.36	107.6	105.75	108.44	106.29	105.92	109.57	108.95	107.66	103.94	102.79	104.48	106	105.13	104.05	107.87	109.05	107.11	104.51	105.37	106.83	106.14	106.77	107.17	109.1	104.46	105.76	104.05	107.77	107.71	100.95	108.88	108.2	105.44	106.42	105.7	108.2	109.18	109.41	102.2	107.41	108.5	107.03	105.45	106	106.63	105.1	108.16
106.43	101.81	103.6	106.34	106.14	107.18	107.79	103.63	104.23	102.93	103.41	102.57	104.21	102.69	104.52	101.91	104.49	106.15	104.76	104.1	103.73	102.93	103.2	104.02	106.85	105.24	102.76	105.4	103.05	106.78	103.58	101.28	105.42	104.53	105.48	103.3	104.78	106.02	104.09	106.13	103.41	105.53	102.95	101.44	104.69	103.05	104.53	105.75	104.21	106.51
118.31	116.78	117.42	114.7	120.45	120.07	116.61	114.84	114.74	116.3	116.82	115.9	116.63	118.07	116.5	118.28	118.5	116.92	120.25	117.95	118.19	116.15	121.78	117.17	116.85	116.2	118.48	123	119.66	117.11	113.04	115.49	114.91	120.16	117.49	117.78	120.76	118.41	119.08	118.08	116.69	121	118.48	118.22	115.46	121.19	119.05	117.93	118.72	116.96
111.21	107.84	112.31	112.18	113.13	111.33	107.67	110.72	109.43	109.76	111.93	108.41	111.83	112.35	109.3	110.01	109.36	109.71	112.1	110.95	108.99	108.98	112.53	112.2	108.14	109.84	111.44	115.68	111.47	111.87	108.14	111.64	109.33	111.77	112.25	114.94	109.21	110.74	113.28	110.35	112.57	108.5	109.54	112.48	111.02	115.24	112.59	114.19	112.22	112.53
102.79	104.02	105.15	107.61	106.9	102.95	107.49	109.41	105.75	105.91	105.73	109.11	104.58	106.28	106.46	106.82	104.86	103.64	105.22	105.86	102.51	107.17	104.87	104.82	105.16	105.64	104.47	104.86	104.52	104.96	108.21	105.87	104.32	103.76	104.66	103.61	105.66	103.44	104.21	103.15	108.57	106.77	109	104.44	104.69	105.46	104.29	107.71	105.06	105.2
111.84	112.27	110.26	113.92	111.82	114.36	111.08	109.68	113.19	110.84	110.74	114.22	110.38	109.64	109.23	115.05	112.21	112.74	110.3	109.24	109.77	108.94	114.42	113.55	109.95	113.96	110.54	109.63	110.68	110.04	116.58	110.61	112.1	113.42	110.35	110.44	112.72	112.01	113.8	113.45	111.84	111.1	112.03	113.51	112.61	112.62	110.75	112.08	111.92	114.2
106.1	108.77	104.39	104.26	107.5	104.99	107.15	106.13	103.27	108.33	106.74	104.41	106.45	104.51	107.48	106.66	103.73	109.59	104.2	106.15	102.95	104.33	103.17	105.21	107.07	105.49	107.47	107.07	106.16	104.56	106.32	107.98	104.05	102.76	103.44	107.98	103.95	105.44	106.12	104.99	107.23	104.92	108.5	106.15	107.48	102.33	108.51	104.08	104.91	104.66
105.52	105.77	105.65	106.35	106.44	104.78	104.15	105.52	101.74	107.54	106.33	105.14	106.64	104.88	107.56	107.13	108.33	105.01	108.03	103.18	106.7	107.33	104.4	109.48	106.61	104.32	107.5	108.41	105.31	104.6	107.81	105.64	107.26	105.09	108.65	109.17	104.15	107.48	103.09	105.97	104.46	106.22	107.81	105.4	102.38	106.63	107.63	105.11	107.48	106.81
104.09	104.4	106.12	103.39	106.14	103.81	106.74	107.88	107.09	106.76	105.56	107.4	106.9	107.63	107.75	106.5	108.21	107.87	104.94	106.59	105.49	103.99	108.48	105.36	104.99	105.81	104.59	105.89	107.13	104.09	108.76	104.82	103.95	106.94	107.69	109.99	108.01	107.19	105.62	108.48	110.32	106.69	105.91	107.84	105.27	106.23	108.38	107.95	102.63	107.04
105.43	103.24	106.75	103.68	104.2	103.89	102.53	103.14	103.5	102.56	104.71	106.04	104.42	103.57	104.4	104.48	103.89	104.07	102.39	102.93	104.16	102.92	103.38	106.19	104.19	104.27	103.2	102.79	103.9	104.32	104.34	104.23	99.761	105.93	103.36	104.47	105.99	103.98	107.39	105.91	103.69	104.95	103.73	103.23	104.34	103.62	106.31	103.98	105.21	105.81
111.05	109.86	110.02	113.22	114.88	108.4	110.98	111.04	111.87	111.91	110.21	112.56	112.77	113.99	110.97	113.02	113.12	110.72	110.03	111.47	111.76	112.05	110.11	108.88	109.7	111.32	111.8	111.83	109.9	110.88	113.61	114.61	109.9	114.56	112.9	112.56	113.1	106.86	111.82	113.35	113.47	112.5	109.8	108.68	113.32	112.95	111.16	109.55	110.23	107.11
105.21	107	108.41	103.66	109.18	103.48	104.32	107.43	106.04	105.42	106.65	104.89	106.22	103.26	104.78	106.55	105.28	107.78	104.13	107.91	106.72	105.72	104.81	105.59	104	107.73	107.44	106.56	108.51	106.16	106.47	105.45	107.38	110.19	105.12	106.99	108.08	106.11	107.76	106.21	106.27	107.2	106.79	109.7	106.5	106.31	107.2	103.88	106.93	104.64
110.47	112.86	110.1	112.63	113.65	114.04	111.65	112.5	110.23	110.69	111.44	114.46	111.02	112.01	113	112.4	108.9	118.97	110.86	109.17	113.49	109.61	108.48	113.13	112.93	113.28	113.35	112.59	112.13	113.63	110.66	113.18	113.51	112.16	111.9	108.95	112.39	113.19	111.89	112.07	110.23	110.17	115.52	112.88	110.73	109.58	113.81	108.78	111.79	111.43
104.65	107.81	104.51	104.99	106.89	104.87	105.84	106.14	104.78	106.2	104.8	102.74	107.92	105.44	106.39	105.22	106.39	101.22	107.28	103.24	101.49	105.7	104.11	108.2	107.02	105.8	106.35	104.58	102.95	107.74	103.68	102.72	107.43	105.42	107.2	107.57	106.1	106.16	106.53	101.9	101.02	103.35	104.7	104.78	103.21	108.81	109.23	105.46	105.72	105.67
110.12	111.45	113.3	112.83	113.16	109.49	111.02	109.08	107.76	112.62	112.81	113.05	110.1	110.1	112.53	111.22	112.58	108.71	111.48	110.63	111.69	109.96	114.58	112.76	107.78	109.51	110.84	111.62	110.35	109.27	111.42	110.71	112.79	110.55	110.24	113.41	112.58	112.07	111.23	113.3	110.81	110.03	114.96	113.19	113.29	109.55	107.29	110.39	111.3	111.65
103.02	103.38	103.54	108.48	107.37	105.88	106.1	104.22	103.24	108.79	101.55	104.5	103.12	105.4	107.65	105.62	104.2	102.76	102.31	103.87	106.12	103.2	106.48	104.3	107.04	104.49	106.38	105.43	103.68	103.19	104.23	103.66	105.02	103.68	106.48	105.93	104.39	104.07	107.33	101.24	104.85	104.81	105.65	103.56	101.2	105.19	103.65	102.97	106.31	104.86
112.67	111.1	113.29	112.12	110.77	111.05	111.82	114.05	114.42	110.93	114.22	112.02	108.91	111.97	110.74	107.79	111.44	112.62	111.93	110.69	112.64	112.59	112.91	111.59	112.97	112.96	111.57	109.89	110.8	112.62	113.42	109.49	110.61	112.41	113.97	112.39	108.98	113.72	110.35	115.41	109.28	114.28	113.42	113.17	112.42	113.99	113.41	113.06	111.18	111.05
107.86	107.05	107.64	107.32	106.65	105.84	105.28	102.44	102.83	107.44	105.89	108.05	106.27	104.46	107.79	106.26	104.79	108.79	105.37	107.97	103.8	108.5	105.3	107.4	104.55	105.64	103.41	107.75	105.84	103.85	104.31	107.09	108.06	106.85	104.4	105.77	106.78	102.94	104.99	104.22	105.86	104.78	105	108.35	103.12	102.2	103.73	105.89	108.73	104.1
103.28	104.98	107.01	108.34	107.07	105.15	105.86	108.31	108.39	104.94	109.77	106.95	104.78	105.74	104.84	105.35	106.62	107.52	106.02	109.57	108.92	106.59	105.3	103.92	106.38	105.45	106.7	106.88	109.79	106.44	106.81	105.41	107.26	108.79	109.68	108.16	103.12	104.4	105.84	108.59	108.51	106.82	106.64	106.13	104.52	108.37	106.2	108.04	108.38	106.7
113.22	113	110.92	113.51	111.57	110.15	109.65	109.66	113.36	114.14	110.47	109.16	112.99	109.19	114.89	111.09	111.43	110.61	108.36	113.07	113.56	107.67	111.94	112.67	106.55	109.26	113.35	110.88	113.3	112.25	110.08	112.87	114.73	111.42	111.93	112.41	113.55	107.94	110.12	109.36	109.81	109.46	110.94	111.34	109.13	116.54	109.98	109.65	110.94	113.22
101.14	103.31	107.88	101.03	107.35	105.34	103.53	103.01	102.76	106.71	105.36	104.3	104.82	102.2	103.57	104.3	102.1	104.49	103.51	102.89	104.23	106.6	104.99	102.7	106.39	103.81	105.05	104.27	104.43	104.1	105.94	106	106.66	106.34	104.78	105.93	104.85	104.57	104.72	105.46	104.25	105.09	108.16	105.25	102.56	102.84	102.23	104.88	104.46	101.94
100.42	98.112	97.73	101.93	100.91	96.567	97.364	100.78	99.854	101.35	100	101.36	100.23	97.784	98.517	99.258	100.25	99.201	97.137	99.565	101.86	99.395	100.04	102.98	102	104.68	105.09	100.49	98.891	97.876	101.76	100.8	101.26	101.33	99.912	99.732	98.919	101.55	99.301	102.4	100.17	99.999	102.01	99.809	100.31	99.847	98.67	98.022	100.01	99.603
110.16	111.91	111.43	109.62	110.14	111.15	110.06	108.95	110.14	109.08	111.01	110.39	112.77	110.64	110.19	109.24	109.31	111.55	110.76	110.5	110.08	110.02	110.51	108.94	112.54	115.25	111.96	109.16	110.36	107.05	112.49	105.5	113.01	108.71	110.95	111.46	109.33	110.42	113	110.54	111.43	111.95	113.35	108.65	109.01	111.24	109.91	112.69	110.79	110.74
111.63	111.39	113.66	109.91	110.9	110.7	111.56	111.21	112.79	111.22	112.88	109.22	108.34	110.95	110.85	110.3	109.64	110.64	109.77	111.33	111.22	113.34	111.66	113.41	109.18	106.85	108.05	110.78	108.21	110.38	110.91	111.25	110.94	108.26	113.19	108.46	110.36	112.58	114.13	110.69	113.29	111.88	109.91	110.77	109.5	111.1	110.4	109.29	109.53	111.8
106.25	104.46	106.92	104.33	104.77	106.5	106.9	103.49	102.6	107.09	105.03	102.92	105.31	105	107.42	103.95	104.45	105.64	106.29	105.31	108.73	106.09	104.73	104.06	105.49	104.17	108.09	104.24	105.63	106.47	107.84	105.47	105.36	104.98	107.4	105.51	106.75	106.87	105.06	105.8	106.25	106.4	105.35	106.1	104.24	106.06	107.46	101.56	103.04	105.55
109.07	108.42	111.42	109.97	114.14	112.06	110.03	109.4	108.66	111.73	111.38	111.01	109.36	109.95	110.23	110.47	112.13	112.52	114.26	110.71	110.18	111.05	113.1	110.83	111.3	111.13	113.91	112.34	108.43	110.66	108.42	112.36	114.9	110.08	109.38	112.04	106.45	110.2	109.57	111.72	113.32	111.48	107.1	112.84	113.23	112.49	114.2	109.96	112.91	112.38
113.37	115.66	112.37	114.49	112.01	112.26	110.35	113.02	115.18	111.83	117.14	111.7	113.61	114.24	113.4	109.83	112.62	111.47	114.43	114.65	113.55	112.38	111.42	111.6	114.14	115.29	112.38	114.48	111.93	113.06	113.7	113.61	112.21	111.8	113.44	114.03	113.03	113.91	112.16	113.73	113.36	113.39	111.34	112.64	111.94	115.76	113.26	113.03	113.41	113.42
102.16	101.41	105.41	103.27	105.81	105.84	104.51	102.99	106.02	102.4	104.66	104.75	103.56	105.26	102.79	101.01	103.21	104	105.55	103.69	105.86	106.16	106.34	108.93	105.79	103.79	105.55	104.37	104.88	104.9	107.56	106.73	105.09	103.52	106.33	107.31	107.21	105.92	104.67	105.85	103.03	105.43	105.5	102.8	105.96	104.64	102.36	103.23	106.96	107.93
116.52	116.56	117.11	113.83	116.9	118.6	115.94	116.21	117.32	116.57	117.27	119.94	114.75	113.74	116.78	116.09	119.67	116.38	114.59	116.7	115.87	116.41	118.74	114.86	114.1	116.58	115.27	114.58	117.38	117.23	115.47	120.14	115.62	113.45	118.44	115.72	116.61	117.3	117.54	112.76	113.83	114.05	116.61	116.67	116.63	113.01	113.03	116.24	117.6	117.74
105.62	104.91	108.95	103.31	106.83	105.87	103.43	104.78	102.81	106.9	106.71	107.69	108.94	102.76	105.22	105.65	103.4	103.91	107.01	109.16	109.58	105.96	107.05	106.02	105.06	108.66	108.64	106.08	110.07	103.91	107.26	104.64	103.98	106.6	105.65	105.37	110.02	103.44	105.11	109.4	105.44	107.39	110.27	106.64	102.22	106.9	107.77	103.97	106.31	106
105.25	105.6	103.89	104.62	105.94	103.99	104.9	107.99	106.29	103.38	105.23	106.95	103.23	104.22	103.24	104.34	108.76	104.39	105.36	104.49	107.45	106.59	104.94	108.45	106.79	107.51	106.58	106.56	106.25	106.28	105.5	107.09	110.08	107.24	107.28	110.01	106.09	105.01	103.05	103.25	103.79	106.27	106.01	109.15	104.67	108.26	102.34	102.81	103.48	106.15
108.22	106.64	107.42	107.51	106.41	105.48	104.14	107.31	108.74	106.07	108.06	106.2	106.21	105.3	108.92	104.28	105.6	106.3	106.77	108.95	106.42	104.29	103.86	103.6	105.78	104.24	105.81	105.38	103.45	109	106.16	107.71	107.15	105.56	106.81	108.96	105.77	106.41	103.15	107.94	106.79	107.71	104.89	107.25	104.5	103.1	107.28	107.03	107.16	105.95
103.99	105.38	106.25	107.91	106.53	105.59	105.59	104.84	103.56	106.25	107.79	105.61	103.24	107.33	105.27	106.67	103.92	103.85	106.43	106.95	105.34	104.62	106.23	104.39	108.56	104.21	103.22	105	106.88	105.54	106.41	103.6	109.3	103.81	105.23	106.62	105.14	105.55	106.99	101.44	106.05	105.93	105.46	104.69	104.04	101.2	103.47	105.36	104.21	102.38
113.4	111.94	112.43	111.2	114.09	112.77	111.02	111	111.44	110.14	110.82	114.43	111.44	111.59	107.18	110.86	111.76	112.14	110.2	108.44	112.94	108.84	114.08	111.93	111.78	113.38	111.49	112.67	114.02	111.14	115.36	111.7	109.58	111.53	112.67	110.16	111.48	112.29	113.34	109.13	111.53	108.33	111.3	113.42	109.4	112.69	110.1	109.13	110.15	111.36
100.19	98.899	99.104	99.317	98.895	102.82	102.26	98.819	100.15	98.848	99.086	97.711	100.59	100.55	101.56	97.332	99.106	99.443	102.26	102.77	98.236	100.26	99.568	100.53	100.15	100.49	98.493	101.43	100.88	99.679	97.529	101.18	101.02	103.06	97.264	99.804	98.624	101.39	99.597	95.506	100.8	98.81	99.729	99.411	100.54	101.11	101.59	100.73	97.905	96.065
103.47	104.48	106.53	104.16	107.46	104.58	105.55	108.07	108.92	106.34	104.19	105.81	104.32	106	107	109.79	103.69	106.86	104.38	105.96	105.73	108.6	103.09	106.49	106.83	109.23	101.85	104.81	106.88	104.81	105.18	108.66	106.76	104.36	108.22	104.75	105.8	106.46	102.14	106.51	106.88	106.27	106.32	106.58	105.84	105.35	107.44	102.45	104.77	104.72
122.01	117.02	119.65	113.27	117.47	116.32	117.75	116.96	116.05	118.18	119.2	120.79	116.98	118.47	114.09	117.39	116.49	116.22	118.38	116.98	116.42	115.78	115.99	115.74	116.14	112.26	116.55	117.18	118.82	117.74	116.84	117.74	116.79	119.13	115.07	118.77	117.41	116.68	116.28	116.49	115.05	118.25	117.98	118.85	117.03	116.72	117.01	117	117.37	115.97
104.86	104.77	107.95	106.06	106.07	106.58	105.31	106.2	106.16	106.56	105.29	106.18	104.9	104.8	106.27	104.21	106.89	105	103.35	109.03	107.19	105.72	108.69	105.64	107.1	105.5	104.05	109.49	105.57	108.57	106.45	106.01	104.9	105.06	104.56	105.71	103.86	104.68	102.77	104.27	103.75	105.05	105.89	106.01	103.3	104.89	104.65	101.88	103.33	104.07
103.26	105.92	104.28	107.65	105.8	105.97	102.74	106.32	106.56	105.29	106.09	107.44	105.42	105.59	106.33	105.8	106.53	105.67	105.34	106.94	107.04	104.41	106.68	108.94	103.94	106.71	104.31	109.35	106.09	106.51	106.5	105.14	108.96	107.45	104.67	104.52	104.48	103.12	103.39	104.98	105.28	105.07	108.49	105.91	106.61	105.95	102.09	108.91	104.91	109.54
105.14	104.04	104.19	104.59	104.8	105.57	105.83	106.26	107.71	106.37	106.2	104.85	104.54	105.41	108.72	106.48	102.84	104.41	108.8	108.55	106.5	105.05	108.22	103.08	104.78	104.01	101.5	104.74	103.9	108.28	105.66	106.49	106.56	105.91	100.19	106.6	105.4	105.86	104.11	105.15	106.71	104.78	104.87	105.55	110.07	106.35	106.03	106.17	107.55	105.38
105.49	102.23	104.78	104.98	103.22	104.2	104.34	104.49	103.55	103.26	105.39	104.97	106.21	104.24	103.61	103.25	104.7	103.4	103.06	106.93	103.82	106.3	103.4	103.82	102.86	103.64	102.02	100.97	103.33	104.59	106.64	102.15	105.51	105.19	106.02	103.42	106.35	105.55	103.44	103.87	105.02	104.12	101.03	107.63	102.7	102.77	103.9	105.79	100.87	103.62
105.69	103.43	104.92	105.99	105.5	105.47	105.01	105.9	104.71	102.89	106.18	106.26	106.7	106.88	106.29	104.78	104.3	106.39	107.33	101.47	106.7	105.23	101.48	107	103.71	102.48	107.38	106.95	107.38	107.28	106.49	103.88	104.9	107	100.54	109.02	104.44	104.77	104.94	106.09	108.06	104.35	103.98	106.19	103.73	104.49	104.92	106.62	106.94	106.68
101.68	101.4	100.69	98.064	98.622	99.198	101.99	99.473	101.08	101.57	99.389	101.22	99.445	104.38	102.62	98.518	99.062	104.68	99.872	98.077	97.465	101.91	97.149	95.158	98.547	100.89	99.948	98.901	101.2	99.076	101.77	101.04	102.54	101.89	100.26	100.54	100.05	101.1	97.017	100.08	99.99	98.46	101.5	101.58	100.12	101.28	100.31	100.39	98.055	102.87
98.785	101.58	99.195	98.522	102.86	101.29	100.99	99.008	102.65	103.08	100.44	99.515	97.859	97.812	100.09	103.39	100.56	104.15	99.663	99.643	100.21	99.531	101.66	99.788	99.062	101.67	99.876	101.07	95.835	101.28	100.67	99.463	101.58	100.55	99.131	100.96	97.311	99.596	103.31	103.71	99.306	100.57	100.87	98.841	102.96	100.01	102.47	102.12	100.39	99.882
112.42	111.47	113.39	111.91	112.29	112.33	115.01	112.6	114.64	110.2	112.81	115.33	112.03	114.78	111.28	114.08	113.5	112.69	111.84	113.08	112.03	112.12	113.04	111.58	110.29	111.55	115.64	111.95	111.05	112.91	110.01	113.93	110.49	112.52	108.6	109.75	111.7	111.78	112.04	109.1	112.95	112.42	111.87	112.18	112.84	109.93	113.39	112.15	112.11	110.97
104.97	105.49	107.61	104.11	109.97	105.06	106.19	106.45	108.36	106.05	107.17	104.62	104.98	106.49	108.64	109.45	106.11	105.17	106.18	105.4	108.02	110.24	108.94	105.08	109.77	109.75	109.48	102.79	109.42	107.97	106.18	107.37	106.34	108.83	109.06	108.08	107.47	107.88	105.63	109.97	109.11	107.21	105.88	104.54	105.22	105.23	105.95	109.76	108.92	107.19
107.92	103.14	104.84	105.37	105.41	105.54	105.79	103.06	103.61	107.48	103.89	107.76	107.66	106.74	101.97	108.96	105.32	108.38	104.34	106.59	106.96	105.67	103.96	106.42	105.05	104.74	103.11	106.79	105.09	108.61	106.51	106.07	105.5	104.52	108.94	106.55	107.57	105.28	104.03	104.28	103.74	104.69	106.8	102.32	104.31	105.66	105.7	107.73	105.28	105.71
103.99	105.71	106.86	105.64	104.76	107.95	103.45	103.39	107.34	105.7	106.2	108.18	107.35	106.27	104.24	106.23	106.31	104.15	105.56	105.46	104.77	109.53	105.38	107.58	104.5	106.48	105.41	103.95	108.08	104.5	106.39	106.26	108.84	104.12	106.87	107.51	103.38	107.75	107.26	104.17	107.51	107.67	104.03	104.21	105.89	107.98	106.42	101.36	104.92	107.12
106.67	106.4	107.23	108.62	105.77	107.12	109.91	108.65	105.13	106.73	106.69	105.37	110.28	107.2	109.27	106.41	108.49	108.41	109.44	105.59	105.9	110.01	107.45	108.21	107.68	107.39	107.17	108.01	109.27	106.87	108.41	108.14	110.79	109.33	105.7	108.3	106.89	111.19	109.42	106.82	106.46	107.35	105.59	105.42	106.98	103.49	101.28	105.82	104.44	106.09
98.515	103.26	100.63	100.52	96.812	97.318	97.701	102.17	101.91	98.396	99.717	101.86	99.113	102.35	100.7	101.25	101.77	99.2	100.08	100.07	99.888	97.994	97.557	100.87	101.71	100.71	99.413	102.81	101.08	99.197	97.867	102.07	99.978	96.681	99.972	98.616	101.99	98.615	102.55	103.41	101.62	98.947	100.66	101.01	98.604	102.14	100.58	101.9	101.58	100.4
110.28	111.52	110.28	111.57	112.76	111.12	111.8	110.08	112.93	111.08	111.2	111.92	110.94	109.97	112.18	111.3	111.14	111.65	111.85	112.24	108.94	115.34	113.06	113.61	112.57	112.74	113.15	110.25	108.91	114.23	112.06	109.12	110.05	109.72	113.23	111.49	110.61	112.78	111.6	110.74	110.26	111.3	112.73	111.79	110.73	111.06	112.4	112.22	112.95	111.1
104.38	102.77	105.86	102.77	103.84	105.12	106.07	108.69	108.84	106.92	105.71	104.23	103.16	106.1	105.96	106.46	107.58	107.43	105.56	107.49	104.77	107.59	105.6	102.81	104.51	107.34	105.71	104.86	108.36	103.54	102.59	105.56	104.73	102.51	104.55	105.14	109.22	105.6	103.85	107.51	105.44	107.24	106.77	107.36	106.73	105.29	102.23	106.85	107.52	105.36
106.6	107.79	105.25	106.48	108.7	106.8	103.9	104.49	107.67	107.35	101.99	105.62	104.74	106.8	106.51	106.56	107.07	105.92	104.8	112.02	108.41	107.51	106.18	108.5	107.5	109.42	105.39	104.07	107.69	103.45	105.51	108.64	109.47	105.68	106.92	106.55	106.22	106.87	106.4	104.38	107.4	107.46	104.51	109.3	105.56	106.04	104.74	106.77	107.18	101.66
107.85	106.73	105.07	105.96	105.08	104.49	106.09	105.98	105.09	102.47	108.75	105.3	101.88	106.25	103.48	102.94	106.94	104.9	106.52	107.39	102.15	106	105.83	106.4	107.66	103.88	104.76	109.05	107.09	105.58	106.33	103.47	105.39	105.77	106.49	108.69	104.46	104.52	107.84	106.93	108.01	103.73	106.18	107.42	104.96	108.67	104.6	104.17	104.87	107.18
113.51	113.25	112.53	109.64	111.32	112.44	113.57	111.02	110.54	110.43	112.36	111.48	110.31	112.47	108.33	115.32	111.86	111.28	109.92	113.52	113.99	112.13	112.97	114.14	111.55	112.39	114.04	112.53	111.71	111.18	111.96	109.26	113.31	113.05	111.45	112.76	111.31	110.2	113.34	111.46	110.84	109.86	110.94	112.55	108.74	113.82	112.21	113.17	114.43	113.54
105.15	103.38	105.57	104.1	107.5	103.91	106.15	104.93	104.97	102.83	103.17	102.02	106.75	101.1	107.06	106.93	101.58	103.38	105.57	102.83	104.73	108.4	105.09	102.29	99.217	105.42	106.37	104.55	102.82	104.74	104.69	106.54	103.4	104.63	103.95	104.03	106.62	107.38	102.52	105.63	105.15	104.25	102.97	104.85	104.66	105.11	102.97	103.2	104.76	105.44
110.09	108.29	107.81	105.28	108.31	104.36	104.77	107.76	106.58	109.43	108.89	105.74	109.88	106.18	107.98	106.06	109.34	104.21	103.78	107.21	106.95	110.75	108.05	105.67	104.26	106.47	104.83	106.67	105.15	106.44	105.27	105.65	110.43	104.37	105.03	108.07	103.05	109.05	108.56	105.51	104.81	106.74	106.24	109.31	103.91	107.21	104.85	106.2	107.6	107.14
105.57	105.81	106.8	108.31	106.18	106.47	107.34	105.6	105.27	103.72	108.05	104.26	105.79	105.46	104.94	107.75	106.91	107.57	106.07	106.25	107.38	108.32	107.55	103.62	106.36	109.62	103.55	106.32	103.73	105.27	108.01	106.79	105.7	106.4	104.22	107.6	103.62	106.41	106.29	107.08	106.86	104.42	105.1	107.74	108.57	108.55	106.25	103.35	106.73	103.1
106.06	107.31	105.96	106.51	105.05	106.46	108.49	105.91	106.62	104.3	107.32	103.07	107.2	105.63	105.32	104.63	106.05	105.41	106.07	105.06	108.52	105.61	103.59	104.46	105.81	107.3	106.61	105.68	105.67	106.88	104.74	105.96	106.38	108.06	104.82	106.74	105.15	107.75	106.96	104.67	109.91	104.77	108.39	106.11	104.21	106.39	106.85	104.43	105.16	107.82
116.5	112.34	115.43	115.52	115.45	113.56	114.97	114.15	114.86	110.89	111.86	113.23	112.37	111.19	112.81	115.93	112.79	113.45	111.73	112.87	112.38	114.16	112.68	112.34	111.31	113.84	112.79	113.04	112.4	113.96	112.64	110.61	109.72	112.63	110.84	110.41	113.3	112.06	113.65	114.85	111.71	116.94	113.5	113.8	113.9	114.44	111.94	113.17	114.86	111.47
110.73	109.3	111.74	109.39	111.03	110.29	112.15	109.56	108.98	112.44	112.69	112.34	110.83	112.76	111.03	107.88	110.85	110.88	112.85	114.72	110.61	110.41	110.76	111.79	113.7	107.33	112.19	107.08	111.42	110.6	114.04	112.23	107.77	110.58	108.67	110.83	108.78	111.19	112	111.76	107.58	107.72	113.7	113.61	111.55	110.23	112.53	108.81	111.95	105.3
111	114.5	110.79	112.72	112.51	115	110.29	112.21	115.18	112.59	110.19	112.14	112.19	110.72	113.41	110.83	113.17	114.08	113.27	112.46	111.97	112	112.1	108.72	112.03	110.94	113.36	111.95	109.78	111.61	108.68	109.37	109.83	111.87	111.87	111.28	112.76	113.71	112.1	113.94	113.23	112.76	109.15	109.74	114.08	111.39	112.01	111.46	114.77	112.75
107.34	104.36	108.44	106.82	105.63	110.96	109.89	105.39	105.18	108.4	106.53	110.66	107.04	103.69	105.84	108.1	104.08	104.16	108.21	108.43	106.21	106.98	108.13	109.01	106.86	105.87	107.58	106.3	106.97	107.85	103.59	105.65	104.29	108.09	105.55	108.07	109.51	109.5	107.19	106.99	107.08	104.71	105.84	105.23	108	105.47	107.78	107.29	111.94	105.8
110.85	110.56	112.99	113.58	112.12	108.7	107.12	112.55	113.46	110.14	109.26	110.94	110.49	112.09	112.73	112.73	111.45	114.23	108.99	110.79	109.79	108.8	109.57	110.01	111.19	111.9	111.61	110.78	109.8	110.24	109.08	107.87	111.25	110.76	108.34	113.3	113.2	112.34	112	111.14	113.29	114.65	113.98	112.13	112.36	110.94	109.49	110.95	108.4	108.78
111.41	110.16	110.88	110.72	111.27	112.88	110.24	112.02	112.98	111.42	111.69	109.75	113.78	109.86	113.64	112.68	112.58	108.61	113.21	111.54	111.5	112.79	111.19	109.64	109.49	115.09	111.94	110.96	110.44	111.27	109.2	113.18	108.49	111.77	111.46	110.83	114.08	108.58	109.95	110.96	110.68	112.77	115.05	108.81	110.11	113.1	109.84	110.22	110.68	109.19
111.03	109.22	111.08	110.26	110.35	112.12	110.83	110.69	110.55	107.66	112.07	108.78	109.49	111.14	112.74	109.23	112.79	112.77	110.27	110.49	110.84	108.72	108.82	108.24	109.89	111.91	112.98	110.54	110.28	109.49	108.53	109.72	105.27	107.3	110.69	110.59	109.78	110.39	109.9	111.06	108.72	111.26	109.24	106.61	110.15	114.31	107.5	112.75	111.34	112.52
105.13	102.3	106.01	105.56	104.19	103.52	104.47	103.94	106.08	103.61	104.15	108.32	105.43	106.18	104.25	106.57	103.02	104.2	104.97	108.16	102.01	107.38	105.58	102.84	104.67	103.56	106.73	102.86	105.89	104.31	105.44	106.4	103.54	105.26	104.13	105.93	107.35	106.11	106.11	106.18	104.6	103.61	107.04	104.96	108.29	106.1	106.74	106.25	103.99	103.87
110.68	114.03	111.06	109.55	113.61	108.67	113.55	107.6	112.17	112.07	109.65	112.2	110.92	112.97	112.4	112.04	110.74	113.07	113.35	109.61	109.06	107.67	108.23	110.71	109.81	112.81	113.76	110.42	110.14	112.54	110.84	112.8	107.43	111.52	111.71	110.27	109.18	112.16	110.19	112.3	111.24	109.5	111.37	110.92	111.72	110.51	110.59	112.12	110.05	111.74
106.4	105.08	107.71	107.23	105.26	107.08	104.59	105.97	105.14	104.18	105.42	106.47	104.37	104.76	103.92	100.97	105.29	106.13	104.43	103.7	108.07	105.65	107.75	105.09	105.86	104.01	105.38	107.33	102.6	106.62	108.9	106.35	105.38	102.38	107.05	105.99	105.67	107.35	105.75	107.42	103.44	104.61	105.58	106.26	106.12	103.95	105.2	107.12	105.35	104.86
110.14	103.14	105.66	106.86	107.28	105.74	106.71	106.1	109.79	104.83	107.53	103.95	106.98	105.09	108.97	106.38	105.38	105.15	106.49	104.18	106.81	105.85	107.7	107.64	105.93	107.51	106.06	106.53	105.47	107.5	105.6	105.42	106.45	105.6	107.81	105.3	103.46	105.7	104.94	107.24	105.73	108.45	101.85	101.83	105.18	104.3	104.71	105.2	105.62	105.12
102.7	104.16	103.41	102.36	105.92	102.53	106.17	105.65	106.39	102.27	105.72	103.31	106.28	104.9	102.31	101.88	104.39	106.54	104.42	103.17	108.78	102.62	103.38	105.05	102.18	103.61	105.07	103.15	105.71	108.42	104.26	106.25	105.55	106.99	104.16	105.52	100.96	103.95	104.47	107.63	102.05	107.65	102.72	103.79	104.06	103.79	102.35	103.68	102.23	102.16
106.68	107.65	104.09	106.32	106.8	104.85	104.08	108.53	108.14	106.24	105.86	105.06	104.54	104.66	105.65	106.03	105.57	105.01	103.05	106.71	105.25	105.19	107.14	105.5	104.42	104.55	105.06	107.83	106.69	108.04	107.24	107.64	106.35	105.35	108.26	103.81	104.21	103.64	108.1	104.73	106.11	102.61	102.57	107.2	103.58	107.05	107.34	108.34	105.56	103.85
111.25	113.25	114.69	112.06	110.21	112.04	112.9	111.9	110.76	110.73	110.61	113.86	113.12	111.31	111.79	112.74	112.03	111.18	111.17	112.74	112.92	113.45	114.03	113.11	112.63	112.45	109.83	112.08	111.65	112.59	111.7	112.82	110.05	110.47	111.27	110.26	112.4	112.43	112.19	110.31	112.2	107.06	111.23	110.07	113.62	112.37	109.31	108.97	110.19	110.86
114.11	115.17	111.02	112.01	114.23	112.94	111.06	110.81	114.18	109.96	112.72	110.69	112.66	112.7	112.75	111.44	109.93	112.21	111.97	114.47	113.15	109.34	115.91	112.62	109.38	111.23	112.18	106.28	113.25	111.66	112.94	114.09	117.65	110.22	112.64	111.42	113.23	110.97	110.71	110.53	111.74	110.5	113.09	113.1	112.56	113.66	111.56	114.38	112.75	110.26
100.9	101.76	102.13	98.73	100.18	99.927	100.05	100.61	99.965	100.29	99.064	100.61	101.28	98.86	102.66	102.24	100.81	98.805	98.542	99.814	102.24	101.91	101.51	100.77	98.715	99.364	100.06	100.45	101.42	97.523	102.17	100.7	101.77	99.976	97.722	100.92	100.77	98.497	99.127	98.406	100.59	99.249	101.63	99.249	100.81	98.658	101.59	99.125	99.704	100.13
106.14	106.6	105.48	105.93	105.61	104.1	104.45	105.35	102.81	103.43	106.49	105.99	103.51	106.83	103.26	101.42	104.45	105.71	103.25	104.55	103.97	102.21	107.22	107.89	105.2	106.96	107.41	105.95	105.46	106.85	106.98	103.77	107.52	103.58	103.05	105.88	106.38	105.28	105.14	106.33	105.65	107.06	106.24	105.03	106.11	107.38	107.52	108.84	106.16	101.82
107.75	107.31	103.74	107.52	101.05	104.76	105.38	107.68	105.26	103.79	105.6	106.21	104.63	106.47	104.91	106.09	108.08	108.65	105.54	103.83	103.71	104.8	104.82	106.41	105.46	104.1	103.99	105.32	105.78	103.01	108.41	107.74	106.23	106.93	106.5	109	108	109.73	103.04	109.43	106.19	102.9	104.57	105.96	107.85	104.75	106.4	105.06	106.14	106.39
105.06	104.51	107.45	104.6	106.16	105.53	105.38	105.03	105.32	105.6	104.93	105.98	107.41	103.53	105.85	106.85	105.18	106.31	110.3	106.77	102.57	107.37	106.64	102.75	104.28	106.47	105.9	108.23	107.1	104.66	105.87	103.6	103.22	106.74	103.92	109.79	104.91	105.31	105.74	105.7	102.51	106.3	103.68	103.76	109.69	106.41	106.89	104.3	103.69	108.97
107.29	104.87	106.97	105.96	105.81	106	102.98	108.93	105.84	106.56	106.44	104.16	108.82	107.67	105.65	107.16	108.46	105.88	107.87	105.88	104.85	106.64	106.95	106.4	109.45	106.68	106.06	110.46	106.19	107	105.59	106.88	106.4	103.44	107.33	108.03	105.82	109.55	107.39	106.73	106.11	105.92	106.12	105	106.48	104.01	106.32	104.36	104.84	106.5
107.53	105.32	103.95	107.07	106.06	105.66	108.18	105.42	104.38	108.03	106.27	108.15	107.74	104.51	104.93	106.98	105.66	107.8	103.03	103.78	106.79	101.31	107.99	104.39	102.89	104.2	106.51	105.72	104.08	105.29	103.43	105.74	104.7	107.89	106.74	105.99	104.44	106.57	106.44	106.82	105.3	104.54	108.39	106.4	106.42	106.21	107.24	107.48	105.88	105
111.84	113.11	114.52	109.14	109.24	109.38	114.43	112.78	115.32	110.43	115.98	113.57	112.24	110.6	112.79	115.78	109.89	115.69	111.78	114.74	115.4	113.44	110.16	112.71	109.34	109.1	113.82	114.29	111.63	110.99	113.93	113.39	115.34	112.48	113.31	112.2	113.06	110.37	114.86	114.74	114.8	115.54	114.17	113.77	112.59	110.5	113.51	114.24	111.27	113.37
110.63	111.94	109.8	109.77	108.76	109.69	110.72	113.18	109.88	109.73	109.17	112.06	111.14	109.81	109.99	109.12	110.52	114.12	110.44	111.23	111.65	111.21	111.54	112.27	111.71	112.26	112.88	111.95	108.57	111.58	111.95	113.99	110.14	109.78	113.59	109	109.8	110.31	111.88	110.56	108.89	107.62	112.26	109.74	109.24	108.43	110.4	111.62	111.57	112.22
111.19	113.53	109.23	108.54	112.97	112.38	109.95	108.51	111	107.29	108	113.67	108.37	112.98	110.9	112.92	112.06	113.1	112.64	110.59	112.58	108.5	111.17	112.99	108.96	107.82	111.37	106.96	113.5	110.39	111.21	112.04	110.61	113.67	112.22	111.15	112.04	112.64	108.21	107.76	112.29	108.8	112.63	110.02	110.24	112.18	109.14	113.4	114.07	111.44
102.31	100.51	99.727	99.483	103.07	101.54	100.07	100.51	95.647	101.52	103.1	99.108	101.32	102.82	100.15	98.041	103.62	101.41	98.88	103.18	103.29	101.77	100.64	99.121	99.439	101.1	101.35	100.08	101.07	101.29	98.892	98.404	99.416	103.75	102.79	102.44	102.99	100.62	100	99.34	100.45	100.72	101.33	99.223	103.35	104	99.376	100.3	101.74	100.8
104.02	104.03	105.7	105.07	103.05	104.27	104.99	104.42	102.41	104.39	106.49	99.788	102.96	103.97	102.35	108.09	102.52	102.2	106.38	100.35	101.04	105.67	100.19	105.22	102.18	105.11	104.49	101.58	104.35	103.55	105.21	104.58	102.08	104.9	103.54	105.96	103.03	105.28	105.27	104.33	102.7	103.91	104.55	105.13	104.6	103.01	102.83	105.62	103.35	102.58
117.13	119.75	117.55	116.83	117.08	117.79	117.75	114.12	117.43	117.05	118.1	117.7	116.08	118.38	117.92	120.74	114.46	117.38	117.07	116.23	115.21	119.07	116.45	117.66	119.73	118.17	116.01	117.85	115.35	118.44	116	118.88	117.26	118.04	117.4	117.77	115.96	115.45	117.35	117.36	117.45	117.38	114.76	114.02	116.53	117.44	121.42	119.73	117.57	119.05
105.27	107.27	107.14	107.76	107.07	105.46	108.55	108.9	107.67	108.29	107.75	108.32	107.81	107.22	108.31	107.21	106.69	107.6	110.88	104.84	107.27	107.5	107.16	105.35	109.85	108.52	104.95	105.61	108.41	107.22	104.67	111.06	105.03	106.3	108.32	108.09	106.67	111.05	109.15	104.49	106.25	110.53	105.09	106.59	105.27	104.97	106.91	107.81	106.7	106.01
106.34	107.44	107.61	106.6	109.48	107.76	105.28	107.37	105.71	107.93	106.89	105.71	105.46	109.03	108.48	104.92	108.19	109.59	106.9	110.46	105.68	107.02	106.92	107.27	104.68	110.01	102.4	107.37	107.4	106.4	104.93	104.59	103.39	104.87	105.65	110.65	107.27	107.78	110.67	108.68	106.79	104.67	110.19	107.85	106.86	104.21	106.51	106.04	109.65	106.92
107.1	108.65	107.4	108.12	103.74	105.7	108.09	105.64	107.19	105.2	104.07	103.8	105.01	104.09	103.67	107.43	105.35	106.32	105.25	105.39	106.69	104.93	104.24	107.32	105.87	104.31	106.84	106.42	105.85	109.23	105.95	105.97	108.23	102.7	105.42	106.26	105.97	104.41	106.83	106.66	107.2	107.11	104.82	105.52	105.2	105.64	104.29	105.28	105.68	107.04
104.73	106.99	109.15	104.48	105.95	103.99	107.59	104.69	105.54	105.07	108.31	108.53	101.96	106.84	101.22	106.63	108.74	106.3	104.55	106.88	105.51	106.69	108.73	107.01	107.46	105.43	107.3	108.39	108.21	107.84	106.71	106.58	105.3	104.42	109.92	108.44	104.43	107.57	107.92	105.26	107.63	106.31	105.95	104.17	103.03	107.35	107.32	107.65	106.1	103.81
104.64	104.37	108.69	106.7	106.67	103.2	106.12	108.32	109.67	104.85	103.39	105.15	106.92	106.42	103.85	107.44	105.89	108.57	109.25	106.19	106.01	106.56	101.19	105.32	106.18	106.72	106.18	106.03	106.23	101.41	102.54	106.25	106.16	107.51	107.01	106.76	103.96	106.64	103.71	105.25	107.56	107.55	109.2	106.64	107.56	110.75	107.03	105.48	105.02	105.36
104.01	105.58	102.01	102.83	103.18	106.26	99.655	102.68	102.11	103.29	105.76	105.01	106.14	101.57	104.38	103.39	105.08	104.32	106.56	104.99	104.84	106.17	104.1	103.85	98.933	99.724	106.46	102.86	108.62	101.65	104.19	102	105.49	103.54	102.86	102.77	104.01	104.34	103.53	101.29	105.24	103.83	104.13	104.13	102.88	103.8	104.87	102.53	103.47	107.1
111.79	111.39	114.51	113.18	112.96	107.64	110.07	110.07	112.62	109.61	108.28	111.74	107.93	109.31	113.14	112.04	110.36	112.41	110.23	114.21	111.88	113.62	110.12	109.84	112.34	113.13	113.94	114.06	112.32	110.37	113.28	109.04	113.32	112.2	112.16	112.61	111.34	112.21	110.35	113.74	114.53	111.82	110.67	109.77	113.08	107.74	109.24	111.7	109.8	112.45
102.18	102.7	100.25	101.4	98.664	102.21	98.918	98.081	100.41	98.919	99.516	101.95	99.697	101.58	99.366	102.73	99.037	98.6	101.07	101.13	100.66	97.848	100.04	100.21	102.51	99.198	100.34	99.814	99.832	102.17	97.857	102.96	101.38	98.245	98.551	101.61	101.21	101.43	98.693	97.896	98.719	102.62	102.1	101.02	102.31	99.717	101.65	103.78	99.946	100.29
107.27	105.74	105.06	109.17	107.38	110.38	109.04	108.86	107.09	107.27	107.32	107.52	107.02	105.24	108.23	106.08	104.64	110.32	104.5	106.96	107.43	106.56	110.64	106.95	106.28	106.25	107.75	104.94	107.93	106.72	106.58	105.88	103.32	105.8	106.99	105.67	105.75	108.43	104.68	109.17	107.5	105.73	105.24	106.1	106.46	104.7	107.96	104.17	107.31	105.93
103.38	105.23	109.05	107.68	107.17	104.41	106.84	104.69	107.14	106.56	107.02	106.65	105.03	105.33	105.85	107.93	107.25	107.44	105.1	103.01	105.42	104.68	105.98	107.56	104.85	108.37	104.2	105.46	106.58	106.71	107.32	106.87	101.67	105.28	108.66	106	108.03	105.35	106.15	105.22	106.95	105.02	104.95	105.42	108.36	106.59	105.15	107	108.25	107.79
107.42	104.11	108.05	107.13	105.59	104.25	106.69	104.02	106.87	105.87	107.08	105.65	107.08	104.5	106.97	109.03	106.31	108.06	103.99	106.92	107.98	107.61	108.23	109.35	107.64	102.63	106.28	106.35	108.57	106.66	105.52	106.85	107.34	104.36	106.39	103.27	104.52	108.27	105.93	107.07	105.56	107.11	106.19	105.88	104.59	104.53	105.18	110.4	103.87	104.41
106.74	109.88	110.42	107.06	110.73	108.31	107	110.51	113.35	109.34	113.6	109.71	111.14	107.2	110.51	111.35	112.17	107.45	110.81	110.77	110.83	112.55	108.68	109.41	110.67	110.66	111.22	112.5	109.92	111.96	108.55	110.16	110.49	111.24	108.24	111.24	108.47	109.15	108.35	110.27	114.4	109.16	111.26	109.87	109.36	109.44	109.25	109.87	111.29	111.04
98.224	101.43	98.689	101.6	96.861	102.06	95.422	98.865	100.82	105.31	100.27	101.29	97.152	101.07	104.58	99.73	100.35	99.679	102.42	102.36	98.481	96.593	96.98	100.29	100.36	100.29	100.94	99.66	99.758	98.015	99.511	102.73	101.78	99.901	98.19	101.28	99.464	102.59	100.15	98.259	100.25	99.925	99.959	99.105	94.828	101.79	103.61	101.91	98.667	99.184
112.05	112.35	113.63	115.64	111.36	111.33	112.7	110.3	111.75	112.07	110.83	111.6	111.96	110.27	109.87	113.26	111.14	111.13	109.02	110.17	110.01	111.53	109.73	113.46	108.08	114.14	112.07	115.12	108.8	111.39	108.25	110.52	111.39	110.62	109.58	113.91	113.39	112.99	108.71	109.48	109.11	111.04	111.8	111.8	112.21	110.89	111.86	113.83	111.49	110.66
105.68	105.8	103.4	105.42	106.07	102.98	107.4	105.3	102.72	106.92	104.81	108.3	104.69	105.93	105.51	107.13	106.89	106.35	104.93	106.33	107.71	107.31	106.72	107.36	106.44	104.21	105.79	110.25	106.45	104.98	105.63	105.92	101.55	106.2	105.83	106.58	103.67	106	108.59	106.91	107.3	105.16	105.75	105.55	102.38	107.04	102.67	107.03	106.53	106.77
106.23	105.48	106.76	108.98	107.71	104.1	105.92	105.96	103.34	105.21	105.77	103.28	103.96	105.72	104.98	105.45	106.72	106.92	103.65	105.13	105.87	105.32	107.52	106	108.41	106.74	106.78	102.67	105.48	106.21	107.49	108.15	102.23	104.13	107.3	104.57	103.1	107.03	107.59	106.55	104.69	104.35	106.93	106.28	108.79	105.31	105.16	105.66	103.22	107.77
106.29	108.43	107.13	104.08	105.2	104.87	107.59	108.54	106.23	106.03	107.74	107.77	108	105.22	109.43	104.91	108.14	102.95	104.38	103.38	105.32	105.62	105.66	102.81	104.4	105.32	102.94	105.05	104.89	106.82	104.92	105.53	108.19	106.23	104.93	107.12	106.22	105.47	104.19	107.14	104.27	106.96	107.82	105.97	106.38	106.82	106.22	105.65	107.08	103.17
101.45	100.08	106.27	98.618	98.867	101.58	97.855	100.52	101.25	103.24	103.24	103.32	98.786	100.01	98.359	101.35	100.87	103.33	100.44	97.258	98.656	98.751	97.72	98.391	98.975	99.289	101.8	100.17	102.17	101.68	100.3	99.447	101.41	98.797	97.177	102.08	98.028	98.67	101.99	98.971	102	100.16	99.571	100.89	102.85	99.315	100.55	99.955	99.606	97.721
104.87	105.24	106.34	102.49	106.36	107.7	107.62	105.19	105	107.03	104.39	107.44	108.09	108.8	108.32	106.01	107.42	107.96	105.4	106.61	103.97	105.6	104.45	105.28	108.82	104.93	109.98	104.32	105.92	103.16	109.72	105.77	103.37	106.11	108.17	106.52	101.99	106.46	106.52	104.38	104.2	106.24	108.13	106.96	106.54	106.5	104.71	108.11	108.95	105.82
111.52	112.33	111.72	107.36	108.83	109.28	110.27	111.96	109.68	110.63	109.15	109.84	110.59	108.59	112.89	108.74	110.24	111.35	112.12	111.62	112.46	113.65	111.52	112.25	110.19	112.47	114.6	114.29	109.21	113.4	112.04	113.48	110.02	110.3	115.1	109.73	112.74	110.88	113.3	113.2	111.38	114.62	113.44	115.18	113.84	111.28	110.82	110.96	113.6	112
107.97	109.15	107.1	107.56	107.64	106.71	111.53	107.57	105.35	104.96	104.6	107.44	104.42	105.88	105.79	105.81	104.87	108.06	104.81	107.71	108.57	107.59	108.26	108.48	105.05	102.82	105.89	106.15	107.02	108.04	109.94	106.86	102.43	107.39	106.26	104.56	104.93	106.08	107.18	105.36	106.9	106.73	105.23	107.58	108.97	107.24	107.63	106.41	105.39	106.75
108.13	103.02	107.33	107.63	103.89	103.19	106.34	105.88	107.07	107.48	104.65	109	104.01	106.91	106.81	106.3	105.37	106.12	107.36	107.93	107.5	110.61	106.28	105.29	103.5	107.31	107.65	103.71	105.2	107.21	108.46	107.52	111.91	106.74	105.58	106.44	106.87	104.44	102.14	106.38	107.61	107.66	108.62	103.29	107.24	104.55	104.12	106.43	106.85	106.05
108.63	111.72	107.23	111.23	106.73	108.46	112.3	108.3	108.15	107.44	108.14	112.7	108.44	110.91	110.1	111.11	109.15	112.45	108.95	112.53	112.22	111.66	112.12	112.26	109.82	110.47	111.27	108.91	110	109.15	110.29	110.44	107.33	108.8	109.16	109	111.98	110.89	109.83	107.66	109.82	109.56	112.85	111.53	114.87	112.08	112.89	109.74	110.75	111.17
103.98	105.77	105.02	106.18	104.11	103.64	101.99	104.39	107.41	106.16	101.62	104.67	102.42	106.27	105.93	104.24	104.63	106.94	104.8	103.6	107.09	107.1	105.53	105.52	105.75	104.13	103.78	106.11	103.86	105.72	101.4	102.7	102.14	106.06	102.82	105.92	105.81	101.83	105.55	107.85	105.78	105.27	106.45	104.63	102.58	107.88	104.65	106.95	101.63	103.9
100.53	99.412	101.3	100.27	97.623	99.04	99.691	97.589	97.841	96.904	101.34	100.97	97.514	97.487	100.01	97.329	99.706	98.326	101.67	99.762	101.05	100.77	101.27	98.573	100.2	101.36	100.3	98.317	101.89	100.78	96.828	100.25	97.436	102.9	101.41	100.86	99.502	97.367	100.93	99.18	98.118	99.544	102.62	100.71	100.75	99.831	100.9	100	100.55	101.62
108.24	107.09	103.39	106.28	108.98	105.94	99.647	102.81	104.19	103.6	104.02	105.41	105.42	107.03	106.52	103.98	105.97	103.45	105.65	104.15	107.74	104.33	108.28	103.83	101.56	104.67	106.44	105.66	103.8	102.22	105.77	105.7	105.59	106.73	105.35	104.54	105.24	107.17	105.88	111.28	108.22	105.68	105.44	106.77	107.69	107.26	105.19	105.95	103.99	104.44
110.85	112.15	111.92	111.29	110.86	111.69	113.78	111.69	112.46	115.56	113.33	112.12	110.6	110.56	113.01	111.03	112.36	114.33	113.35	113.35	111.08	110.78	111.06	112.57	113.64	113.7	111.49	111.02	114.79	112.7	112.91	112.39	113.97	111.1	111.94	110.68	109.97	113.09	110.62	113.33	112.25	110.91	110.03	109.38	109.55	114.01	112.79	114.21	114.52	111.88
104.28	108.61	104.71	107.67	108.23	100.41	107.49	105.43	104.03	104.27	107.43	106.57	106.28	105.61	104.65	107.42	104.26	106.48	108.37	108.3	105.77	108.32	103.22	103.62	105.55	107.39	106.05	105.41	107.57	104.15	107.55	105.87	110.21	110.95	104.15	106.44	103.95	107.25	109.8	106.05	106.62	106.78	106.77	105.19	108.38	105.87	107.11	103.07	105.45	104.46
102.08	107.04	103.28	104.88	101.82	106.67	104.55	102.53	102.34	106.95	107.3	105.5	102.86	106.27	102.79	105.77	103.52	103.28	104.72	105.79	102.99	104.94	104.96	103.68	102.25	99.691	103.05	104.84	106.49	102.79	105.17	104.47	103.31	101.02	104.48	102.09	106.06	106.56	101.61	102.52	105.59	102.66	102.29	106.5	101.67	105.35	102.64	102.87	106.41	106.13
107.65	107.56	105.14	101.44	105.45	105.11	105.89	105.31	104.28	107.07	105.69	105.68	106.79	106.19	108.85	107.57	108.46	103.26	106.46	102.74	104.92	106.5	106.02	103.8	104.96	104.9	107.98	106.95	109.4	104.44	105.03	107.18	106.1	107.11	102.02	107.62	107.07	105.42	107.42	106.42	104.83	105.98	106.91	105.64	105.3	103.9	105.33	110.06	108.91	106.39
108.52	109.46	108.62	111.67	111.03	107.45	109.73	109.72	111.91	110.9	108.29	111.47	112.91	112.34	107.22	110.69	108.71	107.27	107.79	111.24	110.16	109.05	109.59	116.03	110.8	111.34	107.84	111.06	111.95	110.95	111.18	109.1	113.38	111.11	109.12	110.49	107.43	110.53	108.13	111.39	110.52	106.83	109.14	110.99	112.42	108.74	109.91	108.83	110.21	107.81
108.85	112.1	111.57	109.57	113.96	113.14	110.92	109.29	111.56	109.88	114.53	108.58	111.27	112.35	110.58	108.36	112.58	111.12	111.88	110.61	113.52	110.93	110.79	113.52	112.42	108.78	110.41	114.18	114.83	111.97	113.69	115.04	114.15	110.62	111.48	112.65	111.85	111.84	113.82	109.19	109.24	113.91	111.17	111.75	112.84	111.67	113.04	110.64	110.59	113.94
101.37	100.15	98.277	100.62	99.058	99.123	98.791	98.134	101.7	98.915	103	102.85	99.74	98.574	102.57	98.809	98.028	97.497	102.7	98.369	98.789	97.983	98.635	98.59	99.798	96.129	93.22	98.63	99.983	101.07	100.63	99.671	100.45	103.09	103.4	99.975	96.462	100.05	100.33	100.26	102.97	99.234	95.471	101.34	97.723	95.709	99.626	98.64	101.24	96.928
105.21	108.8	104.92	107	105.9	102.57	104.89	107.83	106.94	106.88	105.95	107.13	107.86	106.59	108.76	109.85	108.82	105.83	108.95	105.64	108.59	106.25	105.03	105.51	104.78	107.07	103.62	105.72	105.65	105.3	108	106.38	105.46	104.1	108.74	106.84	105.68	105.66	107.79	108.56	110.13	108.31	107.26	107.84	109.43	106.65	104.53	104.98	109.23	106.98
115.72	115.37	118.33	113.75	116.52	118.18	118.86	117.46	116.73	115.37	113.19	115.74	117.56	118.52	118.88	118.51	117.86	115.8	117.34	120.12	116.76	118.78	117.52	117.19	118.91	115.27	119.76	117.28	118	119.28	118.99	117.94	119.63	115.44	116.19	116.59	117.71	118.74	118.58	116.05	116.81	118.05	118.68	117	116.85	118.62	118.16	119.14	122.69	114.51
111.02	111.42	111.75	112.63	110.54	111.11	114.74	113.2	114.83	111.43	112.42	110.58	110.89	113.51	109.67	111.97	110.42	111.01	110.8	113.57	111.92	110.14	113.44	110.05	115.38	115.72	110.16	113.71	111.11	111.43	111.89	111.69	111.28	111.74	114.95	113.88	116.1	113.91	111.94	114.39	111.82	113.95	110	112.22	113.07	113.34	113.11	112.41	111.79	111.14
105	106.12	107.96	105.9	103.84	107.01	107.65	105.84	106.71	106.53	106.33	106.23	106.37	106.92	104.3	104.81	105.98	107.72	103.78	109.46	108.14	106.88	106.78	104.1	108.51	105.51	103.87	104.94	106.24	108.85	104.5	107.83	106.88	105.92	105.77	105.04	107.16	106.43	105.98	104.59	105.23	106.13	104.64	104.05	105.06	108.63	107.68	105.74	107.65	105.79
106.94	104.88	102.03	103.7	103.83	102.2	105.94	103.98	109.44	102.62	103.78	100.93	102.38	102.79	103.15	103.53	102.99	106.09	104.5	104.95	104.06	104.42	104.15	105.92	103.34	107.38	103.88	103.5	102.14	105.88	102.84	107.02	103.69	102.46	103.6	102.84	103.24	105.24	102.38	106.29	103.56	102.41	104.89	105.79	104.19	102.89	105.01	104.16	101.06	102.97
110.31	111.44	112.76	109.25	110.65	116.48	115.44	109.31	110.83	104.68	111.32	110.25	109.05	110.54	112.11	110.59	108.85	106.75	107.37	111.5	110.47	108.59	113.97	114.43	110.13	112.87	110.34	115.83	111.28	110.43	111.78	113.41	113.18	110.77	112.52	113.27	112.26	112.6	110.79	109.6	114.42	111.42	113.52	107.77	109.27	109.46	111.9	107.49	113.24	112.04
111.54	111.38	109.55	111.38	111.87	113.21	111.24	114.17	110.67	115	110.54	111.32	113.85	113.06	110.19	110.01	113.39	109.26	110.85	109.84	106.36	111.27	113.03	113.48	111.91	109.52	114.52	110.55	112.85	111.91	109.02	115.97	113.16	112.78	111.56	109.25	114.15	112.42	112.81	108.82	112.81	110.74	108.85	109.13	111.72	110.83	109.61	112.74	113.66	113.99
99.945	103.87	105.62	106.14	106.62	105.61	105.79	104.22	105.89	106.99	106.52	104.11	107.65	105.55	105.91	105.56	108.65	107.49	103.71	105.96	105.69	104.58	103.43	103.48	104.8	105.2	110.06	110.77	104.41	106.16	107.73	105.87	106.21	108.47	102.03	105.56	108.07	106.67	108.71	107.03	108.29	104.59	107.21	108.99	101.26	105.31	106.06	104.29	103.74	102.75
100.69	99.577	101.28	94.444	101	100.62	100.07	100.84	100.35	100.14	96.467	99.783	98.291	100.7	98.3	100.54	97.131	99.831	102.41	101.92	100.9	98.358	96.475	95.319	98.853	96.293	101.94	99.222	101.02	98.746	100.43	102.73	100.02	97.649	99.119	101.82	98.287	99.258	100.82	98.392	96.933	96.287	99.733	101.29	101.96	100.53	98.478	97.915	101.08	99.837
109.1	109.78	111.84	107.87	106.79	111.61	109.21	108.67	108.67	108.81	110.19	108.71	106.81	109.93	107.73	105.14	111.38	109.86	111.7	108.57	114.51	109.23	109.38	109.42	111.92	107.54	110.53	110.37	108.95	106.92	109.51	106.32	107.23	105.65	111.34	108.06	110.48	109.15	109.08	108.11	111.51	110.96	110.33	108.59	107.34	109.34	107.91	105.98	109.88	111.68
105.66	106.25	107.29	105.43	106.83	105.6	108.48	103.84	103.8	108.26	104.36	106.46	105.38	106.48	107.79	103.36	105.12	108.79	104.6	105.22	106.33	108.55	103.86	104.56	105.96	105.93	106.13	105.82	104.81	107.61	105.96	105.54	105.82	103.91	105.98	107.49	106.23	105.27	107.53	102.54	106.17	101.83	106.74	108.39	105.16	101.71	107.89	104.28	106.79	103.95
110.61	111.61	111.35	112.23	110.86	110.8	111.32	111.2	111.5	110.5	112.6	112.63	109.7	109.95	108.96	111.73	113.21	111.9	113.48	114.4	111.91	110.52	109.46	107.89	111.12	112.06	113.93	114.23	109.14	108.81	108.98	109.22	112.43	112.28	112.56	110.97	112.38	109.14	110.02	111.87	111.26	111	112.02	111.78	110.56	112.27	111.8	108.46	111.51	112.04
118.89	121.41	119.24	120.61	117.03	117.08	120.12	118.33	117.27	118.29	119.37	118.3	116.08	116.97	119.72	116.01	115.56	117.81	118.09	116.49	117.93	119.2	114.18	120.74	118.27	115.47	121.23	115.54	115.44	116.26	117.05	115.64	117.37	117.53	116.73	117.55	119.27	116.7	117.76	118.71	116.09	117.58	116.29	115.94	117.95	119.26	116.77	118.35	118.69	115.9
104.83	104.49	105.04	106.56	107.04	105.29	107.01	107.74	105.87	106.28	102.89	105.14	108.65	107.12	106.97	107.21	101.61	107.75	104.73	107.49	108.6	103.98	105.8	106.99	102.64	104.93	106.61	105.45	103.25	104.57	104.11	102.68	105	107.04	104.97	107.18	107.2	105.05	106.73	108.5	106.78	104.35	107.81	107.44	107.66	104.77	105.56	108.08	106.33	105.83
104.44	105.08	105.91	103.92	107.85	106.6	105.9	103.73	109.98	107.92	105.68	106.33	104.42	106.08	105.24	105.06	105.82	108.7	105.98	105.89	106.21	103.82	105.49	105.47	105.17	103.18	106.63	105.06	104.81	105.48	105.82	103.77	104.35	105.23	105.42	106.76	107.81	104.89	104.97	101.29	107.42	102.73	106.59	107.05	104.9	105.79	104.43	104.23	106.2	106.17
109.72	113.48	113.44	108.58	106.97	113.74	109.8	112.28	111.68	108.39	108.49	113.61	109.74	107.88	109.8	108.5	107.59	109.01	106.82	109.72	111.46	113.01	109.83	109.58	111.49	111.06	112.15	109.63	111.12	111.93	109.41	110.22	110.06	109.44	111.74	112.11	109.99	108.9	113.05	112.99	113.05	109.22	113.33	112.35	107.22	109.44	112.68	111.28	111.22	115.42
104.81	105.83	105.59	104.68	106.03	102.41	106.35	101.3	102.65	106.37	103.27	103.36	103.25	102	102.44	105.85	103.22	106.16	106.42	104.48	104.49	108.98	106.38	103.89	101.59	103.71	105.22	104.48	101.55	104.6	107.06	104.22	104.86	102.79	104.95	105.67	103.76	102.62	102.69	102.48	106.47	103.39	100.77	104.16	106.43	101.74	106.34	104.72	104.25	103.57
113.04	110.82	109.62	115.16	114.85	114.71	113.56	114.04	108.33	113.63	111.48	111.53	111.04	116.14	110.52	111.1	110.51	113.48	111.26	110.92	113.91	113.52	114.7	113.34	110.79	114.17	112.72	111.61	112.9	113.08	113.63	111.15	113.48	115.8	112.68	108.82	112.25	113.03	113.43	114.33	112.6	114.44	113.42	111.46	111.92	114.1	116.11	114.01	110.39	110.32
111.68	110.3	110.04	109.72	111.17	113	111.67	112.02	112.11	112.06	110.49	111.56	109.1	112.53	111	113.26	111.27	111.98	109.88	107.88	111.52	111.68	109.15	111.59	112.01	111.25	114.53	112.89	112.98	112.09	110.04	113.73	112.9	113.29	110.51	111.67	110.96	113.23	111.57	110.82	112.33	109.57	108.11	108.29	109.4	109.98	109.66	111.56	112.38	109.28
113.86	110.43	115.03	109.94	110.16	113.98	111.33	110.58	112.71	110.54	112.57	110.91	114.18	108.69	113	113.52	111.07	110.37	109.56	109.77	112.57	111.23	115.4	112.2	112.13	111.82	114.21	112.29	109.31	112.1	111.35	111.86	111.78	110.49	112.04	110.59	111.87	111.85	111.61	113.18	115.09	111.37	113.37	111.69	111.86	109.68	109.17	113.48	112.19	112.66
99.946	102.67	101.58	105.59	106.73	104.07	103.14	103.37	103.42	104.63	104.02	103.95	107.61	104.18	102.27	105.42	102.37	103.57	102.21	103.95	103.99	100.78	108.28	100.73	107.16	104.1	103.04	105.22	104.34	107.59	105.17	102.94	106.24	107.13	103.06	106.85	106.45	106.3	106.26	105.29	107.06	103.04	102.88	106.06	106.95	103.99	103.09	104	102.6	104.62
112.14	109.61	107.2	112.54	112.06	108.95	112.05	110.78	113.07	109.17	110.17	109.19	111.21	110.16	110.87	109.49	112.41	107.07	112.62	111	107.8	110.4	109.96	111.87	114.09	111.02	112.61	112.72	110.54	105.98	114.72	111.43	115.41	111.39	114.09	109.74	113.86	112.48	109.35	111.24	112.11	113.31	110.25	110.73	111.27	114.16	111.27	107.9	112.66	111.21
108.33	108.26	107.28	106.5	107.48	104.65	105.96	109.01	110.14	107.52	109.45	106.06	105.65	103.15	110.44	104	106.54	107.47	106.78	108.79	108.21	108.99	105.73	109.16	106.79	110.28	104.3	106.15	106.52	103.32	103.75	106.09	107.76	106.03	105.18	105.86	108.14	106.12	109.8	108.39	107.28	107.55	105.58	104.22	105.25	104.2	106.56	107.18	104.92	105.47
97.964	101.55	100.64	100.04	98.465	100.86	99.956	99.459	99.932	99.063	99.611	96.595	99.002	102.93	100.43	103.38	98.414	101.82	99.557	97.054	101.68	100	98.49	99.5	100.72	96.388	100.3	100.21	98.822	96.785	100.58	100.47	100.52	100.42	100.83	100.35	98.003	98.749	103.17	103.1	96.822	102.13	102.44	100.76	101.35	102.87	99.543	98.496	100.73	100.08
106.17	104.75	107.49	105.16	105.63	102.71	105.85	103.16	105.18	104.39	104.03	104.98	102.66	102.83	107.31	105.43	105.97	102.46	107.03	105.21	104.82	104.5	104.86	100.77	107.84	103.88	105.68	100.52	105.61	106.36	104.58	106.83	104.23	106.35	107.89	102.77	105.3	102.28	107.89	108.08	105.77	103.1	101.33	101.41	107.12	104.5	104.08	103.04	104.36	106.97
101.1	101.22	98.184	101.8	100.56	99.413	100.1	99.15	98.605	102.22	100.01	101.89	97.548	98.127	98.73	100.24	98.973	106.27	99.408	98.652	101.44	101.29	103.21	99.332	99.396	99.505	100.2	98.832	98.991	98.965	99.065	102.79	99.424	98.533	98.978	97.958	98.604	99.849	102.47	98.781	95.405	103.87	99.159	99.517	100.08	101.59	101.02	98.143	99.297	103.22
103.9	99.918	102.88	102.94	104.71	100.51	99.237	101.53	105.1	100.07	101.02	100.15	97.914	99.832	103.53	97.167	97.939	102.34	104.68	101.46	100.19	104.39	102.73	99.941	99.388	101.03	101.53	99.436	100.23	100.28	101.24	102.22	102.72	98.513	102.31	102.19	104.76	104.4	101.79	99.763	100.32	100.15	100.52	100.88	98.196	102.66	102.96	100.52	100.83	102.85
103.27	105.12	102.46	102.29	103.06	106.82	103.97	104.67	104.67	105.66	105.36	101.71	103.84	103.57	101.4	104.01	104	104.8	104.52	101.54	105.51	102.22	104.83	104.51	104.81	105.65	104.15	104.55	104.18	106.28	103.04	105.07	103.75	101.34	103.34	100.89	102.36	105.75	104.47	106.08	102.67	107.63	106.7	104.35	103.27	106.69	105.66	102.95	105.64	109.87
107.5	108.38	110.01	110.31	110.68	110.3	105.66	108.56	110.8	109.27	108.05	107.57	109.15	107.58	110.03	109.9	108.3	110.17	111.06	111.13	111.56	111.48	108.87	112.34	110.05	103.59	108.95	109.15	109.35	107.77	112.1	109.72	109.33	110.72	111.29	106.95	110.35	109.71	109.28	110.2	112.13	107.39	109.44	106.3	108.95	109.58	110.35	111.73	108.21	106.35
113.07	112.47	112.32	113.69	109.28	110.71	113.45	110.11	108.45	112.34	111.11	111.92	108.31	109.5	110.65	109.52	112.59	109.47	109.72	112.05	114.97	112.39	110.27	111.93	109.93	110.36	110.78	112.47	112.21	113.35	112.74	111.33	109.55	114.31	107.9	111.78	108.78	112.49	109.24	112.48	113.19	109.79	113.21	112.59	112.94	112.15	108.86	110.94	109.31	114.93
102.32	97.485	102.23	98.117	98.748	99.333	97.233	99.521	97.403	100.45	98.84	96.163	101.81	99.24	99.257	96.4	98.303	97.7	101.34	97.744	99.822	98.334	98.802	99.776	97.402	105.7	98.114	101.67	100.43	98.038	98.281	100.58	103.02	102.22	98.479	101.5	103.99	102.69	100.81	99.842	99.065	99.207	99.117	96.914	97.559	99.811	101.28	98.223	100.3	97.533
119.37	117.24	115.07	117.03	114.06	116.86	118.58	118.15	118.61	118.34	119.52	117.51	119.11	121.98	119.39	116.19	119.59	117.01	121	117.28	118.32	115.89	117.95	116.16	116.24	118.74	115.93	117.99	116.08	117.67	118.86	120.62	118.08	116.79	119.2	118.74	119.64	117.01	117.47	121.03	119.21	118.57	117.12	117.25	115.93	116.76	118.73	116.43	118.37	116.94
101.65	101.04	103.44	101.45	101.32	103.12	99.166	98.239	99.869	101.58	98.86	101.31	98.43	100.2	103.6	99.787	104.27	99.967	100.8	98.531	99.849	98.854	98.948	99.493	102.02	100.69	101.19	99.714	102.46	102.25	98.501	102.21	102.51	100.65	101.94	102.22	97.792	101.55	100.08	101.7	101.23	97.357	101.68	101.78	98.709	102.07	103.92	101.82	100.79	100.42
103.73	104.98	105.74	107.41	103.35	106.06	105.01	103.41	106.09	104.03	104.68	105.04	104.55	105.41	102.52	104.26	106.6	105.28	105.12	103.31	105.35	100.94	104	105.08	106.78	103.39	103.53	105.59	104.39	105.13	103.36	104.56	103.51	102.38	103.69	103.92	106.76	104.09	103.88	104.58	107.08	104.18	105.4	106.81	104.63	102.47	105.34	106.19	103.1	105.22
105.31	103.83	104.48	103.77	106.91	103.87	101.83	100.73	102.43	105.39	103.09	105.76	102.78	102.4	100.5	105.25	104.37	103.25	107.38	100.56	100.58	106.63	102.94	104.63	108.19	101.52	105.19	103.48	100.18	105.76	101.85	101.57	101.9	103.94	103.66	106.71	106.01	104.59	102.32	102.25	104.9	104.53	102.95	104.99	105	102.96	103.31	103.97	106.14	105.38
110.48	112.85	110.23	109.85	105.96	105.03	109.7	110.2	109.02	112.5	107.97	108.64	109.62	107.58	106.69	110.31	109.94	109.08	107.73	108.27	109.61	110.47	109.14	108.78	108.68	107.72	108.31	108.76	113.8	110.57	110.36	111.51	109.86	108.54	109.73	109.38	110.69	107.81	110.58	108.72	109.08	109.6	108.91	109.25	108.53	109.09	113.6	108.79	106.76	107.08
107.36	103.91	104.36	103.54	105.83	102.86	102.45	106.24	107.43	105.24	104.04	103.29	105.41	103.13	105.41	104.45	103.78	105.17	105.95	104.65	106.01	104.5	105.36	104.08	106.08	103.34	108.43	105.64	106.28	103.18	103.02	104.41	106.16	106.87	104.08	104.9	105.86	107.07	105.15	105.34	104.73	104.02	105.48	105.98	101.87	107.21	103.63	107.38	104.84	104.94
111.8	112.71	111.56	111.4	112.31	109.14	110.56	110.74	114.69	108.81	110.38	113.85	109.53	111.73	108.96	111.64	110.87	111.07	113.22	113.89	109.43	108.3	110.72	107.37	112.08	108.8	108.67	115.94	112.55	111.58	109.27	110.65	108.53	109.76	113.35	112.59	112.11	110.21	111.3	110.27	109.88	111.96	113.34	113.06	112.91	115.41	110.06	108.56	110.19	114.5
111.79	110.8	108.99	107.27	111.47	110.36	109.03	109.44	113.14	108.68	111.42	111.87	111.04	111.4	108.08	112.49	109.77	110.98	111.27	110.97	110.59	110.82	112.5	116.09	112.22	111.12	112.4	113.54	110.14	110.16	111.53	110.64	110.13	112.89	111.59	112.25	110.42	112.76	113.83	108.08	110.64	109.83	111.12	110.49	110.73	110.83	111.02	108.88	109.75	111.23
117.36	116.38	116.86	120.07	116.43	117.96	118.55	116.32	120.19	116.96	115.39	116.69	118.51	117.91	119.94	118.35	116.33	120.97	115.1	114.94	114.11	120.01	119	120.31	118.2	118.59	118.63	115.04	117.09	118.27	121.62	118.71	113.23	117.1	117.9	120.7	115.97	118.09	119.14	113.72	115.97	121.22	119.75	119.59	115.67	119.41	119.36	116.65	117.93	119.98
106.34	104.94	105.23	104.69	104.94	107.37	102.75	105.4	105.04	107.18	106.65	103.98	103.83	105.24	106.04	105.12	104.97	105.32	103.42	103.07	105.62	102.03	103.47	103.76	106.31	109.29	101.69	103.25	106.39	101.99	105.42	103.85	109.44	107.57	104.66	105.69	103.29	103.19	103.98	105.15	102.04	103.43	106.5	105.35	104.52	104.25	106.25	105.1	106.1	103.67
106.1	107.27	107.01	107.54	104.99	103.69	107.27	106.19	105.61	105.38	107.22	105.97	107.2	109.31	104.94	106.16	109.81	107.41	107.99	103.93	106.18	105.54	106.5	108.37	104.75	107.45	108.75	107.66	106.37	108.08	107.6	106.57	104.22	106.21	103.66	106.23	106.43	107.62	109.62	105.51	104.13	107.98	104.11	103.94	108.13	105.04	105.32	103.75	107.46	107.12
100.39	100.25	101.93	100.32	99.231	100.37	102.14	104.07	102.17	101.99	103.01	100.31	98.527	99.857	102.54	100.23	99.88	101.94	100.79	101.59	99.209	99.78	102.42	101.97	101.73	97.665	100.7	100.2	100.58	100.53	104.82	101.25	97.833	101.96	100.15	100.6	101.38	98.579	101.42	102.4	100.4	97.719	102.3	101.07	101.71	103.25	99.625	100.78	100.61	102.88
106.99	107.96	104.33	104.2	105.49	105.47	105.48	108.04	108.84	109.5	107.59	105.33	104.11	104.37	106.82	111.3	105.94	104.46	106.05	106.05	104.43	105.24	104.44	104.66	109.16	108.14	102.33	106.86	105.39	102.12	105.44	108.38	104.25	105.14	104.52	108.14	107.79	102.59	104.8	106.05	104.24	103.73	107.8	105.71	103.43	105.53	102.62	106.05	107.23	101.75
103.75	104.27	104.28	106.02	106.91	107.9	103.87	103.5	107.43	104.49	104.49	103.64	103.19	104.12	105.78	106.02	101.82	103.32	103.11	106.95	106.08	104.88	104.76	105.74	105.85	103.53	106.95	106.85	105.37	105.29	107.69	106.51	105.01	105.91	110.77	105.56	104.45	108.03	103.59	106.99	107.66	105.25	106.39	106.78	104.87	109.04	103.49	104.18	103.49	103.56
99.76	102.55	102	103.15	100.66	99.901	97.683	101.18	96.061	100.92	98.18	99.285	99.326	98.707	100.32	95.938	100.68	100.29	102.69	101.77	99.861	100.85	98.667	96.975	102.34	100.5	101.5	100.51	102	99.545	96.92	102.86	99.513	101.29	98.783	98.992	100.31	98.04	99.453	103.03	101.68	98.658	98.767	99.795	97.288	100.57	99.872	96.508	102.85	100.15
102.32	111.03	102.71	107.15	102.12	107.43	104.02	105.22	105.77	106.26	107.47	102.61	104.41	104.03	108.83	107.19	104.47	106.16	109.13	105.73	108.44	106.52	102.08	105.85	104.98	106.1	106.09	105.71	105.53	106.55	105.79	106.73	105.9	103	106.73	107.59	103.4	104.51	103.38	106	108.36	106.94	105.39	105.72	106.89	107.45	103.93	107.31	106.72	104.84
107.92	105.8	105.33	104.84	107.07	107.13	107.33	108.99	107.23	109.07	108.88	105.55	105.38	107.53	106.95	111.3	105.07	109.53	110.69	106.45	108.01	109.36	102.7	107.34	105.81	108.54	103.01	105.43	107.04	108.11	106.16	107.57	108.8	109.65	106.62	104.48	105.75	104.99	107.59	105.18	104.74	108.36	104.41	106.97	104.56	106.33	103.99	107.75	104.32	107.38
106.66	105.45	108.73	105.84	108.75	108.16	107.13	106.76	106.84	105.56	106.39	105.4	108.39	107.35	106	106.04	106.63	105.35	105.18	104.66	106.83	106.92	106.75	106.05	106.31	107.04	109.07	104.98	109.56	108.98	108.14	106.46	106.68	104.02	106.5	106.93	107.68	104.73	105.2	103.06	108.26	108.04	108.28	105.49	106.06	102.29	102.81	104.19	103.46	107.43
104.85	108.53	108.94	108.34	105.92	108.73	107.52	106.28	107.35	104.22	105.67	102.89	105.58	107.74	105.23	106.51	106.54	109	108.46	103.81	106.81	106.2	107.3	106.23	106.81	105.03	105.79	106.57	104.91	105.59	105.08	106.75	108.62	105.38	104	106.32	107.96	103.74	106.45	103.75	106.49	107.69	106.35	106.38	107.83	104.18	106.76	109.41	106.05	106.68
101.79	99.353	97.2	101.98	105.71	100.02	98.93	101.69	101.53	100.1	98.594	98.261	102.65	98.764	101.23	99.5	99.043	98.757	101.01	101.21	98.632	100.66	101.65	94.868	99.711	101.05	102.91	101.64	101.67	100.36	98.828	103.05	98.534	100.19	101.73	102.58	99.854	99.561	98.353	98.846	96.382	102.2	102.82	99.37	102.27	99.382	101.93	101.04	98.268	99.436
105.97	106.45	104.44	105.69	107.13	105.22	104.01	103.35	104.82	105.84	107.24	103.41	105.27	104.78	108.42	104.67	105.99	105.57	107.36	106.71	103.13	105.7	106.79	103.96	104.77	105.61	107.17	103.79	107.85	103.98	107.13	103.23	104.07	105.55	108.01	108.47	107.6	106.61	103.06	104.93	106.21	105.16	108	105.26	106.91	104.26	105.01	105.79	106.89	106.15
99.289	99.511	100.57	99.25	98.235	98.752	100.56	99.294	100.13	98.89	98.36	100.29	96.776	97.674	100.98	95.81	98.667	100.74	98.617	97.513	98.981	97.176	99.433	99.791	98.403	101.81	99.667	99.229	101.37	98.998	98.528	97.978	98.917	101.34	100.31	98.83	98.316	100.74	101.16	98.793	97.7	100.78	104.34	99.829	102.49	100.47	98.622	100.07	99.985	101.74
112.45	112.2	113.29	110.17	115.16	114.43	112.41	112.34	112.83	109.94	112.06	114.75	112.4	111.32	112.51	112	113.62	110.14	111.28	113.12	111.7	112.2	110.59	107.93	114.11	110.87	111.67	111.39	109.72	109.47	115.46	114.9	112.41	114.27	112.09	115.02	113.71	111.61	111.98	113.24	110.79	110.79	110.8	108.43	113.19	112.53	113.37	113.99	112.77	110.31
112.17	110.29	115.07	110.13	110.87	112.91	112.7	110.91	110.83	110.89	109.4	110.1	111.73	109.49	112.38	109.58	110.23	111.6	114.77	112.5	112.17	108.08	112.07	112.87	109.49	108.1	108.4	115.02	110.7	113.22	108.85	113.1	113.57	107.27	111.8	110.5	112.04	110.94	113.45	109.73	111.52	112.77	113.16	111.49	108.88	112.33	112.14	112.78	109.02	112.63
105.64	106.52	103.21	107.27	105.35	105.11	106.4	102	106.74	102.97	102.06	103.04	106.75	105.57	102.81	104.15	105.31	106.94	110.94	103.53	102.83	109.66	106.5	107.85	104.93	104.62	106.23	106.36	107.59	106.22	104.38	102.71	104.38	107.65	105.52	105.5	105.81	108.13	107.71	104.43	104.6	107.88	105.9	104.08	108.99	103.84	103.65	104.03	104.47	103.78
115.43	117.74	116.18	118.28	115.84	115.82	115.32	116.62	117.15	115.13	116.19	117.04	115.35	120.08	114.34	117.2	115.83	117.11	118.4	115.16	114.61	116.23	117.94	117.92	119.52	115.7	119.04	116.5	115.2	119.48	116.4	113.72	115.16	115.68	115.64	114.07	116.93	112	115.82	116.97	116.05	113.02	114.66	115.01	113.65	117.02	114.34	114.72	114.66	117.7
105.02	103.46	102.55	106.02	106.03	102.25	103.06	103.84	107.65	102.83	106.55	108.65	108.13	104.44	106.28	108.66	106.53	103.79	109.3	106.72	103.82	105.58	104.28	106.36	107.15	104.82	103.97	110.24	106.23	103.39	106.8	104.39	107.16	103.32	106.58	104.3	106.92	104.86	104.73	105.23	105.67	106.44	103.48	104.73	106.95	101.83	105.68	104.42	103.93	105.86
103.17	105.27	102.39	104.35	105.29	102.04	101.3	103.53	101.29	104.23	102.56	104.56	100.81	100.98	104.05	103.51	106.03	105.53	103.76	105.39	105.05	102.31	104.34	104.69	102.95	101.8	107.31	105.63	102.14	103.58	105.81	105.78	101	107.62	104.7	102.89	103.52	106.89	104.14	106.59	103.1	102.89	105.13	104.08	100.46	105.91	105.09	105.37	105.81	104.64
112.53	113.46	112.55	111.22	112.22	114.14	110.38	110.51	114.48	108.62	110.54	111.9	114.26	110.88	115.49	110.56	111.71	111.07	109.6	112.42	112.37	111.56	109.51	112.84	113.21	111.1	111.8	110.84	114.71	109.82	113.14	112.04	112.32	112.34	111.76	111.43	113.44	112.56	111.09	114.09	112.2	111.62	111.99	112.95	113.46	112.81	113.19	108.61	113.55	111.01
101.03	101.29	99.973	101.69	99.656	98.961	99.08	102.56	98.818	99.169	99.692	103.22	102.44	101.2	97.078	99.105	101.03	101.74	99.088	99.714	95.496	97.9	99.786	99.773	96.408	97.992	100.6	99.191	98.678	97.215	100.95	100.19	99.469	99.306	96.837	99.124	102.3	98.149	99.601	101.57	98.681	100.81	99.443	98.769	98.53	99.67	101.98	101.24	98.492	102.27
107.76	111.25	109.27	108.85	112.43	108.81	108.46	110.8	110.3	107.73	109.34	107.54	112.3	109.54	113.55	106.78	110.74	111.91	109.71	108.8	109.73	112.48	112.4	108.05	111.11	111.01	108.9	113.1	111.88	108.72	111.9	109.59	110.64	109.02	109.29	109.98	111.5	108.75	111.23	111.4	109.01	107.92	111.33	106.89	107.27	108.72	111.53	111.7	111.36	109.46
111.6	112.21	114.69	113.6	113.47	111.25	112.25	110.39	112.48	113.01	111	111.71	110.08	110.25	112	116.62	113.6	114.78	110.7	110.91	112.3	109.83	112.17	113.02	111.66	110.37	109.82	109.36	114.35	110.93	113.22	111.62	111.74	109.63	110.89	111.73	111.17	112.25	113.67	114.29	111.73	111.19	111.48	112.9	111.21	112.03	112.01	113.05	113.25	110.59
102.09	103.05	104.46	103.63	103.39	106.31	105.3	107.19	102.75	103.72	103.23	105.62	102.2	103.7	105.19	104.16	105.51	105.72	103.96	103.06	102.99	101.53	105.35	101.59	103.06	102.95	105.18	102.87	102.69	106.36	101.26	103.6	104.2	106.18	105.09	103.82	106.01	103.77	102.9	105.28	103.63	104.78	103.76	103.77	106.16	107.22	101.68	100.89	102.96	104.18
104.87	101.73	103.68	103.42	103.49	97.191	101.21	103.18	103.48	103.35	104.1	105.25	105.93	106.72	104.92	102.49	106	104.38	103.61	103.23	103.69	105.86	105.88	105.57	105.43	104.31	105.14	103.05	105.07	103.43	107.27	106.49	104.75	104.25	102.95	104.85	103.79	102.49	103.65	106.14	104.94	102.24	105.35	103.47	104.84	105.61	103.02	105.71	107.1	106.55
110.04	112.85	105.68	113.85	112.82	113.23	112.77	111.8	110.47	110.11	112.97	113.96	111.99	114.55	112.06	111.98	111.07	112.05	109.97	109.09	109.8	110.68	113.19	112.02	109.89	115.04	115.64	112.23	113.71	112.22	111.04	110.59	113.2	111.68	110.81	112.17	110.74	111.91	109.94	110.34	109.2	112.73	110.9	114.93	108.7	113.24	110.68	109.58	112.1	108.68
110.05	111.39	108.82	111.51	109.94	109.99	109.85	108.13	109.08	110.16	111.03	109.94	107.3	110.21	111.94	106.65	108.29	110.97	111.62	109.81	111.51	106.28	111.48	109.33	110.37	112.37	111.79	112.45	110.6	109.93	108.03	109.3	107.43	109.94	108.9	110.11	111.2	107.15	110.38	111.67	109.48	110.35	110.01	106.23	110.79	109.52	108.78	109.27	108.34	106.91
105	105.21	107.33	109.47	104.83	104.58	103.97	104.21	104.27	105.49	103.61	104.38	104.75	105.64	103.2	103.66	103.77	104.58	102.91	104.74	107.78	104.61	103.9	102.59	105.88	103.02	102.99	107.85	105.65	103.7	103.18	102.9	103.2	105.26	103.99	103.72	103.73	104.15	105.38	104.79	109.68	103.71	104.65	107.14	101.98	105.95	106.28	103.68	104.11	105.84
111.9	111.61	110.68	111.31	111.61	110.51	111.21	111.03	110.36	113.73	111.44	113.38	111.18	110.31	114.35	111.25	114.27	111.44	112.51	109.29	111.84	111.97	110.66	111.63	113.88	112.69	115.15	114.45	108.85	112.44	111.8	110.44	112.09	111.53	108.32	110.85	109.25	113.7	110.82	112.21	108.53	110.51	108.73	115.75	111.92	111.89	112.37	113.31	111.29	112.15
105.79	104.26	107.32	107.47	108.1	106.43	104.53	105.18	107.34	103.35	106.34	104.91	103.99	104.58	107.25	104.83	106.3	105.28	104.23	105.35	104.48	106.72	107.36	106.54	106.43	106.08	104.57	104.58	105.17	104.34	103.84	106.38	107.48	107.86	105.79	103.23	106.03	104.36	106.22	106	102.83	103.25	103.27	105.37	105.01	103.7	103.8	105.31	109.05	105.33
107.91	107.06	105.77	104.8	109.66	108.57	105.74	108.45	107.75	106.67	107.87	106.79	110	106.51	104.85	106.44	108.4	108.03	106.12	106.09	108.89	107.17	105.28	106.33	103.44	104.52	106.17	106.36	107.25	108.68	108.2	106.49	107.12	109.11	104.47	105.67	104.55	107.9	107.1	105.2	106.78	108.18	104.8	108	107.46	104.1	106.84	104.64	106.96	107.08
99.827	96.692	102.67	102.43	101.32	100.84	98.705	102.35	102.93	100.22	101.13	99.685	102.16	100.16	100.85	102.34	102.31	101.01	103.6	102.05	101.14	99.781	98.25	99.271	99.256	100.2	102.41	101.79	103.64	102.36	99.829	102.15	100.96	103.17	100.94	104.77	103.13	101.62	101.29	98.657	100.76	99.621	100.02	107.35	102.81	102.03	100.68	103.96	98.487	103.76
107.23	103.09	103.84	107.08	103.9	104	105.75	105.06	105.21	105.5	105.33	104.81	104.32	104.56	104.2	109.16	110.25	102.35	105.77	104.07	105.37	108.93	107.9	105.04	104.68	106.75	103.09	106.71	107.9	106.64	105.73	103.59	104.64	106.65	104.95	103.53	102.98	106.25	106.06	104.55	106.87	103.35	105.4	106.86	104.91	107.99	102.74	106.09	105.26	107.16
105.59	109.66	106.4	107.47	108.91	105.87	105.72	106.67	104.48	105.59	106.37	110.44	106.88	104.76	106.12	107.88	103.53	109.44	108.84	104.01	103.92	104.74	107.76	107.88	106.95	104.57	106.4	106.78	105.45	107.44	103.99	108.04	104.88	104.52	108.75	107.63	104.21	107.82	105.84	107.8	108.3	108.9	105.87	107.58	107.73	105.94	106.26	107.11	107.36	104.05
104.21	103.46	109.29	103.02	103.46	104.32	106.55	105.95	107.77	107.11	104.51	103.89	106.33	107.8	105.13	106.15	106.12	105.12	102.85	107.76	110.76	103.28	109.16	106.96	106.08	107.91	100.59	107.81	103	105.05	106.96	108.91	106.64	106.43	109.47	107.44	105.06	106.03	108.04	109.72	105.32	103.76	107.06	107.4	106.39	107.29	107.61	105.52	107.9	109.96
99.784	96.938	96.997	99.747	98.981	99.894	98.433	97.605	101.02	100.38	98.774	102.58	103.12	97.576	99.66	99.727	100.71	100.23	97.816	101.22	98.244	104.95	97.023	97.436	98.251	98.669	104.93	99.769	98.781	103.05	98.011	99.678	100.39	99.502	99.489	98.391	97.744	98.884	99.067	100.65	98.081	100.79	100.66	100.48	98.367	103.17	99.029	99.13	94.545	98.99
103.19	103.98	106.73	106.02	107.3	105.65	107.13	103.45	107.81	103.73	106	105	105.31	107.7	107.29	106.84	109.34	105.7	105.77	102.53	107.8	105.34	104.82	107.07	108.17	101.74	106.51	105.63	102.1	103.92	106.46	104.05	104.29	103.09	103.31	104.65	106.95	104.59	104.41	106.65	103.8	107.11	104.23	105.67	110.11	105.25	103.51	102.78	106.99	106.2
100.56	100.69	100.32	99.45	102.84	101.43	100.44	101.63	98.704	102.52	100.46	100.37	99.527	100.42	99.821	98.637	100.17	101.71	103.36	98.318	98.737	99.048	100.15	102.1	96.713	98.91	99.286	100.7	102.06	102.32	100.29	103.86	100.26	99.434	101.51	103.5	101.33	97.465	99.873	101.77	100.13	101.55	99.436	102.18	99.441	98.837	100.93	103.5	103.13	98.347
102.93	105.74	105.44	103.95	107.09	104.43	108.41	105.61	104.31	109.01	106.46	105.45	104.63	104.04	105.17	102.64	102.74	107.13	107.87	105.5	103.08	105.7	105.39	106.38	106.39	106.09	108	107.13	108.89	109.22	104.65	108.31	108.27	109.22	108.88	109.62	103.08	105.42	104.94	105.78	104.41	105.31	105.98	104.57	105.89	107.07	108.4	106.34	108.08	107.91
111.4	112.56	111.36	109.65	113.22	110.89	110.61	112.04	115.14	113.79	111.57	111.93	109.65	110.78	110.49	110.85	111.59	111.92	109.77	111.13	110.26	116.59	111.72	109.18	107.77	107.84	110.28	110.21	112.05	112.97	112.51	109.37	112.41	111.29	111.84	111.03	113	110.75	113.23	112.22	110.59	111.72	111.44	108.7	111.87	112.69	110.45	110.08	111.75	110.58
108.66	107.7	107.3	109.07	107.22	109.45	108.5	110.73	109.66	109.22	110.65	113.21	109.4	110.14	108.27	108.49	111.09	107.29	111.11	107.44	109.14	107.91	108.35	110.64	109.89	108.43	107.01	109.05	108.62	111.38	110.15	108.96	110.96	110.26	110.69	109.51	108.05	106.58	111.12	110.08	105.32	112.13	108.77	108.59	108.95	107.69	108.8	110.33	110.88	107.5
108.36	114.04	113.83	110.62	111.14	111.18	112.55	108.97	111.98	110.49	110.82	108.28	109.95	111.17	115.23	112.51	112.8	115.18	112.52	109.23	111.17	115.16	114.56	112.42	111.56	111.51	110.71	114.64	110.17	111.46	111.75	114.62	111.48	111.3	109.86	111.04	112.23	107.44	112.47	113.18	115.75	111.63	112.08	112.86	109.66	110.68	110.51	113.31	113.63	110.05
106.39	105.51	106.4	105.9	105.82	104.33	104.49	106.07	103.03	105.45	104.44	102.95	105.39	103.58	106.4	103.64	104.14	104.77	105.43	106.62	103.64	106.16	104.8	105.84	103.16	106.05	105.28	105.82	105.28	103.93	104.87	102.18	103.68	104.11	102.08	104.86	109.14	105.43	103.88	106.37	106.97	105.02	105.08	101.94	104.66	101.93	103.32	100.4	105.41	101.92
105.4	107.67	107.31	106.14	103.08	106.2	105.91	107.19	107.27	106.06	106.54	104.08	105.11	105.66	102.63	108.3	104.08	106.85	107.81	106.75	104.66	108.28	104.88	102.59	105.15	102.51	102.05	104.81	105.76	104.92	105.24	104.8	102.97	105.11	103.54	105.63	105.29	103.3	106.31	107.83	105.2	101.94	104.74	104.31	101.17	105.98	106.74	105.22	107.37	105.1
109.58	110.26	105.76	103.53	105.09	104.59	106.16	104.36	107.44	106.79	104.63	108.08	106.83	103.17	106.34	107.49	108.66	105.52	104.99	105.38	107.78	106.6	108.37	106.15	108.61	105.1	106.32	107.4	105.37	106.12	107.72	105	105.45	104.19	107.97	106.58	106.02	105.73	106.91	104.23	104.96	105.97	107.44	108.96	105.46	105.09	108.45	105.28	106.49	102.97
111.8	113.44	110.84	112.22	111.29	112.59	109.79	112.85	109.57	110.54	113.51	111.38	113.47	109.87	111.13	113.33	113.88	113.08	113.89	111.56	111.86	112.44	113.49	114.16	114.39	114.71	111.94	112.69	108.91	111.74	111.72	111	109.23	113.14	111.84	111.95	112.18	109.86	111.83	110.36	107.6	111.39	113.26	111.43	113.56	112.31	115.06	114	113.34	111.94
111	111.72	109.41	107.32	110.02	112.4	111.53	108.89	110.12	109.13	111.53	113.73	112.06	108.13	111.71	111.97	111.02	108.38	112.73	109.76	108.71	109.23	113.94	108.83	113.64	109.72	114.24	109.32	110.98	107.12	110.85	107.3	109.71	111.96	108.69	109.68	109.62	111.17	111.95	110.63	110.42	109.23	110.67	109.65	113.33	111.03	113.42	111.65	110.6	114.82
104.96	108.13	102.45	102.68	103.12	105.93	107.88	107.86	102.04	102.92	108.33	108.05	106.33	105.11	108.21	104.1	104.29	105.91	108.14	105.78	101.33	105.7	105.61	105.46	105.79	106.13	104.06	105.61	106.57	106.29	106.56	104.62	105.17	104.52	103.86	104.51	106.93	107.74	103.61	105.07	104.68	111.43	106.28	106.05	104.85	106.02	106.76	107.3	107.41	105.34
107.82	105.17	104.04	103.2	104.19	106.47	103.72	103.83	102.42	100.7	104.89	105.28	103.34	103.79	105.77	106.27	105.85	102.57	104.15	105.85	107.11	106.09	101.71	102.53	106.44	105.23	104.25	102.58	102.09	104.1	103.43	106.43	101.09	107.51	104.1	106.84	103.15	101.79	106.79	101.77	104.87	104.9	101.93	103.86	103.22	103.32	102.78	104.6	107.9	106.28
105.66	104.33	102.07	103.02	106.18	103.35	106.61	105.71	102.77	104.25	104.18	107.29	103.68	103	107.49	103.48	105.27	103.82	103.18	105.1	104.81	104.82	105.85	103.7	105.18	103.02	100.05	102.04	102.33	102.05	106.96	99.973	101.28	104.36	99.158	102.87	104.15	103.89	102.89	104.08	105.67	105.64	105.06	103.6	106.09	104.93	99.506	104.96	104.45	103.54
111.55	113.15	113.9	113.11	114.58	111.92	111.54	110.84	111.3	112.71	114.78	110.7	110.22	113.74	113.79	112.97	112.78	110.78	111.23	111.31	110.52	109.02	115.38	112.88	108.79	111.85	112.52	112.4	111.17	112.35	112.17	112.48	110.51	112.22	113.07	111.77	112.13	112.75	111.58	112.06	113.35	109.6	112.86	111.19	113.57	111.75	111.64	111.21	111.38	112.31
111.93	110.87	111.88	109.62	109.46	110.61	112.18	111.17	108.55	109.18	111.96	114.47	110.8	110.26	112.54	113.18	111.69	110.04	109.33	113.41	109.72	112.27	110.69	109.47	108.15	111.87	111.3	111.6	113.52	113.9	109.48	110.11	108.92	110.82	112.72	112.29	113.17	111.44	109.94	110.14	112.72	113.53	109.65	109.1	112.32	106.75	110.24	113.4	113.08	111.79
117.86	112.12	114.09	119	118.42	119.07	119.08	119.9	113.82	118.74	116.86	116.61	116.61	120.61	116.79	116.81	113.97	116.52	119.57	118.11	119.23	118.23	114.84	116.15	116.44	117.28	119.38	116.53	118.47	120.1	117.86	114.01	119.12	119.23	119.35	116.79	115.84	117.68	116.89	117.07	115.6	116.59	120.38	118.87	117.67	118.06	115.28	117.58	118.88	113.69
104.37	105.01	104.35	101.02	102.3	100.23	100.82	103.32	105.72	104.41	105.31	102.1	106.14	104.12	104.22	105.72	104.65	105.73	102.63	106.05	104.94	105.73	106.36	104.34	104.98	102.4	104.5	105.29	104.61	105.79	104.03	104.92	105.31	103.96	103.73	102.65	105.96	104.65	107.11	104.39	106.19	102.19	102.02	104.08	105.83	103	104.63	103.75	102.37	105.43
112.6	112.73	113.55	111.53	112.71	113.81	111.82	115.02	109.75	114.03	112.68	113.89	112.91	110.77	114.13	112.07	112.74	111.34	114.1	113.35	113.83	112.3	114.49	112.51	111.1	110.94	114.41	115.5	112.07	117.04	113.2	114.44	114.51	110.79	113.08	109.6	114.69	111.56	110.72	112.76	112.73	115.14	113.57	111.21	111.81	113.44	112.05	115.04	114.11	112.08
112.75	114	111.33	112.58	109.73	111.48	113.04	109.36	113.88	115.05	110.54	113.11	110.59	115.22	111.64	111.48	110.6	112.58	109.73	110.12	110.4	111.65	112.52	114.75	113.01	108.78	110.58	113.1	113.19	113.16	108.52	113.23	114.6	111.83	110.56	110.38	116.44	116.25	113.46	113.06	114.88	111.1	111.93	115.63	112.46	110	109.42	112.2	111.5	111.33
105.14	104.4	104.45	105.23	104.25	105.46	105.42	105.38	104.7	105.79	103.7	107.87	104.36	108.28	105.89	104.79	104.68	106.62	105.65	106.28	106.16	107.92	110.94	104.78	106.01	106.09	108.93	107.89	104.29	107.73	103.03	108.31	105.3	106.15	106.27	107.19	106.23	101.05	106.87	104.01	106.37	109.06	104.99	107.39	104.92	108.15	103.34	108.02	109.53	104.14
113.08	112.04	108.9	112.72	114.24	112.34	116.45	113.19	116.88	111.15	109.8	110.81	111.76	112.11	108.06	112.47	111.2	108.73	110.38	111.05	112.66	111.05	116.34	113.61	114.99	111.57	112.12	115.16	114.04	111.39	114.07	112.8	109.58	112.46	110.47	111.67	112.2	107.41	110.48	113.05	110.84	112.69	111.11	114.79	110.98	112.45	111.93	115.18	111.09	112.47
109.16	105.71	107.65	103.37	108.66	106.35	107.36	106.83	108.91	107.55	108.12	108.69	104.58	106.34	107.89	111.28	107.06	104.74	106.36	103.16	105.69	104.28	106.24	108.19	106.16	104.49	105.63	109.37	110.58	107	104.15	105.35	106.53	104.21	102.8	105.32	106.03	106.82	107.96	105.73	107.07	106.72	107.48	109.39	104.78	105.86	108.55	105.91	105.04	106.82
112.95	110.6	110.14	110.17	109.55	108.53	107.86	110.25	111.31	110.69	113.21	108.82	111.01	110.81	108.94	112.99	111.7	108.92	111.01	110.06	110.97	108.14	113.34	109.65	113.02	110.42	109.89	111.8	107.88	113.74	109.14	112.97	106.49	111.36	109.16	111.74	112.86	111.89	110.42	110.13	111.87	111.27	110.77	110.31	110.49	112.17	113.45	111.79	109.59	111.46
110.99	111.78	113.12	116.09	110.42	112.42	113.98	110.01	112.75	111.76	111.5	112.99	114.71	112.35	111.63	111.46	111.4	114.56	114.85	115.27	113.95	114.65	110.87	110.9	113.77	111.85	113.07	110.36	112.72	113.66	113.48	113.21	111.7	109.4	112.38	111.06	112.87	109.4	114.4	114.83	111.18	109.37	112	112.6	112.33	113.18	114.16	112.25	112.69	108.88
107.85	107.58	109.3	106.3	110.38	106.94	106.25	108.18	108.15	109.64	104.72	108.52	107.99	105.97	107.59	112.09	104.16	105.99	108.35	108.47	105.57	106.85	107.39	108.45	105.88	105.75	106.03	105.61	106.77	106.65	107.73	106.84	110.15	108.83	106.97	106.07	107.57	108.84	104.13	105.24	108.07	106.18	107.75	106.92	103.86	105	110.14	107.39	108.55	109.82
104.99	101.93	104.08	99.92	105.33	104.67	104.37	103.94	102.48	104.26	101.01	101.91	104.39	101.74	104.05	104.09	106.68	103.34	101.56	102	105.19	103.78	103.64	105.15	104.25	105.17	103.28	105.88	103.82	105.42	100.45	103.37	102.92	101.48	103.58	109.28	105.21	104.88	102.86	107.06	103.94	105.03	103.87	107.02	105.25	106.52	101.6	103.54	106.22	103.39
106.31	107.45	103.69	106.76	106.46	107.33	108.43	104.87	105.69	106.08	107.38	107.59	104.84	104.64	104.4	110.13	107.03	107.46	109.28	105.95	107.17	108.36	107.8	109.23	104.14	105.49	109.62	106.75	104.57	106.2	110.19	106.31	106.19	106.53	107.67	105.59	106.59	106.51	106.3	109.31	105.2	106.67	106.22	108.48	107.78	105.77	105.8	107.85	108.6	109.25
103.93	104.58	108.04	105	103.92	105.89	106.8	107.66	104.53	103.17	104.94	105.13	105.32	103.44	104.45	106.23	106.39	105.36	105.95	105.16	104.83	104.2	103.53	105.91	101.54	103.72	103.99	107.42	103.18	102.05	103.86	110.53	105.58	104.57	104.07	107.41	105.71	103.17	106.19	107.39	105.71	104.87	105.13	104.08	105.74	104.2	105.7	105.39	106.39	104.04
105.93	106.62	104.15	109.44	104.52	104.97	107.6	103.11	106.23	105.42	104.5	105.75	107.13	102.35	108.33	109.12	108.15	105.54	107.36	105.65	108.31	109.52	106.03	104.82	106.4	105.33	104.11	108.67	107.71	101.91	106.96	106.52	107.69	103.67	107.57	106.56	103.7	104.33	107.72	102.68	102.92	105.3	106.32	111.25	102.74	108.09	105.42	109.34	106.64	104.43
105.87	106.04	104.62	106.69	105.11	108.06	107.3	105.5	105.09	103.46	104.18	107.24	107.78	105.69	106.51	107.66	104.53	106.19	108.99	104.3	106.13	106.43	108.63	105.94	106.11	103.48	105.5	102.03	106.09	105.47	103.03	105.06	104.13	107.18	102.84	104.05	106.56	102.15	104.72	101.49	104.96	107.2	105.84	105.76	103.81	106.32	106.77	104.9	105.19	103.55
113.12	111.89	112.13	111.16	109.64	113.04	116.67	112.18	112.16	116.32	109.81	114.96	110.62	111.13	114.23	114.31	111.6	111.2	111.37	113.02	112.34	111.19	113.94	113.71	112.93	114.31	114.7	114.63	114.02	116.42	110.73	112.61	111.26	112.86	111.41	112.55	113.94	115.36	114.15	113.47	111.84	112.61	114.86	113	111.28	115.93	115.42	113.13	112.61	112.36
97.389	99.986	102.34	99.05	100.88	101.23	96.397	96.786	99.012	99.979	99.696	99.449	99.962	98.966	100.45	101.39	100.36	95.672	101.25	102.72	100.9	102.73	102.37	103.59	101.08	100.96	101.9	103.37	100.59	102.13	101.24	97.709	99.218	102.57	96.357	97.612	96.88	102.17	100.01	99.602	98.44	101.48	99.183	100.99	101.14	98.047	102.19	99.729	99.54	103.46
102.74	103.82	105.01	105.52	105.35	106.65	105.95	107.05	107.13	105.43	105.88	102.3	107.01	105.23	106.97	105.92	105.2	109.9	109.07	105.99	107.57	103.65	106.76	108.27	106.58	105.85	107.36	105.18	104.86	103.41	102.9	104.46	107.04	104.69	105.14	105.16	105.45	107.11	105.04	106.48	103.95	105.33	102.87	103.24	106.29	108.07	107.59	105.74	106.76	107.28
112.54	109.5	110.07	113.75	109.48	114.91	113.5	111.36	110.21	111.07	114.12	113.56	115.62	114.19	109.98	115.43	112.76	113.13	110.4	112.78	114.15	111.96	110.62	111.36	112.19	115	112.15	111.6	112.19	113.53	112.87	111.69	107.27	113.68	113.94	111.21	110.71	109.79	112.13	113.8	113.23	113.62	114.01	113.55	109.59	112.53	111.04	110.34	113.5	111.44
105.96	103.54	107.69	104.98	105.79	107.73	104.83	103.58	104.66	106.54	108.04	105.09	105.83	103.88	105.49	105.43	104.82	104.29	108.38	102.83	105.45	105.57	104.81	108.17	105.7	105.6	107.17	104.63	103.06	104.01	105.44	106.29	105.94	104.88	104.4	106.27	107.23	105.48	106.73	105.18	103.57	108.27	104.41	103.48	101.46	107.31	108.8	106.77	105.85	106.25
112.29	112.67	110.8	112.15	111.48	111.6	111.32	109.64	110.33	109.36	112.02	112.36	107.46	111.39	114.76	110.89	112.04	113.38	111.67	107.66	113.86	114.83	111.55	110.02	111.03	111	112	112.24	109.99	113.1	111.41	112.1	114.5	111.92	113.23	109.27	113.22	113.19	112.29	112.12	110.49	111.11	114.31	114.62	113.21	114.2	112.8	110.5	109.85	110.58
108.62	109.34	109.36	106.48	109.26	111.5	113.39	109.1	110.29	109.77	108.75	109.93	109.38	110.73	108.86	109.82	109.88	112.53	111.43	111.24	109.29	110.89	106.8	110.57	110.88	107.93	109.45	110.97	113.4	110.48	109.36	108.76	109.56	109.55	108.98	106.47	110.35	108.62	108.82	111.53	107.21	110.67	110.16	109.13	110.86	107.84	109.46	107.74	108.05	110.61
105.62	104.69	103.26	104.3	103.84	105.05	105.61	104.12	105.96	107.12	104.47	104.15	104.72	103.25	104.77	105.44	105.09	104.96	105.41	104.71	104.11	104.65	102.19	102.42	107.99	101.56	104.04	103.62	103.55	104.37	104.75	103	103	104.35	104.9	105.67	102.22	103.44	107.61	105.96	104.6	105.07	102.13	104.55	102.05	104.16	104.87	104.52	103.43	105.99
116.16	113.26	113.57	111.43	114.31	111.41	113	113.23	115.08	111.53	110.44	110.11	109.92	110.57	112.57	113.24	116.05	111.47	112.72	114.87	113.07	115.8	115.45	112.05	110.54	115.95	112.83	113.35	110.59	112.24	114.26	111.24	111.82	114.64	113.15	112.43	114.12	112.29	114.5	113.28	113.83	110.35	116.03	111.33	114.05	112.41	114.47	113.53	109.51	111.59
103.13	104.9	106.54	105.34	105.97	103.65	107.81	107.06	106.45	104.13	105.67	105.22	106.2	105.03	106.46	104.79	106.55	106.21	105.44	104.24	105.68	105.24	104.64	101.64	106.06	108.27	104.9	104.51	110.32	102.4	104.66	107.38	107.04	106.1	105.72	106.54	108.39	106.49	104.52	104.88	105.18	105.96	103.84	106.63	105.44	107.1	105.92	105.98	106.73	105.21
112.42	114.58	109.49	113.37	113.64	113.49	112.78	114.57	113.77	109.09	110.49	110.58	116.12	112.84	112.69	112.07	110.53	111.77	113.34	113.78	109.7	109.25	111.83	110.85	111.06	115.13	110.18	109.09	109.99	112.61	110.52	111.9	111.25	110.63	114.15	115.89	117.23	111.2	112.46	109.75	111.97	112.73	114.19	114.32	110.82	113.94	110.77	113.78	109.14	108.04
112.06	108.18	108.49	109.42	110.15	111.73	111.38	109.25	113.16	104.03	111.67	108.7	111.46	111.93	110.88	110.29	114.41	109.42	110.77	111.11	105.9	108.57	110.47	111.66	109.4	108.95	108.97	108.6	111.51	108.72	110.17	110.56	108.87	110.09	108.28	110.74	107.26	107.99	109.52	107.9	109.36	110.01	109.53	110.45	108.45	109.29	110.54	108.46	109.83	108.68
105.21	105.06	107.12	109	105.36	105.93	107.32	105.23	104.98	104.41	104.93	106.43	106.19	102.16	106.52	106.91	106.12	103.76	109.47	106.16	104.75	105.11	103.44	104.2	103.03	107.69	105.3	106.31	106.49	104.53	105.79	104.58	106.49	107.12	105.45	104.84	103.84	105.91	107.43	104.82	104.87	103.93	105.21	102.88	106.21	104.89	104.02	108.56	108.63	106.14
104.08	104.2	109.07	105.33	105.54	107.24	105.93	106.9	102.67	104.48	102.9	105.39	104.5	107.02	104.04	104.41	106.55	103.4	104.88	102.35	106.09	103.18	105.76	101.51	102.47	101.94	104.21	103.41	104.82	107.62	107.03	104.52	107.39	108.44	106.26	106.65	106.14	104.49	106.07	104.13	103.62	106.77	102.22	105.05	105.87	105.51	101.21	107.17	101.9	104.26
103.83	106.66	104.06	102.67	106.92	107.43	105.32	107.02	104.13	103.99	104.94	102.6	107.68	104.48	103.49	105.55	108.7	105.58	101.72	107.56	102.36	108.65	105.32	105.45	105.7	107.48	105.64	104.81	106.24	107.54	109.25	103.67	106.21	104.41	104.23	103.86	106.2	110.06	105.35	105.39	105.85	106.56	102.51	102.18	104.56	106.95	104.78	107.78	105.79	103.85
107.78	105.83	104.95	107.71	103.53	106.28	107.08	105.18	105.3	103.42	105.99	103.81	106.13	108.81	104.03	105.93	106.1	106.09	105.37	108.08	107.75	105.23	105.09	110.47	105.85	103.09	100.18	103.47	105.22	109.94	105.16	106.68	103.51	105.38	105.94	104.11	107.95	104.87	104.25	102.83	103.18	106.53	105.53	108.14	104.71	106.21	109.61	105.96	104.76	103.21
112.58	111.36	113.54	112.32	111.77	111.99	111.64	111.24	109.93	111.51	113.39	110.54	111.67	108.64	108.62	109.84	111.07	112.9	112.34	113.09	111.77	109.46	109.73	111.49	108.37	113.88	111	113.79	113.86	110.46	111.44	112.48	110.39	111.87	112.64	112.98	117.33	112.89	110.96	111.14	113.67	111.57	110.75	112.38	115.38	112.54	111.15	112.06	113.23	112
106.67	106.09	106.47	107.02	102.92	105.33	103.9	102.99	104.9	108.08	103.85	107.48	106.39	106.3	102.45	107.01	104.25	106.7	101.87	107.66	102.76	104.57	107.05	106.49	103.44	106.88	102	106.01	102.23	104.54	106.41	103.75	107.1	107.78	103.65	103.52	104.99	101	107.37	106.63	104.89	105.54	104.38	105.15	104.37	105.52	104.81	104.45	104.16	107.95
103.58	107.09	106.88	105.36	104.05	106.42	106.74	108.24	106.09	108.35	106.48	103.89	104.48	105.8	105.97	107.31	104.67	103.93	105.18	108.94	103.2	106.81	106.22	106.63	105.67	103.99	101.07	103.37	108.6	106.65	105.08	105.36	103.69	107.77	105.28	104.26	103.95	105.01	101.95	106.2	109.11	103.52	105.62	104.98	105.9	106.86	105.68	110.55	107.2	106.41
111.53	111.68	109.73	111.57	111.11	111.28	111.17	111.64	113.68	110.75	108.15	110.45	110.74	111.26	112.39	113.89	109.93	110.04	110.35	109.63	108.65	110.84	113.11	112.92	113.31	108.17	110.21	111.84	109.81	111.7	113.28	113.45	110.52	107.08	113.01	111.03	110.1	112.85	112.6	111.4	109.46	110.89	108.95	110.98	109.17	109.25	110.93	112.28	112.69	109.6
106.59	106.82	108.41	101.89	106.64	107.36	107	104.7	105.25	106.33	106.77	106.12	109.76	105.01	106.63	107.12	107.04	105.82	106.98	107.29	105.49	109.27	107.77	109.23	104.99	106.57	103.1	104.31	108.12	107.67	107.81	108.05	106.49	108.45	105.8	106.24	109.14	107.56	106.59	107.28	106.49	106.58	107.43	106.06	106.39	104.52	107.57	106.28	106.48	106.34
98.725	97.715	99.003	102.63	99.286	100.13	101.04	103.59	98.844	98.368	95.903	98.131	96.24	100.59	97.608	100.82	102.02	100.88	102.29	103.16	99.048	101.33	99.176	100.99	96.032	98.141	101.13	101.14	96.56	98.297	101.18	98.073	101.44	100.82	100.48	99.177	103.65	102.34	100.34	97.616	95.352	101.59	102.55	98.307	101.01	102.89	99.949	102.77	98.166	99.487
105.67	103.31	103.72	108.11	106.23	107.72	105.59	106.61	103.12	102.92	103.16	105.47	104.12	106.38	104.2	105.32	105.6	107.88	105.87	106.22	105.06	103.08	105.92	105.36	102.91	105.71	104.59	107.68	104.82	106.55	102.47	104.91	104.28	103.3	104.94	106.17	102.3	106.09	104.9	106.13	102.72	107.65	107.7	107.36	102.5	102.84	106.48	105.19	105.01	107.02
113.28	113.01	113.4	112.6	111.9	112.45	111.62	110.04	110.74	111.98	112.73	112.99	114.86	111.85	110.34	113.82	113.15	113.39	115.11	111.97	113.63	112.87	110.36	111.83	111.64	114.45	111.66	112.29	110.52	113.74	111.23	111.22	111.23	111.47	112.78	113.67	112.64	114.12	111.22	111.68	114.51	111.16	109.09	111.88	111.18	113.04	113.7	110.27	114.64	107.94
100.26	95.83	97.99	103.56	97.775	100.6	104.59	98.04	100.52	100.04	100.06	98.623	99.3	99.139	97.182	101.33	99.571	103.3	98.771	97.155	101.91	98.603	102.22	98.902	99.487	100.07	101.04	100.72	103.56	100.81	100.63	98.707	101.05	100.43	101.55	97.438	100.96	100.22	99.213	97.21	99.631	99.238	99.845	100.88	97.495	104.12	102.45	100.07	103.03	103.85
103.66	104.95	105.54	104.97	106.64	106.51	102.84	108.13	104.81	101.36	105.81	101.57	101.87	104.37	104.95	103.36	105.39	103.26	103.86	104.23	105.73	104.17	103.97	106.76	101.67	105.47	102.06	102.04	107.71	105.92	103.16	104.15	102.95	105.96	102.87	102.8	103.42	105.84	102.95	106.54	105.06	101.47	101.03	104.4	103.54	105.54	104.16	107.11	103.21	105.88
104.52	107.91	106.18	104.64	105.07	106.78	103.42	106.2	105.89	105	105.01	103.55	106.72	107.26	107.72	106.05	101.58	108.44	107.96	105.68	105.07	107.17	105.34	105.76	108.04	105.24	104.64	102.73	103.3	107.9	106.02	107.01	104.94	105.71	102.93	106.8	105.06	106.21	104.02	108.09	101.55	107.39	103.79	103.03	104.43	107.6	106	104.15	107.23	105.33
116.02	117.05	119.64	118.45	117.53	112.22	118.31	116.91	119.17	116.44	123.15	121.17	116.13	119.08	122.02	117.4	116.9	119	119.65	120.89	116.65	115.18	116.83	117.69	118.97	116.6	115.79	118.24	116.94	113.7	117.28	116.11	116.29	118.44	117.75	115.43	118.74	116.31	119.72	116.18	120.72	119.73	115.46	120.56	119.08	120.16	116.09	118.35	118.44	117.54
113.04	110.31	111.32	110.8	112.1	113.78	109.87	107.93	112.92	109.87	112.49	109.19	109.86	112.86	109.1	117.5	108.87	112.21	110.47	110.28	113.9	110.84	112.26	111.26	113.21	110.25	110.95	111.66	109.46	110.06	112.98	111.14	112.32	112.98	111.92	111.77	112.82	115.32	110.35	112.58	111.35	109.81	112.55	110.37	107.27	109.39	112.42	113.26	111.43	111.9
103.83	106.77	105.21	105.32	104.45	104.98	109	106.36	103.11	105.76	105.76	105.15	104.85	105.07	105.75	105.37	106.67	108.92	104.05	105.01	106.4	107.72	104.48	107.7	103.16	106.33	105.06	105.06	105.44	107.86	102.87	104.5	104.85	108	105	105.34	107.46	106.29	105.66	103.44	103.5	106.07	107.21	104.37	106.83	104.9	103.17	102.06	106.52	106.56
104.89	106.44	106.44	105.72	107.54	107.47	104.06	104.48	108.77	107.58	106.17	102.5	105.03	102.95	106.89	108.16	107.19	107.62	105.51	109.07	104.57	105.67	105.36	104.1	106.37	105.2	102	103.74	103.92	111.02	104.64	104.53	104.71	104.54	102.31	105.48	104.67	106.75	104.3	104.69	105.59	104.11	106.58	102.25	102.82	109.63	107.65	105.91	103.82	104.4
105.01	104.88	104.23	103.94	107.21	107.12	105.11	104.05	107.55	106.58	101.59	105.23	105.1	109.34	108.52	105.96	106.96	104.26	107.47	105.92	105.31	104.41	106.17	103.9	105.52	105.04	107.09	107.57	104.85	101.7	105.54	107.49	104.41	105.94	108.3	108.17	106.58	103.91	104.23	103.76	105.68	105.51	104.8	104.93	106.8	106.25	106.49	103.33	107.64	103.49
97.646	100.29	102.53	99.907	100.94	100.45	103.85	100.72	99.505	102.33	102.53	103.36	99.509	100.99	102.2	101.64	101.79	100.91	99.732	102.66	98.458	100.53	102.28	100.17	100.68	100.86	100.14	99.862	102.39	96.436	98.523	101.38	101.22	100.97	99.769	99.067	101	102.44	101.21	100.42	101.99	98.356	99.404	101.39	98.854	99.905	99.164	99.406	98.677	101.76
116.14	114.5	118.18	116.41	118.38	115.27	117.46	118.3	119.02	116.35	117.62	117.82	118.09	117.43	118.04	121.08	118.87	119.71	119.24	119.69	121.63	116.33	117.05	116.72	119.07	119.5	116.68	117.54	119.64	118.54	114.98	120.35	121.01	120.32	117.94	115.26	120.56	116.64	117.14	121.33	118.54	117.59	118.33	117.62	116	114.83	117.13	119.93	116.45	119.36
100.22	95.669	99.801	102.4	100.76	99.837	99.134	102.77	100.85	100.7	95.663	100.34	103.47	100.15	100.57	99.474	99.68	99.909	99.206	97.384	99.573	101.61	100.97	101.62	99.078	102.72	101.28	98.406	99.932	100.5	99.63	99.786	99.17	101.68	98.563	99.144	98.394	100.28	102.08	102.51	99.593	99.876	103.98	101.04	100.04	101.32	99.25	99.796	103.04	102.31
111.66	110.57	112.25	112.27	107.67	110.46	111.7	112.12	112.58	114.25	110.25	111.89	113.45	109.73	112.04	109.51	114.68	112.38	114.13	110.1	111.75	110.79	112.15	112.57	110.97	109.79	110.26	108.49	110.89	111.29	113.44	113.1	111.04	110.03	108.67	109.77	110.85	109.57	110.81	111.58	111.92	110.83	111.67	107.92	111.2	114.4	109.66	108.29	109.47	111.38
104.67	108.17	109.24	105.99	104.46	104.49	104.95	104.54	108.99	105.98	104.04	104.99	106.24	106.66	105.06	103.42	107.14	108.3	109.71	104.8	104.89	106.47	105.65	104.61	109.91	103.53	107.23	105.69	103.9	106.15	101.91	106.68	102.87	105.74	106.67	104.27	105.02	107.52	104.77	107.97	104.91	106.23	107.33	103.1	104.83	106.44	103.57	108.06	105.85	104.33
107.37	104.78	101.78	104.3	104.22	103.18	103.61	102.37	102.7	106.4	102.99	103.3	103.15	101.16	102.7	105.63	104.82	102.76	102.56	106.08	103.23	103.95	103.33	102.05	105.65	105.3	106.42	106.08	104.32	104.77	106.52	102.29	102.34	104.95	107.38	105.39	103.88	108.92	103.69	105.3	103.98	102.88	104.69	103.56	101.8	106.53	106.67	103.31	105.86	103.35
104.86	107.38	105.5	105.37	106.18	108.05	106.48	105.95	105.46	104.7	105.99	107.37	108.23	104.57	101.66	108.56	107.3	106.15	105.75	106.95	106.95	109	107.63	108.25	109.17	108.32	104.83	106.57	104.79	105.58	102.43	104.2	103.1	106.64	105.49	106.17	106.65	110.02	105.52	104.38	107.44	106.36	105.46	107.25	108.05	107.2	105.98	106.18	107.91	105.14
106.79	105.8	105.2	106.76	108.23	103.64	102.64	105.73	107	106.01	108.12	107.05	107.19	103.54	106.98	106.28	102.45	105.87	108.4	106.81	106.56	106.67	106.83	107.02	103.05	103.47	104.76	106.17	104.6	104.26	106.61	107.32	106.37	104.56	105.04	107.21	106.44	104.32	105.59	110.86	104.01	104.36	104.61	109.86	103.72	108.65	107.16	106.58	103.85	105.29
104.66	104.99	101.17	105.19	106.04	103.03	107.92	104.16	102.34	103.61	106.08	102.28	101.89	103.44	101.74	105.27	100.69	102.4	102.36	106.38	104.79	102.25	101.94	104.86	104.5	102.66	104.3	104.03	105.12	103.56	102.26	101.39	100.69	104.23	104.99	103.69	102.35	103.73	102.78	104.16	105.23	103.19	103.66	104.83	104.42	107.15	106	104.41	103.72	105.23
110.48	112.49	111.3	115.55	111.17	114	111.03	111.7	113.29	113.17	112.2	111.19	110.81	111.95	113.89	111.9	110.98	111.62	112.78	114.5	112.23	112.72	115.07	113.41	112.7	113.81	113.27	114.88	113.69	112.79	113.39	112.03	113.67	112.32	113.94	112.14	112.7	111.09	109.08	111.46	112.91	110.67	113.24	111.5	115.29	113.01	115.4	112.1	113.07	110.51
104.38	104.2	107.03	105.54	103.29	105.59	105.66	103.14	106.55	105.66	104.83	102.45	104.26	106.56	106	105.62	105.79	105.11	105.28	105.13	106.17	105.61	105	105.19	103.09	103.67	103.86	102.66	106.95	104.69	108.46	106.16	105.03	107.14	106.57	105.26	101.13	104.46	106.55	107.68	105.49	103.45	103.35	104.37	107.6	102.88	105.6	102.83	104.43	103.18
105.5	106.18	103.09	105.93	103.47	108.35	105.51	105.36	104.56	106.26	104.87	103.81	104.37	105.47	107.45	109.66	109.09	106.17	105.63	104.73	102.94	106.26	106.3	105.84	103.78	105.61	105.45	106.48	104.84	104.83	106.76	104.78	105	107.2	107.31	104.44	105.58	103.46	106.13	110.72	101.67	106.27	106.23	105.09	106.82	103.25	106.61	104.87	104.01	106.68
106.65	103.58	105.44	107.02	107.32	106.37	108.18	107.9	105.06	106.71	105.87	107.59	104.24	107.54	105.82	105.15	105.02	105.18	107.58	109.98	107.52	103.4	106.81	106.98	104.75	104.47	107.36	106.93	107.03	106.02	105.71	104.72	106.62	106.8	104.83	108.67	108.38	105.89	106.92	107.87	104.37	108.56	107.71	105.02	103.25	103.53	107.38	105.53	108.52	106.45
107.01	108.02	105.64	107.71	108.25	106.4	106.5	106.05	107.43	105.38	105.8	105.09	107.77	108.43	107.57	107.07	107.77	109.15	106.6	106.55	103.86	106.47	106.45	107.34	107.53	106.86	105.47	106.31	105.71	105.52	107.7	105.71	108.71	106.27	106.25	105.64	106.95	106.98	104.26	107.51	108.45	109.07	103.14	104.81	106.83	103.4	105.98	106.2	107.91	106.87
105.18	105.75	102.38	103.72	105.49	103.61	102.34	104.83	101.99	104	103.88	108.73	103.15	104.55	106.8	104.94	101.36	105.48	104.09	102.96	102.97	104.54	103.5	106.26	105.38	105.82	107.09	102.35	107.63	104.74	102.38	104.46	102.56	104.59	104.07	105.13	105.7	105.71	104.57	104.06	102.04	99.001	103.05	102.43	103.67	106.06	103.51	101.18	104.3	101.26
110.13	109.06	114.75	114.41	108.53	114.41	109.2	112.66	110.34	109.9	109.64	108.14	109.19	107.88	111.2	111.95	111.6	112.24	112.54	108.91	115.01	111.03	110.8	110.52	113.22	112.1	107.86	112.55	108.12	109.93	108.79	110.8	109.68	108.39	109.63	110.32	110.5	112.03	109.87	109.39	108.87	107.28	111.7	107.85	108.82	111.71	112.71	108.35	111.72	111.66
106.78	103.93	103.16	105.3	106.18	107.47	104.74	104.56	103.55	105.76	104.73	106.61	104.91	104.11	103.67	106.33	105.77	105.22	104.65	106.16	102.9	104.8	107.45	107.24	104.62	107.61	102.98	107.53	107.77	102.6	104.94	106.37	108.73	106.66	106.7	109.71	103.29	105.56	100.82	105.1	104.72	104.23	102.95	104.12	102.11	104.7	104.99	102.41	101.52	102.55
105.5	109.26	104.78	103.53	108.69	106.7	104.04	104.57	107.87	106.64	108.6	106.83	107.44	106.69	108.67	109.03	109.02	107.7	107.89	105.9	104.82	107.56	106.92	109.79	106.89	109.9	105.34	106.87	109.44	104.01	109.21	109.01	105.36	107.33	106.21	108.3	106.12	107.59	109.2	104.24	105.24	110.56	107.88	106.46	109.63	107.84	108.01	103.82	106.91	105.95
105.6	103.13	104.41	106.23	104.45	104.19	106.77	103.95	109.41	106.71	106.55	105.89	103.77	105.28	108.81	103.24	106.47	100.63	106.52	101.18	107.02	104.68	106.43	104.14	104.38	103.55	104.2	107.69	103.18	105.45	105.61	104.9	104.68	105.08	107.63	105.48	106.24	107.45	106.2	106.45	109.04	109.92	108.54	107.74	102.9	101.29	108.67	105.51	107.96	104.51
109.88	111.18	109.85	109.76	112.78	109.86	109.1	109.15	109.72	109.29	112.64	110.66	109.43	111.36	107.59	113.1	112.98	111.73	107.62	109.87	111.38	111.94	109.92	113.98	109.42	111.68	113.04	110.03	111.81	109.96	110.26	112.9	111.21	113.06	112.03	108.3	114.72	110.81	108.42	110.2	107.55	111.4	108.81	109.03	112.17	107.8	113.24	111.96	110.06	106.25
105.2	104.92	105.39	108.56	105.64	104.63	104.73	104.84	107.06	106.54	103.95	108.02	104.63	105.27	104.96	106.75	106.87	105.06	108.93	104.39	103.05	106.41	104.74	106.55	109.22	109.59	107.93	103.14	104.46	109.24	106.45	105.99	107.08	104.37	108.4	105.95	109.53	109.02	107	104.46	105.54	106.8	103.65	105.36	102.49	104.93	107.46	103.16	105.6	104.13
104.52	106.89	107.23	100.66	107.78	105.83	105.03	105.94	102.6	105.06	103.49	106.33	106.52	106.8	106.61	102.15	103.48	105.47	102.55	104.63	102.96	104.82	106.19	108.15	103.05	105.88	109.63	106.78	103.98	105.06	104.7	103.66	105.63	106.74	103.99	104.77	104.43	103.97	107.24	106.31	104.42	102.42	105.44	105.33	106.61	105.52	104.47	105.28	100.49	110.48
106.1	106.28	105.98	104.93	104.69	103.72	106.57	106.26	104.44	104.93	103.43	105.63	104.46	105.08	107.5	104.44	102.33	105.56	106.86	102.1	103.66	105.41	105.73	104.23	107.99	107.34	101.93	106.38	106.94	102.08	104.75	103.77	104.08	100.76	104.91	108.34	107.31	103.52	107.19	104.34	105.33	102.32	102.22	104.87	103.6	105.39	104.46	100.03	103.77	103.26
113.83	112.31	112.12	113.39	112.71	111.26	111.98	111.01	112.01	114.99	109.43	110.42	110.8	112.57	112.56	113.4	111.61	112.81	112.25	110.6	111.68	113.29	111.6	109.7	111.62	109.83	111.67	112.82	108.82	113.46	111.48	112.93	113.01	111.64	113.02	112.78	113.89	112.49	111.62	109.91	114.32	110.76	109.74	109.74	109.51	113.72	113.11	115.45	112.34	113.93
108.78	103.26	106.5	107.37	107.07	106.35	106.68	104.72	103.33	105.72	106.21	108.14	109.14	107.28	108.99	108.1	105.23	105.79	106.93	108.39	104.04	106.25	108.12	107.04	108.42	106.35	106.24	104.9	108.12	104.55	105.41	104.7	103.09	108.04	105.63	106.94	105.09	106.15	107.3	103.5	107.68	106.58	105.49	107.83	103.99	103.61	106.12	107.15	107.63	104.88
104.47	104.53	107.16	103.05	107.6	106.95	102.71	104.59	105.31	102.69	103.4	104.96	102.61	107.96	104.21	102.19	105.24	104.18	104.52	106.65	108.55	107.86	104.14	107.02	100.69	104.44	105.96	104.64	105.52	103.33	107.24	107.28	105.12	110.52	108.51	107.04	107.38	106.02	109.19	106.87	106.48	105.72	103.71	106.9	108.87	106.04	107.17	102.73	104.03	106.23
109.82	112.53	112.23	113.34	115.09	112.16	111.14	115.03	111.31	111.61	109.68	111.81	112.61	109.57	108.23	110.12	108.49	112.95	111.73	114.27	111.15	113.75	110.13	112.46	111.64	110.54	110.72	111.46	111.82	111.75	114.14	113.17	110.61	110.76	109.74	109.55	110.45	112.52	110.79	110.85	114.71	110.28	111.41	114.21	110.7	113.34	114.5	109.05	111.44	111.11
103.48	104.58	101.17	104.14	103.81	106.58	106.07	106.96	106.96	106.56	102.05	104.48	104.92	103.59	107.49	105.11	105.58	103.09	104.27	103.62	106.09	104.97	102.64	106.79	105.43	107.55	103.52	104.45	107.49	105.94	103.2	107.05	107.67	101.08	103.82	104	105.07	105.73	102.99	103.45	105.38	105.46	106.53	106.88	102.4	104.69	105.77	105.26	103.64	106.55
112.39	109.77	111.32	110.79	110.24	112.1	113.87	107.63	108.65	110.39	110.2	111.24	107.93	112.65	112.19	111.9	108.67	110.77	107.41	110.54	110.23	109.43	109.02	109.45	109.13	111.68	112.32	111.59	112.44	108.46	114.06	112.8	111.5	111.77	111.81	109.42	110.63	110.98	110.29	110.27	111.38	108.03	109.19	111.55	109.06	108.65	110.71	111.65	108.58	107.56
105.5	104.89	101.35	102.62	105.66	108.12	106.11	104.35	105.49	104.17	105.76	104.85	103.31	104.74	104.11	103.63	103.58	100.93	103.3	102.98	104.23	104.72	102.64	103.95	104.75	105.38	105.09	104.15	104.99	104.16	106.2	105.97	103.64	104.53	101.57	105.05	102.22	103.01	106.02	104.89	105.38	103.07	105.7	101.89	101.86	102.3	105.34	104.37	103.91	103.7
106.2	106.43	106.08	106.51	105.7	106.06	106.35	108.62	108.11	105.3	104.36	106.36	108.92	107.93	106.03	107.64	106.64	106.77	107.65	105.45	107.74	109.23	109.89	109.4	110.06	108.69	105.81	106.32	106.27	104.4	105.59	103.68	105.19	107.84	105.69	106.15	106.07	106.57	105.85	107.28	106.79	102.16	106.74	104.42	105.49	108.43	108.46	106.95	106.59	108.05
116.58	116.47	116.51	117.1	117.31	114.78	116.38	119.18	111.83	113.42	118.29	116.76	116.08	114.62	114.77	114.59	114.31	114.11	114.42	113.71	114.94	116.56	114.88	117.08	116.33	113.09	116.48	115.89	117.72	113.79	114.53	117.5	114.45	116.47	115.68	115.96	118.82	113.58	115.11	116.32	115.94	118.21	116.33	117.42	113.91	115.81	114.7	114.24	116.71	114.97
108.06	105.47	107.84	106.42	108.13	107.64	105.48	107.06	106.83	106.17	106.43	104.45	105.88	106.2	108.6	107.19	107	106.12	105.56	107.11	106.21	104.97	106.36	107.51	103.46	106.18	106.16	106.26	107.98	105.65	108.4	105.96	104.76	106.58	107.52	104.48	108.54	106.78	105.27	107.29	104.13	106.76	106.21	105.38	103.17	106.68	104.84	105.53	108.33	105.84
104.31	103.61	105.44	107.4	101.59	104.63	109.23	102.97	103.4	103.87	107.75	103.26	104.32	105.63	102.94	105.15	106.2	103.41	109.45	105.06	104.88	106.21	104.98	104.84	104.54	104.34	103.39	103.54	103.88	104.1	105.27	104.92	105.8	103.83	103.15	101.25	104.12	104.26	103.2	104.76	103.82	104.18	106.29	102.58	106.35	105.07	105.95	101.65	104.96	101.54
105.22	104.08	104.96	105.98	104.16	105.88	104.45	106.34	109.16	104.68	102.14	105.88	106.58	107.36	104.63	101.41	105.97	105.02	106.21	105.66	106.69	102.26	107.19	105.47	102.68	103.74	106.68	104.66	105.33	103.4	106.03	104.05	109.26	103.63	105.87	104.21	104.9	101.53	109	106.19	105.13	108.43	104.28	105.19	107.29	107.23	105.25	101.43	103.92	104.71
105.41	108.64	103.74	108.2	106.17	104.19	106.07	106.45	105.2	105.67	106.96	105.68	106.49	107.15	105.4	106.72	105.75	105.68	106.97	103.67	103.81	104.89	103.38	108.9	107.94	101.19	104.06	105	106.08	106.94	106.99	106.14	103.82	108.36	105.78	104.47	106.78	106.56	106.16	104.32	107.47	109.55	103.19	107.59	104.15	105	105.85	108.69	103.12	104.63
103.8	101.32	105.61	105.75	104.38	107.92	105.7	107.25	106.14	105	106.58	104.73	105.07	108.7	102.98	106.9	108.06	100.86	107.6	103.78	105.07	104.11	106.84	107.39	104.19	107.49	104.84	105.89	105.12	105.62	108.98	106.74	104.06	106.75	106.96	105.52	103.44	105.28	102.61	107.98	102.59	105.46	106.88	104.84	105.46	105.78	104.24	104.43	105.58	105.93
108.22	102.66	106.74	103.75	102.46	103.48	105.1	106.19	105.43	107.32	106.23	103.07	104.91	104.51	103.48	106.33	107.09	104.64	104.35	105.03	104.26	103.62	105.17	103.95	104.2	108.96	105.28	101.16	106.49	103.1	108.2	105.59	105.74	101.77	106.92	107.25	102.68	102.12	105.8	106.66	104.88	103.18	106.67	102.58	104.28	101.65	105.51	104.66	102.99	105
118.36	117.51	117.17	118.91	117.45	117.22	113.95	117.55	117.57	116.5	117.62	115.49	117.55	116.76	116.16	119.75	116.5	120.8	117.87	118.17	116.39	117.22	117.13	120.39	115.05	119.39	113.63	117.24	118.42	117.32	118	118.27	116.88	121.29	117.99	118.44	115	114.31	116.58	119.72	117.46	118.3	116.82	117.09	116.37	116.58	119.92	119.07	115.41	115.15
112.25	115.04	111.46	109.1	108.99	110.09	115.04	112.79	111.26	108.79	110.92	112.58	111.63	113.3	112.48	111.42	110.15	113.88	108.73	112.01	112.11	112.01	108.22	110.48	114.41	112.61	113.58	114.96	110.63	112.76	111.94	109.63	114.17	113.22	110.76	111.72	108.53	112.29	112.78	115.78	111.04	109.81	112.73	108.56	108.87	110.62	108.88	108.9	112.65	111.09
106.37	106.6	105.59	105.01	106.76	106.87	108	104.15	104.19	103.55	102.37	107.82	106.82	106.82	107.07	105.76	109.46	106.03	104.04	110.13	107.37	105.23	104.45	105.13	103.18	105.83	106.16	104.99	105.19	109.17	104.6	104.97	109.62	105.3	105.86	102.58	104.63	105.58	105.32	109.79	104.99	104.26	105.2	109.18	107.6	107.42	108.24	107.1	104.03	105.02
103.52	108.04	105.27	105.16	106.41	103.78	105.61	104.33	104.64	106.79	108.6	108.38	108.07	107.6	104.13	106.65	103.28	106.44	109.62	106.64	105.92	106.62	107.44	108.09	103.98	106.94	107.03	106.33	106.59	107.64	103.09	107.13	107.41	109.31	105.19	106.02	105.06	106.29	105.06	106.99	108.49	106.68	105.03	105.13	105.64	108.37	106.81	109.93	106.83	104.83
107.2	105.08	109.86	104.78	105.9	104.46	104.86	106.4	111.28	106.77	106.68	108.26	107.89	108.03	107.58	106.66	106.56	106.87	107.14	106.83	104.63	107.39	108.18	108.88	101.28	106.2	102.21	106.46	104.65	106.3	104.77	106.48	106.98	104.17	108.87	104.84	105.57	106.85	106.15	106.7	102.98	107.01	103.36	105.82	107.03	105.08	108.51	106.82	106.65	106.32
103.65	104.85	105.37	105.73	106.38	104.64	107.68	106.89	106.35	105.29	106.03	102.36	106.26	104.39	109.03	105.96	106.97	104.13	107.15	104.4	107.09	103.19	104.68	105.25	108.28	104.16	106.24	105.39	104.93	103.46	105.01	104.47	106.04	105	103.67	109.34	106	103.69	104.52	103.62	106.12	108.62	108.61	103.11	104.64	108.65	108.51	101.09	103.01	105.43
109.7	110.36	112.58	112.73	112.97	110.26	112.28	108.37	112.85	111.54	113.83	114.2	109.91	111.37	109.44	110.59	111.62	111.98	112.82	109.92	110.31	111.7	111.57	109.88	110.72	110.36	110.04	111.77	111.1	110.89	114.4	110.35	110.12	112.14	111.31	108.14	114.67	112.96	112.86	112.68	109.47	112.04	110.28	110.29	109.02	110.24	111.22	112.77	111.07	113.72
106.52	106.11	105.83	102.85	105.62	105.45	102.93	102.57	107.02	105.12	106	103.43	107.07	106.16	108.37	106.54	101.85	104.93	103.76	103.83	106.11	104.35	105.41	104.82	107.7	107.94	108.32	104.4	107.26	104.16	108.38	105.53	103.25	103.3	103.18	106.21	105.61	106.89	104.02	106.2	106.84	105.55	103.92	107.47	102.79	105.26	105.84	103.99	107.5	106.95
104.56	105.42	107.72	106.03	102.83	108.29	106.12	104.83	106.73	107.51	107.52	104.49	105.67	108.8	108.82	106.3	103.68	102.16	107.86	108.83	106.11	104.37	107.16	105	104.2	104.76	106.02	104.79	105.32	99.504	108.02	105.23	103.36	103.86	104.54	104.45	106.63	105.43	105.46	103.1	106.36	105.17	107.82	105.77	105.2	105.73	105.21	104.05	107.47	102.46
108.42	108.85	110.28	108.84	107.32	111.06	110.07	110.16	112.11	110.79	107.22	108.32	110.78	108.99	111.68	110.74	110.1	111.58	110.45	105.37	112.99	109.48	108.97	109.97	108.93	110.35	109.74	109.86	108.66	108.97	107.58	110.98	110.79	110.17	108.16	110.69	111.19	110.69	107.57	108.82	109.43	110.73	111.27	109.59	110.04	108.81	110.46	111.77	107.78	109.25
104.54	103.92	108.79	106.14	104.73	107.82	102.91	106.93	108.72	106.76	108.17	108.86	103.27	107.4	108.73	109.04	106.61	106.05	106.43	107.57	105.65	105.85	105.92	106.84	107.05	102.6	109.4	107.72	105.36	105.8	105.62	105.06	106.61	107.66	107.2	106.16	105.16	104.93	106.7	106.88	103.47	106.63	109.25	106.67	103.28	103.47	103.6	106.81	107.14	107.37
99.709	103.89	104.97	102.35	102.54	102.13	102.54	103.89	104.92	103.38	101.58	103.6	106.61	101.9	104.9	106.3	103.9	105.8	104.43	104.3	106.01	103.19	102.86	104.42	104.04	103.07	104.19	104.01	104.98	105.15	105.11	105.02	101.13	104.27	104.84	101.71	106.75	104.77	103.26	105.88	104.18	104.53	104.85	104.33	103.9	100.95	106.51	100.21	103.08	105.78
103.68	103	104.26	104.12	104.59	105.83	105.7	108.66	103.39	105.07	103.69	103.62	105.11	105.64	105.99	105.4	104.08	106.26	108.96	102.73	108.41	105.89	106.27	103.57	107.96	107.63	106.18	103.96	103.99	103.54	108.65	106.26	105.44	105.49	107.61	104.75	102.69	107.22	104.52	102.51	104.42	104.36	106.73	106.14	103.59	106.49	105.41	106.67	105.01	107.8
108.42	104.18	105.19	106.2	106.26	107.95	105.36	107.04	106.96	103.63	106.94	103.13	104.79	110.91	108.35	104.87	107.11	107.73	107.64	107.01	103.88	104.48	104.98	105.2	104.51	106.34	107.89	101.43	106.24	106.56	105.27	104.42	106.07	104.44	108.21	107.07	105.99	105.56	108.58	109.18	107.12	104.67	103.88	103.99	105.01	105.61	104.49	106.62	101.22	106.73
104.9	102.66	105.31	105.01	105.65	102.12	105.5	103.49	107.04	103.19	106.13	106.8	105.81	104.04	106.22	104.3	108.63	104.11	102.71	108.33	106.76	106.08	102.14	105.37	104.13	104.55	105.91	104.04	108.09	101.93	106.12	103.17	105.85	106.76	106.5	107.03	105.31	105.6	108.74	103.6	109.09	105.84	104.29	105.66	107.24	104.93	106.39	106.5	108.33	103.64
103.34	104.43	103.07	104.68	103.66	106.43	103.28	105.51	103.25	100.26	101.28	105.22	102.8	104.06	105.05	104.55	102.3	105.79	104.38	105.26	103.63	101.64	105.31	106.18	105.2	104.66	106.13	104.52	105.83	103.4	101.07	103.44	106.43	105.28	104.75	104.9	106.13	109.06	106.64	105.18	104.49	105.14	102.39	104.91	103.42	102.72	102.43	105.93	104.15	102.85
115.18	114.44	111.39	111.79	115.09	111.67	114.57	113.3	113.5	112.26	112.52	113.05	110.94	110.54	114.1	112.92	113.14	111.58	114.89	111.83	115.54	111.71	115.27	113.51	112.22	109.9	114.08	114.74	114.74	112.31	108.89	115.67	110.29	110.96	111.73	114.78	109.38	108.97	108.04	111.39	111.57	115.05	113	111.9	116.72	115.47	112.16	110.05	111.09	112.98
105.94	107.5	108.9	105.23	106.41	110.44	105.58	106.6	107.59	104.18	107.05	104.99	105.56	105.05	103.37	106.38	107.72	104.97	104.07	107.3	105.93	107.78	104.08	105.39	103.16	105.3	108.26	105.85	103.57	105.96	105.87	105.32	107.97	104.76	105.89	106.66	107.35	104.56	105.55	107	103.95	109.08	106.29	103.1	108.68	107.61	108.18	106.67	103.76	106.65
107.27	104.39	103.6	104.39	104.18	104.74	106.47	106.71	107.11	108.66	104.67	108.49	104.03	105.2	105.83	104.57	106.24	106.86	107.12	105.39	105.64	104.21	106.08	106.18	104.06	106.92	107.05	107.08	107.95	105.06	106.69	105.01	105.52	106.39	106.82	107.65	106.98	108.91	104.98	107.2	108.28	109.43	108.12	107.32	107.63	105.59	105.23	104.48	105.42	106.64
116.05	118.81	116.21	117.38	117.18	116.82	116.92	115.25	115.98	116.37	115.8	114.27	115.36	118.44	116.11	117.88	115.55	118.61	117.78	119.51	115.9	116.86	113.81	116.7	117.75	116.34	117.06	115.59	115.57	119.48	115.53	115.94	117.46	116.04	115.46	117.09	115.53	118.29	117.76	115.62	117.97	117.16	117.08	118.51	114.57	115.72	114.27	118.19	118.09	115.2
111.79	111.86	109.61	110.21	110.71	106.05	111.6	110.42	109.24	109.81	105.29	108.94	107.04	109.3	110.69	109.49	111.12	109.87	110.97	107.33	110.5	112.6	113.35	106.38	108.11	110.4	108.16	107.29	106.23	110.78	115.48	109.8	110.37	109.78	110.79	109.7	110.99	111.72	107.07	108.73	111.77	108.98	110.26	108.72	113.5	111.54	109.36	110.02	110.75	108.88
112.95	110.38	111.21	110.65	113.4	108.83	113.15	110.02	107.84	110.17	108.5	108.52	106.45	110.34	111.5	105.84	107.81	108.49	106.47	108.9	109.3	108.84	111.62	111.81	109.52	108.59	110.83	108.27	108.77	111.06	112.09	110.08	111.58	111.37	111.15	108.78	109.79	108.94	112.08	112.06	110.98	112.61	113.37	108.79	112.68	110.14	109.98	108.73	110.83	108.45
105.68	107.31	106.9	108.04	107.62	106.24	106.84	103.27	108.22	109.52	104.63	105.17	105.88	108.36	106.56	109.12	106.41	106.85	105.2	108.05	106.24	107.1	104.09	105.25	106.69	103.49	106.57	104.11	106.41	106.16	105.14	103.72	107.54	103.87	106.02	105.24	107.77	103.37	110.02	104.78	107.36	104.27	103.88	104.3	107.08	106.12	105.47	107.82	110.69	106.14
105.55	105.33	106.43	103.8	106.94	107.76	106.83	105.88	109.13	102.58	108.76	105.9	104.92	104.35	109.63	103.1	103.87	109	105.63	103.64	106.44	106.4	105.03	105.27	107.39	104.44	108.22	107.16	105.96	106.98	104.94	107.59	103.69	108.74	107.64	105.57	107.03	105.11	105.37	106.4	109.01	104.92	106.7	107.94	105.78	104.93	108.08	106.57	108.08	107.92
104.29	103.83	105.9	105.23	102.54	103.32	107.16	101.58	105.24	107.29	107.72	108.13	105.24	105.24	101.77	106.24	103.27	104.74	106.59	106.12	105.42	106.36	106.11	104.08	105.51	107.24	102.94	106.05	102.64	101.16	104.76	106.04	105.39	104.46	102.65	104.43	104.25	106.91	104.47	105.46	108.89	107.47	105.74	106.65	102.12	103.96	103.68	102.06	105.92	105.63
100.55	104.04	111.17	107.94	106.13	103.21	103.26	105.17	104.95	103.19	104.98	104.79	105.85	108.47	103.11	104.55	105.24	104.8	103.48	108.15	102.42	106.52	105.99	106.95	102.75	105.31	107.71	107.4	105.02	106.69	104.78	107.56	107.06	104.64	103.87	105.9	103.18	104.1	102.89	108	106.24	107.91	108.65	103.61	100.64	105.77	103.27	104.58	105.77	105.07
98.441	100.61	102.35	100.6	100.91	98.115	100.05	103.07	101.06	97.244	99.608	94.244	100.38	99.483	98.152	95.173	99.354	96.898	102.89	97.784	101.75	100.7	98.602	103.78	98.843	99.213	98.183	99.005	98.479	98.328	100.26	101.6	98.275	102.46	104.1	100.2	97.551	99.687	97.531	101.79	99.477	99.903	101.11	98.717	101.27	101.84	100.57	101.04	98.171	100.61
111.38	110.74	109.32	114	112.8	113.43	111.65	115.18	113.23	111.1	111.89	112.49	112.95	112.69	112.46	110.05	112.49	113.22	108.38	110.78	113.89	111.73	112.71	112.39	118.53	110.68	113.86	107.94	113.96	110.47	112.44	115.03	114.44	111.21	110.8	113.77	113.92	113.19	111.3	110.63	112.9	110.02	115.16	112.2	114.69	106.67	111.56	112.91	112.1	111.36
103.67	105.65	104.88	107.85	105.51	108.09	103.4	104.63	105.35	104.68	105.49	104.48	104.33	104.14	102.59	106.56	106.08	102.71	103.19	103.04	101.67	103.86	103.23	104.43	104.93	105.4	103.12	106.44	101.8	105.89	102.44	102.25	105.18	102.8	103.86	103.18	104.93	106.65	106.68	101.42	106.64	102.79	108.01	102.43	103.02	107.4	103.71	102.44	103.64	103.08
105.53	104.07	103.37	107.36	105.73	106.27	106.66	108.5	107.41	109.06	111.5	106.34	106.02	105.93	105.34	105.6	104.51	106.12	104.13	106.34	106.41	105.6	108	107.8	104.27	106.59	106.52	104.74	105.05	107.38	105.55	106.75	108.74	106.31	104.12	106.83	108.56	105.25	104.17	106.83	107.86	102.6	106.29	103.29	105.62	106.6	105.98	106.2	104.06	106.59
113.21	111.7	111.2	111.54	114.34	112.45	109.9	111.08	107.92	108.13	112.74	111.07	110.35	112.91	114.03	111	111.51	110.84	111.63	111.12	114.22	111.05	112.19	110.42	111.68	109.15	112.47	112.13	109.36	112.93	109.7	109.75	115.11	112.71	112.22	110.25	112.99	114.95	110.97	110.98	111.38	112.77	110.44	112.91	114.17	113.71	111.12	108.47	110.27	110
106.59	103.74	105.57	104.88	106.02	102.08	105.81	106.69	107.73	105.47	105.85	105.97	108.17	105.09	103.97	105.7	105.77	106.17	107.25	107.22	107.81	107.8	104.95	105.05	107.74	104.93	101.86	103.56	105.71	107.59	106.67	104.82	104.28	106.79	104	106.96	105.99	104.35	106.88	104.57	105.56	107.68	107.3	105.5	103.99	103.46	107.44	107.3	103.92	106.44
97.306	100.46	99.16	103.02	99.768	101.66	98.622	98.078	101.68	101.18	100.84	100.59	100.13	100.14	99.504	100.23	99.315	101.39	101.22	100.89	99.235	101.22	100.32	99.313	97.69	100.08	98.414	101.09	102.94	99.566	98.804	100.78	99.525	101.06	102.84	98.126	101.8	99.307	101.17	100.55	99.335	98.052	99.307	99.21	100.21	99.278	100.37	97.823	99.338	97.914
105.95	103	103.45	104.78	106.25	102.82	104.8	104.05	103.85	101.84	100.44	102.19	102.21	105.72	101.17	104.82	105.76	104.18	104.71	102.94	103.03	103.14	103.47	103.13	104.41	106.74	101.42	102.23	104.36	102.61	102.93	105.88	104.53	106.26	104.04	102.9	103.24	103.96	103.4	107.16	103.23	103.51	102.54	103.03	105	102.75	105.61	103.76	106.13	103.98
103.4	103.8	106.86	107.44	107.55	106.72	107.59	107.11	106.76	109.83	107.16	109.08	106.37	107.47	103.37	107.36	106.24	109.25	111.27	106.9	107.01	105.39	106.13	106.16	107.93	108.7	106.83	102.86	107.37	107.42	107.26	106.9	105.35	107.4	103.93	105.88	108.5	105.89	104.89	104.96	106.11	105.49	105.07	107.54	108.76	106.43	104.76	104.22	106.86	108.52
103.36	100.42	100.31	103.24	104.03	105.99	99.472	100.13	101.82	101.85	100.85	98.864	101.18	103.98	97.781	98.953	96.321	102.72	99.641	101.8	98.678	103.43	102.83	99.284	98.346	100.49	100.32	96.673	97.058	102.82	101.88	99.476	102	99.652	97.809	100.62	100.99	101.97	101.69	99.748	101.52	102.54	97.948	98.621	100.54	103.88	99.458	102.11	100.97	102.9
108.54	108.37	106.79	109.12	111.5	113.17	109.32	112.4	108.51	110.05	106.99	111.16	110.2	109.26	112.3	109.62	110.64	113.43	108.35	110.33	110.63	110.42	110.22	110.91	112.86	108.07	111.68	109.68	114.9	114.19	109.5	109.44	111.2	107.67	109.99	109.56	112.62	109.39	110.74	112.47	111.09	106.34	108.63	109.63	108.98	110.97	111.12	110.38	108.73	110.71
107.94	109.62	108.15	104.27	107.94	105.81	104.15	105.98	107.21	106.66	108.18	107.05	106.24	107.25	104.79	108.7	105.45	108.87	105.05	108.08	104.96	106.15	105.85	109.33	106.42	108.92	105.67	107.52	110.22	111.49	107.04	109.63	106.8	107.16	107.76	104.85	103.84	104.34	107.8	106.42	107.15	106.56	106.93	103.67	110.2	107.22	107.27	107.95	106.46	103.16
97.816	101.35	97.571	101.19	98.59	100.87	97.803	99.132	97.83	100.41	97.354	100.5	102.22	103.12	101.38	94.141	97.431	103.03	99.768	101.2	96.722	101.86	100.58	97.557	97.58	100.92	99.477	98.401	101.13	97.691	100.61	100.65	99.787	100.66	102.2	100.11	93.872	101.65	101.23	99.047	98.563	98.879	100.56	102.59	98.967	99.486	101.5	100.33	99.962	99.94
111.3	109.84	111.71	109.67	112.47	110.31	111.28	108.88	109.89	112.72	107.74	108.66	111.61	113.03	109.33	113.12	109.07	108.71	110.88	109.98	111.87	112.18	111.44	110.83	112.67	110.79	109.6	111.33	112.27	109.69	111.41	109.84	110.68	111.47	113.33	110.98	109.94	112.36	110.86	113.83	108.12	109.02	109.57	109.23	110.6	111.3	110.88	112.04	113.2	113.49
115.49	113.76	109.45	110.22	112.93	108.93	108.8	112.55	110.63	109.66	110.63	110.69	112.54	113.77	110.16	111.21	109.38	111.94	110.36	109.19	114.36	111.25	110.84	111.11	116.16	112.92	111.43	111.31	111.87	110.63	110.5	112.36	109.17	111.59	111.9	109.74	111.68	112.4	115.17	114.81	111.05	110.61	114.21	110.83	110.42	115.53	115.02	113.3	113.32	110.23
106.31	101.52	102.06	104.35	105.27	103.4	102.4	103.65	104.19	106.62	104.78	103.63	103.29	108.04	107.2	104.96	105.85	102.82	104.72	107.18	103.8	105.68	107.18	102.69	102.6	106.1	106.1	101.11	105.17	105.43	105.35	104.48	100.77	102.55	105.76	103.62	104.56	101.43	103.75	104.67	102.24	107.43	106.97	106.83	105.41	103.9	102.6	102.98	105.6	107.51
103.75	103.87	105.85	106.83	107.96	106.02	105.13	102.99	103.68	103.77	109.29	106.48	104.39	107.31	106.67	106.34	105.72	109.16	106.16	101.65	103.27	103.42	101.76	104.63	104.51	107.92	106.24	103.87	107.03	105.42	106.57	105.85	104.1	106.99	108.76	105.52	103.79	104.62	102.5	103.46	107.37	99.844	106.61	102.79	107.22	104.66	104.23	106.57	103.69	103.81
100.77	100.27	100.55	102.92	104.68	98.669	97.345	101.19	98.603	98.872	100.23	100.22	100.98	100.79	97.587	99.133	102.3	103.64	101.98	101.88	98.554	102.39	97.394	98.319	98.214	100.84	100.03	99.603	100.8	97.566	99.384	100.42	97.535	96.849	94.979	99.435	101.61	99.963	100.69	99.683	98.923	101.34	101.64	102.02	97.692	97.821	99.408	99.474	101.17	102.14
103.01	99.895	99.88	100.95	101.85	99.59	100.45	96.027	99.361	100.49	100.98	100.51	100.67	99.608	99.697	101.31	98.335	100.2	102.47	95.744	98.739	102.7	101.33	97.884	97.699	100.52	99.16	99.682	98.056	103.1	104.02	100.98	96.474	101.51	102.24	98.964	103.31	99.955	100.04	102.76	101.96	97.296	101.97	101.24	101.88	100.21	100.09	99.138	100.8	100.5
103.9	109.7	106.16	107.54	105.14	105.35	107.07	108.3	106.91	104.28	108.05	103.95	110.03	106.99	104	105.5	108.65	104.34	104.1	106.39	105.92	104.55	105.69	103.39	104.98	106.93	105.88	101.6	109.05	105.35	105.01	106.89	105.49	103.62	106.18	107.04	103.98	108.35	104.04	104.6	103.62	105.4	108.54	105.39	107.1	105.31	102.97	108.39	107.44	105.35
[truncated: 49 more rows]
[truncated: 150 more columns]
