# Supplementary material for: Genetic dissection of main and epistatic effects of QTL based on augmented triple test cross design
Source: PLoS One. 2017 Dec 14;12(12):e0189054. doi: 10.1371/journal.pone.0189054 (PMC5730204; doi:10.1371/journal.pone.0189054)
Supplement: S8 Supporting Information — (ZIP) [file pone.0189054.s008.zip › z4_1200_0.5_5.csv]

110.77	109.68	109.6	110.98	106.06	110.07	110.09	107.86	108.38	111.2	112.34	108.05	110.84	110.39	109.54	108.45	113.4	109.71	113.73	106.84	109.01	105.23	111.43	106.95	116.07	110.39	108.93	114.22	109.62	110.51	110.67	111.86	111.55	112.44	107.77	112.03	109.16	108.81	111.61	112.11	112.1	112.09	111.67	111.31	111.97	111.46	107.77	110.49	111	108.2
107.59	107.85	101.73	108.49	102.43	105.8	105.99	106.8	105.47	102.93	106.77	108.23	108.85	98.472	102.44	106.91	106.48	103.48	100.94	110.86	105.07	103.4	105.5	102.87	104.06	105.63	107.44	103.93	105.33	104.43	103.3	102.02	102.73	104.06	102.57	106.25	101.63	101.64	104.47	108.67	102.89	105.26	102.92	106.86	101.41	103.05	104.66	101.58	105.34	106.5
104.91	107.94	103.42	106.7	109.18	107.67	107.77	105.62	104.09	106.07	103.79	103.63	106.5	110.39	104.55	105.14	104.75	110.66	105.28	111.34	111.81	108.54	105.69	100.89	104.83	103.51	106	104.72	108.23	107.96	101.16	106.88	106.4	102.44	101.25	106.81	107.14	105.7	110.79	102.56	106.86	105.95	102.61	104.43	107.03	102.4	101.9	104.53	104.68	105.08
105.92	103.73	103.23	105.95	104.4	110.63	101.92	103.07	105.95	110.26	108.33	112.02	102.95	107.52	107.01	104.59	106.27	105.78	104.57	109.95	107.56	113.17	105.51	104.37	105.36	105.75	108.87	111.46	104.39	107.87	107.57	102.42	105.01	105.85	103.91	98.467	104.3	103.84	106.71	103.72	103.71	108.81	104.89	107.12	108.03	106.84	105.86	105.01	103.83	102.82
110.33	109.89	109.71	107.33	112.39	114.99	114.46	111.82	111.74	112.4	113.17	108.54	110.95	114.58	114.01	108.74	109.88	117.26	114.68	112.29	109.73	110.19	113.46	114.14	111.19	108.22	112.3	109.78	106.86	115.13	114.06	108.67	110.84	110.55	116.76	111.07	111.77	108.78	112.85	113.55	113.26	110.31	112.49	106.33	113.48	113.23	113.11	111.5	110.23	111.24
115.34	119.47	119.36	119.82	117.67	116.53	116.64	117.99	117.36	114.33	115.92	114.58	110.78	113.82	117.91	115.8	123.21	120.77	115.96	121.13	115.8	121.79	121.16	116.69	117.39	117.14	114.77	114.65	119.48	117.14	113.32	117.72	118.05	116.47	118.61	116.58	116.69	117.54	113.94	119.14	118.02	119.34	115.14	117.65	116.62	117.42	119.97	118.35	114.63	116.99
103.03	106.37	104.89	107.61	105.85	108.89	105.8	109.8	106.37	106.54	105.39	102.69	108.54	110.1	107.6	106.45	104.8	102.13	102.54	102.7	103.24	105.71	104.34	105.78	104.03	104.14	104.94	105.06	103.7	108.39	106.73	105.39	109.09	108.75	108.95	106.71	103.24	98.569	106.48	98.147	104.21	107.38	105.81	105.13	105.55	102.97	107.27	107.73	105.81	107.16
101.79	102.64	104.05	109.57	105.4	107.06	98.179	100.68	104.74	111.62	105.39	102.97	102.58	104.43	109.82	102.66	100.34	103.96	105.38	103.35	102.19	100.54	104.4	104.98	105.91	104.15	106.01	105.07	105.27	103.77	103.65	104.88	104	104.27	104.03	105.96	105.42	105.65	103.75	103.61	103.71	99.997	106.8	108.51	108.1	105.14	105.01	98.623	103.62	102.53
102.96	103.62	102.41	105.64	105.9	102.44	105.2	105.12	107.54	103.3	105.17	107.97	106.36	99.981	101.86	104.9	99.354	103.39	106.71	108.15	107.69	106.6	105.04	104.12	107.35	108.09	104.44	104.47	103.08	106.21	107.84	105.55	103.99	102.89	106.37	109.19	105.16	104.44	105.53	102.05	106.39	104.68	104	103.74	104.32	102.64	103.4	102.76	107.72	106.68
110.4	104.69	105.38	109.58	108.4	107.25	106.5	104.82	110.23	108.05	106.52	106.63	104.73	108.02	103.45	106.61	108.62	103.11	107.39	107.16	110.18	105.83	106.35	105.57	110.02	109.29	106.15	106.09	107.08	107.37	107.39	103.68	109.83	108.33	103.68	107.01	105.88	105.57	104.07	109.41	108.82	107.42	108.55	109.17	104.2	108.69	106.79	105.27	105.85	107.98
108.68	103.39	107.58	105.18	109.15	102.46	106.79	108.52	107.38	103.84	105.48	102.68	104.44	108.63	108.17	105.78	105.67	106.23	105.99	105.41	107.8	102.17	108.01	104.77	109.82	101.04	107.2	107.72	105.29	109.21	106.69	103.42	106.19	106.27	104.28	104.58	104.53	102.99	108.56	102.52	105.03	105.66	100.95	105.06	107.94	107.61	104.22	99.95	102.97	106.54
117.5	116.68	116.96	114.33	116.58	120.76	111.97	122.04	119.86	114.96	115.86	114.71	116.43	117.37	118.66	115.37	118.14	115.77	114.75	119.26	111.72	113.56	116.39	119.2	114.45	116.63	116.86	120.68	114.76	117.07	117.92	113.22	115.44	115.62	113.04	115.59	117.52	117.27	117.46	116.07	113.21	114.5	116.47	116.91	113.42	114.09	118.63	118.45	116.38	115.65
110.49	109.57	112.71	106.68	111.76	110.49	108.09	107.65	112.14	107.41	109.42	108.6	112.17	110.06	110.95	113.32	108.85	111.13	108.04	112.35	108.44	111.05	110.34	104.93	111.77	112.11	112.64	112.24	110.38	109.91	114.08	113.09	106.45	110.42	111.15	112.3	112.33	105.41	109.64	110.95	110.03	114.49	108.13	108.84	108.17	113.64	111.96	107.71	112.11	113.67
116.93	115.57	117.3	119.79	117.32	113.03	115.1	114.39	114.42	114.76	112.27	119.65	119.13	116.65	112.27	112.9	117.29	116.62	117.51	118.95	115.23	117.5	115.75	119.29	118.84	117.44	114.81	114.94	113.32	116.91	119.43	115.24	118.16	119.86	109.97	116.63	115.27	115.21	112.93	117.71	119.69	117.41	115.82	114.18	119.74	117.83	115.91	114.3	113.68	118.52
111.55	107.76	112.84	110.93	111.73	115.1	113.5	111.37	112.59	111.7	114.39	107.01	111.38	109.13	107.34	111.92	110.88	109.38	107.88	111.7	111.53	104.63	108.48	107.23	109.92	115.65	108.94	115.88	109.58	111.71	112.72	113.18	109.49	116.72	110.05	108.09	106.04	111	112.4	109.63	110.1	112.86	111	108.96	107.18	110.62	108.34	112.21	110.58	114.22
117.42	111.8	113.62	113.93	116.61	109.35	112.43	110.54	110.95	114.77	112.79	115.58	110.63	109.14	114.23	113.11	112.68	110.81	114.24	111.56	114.2	109.11	113.47	110.54	112.87	115.22	111.51	115.59	113.8	115.83	111.08	106.93	114.53	113.79	105.71	111.22	112.82	115.25	110.86	113.89	113.74	113.24	112.88	111.01	113.73	114.63	116.32	115.23	113.95	111.39
107.17	105.54	105.16	110.8	108.2	107.21	105.65	108.31	105.47	103.55	111.3	105.53	106.68	107.52	108.53	105.6	105.21	107.07	102.86	109.12	102.52	107.73	111.36	110.23	105.07	104.79	104.13	107.17	107.57	103.85	106.56	107.35	108.21	104.56	106.08	112	101.44	106.98	106.45	104	108.93	104.75	107.74	109.18	108.88	111.28	109.2	103.22	110.12	107.63
111.87	109.2	108.43	114.78	115.41	111.32	112.17	113.85	112.89	113.45	109.1	109.69	113.23	107.57	110.57	108.04	112.03	116.29	109.97	112.9	113.78	108.45	109.52	109.95	108.86	115.39	114.14	109.67	116.06	109.03	113.29	108.58	116.42	110.11	111.98	110.71	112.61	108.76	114.61	111.87	112.62	110.01	112.74	113.15	111.55	109.62	113.12	111.8	112.91	107.18
97.968	101.72	101.51	103.34	95.68	99.154	97.768	100.28	99.027	98.681	99.087	101.5	100.61	97.962	97.97	100.67	102.81	99.09	99.885	98.206	99.065	101.13	101.94	100.55	101.45	96.041	98.769	98.469	104.19	101.35	98.48	98.497	99.819	101.65	103.55	103.7	100.85	100.78	99.906	100.1	95.667	98.878	99.376	103.39	104.87	100.53	92.804	99.553	98.427	95.566
106.91	107.24	107.41	106.94	106.62	107.66	103.37	106.39	104.35	108.05	103.87	107.77	107.95	106.55	109.41	99.087	106.46	108.72	101.83	109.76	103.13	108.43	110.58	102.49	111.1	106.9	110.87	103.35	109.91	107.28	105.88	107.46	104.88	103.34	107.35	110.83	105.57	109.44	107.44	107.5	105.23	107.87	109.63	108.63	108.04	107.59	107.79	105.11	104.12	107.2
105.69	111.22	106.65	107.11	113.51	104.39	104.49	109.32	109.49	105.83	105.37	107.13	107.6	108	109.86	104.05	107.08	111.59	106.6	110.37	106.43	105.9	108.33	110.71	106.37	109.78	106.85	105.05	103.23	109.9	105.97	111.71	108.73	109.52	104.64	102.02	106.45	107.16	109.11	109.87	108.11	109.77	108.36	108.73	103.29	104.1	110.13	104.45	111.48	107.16
107.16	102.42	105.07	106.94	103.15	106.07	106.03	108.13	99.889	100.01	102.08	103.33	105.43	103.44	104.5	106.68	105.31	102.14	103.15	98.471	105.47	103.29	107.91	105.54	100.42	106.99	104.81	104.89	105.54	108.14	102.88	106.3	105.93	107.77	105.14	103.68	104.75	101.21	104.14	103.19	103.56	104.76	101.5	103.27	107.28	101.86	105.99	105.53	104.29	104.47
105.02	109.94	106.21	105.53	109.06	108.84	105.96	103.98	103.99	105.11	98.452	107.71	105.44	110.37	102.65	105.11	108.37	102.32	112.14	107.78	106.07	107.44	110.63	106.54	106.27	106.06	110.49	105.03	109.12	106.74	104.7	102.11	107.79	102.51	108.64	107	106.85	105.33	105.1	102.38	109.03	109.27	103.75	108.22	109.51	107.08	104.1	103.53	108.43	107.66
102.23	96.039	107.83	106.45	108.2	103.41	105.35	102.22	111.17	106.95	100	100.9	108.53	102.07	103.51	102.65	102.07	102.99	102.14	107.58	105.61	108.11	99.388	103.16	107.69	106.4	102.39	104.54	102.44	105.88	103.58	105.38	106.81	102.84	109.02	106.81	102.39	99.81	106.23	103.71	105.16	107.27	107.1	106.08	105.95	105.71	103.1	105.2	105.99	107.17
106.52	110.62	104.27	109.22	105.54	105.4	106.77	106.48	105.6	102.81	104.29	107.36	104.61	104.86	105.3	105.86	111.1	109.53	105.58	107.2	103.37	105.59	104.82	106	108.42	102.87	104.37	104.54	108.37	108.85	108.98	106.61	107.82	104.42	106.48	109.26	107.53	110.62	107.2	107.19	110.04	103.95	109.66	105.98	107.95	107.34	104.2	111.02	107.01	111.09
103.86	102.46	105.42	106.66	101.79	100.29	100.67	103.41	102.46	101.75	102.94	100.75	102.76	108.05	103.12	105.99	106.41	110.48	105.62	104.46	102.8	107.29	107.73	100.71	103.12	103.33	106.52	105.79	105.64	101.02	106.97	102	98.525	103.08	103.02	106.23	102.5	98.78	105.44	101.44	107.83	102.13	99.828	99.581	103.67	105.05	105.41	109.69	101.17	102.57
104.57	103.19	106.69	104.47	106.94	103.76	106.74	108.12	108.9	107.87	106.72	111.98	105.7	107.48	108.35	104.8	103.12	109.73	108.64	109.62	110.69	101.57	108.77	106.29	106.57	105.37	104.8	109.4	103.29	107.28	103.25	105.81	109.44	107.1	105.3	106.05	108.59	105.22	107.5	109.56	103.33	104.97	106.25	110.21	106.81	105.49	109.57	102.85	105.62	109.52
108.53	104.97	106.79	104.85	104.32	103.27	102.7	108.01	109.78	103.92	108.67	105.63	106.14	113.73	101.79	107.5	108.7	105.79	103.58	104.18	108.65	109.8	103.73	106.01	109.9	113.52	105.28	103.34	107.63	108.82	104.7	109.83	108.67	108.32	104.69	107.22	105.63	104.6	106.42	108.04	106.07	109.07	109.4	107.61	105.59	102.4	106.46	100.44	104.09	108.56
121.48	118.39	115.31	119.54	117.51	112.77	120.18	117.75	118.36	120.95	117.58	117.76	122.58	123.01	124.45	117.05	119.12	120.22	116.4	114.04	117.88	117.02	118.71	119.03	119.21	118.56	112.87	116.63	115.98	119.69	124.14	116.93	119.25	117.54	118.43	116.14	115.17	117.68	119.4	113.88	116.88	116.91	117.98	120.85	114.78	121.32	115.98	112.05	114.35	117.69
114.13	112.06	111.13	111.67	112.61	111.42	104.05	105.57	112.04	114.39	111.07	108.1	112.63	108.59	109.4	113.88	112.71	114.81	110.85	108.49	113.43	112.58	111.35	110.41	106.56	113.72	111.54	106.82	110.09	112.34	110.2	116.18	114.98	112.44	109.07	111.01	108.86	111	113.67	113.83	113.68	111.97	115.11	112.62	113.33	112.89	110.95	110.62	115.22	110.2
109.9	104.26	102.32	102.81	102.54	105.63	104.97	101.86	100.55	102.36	109.98	103.3	106.66	109.28	106.32	109.47	108.79	102.31	104.19	103.09	103.55	106.37	105.48	100.02	105.85	107.61	104.1	102.69	102.94	104.94	105.55	101.96	103.45	108.14	102.35	104.5	106.08	106.2	105.96	103.71	106.46	104.1	104.83	105.81	107.36	104.61	100.56	105.35	102.84	107.09
101.71	102.38	98.416	101.84	98.026	101.43	98.891	103.92	97.231	101.76	103.21	103.03	95.369	100.16	98.071	99.758	99.405	97.81	99.115	101.07	100.66	99.896	99.024	100.96	101.8	100.11	97.014	97.221	98.686	104.48	101.45	98.856	100.49	99.277	102.16	100.22	94.589	95.481	100.95	103.99	100.46	97.945	103.86	99.103	99.053	98.494	100.09	99.842	99.761	99.541
111.05	116.64	113.62	105.05	110.52	111.27	111.6	113.27	112.28	109.03	107.98	115.57	105.33	110.73	113.41	110.45	110.91	109.16	112.84	112.57	113.43	111.56	109.95	107.7	113.18	109.54	111.22	115.18	109.36	112.85	109.77	112.7	106.86	111.12	111.22	108.35	114.1	110.84	111.47	116.35	110.29	112.26	107.91	111.67	107.5	116.17	109.71	109.38	107.9	110.35
101.33	105.2	103.83	104.56	103.8	103.49	109.17	100.92	100.32	104.26	106.79	107.09	102.35	106.93	105.52	100.79	105.77	105.79	102.96	100.48	104.42	101.48	103.92	102.61	101.74	105.28	101.37	102.5	105.31	105.3	107.39	104.76	101.79	103.11	103.62	105.67	108.22	105.6	108.28	102.81	102.62	105.77	108.84	102.13	103.22	105.53	104.38	102.75	103.02	108.36
110.21	112.3	111.78	109.77	107.85	111.71	112.81	111.2	107.45	108.55	108.46	111.96	109.53	112.96	109.38	107.43	110.84	106.94	111.14	108.18	109.69	110.13	111.01	113.17	107.27	104.97	111.99	110.41	108.42	111.75	110.84	113.1	106.76	110.31	112.37	112.71	111.18	110.14	106.43	114.78	112.56	108.57	110.22	112.09	116.95	110.1	113.77	110.16	110.17	111.93
105.54	104.84	107.68	103.98	107.8	107	106.3	109.78	107.99	109.64	104.23	107.68	107.72	109.24	101.32	104.27	104.57	109.6	104.98	109.1	107.05	109.48	97.878	104.97	103.78	106.29	103.84	102.29	105.17	105.58	106.1	106.26	108.23	110.68	109.6	107.85	103.27	102.34	102.09	104.68	107.65	100.1	111.3	107.97	107.35	105.2	104.1	107.02	106.99	109.43
107.14	109.94	106.32	109.47	102.83	104.68	112.32	106.63	109.74	109.5	106.6	111.35	113.18	106.57	111.53	107.73	109.42	109.24	115.75	104.03	110.04	107.92	105.39	107.72	106.03	104.6	104.2	106.77	104.74	106.21	102.57	106.74	108.17	100.59	109.08	106.16	110.44	106.06	109.01	104.17	105.32	107.36	108.99	107.48	106.35	110.82	112.97	107.16	109.29	107.75
106.85	108.89	114.52	114.54	112.86	114.71	114.18	113.09	108.2	115.46	116.51	112.77	108.97	108.63	114.21	110.67	113.95	112.97	110.42	109.7	111.2	112.36	113.01	108.41	109.15	112.85	112.25	111.3	111.53	113.02	111.57	115.44	113.84	113.25	111.37	114.84	113.46	114.01	108.36	113.95	114.02	111.03	107.47	110.49	108.07	110.17	107.95	105.69	111.54	110.59
111.57	114.31	117.23	114.93	114.26	116.78	121.5	116.42	118.62	118.61	116.43	118.03	115.26	116.69	118.48	117.07	118.53	112.33	124.87	118.14	117.47	116.69	115.31	123.04	114.53	117.36	112.26	117.96	121.3	114.89	117.45	114.05	115.01	117.62	118.94	115.71	115.16	113.91	119.09	117.26	122.58	120.71	116.7	116.29	116.04	113.79	116.78	120.56	114.48	114.53
108.39	106.2	107.33	107.1	102.32	104.36	104.22	103.86	104.72	110.1	107.31	111.11	109.56	106.96	108.77	112.18	103.23	106.75	109.04	111.04	107.83	105.33	105.36	107.3	106.62	107.67	104.52	104.67	107.81	102.58	106.86	104.79	104.03	106.13	107.4	105.55	107.08	108.05	107.21	110.01	108.9	105.69	106.32	103.59	107.24	100.57	109.11	104.75	106.6	107.54
109.97	116.22	112.38	117.98	115.03	115.06	114.99	113.64	115.12	112.54	114.38	115.27	111.68	109.03	112	114.18	114.99	112.56	113.12	116.34	113.18	113.01	112.77	117.57	113.01	111.64	113.85	110.77	116.65	114.14	113.86	114.3	114.83	114.72	116.31	113.88	114.48	112.29	111.46	117.45	112.59	117.03	112.07	110.49	114.58	113.07	109.87	116.99	113.29	113.67
113.9	110.37	113.44	112.57	112.32	113.6	111.54	112.31	110.41	112.96	107.54	114.09	109.21	110.12	109.67	109.41	112.58	114.21	110.97	111.59	114.04	113.26	112.4	112.44	115.58	108.23	107.87	114.64	108.3	111.38	116.45	110.65	118.08	109.02	108.86	114.59	115.76	113.09	113.41	113.2	110.12	111.52	111.63	113.68	113.34	112	113.83	109.58	110.88	111.58
118.64	116.84	115.81	121.29	121.07	116.51	119.65	118.01	117.41	119.17	115.45	117.06	116.51	116.81	116.3	119.63	117.44	115.3	111.56	119.11	118.93	122.71	119.1	116.65	119.5	119.23	116.08	117.87	116.15	117.2	119.86	120.61	117.72	118.04	117.1	117.18	118.93	116.01	119.08	118.48	115.48	115.29	113.18	114.95	115.57	116.96	116.79	112.63	115.15	118.56
115.09	118.06	115.2	114.62	117.09	114.88	119.94	115.79	112.42	120.32	115.12	116.37	118.82	118.25	111.64	115.75	116.19	116.86	117.27	117.54	115.96	114.64	110.95	114.57	114	117.02	119.53	113.93	119.88	116.26	113.49	113.36	118.23	116.21	120.2	116.92	116.06	115.16	115.01	118.69	119.03	115.92	119.76	112.54	112.84	117.46	116.25	112.84	111.5	119.21
105.83	105.12	108.25	105.03	104.88	105.34	106.2	104.92	103.96	110.01	107.08	106.06	102.27	105.93	103.45	106.71	105.04	109.33	106.4	103.42	103.39	105.18	104.93	107.2	107.76	106.57	105.89	107.53	108.23	105.31	105.56	109.21	104.45	107.88	106.75	105.16	103.43	105.04	105.52	105.76	105.08	108.7	108.08	108.54	102.2	103.38	109.89	105.33	110.01	104.21
110.77	116.25	106.41	108.7	110.6	110.25	109.14	114.8	107.88	112.05	106.42	111.59	108.51	109.12	111.79	110.89	107.61	110.27	111.29	110.54	112.05	113.58	114.75	109.2	115.31	110.67	112.87	111.43	113.77	113.77	113.2	112.59	106.37	110.01	109.9	109.58	112.1	110.61	114.36	111.8	111	113.72	108.29	112.8	112.59	111.11	108.99	109.55	105.2	110.83
108.48	111.22	109.63	108.24	112.42	108	109.78	106.44	110.65	108.84	110.26	110.84	110.57	111.06	110.61	105.6	108.45	114.16	110.99	111.35	109.02	112.39	105.87	106.1	115.25	109.86	113.25	108.72	110.57	114.26	107.88	108.67	113.38	111.37	112.29	109.95	113	106.64	111.78	112.93	106.32	104.54	110.01	112.42	113.34	110.32	110.16	109.64	109.68	112.1
103.57	105.52	106.63	106.52	108.62	107.6	109	106.18	108.19	105.25	109.66	108	105.92	103.9	102.31	107.07	104.18	109.55	107.54	110.37	99.532	100.79	105.7	108.24	105.35	108.35	106.06	105.58	105.94	104.56	104.83	106.32	103.99	100.87	106.1	108.48	103.84	100.93	105.75	105.1	105.92	101.04	101.14	105.67	101.46	106.3	103.01	105.88	99.901	101.91
104.14	102.13	106.03	106.85	104.36	103.88	106.56	106.22	104.22	111.95	104.87	105.77	101.89	108.12	104.36	103.89	106.18	104.09	108.41	104.84	103.86	108.55	100.13	111.23	98.635	105.42	104.01	105.98	107.84	102.67	111.15	103.31	98.449	107.75	104.78	105.65	102.7	105.72	106.09	100.4	106.03	101.85	102.55	103.55	102.11	104.93	99.916	106.34	108.28	108.76
105.77	109.26	103.77	104.91	105.51	101.8	103.22	107.61	104.43	110.92	107.88	107.09	105.52	105.12	109.62	107.03	102.51	103.93	110.2	106.85	108.8	104.25	102.02	105.73	106.66	100.9	104.77	108.92	109.84	106.96	104.21	105.89	108.86	102.16	102.4	103.57	101.34	109.05	108.72	107.07	108.66	106.8	108.09	107.82	108.68	109.13	102.21	106.04	104.01	105.16
118.42	115.49	115.78	115.46	121.06	114.02	115.96	114.25	112.3	113.42	118.8	118.39	112.39	117.12	116.36	114.36	114.21	115.66	116.55	118.76	111.77	112.99	115.85	114.75	120.99	122.13	116.54	112.43	116.19	119.81	111.55	110.53	108.42	115.33	119.48	118.78	119.71	118.37	113.06	113.86	117.53	114.67	116.36	117.63	120.05	118.28	111.58	119.36	119.03	120.56
105.1	110.55	104.33	110.8	105.43	103.31	108.28	106.21	108.93	106.65	106.85	103.05	104.16	103.76	105.27	99.464	108.16	105.93	105.47	101.6	108.87	105.14	102.32	106.03	105.95	104.8	106.1	108.19	101.09	104.52	101.91	105.77	108.02	106.96	103.66	99.384	104.76	106.21	105.5	99.867	105.16	101.33	103.44	102.04	104.02	107.7	108.98	102.66	104.12	108.97
100.29	100.1	103	95.243	94.327	98.735	99.88	98.894	100.42	97.835	102.51	98.774	99.373	104.83	101.67	98.01	98.362	98.381	94.948	100.4	101.82	99.044	101.05	97.376	97.746	99.045	98.405	98.481	104.76	97.195	98.011	101.89	100.01	100.37	100.32	103.46	102.74	97.799	100.06	101.88	97.843	101.86	97.794	102.99	96.474	101.22	98.75	93.986	96.968	97.404
115.97	111.38	113.62	112.47	112	115.26	111.31	110.7	111.07	109.29	110.23	113.78	105.65	110.96	109.88	116.37	111.49	117.39	110.96	110.29	108.81	114.98	109.75	108.95	110.73	102.42	111.65	116.24	108.59	110.01	112.2	110.29	112.15	109.01	110	114.07	107.44	114.06	115.52	115.25	108.49	114.16	108.11	112.56	113.29	107.47	114.1	112.8	109.99	109.54
109.8	110.42	114.35	109.81	110.32	109.88	116.04	115.06	111.25	111.73	114.78	112.79	109.84	113.82	115.98	109.3	114.59	111.49	110.87	110.67	113	107.24	113.51	111.24	112.97	117.85	110.81	112.38	111.65	111.13	114.7	114.82	109.54	109.65	108.77	110.19	111.48	111.27	110.41	111.65	106.08	112.99	115.08	116.6	110.28	110.98	111.49	112.53	111.16	110.19
106.45	106.65	106.99	109.44	107.25	109.31	107.71	108.31	108.82	105.41	112.51	107.19	103.29	104.56	106.23	104.06	108.87	103.89	106.06	107.69	107.44	103.84	101.93	106.05	105.79	102.53	104.36	107.23	109.39	106.02	105.95	107.36	107.1	104.91	104.51	106.99	106.99	102.53	108.44	111.5	102.27	110.76	111.46	106.67	108.8	104.51	107.03	108.08	106.67	103.54
111.93	108.27	107.17	110	108.06	111.41	113.9	113.32	109.66	106.54	111.46	110.53	105.62	110.15	106.01	104.95	109.45	106.83	111.6	112.34	104.3	111.97	114.04	110.05	107.38	105.96	105.3	111.16	109.17	107.64	106.7	104.91	109.25	109.22	108.3	109.49	115.06	114.03	108.05	109.63	107	108.39	105.97	107.97	109.08	108.15	108.76	111.77	111.35	110.85
107.62	112.26	110.3	112.24	110.29	109.56	108.42	108.91	116.66	116.3	110.32	112.11	108.36	112.68	109.34	110.52	110.31	107.52	112.54	110.93	108.98	111.19	108.84	110.36	107.49	111.82	107.59	107.13	112.79	109.52	107.93	113.78	110.87	108.88	110.89	110.26	108.22	106.98	112.69	107.86	115.13	110.47	112.09	106.93	113.37	108.76	110.27	108.1	115.4	109.87
106.5	108.64	107.16	105.85	104.54	104.43	109.3	108.01	99.514	103.57	106.6	106.12	106.71	104.03	101.02	105.22	101.2	102.57	104.4	105.2	103.16	107.75	104.44	106.21	111.58	108.81	101.65	105.23	108.18	101.38	105.35	108.8	108.55	106.1	105.92	107.47	99.513	109.98	107.7	104.38	103.64	106.79	104.64	104.98	102.88	104.44	103.86	106.57	107.46	107.19
110.17	105.45	102.5	104.96	106.27	108.33	105.92	106.4	103.04	108.73	103.46	102.57	100.17	108.81	101.28	106.19	106.21	107.61	109.39	102.17	106.01	103.52	103.96	103.43	103.95	104.92	106.07	110.55	109.29	105.57	107.13	100.02	106.63	109.79	104.7	107.12	97.887	106.21	102.45	102.73	103.14	105.29	108	106.61	104.46	105.08	102.31	107.19	104.3	103.77
104.92	105.46	106.85	109.77	105.04	104.16	106.94	111.61	104.02	106.24	102.84	98.836	103.94	105.52	110	101.66	104.84	104.61	103.88	104.33	105.12	105.68	106.08	109.09	108.79	109.31	108.64	108.12	113.21	106.57	103.17	107.21	107.88	103.5	103.39	105.94	100.48	105.82	108.53	107.03	102.24	111.09	109.7	106.9	100.67	106.11	106.77	107.88	104.04	108.87
100.36	102.24	100.25	102.07	100.79	98.959	103.08	104.55	105.72	99.856	99.417	100.49	101.3	100.2	94.499	104.04	97.404	98.323	100.73	98.733	104.45	101.22	99.475	100.3	100.38	101.3	101.08	102.99	100.55	103.16	102.54	102.31	98.539	102.12	99.875	104.77	104.22	99.112	100.27	105.99	102.64	101.99	100.03	101.59	104.2	101.78	103.72	104.03	102.13	104.21
106.31	106.68	106.02	104.69	101.63	110.38	107.04	105.88	100.43	104.99	110.57	102.46	102.21	100.59	106.31	105.22	108.06	103.28	100.87	104.87	103.56	103.38	107.93	108.92	105.8	105.06	106.41	108	105.39	107.11	101.93	103.42	106.69	110.33	108.32	103.8	108.29	103.73	107.85	107.37	105.19	104.64	102.52	105.19	107.03	108.94	105.04	104.99	113.55	98.879
103.08	103.39	107.89	103.86	104.65	102.81	106.55	102.59	103.7	103.22	105.93	110.12	108.44	107.74	109.09	106.63	101.46	111.78	105.32	107.72	105.59	106.56	103.47	103.88	107.78	105.87	105.7	105.63	103.96	106.48	105.1	102.68	105.66	106.48	106.39	107.21	104.14	106.72	107.05	105.76	102.25	101.89	114.87	104.48	101.85	104.11	104.48	103.79	103.58	109.98
100.58	98.922	97.249	98.176	102.98	102.14	102.68	98.6	97.143	97.632	103.53	100.39	103.44	98.002	98.273	100.18	99.201	104.37	103.58	99.2	100.89	99.273	101.82	95.636	97.441	100.91	101.5	102.43	99.503	101.34	103.96	99.486	102.9	100.87	98.624	98.192	98.204	100.89	101.61	105	96.66	99.676	99.603	101.98	97.774	101.41	104.45	100.3	96.688	105.69
108.6	111.2	111.12	108.84	111.11	111.54	110.27	105.49	109.42	109.36	112.17	111.61	108.78	112.42	110.98	109.18	112.3	109.67	108.53	113.23	108.67	110.73	106.76	113.52	111.08	107	112.45	109.45	114	108.3	113.66	112.11	108.88	108.27	113.81	112.91	111.34	111.9	112.82	106.59	108.41	106.89	114.67	112.81	105.24	113.21	108.09	106.72	110.11	106.05
101.4	100.04	101.87	103.55	100.43	100.52	100.43	102.63	99.057	100.76	101.65	98.024	98.149	100.45	102.62	101.49	103.27	103.64	99.663	100.14	107.09	103.02	99.715	98.341	103.34	101.05	101.43	103.35	99.401	100.83	98.516	99.416	101.46	101.62	102.13	97.73	102.66	100.42	102.46	102.49	100.8	99.506	97.211	102.82	99.508	102.12	102.27	102.19	103.51	99.341
119.85	116.37	122.16	118.23	116.16	119.18	120.05	121.11	113.81	115.35	117.01	118.74	116.82	120.55	118.2	112.59	115.98	116.65	113	122.2	118.25	115.95	118.9	119.64	118.46	118.58	117.91	114.73	120.79	118.8	120.21	115.74	116.54	118.06	118.39	117.67	113.54	119.27	119.83	119.16	118.36	113.26	113.5	118.29	118.84	116.05	113.6	111.61	116.9	112.65
101.13	98.406	105.33	98.583	97.707	103.91	97.958	98.435	98.089	99.014	98.007	96.073	99.668	98.842	100.62	95.819	103.17	99.839	102.67	96.37	102.48	96.372	96.196	102.17	99.963	100.34	100.04	101.36	101.79	97.325	101.3	99.104	97.857	98.825	102.55	98.864	96.463	100.77	95.129	97.879	102.22	104.26	99.094	104.02	99.027	98.407	94.788	103.26	99.978	96.504
107.98	105.45	105.69	105.68	105.65	109.98	105.48	100.48	109.94	102.83	105.78	106.53	105.89	104.13	107.66	101.5	106.34	106.85	108.74	108.76	102.23	102.72	106.11	107.94	102.58	101.32	102.91	104.74	107.22	108.45	106.84	107.67	109.36	104.84	107.59	109.42	104.34	109.97	107.65	109.25	110.09	106.07	106.5	110.75	104.44	100.86	104.7	108.28	107.22	106.08
104.14	105.42	106.09	105.97	104.53	105.4	104.65	103.73	105.62	102.9	103.14	106.39	105.75	107.51	108.58	104.56	106.92	109.23	110.98	103.83	106.19	108.65	109.63	110.8	105.83	101.67	106.04	108.23	109.65	108.54	106.46	105.69	112.08	103.27	106.47	105.77	107.2	105.77	105.75	109.73	106.2	112.3	105.35	104.71	106.79	107.7	107	104.59	109.56	106.58
106.79	106.02	104.97	101.74	100.49	104.97	103.7	106.5	108.77	113.84	104.59	101.93	105.97	102.98	106.23	105.32	105.1	103.95	103.13	102.71	100.15	108.05	102.96	106.22	105.06	105.89	103.71	104.53	100.07	102.62	103.85	104.18	104.32	98.908	105.61	104.19	101.93	99.761	106.89	105.33	106.67	100.86	105.52	105.96	107.61	107.74	105.81	105.98	103.43	104.38
105.04	107.53	100.6	101.02	109.52	106.89	108.76	103.97	110.3	106.9	105.98	102.47	108.09	103.24	109.84	109.02	106.9	109.2	106.03	101.8	109.33	107.11	102.35	102.23	107.96	105.28	103.16	107.15	106.3	105.4	107.24	101.9	108.87	104.14	108.26	109.18	104.26	109.87	109.41	105.4	102.71	105.19	110.35	106.81	105.67	102.32	108.39	103	102.42	108.81
102.44	109.38	103.12	107.62	106.58	110.44	107.77	103.52	107.89	105.11	107.07	105.94	105.82	106.78	107.37	108.5	110.5	101.56	107.37	106.19	103.7	106.07	104.15	103.91	106.59	106.79	109.68	105.58	105.13	103.94	108.83	112.06	107.59	106.15	108.88	110.35	106.02	107.23	108.26	104.05	106.35	107.4	109.32	106.33	108.56	106.43	103.89	107.52	112.24	104.89
110.69	110.64	105.28	105.54	108.41	106.27	110.82	101.48	104.84	102.63	107.81	104.25	102.95	110.17	106.76	106.35	104.5	112.35	106.75	105.94	104.69	106.24	108.53	109.67	103.08	107.34	106.92	106.58	106.51	105.73	104.97	108.38	108.31	103.91	108.03	109.47	107.81	105.36	108.63	109.85	104.46	107	108.03	107.8	108.11	105.95	103.47	108.55	107.59	102.86
111.44	113	113.25	115.38	109.29	110.45	112.91	111.84	111.36	113.14	112.14	114.54	113.94	113.79	113.17	112.18	108.78	113.47	108.6	108.32	107.9	111.31	113.24	112.27	116.84	112.04	116.08	112.67	111.13	113.32	108.16	111.1	117.22	114.16	115.09	113.59	109.43	112.59	110.13	116.46	114.16	110.89	112.48	117.8	112.65	105.87	108.98	110.45	110.09	114.17
99.535	105.84	102.24	104	108.8	105.76	102.34	106.22	102.78	103.36	100.81	100.12	104.52	107.49	100.45	102.72	101.38	103.98	102.69	100.91	104.83	104.39	98.144	106.85	102	108.84	106.82	103.96	102.39	104.42	102.47	103.85	105.5	102.47	105.47	102.34	108.58	100.71	107.3	104.03	109.1	105.38	102.45	104.08	100.9	104.47	104.09	102.7	100.94	105.2
102.89	108.01	103.03	106.25	107.68	110.01	101.32	106.02	106.74	102.11	101.11	103.71	101.37	106.35	104.76	103.96	103.77	102.6	103.97	104.85	106.58	103.94	104.15	105.32	106.01	107.48	107.28	104.31	107.96	107.88	105.51	101.3	105.79	107.69	102.66	105.47	104.82	103.95	105.05	108.31	101.78	103.99	104.01	105.51	106.46	103.23	98.993	105.06	104.2	105.2
96.091	100.62	99.677	103.69	100.56	98.362	102.1	101.43	99.609	101.1	100.09	101.08	96.015	101.12	96.596	98.799	101.69	98.765	101.96	98.463	102.28	101.55	102.45	102.88	102.98	101.84	99.558	103.38	98.904	100.02	99.138	103.25	95.1	103.71	93.526	103.88	101.38	99.139	97.979	101.76	100.21	101.46	97.314	102.25	99.018	97.703	101.11	99.161	98.187	100.8
99.951	104.4	104.94	103.64	102.33	101.26	103.33	101.84	100.96	103.73	104.06	99.21	104.83	104.36	102.06	100.13	102.97	106.04	106.72	97.958	99.368	101.59	103.96	101.9	97.132	101.95	101.01	99.189	102.42	103.6	98.271	102.35	99.209	102.09	102.63	100.85	103.43	99.187	99.401	101.26	100.17	97.973	103.13	97.003	102.18	100.17	102.83	98.956	105.18	98.315
105.95	103.56	99.227	106.02	102.74	102.32	103.37	109.06	100.56	109.36	102.25	107.51	102.3	101.88	108.35	104.81	106	103.99	102.41	101.86	105.86	106.4	102.54	102.21	103.58	106.5	100.87	104.92	106.3	102.33	104.12	106.2	105.96	106.61	105.14	102.51	108.47	103.45	109.16	104.83	103.36	103.24	102.56	105.3	101.48	106.85	106.08	106.55	101.07	101.42
101.81	104.89	108.51	104.87	103.3	104.13	108.1	104.03	102.26	101.25	103.94	103.31	99.327	108.92	103.21	105.79	104.01	102.14	106.19	101.89	104.83	102.92	104.73	102.83	107.04	106.48	100.53	102.75	100.83	105.6	106.9	105.29	100.91	98.548	105.94	104.74	102.51	99.919	100.92	107.22	103.45	104.73	104.24	104.77	106.94	102.25	103.39	107.19	104.6	106.26
110.57	112.32	114.08	109.1	111.97	113.66	113.19	107.03	110.06	113.48	116.21	112.78	113.31	111.1	109.81	108.29	114.04	112.92	113.28	110.86	111.7	105.07	114.13	114.55	112.34	108.45	114	106.44	111.16	108.08	113.39	110.78	109.79	113.8	112.69	110.74	112.98	113.09	110.66	111.93	108.45	112.7	108.36	108.54	116.17	114.79	106.73	109.41	104.75	113.16
106.6	105.07	104.4	105.05	102.44	100.88	106.51	106.48	101.72	101.73	101.28	104.2	106.77	102.75	103.21	106.41	106.94	103.94	106.15	101.38	103.32	108.1	108.01	105.9	103.8	104.39	106.06	99.683	108.9	101.73	104.37	102.51	107.19	104.72	104.94	102.04	103.76	101.95	102.8	101.26	104.55	104.43	103.37	108.77	102.43	102.95	106.28	107.19	104.7	104.87
111.18	106.12	113.64	109.52	107.85	114.64	112.31	110.31	109.46	113.8	109.57	110.94	117.84	110.07	114.67	106.64	110.27	111.66	112.53	115.44	110.05	113.52	112.7	109.11	113.4	111.75	109.7	113.27	109.66	107.55	105.4	111.34	113.17	112.89	111.89	104.69	109.87	108.36	112.38	112.43	112.69	112.4	111.15	107.97	108.05	105.97	110.54	110.94	113.91	113.86
95.004	102.85	102.32	99.283	101.35	105.49	101.86	101.92	101.62	100.03	102.57	100.19	104.19	99.616	99.152	103.19	99.053	98.47	100.39	100.62	100.28	97.45	100.86	102.05	99.347	102.45	100.78	100.55	99.075	97.507	100.43	101.2	99.454	99.916	97.702	103.25	98.765	104.74	103.31	100.93	101.27	101.29	100.44	107.98	101.51	102.5	100.18	96.387	96.652	98.913
100.71	107.59	108.83	100.06	104.7	106.45	105.37	105.88	101.73	107.02	105.95	107.64	103.43	107.21	106.64	107.13	107.71	103.93	106.68	107.52	105.19	105.87	107.97	107.03	103.36	102.28	104.7	105.99	106.54	106.4	107.27	105.76	104.33	104.1	104.67	107.08	107.22	105.26	101.67	108.48	106.31	104.22	104.64	104.17	103.45	103.51	108.44	109.75	108.65	103.87
106.19	106.07	106.39	106.18	102.97	106.98	109.15	104.85	104.6	109.32	108.86	101.8	108.05	100.68	106.03	106.6	105.01	103.99	107.43	106.04	106.43	108.91	106.64	103.89	106.88	102.09	104.61	103.56	106.86	104.79	109.63	110.15	108.34	106.65	104	105.25	105.73	104.08	106.92	106.64	105.58	107.61	104.89	106.91	102.97	110.33	102.35	103.25	105.8	110.65
105.43	103.54	106.89	106.81	106.18	108.57	104.84	106.78	103.14	110.55	107.09	106.8	104.81	104.93	102.16	103.54	103.49	103.91	106.49	104.66	103.42	106.39	101.52	103.92	106.12	100.97	105.22	109.27	110.25	105.46	103.95	106.47	105.52	103.15	104.14	101.59	106.93	98.678	107.26	102.33	105.82	102.04	107.49	105.11	108.73	107.54	102.41	100.64	102.73	104.75
103.63	101.69	103.7	106.06	104.61	101.8	104.99	104.72	104.43	105.46	104.23	106.3	109.06	106.03	106.66	107.1	104.24	105.15	107.08	109.7	110.88	105.84	107.07	103.47	109.37	104.49	105.93	101.68	103.24	107.3	107.35	105.34	103.33	106.47	105.7	102.42	106.02	103.53	105.59	103.62	106.31	104.81	105.44	105.98	104.74	107.99	105.75	107.84	103.79	103.67
100.67	108.26	102.09	108.19	109.65	106.08	104.78	101.54	102.94	102.56	105.46	104.17	106.36	104.95	105.21	107.31	103.97	105.21	108.32	110.03	104.41	106.81	108.81	107.33	106.44	109.96	103.14	106.8	104.61	109.14	104.4	103.48	108.07	103.36	106.35	106.74	106.56	107.86	108.15	107.45	104.91	106.29	107.71	111.91	102.75	107.39	106.03	105.61	105.31	103.78
109.7	106.87	107.09	103.2	104.64	109.61	108.42	106.25	101.72	108.2	106.04	107.21	100.29	103.24	108.43	104.44	102.68	101.8	102.16	103.41	101.15	110.28	109.33	111.14	104.07	104.26	104.26	105.19	105.71	107.99	108.57	110.58	104.62	104.95	108.61	110.31	104.49	106.91	103.37	107.23	106.71	107.16	107.5	109.36	104.22	112.2	103.63	107.5	104.02	107.33
104.64	102.2	106.38	102.65	101.84	102.29	102.27	105.13	107.2	103.62	104.71	104.75	106.98	101.57	101.48	104.48	101.62	104.13	105.71	103.67	102.08	101.76	101.43	101.58	101.05	100.68	103.22	97.443	107.18	102.56	102.45	103.57	103.83	106.11	107.47	103.27	105.35	102.57	103.74	100.44	106.2	105.08	101.16	106.33	102.06	103.38	107.78	103.93	104.98	104.23
106.23	101.15	107.74	105.19	105.45	103.73	102.77	107.92	104.51	107.81	105.4	107.06	106.38	105.82	104.29	104.51	102.91	101.04	109.2	101.35	105.53	105.2	106.79	104.85	109.67	105.58	105.36	107.04	106.48	102.13	100.42	103.94	98.2	104.51	101.04	99.953	106.12	106.89	105.43	110.31	104.25	102.69	104.95	108.55	106.49	105.26	104.73	103.42	100.71	104.12
100.34	100.71	100.98	96.724	100.51	103.62	101.89	100.51	99.085	99.214	99.241	99.909	96.696	99.567	104	100.98	99.767	101.01	99.914	96.664	101.46	101.29	100.44	97.534	103.94	100.07	104.27	97.775	97.247	105.09	97.761	100.91	98.789	101.99	99.573	98.203	97.762	99.565	103.54	105.07	99.039	103.66	103.1	99.922	99.995	101.26	102.3	101.84	93.363	102.47
106.88	104.17	101.72	108.21	107.34	105.92	111.68	109.43	102.56	101.71	103.92	103.93	105.58	104.07	105.92	105.65	106.41	103.39	105.32	99.834	104.56	106.24	103.57	101.01	104.16	104.15	105.01	105.66	105.1	104.01	105.09	108.37	106.05	104.86	103.46	103.84	107.27	105.66	102.63	102.6	109.9	105.6	106.63	111.87	105.02	101.57	106.4	107.9	107.5	105.4
108.08	109.79	110.67	112.64	111.93	107.94	109.2	114.55	112.5	113.33	112.85	105.79	112.16	112.64	110.3	112.33	109.56	107.39	109.21	105.43	114.75	109.82	107.62	113	108.43	113.68	111.28	110.32	107.51	112.75	110.41	111.1	112.17	110.63	108.38	110.7	107.78	112.61	106.78	109.78	108.35	112.08	110.71	116.4	106.8	106.37	111.14	109.7	109.46	112.85
109.32	108.56	109.17	105.97	105.38	108.56	106.49	106.39	105.49	105.02	105.23	106.45	105.99	103.7	104.16	104.35	102.51	105.22	107.08	104.79	110.65	107.5	104.47	101.64	103.73	103.88	103.47	105.75	102.12	107.17	106.19	102.09	107.49	100.89	105.02	107.65	109.82	102.26	105.53	110.87	107.87	106.27	110.27	101.81	105.53	104.82	105.25	103.55	107.06	102.42
108.58	111.11	109.92	110.82	109.21	108.48	106.17	109.94	111.02	109.21	108.47	112.58	114.27	107.25	108.32	108.75	108.24	110.43	109.58	110.02	112.23	111.49	108.36	110.5	110.03	106.8	110.78	112.6	110.83	113.54	113.31	107.07	108.34	105.56	109.82	105.72	110.65	107.44	107.01	113	110.91	112.51	108.39	106.03	112.78	105.66	107.97	112.4	106.76	112.09
108.77	106.71	100.24	100.6	105.19	104.23	106.48	104.15	109.09	106.67	104.6	105.81	101.68	107.24	104.37	108.83	109	106.91	110.21	108.68	108.87	103.91	106.72	105.08	103.13	104.72	108.59	108.5	106.81	109.35	104.37	106.13	106.38	107.26	104.76	104.48	97.949	105.45	111.15	106.24	103.58	103.87	108.55	108.58	104.74	108.01	105.55	107.09	110.84	105.47
108.69	107.77	108.05	105.81	104.58	111.55	106.16	107.59	106.55	111.39	108.07	102.67	106.54	103.93	106.11	106.74	109.27	104.33	106.62	109.8	105.56	103.93	105.79	105.51	105.38	109.41	104.09	103.46	107.15	110.18	103.67	106.28	104.77	104.71	106.13	104.4	103.97	109.07	105.09	113.64	110.85	106.65	106.8	106.79	107.66	109.02	109.39	106.58	102.17	107.54
102.58	106.6	103.95	113.01	101.9	105.87	106.61	108.66	109.03	108.2	105.95	99.718	104.79	101.17	104.65	101.54	104.73	109.25	101.2	103.77	105.02	109.97	104.08	106.14	105.76	102.98	104.07	104.77	105.65	102.5	102.69	105.18	101.82	104.26	105.37	103.25	99.789	104.82	103.8	104.23	106.36	103.6	110.52	105.4	104.18	108.91	102.31	106.92	106.78	106.21
104.32	110.52	107.15	107.64	103.75	107.01	106.85	103.17	102.96	102.74	105.59	107.6	105.49	107.56	105.73	104.24	104.98	105.39	104.31	103.67	106.54	105.32	107.93	106.76	103.67	104.51	107.54	103.89	110.67	103.8	108.03	104.26	110.79	104.07	107.9	106.38	108.59	101.42	106.88	106.41	99.344	108.69	105.3	100.07	106.61	106.99	107.48	106.39	100.23	104.04
103.02	103.76	106.81	110.85	106.9	109.16	101.95	106.06	101.47	106.64	107.74	105.55	106.47	107.31	109.41	106.41	105.69	107.62	108.94	111.99	110.26	104.97	108.8	106.17	106.54	107.18	104.3	105.95	108.68	107.7	106.68	106.24	104.07	107.09	106.23	107.42	110.94	102.28	108.25	108.34	104.95	103.42	104.89	107.67	106.06	105.7	112.05	104.92	101.81	103.77
107.45	105.58	106.53	113.07	113.63	113.57	114.16	111.47	113.4	110.37	114.83	113.2	116.99	109.35	112.09	113.44	115.23	114.5	107.82	112	113.78	114.87	110.31	110.48	110.47	109.52	114.04	112.4	115.11	112.81	115.63	114.92	111.87	109.17	113.29	113.86	110.66	110.86	113.58	113.37	112.93	114.3	109.9	109.66	113.18	112.4	110.14	112.37	112.99	111.75
112.42	114.56	109.6	113.84	110.15	109.72	111.9	116.18	114.7	110.84	111.64	114.14	112.87	112.22	113.5	117.94	116.93	114.66	112.8	112	111.66	110.81	113.23	111.11	110.35	112.61	116.13	110.73	113.22	113.29	115.84	118.02	110.61	116.87	116.85	113.27	113.79	113.57	112.55	112.11	111.05	112.57	112.97	112.57	110.64	111.61	111.94	115.59	115.42	113.36
98.798	99.202	99.523	102.09	96.642	96.799	101.97	97.356	96.271	101.75	101.18	104.37	97.346	100.65	101.74	102.68	98.89	99.709	95.906	93.747	98.196	101.33	97.171	97.788	98.039	99.128	98.218	99.58	100.06	101.02	94.855	100.31	98.928	97.759	96.587	95.478	101.53	100.21	96.025	99.066	100.7	97.707	99.371	103.24	94.455	96.226	98.844	97.965	97.582	104.02
104.81	106.99	101.42	103.96	106.4	102.96	101.95	105.81	103.29	106.15	104.26	104.31	104.5	99.457	101.71	102.84	102.34	106.82	103.9	104.45	102.75	106.21	107.73	103.15	104.04	104.24	104.29	105.84	101.33	101.66	104.46	106.6	100.75	104.46	104.16	101.32	105.6	103.31	99.934	105.4	103.56	107.05	106.11	101.62	103.31	106.86	106.92	103.33	107.95	105.89
111.93	113.9	112.59	111.21	113.8	109.82	113.94	111.44	111.03	109	108.59	113.63	109.44	113.88	108.98	107.12	111.6	112.34	117.87	111.03	112.38	112.41	108.05	113.43	110.3	110.05	109.26	113.56	109.08	113.11	113.82	108.49	111.14	111.58	114.37	110.68	110.92	112.6	112.96	111.4	111.31	112.12	114.27	111.5	109.99	109.88	116.35	109.78	113.14	113.48
99.131	101	94.728	103.42	101.29	98.518	99.802	95.2	96.53	105.06	101.06	97.905	99.955	100.38	96.109	102.47	98.705	101.83	98.475	98.106	98.985	102.49	97.241	101.79	95.641	97.374	98.464	99.351	97.828	98.516	101.22	102.75	102.03	102.2	98.575	101.77	103.62	98.275	98.766	97.752	99.06	98.821	102.25	101.41	97.921	100.83	97.411	102.26	97.04	99.896
120.06	116.67	119.17	114.37	120.37	115.88	117.86	112.88	117.3	119.01	116.84	118.79	119.82	114.89	118.78	116.21	117.47	117.11	115.06	117.16	117.6	121.29	118.31	111.58	115.03	118.89	118.6	113.88	115.26	114.04	118.98	119.76	114.89	113.35	120.12	116.98	116.34	122.03	116.99	115.91	117.72	118.8	115.57	116.85	122.49	115.92	117.01	116.56	116.16	116.05
110.18	105.59	108.58	110.23	101.46	111.09	109.29	105.36	109.56	106.58	108.44	106.74	109.06	104.85	107.06	108.98	103.9	108.7	102.82	107.65	107	104.41	113.35	108.98	103.64	109.85	107.91	106.86	105.6	108.59	110.08	103.57	108.23	107.39	102.91	109.37	103.17	104.99	107.11	108.47	105.94	107.56	106.63	104.03	103.91	106.02	105.75	110.32	111.69	105.99
97.433	99.25	103	101.72	100.86	98.05	97.616	97.336	98.258	101.45	105.38	104.99	105.39	103.8	100.45	98.445	98.546	99.303	101.1	99.297	99.059	102.16	99.735	100.39	96.878	98.153	100.25	100.16	100.07	103.66	101.05	98.345	103.08	102.71	97.941	104.68	100.19	101.63	98.171	96.47	99.357	103.12	102.19	101.83	99.19	100.46	105.44	99.215	100.19	101.41
106.99	103.56	104.15	108.6	107.57	104.18	101.81	107.24	103.04	105.46	106.99	105.12	109.76	105.81	105.11	103.86	111.76	104.19	104.87	110.77	106.53	107.44	103.09	105.63	106.07	105.27	104.3	105.76	106.9	108.14	101.51	107.21	113.02	106.43	102.2	105.98	111.23	104.39	106.79	105.84	106.32	107.54	110.53	106.99	104.11	104.91	104.75	107.84	105.7	105.69
103.38	104.31	102.66	106.15	101.94	99.724	104.83	108.77	103.21	101.1	106.33	104.27	109.56	104.53	107.1	101.96	101.13	100.55	101.91	105.53	106.61	103.77	103.96	107.67	103.61	102.01	106.42	103.97	102.62	104.23	102.59	102.09	102.34	105.83	108.57	106.55	107.35	105.33	106.64	107.19	107.55	103.15	104.24	102.94	106.8	106.56	103.87	104.55	100.48	101.49
105.98	109.55	109.53	102.97	108.03	103.1	109.75	102.22	106.21	105.75	105.36	104.95	104.15	109.65	105.79	108.4	104.18	103.9	104.18	102.47	103.76	105.79	104.59	109.3	109.05	113.21	105.5	104.79	105.6	99.063	105.15	108.61	105.06	107.11	104.96	104.92	105.88	103.71	103.63	108.53	97.714	107.94	105.61	105.34	104.87	102.81	106.95	100.69	105.23	100.54
104.96	104.44	105.81	105.74	102.59	100.71	105.11	103.59	108.16	101.53	107.91	104.77	104.99	105.39	106.02	107.28	101.02	107	101.76	101.39	103.06	102.92	102.38	106.11	106.17	109.51	107.01	105.38	102.73	105.58	106.03	103.98	104.56	104.6	106.42	106.95	106.14	107.39	109.14	104.84	106.46	100.62	105.01	102.08	110.11	104.56	106.55	103.66	106.81	109.13
95.732	104.23	103.06	98.687	103.53	103.3	102.48	103.18	101.87	102.86	97.145	98.904	95.681	98.782	96.499	96.859	101.53	102.36	97.167	99.478	103.06	101.39	101.07	100.1	99.485	100.97	104.47	97.334	96.985	98.605	96.69	98.381	99.94	97.584	102.07	102.27	99.006	97.909	100.59	100.97	100.23	97.539	99.32	98.908	100.49	101.83	103.34	101.16	98.993	100.75
110.35	111.8	110.78	109.05	105.73	108.91	106.38	106.05	104.05	106.67	105.34	107.91	109.12	104.92	109.24	108.97	103.12	110.12	105.82	107.91	107.64	106.49	108.32	103.61	106.7	108.35	107.69	102.5	105.29	106.24	109.72	105.8	104.68	107.93	107.74	108.53	105.33	104.71	111.11	107.88	106.08	106.47	104.22	105.55	106.76	105.8	105.24	108.47	103.19	107.95
112.3	110.87	109.04	110.27	109.33	110.78	105.26	110.05	107.6	111.79	110.89	110.21	109.1	112.48	111.15	112.62	108.91	106.54	108.13	106.82	111.46	108.4	106.99	113.97	112.55	112.42	109.3	111.2	108.77	109.36	112.11	108.09	108.96	106.81	113.23	113	108.95	105.52	107.83	111.13	111.08	113.94	109.39	110.4	109.83	111.68	110.78	107.29	108.75	112.25
102.62	105.99	108.92	104.72	104.48	110.11	104.82	111.83	105.12	103.59	105.43	100.27	104.58	106.85	110.44	102.87	108.35	106.65	107.89	100.95	104.75	108.61	104.97	107.1	106.07	103.07	104.07	108.15	107.75	102.8	102.4	108.79	102.54	98.628	104.3	99.849	101.69	104.59	104.6	106.35	105.95	100.8	103.9	102.26	107.82	104.05	105.51	102.3	104.33	107.6
112.9	110.29	111.69	111.34	109.54	112.83	112.72	112.47	114.09	116.53	115.38	112.83	112.31	114.23	112.47	107.91	110.64	114.27	112.05	108.84	111.32	109.53	110.9	111.2	110.65	110.62	113.15	112.14	108.72	112.1	109.43	112.6	113.62	112.96	112	117.94	109.65	112.21	112.45	110.48	113.75	111.47	111.71	115.15	112.61	113.73	115.42	113.57	114.33	115.18
107.83	106.19	112.5	112.45	111.05	112.72	113.76	113.74	110.89	112.6	110.73	114.77	112.32	112.2	114.53	115.41	115.14	107.9	111.76	107.89	111.37	109.42	116.67	114.66	112.15	114.48	114.21	111.91	110.43	112.73	113.77	110.86	111.56	114.21	111.13	110.94	112.72	110.21	114.81	112.13	110.82	106.91	110.25	116.74	112.98	112.2	114.82	112.4	111.82	115.31
101.13	101.64	102.48	104.68	98.39	98.865	93.392	99.614	102.26	103.24	101.51	99.385	102.3	101.83	101.12	99.058	101.26	102.84	99.442	97.872	99.679	105	103.59	100.01	98.887	101.34	98.521	103.63	104.37	99.571	100	96.31	97.729	99.093	102.66	100.98	100.48	101.46	102.76	98.032	96.016	101.85	100.76	99.81	105.58	95.593	93.753	101.59	101.19	97.811
106.72	112.3	111.21	108.94	111.99	109.52	114.74	108.13	111.73	107.76	113.04	113.27	109.87	110.93	113.39	113.51	110.68	107.04	116.23	110.06	114.89	108.02	111.82	108.43	109.78	110.07	107.76	108.41	109.31	111.96	114.23	112.82	115.35	111.53	110.23	110.5	115.34	110.65	111.38	112.08	106.79	108.98	109.05	111.37	109.51	110.86	108.11	112.8	112.68	109.67
102.27	104.04	104.97	101.36	103.55	104.73	101.56	101.96	102.63	104.3	100.79	105.89	107.01	105.69	102.05	104.43	104.63	101.69	107.2	105.08	108.43	104.11	109.97	104.42	103.89	104.2	103.58	104.61	105.93	101.22	106.14	106.15	103.42	102.8	104.68	104.31	102.52	104.24	101.96	102.61	104.74	103.59	99.283	108.34	102.07	103.57	99.328	104.28	101.91	103.8
104.14	102.53	102.31	102.12	107.86	107.36	103.62	104.07	102.42	103.83	103.56	105.68	106.56	105.25	107.74	105.03	110.39	104.63	109.19	109.7	104.56	102.45	109.5	105.94	105.53	106.22	107.2	107.19	107.65	103.17	109.84	110.1	103.81	106.39	108.69	108.99	103.06	105.87	106.45	108.31	107.09	105.36	105.76	99.825	108.63	104.15	106.23	106.65	104.28	108.3
103.38	108.54	106.69	106.01	101.27	107.92	105.46	107.1	107.19	104.92	106.41	108.08	108.26	101.96	102.1	98.866	104.66	107.03	102.76	107.02	105.18	106.99	106.42	105.49	105	98.965	105.3	106.45	106.81	108.7	105.78	106.32	106.99	104.61	103.28	104	107.41	107.96	104.4	102.79	108.32	106.45	105.25	107.38	102.59	98.84	104.55	103.93	107.93	106.56
109.36	108.03	105.31	107.2	105.49	111.59	106.94	108.15	110	105.87	106.28	107.07	102.32	108.92	100.92	102.4	104.6	102.16	106.81	109.01	106.82	104.14	107.94	105.09	108.55	108.15	108.24	105.68	106.7	108.66	109.37	106.44	108	102.7	106.42	107.77	103.27	105.43	104.69	109.94	106.75	106.73	107.09	109.06	103.63	103.51	106.47	109.3	104.72	110.12
112.98	110.36	113.2	109.67	105.8	107.68	113.36	112.86	114.1	106.65	111.91	113.48	106.11	111.13	116.05	110.24	111.86	112.59	115.59	115.47	113.39	113.78	112.62	111.11	115.82	112.22	118.49	116.24	110.58	116.81	109.95	111.51	116.47	112.23	110.97	110.8	110.15	112.06	112.63	111.48	115.28	115.54	112.09	110.85	116.54	110.02	117.73	113.54	112.51	111.84
116.77	113.92	113.52	113.32	114.4	112.07	110.89	109.84	110.79	116.84	117.95	109.75	112.29	111.11	113.04	116.63	119.32	111.59	113.01	113.15	111.69	112.18	117.42	117.28	116.17	117.58	114.77	113.75	111.66	111.97	109.42	113.43	113.47	117.56	111.9	110.28	114.04	112.54	114.39	112.02	110.43	115.65	115.01	116.02	112.37	110.87	112.52	112.61	117.65	113.4
114.13	113.39	111.17	113.62	112.47	112.03	108.13	112.13	110.76	107.98	111.55	110.35	114.37	110.57	115.21	113.33	108.97	113.5	109.32	109.53	113.73	110.52	112.41	109.98	112.76	116.63	105.9	113.87	108.71	109.39	109.78	113.58	110.84	113.72	110.76	109.68	112.86	113.14	112	111.56	111.19	114.15	111.14	106.63	111.47	113.61	109.38	107.83	108.93	111.3
114.65	109.53	117.03	117.46	112.37	110.7	109.84	110.27	112.57	120.42	107.98	112.2	110.19	117.24	109.48	113.79	112.23	116.45	112.32	112.96	112.16	113.97	109.49	114.83	112.01	113.48	111.02	113.96	108.03	112.34	110.95	113.03	111.94	114.22	114.11	115.19	115.41	117.31	115.91	114.31	109.42	112.74	110.55	109.45	114.47	111.7	113.81	110.12	112.3	113.91
104.39	106.37	106.12	101.81	104.01	102.13	107.16	106.41	106.74	104.65	102.62	100.71	104.61	103	108.14	104.42	101.05	106.66	103.7	110.09	102.81	107.36	109.53	105.17	104.47	98.416	106	103.94	106.79	105.12	100.56	108.58	105.4	104.65	106.86	107.05	103.63	103.93	103.08	107.8	105.73	104.27	103.64	105.15	104.9	105.84	109.51	105.49	106.19	103.6
106.17	105.18	107.26	107.42	105.37	108.35	109.77	106.46	106.49	108.51	108.82	106.56	106.76	103.72	103.82	106.15	107.04	103.19	106.63	108.34	102.44	105.36	105.11	103.79	109.65	106.08	103.2	108.25	108.96	107.83	111	104.74	106.42	108.58	104.72	104.14	107.09	105.83	103.14	105.17	104.8	107.97	103.18	104.52	104.94	107.03	104.3	110.44	107.33	105.56
100.43	101.01	99.86	98.463	100.37	98.762	100.52	97.445	101.26	101.98	96.027	101.19	98.257	101.5	104.39	99.888	101.45	102.99	100.7	101.26	101.53	101.58	102.84	101.24	105.06	99.501	97.321	101.64	101.35	98.312	98.719	100.45	101.42	98.21	96.284	103.86	102.88	106.03	99.803	101.8	97.136	103.57	103.65	96.206	102.91	95.652	103.39	103.23	103.21	101.2
108.81	110.15	110.56	105.3	107.34	106.09	106.87	114.79	109.73	107.61	111.5	107.45	112.46	106.67	111.25	110.89	108.48	111.03	106.69	113.49	110.32	108.56	105.86	110.11	114.65	111.72	113.76	108.8	110.82	111.65	110.9	111.9	108.15	109.77	112.61	109.77	110.23	108.11	112.3	109.36	114.19	109.43	108.62	104.51	108.53	110.91	107.87	109.06	109.47	111.95
109.85	106.51	106.6	112.18	107.68	106.74	110.12	102.9	109.53	104.35	106.8	108.34	112.47	106.7	108.25	106.86	108.42	107.46	106.04	105.91	107.01	108.98	106.13	104.05	113.17	102.53	108.02	107.82	107.49	107.89	110.2	108.76	102.76	106.88	110.1	105.4	106.83	109.93	106.45	107.02	107.65	105.91	105.65	107.33	112.34	104.22	108.9	106.42	104.84	108.22
110.32	109.84	111.55	108.82	113.77	110.71	108.69	110.7	113.21	110.1	109.34	114.54	111.43	114.62	109.77	106.51	113.09	112.03	113.51	111.04	114.09	111.65	108.75	111.79	111.79	114.57	113.93	110.81	112.98	112.12	112.68	111.56	110.75	112	111.92	112.64	108.81	109.2	117.14	117.06	110.03	108.4	109.96	105.06	112.29	106.88	105.38	109.92	108.7	113.58
110.79	113.65	110.27	114.08	109.65	109.33	108.97	112.19	111.53	110.83	116.67	106.41	112.1	111.56	109.69	113.43	109.98	108.65	113.01	109.23	113.11	107.97	106.97	109.57	110.71	111.19	115.16	111.48	109.62	111.58	111.45	108.74	110.98	109.28	111.02	113.25	110.49	114.33	109.43	109.59	108	109.31	112.26	110.55	108.31	110.31	110.52	108.84	113.26	109.25
109.77	113.37	109.33	111.92	112.91	111.05	110.61	112.38	111.64	107.36	114.11	112.47	113.62	106.76	108.08	111.9	109.51	108.2	112.07	112.28	108.74	110.67	114.28	113.71	113.66	112.26	109.58	110.8	111.81	108.52	110.11	112.01	112.49	112.96	106.12	112.15	110.83	110.96	109.27	107.86	114.71	117.84	112.88	110.43	117.11	112.73	112.64	107.69	113.17	109.19
106.7	100.52	105.16	103.88	104.62	108.82	107.34	106.65	105.3	104.28	105.77	103.69	99.892	108.25	105.93	108.58	102.31	106.5	106.07	108.74	108.58	104.24	107.72	105.51	107.77	106.46	108.04	105.15	111.61	108.43	106.91	103.18	105.74	111.33	106.7	103.53	103.95	105.6	106.71	102.96	107.97	107.54	108.58	104.64	106.55	105.92	103.48	109.39	106.06	108.41
112.29	111.56	112.46	106.42	109.12	110.18	113.6	111.31	112.1	110.6	112.14	110.7	111.99	107.41	109.3	108.14	113.07	109.35	109.39	110.73	111.81	108.62	110.22	107.47	108.99	110.91	108.33	110.49	110.25	113.21	109.81	107.2	115.21	110.92	107.67	114.33	109.57	108.41	113.6	111.32	112.4	111.2	109.63	113.84	110.18	108.78	110.24	106.5	114.55	111.22
106.61	109.62	111.85	108.87	108.19	113.56	106.96	109.29	109.52	111.84	111.06	110.8	112.34	109.33	104.94	107.14	110.18	114.31	110.69	110.44	107.24	103.37	110.27	109.44	110.03	111.33	112.42	114.77	109.84	108.03	110.95	105.82	108.94	111.86	108.94	108.6	111.78	108.74	112.15	103.91	107.88	105.6	107.4	107.56	111.08	110.05	115.2	112.55	107.27	107.65
110.23	110.33	114.48	110.27	114.13	111.23	107.57	116.64	115.91	110.95	111.98	112.05	117.07	111.56	111.81	110.87	112.83	110.97	108.82	112.7	109.5	118.07	111.91	108.55	112.46	111.04	112.66	107.25	112.12	111.86	114.25	111.67	112.73	110.85	115.96	113.82	112.21	113.93	114.71	111.02	111.27	110.4	115.71	109.99	110.1	108.3	114.33	113.65	110.24	114.62
101.66	104.41	104.48	106.28	107.05	103	99.258	102.14	100.96	105.55	102.2	104.01	102.08	100.46	103.47	100.61	104.3	100.63	106.14	106.25	109.99	104.16	108.45	101.05	104.69	104.24	97.571	105.01	102.96	105.14	103.05	105.93	104.18	104.66	105.69	101.02	107.77	100.43	104.86	106.02	103.37	107.04	105.31	105.28	100.66	102.45	109.58	103.97	104.17	102.07
107.78	108.92	113.06	109.67	111.92	112.38	111.82	111.06	117.07	108.08	105.81	112.59	109.06	112.43	113.74	109.16	114.04	108.65	109.89	107	111.75	107.96	106.78	107.43	110.28	108.59	114.05	111.73	111.21	111.59	113.21	111.92	105	109.49	111.6	111.12	110.94	110.56	116.25	117.06	113.17	112.39	109	110	114.7	109.56	115.06	109.24	113.58	111.59
112.49	115.29	119.99	112.77	116.75	112.62	111.84	112.53	113.8	116.63	120.14	117.97	113.43	120.23	114.24	119.04	116.99	115.38	122.14	117.4	117.91	117.24	111.39	116.52	120	115.33	115.77	118.8	118.15	114.97	114.93	115.08	117.27	116.29	112.53	115.37	116.31	117.09	117.82	116.27	116.22	115.21	119.7	116.22	120.41	118.28	115.45	117.53	112.5	118.63
110.56	110.31	112.6	114.1	107.95	113.15	109.41	114.19	115.3	111.29	110.47	110.68	112.08	116.26	112.18	110.77	108.42	112.29	114.28	111.54	108.17	111.93	109.4	110.72	111.24	111	109.38	109.88	113.49	112.34	110.51	112.25	111.79	109.28	112.7	113.4	113.55	106.38	106.42	109.3	111.91	111.06	111.81	107.66	110.87	110.42	110.2	108.55	114.87	112.69
107.79	107.82	103.59	109.85	100.93	105.2	103.7	109.86	108.46	105.86	101.85	106.41	106.3	107.58	104.73	109.43	99.471	106.51	97.28	105.68	108.43	103.48	106.28	105.87	103.85	104.67	105.31	104.29	109.08	108.67	99.868	104.7	105.36	102.99	104.69	102.45	108.08	106.52	106.11	104.14	109.07	103.94	100.78	108.56	105.68	106.92	102.52	98.995	104.45	102.82
102.18	103.05	107.17	104.76	104.4	104.19	103.69	107.18	105.33	101.76	108.34	103.3	105.89	105.45	103.57	104.41	102.8	107.26	105.05	104.68	103.75	102.09	102.98	105.31	106.54	106.38	107.51	104.16	104.63	105.6	104.33	104.22	105.91	104.69	104.03	104.72	111.56	108.56	101.29	108.58	107.38	103.99	102.02	103.76	105.7	107.62	108.35	104.98	109.3	106.05
104.54	107.21	105.52	107.34	106.02	103.61	104.76	107.59	102.22	108.27	107.14	106.19	108.85	104.24	102.72	108.74	107.55	109.33	110.26	103.95	104.31	107.67	102.09	105.95	105.96	108.38	101.52	106.04	103.3	106.86	103.89	112.8	107.46	106.74	110.62	105.97	106.44	104.02	108.54	104.51	104.89	103.89	105.47	106.7	106.83	106.53	108.09	105.63	106.63	104.07
111.5	113.63	107.85	115.03	109.31	111.54	114.66	111.99	112.72	106.37	113.22	113.7	111.83	111.91	112.28	111.43	113.51	110.82	114.36	112.79	113.34	115.31	112.29	112.42	113.45	106.85	109.65	110.7	114.51	112.59	114.56	111.53	111.67	109.3	112.66	111.44	113.35	106.55	107.8	111.81	110.67	110.32	108.8	113.81	112.88	109.4	107.29	114.36	114.24	114.67
102.84	109.42	106.19	103.14	104.18	104.19	102.46	105.48	105.62	105.47	112.34	106.12	107.15	104.16	106.47	106.23	105.84	104.15	108.75	103.37	104.3	105.72	109.85	105.13	105.95	101.97	106.6	104.12	102.73	106.78	102.82	104.12	102.18	109.48	104.07	103.52	101.7	106.96	104.77	105.74	105.33	106.14	107.86	103.92	108.06	102.24	102.89	107.08	105.95	107.54
107.71	103.84	103.24	111.76	105.35	108.57	111.73	110.37	110.65	105.7	111.31	112.9	106.06	108.33	106.05	109.37	107.76	106.45	114.12	111.37	108.51	106.33	107.6	108.89	114.02	111.68	105.46	108.24	111.76	109.45	108.16	112.38	106.45	109.33	110.75	111.13	110.61	110.38	109.65	110.49	106.76	111.99	104.66	108.48	109.52	109.86	106.51	111.59	103.36	110.24
103.1	105.31	105.45	102.39	103.75	105.36	102.43	104.25	105	103.88	100.31	105.57	106.62	104.68	106.13	109.31	105.56	97.958	108.98	106.57	103.52	105.59	104.67	108.33	101.79	103.59	102.46	102.22	98.274	100.88	104.71	105.65	103.96	112.23	101.27	107.5	107.72	106.62	102.14	98.204	104.6	103.81	105.76	100.73	104.95	102.86	104.12	106.01	102.68	103.85
98.23	99.336	97.885	99.479	99.996	101.06	99.073	98.675	98.171	99.45	101.56	102.19	103.73	98.694	104.36	99.006	97.403	100.33	101.86	97.818	98.785	98.425	103.77	99.699	96.608	103.84	99.889	101.56	96.474	101.28	103.25	98.867	98.07	101.5	101.07	103.65	97.3	102.6	103.61	101.93	97.892	100.49	99.553	98.905	97.253	100.71	104.78	101.66	98.926	101.15
101.06	99.827	105.25	103.65	107.21	106.67	104.28	103.94	106.74	105.58	109.62	106.74	102.86	107.06	109.82	101.89	106.8	102.82	111.17	107.84	102.57	104.73	107.59	110.41	104.14	107.1	108.35	106.85	104.86	99.263	103.65	107.9	110.4	105.83	104.99	105.9	108.36	106.33	103.31	105.97	108.94	103.31	110.34	104.64	105.47	103.37	105.53	102.88	103.95	105.1
106.44	109.93	106.17	107.68	111.98	108.5	109.46	108.52	109.35	102.69	103	103.64	103.68	104.93	108.7	105.37	104.97	105.73	110.17	105.67	105.51	104.63	104.82	103.6	106.78	103.64	110.08	105.48	103.2	106.28	105.92	106.15	101.98	105.21	100.58	107.98	109.48	109.93	107.38	109.41	105.26	108.62	108.04	101.2	108.83	108.26	103.51	113.72	108.86	104.6
106.14	111.25	106.13	101.23	107.2	108.9	101.68	108.57	103.66	109.12	105.06	103.87	104.94	108.6	107.32	105.31	106.91	106.89	103.67	102.52	102.99	105.41	106.4	104.18	109.4	107.37	111.78	105.7	110.89	103.55	109.37	108.06	108.85	100.57	109.03	104.3	108.77	109.37	106.85	108.54	104.16	110.84	107.76	109.08	102.73	101.09	105.48	103.92	106.43	107.45
106.9	106.32	102.37	109.86	105.69	102.35	112.8	107.19	104.79	106.41	106.36	104.69	103.68	104.46	102.85	105.37	105.64	108.31	106.69	108.91	109.85	103.81	105.47	107.51	105.86	104.32	108.66	108.7	106.95	107.07	105.76	104.72	101.07	101.66	104.33	107.26	104.55	107.1	107.88	104.49	103.62	109.2	105.36	105.59	107.39	107.5	102.04	106.02	101.96	108.62
94.971	95.648	102.28	95.035	100.62	98.566	98.603	95.891	102.2	102.27	97.986	100.71	102.5	101.08	99.38	98.628	100.41	101.29	101.14	103.12	102.59	98.989	103.7	102.36	101.46	101.71	100	100.35	99.671	98.777	98.964	102.93	102.26	96.629	104.74	104.78	101.32	94.864	101.89	101.44	97.695	104.7	100.18	101.61	104.38	99.244	101.86	100.44	97.692	103.5
101.34	105.67	108.85	109.5	105.14	105.88	105.59	103.68	104.93	104.75	108.03	106.77	109.56	105.34	106.08	105.37	108.45	103.11	108.29	108.26	106.16	103.41	111.38	109.07	104.86	110.77	104.95	107.78	103.35	106.12	109.72	107	108.92	100.74	105.2	109.52	106.97	108.33	108.75	104.7	108.08	106.24	106.59	105.06	105.75	105.54	109.13	106.23	104.16	105.92
113.34	112.58	115.74	111.34	112.01	111.76	111.46	108.52	110.5	108.82	117.64	114.43	110.95	113.71	107.57	109.03	107.8	108.19	114.02	112.6	112.64	111.36	111.45	107.57	113.66	109.69	112.98	109.32	113.12	112.72	113.86	111.63	109.84	109.51	118.75	108.34	111.55	111.45	117.22	113.66	110.4	108.89	112.69	110.68	112.33	115	113.93	112.44	114.91	113.42
105.83	106.21	108.67	103.03	104.94	102.82	105.93	103.48	104.61	107.69	107.19	102.15	106.36	102.34	102.95	102.95	102.38	102.67	100.36	102.66	106.05	103.11	102.72	103.13	104.36	102.39	106.72	105.97	105.99	103.36	101.67	99.666	106.71	101.97	101.14	105.82	102.15	109.45	108.61	97.097	100.63	100.17	106.07	106.36	104.39	102.83	102.88	106.92	103.17	105
115.03	117.06	117.36	124.78	118.29	118.26	114.61	120.1	116.48	118.69	115.92	117.66	117.15	115.61	113.84	116.24	121.66	123.06	120.77	117.91	115	119.16	119.53	117.31	119.62	114.04	114.52	117.24	115.39	118.6	117.92	114.16	114.45	119.16	117.84	116.51	120.41	111.9	122.31	119.2	118.53	120.55	116.35	116.6	116.19	115.67	114.34	119.7	117.52	119.68
105.22	106.94	108.86	107.14	103.17	105.87	105.89	105.17	106.25	105.15	104.88	110.21	105.66	109.55	107.52	106.06	108.7	104.21	105.95	100.67	108.6	105.06	106.15	105.29	109.68	103.46	106.61	109.29	105.45	109.37	105.28	101.84	104.89	110.06	107.68	106.4	103.06	104.93	106.67	103.08	102.26	105.53	103.48	108.38	107.84	110.69	108.69	108.11	102.67	104.87
103.36	102.11	107.95	106.25	108.42	109.64	107.25	102.47	105.72	105.89	106.2	107.47	105.67	107.26	110.97	106.16	111.18	101.82	107.25	105.14	106.53	104.36	109.19	106.25	103.42	107.19	103.84	107.28	108.31	107.38	106.5	108.67	109.9	102.12	105.58	103.88	104.71	103.45	112.41	104.61	104.66	104.17	109.31	104.61	105.93	107.89	104.54	106.79	104.56	106.77
101.65	105.6	102.8	107.95	104.54	99.96	102.98	104.01	104.77	107.29	101.97	100.62	104.51	102.44	108.32	104.21	102.58	104.44	104.47	104.57	99.783	104.36	105.83	105.27	104.8	106.58	100.72	104.19	103.7	104.37	105.13	104.11	104.01	106.68	101.28	105.11	105.13	103.82	105.14	102.28	106.09	106.03	108.75	100.43	104.97	107.5	97.775	105.08	97.955	103.79
115.78	113.88	111.05	108.67	110.24	113.25	111.73	112.47	112.69	112.07	113.18	109.63	110.88	113.86	111.43	114.08	113.05	106.75	112.76	105.89	111.43	109.26	110.11	108.11	113.83	110.09	112.8	107.48	107.66	111.45	110.43	111.31	112.22	112.15	109.04	111.58	109.96	113.36	112.78	108.85	112.03	115.46	111.87	110.84	112.52	107.8	115.14	109.87	111.76	112.19
108.91	114.41	113.07	113.47	114.5	111.66	112.73	113.23	110.78	116.21	110.96	111.35	105.77	113.28	112.87	114.5	115.31	113.38	107.34	114.5	113.97	109.43	113.32	111.12	115.82	114.73	110.42	114.92	112.35	113.52	114.02	108.29	115.02	113.61	110.04	109.96	113.84	110.34	109.69	116.26	110.35	111.65	111.55	113.57	111.72	111.19	112	113.5	113.45	108.48
106.97	110.07	107.3	112.61	107.01	108.96	106.59	113.23	114	114.61	112.54	110.97	109.5	109.74	108.36	111.41	107.04	108.8	110.87	114.84	108.24	110.91	109.31	113.81	108.08	112.33	113.39	113.9	113.99	113.15	106.45	111.76	111.41	111.16	112.9	106.32	112.89	109.51	112.14	105.42	110.67	110.04	113.13	112.58	110.22	114.08	110.9	112.83	114.56	115.99
103.3	104.95	100.46	109.12	102.69	107.05	104.64	106.62	102.33	103.32	104.31	102.91	104.86	105.2	105.42	107.35	100.7	106.36	107.59	102.91	103.18	104.17	104.87	101.67	99.215	101.86	101.04	101.58	102.26	107.6	104.97	102.58	104.23	103.33	104.8	104.55	105.99	104.27	104.85	110.14	101.98	101.01	105.24	106.02	103.01	98.443	105.73	103.2	103.1	108.72
107.1	106.91	107.44	103.24	103.26	108.74	103.25	103.83	105.56	104.55	108.19	107.94	105.42	108	107.71	99.31	108.35	106.18	107.59	106.45	107.29	102.77	106.44	106.74	107.86	106.39	106.9	102.06	107.37	102.98	104.47	111.05	111.39	106.97	109.72	104.97	109.1	103.11	106.9	106.37	110.81	106.02	108.85	106.88	107.88	106.2	102.7	110.97	109.11	110.8
101.12	106.92	110.87	103.66	104.02	107.98	105.78	107.59	106.46	102.81	110.08	107.13	108.46	107.28	103.04	110.49	103.49	103.16	108.16	106.48	102.45	100.22	109.69	105.7	104.77	108	105.65	106.18	108.11	108.29	104.54	104.44	101.82	103.79	103.9	100.98	105.58	108.42	108.44	102.48	107.46	101.89	107.01	108.72	108.22	106.18	104.64	102.21	105.87	105.4
103.96	98.873	98.313	102.86	102.03	102.9	103.34	101.07	101.3	102.32	102.27	103.86	98.939	101.47	103.33	102.79	95.412	101.3	100.64	100.07	101.3	98.322	96.582	93.432	96.795	99.482	99.663	99.711	102.61	100.45	100.2	98.73	100.32	100.98	100.96	102.73	99.644	97.309	99.66	101.44	100.28	100.15	101.95	100.21	101.27	101.9	102.67	103.15	103.01	98.592
105.88	104.54	108.24	107.59	103.2	107.33	106.61	114.12	106.6	110.1	108.72	108.6	109.13	105.96	105.13	103.12	106.54	106.58	102.21	110.09	110.26	108.96	113.51	104.09	104.3	105.22	105.8	104.37	106.17	100.86	104.53	103.34	103.07	106.82	108.24	103.45	104.06	105.17	104.98	110.32	109.96	107.5	108.48	104.27	108.56	105.88	105.8	107.67	105.38	103.33
108.9	104.97	111.03	106.5	104.18	105.84	106.71	105.4	104.24	109.51	103.92	106.87	109.63	108.04	105.25	100.13	107.43	111.63	101.62	104.82	105.63	104.69	107	103.95	105.03	107.61	106.64	103.34	104.41	104.81	109.48	110.77	103.84	108	105.84	105.41	103.3	107.38	115.23	101.34	103.45	107.67	107.42	103.33	101.32	104.92	102.71	105.05	101.88	108.11
106.62	110.13	109.32	104.52	103.9	104.06	108.06	105.03	107.24	107.64	107.53	103.79	103.56	103.06	102.54	103.86	107.87	109.57	106.76	105.01	104.49	105.07	104.6	102.19	109.44	110.31	106.09	103.99	106.85	103.1	104.16	104.55	106.12	108.63	107.31	107.98	104.85	104.72	106.29	104.16	110.64	106.51	108.59	107.03	107.28	108.81	102.94	106.14	103.14	106.04
104.76	104.42	101.54	104.18	100.51	101.66	106.58	104.69	105.97	104.36	107.18	101.03	105.13	106.04	102.68	104.41	102.49	105.89	99.499	105.31	105.95	105.85	107.83	105.25	110.41	107.25	101.23	103.91	107.33	105.41	101.37	104.31	103.84	104	103.07	106.61	103.05	104.18	103.58	104.25	102.52	105.38	104.44	104.22	102.42	101.38	102.94	108.1	106.68	105.78
102.7	105.63	106.83	107.24	105.05	106.1	110.46	110.68	110.77	105.21	109.75	106.95	110.85	107.54	103.29	102.47	111.46	108.39	104.26	105.76	101.11	102.93	103.9	109.53	104.8	106.62	106.36	103.74	107.63	104.26	105.28	102.28	107.43	110.3	104.5	105.08	108.14	103.34	104.82	104.4	101.66	110.22	108.34	108.44	104.19	103.22	104.74	101.46	108.32	111.13
99.942	108.84	111.75	106.11	103.63	109.07	110.07	107.43	104.85	105.13	107.79	108.33	103.37	105.38	108.31	109.25	104.73	105.08	107.54	106.03	105.19	107.19	100.32	104.26	104.8	106.14	107.25	102.15	107.74	104.87	105.24	108.48	102.91	102.14	105.07	106.49	107.58	100.02	108.62	109.05	106.83	109.65	103.74	103.97	108.14	100.6	102.79	105.73	108.59	103.67
100.37	105.35	106.23	104.23	106.41	103.44	102.21	106.34	104.88	108.68	101.7	106.54	105.31	104.28	108.02	109.55	104.31	103.66	102.07	105.86	109.89	105.57	104.87	103.42	100.66	102.62	101.41	102.94	101.55	106.94	103.59	107.58	105.25	100.81	109.46	107.88	101.5	100.27	106.31	101.07	104.77	105.87	102.14	109.4	106.67	104.26	102.68	103.92	107.81	106.7
101.7	96.634	104.52	96.499	99.095	97.134	97.275	95.877	98.652	102.89	97.734	103.82	94.375	100.37	97.355	99.095	100.54	96.348	97.983	102.1	98.21	103.92	103.66	97.48	99.78	95.532	102.26	97.388	101.11	98.524	99.075	102.2	100.27	100.94	100.17	97.298	103.43	101.92	98.841	93.324	98.417	98.108	95.824	99.486	96.796	100.75	97.935	101.87	105.09	99.354
109.32	112.91	108.82	107.66	112.82	115.62	110.2	114.01	108.63	119.75	108.42	109.94	114.45	112	111.69	111.56	111.78	112.73	110.39	113.86	110.84	113.67	113.93	116.7	114.54	109.21	113.71	115.15	112.86	113.91	107.75	109.55	110.2	114.24	108.58	112.34	115.06	108.1	113.48	113.19	110.8	106.9	111.67	116.48	110.32	108.58	113.76	114.44	116.17	113.38
115.88	117.46	118.72	118.7	118.6	116.22	112.47	119.43	118.66	116.98	120.45	115.67	115	114.05	117.2	115.37	117.45	116.44	120.84	116.97	120.03	121.44	117.46	114.52	114.37	117.33	117.7	118.19	120.54	115.27	117.91	118.85	117.17	121.13	116.7	118.21	123.76	115.83	115.88	121.73	121.31	120.3	112.33	118.92	120.1	113.87	120.4	115.51	116.16	120.51
104.34	108.4	105	106.64	105.71	108.57	103.93	109.15	104.65	104.68	103.34	108.57	106.49	110.59	104.93	105.96	102.83	106.35	104.32	109.16	106.39	104.73	109.38	105.83	105.27	105.82	106.66	105.69	103.2	110.44	106.27	98.371	102.49	103.67	102.54	108.14	104.96	109.93	106.27	109.22	104.39	106.11	111.71	104.51	104.46	106.46	105.45	105.33	104.61	104.63
106.84	106.13	104.97	103.37	103.43	102.83	103.93	102.67	103.87	103.74	104.9	105.19	104.49	105.69	105.33	103.31	104.8	107.04	106.12	107.28	103	104.31	103.5	105.37	102.51	103.91	102.6	103.15	106.03	109.17	108.27	105.65	103.17	101.37	98.218	104.78	102.42	104.07	101.65	106.06	101.94	106.62	107.52	106.46	105.31	103.69	105.33	101.77	104.24	103.87
110.24	110.99	111.19	107.47	113.23	109.08	113.22	108.33	110.28	111.81	112.49	111.52	108.32	106.17	106.62	111.9	110.47	108.4	106.75	109.93	110.45	110.45	109.68	108.22	104.06	109.12	107.14	107.11	109.16	104.57	110.39	112.25	112.52	112.09	106.8	106.64	104.85	108.61	112.03	110.47	104.72	109.87	115.5	109.31	108.31	111.04	111.44	111.83	111.63	111.39
106.76	103.75	105.06	104.82	106.28	105.38	103.98	108.64	103.39	104.48	107.79	106.15	109.46	110.07	106.25	107.73	102.59	107.77	107.32	104.76	106.95	106.82	104.96	109.53	111.13	110.09	104.75	104.82	106.74	105.41	104.24	104.83	102.43	104.31	104.22	108.59	109.93	102.67	110.54	109.39	101.36	103.24	111.59	104.38	107.62	107.33	104.08	103.18	105.37	103.43
99.996	107.31	105.46	103.55	105	105.39	102.8	102.15	103.65	102.85	103.04	105.7	99.986	107.14	100.8	108.51	103.26	103.57	101.19	106.54	105.35	108.55	107.21	101.5	105.17	104.7	107.43	103.08	106.51	105.31	106.52	104.68	103.34	105.41	107.61	102.29	103.84	103.19	107.2	108.38	103.33	104.15	97.814	105.87	103.4	103.03	100.08	104.42	102.55	103.04
108.71	109.31	102.61	103.78	103.96	106.95	98.88	106.07	106.95	104.1	104.82	105.61	103.87	107.65	102.91	109.86	104.85	104.16	104.46	101.62	107.57	100.67	104.28	103.77	104.38	107.51	108.55	107.47	106.25	103.49	107.04	105.47	102.8	104.36	103.05	108.76	104.71	107.84	104.81	102.43	107.17	102.6	102.41	103.93	105.81	106.21	104.34	105.2	107.92	105.31
101.08	101.16	106.04	103.87	96.881	101.36	102.56	98.45	100.32	101.19	98.67	100.14	100.69	97.455	100.43	98.061	98.326	94.798	98.199	97.426	96.907	99.127	97.978	102.28	98.849	100.99	98.468	102.26	103.03	98.86	99.529	100.69	104.03	101.16	101.08	96.784	100.06	99.061	101.56	101.12	99.557	96.633	103.07	93.304	101.68	103.03	100.6	100.73	101.27	99.506
105.41	107.21	107.34	109.71	103	106.48	109.67	106.1	106.21	106.26	107.25	104.29	104.46	109.7	104.99	103.49	106.84	103.56	103.69	108.79	106.35	108.9	108.23	105.06	106.08	109.96	104.65	109.68	103.8	106.38	105.94	104.89	110.39	105.8	106.91	108.59	107.18	104.7	108.83	107.09	104.74	101.83	104.35	109.91	105.4	109.98	108.6	107.49	103.76	105.78
101.57	104.35	100.66	101.22	99.951	93.998	103.7	103.2	102.8	105.4	104.69	96.795	95.022	100.3	100.26	100.54	101.28	99.09	98.582	102.07	97.844	101.38	97.94	101.14	101.77	103.84	100.65	103.74	104.54	98.405	101.75	101.25	102.96	100.88	103.63	104.07	103.44	99.881	101.42	100.8	102.31	102.21	96.328	100.81	103.77	99.61	102.36	102.62	100.47	101.68
112.13	111.1	111.45	109.08	112.58	110.14	112.63	110.97	109.08	112.22	111.53	111.52	110.99	113.27	110.33	110.51	108.01	108.85	112.96	109.12	112.05	108.92	112.36	112.78	109.93	110.36	109.47	108.72	110	114.7	109.33	109.53	113.74	111.27	109.81	114.4	112.19	108.12	108.05	111.63	112.67	107.57	112.64	112.91	111.05	108.94	110.38	107.75	114.15	108.37
111.9	112.69	112.4	115.33	110.59	118.41	120.38	118.57	122.99	112.95	115.78	115.74	117.15	114.04	119.64	116.85	117.28	117.8	118.44	115.24	116.4	116.46	113.59	112.96	114.13	112.01	114.44	119.6	115.9	110.29	115.67	118.8	121.43	119.45	116.83	117.56	115.01	110.64	117.33	112.66	117.84	118.61	114.01	116.63	117.78	114.82	115.92	112.24	111.97	115.51
114.14	120.23	120.18	116.7	113.58	113.77	118.83	117	118.28	115.67	114.79	120.12	123.56	118.79	116.53	120.59	120.47	119.38	119.3	116.13	114.46	118.65	114.75	114.79	119.75	119.34	116.69	115.8	116.15	121.91	117.39	120.35	112.79	113.7	111.71	116.8	115.49	114.4	117.62	116.49	119.86	119.4	121.54	117	115.68	115.8	123.44	117.33	116.06	120.35
108.26	104.24	103.42	108.65	107.5	106.51	101.22	105.47	101.18	102.5	103.18	105.41	104.5	105.14	104.31	104.29	108.61	104.53	103.42	106.23	107.01	108.99	110.36	104.81	104.03	103.97	104.24	106.82	106.14	107.67	105.9	107.87	106.3	106.36	104.23	104.64	109.57	110.66	107.56	108.48	104.7	102.56	104.81	105.53	104.43	109.33	102.29	104.8	106.76	107.55
108.04	104.07	98.148	102.78	101.81	99.676	104.13	100.99	106.13	102.77	102.92	105.24	109.85	105.69	108.17	103.11	104.6	101.02	99.663	100.9	103.87	103.57	103.97	99.457	108.44	100.21	102.07	102.52	108.6	104.52	101.45	105.28	105.23	106.62	107.85	103.48	102.97	101.4	102.95	104.88	102.8	105.78	101.51	106.32	101.73	104.13	101.21	102.37	103.5	106.57
109.18	113.35	115.12	115.07	117.01	109.3	110.29	113.93	117.17	111.79	114.88	114.83	111.01	116.5	110.92	110.57	113.62	115.09	116.66	115.64	114.29	112.69	112.24	112.89	110.04	113.11	112.46	110.82	107.79	110.88	115.54	116.93	118.03	114.76	110.21	114.83	111.86	109.65	109.65	113.31	112.81	115.02	115.45	115.38	109.01	112.79	113.84	114.34	112.07	110.97
100.65	96.246	100.79	101.3	96.907	99.585	104.5	101.3	101.72	101.77	103.56	103.04	97.719	96.841	104.37	101.78	100.66	98.142	99.049	101.14	99.457	103.72	102.77	101.26	98.404	101.6	100.41	102.21	99.558	104.22	101.12	99.514	100.57	100.82	100.08	100.84	102.08	102.27	99.611	94.433	97.431	103.53	99.145	100.36	99.41	98.064	99.211	100.46	99.268	102.28
97.684	98.032	99.045	102.41	101.8	98.492	98.904	99.373	100.8	102.34	101.35	99.119	101.04	102.22	99.118	95.062	99.924	102.91	97.441	99.322	95.256	95.819	100.23	97.638	102.45	103.32	97.208	102.81	100.43	96.716	99.652	98.571	101.88	94.795	102.55	102.63	100.09	103.57	100.05	98.157	95.821	103.45	102.77	100.83	100.98	102.1	101.18	101.07	99.164	98.804
103.4	103.52	107.02	103.89	103	107.09	105.33	97.88	105.21	105.89	103.82	105.35	106.66	105.69	112.97	108.39	106.78	107.02	106.26	105.28	106.81	105.59	106.78	107.26	108.87	106.49	103.77	105.5	105.86	105.06	109.07	106.36	107.41	105.23	105.51	102.53	110.83	110.22	106.67	108.4	105.1	103.9	108.17	103.05	111.53	105.76	105.63	105.09	102.98	107.35
105.85	111.56	108.56	106.05	103.93	109.51	107.44	105.29	108.7	103.28	107.42	105.28	110.22	105.79	108	109.62	106.6	107.4	106.03	106.41	105.57	102.23	105.96	108.32	109.53	107.13	110.46	106.38	105.71	105.71	107	107.58	105.01	102.66	110.23	105.12	105.65	105.21	106.21	106.06	104.84	107.55	105.26	107.17	110.74	111.11	108.46	108.71	107.25	103.42
104.69	106.29	106.19	103.85	107.54	104.28	102.36	106.35	105.3	104.93	105.97	104.32	105.4	105.32	103.95	105.32	105.02	102.98	106.31	109.25	109.83	106.11	104.87	103.94	106.7	105.37	106.44	108.63	106.76	107.5	106.8	106.95	111.58	104.43	114.06	102.96	103.64	104.04	105.27	104.51	107.54	103.63	103.77	104.87	105.06	105.89	106.42	104.45	107.23	105.7
101.27	107.47	107.89	100.8	106.2	102.66	106	104.21	105.54	106.84	101	103.54	102.5	104.45	103.76	106.34	104.2	107.46	110.78	104.62	104.22	106.61	106.25	102.85	102.5	105.02	113.38	104.27	108.3	106.96	102.39	104.13	102.47	104.21	107.91	108.21	101.11	104.54	103.48	107.58	102.61	103.81	100.69	104.97	104.6	103.35	104.03	105.7	100.82	98.388
103.66	103.85	94.533	100.67	107.42	105.71	102.71	102.09	105.13	104.51	109.12	105.01	106.98	105.62	104.53	105.62	109.11	103.87	109.31	104.65	107.27	107.1	101.95	106.3	103.89	104.32	104.69	108.71	106.11	106.71	104.04	105.59	98.52	108.69	102.11	102.82	99.298	102.46	103.5	106.96	107.14	103.49	104.28	110.6	104.8	105.11	105.33	103.85	107.04	105.4
108.5	106.18	111.07	105.29	105.62	107.3	104.58	109.25	107.5	104.24	102.98	105.58	106.5	104.42	109.57	103.51	108.84	107.41	105.19	106.58	103.12	104.95	109.31	102.93	107.02	102.15	105.92	106.14	104.91	102.12	104.81	105.09	110.56	106.48	111.27	103.31	105.11	107.38	102.04	104.71	104.21	100.9	103.24	101.69	100.15	103.32	105.91	103.71	105.86	103.76
108.6	113.16	111.83	110.74	110.23	110.29	112.08	106.73	113.98	110.86	112.39	111.87	108.47	107.68	114.38	104.74	109.42	107.26	109.82	115.42	112.46	107.4	110.73	107.16	105.77	110.56	112.02	106.75	107.31	108.03	110.22	109.5	108.2	104.91	109.72	109.8	110.76	115.8	114.34	110.78	107.38	110.76	109.56	110.73	111.97	111.89	107.64	108.78	112.41	111.23
108.53	107.56	107.26	114.65	109.23	106.41	113.25	110.64	108.53	113.35	108.65	110.51	111.85	114.56	109.88	110.48	110.81	110.07	107.51	112.35	108.14	109.75	108.47	112.03	110.73	109.69	114.05	111.67	112.46	111.99	114.04	110.16	113.77	108.96	107.25	106.47	112.83	113.26	109.85	112.98	105.81	112.92	111.6	107.93	110.54	113.6	113.53	111.06	112.39	111.73
98.727	104.68	104.27	104.62	108.38	108.24	111.68	106.9	108.48	111.17	109.72	104.53	105.19	102.1	106.56	107.88	108.17	104.44	103.22	103.99	102.97	108.74	108.36	106.52	108.6	105.07	110.92	110.62	105.49	105.69	108.24	106.9	105.63	106.35	105.37	106.6	109.07	103.39	107.84	104.69	105.68	106.92	109.49	103.36	113.07	106.76	109.81	106.86	108.59	107.41
107.44	100.8	101.38	111.35	108.16	105.11	106.01	108.33	105.26	101.71	106.47	105.85	104.75	102.17	104.43	110.32	107.31	107.7	105.74	107.25	105.54	101.01	108.81	108.2	109.12	104.76	106	108.46	109.41	106.66	98.738	103.26	99.356	103.62	108.39	105.22	109.37	104.53	105.96	108.07	102.44	105.43	106.81	106.87	108.68	104.18	103.52	105.11	108.92	105.9
107.62	109.08	104.44	108.3	108.24	110.21	102.59	106.78	111.55	110.06	106.08	109.64	108.02	109.51	106.97	109.58	105.94	103.07	107.48	106.78	107.3	103.79	107.79	108.33	105.58	104.13	103.79	103.97	106.66	102.19	107.1	104.99	107.24	106.8	103.37	106.03	110.21	105.72	106.94	103.79	106.9	104.81	105.48	108.14	105.52	105.48	107.66	103.44	104.48	106.79
117.9	117.48	120.45	112.69	116.01	117.58	119.29	117.11	118.96	116.49	113.84	117.88	115.53	114.42	116.1	121	116.97	116.62	118.1	117.04	116.37	122.33	116.99	116.4	115.31	120.13	119.91	115.24	117.96	117.19	116.17	116.29	116.73	116.6	117.37	118.08	115.45	118.03	119.68	118.55	118.28	115.31	118.97	117.4	116.23	118.23	116.93	114.47	119.05	119.48
105.69	106.83	109.32	106.69	98.685	110.56	103.41	105.47	108.53	102.69	106.54	107.82	100.52	107.7	105.07	103.41	104.8	103.1	100.45	106.74	110.55	105.17	104.89	104.99	107.4	108.64	106.32	103.53	103.04	108.19	103.94	108	102.54	102.56	105.71	104.1	103.09	104.79	103.37	106.62	102.9	104.12	107.21	105.48	106.47	105.2	105.24	104.06	105.31	105
113.92	106.93	109.18	110.31	114.55	111.24	112.25	111.37	113.97	111.99	108.75	112.31	108.04	110.12	108.04	113.99	114.56	110.5	112.18	113.77	110.89	110.44	115.24	113.59	115.92	110.59	113.78	108.8	109.72	112.2	112.47	109.9	109.18	107.04	113.57	112.21	113.91	107.81	115.19	111.07	111.02	117.31	116.35	109.51	112.99	108.81	108.56	110.72	110.42	107.17
101.49	104.74	103.61	105.02	100.73	103.72	105.3	102.08	101.24	104.24	106.51	103.34	103.55	105.5	111.14	107.09	103.67	103.34	105.74	106.07	105.23	104.38	105.23	107.69	104.13	103.35	103.36	106.05	107.18	101.55	105.61	106.18	102.98	108.46	103.13	105.78	104.29	107.5	104.35	105.74	107.53	105.91	102.91	106.95	106.33	109.45	106.4	106.35	105.33	103.37
102.66	105.55	107.36	107.14	108.88	100.03	101.92	111.57	109.01	111.09	101.85	107.56	100.6	104.93	102.41	104.08	104.76	103.84	101.59	105.01	106.23	106.15	103.24	99.691	107.44	103.55	106.93	106.34	108.43	105.51	102.77	105.44	107.3	105.36	109.48	105.93	100.71	109.93	103.68	105.86	102.93	102.65	107.35	105.78	104.09	104.98	104.55	105.46	107.04	106.5
108.87	107.52	108.31	106.56	110.24	110.66	105.21	106.33	108.64	103.38	106.16	107.84	104.15	103.87	111.32	107.88	110.45	107.52	105.7	107.07	107.22	110.48	107.41	106.38	109.05	105.02	101.51	102.39	106.5	105.92	109.62	106.67	103.46	101.67	106.78	109.19	107.62	107.38	111.36	107.72	107.75	106.49	103.78	108.21	107.7	110.35	108.73	105.89	104.84	108.41
112.1	113.52	110.88	111.84	114.02	115.36	113.1	113.95	110.38	113.05	111.35	109.07	114.4	109.69	111.18	110.03	110.06	107.23	109.64	115.11	112.67	112.66	106.98	111.35	110.63	110.09	110.96	111.43	106.79	111.27	115.04	107.95	112.46	108.52	110.92	109.41	108.53	113.45	106.6	107.99	117.47	107.43	112.76	112.05	110.38	110.75	114.14	107.5	110.36	108.25
113.71	117.59	116.3	110.25	111.65	109.58	113.03	108.31	111.82	112.41	115.42	109.05	116.51	111.92	112.45	112.57	111.93	110.29	112.41	111.91	117.31	112.03	110.9	112.75	109.08	111.45	113.64	112.02	111.44	109.23	115.83	110.55	113.99	109.78	112.85	108.49	107.58	110.07	110.39	110.6	115.93	115.49	110.56	116.52	112.37	114.59	112.31	109.44	109.51	106.04
100.36	104.31	107.7	111.48	105.18	105.17	107.98	107.55	107.74	107.9	103.47	105.35	106.86	107.7	110.14	106.84	103.09	107.37	109.04	104.99	109.33	108.04	106.72	107.12	108.05	105.08	107.55	110.8	105.12	103.58	108.86	109.02	105.67	105.09	110.81	105.02	108.75	104.33	106.76	111.04	107.02	108.53	104.1	104.44	106.05	107.47	106.92	99.5	105.41	108.42
97.7	97.493	99.622	97.079	99.131	98.159	101.14	102.39	98.272	98.397	95.104	99.866	99.862	95.669	100.63	101.06	100.45	100.14	99.912	95.38	103.07	101.34	101.11	101.08	101.46	98.444	102.54	98.765	99.452	101.29	104.02	96.992	101.84	96.613	97.749	99.825	101.45	94.415	100.96	98.463	96.877	100.61	100.13	99.338	99.091	98.999	101.17	98.403	99.184	98.947
116.29	112.94	109.3	112.76	112.38	112.94	107.1	112.46	106.25	111.91	111.86	113.21	116.68	110.39	109.83	110.32	107.24	112.25	116.78	115.21	109.16	113.75	111.65	111.76	113.41	110.59	111.35	109.27	114.6	113.59	109.69	112.71	110.38	112.81	114.01	113.42	112.14	112.16	113.14	114.51	115.56	115.2	115.51	111.67	114.3	108.45	113.92	110.82	111.25	114.2
107.66	106.92	106.68	107.71	105.53	106.48	111.96	111.84	105.83	110.42	107.56	110.07	108.12	107.26	107.5	103.28	104.48	110.12	107.91	104.32	105.17	104.99	105.25	107.75	106.66	105.18	108.85	104.03	111.19	108.05	105.06	101.51	104.54	106.63	107.36	112.65	105.04	108.83	107.97	106.36	109.09	109.09	112.17	105.33	109.32	108.69	103.84	113.97	112.83	107.17
107.79	105.61	105.39	103.32	104.02	105.21	106.55	103.7	105.97	107.41	104.81	103.56	108.3	109.36	112.13	102.27	104.13	104.61	107.32	108.76	103.52	109.32	105.27	104.66	103.48	104.77	104.74	109.35	106.04	105.88	103.23	100.85	105.91	103.16	107.78	103.13	103.09	107.51	105.27	102.12	106	105.46	103.9	103.19	105.49	103.54	103.4	106.1	102.56	108.42
102.87	98.35	101.02	101.75	99.75	102.17	97.389	99.568	98.73	100.83	100.65	102.4	103.23	104.25	102.11	97.492	101.47	102.33	101	101.99	103.96	99.635	103.55	100.79	102.09	102.75	101.52	101.11	105.73	100.93	101.46	100.54	95.881	100.89	97.586	105.65	100.76	98.783	96.848	98.052	99.096	108.41	100.96	100.15	106.85	99.285	100.17	101.43	100.38	104.47
104.77	103.59	110.19	106.13	103.47	107.42	103.19	107.99	108.53	107.95	109.68	107.78	105.99	109.03	107.08	102.74	109.63	104.7	104.55	105	111.05	104.86	110.98	104.11	103.81	108.21	103.94	102.7	106.02	105.27	111.26	108.81	104.54	110.58	105.69	112.2	107.76	103.69	109.13	105.55	107.3	106.84	105.42	104.18	107.04	105.01	104.55	104.55	108.08	106.18
105.12	104.75	109.45	101.99	102.45	103.13	104.36	106.88	102.37	102.75	104.62	107.3	105.27	104.96	109.56	106.15	105.89	101.96	105.15	104.98	105.36	103.38	108.1	104.33	104.83	101.84	101	103.39	99.458	101.88	105.03	103.75	103.08	105.83	100.69	107.81	104.34	104.45	104.9	106.91	107.79	109.57	107.7	106.02	105.6	106.97	103.04	103.92	105.12	99.902
96.389	98.588	99.601	97.447	98.584	100.04	101.62	95.839	94.333	97.128	100.3	96.271	97.768	103.73	100.77	101.03	97.846	99.912	98.327	105.78	100.1	102.63	98.623	97.906	101.04	97.211	98.188	100.59	96.542	102.3	99.748	99.428	94.253	98.256	101.6	95.938	98.766	104.2	98.112	97.38	98.046	96.443	97.49	104.42	100.24	101.22	99.237	97.993	97.025	101.5
119.62	108.58	110.92	116.95	110.33	110.67	112.5	115.62	108.64	108.61	110.01	111.65	110.24	112.39	111.27	112.08	109.03	110.55	105.58	111.9	110.48	111.82	108.66	112.18	114.45	106.81	108.18	108.25	114.23	109.26	110.1	113.36	110.39	111.88	115.16	109	108.8	108.87	110.27	109.72	112.18	114.67	109.44	110.72	110.1	114.16	111.06	107.03	110.18	110.4
98.923	97.986	96.828	100.26	100.96	100.78	100.74	100.49	104.05	99.151	100.69	98.196	98.793	101.28	101.54	102.21	100.33	99.036	104.11	98.669	103.61	98.969	99.117	100.39	98.864	98.907	100.53	98.728	100.51	98.107	98.992	97.369	101.12	99.533	99.021	100.03	101.99	102.11	102.99	98.802	96.551	98.611	101.91	102.09	98.564	101.28	100.16	106.41	101.79	99.879
102.92	109.61	108.84	104.32	106.15	106.33	104.69	109.1	102.13	106.22	104.76	103.34	105.1	102.61	103.35	105.86	107.35	100.43	108.61	102.6	98.794	107.48	104.87	107.42	105.73	107.22	102.58	107.88	108.16	101.97	102.84	103.81	102.68	107.64	105.8	107.48	107.66	105.84	108.13	107.12	105.34	105.8	103.59	107.79	101.86	108.81	103.71	104.61	106.06	107.89
110.66	113.96	112.44	114.7	107	113.37	109.55	114.61	110.33	113.75	108.5	113.41	112.35	112.46	112.11	113.98	115.18	114.49	109.85	109.53	111.15	111.92	110.48	109.89	112.79	111.34	113.06	112.53	111.4	113.72	116.7	108.61	110.93	108.56	116.17	113.77	112.54	114.31	107.01	111.11	112.48	108.29	113.22	111.02	111.88	108.67	109.66	113.33	112.7	111.07
105.83	104.29	109.41	109.48	101.68	106.98	107.88	109.94	102.81	108.05	111.54	109.03	103.33	106.7	107.61	105.83	109.27	108.1	106.26	103.29	105.71	108.58	107.09	105.63	107.52	109.86	105.52	106.7	108.04	106.67	109.81	106.58	103.7	105.58	109.43	110.24	104.53	108.48	103.1	108.52	105.7	109.71	105.74	106.46	108.59	104.4	110.08	104.72	106.49	106.69
109.77	116.66	114.59	111.93	111.17	110.07	110.94	108.56	113.53	113.73	113.74	115.84	116	112.71	111.24	110.92	114.53	109.71	108.39	109.11	109.76	109.18	109.54	116.8	116.36	111.9	116.68	109.47	115.08	113.5	111.94	111.83	113.36	113.86	105.24	110.11	116.76	115.79	108.72	108.74	113.39	111.56	113.04	112.8	113.01	112.05	117.18	115.97	110.15	108.6
106.57	110.25	102.21	110.51	107.26	108.57	102.81	111.4	103.94	104.46	103.32	103.53	105.72	109.56	107.78	106.5	103.53	108.04	109.35	109.12	108.39	106.13	104.59	110.17	102.63	105.46	110.04	104.8	109.35	106.8	107.09	106.01	104.54	110.14	110.13	110.13	103.8	106.38	107.84	104.02	107.88	105.54	104.52	102.92	102.41	107.78	108.19	103.71	108.59	105.97
108.94	105.05	107.6	102.1	105.37	105.52	106.5	105.11	109.38	103.98	107.27	104.87	104.16	109.16	103.38	100.99	111.25	103.8	107.67	104.37	104.33	105.27	103.09	106.19	108.15	103.47	99.215	107.68	109.07	106.46	107.76	101.05	107.89	102.42	102.82	104.82	103.58	108.64	105.2	107.13	105.91	107.29	104.04	109.28	107.2	106.98	109.52	105.57	108.26	102.92
106.17	102.43	108.6	106.29	106.96	112.88	104.28	106.29	107.31	106.62	107.66	104.2	106.68	102.73	110.52	104.46	102.9	106	106.36	109.39	110.04	107.78	110.95	103.63	104.14	102.87	104.51	104.99	107.14	107.1	103.81	106.19	105.59	107.26	108.26	106.53	105.58	107.02	108.41	105.49	105.96	104.89	112.31	104.53	103.18	109.62	105.67	108.36	109	106.89
115.09	111.12	111.97	109.21	111.53	108.79	108.11	109.02	107.77	110.51	109.06	108.04	109.03	115.58	115.28	108.46	112.26	115.52	112.55	113.48	110.74	110.99	111.6	108.02	110.33	109.45	114.65	115.3	110.99	112.79	112.89	112.95	111.93	108.28	110.26	110.56	109.22	113.77	107.55	108.04	106.79	109.67	111.6	110	109.66	109.13	112.91	111.6	109.54	106.27
108.85	108.04	105.25	108.16	105.42	106.93	107.18	107	103.74	107.45	107.92	108.8	104.06	108.47	108.34	109.36	106.86	108.14	105.47	105.16	107.27	101.27	108.56	105.59	106.57	106.02	103.57	108.4	104.74	106.82	103.28	106.85	104.08	104.28	103.49	104.26	104.23	102.48	106.71	106.36	107.64	104.98	109.92	103.72	109.78	102.12	108.86	104.23	110.27	107.04
110.1	108.88	112.26	112.84	110.82	111.04	114.88	109.93	115.91	110.79	107.46	113.68	114.92	106.96	111.23	114.86	108.35	108.69	106.62	108.86	106.35	112.49	108.19	106.44	112.05	113.35	108.45	112.03	114.2	111.44	113.15	108.76	114.75	113.9	110.06	113.64	108.14	107.88	111.11	112.17	112.18	110.55	105.43	111.02	110.51	109.7	106.85	108.59	112.97	111.41
113.93	119.01	116.35	113.22	114.39	113.35	113.16	110.97	115.01	112.92	111.64	113.13	110.95	108.89	108.02	114.92	115.1	115.57	108.65	113.57	109.08	109.47	111.15	113.44	117.61	111.15	112.84	113.71	114.12	109.94	113.76	117.54	110.54	114.82	120.97	114.44	111.39	111.03	114.57	114.55	107.65	109.19	116.67	111.68	113.32	114.86	113.52	112.07	112.24	113.63
107.41	109.75	103.11	104.99	103.59	102.73	105.47	107.3	105.58	105.14	101.7	105.76	110.2	108.86	105.99	103.22	106.55	102.61	105.41	99.981	109.09	105.03	105.55	107.56	106.62	105.41	103.07	104.22	103.01	104.77	112.45	110.95	109.56	109.2	103.64	102.04	107.28	105.8	104.15	99.713	104.04	100.86	105.16	106.87	104.43	108.98	106.71	105.61	105.08	111.92
104.83	109.07	109.91	107.11	111.29	107.02	112.28	101.13	104.33	109.73	106.96	112.03	106	109.43	105.41	106.73	106.64	106.51	109.02	103.58	106.24	109.62	106.21	103.98	105.24	106.39	103.12	104.46	105.41	103.15	105.56	108.56	104.95	107.24	108.43	107.56	109.35	103.91	106.43	100.93	100.41	107.43	105.69	106.75	105.58	105.36	109.05	106.16	110.62	106.51
107.56	112.89	112.48	113.41	111.18	111.14	111.29	112.21	112.17	110.09	108.91	110.44	112.54	111.21	109.46	113.09	112.54	113.69	113.6	110.2	110.58	114.96	109.57	112.15	111.47	107.96	111.24	113.65	108.63	110.92	109.24	112.88	108.18	111.18	112.23	115.57	114.55	107.7	112.35	111.01	111.33	109.97	113.79	112.94	110.16	114.03	106.56	114.67	115.98	108.39
113.19	110.48	114.26	110.73	110.84	112.45	111.26	113.67	116.17	109.06	111.08	116.31	110.36	112.78	111.59	111.81	111.07	112.09	109.09	104.88	112.54	109.44	112.4	109.26	113.11	112.14	111.53	112.04	110.55	110.32	110.69	112.74	114.71	110.36	110.14	116.95	105.84	108.22	113.49	116.35	113.48	110.73	114.96	112.44	113.8	109.71	110.63	110.86	110.2	112.22
101.43	106.82	104.72	107.75	102.48	105.66	106.05	102.16	104.97	105.48	100.63	105.2	102.7	103.58	105.43	106.55	103.6	103.02	108.17	102.66	105.08	104.79	107.75	105.91	105	104.61	103.79	103.63	104.78	104.76	103.82	103.13	106.98	104.9	103.61	106.38	104.18	106.55	107.07	102.68	108.03	100.97	104.27	105.09	101.24	108.28	101.35	108.33	100.07	104.21
117.27	114.23	117.07	118.93	117.83	114.1	116.06	118.77	117.39	115.03	114.85	115.27	115.02	117.14	120.19	114.59	109.93	116.03	113.4	118.34	114.92	115.03	118.6	112.53	117.71	120.12	113.48	118.27	120.44	117.39	120.96	120.43	115.63	117.68	116.39	119.03	116.28	114.29	119.35	113.52	119.36	116.71	119.82	117.72	121.72	119.34	118.23	120.27	114.28	122.03
104.84	106.82	105.85	105.45	105.26	106.33	106.47	101.74	103.55	106.38	106.18	105.25	100.77	104.14	107.11	103.77	103.34	104.18	102.16	104.3	98.987	106.41	105.6	99.868	103.48	105.76	104.91	104.65	103.62	106.3	101.89	105.93	102.72	99.094	109.25	103.14	100.5	104.32	106.72	97.059	103.83	107.61	108.13	103.9	102.51	104.77	104.06	102.44	110.74	105.01
106.53	109.61	108.61	106.54	104.99	104.3	104.72	106.85	107.31	111.71	102.15	108.46	105.8	107.74	109.43	107.09	103.31	107.67	109.72	109.07	104.25	109.82	105.86	106.64	110.72	108.68	104.67	105.34	107.74	103.49	105.85	109.62	109.53	104.71	106.94	100.85	105.63	108.62	102.49	106.48	108.62	102.17	106.93	108.81	104.45	107.56	107.23	107.24	110.25	107.22
112.18	107.21	110.77	115.97	106.92	110.78	107.64	114.34	111.67	115	109.03	114.2	110.92	111.16	107.65	109.96	112.27	109.13	108.11	111.42	108.61	113.84	107.87	109.78	110.26	112.12	110.23	115.24	113.2	113.23	112.96	109.56	110.85	108.77	109.46	112.38	107.44	114.86	109.5	111	107.09	114.44	111.61	109.81	114.19	109.99	107.28	110.61	108.93	114.29
98.806	103.52	98.607	99.121	101.69	103.03	100.61	96.857	100.8	101.53	104.73	101.78	100.35	102.46	102.88	101.36	101.9	106.74	101.3	99.438	102.15	98.454	101.78	105.51	103.12	100.67	97.4	101.39	103.27	102.24	99.359	100.24	99.35	103.04	98.761	104.14	101	99.944	100.64	100.92	99.251	102.47	99.534	98.428	99.521	99.124	100.05	105.92	103.09	98.472
99.377	101.2	92.871	101.09	96.457	99.562	98.089	98.216	103.34	100.54	99.612	102.48	102.77	102.11	99.243	99.319	103.77	102.13	103.41	97.117	96.571	98.369	102.02	103.4	105	97.431	98.335	95.632	99.461	105.8	99.998	102.55	99.184	101.84	96.266	102.59	99.697	96.478	101.92	105.9	103.01	102.42	101.48	97.784	97.855	99.739	99.322	97.547	102.21	102.95
106.76	107.06	107.53	112.44	108.32	107.16	105.86	109.4	109.78	105.96	101.99	108.12	109.76	105.31	105.95	105.01	103.96	107.69	109.85	104.88	105.74	108.86	106.08	101.76	109.85	106.15	107	104.19	107.54	109.91	105.4	103.65	107.26	110.14	104.09	106.16	108.34	104.44	109.92	107.17	107.37	101.29	102.13	108.8	104.01	107.61	108.26	106.77	102.4	110.63
111.77	108.53	108.2	106.37	103.77	108.87	102.48	104.22	104.07	105.19	102.76	105.75	108.65	107.09	104.82	104.21	105.51	107.7	103.99	103.23	106.17	105.71	99.5	107.09	100.77	110.12	108.17	108.92	108.68	108.62	106.67	104.74	103.43	108.71	104	105.01	105.05	106.66	109.81	106.6	107.41	103.88	107.74	106.97	101.46	108.79	107.17	104.6	110.14	104.67
113.89	114.82	115.5	114.21	114.33	114.72	114.52	109.34	113.94	113.55	113.66	110.24	112.77	112.52	118.3	113.45	112.05	113.69	112.56	114.86	112.31	114.9	109.29	108.27	111.29	110.66	115.39	111.98	112.55	109.06	112.2	112.76	105.31	114.63	113.98	111.44	114.04	112.91	111.96	110.63	111.04	113.66	115.16	114.27	111.57	113.56	113.89	110.75	115.67	110.67
100.52	101.39	100.97	101.76	98.705	101.13	103.27	94.74	104.86	95.446	103.8	101.56	102.91	98.478	101.98	102.17	100.85	98.704	99.039	98.706	98.894	97.951	100.44	102.68	97.111	102.45	99.56	99.392	103.6	98.291	96.469	95.371	98.863	96.467	98.236	98.133	99.713	97.444	100.41	105.99	102.47	100.84	97.191	101.28	99.229	94.7	100.19	103.09	100.01	101.89
109.01	109.89	108.71	110.83	114.39	114.65	109.03	112.99	110.69	109.65	117.08	113.62	112.28	114.23	112.17	112.2	108.12	108.43	112.18	112.39	117.52	109.33	113.05	111.74	113.23	105.49	108.49	109.64	108.42	108.92	109.28	114.11	106.87	113.55	113.94	110.62	107.98	115.09	109.59	113.83	111.43	114.54	111.26	107.83	108.68	109.94	109.26	110.4	110.38	109.34
102.71	100.45	105.33	104.41	107.56	104.37	103.25	106.05	106.18	101.5	101.2	102.17	105.37	101.31	107.52	105.61	104.25	103.42	104.82	99.199	109.08	108.26	107.07	98.632	104.73	106.03	102.66	101.24	104.24	102.83	100.37	102.24	105.49	105.71	106.97	103.15	103.97	102.89	106.7	102.62	101.97	100.39	100.24	105.48	106.39	106.33	104.23	104.67	104.98	103.16
104.14	103.76	98.444	98.115	105.86	104.1	102.93	104.83	104.34	100.99	102.98	106.3	101.62	102.77	102.93	106.92	102.4	101.67	104.05	103.98	101.78	104.65	108.26	104.91	107.9	100.53	106.2	105.78	104.34	98.749	103.73	103.49	103.96	109.35	104.25	108.72	106.33	104.84	104.28	99.44	101.62	102.75	102.7	106.48	102.24	105.16	106.2	107.9	103.83	102.57
106.76	106.8	104.59	103.3	102.57	101.76	105.56	106.05	106.45	103.32	103.62	101.69	103.02	103.96	106.75	106.3	105.82	101.18	102.59	108.46	101.78	103.25	104.48	102.24	103.15	103.08	101.22	104.42	105.45	105.07	102.09	106.09	106.19	107.28	106.13	103.13	108.16	101.99	104.45	106.46	100.13	105.21	107.96	102.62	110.28	102.58	103.67	106.49	104.25	105.42
114.04	112.67	114.96	115.08	111.31	113.61	115.53	116.12	112.97	111.79	110	113.62	112.54	113.95	113.84	111.31	110.68	113.31	112.91	112.54	112.65	112.91	112.8	112.42	113.5	114.4	110.26	112.33	115.75	116.93	114.91	109.03	111.34	115.9	114.83	112.26	112.01	113.13	113.83	110.25	112.83	113.27	115.88	112.84	114.31	110.58	116.06	109.81	109.47	117.14
103.3	105.04	107.44	107.85	105.88	104.34	104.57	108.88	106.79	106.87	107.24	103.37	106.84	107.27	105.98	108.27	108.35	106.18	103.27	102.64	102.31	108.3	108.43	109.4	104.6	104.69	108.28	100.5	106.22	102.73	104.48	110.48	103.55	99.457	106.44	109.87	106.56	105.91	103.93	102.31	108.33	109.12	109.67	102.19	105.34	104.15	109.45	102.42	104.9	101.58
108.26	103.6	110.38	106.72	105.27	107.19	104.79	108.95	107.14	109.75	103.23	108.08	104.14	103.07	106.71	104.3	106.09	105.82	103.87	104.81	104.8	100.3	100.57	103.01	105.59	105.29	100.42	102.04	102.75	103.85	108.22	105.44	107.65	104.93	106.02	107.61	106.08	108.24	107.32	106.14	107.72	102.71	104.66	107.27	103.4	104.12	109.82	102.9	105.21	103.29
102.46	97.787	97.634	103.21	101.98	100.28	101.79	100.09	102.21	102.9	97.078	105.53	99.038	101.67	97.858	100.04	98.907	101.86	101.36	107.83	98.72	99.171	98.571	101.71	99.185	99.38	98.066	99.135	103.96	98.111	101.87	98.148	99.514	105.01	103.37	104.5	102.23	102.74	98.579	99.316	106.37	100.97	98.466	97.41	101.83	100.01	99.145	98.377	101.64	101.84
110.97	108.74	111.74	110.16	110.39	109.94	107.84	106.3	113.22	113.91	110.46	109.01	109.66	111.89	108.76	111.48	109.94	111.75	114.44	113.23	111.03	112.14	107.11	111.77	111.36	112.82	114.69	107.79	110.59	110.59	107.17	114.25	113.21	112.1	111.38	110.28	111.94	108.12	112.53	112.27	108.11	109.69	111.11	112.24	102.79	106.94	109.45	109.87	111.38	113.63
105	106.45	107.18	107.83	104.44	105.31	108.69	106.66	104.77	110.3	110.65	107.69	107.45	105.5	107.24	106.93	104.13	106.07	103.53	105.66	104.27	108.61	105.91	103.96	107.12	102.06	103.44	105.52	112.63	104.35	102.92	103.66	110.76	105.86	108.17	107.41	106.26	104.69	109.86	107.19	105.39	105.87	107.98	106.77	104.54	103.11	102.93	101.58	102.67	104.92
106.14	106.42	109.87	104.18	103.09	107.77	105.95	106.11	106.53	106.85	107	108.67	107.18	110	104.65	107.7	107.19	109.94	106.29	112.7	107.88	105.11	104.66	102.94	105.59	110.12	108.43	106.14	105.37	106.3	105.44	105.84	106.27	106.46	107.59	105.34	105.24	103.69	103.75	108.19	110.08	105.01	106.44	103.95	111.83	109.32	106.87	103.12	107.92	111.05
108.48	105.26	105.13	105.12	102.63	105.85	103.02	103.29	109.48	105.2	104	102.62	103.53	106.4	102.18	105.41	103.35	105.6	104.57	103.28	106.5	105.87	105.72	108.86	107.6	103.61	105.72	102.3	103.23	100.54	103.71	104.99	106.01	103.62	106.53	100.31	104.76	106.77	106.13	104.94	103.41	106.75	103.2	103.69	100.65	103.19	100.88	105.87	102.03	105.97
106.43	108.8	110.03	105.91	107.06	104.47	102.36	105.4	108.82	104.91	107.4	104.06	108.74	107.66	104.45	107.08	103.92	104.33	105.99	105.93	105.4	106	103.97	105	105.72	105.88	106.31	108.75	107.14	106.06	107.48	106.2	107.35	104.73	105.71	107.38	105.26	106.05	106.88	102.14	103.9	104.1	105.95	113.8	105.01	103.93	108.12	103.48	103.48	102.8
113.71	108.78	116	112.61	110.43	109	108.28	116.35	109.48	111.47	105.12	108.85	111.51	112.19	111.14	109.32	106.89	112.39	108.78	108.49	115.76	113.69	111.19	106.78	109.75	112.59	109.27	111.79	110.46	110.27	114.17	112.42	110.7	110.27	104.2	107.88	111.38	112.2	115.24	112.55	114.53	108.48	113.57	111.63	111.38	108.98	108.98	109.97	110.38	109.27
101.12	100.64	95.513	104.15	100.84	98.394	99.577	100.02	101.05	102.76	100	98.017	96.677	100.55	97.831	96.907	98.851	95.994	95.909	100.03	102.68	105.3	99.893	97.088	102.45	99.949	99.721	103.73	102.18	96.999	96.652	98.645	99.257	97.013	102.86	100.32	97.855	103.41	100.05	97.824	97.316	97.117	100.58	100.86	97.109	97.472	103.08	99.486	101.17	100.53
114.33	111.63	111.59	111.62	115.35	109.78	113.17	115.53	114.24	112.79	112.2	110.9	106.95	116.26	110.71	113.71	114.11	110.04	110.29	112.34	108.25	109.51	110.82	111.08	109.88	111.15	111.9	107.7	113.26	109.92	113.24	105.38	117.23	108.63	112.96	110.83	111.29	109.33	110.76	112.05	106.15	107.35	112.21	107.42	112.84	111.02	109.3	112.05	110.94	113.2
106.98	106.43	103.59	105.91	102.88	104.7	101.34	104.11	106.29	104.54	101.84	100.37	107.82	104.49	103.53	103.4	103.65	107.53	103.26	101.97	105.22	106.56	102.13	100.01	107.21	104.73	105.11	106.91	106.62	106.78	106.58	105.26	99.671	104.57	100.2	104.99	100.96	104.89	104.63	103.31	102.87	103.01	104.39	102.93	101.74	103.58	101.8	101.88	106.27	106.06
104.96	98.447	108.62	106.1	106.99	104.99	105.52	105.43	106.57	106	102.73	101.21	104.23	106.3	101.5	106.99	104.19	99.868	106.77	105.27	106.68	99.817	103.35	103.34	103.95	104.1	105.09	108.26	101.18	107.88	105.61	101.74	103.24	103.85	107.22	102.64	103.36	105.69	102.82	102.95	104.99	103.7	105.05	102.75	107.57	102.92	105.33	100.58	104.48	102.92
99.327	105.1	104.52	104.78	103.89	110.01	105.34	107.01	105.49	107.67	101.81	101.71	104.73	106.54	102.08	105.74	109.99	103.35	114.41	99.339	104.75	102.26	105.42	104.04	103.48	103.66	108.91	104.17	104.28	102.81	105.8	103.07	105.33	102.86	104.72	107.65	102.35	104.37	104.07	101.58	107.28	107	104.44	107.77	104.92	102.41	105.67	100.75	109.35	104.77
105.74	110.97	106.29	104.68	104.01	103.42	107.79	106.35	108.02	109.1	106.47	99.618	108.53	108.97	105.37	108.14	112.84	105.44	106.63	107.23	103.83	105.2	109.1	100.59	105.79	105.35	106.61	101.74	107.79	107.93	107.89	107.95	110.42	104.33	102.79	104.97	107.12	105.17	105.31	109.72	102.36	106.15	104.13	112.1	106.91	108.01	109.17	107.29	108.69	102.97
112.54	110.53	111.84	114.21	108.21	111.55	110.28	112.63	116.29	111.15	112.14	110.33	113.86	109.92	113.3	114.85	108.31	112.26	113.38	110.16	114.21	112.93	115.62	112.3	113.75	111.02	111.58	109.33	111.07	111.07	111.74	111.1	111.68	104.87	113.96	111.05	108.8	109.37	109.13	114.53	112.88	109.36	112.11	115.58	108.79	110.85	105.4	108.71	113.09	110.29
103.48	102.77	107.06	107.37	105.56	104.29	108.61	107.63	106.66	108.1	109.63	108.35	104.97	112.43	104.99	102.4	106.05	103.36	106.69	109.8	104.99	108.33	107.34	108.63	108.56	109.35	109.53	105.75	105.02	105.92	101.62	108.99	110.05	108.08	107.17	105.9	101.82	103.7	106.65	108.24	104.95	106.62	106.44	105.77	107.47	107.81	110.91	102.81	109.06	108.64
110.07	112.15	103.13	114.67	109.58	112.39	108.31	108.4	110.88	110.47	106.06	105.45	107.27	106.01	109.93	106.88	103.99	112.96	113.76	112.81	112.93	111.59	107.38	112.99	110.43	110.86	107.73	110.23	107.46	111.71	109.6	110.03	108.84	111.25	112.35	111.4	111.8	108.86	109.97	109.99	111.44	106.8	111.51	108.8	110.9	112.76	108.49	109.58	108.26	111.19
106.13	108.45	102.43	107.68	104.18	107.24	105	105.13	103.5	103.57	102.18	106.02	108.04	108.66	108.2	99.025	106.32	105.09	105.95	102.93	112.32	101.19	106.98	105.39	109.45	99.571	106.45	106.08	105.65	103.4	107.9	104.12	103.7	108.21	104.29	97.672	106.34	104.99	101.37	102.99	101.69	108.08	110.38	107.86	102.54	106.2	107.83	107.1	105.97	105.44
118.65	124.06	118.13	117.42	114.68	114.38	116.33	118.1	120.5	117.09	117.13	117.49	115.18	119.59	115.92	118.24	117.06	119.1	117.37	116.07	119.41	114.16	113.36	114.96	114.96	117.34	115.01	111.19	115.51	114.12	116.86	117.04	117.06	116.21	114.12	118.76	114.03	113.82	118.5	120.82	116.49	118.03	115	117.53	114.68	117.9	115.37	119.43	111.15	124.61
101.12	105.95	107.35	106.42	111.33	104.03	106.52	102.74	110.56	102.94	109.89	104.87	105.3	111.41	105.32	106.37	101.89	104.63	106.53	103.89	108.67	108.36	106.49	106.22	107.23	104.66	108.58	107.33	102.36	107.93	109.61	108.8	105.92	103.8	108.01	106.89	108.45	104.02	103.6	114.34	107.81	108.81	104.45	102.06	103.55	108.41	106.4	106.58	103.97	105.4
102.61	96.104	101.99	96.891	99.255	99.489	102.71	98.923	101.95	98.939	101.59	99.753	97.914	99.703	98.586	100.04	97.511	104.57	98.81	101.27	98.781	100.65	101.54	100.17	99.527	101.79	100.53	98.614	92.875	98.43	98.942	98.972	98.323	100.6	99.409	98.616	105.28	98.168	100.71	98.992	99.711	103.86	96.332	98.958	96.683	103.28	98.725	102.89	99.752	100.48
103.79	105.95	104.43	103.68	106.61	107.93	104.1	102.27	106.63	103.84	102.56	106.48	107.01	108.52	107.7	108.34	100.19	105.73	103.44	109.56	107.95	106.64	106.37	108.87	100.98	104.03	103.55	106.25	106.52	105.3	107.92	102.89	105.29	104.13	105.58	104.15	103.87	111.28	110.78	104.56	104.91	110.32	106.88	106.6	108.67	111.33	109.28	105	104.78	104.93
97.704	96.824	98.617	100.97	98.659	101.57	100.54	97.091	102.98	100.94	96.655	92.024	96.526	99.814	102.3	100.18	97.538	99.636	97.899	102.28	98.68	101.89	106.47	103.72	102.13	99.191	102.22	97.352	100.28	94.457	102.37	100.15	96.298	101.63	97.568	102	100.73	98.59	102.35	96.767	100.52	100.34	97.857	99.654	97.263	102.18	101.51	97.404	100.46	100.72
102.46	109.82	105.68	104.12	105.27	110.53	105.03	105.55	105.17	104.27	103.15	106.15	105.23	108.47	108.51	105.31	105.01	103.69	106.97	103.42	106.89	109.44	106.73	111.72	107.56	107.68	108.96	107.28	108.11	108.93	106.78	106.16	106.19	105.54	111.05	104.73	106.93	108.32	104.09	105.87	107.85	106.95	109.44	105.54	101.7	109.99	105.58	106.06	105.61	104.3
110.89	111.53	112.28	112.92	114.48	113.13	111.83	116.09	109.2	109.03	109.43	107.37	109.55	115.29	111.7	111.83	113.88	112.7	115.33	111.9	110.6	111.82	114.3	112.16	112.68	116.08	113.86	116.88	111.85	112.38	105.84	110.63	112.51	111	116.03	106.29	109.76	112.97	113.67	110.16	113.93	108.15	112.44	109.59	110.88	109.05	111.95	106.38	113.47	109.97
106.38	100.76	106.05	103.39	105.13	111.7	104.13	106.9	107.28	103.89	105.4	105.78	104.47	105.91	103.29	101.33	105.77	108.16	104	102.17	104.31	104.21	100.08	108.72	106.67	108.86	109.73	105	105.29	106.11	101.15	106.45	103.04	108.4	104.96	105.38	107.44	104.02	102.15	106.75	105.08	105.11	103.22	105.39	107.54	108.45	104.92	101.91	108.61	109.25
106.01	107.31	102.01	106.44	105.73	105.45	108.02	105.87	106.79	105.47	105.2	106.42	106.3	108.67	108.05	105.05	104.63	103.97	103.99	106.28	103.75	114.37	105.01	107.59	106.68	103.5	107.69	108.44	107.88	106.51	111.02	102.97	102.3	108.71	104.37	105.57	107.89	107.88	102.82	108.59	110.03	103.98	102.63	108.69	108.18	104.74	105.57	105.42	103.24	105.23
104.44	109.57	107.3	110.08	110.25	109.68	109.93	104.87	107.99	101.95	105.4	108.2	108.54	101.59	107.89	108.69	104.27	107.96	107.22	107.74	102.37	109.21	104.84	100.6	102.66	101.54	102.36	108.48	108.45	112.13	103.42	107.27	109.31	108.15	105.58	105.02	108.47	107.18	103.1	109.68	104.92	103.32	103.26	103.88	102.65	107.29	108.11	107.6	105.45	110.67
104.68	103.05	101.78	100.42	107.41	103.86	103.98	105.61	106.56	104.9	103.48	101.87	105.44	102.47	105.1	103.3	103.73	104.3	105.41	105.47	107.68	107.77	105.02	106.8	103.47	105.69	102.13	101.33	107.63	107.49	108.42	106.54	103.37	108.59	105.13	103.71	109.92	106.51	103.99	105.09	100.95	103.55	103.42	100.9	105.73	99.533	104.1	102.37	105.16	105.95
112.41	111.3	110.8	112.2	110.58	108.48	109.05	108.06	106.68	110.3	111.28	111.1	109.98	111.19	108.52	109.52	115.81	115.59	107.08	114.24	111.53	113.56	111.56	111.59	109.32	112.07	109.45	106.4	113.77	107.63	110.71	107.41	113.4	108.41	111.09	109.2	109.36	106.77	113.27	116.21	110.84	112.24	110.24	108.68	107.39	115.17	110.88	110	114.07	108.38
111.68	110.88	114.63	110.52	110.91	111.24	116.5	111.59	108.24	109.76	106.91	109.4	118.29	108.87	110.32	114.39	116.99	113.05	115.95	113.03	112.85	115.17	112.73	110.67	113.95	112.34	110.77	112.93	114.49	112.26	111.06	111.82	108.18	117.12	113.78	107.63	114.82	114.17	111.07	113.96	110.83	110.4	113.2	106.93	112.87	110.97	106.2	113.75	112.4	113.63
109.64	107.79	106.82	104.21	101.65	109.46	104.99	104.17	105.59	107.71	103.37	105.82	109.48	105.62	98.686	108.99	104.41	104.13	102.76	106.01	104.23	103.71	103.23	103.41	101.14	105.23	107.77	104.49	106.8	105.27	104.76	107.81	113	104.11	101.21	109.51	105.34	108.07	104.72	100.27	103.74	104.94	108.34	107.28	108.45	106.18	105.57	105.01	108.41	104.78
98.32	103.14	108.99	102.69	104.54	108.44	107.67	109.51	101.49	105.79	105.47	106.05	102.81	103.11	108.47	104.37	107.41	103.47	105.54	101.69	99.473	101.47	106.51	110.13	105.8	106.8	106.47	108.4	101.44	105.22	105.95	105.11	104.05	109.54	106	98.832	103.92	106.24	108.07	106.39	103.41	111.12	103.8	107.69	106.7	103.86	105.14	102.29	102.73	105.27
115.15	115.06	108.26	112.06	107.33	109.32	111.89	105.81	111.21	113.09	108.47	112.24	112.47	112.02	113.55	114.67	116.25	113.66	110.21	113.51	114.6	112.44	112.15	112.42	108.11	111.84	113.09	112.26	110.86	115.93	110.66	111.64	112.95	116.53	117.23	113.66	112.07	109.37	116.19	113.01	110.44	107.64	111.07	115.36	110.13	115.78	113.9	110.48	114.04	111.85
110.81	114.65	108.54	111.41	112.21	106.71	110.43	105.14	108.19	108.01	111.75	108.58	110.71	109.83	104.29	110.2	109.51	105.5	105.09	105.66	113.26	106.78	106.17	112.61	114.9	112.94	109.51	111.95	108.54	113.07	114.04	110.83	112.51	110.52	111.5	107.27	105.95	109.3	106.57	111.91	111.87	109.8	104.46	106.31	110.64	114.54	100.45	110.23	112.33	108.9
102.19	101.18	102.81	106.32	110.9	105.15	104.51	104.64	104.02	103.95	102.07	101.43	101.76	102.9	107.22	101.11	108.4	103.91	104.76	103.2	100.26	101.69	103.58	104.05	102.05	102.05	104.39	103.17	105.19	103.41	99.946	106.34	98.935	105.27	104.67	103.66	107.12	103.79	101.16	102.95	104.82	106.74	103.22	100.23	105.57	104	102.99	105.93	99.736	106.32
104.71	104.31	107.68	108.87	102.69	101.18	108.47	103.98	105.18	103.36	105.27	103.65	106.36	104.1	106.33	100.94	103.94	104.52	107.04	105.59	106.56	101.35	106.48	98.966	106.86	103.87	112.03	100.64	103.17	102	104.42	104.89	111.97	104.96	105.34	110.28	104.26	104.19	104.09	107.84	105.03	103.72	106.56	108.66	104.87	106.35	106.24	105.16	101.56	102.58
99.373	108.08	103.18	103.33	102.29	107.94	102.92	107.46	110	104.83	104.47	104.98	105.95	107.98	108.63	103.12	105.3	108.52	105.18	103.72	108.83	106.45	106.15	108.15	104.1	104.93	107.27	106.9	104.84	107.5	103.99	104.6	110.21	108.31	105.06	106.99	102.82	106.52	110.43	109.49	104.09	107.34	105.06	106.53	107.69	108.48	111.31	106.15	106.38	100.22
103.76	101.58	106.93	110.72	105.06	103.55	105.1	101.6	102.69	104.17	104.28	100.67	102.21	102.56	105.96	102.91	107.58	107.38	107.88	102.95	107.61	104.05	100.71	103.55	104.27	104.72	106.56	103.38	109.54	103.26	104.64	103.16	103.23	102.41	101.7	100.55	111.46	102.36	102.08	104.88	102.47	104.59	103.33	101.86	102.98	106.25	99.392	101.13	104.54	101.74
109.13	116.28	109.19	111.97	113.9	113.12	106.99	112.18	109.01	109.02	110.1	109.31	111.57	113.34	117.17	111.97	112.57	113.7	112.93	115.27	114.55	112.84	108.62	113.63	109.87	109.2	116.07	115.68	113.23	112.1	112.07	112.28	109.02	112.75	115.07	110.13	112.84	114.29	112.23	115.4	114.17	107.93	112.27	115.3	112.31	109.76	109.15	109.76	108.88	111.4
103.34	100.58	99.926	94.406	101.23	101.08	100.06	99.575	97.921	98.569	99.141	100.43	102.93	98.237	103.61	102.28	105.26	98.93	101.82	101.92	100.26	99.77	100.91	101.63	95.728	99.182	100.47	102.77	98.852	101.96	109.08	103.58	103.2	106.92	97.328	98.531	98.692	98.341	102.68	100.85	105.02	98.877	102.51	103.52	100.8	101.3	99.47	99.126	102.31	100.96
110.08	110.12	114.58	110.81	110.17	116.32	112.66	107.33	114.21	112.42	108.52	108.29	111.8	110.57	110.59	110.15	112.11	111.08	114.07	110.72	113.95	115.12	111.4	111.27	113.93	113.09	110.67	106.09	107.77	113.33	112.15	112.69	107.71	111.5	112.78	111.49	114.49	111.29	104.41	112.15	111.09	108.27	113.76	106.42	108.88	111.94	112.69	115.9	108.64	113.49
106.21	113.7	110.56	112.32	107.01	107.79	111.98	107.7	109.63	109.9	114.12	111.5	112.41	108.8	112.31	111.34	104.74	116.88	113.66	113.44	107.66	111.52	109.49	112.15	113.11	110.6	112.58	106.41	105.07	109.68	114.41	117.08	114.28	106.73	110	106.59	112.56	111.27	109.92	112.14	117.04	109.84	112.36	112.04	106.86	113.04	108.9	110.32	110.64	112.32
104.83	109.14	108.5	104.3	107.53	105.98	108.07	108.01	105.13	106.72	106.88	105.87	104.66	111.32	106.42	106.82	104.3	110.75	107.74	109.17	106.04	106.51	104.71	105.28	106.74	106.61	106.17	102.21	102.86	110.4	105.8	104.99	108.96	106.45	108.2	106.78	106.68	107.96	101.94	109.49	107.52	109.21	103.74	109.05	102.88	103.87	104.89	106.62	105.5	105.51
108.14	104.96	102.33	102.78	107.16	104.78	100.47	105.12	102.3	107.2	105.16	105.79	107.97	106.05	103.74	106.33	105.28	104.98	104.33	105.88	105.84	105.57	106.46	104.59	110.82	106.2	106.51	104.7	104.55	107.18	105.63	106.42	104.72	109.68	107.43	105.09	108.18	103.63	109.26	102.83	109.37	102.97	109.68	106.65	105.58	104.94	106.06	106.38	107.4	102.29
113.01	114.18	106.73	107.92	104.95	107.73	114.45	112.89	111.59	108.77	106.09	106.72	114.69	109.84	105.12	112.46	107.04	109.82	109.81	110.31	108.52	107.43	111.95	110.32	109.59	113.17	109.36	105.63	110.54	110.12	112.02	105.13	110.67	110.76	107.82	109.62	109.64	109.52	106.76	108.58	111.95	109.58	112.85	112.4	112.69	109.99	112.94	111.41	109.39	111.25
108.64	105.8	107.66	109.66	103.94	107.65	111.76	106.34	102.68	104.96	106.56	104.55	107.32	103.42	106.86	107.4	104.09	104.26	101.06	104.35	106.81	105.68	104.67	104.65	106.94	106.48	106.24	108.5	104.71	104.09	102.9	107.18	109.95	106.14	108.32	108.43	113.2	109.22	108.61	106.26	104.83	104.51	101.72	106.27	105.1	109.07	104.76	106.44	107.56	107.67
118.66	118.11	119.31	117.2	116.72	119.95	118.75	119.69	116.62	116.13	116.3	118.13	116.6	119.88	117.8	117.52	118.37	120.61	116.99	119.25	116.55	120.59	115.76	118.48	121.16	116.86	118.66	114.94	115.98	121.07	113.32	122.89	116.16	120.16	118.81	117.97	119.57	111.99	122.79	117.58	116.61	119.32	115.88	116.65	115.97	118.11	118.7	119.16	118.75	118.49
110.16	109.71	110.49	110.31	110.19	109.73	110.16	109.42	104.73	111.6	112.14	108.32	111.42	113.11	108.3	109.31	111.27	107.94	109.91	113.71	106.89	104.89	108.79	110.94	105.47	107.26	107.44	109.81	109.31	108.78	109.4	114.16	111.08	113.05	106.11	113.73	107.5	108.79	107.02	108.94	109.77	110.09	106.73	110.96	106	111.28	105.48	104.68	106.42	108.05
105.9	110.97	109.41	106.43	108.76	106.4	106.6	108.26	104.86	105.32	101.84	103.44	105.12	107.52	109.2	105.69	104.44	104.84	103.2	108.17	107.69	107.39	109.25	108.47	106.2	107.27	104.6	106.58	110.5	103.2	105.27	105.21	111.28	109.85	104.55	101.84	105.52	104.45	105.55	109.36	105.43	105.7	109.02	108.27	102.1	105.18	106.99	102.23	103.54	107.51
108.35	105.93	109.71	104.26	105.92	103.78	106.55	108.25	107.65	105.36	107.51	104.64	107.35	106.76	105.35	104.48	105.94	107.02	110.16	109.53	107.56	105.59	109.56	101.43	106.68	103.4	107.02	105.93	104.7	110.84	106.31	109	106.67	108.16	109.76	108.43	108.47	105.15	109.01	109.56	109.4	107.58	106.56	111.42	108.78	104.61	101.57	105.38	107.7	109.12
107.08	107.86	110.63	110.95	115.85	114.96	114.35	116.6	112.15	114.53	111.07	111.43	107.93	110.05	111.92	110.41	113.34	113.2	112.39	114.35	114.63	109.2	112.66	112.1	116.46	110.15	111.13	111.59	112.08	112.59	114.76	107.71	113.02	105.75	110.45	113.62	107.69	107.87	105.74	112.4	109.75	111.59	110.95	109.11	110.16	108.19	111.96	110.34	108.63	106.71
106.37	104.48	105.66	111.6	105.2	104.02	104.44	110.08	110.55	109.34	105.85	108.03	105.33	107.77	109.51	104.36	106.17	102.51	104.44	102.4	109.64	103.47	106.33	107.51	105.14	105.1	106.25	103.9	106.13	105.45	106.13	106.61	105.04	109.43	107.78	105.66	105.88	106.65	107.17	108.19	106.58	102.8	105.38	107.69	104.44	108.52	105.16	108.87	108.09	109.96
109.34	112.4	111.81	110.39	112.63	114.29	109.64	112.69	110.81	110.2	111.51	110.29	109.38	107.89	111.9	108.44	104.73	111	110.57	114.05	111.58	113.62	112	115.46	111.62	115.14	113.43	111.64	112.69	112.55	109.86	111.63	110.05	114.52	113.27	110.66	113.3	107.79	108.98	115.95	113.15	111.52	112.74	112.1	111.88	108.61	111.75	112.16	114.21	114.75
113.81	112.87	108.74	117.04	111.51	111.85	109.37	112.37	113.92	111.39	109.74	113.78	111.28	107.58	115.06	114.88	105.06	105.95	114.2	113.11	113.44	112.43	111.18	108.03	112.58	110	108.88	111.64	111.86	113.52	110.03	109.5	110.75	112.21	112.16	113.3	116.27	110.72	110.44	109.45	107.55	111.92	105.19	111.03	111.99	114.04	116.13	107.92	116.46	113.51
107.03	104.63	104.56	105.79	108.77	110.54	101.12	108.58	104.75	103.68	108.79	106.25	106.47	105.64	107.03	106.89	106.2	106.55	109.06	109.19	108.49	106.9	108.8	106.87	107.05	105.43	107.31	101.62	101.01	109.48	103.75	105.46	104.35	109.99	107.59	105.22	103.47	105.49	102.6	107.3	106.13	101.74	105.09	108.57	104.29	106.42	102.68	103.59	104.63	103.38
108.44	109.95	110.59	111.02	109.57	110.76	115.49	109.3	109.27	117.18	112.94	113.07	112.02	113.41	115.03	113.5	112.36	110.97	109.75	111.32	112.26	110.41	110.86	115.48	112.74	108.19	109.65	115.46	113.8	109.54	108.98	108.93	110.61	108.15	117.26	108.56	112.93	113.47	111.82	111.17	110.99	108.03	114.91	111.66	109.66	107.79	111.34	114.85	116.58	107.81
103.74	102.35	105.05	100.25	101.88	103.56	101.46	102.59	97.883	96.84	99.771	104.58	101.54	101.32	102.03	99.55	101.84	100.02	97.633	103.04	102.53	99.87	99.501	99.367	99.275	105.46	97.108	99.84	106.71	100.83	101.15	101.3	99.87	99.084	100.07	97.209	102.27	97.048	98.453	99.766	102.68	103.3	101.04	98.123	101.42	97.769	101.68	102.85	96.915	104.26
107.44	113.44	114.74	112.6	110.51	114.88	113.76	109.16	113.79	113.84	110.38	116.88	108.9	114.27	107.95	111.91	111.35	110.78	104.68	113.64	108.96	109.18	115.92	109.06	114.17	107.12	116.78	113.72	108.41	108.14	108.84	113.26	112.98	111.84	114.21	116.27	111.5	110.65	106.38	112.34	110.05	112.57	109.51	107.79	113.23	112.03	113.12	109.58	112.47	112.45
93.671	101.13	101.46	98.41	99.505	103.03	102.94	96.664	98.454	101.61	101.25	99.134	95.23	97.707	98.241	98	100.9	101.78	97.947	100.91	100.63	96.409	102.46	104.15	103.71	103.14	98.848	100.92	96.922	99.958	98.185	98.287	102.45	98.479	98.516	101.83	98.984	100.49	100.27	100.86	104.95	103.36	99.045	100.01	96.3	102.86	98.731	101.72	97.016	97.96
104.73	105.11	104.01	105.46	106.09	107.9	104.62	105.31	102.7	103.63	105.17	107.83	108.07	106.41	102.59	108.03	108.96	105.75	104.66	105.04	109.06	106.66	102.83	108.2	101.26	102.09	103.33	108.91	108.68	106.19	108.43	108.23	105.17	104.93	105.86	105.82	104.35	105.89	106.32	107.48	106.32	104.24	103.72	107.81	106.46	104.83	106.82	107.83	105.54	108.96
108.92	104.03	101.85	104.17	108.26	101.98	108.71	106.58	104.94	105.84	103.16	106.54	103.53	102.32	103.96	104.09	105.02	111.32	102.7	107.7	113.1	108.28	105.44	108.9	103.31	104.83	105.06	107.31	112.09	108.42	106.41	107.52	108.23	105.17	106.61	102.1	105.12	107.82	105.99	111.81	112.01	102.52	104.81	103.61	100.52	102.42	109.99	104.65	106.78	102.54
104.15	106.56	108.29	102.59	103.12	107.85	107.15	110.18	106.05	107.13	106.78	109.2	102.41	103.93	109.98	107.3	108.42	107.96	106.63	104.08	108.27	106.05	107.92	101.69	110.93	107.91	106.45	106.39	103.87	106.62	107.71	106.26	108.26	105.55	107.02	101.68	102.46	108.34	104.33	101.79	105.57	107.12	109.32	106.06	105.26	102.39	101.65	110.07	108.8	107.9
101.84	99.039	98.919	104.42	96.75	100.51	98.943	100.89	95.834	104.67	105.9	101.24	97.07	105.34	99.455	99.702	100.46	96.743	104.5	100.24	104.4	103.95	105.09	97.222	96.712	101.05	99.605	96.239	96.228	101.28	100.72	99.877	100.09	96.409	103.11	104.13	100.82	97.858	98.567	100.68	99.719	99.446	101.06	100.33	99.47	102.27	96.474	97.232	102.21	101.02
114.92	108.64	113.57	109.72	108.82	110.6	103.51	113.59	109.99	110.64	107.72	112.22	112.53	112.3	111.58	110.79	112.71	113.96	109.87	109.36	108.45	108.45	113.96	109.74	109.33	111.26	108.03	110.93	110.67	112.96	116.18	113.96	110.6	110.6	111.93	104.53	110.53	109.23	114.31	108.18	110.28	109.46	105.83	111.42	112.57	111.15	109.16	111.47	112.62	112.06
106.08	103.8	107.65	106.83	101	109.56	105.76	105.07	107.64	105.5	104.87	107.63	107.66	103.41	107.18	103.82	103.83	104.35	108.86	102.15	109.73	102.2	109.1	109.82	105.29	106.49	101.96	107.07	103.29	106.63	102.92	107.73	107.46	108.46	101.4	107.47	103.33	101.08	106.07	105.45	103.89	102.77	110.21	105.43	107.41	105.34	108.96	106.15	110.36	107.17
104.52	105.87	108.88	111.59	105.18	104.81	100.52	105.44	105.33	105.84	102.23	102.73	106.36	109.36	104.21	113.92	107.34	105.41	102.08	102.92	106.13	103.09	102.52	106.59	105.9	101.8	108.18	104.47	107.91	108.99	104.28	105.47	106	106.46	102.37	107.45	108.57	105.03	109.11	103.68	108.29	102.97	103.23	106.53	107.05	103.56	107.78	107.82	106.84	104.65
103.53	100.87	105.99	106.85	107.55	107.28	107.57	103.02	104.43	108.39	104.63	104.81	109.47	106.56	105.54	104.42	106.5	104.68	103.8	108.28	108.42	104.41	104.66	104.91	104.59	105.17	110.67	105.81	106.21	105.75	109.42	106.18	108.33	102.08	107.03	106.61	108.3	101.5	106.67	105.48	106.75	111.72	109.84	105.69	107.19	107.1	106.24	107.61	110.19	108.44
109.38	107.38	110.47	111.01	111.85	111.24	116.24	108.87	115.86	111.55	109.95	108.3	106.68	113.48	109.22	110.92	110.55	113.68	112.6	115.27	109.63	113.1	115.67	112.64	115.27	113.89	112.33	108.36	112.45	112.56	110.19	111.24	112.62	113.91	110.26	109.07	111.28	111.53	116.79	110.37	116.72	108.32	109.22	110.2	110.89	113.72	113.51	108.9	111.62	108.63
111.99	110.13	109.02	110.08	106.81	110.33	113.91	110.59	111.29	108.78	111.53	112.86	111.25	108.17	113.06	109.65	105.98	110.01	114.51	114.27	110.2	108.64	112.08	113.06	109.35	108.34	108.31	115.67	112.11	109.37	109.67	112.4	109.5	113.67	109.98	110.76	111.17	109.69	112.94	113.36	113.38	108.72	112.13	108.63	108.65	111.6	106.95	112	115.36	108.06
109.61	102.75	103.45	104.25	104.03	105.77	105.94	103.44	108.54	107.55	107.92	105.23	103.92	105.22	108.34	107.59	100.49	105.84	105.09	103.57	103.56	107.07	100.12	103.23	103.38	104.26	103.48	103.47	104.34	109.68	101.42	107.91	106.38	108.49	104.86	107.15	106.59	106.3	107.87	106.84	103.41	99.87	106.35	108.07	106.31	108.12	107.35	99.6	108.96	106.18
107.79	102.06	103.36	104.09	107.08	106.33	109.05	104.65	105.14	104.33	107.61	103.98	102.46	107.68	107.54	104.93	101.94	107.44	107.51	105.11	107.07	107.5	107.03	104.28	102.98	109.59	103.29	106.69	107.18	108.97	104.26	104.88	104.84	107	102.22	102.79	108.09	102.58	104.47	106.22	106.89	100.98	107.19	107.04	106.02	108.04	105.64	102.7	106.15	104.44
105.93	102.16	99.511	104.77	108.29	110.32	102.95	105.29	104.59	107.33	106.87	107.79	104.96	105.15	106.52	102.77	100.54	104.06	103.55	109.47	105.03	106.77	104.39	109.18	107.64	107.38	107.4	104.35	108.99	106.32	102.49	105.81	107.04	106.81	107.35	105.73	107.58	108.89	102.7	104.06	105.94	102.53	104.22	105.7	107.69	101.7	100.77	106.15	111.64	104.89
96.754	104.27	96.868	101.28	101.51	100.48	106.66	97.52	102.03	103.03	105.68	95.153	101.79	99.45	101.29	101.76	95.263	101.72	97.698	99.037	97.084	102.82	102.4	97.705	100.29	101.02	100.12	98.904	96.82	97.938	105.98	102.55	98.542	100.89	95.925	101.28	100.22	100.24	98.63	98.684	100.76	98.42	99.746	95.007	98.945	97.785	100.82	98.076	96.749	100.99
103.03	104.85	103.61	106.19	103.53	108.36	108	103.85	110.65	108.35	105.43	106.67	105.44	108.79	106.73	103.67	100.23	105.54	105.03	102.55	106.42	107.19	109.4	102.43	104	103.45	105.45	101.77	103.97	101.69	105.54	106.03	100.79	106.12	109.78	107.13	105.1	107.89	106.39	106.13	105.22	102.11	106.04	106.94	106.94	104.77	106.22	107.7	109.41	103.56
105.36	113.49	111.68	115	109.92	112.91	112.91	106.15	112.63	115.4	109.63	113.33	113.78	112.29	112.29	111.98	111.93	113.3	110.38	114.45	112.23	109.45	113.55	112.21	108.14	112.47	115.45	111.7	111.27	111.04	114.11	112.98	115.17	115.07	111.11	108.84	116.74	109.84	111.47	114.62	112.74	113.88	111.52	110.23	114.59	115.92	111.65	111.59	114.8	112.63
101.95	106.68	105.45	102.65	105.87	100.94	100.76	103.73	103.63	108.71	105.83	106.01	106.08	104.83	106.06	100.09	106.01	105.32	106.1	104.45	110.42	100.13	101.67	108.15	102.48	106.97	108.09	106.78	103.89	104.22	106.46	102.21	108.39	104.52	106.66	104.75	101.66	105.67	106	102.55	104.41	109.49	103.16	100.04	102.88	101.35	105.07	101.65	102.89	107.14
118.27	111.84	120.12	114.25	116.29	112.5	114.97	114.37	109.23	112.27	108.45	115.44	115.74	115.46	108.86	115.66	113.9	109.71	112.92	114.44	110.7	108.75	115.05	115.1	116.24	116.39	106.91	114.19	109.76	114.87	113.95	112.84	111.05	114.54	114.42	109.25	115.4	117.64	114.37	116.15	112.16	110.63	113.03	111.16	110.78	111.44	114.27	116.19	110.01	115.91
104.22	101.06	101.74	103.71	101.37	106.47	105.88	104.15	102.16	107.18	103.9	101.25	104.75	105.19	105.97	106.57	105.75	103.7	106.92	103.68	104.64	103.95	105.19	103.54	103.21	99.53	107.51	101.3	105.54	103.76	105.81	106.17	104.2	104.71	102.37	108.17	102.65	105.23	104.58	103.85	109.24	104.81	101.83	104.38	102.63	103.58	104.26	103.69	100.9	104.9
120.93	117.51	113.11	118.97	118.42	116.51	111.8	114.24	115.96	113.31	119.68	117.35	123.2	116.31	118.33	115.62	118.55	115.85	116.86	117.78	112.04	113.12	117.51	119.98	117.15	111.46	117.05	120.43	115.4	118.13	120.52	115.98	109.16	113.41	113.86	116.25	119.38	117.4	116.53	118.68	111.92	119.21	113.74	117.34	116.16	116.09	114.99	114.99	118.77	114.74
115.32	115.05	119.93	118.4	116.25	118.79	115.31	112.66	114.64	116.79	113.71	115.27	113.95	115.25	117.66	121.96	114.62	116.47	114.41	115.62	114.93	116.64	113.24	120.74	114.96	109.88	112.9	116.59	112.77	115.11	116.76	111.72	120.24	113.7	118.55	120.47	116.86	119.25	122.97	117.93	113.03	112.92	114.76	116.5	115.91	112.01	120.32	116.6	116.88	119.19
101.91	104.06	106.07	108.79	104.9	105.48	110.43	105.46	108.73	104.34	103.62	104.42	106.77	106.75	106.95	108.61	107.79	103.13	106.13	102.96	106.11	107.76	106.45	100.74	108.66	106.33	111.1	102.86	109.31	106.24	100.81	105.25	104.64	104.46	109.73	108.79	107.08	109.02	107.82	106.25	105.51	108.34	103.04	103.8	106.86	102.71	104.18	106.86	109.16	105.86
98.611	99.309	99.525	102.79	103.9	100.96	101.33	102.86	98.226	106.11	101.88	96.646	100.63	97.391	95.736	97.576	100.56	96.867	97.545	98.895	102.6	102.1	96.302	101.25	98.844	97.238	102.43	98.294	101.63	99.894	98.082	102.27	99.444	96.121	102.93	103.16	105.04	100.52	100.62	99.381	98.053	99.256	99.622	95.82	99.37	101.61	95.299	99.424	96.854	96.312
106.39	108.58	107.23	104.33	103.06	105.25	104.1	105.59	99.974	106.92	104.93	108.05	109.52	104.11	108.52	109.18	105.07	106.25	110.06	107.05	106.41	103.61	107.19	105.72	106.38	110.16	107.32	104.37	109.61	107.64	108.74	107.12	105.95	102.59	105.46	107.57	106.38	108.14	110.34	107.67	104.88	111.26	107	105.56	106.86	108.96	106.14	105.62	101.42	107.89
108.7	110.84	105.26	114.12	109.07	107.29	108.79	106.38	114.44	111.65	112.85	110.74	111.42	108.12	109.18	113.3	112.14	115.48	111.25	116.14	110.4	110.15	111.15	117.02	111.3	112.96	108.13	107.99	114.12	112.22	112.8	110.79	111.29	112.33	112.86	115.89	110.62	110.45	111.36	111.03	109.18	113.54	112.98	112.58	113.77	109.1	110.12	115.44	110.56	111.73
101.26	97.945	99.729	100.72	99.392	102.47	97.041	100.59	98.154	101.47	99.376	98.145	106.95	102.03	98.722	100.16	95.788	100.86	101.07	102.56	100.87	100.49	97.852	99.306	99.932	99.295	96.368	95.83	105.94	95.848	104.89	98.023	96.325	101.92	96.984	101.1	100.72	99.359	95.591	99.923	100.64	97.538	100.05	99.838	101.41	96.747	97.609	99.688	97.666	102.44
111.32	112.82	107.61	112.53	113.13	108.49	109.66	111.8	107.41	106.47	106.39	107.08	111.16	110.26	110.07	105.56	111.09	111.47	108.17	110.4	110.21	107.94	111.04	111.64	111.2	105.64	111.28	109.96	106.34	108.39	107.19	107.68	109.77	108.71	111.71	108.95	111.75	109.46	109.94	111.72	109.92	108.49	112.75	112.22	108.2	111.72	110.15	111.51	110	113.99
110.35	107.24	103.15	105.62	106.43	102.64	109.12	103.71	106.12	107.78	110.34	105.41	102.94	105.81	109.2	110.29	107.66	110.26	108.76	106.92	108.64	105.42	106.97	106.25	108.51	108.46	106.78	104.58	104.55	107.2	105.08	108.05	103.79	107.4	103.79	101.85	101.97	103.68	105.25	103.54	109.25	106.14	104.19	108.32	110.52	110.19	106.15	107.18	106.82	107.26
103.13	106.15	106.05	104.14	108.92	101.89	104.25	106.86	108.26	106.22	106.73	107.07	104.8	110.6	107.25	106.32	107.09	105.47	109.43	104.61	105.12	105.37	103.22	103.46	110.53	105.87	106.64	106.34	108.07	106.67	110.71	108.3	105.36	107.67	107.61	100.7	105	107.14	106.89	111.41	106.34	102.51	109.08	108.73	105.91	107.53	109.18	109.22	106.87	101.98
103.21	102.39	106.31	105.91	103.26	105.62	102.32	101.69	101.28	99.418	102.94	106.91	106.02	109.13	103.2	104.56	105.9	104.29	104.41	103.1	106.9	103.37	104.33	108	106.67	104.43	104.82	104.43	104.11	101.37	107.55	108.78	105.31	104.65	106.91	107.13	103.97	106.92	104.1	101.1	104.93	105.8	106.15	105.53	104.02	106.33	102.63	108.26	102.45	104.15
101.91	106.07	102.82	106.79	105.31	107.68	102.77	108.98	102.5	110.1	105.76	105.28	106.63	106.4	106.47	110.97	102.58	104.51	106.21	106.42	108.28	105.28	109.38	106.19	105.81	104.2	103.07	106.54	107.33	107.58	105.69	107.49	109.62	105.44	105.99	105.31	104.89	107.43	107.59	103.24	104.03	106.21	108.16	104.92	103.82	110.11	104.87	104.24	102.67	103.35
107.87	102.69	104.54	111.86	106.23	105.04	104.23	111.08	107.55	103.66	108.34	108.19	109.28	105.24	102.75	103.68	103.18	106.33	107.38	105.54	109.99	105.4	109.91	106.8	107.77	108.25	105.75	108.16	108.24	105.43	107.69	104.54	107.45	104.44	110.66	106.68	106.29	106.47	107.37	110.35	107.17	107.47	105.04	104.77	107.17	106.47	109	103.42	105.98	107.41
114.1	107.87	114.26	110.58	111.72	115.25	110.23	112	109.62	111.78	111.29	111.62	110.5	108.38	113.48	112.27	108.46	108.86	106.16	115.02	115.4	110.64	112.94	109.21	111.49	109.18	109.02	114.6	109.14	110.81	110.82	113.22	111.3	107.05	109.45	113.81	110.29	113.25	107.81	112.3	113.32	107.74	106.23	108.71	109.66	111.09	109.39	111.11	107.74	110.94
113.37	107.91	108.99	112.33	111.5	111.45	107.32	110.55	112.14	112.2	113.11	110.67	112.21	108.35	110.55	113.68	111.98	112.43	108.92	113	112.11	111.83	111.97	113.58	116.94	112.78	116.58	108.53	110.89	105.52	113.24	112.18	110.15	110.56	113.91	110.47	104.8	115.07	111.9	111.34	110.18	114.39	107.61	110.55	106.28	111.63	108.13	111.24	108.29	118.15
108.69	100.8	103.73	102.7	105.87	106.69	102.99	104.9	102.92	102.85	102.2	103.42	105.86	102.42	108.02	106.69	105.9	103.16	105.81	106.43	104.81	104.58	99.387	107.57	105.03	104.05	106.03	104.86	106.22	103.17	104.78	104.96	100.84	108	105.22	100.88	104.72	103.34	102.36	105.14	108.58	107.36	108.32	101.56	100.65	106.07	100.3	106.19	101.62	101.31
108.64	112.33	108.42	111.45	108.1	112.34	111.74	111.11	109.74	111.23	114.82	108.29	108.01	111.22	112.42	113.83	110.82	110.31	111.71	110.6	113.41	111.84	105.95	111.6	109.87	115.09	110.6	113.12	113.6	112.9	110.23	114.4	116.49	112.73	110.16	114.54	114.56	116	110.49	111.18	116.8	108.03	113.13	115.67	111.97	110.16	110.33	111.7	106.94	114.39
111.03	111.63	110.37	114.07	113.54	111.32	113.75	112.46	112.96	110.11	113.19	113.97	105.45	108.12	116.39	111.74	114.63	115.71	113.5	115.34	116.01	111.26	113.5	113.66	114.45	112.03	114.11	118.93	111.35	111.28	112.71	113.8	112.38	112.61	112.25	111.25	113.54	112.3	112.21	109.04	111.38	113.46	110.72	112.11	110.74	117.3	110.29	110.57	113.13	113.42
107.69	112.03	109.59	110.55	111.43	107.62	109.64	111.15	111.81	111.89	110.62	112.05	115.9	110.64	112	108.42	111.67	109.03	109.28	109.12	112.53	111.44	115.5	110.92	111.75	116.38	108.85	109.26	116.15	111.29	114.11	108.18	113.65	113.19	113.51	116.38	112.84	110.92	113.46	115.85	118.05	106.67	109.74	108.6	111.51	109.18	107.55	111.22	113.36	112.07
112.43	107.47	110.26	113.17	113.45	105.88	112.23	113.76	113.9	116.04	110.64	112.55	110.48	111.6	107.88	108.79	114.66	110.26	112.56	104.64	113.67	104.47	108.68	113.12	111.85	113.68	111.47	108.94	109.45	112.27	111.06	111.92	110.59	106.41	114.51	113.85	113.8	112.51	108.51	112.46	107.35	114.49	112.74	112.75	113.07	113.68	104.76	109.99	112.62	110.95
114.11	116.09	115.42	115.96	114.44	120.59	116.79	121.35	118.38	115.43	116.48	114.36	119.89	114.4	120.13	116.16	117.63	114.37	115.96	121.3	116.38	118.91	120.97	116.46	117.77	115.61	115.18	115.82	121.66	119.3	116.15	112.44	117.92	118.76	121.41	116.59	116.35	117.45	122.57	116.95	115.01	118.76	112.41	115.84	118.97	119.44	121.18	120.83	120.03	116.41
99.823	104.34	98.076	99.296	103.81	101.38	104.25	103.66	100.63	97.085	101.86	100.15	99.633	96.257	99.238	97.456	97.746	99.016	97.722	99.433	100.07	103.06	100.09	102.22	103.07	103.05	102.99	96.296	99.393	102.37	99.284	99.505	96.523	105.72	101.12	100.76	100.67	98.033	101.6	101.47	99.714	97.032	101.11	99.952	103.79	99.529	103.29	100.75	98.83	98.61
107.47	104.41	107.93	102.38	106.42	107.71	101	104.57	107.32	104.58	108.61	104.6	106.89	104.99	104.97	105.45	106.79	105.4	104.85	107.76	105.66	106.03	105.63	101.6	103.97	105.18	104.14	106.13	104.09	104.84	103.15	106.14	108.22	105.18	109.14	104.12	109.72	103.31	106.41	105.15	104.59	108.04	105.3	104.86	107.66	105.26	108.84	105.54	109.81	109.18
115.73	116.62	111.39	115.39	110.49	113.31	108.98	111.9	110.41	114.77	114.73	110.58	107.13	111.74	110.46	114.72	111.04	113.15	110.15	115.27	111.97	115.42	114.25	113.63	107.16	110.31	117.54	109.42	111.06	107.8	112.86	109.27	110.63	112.08	112.73	106.82	114	112.48	117.62	109.99	112.61	111.35	110.35	115.1	109.58	118.14	111.5	112.21	111.31	114.69
112.9	112.84	114.65	110.53	111.25	112.62	114.24	116.49	108.19	116.35	113.35	109.99	115.29	112.96	111.08	112.34	107.58	110.72	107.59	108.12	114.77	109.09	116.44	110.38	109.86	116.75	113.54	111.67	111.38	112.35	112.96	113.32	111.12	106.98	110.25	112.14	114.03	109.48	113.1	114.48	109.74	111.24	110.65	111.87	104.11	111.69	112.54	109.64	111.16	111.78
98.529	105.53	100.82	96.166	99.598	97.963	96.892	100.21	97.941	98.18	98.03	100.93	98.321	102.77	102.25	95.963	96.726	101.04	102.62	99.716	103.57	99.438	98.028	99.17	98.367	100.98	101.54	101.94	97.923	101.99	99.617	99.825	97.787	102.9	98.813	100.47	98.763	95.359	98.521	103.55	99.738	98.936	102.45	99.195	100.41	96.78	101.27	98.718	99.699	99.176
114.92	112.37	113.73	113.03	113.81	109.08	114.66	113.2	111.62	113.48	110.72	116.38	114.3	108.04	106.6	113.86	111.68	110.01	114.4	109.94	112.36	111.17	111.59	112.07	115.42	109.39	110.25	110.78	111.28	110.43	117.7	110.98	111.21	113.59	113.1	113.12	110.75	107.77	115.7	111.03	114.92	114.48	113.15	116.19	110.47	108.96	111.57	113.06	117.02	114.92
113.91	107.43	109.89	110.97	110.46	109.63	110.86	112.31	114.53	115.28	115.82	111.52	112.34	113.54	107.38	109.43	109.52	112.15	114.9	108.71	113.92	110.02	111.78	113.02	112	107.98	114.29	109.6	111.4	113.38	115.44	110.92	116.38	114.71	109.23	108.45	115.58	108.29	110.32	107.65	112.24	116.98	118.84	114.17	109.77	110.75	111.18	113.04	113.37	111.99
104.48	105.47	102.02	104.61	100.56	102.53	102.49	103.74	103.38	109.65	107.21	103.97	107.71	106.41	104.54	106.34	111.24	106.12	103.45	100.26	102.03	105.65	105.45	107.86	107.33	110.78	107.98	107.01	109.26	101.26	106.95	106	110.52	107.2	106	103.95	102.47	105.06	99.388	107.41	107.92	102.01	106.22	103.07	110.16	101.93	107.18	105.21	105.62	104.82
106.61	106.04	106.1	107.6	105.26	103.94	105.5	104.32	107.09	107.37	102.6	102.86	103.88	107.52	105.98	106.26	107.52	106.49	107.47	106.1	106	106.6	105.34	109.57	104.43	106.85	107.01	106.43	109.11	102.55	104.83	111.23	105.26	101.66	107.58	102.81	106.07	109.23	109.58	104.19	105.19	103.63	102.93	102.66	107.45	101.44	105.26	106.44	106.43	105.66
110.86	109.98	112.6	114.13	109.92	111.36	111.14	106.52	114.01	108.56	110.3	106.7	109.43	105.83	114.02	116.07	109.97	108.61	109.85	109.88	105.7	111.24	110.63	107.23	111.05	110.38	110.39	112.16	107.1	110.49	113.41	110.92	108.23	114.54	114.02	103.94	105.22	109.53	109	116.02	109.43	109.4	109.06	110.59	109.32	113.54	111.29	110.2	111.09	105.24
110.22	110.67	110.22	109.38	111.84	109.02	109.82	108.01	106.65	108.49	109.15	110.44	110.94	114.88	111.28	110.54	110.54	114.18	106.56	111	113.96	113.11	107.9	111.71	110.15	109.85	115.11	112.31	110.98	112.96	113.89	110.34	110.87	110.44	114.3	117.49	106.91	109.88	114.04	109.96	108.3	116.02	106.37	111.29	113.65	115.46	112.52	109.74	113.88	113.21
107.06	108.86	104.31	105.4	104.79	103.5	105.64	105.26	99.714	104.78	109.35	103.71	106.58	103.04	108.28	107.87	108.15	100.51	105.26	103.57	106.61	108.46	103.64	104.41	105.67	101.21	104.97	107.66	104.73	102.29	101.79	109.96	105.29	109.57	103.53	105.11	101.93	109.91	104.67	100.88	103.27	103.77	102.74	103.46	104.31	108.24	103.85	109.47	108.05	104.07
105.86	102.66	104.19	105.17	106.99	108.31	105.87	103.79	104.6	101.05	107.16	105.53	103.54	105.39	106.89	106.1	103.87	102.96	107.46	107.63	103.66	107.22	106.26	106.77	105.23	104.11	102.09	102.46	106.56	104.7	106.57	103.23	102.42	107.17	106.22	108.01	107.26	108.31	104.8	106.72	104.88	102.46	109.58	104.12	106.65	105.33	107.56	105.74	103.61	103.04
96.723	102.72	102.48	101.96	102.73	97.187	101.41	96.293	105.06	95.334	101.19	98.156	103.59	104.28	101.5	98.346	100.82	103.28	98.169	98.408	101.64	102.12	98.239	98.987	97.461	98.118	102.28	101.92	96.66	95.781	100.66	97.391	101.79	98.623	96.158	97.555	102.23	99.476	102.08	102.04	95.389	98.443	102	104.79	103.32	96.453	105.94	98.984	97.175	97.084
107.19	105.93	105.3	104.3	106.79	104.04	106.51	107.16	104.36	107.46	103.85	101.68	102.7	102.77	101.19	105.97	101.24	104.03	105.17	104.11	106.63	102.84	104.93	102.45	109.46	103.53	105.36	106.22	107.27	102.34	103.77	104.26	106.03	107.38	108.64	107.66	103.49	107.03	105.03	101.6	106.71	101.64	100.23	102.63	106.42	102.41	104.66	105.85	104.94	105.93
115.67	114.24	112.24	112.18	114.77	106.15	106.63	107.24	111.82	111.11	109.5	113.68	109.55	109.63	110.76	111.25	113.3	108.57	110.86	110.9	111.94	105.2	111.82	111.92	107.74	109.84	112.68	107.5	110.35	112.18	113.49	109.55	109.25	110.24	110.69	108.42	115.15	107.45	107.84	107.96	107.56	111.08	112.02	109.83	110.29	112.39	105.6	106.86	110.68	110.66
107.9	104.11	105.52	106.59	105.46	103.18	103.93	102.38	102.68	103.08	104.44	105.62	109.94	104.11	108.23	102.56	106.59	103.51	103.45	106.85	106.04	102.06	106.9	103.47	108.51	106.53	103.75	105.29	109.24	105.72	106.86	103.35	108.62	105.16	100.94	106.27	103.94	109.46	107.51	108.95	103.79	105.44	102.56	109.6	106.44	103.44	109.09	105.38	101.33	104.5
106.52	101.94	105.96	105.46	103.45	103.61	102.99	103.24	107.4	106.53	97.564	102.77	106.24	106.55	102.86	104.76	101.19	104.3	105.18	105.75	102.5	104.5	104.56	99.094	104.24	105.97	108.05	107.68	102.12	107.55	108.92	109.46	102.34	100.9	104.37	104.75	105.99	107.58	104.13	102.06	106.88	104.32	100.71	102.01	110.35	104.64	107.38	105.47	106.26	105.17
105.74	99.709	104.3	103.72	106.65	106.16	106.67	106.65	106.74	108.74	104.31	110.67	109.1	106.38	104.08	101.3	104.39	102.95	108.17	105.26	103.77	102.95	104.29	103.73	101.26	107.35	104.12	106.05	103.14	100.87	106.1	107.26	105.07	103.57	109.6	106.11	105.07	106.77	105.02	103.21	102.64	105.46	106.39	104.84	106.5	102.6	105.76	103.05	107.84	104.29
116.71	118.43	112.95	116.48	116.5	114.31	118.36	118.46	111.65	113.98	116.94	118.83	116.83	118.89	115.73	119.14	118.28	112.74	116.93	111.46	112.45	114.43	113.98	116.19	115.59	117.56	119.28	113.56	119.79	116.81	115.7	114.75	117.82	115.15	115.47	111.41	115.23	116.46	113.06	119.72	112.68	117.18	113.49	118.86	109.53	118.04	117.63	114.36	120.09	118.51
106.95	104.24	105.97	106.56	103.75	104.23	102.93	104.42	102.62	105.31	102.37	105.55	101.75	103.61	101.36	109.01	105.27	103.71	105.11	108.37	103.73	103.95	104.1	104.85	110.59	106.58	105.24	102.66	103.94	109	110.01	107.05	105.27	102.84	103.99	107.11	104.83	106.34	108.97	104.51	107.29	104.26	105.46	102.41	107.61	107.56	106.83	103.94	105.73	101.06
101.79	103.2	98.338	96.961	100.94	104.15	99.702	97.753	101.92	103.07	98.533	104.36	102.69	100.86	103.51	103.35	99.752	105.91	96.225	102.06	101.33	101.83	101.07	96.205	102.56	97.793	96.482	99.622	103.85	101.84	98.498	101.76	101.06	97.021	102.02	100.98	95.071	98.038	101.97	101.55	99.672	97.346	100.8	106.3	98.593	103.11	98.604	103.75	97.44	104.18
106.51	103.94	105.01	102.97	105.79	100.69	111.31	104.87	107.58	106.48	103.41	105.95	113.39	105.59	104.72	106.16	103.54	106.15	108.11	104.2	108.35	102.92	105.06	106.01	105.57	104.34	105.26	110.85	102.45	107.63	105.28	104.14	103.96	109.27	113.4	110.63	106.66	106.96	106.32	107.2	102.39	102.63	105.97	110.34	105.93	107.8	105.52	108.28	103.88	104.62
103.58	105.63	109.26	104.18	103.17	102.53	102.72	100.34	107.51	107.35	105.66	104.25	107.43	105.76	105.06	110.14	106.82	107.81	106.12	103.91	102.94	104.9	101.74	104.75	109.9	100.48	105.05	108.57	109.83	108.29	109.77	111.11	104.34	104.87	99.918	109.85	107.11	107.37	104.35	103.47	109.81	106.68	106.12	104.67	104.79	102.6	103.97	107.28	105.35	108.43
98.775	103.84	105.96	106.06	109.56	106.1	108.76	102.43	105.67	100.23	108.06	107.88	106.19	105.92	108.19	104.92	108.27	100.76	98.428	102.39	110.76	100.65	100.81	104.99	104.13	109.3	105.74	108.28	106.58	106.55	105.94	108.09	107.03	104.14	107.51	104.6	104.12	104.94	105.87	105.26	107.03	106.02	106.06	108.72	106.31	104.24	104.62	98.172	103.65	105.68
105.51	105.46	110.7	107.71	105.29	108.6	105.42	107.21	107.13	105.69	109	108.15	108.31	102.57	105.4	107.86	104.95	109	111.36	106.24	106.62	113.12	109.37	108.46	105.88	108.24	109.67	105.21	103.88	108.06	106.52	107.78	109.14	107.13	109.88	107.04	109.52	106.36	110.25	109.57	105.91	108.17	102.61	103.91	108.32	105.23	106.41	106.13	105.34	109.13
107.29	103.57	102.88	103.59	110.23	109.23	106.46	105.86	103.72	103.33	110.04	105.78	104.21	104.13	113.51	106.86	107.21	106.6	110.42	106.89	105.87	110.27	104.46	105.91	103.45	105.79	105.48	108.25	111.38	106.98	104.06	106.84	104.59	103.27	108.94	105.63	104.86	107.36	110.79	104.69	111.2	104.53	107.39	106.67	107.69	109.97	107.3	108.12	106.3	105.71
116.86	111.22	110.65	108.87	108.19	111.93	115.04	113.8	114.29	108.73	110.61	113.51	114.6	116.73	114.6	113.28	110.69	113.39	110.99	115.32	108.65	112.88	117.91	110.7	112.99	113.95	112.39	114.63	116.99	116.35	110.76	112.78	115.35	111.86	120.65	111.8	112.52	109.25	115.69	115.51	112.21	109.43	113.88	115.39	110.58	112.5	111.45	114.95	114.38	118.47
119.42	115.24	115.72	116.35	116.52	116.49	111.71	111.69	116.74	114.84	115.38	117.48	116.61	119.67	118.1	119.61	118.4	113.71	118.19	111.57	117	114.15	115.95	115.99	115.11	117.12	116.29	118.4	116.3	117.96	116.73	114.07	119.83	115.25	116.23	116.28	119.65	119.19	118.06	113.77	113.94	114.43	114.52	116.96	114.85	116.88	117	116.72	113.78	116.22
105.2	101.57	96.423	103.45	100.31	99.25	97.518	101.46	99.188	103.17	102.33	99.735	101.18	101.99	101.84	99.095	102.15	104.11	97.441	98.051	98.144	102.02	99.644	97.648	98.945	101.28	100.29	96.518	103.71	103.07	99.264	100.15	100.95	103.47	101.18	101.11	99.161	100.25	100.69	98.29	97.444	103.24	96.083	99.751	99.339	103.54	98.513	100.56	99.86	103.09
110.68	110.05	113.31	110.81	111.96	113.75	108.75	110.99	109.81	113.5	107.74	110.68	112.51	106.23	111.56	112.16	111.61	109.36	114.26	113.28	109.23	111.74	110.89	114.63	113.45	107.31	113.51	113.25	109.37	108.67	109.81	112.5	111.34	108.2	114.06	109.58	110.95	114.97	110.21	106.25	113.71	108.85	114.24	116.54	106.11	113.71	110.97	110.64	112.54	111.63
102.3	105.73	107.91	104.02	113.36	105.93	101.8	106.79	104.77	102.69	107.44	105.89	107.19	107.3	103.95	107.19	106.69	107.05	107.69	97.593	102.59	110.14	106.51	101.42	113.38	106.99	107.64	103.68	95.979	104.13	104.71	107.68	110.43	103.12	107.35	105.45	105.77	103.9	105.34	107.93	98.814	105.87	109.79	104.43	102.02	106.83	106.11	103.38	103.36	107.8
106.27	113.73	113.85	114.24	112.28	108.13	110.24	113.9	111.27	117.21	109.32	107.37	114.17	112.95	109.58	110.81	108.07	110.28	119.32	112.92	110.05	111.64	110.82	112.07	112.93	115.27	114.91	112.18	112.81	109.54	111.45	111.25	110.45	113.4	113.26	111.15	116.45	113.11	113.71	111.51	108.28	114.06	110.49	109.9	111.43	115.6	112.12	107.6	114.87	110.17
97.925	100.44	98.494	101.41	99.171	96.788	98.844	97.659	97.229	105.04	97.748	101.14	98.77	96.665	99.058	99.703	102.08	103.22	96.153	97.491	96.171	100.04	98.607	99.888	103.18	100.38	101.46	103.29	99.321	99.119	95.052	99.95	100.56	102.65	97.601	97.571	97.251	97.191	103.71	94.878	104.11	98.314	98.697	94.522	102.2	103.01	100.91	96.415	97.283	98.349
105.71	102.32	109.07	101.79	103.05	107.37	105.39	105.35	109.27	109.52	107.85	106.08	102.06	104.74	105.22	106.41	112.81	102.02	103.76	109.14	105.11	108.23	107.66	103.71	104.11	106.56	104.96	105.5	101.74	105.49	102.18	105.7	104.85	106.15	105.8	105.14	110.83	107.29	105.07	108.11	103.51	108.17	106.5	106.89	107.44	102.17	105.42	104.04	104.85	104.83
99.998	98.037	98.869	101.25	98.133	101.91	101.87	101.79	102.81	103.29	100.15	101.25	98.652	94.209	101.12	98.695	101.89	101.92	101.16	99.338	94.23	97.555	100.56	97.744	99.231	97.601	104.22	100.56	101.62	100.79	92.811	100.82	101	103.52	99.441	95.513	98.219	101.58	97.295	97.49	102.16	96.607	98.452	102.33	93.595	100.42	101.15	98.711	97.241	97.682
115.76	111.38	108.36	112.55	111.38	109.84	107.61	108.12	108.25	107.83	108.99	110.87	107.93	107.77	108.08	106.9	113.59	106.47	105.22	110.51	105.04	108.06	109.45	108.8	111.43	117.01	106.02	110.94	110.6	110.27	108.33	109.09	108.1	107.97	107.79	112.83	108.15	109.26	110.2	105.13	111.83	109.45	111	110.83	105.65	105.72	114.02	109.68	110.49	111.82
100.81	107.49	101.7	102.44	107.06	104.09	108.73	102.36	106.11	104.15	105.45	108.38	104.42	103.89	106.66	108.07	106.5	104.94	98.09	106.44	106.92	107.42	102.4	103.89	102.71	106.85	104.21	106.76	100.08	103.7	105.85	107.1	106.34	104.57	107.76	101.07	99.259	106.84	101.35	102.9	103.16	104.7	103.6	103.25	101.81	109.13	104.53	104.28	100.94	107.03
101.87	101.73	96.769	97.197	104.64	101.57	99.516	99.923	103.6	101.86	101.09	100.8	97.491	95.22	104.04	99.64	94.89	103.46	100.58	97.932	97.711	99.166	102.43	97.651	99.953	102.16	102.07	96.782	100.19	98.659	101.65	98.177	101.65	101.44	97.985	102.99	101.52	102.25	100.23	97.105	101	102.43	97.503	98.255	99.419	96.791	98.388	102.5	99.272	101.14
105.34	106.02	109.09	104.75	105.27	106.58	104.07	106.95	101.6	109	106.2	106.48	106.19	102.11	104.74	106	103.01	106.58	107.22	108.5	105.16	109.34	101.27	108.09	106.62	103.65	107.22	103.57	102.86	107.73	105.12	106.13	104.94	105.84	105.41	102.48	109.46	108.01	102.86	104.74	100.98	107.67	104.79	106.85	109.57	103.74	106.73	106.01	105	104.43
110.08	109.23	112.71	115.31	110.1	111.12	116.41	111.21	111.27	110.37	113.01	112.25	109.65	107.95	110.76	112.33	116.02	110.2	115.09	113.57	114.25	113.45	110.48	110.96	110.61	113.65	112.25	108.65	107.94	109.99	108.98	111.01	107.86	114.55	107.88	109.15	112.71	111.55	114.64	112.92	110.19	107.26	113.39	114.76	110.49	109.98	111.14	109.83	109.51	109.69
104.81	103.32	107.6	104.63	101.8	100.9	102.19	106.36	104.29	109.06	103.92	101.97	103.09	107.2	103.93	105.36	104.78	106.01	107.91	105.56	104.62	104.68	105.46	101.8	105.77	105.45	102.18	106.8	103.33	102.61	102.62	106.39	102.93	101.45	104.9	103.86	104.75	101.3	104.18	101.53	103.68	106.38	105.95	100.73	103.92	100.67	100.56	99.848	103.36	102.3
107	109.56	106.94	107.83	104.46	106.18	106.62	105.18	108.7	106.6	101.98	110.68	106.44	107.06	106.49	109.18	104.13	106.76	109.4	103.18	105.34	103.63	104.61	105.07	104.89	104.56	103.77	102.05	104.43	107.89	104.27	105.2	104	106.24	107.22	103.93	106.24	97.834	108.37	101.51	103.36	104.99	106.82	106.88	106.14	103.59	106.77	106.77	108.99	106.65
111.77	114.63	117.54	112.58	111.6	116.21	116.44	116.64	115.45	112.63	108.45	116.17	118.15	113.51	108.23	111.98	110.31	112.72	111.46	111.1	112.09	112.96	115.33	116.18	112.41	113.77	112.82	117.08	111.31	109.65	114.67	111.92	115.83	114.7	111.24	116.38	112.9	113.34	113.67	111.07	117.44	109.7	108.52	112.5	111.49	113.34	114.41	110.99	112.4	113.76
97.204	101.64	97.492	98.497	100.03	104.12	94.846	100.98	99.433	101.19	97.533	103.64	97.926	103.33	98.734	102.92	102.81	100.49	101.64	97.512	96.103	93.533	102.1	101.04	100.19	100.54	103.99	98.04	98.108	100.02	99.169	101.38	98.292	100.24	97.744	99.604	100.87	102.92	97.644	98.305	99.616	100.08	99.826	97.664	98.943	100.99	97.503	102.84	104.21	99.044
107.54	108.75	109.78	100.91	104.63	103.78	102.65	104.06	105.23	106.29	105.78	105.93	108.14	107.15	109.9	105.51	109.73	105.74	103.45	102.24	106.87	106.69	106.03	104.16	106.57	105.64	111.29	109.88	101.86	102.57	106.37	104.37	108.26	109.3	106.16	104.22	105.89	106.4	103.47	101.72	100.17	104.46	104.91	108.75	103.38	107.41	107.64	107.18	105.54	106.29
108.25	108.07	105.73	106.67	105.82	107.18	101.5	110.66	104.48	105.25	104.79	104.31	106.93	107.52	103.79	106.77	105.91	109.76	109.67	109.15	101.43	110.21	107.82	107.56	110.11	109.73	101.04	105.95	109.1	105.72	108.39	108.59	103.98	99.83	103.81	105.98	102.09	110.67	105.36	104.48	109.23	109.19	108.22	103.69	111.1	108.63	108.22	106.96	110.44	109.61
107.16	108.98	109.48	115.48	108.94	107.16	108.11	108.75	111	105.64	110.5	111.21	109.68	107.14	110.85	106.96	110.17	108.82	111.48	108.53	114.81	110.54	110.49	109.94	110.8	110.81	112.7	115.19	108.97	106.37	110.25	109.04	111.86	109.48	108.88	116	111.07	108.75	109.79	111.43	105.34	110.93	111.64	110.98	110.04	110.01	112.41	109.08	107.27	117
104.81	107.56	105.2	106.8	104.81	103.91	101.15	107.03	104.03	104.92	110.44	104.73	115.42	106.77	111.54	108.68	105.5	107.91	106.99	108.21	104.16	102.62	103.34	108.32	106.69	106.08	104.6	103.14	106.88	103.22	105.02	107.48	110.63	100.9	108.48	107.26	105.89	103.58	102.4	106.31	108.88	101.48	103.89	110.55	105.41	112.59	104.26	104.78	106.73	106.45
105.19	106	105.05	110.16	104.68	102.83	108.02	101.13	108.3	105.45	108.56	104.36	103.74	107.57	102.29	100.9	108.64	102.56	106.35	109.19	101.18	106.28	102.62	106.32	104.46	104.09	109.11	102.71	106.26	104.13	105.16	107.81	102.85	105.11	108.89	108	106.57	105.3	106.2	101.79	102.93	107.88	105.06	104.63	107.19	104.07	108.12	103.35	107.67	104.58
115.83	116.08	115.67	116.76	117.6	115.27	117.37	124.27	118.74	112.84	119.25	117.41	112.35	116.8	118.25	115.42	113.8	115.89	118.67	116.74	117.84	116.59	116.72	121.85	116.27	119.66	118.59	120.64	115.95	121.27	118.64	117.2	114.74	115.67	114.1	116.47	119.81	121.12	122.08	120.05	111.4	117.01	120.31	120.96	119.12	118.64	110.52	118.88	119.21	117.27
98.225	100.38	98.838	99.049	100.94	98.066	100.08	97.501	99.383	100.89	103.92	97.12	101.96	95.304	96.401	97.795	99.779	101.63	99.629	102.04	99.833	100.91	98.248	99.307	99.652	98.488	102.67	102.29	96.584	102.17	102.95	97.515	98.38	101.32	100.53	106.45	96.743	95.615	97.384	101.99	101.13	93.671	96.954	98.311	99.141	98.019	94.752	95.938	101.19	100.19
102.67	107.86	103.53	106.16	100.75	107.16	108.49	108.93	109.2	107.34	104.1	104.21	106.1	109.88	102.88	105.52	105.31	106.18	111.24	106.17	105.13	103.62	109.62	107.29	102.7	107.61	102.48	106.64	110.07	103.86	105.05	104.4	102.96	101.2	107.36	107.37	103.85	104.32	103.32	106.18	103.64	106.81	105.19	108.16	102.14	104.67	108.81	104.3	103.92	102.48
105.54	104.86	107.81	106.77	109.32	106.66	106.82	104.49	104.48	105.68	103.51	107.19	105.4	107.73	106.65	105.56	109.17	109.95	107.72	108.19	107.36	108.58	107.93	105.17	107.04	104.34	109.1	110.01	102.78	106.49	105.48	110.8	107.75	105.48	106.54	105.99	109.56	106.54	109.38	104.72	109.43	108.14	103.92	106.35	112.37	109.66	105.7	105.82	109.61	108.41
107.03	106.28	106.32	102.9	107.22	103.54	111.11	103.59	102.92	104.92	108.03	105.96	106.55	105.47	106.59	109.61	107.35	105.95	108.14	110.59	108.09	103.3	104.22	108.83	102.13	102.09	107.88	103.98	108.81	108.18	104.85	107.41	108.88	105.69	103.2	105.68	106.17	105.18	105.25	110.19	100.21	104.86	111.45	104.81	107.33	109.27	108.2	104.84	104.77	106.71
104.71	106.68	102.85	107.79	110.68	99.928	104.07	109.25	106.3	102.93	103.54	104.95	104.4	106.17	104.96	106.93	102.09	101.45	106.88	106.39	106.03	108.99	107.54	110.98	101.5	106.09	110.99	104.26	102.82	106.33	104.94	103.01	105.07	106.69	100.54	104.43	110.16	104.78	101.68	107.16	106.15	105.5	98.766	104.05	100.31	104.92	101.62	104.8	106.17	105.43
101.92	106.57	104.03	108.57	108.25	109.08	107.14	106.38	105.59	103.34	109.6	104.99	109.02	109.24	104.1	111.5	105.28	104.6	108.53	105.71	106.11	105.65	108.38	103.16	105.4	103.79	106.3	109.87	103.67	100.41	103.95	104.82	104.08	104.26	105.75	109.47	107.32	104.48	109.95	105.79	108.57	110.81	107.31	104.29	106.81	107.38	107.42	106.76	109.73	108.36
98.984	103.07	96.302	100.86	102.38	100.4	100.3	99.535	98.673	100.55	102.3	94.847	96.147	100.7	102.12	100.29	97.73	103.35	96.955	98.857	100.36	99.741	100.49	101.22	100.4	102.37	97.453	95.35	100.98	108.09	98.682	99.568	103.37	101.06	102.36	96.365	99.485	98.37	98.14	101.32	96.415	102.17	99.482	101.81	100.18	98.665	99.819	95.515	108.44	99.522
108.9	107.25	102.05	106.15	106.93	111.33	102.3	104.8	103.92	105.51	106.15	108.56	105.42	102.4	108.84	104.62	101.81	105.9	103.14	106.14	100.25	107.68	108.34	100.83	108.45	107.81	98.764	106.78	105.7	106.62	104.42	104.86	103.32	103.59	104.34	107.06	102.35	104.86	102.02	102.99	103.76	105.11	100.42	103.82	104.89	103.18	105.17	107.53	103.23	105.3
92.24	96.803	102.13	99.026	103.51	97.238	100.8	98.8	100.94	99.662	101.95	97.383	100.15	97.656	98.824	105.82	102.15	103.47	99.217	98.354	102.42	100.67	98.499	105.1	100.71	98.306	99.596	95.721	99.802	104	100.4	101.7	103.56	96.577	98.04	99.876	102.51	98.878	97.415	102.16	102.79	102.3	101.45	95.395	99.942	101.46	101.84	99.121	95.996	97.353
113.01	117.12	117.2	117.8	117.34	117.28	116.13	116	118.21	114.41	123.34	114.96	118.45	122.24	118.81	115.86	118	117.86	118.22	114.96	117.65	118.88	120.45	118.94	119.04	116.1	118.67	121.23	121.56	117.31	115.84	117.88	110.88	113.06	117.46	114.38	115.97	114.69	117.39	119.39	121.27	119.49	115.91	121.54	122.79	116.04	121.39	120.99	121.08	120.7
99.598	100.13	104.86	99.745	101.64	101.45	98.496	101.74	100.42	100.83	101.03	97.908	100.55	102.26	102.83	100.52	98.642	98.386	101.35	101.63	97.739	100.47	102.9	101.98	100.48	103.46	95.7	102.76	101.94	99.361	100.87	98.074	101.85	101.3	99.948	99.655	102.21	103.23	96.4	102.04	101.34	103.26	101.62	97.027	104.7	102.08	101.05	104.46	93.55	104.94
107.94	104.97	103.95	100.93	99.417	99.027	101.38	100.16	103.01	107.55	108.09	108.54	102.45	105.54	104.28	106.14	103.99	103.36	100.71	105.25	104.67	103.69	103.7	103.82	102.04	105.9	103.81	103.52	103.99	104.67	105.3	102.59	104.24	101.55	104.51	99.487	102.99	102.72	103.88	100.24	105.28	104.48	109.54	108.68	100.86	104.33	102.19	106.51	105.67	106.52
108.42	105.14	106.65	107.75	104.9	104.72	109.95	110.22	104.15	105.08	100.03	103.31	109.17	104.98	104.45	110.97	106.08	110.94	106	104.48	105.19	104.78	110.28	107.84	108.34	105.22	107.22	105.5	106.77	105.17	101.2	111.35	109.78	101.81	110.89	103.43	106.71	106.49	102.66	105.58	107.65	106.48	103.9	109.94	100.59	105.53	105.24	104.75	109.76	105.21
111.28	111.99	110.28	111.73	106.93	113.42	107.77	113.72	112.07	112.35	111.44	111.18	109.87	112.48	110.01	111.53	110.32	113.79	111.29	109.46	111.34	115.82	111.46	117.46	109.04	113.51	110.19	113.03	111.14	110.06	114.04	112.62	111.54	110.71	112.61	114.18	111.64	114.32	114.35	113.93	110.36	111.02	111.19	114.47	113.29	115.75	112.14	112.93	114.57	110.68
114.02	109.95	113.54	112.97	111.91	114.77	110.47	110.96	111.47	116.01	115.89	108.94	111.73	116.56	114.22	110.06	117.05	111.36	107.59	108.61	114.19	113.9	113.15	111.75	107.22	111.99	114.9	109.63	114.94	114.77	109.92	111.55	110.21	114.98	115.26	111.74	110.43	113.59	112.02	111.31	114.5	112.19	108.06	112.23	112.36	108.9	113.63	112.57	113.27	110.19
119.69	122.12	116.19	121.86	116.46	116.59	119.49	118.43	121.36	115.77	121.81	117.23	115.8	117.84	118.03	121.72	115.53	117.7	121.15	119.66	117.23	115.71	117.97	115.01	114.61	118.95	111.4	117.56	119.19	117.3	118.98	122.14	115.81	116.17	115.08	120.95	117.14	117.75	116.58	113.04	116.97	115.01	118.2	116.72	119.24	115.79	115.92	117.67	120.77	114.15
100.99	100.75	103.3	99.548	104.88	103.1	101.55	112.71	105.78	103.97	101.58	102.2	101.66	102.35	106.28	102.82	102.73	104.84	110.49	104.48	101.63	105.74	108.27	105.44	105.61	110.35	99.937	107.81	107.5	103.6	105.74	105.13	101.6	109.11	104.79	103.44	101.97	105.62	102.13	103.48	100.65	105.54	107.53	105.66	104.63	103.68	104.78	101.71	104.24	105.19
102.39	102.16	101.36	107.44	103.66	108.16	106.26	106.95	101.4	104.52	109.96	104.9	102.83	103.98	103.24	110.51	105.53	107.76	107.94	105.85	102.06	105.6	106.17	106.84	109.19	103.55	108.85	102.67	106.03	106.53	109.38	98.205	107.64	106.43	106.94	104.34	107.59	107.61	105.99	105.03	111.67	103.85	105.02	110.07	104.64	112.35	104.4	106.88	107.64	106.2
105.53	107.46	111.39	107.87	101.87	106.81	108.16	109.36	103.86	101.52	108.8	110.26	108.84	104.43	109.44	107.87	109.74	103.7	106.11	103.62	107.52	101.07	105.84	104.27	111.34	101.1	109.42	104.25	109.26	104.1	110.71	104.22	101.77	103.32	108.43	109.01	107.33	103.52	104.77	107.65	107.23	104.97	105.13	106.06	107.49	109.17	107.49	102.11	105.63	108.9
105.34	107.31	104.32	105.52	109.95	107.34	106.06	101.27	109.02	103.14	104.67	105.3	101.63	107.27	101.69	101.79	107.89	108.95	103.8	104.15	106	107.22	104.13	105.82	106.95	107.36	109.25	105.14	105.44	109.55	109.17	106.75	109.94	106.09	110.71	107.44	103.79	107.73	105.02	107.19	109.97	104.88	105.54	107.08	104.45	108.11	108.9	105.78	108.49	111.55
106.31	102.63	107.88	101.92	107.14	106.8	106.19	107.72	107.08	104.9	102.14	107.93	102.92	106.11	105.62	103.14	109.01	105.4	108.08	105.13	103.45	106.75	105.04	106.56	105	104.85	108.55	110.72	104.38	103.83	100.62	106.65	105.36	106.07	103.86	105.75	107.78	105.88	105.41	109.85	105.37	106.12	108.75	101.13	105.63	107	103.02	104.51	104.72	105.26
105.73	103.41	108.23	106.61	104.35	106.5	107.61	103.89	110.16	107.35	108.39	104.64	103.81	108.62	101.8	105.07	102.63	107.35	106.92	109.79	107.55	99.093	104.67	105.83	106.22	101.66	104.79	103.6	106.47	100.47	108.23	107.45	100.24	108.47	101.23	102.72	103.01	105.66	106.5	104.35	105.85	101.28	103.18	105.1	107.43	108.96	105.61	102.32	104.14	102.58
102.9	109.93	107.36	106.93	106.51	106.02	107.82	106.57	106.47	101.65	100.01	108.03	103.76	102.51	107.01	106.31	106.09	107.72	104.91	107.58	105.42	105.79	107.72	105.08	103.89	102.22	104.73	109.29	106.2	102.62	106.28	102.16	106.49	102.1	110.64	105.45	104.04	107.19	106.03	104.18	106.11	106.88	106.84	105.64	104.63	106.28	106.02	103.66	106.64	103.9
106.16	105.5	104.66	106.43	105.43	105.92	107.26	110.95	106.4	105.52	102.29	106.01	103.83	104.1	106.64	106.9	106.63	103.08	100.26	107.57	107.88	108.34	106.59	105.37	103.25	108.57	108.81	105.21	106.19	105.25	100.8	105.47	104.83	104.53	109.34	110.92	101.13	106.92	106.09	104.34	106.86	101.66	106.54	106.49	105.04	103.81	103.66	106.11	108.56	101.21
102.53	103.29	103.77	104	102.94	106.23	106.22	107.06	103.35	107.59	104.65	99.068	102.57	102.03	104.55	106.79	105.97	103.14	106.07	106.18	109.03	102.06	103.13	106.39	104.61	103.33	106.18	109.54	102.83	105.71	108.14	101.95	106.17	102.53	105.96	104.1	104.65	103.86	100.44	103.46	107.82	102.4	108.22	105.66	108.32	106.94	102.45	105.74	104.48	102.51
110.04	112.43	109.23	115.5	112.89	113.89	110.21	114.42	112.66	109.9	110.9	109.48	116.82	109.84	113.22	116.29	110.91	117.56	112.95	111.46	115.67	110.37	112.2	108.42	113.5	111.84	112.71	112.41	112.61	110.05	109.97	112.28	111.11	113.37	111.42	113.7	111.94	109.68	110.75	112.44	113.14	114.49	110.87	115.52	107.4	109.59	112.75	112.98	109.95	112.18
110.77	111.88	112.38	108.22	109.5	111.27	110.51	109.5	111.62	111.46	110.9	112.01	109.08	117.18	109.43	110.97	110.41	111.07	110.6	111.59	110.66	108.23	111.47	110.47	109.9	108.26	109.03	111.95	110.66	110.04	110	109.37	106.13	113.64	110.59	108.21	108.28	114.55	111.83	116.09	110.74	104.21	114.68	111.45	112.55	112.12	110.46	109.53	111.59	110.71
109.16	109.93	108.11	105.47	102.32	105.09	112.02	106.45	105.57	107.07	105.31	107.21	102.68	105.41	107.75	106.29	109.95	107.43	103.4	109.86	109.62	107.65	106.11	108.29	105.13	106.92	105.11	107.53	105.82	106.29	105.19	106.67	109.86	107.82	108.02	106.77	104.62	107.15	103.66	105.79	102.12	105.8	110.75	111.44	105.41	105.23	104.02	108.97	102.92	110.5
112.55	112.07	112.34	110.84	108.5	109.68	112.64	113.07	112.3	106.99	113.68	108.68	112.45	110.96	109.83	114.11	109.62	113.74	115.2	112.4	107.19	107.5	111.27	109.4	110.96	112.43	111.56	108.15	110.17	110.21	110.99	112.41	107.14	112.13	112.85	113.4	112.45	108.25	114.21	107.64	111.91	105.59	111.26	112.45	112.85	110.3	109.65	111.34	115.32	107.32
103.91	104.12	105.87	100.6	103.73	106.81	104.52	104.09	101.6	104.49	102.55	106.92	107.85	100.68	107.66	104.88	107.09	97.698	102.58	106.95	103.4	103.24	101.97	105.92	102.86	108.24	107.16	102.08	104.58	103.68	103.95	104.23	103.5	103.97	107.52	109.86	101.6	102.2	110.67	102.86	104.53	102.87	102.02	100.96	104.68	108.11	108.15	104.78	100.9	103.97
110.84	113.77	112.26	113.43	111.03	114.17	112.55	112.86	112.13	110.48	111.18	113.66	112.82	111.83	109.53	113.65	111.66	111.2	116.44	110.34	116.92	110.77	110.85	111.04	113.98	111.32	112.58	112.56	111.46	111.39	110.14	112.31	111.64	108.7	109.12	111.36	111.24	110.98	112.11	114.76	114.48	113.3	113.01	111.21	110.54	111.22	110.72	111.46	114.58	111.51
99.052	104.7	102.37	102.13	99.373	95.556	103.51	103.22	99.436	98.916	102.07	95.888	98.301	100.38	101.26	96.433	98.128	99.983	97.971	99.606	100.45	99.69	101.35	95.081	104.42	100.28	96.95	99.818	100.64	95.774	103.76	97.984	93.89	98.622	100.92	101.68	98.937	99.116	94.215	98.922	96.483	98.699	103.17	100.89	102.34	101.61	95.521	100.76	101.51	104.97
102.55	107.37	102.35	107.57	102.14	106.11	109.55	105.04	101.85	101.46	105.78	107.34	103.54	106	100.8	106.8	103.22	104.31	102.61	105.69	103.1	105.56	108.48	103.18	106.33	105.3	104.9	106.42	104.42	105.33	104.46	102.23	103.92	100.51	104.27	104.08	106.69	105.43	102.09	103.26	102.69	103.39	108.11	108.08	100.98	108.33	101.37	102.42	107.41	104.97
110.11	111.67	113.96	114	106.29	110.2	111.38	109.94	116.15	110.4	113.41	112.2	114.71	112.14	110.33	111.34	111.97	113.02	110.36	108.98	111.47	112.62	107.82	113.45	111.02	111.83	110.17	110.31	108.2	113.97	111.34	113.22	111.63	111.95	106.85	110.65	109.81	112.88	106.94	112.41	111.34	108.86	111.3	107.45	113.9	114.05	112.35	108.24	114.74	110.12
106.13	103.62	104.36	105.75	105.76	102.78	108.77	105.29	105.88	103.76	104.33	107.28	107.55	106.32	105.33	105.57	108.21	106.44	103.98	103.63	105.05	108.72	104.09	104.72	109.14	104.35	107.77	105.08	103.15	106.54	108.09	105.74	109.23	101.1	105.27	104.04	100.5	102.79	104.07	106.85	104.75	102.03	107.31	100.56	105.42	103.47	103.42	108.29	106.16	107.6
105.78	106.85	102.86	104.12	109.4	108.29	107.55	111.23	108.82	100.72	100.47	106.45	106.46	110.08	110.61	106.19	104.19	103.08	102.89	108.26	105.83	102.53	108.49	109.8	108.76	105.62	101.87	104.96	103.03	107.87	107.68	108.7	111.55	108.54	108.21	106.35	104.25	109.41	106.92	104.04	106.79	105.99	109.23	101.95	107.63	106.13	105.78	109.2	106.42	103.52
112.07	110.23	109.34	108.99	107.06	114.76	105.78	109.18	112.55	112.24	108.04	111.14	108.7	110.03	110.85	111.18	115.69	110.48	108.7	109.3	107.34	109.58	108.69	112.8	109.84	111.04	111.79	111.15	114.12	110.4	111.55	114.44	116.31	108.11	110.14	110.5	109.86	107.4	108.4	111.82	110	110.82	115.27	111.73	110.51	103.7	112.49	108.18	110.3	112.44
108.58	111.96	113.88	113.67	109.93	111.67	108.04	113.85	111.62	114.86	112.77	110.08	113.9	109.52	112.97	112.79	112.27	114.87	111.75	110.59	115.23	107.37	110.43	114.14	114.35	108.42	111.31	111.77	112.81	112.15	112.64	108.2	116.35	110.31	110.45	111.39	112.09	111.16	113.06	111.77	113.19	108.55	114.91	115.28	107.46	111.09	108.25	111.98	113.93	113.36
104.46	111.06	114.3	110.79	114.76	110.79	112.23	109.06	106.78	110.59	110.62	110.73	107.76	111.26	112.26	113.38	108.58	110.14	114.7	108.38	108.05	110.01	111.11	109.49	110.68	109.92	116.34	108.9	110.45	111.23	114.77	111.9	111.35	109.33	110.96	109.01	111.91	110.13	105.01	113.45	111.65	110.78	110.7	108.42	111.1	113.29	109.4	110.36	111.5	109.75
100.58	105.07	100.13	104.69	103.91	104.76	105.68	104.69	101.15	106.24	104.61	104.2	102.76	102.45	105.18	104.52	102.46	109.58	104.47	105.26	105.97	106.58	104.09	106.84	107.78	104.02	100.92	104.14	101.07	105.35	101.8	101.51	101.95	104.64	100.44	103.65	111.38	103.61	102.41	103.25	100.54	101.03	102.63	108.22	103.83	106.31	109.2	107.63	109.63	103.85
105.78	107.93	104.22	105.47	103.22	104.98	110.36	108.7	106.23	104.7	106.25	101.37	105.11	109.47	106.7	107.51	104.88	108.16	108.97	100.15	105.42	105.02	105.11	105.84	111.63	106.11	105.39	107.44	102.74	102.82	106.82	106.01	106.3	102.14	107.53	106.22	109.32	102.95	109.33	106.17	110.97	106.92	104.24	104.57	104.29	104.49	104.08	102.44	104.59	104.51
102.62	110.93	106.62	100.18	108.21	107.2	108.58	104.01	105.07	102.4	106.91	100.78	106.4	109.39	105.92	111.07	106.49	104	105.41	105.21	104.99	106.3	107.37	105.73	107.15	105.29	104.53	103.99	102.33	107.65	103.77	104	102.08	105.86	104.61	106.15	105.99	106.68	103.68	104.31	110.72	104.06	102	108.19	109.31	104.97	108.6	109.52	108.54	105.82
107.01	104.19	105.91	109.79	106.43	101.64	103.63	105.44	104.39	107.09	110.19	110.88	104.89	105.28	106.39	106.88	105.13	106.43	105.18	104.47	102.11	102.51	103.56	101.91	110.94	103.93	103.93	106.47	106.5	103.17	103.6	109.37	105.93	108.34	108	101.08	107.78	105.15	106.08	110.23	104.79	102.79	106.84	104.44	103.47	106.47	104.94	106.71	105.81	109.88
97.209	98.74	99.197	99.833	95.573	103.72	95.236	100.36	98.703	100.9	98.398	103.11	104.63	99.974	99.665	104.97	101.95	102.75	102.74	98.505	103.7	101.8	103.22	96.958	104.07	101.84	102.96	97.695	101.84	100.39	97.39	98.643	96.477	99.398	103.21	101.75	101.47	99.962	103.87	99.884	98.77	102.32	105.29	102.67	100.43	103.69	102.28	100.87	102.15	101.72
103.91	98.153	105.23	98.714	102.36	102.09	100.91	103.3	98.72	102.89	102.29	96.787	100.72	103.54	100.42	102.43	96.705	99.575	101.52	100.32	101.78	99.705	104.04	101.92	96.834	103.92	102.12	99.753	96.523	95.125	100.15	97.208	103.92	102.33	98.682	98.956	101	104.1	100.39	98.644	102.14	98.974	100.85	98.21	103.61	104.83	99.729	103.66	103.44	96.62
112.28	109.8	108.03	110.95	109.54	117.99	114.66	113.22	114.94	113.03	110.8	113.07	112.27	112.71	114.4	112.89	114.14	116.9	112.33	110.94	110.54	108.99	111.67	114.26	105.94	110.86	109.57	109.12	109.5	114.86	109.87	112.66	109.61	111.73	110.19	112.47	110.53	112.02	112.21	111.14	118.01	115.3	109.68	113.3	113.23	103.37	105.88	113.97	106.29	110.78
105.82	108.51	102.8	104.49	106.09	103.82	108.07	103.61	109.29	108.08	103.37	106.44	106.99	108.06	101.2	111.92	102.16	107.53	102.3	101.66	107.8	105.88	106.99	107.23	107.41	105.95	106.61	105.96	108.61	112.2	108.97	105.74	107.75	103.42	101.56	101.55	104.88	105.48	105.23	108.89	108.35	105.75	107.15	98.875	105.58	107.6	103.4	106.95	106.79	107.85
102.42	103.92	98.992	100.07	100.81	97.479	104.37	101.44	102.17	101.94	97.96	96.596	99.11	103.05	98.069	97.812	102.32	97.991	98.33	101.81	102.67	97.392	102.19	103.1	97.609	99.236	99.662	98.97	96.127	101	96.22	99.294	98.022	102.17	94.911	100.79	99.045	101.52	101.88	98.835	97.975	98.414	99.525	98.553	100.67	101.08	99.748	99.578	99.873	102.05
104.94	104.12	106.12	104.45	106.8	99.009	104.77	106.24	111.73	103.02	107.59	100.85	105.66	106.65	108.1	108.09	107.04	106.98	103.74	109.65	105.18	102.73	105.64	104.03	101.89	103.11	105.77	103.73	102.01	108.85	104.51	105.15	108.11	108.73	103.05	106.97	111.18	105.42	106.62	99.387	105.89	102.15	109.15	107.42	106.81	101.34	104.66	109.52	108.65	104.53
114.33	111.39	112.34	111.27	110.8	111.32	113.67	112.07	112.21	116.1	111.46	105.98	111.01	112.45	113.56	109.92	111.25	112.79	115.28	113.21	111.75	111.32	112.93	111.91	113.59	111.21	108.98	115.92	109.76	113.26	111.92	112.53	110.37	113.86	113.99	112.41	103.91	111.91	111.59	106.71	113.14	111.42	107.14	112.38	114.88	107.94	115.16	111.13	108.12	112.34
108.58	112.95	114.52	109.19	112.53	110.57	113.98	108	116.44	111.34	109.8	113.22	111.36	107.41	108.78	109.77	111.56	107.19	115.94	110.68	111.76	114.65	108.93	112.2	110.62	111.37	108.49	113.89	108.87	108.83	110.68	110.83	107.28	109.84	109.22	109.84	114.17	109.87	107.47	112.51	112.58	107.35	106.66	110.83	106.91	111.56	114.22	110.95	109.77	112.81
113.73	110.7	113.6	112.52	114.29	114.12	112.95	110.28	113.9	112.6	112.83	109.49	115.35	117.49	110.75	113.08	112.89	116.63	117.82	109.72	113.18	106.45	115.99	116.12	109.15	111.39	110.95	111.82	110.5	113.36	116.2	109.78	109.45	112.96	113.41	110.23	114.84	113.38	109.14	114.15	110.73	119.04	115.79	113.29	116.29	111.8	111.56	114.76	112.94	115.15
107.31	102.38	104.28	107.15	106.01	105.36	110.02	106.11	109.71	107.05	104.9	110.42	105.23	106.11	111.64	103.65	107.61	106.58	105.05	109.04	106.76	106.47	101.27	110.47	102.94	108.5	105.43	103.35	110.74	107.57	104.21	105.62	104.23	109.57	104.45	104.06	107.64	108.21	108.21	109.7	106.98	109.07	105.62	109.49	105.25	107.27	103.09	108.33	109.81	107.11
111.66	107.37	103.8	104.65	102.82	106.11	105.45	108.07	104.35	104.41	107	110.97	107.4	106.62	106.64	106.79	105.39	109.21	110.09	106.49	103.96	108.03	104.92	102.05	110.68	109.81	106.55	110.42	105.98	106.54	103.44	107.47	105.58	108.78	105.15	108.55	111.92	110.42	106.66	109.05	111.06	111.8	112.26	109.2	106.9	107.83	105.19	109.16	109.05	106.62
107.38	106.25	98.488	105.56	104.62	106.44	104.9	105.02	109.58	106.47	108.12	103.65	104.48	108.53	102.83	106.19	105.9	104.33	102.25	106.62	106.82	106.7	108.27	106.8	105.62	106.97	110.77	106.8	102.88	102.8	104.04	112.85	105.63	108.42	108.44	104.17	107.22	104.87	106.15	104.77	101.27	104.23	108.21	104.1	108.71	101.1	106.36	104.7	103.1	107.82
119.09	114.36	110.52	106.82	110.41	109.86	111.5	110.83	110.46	109.84	109.2	115.9	110.82	110.42	107.04	110.15	113.86	113.67	113.31	109.77	106.99	109.89	112.88	112.01	109.06	112.94	114.4	112.91	109.59	105.79	114.39	109.3	117.44	115.6	108.36	108.2	110.01	114.5	107.02	112.88	110.31	115.38	111.87	111.47	115.32	110.1	113.09	109.68	111.65	115.71
101.35	105.18	102.65	106.8	104.54	107.91	107.78	97.695	114.5	102.84	108.56	106.5	107.96	103.62	106.96	104.81	105.85	107.23	104.3	111.36	107.5	106.79	106.18	103.61	105.11	101.92	105.92	107.35	104.49	104.45	108.16	105.18	108.06	108.38	104.57	105.68	105.49	106.62	108.61	103.96	107.14	107.86	108.41	109.4	108.06	110.04	108.78	108.1	108.23	110.04
116.21	121.68	116.05	119.51	118.71	115.49	119.31	117.92	117.3	120.67	117.08	117.99	116.39	114.94	118.26	123.82	120.04	120.36	116.41	119.57	118.41	116.99	112.56	118.34	119.15	119.52	114.24	113.15	110.76	120.67	117.7	122.01	118.99	116.24	122.29	119.23	115.57	119.76	121.64	123.17	119.11	116.3	118.51	124.06	120.53	112.93	115.34	117.38	118.46	119.1
109.65	111.51	112.75	116.47	115.19	107.54	108.69	108.2	111.43	115.69	112.54	110.36	108.37	115.27	107.77	109.89	112.14	112.02	113.41	114.6	108.89	113.17	113.94	116.18	111.38	116.29	112.57	112.02	111.72	110.75	111.5	112.53	110.1	111.74	113.74	113.08	109.14	107.57	112.16	111.47	109.29	112.24	113.75	112.58	114.22	114.35	110.09	109.66	109.22	110.73
104.75	105.44	106.07	105.91	106.7	107.97	104.93	107.81	109.05	107.34	104.27	104.15	101.86	107.58	102.45	104.56	104.72	104.33	102.93	106.1	106.05	105.41	101.49	104.03	106.06	106.59	108.93	104.85	104.4	106.9	106.24	104.6	111.52	103.42	104.58	109.44	101.61	108.25	108.12	107.13	104.88	106.98	108.93	108.09	107.23	104.73	105.54	107.31	107.98	108.29
117.76	118.52	117.62	116.56	113.17	116.61	118.29	121.35	118.46	116.3	118.39	115.41	115.04	112.37	116.16	114.58	115.07	117.05	121.05	117.15	117.14	117.65	111.83	116.82	115.19	121.13	117.34	116.25	116.73	118.43	117.56	116.26	119.89	114.8	117.89	111.4	116.99	116.2	115.21	119.53	117.62	109.13	117.4	112.82	119.28	113.6	114.7	116.82	115.54	118.34
104.37	108.48	102.26	104.18	103.36	104.32	107.47	107.23	108.38	102.5	103.6	109.78	107.36	105.7	109.95	102.69	104.52	107.32	106.27	107.16	101.69	105.76	105.65	103.81	102.55	102.55	102.14	104.62	103.99	103.16	105.76	103.95	105.86	107.74	102.84	98.088	102.79	105.58	99.325	103.85	101.82	105.96	102.02	101.9	103.22	108.38	103.59	107.12	103.73	108.02
105.78	103.94	105.27	101.49	109.26	101.05	102.51	103.98	105.5	108.67	109.35	101.97	101.2	106.99	103.2	103.64	112.14	107.48	109.03	107.5	106.87	108.1	105.12	107.35	106.56	105.01	104.46	105.05	106.17	111.98	107.59	108.28	98.977	105.05	108.96	108.79	106.73	107.69	105.61	106.35	104.84	111.16	106.58	106.36	109.73	103.28	105.81	106.68	103.19	108.92
104.41	101.41	103.24	102.92	105.31	105.32	103.25	106.8	102.28	103.35	104.54	109.1	106.69	106.34	106.72	101.65	106.95	102.13	108.71	107.6	104.84	106.98	100.95	106.92	108.63	105.17	105.8	105.04	107.61	105.91	106.42	103.38	109.08	108.17	106.75	107.83	105.49	109.66	102.06	104.58	103.85	100.22	105.1	109.8	103.67	103.24	105.82	105.01	106.76	103.48
105.41	103.96	107.85	107.04	106.62	104.3	106.18	106.47	108.07	104.42	107.58	105.3	105.4	104.91	106.58	107.05	107.11	104.2	100.69	109.34	103.46	107.04	110.97	102.1	102.44	103.13	105.56	110.57	105.51	105.54	105.54	105.61	106.3	103.32	104.26	105	104.65	108.77	102.02	108.21	106.95	105.82	104.91	103.68	104.98	105.09	107.31	103.81	107.66	107.37
102.64	107.84	100.49	103.67	102.61	107.89	107.25	106.75	100.75	104.03	107.66	102.54	108.39	102.09	105.5	101.91	103.08	108.06	103.46	103.19	105.44	106.68	107.55	106.22	103.82	108.08	108.52	107.2	106.47	103.52	108.26	105.29	110.56	101.52	98.461	105.28	100.48	104.47	105.22	104.25	107.26	106.23	106.16	105.01	101.86	108.26	108.74	106.51	108.39	106.53
105.55	111.89	107.68	108.17	114.08	105.93	108.59	109.91	107.36	113.2	106.99	109	108.33	109.64	108.15	108.02	112.36	112.26	109.13	111.46	107.35	112.38	112.21	113.77	109.55	109.11	110.37	104.61	109.7	107.59	111.01	104.31	108.93	105.49	111.55	109.32	106.94	114.1	108.74	107.58	110.23	108.52	111.41	110.26	113.22	110.51	112.17	111.29	113.43	110.45
107.76	103.56	102.42	106.6	100.21	106.42	103.59	106.63	104.74	105.94	104.89	103.7	108.41	105.86	99.157	108.4	104.85	105.15	104.32	102.38	105.5	101.53	106.44	105.94	106.25	105.25	105.58	106.94	106.62	104.19	112.64	107.68	104.46	108.54	105.63	108.21	105.37	104.62	104.64	104.27	105.1	104.09	104.23	104.35	104.95	104.84	107.61	108.43	107.62	101.58
102.59	101.42	107.59	104.29	110.65	104.48	108.73	105.53	109.13	108.29	102.95	107.74	107.82	110.22	107.31	104.85	101.29	108.08	107.27	105.12	107	103.59	103.97	104.95	110.49	107.46	105.33	105.32	104.35	104.53	110.78	104.27	110.24	108.47	105.07	106.86	106.25	105.24	106.34	102.41	110.15	108.44	108.65	105.79	108.78	108.15	111.02	106.52	110.16	102.1
105.14	106.73	106.57	107.54	107.37	102.88	104.24	107.28	114.75	108.02	103.3	102.93	103.06	106.84	106.71	107.51	105.02	106.95	109.05	102.52	108.25	107.52	108.92	105.02	108.83	106.69	109.21	106.51	102.25	100.99	101.65	105.16	104.9	106.29	106.79	103.22	103.48	103.97	104	104.52	112.85	103.76	102.92	105.78	101.32	104.64	104.17	106.72	105.61	101.88
106.64	108.41	108.4	107.27	102.86	103.63	102.74	108.17	107.18	104.51	103.15	101.34	109.75	103.82	106.89	105.8	105.68	111.92	108.18	107.13	107.73	106.52	105.39	106.02	106.13	105.75	107.03	106.76	103.93	104.65	108.79	108.24	106.54	108.95	106.22	103.88	101.84	104.82	104.73	102.49	101.2	105.83	106.83	107.66	101.65	109.62	103.18	105.02	103.39	101.56
114.69	112.12	110.11	113.69	113.13	109.17	110.79	108.34	110.78	111.24	110.74	115.08	111.77	109.13	110	115.87	110.96	112.94	112.76	112.22	112.37	109.68	111.19	110.2	111.85	112.46	112.51	111.2	111.2	110.07	113.18	112.67	111.97	109.84	112.93	111.47	111.06	113.68	112.71	109.33	110.85	109.78	111.97	114.15	110.12	111.2	115.25	112.03	111.92	110.07
106.15	109.79	105.13	109.68	105.62	106.33	107.33	105.59	103.67	108.47	103.91	109.36	108.04	103.62	105.47	104.86	107.93	106.74	108.18	104.13	106.85	108.53	107.37	103.75	107.17	106.16	111.3	109.28	102.93	102.96	105.36	106.3	106.7	106.09	108.75	108.01	104.79	101.29	109.68	105.97	110.32	108.42	105.78	107.03	109.6	105.55	103.92	109.48	112.91	107.5
101.79	99.338	100.95	99.185	97.077	104.29	106.66	104.47	94.908	101.06	101.22	99.783	101.65	106.11	104.14	99.425	102.17	97.07	97.588	99.547	103.1	95.945	100.75	99.164	97.88	96.967	101.75	99.46	99.688	103.58	104.14	99.267	103.2	101.21	103.45	100.96	100.4	104.04	95.933	101.55	97.264	102.33	103.43	99.664	93.31	100.97	98.947	98.121	101.95	101.62
106.6	104.94	107.23	105.04	103.74	104.01	104.29	106.97	100.26	103.69	104.39	105.99	107.5	103.09	104.85	102.46	104.93	107.27	103.66	107.86	104.95	104.3	104.81	104.46	106.7	106.16	107	101.97	106.6	106.4	107.63	104.87	106.07	103.47	101.44	103.28	103.84	97.34	102.52	109.46	102.52	104.4	103.9	105.03	105.36	104.78	102.49	108.97	107.66	102.35
103.03	106.79	108.31	105.44	107.33	104.09	99.532	98.001	108.73	106.32	102.96	108.63	106.56	109.08	104.07	104.01	102.3	105.49	106.4	102.77	101.49	108.66	105.07	104.82	105.05	110.02	100.57	107.74	103.99	112.21	102.12	102.68	102.2	101.59	104.67	103.9	106.17	103.42	106.25	103.95	107.19	104.81	106.84	106.53	103.42	109.26	104.71	105.75	102.35	107.53
107.46	106.68	111.81	106.3	107.66	104.47	108.61	106.49	101.96	109.67	104.93	107.62	104.37	106.68	103.8	106.76	102.1	109.08	107.39	103.49	103.12	106.77	111.29	106.35	107.41	106.7	107.08	109.6	109.31	107.85	109.45	100.81	105.28	105.87	108.9	104.5	109.42	106.97	109.18	110.04	108.47	108.06	109.55	106.4	107.11	112.46	107.21	108.97	105.1	105.02
106.61	105.32	105.43	102.03	105.74	106.84	103.66	104.38	104.15	105.32	102.76	104.75	106.34	103.84	103.47	106.08	106.75	105.76	108.64	106.44	105.66	104.33	104.2	109.18	102.11	109.16	106.16	107.47	107.12	108.21	105.39	108.38	106.69	104.73	102.79	105.65	107.97	107.22	106.89	102.69	107.03	107.92	109.63	104.28	103.1	104.72	104	103.72	106.97	108.75
112.02	112.35	110.44	112.41	116.2	113.81	109.87	112.32	108.26	110.61	111.2	114.73	114.03	110.68	112.8	107.22	113.18	108.99	110.58	112.38	112.32	105.16	113.5	113.79	108.08	108.94	115.99	109.31	110.9	112.34	107.26	115.57	113.73	112.86	109.58	113.58	111.81	109.72	113.65	111.92	111.46	110.89	113.08	113.56	115.41	109.01	106.98	113.03	109.37	109.92
106.15	103.55	105.74	106.44	103.47	109.16	107.49	108.8	106.08	107.06	105.52	110.07	108.4	104.51	108.56	106.19	109.92	104.58	107.41	106.87	106.58	102.7	108.28	107.76	108.02	105.61	101.02	106.61	107.87	110.18	105.29	104.98	103.75	104.4	108.24	111.76	109.5	106.38	109.14	105.62	105.12	106.97	104.76	106.09	106.86	102.95	104.19	107.04	109.04	105.16
107.63	112.49	112.6	110.12	109.68	112.63	113.52	114.17	111.86	110.44	106.8	105.68	113.04	109.1	106.52	111.68	115.69	112.72	112.48	110.49	108.43	114.16	112.59	109.29	117.15	111.95	109.35	108.01	108.1	111.25	111.16	110.65	108.23	109.43	109.69	114.59	107.9	109.75	108.44	114.15	109.89	104.67	115.3	106.75	113.88	110.09	107.83	106.5	110.83	116.6
113.79	113.8	111.76	109.51	110.18	114.46	114.51	109.68	112.83	108.36	110.79	115.88	115.99	115.06	105.92	109.53	114.91	111.62	117.66	113.49	112.98	110.57	110.84	109.49	111.42	112.4	118.57	109.45	111.22	116.73	113.74	118.19	111.93	114.92	113.1	111.16	114.74	113.98	114.71	112.28	114.36	111.42	113.98	112.74	112.86	112.57	116.1	113.66	112.56	113.48
106.09	109.45	104.5	104.9	110.95	106.67	105.43	107.01	109.15	106.75	104.14	105.62	102.75	100.15	105.02	104.99	108.05	105.08	104.56	105.57	108.03	108.82	102.14	107.36	106.26	106.13	107.87	107.12	105.28	104.98	103.35	102.22	109.93	107.43	107.57	108.71	109.21	107.96	105.57	100.98	108.74	100.16	106.62	106.8	104.19	106.46	103.94	103.67	107.25	111.8
106.55	103.01	107.19	107.18	105.06	102.69	102.67	102.83	105.11	106.85	106.02	105.32	107.2	106.64	103.59	106.99	105.88	104.85	103.47	103.06	104.4	102.21	103.87	103.78	104.33	106.07	105.75	103.38	104.46	105.56	108.52	111.66	109	101.08	107.86	104.92	101.93	104.66	102.95	107.18	106.74	105.84	107.85	104.7	106.54	104.27	104.18	101.69	105.32	108.99
108.89	105.37	102.27	102.11	107.76	106.44	101.07	106.8	100.16	102.03	108.6	103.59	103.03	105.55	102.23	101.56	106.8	101.68	101.5	103.73	108.17	104.53	106.94	105.33	98.131	100.66	101.78	102.81	105.36	105.26	101.88	102.68	102.29	110.1	101.15	105.84	107.33	107.14	100.89	102.29	105.9	102.45	105.31	104.98	102.61	104.54	104.86	103.44	111.77	104.01
106.27	106.25	101.02	103.73	106.67	101.91	102.13	102.55	110.1	108.35	103.46	105.79	102.15	104.52	102.84	103.88	109.79	109.8	107.32	101.08	106.89	106.01	102.71	104.19	109.95	107.6	107.43	105.5	105	104.06	108.86	107.67	110.35	101.71	107.46	103.21	103.84	106.73	108.07	106.21	104.27	102.63	102.57	103.3	102.36	105.22	103.25	99.316	109.19	105.06
106.59	104.92	101.6	101.41	107.74	106.87	101.81	107.09	106.21	103.27	108.46	109.28	102.73	104.04	107.56	102.97	107.38	105.23	105.27	105.63	103.66	108.62	106.97	105.93	107.82	107.07	105.37	103.02	105.23	106.83	107.52	105.11	107.54	106.09	102.81	109.83	105.16	107.93	102.39	108.4	101.77	106.16	107.48	101.82	107.7	105.98	102.93	102.43	103.39	108.71
112.6	107.17	112.8	106.32	114.72	109.95	108.15	105.76	112.46	113.39	107.19	112.44	110.68	110.43	109.58	111.78	110.23	111.83	115.73	111.54	114.78	112.84	114.02	112.91	109.89	110.95	109.28	107.82	107.38	109.27	116.51	106.16	110.81	113.18	112.23	108.09	108.74	112.11	116.65	114.48	110.02	113.65	113.35	112.51	107.63	105.5	110.95	112.2	110.58	109.05
97.51	95.981	95.817	100.08	106.26	96.483	96.375	102.19	98.294	98.145	95.17	95.199	97.919	98.693	99.734	99.127	101.42	95.785	103.69	99.397	104.12	101.48	99.398	100.01	103.54	98.299	101.97	99.41	100.39	100.69	99.351	107.42	97.59	101.35	102.17	98.455	98.217	101.05	100.21	99.515	98.547	101.78	105.35	104.88	97.68	105.37	97.133	101.5	103.25	93.821
107.5	111.46	111.27	106.91	111.35	108.18	110.77	104.94	110.32	109.65	111.66	113.6	113.72	112.92	106.59	110.98	111.7	111.69	109.95	109.73	114.23	108.55	105.6	109.77	112.27	105.43	110.86	108.29	105.69	106.02	111.26	109.76	115.3	107.32	111.04	106.34	112.92	109.36	108.81	107.64	109.55	111.79	111.13	108.48	113.8	110.98	107.13	109.03	112.36	109.21
109.56	116.13	110.46	108.38	114.48	115.41	112.52	109.51	113.09	112.77	110.88	109.74	113.54	112.28	109.81	112.38	108.05	111	111.71	112.62	109.77	116.31	115.28	111.39	112.46	114.37	112.16	112.42	104.64	113.42	110.36	108.57	110.96	114.47	115.1	111.78	115.23	114.55	111.73	112.97	108.21	109.59	113.95	112.01	114.15	114.41	115.63	108.06	112.05	110.95
108.97	111.52	111.4	112.76	113.31	113.49	113.51	113.03	110.41	112.92	113.97	110.52	114.22	113.37	112.57	112.27	113.19	112.56	111.96	110.1	113.46	110.96	112.39	109.75	115.11	108.54	109.88	111.89	116.06	111.27	114.13	113.5	110.57	112.14	116.36	113.78	112.96	109.55	111.24	114.9	112.55	112.96	112.45	115.06	109.93	108.29	112.19	107.74	113.79	113.21
112.59	114.34	107.36	110.92	109.65	111.57	110.34	111.14	110.39	111.33	113.75	110.84	110.17	109.33	114.37	114.86	112.81	106.83	108.77	108.65	112.68	114	108.61	107.82	109.77	112.16	110.31	108.22	115.42	117.44	109.95	108.56	111.95	110.23	114.51	114.27	112.5	111.79	112.88	113.04	113.08	109.47	112.58	113.6	112.43	108.44	108.72	112.65	112.84	110.61
102.45	103.7	105.53	104.28	103.72	107.55	104.82	107.36	107.43	107.03	106.05	105.72	101.64	99.917	101.54	103.9	108.86	102.04	105.69	101.33	102.8	104.85	104.74	103.64	104.64	105.11	103.67	104.03	106.13	97.607	105.47	106.24	103.3	101.01	106.15	105.47	102.13	106.65	102.43	102.42	104.98	101.34	106.83	103.1	104.34	104.19	103.43	104.69	107.35	102.4
111.33	114.04	112.95	112.09	117.13	111.42	111.39	107.83	110.91	111.69	108.66	110.07	112.52	112.52	110.84	111.6	110.27	113.29	108.66	108.57	111.97	110.38	111.01	110.9	112.09	110.13	112.55	113.03	112.27	112.93	114.17	112.5	112	116.77	111.58	111.55	110.49	109.1	113.79	109.21	110.48	111.61	116.68	113.34	112.22	116.08	113.97	113.5	111.03	112.2
104.61	107	106.27	100.17	109.56	106.46	106.64	109.41	107.52	109.51	107.71	108.03	104.51	104.13	102.31	110.23	107.4	103.96	106.91	111.57	105.05	106.1	107.38	104.06	108.93	106.76	107.18	106.95	106.81	105.97	106.63	101.95	104.26	105.68	106.42	101.89	108.13	110.67	107.19	105.43	102.53	105.71	105.28	107.81	107.63	104.85	106.47	106.68	101.46	106.19
110.61	109.86	111.49	112.37	113.95	105.49	113.14	111.33	111.22	113.69	107.1	105.56	108.42	110.43	109.76	107.41	108.21	110.84	106.57	113.67	106.94	110.22	109.86	106.01	110.29	114.66	112.04	110.69	112.42	110.7	107.66	114.16	107.27	111.34	113.56	113.73	110.55	113.98	110.69	106.31	111.12	114.77	108.52	105.08	110.77	114.57	109.74	109.07	108.98	107.35
101.75	97.765	99.75	98.365	98.497	99.839	97.039	98.783	102.41	103.9	97.394	100.64	97.765	103.05	99.214	97.031	99.065	98.85	99.548	98.978	100.96	102.31	102.73	98.301	101.16	100.29	95.898	97.689	103.21	103.79	104.4	101.14	98.792	96.17	100.24	103	97.726	99.82	96.869	100.51	99.8	97.062	96.392	95.52	100.58	99.415	99.437	101.28	104.31	97.807
101.34	106.14	110.13	104.84	111.13	109.24	104.36	109.66	103.67	103.31	105.61	105.99	106.49	112.8	104.74	102.42	106.5	104.51	103.14	103.01	106.6	102.8	106.42	102.25	102.39	105.28	107.24	103.57	104.56	106.79	105.89	101.3	104.73	100.55	105.96	102.88	104.64	108.11	105.3	103.6	100.67	104.39	103.39	109.17	104.29	107.38	107.46	104.44	108.29	107
113.49	117.41	109.14	113.48	110.44	115.67	111.03	113.37	113.22	114.82	112.93	116.27	114.86	113.78	113	118.45	112.99	110.04	113.84	114.32	114.35	111.42	115.34	106.83	111.73	108.62	116.06	116.19	114.44	115.04	113.14	114.19	114.21	115.62	114.41	115.31	111.17	110.44	110.17	114.57	111.83	110.98	113.87	114.54	116.23	112.1	117.06	112.69	111.88	112.14
113.59	117.19	112.84	110.19	109.83	111.22	113.02	115.81	110.95	111.21	107.77	109.66	111.33	114.57	110.61	114.46	116.22	110.8	108.97	108.9	114.05	111.51	106.26	112.72	110.86	108.92	110.48	111.17	108.57	109.97	109.39	108.12	110.81	108.71	111.56	111.33	111.28	111.27	110.8	107.62	111.77	112.76	116.13	111.95	111.26	111.61	109.04	106.8	114.43	113.71
110.61	111.61	113.44	107.25	115.88	115.12	112.45	110.09	112.44	112.63	115.96	114.55	111.94	114.08	114.88	110.6	110.52	109.17	111.57	114.17	114.8	109.24	111.07	112.16	112.99	110.45	114.48	113.94	113.51	112.12	110.34	113.81	112.51	108.48	112.17	111.21	111.31	108.66	108.92	109.85	112.44	114.43	109.9	111.09	108.44	111.88	111.39	112.51	113.59	113.16
105.33	101.96	106.8	103.17	108.15	103.39	103.16	106.29	104.28	109.5	109.41	109.44	101.44	108.59	106.84	111.05	110.37	109.62	105.6	111.38	103.57	103.12	105.83	107.52	107.91	108.38	107.77	100.77	110.45	101.69	102.54	103.82	105.5	108.21	104.3	110.17	106.61	110.44	104.33	104.66	100.98	110.32	103.54	108.32	107.6	106.53	102.67	106.22	106.67	106.15
104.05	108.38	107.28	106.36	104.14	106.59	104.92	107.37	108.37	105.16	106.73	106.71	107.48	110.4	102.48	107.22	107.7	99.905	102.84	104.87	109.82	104.77	108.61	102.44	108.17	108.54	103.98	107.11	104.82	108.1	108.04	102.93	107.67	105.83	109.08	109.37	108.89	103.1	104.3	104.89	110.64	107.26	101.4	104.21	110.71	102.46	105.8	102.9	104.54	106.44
105.1	106.06	106.03	106.46	103.77	107.92	104.09	103.17	104.5	104.56	107.51	103.67	108.55	104.42	108.56	107.98	109.35	105.14	110.73	108.88	106.57	109.5	104.7	104.25	102.46	105.25	107.56	100.96	105.86	110.02	105.62	105.41	104.24	106.21	104.34	106.19	102.26	108.94	105.67	107.68	105.67	101.21	107.87	105.75	103.31	106.85	106.6	108.38	104.44	108.11
104.09	104.33	109.84	105.78	106.25	101.97	104.41	108.84	107.96	109.05	107.93	107.03	105.04	103.99	105.85	99.857	103.84	103.11	108.09	107.22	104.29	100.82	105.21	106.2	107.27	105.97	103.34	107.37	103.15	103.46	107.2	102.56	108.2	103.27	105.32	104.72	109.26	107.47	103.15	102.98	101.54	104.01	105.37	108.32	107.41	103.96	103.58	103.04	106.79	107.07
97.736	101.06	103.06	100.81	102.29	98.445	98.586	100.83	98.47	99.398	102.07	102.31	101.68	99.753	99.338	103.41	100.82	102.11	106.66	98.191	100.34	101.19	99.842	97.092	98.891	97.742	100.47	102.12	98.3	99.315	97.276	102.02	99.549	100.86	100.71	98.828	99.441	99.968	102.3	99.927	100.83	94.719	101.95	100.22	101.61	96.371	98.012	95.15	102.88	100.36
103.86	103.65	96.997	99.694	99.376	103.96	102.56	100.32	101.77	96.488	106.74	95.997	102.4	98.145	97.041	99.605	100.61	103.18	99.582	102.47	99.21	102.35	98.421	96.701	102.02	104.95	103.21	103.43	104.21	103.17	99.161	101.09	101.17	97.749	101.98	101.79	100.46	101.76	99.038	97.199	102.25	104.81	103.94	103.48	96.815	95.655	98.214	96.771	102.55	95.732
105.27	108.27	109.64	108.87	106.33	104.93	104.77	108.48	102.66	103.09	106.5	102.43	106.36	104.11	104.12	102.87	105.53	99.504	102.83	106.82	106.06	105.5	107.36	102.89	101.95	105.44	107.12	100.55	105.11	106.11	102.16	104.46	102.92	101.49	102.95	103.37	104.52	107.88	103.44	106.12	106.2	104.42	107.09	106.06	103.1	106.41	106.61	105.97	103.62	104.38
107.82	101.03	106.37	105.65	104.82	102.39	108.07	106.61	101.87	103.73	108.62	106.88	107.88	107.27	103.12	110.66	101.26	105.75	105.07	109.31	104.23	104.15	102.64	105.95	103.14	103.17	106.68	101.48	109.02	108.32	109.35	104.53	110.38	109.99	105.88	105.18	110.73	105.36	105.04	107.04	106.04	107.79	110.83	108.3	105.07	108.16	107.29	106.25	101.44	103.06
107.17	106.35	101.61	106.54	102.98	103.3	106.28	103.54	104.58	106.46	105.44	104.6	106.57	107.15	104.07	107.05	103.73	106.43	107.18	105.67	102.48	106.03	105.29	111.14	107.42	105.03	101.9	108.28	106.11	102.38	103.48	106.73	105.56	109.13	105.51	105.37	102.84	103.03	108.94	109.49	102.46	103.05	103.83	106.56	110.8	102.76	102.76	107.44	107.58	105.95
118.55	117.88	117.32	119.31	113.15	117.29	115.53	118.64	116.39	115.41	118.7	115.79	114.4	118.99	117.71	113.32	117.17	115.29	115.8	113.29	116.05	116.65	119.13	118.23	122.12	117.31	115.07	114.57	116.37	112.45	112.25	118.71	117.37	120.48	117.14	114.31	116.56	113.9	121.24	118.57	119.33	118.47	114.6	114.08	120.45	119.47	116.84	116.59	115.64	116.42
101.17	103.11	109	108.02	102.37	102.73	105.08	106.61	102.29	103.25	103.99	102.64	102.29	107.23	100.83	107.86	103.68	105.93	104.92	105.09	104.5	109.5	104.77	105.85	110.05	109.22	106.09	105.52	107.02	103.18	105.25	103.13	105.61	104.9	102.49	104.26	105.54	104.08	106.48	105.52	108.71	103.89	104.29	104.45	102.81	103.28	107.28	104.76	106.23	106.91
98.552	98.618	94.548	98.237	104.87	103.61	100.65	103.27	98.526	103.1	99.412	105.63	98.016	96.668	96.967	100.88	102.77	97.673	98.336	101.78	101.66	99.208	103.83	101.62	101.91	98.935	97.354	100	100.94	98.618	102.6	98.762	96.485	99.687	97.229	101.86	101.67	101.24	97.66	98.993	104.41	99.922	97.279	102.16	101.97	98.812	101.3	97.874	101.12	97.533
112.02	107.26	113.39	108.1	109.08	114.34	110.43	115.16	113.27	111.05	115.48	115	113.43	112.06	110.26	112.62	111.74	110.23	113.12	110.05	113.44	116.18	111.55	111.82	114.61	107.97	110.21	111.92	118.62	110.59	108.94	113.96	111.37	111.27	108.85	107.19	114.87	113.15	115.03	111.24	113.03	111.73	111.43	112.25	111.14	109.21	105.61	113.19	108.49	110.78
118.11	111.07	120.05	116.29	119.19	119.9	118.7	118.13	117.83	118.47	121.54	117.57	118.15	117.7	119.46	119.03	117.1	117.53	118.66	114.55	119.27	114.6	114.02	120.63	116.65	118.98	116.2	117.95	117.51	113.24	114.13	117.64	122.75	120.25	118.21	116.88	120.75	118.27	120.32	116.15	119.7	117.8	115.01	119.52	116.86	115.52	114.52	117.5	114.99	119.36
104.16	102.32	102.43	100.82	105.65	104.88	103.81	104.66	105.64	106.07	106.07	100.93	100.62	100.58	109.47	100.44	103.66	107.4	104.56	99.993	101.54	101.72	107.47	101.35	104.19	104.23	103.96	99.097	104.8	103.45	103.67	105.47	103.93	104.98	103.57	102.88	101.69	105.71	105.54	99.832	107.15	101.79	107.48	104.82	108.49	105.43	107.09	101.31	102.71	103.04
104.07	103.82	108.08	104.14	108.49	106.59	104.76	103.73	104.14	107.58	104.3	104.58	102.66	107.11	103.43	108.67	107.12	105.49	103.66	104.42	108.08	108.42	102.71	108.33	109.83	105.04	104.61	104.34	105.09	102.76	109.58	102.14	102.39	107.36	104.89	106.05	105.1	108.43	106.82	106.14	105.73	106.73	107.54	107.65	106.19	105.52	106.2	107.93	106.64	102.98
109.75	109.35	114.22	109.74	109.53	107.37	118.18	108.8	107.29	113.1	115.83	112.76	112.21	109.57	110.85	111.93	109.62	108.47	106.75	115.41	112.99	104.17	106.09	108.8	115.83	108.7	107.8	114.21	113.21	111.28	111.43	113.34	111.4	111.81	106.91	113.66	112.15	109.83	107.8	110.86	114.56	110.52	113	116.38	110.9	112	113.57	109.44	110.97	107.83
99.504	99.908	96.038	96.32	98.174	103.68	101.87	95.819	97.595	102.35	98.599	96.523	101.57	103.57	100.12	98.548	99.005	99.875	102.76	100.31	96.44	104.37	100.98	96.057	103.6	105.4	98.105	96.466	103.28	99.44	94.71	102.01	99.373	95.657	99.824	103.36	97.501	101.16	95.996	98.625	99.468	104.62	96.074	95.213	96.049	98.216	102.68	102.29	100.21	95.514
116.65	114.84	115.41	122.45	117.91	115.4	116.31	121.11	115.18	114.09	118.58	115.01	117.93	114.36	118.15	111.34	113.81	118.8	113.42	113.33	113.96	115.92	112.58	119.21	115.75	119.25	110.24	120.08	120.4	117.48	115.61	114.69	114.93	116.19	112.63	113.74	117.07	116.51	116.97	119.64	117.15	117.99	115.87	115.05	115.4	118.81	115.84	113.94	116.12	117.99
105.63	106.52	110.15	111.8	104.3	106.4	106.78	103.97	105.13	107.31	112.4	101.95	104.09	108.12	110.84	105.34	106.99	108.2	104.28	101.23	108.93	102.85	102.71	105.35	104.72	108.29	110.23	105.89	107.52	105.87	103.69	106.87	107.81	103.01	108.18	107.75	107.86	107.43	102.24	108.7	109.67	103.69	101.25	108.26	107.07	103.77	107.29	102.12	104.25	103.16
102.38	105.88	105.23	102.89	107.12	109.31	103.27	102.53	101.58	100.78	105.32	108.41	105.47	105.22	102.95	103.14	103.7	106.04	103.45	106.8	98.805	98.341	104.05	102.27	104.17	103.14	102.34	103.52	100.5	106.53	102.56	104.2	105.54	101.69	104.05	108.05	109.69	104.98	106.95	106.38	109.85	101.53	100.14	101.24	104.6	106.8	108.04	105.37	102.63	102.75
107.07	106.04	107.96	103.65	106.13	106.79	107.94	103.63	104.83	105.93	107.08	106.59	109.94	105.8	107.49	103.67	105.69	107.88	107.73	105.78	105.43	105.56	106.15	108.22	103.03	109.31	107.84	108.79	103.55	104.64	107.46	106.94	104.04	103.86	102.71	103.47	101.67	105.18	106.51	107.71	105.08	101.03	105.94	107.62	107.3	107.44	102.79	105.35	106.37	106.51
112.79	112.54	112.21	109.19	115.62	114.62	114.09	109.25	117.52	110.85	115.23	112.76	111.49	113.46	111.27	111.67	107.75	111.68	114.05	110.56	111.56	107.48	113.04	116	113.38	112.25	108.45	109.9	114.47	110.5	112	110.54	112.23	107.07	115.11	111.8	113.68	117.84	113.75	114.3	116.18	108.61	112.99	112.32	111.27	108.88	110.45	113.35	112.14	112.39
104.87	106.64	109.42	107.37	109.28	111.26	105.15	111.29	111.22	110	109.42	110.17	109.33	110.5	108.06	110.19	110.87	113.89	109.86	108.41	108.43	107.84	108.01	109.28	109.85	112.54	111.37	109.75	109.21	108.66	110.18	111.81	108.48	106.84	111.51	105.29	104.92	105.17	114.41	110.53	114.05	113.97	108.4	108.56	110.65	109.04	106.83	109.76	112.55	114.05
105.19	105.52	107.12	104.22	107.89	107.66	108.43	104.65	108.84	102.2	105.84	109.88	100.95	109.13	103.01	105.45	108.43	106.05	105.94	106.51	104.15	103.4	105.27	107.74	101.8	106.83	106.56	99.887	105.39	105.89	101.48	107.54	101.52	106.46	107.39	108.85	104.12	106.71	105.52	105.37	103.69	107.59	106.01	104.33	103.67	110.87	105.81	107.52	106.85	108.57
111.51	112.1	110.65	108.95	112.89	111.12	111.2	112.06	114.82	110.5	109.76	114.6	112.34	109.76	115.35	116.37	113.25	111.96	112.65	111.64	113	117.65	116.29	112.11	114.19	115.31	111.5	117.3	108.62	115.5	112.53	106.31	110.17	110.4	113.91	115.71	112.12	108.68	108.46	109.09	112.57	111.2	116.06	110.22	114.95	113.92	113.22	112.31	111.73	112.73
108.43	109.3	107.08	109.57	108.86	105.58	109.9	112.87	113.83	109.16	112.21	111.31	108.97	109.11	110.57	114.3	111.75	112.93	109.83	110.65	111.56	112.7	112.18	107.52	108.99	109.4	110.45	106.68	111.48	109.07	105.38	109.89	107.54	108.98	107.39	113.23	110.63	108.19	108.29	108.59	110.4	115.55	102.68	109.63	111.22	104.9	109.74	111.09	110.56	111.22
110.22	112.57	110.29	109.76	114.17	112.53	114.49	111.56	110.23	109.67	111.63	108.37	114.14	114.78	106.19	114.54	114.11	110.67	106.2	107.17	109.09	115.16	109.63	113.65	111.29	113.59	110.04	115.34	110.6	106.93	112.79	109.07	107.86	111.78	112.36	112.68	113.71	110.58	108	112.94	113.51	113.17	114.95	114.71	108.19	112.32	113.1	112.6	112.19	112.1
102.31	105.51	109.87	108.23	105.99	108.63	102.27	108.14	105.5	107.12	103.7	101.27	106.45	103.84	103.56	105.18	108.65	108.28	105.48	104.67	106.34	102.53	102.14	110.8	102.14	105.31	109.56	106.17	109.73	105.88	109.21	105.01	103.77	101.59	103.93	104.78	105.36	104.29	105.4	104.58	103.76	105.12	106.58	106.04	103.14	107.13	105.53	106.19	109.46	104.07
108.72	106.57	104.29	104.98	108.78	104.92	99.621	104.74	107.75	105.22	107.2	104.71	107.27	109.07	104.03	107.15	107.17	106.46	105.08	106.63	102.89	102.52	109.24	102.31	107.35	106.16	102.06	109.28	107.41	105.07	107.82	107.6	101.9	107.5	107.14	111.45	101.59	103.67	105.73	109.59	104.33	103.87	102.76	102.56	104.18	105.33	107.88	102.67	104.08	105.91
101.17	96.286	102.36	102.49	98.285	98.41	102.73	96.667	107.58	100.25	99.841	98.024	101.46	99.677	102.89	98.279	100.07	99.621	101.35	103.81	100.14	104.37	99.744	104.16	102.55	101.88	100.55	101.36	100.89	100.2	103.28	101.87	101.98	101.05	95.781	97.084	102.24	101.08	103.36	95.823	105.84	100.32	101.98	101.49	99.63	103.64	99.06	98.156	99.861	99.305
109.03	113.99	111.98	114.72	112.91	116.76	114.39	116.23	114.03	109.37	114.95	114.83	111.73	112.86	113.31	112.33	112.39	112.08	113.92	114.11	112.53	112.76	115.04	115.28	112.56	108.97	109.36	112.65	115.35	114.41	113.24	115.25	111.97	114.76	110.81	110.52	113.52	116.92	115.05	111.55	113.15	111.86	116.38	112.39	115.56	114.15	114.89	114.27	113.62	108.73
103.62	102.68	103.94	104.25	105.92	104.57	103.54	101.13	104.59	110.04	105.26	106.46	106.24	106.8	107.44	102.66	100.28	105.24	103.49	100.42	102.54	106.98	102.72	103.99	101.04	102.89	105.08	104.65	104.45	104.49	103.07	108.66	100.15	104.56	107.75	104.37	106.48	108.75	110.97	99.864	107.64	104.45	105.21	107.68	103.27	104.39	102.66	99.98	101.68	102.07
110.94	109.46	109.18	110.13	109.91	110.08	112.87	111.27	111.11	111.9	117.28	109.65	107.45	114.05	108.17	111.86	114.42	110.85	110.25	112.23	112.47	111.39	108.9	116.04	115.11	108.87	107.99	110.78	111.37	108.49	114.65	112.85	111.77	112.1	111.38	112.37	111.64	110.24	114.55	113.82	109.45	113.02	112.14	110.26	114.89	111.3	108.72	110.01	112.49	110.54
109.57	120.4	113.83	111.23	111.56	112.89	112.51	113.56	110.77	111.03	111.46	105.62	111.07	111.49	110.32	114.59	111.61	110.71	111.42	110.1	116.86	115.13	113.35	119.05	112.17	113.87	111.2	113.67	109.29	111.4	116.49	110.71	114.43	108.77	112.32	113.03	111.48	109.61	112.68	118.11	113	116.78	108.27	109.06	116.18	113.09	115.15	114.42	108.19	111.26
106.37	102.55	104.48	99.713	105.41	101.23	105.37	104.54	106.79	104.38	104.04	102.36	100.29	102.6	103.01	104.76	102.41	100.39	106.52	108.24	102.76	104.4	105.08	106.19	107.66	105.21	110.73	105.99	105.01	106.13	102.02	101.89	107.82	103.39	102.35	105.21	104.65	102.4	103.29	106.19	103.05	105.13	106.24	107.46	103.65	105.42	106.74	107.73	104.59	105.84
111.12	108.89	107.47	110.11	111.98	114.96	110.51	106.6	111.21	105.06	107.41	106.07	111.71	112.78	105.31	107.44	109.92	109.54	106.61	107	106.3	111.33	111.85	108.24	105.26	105.65	108.35	108.05	109.76	111.09	105.5	107.48	110.22	114.49	110.85	109.72	109.27	108.34	114.46	110.95	109.19	112.12	109.63	110.29	109.55	105.7	110.23	109.34	106.98	107.81
115.65	114.47	118.75	117.46	118.13	123.18	114.64	115.28	115.1	114.64	118.25	115.97	121.67	116.74	115.98	118.79	118.42	120.73	115.57	113.19	119.09	114.83	117.8	114.95	120.03	113.8	118.79	121.1	114.52	116.85	118.59	117.08	115.34	117.09	122.97	117.66	119.07	120.3	119.47	115.06	118.77	121.08	121.48	118.35	118.51	113.43	116.04	119.85	118.58	117.04
111.2	111.61	110.77	103.75	104.63	106.59	106.24	109.59	104.91	108.18	104.09	110.93	103.21	107.11	104.42	105.62	110.44	107.07	105.65	101.87	105.08	102.86	108.29	103.13	104.03	101.32	108.92	108.22	108.14	102.97	108.89	106.6	106.08	108.72	104.41	107.93	102.4	105.08	106.17	109.77	108.37	101.38	103.81	104.92	106.37	106.47	100.94	108.22	105	103.6
103.92	104.83	104.69	103.35	103.69	102.14	101.67	107.88	102.21	103.93	108.5	105.07	103.46	105.7	102.92	104.19	100.09	107.56	103.01	102.14	105.32	100.08	103.55	107.35	106.29	104.33	98.648	99.822	105.78	104.52	102.21	98.886	108.09	106.18	101.27	100.86	102.27	103.39	107.43	100.91	107.27	108.16	101.97	103.93	103.7	104.65	103.69	105.75	105.05	102.26
113.74	114.88	110.06	108.12	116.64	114.4	109.67	113.2	112.19	111.42	110.76	112.72	115.31	108.77	112.33	110.97	112.44	118.21	108.6	110.13	111.65	110.79	114.85	109.51	110.8	113.65	112.03	113.3	116.07	108.59	109.37	112.69	115.63	109.69	118.12	113.3	113.73	114.05	112.33	113.73	113.18	112.93	113.7	112.51	109.53	113.28	109.17	112.52	104.93	112.02
106.12	107.01	107.69	104.51	105.45	108.7	110.59	104.13	105.66	104.95	105.77	105.88	108.8	104.38	103.71	106.25	102.99	106.63	107.29	105.11	104.3	107	107.04	105.74	106.45	105.58	105.03	104.22	105.39	102.41	105.48	102.66	110.9	106.23	108.28	106.18	104.7	112.03	104.89	107.16	104.67	106.86	104.58	102.49	110.28	106.88	103.92	104.85	104.26	106
102.92	101.87	98.174	98.236	102.72	105.94	97.619	102.45	102.15	99.53	102.34	101.5	99.68	100.72	102.4	99.207	99.688	99.181	101.99	102.78	104.6	101.29	98.72	98.026	102.15	100.12	98.603	100.5	102.56	97.417	104.46	101.24	104.57	99.286	99.751	97.081	99.165	97.251	100.55	95.14	99.051	102.82	99.655	98.221	97.478	96.282	99.185	100.28	98.58	99.759
107.01	113.74	111.82	113.31	113.67	115.58	113.62	114.08	109.54	110.83	110.05	109.67	109.72	109.52	113.05	116	109.24	108.73	115.99	110.11	104.53	113.09	112.36	116.15	108.7	111.28	112.96	111.54	112.79	112.93	109.82	108.8	110.86	114.63	109.24	107.23	110.31	110.97	113.31	113.56	112.61	114.49	111.48	114.99	112.81	111.2	111.12	112.11	109.07	110.56
106.98	105.18	107.26	108.89	108.71	110.11	102.82	108.68	106.1	107.11	103.86	108.5	107.85	109.46	107.96	102.11	107.85	104.97	106.9	102.01	104.9	103.66	109.2	106.63	108.66	107.98	109.59	104.55	105.87	106.24	103.39	105.2	108.65	108.33	106.46	105.9	106.42	110.28	103.03	107	106.51	106.77	108.97	105.62	103.84	105.2	105.02	107.25	106.73	106.89
105.42	104.29	98.7	105.3	101.74	106.06	102	103.03	105.18	102.93	103.63	108.88	104.33	104.33	101.79	107.12	103.95	102.34	107.4	105.23	101.19	106.56	102.17	103.3	103.15	103.73	98.979	104.38	102.01	107.07	102.54	100.35	101.58	103.11	105.3	107.52	101.95	101.85	101.68	100.03	104.54	102.71	107.17	102.7	101.27	103.23	107.04	104.92	104.82	105.86
101.37	105.61	105.08	104.27	107.88	108.35	105.63	101.82	107.48	103.35	99.009	104.22	101.74	100.13	105.15	109.53	104.94	102.46	103.03	101.36	107.89	104.37	108.71	106.72	107.5	102.48	103.91	101.2	102.68	104.51	102.05	107.53	102.17	100.13	103.77	100.33	101.63	100.3	100.86	104.49	103.81	105.03	106.96	101.67	104.9	103.05	107.02	108.88	103.38	101.24
107.58	107.9	106.71	101.31	106.67	102.29	106.46	104.89	105.43	105.88	108.4	110.37	105.1	104.78	110.66	100.66	107.29	105.13	107.85	110.17	106.36	103.17	106.91	106.81	104.49	105.04	103	107.54	104.18	108.26	107.31	106.47	106.96	108.47	110	110.7	104.85	102.39	103.51	105.96	106.23	111.46	105.43	105.05	105.15	108.66	98.355	102.72	106.39	108.71
102.23	101.26	99.679	99.871	102.88	100.42	100.25	100.76	101.97	97.19	103.44	99.924	101.77	99.822	102.08	103.01	99.266	101.79	105.67	100.53	101.89	100.92	101.56	96.972	100.39	99.755	98.452	103.71	102.02	99.219	105.4	101.67	97.085	97.352	103.03	102.7	104.43	101.25	105.74	101.51	102.01	100.58	103.37	101.92	104.06	98.087	100.06	103.01	100.65	102.98
106.3	109.21	103.47	105.71	105.41	109.24	102.49	102.84	107.67	107.72	107.14	104.2	102.88	106.81	105.38	108.39	107.76	109.03	107.48	105.52	103.84	108.12	109.35	108.1	107.23	110.3	111.02	107.55	104.28	106.92	106.09	103.54	104.68	105.5	104.24	109.41	104.3	108.37	103.82	106.77	108.81	109.08	106.58	110.81	105.23	106.25	101.81	108.71	106.43	107.3
107.35	103.65	102.31	105.49	104.94	102.73	104.41	106	107.43	107.86	99.962	106.92	99.874	106.11	105.6	108.24	104.76	102.37	106.57	102.56	102.26	110.54	105.22	106.57	105.46	111.29	101.22	104.62	103.46	107.88	101.5	102.59	105.77	105.11	103.63	106.38	105.33	105.95	107.25	111.44	107.45	105.81	107.44	105.8	106.9	106.06	108.83	106.78	102.33	109
107.12	104.95	104.6	100.83	101.05	107.52	109.84	103.44	100.76	107.46	101.95	100.1	106.77	104.36	105.28	103.31	101.15	101.21	104.1	102.72	100.7	103.48	104.15	106.46	105.9	106.79	101.37	106.16	105.41	106.71	102.36	100.67	102.94	102.86	105.13	104.55	104.23	104.5	109.06	103.36	105.77	104.72	107.12	101.78	107.69	106.08	107.3	104.99	110.48	101.78
105.35	107.9	105.08	107.22	104	109.54	106.49	107.59	107.57	106.66	106	105.58	103.64	105.71	107.99	107.62	108.36	106.09	107.7	105.4	106.8	108.84	110.63	106.91	109.32	101.79	104.49	113.3	107.57	104.8	103.81	103.05	104.86	107.19	108.53	107.62	105.49	103.83	106.99	110.15	110.52	101.72	107.52	107.34	108.56	108.16	106.51	110.13	103.11	112.43
110.57	115.9	108.74	109.84	114.23	110.62	111.85	107.3	111.68	114.96	115.85	109.79	111.81	115.1	116.49	109	110.32	110.72	114.63	114.23	110.18	112.99	109.95	109.9	111.52	113.48	112.04	113.13	111.7	113.56	113.09	117.1	114.28	110.45	109.49	115.08	110.25	119.21	112.4	110.45	113.39	108.61	112.18	109.97	113.63	114.13	108.53	111.96	109.67	113.65
108.25	113.69	111.31	114.74	114.37	113.07	113.96	114.99	112.88	113.27	109.96	111.39	113.03	115.69	105.96	113.7	111.64	114.29	111.67	110.6	112.55	110.14	113.52	112.43	105.96	111.18	107.16	111.92	116.49	112.82	110.74	109.57	113.58	111.71	116.48	110.4	115.46	111.08	114.24	108.37	112.45	112.62	114.39	112.85	112.02	109.79	109.37	110.07	114.16	111.57
103.19	96.772	98.556	99.711	101.23	98.519	98.723	96.51	99.856	102.15	95.15	102.71	100.32	96.729	102.32	105.63	101.66	101.73	104.73	99.417	100.62	97.98	102.33	100.04	95.265	98.651	103.64	97.159	100.15	99.669	100.52	98.707	102.34	101.93	95.746	100.09	95.096	99.18	96.834	100.36	102.07	102.55	101.48	102.74	101.36	101.11	101.62	100.36	101.1	95.551
110.28	114.12	110.64	107.97	111.91	116.14	109.19	112.11	110.55	114.91	112.8	113.23	108.82	110.48	111.44	111.06	113.64	113.45	112.41	111.27	110.21	111.35	109.72	112.12	115.5	113.13	110.55	107.34	109.91	112.45	112.91	113.88	109.01	111.69	115.28	115.91	111.48	113.76	114.36	111.94	112.66	113.3	106.62	111.67	110.88	111.62	110.51	112.53	110.74	110.77
107.65	115.29	111.72	110.04	111.6	104.91	112.62	109.24	107.42	109.81	111.44	110.16	113.79	109.98	109.77	114.22	108.42	116.09	111.01	113.68	113.24	107.28	108.63	113.25	108.31	107.08	108.4	111.72	107.24	108.86	106.16	110.09	114.86	107.84	112.17	113.09	112.89	112.22	108.84	117	109.34	111.01	110.97	109.78	110.72	114.44	106.5	109.74	113.93	108.89
105.24	114.4	99.73	106.33	106.08	103.09	106.93	106.51	106.5	105.31	109.05	107.74	106.23	106.72	107.62	106.67	104.92	102.09	107.76	104	100.96	104.3	106.49	102.58	104.4	108.51	109.74	106.82	108.47	105.61	106	105.74	105	111.05	108.49	106.71	109.24	107.69	109.53	102.39	105.06	109.06	102.9	101.32	102.04	104.17	105.5	106.34	107.09	102.93
113.75	111.35	112.18	115.23	114.32	115.08	110.9	111.87	114.95	110.77	110.75	111.88	109.74	111.32	114.27	109.33	113.18	111.65	111.74	113.16	112.2	112.91	114.65	109.72	111.38	114.52	109.1	114.68	109.05	108.96	112.64	112.8	111.52	112.59	110.63	112.92	110.63	113.48	111.15	110.42	107.58	115.7	114.3	109.72	110.31	111.08	111.29	110	105.71	109.76
105	105.05	109.87	107.65	104.08	101.81	105.94	108.2	106.93	106.81	111.65	103.98	105.69	105.98	105.92	107.27	104.95	103.85	107.68	106.67	105.75	107.75	103.71	104.65	103.47	103.44	103.33	106.8	103.43	105.83	110.3	108.48	106.04	106.91	109.78	106.07	107.11	102.41	111.54	103.12	99.898	105.95	106.04	103.53	103.33	111.97	103.65	108.28	105.43	103.72
104.25	112.29	98.94	107.79	104.63	105.75	107.19	111.33	100.62	104.73	107.27	101.89	106.5	106.09	105.58	106.22	100.93	110.95	105.38	103.43	104.93	107.05	103.29	104.47	109.86	105.92	106.12	110.02	106.4	106.86	101.33	105.27	104.95	106.16	102.58	105.32	101.41	104.28	108.82	106.72	108.31	111.9	103.26	107.47	102.46	105.47	105.42	107.01	108.23	104.61
110.2	108.11	107.84	113.44	110.22	114.32	114.34	109.83	113.51	109.69	110.17	110.43	116.41	114.84	108.89	114.71	110.73	115.92	110.52	111.1	110.69	112.46	112.11	113.51	115.9	112.63	113.22	113.04	105.74	108.99	111.09	112.37	110.52	114.79	112.97	108.93	111.74	107.86	110.47	112.16	113.85	113.32	112.46	111.13	107.43	110.03	111.23	109.09	111.65	108.99
102.08	104.49	103.96	103.4	106.67	106.04	106.08	105.9	105.67	104.94	104.84	101.33	99.85	102.7	103.35	107.91	107.63	103.25	106.57	106.28	106.77	107.27	101.12	101.45	102.83	99.482	100.16	108.76	98.29	104.1	100.93	104.61	106.88	108.17	100.36	103.5	104.07	105.58	108.73	108.54	107.66	105.03	101.96	103.88	107.37	107.7	104.94	99.547	102.74	104.53
108.33	104.74	104.71	106.75	105.68	104.85	103.34	102.61	108.6	110.21	105.32	106.22	105.95	105.59	111.68	106.58	105.37	109.59	104.49	104.94	106.06	103.49	109	106.4	103.72	106.89	106.54	106.23	110.9	103.93	102.18	109.98	106.24	105.17	102.38	103.8	102.89	101.11	105.52	106.2	108.7	101.4	109.16	107.98	107.12	105.45	100.15	101.26	113.84	109.6
103.11	102.25	102.54	99.153	98.681	100.76	99.244	99.193	101.59	101.06	103.1	102.81	95.234	104.21	98.173	99.197	103.91	99.403	106.19	98.789	102.97	102.73	99.361	96.977	101.96	97.576	98.443	104.39	103	98.22	106.41	97.553	100.71	102.07	100.5	99.019	99.264	101	100.9	101.08	100.11	95.198	99.474	101.76	98.581	99.303	93.399	91.773	95.853	101.55
109.28	112.45	108.79	108.03	114.11	111.22	110.74	114.5	112.06	111.8	111.69	111.92	109.73	108.7	111.09	106.89	113.73	114.78	110.65	108.06	110.85	115.16	110.83	110.38	114.41	111.86	110.56	110.11	106.55	114.74	107.39	116.22	110.98	112.33	111.48	110.12	112.69	113.63	108.92	110.31	107.7	110.25	108.37	115.08	109.99	110.9	112.04	109.71	109.08	110.19
105.93	106.54	107.38	105.35	104.98	106.44	109.55	109.9	106.52	105.18	108.66	107.45	102.47	106.96	108.99	105.2	104.68	106.52	107.39	106.74	105.23	105.4	103.62	105.23	106.91	106.76	101.38	105.7	106.16	104.41	109.04	109.52	111.59	103.8	108.73	109.87	111.7	108.44	109.74	104.3	106.46	108.54	105.12	113.08	109.46	106.27	106.41	105.79	105.81	106.96
108.26	102.67	99.48	107.39	104.1	103.84	106.69	106.94	105.73	104.52	104.86	103.38	104.27	103.91	100.54	103.31	105.38	102.2	108.21	101.31	101.81	104.28	107.65	103.22	104.31	105.23	102.54	103.13	104.72	101.81	105.34	99.21	106.64	98.27	100.27	101.04	104.07	102.82	103.16	102.56	104.11	108.54	101.86	102.39	101.84	107.96	104.58	105.08	105.53	104.42
102.89	106.76	106.37	104.66	99.837	107.13	106.85	106.63	109.39	112.92	106.23	103.42	102.3	105.1	107.2	105.77	104.09	104.61	106.65	104.13	105.6	105.26	106.22	105.56	107.86	103	103.22	108.64	104.8	103.23	107.26	106.91	103.79	100.7	102.95	107.64	105.06	108.54	107.22	107.45	106.71	112.26	110.36	102.47	105.96	107.01	102.92	101.74	109.3	107.36
100.42	100.53	97.839	102.75	98.595	103.62	97.35	99.37	100.8	97.626	98.547	96.32	101.59	96.844	104.58	99.787	100.07	102.63	99.412	98.149	98.76	101.27	102.54	103.1	101.6	101.2	99.484	101.29	103.87	103.12	96.596	99.195	98.073	99.15	103.34	98.937	99.119	94.65	102.7	97.264	102.14	99.949	96.324	98.552	97.478	98.81	99.669	96.124	99.043	100.42
105.24	103.61	101.75	107.15	108.53	105.55	104.54	106.89	102.96	106.62	105.91	104.26	106.73	109.39	102.97	106.18	103.32	110.46	104.74	104.9	108.32	109.69	110.27	107.37	110.26	105.15	108.24	106.96	105.6	105.5	105.89	107.6	106.62	108.76	105.35	103.27	103.72	106.2	104.95	103.61	106.8	109.59	107.17	107.18	104.54	105.17	102.77	100.56	103.96	106.76
104.02	108.92	103.96	103.86	104.03	102.17	102.1	104.89	107.02	102.04	103.62	104.91	106.77	108.25	102.43	105.19	103.07	103.47	104.86	105.08	103.79	105.62	106.62	107.18	107.39	102.19	106.43	106.01	103.92	104.87	104.61	103.19	104.72	106.64	104.79	107.41	103.1	105.17	102.69	101.3	103.74	104.38	104.38	104.2	106.94	103.35	104.54	106.66	109.03	103.56
110.38	112.91	111.19	113.62	113.18	104.26	108.14	114.4	114.32	111.78	115.21	112.39	111.07	112.66	107.57	117.09	111.1	114.62	111.61	108.22	113.03	108.34	111.34	111.71	109.31	108.82	109.31	111.4	116.24	111.02	108.1	109.07	106.76	109.8	111.39	114.76	111.43	110.86	109.77	109.16	111.83	111.95	114.39	111.4	111.73	111.13	111.41	106.02	116.32	112.66
108.94	102.34	105.07	106.69	106.53	106.03	106.33	108.9	103.84	105.14	105.61	105.49	105.18	108.62	105.96	107.9	103.56	106.8	106.2	104.53	102.36	104.77	102.38	104.17	110.76	105.01	105.72	107.51	107.42	104.9	105.38	107.13	107.99	108.77	104.4	106.34	104.9	108.98	104.68	105.97	104.21	104.5	103.94	110.19	108.13	110.81	103.04	100.25	105.4	105.42
110.73	113.32	107.47	116.19	110.91	114.23	114.32	112.7	113.56	115.27	111.14	113.38	114.46	113.27	115.22	112.7	114.67	108.26	114.83	113.55	115.34	114.98	113.51	113.09	111.46	112.32	113.98	114.15	111.75	114.24	114.42	106.54	114.47	113.34	112.17	110.81	112.33	109.9	112.04	117.6	113.07	113.72	112.62	111.36	113.48	111.61	110.01	116.06	108.42	115.65
109.66	110.64	109.45	109.38	106.93	112.02	112.78	114.79	115.18	111.1	111.41	110.49	108.2	111.74	114.07	114.63	111.11	112.88	107.72	106.39	109.22	113.58	112.3	111.41	111.8	106.46	112.2	109.9	110.51	109.39	110.04	107.15	108.15	112.21	109.6	107.87	109.77	108.59	112.92	112.03	113.39	112.2	109.13	108.38	108.81	106.19	105.61	112.19	113.32	109.6
112.44	110	107.81	108.27	110.66	109.59	115.3	113.68	105.95	109.37	108.71	106.74	106.37	106.55	109.38	106.99	108.25	108.56	108.51	106.99	107.61	108.17	109.91	109.78	111.04	110.88	111	106.4	108.28	107.94	109.46	111.99	108.83	108.6	114.54	112.71	109.53	110.93	107.32	108.02	111.67	109.39	109.49	106.86	110.53	108.66	112.14	109.21	109.35	106.05
109.73	110.72	109.84	113.74	103.8	112.58	111.8	110.79	109.53	113.84	111.83	114.66	113.11	109.95	109.16	109.06	108.23	113.98	115.21	111.14	109.14	109.37	110.45	108.2	107.33	112.74	116.52	111.34	111.06	107.54	108.02	109.58	116.2	108.62	109.1	110.79	114.5	111.84	109.91	109.97	111.54	111.45	106.43	115.22	110.24	112.34	111.7	112.77	116.85	111.26
110.67	112.38	113.32	115.16	108.3	112.46	114.61	110.87	111.82	108.77	113.18	110.9	114.59	111.51	109.77	110.73	109.24	112.07	110.38	109.19	107.8	110.82	116.61	113.97	111.36	112.7	109.82	107.59	110.49	113.26	109.66	114.27	113.29	108.67	111.56	116	115.07	111.02	107.22	111.5	115.76	110.63	110.18	111.34	111.98	109.81	110.45	108.58	108.54	110.63
108.62	98.328	104.73	103.72	105.26	107.34	108.03	107.02	104.59	105.23	102.53	105.99	104.54	106.28	106.21	106.08	100.05	108.11	104.17	101.74	106.13	105.02	104.47	109.5	108.02	107.68	109.42	107.96	105.92	105.07	105.3	107.58	101.76	107.03	104.75	107.03	103.22	104.39	106.14	104.91	104.94	103.76	105.4	103.42	103.14	101.65	101.77	107.44	109.17	104.78
104.84	105.92	101.11	103.41	109.48	105.12	104	104.86	103.29	107.16	107.39	104.56	105.46	108.64	104.06	98.297	103.11	98.946	105.32	101.94	103.49	104.4	106.65	106.47	104.15	100.72	102.85	106.35	104.55	100.29	104.49	102.36	101.69	104.55	99.256	99.543	107.29	106.28	100.59	104.51	99.83	106.22	107.2	104.41	106.66	102.69	105.53	104.79	105.39	107.91
103.97	106.5	107.34	101.56	102.18	104.6	103.72	97.98	103.97	104.02	101.32	106.37	106.76	102.05	108.76	101.79	103.34	102.11	111.65	106.41	107.94	105.63	104.33	109.29	103.77	106.25	106.77	104.28	101.24	105.54	108.81	107.84	106.94	107.39	107.38	110.02	106.32	104.77	108.07	101.17	108.76	106.51	107.09	103.14	105.78	106.7	106.81	108.05	102.31	102.51
98.433	101.47	96.409	95.503	102.98	100.94	100.29	100.63	101.78	100.83	100.74	98.697	98.217	96.283	103.2	99.161	102.04	102.59	100.26	99.021	98.193	98.892	101.89	99.875	97.065	100.12	105.77	99.152	102.13	97.84	94.241	100.03	93.308	98.88	103.15	100.78	97.743	99.881	102.67	101.72	97.464	105.16	98.984	103.81	97.785	98.955	102.52	96.741	99.645	96.449
114.73	112.21	107.31	110.89	113.25	112.41	111.16	108.29	107.12	108.96	110.19	110.58	108.26	111.11	107.97	108.19	112.01	111.6	114.07	104.55	111.46	112.37	108.99	113.22	114.68	113.68	107.88	109.53	110.82	110.59	112.78	110.6	111.39	109.72	111.13	111.31	108.05	109.23	107.42	114.91	110.94	113.62	112.38	110.62	110.16	113.89	111.75	108.73	112.31	111.37
112.29	111.42	114.28	113.55	109.82	110.53	110.48	115.23	116.69	114.17	112.95	112.91	115.75	112.67	115.31	112.25	109.51	110.15	112.93	108.81	112.49	103.95	108.89	115.34	112.34	111.88	109.48	112.83	110.6	106.39	109.6	112.35	110.82	111.42	111.94	109.51	115.08	113.51	114.68	104.78	114.21	111.14	110.72	108.19	113.75	110.65	112.98	111.25	114.23	112.98
111.07	106.48	105.79	106.45	104.37	103.42	106.52	106.24	109.14	102.14	108.7	106.93	105.21	105.79	103.12	102.54	110.5	104.44	107.76	108.06	101.16	105.54	101.41	107.88	106.03	103	106.16	103.05	110.29	105.96	106.86	108.67	106.51	110.59	105.09	104.29	105.48	107.86	106.05	106.72	110.12	110.04	102.38	104.48	108.87	107.5	110.01	106.4	106.55	102.26
110.38	108.51	110.3	109.35	112.28	109.95	114.26	108.65	119.01	109.42	108.27	111.51	109.42	110.11	112.73	110.64	108.77	109.96	110.63	106.58	110.02	107.05	109.92	112.47	112.27	111.08	112.19	109.01	111.01	111.71	115.63	112.91	112.81	112.88	110.09	112.18	112.7	113.5	115.62	109.11	112.86	111.45	114.13	110.48	108.08	106.25	112.52	108.54	113.63	114
108.29	106.7	108.83	108	106.62	107.88	108.84	111.99	102.45	108.64	105.98	108.03	104.71	104.51	107.51	105.62	110.68	108.39	105.37	102.69	106.55	103.54	107.17	108.66	106.04	105.56	107.09	106.36	108.71	105.27	105.03	105.91	107.47	105.02	109.03	102.88	109.74	104.53	100.51	103.01	108.69	106.14	104.32	107.78	109.39	108.08	108.29	105.47	111.95	106.69
113.4	111.02	113.01	114.41	114.45	110.96	113.05	110.22	109.13	108.66	118.85	112.03	112.95	113.52	111.45	112.06	112.06	113.4	111.82	112.29	112.69	110.91	114.14	111.85	112.37	110.14	111.71	113.24	107.03	111.39	110.51	116.53	107.4	110.56	115.63	110.76	111.52	119.04	112.05	110.19	115.5	111.05	111.38	112.95	111.03	110.53	112.94	111.82	113.67	110.5
99.121	98.907	97.782	94.49	100.44	98.926	99.559	97.189	99.222	98.32	101.54	96.632	100.52	97.18	101.34	95.006	103.04	98.941	100.47	96.793	98.923	95.826	97.947	97.766	93.277	99.111	94.078	98.934	101.29	96.83	100.65	101.24	94.622	101.46	99.41	101.82	97.802	102.83	101.93	100.8	101.37	98.699	102.28	100.15	102.91	100.72	98.474	103.15	99.859	101.48
113.21	110.66	110.87	114.76	111.11	113.73	112.85	110.58	115.06	110.96	108.24	110.49	117.71	113.48	111.28	112.02	110.31	110.95	112.77	112.94	110.25	109.45	113.54	109.84	112.51	113.09	109.89	110.21	115.46	109.63	113.44	111.39	110.32	115.48	111.57	114.96	109.96	107.46	112.25	111.9	117.12	108.99	112.06	113.33	109.92	111.71	114.02	110.88	110.88	110.81
111.11	109.78	108.47	104.29	105.99	106.61	108.2	106.19	108.08	104.95	106.98	108.99	107.61	106.17	106.41	105.27	108.5	107.2	105.37	108.75	108.35	108.78	104.26	106.71	105.17	108.12	113.27	111.44	106.09	103.59	106.22	105.96	103.39	105.81	109.83	104.99	106.24	105.17	104.72	106.02	106.06	106.72	105.47	106.59	106.75	107.96	106.48	110.54	104.71	103.42
99.296	98.352	99.586	95.15	100.46	101.41	101.94	98.783	97.768	99.166	96.887	97.504	99.5	101.2	101.27	97.427	98.208	100.15	97.552	100.94	92.787	106.14	102.58	96.892	100.99	96.342	96.846	98.832	100.05	99.073	103.29	99.715	102.7	95.401	101.36	98.868	99.76	102	101.94	100.12	99.775	100.8	102.68	102.31	99.277	98.672	97.054	103.6	97.839	100.63
111.67	110.89	114.16	114.3	108.57	110.83	110.9	108.63	105.36	113.68	110.73	113.26	111.58	110.71	112.03	111.88	114.38	112.42	107.22	113.16	113.85	113.19	110.51	107.44	114.55	110.91	109.09	112.69	112.72	109.1	112.23	111.43	109.91	111.88	108.62	108.79	111.18	110.77	113.67	112.12	111.65	113.02	110.91	108.3	112.43	114.35	112.08	111.77	110.7	110.16
100.39	102.11	100.44	96.931	103.5	105.38	98.665	102.37	100.21	98.288	102.6	103.75	99.778	100.28	102.62	99.969	99.589	100.34	101.57	101.81	103.18	103.05	104.84	99.57	101.16	101.06	103.68	98.921	103.11	101.06	102.13	98.718	98.931	102.57	103.31	99.695	102	100.48	100.6	101.09	97.456	99.749	99.364	99.442	101.2	98.889	100.61	100.26	100.88	101.5
104.26	106.18	102.32	101.17	103.54	103.96	102.36	104.31	106.19	103.06	105.63	105.43	106.8	105.58	106.91	105.43	102.52	103.54	102.69	108.99	104.14	103.21	104.11	100.97	107.44	103.23	101.92	104.56	103.95	104.01	104.29	107.82	102.5	106.1	101.12	102.43	104.67	108.37	101.18	103.13	102.8	108.18	98.109	105.5	104.22	100.53	106.14	105.23	107.05	105.65
104.04	103.68	96.618	103.05	102.32	104.87	102.72	100.69	99.307	102.48	100.98	102.09	99.233	99.759	102.44	102.13	103.05	99.403	98.306	104.23	102.36	99.289	104.3	95.266	101.49	102.58	102.76	96.965	99.883	100.06	101.44	99.36	95.122	104.66	100.81	98.959	101	100.37	104.13	100.45	103.99	99.807	103.32	100.29	99.805	97.729	99.085	103.3	105.86	99.671
109.71	104.04	105.64	103.66	106.77	107.09	104.22	106.18	102.47	103.45	107.54	104.25	105.15	102.95	107.46	110.32	106.34	106.36	104.73	104.68	102.39	106.91	106.43	107.05	104.97	105.01	106.83	104.12	108.78	104.02	102.65	103.16	106.17	105.06	101.72	107.55	103.33	107.8	107.1	104.09	103.36	103.61	102.01	103.64	108.88	104.07	100.79	107.7	102.03	107.41
111.25	108.53	110.59	103.88	109.67	111.3	103.65	109.06	105.94	105.52	112.57	103.92	106.18	106.48	105.6	106.8	110.64	109.58	104.87	109	106.77	105.98	109.34	107.66	109.77	106.11	109.16	105.16	106.76	108.83	106.02	108.93	104.52	108.61	105.22	104.14	108.06	106.32	106.85	106.66	106.87	108.83	111.64	105.88	101.67	109.98	107.23	109.03	107.08	108.33
115.06	110.55	113.66	111.07	113.14	113.67	109.27	111.51	110.1	115.5	112.59	107.92	115.21	110.45	111.82	114.78	113.59	108.52	113.75	112.06	110.39	111.85	111.57	112.98	110.95	111.57	110.7	109.91	110.77	112.8	108.4	112.57	107.61	109.36	107.35	109.2	108.72	110.96	114.27	111.49	109.86	112.78	111.47	112.58	110.1	108.43	112.62	112.48	110.15	120.92
107	108.34	104.11	99.378	107.51	105.08	105.45	102.49	105.12	101.71	104.12	105.25	103.63	102.19	105.09	105.22	100.9	102.92	104.5	106.11	101.77	102.84	103.32	104.91	105.9	107.36	108.47	101.41	101.41	106.11	101.78	104.77	103.95	102.82	103.45	105.77	102.82	105.17	101.65	102.45	102.84	104.67	105.51	105.41	104.3	104.69	105.18	104.76	107.44	102.87
96.941	96.423	104.4	102.66	98.738	101.85	96.955	101.38	101.98	101.87	101.26	100.01	100.98	97.357	99.578	98.558	100.47	102.05	104.67	97.229	100.97	103.05	103.83	100.53	103.6	96.558	96.787	101.62	103.96	101.22	104.07	97.976	98.5	96.421	101.45	96.717	102.68	104.5	100.56	95.593	103.03	102.11	101.49	95.465	98.615	102.97	98.055	102.81	103.04	104.72
115.27	117.5	117.26	117.32	119.48	117.57	117.8	114.48	119.32	118.53	116.07	122.1	112.27	119.58	115.09	120.95	121.33	119.54	118.01	121.32	116.13	114.32	121.7	113.11	117.66	115.5	111.62	120.28	115.92	117.79	117.45	119.61	118.31	115.29	121.09	117.26	116.58	115.85	117.49	124.15	118.78	117.83	116.08	119.18	115.28	121.12	120.74	117.43	115.91	118.59
100.41	104.12	98.579	108.94	102.08	99.936	105.13	103.47	103.85	103.83	108.25	101.81	102.56	102.77	99.952	98.692	104.84	106.39	101.52	104.77	99.561	103.59	105.74	101	102.51	100.26	104.83	103.8	105.45	100.75	101.9	104.17	100.35	105.18	109.35	105.56	104.11	102.85	103.28	101.61	100.47	103.44	104.47	106.06	108.91	102.85	103.73	101.62	103.78	100.16
112.38	109.52	104.89	109.97	108.24	111.77	109.5	113.26	107.8	109.55	109.16	108.32	109.31	111.36	109.03	110.4	107.25	112.91	113.28	106.49	112.09	112.36	110.05	111.57	109.18	106.78	110.07	112.81	112.09	103.82	111.76	103.55	108.52	108.17	106.12	112.93	110.87	109.67	109.37	110.24	108.11	106.8	106.21	112.9	113.75	110.77	108.48	110.26	113.08	107.6
101.37	105.8	106.23	103.53	111.09	107.81	104.3	106.17	103.92	107.32	106.5	111.37	108.04	111.39	105.61	103.65	106.91	104.65	105.85	103.12	104.49	108.28	108.71	103.12	109.59	103.92	109.39	106.03	105.76	106.86	104.44	105.35	106.34	104.87	108.79	108.3	108.39	112.39	109.47	105.14	109.23	110.5	106.53	104.4	103.4	105.33	106.58	106.77	105.47	101.44
106.37	108.27	106.08	104.68	104.08	102.04	104.53	103.56	105.41	103.56	99.308	97.972	103.05	101.7	103.7	102.48	106.47	99.759	102.17	104.49	105.51	105.89	103.05	102.47	106.95	105.15	101.01	101.05	103.79	104.35	104.9	103.01	102.6	103.68	101.18	104.7	104.59	104.58	104.49	99.444	105.46	105.77	109.21	106.48	98.612	104.29	105.32	100.8	107.04	99.869
100.87	98.833	102.7	102.24	99.152	104.21	103.34	97.993	101.86	102.82	98.021	98.296	101.9	100.11	97.4	103.83	100.51	97.167	99.861	101.72	98.838	98.321	99.215	102.92	101.93	98.425	99.914	98.468	98.176	103	100.35	99.566	98.603	100.95	104.3	101.56	99.982	100.74	99.481	100.56	100.98	96.118	100.23	104.3	98.651	101.97	101.88	103.08	100.02	100.55
107.72	110.34	114.14	110.11	114.16	112.09	112.87	110.99	107.72	105.49	108.22	115.74	110.02	108.85	111.45	109.73	112.76	110.59	113.69	112.03	110.13	109.9	107.14	113.68	110.35	110.35	115.09	113.85	111.93	110.38	111.86	112.89	107.72	112.13	117.19	109.97	109.58	109.25	110.56	112.57	107.21	107.37	109.25	111.45	113.51	110.95	108.43	116.83	112.96	108.53
114.27	109.83	111.54	108.65	114.77	112.63	109.16	108.69	113.61	110.44	113.42	115.37	114.06	111.4	107.1	109.04	115.21	108.52	107.45	111.91	114.53	110.61	106.24	113.4	109.26	112.57	108.84	112.7	107.9	110.43	110.27	112.68	113.07	111.18	107.67	114.7	112.86	110.18	117.23	113.6	108.04	111.5	110.98	108.73	107.15	113.48	110.67	111.83	109.96	110.6
98.997	108.57	105.22	105.96	104.16	103.96	107.53	107.77	104.28	104.3	105.86	104.82	110.42	108.82	105.84	106.48	105.53	103.94	107.21	108.38	106.6	108.34	104.57	104.9	103.7	104.88	107	103.53	107.71	106.64	106.3	104.16	107.56	103.64	106.47	108.67	107.46	107.78	104.39	106.85	109.18	110.42	108.09	103.21	104.81	108.73	107.47	103.94	105.75	104.5
106.74	102.96	106.94	108.33	108.07	108.82	103.03	99.65	111.9	106.86	106.53	105.18	106.12	107.07	109.98	106.18	104.36	105.93	106.43	106.56	105.3	107.6	104.25	107.08	107.03	103.56	106.04	107.68	106.23	103.15	104.15	104.48	101.54	104.15	102.34	104.69	106.56	106.83	107.31	107.5	108.25	112.51	110.56	107.26	100.37	106.87	103.61	109.39	104.77	97.753
102.82	103.73	107.87	105.05	109.74	105.97	106.52	107.1	105.82	102.48	105.09	107.77	112.35	106.86	101.83	103.4	104.77	99.746	101.26	106.08	101.88	103.85	102.74	106.58	101.86	102.52	106.14	101.25	104.12	103.94	106.43	107.71	105.37	103.66	106.22	105.52	104.65	104.66	108.75	105.96	104.98	104.19	103.86	103.03	103.73	108	104.05	103.05	108.87	106.13
109.54	111.87	113.23	113.55	112.35	110.25	113.81	114.38	112.19	115.29	108.83	112.32	113.9	110.35	120.95	108.65	110.99	106.96	111.8	110.92	110.9	116.41	111.53	114.42	110.34	109.81	108.84	106.4	115.32	110	109.53	113.5	113.28	107.48	111.82	116.04	114.25	113.48	114.36	112.84	111.04	111.91	109.8	112.11	108.58	108.61	110	111.22	111.69	110.94
114.57	112.01	112.54	115.49	112.08	114.69	113.76	114.2	112.3	111.37	115.48	115.09	113.68	107.9	115.29	112.01	109.37	107.63	116.15	109.57	115.24	111.98	112.88	111.51	111.56	116.59	115.11	115.14	111.86	111.01	114.44	110.71	109.69	114.67	113.85	117.28	114.06	115.78	110.41	112.71	110.06	112.7	107.46	112.58	114.03	114.38	111.8	116.63	114.41	115.69
113.47	119.72	115.48	116.63	116.06	119.35	117.48	120.37	121.3	116.93	118.85	118.67	119.3	117.18	119.04	117.55	119.58	118.06	117.63	117.12	116.78	121.74	119.69	116.2	121.62	115.18	118.67	118.08	117.7	116.01	112.18	116.34	114.25	116.53	114.42	119.46	115.23	119.51	119.87	117.65	116.65	116.96	115.25	119.82	116.6	117.79	111.79	113.59	118.89	117.13
101.41	98.652	100.77	97.678	98.18	95.771	101.49	99.03	102.34	99.354	97.487	96.862	102.97	97.349	102.83	96.726	97.557	99.648	98.11	99.773	98.569	99.608	103.08	102.72	100.7	102.66	96.451	99.323	98.101	100.51	99.57	98.162	98.552	99.468	99.936	105.07	102.81	101.09	98.098	99.233	100.97	96.098	101.81	100.86	100.79	103.19	100.94	102.26	101.66	102.85
106.45	110.92	105.75	106.44	108.65	103.59	107.5	105.1	105.83	106.73	109.35	106.75	104.97	106.1	105.87	105.21	107.15	109.48	107.36	109.11	107.66	107.07	108.02	102.05	107.41	106	104.88	104.04	105.93	108.89	100.11	107.22	109.85	107.4	104.91	103.03	105.04	102.44	104.64	105.06	102.32	103.28	107.03	105.52	99.674	108.03	103.49	104.77	104.02	106.15
106.36	100.94	106.79	106.8	108.19	109.11	102.38	103.59	101.03	105.03	101.71	107.44	105.11	101.27	103.59	105.54	103.21	102.29	106.73	105.15	103.93	107.5	104.9	105.88	107.25	103.17	102.75	108.35	100.15	104.75	100.22	103.23	105.48	101.37	107.77	105.75	102.09	100.02	105.44	100.85	106.77	103.89	109.75	103.71	106.55	103.44	104.28	105.09	109.68	101.36
117.22	110.1	110.23	112.94	115.05	114.26	109.36	114.29	114.85	113.8	112.38	109.75	115.95	114.66	113.98	113.56	113.51	111.99	112.02	107.99	109.95	106.24	114.06	115.6	112.14	111.57	112.48	110.95	115.02	110.21	111.25	112.29	111.93	113.12	113.28	108.49	112.07	110.28	110.12	111.27	110.95	110.9	116.56	111.55	111.43	114.94	113.5	111.84	111.92	115.71
114.8	111.98	111.4	108.24	111.4	109	111.84	110.07	110.72	114.97	110.75	110.87	114.6	115.03	109.32	113.36	110.33	114.47	106.76	109.2	113.39	114.37	109.14	116.22	117.17	106.99	116.14	113.5	108.61	116.88	110.98	115.56	108.72	109.85	113.92	109.72	116.51	116.62	113.39	113.72	110.47	114.25	109.33	105.58	110.76	109.49	111.78	112.86	110.03	111.01
103.21	104.23	106.29	104.85	107.01	103.27	103.85	107.91	106.07	107.95	103.84	102.84	105.86	102.82	99.692	105.32	104.92	107.26	105.25	104.68	106.01	102.35	104.9	100.03	109.99	103.11	108.51	105.67	108.21	108.49	103.45	104.61	106.67	101.52	104.78	104.63	107.99	103.88	104.36	101.53	104.62	100.73	101.29	103.63	97.017	101.98	101.85	102.31	102.7	104.11
106.05	104.57	105.35	104.31	105.82	107.73	107.04	102.72	103.87	102.92	103.33	106.59	104.4	104.21	106.27	110.23	108.37	103.63	109.69	100.03	104.7	105.84	105.35	108.28	109.18	108.43	105.21	106.42	107.98	102.71	104.29	107.35	105.01	106.7	103.42	106.34	107.41	106.72	108.36	105.58	107.77	105.54	102.9	110.12	107.85	106.46	110.26	104.34	107.66	107.38
104.71	99.824	104.96	98.397	100.56	103.43	100.63	99.443	101.24	100.15	103.42	103.48	100.82	102.89	100.93	101.02	99.795	101.52	102.26	99.578	104.3	105.81	101.93	98.741	100.8	98.744	101.11	96.715	100.03	98.487	103.16	102.69	100.98	99.212	101.1	102.35	100.46	99.286	101.46	102.5	103.22	100.92	105.09	101.48	100.04	101.12	106.75	95.885	97.806	96.518
112.99	110.96	110.2	116.47	108.7	113.04	115.45	106.71	107.62	117.77	110.65	112.42	114.58	110.21	114.23	111.42	112.52	109.23	111.78	107.51	112.26	110.67	114.42	110.82	112.9	108.87	111.76	112.81	115.03	114.5	111.74	113.56	112.39	108.49	111.04	109.31	114.69	116.87	109.07	106.73	110.85	118.56	111.49	109.72	110.15	113.53	112.56	113.86	109.05	115.18
97.389	98.127	100.06	99.363	97.989	101.36	96.126	96.681	99.414	94.929	99.034	101.36	101.74	102	100.57	99.489	99.694	97.847	97.27	101.5	96.84	101.16	101	99.831	100.26	102.01	101.87	99.464	101.27	100.89	106.85	97.933	98.868	103.7	100.44	96.232	101.44	103.98	99.11	99.828	93.529	99.731	98.894	99.472	97.95	98.278	98.353	94.735	100.14	100.01
99.25	98.656	99.86	98.936	103.93	100.01	102.1	98.119	102.58	94.841	98.416	101.49	99.766	100.14	93.902	105.65	98.478	100.99	102.67	97.773	99.314	98.765	100.55	94.386	98.988	100.06	100.31	102.8	98.117	98.345	101.61	101.76	98.011	99.651	101.1	99.074	103	94.349	97.563	99.739	96.594	94.758	96.432	98.792	100.86	95.867	102.63	97.955	97.402	98.451
107.8	106.49	105.18	106.53	109.34	106.72	108.95	105.21	108.19	107.87	108.09	108.35	101.9	104.43	108.36	103.72	109.97	105.86	109.29	110.48	111.24	105.48	109.64	105.68	107.19	110.59	113.79	105.48	104.49	107.9	102.42	102.16	108.46	112.41	108.01	105.09	105.44	107.79	112.1	105.62	108.52	107.03	106.44	107.15	107.53	105.89	110.63	106.15	108.91	108.47
101.71	97.743	98.403	101.36	100.45	102.58	98.466	102.93	104.11	100.49	100.65	98.556	101.38	101.68	101.39	99.94	99.982	96.068	98.163	99.597	97.748	100.64	100.24	102.28	97.726	97.771	98.99	101.16	101.39	101.1	102.77	99.107	100.24	97.848	105.35	102.03	97.732	103.08	101.95	98.839	100.37	100.67	103.11	99.163	98.181	98.76	98.411	100.63	98.088	99.626
105.5	102.44	106.54	106.56	101.46	105.52	107.99	107.16	102.53	105.28	106.19	98.909	102.64	105.06	104.1	106.29	107.89	105.58	104.14	105.15	106.8	106.44	100.2	104.42	99.062	103.1	105.32	107.25	104.9	108.34	101.91	104.39	105.88	106.78	107.41	102.4	102.2	103.45	105.44	106.96	108.51	103.58	102.73	104.41	102.02	107.59	101.98	105.24	106.98	97.313
99.249	102.51	103.53	96.177	95.534	99.082	101.23	97.254	101.83	101.76	100.81	98.181	99.193	98.868	97.634	100.52	98.974	103.18	98.278	101.79	99.26	102.38	104.72	100.36	96.803	97.586	94.75	97.596	102.23	94.469	103.6	98.054	101.13	98.316	96.822	101.39	100.89	100.45	104.76	101.94	102.13	100.39	97.926	98.546	101.5	100.62	99.216	101.97	103.77	99.015
106.31	108.06	102.4	105.5	102.69	104.61	101.18	106.42	106.58	107.64	104.68	104.7	104.63	102.45	105.01	102.99	107.37	104.15	105.35	103.08	103.39	105.12	103.45	102.75	102.82	112.08	109.75	110.16	107.15	108.65	103.93	101.5	106.22	100.01	103.77	109.55	107.2	106.1	106.84	99.633	105.14	103.91	108.29	103.21	102.25	108.41	104.96	106.94	107.39	106.4
115.1	114.08	115.15	114.97	111.26	115.86	116.46	120.59	118.31	119.51	119.18	114.86	115.8	114.39	119.37	110.22	116.34	116.01	117.26	117.55	119.79	118.1	119.17	115.81	113.58	119.16	113.99	112.96	118.38	116.02	117.92	120.63	117.65	119.66	115.18	114.76	118.16	115.99	116.75	114.74	119.2	117.67	115.69	118.69	117.28	116.37	116.17	116.24	113.48	115.29
101.53	108.92	107.13	105.76	107.27	104.03	103.28	107.45	103.4	107.36	105.03	109.84	106.63	103.87	106.63	105.52	103.89	103.84	106.36	105.03	105.48	105.79	105.64	106.84	106.12	105.41	101.87	104.33	104.86	105.47	103.88	104.54	108.05	107.78	107.44	109.7	104.97	108.4	100.26	107.31	109.37	106.2	104.89	106.27	100.37	101.87	104.68	104.78	105.34	104.63
116.81	110.36	113.56	113.36	114.88	109.55	112.19	111.84	109.93	115.8	112.53	118.37	114.22	116.97	115.26	117.36	112.4	113.19	108.06	105.93	110.2	113.34	112.86	109.79	116.37	116.24	112.18	112.24	112	111.34	111.6	109.3	114.71	112.77	111.84	111.16	114.84	113.28	113.59	116.59	113.51	111.66	108.63	115.27	115.85	115.29	110.51	117.06	110.34	112.14
111.42	107.76	111.12	109.63	103.91	113.9	108.95	106.6	114.85	113.69	109.8	110.78	109.21	107.36	107.02	110.72	115.04	109.05	108.48	109.01	114.11	113.01	111.8	109.43	108.98	107.62	112.95	109.27	110.24	108.93	112.03	109.66	115.9	111.51	112.29	115.59	109.42	104.55	111.44	112.11	109.68	107.87	109.77	108.84	106.85	117.64	110.21	107.49	116.01	108.37
118.66	111.79	116.42	113.76	117.84	116.31	116.24	118.81	111.15	115.82	119.92	119.81	119.58	118.19	110.5	115.08	116.38	115.69	117.08	117.65	115.51	116.55	115.79	113.6	120.05	114.03	118.17	120.06	113.92	114.7	115.41	114.86	120.31	117.47	115.12	119.14	113.6	117.29	120.7	116.85	116.41	117.73	114.97	116.5	116.52	115.63	112.63	114.26	116.27	122.01
109.68	109.16	111.75	109.28	112.84	108.91	107.93	110.65	112.93	114.08	110.99	110.12	111.64	109.18	113.49	111.68	112.95	109.66	113.07	113.72	107.67	115.04	111.34	111.56	108.02	111.79	111.82	111.01	111.36	107.82	105.12	112.52	113.7	106.74	111.26	107.77	114.03	111.5	112.15	112.05	108.53	109.27	110.91	109.66	109	110.26	113.65	112.95	111.07	113.97
115.35	122.16	117.87	115.48	119.72	119.66	116.82	117.7	114.25	114.54	121.61	117.93	116.83	119.82	116.6	113.18	121.59	123.11	118.61	117.8	119.41	120.57	118.84	120.68	120.13	112.73	117.28	117.51	117.35	122.47	118.99	117.39	113.91	115.99	119.25	114.28	115.91	115.14	117.88	117.07	119.06	113.79	110.98	114.92	121.21	121.18	114.9	115.39	118.29	118.96
107.61	110.7	120.13	111.35	109.47	112.87	110.32	110.35	108.89	108.4	113.48	110.86	115.15	109.36	110.86	107.4	108.94	114.16	112.51	113.73	107.7	108.42	113.45	111.8	114.1	114	116.07	107.64	109.68	114.88	110.14	110.95	112.95	110.53	107.46	108.59	111.64	113.8	110.11	112.21	108.32	110.35	108.23	110.22	112.91	110.74	112.63	110.63	114.23	110.86
112.11	109.15	119.93	115.2	116.49	110.49	110.43	114.43	103.77	114.86	110.31	111.22	108.9	111.85	112.62	108.44	109.76	113.85	110.59	110.32	111.48	113.08	110.36	108.03	112.66	108.77	112.8	110.96	111.74	111.87	115.34	110.91	104.93	113.62	112.11	113.24	113.26	115.21	112.49	109.61	112.8	114.75	110.9	106.6	111.55	104.13	106.38	116.48	115.59	115.06
107.93	104.67	107.88	109.32	108.6	110.24	107.84	103.23	106.66	104.31	101.15	105.47	105.51	106.13	108.42	99.803	104.59	103.02	104.81	106.08	105.36	109.06	105.19	104.12	103.93	106.58	104.41	101.92	106.94	109.84	106.13	105.05	107.87	104.49	103.5	106.74	103.77	101.15	103.94	104.41	104.73	105.32	99.548	108.17	108.09	107.71	107.96	100.95	100.66	104.37
108.31	102.87	105.02	106.09	105.63	105.86	102.05	106.07	104.83	106.44	107.67	102.91	105.45	99.744	106.21	106.78	105.16	103.33	100.91	103.65	100.27	106.85	101.86	100.63	102.65	105.74	102.26	103.97	105.94	99.991	103.46	104	102.93	98.589	106.9	103.15	105.85	102.57	101.17	102.25	101.79	105.69	107.16	105.39	105.5	110.3	105.61	100.14	103.18	105.79
111.88	112.84	107.17	111.29	110.38	110.01	109.32	111.71	112.24	113.47	110.06	112.07	112.61	108.89	118.25	113.4	114.69	113.16	111.7	114.42	114.3	114.46	111.42	109.39	108.04	115.2	114.65	111.04	110.92	113.8	107.98	113.6	112.24	109.52	110.34	109.25	108.93	115.42	108.38	108.85	112.04	113.53	111.09	110.22	111.31	112.95	113.84	109.73	113.4	108.18
107.24	111.78	114.67	115.02	114.56	114.72	111.71	111.5	111.51	113.98	104.92	111.19	112.7	114.25	106	108.94	111.88	112	110.36	110.4	113.93	111.91	113.31	109.74	110.65	112.93	113.07	115.76	113.89	111.33	111.29	114.69	112.37	106.71	113.06	114.99	112.65	114.05	113.07	113.97	111.32	110.35	113.74	108.53	110.96	113.24	111.54	113.23	114.49	104.98
100	104.07	101.46	98.582	99.576	95.433	101.19	101.09	100.51	102.62	102.37	96.863	99.587	102.34	99.81	105.14	102.22	101.38	97.856	99.507	98.023	99.814	97.295	101.81	99.946	100	98.5	99.524	101.62	104.19	98.557	105.71	102.38	100.62	100.79	101.17	99.861	100.17	102.08	103.47	100.68	96.617	100.91	106.14	99.738	98.199	100.77	101.97	101.79	100.35
105.23	110.74	105.76	109.96	104.24	107.64	104.97	108.81	100.68	104.39	106.28	106.78	105.35	107.27	105.4	103.88	105.24	103.98	106.2	109.95	104.56	105.79	104.48	107.12	107.6	102.86	105.21	109.16	105.26	110.32	109.64	104.59	109.21	103.05	104.48	107.95	109.43	105.39	106.99	107.11	101.98	105.02	102.74	105.03	107.72	108.74	107.37	104.78	106.46	106.65
101.16	107.19	107.88	107.72	102.11	100.33	108.93	104.36	106.66	104.55	105.61	108.68	106.09	102.51	102.69	106.35	110.29	105.16	107.45	107.84	101.38	106.63	105.9	107.21	106.22	104.44	100.06	102.41	107.03	106.63	110.26	105.13	106.96	104.45	109.13	105.05	105.46	105.04	108.51	107.29	101.87	109.18	105.37	101.38	105.4	106.37	109.32	107.96	107.85	105.41
107.14	103.33	102.42	104.03	108.43	104.86	110.94	106.1	107.61	108.27	106.02	106.05	104.44	104.77	105.87	106.13	108.83	108.49	106.84	105.82	101.51	102.27	108.74	111.17	104.9	111.9	105.65	105.38	105.62	107.44	107.01	106.36	104.69	104.29	101.29	105.19	106.83	109.56	105.69	103.38	107.4	102.86	103.3	101.96	107.61	110.54	102.46	104.25	104.41	105.25
102.73	107.42	103.87	105.5	108.03	106.18	104.31	107.01	103.19	108.33	103.52	105.44	104.6	102.09	105	107.9	104.06	104.74	102.63	102.7	103.08	106.56	105.66	102.47	100.31	104.61	108.17	106.83	103.03	105.67	105.81	109.93	104.18	102.79	105.21	107.39	107.3	106.17	104.56	103.35	103.58	102.14	102.41	108.07	100.64	104.28	100.84	104.15	105.97	106.15
103.64	109.49	103.29	102.59	103.95	101.96	106.23	107.04	104.75	105.31	99.416	104.93	104.94	102.12	105.89	104.04	99.75	102.6	103.69	107.77	104.08	105.45	105.19	102.27	105.8	105.42	104.06	101.22	104.59	110	103.3	108.66	103.44	103.56	100.75	105.07	104.5	102.9	101.66	102.42	105.32	109.82	105.98	103.12	104.44	103.16	102.58	102.53	104.9	103.01
104.46	106.71	100	106.68	108.43	106.87	109.19	107.68	104.44	100.29	105.85	108.21	108.52	103.16	104.14	102.01	110.5	102.11	104.71	107.79	109.85	105.77	106.25	103.45	103.83	102.42	104.9	104.79	102.53	103.15	107.02	101.5	101.82	109.88	101	105.47	103.36	105.14	103.27	108.48	105.82	105.83	108.84	106.83	100.57	99.557	109.01	105.17	107.77	101.97
111.29	107.01	109.87	109.26	113.2	106.34	109.32	112.15	107.71	107.17	115.01	107.6	110.32	109.04	112.77	113.24	110.82	109	108.06	107.51	110.99	106.35	108.69	112.65	111.08	109.8	107.26	106.47	110.41	107.41	111.79	110	110.58	110.15	106.9	112.72	107.53	111.45	114.44	112.11	109.42	107.85	110.79	101.67	114.66	109.95	110.11	111.58	108.06	108.83
99.652	99.984	98.534	99.753	99.659	98.502	99.814	94.611	102.08	102.86	99.358	97.217	101.43	97.323	103.62	101.05	101.16	98.595	97.192	103.82	103.04	99.479	99.907	98.967	98.571	99.832	96.731	95.849	97.322	97.764	96.813	102.58	101.99	98.436	99.675	99.306	100.17	100.69	101.43	98.955	101.92	97.588	102.59	98.007	102.5	100.41	99.447	98.895	101.61	95.445
112.57	106.33	105.03	103.55	106.63	109.79	110.33	106.04	107.04	109.48	105.2	104.17	103.74	106.69	109.15	104.05	108.17	108.84	105.26	108.84	112.9	108.58	104.68	111.01	106.41	108.42	107.48	106.95	108.96	108.19	105.42	104.87	104.45	105.23	102.39	107.38	108.72	108.8	110.56	109.87	108.68	113.54	109.51	106.43	106.98	107.75	108.84	104.01	106.63	109.6
104.68	103.07	104.46	105.6	103.37	103.01	102.56	100.83	104.89	103.54	108.08	106.04	107.32	106.37	106.16	106.76	104.33	104.49	105.33	106.59	104.27	103.5	105.19	104.4	103.9	102.77	104.38	101.35	111.67	106.68	100.21	101.88	102.97	102.55	101.75	105.99	106.94	103.84	106.52	104.34	105.33	103.68	101.13	103.68	104.94	105.4	109.18	106.5	100.8	105.55
111.96	113.4	111.43	111.48	112.98	110.91	110.28	115.85	111.99	114.85	111.1	113.25	113.34	107.84	114.99	111.12	112.07	111.07	113.18	110.97	113.21	118.3	111.96	114.96	112.17	112.33	115.16	111.88	110.99	109.22	112.18	115.24	110.6	113.4	109.36	113.01	115.28	112.67	114.85	109.52	111.51	112.91	110.32	107.59	110.06	111.09	110.49	109.41	115.16	111.27
98.745	100.85	98.759	101.42	98.819	99.461	101.06	95.847	95.622	99.439	99.175	96.082	98.69	97.983	100.3	95.914	102.09	101.65	107.6	94.466	93.625	103.45	102.05	98.576	97.311	101.47	99.412	97.435	103.94	101.14	103.37	97.834	101.83	99.531	100.89	101.93	99.558	102.59	103.9	99.193	99.976	97.483	101.15	98.247	97.314	96.976	99.666	97.996	99.846	101.77
104.34	109.75	108.04	105.53	107.41	109.69	109.81	107.87	108.92	108.19	104.4	107.25	109.09	110.28	102.85	107.36	108.21	108.3	101.29	104.43	107.18	106.58	105.67	105.41	104.61	106.44	106.36	106.73	106.51	112.21	109.73	108.69	103.82	107.93	106.8	106.99	105.75	108.4	106.54	102.61	101.28	103.91	109.54	106.79	108.71	111.12	103.97	106.39	105.36	106.39
108.79	109.47	114.26	107.19	102.48	109.47	105.47	109.09	115.9	106.55	109.57	107.82	114.79	108.03	114.5	111.41	108.83	111.86	110.86	111.47	109.83	111.23	111.16	114.93	107.83	110.76	110.1	106.61	109.05	114.07	110.35	111.16	107.85	115.07	106.49	111.99	108.6	111.21	112.06	107.78	110.93	109.31	111.59	109.06	111.44	110.72	114.02	110.04	114.22	111.74
110.95	110.12	109.59	109.11	107.36	111.64	109.39	113.07	108.43	114.3	112.08	105.32	112.3	105.47	110.6	113.1	114.65	111.44	114.67	108.78	112.93	108.51	110.41	111.14	110.1	107.45	115.17	106.87	110.87	108.74	115.38	111.1	109.7	109.68	110.35	109.98	113.64	112.42	108.92	106.58	116.99	113.33	107	113.97	109.21	109.14	109.43	107.99	110.2	105.62
106.18	105.22	110.29	109.91	107.18	108.5	109.29	101.45	105.56	107.53	106.7	109.25	111.31	112.23	104.5	112.66	109.44	108.55	106.02	108.17	106.45	103.5	103.09	108.45	106.18	100.11	105.91	108.28	108.45	112.29	104.68	107.56	103.07	109.51	108.19	106.03	108.85	100.77	106.5	104.99	106.81	105.65	102.98	108.34	107.07	104.18	102.62	108.01	106.5	107.33
105.77	99.031	98.63	103.27	96.984	103.27	99.956	100.78	97.629	101.68	100.48	93.413	96.46	100.43	98.105	98.298	101.22	98.63	105.42	98.997	104.02	97.433	99.88	100.65	101.12	99.27	100.07	100.87	98.975	103.89	105.09	99.405	101.4	97.514	97.929	96.414	98.246	98.407	100.51	102.01	102.03	102.09	100.47	97.726	98.427	102.58	96.396	97.162	99.57	98.287
107.52	103.39	104.09	106.9	108.65	108.44	109.4	103.32	102.36	102.7	105.02	105.52	106.62	103.9	105.09	101.56	107.78	110.68	106.18	102.84	108.01	105.12	104.63	107.26	104.19	106.51	107.95	105.99	106.24	107.45	104.42	104.99	107.48	107.95	103.3	112.29	104.19	111.05	108.47	106.13	106.23	105.59	103.66	101.2	105.99	110.82	105.1	108.98	106.79	107.03
104.59	102.4	106.1	107.27	107.24	104.86	102.17	104.61	106.03	107.75	104.56	108.42	104.54	103.34	108.38	106.06	105.82	106.81	103.92	104.78	106.21	105.03	106.71	102.97	103.39	107.88	104.78	104.73	105.63	106.94	105.29	108.02	106.69	107.63	105.71	105.49	102.4	107.2	108.74	104.16	105.35	106.09	107.39	104.81	103.25	105.27	103.83	103.94	103.23	105.36
109.07	109.26	115.53	111.45	103.31	115.33	108.72	114.68	109.43	110.43	109.47	114.32	109.4	112.39	104.88	107.34	109.03	107.16	111.96	111.46	111.67	112.96	112.49	108.48	108.29	109.72	111.43	108.88	107.86	110.45	108.34	110.06	113.57	107.4	110.63	111.45	110.61	109.31	105.2	107.44	106.65	111.11	110.22	111.35	111.24	109.84	108.76	108.72	113.12	106.93
95.937	103.58	98.735	99.429	103.25	99.745	97.203	96.065	100.71	103.14	99.64	100.43	94.768	101.7	101.35	96.999	100.23	98.238	104.42	98.519	100.86	100.3	98.987	103.56	97.289	105.48	97.99	97.346	97.618	97.057	100.73	96.561	104.57	94.701	102.41	98.092	102.06	101.12	99.93	99.633	99.088	96.991	99.778	98.245	93.637	100.25	99.647	96.511	100.47	99.343
111.48	115.79	113.45	111.6	116.09	109.76	111.29	109.76	106.94	111.09	110.28	111.02	108.49	112.44	110.06	111.14	111.07	111.72	110.53	112.03	114.4	114.4	110.09	113.62	109.64	111.65	111.54	112.58	113.85	109.38	110.01	109.62	114.08	107.24	108.09	111.54	110.98	111.32	117.04	113.43	113.91	112.79	110.34	113.81	111.03	115.08	115.43	111.45	117.29	111.72
103.23	100.19	100.18	101.28	107.02	99.781	100.46	96.205	94.557	94.341	96.283	103.33	99.884	101.62	98.315	105.8	100.5	98.013	102.38	103.92	102.59	101.32	100.06	98.912	99.298	101.89	97.265	97.582	101.25	100.79	98.186	96.278	95.973	97.943	101.69	97.689	103.23	98.972	96.65	101.97	102.42	100.27	98.103	101.33	101.58	102.41	98.995	105.08	101.95	100.33
113.66	111.25	111.73	110.98	114.71	110.53	111.11	108.62	113.98	113.06	112.6	111.41	107.99	115.9	110.29	108.17	113.77	112.76	112.34	113.04	112.26	109.45	112.7	113.8	110.53	114.35	110.22	113.68	107.21	114.02	114.04	116.1	114.99	109	112.02	111.03	113.64	112.58	113.12	111.55	115.75	114.88	112.67	112.51	109.9	113.96	105.87	109.71	112.33	110.29
107.44	105.71	102.8	105.11	103.02	104.11	104.64	108.58	104.73	106.65	111.15	106.1	105.79	110.73	104.79	107.48	104.86	103.58	101.48	104.16	106.38	107.75	101.62	103.29	105.92	103.81	105.45	104.93	103.17	107.15	104.69	105.74	105.85	101.33	103.33	103.43	105.6	106.44	108.96	104.41	104.3	105.3	107.93	105.39	106.7	103.62	106.26	105.64	105.32	105.95
102.48	104.79	104.72	107.22	108.69	105.15	104.12	102.82	108.03	105.41	104.65	107.21	101.67	106.28	107.08	106.83	105.18	108.05	106.22	110.14	101.87	107.83	106.59	107.32	101.67	106.45	105.06	108.68	105.48	112.44	105.28	110.62	103.92	102.06	110.18	107.52	108.43	103.02	106.3	102.68	108.68	105.3	105.8	106.05	109.68	106.23	100.9	104.47	103.5	109.18
103.75	109.87	105.74	101.55	101.24	106.69	108.92	106.24	101.68	100.23	101.91	104.37	99.433	105.45	106.5	100.72	105.37	103.06	100.87	102.4	103.59	105.63	100.9	102.89	101.95	104.91	102.99	106.38	102.01	105.96	105.29	104	105.51	107.94	99.753	104.26	100.81	105.74	99.677	105.13	106.12	105.63	103.04	106.5	106.24	103.37	102.96	107.26	103	107.14
107.68	107.64	105.96	107.1	106.94	111.78	104.78	108.12	108.41	101.93	106.05	106.52	103.81	106.35	105.04	109.98	110.52	108.45	106.28	107.19	105.99	105.42	111.22	106	105.1	106.2	103.95	107.34	106.95	104.77	107.91	105.06	106.48	107.67	103.53	101.67	98.89	103.01	110.11	110.65	103.61	105.07	111.9	103.55	102.75	103.11	101.05	105.14	110.79	104.48
108.83	105.36	109.94	103.99	105.94	100.93	104.97	106.9	107.97	106.47	109.73	108.46	102.09	106.94	108.42	107.64	108.15	105.02	103.91	105.76	104.98	104.17	106.6	107.75	109.24	106.58	104.19	105.54	106.83	106.95	107.7	101.7	102.41	108.4	103.43	110.34	106.36	104.63	107.2	103.61	105.97	104.83	105.71	109.55	108.4	106.87	108.53	103.28	104.06	105.99
108.78	109.79	103.55	107.17	103.98	104.87	106.37	105.5	104.54	100.44	104.94	103.36	100.19	107.29	103.05	104.64	104.7	102.31	107.03	103.51	105.22	106.25	104.46	99.889	104.86	102.16	104.12	106.59	103.86	109.39	104.97	106.63	105.05	105.7	107.99	99.321	108.41	106.68	104.29	101.94	107.55	105.07	103.58	102.22	104.08	102.87	107.84	107.28	103.57	101.63
103.28	101.5	99.378	103.34	98.724	96.225	102.68	103.83	94.218	101.1	103.56	99.606	104.54	102.96	102.67	99.892	98.883	101.02	106.42	102.53	98.147	99.18	95.691	99.31	96.854	99.715	104.2	102.04	99.256	102.4	104.44	94.977	99.04	97.058	97.52	100.39	98.136	102.44	98.642	104.12	102.13	98.252	99.304	101.64	96.933	99.357	101.22	103.19	102.2	104.27
113.25	110.42	115.91	112.56	110.31	111.42	109.59	110.25	114.53	109.22	114.19	116.66	112.28	114.21	116.45	112.62	108.53	113.86	113.03	110.99	112.23	109.27	113.09	114.69	110.71	114.18	115.33	115.41	114.17	111.51	113.02	116.05	114.01	117.06	111.64	111.5	112.66	111.41	116.29	113.34	114.74	116.37	111.38	114.56	114.67	113.59	110.17	114.55	115.55	113.4
109.12	109.43	110.91	110.65	112.37	109.42	108.63	110.69	110.67	107.65	113.69	111.08	110.5	109.34	110.97	116.65	115.86	111.34	111.12	113.57	112.99	111.16	115.34	109.52	113.33	108.73	117.96	116.04	113.49	107	112.71	108.88	111.67	114.52	108.55	112.89	110.62	107.99	106.21	113.99	110.35	118.05	105.48	111.9	112.74	111.73	110.24	114.71	110.48	113.23
108.64	108.76	106.33	107.41	108.07	105.95	108.96	109.37	110.25	104.08	109.79	103.28	105.54	105.08	109.88	106.2	105.37	105.65	108.25	104.88	104.69	108.73	103.92	107.92	108.75	105.5	103.09	102.29	101.02	107.8	108.55	106.01	108.77	105.56	111.92	106.69	105	110.92	110.93	101.75	107.28	107.62	107.35	105.85	104.03	107.96	111.93	104.2	112.16	104.6
108.22	99.983	105.92	104.76	107.73	108.49	103.14	101.74	103.06	105.43	108.49	107.97	113.3	104.13	107.05	101.08	102.9	105.07	106.27	106.08	109.63	106.06	103.71	104.85	107.93	103.99	108.28	101.81	110.27	104.34	104.18	103.99	104.58	108.06	105.8	97.504	104	103.41	100.38	104.64	105.52	101.41	105.08	103.24	105.33	106.25	106.62	109.76	103.99	104.63
106.2	102.59	104.77	104.24	106.98	108.86	107.82	107.8	107.24	107.14	105.13	106.03	106.82	105.66	107.11	103.24	105.41	106.11	103.4	108.5	104.86	108.95	105.49	105.3	109.12	107.87	108.46	104.43	104.94	106.13	105.46	101.64	106.78	106.7	103.16	105	105.7	102.18	104.15	105.58	105.4	107.36	104.76	104.65	109.97	108.04	108.49	104.99	101.63	103.99
113.93	118.08	117.59	116.48	116.3	114.48	113.04	117.22	114.46	119.86	122.33	117.24	114.75	117.04	120.07	119.65	117.67	112.85	115.34	117.57	117.74	115.94	115.96	118.88	113.55	117.06	116.17	120.61	113	115.99	114.94	121.59	113.48	118.81	118.42	119.81	117.75	117.38	112.64	111.42	112.28	116.57	112.73	117.49	116.43	115.38	116.19	116.88	114.74	120.32
114.24	115.82	117.75	105.76	112.6	109.77	116.22	112.14	113.32	115.91	111.49	107.67	111.8	113.69	107.95	116.16	111.08	112.29	115.85	115.14	113.56	112.94	117.28	113	115.25	115.46	111.15	113.23	112.97	113.58	109.21	109.06	115.04	112.93	114.41	114.12	116.81	111.41	113.67	109.45	112.81	111.23	114.65	108.29	111.39	112.93	109.72	112.35	113.19	115.19
97.785	106.68	105.45	101.06	99.514	102.86	94.777	102.84	97.745	99.409	106.43	102.7	97.444	100.24	102.56	97.946	101.56	102.86	101.07	102.9	102.14	99.712	103.09	99.718	101.98	104.53	100.57	95.68	101.59	96.899	100.33	98.961	99.412	100.28	99.028	101.44	97.591	99.821	100.65	102.1	100.96	101.47	98.591	102.05	100.53	101.71	102.34	104.57	106.76	103.41
108.68	110.61	111.27	109.06	107.49	113.77	112.62	107.14	108.66	111.97	108.66	107.56	111.44	113.45	109.48	112.69	114.94	110.28	113.58	110.52	109.19	110.53	110.11	112.27	113.82	108.44	112.5	114.6	111.33	113.92	111.61	112.99	110.31	111.64	112.85	111.67	111.58	111.72	113.67	114.84	108.38	110.08	108.98	113.87	111.97	112.95	115.01	112.51	111.88	114.5
100.15	97.808	97.599	102.88	102.85	100.91	95.686	100.34	99.522	103.53	98.292	97.462	101.25	101.89	104	98.672	102.85	97.873	95.082	104.17	102.33	100.96	99.187	96.337	97.68	98.976	102.65	98.274	100.22	97.685	100.66	96.107	99.823	97.22	99.82	103.93	98.712	101.34	101.96	97.588	98.03	100.21	97.876	100.65	103.82	103.09	102.25	100.01	97.344	98.874
108.26	109.77	102.77	101.94	104.88	110.58	108.46	104.12	104.37	104.08	102.05	106.51	110.48	106.02	102.55	112.45	103.31	106.97	105.14	100.97	106.81	104.67	109.48	102.51	107.67	104.31	106.88	107.76	106.98	109.55	103.41	106.17	107.09	109.34	106.91	110.27	108.48	105.92	105.44	105.72	102.47	109.34	105.86	105.61	109.03	109.01	111.66	105.21	104.83	104.14
103.16	105.41	104.8	103.4	107.53	103.07	105.65	103.36	105.63	107	101.46	105.05	102.19	104.03	105.33	105.85	102.19	107.33	107.46	104.47	106.23	102.52	104.06	105.42	105.88	107.22	102.36	102.49	104.62	107.35	105.67	102.29	106.96	107.05	103.24	106.59	104.75	106.5	100.12	104.93	103.39	104.36	101.48	102.03	107.14	105.76	102.52	107.34	106.91	104.37
106.64	106.86	98.198	101.89	105.82	109.85	108.5	104.83	104.11	103.16	104.44	107.69	107.76	105.29	108.49	106.25	105	102.02	107.63	102.96	103.76	102.41	106.66	109.27	107.76	103.84	108.14	99.651	108.39	103.87	102.7	106.49	110.92	103.28	106.08	106.11	105.54	103.95	103.77	107.33	104.35	104.71	111.02	102.18	106.88	107.45	107.02	104.02	105.15	100.33
110.87	108.77	111.35	102.59	106.52	103.21	109.46	108.31	104.72	105.07	104.65	108.7	111.91	105.89	107.96	104.1	106.7	103.05	105.23	112.12	106.67	107.76	108.52	109.26	103.91	109.85	104.03	105.19	107.96	108.66	109.33	107.48	107.9	106.66	101.69	104.42	106.47	101.79	109.93	108.92	105.81	110.99	105.43	107.39	108.78	107.72	109.8	106.88	101.35	104.84
102.49	101.51	100.11	101.09	102.18	95.081	106.39	99.188	96.971	102.67	104.54	103.02	95.75	99.62	104.94	103.66	97.811	105.17	103.58	101.27	101.21	99.108	97.646	100.06	100.65	99.794	99.93	102.9	104.66	100.44	100.63	97.837	100.48	100.64	97.787	101.17	100.18	100.2	103.83	102.89	103.43	97.084	103.61	96.197	98.938	102.94	97.59	101.85	104.9	101.86
110.25	106.46	114.54	110.32	111.4	110.28	110.08	113.2	110.12	105.66	106.96	106.52	109.52	110.01	114.18	108.01	110.62	111.37	113.42	110.67	111.18	109.61	112	108.17	112.67	108.45	106.66	110.59	110.4	109.68	105.86	109.42	111.38	107.5	111.69	106.82	109.98	111.28	110.88	109.35	112.61	110.88	110.74	115.02	111.11	112.53	112.25	113.93	104.92	111.68
104.7	102.05	108.4	108.19	110.57	105.38	103.7	105.5	108.88	106.57	102.16	102.93	106.07	106.61	106.1	103.9	108.37	109.66	107.59	108.22	103.02	101.65	105.7	109.12	104.5	100.64	107.98	101.16	105.08	105.05	107.19	102.98	104.98	104.48	104.2	107.02	106.35	108.53	102.18	105.64	104.61	104.28	101.74	101.44	106.46	103.03	105.05	104.46	104.65	107.39
113.12	109.53	108.86	111.88	111.86	111.17	109.71	111.83	112.57	107.89	109.83	111.43	108.68	112.23	113.28	112.22	112.18	112.81	110.39	112.38	112.59	113.68	114.99	109.74	112.95	111.44	112.85	113.84	115.36	110.33	110.46	114.52	112.5	111.54	111.77	114.98	114.24	115.73	115.15	113.85	110.57	112.55	112.01	111.5	111.87	112.74	109.42	111.14	117.44	111.75
104.64	107.37	108.27	105.66	103.22	103.62	106.93	104.44	102.3	105.15	105.86	106	109.62	105.59	108.3	107.12	104.73	107.41	108.26	104.04	105.88	105.03	105.64	107.18	102.92	104.63	106.73	106.05	106.58	105.27	104.48	104.79	107.12	106.79	103.56	104.56	107.28	105.56	106.1	107.68	111.35	104.31	100.64	108.01	105.42	109.4	106.3	105.65	106.41	104.51
108.87	107.19	106.98	104.47	106.53	107.76	110.16	106.07	105.31	107.25	106.12	105.92	102.95	105.27	103.64	105.28	105.91	110.35	102.07	107.25	106.41	102.16	104.25	110.62	103.22	103.43	107.03	106.71	104.66	109.84	104.89	108.38	106.86	110.31	103.32	106.1	106.42	104.82	109.26	106.17	104.83	102.62	108.51	107.07	105.29	109.94	107.26	107.06	103.2	105.85
106.9	103.99	108.47	103.37	103.53	109.25	101.13	101.33	104.62	106.13	111.07	110.63	107.43	104.42	106.58	100.88	107.2	107.26	108.02	103.73	102.85	105.46	107.72	105.31	103.94	102.88	101.52	105.63	107.38	103.44	104.65	104.73	104.52	107.47	104.79	106.17	106.1	107.13	104.87	105.13	104.84	106.88	105.34	105.89	107.35	108.85	104.81	105.87	105.04	105.86
116.91	111.37	114.68	114.36	109.86	112.11	107.44	110.8	111.59	111.92	107.97	110.57	114.13	106.19	117.81	115.8	113.96	111.97	111.56	114.24	114.91	110.02	111.73	110.63	112.67	115.75	110.24	108.3	109.32	114.61	112.72	112.33	111.62	112.71	115.7	107.62	114.3	109.17	114.01	111.09	114.72	112.44	107.71	110.73	111.79	113.51	108.91	110.66	108.81	113.79
119.92	119.46	119.32	120.11	117.78	116.34	120.12	112.99	115.9	119.82	118.84	118.21	119.49	118.86	119.65	115.86	117.43	118.92	113.48	112.76	115.63	117.18	115.4	117.08	121.29	114.21	116.14	112.71	119.8	115.47	117.24	116.4	119.17	119.38	119.14	118.51	115.09	116.05	116.9	116.94	120.37	115.16	114.82	117.54	115.63	118.09	117.59	117.96	117.4	114.22
107.18	102.2	110.27	105.19	108.38	106.19	100.42	107.17	109.35	103.41	106.2	106.25	105.47	104.95	107.15	110.4	109.49	104.86	106.54	106.15	105.44	104.54	108.2	106.28	111.42	110.12	106.59	108.57	107.4	106.67	107.53	106.61	104.18	97.347	105.03	100.73	104.69	104.25	104.43	105.67	109.15	106.82	107.28	108.36	107.04	103.16	107.54	101.05	107.09	109.6
107.42	112.02	105.65	102.78	110.1	107.66	102.6	106.71	104.51	109.89	109.59	111.06	107.12	107.62	105.82	106.3	108.71	107.24	109.86	110.17	106.36	108.06	107.43	106.76	107.1	110.88	109.14	115.32	110.92	105.29	107.75	107.03	106.52	107.62	106.22	104.42	104.61	106.05	106.79	111.87	103.98	109.21	107.25	107.02	104.99	110.1	107.33	111.01	104.96	105.73
103.73	108.13	105.3	104.85	107.3	104.07	105.23	102.41	108.31	104.36	106.93	106.24	107.59	106.26	102.91	107.83	107.29	106.17	104.19	107.36	107.69	107.77	102.84	103.19	105.86	105.27	102.81	108.48	110.8	107.96	110.77	109.23	106.68	103.28	104.38	105.92	105.83	107.5	105.24	103.95	105.67	104.35	106.8	107.46	105.76	108.57	106.47	105.26	108.15	104.77
107.23	110.15	103.06	109.07	108.62	102.28	108.99	102.98	103.6	105.69	105.44	104.42	101.06	104.9	104.71	108.89	106.69	108.58	105.02	104.13	108.09	107	107.44	105.46	106.2	104.53	105.36	107.73	105.73	104.18	107.07	106.55	106.73	105.68	103.86	106.1	110.04	107.04	107.17	107.62	108.82	103.74	106.19	104.38	108.98	111.35	104.87	104.79	101.77	105.88
108.7	107.35	111.12	106.48	105.62	110.68	107.99	104.78	108.66	104.77	108.82	104.83	105.12	103.86	105.04	101.35	105.4	105.34	108.84	105.84	100.81	110.09	105.34	106.33	101.44	107.73	101.89	107.66	106.32	106.87	110.95	108.19	105.19	106.66	102.06	107.03	105.13	107.66	106.95	103.81	107.56	105.5	105.09	102.67	102.76	103.11	104.63	105.31	109.41	103.99
105	105.41	107.74	104.5	109.8	110.52	106.81	107.09	102.8	103.92	106.3	106.67	104.61	103.52	106.12	103.62	106.33	109.58	104.12	103.18	98.363	108.09	106.02	104.86	101.78	105.75	100.95	107.96	105.13	108.46	104.8	106.17	106.65	108.11	107.02	103.65	99.974	106.52	105.03	103.54	110.8	105.63	106.62	106.09	107.34	105.25	104.15	104.73	103.7	102.05
112.16	111.64	111.31	109.93	109.93	115.68	111.48	114.23	110.18	111.69	109.95	111.66	112.68	113.49	110.58	111.75	114.74	114.59	110.55	110.12	113.82	110.04	111.28	113.2	110.04	110.59	112.1	111.55	113.2	109.57	109.64	112	109.15	111.3	111.31	111.25	110.95	107.71	112.66	116.6	109.46	115.68	112.11	112.01	111.33	111.7	110.11	110.89	115.25	114.39
116.1	116.35	118.16	118.85	116.23	119.48	117.61	119.05	113.28	118.9	113.96	116.51	117.63	117.4	117.32	114.12	121.11	114.51	112.54	118.52	119.19	113.81	119.4	118.23	110.04	122.13	118.32	120.5	121.17	121.25	116.93	118.06	118.43	121.14	118.39	119.79	121.99	121.25	117.08	118.58	119.02	116.9	118.55	118.67	119.32	121.73	123.65	115.65	118.24	120.11
103.81	108.12	107.18	101.37	106.4	106.37	111.68	106.69	105.56	104.33	107.93	101.92	106.25	108.08	103.28	104.87	105.85	102.94	108.17	108.27	106.99	104.87	108.24	105.83	102.3	107.37	107.81	105.48	105.67	106.36	104.45	108.91	103.55	105.05	107.83	103.89	104.75	105.78	106.43	107.44	107.79	105.79	107.68	105.34	107.87	104.17	104.23	103.84	106.18	103.54
105.71	105.71	115.96	111.93	106.62	111.96	114.54	114.06	109.61	114.31	121.41	111.72	110.93	110.4	111.63	110.54	111.76	107.25	112.13	111.28	111.59	113.19	108.33	109.72	111.11	111.91	106.8	111.97	110.16	111.84	110.77	109.68	115.02	115.36	113.89	110.78	111.16	108.09	108.57	112.85	113.39	113.48	112.36	111.55	113.13	114.66	112.66	107.32	117.23	108.73
109.79	111.44	107.59	110.05	110.14	111.74	110.22	108.29	110.39	110.92	109.61	110.56	109.16	114.7	111.79	108.41	105.78	109.32	109.99	106.22	108.3	111.13	107.75	110.16	111.76	109.39	109.84	110.98	112.3	112.8	112.51	108.61	108.15	110.49	110.46	108.92	105.16	106.82	114.99	111.61	103.59	109.47	112	112.53	109.01	110.92	110.91	109.17	108.5	109.54
99.87	99.734	100.62	98.51	99.939	94.708	99.593	96.722	99.743	100.28	101.42	98.657	99.963	97.293	101.02	100.14	101.84	98.223	97.251	102.89	104.26	102.76	100.22	103.89	96.869	100.58	101.72	101.8	100.87	100.23	102.33	103.25	101.07	98.373	102.39	98.257	101.28	96.716	100.48	102.7	98.847	99.133	99.824	95.395	99.688	103.59	99.39	99.911	103.92	98.229
106.61	109.98	104.04	112.57	103.96	110.71	108.45	98.998	105.7	104.28	101.3	113.15	105.08	111.69	107.39	110.52	106.86	105.7	102.83	107.91	103.82	109.05	106.18	110.89	109.12	109.76	109.28	105.26	109.11	103.72	110.26	106.11	109.01	106.8	110.78	104.61	105.07	110.43	109.42	108.28	111.02	106.79	105.9	108.94	107.69	107.18	111.82	106.52	110.27	110.38
107.25	103.69	111.37	105.46	101.76	107.93	108.06	108.46	104.21	102.75	103.71	102.95	108.39	110.27	101.09	101.93	105.01	106.97	107.38	106.82	101.66	105.25	108.94	106.38	108.19	107.05	107.3	103.59	112.25	104.25	109.21	108.81	110.31	107.48	107.45	107.82	104.04	105	106.84	105.65	107.19	104.81	98.215	109.51	103.83	102.64	109.94	104.12	108.84	108.11
110.9	109.5	108.84	110.62	110.55	113.43	109.44	111.21	110.56	106.98	104.97	113.39	108.97	110.85	111.17	106.47	111.58	114.55	112.68	108.8	107.34	107.2	112.53	108.96	109.16	112.43	104.75	108.93	109.77	111.74	110.89	111.66	109.87	106.41	106.31	112.54	110.46	112.2	114.03	111.75	111.5	108.39	110.32	108.65	108.5	106.24	107.19	106.61	108.32	110.13
106.82	109.67	104.94	108.04	101.04	103.39	106.52	103.55	105.22	104.91	107.08	105.83	106.94	111.5	107.96	104.27	105.9	107.25	111.08	101.4	109.09	105.73	105.97	104.6	105.87	106.43	106.33	105.59	106.19	108.77	101.95	107.69	107.03	105.88	104.4	107.28	107.68	103.32	106.62	105.39	110.79	101.69	101.57	102.68	106.91	106.82	107.93	108.11	104.07	103.51
102.7	104.07	97.939	100.77	96.629	101.03	101.09	97.252	99.82	102.35	96.158	96.207	98.669	98.441	96.619	98.662	102.19	101.6	103.83	98.013	98.963	100.26	103.89	99.146	98.823	102.02	102.16	97.759	102.41	96.122	99.083	103.33	95.269	96.874	101.48	97.258	98.408	96.988	101.5	98.748	104.07	99.366	99.721	99.885	101.1	100.18	103.04	98.822	103.71	98.484
112	108.66	111.08	111.25	115.62	107.01	112.9	110.2	112.55	109.67	113.99	113.06	110.53	111.53	116.56	109.84	107.42	112.01	110.52	111.64	110.29	112.52	107.85	110.93	113.56	111.96	114.59	113.48	111.17	107.2	110.6	110.33	114.06	110.69	112.07	116.73	114.01	109.56	109.59	113.07	115.89	108.11	113.14	112.67	113.03	116.66	109.3	105.82	111.9	113.82
108.35	117.86	111.34	110.23	113.71	111.07	113.98	112.1	110.29	112.56	113.14	110.37	107.54	112.05	108.37	106.98	113.37	107.29	113.41	104.62	110.55	110.61	110.56	116.25	110.69	110.48	115.43	114.24	111.89	111.31	113.14	111.97	112.48	114.82	107.73	105.65	107.46	110.38	108.04	108.15	110.65	111.55	111.07	114.91	116.11	112.15	111.97	107.31	109.13	113.9
113.47	113.02	113.13	112.07	110.05	114.49	110.98	114.51	113.24	114.23	113.05	111.51	110.47	114.48	108.72	107.96	110.89	111.71	114.95	108.82	117.07	110.38	109.78	113.83	110.89	106.04	111.03	109.15	111.47	108.95	111.19	115.81	108.09	113.55	112.59	110.32	115.04	114.48	111.4	110.54	113.44	110.53	117.98	110.71	114.22	110.65	109.47	111.55	113.28	111.7
109.21	103.83	104.87	101.33	106.06	100.34	106.95	106.94	103.43	107.63	101.01	102.82	103.03	105.97	104.02	103.24	105.22	103.64	106.53	105.94	105.55	111.35	102.68	107.99	105.53	106.15	110.69	103.75	104.43	106.86	99.348	105.45	104.66	105.5	102.18	104.07	102.15	107.38	104.4	103.48	104.35	106.19	106.9	104.98	101.77	107.88	100.48	100.93	103.11	111.15
107.19	107.15	108.02	105.17	106.67	104.46	106.13	99.097	106.41	104	98.895	109.28	100.36	106.48	106.03	105.09	105.04	108.49	105.85	105.32	105.54	104.33	110.68	103.83	106.28	102.75	101.27	104.84	104.07	103.94	104.1	101.03	107.29	106.36	106.88	103.07	106.03	105.42	103.9	106.07	108.52	106.83	112.61	103.52	111.38	105.74	104.46	106.62	110.07	106.44
115.63	110.14	111.23	110.12	111.86	115.37	114.14	111.52	114.33	114.08	116.37	109.4	116.37	111.62	114.6	108.66	115.14	115.12	112.76	113.02	108.34	114.1	112.78	113.54	110.27	115.77	113.42	111.05	111.79	111.47	114.86	112.35	113.77	105.94	110.2	110.75	114.91	111.29	115.53	112.35	109.45	110.82	112.67	114.94	113.23	112.44	110.86	111.27	108.69	113.65
104.52	101.57	107.5	98.647	104.78	104.66	108.89	100.21	104.59	107.92	108.81	102.93	107.6	105.9	104.94	102	103.75	104.36	108.47	103.13	108.28	103.47	101.33	103.83	105.96	100.03	100.76	106.25	108.39	104.52	104.17	101.6	105.01	103.71	106.49	106.93	103.63	105.35	108.26	101.57	106.84	106.63	105.46	108.05	106.7	102.87	101.82	109.09	109.56	101.04
109.11	108.14	114.99	108.83	112.97	111.77	105.67	107.95	104.54	109.81	109.85	110.37	114.15	107.58	108.94	102.8	110.69	112.58	107.04	112.97	111.21	107.77	108.88	109.52	110.6	109.97	109.89	113.14	108.63	108.09	109.85	109.96	111.12	107.83	107.67	110.41	111.9	110.62	107.1	107.35	113.42	113.36	108.71	111.89	108.6	111.02	112.86	108.63	108.22	108.8
113.29	108.05	113.1	112.88	109.79	111.54	110.87	113.2	106.88	114.89	110.9	112.65	112.35	113.95	112.19	114.3	109.55	109.11	111.78	111.14	110.47	113.56	110.09	105.1	110.36	116.57	112.91	112.44	111.94	111.75	113.72	108.59	111.73	111.96	107.89	110.35	109.49	108.81	112.41	109.54	112.94	111.04	112.36	113.55	111.04	105.56	108.74	112.76	111.17	108.1
113.96	108.49	114.71	113.53	107.94	113	112.51	109.96	115.17	109.98	107.64	114.55	109.17	111.64	109.3	114.37	115.78	114.74	110.3	113.81	112.4	109.04	112.99	110.57	110.87	112.82	110.68	108.61	107.4	108.52	104.7	114.51	114.44	112.73	107.49	110.74	110.22	107	113.57	112.01	111.48	108.29	112.4	113.67	112.98	115.01	110.74	104.5	108.66	111.9
107.78	109.72	108.95	113.98	110.21	115.71	115.83	112.1	114.75	109.52	113.35	111.22	108.47	113.76	110.38	112.4	111.23	113.26	112.13	118.44	113.47	108.37	110.91	110.49	113.26	110.9	113.37	113.38	111.8	108.01	111.48	108.48	111.45	110.62	113.86	115.44	110.56	112.79	113.07	111.65	112.69	112.25	109.69	112.68	114.19	115.3	116.55	110.15	111.1	111.69
108.17	110.2	112.45	108.4	110.14	112.71	109.58	109.71	113.4	108.44	114.46	111.45	106.61	115.6	107.53	111.42	107.55	107.67	110.34	110.72	113.21	113.13	110.25	106.9	111.69	113.5	110.45	110.11	112.66	111.29	112.65	112.37	110.07	113.07	109.66	113.59	111.09	111.35	108.57	111.28	112.5	110.35	110.95	109.42	114.69	112.47	109.03	111.44	109.64	111.35
105.12	104.63	106.67	108.55	106.55	106.04	105.37	103.41	107.09	104	103.74	103.74	99.972	102.73	108.49	104.09	108.35	107.32	109.55	105.49	103.24	108.44	106.61	106.78	109.11	106.7	110.28	105.46	103.71	106.57	105.14	108.28	105.95	102.97	103.39	105.42	104.69	103.56	102.85	100.74	103.88	102.59	105.05	104.61	107.31	105.24	103.02	108.82	105.76	102.09
105.15	106.02	106.91	109.03	106.93	107.05	104.28	110.11	112.6	105.68	103.02	103.24	106.37	105.75	103.97	107.18	108.17	110.79	105.77	107.78	105.31	102.93	108.88	102.79	111.87	106.2	110.04	107.9	106.26	107.68	108.65	105.68	105.94	106.97	107.98	106.17	103.86	106.46	104.89	109.42	104.3	105.61	109.38	103.28	105.78	113.08	101.05	106.94	105.1	102.79
112.52	108.23	109.43	108.45	112.6	113.29	113.08	112.61	115.32	109.1	113.08	107.13	114.7	108.69	108.72	109.23	111.18	109.84	112.25	108.14	113.96	110.7	110.64	108.29	110.37	114.28	113.62	109.4	115.05	109.48	113.74	114.14	114.76	108.64	109.62	109.9	112.03	113.74	108.42	110.14	110.96	110.11	110.46	111.13	110.32	110.96	113.34	110.87	110.16	108.68
102.66	105.16	105.9	103.65	108.81	106.11	98.852	104.97	105.81	105.29	107.54	102.44	102.94	103.31	106.22	109.99	111.55	107.96	106.08	108.54	105.3	108.21	109.69	106.64	106.12	104.13	107.42	103.23	102.87	104.98	109.12	103.34	104.44	109.06	101.02	102.35	106.7	103.37	103.1	105.45	108.18	107.46	110.35	109.28	112.4	109.42	106.66	105.34	108.67	108.09
105.51	103.4	105.25	106.31	106.89	107.68	104.04	105.8	109.07	103.44	108.26	107.41	106.75	106.23	106.18	105.71	104.7	109.72	107.15	108.43	105.77	110.7	104.57	106.04	102.93	106.9	103.69	101.76	107.34	104.79	109.89	108.75	110.48	106.34	106.59	107.8	104.04	102.99	106.78	103.05	105.05	109.03	106.93	105.66	105.98	104.45	110.33	108.31	106.42	110.3
104.88	108.32	106.51	106.66	107.54	104.36	102.04	104	103.03	102.94	100.27	99.221	104.47	99.809	103.92	104.85	103.18	103.21	102.04	100.68	105.95	104.9	102.24	105.51	103.01	106.54	100.56	103.91	102.8	105.77	103.17	98.776	99.049	106.29	104.87	107.53	108.37	101.7	104.59	106.64	105.25	104.35	101.91	104.64	106.63	108.24	104.49	105.27	103.06	98.871
104.49	102.44	103.28	105.44	110.41	109.74	106.21	106.28	105.49	102.34	100.42	101.4	110.17	105.44	108.92	105.29	108.88	107.38	106.92	102.23	108.86	106.89	108.1	105.28	106.32	103.94	100.61	104.95	107.67	102.1	106.13	108.21	102.73	108.39	112.96	106.2	105.35	107.62	105.7	108.7	101.42	113.28	105.58	102.9	108.49	108.1	104.56	107.11	107.36	105.4
115.05	108.07	110.91	114.45	110.32	112.14	108.96	109.62	110.7	113.34	109.29	113.42	111.59	107.63	112.04	112.59	110.75	109.24	111.33	112.02	112.72	111.66	108.56	114.07	111.37	114.43	111.83	109.53	107.64	115.15	113.87	111.59	111.65	116.27	113.21	111.64	113.49	112	113.35	114.68	110.38	111.4	110.57	110.77	109.37	111.91	108.65	113.82	110.72	113.33
109.66	113.36	107.84	112.78	113.88	108.76	111.14	109.34	113.81	110.9	107	110.67	108.02	108.12	111.68	111.98	112.43	112.54	114.03	107.89	108.32	111.15	109.95	109.3	110.13	106.41	109.26	113.64	111.42	110.5	112.49	112.64	108.39	112.25	110.72	108.95	109.24	108.24	106.1	107.33	106.78	108.6	110.25	109.39	107.32	108.27	110.8	107.88	111.87	107.23
107.02	107.9	110.64	103.89	104.76	106.42	104.37	103.95	105.8	105.67	106.29	107.61	107.86	110.37	105.99	107.73	105.72	110.48	107.03	108.45	104.99	108.13	105.25	104.45	102.83	110.98	106.8	108.87	103.83	107.97	106.06	108.54	106.59	107.88	104.99	102.73	107.65	108.22	106.94	106.63	104.9	104.43	107.6	109.19	105.12	105.18	105.66	107.72	101.33	105.34
103.83	99.846	101.46	101.45	99.045	100.82	102.46	99.068	97.125	101.27	100.84	100.48	102.2	100.37	97.932	98.44	97.489	100.49	101.55	101.82	102.61	102.09	102.13	100.26	98.328	100.49	101.57	106.2	99.52	100.32	100.61	99.582	97.122	104.04	102.47	100.33	107.26	95.484	103.02	97.388	97.873	97.404	103.47	101.07	100.45	107.69	102.11	98.001	98.999	100.93
108.09	103.02	104.71	101.71	105.12	105.82	110.33	105.45	103.57	103.88	104.48	102.23	108.43	104.8	107.52	102.07	105.05	106.8	103.79	109.56	102.65	104.05	104.45	106.03	103.77	104.18	108.74	104.98	107.82	106.59	104.16	105.01	103.99	108.82	100.17	107.6	105.3	110.43	107.51	106.68	109.77	104.6	109.27	107.96	107.33	107.58	106.1	107.68	103.75	102.78
121.33	118.79	115.76	120.12	118.09	121.6	117.72	117.92	118.22	114.86	116.64	117.32	112.73	115.29	118.2	118.26	118.31	120.86	116.33	118.8	119.47	115.59	115.75	119.88	117.04	114.34	119.11	116.22	116.09	116.73	110.55	116.51	112.92	119	124.74	117.58	120.7	116.76	117.81	115.81	119.69	115.05	118.63	118.06	110.07	122.99	118.23	121.52	119.3	121.43
99.133	97.828	102.79	97.852	99.53	100.13	105.24	100.64	97.601	99.559	99.727	101.5	101.15	101.62	100.3	100.89	93.991	105.31	97.031	98.503	95.963	98.733	100.58	100.48	94.534	101.77	99.038	98.17	96.54	96.714	104.32	100.19	97.76	100.7	101.01	106.42	100.89	99.144	102.95	101.37	100.53	98.76	101.04	100.62	101.1	101.36	100.34	101.58	100.26	98.538
111.91	110.77	116.46	114.33	111.27	112.03	114.55	111.48	109.74	113.56	112.29	110.75	111.29	115.52	110.24	115.52	111.96	113.06	111.54	111.02	110.34	107.62	111.65	109.01	109.03	106.37	112.18	108.15	111.83	111.9	111.6	111.1	110.09	114.44	113.73	113.57	109.16	110.05	107.76	112.66	112.97	109.11	108.81	108.88	111.87	115.39	110.47	107.17	109.09	114.91
103.15	102.1	106.2	107.29	105.74	107.99	100.96	105.61	100.93	107.33	105.01	104.43	105.58	107.45	107.04	102.6	106.77	104.02	105.94	105.64	101.31	108.71	106.32	103.99	104.02	107.01	99.577	106.37	103.66	109.03	107.41	105.71	103.1	100.5	100.39	101.93	100.99	107.17	103.83	105.59	104.14	102.21	106.17	104.42	103.66	105.95	103.47	102.3	106.96	103.71
107.99	111	110.69	111.19	107.82	112.36	105.91	115.6	106.99	106.46	112.36	112.37	112.35	109.15	109.11	108.93	116.19	111.29	110.94	109.89	114.58	108.02	109.54	106.17	111.5	111.89	110.41	110.63	112.96	109.88	110.14	113.76	109.34	109.72	107.44	107.49	112.95	107.99	109.39	114.1	112.51	115.82	109.94	109.3	108.72	108.54	110.52	113.48	111.54	111.82
118.11	118.85	116.85	116.98	120.32	112.79	118.69	122.19	117.58	115.33	115.58	117.32	116.78	119.75	116.85	117.79	121.79	118.4	117.39	115.71	116.1	114.21	121.91	117.47	119.09	111.86	116.99	119.2	113.19	120.93	120.07	117.68	113.85	114.17	118.13	117.82	117.32	114.06	117.65	115.32	117.25	114.37	119.8	115.38	121.22	116.98	118.66	119.21	118.24	117.53
102.64	100.27	102.14	98.318	103.66	104.52	97.751	100.46	99.953	97.023	103.33	103.82	93.935	100.02	102.15	99.475	101.81	103.04	96.241	96.852	98.957	100.14	99.416	99.037	99.288	97.841	99.929	99.708	105.72	102.38	95.714	102.28	104.53	99.093	100.51	101.63	104.26	101.01	100.7	97.213	101.68	98.001	99.632	97.834	102.87	100.6	99.886	102.52	99.34	101.72
104.16	104.9	105.5	102.95	108.77	103.82	106.45	107.6	106.65	105.31	105.18	105.78	105.93	106.2	105.03	101.63	103.29	104.97	102.23	103.92	103.41	109.91	104.46	108.98	110.51	103.4	108.8	105.28	102.87	101.08	101.34	103.37	104.21	105.82	103.25	103.58	104.67	107.16	108.85	104.92	107.39	103.03	105.78	107.98	105.08	108.66	108.06	107.23	110.38	102.45
109.25	109.28	106.93	114.03	112.84	113.59	110.63	108.97	110.45	108.79	112	111.56	111.72	110.09	113.33	104.39	108.39	112.38	113.49	110.29	112.31	115.86	111.99	111.93	113.09	111.36	113.78	109.78	115.77	110.93	115.38	113.92	109.74	113.52	108.62	108.03	111.72	113.63	112.61	111.49	111.35	114.56	111.17	110.98	110.44	106.63	108.06	111.14	114.98	113.72
112.13	108.72	112.11	112.42	114.88	112.06	113.46	114.34	114.45	115.25	109.53	111.36	109.14	107.62	113.28	116.1	109.21	110.23	110.99	115.41	112.16	112.53	111.99	115.37	111.46	116.07	110.9	110.22	111.42	110.32	112.5	109.03	116.92	114.11	114.43	113.03	110.48	110.25	112.89	111.44	112.71	111.66	112.29	111.34	112.88	109.93	108.83	112.5	108.38	111.72
112.06	108.97	106.8	112.73	109.31	108.88	109.86	113.25	107.51	106.77	110.44	109.5	110.15	109.48	109.13	112.12	109.44	109.2	109.62	115.45	108.38	111.77	111.31	109.43	108.1	105.85	108.85	108.79	108.74	105.83	112.2	113.19	108.12	107.96	109.07	107.9	105.23	110	110.26	110.72	105.97	110.19	111.94	109.1	111.9	112.48	110.48	107.93	114.03	107.73
103.51	104.26	107.41	104.75	107.84	106.87	103.83	108.08	102.3	106.44	109.53	104.03	106.83	108.23	109.99	106.99	106.97	104.6	107.62	110.32	103.24	110.45	104.94	109.25	106.12	105.34	106.06	110.95	109.05	106.93	105.24	107.47	109.33	110.39	109.24	107.29	105.55	108.03	105.56	108.01	104.3	106.26	104.06	106.07	107.96	106.73	106.41	104.58	106.21	108.96
102.29	101.39	106.04	108.26	106.37	104.94	102.77	105.12	106.47	102.69	106.22	104.36	104.33	101.77	101.35	102.15	104.68	107.16	103.03	106.25	106.93	103.27	108.4	109.88	102.95	106.05	105.28	103.36	104.44	109.38	109.95	102.27	111.32	106.06	105.85	107.52	99.877	104.52	101.84	107.28	104.66	105.62	107.13	106.55	101.86	106.68	104.76	106.24	104.35	104.15
103.74	105.43	103	100.66	104.41	101.73	103.6	106.83	107.71	98.501	105.5	105.92	110.24	103.14	104.92	103.11	105.11	104.04	107.05	107.31	106.38	105.4	105.75	108.05	101.83	107.97	110.04	107.42	104.13	104	107.62	99.083	103.55	101.2	109.92	99.929	107.89	105.12	103.97	108.01	103.77	102.72	107.09	107.57	105.01	106.51	108.99	104.19	106.71	102.78
104.09	109.27	106.27	100.72	102.31	108.52	107.88	100.13	105.25	106.95	102.59	105.89	99.539	102.73	104.09	103.62	108.5	106.14	105.19	108.07	103.55	107.27	113.13	102.17	104.98	101.63	103.47	106.49	108.76	104.69	106.32	106.63	105.41	106.55	106.83	99.342	105.9	104.56	107.02	105.8	106.07	102.25	103.02	111.23	107.87	107.96	106.62	109.73	108.22	104.57
99.096	96.51	97.948	99.199	103.35	102.41	105.15	99.48	104.04	103.54	96.443	96.644	101.05	100.65	101.42	96.969	100.63	101.39	100.81	99.439	100.45	99.278	102.25	102.96	99.279	98.268	101.85	95.797	95.769	99.067	102.33	99.626	100.08	96.826	100.15	101.73	99.511	107.2	98.5	100.46	97.145	101.19	100.96	99.445	102.97	102.74	98.274	98.343	96.315	99.75
101.56	107.67	107.39	103.3	102.37	103.24	109.07	105.81	106.04	103.17	110.2	104.83	102.39	103.28	105.02	104.16	104.05	110.01	101.47	109.04	101.1	108.19	106.89	105.44	110.13	107.76	107.09	109.33	100.96	103.36	102.2	110.63	106.47	109.63	103.64	106	105.76	105.31	103.22	106.42	105.31	106.58	104.17	104.17	101.49	102.06	107.07	100.81	107.1	104.35
99.687	98.402	101.31	96.13	97.643	101.54	102.25	106.17	104.19	102.6	106.15	103.68	98.647	101.12	101.88	100.05	104.01	103.96	99.026	100.98	101.47	100.74	96.986	99.786	100.63	97.032	98.956	104.78	100.33	101.81	101.67	96.054	100.36	101.84	101.3	97.474	98.418	104.97	97.601	99.777	99.452	103.37	99.412	103.11	97.493	101.5	103.12	102.76	98.863	103.35
101.79	106.74	108.66	102.98	105.22	108.25	102.77	106.41	104.53	108.3	107.58	104.34	108.37	108.72	105.17	104.12	105.34	108.84	106.49	106.12	105.68	105.47	102.94	107.01	103.66	101.59	111.01	104.44	101.62	105.16	106.79	106.96	105.27	107.04	103.01	101.19	103.76	103.76	104.31	101.77	107.39	105.84	105.53	106.41	102.36	106.13	107.27	106.87	104.11	106.93
104.71	109.23	111.87	112.52	110.58	106.73	109.05	108.14	109.03	108.77	109.71	109.45	108.74	107.72	110.9	109.58	110.69	111.65	114.42	110.72	110.3	112.73	111.74	107.51	110.7	110.83	110.69	108.62	108.45	105.68	108.74	112.7	113.77	105.87	112.73	110.05	109.23	113.7	110.24	109.34	103.58	116.2	110.63	107.85	110.61	115.82	113.9	108.74	108.75	109.49
105.49	102.53	105.03	111.73	104.23	108.24	103.75	107.51	107.35	101.68	105.06	106.02	106.65	102.22	103.07	104.98	107.66	104.02	108.09	104.07	111.64	107.05	107.89	98.342	102.44	104.95	109.22	104.6	106.43	107.15	102.77	102.64	103.31	106.68	107.49	106.32	107.37	104.06	106.39	106.56	112.78	103.95	106.81	106.8	105.27	106.81	101.17	108.25	105.2	107.45
100.08	102.13	97.74	96.349	93.706	98.827	96.591	102.47	98.178	98.163	102.57	101	99.662	101.79	103.5	101.44	94.861	94.649	99.754	100.71	95.344	103.23	105.74	97.61	100.66	101.47	102.2	102.21	97.802	101.51	103.63	94.455	103.52	98.187	99.098	101.49	99.639	97.697	102.06	104.73	100.14	99.838	100.82	100.68	97.924	98.112	99.93	102.47	99.04	105.25
113.04	108.76	116.78	112.64	108.94	111.01	107.71	114.79	114.81	109.99	110.23	114.31	112.61	109.99	113.43	109.36	110.5	112.63	108.61	113.82	112.8	107.42	110.48	113.38	113.54	110.09	112.25	107.81	110.53	105.83	110.18	113.54	111.08	112.38	111.38	110.15	110.83	110.65	109.61	115.82	111.27	110.81	105.55	107.94	112.3	110.35	111.71	112.82	110.15	111.4
112.27	110.68	116.6	109.76	109.17	112.55	108.76	108.89	109.78	109.99	109.54	107.98	110.2	105.85	110.68	110.93	107.38	111.63	113.11	114.26	107.93	108.55	111.48	108.82	108.08	108.06	109.99	113.2	109.7	108.8	108.62	109.39	109.64	112.53	114.09	111.58	104.15	110.14	112.37	110.48	109.83	111.85	110.79	109.38	114.36	111.87	109.59	112.22	111.47	106.52
104.17	101.32	108.71	108.28	105.44	103.57	105.48	107.7	102.7	102.9	105.74	101.14	107.34	104.13	102.69	101.03	104.16	105.68	104.67	108.69	107.65	102.73	106.94	104.68	107.46	107.8	101.95	106.62	104.32	102.25	107.51	105.34	100.81	104.37	104.98	108.91	106.9	103.64	102.34	103.87	103.69	105.36	106.1	104.15	102.84	108.73	105.9	108.45	105.06	102.08
113.15	108.46	109.46	110.86	112.29	108.48	110.79	111.02	109.42	108.73	109.43	106.65	109.91	110.58	107.34	106.57	109.19	112.06	106.28	111.5	110.69	108.6	108.91	109.85	111.38	108.98	111.64	110.51	110.35	111.26	109.92	113.01	113.27	113.47	113.04	106.86	108.65	110.73	110.24	108.92	108.88	111.81	112.26	111.74	110.23	113.27	109.77	106.93	109.06	108.69
108.02	109.33	109.23	111.46	108.57	114.89	114.54	109.71	109.2	110.91	108.76	113.92	113.18	115.06	106.45	108.28	114.51	107.69	107.65	111.65	117.12	108.49	113.18	111.55	111.71	109.99	106.49	112.44	110.65	109.18	111.1	109.07	107.19	107.82	109.29	109.57	111.06	110.08	111.96	111.73	110.21	113.19	106.78	109.65	106.49	110.9	111.99	112.47	111.47	110.98
107.59	105	110.57	105.35	104.81	110.88	111.11	109.65	109.33	109.4	105.85	102.7	107.47	108.02	109.54	111.27	107.99	105.51	103.48	105.47	102.08	104.92	105.75	108.21	106.26	107.69	107.98	103.34	104.35	105.88	104.13	106.71	110.17	107.95	110.02	105.95	106.96	102.32	105.84	112.95	111.05	106.56	107.19	105.43	108.29	105.05	109.59	112.84	106.22	105.96
98.138	102.79	103.54	99.027	100.66	97.429	101.3	102.25	99.951	101.22	97.306	103.53	102.85	101.16	99.186	100.16	101.22	104.63	100.33	103.45	97.653	100.9	99.813	103.03	100.19	101.54	100.43	98.107	94.965	102.18	101.06	103.55	100.64	96.544	100.1	99.148	99.314	97.889	101.3	102.49	101.33	103.23	103	98.953	101.39	101.05	99.815	103.58	98.398	100.66
102.61	106.53	106.85	104.57	107.41	99.233	102.33	102.8	108.18	107.39	105.58	107.06	106.39	105.25	107.09	103.7	106.04	107.82	107.05	108.84	103.79	106.26	106.68	109.8	110.86	107.26	104.52	104.95	103.28	101.12	105.45	104.45	109.07	108.89	107.67	108.09	106.35	104.91	111.75	101.41	108.39	103.31	100.15	102.35	104.43	105.95	107.48	107.4	104.61	107.32
110.34	105.8	106.63	105.89	106.2	102.68	105.73	112.26	107.09	111.11	102.56	108.86	108.54	111.31	105.08	104.83	104.96	111.68	107.54	109.06	104.39	103.63	102.45	106.51	109.49	102.35	99.893	108.04	105.99	109.61	104.43	111.07	110.49	110.03	104.58	101.66	108.91	104.86	103	105.28	104.75	109.5	102.49	107.03	107.1	108.32	107.11	107.44	108.89	111.21
101.94	100.13	98.438	105.35	100.67	100.12	102.06	104.87	96.758	99.017	98.782	100.81	95.272	103.91	104.04	98.454	97.228	99.526	99.839	96.693	103.62	101.72	98.769	101.76	99.267	95.93	98.981	102.92	94.87	101.5	97.276	99.839	100.38	102.39	98.885	106.82	104.14	95.789	98.976	99.664	97.891	102.02	99.161	102.12	102.02	100.74	101.44	101.74	102.22	105.94
116.16	115.8	113.29	114.58	110.49	111.6	112.6	115.9	109.02	107.55	116.6	117.25	112.82	116.58	114.88	112.24	110.94	109.33	114.91	111.41	106.99	109.49	113.52	109.81	111.26	109.3	112.64	115.5	110.04	111.55	118.96	116.44	112.93	113.87	117.04	114.49	114.05	110.9	111.89	112.79	112.71	111.48	113.11	117.37	115.78	113.2	116.13	118.53	111.26	112.16
101	99.783	97.214	98.888	98.759	101.2	102.95	102.39	105.65	98.168	97.63	102.21	99.024	96.309	100.23	97.925	101.5	97.233	97.876	99.974	103.07	102.58	100.66	100.03	102.83	105.01	102.88	104.95	98.649	99.588	95.457	94.355	98.409	100.23	102.53	100.8	99.613	100.6	102.38	99.686	101.03	99.468	95.696	101.43	96.405	101.71	102.29	95.602	101.2	97.908
107.75	106.1	103.91	106	111.98	106.87	112.93	104.1	103.89	107.73	107.29	108.69	103.54	106.48	105.7	107.57	106.29	105.49	109.06	109.64	108.99	110.1	107.84	105.09	109.11	108.88	110.44	106.28	103.5	107.53	106	102.06	104.75	107.59	107.72	100.43	104.54	103.29	103.76	105.02	107.5	103.82	106.58	104.98	105.03	105.78	104.22	106.63	103.5	104.97
103.85	105.96	106.69	107.88	105.81	105.58	104.69	106.07	107.15	106.31	108.23	104.54	107.48	104.78	107.68	104.91	107.99	105.18	104.81	106.85	102.35	106.99	104.14	109.04	109.33	102.9	107	102.54	107.03	107.41	107.98	102.05	105.69	107.02	104.48	103.94	106.11	105.14	108.44	100.87	106.65	110.79	101.9	96.133	107.16	104.2	108.22	107.66	110.01	105.68
105.13	106.75	106.16	107.77	104.32	100.9	106.42	103.22	105.92	104.5	106.75	101.8	101.34	102.32	106.14	105.76	104.29	106.56	98.426	109.49	104.08	107.25	101.9	107.29	104.67	108.7	103.18	103.95	102.73	107.93	108.81	107.81	107.03	104.08	102.77	103.15	106.85	107.88	106.78	99.474	107.38	108.17	102.39	107.73	105.85	108.83	106.52	105.8	110.75	105.58
105.44	104.7	110.58	105.54	104.91	106.58	100.07	107.29	107.24	105.02	104.35	102.03	105.23	105.85	103.83	104.9	103.7	104.5	106.14	103.82	106.96	103.09	104.95	105.14	105.58	102.87	107.24	105.4	105.86	105.2	104.18	102.88	103.91	102.51	104.79	103.13	102.64	100.05	108.91	104.32	105.53	100.77	105.45	102.24	103.45	101.79	104.11	104.53	104.33	101.58
103.1	103.19	104.41	107.64	106.47	102.48	105.68	100.37	101.23	106.82	106.86	102.04	106.71	105.79	105.69	105.36	104.62	106.23	111.18	104.68	106.27	108.34	103.87	107.77	113.25	106.06	105.39	106.63	105.17	103.96	108.29	107.39	105.98	105.9	103.26	103.59	101.23	106.25	104.19	104.82	105.71	100.1	104.11	108.36	99.042	108.67	104.66	107.44	105.37	107.88
110.63	111.8	112.36	113.74	120.71	116.53	117.1	111.46	115.69	114.84	111.51	113.01	114.99	115.95	112.64	110.92	110.72	109.96	114.52	110.26	110.07	118.44	112.81	110.63	114.02	110.43	116.65	114.95	110.1	112.25	115.46	113.85	115.14	116.91	105.14	111.83	118.08	113.69	112.65	111.69	114.56	112.37	113.22	109.07	117.01	113.49	113.42	112.08	111.3	113.8
99.761	98.952	99.495	105.31	104.44	98.589	98.306	100.93	101.83	101.92	102.84	97.126	103.74	101.55	98.556	101.98	100.27	99.013	97.698	102.9	100.4	100.47	101.19	103.06	97.077	102.83	99.097	97.071	102.57	102.04	99.652	99.834	103.63	96.066	99.98	104.05	102.27	98.686	98.315	102.31	106.13	100.99	101.38	98.386	98.383	100.29	102.87	98.424	97.585	100.39
97.812	101.68	95.64	100.1	100.17	101.76	99.195	101.4	100.49	103.97	97.28	99.876	100.12	100.12	100.82	97.504	99.055	99.753	98.591	101.29	102.41	102.19	98.298	97.36	99.902	98.073	99.016	100.99	97.708	99.044	100.24	104.04	97.036	99.092	96.945	100.34	100.37	95.958	97.355	99.656	100.38	100.63	99.146	103.52	91.814	97.913	99.997	97.456	98.072	101.17
110.42	113.14	109.2	118.32	112.57	114.46	112.25	111.42	113.45	112.15	110.86	107.96	113.65	111.69	111.51	105.06	111.95	111.89	113.19	113.3	110.76	111.32	111.08	110.29	108.5	113.08	111.32	112.98	117.45	107.23	115.44	110.72	112.04	112.17	113.77	110.24	112.88	107.22	110.39	111.48	115.1	110.05	115.68	112.85	110.3	111.26	113.5	110.31	112.08	109.08
111.41	112.34	110.31	111.38	115.66	112.06	111.29	105.97	109.48	111.95	113.76	111.94	109.42	108.82	111.62	108.88	113.25	107.51	112.69	111.22	111.38	113.64	109	107.99	108.81	107.33	110.56	111.81	117.13	111.59	112.41	112.38	112.38	107.86	110.69	110.52	114.46	113.29	107.79	112.35	112.15	105.75	110.36	105.56	112.48	108.92	110.05	110.07	109.6	109.92
105.04	107.08	103.28	103.22	103.84	106.11	102.09	105.2	103.18	106.35	104.45	100.54	104.42	103.72	108.89	101.42	101.51	104.72	103.59	100.51	105.31	102.42	100.31	107.17	105.74	102.5	103.12	101.87	101.18	104.11	102.66	101.76	105.41	104.32	104.91	105.41	100.84	106.25	104.14	101.93	105.08	104.78	107.82	103.24	106.11	104.39	101.69	108.19	108.43	105.47
108.55	106.25	104.64	102.93	106.34	101.18	105.53	104.15	110.26	103.16	109.37	105.74	107.09	104.21	103.86	107.24	108.01	106.74	106.62	106.51	106.14	103.53	108.76	104.06	103.79	103.88	105.25	106.55	108.48	105.14	106.37	107.2	106.08	107.71	103.79	102.94	105.94	104.66	104.04	101.63	107.77	103.78	106.62	106.82	109.58	108.47	102.4	103.43	106.26	107
109.73	105.62	108.55	104.6	103.58	105.63	108.28	104.45	107.54	107.1	104.61	106.43	105.88	107.78	106.93	102.68	108.84	106.5	104.54	107.22	105.32	107.22	100.84	107.85	104.1	103.84	102.4	110	107.72	104.96	106.32	108.3	104.24	105.99	109.52	104.26	108.74	108.95	109.16	105.63	108.14	107.93	107.02	104.57	107.92	106.82	99.839	104.93	107.79	103.62
97.247	97.109	102.69	99.074	106.75	101.74	99.607	100.71	100.67	97.304	97.889	102.48	100.32	98.577	98.416	100.83	99.453	100.21	99.853	99.233	98.087	102.72	95.358	101.6	98.825	97.59	101.85	97.272	96.02	95.131	100.64	98.919	98.848	98.098	94.869	103.56	98	99.302	100.95	98.979	96.954	104.77	97.864	95.659	100.17	101.84	101.83	98.215	99.928	100
108.6	104.34	105.56	103.84	108.24	102.45	103.42	103.99	107.44	107.82	110.54	104	110.66	104.75	106.35	108.06	109.07	106.88	104.91	107.09	111.5	113.08	106.71	105.56	107.62	109.79	110.87	108.2	105.95	106	103.45	109.42	109.1	106.73	111.73	109.98	109.85	105.95	106.91	105.04	105.3	106.28	110.06	103.34	106.72	108.35	101.58	104.68	107.13	108
105.64	102.07	109.14	105.78	107.16	105.65	106	104.87	106.33	107.81	104.7	107.62	109.2	104.68	107.94	109.52	106.25	109.88	108.02	109.87	109.02	103.63	107.23	103.62	111.73	107.03	107.82	106.26	105.28	107.3	104.57	103.28	103.85	103.79	105.91	104.07	108.31	103.66	108.29	105.92	106.33	109.81	105.33	101.45	104.18	103.11	109.4	106.37	105.37	107.16
100.41	102.97	109.4	104.3	104.04	106.65	104.7	106.72	102.09	107.2	101.61	104.59	104.85	109.82	104.6	105.71	109.18	102.54	102.81	110.56	103.13	104.28	105.19	104.67	103.22	105.07	108.01	109.3	110.28	105.14	104.93	102.44	106.05	102.28	106.1	104.42	105.67	101.99	102.04	101.86	102.6	108.05	105.01	103.54	104.74	104.27	105.02	106.51	101.2	102.71
112.04	112.39	109.37	108.34	114.47	107.57	111.73	109.97	106.69	114.64	112.86	107.67	110.49	109.11	103.68	112	112.84	111.46	106.42	108.18	114.75	112.4	107.08	109.76	111.2	110.32	110.62	110.32	111.79	108.01	112.64	106.48	111.59	107.94	109.48	110.17	115.66	112.83	111.97	112.8	106.6	109.25	104.2	110.92	105.16	106.86	108.1	114.14	109.83	110.99
105.5	105.62	111.91	108.96	105.91	100.85	108.14	104.81	102.52	107.05	104.97	103.4	108.74	106.46	105.1	101.1	104.39	106.19	103.44	104.56	106.5	104.74	102.44	107.82	107.59	100.99	101.33	107.55	107.91	109.2	105.52	106.49	101.75	106.21	110.41	106.84	102.45	105.71	103.39	103.16	105.61	106.54	106.53	107.56	104.56	105.79	108.19	104.45	109.38	100.6
111.78	107.93	108.98	111.71	106.66	109.07	113.88	112.42	105.49	113.53	113.18	116.42	112.46	110.12	107.54	108.37	110.98	108.11	113.02	106.6	113.42	108.81	113.14	115.72	105.73	107.47	107.3	109.29	110.88	114.9	104.36	109.36	108.31	112.65	110.75	106.84	112.82	110.2	111.16	110.25	104.59	111.26	109.71	115.46	112.23	111.82	111.76	106.4	109.28	112.53
107.99	105	110.86	109.63	112.45	112.41	112.66	111.75	108.97	114.35	112.87	110.63	111.04	109.41	107.1	110.48	109.39	110.63	110.39	112.42	113.72	109.09	110.65	107	109.95	111.9	111.93	107.21	112.21	109.37	109.07	111.85	107.93	106.95	111.88	108.24	112.32	107.53	113.38	115.14	107.35	115.2	114.93	108.76	103.41	114.31	111.17	111.22	112.76	112.62
102.47	103.78	103.78	105.61	101.28	103.57	106.88	98.068	103.97	102.13	103.18	106.06	103.96	108.05	103.6	102.43	105.77	101.55	100.49	106.34	104.14	103.16	104.41	107.54	101.15	103.59	105.78	107.68	103.69	104.36	106.63	107.36	106.41	109.42	99.139	105.58	104.43	101.33	105.76	102.56	108.42	105.23	102.05	102.54	105.48	105.82	104.8	104.71	108.67	102.34
104.93	109.81	109.5	110.04	107.02	108.8	107.77	112.49	112.03	113.06	108.91	110.15	109.76	108.74	109.83	109.75	112.93	110.85	115.09	107.42	110.35	108.81	111.43	106.68	107.56	105.16	109.26	106	105.97	115.4	109.19	108.26	109.63	113.47	111.53	110.44	111.71	109.13	107.06	110.03	109.71	107.85	114.45	108.65	112.19	108.14	108.44	113.48	109.56	108.64
105.17	107.67	106.7	105.1	104.57	105.54	104.76	97.168	104.91	106.52	105.3	101.09	103.51	106.31	102.53	108.27	99.057	102.68	106.05	107.9	102.52	107.19	108.27	101.21	107.37	104.18	101.41	103.87	102.5	105.88	108.01	102.86	103.77	107.67	102.88	100.63	102.97	108.77	101.35	104.16	101.57	103.81	103.65	101.68	106.11	103.26	103.26	105.79	104.24	104.91
113.16	112.37	112.26	108.35	113.69	113	111.47	114.66	113.5	114.38	110.91	112.26	108.11	113.15	110.69	111.08	111.15	112.12	110.59	106.43	111.43	113.49	110.91	114.57	112.26	113.37	110.96	116.96	114.47	111.94	108.55	109.43	115.99	113.31	111.29	109.11	110.61	111.79	110.93	114.29	116.25	113.28	110.37	110	111.34	111.66	111.01	112.28	115.05	111.25
102.29	105.07	103.67	106.25	105.15	107.11	100.51	109.02	108.27	105.27	106.1	107.75	103.15	104.28	104.66	105.09	102.04	106.96	106.68	105.69	104.47	109.32	100.85	106.92	105.3	108.1	105.47	104.15	110.61	105.68	108.47	101.59	105.5	103.58	107.78	104.06	112.07	105.25	104.33	109.36	109.97	108	109.92	101.77	106.91	109.94	107.89	104.52	104.12	102.36
102.37	104.56	107.89	106.16	107.16	104.37	104.59	105.83	103.63	105.81	102.44	106.05	106.82	103.5	106.04	103.4	107.96	105.37	104.22	104.02	105.26	103.08	101.28	110.1	107.89	109.04	108.03	106.83	105.83	101.63	110.47	104.91	100.3	109.37	106.11	102.77	106.59	102.91	105.29	104.19	109.51	105.04	103.34	105.51	105.12	106.55	105.45	106.45	102.9	105.76
112.71	108.09	113.93	111.84	113.79	115.45	112.59	107.62	109.99	111.93	110.71	110.88	106.89	109.05	107.74	108.22	112.84	118.24	114.4	110.94	111.81	113.59	111.31	110.69	111.69	113.52	108.62	111.07	109.73	114.41	108.16	111.11	109.78	111.7	108.67	112.77	111.85	114.32	115.99	110.57	111.01	111.45	113.5	111.58	109.59	108.97	110.85	111.41	114.37	115.42
105.22	103.1	102.62	103.75	106.82	100.24	102.77	101.6	100.78	106.5	104.89	105.88	105.89	106.52	103.41	99.442	102.22	104.63	105.48	108.43	99.775	106.2	106.25	104.05	106.6	102.64	103.14	110.15	102.81	104.01	104.99	100.78	104.7	106.27	108.18	102.69	104.57	103.32	104.08	100.88	102.77	106.5	104.84	107.76	104.8	104.32	102.22	101.9	106.9	106.93
110.26	104.01	104.94	104.42	105.84	107.24	106.27	104.94	106.84	104.13	109.28	103.03	100.05	105.99	102.29	108.43	102.56	107.78	107.62	105.49	103.92	106.68	106.8	107.94	106.23	104.56	105.68	100.42	109.17	105.59	103.3	105.15	106.7	109.69	108.08	103.77	104.41	106.13	106.8	102.66	107.01	108.36	102.13	105.01	104.75	106.3	106.85	105.76	102.62	106.92
104.03	103.84	108.89	104.6	107.56	108.28	108.29	109.7	108.25	105.67	105.62	106.12	106.4	107.77	105.38	108.92	107.43	106.86	108.45	106.51	106.82	104.03	104.42	108.31	105.97	102.36	106.8	107.04	106.84	109.6	106.98	103.43	108.86	103.89	106.24	108.09	107.04	107.6	106.76	106.17	109.1	104.75	109.68	110.6	104.63	108.52	109.67	110.93	105.39	109
103.58	99.131	97.12	100.18	97.793	102.96	98.3	101.26	101.94	94.018	101.2	101.99	95.642	103.98	96.081	98.907	102.89	101.14	101.08	102.17	97.641	100.61	99.958	108.28	101.5	102.38	100.04	98.659	98.247	98.614	100.46	100.49	99.19	100.68	100.8	95.896	96.361	101.08	100.86	101.66	102.29	99.92	99.398	101.73	97.818	103.44	98.311	102.15	102.86	99.214
114.94	110.36	108.91	114.29	111.53	112.08	107.19	112.23	115.41	112.05	112.81	110.87	114.58	112.68	114.82	110.54	112.07	112.13	110.26	109.82	111.7	115.17	117.12	112.32	115.27	111.57	112.35	112.01	113.71	107.31	114.73	107.02	112.54	114.36	108.03	111.65	113.08	113.22	113.25	113.34	112.82	109.42	112.91	106.72	109.35	111.86	109.46	110.53	107.53	110.36
104.37	103.99	108.56	102.19	104.25	102.09	105.73	104.22	103.99	104.94	103.34	107.41	108.45	105.19	108.11	104.2	106.14	103.82	102.39	102.39	106.24	104.91	105.78	103.6	103.98	104.58	104.34	108.8	109.2	101.31	104.95	104.13	103.87	105.31	103.78	101.9	103.06	107.24	102.67	106.72	110.93	103.97	99.895	105.43	106.07	108.81	108.05	101.68	102.5	104.65
103.6	95.576	102.74	98.498	105.25	94.19	104.11	100.38	100.43	99.53	101.98	98.146	94.503	96.518	99.185	100.92	97.154	100.45	99.39	96.122	100.09	99.14	101.46	96.674	100.07	98.932	94.228	102.66	102.31	104	101.55	100.84	94.046	100.21	99.546	99.638	100.44	95.207	101.42	101.4	95.42	99.145	96.532	99.324	96.988	99.026	99.546	99.327	97.733	99.905
113.07	107.78	109.27	107.61	108.17	111.41	110.15	109.63	107.83	110.03	113.18	111.8	110.82	111.59	113.7	110.39	110.67	111.14	109.63	107.98	109.25	108.17	110.15	105.95	106.53	110.68	112.09	108.34	111.49	109.85	111.24	113.65	106.95	114.61	107.24	111.92	109.25	115.48	107.99	116.11	107.41	107.87	114.36	109.52	110.98	108.53	107.04	108.66	106.47	111.57
104.93	99.447	101.99	99.654	100.45	96.861	103.01	95.424	98.811	96.912	105.31	106.21	102.54	100.79	100.05	98.868	95.781	99.565	98.486	98.993	101.98	100.15	99.336	97.301	103.06	101.01	100.51	96.244	96.869	101.02	99.253	100.05	98.746	102.69	97.826	99.918	102.06	103.33	101.02	98.909	103.28	102.11	101.08	98.612	100.09	97.549	93.103	102.73	98.86	99.047
97.573	100	103.38	100.81	102.02	97.831	100.05	96.726	97.749	97.514	102.6	95.01	98.172	100.82	105.18	104.55	100.43	104.84	100.32	97.348	100.62	100.43	99.821	96.689	106.15	101.45	103.98	100.49	100.56	98.461	97.585	97.968	100.06	98.711	103.81	95.035	101.39	100.57	98.806	95.228	102.25	100.26	104.26	103.42	104.85	101.46	99.06	101.16	100.44	97.577
103.58	102.54	106.92	106.48	104.01	108.35	106.54	102.78	106.25	105.23	105.19	106.71	110.38	109.92	105.73	110.03	109.18	109.54	106	103.63	106	105.44	104.08	103.49	107.79	107.54	104.62	102.51	108.23	105.97	104.05	99.296	107.07	104.4	103.59	105.76	106.18	108.98	107.12	101.36	107.92	105.42	113.78	106.88	108.28	105.56	109.59	107.53	105.54	106.85
104.83	104.92	102.77	103.48	106.13	106.32	100.55	106	105.01	103.1	99.691	106.77	101.86	103.62	104.65	107.52	103.69	102.52	103.14	106.38	101.9	107.27	107.38	105.58	102.21	101.69	106.49	105.56	105.88	105.93	104.06	102.48	105.87	99.974	103.09	102.85	101.67	101.94	104.04	105.47	101.34	104.47	106.11	102.97	109.69	101.72	102.66	100.39	101.92	104.76
105.24	105.79	107.87	103.2	104.48	104.52	106.36	106.45	105.87	107.57	106.86	105.89	101.55	100.75	104.89	103.36	106.25	107.21	102.87	103.46	109.95	105.74	101.15	103.82	102.89	104.35	103.74	107.88	101.54	104.52	105.94	104.12	108.54	100.97	104.24	99.04	105.46	107.85	106.55	106.48	104.31	107.05	101.75	108.85	106.55	103.55	101.98	104.78	104.32	108.94
103.51	105.54	107.36	111.61	111.54	108.34	108.49	107.57	104.01	100.25	107.64	105.78	100.54	101.35	110.29	107.56	107.27	105.44	107.57	106.86	105.77	105.43	106.33	111.48	105.74	105.98	108.16	109.22	107.01	108.05	106.29	109.49	109.79	112.73	108.01	105.01	110.82	104.83	103.51	106.61	110.08	110.29	107.91	105.3	107.19	102.31	102.74	110.45	108.99	106.58
102.24	97.784	96.013	99.44	97.425	101.18	96.659	102.33	97.118	98.496	98.949	99.693	96.75	98.48	103.68	98.251	101.69	101.21	97.627	101.47	98.92	99.935	107.08	96.005	97.883	99.009	98.126	98.602	100.18	98.097	101.69	102.66	99.362	100.72	98.136	101.55	98.195	104.04	101.93	96.263	98.733	98.677	101.49	99.023	99.001	101.79	102.53	98.376	104.23	99.257
106.73	106.3	105.68	107.37	103.94	105.22	104.19	105.11	106.78	104.77	103.52	99.907	107.41	107.83	108.05	111.46	103.21	104.13	103.16	105.23	109.39	103.77	102.97	108.03	107.21	108.93	106.08	105.73	103.11	103.3	105.77	105.69	105.64	105.79	107.98	107.37	109.34	105.11	106.25	107.27	104.32	103.82	107.33	107.13	109.38	109.67	102.31	105.13	104.62	107.56
112.46	107.33	106.18	110.49	109.85	107.39	112.37	112.2	110.23	110.88	109.69	117.46	111.38	113.26	112.23	112.98	110.33	113.37	109.69	113.2	110.87	110.73	109.26	112.37	109.64	110.07	113.69	113.31	109.04	110.72	106.83	110.82	115.44	110.16	105.7	110.48	111.38	109.73	114.22	110.57	112.21	107.38	114.99	103.66	113.77	109.9	115.68	109.16	110.91	113.87
113.37	111.16	109.92	115.78	111.55	114.74	109.2	110.82	108.95	112.54	111.1	110.83	112.64	112.74	111.67	112.9	111.02	105.42	112.18	110.44	116.64	106.39	112.68	112.85	108.03	112.97	116.5	112.25	111.31	109.98	103.94	108.32	114.34	107.14	112.7	111.58	115.07	110	110.73	109.36	112.51	111.13	110.96	110.91	113.07	106.75	108.55	110.54	107.41	109.71
105.11	105.7	109.2	106.53	101.96	102.16	107.28	99.587	102	107.92	106.93	109.88	105.05	107.88	103.73	104.18	107.15	104.86	110.76	108.39	110.95	103.72	111.18	105.07	105.03	101.94	102.38	107.62	107.23	107.09	104.27	108.81	106.24	107.14	108.41	104.43	104.97	104.23	106.3	106.4	107.82	108.16	109.29	106.29	103.57	107.96	105.73	111.88	103.92	106.73
104.02	102.09	103.33	106.86	104.3	109.02	102.94	100.86	105.99	105.14	105.38	103.29	104.03	107.04	103.7	102.23	100.84	102.2	100.3	102.68	102.48	104.56	106.6	106.43	103.14	110.55	108.81	105.19	105.03	98.088	102.56	100.8	102.93	106.64	103.7	102.56	105.14	102.66	100.51	101.56	105.35	102.82	104.41	103.35	105.97	101.53	105.74	104.46	102.98	106.65
110.71	103.54	104.71	109.25	103.77	101.87	106.44	104.6	103.03	103.35	106.79	109.39	105.41	104.81	106.56	104.29	103.41	106.98	105	105.67	103.22	101.45	110.59	105	101.06	105.73	105.46	113.02	103.95	106.44	107.69	104.91	104.88	107.37	108.24	108.35	106.15	107.23	105.93	107.01	108.89	105.89	106.57	105.77	103.52	106.1	105.63	103.85	101.7	107.24
106.42	103.86	102.15	105.59	108.86	108.89	104.88	105.85	106.25	105.98	107.3	103.9	109.56	103.67	109.35	107.88	108.98	109.84	104.87	109.27	109.27	108.33	106.09	107.29	110.69	108.44	106.53	109.15	109.55	107.56	105.76	106.57	109.49	108.42	109.79	106.95	105.18	105.94	107.14	108.82	109.47	105.95	104.32	110.17	106.77	105.92	107.21	106.77	102.45	109.51
107.69	107.22	105.86	103.07	99.777	103.01	105.64	104.11	99.7	106.37	102.85	104.88	107.46	105.59	105.59	104.7	107.1	105.41	102.41	105.58	105.24	101.24	108.22	100.78	107.2	103.27	102.3	107.83	108.25	103.47	105.8	107.48	104.91	107.68	100.75	105.89	102.68	109.21	103.85	105.91	103.41	106.57	107.46	104.28	104.06	105.57	105.24	103.44	104.73	106.1
108.51	106.67	105.97	108.6	111.62	110.92	110.64	115.89	104.78	106.02	108.3	107.51	108.24	109.99	111.24	107.03	106.87	107.81	113.26	112.19	111.82	109.6	114.13	113.27	109.54	109.07	109.56	110.08	108.35	107.71	108.41	106.73	105.79	109.85	113.53	107.73	108.29	112.44	109.19	109.94	108.28	108.6	110.54	108.26	114.19	104.72	110.09	110.03	108.65	110.04
103.64	109.4	107.72	108.15	107.14	109.12	102.97	102.38	111.48	108.28	103.61	105.49	105.93	107.26	107.37	103.83	107.17	108.11	110.09	106.76	106.56	105.06	105.72	106.55	107.85	110.12	106.73	101.09	102.96	103.87	107.6	103.49	106.21	108.79	106.66	104.02	107.02	106.77	106.25	102.4	105.7	105.77	107.76	106.92	103.73	107.96	103.39	106.57	108.89	107.07
109.52	112.22	111.79	108.08	111.56	114.17	107.18	113.78	109.71	106.77	116.3	114.07	111.77	114.46	113.91	108.83	111.69	111.79	113.8	113.12	112.28	112.97	110.02	111.16	111.48	107.26	114.7	111.92	109.93	107.1	111.06	111.48	107.8	114.53	109.26	116.12	107.54	111.21	112.2	107.1	114.12	115.28	110.32	111.62	111.03	110.6	110.54	107.22	113.66	113.35
106.93	108.99	110.96	108.57	112.84	109.73	109.84	111.31	112	108.29	110.76	110.53	111.88	107.91	108.61	117.68	107.14	109.29	106.12	112.99	104.42	108.52	109.74	109.63	105.77	111.19	112	111.36	110.11	110.69	109.89	107.28	109.87	114.99	113.44	116.12	114.97	115.62	115.63	104.01	106.75	106.75	113.78	116.23	108.67	110.7	111.84	108.31	114.02	114.93
96.956	100.48	100.27	96.938	99.477	94.316	95.94	97.588	98.943	101.25	101.48	100.38	99.853	103.45	103.67	102.77	98.866	102.7	97.938	103.22	95.983	101.21	96.1	97.814	104.89	99.769	101.03	99.216	94.721	100.86	100.63	102.46	101.91	97.196	104.74	105.37	98.388	97.185	106.86	96.222	96.25	98.087	98.868	102.09	100.19	100.33	98.757	102.67	99.706	101.4
105.22	107.65	109.6	106.05	112.12	106.78	106.27	104	107.71	103.96	109.31	107.11	105.59	103.32	108.61	106.2	105.05	107.98	105.66	101.36	102.97	100.15	105.82	102.81	111.17	101.96	104.99	108.29	107.31	105.69	106.87	106.12	102.57	106.19	108.89	100.47	106.66	106.2	107.4	102.31	107.61	108.47	105.06	101.19	100.87	101.78	106.36	105.21	103.5	109.49
106.4	99.91	105.2	108.3	103.45	104.1	105.29	103.23	107.27	109.35	105.94	104.03	100.41	101.41	106.17	108.1	103.43	103.29	107.93	105.85	105.07	107.38	100.81	106.12	108.86	106.27	105.82	105.59	103.02	100.76	102.68	106.41	106.94	107.97	108.19	105.73	107.92	102.62	105.47	107.22	105.36	109.2	103.14	107.03	104.81	107.34	105.37	105.76	108.75	104.72
108.79	105.34	100.31	104.18	106.72	99.74	108.86	105.08	105.54	108.21	103.43	107.57	107.55	105.93	105.75	104.84	107.37	111.38	105.29	107.96	105.55	106.61	106.16	106.66	99.351	106.12	106.03	106.99	110.74	102.48	111.03	105.17	108.08	108.33	103.88	106.57	101.66	106.2	102.98	103.69	103.39	109	105.09	106.6	102.23	106.34	102.36	106.65	102.23	103.51
98.431	99.416	107.13	99.707	102.16	103.84	105.51	100.15	96.187	99.456	98.909	97.699	97.981	101.73	100.44	100.03	103.68	99.625	98.638	101.19	99.908	99.525	97.722	103.91	101.7	95.547	96.598	99.715	96.985	100.39	100.3	98.313	101.8	101.14	102.61	96.031	100.84	97.502	100.31	99.539	102.29	99.02	102.07	102.04	98.45	99.626	101.04	95.29	98.993	99.966
106.51	107.86	103.75	106.18	108.06	107.4	106.72	109.3	104.69	100.73	104.55	103.07	99.073	111.16	109.4	106.15	102.3	105.74	104.28	106.16	107.13	108.04	105.46	108.29	104.87	104.02	103.49	102.49	101.46	105.34	106.44	106.42	106.62	100.47	107.84	107.81	102.93	105.15	104.83	105.68	104.49	112.03	109.48	100.56	103.69	106.21	110.1	106	107.35	102.22
114.35	114.1	115.97	111.05	112.49	110.6	110.02	110.69	113.74	111.92	110.55	110.2	109.37	111.33	110.43	108.74	110.69	109.88	113.38	113.04	108.23	108.8	113.84	116.66	117.71	110.35	110.78	109.23	113.26	112.59	112.76	112.19	111.95	111.07	111.39	107.1	109.23	118.15	112.82	112.74	110.29	110.36	114.99	115.13	115.1	113.95	114.92	111.06	110.25	110.42
106.76	107.54	105.51	108.45	102.86	109.72	104.29	110.34	105.07	107.45	104.77	104.98	105.24	106.04	103.29	105.69	105.85	107.61	106.64	104.23	103.33	109.46	108.32	108.45	104.35	103.43	108.06	106.31	104.12	104.19	109.35	106.14	105.51	103.31	110.25	105.52	105.86	106.2	103.66	110.1	107.07	106.6	102.95	108.72	108.45	109.19	105.7	103.06	110.77	103.89
102.54	101.85	112.81	107.47	107.03	108.77	104.27	101.72	103.17	105.05	105.78	107.11	103.8	104.65	104.93	97.5	104.22	108.83	105.73	102.45	104.27	104.64	100.75	107.36	104.28	107.58	104.87	103.56	105.66	99.431	100.6	101.3	104.87	104.22	104.82	106.69	107.63	105.91	106.79	105.89	103.81	106.81	105.68	102.83	101.33	105.42	108.06	102.79	99.944	103.93
101.83	92.912	100.97	102.99	102.29	103.51	98.71	98.828	102.27	99.317	101.7	101.83	101.85	94.804	101.02	101.03	97.078	99.101	102.61	96.867	100.08	102.55	99.729	96.205	100.1	99.101	104.13	100.23	101.66	101.14	100.61	102.57	97.61	100.43	101.9	102.15	99.4	98.524	95.979	101.26	95.49	99.699	98.86	102.55	100.86	101.65	98.192	102.88	102.29	103.67
105.42	107.61	108.46	107.76	105.84	104.16	106.68	107.03	105.21	107.5	106.9	106.48	106.89	102.17	105.51	103.22	109.38	108.64	104.52	98.918	107.95	102.86	108.71	104.73	102.34	105.15	107.92	104.73	100.21	104.74	103.59	108.42	104.43	101.43	106.93	104.96	107.33	108.22	103.77	106.23	101.66	107.83	109.72	105	105.69	107.4	104.59	108.2	104.92	104.66
114.55	114.98	115.51	112.82	114.79	115.65	112.31	107.61	109.11	108.71	109.8	109.07	113.14	113.75	111.94	111.52	111.16	110.75	117.14	116.28	114.23	110.54	111.34	111.04	110.89	112.6	113.47	116.08	118.02	108.56	111.49	116.29	116.92	108.21	111.62	113.53	116.23	115.22	109.87	109.75	109.87	110.65	109.06	113.73	111.25	112.03	111.38	108.07	111.88	105.18
105.63	109.25	109.23	114.59	112.25	115.64	107.96	116.28	115.18	115.61	114.67	111.6	113.91	112.79	112.93	107.36	115.33	117.02	110.12	115.01	110.42	111.65	113.69	113.82	117.2	109.32	112.26	108.55	113.96	112.6	115.4	108.93	109.62	108.44	107.59	111.38	107.74	110.65	105.45	117.73	116.84	112.4	113.34	112.47	112.09	110.43	111.78	114.02	107.32	109.66
106.31	102.7	105.59	103.18	105.24	106.36	104.03	102.59	104.77	99.775	106.47	107.82	107.03	104.66	99.306	107.13	102.96	104.49	105.96	107.68	102.27	106.52	101.83	99.215	101.69	106.54	109.09	106.98	110.51	106.58	109.56	104.99	105.18	102.17	105.07	104.78	103.29	103.66	100.46	108.12	106.6	101.85	105.05	104.27	107	105.64	105.73	103.8	104.47	102.35
105.02	105.12	107.14	101.79	99.666	105.64	108.95	99.744	103.68	104.82	104.71	106.63	102.42	103.66	106.16	104.59	104.26	105.47	104.24	104	103.75	104.62	107.39	105.12	101.74	105.31	107.97	101.6	102.44	105.05	104.06	107.22	107.7	104.35	107.85	99.587	103.09	103.76	103.87	107.49	103.97	104.84	104.14	106.83	101.37	107.19	106.66	105.17	107.82	99.842
100.67	100.65	100.93	99.059	97.101	98.309	100.89	101.73	102.55	96.209	101.71	99.332	101.74	99.374	106.61	99.239	101.17	99.684	101.44	101.65	103.16	96.771	101.92	103.09	101.59	98.052	104.07	102.91	101.39	102.28	102.48	99.069	103.37	102.71	101.49	98.489	104.74	97.684	96.961	104.28	101.54	101.94	99.143	101.99	97.813	103.92	98.338	101.31	103.02	102.11
109.5	110.7	114.1	112.74	113.95	106.85	115.89	114.04	105.77	112.39	111.47	107.71	110.78	116.59	113.09	109.97	112.78	114.11	110.09	114.01	110.6	108.59	115.31	109.43	114.51	111.37	112.57	109.55	112.08	111.52	114.35	109.32	114.72	113.81	113.21	110.16	114.17	112.71	106.61	111.38	104.85	109.59	113.98	113.62	111.52	115.23	115.42	109.65	116.15	114.78
110.72	111.75	111.48	114.02	111.17	109.22	112.23	113.09	116.35	112.37	110.34	118.41	110.35	109.88	108.6	109.31	105.03	108.99	111.29	112.24	114.2	116.99	109.94	112.79	112.38	112.57	116.52	109.67	114.56	115.52	112.27	106.7	112.45	114.58	111.61	112.11	110.92	110.89	111.63	108.49	109.01	111.63	112.32	114.75	114.2	113.98	114.41	112.22	110.13	109.57
105.74	103.23	105.19	105.22	107.86	108.28	104.83	107.26	105.34	105.7	105.03	105.72	102.28	107.62	106.07	104.14	106.87	105.14	104.84	102.34	108.58	103.42	104.9	103.97	106.68	106.12	106.69	102.26	104.39	106.83	102.66	106.04	106	102.7	104.47	105.52	104.79	104.3	106.16	102.22	103.66	102.72	101.72	107.09	100.26	102.78	100.27	109.17	100.88	100.7
104.4	101.08	104.63	101.27	106.9	104.7	103.07	109.38	106.71	104.48	107.15	108.12	105.9	106.98	98.763	108.28	102.71	109.52	103.36	104.73	105.1	106.17	104.71	105.73	106.61	103.19	104.69	105.94	104.51	105.58	105.78	107.88	111.34	111.45	102.02	107.8	101.01	107.33	103.24	107.19	103.39	105.31	104.84	106.56	108.74	110.45	104.32	104.67	106.54	109.28
109.34	111.46	116.78	116.97	116.13	115.12	112.9	108.56	113.19	113.51	116.92	110.68	111.72	112.3	111.12	112.98	112.03	114.78	114.84	113.27	109.2	109.05	114.94	113.16	112.43	106.32	110.93	113.28	110.75	109.14	110.87	112.72	113.77	113.93	110.89	115.27	109.88	111.21	112.24	111.1	115.47	114.76	114.17	117.39	110.88	115.12	116.43	110.21	108.09	115.03
106.91	105.64	108.76	103.78	105.17	105.92	108.4	100.04	104.89	103.52	104.82	106.12	110.08	103.48	106.47	100.44	106.57	101.32	105.49	103.48	104.39	100.71	101.02	106.52	105.35	104.53	103.87	104.55	114.93	102.25	102.62	104.41	99.492	104.33	107.3	103.71	104.89	106.02	104.77	104.2	105.01	103.75	107.91	108.5	102.5	108.53	103.97	104.57	107.22	105.13
110.55	105.26	112.57	109.52	110.41	107.22	107.49	108.66	109.56	109.32	109.31	106.97	110.15	108.65	113.32	106.89	109.77	107.97	109.24	108.2	111.25	111.67	105.08	107.38	114.5	109.01	109.83	108.88	110.06	113.65	109.65	113.37	105.72	111.21	110.74	110.65	110.38	109.42	107.3	108.05	112.45	106.65	110.45	110.24	112.02	109.58	108.06	109.3	110.22	108.83
109.81	108.75	111.24	111.34	110.57	110.06	112.95	110.23	107.14	113.13	109.02	110.8	110.78	111.56	112.31	109.39	109.09	110.56	114.73	111.33	110.17	113.89	113.9	115.11	114.36	111.58	110.05	112.65	106.92	111.76	110.05	110.56	117.03	110.82	109.2	117.23	115.06	111.33	112.42	112.07	110.82	108.34	114.14	113.33	108.76	112.64	113.24	114.14	108.46	113.26
107.43	105.66	108.15	104	107.79	109.07	104.21	106.21	106.74	109.76	110.58	108.42	106.11	106.04	107.57	114.14	109.7	105.41	104.81	106.82	110.82	102.54	107.59	108	106.61	109.17	107.55	110.74	107.13	105.25	109.11	106.19	106.78	106.72	107.44	108.27	106.01	108.47	103.96	108.48	106.55	107.47	105.14	107.23	104.04	107.97	109.49	106.17	108.09	106.16
101.15	102.14	103.89	100.61	102.68	96.294	101.32	102.04	99.998	104.73	101.99	101.77	103.5	102.22	99.221	100.5	102.55	100.16	103.29	99.486	102.89	99.797	99.595	100.11	101.47	97.833	99.643	98.684	99.223	99.285	97.48	99.38	96.749	100.21	101.42	92.929	99.788	96.639	100.1	96.909	96.401	95.082	100.34	104.32	101.15	102.89	97.465	99.975	102.1	100.42
105.35	109.54	103.5	103.35	107.32	103.18	107.05	106.55	105.58	107.08	107.4	102.8	109.62	106.96	106.41	109.31	108.07	106.3	105.57	108.01	107.75	102.72	106.62	106.01	100.18	105.07	107.54	106.31	106.29	103.35	107.39	104.56	105.42	106.05	105.81	104.69	104.03	103.57	103.78	105.23	105.59	109.39	109.49	103.6	101.9	105.41	103.48	99.817	104.99	108.22
103.61	105.46	106.91	105.1	103.06	103.87	105.21	109.63	103.57	108.16	106.14	104.05	106.6	103.6	101.49	103.14	104.04	101.55	99.219	102	104.67	105.01	105.34	102.71	101.9	100.75	107.11	106.33	106.25	101.65	103.42	101.44	107.07	102.67	101.71	105.06	105.19	105.23	107.81	105.7	101.64	106.51	105.94	107.11	103.53	105.43	103.75	102.46	101.86	105.95
108.77	106.64	100.17	103.23	103.02	104.35	105.78	104.62	102.48	103.51	103.64	103.98	102.09	106.44	102.1	103.38	103.17	103.48	99.191	103.26	100.77	104.45	103.59	104.11	103.17	105.4	103.52	102.69	101.79	103.41	104.17	106	102.34	104.63	103.53	105.75	103.61	103.76	106.19	104.75	102.99	109.22	106.14	102.01	103.18	102.3	109.62	102.84	105.79	101.51
111.15	108.93	101.1	102.83	107.14	106.95	106.17	104.86	110.03	106.19	104.44	106.1	101.38	109.27	104.94	110.96	105.03	105.77	108.43	106.8	107.4	103.86	106.41	109.09	107.83	107.4	111.82	107.32	112.63	111.32	109.07	106.18	108.17	107.54	106.56	104.07	108.09	105.39	102.5	108.92	102.97	104.02	105.42	106.82	104.51	111.99	104.29	105.13	103.21	107.95
106.14	104.49	106.79	107.12	106.7	104.2	102.77	104.75	106.32	101.64	106.48	106.81	103.79	104.5	112.77	106.17	106.91	100.38	105.89	106.84	105.4	107.9	108.17	100.78	105.18	106.26	106.47	106.59	103.54	102.81	104.36	105.58	112.43	109.44	107.28	104.94	103.78	108.97	103.72	108.32	105.89	104.35	103.79	106.3	104.52	109.34	107.99	103.87	103.77	107.98
110.29	110.13	109.64	112.01	110.88	112	113.68	110.28	111.61	116.63	112.76	117.41	112.93	109.92	113.23	111.49	110.95	111.72	110.35	111.46	115.52	113.02	111.42	111.4	107.96	112.6	113.75	108.77	118.23	111.35	113.79	110.44	109.85	109.32	110.94	109.88	113.55	113	112.7	105.94	109.09	110.35	112.37	114.73	112.93	113.84	111.1	117.15	111.83	113.78
105.73	105.1	106.89	103.68	104.46	105.57	106.63	104.25	108.51	102.21	108.9	107.46	102.25	107.59	107.3	107.81	110.94	107.24	105.61	104.27	104.32	107.31	105.49	106.12	105.31	104.26	106.64	105.03	104.4	105.56	110.39	108.73	106.7	103.52	98.563	104.43	103.46	106.62	105.86	106.12	108.68	106.54	104.09	101.21	104.75	103.96	106.09	104.72	101.57	103.86
113.73	110.69	110.72	112.73	112.9	111.76	110.12	112.31	112.37	113.34	107.87	115.11	114.78	112.27	107.88	111.56	114.52	106.08	107.02	112.99	110.19	112.59	112.88	112.4	112.42	114.27	107.91	115.51	112.17	109.61	109.86	111.94	105.88	109.6	109.45	108.32	108.85	112.09	109.11	106.5	108.77	112.15	114.67	107.07	110.11	113.2	114.15	114.4	109.91	113.65
108.63	115.01	110.59	109.17	111.25	115.64	107.66	113.72	113.28	113.19	111.17	110.17	119.57	109.99	109.34	114.58	110.81	110.79	113	109.25	113.16	115.93	115.89	114.93	110.99	109.86	110.08	115.1	112.9	108.47	118.47	116.98	112.02	112.94	110.13	113.25	111.4	113.48	114.78	113.01	114.75	110.27	112.71	111.54	113.21	113.56	111.18	113.61	110.58	115.5
108.9	105.22	107.67	108.86	104.32	100.71	106.05	110.28	111.34	105.81	103.6	105.62	105.66	106.91	107.8	108.13	105.06	107.78	105.93	101.98	109.02	109	105.48	109.31	106.29	109.99	106.32	104.79	106.52	111.37	107.37	106.92	109.09	104.8	107.08	103.31	110.46	108.72	109.9	104.75	106.63	106.39	107.25	105.68	105.43	105.46	103.89	106.34	103.03	112.74
95.713	105.27	101.04	104.67	98.407	102.87	99.86	101.48	97.627	100.22	96.853	100.53	101.3	101.76	96.949	99.864	100.64	99.904	100.27	98.614	101.84	99.909	104.98	99.96	100.36	96.997	101.27	102.87	96.726	104.3	98.951	99.235	101.04	100.31	101.26	97.373	102.52	102.6	99.259	98.938	98.599	100.34	98.411	94.381	99.241	98.314	100.94	99.024	100.8	101.95
101.43	101.8	102.24	104.59	105.42	101.08	104.3	103.85	100.09	102.8	100.25	99.29	98.445	99.163	101.02	97.495	103.67	104.01	100.5	100.67	99.193	95.341	101.84	95.32	101.16	98.648	97.64	100.8	105.21	101.97	98.956	101.89	104.57	98.962	100.9	103.33	104.67	100.42	104.22	98.465	99.331	102.4	100.79	98.621	100.89	100.96	96.894	96.844	95.227	101.6
103.27	104.3	107.21	99.991	105.34	103.33	104.63	102.1	110.59	105.04	101.86	105.17	111.45	104.53	107.17	108.55	104.02	109.11	107.34	111.21	108.98	107.16	106.15	105.71	106.58	104.63	110.14	105.16	105.59	106.91	105.27	104.2	102.43	106.55	104.7	106.52	108.24	110.37	108.43	105.39	99.47	105.27	98.455	107.78	102.95	103.9	108.24	104.16	109.27	108.52
105.49	105.01	105.6	103.11	106.6	100.53	109.49	106.37	107.68	107.32	108.15	109.28	107.84	107.98	107.68	107.16	107.99	105.11	108.78	107.69	111.4	101.82	103.28	105.99	104.94	102.44	104.78	105.78	105.21	106.75	104.8	107.03	102.51	108.18	108.04	108.15	105.22	106.34	103.08	103.51	106.91	103.83	106.88	104.03	106.24	111.7	105.68	104.03	106.3	101.3
98.344	101.64	98.39	99.079	103.81	100.98	95.961	101.48	101.78	102.78	99.323	100.27	99.813	101.35	105.32	101.8	98.275	102.04	103.88	102.97	102.15	97.984	99.899	100.93	102.81	100.62	100.37	98.872	101.86	102.21	98.553	101.87	102.23	97.359	97.512	101.98	101.61	101.82	98.979	100.84	102.43	98.713	100.1	101.14	102.67	99.542	105.43	101.73	103	101.19
108.36	107.19	110.12	105.37	102.9	102.24	106.16	99.531	108.14	105.18	104.95	104.47	107.96	107.35	104.52	103.78	104.11	105.14	108.44	103.36	106.39	108.56	107.53	106.33	104.93	99.173	103.93	105.37	105.41	106.69	107.52	101.85	99.835	102.72	101.58	107.28	105.46	113.85	108.42	107.63	104.88	109.35	102.21	110.9	105.47	105.97	107.57	106.05	104.9	109.28
104.49	106.41	105.33	107.04	106.63	102.17	102.82	105.65	107.64	108.18	103.87	109.77	110.27	108.42	106.47	102.59	102.88	105.59	103.25	105.5	100.85	108.59	104.78	108.07	104.16	102.32	109.93	104.88	103.88	108.09	105.53	106.17	100.99	106.51	107.29	105.07	103.9	106.05	106.62	108.33	104.97	101.57	110.02	108.77	106.16	105.11	102.13	107.77	109.89	103.56
99.621	107.7	105.84	102.15	108.21	106.18	103.35	106.55	110.2	108.57	100.3	108.38	104.93	103.72	106.8	108.52	106.47	104.35	102.98	107.91	107.31	107.57	101.84	108.01	103.46	106.51	107.76	108.24	107.89	108.37	104.67	104.38	102.42	100.56	102.58	106.7	103.35	109.86	108.56	109.14	105.61	104.03	112.56	103.39	111.15	104.98	106.03	108.02	108.44	101.83
107.54	104.61	107.71	107.66	108.06	102.52	103.58	105.8	106.74	104.23	104.77	103.63	102.08	104.93	102.1	99.427	109.15	105.32	106.03	108.31	104.62	103.63	108.39	104.79	103.94	106.25	106.42	105.98	106.74	104.79	104.1	108.03	105.86	102.92	102.4	104.24	106.6	101.64	100.49	105.65	107.28	107.41	106.55	105.81	100.69	105.06	109.04	105.38	104.6	107.76
108.56	110.11	111.98	111.2	110.45	109.6	113.12	109.79	112.11	112.08	111.96	108.49	107.95	107.72	103.54	113.47	108.77	111.74	112.12	106.87	107.96	111.03	110.32	111.61	110.23	110.07	112.57	110.2	110.84	108.43	111.68	115.27	108.71	107.66	110.11	115.95	111.48	114.13	109.33	113.67	110.77	112.72	109.38	108.25	111.77	111.35	109.76	107.98	108.53	109.1
114.21	111.99	106.68	111.85	111.74	108.22	108.86	112.74	111.63	111.24	111.4	118.46	107.39	111.51	111.6	115.28	107.2	111.9	112.33	107.97	111.71	112.59	113.68	108.89	108.75	108.06	114.8	113.53	108.47	112.47	110.14	110.37	111.36	111.37	109.78	110.61	113.26	111.66	109.14	113.06	107.28	111.82	111.68	110.06	108.39	110.13	110.24	107.65	110.49	109.71
103.98	103.51	102.83	104.97	110.08	106.58	102	104.27	101.27	105.87	101.63	99.665	106.96	111.27	104.81	105.05	103	102.41	106.31	108.7	107.03	106.56	101.37	104.92	101.97	107.29	106.88	108.36	105.47	105.48	106.88	107.6	106.76	107.15	110.01	106.73	108.22	104.09	101.85	104.97	104.65	105.32	105.51	106.34	106.89	105.32	106.19	103.75	105.63	106
99.281	99.129	96.961	97.82	100.4	100.38	100.74	103.57	103.17	96.785	100.42	101.09	102.45	98.852	101.65	100.42	98.256	96.396	96.014	97.849	102.36	99.395	99.86	100.32	103.9	95.138	96.597	101.94	98.197	101.05	101.81	102.74	94.719	103.84	101.42	101.51	100.55	101.22	100.19	102.46	94.409	102.21	101.62	103.73	101.89	102.52	100.78	98.71	103.18	99.017
121.06	118.77	119.71	116.52	115.54	120.69	113.82	120.23	117.11	122.5	118.68	116.65	112.9	111.97	113.67	115.07	114.83	110.53	114.6	119.57	114.88	113.08	120.2	116.55	116.19	115.46	111.95	118.59	116.74	120.6	114.25	115.19	115.99	116.71	116.78	120.37	118.47	112.54	112.86	118.1	113.33	116.74	114.91	119.49	117.84	118.14	119.49	114.72	113.88	117.11
120.02	115.84	116.8	116.71	115.4	119.05	115.81	116.69	115.14	114.66	118.15	119.82	121.06	110.88	119.25	115.97	114.19	117.71	116.87	119.3	118.19	121.28	119.54	117.69	119.73	117.24	121.48	114.13	116.3	113.75	119.74	118.83	112.59	115.66	123.83	118.14	116.4	115.69	120.78	117.06	119.24	119.67	119.58	119.46	117.42	116.54	116.58	119.09	115.46	117.42
109.44	114.07	109.42	116.53	114.21	108.99	111.51	113.67	114.2	114.5	114.73	112.08	109.56	113.6	111.92	110.12	114.53	109.44	111.36	109.81	109.11	106.93	110.74	109.57	113.58	111.05	113.95	110.52	111.21	111.2	107.57	111.74	112.44	110.22	110.96	109.93	107.12	111.34	110.51	113.05	109.56	111.09	111.52	108.75	113.17	112.52	112.22	113.53	109.82	111.78
108.16	106.13	104.4	106.88	107.68	104.4	104.49	106.36	107.44	106.75	106.71	108.9	106.82	104.86	99.195	102.79	106.43	103.67	107.2	103.24	102.5	108.13	107.89	109.51	100.76	108.36	107.82	105.26	104.39	110.8	104.33	105.69	104.98	108.33	104.25	102.55	103.51	105.81	105.34	110.04	104.08	102.06	104.5	104.11	102.39	108.57	109	101.47	105.68	102.09
104.73	104.06	103.61	105.72	104.48	107.45	101.31	105.36	101.11	108.28	106.49	99.369	106.24	104.43	104.55	103.93	104.32	109.26	101.84	104.94	106.87	104.77	105.64	102.19	102.33	107.73	107.24	102.22	101.08	100.14	105.63	102.35	103.87	101.73	102.52	108.15	107.18	98.967	98.664	111.33	102.4	104.73	106.7	108.36	106.76	103.09	100.05	103.02	102.74	109.08
114.42	111.18	108.71	107.2	115.29	111.87	111.25	114.21	116.47	111.85	110.41	115.08	113.37	110.4	109.59	107.09	107.77	108.75	112.56	107.03	109.41	109.32	111.04	115.11	108.29	109.28	110.74	113.19	109.53	107.77	112.77	109.44	114.09	116.39	116.01	113.42	108.14	112.94	109.53	114.78	111.52	113.55	107.48	112.44	110.23	112.22	109.36	112.4	113.54	111.9
100.44	98.307	102.85	101.7	101.78	97.13	99.268	103.03	95.963	96.064	100.34	99.209	98.75	101.72	103.58	102.81	101.42	102.8	96.279	99.801	101.39	99.806	102.32	95.276	99.378	100.28	99.413	101.95	99.89	103.78	102.01	101.6	104.75	98.993	103.11	101.02	98.675	95.951	97.89	103.53	96.285	103.08	103.56	103.48	98.394	99.731	99.457	99.751	99.557	99.368
103.16	103.83	107.88	102.34	101.98	102.88	101.75	105.16	107.26	102.32	102.16	103.93	104.68	103.59	106.4	106.74	105.39	100.86	103.13	99.465	102.15	105.6	103.23	103.29	105.11	106.38	104.23	101.58	102.61	105.67	107.7	102.98	97.089	104.59	104.17	104.88	105.18	104.24	110.5	102.1	101.54	102.9	104.31	101.02	106.15	104.35	102.96	106.24	108.47	101.01
104.47	109.7	110.28	110.61	105.14	107.28	108.48	102.5	107.45	103.21	107.11	104.29	106.87	101.93	103.8	108.27	106.28	104.02	110.52	107.2	103.09	103.97	102.09	107.51	103.67	109.72	108.47	107.04	103.89	107.05	106.23	103.12	106.19	101.62	106.54	105.2	103.22	107.57	108.39	108.74	106.03	104.36	106.7	104.71	107.99	108.89	107.77	105.98	107.46	102.65
103.21	105.5	102.49	105.94	108.81	105.53	103.9	105.39	100.08	105.48	112.1	110.23	105.27	110.03	102.36	102.96	106.92	107.79	106.49	104.58	102.06	106.14	105.69	102.89	105.16	106.56	105.06	106.87	103.11	103.36	102.59	102.35	106.31	105.71	101.03	106.09	109.91	100.15	102.22	106.83	106.81	107.34	106.12	106.55	107.98	104.62	109.16	103.08	103.13	106.54
109.85	104.79	105.93	105.85	99.464	104.56	104.67	107.28	108.66	107.68	106.18	102.49	104.69	104.79	106.56	108.06	102.23	101.76	110.12	108.14	102.95	104.89	112.14	105.51	103.48	105.78	105.27	104.76	105.41	105.03	105.71	108.25	110.98	107.77	108.66	108.05	106.83	111.09	105.11	106.69	109.11	99.989	103.08	102.69	106.78	105.48	111.33	99.207	100.07	106.04
106.7	104.45	106.47	100.33	103	104.96	108.8	100.77	103.14	109.94	106.66	104.61	99.259	104.25	98.129	103.78	105.99	101.77	105.72	106.07	101.22	103.18	103.16	104.81	101.27	107.03	106.59	105.15	105.06	107.31	104.12	105.79	105.62	100.21	104.26	108.25	108.03	105.32	106.05	107.41	105.82	106.82	104.87	106.74	101.41	104.75	111.26	104.62	101.39	105.37
113.12	111.76	104.38	104.79	101.74	107.73	102.21	110.62	105.91	106.99	106.34	109.49	110.55	105.76	109.45	107.17	105.71	106.3	108.04	107.91	106.61	107.7	108.15	106.4	106.73	105.96	102.55	110.49	106.1	107.94	109.99	106.2	108.16	107.48	111.19	105.18	109.69	110.73	108.57	105.54	102.01	106.51	105.05	107.42	106.67	107.84	103.64	106.87	106.98	107.17
104.57	108.61	107.13	110.86	105.18	106.7	109.74	106.44	107.63	106.07	109.03	111.81	108.01	107.17	104.36	108.66	108.91	104.21	101.47	110.09	106.96	105.03	106.26	108.35	110.05	107.9	105.12	107.58	108.46	108.5	103.88	106.48	107.37	105.57	102.5	102.98	107.51	111.1	105.03	109.28	109.71	105.55	103.43	109.24	106.78	105.79	108.55	107.03	105.1	108.27
102.26	101.17	101.56	97.538	99.343	96.344	96.974	97.764	102.01	103.67	101.78	100.77	101.4	98.618	101.2	102.76	96.391	103.63	100.7	96.885	101.66	96.363	96.962	101.1	101.35	100.04	99.212	98.584	101.32	103.66	100.27	96.945	100.96	102.57	98.198	99.743	101.41	98.36	101.25	96.246	103.14	101.48	96.389	98.96	99.008	99.395	102.96	96.726	101.61	98.333
104.98	105.8	104.09	101.43	107.6	103.98	108.94	106.84	104.6	107.69	103.97	105.65	107.7	104.39	103.52	105.74	102.6	107.68	105.57	106.86	104.14	104.41	107.82	108.45	106.19	109	101.67	107.9	108.78	105.95	110.72	105.52	106.89	104.67	104.25	107.87	107.48	103.14	110.2	107.33	105.78	103.91	112.94	101.62	105.74	106.54	102.89	108.84	108.04	101.79
105.44	109.16	104.56	106.33	103.85	108.93	107.31	104.47	103.54	107.29	104.29	99.367	101.78	106.26	105.44	105.27	103.33	108.51	107.61	107.73	104.35	105.75	104.56	105.21	109.59	107.54	104.79	106.79	110.73	106.59	106.86	106.08	107.1	104.29	103.33	106.83	108.77	103.08	103.7	105.02	106.09	108.96	98.795	110.98	105.58	107.44	104.17	108.79	108.54	108.91
103.57	105.4	107.19	102.51	107.78	106.76	102.46	106.45	102.52	106.6	108.76	109.55	105.1	109.42	104.5	106.75	105.12	107.2	106.69	106.29	103.93	106.2	109.07	105.26	107.12	104.33	108.85	104.36	104.45	107.59	105.93	100.96	103.18	104.45	106.9	105.93	104.93	105.87	108.78	109.37	105.34	106.28	105.91	103.46	107.97	105.81	106.17	100.09	107.91	108.87
103.71	107.53	102	109.08	106.39	104.01	102.81	105.05	107.18	103.81	108.93	107.41	104.52	106.29	108.1	105.44	107.44	107.07	110.01	105.02	101.58	105.56	106.29	106.48	109.52	106.77	102.84	106.14	106.81	101.83	101.66	107.37	104.45	108.7	104.3	103.38	103.98	104.48	108.3	105.61	103.42	110.43	105.2	104.48	104.16	101.62	105.55	102.88	104.25	106.23
107.62	104.62	105.08	102.54	105.21	105.7	107.55	101.76	104.67	103.81	106.12	103.86	107	109.59	106.81	107.47	102.47	105.72	105.92	107.86	107.33	105.93	111.03	106.01	103.64	100.45	102.89	109.15	104.74	106.43	107.85	111.77	106.71	107.76	102.46	106.74	106.57	102.38	106.29	101.89	105.32	105.23	103.59	107.48	106.01	106.26	106.77	106.31	108.78	106.37
108.7	111.75	110.37	111.62	109.37	110.69	112.29	111.06	113.32	108.97	114.25	110.62	112.4	115.36	110.31	111.38	110.88	111.71	112.12	112.95	111.64	109.57	112.97	108.25	109.55	112.73	109.49	111.17	114.02	111.7	108.41	115.32	112.6	108.59	115.07	114.32	109.84	110.8	112.39	110.59	107.46	114.61	110.53	110.2	110.35	108.98	111.03	111.73	111.35	115.63
114.4	115.32	111.96	109.46	108.53	110.69	110.63	110.85	111.77	109.67	109.56	111.24	114.08	110.22	109.99	108.83	114.3	112.79	109.38	110.8	114.04	114.01	113.28	109.99	112.76	110.72	110.3	113.41	114.29	113.86	114.08	110.63	107.46	112.14	113.33	111.02	107.91	113.1	108.11	110.9	113.05	112.22	112.9	108.25	109.51	112.49	109.72	115.29	107.96	108.06
108.49	104.84	102.73	107.04	107.07	106.57	101.63	104.74	101.99	102.29	108.08	98.183	111.85	105.19	104.39	107.48	106.84	107.75	103.04	106.39	108.72	104.91	108.67	101.87	104.57	110.1	107.5	103.29	106.42	102.3	104.03	107.18	108.63	105.73	103.6	107.04	104.08	106.58	101.55	100.87	103.29	106.12	104.28	106.94	105.65	103.63	106.74	106.62	104.1	100.6
97.603	95.071	99.511	100.79	103.55	99.018	101.55	101.81	102.94	99.669	104.71	99.768	103.07	98.554	98.835	99.933	98.579	101.62	98.882	99.733	104.17	99.552	102.48	103.77	102.7	100.09	101.74	98.018	104.89	99.72	100.59	103.06	100.14	102.02	98.25	99.345	105.1	103.38	93.772	99.9	102.26	99.799	99.251	99.55	102.15	98.898	101.58	103.1	97.301	107.99
100.57	109.1	109.2	106.68	104.55	104.43	104.59	105.89	106.12	104.09	108.17	103.53	107.29	101.69	106.42	102.22	105.21	106.33	101.33	104.57	105.74	101.05	108.08	104.04	109.4	108.93	105.1	100.51	100.31	105.49	107.96	106.87	108.12	101.12	108.53	107.33	102.51	109.57	106.4	106.65	106.82	105.1	104.17	103.47	107	105.32	103.88	102.57	104.98	104.15
105.27	104.69	101.4	103.43	106.88	97.258	106.14	102.8	106.46	105.69	106.84	107.55	104.01	101.73	101.95	104.13	103.04	101.48	107.17	103.31	104.62	101.51	101.08	101.72	107.24	101.15	106.88	109.97	103.52	104.6	99.414	107.26	105.72	107.31	101.56	106.06	101.66	104.47	107.17	105.81	104.25	98.792	102.78	101.96	103.49	106.52	106.28	106.3	104.26	103.51
106.02	103.98	105.22	106.01	106.92	103.69	107.78	104.98	102.08	102.27	103	105.32	107.77	104.16	104.61	104.08	108.3	101.13	105.15	106.37	104.13	103.73	105.6	105.25	104.27	101.41	108.18	106.04	105.22	104.7	107.19	102.89	104.85	100.95	106.96	106.87	103.67	105.17	103.45	103.24	105.66	108.44	100.64	107.47	103.56	105.46	102.15	105.71	106.81	106
101.8	107.17	110.1	107.27	105.41	104.56	106.19	108.05	109.65	105.32	107.72	112.28	107.87	105.81	105.35	104.84	104.61	109.1	104.7	103.62	104.47	105.98	103.64	105.61	105.87	108.44	101.59	105.02	106.61	104.2	102.4	108.75	108.56	102.48	105.12	105.3	107.27	109.29	107.69	105.94	105.77	106.76	109.25	105.2	109.95	105.78	105.66	104.43	106.35	109.85
112.11	111.33	114.79	115.47	114.46	114.53	111.57	110.74	110.49	112.04	112.77	113.67	118.78	114.06	111.38	109.3	113.36	114.87	113.36	114.75	112.71	113.58	111.06	112.96	116.12	107.84	112.08	114.27	109.73	116.5	115.52	108.65	108.74	114.1	112.86	114.65	109.71	112.49	114.4	114.8	110.55	111.74	113.56	107.76	113.12	112.7	114.19	115.94	111.76	115.22
102.73	104.16	105.94	107.77	102.29	109.81	110.23	104.59	102.69	102.34	107.16	105.4	103.95	107.62	103.08	106.24	102.98	103	102.22	109.29	102.27	104.62	106.82	107.29	106.22	105.41	103.78	103.09	109.19	105.75	104.41	106.69	104.69	106.95	110.25	101.44	101.92	102.78	109.07	106.71	109.22	104.42	111.58	106.86	105.2	104.9	103.06	109.77	102.2	106.7
98.583	98.981	102.15	97.689	99.345	100.42	100.42	104.17	95.934	100.12	104.11	101.93	96.969	98.022	101.79	100.11	100.99	99.481	107.36	99.587	100.24	106.06	98.691	101.25	98.157	101.17	95.883	102.28	96.791	100.68	99.942	100.14	98.563	99.13	99.641	98.701	105.17	104.98	103.47	102.79	97.488	98.274	99.697	106.06	99.187	100.6	101.65	101.74	96.438	103.87
95.201	103.25	102.1	102.52	104.45	98.614	99.112	100.06	98.161	102.09	99.317	101.54	97.429	101.38	92.455	99.783	100.62	102.8	100.31	105.87	97.354	101.32	101.26	100.73	102.34	93.032	99.095	104.87	96.603	99.277	96.635	99.696	98.883	101.33	102.31	96.816	102.3	97.786	99.412	100.17	101.93	98.006	99.811	106.14	103.43	96.646	102.69	101	100.29	100.07
107.9	103.71	105.94	105.55	109.9	108.15	104.64	107.04	104.7	106.22	107.01	108.07	110.7	105.44	106.32	108.17	99.687	107.27	105.94	110.25	105.32	107.91	108.1	110.16	107.97	109.97	106.33	107.02	106.19	103.68	105.04	107.08	110.72	108.75	108.28	111.72	108.21	106.4	107.2	103.33	98.859	111.63	107.26	107.81	101.63	106.26	104.16	109.64	104.83	103.4
107.18	102.24	111.66	104.16	103.07	109.02	108.17	104.82	106.28	107.4	100.42	107.94	108.26	106.59	100.2	104.05	105.2	106.65	103.7	108.64	104.17	103.81	105.86	108.2	105.88	103.23	106.25	103.34	104.49	107.06	106.7	108.12	101.92	101.39	109.32	105.68	106.42	106.49	100.04	111.08	102.35	106.39	105.3	106.22	105.92	105.13	104.59	104.02	102.22	104.42
112.07	111.34	109.35	110.91	113.96	112.52	113.92	109.03	112.6	110.44	111.97	116.36	116.24	111.67	111.1	114.01	112.47	114.65	111.9	107.97	110.88	110.47	112.86	116.67	109.38	104.98	110.98	112.48	110.91	114.49	114.91	111.59	117.1	108.94	116.36	117.37	116.61	106.1	109.95	109.23	114.09	113.45	113.19	111.3	112.26	112.68	111.71	108.34	112.02	107.26
108.29	113.94	105.48	108.32	109.12	109.77	110.19	106.23	111.17	109.1	108.27	114.05	110.47	113.08	110.14	110.2	109.62	108.93	111.64	110.75	112.78	108.29	109.39	110.35	108.49	110.88	111.82	108.07	114.55	110.59	110.18	109.86	107.43	108.08	107.47	112.67	110.17	110.9	110.8	108.45	111.12	110.77	106.31	110.36	110.21	112.09	112.52	107.33	111.11	110.66
103.67	99.33	106.64	104.84	105.36	109.7	109.57	107.85	111.74	106.39	107.16	107.97	105.17	110.43	108.9	105.08	104.68	107.05	105.8	110.79	105.07	108.62	107.48	108.55	106.43	107.27	108.19	106.75	102.43	107.06	108.19	107.04	109.85	107.1	107.72	102.42	103.55	114.25	109.54	105.17	103.84	110.22	107.23	111.37	109.87	104.88	107.37	102.9	108.72	108.82
104.76	103.61	103.94	104.62	106.02	102.76	106.69	107.64	103.04	107.68	106.18	106.37	105.98	103.63	105.85	105.1	108.62	106.96	105.19	104.73	111.12	108.19	104.35	105.75	108.19	103.53	104.09	107.15	107.08	103.47	107.47	106.44	101.39	105.16	103.26	107.73	104.09	101.28	108.97	102.54	105.63	106.76	104.22	103.1	109.01	109.64	108.27	105.4	104.78	102.01
100.3	96.624	99.106	98.655	99.035	96.281	98.479	94.882	98.238	103.67	101.07	96.725	97.181	99.318	97.225	102.18	102.55	104.2	99.508	101.32	98.305	101.61	99.214	97.072	98.457	100.04	103.97	100.13	103.19	97.576	97.343	94.202	98.657	98.93	102.32	103.84	103.01	102.19	99.085	98.103	97.876	97.415	100.16	101.4	98.884	100.29	98.024	99.5	101.06	99.295
115.29	110.76	113.25	114.96	115	115.56	109.37	111.63	110.29	111.89	113.09	116.93	111.3	116.39	111.18	116.47	115.53	114.64	109.46	113.11	114.44	114.15	112.89	111.59	113.81	109.2	112.66	110.4	113.88	112.02	111.22	111.23	114.17	113.4	116.85	114.12	111.2	113.25	114.23	111.76	115.39	110.22	110.96	110.83	113.17	109.75	111.77	110.53	110.17	114.08
109.35	107.99	103.64	111.69	109.1	106.28	103.13	109.75	106.49	108	105.13	105.15	102.64	103.74	102.5	109.03	112.99	107.95	105.05	107.34	106.89	108.66	106.84	105.74	107.22	103.66	103.24	105.59	109.15	104.68	104.52	102	105.14	101.21	103.77	106.41	105.75	103.81	107.15	105.74	103.92	112.9	106.19	103.7	108.95	110.38	103.2	105.03	106.23	104.35
105.09	104.95	103.14	103.21	107.22	102.79	102.6	103.74	102.9	104.38	106.95	112.32	105.32	106.86	111.51	106.85	102.78	103.75	107.97	105.52	103.69	98.961	107.86	103.45	106.66	107.79	104.73	105.84	102.66	101.76	108.65	102.25	102.98	106.56	106.99	102.12	103.22	105.49	107.9	103.69	106.45	104.51	103.8	108.18	109.7	103.55	106.41	106.53	105.31	103.4
102.99	106.93	103.05	109.67	102.94	111.64	107.96	99.403	106.81	108.54	107.72	107.41	107.55	104.53	108.17	107.76	103.89	107.48	104.76	106.1	104.15	106.73	104.86	107.19	110.16	104.91	108.38	105.83	104.15	101.62	109.81	104.17	107.95	105.43	105.75	109.33	108.12	104.39	103.47	109.53	109.49	107.27	109.01	107.83	101	107.95	105.41	106.22	109.42	106.8
104.01	102.68	105.23	102.86	98.458	103.76	109.9	104.24	103.97	108.63	102.74	103.34	107.16	110.12	106.43	106.64	104.46	107.56	108.8	102.29	107.4	104.56	102.72	105.63	109.03	104.8	107.09	106.04	104.18	109.44	106.86	107	104.48	106.95	107.77	108.24	106.7	106.32	106.07	104.29	102.36	104.37	103.32	104.63	100.51	104.16	103.38	105.59	104.8	106.97
109.76	112.33	114.49	112.83	111.48	109.92	111	112.16	107.02	110.96	109.38	111.3	112.15	113.72	114.29	110.91	106.22	110.68	111.05	109.92	108.41	118.04	111.41	108.33	107.36	113.72	111.29	110.72	111.92	114.73	106.55	111.34	107.93	114.79	111.93	112.26	114.67	107.55	109.99	109.37	111.97	111.5	109.53	113.55	114.2	112.49	113.3	111.14	113.41	113.61
108.82	113.37	112.25	109.05	108.57	114.05	110.04	111.55	112.08	109.49	110.71	117.13	107.4	110.39	111.3	104.77	109.44	106.81	115.13	107.93	113.64	112.71	111.73	110.3	113.4	111.9	108.12	107.64	110.74	112.84	112.18	109.49	107.29	110.53	109.28	115.33	111.34	107.34	110.87	113.26	111.8	111.96	109.52	111.1	110.68	112.18	109.96	113.27	107.47	111.33
112.93	112.62	108.91	110.55	110.72	108.01	109.98	112.06	110.04	107.27	112.32	108.94	110.32	110.97	109.17	116.01	113.64	111.65	108.22	107.57	113.98	108.64	118.05	117.13	104.66	114.14	112.51	113.35	107.81	108.95	114.69	113.44	114.56	107.42	108.76	111.51	112.68	112.28	110.1	114.79	114.94	109.3	115.16	111.81	109.85	109.81	106.52	108.35	110.68	110.91
109.78	104.95	110.49	108.05	108.29	108.75	104.04	105.94	108.92	110.71	109.43	104.44	104.15	101.71	105.55	104.16	106.03	102.93	103.2	106.57	104.5	106.36	107.8	109.38	108.3	104.44	106.71	104.11	108.46	109.49	110.89	108.38	105.67	110.26	106.36	107.37	107.47	105.04	103.33	104.61	105.95	108.04	106.66	104.68	105.57	104.56	107.29	108.48	100.12	107.95
110.35	105.55	108.51	108.6	108.67	102.74	110.08	107.42	102.81	105.92	107.53	108.16	102.39	108.15	99.686	104.84	106.52	102.64	103.93	101.82	105.79	105.58	108.09	108.19	111.2	107.04	106.99	109.83	104.04	107.79	103.38	105.04	109.17	109.76	109.62	105.19	104.85	106.7	107.55	105.4	102.71	108.17	109	105.09	110.63	106.97	110.05	109.5	102.51	110.16
109.18	109.03	107.95	105.25	106.26	110.54	101.89	106.22	105.42	106.92	103.74	103.86	106.93	104.24	107.9	102.55	105.49	106.28	104.04	105.9	107.06	106.74	108.43	106.65	113.08	102.72	109.57	103.85	100.61	105.07	107.57	106.04	108	105.68	106.37	107.95	104.73	106.35	103.26	105.12	102.61	106.21	108.74	104.61	105.44	101.1	102.5	102.22	106.25	105.97
96.747	101.66	101.92	96.525	101.1	100.81	103.6	100.67	97.504	97.516	103.56	104.1	101.15	96.841	99.23	102.52	100.34	101.72	97.992	100.01	102.06	101.46	96.266	99.134	96.224	99.881	100.84	99.083	100.22	100.52	101.28	100.87	100.24	101.45	97.844	104.62	99.536	99.797	100.68	98.102	96.931	99.607	103.37	101.91	100.56	100.01	99.781	105.13	101.97	95.734
108.6	107.39	111.37	107.94	111.1	110.25	111.66	110.37	110.89	109.75	115	111.69	114.36	109	112.01	108.44	110.07	112.07	111.18	112.5	107.94	109.74	108.44	110.87	111.11	111.51	112.14	114.69	110.1	110.05	110.2	113.14	107.14	111.99	110.69	110.61	112.07	113.92	109.81	109.24	108.06	109.98	106.81	116.86	114.66	109.63	112.92	114.94	110.65	109.12
109.33	112.73	112.08	109.66	110.61	110.96	108.7	109.93	108.1	103.11	104.68	105.3	109.16	111.69	102.61	109.09	110.46	109.65	111.16	110.03	110.23	112.76	110.36	110.33	108.56	110.1	107.17	107.34	112.11	115.05	107.61	100.01	114.85	109.25	108.95	110.98	108.88	110.5	109.89	106.3	108.32	112.93	115.01	112.11	109.65	107.85	112	109.33	107.4	112.23
107.71	104.6	100.34	98.466	99.122	97.637	100.69	95.23	101.24	97.738	99.408	101.22	97.988	100.99	102.86	100.15	100.76	101.07	101.64	104.13	102.07	102.43	99.168	100.85	100.23	96.294	95.429	100.65	100.84	100.7	102.03	99.778	102.43	100.36	95.639	99.596	96.988	98.109	102.76	99.849	97.835	97.719	98.009	101.76	98.514	102.62	98.637	107.8	101.79	103.81
109.96	107.74	102.97	105.93	107.18	102.19	105.72	105.63	103.63	106.44	104.72	109.61	107.08	110.66	107.99	107.09	105.45	110.17	99.603	105.37	105.78	103.23	102.36	103.8	101.84	103.77	102.88	106.53	104.35	107.97	109.68	105.36	103.3	103.69	104.17	107.66	106.11	102.91	104.56	106.45	102.36	106.07	104.81	106.9	104.1	104.03	104.16	106.45	104.92	102.26
110.34	110.91	111.3	109.76	111.22	112.08	110.75	111.29	112.97	110.18	111.72	110.34	108.92	113.3	112.74	111.52	113.31	107.95	112.78	111.19	118.43	111.55	110.19	108.98	109.01	109.52	111.66	115.59	110.83	110.2	116.99	107.25	106.36	114.22	107.46	110.12	108.58	111.36	110.79	111.87	112.02	109.79	107.72	112.14	113.9	111.34	110.53	112.2	106.58	113.36
109.7	114.66	113.65	112.06	109.85	113.32	109.61	111.64	105.63	111.68	114.68	109.81	114.65	107.74	115.13	111.52	113.9	110.76	110.53	112.24	108.89	107.83	108.9	113.19	113.55	112.35	110.92	105.69	115.28	108.23	106.34	114	113.6	112.41	114.67	110.03	111.2	108.25	110.45	114.93	114.03	111.04	110.41	112.99	108.16	115.39	111.3	111.34	114.95	114.75
104.53	111.58	109.23	106.97	110.08	106.24	101.63	99.382	107.06	105.78	105.24	106.14	105.26	107.75	104.41	107.45	106.65	102.38	110.53	102.69	105.96	105.72	108.41	106.49	104.11	105.1	110.11	109.7	103.47	105.72	104.23	105.73	106.74	102.08	99.977	105.56	106.65	104.49	106.26	103.1	111.02	104.69	104.79	104.27	102.17	100.77	103.02	102.7	103.26	110.14
105.9	105.01	110.18	107	103.86	102.58	110.37	110.38	106.11	105.54	105.51	110.53	107.45	110.48	108.21	103.89	106.15	110.02	106.11	105.46	104.99	105.62	108.38	108.62	107.25	104.63	112.72	110.33	109.93	103.93	104.57	104.41	107.16	104.2	101.14	105.05	104.98	104.65	109.3	104.1	110.96	107.57	110.15	106.21	105.95	111.18	102.75	108.85	108.18	105.37
108.1	105.24	106.07	108.59	106.28	104.89	106.02	102.68	100.27	99.168	108.24	106.39	111.91	106.89	102.82	103.75	105.63	104.48	107.02	106.88	106.94	107.73	105.89	104.63	108.45	112.17	111.21	107.11	104.18	103.64	103.57	101.72	105.5	106.33	96.095	106.37	104.62	105.7	101.78	107.38	109.88	105.21	109.03	104.68	102.27	104.52	103.7	105.42	104.49	110.23
110.91	111.64	117.99	105.91	113.42	112.92	114.73	113.04	109.97	113.99	117.63	112.06	110.9	109.84	108.15	110.3	114.15	108.47	119.42	109.58	117.09	113.9	113.47	115.75	110.69	113.95	114.34	115.44	114.75	116.93	110.4	111.1	109.28	110.82	112.18	117.15	112.94	116.5	114.95	111.82	110.67	112.06	112.63	113.63	115.19	115.46	114.27	118.25	110.59	111.82
107.03	107.19	106.09	108	107.46	108.63	105.7	104.41	106.75	110.71	105.04	103.86	106.39	106.47	107.08	105.9	107.76	103.76	104.4	103.57	104.18	108.94	109.37	103.06	105.74	113.56	105.95	106.7	109.03	107.25	106.92	103.92	105.72	108.9	109.75	108.7	103.43	107.12	103.98	110.71	105.9	106.79	109.43	107.26	104.01	107.48	105.1	107.26	105.81	106.45
106.62	103.7	108.25	110.39	108.04	109.49	107	103.69	102.15	105.33	107.58	106.87	104.93	105.22	107.54	106.12	107.05	105.32	105.73	104.4	104.28	107.31	103.5	104.59	105.7	108.92	107.77	105.06	106.88	107.52	102.89	108.48	106.25	103.63	101.75	104.13	100.35	110.02	105.29	105.98	108.9	109.15	108.38	110.37	102.58	111.36	106.69	103.16	104.64	99.474
102.02	105.45	97.114	98.397	103.27	102.02	98.853	102.76	102.59	97.04	100.16	105.34	102.33	98.875	105.96	97.943	107.07	99.901	95.205	100.37	105.18	97.654	101.89	101.51	97.658	98.451	104.26	102.04	101.31	95.767	99.539	97.676	102.17	101.98	98.696	99.837	101.6	99.25	102.6	103.02	98.971	102.62	101.9	100.59	101.6	102.72	94.041	101.85	99.823	97.74
112.36	108.29	115.45	112.93	110.81	109.14	116.15	115.43	112.82	109.75	115.44	112.62	111.39	111.85	109.98	110.65	115.22	111.85	114.78	113.84	111.07	113.04	110.22	115.5	113.93	113.42	110.17	112.48	114.05	113.69	113.14	114.93	112.76	114.98	112.15	109.05	110.62	110.37	111.27	109.45	108.27	112.25	111.15	110.29	114.93	112.32	110.17	114.49	113.57	109.16
105.01	104.35	106.28	106.57	106.18	109.86	104.54	111.11	111.75	101.52	107.34	103.55	107.41	104.31	104.57	111.61	105.67	107.75	108.96	108.29	105.42	105.88	101.66	106.6	109.22	106.56	105.39	106.33	105.71	105.54	106.62	106.38	107.43	110.87	106.04	107.01	106	103.22	103.94	108.96	109.19	105.05	109.44	107.59	104.54	103.85	110.52	110.07	108.63	110.4
106.25	105.94	106.27	108.48	102.3	110.25	102.04	105.73	105.66	103.85	103.7	105.78	107.94	108.17	104.62	108.86	103.04	106.71	103.81	104.85	110.74	108.08	105.54	106.96	112.81	109.61	107.1	108.44	106.28	105.23	108.53	109.6	106.17	106.79	104.16	107.09	107.95	109.28	106.31	107.06	105.78	109.5	105.86	106.73	105.4	107.61	106.95	110.41	108.07	101.89
109.71	105.24	110.75	111.07	113.94	115.12	114.89	113.04	111.2	113.14	114.6	108.07	109	110.58	108.3	114.01	110.57	113.36	112.13	112.08	111.72	112.16	110.45	112.71	112.51	108.21	113.06	111.49	110.46	112.95	109.19	111	114.05	107.59	114.44	112.6	107.64	113.65	110.57	107.29	115.42	111.88	112.63	102.8	111.44	111.8	111.91	108.04	110.05	109.2
104.67	103.12	104.12	106.82	103.77	102.21	110.64	105.24	109.37	105.25	108.8	100.76	103.95	104.92	104.1	104.74	106.03	106.6	104.24	100.76	109.63	103.74	107.37	103.68	110.52	100.84	107.53	105.4	106.9	106.12	106.55	104.66	105.98	105.55	106.55	106.5	105.8	103.53	102.41	105.15	105.46	106.72	104.6	103	103.66	107.11	105.52	100.86	104.18	103.2
107.96	109.44	102.6	102.99	104.01	106.97	102.58	108.82	107.57	107.39	105.21	108.87	109.29	111.06	104.6	109.76	108.22	104.89	106.98	103.38	103.95	111.58	107.38	106.18	102.4	105.31	106.61	107.35	108.32	110.4	110.36	109.22	108.14	106.97	108.92	104.06	107.64	104.62	108.09	109.83	101.75	103.24	107.11	105.78	106.67	104.41	105.23	105.74	102.49	106.92
108.87	107.92	110.18	113.97	107.05	110.33	108.1	115.35	111.26	112.09	107.61	114.9	110.78	113.11	109.15	106.42	109.58	108.45	112.28	112.15	107.53	110.91	107.18	109.66	112.59	110.99	111.87	109.94	108.24	112.35	106.61	111.64	113.27	107.39	111.5	109.41	108.09	103.54	109.11	109.46	110.48	113.73	112.58	106.68	108.11	108	107.85	111.88	110.81	107.59
104.69	104.44	103.77	105.14	104.25	105.19	106.44	104.34	101.11	100.76	104.58	103.52	102.96	105.69	104.86	101.96	103.23	99.44	106.79	105.08	103.87	103.67	109.15	104.43	101.73	104.21	108.12	102.61	99.905	106.52	102.07	106.62	107.65	109.31	106.3	104.47	106.03	104.36	107.97	102.93	102.76	105.02	105.28	105.01	101.73	103.06	104.84	105.17	102.67	105.21
109.83	116.6	114.46	111.26	110.96	112.42	111.26	113.68	112.88	112.28	110.89	110.81	111.27	109.85	111.53	113.23	112.34	108.79	113.75	112.38	111.9	105.73	111.42	111.2	111.45	115.26	114.88	109.13	109.41	110.41	109.88	113.04	113.05	106.71	111.61	110.04	114.73	108.22	109.54	109.06	114.61	110.53	111.29	113.74	117.12	108.36	111.64	109.52	109.87	116.89
112.73	109.95	110.66	110.27	108.74	109.6	112.09	109.5	112.84	113.96	109.41	115.43	113.88	113.84	112.17	111.06	108.1	115.03	107.15	114.01	112.82	110.6	109.22	110.1	112.84	109.89	111.24	115.39	112	112.19	110.98	117.96	110.22	104.01	110.71	110.85	108.81	114.08	120.38	109.95	104.65	113.03	107.61	109.87	110.16	109.81	115.73	113.44	110.03	114.37
106.08	109.5	104.37	107.05	106.76	102.58	105	106.31	104.77	105.71	103.42	104.99	106.67	101.79	106.89	105.4	105.79	106.01	104.97	103.83	106.77	109.15	108.28	106.29	106	107.17	107.73	102.6	105.46	104.53	106.26	101.93	105.56	107.59	102.85	101.35	107.51	103.35	107.77	104.92	101.91	105.52	107.24	109.08	104.18	108.71	110.39	102.86	103.9	106.73
103.51	106.59	105.92	105.69	103.78	105.43	106.2	105.88	108.19	107.96	106.12	108.46	106.72	108.8	104.34	99.25	108.76	105.65	105.59	108.59	102.04	112.68	109.3	104.39	106.86	109.11	102.78	102.08	103.35	108.8	106.4	105.45	107.97	101.22	108.07	104.77	106.14	104.09	102.81	109.76	108.05	106.23	104.86	107.99	106.26	102.63	103.79	105.54	111.53	102.74
100.78	102.17	102.04	100.25	97.707	98.96	104.48	101.41	101.88	102.71	101.43	99.015	97.751	103.43	98.925	99.852	101.8	100.59	100.15	104.45	101.49	101.36	100.98	102.38	100.98	100.46	99.169	101.3	103.85	100.78	97.995	101.22	98.126	99.995	101.94	100.5	102.8	100.82	102.64	101.58	102.7	104.47	97.234	102.14	99.383	102.55	100.14	102.98	103.76	96.259
120.19	113.37	118.51	116.06	119.78	114.09	118.66	113.77	115.15	113.44	117.99	119.39	113.32	118.7	117.95	121.3	114.88	118.4	116.23	114.33	118.28	116.57	117.45	119.03	118.45	117.49	122.04	115.94	116.82	119.79	120.35	120.73	120.25	118.52	118.83	120.41	121.69	118.39	119.42	113.62	118.69	116.72	118.86	119.49	119.84	115.25	115.18	120	114.22	119.63
108.8	110.01	108.76	111	112.31	108.13	111.25	114.81	107.51	109.96	110	109.17	110.48	110.72	111.11	109.62	113.49	108.89	113.52	115.42	113.28	111.08	110.63	109.69	109.47	108.31	112.98	110.91	113.33	111.8	109.03	111.65	111.29	113.09	108.25	111.47	108.59	108.76	109.25	111.08	113.9	115.48	111.43	109.85	111.35	110.58	111.87	114.26	113.08	111.83
112.93	110.28	111.4	109.26	113.62	113.76	112.1	105.99	109.36	112.64	107.95	112.38	109.34	112.11	113.5	115.54	113.5	111.12	111.16	109.06	112.57	110.1	111.4	111.82	109.07	110.88	111.83	115.04	113.88	115.9	109.77	116.18	113.02	111.25	111.39	116.75	110.19	114.8	113.45	111.33	113.26	113.89	113.67	113.16	113.52	116.18	111.8	113.51	107.26	114.31
110	113.44	113.44	110.68	116.06	116.61	112.42	112.31	113.54	113.72	115.62	114.75	108.12	115.41	109.9	114.78	110.7	113.78	111.07	110.25	111.94	110.89	108.28	113.22	109.81	116.89	111.3	109.82	106.8	113.34	109.67	111.95	117.66	115.16	112.36	115.02	113.82	111.86	110.86	111.04	113.24	114.34	110.86	109.1	112.46	111.23	110.58	113.9	113.16	113.08
103.18	104.86	103.67	101.93	102.48	100.06	103.01	101.33	98.039	95.403	100.75	105.74	103.79	97.794	99.788	97.969	98.338	102.04	96.33	105.12	99.168	99.68	99.67	95.944	96.299	97.821	95.571	101.45	102.94	100.4	99.638	98.5	99.85	99.703	97.406	102.24	103.25	100.39	98.897	103.03	105.33	101.23	96.13	99.636	98.587	97.28	98.033	103.3	95.68	99.139
110.64	111.95	109.38	112.59	111.71	113.79	108.95	112.85	109.98	115	108.71	112.47	112.67	114.81	115.32	110.31	114	109.75	114.16	113.05	113.48	115.07	111.85	111.21	110.57	112.63	114.62	114.09	112.88	115.28	112.69	112.93	110.97	112.23	112.77	113.74	114.95	111.29	111.84	112.81	112.77	110.14	114.69	111.38	116.53	109.96	113.78	117.81	112.44	106.84
103.48	107.97	108.52	107.79	109.46	104.68	105.27	103.88	108.41	109.12	106.45	106.27	107	103.27	107.77	101.1	101.63	103.73	103.71	109.5	103.73	104.15	108.57	109	109.33	104.34	107.19	107.14	104.33	103.98	107.45	108.32	101.48	103.67	110.17	102.12	101.01	107.75	109.39	105.36	104.52	103.63	99.668	109.92	105.55	102	105.72	106.49	107.32	104.64
109.63	109.36	111.73	104.85	108.78	114.84	111.99	108.24	113.17	110.88	114.32	107.65	114.18	109.1	109.73	114.4	110.89	108.14	108.44	108.64	107.19	108.21	110.63	112.58	109.26	114.21	113.87	108.19	109.41	105.65	111.92	113.58	114.25	113.85	109.4	110.47	111.12	108.89	108.35	111.45	107.88	110.45	111.13	111.04	111.57	110.17	109.86	113.32	110.83	114.24
108.75	111.44	111.76	108.06	113.13	111.83	112.76	107.96	109.79	105.6	110.24	110.55	114.03	111	111.42	113.23	109.52	107.89	112.64	109.51	111.87	110.2	111.12	113.09	114.01	111.5	110.45	111.53	110.37	108.61	111.81	115.32	110.44	104.88	106.36	107.8	110.75	112.68	107.69	114.54	112.18	109.67	111.5	114.79	109.93	113.06	109.39	107.44	113.23	111.25
116.04	109.99	108.93	113.51	115.15	109.52	112.69	111.49	109.74	113.47	115.77	118.91	114.74	112.75	109.99	107.99	113.44	111.12	111.84	108.39	108.67	115.07	114.5	111.39	109.56	117.22	111.44	109.3	111.88	114.78	112.31	113.89	112.61	114.02	110.5	111.45	108.84	115.49	110.72	114.87	114.03	111.65	110.43	112.05	114.77	111.54	110.45	113.62	108.01	110.56
103.32	100.89	98.672	102.1	100.94	102.22	103.29	99.723	102.1	103.49	99.118	99.213	94.822	99.236	104.14	100.46	102.28	98.98	102.74	100.79	98.409	99.615	102.58	98.129	96.611	100.83	98.552	101.52	99.352	102.94	102.69	100.29	103.28	102.94	97.022	98.32	101.02	106.43	101.41	99.099	103.73	97.562	96.996	97.854	98.492	103.04	99.696	101.26	102.83	104.64
99.591	107.47	103.78	105.69	104.27	105.88	105.23	108.49	105.14	106.93	106.05	105.98	105.83	103.2	107.16	108.8	107.52	106.01	102.3	104.13	101.83	108.9	105.64	105.95	109.07	102	101.2	105.21	104.07	107.41	106.57	104.06	106.97	104.51	109.1	108.01	99.396	107.4	104.68	104.84	107.19	107.19	105.41	102.12	103.54	100.03	107.74	105.6	108.38	108.72
107.36	108.44	108.98	108.71	106.07	106.51	103.59	103.31	101.49	101.94	100.73	101.3	104.43	102.27	107.39	105.02	103.76	98.598	103.83	107.11	103.95	102.49	103.83	107.28	102.34	102.29	100.33	105.46	106.38	106.2	105.3	107.36	107.72	103.97	103.93	99.899	104.63	101.57	106.53	107.06	105.06	104.97	101.66	104.02	104.12	99.95	101.83	101.96	102.9	99.978
98.373	104.53	96.353	100.5	100.4	101.51	101.52	99.667	99.656	99.792	100.53	101.55	104.29	97.013	106.21	103.29	100.42	99.715	97.848	100.04	99.633	99.086	102.2	103	102.99	100.08	102.51	97.749	98.017	94.565	101.46	97.734	103.47	97.39	101.18	106.29	100.54	100.43	100.01	101.9	99.778	104.79	96.41	99.234	103.59	102.81	97.631	100.72	100.58	99.806
111.77	111.81	108.99	110.86	110.38	114.16	108.19	116.68	106.84	111.71	107.95	109.08	111.85	111.24	109.54	111.4	116.22	112.04	109.18	111.72	110.48	113.94	106.61	113.76	114.27	105.87	112.83	113.12	111.78	112.32	107.09	113.26	109.65	111.74	110.6	112.9	108.11	112.71	115.21	111.01	112.11	108.69	108.91	108.47	115.64	109.38	111.31	115.81	106.47	114.39
108.7	102.25	103.57	104.02	105.28	103.4	108.82	106.13	109	107.65	102.8	106.4	107.32	106.59	105.37	102.73	110.84	102.48	109.19	107.22	106.5	107.58	104.88	104.37	111.49	106.46	106.63	101.62	104.17	101.87	103.69	101.64	108.43	106.24	105.85	105.59	108.39	104.02	109.07	100.74	109.15	102.43	103.16	107.99	106.22	103.65	106.5	105.49	108.33	103.15
107.77	108.43	103.6	103.79	105.45	105.38	99.909	100.68	101.46	108.68	106.75	103.37	103.86	105.29	106	102.76	99.661	107.67	105.76	100.65	103.69	105.39	101.45	102.91	104.09	104.01	104.26	107.3	103.89	105.39	105.76	105.16	105.17	100.31	105.85	106.56	103.69	106.19	106.16	103.54	101.34	103.79	97.842	103.8	107.42	103.8	107.11	100.24	103.75	105.36
115.92	108.22	112.88	115.7	111.59	110.26	112.18	109.51	110.91	113.21	113.98	112.36	110.13	114.86	110.33	114.56	111.92	110.96	114.25	111.63	113.23	113.05	116.98	110.81	117.04	112.09	112.86	108.56	107.82	114.83	113.43	107.48	107.28	117.95	108.96	112.34	113.16	111.12	114.68	110.99	117.76	116.78	111.49	111.53	109.96	111.78	114.13	110.43	117.05	108.42
102.2	100.65	96.107	96.86	98.387	98.976	95.696	99.846	103.19	100.45	103.15	102.3	99.662	95.092	98.06	101.92	103.06	97.572	103.01	101.09	99.078	97.65	104.74	98.186	101.11	99.934	102.3	98.827	103.4	97.784	97.202	98.219	94.779	99.925	101.07	97.947	95.889	103.85	98.384	102.22	101.3	102.52	102.99	100.88	95.249	97.688	99.307	98.768	100.94	99.063
93.74	102.15	98.727	99.887	100.57	97.634	102.14	98.974	101.24	99.382	101.27	102.03	97.963	104.06	96.097	98.815	102.1	102.08	96.778	101.02	103.71	101.32	100.22	102.83	100.05	95.617	97.245	102.36	99.141	101.03	101.11	101.95	100.97	97.366	95.103	101.37	102.11	101.81	102.4	101.34	98.691	96.9	95.904	100.63	100.87	102.9	97.921	100.52	98.892	97.38
104.29	104.34	107.02	103.43	103.43	104.33	103.19	100.04	104.97	102.41	106.52	108.12	106.2	104.75	103.05	102.77	106.68	102.92	103.66	108.4	104.28	104.6	103.59	104.09	100.49	100.9	107.16	106.19	99.067	101.6	107.34	107.54	107.83	102.99	108.82	101.56	106.56	104.21	103.9	102.17	104.98	108.39	104.9	109.11	108.07	101.35	103.73	102.47	98.368	108.18
113.49	110.76	111	116.15	107.94	114.07	112.8	111.83	113.07	109.43	110.69	108.45	113.52	111.41	114.41	107.99	108.62	107.88	107.23	115.42	110.54	114.78	114.17	111.11	110.72	112.83	113.18	110.93	112.88	115.87	110.55	108.28	112.98	112.05	109.87	115.09	109.89	115	109.87	108.81	111.44	110.1	112.9	111.07	111.46	104.33	111.71	110.69	111.17	109.92
104.9	98.941	98.788	107.55	101.87	104.44	105.4	104.63	106.99	105.57	106.33	102.04	104.18	105.83	106.17	104.38	108.56	104.54	104.87	107.18	107.45	105.91	106.11	111.12	103.04	105.37	106.97	107.76	104.31	101.82	105.34	109.03	100.52	104.09	103.97	106.23	105.27	100.68	103.89	102.51	105.17	102.4	104.37	104.16	107.38	105.05	106.84	100.2	110.05	106.49
108.8	112.06	119.66	109.01	114.87	114.46	109.25	110.32	112.02	109.55	113.78	110.95	106.26	109.45	110.13	110.38	113.3	110.27	114.82	111.81	109.45	110.67	113.47	112.57	107.45	109.82	113.15	107.52	112.17	110.42	113.86	116.67	111.88	111.37	111.93	110.93	113.34	107.88	107.21	110.66	112.56	109.16	109.3	113.12	109.51	112.84	107.86	112.39	112.81	108.38
108.12	105.22	107.17	102.8	107.24	102.06	110.65	101.1	104.43	110.39	107.07	103.64	105.81	111.47	103.34	104.34	106.83	106.99	106.42	104.88	106.45	106.12	105.83	101.03	107.39	102.14	103.64	106.77	110.49	104.23	106.96	107.05	105.53	102.93	106.47	106.23	103.58	104.92	103.38	105.92	99.589	97.732	101.3	106.23	103.34	109.96	107.89	108.55	106.75	101.58
115.97	114.82	111.03	111.56	114.92	108.53	112.41	112.54	109.52	111.1	114.06	110.22	109.65	110.45	110.54	108.5	111.3	111.35	109.54	105.56	109.98	112.48	111.08	113.29	107.58	111.28	110.44	111.31	106.64	113.29	111.85	109.53	109.19	111.05	109.98	111.91	116.59	107.57	109.88	111.14	114.19	114.99	108.32	111.49	110.85	107.1	107.54	113.41	114.12	111.16
106.53	103.36	112.42	103.64	113.41	108.47	107.53	108.28	105.36	111.08	107.91	104.03	105.45	107.84	106.39	106.91	104.11	104.93	108.75	99.881	107.79	108.24	106.78	106.4	107.92	106.95	110.21	105.45	106.92	110.11	106.23	106.62	104.33	103.7	105.35	106.12	107.76	111.76	106.74	107.42	108.25	110.05	107.63	104.8	108.04	107.28	109.79	106.45	111.6	113.09
107.19	111.23	109.37	110.74	109.03	113.84	108.74	114.69	113.08	112.11	107.21	108.28	112.13	113.91	112.27	109.52	112.59	115.25	112.76	109.72	110.75	113.82	112.65	110.38	110.69	116.29	112.32	110.99	108.42	114.64	113.37	111.15	107.13	116.1	110.75	109.17	112.97	109.75	109.12	110.41	109.11	112.07	115.03	115.46	108.61	112.74	111.22	108.97	113.19	112.17
104.02	107.3	105.87	105.06	104.25	104.46	104.42	102.37	106.72	108.28	102.03	103.96	114.18	100.5	105.11	107.26	106.1	107.23	107.6	104.98	104.48	106.65	101.97	105.94	103.52	105.23	103.6	104.76	102.61	106.37	103.53	102.5	105.1	104.13	107.22	102.36	103.69	105.05	104.59	102.49	107.24	104.38	101.88	105.7	110.4	109.12	107.24	106.01	106.64	107.15
106.31	105.66	108.16	107.77	102.35	102.67	103.91	107.22	105.79	108.86	104.69	105.97	107.04	102.53	106.71	102.95	108.1	104.5	104.61	103.08	110.87	105.58	110.01	107.32	104.43	108.65	101.36	104.62	103.11	104.92	100.83	100.83	106.06	100.66	102.15	102.59	104.29	112.3	109.59	104.77	104.96	106.74	104.47	100.79	107.77	102.92	104.6	106.06	106.13	109.18
107.55	105.65	105.44	103.19	107.31	108.95	103.6	104.03	105.6	103.48	109.39	104.35	107.56	105.48	106.47	103.26	106.35	108.45	106.6	111.23	108.68	106.58	107.23	105.54	104.64	106.34	106.26	105.83	105.98	104.59	107.1	107.39	106.12	109.36	103.81	106.2	105.22	105.02	108.13	102.96	106.04	104.89	110.48	103.02	105.07	108.6	101.45	108.36	106.47	106.22
114.24	112.31	113.26	109.84	108.54	114.05	110.9	111.46	110.93	108.21	109.85	111.66	111.04	105.27	114.42	107.69	104.37	105.13	106.74	107.25	111.85	108.5	112.44	110.76	110.95	109.76	109.77	110.22	110.35	112.22	109.34	107.13	111.41	112.96	107.04	115.35	110.98	112	111.76	113.4	110.53	107.05	107.37	107.63	108.43	109.63	113.5	114.78	109.23	115.22
99.274	98.844	98.682	101.17	100.73	104.33	101.91	101.82	99.999	102.99	99.179	93.674	99.742	101.18	100.39	99.113	98.379	103.79	100.64	98.725	99.482	101.74	99.385	102.95	103.85	99.931	98.957	98.492	99.729	101.2	97.703	98.693	102.53	99.762	98.704	98.729	101.42	99.608	103.4	99.943	99.253	101.93	100	103.81	97.563	100.16	98.127	100.16	99.705	100.11
109.53	108.15	115.88	107.82	114.04	115.11	108.05	114.71	111.54	117.05	112.41	112.25	111.57	109.03	109.51	109.81	106.83	109.64	113.81	112.38	113.75	111.11	108.94	105.98	106.91	115.76	115.06	113.68	111.63	111.9	113.45	112.6	108.47	112.21	111.06	115.74	113.75	114.29	111.24	112.08	111.73	107.56	113.83	110.5	112.53	109.59	112.8	112.26	112.26	110.47
114.6	115.67	114.12	113.45	113.45	110.41	111.73	112.94	107.45	113.19	114.49	109.45	107.78	111.9	113.4	108.41	111.33	117.65	109.39	113.8	108.83	109.4	112.24	110.88	114.45	115.65	110.5	112.04	111.65	116.84	114.73	114.72	115.17	107.81	112.57	112.74	108.62	110.82	108.21	116.45	110.34	111.13	115.1	114.65	111.04	111	112.43	108.25	110.99	111.93
108.1	108.35	109.52	107.48	107.65	108.29	110.51	114.24	107.85	110.2	107.55	110.14	111.96	109.27	107.61	105.93	109.5	109.87	111.91	112.03	110.35	110.82	108.55	104.35	109.27	109.17	110.23	110.68	113.71	107.57	109.35	108.72	111.64	109.66	110.67	106.99	111.31	114.31	112.96	108.72	109.47	111.62	108.47	108.38	111.28	112.57	112.85	113.88	109.56	110.45
109.24	102.66	104.32	104.43	105.15	103.96	104.02	103.67	101.24	107.6	104.94	108.22	102.95	102.15	107.52	105.58	101.59	100.72	108.33	106.52	104.98	100.36	106.76	106.94	104.26	102.3	110.71	102.35	104.55	104.89	107.28	101.8	106.94	102.16	103.92	107	105.69	106.34	103.4	104.64	103.72	105.07	108.22	101.85	106.53	103.49	102.65	107.12	104.03	107.4
110.11	108.4	104.53	110.84	99.23	101.21	106.45	108.53	105.35	105.95	106.68	107.09	108.56	102.54	107.31	104.31	103.42	109.13	108.46	109.95	108.99	106.52	102.5	101.96	103.8	107.21	104.18	101.58	105.86	109.75	103.95	102.83	109.59	107.88	103.57	107.16	105.35	107.16	108.94	109.05	102.6	99.55	105.15	104.62	105.08	104.88	103.23	108.38	104.04	103.54
103.42	110.06	112.6	111.5	112.64	111.21	111.76	114.02	107.91	109.84	113.42	112.37	111.43	105.73	110.91	108.76	113.39	110.93	113.54	112.29	114.18	115.34	112.72	110.33	109.54	109.86	110.06	110.59	112.75	110.38	112.86	110.25	113.9	115.94	110.47	108.33	112.47	114.84	109.19	104.99	113.15	113.08	108.96	111.05	111.62	112.71	113.58	113.28	109.99	112.37
107.69	112.64	109.71	105.93	111.48	106.49	112.97	108.8	114.48	112.57	109.56	108.41	109.31	114.05	110.82	109.61	112.38	113.52	114.85	107.35	111.56	106.08	110.37	110.9	110.83	110.44	111.81	112.32	113.18	113.22	108.52	111.44	105.9	112.99	110.58	114.1	113.88	112.7	110.62	108.12	113.22	108.99	110.75	109.58	113.26	111.29	106.13	118	111.97	110.03
102.83	110.11	108.75	100.45	107.56	108.14	106.29	107.53	103.35	103.79	106.51	103.71	105.5	101.56	105.3	107.3	105.67	101.11	102.74	102.96	101.48	108.2	106.29	109.31	106.82	104.16	105.2	104.88	104.95	102.15	107.15	107.16	104.29	104.25	103.08	109.63	106.22	105.36	101.14	105.61	101.02	103.2	111.15	104.29	102.8	106.15	105.71	105.91	99.455	105.29
101.79	102.81	101.48	105.84	105.1	106.9	108.21	103.54	106.94	106.7	102.33	104.49	106.02	100.74	106.06	100.4	106.61	102.15	104.21	105.84	102.29	104.98	102.76	102.56	101.24	100.49	100.53	106.12	97.173	102.66	107.23	107.32	108.29	106.67	105.2	106.12	106.52	107.68	103.71	107.05	105.21	104.11	105.15	105.32	102.96	106.19	104.39	102.02	105.84	106.91
96.584	101.4	104.5	102.36	99.914	99.612	98.906	102.22	102.68	100.06	101.89	99.652	101.37	107.44	98.61	99.699	103.94	99.807	100.48	103.21	95.24	104.99	100.28	100.21	102.72	100.22	102.08	101.44	101.74	100.35	99.246	102.65	101.43	101.83	103.78	99.578	104.7	101.11	103.26	103.5	104.79	100.74	99.074	102.17	95.833	101.39	94.688	93.491	101.92	100.15
112.14	112.57	111.34	111.07	107.16	107.71	111	113.46	111.77	110.62	109.84	107.41	108.53	109.91	108.32	113.14	111.96	108.59	108.91	115	112.7	110.21	108.11	109.92	111.61	112.72	109.85	113.9	115.41	109.23	112.81	109.41	114.02	110.23	111.22	109.53	109.37	112.28	107.71	107.62	111.58	109.35	104.95	114.19	110.91	109.74	105.66	112.11	109.53	109.98
105.44	107.97	101.72	105.2	104.99	103.79	104.82	102.32	104.12	105.4	101.28	104.09	103.92	109.52	105.17	105.45	102.63	106.51	107.13	105.52	105.71	107.08	102.72	103.06	105.53	101.45	104.66	101.89	106.96	107.08	105.15	107.03	102.79	107.61	106.6	105.51	106.1	104.5	105.34	105.65	102.24	111.2	111.84	100.75	108.78	104.48	107.26	108.46	103.8	103.52
105.34	107.33	106.04	104.79	104.12	102.3	107.54	108.84	109.27	103.64	105.76	109.13	103.52	105.67	103.02	104.49	102.84	107.16	106.28	102.99	107.69	107.61	108.32	102.82	101.57	107.94	102.36	104.3	107.18	104.92	108.43	111.14	105.75	104.34	103.95	103.21	106.03	106.27	106.57	104.98	107.67	107.93	106.85	104.27	107.45	107.65	103.97	104.71	103.63	108.36
105.43	107.58	109.05	102.28	104.33	109.43	108.77	104.11	107.35	103.97	101.87	108.23	102.72	107.32	108.97	104.96	104.05	103.58	101.12	103.88	100.39	107.28	99.185	103.41	105.95	107.96	110.54	105.08	107.26	105.9	112.45	107.08	105.86	105.34	107.6	103.7	100.93	106.66	106.41	107.07	106.98	104.05	101.83	104.26	103.97	104.83	105.91	102.39	108.24	110.12
117.58	119.96	116.53	119.95	121.16	119.35	116.9	120.67	119.47	121.76	117.89	120.23	119.24	124.36	119.13	116.61	117.94	116.42	115.79	118.19	115.17	116.9	118.72	116.72	118.57	118.31	116	119.98	118.68	119.5	116.63	117.57	116.2	117.88	121.61	115.05	115.87	119.54	116.85	120.6	117.74	114.94	118.06	112.65	119.68	115.69	116.94	117.41	119.4	117.43
109.2	107.09	107.54	107.34	107.66	103.45	109.22	108.29	108.27	103.22	107.76	106.86	106.93	107.09	101.26	106.57	106.74	109.56	102.66	103.76	107.25	106.31	108.55	106.01	107.04	103.81	105.42	105.12	110.44	111.76	103.57	107.59	109.1	112.07	107.05	109.22	102.53	103.37	109.26	103.96	109.72	102.3	108.81	107.75	106.65	108.25	106.64	109.89	110.92	108.25
100.92	102.01	104.13	106.14	101.53	104.58	104.67	107.91	103.89	106.49	106.47	99.187	102.92	104.28	105.09	107.64	105.01	105.55	100.06	104.51	105.45	105.25	105.43	105.16	108.91	104.53	104.69	102.14	108.91	103.89	101.72	106.71	104.73	104.74	103.87	104.66	104.84	107.47	101.86	106.02	107.3	103.58	100.73	105.76	103.17	102.61	104.69	105.48	104.9	99.527
104.34	108.7	106.8	107.83	111.22	105.8	107.44	107.58	110.54	104.3	106.11	104	104.25	103.9	104.29	105.1	109.89	109.22	105.75	110.47	109.99	105.35	106.26	106.61	107.97	108.21	107.17	103.55	105.08	105.13	101.67	105.89	104.44	108.12	111.86	105.41	103.87	110.48	106.94	108.37	103.33	104.88	102.98	109.08	108.21	106.57	107.08	102.77	104.37	104.94
119.02	119.17	117.48	117.71	112.33	118.97	115.92	117.85	114.44	117.75	115.36	116.76	118.53	115.75	116.69	114.46	116.33	120.66	114.16	118.17	119.72	113.39	119.23	118.69	114.71	116.38	115.85	123.01	112.93	118.33	121.21	114.57	114.78	112.79	112.85	114.02	117.65	118.33	119.52	115.05	116.19	116.16	114.42	112.34	117.01	115.39	113.22	114	117.27	114.82
103.39	100.34	103.68	99.694	101.89	102.37	99.963	100.65	99.147	98.13	102.75	102.86	99.294	98.913	96.243	102.6	99.717	103.93	104.42	100.15	99.616	101.02	101.9	97.835	97.797	100.79	105.81	101	100.44	98.057	97.375	103.2	95.999	97.338	96.499	96.595	103.66	101.48	101.65	97.899	102.68	102.31	103.03	98.684	98.743	102	101.08	104.12	100.08	99.49
100.48	96.151	98.114	99.499	97.919	99.293	102.31	94.231	97.112	100.06	94.125	97.17	97.013	99.8	99.839	97.924	97.382	99.252	94.202	99.426	99.699	102.65	101.51	101.57	106.51	103.8	97.089	98.963	95.152	104.07	99.687	100.66	102.34	98.641	100.51	106.3	96.784	102.13	97.372	100.96	99.064	100.5	99.365	98.374	101.22	100.58	99.347	98.818	97.795	103.04
105.11	100.61	107.97	104.03	100.64	107.52	106.95	102.35	100.65	105.59	103.01	104.68	102.85	104.23	103.47	103.25	102.28	102.73	105.1	102.56	104.65	105.02	103.56	110.9	103.28	103.77	97.096	101.59	104.97	104.83	99.245	102.92	105.51	106.69	101.27	108.85	104.35	102.37	101.6	102.16	105.91	103.3	103.15	104.67	110.07	101.69	102.56	105.03	105.97	102.45
106.31	108.17	111.21	111.73	105.49	106.5	106.11	109.96	105.28	107.69	105.74	104.06	106.23	105.87	105.65	104.57	106.26	101.19	105.86	107.31	102.6	106.99	112.42	106.55	104.52	102.44	104.25	106.41	111.11	106.39	105.23	114.8	110.51	104.44	106.12	104.18	108.02	109.33	106.12	108.3	106.39	105.99	108.27	109.19	102.41	107.98	107.35	107.05	102.41	108.87
110.27	111.74	111.45	109.99	109.99	111.61	116.95	115.81	113.7	113.39	112.9	113.35	117.9	114.77	114.65	110.76	113.57	108.91	109.72	110.94	109.13	109.99	109.39	115.98	108.67	110.59	112.23	116.45	106.98	110.69	111.6	113.78	112.3	107.55	113.67	115.24	107.67	116.31	110.01	108.49	112.54	110.04	108.93	111.45	112.04	111.38	111.32	114.99	111.72	111.21
108.67	108.33	109.86	109.52	110.37	111.19	111.92	112.19	113.66	109.13	113.24	107.93	110.8	109.2	112.25	112.98	107.46	112.19	107.88	109.32	106.98	108.93	109.72	114.35	109.44	108.13	109.46	107.32	110.99	112.81	112.74	115.24	106.38	111.15	112.32	114.22	107.52	105.24	110.36	111.79	110.66	110.8	117.82	111.35	111.26	111.59	111.72	113.57	108.46	109.39
101.47	106.17	105.83	109.93	108.72	105.1	107.97	106.34	107.06	103.86	104.5	104.51	102.17	106.16	105.25	106.28	105.27	100.19	104.32	109.42	99.959	107.65	105.92	105.38	106.17	105.68	104.86	107.81	107.08	110.06	103.05	105.49	104.07	105.93	106.4	104.73	109.84	105.03	105.86	102.97	106.16	105.85	103.61	107.86	106.66	108.25	103.69	104.34	107.88	106.87
97.899	100.77	102.45	95.721	98.641	97.902	99.004	100.7	100.52	103.36	103.4	98.834	101.5	105.27	102.3	99.331	101.24	99.05	95.533	99.832	101.2	100.98	101.15	104.5	103.28	101.44	100.23	97.846	99.881	99.333	101.11	101.58	103.05	99.795	98.868	98.631	98.637	99.83	98.405	100.51	98.53	98.901	98.979	97.641	95.657	105.43	99.037	99.548	105.05	99.926
106.26	108.49	102.76	106.13	105.67	110.21	107.23	101.95	107.2	108.11	104.23	105.23	104.57	103.98	105.46	96.761	103.44	108.37	105.5	102.54	105.03	104.78	102.7	105	112.19	105.84	103.52	102.37	103.99	109.08	104.37	106.47	105.91	100.88	104.13	104.56	107.75	108.43	103.42	109.21	105.55	106.05	106.66	107.34	104.83	107.12	102.13	106.52	104.37	107.84
102.31	103.42	108.14	106.78	103.68	102.88	104.12	105.79	103.57	100.87	103.81	101.68	103.53	106.26	106.73	105.41	104.18	106.6	105.34	106.33	103.82	102.55	103.57	104.38	104.79	105.05	105.5	102.18	102.96	104.44	107.26	106.12	102.47	106.67	107.65	101.5	105.75	102.94	103.12	105.66	107.12	102.42	107.35	97.463	108.11	102.83	105.16	104.23	104.96	102.75
113.35	108.09	111.15	109.74	113.19	111.7	114.66	110.22	110.92	111.04	111.58	116.14	106.93	112.34	113.15	112.89	115.35	112.59	116.72	113.19	106.12	113.34	117.37	109.27	113.93	109.03	110.75	112.55	110.47	109.13	110.57	108.95	111.53	113.53	108.25	107.16	112.81	111.51	110.16	113.52	110.99	109.68	112.48	117.91	109.06	114.4	112.57	111.44	115.86	114.47
110.57	114.5	112.16	108.84	109.14	113.74	109.46	113	118.02	108.31	113.67	109.58	115.36	111.02	114.91	112.58	111.06	111.63	113.07	110.44	109.17	111.66	116.66	111.31	107.78	112.89	112.3	114.03	110.78	111.62	110.11	107.12	112.87	112.98	111.29	109.72	114.01	115.65	109.95	116.47	110.22	110.88	108.98	112.41	116.6	113.33	111.05	113.39	114.22	114.44
109.37	107.59	105.12	108.13	108.49	108.37	110.74	112.69	111.82	110.01	110.24	110.37	107.56	112.59	111.49	111.39	111.89	105.91	111.04	108.9	107.29	106.85	108.01	113.42	113.58	106.75	113.52	110.69	108.76	108.81	110.43	114.06	111.55	109.96	109.58	109.21	109.65	108.13	109.44	110.52	106.26	111.28	110.78	111.03	110.31	109.07	107	113.89	107.99	110.41
105.44	108.98	103.23	108.02	109.96	106.74	107.06	109.89	107.26	103.46	106.44	107.69	103.86	107.5	106.74	102.44	107.28	107.44	104.87	110.43	105.96	106.31	109.06	106.41	103.76	106.91	107.17	108.32	104.37	109.79	108.04	103.92	104.34	103.69	109.82	103.73	108.68	107.83	104.6	108.75	110.91	104.58	112.08	104.72	108.43	105.62	106.54	106.38	106.27	108.16
109.51	107.57	109.35	112.83	114.89	109.95	107.25	111.01	112.01	108.26	113.26	109.19	107.57	113.87	106.46	109.47	116.77	110.24	109.61	113.64	109.68	108.19	106.06	113.74	109.08	114.82	109.36	113.36	111.41	109.8	110.72	109.33	110.41	110.7	113.42	111.78	109.27	112.22	108.51	113.1	106.23	118.8	111.76	116.38	109.61	111.02	109.44	113.07	109.9	109.93
107.59	112.53	103.94	106.9	111.49	110.64	102.1	106.15	109.74	106.41	107.01	106.24	104.63	99.947	109.28	106.95	106.66	104.1	106.96	106.68	108.76	102.03	104.3	105.93	107.08	108.83	105.45	110.37	108.63	103.87	108.69	105.29	103.57	110.83	105.94	101.92	106.34	105.9	106.96	111.33	102.73	111.07	111.39	108.65	105.86	102.76	106.5	104.65	109.6	105.73
104.52	106.5	102.92	106.18	106.15	108.74	103.85	106.58	103.84	106.41	107.25	103.2	107.93	112.03	111.32	102.56	107.99	110.34	107.66	107.66	110.86	110.75	104.98	104.27	106.62	106.86	107.86	108.2	104.95	103.46	106.21	102.5	101.21	106.63	101.84	107.2	107.15	101.97	108.06	106.44	106.63	102.91	105.06	104.4	105.17	109.25	105.17	105.38	103.51	108
104.39	110.18	106	109.1	106.97	107.37	109.33	110.3	107.8	111.64	111.22	113.45	110.97	110.26	110.66	111.67	109.48	108.03	106.47	110.28	108.43	113.36	114.11	110.55	113.26	110.61	114.22	112.28	108.87	110.46	109.79	116.94	108.29	107.05	108.7	109.69	104.68	109.09	111.64	105.76	112.26	112.08	111.55	114.86	109.88	109.1	109.54	110.31	109.23	112.32
111.45	110.83	115.32	110.94	114.1	114.27	112.68	107.66	108.22	113.77	114.38	110.48	116.17	115.28	117.06	114.43	117.76	114.45	111.42	114.88	111.02	113.13	110.63	113.54	114.22	110.87	110.73	117.92	110.66	115.68	112.22	113.34	109.1	115.69	113.55	114.71	109.66	111.35	113.37	113.17	114.34	111.33	110.33	112.76	114.79	112.63	112.54	110.21	109.99	112.5
100.09	104.88	107.71	103.02	98.217	99.198	104.5	107.45	105.4	104.01	104.23	107.37	104.9	105.59	104.96	101.11	107.24	108.58	108.01	106.16	108.41	104.01	103.47	105.21	106.49	106.84	106.05	102.6	107.37	102.48	106.58	103.46	107.71	109.45	103.78	104.59	101.53	106.7	103.1	104.88	99.578	106.25	104.67	103.34	102.75	105.33	100.36	112.32	103.74	107.08
109.65	116.25	111.78	115.9	108.15	110.29	115.12	114.5	109.43	107.52	110.18	112.51	114.36	113.06	115.89	113.61	112.59	113.04	110.58	112.83	110.76	107.13	107.65	110.37	110.55	115.38	110.17	108.86	111.97	110.41	113.54	104.37	111.51	109.43	106.15	110.84	111.43	114.3	112.51	110.93	107.13	110.13	109.32	111.69	114.83	113.72	111.27	111.52	110.89	111.45
103.32	104.58	104.09	102.08	106	111.48	103.29	111.93	107.08	102.71	106.04	106.39	107.88	108.97	106.62	104.86	106.62	106.45	101.69	103.88	101.96	105.44	106.36	103.1	101.46	106.02	105.81	105.77	110.43	107.73	105.37	106.72	106.45	102.54	106.41	101.12	106.26	101.8	106.13	103.9	104.9	105.69	106.22	105.66	109.27	107.16	108.18	109.24	105.16	104.01
98.183	99.569	99.46	99.319	96.137	101.72	101.69	105.2	102.28	97.807	98.502	102.2	97.62	103.81	100.07	102.63	96.979	103.01	98.391	102.77	93.927	99.228	102.81	100.79	100.84	100.68	98.37	103.1	100.05	95.822	97.414	102.11	99.712	96.985	99.609	103.28	98.436	99.209	97.774	96.997	97.309	100.19	99.952	103.97	103.75	102.42	99.399	102.33	98.006	100.4
101.9	100.99	109.64	108.46	102.92	108.72	111.3	107.77	105.61	105.13	102.45	104.15	102.44	106.45	105.72	111.57	102.66	106.01	103.12	103.81	107.97	101.88	105.28	107.97	110.52	107.75	104.36	107.52	103.62	107.22	103.63	105.42	106.03	111.9	107.6	111.97	105.46	106.91	106.24	107.49	110.33	106.34	105.62	103.81	107.5	102.11	108.92	104.33	104.97	106.9
105.82	107.03	104.19	105.61	104.85	108.78	107.97	108.28	108.26	106.56	111.14	111.08	103.69	106.14	107.53	104.75	102.2	101.9	101.97	109.44	108.24	108.8	107.89	101.04	108.26	105.12	102.92	104.45	104.74	101.8	105.25	104.66	102.9	103.61	98.664	107.75	102.36	98.124	108.1	107.3	105.58	109.86	103.33	101.77	103.83	109.56	104.66	106.03	107.69	105.14
116.75	118.11	116.91	119.93	117.65	111.26	119.06	114.76	116.02	115.81	116.26	116.26	121.41	113.57	117.93	123.78	116.51	114.45	119.46	120.66	119.07	120.68	117.53	112.98	120.24	120.04	112.42	123.78	114.72	122.19	119.25	118.37	112.64	114.83	116.83	119.97	118.71	119.38	118.77	117.71	116.58	115.33	121.37	115.57	120.42	115.99	112.75	120.51	121.41	118.51
107.37	104.37	105.05	107.35	102.79	107.23	101.55	101.74	105.94	104.81	100.7	103.19	107.08	104.22	106.51	112.27	107.94	107.6	104.57	108	101.12	105.25	104.69	104.69	105.14	107.08	103.72	102.66	103.77	104.45	106.57	109.4	104.56	107.67	106.12	103.68	106.8	106.92	107.6	111.25	105.7	103.93	104.74	103.33	100.34	105.58	102.6	105.16	100.73	107.41
112.6	112.14	108.52	116.54	112.31	107.47	109.7	108.08	104.47	107.27	108.06	107.6	110.07	110.15	110.58	107.69	109.06	110.11	108.82	109.93	111.86	110.56	110.05	111.55	109.17	109.92	108.8	113.81	111.86	108.55	111.25	108.21	110.11	111.62	113.8	108.25	110.46	110.71	111.09	112.44	110.33	111.97	107.8	112.76	110.3	109.63	115.52	107.58	111.81	108.02
110.73	113.68	108.25	110.71	111.78	108.65	113.71	111.58	109.24	110.06	108.56	111.5	113.66	114.03	111.3	112	111.66	109.2	111.42	111.19	112.08	111.04	114.88	110.4	111.83	114.96	112.05	113.21	114.91	118.89	111.61	112	112.47	113.58	110.35	113.64	111.47	114.27	115.59	113.49	112.16	113.06	110.39	112.67	117.15	112.37	114.48	115.97	112.68	110.79
109.62	113.42	114.78	112.25	112.97	109.96	109.44	112.88	115.92	111.47	112.78	111.03	109.63	110.46	109.29	110.83	112.77	113.83	111.53	110.51	110.8	112.31	110.78	114.03	110.71	110.28	113.12	115.23	109.57	112.54	105.47	109.6	113.58	111.47	106.87	109.27	112.62	111.57	110.11	111.76	111.35	112.52	113.5	107.28	112.35	115.17	112.62	112.69	110.96	109.98
107.88	110.69	103.24	108.1	109.29	104.34	108.48	101.08	99.682	106.5	104.17	105.57	107.25	101.72	103.48	106.8	109.93	111.64	107.64	105.55	107.38	108.01	105.63	106.77	105.67	108.05	105.85	103.16	111.46	107.04	107.85	108.3	108.58	106.01	111.24	104.82	105.4	105.67	107.85	105.58	106.53	107.12	109.72	106.17	104.19	112.01	103.89	104.51	105.31	110.31
112.84	109.5	113.29	113.67	117.19	110.83	108.77	111.39	113.72	109.93	111.12	108.34	110.84	109.58	110.75	108.69	108.87	112.82	111.53	110.11	110.33	112.13	115.05	112.65	110.16	114.11	107.93	114.48	108.91	111.08	113.6	111.76	111.03	112.54	103.28	113.61	115.05	112.38	112.39	110.17	111.67	112.79	110.44	109.09	116.26	114.4	115.84	111.9	111.85	111.06
104.7	102.91	104.55	105.74	105.82	100.75	107.98	104.57	104.66	106.17	105.54	106.26	102.64	101.99	106.54	100.04	101.96	106.28	102.15	108.99	104.84	103.85	107.19	106.99	102.86	103.22	101.44	107.53	99.562	106.63	110.12	104.7	104.35	105.35	106.88	106.74	106.55	107.57	106.01	105.99	105.12	107.45	108.3	105.57	105.49	105.65	104.1	103.23	104.55	105.74
101.02	105.92	106.42	106.55	102.4	104.06	101.23	103.28	102.1	105.83	109.13	105.62	109.91	109.02	106	102.78	105.09	106.26	106.39	105.85	105.61	108.27	109.1	102.73	106.57	105.94	106.56	107.88	104.07	108.33	110.82	107.8	106.15	108.85	105.95	105.27	109.39	107.8	107.12	106.41	105.9	105.87	106.74	103.31	111.66	108.02	109.82	108.72	107.02	110.38
100.61	102.01	102.14	95.881	100.84	100.74	105.99	100.2	99.416	99.823	100.81	101.98	96.731	103.89	100.09	97.098	100.97	99.362	96.233	99.709	102.94	100.78	102.32	102	103.73	99.935	97.586	99.265	96.276	100.54	99.995	105.03	98.771	100.48	100.66	100.48	100.33	103.03	101.51	99.282	96.718	95.161	101.98	101.77	99.683	100.58	100.41	100.74	100.34	99.603
100.86	103.37	100.59	97.656	101.36	102.29	99.18	103.13	102.18	100.92	100.28	100.57	99.662	106.42	103.09	101.8	99.086	100.88	103.15	94.082	99.794	97.755	102.91	100.2	99.764	98.478	97.727	97.598	102.19	99.255	97.972	101.09	101.57	98.584	100.68	99.759	99.587	106.05	104.28	103.85	100.22	97.409	97.756	95.371	96.789	96.885	95.624	97.942	99.482	103.36
113.95	112.38	115.33	112.81	115.26	118.21	114.48	115.2	105.65	110.2	112.61	111.79	107.17	110.43	112.85	112.39	113.49	110.13	111	111.29	111.31	114.81	113.77	110.01	113.18	113.81	109.78	111.92	112.69	111.16	108.83	110.33	107.35	110.89	110.5	111.02	113.16	112.14	115	112.67	113.04	112.44	111.42	115.84	111.7	109.87	112.35	111.26	112.58	108.89
111.74	109.4	107.93	112.86	109.85	111.56	117.09	108.66	107.88	109.26	112.54	108.31	106.48	108.25	114.03	107.75	111.3	108.84	110.81	109.55	113.33	109.66	111.2	109.23	105.38	113.19	110.28	103.49	107.18	111.72	109.26	108.41	109.56	110.88	107.18	106.31	111.04	111.57	114.36	109.14	110.56	111.3	109.52	115.03	110.88	109.04	106.75	108.48	113.15	110.33
114.26	112.87	111.63	111.74	108.86	111.58	115.15	110.61	113.35	109.29	116.84	110.9	114.18	110	112.63	114.07	113.63	113.61	114.7	114.17	113.24	114.79	112.36	114.37	113.52	115.27	110.16	109.78	108.59	113.28	109.21	115	111.53	108.43	114.41	112.85	115.59	113.59	109.85	114.31	112.99	110.22	111.71	110.63	111.39	110.87	110.28	112.8	111.8	112.99
107.61	106.34	102.64	104.14	106.23	105.55	105.48	111.27	105.96	105.6	108.11	109.14	109.51	108.59	105.01	105.12	106.71	107.63	108.95	105.94	108.51	102.23	103.06	102.9	110	109.14	103.34	106.45	102.68	109.61	104.14	106.14	106.83	107.46	108.05	109.45	108.84	110.33	109.92	109.38	99.035	107.9	105.74	112.88	106.5	106.6	102.68	106.69	102.83	106.84
114.61	115.52	108.5	108.17	108.8	112.78	113.52	113.2	112.75	112.29	112.43	111.16	111.66	113.19	115.39	115.2	112.98	112.61	112.69	109.16	111.95	114.09	111	114.49	112.38	112.96	112.09	108.19	113.85	108.33	111.67	112.44	110.53	112.93	110.76	112.5	110.65	112.99	112.31	109.73	113.96	111.6	114.38	110.57	112.94	110.39	112.26	110.95	112.4	112.89
106.15	108.47	108.31	106.11	111.48	104.86	108.09	103.97	100.86	108.47	106.41	105.89	113.63	110.91	107.05	109.6	107.13	108.18	105.49	105.64	107.69	106.24	107.64	107.32	111.21	106.22	106.56	104.21	108.35	106.85	105.1	104.98	106.12	102.59	103.46	104.78	108.48	107.9	111.06	106.21	100.56	108.97	105.15	107.8	110.16	111.56	106.91	108.98	108.09	105.22
103.95	101.01	105.88	103.28	104.7	102.33	103.87	103.53	104.6	104.4	109.29	108.29	104.92	101.48	104.25	104.23	103.87	107.48	101.45	108.42	105.99	107.58	105.93	104.41	106.16	105.15	104.13	105.75	107.93	107.64	106.11	106.53	103.38	106.64	105.5	104.44	107.73	107.04	103.75	104.32	103.17	106.31	107.51	104.09	102.94	103.02	104.55	103.82	108.21	107.63
104.93	106.53	106.8	102.33	103.3	106.37	108.51	107.11	103.97	107.36	105.01	107.99	99.462	103.69	106.16	109.35	104.67	104.87	106.41	110.5	106.92	103.19	106.57	104.87	107.28	109.64	99.411	108.55	106.09	110.99	109.72	104.73	101.94	105.34	105.02	106.52	103.05	108.15	108.55	108.08	108.82	103.78	106.49	105.76	107.6	100.98	100.42	107.63	101.74	104.98
113.48	113.26	115.42	115.06	111.57	110.73	114.41	109.52	113.63	113.07	109.29	110.98	109.94	110.37	111.35	109.42	111.07	111.8	112.12	117.83	111.34	112.33	113.47	108.82	109.41	111.75	109.21	115.87	114.81	110.39	110.29	109.27	108.2	111.87	113.63	110.87	114.52	108.48	111.84	113.45	113.77	111.82	111.32	114.78	108.32	114.58	112.09	113.26	113.49	113
110.01	114.31	112.12	107.83	109.06	110.12	109.98	109.93	111.2	113.31	107.79	113.71	109.2	108.95	111.36	106.29	110.22	111.55	108.86	115.55	110.09	112.01	110.72	109.93	112.56	109.71	110.97	106.94	113.08	112.33	113.61	111.53	109.95	112.85	112.81	109.64	106.86	108.12	111.56	108.56	112.43	111.94	112.83	112.5	111.53	107.35	110.67	110.5	109.63	111.54
111.13	117.25	114.67	108.87	112.41	111.1	112.09	111.75	113.79	111.65	113.82	112.22	114.56	109.99	111.85	108.95	112.21	110.29	113.28	112.5	117.9	114.09	115.35	114.47	111.22	110.24	111.92	107.64	111.99	110.45	112.01	108.75	109.86	115.77	108.71	111.62	107.78	112.38	112.66	116.34	109.22	111.4	114.13	112.5	113.02	111.73	110.55	111.52	117.59	111.35
106.23	112.41	109.58	110.51	109.63	111.78	114.61	109.95	104.39	111.48	112.6	109.95	105.65	111.19	113.28	106.28	110.99	107.3	104.9	110.63	106.88	109.56	107.06	110.54	112.15	110.89	107.84	111.78	108.58	113.21	109.52	112.55	109.32	109.89	106.85	109.78	116.41	108.54	111.99	109.44	111.69	106.87	107.24	111.74	110.06	108.37	105.03	110.57	112.11	108.5
100.45	98.383	99.923	101.39	97.71	96.498	97.638	100.43	102.57	101.11	98.485	102.42	95.908	98.502	97.276	97.192	98.763	100.11	100.95	101.09	97.359	101.4	100.87	98.345	98.089	96.258	99.356	97.882	99.236	103.6	96.822	102.73	100.69	101.96	101.92	98.592	98.494	100.89	102.97	97.547	97.98	94.677	103.67	100.82	97.406	98.368	99.998	101.22	102.41	100.3
106.91	107.34	110.47	106.34	105.72	110.42	112.25	111.62	113.97	111.79	113.5	109.72	109.44	111.78	108.49	110.62	109.37	107.15	114.3	113.74	110.87	108.52	113.46	111.9	107.84	107.06	110.34	109.88	109.28	106.96	106.62	109.95	107.83	109.69	111.68	113.22	111.91	110.22	109.15	108.46	110.4	114.52	111.98	112.23	104.95	106.87	108.58	111.59	106.95	113.26
107.85	106.4	108.36	103.14	106.24	106.91	105.88	101.71	109.18	106.25	108.7	106.11	107.77	110.85	102.61	105.63	100.57	101.61	106.61	107.27	108.43	105.22	102.81	108.67	107.48	102.44	103.9	106.3	107.77	105.94	104.59	106.93	103.64	104.85	104.98	105.48	104.61	104.49	107.69	102.3	110.99	104.95	102.46	103.74	109.75	104.01	105.72	107.79	106.02	109.87
103.48	104.59	106.17	97.71	106.05	109.64	102.35	102.93	103.73	102.1	101.78	97.294	106.75	105.7	107.05	103.59	103.94	105.57	107.72	104.8	99.705	103.49	107.36	103.49	103.02	101.07	100.9	107.97	102.11	104.24	108.06	108.4	106.1	105.99	107.44	105.06	102.84	103.67	101.9	101.84	104.35	104.09	107.85	103.04	108.38	108.53	104.74	106.56	103.67	105.88
100.64	96.254	100.08	103.34	100.6	94.837	97.89	100.76	102.64	101.24	100.96	95.809	101.57	100.03	99.275	100.94	100.89	103.67	97.502	99.036	97.231	96.373	100.95	100.94	100.33	100.91	100.37	101.9	99.607	101.32	96.226	102.55	102.04	96.803	99.473	100.36	99.947	99.827	99.833	103.8	99.186	96.9	97.676	104.19	97.534	102.18	100.62	98.807	98.93	98.664
111.01	115.2	113.61	114.04	108.21	112.94	109.11	113.81	114.47	111.02	110.27	112.9	113.39	113.22	117.42	112.73	111.12	110.38	111.96	108.7	113.62	111.94	110.91	113.15	115.83	114.22	114.23	110.15	117.85	117.59	113.91	112.97	114.94	112.13	110.92	116.4	118.01	112.88	114.84	109.19	113.95	115.24	111.93	115.91	112.1	109.86	108.4	109.61	116.13	112.43
110.95	113.33	114.06	114.73	113.45	111.23	111.91	110.71	113.35	111.65	109.78	109.72	111.67	110.81	113.27	113.68	109.84	111.38	111.11	111.92	109.77	113.61	113.04	113.21	110.37	113.03	110.38	107.1	109.19	112.12	116.12	116.83	111.97	116.04	112.52	112.27	111.85	111.33	108.31	111.21	110.78	113.28	112.47	110.9	112.52	108.49	107.84	110.17	108.49	113.39
106.53	111.65	104.26	109.75	104.77	105.77	106.95	108.15	107.42	107.88	109.19	107.29	105.35	110.19	108.53	105.57	106.34	104.7	111.82	104.15	98.946	104.26	105.71	105.76	105.51	104.8	107.28	110.27	108.91	101.04	109	105.93	107.64	107.37	106.21	108.86	106.16	105.13	113.07	107.15	106.65	105.88	107.34	104.11	110.5	108.75	106.33	108.08	103.85	105.66
112.83	110.6	114.02	113.3	112.23	113.39	116.64	111.75	117.35	113.53	111.21	113.55	111.56	111.39	111.3	114.24	115.23	111.93	107.37	109.99	108.68	113.11	111.03	114.27	111.35	113.51	111.55	109.98	113.43	111.36	109.93	115.09	110.73	112.77	110.54	112.98	111.28	111.53	115.46	114.38	115.98	109.7	110.15	116.33	112.95	113.09	112.55	115.25	111.14	111.92
106.2	99.654	105.41	103.85	105.43	103.31	105.6	104.11	108.23	107.11	103.38	104.87	107.63	106.22	110.29	104.91	105.98	104.68	103	102.87	103.17	107.82	108.05	107.1	108.22	107.33	105.41	104.6	108.27	105.19	101.74	106.63	100.25	104.15	105.14	101.63	100.82	104.18	104.47	101.04	106.52	107.86	108.4	105.3	104.17	107.96	103.8	107.8	101.35	107.59
104.6	103.03	105.24	108.47	105.57	105.19	103.23	102.64	104.1	105.4	107.5	97.533	106.62	105.33	103.22	106.49	107.55	101.71	104.82	104.92	110.68	100.48	106.2	107.01	105.51	106.93	105.62	106.3	106	100.02	102.62	107.77	109.23	104.33	103.09	104.96	106.83	107.17	105.23	107.01	106.05	102.18	104.75	103.78	105.26	103.3	109.54	105.06	103.05	102.72
111.82	112.27	110.81	114.94	107.49	105.63	107.65	108.6	114.68	108.02	109.96	110.38	108.69	110.54	110.68	113.93	109.25	109.13	110.51	111.17	113.11	110.64	109.52	111.99	105.18	111.17	110.58	116.4	112.84	110.17	105.15	111.42	111.61	110.58	118.28	111.73	114.54	113.01	111.59	113.35	115.81	111.22	108.87	110.9	111.56	116.18	111.58	111.7	108.75	111.73
99.962	97.808	99.1	98.873	97.505	103.16	102.99	102.21	95.137	100.36	98.71	100.64	98.354	100.35	99.97	100.15	102.59	100.38	97.703	98.782	104.16	105.86	99.474	97.891	99.405	98.957	102.08	102.44	101.95	97.416	98.933	104.11	101.26	98.037	101.18	98.501	98.588	101.73	100.69	97.208	103.7	103.07	100.2	99.135	97.018	99.376	98.162	96.331	96.9	103.81
105.39	105.11	108.67	107.32	110.45	107.67	105.42	105.23	108.72	99.842	100.96	108.43	109.26	105.66	109.47	102.29	107.75	107.6	107.54	106.76	107.97	107.33	100.58	105.48	101.97	104.7	107.59	104.21	106.31	105.63	105.38	104.04	109.1	109.9	106.34	105.03	107.17	106.08	107.76	104.76	106.53	105.94	101.9	107.49	105.34	106.28	109.31	105.89	108.23	105.88
114.24	110.2	110.85	113.52	107.63	112.37	110.29	111.08	113.96	107.57	111.57	111.15	106.52	112.11	112.09	113.26	108.54	110.12	110.55	106.57	110.86	112.15	106.06	110.73	112.22	112.23	115.08	108.84	110.9	113.19	110.75	117.65	113.59	107.72	112.61	113.88	109.53	115.4	114.59	111.92	108.44	110.44	113.14	114.17	111.75	111.11	118.03	109.19	110.55	111.78
103.31	98.911	97.711	99.468	94.112	102.76	93.418	101.25	100.93	101.97	97.91	101.97	96.946	100.53	102.58	98.897	99.559	102.69	93.163	100.91	101.21	102.62	99.979	95.91	97.628	100.81	98.661	101.29	98.013	97.296	100.54	103.74	100.24	93.948	104.53	101.2	101.47	97.174	99.928	99.279	97.921	99.812	99.002	97.794	96.279	103.95	103.1	95.427	99.416	96.604
110.6	104.03	106.12	108.67	103.48	105.56	105	108.97	108.28	104.12	102.75	106.29	105.34	102.4	101.53	104.43	105.83	106.25	107.52	105.73	102.2	103.54	106.43	104.3	105.59	106.76	106	106.42	106.19	105.81	106.98	104.24	102.42	99.494	101.58	108.64	109.37	102.29	103.41	100.31	102.36	105.73	105.74	102.27	107.58	107.62	106.36	103.2	105.59	104.23
100.65	104.03	103.17	103.72	108.1	106.37	106.11	103.84	107.87	106.54	106.45	106.73	107.43	107	102.11	107.33	107.1	105.3	106.92	102.12	106.24	107.74	108.35	104.38	105.6	105.86	104.95	108.5	104.94	102.24	102.96	102.17	101.64	103.59	106.46	101.1	109.78	108.92	107.24	105.79	105.22	111.29	103.95	107.37	107.85	104.83	110.04	108.28	104.82	103.37
104.68	106.24	100.86	103	106.44	108.48	105.41	103.35	107.01	107.88	103.1	107.54	101.92	101.84	100.03	94.751	108.23	105.03	100.14	106.11	105.63	103.4	103.74	104.4	105.21	104.17	103.83	103.37	106.99	102.91	105.56	108.63	101.73	104.43	102.63	107.87	102.59	103.1	109.62	104.67	103.4	106.87	109.62	104.38	109.55	109.23	103.55	100.55	103.92	108.42
110.27	110.99	109.48	114.54	111.98	109.59	109.36	109.65	114.42	111.58	113.13	111.15	110.73	114.51	108.59	111.23	110.71	110.03	114.96	112.31	113.66	110.02	112.93	113.96	112.4	116.48	107.97	111.79	110	110.34	112.51	111.08	108.44	114.35	111.38	113.93	111.14	109.6	107.7	113.41	111.28	111.58	114.66	112.78	110.78	112.23	113.42	108.2	111.79	113.62
104.11	102.63	104.91	103.51	100.43	102.47	105.75	103.74	106.69	104.15	101.67	102.68	101.7	101.51	107.96	103.28	106.76	106.73	101.74	104.52	102.49	105.41	107.65	102.37	104.52	102.24	107.3	102.34	107.27	109.84	106.82	106.41	101.9	103.65	102.62	104.98	105.8	102.74	98.622	105.18	103.93	107.29	106.16	101.52	102.5	103.12	104.42	105.99	109.39	105.92
116.84	117.08	111.49	113.75	117.56	116.34	115.07	115.69	116.56	116.33	118.32	110.07	117.64	114.02	116.21	119.36	115.36	115.39	117.78	119.51	115.71	113.51	117.24	119.87	115.3	113.88	115.49	119.54	114	112.56	119.46	116.97	116.2	115.03	113.26	117.26	119.26	114.3	115.8	114.99	117.77	115.99	115.66	118.53	111.12	114.44	117.1	115.16	117.4	119
116.07	112.31	111.99	113.15	108.76	109.61	111.24	110.57	107.86	116.29	109.63	114.7	112.32	115.92	112.67	113.88	114.29	113.84	115.59	112.53	111.96	115.53	112.92	113.3	114.53	110.71	110.99	110.32	110.95	110.4	112.11	109.53	115.39	109.36	113.23	112.63	114.31	111.85	111.38	114.87	109.63	114.03	112.12	111.35	109.6	109.69	113.12	110.81	112.19	113.69
111.49	114.76	115.36	108.79	115.56	108.1	111.39	110.79	112.05	110.62	112.51	116.36	112.79	112.55	110.33	112.66	117.18	111.11	112.5	111	113.91	110.48	115.53	115.97	112.82	111.03	115.32	110.36	116.03	112.93	112.28	114.69	112.57	109.01	115.27	114.86	111.25	111.3	112.59	112.88	111.3	113.1	110.87	114.64	114.76	111.67	107.51	109.37	111.89	114.02
107.2	98.449	103.55	96.765	100.64	101.44	96.95	98.758	102.07	96.492	98.477	100.39	99.294	99.717	98.616	95.796	102.17	96.317	105.25	104.79	97.096	98.01	101.27	100.58	104.01	94.804	102.08	100.4	101.67	100.05	100.7	101.74	96.89	99.946	102.13	96.578	99.753	100.22	101.7	99.02	98.049	100.12	98.694	95.116	101.63	100.17	100.44	103.82	96.825	98.211
110.96	110.44	105.63	106.34	109.04	107.48	107.44	110.38	109.81	110.31	104.95	108.61	107.76	105.75	106.73	103.62	105.84	109.31	108.35	106.82	109.98	104.39	106.76	104.23	105.93	101.89	103.29	107.19	109.42	103.46	107.65	107.64	106.72	105.47	111.66	108.84	106.27	106.65	107.6	101.9	106.91	105.41	106.31	110.22	111.26	105.76	112.57	109.92	110.19	109.92
109.11	106.95	108.73	107.82	107.35	111.09	105.84	108.07	107.27	104.82	108.81	107.02	106.72	109.49	105.09	107.69	108.9	107.99	106.72	108.26	107.82	104.42	105.66	111.82	110.03	107.78	107.13	104.22	106.97	110.43	110.52	105.27	109.75	110.47	108.04	106.63	105.76	104.24	109.87	105.97	105.94	113.66	107.94	101.49	111.43	105.97	107.66	102.39	105.38	111.45
119.12	116.31	115.05	115.26	118.3	117.97	115.6	114.32	118.5	116.71	118.03	114.36	113.92	117.73	117.51	116.36	117.45	117.07	114.48	113.4	112.62	118.38	110.89	114.37	120.96	117.51	114.05	114.63	117.12	121.23	113.29	110.72	117.08	115.08	116.54	117.04	113.66	118.75	118.24	120.54	115.95	116.53	117.92	115.63	116.71	119.55	116.32	115.04	118.23	116.17
106.11	101.51	99.087	102.06	98.73	104.1	103.39	107.33	98.007	103.72	102.36	101.37	102.74	101.05	100.6	100.62	103.12	100.41	101.26	99.189	101.52	102.91	99.485	96.112	100.29	99.694	99.831	105.43	96.928	99.123	103.48	103.02	102.91	101.47	98.516	94.335	105.57	99.786	101.3	97.848	98.043	101.25	102.58	104.41	103.2	98.483	101.6	101.78	101.46	103.34
100.46	103.57	104.9	104.64	105.42	106.22	106.17	103.11	105.14	105.12	99.896	103.39	108.47	102.59	107.32	107.6	106.91	99.67	103.88	110.13	104.94	105.98	108.04	105.76	106.06	104.92	105.75	106.44	104.54	101.37	105.81	101.94	107.05	100.66	106.83	109.39	103.82	108.97	104.26	106.67	110.48	105.15	108.18	108.71	105.25	107.59	106.83	106.52	108.21	109.43
100.97	103.92	103.63	106.15	104.82	107.17	108.26	110.24	107.85	108.86	105.91	108.43	108.28	104.19	106.36	110	107.09	107.34	108.89	104.7	105.68	108.51	108.68	107.82	104.83	101.55	106.36	102.75	105.1	106.26	108.67	100.58	106.29	106.54	106.05	104.58	105.7	104.25	107.95	105.71	104.12	104.68	104.48	106.58	105.48	105.02	105.21	104.96	102.1	104.72
99.291	99.451	101.24	97.104	97.959	104.48	102.34	101.66	104.35	100.7	100.91	102.01	97.691	105.92	98.047	102.77	105.62	95.435	104.4	101.76	97.778	101.74	98.814	100.02	100.39	102.8	104.41	100.46	99.457	101.38	99.944	100.99	97.976	97.504	101.56	98.947	102.98	102.26	99.605	100.73	102.96	99.732	100.73	99.636	100.31	101.38	101.1	99.841	101.54	105.8
109.09	109.42	100.88	103.86	102.55	104.95	99.726	102.42	104.49	105.82	104.62	101.77	103.53	104.09	105.92	101.71	107.07	101.24	102.24	105.99	100.23	106.88	102.65	99.437	100.96	109.31	109.61	106.81	103.79	107.35	103.65	103.91	103.14	106.13	106.66	107.11	109.91	104.26	105.28	108.22	104.46	101.42	105.07	100.57	102.39	106.14	102.21	102.63	106.7	100.7
111.87	110.21	106.05	108.99	109.26	110.68	108.08	110.02	110.46	113.89	107.87	108.38	112.81	111.32	108.21	111.09	110.88	110.64	111.73	115.03	109.2	109.92	111.26	112.84	106.88	109.62	106.88	105.1	109.1	109.06	109.22	104.2	113.7	106.71	110.21	111.88	113.69	107.62	106.58	114.65	110.26	110.3	112.51	108.28	108.33	106.5	112.62	112.14	112.14	110.97
108.29	109.66	114.38	115.32	113.72	111.99	111.06	110.26	114.81	111.85	108.78	107.6	112.14	112.8	107.66	113.74	117.9	107.97	113.42	111.14	117.47	112.32	116.05	113.05	112.5	115.9	108.29	112.22	112.83	111.62	111.09	111.79	112.78	110.39	110.56	112.24	111.63	113.45	112.66	111.41	110.24	111.22	110.66	106.44	113.15	111.11	109.22	110.02	113.2	108.19
108.12	107.97	103.04	108.53	106.05	103.69	107.5	105.25	107.5	107.69	106.46	106.7	104.26	105.09	104.08	108.66	108.38	108.7	110.42	108.47	106.25	104.99	102.63	105.77	100.24	105.83	103.25	105.08	111.17	109.83	108.95	107.77	110.26	107.53	103.38	107.29	107.31	104.18	108.53	105.65	101.67	105.95	106.9	107.73	105.68	103.56	103.07	105.01	104.63	108.57
106.63	108.65	109.53	110.02	109.2	108.91	107.6	108.04	109.3	110.15	110.44	110.72	106.26	107.3	113.46	107.11	108.84	109.15	110.22	105.19	112.48	109.24	106.06	113.11	104.68	107.79	112.7	109.12	107.17	111.81	107.89	110.18	110.36	112.35	114.45	110.69	112.99	110.43	111.1	113	110.1	115.56	106.11	106.69	109.2	114.83	109.95	107.53	110.87	109.11
105.73	109.22	110.8	105.65	103.35	105.11	107.1	110.62	102.21	107.65	108.38	108.67	106.5	102.42	101.4	99.745	111.16	107.67	107.16	109.96	102.58	109.32	113.93	106.78	105.8	107.75	108.91	104.05	108.35	109.44	107.78	104.57	109.19	104.56	104.71	109.28	106.54	106.43	104.56	108.53	104.33	111.76	108.68	107.35	105.45	102.95	103.68	109.81	103.97	106.33
111.6	113.42	107.46	112.76	114.84	114.22	110.41	111.44	110.51	114	110.87	113.45	111.49	112.31	113.21	114.86	112.1	114.06	110.63	115.12	115.7	111.6	111.59	111.67	109.49	112.42	112.56	117.26	111.86	113.34	110.37	115.94	114.39	113.25	117.45	112.87	114.45	112.06	113.53	111.09	111.97	111.51	116.44	107.65	112.02	112.61	110.03	114.12	115.97	108.37
105.34	109.41	106.93	110.1	106.51	112.23	108.07	111.77	110.94	110.5	102.41	109.19	112.66	113.71	105.56	108.95	111.15	105.41	108.58	111.24	113.83	109.34	106.28	108.49	109.78	110.52	109.31	107.34	107.8	107.9	110.07	109.19	112.04	110.52	106.25	114.2	110.78	108.99	111.36	108.03	109.93	115.89	109.57	110.82	108.69	108.67	110.43	112.25	107.5	113.46
99.075	99.288	100.84	98.142	100.18	101.76	99.19	101.19	96.22	102.9	100.69	101.63	98.935	95.966	95.765	98.944	99.056	98.349	100.43	96.572	103.44	97.443	96.115	98.51	96.204	97.008	98.475	97.399	97.139	97.281	101.84	99.107	99.444	98.7	97.266	99.377	103.59	100.53	98.341	99.872	97.999	101.47	97.386	103.87	96.636	100.51	102.54	99.099	99.146	99.915
108.26	113.67	105.15	104.14	106.81	105.21	108.67	109.28	102.87	105.55	104.62	106.95	105.6	103.97	106.53	105.55	104.89	109.47	101.94	106.79	106.5	103.14	105.34	107.54	103.5	108.08	109.96	102.45	103.91	104.05	104.58	109.92	101.24	109.42	101.69	105.01	105.68	103.23	109.94	105.52	108.11	106.73	108.04	104.01	108.17	102.65	112.83	106.46	102.78	105.93
105.85	112.62	110.6	115.81	111.32	114.65	116.56	110.53	111.11	107.59	112.6	108.04	103.88	110.9	114.34	111.31	115.09	108.13	109	109.74	113.44	114.77	112.67	114.16	114.42	116	112.97	110.98	110.66	108.96	112.34	112.14	113.11	115.06	113.32	111.66	110.13	116.23	116.37	114.42	117.52	109.98	112.39	111.87	109.85	107.46	110.92	111.5	110.65	110.77
112.77	105.92	106.38	113.28	104.73	104.53	108.9	105.98	103.76	107.92	110.48	107.71	105.88	100.62	107.2	105.63	108.75	109.6	108.46	111.96	106.71	104.56	102.94	103.46	97.593	108.7	104.5	109.77	105.27	108.87	110.84	108.13	104.46	108.15	110.19	109.81	106.21	106.7	105.52	107.52	104.84	104.97	110.31	103.97	99.863	107.45	108.92	105.05	107.19	104.2
104.2	101.85	99.326	98.09	98.774	102.85	104.18	104.39	99.576	101.05	105.03	101.15	102.81	105.09	100.32	102.6	97.369	101.05	101.59	98.505	103.84	96.417	102.37	102.42	103.81	103.55	98.739	102.51	101.31	104.84	102.4	100.54	99.274	97.428	102.91	97.918	97.772	95.573	100.81	102.54	99.161	99.144	104.77	101.01	100.53	103.03	100.23	99.046	102.74	104.3
118.55	118.67	120	115.63	116.63	121.67	116.94	115.53	118.37	118.16	118.96	113.41	116.52	117.36	120.99	123.76	116.59	122.43	116.38	117.79	120.19	114.29	121.11	114.05	118.4	122.13	118.4	112.84	118.36	118.93	120.05	112	116.02	118.51	115.31	120.22	116.31	118.15	118.11	121.22	117.16	121.14	117.43	117.66	115.45	114.71	118.5	116.97	118.87	115.41
110.61	112.66	112.17	109.9	114.2	115.13	111.27	110.42	112.53	111.27	115.72	111.29	112.25	111.34	109.14	113.09	111.25	113.22	111.1	106.8	105.83	110.88	114.16	116.08	112.66	111.01	113.36	115.41	107.9	109.44	113.22	112.17	114.6	112.34	113.4	111.67	109.75	113.96	111.91	112.69	110.36	112.17	116.26	106.64	109.31	111.11	108.65	112.62	108.05	111.72
106.75	108.64	107.44	103.01	102.4	107.82	105.32	104.38	106	101.51	108.58	105.01	108.65	105.18	104.44	100.44	103.62	102.69	101.67	102.01	103.53	102.22	101.45	101.37	105.97	105.6	100.81	105.83	100.67	104.27	106.63	105.42	106.05	105.28	107.1	102.88	104.29	106.2	105.45	107.05	106.61	103.71	103.3	101.82	101.88	103.48	103.4	103.94	104.41	103.53
100.39	101.77	101.01	102.61	103.3	100.94	96.221	101.35	99.151	101.05	99.35	96.948	100.98	100.46	96.634	99.339	104.57	97.131	98.797	100.24	100.94	98.102	103.2	97.527	98.824	103.65	101.89	99.918	98.49	99.064	103.2	99.521	98.073	99.447	104.84	98.973	100.32	103.64	102.64	99.166	104.13	98.44	98.212	97.217	102.65	100.02	102.28	100.92	102.33	102.57
104.99	104.93	98.109	97.452	96.625	99.521	101.02	105.02	103.9	97.122	102.99	98.944	97.69	99.539	103.25	99.38	99.807	95.766	99.185	100.46	100.7	101.23	103.32	102.25	99.359	101.14	95.435	97.737	103.06	99.261	98.549	97.565	101.02	95.441	94.653	103.04	100.95	99.884	104.7	98.714	102.04	97.365	100.38	98.855	103.94	103.28	100.96	100.06	99.336	101.25
106.19	105.73	107.06	107.72	106.62	104.48	110.22	107.98	103.29	110.65	106.03	106.49	103.23	106.37	106.32	109.06	109.01	108.79	107.44	106.6	105.89	112.2	108.88	109.5	105.03	110.66	111.88	106.75	108.22	104.6	106.42	105.28	102.56	102.93	107.62	106.48	106.57	108.07	103.26	106.62	107.19	104.18	104.59	106.43	109.1	108.17	105.53	107.8	109.02	105.65
116.09	119.75	115.53	113.57	115.2	109.94	116.08	118.35	119.21	118.24	119.56	119.45	116.9	118.06	114.63	116.99	117.52	119.96	118.94	115.5	118.96	116.66	117.8	115.09	117.57	119.1	115.95	119.75	116.42	114.81	119	116.02	113.03	117.18	116.06	115	118.6	114.9	111.77	120.14	117.36	118.55	116.58	117.15	119.82	116.5	126.28	118.63	115.17	116.41
107.25	105.72	106.46	108.49	106.24	102.98	99.882	104.95	104.01	103.42	107.54	106.16	105.1	103.96	104.47	107.73	103.65	107.36	101.37	107.67	103	105.73	104.63	109.22	108.35	100.51	108.85	106.05	103.99	106.85	105.1	102.6	104.86	105.02	106.25	107.56	105.27	105.56	107.23	107.56	106.87	107.21	103.34	110.45	106.45	102.9	108.03	105.42	102.5	105.28
109.54	104.63	108.41	103.79	107.03	105.56	100.3	107.56	107.96	106.56	106.56	103.07	108.85	104.09	104.61	106.56	99.897	104.01	105.56	103.38	106.92	110.77	104.41	104.4	106.26	104.85	111.2	106.19	108.63	106.34	106.84	102.17	104.8	107.46	105.95	101.21	103.4	106.93	103.71	105.35	101.37	102.86	103.19	105.2	107.96	100.43	104.07	106.68	100.55	102.3
112.84	116.95	115.43	117.78	117.89	114.91	117.36	116.82	117.25	117.74	119.49	116.84	116.83	114.57	118.37	111.85	115.04	116.4	114.63	108.37	121.7	112.89	117.12	118.6	113.32	116.48	113.97	120.33	112.98	112.37	119.61	121.49	116.26	116.01	116.49	120.07	114.43	114.91	119.68	114.97	117.23	114.64	114.79	113.11	114.64	117.65	118.08	115.63	117.7	116.01
104.55	102.76	102.9	102.04	102.58	106.98	102.67	103.64	107.79	107.1	101.26	104.26	110.29	107.01	105.85	106.63	100.65	103.11	103.91	105.14	103.36	101.7	105.82	105.42	107.17	105.14	105.23	104.8	109.92	105.86	104.16	101.35	107.44	104.85	100.93	107.43	105.16	104.71	103.58	104.46	104.03	99.575	99.149	104.6	107.19	104.81	101.45	104.27	101.9	104.27
109.19	109.25	110.88	115.81	110.79	110.65	113.01	115.12	110.74	110.86	109.5	111.18	112.3	115.49	113.43	113.36	112.6	110.56	110.92	115.51	113.49	110.15	112.82	109.26	114.34	112.52	108.82	110.88	112.94	110.88	111.22	112.97	110.21	112.53	115.75	109.69	113.61	107.94	114.83	112.81	110.77	114.98	106.88	110.91	113.67	110.71	108.63	109.77	112.01	114.43
104.96	103.6	106.54	100.55	106.72	105.04	107.89	107.66	109.25	103.04	107.97	106.36	107.66	106.52	104.43	106.68	107.09	104.23	108.58	110.02	102.4	103.23	107.54	107.59	105.07	104.8	100.88	108.56	109.38	105.04	105.63	107	104.63	104.55	105.29	110.13	103.98	102.35	107.5	103.57	107.65	108.98	105.66	105.01	107.48	107.08	106.39	105.23	106.83	103.79
107.81	104.47	103.78	100.79	104.28	107.98	107.34	105.66	106.72	104.46	107.15	108.46	104.89	105.35	104.63	108.42	108.98	104.14	107.56	109.49	103.99	106.93	104.39	108.74	107.34	107.24	107.24	103.34	100.39	105.53	103.82	107.7	105.98	102.56	103.61	105.45	101.57	102.68	101.57	105.78	105.96	105.98	108.43	103.24	102.52	104.49	107.19	106.38	106.88	102.19
107.87	107.11	116.05	112.11	114.15	110.83	109.94	114.07	104.76	113.47	114.3	107.15	113.56	114.89	116.3	112.06	111.64	114.06	112.06	113.46	111.6	112.42	112.13	112.7	111.57	109.39	113.2	110.91	110.14	112.88	111.22	112.16	114.13	113.85	112.05	116.17	112.03	112.41	111.98	113.5	110.34	112.79	115.69	113.23	112.68	115.04	116.77	114.71	111.47	114.89
103.08	106.7	105.14	97.745	102.12	105.16	108.66	104.23	107.44	102.42	102	103.97	106.9	106.97	104.55	103.17	104.09	105.13	102.77	100.01	107.86	107.82	106.42	107.52	103.35	106.34	99.752	105.92	103.73	109.33	110.67	106.2	102.11	106.79	108.1	103.23	106.73	102.77	104.91	102.7	102.08	106.36	104.12	104.06	102.16	107.52	102.55	105.03	103.26	107.94
99.913	96.884	99.476	96.952	101.09	101.47	98.559	100.32	95.87	101.87	96.817	95.346	101.96	97.24	96.101	97.546	96.158	97.114	100.61	97.398	99.77	101.29	101.69	97.591	105.23	96.919	98.717	95.879	103.13	102.94	98.375	100.94	94.918	99.799	103.89	99.752	99.85	96.68	103.02	95.863	102.39	99.091	99.338	101.78	103.46	104.91	96.066	99.262	94.623	98.331
99.44	100.1	98.141	95.543	99.885	100.79	101.8	101.77	94.439	96.2	100	99.854	100.51	98.838	101.53	100.16	101.49	100.6	103.44	99.833	104.41	99.467	100.19	101.89	104.1	103.03	103.79	100.15	100.66	100.94	94.873	97.717	104.74	101.67	97.074	96.279	99.933	100.81	95.884	98.47	96.559	97.156	99.066	94.955	98.433	94.398	99.912	99.338	99.03	103.46
104.68	107.4	106.13	107.24	106.13	104.57	105.24	105.54	104.91	105	109.47	107.62	101.3	106.99	105.28	103.51	104.69	110.92	109.64	105.91	106.19	106.48	110.01	104.89	106.16	105.63	105.8	103.07	109.34	104.81	102.19	106.22	101.37	105.12	104.66	102.34	108.65	106.34	106.39	108.9	106.95	106.16	106.19	110.11	108.15	108.19	105.19	108.48	103.36	104.62
106.37	105.53	106.16	102.98	104.82	105.26	107.34	104.25	105.74	106.69	107.85	107.11	106.85	105.97	102.02	104.6	108.46	104.17	106.72	109.91	108.57	107.83	105.53	107.69	102.84	104.12	109.01	106.71	104.48	107.01	106.14	105.71	110.61	113.09	107.57	109.99	110.55	107.6	109.6	108.17	105.04	104.89	99.816	105.73	106.47	108.62	104.08	108.15	106.04	105.76
111.74	110.83	114.02	110.77	108.06	113.07	110.76	112.46	114.5	107.39	113.61	110.92	107.87	114.18	110.5	112.72	112.52	111.39	106.54	108.47	109.4	113.39	113.72	107.59	110.54	113.42	108.04	108.14	116.14	111.29	113.18	112.88	111.34	114.62	113.37	109.3	117.86	116.48	110.64	109.45	112.21	116.41	114.73	113.54	107.92	112.79	110.8	108.06	109.4	112.49
98.38	96.785	99.519	102.08	99.882	100.64	102.43	100.2	97.661	102.62	97.332	103.52	101.34	98.257	104.99	97.527	103.5	101.91	100.69	99.309	96.709	100.38	96.219	105.08	102.22	97.292	105.33	100.19	100.92	99.525	99.665	101.53	96.081	101.93	97.757	94.741	104.75	103.52	97.662	100.53	100.43	98.384	100.89	96.991	105.71	95.845	99.703	99.475	101.48	96.377
112.75	107.33	105.05	111.98	111.55	112.61	107.02	108.67	110.23	107.62	108.46	109.85	109.2	110.69	114.82	116.18	115.14	111.73	106.71	108.86	110.43	111.31	109.03	109.15	112.17	107.16	108.94	112.05	108.67	109.1	107.06	110.24	111.85	108.06	111.08	112.15	107.65	108.91	111.63	106.53	110.14	115.29	113.6	107.22	108.41	111.94	110.63	110.03	105.11	108.74
103	109.58	104.45	106.35	108.83	106.34	107.38	104.34	102.05	102.85	109.74	106.34	103.58	103.47	111.95	106.76	109.9	108.7	104.69	106.38	105.77	102.98	105.81	105.29	107.92	104.81	110.98	106.4	107.99	111.7	109.96	103.38	108.48	104.66	106.53	108.59	105.57	107.48	109.69	104.66	104.95	106.81	103.42	108.6	106.83	107.46	109.07	105.94	108.08	101.5
106.06	107.14	105.15	107.82	102.04	107.34	107.96	105.81	107.41	99.516	101.99	104.42	109.32	102.81	107.05	106.83	106.75	104.97	105.7	108.2	108.61	101.98	105.02	104.96	107.9	100.88	108.95	108.86	110.09	103.84	106.98	106.77	107.25	104.4	99.889	108.88	103.73	107.02	106.42	110.86	104.38	101.97	108.37	101.88	107.11	107.41	106.45	105.14	105.94	109.87
110.31	108.85	114.95	111.43	113.35	115.52	113.3	110.04	108.35	113.11	112.96	109.06	109.14	112.88	113.12	113.21	107.61	112.51	109.01	107.78	113.42	109.87	110.09	113.24	114.4	114.53	110.97	110.8	110.28	113.36	113.24	112.67	113.54	110.56	108.89	108.52	111.47	114.45	111.28	111.79	110.75	109.67	115.39	113.19	110.27	114.97	121.77	111.21	112.82	110.05
106.83	106.78	108.65	109.12	108.94	103.7	111.91	105.28	102.92	109.27	105.64	109.03	107.84	107.31	107.98	107.4	108.75	103.92	106.3	108.61	108.32	105.49	106.77	105.85	106.87	105.53	104.71	107.83	105.66	104.85	104.47	105.67	108.22	107.94	105.74	110.39	106.15	105.26	106.96	103.36	108.38	112.05	105.22	107.94	106.16	109.38	107.4	104.63	105.65	108.46
97.247	101.69	101.32	100.66	103.85	95.582	99.211	101.49	97.279	100.65	101.65	97.058	99.168	102.81	99.792	100.1	102.83	101.66	96.846	95.429	101.47	101.35	93.663	99.379	102.13	96.168	106.14	101.03	98.144	104.56	103.01	98.19	102.51	101.59	104.37	96.424	100.73	97.929	94.849	100.55	99.663	99.675	100.4	97.371	100.76	103.98	99.905	104.97	101.18	103.2
112.84	114.82	109.45	111.43	112.34	114.7	111.86	115.18	111.65	109.66	116.31	112.71	108.97	115.68	109.97	111.42	114.64	116.35	113.3	115.05	114.54	115.68	116.23	112.13	114.09	107.85	115.51	113.68	114.21	115.33	110.9	115.35	114	112.75	111.98	115.75	109.99	114.7	111	113.86	114.17	113.58	110.05	112.97	115.18	110.13	114.18	114.98	114.06	115.56
110.25	115.89	114.49	107.09	118.43	110.22	107.64	113.77	108.84	111.92	110.03	107.1	104.1	112.46	106	109.18	108.89	109.58	111.26	110.5	108.1	109.54	113.07	109.42	111.79	110.9	113.42	108.47	113.06	107.19	109.12	113.86	107.46	108.72	111.73	109.41	105.96	107.86	109.99	109.64	115.54	105.44	109.95	110.06	108.72	111.89	108.21	107.78	106.87	110.22
[truncated: 50 more rows]
[truncated: 150 more columns]
