# Supplementary material for: Genetic dissection of main and epistatic effects of QTL based on augmented triple test cross design
Source: PLoS One. 2017 Dec 14;12(12):e0189054. doi: 10.1371/journal.pone.0189054 (PMC5730204; doi:10.1371/journal.pone.0189054)
Supplement: S8 Supporting Information — (ZIP) [file pone.0189054.s008.zip › z4_1200_0.8_10.csv]

116.68	116.73	118.42	116.83	116.41	118.36	116.07	118.27	118.94	116.47	118.89	118.14	116.99	117.49	116.99	118.54	118.86	118.17	116.6	118.46	117.57	117.6	118.52	118.58	116.95	118.47	119.57	119.19	117.27	115.98	118.04	117.06	117.67	116.25	117.61	118.91	118.29	118.07	117.1	116.67	117.16	118.48	115.99	116.78	117.93	115.62	117.98	116.56	117.51	117.58
112.75	112.47	111.51	110.97	111.63	112.81	110.6	113.55	111.86	112.06	111.64	113.09	112.58	112.69	113.15	111.46	110.46	112.15	112.21	112.5	111.81	112.53	110.98	112.91	111.5	111.41	111.7	113.24	111.58	112.31	111.14	111.92	112.46	111.11	113.74	112.57	112.92	112.23	112.2	110.56	111.66	112.16	111.79	111.78	112.25	111.35	111.98	111.55	112.4	110.83
106.47	107.67	106.79	107.34	106.26	105.98	105.78	107.87	106.01	106.91	105.71	106.51	108.76	106.49	106.94	107.93	105.33	107.41	107.69	104.79	106.21	106.92	106.51	106.22	106.44	106.6	106.56	105.79	106.68	106.14	106.25	108.62	107.18	105.78	106.21	106.32	105.47	107.49	108.33	106.88	106.12	106.29	109.1	107.51	107.01	106.73	107.89	107.09	106.85	107.08
106.12	105.81	107.53	107.01	106.61	107.97	107.38	105.34	106.42	106.39	105.82	105.87	107.36	106.26	106.46	107.21	106.53	106.97	106.93	107.67	108.23	107.42	105.85	105.74	104.97	104.5	107.16	106.07	107.48	105.94	106.73	106.1	107	105.87	104.96	108.55	106.2	106.29	106.32	105.72	106.62	105.62	107.61	106.31	106.39	106.66	104.76	107.47	106.76	106.41
110.09	111.87	111.3	111.5	111.61	113.38	111.71	111.79	111.44	111.8	111.95	110.68	111.46	111.07	111.45	111.84	110.4	110.56	113.16	110.53	111.02	112.54	110.61	112.25	112.61	110.6	111.69	112.71	110.62	111.56	110.29	110.85	109.41	110.85	111.62	112.69	110.86	112.49	111.26	112.99	111.28	112.17	110.35	112.08	111.38	110.93	112.73	110.36	112.78	113.24
109.47	110.22	109.71	112.28	109.99	109.69	108.18	111.21	110.02	112.08	110.23	111.24	109.83	108.96	107.72	109.39	109.34	109.93	111.62	108.06	109.25	110.19	109.88	110.16	109.9	109.09	109.35	111.01	110.53	109.78	108.85	109.67	110.43	110.05	109.81	109.65	109.41	110.41	109.35	110.56	110.06	108.99	110.13	108.69	109.85	108.89	111.03	108.89	109.59	112.3
104.88	107.54	104.96	104.76	105.19	105.36	104.75	105.15	105.02	106.85	106.3	106.17	105.44	104.03	106.03	106.74	105.2	104.69	106.43	106.09	105.93	104.69	106.31	106.62	104.73	105.49	105.49	105.06	106.05	106.04	105.84	105.02	104.81	106.27	106.62	104.61	106.42	106.32	105.27	105.86	105	106.89	106.41	107.44	103.9	104.39	105.17	106.29	104.23	104.68
108.05	105.67	107.08	106.07	108.47	106.48	107.9	105.97	107.01	108.52	106.17	107.19	107.69	108.1	106.81	107.31	104.89	108.31	106.45	106.69	107.67	107.34	107.38	106.3	107.22	107.27	106.73	108.96	107.09	107.2	107.2	106.37	106.63	106.96	106.41	107.75	107.41	105.81	106.8	107.07	106.1	106.74	105.89	107	107.38	108.31	107.72	108.02	105.38	107.78
105.91	107.8	107.93	104.87	105.49	105.11	106.76	106.99	107.16	105.66	105.58	106.92	108.16	107.69	105.97	107.35	105.39	106.96	106.39	105.45	104.63	107.1	105.58	106.49	106.35	104.89	107.28	106.26	105.05	106.21	106.01	105.3	106.43	106.61	107.44	104.41	106.34	106.47	106.24	105.89	104.41	104.66	105.61	105.33	106.04	108.48	105.5	105.57	105.29	106.63
105.89	106.9	105.7	106.61	106.54	105.46	106.95	105.01	106.39	106.12	105.31	105.12	104.64	105.01	106.85	104.88	104.88	105.57	106.03	106.69	105.76	105.39	107.86	105.55	106.86	105.14	105.39	105	105.76	107.3	105.94	107.37	107.66	105.91	107.54	106.13	105.52	106.31	106.08	105.47	105.13	107.41	105.73	104.92	105.57	106.16	104.13	105.35	106.11	106.81
105.49	105.59	106.46	105.32	107.12	105.56	105.59	105.36	104.46	106.32	104.3	105.68	104.3	107.21	103.63	105.61	104.74	105.75	105.5	106.41	106.16	105.6	104.89	102.75	105.8	106.44	105.02	105.35	105.85	106.21	104.8	106.2	105.37	106.42	106.79	105	106.23	105.02	105.66	104.11	106.06	106.1	106.23	106.13	104.25	104.63	106.06	105.35	107.06	104.87
117.14	116.46	114.75	114.26	116.77	116.11	116.37	114.85	116.14	117.04	115.7	115.75	117.73	116.5	116.97	116.18	117.75	116.08	115.22	115.2	114.56	115.57	116.65	115.4	116.48	116.58	117.07	115.36	115.73	116.97	116.22	115.39	114.87	116.14	117.01	116.33	115.74	116.23	116.76	117.16	115.06	116	115.66	115.09	116.87	114.97	116.99	116.09	115.66	115.55
101.4	100.67	99.764	99.35	100.25	98.948	98.192	99.691	98.09	99.112	98.383	99.353	99.286	99.839	99.622	99.042	99.644	101.38	99.013	98.093	98.527	99.648	99.431	100.01	100.32	101.21	101.21	100.41	99.823	100.44	100.77	99.248	99.008	100.62	100.28	97.804	98.869	97.383	100.94	99.358	100.07	100.23	101.45	100.63	100.47	99.211	99.239	97.621	100.2	100.69
111.34	110.92	111.86	111.9	112.58	111.71	111.93	111.61	111.33	111.47	111.33	112.64	112.43	110.56	111.19	112.2	112.68	112.13	112.25	111.99	110.79	112.06	112.64	113.12	110.66	112.74	112.05	112.94	112.06	113.13	111.65	111.84	112.28	110.71	113.17	114.63	112.61	112.54	113.61	112.78	111.81	110.77	113.32	112.61	111.81	111.06	111.63	112.37	113.53	112.3
103.53	103.98	103.11	103.52	104.7	104.46	104.11	104.52	104.44	105.27	104	105.66	104	104.67	103.36	104.67	104.23	104.51	104.54	104.73	104.6	104.25	104.55	103.98	103.84	103.57	104.14	104.27	103.88	103.55	103.46	103.99	103.85	105.69	105.07	104.92	103.86	103.32	105.27	103.2	103.92	104.98	104.09	103.11	104.02	105.42	103.63	103.3	104.66	105.02
117.65	116.5	118.13	116.45	115.2	118.96	117.3	119.19	116.23	117.03	118.63	118.26	117.03	118.45	117.81	117.73	117.37	117.92	117.44	116.32	117.18	116.04	117.7	116.16	116.29	117.43	116.29	117.46	117.9	118.46	117.06	118.02	118	117.65	118.27	115.7	118.52	116.37	117.24	117.31	117.77	117.5	116.49	116.57	117.7	116.81	116.42	117.48	117.09	118.71
110.11	111.69	110.91	111.07	109.68	110.5	108.94	109.62	109.3	111.12	110.81	111.85	111.49	110.13	110.58	109.42	109.89	108.73	108.85	109.79	110.37	111.6	109.36	110.64	110.32	110.17	110.27	110.92	110	108.99	109.34	109.99	111.21	111.43	110.4	109.6	109.69	108.63	109.95	111.16	110.57	109.95	110.35	110.96	111.82	110.74	111.73	108.77	111.58	109.58
104.88	105.25	105.61	104.27	104.7	106.14	105.46	105.15	105.22	107.32	106.3	104.72	104.96	107.07	107.04	106.05	106.38	107.16	104.97	105.95	105.88	104.99	104.58	104.83	104.75	103.41	105.29	104.05	106.36	104.53	106.02	105.81	105.44	106.07	106.09	106.07	105.05	105.96	105.83	106.18	107.27	106.04	105.71	107.47	106.44	105.88	104.9	104.12	105.52	106.68
106.87	106.28	105.05	106.78	105.89	105.34	105.82	106.56	105.42	105.07	105.73	104.02	104.81	105.89	105.2	106.86	105.62	106.46	104.32	105.57	104.74	105.13	105.93	105.16	104.64	105.36	105.08	106.46	105.18	105.5	104.36	104.35	105.11	105.71	106.31	106.29	106.25	106.68	105.61	106.03	106.73	106.54	105.73	105.08	104.42	104.08	105.82	106.46	105.56	106.08
100.43	99.696	100.29	99.851	100.43	99.906	101.69	98.461	99.162	101.21	100.78	101.13	100.79	99.364	100.23	100.81	99.66	99.482	99.156	100.24	99.284	99.809	99.362	99.604	99.829	99.774	101.77	98.184	99.17	100.58	99.469	99.522	99.516	99.007	99.536	99.694	99.298	99.742	100.15	101.4	100.07	100.68	99.42	100.23	98.218	100.36	98.747	100.51	100.44	100.78
106.81	106.46	104.48	105.46	104.48	104.91	106.23	104.38	103.52	105.78	105.4	105.13	105.28	104.29	104.45	104.07	105.14	105.87	104.8	104.92	103.86	105.14	105.63	105.82	106.16	105.57	106.4	107.05	106.64	104.59	104.12	105.43	105.39	104.71	105.69	106.46	105.06	105.03	106.46	103.4	104.33	106.29	105.16	105.99	105.15	104.56	105.11	105.39	106.81	104.9
117.42	115.6	114.09	114.39	115.88	116.06	116.23	115.64	117.14	114.65	116.69	116.08	116.57	116.28	117.93	117.33	116.36	116.01	116.5	116.33	116.24	117.19	116.79	117.42	116	116.64	115.94	115.02	116.45	114.45	117.25	115.66	115.41	116.96	115.41	117.14	115.01	116.14	116.3	115.57	117.2	115.64	116.04	114.76	115.75	115.71	116.25	116.75	117.67	115.9
109.77	109.51	110.97	110.89	109.29	111.79	109.32	110.44	109.91	109.3	110.58	109.5	109.92	107.84	111.04	110.49	109.3	109.69	109.43	109.68	109.61	109.27	109.8	109.53	109.88	112.1	110.31	110.15	110.5	109.75	110.94	109.99	109.56	110.27	110.92	108.88	109.3	109.58	110.7	109.74	111.9	110.57	109.44	110.3	110.49	110.34	108.72	112.25	110.02	109.57
105.32	106.15	104.91	104.91	105.08	105.53	106.39	102.45	105.89	106.5	104.46	105.65	104.43	105.67	106.13	104.64	105.17	104.9	105.68	106.27	106.56	105.95	105.64	104.79	106.56	104.57	105.7	105	104.3	105.15	104.82	106.09	105.79	105.37	106.69	105.36	105.57	105.44	105.66	105.2	106.01	105.05	104.87	104.98	105.85	105.16	105.13	104.87	106.92	104.76
103.84	104.1	103.89	103.73	103.77	104.39	103.52	104.41	104.14	104.75	105.29	104.11	105	104.06	103.43	104.05	105.68	105.18	103.91	104.23	103.73	101.55	106.17	104.82	104.16	103.75	103.72	103.75	103.48	104.54	102.35	103.28	106.82	103.46	103.75	103.8	102.08	104.58	102.42	102.97	103.01	103.12	104.06	104.79	103.48	105	103.85	105.34	102.35	104.42
108.81	109.88	110.16	109.71	109.89	110.22	109.96	110.14	108.85	109.72	109.23	110.66	110.64	109.88	110.53	108.43	110	110.69	111.6	110.17	109.15	109.31	110.96	109.62	109.94	110.51	110.04	109.58	110.49	109.83	109.62	111.93	110.73	109.9	111.33	109.92	109.9	108.62	109.06	111.68	109.45	109.9	110.06	110.36	109.21	110.38	108.83	109.67	109.95	109.59
104.73	105.96	104.32	104.28	105.09	104.69	105.95	105.51	105.08	103.84	105.96	105.74	105.59	104.89	105.27	105.92	105.18	105.29	104.82	104.22	106.21	104.88	105.76	106.8	105.46	106.09	105.63	105.12	104.09	106.19	105.53	105.76	106.85	104.87	103.69	104.22	103.83	104.63	104.85	104.03	106.23	105.66	104.65	104.19	107.93	105.07	106.22	104.92	105.4	104.51
99.947	99.185	98.8	101.09	99.403	96.956	101.03	99.365	99.033	99.853	99.286	100.83	101.15	100.5	99.065	99.561	99.887	99.524	98.647	100.03	100.97	102.62	99.97	99.575	102.06	98.84	100.28	100.21	101.38	100.37	99.968	99.604	99.264	99.584	97.806	99.461	99.692	102.24	99.949	100.05	99.986	99.769	99.732	99.958	100.21	99.389	100.3	100.5	101.12	98.366
108.87	111.19	111.98	110.84	108.49	110.52	111.29	113.21	111.12	111.09	112.22	110.81	110.92	111.43	111.82	109.66	111.22	110.99	109.8	111.6	109.57	112.09	112.31	110.69	110.95	108.86	111.78	111.08	111.26	112.33	112.63	111.08	111.1	111.38	109.46	110.72	112.3	110.67	111.2	111.67	111.1	111.39	111.1	111.78	110.44	109.88	111.75	111.45	109.49	111.12
98.917	99.576	98.391	100.97	100.14	100.57	101.28	101.46	100	101.18	98.62	101.94	99.558	102.2	100.55	99.034	99.343	100.42	101.56	99.724	101.85	100.93	101.38	99.477	101.52	100.25	100.42	101.67	100.58	100.49	100.71	100.29	100.91	101.41	101.38	101.37	100.23	101.92	100.35	100.33	101.25	101.61	101.93	100.53	100.32	100.79	101.69	99.937	100.01	100.16
106.18	105.16	106.89	106.1	105.35	104.8	105.23	105.31	104.78	106.88	106.35	105.08	108.76	103.44	104.25	104.42	106.91	106.64	105.11	105.4	105.45	105.49	104.68	104.47	104.92	103.6	105.76	106.15	106.21	105.91	105.11	105.67	106.74	106	104.42	106.71	105.57	104.97	105.38	104.2	104.53	106.55	104.23	106.97	105.37	105.85	105.2	106.08	105.23	104.6
106.95	105.88	105.04	106.23	105.42	106.13	106.75	105.42	105.05	105.18	107.43	103.82	105.63	105.41	106.22	104.77	104.96	106.85	106.79	106.7	105.04	104.56	107.7	106.36	105.89	107.24	105.39	105.86	106.73	105.68	106.46	106.36	105.33	105.28	106.41	105.67	107.85	105.73	105.53	105.16	105.77	105.82	106.85	105.16	106.01	104.23	106.15	108.06	106.93	106.07
100.12	100.01	99.564	101.21	99.98	98.729	99.471	99.512	101.35	100.96	99.736	99.14	100.4	100.42	100.1	99.54	101.77	100.37	98.659	100.78	100.32	100.39	100.98	101.2	100.85	100.67	97.627	98.85	99.849	98.535	101.26	100.01	100.12	101.54	98.227	102.47	100.27	100.23	99.617	99.516	100.27	100.61	100.67	99.572	100.62	100.61	100.66	100.29	100.88	100.06
105.64	107.18	107.54	105.41	105.8	106.13	107.16	105.93	106.88	104.1	106.77	105.19	105.02	104.4	105.84	106.97	106.02	107.04	105.25	106.46	104.21	105.47	105.86	104.71	105.76	105.9	104.76	105.87	104.66	105.37	105.56	104.17	105.74	106.12	105.46	105.92	106.24	106.48	104.83	106.08	104.76	104.49	106.7	105.33	103.29	105.2	107.13	106	104.86	105.29
104.44	105.1	105.08	106.06	105.85	106.73	105.57	105.51	106.19	106.29	107.52	105.87	104.58	105.41	105.67	104.68	104.47	105.06	103.15	105.16	105.4	106.1	105.19	105.52	106.25	104.97	105.2	106.78	107.04	107.2	105.07	105.6	106.39	105.38	105.13	105.98	106.17	105.27	106.06	105.85	106.49	105.39	105.72	105.68	104.72	106.34	106.4	105.03	106.65	105.34
116.48	117.27	115.7	117.3	116.08	117.69	117.7	118.09	117.86	117.63	115.74	116.58	119.73	117.37	118.3	117.88	119.06	117.29	118.85	116.68	118.34	117.09	117.24	118.34	118.95	116.23	117.72	118.84	116.6	117.85	118.17	118.04	116.77	117.09	117.47	117.5	118.82	117.77	116.98	116.87	118.81	117.65	118.81	118.23	117.16	117.55	117.49	118.66	117.63	117.2
101.47	99.797	100.36	100	100.45	99.014	101.14	98.575	100.57	99.969	100.45	98.149	99.457	99.083	99.873	99.427	99.48	100.28	100.23	100.39	97.939	100.12	100.29	99.579	100.69	99.972	98.497	98.946	99.212	100.16	101.43	99.354	99.128	100.42	100.13	98.632	100.92	100.36	100.12	98.603	99.073	99.672	98.973	100.94	99.389	100.37	100.59	99.285	99.32	99.811
108.49	106.92	108.29	107.07	105.2	106.82	105.81	107.22	106.31	107.74	105.92	106.81	106.18	106.27	104.48	107.42	107.05	106.15	106.75	106.42	104.95	106.79	106.18	107.2	107.71	105.88	105.74	107.07	106.43	107.55	106.08	106.87	105.78	107.53	105.41	106.99	107.25	109.21	107.5	106.11	106.9	107.02	106.85	106.38	105.6	107.83	105.41	107.05	106.91	106.39
104.09	104.93	105.19	105.14	104.29	104.12	104.76	105.15	106.18	105.41	105.25	103.57	104.48	104.85	107.49	104.05	105.2	106.13	105.4	105.26	104.76	105.89	103.89	103.01	104.52	104.31	103.44	104.07	104.95	104.4	105.04	105.19	104.21	104.83	105.55	103.76	105.04	103.55	104.52	105.3	104.3	104.08	105.62	105.1	103.88	104.34	105.36	104.47	104.11	103.98
111.15	110.59	109.92	110.37	111.43	111.47	111.87	112.7	111.38	111.76	111.52	110.61	110.77	110.85	110.76	112.82	110.72	111.58	111.84	110.93	112.24	112.16	111.82	111.24	112.42	110.6	111.48	112.79	111.47	111.3	111.1	113.49	111.24	111	111.72	111.98	110.44	111.43	112.93	109.96	112.82	110.44	111.7	111.55	111.08	110.82	110.58	111.73	110.8	109.65
105.23	104.54	104.1	104.8	104.03	105.54	104.81	103.82	106.13	103.21	105.06	106.13	105.37	105.58	105.39	106.91	105.88	105.89	105.34	105.2	107.04	106.34	105.54	104.7	105.6	104.06	104.23	103.38	105.41	105.39	103.69	104.08	105.18	103.04	105.97	105.39	105.13	103.91	102.8	104.97	105.6	105.54	106.07	105.38	105.83	104.76	105.54	103.56	104.19	104.88
99.925	99.123	100.46	100.94	99.838	101.44	100.49	100.12	100.2	99.263	100.34	101.03	99.286	100.44	99.317	99.123	100.04	99.206	98.982	98.201	100.74	99.026	98.805	100.85	98.758	100.3	100.12	98.611	99.19	99.758	100.63	100.43	100.37	100.17	99.681	99.919	99.187	99.759	98.37	98.177	99.794	99.357	99.043	100.12	99.789	99.64	99.383	100.1	99.969	98.768
106.07	105.43	105.38	104.99	105.35	105.44	105.49	105.4	107.02	105.21	105.56	106.67	104.73	105.92	104.55	105.14	106.24	105.63	106.02	103.62	106.82	105.44	104.14	104.74	106.94	105.79	105.88	105.13	105.67	105.22	104.48	106.98	106.01	106.14	105.73	105.82	106.14	104.5	104.02	104.65	107.03	106.38	105.11	103.48	105.36	106.64	105.38	104.79	106.61	104.44
111.95	111.55	111.42	111.31	110.79	109.37	109.7	111.24	109.62	109.44	110.67	111.19	110.35	110.71	109.78	109.62	111.76	109.69	111.09	110.48	111.99	109.72	111.1	111.42	110.92	110.54	110.21	109.08	111.69	109.72	110.62	109.72	109.46	111.29	111.51	109.72	111.72	107.78	110.28	110.1	109.35	109.85	109.91	111.81	110.6	110.05	110	110.19	110.16	111.22
105.82	103.92	106.21	106.54	107.82	104.58	104.91	106.45	105.72	107.79	107.72	106.99	106.27	104.99	107.9	105.82	106.66	103.66	105.67	104.61	106.73	106.1	105.59	106.18	103.76	107.45	106.87	104.05	105	107.89	104.57	105.83	105.06	106.14	104.98	105.05	104.89	104.55	107.13	105.11	104.95	106.42	105.06	105.33	104.88	105.87	107.46	105.15	103.57	106.53
99.337	98.86	98.23	98.874	99.195	100.66	99.362	99.458	101.39	97.223	100.87	100.32	99.441	99.92	98.82	98.973	100.24	99.318	99.314	100.45	100.42	101.22	99.669	99.361	98.859	100.14	100.38	102.15	99.67	99.475	100.34	100.35	100.07	99.808	99.035	99.75	100.32	99.655	100.42	101.11	100.47	100.54	97.066	100.82	99.598	98.875	100.31	98.807	99.945	100.32
104	104.82	104.13	103.93	105.23	104.56	103.07	103.94	104.82	103.81	103.56	103.97	103.6	102.36	105	104.34	104.5	105.14	105.4	104.29	104.88	105.55	104.26	103.04	103.16	104.47	103.86	101.51	104.32	104.35	103.05	105.83	105.18	105.63	104.39	103.99	103.38	105.1	104.99	104.18	103.66	106.47	103.75	103.14	102.6	105.11	102.81	104.69	105.23	103.94
104.92	106.77	105.72	105.93	103.99	105.18	105.49	106.01	105.44	103.86	104.43	105.61	104.66	106.41	105.19	105.86	106.33	105.28	106.38	106.36	105.38	106.01	105	106.62	104.93	104.88	106.28	105.21	105.19	105.22	106	104.23	104.84	106.45	106.14	105.61	105.44	105.74	106.89	105.17	105.46	104.79	106.74	105.87	106.53	105.81	104.68	106.89	106.44	106.43
111.39	112.54	110.73	110.07	110.63	110.73	111.5	112.57	111.05	110.8	111.56	111.46	110.39	112.32	112.69	110.1	110.57	111.52	111.32	112.74	111.42	110.07	108.91	109.34	109.79	108.84	110.69	111.7	112.44	111.45	109.69	110.31	111.42	110.73	110.68	110.13	110.76	109.39	110.22	111.96	111.4	110.47	111.06	112.01	109.78	111.85	110.36	111.08	113.12	112.13
105.44	105.66	106.67	105.12	104.63	105.46	104.3	105.71	105.84	105.29	105.69	105.86	104.61	104.42	105.56	104.53	106.36	105.26	106.18	106.21	105.15	105.15	105.57	106.38	105.48	105.78	105.83	104.75	106.84	105.13	106.16	105.51	106.24	105.45	104.84	107.26	107.55	105.9	105.96	104.77	104.94	106.03	105.63	105.07	105.15	104.1	104.73	105.24	106.31	106.8
110.59	110.73	110.44	110.21	113.27	110.93	110.75	111.44	111.91	111.65	112.11	108.4	111.98	111.16	111.16	110.53	110.75	110.74	110.8	111.73	111.42	112.53	112.6	110.72	111.55	112.42	111	112.87	111.38	110.55	110.85	110.88	112.79	111.93	111.45	112.05	111.72	111.09	110.98	110.87	110.56	112.31	112.07	112.39	111.52	110.99	111.45	111.45	111.58	110.74
106.72	105.49	104.93	104.51	105.32	105.83	104.8	105.33	105.2	105.76	107.27	106.99	106.13	104.22	105.52	104.5	105.01	106.02	106.37	105.92	104.86	105.94	104.78	105.83	105.77	105.13	105.32	105.14	104.58	105.94	105.01	105.59	104.78	105.3	104.86	107.42	106.22	104.79	106.44	106.52	106.67	107.17	105.47	105.68	105.26	103.92	104.81	105.24	107.35	106.12
99.52	99.425	100.56	99.976	100.36	100.56	101.09	101.84	101.27	101.36	101.81	100.38	101.94	101.42	101.34	100.86	100.06	99.883	102.05	101.46	100.36	100.38	100.95	101.26	101.77	101.09	100.95	100.12	101.32	101.02	100.22	100.98	100.63	100.2	100.16	101.42	100.37	101.23	99.611	101.51	100.58	99.745	100.28	100.41	100.11	99.987	100.53	100.23	98.898	100.08
105.23	106.18	106.56	106.62	106.6	105.12	106.18	105.74	106.39	106.52	105.35	106.74	107.21	107.4	106.74	107.71	106.27	106.36	107.12	107.22	107.02	106.58	105.83	105.47	106.64	106.59	105.77	105.82	107.49	107.46	107.16	104.88	106	106.73	104.94	106.73	105.99	106.71	106.47	105.74	108.15	107.85	105.92	106.31	106.8	106.42	108.02	104.69	105.22	105.45
117.58	118.29	117.63	117.89	117.54	117.42	118.53	118.49	117.81	119.07	116.76	118.85	117.7	117.84	116.31	118.08	118.23	116.73	117.15	119	116.37	118.11	115.9	116.94	118.81	118.25	116.89	117.2	115.83	117.68	117.02	119.32	117.86	117.57	116.3	118.81	118.36	116.73	116.71	118.36	119.01	118.51	117.76	117.72	117.58	116.65	118.13	117.49	117.07	118.96
111.43	110.81	113.22	111.16	113.3	112.06	111.33	113.59	110.94	113.02	111.95	111.28	112.54	112.15	111.67	111.98	110.59	111.89	111.56	112.78	113.02	110.63	112.25	112.44	111.83	112.2	111.6	111.19	111.96	112.61	110.93	113.59	111.65	110.79	111.08	112.7	111.72	110.94	112.56	110.92	110.9	111.33	109.72	110.12	111.89	111.77	112.65	112.83	109.94	111.2
100.29	100.46	100.51	101.34	100.9	100.11	100.49	101.95	100.6	100.38	100.08	100.36	99.813	100.17	100.9	98.696	100.66	101.52	101.08	99.944	101.84	101.64	100.27	100.61	101.03	101.31	100.36	101.31	100.9	99.55	100.99	100.6	100.75	101.58	99.924	99.175	100.9	100.03	100.85	100.98	101.42	100.19	100.5	100.69	100.86	99.819	98.526	101.3	99.933	100.62
106.91	107	106.36	108.18	105.86	107.31	107.29	107.16	107.19	107.01	108.86	106.49	105.69	105.58	107.41	108.17	107.55	106.93	107.02	107.57	106.3	106.61	106.47	107.62	106.08	107.67	106.94	107.26	107.33	106.47	105.99	106.58	106.77	106.49	107.18	107.06	105.37	107.4	106.59	106.15	105.2	106.74	106.91	108.27	107.75	105.78	106.88	105.68	107.33	106.78
106.87	106.9	106.5	106.73	107.44	106.96	106.26	104.26	105.5	107.27	104.94	105.96	105.24	106.9	106.99	106.41	105.82	106.18	105.54	106.84	106.8	105.73	106.27	104.77	107.13	105.93	105.71	106.45	106.54	106.6	105.74	105.32	106.71	104.18	106.58	105.09	105.78	106.58	105.29	105.21	105.39	105.72	105.45	106.73	104.52	106.66	105.56	106.27	105.48	106.27
110.4	111.3	109.99	109.62	109.45	111.31	111.14	112.47	110.45	110.07	111.09	112.14	110.45	110.55	110.33	110.76	111.51	111.2	108.7	111.26	110.66	111	111.6	110.39	109.95	111.38	111.02	111.91	111.06	110.41	111.66	110.47	111.1	108.89	110.46	110.12	110.95	111.4	108.91	110.29	110.98	109.62	110.15	110.5	112.02	111.52	110.36	109.81	110.74	112.05
105.99	106.11	106.68	105.33	106.14	105.27	105.6	105.71	104.7	106.15	106.55	105.03	105.57	104.52	105.58	106.55	106.29	105.77	104.37	104.68	106.93	105.74	105.41	106.14	104.54	106.07	103.51	105.84	105.03	104.04	106.35	104.17	104.53	106.17	106.57	103.96	106.93	105.02	104.7	106.12	105.07	107.04	105.3	105.04	106.54	105.13	105.42	106.91	104.82	105.11
98.747	100.48	99.865	99.882	98.101	99.898	99.605	99.788	99.855	99.517	101.05	101.12	100.48	99.439	100.24	102.11	99.169	100.07	99.719	99.252	99.665	98.59	102.15	98.624	98.804	99.682	99.778	99.119	99.146	99.492	100.91	98.738	100.58	100.04	100.1	100.13	99.299	98.426	98.719	99.825	100.15	100.03	101.76	100.46	100.19	98.793	100.13	100.26	99.556	98.893
107.44	106.05	106.46	106.56	105.4	107.26	107.38	106.21	105.49	106.22	105.49	107.17	106.1	106.21	104.99	106.95	105.42	104.67	106.72	106.51	106.85	105.64	106.8	105.76	104.81	106.08	105.47	105.67	105.88	106.76	105.7	105.9	106.22	107.69	105.2	108.11	105.73	104.78	105.64	107.36	105.5	106.02	107.74	105.82	104.53	105.16	106.72	106.77	107.03	105.23
105.53	105.99	106.95	106.66	106.84	106.58	106.72	106.31	105.57	107.29	106.51	105.39	107.21	106.64	105.65	107.05	107.45	108.19	106.68	106.34	106.23	108.31	105.85	105.96	105.54	107.32	106.56	108.87	106.09	105.64	106.57	108.04	105.23	106.3	107.57	107.77	106.45	107.91	105.77	106.36	106.6	106.2	107.44	107.32	106.86	107.83	108.01	105.52	106.27	105.98
104.17	103.16	104.32	103.03	105.23	102.76	104.02	103.69	105.97	104.3	103.74	104.88	104.05	103.64	104.55	103.07	103.32	104.02	105.44	104.35	103.21	104.2	105.18	103.44	103.9	104.73	103.55	103.81	104.05	103.18	103.62	104.22	103.75	103.62	103.74	104.26	105.27	104.85	104.1	105.31	103.95	104.04	104.69	103.17	101.91	102.59	103.37	104.34	104.53	104.51
107.26	107.11	104.68	105.06	106.38	104.89	108.42	106.67	104.35	107.08	104.33	105.14	104.49	105.37	104.53	103.85	106.48	106.94	105.54	105.54	106.18	108.1	105.68	106.2	106.38	103.34	106.46	106.31	104.78	105.26	106.22	105.87	106.57	106.47	106.23	104.84	105.16	105.9	105.64	105.31	105.35	105.71	105.78	106.44	104.31	104.9	104.79	104.03	105.21	105.07
105.15	106.66	107.4	106.47	105.21	105.23	105.21	104.19	107.03	106.62	106.7	105.04	105.84	106.19	107.75	105.6	107.14	106.69	105.34	105.05	106.5	106.74	105.55	104.35	107.14	105.49	106.53	106.32	106.02	106.13	106.55	104.74	106.38	104.41	106.11	105.5	105.08	106.3	104.43	107.02	107.13	104.81	106.33	106.43	107.15	106.38	106.54	107.22	106.25	106.38
100.57	100.3	99.929	100.5	98.332	99.32	98.136	99.532	99.041	99.621	99.726	100.06	99.66	100.57	98.31	99.727	99.413	99.619	98.727	100.89	100.78	100.52	99.993	99.87	99.274	100.42	99.74	100.92	100.16	99.512	100.51	98.392	101.31	99.429	99.996	100.72	100.26	101.85	101	100.34	99.929	100.32	99.638	100.44	101.16	100.71	98.763	100.42	100.24	99.476
99.735	101.71	99.939	101.08	101.31	100.04	100.67	100.19	102.46	102.3	99.231	100.37	101.02	101.07	99.049	101.47	100.88	100.72	99.788	100.23	100.21	100.28	100.09	100.64	101.35	99.804	100.82	99.357	101.71	101.12	100.02	99.1	99.764	100.58	98.647	100.31	101.1	99.136	100.49	101.48	99.691	101.03	100.5	100.17	100.91	101.38	100.94	102.06	100.67	101.63
104.97	103.9	106.49	104.91	104.72	105.73	104.82	105.64	106.25	105.09	104.35	104.7	106.67	104.49	104.03	106.04	106.34	105.31	105.18	104.73	104.79	105.9	107	106.07	106.42	104.87	104.85	104.91	106.79	104.14	103.71	105.94	105.83	104.88	105.56	104.97	105.68	106.59	104.92	105.56	105.89	107.39	105.34	105.94	105.36	105.01	106.64	104.86	105.6	106.76
112.84	111.73	112.79	111.77	111.06	112.71	111.07	112.15	113.8	110.9	111.42	110.61	111.4	112.96	110.23	112.7	110.93	111.65	113.23	112.14	110.3	112.2	111.52	112.45	112.41	112.16	111.19	111.52	112.14	110.66	110.42	112.13	111.63	111.6	111.32	112.9	110.58	111.24	111.48	112.87	112.25	111.73	112.58	111.64	110.9	111.07	111.93	111.17	112.17	111.75
100.91	99.862	100.37	102.17	100.93	101.14	101.68	98.317	100.76	100.41	100.7	99.218	100.23	101.08	101.61	100.08	99.927	101.79	101.01	100.58	101.15	99.058	101	101.56	98.973	100.16	101.08	100.18	100.34	100.93	102.92	99.107	101.48	103.4	102.99	100.31	100.21	101.36	100.96	100.98	99.245	100.94	101.07	99.473	100.7	102.29	100.8	100.6	100.08	100.55
105.97	106.94	105.35	106.33	108.02	105	107.32	107.67	107.74	105.57	105.23	106.3	106.97	105.54	106.17	105.36	105.67	107.74	106.54	106.88	105.65	105.8	106.89	107.43	107.15	106.25	106.86	106.7	106.39	107.11	105.57	106.27	108.15	104.83	106.08	105.96	106.52	104.89	106.63	105.85	106.76	106.8	105.37	107.14	104.58	105.75	106.3	105.94	105.65	106.45
106.83	105.32	106.84	107.96	108.05	105.08	106.41	107.35	107.78	107.36	108.56	106.01	106.84	105.58	106.97	107.87	106.23	106.56	108.51	105.99	108.4	107.13	106.7	107.84	106.61	107.14	107.01	107.4	108.92	108.35	106.94	107.45	103.33	106.99	108.06	107.13	106.53	107.76	106.36	106.23	106.93	107.87	108.35	107.57	106.83	106.07	107.14	106.65	107.35	107.53
107.42	106.74	107.17	106.7	107.27	106.52	107.39	106.7	105.94	107.03	106.14	108.09	107.61	105.95	107.2	107.19	106.15	106.45	108.42	105.44	106.22	106.45	106.89	107.2	106.78	107.64	108.12	106.2	107.74	106.93	107.18	106.98	107.34	106.36	106.85	106.99	107.77	105.46	106.97	107.35	107.44	106.36	104.83	107	106.29	106.95	105.3	107.48	106.24	106.91
110.2	111.43	110.63	110.03	112.32	111.01	112.22	112.1	110.14	111.46	112.25	111.12	110.67	111.71	110.48	110.75	111.33	111.43	110.01	110.9	110.95	112.57	111.88	111.01	110.8	111.14	111.82	111.63	111.94	111.21	110.86	111.21	110.69	111.48	111.89	111.71	110.64	111.25	111.3	110.89	110.59	111.49	109.83	111.8	111.14	112.4	111.74	111.57	110.52	111
110.82	108.98	110.44	111.1	110.7	109.26	109.4	109.02	109.17	109.15	109.53	108.53	109.64	110.38	110.38	110.32	109.82	111.15	107.79	109.94	110.39	108.64	108.6	110.46	110.91	111.46	107.7	109.38	110.2	109.87	111.09	110.11	109.56	109.38	110.23	109.25	110	109.66	109.79	109.16	111.43	110.1	108.86	111.65	109.6	107.12	109.64	109.09	109.1	109.99
105.78	106.24	105.78	105.96	106.81	105.79	105.17	106.53	106.81	105.57	106.15	106.43	106.03	106.98	105.73	106.98	106.87	104.72	105.75	106.59	106.73	105.37	106.57	106.15	105.95	105.06	105.77	106.17	105.78	107.2	104.71	105.78	105.9	106.83	106.94	106.6	105.41	104.78	106.73	106.53	104.36	106.49	106.63	106.26	104.98	104.89	106.67	106.09	107.05	106.34
104.42	107.25	105.12	106.53	106.97	106.15	105.28	107.61	106.68	106.53	106.72	106.09	105.91	105.27	104.1	106.85	105.55	105.22	106.72	105.87	106.35	105.47	105.58	108.67	105.76	103.55	105.2	107.78	107.85	106.7	104.84	107.15	105.08	106.67	106.15	105.37	106.01	105.99	105.76	106.21	105.76	107.91	107.28	107.35	106.14	108.35	107.2	105.95	105.76	106.13
105.54	104.06	105.48	106.53	106.03	104.16	105.9	107.54	106.37	105.33	105.95	103.89	105.45	106.51	105.42	105.17	105.58	104.81	106.63	105.82	104.29	104.32	105.83	106.15	105.62	106.74	104.41	105.52	106.72	104.25	106.34	104.6	104.04	105.79	106.89	104.24	106.63	105.24	106.25	104.41	104.62	105.59	105.89	104.91	104.97	106.76	105.7	106.18	106.89	105.67
111.76	110.15	112.71	112.24	113.32	111.41	113.8	113.01	111.68	112.03	112.25	113.15	114.05	113.46	111.63	112.93	113.27	114.45	112.49	112.92	112.11	112.4	112.33	111.85	110.52	113.39	112.69	113.55	113.76	111.61	112.33	114.16	113.77	113.24	112.68	113.21	112.81	113.49	113.24	112.91	111.94	114.36	112.59	113.35	112.82	113.57	112.61	112.58	113.02	112.87
106.19	106.85	106.82	105.42	106.23	106.53	105.37	106.71	105.94	106.79	105.57	105.87	106.32	107.24	105.71	105.84	106.15	107.28	105.77	105.03	106.71	107.17	105.46	105.5	105.7	106.41	107.12	106.13	106.34	105.69	106.16	106.5	107.25	108.37	106.57	106.19	106.64	107.54	105.95	106.28	106.91	106.84	107.83	106.45	108.46	105.43	106.13	107.17	107.2	106.04
109.75	109.68	110.97	108.33	111.27	109.58	111.04	110.41	108.86	110.3	108.65	108.56	109.4	111.04	109.27	109.58	109.89	110.32	109.22	110.24	109.4	109.75	109.69	109.05	109.69	110.42	109.53	109.04	111.2	108.32	109.22	110.16	110.12	109.55	109.67	109.36	109.3	108.26	110.15	109.94	109.51	111.09	111.22	108.19	109.87	108.41	108.84	110.79	110.7	110.84
110.33	111.59	111.15	112.05	109.93	109.9	110.55	110.56	112.05	111.11	109.86	112.42	113.47	111.44	111.91	112.97	111.88	111.18	111.21	110.81	112.21	111.01	111.95	112.01	112.38	112.56	110.59	112.08	111.77	112.98	111.54	111.44	110.76	111.27	112.04	112.45	112.35	111.89	110.84	111.09	111.9	112.04	110.83	113.22	111.48	110.38	109.1	111.99	110.89	111.93
112.16	113.02	111.43	113.16	111.55	112.81	112.63	112.39	112.14	112.88	113.46	114.46	115.03	113.4	112.79	113.1	112.26	113.2	111.7	112.06	111.59	112.44	112.35	112.78	113.88	113.27	113.43	112.87	112.03	113.48	112.25	113.01	113.9	112	113.98	114.24	113.31	113.9	112.84	112.33	111.79	112.14	114.15	112.35	110.76	111.43	114.16	111.43	112.56	113.15
104.84	103.94	106.25	105.67	104.71	106.16	105.88	104.06	104.74	104.03	106.11	103.26	104.19	105.27	105.6	105.36	106.31	106.76	105.33	106.08	105.24	105.06	104.68	105.31	104.85	106.02	105.34	106.08	105.46	105.42	105.17	106.68	104.5	105.15	104.77	105.04	106.71	106.67	103.98	105.17	104.84	106.1	105.6	104.76	105.23	104.71	106.44	106.06	106.27	106.57
99.286	101.81	100.75	102.01	99.52	100.35	99.793	101.14	99.414	101.04	101.59	100.93	101.11	100.67	100.04	98.631	100.47	100.27	99.283	100.92	97.848	100.32	100.15	99.407	100.29	101.34	100.73	100.06	100.42	99.648	100.75	100.31	99.455	100.54	100.03	101.89	100.54	101.26	99.795	99.892	100.87	101.28	100.24	101.18	98.491	98.48	100.84	99.937	99.437	101.75
105.66	105.34	105.4	106.11	105.4	106.22	104.77	107.36	105.69	106.93	105.89	104.83	106.4	107.58	105.3	104.4	106.18	106.13	106.55	106.25	105.02	104.79	105.21	105.82	106.07	105.58	105.12	104.59	105.48	104.73	105.06	105.37	103.78	106.28	106.33	105.33	105.81	106.76	106.05	105.21	106.01	104.62	105.32	104.87	105.51	106.84	105.18	105.66	105.06	106.51
107.34	108.67	107.24	105.03	106.77	109.18	107.39	106.22	107.61	106.39	106.15	106.84	106.42	106.36	107.46	106.47	108.44	106.19	107.42	107.32	105.22	107.82	107.43	106.88	107.64	107.4	107.56	107.11	106.98	106.58	107.38	107.14	106.37	106.08	107.64	108.01	106.69	106.69	107.6	106.33	107.46	108.83	104.21	105.86	107.69	107.38	106.11	107.35	107.72	105.92
106.11	106.21	104.88	106.43	105.78	103.36	105.93	105.65	106.11	105.24	104.35	106	105.72	104.89	104.78	105.1	106.08	105.03	105.55	106.48	106.28	105.81	104.78	106.71	107.06	105.52	105.75	104.7	104.28	106.02	105.96	105.58	105.34	105.48	104.83	106.72	103.55	105.31	104.56	104.83	105.46	106.36	106.13	106.45	107.14	104.54	105.08	105.05	105.89	106.33
104.68	103.92	104.03	106.18	104.77	103.09	104.23	103.58	104.12	105.11	104.13	102.98	103.28	104.77	104.57	105.42	103.78	105.03	103.05	103.64	103.78	105.14	102.64	104.39	105.52	103.54	104.17	104.5	103.21	103.67	102.55	103.82	104.5	104.29	104.83	103.36	103.97	104.22	103.18	105.94	104.83	104.59	103.21	104.96	104.89	104.09	103.4	104.4	104.38	103.67
106.59	105.77	104.73	106.77	107.61	106.73	104.53	107.56	106.89	105.65	105.79	106.67	106.9	107.15	107.65	107.57	105.94	105.87	106.23	107.2	105.38	105.58	106.93	105.8	107.64	105.52	106.05	105.53	107.07	104.88	107.02	106.11	105.65	105.89	105.57	106.43	105.54	106.94	105.63	106.95	106.08	105.96	104.66	107.47	108.69	105.94	106.66	105.6	106.58	106.3
105.81	104.61	105.01	106.3	105.6	105.24	106.65	106.24	105.3	105.86	105.24	105.07	106.22	106.74	103.49	104.89	106.09	104.32	105.72	104.32	104.18	107.18	105.62	104.13	106.79	106.13	105.11	104.09	105.4	105.44	106.5	104.43	104.41	105.49	106.89	105.46	104.83	106.59	104.12	104.99	106.89	105.87	106.34	106.26	105.98	106.13	106.16	105.55	105.89	105.88
118.55	116.82	117.31	117.65	119.21	117.13	117.18	117.96	117	115.62	116.9	117.15	118.68	118.68	116.66	116.71	117.93	117.73	117.25	118	117.32	118.5	117.32	118.25	118.09	116.06	118.39	118.5	117.37	116.86	117.37	117.09	115.96	117.48	117.63	118.77	118.06	118.16	116.91	117.77	116.85	117.31	119.05	116.67	117.27	117.96	118.35	118.58	118.58	116.56
105.57	104.54	104.16	106.05	104.95	104.33	106.53	106.05	106.06	103.47	105.32	105.13	105.25	105.32	105.51	105.46	106.71	105.55	104.91	105.16	105.68	105.41	104.8	104.85	105.34	106.09	104.89	105.41	105.04	104.49	104.99	105.08	104.78	105.05	104.57	106.88	107.36	105.43	104.39	105.3	104.18	103.9	106.67	105.67	105.08	105.86	105.29	104.93	106.15	105
103.95	102.8	106.09	103.75	103.44	103.32	103.56	104.21	104.77	104.74	104.1	104.97	103.15	104.28	104.47	104.07	102.88	105.15	103.09	104.22	104.75	104.78	105.11	104.38	103.36	106.6	105.03	105.73	103.8	104.51	104.7	103.27	104.08	103.68	105.54	105.7	103.64	103.69	104.48	103.86	103.59	103.76	104.59	103.29	104.86	103.23	102.6	104.78	104.46	104.99
105.42	105.95	106.75	106.25	105.5	105.79	104.98	105.38	107.15	107.06	105.92	104.42	106.11	106.38	105.12	105.01	108.47	106.34	104.85	106.99	104.43	105.23	107.07	105.62	106.55	106.24	105.28	105.18	108.04	106.15	104.78	103.49	106.96	106.34	105.81	104.71	106.02	107.57	106.1	104.51	107.29	106.26	105.23	107.24	105.05	106.2	106.85	105.21	108.77	105.42
100.91	100.97	99.103	100.7	99.788	99.63	100.23	99.611	99.904	99.232	99.451	99.949	101.22	100.82	100.67	101.11	101.07	101.54	100.41	100.36	99.694	100.53	100.03	99.653	100.62	99.108	101.61	100.6	100.37	100.6	99.82	100.74	99.821	99.543	99.37	100.85	99.326	101.01	99.891	100.68	99.176	98.895	99.878	99.789	101.63	100.38	99.355	100.24	100.68	100.67
103.43	104.36	103.59	103.02	104.2	104.19	103.58	102.71	104.36	104.05	104.24	102.49	104.14	101.94	103.94	104.41	103.73	104.28	103.06	105.78	104.42	103.1	103.71	105.45	103.6	104.24	104.57	104.76	102.91	104.4	104.45	104.9	103.82	103.05	102.82	104.66	104.99	103.43	103.85	104.04	104.96	103.47	104.02	104.53	104.49	103.7	104.17	103.65	104.13	104.65
101.68	100.6	100.46	99.514	99.799	100.42	99.189	99.429	100.04	100.54	98.178	100.71	99.775	100.37	102.36	100.56	101.11	100.4	100.62	100.02	101.23	99.812	100.36	100.93	97.732	100.61	101.62	99.983	99.648	100.89	101.2	99.701	100.06	100.67	101.34	100.05	99.307	101.43	99.475	99.459	100.19	100.88	99.447	100.87	99.668	102.27	100.17	99.592	99.935	98.895
106.97	106.14	103.82	105.96	105.04	105.41	106.17	105.14	104.55	104.68	105.96	105.97	105.91	104.9	105.83	105.54	105.7	105.59	106.35	104.87	104.85	106.33	105.82	107.15	105.46	107.36	104.91	106.17	106.06	105.63	105.42	106.02	104.9	105.61	106.86	105.67	106.8	105.55	105.5	105.53	106.12	104.44	103.99	104.96	105.48	105.58	104.41	104.2	105.56	105.88
107.68	107.34	105.78	106.29	106.7	106.71	107.55	106.38	106.85	106.97	104.99	104.91	106.63	106.55	104.73	104.57	106.85	103.62	105.73	102.99	106.78	106.28	106.43	105.45	106.55	106.82	106.91	106.39	107.78	106.78	106.84	106.89	105.62	104.38	105.85	105.01	105.79	107.39	105.43	105.49	107.18	104.46	107.75	106.14	105.67	107.35	105.3	106.89	104.65	106.15
99.126	99.128	99.925	100.33	99.325	98.8	99.091	100.56	98.758	100.42	99.923	100.24	100.5	98.651	99.836	99.19	100.46	99.655	98.805	97.245	98.918	97.905	100.54	99.221	100.03	99.605	98.888	99.949	99.862	99.227	99.028	99.238	98.491	99.533	99.248	100.5	100.39	98.588	100.72	100.58	101.01	100.76	100.15	99.553	98.966	99.463	99.233	100.3	100.95	99.861
104.55	105.81	105.73	104.08	104.82	106.62	104.87	106.65	104.54	105.72	104.64	105.32	104.09	105.08	103.48	104.08	105.3	105.63	106.48	104.93	104.43	104.93	104.77	105.86	107.11	103.85	104.89	103.73	104.59	105.06	105.13	104.04	105.77	105.59	104.45	105.52	104.9	103.86	104.49	105.91	105.25	104.57	104.97	104.73	103.94	104.25	104.41	104.85	104.17	103.3
104.94	104.9	105.55	107.03	107.21	108.17	106	107.22	108.02	105.42	104.47	106.36	106.48	106.94	105.96	105.62	106.49	105.84	104.96	106.3	106.09	106.48	106.75	105.21	106.02	105.95	107.22	104.64	105.99	108.05	106.13	106.05	105.3	104.88	107.49	106.57	106.27	106.17	105.38	106.47	107.3	106.41	104.15	106.21	107.13	105.3	106.72	104.48	106.22	104.59
98.805	100.68	101.95	101.2	100.3	100.13	101.12	100.52	100.3	100.26	101.11	100.37	101.49	101.07	100.83	101.27	99.449	98.787	100.87	100.59	100.96	100.17	100.17	99.537	100.87	100.02	100.31	101.24	100.36	100.27	101.8	100.19	100.64	100.06	100.95	100.24	101.22	100.43	100.85	98.197	101.39	99.532	100.68	101.2	100.53	101.82	100.49	101.34	100.2	101.35
107.06	106.74	107.82	108.07	106.51	106.08	105.51	107.01	105.92	106.23	105.01	107.42	105.19	107.05	107.07	105.51	106.1	106.26	106.5	106.24	107.29	107.5	106.74	104.75	104.03	106.06	106.77	105.72	106.14	107.56	105.64	108.16	107.08	106.41	105.47	105.79	107.33	107.56	106.47	106.33	104.99	105.61	105.96	107.16	107.55	105.71	107.06	107.1	105.34	107.26
99.377	99.533	99.303	99.55	99.8	100.86	99.385	99.875	101.15	101.94	99.678	100.92	100.61	101.18	101.7	99.237	101.12	99.659	99.625	101.87	100.48	100.26	100.12	99.312	100.65	99.937	100.47	100.78	100.44	100.36	100.23	100.17	100.6	101.03	101.49	100.45	100.92	100.58	99.105	99.426	99.035	99.314	100.16	100.16	99.639	100.8	98.249	99.928	102.29	99.295
111.85	112.74	112.51	112.13	112.77	112.65	112.96	111.61	111.72	110.93	112.85	111.69	113.32	111.57	112.72	112.88	114.63	111.4	111.98	112.02	111.58	112.82	112.65	112.38	110.8	111.16	112.01	111.56	110.75	110.7	110.67	112.43	112.31	111.63	111.73	112.66	113.07	110.99	112.14	111.6	111.11	112.97	110.29	113.49	112.07	112.89	111.57	111.47	111.63	112.44
99.36	99.294	99.684	100.31	100.18	100.01	99.926	100.17	100.59	100.3	100.2	100.49	100.34	100.74	98.413	100.52	100.18	101.01	99.93	100.11	100.92	99.37	100.05	99.837	101.28	100.27	99.475	100.18	100.72	100.08	99.351	100.47	101.06	100.85	100.28	100.48	101.69	99.326	99.637	101.23	101.32	100.85	99.567	99.914	100.25	99.443	100.99	100.21	100.55	100.61
118.2	117.21	117.25	117.24	116.09	117.71	117.26	119.72	118.81	116.27	118.71	117.71	118.46	118.58	119.16	117.29	117.64	116.54	117.24	117.8	117.12	117.66	117.43	116.83	118.4	117.39	116.8	117.03	118.91	117.64	117.61	118.02	117.64	115.58	117.83	117.7	117.97	115.85	117.6	117.33	117.13	116.98	116.69	118.71	116.48	119.33	118.09	115.48	117.04	117.31
105.89	105.35	105.6	107.25	106.79	106.49	105.99	106.17	107.8	105.74	105.39	108.43	105.34	105.39	105.86	105.1	107.89	108.64	106.53	106.91	106.66	105.64	106.24	107.09	106.43	108.48	104.37	106.47	106.08	104.66	105.83	104.84	107.17	107.54	107.07	106.51	104.67	105.43	105.67	105.36	106.07	105.73	106.53	106.99	107.41	105.93	106.48	105.04	107.95	105.63
105.56	106.78	105.41	104.85	104.52	105.59	105.63	104.38	105.52	104.5	105.37	105.12	104.98	105.48	105.88	104.76	106.48	106.13	106.46	106.74	105.32	105.1	105.78	104.86	105.68	104.46	105.71	104.68	105.91	105.33	105.34	105.23	103.88	105.24	104.61	108.49	104.59	104.79	105.9	106.39	104.89	106.12	105.9	106.31	107.22	104.57	105.56	104.22	105.24	105.71
99.771	100.97	99.831	99.834	99.029	100.58	99.667	99.718	98.435	100.12	101.04	100.16	100.65	99.962	100.52	99.519	100.58	100.32	100.38	98.712	98.969	100.14	100.29	100.13	100.48	98.433	99.447	99.937	99.833	98.169	99.33	101.22	101.02	100.22	99.925	99.315	97.813	100.06	98.826	101.24	97.974	100.58	100.12	100.84	98.563	99.758	98.968	99.955	100.38	99.389
111.5	110.42	111.19	111.04	111.45	111.84	112.53	112.41	113.7	113.03	111.4	112.02	112.48	112.06	111.57	111.93	111.3	110.72	111	110.81	112.31	111.26	112.48	110.35	112.54	109.81	112.94	110.54	111.87	109.88	112.3	110.69	110.49	111.72	112.51	111.93	111.71	112.37	112.54	112.9	111.71	111.52	111.45	111.82	111.22	112.09	112.58	111.21	110.87	111.09
112.5	110.63	110.21	110.61	111.83	111.73	111.16	110.88	111.69	110.38	111.93	111.36	112.52	110.68	111.37	110.5	111.28	111.74	110.41	112.09	110.6	111.02	111.7	111.29	111.04	111.77	110.22	111.55	111.61	112.25	112.49	111.94	109.75	110.37	110.55	111.06	110.54	112.06	110.75	111.95	110.52	111.02	110.56	110.3	110.72	109.73	112.09	111.46	112.32	110.73
105.03	105.53	105.7	105.62	106.65	105.6	105.95	105.51	105.73	105.73	105.36	105.83	106.41	106.19	106.57	105.18	106.09	105.39	104.92	105.43	105.91	103.84	105.42	106.72	106.67	105.49	104.11	106	104.61	106.1	103.62	105.54	105.06	104.86	105.74	104.51	107.17	103.74	107.08	105.58	104.19	105.58	106.94	106.99	106.32	106.28	104.15	103.51	104.96	105.45
104.99	105.21	103.92	104.24	105.22	104.39	106.01	104.12	105.7	104.7	103.67	104.77	103.41	104.69	105.71	106.26	104.69	103.95	103.23	104.69	103.89	103.92	105.19	104.89	103.95	104.79	102.66	105.03	104.01	103.84	105.4	104.72	102.97	105.61	105.21	104.53	104.13	105.3	104.96	105.32	104.83	104.94	104.68	104.96	106.2	105.13	106.09	106.33	105.03	105.32
111.19	110.07	110.69	110.8	111.11	111.31	111.19	111.74	112.08	112.01	111.44	110.84	111.37	112.01	112.95	109.92	110.24	111.49	112.06	109.83	110.6	112.09	112.47	110.95	110.01	110.72	112.34	111.81	111.1	110.33	111.06	113.85	111.16	111.09	110.9	109.79	111.89	111.77	110.94	111.46	111.93	111.34	110.23	111.85	113.03	112.07	109.93	111.37	110.59	111.22
100.04	99.826	99.478	99.976	100.53	100.04	100.22	101.32	100.03	100.09	99.43	99.893	99.382	98.81	100.17	99.96	99.422	99.617	99.099	98.998	100.82	100.57	100.48	100.42	99.077	100.48	99.884	99.916	99.783	99.007	97.815	100.61	99.508	99.598	100.59	100.61	99.951	100.99	101.7	100.78	100.98	98.667	98.992	100.48	98.377	99.01	99.66	99.52	98.382	99.945
103.23	105.44	102.99	105.38	103.16	103.8	103.25	104.37	105.96	104.18	104.67	104.32	104.06	106.73	103.7	102.94	104.95	104.2	104.62	104.82	103.61	103.07	103.01	103.3	105.41	103.47	105.45	104.06	103.84	105.73	105.01	103.45	104.59	105.85	103.28	105.02	104.71	104.47	105.96	104.01	103.05	104.27	104.53	104.47	104.68	103.82	104.85	105.22	105.38	103.61
106.07	105.39	105.57	106.16	106.45	106.32	104.53	105.7	104.86	106.87	104.4	105.49	104.15	105.07	105.51	104.52	104.11	105.83	107.26	105.3	106.09	105.75	104.14	105.03	104.96	106.17	104.31	105.58	106.17	105.34	104.77	104.61	105.82	104.68	104.07	104.39	104.4	103.92	106.17	104.99	105.02	104.15	106.15	105.99	104.93	106.11	104.6	104.79	105.55	105.53
110.83	111.2	112.06	111.55	111.2	111.77	111.83	111.87	111.94	110.64	111.28	111.47	111.25	112	111.49	111	110.72	110.83	111.47	112.53	110.48	112.4	111.12	111.22	110.3	111.71	110.88	111.72	111.03	111.26	111.25	111.14	110.69	111.5	110.9	110.77	111.21	112.23	113.09	111.79	112.46	111.13	112.81	110.91	111.01	112.72	111.39	111.57	111.67	111.49
111.11	113.93	112.46	111.51	112.28	111.5	111.92	110.85	111.26	111.73	110.64	112.03	111.67	111.45	113.21	111.87	111.1	112.44	109.87	111.79	112.17	111.12	112.56	111.8	113.24	111.73	111.62	111.59	112.25	111.13	111.47	112.98	112.36	111.72	110.91	111.18	112.55	111.82	110.8	111.87	113.93	111.77	112.8	111.34	112.45	111.25	111.14	111.28	111.64	112.37
105.46	106.31	104.09	104.65	104.25	105.63	107.02	106.41	104.9	106.36	106.57	105.43	105.18	106.87	104.91	106.78	105.23	105.93	104.36	106.37	106.63	106.24	104.75	105.51	105.93	105.65	103.34	106.39	106.03	104.4	107.6	105.53	105.41	105.92	105.75	106.02	105.47	105.51	106.46	105.18	105.05	105.48	105.86	105.08	104.97	105.84	106.06	105.41	104.99	106.48
111.69	112	110	110.92	110.04	110.51	110.58	111.16	110.91	113.34	111.18	112.41	112.04	110.2	112.33	112.55	110.3	111.84	111.4	109.65	111.21	112.31	111.84	110.06	110.96	111.83	111.61	109.62	109.42	111.14	110.1	111.37	111.16	110.94	110	111.21	111.16	109.63	110.02	111.9	111.31	111.09	110.88	110.52	111.25	111.49	109.27	111.26	110.89	111.18
112.86	113.1	111.5	110.12	110.96	111.17	112.59	109.98	109.73	111.97	111.53	111.59	112.25	110.33	111.72	110.72	111.45	111.83	109.53	111.36	111.56	109.31	110.83	109.94	111.93	111.68	113.23	110.3	109.27	112.74	110.88	110.65	111.16	109.95	112.33	113.1	111.77	110.76	110.83	110	111.96	110.67	110.31	110.34	111.27	110.25	112.39	111.36	111.35	111
106.11	105.86	108.41	105.06	106.98	105.35	104.61	106.17	105.56	104.67	105.14	105.46	105.61	105.83	105.35	106.62	106.72	106.32	105.07	105.66	106.26	106.01	106.68	104.03	107.45	105.21	106.43	105.18	106.46	107.25	105.01	106.99	105.45	105.92	106.69	105.26	105.36	106.32	106.45	106.52	105.76	104.59	104.5	106.19	105.26	106.32	106.51	104.48	104.96	104.94
105.63	104.1	105.08	105.56	104.81	105.24	104.75	107.03	104.87	105.6	105.57	105.44	104.27	106.76	103.24	106.33	105.66	104.07	105.55	106.03	104.58	103.83	106.85	104.69	104.72	105.54	104.13	104.65	105.6	106.84	105.73	105.13	105.12	104.68	104.61	103.93	105.82	105.56	105.46	104.98	103.82	103.94	105.56	105.51	105.36	105.71	107	105.17	103.95	104.57
105.14	104.7	105.64	104.54	105.88	105.99	104.54	105.19	106.7	104.82	104.68	105.38	106.87	103.95	105.2	106.29	105.49	105.41	105.56	105.96	104.46	105.33	106.02	106.73	105.34	105.32	103.28	103.3	105.6	105.89	105.39	104.95	104.84	105.08	106.77	103.98	105.22	104.04	105.01	105.14	104.77	105.8	105.43	105.5	105.9	104.81	104.91	105.64	104.45	106.75
112.28	111.66	111.82	110.79	112.11	111.92	110.72	111.76	111.8	111.35	110.48	110.43	110.86	111.24	110.85	112.27	110.6	111.33	111.61	112.58	110.27	111.18	111.39	112.12	112.09	113.44	110.94	111.98	110.99	110.86	111.36	110.45	112.33	112.18	110.97	112.12	112.85	111.66	111.34	111.58	110.96	112.29	111.29	111.54	112.34	110.38	112.08	111.78	112.31	110.51
111.81	112.57	113.2	112.73	111.22	112.41	113.15	112.17	110.66	112.85	112.51	113.05	110.8	114.33	111.07	111.52	112.83	110.6	111.68	112.39	111.83	110.8	112.2	110.2	112.58	112.24	110.66	109.75	113.32	111.72	111.25	112.56	111.83	110.82	111.29	111.31	112.75	112.07	111.2	112.25	112.07	111.57	112.83	111.64	111.26	111.83	113.82	111.12	113.18	113.33
103.59	104.91	104.61	105.46	103.09	105.16	104.52	104.66	106.25	104.14	105.2	104.65	103.55	106.66	104.83	103.26	103.87	105.59	104.26	102.98	104.42	106.57	104.94	105.59	105.86	103.59	102.89	105.09	105.3	105.17	106.37	103.13	104.2	103.99	104.64	103.39	105.96	103.7	104.47	104.42	104.91	103.9	104.07	103.69	104.06	104.5	104.33	104.52	104.48	104.04
110.57	110.21	112.21	112.36	110.73	111.68	112.04	113.34	111.28	112.66	110.3	111.99	111.94	111.05	113.12	110.75	111.39	111.27	112.45	112.76	111.36	110.94	111.57	112.07	111.14	109.87	110.66	112.55	112.03	110.42	112.17	111.15	110.91	110.04	111.54	109.46	112.97	110.48	111.95	111.55	111.06	111.64	111.24	111.38	110.1	111.12	111.61	111.52	112.02	111.24
111.7	110.21	112.38	110.92	112.39	110.04	111.29	111.03	112.98	112.36	113.63	111.15	110.8	111.91	112.6	110.25	111.74	111.05	110.49	109.92	111.42	111.54	112.69	111.2	111.04	112.77	111.66	112.78	110.04	112.55	113.78	111.7	112.01	111.21	112.01	112.47	112.05	111.11	110.97	110.2	111.95	111.26	113.15	111.75	111.76	114.29	112.12	112.14	112.67	114.66
111.67	110.51	111.37	112.58	110.83	111	111.94	111.53	112.51	111.73	111.3	113.07	113.87	111.6	111.31	111.14	111.88	111.37	111.47	110.53	112.95	111.75	112.31	112.17	110.72	112.49	111.22	111.26	112.92	111.25	109.62	111.53	111.31	111.51	110.46	111.18	111.85	111.88	113.31	111.44	111.67	110.38	111.28	111.66	111.36	112.51	112.14	110.64	111.59	111.44
100	101.16	99.836	98.427	100.36	99.462	100.14	99.859	98.95	101.1	100.37	99.19	98.081	100.66	99.224	99.859	100.58	100.84	100.4	98.528	100.16	98.611	99.603	100.48	100.03	99.596	98.587	100.28	99.623	99.412	99.304	98.569	101.17	99.986	100.14	99.794	100.11	100.05	100.43	99.149	99.26	99.513	99.202	100.19	100.15	99.356	98.089	99.113	99.442	100.22
116.5	117.27	117.23	114.01	116.42	115.73	115.99	117.08	115.97	115.12	116.68	116.6	117.42	115.62	115.97	116.64	115.37	116.2	116.28	117.94	116.51	117.33	115.48	115.19	116.25	116.92	115.05	114.53	115.81	115.81	115.87	117.56	116.6	116.85	116.99	116.97	116.48	115.22	116.63	115.38	116.84	116.18	115.15	117.2	115.72	117.64	114.23	115.29	116.86	116.88
106.03	105.23	106.18	106.83	105.73	105.59	105.15	104.76	107.32	105.29	106.62	105.57	106.45	106.89	106.58	104.76	107.05	106.36	105.69	106.13	106.94	105.73	105.76	105.8	104.72	105.51	106.29	106.58	106.3	106.96	106.5	106.83	106.33	107.79	106.53	107.17	108.04	106.15	106.2	107.11	106.75	105.11	106.56	107.94	105.65	105.63	105.43	104.39	106.89	105.92
104.6	106.19	105.63	105.87	106.44	106.8	104.74	106.56	105.31	105.74	106.88	106.56	104.97	105.86	107.81	106.92	106.6	107.28	106.1	107.55	104.58	107.32	106.62	106.74	104.9	108.59	105.3	104.9	104.01	106.26	108.05	106.62	105.86	105.42	104.81	105.73	107.3	104.53	105.54	104.95	106.87	106.31	106.19	105.49	106.6	105.91	106.29	105.78	107.43	106.41
111.05	109.83	111.26	110.92	111.23	109.93	110.97	112.19	111.4	110.92	111.52	112.43	110.79	111.34	110.74	111.76	112.21	111.63	110.77	110.43	111.74	112.28	111.13	110.81	111.18	109.07	110.33	112.06	110.79	111.76	111.16	112.71	111.16	109.55	110.61	111.66	111.66	111.95	109.71	111.17	111.56	111.61	110.92	111.75	110.53	111.43	110.97	109.99	111.54	111.26
99.825	99.244	101.26	101.21	100.5	100.45	101.2	100.26	99.348	100.78	98.666	99.689	98.964	100.31	100.47	98.896	100.61	98.163	100.77	100.75	98.993	100.18	101.71	99.979	101.23	100.14	100.6	100.46	99.192	99.512	101.53	99.553	100.11	99.943	99.991	99.979	100.34	101.61	99.5	100.11	99.55	101.91	100.49	99.585	99.939	99.781	99.045	101.33	100.42	101.6
112.94	111.84	111.37	110.92	112.29	111.23	110.6	111.64	112.31	110.34	113.01	111.64	111.85	113.74	108.92	112.09	113.57	110.83	112.65	110.83	113.13	111.79	110.8	114.11	111.57	111.37	111.15	112.2	111.51	112.9	110.91	112.42	111.7	111.71	112.8	111.46	111.83	112.48	111.36	111.05	111.4	110.55	112.53	111.18	112.11	112.19	112.39	111.34	112.13	111.61
104.97	105.46	105.89	104.88	104.39	104.32	104.75	104	104.94	103.81	105.71	106.06	105.02	105.91	105.74	105.65	104.36	104.58	103.79	104.4	104.92	104.65	104.9	103.22	102.29	104.67	104.95	104.47	105.06	105.04	104.69	105.14	104.86	105.15	105.56	104.05	104.93	104.15	104.88	105.46	105.79	106.01	105.83	105.96	105.94	106.22	105.57	105.36	106.75	105.99
106.58	105.46	104.75	105.35	106.71	105.11	106.06	104.46	104.73	104.29	103.62	106.83	107.56	104.13	105.29	106.14	104.7	104.97	104.82	105.46	104.45	106.46	105.9	104.83	105.66	105.21	104.98	104.31	107.87	105.16	105.13	105.61	105.33	104.44	105.68	105.79	106.49	105.58	105.46	104.43	106.29	105	105.97	106.2	105.28	106.41	105.2	103.61	104.37	106.44
116.41	116.87	119.24	118.17	118.11	117.44	118.42	116.35	118.29	117.21	117.5	117.25	118.94	118.62	117.49	117.9	118.2	116.91	116.86	116.07	116.83	117.8	117.72	117.47	116.86	116.91	117.91	117.61	118.4	118.87	116.31	118.88	117.79	117.36	117.86	118.69	116.5	119.26	116.54	115.75	116.46	117.26	119.37	118.67	117.65	118.34	116.8	116.1	116.16	118.17
106.07	105.71	107.18	107.23	107.07	106.54	105.08	105.23	106.98	106.2	106.79	107.29	105.35	107.04	108.31	105.48	107	105.65	107.04	107.34	104.9	106.79	107.51	104.63	105.91	105.87	106.92	105.9	106.91	105.61	106.09	105.83	104.68	106.33	106.5	105.94	105.16	104.68	105.92	107.7	106.1	106.77	107.33	107.9	105.62	105.58	106.28	104.64	106.85	106.53
104.57	104.6	106	104.48	107.66	103.43	104.93	104.42	105.98	104.03	103.72	104.91	104.39	104.48	104.55	103.91	104.18	103.01	105.24	105.31	104.36	105.25	102.86	104.32	103.37	104.63	104.27	105.12	104.91	103.26	104.6	104.95	104.59	104.5	102.18	105.54	104.35	104.11	102.56	104.16	104.41	103.25	103.86	104.49	103.96	105.37	103.79	105.24	103.3	105.12
110.75	108.96	110.18	109.57	110.33	111.54	110.17	111.4	110.31	110.12	110.92	110.55	110.28	110.13	112.62	110.81	110.52	109.63	110.32	110.71	109.46	110.38	109.83	110.89	110.19	108.53	109.5	111.55	110.69	110.73	110.14	110.42	109.75	110.06	110.48	109.75	109.47	110	110.65	111.38	111.09	109.78	110.75	110.47	109.34	109.66	108.68	110.7	109.81	109.67
106.25	104.12	105.74	107.36	105.67	105.33	106.68	104.11	105.8	105.68	106.44	105.23	105.43	107.29	105.66	105.32	104.65	106.2	104.71	104.69	103.84	104.31	105.1	104.89	105.58	105.98	105.63	105.57	105.23	104.23	105.54	105	106.03	106.25	105.5	104.91	105.05	106.12	104.36	104.5	105.31	105.67	104.55	104.4	105.67	105.49	105.03	106.68	105.89	106.86
110.94	110.19	110.34	111.42	109.12	110.73	110.23	108.82	109.51	109.97	108.47	109.63	107.72	110.77	110.4	109.51	108.66	110.87	109.84	109.11	108.95	108.84	107.97	109.31	110.63	111.49	110.57	108.91	110.4	110.87	111.19	109.11	109.29	109.56	110.59	109.64	109.2	110.98	109.75	109.65	108.59	110.79	110.88	110.62	108.65	111.56	111.04	108.89	109.75	109.07
106.52	103.98	103.13	104.6	105.32	102.92	103.09	104.74	105.04	103.46	105.79	105.03	105.18	102.8	104.87	103.97	103.6	105.05	102.89	105.53	103.99	103.58	103.85	103.9	104.85	104.82	105.21	104.15	104.18	104.84	103.9	105.17	104.44	103.45	104.41	104.34	103.97	103.71	103.09	104.52	104.33	104.12	103.22	103.48	104.71	103.54	104.9	103.61	104.84	103.24
107.52	105.4	107.59	107.02	106.3	107.16	106.41	108.08	107.65	107.68	106.19	106.93	106.95	107.34	108.35	106.34	107.11	106.78	107.34	106.77	108.42	107.31	107.21	106.27	107.62	107.26	109.13	106.78	106.51	105.41	105.95	106.89	106.48	106.64	107.6	106.3	105.39	108.1	107.19	105.7	108.67	107.03	106.37	107.22	107.28	106.03	108.73	106.09	107.74	106.94
105.82	107.84	105.14	104.37	106.4	106.36	105.49	104.96	105.18	105.21	106	105.41	105.53	105.62	105.85	105.4	107.1	105.34	105.88	103.98	104.59	106.52	106.04	107.15	105.63	107.49	106.71	105.06	106.03	107.27	106.32	106.52	106.33	104.33	105.41	105.77	105.74	103.28	106.34	105.79	106.23	106.78	105.51	106.51	105.12	106.5	104.18	105.43	106.55	106.37
104.66	106.95	104.9	107.1	105.45	106.04	105.25	105.82	104.13	105.24	103.14	106.19	105.36	105.4	105.78	105.44	105.46	104.98	106.25	106.15	105.34	106.44	105.32	105.88	106.61	107.09	104.37	105.88	104.54	106.34	104.93	105.63	104.15	104.64	107.19	105.7	105.01	105.7	104	105.44	106.42	106.37	106.1	104.09	104.99	105.54	105.32	105.05	106.55	106.15
100.64	101.48	101.03	100.71	100.35	98.72	101.41	100.19	99.116	100.5	100.17	99.191	99.424	100.39	99.428	100.32	100.52	99.937	101.27	101.06	99.881	100.01	99.622	99.247	100.64	99.463	101.04	100.96	100.79	99.704	100.7	100.25	99.396	100.69	99.719	101.32	101.45	100.46	98.891	100.02	99.179	101.3	99.678	100.68	99.628	99.803	100.3	100.64	99.824	100.52
105	105.01	104.37	104.3	105.28	103.87	104.96	105.43	106.02	103.44	105.11	105.47	106.27	103.28	104.54	104.41	104.95	105.02	103.6	103.86	105.95	104.16	104.76	104.01	105.08	103.35	104.98	104.19	104.51	104.64	103.21	104.53	103.95	105.33	104.98	103.73	104.81	104	106.15	105.19	104.09	104.49	105.29	105.09	104.98	104.86	105.44	104.86	104.94	105.07
100.39	99.984	101.29	97.41	98.996	100.93	98.858	98.604	99.614	99.808	99.441	98.843	101.64	99.495	99.285	99.789	98.094	98.404	100.22	100.54	99.314	100.18	100.6	99.09	98.498	99.114	100.37	98.744	99.386	100.59	99.829	101.18	100.3	100.46	99.284	100.47	99.578	101.49	100.07	100.96	101.04	98.931	99.059	100.1	100.23	100.59	100.48	96.86	100.26	100.75
100.72	102.48	101.4	101.36	100.55	99.988	101.35	101.7	101.22	101.54	100.87	101.49	99.713	101.18	101.09	101.05	101.29	100.24	102.56	101.49	99.553	99.823	101.06	99.838	101.85	100.8	100.63	101.23	101.8	99.417	101.37	101.17	102.62	101.09	100.25	101.1	101.68	99.741	101.88	101.44	101.41	102.72	101.23	102.33	101.5	100.54	100.57	100.64	101.44	99.684
111.15	110.21	108.66	108.37	109.47	109.51	108.27	109	111.12	109.07	109.61	108.49	110.49	108.94	109.25	110.66	108.81	109.05	109.73	109.21	108.77	108.17	110.26	108.06	109.19	109.5	110.04	109.32	109.89	110.21	111.71	110	108.83	111.09	109.58	108.12	109.82	109.56	110.35	110.8	109.77	109.33	107.96	111.07	108.95	110.28	109.39	108.71	108.83	110.72
110.91	110.63	109.72	110.66	109.49	109.3	109.74	108.85	107.62	110.52	109.47	110.61	108.98	108.94	108.65	109.46	110.21	110.03	109.03	109.24	109.81	110.84	110.07	108.81	112.05	109.35	109.6	110.12	110.64	109.84	110.18	110.64	109.16	109.21	108.96	110.2	109.69	110.54	110.73	109.13	109.72	109.98	110.33	108.59	108.87	110.78	109.74	109.94	110.49	110.82
104.51	104.8	105.18	106	104.45	104.76	105.16	104.95	105.93	105.69	104.55	105.91	105.44	104.57	105.07	104.44	103.06	105.77	104.27	104.52	105.03	104.87	104.61	104.12	105.49	104.48	103.87	102.72	104.31	104.18	104.54	104.43	104.82	103.86	105.08	105.61	103.49	103.59	104.51	103.18	104.05	103.87	103.61	105.43	105.27	104.18	105.35	104.41	105.52	104.34
106.02	105	105.57	105.3	106.35	105.48	107.09	104.86	104.9	105.89	105.85	105.55	106.93	106.46	106.26	104.68	105.81	107.02	106.44	105.9	106.33	104.82	105.81	106.41	105.18	106.7	104.71	104.77	104.72	105.29	105.3	106.41	104.61	105.07	106.26	106.1	106.39	105.3	106.59	104.61	106.13	104.43	105.18	106.25	106.64	105.32	106	106.27	106.25	107.18
106.29	106.01	106.31	105.76	106.38	105.48	105.86	105.7	106.45	107.5	106.42	105.34	107.04	104.8	105.55	105.3	105.51	106.16	105.4	103.76	105.64	106.9	106.06	106.49	107.84	104.64	105.67	106.77	106.38	106.34	106.33	104.32	106.51	106.31	106.81	106.06	104.72	105.45	105.32	106.54	104.84	104.33	106.41	108.01	106.64	106.08	106.74	107.22	108.36	105.24
104.28	106.74	106.42	106.57	107.3	106.32	104.57	107.93	106.12	106.56	106.36	106.15	106.03	106.68	106.91	105.69	107.89	106	106.95	106.02	105.98	106.12	106.43	106.07	106.15	105.93	107.31	108.17	104.9	108.44	106.51	106.73	106.89	106.23	107.28	106.11	104.38	106.92	107.33	107.01	107.39	106.23	105.14	106.1	106.26	104.21	105.01	106.5	107.87	107.06
116.08	116.11	117.39	115.47	115.35	116.21	116.72	117.86	116.66	117.06	116.38	115.82	115.82	116.23	115.13	116.62	115.1	117.07	114.16	115.45	116.1	117.76	114.73	116.02	115.63	116.19	116.84	115.2	116.61	116.87	115.68	116.89	116.81	116.77	116.17	115.84	115.29	117.22	114.66	117.13	115.14	117.18	116.54	117.09	116.18	116.01	116.14	114.43	117.01	117.13
112.13	111.37	111.82	112.01	112.45	113.09	110.69	112.4	111.61	111.62	112.14	112.34	111.85	111.84	111.53	113.86	112.72	112.08	111.87	112.63	112.17	111.01	112.47	111.01	112.11	111.05	112.39	113.1	112.47	111.26	112.11	112.12	112.84	110.98	110.96	112	111.05	111.27	110.6	112.69	110.81	111.5	111.34	112.14	112.55	112.38	112.53	113.92	111.5	112.34
106.56	107.46	106.54	105.1	106.68	107.17	106.3	106.82	106.97	105.9	105.31	106.76	107.4	106.88	107.84	105.36	105.93	105.79	106.56	106.04	104.67	106.58	106.48	107.54	106.37	106.48	106.03	107.76	106.92	106.28	107.26	107.47	106.69	106.65	105.16	107.7	106.97	104.15	107.56	107.55	107.68	105.6	106.07	108.01	104.68	105.21	105.97	106.89	105.34	106.04
105.69	104.85	105.65	106.08	105.11	105.82	105.44	107.32	105.08	105.87	106.07	106.89	105.69	106.44	104.37	105.26	104.41	107.02	106.26	105.81	106.12	105.76	105.44	106.42	106.16	105.85	106.08	105.08	106.51	106.03	106.52	104.07	104.81	107.37	106.52	105.29	105.77	105.96	105.5	105.32	104.41	105.25	106.54	104.71	105.38	105.48	105.01	106.4	106.46	105.6
105.1	105.57	106.36	104.7	106.32	105.86	105.11	106.32	104.21	104.67	103.94	106.38	104.92	104.95	105	105.55	105.97	103.98	105.88	105.31	104.71	106.25	107.2	104.47	105.38	103.44	104.27	107.98	106.05	106.48	106.19	106.6	105.94	106.12	105.21	105.78	105.17	104.68	105.18	103.95	105.15	106.93	104	105.95	106.74	104.1	105.95	107.07	105.16	104.7
112.51	112.13	113.49	112.37	112.35	113.47	112.27	112.63	113.02	112.89	110.91	113.59	111.54	111.32	112.54	110.67	112.81	113.49	112.38	114.01	112.85	112.82	111.14	113.26	112.92	114.42	113.17	112.52	112.97	110.63	112.65	112.57	114.01	112.9	112.36	113	112.92	112.55	113.41	113.93	112.8	112.27	113.83	113.29	111.95	111.81	113.35	111.69	112.74	111.63
112.73	111.7	113.72	112.68	112.58	112.49	113.11	113.16	113.48	114.52	113.19	112.77	114.18	112.25	113.18	113.21	112.25	110.73	112.17	113.27	113.86	112.51	112.1	113.63	112.68	113.97	111.94	114.14	112.86	114.33	112.99	111.77	112.74	112.25	112.05	112.61	112.61	111.86	112.19	113.43	111.6	113.82	111.97	111.66	113.47	111.65	113.04	112.81	112.58	113.15
110.84	110.6	110.52	109.93	110.61	112	111.51	110.91	111.39	110.58	111.12	110.9	111.46	110.53	111	109.33	112.09	109.94	111.1	111.97	111.22	110.11	111.1	113.83	110.96	111.02	110.82	111.67	112.06	110.68	110.74	111.36	111.07	112.68	111.48	111.54	110.75	111.07	111.32	111.57	111.76	112.2	110.72	111.15	111.42	112.4	110.57	111.57	111.46	110.49
112.94	112.6	111.64	113.28	112.23	111.56	112.16	111.46	110.29	111.54	111.72	112.16	111.87	113.3	112.84	110.59	111.36	111.99	112.41	111.17	112.04	111.1	113.41	110.95	113.21	112.16	111.51	110.74	111.42	110.26	113.3	112.44	112.23	112.96	112.55	111.06	111.22	111.25	113.39	111.11	111.63	112.41	112.59	111.91	111.41	112.3	111.04	112.1	114.43	111.19
106.3	105.73	106.75	107.01	105.42	105.05	105.51	107.05	105.65	106.78	106.79	106.58	106.01	105.92	107.21	107.07	105.55	105.98	107.3	107.22	104.85	105.03	105.43	105.87	106.56	105.37	104.99	105.76	104.95	106.42	104.62	105.61	105.46	107.24	107.24	105.22	106.41	106.47	106.74	103.82	107.55	104.78	105.62	107.18	106.07	105.95	108.17	105.38	105.5	105.61
105.31	105.4	104.75	105.95	103.41	104.41	106.07	107.13	105.72	105.19	104.91	104.76	105.84	105.59	105.62	104.97	104.28	105.31	106.24	105.2	105.83	103.18	104.38	106.82	105.41	107.58	105.95	105.9	107.15	106.13	105.01	104.84	105.67	104.9	106.01	105.83	104.54	104.54	105.91	106.98	104.89	107.02	105.41	104.24	104.71	105.9	106.11	105.01	104.91	107.15
105.39	105.63	105.82	105.67	107.87	107.45	106.44	105.69	106.19	106.67	106.54	105.83	105.86	107.24	106.37	106.58	107.36	106.04	106.99	105.68	106.99	107.24	105.31	105.25	105.66	105.74	107.11	105.77	105.38	105.87	105.39	105.56	106.31	105.75	105.61	107.34	105.72	106.57	106.39	105.48	107.09	106.77	106.95	106.34	106.04	105.57	105.61	106.71	106.4	106.87
117.19	117.24	119.26	116.95	118.22	118.46	118.89	116.69	117.17	117.67	118.66	117.84	117.63	117.15	118.97	116.81	117.86	116.24	117.06	118.86	117.06	118.42	117.48	117.18	117.84	116.79	118.17	118.12	119.11	116.46	118.37	117.68	118.84	118.12	117.79	118.17	115.96	117.98	116.24	117.77	117.54	117.15	117.44	116.86	117.05	118.36	118.96	118.14	117.78	117.86
109.86	111.35	111.41	112.08	110.91	111.66	110.84	111.03	112.61	111.18	111.35	110.54	111.93	110.37	112.74	111.62	111.69	110.55	111.23	112.38	111.5	111.55	111.43	111.65	111.08	110.56	111.83	111.39	110.48	111.1	111.37	112.88	110.83	111.61	112.54	110.3	110.32	110.08	110.37	110.56	111.3	111.38	110.39	110.19	111.95	110.93	111.2	110.86	113.09	110.25
103.96	105.52	104.93	106.26	106.1	105.27	106.4	106.73	105.21	105.59	105.67	105.65	106.11	104.32	106.85	106.79	105.23	104.21	105.45	105.77	107.31	104.42	106.09	105.48	106.33	105.48	104.83	104.88	104.76	106.49	104.27	106.46	107.96	104.35	105.56	106.63	106.43	105.26	105.31	105.7	106.73	105.66	106.73	103.71	106.14	104.2	107.68	105.05	106.21	105.45
118.43	117.59	118.26	116	117.64	117.98	117	116.86	118.15	117.6	115.84	119.12	117.88	119.07	120.1	116.77	116.12	117.22	116.87	117.55	119.09	116.9	116.59	116.87	118.11	116.56	117.58	119.38	118.17	118.66	116.46	118.54	116.81	118.33	118.28	116.72	117.98	118.87	117.67	115.65	117.59	118.28	117.23	117.91	117.99	117.36	117.8	117.2	119.13	117.96
106.06	103.61	103.79	104.9	103.89	104.07	103.36	102.93	104.69	105.98	104.26	103.67	103.47	104.65	104.61	104.58	103.73	106.03	103.49	103.93	103.05	103.32	102.26	104.13	104.09	104.23	104.46	103.66	104.33	104.78	105.56	103.61	104.48	103.95	104.45	103.86	104.31	103.37	102.27	102.87	104.95	104.45	104.26	106.03	103.42	104.92	105.3	104.6	105.29	104.09
106.97	105.42	104.94	106.76	106.8	106.43	107.94	106.48	104.26	104.68	106	106.14	106.72	105.56	105.32	104.8	106.91	105.29	106.23	106.12	107.82	105.42	106.37	106.27	105.77	105.83	107.12	103.74	106	106.79	104.86	105.81	103.99	105.38	106.41	105.5	106.52	105.75	105.44	105.6	104.96	107.34	106.28	105.59	107.49	105.41	106.61	107.33	106.43	103.77
99.466	100.78	99.977	101.11	100.12	100.29	98.363	101.28	99.436	100.76	99.368	99.296	99.384	98.453	99.23	99.003	100.79	99.225	101.72	99.048	100.71	100.04	100.38	99.951	99.773	100.53	101.89	100.49	100.38	99.459	99.688	99.92	101.92	99.882	99.12	98.251	99.329	100.54	99.817	97.776	101.71	100.97	100.07	98.987	99.686	100.56	100.27	101	98.747	100.56
105.11	104.01	104.83	105.27	103.82	104.36	104.13	105.39	103.43	102.95	103.68	104.42	103.44	102.91	104.22	104.49	106.26	104.5	105.72	104.07	104.71	106.27	105.15	104.8	105.14	102.83	104.95	103.95	103.03	104.18	105.97	104.41	104.16	104.47	103.9	105.4	104.72	104.82	102.84	104.22	104.33	104.8	103.82	102.54	104.21	103.61	104.21	105.51	104.2	104.54
117.29	115.98	115.85	117.45	117.18	116	117.52	114.94	115.78	117.2	116.02	115.36	115.91	115.45	114.9	116.08	115.1	116.2	115.34	115.7	118.02	114.46	116.62	117.56	116.13	116.11	115.4	116.08	117.57	116.01	116.27	115.98	116.02	116.7	114.99	114.6	115.67	115.54	117.08	115.38	115.19	115.16	114.78	115.94	116.15	116.67	115.02	115.85	115.05	115.91
110.46	111.15	112.71	112.94	112.61	111.4	112.99	111.46	111.39	113.61	113.09	112.17	114.11	110.96	111.71	111.81	112.55	111.22	110.73	111.82	111.98	112.43	112.86	110.83	111.05	111.78	112.62	112.07	113	112.02	112.65	112.08	113.52	111.14	112.39	112.68	110.84	112.19	111.99	112.96	112.42	110.93	113.49	111.46	112.41	111.99	112.36	112.3	111.63	111.58
107.32	105.83	107.51	107.38	106.49	106.78	105.83	106.33	105.43	105.48	105.54	107.27	105.86	106.84	105.99	106.18	105.94	108.09	104.88	107.29	106	106.62	105.1	105.94	105.37	106.6	106.11	106.1	105.97	105.84	105.29	105.45	106.7	104.09	106.89	107.08	106.79	105.91	105.99	106.77	104.9	107.04	107.36	105.88	106.49	106.06	107.82	105.36	106.28	107.01
105.81	107.38	105.63	106.09	105.01	105.32	106.69	104.82	106.36	105.03	106.29	105.86	107.08	106.95	106.81	106.03	104.95	105.83	106.11	106.77	104.74	106.04	104.78	106.76	105.95	107.29	106.69	105.27	106.11	105.96	105.68	105.75	105.98	104.66	107.05	105.52	105.37	106.15	105.74	105.83	105.12	106.54	106.95	106.01	106.83	105.6	106.5	105.42	104.26	105.49
105	106.96	105.45	104.49	107.77	106.48	105.89	105.78	108.26	105.54	104.55	107.03	105.95	105.59	106.12	108.26	106.94	104.79	106.92	106.04	105.3	106.83	105.68	107.81	105.81	105.58	106.49	106.47	105.82	106.57	105.26	106.33	106.26	106.38	107.09	106.35	105.69	106.86	105.86	106.14	106.86	107.48	107.34	106.79	106.36	105.79	106.42	106.12	106.7	105.44
103.36	106.83	104.32	105.84	104.31	104.93	105.54	106.16	106.81	106.9	103.9	106.6	104.26	105.97	104.87	107.2	104.08	105.34	106.14	105.29	106.24	105.47	105.91	105.65	107.38	106.09	107.82	105.03	106.35	104.76	105.21	106.48	106.25	106.03	105.62	104.19	105.64	105.29	106.24	106.08	105.24	106.27	106	104.37	105.38	105.72	105.14	104.3	105.94	104.38
106.24	105.8	106.02	106.49	106.1	106.01	104.83	105.85	105.74	107.7	106.45	105.63	105.67	105.2	107.15	106.47	105.54	105.89	108.41	107.83	106.42	105.89	106.37	105.37	106.36	105.6	106.55	104.66	104.49	105.62	105.59	106.73	107.2	107.68	105.45	106.15	105.27	106.11	104.93	105.99	105.52	107.76	106.5	106.48	105.37	106.25	106.51	105.46	105.71	104.99
105.49	107.84	106.4	105.98	106.05	105.23	107.24	105.73	106.85	105.01	106.36	106.69	104.87	107.2	104.57	106.11	105.93	105.56	106.23	107.24	106.16	106.1	106.22	105.28	106.29	105.53	104.53	104.78	107.26	106.48	106.12	105.39	105.43	105.86	105.49	106.81	105.92	107.03	104.76	106.23	106.26	106.67	106.47	106.32	105.79	107.11	105.36	105.58	105.1	104.81
111.43	111.24	112.11	110.28	111.74	110.4	110	111.5	111.85	110.88	109.59	110.93	111.82	110.76	111.12	111.01	110.25	112.45	110.61	111.04	112.34	111.07	109.45	109.12	109.79	110.97	111.22	111.43	111.3	111.93	112.27	110.26	110.28	110.98	110.98	110.93	110.8	112.23	111.86	111.79	111.54	112.39	111.28	113.38	112.38	111.28	111.86	111.95	111.22	111.47
104.33	107.05	106.24	105.04	106.29	104.76	106.53	105.21	106.14	104.2	105.14	105.36	105.41	105.08	105.89	106.39	107.35	105.76	105.14	104.92	104.39	105.24	105.87	106.07	105.47	105.22	105.12	105.7	105.21	105.2	104.8	106.55	104.68	104.89	105.29	107.03	104.51	103.82	105.33	105.01	105.79	104.74	104.49	106.58	105.8	105.72	104.41	105.24	106.86	105.2
104.13	104.93	103.48	106.19	105.54	104.1	104.23	106.27	105.2	104.2	104.15	105.02	103.59	105.76	104.8	104.8	104.64	105.27	105.02	104.12	105.81	104.17	105.87	103.26	105.26	103.98	105.24	104.24	105.56	105.01	104.2	104.7	104.79	104.13	102.16	103.49	104.7	104.19	103.62	104.15	104.22	104.69	104.9	104.81	104.43	104.83	105.31	103.96	103.65	106.9
104.91	105.13	105.56	107.11	104.76	105.08	104.86	104.79	105.92	105.27	105.55	103.5	104.91	104.67	105.35	105.17	106.08	105.03	105.39	107.85	105.11	106.52	106.19	104.56	104.94	105.04	105.27	106.81	105.72	104.26	104.59	106.42	103.5	107.62	105.13	105.24	105.98	106.27	105.95	104.46	106.62	106.69	106.38	104.89	106.56	106.17	105.67	105.57	106.89	105.66
102.9	105.25	104.74	106.86	104.68	106.52	105.45	104.73	106.89	106.3	106.17	105.57	105.99	106.89	105.98	105.29	106.45	106.89	105.59	104.47	105.89	106.1	106.61	105.36	106.22	105.58	105.7	106.15	105.44	105.17	105.44	104.17	106	104.91	105.37	105.77	106.78	106	104.96	105	105.33	105.03	106.37	107.1	105.8	104.88	105.98	105.22	104.35	104.92
104.74	107.55	106.13	104.01	106.64	106.6	106.43	106.81	106.49	105.15	104.99	105.96	106.09	107.05	106.57	105.87	105.45	105.12	104.81	106.93	105.3	104.95	106.51	104.74	107.48	107.05	106.43	105.67	106.29	106.7	106.09	106.35	106.32	104.51	108.23	105.89	106.6	104.84	104.9	106.48	106.5	105.75	106.35	107.21	108.74	106.06	106.59	106.34	105.58	106.92
112.15	111.15	111.44	112.14	112.52	111.66	112.48	111.3	112.02	112.75	111.2	113.17	112.34	111.96	113.01	111.07	110.99	111.97	111.27	112.15	111.85	111.42	110.18	112.78	112.51	111.26	111.76	113.11	112.26	112.34	111.68	112.16	113.92	112.42	112.09	111.71	114.18	112.36	113.35	112.32	113.21	112	112.39	112.34	112.12	111.35	112.34	111.56	112.95	112.14
113.11	111.81	111.56	111.7	113.3	111.61	112.17	113.01	112.29	111.91	114.02	112.02	113.42	113.78	113.24	113.92	111.88	113.01	114.19	113.17	113.15	113.24	113.26	114.48	112.16	112.61	113.1	113.83	112.5	112.16	113.83	112.68	111.22	112.98	112.69	113.39	112.91	112.18	113.62	114.15	112.23	111.71	111.3	113.46	113.45	112.04	112.91	113.66	111.99	113.86
107.29	104.8	104.48	105.45	104.86	106.37	105.06	105.26	104.54	105.64	104.86	104.66	106.2	105.38	104.11	105.15	107.18	103.63	105.24	105.75	105.4	105.07	106.61	104.72	103.89	103.4	105.92	107.36	105.42	107.88	107.39	105.07	106.47	104.5	105.85	105.63	103.82	106.31	105.84	107.18	105.78	105.32	103.63	107.22	106.52	105.72	104.31	106.67	105.38	105.55
108.38	109.81	109.64	111.76	111.16	108.34	109.95	108.58	110.04	108.48	110.12	109.79	110.3	110.22	109.96	108.89	111.23	110.03	111	110.25	109.31	108.17	109.74	109.61	109.34	110.46	108.74	110.05	109.89	108.74	110.05	109.06	110.06	109.75	111.29	110.45	108.94	109.89	110.01	108.99	109.03	109.25	109.38	109.91	109.02	110.01	110.28	109.2	110.65	109.71
106.42	103.78	105.05	104.45	103.87	105.04	105.11	104	104.77	104.67	103.61	104.06	105.42	104.12	105.9	104.7	106.41	106.25	105.82	107.04	103.54	104.9	106.26	104.31	105.09	104.19	104.89	105.23	102.77	102.37	106.16	105.59	104.43	105.68	105.31	105.8	105.37	103.95	104.97	105.13	104.19	104.34	103.8	104.09	104.02	103.68	104.01	105.44	104.72	104.41
100.58	100.18	99.778	101.43	100.52	100.29	101.04	99.961	100.04	100.22	99.396	99.639	98.155	100.08	99.563	99.378	98.618	99.978	99.285	101.15	98.47	98.818	100.28	99.53	99.478	100.48	100.02	98.894	100.69	99.875	99.954	99.301	98.651	102.22	100.47	100.4	99.775	99.647	99.821	99.476	100.66	99.367	101.89	99.477	101.41	100.1	100.37	100.57	99.305	100.72
102.88	104.83	106.35	104.58	104	103.52	104.52	105.31	103	103.6	103.09	105.35	105.94	104.11	104.44	104.07	103.59	104.13	104.06	102.88	105.04	106.4	105.23	104.32	105.71	103.65	103.52	103.1	103.58	103.38	103.76	105.6	103.84	105.42	104.45	103.39	104.56	103.93	104.29	103.52	105.66	103.64	104.93	104.46	105.31	103.54	105.77	102.38	103.55	104.5
106.82	106.39	105.05	104.74	106.5	105.39	106.76	106.13	105.84	107.14	106.24	107.49	105.81	104.91	104.78	105.98	106.84	105.96	106.25	105.37	106.63	105.73	106.44	106.15	106.34	104.07	105.42	105.6	105.02	105.72	104.37	105.86	105.27	105.49	106.07	105.72	106.92	105.11	105.14	105.69	104.6	105.66	105.75	105.84	106.01	107.26	106.88	106.62	106.93	104.43
116.57	116.58	115.54	116.84	116.59	117.4	115.75	115.73	117.54	116.29	115.15	116.76	117.12	115.68	116.22	113.88	115.58	115.64	116.03	116.57	115.95	117.4	117.15	114.63	117.47	116	116.51	116.78	117.45	116.66	117.27	115.84	116.6	117.46	117.07	117.3	115.79	115.77	115.94	116.6	116.87	117.05	116.27	114.92	115.82	116.46	114.84	116.62	114.99	116.12
104.96	105.53	107.1	106.47	105.28	106.34	105.32	104.71	105.38	106.71	105.97	105.87	106.67	106.32	105.67	106.12	106.56	105.86	104.06	107.2	104.51	108.14	105.7	106.51	106.53	106.09	104.77	107.07	106.85	106.51	105.43	107.34	105.26	105.41	104.66	104.63	105.86	107.28	105.3	105.31	107.01	105.86	105.95	104.38	106.47	104.57	105.56	104.86	105.48	104.85
109.87	109.5	111.1	111.83	112.26	109.94	111	111.49	110.67	108.89	110.45	110.96	111.33	110.53	110.78	110.1	109.75	109.66	110.82	111.23	110.93	111.34	111.67	111.36	110.9	111.05	111.46	109.62	109.77	111.47	111.01	110.99	111.53	112.58	110.17	111.59	111.21	109.84	112.28	111.17	110.65	111.01	112.4	111.54	111.04	110.29	111.23	111.66	111.26	110.83
106.35	105.61	105.22	105.22	106.35	105.04	104.33	105.3	106.04	106.05	105.55	105.92	105.24	104.96	106.17	106.1	106.57	104.92	105.92	106.37	105	105.82	106.23	105.78	107.19	104.71	105.71	105.14	106.54	105.67	105.62	104.33	105.33	105.87	105.11	107.57	105.78	104.36	105.65	105.18	105.14	104.73	105.43	106.54	106.88	106.02	104.49	107.18	104.58	106.26
104.72	105.83	105.47	105.49	104.14	105.49	106.87	105.76	105.52	104.81	104.12	105.36	105.63	105.82	106.08	107.01	106.52	104.4	106.61	104.57	105.66	107.53	105.92	107.09	106.06	104.53	106.32	105.54	104.84	104.57	105.43	106.96	105.58	104.46	106.86	106.05	104.86	106.1	104.83	106.15	105.06	104.06	106.43	105.31	106	105.96	106.07	104.99	105.36	105.92
99.404	100.33	99.977	100.4	100.51	98.925	99.044	99.75	100.41	100.38	100.18	100.45	100.63	98.85	99.781	99.12	99.21	98.633	99.485	100.45	99.545	99.705	99.717	99.78	100.62	101.22	100.65	99.01	99.023	100.95	98.913	99.48	99.9	100.89	99.668	100.04	100.2	98.524	97.847	99.604	99.675	99.329	98.516	99.666	100.83	101.03	99.854	101.06	100.19	100.81
110.79	112.76	112.91	111.63	110.47	111.21	111.48	111.4	111.18	111.63	111.78	111.81	111.68	112.83	111.04	111.73	111.21	111.64	111.53	110.58	111.52	111.83	113.53	112.21	110.63	110.55	110.23	112.58	112.13	112.04	112.28	110.89	111.59	111.05	110.66	112.86	111.74	111.29	111.56	112.12	112.42	112.15	110.88	110.43	111.81	110.53	110.88	113.18	111.14	110.33
107.36	107.6	106.25	106.29	108.05	107.14	107.81	106.69	107.57	108.9	105.89	106.44	106.92	105.22	107.02	106.43	106.15	107.02	107.53	106.28	106.04	106.31	107.28	107.65	107.98	106.76	107.62	107.24	107.69	106.76	107.35	107.08	106.01	106.65	107.92	106.49	107.57	106.9	106.61	106.36	106.9	107.85	106.6	107.05	107.2	107.93	107.36	108.19	107.32	105.86
104.16	105.65	106.14	106.73	106.34	105.88	104.13	105.82	106.77	105.51	105.98	105.03	104.08	105.7	105.57	104.39	106.03	105.07	105.23	105.62	105.75	105.92	106.53	105.29	105.31	104.54	105.91	104.99	105.36	106.26	105.65	105.52	105.1	105.3	105.62	105.92	105.24	104.19	105.68	106.9	104.1	105.42	104.93	106.03	107.8	105.06	104.91	105.13	105.55	105.93
112.36	110.61	110.34	109.96	111	110.84	111.77	111.62	109.78	111.46	111.2	109.06	110.35	111.3	112.85	111.65	110.23	109.97	110.98	111.54	110.93	111.18	111.87	111.12	111.12	111.44	111.3	111.23	111.01	110.96	111.22	111.25	111.72	111.68	110.86	111.44	111.23	110.69	110.5	112.69	111.83	109.86	110.79	111.17	112.59	110.07	112.6	110.26	110.87	110.52
109.15	108.35	109.85	109.5	110.7	109.49	109.52	109.18	108.64	109.82	109.14	111.16	108.93	107.81	109.83	109.89	110.01	111.25	110.78	109.17	109.58	109.11	110.57	110.31	108.25	110.49	110.47	110.27	111.67	108.82	110.05	110.49	109.45	110.63	110.78	109.84	109.85	108.52	109.85	111.04	108.86	109.95	108.77	110.65	110.03	108.74	110.24	110.4	108.13	110.59
109.74	111.62	110.75	111.09	111.41	109.74	111.24	110.44	109.26	111.44	111.9	110.37	112.1	111.87	109.83	109.18	111.95	110.06	110.31	110.52	111.08	111.53	110.53	111.43	110.41	112.16	110.36	110.89	110.64	110.43	111.74	109.85	111	111.49	110.94	110.3	111.27	111.83	109.94	110.49	111.65	110.32	109.66	109.12	108.66	111.73	111.04	110.51	111.33	110.23
107.44	105.95	105.64	105.35	105.26	106.63	104.35	106	105.19	104.86	104.69	105.61	106.75	105.1	106.36	106.01	104.71	105.12	104.9	107.14	104.87	105.73	106.09	104.76	105.6	105.24	104.06	104.84	105.79	106.55	104.77	105.5	105.97	107.36	104.76	104.35	104.88	106.17	105.31	105.46	106.49	104.87	104.61	105.59	105.57	104.92	104.99	106.08	106.44	105.22
105.92	103.85	103.27	103.17	104.36	105.36	104.63	103.81	103.11	103.66	104.86	104.47	104.6	103.77	103.88	104.27	103.87	105.54	102.47	104.58	103.4	103.29	104.48	104.03	103.73	104.29	103.45	104.01	106.21	104.68	104.18	103.55	104.07	105.24	104.61	104.39	103.39	103.92	104.34	103.4	105.64	103.63	104.32	102.76	103.65	104.3	104.64	104.77	102.78	104.15
105.51	106.44	107.41	108.62	106.45	106.87	106.57	105.08	106.07	106.41	105.61	106.45	106.14	104.06	107.01	107.71	105.1	106.1	106.38	105.11	105.98	107.46	106.83	106.32	105.41	104.8	106.53	105.72	106.33	107.29	106.58	106.24	104.35	107.27	106.32	106.28	107.97	106.53	105.87	105.77	108.57	105.99	105.98	107.05	106.54	109.11	106.42	107.26	105.82	107.5
105.67	106.92	105.98	107.73	106.44	106.79	106.89	106.15	106.42	106.98	106.04	106.92	107.04	106.33	106.54	105.25	106.97	106.27	108.22	105.7	105.61	105.56	106.68	105.39	107.06	104.67	106.24	105.73	107.59	106.65	106.6	107.22	106.71	106.35	106.91	106.71	107.03	107.55	104.89	104.12	106.87	105.76	105.51	107.14	107.25	105.27	105.56	105.45	104.24	106.52
100.13	100.25	100.64	99.615	98.757	99.002	99.722	100.53	98.885	99.542	101.31	99.463	100.63	99.411	99.792	99.221	98.524	99.114	99.592	99.746	99.845	99.872	98.513	99.998	99.83	99.422	100.43	101.48	99.133	100.4	99.133	101.49	100.63	99.767	99.571	99.285	99.23	99.606	99.792	100.12	97.386	98.625	99.774	99.146	99.868	99.807	99.492	100.8	98.593	99.502
105.84	104.37	106.01	105.42	104.02	103.77	105.83	105.95	104.62	105.05	107.66	104.79	104.92	104.49	103.98	105.68	104.25	105.43	105.72	105.55	105.51	103.48	103.71	104.41	104.62	104.84	106.43	106.42	104.79	103.17	104.85	106.09	104.59	105.74	105.86	105.26	105.49	105.28	105.27	104.44	104.93	105.36	103.86	106.42	105.04	104.25	103.93	104.72	105.36	105.97
101.45	99.412	100.73	100.43	99.28	99.222	99.635	98.675	98.813	100.1	98.448	98.714	100.1	101.13	99.078	99.848	98.999	100.08	101.95	99.678	100.05	99.966	98.321	100.84	100.88	99.596	99.823	99.834	100.08	99.026	99.78	100.77	100.18	99.608	99.631	97.312	98.862	99.126	99.51	99.852	99.562	99.073	102.09	98.652	100.69	100.51	98.525	99.203	99.069	99.994
105.93	106.44	105.86	105.69	105.18	107.16	106.26	105.99	105.44	105.14	105.28	105.94	105.32	104.52	106.38	105.72	105.12	106.27	106.52	104.91	105.7	107.63	107.47	106.09	105.02	105.14	106.73	105.19	106.53	104.66	106.48	105.07	105.98	106.48	104.88	104.38	106.52	104.7	106.86	105.65	107.17	106.76	106.21	106.14	104.95	106.06	105.46	106.29	105.57	104.36
116.99	117.36	117.29	117.85	117.54	117.55	116.85	117.32	117.81	118.17	117.74	118.21	117.44	116.96	116.9	117.27	117.26	116.69	116.39	117.88	118.1	118.05	117.31	118.03	117.53	118.12	118.02	118.4	119.02	118.76	117.05	118.29	118.57	116.95	119.99	117.76	117.74	117.85	116.28	116.94	117.26	119.64	117.69	118.07	117.4	117.6	117.03	117.7	117.84	116.74
105.24	104.85	105.26	106.07	106.32	103.7	105.38	105.57	104.35	106.43	104.79	105.17	104.54	105.84	105.13	103.83	105.14	104.54	105.25	105.87	105.12	105.41	104.3	103.6	104.94	105.05	106.57	105.58	104.72	103	105.42	104.32	103.32	104.16	105.13	104.97	103.6	106.09	104.68	105.65	103.69	106.1	104.29	105.38	104.55	104.5	106.24	104.99	105.55	104.87
105.18	105.41	104.48	105.68	105.1	105.24	106.29	104.95	104.34	105.76	104.66	107.07	105.79	106.15	105.54	105.07	105.54	107.29	105.27	104.79	105.07	106.15	104.02	105.91	104.39	106.65	106.83	106.34	105.4	105.87	105.02	106.31	105.11	104.69	105.43	107.28	106.4	105.16	105.73	104.63	106.63	106.98	104.32	106.4	105.52	105.19	105.31	104.9	106.49	104.3
105.26	105.76	105.44	105.04	103.55	105.85	106	105.28	105.92	107.94	105.89	105.22	106.24	105.71	105.92	106.06	104.96	104.61	104.14	104.85	104.89	106.02	105.4	104.05	105.24	105.43	105.18	103.77	105.31	106.4	107.05	105.23	104.86	105.13	105.09	105.8	104.33	105.59	107.27	104.48	106.5	105.15	105.74	104.73	104.66	105.71	106.32	104.22	106.52	104.33
106.66	105.9	104.26	105.42	106.7	106.61	104.85	104.92	105.88	106.11	105.34	105.74	105.44	106.09	106.5	107.16	106.07	106.2	105.76	104.6	105.31	105.39	105.81	105.94	106.23	105.93	104.47	104.02	106.27	106.44	104.98	104.93	105.39	106.76	106.31	105.95	106.54	105.14	104.39	104.98	105.99	106.67	105.19	105.28	105.92	104.63	105.97	104.25	105.51	106.58
104.34	106.45	105.09	105.39	105.51	104.69	105.11	104.61	104.75	106.53	105.24	105.24	107.06	106.28	105.76	105.5	105.06	105.55	104.51	105.06	104.72	105.16	106.7	106.26	105.54	104.09	105.2	106.03	104.46	104.88	107.79	106.68	104.36	105.11	106.3	105.42	105.05	105.72	105.75	105.18	105.86	106.46	105.37	106.72	105.52	104.8	105.2	105.19	106.37	106.81
113.39	112.99	110.93	110.54	111.51	110.49	111.25	110.92	111.93	112.27	110.68	111.81	111.13	111.64	112.53	111.6	111.35	111.45	111.69	113.01	112.27	110.58	110.82	111.23	111.52	112.66	111.76	111.82	111.55	111.23	112.71	109.62	111.09	112.1	111.64	112.31	111.4	109.18	111.05	111.15	111.44	111.96	111.13	113.11	111	111.37	112.32	111.26	110.29	112.02
106.24	104.07	106.75	105.34	105.84	108.59	106.18	104.78	104.43	107.62	106.6	106.87	106.82	106.11	107.06	105.37	106.42	105.91	106.72	104.66	107.23	105.68	105.53	105.4	106.42	104.8	106.4	104.26	105.09	106.65	106.31	106.46	105.11	105.77	104.76	106.53	106.66	105.21	105.54	106.5	106.52	105.95	106.6	106.08	105.81	106.32	106.58	104.86	105.84	107.48
105.85	103.87	103.97	106.89	106.21	107.24	105.42	106.44	105.51	106.26	105.73	106.33	105.98	105.23	106.31	105.49	106.43	107.96	106.89	104.99	104.55	106.57	104.75	107	105.98	106.03	105.66	105.99	106.97	105.72	104.72	106.02	105.18	106.27	105.66	105.38	104.27	104.87	103.68	103.83	105.89	106.32	104.85	106.61	107.07	104.98	105.07	106.18	105.59	106.32
98.845	99.838	99.863	98.926	101.77	99.376	99.675	99.213	97.948	99.321	99.743	100.45	99.948	99.639	99.892	100.37	98.797	99.227	99.493	98.913	100.1	100.26	98.653	100.17	99.611	100.15	98.931	99.047	99.504	100.22	99.642	98.693	99.803	99.258	97.792	100.47	100.07	98.491	99.644	99.276	101.55	100.56	100.2	99.62	98.822	98.801	99.458	99.731	99.041	101.64
110.86	111.58	109.87	111.31	112.8	112.73	112.21	111.38	111.25	112.17	113.56	110.27	111.62	111.8	112.59	111.4	111.21	111.12	111.83	110.83	111.35	110.73	112.5	110.81	112.85	110.24	110.89	110.51	111.41	112.05	112.41	112.7	112	111.09	111.14	109.74	112.8	112.44	113.43	111.14	111.93	112.09	111.65	111.57	111.17	111.7	112.16	111.32	111.8	111
104.16	104.91	106.1	105.78	105.28	104.85	106.77	105.64	106.61	105.47	106.43	105.92	102.74	104.83	106.62	105.21	105.99	106.04	105.91	106.65	105.81	104.88	106.09	103.1	105.54	105.64	105.09	104.8	107.1	105.52	106.23	106.3	105.67	105.6	106.33	106.37	105.43	105.37	105.67	105.64	104.45	104.89	105.31	105.46	104.56	104.88	105.26	105.6	105.84	104.69
103.43	104.36	104.78	104.73	106.53	103.92	104.19	103.99	104.32	105.09	105.27	104.96	103.33	105.34	104	104.32	105.1	105.21	105.58	104.62	103.74	103.94	104.36	103.7	103.18	104.5	103.94	103.65	105.07	105.14	104.69	105.43	103.6	102.77	106.14	104.33	103.91	104.26	104.23	104.7	104.33	102.69	105.2	104.75	105.15	104.31	105.4	104.33	105.98	104.49
105.5	105.58	105.72	105.53	106.21	106.78	103.68	105.74	105.04	105.26	105.72	105.18	104.45	104.2	103.69	105.2	105.83	104.45	107.08	105.96	105.87	106.36	106.55	107.04	105.79	105.79	104.21	105.15	106.49	104.89	104.36	104.9	104.4	104.98	105.04	105.58	106.22	105.74	104.95	103.9	104.59	104.15	106.65	105.54	104.43	104.82	106.25	105.61	106.24	105.72
109.42	110.29	110.74	109.51	110.51	109.85	112.18	109.67	108.92	110.17	109.22	109.6	109.73	110.1	110.08	109.46	110.85	108.28	110.52	110.1	110.3	110.35	110.15	107.53	109.74	110.21	109.85	110.74	109.6	108.96	108.18	109.94	111.33	110.86	109.69	110.09	108.94	109.89	109.39	110.48	109.54	110.62	109.86	110.93	109.04	109.34	109.2	110.17	109.2	110.59
105.63	106.28	107.28	107.26	106.2	106.39	105.64	104.88	105.42	108.23	106.7	106.78	107.3	106.84	107.03	106.02	105.15	106.27	106.23	108.12	105.86	106.05	107.59	109.72	106.39	105.42	105.17	105.26	105.9	106.08	105.29	106.05	105.65	106.53	105.85	107.22	108.25	106.04	106.65	106.35	107.55	105.43	104.76	106.22	106.38	105.74	107.4	106.73	105.57	106.13
107.47	106.5	107.11	106.16	107.18	106.38	106.78	108.72	104.79	106.09	105.81	105.31	106.66	105.81	108.51	106.33	106.37	106.66	105.01	104.47	105.64	105.58	106.19	108.35	106.01	105.85	106.54	104.67	106.47	105.91	106.05	105.88	106.69	105.69	107.46	106.04	106.27	107.59	103.97	104.99	106.06	106.65	105.62	106.73	106.55	106.23	106.95	107.06	107.62	104.13
100.18	100.17	98.662	99.822	98.451	98.791	100.53	100.9	99.599	99.938	99.96	98.142	101.2	98.768	99.346	99.015	99.839	98.225	101.39	98.971	101.41	100.18	99.57	100.17	99.836	99.754	99.659	100.38	99.552	99.912	99.434	99.906	100.33	98.991	98.803	100.31	100.12	98.958	99.511	100.46	98.992	101.03	101.08	99.804	100.45	98.343	101.04	100.45	99.489	98.869
112.3	109.03	111.53	110.67	110.71	113.21	111.79	113.83	112.39	112.8	111.58	111.45	109.78	111.73	111.36	111.87	111.17	109.9	109.11	110.55	109.6	111.46	110.94	111.54	110.85	111.66	110.37	110.22	109.81	110.65	111.22	110.66	111.23	110.29	110.92	111.58	109.79	111.24	112.46	110.38	109.95	112.48	113.04	110.69	112.14	111.68	112.29	112.1	110.7	111.31
100.54	100.75	100.09	101.78	100.86	100.54	100.86	99.552	100.17	99.639	100.18	101.26	99.647	99.931	102.2	100.67	99.783	101.04	100.31	99.268	100.15	99.753	102.16	100.99	102.45	100.65	100.43	99.809	99.856	99.687	101.9	100.53	100.41	102.33	100.45	100.4	100.39	101.78	100.8	100.79	99.901	99.492	100.37	101.6	101.64	100.72	100.72	102.2	102.24	99.655
100.27	101.1	102.44	99.949	102.25	101.76	100.98	100.06	99.162	100.37	100.27	102.6	99.065	99.087	98.477	101.56	101.7	100.61	100.53	100.88	99.926	102.03	99.53	100.86	100.55	101.46	102.88	99.565	100.95	100.76	101.04	100.11	100.38	100.39	98.791	98.57	101.59	101.13	100.24	99.039	101.46	99.182	99.625	100.3	100.49	101.16	99.235	101.22	102.16	100.89
107.26	105.69	105.99	104.82	105.47	106.89	103.42	105.13	105.88	105.16	105.67	105.48	105.9	105.51	103.66	106.14	104.86	103.97	106.81	106.03	105.02	104.62	107.09	106.06	103.85	105.02	104.99	106.19	104.69	105.52	104.67	106.06	105.06	104.59	103.77	105.56	104.45	104.9	105.16	104.45	105.92	105.88	105.28	106.58	105.6	106.1	104.51	105.76	104.62	104.66
105.41	105.3	103.19	106.3	104.5	104.34	104.1	106.75	103.93	104.56	107.13	106.53	106.43	104.84	106.04	105.21	105.79	105.27	105.58	105.48	105.29	106.7	105.54	104.9	105.23	105.48	106.79	105.07	105.81	105.02	105.38	105.98	105.77	106.03	105.71	106.25	106.93	105.4	105.13	103.72	106.09	104.94	105.51	105.99	106.19	105.46	106.1	105.73	107.06	106.82
106.09	103.82	104.17	105.53	105.85	105.79	105.86	105.79	106.04	105.99	106.43	106.14	106.16	107.05	106.97	107.82	104.56	103.85	106.19	105.59	106.43	106.01	106.32	107.14	106.77	105.39	105.37	107.28	106.25	105.68	105.62	105.61	104.88	105.57	106.7	106.5	103.75	107.13	106.05	106.06	105.11	106.29	104.19	105.02	106.72	105.9	105.3	105.19	107.27	106.74
111.26	109.97	108.58	112.2	111.35	109.69	110.75	110.44	109.81	110.05	110.04	110.2	110.78	111.32	111.22	110.76	109.32	111.52	109.75	109.97	110.16	110.68	111.43	111.08	109.41	111.6	110.21	111.47	110.44	111.55	110.94	109.73	110.42	111.29	111.01	110.7	110.79	108.47	112.63	110.54	109.26	109.97	111.35	111.3	111.61	109.62	112.68	110.33	110.2	111.53
110.75	113.41	112.93	113.22	112	111.59	112.49	111.91	112.18	111.23	112.21	111.18	110.31	111.07	112.26	113.83	111.9	111.93	111.88	112.86	112.74	111.98	111.83	111.57	110.87	112.22	112.66	112.71	110.63	113.57	111.93	113.6	111.62	112.71	111.2	112.64	110.41	114.1	110.87	112.79	111.64	111.71	112.07	112.27	111.76	111.45	112.02	112.21	110.84	111.87
106.83	105.59	105.88	105.56	104.79	106.04	104.46	107.22	105.8	105.17	104.86	106.01	105.89	107.36	105.23	106.74	106.5	104.98	107.46	105.66	107.47	106.26	104.04	106.23	104.9	104.95	105.37	104.77	107.6	107.02	106.59	106.08	106.58	105.69	106.67	106.18	106.39	105.23	107.21	104.83	106.33	104.29	105.27	106.12	105.96	105.11	106.25	106.4	105.84	106.92
104.92	105.88	106.32	105.69	108.02	106.02	107.17	105.74	105.85	106.89	106.36	105.59	105.9	107.63	107.68	108.7	106.01	108.09	106.59	105.07	106.55	104.92	106	106.61	104.47	105.9	106.04	106.34	104.63	106.38	106.56	106.49	105.33	106.54	106.18	105.62	105.25	106.71	105.67	107.6	106.76	106.02	106.39	106.66	107.9	105.96	105.7	106.35	105.7	105.36
106.09	105.67	105.7	105.47	103.68	105.39	105.63	106.66	106.33	104.62	103.33	105.91	105.3	105.35	105.52	108.25	103.84	106.87	105.67	105.29	105.8	105.64	106.33	105.98	106.24	105.64	106.36	104.09	104.74	105.91	106.39	105.17	105.92	107.9	107.02	106.58	105.16	106.02	107.66	104.82	106.36	107.35	107.25	105.64	104.58	108.28	107.43	104.13	105.29	104.45
104.81	104.29	104.32	104.94	105.18	105.06	102.54	105.65	104.89	102.34	103.91	103.11	106.1	103.76	104.44	103.98	104.56	106.4	102.18	103.03	105.85	103.32	103.4	105.35	105.43	103.52	104.86	104.02	105.96	104.49	103.77	104.09	104.12	105.01	104.88	102.94	104.71	103.92	103.45	102.82	104.32	104.68	103.96	103.57	105.13	104.14	105.16	105.79	104.12	104.46
111.7	112.57	112.68	113.82	111.51	113.14	111.88	112.03	110.71	112.23	111.61	112.15	112.62	111.56	113.75	111.81	113.17	113.13	110.27	111.7	112.12	112.11	112.49	111.58	112.13	111.59	111.25	111.79	112.55	111.62	112.52	112.7	111.61	114.43	113.03	111.33	110.87	113.28	111.26	112.22	113.11	112.62	112.15	111.45	112.88	110.21	112.94	111.69	112.22	110.74
106.33	105.88	107.66	103.89	106	105.93	105.81	104.88	105.15	104.82	106.8	105.13	105.71	105.3	105.75	106.14	105.36	103.19	104.91	106.29	107.27	104.54	105.95	105.11	106.36	104.64	104.31	106.49	105.04	105.28	104.24	105.82	106.7	105.92	105.49	102.73	104.95	105.23	105.27	104	105.66	103.24	104.71	104.41	105.9	105.17	105.94	104.69	106.26	104.49
100.73	100.08	98.724	99.076	100.7	98.301	101.23	99.574	98.418	99.842	100.31	100.48	99.345	98.81	99.646	100.4	99.413	101.28	99.107	99.951	99.483	100.63	101.39	99.806	97.654	99.493	100.13	100.26	100.68	99.982	100.11	99.955	100.36	98.532	99.152	100.19	101.23	99.371	99.996	99.655	99.961	99.507	99.63	101.13	99.57	99.143	100.3	101.1	100.21	99.469
106.74	105.42	105.23	106.02	106.06	104.46	105.37	107.03	106.43	105.11	105.7	106.25	106.01	104.75	106.68	105.59	104.96	105.52	105.9	107.51	105.35	106.53	105.16	106.56	105.34	105.86	104.9	105.94	106.36	106.18	104.61	106.3	104.78	105.72	105.06	103.92	104.99	105.94	105.99	106.06	106.14	105.87	104.45	106.54	105.81	105.19	105.01	105.74	106.03	104.29
107.81	105.24	106.1	106.09	105.59	106.35	106.3	107.61	106.96	106.3	106.58	106.44	106.63	107.09	106.93	106.22	105.96	105.79	107.35	105	106	106.67	107	107.78	106.5	105.7	108.39	105.99	107.8	105.55	106.51	105.84	108.08	107.16	106.58	106.85	106.11	107.05	107.72	105.32	105.02	106.73	105.86	105.46	106.8	107.28	108.52	106	108.17	106.22
104.98	105.95	103.86	105.26	105.27	105.78	105.15	105.43	105.59	105.09	105.52	106.79	104.25	105.78	104.56	103.72	103.62	105.33	106.05	105.26	106.33	106.41	104.99	104.68	105.44	105.94	105.96	105.37	104.38	103.64	104.32	105.25	104.65	104.51	105.79	104.3	105.37	104.66	103.82	103.8	104.71	105.88	105.36	106.14	104.36	105.74	104.76	106.1	105.17	103.96
112.29	112.89	111.94	110.61	112.79	112.51	112.01	110.84	112.14	111.42	112.19	111.83	113.12	112.22	112.26	113.13	111.54	111.95	112.7	110.63	111.29	112.11	112.06	113.46	111.43	110.82	109.85	113.31	111.33	112.19	112.1	111.96	110.72	111.28	111.39	111.46	111.91	110.73	112.01	111.93	111.42	112.3	112.54	112.76	112.04	112.11	112.31	111.3	111.32	111.97
111.89	111.39	109.95	111.84	110.33	109.93	111.13	110.24	110.97	111.01	110.89	110.35	109.68	109.92	111.22	109.53	110.74	109.94	109.73	111.2	109.82	110.92	111.61	109.75	110.56	110.71	108.86	111.3	112.2	111.16	109.69	110.24	110.73	109.86	111.99	110.09	110.11	111.29	109.88	110.66	111.59	110.17	109.57	111.15	110.35	109.85	110.18	111.43	109.14	109.82
106.85	105.32	106.71	106.17	107.99	107.07	105.73	107.43	107.65	106.38	106.22	107.23	106.96	105.72	105.19	107.3	104.42	106.23	108	108.29	106.16	107.14	105.46	106.63	106.32	106.53	103.9	106.85	106.28	107.17	105.56	105.95	104.44	104.88	104.18	106.62	104.36	104.2	107.44	106.2	106.43	104.7	106.59	108.62	105.79	104.81	105.71	107.13	106.3	104.99
103.32	106.16	104.85	105.71	107.02	105.34	105.59	105.66	104.22	104.84	104.95	104.1	106.28	105.35	104.52	106.42	105.26	105.8	105.96	105.16	104.75	105.55	106.98	106.68	105.04	105.34	106.71	105.4	106.77	106.06	104.83	103.81	105.52	105.95	105.9	105.8	106.89	105.41	105.77	104.53	107.14	105.49	106.91	105.71	105.46	105.48	107.9	105.86	106.16	105.27
117.52	117.94	115.94	116.85	119.33	117.59	118.08	116.4	117.44	116.83	118.14	117.02	115.61	118	117.04	117.43	117.67	116.59	116.37	117.96	115.56	118.54	117.51	118.56	117.57	118.2	117.28	118.2	117.18	116.51	117.15	116.33	118.59	116.15	118.14	117.09	117.09	117.8	119.44	118.74	118.89	115.87	117.58	115.91	118.27	117.56	116.99	116.41	118.59	116.88
117.7	118.39	118.16	117.97	116.76	117.91	116.89	117.68	118.54	118.43	118.48	117.84	117.55	119.36	117.6	118.1	116.85	117.04	117.83	118.76	117.92	118.17	119.44	119.76	117.13	116.1	117.68	117.88	117.45	119.82	117.74	117.85	117.25	116.84	117.36	117.8	117.89	115.86	118.57	119.03	120.07	117.08	119.4	116.64	117.88	117.42	116.29	117.49	116.68	116.32
103.88	104.44	104.75	102.26	104.45	104.19	104.82	105.06	104.9	103.29	102.87	106.11	104.12	103.91	103.45	105.06	104.69	104.17	102.82	103.7	104.81	105.24	104.28	105.38	103.75	104.57	106.08	104.39	104.37	103.68	104.22	104.12	105.35	104.74	103.18	104.86	104.75	104.14	104.92	104.52	105.29	103.09	105.38	104.68	103.99	103.77	104.45	105.13	104.5	104.71
111.95	110.11	110.83	111.24	109.54	112	111.68	110.28	113.28	112.47	111.48	114.85	112	111.54	111.53	110.56	110.23	112.29	111.69	112.24	111.31	112.81	111.37	111.15	112.31	111.38	112.9	110.15	112.68	111.69	113.52	109.8	112.6	111.17	111.87	112.08	110.55	112.37	114.12	111.53	111.29	111.11	111.23	110.73	112.44	111.86	111.05	112.02	111.8	111.38
104.96	105.13	106.9	106.24	104.67	106.61	107.9	104.37	106.7	105.14	106.07	105.76	105.16	105.12	105.6	104.86	106.76	104.87	105.49	105.73	105.68	105.9	105.16	105.15	105.05	103.76	106.52	105.78	105.7	105.09	105.05	107.49	105.01	106.58	104.45	103.87	105.44	107.2	104.77	106.35	106.59	106.28	103.9	106.06	105.44	105.3	106.12	107.33	104.69	106.14
110.55	111.6	111.26	111.8	110.6	111.8	111.1	111.19	111.12	111.92	111.36	109.76	111.01	109.96	111.67	111.22	111.29	110.63	112.03	110.91	110.54	110.99	111.14	110.26	110.27	110.57	110.73	111.25	109.45	110.74	112.91	110.53	110.64	110.85	111.13	110.33	111.07	109.69	110.17	112.27	110.79	109.96	112.23	112.35	111.65	111.39	110.58	111.66	112.46	113.43
111.74	111.63	112.86	110.93	110.46	111.81	111.3	110.56	112.39	110.57	112.06	111.89	109.64	111.5	112.3	112.26	111.19	112.34	111.52	111.35	111.24	111.52	112.68	111.54	111.89	111.66	111.56	110.77	111.99	112.44	110.83	111.16	110.37	112	112	111.42	111.27	112.24	111.61	111.65	111.77	111.69	112.03	109.88	111.89	111.75	112.79	111.23	111.69	112.22
115.96	116.55	116.45	116.4	116.35	116.31	116.61	115.47	116.66	115.58	117.32	115.44	116.54	118.05	115.71	117.19	115	115.14	115.25	115.98	116.61	115.13	114.92	115.92	116.2	117.12	116.17	115.03	114.72	115.82	117.01	116.48	116.32	115.4	115.11	117.17	118.22	116.29	116.97	116.18	116.45	117.34	113.94	117.31	116.3	116.08	116.69	116.11	116.1	117.05
110.12	107.86	110.63	110.93	108.96	108.91	107.98	109.85	108.72	110.17	109.34	111.58	110.37	108.36	109.24	110.19	110.45	108.21	108.96	109.85	111.36	108.56	111.58	110.96	111.61	108.69	108.62	111.55	109.52	110.77	108.56	110.78	108.88	109.62	110.06	109.45	110.22	111.05	109.31	109.28	109.43	109.28	108.99	109.48	109.08	109.64	109.32	110.5	109.72	109.34
116.83	117.29	118.74	118.39	117.35	117.85	116.27	117.52	117.61	117.05	118.27	117.93	118.34	116.54	118.22	116.39	117.71	116.59	117.4	117.77	117.93	118.06	116.33	116.14	117.21	119.3	117.5	117.64	117.93	117.19	118.19	118.35	117.27	118.6	117.88	117.21	118.76	117.65	118.02	119.06	117	117.63	116.32	117.89	117.31	116.13	117.94	116.84	118.21	116.62
111.74	112.01	111.02	111.91	111.42	109.97	110.38	110.97	111.22	111.15	111.41	111.59	110.52	111.72	111.05	111.01	110.39	110.64	112.59	111.26	110.13	111.99	112.58	111.12	111.85	111.11	110.76	111.57	110.57	109.21	112.09	111.72	109.57	111.09	109.89	112.1	110.52	111.27	112.45	112.14	110.72	110.75	109.24	110.73	111.37	110.94	111.84	110.94	111.87	109.7
112.25	111.95	113.11	112.64	111.88	113.92	111.72	113.13	111.71	113.77	113.65	111.16	112.13	113.56	112.03	111.02	112.98	111.13	112.11	110.53	111.7	111.87	112.28	111.3	110.3	113.05	110.47	111.5	111.36	111.56	111.25	112.01	112.48	111.16	112.41	111.89	111.19	111.04	111.33	110.93	110.65	111.38	111.76	111.23	111.87	111.18	111.33	111.92	113.4	111.28
118.56	118.87	118.75	119.51	118.46	115.77	117.66	117.96	117.38	117.65	117.4	117.77	116.43	118.61	117.48	117.04	117.11	117.5	118.12	117.7	117.08	117.95	116.38	117.39	115.43	117.41	115.96	117.49	117.03	117.93	117.18	117.64	117.44	118.8	118.01	118.81	117.19	116.57	117.7	116.76	118.26	117.06	117.37	118.36	118.52	118.4	117.5	118.32	118.5	116.96
111.29	111.6	111.97	112.22	111.34	111.67	110.59	113.02	110.18	111.84	111.79	110.99	109.93	112.21	109.94	113.95	111.85	112.13	111.31	112.17	110.94	111.45	111.78	110.14	111.45	110.65	111.78	112.18	111.65	109.05	110.65	111.48	110.86	111.16	109.77	110.01	110.98	111.38	109.98	112.66	112.33	110.69	112.11	110.66	112.22	110.89	111.33	110.02	110.45	111.67
104.49	104.44	104.54	103.85	103.65	104.85	103.86	104.68	103.72	104.09	104.82	104.08	104.81	105.23	103.3	103.47	104.39	104.2	103.83	104.11	105.99	104.1	102.87	103.47	103.96	103.62	104.12	105.21	104.32	104.35	104.15	105.76	104.94	103.5	105.18	103.85	104.69	105.17	104.15	105.29	105.33	103.43	104.07	103.99	105.55	102.4	106.34	105.5	105.46	104.83
106.12	107.08	105.61	107.67	106.36	105.13	107.64	104.75	107.12	106.39	105.05	104.51	104.77	105.9	106.85	105.55	105.75	104.89	106.23	105.93	105.78	105.5	104.08	107.12	105.97	104.65	105.61	106.28	106.08	105.63	105.37	105.36	104.81	105.22	105.91	105.91	105.93	105.19	106.12	104.9	105.33	105	105.35	105.3	106.9	105.9	105.37	105.78	105.48	107.02
106.44	106.1	105.67	105.48	105.43	106.59	107.02	106.37	105.24	108.1	105.85	106.19	106.77	107.41	105.96	106.25	105.39	105.7	106.18	106.08	106.21	106.84	105.88	105.89	104.88	105.34	106.32	106.9	106.72	105.33	107.05	105.94	105.6	105.83	106.43	104.85	104.31	105.39	107.38	106.58	106.36	105.11	107.07	105.89	106.24	106.25	106.64	107.95	105.02	105.8
104.91	105.04	103.78	105.28	105.12	106.02	105.1	104.72	107.15	105.53	106.42	106.04	105.35	106.14	106.28	104.88	104.62	104.77	103.48	105.24	105.85	105.88	105.7	105.94	107.06	105.13	104.5	105.14	105.55	105.91	104.87	106.38	107.65	105.58	105.14	106.32	105.14	105.39	105.64	104.25	104.78	105.73	105.74	105.85	105.35	105.71	104.52	105.42	105.47	106.76
106.37	107.52	106.78	106.75	106.81	106.64	105.23	105.57	105.86	106.56	104.68	105.08	105.29	105.45	107.87	106.19	106.07	104.62	104.92	105.02	105.3	104.78	106.94	107.03	106.44	105.75	106.82	104.86	105.92	106.19	107.05	105.25	106.09	107.22	106.19	106.11	105.75	105.37	106.64	104.58	106.21	106	105.65	105.59	104.97	105.41	104.72	109.25	104.45	104.85
106.71	105.55	107.17	106.71	107.49	107.32	105.82	106.12	108.07	105.19	107.32	105.8	105.98	106.01	106.68	107.71	106.24	108.37	107.68	107.22	107.49	107.55	109.4	107.67	106.31	106.12	107.23	105.28	105.44	106.62	107.8	107.79	105.46	106.37	106.38	107.9	106.9	106.27	105.62	107.4	106.99	107.23	106.14	108.51	107.15	106.27	105.79	106.99	106.44	106.03
100.21	99.856	98.603	101.14	98.56	98.337	99.475	98.511	99.402	98.545	99.026	100.2	99.693	100.37	99.572	101.27	100.42	98.851	100.71	100.93	100	100.3	99.022	100.29	101.1	99.673	99.277	97.263	99.586	99.92	99.086	100.2	102.01	99.558	101.03	99.65	100.81	100.49	99.514	99.916	99.757	99.472	100.25	101.36	100.76	99.64	101.52	99.08	100.15	99.178
111.31	111.93	111.51	112.92	110.57	111.62	110.74	111.84	112.48	110.88	112.91	111.31	111.51	111.95	112.61	110.08	112.36	111.58	112.08	111.29	111.26	111.77	111.97	111.16	111.54	111.31	111.21	110.53	110.95	111.36	112.03	111.69	112.36	110.57	110.67	111.51	112.27	111.01	111.11	110.66	111.5	112.35	111.91	110.65	108.48	112.03	111.22	112.1	111.42	111.89
111.27	112.77	112.24	112.88	113.68	112.21	111.86	110.89	111.75	111.94	113.16	110.35	112.13	113.83	112.43	112.61	111.66	112.34	112.3	112.45	111.29	112.48	113.11	112.52	111.44	111.81	111.76	112.66	112.28	113.69	110.65	111.03	113.82	111.98	111.89	111.22	112.38	110.78	111.78	113.64	110.7	112.69	112.02	112.46	111.77	110.49	112.52	111.83	112.58	111.19
106.28	104.46	104.57	105.43	106.03	105.09	105.3	105.33	105.11	106.07	107.84	104.31	105.05	106.17	105.3	104	106.48	106.22	105.97	104.28	105.87	105.44	107.31	106.26	105.12	106.07	104.56	105.22	106.07	105.5	107.99	106.99	105.07	106.39	104.67	106.68	106.4	105.16	105.56	106.14	106.47	106.59	105.71	104.09	104.82	104.97	105.14	103.53	106.44	106.22
106.3	104.69	106.35	107.29	104.11	105.77	104.64	105.24	104.67	103.82	105.38	105.24	104.92	104.45	104.98	105.04	105.78	106.12	106.11	106.33	105.59	106.56	104.84	106.09	106.31	106.64	106.59	105.65	104.82	105.82	106.12	106.7	105.96	105.39	106.39	107.85	105.8	106.04	107.67	106.51	106.43	104.08	104.69	105.04	107.13	105.42	105.53	105.5	105.12	104.86
107.95	106.54	107.07	106.17	106.27	106.01	106.52	106.9	106.75	106.54	106.69	106.69	107.08	108.04	106.14	106.68	107.31	106.21	107.12	107.4	106.76	107.82	107.47	107.3	107.06	106.39	106.68	107.41	106.93	106.3	105.36	107.27	107.02	108.07	107.62	107.03	105.97	107.1	106.33	106.57	106.13	105.26	106.78	107.68	107.14	105.74	107.76	108.43	106.46	106.59
105.69	106.37	104.88	104.64	105.51	106.51	103.43	105.88	105.07	105.72	104.64	104.21	105.18	104.32	106.78	104.73	105.46	105.76	107.2	105.34	104.44	105.8	105.25	104.81	105.59	105.68	106.68	105.37	107.27	103.96	104.88	106.82	106.9	105.8	107.25	105.53	106.08	105.61	105	106.06	107.22	105.56	104.72	104.85	105.7	104.95	105.52	104.43	105.91	104.27
110.76	111.98	109.44	109.94	111.34	110.91	110.4	112.67	112.56	112.13	110.15	112.06	110.8	111.09	111.03	110.57	110.74	111.76	111.01	110.47	111.38	111.16	111.91	110.35	110.68	111.25	112.03	109	111.25	111.03	111.62	112.08	111.85	112.1	112.45	110.19	111.42	111.3	112.73	112.27	111.69	110.19	111.61	111.49	111.77	112.8	111.14	113.02	112.61	108.94
105.3	106.64	105.13	103.94	105.92	105.86	106.01	106.05	105.31	104.59	105.17	105.07	105.67	104.62	104.21	106.22	105.88	106.67	106.75	106	105.89	106.35	107.02	104.5	106.17	106.77	105.15	105.23	106.27	105.72	105.54	105.01	104.91	105.24	105.94	104.91	104.67	105.49	105.76	106.08	105.9	106.46	105.71	106.04	104.09	105.54	104.96	106.6	106.31	106.97
107.72	107.52	106.1	105.74	106.2	105.26	106.34	105.75	106.68	105.37	106.78	103.65	106.51	104.25	105.2	105.2	104.66	105.34	106.3	106.37	106.67	105.74	105.5	104.49	105.34	106.17	106.38	106.68	104.77	103.58	105.5	106.86	104.53	105.8	105.75	105.22	104.96	105.6	106.95	106.09	106.55	105.75	106.71	105.84	103.93	107.12	106.01	105.47	105.03	105.35
106.01	107.53	104.87	105.81	107.6	106.08	107.34	104.52	106.78	106.19	106.62	106.14	104.95	106.92	105.26	107.31	105.55	105.74	107.33	105.43	106.13	105.69	106.45	105.51	107.34	106.04	105.73	105.6	106.83	105.93	106.22	106.57	107.25	107.66	106.58	103.99	106.54	105.44	105.78	105.07	103.89	105.64	107.49	104.74	106.46	106.19	107.23	105.7	106.49	107.41
107.22	107.68	105.88	108.41	106.54	105.95	107.97	107.46	105.1	105.31	107.53	107.22	105.67	106.1	107.17	107.11	107.07	106.77	107.87	106.96	105.64	106.85	106.9	104.78	106.52	106.82	106.48	107.55	107.77	107.39	107.95	107.68	107.48	107.14	108.06	108	106.9	106.55	105.28	107.11	107.95	106.83	107.22	105.2	107.06	106.06	105.99	105.88	106.64	106.86
105.88	103.83	104.07	104.55	104.8	104.07	104.56	103.55	104.71	103.99	102.92	104.93	104.93	103.88	104.91	104.09	104.67	104.4	105.87	104.34	104.18	104.27	104.97	103.91	103.7	103.74	105.17	104.61	103.7	103.87	102.86	102.94	104.15	104.13	104.28	105.5	104.91	104.04	103.84	103.86	105.33	106.17	103.67	104.4	105.16	105.56	104.76	104.25	104.44	104.43
103.59	105.21	104.27	105.15	104.69	103.2	104.5	105.34	104.35	105.6	103.67	102.64	105.78	104.89	104.34	103.65	103.93	104.12	105.17	103.59	103.95	103.93	103.6	103.18	103.62	103.87	103.55	105.62	107.06	104.04	104.36	104.02	103.55	104.62	103.78	105.3	104.52	103.71	103.48	103.41	103.49	103.11	103.64	104.87	103.67	103.69	102.78	103.67	104.69	104.74
105.69	106.03	106.35	106.44	105.48	104.69	106.75	106.29	105.75	106.07	105.26	107.02	107.36	106.73	106.97	105.81	106.47	106.06	106.56	106.4	106.71	104.68	104.48	105.45	106.4	108.27	108.55	104.67	107.37	105.11	105.19	106.92	106.38	107.37	106.53	107.9	106.97	107.56	106.46	105.61	106.41	106.26	106.25	106.08	106.64	107.36	107.33	106.48	107.88	106.34
103.42	103.17	103.78	105.49	104.15	104.32	102.76	103.52	104.96	104.67	105.59	102.72	104.67	105.04	105.45	102.82	104.67	103.54	104.98	103.16	104.31	104.02	103.29	104.13	103.46	104.93	104.2	103.63	105.4	104.13	102.99	103.59	105.55	104.43	103.97	103.41	103.67	104.92	103.18	103.4	102.75	104.42	104.83	105.48	105.31	103.28	103.71	104.21	102.81	102.9
112.22	112.49	112.93	113.16	112.19	112.68	111.11	113.2	112.26	111.2	112.7	111.55	112.74	111.13	112.06	112.24	112.32	112.04	113.8	110.91	113	110.63	112.42	111.3	112.61	112.39	110.76	112.72	112.66	113.09	111.9	113.45	111.44	111.28	112.68	112.96	111.69	111.38	110.75	110.23	112.05	112.58	110.4	110.95	111.93	110.61	111.7	111.79	112.07	111.56
110.17	111.58	111.02	109.59	110.24	110.11	110.19	110.33	109.25	110.34	110.74	110.64	109.42	109.24	109.95	108.8	110.11	110.05	111.01	110.92	110.72	108.48	109.85	109.97	110.59	109.37	110.02	110.76	109.14	110.57	109.78	112.23	110.98	109.48	110.93	110.68	109.99	109.58	109.92	109.78	110.75	109.93	110.29	111.15	110.1	111.2	111.01	109.15	111.05	109.91
106.9	106.77	107.19	107.62	106.5	105.25	106.48	106.61	108.7	107.24	107.01	106.89	108.12	108.13	106.43	105.8	109.19	107.74	106.49	106.72	104.9	106.95	106.7	107.49	107.66	107.04	107.91	106.4	105.96	107.05	107.59	106.9	106.69	107.42	108.73	106.84	106.97	106.52	107.85	106.32	106.98	106.51	107.4	107.21	106.47	105.4	105.81	106.85	106.19	108.17
110.48	112.43	110.69	112.33	112.28	111.92	111.18	111.54	110.48	110.96	112.28	109.31	112.1	111.79	111.23	110.17	113.01	111.5	112.68	111.53	111.13	113.05	111.87	111.51	113.55	112.52	112.62	111.05	111.53	110.03	113.58	110.96	111.44	111.51	112.03	112.25	111.65	111.79	110.85	110.98	110.86	112.61	111.76	111.88	112.1	113.96	112.55	110.1	113.82	111.83
103.38	104.89	103.49	106.19	105.44	103.83	105.32	105.37	104.05	103.72	103.02	105.39	104.94	105.4	104.49	103.41	104.86	105.54	103.74	105.02	103.73	104.58	105.75	104.73	105.14	103.77	104.33	105.2	105.47	105.04	103.22	104.74	105.75	104.31	104.45	105.94	104.6	104.08	104.91	102.3	105.77	104.83	105.34	103.79	103.83	105.33	104.55	105.95	105.92	104.48
106.41	107.14	106.78	107.46	105.36	105.45	106.26	106.67	106.13	107.65	106.6	105.28	106.02	106.04	105.22	105.34	104.55	105.58	104.99	106.29	107.26	106.45	105.83	106.88	105.65	107	106.67	106.2	108.28	106.68	107.23	105.49	105.06	105.55	106.76	106.72	106.19	107.54	107.49	108.22	105.7	105.65	106.89	107.75	105.61	105.81	107.86	106.06	105.01	107.26
104.58	105.5	105.42	106.29	106.86	105.68	107	107.08	105	105.72	106.06	104.06	106.26	106.19	106.49	105.21	105.08	105.34	106.5	105.64	105.63	106.51	107.07	106.1	106.88	105.37	105.78	104.61	105.63	105.72	104.23	106.78	106.8	105.7	105.97	105.16	104.43	106.25	104.21	105.27	104.59	105.81	106.53	105.39	104.71	103.99	104.97	105.32	104.22	104.95
99.238	100.69	98.124	99.793	99.658	98.867	100.91	99.448	100.12	98.56	100.61	100.27	99.982	100.27	99.618	100.18	100.63	99.904	99.582	99.612	100.89	100.54	100.32	99.795	98.769	99.453	100.71	99.625	99.164	99.522	100.48	99.645	98.696	100.15	100.6	101.15	99.79	99.515	99.532	99.559	100.53	102.05	98.305	99.871	99.456	101.94	100.22	99.839	97.954	99.547
107.71	105.48	107.49	107.57	105.91	108.86	107.25	106.16	107.16	107.29	106.44	107.12	106.29	106.1	107.4	108.14	107.53	106.96	107.26	106.88	106.88	106.29	107.28	107.53	105.9	106.56	107.16	108.11	107.33	106.45	107.39	105.93	107.62	106.08	107.25	106.88	106.9	106.21	107	106.67	107.1	107.19	107.43	107.42	106.39	107.14	106.85	107.19	108.28	106.77
112.18	111.65	111.33	111.31	112.5	112.21	110.51	112.14	111.99	113.11	111.37	112.54	112.42	112.27	112	111.86	113.17	112.83	113.35	111.65	111.79	110.77	111.37	111.36	112.57	113.21	112.02	111.55	111.79	111.69	113.24	111.55	112.37	112.48	111.53	111.85	111.15	113.88	112.17	112.64	113.29	111.62	112.65	113.16	111.44	111.05	113.75	113.68	111.27	110.7
103.7	104.11	104.84	103.68	104.89	105.63	105.16	106.31	105.25	103.76	105.49	103.44	105.45	105.16	104.15	104.74	103.85	103.43	105.92	104.8	103.99	105.14	104.94	103.5	104.08	103.9	103.76	104.01	103.84	105.4	102.48	103.54	102.77	104.68	104.5	103.23	102.43	104.89	103.35	104.94	103.74	104.11	103.84	105.2	104.22	104.05	105.57	104.37	105.18	104.02
105.17	104.85	105.07	105.07	106.32	106.17	106.22	103.92	106.33	105.5	105.37	103.61	106.43	103.59	106.66	105.14	104.69	104.99	105.37	105.45	105.07	106.68	104.48	104.6	103.29	106.3	105.72	105.51	105.72	105.17	106.05	105.48	105.33	105.8	105.26	105.9	103.41	105.14	104.76	104.14	104.89	106.92	106.4	105.31	106.19	104.93	103.53	106.11	104.78	104.56
107.07	105.72	106.36	106.71	104.36	104.08	105.82	105.8	108.54	105.98	106.59	104.4	107.14	106.26	105.98	107.28	107.63	106.62	105.5	107.31	104.92	105.14	105.96	104.84	105.51	105.65	106.92	105.81	106.76	106.05	105.69	108.29	107.34	105.8	106.28	105.62	105.74	104.92	108.47	105.37	105.39	106.78	105.36	105.65	106.13	106.09	106.78	107.07	105.8	105.19
104.58	105.58	105.94	106.91	106.74	106.95	107.01	104.5	105.03	106.84	106.43	105.25	105.09	106.63	106.92	105.49	104.87	106.27	104.79	106.88	106.44	106.75	104.14	105.66	105.87	106.77	105.7	105.66	105.39	106.25	104.71	107.15	104.47	104.45	105.28	105.07	105.05	105.88	105.29	105.24	104.84	105.33	103.86	106.69	105.04	105.41	104.56	105.83	105.37	105.88
106.52	105.78	106.98	107.28	104.85	106.81	105.46	105.91	105.15	105.19	105.78	106.89	107.22	106.82	106.5	104.73	107.57	105.69	104.47	106.23	107.45	106.64	106.21	105.78	105.19	106.21	106.16	105.22	106	107.13	104.53	106.91	106.36	104.77	105.78	104.58	105.89	107.73	107.26	105.34	106.31	104.8	104.64	106.75	106.05	104.48	106.51	107.12	106.73	106.32
103.75	104.69	104.09	103.87	104.02	103.53	104.02	103.32	104.89	104.61	104.4	104.65	103.4	103.18	104.63	104.37	106.48	103.3	103.58	103.15	104.16	104.84	104.05	103.65	105.03	104.03	104.98	103.42	104.78	105.85	104.73	105.05	104.6	105.45	103.49	103.91	105.02	103.28	103.2	104.15	104.29	103.67	105.87	103.89	105.2	105.31	104.47	104.43	104.33	103.81
114.17	110.92	112.82	112.5	111.38	112.32	111.35	112.59	112.06	111.29	110.84	112.87	110.77	111.01	111.24	112.7	112.48	112.61	111.28	112.19	111.52	112.28	110.35	113.4	111.94	111.37	111.4	110.44	111.12	111.34	112.01	112.6	112.67	113.42	110.68	111.73	112.28	112.01	111.9	111.66	111.63	113.55	111.45	110.56	111.69	112	110.95	110.55	111.99	110.77
104.41	103.87	105.07	103.12	105.21	104.27	104.06	102.33	105.15	104.65	103.65	103.4	105.03	105.19	104.39	104.74	105.03	105.69	102.69	104.99	105.13	104.54	104.21	104.91	105.98	103.98	104.47	103.58	105.91	104.21	104.81	106.05	106.52	103.59	105.57	105.3	104.24	104.69	104.06	104.44	103.44	104.76	104.52	104.58	104.55	103.05	104.79	101.34	106.11	104.87
101.64	102.16	100.02	99.009	99.335	100.03	100.45	99.126	101.36	100.02	99.683	100.18	100.3	100.2	99.104	102.2	101.17	100.4	101.59	100.39	98.969	99.463	99.095	100.53	100.43	98.544	101.11	99.006	100.83	98.963	101.63	102.09	102.75	99.831	100.86	100.12	100.99	98.893	100.18	100.56	101.03	101.34	99.105	100.63	99.831	101.25	100.87	98.381	101	101.12
101.63	100.72	101.11	99.887	100.96	101.33	99.758	100.11	100.39	100.66	101.67	101.48	100.99	100.29	102.82	100.53	102.39	101.53	101.22	102.18	100.79	101.5	100.05	102.83	102.05	101.25	102.78	100.4	102.63	99.83	100.54	100.82	103.13	101.5	99.964	100.75	102.22	102.03	100.05	101.35	101.88	100.45	99.796	102.06	99.692	99.874	100.01	101.52	100.86	100.36
99.102	98.596	99.437	100.66	98	100.12	99.729	99.874	99.856	99.648	99.156	100.32	99.846	98.197	98.802	100.83	99.529	99.027	99.852	100.58	101.16	100.71	99.856	100.95	98.417	99.99	99.913	99.296	99.582	99.769	99.39	100.33	100.06	101.17	99.266	99.583	99.658	99.552	99.926	98.526	99.794	100.44	101.01	99.69	100.17	98.716	99.869	98.859	98.105	98.973
105.14	106.01	105.6	103.8	105.1	105.32	106.53	104.13	104.29	104.08	104.68	105.7	104.65	106.31	106.57	105.24	105.53	105.21	104.68	105.41	105.5	106.12	105.29	105.55	104.84	105.23	104.34	104.82	105.23	103.77	104.86	104.56	106.26	105.65	105.7	106.4	103.9	106.32	104.67	105.06	105.94	105.05	105.62	105.91	105.36	104.92	104.87	105.5	104.68	105.35
99.97	99.617	99.682	101.49	99.203	99.416	100.1	99.396	101.53	100.36	100.33	100.27	99.811	100.62	99.698	99.293	100.08	99.09	99.167	101.04	98.64	99.512	98.744	101.27	99.929	100.54	100.92	99.529	101.22	98.837	98.647	100.16	98.611	99.065	100.06	99.258	101.35	98.735	100.25	100.75	98.234	100.48	98.746	99.357	98.693	100.26	101.71	98.725	100.61	98.86
103.89	105.12	104.13	103.92	105.08	105.48	104.51	105.54	106.58	104.61	105.45	105.81	105.74	104.99	103.65	104.34	104.88	105.03	104.58	105.31	104.78	105.44	105.32	107.14	105.88	104.94	105.03	104.47	105.84	105.83	103.89	104.86	104.25	104.22	104.82	104.48	106	103.96	105.14	105.03	104.9	106.24	104.74	105.21	105.64	104.86	105.12	104.94	105.23	104.2
104.99	105.98	106.17	104.61	105.45	104.24	104.83	106.58	104.59	105.6	106.34	105.73	104.26	104.44	105.54	104.65	105.39	103.2	105.58	105.91	102.91	105.81	105.17	106.62	103	105.47	103.48	105.31	103.38	103.91	104.7	103.71	103.67	106.76	103.73	103.72	106.03	106.97	105.59	106.09	104.75	105.26	105.32	105.31	105.66	105.96	103.02	105.02	105.77	105.42
107.29	105.56	106.83	108.33	105.04	105.24	105.83	106.88	106.49	104.98	107.93	105.86	105.84	105.02	107.41	105.46	106.48	105.36	106.85	105.51	106.4	106.09	106.03	106.2	104.61	108.15	105.96	107.03	106	106.25	105.36	106.16	106.8	105.42	106.51	104.91	106.45	107.13	106.6	106.51	107.26	107.65	107	107.75	105.64	106.59	106.72	107.39	107	106.07
105.57	105.26	105.03	105.04	106.9	105.32	106.95	105.24	105.29	104.94	105.77	106.46	105.27	106.8	104.65	105.22	106.28	104.85	105.51	104.28	104.9	104.26	105.73	106.36	106.44	105.09	106.35	104.7	105.94	105.3	105.78	106.08	105.28	105.01	105.24	106.29	105.59	105.94	107.61	105.81	106.99	107.03	105.72	106.31	106.16	106.12	107.03	107.28	105.45	106.06
100.76	101.21	101.29	101.08	100.61	99.707	101.56	99.873	99.768	100.69	101.33	102.07	100.54	99.627	102.85	101.57	100.71	99.669	102.42	101.52	101.79	102.29	102.33	100.06	100.3	101.3	100.97	100.72	101.52	100.45	98.477	100.92	100.2	101.83	101.83	101.61	100.97	102.42	100.88	102.19	100.12	101.62	102.28	101.02	100.82	99.9	101.39	101.04	100.58	101.19
106.48	106.47	105.18	107.32	106.22	107.66	107.21	107.46	106.9	105.46	107.46	106.94	106.68	106.9	105.3	106.77	106.55	108.15	107.97	107.42	106.62	106.3	105.93	106.76	107.36	106.1	106.45	106.91	106.87	105.99	105.25	106.65	105.76	105.99	106.45	105.82	106.44	107.27	105.99	105.57	108.48	104.65	107.72	107.17	108.63	105.89	106.12	106.54	105.28	106.15
104.76	104.31	103.47	104.77	104.61	105.6	103.5	104.92	104.53	104.11	104.56	103.62	104.98	104.58	104.26	104.28	105.5	102.63	104.42	104.35	104.94	103.64	103.68	105.29	104.5	104.74	103.71	103.27	103.25	101.94	103.04	104.53	103.24	104.05	104.36	104.55	102.28	103.04	103.58	105.42	104.98	104.27	103.77	103.6	104.15	104.57	103.65	103.27	104.17	104.15
106.85	105.79	107.66	105.31	107.21	106.55	107.66	105.8	105.22	105.94	107.55	106.61	106.8	106.1	104.94	107.18	106.91	105.69	107.23	106.52	106.25	107.96	106.03	106.41	105.67	106.63	106.71	106.1	105.75	105.67	105.2	106.96	108.64	107.33	104.96	107	107.08	106.92	106.74	105.86	105.99	105.26	107.11	107.41	105.51	106.43	107.24	106.42	107.45	107.07
116.19	118.42	118.09	117.21	118.67	118.4	116.99	118.22	117.32	116.95	116.86	116.95	116.88	117.23	115.05	117.43	118.04	115.04	115.59	117.88	117.03	116.74	118.61	117.49	117.52	116.5	115.33	117.3	116.31	117.55	116.81	115.35	118.2	118.01	117.44	116.28	118.74	117.06	116.61	116.55	119.04	117.65	117.14	116.67	119.03	119.63	117.19	118.13	118	117.94
111.05	111.6	113.12	112.84	112.04	111.05	113.05	111.6	112.39	112.64	111.64	113.31	112.94	110.99	112.02	112.14	112.66	112.6	112.72	111.85	111.36	111.23	112.12	109.88	111.63	112.74	112.53	111.39	112.07	112.66	112.1	113.65	111.71	111.06	110.68	113.09	113	112.51	113.24	112.59	111.89	111.54	112.01	112.18	112.33	111.94	111.2	113.03	113.27	113.29
103.66	104.08	104.99	104.05	105.06	104.73	104.7	104.03	103.2	104.3	104.48	104.51	105.2	104.13	104.3	103.71	105.15	104.53	104.54	104.26	105.77	103.42	104.42	104.16	105.76	105.11	104.15	104.84	104.24	103.11	102.64	103.8	104.82	104.29	104.77	104.29	104.01	104.9	105.47	104.35	103.98	103.35	104.05	105.19	103.99	105.95	103.27	104.23	105.06	102.35
104.58	102.96	106.47	104.52	104.56	104.55	104.45	102.77	105.61	105.92	103.9	104.42	104.63	104.94	103.86	103.53	103.94	104.06	104.71	104.91	105.36	103.49	103.45	106.63	104.54	104.61	105.24	103.89	104.9	103.37	102.68	104.34	104.91	103.53	103.74	104.03	103.64	104.8	103.39	104.5	104.27	103.86	104.19	105.76	105.47	104.09	103.68	105.18	104.16	104.7
106.79	106	106	107.83	105.66	107.37	106.34	106.58	103.87	105.04	105.48	105.59	104.12	106.66	105.2	106.6	105.29	105.54	105.78	105.39	104.35	106.13	107.82	105.72	105.66	105.31	106.04	105.62	106.74	106.14	106.4	105.74	104.51	108.3	106.11	106.15	105.33	104.72	105.7	105.46	106.22	107.04	105.66	105.99	106.48	106.38	105.09	104.66	105.92	104.75
107.51	106.17	106.29	106.63	104.99	106.28	106.73	108.49	105.86	105.85	108.07	105.46	106.77	105.41	107.23	106.06	106.56	106.66	105.87	106.69	105.94	107.11	105.55	106.72	105.98	106.17	106.88	104.31	105.34	107.05	107.55	106.31	105.71	107.42	107.22	107.04	106.27	106.61	106.45	107.15	105.19	106.56	109.38	106.96	105.56	106.44	106.43	106.38	106.3	104.97
105.61	106.72	107.67	106.8	107.1	105.92	105.75	104.59	106.15	105.55	106.71	105.67	106.68	106.07	104.19	106.46	107.15	106.09	106.42	107.35	105.79	106.77	106.52	107	106.53	105.66	108.42	105.64	108.27	106.34	105.41	105.33	106.59	109.04	105.68	106.94	107.7	106.06	106.57	107.93	106.67	104.08	107.12	106.23	106.71	106.29	107.27	106.22	106.17	106.51
105.85	106.02	104.49	106.64	106.61	106.47	107.59	105.62	104.75	105.66	106.2	107.94	105.17	107.03	105.51	106.85	106.89	107.76	106.27	106.05	106.91	107.01	107.23	106.54	106.49	106.11	106.82	106.22	106.4	106.6	105.91	106.03	106.24	106.15	105.32	108.21	104.91	105.96	105.74	106.46	104.74	107.24	107.08	106.71	107.29	107.76	107.31	107.61	107.34	106.72
110.47	111.8	112.07	111.51	110.44	111.15	111.93	112.3	112.39	111.29	110.75	111.29	109.7	111.46	111.74	110.63	111.85	112.38	111.34	110.49	110.42	112.63	110.97	109.59	110.5	111.12	111	111.32	112.59	110.9	110.32	111.66	111.08	111.68	110.87	111.39	111.12	112.5	111.72	111.75	110.19	110.98	112.3	110.3	111.48	111.44	111.16	110.53	111.82	110.86
100.51	100.73	100.79	100.67	100.76	100.4	101.21	99.128	101.57	100.34	99.941	99.918	102.09	99.277	100.8	100.17	100.42	101.27	101.48	100.97	101.04	98.871	100.16	99.477	99.271	100.21	101.28	100.34	99.69	99.734	101.3	99.763	101.74	101.21	100.3	99.414	101.15	100.93	101.19	101.05	100.13	101.84	99.141	100.83	98.59	100.18	100.57	101.02	100.47	100.83
104.53	104.67	104.67	105.52	106.2	105.98	105.27	105.73	106.76	105.51	105.29	104.92	105.86	104.44	104.97	105.74	105.15	106.65	106.69	106.29	104.99	105.15	105.91	105.24	105.76	104.86	106.37	104.41	105.93	107.11	104.77	103.87	105.06	105.74	106.26	106.09	105.44	106.68	105.1	106.39	105.73	105.92	104.61	106.38	105.32	104.46	105.4	106.77	103.56	106.14
111.56	111.29	111.04	111.27	111.94	111.62	112.28	111.3	110.59	110.91	110.42	111.56	110.76	111.79	112.32	110.1	110.9	110.88	111.52	111.43	112.24	110.9	112.09	111.35	110.81	111.73	112.45	111.69	111.67	111.96	113.1	111.43	110.69	112.07	113.18	111.86	112.43	111.99	111.37	110.33	111	111.39	111.09	112.72	111.09	112.5	113.3	110.41	111.2	111
106.61	105.88	106.14	104.28	104.84	105.66	103.88	105.95	106.41	105.7	104.54	105.25	106.27	105.7	104.85	107.31	106.35	103.94	106.22	106.13	104.31	105.84	106.29	105.46	106.27	105.53	105.02	105.89	104.08	105.28	104.45	105.62	105.31	106.88	106.11	105.6	107.25	105.75	105.71	105.85	104.43	105.63	104.7	105.69	106.43	105.23	104.51	105.94	104.82	106.64
111.86	112.34	111.52	111.15	111.42	111.26	112.28	112.4	111.28	111.61	109.18	110.61	112.12	111.4	113.31	112.41	112.53	113.19	113.18	111.18	110.81	112.2	112.47	112.29	112.33	112.78	111.72	112.51	111.57	110.75	112.73	111.3	110.93	112.07	112.56	111.15	112.36	112.24	111.66	110.75	111.44	111.39	110.55	113.07	112.86	110.43	112.64	111.72	113.85	110.64
112.12	113.02	111.69	111.61	111.59	110.86	111.43	111.22	110.71	111.46	112.72	111.79	110.71	109.91	112.15	112.24	111.6	111.27	111.28	111.5	108.72	112.03	111.26	111.28	110.33	112.92	110.55	111.45	112.36	110.77	110.42	111.29	110.86	109.33	111.16	113.13	110.58	111.84	111.18	110.13	111.65	110.52	111.28	111.93	112.58	110.71	111.47	109.59	111.45	111.51
117.07	117.95	117.8	117.29	116.62	118.13	118.22	117.62	117.37	116.5	116.75	118.84	117.58	116.88	117.78	117.74	116.33	116.97	116.73	117.37	118.32	117.28	117.11	118.55	118.73	116.35	115.53	117.5	120.08	117.22	117.06	118.06	117.71	117.26	117.99	117.44	116.84	117.78	116.87	117.2	117.28	117.08	119.1	118.07	118.91	117.81	117.81	116.26	117.98	118.04
106.23	107.31	107.91	104.42	106.05	105.58	105.96	105.99	107.38	105.42	105.5	105.32	106.97	105.87	106.4	105.67	106.38	105.07	104.3	106.48	107.26	105.63	106.81	105.27	106.34	106.01	105.58	104.8	105.65	106.25	104.89	105.83	105.47	105.91	106.51	105.82	106.69	107.29	104.3	104.66	105.86	106.81	106.5	106.07	105.33	106.7	107.31	105.33	107.09	106.71
110.29	111.29	112.68	112.31	112.3	112.88	110.44	110.47	113.01	110.96	111.09	111.51	109.48	110.86	111.42	111.42	111.28	111.05	110.96	110.66	112.27	112.21	111.69	110.64	112.01	112.19	112.2	111.07	112.24	111.27	112	112.88	111.74	111.45	112.57	112.27	111.42	113.2	111.6	111.7	110.97	113.3	110.83	112.18	110.67	112.24	113.01	111.85	111.85	110.44
100.78	99.069	99.982	100.94	100.75	101.8	99.476	97.372	101.11	100.55	100.32	99.619	99.263	100.29	99.071	98.876	100.88	99.184	100.01	99.785	101.94	99.981	100.27	99.394	99.854	100.27	101.05	99.383	100.49	98.373	99.706	100.26	100.8	100.16	101.11	100.45	101.62	99.489	102.57	100.28	100.13	99.039	101.39	98.789	100.1	99.261	100.89	99.991	98.456	98.766
101.17	101.26	101.52	101.49	101.29	99.099	101.37	101.1	99.143	101.32	100.11	101.25	100.94	101.3	100.4	99.804	100.39	98.678	102.05	101.39	101.35	100.45	99.868	100.26	102.15	100.49	100.98	101.88	100.86	100.91	98.954	100.09	100.3	101.15	99.531	100.71	101.04	101.23	100.74	102.06	100.82	100.44	100.79	98.894	100.53	102.01	100.35	100.58	100.17	100.55
104.4	103.98	106.53	104.93	105.64	105.31	106.08	105.11	105.42	106.16	105.86	104.85	106.06	103.79	104.11	106.19	104.43	106.27	105.85	104.75	105.22	105.77	105.68	104.97	105.74	105.52	104.17	106.61	105.88	105.55	104.03	105.43	105.64	104.48	105.46	105.23	105.01	105.94	104.85	105.08	105.09	103.86	106.13	103.39	105.49	104.61	105	104.47	105.45	104.84
119.36	117.39	117.26	116.01	115.96	118.21	116.55	118.15	117.43	116.88	117.27	117.76	116.61	118.65	116.54	118.48	116.23	117.8	117.8	116.39	118.45	117.87	117.85	118.76	118.59	118.55	118.79	116.78	118.09	118.59	118.68	116.08	117.67	115.94	118.15	119.62	117.37	119.94	117.87	118.9	116.32	118.57	118.69	116.28	117.01	115.92	116.93	118.02	119.01	116.7
111.34	111.84	111.57	111.56	110.97	112.59	113.09	112.43	112.26	111.75	112.04	113.62	111.38	112.46	111.76	110.15	112.73	113.57	113.64	112.52	111.21	111.74	112.47	111.17	112.16	111.09	112.33	111.6	112.77	111.99	112.12	111.43	112.44	112.93	112.71	109.82	112.14	114.04	112.67	111.71	112.36	112.08	113.28	112.84	111.57	112.28	112.22	112.67	113.53	110.99
105.75	106.47	106.64	102.89	103.1	105.73	106.02	104.2	105.84	106.96	104.95	107.14	105.17	105.95	105.18	107.4	105.45	105.83	105.48	106.41	107.36	107.11	106.32	106.4	106.66	105.18	106.06	106.21	106.83	105.68	106.58	103.75	104.87	106.84	106	106.07	104.64	106.65	105.46	105.57	105.08	106.19	106.35	106.3	105.38	104.45	106.23	104.46	106.56	104.7
99.905	100.06	100.92	99.48	101.35	99.473	101.2	99.977	100.5	99.633	100.49	101.15	99.714	101.29	100.1	101.5	100.04	99.112	100.87	102.34	98.959	100.65	99.915	99.787	102.67	100.8	101.04	101.37	100.16	101.25	100.88	102.32	100.04	100.78	99.088	98.937	101.06	101.58	101.89	100.77	101.42	100.95	99.699	101.53	100.75	101.19	101.24	100.42	102.37	101.72
117.42	117.08	118.92	115.99	116.57	118.29	117.1	117.32	117.63	117.13	118.78	116.86	117.32	116.35	118.96	118.07	116.98	118.86	118.76	117.12	115.89	115.58	118.09	116.99	117.27	117.01	116.96	117.53	118.68	117.59	117.61	117.97	116.96	117.47	115.93	117.72	118.98	117.26	117.24	119.35	118.48	116.66	116.78	117.96	119.03	117.27	118.94	117.47	116.81	117.18
111.61	111.6	112.24	111.61	111.77	109.99	111.52	111.07	111.48	111.13	112.25	110.96	110.82	109.96	111.68	112.06	111.97	112.04	111.17	111.14	111.4	111.61	113.1	111.34	109.91	111.13	111.32	110.65	112.26	110.63	109.93	110.14	109.47	110.64	110.95	112.73	110.42	111.69	110.01	111.1	110.18	111.41	110.89	109.8	110.8	109.69	111.53	111.05	113.87	110.84
106.36	105.94	105.87	107.74	104.54	107.21	105.89	105.71	105.01	106.39	107.21	105.76	106.38	107.85	105.78	106.78	107.22	106.65	107.48	107.04	105.98	105.27	106.48	105.83	105.18	106.28	105.48	106.84	107.38	106.43	105.77	106.09	106.96	106.89	105.81	106.87	105.01	106.17	105.82	104.58	106.44	105.68	106.84	105.08	105.18	106.46	107.36	105.97	106.53	105.32
105.71	106.6	104.54	107.36	106.2	106.02	105.93	105.98	104.29	105.69	106.29	106.28	105.75	107.2	106.35	104.09	105.54	106.2	103.68	104.58	106.58	104.44	106.55	105.21	105.33	105.16	104.95	104.74	106.69	104.72	105.98	105.65	105.82	106.16	104.73	106.56	106.04	105.64	104.41	104.99	105.87	105.62	105.79	105.82	105.44	106.42	105.83	105.88	104.91	105.26
105.96	106.49	106.03	104.45	105.07	105.64	104.74	103.4	104.96	105.16	105.61	104.17	106.94	105.83	105.3	107.2	104.72	103.97	104.44	104.77	105.4	104.39	105.63	105.59	105.06	104.53	106.79	105.48	105.07	104.81	104.43	104.99	105.37	105.93	105.32	105.72	104.45	106.56	105.64	107.32	106.26	105.96	106.19	105.7	106.47	104.36	105.19	104.5	107.37	105.01
103.97	106.46	105.35	103.64	105.15	103.43	105.09	103.75	106.06	103.29	105.47	104.18	103.59	104.65	104.97	105.27	104.43	104.82	105.2	103.77	104.32	106.8	105.48	106.4	104.03	104.97	106.01	105.56	103.92	104.79	107.25	104.84	103.62	105.97	104.74	103.83	103.97	104.99	103.47	104.73	103.2	103.78	105.2	103.86	104.63	105.33	104.23	106.58	103.59	106.54
105.8	104.77	104.03	106.11	104.18	105.03	107.03	106.42	106.05	104.26	104.6	105.41	105.47	106.02	105.23	104.75	104.34	105.22	106.4	106.31	105.63	106.29	105.37	105.41	103.88	105.16	105.37	104.62	105.21	104.53	104.38	106.67	104.25	105.17	104.2	104.32	105.94	104.01	104.48	104.18	105.78	105.95	105.9	107.05	105.43	106.01	105.28	106.06	104.71	105.18
105.06	105.43	105.76	106.65	106.04	106.04	104.97	104.73	107.28	106.36	105.72	106.31	105.24	105.84	105.1	106.25	106.48	106.41	104.64	106.33	106.54	106.05	105.92	104.55	104.81	105.66	106.09	105.11	108.06	104.96	105.56	106.89	105.49	105.23	106.09	106.61	104.87	107.21	105.61	106.25	106.4	106.62	106.41	104.64	104.38	106.11	105.91	106.03	104.26	104.68
102.12	101.54	102.12	101.09	102.05	102.66	101.62	100.87	101.08	100.57	102.62	101.69	101.26	99.206	100.41	101.35	101.86	100.64	101.14	101.71	99.195	100.51	101.76	101.92	102.05	101.11	100.31	102.53	101.4	100.87	101.53	101.86	100.77	102.33	100.21	102.18	103.05	101.14	100.46	101.14	101.56	100.39	102.69	101.75	100.79	100.89	101.77	101.68	99.995	100.92
100.01	99.022	99.754	100.73	100.99	101.27	100.54	101.63	99.488	100.78	100	98.613	100.47	101.15	102.29	102.06	100.26	100.72	101.52	98.398	100.13	99.901	100.59	100.48	98.028	100.82	100.04	100.12	100.63	99.663	100.07	100.44	98.683	101.45	100.51	100.54	101.2	101.09	100.26	100.73	99.528	100.95	100.31	98.881	98.85	100.44	100.34	98.371	100.59	99.936
106.81	106.93	105.16	105.12	105.66	106.09	105.88	105.97	104.19	105.42	106.25	105.39	104.79	105.3	104.75	106.54	106.66	105.94	104.38	106.36	107.27	106.92	105.26	105.79	106.39	106.85	104.97	104.02	105.18	103.22	105.87	104.48	104.73	104.77	105.84	106.09	105.76	104.7	105.3	105.84	106.11	105.62	106.1	105.42	105.61	106.5	105.2	105.9	105.02	105.45
110.4	112.06	109.09	108.43	111.33	110.58	110.8	110.07	110.47	110.17	109.12	110.84	111.61	109.47	108.43	110.21	109.03	111.81	109.94	109.84	109.96	110.37	111.6	110.28	111.79	109.91	112.43	111.15	109.6	110.49	110.14	110.55	110.46	112.05	110.6	111.15	110.88	111.16	110.6	110.07	112.07	110.95	109.38	112.04	109.25	110.04	111.5	111.08	108.51	110.62
105.41	105.78	105.54	104.11	107.11	106.13	104.33	105.57	105.32	105.29	107.07	106.55	105.55	105.94	105.05	104.22	107.19	104.64	104.77	105.61	105.61	106.34	105.54	104.48	104.91	105.63	105.07	106.34	105.3	106.26	104.8	104.85	106.01	105.88	105.37	104.82	104.88	105.41	105.88	104.38	104.58	105.38	107.17	103.45	104.75	104.73	106.17	106.06	104.6	106.37
107.34	105.99	105.59	106.8	106.09	106.87	105.47	106.03	105.89	106.67	105.7	106.9	106.97	105.08	106.6	105.45	106.26	104.65	106.52	106.56	105.23	106.46	106.02	104.27	107.19	107.1	108.29	105.5	106.17	105.7	105.86	105.63	106.52	107.15	106.62	106.32	107.8	106.8	107.54	107.85	106.92	106.69	106.51	105.3	105.67	106.9	107.12	104.93	106.64	105.85
100.34	97.889	100.32	100.57	100.43	100.87	98.977	101.25	101.21	100.1	100.43	101.35	99.917	101.25	99.43	99.731	100.47	100.94	100.1	99.774	100.22	100.25	100.88	100.95	100.7	101.2	100.17	100.79	100.2	100.84	100.57	99.319	99.5	100.61	100.31	100.19	99.746	99.803	99.947	100.05	99.883	100.66	99.769	102.67	101.4	100.72	100.41	99.243	99.947	100.74
99.314	100.38	100.37	100.91	100.22	99.781	98.755	99.929	100.93	99.656	100.7	100.92	99.893	99.221	100.66	100.94	102	100.94	101.7	101.29	100.87	100.33	100.29	100.1	99.741	99.886	100.53	100.3	100.34	101.67	100.11	99.218	101.51	101.83	100.55	99.879	101.06	102.04	102.21	100.05	101.05	101.78	100.34	100.85	101.63	99.316	101.57	101.45	100.93	101.22
111.7	113.73	112.64	112.89	111.96	112.83	112.48	114.23	112.42	111.98	112.07	112.52	111.5	111.05	112.99	111.19	113.2	114.14	110.66	111.95	112.82	114.29	114.71	112.59	112.08	112.64	111.49	111.56	113.25	113.01	113.41	114.23	112.11	113.39	112.13	112.01	112.18	112.41	112.52	111.12	112.55	112.66	112.89	113.14	113.32	113.5	111.57	113.47	113.61	112.47
111.44	110.61	111.57	112.27	112.14	111.59	111.38	111.61	110.68	112.6	112.72	112.44	110.95	110.33	111.91	111.39	110.43	111.49	113.05	111.66	111.82	112.17	112.47	111.73	112.64	112.34	111.38	112.18	111.87	112.15	111.62	110.41	111.89	111.59	112.53	112.26	112.79	111.72	111.14	112.92	111.3	112.39	110.51	112.69	111.7	110.57	110.42	113.31	110.59	111.59
105.78	105.37	103.87	105.8	106.74	104.08	103.79	104.41	105.23	103.62	104.46	104.22	104.23	107.04	104.55	106.21	105.36	105.2	104.16	105.91	105.93	105.22	104.97	105.08	104.79	105.44	106.57	103.4	105.57	105.78	106.06	104.41	104.36	103.78	105.22	106.09	106.28	105.05	105.31	103.93	105.08	104.64	104.41	104.71	104.97	105.1	104.36	104	104.17	105.97
107.34	106.98	106.85	105.97	107.21	106.42	106.77	106.47	106.2	106.85	106.79	106.64	107.69	108.23	106.7	107.36	108.03	106.62	107.16	106.8	106.96	107.19	107.29	106.83	107.14	107.79	107.42	107.55	107.4	106.5	106.71	108.3	107.37	106.48	108.67	105.19	106.22	106.98	105.38	107.62	107.42	106.89	105.7	105.92	106.76	106.56	105.93	106.81	107.75	108.19
105.85	106.33	105.77	107.7	107.46	106.01	107.5	108.32	106.55	105.46	106.99	105.3	105.47	106.32	106.06	106.96	105.12	104.93	105.6	106.51	106.22	106.73	107.22	105.37	106.24	106.44	106.92	106.92	106.41	107.32	106.35	106.63	105.56	107.43	105.97	104.41	106.67	107.08	105.79	104.79	104.98	106.66	105.65	106.13	105.47	105.11	105.83	108.19	106.63	107.2
106.8	106.56	106.5	105.93	105.52	104.96	105.74	106.56	104.85	105.84	105.62	106.3	106.91	105.57	103.64	105.84	105.36	106.03	104.83	104.97	106.57	106.31	106.02	106.58	105.91	105.46	104.72	106.42	104.24	105.28	106.18	107.34	105.26	105.96	105.32	105.19	107.15	105.73	105.52	105.39	105.76	106.39	106.73	105.28	104.12	104.87	106.16	106.28	105.95	106.29
106.6	107.36	106.87	106.6	106.79	106.86	106.52	105.69	106.21	105.12	106.72	107.43	108.21	105.1	107.8	106.12	105.4	106.16	107.47	105.2	105.64	107.82	108.62	106.51	106.27	105.78	106.6	107.62	107.5	106.29	105.61	107.43	107.06	107.52	106.22	105.4	106.84	106.01	104.82	106.29	105.13	107.53	106.11	106.74	107.38	106.6	106.6	106.35	106.91	106.22
102.16	105.13	106.15	106.5	105.03	107.39	106.61	106.66	106.39	105.36	105.28	105.04	104.35	105.68	105.47	106.1	105.26	106.03	106.17	106.02	106.48	105.71	104.99	103.6	105.83	105.64	104.7	107.2	105.09	105.73	106.72	104.94	105.28	105.3	105.68	106.57	106.54	106.94	105.15	105.5	105.72	105.57	105.67	105.43	107.63	105.78	104.87	105.51	104.6	105.58
106.25	107.01	106.38	106.61	105.77	107.76	105.52	105.82	107.82	107.3	106.35	106.58	107.13	106.27	107.23	107.08	106.7	105.8	104.81	107.31	105.65	105.15	106.49	105.55	105.46	106.46	107.07	106.83	104.98	106.05	106.28	105.82	106.8	105.24	105.88	106.71	104.54	107.03	107.47	107.23	107.04	107.18	106.57	108.1	105.28	106.93	108.14	106.41	105.81	106.15
106.31	106.83	106.41	105.42	104.9	104.37	104.86	104.77	104.31	105.3	106.66	105.87	105.2	106.06	106.22	104.91	105.76	104.48	105.3	106.63	105.63	104.31	104.43	106.6	106.15	106.35	105.52	104.68	106.55	105.71	105.68	104.96	105.26	106.97	104.88	104.23	103.47	105.37	107.37	106.33	106.9	105.93	106.77	106.88	104.58	106.15	105.96	105.56	105.47	105.92
116.04	113.2	116.47	115.38	115.93	116.03	116.62	116.33	114.38	116.56	117.13	116.6	115.62	116.84	115.52	115.76	117.86	114.93	115.81	116.77	116.31	116.85	115.23	114.54	116.13	115.87	118.12	117.27	115.84	117.14	116.57	117.62	116.25	115.62	116.76	116.24	116.34	115.95	116.46	116.52	117.94	115.56	115.59	113.5	115.93	115.96	115.69	116.17	116.29	115.6
109.41	110.95	109.64	111.58	110.18	110.87	109.92	112.33	109.66	111.94	112.82	110.93	109.6	108.37	109.66	110.32	110.35	110.31	109.51	110.9	112.67	110.29	110.77	110.64	109.84	112.01	110.33	110.17	110.45	110.2	110	110.27	110.73	110.91	110.78	110.56	109.94	110.3	109.02	109.17	110.98	111.2	110.95	110.58	110.05	110.06	110.52	110.6	111.15	109.96
106.57	105.15	104.38	107.14	104.42	104.84	106.1	106.68	106.11	105.8	104.74	105.18	106.01	106.66	106.03	106.43	106.13	105.2	106.74	105.39	104.98	105.63	104.83	105.23	106.78	104.51	106.91	105.94	107.29	105.72	105.7	105.32	105.15	106.19	105.58	105.76	104.67	106.33	106.07	105.54	105.91	106.55	106.73	105.72	104.72	106.42	106.09	105.74	105.45	105.71
106.1	106.36	106.09	105.46	106.95	105.92	107.23	105.57	105.39	107.22	105.77	104.89	106.26	105.13	105.49	105.48	106.73	105.65	106.68	105.2	106.07	106.14	104.73	106.39	105.04	106.65	104.8	107.13	105.23	106.02	104.25	105.37	105.21	106.99	105.45	107.09	104.55	106.44	106.77	106.37	105.71	105.31	105.67	105.92	105.47	105.2	105.17	106.86	105.83	104.52
99.572	99.459	101.2	99.715	100.63	99.78	100.86	100.37	100.44	100.34	99.959	99.698	100.24	98.198	100	99.053	99.011	99.185	100.81	99.21	99.741	99.78	100.46	98.919	99.599	100.99	99.85	100.13	99.525	98.621	100.03	98.962	100.67	101.16	100.03	100.01	97.672	99.765	99.341	98.47	99.472	100.35	99.849	99.867	100.22	100.81	100.56	98.915	99.719	100.07
104.37	106.03	101.45	104.21	104.14	103.24	103.13	104.93	104.34	105.8	103.95	104.36	104.46	104.68	104.65	104.45	104.36	104.89	105.07	104.51	104.6	105.15	102.76	104.19	105.23	105.04	103.32	103.22	104.25	104.77	104.7	104.51	104.72	103.42	103.25	103.71	104.91	103.82	104.12	105.05	104.09	103.26	104.86	103.79	103.77	103.99	103.76	105.99	104.2	103.92
106.7	106.01	106.3	105.71	105.05	106.27	105.65	104.42	105.2	105.47	105.62	106.88	104.54	105.16	105.8	105.46	104.7	105	105.88	106.49	105.77	106.3	104.88	105.5	105.73	105.82	106.63	106.73	103.98	104.5	105.15	104.6	105.43	104.94	106.01	104.7	105.7	105.51	105.19	105.08	105.56	105.36	105.96	104.9	104.15	104.65	105.52	106.39	107.4	106.14
106.53	106.08	106.52	105.91	105.82	105.7	106.94	105.62	106.62	106.19	107.1	105.76	104.52	105.34	105.31	104.05	105.81	104.46	105.94	105.11	105.96	106.06	106.33	105.61	104.59	105.91	106.22	104.18	105.72	104.94	106.59	105.7	108.14	105	107.06	105.82	103.29	105.59	105.6	104.56	105.04	107.88	106.74	105.81	104.34	104.01	104.47	105.6	105.06	104.54
104.77	104.61	103.8	104.06	104.8	104.71	104.82	104.38	104.7	104.43	102.51	103.64	103.24	103.31	103.76	105.16	104	104.05	104.53	105.9	104.68	105.09	104.06	103.6	104.62	104.74	104.81	106.48	106.13	104.07	105.1	105.1	103.87	103.92	104.01	104.14	104.48	106.1	104.27	105.11	104.5	104.22	105.65	103.55	105.09	105.01	106.33	104.66	104.76	105.8
100.21	100.03	100.22	100.44	99.812	99.965	100.93	101.47	100.51	98.687	99.794	99.243	99.994	100.5	99.121	100.02	98.244	101.13	100.7	100.89	99.406	99.593	100.58	100.4	100.31	99.595	100.64	100.17	101.29	100.59	100.44	99.661	99.174	99.122	99.678	100.71	99.561	100.72	100.25	100.26	100.62	99.258	101.67	100.22	100.24	100.83	100.51	101.67	100.54	99.271
115.92	116.68	115.7	116.68	117.62	117.26	114.39	116.6	117.44	116.46	117.83	115.48	114.84	115.55	117.51	115.4	116.51	116.66	116.26	116.83	116.3	116.46	115.18	116.55	115.96	115	116.58	116.33	117.13	115.61	116.85	116.27	116.14	115.5	116.92	116.71	117.75	115.92	116.75	115.45	114.5	115.7	115.89	116.76	114.9	115.04	115.53	115.37	115.95	116.78
107.12	106.86	105.71	106.12	105.22	105.39	104.82	104.96	105.57	103.51	104.5	104.71	105.58	105.12	105.51	105.19	106.14	105.04	106.32	104.45	105.91	105.37	106.72	104.36	105.8	104.75	105.74	104.38	104.64	104.98	104.75	104.45	105.35	105.54	106.14	104.27	103.23	103.9	105.91	104.65	103.87	105.14	105.65	105.71	103.26	104.71	106.1	103.36	103.76	104.65
99.039	100.21	101.64	100.25	100.41	99.647	100.19	97.812	100.05	101.27	100.91	98.918	101.35	99.151	101.26	99.957	98.253	99.49	100.01	99.304	99.797	100.13	99.452	99.503	100.02	100.54	99.282	100.44	100.7	99.089	99.221	100.06	99.554	98.517	100.29	101.36	98.446	100.09	98.903	101.71	101.13	100.29	99.1	100.14	102.53	99.743	100.24	100.46	98.718	100.87
116.29	115.36	115.59	118.15	115.49	117.65	117.71	117.91	116.07	117.99	117.15	117.88	116.58	117.42	118.83	117.19	118.71	118.52	119	119.51	117.09	116.91	116.89	118.18	117.71	116.47	116.93	118.49	118.63	116.26	117.35	118.32	118.63	116.93	116.56	117.67	115.29	117.46	116.32	117.86	118.3	117.11	117.47	118.28	118.45	119.31	116.96	116.57	116.87	116.61
99.185	98.943	98.921	99.776	99.799	98.621	99.195	101.5	101.49	99.714	100.47	99.391	100.88	99.48	98.981	99.417	100.23	98.929	99.751	99.423	99.649	97.96	101.04	99.704	98.115	100.05	100.13	99.054	100.1	99.864	99.427	100.14	98.762	99.723	101.63	101.99	101.21	98.415	98.307	100.45	99.139	98.471	99.058	99.149	99.441	99.436	100.2	98.227	100.33	101.21
106.41	104.7	106.51	105.51	104.01	104.62	104.63	106.04	104.52	104.76	106.3	106.35	106.76	105.62	105.69	105.28	107.52	104.78	105.56	104.92	105.8	103.8	105.8	105.86	107.96	104.79	105.06	106.02	104.41	106.59	106.69	105.08	105.98	106.19	106.6	104.1	106.1	105.81	105.8	106.62	104.9	106.26	105.4	104.56	105.66	105.77	105.26	105.46	104.97	106.02
117.53	116.59	117.68	118.23	116.44	117.54	117.69	119.15	118	118.29	117.67	115.94	116.84	118.13	118.46	118.26	117.22	117.12	116.17	118.49	117.12	118.49	118.25	118.3	117.9	118.29	118.17	117	118.09	116.37	116.91	118.27	119.74	117.83	118.37	117.32	118.08	117.99	118.01	117.96	118.36	119.59	116.96	119.02	117.52	118.64	118.39	115.54	117.26	118.1
106.3	106.48	106.47	105.33	107.1	106.22	105.44	107.84	106.73	105.89	105.26	104.73	105.78	106.25	106.17	106.62	106.36	106.44	104.43	105.67	106.3	106.41	105.4	105.97	106.05	106.56	106.1	104.28	106.53	106.78	105.91	106.71	104.18	105.77	105.39	107.35	105.67	105.74	105.87	103.72	104.63	106.31	106.57	106.06	104.75	105.28	104.85	104.88	105.15	107.11
104.84	102.74	104.67	103.89	104.12	104.62	104.54	104.94	103.2	105.39	103.65	103.42	104.85	103.22	103.87	104.91	103.27	103.97	104.18	105.47	104.25	104.31	104.6	102.71	106.9	104.43	106.36	105.04	104.59	105.6	102.84	105.92	103.78	104.49	105.18	103.15	104.25	102.88	103.85	104.82	104.27	104.42	104.05	104.47	104.97	105.88	103.62	105.01	104.33	103.4
99.868	99.705	99.701	100.15	100.26	99.403	100.63	100.64	101.3	101.22	99.741	99.274	100.47	100.51	100.49	101.9	100.39	99.914	101.3	100.12	100.3	99.758	99.208	99.089	99.758	100.83	101.07	99.902	100.91	99.626	98.85	100.01	101.24	101.4	101.41	100.36	99.642	100.6	100.1	100.65	100.15	99.551	100.55	100.64	102.1	100.88	100.48	101.37	101.48	101.24
98.858	98.268	98.725	99.476	100.79	98.597	99.704	100.7	100.09	98.921	99.933	100.21	99.22	98.385	100.88	100.18	100.63	102.25	100	98.455	98.87	100.08	99.794	99.265	98.828	100	100.68	100.86	99.593	100.19	101.4	101.8	100.27	98.953	100.47	98.419	100.52	100.03	99.227	99.627	99.482	100.06	100.61	99.109	99.903	98.941	100.93	101.4	100.54	99.856
111.99	112.17	111.19	112.11	111.83	112.81	112.2	111.96	112.59	111.33	110.25	112.06	112.64	111.06	113.17	112.38	111.98	113.06	111.94	112.44	112.46	111.88	112.96	111.8	112.37	111.61	112.05	112.05	112.82	111.76	112.18	112.45	111.83	112.4	111.41	113.05	111.35	112.07	112.2	111.52	111.55	112.97	111.16	113.7	110.82	111.76	111.13	112.16	111.88	110.79
110.72	108.26	110.78	110.6	111.07	109.84	110.18	109.7	109.52	110.47	111.36	109.95	109.7	109.95	110.71	110.91	108.84	111.11	110.26	109.77	109.69	110.7	109.77	109.77	110.45	109.67	109.91	110.05	109.48	110.56	111.34	109.52	109.29	111.13	109.28	109.96	110.86	111.28	109.51	110.22	110.46	110.87	109.53	110.65	107.74	109.7	110.14	110.68	109.61	109.73
104.68	105.52	107.74	106.58	104.9	105.64	105.24	106.85	106.1	105.87	104.84	107.87	106.39	105.57	106.25	106.87	105.69	107.77	105.67	108.66	106.48	104.84	106.41	105.48	106.61	104.97	103.62	105.41	105.9	105.95	106.52	105.77	106.75	105.99	107.29	107.21	106.34	105.37	106.38	105.64	107.68	106.12	104.87	105.89	107.13	107.65	107.79	105.3	107.14	106.38
100.17	99.15	99.067	100.72	101.2	100.17	100.33	100.21	100.08	101.58	99.113	100.25	99.511	101.04	100.7	102.11	99.394	98.563	100.84	100.68	99.255	100.94	100.38	100.25	100.26	99.294	100.73	101.47	100.07	101.36	102	100.53	100.82	100.25	98.657	100.08	100.52	100.59	99.401	98.732	100.64	101.23	99.797	99.408	100.8	101.81	99.494	100.16	100.61	100.84
100.24	100.59	100.27	99.787	101.11	100.99	100.1	99.609	99.911	99.836	99.808	99.506	102	100.92	100.72	99.148	99.865	100.71	100.8	100.02	99.404	101.06	101.39	101.08	102.01	101.27	101.72	100.93	100.69	100.97	99.141	100.51	99.599	99.908	99.852	101.33	99.855	100.76	99.768	100.02	101.25	99.049	99.016	100.03	99.421	100.21	98.955	99.831	98.076	100.04
106.56	105.31	106.64	108.26	108.84	107.16	106.34	105.78	106.62	106.92	106.42	105.43	107.11	107.02	106.08	106.59	107.03	106.68	105.05	107.29	107.3	105.66	106.18	107.25	104.97	107.27	106.7	107.41	107.62	106.06	106.24	106.33	105.66	106.21	107.21	107.35	106.75	107.32	104	107.72	106.82	105.72	107.91	106.6	106.41	107.59	107.66	107.42	106.3	105.25
106.65	105.61	105.97	106.45	106.53	106.94	106.74	107.81	105.7	106.17	106.89	107.03	106.27	106.94	106.67	106.94	107.18	105.18	105.8	107.17	107.36	106.36	107.17	106.29	105.79	106.18	106.4	106.57	106.06	107.82	106.3	105.84	103.41	107.29	107.14	106.32	106.55	106.04	106.45	107.06	106.68	107.1	106.72	106.33	105.89	106.34	105.55	106.03	107.24	106.15
106.32	105.39	104.79	106.67	104.45	105.13	105.02	105.87	104.59	105.36	105.38	105.63	103.88	105.55	106.22	105.76	106.13	104.83	105.58	105.94	106.18	105.16	106.65	108.44	105.38	107.55	106.13	106.36	106.1	106.91	105.27	104.24	105.42	105.95	104.86	104.42	104.59	103.64	105.71	104.4	105.27	105.53	105	106.98	104.59	106.45	105.46	104.84	106.16	104.4
106.27	108.62	105.97	106.39	105.99	106.73	106.51	105.54	107.44	105.54	104.92	105.96	106.48	107.11	106.32	107.63	105.41	107.38	107.59	107.38	105.22	105.95	107.49	106.81	107.19	106.81	106.75	107.28	107.28	105.64	106.36	107.03	105.81	106.64	105.79	107.57	107.73	106.97	107.6	107.8	107.67	106.56	105.86	107.89	108.15	106.88	107.39	106.45	107.34	106.64
116.97	116.06	116.12	116.09	116	117.92	114.89	117.25	114.84	116.13	117.61	115.72	116.65	115.52	116.6	116.38	114.87	116.07	115.9	117.51	115.77	117.88	116.13	115.22	115.86	116.48	114.83	117.64	116.21	115.61	117.08	114.74	117.77	116.31	114.36	115.72	116.77	115.82	116.1	115.71	115.26	115.77	117.13	116.46	116.62	115.46	116.29	115.02	115.54	116.46
112.61	112.75	111.42	111.13	111.21	111.25	112.2	113.14	110.35	111.38	111.88	111.35	111.58	110.64	111.29	111.43	111.88	110.8	110.84	112.11	111.62	111.33	109.5	111.62	110.06	110.67	111.7	111.32	110.84	112.51	111.3	110.74	109.81	111.01	110.93	111.68	111.09	111.44	111.66	111.81	111.8	110.72	112.16	111.55	110.73	111.37	111.29	110.01	110.49	110.73
112.64	111.14	112.04	113.03	112.65	111.33	111.85	112.63	112.77	112.15	112.18	113.18	113.25	112.54	111.34	113.03	111.97	110.61	111.91	111.63	113.54	111.56	111.12	112.38	112.97	112.51	112.47	112.29	112.67	110.6	112.32	112.97	110.64	111.58	111.8	112.53	112.97	111.91	111.51	112.38	113.28	111.33	113.3	112.68	111.99	112.74	111.66	111.14	111.56	112.9
119.07	118.34	119.19	115.76	117.05	116.7	117.44	116.94	117.74	118.32	118.12	115.66	116.57	118.85	118.75	116.05	118.86	117.2	118.37	117.39	117.9	117.84	118.59	117.75	116.33	118.09	119.99	119.64	118.94	118.8	119.06	119.18	116.78	117.39	117.64	117.84	119.35	117.49	117.86	117.74	118.79	120.42	119.69	117.73	118.26	118.42	118.78	117.73	116.3	116.87
113.07	111.19	111.39	113.85	113.72	112.32	111.75	112.9	112.66	113.45	113.35	112.81	112.92	111.66	111.24	113.42	111.93	113.92	111.38	111.95	112.64	112.84	114.64	112.63	111.73	114.17	113.24	113.16	112.6	113.05	112.8	112.38	111.34	112.46	114.18	113.74	113.15	111.91	113.48	113.19	113.07	112.39	112.53	113.15	113.37	111.99	113	113.72	112.58	112.54
110.99	111.06	110.59	109.23	110.8	110.31	108.87	110.3	110.22	108.47	108.83	110.46	108.63	110.19	108.9	109.23	110.83	109.74	109.61	108.94	109.38	109.89	108.86	109.94	111.77	109.39	108.74	109.48	109.18	109.16	109.81	108.52	110.16	108.21	108.76	110.32	110.82	108.71	110.44	109.33	111.38	109.97	109.65	109.49	110.31	110.41	111.67	109.82	109.15	109.34
105.42	105.97	106.73	107.81	105.69	105.7	105.32	104.81	105.24	104.46	105.79	104.85	106.15	103.67	106.1	106.17	106.03	106.11	105.85	104.89	105.57	106.29	105.19	104.96	106.11	105.42	106.38	105.78	106.88	105.93	104.5	105.95	105.64	104.9	103.53	108.03	106.02	105.56	106.79	105.82	106.56	104.29	105.21	104.96	104.5	106.2	105.91	105.05	105.61	106.56
116.99	117.71	117.58	116.63	118.27	117.55	117.4	117.5	117.72	117.86	116.65	118.79	116.74	117.09	118.28	118.3	118.1	118.57	118.4	118.78	118.55	117.6	119.26	117.61	116.04	116.42	119.85	118.31	118.04	117.13	118.58	118.64	115.95	118.16	117.36	117.4	119.04	118.26	117.8	117.45	117.57	118.59	117.53	117.79	118.13	118.49	118.06	115.86	119.16	117.05
105.19	106.78	105.37	106.51	106.08	106.04	105.46	106.25	105.06	106.02	106.07	105.45	106.68	106.44	105.82	105.2	105.01	105.14	104.51	105.14	105.21	105.04	104.48	107.07	104.48	105.88	107.31	104.94	104.9	105.11	104.59	105.02	106.58	105.31	105.42	104.39	105.3	106.85	105.32	105.7	105.48	104.72	106.87	105.56	105.24	105.8	106.59	106.9	105.47	106.58
104.29	103.79	105.72	102.59	103.05	104.56	103.91	105.19	101.83	102.8	106.08	104.13	104.1	103.7	105.5	104.66	103.2	104.17	103.57	102.65	103.52	103.09	103.86	104.71	104.27	105.65	103.85	103.21	104.49	105.02	103.91	105.02	104.57	104.25	103.2	104.06	103.32	105.45	103.9	104.32	103.6	104.81	104.21	104.24	105.89	104.13	105.37	103.01	105.06	103.44
98.671	100.89	99.551	99.278	100.18	99.419	100.98	98.52	101.61	100.53	100.65	99.282	100.68	100.23	100.8	101	101.9	99.819	98.958	100.4	101.25	99.625	100.46	101.32	99.736	99.674	100.46	100.84	101.74	99.203	100.02	100.04	99.772	99.819	100.55	99.382	99.843	100.56	99.298	100.75	100.55	100.74	99.421	99.853	100.33	99.247	99.738	99.103	100.02	99.949
105.65	104.5	106.14	105.37	106.84	104.44	106.17	105.71	106.36	106.36	103.42	106.88	103.3	104.08	104.76	104.8	105.77	105.47	104.7	106.49	104.66	104.77	105.51	106.77	104.27	104.74	105.77	105.74	106.2	104.68	105.2	105.45	105.44	105.37	103.71	106.27	105.01	105.99	105.34	106.57	104.49	106.42	107.03	104.85	105.88	106.1	105.43	105.41	105.52	104.34
106.42	106.25	105.5	107.07	106.05	105.94	105.54	106.45	107.18	105.41	105.6	106.5	105.7	106.71	105.57	105.01	105.24	106.29	103.48	104.75	105.61	105.35	106.82	105.66	105.33	106.37	105.2	106.93	105.07	103.85	106.8	106.24	106.04	106.52	107.39	106.71	105.6	105.63	105.48	105.15	103.24	104.11	104.71	107.67	105.28	107.69	107.2	106.07	104.37	106.14
99.433	100.26	100.35	99.804	100.32	100.47	100.95	100.04	100.18	99.602	100.38	100.28	99.914	100.65	100.34	99.372	100.21	100.84	100.74	100.76	99.114	100.9	100.69	99.5	100.86	98.958	100.15	99.869	100.66	100.27	100.27	100.15	100.27	100.15	100.7	100.7	100.46	102.19	99.927	100.47	100.94	98.464	100.49	100.8	101.24	100.49	100.13	100.58	98.776	100.34
109.76	110.2	110.36	111.4	111.01	109.96	109.59	111.02	110.04	112.28	110.98	110.13	109.11	110.51	109.78	111.32	110.25	109.9	110.25	109.91	111.21	110.74	111.01	109.84	110.33	111.13	110.4	109.57	111.26	110.78	110.42	110.23	109.1	109.41	109.84	110.21	110.47	110.14	109.88	111.53	109.57	109.79	111.16	111.77	111.88	110.17	110.44	111.1	111.08	110.84
105.87	104.3	106.86	107.03	104.95	105.31	105.58	104.05	107.94	106.02	105.84	104.63	107.5	104.34	106.47	104.13	106.23	105.34	107.52	104.74	104.59	104.71	106.26	106.56	105.71	105.06	106.22	104.75	104.98	105.17	105.66	105.84	104.1	106.76	105.38	105.42	105.85	105.16	106.53	106.37	104.83	106.39	104.25	106.35	106.93	106.24	102.52	105.24	106.43	106.51
105.39	106.57	106.01	105.44	106.73	107.06	105.91	105.72	107.13	106.09	106.23	105.89	106.55	108.39	106	106.54	106.57	107.5	106.51	107.09	107.11	106.27	106.53	106.65	105.37	106.89	105.16	107.67	106.42	106.87	107.87	105.61	106.89	106.21	105.55	106.63	106.26	106.32	106.35	105.98	106.8	107.16	107.39	106.31	105.49	106.35	107.47	107.39	106.54	107.48
103.8	104.77	103.94	104.2	106.3	103.5	102.18	103.52	103.75	103.96	103.54	106.1	104.59	106.06	104.84	103.71	104.7	104.36	105.64	104.86	103.88	105.31	103.13	104.65	105.29	104.86	104.81	102.64	105.35	104.1	105.35	104.5	105.67	104.88	104.2	103.06	105.12	104.84	104.28	105.55	104.19	104.39	104.29	105.05	104.3	103.91	103.27	105.78	103.72	105.11
111.32	111.34	110.78	113.37	112.14	112.94	110.53	111.99	110.27	111.5	112.27	113.66	112.62	112.75	113.91	112.47	112.27	111.63	113.85	111.84	111.23	111.54	110.67	113.12	113.79	112.56	115.15	112.13	110.93	112.7	111.56	111.86	112.27	111.92	111.67	109.8	113.7	111.79	113.25	112.23	110.7	111.58	111.69	112.31	113.25	111.91	112.99	111.57	112.26	111.36
100.66	100.06	101.5	100.25	99.997	100.92	100.59	100.77	99.151	100.48	99.747	102.3	99.317	99.323	100.77	100.1	100.56	100.33	100.31	98.463	102.31	98.792	100.35	99.567	100.87	102.29	100.04	101.58	100.49	100.23	101.3	100.37	100.89	100.74	102.7	100.47	99.789	100.76	101.31	100.58	99.112	100.98	100.47	101.72	101.37	98.684	99.284	99.635	100.39	99.246
106.84	104.95	104.81	105.98	106.33	106.8	105.27	107.01	106.65	106.53	106.76	106.46	105.26	106.68	105.41	106.61	107.68	107.15	106.48	104.87	107.23	104.41	107.29	107.17	105.53	107.21	105.38	106.76	105.35	105.52	107.31	105.76	107.17	107.6	105.3	106.58	105.7	106.12	105.73	107.01	105.63	106.78	106.78	108.23	105.97	107.35	104.92	107.49	105.77	105.83
100.82	98.773	101.17	99.569	101.92	100.44	101.37	99.299	99.549	101.42	102.29	101.82	99.739	99.782	101.02	100.77	97.57	102.05	99.906	99.401	99.715	101.74	99.548	101.99	100.29	98.472	101.2	100.91	101.93	99.941	100.66	98.84	100.68	100.41	99.756	102.5	100.1	100.44	100.98	99.601	99.85	101.09	99.258	99.525	99.586	100.21	100.96	99.981	100.14	99.592
106.23	104.86	105.4	105.24	103.75	105.44	103.8	105.63	104.54	105.34	106.36	105.33	105.05	105.01	106	105.67	106.85	107.76	106.31	105.51	103.7	105.89	104.64	106.28	105.39	104.6	105.16	105.33	105.43	106.88	104.95	103.91	105.85	105.17	105.57	106.54	104.81	104.99	105.31	103.76	105.72	106.29	103.76	104.72	106.86	104.35	105.36	104.99	106.45	104.63
105.83	105.83	106.31	106.05	104.73	105.81	106	106.12	106.2	105.82	106.29	105.23	105.66	105.66	105.77	105.47	105.44	104.72	104.75	105.13	104.37	106.54	105.55	106.11	107.47	107.12	105.06	106.25	105.85	105.52	105.75	104.41	106.7	106.08	104.43	106.58	104.53	106.52	104.26	106.71	106.04	105.4	105.12	105.08	105.47	105.53	106.75	105.42	104.99	105.4
110.07	109.22	109.92	110.76	109.33	108.36	111.6	110.12	108.89	109.25	109.32	109.03	110.82	108.57	109.17	109.38	111.08	109.22	110.74	110.04	109.7	109.65	109.26	109.69	109.8	109.01	110.11	108.81	108.69	109.36	108.74	108.64	109.64	109.79	111.83	110.88	110.54	108.6	110.59	110.67	110.32	111.71	108.28	109.87	108.74	108.28	110.32	109.58	109.04	110.81
109.18	110.48	110.17	110.74	109.61	109.75	110.91	109.22	108.97	109.37	109.58	108.47	111.38	109.47	109.66	109.46	112.44	110.52	110.92	110.16	110.69	109.35	110.57	111.05	109.51	109.35	109.95	110.8	110.06	108.97	109.6	109.61	109.85	111.52	109.56	109.78	109.95	110.35	110.43	109.45	109.77	110.05	109.23	110.08	110.7	109.68	110.25	111.9	110.56	109.54
103.87	105.9	105.55	105.9	106.43	105.22	105.21	105.55	105.89	104.46	106.97	106.65	105.66	106.98	104.24	104.55	107.26	105.74	104.55	106.5	105.03	106.73	104.95	105.61	105.54	105.51	105.39	106.05	105.45	106.81	104.5	105.54	106.55	104.47	104.61	106.58	105.36	107.41	105.6	105.25	105.9	106	105.18	106.27	106.46	105.09	104.81	104.99	106.59	107.05
100.04	99.063	99.726	100.87	100.49	99.303	98.738	99.049	98.819	99.349	99.117	98.675	99.16	100.7	100.79	98.478	98.395	99.867	99.648	99.753	101.5	99.241	100.44	99.097	99.59	100.22	100.72	99.232	99.56	99.486	98.319	100.56	99.251	99.119	99.187	99.217	99.182	98.641	99.734	100.43	99.207	99.873	99.57	100.28	101.09	99.642	98.846	99.499	99.229	98.803
103.58	105.63	104.06	102.88	105.06	103.2	104.85	105.46	104.54	105.93	105.14	104.01	105.04	102.86	104.24	103.59	105.23	105.49	102.56	104.38	104.75	105.4	104.23	105.53	104.07	104.71	105.58	105.95	104.42	104.87	104.76	104.85	105.31	104.97	104.42	103.08	105.59	106.06	106.68	103.75	105.42	105.5	106.07	107.08	104.85	105.16	105.84	105.07	106.37	104.21
107.48	105.92	104.7	105.65	104.68	105.97	105.44	105.93	105.39	106.94	105.98	104.01	105.55	106.03	105.09	106.72	106.57	105.78	106.11	106.92	105.44	105.52	106.72	105.07	105.09	105.38	104.72	106.18	106.81	104.8	107.02	106.05	106.44	106.59	105.72	105.1	104.87	108.16	105.27	104.89	104.16	105.22	104.74	104.82	103.54	105.64	105.32	104.32	105.13	104.38
101.49	99.735	101.18	100.59	100.19	99.854	102.09	100.19	100.36	99.836	101.12	99.058	101.8	99.395	100.11	98.507	99.542	98.915	100.6	98.998	100.7	99.734	99.714	101.76	99.58	101.98	101.64	101.01	99.963	100.15	100.39	98.481	99.516	100.09	98.613	98.653	101.12	100.1	99.263	99.785	99.394	99.958	101.06	99.42	101.07	100.36	99.409	99.682	100.5	100.82
106.38	105.89	106.19	104.64	104.35	105.58	104.62	106.84	105.73	105.62	105.02	104.53	106.53	106.12	104.03	105.18	106.95	104.81	105.19	105.42	105.33	105.18	106.79	105.2	105.92	106.94	106.37	105.32	104.8	106.56	105.47	103.77	105.81	105.49	105.95	104.25	105.68	106.18	105.1	105.58	105.05	105.84	106.22	105.79	105.69	106.25	105.11	104.78	105.97	105.74
105.63	105.73	105.93	104.44	104.45	105.28	105.76	104.15	105.5	108.31	105.01	106.45	106.11	105.87	104.15	105.29	104.39	106.46	107.19	105.89	104.75	106.08	107	105.78	106.39	106.16	105.17	105.26	105.87	106.34	106.57	105.66	107.26	104.98	104.93	104.86	104.24	106.67	105.91	106.11	105.95	106.19	105.77	107.08	106.31	105.56	106.57	106.5	106.05	105.43
105.89	105.32	105.62	104.9	105.05	105.05	104.03	105.36	104.9	105.41	107.15	105.22	105.63	105.07	104.46	105.44	104.73	103.17	104.55	105.78	106.14	105.27	106.34	105.36	106.34	106.54	103.28	104.72	105.78	104.3	104.43	103.95	104.05	103.97	105.65	104.14	104.11	105.76	105.39	106.56	105.34	104.59	105.18	105.73	104.65	104.29	105.56	103.57	104.15	105.47
110.22	110.48	112.16	110.7	112.64	110.78	110.69	110.42	110.81	111.11	110.68	111.37	111.72	111.89	110.01	110.94	110.09	111.85	111.83	110.72	110.82	110.47	112.07	112.43	111.45	111.26	111.98	111.51	111.71	112.82	110.98	109.31	108.96	109.91	111.84	113.12	111.98	109.68	110.03	111.25	110.4	111.44	111.49	111.69	111.08	110.8	112.09	110.57	110.84	110.68
105.18	104.88	105.91	104.51	106.09	104.41	105.09	104.28	106.08	105.27	104.41	103.97	106.65	105.29	106.25	104.9	106	104.55	106.05	104.82	105.44	106.88	108.02	106.79	105.98	103.94	104.95	105.27	104.41	105.48	104.72	105.12	105.46	106.6	104.91	106.1	105.42	105.74	104.96	106.23	105.5	106.81	105	104.45	106.42	106.93	105.77	105.9	104.41	107.35
117.67	116.98	117.22	116.7	116.58	118.16	118.07	118.49	116.93	118.26	116.64	117.56	116.91	117.46	118.16	117.84	116.65	118.56	117.34	117.15	117.21	117.02	117.21	117.41	116.8	118.69	118.22	116.63	116.14	118.15	117.02	117	117.43	117.06	116.92	117.71	116.02	117.57	118.89	119.07	117.83	117.45	116.5	117.84	117.03	116.5	118.75	117.72	117.92	117.54
104.56	104.78	103.97	104.33	104.09	103.81	104.14	104.56	105.54	105.41	103.97	102.52	104	103.88	105.13	103.74	105.08	104.47	104.57	105.32	104.59	103.85	103.84	104.38	103.59	103.77	103.78	103.58	104.41	103.82	104.79	104.35	104.93	104.13	104.38	104.68	104.62	103.77	103.89	103.18	105.27	105.03	104.42	103.17	104.59	105.05	106.15	106.42	104.72	103.9
112.84	110.76	111.76	110.5	112.13	111.35	111.87	112.13	110.95	110.66	112.41	111.57	110.18	112.44	112.64	111.62	111.16	112.7	112.35	111.31	111.47	113.24	111.79	112.19	112.37	112.36	111.02	112.81	111.82	112.41	110.37	112.36	112.07	112.26	111.95	112.19	112.39	112.55	111.4	110.84	111.87	112.06	110.72	112.56	111.11	111.87	110.98	112.42	111.41	111.53
106.64	107.14	106	106.91	105.88	106.04	107.5	107.72	107.87	107.49	106.17	107.08	107.09	107.51	105.51	106.92	107.35	107.56	106.59	106.33	104.68	107.41	107.23	107.84	106.36	108.05	107.13	107.11	105.59	106.93	107.07	105.8	105.61	108.04	106.4	107.51	104.39	106.84	106.71	107.24	107.76	108.32	107.93	106.68	107.63	107.22	106.52	107.56	107.46	107.69
99.292	99.771	101.53	101.62	99.151	100.73	100.13	98.791	99.057	100.33	100.49	99.364	100.24	98.592	99.982	100.06	99.61	100.05	97.761	98.627	99.359	99.191	99.458	100.51	98.751	98.899	99.468	102.61	100.36	99.696	100.17	98.873	98.899	98.332	98.927	100.38	98.199	99.873	99.653	99.28	100.07	98.527	99.333	98.94	100.47	98.384	100.5	100	99.08	99.843
104.37	105	105.04	104.94	103.81	103.24	103.12	104.73	104.27	105.12	104.29	104.84	103.76	103.88	104.82	104.98	104.18	103.11	102.6	105.86	104.14	103.69	104.46	105.46	105.04	103.44	103.88	103.44	104.96	105.29	102.92	106.65	104.29	104.42	102.83	102.38	104.35	103.41	103.58	104.05	104.62	105.23	103.92	104.28	104.28	104.6	104.64	105.06	103.74	104.67
112.23	110.85	111.95	111.73	111.52	112.27	111.24	112.03	111.62	111.7	112.15	109.59	112.94	111.66	112.02	112.63	111.64	112.68	113.07	112.04	111.88	110.09	111.5	111.76	113.3	111.92	111.38	110.55	112.63	113.9	111	114.3	113.45	113.2	112.75	110.56	111.34	112.16	112.27	111.68	110.64	112.13	112.14	112.34	112.25	111.45	111.77	109.41	110.59	111.37
112.18	113.51	111.39	111.15	112.57	112.5	112.69	111.07	110.47	112.59	113.01	111.47	111.32	112.65	111.46	111.91	111.08	111.23	111.22	112.8	112.6	112.37	111.94	111.76	111.91	112.21	112.52	110.92	110.17	111.7	111.59	110.88	113.61	111.49	111.21	112.46	114.14	112.79	112.77	111.42	111.41	112	112.85	111.91	112.25	111.1	113.5	113.07	111.98	111.71
111.55	110.6	109.35	111	109.44	110.74	111.51	111.97	111.44	109.89	110.42	113.58	113.83	110.13	112.1	111.58	110.41	111.13	110.98	110.93	111.02	112.2	111.64	111.99	110.92	110.77	109.38	111.84	110.77	111.82	111.92	110.5	110.83	112.54	110.24	111.27	111.36	110.1	111.33	110.37	109.32	112.39	110.34	110.59	112.3	111.73	111.71	111.65	110.88	110.92
106.51	105.38	106.45	107.36	105.74	105.85	105.43	106.03	106.01	106.87	106.45	105.77	107.53	105.93	106.27	106.01	107.82	107.12	107.15	106.78	106.81	105.8	107.75	106.78	106.91	104.25	106.4	106.94	107.06	104.39	106.39	107	108.37	104.9	107.19	104.86	105.92	106.17	107.11	105.18	105.63	106.74	105.63	106.72	106.62	104.49	105	107.01	107.09	105.83
104.98	106.88	106.92	106.14	105.8	105.27	105.56	106.94	105.36	104.94	104.55	106.33	106.27	106.07	106.38	106.41	105.77	106.18	105.54	106.31	106.13	106.17	106.64	105.19	106.75	105.47	105.5	104.68	107.02	105.8	105.06	106.57	105.99	103.45	107.16	106.01	106.57	104.4	106.37	106.16	105.28	105.05	104.91	106.11	106.8	108	106.22	107.38	105.47	104.82
105.08	106.36	106.31	104.95	105.7	105.59	105.78	104.87	107.06	105.48	105.95	105.87	104.91	106.49	105.01	106.72	105.5	104.54	106.04	104.6	105.82	106.76	106.28	106.76	105.12	103.93	105.13	105.36	104.39	107.01	105.35	105.01	105.6	106.23	105.81	105.94	105.07	104.81	106.06	105.43	104.16	105.31	105.49	104.58	106.9	104.44	105.7	104.74	104.25	106.7
105.5	106.1	106.55	106.74	105.14	107.62	107.19	105.54	106.42	106.31	106.4	105.55	104.64	105.42	106.56	107	108.24	106.11	106.28	106.64	106.95	106.7	106.28	105.13	107.39	106.47	106.59	105.51	105.29	105.45	106.19	106.67	106.36	106.38	107.88	108.15	106.53	107.03	107.03	105.88	106.87	106.74	105.19	105.8	106.28	107	106.31	106.55	107.17	107.37
109.46	109.28	111.56	109.9	108.94	111.55	110.13	110.36	111.32	111.01	112.02	109.28	110.46	111.11	110.96	109.82	109.93	109.31	109.86	110.17	111.39	110.04	109.51	111.58	111.07	111.26	109.77	110.22	112.03	110.87	110.67	111.04	110.77	109.1	109.43	112.63	109.72	108.71	111.01	112.27	110.97	111.01	112.39	109.58	110.55	111.21	110.44	111.68	111	112.03
104.48	105.9	104.82	104.7	105.93	106.22	105.59	104.7	105.65	104.2	104.52	104.54	104.33	104.84	105	105.36	106.06	105.87	103.53	104.98	105	103.83	105.21	105.63	105	103.06	104.95	105.45	103.95	105.62	103.92	106.66	105.92	105.4	104.67	105.66	102.28	105.68	106.11	103.55	104.89	104.59	105.69	104.11	106.24	105.24	105.04	104.97	104.23	104.86
106.04	105.71	106.11	105.74	106.28	106.46	105.59	105.89	105.92	106.95	106.06	106.85	105.87	106.81	107.16	106.57	106.57	107.26	105.79	107.31	109.37	106.8	107.52	105.71	107.42	106.73	105.54	106.69	106.47	106.72	106.72	105.94	106.26	107.27	104.72	103.85	106.68	107.37	106.7	106.79	105.5	105.77	105.8	106.84	107.03	106.1	108.21	106.92	106.73	108.09
103.91	105.58	104.02	104.69	104.42	104.46	104.5	104.06	103.62	103.69	104.37	103.74	105.75	104.41	104.79	102.77	104.8	104.68	105.55	104.67	104.14	103.07	103.28	103.06	105.11	104.99	104.05	105.29	103.76	104.16	104.39	104.6	102.38	104.51	103.29	103.54	102.9	103.58	103.66	103.05	104.32	104.89	103.85	103.06	104.65	104.06	103.02	104.62	101.89	105.36
106.73	105.73	105.39	106.13	106.17	105.29	106.35	107.27	106.5	107.21	106.38	106.47	106.49	106.93	108.38	105.45	106.4	106.7	107.63	106.01	105.67	106.43	105.98	106.14	106.81	105.83	105.62	107.87	106.09	107.07	106.59	106.65	106.54	105.98	106.92	105.5	107.2	105.42	106.89	106.47	106.96	106.29	106.14	105.69	107.75	106.64	107.89	105.83	104.72	108.14
111.12	110.73	111.13	110.07	109.97	110.58	110.03	109.65	107.81	108.63	110.12	108.51	110.55	110.25	110.99	109.66	109.98	110.37	108.63	108.58	110.37	108.15	108.54	109.85	108.1	112.9	109.4	108.57	109.47	109.61	109.51	111.22	108.95	108.95	110.23	110.6	107.95	110.79	109.49	110.48	110.26	109.29	108.52	110.55	111.12	109.3	109.47	110.15	110.08	110.44
104.57	105.2	103.16	106.1	104.55	105.38	105.73	105.16	105.04	104.23	104.41	104.25	105.56	106.07	104.66	106.62	105.14	103.88	104.34	105.97	105.08	105.49	104.29	104.31	103.7	105.61	104.04	103.98	104.66	104.73	104.52	104.94	106.05	102.94	103.43	104.53	104.8	104.3	105.89	103.71	103.84	104.23	105.52	106.71	105.92	103.48	105.05	105.13	104.35	104.99
105.89	105.24	107.03	106.9	105.52	105.19	107.48	103.96	105.97	105.4	105.68	105.41	106.96	107.06	106.56	105.7	106.23	105.75	107.14	105.44	106.75	104.51	107.4	105.85	106.06	106.81	106.51	107.17	107.35	106.7	107.19	106.97	104.85	106.13	105.86	106.7	105.65	105.29	106.11	105.85	106.82	107.2	108.65	106.22	106.2	107.41	106.88	106.72	106.54	104.96
109.41	110.01	111.43	110.65	108.47	110.71	109.41	110.28	110.53	109.75	110.02	111.25	109.23	109.45	110.49	112.34	108.48	110.73	109.72	109.25	110.2	109.58	110.11	109.49	110.53	110.44	109.82	110.71	110.3	110.58	110.52	109.52	109.97	110.43	109.93	109.24	108.58	109.33	108.66	110.12	110.05	109.27	110.51	110.86	110.13	110.04	109.73	109.75	108.09	109.29
106.28	105.75	105.53	104.45	105.5	103.88	103.13	104.82	103.91	105.4	105.37	105.48	105.99	104.6	105.01	103.81	105.35	104.47	105.57	105.32	103.1	105.48	104.1	104.56	105	105.55	105.02	104.84	106.29	104.76	103.75	104.7	105.1	104.16	104.09	104.29	104.35	103.48	103.63	104.33	104.63	104.94	103.71	103.58	106.19	104.64	105.38	104.1	107.56	105.02
111.01	112.13	111.22	112.4	111.94	110.86	109.4	111.42	111.67	111.78	112.17	112.31	111.61	111.14	109.64	110.71	112.35	111.91	112.09	112.9	112.66	110.36	110.37	111.85	110.49	111.23	112.19	110.42	110.93	111.66	109.52	112.31	111.63	110.49	111.72	109.77	111.01	111.87	111.44	109.99	112.28	111.79	112.46	112.09	113	111.43	112.97	112.69	111.46	111.7
105.96	105.09	106.14	105.54	105.34	105.65	105.07	106.21	105.77	106.11	106.09	106.13	105.38	105.59	107.14	107.31	105.35	106.29	105.53	106.46	105.11	107.47	106.04	106.41	105.51	105.71	106.45	105.16	105.49	106.36	107	106.47	106.58	105.07	106.37	105.65	106.83	106.39	104.93	105.92	106.62	104.98	106.43	104.5	106.57	104.84	105.75	107.09	106.02	105.66
105.78	105.92	106.97	106.24	105.6	106.55	105.99	105.68	104.8	106.51	106.07	106.07	106.17	106.16	105.01	107.33	105.54	105.94	105.47	105.76	104.89	106.63	105.59	105.81	105.05	104.06	106.09	104.61	104.48	105.38	106.21	106.06	105.69	106.3	106.12	105.06	103.12	105.1	106.37	105.7	105.41	106.08	105.26	104.93	106.75	106.32	105.26	105.37	106.26	105.28
110.27	112.42	111.7	111.87	111.64	110.47	111.57	110.41	110.88	112.69	111.72	110.46	112.15	111.69	111.83	110.79	111.56	111.99	110.83	110.1	113.5	111.38	111.57	113.41	111.8	111.81	111.82	111.57	110.86	111.3	109.85	111.65	111.8	110.93	112	111.15	111.01	112.66	111.95	108.22	112.39	109.77	112.17	112.47	111.2	111.77	109.54	110.97	110.82	112.36
99.935	100.08	101.7	99.938	100.63	99.342	99.344	99.479	101.22	101.35	100.55	100.11	101.19	101.4	103.31	100.42	99.884	100.63	98.25	101.11	101.03	99.925	100.37	99.391	99.837	99.834	100.35	100.67	100.98	100.56	100.33	100.65	100.12	99.007	100.92	100.1	99.883	99.768	99.601	100.15	99.168	99.998	99.638	100.07	100.74	99.006	100.62	100.96	99.808	101.65
99.789	101.64	99.316	99.37	99.426	99.722	99.014	100.32	99.739	99.308	100.03	100.25	101.51	99.099	99.637	99.219	98.923	99.786	101.35	99.099	97.45	99.971	98.254	100.06	101.24	101.28	101.57	99.111	98.656	99.966	99.45	99.14	99.379	100.84	98.912	99.063	98.741	100.11	98.872	100.03	98.801	100.57	100.66	99.947	99.262	99.634	100.31	99.672	98.691	100.12
103.38	103.57	103.98	103.19	103.34	104.85	103.75	104.03	103.66	103.87	103.71	105.52	105.8	103.92	104.12	103.61	103.92	104.1	104.95	103.91	105.04	106.06	103.67	103.73	104.14	103.8	105.64	104.35	103.53	104.22	104.51	103.86	102.2	102.91	102.78	104.34	104.76	103.87	105.14	104.8	107.51	105.1	102.92	104.02	102.81	104.63	103.88	104.39	104.01	104.14
112.68	111.34	110.71	110.82	110.85	111.06	110.08	110.78	111.74	110.14	111.03	113.64	110.75	111.7	111.62	110.64	110.91	110.87	111.77	109.38	111.21	110.05	110.41	111.61	110.23	112.33	112.59	110.17	110.88	111.57	112.25	111.45	112.64	109.95	111.82	111.87	110.88	109.87	110.91	110.58	111.02	112.24	109.86	110.42	112.2	111.29	109.94	110.63	111.41	112.01
111.41	112.65	111.92	111.27	112.03	111.3	112.05	111.27	110.85	112.52	110.74	110.92	110.92	110.46	112.26	112.65	111.23	112.13	112.62	112.6	112.92	112.4	111.53	112.41	112.66	112.67	110.73	111.6	111.05	112.67	111.83	112.55	111.99	109.74	111.15	112.13	112.21	112.63	112.13	111.28	110.9	111.48	110.44	111.15	112.04	112.24	111.59	111.04	112.46	112.35
104.29	104.98	106.67	104.28	105.19	105.82	104.95	104.76	104.69	104.68	105.66	106.17	106.32	106.39	104.3	106.96	105.4	106.36	106.38	105.36	105.04	106.37	105.56	105.32	105.69	105.86	105.66	105.16	105.09	104.96	105.05	105.77	106.34	105.3	105.61	105.13	106.5	105.39	104.28	106.23	105.88	106.87	104.47	105.58	106.14	105.89	106.76	106.11	104.56	104.41
100.46	99.959	99.87	100.49	100.18	101.08	100.67	100.31	100.02	100.59	100.17	99.368	100.68	99.922	99.03	99.477	101.59	100.3	101.65	99.624	99.881	100.15	101.64	100.36	100.31	100.59	101.77	101.26	100.49	99.741	98.564	100.66	98.544	100.04	100.79	100.69	100.55	97.558	99.823	101.77	99.74	101.61	98.899	100.89	99.832	100.54	100.39	99.502	100.8	100.38
104.12	103.15	105.57	105.95	105.25	106.66	104.11	105.89	103.84	103.32	105.81	104.79	104.56	103.47	105.65	103.39	102.69	105.14	104.22	104.96	104.48	105.57	105.87	103.58	104.77	106.92	103.47	104.94	103.48	104.7	104.84	104.76	103.69	103.02	104.7	104.84	105.79	105	105.04	105.85	104.05	105.18	104.78	104.32	102.53	105.26	103.64	104	104.76	104.86
102.33	101.61	99.718	101.09	99.823	98.804	99.567	100.06	100.92	101.83	99.122	99.71	100.72	103.17	99.793	100.75	100.64	100.45	100.17	101.44	101.65	101	100.38	100.78	100.66	99.445	100.46	100.1	101.41	100.29	101.55	101.21	100.48	100.3	101.06	98.753	101.43	100.52	99.876	99.707	99.76	99.595	99.232	98.644	99.933	100.9	101.23	99.981	101.08	100.11
107.31	105.6	107.04	104.78	105.92	106.6	107.71	105.89	106.18	106.24	107.04	106.45	108.16	106.13	106.71	107.08	105.69	106.1	106.68	106.18	106.14	106.02	106.77	106.4	107.32	106.98	105.97	106.83	107.42	107.35	107.77	106.57	107.79	105.32	105.01	107.65	107.27	105.74	106.44	106.47	107.43	106.97	106.27	106.59	107.89	106.41	106.76	104.91	105.6	108.48
106.31	106.01	106.51	106.04	108.15	105.28	105.91	105.54	106.71	106.23	105.21	107.4	105.81	106.14	106.54	105.39	105.5	106.66	104.49	104.98	105.36	106.9	106.07	107.13	107.66	106.38	107.03	106.71	107.01	106.45	106.75	105.5	107.3	106.88	107.13	104.94	106.71	107.53	106.93	106.07	106.32	106.61	107	107.55	106.66	106.35	105.38	107.35	108.54	107.01
105.06	105.92	105.65	105.02	106.65	107.7	106.27	105.62	107.48	105.87	105.58	106.75	106.69	107.01	106.94	105.87	106.77	106.86	107.57	105.61	105.85	106.07	107.49	106.33	106.32	105.36	106.17	103.42	106.16	106.16	106.57	104.96	107.7	106.42	106.8	106.32	107.97	106.69	106.28	107.22	107.22	105.77	108.02	106.96	107.14	107.52	105.28	107.12	107.31	104.38
100.54	100.5	101.08	101.09	101.33	100.94	101.48	99.481	101.59	100.35	99.337	100.41	99.808	98.897	99.396	98.966	100.65	98.355	101.37	101.22	99.729	100.31	99.581	100.67	99.045	100.15	100.65	100.89	100.27	100.08	101.71	98.633	100.22	101.95	99.629	100.17	100.26	100.72	98.872	99.69	99.683	100.78	99.026	100	100.26	99.426	101.95	99.989	100.84	101.02
99.895	100.75	100.63	100.22	100.54	99.835	99.431	100.92	98.402	100.17	100.31	97.364	99.745	99.239	100.91	99.804	99.896	99.52	99.146	100.2	99.721	100.26	98.048	100.25	99.61	100.1	98.747	98.108	98.991	100.48	99.842	98.462	99.264	99.13	99.007	101.42	100.27	99.292	98.683	100.72	100.21	100.64	98.404	99.395	100.22	100.87	100.15	100.15	99.319	99.273
111.21	111.82	111.01	109.11	111.05	110.67	112.77	110.85	109.71	111.95	110.96	112.44	111.15	111.68	111.3	111.17	110.92	111.68	110.8	111.24	110.1	112.55	109.62	111.83	110.87	111.7	110.03	110.87	111.83	111.26	112.08	111.42	111.24	111.96	110.92	110.55	110.43	110.84	111.07	111.46	111.38	111.53	111.67	111.02	111.29	111.57	111.35	111.91	110.04	111.54
105.16	105.38	103.98	106.17	106.46	106.29	104.74	104.3	104.49	105.58	104.48	107.29	105.35	105.1	105.2	105.03	105.41	105.39	106.63	105.29	104.3	104.91	106.37	105.98	103.05	106.74	105.2	105.24	105.79	106.95	105.82	104.83	103.65	106.3	104.54	105.64	105.19	105.28	106.8	105.2	107.14	106.86	105.85	106.2	104.65	104.78	104.64	104.99	104.45	104.62
104.21	105.07	105.12	103.55	104.79	103.87	105.36	105.3	106.37	105.26	104.23	103.78	105.6	106.19	104.3	104.9	105.01	106.63	106.23	105.16	104.89	103.82	106.05	105.01	106.08	104.9	103.39	102.97	104.4	103.86	104.08	105.84	104.93	106.73	104.96	104.28	105.86	104.53	105.72	104.3	105.65	105.29	104.85	103.54	105.89	104.52	106.97	105.59	104.33	103.82
104.07	104.1	104.68	104	106.23	105.66	104.31	104.52	104.17	104.9	104.64	103.41	105.11	104.05	104.91	104.12	104.52	103.95	104.58	103.77	105.23	105.36	104.91	104.24	104.96	105.16	103.67	106.1	104.83	104.18	104.86	104.12	104.14	104.72	103.54	105.94	102.77	101.85	104.28	105.22	104.49	104.27	105.35	106.15	104.45	104.5	104.31	104.91	103.71	105.94
106.25	106.03	106.5	106.3	106.79	107.21	106.71	104.04	106.89	105.87	105.58	107.73	107.24	104.95	106.97	106.2	105.03	105.13	105.64	105.98	106.94	105.17	106	104.25	106.69	105.82	106.29	107.7	106.81	106.27	105.77	105.12	106.15	106.51	105.74	106.01	105.18	106.16	106.84	106.66	105.67	107.5	105.78	107.54	105.57	105.13	105.26	105.13	107.05	104.36
111.89	110.11	110.72	110.18	112.03	111.92	111.14	111.55	111.23	110.44	111.74	110.95	111.08	110.94	111.01	113.17	110.73	110.43	112.81	110.46	111.62	110.98	111.71	111.99	109.47	109.55	111.14	111.37	111.66	112.64	111.68	110.99	110.77	111.96	109.97	112.3	110.06	111.17	111.6	109.64	110.95	111.46	112.46	112.61	111.02	111.45	110.73	111.65	110.8	111.55
111.78	112.93	110.39	111.84	110.37	110.6	110.47	111.64	111.64	110.1	110.41	110.88	112.32	111.32	109.7	110.67	110.24	111.59	111.99	112.34	111.79	112.06	111.35	111.01	109.62	110.54	111.38	111.42	110.56	109.79	111.74	110.13	112	110.77	112.08	111.07	111.23	110.6	111.61	111.22	110.64	109.68	111.59	113.11	112.84	112.6	111.01	112.21	110.51	110.97
108.38	111.14	110.4	110.03	109.71	111.41	109.95	108.59	108.9	109.62	110.01	111.52	109.5	108.74	109.22	109.96	109.85	109.78	110.76	109.46	110.3	109.72	109.27	107.59	109.44	108.79	109.79	110.58	110.3	108.83	109.33	112.07	110.75	109.86	110.2	109.93	109.48	109.64	109.15	109.48	109.94	108.61	109.61	110.36	110.41	110.29	108.63	110.45	109.55	108.92
104.88	106.06	107.25	104.99	107.33	103.97	107.09	107.59	105.63	104.68	106.89	107.74	106.7	105.38	105.53	106.51	106.36	107.29	106.12	106.47	104.5	108.14	104.31	106.79	107.26	107	107.3	108.51	107.18	106.47	105.47	106.61	107.27	106.22	106.04	106.41	106.81	105.68	106.15	106.05	104.48	105.97	105.49	106.24	106.38	106.24	105.17	105.91	106.8	104.9
112.65	111.44	112.66	113.49	112.09	112.51	111.94	111.68	112.96	112.14	111.37	113.01	110.34	110.55	112.38	112.35	112.39	111.87	112.35	111.1	111.68	111.13	111.84	111.62	110.81	113.92	112.33	110.1	111.87	111.95	112.4	111.93	110.63	112.61	113.55	112.23	111.65	110.08	111.08	113.9	113.25	111.6	110.62	113.13	112.39	112.07	112.89	113.79	111.94	113.3
108.86	110.48	112.54	110.19	111.19	111.45	110.34	111.19	109.9	112.99	110.85	110.94	111.33	111.38	111.34	111.22	113.81	110.25	111.28	110.89	111.18	111.44	112.98	110.74	110.75	111.58	111.99	109.66	110.71	109.72	110.33	112.25	110.75	110.91	113.06	112.73	111.56	112.47	111.56	109.65	110.44	110.82	111.18	111.2	111.5	111.88	111.64	110.02	112.15	110.92
106.28	105.52	105.6	105.18	106.5	105.22	105.5	106.16	105.13	106.96	106.37	104.51	106.5	104.03	106.56	103.95	105.88	105.41	105.73	104.81	103.94	105.64	106	103.71	104.86	106.1	105.43	104.59	106.21	107.85	105.4	105.49	104.54	106.1	105.71	105.82	105.14	105.44	105.77	105.75	106.7	105.73	106.37	106.57	105.61	106.44	105.51	104.57	105.87	106.75
106.19	105.78	105.64	107.41	106.33	107.11	105.76	104.85	105.7	106.33	106.12	104.79	105.15	105.97	106.82	106.6	105.64	107.64	106.64	106.57	105.07	105.96	106.26	106.08	105.91	106.72	106.34	104.97	104.8	106.04	107.17	105.2	105.17	104.35	105.74	105.04	105.51	106.34	105.22	107.7	105.42	106.83	105.27	105.85	106.54	105.64	106.67	106.27	106.08	104.55
114.8	114.42	112.6	113.88	113.02	113.2	112.28	114.77	112.07	113.69	112.58	114.2	113.98	112.8	112.14	111.78	113.12	112.6	112.95	112.07	113.23	113.82	112.54	113.84	112.25	112.57	112.45	110.85	111.4	111.05	113.42	114.39	112.8	112.3	113.68	113.59	112.4	111.32	112.81	113.22	113.9	111.96	111.84	113.37	112.71	112.72	112.98	112.88	114.64	112.07
105.93	106.55	106.02	105.29	106.72	105.17	107.4	106.47	105.3	104.81	107.14	106.11	106	105.12	105.88	104.5	104.87	107.38	107.06	106.25	106.6	106.62	105.88	105.56	106.04	106.08	104.42	106.11	105.83	105.04	106.87	105.6	107.45	105.4	106.03	104.74	106.91	104.76	105.29	105.11	104.96	106.77	106.05	105.33	106.43	106.56	105.93	104.87	105.33	105.1
110.62	109.94	108.92	109.27	109.33	108.38	108.58	111.41	109.42	109.62	109.69	109.95	109.69	109.09	111.65	108.51	109.05	110.68	110.08	110.08	110.22	108.47	110.98	109.47	110.67	110.48	108.7	108.7	108.35	109.04	110.1	110.54	109.12	109.12	110.34	109.94	110.68	109.6	110.24	110.12	108.21	109.22	110.38	111.42	110.38	110.05	109.3	109.94	109.42	108.51
104.08	106.3	104.54	104.2	104.74	105.67	106.2	103.46	106.96	105.28	106.64	105.25	104.95	104.87	104.93	104.6	106.05	105.98	106.18	104.8	105.6	106.94	105.74	106.41	106.21	104.93	105.98	105.66	105.39	105.48	105.6	105.51	105.66	105.53	106.37	104.87	106.22	105.56	106.71	106.04	105.2	104.34	106.68	104.53	105.31	103.71	105.26	104.33	105.13	104.73
99.535	98.172	99.456	97.831	100.33	100.15	98.954	98.852	99.294	99.35	100.92	99.224	100.08	98.633	99.369	99.19	99.388	101.64	97.718	101.06	99.344	99.742	99.679	101.02	99.218	100.4	98.722	100.34	98.934	100.22	98.695	99.15	99.873	100.54	98.855	100.05	99.579	100.41	99.166	99.629	100.46	100.12	100.34	101.73	97.627	98.593	99.186	100.37	99.183	99.604
111.31	112.26	110.03	111.96	113.1	110.51	111.14	109.69	110.32	110.85	112.42	109.77	110.69	110.73	110.02	112	110.8	108.97	111.81	110.84	110.34	110.82	109.92	110.28	111.72	111.17	111.28	110.43	110.43	111.47	110.96	110.38	110.89	110.65	111.49	110.82	111.12	112.41	110.04	110.91	110.52	110.87	110.66	110.56	107.63	109.36	109.94	109.74	111.84	110.31
110.44	111.19	110.58	110.16	111.11	111.38	111.7	110.89	111.56	111.33	110.22	111.48	111.32	112.31	110.75	112.42	111.52	111.8	111.26	111.4	109.59	111.25	112.35	111.99	110.88	111.56	112.06	111.76	111.36	112.63	111.38	111.65	110.4	110.44	112.03	111.99	110.31	111.06	110.21	111.92	109.96	109.05	111.44	111.66	112.67	111.24	112.22	112.03	111.73	111.04
107.26	107.56	107.3	106.12	106.36	107.16	106.62	107.05	107.17	106.06	106.05	107.04	106.82	108.34	105.7	107.49	106.29	105.79	108.05	106.44	107.09	106.68	106.14	105.6	106.81	107.4	108.12	105.82	107.15	105.11	106.59	106.76	107.61	106.73	106.53	106.66	106.53	106.39	105.87	107.36	106.43	106.99	107.94	107.71	107.82	107.07	106.33	105.31	107.13	104.75
117.05	118.24	116.82	118.39	117.75	118.82	116.97	117.82	116.69	119.12	118.14	116.3	117.02	117.8	117.04	116.27	117.63	116.98	116.8	116.72	118.69	118.82	117.39	116.4	117.99	117.66	116.49	117.94	117.35	117.22	115.82	117.26	118.46	117.45	118.69	116.63	118.88	115.78	118.3	116.88	116.42	117.44	117.28	117.22	117.06	119.11	117.44	115.78	117.93	117.22
104.43	106.19	106.82	105.02	105.82	106.16	105.09	104.91	104.14	106.61	105.41	105.9	105.34	106.33	106.35	104.78	105.52	104.16	105.97	105.12	105.42	105.67	105.84	104.85	106.43	105.03	105.22	105.09	104.34	105.5	105.96	106.55	104.37	104.72	107.44	106.1	105.79	105.54	105.43	104.31	105.91	102.98	104.68	104.92	105.5	104.83	105.84	105.66	103.88	105.76
111.76	110.24	112.18	111.12	113.13	110.95	111.75	110.46	110.24	111.24	110.02	112.14	110.62	109.99	110.82	110.73	111.93	113.01	111.33	110.84	112.24	113.42	110.9	110.4	111.02	110.69	110	110.68	111.67	110.38	110.21	110.38	111.24	110.58	110.24	111.49	110.57	111.75	112.74	110.68	111.27	111.96	109.87	110.92	110.36	109.35	113.02	110.93	112.16	111.45
113.49	112.38	113.38	112.96	111.37	113.29	112.29	112.4	112.07	111.05	112.17	112.19	112.85	112.19	111.73	111.91	113.12	112.54	113.31	111.74	111.51	112.54	111.63	111.5	110.95	110.96	112.58	112.2	113.56	112.12	112.63	111.63	110.98	112.05	112.25	112.72	113.37	112.24	111.2	110.99	112.28	112.27	112.25	110.58	111.29	112.68	111.31	110.77	110.43	110.06
110.78	111.46	110.67	111.62	109.78	111.36	110.75	111.06	110.39	111.89	109.55	110.86	111.78	111.79	110.35	110.7	111.34	109.72	111.94	111.48	111.72	110.4	112.53	108.96	111.44	113.02	110.71	112.12	110.77	111.98	111.74	109.74	111.68	110.32	112.76	110.33	110.56	110.23	109.02	109.9	111.69	111.58	112.94	113.3	111.23	111.19	111.65	111.08	110.05	110.45
110.94	109.59	110	108.46	109.57	108.97	110.06	110.49	110.41	109.54	110.04	109.92	110.41	108.68	109.91	109.15	109.11	110.14	108.83	109.53	109.18	110.04	109.41	109.34	110.65	108.84	110.7	110.56	110.82	108.85	108.94	111.11	110.86	109.91	109.51	111.51	110.72	110.13	109.88	110.37	108.96	109.55	108.54	108.62	110.79	109.83	108.96	110.63	110.2	109.71
112.09	112.37	112.47	112.04	112.51	112.44	111.71	111.14	111.37	111.9	111.15	111.77	112.4	112.78	111.81	112.39	111.69	111	112.1	111.63	113.46	111.09	111.57	111.57	113.54	109.95	112.76	111.24	112.47	111.31	111.71	110.65	112.76	111.01	110.96	112.07	112.72	112.27	113.46	112.08	112.26	111.63	111.66	111.71	112.64	111.12	111.18	113.47	110.77	111.26
106.34	105.91	106.11	104	106.19	105.6	105.59	106.43	104.57	105.29	107.88	106.65	105.39	105	103.75	105.57	106.57	106.71	105.53	106.44	106.4	106.35	106.76	104.08	105.22	105.85	106.51	107.08	104.34	105.29	105.12	106.02	105.92	105.94	105.04	104.96	106.11	106.17	106.06	104.54	104.19	105.7	105.83	105.7	105.56	105.25	104.23	104.93	106.62	106.96
106.66	106.24	106.66	105	106.58	105.1	106.27	105.44	105.11	107.16	106.41	105.71	105.26	107.28	105.79	106.38	105.72	106.54	106.3	106.34	107.46	104.54	106.11	105.09	105.49	106.48	106.1	106.06	105.59	106.37	106.06	105.38	106.11	106.16	105.78	104.77	107.24	106.38	105.88	106.42	107.12	106.75	106.56	103.5	106.33	106.28	107.53	106.21	106.13	106.85
111.99	112.62	111.64	111.32	112.12	111.98	110.01	111.43	111.92	112.65	112.71	111.24	111.58	110.95	110.85	111.26	111.22	111.43	112.4	111.18	111.26	109.41	112.07	110.98	112.12	113.06	110.67	112.19	111.89	110.51	113.13	110.79	111.93	112.56	112.02	112.54	111.36	111.32	112.64	110.04	113.17	110.55	111.27	112.49	111.41	111.1	112.76	109.94	112.53	111.54
104.03	104.55	106.68	106.44	105.7	105.39	104.18	106.48	104.47	104.95	105.46	106	105.04	105.58	104.49	103.9	105	105.09	104.91	105.42	105.02	103.33	106.03	104.87	104.71	105.22	104.54	104.92	105.14	103.84	105.78	105.1	106.42	105.63	105.45	105.98	105.61	104.33	104.51	105.21	106.96	104.64	104.76	105.21	106.31	105.03	105.5	106.36	106.33	105.16
103.43	103.11	104.77	103.2	104.68	103.52	104.16	104.45	105.89	103.95	104.2	103.47	104.26	101.83	104.14	105.04	104.44	104.27	103.11	103.66	105.15	103.52	104.78	104.25	103.36	102.73	104.77	103.99	103.18	104.38	104.63	103.91	103.72	105.6	102.04	104.87	104.19	103.67	103.12	105.56	103.77	105.28	104.79	103.93	105.4	104.35	105.31	104.31	103.87	104.84
107.16	106.67	105.45	106.48	104.9	105.64	106.43	107.95	105.59	106.9	106.86	106.99	107.72	106.4	105.84	106.08	107.23	105.95	106.83	106.75	106.61	106.06	106.16	105.72	106.2	105.6	107.5	107.53	107.36	106.48	107.56	105.49	104.38	105.91	105.93	106.75	105.84	105.91	107.55	105.43	106.13	108.07	107.01	107.78	106.92	105.86	106.05	106.14	106.08	106.2
104.8	105.48	105.54	104.53	104.09	107.28	104.7	105.59	106.53	107.87	106.39	105.86	106.91	105.62	105.57	105.95	103.87	107.11	105.8	107.04	105.76	106.61	107.05	105.03	105.51	105.67	105.54	105.26	105.9	104.5	104.41	107.23	105.34	105.43	105.68	107.26	105.46	105.03	105.29	104.85	105.32	105.84	105.72	105.08	105.62	105.64	106.05	106.71	106.89	104.05
116.91	117.2	116.9	116.75	115.65	116.19	117.45	116.92	115.53	116.92	115.84	116.52	114.92	115.48	114.54	115.82	115.66	116.71	116.06	116.94	115.7	116.94	115.96	116.08	116.74	114.25	118.12	115.9	115.43	116.13	115.03	116.63	116.81	115.43	116.47	116.72	115.99	117.16	116.6	116.79	117.04	116.01	116.46	117.28	115.93	115.12	117.33	115.61	116.72	115.92
104.38	104.54	104.26	107.75	106.71	106.01	104.39	106.55	105.13	103.53	105.53	105.97	105.06	105.35	106	105.51	105	106.72	105.03	106.26	104.83	104.8	107.56	106.08	105.85	105.84	107.28	106.13	105.92	106.6	106.3	105.88	105.95	104.16	105.71	105.88	104.88	105.64	105.86	104.74	107.22	107	105.94	105.35	105.6	105.55	104.2	106.44	106.7	106.07
103	103.7	103.72	104.97	105.09	104.88	103.74	104.09	104.61	104.9	105.1	104.33	104.46	103.31	102.36	104.51	105.01	104.63	104.81	104.52	102.61	104.97	101.81	104.7	105.8	104.67	105.02	103.58	104.75	103.27	104.87	103.79	104.01	103.66	105.31	103.95	103.38	103.73	104.01	105.67	103.37	103.8	104.82	103.59	104.77	104.35	103.19	105	103.32	104.4
111.29	110.15	110.22	111.73	111.64	111.72	110.61	109.93	111.55	110.97	111.77	112.35	110.51	111.45	112.83	111.07	112.58	111.21	112.05	110.73	110.31	109.95	111.28	112.73	113.32	111.66	111.44	111.81	111.42	112.79	111.99	109.77	111.26	110.2	111.21	111.04	111.7	111.6	111.79	110.67	111.43	111.78	110.21	112.49	111.1	110.83	113.65	110.47	110.99	111.69
103.9	103.76	105.14	105.27	104.95	102.89	103.03	102.18	105.29	102.57	104.1	103.52	104.9	102.5	104.8	104.18	103.92	104.4	104.45	102.69	104.78	104.59	103.38	103.38	105.39	103.44	104.8	104.6	103.22	103.48	103.45	103.49	103.11	105.53	103.89	102.38	103	103.4	104.29	101.76	104.54	104.4	104.23	103.79	104.08	103.76	103.63	104.22	103.81	103.78
107.02	106.25	104.94	106.23	108.32	107.96	105.62	105.87	106.48	105.26	106.43	106.43	107.66	106.18	107.06	106.45	106.48	106.69	106.9	105.76	107.14	107.05	105.12	106.12	107.08	104.53	105.98	105.51	106.93	107.53	106.77	105.28	105.77	105.58	106.65	108.08	107.79	107.3	106.67	106.7	105.86	106.5	106.61	106.66	104.37	106.06	105.05	105.18	104.9	104.97
110.31	109.8	109.49	109.48	111.79	109.91	111.14	111.91	111.47	109.8	111.01	109.84	111.44	109.26	111.94	111.63	110.78	111.26	109.49	110.04	110.82	110.35	109.24	111.94	110.2	109.21	110.84	111.82	110.7	110.49	110.75	111.65	109.65	111.62	109.97	109.36	109.7	111.26	109.9	109.49	109.19	110.77	110.49	111.5	110.8	109.04	110.27	112.19	112.04	111.12
107.84	106.08	105.83	105.39	104.58	106.68	105.54	106.61	106.11	105.32	106	106.42	106.63	106.47	105.72	106.39	106.06	105.34	107.48	107.99	106.6	105.36	105.91	106.51	107.81	107.15	108.7	106.15	105.91	105.18	107.04	107.54	105.79	105.19	107.15	106.29	105.92	107.49	107.07	105.37	106.39	105.93	106.35	106.8	104.31	107.8	105.8	108.33	106.37	107.18
106.64	106.79	104.18	104.56	105.84	106.28	104.94	105.83	105.11	104.49	105.04	106.56	105.44	104.84	105.81	105.75	105.33	106.21	106.73	106.93	105.3	105.48	106.42	105.36	105.49	105.62	104.14	104.83	104.68	105.59	106.67	107.4	105.92	104.72	104.84	106.3	105.4	105.5	106.42	105.71	105.99	104.55	105.6	104.33	105.9	105.33	105.86	106.08	105.22	105.23
110.59	112.47	111.42	110.61	111.86	110.55	111.6	111.64	111.67	112.22	110.51	112.41	112.87	113.26	112.87	111.04	113.32	112.72	110.58	111.21	112.06	111.21	112.66	110.23	111.75	112.88	113.31	112.21	111.53	112.24	112.63	112.42	110.59	109.5	111.07	110.58	111.35	112.31	113.47	111	110.07	110.45	112.38	109.84	111.88	111.87	112.14	110.97	112.19	112.43
103.84	105.36	104.36	105.97	104.9	105.3	103.11	104.83	104.64	104.22	104.07	103.65	105.33	104.32	105.34	104.04	104.91	105.05	103.73	103.38	103.07	105.55	103.33	104.31	104.04	105.62	103.69	104.52	104.41	105.82	103.22	104.51	103.52	104.56	104.81	104.53	104.9	104.09	104.99	104.8	103.61	104.78	104.67	105.29	104.94	103.23	104.87	103.98	104.8	103.72
104.72	104.17	106.18	107.33	108.22	105.64	103.82	106	107.14	104.37	104.62	105.2	106.65	105.43	104.95	105.21	106.5	105.9	105.96	108.21	104.55	107.51	103.5	104.75	105.94	106.31	106.32	104.91	105.44	104.81	106.82	105.47	106.42	106.42	106.13	105.66	104.02	107.21	104.96	105.25	105.34	105.17	104.79	105.23	104.75	104.39	103.52	105.85	105.44	105.05
103.9	105.56	106.56	107.01	106.27	105.6	106.51	106.03	106.72	106.73	106.84	105.44	106.13	106.71	106.27	106.06	106.76	106.65	106.34	106.9	106.33	106.19	105.78	106.07	105.73	105.99	106.22	108.14	106.96	107.55	107.01	107.77	106.45	107.19	107.54	106.35	106.35	105.06	105.62	107.13	107.1	105.85	106.16	106.72	106.21	104.96	105.62	106.95	106.76	106.76
98.88	98.171	99.299	100.42	99.322	99.642	100.11	101.02	100.3	99.621	102.02	100.59	99.043	98.681	99.247	98.612	99.867	99.832	100.14	100.73	101.09	99.209	99.135	100.51	99.416	101.42	98.6	99.472	98.628	98.59	99.775	100.18	99.787	99.924	98.408	100.03	99.219	98.503	100.59	98.831	99.244	100.21	99.003	99.817	99.843	100.41	99.384	98.046	100.46	99.373
115.79	115.79	115.21	115.38	116.86	114.44	115.4	116.15	117.79	116.03	115.39	114.35	116.54	114.74	115.61	115.4	116.64	116.92	115.93	116.54	117.05	115.75	117.29	116.9	117.11	117.77	116.62	115.78	115.3	115.78	115.92	115.74	115.71	117.52	117.63	115.47	116.14	116.33	116.79	116.19	117.54	115.19	115.31	114.07	114.97	116.22	117.05	116.01	116.14	117.47
109.41	111.25	111.57	110.22	111.31	111.68	111.84	110.55	110.34	110.41	111.05	111.03	110.27	111.1	111.54	110.85	110.74	110.97	110.96	112.32	112.63	110.55	110.06	111.02	110.8	110.65	110.32	111.18	110.35	111.3	110.19	109.74	109.87	111.5	110.73	110.75	111.18	111.54	111.21	110.95	110.53	110.38	111.13	112.87	111.56	111.88	111.5	111.38	109.86	113.18
99.193	100.76	99.072	101.57	99.326	100.3	99.391	99.429	101.44	98.234	99.38	99.594	99.371	99.35	100.04	98.805	99.369	98.918	98.52	101.36	99.932	99.293	100.08	98.092	98.534	99.105	100.51	100.9	100.89	100.3	101.44	99.649	99.318	100.12	100.34	99.634	100.59	99.335	99.53	98.648	100.38	100.83	99.502	100.88	100.02	101.07	100.23	99.526	100.15	98.584
110.2	111.03	110.62	109.59	110.11	112.78	110.6	111.03	111.47	110.68	110.39	110.86	109.34	110.3	109.02	110.08	112.02	110.78	110.02	110.27	110.39	110.77	109.86	110.72	111.39	110.77	111.69	109.79	109.31	111.12	110.9	111.38	110.31	110.38	109.96	111.87	109.96	112.27	112.47	110.4	109.91	110.65	111.84	110.44	109.85	109.26	110.04	111.35	110.08	109.97
105.39	105.63	106.02	105.68	105.52	106.66	105.26	106.7	107.4	106.66	106.19	105.99	105.71	106.01	107.97	107.35	106.79	106.43	105.08	107.26	106.95	106.51	107.02	105.99	106.64	105.69	106.31	106.1	105.77	105.71	106.81	103.62	104.62	105.35	107.7	107.37	105.06	106.67	106.34	105.34	104.86	106.55	105.77	106.12	105.81	103.12	107.89	106.98	106.35	106.63
105.06	104.87	105.57	105.22	103.02	103.95	105.49	105.19	104.27	104.6	105.44	104.46	104.6	105.05	106.11	104.93	106.85	104.91	104.91	105.77	103.7	103.74	104	106.05	104.51	105.36	104.11	105.71	104.85	105.9	105.28	104.9	103.86	104.49	104.87	104.8	105.35	105.26	104.45	103.92	104.76	103.72	102.41	105.44	107.77	105.27	106.12	105.45	104.98	107.52
110.56	111.04	110.17	109.6	109.55	109.49	109.49	109.98	110.16	109.78	110.68	110.25	110.37	109.87	110.03	110.5	108.39	109.62	110.76	109.86	110.25	110.45	110.86	109.9	109.75	109.16	110.61	109.92	109.78	109.87	110.37	109.59	109.73	110.65	109.5	110.95	110.42	109.29	109.51	110.44	110.42	110.64	111.24	109.24	109.18	111.52	109.17	109.02	111.26	111.17
105.81	106.05	105.68	105.84	105.36	105.62	105	105.7	104.69	106.91	104.64	105.09	105.22	105.75	105.92	103.25	104.48	106.11	105.36	104.91	105.88	104.47	104.15	106.52	105.31	105.27	104.77	105.07	105.51	106.02	105.21	106.23	106.74	104.74	104.77	106.86	103.88	105.27	106.17	104.6	106.03	105.89	104.86	107.35	105.77	104.48	106.02	104.18	106.56	105.02
100.03	98.633	97.344	99.101	99.1	99.22	100.13	99.174	99.977	99.207	99.989	100.23	99.947	99.018	100.23	98.303	99.569	100.79	98.44	102.03	100.82	98.348	99.562	99.466	101.29	101.12	99.438	99.416	98.598	99.123	100.19	100.01	101.13	99.725	99.506	98.404	99.519	99.955	98.81	98.85	101.55	100.16	101.11	97.902	100.14	101.71	100.28	100.21	99.891	98.646
110.58	109.42	109.16	108.16	110.88	108.96	110.52	110.87	108.09	109.4	107.96	109.2	110.35	109.59	109.88	112.19	111.61	109.73	110.05	110.48	111.06	109.96	109.97	111.33	110.12	110.38	109.19	108.49	109.97	109.25	110.66	109.14	109.21	109.59	110.35	109.83	108.81	111.13	110.15	109.77	108.55	108.44	107.61	109.48	109.52	109.99	108.97	109.97	109.27	111.02
110.99	110.52	111.29	110.76	113.14	111.42	111.47	111.46	110.67	111.55	110.69	110.99	110.9	110.67	110.61	111.4	111.82	111.22	111.51	111.92	110.68	110.59	112.53	111.37	111.01	111.25	111.11	111.14	111.06	111.47	111.48	110.28	112.08	111.47	110.24	111.96	110.23	109.98	109.09	111.35	111.28	111.95	111.13	112.01	112.06	110.6	111.86	110.25	111.51	111.39
99.073	100.83	100.69	98.777	100.45	98.59	98.457	98.575	100.31	100.24	98.528	99.022	98.802	100.53	99.921	99.545	101.53	99.493	98.935	100.18	100.39	101.24	99.722	101.6	99.42	100.59	98.51	100.13	99.962	99.567	99.452	100.4	98.51	98.871	101.52	98.12	99.799	98.618	99.887	100.49	99.732	98.924	99.409	99.654	99.951	98.182	99.345	99.66	100.68	99.683
106.3	105.3	106.01	105.67	105.86	105.12	106.02	105.85	106.39	105.47	105.09	105.84	106	105.56	105.44	104.47	105.6	105.52	104.33	104.32	106.39	106.71	105.56	105.11	105.3	106.64	105.9	104.7	104.9	105.68	104.33	105.63	104.77	104.21	104.39	106.64	106.3	107.54	106.75	106.37	105.39	104.76	105.25	106.74	105.51	106.47	106.11	105.63	106.32	105.48
106.99	106.28	106.31	106.16	105.59	106.15	107.65	106.02	105.57	106.71	106.41	107.66	107.77	105.72	106.27	106.02	108.43	107.12	107.77	108.08	106.26	107.05	106.48	107.78	107.13	106.29	107.03	108.34	105.93	106.42	105.35	105.89	107.51	106.12	108.19	106.06	107.67	107.94	107	106.5	105.39	106.36	107.11	105.49	105.74	105.59	106.47	105.34	105.82	105.24
107.67	106.91	106.1	104.48	105.46	104.28	104.44	106.34	106.75	105.72	105.67	106.63	108	105.62	106.84	107.41	105.85	108.22	107.56	105.2	105.94	106.71	105.85	105.61	105.43	106.35	107.28	106.58	105.57	106.7	108.07	105.94	105.71	106.09	106.23	106.58	107.16	106.02	106.83	106.58	106.43	105.85	106.44	106.2	104.9	107.53	106.51	106.47	106.22	105.74
106.06	105.43	106.96	105.92	107.2	106.32	106.87	105.84	105.72	107.13	106.93	107.03	108.47	107.61	107.85	106.04	107.65	106.12	105.36	108.37	106.82	105.46	107.18	107.31	106.03	106.89	107.09	108.27	106.8	105.91	107.67	107.37	106.56	105.23	108.04	106.91	106.96	105.67	107.98	109.14	106.04	107.09	106.59	107.72	104.89	107.24	107.11	108.83	106.67	105.89
106.34	104.75	106.25	106.37	104.33	105.5	105.66	106.07	104.21	105.38	106.47	105.66	104.88	106.35	106	105.81	105.89	105.94	104.85	105.12	105.97	105.08	105.29	104.19	105.54	105.34	106.16	105.29	104.98	104.73	106.01	104.82	105.93	104.21	104.6	105.91	105.66	104.26	107.85	105.81	106.1	107.25	106.11	105.73	105.03	105.6	105.49	104.97	104.62	106.35
111.11	111.27	112.12	111.57	110.76	110.3	111.46	109.46	110.87	110.82	111.26	110.14	110.83	110.44	111.14	110.64	110.97	111.43	112.7	109.93	111.28	110.95	112.82	111.04	111.42	113.6	111.16	111.57	111.71	112.18	111.45	112.32	110.92	112.18	113.66	111.98	111	109.88	112.24	111.23	111.14	110.97	111.12	110.42	111.38	111.96	110.78	110.95	112.41	110.5
118.87	116.63	117.17	117.19	117.55	119.24	117.36	117.15	117.54	116.96	117.71	118.05	117.77	118.15	117.76	117.64	118.95	116.49	119.2	118.89	118.13	118.03	118.17	116.53	117.12	118	118.15	118.25	118.16	118.67	117.25	116.77	116.62	116.71	115.37	117.54	117.54	120.24	117.27	119.36	117.53	117.5	118.23	118.37	116.99	116.39	115.21	116.44	116.83	118.34
107.63	105	105.18	106.03	104.9	106.57	107.35	106.08	105.54	107.27	106.4	107.07	106.7	106.75	107.51	107.71	106.18	106.43	106.68	104.33	103.63	105.46	108.22	105.32	107.37	106.34	106.2	104.88	107.93	105.55	104.61	105.06	106.53	107.66	105.78	105.98	105.99	107	107.25	106.06	105.3	106.64	106.57	104.59	106.53	107.67	106.05	105.7	105.35	105.94
106.57	105.94	104.62	106.44	105.27	106.68	106.72	104.35	107.66	104.68	105.71	106.3	105.92	107.42	105.77	104.45	105.76	106.85	104.65	105.81	104.87	105.85	103.35	106.86	105.23	105.62	106.48	106.32	108.39	106.32	105.29	106.62	107.54	105.26	104.85	105.28	107.07	108.6	107	105.89	107.48	105.82	105.51	105.1	107.21	104.71	106.71	106.22	104.61	106.77
105.72	103.34	104.72	103.07	103.37	105.66	102.96	103.96	105.39	104.72	105.37	106.56	104.61	106.48	104.87	106.14	104.62	105.06	105.69	105.84	104.74	104.12	104.89	105.49	106.5	103.48	104.38	106.14	106.61	104.58	104.71	105.76	106.35	105.52	105.13	105.51	105.26	104.39	104.21	104.18	103.12	105.62	105.24	104.86	105.92	105.1	105.51	104.91	105.71	105.14
100.41	100.75	100.79	101.32	99.186	99.422	102.25	99.6	100.27	101.14	100.34	99.553	100.14	102.44	101.36	101.92	100.03	99.98	100.58	101.54	101.47	101.48	100.79	101.76	100.42	102.09	102.15	100.82	100.43	100.83	99.776	99.705	100.54	100.23	99.47	99.937	99.719	99.628	99.776	99.986	101	101.78	99.896	101.2	100.62	99.779	100.01	101.36	100.24	100.51
98.672	99.892	101.06	101.35	99.667	99.493	100.14	99.635	102.04	98.909	102.01	99.967	101.42	102.07	100.14	100.36	101.38	100.03	100.43	100.14	101.34	100.51	101.23	99.412	100.25	100.31	99.768	100.88	98.899	99.482	100.5	99.217	99.422	99.434	97.71	99.525	100.08	101.64	100.32	100.86	100.29	100.03	99.742	102.37	99.04	99.722	100.41	100.21	99.71	100.17
116.23	117.98	116.35	116.11	117.91	117.59	118.41	117.18	118.75	117.65	118.82	119.09	116.97	116.47	118.16	116.93	117.69	118.11	118.58	118.75	117.03	117.49	118.68	118.63	119.64	118.74	118.45	119.1	118.76	117.71	118.42	117.57	118.51	117.73	116.49	117.6	117.89	118.36	117.97	117.72	118.08	118.72	117.95	116.93	118.43	117.54	116.25	117.86	117.99	118.81
99.393	99.723	101.73	100.66	99.282	100.29	100.64	100.41	100.43	99.11	101.09	99.364	100.88	100.86	100.33	100.47	99.235	100.75	99.855	99.899	100.75	100.31	98.56	100.72	99.593	99.429	100.33	100.9	100.1	98.876	99.791	100.08	99.977	100.08	99.319	100.65	99.449	100.21	99.081	100.25	99.798	98.979	101.12	100.96	101.01	100.26	99.786	99.353	99.073	100.37
107.78	107.06	104.26	106.42	107.06	105.73	104.96	107.18	103.97	107.3	107.51	107.08	105.76	105	106.22	106.34	104.55	105.14	108.18	106.52	105.97	106.76	106.13	106.56	107.27	107.78	106.5	106.33	106.6	106.08	105.76	106.5	105.68	105.86	106.81	107.05	105.65	106.78	105.25	105.64	106.03	105.75	105.71	106.78	105.69	105.92	107.2	105.25	105.25	105.88
113.27	111.33	111.1	111.61	110.33	111.3	111.36	111.26	110.79	110.89	109.88	110.08	112.49	110.77	110.92	110.83	111.37	111.36	110.92	111.3	110.99	110.21	110.57	111.61	111.91	110	110.91	110.32	111.94	111.93	109.76	111.04	111.24	112.12	112.82	111.02	112.28	110.95	109.71	109.92	110.82	111.02	111.02	109.3	111.26	110.81	111.08	111.42	109.47	110.04
110.63	111.35	108.87	111.84	110.22	112.43	109.67	112.69	111.45	111	112.16	111.4	111.76	110.79	111.83	110.89	111.92	111.52	110.91	111.61	112.83	111	111.06	111.25	111.72	109.74	111.33	112.59	110.37	112.36	110.47	111.9	111	111.58	110.89	111.06	111.88	111.77	111.04	111.43	110.62	110.76	109.91	111.98	110.94	111.01	112.89	111.94	110.2	111.15
110.27	111	111.28	111.28	110.65	111.62	109.97	110.11	111.27	110.81	111.18	111.34	110.86	110.15	112.56	111.5	111.56	111.47	112.4	110.15	111.63	111.46	111.71	112.49	110.83	111.44	110.71	109.86	112.11	113.15	112.57	110.95	112.12	110.71	112.37	112.57	110.64	109.73	109	111.5	111.14	111.11	110.27	110.64	110.41	110.11	109.34	110.72	110.47	111.66
108.13	108.14	111.46	110.17	110.52	110.59	108.95	109.54	110.97	109.98	108.87	109.28	109.24	109.63	110.35	109.2	108.26	109.58	110.44	109.77	110.15	109.89	110.74	109.68	109.55	109.32	110.16	110.67	109.43	108.81	109.16	108.84	108.76	110.24	109.33	108.3	108.78	110.83	110.76	110.96	108.24	108.95	110.99	110.21	108.15	108.59	110.12	110.18	110.02	110.64
105.34	106.05	105.62	105.04	103.58	105.07	104.89	107.43	105.58	104.35	106.72	105.42	105.57	104.69	106.31	107.47	104.64	105.05	105.13	105.07	105.26	105.81	105.13	104.16	104.69	105.58	106.62	104.63	104.71	105.2	105.76	104.86	106.47	104.9	105.69	104.75	104.09	104.35	105.88	104.86	104.55	104.85	106.09	105.77	105.68	105.09	104.41	105.32	104.52	104.64
104.88	103.81	103.92	104.53	104.27	104.85	104.74	103.3	104.73	104.85	103.67	104.74	103.17	104.17	105.6	104.49	104.87	103.56	105.75	105.54	105.09	102.9	104.19	102.14	105.58	104.07	103.81	103.79	105.8	102.77	103.54	103.77	104.51	103.74	104.19	104.3	103.57	105.33	102.93	104.25	103.72	103.93	104.83	104.14	105.16	103.53	106.67	103.42	104.71	103.82
117.8	117.66	118.41	118.51	118.24	119.39	116.29	118.64	117.31	118.88	117.14	117.03	117.91	118.57	117.08	118.68	117.87	117.71	115.98	120.2	116.09	118.02	117.66	117.64	117.02	117.57	117.98	116.81	118.77	117.09	117.52	116.79	118.4	117.31	117.46	117.71	117.61	118	117.21	118.09	116.11	117.28	117.81	117.38	118.87	117.39	117.35	116.92	118.56	118.78
110.58	109.13	110.14	110.65	110.79	109.95	111.02	110.57	109.25	110.24	109.25	110.56	111.15	111.73	110.55	111.46	110.51	112.15	110.04	109.37	111.57	111.2	110.54	111.01	111.18	110.53	111.47	110.18	109.58	109.56	111.55	110.26	108.81	109.3	109.56	110.63	109.71	109.05	110.42	111.86	110.7	111.53	109.62	109.84	110.15	111.32	110.32	109.59	112.17	110.94
105.87	104.62	104.46	105.15	104.67	105.69	106.33	103.81	106.41	104.1	106.5	105.16	106.94	106.55	106.26	104.74	105.99	105.41	105.13	105.53	104.05	105.87	106.11	105.13	105.88	106.63	105.41	104.79	105.48	105.35	104.19	107.09	106	105.04	105.77	104.78	105.48	105.45	107.03	106.61	106.38	105.83	105.27	107.2	104.49	106.67	106.98	105.33	104.55	106.68
105.38	102.1	104.74	104.19	102.57	104.26	105.79	104.22	105.49	103.19	105.3	103.73	104.63	105.74	100.92	105.96	104.86	105.25	102.77	104.73	104.86	104	104.28	104.53	104.29	103.86	105.07	104.2	106.19	103.91	104.95	104.37	105.18	104.93	103.88	104.41	105.1	104.09	105.17	104.56	103.81	105.03	103.6	104.24	104.74	104.31	104.35	105.82	104.02	104.27
99.927	101.47	100.32	100.14	100.24	100.51	99.315	100.7	101.46	100.84	101.11	101.72	100.47	99.882	100.12	100.28	99.262	100.04	100.38	100.93	100.4	100.07	100.28	100.45	101.17	100.35	99.494	101.75	102.23	98.612	100.6	99.858	100.32	100.93	101.55	100.25	99.273	98.739	100.1	98.766	99.762	99.094	100.55	100.5	100.04	99.478	101.26	98.188	99.566	100.52
104.64	103.47	104.6	105.24	103.91	104.56	105.33	104.6	103.01	105.3	105.03	104.41	106.08	106.27	105.71	103.75	105.09	103.96	105.44	106.1	104.23	106.7	105.68	105.24	104.29	104.75	104.65	106.15	105.27	105.26	105.1	104.62	104.17	105.55	104.46	105.76	105.42	105.25	104.56	105.65	104.42	105.18	105.51	105.41	103.53	105.79	105.83	105.1	105.69	105.81
106.23	105.73	105.19	105.34	105.55	105.1	107.68	105.35	105.86	105.35	106.79	105.59	105.26	106.15	107.69	105.68	105.02	106.86	106.05	107.88	104.71	104.87	105.08	106.68	105.76	105.54	104.57	106.28	107.09	106.39	106.49	104.96	105.71	106.5	106.09	105.5	105.86	106.92	105.82	105.78	105.6	106.81	106.12	105.73	105.29	105.85	105.37	106.9	105.89	106.24
112.1	110.66	111.9	114.06	111.14	111.63	111.85	111.74	112.2	112.56	111.73	111.71	111.75	112.95	112.47	112.32	113.14	111.31	112.66	111.78	112.04	110.77	112	111.66	111.97	111.27	111.4	112.21	110.91	111.63	112.57	111.23	111.74	113.73	112.33	112.74	111.6	113.11	112.16	111.68	110.16	111.29	111.44	111.87	113.76	112.85	111.51	110.86	111.49	112.26
104.08	104.12	103.83	104.06	105.23	105.21	104	104.29	105.71	103.87	103.86	104.15	106.05	106.04	107.09	104.37	104.83	105.91	104.72	106	104.57	104.29	105.35	105.06	105.59	103.76	105.77	103.81	104.93	105.75	104.3	104.6	103.55	104.98	105.71	104.09	105.52	103.97	105.34	105.82	103.39	104.65	105.61	105.61	105.6	104.65	104.61	105.53	105	105.05
109.05	110.86	111.03	109.12	109.45	108.9	110.44	111.21	110.76	110.55	111.4	110.77	110.34	110.68	112.2	111.15	110.49	110.97	110.48	109.22	110.66	109.83	110.66	109.87	108.97	112.3	110.93	111.11	109.93	110.59	110.57	110.45	110.21	109.58	110.25	109.83	111.25	112.09	110.22	110.34	111.9	110.34	110.59	112.41	112.38	110.39	110.47	110.15	111.66	110.82
111.82	111.62	112.77	111.36	112.03	113.2	111.76	113.23	111.33	112.71	112.76	111.18	110.9	111.18	112.44	111.42	113.85	111.32	111.8	111.82	112.74	112.48	112.23	113.87	113.26	111.14	112.38	113.72	112.28	111.48	112.32	111.37	110.02	112.49	112.55	110.99	113.33	111.01	112	110.84	112.66	112.8	110.96	112.47	112.96	112.36	112.2	111.17	113.91	111.56
105.63	107.47	108.25	104.73	107.51	106.95	106.67	107.46	105.25	108.67	107.71	106	107.39	104.13	106.1	106.57	107.6	106.5	106.36	107.18	105.96	105.89	105.47	106.75	107.83	104.62	105.21	107.15	106.76	106.38	106.15	105.93	106.73	107.38	106.35	106.94	107.88	105.53	105.65	106.85	105.58	107.05	106.55	107.05	107.31	106.63	106.56	106.06	105.46	105.91
101.24	98.629	100.24	101.63	101.12	101.59	100.65	101.54	101.51	99.444	100.58	100.81	100.88	99.866	100.87	100.72	100.19	101.5	102.12	100.81	100.66	99.898	102.05	100.82	100.44	101.04	99.576	99.654	102.18	101.57	99.891	99.903	97.696	101.25	100.87	99.952	102.4	102.26	101.04	100.82	101.13	100.91	101.03	100.63	101.6	101.33	99.575	100.81	100.51	99.461
104.67	103.21	104.07	104.93	103.54	104.57	104.26	103.75	105.52	102.98	104.63	103.95	103.75	105.26	105.5	103.75	105.84	104.19	104.02	104.58	104.28	104.21	104.41	103.61	103.96	103.22	103.04	103.4	103.06	104.16	103.87	103.08	101.6	104.87	105.89	105.06	105.78	104.03	105.28	103.92	103.72	104.88	103.74	104.05	104.58	103.95	104.17	103.97	103.38	104.46
117.53	118.43	117.19	117.52	118.27	117.45	118.7	115.83	117.08	116.89	118.13	117.93	117.49	117.51	116.13	118.94	117.34	117.9	118.23	116.54	116.97	118.04	117.7	116.53	117.78	118.49	119.08	119.25	117.86	117.42	116.99	117.11	117.23	116.88	117.76	117.16	118.52	116.64	117.83	118.09	117.55	117.45	117.35	117.8	116.93	117.9	118.8	116.86	118.72	116.74
106.38	106.16	107.42	106.95	106.98	106.06	107.83	106.95	106.11	104.92	106.7	106.93	107.26	106.69	105.96	108.86	107.04	106.89	106.98	106.25	105.89	107.87	106.27	105.48	107.39	105.49	107.52	105.91	107.89	106.92	106.72	108.33	106.93	108.07	108.14	105.76	105.85	107.11	107.41	107.21	106.55	107.36	106.07	107.25	106.63	106.54	106.53	107.76	109.61	105.34
100.47	98.928	98.943	98.464	100.53	99.922	101.35	99.548	100.13	99.025	100.71	100.26	99.871	100.44	101.29	99.682	98.39	100.2	99.688	99.303	100.66	99.618	99.112	99.364	98.219	99.842	98.044	98.573	100.21	99.955	99.568	97.848	99.507	98.408	100.33	99.424	99.552	98.575	100.93	99.459	99.205	100.88	98.283	101.44	101.41	99.844	99.641	100.02	98.748	100.07
113.73	112.37	111.66	111.38	112.49	113.72	111.56	111.77	111.43	112.41	112.58	113	111.97	111.92	111.65	112.33	112.43	112.82	111.11	110.92	111.76	112.26	111.66	111.72	110.95	112.4	111.95	111.75	111.78	112.07	112.15	111.55	112.58	111.63	111.32	110.87	112.97	111.53	113.3	112.17	112.74	113.36	111.4	112.31	112.78	110.75	112.05	111.81	110.26	110.65
105.44	105.23	106.2	105.76	104.78	107.13	106.8	104.7	105.15	106.63	107.21	105.68	105.86	106.8	105.73	104.8	106.08	107.09	106.33	106.49	104.85	105.69	105.91	106.18	104.63	106.41	104.87	104.2	105.26	104.67	106.61	103.67	104.76	105.41	105.62	106.14	104.42	104.81	105.96	104.98	104.69	106.21	104.07	106.46	105.12	104.61	106.2	105.44	104.71	105.8
114.01	111.35	112.11	112.61	111.86	113.14	112.49	113.37	113.1	112.1	112.21	111.37	112.29	112.42	112.65	113.38	112.98	113.72	113.41	113.31	111.53	112.41	114.74	112.72	113.25	113.47	112.9	111.93	110.78	113.56	113.39	111.98	112.81	113.41	113.26	112.96	113.54	113.59	114.2	112.42	112.33	112.97	113.48	112.96	113.48	113.08	113.54	113.66	114.64	111.85
112	110.72	111.46	110.32	111.45	110.83	110.6	111.16	112.72	111.7	108.08	112.51	111.05	111.57	111.64	111.81	109.9	111.04	110.31	110.18	110.97	110.23	111.07	109.73	110.48	110.31	112.14	111.33	111.49	109.93	111.54	111.22	110.72	111.72	111.83	111.3	111.72	110.61	111.43	112.16	110.47	110.16	111.3	111.6	110.82	111.78	110.54	109.8	110.04	110.36
106.08	106.11	106.75	105.78	105.94	106.72	106.99	105.17	106.28	106.06	105.42	105.8	105.51	105.41	106.47	106.35	105.11	107.01	106.34	107.13	105.79	102.98	106.35	106.28	103.82	105.39	104.41	106	105.65	105.18	106.17	104.83	104.98	106.72	104.77	106.41	105.44	105.58	107.7	106.8	105.43	105.68	105.83	106.59	106.48	105.52	106.61	106.08	106.9	107.14
116.77	117.31	118.75	116.28	116.65	117.82	117.49	118.44	116.79	116.9	117.73	120.28	117.77	119.04	118.33	116.88	117.75	119.02	118.25	116.75	118	116.53	117.41	117.36	116.88	119.14	118.22	116.96	116.17	117.6	117.6	119.56	117.96	118.1	118.37	118.09	117.56	118.43	117.45	117.2	118.26	117.26	118.23	116.49	117.46	116.86	118.51	117.16	117.13	118.1
104.33	105.78	105.68	105.34	105.85	104.91	104.66	105.61	105.23	105.63	106.21	106.09	106.02	105.48	105.3	105.3	104.78	105.45	105.84	105.99	105.96	104.87	106.37	106.35	104.84	108.58	105.27	104.31	105.38	105.94	106.04	103.91	105.82	104.73	105.15	105.87	104.63	107.09	106.05	106.19	104.67	105.91	106.17	106.23	105.04	105.08	105.39	105.74	104.41	105.26
119.2	118.45	118.52	116.94	117.87	117.23	116.68	118.66	115.38	117.12	117.17	119.3	118.91	117.84	117.35	116.35	117.54	117.71	118.04	117.36	118.6	118.57	117.45	117.5	117.44	118.3	117.07	118.34	118.01	117.37	119.1	118.08	117.43	116.46	116.66	117.71	116.8	119.88	117.36	116.35	117.76	117.45	117.08	118.54	118.35	116.87	116.64	118.33	116.49	118.38
111.92	112.01	112.66	111.2	113.32	112.6	113.3	113.29	111.14	112.89	114.29	113.83	112.29	110.96	110.82	113.92	113.51	112.35	111.66	112.3	110.74	110.94	112.15	111.86	112.31	114.13	111.4	112.77	112.46	113	112.05	110.81	111.62	113.32	112.07	111.35	112.37	111.57	111.74	111.53	110.98	110.84	110.73	112.95	111.39	112.49	111.39	112.61	111.34	111.37
111.54	111.91	111.76	111.89	111.6	110.62	114.5	112.22	112.54	111.61	110.78	112.45	113.57	111.31	111.78	110.49	111.77	112.13	111.41	112.54	111.54	110.52	114.48	112.28	112.06	111.67	112.05	113.39	111.75	110.6	112.09	112.23	111.15	110.8	111.8	112.68	113.4	111.75	110.7	111.52	113.51	111.72	112.6	112.61	112.51	112.71	111.1	112.13	111.83	112.55
99.014	99.028	99.674	99.683	98.513	100.42	99.33	99.288	100.59	100.45	99.509	100.74	100.87	98.513	100.75	99.54	100.83	100.41	99.716	100.16	100.16	100.42	101.58	99.117	98.809	100.29	99.581	100.43	101.55	99.748	100.12	98.858	100.89	99.494	98.934	99.561	99.637	99.038	99.801	100.03	99.717	98.717	101.17	99.104	99.796	100.34	98.694	100.24	100.2	100.82
107.35	110.75	111.04	110.27	109.54	109.38	109.78	108.88	110.01	110.11	111.1	109.88	108.8	111.11	110.2	110.74	110.12	108.61	109.97	108.45	109.48	109.03	109.82	111.51	109.88	110.1	108.66	110.74	109.75	108.83	109.91	110.67	110.06	110.44	109.58	108.68	111.44	109.6	110.83	108.82	110.46	108.8	108.85	108.91	109.65	111.29	109.05	109.48	110.03	110.68
104.47	105.89	105.47	106.54	105.49	106.15	105.07	106.96	105.38	104.81	105.93	105.07	105.39	105.5	106.06	106.72	105.99	106.42	105.88	104.51	104.24	106.07	103.2	106.34	104.65	107.4	104.07	103.52	106.23	105.82	104.92	105.86	106.81	105.85	106.46	105.53	104.69	105.2	105.55	104.14	105.73	106.28	105.52	106.62	105.38	106.39	106.13	105.47	106.04	105.27
112.18	111.25	110.76	110.24	112.2	112.29	111.08	110.35	111.32	111.58	113.3	110.78	110.6	111.84	111.02	110.93	111.12	110.96	111.82	112.03	109.84	111.34	110.73	111.41	111.71	111.24	111.26	111.88	111.01	111.29	110.89	111.21	111.92	111.08	109.77	111.38	111.42	111.42	111.73	110.23	112.82	110.63	111.91	110.43	111.95	111.77	112.03	111.48	110.84	110.5
100.27	100.45	102.58	100.96	99.496	101.12	100.68	101.79	100.9	102.21	100.08	102.24	99.506	100.15	100.96	100.14	99.583	101.29	100.62	99.726	100.04	98.515	99.481	100.99	101.21	100.63	100.46	100.5	99.696	99.434	99.839	100.44	98.671	98.366	100.01	99.112	100.81	101.51	100.89	101.88	100.71	100.2	101.91	101.15	99.722	100.49	100.36	101.12	100.48	99.229
118.62	116.4	119.06	118.49	117.22	118.2	117.81	117.44	117.74	118.04	117.69	118.06	117.99	117.19	117.37	117.91	116.62	118.3	119.58	117.53	119.05	117.77	117.11	116.86	117.73	117.97	117.6	117.76	117.64	118.43	119.05	117.18	118.54	116.67	118.57	115.76	118.46	116.91	118.06	117.94	118.08	117.5	118.23	117.1	117.22	118.92	118.72	118.52	118.38	116.69
110.95	112.36	112.43	111.9	110.88	111.58	112.29	110.39	112.9	112.12	111.42	110.99	113.23	112.43	112.66	110.21	111.97	112.42	112.49	111.94	111.21	109.92	113.21	112.13	111.42	111.78	110.64	111.61	111.82	112.17	112.59	112.65	112.45	110.62	112.19	112.76	112.36	112.67	112.17	113.59	112.56	111.12	112.11	111.78	112.32	112.02	113.04	112.61	112.8	112.95
105.71	105.63	104.87	105.69	104.68	105.11	105.25	104.87	104.57	105.11	105.41	106.83	105.09	105.64	105.4	105.44	104.93	104.97	105.67	104.25	106.26	106.4	105.12	106.22	104.98	104.67	107.98	104.76	105.53	105.24	105.74	106.04	104.43	104.79	105.28	104.88	106.93	105.09	106.68	105.18	104.51	104.55	106.24	104.18	103.76	105.53	105.22	105.26	103.6	106.03
105.67	106.32	107.25	106.06	107.01	106.76	105.46	106.05	108.33	106.45	106.94	108.2	106.36	106.18	107.58	108.08	106.64	105.96	107.71	106.25	106.68	107.71	106.59	105.94	105.18	106.33	107.8	105.95	105.6	107.53	105.61	106.91	105.13	106.31	105.58	105.94	107.38	107.6	107.38	106.22	107.22	106.36	107.4	108.22	105.45	106.2	106.57	107.13	106.81	107.65
104.74	103.63	105.27	104.27	104.05	104.01	104.54	104.78	105.47	103.2	102.76	103.37	102.72	104.08	104.45	102.85	103.51	103.69	105.03	103.78	104.58	105.27	103.22	104.55	104.72	103.64	104.59	104.1	105.02	103.8	103.18	103.83	104.79	104.34	104.86	103	104.56	104.44	104.93	104.27	104.2	104.56	103.19	103.87	104.4	105.54	102.14	103.61	103.44	104.93
99.391	99.954	100.27	101.08	101.58	98.625	102.05	100.64	99.661	99.91	100.97	97.958	100.67	100.31	100.18	99.699	100.57	100.2	100.16	100.11	101.12	100.67	98.265	100.12	100.04	100.66	99.442	99.771	100.71	101.4	100.8	100.43	99.519	100.64	100.47	99.439	98.727	101.63	100.6	100.07	101.51	99.919	100.99	100.72	99.235	100.67	99.537	100.49	99.762	99.959
115.8	115.51	116.17	114.85	116.26	115.53	117.8	115.44	114.49	115.32	117.02	117.89	115.8	115.7	115.84	116.3	116.47	115.41	115.56	116.8	114.07	115.51	116.78	115.03	116.44	115.3	115.69	115.57	116.78	115.14	116.44	116.44	116.08	115.04	114.49	115.8	116.2	115.97	114.81	116.5	117.48	116.33	115.54	115.53	114.71	115.96	115.89	115.87	115.72	117.3
117.59	118.82	118.62	118.46	117.45	116.99	117.4	117.17	116.8	116.92	118.3	116.39	116.45	117.23	118.38	118.2	118.48	117.49	118.31	117.62	118.24	118.64	117.97	118.7	120.05	117.66	116.99	116.31	117.49	118.01	117.46	117.5	118.17	117.01	117.13	116.93	117.71	116	115.56	118.2	117.78	117.65	118.72	117.53	118.33	116.33	117.52	118.55	119.19	118.56
106.08	107.06	106.86	105.84	107.05	106.93	106.05	106.06	106.21	107.28	106.53	107.95	107.37	107.54	106.67	106.96	106.19	106.81	105.92	107.54	106.37	107.83	106.52	106.84	106.76	105.94	107.59	106.89	106.75	106.25	107.07	106.53	105.95	106	107.21	106.35	106.92	106.77	107.44	107.8	107.41	106.14	107.15	107.74	105.13	106.25	107.58	105.35	107.13	106.34
103.17	105.2	104.25	104.49	103.8	105.42	104.54	103.65	103.69	103.63	104.84	104.61	103.72	103.63	104.25	105.41	104.67	103.76	104.54	103.56	105.18	102.75	104.21	103.89	105.06	102.89	103.17	103.53	103.98	103.66	104	105.13	105.83	105.15	104.66	105.13	105.6	104.71	105.02	105.48	105.46	103.83	103.73	104.39	103.93	103.58	105.62	103.67	104.37	104.13
116.41	118.32	119.06	117.32	117.55	118.13	116.34	119.83	117.57	116.95	116.4	116.5	119.08	116.96	115.73	116.9	116.23	118.97	117.54	115.92	117.43	118.45	117.44	116.24	117.03	117.17	117.53	117.75	116.78	117.2	116.97	116.92	116.69	119.48	118.03	119.28	119.17	117.81	117.31	116.71	116.65	117.63	117.06	119.19	118.16	115.78	116.75	117.55	118.71	118.1
104.77	104.34	104.83	105.85	104.63	105.24	106.51	104.3	104.76	105.7	105.14	105.37	102.93	106.19	105.05	105.27	104.1	104.93	105.91	105.82	104.54	105.23	104.53	104.77	104.92	104.85	104.7	104.36	104.48	104.91	104.02	105.48	104.26	104.78	106.32	106.87	105.58	105.99	103.91	104.96	105.65	103.78	106.66	104.74	103.66	106.05	103.36	104.78	104.61	103.56
101.81	100.24	100.72	100.15	100.16	100.51	99.647	101.29	101.53	99.251	101.54	101.34	100.06	102.84	102.34	100.82	98.965	100.53	100.45	100.9	102.12	99.679	101.72	100.93	99.778	100.83	101.35	99.802	99.68	98.311	100.59	102.17	101.96	102.41	100.97	100.55	99.058	100.19	101.07	101.2	100.56	100.55	99.502	101.19	100.2	100.66	100.12	101.18	100.03	100.89
111.49	112.14	112.5	111.63	112.58	112.43	112.03	113.66	112.61	111.13	110.96	110.13	110.12	110.12	113.33	112.87	110.55	112.08	110.53	111.73	111.78	112.35	113.36	112.37	113.04	112.34	111.76	112.49	111.98	111.66	111.49	112.3	110.79	110.67	112.32	111.92	113.41	111.15	110.68	111.91	112.38	112.12	112.33	112.3	111.35	112.91	112.35	111.68	111.6	112.31
106.68	106.93	106.35	105.52	107.21	106.35	105.7	107.72	106.79	105.79	106.51	106.41	108.3	106.18	106.27	106.05	106.34	105.71	105.86	107.89	104.81	107.95	107.1	106.94	106.08	106.63	104.46	106.09	105.04	106.18	107.47	106.9	106.48	104.87	106.17	107.44	106.9	105.58	104.52	106.67	105.52	107.26	106.25	106.45	106.51	107.26	106.09	108.28	106.95	107.62
101.67	99.571	100.04	100.83	100.26	99.518	98.596	99.735	100.7	100.21	100.62	99.883	99.791	99.18	98.739	100.3	99.93	100.05	100.41	99.539	99.868	99.069	101.37	100.15	99.42	98.338	99.748	100.66	98.529	100.76	99.126	98.91	100.17	100.33	99.547	100.67	99.95	100.32	99.196	98.548	101.12	99.302	99.317	99.189	98.343	100.09	99.928	100.05	100.45	99.906
113.03	112.88	113.82	112.85	112.71	112.69	111.96	113.67	110.74	114.55	114.23	113.2	111.75	113.84	112.83	111.03	111.59	113.44	111.4	112.6	112.89	110.54	114.38	112.13	113.36	113.18	111.78	112.45	112.32	113.56	111.29	113.48	112.41	112.52	112.88	113	113.04	113.21	112.85	113.38	112.6	113.37	112.84	112.89	113.17	113.99	114.09	112.3	112.42	113.02
105.04	103.14	104.55	105.46	103.27	103.79	104.97	104.89	103.35	104.93	105.6	104.06	104.45	104.65	106.04	103.97	105.22	104.41	105.83	105.09	104.1	105.37	104.5	103.88	103.6	104.64	105.71	106.29	105.58	103.47	105.2	103.9	103.12	102.12	103.77	105.08	103.82	104.62	103.06	104.54	102.64	104.08	105.23	104.87	103.63	104.9	105.54	103.42	104.66	105.3
115.07	115.34	116.19	117.08	115.46	116.19	117.45	115.02	116.72	116.54	114.48	115.52	114.45	118.07	118.1	116.22	114.9	115.66	117.01	117.58	116.59	115.93	115.25	115.85	116.02	115.12	116.15	115.51	116.04	116.2	115.81	115.78	115.98	117.82	118.26	116.48	116.71	117.02	116.27	117.52	116.53	116.71	115.97	116.13	114.94	115.97	116.6	116.96	116.53	116.64
111.46	110.47	110.32	111.08	109.72	110.95	111.71	110.81	109.09	109.87	110.42	109.47	111.31	110.04	111.99	110.57	109.98	110.74	109.81	111.06	111.28	109.52	110.87	110.01	110.79	110.43	111.48	110.22	111.44	110.87	109.32	109.32	108.46	109.62	110.19	111.27	111.85	110.56	109.02	110.52	111.55	110.76	110.24	110.42	109.03	110.55	108.9	111.84	109.73	110.36
99.614	98.844	99.647	100.14	99.277	100.04	100.21	100.4	100.44	99.066	100.81	98.216	102.03	99.729	100.33	100.14	100.61	99.925	99.352	99.186	100.64	98.83	99.096	100.16	99.253	100.84	100.64	98.266	99.903	99.425	99.78	99.038	99.873	98.987	99.527	100.52	98.558	99.694	98.268	99.785	100.28	99.961	100.46	100.95	99.963	98.613	100.7	100.42	100.13	100.83
106.13	103.65	106.24	105.9	104.43	104.38	106.58	106.59	105.69	104.6	105.15	105.32	104.97	106.7	104.21	106.23	106.38	104.79	106.01	105.33	105.12	104.76	105.66	105.6	106.65	106.01	107.98	106.68	105.52	105.09	104.92	105.64	104.28	105.55	106.07	104.88	105.9	104.65	105.36	107.64	104.76	104.77	105.76	105.55	104.75	105.42	107.33	105.37	106.12	105.27
107.26	106.92	105.04	106.72	108.99	106.95	107.53	106.28	105.85	107.77	105.78	105.49	106.11	106.27	105.66	105.25	107.18	106.37	105.91	105.87	107.3	106.94	106.83	106.68	105.04	106.29	106.63	106	108.46	106.54	107.95	107.32	107.71	106.26	107.72	107.22	106.16	107.16	107.6	106.05	105.74	105.27	106.82	105.87	106.14	106.59	108.08	106.98	107.25	105.91
107.38	106.46	107.93	106.02	107.46	106.97	105.34	106.86	106.1	106.54	107.76	106.43	105.89	106.84	107.17	105.56	107.29	104.17	107.18	106.77	107.38	106.5	107.31	106.26	106.43	106.33	105.2	107.48	105.97	106.24	107.49	107.07	106.5	106.34	104.19	106.66	104.96	106.26	106.6	104.86	107.15	106.36	105.54	107.38	107.77	105.65	105.91	107.94	106.22	105.73
117.22	115.78	117.11	115.13	115.86	116.68	115.98	117.17	115.52	116.27	116.52	114.58	116.41	115.63	116.25	116.26	116.65	116.95	116.09	115.05	116.21	118.26	116.73	115.77	117.24	115.73	116.46	114.77	114.55	117.78	115	115.11	114.33	116.69	116.3	117.11	117.14	115.75	115.34	114.75	117.02	116.35	116.82	114.79	116.42	116.43	115.72	117.77	116.54	115.44
111.64	113.58	112.22	112.96	112.92	111.91	111.71	110.43	112.6	112.31	112.66	112.42	110.53	111.01	112.22	112.62	111.5	112.47	111.23	112.19	110.9	112.37	113.62	111.64	112.09	112.64	111.76	112.52	111.78	113.17	112.26	112.83	113.01	111.6	111.77	111.01	109.91	110.81	110.76	112.31	110.61	110.55	111.54	111.48	111.65	112.03	111.82	111.39	112.43	112.14
112.36	113.4	113.53	112.69	110.68	112.32	112.21	111.94	111.75	113.42	113.6	111.8	111.26	111.29	112.2	111.67	112.14	112.61	111.16	112.63	113.48	112.52	110.83	111.73	111.87	111.39	112.28	112.7	112.6	112.05	110.88	111.66	110.93	111.23	109.77	112.99	112.56	111.57	110.78	111.71	110.57	112.96	111.18	110.68	112.89	111.55	112.53	112.23	111.47	110.98
106.64	106.59	106.48	105.82	106.71	107.04	105.8	105.98	107.19	106.84	105.1	107.62	108.98	105.89	107.54	108.07	106.47	106.67	106.31	105.77	107.84	106.55	105.85	107.31	106.67	105.55	106.37	106.81	108.25	106.61	106.29	106.78	106.49	106.89	106.78	106.44	106.85	107.21	107.34	106.75	106.16	106.3	107.1	106.81	106.72	108.08	106.11	106.97	106.78	107
103.7	102.64	104.08	104.7	105.34	103.76	103.41	103.22	106.45	104.22	104.37	105.07	105.3	102.78	104.83	103.91	104.06	104.12	104.19	105.99	104.38	104.74	103.32	105.59	103.77	105.14	105.18	104.39	105.71	104.13	104.49	104.45	104.33	105.55	104.23	103.27	103.79	104.58	105.71	104.3	104.22	104.61	105.87	103.49	105.52	104.84	104.37	103.25	104.66	104.59
106.09	104.63	103.72	104.18	107.91	106.25	106.67	103.71	104.94	104.95	106.45	104.87	104.92	106.94	104.81	105.51	105.77	107.02	106.14	104.02	105.19	104.62	105.31	105.41	106.57	104.29	105.96	105	106.11	106.17	104.82	105.06	105.25	104.92	104.51	104.79	105.01	103.9	106.78	104.7	105.78	106.81	105.46	105.6	105.6	105.04	105.15	106.11	104	103.76
112.45	111.94	113.69	112.39	113.59	112.58	112.93	112.46	112.48	112.91	112.61	111.72	111.98	113.11	113.31	113.76	112.66	113.25	112.28	112.37	111.12	113.45	112.59	113.62	113.63	111.74	111.71	113.4	112.92	113.88	111.93	112.58	111.64	112.81	113.89	112.96	113.77	111.91	113.54	112.99	112.79	112.89	113.6	111.8	114.07	112.62	112.63	111.34	113.64	113.6
113.11	112.59	113.06	112.93	111.97	112.34	112.93	113.57	112.39	111.79	112.64	113.32	112.96	112.17	112.71	111.25	114.46	112.32	113.48	111.92	112.98	112.18	113.3	110.91	113.21	112.98	113.6	111.99	113.7	114	112.2	112.62	113.16	112.72	112.45	111.55	112.55	113.38	113.16	112.14	112.56	112.54	112.77	112.65	114.46	113.07	112.75	112.65	112.09	112.5
104.21	104.49	104.23	103.99	106.35	103.64	104.13	104.88	103.97	105.22	104.82	104.39	102.8	103.97	104.95	104.71	105.64	104.68	104.88	105.18	102.23	103.85	106.05	103.89	103.05	103.74	105.06	104.35	104.47	104.54	104.01	103.8	104.35	104.35	103.78	104.93	104.49	104.84	104.61	102.59	105.15	105.09	104.29	104.34	103.85	103.88	104.55	103.87	102.63	105.04
101.94	103.74	104.61	105.05	103.42	104.66	103.89	103.45	104.65	103.3	102.56	104.84	104.69	104.46	103.67	103.02	106.1	103.77	104.51	105.56	105.44	106.36	104.27	104.77	104	105.48	104.01	104.79	105.46	104.99	103.98	103.79	103.82	105.53	104.78	104.47	104.28	105.21	104	105.1	104.42	103.69	104.85	104.92	105.28	104.85	105.1	105.36	104.9	103.63
105.94	106	106.1	104.18	104.64	106.26	105.77	106.23	105.84	106.42	104.47	106.36	105.72	104.21	103.9	107.62	103.73	105.48	105.73	104.29	104.99	105.75	105.49	104.36	105.59	105.33	104.35	104.72	103.97	105.44	105.48	105.3	105.27	105.68	106.5	105.14	105.4	105.83	105.21	104.5	104.24	106.25	104.6	104.89	105.77	106.88	105.42	105.71	105.01	104.49
106.59	106.21	105.21	106.08	105.53	107.53	105.71	107.13	106.09	106.71	106.4	106.05	106.53	105.71	105.59	107.28	106.04	105.17	107.1	104.81	105.07	106.39	105.51	105.69	105.91	105.68	105.41	105.4	105.01	106.69	105.14	106.73	106.78	106.51	107.64	105.63	107.38	104.46	105.16	105.04	105.3	106.19	107.33	106.45	106.76	104.23	105.77	106.54	106.65	106.84
116.38	116.57	117.3	116.26	116.01	115.92	116.13	115.15	115.07	115.91	115.39	116.29	116.08	116.45	118.06	115.14	117.66	115.78	116.83	115.37	116.52	114.68	115.35	116.03	117.09	114.95	117.17	114.75	115.62	115.53	115.96	115.68	115.7	117.02	116.38	114.58	115.9	117.13	115.84	116.37	115.4	117.24	117.07	116	114.89	116.97	114.81	116.64	115.55	115.32
117.72	118.47	117.71	118.5	116.28	117.26	116.81	118.34	117.15	117.81	118.18	117.67	116.47	116.27	116.97	117.03	118.23	117.44	116.85	118.85	117.01	116.71	119.34	117.89	117.71	118.44	118.21	116.34	120.03	117.01	119.49	117.96	118.07	116.59	118.48	116.29	117.65	117.36	117.61	117.68	117.58	116.84	116.81	117.29	117.62	117.9	116.14	116.05	116	117.11
105.26	106.03	107.08	105.32	106.22	104.8	107.05	105.9	104.46	104.85	103.73	106.24	104.61	105.21	104.05	104.91	104.13	103.88	104.98	105.1	105.11	106.71	105.86	105.9	106.7	104.17	105.65	105.58	105.72	105.88	106.88	105.67	106.04	106.54	105.77	104.35	106.64	105.04	104.87	106.36	106.12	105.63	106.11	105.21	105.63	105.45	105.95	104.64	106.15	105.19
113.7	112.05	111.97	110.98	112.46	111.75	110.16	111.4	112.12	110.94	112.23	112.53	111.58	113.11	110.3	111.34	111.66	111.45	112.71	112.37	112.46	111.66	110.96	110.7	112.28	110.48	112.01	111.42	112.81	112.23	111.73	111.49	112.37	112.31	111.22	110.16	111.95	111.01	110.38	110.85	111.24	112.33	111.2	112.03	112.16	110.67	112.6	111.59	111.05	110.13
105.63	106.95	105.9	107.98	104.69	105.73	105.46	105.33	107.11	107.57	105.87	106.66	106.31	108.42	106.36	106.47	106.44	107.52	105.62	107.79	106.27	106.62	107.74	106.95	107.33	107.19	105.24	106.39	107.35	104.3	107.29	106.04	104.9	106.62	107.1	107.57	106.1	106.53	105.47	107.02	106.46	106.32	105.46	105.68	106.3	104.92	106.78	105.92	106.09	105.45
105.35	105.36	105.28	105.44	105.69	106.39	104.66	105.59	105.62	105.35	106.12	107.28	106.58	105.32	104.83	106.66	105.4	106.55	106.38	105.63	106.87	106.12	105.46	105.53	105.81	106.15	105.2	106.24	104.23	107	105.56	107.83	105.72	105.39	106.18	105.56	107.12	105.46	105.37	105.6	104.52	104.86	105.22	104.01	105.92	104.94	106.61	104.84	105.27	106.19
105.79	104.52	106.03	105.49	104.5	104.27	105.46	105.53	105.65	103.63	105.55	104.97	102.98	106.03	105	105	105.28	105.45	105.63	104.64	106.09	105.52	104.2	105.31	106.19	107.17	105.61	105.21	103.7	104.75	106.63	104.28	105.46	105.88	105.31	105.32	104.59	105.01	106.1	104.55	107.28	105.17	104.93	105.15	107.19	106.67	105.59	106.59	105.01	106.44
105.52	105.31	106.48	106.83	106.18	106.51	106.28	105.72	105.28	104.62	105.97	104.71	106.89	105.5	105.14	105.78	104.55	107.04	105.89	106.23	106.99	105.78	104.96	105.82	104.4	106.34	105.86	104.2	104.44	105.98	105.33	104.52	104.91	105.64	106.95	104.37	104.78	105.18	104.8	106.82	105.01	105.89	106.27	105.67	104.91	104.99	104.93	106.44	106.63	106.11
106.3	107.62	108.02	105.66	106.27	107.33	107.11	107.67	106.67	106.93	107.02	105.65	107.11	106.22	106.81	106.1	105.07	107.15	106.78	107	106.73	106.62	108.07	107.68	106.21	108.33	107.29	107.46	107.97	106.3	106.33	106.47	106.83	106.31	107.23	106.86	107.2	106.02	107.11	105.91	106.25	106.77	106.53	106.59	106.47	106.08	107.94	105.83	106.65	107.53
113.09	112.22	113.74	114.27	111.62	113.64	112.1	111.63	114.3	113.14	114.21	113.12	112.48	113.53	112.14	113.38	112.01	112.53	112.47	113.83	112.44	112.5	112.84	114.74	112.16	112.72	112.16	113.58	113.49	114.01	111.7	113.02	111.44	113.31	111.74	113.4	113.97	114.02	114.16	112.77	112.18	112.53	112.18	111.52	110.67	112.87	112.05	111.96	111.64	112.2
105.2	105.94	106.19	104.97	104.2	103.42	104.47	107.39	106.09	104.67	105.33	104.54	107.02	105.11	104.89	105.73	106.18	105.31	106.42	103.29	104.84	105.98	107.16	103.67	105.55	104.65	106.8	104.82	105.19	106.19	107.41	105.06	104.32	105.84	104.77	104.36	104.34	106.06	105.81	105.25	105	106.91	106.04	102.88	106.27	106.15	105.51	104.41	105.13	103.96
100.9	100.25	98.806	98.239	100.63	100.33	99.288	99.332	98.908	99.853	98.588	100.8	99.663	100.7	99.944	100.48	98.676	99.726	99.062	100.39	100.87	97.818	100.49	98.215	100.9	100.88	99.515	100.29	98.664	100.73	99.86	100.81	99.085	99.015	99.758	100.96	100.78	98.782	99.583	99.547	99.754	99.524	100.73	100.19	100.85	98.851	99.247	100.59	100.07	100
110.27	110.06	110.39	110.5	111.31	111.9	111.75	112.11	111.02	109.67	110.69	113.16	110.63	110.86	109.96	110.18	111.2	112.62	111.05	109.63	110.71	110.76	111	111.09	109.36	110.34	112.87	110.41	110.1	110.41	111.92	108.97	111.44	110.88	111.54	111.79	110.95	111.58	110.03	110.62	110.22	110.54	110.49	112.1	110.71	111.32	111.31	111.47	110.76	111.34
100.03	101.09	99.947	99.474	99.232	100.31	99.747	100.02	99.78	99.482	99.648	99.763	100.32	101.49	100.66	99.668	99.321	100.1	100.47	99.189	99.783	99.987	97.646	99.688	99.081	100.16	98.422	98.727	102.09	99.927	99.53	99.646	97.913	99.315	98.312	99.41	100.27	99.128	101.03	99.539	98.571	99.874	99.793	99.361	100.8	99.605	100.31	101.07	99.512	100.17
105.66	104.86	104.79	103.09	104.18	103.77	104.49	104.61	104.37	104.06	104.63	103.03	103.46	102.97	104.04	103.85	104.94	102.77	104.71	103.58	105.63	104.9	103.65	104.4	105.16	103.71	104.96	103.16	105.11	103.87	104.67	105.56	104.79	104.8	102.67	101.88	103.83	103.72	103.31	104.12	103.9	104.33	104.53	104.88	103.71	103.81	104.13	103.82	105.36	105.61
101.81	100.39	99.261	99.785	100.56	98.524	101.38	99.261	100.89	101.44	100.26	100.27	100.5	100.92	99.528	98.997	98.866	98.669	100.83	100.03	102.72	99.925	101.32	100.37	100.71	100.07	98.473	99.443	99.347	100.78	100.1	100.25	99.486	99.122	101.14	101.53	99.59	100.83	100.78	100.08	100.19	100.45	99.779	100.4	100.51	100.46	101.35	100.49	99.801	98.832
98.726	99.972	101.05	101.33	99.303	99.531	100.28	100.45	100.53	99.155	101	100.03	101.39	99.016	98.519	101.01	99.536	98.847	99.814	98.578	98.021	99.458	100.1	99.317	99.188	99.053	100.93	101.29	99.461	100.61	99.877	98.025	98.632	100.8	98.656	101.6	98.112	98.823	101.57	99.147	100.54	99.317	99.326	99.122	100.81	100.15	99.733	99.492	99.026	98.302
106.17	105.19	105.3	106.92	106.97	105.7	105.39	103.94	106.65	106.36	107.53	105.84	106.15	106.24	104.94	106.04	106.66	104.76	106.91	106.45	107.67	106.84	105.97	106.45	104.98	106.7	105.03	105.17	105.76	107.47	105.37	107.6	107	105.88	104.12	105.85	106.58	106.49	106.15	106.52	106.94	105.27	105.06	105.64	105.49	105.78	104.76	107.66	104.78	105.74
106.29	107.91	108.86	106.44	107.71	107.38	108.01	107.03	108.19	107.01	106.88	105.01	107.85	106.23	108.19	107.26	106.92	105.36	107.18	107.68	106.99	107.49	106.12	105.66	108	106.73	107.49	106.91	104.87	107.67	107.73	105.88	108.73	106.64	107.79	107.06	107.18	107.85	107.94	108.52	107.55	107.25	105.38	107.54	106.74	107.74	107.66	107.27	107.88	106.55
105.97	107.05	104.32	105.97	107.26	106.43	106.8	106.51	106.02	106.21	107.06	106.25	105.86	106.46	106.48	106.03	105.98	106.12	105.73	108.39	107	107.56	107	104.87	105.94	107.4	107.95	104.45	107.93	105.49	106.06	106.56	106.93	107.1	107.48	106.33	106.63	109.11	106.04	106.94	106.68	106.82	105.92	106.39	107.13	106.69	105.99	106.53	106.63	105.22
106.05	104.54	106.66	105.45	105.89	104.77	105.4	105.25	103.77	105.17	105.65	105.48	105.22	105.26	106.58	105.8	105.27	105.28	104.04	106.42	104.92	104.86	105.16	105.97	104.97	105.14	105.46	105.35	106.16	105.44	104.97	104.86	105.79	104.89	103.69	107.06	106.65	106.42	106.5	104.71	104.89	104.85	103.95	105.8	105.9	104.3	105.1	105.36	104.76	104.76
106.82	103.07	103.57	104.19	104.62	105.13	103.61	103.94	105.91	105.71	106.47	104.36	105.83	106.4	106.23	105.05	104.17	103.97	105.23	104	105.18	104.64	106.26	103.97	106.04	105.35	106.01	103.44	105.97	105.48	105.91	104.76	105.97	104.66	104.01	105.43	103.57	104.95	105.82	105.85	104.54	103.04	105.13	105.62	104.81	103.85	103.81	104.08	105.18	104.15
108.44	109.77	110.13	110.46	109.68	110.71	110.17	109.52	110.04	110.64	108.27	110.65	111.41	109.63	111.23	110.02	108.18	107.29	111.02	110.85	110.13	109.55	108.57	109.35	108.75	109.8	110.16	110.49	110.65	110.19	110.43	111.15	109.62	108.89	110.68	108.84	109.14	108.48	109.21	109.79	110.35	109.87	111.15	110.03	109.61	108.63	109.27	109.98	109.49	109.05
101.51	100.52	100.85	99.423	100.31	100.69	101.46	101.61	100.81	99.921	100.97	100.96	99.846	100.24	100.31	100.41	101.68	102.88	101.04	99.724	101.43	100.71	102.46	100.01	100.42	98.644	101.16	102.2	101.57	101.7	101.02	98.422	100.76	100.08	101.52	99.8	99.062	99.815	100.33	101.54	101.98	99.888	101.59	100.7	100.92	100.27	100.82	101.03	99.678	100.46
112.47	109.59	110.48	112.73	111.64	112.77	111.84	112.28	112.91	110.63	111.05	110	114.16	112.16	111	111.42	110.73	112.07	112.55	112.58	110.61	111.49	111.73	112.68	110.98	111.98	111.48	111.84	111.33	110.56	112.15	112.58	111	112.34	110.38	111.6	113.06	111.26	111.33	110.81	112.7	112.36	111.4	111.2	110.9	112.06	113.02	109.64	111.97	111.21
103.74	104.55	103.1	103.81	104.21	103.44	104.38	103.68	104.6	104.32	103.31	105.25	106.14	104.95	104.98	105.64	104.34	105.45	104.66	105.59	104.35	105.37	103.4	103.5	103.8	104.53	104.51	104.62	103.44	104.15	105.22	104.22	107.1	105.85	104.22	104.03	103.86	106.86	104.92	104.3	103.08	104.21	102.96	104.99	104.89	104.6	104	103.44	104.34	102.82
112.09	112.48	110.74	111.73	111.76	112.45	112.35	111.9	109.12	110.71	111.58	111.45	111.91	111.15	111.99	110.71	111.7	110.32	111.41	110.45	110.9	111.16	110.7	111.9	112.24	110.67	113.48	112.41	113.54	113.06	112.42	110.97	113.79	113.63	112.58	113.26	111.87	111.25	110.93	112.31	112.26	113.17	111.52	112.75	111.69	114.43	112.16	111.98	111.92	111.9
104.69	104.15	105.27	106	106.68	106.54	106.05	106.05	106.55	106.27	106.16	104.76	105.96	106.11	106.37	105.67	105.9	105.21	106.34	105.89	104.43	106.8	105.95	105.76	105.08	104.67	106.07	103.92	105.99	105.53	106.41	106.48	107.24	105.65	105.13	105.86	105.12	106.4	105.1	105.45	105.37	106.83	105.76	105.45	105.32	105.53	107.32	106.93	106.26	104.91
101.16	100.69	100.35	102.05	100.97	102.66	101.33	100.97	100.45	99.757	99.988	101.22	101.3	101.47	100.91	101.6	101.03	101.8	102.51	100.41	100.74	99.723	100.89	101.4	102.01	100.17	100.73	101.29	101.29	101.11	99.146	100.46	102.24	99.523	101.32	99.4	100.04	100.68	101.28	101.63	102.19	102.35	101.83	100.89	101.12	100.48	101.69	101.23	100.1	101.84
99.977	100.01	101.55	99.735	100.13	100.85	100.46	99.63	101.18	100.9	100.93	98.178	99.949	99.259	100.14	100.26	100.58	99.728	99.121	100.92	99.519	100.39	100.62	100.34	100.92	100.15	98.777	98.383	101.75	100.28	101.4	99.825	99.047	100.95	101.12	101.06	99.113	101.53	100.72	101.06	100.59	98.695	100.53	98.863	101.62	98.976	100.09	100.09	101.86	100.28
106.57	107.31	106.81	106.85	107.44	105.32	105.6	106.15	106.99	107.99	105.74	104.46	105.44	104.12	106.05	105.42	105.29	106.85	104.81	106.98	107.54	104.44	107.18	104.17	106.91	105.78	106.34	104.16	106.37	106.81	107.41	106.77	106.06	106.49	104.53	105.47	105.46	104.88	106.92	105.93	106.42	106.2	105.82	105.95	106.88	106.96	108	106.01	105.52	105.36
105.7	104.39	105.9	104.6	105.49	107.22	103.96	104.89	105.86	103.77	105.54	106.42	106.13	104.29	105.96	106.16	105.07	106.3	106.96	106.34	105.64	104.77	104.78	106.77	104.81	103.85	104.12	107.56	106.38	104.35	105.2	104.42	105.17	105.89	103.33	105.67	105.17	105.76	104.46	105.33	105.18	105.17	105.24	105.51	104.86	104.31	104.27	104.51	104.41	107.23
107.76	106.35	105.69	106.44	106.69	105.69	107.46	106.68	105.16	105.35	105.24	106.01	106.29	107.45	106.87	107.95	107.24	106.05	106.36	105.81	105.71	105.7	106.04	107.5	106.82	105.03	107.78	107.08	106.57	107.16	105	106.08	107.06	106.09	105.96	105.14	105.59	106.22	107.89	105.6	107	107.01	105.32	107.78	106.65	105.35	106.46	104.38	107.82	106.41
116.57	117.67	117.13	118.5	116.95	118.14	117.68	116.96	118.01	116.87	117.1	119.2	117.74	117.97	119.5	117.77	118.12	117.99	117.82	116.62	117.19	117.23	117.38	118.06	117.25	118.28	118.35	118.41	118.94	117.15	118.11	118.01	117.39	118.3	116.75	117.51	119.32	117.96	119.08	117.38	117.24	116.69	116.53	118.29	116.03	118.09	115.8	117.9	117.64	117.82
107.36	105.58	105.39	108.12	107	106.24	106.28	107.03	105.27	106.72	104.47	106.38	104.31	106.54	106.09	105.83	105.29	105.72	106.43	106.97	106.25	106.66	106.32	105.79	105.01	106.94	105.14	105.98	105.88	105.2	106.49	106.09	106.12	105.97	107.56	105.35	103.81	104.6	105.69	105.73	107.33	106.55	107.26	105.91	105.78	105.87	106.54	105.89	105.5	106.7
104.82	103.53	104.12	105.36	103.97	104.63	103.6	105.3	103.86	103.08	103.71	104.72	104.06	104.46	105.42	104.64	105.06	105.51	105.19	104.78	105.37	105.45	103.66	105.54	103.28	104.12	103.57	103.26	105.1	104.7	104.39	105.62	103.35	105.78	104.04	104.62	104.7	103.89	105.05	104.62	106.09	104.81	104.86	103.11	103.79	103.04	106.03	103.8	105.44	104.74
112.26	111.67	111.54	108.59	112.34	110.9	112.07	111.05	109.25	110.85	112.81	110.68	111.03	111.62	111.81	111.55	110.72	109.82	111.04	110.71	110.59	110.4	111.43	110.91	109.46	111.12	111.81	110.97	111.67	111.56	111.57	113.34	111.12	111.09	109.98	112.43	111.74	110.4	111.58	110.44	111.02	109.92	111.45	110.14	111.08	110.52	111.9	110.98	110.23	111.6
118.07	115.33	117.92	118.2	117.88	118.55	115.9	117.74	117.88	118.7	117.73	116.58	116.82	118.65	116.43	117.75	116.96	118.2	117.95	117.6	116.7	116.09	117.85	116.9	117.8	117.97	116.6	115.92	116.27	118.39	118.5	117.37	118.84	118.92	117.23	118.03	117.9	117.45	118.89	117.3	117.97	116.84	119.38	117.42	116.71	117.22	116.97	117.14	117.91	117.93
106	106.67	106.3	106.23	106.99	107.9	106.53	105.8	107.12	104.78	107.23	107.67	105.25	104.88	105.47	105.35	106.83	107.97	105.28	107.67	106.73	104.96	106.61	106.37	105.75	106.28	107.68	106.11	106.24	107.39	105.84	106.69	106.01	107.39	106.73	106.96	104.48	106.31	105.02	106.65	105.66	106.88	107.39	105.95	105.6	106.43	107.27	106.03	105.99	107.51
108.1	107.05	106.49	106.45	105.85	107.22	106.7	106.14	106	107.73	105.79	105.91	105.32	106.63	105.68	106.13	105.58	107.89	106.89	105.01	106.91	106.07	106.32	107.21	105.14	106.53	108.67	105.46	106.75	107.56	107.02	105.55	107.86	104.95	105.92	108.44	105.92	107.8	105.77	108.65	107.53	105.5	106.4	107.15	106.72	106.95	105.86	107.63	106.48	105.34
101.83	100.68	98.885	100.53	101.14	100.11	101.86	100.04	101.38	100.78	100.58	100.75	100.39	101.72	99.952	100.58	100.48	99.93	98.46	100.52	102.79	101.95	101.28	99.98	100.53	101.56	101.23	99.2	100.31	100.15	100.09	101.29	99.027	99.156	99.87	101.1	101.19	101.48	100.41	100.19	101.16	101.43	100.64	100.68	100.85	100.81	99.832	99.411	101.09	99.87
117.74	116.86	116.91	118.03	117.59	117.2	117.61	118.08	118.13	117.85	116.65	118	117.95	116.29	117.99	117.21	117.63	117.12	116.22	117.97	117.82	118.96	117.97	117.18	117.57	117.91	116.04	119.16	118.38	118.2	116.24	117.8	117.14	116.22	119.77	117.37	117.5	116.78	115.91	117.92	117.89	117.31	118.54	119.4	117.4	118.77	119.82	117.54	116.59	117.01
109.23	109.25	109.81	110.53	109.84	106.68	110.53	110.12	108.37	110.5	110.9	109.55	110.06	109.91	109.42	109.3	110.06	108.96	110.12	108.77	108.93	109.85	110.07	110.13	108.78	110.41	109.69	109.4	109.71	109.26	109.64	109.73	109.59	108.54	109.68	109.62	110.07	109.73	109.51	109.32	109.19	110.16	109.72	109.19	109.45	108.32	109.54	109.32	109.55	110.35
105.41	105.89	104.88	106.49	104.8	104.46	105.39	104.74	106.04	104.78	105.62	103.79	105.47	104.9	103.72	107.2	105.89	106.2	103.47	107.42	105.03	105.6	105.25	105.05	104.79	104.86	106	105.48	103.67	105.13	106.13	105.45	104.82	105.62	106.78	104.99	105.17	106.22	105.09	104.02	104.82	104.85	105.33	105.28	104.89	104.3	105.64	107.33	105.75	104.84
105.74	105.15	106.98	105.84	106.11	105.7	106.08	104.96	105.73	106.64	106.68	107.12	105.83	104.94	103.94	106.79	105.19	105.59	105.84	105.23	105.59	105.54	106.15	105.9	105.23	106.17	105.13	106.59	106.88	105.89	104.89	105.99	105.49	104.66	105.66	105.9	104.69	106.13	104.82	106.13	104.73	107.2	105.11	105.33	106.14	106.02	105.54	108.17	106.64	105.34
111.27	110.68	110.84	112.53	110.69	112.02	110.77	111.24	110.23	110.29	111.41	111.44	109.98	111.92	111.43	111.02	111.05	110.88	111.44	112.07	109.82	112.51	111	110.68	110.58	112.5	112.49	111.98	113.31	111.53	110.43	109.91	110.4	111.29	111.97	110.99	111.66	111.84	110.21	110.43	111.58	110.57	110.85	110.4	112.03	110.58	112.36	111.5	111.58	112.24
106.71	106.62	107.72	108.71	106.34	106.57	107.21	107.54	107.1	106.45	106.96	106.3	107.01	107.56	107.1	106.91	106.57	106.59	107.03	106.67	107.11	105.96	108.19	107.09	107.03	107.32	108.34	107.62	107.81	106.23	107.35	106.72	108.14	107.09	106.62	105.92	108.69	107.75	106.5	107.46	107.39	105.88	105.24	106.65	107.82	108.39	108.88	107.87	106.53	107.02
104.25	105.47	106.29	104.02	104.69	104.31	104.8	104.5	106.46	105.62	103.77	104.38	104.92	104.88	105.66	104.81	102.51	104.36	105.75	105.43	105.83	105.99	104.98	104.78	105.2	103.71	104.71	104.66	103.75	105.03	105.39	105.65	103.16	104.05	104.57	103.85	104.09	105.04	104.94	104.35	103.42	104.54	105.01	104.53	103.22	104.02	104.49	105.26	103.29	104.4
110.78	111.42	111.43	110.71	110.53	112	111.5	111.82	110.6	112.3	111.22	112.38	111.96	109.88	110.66	112.11	110.83	112.11	110.19	109.63	110.88	110.3	111.63	110.34	111.36	110.88	110.21	111.98	111.18	111.37	112.64	112.88	111.97	111.19	111.7	111.33	110.82	111.99	109.52	109.92	110.54	112.04	111.03	111.92	112.6	109.95	111.18	112.34	111.54	112.83
106.44	106.19	103.91	106.06	106.69	105.61	105.27	105.41	105.84	105.63	106.78	106.76	106.1	105.73	105.44	106.37	106.02	106.53	106.68	105.53	106.25	106.55	106.41	105.49	104.76	107.72	105.96	107.31	105.15	107.6	104.67	104.85	106.3	106.84	106.79	106.41	106.29	106.89	105.63	106.08	106.76	106.82	105.73	106.45	106.56	105.47	105.21	105.38	105.55	106.87
103.7	104.47	104.82	104.69	103.9	104.43	104.34	105.84	104.86	104.25	102.78	104.03	105.16	105.19	105.53	105.98	104	103.93	106.03	104.73	102.91	105.56	104.58	104.23	106.45	104.27	104.47	103.29	104.19	105.48	105.55	103.88	104.99	105.05	105.12	104.71	104.62	103.91	104.62	104.94	103.24	105.17	105.07	103.62	105.75	103.54	104.65	104.61	103.69	104.22
105.77	106.13	104.96	104.35	105.5	103.95	104.53	104.53	106.29	106.29	105.57	106.06	105.71	105.15	104.65	105.73	103.8	105.79	105.44	106.51	104.53	105.47	105.68	104.72	106.09	105.47	104.32	104.26	105.92	104.51	105.99	105.22	105.64	106.56	105.31	106.72	107.42	107.53	105.48	105.41	106.01	104.51	104.54	105.82	106.35	105.13	105.02	105.88	105.4	104.53
104.3	104.66	105.48	105.85	104.12	103.89	104.29	102.53	104.65	103.5	104.36	103.83	104.23	105.72	103.39	105.34	106.12	103.67	102.81	106.33	103.97	104.74	105.06	103.01	106.77	104.24	103.41	104.83	104.08	104.04	103.89	103.58	104.85	103.67	104.06	104.19	102.74	103.63	105.66	103.81	105.05	102.77	106.13	103.24	104.58	104.06	106.92	102.61	103.25	105.09
106.81	106.39	105.97	106.88	106.28	107.6	106.18	106.2	106.91	107.07	106.35	107.1	106.03	107.55	104.86	107.09	106.03	106.24	107.8	105.02	106.75	105.79	107.26	105.95	107.41	107.05	105.15	106.83	107.17	107.55	106.25	105.07	107.39	105.63	105.49	106.42	108.51	105.28	107.09	107.53	107.14	106.68	105.14	107.47	105.56	107.05	107.28	105.58	107.27	106.25
100.19	99.733	100.84	99.361	98.542	100.91	99.924	100.06	100.57	100.22	99.284	99.578	101.13	99.509	99.878	100.35	100.76	100.43	100.35	99.852	100.18	101.45	100.52	99.199	99.056	99.701	98.618	98.334	100.42	99.433	99.654	99.427	99.895	99.158	98.801	100.54	100.03	100.27	99.001	100.72	100.31	101.54	100.18	99.717	99.067	100.52	99.736	100.93	99.002	101.28
105.31	105.83	105.77	103.78	105.71	105.03	106.37	106.18	106.45	105.63	104.84	106.76	105.19	106.56	105.78	106.58	106.01	104.85	104.45	105.51	105.13	105.14	105.71	104.57	106.4	105.21	106.06	106.17	103.86	105.08	105.03	105.08	106.92	105.65	104.36	105.86	106.07	104.77	106.65	106.83	106.85	106.12	105.98	104.96	104.6	106.03	105.24	104.62	104.24	104.89
104.58	105.13	105.65	106.72	106.37	106.7	105.22	105.15	105.21	105.09	104.55	105.34	105.88	105.89	104.04	105.08	106.49	104.34	106.08	104.83	105.6	105.29	105.74	105.17	104.53	104.82	107.36	105.52	105.84	106.84	106.51	103.11	104.67	105.97	104.92	105.81	104.67	103.99	105.17	102.91	106.96	107.58	107.18	106.75	105.42	104.17	105.96	104.88	106.52	106.89
105.36	104.82	104.16	103.81	103.7	104.49	103.25	104.17	103.65	105.59	104.25	103.96	104.26	103.41	104.03	104.98	102.61	104.83	103.82	103.62	104.16	103.92	104.84	102.33	104.78	104.6	105.05	104.42	104.79	105.12	104.38	104.78	106.31	104.47	104.19	103.67	101.77	104.21	103.86	103.4	104.43	104.87	103.12	103.99	104.22	102.9	104.16	105.53	102.98	104.69
109.75	111.2	109.92	110.63	112.03	110.17	111.73	111.47	110.72	111.05	111.09	110.68	109.78	110.09	111.3	110.25	111.53	110.55	110.95	111.3	110.34	110.36	111.11	109.86	111.19	108.88	110.21	109.94	111.39	110.77	110.7	109.13	110.13	109.8	111.26	109.93	110.06	109.79	110.42	109.3	111.04	109.7	110.97	111.48	111.27	112.55	111.86	110.47	112.32	111.14
107.73	106.52	106.61	105.86	107.51	105.41	106.92	108.01	106.57	106.85	107.76	107	105.86	107.34	106.24	104.86	107.11	105.63	106.6	106.51	106.31	106.1	106.65	107.02	108.2	105.94	105.25	104.97	106.43	105.46	105.64	106.44	108.1	106.13	107.35	104.15	106.52	104.5	106.41	105.94	106.95	106.09	105.67	106.59	106.3	105	107.01	104.99	106.09	106.76
111.41	110.63	110.77	110.12	111.78	111.1	110.8	111.25	111.2	111.33	110.64	111.14	111.48	109.77	111.58	110.28	111.12	109.81	112.19	110.16	112.36	111.11	111.37	113.36	110.62	111.97	111.26	110.73	113.11	111.19	111.37	111.89	111.45	111.48	111.73	110.83	112.32	113.02	110.32	111.01	110.99	109.69	112.07	111.12	110.06	112.69	110.83	110.72	112.25	111.5
117.96	116.85	117.13	118.28	118.38	117.96	119.12	118.46	117.61	117.08	117.94	117.75	118.69	117.03	117.45	116.83	118.1	117.13	116.24	117.17	116.4	117.2	118.36	117.5	116.86	118.03	118.45	118.71	117.12	116.5	116.97	117.44	117.93	118.38	118.12	118.26	116.77	117.26	117.71	117.71	116.17	116.35	116.93	116.09	115.93	118.42	118.86	117.37	118.26	117.89
118.23	119.08	117.09	116.99	116.69	117.65	117.32	116.72	117.63	117.34	117.89	120	116.32	117.28	116.77	117.56	117.61	118.62	118.94	117.5	116.84	117.33	119.32	118.23	117.99	116.21	119.26	116.11	119.52	117.23	115.71	118.63	118.6	118.56	117.91	118.59	117.03	117.9	117.86	116.56	116.93	116.65	116.9	118.61	117.29	116.38	117.66	119	117.48	117.11
116.69	115.78	116.75	116.62	116.72	116.66	116.75	114.42	116.26	117.4	116.17	116.42	115.69	116.45	117.36	116.48	115.88	116.84	117.86	117.44	116.12	114.67	114.98	114.05	116.41	115.58	116.28	115.72	114.42	117.65	116.94	116.17	117.1	115.53	116.23	116.58	115.3	115.11	115.04	115.21	116.58	113.67	117.3	114.7	115.61	116.17	118.79	115.59	115.05	117.19
106.07	106.44	106.22	107.88	105.14	105.69	106	104.66	106.55	105.81	106.64	106.22	108.11	106.65	106.25	104.64	107.42	106.63	107.19	105.9	106.57	107.11	106.55	108.67	107.75	105.66	106.57	106.48	107.01	106.01	105.8	106.81	106	106.17	106.7	106.74	106.15	106	105.59	106.55	107.51	107.11	106.08	105.65	106.56	106.48	106.95	104.76	107.88	105.97
100.29	99.169	98.305	101.08	100.75	99.372	99.698	100.26	98.8	98.521	99.697	99.397	99.65	98.12	98.912	99.146	98.907	99.028	98.672	99.123	100.09	99.267	100.3	99.237	100.05	100.8	100.17	99.104	99.57	99.753	101.03	100.08	100.37	100.62	99.146	99.581	100.97	99.508	98.27	101.17	99.021	100.48	99.732	100.21	98.304	99.652	100.05	100.42	99.416	100.06
105.25	107.07	106.12	106.35	105.25	106.38	104.62	105.67	104.82	105.18	106.09	105.27	106.38	106.24	105.47	107.12	104.72	105.16	104.82	104.87	107.49	106.25	105.42	105.79	105.62	106.47	104.58	104.89	107.47	105.05	105.28	105.14	104.88	106.34	105.67	105.65	105.6	105.37	105.99	106.41	104.18	104.62	106.19	106.61	106.47	106.45	104.99	104.11	104.88	104.73
111.59	110.18	109.99	110.26	110.81	110.13	110.75	111.26	109.83	110.88	111.64	110.36	109.57	108.46	110.66	111.02	110.86	111.67	110.56	110.86	110.34	110.34	109.65	111.82	110.63	111.23	109.03	110.54	110.36	111.8	110.85	110.42	112.04	110.25	110.01	110.94	110.05	111.01	110.91	110.9	111.57	109.39	111.13	109.48	111.39	109.69	109.35	111.39	109.87	111.18
111.27	111.9	112.1	112.27	110.93	113.46	111.97	111.67	111.62	112.67	112.38	111.45	113.07	111.9	111.39	111.92	112.05	110.82	112.13	113.1	113.58	112.19	111.27	111.63	111.64	113.39	112.76	113.18	112.27	112.72	112.4	112.46	112.9	111.58	111.06	113.56	112.46	112.6	113.15	112.92	112.77	113.79	112.66	112.11	111.79	111.35	110.09	111.33	113.73	113.48
112.68	113.1	112.94	113.24	112.45	111.98	110.01	112.83	112.12	112.07	111.82	112.07	111.55	112.53	111.86	111.35	112.69	112.57	111.69	112.05	113.88	111.09	110.63	111.87	111.08	110.91	112.01	111.88	111.62	112.74	111.02	111.55	110.96	110.69	111.79	112.63	113.66	111.74	111.8	111.56	111.97	111.98	111.95	112.62	113.01	111.96	111.78	114.5	113.66	112.1
111.23	111.15	111.92	110.86	112.27	112.25	113.03	111.2	111.46	110.9	110.36	111.95	111.35	110.34	111.36	110.48	112.26	110.45	111.88	111.36	110.46	111.64	109.89	111.26	111.31	112.41	109.79	111.85	112.06	111.83	111.93	110.73	110.66	108.74	110.62	109.97	111	110.78	109.74	111.53	112.23	111.32	109.85	110.74	110.33	110.18	111.41	111.28	110.69	111.78
113.68	113.06	113.09	113.15	112.42	111.12	114.12	113.56	114.51	113.59	111.92	114.19	113.74	112.91	112.85	113.07	112.75	112.86	114.31	114.5	112.73	112.48	111.57	112.47	111.01	112.27	111.98	113.02	111.13	113.43	113.97	112.9	112.63	114.16	113.27	114.21	112.1	112.57	113.16	112.68	112.36	112.31	112.22	111.9	112.22	114.75	113.34	110.65	111.5	112.98
110.6	112.52	112.24	111.52	110.87	111.27	111.23	111.09	110.9	113.84	113.32	111.46	110.33	112.44	110.94	112.19	112.03	112.08	111.69	112.16	112.55	112.1	113.37	112.95	112.7	114.32	112.29	112.48	111.86	111.87	113.38	111.67	113.02	112.16	110.58	112.97	112.2	110.84	111.75	111.14	110.78	112.27	114.12	112.54	112.9	111.64	112.77	109.26	111.72	109.43
101.66	99.997	99.46	99.543	101.7	100.56	100.5	99.86	99.496	99.929	101.85	100.01	99.776	101.01	99.016	100.12	99.204	100.57	99.996	100.02	99.794	100.49	100.6	100.97	101.66	101.96	98.524	99.106	101.04	100.07	99.475	99.843	99.508	101.05	99.962	100.71	100.79	101.52	99.119	100.81	100.04	100.04	101.34	99.852	99.523	99.226	98.923	101.05	99.58	100.24
104.64	105.1	103.57	103.87	104.28	105.73	102.96	103.86	104.75	104.57	104.77	103.64	104.84	104.35	105.4	103.96	104.16	103.76	105.28	103.63	104.46	104.84	103.86	104.14	105.2	103.32	104.69	105.63	105.62	103.6	104.65	104.05	102.9	104.26	102	103.57	103.37	103.72	103.76	102.75	105.4	103.56	104.73	104.51	105.46	105.06	105.04	104.08	103.79	104.41
104.87	103.83	104.88	106.18	106.25	103.78	104.66	105.62	104.09	105.75	105.71	103.52	106.05	104.35	106.64	104.9	106.02	106.89	104.39	104.6	105.12	103.91	104.55	105.35	105.1	105.65	105.65	105.33	104.15	107.02	104.97	105.03	105.09	106.31	106.23	105.27	105.23	106.1	105.65	105.12	106.21	104.45	105.67	104.82	104.68	104.67	105.53	104.66	105.81	105.32
111.28	110.91	111.2	109.95	109.89	110.24	111.33	109.21	111.08	112.85	110.5	112.02	111.35	110.99	110.03	111.9	109.93	110.3	112.32	111.69	112	110.35	111.7	111.32	111.19	111.33	110.55	112.2	112.11	111.3	111.09	110.98	111.69	112.21	112.34	111.18	110.66	112.14	110.8	109.91	110.5	110.4	113.09	111.4	111.29	112.76	110.96	110.28	112.2	111.37
106.57	105.63	105.3	105.99	105.98	106.06	105.94	104.98	105.32	103.9	104.22	105.24	107	105.54	104.86	105.53	105.94	105.77	105.35	105.39	106.22	105.36	104.68	105.72	104.83	105.79	104.4	106.11	104.78	105.64	105.09	105.5	104.43	105.46	105.16	106.55	105.78	106.07	105.16	105.82	105.91	106.31	105.15	106.82	105.65	105.05	106.28	106.75	106.96	105.49
112.24	111.59	111.85	111.4	111.09	112.6	111.67	111.55	112.05	111.67	111.49	112.14	112.06	113.21	110.09	110.55	111.03	111.03	112.57	111.1	111.53	112.94	111.47	112.53	110.5	111.96	113.22	111.26	113.57	109.89	111.39	111.51	111.11	111.49	111.27	110.53	111.78	111.78	110.74	111.02	110.56	112.04	111.46	111.2	113.04	112.06	111.37	112.65	112.41	112.67
101.08	101.15	101.28	100.74	101.16	99.712	101.33	100.83	102.19	99.447	102	100.75	99.776	100.04	100.29	100.96	102.42	100.65	99.462	100.51	100.2	98.927	100.98	101	102.18	101.3	100.4	101.1	100.68	99.978	99.447	101.72	100.4	100.85	100.31	100.92	100.42	101.18	99.954	100.77	100.35	99.543	101.2	100.29	100.72	101.34	102.44	99.807	99.022	102.07
111.17	110.62	113.47	113.54	112.79	112.14	114.17	112.51	114.23	111.32	111.83	113.14	112.38	112.58	113.97	111.7	112.26	112.19	114.08	113.14	112.1	112.9	112.65	113.02	114.68	113.89	111.21	112.13	113.95	112.5	112.1	111.43	111.49	111.86	113.32	111.67	113.88	112.92	112.26	113.81	114.08	113.47	112.44	112.7	112.55	112.08	112.17	113.49	112.44	111.23
103.95	106.4	104.75	105.28	105.34	105.63	105.1	106.76	105.68	105.77	105.61	106.07	104.23	105.88	105.89	105.82	105.78	106.31	105.65	107.37	105.34	104	105.95	105.99	105.28	105.97	104.93	105.2	106.53	104.8	105.39	105.74	105.97	104.02	105.93	105.82	105.92	105.03	105.66	106.05	105.71	105.61	104.11	106.3	104.76	107.35	103.88	106.44	103.95	104.23
112.86	112.02	109.75	112.08	111.13	109.45	113.68	110.88	110.72	112.32	112.08	113.06	110.69	113.09	111.44	111.93	111.86	110.33	111.37	111	111.35	111.1	112.15	111.78	111.43	111.01	111.55	111.89	111.01	110.92	111.43	109.89	110.95	111.75	112.24	111.71	111.15	111.96	109.76	112.32	113.68	109.52	110.68	112.39	111.32	110.47	109.64	111.84	110.23	110.01
110.27	110.76	110.89	109.49	109.2	110.59	109.85	110.67	110.74	113.44	110.92	110.77	110.61	110.51	111.84	112.51	109.88	107.86	110.39	111.05	110.19	109.29	109.76	110.87	110.88	109.94	110.99	110.64	109.8	112.08	110.88	110.22	109.93	110.37	110.84	111.81	109.9	110.99	110.7	111.58	110.62	110.27	111.97	111.08	111.05	110.32	111.38	111.01	112.24	111.92
102.13	99.198	100.63	99.398	99.835	98.949	101.75	99.793	99.654	100.63	101.2	101.09	100.54	100.55	102.66	99.817	99.33	98.904	100.31	100.94	101.25	100.9	100.78	100.59	99.335	99.989	101.06	100.64	100.46	100.94	101.47	101.12	100.18	101.42	101.63	98.965	101.8	100.16	99.208	101.43	101.31	101.19	101.11	99.811	99.747	98.729	100.11	99.947	99.373	98.657
112.65	110.67	111.07	112.42	111.68	110.31	110.73	110.79	112.4	112.51	111.45	112.1	111.61	110.45	111	111.61	111.63	111.93	111.86	112.39	112.35	109.97	111.39	111.9	112.44	111.2	111.57	110.95	111.86	112.05	112.3	111.16	111.65	109.66	112.41	110.87	111.05	111.19	111.15	110.95	111.58	112.23	112.14	111.41	111.13	112.73	111.7	112.18	109.76	112.33
101.64	99.722	99.075	101.38	100.39	98.937	100.35	98.878	99.696	99.69	99.869	99.667	100.77	100.08	99.053	100.57	99.929	97.531	100.57	99.265	100.27	100.24	101.48	100.38	98.629	99.371	99.065	99.416	99.999	99.582	99.943	99.294	100.15	98.787	98.918	101.41	99.315	100.13	101.59	97.885	99.304	101.09	100.9	100.27	100.96	100.27	99.9	99.935	99.301	99.004
110.73	110.5	108.59	109.83	110.67	110.02	109.44	110.76	109.14	110.05	110.34	108.94	108.63	110.81	109.74	109.34	108.68	108.57	110.37	109.65	109.59	111.36	110.01	110.42	109.83	109.8	111.16	109.41	110.29	110.55	109.36	108.33	109.09	109.63	108.95	110.42	108.83	109.34	111.22	110.25	108.58	110.7	109.45	110.56	109.87	111.19	110.7	109.1	108.95	110.15
110.29	110.21	111.59	110.21	111.23	111.93	111.64	111.62	111.46	111.58	109.62	111.21	112.17	110.92	110.96	111.66	111.52	111.59	111.79	110.14	112.75	110.93	112.39	111.67	110.31	111.43	110.84	110.99	111.14	112.33	111.56	111.36	110.98	110.27	111.52	111.7	111.39	109.62	109.79	110.79	110.31	110.6	110.82	111.25	111.18	110.97	111.74	110.27	110.99	110.89
111.6	112	111.69	110.89	111.13	111.78	111.87	111.55	112.01	113.22	111.26	112.63	111.32	110.85	112.36	110.53	111.68	110.14	111.56	112.73	111.26	111.6	111.69	111.98	111.02	111.94	112.13	112.57	111.26	111.28	111.92	111.99	111.35	110.52	112.29	110.53	112.37	111.13	109.77	111.67	110.07	112.18	111.48	111.81	111.56	110.97	110.17	111.36	110.89	112.12
104.54	105.16	107.23	105.56	104.89	103.96	105.04	105.18	103.52	104.95	106.39	103.98	105.21	104.82	104.62	106.21	104.09	105.36	105.44	104.34	105.62	104.51	104.71	104	105.03	104.78	105.67	103.97	106.5	104.73	105.47	105.97	104.67	104.83	105.3	104.09	104.54	103.79	103.98	104.94	104.69	106.38	105.58	106.85	105.78	104.56	104.05	103.33	104.24	104.78
106.16	106.23	106.68	107.88	106.09	105.6	105.11	104.58	106.09	106.18	104.99	105.5	104.23	106.61	106.09	106.8	104.52	105.98	106.01	104	104.71	106.11	105.51	106.71	105.18	106.18	104.21	105.14	104.06	105.66	104.88	106.45	104.88	105.12	105.47	105.27	105.17	107.24	104.31	104.54	106.76	105.37	106.09	104.62	105.33	105.6	105.16	105.42	105.12	105.5
100.39	100.58	100.12	100.05	99.454	99.731	100.84	99.178	101.97	97.671	99.567	99.989	101.25	100.38	99.093	100.05	100.32	101	100.15	99.982	98.851	98.33	100.41	98.652	98.097	98.567	99.492	97.733	99.911	100.6	99.926	99.697	99.167	100.95	97.731	100.51	101.03	100.59	100.13	99.748	98.947	100.66	99.01	100.65	100.7	99.387	101.12	99.341	99.96	101.25
112.14	114.06	111.08	113.63	113.31	112.18	110.64	114.26	112.14	111.66	112.1	110.79	112.37	113.56	112.95	111.81	110.97	111.66	113.07	111.39	112.65	112.77	111.2	113.09	110.55	111.85	110.95	113.36	112.62	110.64	111.45	112.13	110.9	111.49	112.12	113.03	111.9	112.64	110.18	111.9	111.55	111.74	113.02	111.3	111.16	113.02	112.06	111.34	112.38	111.25
104.67	105.82	104.5	106.63	105.38	106.28	104.56	105.32	105.33	105.37	105.94	105.27	106.51	105.04	105.04	105.9	104.37	104.95	106.17	106.21	105.14	105.93	103.66	105.25	106.7	105.09	106.57	105.21	106.42	105.22	106.55	105.69	104.8	106.08	106.23	106.08	105.67	106.93	104.36	104.47	105.09	103.79	106.1	104.13	105.32	105.5	106.74	105.4	104.95	104.89
113.29	111.45	112.98	111.37	113.22	112.56	110.16	110.69	112.69	112.87	111.62	112.12	112.77	111.91	114.16	111	112.66	112.92	111.34	110.81	111.82	111.34	114.73	112.82	111.19	113.36	112.24	111.67	111.39	112.78	111.72	113.77	111.53	112.42	113.33	111.27	112.74	110.24	111.06	113.48	111.35	110.63	111.62	112.39	111.83	111.6	113.65	111.39	110.61	110.69
105.86	105.89	104.78	105.89	105.29	104.98	107.38	105.27	103.79	105.15	107.04	106.33	106	106.71	104.68	105.59	105.94	105.76	105.08	107.44	104.95	105.13	106.28	104.15	107.2	103.7	105.63	105.96	106.03	106.86	105.29	106.23	105.71	106.34	104.51	106.33	105.95	105.99	106.76	105.29	107.09	105.32	103.13	106.71	105.5	105.82	104.94	106.1	106.17	105.82
103.54	103.69	105.28	104.43	103.32	103.83	103.65	105.69	104.78	103.28	103.68	103.88	104.65	104.24	103.46	105.79	104.41	103.6	103.05	102.81	104.94	104.41	103.82	105.49	103.53	104.19	104.53	104.84	105.13	104.25	105.47	103.17	104.22	102.53	103.79	103.95	103.05	103.14	105.24	105.51	104.6	103.91	105.01	103.83	105.08	103.79	104.24	105.53	102.99	103.42
100.01	99.89	100.14	98.926	99.794	99.722	98.585	99.969	100.55	99.449	99.16	100.61	100.18	99.322	100.65	98.733	98.837	100.74	98.854	99.809	101.32	100.49	98.891	99.879	100.04	102.07	99.283	100.03	99.498	100.41	98.545	99.648	101.09	100.4	100.3	100.88	97.67	100.78	98.809	98.713	100.12	98.04	100.34	99.415	100.86	100.42	100.56	100.82	99.951	99.663
107.31	106.95	107.61	104.68	104.43	105.32	105.94	104.92	106.37	105.45	105.49	105.95	105.8	104.63	105.88	105.1	105.35	103.73	106.34	107.28	105.87	105.01	105.8	106.19	102.74	105.59	107	104.62	106.53	104.37	104.56	105.59	105.71	107.06	106.14	106.02	105.17	106.13	103.8	103.28	105.11	105.72	105.48	105.63	104.17	104.94	105.36	105.48	104.56	106.75
104.48	105.63	104.35	103.53	105.05	103.13	103.36	102.16	103.91	104.68	104.54	104.26	103.84	105.47	104.25	103.44	104.84	103.66	105.22	105.3	103.2	103.53	104.39	105.21	103.91	104.55	103.79	104.08	104.79	102.27	105.09	102.73	103	104.6	103.32	104.03	103.09	104.33	102.83	105.19	104.53	105.24	105.84	105.51	103.35	103.98	104.93	103.38	104.81	105.37
101.21	101.18	99.818	100.12	101.15	100.4	99.829	100.32	99.368	101.09	98.236	100.93	99.763	101.71	102.37	99.913	100.41	99.115	100.13	101.62	101.85	101.48	100.58	102.57	99.999	100.82	100.27	101.82	101.58	101.19	101.7	100.97	99.742	101.38	99.883	100.2	99.034	99.951	100.47	99.087	101.4	101.42	99.049	100.2	99.673	100.96	100.74	99.775	98.921	100.25
104.99	106.34	105.76	103.81	105.07	105.97	105.95	104.93	105.05	107.26	105.72	103.89	106.09	105.49	105.4	105.44	105.76	106.34	106.37	105.36	106.07	106.38	104.67	106.83	105.92	105.86	105.35	106.16	105.44	105.78	106.6	105.09	106.28	105.13	106.5	104.21	106.21	105.58	104.96	105.61	105.84	103.86	105.19	103.28	103.36	104.07	106.66	107.94	105.69	106.36
110.81	109.39	108.73	110.52	111.13	109.27	110.36	108.16	108.42	110.51	108.37	108.36	110.43	109.73	110.03	109.57	110.71	110.98	110.4	108.32	110.27	109.41	109.65	109.95	109.09	109.46	108.68	109.14	109.41	110.48	109.08	108.02	108.72	108.72	110.24	110.4	110.68	109.98	110.26	109.76	110.03	108.18	110.3	110.28	110.39	110.88	108.87	109.55	110.28	110.36
104.6	104.58	104.19	104.09	103.55	103.49	103.47	102.57	104.57	103.74	103.84	104.98	104.03	104.12	104.18	103.14	102.73	103.92	104.21	104.49	103.33	105.6	105.21	104.6	103.29	101.48	104.64	103.94	102.81	103.23	103.46	104.46	104.45	103.78	104.23	104.34	103.44	102.34	104.57	103.58	105.55	103.27	104.02	104.3	102.31	104.31	105.39	104.88	104.7	104.48
100.43	99.663	101.17	99.607	101.36	101.32	99.74	100.37	99.168	99.973	100.56	99.726	100.3	99.762	99.875	99.859	99.558	99.314	99.164	100.53	99.841	99.368	99.347	101.07	100.19	98.677	99.404	99.904	100.12	102.44	100.06	100.88	100.07	98.925	102.21	98.687	100.89	99.054	99.896	99.491	101.63	101.14	100.1	101.28	99.667	100.37	100.45	99.553	99.57	98.238
107.2	106.51	108.4	105.87	106.51	106.32	104.59	107.31	106.46	106.07	106.11	107.79	108.88	106.3	106.94	105.69	106.25	106.04	107.84	106.21	105.78	108.52	106.12	107.61	107.39	106.7	106.15	105.38	106.74	106.74	107.08	105.88	106.19	106.43	105.38	105.96	105.71	105.89	106.27	105.99	105.98	106.41	105.18	106.39	107.56	106.69	106.69	105.22	105.81	104.64
109.39	111.31	110.24	112.53	111.87	110.61	110.92	110.61	110.75	111.74	114.1	110.18	111.37	110.37	110.47	110.34	109.96	111.29	112.22	112.08	110.98	110.09	110	111.67	109.87	111.74	111.41	109.85	110.76	112.37	112.71	111.4	111.91	110.6	109.88	110.99	110.87	111.8	110.51	110.58	109.08	109.6	111.61	110.23	109.11	111.61	111.26	112.59	110.83	109.88
112.07	110.46	112.53	112.86	113.76	110.97	114.06	112.52	112.53	113.88	113.12	112.73	111.53	112.39	111.49	113.95	113.55	113.05	114.51	113.19	112.32	112.98	114.6	115.94	112.42	112.92	112.46	110.84	113.09	114.3	112.42	112.06	113.22	112.22	113.51	113.68	114.08	112.96	112.05	112.75	112.22	111.76	113.19	113.03	109.34	112.74	113.37	114.79	114.26	112.82
113.24	111.09	110.88	111.88	111.65	111.87	113.3	110.81	112.37	110.58	111.86	112.73	112.65	111.43	111.38	112.66	113.94	112.79	111.53	109.67	111.3	111.39	111.64	114.3	112.32	111.65	110.99	111.84	111.65	113.26	113.22	111.39	112.52	113.43	110.03	112.22	112.65	113.18	111.02	112.23	111.05	113.88	113.25	111.57	113.44	110.76	112.13	111.69	113.04	113.1
99.34	100.13	99.128	100.41	98.008	100.52	99.92	101.21	99.725	99.483	99.7	101.08	99.647	99.052	101.39	99.592	99.768	99.417	100.34	99.928	100.21	102.13	98.592	99.822	99.55	101.03	98.633	98.58	100.37	99.299	99.573	99.861	98.933	99.994	100.96	101.71	100.42	101.19	98.037	100.09	98.286	99.59	100.02	98.863	99.476	100.47	100.1	100.36	99.091	98.903
101.04	100.55	100.42	100.6	99.747	100.25	100.63	99.628	99.557	99.604	101.21	101.55	100.04	100.22	101.09	99.3	101.44	101.2	98.99	101.36	101.28	100.58	100.34	100.93	101.19	101.08	101.49	101.04	100.72	99.609	100.73	99.588	101.02	100.17	100.6	100.53	101.72	101.27	101.96	101.57	101.42	101.02	101.31	99.611	98.998	99.938	100.69	101.66	100.62	102.68
106.05	104.66	105.62	106.09	107	104.21	106.32	104.91	106.93	106.41	106.07	104.52	104.88	105.32	105.34	106.96	105.1	104.38	106.78	104.54	104.41	105.07	106.14	105.97	104.06	105.97	105	105.52	105.93	104.74	105.19	103.55	105.26	106.21	105.24	105.11	105.59	103.77	104.16	105	105.71	105.6	105.97	103.79	104.86	105.57	104.7	103.51	104.07	105.22
105.96	104.72	105.67	105.43	106.11	103.61	107.17	105.69	105.44	105.15	103.85	106.17	105.61	106.23	104.74	105.57	106.44	104.79	105.04	105.03	105.24	105.3	106.65	105.01	105.79	105.33	105.86	104.41	104.15	106.15	105.79	105.66	105.58	103.93	105.81	105.74	105.92	105.42	104.47	105.94	106.91	103.58	106.44	104.54	105.86	104.35	106.04	104.57	106.06	106.36
98.64	97.717	99.172	100.69	99.757	99.196	99.823	100.89	99.264	99.091	100.13	99.552	100.95	99.325	99.023	100	99.131	99.862	100.1	99.11	99.376	99.273	100.32	99.746	97.746	99.623	97.733	98.279	99.775	101.19	99.972	100.02	100.13	99.059	100.09	99.744	99.091	99.334	100.8	100.24	100.25	99.472	101.23	98.419	100.77	101.45	99.154	101.31	101.09	100.01
100.15	100.61	100.68	98.751	99.648	99.195	99.531	99.308	101.09	98.643	100.79	100.47	99.773	97.148	99.131	99.067	99.094	99.193	100.55	98.31	98.748	99.699	99.35	99.742	99.758	99.641	99.549	99.778	99.022	99.9	99.184	99.304	99.484	99.024	99.253	99.355	100.12	99.558	101.63	100.58	99.524	98.113	99.592	100.19	100.07	99.589	98.484	99.681	99.964	99.005
107.11	105.72	106.04	105.4	105.41	107.11	105.25	107.31	105.12	106.83	105.65	106.08	106.55	106.75	106.8	106.21	105.07	106.37	106.98	106.64	105.92	105.28	107.62	103.9	104.28	105.77	107.12	104.91	106.61	106.21	108.12	106.93	105.68	106.76	106.7	106.52	106.46	106.05	106.14	106.91	107.58	106.03	106.2	107.08	105.65	106.23	106.5	106.37	107.1	106.29
103.9	101.84	105.38	103.41	103.85	103.42	103.98	103.79	104.84	103.54	103.4	105.2	104.61	105.09	103.77	105.72	103.48	104.28	103.79	104.52	104.86	105.14	105.09	103.07	102.77	103.63	103.17	105.79	104.45	104.67	104.69	104.94	104.53	104.74	103.94	102.76	104.8	104.56	106.36	104.01	104.12	103.93	103.4	103.74	105.64	104.55	103.88	103.84	103.28	105.31
104.78	105.66	104.39	103.89	104.02	104.78	102.7	106.72	103.77	103.52	105.28	104.28	105.87	106.27	104.86	105.54	104.88	104.84	105.32	104.99	105.57	103.51	104.5	106.01	105.6	105.19	105.65	104.89	104.71	104.4	104.42	104.98	105.6	102.68	104.48	104.15	104.81	105.33	104.74	104.83	104.27	104.05	105.07	104.09	104.85	104.03	103.55	102.63	105.68	104.39
99.215	101.35	100.85	100.95	100.99	99.454	101.13	101.94	101.17	99.976	100.87	99.933	102.49	101.26	100.81	101.98	101.5	100.58	99.548	99.573	101.72	100.78	102.72	101.44	101.88	101.17	100.92	101.08	101.05	100.97	100.99	101.12	100.86	101.35	99.943	101.98	102.27	99.625	101.32	100.71	101.97	101.86	101.07	101.09	100.98	100.2	101.69	100.26	101.38	100.98
100.22	100.01	100.09	99.626	100.5	101.11	100.88	100.43	99.938	99.351	100.03	99.006	100.57	98.262	100.99	98.982	98.698	99.959	99.093	100.26	99.263	99.265	101.39	101.06	100.59	97.184	98.823	99.933	100.42	101.55	98.682	100.87	98.597	99.648	99.662	100.12	99.97	98.672	100.48	99.49	99.749	99.827	99.474	99.072	99.428	100.68	100.44	100.95	100.04	99.147
105.91	105.29	104.48	105.69	104.44	103.46	105.07	105.3	104.95	104.11	104.88	104.6	105.39	104.75	104.24	106.42	104.43	104.39	105.52	105.57	105.02	105.07	103.98	105.47	104.19	105.04	105.66	103.99	105.11	105.63	107.17	105.44	104.22	106.09	105.11	105.24	104.41	106.46	104.91	105.56	103.54	105.93	105.38	104.8	105.86	105.05	104.64	105.81	104.03	102.43
105.8	104.72	105.39	105.54	106.72	106.2	107.07	106.42	105.68	106.47	106.67	105.78	105.9	107.12	106.72	107.13	107.04	108.09	107.27	105.11	106.76	105.63	105.96	106.98	105.7	106.57	106.41	106.21	106.07	106.03	104.57	105.47	106.23	107.28	105.43	107.9	106.96	107.07	104.83	105.37	106.95	106.68	104.44	106.09	105.28	105.28	105.19	106.43	107.66	107.03
104.94	105.33	107.11	106.16	106.05	105.79	106.6	105.74	106.8	105.21	105.47	106.99	105.14	105.97	106.63	105.66	106.02	107.01	105.61	106.44	107.55	106.48	105.07	105.73	105.34	107.63	106.57	104.79	106.79	106.73	106.94	105.42	105.9	106.35	106.11	106.16	106.8	105.25	106.09	105.77	104.76	107.48	105.45	106.34	105.31	106.87	107.28	105.85	105.2	105.24
106.28	106.95	107.86	105.77	105.77	105.9	108.46	106.23	107.52	108.05	107.23	104.88	105.68	104.75	105.69	105.88	107.21	106.54	105.24	108.02	106.11	107.29	106.45	106.19	107.87	106.44	106.08	104.92	105.85	106.67	105.86	104.69	106.98	107.37	108.15	105.3	106.96	105.53	105.44	105.88	106.6	105.92	104.98	106.9	105.29	106.74	107.48	104.91	108.38	105.65
106.84	105.57	105.02	106.74	105.82	103.88	107.07	103.99	103.56	106.04	105.65	104.78	106.18	105.9	105.25	106.01	106.89	107.06	107.11	107.35	106.12	105.75	106.32	106.48	106.85	106.04	104.93	104.64	106.31	105.02	106.08	104.81	105.19	106.15	104.36	105.9	105.89	105.16	105.24	105.19	106.06	107.04	105.34	108.39	106.66	105.2	107.12	107.23	106.83	106.03
104.98	106.06	103.43	105.67	104.91	104.96	104.03	105.44	104.78	103.12	105.55	104.6	103.78	105.45	103.41	105.46	105.07	105.12	104.27	104.59	105.12	104.86	105.79	104.76	105.25	105.12	104.42	105.86	105.21	104.8	104.06	104.83	105.73	104.83	105.23	105.46	106.17	105.92	104.49	104.24	105.36	102.26	105.5	107.1	104.28	105.9	105.04	103.56	105.66	105.47
105.04	106.76	105.73	104.44	107.9	106.24	106.71	104.92	106.05	107.04	104.74	106.2	106.16	106.13	106.09	105.27	106.64	103.03	105.71	105.83	105.8	106.43	106.09	104.43	105.64	107.18	106.51	106.27	105.18	107.21	106.7	107.14	105.72	105.92	108.07	105.94	106.57	104.43	106.49	107.67	104.46	106.72	106.33	105.72	104.47	105.93	106.06	105.81	104.55	104.42
106.65	106.46	107.47	106.96	106.87	105.74	105.45	107.05	106.05	107.29	106.82	106.63	107.23	107.82	106.9	105.74	106.8	106.43	107.08	106.04	106.48	105.46	106.11	106.22	106.72	107.46	105.63	104.66	106.04	106.78	105.22	107.11	106.13	105.9	104.76	106.1	107.01	107.12	106.82	106.17	105.71	105.79	106.89	105.36	107.2	105.11	106.49	106.77	105.1	106.11
118.39	117.62	117.54	117.59	117.37	118.02	118.66	118.74	119.51	116.47	116.55	118.44	118.54	118.09	118.51	116.87	117.2	116.34	117.95	118.06	116.88	117.51	117.81	116.42	116.44	117.47	117.99	115.64	117.5	117.85	117.01	117.3	117.45	118.31	118.32	117.85	116.58	117.76	117.14	118.65	117.61	117.84	117.95	117.19	117.57	117.71	116.64	118.06	116.63	116.06
106.09	106.58	107.32	105.35	105.59	107.03	106.59	108.49	106.75	106.94	105.54	105.56	105.13	106.05	106.71	105.43	104.74	107.57	106.83	106.95	105.76	107.06	107.07	107.05	106.65	108.31	107.02	107.35	106.67	105.95	106.3	106.25	105.27	106.95	107.46	106.02	106.19	106.07	107.78	105.57	106.51	106.48	107	104.97	106.66	106.62	107.3	106.09	107.71	107.09
112.18	112.46	111.86	111.47	113.17	112.04	112.05	111.96	112.16	112.13	111.77	111.11	111.66	112.06	110.87	111.47	112.48	111.45	111.87	111.46	111.7	113.07	111.67	109.54	111.91	111.15	112.48	112.99	111.25	109.77	111.98	112.98	111.73	110.86	110.84	110.97	110.55	111.87	112.63	110.87	111.99	110.68	112.17	112.47	112.74	112.81	112.39	111.87	111.57	112.55
104.6	104.94	105.02	105.67	105.84	105.85	103.63	105.5	104.19	104.99	105.35	105.61	104.63	104.64	106.39	105.84	104.81	106.22	105.96	105.64	106.17	107.29	104.93	106.25	105.42	104.92	105.7	103.75	104.68	106	105.97	105.61	106.85	106.52	106.05	106.7	105.72	106	105.7	104.56	104.75	107.25	105.4	105.21	107.72	103.81	104.29	106.76	107.36	107.48
100.57	102.4	101.26	100.74	100.09	100.58	99.578	100.45	99.552	102.18	100.2	100.28	101.93	100.95	99.899	101.03	100.5	101.1	102.56	100.03	100.55	100.1	101.78	101.81	101.45	100.88	100.5	99.662	98.922	101.81	100.39	99.04	99.197	100.81	99.991	99.708	101.38	100.41	100.6	100.3	100.06	99.88	99.751	100.93	100.26	100.17	100.32	100.91	99.419	99.958
99.789	100.72	98.964	99.858	99.696	99.584	97.981	100.67	100.01	100.89	100.67	101.25	99.673	100.62	99.409	100.7	99.294	100.39	100.19	100.11	100.26	100.22	100.6	101.67	99.58	100.41	100.08	100.04	99.326	99.919	100.16	99.444	99.765	100.68	98.31	100.31	99.266	98.927	99.792	102.06	99.552	99.967	100.35	101.47	100.17	100.22	100.22	99.808	98.933	99.784
118.05	117.16	118.01	116.87	117.77	116.81	117.77	119.04	117.18	117.21	116.31	116.47	116.3	117.89	117.6	118.81	117.81	118.78	116.9	116.26	117.74	116.98	117.84	117.15	117.79	117.17	118.13	117.77	117.22	118.34	118.49	117.97	116.36	117.03	117.02	117.91	119.18	116.33	117.09	117.87	117.1	118.21	118.54	117.43	118.12	118.21	118.74	118.27	118.05	116.45
111.94	112.11	111.88	111.49	111.28	112.55	111.62	108.93	113.09	110.71	113.93	110.51	111.57	111.81	111.96	112.71	111.77	112.26	111.41	112.43	113.05	111.28	111.46	112.3	112.27	112.58	110.75	111.53	111.14	111.33	112.29	112.01	111.83	111.52	111.47	111.15	112.56	113.77	112.76	111.34	111.54	111.06	111.63	111.82	112.62	111.26	110.49	110.8	112.57	111.23
110.24	109.84	111.76	111.66	110.66	112.82	110.51	110.77	112.74	111.26	110.79	111.16	111.01	111.25	111.03	109.8	110.28	109.89	110.3	109.88	110.51	111.21	112.07	111.14	110.89	110.57	110.14	112.62	111.8	111.07	112.49	110.79	109.46	110.23	110.76	112.38	112.86	111.58	111.43	109.83	111.88	111.49	111.07	111.76	111.4	112.12	110.35	110.46	111.99	111.72
112.31	111.72	113.17	112.92	111.18	112.11	113.18	113.92	113.94	113.47	111.78	110.23	110.97	112.46	111.6	113.63	113.76	112.93	113.29	113.97	112.43	112.4	113.09	113.49	113.81	114.86	112.85	113.35	113.52	113.88	112.27	113.55	111.87	113.99	113.6	112.92	112	112.13	112.33	112.5	113.68	114.28	113.17	111.02	112.61	112.36	112.31	112.2	113.51	112.3
111.17	111.27	110.27	110.05	110.57	111.21	112.11	111.32	111.11	111.33	110.82	111.79	111.45	111.41	110.69	109.99	111.45	110.72	111.46	110.12	110.94	111.65	111.79	111.41	112.17	111.91	109.42	110.62	110.05	113.25	111.94	110.74	112.29	110.32	109.55	110.71	112.22	112.77	111.87	110.82	110.99	111.62	112.03	112.3	110.56	111.35	111.59	110.13	111.19	111.42
105.95	105.74	105.11	106.1	104.65	103.5	105.7	105.31	105.69	106.28	106.09	104.93	104.78	104.84	107.9	104.69	104.58	106.98	105.49	105.09	105.54	106.44	106.81	106.24	105.78	105.83	103.79	103.93	105.85	106.88	105.73	105.08	106.57	105.77	106.09	106.21	105.16	107.55	104.82	105.24	105.28	107.05	103.87	105.29	106.38	105.31	105.53	105.8	103.39	104.37
106.39	106.44	107.32	105.63	107.15	106.4	105.55	108.02	107	104.96	105.91	105.49	105.92	106.69	107.77	106.08	105.29	107.39	106.15	107.5	105.26	107.06	106.54	108.11	105.36	105.85	107.42	106.22	106.53	106.13	106.58	106.51	104.47	105.8	106.49	105.49	106.93	106.68	105.66	106.86	107.38	106.02	109.41	107.74	108.03	107.22	106.23	105.25	106.26	108.04
105.4	105.37	105.86	105.76	104.83	107.91	106.97	106.76	106.28	106.87	106.73	107.36	108.02	107.51	105.83	105.46	105.8	107.46	105.3	106.37	108.54	107.71	104.93	106.8	106.53	107.87	106.01	105.62	107.38	108.42	106.77	106.84	106.44	107.29	104.67	107.06	107.02	105.06	105.98	106.06	106.25	106.58	105.99	106.51	106.92	106.99	107.7	104.87	106.7	108.49
104.85	105.31	103.91	105.38	103.67	103.75	105.66	104.38	104.69	105.37	104.54	105.14	105.53	104.76	104.66	104.43	105.25	104.34	104.21	103.98	105.15	104.29	103.65	102.36	105.16	102.83	104.68	104.83	104.82	105.78	105.12	104.64	104.96	103.79	104.32	104.34	105.75	107.06	104.18	105.77	105.52	105.3	104.03	103.9	105.03	104.71	105.36	104.4	104.62	105
105.51	105.47	106.5	104.4	105.76	105.47	106.47	104.69	104.7	105.17	106.02	105.44	105.08	104.81	106.34	105.6	104.58	105.98	105.9	104.99	104.33	106.14	106.04	105.43	106.13	106.19	104.07	105.91	105.37	104.48	104.96	106.39	105.76	104.61	107.17	105.43	105.24	104.84	105.76	105.48	105.84	105.13	106.59	104.7	106.23	105.15	105.27	107.12	105.73	105.15
105.59	107.13	106.22	107.59	105.71	107.62	105.13	105.67	106.14	105.55	106.23	107.29	106.56	105.68	106.94	103.46	107.21	108.23	106.29	105.76	106.87	106.04	105.18	106.07	105.14	106.7	106.4	106.79	106.01	106.48	106.2	105	105.28	105.7	105.32	105.75	106.47	106.76	104.9	107.48	105.89	105.42	104.8	104.97	106.29	106.64	106.51	106.27	106.59	104.69
107.28	106.21	106.52	107.34	106.54	107.01	107.84	108.04	108.3	106.13	105.64	107.41	108.37	105.59	106.24	108.19	106.6	107.68	106.8	105.37	107.29	107.87	104.75	107.1	107.33	107.51	106.51	107.74	107.33	106.85	106.58	106.58	104.44	107.32	108.34	106.18	107.04	106.02	107.49	105.68	106.73	107.65	107.11	107.96	107.08	106.87	107.68	106.73	106.21	108.33
105.72	103.96	103.81	104.59	106.41	105.21	105.43	105.21	105.35	105.44	104.85	105.51	104.57	105.26	104.24	105.56	105.53	105.18	104.95	106.55	104.55	103.79	106.09	105.24	104.82	104.84	105.81	105.45	104.76	104.85	105.71	106.13	104.29	105.87	104.9	104.48	105.12	103.51	104.55	104.65	106.19	104.4	104.09	104.19	105.98	105.38	105.47	105.88	105.43	103.98
106.45	106.25	106.88	107.24	104.99	105.75	105.45	106.62	105.04	107.07	105.91	106.26	105.16	105.85	107.19	104.81	105.72	107.47	105.62	106.6	105.34	105.18	107.51	105.02	106.27	106.05	107.07	105.4	106.86	106.9	105.7	106.34	106.02	105.85	106.68	106.93	105.72	107.02	105.83	104.02	107.4	106.58	106.4	106.63	106.88	105.57	105.35	105.92	105.08	106
102.83	104.32	104.74	102.4	104.42	103.94	103.98	103.82	103.15	104.09	104.27	103.27	103.5	104.26	104.09	105.66	104.48	103.74	103.7	105.23	104.8	104.25	104.21	103.95	104.29	104.27	104.15	104.16	103.8	105.41	105.32	102.64	103.5	104.26	103.48	103.82	102.72	103.97	105.41	104.88	104.15	102.53	104.1	105.21	104.06	102.45	105.06	106.4	104.83	104.58
104.55	105.8	103.44	103.79	104.58	105.32	104.17	104.9	104.25	105.26	104.25	103.74	106.14	105.44	104.4	105	105.02	104.24	103.99	104.59	103.9	103.76	104.3	102.77	104.83	104.63	102.91	104.35	103.76	104.62	103.21	103.49	104.59	103.23	104.92	103.69	104.18	104.33	103.98	104.86	104.14	103.11	103.78	104.36	103.34	104.82	104.5	103.3	103.46	104.4
105.35	106.63	106.72	104.86	106.63	107.69	106.11	106.92	107.83	105.96	106.53	105.8	106.21	107.38	105.87	107.16	105.66	105.57	107.94	106.22	105.77	105.93	106.59	107.32	106.4	105.94	105.96	105.94	105.9	105.66	105.81	106.88	105.99	105.98	106.25	107.46	106.79	106.7	106.82	107.03	107.07	105.37	105.49	106.57	105.21	107.18	107.94	107.14	105.13	105.1
113.46	112.66	113.49	113.16	112.84	111.94	112.19	112.26	113.17	114.35	112.51	112.28	113.33	113.44	112.04	112.41	113.67	112.74	113.13	115.1	112.71	112.64	112.46	112.06	113.04	112.29	114.15	112.88	113.55	112.32	111.27	112.51	113.04	112.26	113.29	112.83	113.71	112.72	113.91	113.1	112.25	112.46	112.24	113.49	111.59	111.27	110.06	112.92	113.7	112.67
115.37	116.41	115.77	115.91	116.81	116.62	115.05	115.4	114.22	114.54	116.36	116.32	115.75	116.22	114.81	116.08	115.45	115.67	116.05	115.46	117.36	116.35	113.92	116.5	116.61	116.28	116.98	116.96	117.45	114.16	115.16	117.48	116.45	116.33	115.73	116.05	116.3	115.77	116.62	115.77	116.22	113.83	114.67	116.06	116.94	116.26	116.59	116.13	116.32	115.53
106.47	104.53	107.1	106.66	107.53	106.43	106.15	106.3	105.79	106.78	106.26	105.52	105.27	104.84	106.98	106.17	106.76	105.98	106.62	105.59	105.29	105.85	108.91	105.78	106.06	105.14	106.45	104.59	105.4	105.41	106.39	105.69	106.53	107.06	106.02	105.98	105.59	104.87	105.27	105.47	106.28	105.97	105.37	105.86	107.51	107.01	106.51	106.86	106.52	107.3
112.46	112.33	112.71	111.31	112.6	112.93	111.98	110.51	111.22	111.73	112.15	112.08	111.43	111.65	110.35	110.82	112.15	110.99	112.86	113.87	112.32	112.55	110.82	113.8	111.21	111.37	111.71	112.02	111.37	111.52	111.41	112.45	112.43	109.92	112.36	111.75	113.14	111.84	111.7	110.04	110.41	112.74	112.54	113.75	111.22	111.65	112.88	112.13	110.27	112.67
112.8	109.67	110.93	112.07	111.14	110.43	111.42	110.2	111.33	111.98	111.13	111.28	110.22	111.37	111.67	112.81	110.9	109.38	111.54	110.81	110.98	111.32	111.14	112.1	111.47	112.24	111.38	108.25	111.41	109.54	110.22	111.68	111.36	112.51	112.65	110.53	110.6	110.38	111.96	110.05	112.15	113.08	112.04	110.91	110.81	112.05	111.54	111.61	110.16	111.35
112.24	111.27	110.69	112.41	110.8	112.63	110.99	111.82	111.21	110.96	112.66	111.59	112.4	111.09	111.95	112.67	111	111.76	111.15	112.71	110.98	112.58	111.46	110.43	109.73	112.42	111.56	112.58	111.19	111.54	110.97	112.49	111.89	111.56	111.52	112.51	111.22	112.04	110.43	110.42	111.59	111.87	110.76	110.17	111.76	109.56	111.69	111.69	111.56	111.44
108.11	106.22	107.44	105.21	107.38	106.38	106.26	106.43	107.2	107.67	107.09	106.28	106.9	106.83	105.78	106.51	105.01	106.81	108.57	105.55	106.63	106.25	105.74	107.55	106.88	106.2	105.57	107.91	107.23	106.84	107.82	106.09	105.49	107.28	107.23	107.72	106.63	107.5	107.05	107.26	107.97	107.43	108.57	106.85	107.05	107.96	106.85	105.31	106.19	105.75
112.17	111.82	111.6	112.86	111.86	111.55	111.99	111.88	111	112.31	112.09	111.53	112.09	111.95	111.84	111.76	112.01	112.75	113.21	110.63	112.78	113.52	112.18	112.79	111.21	112.08	112.68	111.79	111.13	112.12	113.03	111.39	111.44	111.76	110.81	111.51	111.87	111.34	111.7	112.52	111.41	111.57	112.13	111.81	112.04	112.11	111.04	110.74	111.79	111.46
112.4	112.41	112.41	111.85	112.17	112.76	110.8	111.32	111.21	111.72	111.96	111.77	112.32	111.71	112.9	111.52	112.93	111.87	112.28	112.03	112.56	110.8	111.86	110.82	112.52	112.6	112.82	112.69	112.26	111.85	109.77	113.01	111.67	111.14	112.49	111.94	112.29	113.39	113.22	112.5	111.85	113.27	110.89	110.28	113.4	113.3	110.68	112	112.27	111.06
110.98	111.4	113.67	111.09	109.45	111.88	111.83	111.09	111.17	111.59	111.72	112.78	112.36	110.4	111.72	113.65	111.33	113.14	111.54	111.8	112.29	112.21	109.86	111.16	111.4	112.43	110.18	112.47	111.28	113.3	110.73	111.67	111.1	111.53	111.92	111.75	112.27	111.13	113.12	111.91	111.06	111.18	112.15	111.88	113.14	112.23	111.72	112.62	111.49	112.04
105.76	106.26	107.09	106.16	108.1	105.77	106.02	105.67	106.23	107.74	105.09	106.27	106.22	105.51	106.25	105.9	107.92	107.22	106.71	107.07	106.01	106.76	107.95	105.18	107.05	105.06	106.69	107.5	105.47	106.56	106.18	105.34	106.76	105.21	107.42	105.54	105.61	105.34	105.77	106.56	107.19	106.91	105.82	106.09	106.86	105.87	106.85	106.87	106.81	106.65
112.3	113.07	111.73	112.47	112.3	111.08	113.4	112.99	113.75	111.63	113.37	112.53	112.92	114.13	112.57	111.43	111.95	113.28	113.38	113.71	112.62	112.58	111.32	113.17	114.8	113.03	113.44	114.04	111.41	113.28	112.4	114.15	111.9	113.3	112.14	113.56	114.28	112.97	113.25	111.67	113.36	112.88	113.19	113.83	110.9	112.74	112.31	114.35	113.01	114.33
105.7	104.55	106.13	105.69	105.78	106.78	104.23	107.74	105.26	105.75	105.78	104.9	105.94	105.11	106.56	106.15	105.62	106.13	106.86	106.22	105.37	106.06	106.3	105.76	103.89	105.27	104.19	105.67	104.22	105.9	105.52	106.11	104.75	105.56	106.43	105.48	105.48	105.07	106.48	105.35	107.46	107.57	105.95	106.2	103.77	105.34	104.87	106.35	105.74	104.37
106.21	104.31	105.66	104.73	105.89	105.31	106.45	104.42	105.41	106.92	105.89	106.29	106.15	106.17	104.07	104.94	105.15	103.58	105.5	104.85	105.52	105.99	104.24	104.86	105.89	105.8	105.11	104.78	106.45	105.7	105.22	105.71	105.25	106.26	104.76	103.9	104.88	103.65	105.54	105.9	105.69	105.12	107.04	105.16	103.89	105.4	104.53	105.23	105.73	104.96
104.67	104.45	104.84	105.05	103.44	104.4	103.86	103.35	103.65	103.95	102.87	103.67	104.68	104.85	103.38	104.83	104.11	103.3	103.46	103.05	102.76	104.2	104.72	104.3	103.98	105.42	104.47	104.3	103.16	105.42	105.35	103.55	104.92	104.97	103.21	104.15	103.07	105.06	104.71	105.17	103.4	104.3	104.88	104.56	104.92	104.64	104.09	105.57	104.27	103.57
105.23	104.9	104.8	105.99	105.9	105.49	105.68	105.43	106.02	105.81	105.37	106.12	105.51	105.02	105.54	105.21	106.64	105.68	104.86	106	105.07	106.86	105.65	105.5	105.36	107.24	104.48	104.9	105.12	106.36	107.53	105.68	104.77	105.21	105.68	105.21	105.73	105.12	105.54	106.64	105.71	105.56	106.78	104.72	105.69	105.25	105.16	106.28	105.3	105.7
104.06	105.97	105.75	104.54	104.73	106.38	106.34	105.78	105.53	106.65	104.97	106.94	105.38	106.07	105.74	106.13	105.06	105.3	105.39	106.29	103.26	105.35	106.71	105.68	105.43	104.72	106.98	105.34	106.5	105.91	105.57	105.79	106.75	104.74	106.64	105.21	107.66	106.7	105.43	105.56	106	106.79	106.1	105.8	106.02	104.1	105.43	104.72	104.98	106.01
99.986	100.86	101.69	100.24	100.91	100.55	99.691	99.596	99.723	99.605	101.21	100.53	101.04	100.35	102.14	99.989	100.23	99.972	100.52	100.6	99.93	100.73	99.408	99.387	100.21	100.57	99.95	99.942	99.342	99.947	100.75	102.12	100.1	99.295	100.3	101.69	99.637	99.909	100.55	101.17	99.326	99.563	100.69	99.854	100.67	100.65	100.38	99.593	99.732	101.51
110.64	110.35	112.18	109.61	112.1	110.9	112.51	110.67	111.82	112.02	112.32	111.97	112.47	110.65	111.55	112.01	112.24	111.89	111.22	113.21	108.8	112.55	110.42	110.55	111.65	109.58	110.16	110.12	111.31	109.7	111.38	110.01	111.95	110.66	111.93	110.58	111.48	109.74	110.93	110.76	112.16	113.27	112.04	111.24	110.75	108.35	109.85	110.43	111.73	112.99
105.11	105.11	105.13	105.67	107.08	105.88	106.31	105.61	105.2	107.64	107.14	105.55	104.65	105.99	105.42	104.98	106.84	104.84	105.09	105.01	104.85	103.81	105.65	106.06	104.77	104.49	103.84	105.88	104.91	105.42	106.71	106.35	105.35	104.66	106.65	105.04	104.76	104.51	105.53	105.42	105.34	104.12	104.73	105.49	105.41	103.68	103.76	107.25	106.47	104.55
109.08	108.95	109.91	109.07	110.75	111.24	111.5	109.34	109.65	111.05	111.12	110.51	109.96	113.58	110.29	111.5	109.88	110.41	109.23	109.84	109.79	110.26	110.62	110.83	110.16	111.03	110.31	110.34	110.39	111.19	110.77	109.33	110.6	109.16	110.76	110.75	110.8	109.93	109.19	110.54	110.08	112.04	108.71	111.17	109.68	109.02	109.42	109.53	112.09	111.07
103.36	105.16	103.26	105.25	105.55	103.08	104.46	104.02	103.41	106.12	104.96	106.06	104.4	104.92	104.35	104.39	104.57	103.37	103.97	103.84	103.13	104.87	104.13	104.17	102.93	104.32	103.34	103.1	104.54	105.32	104.62	103.88	104.73	102.94	103.02	103.9	104.39	105.23	103.82	103.72	104.94	103.28	105.03	104.51	104.68	103.53	104.97	103.53	104.79	105.35
105.69	102.89	105.53	105.17	105.36	104.12	104.89	105.46	104.06	104.76	104.59	104.64	105.75	105.91	104.79	104.87	105.64	105	103.69	106.09	104.26	104.33	106.56	105.89	105.13	105.7	106.51	104.16	104.52	105.4	106.57	105.02	103.19	103.58	106.4	105.45	105.11	104.52	104.42	105.62	104.79	105.12	104.48	104.8	104.56	105.84	108.04	107.21	106.79	105.6
98.902	98.334	100.73	99.268	100.06	99.824	99.154	100.3	101.38	100.68	101.02	101.04	97.742	99.89	100.47	99.483	99.434	100.04	100.77	100.84	99.247	99.952	100.04	99.725	100.72	99.527	98.284	100.11	98.896	100.38	99.236	100.71	100.37	99.868	100.19	98.239	99.453	99.765	99.454	97.665	99.404	100.13	101.97	100.31	100.6	99.79	99.067	98.822	99.867	100.78
107.19	106.35	105.19	105.82	105.55	107.13	106.27	105.9	106.86	105.51	108.01	105.5	106.47	107.14	106.54	104.45	105.63	106.26	105.99	106.75	106.2	103.94	105.17	103.88	107.09	105.62	106.41	106.96	105.41	106.79	104.91	105.98	107.39	108.1	106.56	107.88	105.47	104.83	105.8	105.62	106.17	104.56	106.72	105.76	105.99	106.92	106.05	106.76	104.44	105.95
106.01	104.58	105.9	104.45	105.04	106.43	105.33	107	105.62	106.22	105.71	105.12	105.14	104.4	106.77	103.23	104.79	104.57	105.5	105.31	104.98	106.01	106.83	104.16	105.22	104.91	105.46	107.12	106.01	105.6	105.05	106.03	105.58	105.76	106.61	105.86	105.65	106.33	106.2	104.16	106.05	105.21	105.9	105.31	104.94	105.09	105.56	106.22	105.41	104.59
111.87	110.86	112.11	111.46	112.59	110.66	112.3	112.76	112.32	112.04	113.14	113.24	113.37	111.22	111.83	111.53	111.86	112.34	112.96	111.94	112.23	112.88	111.61	109.29	113.93	113.27	113.4	111.72	112.58	112.24	112.84	112.72	112.3	112.97	111.27	111.89	112.06	111.78	111.05	111.14	112.14	112.28	111.02	112.07	110.74	111.51	110.46	111.31	111.75	113.32
112.54	111.69	111.3	111.29	109.85	112.06	111.62	111.25	111.33	111.97	110.69	111.43	110.14	111	111.35	112.83	113.41	110.75	112.44	111.29	112.39	112.77	111.98	112.09	112.67	111.01	112.06	111.25	111.08	111.49	112.09	111.49	110.29	111.57	112.45	112.81	111.44	111.01	113.07	111.63	113.2	110.91	112.28	111.24	112.18	110.85	112.17	111.08	111.57	110.53
106.22	105.21	106.21	105.25	104.61	105.61	104.61	105.97	105.06	104.31	105.5	105.89	104.89	105.64	106.49	106.97	105.96	104.95	104.57	105.34	105.29	104.78	104.26	104.89	104.79	106.32	106.25	105.42	104.01	105.21	105.59	104.32	107.35	103.21	104.19	104.17	105.41	105.94	105.69	104.97	104.52	106.94	106.23	104.74	106	105.76	105.98	106.1	106.3	105.35
105.91	106.46	106.15	106.24	104.35	106.21	106.69	105.43	105.83	105.94	105.15	106.33	105.52	105.29	106.87	105.95	104.87	105.06	105.81	105.7	105.27	107.97	104.97	105.81	105.18	105.48	105.02	105.48	104.76	106.42	106.03	106.1	104.57	106.11	105.2	104.59	105.23	105.65	106.02	105.33	107.87	105.82	105.49	105.54	106.06	106.12	107.92	105.78	106.35	106.13
110.11	112.78	111.96	111.09	109.78	111.01	113.08	111.34	111.66	112.61	111.49	111.95	111.07	110.87	111.51	112.08	110.51	111.98	110.12	111.58	111.23	110.68	111.99	110.12	110.18	110.72	110.93	110.46	110.82	112.12	110.74	108.91	111.83	111.48	112.05	112.16	112.6	111.72	111.27	110.76	110.06	109.87	111.8	111.61	110.22	109.5	111.64	111.76	110.58	111.26
106.08	106.7	106.01	104.78	105.89	106.06	107.27	106.19	105.39	105.88	106.17	105.47	105.21	105.78	105.5	105.22	105.53	106.69	104.63	105.91	105.1	106.12	106.47	106.28	105.62	105.82	105.66	106.3	106.64	108.49	105.16	106.61	105.44	106.4	106.03	103.55	105.06	107.29	105.3	107.09	105.78	104.1	108.37	105.72	104.12	106.84	105.73	106.72	104.34	106.9
112.44	111.88	111.64	112.3	111.87	110.67	112	112.14	111.15	111.09	112.28	112.73	111.33	111.45	112.77	112.01	112.58	110.69	112.39	112.34	113.38	112.37	112.7	112.29	112.33	111.24	112.97	110.95	112.83	113.79	112.56	112.91	112.32	113.06	112.2	112.15	111.37	113.5	112.93	111.32	111.41	113.44	113.92	113.08	112.67	111.3	113.41	111.21	111.63	112.13
110.82	110.75	110.93	109.47	110.13	108.94	108.95	110.15	110.44	112.33	110.52	110.54	109.46	110.82	109.63	109.17	109.96	108.25	110.72	109.85	109.79	109.82	109.23	109.96	110.42	111.32	112.16	111.7	110.99	109.28	108.16	111.2	110.69	110.34	109.42	109.7	110.19	110.38	109.57	109.86	109.21	110.94	110.23	110.85	110.94	109.56	109.63	112.96	108.87	110.95
106.33	106.91	105.66	106.98	106.55	104.97	106.97	105.91	105.66	106.35	106.7	106.51	106.61	106.41	106.93	106.15	107.93	106.42	105.73	106.9	105.96	107.13	107.59	107.3	105.83	105.1	105.7	108	106.95	106.29	107.65	106.08	107.42	107.04	107.25	105.61	105.42	106.08	108.73	107.34	107.61	107.71	107.81	105.72	109.34	105.46	108.62	106.34	108.52	106.53
106.56	107.07	105.07	104.66	106.14	106.82	106.2	106.23	105.78	106.04	106.5	107.76	105.3	106.15	105.78	106.11	106.82	106.85	106.07	108.08	107.43	105.96	107.79	107.51	106.03	107.03	108.76	105.76	105.54	105.9	105.49	105.18	108.25	106.59	106.69	106.18	105.44	104.62	106.34	106.24	106.65	106.79	107.53	106.46	107.16	106.15	106.57	106.73	104.76	107.19
118.42	118.31	119.15	116.68	117.14	117.81	118.79	117.02	116.76	117.21	117.31	119.12	118.27	117.11	117.13	118.69	117.3	118.7	117.38	117.19	116.26	116.09	117.76	116.82	117.33	119.2	116.8	115.78	117.47	116.17	117.84	117.18	118.96	116.1	117.58	116.27	118.15	116.97	116.38	118.04	119.54	114.64	116.13	115.6	117.92	118.65	115.44	116.68	117.51	117.25
105.49	104.02	104.53	105.86	104.77	104.98	105.84	105.14	105.56	104.59	105.12	105.29	106.3	104.88	105.12	104.86	105.66	105.99	107.02	104.36	104.19	105.19	104.66	104.43	104.39	106.93	104.08	104.33	105.48	102.05	105.45	106.29	104.6	104.43	106.72	106.82	104.39	104.98	106.64	105.07	104.67	103.84	105.86	104.52	105.02	107.26	105.29	103.94	104.87	107.72
112.99	112.37	112.21	112.87	112.82	113.01	111.7	113.48	113.55	112.8	112.42	112.39	112.84	113.91	113.8	113.96	111.56	112.84	113.8	113.29	112.48	112.47	112.48	112.33	113.75	111.16	111.94	112.31	113.42	111.67	112.76	111.49	112.18	112.53	113.61	114.23	112.45	112.78	111.94	113.12	112.83	114.33	114.04	112.31	113.73	111.36	113.27	113.23	111.03	114.32
112.99	115.16	111.8	113.02	112.9	113.33	111.84	111.5	112.36	112.62	111.33	112	113.32	111.57	112.82	113.52	111.59	112.39	112.77	112.84	112.33	113.7	112.29	112.5	111.69	113.13	112.01	113.31	111.41	113.58	112.55	113.73	113.63	111.97	112.07	112.22	111.86	112.79	112.96	112.85	110.93	112.47	112.44	112.78	113.41	113.41	113.44	113.55	112.62	112.07
104.38	104.33	103.58	104.43	105.1	102.47	104.18	105.75	104.86	105.18	104.92	104.5	104.02	104.55	105.3	104.35	104.56	104.1	104.13	105.9	104.53	105.04	103.01	105.39	105.22	104.59	104.22	105.46	104.43	105.11	105.26	105.95	105.45	104.22	103.79	103.68	102.41	104.15	104.59	104.45	105.47	104.53	104.05	104.55	103.28	104.35	104.38	103.31	103.45	103.78
105.09	104.92	104.45	106.22	105.12	106.07	106.4	104.14	105.5	105.77	106.26	104.71	106.16	106.49	106.28	104.69	104.44	105.17	104.31	107.19	105.55	107.14	106.06	103.42	105.76	106.04	105.93	106.01	105.51	106	106.02	105.58	104.84	105.31	105.31	105.98	105.71	106.87	106.13	104.75	105.96	105.83	107.38	104.74	105.87	106.81	107.32	104.82	105.26	106.2
106.73	106.72	107.24	106.18	106.23	105.28	106.17	105.7	106.56	107.17	105.26	105.79	107.66	106	106.75	106.6	106.58	106.76	106.53	107.68	106.73	104.67	105.95	107.34	106.38	106.07	105.41	106.52	107.3	106.43	107.28	106.28	105.23	106.27	106.14	108.82	106.48	105.75	106.31	107.04	105.81	106.58	105.65	104.6	105.37	108.37	106.07	106.36	106.17	105.81
106.99	105.22	106.69	107.74	105.44	103.69	105.73	105.29	104.35	104.56	106.48	105.34	104.99	106.24	104.68	105.47	105.65	103.97	104.4	106.29	104.77	106.68	105.24	104.05	107.85	105.4	105.64	105.25	104.37	106.4	106.9	105.61	105.56	105.05	104.32	105.09	106.34	104.55	105.58	104.17	105.17	104.28	105.65	105.44	105.1	106.19	107.14	103.29	105.86	105.3
104.82	105.12	107.46	106.08	106.67	105.73	104.85	105.76	103.94	106.12	106.36	106.2	105.82	105.37	105.21	105.74	105.23	105.51	105.62	105.65	105.65	104.74	105.55	105.52	105.53	105.68	106.53	106.5	104.57	105.41	106.21	106.45	106.1	106.27	104.44	105.15	106.76	104.61	104.81	105.47	105.85	103.89	105.71	105.35	107.75	105.62	106.61	105.36	105.24	105.82
110.66	110.93	110.55	111.08	111.6	111.8	110.44	111.33	113.69	111.35	111.22	109.07	110.53	111.93	111.55	110.44	109.55	110.25	111.73	111.51	110.91	111.03	110.42	110.34	111.41	110.78	110.75	111.48	110.1	110.84	109.96	109.18	110.96	111.49	111.07	111.16	112.05	111.62	110.39	112.09	112.09	110.35	113.1	110.61	112.45	112.38	110.19	111.53	111.44	112.85
105.75	104.32	105.66	105.17	105.65	105.31	106.15	105.03	105.46	105.95	105.81	106.8	105.6	105.5	104.87	106.7	106.44	104.15	107.26	104.48	105.84	105.7	106.59	106.31	105.55	106.13	105.69	104.57	104.7	106.86	105.96	105.73	106.58	105.43	106.3	105.84	104.26	105.01	106.75	107.45	107.7	106.39	105.69	106.96	105.46	106.08	105.53	104.04	105.59	104.33
105.19	105.14	104.27	106.88	105.19	104.31	104.26	106.05	104.03	105.13	104.47	103.96	107.42	104.25	105.7	104.57	105.72	104.77	104.94	105.9	103.73	105.71	105.38	107.02	105.07	105.89	104.58	104.65	106.15	105.29	105.57	104.35	106.8	105.79	105.12	105.29	105.62	106.35	103.29	104.38	105.46	105.99	106.46	103.61	107.6	104.44	105.36	104.98	104.07	104.4
111.57	111.01	112.61	109.78	111.31	112.72	110.78	110.43	113.33	112.03	111.53	112.14	111.32	111.53	109.48	111.63	111.41	109.29	111.55	109.86	110.67	112.68	111.98	111.49	109.18	110.85	110.99	110.61	112.28	111.53	110.71	110.21	112.96	112.4	112.22	111.62	111.3	111.04	110.6	110.53	110.37	113.22	110.43	112.92	109.87	113.06	111.88	110.58	111.24	111.81
116.65	116.69	117.67	117.64	116.65	117.31	118	117.74	118.29	119.32	118.57	119.33	118.02	117.78	118.51	117.95	118.03	116.53	119.64	117.77	117.46	115.42	117.61	119.07	118.06	116.98	117.81	116.88	117.54	119.34	117.94	118.05	117.71	116.37	117.95	118.84	115.68	117.39	119.39	118.15	119.29	116.88	116.94	117.14	117.98	118.39	117.87	117.51	117.65	117.77
112.22	110.87	112.42	111.67	112.41	110.12	110.25	109.33	112.5	110.38	111.78	111.36	112.89	111.35	110.17	112.21	112.59	111.66	112.02	110.14	112.74	110.4	112.16	110.04	111.11	111.61	111.37	111.9	110.06	111.05	111.65	112.19	110.6	112.22	110.22	111.32	110.34	110.11	111.17	111.27	110.2	111.99	111.5	110.68	111.41	111.46	110.21	111.87	111.67	110.11
112.11	110.11	110.73	111.56	109.35	111.11	111.31	111.77	111.42	112.04	112.06	111.74	111.21	111.35	112.58	110.44	112.44	110.25	110.81	111	111.46	113.21	111.37	111.2	111.7	111.76	111.69	111.05	110.84	112.49	110.77	110.77	110.18	111.95	110.6	111.62	110.7	111.05	110.36	110.01	110.75	111.51	110.08	111	110.5	111.07	110.29	111.22	111.36	110.16
107.36	106	106.41	106.54	107.25	105.94	106.03	107.22	104.3	106.79	105.48	106.41	106.43	106.92	106.3	106.57	105.2	105.85	104.94	106.76	105.26	105.85	106.74	107.26	105.37	106.21	106.81	106.66	105.64	107.6	104.77	106.29	106.67	107.28	105.94	105.56	106.95	104.5	107.22	106.76	104.88	105.74	106.29	106.85	106.92	107.17	107.6	105.81	107.1	106.03
111.44	110.9	111.58	112.26	110.69	111.04	112.74	111.4	111.44	111.31	110.47	111.25	114.1	112.54	111.53	111.24	112.69	112.01	110.93	109.72	112.73	112.23	112.95	111.69	113.14	113.5	112.22	113.99	111.16	111.61	111.49	113.31	113.37	111.12	113.76	113.49	112.48	113.31	113.75	111.27	110.45	111.47	111.78	113.04	110.5	111.12	111.23	111.12	112.39	111.42
110.14	112.94	111.55	112.24	111.16	113.19	111.69	110.53	110.54	110.81	113.19	113.32	112.98	111.01	114.75	112.01	112.11	111.93	111.27	113.1	111.01	112.2	111.92	114.19	112.09	113.13	112.39	111.52	112.23	112.83	112.24	113.49	111.17	111.61	112.55	112.41	111.95	112.64	111.52	111.27	112.85	111.14	111.78	111.95	111.78	111.89	111.93	113.32	111.12	111.78
103.28	104.04	104.68	103.2	104.42	103.31	105.11	104.34	106.53	104.61	104.37	104.4	105	102.4	103.46	104.37	105.33	105.11	103.63	105.3	104.35	101.63	105.23	103.85	105.45	104.45	103.42	104.19	103.87	103.31	103.09	104.15	104.26	105.48	103.97	105	104.54	104.54	103.17	105.63	105.48	104.34	104.75	104.74	103.45	103.76	103.97	105.17	104.39	103.86
110.34	109.92	109.58	110.25	110.25	110.47	110.75	111.33	110.8	110.93	110.36	109.78	111.84	110.75	110.64	111.42	110.91	111.53	111.73	109.87	110.58	110.74	110.95	110.95	110.4	110.65	110.06	110.63	109.5	108.93	111.21	110.48	110.11	110.09	111.01	112.05	110.83	109.05	110.49	109.38	112.53	111.22	111.05	111.02	110.53	112.42	108.86	110.39	110.66	110.1
113.67	112.73	111.31	112	113.03	112.2	110.86	111.44	112.84	111.38	112.63	110	113.23	111.62	111.17	110.99	111.36	113.14	111.32	111.57	112.06	111.71	111.56	111.06	111.95	111.38	111.83	111.11	112.15	112.35	113.75	110.71	110.95	110.37	112.35	110.82	112.84	111.85	112.34	111.39	110.52	112.47	113.03	111.28	111.98	112.12	110.86	110.61	112.27	111.79
107.61	107.41	106.42	103.97	106.79	106.14	106.6	105.52	105.07	104.99	105.7	105.54	106.17	105.85	107.44	103.9	105.38	107.48	106.43	106.04	105.57	104.64	105.8	104.59	107.11	105.17	105.72	107.06	107.14	104.8	105.89	106.55	104.69	104.85	106.82	106.29	104.58	105.51	105.34	104.87	105.89	104.18	105.03	107.01	105.56	105.53	104.12	104.89	106.74	106.78
104.95	105.05	105.53	103.91	104.04	105.3	105.51	104.21	106.55	104.69	105.42	106.7	106.26	105.49	106.85	106.77	104.88	104.79	106.4	108.01	104.61	106.4	103.99	105.63	106.32	104.94	105.14	105.34	104.89	107.31	105.82	104.79	107.93	103.2	105.11	106.69	106.18	107.25	105.42	103.04	106.34	106.72	104.78	106.76	105.09	105.61	105.64	106.82	106.45	106.12
111.14	110.55	111	111.57	109.11	111	109.51	111.04	109.19	111.35	110.21	110.28	110.52	110.08	110.42	110.41	110.54	110.69	110.97	109.65	108.62	111.3	111.87	108.99	110.66	109.59	109.8	110.9	109.56	110.85	108.64	109.4	111.11	111.23	109.92	108.59	110.07	110.87	110.29	110.5	110.7	110.25	110.67	109.43	110.76	110.25	111	109.38	109.32	110.44
109.51	108.58	109.41	108.1	108.44	108.78	109.52	109.79	109.51	110.82	109.26	111.38	106.54	109.52	111.37	109.63	111.59	109.9	109.98	109.39	108.91	110.07	108.58	109.46	109.11	110.79	109.77	108.51	109.85	109.3	108.88	110.2	110.37	108.1	109.08	109.34	109.67	110.88	111.45	110.85	110.77	110.65	108.91	109.36	108.09	110.44	111.42	109.45	111.27	107.9
118.1	118.16	117.58	117.94	116.58	116.27	118.68	118.52	117.15	118.81	116.88	117.56	117.78	118.73	116.64	118	116.52	118.1	117.21	116.45	117.56	116.37	117.8	118.81	117.54	116.44	117.03	119.26	118.18	117.22	118.34	117.79	117.63	119.67	118.25	116.12	117.52	118.93	118.12	118.02	116.85	117.32	117.81	119.2	116.78	117.19	117.19	117.46	117.27	116.79
108.05	106.11	104.88	107.76	106.05	106.07	106.64	106.35	107.65	105.28	106.66	107.27	106.44	106.93	105.16	106.17	106.99	105.89	106.43	107.65	105.72	105.43	106.53	105.9	108.02	106.7	107.27	107.4	105.29	105.5	106.31	107.04	106.39	106.83	106.3	105.93	106.82	105.97	107.57	106.18	106.19	107.49	105.36	106.01	106.04	107.1	108.27	106.33	105.18	105.66
104.78	104.23	105.23	105.37	103.07	104.29	102.86	103.83	104.54	104.72	104.2	103.47	104.81	104.29	103.5	103.81	103.44	103.93	104.63	103.68	105.73	103.71	103.72	104.05	103.58	102.66	103.42	104.53	103.09	104.02	104.79	102.76	104.02	105.59	105.3	104.99	105.5	104.67	103.88	103.42	106.41	106.17	103.37	106.55	104.86	103.41	105.39	105.47	104.23	104.63
104.34	103.99	105.01	104.68	104.2	103.11	102.86	105.46	103.62	104.6	105.25	104.08	103.13	104.34	103.23	102.96	103.5	105.61	105.19	103.84	104.97	103.15	104.42	105.33	104.23	104.11	103.8	104.13	102.9	105.05	103.5	102.83	104.15	104.69	104.25	103.27	104.85	104.74	103.25	103.46	103.32	104.13	103.47	105.91	104.54	103.1	103.85	103.81	104.18	104.15
110.66	111.04	109.71	109.51	110.69	111.65	111.07	110.35	110.71	110.42	111.38	111.31	109.08	110.23	110.68	109.57	110.77	110.71	109.71	110.31	110.83	111.52	111.78	109.58	110.87	111.31	110.28	110.61	110.93	110.01	109	110.97	109.82	109.97	112.51	111.44	110.76	111.06	111.01	109.93	112.42	109.64	109.1	110.13	112.48	109.82	109.58	109.35	111.97	111.59
111.8	113.96	110.46	112.19	111.51	110.86	111.8	112.33	112.65	112.09	112.92	112.35	111.56	111.6	112.12	112.07	112.34	111.73	112.39	111.33	111.24	111.92	112.96	112.99	111.48	111.67	113.91	112.47	111.91	111.92	113.61	110.67	111.92	110.48	112.02	112.05	113.19	110.53	113.42	110.73	112.46	112	112.23	112.44	111.98	112.98	112.65	112.92	112.18	112.67
106.23	105.28	107.55	106.06	105.29	105.26	106.1	106.51	104.99	105.91	105.99	106.62	106.34	106.58	104.52	106.17	106.34	105.29	103.8	104.97	105.54	105.83	105.26	105.5	105.82	105.28	106.94	105.54	106.85	105.65	106.21	106.18	104.63	106.56	105.49	106.36	103.97	106.68	105.4	105.12	105.27	104.37	105.62	104.98	106.93	104.1	105.32	105.27	104.86	106.45
106.42	104.91	106.73	107.08	106.28	106.29	106.54	105.21	105.62	106.35	104.53	107.14	105.11	105.4	104.88	106.34	105.72	104.65	105.37	104.58	107.99	106.42	105.88	107.57	107.48	105.41	105.41	105.75	106.94	105.05	105.39	105.12	106.35	104.86	105.62	105.94	106.67	105.33	106.43	105.42	108.4	105.39	105.65	104.98	105.31	107.27	106.01	108.02	106.59	107.14
100.47	101.16	100.86	100.96	98.503	99.817	101.82	99.475	100.14	99.096	100.67	101.95	101.16	100.36	100.89	99.701	100.34	98.982	100.86	99.679	101.53	102.04	101.65	101.92	100.82	99.531	99.512	99.944	99.871	99.115	99.371	100.81	99.252	100.89	99.588	101.13	99.993	97.173	100.23	100.56	101.24	99.045	100.56	100.51	99.341	99.859	99.22	101.62	100.18	101.73
109.54	110.58	108.75	110.32	110.22	110.1	110.79	109.85	109.88	110.59	108.91	110.4	109.82	110.27	109.97	110.74	109.91	110.16	109.88	108.88	110.41	109.11	109	109.32	109.07	109.46	109	110.2	109.9	109.99	108.76	112.74	109.49	109.31	109.24	109.85	108.96	110.34	108.9	110.19	109.97	111.1	110.04	109.41	111	109.31	109.74	109.29	110.82	109.52
105.39	105.92	106.19	106.99	106.81	104.4	105.69	106.23	105.42	106.44	105.97	107.16	106.06	107.19	105.11	107.33	107.34	105.08	105.47	106.25	106.25	105.84	105.94	107.28	105.46	106.18	106.56	107.69	106.21	106.04	106.01	105.28	105.28	105.19	106.02	107.24	105.26	106.05	105.26	103.64	106.05	106.26	105.84	107.04	105.46	105.51	107.25	105.46	105.87	104.26
109.98	111.82	111.34	110.59	110.05	111.16	110.44	111.71	111.84	110.49	110.47	111.64	111.33	110.56	109.72	110.8	110.13	114.09	109.42	109.4	111.45	110.71	111.72	111.46	112.2	112.3	110.85	110.78	112.49	110.7	111.58	111.57	110.6	109.82	112.22	111.24	110.21	109.85	111.7	110.36	111.03	112.25	111.34	110.85	110.97	110.38	110.47	111.15	111.08	110.27
101.8	98.14	100.28	98.719	100.51	100.3	101.4	100.83	100.22	100.34	100.8	100.87	101.23	100.3	99.627	100.79	100.9	100.13	100.9	100.98	101.01	100.92	99.084	100.19	100.34	100.02	100.98	99.522	100.12	98.876	101.61	100.93	101.33	100.38	100.8	100.76	100.17	101.17	99.812	100.02	101.25	98.976	100.73	101.67	101.02	102.06	101.65	98.96	102.01	100.08
105.77	106.02	106.35	103	105.35	104.74	105.41	105.86	106.47	105.96	105.98	106.6	105.56	106.11	105.2	105.69	104.93	104.57	105.19	104.21	103.75	104.6	105.62	105.16	104.1	105.82	106.59	105.78	103.75	107.07	105.01	106.48	106.27	105.21	105.75	104.79	105.73	105.06	105.56	105.94	104.18	105.87	106.62	107.27	102.99	105	105.79	105.5	106.7	104.04
112.57	113.62	111.35	112.78	111.12	111.7	111.25	112.1	113.44	110.86	111.68	111.06	112.62	110.88	111.56	112.09	112.49	112.83	112.68	111.67	111.14	111.25	111.35	112.96	110.94	112.26	112.97	111.54	112.13	112.03	111.4	112.01	111.91	113.48	113.1	111.24	111.63	111.5	112.25	112.62	110.14	112.58	111.33	111.74	111.81	111.15	111.71	113.29	112.06	110.77
98.448	101.41	99.622	98.853	99.094	98.084	99.527	98.609	100.38	99.135	99.89	101.07	99.76	100.4	99.954	97.587	98.297	99.598	99.12	100.12	100.09	98.861	100.62	99.445	100.05	101.05	99.661	100.2	100.03	101.58	100.81	100.89	98.972	98.761	98.306	100.69	100.2	99.576	99.928	100.92	101.04	99.404	98.597	99.574	99.43	101.01	99.615	99.715	98.923	100.84
110.21	110.44	109.41	108.97	109.2	109.85	109.2	111.13	109.2	110.05	110.26	109.31	108.33	107.9	108.92	110.05	108.06	110	110.02	109.06	107.91	111.46	108.69	110.66	110.5	110.82	110.44	111.35	110.62	109.99	110.73	109.84	110.87	110.66	110.66	107.95	109.85	110.43	108.96	107.91	110.36	110.44	110.11	108.91	109.84	109.6	110.45	108.01	110.63	110.01
107.34	105.1	106.16	106.94	106.8	105.67	104.64	106.5	105.66	106.88	105.21	105.19	105.05	106.85	105.34	106.49	105.13	105.96	104.51	105.03	105.42	106.5	105.45	106.48	105.23	106.85	106.74	106.28	106.45	106.1	106.41	106.62	105.12	103.5	106.05	106.05	104.85	106.4	106.15	106.97	105.87	104.8	104.88	106.32	104.71	105.72	107.33	105.26	105.12	107.6
106.86	106.17	105.63	108.14	105.26	104.84	105.68	104.03	103.2	106.67	105.35	107.73	104.22	104.7	105.61	106.21	106.19	105.24	105.54	105.14	106.01	105.64	103.51	106.28	104.69	105.85	105.23	105.68	104.79	105.59	105.65	105.7	104.68	105.59	105.53	106.73	106.58	105.13	105.09	105.91	107.75	106.16	106.08	105.37	103.67	105.81	106.27	105.93	106.61	105.73
106.56	106.49	103.63	105.84	105.25	105.77	104.79	105.38	104.88	106.49	106.35	106.4	105.56	104.26	104.88	106.26	104.68	105.96	105.97	104.72	106.93	106.46	106.1	105.24	106.3	107.43	105.77	104.88	105.43	106.04	105.1	105.96	104.19	105.75	105.01	104.52	106.81	105.5	105.16	105.65	105.54	105.16	106.29	106.27	105.09	104.95	103.73	105.48	106.35	105.96
104.03	105.37	104.86	103.36	103.84	104.72	104.23	103.77	104.25	103.41	103.58	103.57	104.89	105.16	104.15	103.56	104.29	104.49	104.75	103.64	105.44	105.26	104.19	102.83	103	103.24	104.05	104.45	105	103.75	104.35	103.58	104.22	105.45	104.19	103.63	104.77	104.92	103.68	103.85	103.9	103.84	106.02	104.59	103.6	103.1	103.91	105.79	104.35	103.88
109.62	110.14	110.44	109.08	110.39	109.92	111.56	109.73	109.56	109.75	110.3	108.88	109.84	110.96	110.8	110.56	111.18	110.32	112.48	109.48	110.04	109.89	110.31	109.86	110.71	110.55	109.61	111.34	108.46	109.87	110.77	111.21	111.3	111.2	110.93	110.31	110.19	111.59	109.83	109.97	110.87	111.2	109.28	109.75	109.99	109.26	109.8	109.96	108.83	109.27
100.73	99.694	100.11	100.43	99.781	99.165	100.16	101.09	99.973	99.205	99.869	100.25	100.63	98.766	99.321	99.698	100.08	101.75	100.48	101.2	101.27	101.79	99.741	98.244	98.987	100.17	98.846	101.95	100.54	100.68	100.72	99.55	100.74	101.75	101.79	99.84	101.69	100.05	100.65	99.776	98.935	99.869	99.787	99.886	97.315	100.88	100.95	101.11	100.62	101.03
113.3	111.17	111.96	111.24	110.52	111.19	113.46	112.93	111.35	110.96	111.32	110.52	111.53	113.05	111.11	112.58	111.78	111.15	111.7	111.88	110.79	112.03	110.87	112.69	111.66	112.28	111.88	111.84	111.97	112.48	111.4	111.66	112.05	113.47	112.55	112.33	113.65	110.45	112.39	112.34	112.22	111.54	111.5	112.68	112.16	111.49	112.81	112.58	110.91	111.58
113.49	111.23	111.7	111.83	111.37	112.35	113.22	112.17	111.16	111.79	112.42	111.23	112.02	112.74	112.02	111.03	113.41	112.52	111.47	113.17	111.41	111.52	112.68	112.02	112.96	110.7	110.51	113.25	110.85	112.54	111.34	114.09	110.47	114.02	112.69	109.38	111.59	110.95	111.41	112.25	112.38	112.63	111.92	112.02	112.23	113.1	112.54	112.78	111.36	113.25
106.39	106.42	105.9	106.17	107.92	103.73	106.98	106.52	104.62	105.92	105.47	104.74	105.41	106.34	104.97	106.74	106.31	105.47	106.04	106.2	105.31	106.34	105.3	105.55	105.73	105.21	105.17	106.24	107.25	104.84	105.97	106.25	108.4	105.98	105.99	105.14	106.74	104.58	105.3	106.73	106.43	106.42	106.49	106.54	105.54	103.84	104.97	105.38	104.99	106.5
104.86	103.88	104.9	104.18	103.9	104.58	103.68	104.48	104.39	103.32	103.8	103.32	103.58	103.67	104.82	105.64	104.49	105.44	104	104.32	106.87	103.95	104.58	103	106.02	105.99	105.72	103	103.77	105.01	102.1	104.09	102.63	104.02	104.32	104.71	103.02	103.29	105.23	104.98	104.75	104.9	104.31	104.56	105.18	104.97	103.48	104.01	104.34	104.26
113	111.88	110.92	110.99	110.68	112.39	110.96	111.14	112.05	111.71	111.76	111.27	111.08	112.51	110.82	111.68	111.61	112.29	110.62	110.44	112.99	111.3	109.74	111.83	111.11	109.99	112.57	112.57	111.85	111.13	112.53	110.61	112.16	111.43	110.93	110.9	109.07	111.46	111.14	112.88	112.75	110.8	109.93	111.19	111.6	112.43	111.27	111.43	111.23	110.44
110.07	111.95	109.65	111.89	108.92	109.85	111.09	109.86	110.53	111.51	110.75	112.15	111.58	109.49	110	108.51	110.62	110.84	111.26	111.73	111.59	111.06	112.13	110.84	111.44	111.62	110.25	111.16	112.09	112.09	112.06	111.23	111.18	109.96	111.34	110.46	110.12	110.92	109.82	110.61	110.61	109.59	110.74	109.87	110.26	110.47	110.04	111.4	109.52	109.48
112.62	113.24	113.52	112.69	113.52	114.36	113.92	113.38	111.84	113.15	111.61	113.46	113.92	112.2	113.59	112.16	111.85	111.88	112.59	112.19	112.47	112.72	111.49	113.4	113.56	114.16	111.7	114.05	115.17	111.94	112.41	112.45	113.01	113.27	113.65	113.99	111.74	111.91	111.42	112.56	112.97	113.5	111.3	112.85	112.92	112.42	113.12	111.06	112.83	112.36
114.22	112.29	111.53	113.32	110.94	112.93	111.68	111.62	110.26	112.37	111.35	112.61	113.19	112.57	111.49	111.67	111.06	111.65	112.77	112.54	112.69	111.04	112.32	114.02	111.89	111.95	110.9	112.33	111.81	113.26	112.94	112.8	111.15	111.87	111.06	113.89	112.79	111.43	111.08	111.81	112.01	113.64	111.57	111.98	113.42	111.89	112.13	113.08	111.64	113.02
107.64	105.89	105.95	104.48	105.92	106.69	103.76	106.87	106.31	105.3	107.24	106.1	106.81	107.87	104.84	106.96	105.74	104.8	105.51	105.91	105.57	104.19	104.62	107.53	106.89	106.41	104.8	106.1	104.43	104.87	106.15	105.5	105.62	106.21	105.92	104.91	105.58	105.74	106.44	106.41	104.54	105.62	105.12	106.21	104.95	105.75	106.15	104.86	106.4	105.83
101.84	99.91	101.95	99.391	101.67	100.53	102.22	101	101.25	99.332	100.12	101.3	100.9	100.92	101.21	100.62	100.27	100.92	100.32	101.47	99.569	101.15	99.809	99.805	102.61	100.53	100.29	101.9	100.96	99.302	100.71	101.23	101.64	100.77	101.4	100.17	101.61	99.12	101.02	100.47	101.8	99.325	99.703	101.4	100.75	100.08	100.56	99.226	100.49	100.39
108.22	108.2	107.58	106.27	108.23	107.35	106.23	105.76	106.34	105.27	108.72	106.07	106	107.47	107.91	106.8	106.55	106.33	107.39	106.02	106.51	106.21	105.75	108.12	106.29	106.89	106.51	106.61	107.28	104.98	106.57	106.93	108.02	105.16	107.03	106.13	105.95	107.12	107.03	105.28	108.1	107.63	106.27	107.73	105.78	107.31	107.63	105.51	106.34	105.3
107.12	107.04	106.71	108.23	107.07	105.53	106.53	106.99	107.64	105.84	105.66	106.99	107.1	105.75	105.89	106.72	106.35	106.08	107.47	105.52	105.87	104.81	106.08	107.62	107.34	105.62	105.82	106.13	106.35	107.11	106.97	107.28	107.15	106.31	107.23	104.87	106.17	105.43	105.66	107.26	107.3	105.76	106.19	105.91	107.08	106.93	106.23	106.43	106.44	106.51
100.05	101.2	99.7	99.836	101.04	101.66	101.21	98.786	101.04	98.657	100.64	101.55	99.348	102.05	101.55	99.153	98.604	98.415	100.05	99.028	101.01	101.35	99.608	99.653	100.58	99.667	98.28	101.07	98.291	100.76	100.12	100.31	100.87	99.425	101.12	99.586	100.74	101.62	102.24	100.9	100.39	100.53	100.73	101.27	98.896	99.838	101.38	99.345	99.856	100.74
106.75	104.7	105.15	106.86	105.65	105.48	104.48	105.46	105.85	105.46	107.07	104.44	106.34	105	104.26	106.15	106	105.93	106.36	105.43	104.49	106.12	106.97	104.62	107.11	106.31	105.83	104.74	106.15	106.85	105.9	104.75	106.56	104.97	105.45	105.84	106.76	106.54	106.56	107.4	105.28	107.1	104.24	106.43	104.85	105.82	105.87	106.07	106.73	104.17
106.26	104.22	104.89	105.72	105.11	105.38	103.79	104.37	104.87	104.47	105.37	105.4	104.13	107.02	105.41	105.4	104.83	104.13	104.47	104.34	104.53	104.22	106.2	105.52	105.92	106.18	103.06	104.89	105.94	105.16	105.59	105.08	105.71	105.45	103.51	107.14	105.91	105.07	105.54	105.32	105.41	105.14	104.28	105.13	105.92	106.38	104.31	105.61	105.1	104.84
111.41	112.78	112.69	111.54	111.44	111.01	112.15	113.83	111.89	110.55	112.31	111.59	110.88	111.7	113.65	110.41	112.13	111.57	112.71	112.35	110.56	112.7	110.75	112.26	112.72	111.83	111.41	110.45	111.99	109.49	112.25	111.92	111.46	111.12	112.13	112	112.03	111.87	110.91	112.46	110.6	113.52	112.66	111.76	113.06	112.6	112.12	111.69	111.71	111.94
111.92	111.61	112.33	111.24	110.76	112.38	111.44	111.35	113.34	111.1	112.77	112.4	110.9	111.64	110.45	112.8	111.14	112.12	110.83	112.24	111.53	110.34	110.47	110.72	111.31	111.02	111.53	112.69	112.01	112.4	113.1	111.25	111.33	111.35	111.51	109.99	112.12	111.58	111.17	111.63	112.56	110.52	111.39	111.8	112.34	110.78	111.43	110.74	112.1	110.94
112.85	111.22	111.07	111.33	112.66	110.42	110.35	111.16	111.93	111.01	111.74	110.28	112.11	109.86	112.12	110.25	111.65	111.14	112.65	111.26	111.82	110.54	111.91	110.83	111.84	111.93	111.19	111.17	111.41	112.3	111.29	110.5	109.52	111.7	112.11	111.5	112.16	111.59	110.66	111.62	111.1	113.28	112	111.09	110.95	110.53	110.04	109.51	111.29	111.95
111.37	111.52	112.25	114.06	111.43	112.49	111.39	112.9	112.75	111.27	111.77	112.92	112.38	112.63	111.71	113.05	112.4	112.15	111.75	113.16	111.68	111.57	111.93	111.77	112.61	112.11	112.33	111.11	111.93	113.02	111.04	113.26	114.24	111.83	111.92	111.65	112.66	112.24	113.58	111.83	110.73	112.71	113.3	111.95	113.18	113.14	110.81	112.57	112.67	111.37
106.8	106.5	106.19	106.03	104.56	105.94	106.08	105.49	107.4	105.04	105.78	106.78	105.28	106.24	106.37	106.02	104.99	105.33	107.88	106.69	104.77	105.93	107.08	106.74	106.16	105.63	105.98	105.53	106.43	105.67	106.04	106.11	106.33	106.6	105.71	104.3	104.61	105.96	106.67	105.56	105.25	106.2	105.91	105.82	106.56	105.65	104.22	105.2	106.71	106.08
106.08	106.91	104.05	107.31	105.19	106.12	107.16	107.74	106.24	106.07	107.53	106.71	105.95	108.28	105.4	105.86	106.67	106.84	106.21	105.17	106.78	104.94	106	107.85	105.56	106.46	105.77	105.48	104.81	106	105.83	106.37	106.27	105.34	104.73	105.1	105.66	105.82	107.25	107.71	107.28	105.25	106.63	107.69	106.73	106.13	108.25	105.01	106.75	107.25
106.65	104.91	105.89	106.55	107.14	107.14	106.5	106.52	105.88	106.07	105.17	104.61	105.85	106.31	105.79	107.5	105.43	107.29	104.87	105.43	106.52	106.1	106.63	104.62	106.06	105.25	106.36	105.68	105.67	106.53	106.15	105.4	105.66	106.94	105.94	105.32	105.55	106.1	106.27	106.42	107.12	106.62	108.56	104.96	104.92	106.88	105.32	107.1	106.24	106
106.95	107.09	105.64	107.95	106.2	107.56	107.94	107.29	106.91	106.87	106.4	106.55	106.83	108.64	105.91	105.77	105.8	108.62	105.52	108.06	106.08	107.61	108.71	106.58	107.18	107.48	106.89	107.04	107.13	105.89	107.93	105.93	104.82	104.93	107.63	106.29	105.36	107.22	108.01	106.41	108.38	107.21	107.5	107.87	106.22	107.11	105.33	105.42	108.64	106.45
105.94	104.72	106.25	107.16	105.95	106.16	105.36	105.1	105.51	105.2	104.1	106.38	105.61	104.39	104.87	104.84	105.99	105.35	105.93	105.83	106.3	106.05	104.8	105.31	106.42	105.29	105.48	105.52	103.33	106.16	103.7	104.77	104.95	104.22	104.53	105.09	105.36	106.17	104.92	104.82	106.19	106.69	104.91	105.87	108.44	106.88	107.12	106.03	105.52	106.44
110.97	111.64	110.64	110.63	112.41	111.98	110.01	112.5	109.71	111.96	112.86	110.31	110.42	111.69	110.01	111.64	109.96	111.49	109.8	111.95	110.7	108.52	109.18	110.14	110.1	110.1	110.68	110.45	111.56	109.75	111.75	111.01	110.99	110	110	111.2	108.31	109.61	111.87	111.24	110.19	109.25	111.51	110.15	112.92	109.71	111.22	111.83	111.64	111.09
105.6	105.61	102.78	105.55	104.13	105.24	103.84	103.67	105.15	103.69	103	102.12	103.77	103.38	104.84	102.53	102.12	103.57	104.09	104.11	104.53	104.16	103.85	105.28	103.77	105.75	105.03	102.77	103.29	104.58	103.49	103.48	104.39	103.71	104.43	104.87	101.79	104.94	104.92	103.73	103.7	103.9	103.34	104.73	104.72	105.61	103.11	104.95	103.86	102.78
106.22	104.94	107.52	106.34	107.18	106.06	105.65	108.54	108.04	107.11	107.45	106.51	107.75	105.91	107.36	106.84	106.28	108.35	106.4	106.97	106.98	107.95	106.37	106.53	107.96	106.4	105.87	107.17	106.65	107.96	106.65	108.8	105.75	107.15	105.44	106.79	106.27	108.1	106.46	108.25	106.3	108	108.21	106.46	107.57	106.8	107.12	106.94	106.22	106.81
110.57	110.22	109.12	111.24	110.22	109.61	111.34	110.84	110.03	109.41	109.86	110.03	110.6	110.01	111.24	109.18	109.98	109.29	109.53	110.26	108.12	110.58	110.55	110.43	110.57	109.47	109.24	108.59	111.02	108.3	110.61	112	111.07	110.92	110.56	109.23	110.65	109.31	109.07	109.23	110.79	110.3	110.03	109.08	108.92	110.49	109.56	110.39	109.77	109.66
113.32	111.1	112.29	113.49	112.77	114.04	111.94	112.47	112.58	112.45	112.6	110.66	111.69	113.26	111.76	109.74	112.53	111.02	111.77	113.04	110.71	111.52	111.22	112.08	111.63	112.75	111.08	112.07	112.43	111.13	110.37	112.18	110.35	111.04	112.34	111.55	110.95	112.19	111.94	111.73	113.94	114.12	112.03	112.27	111.85	113.04	111.34	111.47	110.45	111.55
100.47	101.83	101.74	101.57	100.69	99.781	100.41	100.53	100.74	99.914	100.27	100	99.857	100.14	101.63	101.84	101.77	100.54	100.52	99.146	101.21	102.2	101.15	101.6	100.67	100.14	101.4	99.492	101.71	100.72	100.5	101.57	101.69	102.18	100.2	101.06	102.1	100.91	100.1	100.81	103.11	101.74	101.65	99.24	100.02	100.75	100.08	101.15	99.713	101.5
109.64	110.47	111.03	110.43	110.39	112.69	110.32	111.52	112.25	110.11	112	109.59	110.84	111.42	110.16	111.97	111.97	110.66	111.94	111.72	109.93	110.03	113.1	111.64	110.94	110.25	109.47	111.22	111.3	112.03	110.98	111.32	111.02	110.49	108.87	109.77	111.59	110.47	111.63	110.23	110.8	111.01	111.82	110.82	109.57	110.38	112.25	111.39	111.31	111.34
100.51	99.845	100.37	99.169	101.24	101.79	99.771	100.7	100.83	100.63	100.53	99.917	99.726	100.02	100.76	99.277	98.757	99.318	100.08	101.79	99.657	101.24	99.475	102.05	100.93	102.21	101.03	99.328	101.23	101.07	98.982	100.72	101.77	100.01	100.18	99.898	101.39	100.8	101.13	101.62	102.18	99.714	98.879	100.64	100.83	100.4	102.28	101.2	99.153	100.97
105.68	105.15	106.67	105.17	103.94	106.11	106.4	104.87	105.01	105.67	107.24	104.24	107.72	104.74	105.81	106.3	104.96	104.92	105.33	104.73	105.37	105.8	105.53	106	104.86	103.29	104.23	105.75	104.79	106.21	103.96	105.31	105.44	105.53	104.99	106.18	105.71	105.23	104.72	104.56	106.45	104.69	105.11	106.72	107.21	105.68	104	104.69	104.52	105.25
111.08	110.47	110.92	111.82	109.8	111.42	111.77	111.71	112.36	111.21	111.81	111.89	111.5	110.8	110.94	111.02	110.9	110.2	110.2	110.59	110.05	112.7	111.72	111.69	110.46	109.77	110.41	112.34	111.49	110.43	111.49	111.74	110.6	108.94	112.31	111.82	110.98	111.46	110.4	111.03	112.01	109.93	110.63	110.94	109.36	112.17	111.03	111.23	111.94	111.55
105.78	103.97	104.57	105.92	104.93	105.02	104.42	104.52	106.19	106.54	107.49	106.11	107.9	105.18	106.4	106.36	104.77	104.44	105.42	106.53	105.77	106.58	107.25	105.85	104.58	107.64	105.23	106.17	105.85	106.26	105.53	105.04	105.33	105.77	106.36	107.19	106.28	105.18	105.34	104.16	105.87	104.91	105.27	105.14	106.47	105.99	104.2	105.85	105.52	104.79
111.91	110.49	111.17	109.37	111.02	109.54	110	111.33	110.24	110.42	111.68	110.76	110.15	111.39	110.66	111.4	110.13	111.66	111.48	109.37	110.86	110.29	110.75	110.74	109.71	110.28	109.91	110.98	110.51	111.28	111.16	109.73	109.47	110.68	110.1	109.99	111.09	111.78	112.51	110.61	110.96	110.86	109.75	111.22	110.29	109.74	109.61	110.98	111.44	110.28
106.21	105.04	103.93	103.59	104.52	106.56	102.96	105.19	103.07	103.04	105.07	104.8	103.57	104.88	104.76	103.77	104.62	104.08	103.93	104.05	105.24	104.26	103.69	103.91	103.61	104.41	104.26	105.52	104.95	104.24	103.57	103.82	102.78	103.65	104.27	104.06	104.19	105.67	105.11	103.85	104.04	103.27	104.42	104.04	103.37	102.76	103.86	103.49	103.65	103.56
118.02	117.54	115.69	117.21	116.57	117.84	116.83	117.42	117.54	118.28	116.94	117.67	119.02	117.8	117.49	117.94	116.59	118.58	116.66	116.47	116.79	117.37	119	117.08	117.03	116.29	118.37	118.59	117.5	116.46	117.14	117.03	119.24	116.48	117.94	117.26	117.01	118.13	117.06	117.42	116.16	116.56	117.3	117.48	117.98	117.56	118.31	118.39	117.59	117.92
111.31	112.12	112.23	110.5	111.98	112.83	112.07	111.47	113.84	110.77	112.77	111.99	111.51	112.59	112.45	111.86	112.56	110.51	111.61	110.2	111.46	111.62	112.59	112.6	111.72	112.5	111.55	111.65	112.45	113.07	111.1	112.28	111.61	112.05	111.72	111.98	112.08	112.84	113.14	112.27	111.35	112.35	111.14	112.7	111.74	110.57	109.74	110.89	112.5	110.03
104.94	103.25	104.27	103.51	104.58	104.71	106.2	105.43	105.41	103.17	103.85	104.69	105.84	104.93	105.25	106.45	105.47	104.72	105.71	105.82	105.04	105.45	105.69	106.64	105.58	104.84	105.97	105.37	104.08	103.99	106.2	103.79	103.63	103.88	104.02	105.19	104.97	106.26	105.26	105.34	107.46	104.63	103.34	107.02	105.71	104.51	105.93	104.55	104.58	105.84
105.3	105.85	104.79	104.04	105.1	104.51	103.71	105.28	104.8	104.7	104.7	105.7	102.58	104.17	104.47	105.08	104.62	106.06	106.93	105.77	103.59	106.27	104.37	105.39	103.31	104.89	105.78	104.85	105.27	105.09	105.87	104.71	105.67	105.57	106.02	105.12	104.26	105.02	105.41	106.47	104.18	103.75	106	106.5	105.13	104.56	105.48	103.4	104.76	105.36
111.96	112.03	110.78	110.72	111.19	111.82	110.1	112.53	112.66	111.2	110.55	111.43	111.7	114.41	111.46	111.35	113.25	111	112.61	110.99	112.37	110.25	113.1	110.97	111.19	111.37	110.89	114.38	111.4	111.03	111.15	111.63	112.13	112.46	109.89	113.36	112.54	112.29	112.68	112.21	112.25	110.38	113.75	113.17	109.92	111.93	111.52	111.7	111.68	112.58
112.04	110.66	111.29	112.21	111.56	111.58	109.71	110.98	110.14	112.52	110.71	110.69	110.54	109.77	110.13	110.36	112.13	111.21	110.6	110.85	111.81	109.86	111.14	109.91	111.52	111.71	108.96	111.66	111.8	110.5	109.52	111.72	110.82	111.63	109.04	110.98	111.81	111.6	110.76	112.28	111.83	112.17	111.8	110.78	111.28	110.39	112.14	112.94	110.33	111.47
104.41	107.16	105.93	106.61	106.19	104.72	106.35	105.57	104.98	106.06	106.09	105.79	106.25	105.98	105.83	106.6	105.64	107.47	106.07	104.83	106.26	105.63	106.1	104.66	106.45	104.92	105.64	105.36	106.5	105.35	105.32	106.13	105.7	106.86	104.6	107.51	107.65	105.55	105.32	106.2	105.45	107.66	106.5	106.09	105.43	105.94	104.94	105.39	106.35	107.19
111.89	110.97	110.93	111.98	110.02	110.13	111.68	110.17	109.76	109.31	109.78	111.35	110.58	109.43	109.94	111.59	111.33	111.08	109.82	111.28	111.3	112.27	110.54	111.21	109.12	110.87	110.77	110.5	111.26	110.12	110.95	111.71	110.93	109.26	110.49	110.82	111.81	110.21	109.87	110.15	111.13	110.52	109.63	112.11	109.68	109.87	111.4	112.19	111.51	111.6
100.69	99.524	98.978	99.81	98.94	99.289	101.01	100.24	100.24	99.682	100.07	99.241	99.593	101.04	99.8	98.786	100.76	101.83	100.58	99.006	99.97	98.984	101.34	98.248	97.893	99.798	98.221	99.83	98.42	99.444	101.46	100.3	99.436	101.13	99.825	97.665	99.702	98.878	97.681	98.683	100.3	99.171	100.86	98.886	98.405	100.19	101.34	98.551	99.043	98.951
106.2	105.38	105.21	106.29	105.26	103.82	104.6	106.32	104.69	104.71	106.03	104.93	103.98	104.66	105.58	106.35	104.75	104.6	106.36	105.03	105.46	104.97	105.46	104.33	105.67	106.89	104.46	105.35	105.4	105.5	105.9	104.65	106.73	106.23	105.17	106.16	105.13	105.33	105.32	105.79	105.53	105.85	106.16	105.84	105.29	105.48	106.23	105.94	105.24	105.53
106.64	103.98	103.33	105.53	103.11	105.53	105.05	105.53	103.61	103.73	105.64	104.18	106.06	103.58	104.88	103.82	104.67	105.77	105.15	104.83	105.78	105.11	105.77	104.99	105.66	104.9	106.73	105.44	106.04	103.99	105.48	105.47	104.74	105.52	106.46	105.55	104.63	103.95	105.96	105.7	104.56	104.26	106.06	103.33	105.97	104.3	104.78	104.12	104.48	106.68
106.27	106.09	105.62	105.91	107.78	105.64	106.45	105.94	107.93	104.23	105.2	106.66	107.88	105.81	106.52	106.16	107.79	104.34	107.29	107.82	108.38	106.43	106.92	106.87	107.23	107.58	105.35	106.97	104.95	104.77	105.19	105.72	106.54	106.5	107.71	106.54	104.83	106.6	103.99	105.49	106.22	106.2	106.15	105.63	106.17	105.2	104.93	105.63	106.57	105.98
105.95	106.27	105.83	106.14	104.44	105.58	106.69	105.97	105.43	104.42	105.76	105.55	105.79	104.23	106.36	105.49	105.32	105.3	104.36	105.68	105.51	105.62	105.47	105.15	103.58	105.02	104.95	104.29	105.8	105.2	105.94	104.12	104.17	105.33	105.8	105.94	105.19	105.07	103.51	105.58	105.34	106.11	105.49	104.86	105.22	105.25	105.11	106.27	105.73	106.39
104.69	104.99	105.37	105.2	105.2	106.25	106.47	105.44	105.53	105.85	105.73	107.23	105.2	103.57	107.18	104.81	105.12	104.55	105.86	104.67	104.99	103.85	105.5	105.45	106.19	104.75	104.94	106.06	106.28	107.15	105.05	105.81	104.35	106.27	107.18	105.41	105.82	104.42	106.07	106.66	106.06	104.66	105.07	104.7	105.33	104.63	105.44	105.74	105.21	105.01
104.01	103.34	105.22	103.21	102.77	105.65	104.58	104.39	104.41	103.95	104.97	103.32	103.94	104.1	105.55	105	103.35	105.6	104.37	105.04	104.02	103.79	105.15	105.7	103.1	102.55	102.95	104.23	104.94	104.51	104.84	103.42	104.56	104.12	104.65	103.17	103.37	104.8	104.77	104.18	104.55	104.95	104.01	103.49	104.05	103.65	103.96	104.21	104.12	104.15
110.76	111.08	109.54	111.22	110.85	110.3	110.43	111.32	111.74	111.11	109.29	110.81	109.77	110.78	111.33	111.28	110.88	110.33	110.64	111.16	110.66	110.73	113.2	111.7	110.34	110.56	112.38	110.21	111.5	109.64	108.92	112.54	109.9	111	111.48	112.95	112.16	111.19	112.18	112.74	111.99	111.16	112.25	110.57	111.17	112.59	112.74	111.75	110.88	112.01
111.91	111.76	113.28	111.86	112.34	111.13	111.22	112.18	112.81	112.59	112.05	112.43	112.83	112.97	113.51	110.19	111.86	111.22	111.33	111.44	112.44	112.73	111.91	112.02	112.11	111	111.64	112	111.78	112.28	111.96	112.14	111.95	112.27	111.44	112.07	112.02	112.7	110.57	112.25	112.16	112.92	112	112.81	110.22	112.44	111.07	111.18	112.82	111.71
100.95	101.21	99.949	101.62	100.63	102.16	100.4	101.9	100.26	101.8	100.08	101.74	100.21	100.91	101.17	100.38	102.88	101.74	101.17	101.11	99.861	100.84	101.04	100.17	100.54	99.774	99.598	101.84	100.72	101.18	100.88	100.49	101.81	100.46	97.863	101.51	100.79	100.14	101.72	101.32	100.65	100.23	100.94	100.61	99.806	101.32	100.17	99.156	99.934	101.72
115.81	116.34	116.68	114.67	116.58	115.84	117.34	116.72	115.69	115.2	115.07	115.98	116.72	115.75	116.27	116.09	117.97	116.47	114.99	118.04	116.76	116.35	115.89	115.46	115.67	115.97	116.7	116.37	116.39	116.46	114.66	114.72	115.46	115.82	115.16	116.72	116.42	116.31	116.17	116.7	116.93	116.54	115.65	115.6	116.47	116.59	116.85	116.22	116.25	116.38
113.26	112.69	111.43	112.64	113.89	112.96	112.95	113.32	114.36	112.33	112.53	114.09	114.12	111.5	113.47	111.07	111.36	112.94	110.24	112.53	112.88	113.01	113.51	112.68	114.97	112.79	113.51	112.35	111.38	113.35	113.03	112.54	112.65	113.32	114.59	113.51	112.88	111.97	112.95	113.87	113.26	112.55	111.82	112.41	112.46	112.25	112.52	111.72	112.66	112.76
101.57	101.62	101.53	102.03	100.45	100.27	99.472	99.333	100.75	101.28	101.72	100.52	101.16	99.293	101.38	100.47	99.054	101.07	101.55	101.64	99.076	101.02	100.29	101.52	100.69	100.81	100.9	99.611	100.1	99.654	99.558	99.757	100.65	100.14	99.512	101.45	100.33	99.754	100.06	102.3	100.12	101.27	100.61	100.26	103.4	99.518	101.57	100.26	101.24	100.4
107.62	106.21	106.23	105.74	105.03	106.73	106.38	106.78	105.23	106.23	106.25	106.71	105.66	105.8	105.93	106.64	105.22	105.03	104.74	105.68	104.92	105.78	104.91	105.2	107.02	105.16	105.54	105.53	106.59	106.61	107.19	106.79	104.91	105.76	106.33	106.04	105.35	106.51	107.02	107.95	105.21	106.07	105.65	107.06	105.49	106.58	106.6	105.45	105.76	107.08
106.01	105.3	105.61	105.39	106.09	104.94	105.55	106.21	106.03	104.81	105.37	105.73	104.57	105.56	105.52	105.1	105.21	107.09	105.88	105.14	104.92	105.98	106.35	104.83	105.19	104.79	105.67	105.88	105.42	105.08	105.18	105.67	105.62	106.16	106.18	106.23	104.48	105.62	106.08	105.37	105.08	106.75	104.26	105.57	105.53	105.37	105.63	107.67	105.71	104.3
109.11	111.13	109.85	110.31	112.18	110.33	110.29	110.46	110.54	110.7	109.2	107.98	108.86	110.4	109.19	111.31	111.1	111.18	109.34	110.76	109.96	112.43	109.4	109.05	110.61	110.54	111.64	111.61	109.7	110.28	109.67	111.61	110.88	110.51	110.97	111.38	111.66	109.37	109.92	111.29	111.19	110.52	109.46	108.86	110.12	111.21	109.73	110.53	111.83	111.83
105.78	106.9	104.64	105.33	106.34	106.05	106.7	105.12	105.78	105.56	104.95	106.76	104.88	105.89	105.29	105.35	108.07	105.83	106.62	106.18	106.13	106.06	106.46	106	105.13	105.39	104.87	106.33	106.24	106.7	105.96	106.91	106.1	107.09	106.16	106.22	105.6	105.21	105.95	105.76	105.9	105.89	106.71	104.78	106.77	106.95	106.03	106.54	105.42	106.04
104.72	104.99	103.64	102.98	103.69	103.62	102.44	104.84	104.07	104.08	104.02	103.93	103.59	103.73	104.46	102.77	105.29	104.18	105.67	103.85	102.9	103.42	102.99	103.97	104.45	102.65	103.97	101.11	104.09	103.34	104.58	104.31	104.25	104.98	104.33	104.72	104.33	103.89	104.68	104.45	104.46	104.04	104.04	102.89	103.7	103.99	104.22	104.32	104.3	104.41
110.92	110.87	110.7	109.25	110.88	111.08	112.4	110.19	112.32	110.29	111.48	111.03	111.56	110.27	111.17	110.24	110.1	110.57	111.67	110.06	110.39	110.56	110.17	110.48	110.44	109.63	110.39	111.23	111.71	110.33	110.76	109.89	111.04	112.62	110.25	110.82	110.04	109.5	111.16	110.75	110.42	110.12	110.6	110.95	112.03	110.76	110.49	110.33	110.79	109.73
117.45	117.04	118.1	117.65	117.77	117.88	117.47	117.16	118.48	116.57	115.6	116.2	118.08	117.73	118.16	117.65	116.26	118.03	118.31	119.05	117.37	118.92	118.98	119.23	118.47	117.08	117.62	118.55	117.32	117.21	119.03	118.48	117.24	118.16	118	118.56	118.15	117.66	119.02	117.11	117.54	117.12	117.77	117.75	117.38	119.47	118.4	119.05	116.89	117.39
110.4	109.69	110.4	110.23	110.82	110.53	111.2	111.12	111.23	111.55	112.74	112.23	110.1	110	113.29	108.96	111.83	110.07	111.32	112.14	110.98	111.98	110.12	111.37	112.13	111.37	109.25	113.53	110.03	112.32	113.54	109.84	112.24	110.69	109.72	111.5	110.17	111.17	109.68	110.66	110.71	110.05	111.8	111.52	110.49	111.34	112.33	110.48	110.49	109.68
107.82	106.63	108.31	107.84	106.99	106.98	107.03	105.86	106.65	107.25	105.75	106	107.67	105.88	106.49	106.62	106.49	108.52	108.02	109.15	108.33	108.91	105.94	106.07	106.6	106.56	106.65	106.66	107.71	107.82	106.77	107.36	108.12	107.24	107.06	106.85	106.49	106.93	107.31	107.29	106.82	106.9	106.41	106.42	107.31	105.84	107.29	106.55	107.42	106.5
111.52	114.24	113.74	113.02	112.87	112.82	113.82	111.59	114.06	112.44	114.82	111.43	111.63	112.25	113.66	114.06	112.45	114.21	112.63	113.15	112.68	112.85	112.1	112.57	111.25	111.94	111.91	112.73	112.84	113.32	112.03	112.89	111.95	113.06	113.23	111.66	113.08	111.69	114.63	113.02	111.02	112.39	113.49	113.73	111.08	113.43	113.34	112.32	111.4	112.95
106.45	105.37	104.9	105.76	105.56	105.38	105.49	104.7	105.42	105.04	105.94	104.96	106.74	105.62	105.96	106.51	107.29	105.55	104.14	104.73	106.1	105.02	105.66	104.89	104.57	106.62	104.52	107.44	104.95	106.46	106.01	106.99	106.02	104.58	106.59	104.96	106.94	105.26	106.64	104.85	107.53	104.99	106.24	106.24	105.55	105.37	105.82	105.67	105.73	106.61
106.95	105.64	107.31	105.38	107.69	108.07	104.38	107.81	106.6	106.34	106.95	105.7	106.84	106.66	107.19	107.42	106.67	106.71	106.9	106.45	106.45	106.11	107.01	106.65	106.33	107.44	107.98	106.14	105.95	107.15	106.45	106.5	105.82	106.29	105.48	107.07	106.7	107.02	107.92	106.31	106.44	104.93	106.2	105.82	107.49	105.54	106.54	107.71	106.44	105.76
113.01	113.01	111.36	111.66	112.44	110.15	109.93	110.88	112.64	111.77	113.37	111.83	111.23	110.27	111.94	112.52	110.24	111.3	112.64	110.25	110.62	112.21	112.18	111.39	111.89	111.41	110.77	111.58	110.56	110.96	112.98	112.95	111.51	112.4	114.01	110.16	112.45	110.64	112.1	110.32	112.3	111.86	111.04	112.88	111.32	110.77	112.35	111.49	110.54	110.36
105.49	104.77	106.71	106.66	105.73	106.02	104.9	104.72	106.81	104.48	105.16	106.69	104	105.87	104.95	105.41	104.56	105.61	106.27	105.12	105.84	104.53	106.31	106.5	104.33	105.67	104.95	106.27	105.28	105.32	104.73	104.43	105.96	104.2	105.34	105.14	106.56	106.28	104.46	107.12	105.77	106.2	105.91	104.1	103.79	104.31	105.39	106.37	106.1	105.8
118.36	117.36	114.85	116.17	116.33	117.08	116.29	114.2	116.52	116.71	116.14	117.47	116.69	115.14	117.04	116.03	116.66	116.53	116.16	117.26	115.36	117.53	117.79	114.83	115.9	115.92	117.23	117.29	116.01	116.16	116.83	114.61	114.65	115.29	117.03	116.22	117.57	116.53	115.36	115.05	116.46	115.82	115.91	116.87	116.19	116.97	115.35	117.47	116.54	113.97
110.67	111.42	111.72	111.5	110.66	111.9	111.15	111.97	109.41	111.99	109.28	110.6	110.65	109.83	110.7	109.7	109.74	109.99	110	109.82	111.47	111.53	110.66	110.35	111.13	111.31	110.97	112.25	109.88	110.01	109.6	110.48	110.98	109.91	110.28	109.84	109.93	109.41	112.46	111.46	110.37	110.85	110.4	110.85	112.4	109.74	109.8	109.41	110.5	109.99
104.9	107.47	106.7	105.45	107.12	106.17	107.17	107.32	106.13	106.88	107.42	104.5	106	105.44	107.52	106.5	106.58	106.75	105.93	106.52	107.03	105.72	106.38	106.99	105.61	107.33	106.16	107.19	106.43	105.47	107.12	106.85	104.35	106.58	106.45	106.53	107.35	106.97	107.12	107.3	106.38	107.13	106.5	105.25	107.15	106.69	106.22	106.03	106.11	107.17
113.71	112.3	111.58	111.62	110.27	112.64	112.34	112.97	112.32	111.76	113.15	112.51	112.55	111.73	110.74	112.63	110.54	111.87	112.56	112.08	111.27	111.35	112.27	111.6	111.6	110.85	113.52	112.74	112.29	111.79	110.41	113.3	111.77	111.89	112.83	112.66	111.25	110.44	111.07	112.57	112.06	113.5	111.74	111.31	110.64	113.08	112.39	111.96	111.84	113.07
103.74	105.38	104.71	105.67	105.54	104.85	104.34	104.59	105.79	105.34	105.41	104.81	103.54	107.41	105.83	106.98	106.32	106.73	106.34	105.43	105.22	105.42	105.87	106.74	107.53	107.42	104.67	107.34	106.08	105.25	106.77	105.49	106.46	105.67	105.75	105.11	106.44	106.34	106.07	105.11	106.19	105.99	106.7	104.83	105.86	104.71	105.64	106.58	105.62	106.75
105.7	106.18	103.79	106.85	107.07	104.85	106.09	105.47	104.77	105.8	106.25	106.85	106.08	106.5	105.62	107.32	107.17	106.2	105.26	106.24	106.52	106.35	105.77	106.39	105.8	105.42	108.54	105.82	104.72	105.66	105.39	107.12	105.04	105.84	107.19	106.77	106	106.71	105.69	107.98	105.34	106.91	105.6	106.03	106.85	106.44	106.83	105.92	105.32	106.45
106.61	107.21	107.46	105.39	106.21	107.4	106.42	107.02	106.8	106.27	107.18	106.24	107.45	105.92	105.45	107.29	106.65	106.36	106.17	105.25	106.78	107.75	107.31	105.96	108.01	106.5	106.95	106.04	106.88	108.87	106.66	106.79	105.45	107.64	107.75	106.66	106.47	105.55	108.06	106.61	106.28	106.33	106.61	106.84	106.29	107.74	106.31	105.2	106.38	105.5
106.67	104.64	105.02	105.21	105.99	105.71	105.18	108.11	106.2	105.38	105.57	105.6	109.11	105.59	107.61	106.27	104.9	106.4	105.68	105.16	105.29	105.54	106.81	105.16	108.3	105.66	106.84	106.23	107.56	106.3	106.39	107.14	106.54	105.94	105.34	105.83	105.28	107.02	107.53	106.23	105.11	106.41	106.55	105.67	107.14	106.81	107.01	105.84	105.77	105.23
106.59	104.96	103.1	105.93	103.55	105.95	106.74	107.36	105.47	105.1	105.24	105.18	107.42	106.45	104.43	105.31	106.12	104.89	106.67	106.03	106.2	104.58	104.66	106.77	105.53	104.65	106.21	106.2	105.62	105.28	106.04	105.95	105.27	105.79	106.01	106.27	106.7	106.09	106.95	104.02	105.34	104.7	105.16	106.93	104.39	106.27	105.7	105.4	103.78	104.11
106.11	106.08	106.4	106.47	104.37	104.92	106.61	105.42	104.62	106.38	106.25	106.93	106.95	106.96	107.26	105.47	105.72	106.3	104.73	106.2	104.1	105.09	107.55	107.5	106.99	105.43	106.61	105.68	106.15	105.62	105.86	105.86	106.26	107.12	105.68	107.31	106.82	105.86	106.68	107.09	106.58	105.37	106.99	104.38	106.1	105.45	107.54	107.44	105.02	104.76
113.11	111.16	109.91	110.97	111.49	111.16	110.1	111.92	110.32	112.57	110.72	110.26	111.06	111.35	110.73	110.25	111.17	110.27	112.03	112.52	110.24	108.38	111.61	110.18	111.48	109.47	110.81	110.66	110.37	111.51	112.8	112.43	111.65	111.22	111.76	110.31	110.04	112.61	111.06	110.51	109.49	110.24	109.78	109.92	110.41	110.44	110.84	109.44	110.75	109.9
102.48	100.76	100.46	100.75	102.5	101.72	103.24	101.98	101.06	99.362	102.45	100.83	102.16	100.95	100.58	101.58	101.7	100.77	100.69	101.64	101.12	101.08	101.11	100.88	100.74	101.17	101.43	100.07	100.45	101.37	100.51	101.32	101.15	100.58	101.8	101.02	101.37	100.47	100.13	100.81	100.57	101.09	101.61	98.922	100.89	101.82	100.47	100.54	100.68	103.29
103.77	105.57	104.52	105.13	105.02	106.05	105.17	104.04	106.17	105.6	105.5	104.43	105.45	106.21	105.29	105.06	104.8	106.36	106.48	104.67	105.39	104.18	104.45	103.78	106.13	105.46	105.87	105.43	106	104.77	105.69	103.65	105.61	103.58	105.47	106.78	104.69	104.57	104.51	105.2	104.45	106.15	106.21	105.35	104.41	105.52	106.35	104.62	105.44	104.92
112.28	111.88	112.42	113.35	111.63	111.87	112.17	111.08	113.47	110.85	112.77	112.23	112.71	112.92	112	110.52	112.47	112.53	112.55	111.73	111.96	111.79	111.87	112.21	111.06	111.98	111.71	112.57	111.14	110.39	112.67	111.12	111.07	111.4	111.78	111.78	111.2	112.8	112.2	111.63	112.38	113.72	111.36	112.3	110.88	111.78	111.73	113.1	111.78	113.6
99.594	99.842	99.401	100.87	101.41	99.639	99.829	100.4	98.044	101.23	99.665	99.229	100.55	99.324	99.456	99.504	100.61	100.02	101.2	99.923	100.13	99.603	98.774	100.36	98.962	100.27	99.794	99.817	100.77	100.31	98.37	99.581	97.642	100.48	99.21	100.96	101.98	99.838	99.779	98.634	98.633	99.455	101.2	100.62	98.975	99.637	99.984	98.499	98.813	100.75
115.86	117.43	118.94	117.99	117.17	118.43	117.08	115.97	116.42	116.65	116.73	117.17	117.04	116.2	117.79	116.65	118.17	117.95	117.17	118.55	118.55	116.83	117.97	117.87	117.88	117.36	118.36	116.89	116.85	117.3	117.07	117.99	116.85	117.95	115.67	118.16	117.45	118.78	117.79	117.66	117.96	116.31	118.97	118.58	117.79	117.49	117.5	116.51	118.41	118.25
100.98	101.11	101.37	101.71	100.26	101.38	101.16	100.28	101.67	102.04	100.82	101.88	101.14	102.53	100.42	100.94	100.42	102.28	101.91	101.43	101.04	101.67	100.67	99.797	101.77	99.15	100.96	101.52	100.25	100.77	100.87	99.63	101.7	102.22	100.77	99.695	101.69	99.983	98.435	102.04	100.45	100.41	100.99	101.18	98.432	101.01	101.28	101.37	102.75	100.98
105.92	105.63	105.33	104.96	107.06	106.37	104.2	104.65	106.42	103.88	105.77	105.83	106.75	106.85	104.32	105.66	105.8	105.86	105.29	105.29	105.56	104.83	105.89	104.61	105.62	105.11	105.23	106.06	106.73	104.68	106	104.28	105.99	103.18	106.4	106.17	106.23	105.9	106.1	106.17	105.43	104.61	105.92	105.31	106.08	105.42	104.86	106.2	106.01	106.03
99.916	100.2	99.723	100.45	100.1	99.053	99.171	100.69	99.842	99.041	99.427	99.13	100.85	98.947	98.815	99.815	98.665	97.905	100.63	99.314	99.076	99.676	98.873	99.207	100.37	99.336	100.18	100	100.19	98.764	99.669	99.815	100.17	100.72	99.314	100.26	100	99.977	99.048	99.122	101.11	99.429	98.198	99.934	99.77	100.48	100.33	101.11	100.3	101.48
106.23	106.56	106.63	105.71	106.26	105.77	104.51	107.06	106.3	106.6	106.25	105.52	105.51	105.19	106.15	106.75	106.56	105.13	107.84	108.52	107.21	107.82	106.32	108.81	107.07	106.43	106.59	106.58	106.98	108.56	107.87	106.89	107.92	105.77	107.14	106.55	107.99	107.61	106.96	106.68	107.53	105.7	107.81	107.03	107.03	108.97	107.55	106.51	104.07	106.73
106.68	105.79	106.06	106.91	106.62	105.87	106.2	108	105.56	105.94	107.59	106.06	105.71	105.53	105.9	105.86	106.26	104.26	106.15	106.81	107.22	106.29	105.95	106.53	105.86	106.59	107.06	107.25	105.83	105.38	105.72	107.42	105.65	105.05	105.68	105.15	105.6	107.27	105.49	104.97	106.55	104.98	104.73	106.66	106.6	105.71	104.68	106.78	105.07	105.16
109.94	109.49	109.55	108.51	109.54	108.87	110.04	109.51	110.27	109.72	109.23	110.16	109.84	110.48	110.32	109.72	108.99	107.94	108.69	108.89	110.21	111.09	110.54	109.13	110.15	110.05	110.44	108.97	109.29	109.53	109.62	110.12	110.02	109.56	110	109.37	110.15	110.19	110.24	109.36	108.39	109.18	110.13	109.04	109.7	109.16	110.39	109.76	110.37	109.95
111.61	110.01	109.95	109.48	107.77	109.54	110.85	109.46	108.69	110.69	110.62	110.19	109.46	109.26	109.43	110.24	110.05	112.32	110.03	109.6	109.93	110.12	109.66	110.3	109.12	109.89	109.19	110.86	109.63	109.32	109.18	110.17	111.65	110.7	109.98	110.37	110.28	110.27	110.77	108.24	110.06	110.7	109.97	110.14	109.93	109.73	110.28	109.11	111.89	110.81
103.31	102.76	103.71	105.52	103.62	104.36	104.43	102.54	104.02	103.77	105.62	104.33	105.08	103.69	104.51	102.65	103.64	104.23	103.56	104.96	104.47	104.68	103.65	105.35	103	103.46	104.44	104.67	104.08	103.03	104.06	104.32	105.22	104.51	103.6	103.77	104.05	104.23	103.69	104.08	104.02	105.27	105.23	104.11	104.56	104.79	103.75	104.59	104.31	104.98
106.61	105.71	105.17	105.72	105.81	104.39	105.11	105.75	105.57	106.35	107.75	104.74	106.38	105.59	106.38	107.31	106.57	104.62	105.89	105.87	105.41	106.63	104.89	105.51	105.4	105.3	105.91	105.18	107.6	107.07	105.16	104.61	105.02	107.58	104.94	107.62	105.87	105.02	106.69	106.06	106.13	105.97	106.69	106.11	105.51	105.57	105.42	106.84	106.09	105.21
106.32	107.01	106.91	106.74	106.66	105.96	106.5	106.73	105.86	107.07	106.87	107.66	106.29	104.97	106.87	105.58	106.64	106.03	107.2	106.09	105.45	105.58	106.8	106.9	104.77	106.67	107.02	107.59	106.49	106.71	106.95	106.17	106.88	107.58	105.69	106.29	107.37	105.87	107.24	106.29	106.23	106.77	105.49	108.71	104.85	106.89	105.57	106.39	108.52	106.47
100.5	100.65	100.67	99.322	101.86	99.567	98.088	99.812	100.39	100.26	100.55	100.32	101.11	99.97	100.65	99.426	99.843	99.776	100.59	100.38	100.89	99.916	101.63	99.607	100.3	99.588	101.1	101.21	99.674	99.599	100.72	98.699	100.95	99.637	99.472	100.05	99.295	101.23	102.89	100.01	99.99	99.997	99.219	100.67	100.05	99.409	100.98	101.3	99.972	99.941
111.21	110.51	112.27	112.14	110.41	110.08	109.65	112.5	112.58	109.8	110.8	111.29	110.55	111.03	111.65	111.09	112.43	111.94	110.96	111.64	109.35	112.13	110.03	111.43	111.63	112.07	111.3	111.85	112.11	111.49	110.57	112.21	112.04	112.02	111.92	110.51	111.21	110.94	110.57	111.48	110.69	109.98	109.33	112.13	112.41	111.21	111.79	111.57	109.45	110.65
103.88	104.56	103.66	103.31	104.03	103.9	105.06	103.51	105.82	103.77	104.63	104.81	105.69	105.91	104.62	103.33	104.38	102.72	103.26	103.81	103.72	103.05	103.43	104.86	104.34	104.92	103.32	103.34	104.06	103.32	104.14	105.14	103.13	104.45	103.69	105.68	103.64	104.37	106	104.19	104.87	104.72	104.19	102.9	105.21	104.65	102.38	103.46	103.68	103.11
106.14	105.69	106.33	106.19	106.72	105.69	104.83	106.14	107.27	106.72	105.64	106.97	105.43	105.35	105.53	105.43	105.35	105.05	107.6	107.34	104.73	106.11	107.6	106.1	105.6	106.33	105.14	104.7	107.23	106.31	105.62	106.21	107.26	106.6	106.43	106.01	106.14	106.67	105.16	106.03	106.08	105.8	104.28	104.69	105.82	106.1	106.71	105.99	105.91	104.96
110.43	109.81	111.59	111.89	111.31	112.5	111.51	111.47	111.6	110.75	112.38	109.89	111.26	112.53	110.45	111.01	110.82	110.91	110.69	111.33	110.3	111.72	112.18	111.24	110.83	111.35	111.67	111.73	111.06	110.76	111.69	111.07	110.73	111.77	110.99	109.88	110.6	111.13	109.77	110.18	112	112.71	111.26	111.49	110.63	110.37	110.84	112.25	111.18	110.97
113.81	113.15	113.81	112.65	113.23	111.8	112.66	111.24	114.15	113.31	110.6	112.26	111.25	114.68	112.77	111.28	112.72	111.16	113.61	113.02	112.19	112.86	112.88	112.75	112.95	111.72	113.42	112.75	111.98	112.38	110.9	111.7	113.46	111.38	113.8	112.07	113.63	113.56	114.25	112.84	111.95	112.92	111.01	112.04	114.13	113.36	112.02	111.94	112.84	111.39
105.62	107.39	105.7	105.53	105.19	105.62	106.15	105.87	106.84	106.71	104.44	105.85	105.66	105.1	107.21	105.77	106.44	104.7	104.42	106.83	106.11	105.96	106.14	105.24	106.54	104.89	105.13	105.68	108.21	105.44	105.22	105.72	106	107.27	105.47	107.29	105.88	106.31	106.61	105.86	105.27	106.04	105.8	106.73	104.97	105.83	106.31	105.46	107.17	105.89
106.77	106.18	106.35	105.73	105.13	104.35	105.78	102.72	105.49	106.36	106.34	106.51	105.94	105.05	104.36	106.33	104.03	105.15	105.48	104.18	104.5	105.32	104.93	105.85	104.82	105.19	106.43	106.49	106.75	106.11	106.49	104.99	106.31	104.56	106.23	104.67	105.6	105.21	104.82	105.8	105.65	106.55	105.74	105.54	104.63	105.97	104.87	105.14	105.44	105.67
106.68	107.71	106.82	106.28	105.97	106.44	106.62	106.29	106.27	106.59	106.45	106.47	106.44	106.29	106.17	104.63	106.19	106.22	104.76	107.11	106.91	106.61	105.78	105.54	107.73	106.61	104.43	105.6	105.11	104.34	106.66	106.37	104.68	106.61	106.95	102.93	106.1	107.49	107.37	107.98	106.58	105	108.13	105.47	106.63	107.19	106.51	106.31	106.56	104.96
112.72	112.5	113.66	112.57	114.56	112.61	113.07	113.79	111.06	113.14	113.36	113.35	112.26	112	111.99	112.48	111.76	112.33	114.09	113.62	114.34	112.63	111.19	112.67	112.34	112.81	112.46	112.87	112.4	114.25	111.72	112.12	111.3	111.21	112.95	113.05	113.32	111.9	113.89	112.57	111.97	112.42	112.3	111.78	114.02	112.84	112.86	113.2	113.67	112.17
105.93	105.13	105.16	105.95	104.45	105.75	106.18	103.71	104.8	106.69	104.78	104.27	104.94	105.67	104.85	105.22	104.56	103.72	105.36	105.37	104.81	104.53	104.21	104.84	104.58	104.85	104.29	104.62	105.49	104.05	105.46	106.01	104.96	104.07	104.3	105.31	106.04	105.35	103.72	104.86	105.51	105.04	105.14	106.7	105.1	104.83	104.51	106.47	106.24	104.48
110.83	111.91	112.99	113.36	111.25	111.84	112	110.97	112.21	112.62	111.45	112.61	110.22	111.21	112.7	112.6	111.44	112.84	111.27	112.13	112	111.26	111.36	111.55	112.76	111.94	112.44	111.13	110.75	111.95	112.2	112.65	113.34	113.04	112.39	111.93	112.49	111.09	111.12	111.87	112.35	112.84	111.23	111.95	113.51	111.56	110.99	111.97	111.19	111.31
111.66	110.45	110.53	111.96	110.95	110.65	111.88	112.49	112.02	112.38	112.24	110.82	110.71	111.42	112.75	111.39	112.28	111.06	111.4	111.91	112.03	111.04	111.95	111.35	112.55	111.76	112.18	111.81	113.77	111.53	111.85	110.86	110.99	111.49	111.42	110.73	110.21	110.87	112.41	112.05	111.85	109.89	112.93	112.68	111.59	112.18	111.54	112.24	111.67	110.02
102.05	99.264	100.71	100.1	99.564	101.45	99.522	99.554	100.01	99.507	98.761	98.772	98.765	100.61	100.48	100.25	99.061	100.13	99.952	99.403	99.561	100.41	99.465	99.563	99.685	99.623	98.489	100.87	100.23	99.137	100.97	99.757	98.9	99.753	100.47	101.04	100.47	99.123	99.724	99.8	99.374	100.85	99.806	99.505	99.455	99.648	100.32	101.01	100.63	98.904
100.59	100.19	101.95	101.11	100.11	99.898	100.45	100.47	101.65	100.91	100.2	100.95	100.47	100.62	100.24	101.22	101.59	100.58	99.049	100.88	101.12	100.89	100.33	99.878	100.23	101.28	101.19	102.57	101.48	100.81	99.12	99.565	101.2	100.75	100.17	102.95	100.22	101.7	101.7	100.21	101.51	103.03	100.49	101.16	101.83	101.5	100.05	100.38	99.548	99.662
105.24	104.91	105.52	106.62	106.17	106.29	106.37	106.15	106.05	106.24	106.04	105.04	104.93	106.37	104.97	106.95	105.95	106.5	105.42	108.06	107.34	105.64	105.85	105.64	104.07	106.89	106.27	106.09	105.77	107.87	105.57	106.3	106.9	105.53	106.58	106.59	106.34	104.86	105.76	104.28	107.35	105.17	106.16	105.85	106.41	108.3	107.47	105.01	106.83	106.19
105.47	106.51	104.8	105.61	105.6	105.08	106.61	105.59	105.93	105.09	106.86	106.21	106.35	105.11	106.63	105.66	107.06	107.49	104.75	104.91	106.07	105.39	105.33	105.66	105.94	106.65	106.23	106.46	105.88	104.63	105.75	105.6	106.85	104.57	105.48	106.46	105.92	105.09	105.67	106.93	103.6	107.3	105.85	106.14	104.85	103.62	106.09	104.76	105.48	106.88
102.62	104.3	103.83	106.15	104.63	103.74	104.73	103.85	102.38	104.07	104.6	103.21	104.23	103.81	106.33	104.61	104.09	104.25	105.24	104.83	104.4	104.28	104.6	105.15	103.44	102.86	104.01	104.41	105.13	104.37	104.04	105.8	104.69	104.94	104.77	104.14	104.54	102.58	103.94	104.97	101.99	105.34	104.75	103.48	104.22	103.2	104.66	104.98	103.71	104.98
103.82	103.84	104.2	104.87	103.12	103.59	103.85	104.85	104.9	103.46	103.69	104.96	104.82	105.45	104.83	104.38	105.39	103.94	102.18	102.94	104.13	105.05	102.56	103.93	102.98	103.86	103.82	104.81	104.25	104.91	103.89	105.17	104.43	104.14	104.24	104.81	104.36	104.22	105.21	101.82	104.48	103.76	104.35	104.55	103.93	105.22	103.51	104.48	102.99	104.76
105.23	106.91	107.23	108.46	107.58	106.58	107.31	106.47	106.83	106.95	106.26	105.51	107.52	106.76	106.23	107.09	106.54	105.93	105.27	106.14	109.14	106.68	106.93	106.85	107.56	107.51	105.71	106.31	106.83	106.59	107.45	107.66	106.98	106.5	107.27	107.44	107.48	106.82	106.58	105.71	107.29	106.28	106.99	105.9	105.64	107.79	105.72	108.23	105.81	105.88
106.09	104.93	105.73	105.29	106.07	106.29	106.28	105.33	106.01	105.52	107.08	105.64	106.25	105.81	107.07	108.76	105.3	106.01	105.79	106.48	106.01	106.07	106.64	106.08	106.77	106.11	105.71	105.61	106.32	107.85	105.15	104.38	104.16	106.66	106.31	105.14	105.31	105.77	106.57	105.33	106.37	106.15	105.82	105.98	106.31	105.73	106.42	104.81	106.09	103.36
107.28	106.66	106.14	106.17	105.99	106.34	104.94	108.44	106.69	104.77	104.77	106.56	105.78	105.86	105.13	106.62	105.96	105.79	105.4	106.83	106.34	106.3	107.77	105.99	105.34	105.64	105.8	106.56	107.11	106.1	106.28	105.6	105.84	106.47	106.81	106.33	105.92	106.81	107.82	106.81	106.67	103.23	106.04	104.16	106.84	105.01	104.64	106.57	107.05	104.32
105.29	104.37	105.63	104.51	104.78	106.11	106.28	105.69	104.12	106	104.87	106.95	105.87	104.97	106.47	104.72	106.96	108.03	105.7	105.47	105.18	106.41	105.35	106.22	106.41	104.74	106.24	107.68	106.03	105.49	105.79	105.55	106.06	106.8	105.26	104.72	107.28	105.53	104.43	106.85	104.55	104.65	106.14	105.05	105.63	104.67	105.59	105.5	106.71	105.43
100.1	101.16	101.18	100.25	100.47	100.29	100.1	100.93	99.093	101.36	100.61	99.162	100.96	101.47	101.32	99.072	101.44	101.08	101.28	101.49	100.45	101.76	100.42	101.62	100.78	100.09	101.56	100.31	101.03	100.58	101.6	98.855	100.52	100.34	100.39	99.327	100.35	100.51	101.42	99.381	100.84	101.58	101.17	99.623	101.32	101.48	101.44	100.97	101.57	100.15
104.92	104.57	105.78	106.32	107.4	105.05	107.21	106.06	106.04	105.75	104.83	104.74	105.52	107.85	107.57	103.96	105.77	106.66	106.18	106.01	105.53	108.01	104.08	106.07	105.54	106.51	105.58	106.8	105.87	106.58	106.65	106.73	105.98	106.48	105.88	106.15	106.66	105.7	105.74	104.45	106.71	105.78	107.45	105.62	105.08	107.02	106.55	105.87	105.36	106.12
114.18	111.33	114.4	113.32	113.02	113.37	111.67	113.47	111.72	113.01	112.26	112.55	113.32	113.2	112.56	111.58	112.51	112.39	114.06	112.31	112.95	113.65	112.83	113.33	113.25	110.88	112.02	112.93	112.47	111.71	111.72	112.73	113.34	113.3	111.66	111.63	112.85	113.33	113.59	112.18	114.62	114.04	112.6	112.66	112.75	111.74	112.1	113.32	112.82	113.83
106.04	107.06	107.16	106.43	106.95	104.76	107.04	106.75	107.72	106.72	105.83	108.74	106.61	106.18	106.98	106.58	107	106.39	108.7	107.16	108.02	107.4	105.68	108.29	106.54	106.29	107.73	106.56	107.48	106.58	105.73	106.58	106.96	107.43	106.48	107.9	106.46	105.22	106.8	107.46	106.52	107.11	107.28	106.06	107.74	109.02	105.45	107.01	107.35	107.33
113.24	111.3	108.68	112.06	111.5	112.1	110.36	110.63	109.9	110.08	111.16	112.16	110.49	111.56	110.57	111.95	110.38	110.6	110.1	112.8	112.9	111.73	110.85	111.13	111.7	112.15	112.42	112.24	110.06	111.02	110.16	112.34	111.47	110.82	111.41	111.73	112.72	110.91	111.93	111.61	112.41	112	112	112.61	113.08	112.59	111.17	110.6	112.63	112.4
104.29	104.69	106.53	105.63	107.08	105.01	104.85	104.58	103.77	105.91	104.53	106.38	105	105.77	105.86	106.24	106.24	103.97	106.32	105.12	105.5	106.41	105.9	103.9	105.72	106.73	104.56	106.05	104.95	104.97	106.91	105.63	105.23	107.48	104.89	104.71	104.03	106.23	105.29	105.7	104.4	105.13	104.66	105.08	104.27	104.88	105.02	104.92	105.08	105.74
106.96	106.82	107.55	106.99	107.28	106.16	107.01	107.37	106.13	104.9	105.35	107.47	106.61	106.81	107.21	107.29	107.16	105.3	106.93	108.29	106.76	106.19	106.58	107.67	106.68	106.54	108.27	106.43	106.95	107.05	103.77	107.09	107.64	108.16	106.81	107.21	105.7	106.6	107.03	107.89	106.92	105.97	106.26	106	107.51	107.07	106.2	105.15	107.33	106.96
106.45	107.44	105.97	106.08	106.15	105.25	106.41	105.46	105.68	105.81	106.82	107.02	105.56	105.13	105.35	107.15	106.9	105.59	105.84	105.78	106.64	104.9	105.81	105.75	106.13	106.51	105.3	106.68	105.6	105.46	104.23	105.14	105.64	106.4	106.31	105	105.15	104.87	105.87	107.27	105.67	104.65	105.47	105.92	104.79	106.34	107.58	106.53	104.42	105.8
100.17	100.56	99.409	101.15	100.19	100.08	101.29	100.21	99.381	100.04	101	99.783	101.07	99.819	99.495	98.672	100.7	100.69	98.512	98.992	99.129	99.698	100.19	99.585	98.528	101.4	100.85	99.851	99.694	98.643	98.668	100.87	99.308	99.732	100.81	100.4	99.193	98.659	98.653	98.925	99.47	99.939	100.24	99.796	100.18	100.68	100.03	99.999	98.672	101.82
118.53	117.78	117.7	115.76	117.55	117.93	119.12	116.43	118.5	118.31	117.81	117.66	116.92	118.65	115.79	117.29	117.64	116.04	116.93	117.5	118.15	117.75	119.75	117.29	117.27	117.86	119.19	117.85	116.71	117.86	117.45	117.75	117.66	116.8	118.39	116.74	118.22	118.59	116.49	116.45	117.53	117.3	119.88	117.01	117.91	118.18	118.59	119.83	117.3	116.29
111.63	112.33	113.59	112.72	109.96	110.19	112.72	112.1	113.21	111.88	111.59	111.51	111.8	111.6	112.91	112.03	110.73	112.99	112.3	110.94	111.93	111.06	112.82	111.71	111.91	111.84	111.56	112.03	112.34	113.37	111.57	110.73	111.6	112.13	112.83	109.36	112.22	112.84	112.11	112.38	111.39	111.97	112.54	111.8	111.49	112.39	112.14	112.32	111.43	111.17
103.98	103.38	104.79	104.87	104.48	104.47	106.24	103.42	104.09	104.31	104.01	103.94	104.52	104.81	103.11	104.83	102.98	104.22	103.81	103.9	103.89	104.31	103.81	104.38	103.09	103.55	103.72	104.51	104.48	104.22	104.67	103.93	103.74	104.97	103.53	102.47	104.76	105.48	104.54	105.13	104.52	103.91	104.34	102.91	103.44	102.03	105.78	104.43	104.73	103.94
106.02	106.05	106.57	104.69	106.16	106.34	107.56	105.38	106.18	105.21	106.9	105.8	106.69	106.64	104.83	106.97	107.06	107.8	105.66	106.84	107.2	105.4	105.1	106.7	106.92	106.49	105.82	104.69	106.34	107.27	105.15	106.66	106.64	106.83	107.55	105.38	105.9	106.37	106.09	106.04	106.94	107.8	104.86	105.27	106.02	104.86	104.79	108.29	106.46	106.75
114.63	118.22	115.01	118.1	117.13	116.28	114.91	115.22	117.64	115.39	116.45	116.72	116.43	115.9	117.26	116.32	116.55	116.53	117.5	116.48	117.66	115.85	117.25	116.37	116.52	117.08	115.17	116.5	115.7	116.91	115.99	116.11	114.71	115.5	114.86	114.84	115.9	117	116	116.53	116.44	115.91	117	117.05	116.83	115.44	115.96	114.88	114.84	116.01
99.616	99.573	98.919	99.129	99.218	100.23	100.3	99.907	100.16	100.83	100.29	99.543	100.26	100.29	100.28	100.11	100.67	102.43	100.81	101.04	99.158	98.554	99.016	98.934	99.698	98.137	98.747	100.56	99.753	98.665	101.15	101.41	98.365	100.28	100.35	98.992	100.6	100.04	100.32	99.704	100.41	100.04	99.776	100.01	99.962	98.761	100.26	99.201	100.01	100.06
105.09	105.48	105.76	105.05	104.79	105.22	105.05	106.25	106.21	107.36	106.46	106.51	104.47	107.36	106.38	105.27	106.61	103.68	105.08	104.55	106.84	106.72	104.44	107.17	105.27	105.53	106.28	105.11	107.07	106.23	105.04	106.18	104.52	106.1	105.16	105.44	106.86	106.2	106.72	106.07	105.8	106.54	105.25	108.18	104.31	105.53	106.1	105.08	105.64	106.11
103.06	103.13	105.07	105.93	103.32	104.45	104.35	103.71	104.22	103.73	102.47	105.72	104.93	104.73	102.39	104.03	104.46	104.97	104.03	102.95	104.24	105.48	106.65	104.37	104.16	104.57	102.96	103.35	105.3	103.04	105.02	103.2	104.44	104.27	104.02	105.27	103.04	104.59	104.32	104.33	105.27	105.01	104.75	104.73	103.94	104.11	103.5	104.03	104.1	105.57
106.39	106.9	104.43	105.53	106.08	104.91	105.66	105.65	105.81	106.13	105.1	105.87	105.6	105.81	106.95	105.98	105.81	106.32	106.01	106.29	105.24	106.32	106.37	105.36	106.59	105.93	105.3	106.12	105.92	107.2	105.78	106.16	106.69	105.77	107.11	103.89	106.5	104.87	105.92	104.64	104.27	105.1	105.26	106.06	104.55	103.97	104.61	106.25	106.12	107.44
111.68	111.14	113.62	112.67	110.9	111.39	112.95	112.42	113.42	112.77	112.51	111.2	113.14	110.35	111.81	110.56	113.52	112.49	111.42	111.69	112.35	113.07	110.93	111.25	111.93	112.3	111.47	111.48	112.79	112.59	112.44	112.39	111.42	111.88	112.9	112.16	110.61	111.29	111.64	112.09	109.35	111.79	112.39	111.56	111.84	111.28	112.55	111.48	111.66	111.18
104.47	104.21	103.48	104.69	102.8	103.12	104.89	104.17	105.24	104.67	104.6	104.11	104.95	104.26	103.37	105.47	104.72	103.17	105.14	105.08	103.87	103.41	104	103.53	105.4	103.89	104.06	104.5	105.42	105.45	105.44	104.59	105.62	104.96	104.37	104.11	102.97	105.39	104.15	103.52	106.17	105.58	104.45	104.65	105.57	104.33	103.8	104.33	105.55	105.63
105	104.98	104.37	103.92	106.27	103.79	103.49	105.92	103.4	105.06	105.04	104.18	105.24	104.33	104.05	104.65	104.09	106.21	105.2	106.1	106.67	104.82	103.97	103.91	104.17	103.95	104.42	103.68	103.28	103.57	104.61	103.59	101.7	104.73	103.08	103.79	104.84	104.95	104.38	104.32	103.45	105.85	105.96	102.2	105.34	105.41	103.87	104.79	104.08	104.3
100.02	100.31	100.19	100.07	99.663	100.25	100.34	99.556	99.319	99.872	99.496	99.401	101.02	99.792	98.71	99.305	99.298	100.01	99.782	99.243	100.13	99.478	99.573	101	99.434	99.235	99.539	98.86	98.213	99.682	100.37	100.44	99.421	100.54	99.143	99.708	100.12	100.94	99.567	100.09	100.65	98.874	99.485	101.24	99.786	99.052	100.85	100.58	99.262	99.26
99.532	99.839	100.64	99.344	99.451	100.7	100.47	98.418	100.41	98.47	98.808	101.02	100.5	99.363	100.29	100.44	97.866	100.54	99.081	99.482	98.857	100.02	100.92	100.25	99.474	99.197	100.21	99.576	99.66	101.38	100.48	98.591	98.54	97.983	99.637	99.757	98.49	100.83	101.76	98.51	99.699	100.14	98.809	101.74	99.134	99.702	100.02	99.852	100.41	98.451
106.08	104.09	106.42	104.58	104.81	105.11	106.09	104.89	105.76	106.76	106.03	106.28	106.44	105.03	103.5	105.36	106.95	106.73	105.33	105.87	105.26	105.81	104.48	105.68	105.08	104.29	106.94	105.63	105.97	105.3	105.18	105.6	106.26	106.47	105.4	104.96	105.33	105.96	104.57	106.97	105.64	105.31	104.12	105.85	104.47	103.84	105.68	105.86	105.56	105.62
100.49	101.08	100.35	101.98	99.947	100.03	98.799	100.17	100.36	100.5	98.847	99.25	100.39	99.01	99.6	98.528	98.563	99.507	99.804	99.575	99.525	98.517	99.731	99.151	98.618	98.818	97.832	100.37	100.61	99.55	100.67	101	100.56	100.36	98.083	100.45	99.773	98.286	98.523	100.18	98.87	99.106	98.241	98.776	98.136	100.01	98.789	99.727	97.637	100.62
110.93	113.15	112.74	113.01	111.38	110.88	111.92	111.07	110.88	112.14	112	112.42	112.02	112.91	112.1	111.89	112.63	111.65	112.13	112.56	110.73	111.59	112.91	111.68	112.81	112.07	112.91	113.28	112.99	113.18	111.91	112.51	111.25	113.33	113.12	111.94	109.75	111.31	112.09	111.01	112.47	112.64	110.99	113.86	110.01	112.61	111.04	111.08	111.16	110.69
105.51	106.91	105.94	107.53	105.19	105.74	105.41	105.7	104.32	107.02	107.38	106.79	105.93	105.59	106.34	106.36	105.91	106.2	106.34	105.17	105.74	105.84	105.82	105.95	106.49	105.46	105.34	107.05	105.19	106.92	106.23	106.46	107.17	107.14	104.7	105.62	105.82	105.05	108.02	106.02	105.79	107.22	105.66	105.12	106.02	105.82	106.15	106.05	105.55	107.73
105.26	104.97	105.9	106.18	105.55	106.73	107.07	107.22	107.33	106.72	105.48	106.4	107.96	105.62	105.34	104.71	105.86	108.38	106.68	105.62	106.38	105.13	105.36	105.64	104.99	106.02	103.83	105.84	105.27	106.16	106.04	106.16	107.16	106.85	104.32	105.77	106.36	106.57	106.3	107.05	106.24	106.81	107.16	105.88	106.48	104.74	106.1	104.74	107.09	105.11
104.5	103.36	104.45	104.18	104.05	105.31	104.36	104.66	104.07	105.6	104.04	103.86	105.97	103.86	104.58	103.08	105.4	104.44	104.34	102.21	103.57	104.66	103.53	103	104.23	104.22	103.71	103.9	104.75	104.4	104.03	103.94	105.17	102.83	104.18	106.56	102.92	103.57	103.95	105.46	105.21	104.05	104.34	104.16	106.94	104.6	104.97	103.29	105.66	102.11
116.1	116.53	115.85	115.97	115.6	117.15	116.29	117.55	115.71	116.09	116.15	116.26	116.78	114.33	116.54	116.6	116.66	115.87	115.91	115.71	115.74	116.14	118.3	115.44	116.16	117.54	115.62	117.52	115.59	117.65	116.59	116.09	116.9	115.83	116.49	115.99	114.5	115.45	114.9	115.3	115.64	116.22	115.57	115.79	115.53	114.5	116.3	116.88	118.37	115.08
107.1	106.92	106.91	107.46	108.32	107.64	105.99	106.84	107.32	106.44	106.39	106.99	105.7	108.81	106.88	104.78	107.71	105.99	108.04	109.22	106.09	107.53	106.93	106.01	106.42	105.1	108.07	108.05	105.82	106.33	107.89	104.95	107.09	107.11	106.21	108.41	107.12	107.06	106.38	105.33	107.86	106.12	105.92	106.52	106.19	106.89	107.05	108.31	107.59	107.17
106.73	107.55	104.96	105.35	106.29	106.8	106.7	105.54	106.01	104.36	105.07	106.84	106.13	105.26	104.76	106.56	105.54	106.43	106.25	106.49	105.74	106.99	106	106.91	107.24	107.1	106.53	105.89	105.94	105.59	105.36	103.94	104.16	106.89	103.89	107.12	107.34	106.32	105.14	106.7	103.57	105.36	107.34	106.54	107.02	107.24	105.56	106.13	105.34	105.58
116.18	115.42	116.13	117.29	118.29	116.43	114.43	117.08	117.58	117.19	115.52	116.04	117.14	116.2	116.22	117.55	115.88	115.81	115.99	116.45	116.47	114.94	116.79	116.93	115.89	117.69	114.73	116.79	115.14	114.82	115.4	116.59	116.5	116.45	115.25	114.8	115.87	116.58	117.44	117.44	116.12	116.73	116.03	117.23	117.4	116.2	116.92	117.49	114.66	116.18
107.24	107.89	105.38	107.79	106.24	105.66	106.5	106.19	105.57	106.69	105.58	104.73	107.39	104.22	107.87	104.77	106.27	107.39	105.42	104.97	105.99	107.29	104.28	106.2	105.25	104.31	106.7	104.28	104.88	106.49	107.1	104.57	105.98	105.62	106.75	106.51	105.53	105.57	107.23	106.39	105.99	105.9	105.44	106.7	106.11	107.23	104.71	105.67	105.85	105.21
106.14	106.22	107.33	105.39	106.03	105.71	106.05	104.49	105.46	105.14	104.29	105.68	107.78	105.26	104.94	105.33	103.95	105.69	106.27	106.47	105.91	104.05	105.23	105.86	107.2	104.22	104.17	104.26	105.71	104.59	106.48	104.02	107.61	105.43	105.72	107.72	105.5	104.44	105.39	107.56	105.82	106.28	104.76	105.14	106.73	106.78	104.04	104.19	106.79	105.33
109.93	111.54	111.15	109.47	113.35	110.96	112.56	111.69	110.33	111.83	112.22	110.79	110.84	110.55	111.61	110.6	111.78	111.16	110.79	111.33	111.61	111.48	111.58	111.14	111.27	111.5	109.09	110.46	112.8	111.69	112.37	112.49	111.34	111.31	113.26	111.69	110.28	109.09	112.38	113.12	112.02	111.24	110.18	111.71	110.76	111.41	111.46	111.17	112.26	109.91
111.41	114.21	111.62	112.26	111.62	110.69	110.83	110.35	112.21	111.61	111.27	111.66	110.94	112.52	111.96	111.48	111.67	111.9	112.35	112.92	112.01	111.82	111.7	111.31	111.62	112.1	111.48	112.01	110.56	110.66	110.38	112.08	110.95	112.39	110.24	112.37	111.21	112.55	111.6	111.8	113.35	109.19	112.49	110.87	111.26	111.56	112.18	111.42	111.45	111.26
112.93	113.25	113.09	110.96	110.85	112.76	110.52	112.26	112.59	112.2	111.81	111.88	112.68	111.94	112.79	111.53	110.95	110.99	112.01	111.45	112.55	110.96	111.47	112.33	110.96	109.83	112.3	113.11	111.06	112.18	113.33	112.13	112.45	111.57	113.81	111.28	112.73	113.09	111.39	111.85	111.91	113.29	111.89	111.88	111.77	111.87	112.34	112.03	111	111.52
109.48	110.15	110.95	109.63	110.61	109.35	108.29	111.34	109.48	108.62	110.58	110.35	109.17	108.45	109.18	110.59	111.35	109.16	108.8	109.28	110.65	109.93	109.89	109.51	109.8	108.37	109	109.5	108.96	110.16	109.73	110.17	107.8	110.27	109.57	110.85	109.31	108.76	109.2	110.32	110.04	109.92	109.2	110.32	111.92	111.93	109.75	109.5	109.45	109.16
106.77	106.67	105.96	106.91	105.99	106.81	106.66	105.99	107.2	105.15	106.14	105.47	107.27	105.73	106.81	105.92	105.46	106.33	105.38	106.48	107	105.14	107.57	107.19	106.45	106.54	106.8	106.23	106.04	107.26	107.74	105.36	106.86	105.79	106.19	107.58	105.2	106.87	105.86	105.79	107.9	105.9	105.85	106.44	106.99	107.49	107.16	104.64	108.18	106.16
107.22	105.76	107.01	106.46	107.21	106.61	107.15	106.29	108.51	104.91	107.43	105.26	107.24	106.76	106.72	105.69	106.19	105.65	107.96	105.69	107.5	106.78	105.38	106.44	108.1	105.8	106.48	107.24	105.39	105.03	104.9	104.77	105.07	105.6	107.58	106.89	105.82	106.27	107.18	107.17	107.28	106.93	107.22	105.19	105.89	106.14	105.57	107.52	106.98	106.87
105.49	104.36	105.56	104.6	105.17	105.17	107.26	106.63	104.74	104.66	104.77	105.21	104.97	107.17	104.6	105.52	106.04	105.96	106.07	104.27	105.91	104.29	107.43	106.42	104.85	104.48	107	104.79	106.44	102.79	105.64	104.75	105.67	106.76	105.85	105.61	104.07	106.39	106.07	104.96	105.76	106.33	104.72	105.55	105.61	104.86	106.69	104.92	104.99	106.13
111.42	110.62	112.45	111.78	109.21	112.1	112.48	109.97	110.8	111.64	111.51	111.97	111.46	111.82	113.18	111.82	111.63	110.53	112.37	111.9	110.39	111.59	111.91	110.44	111.34	111.39	110.43	111.41	110.36	110.88	113.13	111.68	109.81	112.58	111.9	110.25	112.57	111.72	111.06	111.49	110.52	111.73	110.22	111.28	111.47	112.31	110.9	112.88	110.32	111.92
99.481	100.63	99.189	98.988	100.64	100.27	99.041	99.085	98.081	100.76	99.489	98.79	99.687	99.339	99.36	98.461	100.72	101.85	99.579	99.502	97.578	100.98	99.779	102.03	99.787	99.132	98.87	99.755	100.2	101.86	101.3	99.221	101.79	100.71	99.104	99.31	100.38	98.918	99.423	98.902	98.599	100.44	99.885	99.729	99.508	100.08	99.802	101.23	97.503	101.1
103.51	103.49	104.44	105.23	105.14	104.63	105.71	106.81	105.71	105.55	105.74	106.48	105.01	105.71	105.91	105.42	107.66	106	106.27	105.35	104.4	105.76	105.19	104.26	104.28	106.78	104.6	104.31	105.02	105.23	105.16	106.21	106.41	105.5	106.27	104.51	106.35	106.83	106.13	105.45	106.9	104.74	106.57	105.41	104.81	105.01	105.37	104.72	105.13	105.49
105.22	105.36	106.07	106.13	106.82	106.72	106.44	106.16	105.05	105.46	107.17	108	106.26	105.42	104.93	108.59	105.2	107.09	106.87	108.62	105.69	105.7	106.48	108.02	107.41	105.64	106.36	105.89	106.36	107.1	106.53	107.12	106.37	106.46	107.11	106.25	104.27	104.89	105.88	106.87	107.57	106.4	106.48	104.44	105.78	106.64	106.75	106.7	106.34	107.49
108.18	105.91	106.32	104.46	105.47	106.01	106.23	104.93	106.02	105.68	105.98	106.93	105.68	106.09	103.96	104.88	105.67	106.15	108.55	106.75	105.55	105.49	104.9	105.38	106.3	106.01	106.12	107.76	105.94	106.51	105.91	106.85	107.13	105.87	106.59	105.31	103.83	106.08	106.15	105.36	106.43	105.36	105.24	105.5	106.03	106.45	105.81	104.92	105.85	104.97
106.51	107.21	106.62	107.97	105.87	105.8	106.13	105.6	108.69	106.58	107.6	107.8	107.67	107.61	107.29	106.34	107.16	107.89	108.23	105.95	106.09	105.92	106.65	107.19	108.81	105.7	107.38	106.93	106.86	107.79	107.69	106.44	106.4	107.35	106.26	106.89	107.13	104.96	106.13	108.59	106.33	106.23	106.54	106.66	107.1	107.46	107.02	106.64	106.15	104.99
105.18	105.31	104.33	105.79	105.89	106.03	104.73	105.22	105.03	106.48	105.46	106.43	106.28	106.57	105.78	105.22	104.71	105.03	106.54	104.62	104.59	107.25	105.86	107.41	106.27	104.06	106.77	104.08	106.63	106.15	104.81	106.91	106.38	105.75	105.09	104.26	105.83	105.2	105.06	104.91	104.51	104.99	105.92	104.72	106.51	105.91	106.88	105.98	106.37	105
106.92	106.6	105.69	105.15	105.16	104.65	105.67	105.41	104.74	106.74	106.16	105.67	104.29	106.17	103.68	105.44	105.39	105.27	106.01	105.83	104.3	106.29	104.77	106.03	105.93	105.17	104.79	104.34	105.97	105.72	106.03	105.56	104.33	105.37	106.06	103.32	106.91	106.26	105.9	106.55	105.32	104.73	106.75	105.06	105.28	106.36	105.58	104.36	105.2	105.48
105.41	104.8	106.44	104.94	104.98	105.82	104.83	106.63	106.49	107.43	106.2	105.42	104.98	107.45	106.35	106.47	106.23	107.34	108.87	106.01	105.26	105.74	106.58	105.11	106.58	105.93	106.67	105.77	104.13	105.68	105.98	105.54	105.32	108	104.97	105.4	105.54	107.04	106.14	107.9	105.31	105.77	108.13	107.8	106.81	105.63	105.08	106.33	107.24	104.9
106.77	107.67	105.55	107.43	105.63	106.15	106.85	105.43	106.02	105.49	104.37	103.64	105.88	106.18	107.4	106.81	104.47	107.45	105.87	106.7	105.82	106.4	107.47	107.34	106.03	106.56	106.58	107.68	106.44	106.95	107.14	105.31	106.79	106.94	105.9	107.73	105.91	108.21	104.1	105.08	105.94	107.35	105.55	105.78	106.68	105.89	106.06	107.81	105.75	106.32
105.72	106.4	105.71	105.61	106.75	105.34	105.45	105.73	106.55	106.06	107.24	104.66	106.32	108.13	106.62	104.98	106.53	106.19	107.06	107.34	105.48	106.11	106.46	106.98	106.81	105.66	106.36	105.09	106.46	105.72	106.32	105.7	107.34	105.3	107.4	106.11	107.19	105.97	108.66	104.98	105.24	106.11	105.45	107.34	105.68	105.71	106.25	106.04	106.31	106.38
100.45	100.28	100.84	98.169	99.787	98.684	99.058	99.021	99.401	101.24	98.515	99.431	100.41	99.228	98.127	99.717	98.62	100.9	99.021	98.898	99.495	99.117	100.07	99.246	100.46	101.24	100.78	99.773	99.874	97.805	100.4	100.46	99.175	101.36	101.08	98.622	99.606	98.366	100.95	99.25	99.598	99.944	100.6	99.315	99.406	99.524	99.748	99.52	100.41	101.26
104.75	107.12	105.01	104.41	103.93	104.96	105.85	107.09	106.38	104.63	105.56	105.52	106.22	105.21	106.03	107.39	104.17	106.04	106.56	105.03	105.6	106.64	106.29	106.45	105.56	105.07	106.02	104.67	106.06	104.89	105.66	106.58	105.88	105.92	105.81	104.73	105.58	105.12	105.16	105.91	105.17	108.19	106.57	107.44	105.34	106.84	105.4	105.8	106.04	105.51
105.33	105.62	105.98	106.34	106.48	103.78	105.88	106.25	106.21	105.99	106.54	105.33	105.79	105.33	105.36	104.96	104.84	105.16	104.88	104.83	106.56	103.94	104.85	105.89	105.12	105.93	106.14	106.29	106.53	106.03	104.84	106.4	106.82	104.32	105.39	106.05	105.23	106.31	104.54	106.26	104.55	106.11	107.07	105.35	107.4	105.38	104.92	105.4	105.9	104.93
100.6	98.536	100.14	101.16	100.7	99.955	100.81	100.22	100.53	99.429	100.81	101.48	101.62	98.726	99.675	99.813	100.3	102.03	98.817	99.819	100.43	101.1	100.07	98.829	100.77	99.867	99.37	101.66	99.389	99.523	98.794	100.68	100.78	100.24	99.805	100.18	100.74	100.59	100.78	100.1	100.28	100.96	100.66	101.28	99.509	100.03	97.898	100.12	102.07	100.23
111.47	111.85	111.18	112.45	111.91	111.99	111.86	111.07	112.71	111.89	112.92	110.6	111.34	112.39	112.64	112.03	110.92	110.63	112.22	111.15	111.94	112.6	111.68	111.94	111.4	112.94	112.56	110.37	111.93	112.84	112.25	112.01	112.74	110.8	112.2	110.5	112.06	111.39	112.59	112.52	112.07	111.75	112.75	113.56	111.99	112.71	111.42	111.51	110.73	110.61
105.44	105.81	103.56	106.11	104.45	103.35	107.57	106.98	105.32	104.24	103.76	106.27	105.38	106.89	105.83	105.65	104.26	104.92	106.33	105.51	106.9	105.27	105.11	104.56	104.38	105.7	105.35	106.85	105.4	106.46	107.07	105.87	103.49	106.14	106.24	106.61	105.14	105.16	104.64	107.13	103.8	103.89	105.44	105.77	106.06	107.05	104.22	105.54	106.23	104.87
101.66	100.05	100.29	99.711	100.45	99.275	98.667	98.699	100.46	99.795	100.31	100.88	99.789	100.17	97.891	101.19	99.743	101.04	98.784	98.572	99.844	99.313	98.372	100.34	99.53	100.26	100.27	100.78	101.12	100.05	98.632	99.22	99.729	101.9	100.63	101.46	101.31	100.3	100.01	100.62	100.79	100.64	100.19	99.971	101.61	100.09	100.41	100.68	100.1	98.173
100.92	99.638	100.59	98.258	99.456	99.741	99.788	100.23	100.09	100.95	100.01	100.4	100.02	98.195	100.06	100.28	100.37	99.558	100.5	100.28	99.127	99.913	101.87	98.958	99.167	100.74	99.617	99.646	99.259	100.2	99.517	100.51	101.04	98.634	99.687	100.6	99.887	99.397	99.551	98.668	100.92	99.349	99.929	100.95	100.71	98.898	101.49	99.971	101.03	99.693
118.6	116.76	116.94	117.38	118.37	117.7	119.29	117.01	116.77	117.42	116.79	117.46	116.44	117.45	117.84	117.47	118.91	117.92	116.53	118.38	117.76	117.3	118	117.56	117.13	118.39	117.84	118.06	117.82	115.83	117.39	117.25	118.54	119.01	118.12	118.25	117.67	119.63	119.12	117.83	117.08	116.37	118.03	117.49	117.67	117.86	117.9	117.25	117.73	118.04
106.23	105.66	107.74	107.14	106.84	106.34	105.71	107.2	105.68	106.39	105.2	106.88	107.41	106.64	107.24	106.96	107.73	109.04	106.19	106.38	107.81	108.39	105.56	108.11	108.37	107.55	106.31	106.29	106.88	107.11	105.95	108.06	109.46	106.89	107.77	107.73	105.95	108.83	106.31	107.35	107.6	105.96	107.29	108.38	107.38	108.05	106.88	106.44	106.21	108.09
111.77	111.43	110.51	109.51	110.91	112.09	110.38	110.39	110.36	110.66	111.16	110.59	111.8	111.16	109.94	110.89	111.19	111.65	109.28	110.56	111.53	110.76	109.78	110.21	110.01	109.54	110.88	110.27	111.34	110.75	111.57	110.71	111.88	109.49	111.52	111.04	109.44	110.75	110.48	111.28	109.9	111.57	111.68	110.53	111.96	111.28	111.11	109.33	110.14	109.52
101.19	98.968	99.783	99.652	99.782	100.38	99.873	100.94	100.21	97.957	100.35	98.399	101.31	101.42	100.14	99.971	100.71	100.93	99.493	99.655	99.987	97.277	99.928	99.865	100.9	100.69	99.833	102.17	98.319	99.906	99.59	98.742	99.238	100.12	100.2	101.04	99.522	101.36	100.47	99.857	98.451	98.713	99.781	98.454	101.09	100.13	100.95	100.23	99.755	99.65
104.84	103.1	105.43	104.21	104.4	105.69	104.49	104.17	104.25	103.72	104.58	104	103.6	105.62	105.12	104.01	103.09	105.79	105.52	105.98	103.96	104.38	101.66	104.62	103.45	105.26	104.63	104.46	104.07	102.62	103.93	104.05	104.67	106.25	104.77	105.06	105.55	102.98	104.38	105.4	104.28	103.04	106.19	104.69	105.21	103.53	105.5	104.16	104.52	106.04
105.99	106.13	106.05	106.02	105.97	107.73	106.43	105.6	106.19	106.21	107.68	107.29	106.33	107.03	107.19	106.78	106.39	105.59	106.56	107.36	106.66	106.34	106.95	107.31	105.6	106.58	106.7	107.59	108.61	106.01	105.68	106.57	106.01	104.08	106.07	105.09	107.06	107.3	105.98	106.87	105.39	104.89	107.02	105.17	106.73	106.09	107.7	106.09	107.08	107.3
110.37	109.57	108.79	108.56	109.82	111.22	108.99	108.99	110.15	109.26	108.69	110.27	110.48	108.84	109.24	109.79	109.77	110.61	109.5	110.72	109.42	108.29	109.02	109.37	109.34	109.58	109.36	108.98	107.67	108.06	110.28	109	109.64	109.96	110.52	108.75	109.74	110.33	109.31	109.15	109	110.27	110.03	109.55	109.36	110.88	110.28	109.31	110.59	109.08
105.81	103.9	105.15	106.59	105.51	105.58	106.86	106.09	105.05	105.31	107.31	107.16	106.29	106.44	105.68	106.29	105.75	106.09	104.45	104.97	105.46	106.84	106.73	107.15	104.62	107.7	105.79	106.62	104.45	107.45	106.95	105.05	106.73	107.24	105.7	105.83	105.82	103.88	105.14	108.59	104.76	106.52	103.84	105.79	106.3	105.13	106.58	106.2	105.14	105.57
108.86	111.17	110.87	110.46	113.31	111.81	107.87	109.3	110.57	111.58	110.61	110.81	109.99	110.14	109.4	112.19	109.52	109.49	109.93	108.61	110.52	110.28	110.58	110.58	110.47	110.09	109.31	110.69	112.26	109.63	110.98	109.49	109.49	111.67	110.54	111.14	111.35	110.62	110.31	110.42	110.92	110.18	110.09	109.69	110.63	109.45	110.05	110.76	109.65	111.61
100.61	99.204	100.94	99.26	99.429	101.4	99.013	99.56	99.544	99.478	101.06	98.821	98.263	99.789	99.555	100.9	99.982	99.852	100.82	100.68	98.141	99.713	99.669	99.77	99.117	99.981	99.887	99.439	99.635	100.1	99.205	100.48	99.966	99.32	100.24	100.41	100.42	100.03	99.985	99.719	99.565	99.788	98.992	99.099	100.05	100.1	100.94	100.78	101.48	100.39
105.55	101.79	103.79	103.04	103.45	103.8	103.91	103.82	104.83	103.48	103.28	104.99	103.26	103.35	103.25	104.47	104.44	104.95	105.48	103.46	105.07	104.64	105.28	104.11	103.71	101.88	104.62	103.24	103.26	104.55	105.46	104.07	103.86	104.2	103.42	104.7	102.28	105.88	103.82	103.35	103.97	104.65	104.65	104.29	103.84	104.48	105.19	104.91	103.31	103.28
99.695	102.02	102.38	100.53	100.12	101.59	100.2	101.76	101.13	100.76	101.7	102.15	101.39	100.77	100.05	101.39	102.16	99.38	101.25	101.67	102.21	101.13	101.41	100.79	100.98	101.1	101.99	100.47	100.89	102.41	101.52	101.91	100.94	99.267	100.46	100.9	99.264	101.92	100.41	101.56	101.01	101.22	100.89	100.62	100.29	102.73	101.01	101.08	100.89	100.85
101.9	102.24	99.896	101	101.43	99.824	101.25	100.62	100.09	101.76	101.53	99.689	101.3	101.47	100.42	100.19	100.8	100.89	102.16	101.11	102.24	102.35	101.29	101.86	100.61	101.72	101.64	100.18	101.17	100.56	101.14	102.19	100.75	100.25	101.75	102.25	101.86	101.94	101.76	99.646	103.56	101.7	102.67	100.31	100.99	99.72	98.087	101.59	100.44	101.49
111.46	111.94	112.61	112.21	113.51	112.54	112.25	111.9	110.49	110.95	111.73	111.38	111.71	111.87	111.31	111.55	110.5	111.75	112.45	112.42	110.59	111.5	112.26	111.4	111.69	110.13	112.12	109.81	111.32	109.84	112.45	112.86	110.77	112.06	113.31	112.46	112.38	111.75	113.2	111.2	111	110.53	111.24	111.76	109.85	111.31	110.65	111.77	112.01	111.94
110.56	110.76	110.78	110.92	111.82	111.15	111.41	109.64	111.56	112.8	108.84	111.54	111.67	109.93	110.3	111.19	111.61	110.57	111.13	108.25	109.28	110.69	109.57	108.87	109.15	110.38	111.45	109.82	110.07	110.55	110.19	111.48	110.07	110.98	111.19	110.22	109.75	111.2	110.32	111	109.98	110.35	111.41	109.52	111.77	112.77	110.65	111.1	110.19	112.45
105.66	106.05	104.2	105.47	105.61	104.89	106.95	106.51	105.56	104.85	103.94	104.68	105.32	104.18	105.78	106.3	106.49	105.33	104.84	105.22	105.62	104.9	106.4	105.21	106.44	105.29	105.04	106.5	106.64	103.97	107.05	105.75	105.23	106.46	106.56	104.52	104.69	106.5	104	104.78	106.39	106.05	104.93	105.27	104.21	104.28	103.52	105.9	105.19	104.8
107.02	104.73	106.06	106.62	105.79	105.12	105.28	106.16	105.81	107.4	105.26	105.08	105.87	104.47	105.03	105.63	105.57	105.81	106.3	103.84	105.45	107.21	106.21	106.11	105.79	104.86	106.04	106.99	106.99	106.9	106.8	106.25	105.47	105.31	104.99	106.61	104.67	106.22	107.19	104.39	105.9	105.37	106.08	106.86	106.08	106.33	107.31	105.4	106.36	106.35
101.75	101.28	100.19	98.345	98.874	100.91	100.06	100.64	99.611	101.3	100.13	100.5	100.36	99.209	99.955	101.8	101.07	101.85	99.009	99.51	99.409	99.385	100.5	100.08	100.56	98.675	99.9	100.89	100.87	99.791	101.61	100.6	100.88	98.821	99.622	100.5	100.89	100.68	98.785	98.578	101.36	100.21	100.46	100.09	98.374	100.18	100.12	101.7	100.34	98.757
110.91	111.25	112.53	112.48	112.07	111.29	111.14	111.54	112.39	111.04	111.42	110.95	111.57	111.04	112.27	111.03	112.51	111.09	111.52	112.49	109.78	110.54	112.9	110.33	112	111.95	113.74	110.35	111.25	111.84	112.46	112.09	111.66	111.64	109.98	112.71	111.47	111.17	111.12	110.49	111.31	111.29	110.67	111.17	110.6	111.41	112.93	111.79	111.77	112.48
104.29	105.71	104.2	104.3	104.8	103.18	104.79	102.88	106.15	104.49	103.54	104.59	105.77	105.1	105.48	104.73	105.11	103.43	104.48	104.51	103.85	103.96	105.23	105.2	104.32	104.48	105.5	104.55	103.58	104.67	105.12	105.83	104.5	104.77	103.78	104.8	104.34	105.93	104.7	104.01	105.02	104.3	105.59	105.47	105.9	104.06	104.45	103.92	103.53	104.47
112.76	113.12	112.62	113.26	111.54	112.22	110.87	110.83	113.1	113.14	111.59	111.02	112.27	111.9	112.94	112.47	111.14	112.95	110.48	113.8	111.78	112.25	112.53	111.86	112.82	112.45	113.5	111.73	112.72	113.85	112.42	113.27	112.75	112.22	113.8	112.21	113.5	113.71	112.93	113.65	113.59	112.7	112.75	113.82	112.01	114.15	111.81	112.07	113.31	113.23
112.83	113.6	112.94	111.15	111.7	112.91	112.46	114.46	111.83	114.44	113.67	113.66	113.49	113.88	112.77	114.07	113.36	112.2	110.95	113.18	112.37	111.39	110.88	111.67	111.59	112.98	112.87	113.38	111.53	112.62	113.4	112.24	112.58	112.81	112.5	114.42	114.51	112.78	112.55	112.75	112.51	113.95	115.43	113.51	114.45	112.8	112.64	113.35	111.29	112.95
106.54	105.95	104.59	105.71	105.01	105.3	105.62	106.36	105.31	105.32	105.87	105.13	103.64	105.57	105.34	104.84	105.27	107.19	107.44	106.46	106.59	106.86	106.5	106.37	106.21	104.72	106.7	106.13	105.19	105.08	105.75	104.98	106.7	105.56	104.59	105.92	106.11	105.33	105.79	104.51	105.24	106.75	103.59	106.28	105.79	105.93	106.02	106.12	105.72	105.24
105.68	106.76	106.47	106.47	105.52	105.73	105.38	108.01	106.1	106.37	106.62	106.3	106.03	106.3	106.69	107.99	106.24	105.75	105.62	106.48	106.61	105.44	105.77	105.23	105.58	105.09	107.61	105.85	108.11	106.53	106.51	104.98	105.18	106.47	107.64	107.28	106.23	106.18	107.39	106.14	106.44	105.79	104.79	105.38	106.23	106.6	105.94	106.83	107.58	106.23
111.54	111.78	111.79	111.88	110.91	110.98	110.62	113.25	112.87	110.91	111.68	110.39	112.33	112.41	112.3	112.81	111.13	111.27	111.04	111.94	112.19	112.34	112.51	110.69	113.79	111.09	112.27	111.49	111.41	110.39	111.4	112.86	112.21	111.83	112.36	111.61	110.42	112.53	112.45	112.47	111.97	112.95	112.92	114.03	110.97	112.28	111.62	112.05	111.68	112.75
111.53	111.74	111.14	111.27	109.95	112.6	110.02	110.47	110.65	110.8	111.77	112.36	111.02	112.84	111.79	112.57	110.38	111.34	111.34	111.54	112.59	110.45	111.6	112.83	112.18	111	111.86	110.94	111.9	111.82	111.09	112.88	112.93	111.79	111.43	111	111.96	110.43	113.09	110.04	110.95	111.08	113.39	112.71	111.79	112.57	112.02	109.31	111.33	110.62
105	105.12	106.42	103.31	106.32	105.88	104.9	107.16	105.36	106.01	106.4	104.96	105.48	104.66	106.44	106.51	105.81	104.69	105.53	105.73	106.07	106.3	104.7	106.42	105.23	104.7	104.46	106.01	105.61	104.59	106.08	104.88	105.82	105.58	105.22	106.33	106.89	106.39	105.26	106.54	106.58	104.81	106.05	104.56	105.62	105.01	105.47	107	106.66	107.07
116.77	116.21	115.74	115.98	115.51	116.18	116.2	115.42	117.46	117.8	115.12	116.24	116.24	116.08	115.71	117.19	115.52	114.98	116.56	116.82	116.2	116.32	115.24	116.52	115.52	116.65	115.86	115.93	117.13	114.95	115.6	116.03	116.36	116.07	115.92	115.3	116.16	115.55	116.71	116.58	114.67	116.04	117.27	115.9	117.03	115.59	117.37	117.1	114.3	117.35
105.5	104.85	105.95	105.13	107.12	106.03	104.76	103.92	107.7	104.27	105.3	106.63	107.26	107.02	105.8	105.45	107.27	106.61	105.51	106.03	105.27	105.36	105.53	107.22	106.15	105.39	105.52	104.75	106.53	107.63	105.23	106.41	105.4	106.11	106.18	106.04	104.37	107.49	105.65	107.31	106.07	105.77	104.33	105.16	105.34	104.85	105.73	106.13	106.52	104.37
107.34	107.14	106.01	107.34	105.76	105.52	106.78	105.62	105.42	105.57	106.25	105.8	107.03	108.87	106.2	106.57	107.05	105.82	105.47	104.6	104.73	106.2	106.66	106.81	107.38	107.12	106.57	107.01	105.6	104.6	105.64	106.1	106.75	105.21	106.14	107.91	106.28	106.04	106.57	107.07	105.97	106.89	105.68	106.16	106.5	106.03	105.2	106.09	104.79	106.84
112.15	113.42	111.43	111.35	112.78	111.45	111.41	111.51	111.67	112.88	110.29	111.25	111.56	112.7	109.55	111.01	112.8	112.66	111.82	110.12	111.25	112.66	111.27	111.64	110.61	112.5	110.83	112.21	111.53	112.51	111.84	111.98	111.39	111.78	111.18	113.32	110.22	109.19	111.85	110.53	112.86	111.87	112.85	112.03	111.41	110.55	110.8	112.29	111.04	110.73
105.61	106.57	106.6	106.22	105.03	105.95	106.84	105.2	107.21	105.3	104.65	105.59	105.82	106.72	106.19	107.57	107.21	106.75	105.54	106.99	108.06	106.66	105.66	107.78	106.56	106.27	105.45	106.25	106.04	104.69	107.28	106.68	107.03	105.83	105.71	107.84	106.04	106.85	106.82	106.38	104.79	106.52	105.81	106.06	106.09	107.1	106.75	107.15	106.36	106.2
99.899	98.186	101.39	99.132	100.58	100.2	98.961	101.05	99.508	101.12	98.676	100.51	100.41	100.15	99.994	99.498	100.31	100.3	100.1	100.95	99.738	100.9	98.79	101.12	99.219	98.906	101.03	101.56	101.61	100.45	100.03	99.694	98.169	99.007	100.64	99.269	100.01	99.988	100.71	99.863	101.08	99.875	98.886	100.92	98.432	99.412	99.731	99.736	99.048	101.11
111.53	112.68	111.46	112.61	112.23	111.51	114.3	112.35	111.24	113	112.19	112.68	114.03	112.5	112.31	112.47	112.63	111.65	111.81	111.45	110.59	114.84	111.89	113.73	114.64	112.72	112.19	113.1	112.54	111.32	110.06	112.56	111.62	110.82	111.1	114.01	112.48	110.78	114.42	113.11	111.37	112.23	108.24	112.73	110.84	112.74	111.73	111.71	112.31	110.46
112.12	109.5	110.49	109.35	111.18	108.5	108.78	110.77	110.83	109.55	110.36	109.75	109.85	109.33	109.76	112.62	108.97	107.88	110.28	110.21	109.48	108.18	110.73	109.9	109.69	110.2	111.46	111.59	110.18	110.22	110.7	110.47	109.82	109.31	111.14	108.91	110.18	109.6	109.4	109.05	111.01	110.61	110.02	110.5	111.13	109.58	111.11	109.66	109.78	112.17
105.85	104.42	105.43	104.83	106.41	106.05	103.92	105.72	105.55	105.36	106.43	105.21	105	105.68	106.58	105.53	104.15	104.25	104.19	105.6	105.13	105.92	104.08	105.01	105.78	104.24	105.6	106.18	106.94	104.99	104.6	105.72	106.42	106.83	105.57	107.04	105.41	105.55	104.59	106.48	105.53	104.99	107.34	104.24	105.46	107.2	105.56	106.76	105.42	105.05
104.04	106.26	105.44	105.53	107.06	104.02	106.1	105.41	105.63	105.86	104.66	105.65	104.68	105.34	105.84	106.24	104.5	105.53	106.46	106.05	105.9	104.36	106.19	104.66	109.15	104.98	105.8	105.45	107.08	104.11	105.43	105.67	105.96	105.96	104.42	106.13	106.87	106.61	104.55	104.59	104.81	105.66	105.22	105.67	104.88	104.88	105.13	105.98	105.38	104.95
105.79	105.2	104.53	107.17	106.15	106.48	105.95	104.83	104.07	105.3	106.33	105.08	105.42	105.71	106.58	106.7	105.55	105.05	105.08	105.26	106.79	107.23	105.57	105.19	105.28	105.6	105.32	107.14	106.55	105.2	106.28	105.23	105.53	105.67	104.13	105.32	105.31	104.94	105.75	103.58	105.47	105.06	105.94	104.39	105.76	105.58	106.56	104.73	106.87	106.32
103.47	105.76	104.52	103.91	103.41	104.09	103.29	105.09	104.99	104.28	103.95	104.25	104.5	104.98	105.35	104.62	105.6	104.31	102.5	104.12	103.39	103.31	103.94	103.79	104.89	103.35	103.66	102.37	103.63	104.69	104.39	104	104.22	104.53	103.2	105.15	103.25	103.52	104.04	103.86	104.39	103.46	103.68	104.26	104.03	103.06	104.15	102.65	103.16	104.92
99.275	100.14	99.33	100.3	101.87	99.295	100.18	99.214	100.43	100.06	99.99	100.06	99.059	99.065	101.15	100.47	100.19	99.085	100.65	99.739	101.68	100.6	100.05	99.36	99.898	100.1	99.629	100.69	100.79	101.51	100.64	99.587	101.48	98.97	99.917	100.32	100.59	100.28	101.84	100.68	100.36	100.19	100.49	99.832	101.66	98.256	102.3	100.06	100.53	98.844
107.61	107.13	108.08	106.32	105.33	106.55	106.55	106.93	108.16	105.2	105.73	106.31	105.11	106.99	106.41	107.07	107.82	106.14	106.05	107.45	106.23	106.22	107.11	106.16	106.44	106.88	106.59	107.86	106.97	106.39	106.11	106.69	107.49	105.65	106.39	105.71	106.28	105.82	106.53	105.82	106.57	106.28	107.55	107.89	106.55	106.74	106.44	107.72	106.47	107.83
104.46	104.26	103.7	104.84	104.09	105.36	104.15	104.8	106.41	104.28	104.37	103.85	103.87	102.66	105.8	104.8	104.69	104.65	104.42	104.03	103.7	104.28	104.64	102.02	104.9	104.02	105.2	103.47	105.73	103.55	103.7	103.79	103.69	103.81	103.13	103.62	103.24	103.21	103.64	105.11	104.26	104.87	105.31	103.5	104.19	103.72	104.59	103.72	103.93	104.32
112.37	112.21	110.71	110.1	113.08	111.87	113.13	111.51	112.31	112.08	111.64	111.42	110.99	111.8	112.78	112.97	111.34	112.15	110.59	111.97	112.91	111.62	113.11	110.1	110.82	112.14	112.81	112.99	111.13	111.84	111.46	112.13	111.26	112.04	112.17	109.95	112.17	112.13	113.23	111.61	111.75	111.66	112.77	111.6	111.5	110.97	113.56	112.35	112.38	112.31
106	105.58	106.94	104.45	105.38	105.56	105	105.16	104.43	105.61	105.87	106.57	104.73	105.01	104.43	105.54	105.21	106.63	106.57	103.89	105.35	106.59	105.19	105.51	104.81	106.51	105.31	105.18	105.51	107.31	105.09	105.84	104.28	106.69	105.4	105.86	105.96	105.99	105.1	105.49	104.64	106.21	106	104.9	105.62	105.23	105.68	105.82	106.4	104.85
106.81	105.88	107.71	106.7	106.45	109.37	106	107.77	107.09	108.3	106.61	106.59	107.75	107.81	106.68	107.5	107.32	106.88	108.64	107.54	106.53	108.05	108.02	106	108.01	106.01	107.99	107.13	108.26	106.76	106.82	107.15	107.09	106.84	107.77	106	106.13	107.58	108.45	106.22	106.99	105.76	108.03	107.27	105.36	106.97	107.14	107.26	107.33	106.49
106.95	105.94	107.16	105.5	108.41	106.72	107.89	106.24	106.94	106.48	106.46	106.68	108.29	107.68	107.79	107.59	106.16	108.18	105.99	107.48	107.69	107.81	106.89	108.43	107.28	106.72	106.73	106.53	107.71	108.19	106	107.46	107.72	107.79	106.71	105.9	106.94	108.01	105.9	107.51	107.52	105.77	106.4	108.82	106.91	108.22	105.74	105.76	107.55	107.44
112.37	112.92	112.23	112.36	113.12	112.26	114.69	113.11	113.84	110.18	111.83	110.58	113.73	112.73	112.54	113.11	112.2	111.78	112.79	111.76	113.18	111.48	112.73	113.5	112.72	112.3	112.9	112.31	114.87	113.83	112.7	111.91	112.73	113.19	112.7	113.23	112	113.53	112.88	113.41	112.02	113.1	111.76	113.76	111.45	112.45	112.68	111.84	112.49	112.56
107.4	107.55	107.93	107.69	107.39	107.15	108.58	106.49	107.11	107.16	107.86	107.95	107.23	107.58	106.48	107.51	106.55	108.43	106.5	106.4	105.96	106.19	106.62	106.81	106.95	105.5	105.78	104.99	106.83	105.89	105.4	106.72	107.09	105.65	106.72	106.07	107.01	107.32	106.37	106.35	107.52	108.03	107.92	106.61	107.79	105.98	108.31	105.12	106.65	106.82
103.72	103.83	104.23	103.25	104.21	104.16	103.32	104.35	104.29	105.13	104.02	103.6	105.08	103.19	103.69	103.72	106.02	103.68	105.21	103.9	102.41	103.51	103.88	103.66	103.11	102.73	104.13	102.79	104.6	103.84	103.11	105.52	103.19	104.51	105.01	103.5	104.5	103.67	103.7	105.61	102.51	106.61	104.25	105.42	105.04	103.37	103.69	102.99	104.27	104.46
105.76	107.3	106.25	107.07	105.87	104.99	107.54	106.13	105.81	106.33	107.96	106.16	105.85	106.56	105.19	105.38	107.15	106.91	106.23	105.18	105.65	106.2	106.27	106.53	104.62	105.74	105.15	105.43	104.72	107.19	105.98	106.45	105.85	105.8	105.44	106.02	104.68	106.36	105.6	106.59	105.46	106.23	106.9	106.87	107.4	107.03	105.02	105.69	107.66	105.04
105.24	104.58	105.97	105.21	106.07	105.64	105.88	105.94	106.18	106.13	106.19	105.22	107.02	104.66	105.16	105.25	104.72	105.54	104.49	107.06	106.53	106.6	105.6	104.93	104.64	106.39	104.73	105.36	106.68	106.75	105.18	106.62	108.1	106.35	106.51	104.93	105.43	106.24	106.72	105.17	104.63	107.1	105.46	105.96	105.03	106.21	103.91	105.74	104.22	105.45
104.33	103.37	105.1	104.06	104.3	104.55	104.13	103.76	106.49	105.26	106.6	104.93	105.09	104.54	104.9	103.28	104.63	103.08	104.57	102.92	105.64	104.33	104.55	103.31	104.29	105.43	105.23	105.31	104.18	105.34	105.2	104.76	104.53	104.98	105.85	105.41	104.86	104.73	105.77	105.05	104.05	104.76	105.04	104.52	104.43	105.95	104.36	105.33	103.56	106.14
106.22	105.07	104.81	104.42	105.19	105.09	105.58	106.27	105.85	104.29	107.18	105.3	105.25	106.24	105.91	105.74	104.57	105.34	106.28	105.22	104.45	104.42	106.85	105.33	105.45	106.49	104.62	103.9	103.61	106.68	104.18	106.5	105.41	105.99	105.39	106.49	105.57	105.24	102.57	105.44	106.18	104.05	105.27	105.78	103.74	105.82	106.13	105.86	104.61	105.46
102.1	101.32	100.85	100.08	101.63	100.66	100.18	103.02	100.49	100.4	99.88	99.559	100.1	99.776	100.33	102.07	99.649	101.94	101	101.11	100.46	101.42	100.35	100.82	101.18	101.6	99.986	101.65	102.47	100.77	100.15	102.3	99.659	101.95	101.33	101.3	100.86	100.72	100.06	100.63	100.25	102.15	101.15	98.813	101.49	101.52	98.908	101.49	99.117	99.918
101.15	101.14	101.12	98.921	100.37	101.69	101.52	100.68	100.29	100.12	101.1	101.55	101.47	100.02	101.03	100.69	101.43	102.2	100.46	100.4	101.12	100.57	101.53	101.46	101.01	100.33	100.36	101.94	100.18	101.88	99.744	101.79	101.04	99.543	100.33	101.22	100.69	100.73	101.23	101.71	99.977	101.85	100.87	102.23	102.52	100.63	101.27	101.42	101.08	99.764
105.16	107.36	107.2	106.93	107.78	105.29	107.2	107.75	105.63	106.04	107.11	106.8	108.08	106.44	107.1	107.4	105.58	106.94	106.55	105.7	106.02	106.78	106.17	106.96	107.2	106.89	107.43	107.58	106.88	106.35	107.45	107.44	106.39	106.52	106.98	107.37	106.75	105.72	107.27	106.82	105.68	106.08	106.43	106.13	107.85	106.87	105.84	107.86	105.45	107.21
106.31	106.16	106.98	106.77	106.41	105.95	106.2	106.42	106.13	108.23	105.77	106.64	106.51	107.45	105.43	106.65	106.21	105.91	106.66	108.11	106.36	106.86	106.36	106.26	107.33	108.05	105.44	104.67	108.09	106.43	105.1	106.6	106.12	106.82	104.96	106.95	105.73	107.31	105.49	106.57	105.11	106.15	106.78	106.9	107.42	107.87	107.7	106.21	107.06	106.21
109.71	109.87	109.16	110.19	110.01	110.26	109.26	110.71	111.31	110.19	110.78	110.38	110.13	111.03	111.63	109.95	109.72	110.49	109.97	109.74	109.47	109.86	110.62	110.22	108.4	109.15	110.09	109.75	111.1	109.33	107.41	110.53	110.2	110.99	110.1	111.17	109.38	109.93	108.66	108.28	108.92	109.83	108.56	110.07	109.16	110.31	109.4	109.59	110.24	106.37
104.2	106.02	107.27	106.92	106.56	105.35	104.99	104.53	106.5	104.61	105.65	105.55	105.95	107.38	106.07	106.37	105.96	105.66	106.95	104.44	105.73	104.75	104.89	106.75	106.19	106.91	105.8	104.21	105.47	106.37	104.39	105.93	106.33	105	105.56	106.03	105.03	105.1	104.57	105.25	106.4	105.92	105.07	105.91	106.31	105.72	105.64	106.31	107.14	106.7
106.31	106.52	104.61	107.27	105.47	104.37	104.75	103.41	105.6	104.83	105.59	106.21	105.54	107.28	104.13	105.59	105.42	106.05	104.99	107.48	105.84	105.68	105.06	106.64	105.7	106.99	106.42	105.42	105.33	105.47	106.07	104.59	106.31	106.69	105.66	104.66	106.1	106.27	107.3	106.36	106.42	105.1	106.1	105.27	105.39	105.86	106.75	104.81	105.23	105.71
105.28	105.19	107.67	106.78	105.97	105.7	105.96	106.81	106.2	103.92	106.46	106.65	105.55	107.02	105.29	107.16	104.8	106.06	105.48	105.88	107.36	105.82	108	108.8	106.07	105.77	106.24	106.13	106.27	105.71	104.67	106.61	106.7	104.94	104.43	106.06	106.84	106.74	105.52	105.09	105.45	107.69	106.2	104.88	105.63	107.62	106.99	106.34	105.45	106.25
105.94	106.78	105.11	104.37	105.11	104.45	106.15	104.31	104.85	104.6	103.9	104.89	104.97	103.57	105.36	105.89	105.22	104.84	104.83	106.7	103.53	104.86	105.36	106.64	104.2	104.01	104.69	105.22	105.6	103.58	103.82	104.99	103.67	103.87	104.56	104.97	104.54	104	104.98	104.56	104.13	105.3	103.31	103.96	105.03	103.47	105.97	104.77	105.55	106.03
103.6	104.53	104.47	103.5	103.69	104.21	102.67	104.77	103.71	104.7	104.79	103.75	102.13	104.75	104.16	105.14	105.79	103.75	104.66	104.49	104.31	103.55	103.59	103.71	102.86	104.71	105.08	105.16	103.09	105.37	103.02	102.84	104.73	105.27	103.7	104.72	105.52	103.79	105.82	104.5	104.22	103.88	104.45	104.08	103.11	105.71	103.53	104.15	105.55	103.77
104.41	101.98	105.08	105.56	103.7	104.44	103.42	105.22	104.58	104.41	105.4	104.5	103.86	105.96	104.61	104.34	106.37	104.1	104.75	104.51	104.62	105.05	103.65	104.85	104.55	106.82	105.74	104.81	104.04	104.83	105.37	103.3	105.55	104.89	104.93	104.85	104.49	105.18	104.88	104.02	105.43	104.14	103.07	105.6	104.21	104.49	105.4	103.01	105.01	106.31
105.25	106.67	106.02	107.02	106.01	106.68	104.85	105.75	105.9	107.94	105.97	106.23	105.99	107.24	106.55	106.61	108.16	106.41	107.42	105.35	107.1	106.51	107.86	105.02	105.18	106.08	105.51	106.7	107.38	106.5	107.15	107.21	106.73	105.79	106.09	107.49	107.03	105.83	105.67	106.24	107.49	105.67	105.69	107.48	105.8	106.44	107.03	106.99	106.06	105.91
112.89	111.89	111.56	112.25	112.06	112.53	112.17	113	113.83	112.97	111.63	113.97	112.28	111.13	113.49	113.37	111.82	113.42	112.31	113	113.4	112.69	113.42	112.92	112.79	113.83	112.23	114.01	113.06	113.12	113.04	112.21	112.75	112.5	113.45	112.89	114.6	113.79	113.11	113.16	112.96	113.36	113.12	114.14	112.94	113.48	113.07	112.48	112.98	112.7
99.768	99.615	99.85	100.36	99.375	99.998	101.09	98.598	100.02	100.06	100.13	100.11	100.1	99.786	99.214	99.074	99.277	99.662	100.14	100.89	100.96	100.09	100.27	101.57	100.79	99.654	100.14	99.339	100.97	100.64	100.33	100.37	100.1	100.35	99.751	100.03	100.21	100.61	98.894	101.34	99.506	100.71	99.424	99.272	100.45	99.764	98.411	99.79	99.623	100.69
112.34	112.47	112.03	110.48	113.12	111.05	111.23	112.28	110.26	112.6	110.58	113.11	111.72	110.19	112.23	112.49	111.29	111.98	112.5	112.99	111.94	110.77	111.25	112.38	111.32	111.26	112.13	110.85	113.71	112.02	113.27	111.71	111.63	112.35	111.43	110.92	113.3	111.36	112.2	111.05	111.96	110.56	112.05	113.36	112.32	111.73	112.53	110.82	111.77	111.32
106.52	106.42	105.58	106.82	106.38	108.57	106.5	106.33	107.17	106.83	106.7	106.28	108.1	105.96	107.21	107.68	107.02	106	106.91	107.34	106.8	106.73	105.62	106.56	106.85	105.79	105.82	105.78	108.2	106.81	108.09	106.84	106.29	106.42	107.37	106.31	107.82	106.12	105.68	106.96	106.29	106.68	108.16	106.84	107.2	105.96	107.45	107.43	107.35	105.94
112.37	111.31	110.36	111.52	111.26	112.11	111.15	111.74	110.61	110.18	111.01	111.3	110.91	110.99	111.55	111.08	109.9	110.26	111.25	111.39	111.31	111.83	111.76	110.43	111.62	110.41	110.25	112.36	111.03	111.61	109.45	112.07	110.37	110.48	111.07	112.49	110.6	110.54	112.53	110.68	109.51	110.84	110.19	110.63	109.14	111.34	111.71	111.62	110.37	111.17
107.94	105.74	106.93	107.43	107.37	107.77	105.77	106.07	107.24	106.92	106.66	106.94	106.53	107.12	106.71	107.28	107.2	106.55	107.48	107.47	106.89	108.04	107.39	106.63	107.88	105.79	106.29	107.11	108.07	105.82	106.5	105.88	107.14	106.48	106.27	105.69	105.83	107.28	105.97	106.59	106.69	106.08	107.19	107.66	109.68	106.84	107.05	106.75	106.46	106.35
110.21	111.98	112.09	113.55	112.04	110.99	110.94	113.16	113.04	112.62	111.37	113.32	113.09	112.84	111.24	111.82	113.28	110.65	112.64	112.94	113.2	112.71	110	109.92	112.63	111.98	111.85	111.41	112.67	110.82	112.81	111.98	112.54	109.78	111.14	113.25	112.26	111.45	112.17	112.48	111.78	111.54	112.44	113.12	111.57	112.05	110.73	112.03	113.33	111.5
112.5	112.77	112.88	112.37	112.42	112.38	111.25	111.03	112.88	112.83	113.48	112.07	112.84	111.96	113.66	112.08	111.03	110.84	112.53	110.22	112.99	112.15	111.17	113.24	110.39	112.87	111.48	112.05	110.43	112.06	110.1	110.88	110.89	111.91	113.24	112.23	111.75	111.74	110	112.31	111.08	113.05	112.77	113	112.53	111.62	111.31	111.07	111.86	111.83
99.178	99.057	100.67	99.468	101.55	100.4	101.9	101.34	101.12	101.48	101.15	102.27	101.4	100.62	99.741	100.22	101.53	102.35	100.73	99.522	99.618	100.63	100.32	99.944	101.02	100.31	101.16	98.455	101.24	101.03	101.45	99.642	100.81	99.434	100.44	101.31	100.03	101.15	100.16	100.14	100.27	99.693	101.35	101.94	101.1	101.62	99.721	100.77	99.863	100.85
109.64	110.9	109.67	109.63	109.99	111.99	109.5	109.72	110.38	109.04	109.64	109.79	110.01	109.18	110.16	109.67	111.52	109.63	110.57	110.61	110	110.01	109.67	109.56	111.48	109.98	108.88	110.19	109.81	109.29	111.35	109.92	111.34	111.4	109.32	109.73	109.45	111.36	110.64	109.8	108.86	110.99	110.07	110.5	110.65	110.07	111.27	110.73	111.84	109.86
104.17	106.06	105.15	106.98	106.41	104.73	106	104.84	106.45	104.28	104.87	105.59	106.88	105.88	105.31	106.56	106.09	104.9	106.26	106.33	105.53	106.21	105.41	106.48	105.03	106.43	105.23	105.61	104.31	105.27	104.6	105.59	105.26	106.06	106.86	105.02	107.08	105.33	106.5	106.98	107.18	105.39	106.06	106.65	105.4	106.28	105.79	105.92	106.08	106.96
106.19	103.33	104.71	106.15	107.01	104.88	105.4	104.85	106.31	106.35	104.61	105.47	105.31	105.26	105.12	105.03	104.65	105.2	105.81	105.85	104.33	107.67	104.94	103.51	105.73	105.85	104.06	104.85	104.66	103.91	104.44	105.94	106.2	105.98	105.32	105.51	106.89	107.19	107	105.59	105.4	106.2	105.38	106.73	104.09	105.68	104.2	106.77	105.92	105.74
105.99	107.19	106.06	103.78	105.82	105.93	105.99	105.7	104.94	105.13	104.81	103.43	104.51	105.91	105.96	107.24	104.6	107.1	105.11	105.75	107.06	104.37	106.46	105.3	105.04	105.48	105.62	106.9	107.55	107.23	105.57	106.93	104.45	104.66	105.43	103.9	104.48	105.37	104.84	106.31	106.73	105.24	104.82	105.95	105.31	105.25	106.41	104.53	105.1	104.74
111.57	114.2	113.07	113.31	112.99	111.4	111.98	112.95	112.61	111.62	112.73	112.71	111.42	112.3	114.18	114.34	112.76	113.53	114.08	112.42	112.04	112.56	115.63	113.76	113.04	111.73	111.4	113.81	113.62	113.09	111.63	110.67	112.69	111.65	113.93	112.5	110.53	112.83	111.52	112.97	112.74	112.01	113.15	113.53	113.63	112.94	113.74	111.75	112.03	113.44
106.75	105.9	105.78	104.75	106.02	105.3	104.65	105.47	104.82	106.75	105.5	106.35	106.03	106.43	103.8	105.51	106.3	104.55	105.41	105.7	104.5	106.33	104.75	107.27	105.07	105.21	106.34	106.05	104.85	103.9	105.99	106.53	106.21	106.05	106.94	107.05	104.49	107.07	104.97	105.87	105.09	106.76	106.28	105.67	107.05	106.26	107.04	105.42	105.21	106.41
110.31	110.05	109.92	109.58	110.46	108.64	109.67	109.79	110.55	110.03	110.21	110.13	108.79	110.08	110.86	109.63	109.51	108.75	112.25	109.79	108.17	109.39	110.26	108.37	109.58	111.12	110.02	110.55	109.39	108.12	109.19	110.03	109.62	110.18	111.01	110.59	108.7	109.01	108.77	110.06	110.44	109.73	108.76	111.85	110.17	107.96	111.64	109.46	108.29	108.73
108.83	110.51	111.43	111.1	110.66	109.05	109.81	109.65	110.59	110.91	109.56	110.98	111.27	110.92	110.05	111.31	110.91	111.26	109.8	110.52	110.62	109.66	110.53	111.75	110.16	110.76	110.04	111.27	110.82	111.04	109.78	109.8	110.92	112.31	110.97	111.13	112.55	111.67	111.82	111.9	110.33	110.79	111.01	109.46	110.4	110.56	109.93	108.06	113.62	110.43
111.58	110.91	111.81	111.48	111.54	112.46	112.43	111.13	111.09	111.27	110.86	112.57	111.48	110.22	111.49	111.62	110.24	111.84	111.75	110.96	111.64	111.73	110.42	112.4	111.68	112.63	111.58	111.1	110.68	112.42	112.05	111.95	110.88	110.37	112.19	110.92	113.52	111.27	111.91	109.13	112.38	111.14	111.51	110.27	110.77	111.73	112.12	110.19	110.44	112.43
99.385	100.35	100.95	99.721	99.539	100.36	100.08	101.34	99.824	100.46	100.51	100.61	101.26	99.481	99.208	98.3	100.37	100.39	98.918	100.44	100.1	99.978	99.894	99.641	100.02	100.28	101.03	101.72	99.189	99.791	99.427	98.778	101.34	99.121	99.213	100.2	98.187	98.87	100.14	100.68	99.26	102.38	100.21	99.025	100.96	99.508	100.55	100.1	99.9	99.47
103.81	106.44	107.52	106.71	105.51	105.23	105.85	104.13	105.36	105.72	106.48	104.92	105.78	105.76	106.67	105.73	106.76	106.44	105.22	106.3	105.03	106.86	105.61	105	105.67	105.03	106.21	105	105.8	106.12	106.27	106.38	105.03	105.56	104.85	106.25	106.12	104.77	105.25	104.64	105.58	106.22	105.39	105.49	105.11	105.13	105.81	106.7	105.97	103.24
103.48	104.86	104.08	105.15	104.38	102.74	103.94	103.87	103.84	104.54	104.36	104.11	103.54	102.74	102.81	104.41	104.06	102.52	101.98	105.79	102.66	103.48	105.09	104.25	104.59	103.64	104.35	104.78	103.98	104.96	104.61	103.69	104.8	105.61	104.9	103.99	105.14	103.67	103.95	103.43	104.7	104.29	104.47	104.48	103.64	105.76	103.12	104.33	103.43	104.25
111.12	112.55	112.02	110.07	112.13	111.34	111.62	112.2	111.71	112.63	112.36	112.47	112.02	112.71	109.94	111.25	110.63	110.62	112.66	113.59	112.44	110.88	110.31	112.37	111.36	111.69	111.22	110.95	113.05	111.86	112.15	112.85	111.5	111.5	112.18	111.73	111.83	111.23	114.8	111.21	112.91	110.5	110.71	113.56	111.21	112.44	111.74	111.52	113.17	112.58
104.58	106.45	105.13	105.69	105.61	106.58	105.8	104.27	106.15	104.79	107.04	105.47	104.68	104.75	105.99	105.9	104.86	104.41	104.04	106.02	106.34	106.01	103.58	105.23	105.55	106.6	104.53	104.93	105.72	104.64	106.03	104.95	104.32	106.46	105.05	105.78	104.53	105.61	106.42	104.52	104.13	104.54	106.48	103.59	105.56	105.26	105.53	104.35	104.88	104.62
100.97	100.86	99.926	99.426	101.01	100.86	99.88	101.01	99.736	98.395	99.814	100.71	100.7	100.03	100.49	99.351	100.6	101.19	101.48	100.19	99.659	100.39	100.99	100.56	101.31	101.41	100.87	100.33	99.605	100.15	100.56	101.21	101.28	100.78	100.37	100.64	99.746	98.84	99.051	99.772	100.63	100.11	100.19	100.64	101.15	100.57	101.76	99.763	100.63	99.696
[truncated: 50 more rows]
[truncated: 150 more columns]
