# Supplementary material for: Genetic dissection of main and epistatic effects of QTL based on augmented triple test cross design
Source: PLoS One. 2017 Dec 14;12(12):e0189054. doi: 10.1371/journal.pone.0189054 (PMC5730204; doi:10.1371/journal.pone.0189054)
Supplement: S8 Supporting Information — (ZIP) [file pone.0189054.s008.zip › z4_1200_0.8_5.csv]

107.08	103.73	105.76	107.52	105.81	105.84	107.09	105.09	107.87	106.51	107.67	103.51	106.96	106.02	108.56	106.44	104.98	105.52	105.76	105.83	105.72	106.57	104.86	105.86	105.77	106.91	108.66	105.21	106.34	106.58	108.49	107.6	106.87	106.5	108.48	105.95	105.98	106.25	105.12	104.82	105.91	106.58	105.28	106.58	106.22	105.81	107.36	106.59	107.64	104.79
100.68	100.87	101.01	99.662	97.645	99.428	96.851	100.28	99.891	101.61	100.02	99.677	97.774	101.29	98.732	100.18	97.77	98.046	100.24	98.295	98.882	98.592	100.27	101	100.19	99.486	100.33	100.52	99.049	97.927	99.957	100.34	99.671	99.869	100.1	100.09	98.336	100.11	99.423	102.49	100.23	97.13	99.153	98.985	101.18	99.409	100.21	102.03	98.19	100.76
106.36	107.16	107.73	105.17	107.23	107.32	104.88	106.99	108.88	108.66	107.53	104.04	106.44	107.49	106.31	104.28	105.79	107.36	105.28	106.46	105.76	105.83	106.42	104.08	106.85	105.96	106.61	108.06	105.08	105.59	106.21	105	106.42	104.83	108.19	106.26	106.87	107.65	106.43	105.25	107.01	106.59	104.75	107.92	107.31	106.51	105.75	106.18	106.59	107.02
106.48	104.16	106.67	105.88	104.75	105.39	106.28	104.92	108.13	105.9	106.27	107.45	106.19	105.6	106.03	106.55	106.66	106.02	105.31	104.49	105.57	105.72	107.21	107.34	107.52	106.31	106.64	104.96	105.52	108.38	106.74	105.4	106.82	105.96	107.2	107.58	106.28	105.7	108.43	105.33	105.91	106.69	105.13	106.1	107.1	108.35	108.03	104.37	107.94	107.75
105.49	108.11	106.2	106.43	107.85	107.67	106.87	106.07	104.38	104.89	106.68	107.9	107.98	107.91	105.62	107.32	106	106.15	105.56	106.33	108.26	106.4	107.8	105.3	106.84	107.6	105.12	105.73	104.76	105.97	107.58	105.07	109.73	107.99	106.77	108.39	108.74	106.5	106.75	106.41	104.35	107.73	108.14	106.69	109.07	109.38	106.49	107.57	107.56	106.48
105.44	105.25	104.25	105.74	105.78	105.23	105.31	106.59	104.13	104.75	105.14	104.81	107.17	103.02	105.45	104.88	105.15	104.13	104.26	108.42	106.7	103.47	105.29	106.05	103.8	107.44	104.86	105.78	104.79	104.96	105.34	105.88	108.09	105.58	105.81	107.04	105.18	105.82	104.96	107.68	104.6	105.54	105.7	105.89	106.61	106.8	104.95	107.63	105.14	106.94
105.8	106.69	105.82	104.93	104.18	105.16	106.51	107.34	105.36	106.99	106.01	105.97	104.92	104.23	104.5	106.03	108.02	107.06	103.93	104.98	107.11	109.04	108.61	106.28	104.74	105.34	105.62	105.88	105.07	105.14	107.09	104.33	105.15	108.05	106.66	107.26	102.64	104.41	105.92	106.54	109.28	104.54	106.17	108.33	105.01	107.07	106.44	108.26	105.94	107.3
110.46	112.7	111.54	111.48	112.33	113.63	110.5	111.41	112.77	111.89	111.88	112.64	113.56	111.64	113.55	109.29	112.11	112.34	113.5	111.17	114.86	112.1	110.28	113.92	112.53	111.06	113.36	110.75	112.7	110.93	113.43	113.05	113.57	111.28	113.17	113.77	111.22	114.21	111.14	110.21	111.87	112.68	111.22	111.3	111.27	112.92	109.59	111.06	112.55	110.27
113.48	110.62	110.16	109.36	111.93	114.04	110.49	109.33	112.29	111.85	111.08	112.32	112.06	111.78	112.72	111.21	110.51	109.88	111.2	111.88	111.69	111.62	112.76	110.82	109.92	111.3	109.99	111.17	111.68	111.78	111	109.12	110.46	110.94	111.04	109.7	112.32	111.34	112.75	112.38	110.84	111.07	111.16	111.25	114.22	111.79	113.03	111.89	111.14	107.82
110.63	114.03	110.7	111.54	110.49	115.35	112.98	110.94	111.39	111.52	112.79	111.29	113.38	111.74	110.4	111.84	110.19	110.73	110.96	111.22	111.7	111.01	112.54	111.56	111.61	110.02	111.04	108.35	111.47	110.29	110.7	111.39	110.38	112.93	110.94	111.75	109.92	112.8	111.66	111.85	110.22	110.22	110.37	110.29	111.13	108.93	112.08	110.59	109.83	110.84
105.51	104.13	104.48	105.26	105.64	108.45	105.97	104.22	103.45	106.93	104.82	107.16	108.54	106.64	105.17	106.11	106.43	103.91	106.77	105.7	103.44	106.87	105.61	106.75	104.89	103.74	106.41	103.92	106.91	106.58	105.47	104.95	104.4	105.82	105.08	105.02	107.36	105.79	105.87	103.54	105.17	105.84	103.32	104.14	106.85	105.71	105.48	108.33	105.02	106.57
102.56	104.39	104.63	103.66	103.7	103.33	104.16	101.01	103.56	103.26	105.54	103.1	105.16	104.03	101.82	105.54	107.16	101.97	102.91	105.8	102.9	104.1	104.56	102.37	104.44	101.66	106.48	103.97	104.44	106.58	105.09	104.76	104.53	104.33	103.92	102.43	105.26	105.01	104.08	102.98	104.56	102.72	105.14	103.59	104.99	104.41	101.11	104.62	100.7	103.23
106.01	104.59	106.02	105.71	105.78	104.83	106.55	104.36	106.41	106.97	106.27	105.45	104.61	104.21	103.34	105.99	108.57	104.83	106.99	106.95	105.12	106.11	105.08	108.47	106.03	105.69	105.28	103.83	106.21	104.76	103.91	106.55	104.5	105.56	108.19	105.63	106.15	107.71	105.55	107.36	107.5	108.15	104.06	107.64	104.03	105.83	106.53	104.62	106.17	105.98
110.84	111.49	112.22	111.78	111.25	110.91	108.68	112.19	111.39	110.85	110.3	109.99	111.87	111.6	112.15	111.03	110.42	109.19	111.68	112.18	109.78	111.35	111.81	110.53	111.49	111.74	111.79	111.01	112.17	110.78	111.65	114.7	108.01	109.08	110.99	109.14	111.73	110.88	113.31	111.96	110.77	109.48	113.83	109.51	110.78	110.63	114.13	110.66	112.07	113.22
103.13	103.85	105.25	103.89	105.3	105.29	105.66	103.18	105.64	103.67	103.71	103.09	104.03	104.56	106.01	103.15	104.29	103.67	104.72	104.44	104.65	103.48	105.97	104.46	104.58	104.1	102.69	104.26	101.15	103.46	105.26	103.7	102.87	104.94	104.91	104.49	103.87	104.38	102.25	103.73	104.28	101.75	105.37	106.78	103.57	103.6	104.94	104.08	105.81	104.97
114.66	112.55	111.65	113.47	111.02	111.96	114.21	113.29	114.21	111.97	111.97	111.04	112.25	111.37	109.62	113.7	111.64	114.28	115	113.25	115.54	110.7	112.83	111.22	110.39	111.55	112.7	112.37	113.06	111.5	110.68	112.56	112.88	112.33	112.75	110.86	112.05	111.04	112.76	114.72	112.26	111.85	114.32	112.91	111.62	111.95	112.38	112.9	111.93	110.43
111.94	111.62	113.64	112.39	112.79	113.6	111.95	114.07	110.68	111.79	113.12	111.49	114.74	113.53	114.71	111.68	113.7	112.99	114.91	110.94	113.54	111.21	110.23	113.64	114.07	111.89	111.32	112.46	114.02	112.26	110.29	113.64	111.22	112.69	112.55	112.67	112.55	110.59	114.56	112.49	112.36	114.04	112.74	114.71	110.75	112.33	112.95	112.26	111.68	112.1
105.59	105.06	107.04	106.26	105.16	105.52	105.18	106.01	106.16	104.01	105.97	104.31	108.28	105.38	103.08	106.1	106.98	105.67	106.9	104.76	104.02	106.68	104.56	104.29	104.98	105.93	104.77	104.3	105.81	105.74	103.95	105.71	104.12	107.73	104.28	106.79	105.66	105.13	105.47	107.78	105.83	106.87	104.17	103.15	105.43	105.15	104.85	104.52	104.6	106.7
105.59	106.82	105.28	106.91	105.22	107.37	106.47	106.64	105.68	106.85	107.79	104.82	104.14	104.4	106.67	103.1	105.61	107.85	107.06	105.35	105.87	105.87	104.27	103.82	105.27	105.58	107.37	105.21	104.93	107.77	107.99	106.36	107.25	107.02	109.01	106.28	106.7	106.74	107.57	105.66	103.89	105.15	104.87	104.89	106.66	103.9	104.42	108.28	106.76	103.04
99.738	103.06	101.42	100.89	99.724	102.35	100.56	101.82	102.13	98.916	100.38	101.45	100.97	99.581	99.605	100.93	102.99	102.31	102.91	101.9	98.944	100.7	100.76	102.58	100.41	103.21	102.23	101.97	101.87	102.76	101.54	100.65	102.46	104.63	100.56	100.01	102.06	100.99	98.928	100.65	100.54	100.98	100.69	102.7	101.24	101.79	99.75	100.35	99.712	99.921
103.99	106.88	104.64	106.7	106.89	109.02	105.85	106.03	106.2	105.58	104.79	104.3	108.4	105.84	106.6	104.76	106.57	107.15	105.01	104.6	106.79	108.31	105.57	107.11	107.32	107.6	105.72	106.26	104.85	107.13	107.13	106.22	104.92	105.36	105.28	108.73	103.28	107.24	105.42	106.62	104.52	105.18	108.31	106.28	106.03	105.68	104.15	105.96	106.89	105.02
103.93	104.04	103.69	103.45	103.87	103.33	104.15	104.63	103.17	107.81	106.31	103.09	101.94	104.11	102.04	103.24	102.24	102.07	104.1	104.4	103.59	104.08	105.07	107.01	103.6	103.33	103.17	103.57	103.51	105.31	103.46	106.13	101.77	104.26	104.13	104.99	104.58	104.78	105.37	104.5	102.99	104.82	104.46	103.05	103.7	105.94	105.26	103.7	103.74	104.32
106.93	104.46	105.91	107.98	107.16	103.73	108.13	104.55	106.63	107.43	106.44	105.61	107.86	107.07	108.17	105.44	106.93	104.5	105.18	104.21	106.33	105.99	103.3	103.61	105.23	105	106.21	105.78	107.73	106.47	106.32	106.34	107.97	105.4	104.97	106.12	107.03	107.55	105.67	105.38	105.14	107.32	107.44	106.28	106.59	104.7	102.72	105.33	105.63	106.24
100.35	99.733	102.25	100.6	101.01	99.855	98.7	100.49	99.226	101.39	99.931	98.872	100.08	100.94	97.816	97.93	100.54	100.79	102.39	102.15	102.85	100.6	96.94	100.18	99.624	100	99.46	100.42	101.33	102.07	101.89	99.93	100.65	98.782	100.34	100.49	101.12	100.21	101.39	102.08	99.807	99.402	101.33	101.88	97.466	102.83	98.693	98.01	99.058	100.87
104.11	103.87	106.2	105.94	106.94	108.42	104.3	106.23	105	104	107.12	105.07	103.59	104.16	106.21	104.88	103.17	105.94	105.79	106.29	103.16	106.24	105.68	106.2	105.48	106.41	105.5	106.33	103.33	104.71	107.17	103.89	107.08	106.86	106.95	104.28	107.22	105.44	107.62	107	103.97	106.48	105.36	104.32	106.7	106.23	107.39	105.89	107.25	106.09
106.55	108.03	107.78	106.62	105.78	108.13	105.82	107.2	105.61	106.21	107.04	108.21	107.12	106.58	106.48	104.16	107.09	108.23	106.07	105.36	105.5	107.12	107.49	104.58	106.53	107.07	109.51	106.92	105.23	108.69	107.34	107.62	106.25	107.8	108.26	107.54	106.93	106.11	106.98	105.52	107.69	106.09	108.16	107.8	106.86	107.08	105.69	106.91	107.57	106.94
105.53	105.28	101.99	106.02	104.63	104.42	105.6	103.44	104.39	105.89	104.26	104.23	104.24	107.13	105.46	105.1	103.28	102.6	103.7	103.57	103.87	104.32	106.12	103.54	104.53	104.62	103.43	106.35	105.8	106.26	104.97	105.9	103.32	105.54	106.25	105.4	102.58	103.55	105.11	103.74	104.23	103.86	104.16	104.87	107.76	104.9	105.82	103.84	104.56	104.85
105.15	104.98	104.94	107.38	105.12	106.38	106.22	108.58	105.69	104.72	106.52	105.94	105.53	104.38	104.49	104.76	104.79	107.13	107.3	108.01	106.45	104.13	105.8	106.28	106.55	106.89	106.29	106.64	109.23	105.44	105.99	107.38	103.68	107.4	104.36	105.93	106.5	104.3	107.03	105.47	104.91	105.98	106.4	104.53	107.8	105.75	106.68	108.29	105.33	107.85
103.81	106.29	106.18	108.2	105.86	105.01	106.18	106.09	106.34	110.01	104.84	106.65	106.56	104.59	106.01	106.15	106.17	106.03	104.95	105.09	105.31	105.09	107.02	104.84	106.33	105.98	105.33	108.46	106.52	107.05	106.44	105.54	106.02	105.67	107.24	105.85	106.5	106.25	106.26	105.32	106.68	105.34	105.86	106.72	106.66	108.1	107.31	104.25	106.43	106.95
109.39	109.14	106.6	109.32	109.12	109.45	111.23	110.22	109.22	110.75	112.69	109.81	112.23	108.73	108.32	108.15	111.18	109.73	109.49	108.91	110.39	110.05	110.32	111.82	110.2	109.34	109.98	109.1	111.03	111.41	108.99	110.01	109.06	111.19	107.35	111.44	109.76	110.03	107.06	107.93	111.41	110.23	111.82	111.8	110.51	109.87	109.86	110.42	109.3	110.89
106.99	102.61	104.67	103.31	103.79	104.73	105.41	103.17	103.73	104.02	102.31	103.2	104.68	104.05	101.44	105.84	101.7	104.15	106.28	107.05	104.19	103.73	106.93	104.47	103.41	106.14	102.62	102.59	102.69	104.86	105.78	102.37	104.8	104.83	107.81	105.49	104.19	104.9	104.45	104.19	105.32	103.69	102	103.43	104.17	103.99	106.76	105.18	104.64	106.56
106.71	106.41	107.45	104.65	106.85	104.3	106.31	103.47	103.13	104.18	107.25	105.24	104.89	104.69	102.75	105.49	105.87	103.94	104.82	105.91	106.19	104.48	102.71	105.59	104.85	102.38	105.82	104.43	106.9	107.07	106.14	104.92	105.34	103.27	106.5	107.19	104.02	105.95	107.77	104.27	105.27	104.88	102.92	105.08	104.48	103.95	104.88	105.64	105	105.2
100.29	102.1	99.746	100.18	99.071	101.75	101.32	100.51	97.814	102.27	102.33	99.132	100.23	100.4	100.05	101.37	100.06	102.06	99.948	99.961	99.55	101.53	98.255	99.185	100.86	101.38	99.93	99.92	99.123	101.43	100.67	100.14	99.98	102.78	99.102	99.27	99.623	100.23	99.179	101.01	101.02	100.72	100.3	100.67	97.797	99.856	99.242	100.83	99.804	99.142
105.18	105.83	105.88	106.7	104.52	104.81	105.49	106.42	105.43	104.7	106.06	103.87	104.46	106.68	103.58	104.84	105.25	106.01	103.58	106.42	107.98	105.12	104.58	106.35	103.15	106.34	102.8	107.42	105.61	105.1	106.46	105.31	105.86	107.81	104.71	104.05	106.11	108.42	103.67	107.89	104.09	105.5	104.19	109.55	106.96	102.81	104.03	105.53	109.05	106.17
117.72	117.4	116.23	116.04	116.92	119.45	118.81	119.98	117	117.76	116.88	117.04	118.79	118.24	117.85	119.71	116.75	116.79	116.59	117.79	118.34	115.82	116.59	114.53	118.2	117.33	116.48	116.78	118.33	118.63	117.03	118.28	117.05	118.39	118.08	119.59	117.08	117.99	116.91	117.83	116.76	118.17	117.42	116.5	116.49	117.64	116.92	118.63	116.71	118.97
98.638	99.071	100.43	101.21	99.427	100.14	100.55	99.807	100.44	100.13	99.721	99.76	99.404	98.257	97.679	101.72	98.029	98.513	100.26	99.621	99.555	99.545	99.898	99.956	98.98	99.33	101.72	101.93	101.47	97.301	102.51	99.889	98.506	97.998	100.67	100.75	96.665	98.454	99.691	98.406	97.121	99.163	99.036	98.941	97.397	100.23	99.726	99.46	98.827	100.16
106.26	105.29	105.01	106.96	106.42	106.77	101.85	104.39	108.35	105.9	106.54	105.24	107.42	106.58	106.04	108.46	106.7	106.52	104.22	107.27	105.7	104.99	107.88	104.22	103.15	106.08	104.08	104.62	107.66	105.58	107.37	107.03	106.86	107.87	105.88	107.21	106.21	106.09	105.3	105.93	107.21	107.21	104.64	104.43	106.57	106.96	105.01	107.32	105.53	106.75
108.76	104.9	102.95	106.15	106.7	106.89	106.33	105.63	104.71	106.5	107.52	105.8	107.42	105.46	103.91	106.04	105.8	105.26	105.54	104.39	103.5	107.62	106.19	105.46	106.6	103.83	105.71	107.75	106.29	101.97	106.53	104.05	108.04	102.75	106.13	104.44	104.71	105.2	106.43	105.27	108	105.56	105.68	103.98	104.46	107.81	104.18	105.07	105.31	107.22
113.45	113.71	111.3	110.6	111.78	110.02	112.81	110.52	109.96	112.32	112.17	111.6	109.67	111.97	109.93	110.4	112.86	111.46	113.76	111.34	111.72	109.57	110.84	113.68	110.52	113.25	109.52	111.07	111.97	110.25	112.55	110.14	109.26	111.23	110.61	112.02	112.22	110.17	113.81	112.62	108.51	114.45	110.41	110.67	111.62	111.62	111.34	110.9	109.67	111.94
110.15	109.56	112.02	108.96	107.75	109.51	110.4	110.45	109.44	112.87	109.5	111.16	108.97	108.65	110.06	110.03	110.5	109.91	110.6	108.8	110.12	109.79	110.29	108.23	108.21	112.53	111.86	107.97	110.94	109.14	110.87	110.78	111.5	112.8	110.19	111.23	110.06	107.49	109.41	107	109.77	110.51	107.45	109.74	108.86	106.98	111.14	113.19	109.77	108.86
106.25	104.08	103.66	106.17	104.02	104.4	104.39	104.06	105.26	107.01	104.67	104.77	104.17	103.96	101.99	104.87	104.27	103.79	107.46	105.34	104.26	105.13	104.18	104.13	104.73	104.48	104.49	103.27	106.41	102.98	107.59	104.81	103.07	104.03	105.61	106.02	103.57	104.95	103.44	103.34	103.5	104.2	104.95	103.1	103.44	106.97	104.43	104.56	103.93	104.69
103.84	104.47	104.69	104.21	106.35	104.49	104.23	104.23	106.67	105.71	104.98	104.98	104.28	104.55	103.33	103.59	103.05	105.37	104.69	104.67	104.53	102.57	104.62	104.47	100.6	103.05	105.37	105.35	106.09	104.19	104.33	101.65	107.4	102.78	105.16	104.39	106.73	104.7	106.8	102.17	102.56	103.64	103.39	103.48	101.78	105.37	104.84	106.37	103.67	103.85
106.1	105.41	109.2	107.93	106.97	104.64	105.05	104.8	108.82	108.35	106.93	104.82	106.88	103.07	105.72	104.74	105.67	105.27	105.26	105.75	104.65	105.1	106.79	103.69	105.75	107.93	105.89	106.01	104.46	105.94	104.86	105.54	104.03	106.49	107.79	106.67	108.27	105.1	105.49	108.23	105.41	104.57	104.97	107.49	106.68	105.09	105.25	104.96	104.28	106.84
105.86	103.75	105.34	104.96	103.72	105.9	104.64	103.33	104.88	102.89	107.38	106.69	107.33	103.92	105.83	103.66	107.45	105.62	106.04	105.91	104.18	103.79	104.9	105.41	108.48	106.84	106.8	106.3	106.68	109.26	105.86	106.09	104.94	106.52	105.69	107.5	102.71	103.4	106.96	105.51	108.92	105.68	104.91	105.1	104.48	104.65	106.3	106.63	106.57	105.92
113.35	111.87	112.66	112.39	112.91	113.47	112.85	113.13	112.86	111.99	113.56	112.86	113.32	113.98	112.39	113.82	112.41	112.95	112.46	111.19	113.65	112.5	113.94	112.94	111.22	112.92	112.78	112.62	111.66	115.17	111.84	113.86	114.89	112.87	113.86	113.15	112.27	112.65	112.21	112.46	112.25	112.96	113.66	111.67	112.2	113.24	112.54	113.65	113.15	112.68
111.12	112.85	114.35	112.96	111.78	111.91	115.84	113.93	112.7	113.25	112.84	112.65	112.98	112.3	114.71	111	114.23	114.53	113.53	112.65	114.07	114.94	111.39	114.77	110.52	112.79	111.69	113.3	112.3	112.28	111.07	112.64	110.94	115.25	110.84	111.64	111.09	111.89	114.83	111.51	111.5	113.29	114.5	112.96	111.28	112.16	113.13	113.41	111.91	113.52
105.22	105.59	106.64	103.51	103.83	104.83	105.85	107.32	103.82	106.57	104.15	105.08	105.8	105.58	106.46	102.85	105.3	106.05	106.68	104.69	103.3	107.46	104.3	105.99	102.44	104.7	105.75	104.27	103.73	106.67	107.72	107.3	106.25	107.04	107.17	106.03	108.08	105.5	107.08	107.21	104.18	106.31	105.8	105.84	105.99	104.13	104.03	105.42	106.14	106.35
102.74	104.63	105.66	105.03	102.34	105.23	104.21	104.62	103.18	105.2	104.25	105.39	104.7	105.92	105.09	103.81	103.3	107.65	105.23	104.22	105.31	103.35	106.48	104.75	103.96	104.19	105.49	102.99	102.45	103.12	104.01	105.25	103.98	105.92	103.85	103.13	103.81	103.59	104.31	104.4	106.28	104.04	104.98	105.49	104.13	106.02	103.34	105.02	103.61	101.7
114.55	113.34	112.85	113.43	112.42	112.83	113.46	113.33	113.08	112.02	112.11	111.48	112.01	113.96	112.98	110.57	114.04	113.06	116.83	113.79	113.19	112.15	114.23	111.68	113.02	111.22	113.24	113.06	112.74	112.53	111.89	113.79	113.01	115.87	113	113.08	111.26	112.23	112.83	113.59	111.57	113.39	112.31	112.59	112.76	113.94	113.75	114.1	112.87	112.16
99.464	99.46	98.433	101.47	99.408	99.731	99.674	99.649	101.82	98.691	101.65	98.932	99.799	100.4	101.2	98.33	101.62	102.02	101.04	101.13	100.55	99.996	98.013	100.45	99.359	98.846	99.86	100.15	100.44	101.36	101.36	101.4	99.821	97.019	101.94	100.34	98.687	96.894	102.13	100.25	100.83	98.825	99.545	99.249	98.579	101.74	101.4	99.717	100.67	99.488
111.37	112.1	109.88	110.57	109.69	107.86	110.18	109.72	109.05	109.34	109.35	110.68	110.67	110.61	106.38	110.29	110.03	109.18	109.99	110.39	110.08	110.91	110.22	108.51	110.59	109.36	110.1	110.6	109.15	109.53	109.24	108.8	113.34	110.64	107.73	111.99	108.7	107.92	109.3	111.23	110.64	112.28	108.67	110.43	109.6	110.27	111.32	108.18	109.71	109.31
106.19	106.03	105.94	105.33	106.91	103.93	104.19	106.2	103.82	103.24	104.6	104.22	104.1	104.36	106.66	106.57	106.95	105.74	104.52	105.18	106.15	104.82	106.45	104.94	105.66	106.53	105.11	105.11	106.67	105.74	105.38	105.73	103.46	105.81	104.57	103.6	103.63	105.86	105.88	107.59	106.17	107.01	105.95	106.72	105.64	105.39	106.08	104.31	106.79	103.92
104.88	105.2	103.36	103.73	105.81	107.51	105.01	106.32	106.34	105.54	105.02	107.57	105.32	105.82	106.57	106.04	106.83	106.91	108.12	104.37	105.52	105.97	103.88	107.42	104.25	103.88	107.03	105.31	107.03	105.39	109.61	105.6	106.93	102.67	106.29	105	106.23	105.4	104.55	106.49	105.61	104.38	105.56	107.57	108.04	105.56	107.14	106.13	105.03	105.16
107.72	107.69	106.18	105.84	108.67	107.14	105.5	106.75	108.38	107.58	107.55	109.45	108.18	107.29	110.7	106.59	106.48	105.53	106.42	108.61	105.09	105.67	106.89	109.56	107.52	108.74	106.12	106.8	107.12	107.96	109.67	106.8	107.74	107.82	106.74	105.1	108.93	104.15	109.07	106.17	107.06	107.8	105.77	107.95	106.62	106.7	107.78	105.03	106.73	105.85
105.27	105.47	104.32	105.78	103.71	107.08	106.41	104.81	105.99	105.26	106.7	106.29	103.23	105.38	103.7	104	104.62	104.49	108.6	106.47	103.27	105.47	105.41	104.33	103.69	106.21	104.62	105.25	106.48	102.81	104.96	105.02	104.76	104.53	107.44	105.14	105.42	105.47	105.18	105.18	107.15	108.54	106.71	103.54	105.43	103.12	106.39	104.21	104.95	106.31
110.29	108.19	106.97	105.87	104.7	105.29	105.49	108.8	109.04	106.82	109.48	105.96	107.22	105.75	106.22	107	109.45	107.6	107.12	105.53	109.07	105.05	106.03	108.35	105.7	105.25	107.21	108.57	105.34	107.25	107.85	107.99	105.09	106.22	106.81	106.67	106.8	108.69	108.66	106.1	107.27	106.61	104.74	105.19	106.65	109.04	107.01	108.82	105.91	104.51
102.19	100.65	101.47	101.97	101.08	102.72	101.26	101.11	100.87	103.18	100.01	101.63	100.47	100.44	101.93	101.74	98.932	100.61	97.426	102.18	102.98	100.81	100.48	102.55	100.1	98.7	102.1	101.55	100.92	101.08	99.646	102.96	101.89	98.514	99.398	100.99	103.06	102.36	101.34	102.9	101.82	101.01	101.84	98.943	98.316	99.523	100.21	99.884	101.41	100.14
99.133	102.21	100.39	101.74	99.815	100.27	101.04	100.68	99.624	99.178	100.8	99.912	99.613	100.28	99.838	99.409	99.595	98.168	100.34	100.98	101.13	100.29	100.11	100.68	100.36	100	100.23	98.049	98.952	101.59	98.927	100.72	99.673	99.088	99.722	100.53	98.114	101.84	100.95	99.454	98.279	99.265	101.48	101.42	101.88	99.47	98.308	98.261	101.29	99.291
101.35	100.36	101.23	101.48	99.503	100.9	98.408	98.849	99.954	99.791	100.43	100.73	98.094	98.929	100.31	102.2	101.29	100.91	98.89	100.91	100.1	99.452	99.07	99.425	100.27	98.638	100.64	100.33	99.249	101.77	101.85	99.641	100.33	101.44	100.91	98.913	101.84	100.28	101.34	98.372	101.29	102.17	99.855	99.953	101.04	98.545	99.982	101.23	100.15	100.88
111.8	110.95	111.29	110.3	112.81	109.64	110.43	109.12	110	111.71	110.29	110.08	110.02	111.39	112.4	110.58	108.44	113.22	108.89	110.22	113.1	109.03	110.8	110.22	109.98	111.16	109.9	110.66	107.51	110.9	110.67	111.08	112.19	111.02	110.39	111.32	111.01	112.28	111.33	113.35	110.06	111.25	109.85	110.2	112.34	109.93	110.8	110.9	110.53	110.62
110.29	111.75	110.42	113.36	112.95	111.89	113.66	110.63	110.88	113.74	110.03	111.11	110.54	112.11	110.58	109.86	113.05	112.03	111.1	112.13	111.85	112.55	112.37	110.93	112.27	114.1	111.67	112.47	112.32	113.62	110.97	110.24	116.1	112.54	112.7	110.01	114.45	112.77	112.33	114.49	111.16	109.65	112.94	114.14	111.26	111.77	112.71	111.89	111.59	110.38
105.2	102.75	102.89	101.86	103.91	105.45	104.7	104.79	104.77	103.94	106.93	102.88	103.49	103.59	103.25	102.45	105.2	104.43	104.74	104.91	103.77	104.77	103.98	104.08	104.33	105.23	103.54	103.4	101.85	106.16	104.28	103.29	102.87	104.88	103.25	106.13	105.71	102.11	104.4	101.72	102.45	103.51	104.31	102.88	105.42	103.07	105.53	102.69	106.57	103.17
106.34	105.27	106.12	105.26	105.62	105.74	105.17	106.51	104.97	104.44	106.05	104.69	105.09	105.19	106.14	106.93	107.4	107.37	106.63	107.16	106.44	102.77	105.96	103.88	106.53	105.9	105.43	106.56	105.54	107.22	105.07	106.98	105.58	103.75	104.84	105.84	107.15	105.56	105.1	106.15	109.69	107.09	105.68	105.12	105.8	106.56	105.41	107.28	104.22	104.97
101.09	100.49	98.831	100.05	101.09	101.34	100.96	100.66	100.65	101.03	98.336	101.46	101.33	99.822	97.872	100.5	100.28	100.83	100.68	99.51	100.42	99.531	99.673	99.502	101.07	98.332	99.575	97.095	100.18	100.52	97.917	99.404	99.863	102.9	99.084	99.442	100.82	99.868	101.57	98.924	101.11	98.856	99.641	97.708	101.5	99.244	97.372	98.685	98.662	98.945
101.25	100.57	98.523	98.657	100.07	100.8	100.18	99.588	101.49	99.557	102.53	100.3	102.33	99.434	102.92	100.93	99.768	100.28	101.31	100.87	101.87	99.888	101.38	102.81	101.37	102.75	102.07	98.707	99.772	97.869	101.24	102.69	100.99	102.25	101.02	101	99.162	99.779	99.137	100.45	99.519	99.517	100.94	101.88	101.06	100.61	102	99.65	99.631	96.948
112.6	112.67	111.36	113.67	111.55	111.18	111.44	112.97	113.14	110.7	110.93	111.65	110.72	112.98	114.01	112.5	111.21	111.57	110.1	109.38	114.03	113.72	110.51	111.52	110.95	113.15	110.71	112.4	113.32	111.42	111.26	112.13	113.12	111.98	111.93	111.28	113.47	110.7	111.87	109.92	111.98	114.1	110.24	110.97	111.06	112.62	110.74	110.71	112.78	114.94
99.683	99.546	99.37	100.32	101.34	97.687	100.04	98.381	98.714	99.878	98.558	100.08	100.1	100.4	100.88	98.125	97.813	98.696	101.15	100.46	100.88	98.311	99.733	100.55	100.17	99.426	100.01	99.463	99.68	100.15	98.371	101.76	98.67	98.634	101.06	99.107	101.31	100.02	98.981	99.172	99.386	99.179	99.124	101.96	100.81	97.442	98.865	102.24	100.62	99.513
117.26	117.14	119.22	118.25	119.45	120.91	117.96	118.1	120.16	118.53	117.83	117.94	118.29	118.12	116.06	117.99	117.86	116.37	116.48	119.4	117.37	117.35	116.62	115.82	117.18	117.64	117.38	117.84	119.3	119.06	116.94	117.16	120.01	119	116.5	118.41	116.58	120.03	115.38	118.16	116.05	118.44	116.64	118.84	118.07	116.48	116.9	118.72	116.68	117.49
104.12	105.23	105.19	107.03	102.96	104.77	108.69	103.86	103.31	105.13	108.11	105.59	106.1	105.05	104.97	103.44	106.4	104.99	107.97	106.69	104.98	102.57	105.5	107.52	104.73	106.41	104.25	106.49	104.56	104.84	106	107.77	104.25	106.07	108.13	105.37	106.79	103.85	105.13	104.17	104.97	106.46	106.05	104.37	106.71	102.22	104.51	102.65	106.3	103.25
108	105.86	107.86	107.49	105.15	105.14	106.84	108.52	108.82	105.7	105.12	107.73	106.7	107.76	107.98	107.58	107.05	108.36	104.84	106.52	105.16	106.22	107.27	107.46	106.26	106.11	106.76	106.66	105.78	106.25	104.23	106.21	105.67	105.2	106.23	106.76	105.67	105.58	106.77	105.2	105.37	107.36	106.2	105.91	106.8	106.61	106.9	103.99	106.3	106.14
104.38	104.49	106.26	104.93	106.44	105.71	106.01	102.94	107.02	104.56	106.73	106.32	107.25	105.87	106.9	105.91	106.4	105.46	107.27	105.13	104.26	104.61	105.19	104.46	103.2	105.52	106.31	104.88	104.55	105.77	105.74	104.95	106.7	104.12	106.54	108.21	104.01	104.53	107.28	106.73	105.19	104.82	107.54	106.61	107.69	104.31	105.64	108.87	106.01	105.53
113.28	108.77	108.69	111.8	112.56	111.38	111.75	111.79	112.75	111.83	113.36	112.84	111.59	112.36	113.34	109.17	111.71	112.71	110.05	110.59	111.7	109.82	110.19	109.63	112.09	112.42	111.3	111.14	112.12	112.48	111.14	110.9	111.54	113.17	110.66	113.2	112.21	112.18	109.94	112.6	111.19	110.6	113.82	110.97	112.64	111.24	112.37	110.96	111.86	114.64
110.89	113.01	108.91	111.89	112.11	112.73	110.3	112.45	113.78	113.09	109.98	112.31	109.97	111.53	113.15	112.05	112.64	109.23	113.22	112.72	111.38	111.61	110.79	113.52	111.89	111.18	113.78	112.46	111.33	111.73	111.67	113.27	110.8	112.03	112.03	110.41	108.37	110.37	112.03	109.89	111.37	112.32	110.84	111.98	113.83	110.61	110.99	110.43	111.04	112.49
107.76	109.3	107.04	107.05	105.65	106.76	107.21	103.82	106.39	109.21	106.49	104.88	107.49	106.78	104.86	106.89	107.14	106.05	107.66	105.65	106.38	105.14	108.72	108.41	107.27	107.4	104.5	107.25	104.74	103.9	105.86	107.28	108.34	106.36	107.81	106.92	104.83	106.4	106.78	105.78	105.32	106.83	106.44	107.29	106.61	105.49	105.43	108.01	106.25	107
105.12	107.37	103.25	106.44	107.96	106.39	104.95	103.54	105.26	104.09	106.96	106.7	103.59	103.65	104.66	105.15	105.68	104.72	106.74	107.67	106.67	105.35	105.45	104.11	106.28	104.98	108.53	106.44	107.87	105.23	107.64	103.23	106.78	106.15	105.17	105.88	105.75	105.24	104.01	104.82	106.6	105.6	104.99	106.26	103.83	107.49	105.01	103.95	105.4	105.83
108.71	106.24	106.14	106.22	105.08	106.85	105.93	106.59	105.37	105.67	105.71	106.44	105.78	106.76	104.21	104.66	105.19	106.68	107.12	105.45	103.75	107.68	106.45	105.87	104.13	106.83	105.79	105.56	105.09	105.41	104.68	103.83	106.62	105.27	108.74	104.4	104.06	106.16	104.25	108.3	107.02	104.91	104.31	103.95	105.54	105.86	105.16	104.58	103.67	105.51
105.95	104.86	107.84	106.04	108.84	106.24	108.67	106.89	106.65	108.98	106.94	106.12	105.69	108.75	108.6	107.51	107.9	106.88	105.53	106.01	106.62	106.97	106.66	108.41	104.74	104.61	108.42	107.04	105.81	107.8	106.08	107.43	104.87	107.11	106.62	107.98	109.12	110.55	103.75	108.63	105.96	107.81	106.79	107.94	107.67	106.44	106.93	105.93	106.97	106.41
107.28	103.65	107.07	105.64	108.93	105.53	104.8	107.31	106.48	106.72	103.12	106.81	106.48	105.23	105.2	107.14	107.2	109.36	104.37	105.05	104.9	105.03	106.34	105.15	106.47	104.59	108.7	106.95	105	105.77	106.35	104.54	106.63	105.39	106.79	106.3	106.64	103.57	105.95	107.01	104.82	105.53	103.69	105.9	106.58	103.9	106.73	106.16	105.55	105.32
100.17	100.44	98.618	101.41	99.828	97.05	102.53	97.977	99.299	102.99	100.54	98.523	97.922	99.504	100.19	102.28	97.869	100.78	100.52	99.114	98.852	100.91	100.37	97.074	100.4	101.12	98.936	99.179	100.54	99.019	98.631	101.89	98.124	100.42	100.34	98.269	99.931	99.161	100.52	100.78	99.055	98.918	101.59	99.741	99.077	98.836	100.74	102.63	99.091	100.95
113.34	113.22	112.32	111.23	112.27	113.4	112.21	113.22	113.04	112.04	113.57	113.96	113.68	114.73	113.33	113.22	110.54	113.82	112.71	110.34	112.67	110.73	111.87	110.17	112.73	113.82	112.38	113.13	110.65	112.98	114.34	113.36	112.61	113.82	113.25	114.13	112.86	113.45	113.2	113.07	111.8	112.23	112.32	112.82	112.14	113.6	111.71	114.67	113.18	114.12
107.35	107.4	108.47	108.26	108.24	105.24	105.96	103.86	107.1	108.62	108.94	107.71	106.94	105.8	108.59	107.37	106.96	108.75	107.37	106.14	107.15	106.82	105.47	105.61	107.11	105.78	106.02	107.4	108.65	106.95	106.98	107.9	106.99	103.58	105.71	105.58	107.05	106.4	106.13	106.5	107.08	109.44	106.42	106.82	106.36	105.2	105.91	109.03	107.06	106.02
116.79	118.08	115.06	115.86	116.64	117.74	117.35	118.13	118.57	118.89	117.4	115.97	118.38	116.94	118.38	118.66	119.11	116.76	117.39	117.41	116.34	117.19	118.66	116.44	114.64	117.48	117.35	119.84	117.64	118.62	118.92	117.12	118	118.25	117.18	116.42	117.1	114.99	117.57	117.86	116.5	117.42	116.48	118.3	119.96	116.65	116.55	118.68	118.86	116.94
104.28	105.87	106.51	104.54	105.99	107.1	104.37	106.67	106.22	105.36	104.69	107.08	105.78	104.25	105.25	105.77	106.39	103.99	104.92	104.95	106.01	104.42	107.38	105.89	104.68	105.81	105.26	105.84	106.18	106.39	107.32	105.08	104.53	104.83	105.38	105.36	106.51	104.59	104.15	106.7	105.61	106.53	106.57	106.03	103.47	104.7	105.72	107.15	105.72	103.76
104.3	107.51	104.76	106.47	104.8	104.5	105.59	105.51	103.9	107.12	106.09	107.28	105.18	105.02	105.26	106.14	107.96	105.05	106.5	104.31	107.07	106.82	105.83	104.13	105.41	103.68	105.84	105.53	107.25	104.93	103.84	104.74	105.45	105.12	103.45	105.46	104.75	106.48	107.21	103.74	105.97	106.21	105.39	106.17	107.49	106.72	105.05	103.57	105.86	103.52
105.64	107.3	105.46	107.69	104.53	104.63	105.77	104.07	105.52	105.25	103.96	104.11	105.45	104.39	105.51	104.99	106.03	106.63	104.82	105.12	105.49	106.55	104.84	104.02	105.09	104.93	105.09	104.03	104.86	102.61	103.93	105.68	108.09	105.08	102.3	105.16	104.14	105.47	107.55	108.46	104.8	103.81	106.43	106.1	105.56	105.13	104.85	104.17	107.87	104.94
105.09	102.79	103.4	106.89	101.94	105.36	104.04	105.44	105.21	103.47	104.44	104.66	106.31	105.3	101.34	103.75	105.7	107.44	104.97	104.73	103.47	105.63	105.19	104.33	106.24	106.36	104.29	103.49	104	104.23	103.86	103.14	103.08	105.06	103.92	103.75	104.54	107.29	107.2	104.61	106.58	107.21	105.78	105.26	102.21	103.64	103.34	104.88	104.64	102.7
100.36	101.18	101.73	98.2	100.38	102.18	102.08	99.992	101.88	101.45	102.53	102.94	99.745	98.538	99.914	100.54	98.555	99.074	99.627	101.25	99.756	99.086	100.53	100.59	99.614	99.477	102.68	99.366	101.77	98.78	99.207	99.517	100.48	102.64	98.332	100.72	100.02	99.823	99.437	102.33	96.189	101.1	101.88	98.047	99.198	101.49	100.96	99.881	99.415	101.1
99.213	101.04	100.07	100.69	98.064	99.257	101.3	100.1	98.949	99.411	100.77	99.729	99.769	97.837	99.368	98.695	101.28	99.903	100.7	100.23	99.145	98.463	100.4	99.174	101.21	98.872	99.338	98.441	99.993	98.63	98.659	101.03	98.8	101.62	98.245	97.263	99.887	101.94	100.09	98.477	101.2	98.707	101.19	100.11	100.92	99.128	99.589	98.093	99.371	98.96
110.53	110.8	110.46	110.5	112.34	111.94	107.72	112.18	110.54	110.42	108.26	108.27	112.08	111.04	109.3	109.86	109.57	112.98	109.82	108.43	109.87	110.94	111.86	108.28	109.65	111.53	110.96	110.07	111.62	109.75	109.36	109.33	109.84	108.07	110.75	108.65	108.96	108.65	111.43	111.15	112.37	110.54	107.8	112	109.67	110.46	108.99	109.64	110.25	110.11
106.17	105.64	106.54	105.81	103.31	104.9	105.48	106.74	105.41	104.28	105.06	105.92	105.87	105.78	104.83	105.65	104.85	106.16	106.2	106.17	106.28	103.99	105.79	105.07	106.65	105.35	105.94	105.58	106.29	106.43	105.86	104.98	107.45	106.38	108.2	103.19	104.52	105.53	106.29	103.13	106.37	106.58	107.64	103.58	106.04	106.48	104.18	105.3	106.14	105.73
100.98	98.498	98.907	99.81	101.38	101.69	99.777	97.808	99.431	98.08	98.298	99.377	99.747	101.44	101.8	99.598	100.74	99.997	99.531	102.59	99.8	100.57	99.9	97.912	98.706	99.778	100.5	99.71	99.644	98.841	104.1	100.39	98.791	101.32	101.6	100.87	98.502	98.975	97.853	99.829	99.602	100.48	99.108	100.84	101.06	100.34	97.559	97.894	101.05	99.942
106.08	105.47	107.85	105.18	106.37	107.24	108.83	105.15	106.83	106.77	105.83	104.46	106.47	106.77	107.34	105.51	106.06	107.8	107.31	107.46	106.31	106.16	106	109.1	107.03	104.54	106.57	104.44	107.09	105.89	105.74	106.43	105.38	107.04	106.22	105.68	106.54	104.51	107.27	105.06	106.06	103.37	105.94	106.74	107.35	108.36	106.7	107.9	107.47	107.21
106.6	106.52	104.68	104.99	105.6	103.09	104.79	105.83	106.27	106.14	106.83	105.3	106.52	106.41	105.15	103.85	102.86	107.49	105.69	104.61	103.91	108.03	105.66	106.12	105.05	106.66	105.91	105.1	106.94	106.75	104.6	106.75	104.34	105.27	104.94	105.39	105.56	105.85	105.48	105.43	105.53	108.15	107.29	107.39	106.67	107.67	103.97	108.07	105.64	106.69
103.67	105.95	105.26	105.04	103.7	103.03	103.69	104.87	104.16	105.04	103.91	105.27	105.29	105.61	104.43	105.65	104.48	105.25	105.03	103.63	103.56	103.51	104.67	104.24	101.3	106.56	105.72	103.43	104.79	103.64	104.68	105.85	104.58	102.73	105.22	101.84	103.23	105.29	102.92	105.26	105.58	104.32	105.51	103.94	102.68	103.17	105.23	103.62	103.11	106.8
110.23	109.69	111.97	110.9	111.06	112.89	109.23	111.38	108.25	110.98	110.83	111.21	110.86	110.4	110	111.86	110.44	110.3	112.65	110.23	112.65	109	109.65	109.54	110.03	108.91	111.38	109.06	111.93	112.85	109.97	111.23	108.65	112.37	109.87	112.28	109.21	112.6	110.84	110.65	109.36	111.24	108.84	109.99	110.11	110.73	106.98	110.17	111.74	110.28
105.86	103.72	104.21	104.83	104.59	102.54	103.96	103.8	105.48	102.38	105.01	103.77	105.39	103.54	103.66	104.08	102.65	104.88	105.23	103.83	105.98	102.1	103.27	104.54	102.84	103.32	101.59	102.98	105	104.59	102.98	102.65	104.44	105.21	104.8	103.16	103.47	101.79	104.03	102.99	102.63	105.37	103.39	102.83	103.78	105.77	102.6	105.83	105.46	103.84
104.89	104.24	104.96	103.57	104.45	101.75	105.71	105.31	102.7	106.23	103.06	103.34	105.13	105.46	104.2	105.76	104.35	103.31	103.07	101.01	99.49	103.67	107.05	105.22	104.55	102.63	106.92	104.09	104.3	105.27	104.46	104.57	104.16	104.38	102.5	104.4	104.71	105.12	106.47	104.97	105.83	104.35	105.3	105.61	104.69	101.49	104.02	103.79	104.25	104.23
115.8	118.11	116.74	115.46	118.05	118.61	115.85	116.38	115.22	117.14	119.17	117.17	118.1	116.26	117.02	118.08	116.09	119.5	117.73	117.84	116.9	117.11	116.26	119.13	117.61	120.59	117.41	120.12	114.87	113.89	116.28	118.79	117.9	117.76	117.27	116.8	117	116.31	117.51	118.82	116.43	117.39	117.07	116.65	117.23	118.14	119.24	117.99	116.79	118.7
112.24	113.24	113.84	112.31	111.81	114.04	115.11	111.75	113.54	114.24	112.02	112.81	111.09	113.03	113.77	115.23	114.42	111.55	114.64	111.82	110.39	113.52	110.6	112.15	112.68	112.55	113.2	112.49	112.74	112.86	112.76	112.21	112.24	112.6	112.44	114.13	109.33	113.94	115.23	111.37	113.51	112.59	114.03	112.74	112.54	113.23	112.58	111.77	112.19	110.51
106.42	104.95	105.88	105.74	107	104.56	106.15	106.06	107.23	104.63	106	106.21	106.67	105.83	107.76	105.85	105.75	108.02	107.89	107.52	106.31	108.18	106.2	105.42	105.97	105.11	104.6	106.89	106.48	105.52	108.02	106.12	105.27	105.31	106.54	104.37	109.01	108.89	106.16	106.78	103.21	106.11	105.73	106.14	102.69	106.91	107.72	106.13	107.38	106.2
98.464	99.196	98.84	100.8	99.863	100.16	102.23	99.863	98.822	98.75	100.82	99.658	99.022	100.9	101.28	97.865	98.623	99.277	101.51	97.201	100.44	98.687	101.26	101.31	100.45	101.22	103.1	98.823	100.35	100.11	101.42	100.81	98.749	100.08	100.75	99.84	100.79	100.17	101.58	99.133	99.534	100.05	102.18	98.561	99.199	100.8	98.871	100.95	100.1	99.109
111.62	110.66	111.26	113.2	111.84	111.47	113.47	111.05	109.16	111.2	112.97	111.35	110.59	110.2	112.12	112.11	113.1	112.07	111.93	111.62	113.04	110.92	111.65	113.17	111.97	113.62	111.14	111.41	112.79	113.59	112.38	112.09	112.09	112.06	111.1	111.04	113.29	111.32	112.64	112.41	112.62	109.8	110.78	113.12	112.93	111.2	112.27	111.14	111.92	111.48
105.87	105.3	106.06	107.09	104.69	106.16	104.85	105.44	105.72	102.89	104.99	105.99	105.22	106.77	106.93	105.12	105.87	104.95	104.84	105.65	106.29	107.84	104.6	104.19	106.33	104.61	105.95	105.28	106.36	103.47	105.38	105.82	104.13	106.3	103.25	103.83	104.54	105.24	106.17	104.5	105.64	105.16	106.39	106.39	107.07	105.28	103.64	104.2	104.28	104.36
105.29	105	105.78	103.71	104.29	104.07	103.81	104.35	103.13	106.44	104.89	104.15	104.8	104.67	103.31	103.23	104.69	104.25	103.53	104.15	105.92	102.24	103.27	105.28	103.54	104.43	104.52	104.64	104.15	104.37	102.68	106.53	103.45	105.56	104.9	106.06	105.61	100.91	104.26	103.4	106.25	104	101.89	105.1	105.43	104.25	104.96	105.39	103.36	107.13
106.19	107.87	107.59	105.79	106.99	105.41	107.23	106.47	105.87	109.1	103.77	107.51	107.49	107.08	104.8	106.93	106.04	106.71	107.99	109.28	107.5	107.12	108.31	107.67	106.99	105.6	106.3	105.9	106.84	107.57	109.39	107.54	107.27	105.15	106.59	105.85	104.87	108.41	104.3	106.53	108.05	108.58	108.35	107.34	106.37	108.73	107.99	108.43	107.08	106.96
106.52	103.27	106.6	104.49	106.42	106.29	104.45	105.39	107.01	105.57	105.85	103.56	106.88	106.47	105.47	107.26	105.64	104.89	103.83	105.78	105.62	105.69	106.29	106.94	102.48	107.04	106.37	104.6	106.75	105.45	106.29	107.97	105.51	104.4	107.64	105.7	105.21	104.23	106.02	105.28	106.75	106.07	106.02	102.63	106.89	105.48	104.8	106.19	104.64	105.76
111.56	109.6	112.87	110.66	111.53	110.13	110.22	110.9	112.77	112.15	110.59	110.02	110.28	110.92	111.89	111.4	111.22	111.31	112.08	111.93	110.27	112.58	111.36	111.68	111.1	111.37	110.21	110.09	111.4	111.77	110.12	112.81	112.03	111.74	110.95	109.7	112.35	111.3	109.78	110.58	110.69	111.55	112.31	110.25	110.8	111.39	112.91	112.37	112.77	109.91
106.81	106.36	104.36	105.53	107.69	107.42	105.87	106.28	105.68	106.2	108.13	105.21	106.94	105.2	103.38	106.86	107.01	106.84	105.74	106.6	106.85	106.33	105.7	105.85	105.25	106.09	104.45	106.86	106.06	106.03	105.36	106.01	104.15	105.68	105.69	105.42	105.73	107.61	107.7	106.26	105.96	106.86	106.74	103.78	105.09	106.84	105.46	106.94	105.99	106.25
105.51	108.13	108.64	105.71	105.15	106.61	103.58	103.21	105.52	105.81	106.33	103.72	107.23	107.62	105.49	105.76	105.29	105.72	106.46	106.72	104.66	105.4	107.28	104.75	106.73	106.31	106.9	105.46	106.61	106.14	104.07	103.6	106.85	103.14	103.61	105.33	102.15	107.32	107.06	105.7	103.69	105.99	106.3	107.31	104.65	104.81	107.17	107.37	106.59	105.66
112.4	111.23	110.23	112.78	112.43	112.39	111.27	111.95	111.88	111.32	110.92	110.43	112.7	112.02	113.23	110.69	113.56	110.77	109.13	111.07	112.38	111.73	110.4	113.72	113.84	112.73	111.81	111.53	110.92	109.75	110.05	111.24	113.4	110.03	112.06	109.68	111.08	112.61	111.09	112.25	110.98	110.83	111.83	110.41	113.46	112.32	112.52	112.45	111.03	111.03
107.21	105.83	107.47	107.84	104.19	103.86	102.36	106.6	107.08	106.95	108.31	105.34	107.54	105.06	106.58	108.3	107.27	106.02	105.97	109.83	105.31	106.12	105.38	105.56	107.05	106.4	105.01	104.84	107.17	108.08	107.03	106.66	107.19	105.85	107.07	105.75	106.35	106.8	105.44	106.23	107.64	105.92	108.16	106.12	105.04	106.25	107.96	106.66	105.67	107.12
111.38	111.6	111.25	109.87	111.7	111.52	112.48	113.91	109.71	111.83	110.82	110.94	111.98	113.1	112.65	112.75	113.04	112.31	111.03	111.39	111.79	113.19	111.26	112.5	111.72	111.26	111.27	111.12	109.63	111.81	110.4	111.99	110.93	113.11	113.34	110.32	113.09	113.7	111	108.91	110.2	111.72	110.53	109.98	111.28	112.52	109.99	112.19	109.61	108.96
101.71	100.73	100.31	100.81	100.21	97.739	101.87	98.866	98.421	101.47	100.5	102.17	102.44	100.88	99.839	98.655	98.298	100.26	101.53	101.22	98.775	99.043	101.67	99.207	99.93	101.57	100.32	102.14	99.011	100.82	100.09	100.84	101.91	100.42	99.718	101.04	100.04	99.851	97.581	99.762	101.23	99.329	102.66	102.46	101.16	100.67	101.19	99.964	101.35	100.88
104.27	104.1	106.71	105.75	106.3	104.63	105.8	106.07	104.79	107.79	107.54	105.59	105.71	106.25	108.72	106.44	105.96	103.55	104.26	104.37	106.81	104.57	105.45	105.59	105.96	105.97	105.4	105.74	104.02	102.81	106.99	105.4	104.27	106.81	104.67	104.73	104.84	105.71	105.21	105.39	108.14	106.71	106.11	105.2	106.44	105.8	105.64	103.01	105.48	108.31
107.36	105.32	105.8	106.45	105.96	104.42	104.47	107.96	104.66	106.59	105.59	104.98	106.57	105.12	106.72	107.08	108.86	107.4	107.74	106.94	105.33	108.61	104.95	105.41	109.32	104.99	107.44	106.49	103.89	107.2	106.61	107.24	106.45	106.5	105.71	105.43	106.86	103.8	107.28	107.26	106.36	106.49	108.02	105.39	107.89	107.98	106.21	106.89	105.64	108.64
109.65	111.19	109.4	108.88	112.36	109.98	111.64	109.4	107.93	109.73	111.04	110.77	111.62	109.67	109.82	111.43	110.56	109.02	107.46	108.71	109.44	106.83	109.34	109.79	109.27	110.82	110.55	110.99	110.59	110.76	111.37	110.28	108.5	108.41	108.9	108.39	109.8	109.12	110.07	110.3	107.31	107.14	112.14	109.23	109.81	108.34	110.36	110.56	110.96	110.2
111.64	112.45	112.18	112.57	113.29	110.45	111.39	111.34	113.69	112.23	111.56	112.93	109.52	109.76	111.87	110.67	111.57	112.02	112.59	113.1	110.18	112.27	111.94	114.07	112.77	113.56	113.4	112.88	112.3	113.01	111.28	112.44	109.84	111.86	113.04	111.5	111.49	114.43	113.87	112.24	111.73	111.55	112.37	113.2	110.62	111.57	111.21	110.94	113.22	113.37
106.89	107.96	105.15	108.13	107.15	105.73	105.57	106.03	105.94	107.69	106.77	107.81	106.31	107.53	108.22	103.63	105.74	106.68	105.23	104.9	105.56	106.23	107.09	107.69	107.95	109	106.53	107.71	105.51	103.23	105.38	104.72	105.28	107.92	104.79	106.93	104.53	105.96	106.16	109.17	106.73	106.37	105.94	103.16	106.78	104.96	107.65	106.97	107.78	104.16
112.42	112.87	113.71	112.73	113.2	112.98	110.81	113.16	113	112.27	112.5	111.86	110.38	111.5	109.91	112.31	113.36	113.74	112.44	111.15	115.84	112.48	112.75	113.92	111.32	112.14	109.95	112.48	112.35	110.35	112.52	108.92	112.73	112.21	111.37	110.19	112.14	109.88	112.65	111.66	110.21	112.14	113.74	111.49	111.32	112.31	111.73	113.92	109.82	112.61
105.47	103.07	104.63	103.66	103.79	103.78	104.75	105.06	103.75	106.96	104.06	102.89	103.3	104.65	103.7	104.99	104.01	104.86	101.48	103.23	104.25	105.28	105.06	104.46	105.82	102.55	105.18	105.25	105.05	103.34	105.61	103.26	104.28	105.55	104.25	104.76	103.65	103.92	104.5	102.04	106.91	102.9	101.8	105.91	101.02	106.14	104.74	106.17	104.39	104.11
104.84	103.72	104.48	104.69	105.41	105.13	103.98	104.93	105	104.68	103.49	107.14	105.67	106.61	103.26	104.04	103.05	107.11	105.54	104.64	104.21	103.5	104.71	104.72	104.5	105.84	105.99	105.49	106.7	104.12	105.87	102.83	105.96	103.62	103.66	103.63	104.65	103.54	104.5	105.23	105.96	103.86	106.07	102.11	105.88	103.72	104.86	105.36	106.13	106.78
104.84	103.99	103.32	104.59	105.55	101.93	104.5	103.5	104.37	106.86	105.64	104.27	105.81	104.1	104.93	105.41	103.8	102.36	102.58	103.4	104.57	103.21	104.98	105.45	102.81	102.93	103.59	103.82	103.14	104.33	104.7	102.83	104.35	105.08	103.1	104.86	103.02	104.6	103.25	104.8	104.49	106.42	104.84	103.75	107.08	102.15	106.23	103.86	102.09	103.87
105.32	103.94	101.57	104.03	103.46	104.5	104.57	105.58	105.02	105.86	104.64	105.98	104.32	105.57	105.03	105.05	104.22	104.71	104.28	105.57	105.38	103.82	103.8	106.21	106.13	105.22	104.73	104.3	103.98	102.12	102.91	103.5	103.51	102.05	106.24	106.3	104.05	105.35	103.62	102.75	104.16	102.78	103.7	104.98	102.34	101.49	103.27	103.79	105.15	104.18
106.36	105.94	105.75	104	106.34	106.64	104.62	105.14	106.14	106.87	107.94	106.8	106.23	106.32	104.59	106.04	107.12	106.17	104.98	107.01	103.61	104	106.97	106.34	107.46	104.16	107.5	106.39	105.87	103.13	105.89	104.84	106.2	106.48	105.1	106.5	107.07	104.48	107.06	106.49	103.98	105.82	105.15	105.72	106.06	107.83	105.28	105.81	106.25	102.57
109.25	110.07	110.11	110.42	111.8	110.5	111.32	109.36	111.76	109.43	108.44	109.56	110.64	109.52	110.88	111.34	111.79	109.33	112.11	110.51	109.75	108.44	112.39	111.92	111.17	109.65	112.27	110.99	111.72	109.62	112.64	109.46	110.5	108.38	112.17	110.22	110.99	110.96	111.65	111.85	112.02	111.16	110.55	109.47	110.42	113.51	112.17	108.86	111.1	108.96
113.9	112.58	112.12	110.69	112.28	110.42	112.53	112.09	108.69	112.78	113.35	112.55	113.16	111.97	108.21	111.59	112.68	111.93	113.07	112.13	111.22	110.75	110.81	110.87	112.14	111.36	113.88	111.35	113.32	112.45	112.05	113.7	111.15	113.68	111.48	112.46	110.19	111.51	113.93	109.8	110.04	111.6	112.03	113.75	110.27	113.21	110.45	112.04	112.83	112.86
105.77	104.74	106.81	106.95	106.34	104.36	103.73	107.19	105.99	105.64	107.98	106.57	107.87	105.71	107.41	106.84	105.61	105.06	105.44	105.06	105.86	104.17	105.51	105.48	106.84	106.25	107.14	104.91	105.17	105.36	104.03	104.27	104.89	107.43	106.57	104.86	105.01	105.55	103.92	107.19	105.28	106.36	106.51	106.43	106.06	106.79	104.86	105.9	108.61	104.94
113.12	113.06	114.19	113.74	112.93	110.69	113.41	114.83	113.24	110.66	114.49	113.41	112.63	113.71	111.97	111.2	114.7	112.39	113.04	114.1	113.02	111.97	112.43	113.18	113.62	112.34	111.72	113.72	112.32	114.36	112.78	115.14	113.92	113.83	110.1	114.4	112.15	115.82	108.65	112.62	112.14	114.03	110.53	113.68	113.62	114.54	112.38	111.58	112.55	110.88
110.64	109.12	112.71	113.93	112.58	110.25	110.7	111.93	110.08	109.4	110.68	113.71	109.2	109.58	111.51	110.16	112.75	109.56	111.02	112.11	110.52	109.96	108.95	110.72	112.74	112.16	111.57	111.62	111.68	109.65	112.02	112.35	110.65	112.97	110.98	112.37	113.36	114.03	111	111.5	113.99	113.17	111.12	111.89	111.26	111.36	111.1	113.34	113.15	110.47
103.73	105.47	104.39	104.22	104.57	105.01	105.65	105.71	106.76	103.84	104.11	105.06	106.29	106.1	105.44	106.89	106.36	105.63	105.04	105.53	106.01	106.45	105.84	103.81	105.88	105.72	104.78	105.1	106.3	104.85	105.99	105.32	103.51	105.15	103.85	105.07	108.08	105.51	104.01	104.24	105.72	108.63	106.48	104.7	102.94	104.56	107.58	105.35	105.34	107.22
111.62	111.07	111.02	111.22	110.16	111.56	111.08	110.14	112.09	108.65	112.69	112.03	110.64	111.57	113.25	113.02	110.39	111.8	111.82	114.52	110.76	110.87	111.03	112.02	111.74	111.42	110.68	110.75	112.87	110.26	108.87	109.01	108.51	109.24	111.35	110.8	114.28	112.48	111.72	113.19	111.92	110.04	111.5	111.02	111.16	110.84	111.56	111.63	109.86	111.28
101.2	97.514	98.767	99.189	99.701	100.34	100.39	100.55	99.126	99.22	100.52	99.37	100.34	100.64	100.19	98.437	100.08	100.94	97.305	101.17	99.072	99.246	100.28	97.764	99.517	100.24	101.52	96.987	100.96	99.99	99.755	101.25	100.42	98.616	99.042	99.693	98.846	98.939	101.61	101.67	101.53	101.05	99.883	99.264	97.63	99.596	99.992	102.3	100.06	101.77
104.51	105.56	106.2	106.86	101.28	103.76	107.91	103.12	106.85	105.88	107.97	104.45	107.32	105.32	106.18	105.52	107.15	106.42	106.77	105.57	105.52	104.01	103.76	105.7	105.34	107.12	104.22	105.02	106.45	108.01	104.67	106.59	105.27	104.07	105.19	104.33	104.89	103.66	104.45	102.98	104.31	107.23	103.63	104.54	105.12	105.52	105.18	104.04	103.5	105.73
104.37	106.18	105.56	105.64	105.36	105.82	107.36	104.61	105.99	107.06	107.28	106.27	106.51	104.38	105.8	103.6	105.93	106.53	107.93	105.23	102.98	104.41	103.43	106.09	106.16	105.82	104.88	105.18	107.86	107.35	107.15	104.63	105.58	106.7	107.27	106.86	105.94	108.04	104.58	107.36	107.74	107.68	104.98	104.3	104.3	105.52	106.86	106.16	104.73	104.27
105.34	103.94	106.12	102.33	106.72	106.14	105.36	104.43	104.73	103.82	104.23	102.8	104.15	104.1	106.86	104.14	103.93	103.37	105.88	104.56	101.35	105.74	102.99	104.44	103.85	106.18	104.03	104.7	105.4	103.33	107	105.67	103.87	104.65	103.6	103.01	104.13	105.49	102.85	102.7	105.22	105.41	105.85	106.32	104.23	103.86	104.39	103.92	105.05	103.36
100.42	103.14	100.32	100.61	102.67	100.33	100.9	98.864	101.98	101.18	101.28	100.86	99.14	100.89	100.53	101.09	99.188	102.36	101.33	101.85	104.14	100.04	100.91	101.95	100.1	100.92	100.43	101.95	98.786	100.99	100.02	101.1	99.815	100.22	101.1	97.6	100.86	100.96	99.354	100.94	100.73	101.37	100.29	101.58	99.653	100.32	98.617	99.641	99.428	99.102
104.93	103.3	103.19	103.66	102.84	104.23	106.14	102.65	104.31	102.3	104.04	103.01	103.35	102.74	104.73	104.58	104.95	102.64	104.11	103.46	104.7	104.3	102.98	103.5	103.28	104.48	104.59	105.38	103.22	103.76	103.84	103.35	105.71	104.57	102.74	104.79	105.24	104.02	104.1	104.75	103.51	105.07	102.93	104.78	103.43	102.53	102.27	102.83	104.14	104.81
106.53	106.53	106.97	107.33	106.15	104.55	107.57	105.93	105.48	107.66	106.43	106.88	106.82	103.03	104.99	106.44	104.7	105.7	106.33	104.39	105.78	107.56	104.88	108	106.93	103.93	104.32	105.5	105.5	106.37	107.41	105.02	106.82	104.15	105.27	105.41	104.49	105.54	107.91	105.89	106.07	104.38	104.29	104.77	106.85	104.65	106.59	105.55	105.95	105.35
100.04	100.29	101.92	101.19	99.537	100.94	98.268	99.225	99.03	100.42	100.53	98.857	98.536	99.372	99.454	97.979	98.171	99.243	100.61	99.053	101.79	98.848	99.964	98.676	100.38	99.945	99.508	101.67	99.866	101.37	99.279	98.609	98.312	102.06	99.311	98.843	99.406	99.373	100.92	99.071	99.091	101.7	100.22	100.71	98.955	99.095	101.65	100.49	97.894	100.97
106.76	103.21	105.44	105.63	105.56	106.19	106.62	105.56	104.53	104.77	104.85	102.55	106.11	105.05	104.61	104.21	104.93	105.13	105.23	105.84	105.96	105.45	105.04	104.8	104.47	105.52	105.16	105.18	104.41	106.33	104.76	105.51	104.95	106.52	102.87	106.04	104.2	105.68	108.34	103.74	106.58	104.76	104.94	105.89	103.77	103.9	104.65	106.51	103.85	105.84
106.44	103.53	105.08	104.77	104.38	105.66	104.02	103.48	103.41	105.78	107.22	106.86	106.31	105.52	103.41	104.11	105.88	104.92	104.93	105.18	104.44	105.32	105.66	104.89	102.81	105.48	105.35	105.35	105.73	105.84	106.27	103.61	104.97	103.4	107.14	105.41	106.11	104.8	105.3	105.95	105.82	106.79	105.79	103.98	101.73	104.61	106.4	104.9	105.03	106.39
107.04	108.02	105.43	105.47	107.34	104.37	106.22	106.99	105.19	104.52	103.48	106.8	106.74	106.03	107.17	105.57	106.43	106.89	106.17	103.89	104.67	104.91	104.46	107.81	106.44	103.34	105.59	106.65	103.81	106.05	105.24	107	106.25	105.97	104.8	105.65	105.57	103.86	104.87	104.67	105.41	105.1	106.38	106.57	104.27	103.76	105.06	105.8	106.42	103.6
117.18	118.01	117.14	117.22	117.53	116.69	119.14	115.51	117.15	118.71	116.95	117.47	119.23	118.7	117.76	118.67	119.25	117.38	117.61	117.09	119.63	118.01	119.09	118.68	118.56	118.23	118.87	120.22	117.02	116.46	116.58	119.06	118.81	116.57	116.76	116.33	119.25	117.43	118.52	118.79	117.65	118.08	117.84	120.1	119.53	117.97	118.57	117.3	119.07	116.61
103.18	104.71	107.56	103.22	103.83	102.26	103.03	105.87	104.95	103.28	105.2	104.94	104.04	105.61	104.38	105.27	103.61	104.26	102.79	102.12	101.38	103.62	104.14	102.38	101.49	104.05	103.67	105.57	102.28	101.34	104.63	105.61	105.86	105.85	101.24	105.11	104.76	102.13	104.31	104.03	106.75	104.17	101.95	102.95	103.07	102.15	105.14	103.47	100.78	103.85
107.73	104.87	105.72	105.44	104.89	106.21	106.06	108.86	104.33	107.69	106.19	103.75	104.92	107.06	106.43	105.19	106.78	107.74	106.45	105.35	106.6	105.7	105.84	105.22	103.53	107.6	104.52	107.59	105.98	105.9	104.66	105.67	107.5	105.1	105.81	105.91	105.88	105.12	106.03	106.89	105.55	107.06	105.44	106.48	107.72	108.06	106.84	105.06	106.74	105.81
99.151	99.429	100.5	102.19	100.42	101.09	99.124	102.69	102.79	101.71	99.314	99.995	98.44	97.914	102.27	100.48	99.579	100.32	102.37	104.32	100.68	99.071	101.5	102.47	101.66	98.319	101.59	100.66	101.13	100.65	99.86	100.92	101.08	99.598	100.55	101.83	102.35	99.925	100.12	100.38	101.95	98.63	102.08	101.69	101.85	101.28	100.75	99.519	100.72	101.97
103.11	103.2	106.05	104.13	104.51	103.52	103.76	104.6	105.62	107.57	103.72	107.39	105.59	105.11	104.87	104.75	106.27	106.65	106	104.87	105.55	104.38	104.89	104.23	103.06	105.62	104.62	103.97	107.39	104.67	103.51	103.34	105.85	105.65	106.58	105.67	105.54	104.48	104.13	105.73	106.47	103.47	104.09	104.52	107.79	108.55	104.82	105.43	104.29	106.55
113.19	109.73	112.5	111.42	114.44	110.23	111.48	112.58	113.99	112.07	113.47	110.44	113.02	112.81	112.52	113.58	112.38	113.46	109.96	111.01	108.5	112.96	111.89	110.36	115.13	111.43	113.02	112.25	113.08	111.79	110.9	113.54	111.97	111.4	113.87	112.59	112.41	112.38	110.94	109.69	109.81	112.51	110.11	113.38	112.65	111.47	111.66	111.5	111.33	111.02
104.54	104.89	107.06	104.17	103.56	104.07	104.03	103.25	105	103.8	102.63	104.49	102.37	103.16	104.75	103.36	105.38	106	103.09	105.66	105.69	103.28	103.67	104.49	103.86	104.85	103.71	104.59	103.55	103.67	105.59	103.74	105.71	104.09	106.14	105.52	105.27	104.16	103.61	102.67	104.13	106.25	105.35	104.69	103.59	106.63	104.23	104.78	103.21	105.28
102.92	104.88	102.95	105.26	103.01	103.45	103.95	105.66	105.32	105.61	103.28	104.32	104.88	102.88	104.66	106.73	105.66	103.25	104.18	101.56	103.27	105.15	103.47	103.03	106.84	105.05	105.13	106.11	102.86	103.17	104.18	103.23	104.54	104.06	105.64	104.88	104.23	104.53	101.5	104.8	104.35	103.19	103.7	103.3	103.1	104.12	104.19	105.33	101.05	103.82
111.57	111.96	115.39	113.26	112.6	113.2	112.98	111.03	112.94	111.02	112.73	110.11	109.72	113.51	109.58	111.65	112.74	110.87	111.55	113.44	110.41	110.97	111.6	113.34	111.05	111.81	112.23	112.42	113.1	110.53	111.91	109.64	111.54	113.98	111.42	112.94	113.5	114.43	111.65	112.2	113.21	113.24	112.28	113.82	113.06	112.84	113.39	113.72	114.55	109.86
110.17	110.12	111.17	110.85	109.18	109.76	109.35	112.01	111.05	112.77	109.99	111.47	110.36	111.03	113.39	111.07	110.46	112.8	112.4	109.73	110.72	110.23	110.44	111.91	111.82	111.61	111.6	112.09	111.6	109.97	112.34	112.11	110.72	110.85	111.96	111.51	112	110.63	110.06	110.81	109.92	113.04	111.23	111.19	112.57	111.79	110.32	112.38	109.75	106.48
111.8	108.74	112.83	111.16	109.87	111.81	113.12	111.07	112.9	110.97	111.63	112.39	109.09	112.98	110.12	110.75	113.39	107.66	113.39	112.02	112.05	110.16	110.1	111.98	113.28	110.61	110.02	112.04	111.6	108.45	112.01	113.35	109.96	112.31	112.62	111.62	110.99	110.99	113.2	111.79	112.65	113.51	112.08	112.83	109.28	110.37	110.21	110.6	111.34	110.58
103.51	103.23	103.23	104.2	104.96	103.6	105.52	106.68	106.01	103.57	104.9	105.27	104.34	103.03	106.08	103.8	104.2	104.51	101.78	102.7	104.28	104.57	102.61	102.96	103.8	104.14	104.62	104.02	104.34	104.64	103.82	106.06	105.44	106.17	104.29	103.71	105.57	103.68	105.52	104.04	104.94	103.57	103.33	105.03	105.63	105.79	104.38	105.69	101.15	103.29
105.51	106.54	107.47	106.62	105.84	106.38	105.77	108.39	106.06	106.57	103.92	106.84	105.29	105.84	105.74	104.75	106.99	105.57	107.76	106.51	106.73	105.64	106.3	106.67	108.83	107.84	108.1	105.87	105.45	105.43	106.02	107.1	104.32	106.04	106.91	108.58	107.84	106.3	105.61	107.52	105.55	105.06	106.6	104.01	106.65	103.79	103.57	103.65	108.6	106.45
114.14	111.55	114.11	112.4	112.67	113.84	110.67	114.57	112.74	112.21	112.13	111.33	113.05	113.1	112.43	113.26	115.25	112.97	112.86	112.76	112.45	114.3	111.6	113.71	112.86	113.51	112.45	112.52	112.36	111.31	114.64	113.82	113.56	113.38	111.94	111.61	111.99	113.14	113.34	111.62	112.5	110.15	110.42	111.16	111.69	111.99	113.16	110.91	112.31	114.35
98.603	101.58	102.14	99.227	99.293	100.82	99.718	100.45	99.125	99.763	101.25	98.431	98.048	99.608	99.408	101.79	100.25	100.44	100.35	101.59	99.127	101.55	100.08	100.62	101.27	97.417	100.22	99.773	101.5	100.84	98.638	102.15	101.33	98.326	98.826	101.14	98.598	99.705	99.908	99.251	100.1	100.61	101.24	100.06	98.227	98.139	99.049	99.424	98.974	98.545
107.51	107.35	106.96	106.48	106.48	104.83	107.3	105.55	106.36	107.01	104.76	105.71	108.73	106.67	107.02	108.14	105.4	105.22	107.18	106.01	106.44	105.9	106.51	106.77	107.05	106.91	106.5	108.01	106.69	106.35	107.23	106.15	106.54	105.83	110.33	108.8	105.68	106.13	108.32	107.44	103.16	104.07	107.94	106.77	105.92	105.66	103.34	107.02	105.88	105.58
100.61	102.37	100.08	100.54	99.136	99.578	103.69	101.65	101.07	101.46	100.53	99.585	100.6	100.75	100.1	101.51	100.46	102.36	98.749	100.61	101.55	99.085	100.75	100.25	98.42	100.23	101.16	100.96	101.72	101.15	99.25	99.94	102.11	100.24	99.786	102.14	97.996	102.71	100.22	97.886	99.724	99.91	101	101.41	99.099	100.98	101.51	99.735	102.27	102.2
101.33	103.45	106.2	104.29	104.63	104.57	102.72	103.43	103.35	103.84	106.3	104.24	103.32	104.29	102.94	104.44	104.56	102.13	104.63	106.91	105.74	105.84	106.33	104.61	104.62	103.23	102.94	105.95	103.89	104.81	105.05	104.34	106.84	102.13	104.95	104.92	103.44	104.74	104.03	106.27	105	105.26	104.66	104.35	104.18	104.97	105.14	105.03	103.82	103.85
101.25	103.08	103.98	101.5	100.28	100.26	101.98	100.19	101.91	102.23	98.606	102.26	100.13	99.924	102.78	99.302	101.35	102.14	100.2	102.17	100.95	102.16	99.291	99.91	99.84	100.41	102.11	102.56	100.02	98.85	99.547	99.144	102.3	99.137	101.05	98.596	100.33	102.97	101.11	101.3	102.06	100.18	100.38	101.64	100.07	97.739	100.55	101.11	99.777	99.484
101.25	98.384	100.69	101.46	99.173	100.83	99.516	103.44	100.19	99.013	98.988	101.32	101.24	102.27	101	101.21	100.57	104.28	104.31	101	98.317	100.12	100.94	101.67	101.87	97.402	100.39	101.51	102.57	101.87	99.73	98.982	101.47	99.243	101.84	100.33	99.541	101.28	100.64	102.09	102.5	103.76	100.65	101.83	99.395	100.75	101.95	98.41	101.6	100.27
106.39	105.7	104.69	105.7	106.6	106.81	106.94	107.17	104.56	107.56	108.4	104.81	105.28	105.62	109.4	105.76	106.83	105.18	106.02	106.1	105.79	106.31	105.99	104.86	106.69	106.28	105.8	105.46	106.44	107.78	107.06	105.75	104.23	107	105.93	107.6	105.67	106.36	106.3	104.99	105.33	106.73	106.36	106.23	106.64	106.48	105.42	107.51	106.79	106.13
112.18	111.17	113.64	111.57	111.73	113.73	112.86	112.82	113.8	108.25	108.42	108.3	110.99	113.72	112.06	113.9	112.68	108.83	112.06	110.46	111.25	111.72	111.4	110.84	111.65	110.55	109.37	110.46	112.43	111.9	110.68	112.76	109.77	112.22	109.01	112.73	112.42	109.85	111.28	109.87	113.17	112.48	109	112.49	112.22	112.28	110.53	112.19	113.57	112.96
103.91	104.83	103.92	105.44	104.33	101.67	103.39	104.89	105.41	102.85	103.84	104.31	103.54	105.18	101.55	103.28	104.85	103.54	105.51	103.2	102.59	103.5	104.71	104.33	102.2	102.62	104.97	104.8	105.28	103.05	105.01	101.91	103.88	104.6	104.7	102.3	104.88	104.86	102.93	102.87	104.74	104.44	104.07	104.39	105.21	104.54	104.59	104.81	103.51	104.8
104.53	105.53	107.26	104.49	107.68	104.44	106.26	105.17	105.3	104.84	107.32	105.64	105.26	107.61	106.23	107.96	106.28	107.36	102.75	104	106.58	104.36	106.88	106.9	105.12	104.01	104.86	107.12	104.42	106.61	106.52	104.3	104.09	104.88	105.2	106.64	107.11	105.36	105.61	106.9	104.74	105.29	107.59	105.45	102.67	106.66	105.51	102.68	107.04	103.61
110.39	112.18	112.65	111.97	108.39	109.08	112.76	110	111.48	112.28	111.63	110.33	108.1	112.26	111.4	110.22	111.37	109.81	112.04	111.33	113.38	111.13	110.59	113.03	109.31	109.59	109.55	110.91	113.26	110.72	110.32	110.59	110.27	110.92	111.46	110.83	111.62	112.78	110.13	108.52	109.11	110.9	110.88	109.98	111.09	110.48	110.56	111.66	109.97	110.95
102.16	99.483	101.81	101.05	99.942	99.674	101.05	98.828	100.27	102.15	99.79	98.616	101.3	99.708	99.628	97.607	99.529	99.19	99.417	99.399	99.381	98.448	100.38	100.64	100.59	98.745	99.278	97.276	99.163	100.51	99.802	98.359	99.93	99.365	98.621	100.47	99.777	100.16	99.167	100	100.28	99.077	100.22	99.692	97.742	99.517	99.121	99.591	98.579	99.891
103.5	102.67	104.36	104.58	103.44	103.19	105.53	103.86	105.23	102.52	103.53	104.42	102.41	104.43	103.46	102.85	103.16	103.67	104.37	104.14	104.33	103.89	105.28	103.73	103.41	104.22	105.78	104.07	104.92	105.62	105.31	106.19	105.07	104.7	103.74	102.06	104.54	104.13	105.06	104.86	104.57	105.85	104.74	104.01	105.64	104.65	103.96	103.94	104.21	105.25
117.87	117.37	117.01	117.31	116.6	118.7	117.45	115.44	117.43	119.58	118.05	117.41	117.57	117.69	118.32	119.15	117.43	116.59	116.45	118.5	118.2	119.53	116.68	117.15	117.45	117.32	117.02	117.79	117.74	116.93	119.27	117.25	118.04	117.27	117.26	117.83	117.13	119.11	117.68	117.87	117.59	116.98	117.19	116.46	118.18	116.77	116.66	116.68	118.43	114.52
110.51	113.7	113.33	110.12	112.27	111.16	111.19	113.6	112.27	110.93	112.38	112.72	111.07	112.78	108.43	112.55	108.98	112.5	111.12	112.92	113.29	113.63	113.47	107.39	111.09	114.57	113.12	110.65	112.6	110.63	112.66	113.25	110.84	112.77	109.59	112.25	113.6	111.61	113.59	111.97	110.78	114.07	111.48	110	112.63	110.06	111.28	108.06	110.04	110.98
112.01	113.73	113.78	112.5	112.48	112.53	112.37	111.24	113.14	112.28	113.22	111.46	114.08	113.35	113.44	114.43	113.64	115.39	112.89	113.72	113.71	112.04	112.6	116.19	112.27	113.53	110.97	115.47	112.91	111.77	110.29	113.98	111.61	113.68	114.49	111.93	112.73	113.13	113.76	115.01	110.53	112.28	114	112.37	114.45	114.58	115.15	111.66	112.61	111.82
100.59	99.354	100.57	98.284	100.22	99.74	100.09	99.348	102.52	99.999	102.51	98.781	98.438	101.14	100.99	99.306	100.83	101.5	99.842	99.331	99.78	101.83	101.07	99.624	97.602	99.519	101.29	100.17	102.92	99.766	100.17	100.94	98.939	100.63	98.547	101.57	100.47	98.498	99.343	100.6	100.57	99.126	99.503	96.808	97.799	99.534	100.89	100.31	100.74	100.21
102.26	96.402	100.11	99.342	99.644	99.416	97.934	101.89	100.6	99.118	101.86	101.26	98.676	96.958	98.661	101.79	97.824	99.569	99.452	99.733	100.64	98.104	98.54	102	99.824	99.764	100.19	99.514	100.19	100.78	101.05	101.18	100.29	100.33	98.87	98.104	99.539	98.255	100.12	96.542	101.09	100.94	98.331	100.19	100.82	100.23	99.092	100.95	101.49	99.938
102.8	106.95	104.56	105.7	105.48	107.29	103.23	106.15	105.39	106.06	105.34	105.68	105	104.42	106.12	106.26	104.18	104.18	104.02	104.2	107.34	105.4	108.08	104.49	104.98	103.83	108.36	104.94	105.78	107.74	106.19	106.56	105.31	105.01	104.95	107.48	103.51	107.16	105.78	105.45	107.24	105.87	106.19	105	104.69	104.91	107.54	104.81	105.61	104.72
109.8	111.02	108.47	111.85	110.39	107.72	110.59	110.55	109.81	109.55	109.52	112.04	110.67	108.79	114.07	109.17	110.78	109.9	110.2	110.37	112.65	110.62	110.66	109.33	111.81	110.5	109.66	110.97	109.16	110.71	110.65	109.01	108.85	109.55	106.75	111.2	108.42	110.19	108.64	109.55	110.33	111.26	110.82	106.93	110.7	108.42	109.61	111.26	109.51	110.83
104.63	107.04	105.7	105.24	105.37	107.09	106.86	105.27	107.14	105.47	105.95	106.06	105.79	105.71	105.85	107.68	107.66	105.07	106.67	105.12	107.91	107.61	104.33	107.04	104.45	103.74	106.54	105.44	107.39	105.47	107.38	105.47	107.82	108.3	106.25	106.57	107.67	105.81	105.42	106.49	105.81	106.59	106.43	105.56	106.47	107.45	105.65	106.51	104.69	106.7
108.39	107.84	106.67	108.45	108.21	106.51	108.11	106.06	106.93	108.66	106.34	108.37	107.16	106.51	105.11	107.89	106.48	108.04	106.26	106.63	106.98	106.85	107.24	106.11	106.95	106.78	107.94	105.39	106.7	105.83	106.3	106.75	104.98	104.61	106.19	107.71	106.81	105.92	105.28	106.81	106.46	107.46	106.44	105.51	107.41	108.3	106.54	107.34	105.3	106.85
110.18	113.91	113.68	113.31	114.6	110.63	112.14	109.69	113.69	112.93	114.15	112.14	111.32	110.63	111.5	111.26	113.48	111.94	110.73	112.07	111.9	110.82	112.59	113.06	116.71	114.78	111.05	114.41	111.44	111.56	113.78	110.99	112.28	109.61	113.12	112.05	112.39	114.32	112.14	110.03	113.4	113.13	117.04	115.78	112.97	114.36	114.24	113.73	112.45	113.4
112.86	112.02	113.28	110.98	113.42	113.71	113.65	112.32	111.39	110.72	112.01	110.64	112.67	111.63	111.69	109.01	111.61	111.17	114.06	113.34	109.82	112.63	114.34	110.69	114.4	112.1	110.6	114.25	112.28	110.55	110.95	111.36	111.92	111.45	109.85	111.38	111.79	111.35	109.24	111.62	112.75	114.4	110.25	111.19	111.94	111.77	111.97	112.76	110.99	111.37
106.27	107.87	105.52	106.42	106.46	105.81	107.39	106.38	106.02	108.37	106.91	109.23	109.46	104.68	105	106.24	107.69	105.36	106.89	104.16	105.59	105.74	104.32	105.86	106.95	105.75	105.74	107.81	106.77	107.09	107.81	106.14	106.41	105.03	105.75	105.5	106.05	107.09	106.3	105.24	105.82	107.18	106.08	106.57	106.19	106.77	108.16	104.29	106.93	107.09
110.88	111.2	113.49	114.53	115.19	112.47	110.98	113.27	112.61	112.37	113.55	111.75	112.05	111.12	112.92	114.91	112.2	113.86	112.37	111.73	112.05	112.76	111.77	111.65	112.22	111.74	113.23	112.64	112.6	112.1	110.6	112.9	111.28	111	110.9	111.52	114.01	112.09	111.8	110.41	112.23	115.75	113.52	113.81	110.85	113.07	115.09	112.38	114.53	111.44
113.51	111.18	113.32	114.34	112.39	111.94	112.01	113.15	113.45	112.6	113.73	113.43	113.15	112.6	112.71	112.68	112.68	114.06	112.98	111.81	114.71	115.09	114.77	115.5	112.97	112.16	113.45	112.03	114.75	110.53	112.61	114.8	113.53	115.34	111.69	113.18	112.52	111.2	110.73	111.06	113.17	113.79	113.69	113.04	111.49	114.05	113.01	114.45	112.54	114.13
112.56	111.94	112.35	113.49	110.56	109.5	109.67	112.6	111.4	108	112.99	111.06	109.02	110.35	110.72	111.01	114.4	112.1	111.26	111.53	114.08	113.26	110.42	112	111.16	107.33	112.88	111.81	111.46	110.33	110.39	112.24	110.66	110.35	111.3	109.77	112.1	111.75	110.57	112.71	111.07	110.88	110.61	111.72	111.6	109.49	108.67	111.53	111.29	111.27
107.23	106.02	105.03	106.46	103.45	103.4	104.34	107.18	104.93	103.85	104.19	103.86	104.26	104.55	106.13	105.95	106.34	106.24	105.33	105.49	105.35	105.79	107.26	105.55	105.36	104.58	105.64	104.16	107.6	106.22	105.47	105.48	105.9	103.84	104.67	105.96	105.77	105.28	105.74	107.76	103.2	107.37	106.47	107.64	105.36	103.36	106.23	104.87	105.36	104.57
100.75	100.38	99.628	98.368	99.297	98.492	97.652	98.839	100.13	100.94	100.36	99.782	99.001	99.291	98.936	102.19	101.52	99.473	100.81	100.25	99.385	102.89	100.55	99.678	99.755	101.09	99.422	98.912	102.28	100.72	101.05	101.33	99.1	100.5	100.78	102.86	101.57	101.04	103.44	100.75	99.874	101.64	99.389	98.457	100.32	101.29	99.25	100.18	99.356	99.274
110.06	111.51	111.88	111.1	110.29	110.91	112.54	113	112.65	110.7	109.25	113.05	112.46	111.41	110.4	113.05	112.84	110.28	111.44	111.1	111.17	112.61	113.13	111.08	109.32	110.72	111.67	110	110.96	114.28	111.22	112.17	112.11	110.68	114.04	110.63	112.04	112.68	109.92	111.01	110.84	112.16	110.32	109.96	109.75	113.21	111.13	111.04	111.77	109.97
105.29	107.18	103.92	105.24	105.46	105.99	105.62	105.39	106.86	101.99	105.19	105.27	107.86	105.05	105.43	104.11	103.72	103.85	104.02	104.08	104.6	104.58	104.87	103.87	104.42	106.79	105.64	106.15	103.9	105.71	106.39	108.27	104.09	103.49	103.8	104.94	104.97	107.63	105.4	104.61	105.16	106.86	105.38	106.53	106.59	106.99	105.04	106.5	106.26	105.2
105.35	106.03	105.66	105.7	105.86	107.83	107.29	104.8	108.7	108.08	104.42	106.05	107.94	106.13	104.68	105.04	107.07	107.29	104.37	105.34	106.73	106.66	106	106.91	105.57	105.16	105.47	106.92	105.04	105.94	105.99	106.3	109.02	105.22	108.41	107.85	106.28	104	107.99	106.4	105	107.08	107.75	105.61	106.75	108.86	107.38	106.64	105.77	108
112.32	111.78	112.59	110.32	112.61	112.61	111.24	110.54	111.75	113.07	111.7	110.51	113.4	110.78	109.96	112.91	111.02	112.05	110.15	110.75	110.85	111.28	112.65	113.33	110.55	110.83	111.36	113	111.59	113.47	110.25	111.69	112	110.69	112.02	111	113.33	111.16	111.48	110.48	110.57	112.28	111.72	112.14	112.33	110.65	112.83	110.37	111.95	113.46
99.359	100.15	97.834	99.588	102.34	101.2	99.029	100.29	100.81	98.53	101.86	99.936	100.42	99.579	98.496	96.769	97.804	101.69	100.53	99.293	100.31	101.87	98.876	98.15	99.577	100.03	99.64	99.579	99.526	97.823	101.01	100.97	100.16	98.882	99.848	99.138	100.35	98.63	99.272	97.603	99.778	99.011	100.75	100.39	100.79	100.55	100.47	99.851	99.761	101.68
102.52	99.288	100.96	98.821	101.12	99.863	98.964	100.3	102.68	99.699	97.999	100.89	98.129	99.621	98.852	100.33	102.19	101	98.486	100.65	98.088	98.682	98.896	99.971	101.14	101.15	99.255	98.618	103.83	99.294	97.528	100.76	103.11	99.595	101.57	99.051	98.411	97.93	100.51	102.37	99.145	100.27	100.95	100.08	99.112	100.01	98.714	98.203	100.09	102.2
109.53	110.09	108.81	111.82	107.95	110.11	111.61	108.91	110.34	109.11	112.69	111.09	109.63	111.82	108.23	112.92	109.18	111.24	108.96	111.73	109.31	108.95	108.7	110.28	110.44	109.89	109.57	110.91	110.94	110.72	109.14	110.44	109.37	111.24	107.92	111.13	109.59	111.69	109.94	109.84	109.34	109.17	110.25	109.4	110.58	109.2	112.62	108.86	109.76	108.95
111.95	113.09	113.95	115.1	108.9	110.45	113.42	113.05	108.69	114.09	111.42	113.2	113.07	111.1	113.25	112.21	113.71	111.89	112.53	113.38	114.05	112.19	111.4	111.59	112.65	112.14	109.96	113.8	113.42	112.26	113.3	112.01	113.05	113.06	112	111.19	111.43	113.55	112.05	113.37	112.37	113.03	111.82	110.91	112.39	113.56	111.41	111.84	113.25	111.33
110.83	110.39	111.87	112.76	110.65	112.72	111.26	111.26	111.83	112.53	113.14	111.34	113.76	110.89	109.92	114.12	111.57	113.6	111.27	113.15	113.46	111.45	111.91	110.14	113.35	114.65	112.76	111	114.52	109.89	112.5	111.64	111.96	112.81	114.89	112.23	112.31	111.93	112.21	111.5	110.56	113.37	110.83	111.37	113.34	110.39	110.7	111.85	109.78	111.54
103.48	102.99	103.86	103.16	105.14	105.22	104.32	101.47	102.72	103.15	104.65	104.65	104.24	105.07	104.66	103.86	103.91	103.6	104.66	104.39	103.84	102.49	104.66	104.05	105.55	105.93	103.33	103.17	104.14	104.17	102.89	102.3	106.09	104.4	105.48	102.41	104.37	104.31	101.05	104.58	103.25	103.4	104.52	105.15	103.66	105.26	102.68	105.06	104.95	102.97
111.78	109.37	112.78	110.12	112.32	109.65	109.78	112.23	113.34	112.34	111.37	110.22	111.55	111.28	110.16	111.01	112.39	110.61	112.16	112.39	111.12	114.54	108.36	110.57	112.21	111.99	111.05	111.6	112.83	110.13	114.05	109.87	110.04	111.75	111.09	110.35	113.21	110.71	112.29	110.78	109.59	110.24	111.07	112.5	110.31	110.65	110.79	110.18	109.53	111.63
110.19	111.12	109.73	112.65	110.38	109.99	111.71	111	111.32	111.48	108.19	108.09	111.35	110.6	110.13	109.74	107.53	110.72	111.83	113.05	109.72	108.53	108.99	109.46	109.77	110.23	110.17	111.58	110.97	111.54	110.45	108.61	109.3	107.37	110.16	110.05	108.35	111.89	111.1	110.39	110.36	112.29	109.86	109.95	109.27	109.2	113.14	110.13	110.41	108.78
106.78	103.64	105.28	107.47	105.91	108.61	104.81	106.3	106.77	106.25	105.13	107.11	106.89	106.46	104.41	104.26	107.54	107.28	106.41	107.79	107.55	105.63	107.23	106.18	107.06	103.86	109.14	105.89	108.55	104.81	107.32	108.03	105.7	107.84	106.46	106.36	104.93	106.9	104.29	105.81	104.81	105.28	105.8	109.1	105.28	106.77	108.16	108.6	107.3	106.77
103.43	106.2	107.06	108.34	105.81	105.44	107.22	107.18	107.04	105.21	105.66	107.78	106.75	107.1	108.31	109.31	107.24	106.34	105.84	103.88	105.6	105.81	106.4	107	107.48	108.48	107.76	106.54	104.47	108.04	109.1	106.73	105.3	106.09	107.29	105.63	107.51	106.58	105.14	105.83	106.13	107.5	105.57	107.59	106.42	108.12	105.46	106.93	106.92	104.89
110.54	111.49	113.96	112.65	110.84	115.11	113.39	112.59	112.03	112.35	112.69	111.37	109.66	112.56	113.98	112.64	111.42	113.3	112.38	112.69	114.38	112.72	112.1	112.63	110.94	112.44	112.77	110.93	111.15	112.49	112.86	109.71	110.68	110.96	111.79	115.15	112.56	111.47	111.03	112.71	112.38	111.23	111.23	112.74	112.22	113.84	111.25	113.42	112.56	113.24
104.84	106.55	105.69	103.27	104.4	106.44	103.4	103.32	105.79	104.56	102.38	104.75	106	106.76	108.78	106.67	104.06	104.37	104.28	104.52	105.52	103.71	104.1	104.33	107.87	105.42	106.25	104.99	105.16	103.9	106.03	103.76	107.2	107.01	104.99	104.55	104.65	106.12	105.19	105.31	102.97	105.77	106.53	105.22	105.07	105.5	106.31	105.41	103.29	105.51
99.654	100.53	101.51	101.8	99.941	101.06	100.47	99.489	99.885	100.71	101.29	100.29	100.64	101.35	100.87	100.96	102.22	103.02	100.02	101.04	98.239	100.49	102.57	100.16	99.621	95.992	99.352	101.04	101.99	98.951	99.303	101.59	99.077	98.184	100.89	100.28	102.34	101.65	101.79	100.91	101	100.56	100.42	100.15	100.29	100.83	100.11	101.9	100.5	101.37
110.35	110.79	108.35	111.17	113.53	110.64	110.97	110.57	111.55	111.92	110.8	111.16	110.86	111.25	110.39	111.26	113.92	112.87	110.77	111.71	110.72	113.17	111.87	110.04	112.61	112.09	112.4	112.74	112.41	111.62	112.36	112.75	111.17	111.51	111.88	111.88	109.69	111.11	111.35	110.61	109.64	112.92	111.09	111.95	110.53	111.65	111.34	112.88	111.97	111.75
111.85	111.62	112.02	109.74	112	112.07	110.5	112.48	112.58	111.49	111.65	111.33	109.78	111.26	111.01	111.67	113	108.09	114.57	110.46	109.59	110.74	111.38	111.4	110.43	110.61	112.5	110.55	112.32	113.2	113.05	109.91	111.28	113.08	111.44	112.04	112.17	113.55	109.98	110.23	112.35	111.71	110.86	113.31	113.91	111.64	110.57	112.36	112	112.15
104.22	106.4	104.71	104.47	105.59	104.18	105.73	105.75	106.27	106.49	107.02	103.04	105.34	107.02	105.92	107.19	103.73	105.68	105.71	104.55	108.39	102.44	105.11	104.41	106.19	106.41	106.09	105.78	106.03	104.95	106.13	103.8	105.52	108.92	106.76	105.09	104.85	105.7	104.36	107.01	104.54	106.17	106.29	106.03	104.58	107.53	107	106.08	105.59	106.12
109.74	107.17	106.09	108.09	106.64	106.65	105.26	107.78	106.21	105.48	105.62	106.36	105.8	106.03	106.73	108.36	107.12	107.3	107.13	107.81	103.32	105.72	104.59	106.08	106.06	107.69	106.84	108.61	105.36	106.56	107.86	107.73	107.08	107.32	107.47	108.45	105.41	105.51	106.3	106.96	108.28	106.92	106.59	107.23	106.8	107.06	107.58	108.69	107.27	107.1
110.92	108.49	110.88	111.64	115.59	110.56	110.32	111.67	112.24	110.91	110.63	110.8	109.98	112.09	109.56	112.02	110.91	112.33	111.56	111.23	112.72	110.1	108.52	111.62	110.86	109.9	110.35	113.43	110.73	114.68	109.9	109.96	110.78	112.51	111.5	110.39	110.78	110.75	111.24	108.5	112.33	108.22	110.53	111.95	111.36	112.91	111.39	110.4	109.92	111.41
106.39	105.31	107.15	106.15	105.26	107.5	107.63	105.92	106.94	106.91	106.96	106.92	105.26	105.82	107.5	106.82	106.72	105.7	106.71	106.62	108.47	108.12	103.45	108.09	105.39	104.97	105.4	105.62	105.55	105.6	105.15	105.89	107.23	105.68	104.26	106.22	108.07	105.65	105.83	108.28	107.12	106.86	105.73	107.35	109.37	105.55	104.23	106.29	107.03	105.56
110.42	112.9	111.85	111.34	112.19	108.08	109.37	110.11	111.32	112.09	111.8	111.57	110.52	113.38	109.05	112.42	109.88	112.83	112.7	111.75	112.23	110.84	112.8	111.87	111.72	111.4	110.98	112.19	109.33	111.27	109.75	110.93	109.83	112.9	111.66	110.45	109.28	111.18	109.59	110.54	112.84	111.88	111.76	109.35	111.5	108.56	110.51	111.18	111.11	110.11
104.67	103.03	101.96	104.34	104.24	102.86	105.66	105.53	104.65	103.35	105.05	103.49	102.2	103.65	103.36	103.97	104.86	103.2	104.82	107.32	104.96	102.59	105.89	101.11	104.27	105.61	104.01	103.28	106.12	103.77	106.27	103.62	103.53	103.81	103.37	103.31	102.55	104.34	105.37	104.86	106.71	105.05	105.95	106.99	103.45	104.01	103.88	104.87	105.34	102.94
106.28	104.03	104.49	105.71	102.11	103.07	102.82	103.58	104.1	102.87	104.67	103.38	104.29	104.15	103.51	106	104.11	105.1	105.24	104.41	103.92	105.2	104.5	105.89	104.78	105.5	102.7	104.34	104.45	103.72	104.14	105.41	103.21	102.63	104.13	105.19	103.26	105.29	105.42	102.83	105.13	103.19	105.89	104.87	105.14	102.91	103.49	105.57	107.3	104.31
113.39	111.15	112.07	112.91	112.74	111.81	110.65	111.63	112.02	110.03	111.42	110.67	110.38	112.2	113.3	110.77	110.46	112.11	110.05	111.9	111.02	111.67	111.76	112.4	110.28	111.62	109.28	110.51	112.36	111.98	113.39	112.31	111.84	112.27	113.52	112.26	110.74	110.13	112.95	110.68	113.93	108.43	110.39	112.37	111.63	110.97	111.24	113.07	109.22	112.73
101.61	100.47	100.64	100.37	101.72	100.5	102.35	101.16	99.814	99.08	102.58	99.804	100.53	101.24	100.95	100.94	99.274	100.92	102.74	100.9	102.2	102.31	101.21	103.6	101.72	102.1	101.61	99.676	102.61	102.18	100.66	101.96	101.53	103.06	98.574	101.93	101.71	100.17	101	100.74	100.49	101.79	100.28	100.4	100.29	100.76	99.79	102.25	98.942	100.81
106.65	105.13	106.32	105.23	108.21	105.84	105.71	108.71	105.41	104.18	106.29	105.91	104.99	106.83	106.26	106.1	106.26	104.31	107.9	106.12	104.08	104.11	106.49	108.27	107.51	105.5	105.35	106.09	107.21	104.49	103.24	106.91	106.9	106.54	106.57	104.05	106.73	104.19	105.06	104.82	103.35	104.64	105.4	107.31	103.98	104.1	105.25	105.92	106.2	106.51
98.228	101.2	102.36	100.84	98.953	102.24	101.24	100.45	100.15	100.74	100.71	101.31	100.21	99.765	100.1	99.712	99.589	101.19	101.97	102.62	99.975	101.39	101.29	99.751	99.784	97.336	97.162	99.658	100.88	99.468	99.65	100.37	99.58	100.02	98.612	100.17	99.3	102.17	99.865	99.465	99.231	101.09	98.904	101.07	99.722	100.16	98.236	99.852	98.82	101.17
105.17	102.91	104.79	107.1	103.33	103.42	104.85	106.7	106.18	102.78	104.08	104.86	103.22	103.26	103.29	105.91	103.32	104.01	104.63	103.27	106.13	103.45	102.95	106.5	104.45	103.25	103.27	102.47	103.35	104.87	104.51	103.41	104.15	106.3	104.35	103.61	104.03	103.48	101.59	105.05	104.5	105.18	105.8	103.61	105.49	102.65	102.46	103.53	103.66	104.62
114.22	112.88	113.03	111.5	112.03	111.12	109.69	112.79	113.02	110.41	110.16	112.51	112.53	111.1	113.22	113.06	110.17	110.69	110.97	111.88	113.94	111.58	111.61	110.77	114.35	110.49	113.2	112.83	109.3	112.05	111.68	113.14	113.24	111.15	111.84	113.29	111.57	112.7	110.63	110.76	112.66	110.27	112.3	111.74	110.31	112.18	115.41	112.26	111.33	114.59
111.62	115.56	112.42	110.83	108.47	113.01	112.32	112.72	111.99	112.87	111.34	112.5	111.33	110.53	110.91	112.67	109.25	112.05	111.57	113.71	112.47	111.62	114.13	109.78	112.86	113.06	111.64	110.07	112.4	111.56	112.98	110.75	111.68	112.95	111.68	111.85	113.44	111.31	113.37	111.02	114.85	112.33	112.22	110.36	112.12	113.89	113.29	110.2	110.2	110.44
102.25	100.47	99.8	100.94	99.331	100.07	103.68	97.973	100.9	100.53	98.393	100.4	100.97	101.59	101.92	101.37	103.06	101.2	100.88	100.41	102.64	102	100.42	99.552	99.635	101.83	101.31	99.319	99.683	100.67	101.75	99.309	100.82	100.57	102.79	99.783	101.03	100.72	102.11	99.367	101.73	101.26	98.979	100.52	99.109	99.776	100.71	102.57	101.29	101.05
105.27	103.15	103.56	107.16	103.97	103.95	104.82	104.94	102.01	101.65	103.66	103.34	103.05	103.8	105.19	103.17	104.46	104.05	105.33	104.63	103.85	103.21	103.56	104.82	105.32	102.25	107.33	102.15	104.25	106.11	104.65	104.97	104.89	106.12	102.91	103.98	103.48	102.5	103.98	102.92	104.67	105.55	106.8	104.78	104.04	103.68	105.69	103.77	105.19	102.85
111.51	113.67	113.87	111.35	112.69	110.23	113.52	115	110.6	113.72	111.56	112.75	110.75	112.51	111.82	110.5	111.23	111.7	109.69	112.55	110	112.21	110.93	111.27	110.92	112.75	113.19	111.44	111.96	113.6	111.38	110.81	109.81	114.03	112.23	110.72	111.46	109.42	112.37	111.56	111.4	111.71	112.07	109.68	113.7	112.08	111.15	109.38	109.79	111.57
98.608	98.599	98.567	99.153	98.607	99.315	100.32	99.631	99.952	98.783	99.595	99.941	99.659	98.848	97.447	98.635	96.278	100.85	100.8	99.585	102.01	99.831	99.007	99.967	102.85	101.38	99.556	99.088	98.81	99.963	99.406	101.16	102.03	97.91	99.934	100.11	100.7	98.919	99.064	101.38	99.662	98.994	101.34	100.72	100.82	101.92	101.73	98.701	98.7	99.938
103.81	104.93	102.99	102.36	104.69	103.64	107.98	102.77	105.2	103.05	104.35	104.5	102.9	104.6	103.43	105.98	104.95	103.9	105.8	104.15	105.03	105.46	106.13	103.59	102.22	104.98	102.72	101.41	103.69	105.32	106.05	106.81	103.72	102.63	105.03	104.44	103.78	105.16	104.17	105.36	104.69	104.95	105.22	103.71	103.76	105.06	105.23	103.72	102.83	104.72
107.78	108.33	111.74	110.93	109.63	110.81	109.74	112.41	109.6	109.52	111.57	110.66	111.31	111.07	110.57	109.23	110.73	110.16	109.87	111.02	109.04	109.94	111.29	110.21	109.92	109.61	111.78	110.49	111.17	110.94	109.38	108.67	109.94	111.73	111.33	110.91	111.03	110.75	111	111.26	112.78	110.09	111.34	109.3	110.41	111.27	112.07	112.13	110.2	111.34
117.16	116.39	119.8	119.66	116.79	118.81	117.62	118.84	116.32	117.58	119.42	116.06	116.48	116.45	119.21	118.47	120.06	119.2	116.93	120.28	116.15	116.75	118.94	118.25	118.96	120.11	117.71	118.34	118.13	119.63	116.75	117.59	115.52	117.07	115.5	114.7	116.74	116.9	118.14	116.17	119.68	117.65	116.16	117.69	117.78	117.1	116.63	118.02	117.44	116.65
100.44	101.5	98.854	98.476	101.08	100.81	98.968	98.854	98.483	99.464	98.218	96.755	98.059	97.76	98.055	99.513	97.803	97.604	99.069	99.761	98.307	98.691	98.368	99.278	98.742	100.11	98.57	100.1	99.957	99.951	100.34	100.95	99.541	99.032	99.087	101.2	98.504	100.75	100.31	98.113	101.08	98.706	99.812	101.33	101.17	100.93	100.47	98.35	98.913	101.26
109.9	111.44	113.08	111.7	111.58	111.66	111.85	111.87	109.24	111.31	111.19	111.17	110.91	111	109.97	112.37	112.64	113.29	113.83	112.28	112.69	111.4	112.1	110.05	110.26	109.52	111.65	110.5	110.74	112.46	113.19	113.16	110.8	111.23	111.48	111.72	112.37	112.29	111.03	111.65	109.95	112.76	112.08	110.92	111.29	112	111.7	112.07	111.02	110.42
100.23	100.07	97.959	98.3	97.596	99.762	101.19	99.144	99.622	98.332	99.427	101.94	98.296	99.573	100.31	100.58	100.89	100.38	99.001	100.57	98.308	98.767	100.18	99.904	99.02	99.954	99.041	101.27	100.24	98.102	100.05	98.821	101.22	99.658	100.27	98.956	99.333	97.738	98.466	100.16	99.952	102.12	98.405	99.137	100.91	98.596	99.716	98.702	98.718	98.828
105.75	104.57	104.9	105.18	106.5	104.9	105.22	104.49	105.09	106.99	105.17	103.59	104.63	103.14	106.54	106.19	106.39	105.11	103.42	105.78	105.44	104.85	106.99	104.52	106.2	105.48	105.87	103.85	105.38	104.79	108.17	106.07	104.05	105.38	105.53	106.37	105	103.81	105.47	104.7	105.3	106.14	106.86	104.6	106.33	106.08	107.18	103.69	105.18	105.91
110.93	111.85	110.61	112.19	110.94	110.17	109.07	110.5	111.4	110.36	110.23	111.75	111.11	111.39	110.07	112.73	111.97	110	112.4	113.31	110.36	112.76	110.42	109.7	110.97	111.22	111.94	110.66	111.27	112.48	112.91	111.73	112.89	109.28	109.62	111.15	110.09	111.13	110.5	109.74	109.66	111.04	112.39	110.6	113.07	111.95	108.36	112.6	109.49	111.99
108.2	104.69	108.6	107.98	105.35	103.77	107.53	103.4	107.04	106.95	107.03	108.22	106.17	105.44	105.24	103.76	106.88	105.32	107.11	107.65	106.51	107.28	106.12	107.23	105.73	106.56	108.04	109.77	107.68	106.5	107.94	106.25	106.09	107.25	106.62	104.64	104.47	104.96	106.04	105.85	105.36	103.84	106.31	105.82	105.72	106.51	103.7	106.93	107.44	108.6
97.931	101.66	99.2	97.759	100.72	98.299	99.144	98.567	98.807	100.17	98.99	100.96	98.668	99.588	99.748	100.42	100.08	100.83	99.061	100.21	99.468	98.668	99.765	95.869	98.002	100.53	98.448	99.166	99.603	98.626	101.08	98.937	99.641	97.974	99.994	102.75	98.442	98.38	96.558	102.25	98.303	99.681	99.834	100.05	101.85	103.96	100.55	99.671	100.65	99.94
104.98	103.69	105.52	106.18	103.98	105.04	105.89	104.96	103.99	103.98	104.62	106.4	104.53	105.95	105.26	105.78	104.5	106.47	107.81	103.59	105.04	105.61	107.27	105.25	105.87	104.76	104.26	105.69	105.62	104.57	106.9	104.57	107.17	106.28	107.17	104.51	104.66	108.93	104.19	105.91	105.53	107.42	104.27	107.31	106.42	107.59	107.82	107.45	105.88	106.7
104.28	106.28	106.88	104.57	105.8	106.49	102.45	102.14	105.92	104.52	105.78	105.53	104.15	105.23	105.44	103.5	104.92	107.29	103.29	105.26	104.11	105.69	105.51	102.92	105.76	104.44	103.91	103.06	104.69	104.72	104.68	105.59	104.63	106.04	103.12	103.72	105.41	106.11	107.64	104.52	105.82	105.29	103.98	105.88	105.28	106.31	104.3	102.85	104.8	104.91
104.69	104.67	107.08	103.97	103.62	103.16	104.8	103.13	104.33	104.64	105.76	103.81	103.13	104.32	103.83	104.06	103.72	103.86	103.32	104.11	104.96	102.64	104.1	103.01	104.11	105.72	102.81	102.67	101.26	102.57	101.99	103.67	104.57	104.07	102.78	106.69	104.28	102.74	104.11	102.57	106.34	106.46	103.91	104.31	104.62	104.82	103.55	104.59	102.35	104.09
118.35	118.05	118.77	118.05	115.97	117.77	116.7	118.1	116.82	117.38	118.07	117.44	120.43	118.86	116.95	117.77	116.79	117.07	116.66	117.6	116.55	118.64	117.01	117.92	117.75	116.57	115.4	118.06	115.16	117.17	118.82	117.5	117.63	119.17	117.85	116.79	117.68	117.72	117.01	116.4	117.98	118.7	113.62	114.72	116.38	118.69	114.81	118.62	117.87	118.44
104.64	105.56	105.76	106.02	107.58	107.14	105.77	106.76	107.51	105.04	107.33	104.12	107.43	107.57	105.23	106.51	107.23	105.64	106.9	106.35	106.84	105.91	106.59	105.52	104.79	105.8	106.47	107.73	106	106.55	105.77	105.74	105.59	107.73	105.05	105.28	107.25	107.06	105.31	106.17	105.87	108.19	107.29	107.26	106.63	106.11	106.86	107.78	105.2	106.16
111.47	110.94	112.25	110.78	111.26	111.33	110.65	111.82	112.72	112.26	111.17	111.81	114.5	111.4	110.66	112.11	110.82	111.6	109.2	111.01	110.16	109.79	110.57	109.62	112.9	108.44	110.42	111.22	110.7	111.98	109.97	113.67	111.32	111.96	110.62	111.35	112.75	111.93	110.59	111.93	111.21	113.27	111.42	109.34	112.98	112.02	110.81	112.03	111.67	113.68
110.6	110.21	113.58	110.53	111.37	112.89	109.64	111.68	110.59	112.62	111.91	110.82	112.72	113.68	110.59	110.18	110.27	111.29	111.53	110.49	111.67	110.61	112.25	110.81	111.77	110.06	108.94	112.43	111.29	110.82	112.21	111.68	112.41	109.46	110.73	111.99	109.53	113.33	112.15	111.21	111.32	112.08	110.05	111.79	108.25	110.44	112.9	109.89	109.49	112.16
106.03	106.45	103.65	106.55	106.04	105.52	103.24	106.8	105.9	106.02	106.65	107.92	104.84	105.51	104.31	107.19	105	106.06	106.16	106.82	105.3	105.15	105.75	105.97	106.39	109.11	106.26	104.89	106.05	106.16	106.23	105.61	106.19	102.9	107.16	105.66	104.95	105.71	106.41	106.11	104.83	104.71	102.47	107.27	105.74	106.24	103.72	107.55	105.5	104.64
105.3	106.1	103.69	105.19	105.88	105.1	104.8	105.69	105.04	107.02	104.73	105.39	105.23	107.11	106.34	106.46	108.13	108.9	103.55	104.63	104.73	107.71	103.79	106.77	107.01	106.27	105.22	106.13	104.81	103.94	105.4	106.2	105.33	103.7	105.6	107.16	103.59	106.84	104.62	106.75	104.35	105.05	106.68	106.64	104.93	105.01	104.81	106.03	105.04	105.2
103.91	107.55	105.73	106.65	107.09	107.26	106.64	104.94	105.45	106.12	106.26	106.94	105.8	104.38	106.6	104.46	103.58	106.76	104.87	107	107.39	104.99	107.28	107.94	106.5	105.7	104.34	108.24	105.2	106.88	105.71	104.93	105.05	104.85	106.11	106.18	107.25	106.24	105.99	110.8	104.22	106.66	104.5	105.9	107.03	107.79	106.17	105.75	104.11	105.51
104.02	107.31	106.22	105.3	107.4	107.43	104.22	105.02	107.07	104.32	106.55	106.19	104.95	105.02	105.11	107.46	104.64	108.59	105.73	103.62	105.32	106.98	105.82	105.68	106.04	106.6	105.24	106.01	106.92	104.46	104.87	106.16	106.5	104.96	104.42	105.45	105.83	107.41	105.34	106.64	106.98	104.63	107.38	105.43	108.26	103.29	104.71	104.06	105.7	105.33
97.056	103.47	99.795	100.89	98.238	99.214	98.473	100.08	96.828	102.4	98.919	96.842	97.998	102.22	100.21	100.24	100.63	100.05	100.23	99.05	98.35	99.399	101.11	99.73	99.117	100.1	99.733	99.566	100.65	98.215	97.824	99.304	101.68	100.37	101.48	99.034	99.508	101.25	98.981	102.89	100.24	99.483	100.59	97.721	100.41	100.52	101.33	96.748	98.775	100.07
107	105.61	105.4	105.37	106.68	107.64	105.48	106.91	106.27	105.32	107.78	106.93	104.62	108.96	104.28	106.87	105.45	105.98	106.51	107.25	108.21	106.99	105.02	107.21	106.05	103.4	104.69	104.96	109.09	105.94	103.99	105.29	107.72	105.02	105.6	103.2	106.88	108.57	105.85	107.98	106.09	107.35	106.11	105.08	105.61	107.52	109.58	105.61	105.81	108.19
104.05	106.32	107.22	104.33	105.27	104.65	105.79	103.94	104.41	103.51	103.79	105.76	104.14	104.78	106.21	104.43	106.13	104.42	104.36	104.25	105.28	104.82	106.67	105.82	104.45	105.97	103.81	104.59	105.08	104.24	104.66	103.5	104.39	103.22	103.26	103.35	104.55	105.8	102.46	105.65	102.27	104.67	105.63	102.89	104.96	104.38	105.79	104.89	106.61	103.48
108.26	110.27	109.05	109.18	110.65	112.64	111.23	112.43	108.65	110.92	109.71	110.67	111.37	110.53	111.23	111.23	111.6	112.72	109.93	111.25	113.95	111.48	111.29	109.61	110.71	110.98	110.03	109.56	109.17	111.8	110.53	111.79	110.93	111.47	109.97	109.96	111.4	110.64	111.48	111.78	110.72	110.23	109.13	111.21	110.73	110.73	109.9	109.72	112.32	111.26
114.01	110.9	113.69	112.22	112.59	113.67	112.27	113.09	113.4	111.48	112.32	109.9	114.51	112.63	113.96	112.23	113.29	112.58	111.85	112.6	113.36	113.85	113.55	114.19	113.98	113.44	113.71	113.38	113.1	113.15	113.26	112.9	114.77	112.5	112.09	111.69	113.55	113.9	114.73	112.93	111.88	114.25	113.48	115.17	112.04	111.33	112.2	111.64	112.54	110.83
116.15	117.49	117.43	116.43	118.98	115.94	117.12	119.21	118.83	115.33	117.15	115.72	117.62	117.64	118.3	113.89	118.24	119.23	116.44	119.42	117.41	117.71	117.83	117.61	118.2	117.66	118.98	117.09	119.28	116.9	117.98	117.08	117.66	114.75	115.06	118.51	116.7	117.7	118.75	117.59	116.93	115.25	116.25	119.8	117.55	116.27	118.55	116.87	116.97	117.37
104.36	105.3	105.12	104.72	104.73	104.78	106.68	105.88	107.82	105.75	104.47	106.94	105.13	105.21	105.94	104.16	106.42	106.39	105.01	105.74	105.52	105.03	106.22	106.61	105.5	105.42	105.98	105.18	104.35	105.17	107.23	105.98	104.38	105.55	105.89	104.34	107.43	105.94	104.84	105.27	104.46	104.89	106.56	105.87	105.46	105.92	107.98	106.29	103.49	104.61
105.71	105.02	103.84	104.07	106.53	104.87	105.43	104.79	106.25	106.49	105.09	105.28	105.72	105.67	104.83	105.07	106.03	105.73	106.86	105.53	105.53	107.06	106.4	105.46	107.77	105.46	105.62	104.06	105.5	105.55	106.51	104.92	105.91	102.99	104.59	107.01	105.26	106.97	105.83	105.05	105.46	105.24	106.47	106.42	106.94	106.6	104.93	104.93	105.59	107.65
100.25	100.48	99.128	100.24	101.17	100.91	99.043	100.83	100.68	100	99.84	99.626	101.21	99.743	101.72	101.86	100.83	100.42	99.813	103.49	101.42	102.43	100.66	101.37	101.32	101.83	101.68	101.48	101.48	101.13	100.73	100.88	97.989	101.16	101.32	100.99	101.31	100.07	99.554	99.049	101.26	101.99	99.413	101.87	101.27	100.99	98.857	102.63	102.35	102.41
100.89	97.991	99.521	98.705	99.127	99.601	99.457	99.103	99.427	101.84	99.114	99.52	100.64	100.25	102.28	100.64	97.3	101.56	100.91	98.843	100.9	100.16	99.147	101.49	103.04	99.389	100.61	101.71	100.96	98.998	99.189	100.3	101.35	99.517	100.69	97.992	100.65	101.38	98.747	98.456	100.97	99.078	99.516	100.52	99.339	99.038	100.58	100.01	98.474	98.081
115.01	111.04	112.48	113.32	113.94	109.43	109.56	111.24	112.7	111.26	110.93	112.02	111.46	110.14	109.44	112.82	111.69	111.12	110.82	111.68	111.4	112.3	112.67	112.7	112.58	111.27	113.39	112.63	109.75	111.47	111.91	111.33	109.15	111.57	112.76	111.42	111.63	109.62	111.98	110.45	110.59	113.08	113.14	110.32	112.65	110.31	111.5	111.34	112.2	114.27
99.353	100.98	99.854	101.35	98.567	98.298	100.77	101.08	100.1	98.812	98.828	100.78	100.69	100.58	98.382	101.72	99.302	99.213	100.63	103.61	98.952	98.491	101.64	99.852	98.618	101.22	98.617	99.623	100.18	97.617	101.26	102.66	100.17	98.462	99.835	100.21	98.561	99.868	100.33	98.6	98.603	101.36	100.16	99.296	101.3	98.858	101.93	99.432	98.758	101.46
102.78	100.27	100.72	100.88	98.908	100.86	99.629	99.615	98.882	101.69	100.59	99.887	99.808	97.607	99.834	97.743	98.504	100.22	98.555	100.55	100.35	98.716	99.75	99.336	100.49	101.17	98.924	100.21	101.56	100.1	103.25	98.978	99.633	101.51	98.456	97.602	101.62	102.04	100.4	100.08	100.68	100.08	100.72	97.327	99.792	100.35	101.96	99.453	97.796	100.52
97.181	98.913	100.55	98.587	101.42	97.714	101.12	100.34	100.52	100.34	99.265	101.06	100.23	96.961	100.16	98.865	99.495	101.24	101.83	100.66	98.326	99.693	99.328	99.581	99.405	98.924	99.874	100.4	99.117	100.25	97.701	99.451	100.82	102.11	101.07	100.32	102.24	101.27	100.67	100.35	98.97	98.543	100.24	100.35	101.77	99.122	98.879	98.599	99.358	98.232
101.51	100.29	99.874	102.23	103.07	101.02	101.07	101.91	103.5	101.88	100.33	99.725	99.602	101.49	99.536	101.2	102.02	103.76	101.55	99.359	99.524	102.53	100.25	99.579	102.42	100.25	103.51	102.15	101.63	101.54	102.32	101.5	102.64	100.65	102.59	101.93	101.25	99.586	100.1	99.9	99.202	100.91	99.56	99.664	103.05	101.43	100.8	100.72	100.84	100.66
112.55	110.97	109.91	112.07	108.91	111.21	112.62	112.4	111.77	109.3	111.35	109.84	111.41	108.06	111.42	109.5	111.7	109.42	109.92	111.43	110.59	111.92	111.71	110.79	112.49	110.73	114.78	109.84	111.39	112.57	112.61	107.98	111.5	109.63	108.9	113.39	112.24	111.1	113.31	110.64	111.23	110.97	108.79	113.2	110.96	110.05	109.84	112.38	113.25	113.13
101.92	100.12	99.537	100.45	101.58	100.45	99.894	97.925	101.21	99.961	99.533	100.62	99.689	99.311	99.361	100.88	99.279	99.87	100.9	101.6	99.891	100.87	103	99.338	99.051	99.782	100.93	99.727	101.54	100.57	100.75	98.821	98.224	99.152	99.138	100.22	100.63	100.35	98.925	101.12	98.327	100.01	100.77	101.29	100.31	103.59	99.938	99.988	100.69	100.33
109.07	106.74	106	107.45	106.52	106.16	107.61	108.34	106.33	105.35	107.85	108.97	107.3	108.51	110.66	107.35	106.74	106.29	105.3	108.99	105.83	107.03	107.57	108.27	109.04	107.23	108.01	107.99	107.27	107.26	105.56	106.09	106.6	108.11	106.76	104.75	106.71	109.56	108.12	106.3	105.5	108.55	106.84	105.44	106.9	106.92	108.24	106.91	107.37	106.25
110.67	111.03	111.72	113.96	111.3	111.34	111.49	113.18	110.67	110.12	111.56	113.24	110.84	110.47	112.15	109.93	111.48	112.64	112.5	110.63	111.04	111.18	110.53	110.72	110.75	111.15	110.06	109.94	112.75	112.76	110.99	110.47	109.3	112.15	110	112.3	111.41	110.9	110.59	113.72	112.2	112.61	108.78	112.54	109.99	111.05	111.13	112.22	111.48	111.41
106.26	106.92	105.25	106.48	107.04	106.28	104.5	103.99	104.89	107.41	105.31	103.55	102.64	107.04	104.9	106.58	104.52	106.04	105.51	104.82	105.76	106.72	104.51	106.24	106.19	105.23	106.12	104.57	105.26	106.63	103.49	104.76	104.31	106.96	104.71	105.91	107.65	105.35	105.09	104.41	105.07	104.67	104.18	106.82	106.54	104.22	106	105.2	104.27	105.51
110.55	109.68	112.54	112.81	111.01	112.17	110.47	111.76	110.87	112.56	110.84	111.55	111.27	110.32	113.19	110.48	111.29	113.3	109.32	111.51	110.65	111.46	111.11	111.6	112.94	112.28	110.55	111.43	110.29	112.33	111.85	111.76	111.39	111.87	112.86	111.95	110.98	111.67	110.51	112.37	109.74	113.95	110.47	110.63	111.91	108.94	109.12	111.97	111.36	109.87
104.9	105.8	105.54	106.26	106.79	103.82	105.88	103.61	106.01	104.01	105.38	105.79	105.18	104.35	105.43	105.67	105.89	104.82	104.31	106.45	106.23	105.1	106.33	105.86	105.45	108.36	108.32	105.82	106.37	108.18	105.09	107.63	106.92	106.31	106.51	105.31	106.32	104.07	107.29	106.98	104.33	103.78	107.56	106.74	107.6	104.34	104.85	106.62	106.43	104.61
99.215	99.186	100.71	100.22	99.976	100.81	100.3	100.82	98.81	98.67	99.705	100.41	98.275	99.134	97.442	100.59	101.15	99.419	100.27	100.19	100.84	98.776	99.946	100.9	100.56	99.708	100.09	99.404	100.88	102.39	101.81	99.495	97.506	98.514	100.51	101.17	100.89	101.21	101.34	102.25	98.85	99.605	99.092	100.16	100.29	100.03	100.24	100.2	100.14	98.933
106.78	105.09	105.89	105.55	106.25	104.29	104.07	105.91	105.37	104.98	106.77	102.7	106.42	105.91	105.95	104.81	107	107.47	105.05	108.45	106.5	104.89	105.69	105.82	106.81	103.72	107.01	106.21	104.44	105.52	105.26	103.29	106.31	104.81	105.64	104.52	105.06	106.78	105.3	107.71	103.68	106.09	109.55	104.29	106.61	105.96	106.28	104.35	105.55	105.28
108.67	109.59	108.94	110.98	107.59	110.99	109.67	110.81	109.99	109.34	110.3	110.06	106.83	109.74	109.63	109.57	108.77	110.34	109	110.15	107.64	109.18	109.55	106.84	111.21	109.27	111.44	109.03	110.77	110.56	109.03	109.17	111.62	108.58	110.38	109.26	110.92	110.48	109.75	109.79	109.34	111.98	108.61	110.31	108.88	110.19	109.72	110.39	111.16	111.22
108.74	107.79	107.01	108.24	109.12	107.96	106.26	106.29	107.68	105.88	107.83	106.41	108.26	106.43	107.1	108.81	105.55	107.8	105.88	105.53	104.77	107.32	110.58	108.33	108.13	104.61	107.4	105.91	107.88	106.66	105.45	106.19	106.56	107.64	104.89	107.17	106.91	107.14	106.28	105.86	106.8	106.41	107.01	105.45	105.37	107.76	106.87	107.68	108.65	105.87
107.73	107.42	106.89	108.35	107.21	105.55	106.96	105.97	108.78	108.17	107.9	106.19	107.04	109.68	110.03	104.01	108.4	107.81	107.69	108.06	107.45	108.21	107.19	108.33	107.12	105.34	105.44	105.97	106.03	103.68	105.9	108.03	106.65	108.78	107.18	108.35	106.74	109.95	106.54	106.73	110.37	107.11	107.62	105.47	106.88	107.94	106.43	109.42	108.28	107.47
107.78	104.22	105.04	105.53	106.63	106.05	107.17	107.3	106.74	105.91	105.1	108.69	106.67	108.05	106.76	106.91	107.07	105.91	106.43	106.83	106.65	107.01	105.16	107.6	105.85	107.18	108.33	107.7	105.23	107.31	104.18	109.2	106.1	106.24	106.87	107.13	106.4	106.03	107.34	105.03	107.09	104.89	105.07	106.28	106.53	104.36	106.16	104.45	107.59	104.86
106.02	105.36	104.31	105.12	103.72	106.01	104.65	106.22	104.14	104.97	105.41	107.89	103.52	107.28	104.24	106.42	104.13	107.96	106.01	106.63	105.22	104.72	104.31	105.08	105.69	106.86	103.59	105.74	107.09	104.58	106.08	106.49	105.03	106.5	107.12	107.24	107.07	107.26	105.48	104.62	107.74	105.59	103.8	105	106.92	104.09	105.89	106.44	105.74	105.97
99.9	97.859	99.739	99.203	99.936	97.734	100.49	98.865	100.38	99.923	98.79	100.5	102.14	99.23	98.311	101.69	100.05	99.515	101.28	99.409	98.683	99.365	97.234	99.37	100.57	99.448	102.18	100.41	101.09	100.06	101.41	98.787	99.358	102.51	99.435	99.75	100.92	97.405	98.745	100.34	99.736	98.729	101.45	99.446	100.05	100.42	100.92	99.648	99.962	101.68
106.06	101.28	106.17	103.27	106.3	105.16	104.79	103.1	103.09	106.52	104.88	105.12	104.05	105.6	106.14	105.38	103.1	105.9	103.98	102.37	105.18	104.64	105.43	105.62	102.88	105.18	105.71	105.86	103.75	107.57	104.79	104.31	106.25	104.6	105.96	103.41	105.42	103.84	106.05	104.08	104.36	104.6	103.1	105.87	103.58	106.21	106.18	104	106.56	105.91
99.131	101.66	99.505	100.09	101.06	101.61	99.922	97.594	99.864	101.33	102.62	99.482	99.606	101.3	101.61	100.13	101.46	100.35	99.628	98.369	100.86	98.473	98.588	100.22	100.35	100.8	100.72	99.62	100.64	97.684	102.78	97.784	99.518	97.974	102.07	100.14	98.636	100.35	99.509	100.15	102.4	98.943	101.09	101.07	99.651	98.857	100.73	102.06	99.582	100.65
116.76	117.16	116.43	120.95	118.56	114.94	119.72	117.6	116.56	118.22	116.07	117.47	118.08	116.88	117.69	118.94	118.65	118.04	118	117.23	116.65	116.53	118.18	119.57	118.09	117.02	117.66	116.76	118.92	117.52	117.7	120.27	116.73	116.22	118.38	118.58	115.37	118.55	117.53	117.92	117.73	117.86	115.41	117.54	119.45	115.4	116.06	116.62	118.83	118.26
109.99	113.74	113.95	112.83	111.49	113.02	113.49	114.06	113.1	112.93	111.47	112.73	111.93	113.07	110.52	112.55	112.66	112.78	112.36	115.59	113.23	112.74	113.16	112.95	114.64	112.41	112.31	111.77	113.15	114.26	114.44	111.43	114.81	112.68	111.61	111.36	111.34	114.22	111.74	111.83	111.34	114.05	113.67	112.61	112.42	114.38	114.11	114.09	113.96	113.75
106.37	106.94	106.15	104.91	106.33	106.32	108.22	106.64	103.78	105	105.4	106.78	106.34	104.67	103.78	108.66	105.24	106.72	103.56	105.69	107.62	108.8	103.83	107.47	104.54	106.95	106.11	105.31	104.7	105.53	108.84	106.85	107.07	105.23	106.05	104.42	105.04	106.19	105.51	104.74	106.35	105.87	107.32	106.33	104.14	105.31	106.42	107.81	107.47	107.31
106.49	107.45	106.2	105.94	104.54	106.9	106.14	108.32	106.54	105.95	107.04	105.25	103.61	104.33	107.66	106.64	106.94	109.31	105.57	105.87	105.99	107.27	108.42	106.99	107.69	107.53	107.35	106.79	105.25	105.78	105.77	107.69	106.94	107.15	107.66	107.21	103.28	104.94	108.24	106.67	106.57	106.48	105.85	105.78	105.15	105.24	106.46	106.58	104.37	106.78
109.86	112.55	110.96	112.22	112	110.57	110.17	111.51	110.47	111.14	110.75	114.1	112.95	110.72	109.72	114.2	112.35	110.62	110.66	111.35	111.84	110.65	113.57	111.3	109.85	113.23	110.38	112.71	110.08	112.12	111.42	112.2	109.78	111.74	111.73	110.88	110.73	113.66	110.06	111.59	110.85	112.11	112.73	110.3	112.1	108.95	109.19	116	111.69	111.09
105.94	105.4	107.83	106.79	107.73	106.36	106.44	106.16	107.73	104.15	106.43	106.18	108.72	106.24	106.68	106.82	105.81	106.22	105.69	105.73	107.28	104.13	106.88	105.1	105.09	107.23	105.79	107.32	106.34	105.78	104.09	107.53	107.96	104.92	106.39	106.67	108.25	105.79	106.52	107.96	105.58	105.33	106.9	108.07	105.55	107.18	104.96	106.65	105.86	106.32
106.95	105.04	109.12	106	106.33	106.29	107.31	105.13	106.02	105.77	106.14	105.74	105.94	106.23	104.08	105.49	106.48	104.33	105.14	105.99	105.11	105	106.77	105.9	105.71	106.8	106.19	106.94	105.56	106.38	104.21	105.31	105.79	108.07	105.38	106.12	106.1	104.84	106.01	104.67	108.12	105.62	106.06	106.19	107.23	104.18	104.91	104.85	105.89	105.24
100.47	102.61	102.68	100.18	100.76	100.79	101.33	98.903	102.29	99.924	101.99	100.92	98.905	100.55	100.06	101.83	100.36	101.82	99.155	101.39	100.36	100.98	102.31	102.87	98.825	101.29	100.69	100.17	99.767	100.48	102.56	98.584	100.84	98.371	99.292	100.17	101.28	101.48	100.58	98.371	100.17	101.65	101.89	99.445	99.413	100.45	102.21	101.05	101.8	102.29
111.72	113.34	112.45	110.26	110.3	110.08	111.8	113.08	113.42	112.4	111.41	112.34	114.41	111.45	111.04	110.63	111.6	110.77	115.21	113.35	110.53	111.42	113.56	113.19	111.79	115.44	111.55	111.78	111.12	111.98	112.86	110.16	111.7	111.35	110.95	111.31	110.66	112.28	111.53	111.12	111.14	110.82	112.63	113.53	113.79	112.45	112.74	110.58	112.98	113.87
111.01	110.99	111.81	111.59	111.1	113.33	111.44	110.4	111.33	112.81	111.16	111.41	110.59	111.6	111.44	111.2	109.35	110.37	111.9	111.77	110.63	112.67	111.89	110.35	113.47	111.72	112.16	110.92	111.95	110.85	111.02	111.59	109.67	112.23	111.14	110.66	108.97	110.54	111.15	110.17	109.09	111.92	111.8	113.53	109.07	112.36	110.11	110.58	112.5	110.07
111.57	110.65	111.07	111.12	112.25	113.16	110.18	114.39	110.68	111.29	112.03	110.74	110.32	110.38	110.9	109.65	113.23	112.05	111.88	113.78	110.31	110.07	112.23	111.68	113.66	110.64	112.88	110.9	111.31	111.13	112.31	110.29	113.43	112.48	112.86	111.78	111.68	110.63	112.66	111.78	114.18	110.89	111.64	111.74	110.86	111.47	113.64	112.01	110.58	109.2
117.28	116.33	116.47	118.23	117.59	117.06	116.13	116.84	116.13	118.25	116.43	117.38	116.67	118.62	119.33	114.89	117.84	115.84	116.84	118.01	119.02	116.71	117.26	116.56	117.61	117.21	117.84	118.69	119.35	117.2	117.23	117.21	115.49	116.28	119.07	117.09	119.63	117.22	118.3	116.96	118.7	120.3	117.3	116.12	116.87	117.33	119.14	115.94	118.6	117.53
98.815	100.02	101.68	99.435	97.95	101.52	99.011	101.9	99.864	100.12	99.969	100.19	99.058	99.359	98.159	99.173	98.747	98.833	99.871	101.44	99.571	99.553	99.851	98.69	99.829	98.867	98.878	99.943	99.614	100.49	100.57	100.5	99.786	100.12	99.875	100.8	99.099	98.153	97.35	100.09	99.879	99.281	100.93	101.18	101.05	100.33	97.443	97.445	101.18	100.1
103.8	102.44	101.9	105.66	104.61	105.1	103.01	104.76	105.62	102.75	103.57	102.44	104.69	105.1	102.91	104.63	104.22	104.07	103.52	103.95	105.24	104.93	104.65	105.93	103.4	104.26	103.77	103.68	102.32	104.26	105.27	104.18	103.13	104.37	103.5	105.27	103.71	102.46	103.25	102.69	103.12	102.13	104.5	103.44	104.07	102.47	102.11	104.46	105.24	103.51
98.665	99.236	100.09	99.896	102.73	99.552	101.85	100.04	99.108	100.71	100.25	99.795	96.964	97.958	99.684	101.12	100.62	100.43	97.08	101.2	99.873	98.29	98.297	101.71	101.31	100.77	101.33	98.725	100.41	100.53	101.02	100.3	100.2	101.05	100.18	99.729	98.093	100.54	100	99.25	99.478	99.898	98.335	100.53	99.883	99.607	98.947	99.243	100.79	100.52
101.82	99.618	100.08	98.904	98.372	98.817	98.929	99.999	99.629	101.94	100.69	97.964	99.79	100.29	98.185	100.95	97.896	98.399	101.62	98.265	100.56	102.13	99.347	99.532	99.544	100.09	100.52	99.683	100.3	100.1	98	97.976	98.645	99.735	98.133	100.16	98.806	100.74	98.879	99.831	101.24	98.341	102.27	98.82	100.59	97.962	97.82	98.221	101.23	98.799
106.36	107.46	107.53	107.3	106.48	106.44	105.93	106.04	104.64	108.77	102.38	105.94	105.7	105.92	106.55	104.99	108.24	106.51	106.36	105.98	105.4	103.56	104.74	107.75	107.85	106.63	106.1	106.05	104.79	106.18	105.37	104.92	107.11	105.69	105.93	105.61	105.4	104.92	104.62	106.71	107.98	103.81	105.5	106.01	108.02	104.03	106.6	106.37	107.36	103.93
105.53	106.04	106.47	106.13	103.59	103.25	104.42	104.84	104.94	103.62	105.58	104.05	105.59	105.16	105.44	106.01	106.06	107.05	104.47	106.6	103.69	107.58	105.91	104.67	106.02	106.87	104.73	105.61	106.19	104.05	103.65	105.4	105.96	105.42	104.42	106.45	106.75	103.7	103.16	106.51	103.19	104.72	105.32	104.67	105.55	108.25	106.73	103.57	105.5	106.04
107.42	108.1	106.84	106.72	107.93	106.67	105.54	107.67	107.13	105.12	104.81	108.59	106.55	108.44	106.05	107.2	106.49	106.36	106.09	104.98	105.69	104.5	106.4	105.36	105.35	107.5	107.78	104.2	105.65	105.19	107.41	106.23	105.65	106.51	106.99	104.74	105.08	106.53	107.7	106.45	103.28	107.23	106.21	104.68	104.74	103.79	105.1	105.44	106.13	105.76
107.54	105.91	103.64	103.67	105.13	107.02	106.27	104.98	107.79	107.13	104.58	103.55	105.11	108.36	107.34	104.61	104.88	105.38	104.14	105.83	104.02	108.06	105.47	106.18	104.39	104.62	105.65	105.45	105.31	105.92	104.48	106.32	104.89	104.52	105.64	107.99	105.47	105.67	106.36	105.56	107.72	106.59	105.29	106.16	105.44	106.23	105.53	105.5	102.89	105.65
110.81	111.59	109.55	110.51	109.21	110.06	110.79	110.22	110.94	110.55	112.2	112.14	108.8	108.94	109.98	109.93	112.96	109.71	109.95	111.46	112.93	111.4	111.36	110.94	111.73	111.01	111.5	110.71	110.19	109.04	108.66	109.49	110.57	110.82	110.96	111.68	110.72	111.16	111.46	109.43	110.09	108.5	110.87	110.33	109.8	110.97	111.52	111.12	112.26	111.07
104.47	105.86	103.88	103.45	103.45	104.69	102.41	104.24	101.53	104.14	104.94	106.07	103.47	104.44	103.58	104.63	104.55	102.65	103.65	104.52	105.94	103.03	107.16	106.81	104.54	103.46	104.01	104.69	103.96	104.4	104.3	105.34	104.93	105.19	103.37	102.83	103.79	104.81	103.6	104.91	104.43	103.7	103.97	103.77	104.97	106.76	106.19	105.55	103.46	103.51
111.54	113.71	112.08	110.39	110.17	116.28	110.69	113.9	113.86	113.16	113.42	112.7	111.68	112.01	113.26	111.34	113.32	111.87	113.7	112.13	112.72	112.99	112.44	112.07	112.47	114.28	114.47	112.31	114.98	110.76	113.27	113.14	112.49	114.03	112.07	112.82	114.55	114.51	113	113.47	111.9	112.88	113.54	114.19	111.71	111.88	112.82	112.23	110.28	112.71
107.03	108.66	104.05	108.26	104.95	105.35	105.4	105.81	105.35	106.35	104.91	104.08	105	104.7	106.14	105.34	105.15	106.25	106.85	109.55	108.75	106.84	106.13	107.19	109.01	108.93	106.16	105.71	106.21	107.17	104.3	104.7	105.65	105.16	106.16	105.69	108.01	107.22	105.89	106.99	105.83	106.2	106.23	107.65	106.55	107.27	105.8	105.63	107.57	104.93
108.37	106.66	109.4	111.69	111	111.15	110.86	107.66	108.15	108.35	108.47	111.48	110.86	108.9	109.54	112.01	110	111.09	109.18	110.51	110.7	111.48	108.48	112.86	109.85	110.5	109.55	110.69	109.45	110.77	109.01	110.77	110.27	109.09	110.08	110.6	109.04	109.98	111.09	110.21	109.04	108.35	110.39	107.84	110.68	110.05	110.84	109.92	110.19	109.76
108.71	105.92	106.79	106.6	107.16	108.97	105.56	104.83	106.3	104.94	105.76	107.55	106.62	105.11	106.19	107.01	107.77	106.13	105.32	106.83	105.48	107.88	106.91	108.08	109	108.78	107.17	109.18	106.78	104.68	106.49	108.82	107.07	106.78	107.19	106.09	107.48	107.38	107.55	107.1	105.13	107.5	106.6	107.6	108.86	105.04	109.51	104.98	107.99	107.72
98.593	100.15	100.43	101.7	98.902	99.908	98.571	101.69	98.195	100.88	101.15	99.459	100.49	100.22	102.24	101.19	101.08	99.657	99.74	100.97	97.115	101.19	99.12	97.389	102.8	99.076	100.54	99.591	99.694	99.727	100.94	100.41	98.089	99.059	100.46	99.914	101.03	98.541	101.06	99.139	99.449	98.853	100.65	99.932	101.88	100.59	99.292	99.775	100.46	99.483
107.93	106.87	106.32	108.53	108.44	107.76	108.57	109.23	105.29	104.44	105.49	107.53	106.95	107.14	106.76	107.28	105.13	106.66	106.5	107.15	107.23	109	106.75	107.51	107.31	108.05	106.85	107.85	109.79	107.57	106.55	108.21	106.12	106.54	105.32	106.83	107.81	106.87	105.4	105.34	109.06	110.16	107.57	108.7	107.29	108.09	107.04	105.8	106.06	106.34
111.73	111.78	110.39	110.91	113.08	115.56	111.36	111.62	114.06	109.58	111.91	111.44	111.86	113.45	112.85	112.46	113.01	110.96	112.49	113.22	109.95	111.7	111.03	112.45	111.43	112.99	111.5	111.31	113.67	111.94	113.93	111.44	113.71	112.09	113.76	112.04	109.33	112.65	114.3	110.99	112.9	110.86	112.32	114.44	111.01	113.13	114.05	112.37	110.38	111.87
105.61	105.71	105.26	105.57	104.78	104.02	105.4	103.45	104.25	104.82	106.91	104.86	104.76	106.57	105.77	106.11	108.14	106	105.06	108.45	105.27	105.59	104.82	106.06	105.87	104.32	106.87	106.68	105.67	105.04	106.5	105.57	103.79	103.48	105.86	105.75	105.63	105.34	106.89	104.89	104.99	106.27	105.8	103.65	104.97	104.99	106.1	104.58	105.58	105.51
104.64	104.25	106.48	106.71	106.63	107.48	105.21	105.94	107.18	106.52	105.68	105.49	105.48	106.72	107.01	105.58	104.81	107.06	104.37	105.78	103.12	106.41	103.24	107.08	106.03	107.61	106.54	104.96	106.11	104.84	105.62	107.39	104.59	104.79	106.1	106.2	104.88	106.19	106.6	105.09	107.03	106.42	106.54	104.49	105.6	105.06	104.19	104.73	107.28	105.91
106.9	106.06	106.22	107.74	106.7	106.31	104.82	104.51	107.59	108.41	105.04	106.12	107.7	106	105.65	106.36	106.43	104.77	104.97	106.64	103.77	106.1	106.01	106.82	105.51	108.71	106.24	106.54	108.66	104.75	108.44	104.92	106.26	106.91	106.61	107.2	107.55	107.82	106.85	104.92	105.29	105.99	107.76	105.71	108.06	104.04	105.85	105.93	107.04	110.1
104.74	106.45	105.74	107.26	104.25	102.59	106.04	103.2	105.87	104.44	107.42	105.48	104.56	108.36	104.02	103.97	106.74	106.68	107.2	104.06	105.02	105.45	108.84	106.19	104.67	104.26	106.77	104.48	105.45	107.17	104.83	104.2	102.97	106.02	106.54	106.54	105.31	104.45	105.87	103.41	105.86	106.7	106.3	104.86	104.97	106.87	104.44	103.28	105.2	105.54
107.42	104.6	107	106.65	105	105.65	106.47	106.57	106.86	108	104.98	106.2	106.67	107.62	108.13	105.58	105.21	106.09	106.63	105.85	106.87	106.42	106.82	105.62	105.79	105.7	106.3	104.9	104.67	106.67	105.6	106.1	105.95	108.05	107.79	105.73	107.57	106.23	105.82	105.83	106.89	105.14	106.42	105.28	107.58	107.55	105.98	106.11	107.34	105.68
110.93	111.04	112.63	109.57	109	112.48	113.28	114.15	110.93	110.11	110.02	110.46	111.85	111.74	111.91	109.95	111.07	110.85	111.19	112.24	111.4	110.59	109.38	112.13	111.63	113.43	110.23	110.93	111.72	110.33	110.76	110.88	110.97	111.18	111	109.83	111.6	114.06	111.6	112.36	113.14	111.63	109.86	112.16	110.73	114.06	112.43	111.22	111.92	111.4
98.863	99.38	99.455	99.311	98.606	100.62	99.894	100.17	100.67	101.33	99.579	100.48	101.58	99.691	99.248	100.71	100.29	99.206	99.561	99.928	99.946	100.49	99.928	98.486	97.775	99.305	99.75	97.752	100.83	99.632	100.11	100.46	98.227	99.938	100.34	98.596	101.52	98.445	97.586	100.07	99.61	100.25	100.09	98.191	99.017	99.474	100.25	100.63	99.542	100.17
107.67	104.85	107.8	106.21	106.51	107.43	106.39	105.49	108.65	106.49	104.49	106.56	107.54	106.37	108.31	107.14	104.76	103.56	104.76	107.18	107.01	106.41	105.09	106.82	107.31	106.17	106.6	105.22	102.94	105.61	106.43	104.71	107.76	106.45	103.87	106.92	105.88	106.38	106.84	107.28	105.87	105.26	104.96	108.13	106.25	107.51	106.89	106.54	108.51	105.72
109.67	113.02	111.12	112.46	111.37	111.66	111.53	112.32	111.22	111.81	109.01	113.25	109.99	112.61	111.37	112.03	110.93	112.76	113.32	110.14	113.12	112.56	110.26	108.67	111.31	114.1	112.36	110.1	111.28	113.96	111.29	112.17	109.83	113.78	111.18	111.36	112.83	112.3	110.04	112.02	112.59	112.81	112.75	111.3	110.76	109.71	113.43	112.47	112.65	110.56
112.49	112.88	112.74	113.48	112.45	113.43	112.68	114	114.95	113.29	113.33	112.75	111.3	113.78	112.94	111.55	111.77	114.6	111.47	114.17	111.06	111.08	112.94	112.36	113.32	113.81	113.31	112.61	114.68	115.3	110.03	111.66	112.27	111.27	111.73	112.51	112.18	114.04	114.34	113.44	112.37	112	113.21	113.03	113.91	113.27	111.44	113.26	113.58	111.46
97.749	98.539	97.946	99.084	102.65	98.132	98.81	99.052	99.535	100.61	99.897	98.913	100.52	96.497	98.789	98.137	99.208	99.212	98.692	98.384	98.736	99.731	100.04	98.979	97.953	98.818	102.08	98.812	98.08	101.05	100.08	100.06	99.942	98.012	99.76	98.452	101.07	102.7	99.111	98.264	101.92	102.29	99.023	97.155	100.55	101.5	100.49	100.74	99.572	97.519
105.75	106.7	103.9	105.34	106.12	106.05	107.53	108.33	106.3	105.03	105.67	105.32	103.91	105.01	106.16	104.07	105.47	106.64	104.82	104.75	106.95	104.15	106.36	105.95	106.75	103.6	104.48	105.6	104.19	105.87	107.2	105.92	105.74	106.3	105.36	105.95	105.35	106.73	102.71	106.23	105.09	106.45	104.82	106.58	106.51	107.6	106.63	107.14	104.54	106.45
105.99	106.92	106.03	104.68	106.15	104.1	105.44	104.99	105.36	106.42	105.46	106.06	105.58	104.92	105.41	108.96	105.94	106.11	105.35	107.87	107.37	107.18	105	106.66	106.19	106.39	107.04	106.02	107.37	105.43	105.73	107.16	104.71	106.83	106.27	108.1	105.93	105.43	105.94	108.21	104.62	108.38	105.36	106.25	104.53	104.52	105.65	106.75	107.69	106.01
100.05	99.37	100.79	99.332	100.31	100.96	101.44	98.789	100.77	98.173	98.526	98.857	103	101.09	101.39	100.66	103	98.157	100.49	101.48	101.84	101.33	101.87	100.88	102.59	99.468	101.56	101.39	100.35	98.661	101.45	99.445	99.733	100.4	100.12	101.24	104.18	99.565	103.83	99.503	101.72	101.72	102.04	103.15	102.33	101.6	101.28	101.25	102.02	100.37
109.57	111.77	110.62	109.18	111.77	112.61	111.83	110.01	113.27	111.4	110.43	112.4	112.26	108.57	112.36	109.79	111.13	109.91	110.21	110.58	111.05	111.84	110.31	111.08	109.97	110.33	109.98	113.8	111.77	110.61	111.61	109.82	110.68	111.85	110.42	110.79	109.07	111.65	110.27	113.16	112.33	112.65	108.51	111.02	110.3	109.26	110.55	110.23	111.11	110.64
112.59	112.88	112.79	112.9	111.74	113.77	111.52	114.21	109.88	111.98	112.76	110.55	111.44	112.83	112.47	111.91	111.48	112.08	109.4	113.28	111.93	112.75	111.82	110.19	111.87	110.16	111.36	112.33	114.04	111.66	112.96	110.66	111.71	109.19	112.04	111.94	113.4	113.86	110.61	113.29	111.09	112.11	112.2	110.64	111.96	109.89	110.34	113.69	110.16	111.9
104.44	104.12	104.58	105.11	104	100.58	103.63	104.47	103.21	103.93	102.9	102.94	103.9	105.09	106.14	105.85	101.62	104.08	105.91	103.99	105.38	104.49	102.66	107.39	105.33	104.18	101.61	103.46	102.2	103.52	104.34	105.92	101.56	100.78	104.78	103.94	103.48	102.26	103.8	103.18	103.41	105.06	103.88	103.01	105.52	103.52	103.88	105.28	104.14	104.56
104.52	106.92	108.5	104.85	106.87	104.17	107.33	107.41	104.66	107.12	107.16	107.35	106.28	107.59	108.57	105.52	106.43	109.51	107	106.98	106.98	105.36	105.59	106.14	105.36	107.29	106.92	108.29	106.31	103.16	108.34	109.03	107.74	106.21	103.53	104.8	106.43	104.99	107.19	105.03	105.41	109.15	104.7	107.04	106.77	107.92	107.22	106.92	106.12	105.04
104.89	106.71	105.86	104.84	105.58	104.96	105.74	108.39	107.97	107.12	106.22	107.15	105.19	105.61	106.79	107.58	107.88	105.45	106.55	106.55	103.13	111.04	106.58	105.29	107.56	107.45	106.69	106.96	108.25	108.09	106.17	107.26	107.04	106.37	103.72	104.49	107.7	107.3	105.14	105.64	106.35	105.63	106.93	105.14	105.99	105.14	106.5	105.65	105.13	107.36
105.6	105.78	108.4	106.84	105.65	104.12	106.4	106.15	105.46	107.6	105.16	107.6	106.41	106.49	108.16	106.79	106.62	105.59	106.25	105.72	106.69	105.68	106.2	106.85	106.55	105.46	105.16	105.02	107.38	103.14	106.95	106.05	106.59	105.19	105.27	104.68	107.24	105.1	108.82	107.68	104.38	107.4	105.43	105.61	106.2	106.3	106	105.79	105.24	103.65
105.39	105.1	104.44	105.28	104.77	106.92	105.8	106.92	107.27	104.9	105.37	106.57	106.14	106.67	104.94	105.78	105.9	106.63	106.37	106.51	105.66	106.25	106.88	106.7	104.2	106.03	105.97	106.01	104.99	106.23	106.75	104.27	104.67	103.5	104.75	108.23	106.78	107.62	105.56	104.91	108.71	104.37	106.08	107.06	104.1	105.89	106.09	106.41	106.32	105.82
110.22	110.63	110.56	112.39	111.49	112.03	111	111.01	111.28	108.58	109.19	110.29	110.48	109.51	111.04	112.73	110.37	112.32	111.92	110.84	110.07	110.01	109.74	110.19	111.27	110.43	110.61	111.11	113.24	110.78	112.25	109.09	111.49	112.86	112.93	108.91	111.87	109.9	110.26	111.69	113.45	111.58	110.7	111.66	109.9	112.3	111.45	109.77	110.53	111.9
99.95	100.37	99.413	100.41	98.707	99.648	100.17	96.967	100.59	99.174	101.44	100.18	99.365	100.81	98.719	99.46	101.25	99.629	100.3	100.19	98.315	99.258	101.3	101.73	98.383	101.52	98.886	97.722	100.15	98.663	100.08	98.408	98.998	99.416	100.26	98.529	101.08	102.37	101.29	100.11	99.5	98.409	101.38	99.437	99.742	99.359	96.986	100.55	98.894	99.832
105.39	105.73	104.24	104.06	102.17	106.51	105.89	106.19	103.92	104.39	106.99	106.47	103.24	106.39	105.41	105.36	107.32	105.18	107.46	105.32	104.25	108.41	103.31	104.93	106.19	106.6	104.9	105.91	104.28	104.15	106.82	105.16	108.37	105.56	105.89	103.95	106.27	104.08	106.78	107.42	104.16	106.2	107.11	106.08	105.15	105.05	104.11	107.72	106.02	104.21
104.34	105.25	106.3	105.58	105.98	105.25	106.27	106.57	106.21	106.33	105.47	104.62	104.96	104.68	106.2	106.56	105.73	105.86	103.5	106.31	104.65	105.72	104.35	106.23	105.97	105.7	105.27	106.39	104.93	102.98	108.69	104.04	104.59	106.41	103.61	106.46	107.61	106.5	106.49	105.92	105.22	107.74	106.4	103.33	105.29	105.99	106.83	106.64	104.69	105.92
108.19	106.33	109.33	106.08	106.22	105.82	105.76	108.18	105.98	106.02	108.94	105.92	108.13	105.67	105.56	105.68	106.91	106.43	104.92	106.18	107.24	108.27	107.04	106.74	105.6	106.08	105.97	108.66	106.09	106.87	106.88	108.17	108.2	103.67	105.27	105.94	106.58	105.9	107.33	104.21	106.92	108.3	107.88	106.52	107.17	105.96	107.38	104.27	105.74	107.07
110.22	112.2	110.9	110.77	110.73	112.38	111.44	112.85	112.7	108.84	112.04	110.97	112.02	108.6	112.81	110.33	112.42	110.34	111.73	110.48	112.31	110.02	111.19	110.57	111.93	112.87	111.82	113.61	110.73	110.88	111.72	112.28	113.66	110.37	111.71	112.34	110.51	110.89	111.93	110.8	113.3	111.34	110.16	112.38	111.19	110.08	110.83	110.75	110.27	112.54
105.47	106.35	104.87	105.21	105.28	105.61	104.93	103.56	103.89	105.49	106.09	104.35	105.88	105.38	107.63	105.14	104.9	105	105.16	105.09	102.94	105.52	106.27	105.66	102.92	103.57	106.41	105.52	105.97	105.34	105.3	106.11	104.67	105.1	106.63	104.08	107.63	105.37	106.54	104.59	102.97	103.17	105.5	104.62	104.9	104.83	105.37	108.94	108.21	105.41
110.49	111.13	110.49	110.52	109.81	112.28	108.21	109.34	108.75	110.57	110.63	111.69	112.69	109.53	111.94	108.78	108.83	110.52	110.59	109.24	109.64	108.42	109.42	112.88	113.58	110.12	109.77	106.3	107.79	109.36	111.14	109.96	107.72	109.42	109.26	111.38	109.45	110.8	111.38	110.58	109.59	109.58	111.43	110.3	109.77	108.2	110.66	109.06	110.09	109.95
104.92	104.39	105.07	106.42	104.08	105.64	104.73	105.85	104.44	105.02	105.68	103.78	104.08	103.95	105.74	104.8	106.25	104.91	103.02	103.85	103.05	103.86	105.74	107.94	106.93	105.37	106.23	103.96	105.86	105.47	105.92	105.46	102.78	106.46	103.75	104.28	103.07	106.24	105.63	106.89	106.35	105.94	107.07	104.29	104.46	104.86	102.24	106.15	106.03	106.35
105.96	107.11	105.28	106.91	105.14	105.21	104.77	107.54	106.7	105.26	107.26	106.95	108.41	107.22	106.52	105.69	102.62	105.83	106.5	104.57	105.96	106.95	106.94	105.63	104.95	105.2	105	103.62	106.27	104.54	106.68	104.78	105.11	106.52	105.43	106.5	107.22	108.32	105.95	107.05	106.83	105.65	106.88	105.56	106.63	105.29	106.2	105.81	108.25	104.72
102.24	99.963	99.98	100.59	101.51	100.91	99.41	102.7	101.59	99.366	100.54	99.444	99.759	99.819	99.817	100.01	102.72	100.75	100.52	100.05	99.843	98.6	101.33	101.76	100.68	102.22	99.215	101.77	101.41	102.02	101.81	97.847	101.75	101.49	101.72	97.921	102.14	100.67	100.3	101.33	99.737	102.42	102.14	100.8	99.866	98.747	100.99	101.46	101.83	100.53
101.89	103.35	105.1	105.44	107.05	104.18	103.59	105.75	102.84	102.43	105.28	102.9	102.68	104.25	103.83	104.74	104.39	106.05	104.06	104.37	104.7	103.21	104.71	103.28	106.35	103.51	106.45	104.69	104.08	105.68	103.92	105.63	104.12	107.8	107.5	103.95	104.35	105.38	104.33	102.52	102.54	106.04	102.45	104.36	103.54	103.94	103.6	106.49	103.73	106.71
111.21	112.33	113.08	111.8	113.5	111.77	110.88	112.03	112.21	112.3	112.85	110.31	110.66	112.47	111.18	112.51	111.42	110.46	112.49	111.03	111.57	110.24	112.58	111.3	111.53	111.72	111.3	113.01	112.23	111.43	114.22	112.78	111.21	112.14	110.54	112.29	113.01	113.95	113.7	111.04	112.4	113.36	114.83	110.6	112.73	111.7	111.06	110.57	112	111.69
109.43	110.12	108.64	109.07	110.29	110.52	107.42	109.58	111.26	110.12	110.04	110.67	109.96	110.17	108.77	111.28	109.09	109.86	108.7	109.9	110.89	111.94	108.96	109.52	110.98	110.26	112.43	109.22	110.51	113.14	109.91	108.3	108.19	109.75	110.49	110.15	107.68	109.12	111.82	111.33	110.82	109.71	109.74	110.79	111.03	112.69	109.8	110.42	110.52	108.32
117.54	119.05	119.22	118.61	117.99	119.17	118.52	118.73	120.22	116.71	118.1	117.11	118.37	117.56	117.2	116.18	117.55	116.93	116.64	120.21	117.41	116.19	119.46	116.82	116.15	117.45	116.89	116	117.86	117.47	119.97	117.55	116.43	120.35	117.56	118.54	115.6	118.16	116.27	117.21	115.41	117.69	116.86	116.44	119.33	118.19	115.78	116.13	118.45	115.32
105.47	105.9	105.59	105.04	106.16	106.2	107.95	104.79	105.57	108.16	105.91	106.79	103.01	104.29	106.98	104.46	106.13	105.83	106.81	105.89	107.43	103.44	107.44	108.62	104.31	105.95	105.62	107.78	108.28	107.8	105.87	104.93	106.04	105.59	104.41	106.37	105.24	106.41	104.37	107.91	102.62	105.2	106.2	108.57	108.78	106.33	103.94	108.08	106.01	107.79
103.42	102.65	103.27	104.19	104.7	103.37	103.75	103.51	104.81	102.54	104.8	105.25	104.05	104.6	105.78	104.31	104.87	104.51	101.82	103.23	102.18	103.2	105.63	105.08	103.87	104.92	104.76	106.42	104.78	102.6	102.38	104.69	103.44	104.69	103.24	103.68	105.51	103.1	105.39	105.14	102.75	105.43	104.31	105.79	104.01	103.96	104.19	104.78	103.38	104.2
108.41	104.89	106.94	108.69	105.07	105.65	107.55	105.96	107.61	105.78	106.03	105.57	109.09	106.92	107.1	106.35	106.3	106.34	106.35	107.23	106.91	104.85	108.08	107.07	104.49	106.66	105.15	107.47	104.41	107.11	107.96	105.1	106.41	106.51	108.61	106.28	107.77	106.45	104.17	108.5	104.22	105.55	106.58	108.02	108.86	106.07	106.13	106.23	103.1	107.01
113.14	109.67	111.9	108.61	112.47	112.38	111.48	111.04	113.43	112.22	110.79	109.95	112.28	112.42	110.95	113.41	111.88	111.25	110.94	109.52	110.72	111.28	109.11	111.69	111.98	111.74	112.35	111.7	110.9	112.83	111.79	113.71	112.69	110.6	110.65	111.92	110.46	111.7	110.67	108.92	111.52	112.48	110.3	110.84	111.1	110.64	111.41	112.49	112.68	111.86
110.54	109.26	110.75	110.13	111.29	109.91	108.17	110.3	111.39	110.27	111.14	109.56	111.55	111.22	110.58	108.58	110.12	110.19	111.47	111.51	110.84	111.04	111.84	110.6	110.37	109.93	110.63	109.41	112.66	109.42	110.47	111.07	111.76	111.6	108.29	110.28	109.67	108.58	110.93	110.36	110.79	109.48	112.82	110.65	110.13	111.11	110.88	111.86	111.9	109.6
112.65	110.99	111.59	111.37	112.17	113.48	112.61	112.51	110.41	109.14	113.23	112.32	113.36	112.55	112.9	110.8	112.73	111.5	114.05	112.89	110.15	110.31	111.92	111.21	110.98	113.63	111.19	110.05	109.46	111.28	111.38	111.14	112.09	110.04	111.63	111.56	109.58	113.15	110.44	112.65	113.07	111.84	110.28	111.42	110.17	111.57	111.75	112.15	111.35	111.45
98.931	101.67	98.601	101.22	100.3	97.959	97.427	101.01	97.655	100.13	99.518	99.214	100.77	99.143	98.434	98.441	101.46	101.32	98.021	98.813	101.01	99.954	99.537	101.78	100.44	102.18	102.16	98.855	98.982	102.07	100.96	98.4	99.63	99.432	99.498	100.7	99.46	100.4	103.62	100.75	99.133	101.82	99.174	97.176	100.45	102.09	100.37	101.36	99.882	102.22
104.36	105.39	105.31	106.14	106.24	104.38	104.53	106.74	105.93	105.11	105.52	106.02	108.15	108.55	106.9	104.39	108.37	102.96	104.14	105.16	104.38	106.09	104.71	105.62	107.06	105.15	106.67	105	107.1	106.95	106.93	105.99	104.05	105.35	105.13	106.57	106.43	106.27	105.07	104.46	107.18	107.12	105.28	106.4	106.56	103.88	104.98	106.62	106.67	105.84
105.69	103.28	105.48	105.43	104.7	105.38	105.01	107.13	105.47	104.73	107.6	103.22	105.31	105.83	106.3	104.44	105.95	103.24	107.78	106.23	108.25	106.25	105.6	102.77	106.29	106.58	103.28	105.22	106.45	106.82	106.51	107.11	106.72	107.56	107.79	106.8	105.62	104.29	105.83	105.78	106.42	105.82	106.38	105.97	105.38	104.53	106.32	105.83	106.94	105.88
103.97	105.47	106.55	105.69	104.27	107.6	104.68	106.11	105.34	105.93	107.29	105.94	106.14	105.81	103.69	103.63	107.88	105.02	105.55	104.42	105.5	106.82	105.83	104.97	104.69	105.26	105.06	104.77	106.55	104.09	104.16	106.39	105.42	104.78	105.06	106.52	104.51	105.29	103.22	105.69	105.55	105.45	105.19	104.94	106.48	104.08	105.41	106.07	106.15	104.67
106.26	106.53	108.26	106.09	106.28	104.18	108.17	105.84	106.56	105.14	105.81	105.68	105.22	106.29	107.74	104.9	107.41	106.5	106.39	106	103.08	108.57	108.05	106.09	106.81	105.76	105.38	106.17	105.52	107.51	105.77	105.02	107.62	107.28	106.19	107.51	104.88	106.39	106.25	106.25	106.73	108.39	107.72	105.03	106.45	106.84	105.76	104.07	107.12	105.04
105.29	106.23	104.89	104.8	103.29	106.06	107.39	107.85	105.53	106.16	105.83	106.2	105.19	105.51	103.65	107.27	105.31	104.6	106.72	106.46	107.77	105.52	104.17	106.58	105.79	107.45	105.87	109.91	103.79	105.31	106.68	105.77	105.47	106.51	107.84	104.84	105.13	104.58	104.09	105.85	105.3	104.05	104.49	105.66	105.42	105.41	104.56	105.34	106.04	103.83
98.904	99.99	101.45	98.173	98.76	100.01	101.77	99.443	101.72	99.739	99.844	98.948	98.675	100.9	101.9	99.065	98.971	98.306	100.39	100.33	98.411	100.42	99.578	100.3	98.431	98.861	100.69	100.51	99.81	102.16	102.34	100.72	100.64	98.37	98.413	99.598	100.57	100.1	101.27	100.47	100.39	98.723	100.28	100.31	99.548	101.78	100.45	98.854	99.248	99.76
106.07	105.73	103.92	105.41	105.41	106.49	106.46	105.47	104.91	104.48	105.99	103.78	106.8	104.49	103.5	105.44	104.73	104.71	104.6	105.48	107.53	105.8	107.38	104.24	106.74	104.42	104.65	106.9	105.15	107.4	103.95	105.5	105.7	104.38	105.42	105.4	106.09	107.79	104.59	106.24	105.68	106.27	105.07	106.82	106.18	105.16	105.15	105.24	105.62	104.63
107.01	105.61	105.44	105.1	106.05	107.68	106.88	104.49	104.65	103.87	105.31	106.59	105.76	105.18	106.31	107.57	105.62	107.18	108.01	105.74	106.02	107.75	106.66	106.09	107.32	106.71	104.59	106.2	104.89	104.43	105.73	104.76	105.34	104.54	105.07	108.59	105.86	106.81	106.5	106.84	105.68	105.44	105.16	103.45	105.85	107.63	105.95	104.92	107.71	105.32
105.63	105.23	104.95	104.77	103.97	105.1	105.13	105.31	106.74	103.45	105.06	105.37	107.27	107.9	104.93	103.94	106.28	105.24	107.01	105.79	105.06	106.15	106.48	105.11	105.34	106.38	107.09	104.9	104.81	109.01	106.63	106.87	105.28	103.91	104.46	103.87	104.4	106.97	105.96	107.29	106.42	107.05	106.18	107.14	107.77	105.68	104.16	104.54	106.11	106.04
102	99.742	99.424	102.18	98.884	99.166	98.287	100.33	97.655	101.13	99.924	101.53	100.91	99.625	99.918	100.22	98.735	99.141	98.918	101.05	98.336	101.93	99.207	100.13	100.48	101.47	99.319	100.64	99.93	99.459	101.21	99.908	102.59	101.08	99.43	100.35	100.62	99.633	99.441	101.66	99.027	98.615	100.69	100.88	100.52	99.838	99.641	100.26	97.618	100.21
106.64	106.35	106.46	106.22	105.76	107.64	103.4	108.75	107.03	105.05	107.12	105.75	105.4	107.54	108.09	103.89	107.78	106.77	105.43	106.93	106.62	103.92	106.34	105.63	107.89	106.59	105.79	105.97	107.84	104.86	104.55	105.43	105.5	104.21	108.09	107.95	106.68	107.85	106.51	106.66	106.4	107.73	107.92	106.22	106.74	105	105.31	109.63	107.31	104.84
105.89	105.32	103.75	105.32	103.13	102.68	103.72	103.89	104.43	106.03	104.36	103.01	103.23	106.47	103.6	101.64	105.1	105.84	104.5	106.4	102.69	102.01	104.3	104.4	103.09	104.82	105.59	105.67	104.3	103.62	104.17	103.27	104.21	104.84	104.22	106.19	102.42	103.17	105.58	102.79	106	106.92	105.12	102.88	104.24	105.11	105.09	103.46	105.18	103.64
111.45	110.24	109.8	110.5	108.86	110.55	111.94	107.66	111.07	111.97	111.25	111.75	110.5	111.96	109.39	109.35	111.87	111.32	112.17	110.16	113.11	108.74	112.89	108.41	109.35	111.36	111.72	109.95	110.82	111.02	109.06	110.41	112.39	111.72	111.4	109.77	109.55	110.74	109.45	110.26	112.71	107.93	111.95	111.64	111.92	109.29	110.32	111.02	111.1	112.23
107.04	104.85	106.26	105.38	105.14	106.28	104.38	103.71	104.72	106.81	104.46	105.4	107.06	106.46	105.93	106.97	106.25	105.5	105.07	104.82	102.41	105.39	103.16	105.94	104.92	104.21	105.83	105.49	107.41	105.38	105.21	105.3	105.17	106.09	104.81	106.41	106.52	106.84	106.6	105.81	105.63	107.01	104.85	107.61	106.35	104.18	103.48	105.73	106.43	106.65
113.57	110.21	111.08	112.69	110.4	112.07	112.3	110.65	110.48	114.98	109.23	109.44	111.11	111.4	110.89	112.57	111.18	108.91	110.3	111.51	110.5	108.8	108.01	112.49	111.7	110.89	111.04	110.97	112.61	111.83	110.69	110.85	110.62	112.56	111.88	112.69	111.29	111.41	111.48	109.79	109.87	113.14	111.71	112.65	110.11	111.78	109.33	110.89	109.91	111.11
112.5	111.21	111.99	110.84	111.88	112.85	112.71	112.12	111.2	111.27	111.71	111.8	110.09	112.84	111.13	112.84	111.14	113.81	111.55	110.95	111.7	112.74	112.38	112.99	111.44	111.27	109.73	110.74	111.03	109.45	113.04	111.81	109.94	110.84	110.19	113.99	111.22	110.71	111.42	113.37	110.71	112.11	112.89	113.35	110.59	112.93	113.02	112.33	113.2	110.59
111.04	112.1	110.72	108.92	112.57	110.02	110.28	112.6	111.82	109.2	111.43	108.89	112.52	113.18	112.22	110.29	112.47	110.09	113.02	111.48	110.59	110.25	111.93	110.62	112.77	110.67	110.64	111.36	111.87	112.83	111.6	110.7	112.76	111.77	110.37	110.6	112.81	111.41	111.17	112.29	111.51	114.1	110.94	110.46	109.97	113.47	113.98	111.75	109.42	113.19
108.96	108.63	109.98	110.22	108.47	109.41	110.56	110.99	111.66	108.07	110.08	108.48	110.65	110.79	108.95	111.66	107.82	112.98	109.98	109.62	109.03	111.03	108.25	109.85	111.16	107.84	111.53	109.15	108.28	109.73	109.4	110.55	110.2	108.6	106.8	107.97	110.25	111.17	108.86	108.99	109.27	110.4	109.62	110.58	108.18	108.47	110.77	111.17	110.7	108.76
112.05	110.69	110.06	111.25	110.92	111.98	110.12	108.98	113.53	111.32	112.08	111.99	111.83	111.92	109.87	109.34	114.16	111.33	110.18	111.19	111.38	109.85	112.64	112.44	110.63	109.2	110.52	110.44	112.56	109.92	110.85	111.66	109.65	111.13	111.37	111.29	109.31	110.93	110.02	110.04	112.01	112.83	109.91	111.33	112.06	112.31	109.02	110.16	111.65	110.27
110.09	109.62	111.04	111.94	110.64	109.49	110.06	109.49	110.51	108.16	111.28	108.2	112.07	110.76	110.27	111.87	110.77	109.84	108.98	108.68	111.14	107	110.46	109.41	108.9	110.02	109.86	109.47	111.57	110.12	110.4	109.72	109.99	108.91	112.61	109.04	110.28	108.98	109.53	110.91	111.74	109.39	110.94	108.61	108.98	109.64	108.25	111.6	112.13	108.73
106.35	105.47	104.89	103.84	106.11	105.6	104.2	109.41	107.13	105.29	107.02	106.26	105.22	105.61	105.59	106.68	104.8	104.39	106.12	107.13	104.43	104.56	103.79	107.5	102.88	108.03	107.68	104.68	106.6	105.49	106.48	106.85	104.3	106.93	108.26	106.93	107.72	103.48	107.15	105.19	105.82	104.95	105.43	105.57	105.99	103.99	103.58	106.23	105.71	103.03
101.77	100.86	102.56	100.04	104.64	101.68	99.325	103.8	102.41	100.29	101.87	100.46	100.96	101.94	99.869	100.6	100.5	99.489	100.46	99.805	100.1	99.254	101.55	101.4	102.3	101.67	100	101	101.63	100.65	101.18	101.79	100.47	102.63	101.91	101.41	101.9	101.39	101.77	102.45	100.68	103.03	103.09	100.78	99.669	102.08	103.22	101.76	101.49	100.96
109.7	111.09	111.54	108.12	110.64	111.54	111.53	111.93	110.5	110.1	109.89	110.68	111.76	111.26	109.72	110.73	110.89	112.3	109.86	109.88	109.82	112.35	111.39	109.95	108.98	112.86	110.53	110.44	107.95	112.56	113.15	109.68	110.28	111.51	111.82	110.11	110.81	109.44	110.06	109.19	109.76	108.01	110.9	111.71	113.24	111.46	111.96	111.14	108.68	112.95
103.98	104.74	106.38	103.99	105.07	105.27	103.68	103.06	105.78	105.32	103.65	105.67	105.52	104.1	106.26	106.32	106.17	106.18	105.53	104.52	104.84	104.55	103.65	104.57	104.48	104.34	105.43	105.67	103.8	106.39	105.24	106.7	105.82	105.35	103.38	105.77	104.48	105.99	103.95	104.89	108.35	105.98	105.56	106.75	103.46	105.76	104.8	103.48	104.87	104.27
111.81	112.22	108.86	110.91	111.02	113.38	110.72	109.55	109.44	109.73	113.87	110.35	111.81	109.79	112.44	113.56	110.55	110.78	112.04	110.1	112.92	110.87	112.9	109.68	112.34	110.6	111.09	109.79	109.92	111.07	111.31	108.47	110.03	109.96	110.42	111.75	114.25	111.82	113.06	113.22	112.42	110.15	111.27	110.61	109.48	112.11	108.88	111.07	111.77	112.17
105.12	105.48	106.93	108.76	106.97	106.53	106.77	105.21	104.37	105.77	109.38	107.99	107.25	107.61	105.8	105.03	105.33	104.53	108.17	105.68	105.42	107.55	107.98	107.33	106.46	107.2	105.95	107.03	106.89	105.09	104.36	105.73	107.24	107.22	106.54	106.62	107.47	105.87	106.25	105.84	105.37	107.65	108.27	105.56	106.62	105.16	105.63	103.29	105.28	106.76
110.7	108.79	111.24	109.83	109.43	111.24	111.61	111.89	109.03	112.53	110.71	111.31	110.44	112.35	112.72	111.13	112.8	109.14	111.52	111.76	110.23	111.77	111.74	111.33	111.6	111.51	111.27	111.86	110.94	109.86	114.83	112.54	113.33	113.8	112.02	110.2	109.31	109.24	108.7	113.44	113.5	111.19	111.36	111.55	111.14	109.93	113.1	111.46	113.34	111.47
112.35	109.38	112.66	113.41	111.44	109.65	111	113.75	111.14	112.88	111.91	112.02	111.69	112.99	110.94	110.94	112.35	113.99	113.41	111.85	110.9	112.26	107.93	112.58	110.89	113.13	109.27	113.97	109.53	111.42	112.32	111.39	113.62	110.18	112.62	111.47	113.64	110.76	112.02	111.64	109.17	111.99	112.56	112.27	111.55	111.58	112.37	111.52	110.84	113.96
106.33	107.19	106.08	105.15	103.97	104.91	105.76	105	105.1	106.16	103.74	105.17	103.07	106.26	102.98	104.54	103.38	105.9	106.29	106.07	103.94	103.8	104.53	104.53	102.51	106.17	104.21	106.76	106.84	105.73	105.73	107.93	105.54	106.47	106.61	102.37	105.25	103.83	106.42	104.49	105.27	103.7	104.84	104.93	103.41	105.31	104.73	106.87	104.79	106.41
103.85	108.78	106.21	108.28	105.13	107.04	106.83	104.9	106.08	105.97	105.18	106.57	106.36	104.77	105.6	104.3	107.35	106.49	106.49	106.69	106.41	106.42	105.12	107.6	105.7	107.66	105.18	105.14	105.74	105.02	105.46	105.04	107.81	104.93	106.57	108.1	104.27	106.63	106.29	104.76	103.05	106.6	105.76	106.95	105.18	103.86	106.14	105.49	105.06	106.18
99.539	101.85	100.35	101.67	103.7	100.96	101.25	102.14	100.95	100.4	100.66	103.22	101.58	100.2	100.79	100.05	98.624	102.29	99.315	102.69	102.46	100.65	101.12	100.47	103.48	99.452	99.004	102.36	100.43	99.722	103.62	101.56	100.04	100.81	100.31	99.118	99.676	101.91	100.92	101.37	100.5	103.5	101.35	99.57	100.78	99.426	100.07	100.68	101.82	101.09
113.9	112.33	110.89	112.9	112.82	112.86	111.35	112.29	112.63	111.77	110.82	113.49	114.14	112.95	111.45	112.69	111.91	113.32	113.46	114.58	108.6	111.2	113.02	112.8	110.65	113.16	113.65	113.53	114.23	113.25	111.08	114.17	111.29	111.1	112.23	113.11	115.18	112.56	114.87	110.25	112.87	111.35	113.85	112.61	113.59	113.82	113.69	114.14	112.21	111.78
110.65	112.49	111.87	113.34	109.37	111.39	112.2	112.09	110.95	112.44	109.53	110.99	111.55	111.06	110.35	112.15	110.83	111.52	112.21	113.05	112.25	111.21	112.31	111.84	112.54	110.82	110.4	114.03	112.04	110.06	108.51	109.87	111.95	111.59	110.56	112.5	111.84	112.24	110.36	110.75	111.4	111.17	113.07	112.09	112.31	111.42	112.13	110.78	110.39	111.29
112.17	113.53	113.88	110.4	111.8	112.74	110.76	113.89	111.31	112.37	113.16	112.4	112.4	112.91	112.24	113.31	109.37	112.79	110.39	114.13	112.05	112.12	111.5	109.17	113.3	111.51	112.67	110.91	112.03	113.5	111.07	112.99	115.6	112.34	112.93	109.53	111.64	111.32	109.73	112.15	112.35	110.74	112.5	112.99	111.92	113.75	114.5	111.21	111.41	112.8
103.8	102.74	103.4	102.66	104.11	104.76	105.81	104.81	103.56	103.69	103.01	103.32	103.2	104.46	105.94	102.18	102.07	104.85	104.95	102.66	104.28	103.81	104.45	103.5	104.79	104.71	103.85	102.16	105.94	105.88	103.13	104	105.84	104.64	105.39	105.41	103.06	103.7	105.28	101.71	103.17	103.7	105.19	104.64	105.47	103.31	103.21	102.53	103.41	103.46
112.93	112.45	113.23	114.9	112.4	113.77	109.84	112.6	112.73	115.15	112	113.54	112.17	110.78	113.08	111.48	113.21	112.72	111.87	112.93	112.2	110.8	112.97	111.22	113.8	109.3	113	113.39	112.68	110.09	113.11	109.73	113.63	113.15	112.61	113.14	115.26	114.73	113.59	112.93	112.09	111.47	112.54	112.32	113.26	112.66	113.33	114.91	112.82	113.45
109.85	112.06	111.01	107.57	112.39	109.54	110.36	109.06	108.34	108.35	110.1	111.6	109.86	108.71	107.59	107.21	109.67	111.53	108.32	109.24	108.82	109.58	108.44	109.08	109.93	109.1	108.01	109.82	111.15	109.27	110.74	109.87	112.72	109.67	113.62	110.98	109.46	111.5	108.3	107.36	110.96	110.33	108.97	110.5	109.53	109.53	111.45	110.9	110.23	108.8
108.93	111.56	113.69	110.36	108.35	110.81	113.75	110.46	113.16	109.91	112.63	109.59	109.01	111.27	111.09	110.56	111.71	112.1	111.63	111.62	111.68	110.43	113.02	113.2	111.06	113.35	109.51	111.47	109.92	110.4	111.63	112.66	110.95	113.64	108.6	112.92	110.16	112.7	113.86	108.16	109.4	112.68	111.56	110.98	111.59	110.73	109.15	110.72	112.23	110.95
115.33	112.22	112.64	111.55	109.39	114.71	111.67	111.04	112.73	111.72	112.71	113.29	110.43	111.72	110.94	111.38	111.38	114.96	112.32	110.23	111.34	110.55	111.7	111.63	109.37	112.66	112.61	111.72	113.05	111.46	112.49	113.62	110.67	109.87	112.9	111.32	113.42	111.75	112.94	113.07	113.67	113.64	114.2	110.26	111.28	112.03	112.13	110.84	111.53	113.18
109.68	104.58	106.35	106.71	107.73	107.16	108.36	106.67	106.3	105.73	107.04	108.32	107.24	104.99	107.36	107.74	106.47	106.59	108	106.76	107.68	108.17	107.55	107.49	105.96	107.78	107.39	106.05	106.8	106.91	105.87	104.02	104.81	105.48	108.52	105.53	106	106.9	106.41	104.73	106.28	107.21	105.95	105.94	106.25	106.3	107.77	103.28	107.06	106.55
106.56	106.3	104.22	105.67	105.87	107.47	106.59	105.83	104.4	104.53	107.57	108.71	110.19	106.37	106.06	105.52	107.13	107.15	107.55	107.11	103.79	107.7	103.61	108.65	104.07	105.5	109.58	105.28	104.1	106.3	106.95	105.61	106.32	107.75	106.51	106.38	108.16	105.37	106.67	106.84	104.32	106.93	105.8	107.14	106.89	106.09	106.38	107.59	105.73	106.62
106.16	105.83	105.62	106.24	106.55	106.7	107.23	105.01	106.9	102.91	107.34	103.35	104.93	105.95	106.81	104.45	104.58	103.7	107.03	106.08	104.28	105.34	105.3	105.51	106.3	106.64	103.37	106.21	107.9	106.13	107.69	106.34	105.69	103.65	105.14	104.36	105.47	104.19	106.69	106.91	105.71	105.34	105.79	107.02	105.66	104.89	106.33	106.22	108.57	106.62
104.57	103.84	105.85	103.84	105.55	104.1	104.33	106.96	102.85	104.15	102.87	105	105.12	103.77	101.36	105.51	105.88	103.71	105.63	104.62	102.63	104.21	105.45	104.19	104.49	105.86	104.57	105.33	103.05	103.45	104.2	105.25	103.09	105.41	106.86	104.38	103.06	102.64	105.98	103.64	103.88	105.06	104.75	105.89	103.87	104.21	104.92	106.03	104.79	104.45
106.94	106.21	106.27	107.07	105.25	105.27	106.22	106.43	106.11	106.42	106.68	104.64	103.73	105.8	108.12	106.49	106.91	107.99	107	104.26	106.74	107.59	105.36	106.32	105.49	104.94	105.6	104.72	104.05	106.15	106.1	105.86	106.37	107.23	107.82	105.69	106.11	106	106.3	106.78	107.09	106.22	106.63	106.2	102.53	107.8	105.42	107.15	105.36	106.39
107.33	107.17	105.23	106.22	106.52	104.88	106.8	107.88	105.71	105.49	105.25	108.53	106.84	108.68	103.8	104.28	105.15	106.78	106.06	104.2	105.41	104.9	105.68	105.55	108.34	105.33	106.42	109.13	104.43	107.8	106.51	106.13	104.34	105.61	106.78	106.7	106.9	106.44	105.97	104.37	108.33	105.24	105.97	106.29	106.11	107.54	107.33	104.78	105.77	105.13
103.89	106.05	106.1	103.96	105.06	105.88	104.72	106.54	105.29	105.71	104.39	104.94	107.18	104.18	104.85	105.8	107.29	105.07	105.32	104.68	103.95	105.04	106.63	105.4	106.01	105.25	108.33	106.53	105.85	107.15	104.71	104.02	105.04	105.56	104.88	107.32	104.21	105.29	107.33	103.57	105.66	105.26	106.11	106.53	107.4	105.2	105.52	105.38	106.43	106.25
101.33	97.71	99.281	102.11	99.786	101.05	99.649	101.37	100	98.114	98.561	101.37	98.256	97.847	100.19	101.56	99.897	99.325	103.6	100.48	99.61	98.675	101.79	97.829	99.748	100.72	101.68	101.03	100.45	103.36	100.52	98.469	101.64	99.577	100.04	101.17	98.82	99.927	98.075	100.27	98.625	101.56	98.871	99.891	99.212	100.64	98.21	101.03	102.7	99.139
106.25	105.61	105.03	106.1	106.46	105.96	104.93	105.76	104.48	108.52	105.57	107.26	104.85	105.55	105.74	103.81	107.06	105.45	104.51	106.02	102.95	105.69	104.09	106.03	103.16	104.87	106.88	106.55	106.04	107.27	106.19	105.78	105.92	106.36	107.18	105.97	106.34	106.21	103.52	107.21	108.46	106.04	104.22	104.94	106.7	104.98	105.14	106.81	103.14	103.93
109.53	109.66	110.67	109.94	109.35	109.07	109.5	109.55	110.84	109.45	109.17	109.99	109.48	110.11	110.68	110.3	109.68	110.91	109.5	109.5	110.64	110.79	106.32	109.59	111.12	108.92	107.8	110.41	108.59	107.34	109.97	110.46	111.49	110.03	108.94	110.59	110.36	110.21	110.36	109.33	110.49	109.07	110.23	109.89	107.59	110.37	109.11	110.35	107.84	110.81
115.19	111.67	111.66	113.65	113.86	112.09	114.32	113.84	113.01	110.95	112.14	111.93	113.9	113.29	112.67	112.2	114.24	113.16	113.03	113.73	110.31	112.77	112.5	114.78	111.62	114.52	114.02	111.73	114.99	115.72	111.13	112.52	112.59	112.98	110.48	111.05	111.39	111.99	110.51	111.3	111.56	112.86	112.46	113.69	114.4	112.55	110.92	114.86	114.18	113.64
109.72	111.12	111.1	112.94	110.77	112.88	113.87	109.93	111.22	110.47	110.67	112.45	109.34	110.98	110.1	111.18	112.07	112.09	110.37	112.72	112.6	110.17	111.04	112.02	110.26	111.84	110.56	111.15	110.72	112.76	111.14	114.08	110.91	111.92	110.5	108.82	112.9	110.02	111.82	112.49	111.83	111.39	107.95	110.31	110.47	109.72	110.46	111.95	110.29	110.82
100.14	99.272	101.34	100.55	99.628	100.49	99.475	95.18	101.02	99.897	97.792	101.65	100.87	99.339	101.17	100.65	100.81	100.53	99.227	100.82	99.719	99.225	99.592	99.374	99.869	98.418	102.05	98.416	100.56	97.666	99.919	98.005	98.046	100.34	102.31	101.32	99.277	102.56	99.095	99.891	100.96	101.44	101.5	101.46	100.22	100.08	98.506	98.551	98.493	101.2
113.03	111.67	114.05	111.98	113.11	113.38	113.29	113.04	110.29	110.7	113.51	109.92	113.25	110.71	109.61	110.7	114.97	112.8	111.2	112.46	112.59	112.63	111.58	112.7	109.98	111.74	111.47	110.83	111.84	111.54	111.66	113.15	114.4	108.34	113.19	111.4	109.78	113.11	112.37	111.61	112.24	112.56	109.76	115.11	112.08	110.73	111.92	112.72	110.99	110.98
106.33	107.16	107.67	107.64	105.48	107.89	108.61	107.52	109.18	108.07	107.62	105.62	105.93	106.29	108.02	105.31	106.29	105.32	105.48	107.03	106.18	107.71	108.08	105.89	105.91	107.1	108	109.57	107.47	108.97	109.08	107.2	106.89	107.17	108.62	107.19	107.46	106.71	106.42	108.13	106.25	105.21	106.01	106.17	106.56	105.84	106.56	107.44	104.97	107.93
106.38	107.43	105.63	104.47	105.84	106.32	105.98	105.18	104.91	107.09	107.33	102.03	107.7	106.59	107.82	105.98	105.96	107.58	105.8	106.49	106.14	105.7	106.07	105.18	103.5	104.73	105.47	104.59	105.75	104.82	107.63	107.25	105.92	105.35	105.92	107.3	109.26	107.36	106.06	106.26	106.34	107.06	106.57	102.47	105.36	105.74	105.07	107.05	106.78	105.08
103.75	104.14	105.81	103.22	102.74	107.71	103.42	104.14	102.19	103.1	103.67	104.84	103.4	104.24	105.31	104.68	103.89	104.71	104.06	104.22	106.6	105.46	104.06	104.1	104.77	106.6	104.56	102.55	103.9	103.48	104.47	103.8	105.14	104.53	101.56	104.92	103.86	105.49	105.9	104.38	105.05	105.08	102.82	105.72	105.48	105.33	105.53	105.2	105.43	105.08
110.75	110.02	111.21	108.77	108.59	110.87	108.16	109.44	110.47	108.87	109.63	110.9	109.33	107.98	110.97	110.48	112.41	111.19	109.89	111.63	110.69	111.14	109.76	108.86	111.87	110.41	108.85	110.75	111.08	108.87	112.37	113.22	109.23	108.47	110.38	112.11	109.93	110.06	109.21	111.66	109.76	110.74	111.22	109.91	111.64	111.24	109.28	111.13	112.5	110.18
108.43	111.64	107.79	107.85	109.94	109.39	108.3	110.36	108.61	109.92	107.87	110.16	108.49	110.1	106.68	110.14	109.4	109.4	106.98	107.53	110.65	110.85	108.77	106.67	108.8	110.96	109.05	108.43	110.1	109.78	108.41	109.65	108.7	109.38	110.76	109.18	111.35	109.38	113.04	110.09	111.96	109.18	109.04	110.06	108.61	108.5	110.65	109.46	111.87	109.58
103.71	105.79	105.52	107.43	105.54	104.77	106.64	106.64	105.95	104.67	106.4	105.65	105.48	106.56	107.9	106.1	108.1	106.5	105.14	104.03	105.23	105.8	104.23	108.26	105.84	105.05	105.87	106.1	103.41	104.65	104.67	105.39	104.97	107.41	107.04	107.02	104.64	105.74	104.8	104.08	106.36	106.37	104.18	105.21	104.67	106.18	103.83	105.69	104.26	105.92
105.98	105.38	106.4	107.48	106.15	106.99	107.29	104.66	109.16	105.17	106.43	107.15	106.31	106.56	107.47	107.16	106.21	107.62	106.02	107.15	105.88	107.85	109.01	107.19	104.39	108.11	104.82	106.99	107.36	107.83	106.93	107.26	105.61	106.21	106.85	105.61	106.46	106.31	106.9	107.62	105.85	104.78	107.09	105.83	106.33	106.02	107.9	107.94	104.71	107.37
109.98	111.1	110	112.2	109.47	109.2	110.77	107.8	106.92	109.82	110.5	113.17	109.81	108.07	111.71	109.99	110.54	112.27	109.12	108.76	112.07	109.16	111.12	109.03	111.66	110.57	108.96	108.62	110.79	110.88	108.77	109.56	109.01	108.79	109.73	109.46	111.43	109.54	106.86	109.18	108.78	112.49	108.88	108.17	108.51	111.04	110.62	110.91	111.68	110.25
111.95	111.18	109.95	109.88	109.91	112.06	112.28	110.87	111.31	110.43	109.81	111.2	108.89	109.17	113.23	109.81	110.69	112.76	111.93	110.31	112.82	112.3	111.86	111.86	112.16	112.37	111.33	111.36	110.81	112.98	112.05	110.42	111.03	111.63	112.7	110.31	110.33	111.2	111.11	111.19	110.32	111.89	109.36	111.48	112.69	109.75	112.11	112.1	109.97	109.65
111.24	112.99	110.22	111.55	107.33	111.35	110.53	109.52	110.73	111.3	109.14	112.74	109.99	109.23	110.83	111.58	109.53	111.75	110.8	109.97	109.26	110.41	109.2	109.77	110.09	108.37	110.34	110.04	110.1	111.13	109.6	109.66	109.79	111.23	109.3	110.86	109.89	110.94	111.83	112.97	111.19	108.97	109.23	110.12	110.63	108.77	109.28	113.02	109.24	108.9
105.75	106.71	105.05	103.43	106.94	105.99	104.81	103.77	105.98	107.8	106.69	106.56	105.94	103.53	105.91	105.6	107.6	109.58	106.19	104.96	103.86	104.99	104.96	106.83	105.66	107.34	106.82	107.06	105.38	104.11	105.12	104.44	107.71	104.91	105.12	105.56	105.52	105.11	105.3	105.15	103.3	104.59	107.05	104.21	106.3	105.79	107.67	104.2	106.12	105.13
111.4	111.35	111	110.68	111.16	111.82	109.43	112.77	112.26	113.31	111.38	111.56	111.95	110.76	110.79	108.93	111.06	109.35	111.03	111.81	111.58	110.55	111.37	110.13	111.32	110.56	111.65	111.62	112.36	109.57	110.7	111.64	113.37	111.38	110.93	112.2	108.43	111.92	110.02	110.45	110.2	110.41	110.93	111.97	109.59	110.01	111.17	109.98	110.73	110.62
117.5	117.03	118.41	115.88	118.3	118.57	119.56	116.75	118.55	115.71	119.68	117.94	117.55	115.56	117.36	118.46	116.5	116.63	116.9	117.78	120.2	117.21	118.23	117.53	116.17	117.43	118.46	118.05	117.79	117.1	117.79	119.42	116.45	117.91	117.15	118.57	118.77	116.17	115.62	115.95	119.64	115.87	117.07	116.92	119.21	116.09	117.52	116.56	117.43	117.47
106.45	104.28	105.82	103.39	103.53	104.97	107.78	103.25	105.88	106.85	107.71	107.49	105.79	105.26	106.14	106.4	104.27	106.33	105.61	106.22	106.52	106.02	107.11	103.91	105.96	105.02	104.02	104.39	103.84	104.56	108.01	104.11	106.1	106.41	107.63	107.45	105.88	107.41	106.82	105.77	104.93	108	106.89	105.68	106.08	108.67	104.09	107.19	107.81	104.74
113.06	110.22	110.88	109.8	110.43	112.65	109.56	110.13	112.04	111.17	111.34	110.53	111.46	110.55	109.45	108.15	110.71	111.44	111.77	109.78	109.87	110.19	111.73	111.73	109.18	110.98	110.31	109.25	113.09	110.67	109.4	110.48	110.78	112.21	111.45	111.84	109.96	108.63	109.59	110.21	109.24	111.08	112.24	111.04	110.39	112.09	110.26	109.91	110.92	110.08
105.89	103.8	103.44	105.03	101.61	104.13	104.11	104.12	104.52	104.44	103.7	106.31	104.71	103.25	104.2	104.4	104.92	103.01	103.09	105.48	103.21	105.58	104.59	103.68	105.38	102.99	105.1	104.84	103.82	105.06	104.88	102.67	102.39	106.23	105.82	104.76	104.7	104.27	104.22	102.89	102.32	103.48	105.41	104.79	103.65	103.75	104.59	103.83	103.54	101.93
113.81	112.07	112.32	112.48	110.58	112.89	111.69	111.84	111.37	112.22	112.77	109.6	113.42	111.38	111.39	112.68	111.83	112.59	111.19	115.54	112.24	111.75	110.4	114.36	112.77	112.67	112.37	111.14	112.99	110.64	113.75	111.05	111.48	109.63	110.26	112.35	110.88	112.17	112.53	110.97	109.83	112.01	112.4	110.79	113.77	112.36	111.46	111.17	112.47	110.99
112.64	108.3	109.47	112.44	113.09	111.43	111.45	111.61	109.97	108.54	111.75	109.31	111.73	110.03	111.93	109.22	113.41	111.92	111.53	108.81	110.83	111.47	112.71	109.51	112	112.68	110.25	110.43	112.42	110.54	110.39	111.18	109.74	111.03	111.59	112.75	110.97	110.36	112.45	111.96	110.38	110.01	111.05	111.71	111.55	113.13	111.04	112.34	110.77	113.3
107.29	106.36	107.04	106.66	104.73	106.1	104.45	106.47	104.15	106.23	104.93	106.52	106.03	104.04	106.98	105.62	102.68	105.45	105.19	105.69	104.17	108.68	106.03	105.57	103.81	104.83	105.6	105.3	104.55	105.45	104.54	104.29	107.69	104.44	107.36	104.98	107.35	104.92	105.83	107.5	105.36	106.91	106.25	104.11	103.28	108.43	104.87	106.77	104.96	105.16
105.41	106.51	108.55	106.15	105.64	104.9	106.89	106.52	104.41	107.5	109.55	106.21	106.67	103.67	105.44	106.12	106.26	106.78	105.59	105.09	106.62	107.11	104.4	106.97	107.4	104.92	105.68	105.4	105.12	106.79	104.72	108.01	105.12	109.52	105.97	106.04	106.64	107.72	106.82	107.56	105.75	107.23	106.29	104.28	106.16	105.75	105.72	106.73	104.07	106.26
99.568	97.307	99.669	97.618	99.992	100.69	99.892	100.24	100.52	98.262	100.18	97.516	99.178	98.777	101.92	100.31	97.978	100.73	100.45	99.22	99.764	101.65	100	98.137	101.68	99.796	98.711	100.73	98.691	99.062	100.03	99.174	98.929	100.1	98.752	100.26	100.07	99.6	100.53	99.808	100.62	100.63	98.595	101.56	96.492	100.05	96.532	100.01	99.564	100.69
111.82	114	111.72	113.38	112.88	111.6	112.06	110.39	110.91	108.99	111.52	110.38	111.1	112.7	112.16	112.63	112.71	111.32	111.6	114.31	112.71	114.88	112.06	108.89	111.23	111.45	111.48	112.99	113.75	109.71	112.11	112.59	113.53	110.73	113.24	111.15	111.27	111.31	113.36	111.25	110.11	112.07	114.08	110.78	113.47	111.24	110.27	110.58	112.64	111.12
100.91	100.51	98.835	98.816	100.46	99.912	96.903	98.888	98.775	98.202	101.57	98.402	100.65	98.533	98.239	98.237	100.93	98.743	101.3	100.27	101.38	98.571	100.03	100.4	99.478	99.514	99.663	99.362	99.655	99.028	100.21	98.445	99.459	98.199	98.281	101.76	100.65	100.14	100	100.78	98.723	100.81	100.81	98.859	99.392	99.958	101.03	98.338	101.06	102.16
106.08	106.04	104.75	106.57	103.67	106.15	105.27	105.2	105.73	105.66	106.2	109.12	106.77	106.23	107.56	106.05	106.01	105.3	103.17	104.3	104.76	104.59	104.94	106.5	107.54	107.64	104.5	104.65	105.67	105.63	104.56	105.12	106.2	105.63	106.18	103.57	104.38	106.75	108.63	104.2	107.64	106.24	106.85	107.41	105.33	107.76	107.05	107.52	106.12	106.62
108.44	112.69	111.09	109.76	108.93	110.4	111.88	110.7	111.05	110.4	110.38	111.4	110.18	109.1	112.27	111.18	107.63	109.37	109.02	111.09	107.96	110.24	109.94	110.8	112.99	111.2	110.65	110.38	111.59	107.53	109.04	111.45	110.5	108.74	109.94	112.41	109.57	112.05	108.34	110.77	111.63	110.71	106.43	110.9	109.24	109.87	110.7	110.07	110.88	109.58
111.51	113.22	109.5	112.94	112.5	112.01	112.59	113.21	108.47	112.48	112.76	111.67	112.35	110.89	111.18	114.36	110.41	111.05	112.13	108.71	111.55	110.4	110.96	111.01	112.59	110.57	112.6	111.99	113.81	112.29	113.09	114.78	110.42	112.78	113.16	112.26	111.1	113.55	110.79	111.03	112.11	111.99	111.84	111.5	111.76	111.41	111.95	110.32	110.06	112.81
106.02	108.21	105.61	107.16	106.01	109.17	108.16	104.5	107.29	108.73	106.44	107.65	102.55	106.93	107.15	106.09	106.4	106.68	103.99	105.14	104.81	104.95	106.77	106.45	105.36	104.11	104.78	105.9	106.62	105.26	104.76	106.45	106.23	105.4	105.88	108.06	106.01	107.06	106.66	107.79	106.62	105.55	107.73	107.66	108.03	105.83	109	107.38	104.49	106.15
116.36	116.89	119.95	117.69	116.73	118.72	114.43	117.93	117.36	116.97	116.09	118.46	116.79	117.55	117.64	117.19	116.15	116.45	119.42	118.41	117.1	118.04	116.91	116.33	119.39	116.84	117.83	116	117.21	115.58	117.33	116.39	118.9	116.99	117.86	115.13	116.41	115.86	117.92	117.27	120	118.03	117.41	117.52	118.16	117.63	116.73	118.94	114.72	117.4
111.39	111.33	112.5	112.34	109.6	113.15	112.46	111.16	110.21	111.03	112.61	112.09	115.17	113.94	110.13	112.67	112.11	111.36	111.86	110.86	113.69	111.18	111.36	113.52	112.59	112.22	110.21	111.61	112.07	113.66	111.11	112	112.71	111.01	110.83	110.86	113.3	114.54	112.27	112.67	111.89	110.43	112.36	112.65	110.98	112.33	111.42	112.3	110.55	111.32
105.14	103.62	104.56	102.55	103.7	104	103.9	105.21	106.04	104.61	103.35	104.83	105.33	105.32	104.47	103.68	105.3	103.8	105.2	103.7	102.13	103.85	103.03	104.92	104	104.37	105.35	104.72	102.81	104.71	103.3	103.02	103.61	104.67	104.21	105.09	104.9	104.41	104.31	104.75	105.93	103.81	105.58	105.41	104.39	104.81	103.14	105.72	103.98	103.44
103.9	100.01	100.36	97.592	99.856	99.088	99.299	99.79	100.75	97.951	99.03	100.38	98.911	99.545	99.673	101.25	100.8	100.14	101.29	100.01	99.186	100.84	100.47	97.526	100.57	100.02	99.31	100.2	97.909	98.369	100.65	100.23	100.58	101.46	100.55	98.967	99.499	100.73	101.11	100.6	99.005	101.06	101.02	99.765	98.718	100.03	97.992	97.172	101.29	101.25
112.47	111.55	113.2	112.09	109.43	112.55	113.18	111.28	111	111.38	111.81	110.11	110.21	110.2	111.24	109.9	110.73	111.75	113.42	110.41	111.25	112.21	110.81	114.08	112.55	113.2	112.4	115.3	112.08	112.44	113.12	110.1	111.64	111.28	111.57	111.6	111.47	113.27	111.1	113.54	113.31	112.53	113.77	112.27	111.21	111.95	112.44	113.06	111.64	110.07
110.45	110.67	112.37	110.16	111.1	110.54	110.72	109.5	109.66	109.42	110.12	109.04	110.62	110.01	107.46	109.5	110.1	108.5	110.77	109.74	111.54	110.45	109	110.4	111.29	109.88	108.84	110.62	108.16	109.84	108.81	109.72	111.41	110.51	110.36	108.64	107.74	107.45	111.48	110.03	109.7	111.13	108.88	108.94	110.56	110.97	108.24	107.6	109.57	107.74
100.63	100.29	99.589	99.568	99.69	98.656	102.44	102.34	100.67	97.67	98.146	96.911	99.853	99.883	100.57	100.51	103.35	101.74	99.627	101.4	99.46	101.6	101.01	101.15	100.87	99.742	100.97	99.874	98.981	100.9	98.403	100.05	99.884	99.136	100.18	100.93	102.76	100.94	99.637	98.986	101.81	99.584	99.337	100.7	100.42	99.228	101.54	99.348	99.55	98.913
105.34	103.82	106.55	104.06	107.35	103.33	106.3	105.15	105.04	104.55	105.97	105.22	104.66	107.35	104.52	105.73	107.18	105.21	103.47	107.91	105.54	104.26	104.6	105.63	104.38	104.83	106.79	105.5	103.96	105.74	106.34	106.45	103.26	105.31	106.13	102.5	105.78	105.94	104.87	104.95	103.62	105.75	106.66	104.52	104.87	104.83	104.18	107.82	105.86	104.81
115.67	116.18	117.6	116.2	115	115.91	115.19	116.43	115.6	114.5	118.01	117.02	118.52	115.63	118.02	117.35	115.49	116.27	116.53	114.04	115.59	117.57	116.38	116.44	117.42	117.19	114.97	117.58	116.03	116.9	117.04	118.41	117.97	118.18	118.34	119.29	114.01	117.92	117.95	114.71	115.62	115.18	114.86	117.87	116.42	112.95	118.22	117.97	117.88	116.43
111.47	114.34	110.65	112.47	113.47	112	110.71	109.83	111.6	110.07	109.95	112.82	113.36	109.7	112.07	109.93	108.9	113.31	111.18	109.95	112.98	108.83	112.76	113.7	112.22	112.72	110.47	111.89	110.71	109.94	112.47	111.4	110.73	112.32	111.02	110.32	112.21	110.87	111.54	112.09	111.46	111.22	111.97	111.65	113.53	111.56	112.14	109.58	110.48	112.13
111.91	112.15	111.87	112.03	110.46	112.95	111.49	110.35	109.38	110.79	114.33	112.37	110.53	111.54	112.19	111.4	110.32	110.8	112.26	111.37	112.13	111.51	111.16	111.03	112.6	110.59	111.07	112.41	113.42	111.82	110.9	113.09	111.06	113.46	111.57	112.7	112.95	110.8	113.6	113.06	111.4	110.33	111.77	111.2	110.47	110.8	111.23	112.6	113.17	110.93
110.6	111.12	111.9	111.39	112.26	111.06	111.67	109.67	111.77	109.95	110.38	110.94	113.92	112.45	110.99	111	111.65	110.95	110.82	110	114.34	113.14	111.66	110.42	113.32	111.29	110.06	112.33	114.04	112.63	113.1	111.47	111.87	110.2	111.43	112.98	111.07	110.36	110.67	109.48	112.17	110.55	112.7	112.72	110.28	112.77	112.74	111.48	111.26	112.28
110.97	109.24	114.16	109.35	111.71	111.15	111.79	112.59	110.34	111.4	110.29	110.8	111.01	111.19	111.08	110.93	110.89	108.52	110.38	112.98	111.68	110.44	107.8	112.54	109.91	112.16	110.56	111.74	111.43	110.59	112.32	111.37	113.29	109.62	109.58	111.56	110.77	111.31	111.68	111.25	112.53	112.26	110.8	112.29	111.24	111.75	110.2	110.67	111.46	112.41
106.69	107.63	105.56	106.69	107.14	108.35	108.38	105.52	105.87	105.63	105.18	107.59	106.27	107.01	107.43	105.87	106	106.75	107.42	107.31	106.36	106.85	107.98	104.43	107.03	108.19	103.32	105.78	105.98	105.11	107.13	108.68	107.46	110.17	108.4	107.77	108.11	105.48	107.76	106.82	107.84	104.55	108.38	107.26	104.95	106.59	107.53	106.77	107.77	106.97
107.52	106.29	104.55	105.52	103.35	102.68	105.82	105.65	105.66	107.01	103.71	106.69	106.61	105.23	106.05	107.53	106.1	106.09	107.03	105.53	104.03	106.2	107.33	106.87	105.01	106.01	103.53	105.28	104.43	106.13	105.98	105.76	105.98	105.52	106.38	106.48	106.2	105.15	105.56	105.62	106.19	107.69	107.27	103.36	107.01	104.65	105.22	107.36	108.9	105.75
109.62	109.43	111.04	108.75	110.21	109.87	110.53	109.3	109.99	109.31	110.05	110.27	110.44	110.34	111.25	109.6	111.56	111.31	111.04	110.82	109.15	108.21	109.6	110.4	110.08	110.9	110.51	108.71	108.17	111.43	107.7	109.53	111.16	109.12	109.66	111.21	110.77	107.81	110.81	108.01	108.75	109.14	107.54	110	109.99	111.49	111.35	109.93	109.18	109
110.1	106.48	110.55	110.2	110.31	110.52	108.23	110.29	108.58	109.46	110.92	111.54	110.5	109.09	109.04	110.5	111.61	110.12	110.52	109.52	109.6	112.07	109.82	109.19	108.17	108.79	107.66	109.05	110.04	110.24	108.97	108.84	109.96	111.01	109.47	110.13	110.97	108.66	110.01	110.04	107.99	107.95	109.58	108.74	109.07	110.01	107.99	109.36	108.64	108.48
116.8	117.07	117.41	115.91	117.82	117.19	117.41	116.3	118.66	117.49	114.97	115.2	117.31	115.17	116.89	114.25	117.07	117.75	114.52	116.77	114.75	113.9	117.36	115.19	118.44	115.21	118.39	116.48	118.35	117.53	116.09	115.24	118.62	117.96	114.63	116.01	116.02	116.48	116.16	116.31	117.66	115.67	114.42	114.44	116.27	114.96	115.27	116.99	116.33	117.84
103.78	104.55	106.93	104.91	107.35	104.09	105.22	105.84	103.75	102.77	101.5	106.54	106.45	107.57	105.25	103.42	103.75	103.83	104.29	103.21	104.5	106.15	102.62	102.21	104.89	105.35	102.32	105.56	103.95	103.49	106.51	104.76	103.49	103.27	104.63	104.48	103.78	105.98	103.82	103.22	106.05	104.36	102.17	105.32	105.95	104.23	104.88	103.67	103.29	104.98
110.04	110	111.9	111.88	110.78	112.28	109.32	109.31	109.17	109.66	111.33	111.28	112.77	111.22	112.88	113.67	111.83	111.19	111.53	109.56	109.98	111.82	110.22	108.89	113.42	110.38	110.17	110.34	110.54	110.67	112.48	110.27	111.59	111.44	111.25	108.79	112.91	110.92	111.21	110.84	110	109.67	112.3	110.94	109.95	113.16	111.07	111.27	113.37	111.34
109.43	108.56	109.3	110.31	110.41	107.05	109.61	112.3	109.63	111.04	112.87	110.3	109.19	111.35	108.32	110.66	109.05	108.83	108.65	107.7	110.82	111.12	109.33	109.43	108.81	110	110.52	110.11	109.53	111.89	110.39	108.17	109.33	108.73	109.81	109.38	107.57	108.95	109.28	109.17	107.37	109.1	110.76	113.56	108.8	108.93	109.55	109.73	111.64	109.45
105.69	106.16	106.17	105.94	104.84	108.3	105.74	105.39	105.73	105.46	104.91	104.68	108.06	105.86	105.26	106.19	105.1	105.17	107.51	107.29	107.81	106.06	106.62	106.65	108.26	107.5	106.21	104.96	105.1	105.82	106.74	104.92	105.35	108.01	104.71	105.43	106.16	104.62	106.45	106.24	102.51	107.99	107.66	104.38	107.18	103.39	105.51	105.29	106.47	104.13
105.12	105.29	105.62	103.83	106.19	106.26	104.08	104.57	104.36	105.77	103.95	105.81	103.9	102.24	106.77	103.52	102.08	105.9	107.37	103.31	107.12	106.48	104.34	105.82	104.35	103.92	105.99	103.27	105.8	106.98	105.25	105.73	104.4	103.81	106.56	106.74	107.44	106.9	105.53	105.5	106.29	105.44	104.59	106.71	104.43	106.25	103.74	104.63	103.78	106.12
99.296	100.48	102.19	99.454	100.3	100.42	98.089	97.715	100.66	98.11	100.49	100.71	96.953	101.8	98.795	100.28	101.47	100.93	100.03	100.59	100.93	101.01	100.77	99.759	102.11	100.81	101.08	99.853	100.17	100.27	98.948	98.223	100.71	101.14	98.08	101.04	98.504	99.301	101.88	101.55	101.18	99.893	98.77	101.52	99.616	100.17	101.73	102.37	99.123	101.19
105.1	106.67	104.85	105.91	106.92	105.86	106.64	104.87	109.39	104.13	105.85	105.92	108.06	106.52	107.89	105.81	105.21	106.93	107.38	106.48	106.39	107.01	106.85	105.82	106.25	107.2	107.34	105.01	104.57	105.96	107.11	104.6	107.21	105.45	107.04	107.08	106.89	107.64	106.98	104.29	106.13	107.77	106.82	104.65	106	106.25	104.89	106.41	105.9	105.79
106.08	106.07	102.98	105.42	103.37	105.31	103.12	106.31	103.52	104.87	107.12	105.21	104.73	101.58	103.85	104.3	103.97	102.64	104.14	106.7	103.1	103.85	106.61	101.46	104.35	102.96	104.87	102.52	103.15	105.04	104.79	105.1	104.23	103.64	104.14	105.63	104.63	102.72	104.88	101.62	104.23	104.9	105.88	103.35	104.93	104.91	103.75	104.22	102.04	103.64
106.2	108.86	106.96	106.34	105.75	106.69	105.8	107.67	106.94	107.36	107.26	104.37	106.91	106.34	107.27	105.65	107.19	107.05	106.16	106.56	106.9	106.68	107.65	108.52	107.9	104.86	107.41	107.48	107.15	107.62	108.54	106.81	106.17	106.37	107.64	107.2	106.41	106.87	106.01	105.84	106.65	106.45	107.28	108.97	106.95	109.73	105.16	104.2	108.93	105.8
99.295	98.723	102.33	101.33	99.689	99.496	99.215	98.669	98.638	99.288	99.381	99.078	97.993	98.395	99.652	99.412	97.641	99.668	100.85	98.976	99.36	98.675	100.35	101.2	101.4	99.539	99.92	100.38	100.65	99.747	99.923	99.402	98.074	99.362	99.888	100.92	97.424	98.43	98.362	101.19	100.17	101.22	100.08	101.48	98.861	98.417	100.92	101.56	99.358	99.648
99.45	98.765	101.01	98.26	98.302	99.67	99.135	98.914	99.653	100.86	99.962	99.022	99.093	100.9	102.54	100.56	99.663	101.28	98.988	96.99	99.715	100.07	98.431	101.16	99.705	101.41	101.26	99.792	97.654	100.72	102.02	100	100.76	99.537	98.767	99.613	99.205	100.21	99.944	99.521	97.859	99.698	98.22	98.401	100.71	101.08	97.017	102.9	97.715	99.949
119.61	117.43	117.37	120.03	118.96	118.59	116.79	118.4	117.57	115.4	117.44	116.85	121.34	119.14	118.29	116.53	117.66	117.05	118.21	117.2	117.79	117.9	117.95	116.44	117.7	115.84	117.19	118.16	115.71	119.18	117.79	118.44	116.6	116.72	118.19	116.32	117.73	116.02	114.52	118.6	115.27	116.61	117.73	117.3	117.88	118.44	118.85	118.13	118.68	118.23
104.33	103.68	104.28	103.63	107.06	103.84	105.29	103.64	104.16	104.97	104.23	104.3	107.14	103.95	103.23	102.65	102.73	104.78	105.35	105.19	103.55	103.16	101.51	102.6	102.96	105.49	104	104.48	104.18	103.1	103.43	105.49	105.25	106.9	102.66	103.82	103.46	103.84	103.01	103.22	102.89	103.35	105.38	103.12	105.27	104.07	103.38	104.22	103.27	103.09
106.17	107.16	106.02	108.33	105.44	105.72	105.85	106.45	106.87	107.26	108.61	105.29	105.07	105.88	106.53	104.91	104.79	105.59	107.63	106.7	105.88	107.04	106.06	105.25	104.63	105.93	107.77	105.12	107.16	105.13	106.68	103.79	104.98	106.19	105.5	106.47	104.52	106.62	105.05	108.58	106.48	107.18	106.66	105.53	106.5	112.34	104.99	105.77	107.6	105.23
105.58	106.97	105.64	104.83	103.31	103.94	107.69	105.93	102.91	105.43	107.79	105.04	106.62	106.41	106	108.85	108.73	105.89	105.25	105.94	107.82	107.07	104.27	106.24	107	103.23	107.28	106.11	105.7	106.17	104.9	108.5	104.01	106.42	105.47	107.19	106.41	104.15	104.91	106.65	105.89	105.36	105.3	108.27	104.41	106.29	105.66	106.98	107.63	107.02
103.63	106.09	104.49	108.32	107.8	105.71	104.68	105.78	106.25	107.1	106.84	107.67	105.82	106.05	106.49	103.99	104.12	104.55	106.19	106.21	105.16	108.26	105.16	105.61	106.64	103.45	108.49	106.06	105.19	107.37	104.29	103.69	106.2	105.85	106.45	106.89	105.77	104.32	106.46	108.41	106.2	108.86	106.77	104.75	107.1	105.23	106.63	107.63	103.34	107.09
105.33	104.5	104.07	104.64	106.51	106.86	106.16	105.93	104.82	105.31	105.14	105.01	103.21	105.56	105.92	105.09	106.26	104.25	105.53	104.04	106.17	103.98	105.49	103.58	104.93	106.01	104.99	104.75	105.78	107.92	107.7	106.08	106.19	106.3	107.17	106.98	105.27	106.66	104.87	107.12	104.47	105.71	105.48	107.69	106.61	106.21	103.41	105.42	106.61	106.57
98.733	100.89	101.02	102.04	100.22	101.03	100.6	100.7	99.002	101.43	100.74	96.731	99.513	99.506	100.26	99.485	98.905	100.83	102.18	98.075	100.55	99.857	100.01	100.27	98.573	100.43	98.253	99.408	101.38	99.475	100.56	100.2	101.1	98.862	100.76	100.51	97.815	100.97	101.56	100.05	101.15	100.6	100.23	101.78	101.02	101.11	98.448	99.486	98.838	100.51
107.86	108.51	108.3	107.48	108.44	104.08	106.69	106.1	106.91	105.61	105.81	106.41	107.11	105.75	107.69	107.39	105.75	107.16	105.92	108.36	107.18	106.24	108.26	106.32	108.39	105.62	106.26	104.78	105.7	107.27	106.84	106.89	106.88	105.9	108.06	105.63	105.91	107.83	106.97	107.21	106.54	107.25	104.59	105.85	106.96	105.88	106.03	104.61	107.62	106.01
98.664	97.964	99.938	101.06	101.19	100.46	97.733	99.691	100.19	99.024	99.988	98.734	100.79	99.285	98.782	99.807	96.61	100.55	99.349	100.25	98.543	101.87	99.141	101.15	98.922	100.05	101.54	100.2	99.563	98.677	98.084	100.17	99.072	101.95	101.75	101.27	101.34	100.5	98.541	100.31	102.11	100.52	100.72	102.31	100.92	101.45	100.42	98.553	102.33	102.13
113.29	110.58	108.96	109.83	109.59	109.24	109.17	107.57	109.94	108.73	108.78	109.91	107.59	110.99	111.08	109.28	108.04	110.78	110.73	109.43	112.46	110.21	107.14	107.51	112.81	109.67	109.71	109.81	108.72	108.52	108	109.44	110.19	112.81	109.63	109.61	108.98	111.56	110.16	110.96	111.46	110.99	109.74	110.95	108.95	109.21	110.19	108.61	110.01	108.3
102.92	104.95	104.19	103.91	104.35	106.71	102.16	103.93	104.7	104.26	106.51	103.61	105.37	103.83	104.5	104.11	105.36	106.66	104.15	105.88	104.67	105.64	105.93	104.37	102.49	104.28	106.03	104.48	104.54	107.38	104.26	104.03	103.62	103.8	105.48	103.14	104.55	106.23	104.94	105.4	105.3	105.09	104.35	103.19	103.65	104.73	104.83	104.92	105.1	106.37
98.387	99.297	98.891	99.897	97.739	99.523	99.374	99.056	101.51	100.39	98.189	101.2	99.978	98.658	98.429	98.107	99.491	100.37	101.85	101.64	99.253	102.17	100.58	98.173	99.012	100.56	99.739	99.946	101.03	100.14	102.39	100.72	99.721	100.5	98.797	100.07	101.3	100.31	99.575	99.096	99.941	98.48	98.83	97.544	98.034	100.76	97.416	101.42	100.09	102.07
105.86	104.66	106.4	105.02	106.46	107.33	106.86	103.21	106.65	101.66	108.15	104.67	105.78	104.31	104.72	105.2	105.53	104.85	105.14	106.89	104.95	106.14	106.62	105.67	105.18	104.62	105.13	103.51	105.62	103.48	106.43	106.59	103.38	106.24	105.37	105.67	105.89	108.09	105.68	106.47	106	105.9	105.95	104.28	105.89	106.82	104.61	103.44	104.94	107.23
105.77	105.21	104.45	104.31	107	102.93	104.19	105.31	107.86	105.26	106.93	107.05	105.37	105.03	104.57	106.38	106.74	105.77	104.39	102.94	105.05	103.59	104.46	106.32	106.5	106.73	106.91	103.57	103.32	104.72	104.31	105.41	103.98	105.72	104.95	105.27	105.17	104.93	106.04	104.31	103.99	104.19	105.83	104.38	105.26	105.12	104.9	105.74	105.46	105.06
104.87	104.94	104.61	104.17	102.61	103.05	102.89	104.27	105.82	105.54	105.11	104.34	102.84	104.55	105.01	105.88	105.63	108.04	104.35	105.99	105.4	104.98	103.83	104.68	106.66	104.03	105.62	104.82	105.43	102.79	103.43	105.05	102.91	102.37	103.91	105.9	103.61	105.07	103.97	106.25	105.11	103.96	105.24	104.91	105.41	104.38	103.69	102.71	102.65	104.71
109.08	108.93	110.99	110.49	109.62	109.22	111.31	107.31	111.08	110.7	109.86	112.29	109.62	108.42	110.35	111.67	111.92	110.77	110.29	111.29	110.64	112.49	110.38	111.53	109.81	110.28	108.45	110.73	110.9	109.2	108.87	110.1	112.34	110.28	109.37	111.04	110.23	110.28	110.76	112.45	112.86	110.98	108.2	111.63	111.38	110.32	110.85	111.58	110.96	111.9
105.86	108.2	107.29	107.79	107.89	107.05	108.2	108.09	104.53	110.78	104.08	107.55	107.76	107.38	108.66	108.68	108.18	107.78	104.87	104.83	106.63	104.75	109.22	105.73	104.58	105.95	106.93	105.11	108.65	108.06	107.34	106.17	104.51	108.43	106.22	106.44	109.37	106.87	107.79	107.31	107.51	106.07	107.35	106.1	108.26	106.08	110.82	108.47	107.88	105.71
106.48	103.65	105.63	103.98	104.59	107.54	105.56	104.76	105.18	104.78	105.36	105.44	105.83	104.37	105.11	105.31	104.93	105.15	106.92	104.82	108.13	104.55	104.75	103.94	104.66	105.52	104.27	104.3	107.05	105.53	106.15	105.49	105.31	105.4	105.48	105.26	105.61	106.26	104.99	106.78	105.4	107.45	106.64	106.29	104.79	104.14	108.16	106.47	105.32	104.09
107.7	107.78	105.1	103.32	105.78	103.92	106.45	104.24	104.66	107.24	105.43	106.22	104.69	102.97	105.89	103.89	103.61	105.17	105.42	107.19	106.2	103.38	106.11	106.93	105.43	104.69	104.33	105.14	105.09	104.3	107.62	105.55	103.93	108.95	104.63	106.94	104.07	104.61	106.08	106.83	106	105.48	103.34	107.06	107.07	103.61	104.94	107.95	106.42	107.9
105.5	103.86	104.23	103.58	107.28	104.65	104.3	105.05	105.21	103.81	103.48	104.58	106.97	103.86	105.01	105.48	104.68	106.09	104.45	105.86	103.05	107.06	102.93	103.59	104.71	105.41	102.89	104.82	107.94	103.95	103.53	103.99	104.86	104.84	101.93	102.41	105.02	104.53	107.03	103	105.78	104.2	103.14	104.14	105.75	104.93	104.39	104.25	105.6	103.63
111.78	109.39	111.15	109.54	111.49	110.19	109.4	109.14	109.97	113.07	111.88	109	107.6	110.37	111.03	111.59	113.02	108.96	112.06	110.46	111.05	110.87	109.9	109.89	110.85	111.5	110.46	111.91	111.54	111.69	111.45	111	110.67	112.5	111.18	112.79	109.69	109.86	110.87	112	111.14	112.05	112.47	109.13	109.76	110.33	111.65	109.83	109.5	111.07
108.47	104.76	107.35	106.42	108.35	105.29	104.41	104.62	104.19	106.39	105.4	105.94	105.45	106.14	105.8	105.09	105.56	105.41	102.82	103.78	106.25	106.33	102.01	104.93	106.89	106.01	106.96	105.92	104.08	103.19	103.61	102.66	104.04	104.55	106.22	106.73	105.76	105.04	104	104.95	107.29	107.22	104.94	104.43	105.7	104.98	103.88	106.01	106.61	104.53
106.36	104.32	103.7	104.29	104.51	104.84	106.62	103.89	104.14	104.54	106.49	103.98	105.55	104.36	105.73	102.47	103.87	104.2	106.49	104.93	103.13	103.58	103.72	106.09	102.72	103.27	103.58	106.3	102.86	103.1	104.09	105.57	102.84	103.88	102.52	105.7	104.18	106.07	104.01	104.12	103.85	104.33	105.75	103.92	106.12	104.19	104.69	104.04	103.34	103.6
116.19	117.78	117.34	115.97	115.47	114.98	113.64	115.79	117.32	117.01	117.03	117.85	116.55	117.65	118.54	116.02	117.67	118.31	116.01	115.61	115.35	115.86	119.6	117.92	115.26	115.23	117	114.28	115.42	116.37	116.24	114.82	116.56	115.59	117.63	116.14	114.22	117.89	114.01	116.28	115.21	116.34	115.91	115.5	117.36	118.04	118.34	116.64	113.97	117.05
112.31	108.8	110.76	113.84	111.35	110.86	110.6	109.82	111.72	110.76	113.43	110.66	114.63	109.9	112.43	112.16	110.8	111.97	106.15	111.1	113.3	112.32	112.43	111.47	114.79	110.27	110.73	110.6	114.2	112.83	109.46	110.5	112.19	110.87	110.31	111.65	111.83	110.68	111.34	111.93	110.36	112.3	112.12	110.45	111.75	111.88	111.16	110.31	112.23	111.76
105.27	105.08	106.92	104.96	107.86	106.64	105.68	107.24	105.45	105.45	104.77	103.86	106.28	104.55	105.77	106.09	108.24	107.72	108.39	103.78	105.75	107.06	104.95	106.56	107.08	105.1	106.4	105.89	106.37	106.46	105.23	107.18	105.95	104.24	107.01	104.37	106.94	106.97	108.01	106.41	107.17	106.4	107.34	107.57	105.31	103	108.56	107.31	106.98	105.77
99.7	101.64	100.56	100.23	100.57	99.507	100.54	99.171	100.06	100.86	100.21	99.248	98.838	99.526	99.859	99.628	98.858	100.39	100.32	98.785	97.009	101.15	101.84	99.723	100.36	99.983	99.421	99.8	98.78	98.942	99.25	99.358	100.23	100.05	98.362	100.09	100.78	102.77	101.65	98.232	99.256	98.645	99.18	100.01	99.63	100.35	102.22	98.373	101.16	99
113.45	110.2	111.72	110.29	107.42	111.42	113.53	113.87	112.54	112.42	111.07	110.34	110.8	112.58	110.66	111.88	111.71	109.68	113.01	112.26	113.05	111.47	109.88	110.64	110.72	110.43	112.36	112.68	112.1	112.11	112.25	113.95	111.55	109.38	110.56	111.87	111.85	111.98	112.33	110.07	112.54	111.89	110.15	110.16	111.78	111.38	112.51	112.86	112.46	111.78
108.05	106.46	105.24	106.37	105.19	107.66	105.49	103.97	106.42	104.93	107.02	104.42	106.12	106.63	105.3	106	107.1	107.38	104.41	106.04	103.69	106.64	107.51	104.69	107.62	105.91	103.77	104.93	101.47	106.05	104.75	105.4	104.01	105.53	106.57	106.47	106.99	106.82	103.69	106.37	106.6	105.24	105.27	105.87	105.63	105.18	104.25	108.21	106.41	104.21
116.29	116.89	116.96	117.88	116.19	115.81	116.59	116.21	115.61	116.47	115.09	117.04	115.67	116.94	118.33	115.71	114.75	113.96	116.11	115.98	115.5	115.46	113.15	114.86	115.48	118	115.38	117.27	119.45	115.65	116.52	116.5	115.46	117.36	117.62	117.01	116.2	117.09	115.26	115.69	115.79	115.28	115.31	116.51	117.01	116.95	116.78	115.25	116.38	114.17
102.53	104.48	102.64	103.67	103.43	104.99	102.14	104.35	103.3	103.5	103.67	103.06	104.39	103.81	105.54	105.16	104.63	103.59	106.66	104.64	106.14	105.01	105.62	103.42	103.82	104.68	103.15	103.38	104.03	102.63	104.22	102.94	103.42	104.32	102.21	104.12	103.38	103.84	103.33	105.43	104.03	103.59	104.71	102.78	102.17	105.61	103.25	103.32	106.35	104.02
110.15	109.07	108.53	108.15	110.57	111.77	108.55	110.81	111.88	109.06	109.07	109.47	110.91	110.77	107.91	109.66	110.9	109.92	111.04	110.1	110.08	111.98	110.16	110.5	109.13	109.8	109.75	109.57	109.42	109.17	110.85	112.14	108.86	110.66	110.16	109	110.14	107.94	112.62	109.32	110.26	111.25	112.35	108.33	109.69	106.55	109.7	108.98	110.89	110.31
105.99	106.22	107.3	106.74	105.98	102.93	107.18	105.34	106.12	105.08	107.9	108.52	106.58	106.26	103.97	104.49	104.86	106.72	104.97	105.83	104.3	105.49	107.41	105.92	106.9	105.89	108.36	105.51	107.64	106.06	106.31	106.51	105.67	103.89	106.06	104.59	104.69	105.71	107.04	105.61	105.87	104.99	107.77	105.66	105.82	106.39	104.75	104.9	103.84	106.91
106.19	105.32	105.6	104.83	106.35	108.38	107.06	104.36	105.89	103.87	106.06	106.82	104.5	105.69	104.92	102.98	106.23	107.79	107.08	103.94	105.88	105.29	106.15	106.33	105.58	104.24	108.13	107.07	106.11	106.17	105.62	105.34	103.79	104.13	104.77	106.68	105.78	105.72	107.62	106.57	106	104.02	106.84	104.41	105.87	106.4	105.8	104.41	103.83	104.38
104.32	104.35	106.29	106.25	106.29	104.35	105.51	105.13	104.28	105.43	104.68	107.75	105.38	104.09	105.66	105.47	104.17	104.45	105.67	104.76	106.94	105.34	103.79	105.69	104.83	106.21	106.67	107.86	105.89	103.9	106.65	106.34	104.92	105.42	103.7	102.71	108.08	105.51	107.35	105.01	104.07	106.09	105.19	106.86	108.05	103.98	105.82	103.91	105.02	103.73
109.91	105.24	106.64	107.79	106.55	107.91	104.99	105.83	107.16	107.92	106.5	106.19	105.69	104.68	106	105.94	106.21	107.02	105.45	105.85	105.96	108.27	106.57	104.99	105.7	106.44	106.31	106.16	108.74	107.74	105.06	108.6	107.55	108.41	105.36	107.25	105.12	107.18	105.58	105.65	103.77	105.27	106.74	107	106.23	107.53	106.23	106.68	106.62	103.83
114.22	113.34	111.09	111	110.95	111.74	111.73	110.84	113.47	112.71	113.36	112.69	112.93	111.69	112.67	113.17	112.7	112.75	115.09	111.84	115.87	113.44	112.48	114.33	112.75	112.6	110.69	112.64	112.19	112.85	113.55	112.34	112.11	110.52	112.83	113.64	113.69	113.49	111.93	112.03	113.46	111.81	113.1	113.24	112.92	112.19	112.59	113.14	113.57	112.92
99.378	99.313	100.05	98.342	99.069	99.277	100.82	101.42	99.274	98.764	97.598	101.44	101.02	100.07	101.67	98.946	98.452	100.74	98.815	101.05	99.836	97.362	98.33	100.93	100.52	101.2	99.797	96.961	100.06	100.66	98.499	100.82	99.308	99.397	100.18	100.54	101.37	99.227	99.321	99.921	98.79	99.964	99.846	100.24	100.45	99.44	98.584	100.69	100.35	101.79
110.25	109.75	112.03	110.25	110.65	110.03	112.08	110	110.36	109.54	109.67	111.13	110.69	110.7	113.25	111.04	110.84	108.6	111.12	112.35	111.8	111.62	109.79	110.75	112.88	110.67	110.14	108.97	111.08	110.31	110.32	111.57	111.45	111.86	109.87	109.7	110.84	109.68	111.05	110.28	108.45	106.65	111.43	110.66	110.51	109.87	109.2	110.54	111.21	109.08
100.27	97.7	97.21	99.899	97.43	98.716	98.722	98.85	99.905	100.16	99.361	100.84	99.482	100.68	98.282	100.17	97.255	100.2	97.108	99.563	97.827	100.77	97.729	101.48	99.177	98.772	99.679	99.364	99.349	101.53	100.72	99.563	99.263	100.74	98.621	100.36	98.271	99.937	99.287	98.12	100.08	98.781	99.17	99.427	100.29	99.624	97.375	99.379	100.05	99.45
112.21	110.55	110.42	111.46	113.34	112.59	112.85	112.45	109.77	112.19	112.35	110.08	112.67	114.58	111.52	107.26	109.08	111.42	112.46	110.73	110.95	108.89	111.92	111.1	111.27	110.13	111.3	110.51	111.7	110.05	113.14	110.05	109.87	110.21	111.37	112.16	111.67	112.39	111.99	111.51	111.22	110.34	110.44	109.08	108.99	109.47	113.59	111.15	112.42	111.12
108.96	106.31	106.47	106.43	104.46	106.83	105.85	106.96	106.23	105.77	104.83	104.77	106.85	105.91	105.84	103.14	105.99	108.2	107.37	106.5	107.45	106.65	105.93	104.72	102.83	104.54	107.18	104.38	105.41	104.78	106.68	105.6	106.11	107.59	105.81	107.26	105.88	104.62	106.05	104.94	106.33	106.6	103.85	106.29	108.65	106.33	105.48	106.07	106.75	108.64
104.27	105.73	106.16	107.11	105.95	106.98	105.22	106.58	104.29	105.48	105.12	105.76	104.95	107.39	107.58	106.42	106.41	105.3	104.6	104.7	106.42	105.46	106.96	106.48	103.23	107.61	106.2	105.56	105.36	105.66	104.46	105.17	102.91	106.78	106.95	104.37	105.35	106.77	106.55	104	105.71	105.61	104.12	104.4	104.8	105.29	104.63	105.56	104.63	106.4
108.85	108.21	105.89	105.96	106.88	106.58	108.07	107.06	106.2	106.82	107.99	105.7	106.68	108.48	103.88	108.18	105.87	107.58	108.63	108.07	108.44	107.8	109.87	105.74	106.87	108.65	105.65	107.37	105.76	106.16	107.39	105.34	107.83	106.08	108.03	106.95	106.19	106.84	107.44	108.1	105.77	108.5	104.17	107.46	106.38	108.63	107.48	109.21	108.19	107.84
99.718	101.54	101.49	98.996	101.35	98.656	100.15	100.51	101.41	97.778	98.397	103.02	100.82	101.73	101.09	98.813	98.962	98.524	99.742	101.67	101.63	98.966	101.47	100.7	99.606	99.979	101.73	101.01	98.555	100.19	101.48	99.917	100.65	100.72	102.01	99.531	100.04	99.109	99.063	100.73	99.241	99.355	100.05	101.74	99.338	99.779	100.99	99.693	101.22	99.169
110.41	112.66	111.21	110.47	109.69	109.3	112	109.63	111.18	110.99	110.47	108.76	108.34	111.7	109.48	108.49	109.37	109.07	111.72	107.4	111.04	110.81	111.63	110.88	109.78	110.35	108.75	110.52	108.47	112.36	109.28	112.26	111.11	109.89	110.32	111.31	111.31	110.93	110.13	111.49	111.45	110.48	110.2	112.12	110.16	111.9	110.8	111.22	110.14	111.99
101.52	100.46	99.651	101.76	101.06	97.767	100.18	99.304	103.08	100.44	99.688	99.874	102.29	101.59	101.64	96.697	98.418	100.38	98.432	100.66	99.385	100.02	97.588	100.02	99.867	99.47	100.37	99.16	98.311	98.375	100.17	98.421	100.47	100.21	100.86	101.01	100.06	99.861	100.7	99.57	100.62	101.31	101.87	97.779	97.687	99.953	99.589	100.61	100.01	98.733
101.87	102.38	105.19	105.54	102.12	105.57	107.68	104.91	104.66	103.94	106.83	104.91	103.85	104.9	104.39	105.24	106.64	104.47	104.82	105.94	103.79	102.66	104.57	105.53	105.33	106.81	104.75	106.57	105.3	105.45	104.42	103.56	104.45	104.38	105.73	103.93	105.47	104.8	104.07	101.37	104.26	103.3	105.28	105.43	106.31	102.82	103.67	104.68	105.67	103.86
118.66	118.98	118.75	118.61	116.28	116.4	115.98	118.22	116.98	118.13	120.16	119.24	118.08	116.74	119.91	118.78	115.44	117.79	116.95	116.11	117.79	116.4	116.49	118.71	117.78	119.32	115.5	119.14	116.75	117.81	117.8	115.97	118.61	117.28	118.89	115.82	117.22	118.12	118.17	118.22	118.36	116.46	116.51	116.51	117.48	115.44	116.72	117.17	116.38	119.59
106.05	105.85	103.82	106.36	107.53	107.19	105.47	104.65	107.93	106.05	108.04	104.87	107.54	106.25	104.94	107.45	105.28	105.2	105.03	103.77	106.25	106.42	107.3	104.83	106.51	107.81	107.96	107.16	105.68	106.69	105.53	104.39	103.98	107.12	106.54	107.53	106.7	106.47	105.9	105.63	107.95	105.6	106.4	106.78	104.83	109.79	105.33	104.55	104.45	106.77
106.38	104.86	104.94	105.57	105.81	104.97	106	104.21	106.55	102.72	106.19	107.58	105.76	104.68	106.09	103.67	103.03	106.24	106.02	104.68	104.1	103.9	106.14	107.99	105.32	106.47	104.61	103.74	106.01	103.99	102.39	104.29	102.9	104.34	104.54	106.03	103.17	107.83	106.15	105.77	104.84	104.71	105.86	107.3	104.01	106.23	105.17	106.12	104.85	103.83
109.2	105.56	103.15	106.29	108.86	108.4	107.96	106.31	107.96	105.65	108.5	107.44	106.01	106.06	107.38	107.88	107.72	107.07	106.98	108.04	107.86	107.37	104.93	106.64	108.19	106.18	104.43	105.65	106.49	104.72	106.96	106.92	110.54	109.86	108.38	108.03	104.57	107.07	107.77	107.81	108.41	105.68	108.3	110.05	107.5	106.29	108.09	108.57	105.78	106.64
110.82	109.53	110.82	107.44	110.16	110.89	108.52	111.05	109.96	109.01	109.8	111.63	110.55	109.31	111.06	109.96	109.5	107.94	109.14	110.6	108.22	111.04	111.92	111.02	110.42	111.43	107.54	108.79	109.8	109.2	108.64	111.1	109.55	108.3	110.33	109.16	110.78	111.72	111.93	106.8	109.55	108.46	111.83	109.37	109.68	108.29	109.45	111.2	110.6	107.27
109.58	105.95	107.75	106.15	108.63	104.78	106.03	106.29	108.4	104.6	104.85	104.57	107.74	105.87	105.67	106.49	107.07	107.27	109.12	107.21	108.79	106.8	107.1	106.44	106.04	103.53	106.78	106.84	103.97	108.1	106.72	109.38	109.07	106.87	105.06	105.89	106.84	107.25	106.68	106.19	106.62	107.68	106.47	106.41	106.6	106.4	109.77	105.71	104.96	105.31
108.06	105.62	104.07	105.4	106.2	108.84	108.51	104.69	108.56	106.37	106.26	105.88	103.76	107.13	108.28	108.05	108.05	107.36	107.84	105.9	105.33	107.74	105.81	105.39	105.7	104.76	103.83	107.63	107.92	104.31	106.34	104.6	105.92	104.86	105.77	106.05	106.83	106.01	106.35	105.81	107.32	106.64	105.07	105.8	106.1	106.3	105.19	102.8	107.91	106.48
113.51	112.7	112.32	112.68	113.21	111.33	111.01	112.38	112.67	111.21	112.43	113.17	112.7	112.91	112.84	111.63	110.13	111.83	114.11	111.27	113.06	109.5	110.96	110.59	112.92	112.73	111.25	110.63	111.54	114.54	113.81	112.97	112.81	113.31	108.82	113.3	112.04	111.17	110.11	111.48	113.78	111.15	108.95	111.53	114.46	113.72	110.94	114.3	113.05	114.22
110.35	112.89	112.63	112.53	112.73	112.93	110.48	111.23	112.58	113.54	112.11	112.97	112.31	110.93	112.99	113.58	112.56	112	112.42	111.4	111.86	111.95	111.23	111.68	111.56	111.54	112.68	110.64	111.21	111.68	109.98	112.59	111.4	111.29	111.7	113.14	109.81	111.45	110.24	113.04	111.28	109.89	110.64	108.51	111.15	115.3	110.16	114.4	111.45	109.91
105.89	106.06	104.66	106.42	105.14	107.33	104.15	104.32	106.41	107.41	105.57	104	107.36	106.15	106.85	108.92	106.14	107.09	107.31	105.27	106.45	105.86	106.27	106.58	106.35	106.27	104.21	107.54	107.52	106.52	104.05	108.01	107.13	105.93	108.5	105	107.45	105.29	106.36	105.97	106.4	107.13	105.39	107.32	106.6	105.8	105.1	108.36	106.44	108.3
107.28	108.05	103.6	108.15	107.11	104.79	107.26	105.89	107.64	104.05	105.95	109.27	107.12	106.5	106.6	106.28	107	106.79	104.32	105.42	104.15	105.8	107.65	107.59	106.85	106.39	105.71	105.45	105.16	106.07	107.32	103.58	108.07	106.84	105.6	105.89	105.36	107.11	105.77	106.85	105.54	108.3	106.99	103.1	107.32	106.53	106.4	105.85	107.1	106.91
106.28	108.37	107.84	105.82	106.26	105.49	106.4	105.18	107.21	104.38	105.22	107.52	104.35	106.66	105.97	107.85	106.05	108.75	107.04	107.64	107.77	106.43	105.87	107.17	107.89	107.31	104.73	108.08	107.53	107.87	105.91	106.48	106.88	106.17	105.99	107.33	107.05	109.05	108.19	107.66	107.24	104.58	104.82	107.74	106.15	107.98	103.95	107.79	107.09	108.85
111.46	109.3	111.96	108.62	109.98	109.47	110.57	108.6	109.42	109.66	110.36	109.83	110.65	111.9	109.39	111.21	111.79	109.12	110.04	110.6	110.4	110.68	111.67	111	111.79	112.38	109.52	111.45	111.38	110.41	110.06	110.57	109.04	109.27	108.61	109.54	110.04	110.35	108.88	108.15	110.41	110.32	111.47	110.67	111	111.78	112.19	110.31	109.41	109.27
111.65	113.57	111.18	109.82	109.57	110.51	111.43	111.57	110.79	110.95	111.97	110.82	111.33	109.58	111.43	109.43	110.06	112.58	112.94	110.4	109.52	112.89	112.14	113.6	109.45	111.33	111.29	111.11	110.76	111.12	110.64	111.92	112.08	109.86	111.3	109.95	112.33	109.22	109.41	110.33	113.26	110.56	113.47	110.97	110.87	112.27	112.43	110.77	112.88	109.51
100.37	100.47	102.06	101.5	99.505	100.29	99.933	98.146	99.663	100.22	98.232	96.646	99.693	98.645	97.997	102.1	99.288	99.431	100.59	101.61	98.282	100.32	99.817	99.281	99.213	98.482	99.991	101.22	98.86	99.89	99.849	96.729	99.462	97.999	98.456	101.88	98.846	99.754	99.73	101.16	99.153	97.541	101.26	99.444	100.12	101.25	100.47	98.694	99.663	99.816
105.75	106.95	106.32	103.45	107.1	104.31	105.15	106.1	101.73	104.35	104.88	104.3	105.14	106.22	104.17	104.46	103.74	105.24	104.78	105.16	104.95	103.78	105.98	103.28	103.25	107.06	107.84	106.44	105.93	106.36	104.12	103.93	104.84	102.99	104.65	104.03	105.64	105.65	106.32	102.09	104.58	104.94	102.17	106.11	102.83	105.39	102.73	104.81	104.84	101.95
106.04	105.33	102.58	104.65	105	106.61	106.94	103.21	104.53	105.25	106.04	107.4	104.4	105.71	104.33	104.27	104.36	103.4	105.39	104.72	105.22	106.32	105.82	105.11	104.46	105.22	104.51	103.53	106.64	106.5	105.43	104.97	105.9	104.65	105.09	104.78	105.21	104.34	104.75	103.93	104.59	106.28	103.25	104.36	105.8	107.26	104.39	106.14	107.18	105.07
105.69	107.12	107.93	106.75	105.76	108.92	108.08	106.4	105.63	106.68	105.56	104.99	105.35	107.2	105.45	106.75	107.63	105.68	106.81	107.79	106.89	104.82	106.27	103	106.56	107.57	106.82	103.96	105.53	106.29	107.5	108.24	106.06	106.09	105.95	105.51	108.35	105.77	105.58	103.55	106.81	106.59	108.95	106.29	107.12	105.75	104.54	109.85	106.76	108.87
110.27	112.1	113.45	113.81	113.44	112.62	113.06	112.22	112.81	110.5	111.56	111.76	111.87	112.54	112.3	110.51	112.76	111.56	114.28	113.39	112.91	113.91	111.12	112.22	111.45	113.72	113.18	111.43	111.64	112.45	112.76	111.17	109.97	113.22	111.66	110.53	111.78	110.27	111.95	113.25	111.49	110.63	112.25	111.33	108.81	112.1	109.71	112.35	113.78	111.09
107.21	105.42	104.68	104.88	107.13	106.85	105.29	104.44	107.55	104.96	105.11	106.01	105.39	105.91	106.29	105.92	106	106.77	105.74	103.67	105.77	108.36	104.93	105.96	105.04	105.25	105.57	103.58	104.4	105.07	105.38	107.53	106.5	105.75	105.85	107.79	107.27	105.64	105.96	106.53	104.74	107.73	105.45	108.56	104.7	106.74	105.13	108.13	108.63	104.59
107.61	105.6	106.24	103.84	105.46	105.78	104.78	105.12	103.97	106.93	103.31	103.31	105.56	105.44	105.03	104.16	104.25	105.95	107.43	107.72	106.2	106.92	104.84	105.96	104.92	106.52	107.38	106.89	105.93	105.13	102.38	104.72	104.09	105.2	104.7	107.46	106.11	105.19	107.25	107.93	104.97	107.47	105.4	105.73	105.35	104.52	106.17	107.25	104.87	106.4
97.829	100.24	100.77	100.61	99.759	98.688	100.83	98.179	100.04	99.411	98.94	100.89	99.072	99.162	100.06	101.02	99.463	97.457	100.18	100.42	100.29	98.162	100.32	100.98	98.338	99.7	98.815	101.33	102.83	98.786	100.47	98.211	98.854	99.231	100.12	101.09	100.02	100.06	102.09	98.831	97.73	98.327	100.01	101.52	99.193	100.06	101.8	99.825	98.986	99.148
103.71	104.64	105.28	106.43	103.77	104.69	104.62	104.63	103.46	101.72	101.61	104	104.43	102.93	105.27	104.35	103.81	104.27	105.26	103.43	104.3	104.67	104.9	104.56	103.45	102.85	104.1	105.9	105	103.5	104.03	105.86	107.01	102.02	104.23	104.25	104.05	105.47	103.45	105.91	102.47	104.03	103.78	104.62	103.55	106.5	105.13	102.04	103.38	103.49
100.04	100.75	99.839	102.81	103.3	103.03	100.66	100.45	100.16	99.395	101.22	101.25	99.903	103.16	99.767	100.9	100.3	99.977	102.94	103.72	99.56	99.46	100.63	101.08	99.64	101.5	101.97	101.03	102.08	101.51	101.98	102.87	99.065	101.9	102.97	100.87	100.17	100.26	98.955	100.37	101.49	102.1	100.12	101.68	100.6	100.8	100.17	101.76	101.78	98.656
110.3	111.74	112.72	111.64	112.87	111.93	111.12	111.19	112.15	112.5	112.24	111.49	111.42	109.46	110.87	110.51	113.04	111.66	111.21	111.96	111.61	108.35	111.21	110.47	111.52	110.49	110.95	110.91	110.9	111.57	110.5	110.29	112.4	112.51	113.57	110.59	113.91	110.29	111.26	108.46	111.79	112.32	112.38	110.64	113.93	111.02	109.34	115.08	111.48	111.3
102.99	107.13	106.03	107.37	104.22	105.91	106.8	108.65	105.33	107.8	107.11	106.55	106.38	105.81	107.16	102.72	102.69	103.31	106.47	105.28	105.03	106.23	103.13	105.56	107.61	105.84	106.5	103.96	105.05	105.61	105.59	104.82	103.96	105.48	107.75	106.23	104.79	105.77	104.04	105.55	106.63	104.9	104.23	104.04	105.35	105.4	105.06	103.74	105.1	105.45
110.46	109.91	111.94	110.04	112.33	111.98	111.82	110.79	114.52	112.55	110.41	111.43	110.86	109.6	111.6	108.58	111.94	112.31	111.87	109.11	110.15	113.05	110.41	108.44	111.43	112.12	114.13	110.85	110.96	112.23	113.01	109.48	108.8	110.83	111.78	112.25	110.72	110.14	110.54	109.17	112.45	113.04	112.03	111.59	110.87	110.77	111.06	111.02	109.58	112.03
106.71	105.12	103.2	105.78	105.92	105.88	107.61	105.3	107	104.96	105.42	105.21	103.85	104.51	106.44	105.71	106.99	105.45	105.74	106.53	108.39	105.11	108.14	105.49	105.56	106.82	106.22	107.4	109.06	106.38	105.38	105.83	104.61	106.71	105.28	104.03	106.43	105.53	105.38	106.06	108.19	105.36	103.7	106.42	106.83	104.75	105.16	105.85	107.11	105.92
99.962	99.219	100.01	99.394	100.41	101.37	100.72	102.79	98.675	98.105	101.56	99.104	100.49	99.552	103.03	101.2	99.775	100.05	99.825	98.591	99.848	100.12	99.279	101.54	98.573	100.13	101.09	100.27	99.156	100.9	98.216	100.57	103.09	101.4	100.73	99.542	100.12	98.454	99.007	98.223	99.585	97.578	99.864	100.91	101.73	99.995	101.54	99.074	100.99	100.8
109.73	109.33	110.65	107.51	109.98	106.98	109.67	111.52	110.89	106.72	111.75	110.95	110.66	109.82	111.5	109.44	109.5	112.07	109.61	110.38	111.1	109.3	107.75	109.87	111.03	109.29	109.97	109.84	107.87	108.96	111.76	110.82	110.1	109.34	107.25	109.36	109.45	109.7	108.62	110.81	111.52	109.77	111.12	110.69	109.81	110.53	110.23	108.79	107.69	109.83
105.82	105.74	102.97	103.29	103.45	104.66	103.18	105.23	103.29	104.21	103.3	105.64	102.9	103.57	103.15	103.09	103.78	105.3	103.58	106.12	104.13	103.41	105.57	105.13	105.06	103.63	106.33	106.15	105.76	105.09	102.71	105.77	103.67	105.98	104.31	103.23	103.74	105.64	105.33	106.04	102.87	104.87	104.78	104.84	104.66	104.2	103.87	105.15	106.46	106.49
104.38	105.23	106.68	106.55	105.67	105.55	106.89	104.31	107.25	105.38	105.92	107.78	106.1	103.55	105.71	105.37	105.14	107.3	105.24	105.47	104.74	103.08	106.45	106.1	103.87	106.1	105.46	106.06	105.46	104.89	107.45	103.9	105.76	106.94	104.39	105.4	106.18	106.73	105.61	106.7	104.15	106.38	104.77	105.77	103.81	105.05	104.62	105.95	103.36	105.27
106.43	104.54	104.93	104.9	102.9	106.13	105.78	105.78	106.26	103.21	106.69	104.32	106.77	104.87	104.26	105.23	106.38	103	106.48	104.45	106.89	105.17	104.28	106.22	108.81	105.38	106.91	105.48	107.93	105.24	104.76	104.94	106.19	103.2	103.36	106.04	106.54	106.93	105.42	104.54	104.62	104.63	104.46	101.48	106.18	105.44	105.31	106.26	107.36	105.21
105.64	106.96	107.56	102.63	104.66	107.32	106.41	107.07	105.39	105.17	107.37	106.55	105.92	106.89	106.2	108.38	103.59	105.46	106.98	104.14	106.37	105.23	106.29	106.68	106.46	106.8	106.9	106.23	106.99	106.92	106.92	105.26	104.7	104.11	107.57	106.74	107.63	104.44	104.78	105.34	106.49	107.03	103.71	106.23	105.96	104.69	105.16	106.15	105.94	105.68
111.32	110.29	111.48	111.12	111.97	111.13	110.4	110.59	109.52	110.18	111.14	113.01	111.86	113.33	111.86	114.63	113.12	110.73	112.54	111.78	112.7	112.2	113.05	111.62	112.37	110.79	113.33	111.17	109.77	112.67	112	111.69	110.19	111.45	111.06	112.58	110.36	111.62	113.52	111.15	112.87	112.66	111.32	111.07	113.41	111.39	113.61	111.66	113.95	111.95
103.36	103.52	101.78	103.85	103.85	105.18	103	104.72	104.38	103.41	104.82	104.21	102.81	103.69	102.29	102.75	103.67	103.52	104.15	102.68	102.58	102.92	103.04	103.65	105.69	106.29	104.51	104.52	105.6	103.01	104.78	104.84	102.52	102.96	107.22	104.66	103.82	105.94	105.49	104.51	103.97	104.48	103.55	103.96	104.84	102.68	101.64	104.96	104.74	103.85
106.02	107.38	104.16	104.47	106.36	104.78	105.25	104.39	104.36	102.94	107.79	107.64	106.77	105.16	104.68	104.77	106.56	105.5	105.17	106.12	103.01	104.93	105.61	105.37	104.67	104.83	105.28	105.04	106.47	105.12	103.48	107.12	104.74	104.57	105.34	104.71	106.43	106.26	106.51	106.55	103.9	106.21	107.08	106.93	104.91	104.95	105.41	105.72	107.3	105.92
105.89	104.76	106.53	105.89	106.95	103.64	104.1	105.55	105.06	103.88	104.2	106.23	108.1	105.58	105.08	104.85	105.65	105.49	106.91	105.8	104.18	107.42	106.54	106.81	105.96	105.92	104.74	104.73	105.73	105.2	103.61	102.25	103.22	104.98	103.99	104.83	105.95	104.31	106.78	105.91	105.89	102.68	106.95	105.89	102.62	106.42	106.54	105.84	105.72	108.18
100.24	98.494	98.695	98.282	98.132	101.52	100.65	100.1	100.34	98.791	100.07	99.357	100.35	99.52	97.987	102.65	100.51	100.74	100.48	100.05	98.532	102.35	102.07	99.524	100.02	102.04	100.04	101.79	99.112	99.053	102.2	98.035	97.223	97.649	98.158	98.262	101.28	98.927	97.928	98.823	101.42	101.4	98.054	100.05	97.912	100.18	97.968	100.66	101.33	98.413
105.63	104.03	106.02	105.77	107.1	104	108.06	106.09	104.76	109.2	107.18	106.44	105.45	106.03	105.37	105.27	105.9	106.55	105.05	106.7	106.51	106.45	106.82	105.77	106.1	104.34	104.05	107.73	107.14	107.45	107.06	106.96	108.82	103.46	105.77	105.17	104.16	109.77	106.66	109.59	106.32	103.98	105.34	107.93	103.43	107.41	105.42	106.59	105.34	107.53
104.81	103.76	100.97	105.33	103.12	104.81	104.92	103.89	104.5	105.24	103.68	104.41	105.84	103.47	103.03	105.85	104.15	103.49	104.87	103.89	104.3	103.22	105.19	103.37	104.74	104.49	103.63	102.31	103.95	106.02	107.25	104.98	103.35	107.83	106	104.78	106.29	104.98	105.67	106.44	107.07	106.44	104.56	106.7	104.04	103.51	105.33	104.3	104.9	103.74
116.64	115.8	116.65	115.17	116.91	115.55	117.46	117.36	114.99	115.91	116.01	116.01	119.02	118	117.34	115.51	116.62	116.61	114.22	117.33	114.06	116.88	116.19	115.49	115.74	116.13	116.64	115.06	115.78	114.83	116.12	117.09	114.81	115.77	115.52	115.22	116.1	115.9	115.51	114.87	117.58	116.06	117.27	116.43	117.15	116.53	115.85	116.44	113.8	117.1
100.25	102.52	100.92	100.93	99.91	101.44	100.04	98.325	101.84	99.272	98.668	99.957	98.271	98.892	98.616	99.731	99.41	99.085	98.816	99.064	98.967	100.37	98.867	101.32	98.017	99.766	100.44	101.72	102.14	100.55	98.297	99.639	99.445	99.655	98.278	99.196	100.86	99.577	98.742	98.795	103.52	100.17	99.984	98.296	99.165	98.447	100.68	99.052	99.717	99.516
104.73	105.57	106.93	105.34	104.33	104.23	103.6	104.37	102.74	103.48	108.46	105.63	104.11	105.37	106.05	104.7	105.23	104.41	105.46	104.87	106.21	107.3	107.89	106.37	105.89	105.91	106.7	105.9	104.89	106.86	104.34	103.58	106.87	106.72	107.2	107.06	104.76	107.06	102.88	106.93	106.63	105.84	105.41	104.78	105.45	102.23	105.59	105.47	103.74	104.16
105.96	106.06	105.76	105.49	106.79	108.68	107.1	107.18	106.31	109.4	107.76	108.11	106.35	106.87	107.66	106.17	109.12	107.43	104.42	107.51	108.21	106.77	105.71	107.34	107.85	106.77	108.48	107.31	106.73	107	108.23	108.98	106.17	107.04	107.28	109.22	109.41	107.73	106.2	104.74	105.77	106.38	106.81	108.3	106.49	107.37	105.17	106.11	106.84	108.04
112.37	111.45	111.75	108.32	110.06	110.46	111.32	110.91	111.64	110.76	111.17	109.69	112.44	112.8	112.59	111.15	110.78	110.68	111.75	111.96	110.55	112.67	112.09	112.85	112.11	111.5	111.64	111.97	111.61	110.64	111.51	111.08	111.74	113.29	110.21	111.29	110.95	112.12	109.62	112.22	111.57	110.41	111.67	109.83	110.73	111.54	110.68	109.34	112.4	110.06
111.78	108.8	112.61	113.52	112.05	110.5	111.48	114.82	112.8	110.2	113.2	110.42	110.68	111.84	113.32	111.76	112.39	110.22	112.98	110.61	111.58	111.57	113.52	110.51	110.01	112.61	110.59	111.17	111.62	112.37	110.99	110.12	109.8	110.37	111.19	110.95	111.74	110.39	111.51	113.14	109.34	111.67	109.92	109.5	111.48	111.38	112.56	110.86	111.26	109.97
103.26	104.53	104.09	106.38	103.69	103.36	105.74	105.86	102.57	106.02	104.33	105.66	104.11	105.15	104.79	103.42	101.58	104.48	102.35	104.92	102.64	103.73	104	103.72	105.84	106.64	103.81	107.08	103.14	105.29	104.62	104.36	104.33	104.12	103.71	101.84	106.34	103.66	103.52	104.06	102.5	103.89	106.32	104.06	103.59	103.77	106.2	104.79	104.92	102.33
105.69	104.22	107.66	107.56	105.69	106.13	107.05	106.24	104.91	105.37	107.62	107.69	107.53	106.05	106.46	105.75	107.17	104.12	104.9	104.47	102.57	106.6	103.62	106.39	106.92	104.34	105.93	104.1	103.92	106.09	104.92	107.03	105.57	104.51	108.33	106.98	105.33	106.12	103.88	106.41	106.47	106.22	104.49	105.56	107.52	107.67	105.88	106.17	106.31	106.9
100.21	101.39	101.05	101.33	99.025	99.478	100.32	99.389	101.15	99.645	99.207	101.44	100.18	100.7	101.58	101.58	100.07	97.998	101.3	100.16	100.55	100.44	101.24	100.41	98.728	102.51	100.81	99.618	100.73	100.42	98.988	98.246	102.01	100.04	100.64	100.81	98.182	98.503	101.59	101.18	100.73	101.1	99.419	101.38	100.83	100.56	97.94	100.13	99.179	98.348
105.49	106.46	107.16	104.31	106.21	107.06	105.72	106.06	106.01	104.75	106.14	106.49	106.66	106.28	106.73	105.18	105.11	106.26	106.22	104.7	104.81	108.24	105.31	103.72	106.53	105.28	107.66	104.18	103.59	104.51	104.15	108.05	106.91	103.49	105.87	104.64	104.44	105.71	104.39	106.29	107.31	104.57	105.81	105.45	106.85	104.55	104.58	107.4	105.02	106.33
112.97	111.35	109.11	108.25	109.09	109.14	111.31	108.45	107.45	111.79	110.4	107.05	109.55	108.92	108.87	110.42	110.71	110.03	108.68	111.97	111.31	107.67	109.4	110.83	107.43	110.87	113.41	109.48	111.65	110.06	108.77	111.15	108.2	109.9	109.57	108.17	111.48	110.03	108.28	107.95	109.78	111.84	110.87	107.71	110.22	109.96	111.46	109.94	108.78	109.5
101.56	99.78	101.49	100.04	101.48	99.891	102.64	101.24	100.72	103.36	100.57	101.75	102.65	100.44	101.88	100.51	101.4	101.92	100.84	101.6	101.64	100.34	100.89	103.24	101.46	99.677	102.46	102.55	100.53	100.56	100.27	101.76	101.87	101.95	102.1	100.15	99.915	102.68	102.48	99.98	99.4	100.42	101.75	101.09	102.87	100.61	102.74	101.73	100.8	100.91
114.61	111.16	110.64	110.52	110.31	112.45	110.55	110.39	108.8	110.33	109.8	111.79	112.02	110.91	110.55	110.27	110.02	110.29	111.34	111.3	111.57	111.28	109.12	111.57	110.33	111.49	112.3	110.6	110.98	112.65	111.46	110.41	112.38	109.75	111.52	112.29	112.62	110.23	111.61	110.79	111.01	113.27	108.96	109.72	112.85	112.42	111.19	112.38	112.38	110.4
103.56	106.15	105.19	106.19	106.36	107.47	107.44	106.22	104.18	105.58	103.62	106.71	104.25	105.27	104.75	106.19	103.73	106.19	106.04	104.39	103.91	104.56	105.55	105.8	105.92	103.04	104.15	108.71	104.24	106.41	104.3	106	106.74	106.57	103.82	106.7	105.86	105.86	107.81	106.27	106.55	104.7	105.11	104.72	105.37	104.36	105.86	104.77	104.88	106.18
117.36	116.99	116.66	118.26	117.64	117.82	118.03	118.59	116.23	118.5	119.12	120.29	117.29	118.93	116.58	120.44	117.61	117.35	118.46	115.87	115.46	119.09	117.6	117.93	120.04	115.38	116.91	118.3	117.59	117.58	118.98	119.08	117.05	117.98	118.03	118.44	117.39	118.7	118.69	117.91	118.94	115.84	115.95	121.53	118.41	118.83	120.65	117.2	118.81	118.35
115.89	117.97	117.95	118.41	116.29	114.89	119.52	117.08	116.67	120.87	117.83	117.78	115.92	116.77	115.94	118.21	116.81	118.93	119.24	119.27	118.55	120.76	117.75	115.64	117.91	116.75	117.39	118	118.18	115.24	115.62	118.83	116.85	118.47	117.89	116.55	115.69	115.14	116.37	119.06	119.57	115.72	116.77	118.1	119.13	116.95	118.84	117.07	116.96	118.03
105.32	105.24	105.28	104.99	107.03	105	107.23	107.8	106.52	108.57	105.75	107.32	105.47	106.11	103.71	105.63	105.58	105.22	107.51	105.66	105.86	106.2	107.95	107.86	106.93	106.93	103.5	105.68	108.24	108.11	110.34	106.38	105.97	106.73	107.13	107.93	106.02	106.02	107.35	107.24	104.88	104.1	106.39	108.65	108.12	106.94	105.67	104.57	104.73	104.9
105.95	106.25	105.9	105.71	103.45	105.86	102.48	105.83	103.8	106.51	105.92	104.04	106.26	105.68	105.12	106.21	105.76	105.55	105.66	105.48	105.32	106.65	105.89	105.39	106.31	105.04	105.79	105.94	106.05	106.21	107.54	107.44	104.85	105.26	105.54	105.39	105.18	103.48	109.08	105.57	107.02	106.39	104.97	103.98	104.96	105.36	107.81	105.84	106.27	107.05
101.36	102.12	101.64	101.32	101.83	102.87	103.26	98.972	102.12	100.78	99.787	100.54	99.676	102.51	99.853	99.625	101.88	103.55	100.87	102.57	102.15	104.05	100.09	102.53	100.58	103.68	100.47	102.71	101.63	101.91	100.81	100.14	99.889	100.25	99.646	100.55	100.99	100.92	101.89	101.31	100.7	101.86	100.96	101.44	102.29	99.469	100.56	100.79	101.91	102
106.01	106.25	107.68	105.75	103.83	108.63	106.4	107.68	106.26	106.83	104.58	103.79	105.73	104.42	105.9	105.8	106.62	107.09	107.75	106.31	104.91	104.57	105.99	105.08	105.51	107.34	107.02	108.37	107.09	103.97	104.25	107.73	105.81	105.51	105.75	106.29	102.77	107.29	106.75	105.85	105	105.52	106.63	105.39	103.36	106.3	106.28	105.03	105.18	105.03
99.75	97.711	99.877	100.84	96.442	100.41	101.84	99.362	99.574	98.724	101.9	98.47	100.75	99.739	98.689	98.337	99.784	101.3	102.01	101.91	97.712	100.24	100.15	100.69	99.376	101.29	99.87	99.322	99.947	100.47	99.344	98.131	99.756	101.52	98.955	101.97	99.677	97.918	100.23	99.487	102.59	100.21	98.981	100.76	100.04	99.717	97.949	98.403	99.994	99.875
111.73	109.34	112.53	114.06	113.42	112.56	111.45	113.55	111.53	113.79	112.07	111.79	111.27	112.32	111.67	110.92	112.89	111.77	111.58	112.26	112.24	111.54	112.7	113.38	111.2	111.32	113.07	114.34	111.88	112.66	113.13	111.59	110.11	112.43	111.62	114.49	112.9	112.32	114.04	112.53	110.73	110.49	111.62	111.25	110.87	111.25	111.39	111.45	113.17	112.72
105.33	104.97	105.63	104.2	104.78	107.3	106.77	108.86	105.59	107.87	108.97	107.24	106.01	106.36	108.44	108.21	104.62	107.8	109.24	107.5	107.9	106.13	106.37	107.51	106.9	105.61	109.78	108.38	106.1	104.61	107.46	106.5	107.92	105.16	104.61	106.55	106.31	108.62	108.15	106.89	106.22	108.61	106.48	107.09	106.9	106.51	105.58	104.41	106.04	106.67
105.89	104.79	105.26	106.62	106.36	104.29	106.43	106.24	104.55	106.64	105.99	104.57	105.87	105.07	103.17	108.77	105.37	105.7	106.01	106.48	105.32	106.3	105.5	106.41	108.09	104.28	104.3	109.56	106.22	105.42	105.81	105.34	105	103.78	107.53	104.88	107.54	106.77	106.35	104.88	106.09	104.1	104.9	106.02	107.77	105.88	105.36	105.75	105.93	105.5
100.76	99.776	99.074	98.059	100.73	99.772	99.449	101.26	97.743	98.42	99.666	100.78	99.275	100.11	99.333	99.403	99.949	101.15	99.509	98.752	100.91	97.064	99.578	101.54	99.934	97.621	100.11	100.85	99.536	100.28	98.667	100.85	98.912	99.433	99.368	101.16	101.92	98.807	101.87	100.36	98.375	100.71	100.24	101.18	99.279	100.24	98.528	98.427	98.906	98.682
105.42	106.73	107.16	106.2	105.83	107.12	107.15	106.4	106.59	104.67	107.45	106.28	105.39	107.47	105.74	104.26	104.55	107.31	104.46	105.54	107.81	106.15	106.85	106.86	108.21	107.1	107.09	107.07	105.49	106.97	105.8	106.39	105.25	107.41	103.89	105.8	107.34	108.08	107.39	105.61	107.97	105.53	106	106.15	104.25	104.94	106.48	107.11	106.95	103.74
105.24	107.53	105.33	104.44	109.03	107.15	105.94	107.1	107.72	106.06	105.04	105.37	107.58	105.72	104.52	106.39	107.8	107.75	104.12	107.5	108.85	105.68	107.58	106.13	106.33	105.89	106.35	106.51	109.06	106.53	107.5	107.49	105.48	106.3	107.06	108.08	107.03	105.09	105.12	108.27	105.47	107.44	105.31	108.89	106.5	106.69	105.69	106.7	107.06	105.73
113.46	112.41	112.72	112.83	113.62	112.07	113.87	111.65	112.78	115.21	112.46	112.7	113.49	114.74	114.72	113.46	112.39	113.28	112.44	111.97	112.1	114.88	113.89	111.36	111.43	112.37	112.19	113.24	113.46	112.22	112.72	112.42	112.77	112.63	117.28	113.94	111.02	113.18	114.71	111.22	113	110.27	111.24	114.14	114.16	111.68	113.64	113.99	111.33	113.01
99.592	100.83	99.001	97.963	99.186	99.565	102.97	99.447	100.12	100.24	100.33	101.68	99.175	100.85	101.53	100.67	102.35	99.39	100.88	100.01	98.814	101.61	100.87	100.57	100.28	101.62	99.817	100.14	99.883	100.3	102.6	101.44	97.853	101.23	99.231	100.4	99.359	101.4	98.574	101.2	101.55	100.02	99.571	100.76	100.36	99.839	100.9	98.354	98.807	100.38
105.33	104.59	104.73	106.65	104.25	104.84	105.59	105.13	106.46	103.91	105.77	105.2	104.83	103.39	104.96	107.2	106.82	104.55	109.45	103.39	104.34	104.87	105.95	104.48	105.66	105.49	103.95	108.17	104.08	106.84	105.5	104.42	103.75	106.16	106.29	106.47	105.98	103.32	108.26	102.77	106.7	104.09	106.25	104.16	105.22	106.06	106.99	103.83	106.5	107.06
106.49	104.34	107.75	104.1	105.52	105.88	106.46	107.75	105.71	106.94	104.86	105.47	104.14	106.85	103.74	104.93	105.48	103.99	105.1	105.37	102.61	106.57	106.63	106.35	106.86	106.92	107.3	104.68	104.99	105.38	105.74	106.95	107.47	105.12	106.34	105.06	106.54	103.82	105.89	106.3	106.03	106.79	106.44	106.56	106.81	105.77	106.66	103.19	104.59	107.1
106.86	105.74	105.58	106.47	103.85	106.63	104.95	106.76	106.44	107.17	106.57	108.29	105.86	104.44	103.64	108.4	108.25	105.65	104.78	107.64	107.36	108.34	105.53	105.25	105.42	107.56	106.76	106.43	105	106.09	105.12	104.62	104.6	106.93	104.93	107.78	105.35	106.09	106.06	106.49	107.63	104.7	104.74	105.27	106.33	106.29	107.39	106.1	107.28	106.8
100.15	100.42	101.36	100.15	100.36	98.772	101.22	101.4	101.83	102.19	100.27	101.34	100.22	100.54	100.42	101.09	100.55	99.831	104.83	98.68	100.27	99.315	101.24	100.72	101.65	100.69	100.12	103.22	101.27	98.707	100.65	102.41	100.22	103.03	104.1	101.45	101	99.609	99.36	99.68	102.78	98.985	101.45	102.53	101.16	103.47	99.457	101.47	100.64	102.12
104.5	105.52	105.46	106.42	106.71	105.92	106.95	103.01	106.37	104.71	104.51	107.57	106.07	107.16	108.6	105.23	106.74	106.66	104.95	105.36	105.81	105.7	105.16	106.7	107.95	104.19	103.98	105.84	104.57	105.63	107.73	106.74	103.87	105.07	106.02	105.99	107.38	104.35	104.45	106.8	105.81	105.26	105.33	104.59	106.26	106.58	104.75	105.06	105.35	106.05
110.85	109.17	112.06	109.92	109.71	110.33	111.45	109.44	112.99	108.54	109.6	109.45	109.5	109.81	108.54	111.09	107.54	110.23	110.28	109.79	110.19	110.46	111.85	109.9	108.78	111.77	110.65	110.57	111.64	109.35	111.54	109.7	110.39	110.88	110.17	113.89	111.29	110.75	110.05	111.17	109.03	108.09	111.3	110.59	111.22	112.07	109.79	110.45	110.71	108.1
110.44	113.23	111.51	108.3	109.66	111.18	109.75	110.7	112.15	109.37	111.18	110.61	110.07	112.97	111.37	110.02	111.24	110.33	110.81	110.67	113.4	111.2	111.86	111.43	111.22	113.12	110.51	108.86	111.8	111.49	110.89	111.18	109.91	113.19	110.7	111.39	111.24	111.53	113	109.16	112.94	113.11	113.12	110.64	109.74	113.02	112.57	109.82	111.26	112.68
102.17	106.58	105.69	105.46	107.46	104.13	104.67	107.97	104.7	105.6	106.96	107.15	105.29	104.75	107.23	108.3	106.19	109.17	103.2	105.37	108	106.05	104.26	105.98	105.56	105.22	106.91	107.52	106.47	104.63	106.22	105.77	104.87	106.07	107.4	105.15	108.08	107.62	106.58	103.42	105.71	105.55	106.05	105.61	105.63	107.75	108.15	105.5	106.38	104.74
112.59	111.79	112.25	111.3	113.16	111.53	110.47	111.44	112.55	110.06	110.33	111.53	112.6	112.12	111.29	110.23	111.86	110.77	110.75	112.32	111.32	114.67	110.49	111.24	113.62	110.3	109.69	110.71	109.03	111.84	113.03	111.76	111.73	112.82	111.93	112.15	110.14	111.98	110.28	111.61	111.29	112.81	110.02	113.1	111.99	110.4	109.06	111.89	112.06	111.86
110.54	114.43	112.52	111.47	113.24	113.2	114.71	112.75	114.46	112.9	112.37	115.13	113.66	112.13	112.39	111.43	114.01	111.78	111.88	113.67	114.11	115.43	113.27	112.71	110.93	116.31	112.52	111.99	113.66	112.88	113.51	112.04	112.15	115.23	114	111.39	112.15	112.27	112.34	112.35	112.99	112.33	114.22	113.39	112.17	110.45	111.77	111.51	112.41	114.34
104.82	104.3	102.76	102.36	105.42	103.33	103.24	103.7	101.26	103.22	104.65	106.41	104.02	101.36	102.79	103.61	104.07	105.63	105.28	103.54	103.67	105.49	103.62	103.79	104.07	103.33	104.33	102.86	104.12	102.73	105.46	104.39	104.04	104.14	105.99	103.98	103.66	104.25	104.41	102.84	104.72	102.92	106.3	105.43	105.61	103.19	105.27	104.39	104.24	103.37
111.57	110.85	112.69	109.82	112.31	110.4	110.42	110.6	110.93	108.91	111.07	111.4	110.59	109.65	111.13	108.83	111.19	111.79	111.8	112.71	112.77	112	110.68	112.42	112.22	112.41	110.71	112.39	112.65	111.92	111.77	113.36	111.96	111.38	113.52	112.39	111.76	112.6	113.78	111.75	110.74	111.41	111.96	111.37	112.94	111.72	111.38	113.64	111.75	109.98
105.71	105.34	105.32	106.21	105.96	107.04	105.35	105.18	108.13	105.84	105.84	105.18	104.95	107.25	106.61	103.57	105.77	107.07	106.05	103.61	106.77	105.79	106	105.05	104.24	104.49	105.68	105.86	106.49	105.27	109.45	106.98	107.89	104.6	107.34	105.76	107.23	106.63	109.09	105.58	105.91	105.69	105.02	106.93	104.73	103.68	107.84	106.89	104.03	108.2
100.83	100.33	100.93	100.81	100.65	100.65	103.82	101.35	102.26	98.824	98.652	99.025	98.503	100.19	102.58	98.861	99.932	100.03	99.785	99.664	102.04	100.2	99.837	99.704	101.27	99.722	100.87	99.186	100.67	102.41	100.85	100.64	99.302	99.518	100.59	100.28	100.23	100.27	100.69	102.74	101	101.35	101.18	103.45	102.26	101.94	103.94	101.63	100.97	101.72
114	110.77	112.58	109.85	110.41	111.76	111.36	113.35	112.27	112.66	109.74	112.36	113.58	112.02	113.72	112.13	112.31	112.77	111.94	112.32	112.82	111.69	113.86	111.75	113.95	110.89	110.71	111.09	113.34	112.07	111.46	113.76	111.86	111.76	113.03	110.91	112.1	112.02	112.13	112.08	113.38	111.92	109.75	110.16	111.63	111.35	109.13	112.32	113.05	112.66
104.79	104.31	105.02	104.77	105.31	102.77	104.43	102.86	102.16	103.37	103.57	103.92	102.14	104.95	105.22	106.47	106.41	102.44	102.94	102.07	103.33	103.88	103.19	104.78	105.19	107.6	103.08	103.58	104.53	103.22	103.58	104.76	103.12	104.26	105.57	104.74	104.69	104.55	103.78	103.88	104.99	103.73	103.38	104.04	104.06	104	104.99	104.36	105.58	103.4
104.21	103.94	103.01	106.16	102.96	106.06	103.5	104.53	103.9	103.72	106.09	102.46	102.61	106.17	102.37	102.73	104.24	105.18	102.63	106.14	103.69	104.94	104.27	103.72	103.48	105.45	107.13	104.57	103.74	103.27	103.07	105.12	103.56	106.2	106.23	105.24	105.97	105.82	103.31	101.36	102.74	102.18	103.66	104.51	105.37	103.72	104.83	104.07	102.84	106.62
111.36	111.84	110.44	112.54	113.52	111.74	109.63	110.26	111.56	112.46	112.01	110.23	111.98	112.45	112.56	109.34	112.89	112.45	111.6	112.21	114.48	111.41	110.78	112.41	110.31	111.47	109.77	111.11	110.25	113	113.56	111.51	113.95	112.2	109.28	112.09	112.48	113.82	111.02	113.17	111.86	109.99	109.11	112.05	109.88	113.19	109.7	113.47	112.31	111.45
107.81	110.17	110.68	110.66	108.21	109.48	110.18	112.94	111.03	110.79	108.3	110.83	111.6	111.05	108.44	109.31	110.37	109.67	111.84	108.86	109.07	109.33	109.29	109.95	108.74	107.76	110.93	109.51	109.14	107.08	109.92	109.32	108.45	110.16	110.37	109.27	109.41	110.4	109.81	110.17	110.54	109.31	111.73	109.52	113.14	109.48	110.47	109.03	108.11	106.96
117.1	116.49	116.34	116.96	117.25	116.05	118.37	116.43	117.78	117.62	116.8	117.74	118.7	118.04	116.35	118.98	118.12	116.96	117.07	117.77	117.49	116.54	118.76	118.39	116.84	117.28	117.6	117.22	117.93	117.96	120.77	118.68	116.06	117.12	117.36	115.57	119.28	117.68	117.9	118.2	119.34	118.35	117.01	118.33	117.46	119.82	119.17	119.03	118.12	116.96
109.37	108.86	109.39	111.07	108.9	109.13	108.83	111.98	110.26	108.55	110.29	109.22	109.46	110.6	109.66	109.25	109.77	109.41	110.76	110.5	110.52	109.11	110.48	112.14	110.43	110.1	111.6	110.6	111.2	109.22	108.58	109.4	111.49	111.46	109.23	112.52	106.52	109.95	110.52	110.9	111.46	110.7	109.91	110.69	110.77	110.13	108.67	110.74	110.78	110.28
109.38	109.75	107.57	108.08	110.01	110.08	112.24	109.3	107.73	107.61	111.61	110.55	109.26	110.66	108.91	108.93	110.32	110.65	111.79	109.75	107.73	109.55	109.8	109.92	108.49	110.66	112.88	108.03	110.32	108.93	109.72	108.59	109.21	110.82	111.89	107.29	108.26	109.59	110.57	111.46	109.31	110.07	109.19	109.52	108.81	109.82	109.86	110.22	111.81	108.81
102.01	101.88	100.91	102.51	101.14	100.23	99.36	101.9	104.79	99.994	103.29	98.61	101.43	99.042	97.846	100.42	102.44	101.66	99.471	100.82	102.74	101.8	101.31	101.62	100.71	101.33	99.411	101.15	101.15	100.66	103.46	101.75	98.683	97.536	101.51	100.17	100.36	102.7	100.76	99.209	99.927	101.71	100.37	102.99	101.24	99.492	101.27	102.32	102.6	102
100.44	100.69	98.511	100.4	100.21	100.57	101.6	99.688	96.345	100.29	100.77	98.342	99.433	99.407	98.757	100.34	100.17	101.8	100.02	100.85	100.4	100.89	100.92	97.599	99.958	98.643	101.19	100.2	96.856	98.661	98.171	98.745	99.168	99.439	99.49	102.98	99.058	99.955	98.166	99.07	99.855	100.52	100.17	98.427	99.188	101.54	100.12	99.515	101.75	98.932
98.935	98.15	98.792	100.9	99.387	97	99.863	99.579	101.55	98.955	99.12	97.712	100.68	98.421	100.09	101.09	100.21	98.47	100.2	98.743	98.415	100.58	101.01	98.882	101.44	97.88	99.253	100.05	100.41	100.82	100.87	100.52	97.083	99.777	101.26	98.433	100.25	100.5	98.411	99.31	101.06	100.57	99.061	99.887	100.07	102.27	96.827	99.208	99.333	101.37
105.49	104.97	106.87	107.22	105.86	106.45	105.16	106.68	103.81	105.49	104.67	106.88	105.87	104.75	104.42	106.32	105.21	105.25	107.17	105.03	107.05	105.23	104.16	103	105.64	107.04	104.72	107.73	104.76	105.2	106.48	105.11	104.65	104.04	106.5	103.93	106.59	106.84	106.9	103.82	103.19	105.41	103.41	105.94	103.73	106.04	106.93	106.75	105.73	105.68
109.09	110.68	111.51	109.53	111.39	113.33	111.02	111.22	111.67	112.6	112.46	112.12	110.83	108.52	111.83	111.98	114.34	111.22	111.82	111.26	109.98	111.61	111.39	109.8	111.74	109.35	109.2	111.87	111.96	112.87	111.6	112.19	110.1	111.23	112.17	112.54	108.83	109.65	112.48	110.87	112.24	109.51	113.39	110.9	112.33	109.8	111.53	110.27	110.34	113.67
104.46	104.39	104.18	104.11	107.34	103.08	103.88	105.49	104.12	104.28	104.58	106.94	102.79	105.05	103.01	102.27	103.41	105.06	104.54	104.47	104.19	103.24	104.93	102.14	102.77	101.18	103.96	104.18	105.66	105.03	103.25	102.94	104.18	102.28	103.97	105.03	104.92	105.63	103.93	106.37	102.02	104.76	102.48	105.59	105.38	102.94	104.26	104.26	104.84	103.43
113.44	114.42	111.8	114.47	113.26	111.76	112.62	112.31	111.41	114.28	110.05	114.18	112.72	110.65	114.86	114.22	112.29	111.94	113.7	113.46	111.66	111.61	111.41	110.5	114.76	110.67	113.37	111.33	113.36	111.43	112.29	112.75	113.22	112.2	111.78	112.09	113.97	111.65	111.41	112.48	112.23	112.37	114.83	112.45	114.48	112.96	112.79	111.08	111.67	114.96
110.81	107.43	109.56	110.11	111.97	110.42	110.85	111.27	110.98	107.19	108.53	108.14	109.36	110.86	108.81	110.14	107.27	108.43	110.97	109.01	111.27	109.72	111.69	108.9	110.35	109.92	108.49	108.4	109.79	109.86	108.04	108.74	108.91	109.08	108.64	112.21	109.88	109.44	112.01	108.11	109.01	109.79	110.85	109.53	108.38	109.92	109.79	110.98	109.89	108.96
101.56	101.67	101.59	100.63	99.432	101.3	102.12	101.07	101.47	102.92	100.7	101.09	102.47	100.59	101.74	99.704	102.94	103.71	102.02	100.06	101.87	102.28	101.24	101.36	101.43	102.36	103.47	99.583	97.161	99.299	102.15	100.29	99.346	101.65	101.45	99.488	100.05	101.47	99.287	99.685	101.34	102.6	102.02	99.701	100.62	100.12	102.79	99.582	100.91	99.326
99.779	99.537	96.254	100.38	99.495	101.21	99.56	98.346	99.733	98.826	101	97.608	99.982	100.52	100.96	98.302	100.72	98.442	98.349	99.422	99.854	102.79	98.747	100.65	98.864	99.346	100.87	99.022	99.017	100.45	97.88	97.981	102.83	98.437	101.47	98.105	99.681	101.09	98.056	99.492	100.54	97.707	100.01	100.92	100.27	99.61	100.33	99.743	100.35	99.957
105.78	104.45	103.9	105.66	107.05	103.54	104.26	104.9	103.56	104.88	104.15	107.35	105.39	103.6	105.48	107.27	104.61	104.55	107.33	105.49	108.39	103.34	105.78	106.38	104.23	106.17	104.41	105.24	106.78	106.68	107.89	103.84	106.6	106.56	105.45	103.13	107.27	105.2	106.24	105.72	104.54	104.76	106.22	104.65	104.44	103.69	106.68	106.61	104.72	105.4
111.27	111.67	108.08	109.95	111.64	108.5	109.42	112.13	108.49	112.02	111.9	109.6	109.7	111.6	111.7	112.45	112.48	110.34	111.78	109.72	111.52	110.39	111.14	110.5	108.24	109.03	109.86	109.83	109.79	111.6	109.66	109.29	110.92	111.47	112.35	109.87	111.94	111	112.57	110.87	111.08	111.73	110.7	111.31	109.17	112.14	112.77	109.65	109.99	110.71
112.32	109.59	110.66	106.56	111.39	109.91	112.35	111.06	108.6	111.29	107.8	112.09	107.55	110.66	109.74	109.17	111.78	108.58	110.24	109.22	111.21	108.71	109.98	108.12	109.46	111.26	110.41	109.97	111.41	107.84	110.63	109.99	110.37	110.07	109.04	110.22	108.91	111.25	112.18	108.46	109.33	109.52	110.98	108.98	111.15	110.23	110.36	112.65	109.65	110.87
112.11	113.15	109.39	111.65	113.06	110.82	113.75	112.14	112.32	111.8	113.22	112.61	112.29	111.05	113.28	112.14	112.8	113.3	111.56	112.25	112.88	111.99	111.22	113.46	111.09	113.64	111.03	112.15	111.66	109.53	112.19	111.66	113.52	111.86	111.68	114.27	112	113.51	112.23	113.04	113.94	113.01	110.96	113.82	110.95	114.28	110.89	114.69	114.29	111.84
109.72	112.79	111.68	107.48	112.95	111.34	110.96	112.13	110.79	111.19	112.69	112.76	111.62	112.92	113.16	112	110.75	111.49	111.6	112.5	110.41	109.43	111.56	111.59	112.63	110.4	111.11	111.25	113.7	111.7	111.7	113	111.94	110.67	111.37	111.32	111.43	111.56	111.29	111.87	112.3	109.93	109.99	108.66	112.77	114.34	110.44	110.97	111.7	111.27
111.63	110.38	111.76	111.6	112.3	111.65	109.92	111.54	111.33	111.67	111.51	111.62	114.29	111.13	111.05	109.44	110.17	111.76	110.34	112.75	111.76	111.76	109.64	111.59	112.28	111.27	110	109.37	110.24	112.62	113.67	111.15	113.15	111.67	111.48	114.62	113.61	113.29	110.73	109.63	112.78	109.25	110.54	112.86	110.66	112.19	112.53	110.5	109.82	114.17
105.61	106.24	107.74	103.75	106.23	106.92	104.4	103.27	106.23	107.08	106.85	106.29	105.87	104.81	104.52	103.83	104.57	105.05	106.94	105.99	106.15	104.21	104.65	106.55	104.1	106.33	107.6	106.6	105.09	107.93	106.28	101.83	107.5	106.24	103.08	105.73	106.86	105.76	107.15	103.61	105.92	105.01	104.36	106.67	106.51	104.43	108.19	105.91	105.8	105.71
105.79	103.91	103.09	103.59	102.57	105.73	105.54	104.42	102.91	102.83	105.53	104.96	103.62	104.29	102.95	103.77	105.85	103.98	104.6	106.49	105.18	103.51	102.98	106.03	104.71	103.32	106.28	103.7	105.32	104.66	103.75	105.41	104.43	104.31	104.43	104.4	103.8	103.29	104.51	104.91	103.62	105.08	104.26	103.98	103.9	106.74	105.56	105.67	104.09	103.9
105.36	106.47	105.85	105.22	107.08	106.71	106.6	107.96	106.99	106.84	107.22	106.5	104.28	105.48	107.37	106.29	106.22	105.29	105.82	106.72	104.11	105.51	106.54	105.78	104.73	103.87	104.98	105.31	103.79	106.94	104.76	105.36	105.56	105.06	105.98	105.35	109.16	106.79	106.51	104.25	106.38	106.92	105.36	106.72	105.15	106.09	103.88	106.76	110.2	107.42
104.05	105.09	104.47	102.72	105.18	102.91	102.77	103.29	103.96	102.29	103.77	106.35	102.91	104.16	100.89	103.54	102.02	103.7	104.21	103.76	103.2	104.19	101.99	107.06	102.45	103.57	104.66	103.28	102.62	101.75	105.35	101.09	103.28	103.85	104.16	106.15	103.14	106.43	106.96	106.48	106.03	104.35	103.57	103.56	103.53	101.92	104.69	103.71	103.47	103.44
110.36	109.4	110.23	109.45	108.39	110.17	110.73	111.12	108.4	107.88	109.07	107.65	110.75	109.18	108.32	110.6	108	110.08	109.24	111.09	111.3	110.64	108.15	109.22	110.27	111.28	110.62	108.9	108.46	110.76	107.74	113.04	110.47	109.25	109.85	111.99	109.59	109.07	108.2	111.6	109.12	109.31	107.8	110.4	110.18	110.14	111.49	113.15	110.39	107.56
105.26	105.14	104.06	105.97	104.74	105.09	107.03	107.12	107.32	104.86	106.12	105.38	106.08	105.55	106.73	105.67	106.49	106.72	106.69	105.87	105.33	104.7	106.19	106.7	105.72	105.42	105.58	106.44	106.31	105.55	106.39	106.07	105.07	107.34	106.37	106.07	106.34	108.86	106.3	106.61	105.58	104.7	105.61	106.05	105.1	105.55	107.18	104.15	104.57	104.22
107.54	107.74	107.62	105.59	107.66	107.14	103.62	103.18	107.55	108.29	107.89	104.83	106.89	105.64	107.77	105.25	106.55	107.33	105.98	107.38	105.63	107.62	107.07	109.05	105.05	106.49	106.14	106.14	104.68	107.43	107.22	105.53	104.94	107.49	105.53	105.67	107.17	105.45	107.83	105.66	104.97	106.06	107.21	104.81	105.85	105.85	106.76	106.52	107.47	105.63
103.69	103.51	103.9	103.56	105.12	104.11	103.86	103.95	105.17	103.46	104.79	103.32	104.49	108.14	104.17	103.96	105.25	104.56	104.51	107.16	104.52	105.88	106.07	104.7	104.28	106.4	105	105.02	105.09	103.59	105.77	104.25	102.41	105.68	105.5	104.77	105.04	103.03	104.25	103.54	103.32	106.06	101.71	103.29	106.22	105.04	103.06	103.14	105.83	105.53
99.565	99.436	98.965	101.36	99.87	98.521	99.275	100.51	99.68	100.91	99.078	98.419	100.98	99.542	100.29	100.47	98.606	99.432	100.54	101.1	99.604	99.521	99.424	99.221	98.094	99.402	100.35	100.82	101.09	100.09	100.4	99.334	100.13	100.22	98.872	98.721	99.784	97.829	100.5	98.512	100.33	100.94	100.22	100.43	98.363	100.51	98.838	104.05	98.044	99.367
107.17	102.39	104.63	105.21	105.56	105.87	105.16	104.91	107.49	107.54	105.04	105.87	105.35	104.47	106.68	107.23	104.11	106.04	106.43	105.1	105.21	105.23	107.5	105.38	102.83	105.33	104.09	107.09	104.79	105.46	105.81	105.68	106.88	107.22	103.71	104.77	105.26	106.13	106.23	104.56	106.9	105.35	105.56	105.61	106.93	106.44	106.89	106.06	104.07	105.41
106.56	107.84	105.6	107.34	105.24	105.9	103.6	103.43	104.98	104.13	105.86	106.42	106.08	105.3	104.68	104.95	104.71	106.55	106.57	107.74	104.13	106.39	105.44	105.75	107.2	105.89	104.87	104.44	106.11	104.31	103.44	106.08	104.97	105.35	107.87	107.18	106.69	105.51	105.36	106.1	103.88	106.02	105.82	106.09	104.4	105.8	105.54	106.49	105.55	105.21
112.6	110.31	113.15	112.22	110.68	109.75	112.06	111.25	114.59	111.38	113.69	112.79	111.03	113.2	111.55	111.13	110.69	110.11	109.91	112.72	110.65	112.18	111.18	113.35	110.63	110.09	111.61	111.75	112.28	111.73	112.64	109.97	110.89	111.37	110.48	112.49	112.26	111.85	111.17	112.1	114.73	112.53	112.82	111.39	112.3	111.67	113.98	113.67	113.76	113.27
108.07	105.96	105.72	106.85	108.35	107.54	105.02	106.1	106.62	105.26	105.89	105.55	105.39	108.58	108.26	104.53	107.61	106.68	105.84	106.41	106.17	106.91	105.81	107.87	106.53	106.13	107	105.93	105.94	109.6	106.92	106.93	106.23	104.51	105.95	105.89	107.98	105.39	106.71	106.57	105.81	106.63	108.78	106.68	107.54	104.79	106.24	106.46	106.33	107.39
105.99	105.43	105.9	105.61	105.26	105.49	105.92	104.72	106.89	106.67	105.62	109.82	104.35	104.05	106.79	104.04	106.12	103.88	106.22	105.44	105.23	103.75	105.22	107.13	106.56	106.86	105.73	106.48	104.44	106.44	106.05	105.33	106.4	105.45	105.48	105.91	103.37	106.8	102.99	104.9	104.1	106.61	104.45	106.51	108.01	104.41	106.62	104.49	107.12	106.79
106.61	104.43	106.81	107.67	105.5	104.56	106.11	106.16	107.46	107.09	105.14	107.52	107.49	106.9	107.01	107.25	106.42	102.22	107.64	108.07	106.15	103.68	106.04	108.2	103.94	106.05	105.62	105.65	105.68	108.53	108.27	107.98	107.92	106.59	107.75	104.13	103.31	105.91	107.5	106.21	104.63	106.55	107.03	107.08	104.27	104.47	107.57	106.74	104.87	104.37
117.99	116.83	117.37	117.84	117.49	116.66	117.24	114.84	117.21	118.04	116.17	114.51	118.54	117.17	119.73	118.32	115.71	117.91	117.36	117.87	116.8	116.98	117.27	119.58	117.49	117.08	118.72	116.71	117.06	117.57	119.13	115.98	119.19	115.91	116.28	115.97	117.3	117.63	117.82	115.52	117.05	116.9	116.88	116.65	116.78	117.84	117.6	117.71	118.42	119.41
97.785	98.842	100.89	101.54	99.25	99.473	102.36	98.453	100.81	98.917	100.15	100.5	97.93	99.87	98.316	99.654	100.74	98.514	98.693	100.34	100.63	100.91	101.66	97.766	98.783	101.9	98.849	101.37	101.72	100.26	99.963	99.226	100.2	100.17	99.744	100.14	100.22	99.098	98.808	99.631	100.51	100.61	99.784	100.6	103.18	99.95	97.947	100.13	100.27	100.19
109.42	114.27	111.56	108.28	110.61	110.56	109.9	112.18	110.33	110.8	109.3	112.14	112.02	109.28	110.92	110.26	111.12	111.64	110.43	110.82	110.94	112.28	112.39	111.11	109.2	111.19	109.44	108.9	108.24	110.51	110.29	110.21	110.92	111.19	109.76	110.25	110.07	111.38	112.23	109.73	111.76	109.3	110.52	108.51	110.38	110.13	111.28	111.77	111.86	111.15
103.73	107.12	108.14	106.67	106.9	106.96	105.83	108.93	106.14	107.16	106.88	105.75	106.42	106.42	106.34	107.68	106.37	107.42	107.71	107.84	106.54	105.38	105.76	107.11	108.9	104.21	108.47	106.62	106.37	105.61	107.94	106.55	106.38	107	106.55	105.41	106.46	104.94	106.96	106.73	106.51	107.79	106.62	104	108.56	108.03	107.55	107.28	108.01	106.02
112.73	113.1	110.25	112.84	110.69	112.23	109.72	110.43	110.67	113.09	109.8	112.49	113	110.53	111.95	113.49	113.36	112.27	111.07	112.41	107.66	112.04	111.48	111.14	112.79	111.72	111.59	111.71	111.36	113.12	111.38	110.49	112.36	112.22	110.39	111.62	110.22	110.18	110.26	112.58	110.65	110.55	112.36	109.31	112.29	111.57	110.24	112.9	112.26	113.39
108.52	106.94	106.47	105.03	105.61	106.22	106.82	106.31	108.57	107.39	106.46	107.88	106.37	107.36	107.17	109.14	105.02	106.18	106.95	108.58	107.48	108.68	107.61	106.65	107.61	108.06	107.36	105.76	105.65	106.02	106.6	107.75	109.2	107.58	105.82	108.11	106.05	107.59	106.13	105.52	106.74	108.18	109.03	108.19	106.34	107.58	106.96	106.69	106.47	102.97
110.61	109.18	110.27	112.15	110.08	111.69	111.74	109.05	113.33	110.05	111.76	109.66	110.48	109.25	111.49	109.08	110.24	111.13	110.22	111.09	112.37	111.89	109.53	111.95	110.77	107.97	111.01	110.44	110.26	111.82	109.92	111.91	109.01	108.9	110.66	109.4	110.44	109.02	113.63	113.43	112.77	110.29	112.02	110.32	109.8	107.52	108.72	108.67	108.03	113.45
108.5	113.41	111.61	111.24	110.59	111.71	110.89	111.98	111.19	109.13	110.05	110.75	110.52	109.38	111.63	109.1	112.79	111.06	110.96	110.3	112.34	110.45	109.8	108.84	108.57	111.64	106.92	110.76	112.11	109.7	111.25	110.18	112.43	110.35	110.94	108.94	113.23	111.57	109.53	110.14	110.44	109.33	111.2	111.49	109.6	111.16	109.04	109.46	110.73	110.22
104.26	105.23	106.93	105.48	105.88	103.97	107.96	107.29	105.29	104.36	105.52	107.43	105.86	106.29	104.7	108.04	105.8	107.33	105.17	105.77	105.05	105.84	107.19	108.84	106.41	106.63	105.56	106.15	106.98	105.77	106.2	108.11	105.71	108.06	104.24	106.09	103.41	104.7	105.13	106.58	105.78	106.46	105.94	107.75	107.89	105.28	107.18	105.78	107.31	108.58
105.89	106.05	105.05	106.94	106.2	107.16	104.04	106.35	106.89	106.07	106.3	107.82	106.74	106.57	105.18	103.46	104.22	107.57	106.81	104.78	104.84	106.86	105.41	104.42	107.33	103.73	105.94	104.85	107.33	106.27	106.99	104.69	105.36	105.61	106.25	106.52	107.86	104.2	104.89	104.5	109.09	107.89	104.31	105.1	106.01	105.32	103.83	107.05	106.57	105.63
111.31	111.66	110.39	112.67	110.93	110.21	111.87	112.06	112.53	111.16	110.33	112.09	110.63	111.22	113.04	112.92	111.38	112.97	112.73	113.42	110.52	110.55	110.27	111.14	109.2	110.75	111.36	111.44	111.97	110.48	110.75	112.27	112.53	113.24	111.58	112.62	109.57	110.76	110.76	110.34	110.79	114.76	111.1	112.08	109.75	110.45	112.31	110.5	109.45	112.71
102.24	101.23	102.53	102.26	104.77	105.45	102.83	106.3	102.65	103.85	103.6	104.9	101.22	102.2	101.96	105.56	103.2	104.93	101.76	102.93	105.39	105.14	102.87	103.95	104.3	106.14	107.49	103.22	102.02	106.15	104.88	104.59	104.64	103.47	104.86	104.14	103.5	106.21	103.96	104.86	104.23	105.92	105.61	104.46	103.91	103.69	106.18	104.38	102.59	104.21
105.9	106.3	103.88	104.64	105.18	105.33	106.7	107.56	108.34	105.51	104.91	106.44	105.73	107.03	103.89	106.33	106.53	105.54	106.44	107.01	106.38	105.6	105.96	104.9	104.92	106.41	105.6	105.51	104.94	103.77	105.4	105.24	105.64	106.65	105.89	106.56	106.63	105.59	105.83	107.64	104.7	108.13	109.14	105.14	107.64	107.64	107.47	107.1	106.79	106.14
114.86	111.85	112.88	112.12	112.88	111.23	111.96	113.45	114.37	110.88	112.15	112.53	111.49	111.68	112.45	110.6	111.48	111.57	114.58	112	111.72	110.65	114.31	111.86	112.41	112.42	112.8	110.36	110.31	113.87	108.75	111.56	111.99	111.48	111.97	111.46	113.02	111.34	112.5	112.61	112.1	111.77	109.84	115.03	115.71	109.96	110.53	112.11	112.92	110.99
109.27	107.02	112.42	108.36	109.29	110.27	109.37	109.66	109.66	110.24	108.79	107.54	111.05	109.54	108.7	108.37	111.07	108.87	109.98	110.29	109.35	108.24	112.16	110.05	109.08	107.29	112.21	110.34	110.75	109.23	110.59	111.12	107.99	108.27	109.06	109.36	109.16	111.4	110.03	111.11	109.57	110.39	108.38	108.61	111.85	111.89	111.27	109.73	107	109.72
109.89	108.77	112.72	109.45	107.99	111.83	111.46	114.13	111.66	109.58	109.69	109.15	112.09	110.25	110.42	109	112.23	111.74	111.51	105.93	109.66	111.63	108.51	110.88	109.95	109.76	111.69	110.62	111.61	109.64	108.69	110.83	110.11	111.71	109	110.13	110.59	112.8	111.07	111.9	109.64	112.5	111.32	113.11	110.94	110.95	110.88	112.4	110.01	109.78
105.72	103.78	104.43	105.34	106.25	106.49	106.2	105.08	104.67	107.19	105.7	106.12	103.88	104.91	107.69	104.93	106.09	104.73	105.6	104.94	108.75	105.34	105.23	106.08	104.97	105.98	105.27	105.3	103.56	105.99	105.31	105.73	104.98	105.77	106.33	105.73	105.02	106.16	105.64	104.51	102.95	105.63	104.44	105.38	106.46	108.2	105.44	104.84	105.09	104.25
106.88	108.21	105.7	108.03	106.41	104.79	104.47	105.3	105.09	105.2	106.1	106.54	106.28	109.04	106.33	108.16	106.53	106.57	105.91	107.07	106.72	106.49	107.49	106.15	106.5	106.07	106.86	106.94	105.8	106.84	106.01	107.49	105.66	106.87	103.18	106.93	106.98	105.59	105.79	106.33	108.48	105.9	107.41	106.25	107.58	105.57	107.04	105.9	107.69	106.12
105.39	108.29	105.36	108.03	104.03	106.21	107.02	106.88	105.61	109	107.22	108.1	105.16	104.61	106.59	107.66	105.69	108.8	105.32	107.4	106.54	107.95	109.21	107.59	108.81	107.32	105.81	108.57	106.19	107.73	103.81	104.69	106.73	107.55	109.07	108.57	107.49	107.81	107.66	107.62	106.76	106.93	108.67	105.65	105.84	106.16	106.01	108.08	109.76	106.94
99.178	99.801	98.797	100.73	101.97	100.13	100.66	100.74	101.62	99.775	99.5	100.1	100.37	98.969	100.11	97.781	102.37	102.27	100.63	98.386	100.86	100.32	99.414	102.16	101.19	99.952	100.76	101.95	99.25	100.05	101.47	100.7	102.38	99.63	100.78	102.06	101.66	101.74	101.04	99.728	98.505	99.093	99.057	102.6	100.47	99.089	99.376	101.15	99.717	100.3
109.45	110.24	110.95	110.09	111.32	110.38	108.53	106.6	109.02	111.46	107.63	111.45	109.44	111.67	109.82	109.32	109.17	111.25	111.9	109.5	109.59	110.61	109.05	111.69	109.93	108.77	110.84	109.75	108.65	110.06	110.58	109.5	109.61	111.81	111.33	106.81	109.71	110.29	110.05	108.23	109.51	109.16	109.62	110.25	111.42	108.97	108.13	109.95	110.78	109.23
109.84	110.99	111.86	110.81	110.86	112.32	112.1	111.97	112.71	108.52	110.92	111.48	112.73	114.49	112.47	110.36	112.01	112.11	110.04	110.37	113.93	109.45	110.75	110.41	112.67	112.34	110.7	110.54	112.93	111.72	111.42	115.14	110.42	109.6	112.75	112.82	111.28	111.04	111.07	110.94	112.35	111.82	110.16	109.8	108.72	112.78	111.03	114.01	111.45	113.52
105.2	102.23	103.18	104.16	104.95	104.45	104.55	104.2	105.24	106.16	103.65	105.04	104.25	104.37	104.15	106.21	105.82	104.76	105.99	104.55	103.53	105.51	104.47	104.43	104.16	103.02	106.03	103.69	103.53	104.73	103.34	103.07	104.32	103.76	101.6	105.28	103.87	104.65	104.18	104.15	100.84	105.01	103.85	103.86	104.66	104.46	104.11	102	101.46	102.65
106.07	105.72	105.24	104.97	105.78	105.82	104.93	104.85	105.17	105.38	104	106.73	105.73	104.84	102.45	105.09	105.25	106.72	105.67	106.03	104.92	105.38	104.97	104.49	105.48	103.57	104.92	104.82	103.22	107.12	106.63	105.72	106.13	103.12	104.16	106.14	102.43	103.95	105.05	106.88	104.43	104.88	105.38	104.7	106.73	103.45	105.3	105.87	106.8	106.44
105.46	105.78	101.47	102.53	105.76	103.62	106.12	103.1	102.74	104.11	104.21	103.59	103.16	103.84	105.61	104.36	103.63	103.34	103.18	104.1	102.56	103.54	106	102.58	103.69	103.4	104.58	105.52	103.17	102.49	102.42	104.16	102.07	103.83	103.05	103.93	102.78	104.45	101.93	103.09	104.66	105.11	103.76	104.36	104.67	102.71	103.74	104.43	102.65	103.8
99.45	100.08	100.59	99.857	100.18	102	100.27	98.96	99.131	98.511	98.309	99.108	98.82	100.19	99.81	99.444	101.62	100.32	101.42	98.625	97.502	98.39	98.007	99.825	99.123	101.43	97.473	100.84	99.442	101.11	99.89	98.169	99.731	97.843	100.6	101.15	102.67	100.92	101.37	99.933	99.969	101.08	99.084	98.028	98.281	100.25	100.37	100.13	99.279	99.074
111.77	113.29	111.44	111.47	110.63	109.34	111.59	110.32	111.16	110.22	112.41	111.38	110.21	111.37	112.17	109.38	110.59	110.35	110.77	108.94	109.68	109.51	111.96	109.77	110.57	110.15	111.87	110.4	109.05	110.46	109.86	110.99	110.09	112.16	109.51	112.76	111.2	111.79	109.96	109.25	108.68	111.78	110.4	113.91	110.41	112.15	111.48	109.39	111.42	110.89
107.42	104.13	105.6	104.02	104.47	108.28	103.72	105.71	104.62	106.74	106.24	105.18	103.18	106.05	104.46	105.09	104.97	105.06	105.56	104.72	107.06	103.96	104.85	105.24	105.32	104.03	104.22	106.03	105.1	103.8	104.38	105.77	102.08	104.93	103.63	104.94	106.59	107.3	106.46	107.37	105.15	104.63	103.83	105.01	107.26	104.65	104.73	103.03	103.25	105.88
104.26	106.03	106.93	107.61	106.16	106.66	104.01	105.96	106.81	104.74	109.1	107.59	105.74	105.9	107.94	103.56	104.8	106.18	106.95	104.61	105.8	106.27	106.22	105.49	105.88	107.45	106.07	106.97	107.76	105.42	105.22	106.03	105.42	105.44	106.77	105.37	108.75	105.19	108.43	107.25	107.72	104.02	107.83	105.79	105.16	106.79	104.23	107.91	107.52	105.63
100.5	102.65	100.35	102.5	100.66	100.57	100.37	97.387	100.09	102.52	103.35	103.55	101.01	99.403	99.684	101.49	102.56	100.2	100.88	100.85	102.15	100.31	102.43	100.07	99.375	100.69	103.29	101.75	101.05	102.4	101.85	100.5	101.53	99.88	102.06	103.42	100.83	100.05	100.72	102.36	101.51	101.48	99.602	99.354	101.5	100.7	100.71	99.08	101.51	104.92
101.79	100.4	102.33	102.05	100.06	102.11	101.17	100.18	100.12	101.31	100.78	99.375	101.73	99.497	98.921	101.97	99.249	100.54	101.61	101.66	100.34	100.35	101.48	100.41	99.987	101.5	101.67	99.307	99.633	101.33	100.13	100.2	102.31	101.83	100.7	99.015	102.54	100.18	98.625	99.778	100.05	101.49	100.11	102.09	100.4	101.95	101.49	99.643	101.5	99.827
107.88	105.49	106.67	107.63	106.17	105.96	107.88	104.25	105.65	106.84	105.96	106.35	108.11	105.08	108.19	106.61	107.22	106.26	107.69	107.77	105.63	108.23	106.3	105.96	106.28	107.65	107.09	106.89	105.14	107.51	105.07	106.21	109.04	106.83	107.25	107.98	105.35	106.69	107.21	107.19	106.5	106.96	106.75	103.47	107.53	106.55	106.61	109.06	107.57	106.23
113.02	111.5	112.95	114.02	110.97	113.66	111.53	113.35	115.13	112.11	112.37	112.71	114.24	113.1	112.6	113.98	112.25	111.73	111.83	116.57	114.93	111.75	112.4	111.19	112.92	113.28	110.82	113.44	112.88	114.85	112.59	110.6	112.44	112.87	111.75	112.57	111.52	112.92	112.47	111.73	112.45	113.95	112.97	112.39	110.68	114.43	115.06	114.4	110.5	111.42
111.14	111.2	113.12	111.5	112.05	108.75	110.21	111.89	112.54	111.43	111.96	113.48	112.27	112.71	113.29	112.42	110.75	111.86	114	114.66	111.1	111.17	111.99	110.81	112.1	110.89	111.24	110.59	112.29	111.89	111.59	111.85	113.31	111.85	110.66	111.22	110.85	111.13	109.62	113.98	110.71	112.02	109.24	109.95	113.13	111.62	113.13	113.91	111.47	111.11
110.68	112.29	112.05	109.45	109.95	110.22	110.74	110.07	112.99	110.95	112.12	108.08	111.63	112.48	110.11	110.43	110.2	112.14	110.39	112.2	110.18	112.02	111.14	114.17	110.99	112.34	110.88	111.85	111.17	110.17	110.86	110.81	112.86	112.05	111.23	109.9	112.95	109.18	112.64	111.54	112.72	110.99	111.31	108.74	110.57	114.39	113.81	110.72	110.24	109.64
110.63	112.54	112.89	110.43	112.67	110.1	112.36	113.73	112.14	111.63	114.02	111.2	115.06	110.78	112.54	111.6	112.75	110.9	110.06	112.65	110.75	112.78	111.54	109.91	112.5	111.76	109.97	110.39	111.83	111.73	113.02	110.81	110.42	110.06	109.58	110.76	112.07	111.81	109.93	112.02	112.27	111.18	111.73	111.67	114.9	111.82	111.14	112.19	112.43	111.68
100.83	105.79	104.75	102.54	103.85	102.28	105.11	104.2	103.93	103.93	104.05	107.6	104.31	104.62	104.31	100.86	102.37	103.48	102.62	102.61	103.79	103.16	104.13	103	103.82	104.16	103.07	103.12	105.57	105.35	106.26	102.35	103.33	104.05	104.99	103.93	105.41	105.25	106.15	104.12	101.84	105.13	104.75	104.34	104.19	105.68	106.15	105.42	105.35	107.48
106.1	103.71	103.17	104.88	101.99	103.6	104.95	103.56	102.57	105.41	102.65	104.5	104.44	104.46	103.33	104	106.05	105.12	104.85	103.54	103.1	102.74	104.77	102.13	104.42	104.57	104.27	104.5	103.24	103.26	102.68	104.23	102.23	105.59	104.41	103.92	101.96	104.94	103.91	106.35	104.73	104.57	103.26	105.5	105.36	104.13	102.57	103.7	106.19	104.69
117.48	116.41	116.8	119.32	119.57	114.62	117.08	118.93	117.13	117.95	116.17	113.99	116.4	116.91	116.92	117.47	117	119.25	117.54	119.39	116.33	118.36	118.27	117.57	117.44	117.65	117.34	116.57	118.04	118.45	117.17	117.77	118.03	117.43	117.04	117.29	115.32	118.11	118.96	116.59	116.57	118.17	116.58	116.74	118.59	117.92	117.63	118.38	118.58	117.66
106.33	106.13	106.86	104.45	108.97	104.63	107.39	104.64	108.29	109.41	104.21	105.81	108.14	110.44	106.46	106.14	103.94	106.2	103.46	105.71	108.89	107.55	106.13	107.12	107.68	109.21	106.04	104.65	105.1	105.99	105.28	106.69	106.7	107.84	104.51	105.26	107.46	105.57	105.74	106.42	106.25	104.54	106.62	107.4	107.18	105.49	105.27	106.59	107.87	106.27
110.11	109.86	109.62	111.3	109.74	111.17	108.59	110.16	113.19	110.09	112.03	112.52	110.68	111.42	112.11	111.68	111.45	113.28	112.07	111.09	111.21	110.59	111.06	111.23	112.02	113.72	110.32	111.42	111.46	111.3	112.77	109.02	110.33	110.84	111.02	114.6	110.07	109.97	111.25	111.94	112.34	113.6	111.39	113.88	110.82	112.4	111.87	111.87	111.84	110.62
100.81	102.22	100.61	98.671	101.14	99.621	100.39	102.02	100.6	101.72	102.15	102.58	101.47	100.79	101.04	101.16	100.2	99.641	101.62	102.99	99.868	101.4	102.01	100.31	100.24	100.52	100.97	100.8	102.09	100.4	100.46	101.96	103.83	99.952	100.56	101.76	97.601	96.895	99.571	100.52	101.05	99.868	103.82	101.36	100.59	100.99	100.58	100.22	101.44	100.6
106.37	107.81	104.52	106.21	107.37	105.61	105.93	106.55	105.85	104.06	107.18	106.61	102.96	106.6	106.05	103.06	108.44	104.58	106.15	106.69	105.95	103.96	106.89	105.17	103.49	104.77	106.27	105.63	105.9	105.15	106.57	104.78	104.27	106.36	104.32	105.69	104.9	105.99	107.05	105.17	106.35	105.68	105.61	107.9	106.1	105.79	104.68	106.8	106.49	103.63
103.87	104.77	105.88	106.06	108.54	104.43	104.86	104.18	103.81	104.38	105.66	103.1	103.56	105.84	104.78	103.77	103.73	106.19	103.77	103.29	106.34	104.45	102.28	104.11	104.96	105.55	103.78	105.62	104.71	105.82	107.2	106.25	103.13	105.12	105.71	104.03	105.44	105.38	104.59	104.63	104.89	103.94	105.03	104.82	105.68	107.41	104.64	101.72	105.36	104.74
104.28	107.49	105.19	103.31	106.99	103.92	103.72	104.55	104.92	105.45	106.06	106.37	105.51	105.24	104.88	104.9	106.09	106.58	104.69	103.82	105.39	104.57	108.41	104.59	105.03	105.53	106.23	107.75	102.36	105.46	106.31	105.43	106.98	105.67	105.38	105.38	107.17	105.49	105.39	105.67	104.25	104.91	106.94	105.21	107.94	105.89	106.64	104.91	105.76	105.92
109.76	112.04	110.92	111.83	110.54	110.75	111.78	112.46	110.84	109.82	112.41	111.25	111.97	111.25	111.32	111.7	113.52	113.55	111.03	113.32	113.51	110.35	112.32	111.4	112.36	111.14	111.93	109.92	110.67	111.13	111.69	111.79	110.83	111.18	109.37	110.07	113.69	111.03	111.3	111.59	110.89	110.22	110.58	109.92	112.31	112.06	109.28	110.2	110.88	111.41
109.19	108.56	107.5	108.2	110.83	109.62	110.14	111.61	110.16	108.74	108.66	109.22	111.22	107.6	110.34	111.57	109.41	109.21	110.34	108.77	109.48	108.51	109.45	112.29	108.96	108.52	108.22	109.38	108.88	110.17	110.56	112.03	108.92	111.34	110.81	111.1	109.59	108.86	109.05	111	111.08	108.84	109.82	106.6	108.54	110.07	110.75	111.77	110.88	109.49
100.79	98.823	99.932	100.64	99.803	100.04	98.774	102.59	101.48	100.32	99.219	101.69	99.825	99.809	101.67	99.376	99.745	98.936	102.31	99.014	100.94	100.91	99.437	98.075	100.43	99.895	100.58	101.04	99.812	98.757	100.19	101.85	100.81	101.52	99.559	101.79	101.49	99.996	100.42	99.241	100.45	103.56	98.081	97.484	101.75	99.929	101.29	99.748	98.896	98.334
103.77	103.19	103.84	103.24	105.98	106.05	103.58	105.44	104.95	105.53	105.62	106.7	107.74	102.94	101.88	105.6	104.36	104.99	103.68	106.34	105.44	103.41	103.17	104.51	105.42	103.9	103.05	104.88	104.98	104.86	105.95	104.17	103.89	105.67	103.82	103.67	104.35	107.79	104.78	104.82	103.82	105.63	104.12	105.46	103.69	105.46	106.44	104.95	102.44	104.64
112.46	112.64	111.83	111.29	112.01	111.31	114.14	112.91	112.32	112.47	114.04	112.58	111.58	112.56	111.02	114.6	110.57	111.47	111.43	112.51	112.03	112.79	109.95	111.35	111.74	112.83	112.36	111.01	111.71	112.5	111.17	112.86	111.71	112.13	110.9	112.68	112.79	112.19	113.06	113.46	111.2	111.14	112.41	113.02	114.08	109.93	114.92	110.43	113.07	112.46
104.73	106.79	103.29	107.2	107.47	103.42	104.71	106.11	107.75	102.88	106.32	105.22	107.13	105.39	106.21	106.19	106.19	107.31	106.89	106.2	105.96	107.08	108.97	105.17	106.99	105.21	106.14	104.06	106.11	105.16	105.88	106.27	106.71	105.38	105.44	105.28	103.81	108.11	105.98	105.64	107.31	104.19	106.42	106.13	105	107.29	106.97	104.21	107.15	103.09
106.21	104.21	103.11	105.8	104.05	104.52	104.06	106.41	103.78	105.63	104.1	103.31	103.36	105.43	103.01	102.66	103.42	102.47	103.6	102.94	104.7	102.37	103.51	105.85	106.22	103.98	104.47	102.64	102.46	104.27	104.51	104.38	103.91	104.08	103.95	103.66	103.95	102.34	104.85	102.38	103.87	104.28	104.45	104.17	104.07	103.16	103.35	103.6	103.83	105.09
98.677	103.13	99.236	100.97	98.655	98.973	99.999	100.06	99.201	100.18	99.358	101.18	98.767	101.1	101.56	102.52	101.43	100.78	100.57	99.851	99.837	99.548	102	99.562	99.482	99.894	98.588	102.69	102.68	102.23	102.55	101.26	100.16	101.96	100.08	102.2	100.18	102.48	100.29	99.996	98.723	99.849	101.83	99.358	100.39	98.872	99.023	101.07	100.49	98.501
105.89	103.67	105.85	108.05	105.51	107.29	105.54	108.9	105.68	105.57	107.5	107.86	105.49	106.61	105.7	107.41	107.98	107.71	106.95	104.49	105.71	105.26	109.93	109.19	108.37	106.89	106.95	105.97	107.55	108.9	107.79	107.76	106.39	106.24	105.97	108.12	106.82	108.02	105.41	106.21	106.96	106.41	107.57	108.82	106.82	105.65	106.72	107.91	107.24	106.09
104.56	106.12	108.16	106.48	105.84	106.02	106.11	106.67	106.04	106.8	108.33	105.67	107.66	104.25	104.49	106.15	105.84	107.01	107.67	106.5	106.86	105.44	105.45	107.36	106.54	105.72	107.26	106.65	106.11	105.31	106.44	106.31	109.03	104.71	107.38	106.33	105.05	106.63	107.07	105.64	105.72	106.21	107.33	108.81	107.79	108.38	106.12	105.58	108.12	105.7
102.94	107.74	104.43	104.08	103.69	105.76	102.73	103.98	101.96	100.69	104.08	105.52	104.63	104.62	103.79	103.76	102.77	104.23	101.93	106.16	103.04	104.32	106.44	103.85	103.76	105.97	102.55	103.81	104.48	104.19	105.04	104.91	103.89	103.08	105.48	103.16	103.64	103.93	103.25	105.16	103.29	103.04	105.34	105.4	102.66	105.11	102.54	104.41	105.07	104.62
113.23	110.08	110.52	110.68	112.53	112.84	112.31	112.52	113.87	112.62	112.01	114.06	111.21	112.09	111.71	111.71	112.29	112.77	111.97	111.58	109.58	111.78	114.5	110.81	109.81	112.23	114.44	110.58	112.51	110.82	109.9	111.35	111.18	114.74	112.54	110.62	113.51	111.06	112.92	111.67	112.47	110.05	112.5	111.61	111.55	112.94	112.33	112.48	111.9	111.36
103.78	106.88	104.67	105.28	104.06	104.7	106.72	104.89	104.39	100.66	107.36	103.81	104.1	105.04	105.13	106.07	104.17	103.18	104.04	104.08	105.22	103.78	106.9	101.6	103.96	102.6	105.42	104.14	104.74	107.38	105.1	103.22	103.73	104.55	104.67	106.42	102.96	103.91	103.94	103.86	104.08	105.84	102.69	104.06	103.97	106.74	104.81	103.17	106.55	104.62
106.06	105.51	104.67	105	106.3	105.95	106.06	102.22	106.01	106.31	104.5	107.41	103.1	106.06	106.06	105.99	102.93	105.27	105.33	105.61	105.86	105.65	106.07	105.15	104.48	105.98	106.87	107.37	106.8	104.18	106.64	105.94	106.18	106.83	106.39	107.68	103.89	105.03	107.63	107.96	105.37	104.45	105.05	106	107.55	105.01	104.48	107.43	104.04	106.43
104.73	103.99	103.23	104.31	106.53	105.21	106.41	104.87	106.59	108.37	106.34	107.26	103.24	106.66	103.59	104.31	103.54	105.38	106.57	107.25	103.92	105.43	104.24	105.31	107.1	106.23	104.98	104.97	104.7	105.18	104.95	105.43	105.73	103.75	105.74	105.24	107.11	104.17	105.83	106.99	107.11	104.98	104.6	106.56	104.98	107.3	105.5	107.13	105.19	106.07
103.18	101.98	104.48	104.44	107.68	104.39	105.09	104.74	105.71	102.8	106.61	103.92	106.91	105.79	105.13	104.35	104.52	106.18	103.1	104.3	104.84	104.51	103.4	105.97	103.33	102.77	105.05	102.18	103.99	103.24	106.36	105.67	103.78	104.04	103.9	106.23	104.37	102.84	103.56	104.4	102.76	105.08	103.66	103.46	104.16	103.15	106.02	102.22	103.18	103.54
105.68	104.88	105.97	105.31	105.04	108.94	105.01	105.5	104.06	106.75	108	104.45	104	102.46	105.35	106.31	107	104.32	106.93	106.95	104.45	104.23	105.7	105.44	106.48	104.38	106.29	107.76	104.17	106.14	104.05	105.46	105.54	105.69	103.75	104.62	105.44	105.78	105.81	104.37	105.13	107.27	105.6	107.77	104.68	105.07	106.21	107.15	103.85	105.18
107	107.43	105.13	107.01	107.81	107.03	107.54	105.23	107.47	105.6	107.63	107.42	105.78	106.02	106.29	104.69	106.43	106.88	105.62	107.2	106.5	106.52	104.1	106.23	105.65	106.75	106.15	105.15	106.17	105.73	108.44	106.48	108.96	104.98	104.28	105.56	106.63	106.59	105.86	106.13	105.52	106.95	106	107.49	106.66	105.13	108.12	102.99	108.19	106.39
98.832	99.77	101.56	99.414	98.64	103.03	99.664	99.138	97.787	98.897	98.496	101.27	102.34	101.73	97.274	99.094	100.65	100.15	99.758	99.686	99.319	97.546	99.492	101.59	101.25	99.554	99.923	100.22	100.15	100.57	97.396	99.892	97.735	100.18	99.769	100.88	100.08	102.01	102.28	99.704	100.29	100.05	99.114	100.35	102.17	99.558	100.52	99.128	98.549	99.505
105.27	104.87	104.17	107	108.82	105.42	107.36	107.71	105.03	105.31	103.68	107.82	106.84	105.84	106.6	104.59	105.89	105.55	108.44	105.96	104.83	104.45	106.9	106.53	107.24	106.5	103.84	105.52	106.03	106.42	104.54	105.45	106.27	107.87	105.2	103.9	103.72	105.23	105.63	107.47	105.58	106.56	107.8	106.11	105.77	104.93	107.42	105.92	105.34	105.45
113.63	109.04	112.99	113.09	110.68	110.51	108.78	112.58	111.07	111.5	112.09	113.36	111.46	111.24	113.2	112.07	110.01	111.96	112.64	112.5	112.91	112.4	110.79	114.44	112.03	112.06	112.21	113.11	111.41	114.36	112.68	110.64	110.79	112.15	113.25	114.18	111.43	113.96	112.27	112.19	110.53	110.4	111.08	112.46	112.89	111.22	111.32	113.96	112.01	111.25
112.37	110.38	112.82	112.29	112	111.97	113.52	109.94	110.78	111.84	111.92	112.48	114.09	112	110.77	111.8	111.85	111.87	111.44	111.95	112.99	111.73	112.25	112.51	110.13	110.34	111.63	111.28	111.92	111.99	111.72	111.81	112.07	112.11	114.18	114.2	113.72	112.24	112.61	110.66	110.83	113.53	110.91	113.32	114.15	110	111.06	110.66	109.64	113.49
106.71	103.54	104.33	106.29	105.05	102.99	104.47	104.88	105.64	106.17	108.27	108.17	105.66	107.87	107.31	104.26	106.5	104.8	104.76	104.08	106.57	107.43	105.29	107.36	106.59	108.44	104.74	107.25	108.26	108.16	105.51	103.81	107.81	104.55	107.46	105.97	108.75	108.55	106.21	106.93	104.04	107.86	106.52	105.98	107.45	106.75	105.26	106.29	106.84	108.59
111.74	110.53	112.02	111.6	111.97	111.39	112.14	107.54	110.12	110.65	111.97	112.41	111.95	114.78	111.79	110.04	111.46	109.01	111.67	111.11	111.4	111.65	112.03	110.57	109.44	111.01	111.67	112.35	112.72	110.37	112.35	110.83	111.63	111.95	113.08	111.39	111.3	111.05	110.42	111.72	111.17	111.1	112.24	110.89	111.98	110.92	112.77	111.78	113.36	112.14
111.29	110.12	108.1	112.48	111.43	109.97	109.6	108.37	109.14	112.05	110.35	109.9	110.11	110.4	111.45	111.59	109.7	109.69	109.35	111.39	109	110.28	112.61	110.46	108.09	111.97	111.92	109.88	111.19	110.39	109.21	108.58	110.1	110.95	110.06	112.1	111.19	111.47	110.22	107.64	110.69	110.22	108.89	110.31	111.3	112.11	109.31	111.14	111.6	111.03
103.6	104.09	106.49	104.82	106.74	105.28	104.56	105.56	105.41	103.82	105.21	105.52	106.73	103.82	104.1	104.01	105.38	101.94	103.94	105.31	105.8	103.04	104.5	106.18	104.81	105.29	103.72	105.51	107.4	105.27	103.01	105.75	102.01	104.3	104.34	105.1	102.94	105.37	106.09	105.49	105.01	106.22	103.34	105.47	105.05	106.08	104.07	103.44	104.97	102.8
104.91	103.67	105.24	103.81	105.7	104.5	104.56	105.53	102.83	104.43	105.32	105.56	105.43	106.42	104.49	106.52	103.5	105.59	108.53	106.82	106.66	103.56	104.4	104.29	102.41	103.92	105.5	104.1	103.79	106.16	107.9	103.85	104.46	105.42	105.8	101.93	107.27	106.22	105.74	104.87	104.75	105.13	105.57	102.97	103.16	105.12	103.53	106.75	104.17	103.47
105.64	107.2	103.8	106.1	105.66	104.24	105.96	105.41	106.69	106.59	103.98	106.51	103.07	105.21	108.76	105.27	105.19	103.79	104.05	105.31	107.14	105.43	107.2	106.72	106.7	102.78	104.98	106.14	105.24	107.22	105.3	104.94	108.09	107.38	107.45	107.05	106.63	106.44	107.04	105.95	104.34	106.45	104.98	105.33	105.1	104.96	106.38	106.68	107.18	106.21
105.43	105.66	103.98	104.87	105.53	103.47	105.7	103.53	103.89	105.97	106.46	105.55	103.45	105.76	106.84	106.15	103.24	105.56	102.09	104.27	106.33	105.81	104.18	104.51	103.34	103.45	104.3	105.1	105.59	105.02	105.32	105.86	106.35	105.75	104.41	106.06	104.99	105.02	103.54	102.67	104.87	106.32	102.09	104.36	102.3	106.47	105.69	104.8	105.28	104.76
111.88	111.57	112.37	113.32	112.32	111.7	112.16	113.46	113.03	111	113.55	112.46	114.66	114.98	114.02	113.91	113.15	112.5	113.2	115.16	114.81	112.59	115.95	112.14	114.61	113.89	114.42	113.8	110.67	112.91	111.89	114.01	110.75	113.2	111.45	113.31	111.32	113.4	111.33	115.32	114.06	113.54	112.74	112.03	113.12	112.64	112.7	112.89	111.08	112.38
104.18	104.19	106.08	103.78	105.04	104.85	104.97	105.88	105.88	106.7	106.13	106.78	104.39	104.62	105.02	105.53	105.21	103.33	104.95	105.18	106.5	105.82	106.81	104.56	106.14	105.69	105.61	107.63	104.81	106.21	104.26	102.6	105.37	105.03	103.67	104.47	103.57	105.21	104.04	103.95	105.82	107.03	104.33	103.55	104.5	105.02	105.41	104.42	104.8	105.12
105.87	106.05	105.87	107.11	105.74	106.4	103.49	105.74	105.67	104.65	104.02	105.42	108.71	106.84	104.68	103.33	103.95	105.26	105.93	103.75	103.3	104.32	107.16	105.52	106.28	103.12	105.73	106.01	106.15	106.86	106.85	105.59	106.51	103.86	106.06	105.07	106.37	104.87	105.86	104.48	105.62	106.63	106.79	105.07	103.64	105.09	106.77	107.62	104.88	106.18
112.52	111.14	112.88	111.96	112.2	109.77	111.71	114.3	112.15	111.63	113.96	110.87	113.95	110.74	112.34	112.77	110.59	111.89	113.17	112.3	112.29	113.6	112.18	111.63	112.64	111.51	112.7	111.77	110.93	114.01	112.25	113.2	111.47	113.07	112.92	112.34	112.72	112.38	112.2	111.38	113.16	112.7	112.71	111.99	111.49	111.5	112.68	112.45	111.8	112.18
110.28	110.3	112.89	112.52	113.87	113.09	113.37	113.1	110.94	112.42	110.86	114.35	112.14	113.7	110.6	112.46	112.2	111.15	112.25	110.88	112.19	111.91	111.17	113.74	111.92	113.74	110.14	112.21	113.41	112.07	113.94	111.6	112.61	114.41	109.86	114.21	111.62	111.23	112.88	110.62	111.06	111.57	112.93	113.13	111.95	115.11	113.02	114.03	112.64	110.48
112.66	111.51	112.35	109.17	110.14	112.23	111.25	110.79	108.72	113.94	109.79	110.82	109.35	111.1	109.69	109.68	110.49	110.99	109.47	111.17	110.98	110.52	108.09	109.71	111.06	109.71	109.39	112.39	110.49	112.37	110.39	110.84	109.97	109.03	109.84	112.6	111.8	109.14	111.42	109.79	110.01	109.05	112.34	110.14	110.71	109.2	109.44	111.44	109.49	109.34
105.87	107.35	104.95	106.21	105.19	103.14	104.16	105.62	105.49	104.58	106.56	106.09	105.7	104.74	104.69	105.01	104.52	106.12	104.4	104.76	104.39	103.98	106.82	103.55	105.93	106.04	104.59	105.88	104.68	106.13	107.38	104.98	103.58	106.42	106.04	104.47	102.95	104.28	103.86	104.38	105.05	103.05	105.64	106.28	105.4	103.51	103.7	105.12	107.86	104.53
117.77	116.89	114.56	116.48	116.53	114.57	117.04	116.39	117.05	118.16	115.18	115.34	115.61	114.91	115.22	117.06	117.22	116.56	116.05	115.9	117.56	118.15	115.97	118.42	117.21	116.91	115.53	118.16	114.04	116.61	117.28	115.94	117.92	115.62	114.88	115.79	117.22	117.23	114.95	116.93	114.27	115.25	116.91	115.99	115.53	115.05	119.38	114.96	118.4	115
110.84	109.81	110.17	110.75	112.19	110.2	109.63	110.06	109.44	115.08	112.13	111.8	110.26	109.59	111.45	109.12	111.22	114	109.03	110.68	111.47	110.53	112.8	111.51	111.19	111.69	112.96	110.95	110.59	110.86	112.41	113.48	110.25	110.53	112.08	110.03	111.12	109.93	109.06	110.2	109.37	112.48	111.97	108.62	112.44	109.12	110.35	111.07	110.38	112.32
106.22	106.5	105.64	107.57	107.71	107.24	106.49	105.16	105.07	107.31	107.51	107.91	105.81	104.75	105.88	107.81	103.96	105.54	107.57	105.78	105.27	105.83	107.66	108.4	104.98	107.96	104.61	107.82	108.35	106.85	103.86	107.48	106.39	105.37	105.87	107.69	105.58	105.59	106.72	107.31	106.25	108.06	104.31	107.44	103.38	105.74	106.35	105.55	105.04	106.9
113.01	110.04	112.06	111.55	109.84	113.64	112.2	114.68	113.61	112.46	112.23	114.07	114.47	111.81	111.62	110.72	114.14	113.79	113.47	113.8	113.74	113.49	110.56	113.69	112.17	114.2	111.26	112.71	111.62	111.89	111.57	110.61	111.64	111.99	112.65	113.07	114.86	111.66	112.64	112.11	111.69	112.7	111.97	113.33	114.58	113.3	113.21	112.46	112.86	113.7
103.23	103.73	104.93	106.54	105.58	103.63	105.95	103.8	104.14	106.65	107.76	106.03	104.47	107.02	106.09	105.18	107.13	106.12	104.6	105.45	106.8	105.44	104.43	104.99	106.49	104.38	105.45	105.2	106.42	105.17	104.71	107.53	107.93	106.59	105.46	105.3	107.56	103.99	106.34	102.49	107.18	105.78	104.46	104.19	108.32	104.13	104.7	105.94	104.44	105.32
114.14	113.24	113.16	113.62	114.02	113.17	112.25	112.31	111.27	114.19	111.53	111.78	111.52	112.34	112.26	112.31	111.31	112.37	113.57	111.21	112.6	112.2	112.67	111.47	113.67	113.55	113.35	112.43	112.28	113.1	111.39	113.08	112.74	113.44	114.4	113	111.91	114.68	113	112.84	112.95	113.34	109.5	111.65	112.26	112.17	115.16	111.9	112.93	114.66
118.81	119.05	116.24	118.43	117.99	117.19	117.29	118.74	116.89	117.41	117.71	120.05	119.47	117.5	117.67	116.73	116.18	115.73	116.57	117.28	117.77	116.27	117.69	116.46	116.26	121.77	119.57	118.91	118.43	117.49	114.87	116.42	116.45	118	118.85	116.46	118.57	116.74	118.04	115.43	116.85	119.21	117.01	117.69	117.83	114.51	117.55	118.04	117.16	115.95
105.22	106.18	107.12	104.92	105.39	106.49	106.95	104.18	105.7	106.88	107.15	104.12	105.37	107.88	105.26	104.16	104.54	106.43	104.27	103.52	105.92	106.39	105.66	104.29	104.48	106.15	105.1	106.38	105.37	103.99	104.74	107.49	107.54	104.93	107.11	105.4	107.5	108.62	104.86	106.48	103.6	103.87	105.33	108.02	107.69	106.14	106.19	107.16	107.42	108.2
106.6	108.29	106.08	107.46	104.24	107.91	105.52	106.8	103.59	104.4	107.28	106.1	106.99	104.29	107.07	104.86	104.5	105.2	107.63	106.16	106.3	105	105.63	104.86	104.42	104.79	104.09	103.2	104.56	105.98	104.12	106.5	104.02	106.57	106.67	103.15	104.32	104.48	104.56	106.14	105.22	106.72	105.46	105.05	104.05	106.77	106.98	103.94	107.12	107.84
101.32	102.89	101	100.46	100.01	100.13	101	99.406	100.71	102.22	99.989	99.673	100.01	97.321	100.32	98.224	100.73	100.3	99.475	99.533	100.76	102.56	100.23	101.68	101.21	101.4	98.83	100.76	98.998	99.764	101.14	101.25	101.35	100.23	102.36	98.211	98.948	100.19	102.12	100.85	99.544	100.06	99.759	98.765	100.31	100.32	101.69	99.623	99.607	101.49
105.86	106.33	103.21	105	105.21	105.06	104.25	105.18	103.71	103.73	103.75	104.15	102.01	102.74	102.9	103.99	104.05	102.87	104.95	107.19	103.91	104.64	103.53	104.95	102.92	102.81	105.67	105.67	102.55	104.29	104.9	105.23	103.59	106.93	104.1	104.56	103.84	103.53	102.32	100.83	103.78	104.11	104.69	104.16	103.93	104.38	104.51	104.53	106.24	103.66
99.095	99.243	99.522	101.45	101.35	102.22	99.954	98.628	101.97	101.05	101.17	98.96	99.182	99.556	99.096	100.64	102.79	98.985	99.87	99.594	100.27	99.118	103.63	100.29	98.874	98.803	98.98	102.72	101.15	101.03	102.32	100.38	99.003	100.37	101.66	100.57	96.242	100.75	100.22	101.31	99.055	99.27	97.471	98.486	100.82	99.587	102.15	101	100.55	98.312
109.86	109.78	110.85	109.88	108.12	107.63	110.03	107.16	108.9	110.16	110.08	111.03	108.51	109.69	108.65	110.2	111.46	109.03	110.04	110.39	109.14	108.28	110.2	110.79	110.68	110.74	109.22	110.11	107.28	111.47	109.05	110.17	109.85	110.48	111.81	108.45	110.68	110.77	110.22	110.43	110.59	108.37	109.21	109.8	109.59	109.14	110	110.95	111.26	109.22
107.31	107.19	104.38	103.99	105.94	106.76	103.39	109.83	106.42	106.97	106.94	105.82	105.43	105.52	104.64	106.77	105.03	106.77	106.89	105.31	105.89	106.93	105.68	108.95	104.03	105.68	107.89	106.38	107.53	106.85	106.79	107.23	105.11	106.41	105.37	104.09	106.85	105.7	105.73	104.76	107.01	106.21	105.84	107.71	105.75	104.05	106.57	104.95	105.78	106.52
104.06	105.52	105.82	107.28	106.33	105.14	105.32	105.28	105.47	106.35	105.54	104.79	107.21	105.74	103.73	104.32	104.29	106.52	106.31	104.85	105.5	107.16	105.22	106.02	106.82	103.02	105.83	106.33	104.02	106.33	104.77	102.44	103.7	104.59	104.81	106.77	105.83	106.97	106.5	106.25	105.62	104.07	106.49	104.86	105.71	106.97	109.09	107.55	107.61	106.27
106.64	104.74	105.31	104.78	104.16	106.36	102.59	104.76	101.65	103.65	104.24	105.05	105.78	105.27	106.24	107.37	104.23	104.17	105.46	104.62	106.06	105.8	106.84	106	105.04	105	107.81	105.82	105.17	104.37	105.52	103.43	107.2	105.44	103.34	103.38	105.13	106.22	106.01	103.74	105.07	104.39	103.22	104.79	104.25	105.98	106.18	103.95	105.27	105.46
106.58	105.49	106.15	105.87	104.2	105.53	106	106.42	103.16	104.22	105.37	106.26	106.15	106.66	105.34	106.54	107	103.72	103.61	106.86	107.22	107.25	105.07	103.41	105.4	105.46	105.75	104.06	107.44	104.28	104.6	105.04	105.39	106.42	103.96	103.73	105.34	104.74	104.26	102.82	105.84	104.01	103.7	106.07	104.06	107.29	104.53	104.24	104.49	106.51
106.27	107.3	105.57	106.77	106.68	104.95	106.59	105.67	105.99	105.19	105.7	105.88	110.42	107.28	108.07	105.81	107.47	107.95	107.75	106.9	106.53	106.26	106.67	103.98	104.81	106.36	103.8	108.42	106.88	106.06	107.63	107.91	106.59	106.95	106.48	105.19	107.73	107.4	106.01	108	106.57	107.68	105.52	105.32	107.31	108.48	106.21	103.76	105.72	104.58
100.98	101.75	100.16	101.74	101.19	97.621	100.2	100.76	100.38	102.23	100.6	98.627	101.19	101.13	99.412	100.15	99.486	102.16	99.467	101.41	100.27	99.867	101.14	99.529	101.24	100.76	101.92	100.22	99.371	99.759	102.43	101.2	100.99	100.03	104.5	101.37	103.79	100.34	102.94	99.932	99.205	98.88	101.41	99.875	98.955	98.463	102.57	100.49	99.512	99.62
113.03	113.31	113.27	111.68	111.31	113.37	113.47	112.08	111.77	112.43	112.38	114.01	112.91	112.1	110.44	110.05	109.88	114.26	112	112.61	110.77	110.72	110.87	112.75	110.85	110.79	112.79	110.99	111.75	111.45	110.92	112.89	112.82	109.85	113.23	112.04	113.65	113.73	111.05	113.73	111.52	111.38	110.83	112.94	112.87	113.67	111.57	112.68	112.29	112.22
112.54	111.68	112.16	108.26	111.67	110.96	110.76	111.77	109.7	109.9	110.86	110.87	109.94	112.36	112.55	111.15	111.65	111.59	111.4	109.62	110.5	109.21	112.81	111.85	110.29	111.84	107.11	110.22	110.34	112.13	109.89	110.72	111.7	110.41	112.11	111.51	111.84	111.99	110.14	111.84	111.61	108.65	110.36	111.13	111.13	109.94	108.13	113.26	109.22	111.31
103.72	106.48	104.39	105.18	103	105.35	102.75	102.28	106.54	104.4	104.32	104.51	104.86	103.62	104.05	104.51	103.43	103.6	103.06	104.38	103.34	103.54	104.76	104.45	104.98	105.22	103.81	106.66	103.01	101.73	103.58	104.64	103.3	104.86	105.95	103.69	101.4	105.82	102.93	104.57	103.8	106.41	104.47	103.57	105.46	103.41	106.96	102.81	102.27	105.24
115.75	117.29	115.04	116.25	115.73	116.66	115.27	118.98	115.71	115.62	115.26	115.03	115.24	115.85	117.85	115.46	114.82	117.6	115.78	116.7	116.76	116.77	115.02	116.29	119.17	117.03	115.11	114.87	118.03	118.5	116.04	113.68	116.93	115.94	114.94	117.73	116.63	116.8	117.09	116.2	114.6	115.78	115.18	118.42	116.62	113.74	116.49	116.82	114.61	117.02
104.73	107.14	108.32	106.85	105.49	106.79	108.16	105.65	107.48	107.33	106.71	105.18	105.91	105.13	105.32	106.41	106.72	108	106.84	104.62	105.24	106.38	108.14	107.35	104.46	106.87	105.44	106.32	105.73	105.98	105.23	106.02	103.8	105.49	106.37	106.83	105.77	104.85	104.69	105.66	107.69	105.66	104.97	107.27	105.21	106.43	106.88	102.95	105.93	106.74
105.32	105.08	103.22	106.37	107.72	107.37	106.61	105.55	107.41	106.44	105.19	107.91	106.75	104.41	107.36	104.97	105.26	106.48	107.45	109.25	106.5	102.93	104.58	103.17	106.56	108.12	110.7	105.6	106.65	106.44	106.43	107.91	104.94	107.73	104.28	105.86	107.83	106.38	104.94	107.19	106.9	108.33	108.55	106.16	103.86	107.58	107.72	104.67	106.78	107.47
101.11	99.158	98.179	98.279	100.01	100.22	98.75	101.11	100.64	100.14	99.876	98.732	97.691	99.345	97.556	98.759	101.09	98.098	98.561	99.959	97.882	99.996	100.5	97.674	100.36	101.4	100.07	101.32	100.58	100.67	97.774	99.636	98.266	99.414	99.888	100.05	100.69	99.084	99.142	96.225	102.22	99.242	99.228	99.954	97.62	99.182	100.81	98.374	100.87	99.443
105.7	105.62	105.83	105.12	106.42	105.86	105.44	105.53	107.05	105.46	105.31	107.77	105.14	107.3	107.02	107.16	105.35	106.22	105.45	107.35	105.71	105.54	105.99	106.93	107.84	103.85	107.83	106.42	108.06	103.68	104.64	104.36	104.45	107.09	104.95	105.19	103.66	105.22	106.43	105.84	106.53	107.01	106.8	105.04	108.55	106.52	106.8	103.62	104.34	106.35
114.92	111.47	110.38	109.82	111.01	109.48	111.93	111.27	109.45	109.37	111.18	111.34	110.08	109.51	111.83	110.22	112.16	113.88	110.58	111.37	110.35	112.88	111.41	112.07	112.5	109.69	111.58	110.98	110.36	111.51	110.45	110.89	110.74	111.87	111.16	111.74	112.17	108.93	112.48	111.95	112.64	112.97	109.98	112.37	110.39	112.19	110.78	110.25	113.73	112.31
106.66	105.22	106.93	107.88	105.96	105.84	107.19	106.95	107.27	105.02	109.96	104.23	107.67	106.67	105.34	105.9	107.42	106.03	106.31	106.68	106.37	108.14	105.99	106.59	107.75	104.88	104.81	106.74	110.4	108.33	107	107.92	106.76	107.35	108.86	107.21	106.51	104.63	105.93	105.87	104.06	105.37	108.08	109.22	105.06	107.93	105.84	107.51	106.04	107.91
111.32	111.48	110.74	110.99	112.1	111.51	112.72	113.26	112.33	109.41	110.39	109.21	109.67	111.56	111.12	109.47	113.43	109.05	111.6	113.16	108.31	111.25	111.75	111.65	109.53	112.73	111.15	112.87	111.72	112.64	111.24	112.96	112.17	110.78	112.92	112.34	110.65	108.93	111.72	110.93	109.84	111.04	110.09	110.93	110.36	111.13	110.08	110.92	111.66	111.62
107.81	108.1	106.57	106.83	107.1	105.81	108.14	107.45	108.84	107.02	106.3	105.55	107.25	106.53	105.04	108.22	104.78	108.65	106.59	106.8	108.73	105.87	104.87	106.86	106.9	106.25	106.58	107.06	104.41	107.83	107.41	105.79	106.24	105.71	105.7	105.09	105.78	106.64	106.38	107.91	106.94	105.17	106.83	107.97	106.11	105.96	107.73	108.7	105.87	106.68
106.4	107.15	106.65	106.77	105.01	106.02	104.74	105.36	105.7	107.02	104.87	106.61	104.08	105.71	105.95	104.18	105.63	105	107.94	107.23	107.16	107.97	104.79	105.48	107	106.49	107.38	107.42	106.34	104.8	105.76	104.56	105.88	106.05	104.82	107.33	106.91	105.33	109.01	105.2	107.06	105.24	106.07	107.46	104.79	105.02	105.03	104.75	105.16	108.84
119.71	115.94	118.74	118.86	117.06	116.85	116.08	117.93	117.33	115.11	115.04	116.57	117.74	115.55	116.63	117.9	119.13	117.35	118.08	116.47	119.06	118.38	117.29	117.54	118.02	118.26	118.52	118.93	118.66	117.64	116.03	118.51	118.44	116.22	116.36	116.16	115.73	117.14	118.26	117.37	115.43	117.8	121.25	118.41	117.7	117.16	116.98	117.06	116.31	119.39
106.28	105.32	105.13	103.38	103.13	106.05	106.61	106.34	102.92	102.72	103.38	104.18	103.51	103.51	105.3	104.47	106.15	106.51	105.64	104.76	104.34	106.32	102.94	104.85	103.68	103.78	105.06	103.05	104.43	105.01	104.6	105.15	104	102.62	104.91	107.01	106.42	105.24	104.29	103.9	105.13	103.22	104.22	104.82	104.4	103.25	105.06	103.92	105.6	105.03
105.18	105.35	107.74	104.24	103.47	106.18	107.31	104.3	105.03	105.35	104.81	106.54	108.7	108.79	107.21	107.15	106.22	106.25	105.65	106.36	104.38	106.77	105.84	106.28	106.08	105.35	104.58	106.3	105.88	108.3	106.02	107.47	107.01	104.99	105.18	106.78	105.82	105.55	107.14	104.29	105.27	106.91	105.37	106.16	107.64	104.37	107.67	106.21	105	106.72
113.56	111.71	112.98	113.34	113.66	112.95	114.18	112.89	112.31	110.76	111.92	113.73	112.75	113.35	114.3	114.48	111.48	112.65	113.87	112.07	113.13	113.32	111.18	111.3	113.34	112.47	112.12	114.86	112.36	113.91	114.18	115.31	113.41	112.41	113.5	111.56	112.82	112.85	113.15	112.8	113.35	113.72	112.51	116.06	112.34	111.08	112.89	113.33	113.5	114.19
106.18	106.21	105.43	105.54	107.13	107	106.59	106.69	108.31	106.03	106.13	106.73	105.64	106.78	104.61	104.47	105.83	106.48	105.29	105.58	106.69	105.97	106.4	107.33	105.78	104.97	104.56	106.35	106.76	105.95	106.29	107.85	105.55	108.2	106.17	105.51	104.94	105.51	106.46	105.63	105.6	105.74	106.73	107.62	107.49	104.44	105.19	106.4	106.7	106.04
107.86	104.67	105.61	105.26	103.87	105.69	106.16	103.61	107.53	107.13	109.19	106.67	107.48	105	105.46	106.73	106.34	107.96	107	105.65	106.3	106.09	105.76	108.38	105.61	106.02	106.01	105.05	105.17	106.52	106.09	106.55	104.23	105.08	107.28	106.77	106.05	106.77	106.37	106.88	106.03	106.88	106.67	105.89	106.6	105.65	104.48	106.75	105.28	105.17
100.31	98.658	99.685	102.57	100.3	99.557	99.56	100.54	100.51	97.908	101.43	97.667	100.01	101.24	100.15	102.29	101.26	101.17	100.15	100.7	100.54	100.3	98.81	101.42	99.806	102.42	100.33	101.59	99.577	99.616	99.925	97.875	102.08	99.436	102.73	99.358	98.029	99.061	99.842	100.94	98.28	99.29	100.3	100.44	99.734	102.92	100.58	98.976	102.18	98.871
101.97	105.16	106.11	101.81	104.87	106.51	104.01	105.58	104.55	103.2	104.58	104.5	102.43	104.17	102.21	106.48	105.74	103.52	104.02	105.08	106.33	104.68	103.99	104.92	104.89	105.28	103.23	102.26	103.2	103.92	104.48	106.62	104.01	102.61	105.1	102.15	105.14	103.83	104.99	105.37	103.75	104.64	105.22	104.72	105.2	104.6	104.49	103.9	105.18	104.3
113.74	111.72	111.61	112.72	111.77	112.92	112.94	111.28	112.15	114.13	114.25	112.12	111.38	109.97	112.11	112.73	111.29	111.74	111.45	110.57	112.43	114.57	113.04	110.73	111.84	113.45	112.49	112.74	111.68	110.79	110.16	114.2	113.15	111.26	113.68	111.27	113.1	110.69	111.36	109.74	114.09	111.45	112.7	113.51	112.29	110.97	111.74	112.39	111.27	112.75
104.19	104.7	102.32	105.31	106.52	103.24	102.69	106.31	102.75	103.88	103.17	104.02	100.92	105.6	104.41	104.66	102.34	105.92	104.36	104.28	103.38	101.43	105.73	106.56	104.09	106.4	105.07	103.97	103.3	104.79	100.95	101.89	102.43	102.62	102.72	104.14	104.74	104.58	102.61	104.05	105.08	104.63	104.64	103.49	105.01	104.91	106.17	104.44	103.89	103.03
106.2	106.34	105.14	107.81	107.3	106.05	106.06	105.62	107.44	107.3	106.96	105.25	105.92	104.87	104.1	107.37	106.5	107.5	106.38	103.62	106.24	106.5	105.01	104.67	106.65	104.46	105.66	109.94	106.11	105.03	107.37	105.75	106.12	107.31	107.11	105.72	107.98	106.19	109.49	106.74	106.97	104.34	106.93	107.99	106.47	107.37	105.64	105.84	105.56	106.11
110.24	112.13	110.67	110.69	108.89	111.51	110.57	109.89	110.39	111.37	109.87	111.88	111.02	109.28	110.52	110.61	108.96	109.58	109.18	110.66	112.19	108.21	112.88	107.91	111.68	112.09	110.42	111	111.29	110.06	109.9	110.64	112.47	109.73	110.31	108.93	110.42	113.34	106.77	111.51	111.01	107.99	109.59	112.16	110.42	111.05	112.26	109.5	111.54	108.5
104.71	105.3	104.17	105.07	105.26	105.2	106.96	105.24	106.61	105	106.19	104	105.69	105.4	105.59	106.29	103.51	105.89	105.62	107.03	104.69	105.78	105.9	104.88	106.5	105.32	105.53	104.3	105.26	105.16	104.83	106.05	104.06	105.83	103.81	103.44	105.58	102.35	105.45	105.61	105.48	105.34	105.52	104.99	105.11	107.66	104.24	105.7	106.18	104.82
98.653	99.248	98.882	100.34	98.428	98.804	101.3	101.18	101.24	100.05	99.53	99.919	99.523	98.967	100.68	101.28	98.959	98.899	99.098	99.667	101.86	100.06	98.727	98.937	101.2	100.85	99.894	98.011	99.959	99.646	98.614	96.882	98.466	98.337	100.03	100.89	98.235	98.801	100.03	99.553	101.62	101.96	99.183	98.916	98.806	99.923	97.666	98.634	99.647	100.88
112.39	109.38	110.22	115.09	111.61	109.96	109.82	111.22	108.74	111.76	110.32	111.09	111.94	111.37	111.01	111.09	113.26	112.05	111.88	112.66	111.89	111.22	111.37	112.04	110.45	113.35	111.86	109.27	112.41	112.06	112.98	111.18	110.82	110.94	112.71	111.26	110.15	112.1	112.65	110.28	110.78	110.3	110.99	111.72	114	109.15	110.33	112.89	111.79	112.24
103.53	105.87	107.04	104.78	106.93	105.85	105.44	106.07	105.78	104.82	106.72	105.58	104.54	105.81	104.42	104.14	107.37	105.16	105.14	104.31	105.29	105.2	105.8	106.37	105.58	108.01	105.06	106.29	105.2	107.48	106.52	104.63	106.61	104.89	104.6	105.94	109.44	106	103.9	107.82	106.49	105.21	106.32	104.88	104.9	106.72	104.99	105.41	106.06	107.09
106.19	104.63	104.24	102.78	106.27	104.43	104.23	106.72	105.37	106.23	105.66	105.47	104.38	105.87	103.8	103.71	104.52	105.98	105.65	106.3	106.77	106.04	108.18	107.08	107.42	105.91	103.44	106.29	105.33	109.76	106.34	105.43	104.81	106.72	105.65	104.88	106.03	102.56	106.45	104.38	105.57	105.44	106.45	102.29	106.02	104.9	108.02	105.88	106.25	106.3
116.6	117.1	118.91	115.55	116.47	118.04	118.74	117.76	117.64	118.61	119.52	116.03	116.76	118.56	118.7	117.39	116.61	118.13	115.25	119.78	118.82	117.35	117.55	119.27	118.22	116.15	117.84	116.07	118.02	115.66	117.93	116.28	117.93	119.75	117.13	116.37	116.03	117.82	116.74	118.2	117.46	119.13	117.19	118.34	117.86	118.35	117.85	116.63	117.71	119.45
104.58	107.97	106.78	105.56	105.26	104.74	106.68	106.44	106.55	105.17	105.66	107.73	105.28	105.39	106.01	107.28	103.17	104.63	105.11	104.8	105.39	103.66	105.53	107.07	104.64	105.14	106.75	105.56	106.64	107.32	106.16	105.25	106.76	105.03	104.12	105.24	106.86	106.91	105.49	105.55	104.53	105.52	106.09	105.76	106.23	105.38	104.37	104.93	106.7	106.59
102.03	104.36	104.93	103.59	106.24	104.4	102.81	103.35	103.68	102.9	102.73	103.64	105.96	103.72	104.76	105.52	104.73	105.7	104.33	104.52	102.17	105.58	104.88	104.99	102.02	103.34	102.86	104.83	104.85	103.95	101.75	105.3	104.74	102.53	101.91	103.54	103.35	103.92	103.26	102.85	103.34	102.48	103.69	104.32	102.09	103.84	103.6	105.54	104.95	105.93
105.88	105.83	104.82	103.21	104.75	106.09	107.01	106.54	103.8	104.96	105.81	106.16	106.78	105.33	105.67	106.34	104.91	104.55	105.59	106.49	105.28	105.37	105.34	104.49	106.45	104.81	105.58	105.61	105.7	103.86	106.43	104.93	106.34	104.49	104.14	106.45	104.51	106.27	106.9	104.32	105.19	105.88	106.74	106.23	107.74	106.07	105.55	105.41	105.53	106.16
110.87	114.02	111.51	113.19	111.89	112.12	110.97	112.42	111.17	112.61	113.79	110.56	111.01	110.16	112.51	111.9	112.23	112.53	111	111.08	112.82	111.63	111.59	111.76	110.69	109.35	110.96	113.66	110.71	113.55	112.08	112.28	110.39	112.11	112.61	112.58	111.6	110.75	115.5	110	111.45	110.48	111.85	110.42	112.91	113.89	113.36	112.05	110.88	111.5
99.852	98.676	99.523	100.46	98.311	96.315	99.732	99.318	97.429	100.47	102.39	102.14	97.123	98.311	98.387	100.61	100.45	100.26	97.292	100.35	100.77	101.43	101.8	99.177	101.69	99.525	98.768	99.948	102.56	100.2	99.91	99.765	98.953	101.02	100.01	101.77	100.35	101.96	99.986	99.105	100.69	97.999	98.044	98.292	99.271	100.43	102.17	100.58	100.93	97.844
105.42	104.48	103.98	104.67	104.83	102.66	104.91	103.78	103.54	102.46	104.99	104.55	103.7	103.17	105.17	104.04	103.9	104.85	102.48	101.94	102.97	104.82	102.89	103.04	105.21	104.36	104.07	104.76	102.83	107.31	104.84	105.55	107.51	104.88	105.01	105.3	106.1	104.45	104.23	103.92	104.42	104.16	101.76	107.1	103.64	104.82	104.91	103.36	104.32	103.81
108.94	111.27	109.38	108.22	110.72	108.61	108.56	109.89	108.64	109.5	109.2	111.93	109.56	110.12	112.27	107.44	109.53	111.05	111.47	111.33	109.82	110.39	110.58	110.5	109.23	109.39	109.42	110.97	109.68	109.31	111.3	111.95	111.16	111.37	109.58	110.39	111.42	111.82	108.9	109.17	111.54	108.61	110.84	108.74	109.72	111.2	112.13	110.03	109.86	108.38
111.46	114.15	113.99	113.57	113.72	112.03	112.54	113.42	113.78	111.87	112.64	113.27	110.98	114.58	113.75	111.92	112.91	112.41	113.38	111.63	114.63	113.15	112.61	112.55	115.4	113.35	111.71	113.89	112.22	111.5	113.71	110.91	112.15	113.95	111.43	113.94	112.01	111.77	112.73	113.61	114.78	112.85	113.82	109.55	112.16	113.17	112.69	113.89	110.52	114.05
101.02	101.35	100.57	101.55	101.94	100.9	101.38	100.61	102.55	102.91	102.29	97.219	101.58	100.95	100.14	100.31	101.56	101.43	100.47	100.2	101.8	100.71	100.77	103.2	102.14	101.06	101.2	101.28	99.978	103.18	99.793	99.889	102.31	102.37	100.96	99.364	100.44	101.8	103.08	99.364	101.66	100.62	101.33	100.18	100.59	101.78	100.6	98.588	99.116	101.3
111.59	110.77	111.74	110.5	110.12	110.26	108.13	111.04	111.77	111.59	113.68	113.06	110.93	112.54	112.46	111.25	111.98	111.13	108.71	109.81	113.3	109.74	112.45	109.11	111.02	110.56	114.91	111.76	112.07	111.63	110.07	111	111.85	111.62	112.68	110.5	111.7	110.76	110.29	110.95	108.87	111.22	114.3	113.01	113.42	114.28	112.77	112.72	112.53	109.54
104.18	105.27	107.55	106.14	105.17	103.17	104.62	105.12	107.35	107.28	105.68	104.2	107.97	105.8	106.68	107.97	102.98	104.73	105.93	105.41	106.88	106.62	105.75	104.11	106.79	107.76	106.3	105.6	107.4	106.31	107.79	106.41	105.59	106.13	106.96	106.95	104.84	104.09	106.4	105.27	106.81	106.71	104.79	105.49	107.31	107.45	104.76	106.01	105.16	105.31
107.27	106.03	104.78	106.83	105.71	105.46	106.37	106.25	106.13	104.91	106.62	104.85	105.4	107.03	105.78	105.76	106.36	106.62	106.2	107.25	105.89	106.23	106.47	107.76	106.96	105.93	104.92	105.28	104.49	106.16	107.24	108.38	107.38	104.03	104.63	106.6	105.85	103.83	106.29	106.01	106.48	105.4	105.48	107.06	104.38	105.99	108.41	107.02	107.66	105.25
100.89	100.47	101.56	103.19	102.09	101.33	101.19	100.95	100.34	99.92	100.95	99.311	99.117	101.95	98.869	102.28	102.48	102.74	99.796	103.2	100.63	101.54	102.1	100.19	100.86	100.51	103.33	99.45	100.83	102.23	101.51	100.17	100.25	100.38	102.44	101.51	100.46	102.11	101.25	100.64	101.05	100.38	101.33	102.23	99.02	100.26	100.76	101.22	101.55	101.81
104.91	103.41	104.61	106.25	106.54	104.18	105.27	106.29	104.34	103.24	104.97	107.35	105.99	107.83	104.57	104.48	106.87	105.51	106.98	105.56	104.88	104.65	105.59	107.97	106.03	103.18	104.66	104.53	105.86	106.75	105.11	105.94	103.88	105.47	104.96	104.99	103.51	104.96	105.13	106.21	104.88	104.89	103.25	104.41	107.06	106.23	106.75	107.45	105.88	103.35
104.61	106.46	105.15	104	104.72	107.86	107.45	103.75	106.43	105.67	105.4	105.37	105.85	107.4	103.49	106.17	105.75	104.31	103.62	104.39	103.45	105.97	105.63	105.78	105.16	105.56	106.81	106.33	106.14	107.32	104.4	105.74	103.53	108.05	105.35	107.64	105.78	104.82	105.28	105.3	105.91	105.09	106.66	102.99	106.71	104.75	106.3	106.37	104.63	105.96
99.046	100.45	100.29	98.123	98.142	100.97	100.97	99.762	99.283	99.186	99.124	100.82	100.48	98.738	98.129	100.91	99.899	101.12	97.538	99.155	100.39	99.102	100.57	100.07	99.539	101.8	100.45	97.789	101.32	99.673	100.79	98.662	100.23	102.41	99.114	99.638	99.35	101.51	101.46	96.596	98.966	100.77	99.614	100.63	98.51	100.39	102.46	98.934	98.432	99.854
104.44	103.71	106.16	105.61	106.68	102.93	102.34	104.37	103.92	104.4	102.93	104.64	103.67	105.83	102.49	105.32	105.26	103.46	103.16	105.78	103.23	104.14	105.16	104.83	105.51	104.85	104.89	102.41	105.99	103.17	104.18	104	103.98	103.72	103.38	103.97	105.06	101.24	104.66	104.65	104.18	105.1	103.75	104.5	105.31	105.26	100.52	104.97	103.77	103.09
106.59	105.06	105.3	108.04	105.14	105.23	105.52	104.3	106.29	105.31	104.53	104.85	103.49	105.08	106.16	103.9	105.2	104.72	104.64	105.34	103.95	106.12	105.04	105.11	103.69	106.03	103.98	105.84	105.14	104.92	105.45	103.75	106.02	103.09	105.12	104.05	105.29	105.69	103.45	105.78	106.7	104.68	104.6	104.3	102.41	106.12	105.07	105.83	106.39	103.92
106.52	106.65	107.87	106.6	106.95	106.94	105.29	105.16	105.08	106.11	105.58	108.24	105.14	106.92	107.54	106.25	104.95	107.18	106.4	104.62	106.32	107.05	107.82	105.15	105.81	106.89	106.84	108.44	105.81	106.1	104.16	105.79	105.45	106.45	105.85	104.5	108.49	106.39	105.79	105.53	105.51	105.9	105.97	105.66	106.08	106.24	106.95	108.85	104.88	108.89
114.16	111.57	110.09	111.67	111.98	111.12	108.38	113.15	111.71	112.36	111.93	109.17	113.07	111.75	112.05	112.37	110.46	111.99	111.04	111.93	111.02	109.7	110.08	110.02	111.77	108.36	111.1	112.32	110.07	110.66	110.51	111.92	112.31	107.72	110.87	111.89	111.43	108.46	111.06	112.34	110.65	113.28	112.56	111.95	111.63	110.66	109.37	109.82	109.31	111.04
103.18	105.71	104.84	103.53	104.33	105.03	106.18	108.19	103.71	105.27	106.34	104.4	103.24	104.6	105.07	105.44	107.13	101.97	106.87	104.3	104.3	105.56	104.05	105.52	105.64	105.1	104.42	105.17	105.07	104.12	104.4	105.99	104.51	105.29	104.26	102.27	104.31	104.8	105.1	105.73	104.6	103.06	104.24	104.64	108.1	103	104.07	103.93	105.68	104.41
104.02	105.83	103.61	106.79	105.75	104.14	106.02	106.47	103.99	104.48	104.23	104.52	105.97	102.6	105.55	103.63	106.22	104.95	104.49	107.02	105.82	106.15	104.94	104.89	103.34	103.98	103.63	105.77	106.24	104.77	106.12	104.32	105.47	104.14	104.72	104.86	104.32	106.33	104.82	105.94	106.04	106.46	105.59	104.22	102.87	106.31	104.16	105.74	103.96	102.93
104.2	104.58	105.33	106.26	104.26	105.14	104.72	104.68	104.24	103.92	105.51	106.06	105.56	103.01	103.89	105.29	103.07	102.72	106.4	104.87	102.79	104.56	102.94	102.84	104.35	103.48	101.72	102.62	103.81	105.96	105.9	103.49	105.39	103.7	104.27	104.97	104.54	104.34	105.25	104.06	104.9	105.15	103.6	105.06	104.92	103.04	104.3	105.18	106.09	105.28
98.118	100.78	99.889	100.72	99.18	98.519	98.31	99.835	99.1	101.67	98.414	99.887	100.45	98.746	98.34	101.94	101.1	98.337	98.307	100.27	99.9	99.672	98.944	99.865	101.8	97.97	99.262	99.682	99.262	99.814	100.48	100.43	101.28	98.964	98.571	101.68	98.109	98.289	100.16	99.845	98.706	100.69	96.704	98.71	100.18	99.688	96.813	101.2	98.681	97.691
101.82	103.52	105.24	103.75	103.85	104.73	103.57	105.56	105.1	105.17	101.67	103.61	106	105.55	106.38	102.67	104.53	103.76	104.59	105.36	100.99	104.96	107.03	105.76	105.34	106.76	103.75	104.75	105.65	104.49	102.97	102.91	106.12	106.04	103.2	105.19	105.63	102.93	104.95	104.37	104.35	102.52	104.38	104.78	105.19	105.16	103.7	106.84	104.2	104.43
105.34	104.93	106.17	106.76	108.23	106.09	106.51	105.49	106.53	104.93	105.65	104.95	105.42	102.4	105.58	108.4	105.65	105.69	103.71	104.22	106.28	107.16	106.57	104.98	107.4	106.01	105.07	107.06	105.27	108.16	105.65	106.81	105.83	107.14	105.64	103.6	108.74	105.09	107.81	106.39	107.61	107.21	105.76	106.37	107.65	104.48	106.37	107.13	107.53	105.63
98.003	101.45	102.34	101.32	99.255	98.54	100.6	103.6	100.61	98.768	100.28	100.9	100.24	101.43	99.551	100.87	100.5	98.315	100.57	101.28	99.13	99.919	100.95	100.13	97.928	100.14	97.932	100.33	98.843	99.509	101.12	100.47	98.926	101.19	101.35	100.47	99.467	99.788	99.193	100.12	97.697	98.47	98.319	101.07	99.391	97.871	101.61	100.97	100.51	96.922
109.99	113.57	112.35	112.25	112.18	112.51	113.25	111.25	110.72	110.46	112.12	109.26	111.44	109.99	112	110.07	111.63	113.89	112.56	112.47	113.41	111.85	111.21	113.62	110.55	114.44	112.44	113.32	112.83	110.7	111.6	112.23	109.8	113.09	112.69	112.46	111.72	110.77	111.2	111.47	112.04	111.95	113.03	109.95	109.81	112.26	109.13	113.09	111.23	112.71
117.6	117.97	119.37	117.57	118.83	117.75	117.49	117.11	116.44	119.8	119.31	115.57	117.49	117.21	117.13	116.74	117.88	118.39	117.49	118.76	119.87	117.89	119.4	119.26	119.43	114.7	118.97	119.69	117.71	118	118.06	118.29	117.86	119.35	117.85	115.62	119.23	119.89	117.98	118.12	118.37	118.32	118.98	117.07	117.95	118.85	117.38	118.82	118.22	116.93
110.01	112.21	115.48	113.37	110.85	108.65	112.2	111.13	108.27	110.23	112.31	114.42	111.21	111	113.52	108.24	110.52	111.03	111.21	110.7	112.51	112.64	111.89	112.12	112.44	111.64	111.43	112.19	110.3	111.1	113.53	112.93	110.62	111.25	111.2	112.98	109.84	114.68	111.04	110.15	111.82	110.99	110.24	114.01	111.76	114.04	109.35	114	112.71	109.96
99.665	101.27	98.842	100.11	100.06	100.58	101.21	100.25	99.666	102.13	99.716	98.765	97.866	100.01	98.197	98.965	100.93	99.889	98.55	99.678	101.28	102.34	99.762	100.86	101.26	99.777	99.626	101.21	101.32	96.677	100.31	99.884	99.853	98.687	99.081	98.383	99.535	99.591	100.91	99.698	101.28	98.114	99.763	97.907	99.838	100.69	97.911	100.2	99.664	100.83
111.21	111.25	110.78	112.85	110.36	111.28	108.8	108.91	110.43	111.89	110.88	109.06	109.68	109.44	109.81	109.3	111.33	111.52	111.87	110.91	110.65	111.54	109.57	109.07	109.04	108.18	111.2	111.23	109.59	112.7	108.95	112.83	108.85	112.06	110.75	109.39	111.62	111.89	111.28	110.92	110.76	110.29	111.25	109.31	111.44	111.89	110.15	111.65	112.46	110.05
100.2	97.35	99.831	100.84	98.388	100.34	101.73	101.4	101.17	100.45	101.41	99.588	100.61	99.741	100.4	98.503	101.74	99.064	100.7	101.18	99.907	100.61	99.769	101.35	102.14	102.95	100.56	101.64	101.04	100.3	99.5	101.64	100.99	102.62	101.12	100.83	100.94	100.99	100.61	101.81	102.13	100.68	101.26	102.02	100.38	101.18	101.63	99.407	99.64	101.88
111.05	111.36	109.9	113.17	110.96	108.22	109.95	111.7	109.67	108.49	110.77	110.21	109.69	110.74	112	110.57	108.6	108.94	109.35	109.03	110.46	112.54	110.38	112.29	111.71	109.33	109.78	112.29	111.72	111.03	111.78	112.62	109.78	110.96	111.9	111.16	111.28	109.53	111.39	108.64	110.42	111.85	110.38	109.15	110.4	109.35	112.62	107.6	109.27	109.01
105.38	105.11	103.95	105.21	104.79	105.66	101.46	106	103.43	104.5	103.97	99.588	103.29	106.74	105.06	106.6	103.53	105.19	105.05	104.55	105.27	105.35	103.05	105	101.98	105.3	105.43	107.07	105.87	103.48	103.48	104.22	103.73	103.31	105.61	105.06	107.49	104.26	106.51	105.47	104.18	105.05	104.3	103.95	104.15	103.94	104.9	104.45	102.63	105.98
113.05	110.79	112.89	110.82	109.9	112.45	110.97	112.51	112.47	112.22	110.96	112.22	112.91	112.67	112.21	112.78	112.73	113.65	112.02	113.19	110.79	111.87	112.41	110.69	110.88	114.29	114.03	112.44	112.27	111.33	110.22	111.43	111.53	112.26	112.16	112.07	108.82	113.37	112.38	112.67	112.5	113.91	113.16	112.25	111.43	111.58	110.12	113.13	111.54	112.96
105.82	103.68	104.33	104.48	105.74	104.37	104.48	103.77	103.22	105.28	105.34	103.89	107.02	103.22	106.17	107.89	104.74	104.68	104.89	104.85	104.81	102.77	101.89	103.73	104.29	104.51	105.24	103.62	105.64	105.64	103.14	106.26	105.71	106.06	104.82	103.28	103.76	104.05	103.75	104.86	102.02	103.76	106.1	105.25	106.04	107.74	105.73	105.74	106.06	104.74
111.28	111.16	110.95	112.32	110.03	109.18	108.36	113.17	111.91	111.38	112.54	112	110.56	111.71	110.88	110.25	109.31	111.63	110.12	112.04	111.06	112.59	111.73	114.37	110.99	112	109.68	114.48	111.78	109.7	111.85	111.76	111.42	113.11	111.45	112.08	112.86	111.75	111.33	113.45	112.57	112.04	111.79	111.8	112.08	109.82	110.92	112.53	112.55	111.64
109.65	111.64	110.89	110.33	110.99	112.54	111.02	110.81	110.13	110.48	112.19	112.39	112.62	111.04	112.31	113.77	110.97	113.17	110.58	110.82	113.26	110.34	110.39	108.26	111.52	111.55	111.15	111.72	109.45	110.48	110.26	111.48	112.48	111.64	112.56	110.2	109.84	109.66	111.59	112.5	111.74	112.71	110.26	110.71	111.97	110.79	109.97	113.12	110.5	110.32
101.06	99.709	100.42	99.949	100.69	99.691	99.88	101	99.091	102.61	100.36	99.499	99.212	98.333	96.728	100.18	100.08	101.15	99.528	98.849	100.01	98.62	99.041	100.2	100.26	100.81	98.146	99.654	102.28	99.327	99.971	101.95	101.87	97.648	99.113	100.85	100.85	99.698	101.38	100.11	100.7	99.663	100.64	101.08	99.864	98.567	101.3	101.28	99.41	100.46
115.24	118.16	116.23	114.43	115.33	117.1	116.87	115.81	116.43	116.47	116.36	116.13	113.92	116.48	116.08	115.67	114.2	117.22	115.93	116.69	116.33	114.14	115.38	115.67	113.64	116.53	116.31	116.12	116.01	116.36	115.29	115.68	117.89	115.83	115.95	117.35	117.87	117.1	114.76	116.43	118.12	117.39	116.08	117.57	115.21	114.52	117.68	115.48	114.59	120.33
108.85	108.26	110.82	109.78	109.97	112.68	110.05	109.33	106.17	112.54	109.18	112.5	110.3	107.82	110.48	110.28	109.54	110.72	110.68	110.8	110.95	109.63	108.13	110.53	112.43	107.21	111.7	109.17	109.96	107.05	108.47	112.4	111.68	110.1	109.55	109.95	109.97	108.35	109.87	108.46	108.45	108.46	110.11	111.22	109.89	109.16	109.7	109.47	107.71	109.94
113.04	113.04	112.81	110.45	112.49	111.83	111.71	111.83	114.55	112.48	113.18	111.02	110.99	111.78	111.57	112.17	112.3	111.72	112.65	112.16	110.32	113.1	113.05	112.75	112.52	108.77	111.97	113.47	112.99	113.75	113.79	112.13	111.77	112.95	111.27	112.57	111.78	111.19	112.71	110.4	111.53	113.47	111.48	111.75	112.37	112.1	113.37	111.06	108.51	113.46
104.7	105.45	103.13	106.48	103.68	103.8	103.45	101.56	107.12	103.99	104.9	106.56	102.91	102.22	105.21	103.93	104.74	103.85	104.55	104.53	104.79	105.03	102.59	103.82	103.37	102.27	103.75	104.57	104.98	103.55	104.96	104.49	104.59	104.35	104.64	103.85	105.15	101.24	104.06	103.34	104.1	103.29	104.87	105.47	106.92	105.48	104.99	106.07	106.24	105.06
103.58	104.36	104.12	103.11	102.58	106.68	102.65	105.21	103.41	104.82	103.14	105.9	106.01	104.11	105.21	106.62	104.45	105.79	104.71	104.44	102.71	105.3	103.54	103.54	104.49	103.57	105.65	103.36	103.81	105.43	103.99	106.61	103.29	104.93	104.28	106.57	104.43	102.65	104.14	103.88	104.81	104.5	103.73	104.41	104.97	104.11	103.32	105.45	102.37	101.66
112.47	111.52	112.54	113.23	111.09	111.43	111.28	110.83	111.8	112.26	114.88	117.33	112.74	114.01	111.09	113.33	111.65	114.75	112.67	111.1	110.46	110.36	108.82	112.4	113.23	111.69	112.05	111.84	109.1	113.99	110.61	111.78	111.66	112.45	112.3	111.51	109.7	111.35	112.08	111.38	114.47	112.12	110.45	113.98	111.68	111.48	110.17	113.25	110.3	111.04
104.16	103.65	105.1	102.62	103.23	103.93	104.22	104.37	103.75	103.72	103.52	104.23	104.46	103.12	102.99	103.65	104.14	106.77	102.7	103.5	105.23	103.18	101.86	104.09	105.26	102.44	103.78	104.47	104.73	102.92	105.94	104.35	104.28	103.86	104.54	104.15	103.32	103.33	105.78	105.13	103.52	105.6	103.02	103.26	104.66	105.05	106.39	103.75	105.37	104
105.86	105.26	105.88	108.66	107.41	105.96	105.95	106.46	106.86	104.55	105.5	104.79	106.33	107.25	104.95	106.23	107.24	106.31	107.32	105.48	104.92	106.3	106.9	104.56	104.95	105.18	107.07	104.25	107.72	105.69	106.51	106.55	106.98	106.2	106	105.13	106.83	103.78	105.9	107.49	105.47	106.33	104.42	106.34	108.78	107.27	104.81	105.91	106.07	106.91
117.74	116.5	115.9	116.84	115.92	114.61	116.6	116.16	113.95	116.72	116.69	114.96	113.73	116.16	115.84	116.23	116.4	117.18	115.77	116.23	117.46	119.52	115.15	117.09	118.75	116.66	115.81	115.8	117.21	116.2	119.65	117.5	118	117.89	116.15	114.94	116.81	118.15	115.16	116.78	116.41	117.23	115.34	118.06	116.64	113.94	117.26	115.56	114.82	119.65
117.36	118.29	118.05	116.74	117.74	117.03	116.58	118.22	117.91	117.95	118.31	116.47	118.95	119.86	117.92	117.8	114.82	118.58	117.08	118.01	116.97	116.83	116.04	118.46	117.52	116.02	117.12	117.89	117.98	116.15	117.09	117.46	117.62	116.92	119.26	114.85	117.64	117.29	117.84	117.64	118.47	118.43	115.53	116.79	117.34	114.91	115.68	117.89	118.13	119.07
118.78	115.95	117.04	115.37	115.97	117.7	116.16	117.05	115.31	116.01	118	117	117.97	116.86	120.21	116.06	116.95	118.65	115.88	119.55	116.34	117.84	118.73	120	119.65	117.02	117.66	118.54	118.76	116.81	117.12	115.1	117.94	118.77	117.95	117.42	118.02	116.21	118.7	118.57	118.66	117.35	118.56	118.56	117.61	117.31	117.05	119.94	116.14	115.62
106.4	107.07	103.24	105.42	103.02	105.45	103.21	104.74	103.42	106.23	105.22	104.52	106.81	103.39	103.17	104.54	106.4	104.62	103.6	105.88	103.64	104.26	105.42	103.61	107.36	104.54	103.46	105.16	107.38	106.22	103.14	106.24	105.84	104.21	104.24	104.21	103.72	104.84	107.08	104.92	103.49	104.29	105.08	105.97	105.52	105.96	105.87	103.78	106.07	106.05
110.56	111.29	113.36	110.35	110.5	111.39	112.03	109.82	110.98	112.45	107.81	113.2	111.34	111.64	111.57	111.76	112.53	110.83	110.03	111.78	112.06	110.27	111.99	110.89	111.35	111.65	109.18	109.44	112.66	110.72	111.18	110.93	110.26	108.77	111.54	110.43	110.42	111.97	111.82	109.87	108.64	113.62	110.66	112.64	109.89	109.45	109.85	111.89	112.42	111.31
113.27	113.2	115.65	113.36	113.63	112.77	111.53	112.65	110.79	114.24	111.51	114.37	115.27	111.63	113.63	112.33	112.28	112.56	113.56	113.25	112.33	112.54	114.26	112.9	112.54	112.56	115.99	114.21	114.29	113.86	113.93	112.21	114.79	113.38	111	111.17	111.63	112.14	111.45	112.86	112.66	113.18	112.19	112.04	112.34	111.63	114.47	113.46	110.27	113.26
110.57	111.03	113.84	111.77	111.36	111.74	112.21	113.05	114.15	111.22	112.51	114.6	113.58	110.96	108.97	112.71	112.28	113.56	114.07	110.48	113.88	111.45	114.5	113.93	113.37	111.19	111.8	113	112.51	113.45	112.33	112.75	112.12	112.65	113.26	112.09	114.71	112.93	110.58	113.56	116.48	112.39	112.56	113.6	114.91	113.45	112.93	112.32	113.1	114.64
105.94	108.97	106.79	105.82	109.13	107.67	105.36	107.59	105.13	106.97	104.87	106.08	107.16	106.62	106.96	107.01	106.36	104.33	108.1	105.61	108.91	105.35	107.01	108.17	106.09	107.37	107.32	105.08	107.58	107.21	105.13	106.61	107.89	105.43	105.74	107.43	104.23	107.23	105.82	106.5	107.51	105.98	106.29	107.45	106.41	105.17	106.12	106.88	105.18	107.35
100.08	96.685	100.03	100.34	98.985	100.68	101.75	100.82	97.629	101.88	100.05	99.892	100.39	100.17	100.42	97.089	100.34	100.1	100.36	100.76	98.676	99.176	101.03	103.04	100.2	98.136	101.01	98.17	98.243	98.953	99.274	101.4	100.21	100.61	98.227	98.737	99.709	99.109	101.69	102.44	97.624	99.731	97.854	97.041	99.357	101.16	99.25	99.992	100.37	100.42
112.38	112.1	111.34	110.54	111.63	114	111.54	110.65	112.47	112.44	113.92	111.44	111.8	111.48	112.2	111.81	112.56	112.87	111.88	111.02	112.68	112.29	110	110.92	110.09	113.41	112.31	112.67	111.6	112.3	113.13	112.44	112.44	112.07	113.19	112.22	111.31	111.42	112.88	111.98	111.11	111.98	114.06	110.4	110.89	112.87	111.39	111.58	109.69	110.52
101.98	102.36	102.51	100.64	101.5	102.8	99.898	99.873	99.489	99.927	99.526	99.339	99.946	101.59	102.1	100.78	98.806	99.177	99.476	102.37	101.01	101.7	99.027	101.35	101.01	100.13	100.25	101.46	99.387	100.12	101.23	96.354	102.63	98.738	100.6	100.75	100.2	102.67	99.354	100.1	101.97	99.909	99.001	101.48	100.39	100.75	100.66	102.49	97.267	100.42
104.95	106.54	106.19	106.62	106.83	105.21	104.7	104.28	107.74	107.26	103.61	105.92	105.81	103.55	107.07	104.85	105.17	106.34	105.6	108.14	104.48	105.06	104.49	103.98	103.85	106.08	105.84	104.8	105.33	105.07	105.2	107.24	106.35	104.96	105.06	106.17	107.18	105.12	104.63	104.69	104.34	107.38	108.48	106.76	106.41	104.6	104.63	104.45	103.56	105.35
112.56	112.7	111.06	111.24	111.78	110.13	110.11	111.58	109.52	111.79	110.98	112.83	110.54	112.02	112.88	111.48	109.2	110.53	109.87	113.61	111.63	112	110.87	110.3	110.49	110.66	110.14	109.72	111.74	110.55	110.33	110.65	111.7	112.25	109.33	110.65	110.37	110.78	111.8	110.03	109.74	112.62	112.28	111.13	110	114.21	112.3	111.33	109.83	109.82
106.17	105.46	107.14	104.91	102.97	103.79	105.22	105.98	103.25	104.62	106.7	104.8	106.11	106.99	105.76	103.86	106.61	106.2	103.2	106.99	106.74	105.03	105.46	104.46	105.15	105.08	105.86	107.04	106.27	108.46	106.35	105.1	104.58	104.08	104.01	104.88	103.6	106.21	105.6	103.82	105.05	106.13	104.92	104.96	104.5	103.23	104.88	105.12	106.59	103.86
106.54	106.91	104.88	105.34	105.7	103.25	107.38	105.36	106.16	105.64	104.57	107.67	106.38	105.21	108.4	105.84	106.08	106.39	105.82	106.33	105.64	105.72	105.17	108.17	106.34	107.04	106.8	106.26	105.01	105.18	104.88	104.39	107.79	103.95	104.8	107.01	105.9	106.73	109.09	105.91	106.25	106.59	104.64	104.53	106.5	106.29	105.82	104.53	106.09	104.62
101.6	99.988	99.68	101.54	97.931	99.472	99.629	102.38	98.401	100.75	97.627	99.709	98.936	99.658	97.971	98.335	98.141	97.683	100.38	100.54	100.28	99.066	97.63	101.41	100.95	98.74	99.383	99.688	100.95	97.531	98.007	99.388	99.189	100.93	102.11	97.802	98.456	99.906	100.52	97.694	98.317	97.969	100.32	101.16	101.72	100.32	101.7	99.324	99.477	97.168
102.44	100.89	99.481	100.7	100.4	99.567	100.73	98.408	101.76	99.886	101.73	103.05	99.833	99.37	101.57	99.039	100.77	100.26	99.952	101.13	99.679	100.1	97.961	99.133	102.44	100.45	100.99	100.82	101.61	101.11	100.75	103.54	101.18	99.495	101.62	99.911	100.7	102.21	102.89	103.35	98.97	101.28	99.597	100.56	100.97	100.73	99.627	100.41	100.15	103.29
109.91	112.69	109.45	111.88	109.85	111.77	112.51	111.62	112.78	111.47	110.97	107.97	110.16	109	111.65	113.24	110.24	109.91	111.11	110.58	113.5	111.6	112.54	110.64	110.82	110.72	109	108.85	109.49	111.98	111.54	113.74	110.56	112.19	112.4	111.54	111.96	110.54	111.83	112.03	109.69	111.38	114.23	111.3	110.42	112.9	111.94	110.34	111.42	110.6
106.67	106.13	108.7	105.5	105.08	107.06	106.01	106.76	105.24	102.85	107.85	106.36	107.31	107.22	104.5	105.68	104.75	105.46	105.85	104.3	104.77	106.17	103.05	102.86	106.45	103.56	106.82	105.73	108.45	107.54	107.37	103.26	105.52	106.82	106.9	106.73	106.72	107.38	108.17	107.37	104.99	106.75	105.8	106.88	103.65	108.28	107.56	106.43	105.67	105.9
100.02	101.58	100.16	100.23	100.02	99.951	100.85	101.1	99.453	100.7	101.51	103.91	101.67	99.042	98.886	100.94	100.73	98.811	102.08	99.9	102.09	101.3	100.19	99.379	98.168	98.605	99.166	99.997	100.21	101.12	101.89	100.48	100.01	99.507	98.97	100.6	100.71	99.122	99.701	99.069	98.062	100.42	100.25	99.01	98.695	102.42	102.59	98.289	100.94	100.62
100.54	99.014	97.992	97.419	98.038	100.74	100.68	101.8	97.488	99.171	101.65	97.148	98.895	101	100.54	99.152	99.246	101.55	99.354	99.578	98.469	100.05	101.06	100.25	100.68	98.452	101.47	101.47	99.909	100.97	100	99.427	99.966	101.2	100.48	98.34	101	100.27	98.659	99.917	98.656	100.15	100.16	101.21	101.32	99.939	101.06	100.75	101.61	97.898
102.62	99.65	99.704	99.33	97.272	99.054	103.55	99.492	99.903	100.79	101.22	101.79	99.201	101.11	100.28	103.77	100.11	101.79	100.27	100.34	100.65	101.35	101.65	101.58	100.91	100.31	102.46	102.26	102.02	100.96	99.939	99.668	102.46	101	102.79	100.52	101.76	101.36	101.86	101.35	101.61	100.71	100.44	101.49	100.53	103.34	99.338	98.534	100.75	100.43
105.56	103.66	105.8	104.51	106	107.61	105.2	104.55	106.55	104.01	105.9	105.99	104.9	105.46	108.3	105.17	108.52	104.86	105.22	107.47	106.31	106.76	106.49	107.32	105.58	106.67	106.66	105.99	108.37	106.33	107.87	107.55	104.29	104.43	106.07	105.64	105.57	107.55	106.68	106.47	103.85	107.51	105.8	105.02	105.49	105.69	105.91	103.92	106.56	106.08
103.46	101.39	103.67	103.94	104.45	104.03	103.42	103.43	102.69	103.27	103.11	103.63	103.39	102.16	103.39	103.52	102.5	105.73	102.87	102.29	105.16	104.12	105.25	101.61	102.65	105.69	104.52	103.02	103.77	103.53	104.13	104.04	103.59	106.1	102.9	106.14	104.66	102.88	103.71	105.09	104.99	104.91	102.72	105.33	103.8	106.47	105.66	104.39	104.26	104.23
107.42	102.75	104.68	105.6	104.34	106.84	106.49	104.51	104.54	104.42	103.36	104.49	103.94	106.22	106.68	105.49	105.35	107.22	105.89	106.61	106.55	106.19	105.02	103.87	107.49	102.54	107.64	106.06	105.46	106.23	103.97	107.88	105.43	104.17	104.82	106.48	104.81	103.86	106.51	104.06	104.03	107.93	105.51	104.35	105.73	104.9	103.8	103.49	106.26	106.67
104.66	104.54	104.54	105.73	103.17	105.15	105.01	106.29	103.91	105.13	106.23	105.46	105.26	106.12	106.2	104.96	105.76	104.47	106.89	105.06	105.6	105.59	107.09	106.4	105.57	106.09	104.69	106.1	107.14	104.35	104.37	103.54	106.74	103.92	105.25	104.7	105.92	104.12	105.65	106	106.55	104.89	105.73	105.1	105.49	105.99	107.91	105.15	106.53	105.48
116.53	115.71	117.38	116.6	117.05	116.05	116.28	114.35	114.08	115.56	114.86	114.95	118.64	114.38	115.57	113.72	114.32	115.08	114.89	114.01	118.61	115.97	115.22	114.35	114.67	115.85	117.23	118.95	116.14	116.53	116.39	116.58	115.53	115.02	116.67	116.37	117.53	116.67	116.95	116.76	117	113.72	113.83	117.35	115.16	115.26	114.95	115.91	117.52	116.42
103.41	104.72	103.8	106	104.55	103.49	103.94	104.47	102.5	104.91	104.39	103.98	100.9	105.08	105.68	102.5	102.91	104.62	104.96	105.42	103.98	104.84	105.26	105.92	103.91	104.23	106.02	103.08	103.6	103.04	102.91	103.37	104.03	104.82	103.78	103.02	106.57	105.2	103.36	103.35	104.35	103.18	106.08	104.19	102.88	106.3	106.27	103.9	105.38	104.48
107.1	103.78	104.41	103.44	105.59	104.33	104.17	107.78	104.93	104	102.46	102.83	104.47	105.27	105.48	105.12	102.25	105.95	106.01	104.81	105.4	104.01	104.01	105.35	104.74	104.9	103.95	105.75	106.43	106.36	107.36	105.13	105.32	105.41	104.97	106.26	105.08	106.3	105.78	106.15	105.09	106.3	107.08	106.84	103.12	108.25	108.1	105.31	107.46	103.8
104.08	105.85	107.14	106.34	104.68	106.38	107.01	107.11	107.82	105.39	107.57	107.1	104.44	103.02	105.83	104.28	107.49	107.22	109.68	107.13	105.07	107.27	104.67	105.75	105.44	106.03	105.88	104.81	104.39	107.51	106.86	104.05	106.5	105.32	105.83	107.01	105.49	104.85	106.23	106.58	106.32	105.75	106.44	105.77	109.11	106.33	104.7	105.58	106.15	104.58
111.29	109.73	109.89	108.81	109.98	109.17	111.34	111.31	109.14	112.74	112.17	110.29	110.55	109.29	110.26	111	110.31	110.82	112.45	110.69	111.17	109.45	112.17	110.12	109.56	109.77	111.47	108.55	110.71	111.15	110.5	110.31	110.84	109.69	108.84	111.57	109.56	112.49	110.08	110.34	111.59	110.39	110.63	112.51	110.86	110.56	110.65	113.44	111.64	112.2
105.62	102.59	103.71	105.78	105.49	106.37	105	104.47	103.72	104.96	104.1	105.72	105.03	104.15	102.94	105.59	101.92	105.8	103.31	102.5	105.25	103.71	104.94	102.96	104.43	105.27	104.81	102.98	106.35	104.25	105.22	104.66	104.46	104.75	102.65	104.9	102.5	103.86	105.91	103.95	104.39	103.29	107.08	104.03	103.36	105.33	105.21	105.68	103.94	103.59
106.34	106.1	107.08	104.48	104.96	106.66	104.59	105.3	105.55	106.1	106.02	105.79	107.17	105.47	106.68	106.76	104.92	104.4	106.62	105.21	106.67	108.6	106.85	106.63	106.29	106.95	104.01	105.56	106.59	107.98	105.52	106.12	104.81	104.32	106.23	105.61	106.68	105.41	106.5	107.29	105.33	106.19	104.24	106.53	105.78	107.71	108.11	106.69	105.64	105.13
111.56	113.23	109.77	113.42	112.32	111.73	111.56	111.53	111.23	110.38	111.71	113.07	111.7	113.7	110.11	113.25	113.9	113.79	110.34	111.21	113.2	112.96	111.79	112.91	109.46	114.13	109.48	112.35	110.08	111.4	113.52	110.94	113.87	111.04	111.99	112.08	111.01	113.36	111.18	113.53	110.78	110.94	113.27	111.37	111.27	109.85	111.91	110.58	113.02	112.72
99.06	102.08	99.389	101.92	100.51	101.35	101.65	101.92	99.43	100.93	101.38	100.54	99.461	101.03	100.59	102.22	101.76	102.07	101.87	101.45	100.53	100.36	100.08	103.41	101.18	97.534	103.16	101.46	102.72	100	100.37	101.54	103.25	102.16	102.05	101	101.41	101.26	104.26	99.496	99.231	99.495	101.49	100.9	99.936	99.59	100.23	101.03	100.67	101.76
107.33	105.62	107.09	104.93	105.72	107.1	105.4	105.52	107.54	105.94	105.9	104.91	106.02	105.58	106.65	106.54	104.44	105.34	108.24	105.11	105.8	106.26	106.05	107.4	106.69	104.17	107.91	105.54	105.65	105.72	107.32	106.54	105.89	104.56	106.67	104.37	106.28	106.49	107.62	105.64	105.52	106.07	105.65	104.85	104.16	106.29	104.04	106.07	103.06	108.88
106.15	106.32	105.81	104.62	106.25	103.61	103.94	104.1	105.95	104.12	105.61	103.65	104.89	104.56	105.16	104.26	104.75	104.06	104.31	106.22	106.24	107.14	105.97	107.55	106.92	106.36	104.3	104.12	107.49	103.46	105.94	106.61	106.27	105.52	105.71	107.47	104.88	104.87	104.53	105.37	108.84	106.94	103.53	105.13	106.4	104.21	105.54	103.6	105.97	103.98
103.04	103.64	104.06	102.18	104.45	104.97	102.82	103.97	102.77	105.96	104.1	107.27	101.87	105.52	103.06	103.16	100.82	104.45	103.62	101.41	102.37	103.27	104.91	104.57	103.41	104.07	104.43	102.1	105.35	105.51	103.24	104.85	106.09	102.58	103.36	103.8	105.95	102.34	103.08	102.73	103.7	104.5	104.98	104.24	103.75	104.55	103.39	103.35	105.8	104.46
105.28	105.1	104.51	104.85	106.41	105.46	105.91	105.82	105.14	106.06	105.14	105.04	104.81	105.86	105.86	104.32	106.99	103.98	106.54	104.31	104.81	104.88	104.94	104.28	106.18	105.23	105.79	105.04	100.81	106.11	107.35	106.78	105.41	105.54	106.38	106.65	105.41	104.16	105.93	105.01	107.11	106.17	104.86	104.58	104.86	104.89	107.02	106.07	103.8	103.94
104.42	106.73	106.66	104.57	105.06	106.47	108.93	106.68	103.74	103.85	106.89	106.3	104.61	106.71	103.19	103.35	104.21	104.67	105.48	105.98	104.73	104.53	104.87	105.44	105.17	103.2	105.66	106.05	106.25	103.65	103.4	105.88	105.22	104.99	106.53	105.42	104.27	105.45	108.59	106.05	107.53	104.31	104.07	106.4	106.78	106.13	104.88	105.84	104.94	103.98
110.45	111.01	111.03	110.9	111.87	111.65	112.18	111.5	111.67	109.68	112.99	113.46	111.65	112.74	111.57	111.79	111.64	113.14	111.7	111.24	112.46	109.19	111.34	113.72	111.01	111.93	110.78	111.04	108.44	111.75	112.2	112.81	113.6	111.75	111.78	112.81	111.86	110.42	114.74	114.04	111.65	112.59	111.17	111.77	110.23	113.18	113.54	111.58	112.37	113.89
109.56	110.56	111.06	110.85	112.41	109.24	111.87	110.94	110.8	113.06	111.3	112.24	112.03	111.37	111.93	113.41	110.07	112.44	113.21	108.81	112.95	110.7	110.99	111.99	111.44	112.34	110.94	111.78	109.34	108.8	110.72	112.54	111.12	112.06	110.81	111.23	111.55	112.6	108.69	111.5	110.85	110.21	110.65	110.67	109.5	114.59	110.46	109.66	113.32	112.14
111.2	109.93	113.54	108.73	110.23	113.4	110.24	113.78	112.12	110.02	111.32	111.19	109.88	114.2	111.14	112.63	109.58	110.34	111.52	113.29	110.06	111.35	111.86	111.64	111.52	111.4	110.64	110.03	111.31	112.38	112.14	113.01	110.77	112.11	110.33	111.54	111.12	110.93	110.07	110.38	111.47	111.3	109.68	111.48	110.6	110.34	108.89	110.23	109.63	111.1
104.01	106.73	105.91	105.29	106.13	107.42	107.93	104.92	106.56	104.63	105.47	106.63	106.56	104.92	107.22	104.71	105.72	106.05	106.95	107.88	108.05	107.48	107.37	106.55	106.94	105.37	105.77	106.69	103.87	105.43	106.8	105.2	107.16	104.67	106.73	107.98	105.49	107.92	104.99	106.85	106.23	108.16	106.77	107.11	107.43	108.78	107.38	107.36	107.18	104.19
104.65	104.7	104.63	104.38	105.22	103.77	103.33	105.6	103.17	104.93	107.16	103.73	106.48	106.06	105.98	104.11	107.53	102.2	104.12	105.49	107.09	107.63	102.28	103.16	104.66	104.26	105.54	105.67	105.4	104.43	103.49	104.87	107.22	102.7	104.95	102.67	106.13	102.56	104.08	104.79	104.15	103.71	104.84	103.74	104.75	104.82	104.76	104.8	103.49	104.76
100.11	100.99	102.86	100.75	99.415	101.55	100.07	101.78	100.05	101.55	99.547	100.74	101.97	103.13	100.46	99.862	100.37	99.873	102.05	100.16	100.21	101.24	99.605	99.853	100.95	100.7	101.66	100.26	102.32	103.34	101.94	101.82	102.38	99.599	99.314	101.12	102.24	100.06	100.69	98.943	97.26	99.117	100.73	99.017	101.64	101.19	100.11	101.12	100.16	99.334
99.202	97.824	99.76	98.263	99.183	97.722	101.39	100.98	99.853	99.196	99.298	101.57	99.746	100.2	98.929	98.625	99.949	100.64	100.7	101.39	99.183	99.673	101.52	96.26	98.605	101.25	100.33	99.848	101.25	98.928	98.888	101.85	99.216	99.999	97.845	99.734	100.71	100.38	101.11	97.486	99.525	100.43	96.955	99.145	99.906	99.517	98.925	98.616	100.21	100.53
105.34	104.36	105.48	105.19	104.26	104.46	107.2	107.29	105.4	108.59	109.73	107.07	105.69	104.78	105.85	106.9	106.77	107.57	106.29	106.34	106.22	104.81	105.61	105.29	105.38	108.39	107.21	105.67	104.41	104.56	106.87	104.43	109.77	105.71	104.87	106.14	103.14	106.63	105.74	105.12	106.74	105.9	105.16	105.08	104.25	105.31	105.52	106.14	104.97	104.77
112.88	112.78	110.99	110.33	112.4	109.06	109.35	111.84	114.72	112.09	112.56	112.87	109.66	114.75	111.84	110.86	112.68	112.09	112.29	111.13	111.45	114.36	111.93	112.01	114.23	110.8	111.89	111.47	112.16	112.17	114.46	111.49	113.67	111.11	111.03	112.38	112.14	113.03	112.33	112.67	112.18	109.99	111.88	112.4	110.31	112.79	112.49	110.94	109.77	112.07
105.52	105.8	107.43	105.91	104.86	104.81	107.41	104.4	104.94	105.39	106.55	105.32	106.66	106.16	107.02	104.28	105.32	105.5	105.31	106.92	104.33	107.05	105.5	104.3	104.61	105.79	101.51	104.42	105.04	104.55	105.02	107.11	103.17	104.32	105.5	104.91	105.47	105.03	104.55	107.35	105.45	105.17	107.02	105.93	104.42	103.95	105.86	106.55	104.78	104.96
112.7	113.97	112.24	113.49	112.24	112.03	112.51	111.49	113.84	110.88	113.65	112.99	112.25	112.13	112.71	110.28	112.03	113.22	111.31	112.76	113.93	113.54	114.82	113.04	112.58	113.55	112.85	112.97	113.17	110.05	113.29	113.35	113.75	114.27	111.98	111.04	113.48	112.11	113.72	111.38	114.06	113.74	114.83	111.94	113.28	114.02	113.39	114.04	112.11	113.12
106.68	107.01	106.3	107.37	104.3	104.01	106.88	105.37	107.83	103.06	105.97	106.05	106.73	103.95	105.2	106.76	106.81	105.53	105.14	106.24	106.82	105.23	108.24	105.2	102.65	103.68	107.92	106.78	103.39	105.83	106.04	103.81	104.75	105.99	106.55	104.67	106.56	106.31	106.17	105.91	105.92	106.58	104.15	103.82	106.5	105.93	107.32	107.48	105.86	107.01
105.04	105.91	107.16	107.2	106.39	107.95	104.72	105.75	107.69	106.64	104.51	105.88	106.02	106.55	107.17	106.65	108.08	104.17	107.8	106.99	109.16	107.15	106.25	107.09	106.66	104.81	108.03	106.73	109.29	106.14	108.95	106.82	104.23	105.46	106.28	106.9	106.52	105.54	105.12	105.85	108.01	107.75	106.08	106.3	107.91	104.27	106.28	104.9	107.48	106.77
110.42	113.96	113.35	113.34	111.6	112.97	113.9	113.53	110	111.3	112.79	109.28	112.14	112.07	113.02	111.19	111.82	112.85	112.22	112.48	113.68	111.54	112.71	111.73	113.93	113.66	111.26	109.77	110.58	112.63	110.01	111.04	112.63	113.02	112.01	111.99	110.67	115.04	114.57	112.04	113.72	112.56	110.13	110.23	112.39	111.26	111.22	112.58	112.03	113.21
111.31	111.42	113.4	110.28	110.94	111.04	111.04	110.56	109.99	111.28	109.88	110.99	113.82	109.76	111.29	111.36	110.64	110.25	113.72	110.17	109.66	109.2	109.72	113.33	109.29	110.33	111.71	109.82	111.64	111.09	110.48	111.92	112.24	111.66	112.65	112.01	111.32	111.35	110.19	112.39	112.28	109.32	109.61	111.12	110.08	113.69	112.1	110.64	111.78	111.36
101.89	103.38	99.343	99.894	98.524	99.415	100.56	99.146	101	100.77	99.445	101.11	100.65	100.41	99.994	98.038	100.3	99.755	101.57	100.82	100.26	101.72	99.896	99.941	100.97	98.663	102.04	99.664	100.27	100.47	100.16	100.39	101.74	101.55	101.16	99.298	101.12	100.69	103.42	101.41	101.37	100.31	100.98	100.4	101.33	100.44	100.8	101.33	101.77	101.52
98.34	100.37	100.15	99.634	100.46	101.06	100.23	99.771	102.6	98.248	102.06	99.36	98.189	101.23	99.707	97.4	97.397	100.07	100.58	100.75	101.93	102.03	99.489	98.906	97.728	99.955	100.37	100.83	97.51	99.506	99.86	97.492	101.89	100.25	100.92	100.94	98.666	100.75	100.16	99.303	100.47	99.794	97.518	101.07	101.63	97.954	98.844	98.589	100.91	98.992
104.4	106.22	105.55	107.46	103.94	108.86	107.06	106.24	106.04	104.54	104.06	106.63	104.84	104.39	106.7	106.3	105.23	104.93	106.34	103.5	104.28	105.72	105.4	106.71	103.76	105.02	105.86	105.59	107.28	104.91	105.25	104.19	103.59	103.02	104.47	104.36	105.03	108.41	106.2	105.33	106.16	105.65	106.09	106.18	106.05	104.12	106.74	105	105.98	105.06
107.68	107.03	104.81	108.13	105.85	104.88	107.76	106.8	107.34	107.17	107.54	109.07	106.36	106.21	107.42	106.61	106.31	105.97	104.71	105.37	104.19	107.79	108.05	105.6	106.04	104.95	107.21	106.73	107.1	106.2	107.43	107.05	107.77	107.95	107.32	106.5	105.95	107.63	107.93	109.06	106.81	106.72	107.54	104.59	106.76	107.15	109.11	109.88	107.76	108.63
111.21	109.33	112.22	111.55	111.36	111.42	108.95	109.65	112.48	110.71	110.86	112.22	109.34	109.38	112.79	111.93	112.02	111.72	109.66	110.36	111.37	111.78	112.21	111.66	109.34	110.25	110.4	111.49	111.62	110.79	111.26	112.37	114.07	111.92	111.59	110.59	111.42	111.24	111	112.91	112.87	110.13	110.88	112.24	110.84	110.61	112.86	111.38	111.58	112.29
109.82	111.21	111.97	113.72	111.11	112.24	111.31	111.98	113.2	110.95	112.37	112.59	110.22	111.54	110.3	111.92	110.25	111.31	113.26	113.73	110.39	110.96	113.22	111.24	109.27	111.84	110.67	112.01	113.41	111.62	110.61	112.94	111.45	110.27	110.8	113.67	111.15	111.64	112.81	112.3	111.9	109.67	110.23	113.58	110.93	112.21	111.33	111.34	113.83	114.09
109.94	111.37	111.77	110.53	109.17	109.14	111.16	111.24	111.11	111.01	111.47	113.03	111.19	111.83	110.39	109.55	110.03	108.56	110.77	112.01	110.16	111.94	111.25	111.81	111.27	114.07	109.73	111.22	109.7	111.1	111.18	109.99	109.98	111.12	108.92	110.8	111.75	108.65	109.08	110.11	109.72	110.43	110.17	111.04	111.28	111.2	114.71	110.52	108.55	109.65
100.03	99.012	103.19	99.871	98.961	99.99	100.29	99.962	97.892	99.347	98.268	100.95	99.228	98.849	99.204	100.65	99.427	99.039	98.126	97.644	98.533	99.457	101.29	100.2	98.944	100.02	97.712	101.33	98.493	100.21	97.273	100.15	100.13	100.03	100.65	98.349	102.05	97.638	98.495	98.694	98.042	97.603	96.87	100.71	98.614	98.09	100.64	99.577	99.939	99.238
100.18	100.42	100.5	100.79	99.171	102	99.187	100.76	101.05	100.03	101.07	101.61	97.061	98.834	99.835	99.153	101.25	101.03	98.891	100.96	99.707	102.59	102.14	100.46	100.94	99.667	101.28	101.05	102.31	101.08	99.595	100.27	101.14	101.01	100.56	101.96	101.56	101.69	101.35	100.59	101.39	102.7	98.948	100.51	98.496	101.05	100.15	100.19	101.12	100.51
111.02	114.39	111.41	111.6	111.71	111.67	112.79	110.74	112.09	112.58	114.15	113.89	110.89	113.41	114.06	112.5	112.71	114.23	110.07	113.09	114.11	113.55	112.31	112.07	113.44	112.13	112.3	115.87	111	111.78	114.58	112.83	112.96	113.87	111.95	110.13	112.9	113.19	113.5	112.79	111.16	115.11	110.91	113.63	111.6	114.27	110.69	113.43	115.6	112.45
105.49	106.12	104.48	105.06	104.23	105.19	105.92	103.18	106.57	106.37	108.04	106.12	106.38	105.15	108.16	104.57	105.53	104.72	106.5	108.35	107.05	107.03	104.26	104.8	104.23	105.93	104.6	105.37	106.75	105.49	106.67	106.09	107.51	105.72	106.45	105.5	103.76	104.49	106.04	105.21	104.65	105.51	105.8	106.82	104.7	105.59	107.27	106.3	105.89	105.67
105.52	104.66	108.58	106.72	106.71	106.58	107.55	106.52	105.59	103.49	103.94	108.9	107.32	107.73	106.56	105.59	104.96	103.97	105.97	109.15	106.57	105.41	105.92	104.1	103.21	105.67	105.4	107.77	104.6	104.77	105.71	104.88	104.98	106.51	109.06	106.53	106.95	105.16	106.37	107.06	106.73	107.37	107.19	105.48	107.48	104.32	106.53	105.54	106.42	105.05
105.73	107.75	106.58	106.81	109.06	107.57	106.72	106.22	106.97	106.28	105.68	107.67	105.71	105.85	107.63	108.84	105.25	107.1	104.52	105.85	107.18	108.09	105.7	105.01	107.85	107.94	107.31	107.12	104.23	106.32	106.31	104.7	109.07	104.44	106.82	106.9	105.79	106.05	107.05	105.31	105.83	106.86	107.21	108.25	108.2	110.54	106.93	107.95	108.72	107.44
112.12	112.08	112.31	111.49	111.88	113.13	111.73	109.46	111.44	111.3	110.12	112.28	109.96	113.88	111.87	110.92	112.09	111.41	114.03	108.88	111.78	112.54	110.9	109.9	112.13	113.07	112.54	113.53	112.94	110.5	111.37	111.71	110.11	110.9	109.93	112.38	111.23	112.45	113.14	113.1	113.45	112.91	110.68	111.54	110.8	110.71	110.86	111.89	112.27	109.57
98.617	98.264	100.53	100.68	99.32	100.16	101.37	101.1	99.352	99.83	97.049	100.57	100.64	100.35	101.09	98.426	100.87	101.26	97.637	101.36	100.89	101.48	100.52	100.3	102.29	98.773	100.73	99.938	104.23	100.8	100.44	100.74	100.63	100.91	98.891	98.306	102.15	101.02	98.143	101.2	100.58	100.34	101.79	99.443	98.903	99.862	99.786	100.2	99.694	100.98
99.038	99.381	98.968	100.37	101.24	99.112	100.13	98.754	97.993	101.69	101.67	98.894	100.47	99.39	97.355	99.956	101.47	99.574	99.182	99.043	98.373	101.56	98.671	100.27	99.979	99.444	99.943	99.58	101.23	102.79	98.331	97.877	100.79	99.078	100.23	98.791	99.89	99.511	100.61	98.362	100.63	100.06	101.64	98.623	97.507	99.004	100.08	99.716	98.738	101.01
114.89	111.22	113.98	111	112.48	111.58	112.03	110.32	112.81	113.09	110.96	111.01	111.9	113.12	110.86	111.52	111.07	114.26	111.23	112.13	111.22	110.09	111	111.84	111.28	110.58	111.75	111.42	110.57	111.5	113.99	112.61	112.68	109.86	111.24	113.8	112.96	110.99	111.91	111.6	111.66	111.4	109.99	113.24	110.97	113.31	111.58	111.31	111.03	109.8
103.3	105.31	106.15	105.24	105	105.31	107.61	102.01	105.81	105.31	105.58	107.82	104.83	103.05	105.07	106.33	103.94	104.67	103.54	104.57	105.67	103.77	106.48	103.52	104.83	103.74	106.72	105.69	106.49	105.71	104.91	103.77	105.66	107.07	104.59	104.76	105.17	104.36	104.76	103.7	104.65	104.27	104.37	104.2	103.54	103.68	105.36	102.96	105.01	104.7
106.08	107.08	103.27	106.96	105.26	105.04	106.13	104.88	104.11	105.82	105.78	106.35	105.22	105.1	107.02	104.86	103.54	106.44	105.22	107.16	105.99	105.15	106.65	103.49	105.85	106.54	105.37	106.49	104.44	105.12	107.9	104.48	106.93	105.39	105.75	104.83	104.99	106.22	104.15	104.9	105.33	104.1	104.54	105.22	103.3	106.26	106.11	107.24	105.24	107.52
99.088	100.13	102.21	101.46	100.46	102.44	99.684	102.2	102.24	101.07	102.02	99.545	100.03	104.13	100.92	100.64	101.89	100.79	100.05	100.46	98.483	99.401	99.16	99.875	99.823	99.084	102.92	99.718	100.75	102.49	99.968	102.59	103.21	100.24	99.995	102.84	98.765	102	99.597	100.99	101.19	101.46	103.11	101.13	101.05	102.66	99.518	101.05	101.25	102.17
107.73	105.22	105.32	105.75	106.89	106.51	106.81	108.91	105.37	105.15	107.8	106.41	106.86	108.89	103.54	108.63	107.87	107.27	106.43	107.22	107.08	107.32	108.77	107.22	105.93	108.37	106.75	106.97	107.87	105.5	105.09	107.28	106.82	107.15	106.08	107.18	107.68	105.89	109.36	104.55	106.94	105.52	106	105.49	106.24	107.32	105.73	106.33	106.62	105.3
105.74	106.46	106.15	107.23	107.54	106.08	105.4	105.41	105.09	107.38	104.01	105.81	105.44	103.88	105.23	106.58	105.7	107.17	105.01	102.46	106.7	107.05	107.3	106.37	105.6	107.57	105.22	105.16	104.9	103.95	106.68	105.33	104.76	105.66	105.1	107.41	105.48	106.84	105.17	108.59	105.53	105.53	106.6	105.73	107.47	104.62	108.34	106.75	106.8	105.33
104.48	105.46	104.96	105.88	103.89	104.03	106	102.51	105.33	106.39	105.75	100.83	102.59	104.42	104.6	104.63	103.89	102.75	104.88	102.11	105.91	104.51	106.52	103.97	103.74	103.95	104.42	105.15	104.48	104.55	102.5	101.51	104.01	101.71	103.44	101.74	103.86	105.52	105.58	104.96	104.44	105.73	104.74	104.07	106.92	103.08	103.38	106.51	104.54	105.58
105.33	104.1	103.26	103.54	102.59	105.95	105.43	103.51	103.87	104.78	102.03	105.43	103.77	104.64	104.32	106.45	105.09	104.78	103.78	105.71	105.62	103.83	103.85	105.14	104.78	106.1	103.81	107.99	104.43	103.75	103.07	103.7	103.67	105.33	105.3	104.94	103.99	106.17	103.73	105.34	105.12	103.25	104.53	106.09	105.37	104.34	104.76	107.38	103.21	105.5
106.18	105.76	104.13	107.26	105.35	107.21	105.75	103.79	106.3	105.31	107.33	105.35	106.16	107.57	106.51	108.8	104.98	104.03	104.83	105.85	104.05	105.25	104.9	104.68	104.69	104.98	105.25	105.18	106.52	104.7	104.95	106.58	104.77	107.67	107.04	103.55	104.22	106.12	107.23	104.26	105.56	106.12	105.23	106.21	104.59	105.76	104.39	106.41	105.52	105.65
103.14	102.43	105.91	106.29	104.91	105.82	103.87	105.19	105.29	103.74	104.18	104.9	104.61	106.07	106.59	103.92	105.84	103.65	106.23	104.76	101.62	106.13	104.22	103.79	105.5	103.75	104.78	106.9	104.85	105.66	105.33	106.58	105.39	105.16	104.85	103.96	104.43	102.42	105.32	105.84	103.09	103.49	107.12	105.33	104.92	104	104.04	103.28	104.67	105.04
105.62	105.67	108.52	104.67	105.67	106.72	108.14	104.28	104.6	109.77	107.21	106.72	105.82	103.72	104.91	106	107.28	104.71	107.01	106.13	107.24	105.91	107.14	107.77	105.1	105.62	107.44	106.3	106.13	104.03	104.9	107.19	106.8	104.39	103.64	105.52	105.6	107.97	107.15	107.3	106.4	108.18	103.67	105.79	108.19	104.57	106.45	105.1	105.4	104.79
106.54	107.7	104.51	107.25	107.27	105.64	106.08	105.93	105.07	105.94	104.76	107.14	106.35	106.38	105.94	105.8	108.42	105.04	105.59	105.52	106.64	108.01	106.41	108.56	108.39	102.71	106.61	108.98	105.95	105.1	103.87	104.75	106.29	107.07	105.77	106.61	105.91	106.71	106.98	106.41	107.81	107.28	106.02	105.7	105.84	109.22	107.09	105.99	107.08	106.22
109.55	110.34	111.65	112.62	111.06	113.05	110.4	110.05	111.03	109.39	111.18	114.38	111.39	110.61	113.69	110.84	109.38	112.76	112.23	110.68	112.09	113.05	112.54	112.75	112.52	110.05	111.9	110.98	111.58	112.29	112.2	111.3	111.47	111.86	111.77	112.21	110.69	111.06	110.53	110.94	110.47	113.75	112.72	109.34	110.92	112.2	112.65	112.93	110.33	112.68
104	106.2	104.21	105.4	105.7	106.72	104.24	103.7	103.51	102.47	105.83	103.63	103.73	103.67	103.69	105.07	104.45	103.83	107	104.2	103.07	105.72	102.7	103.44	102.22	104.94	103.13	101	103.29	104.71	104.01	104.74	104.33	104.1	104.16	104.46	104.22	103.4	103.9	102.08	104.55	104.38	103.18	103.19	104.28	104.22	104.83	102.25	104.44	105.32
109.7	111.11	111.1	111.47	111.84	111.94	111.7	112.14	108.7	110.18	108.57	111.2	111.01	110.92	111.03	111.42	108.68	110.38	109.3	108.15	110.9	109.99	109.56	110.7	110.82	110.17	110.32	111.07	111.12	110.57	109.64	107.83	110.22	113.05	108.63	113.6	110.28	109.83	108.9	111.19	110.12	111.08	110.11	110.6	110.04	110.92	109.32	108.17	109.34	109.44
111.88	111.15	110.99	110.2	110.56	110.25	111.77	113.69	110.44	110.95	110.73	112.48	111.87	112.38	112.32	111.07	109.32	113.48	111.97	109.97	113.31	110.55	112.5	112.07	111.75	112.53	111.66	110.65	110.27	111.33	111.69	111.2	111.79	113.08	111.07	109.91	110.75	112.69	111.85	112.31	111.45	109.7	109.29	110.18	112.08	113.06	111.68	112.17	111.54	110.1
105.02	103.3	106.15	104.09	105.85	104.56	104.6	105.26	104.35	104.84	103.17	105.57	103.43	104.01	103.85	103.12	103.18	102.24	104.1	106.72	104.07	103.08	105.96	104.86	103.62	106.13	103.49	105	105.43	104.14	103.54	105.96	103.77	104.6	104.21	102.89	101.01	102.71	106.92	106.99	103.3	104.05	105.3	103.41	104.86	105.58	104.99	104.79	105.05	105.44
104.28	106.14	102.65	104.52	103.78	102.07	102.68	104.73	102.74	104.43	102.33	104.44	103.74	104.25	104.93	105.3	102.29	103.71	103.64	103.64	104.03	104.66	103.4	103.09	102.73	103.82	105.29	102.69	103.8	104.21	104.4	104.52	104.55	106.04	103.12	103.58	104.85	102.7	105.05	106.04	103.91	105.31	101.55	105.75	102.99	103.2	102.63	103.68	103.26	106.2
98.282	98.274	100.53	103.22	100.62	98.136	98.721	102.71	97.863	100.4	100.43	98.046	100.39	100.1	100.42	96.738	101.91	101.35	101.19	99.533	100.44	101.95	100.67	100.02	101.34	99.795	101.8	99.703	100.91	102.59	98.967	100.84	101.91	100.22	99.792	101.87	100.72	102.18	100.07	100.14	101.41	99.919	101.74	102.24	99.77	101.86	98.449	100.66	101.53	100.03
107.33	105.46	106.82	107.33	106.08	104.98	105.91	106.27	106.93	105.68	105.58	107.56	106.89	106.76	105.57	106.06	105.53	103.6	106.29	106.71	106.6	106.37	108.11	107.48	104.47	104.98	104.62	105.51	108.15	105.9	105.89	107.69	106.17	107.23	103.99	106.34	104.58	105.71	106.69	105.56	104.15	106.96	106.07	104.3	106.37	107.07	104.9	105.32	105.8	105.32
105.66	105.9	106.08	106.24	106.56	104.14	106.3	103.36	105.62	107.51	105.09	105.68	107.81	108.25	106.14	106.58	106.64	105.63	108.91	106.45	105.24	106.44	106.43	104.27	105.39	104.86	105.65	107.14	105.86	106.1	107.65	107.59	105.09	107.05	108.87	106.8	103.78	105.29	106.42	107.8	106.82	106.25	104.96	104.71	106.3	107.52	106.58	107.26	109.47	105.59
99.602	99.589	99.756	99.741	99.99	99.159	99.572	100.51	101.44	100.46	99.835	99.472	98.181	99.162	101.72	98.515	98.419	99.623	102.48	99.094	98.295	100.42	99.507	99.082	98.399	101.53	99.534	98.787	101.74	97.582	99.602	99.686	101.1	99.962	99.113	99.258	97.157	99.74	100.16	100.09	100.22	99.087	98.35	100.46	97.865	100.55	99.622	100.12	98.542	99.904
111.76	108.05	110.56	110.89	112.18	111.12	109.28	111.81	112.06	111.1	112.19	112.49	111.56	111.42	109.46	111.33	111.54	110.48	113.27	112.39	110.39	112.44	111.17	111.79	112.96	110.7	110.65	112.52	110.83	113.06	111.52	113.3	113.46	110.85	111.68	110.07	111.26	111.83	113.46	114.49	109.76	111.1	110.36	111.55	112.22	112.07	110.44	110.08	110.06	111.13
98.821	100.32	100.6	98.917	100.23	101.07	99.475	101.94	98.761	99.889	98.458	100.66	97.86	101.19	101.35	100.55	98.346	101.19	100.07	99.44	100.91	100.6	99.872	99.989	98.749	99.682	99.761	99.561	100.7	99.916	101.1	98.519	98.097	101.89	101.47	99.003	101.15	100.09	99.684	99.447	98.608	98.967	100.38	98.899	100.9	99.431	99.574	100.65	98.732	102.38
110.02	109.1	112.93	112.23	111.2	113.06	109.71	113.22	112.65	110.78	112.34	110.11	112.35	111.31	113.41	112.04	110.23	112.19	111.59	113.33	113.3	113.1	111.75	112.28	114.59	110.41	110.74	112.58	110.58	113.81	111.46	112.37	112.94	111.73	110.82	111.31	113	111.02	111.15	110.41	110.88	112.32	111.94	110.79	111.66	110.76	111.31	113.43	111.86	110.59
107.24	107.74	107.18	108.98	107	108.01	105.66	108.95	105.87	104.34	106.44	109.1	106.73	106.55	108.18	108.49	104.92	106.9	106.39	106.01	107.75	107.81	104.29	105.14	107.99	109.2	106.91	105.75	109.43	106.91	106.25	108.27	106.36	103.88	107.31	105.62	106.19	106.56	109.5	108.05	106.22	108.86	106.48	106.37	109.16	107.07	108.12	108.55	106.87	105.55
105.45	106.88	106.42	106.52	106.92	104.22	104.71	105.16	107.19	106.02	105.05	104.33	105.6	105.54	104.61	107.45	105.18	105.51	106.85	105.14	105.92	104.16	102.76	108.76	104.63	105.01	107.23	104.88	104.02	105.33	105.91	105.72	106.1	107.33	104.72	106.64	104.85	104.99	106.82	106.94	103.9	105.74	106.49	105.09	103.97	103.41	104.29	104.85	104.63	105.37
100.94	98.521	102.65	98.578	100.41	101.9	99.681	99.887	99.1	100.9	101.44	101.77	101.8	100.27	100.98	99.642	99.7	100.73	98.324	100.96	99.539	101.14	103.18	101.65	102.84	99.549	101.22	99.419	98.861	102.34	100.11	99.162	100.74	98.507	100.72	99.744	97.867	101.74	100.87	100.1	98.283	100.54	99.139	102.49	101.65	100.29	98.593	100.32	102.19	101.98
102.86	105.3	105.4	106.06	104.86	105.56	104.82	106.34	106.9	105.59	106.36	106.08	107.49	105.73	105.28	107.02	104.43	103.78	105.94	104.37	107.16	106.88	103.57	106.49	105.14	104.53	105.43	104.44	105.08	104.19	105.2	107.94	104.09	103.94	103.98	105.52	105.34	104.12	105.97	103.44	105.91	105.68	104.85	104.68	103.43	102.55	106.33	104.96	106.1	105.61
98.84	100.27	102.11	101.4	98.882	101.56	100.22	100.33	98.682	99.902	102.74	100.67	100.92	100.92	99.376	101.02	100.24	96.65	101.56	100.94	100.75	100.6	101.66	100.06	97.133	101.46	102.63	99.331	101.2	101.49	101.05	98.575	103.04	99.593	102.29	102.34	102.32	99.081	100.94	102.21	102.82	100.81	100.3	99.313	101.22	101.36	99.017	99.312	99.4	101.6
111.62	110.48	109.97	111.91	110.15	110.66	109.57	107.68	112.3	109.43	110.19	112.59	111.57	110.15	110.36	109.47	109.89	110.32	112	112.01	112.43	110.4	108.24	111.92	112.99	109.09	111.12	112.71	111.61	110.24	107.59	112.29	111.25	110.54	111.35	109.72	111.08	109.63	110.92	109.25	111.06	111.07	109.78	111.69	111.75	110.53	110.79	110.6	110.24	107.45
103.98	107.56	104.27	107.55	105.63	104.46	102.68	104.57	104.59	107.36	106.34	104.41	104.07	106.27	105.08	105.24	105.24	106.36	105.39	103.72	104.09	104.74	104.2	105.17	104.76	107.39	107.76	105.94	104.26	106.15	104.38	105.98	107.12	107.28	105.52	103.47	106.85	103.71	105.09	105.84	106.1	108.55	107.27	105.33	106.78	106.33	106.09	104.71	105.35	105.83
99.755	99.772	100.94	100.69	100.56	97.223	101.86	98.173	98.577	100.86	102.53	101.07	100.23	99.275	99.662	100.6	99.13	98.604	100.6	99.344	99.447	101.16	100.67	101.56	100.13	100.17	101.34	101.51	101.43	100.97	101.82	101.02	100.64	100.39	99.394	98.432	102.49	98.184	99.385	101.78	101.4	100.96	97.755	99.979	98.577	102.49	100.98	99.98	99.913	100.9
103.9	103.85	105.86	104.81	104.83	106.06	105.13	104.8	105.18	104.51	108.04	106.05	105.18	105.21	106.81	105.47	107.09	103.4	104.71	104.17	104.16	107.7	104.33	105.68	104.02	105.01	102.7	104.05	104.32	105.21	106.37	105.53	107.15	106.2	103.2	105.82	104.66	102.38	104.24	106.28	104.42	106.22	105.19	105.81	106.24	107.46	104.46	102.78	106.67	106.43
104.68	103.21	105.78	104.47	102.54	104.82	105.87	102.51	103.48	104.41	102.48	103.76	100.87	103.29	103.09	105.02	103.31	104.43	101.99	103.69	103.83	105.42	105	105.16	105.43	104.94	104.49	105.39	103.1	104.62	103.27	105.14	104.95	104.44	105.26	104.77	103.07	105.03	105.78	105.56	102.14	102.47	105.05	105.96	104.8	105.73	103.26	102.85	106.79	104.71
108.39	104.54	103.93	104.05	106.05	104.22	104.73	106.01	104.93	104.25	106.52	103.91	107.28	104.82	106.62	106.27	105.9	104.54	103.43	103.96	106.45	105.2	107.44	106.66	107.44	105.32	106.22	105.32	105.37	107.3	105.35	105.74	106.19	105.36	106.23	105.15	104.5	108.27	105.75	105.04	104.54	106.9	107.23	103.73	105.25	104.54	105.7	104.73	107.69	105.75
104.48	103.54	105.18	105.89	106.04	105.43	106.11	107.65	104.06	104.1	106.27	103.75	104.6	103.77	106.56	104.47	106.29	104.92	103.96	106.69	105.1	104.29	105.12	104.4	103.82	104.14	105.26	104.72	106.2	106.77	104.57	105.62	104.48	104.54	104.11	105.88	105.03	105.65	104.57	105.48	104.72	105.01	103.92	106.4	104.86	105.02	105.02	107.04	106.48	104.42
113.45	112.02	111.63	112.09	114.5	112.54	114.37	112.25	111.3	113.22	114.63	111.13	113.27	113.34	112.98	114.39	113.26	112.28	114.33	113.28	113.95	112.17	112.9	111.78	110.99	111.99	113.49	112.94	114.11	111.96	112.14	112.45	113.74	113.74	114.59	112.03	111.95	114.47	113.24	111.22	112.15	112.42	111.41	112.48	113.61	111.81	113.84	114.48	113.66	111.73
102.65	105.13	103.13	103.35	105.28	105.72	106.02	104.8	104.04	104.85	103.99	104.67	104.14	103.09	102.43	106.87	106.25	105.17	102.2	104.49	102.17	104.69	105.22	106.42	104.75	108.31	103.58	104.02	104.38	104.59	105.86	103.98	106.88	105.58	103.32	104.58	104.62	102.73	104.98	104.2	103.45	106.21	103.08	103.18	105.29	105.62	103.44	106.18	105.39	104.83
110	109.84	112.13	111.86	113.73	112.2	111.06	114.2	113.14	110.66	111.1	110.78	112.08	112.61	112.82	111.5	110.85	110.26	110.81	111.91	112.15	111.15	110.94	112.61	109.89	112.56	107.9	110.02	111.7	112.87	110.3	113.38	110.53	111.69	111.3	110	112.61	109.87	112.66	111.84	110.94	112.07	109.35	111.48	113.03	110.24	112.52	110.91	111.93	110.69
108.08	107.44	107.06	106.94	105.62	103.33	105.15	103.91	103.9	105.97	104.15	107.19	107.94	104.26	106.74	104.86	104.43	107.37	105.19	103.16	105.85	105.27	104.71	103	105.43	107.42	106.68	104.33	106.21	105.37	104.54	103.95	105.41	106.47	106.84	104.62	106	106.27	107.18	106.8	103.56	105.92	102.57	105.58	107.4	105.76	107.22	106.14	105.86	105.99
102.55	103.71	105.76	104.9	102.03	106.31	103.64	103.97	105.03	105.89	103.03	104.21	103.18	102.91	103.65	104.58	105.6	103.61	104.17	101.66	103.49	103.64	104.49	105.71	102.55	104.06	103.76	105.84	104.34	104.13	101.5	103.99	105.66	105.8	104.28	102.33	103.72	105.81	107.01	106.12	103.93	105.73	104.24	104.07	104.74	104.18	105.94	106.24	103.26	104.46
98.432	98.654	97.442	99.845	100.17	100.35	99.633	100.07	99.896	101	99.45	100.7	99.608	101.92	100.77	101.82	100.86	99.617	100.78	101.88	100.15	102.22	99.564	100.16	101.65	101.56	97.634	100.52	98.43	101.23	99.454	101.26	99.418	101.37	99.701	101.33	99.019	101.98	97.782	101.57	99.7	98.978	101.19	97.617	102.25	97.578	98.176	101.73	101.27	103.04
105.8	103.95	106.85	105.95	105.34	108.36	106.33	110.29	105.75	107.57	105.94	106.79	107.22	107.84	107.25	106.25	106.87	107.09	106.59	107.77	106.13	108.34	105.56	104.61	105.74	104.4	107.4	106.54	105.62	108.09	106.61	106.77	107.87	107.59	104.57	107.1	107.43	107.82	107.92	107.05	106.41	107.84	107.56	107.55	107.83	105.86	106.76	106.26	105.72	106.43
110.69	110.79	112.46	110.62	109.73	112.39	111.8	109.97	111.83	109.4	110.53	111.21	112.95	112.34	109.69	109.83	111.55	111.69	112.29	110.14	109.74	110.82	112.15	111.89	111.46	110.8	111.74	112.26	113.55	109.74	110.98	111.79	111.88	111.31	110.67	112	111.37	111.46	110.99	110.89	110.34	114.58	110.43	110.42	109.91	110.39	111.88	109.9	110.69	110.99
104.52	105.74	105.36	108.34	104.42	106.07	103.64	106.68	106.06	104.99	107.17	105.13	104.35	105.95	107.41	106.11	104.89	107.79	106.24	104.95	106.93	103.6	104.06	106.84	106.2	106.34	105.48	104.76	107.12	107.65	106.05	106.36	104.18	106.54	107.01	104.59	105.68	107.02	106.41	102.37	104.85	106.31	104.79	104.99	106.05	104.82	105.79	103.79	107.81	107.41
111.26	109.67	109.42	112.98	112.8	110.47	110.31	111.24	112.13	111.47	112.7	110.12	109.54	111.52	110.06	111.14	111.97	109.11	109.94	113.37	109.47	110.86	111.87	110.35	110.22	111.36	110.32	111.72	112.26	111.26	111	112.41	112.09	110.69	110.98	110.72	109.69	113.25	111.82	111.13	111.51	110.77	110.92	110.42	113.07	110.33	109.68	109.15	112.43	110.18
106.93	104.67	106.51	106.8	105.27	106.46	104.44	105.65	107.53	106.14	108.01	105.78	106.55	104.53	106.28	104.23	105.54	107.76	106.56	107.12	106.98	103.66	106.53	106.96	105.27	105.21	107.05	107.53	105.27	107.12	107.11	105.39	107.22	106.98	106.23	106.32	105.22	109.03	103.17	108.6	105.12	106.66	109.59	105.49	106.75	104.42	108.67	105.58	108.12	107.67
111.89	110.14	109.18	109.89	107.66	112.12	109.02	108.47	108.86	111.41	107.82	109.76	111.3	109.07	109.86	111.79	110.04	110.42	109.2	111.66	109.7	109.44	107.97	109.62	110.55	109.6	108.86	108.27	108.56	110.42	109.24	107.89	107.95	111.49	109.43	108.22	108.99	108.06	110.62	109.92	109.08	108.96	110.08	109.02	109.1	110.62	108.11	108.36	110.01	110.39
117.62	114.74	116.52	116.76	114.81	117.98	115.04	116.51	116.15	113.04	116.16	116.15	117.53	116.49	114.44	114.49	115.66	117.99	116.05	115.18	114.4	117.5	116.75	115.98	116.16	116.13	117.34	114.02	114.85	113.94	117.02	115.92	115.32	115.97	115.26	116.02	116.57	118.44	115.78	113.86	116.3	115.92	115.2	117.57	115.83	115.15	115.72	113.39	116.24	115.82
105.33	105.53	107.8	103.56	106.4	105.66	105.2	105.62	105.4	105.94	107.26	106.27	103.68	103.81	104.05	104.48	104.73	103.06	105.73	105.59	107.8	105.31	105.91	104.6	105.77	105.29	104.86	104.34	105.93	106.13	103.58	107.58	106.63	104.09	106.53	104.53	105.61	105.75	105.67	106.43	105.69	103.98	106.57	105.39	104.01	104.68	106.59	106.61	105.75	106.33
106.62	103.72	105.81	104.42	105.33	108.04	105.22	105.12	106.57	104.7	107.87	104.72	103.12	105.88	106.31	107.36	107.07	107.26	105.28	105.78	106.31	104.68	105.03	103.72	106.17	104.85	104.67	107.62	106.15	105.7	108.57	105.12	106.3	104.12	103.91	106.45	107.96	106.9	104.82	105.17	105.69	104.75	102.64	105.24	103.97	106.74	107.21	105.93	105.53	104.22
112.19	111.16	113.37	113.06	111.28	111.24	113.02	110.14	112.9	113.77	111.15	113.03	111.2	114.06	110.64	112.56	111.14	113.1	110.64	112.12	110.98	111.19	108.68	112.82	112.45	112.53	111.89	112.91	113.81	114.07	111.95	110.03	109.66	112.37	112.31	111.09	110.4	114.12	113.38	111.85	110.69	113.16	111.16	112.87	110.9	111.22	112.78	113.41	110.99	114.3
111.35	109.82	112.21	110.75	112.38	110.93	111.96	111.82	110.91	108.68	111.83	110.19	110.93	112.99	109.27	112.55	113.72	113.22	112	114.41	110.34	112.65	114	111.03	112.81	111.71	111.86	109.75	111.67	112.96	109.21	112.39	111.9	111.76	113.07	111.55	112.94	110.55	111.35	113.4	110.01	111.73	111.22	111.67	111.84	111.01	113.16	111.12	111.96	108.91
103.9	103.76	105.66	102.91	104.58	105.52	104.19	104.72	103.76	102.74	106.59	105.69	105.24	103.04	107.15	104.68	103.57	105.04	105.29	103.08	104.2	105.2	104.93	103.9	105.18	104.16	102.24	104.04	104.25	104.23	103.98	103.28	104.34	102.44	102.55	105.05	102.08	103.07	105.53	106.45	104.43	103.1	105.26	104.69	101.21	103.83	103.3	105.33	105	105.99
105.1	106.97	105.35	106.52	105.34	106.79	106.34	104.47	107.4	107	106.4	105.06	105.75	105.44	106.5	104.99	105.1	107.63	105.39	107.24	107.79	106.24	106.49	104.28	104.29	106.29	107.69	105.21	107.4	107	105.32	109.34	106.21	107.98	105.64	105.51	105.69	105.42	104.42	107.78	106.76	105.94	104.28	106.08	107.83	107.01	105.46	105.35	106.7	108.3
116.45	116.53	116.96	117.6	117.05	116.93	117.68	115.42	115.67	115.82	115.99	117.26	116.62	116.15	115.21	115.48	115.68	118.69	117.21	115.94	118.03	114.99	115.43	116.25	115.95	119.17	117.01	115.54	114.36	115.03	113.6	116.46	117.45	116.15	115.2	115.16	115.53	117.29	117.18	117.83	116.77	115.07	114.56	115.8	116.4	117.56	117.21	114.62	116.93	113.77
104.33	105.39	103.76	106.08	103.84	103.44	105.38	103.47	104.21	103.46	103.65	103.66	103.26	104.84	103.98	101.49	103.27	103.53	104.59	105.58	102.49	103.83	107.38	102.96	103.63	105.19	103.26	105.95	105.01	104.68	105.76	104.72	105.1	105.42	105.65	105.56	103.18	104.11	104.47	105.57	103.84	104.42	101.89	104.01	101.78	105.03	103.13	104.32	104.7	105.14
101.14	100.46	102.6	100.75	100.71	100.28	100.97	100.86	99.711	98.831	102.12	100.46	101.82	100.24	100.09	100.64	99.839	100.92	99.975	100.01	100.23	101.33	100.96	100.14	99.976	101.17	102.39	101.3	99.207	101.14	100.36	101.27	100.89	101.22	101.17	100.93	101.87	102.05	101.22	101.3	100.91	99.153	101.29	98.45	99.832	99.749	99.312	98.961	99.952	99.984
105.8	106.11	106.26	105.4	105.07	107.5	108.18	105.9	106.26	107.14	107.95	108.15	107.41	105.44	107.92	106.74	107.74	106.89	105.43	107.13	104.97	107.98	104.94	107.29	105.34	104.44	107.09	106.24	107.1	108.15	107.46	106.66	106.07	106.84	105.68	107.57	107.46	106.63	107.89	107.87	106.77	107.99	105.45	105.1	108.68	107.29	107.41	106.34	105.7	105.3
105.5	107.06	109.04	105.99	106.5	105.39	105.82	107.17	105.47	106.71	104.88	106.95	104.43	105.93	104.88	104.87	105.44	104.19	105.14	106.36	105	109.63	105.13	105.54	104.53	104.71	105.52	105.48	106.88	105.33	104.45	105.15	106.58	104.36	107.09	103.93	104.41	106.32	106.09	105.8	107	105.83	105.94	106.34	106.47	106.2	105.72	106.43	104.63	105.85
108.41	106.18	107.49	105.68	107.55	107.53	105.56	104.83	105.18	107.9	105.93	104.38	104.27	104.88	106.6	107.34	103.83	105.44	107.77	106.85	106.55	106.44	108.03	104.45	104.56	106.25	105.15	105.92	106.94	106.28	107.88	106.58	104.26	106.95	107.2	105.7	106.61	108.19	107.25	106.07	107.35	107.56	104.52	107.45	105.55	108.45	105.79	106.52	105.88	105.42
106.12	105.42	105.94	105.44	103.77	105.66	103.86	105.74	106.76	107.62	105.21	105.62	106.05	106.34	105.74	104.3	104.58	104.89	105.78	106.26	106.58	106.29	106.02	105.15	103.57	105.81	104.62	105.03	106.56	105.04	107.25	105.29	106.69	105.61	104.28	105.07	105.4	107.72	104.48	104.97	106.57	105.88	105.91	104.87	106.22	107.39	107.71	105.26	105.31	106.36
108.97	105.47	105.12	108.27	106.76	106.86	106.99	107.15	105.31	107.85	107.73	108.04	104.32	106.63	106.59	107.78	108.42	108.78	105.73	106.45	107.28	107.05	104.57	105.91	106.62	106.2	106.04	107.65	107.23	105.51	106.69	104.49	105.59	104.92	107.04	107.35	107.68	106.31	104.91	108.22	108.38	106.54	105.39	107.14	106.27	106.22	106.33	106.53	106.43	106.22
104.54	103.2	104.7	105.51	102.53	104.35	103.98	105.19	105.47	106.2	104.91	103.35	104.17	107.62	105.56	105.92	103.76	106.31	104.28	104.88	107.37	105.77	102.86	104.1	105.45	106.01	104.17	104.49	102.9	103.25	105.37	105.86	104.4	103.46	103.22	104.51	104.39	105.57	104.77	104.75	103.44	105.81	104.91	104.19	104.83	104.96	106.11	105.69	106.13	104.27
110.29	113.04	112.01	114.15	113.64	112.06	111.97	113.91	112.29	111.48	113.79	112.11	114.43	112.9	115.29	111.17	112.24	114.26	111.86	109.75	112	115.31	112.17	112.11	112.12	112.37	113.15	111.94	110.64	114.97	111.22	112.71	115.26	112.01	110.92	112.1	112.32	111.38	113.19	111.94	112.96	114.71	113.79	112.71	110.73	112.03	114.71	111.98	111.53	111.12
105.3	104.99	105.26	108.85	108.18	107.57	107.21	105.34	106.89	107.65	108.73	107.95	109.08	105.25	106.79	106.32	105.3	107.37	105.81	108.5	106.97	105.95	105.68	105.15	107.51	106.13	108.34	108.1	107	107.31	105.66	107.34	107.6	107.46	107.95	107.04	107.21	105.12	105.41	106.25	106.34	106.15	105.54	106.97	105.63	107.86	109.48	106.63	105.64	106.29
102.69	104.53	104.36	106.89	103.23	104.95	102.9	103.89	105.35	104.81	104.16	105.19	102.98	106.78	104.33	102.29	103.72	104.48	105.01	102.82	107.22	103.56	103.9	103.88	104.36	104.9	102.75	104.58	102.23	104.62	102.2	104.35	105.61	102.49	102.09	104.9	104.71	106.08	103.49	103.5	103.74	103.96	104.7	103.83	105.39	104.2	103.41	103.85	103.82	101.34
103.07	101.13	103.6	105.97	106.55	103.39	101.58	103.31	105.66	104.1	103.63	105.24	101.93	103.88	103.16	105.06	103.48	102.11	105.18	104.33	105.34	105.34	104.2	102.81	103.74	104.22	103.44	105.87	102.85	104.44	102.21	105.28	103.36	105.05	104.9	104.58	104.79	103.67	102.72	102.26	104.58	104.63	104.21	103.58	103	104.72	103.05	102.41	103.15	104.84
108.26	108.65	108.97	110.49	108.72	108.24	109.33	110.17	108.57	112.33	112.49	109.91	109	108.76	110.87	111.08	110.85	110.24	109.46	109.17	109.03	108.65	108.92	111.5	107.38	109.17	107.81	108.19	109.85	107.49	108.31	107.78	109.17	109.65	108.32	113.12	110.75	108.48	109.9	111.66	110.47	110.8	109.86	111.12	111.15	109.28	109.07	111.29	109.62	113.08
114.46	113.45	109.43	111.01	112.6	114.44	110.88	112.1	113.37	112.65	112.41	111.11	111.27	112.13	112.71	113.7	112.22	113.24	111.7	111.12	113.9	113.39	115.11	111.92	112.05	111.8	113.58	114.33	111.84	112.47	112.85	112.3	111.43	111.56	113.3	112.37	110.87	112.73	113.83	113.6	111.46	113.02	113.15	113.16	113.32	111.51	110.89	113.63	111.77	111.79
111.63	111.57	112.57	110.56	112.47	113.7	108.9	111.76	113.85	111.44	110.44	111.64	111.41	111.3	111.17	110.91	113.68	112.13	113.86	112.03	112.81	112.79	114.44	110.09	110.99	114.61	113.85	109.3	112.16	112.44	110.71	111.81	112.12	113.42	112.12	111.31	114.78	112.33	111.22	110.83	111	112.6	112.16	111.97	112.53	111.18	112.73	111.36	111.96	111.94
113.52	110.54	108.67	110.26	107.36	112.07	108.95	108.45	112.31	109.46	110.75	109.22	110.39	110.14	109.82	107.63	109.63	109.2	109.02	109.46	111.4	107.14	107.19	111.38	110.34	109.95	110.63	108.2	110.51	108.92	108.85	109.91	110.65	110.45	110.68	110.24	109.62	110.51	109.15	109.65	108.73	110.43	110.27	110.07	111.46	109.11	110.95	108.64	108.7	108.45
106.04	104.08	105.83	105.77	106.12	106.31	108.24	106.74	106.98	104.43	105.84	106.15	109.21	109.08	105.85	109.01	107.73	107.61	104.47	105.44	105.73	105.13	106.45	105.42	107.34	106	106.52	105.17	105.68	106.09	106.37	105.23	106.93	105.34	105.99	107.7	104.25	106.09	106.8	105.31	105.97	105.91	107.34	106.64	110.93	103.6	107.81	107.05	106.65	105.07
106.44	106.51	105.13	105.6	106.53	105.64	106.98	106.15	104.57	106.02	107.84	106.36	106.05	106.49	104.39	105.42	104.17	103.8	105.39	105.75	107.61	105.48	104.88	106.39	106.29	103.83	105.34	103.34	104.63	106.45	106.38	105.52	105.25	104.17	104.35	105.85	105.65	106.13	103.86	107.01	105.84	104.49	105.19	104.03	105.51	104.49	106.45	103.65	104.73	106.34
111.6	110.46	112.04	111.71	113.95	110.37	111.84	112.41	111.75	113.23	112.03	110.61	111.95	114.25	114.39	113.4	111.67	111.13	111.74	110.65	112.25	112.68	113.84	113.06	112.76	113.75	112.19	113.09	112.96	113.53	114.32	114.21	111.51	113.39	113.27	111.91	114.51	110.07	114.01	116.31	114.99	111.38	111.73	112.95	111.89	115.85	111.72	113.21	114.52	114.02
100.29	98.032	103.34	99.866	99.7	101.18	100.18	101.72	98.773	102.04	101.67	99.748	98.629	103.2	101	100.43	100.55	99.744	102.3	100.28	99.142	99.86	98.441	101.79	99.717	101.66	101.42	98.203	101.57	100.84	99.683	102.02	99.843	101.05	99.076	98.663	100.86	101.98	101.34	100.55	101.88	101.58	99.945	98.179	100.19	99.364	100.51	101.46	99.959	98.327
116.95	116.34	118.25	117.42	119.08	117.37	119.75	118.66	116.26	118.96	119.29	117.36	117.88	116.6	115.84	116.45	117.05	120.64	117.92	115.83	119	116.73	116.55	116.36	117.19	118.83	117.77	116.64	116.21	115.59	116.95	118.72	117.68	120.95	117.96	117.67	118.6	116.81	117.97	116.53	115.13	118.46	116.72	117.86	118.71	118.11	116.12	117.42	118.63	116.62
115.24	113.69	114.66	113.78	112.47	113.78	114.47	114.21	113.2	111.93	114.25	111.29	112.57	113.07	111.16	110.43	113.77	112.8	112.56	112.55	110.69	112.33	113.18	114.35	113.4	114.08	113.3	115.3	115.2	113.47	112.18	114.37	115.49	115.82	112.97	113.33	112.61	112.43	113.96	113.17	113.75	110.74	113.81	111.59	114.36	112.52	110.55	113.38	111.89	112.95
99.988	100.36	99.007	102.65	100.92	98.681	98.51	98.643	99.077	100.97	99.71	99.628	99.258	100.66	102.83	101.91	98.396	99.26	98.492	97.976	100.05	100.96	100.8	98.726	98.613	100.96	99.981	99.898	98.645	98.685	101.46	98.548	100.9	101.32	99.108	99.908	98.484	100.22	97.794	102.48	100.56	101.45	100.86	101.59	99.429	100.57	101.26	98.317	98.927	97.733
105.71	105.41	106.38	106.15	105.88	108.21	108.67	107.57	106.13	105.04	106.97	106.07	106.29	107.46	106.96	108.46	103.24	104.91	104.91	107.15	106.53	106.46	108.14	107.47	106.86	106.25	108.85	105.33	106.13	105.98	107.48	106.59	104.75	105.83	107.68	107.59	107.1	105.36	107.04	105.78	106.95	106.58	104.97	106.79	107.04	106.74	106.56	107.53	108.96	107.43
106.88	102.64	105.05	105.96	103.04	107.35	105.85	106.37	104.17	105.53	104.64	105.11	105.92	105.27	104.66	102.27	103.29	104.01	105.15	105.53	103.99	105.1	105.28	103.54	107.23	103.57	105.32	103.98	104.53	107.65	104.78	104.49	104.98	107.34	105.47	105.99	105.19	105.99	103	104.21	105.65	104.57	107.03	106.41	104.34	105.91	105.32	105.84	106.19	105.93
111.47	110.91	113	111.95	109.72	109.81	109.93	112.49	112.25	113.48	113.44	111.63	112.22	111.9	111.79	111.07	112.93	111.63	112.79	110.87	112.79	111.45	111.18	112.4	111.23	112.59	112.18	112.34	113.99	110.75	111.25	111.48	110.86	112.1	112.44	112.61	112.81	110.42	110.13	113.41	111.53	112.49	107.79	107.26	112.77	109.82	111.69	113.45	112.4	111.79
112.9	109.94	111.68	110.81	110.64	111.52	112.9	109.56	110.2	110.88	110.49	111.69	111.22	109.12	109.75	112.85	112.36	110.74	112.74	109.73	110.41	112.17	110.36	110.14	109.76	108.76	111.31	112	111.02	112.23	111.94	109.14	110.22	110.95	110.62	110.05	112.1	112.55	113.07	108.75	111.38	111.23	115.02	112.32	110.78	109.69	112.8	113.78	110.14	112.32
113.57	113.44	111.78	115.25	112.04	113.9	110.99	109.52	111.45	112.19	113.45	110.78	111.89	113.17	111.71	114.46	111.92	111.06	111.8	110.91	111.91	112.38	110.63	109.44	112.88	112.92	110.06	110.28	112.41	113.04	112.03	111.02	110.36	111.82	110.91	112.72	111.9	112.35	111.06	111.64	111.47	112.14	111.14	113.4	109.66	113	112.53	110.88	114.2	113.11
105.7	105.43	108.28	104.78	106.03	106.36	108	105.03	106.06	106.74	106.74	106.46	105.93	103.07	103.79	104.16	104.65	107.07	105.06	106.79	105.46	105.6	106.85	106.28	106.68	104.61	102.53	106.65	103.07	106.66	103.61	102.57	104.3	105.97	102.71	106.33	102	104.75	107.84	105.04	105.39	105.33	105.75	107.47	104.92	104.71	103.71	105.33	104.28	105.12
107.27	105.23	106.95	107.25	107.04	106.1	104.84	107.91	107.39	108.09	106.39	104.39	103.99	105.97	106.49	107.05	107.85	106.06	107.73	108.88	107.36	105.94	107.13	106.34	107.4	105.49	104.86	105.89	110.77	104.19	105.44	104.87	103.83	106.13	109.08	107.81	108.04	104.29	106.02	106.42	106.42	106.63	104.59	105.38	109.26	105.38	105	106.46	106.02	107.78
103.9	108.05	104.97	106.54	104.79	105.81	106.9	105.84	106.05	102.62	108.19	104.6	104.93	107.68	105.79	104.94	106.34	105.38	105.95	106.73	108.33	106.71	104.53	105.94	106.8	105.71	103.8	106.31	106.16	105.24	105.98	106.01	104.86	104	105.78	104.19	104.77	105.77	107.09	105.79	103.84	105.93	105.19	106.95	107.6	105.21	104.94	104.83	103.2	105.06
111.35	110.08	111.33	109.61	110.33	109.42	109.01	109.54	109.67	111.94	110.08	111.16	109.57	107.24	110.78	111.22	110.07	108.25	108.85	111.08	110.9	110.24	110.75	111.53	107.62	110.41	109.04	112.82	111.08	111.13	110.75	111.42	107.99	111.56	110.88	109.24	109.16	109.63	110.86	110.52	110.11	109.09	110.73	111.14	113.16	109.28	111.08	111	110.07	111.33
105.33	106.13	105.86	106.31	105.9	105.42	105.21	105.23	105.13	105.69	105.73	104.55	104.34	104.16	105.23	106.1	107.53	105.83	102.88	104.87	106.24	104.93	103.45	104.65	106.74	104.79	103.96	106.72	105.54	105.28	106.9	106.54	108	103.66	108.06	106.31	105.42	104.94	108.06	105.68	104.58	105.64	103.41	105.24	105.41	106.75	104.27	104.65	103	105.3
119.79	116.64	117.7	118.72	117.47	120.36	119.13	117.59	117.12	116.97	116.72	115.32	115.3	117.41	114.12	120.14	119.18	117.69	120.13	115.97	116.43	118.15	117.26	117.3	120.94	117.2	117.8	116.51	117.15	118.88	117.58	118.68	119.3	116.11	118.67	119.03	117.3	118.22	118.11	118.58	120.9	118.81	118.19	116.97	116.5	117.3	116.49	119.24	118.08	117.96
104.9	105.37	105.39	106.71	104.84	105.06	104.55	104	106.99	105.55	102.61	105.75	104.04	105.21	105.56	104.9	105.18	105.69	105.31	103.3	105.23	104.78	105.08	104.18	106.31	104.35	102.69	105.68	104.6	104.11	107.56	105.58	102.03	104.1	105.53	103.95	105.01	107.04	105.97	103.96	104.92	105.95	104.68	105.63	104.04	106.25	105.58	104.2	106.34	103.33
105.22	104.45	106.49	106.25	105.29	105.91	105.54	108.28	105.73	106.13	107.2	106.61	103.68	102	106.76	104.27	104.63	105.64	105.83	107.22	105.82	105.58	105.75	103.78	107.38	105.11	106.76	103.58	106.54	106.57	107.19	105.81	104.66	106.29	105.5	105.43	106.38	104.19	106.55	104.45	105.54	106.97	103.62	105.29	105.33	104.59	106.84	106.63	105.35	104.83
103.36	103.95	103.14	104.11	104.59	104.4	106.26	104.52	104.02	103.03	104.06	103.6	103.48	106.96	103.18	104.58	105.08	106.17	102.09	106.35	106.74	104.58	104.73	102.83	103.3	105.14	104.88	104.92	103.42	103.86	104.08	105.83	104.06	105.97	102.48	104.84	103.91	106.19	106.2	106.55	105.52	106.33	105.2	105.67	105.85	104.67	104.73	104.08	102.82	104.12
109.91	109.97	110.98	111.97	111.13	110.98	110.22	111.12	110.92	109.92	112.8	111.66	111.98	108.78	109.78	110.06	110.96	109.97	110.24	114.04	111.19	112.76	112.36	111.32	110.04	109.31	111.5	111.29	112	110.24	107.94	111.48	108.78	109.3	110.52	109.2	110.92	109.12	109.12	111.29	108.73	110.39	109.37	109.93	111.06	111.08	110.78	111.41	111.04	110.77
107.14	106.63	108.45	105.69	108.07	106.65	107.93	105.48	107.96	107.8	105.21	107.17	101.93	106.75	106.11	108.49	104.77	105.46	106.73	105.15	107.79	104.43	109.95	106.22	106.81	107.72	105.3	105.85	106.33	108.82	104.16	107.3	108.97	107.2	107.2	106.47	107.52	108.31	105.15	106.49	107.95	107.19	108.19	105.83	105.54	108.68	106.08	106.12	108.63	106.79
105.1	105.45	104.11	105.96	104.14	106.41	107.63	104.11	105.42	105.9	106.14	106.78	105.24	104.59	104.9	106.43	106.77	103.01	105.77	102.21	106.39	103.34	103.88	103.28	109.16	106.04	105.58	105.22	107.04	104.38	104.24	106.28	106.05	107.23	104.86	103.88	108.51	104.51	104.57	105.64	105.23	105.49	104.95	105.75	106.47	105.94	108.05	106.47	103.6	106.22
107.82	107.71	105.94	104.66	102.91	106.3	105.62	105.3	107.69	104.1	105.34	107.56	107.78	104.51	108.34	107.19	105.28	105.72	103.99	106	105.93	103.85	104.52	106.09	106.11	104.95	107.55	106.54	105.98	102.3	105.18	105.22	105.55	106.76	106.22	106.24	106.08	105.56	105.95	104.02	105.83	107.14	106.51	103.98	106.8	106.46	104.85	106.02	108.11	107.08
100.83	99.164	98.953	100.59	99.077	99.736	99.293	100.18	98.447	101.59	100.6	99.101	99.876	98.809	97.671	100.08	99.654	99.082	100.46	98.577	100.09	99.84	95.171	98.81	101.06	100.39	98.236	100.06	101.84	100.7	97.409	97.964	102.17	98.896	99.497	100.45	98.888	101.1	100.52	100.01	99.129	101.38	99.431	98.589	96.056	98.899	96.892	99.525	99.096	100.12
109.8	109.85	111.62	110.25	110.16	109.11	110.18	108.4	110.93	106.54	109.53	110.13	110.57	107.86	109.06	108.62	109.79	110.47	110.49	110.67	111.13	111.58	108.38	108.8	112.17	111.35	110.57	110.64	110.73	111.25	109.79	109.68	109.49	109.15	110.18	108.56	111.19	110.02	110.89	110.8	111.62	112.06	109.83	109.28	112.86	110.09	112.5	111.01	110.99	109.11
107.19	107.45	104.59	103.14	106.02	105.41	105.15	103.89	106.39	105.47	104.61	105.09	106.66	108.01	106.33	107.91	105.88	104.18	105.73	107.96	106.28	107.69	104.6	105.96	104.63	107.22	105.24	107.56	108.43	106.06	106.13	105.94	105.75	104.57	104.47	106.86	108.75	104.94	105.58	105.88	104.81	104.15	105.71	105.12	105.38	107.37	106.53	106.47	105.5	104.29
106.07	104.18	104.11	108.1	106.12	106.74	105.16	104.52	105.52	105.73	105.04	104.64	103.97	104.97	103.13	104.17	106.29	105.63	106.34	105.94	105.1	107.15	103.52	105.08	106.83	107.74	105.33	107.51	106.21	105.37	104.52	106.7	103.44	103.57	105.38	106.92	105.61	106.09	106.02	107.64	106.74	104.99	106.98	105.05	104.97	106.85	106.55	104.17	106.22	105.98
116.81	117.6	118.08	117.14	117.16	116.45	117.85	120.28	117.29	118.31	115.95	115.3	115.43	117.85	115.97	117.75	119.49	119.67	116.98	115.7	119.48	116.85	117.85	119.05	119.77	116.48	119.27	119.94	117.5	115.6	116.79	115.7	117.66	118.64	116.73	116.01	115.87	117.38	116.71	117.74	118.69	116.89	117.81	117.73	117.86	116.74	117.77	117.48	118.6	117.05
105.58	106.28	106.17	103.95	104.06	103.91	103.56	104.25	109.2	106.61	104.04	104.36	105.46	105.92	104.28	108.1	106.62	104.25	106.61	105.14	103.93	106.65	105.28	107.08	105.81	106.37	106.39	104.58	106.07	106.63	103	106.64	105.67	106.48	104.86	108.92	106.38	105.74	104.93	104.93	104.81	105.33	103.85	105.23	106.03	106.8	104.59	104.74	104.35	106.2
112.12	113.64	111.78	113.35	112.76	114.37	114.47	112	113.2	111.96	111.65	113.27	115.3	111.36	113.04	114.57	111.74	115.31	111.85	113.22	110.88	112.47	114.15	111.56	112.89	111.22	113.73	113.5	112.53	113.07	113.15	113.18	113.6	113.75	111.4	112.29	115.17	112.55	112.11	111.01	112.09	112.4	111.76	112.99	116.05	111.03	113.29	113.48	113.89	111.36
109.86	105.05	106.02	106.34	104.76	106.69	106.1	107.15	106.92	108.14	106.53	106.76	106.88	108.46	105.91	106.86	107.04	107.09	107.9	105.61	108.84	105.89	104.69	107.01	107.2	105.71	105.61	105.97	108.54	104.33	106.02	108.49	105.97	106.24	107.75	108.66	107.26	109.26	107.93	107.25	104.64	107.15	107.18	106.98	109.24	106.99	105.94	106.4	106.48	105.9
99.602	100.97	99.285	101.77	99.854	99.04	100.24	99.708	101.66	100.84	100.47	99.343	100.6	101.66	100.73	101.07	100.33	98.948	98.629	99.193	99.137	98.564	99.441	98.464	101.04	100.92	98.992	99.16	100.23	100.42	100.42	100.01	100.27	100.4	99.362	100.57	98.737	100.7	99.601	98.093	98.926	102.39	100.12	97.965	100.71	100.27	101.45	100.24	101.63	99.689
104.18	105.63	104.34	104.42	105.53	106.26	103.38	105.44	107.09	106.58	103.58	105.38	105.75	105.51	104.63	104.44	103.19	103.88	106.63	103.37	104.15	103.42	107.17	106.33	104.52	104.57	104.94	103.19	104.91	103.67	104.9	103.27	106.98	104.58	102.58	103.65	104.95	105.07	107.16	106.72	104.7	104.9	105.81	104.13	103.92	104.04	103.31	105.86	104.48	104.46
106.56	106.68	106.74	105.9	104.59	104.44	104.32	107.11	104.71	104.5	106.07	104.03	106.13	106.47	104.74	106.82	106.09	106.18	103.63	104.55	104.69	104.47	106.62	105.04	105.75	108.12	105.35	105.74	104.77	106.68	107.21	104.99	105.15	104.43	106.8	104.59	105.05	105.95	106.06	105.12	106.11	103.37	104.38	104.61	106.37	107.38	104.56	106.95	101.99	104.85
106.18	106.25	105.28	106.15	105.69	106.96	106.13	105.51	106.96	103.85	105.22	102.99	104.27	106.28	107.15	106.01	107.99	105.04	106.03	106.09	104.89	105.94	106.58	108.82	106.56	106.72	105.62	105.2	103.7	107.48	106.91	107.35	105.95	106.55	107.9	107.45	105.14	104.07	101.96	105.26	106.57	105.05	105.36	105.96	105.18	107.31	104.56	106.33	103.57	104.86
111.2	109.42	111.11	112.37	110.76	110.71	111.01	111.81	113.19	113.62	112.02	111.1	113.01	107.98	111.98	112.85	112.85	111.66	110.49	110.93	113.84	110.12	113.24	111.38	112.87	112.09	110.73	110.77	110.1	112.29	112.08	113.05	110.96	110.67	111.49	108.78	110.92	109.19	111.92	112.81	111.97	110.1	110.13	112.93	111.92	111.02	112.78	112.94	110.77	112.42
99.356	101.44	98.254	99.209	99.031	101.02	99.727	99.02	100.6	99.138	99.919	99.265	100.91	100.16	100.38	100.18	99.295	98.924	98.008	98.403	99.994	100.89	100.15	101.3	101.42	98.087	101.36	99.261	98.59	100.55	99.722	101.47	99.737	101.46	99.704	99.45	102	101.2	101.7	98.918	97.987	98.878	98.852	99.524	101.93	100.78	102.73	99.777	99.993	99.293
105.54	105.14	105.56	106.11	107.06	104.69	105.3	104.41	104.7	104.99	108.64	106.96	106.47	106.45	106.67	106.91	108.43	107.05	106.38	105.87	104.19	106.11	105.83	106.52	107.76	108.7	106.65	107.91	105.2	105.42	106.31	106.94	105.1	105.59	106.35	106.4	106.69	107.23	104.14	105.24	108.62	106.17	105.3	108.32	106.52	107.16	107.44	105.92	107.24	107.31
112.86	110.26	107.53	109.15	112.41	109.99	108.98	111.87	108.84	109.83	109.08	110.56	108.41	110.79	110.79	109.89	111.54	109.9	110.56	111.44	108.74	110.56	111.26	110.51	111.41	111.32	109.55	108.86	107.46	109.47	110.6	113.43	109.77	112.08	109.26	109.78	110.21	110.52	110.35	109.73	108.75	109.3	109.31	111.09	107.86	111.53	108.47	111.16	109.95	110.49
103.99	104.56	104.67	105.16	105.85	106.43	106.46	108.23	108.52	107.63	103.76	105.49	103.73	106.21	104.21	108.09	107.19	104.52	105.45	104.77	107.29	106.28	104.73	106.16	103.96	107.55	104.31	105.78	104.57	105.24	103.74	105.71	105.47	104.06	104.78	104.41	105.19	105.92	106.89	104.91	105.34	103.36	106.53	104.04	104.96	104.69	107.65	106.64	105.62	105.33
106.92	108.26	105.52	106.42	106.4	106.23	106.17	105.48	104.61	105.42	105.69	104.99	107.21	106.6	106.14	108.24	105.46	105.93	106.49	106.42	107.74	104.21	107.62	106.23	104.61	105.95	106.89	106.99	108.08	106.89	105.67	108.73	105.49	104.73	104.47	107.49	102.7	106.68	104.05	103.76	106.07	104.29	106.29	105.33	104.4	105.48	104.09	105.59	104.96	106.86
100.87	100.89	100.94	100.9	100.19	97.721	101.82	98.438	100.3	99.985	102.69	100.09	101.04	100.39	101.76	101.61	102.99	101.93	99.674	102.71	100.14	101.96	100.13	101.2	99.674	100.64	100.04	101.27	100.26	99.088	98.622	101.05	100.67	99.699	101.55	99.445	100.93	100.8	101.63	101.28	99.551	99.001	100.03	100.1	99.072	101.33	103.2	99.152	100.74	99.519
118.63	115.91	119.09	118.47	118.01	113.98	117.05	116.99	114.73	116.46	118.4	120.12	120.28	117.38	118.45	116.56	117.29	117.14	117.9	116.42	116.59	114.76	119.43	115.16	116.86	117.25	118.8	119.76	116.75	117.04	119.08	119.13	117.96	117.96	120.63	116.06	118.63	121.31	119.57	116.13	119.63	118.3	118.18	115.85	117.87	118.52	117.09	117.98	119.37	117.82
111.44	110.67	110.28	112.23	110.15	112.46	112.54	112.09	112.42	112.77	110.25	111.2	109.75	111.33	111.98	111.5	110.25	112.19	108.87	115.09	114.11	110.89	112.71	110.63	110.66	110.29	112.48	113.89	111.61	109.73	113.58	112.73	112.84	113.15	112.8	112.06	113.87	112.47	113.97	110.65	112.14	111.97	110.85	110.25	109.1	113.2	112.07	110.35	110.38	111.4
98.339	97.98	98.515	99.357	98.703	98.404	102.27	100.12	98.504	101.24	100.26	97.125	99.097	99.501	98.478	98.894	99.237	99.684	100.05	99.813	97.577	99.249	101.64	103.36	99.194	99.924	100.11	100.24	94.918	98.358	98.933	99.331	99.239	100.6	101.07	100.52	100.46	98.682	98.739	100.73	98.453	100.78	99.072	98.044	100.45	98.047	98.812	99.007	100.71	99.974
104.45	104.39	105.16	103.65	105.2	102.47	101.86	104.3	104.24	106.5	103.47	104.4	102.79	103.76	103.51	102.49	102.43	103.01	104.53	104.85	104.27	103.26	104.96	102.74	103.41	103.41	101.09	104.72	105.64	102.84	107.21	106.49	104.22	103.3	105.36	106.17	102.49	105.21	103.16	104.55	103.43	103.64	106.44	106.39	103.18	103.08	103.71	105.72	105.08	103.08
104.74	101.78	103.77	102.83	105.07	102.59	105.09	106.14	104.6	103.84	101.35	106.14	104.36	102.73	106.61	103.4	104.57	102.88	103.36	103.95	105.01	106.49	101.68	102.21	102.62	103.42	106.52	104.14	103.76	105.64	101.63	106.31	104.83	104.09	102.86	104.95	106.65	104.05	103.02	107.12	104.17	103.34	101.49	103.29	103.93	103.84	105.87	103.46	105.23	102.43
111.27	111.34	111.44	111.86	113.16	110.86	111.05	112.5	111.63	112.84	111.2	110.98	111.84	109.82	109.81	112.82	111.64	111.84	112.47	111.93	111.81	112.49	111.16	111.41	110.86	109.85	110.78	112.53	111.42	112.51	111.04	110.81	111.69	112.42	112.03	109.28	111.15	110.88	111.79	111.46	111.74	111.32	111.85	108.72	108.04	112.29	109.03	111.65	110.99	113.31
112.21	112.31	113.58	112.4	113.52	111.27	113.62	110.57	111.83	112.2	112.74	111.8	112.08	113.83	113.2	112.02	110.95	111.79	112.32	111.98	113.03	110.78	111.13	112.8	112.77	111.58	110.72	110.88	113.18	112.43	112.05	113.23	112.72	112.88	111.42	110.9	111.74	111.45	111.44	112.7	110.21	111.4	110.93	111.61	112.43	114.08	112.35	111.89	109.81	111.93
107.87	110	110.73	110.22	109.4	109.92	109.24	112.87	109.19	110.37	110.61	109.06	110.35	110.46	110.51	108.42	109.58	111.01	110.82	108.58	107.99	110.04	110.19	107.61	110.45	107.8	107.79	109.16	109.39	107.81	108.01	107.52	110.25	107.39	109.53	109.78	108.01	108.14	109.82	109.77	112.22	109.92	109.56	108.4	110.77	111.16	109.18	110.87	109.08	111.05
111.06	110.98	112.13	111.78	112.81	114.42	111.46	112.04	113.4	111.38	112.82	112.87	114.44	110.55	113.72	111.43	112.75	110.94	111.41	110.53	112.21	113.2	110.09	111.59	112.92	111.8	111.58	112.7	114.04	110.54	111.95	111.14	111.55	113.49	114.06	110.23	109.51	110.47	111.69	108.97	112.13	111.75	111.86	112.41	111.36	111.16	112.51	109.84	111.83	112.56
117.59	117.42	116.5	118.8	117.14	116.03	116.96	115.78	118.25	116.71	116.71	117.3	117.04	116.31	118.04	115.72	116.77	118.9	120.06	115.97	116.83	118.12	117.81	116.46	118.64	116.35	118.34	116.4	116.25	115.57	119.38	116.12	117.42	118.55	117.38	118.63	117.35	115.44	117.71	116.46	116.26	118.3	117.75	115.77	117.53	119.06	119.89	117.01	116.67	118.87
104.17	104.75	106.3	105.04	102.59	107.01	107.26	107.14	102.62	106.2	105.8	105.52	105.82	105.66	104.74	103.81	103.67	105.45	107.2	104.67	105.5	104.79	106.21	107.64	103.66	104.1	105.25	105.77	103.16	105.58	105.19	104.76	104.15	104.53	105.88	103.52	101.81	105.74	104.6	107.06	106.08	103.64	105.55	104.97	105.36	103.43	106.71	107.96	105.26	106.49
110.03	112.05	109.34	111.27	110.83	111.76	110.98	110.6	109.66	108.49	114.65	111.29	113.02	109.57	108.5	111.81	109.56	112.11	111.66	114.39	113.79	110.93	110.96	111.22	110.07	111.44	112.13	110.74	111.57	112.05	110.46	111.45	111.82	111.16	110.2	111.82	114.14	111.57	112.32	110.64	111.6	110.8	111.29	113.02	110.67	111.4	110.04	113.67	112.93	113.11
107.86	106.84	106.83	103.54	107.34	106.36	107.14	105.32	105.48	105.83	106.36	107.54	107.44	107.06	105.72	105.5	105.11	107.14	105.99	106.51	106.17	107.28	107.92	108.64	104.45	105.29	104.55	106.68	105.9	106.42	105.74	104.14	105.22	106.56	105.18	103.2	106.67	107.2	105.67	105.44	102.33	104.24	106.36	104.77	106.75	104.17	106.09	105.85	107.06	105.56
107.76	108.98	108.01	108.67	109.84	110.89	111.29	109.17	110.76	110.18	109.43	110.1	110.06	108.2	109.64	111.37	111.03	110.25	110.86	112.09	109.63	110.21	108.91	109.54	108.07	110.01	108.88	110.76	110.29	111.28	109.18	109.74	111.87	108.07	109.51	108.92	108.74	112.09	111.38	112.58	110.11	111.81	110.41	108.31	109.63	108.85	109.79	109.37	109.93	109.64
113.24	111.3	111.52	111.43	110.58	111.86	113.04	110.45	111.49	110.02	113.64	112.3	110.68	111.87	112.53	113.66	110.52	109.86	111.38	111.58	112.74	113.05	112.68	109.06	110.62	113.9	113.93	111.14	112.51	107.43	111.77	112.03	112.14	112.01	114.05	113.14	112.25	110.51	111.98	111.92	112.67	113.11	113.19	112	111.46	111.55	112.09	112.61	112.74	109.46
110.99	109.9	112.47	110.88	108.92	111.03	112.01	111.14	109.18	112.41	110.69	109.67	111.53	111.3	110.18	109.52	107.66	109.97	108.93	111.03	110.09	111.61	112.12	109.8	109.29	111.15	111.2	111.65	109.66	113	110.53	110.52	111.94	110.12	110.15	109.15	110.6	110.72	110.36	109.49	110.29	111.62	111.73	113.13	110.85	111.47	108.01	109.35	110.29	111.19
98.772	98.424	99.182	101.14	100.32	100.27	101.7	97.542	97.731	98.503	101.93	99.925	98.982	99.943	99.049	98.829	100.47	100.23	99.068	98.616	99.346	102.27	102.38	101.12	102.33	101.5	99.166	101.72	99.21	101.22	99.848	101.87	99.985	99.574	100.84	102.05	98.75	98.631	100.11	99.557	99.849	100.46	100.7	101.58	100.08	99.408	98.024	98.865	97.518	100.19
105.86	102.84	103.85	106.69	103.45	104.46	103.18	105.56	107.21	105.1	103.33	105.9	104.39	104.73	104.91	105.47	106.4	105.14	103.32	103.23	103.02	106.11	107.07	104.45	105.69	104.71	105.86	104.4	104.38	104.23	107.81	103.85	106.3	105.3	104.91	105.22	104.03	102.88	104.31	105.21	105.59	106.66	105.57	106.46	104.28	103.49	104.31	105.71	104.37	105.84
107.57	107.26	104.04	105.58	106.71	106.25	107.03	108.33	106.89	108.54	108.22	106.6	104.92	106.55	107.72	105.96	107.13	105.87	106.49	105.54	105.74	107.96	104.88	108.4	107.13	107.41	105.43	107.61	107.33	105.17	106.58	104.6	108.26	106.17	107.38	104.21	107.29	103.72	105.78	107.24	107.42	105.51	105.63	107.23	106.63	106.18	107.52	103.95	107.39	107.05
108.05	107.42	107.82	106.49	107.44	109.68	105.33	107.27	109.35	107.12	106.23	106.38	107.61	107.9	104.54	107.65	107.37	106.73	107.01	106.42	106.25	105.77	105.41	107.75	107.3	106.22	107.43	107.88	105.5	106.67	107.34	106.23	105.59	108.1	105.19	105.06	108.23	108.58	106.19	106.26	107.42	108.98	105.02	105.71	107.89	107.16	106	106.46	107.09	104.91
103.46	104.08	104.33	103.29	104.38	103.72	104.27	105.25	103.77	104.93	105.43	105.14	105.91	103.9	107.08	103.62	106.7	105.11	103.71	104.46	103.18	104.35	103.76	105.74	106.76	105.12	102.39	104.57	105.18	104.34	103.3	107.57	104.39	101.98	104.62	104.33	102.73	106.46	106.21	104.05	104.64	104.34	104.7	105.42	101.68	104.72	104.35	102.55	105.81	105.45
114	110.46	111.11	110.96	112.44	112.41	115.53	112.02	110.35	112.46	112.48	112.28	112.11	111.53	113.23	114.57	112.88	111.96	112.51	111.1	111.21	112.11	113.06	113.01	110.97	112.53	113.4	110.48	110.69	112.92	112.52	113.37	110.43	113.76	112.76	111.54	114.38	114.19	112.04	112.69	111.62	112.58	113.22	110.4	112.14	111.4	110.8	112.9	111.48	111.24
104.99	104.66	104.49	105.84	107.97	105.87	107.3	104.47	102.1	106.6	104.54	105.01	108.48	104.63	106.04	106.53	104.45	104.34	106.22	104.32	105.6	105.62	103.66	103.65	105.05	105.92	103.67	106.45	105.75	104.96	106.65	104.37	103.18	106.76	104.55	106.45	104.27	106.01	105.84	104.76	105.8	104.4	106.66	107.37	106.54	106.45	106.36	105.87	103.87	106.9
100.45	99.801	102.51	100.57	101.51	97.854	99.56	99.969	98.856	100.11	98.701	101.2	98.883	99.618	98.577	100.22	102.88	101.61	99.111	100.81	100.93	101.11	99.112	100.31	98.153	101.73	100.18	100.79	101.44	99.48	100.15	98.689	101.59	99.617	101.08	100.87	100.34	101.23	100.16	102.43	100.1	98.474	101.13	97.338	100.21	101.66	100.39	101.58	101.89	98.115
104.72	108.53	108.18	107.81	106.19	109.33	106.97	104.47	106.47	106.17	106.56	108.06	105	104.16	107.22	105.79	105.45	107.18	105.48	104.97	107.67	105.07	107.55	107.2	107.75	105.1	107.17	108.89	107.19	108.74	107.25	106.25	107.11	106.39	105.62	108.39	105.64	107.36	107.9	108.09	107.33	105.26	108.58	105.97	108.14	107.38	105.75	107.48	108.7	107.8
106.25	105.05	105.06	104.78	108.3	105.12	104.85	106.37	105.39	105.69	106.53	103.74	108.08	106.37	104.04	107.66	106.02	105.63	108.05	107.11	105.85	106.79	104.94	104.52	104.57	105.13	104.69	106.06	105.94	105.4	105.19	105.01	104.55	102.9	103.89	104.59	106.4	105.62	104.27	107.47	103.91	103.85	104.66	105.15	104.91	107.89	106.25	105.73	104.23	104.66
107.53	107.37	104.84	106.69	106.8	104.72	105.84	105.07	107.02	105.37	106.16	105.19	105.18	105.82	104.84	105.16	106.8	105.23	106.51	106.97	106.27	106.13	105.24	105.2	105.16	108.98	102.43	105.47	104.24	106.98	104.95	105.39	105.61	105.78	106.47	104.86	103.86	104.84	105.93	104.84	104.77	103.2	104.95	105.06	106.21	103.43	105.04	105.94	106.78	105.61
105.9	105.06	107.48	103.3	104.81	106.59	104.88	106.47	106.11	104.99	106.09	106.11	107.22	104.72	105.56	105.43	104.1	103.93	107.2	105.21	106.5	103.43	106.95	104.79	105.23	104.91	106.65	106.4	104.29	105.33	104.25	106.84	105.45	104.56	107.43	106.51	103.88	108.19	104.91	106.29	106.73	106.21	105.17	108.45	104.63	106.54	103.65	107.13	105.19	104.74
111.07	110.93	112.84	110.01	110.42	111	113.68	111.41	114.05	112.83	110.6	112.39	110.4	110.68	110.63	110.29	111.13	110.04	111.31	111.73	112.06	112.35	109.57	112.98	112.24	107.29	110.56	111.33	111.44	111.66	112.06	110.31	112.6	111.66	113.09	111.65	112.58	112.03	111.13	108.87	109.54	111.64	111.65	110.43	111.65	110.23	111.21	109.57	111.11	109.34
111.23	111.69	110.97	112.85	111.24	111.6	115.22	112.26	111.71	114.7	111.84	112.53	112.27	113.02	111.86	111.09	111.83	112.58	111.12	110.24	112.08	111.47	109.17	111.94	111.98	113.54	112.19	112.18	111.43	111.45	111.05	113.12	113.18	111.22	111.77	110.83	111.36	111.51	111.51	111.98	114.71	111.45	112.33	108.41	111.95	110.16	111.65	111.18	112.9	113.29
105.29	106.2	103.02	103.18	104.54	105.96	105.31	106.45	106.73	103.98	104.48	106.44	102.66	103.35	103.98	105.48	105	105.65	104.81	106.64	105.99	106.14	107.02	105.29	105.21	104.49	106.48	104.97	103.55	105.05	104.67	105.2	105.15	105.38	105.03	105.31	105.13	103.63	104.09	105.92	105.7	104.3	103.1	103.57	103.92	104.52	104.82	106.17	103.23	104.54
105.84	104.46	107.81	105.97	107.27	107.02	103.37	107.78	106.97	107.5	106.58	108.12	105.71	106.24	108.06	105.31	107.2	106.91	105.54	108.68	106.41	109.63	105.58	104.65	107.13	105.33	107.07	105.82	107.4	108.15	108.06	108.5	106.53	107.12	106.89	104.21	108.18	108.92	105.26	105.41	107.7	106.38	105.04	105.63	105.5	106.29	106.65	105.38	105.16	106.32
118.53	116.62	117.19	115.38	117.63	119.71	118.16	117.01	117.01	117.95	117.48	117.67	118.43	116	116.66	120.3	117.43	117.63	116.1	118.4	116.17	117.72	118.03	117.81	116.91	117.11	116.3	117.96	115.16	116.32	118.43	117.25	116.42	115.5	116.61	117.9	116.91	119.12	117.64	118.87	119.76	116.88	119.01	118.54	118.07	116.22	119.28	116.34	118.51	115.75
107.74	107.39	105.14	106.85	106.53	107.76	105.74	108.33	104.51	104.42	104.84	106.84	105.04	106.85	108.02	107.9	104.87	104.03	104.07	104.26	106.71	103.86	106.26	109.02	106.58	106.11	103.66	106.3	105.96	108.35	105.81	105.44	107.46	107	103.96	105.44	104.06	104.5	106.43	105.82	104.65	106.59	105.77	105.04	105.27	106.5	106.98	104.91	105.25	106.15
114.11	113.03	114.2	113.44	112.73	111.28	113.7	109.91	113.43	111.51	110.95	110.57	110.6	113.72	111.67	112.32	112.99	111.82	113.32	110.42	112.83	110.51	113.17	110.92	112.83	112.87	112.29	108.5	114.46	110.39	109.18	111.13	112.69	111.71	109.87	110.24	112.23	114.06	112.19	112.6	112.67	112.09	113.66	109.13	112.52	114.58	111.79	112	112.97	111.06
117.77	117.22	118.15	116.2	115.71	118.36	114.04	117.63	114.5	117.46	114.78	115.58	118.64	116.2	115.05	115.85	118.43	116.49	114.61	115.32	117.06	116.47	116.14	114.07	117.12	116.61	114.89	117.84	115.17	113.96	115.37	117.14	116.24	116	118.54	117.81	117.51	117.92	116.24	118.01	116.55	115.49	115.58	118.57	115.68	116.86	116.1	116.51	116.54	116.02
114.76	115.42	110.71	113.33	113.5	112.7	112.44	112.16	112.06	115.51	114.2	114.44	114.24	112.36	111.47	113.76	112.8	112.62	111.27	112.05	114.81	110.77	111.59	112.22	115.12	112.88	112.35	113.9	112.44	112.46	112.33	112.47	111.98	112.85	113.07	114.51	110.92	113.38	112.66	113.04	113.8	113.49	115.2	112.57	113.35	113.58	112.34	113.05	113.83	112.2
107.64	106.07	106.93	104.9	110.14	105.73	105.39	108.51	107.49	106.36	107.09	107	108.56	108.68	107.96	108.94	105.37	105.67	108.09	106.69	104.36	106.98	104.07	109.57	108.36	108.24	108.07	106.22	106.6	109.24	108.15	105.74	108.03	106.49	106.48	105.61	106.91	107.48	105.4	107.99	105.13	107.3	105.9	107.21	106.95	105.4	106.68	109	105.96	107.19
105.03	101.87	105.21	105.37	105.46	104.39	104.63	104.63	103.91	104.21	103.67	100.47	103.88	104.74	104.88	104.74	102.91	104.42	103.7	105.07	104.09	104.43	106.2	106.33	104.2	103.25	106.17	103.14	104.97	104.67	103.87	103.96	106.33	104.32	104.03	101.94	104.59	106.97	105.81	103.73	104.79	101.31	104.56	103.07	104.58	103.76	102.83	104.65	103.94	104.4
107.43	110.01	105.26	106.42	107.25	105.79	103.62	107.19	105.7	106.73	108.22	106.56	105.79	104.9	107.94	105.64	108.75	108.17	108.59	104.74	105.91	105.88	107	106.18	107.32	105.69	105.85	106.04	107.23	106.04	104.53	108.01	108.24	107.49	106.5	105.35	105.11	106.85	105.76	105.98	105.47	107.21	106.97	106.91	105.89	106.87	104.89	107.49	107.79	107.06
109.56	106.03	107.88	106.26	105.77	106.16	104.39	108.93	106.8	105.26	105.18	106.79	105.64	105.7	105.39	106.07	107.43	105.94	107.45	105.51	107.83	105.96	105.62	107	106.6	106.29	104.96	105.82	107.49	107.14	106.97	108.38	106.62	106.99	106.17	107.54	107.27	106.67	108.59	105.26	106.4	104.39	108.37	106.22	106.11	107.37	105.01	107.61	108.15	105.26
104.63	104.22	108.05	103.72	103.81	106.03	106.1	102.94	103.91	102.92	106.21	102.85	105.53	102.49	106.02	104.28	104.63	103.41	104.98	102.95	102.67	104.11	104.72	104.16	105.55	106.02	103.68	103.36	103.1	102.85	102.59	101.44	103.4	103.39	102.75	103.68	106.74	103.01	104.7	101.95	105.94	108.23	104.43	104.35	102.23	105.85	104	104.37	104.89	104.89
105.01	106.68	105.79	105.06	105.31	105.79	105.42	103.58	104.47	106.43	106.86	106.52	103.69	106.07	105.87	104.1	107.16	103.74	106.8	106.95	104.72	105.44	103.91	105.03	106.12	106.18	106.13	106.12	106.57	108.32	106.48	104.08	105.86	106.05	105.56	105.57	104.96	107.86	105.67	106.19	106.76	104.47	104.99	107.08	107.31	105.07	102.82	106.01	104.9	106.56
107.4	105.82	107.13	106.17	106.93	105.75	105.63	107.2	103.47	105.4	107.46	106.29	104.78	104.97	104.9	105.65	106.77	106.41	105.76	104.82	103.03	102.91	105.12	106.92	103.93	106.64	104.39	104.41	108.8	106.08	103.29	104.93	104.19	106.11	103.87	106.82	104.54	105.53	105.86	103.99	106.12	106.69	104.95	107.04	107.49	105.45	106.56	104.65	105.31	105.99
110.98	112.39	110.7	113.17	110.98	110.8	111.5	111.47	113.36	112.8	111.71	112.22	113.66	112.31	113.4	112.22	111.99	111.49	112.15	110.49	108.86	111.58	109.67	110	109.87	114.43	109.76	108.88	110.26	112.53	110.84	111.02	111.71	110.12	110.32	109.98	110.74	111.48	109.64	110.74	110.03	115.01	110.96	112.3	110.31	113.07	114.64	110.73	114.22	111.51
107.79	103.73	102.79	106.77	106.03	104.38	106.02	106.39	103.43	105.92	107.45	104.65	106.58	106.09	104.98	106.19	105.68	105.12	105.97	104.52	105.57	106.2	105.4	107.19	103.46	105.78	105.93	104.48	102.75	105.33	104.06	108.01	104.67	105.62	103.28	103.31	106.85	102.82	105.03	105.29	107.08	105.34	103.6	103.61	104.52	105.26	105.95	104.07	104.41	103.97
106.82	107.04	105.21	106.48	106.57	104.63	108.79	102.71	105.9	105.02	107.13	106.12	106.94	105.17	107	106.3	105.08	107.8	104.33	105.38	104.92	107.13	102.76	106.73	107.05	105.09	106.9	107.14	108.78	105.88	105.82	106.93	106.91	105.94	106.24	104.25	106.86	106.3	106.2	104.18	105.28	107.91	107.85	105.39	104.26	104.91	106.85	106.27	106.11	105.18
101.02	100.84	99.367	100.48	100.98	100.88	100.02	99.859	98.198	102.43	102.11	98.458	100.39	99.343	99.773	102.33	99.313	100.07	100.39	99.748	100.94	99.473	100.78	99.669	99.785	101.44	99.175	101.71	100.87	98.963	97.007	100.44	98.991	100.06	98.896	100.24	101.28	100.87	100.57	99.38	101.41	100.45	103.36	99.058	98.631	101.46	100.97	100.15	99.181	100.7
105.13	106.85	105.8	105.81	107.4	106.93	104.99	105.9	105.42	106.85	106.73	105.33	106.71	104.3	106.93	105.07	105.33	104.34	104.49	107.6	106.01	106.63	104.49	104.44	106.1	106.77	106.28	103.07	105.26	106.1	105.21	104.49	104.44	104.8	104	105.98	107.48	105.64	105.1	104.93	105.16	104.74	103.98	104.39	107.22	103.57	104.34	106.8	106.03	105.57
107.19	104.45	103.72	106.93	106.79	107.19	106.49	104.88	105.29	106.25	104.68	107.79	107.17	103.81	104.61	107.67	107	104.55	105.78	105.23	107.15	105.9	106.32	105.6	106.73	105.89	106.01	107.03	106.1	104.44	105.52	106.7	107.66	106.07	105.71	103.5	104.2	106.72	109.07	105.9	105.96	106.74	106.42	106.58	106.71	107.13	108.11	108.33	105.31	105.02
106.3	107.01	108.02	105.94	107.53	105.54	107.58	106.96	107.78	106.3	107.04	106.17	105.63	106.75	107.51	107.98	104.76	107.43	108.44	108.67	106.54	106.42	107.01	105.56	105.04	106.5	106.49	106.44	106.38	107.11	108.11	106.33	104.83	110.11	104.72	108.25	105.51	108.1	104.86	106.61	106.26	105.87	105.37	106.09	109.62	107.74	106.84	102.55	109.88	105.94
105.08	108.06	107.04	105.41	106.31	106.32	105.1	105.7	104.52	106.05	106.03	105.42	107.1	105.6	106.73	102.3	105.23	107.15	104.41	105.31	104.71	105.18	103.7	102.78	106.37	105.91	105.48	104.78	106.41	105.5	104.75	106.58	105.18	103	105.76	107.29	105.64	104.51	105.75	105.45	109.4	106.52	107.22	106.66	105.99	104.88	105.84	105.31	106.98	104.21
106.3	105.8	105.43	106.61	104.05	106.58	108.68	107.34	102.69	106.92	104.4	105.61	105.63	102.42	107.12	105.47	106.02	105.89	106.87	107.09	104.43	106.08	103.93	106.01	106.98	103.93	106.41	107.82	109.4	106.39	106.28	105.17	107.75	106.55	103.93	107.58	107.33	105.79	107.73	105.25	105.17	104.69	107.08	105.6	108.35	104.8	105.07	104.04	105.01	106.39
107.81	106.59	106.85	105.06	105.49	105.12	105.86	104.86	107.01	107.15	107.31	106.3	106.32	104.41	105.31	105.59	105.82	107.06	104.78	106.24	106.72	107.55	107.11	106.43	107.39	106.58	104.97	107.45	107.27	107.82	104.58	105.07	108.69	105.81	106.84	106.61	106.94	105.94	104.86	105.83	107.17	108.2	105.64	106.86	108.01	106.67	106.83	107.2	107.9	107.14
104.77	107.52	106.68	106.3	104.85	106.59	106.26	107.68	107.11	106.65	107.14	106.18	106.19	105.05	106.15	108.98	107.62	105.27	106.11	106.11	106.44	105.22	108.84	106.1	105.48	106.85	106.51	106.07	106.77	107.92	107.51	106.97	107.46	103.98	107.04	105.65	106.9	105.06	104.69	106.65	107.81	104.8	107.95	108.97	105.74	108.2	108.6	106.46	105.89	106.71
99.032	98.968	100.3	98.289	101.64	98.921	98.395	101.96	100.11	100.82	98.091	98.011	98.552	100.89	101.35	100.59	99.786	100.75	98.774	100.66	99.839	98.763	99.846	99.795	99.3	98.094	99.296	100.45	97.934	100.39	99.756	101.48	99.131	100.52	99.459	100.34	100.14	99.409	101.94	101.48	100.41	101.2	98.385	101.28	99.408	98.428	99.255	99.482	99.262	101.75
104.38	104.16	104.14	105.9	101.27	105.86	105.59	103.44	106.91	104.7	105.29	103.82	104.6	103.54	104.45	103.84	102.76	105.69	104.11	103.47	106.86	104.27	102.1	104.96	102.06	106.63	104.64	104.13	105.4	102.07	102.68	105.02	105.9	104.59	103.23	104.39	105.56	104.53	105.17	106.35	104.38	104.82	105.56	105.28	106.19	103.78	105.77	103.47	105.26	105.59
111.35	110.01	110.97	112.48	109.55	112.15	113.09	110.75	110.74	110.36	112.9	112.12	110.43	110.51	112.57	111.52	110.85	110.19	110.81	111.76	109.41	111.96	113.79	111.03	109.23	112.24	111.86	113.52	109.48	113.02	111.84	110.46	113.13	110.64	110.37	112.16	111.45	110.87	110.82	111.8	111.39	115.08	110.94	111.72	110.04	107.97	111.41	111.52	112.11	111.81
101.63	101.65	98.632	99.882	97.885	99.896	98.857	99.262	100.32	98.78	101.96	99.991	100.68	102.06	97.617	98.228	100.87	99.993	99.008	99.645	99.204	102.61	98.181	100.04	102.52	101.24	99.266	100.05	99.924	99.282	99.915	101.78	99.839	99.878	101.26	101.91	98.959	101.45	101.12	97.38	99.731	98.899	101.4	100.2	100.81	101.15	99.749	98.018	97.223	99.62
104.19	105.46	103.34	106.87	103.94	107.08	103.99	104.71	104.17	104.23	104.14	104.85	105.87	105.23	107.02	104.18	104.15	103.46	103.24	104.44	104.11	103.79	104.07	104.76	102.75	103.79	103.88	105.09	104.36	104.75	103.54	106.09	102.32	105.81	103.88	104.91	103.4	104.29	104.9	104.79	104.2	102.29	103.35	105.19	103.93	104.09	103.53	102.51	106.47	104.78
107.17	105.59	104.13	105	106.06	108.61	107.81	105.69	105.62	107.75	106.76	105.72	103.8	107.88	103.6	106.63	105.56	106.1	107.45	107.04	106.73	105.6	107.45	107.25	106.71	105.56	107.33	104.83	105.31	106.95	104.92	105.65	108.47	107.35	105.3	105.2	107.1	105.57	106.31	105.67	105.4	104.92	106.51	106.99	104.66	105.79	105.72	104.89	105.49	106.3
99.02	101.14	100.55	98.988	101.04	99.676	99.53	101.3	103.08	100.63	97.399	100.28	98.177	99.653	100.43	98.852	96.946	101.31	98.675	100.28	99.039	100.39	97.107	99.231	96.878	99.055	99.537	99.595	98.655	98.542	98.073	99.459	100.23	100.56	99.478	103.16	99.494	99.379	99.461	98.042	100.5	98.968	101.68	99.142	98.658	101.08	98.293	99.867	101.18	97.222
109.11	106.9	106.38	106.18	107.16	106.67	107.09	105.75	106.65	105.43	106.47	107.94	105.01	108.07	107.64	106.51	106.04	106.34	107.32	107.48	104.8	106.34	104.49	105.63	106.86	106.07	105.13	106.22	106.82	109.74	106.29	106.03	107.49	106.9	106.26	105.49	105.57	105.1	106.21	105.82	106.71	106.69	106.07	105.57	108.33	106.95	103.81	104.03	104.97	103.36
118.11	115.86	116.04	115.54	116.43	118.62	116.6	117.08	116.97	118.69	117.89	117.24	118.37	116.3	117.13	119.3	118.3	117.88	115.98	117	119.98	118.81	118.37	117.89	118.84	120.58	118.58	116.37	115.15	117.84	116.03	118.12	117	118.18	118.35	117.66	117.78	115.95	118.06	115.76	117.83	117.97	115.44	120.25	117.77	115.46	119.78	118.46	119.71	116.59
101.17	98.771	98.618	100.48	98.913	100.27	99.079	97.561	100.02	99.077	100.13	102.08	99.477	102.64	99.658	97.344	99.431	99.839	99.692	100.57	98.451	99.578	99.642	99.735	99.736	98.446	96.697	101.17	100.21	100.3	100.84	100.15	101.01	102.28	99.897	98.897	98.927	100.72	98.74	99.271	98.795	100.68	98.997	100.32	98.958	98.531	101.04	99.687	99.39	100.49
107.59	103.45	103.52	107.34	107.31	105.51	107.02	105.39	105.31	104.72	102.8	107.85	105.77	105.19	107.85	104.86	103.46	107.22	107.35	104.11	103.28	104.64	105.12	106.56	107.05	102	105.08	106.24	105.91	102.92	105.06	104.45	107.04	104.45	105.72	103.41	105.25	104.89	105.65	105.33	105.78	106.39	102.5	105.37	108.7	106.63	104.24	106.65	104.77	104.81
105.97	104.01	105.94	104.12	107.96	105.95	105.21	104.49	103.5	105.77	105.18	105.14	107.36	108	106.07	105.28	103.91	105.23	103.77	105.22	103.74	105.33	102.93	106.58	104.43	106.92	102.94	106.38	107.16	104.56	105.83	104.75	104.34	107.31	105.87	105.3	103.95	104.46	105.35	104.56	106.83	109.3	105.81	104.23	105.51	105	104.65	104.18	105.85	104.95
104.58	107.94	106.51	105.73	105.43	108.06	105.78	106.48	105.74	105.71	104.34	106.21	106.63	106.53	105.54	103.79	104.14	105.78	105.76	105.18	105.6	106.62	105.84	105.77	107.72	105.38	104.72	108.56	104.88	105.28	105.42	106.27	106.5	107.16	103.46	104.29	107.54	105.89	105.41	104.84	105.13	106.82	105.67	106.13	106.2	107.02	105.93	107.79	106.38	104.22
104.59	105.8	108.31	105.78	105.11	106.99	106.99	108.07	107.71	105.12	106.46	104.87	103.32	105.6	104.35	104.29	104.83	105.96	106.26	105.67	106.84	105.82	105.81	105.09	104.81	103.24	105.74	104.64	104.59	104.77	105.26	106.83	103.99	107.56	107.83	104.21	106.02	106	105.63	104.52	106.14	105.49	107.66	105.04	106.08	103.9	104.94	106.35	105.38	106.65
100.2	99.925	101.03	103.03	100.08	100.08	100.51	102.9	100.24	102.9	101.22	100.27	101.7	101.38	101.75	99.759	101.1	100.94	102.2	101.5	102.12	102.24	101.87	101.78	100.16	100.47	99.164	100.25	101.03	100.42	101.77	101.3	101.54	101.77	98.218	98.928	101.51	98.199	100.13	99.462	100.26	98.907	101.2	98.527	101.28	101.59	101.28	100.75	100.12	100.78
100.43	100.52	102.46	99.536	99.824	100.1	98.43	101.67	102.72	100.36	98.767	101.75	100.49	101.14	102.08	100.13	101.51	102.93	100.57	99.327	100.14	101.24	100.59	101.43	102.86	99.816	101.9	101.1	101.01	98.141	103.21	102.7	99.595	99.393	101.39	101.8	100.03	103.05	99.996	98.818	98.984	100.03	99.758	101.48	99.684	101.85	97.68	98.962	99.814	99.528
115.8	116.58	117.97	117.1	117.54	118.52	118.18	117.04	118.51	118.42	117.54	118.36	116.29	119.46	117.51	119.14	118.92	118.79	118.45	117.26	115.97	119.39	114.41	116.14	117.27	117.64	117.53	117.19	116.82	117.86	115.7	119.98	118.75	117.45	119.54	116.28	117.61	118.58	117.3	116.08	120.68	116.41	116.75	115.84	117.91	116.27	118.17	116.66	119.69	117.02
104.02	103.46	104.58	106.39	106.2	106.75	104.61	105.44	103.69	106.4	104.7	107.27	105.56	104.63	102.9	105.24	104.51	104.8	105.75	107.31	105.67	104.48	105.87	105.2	105.19	106	107.24	106.68	104.02	104.44	106.3	103.58	106.87	106.26	104.29	104.9	105.75	105.54	104.41	106.54	105.19	104.96	106.07	104.34	107.57	105.27	105.44	107.04	105.49	105.12
109.41	109.29	110.86	110.98	111.05	110.66	112.13	112.55	113.41	108.95	112.65	112.36	112.73	111.76	110.06	111.02	109.74	111.84	109.68	109.49	110.86	112.27	110.04	109.93	108.48	112.41	110.56	111.19	111.87	111.31	111.38	110.49	111.21	111.23	110.6	111.76	113.16	110.3	111.11	110.52	110.67	108.89	111.21	111.53	111.4	111.82	109.72	109.77	110.57	111.33
119.79	116.01	119	117.02	116.14	117.97	120.07	117.13	117.49	119.85	118.08	117.41	117.29	117.46	116.6	118.07	117.06	117.23	117.74	117.49	117.65	117.02	118.45	115.37	117.95	119.19	118.6	114.78	118.19	116.68	116.78	117.53	114.58	114.94	118.26	118.85	117.15	118.48	117.15	116.49	114.85	119.83	117.52	115.78	116.83	116.9	117.6	118.48	117.75	118.8
109.51	111.53	109.42	111	110.77	112.43	114.5	109.38	109.55	111.01	111.24	109.53	110.01	111.9	113.62	112.18	111.87	113.02	111.81	112.15	111.28	109.97	111.3	110.71	110.65	109.04	111.75	109.56	112.71	113.4	111.53	112.48	111.53	112.37	112.19	109.74	111.29	112.46	111.97	110.92	112.71	113.27	113.35	112.29	109.89	108.87	110.43	110.34	110.14	110.75
106.15	108.25	106.26	107.81	109.27	108.6	106.81	107.2	106	108.35	106.86	109.5	107.64	107.25	108.69	108.37	108.77	107.55	109.2	106.69	107.24	108.99	105.14	105.99	103.54	105.49	105.93	106.63	107.29	109.04	107.17	107.75	108.07	106	110.37	105.9	106.39	107.99	106.48	105.93	105.63	106.46	104.48	107.96	107.01	106.91	106.56	106.89	105.94	106.81
111.88	111.69	109.05	112.62	109.68	111.27	109.8	113.18	113.83	113.71	112.28	112.94	112.35	111.79	111.29	113.17	111.83	113.41	111.83	111.42	112.27	112.48	110.8	113.73	112.45	107.97	114.5	111.82	111.85	112.6	111.89	112.33	110.79	112.76	111.83	111.51	113.22	110.48	112.02	112.14	107.94	111.22	110.75	110.53	111.67	111.68	112.46	112.36	110.6	110.98
116.91	119.41	118	117.93	119.71	116.92	116.8	117.55	116.79	119.29	119.16	117.2	118.42	117.57	117.49	115.87	117.45	118.78	117.05	117.96	116.05	117.5	117.31	117.36	119.56	117.23	117.92	115.95	115.04	116.31	119.7	118.63	117.97	117.78	118.6	116.94	117.53	118	118.31	117.45	117.03	116.16	115.81	116	117.88	117.04	118.7	117.27	119.68	118.51
98.763	99.73	100.39	98.208	99.161	99.289	103.63	98.832	100.19	99.712	101.05	98.66	101.68	101.86	99.199	98.434	100.13	100.14	98.821	98.318	99.288	98.668	99.348	99.826	101.36	97.511	100.62	100.79	100.29	99.673	101.81	99.821	99.423	99.297	100.22	98.249	100.67	99.1	99.85	101.83	100.89	98.236	101.55	98.677	99.901	100.56	100.45	101.36	99.438	100.81
104.61	106.28	109.24	106.89	109.78	106.97	109.81	107.26	107.01	106.36	106.44	107.17	107.2	107.63	107.7	109.38	106.6	106.33	106.74	106.99	107.67	107.55	106.88	107.48	106.91	106.34	107.53	106.36	108.27	108.67	104.69	108.63	108.15	105.23	103.49	106.54	107.82	108.38	106.52	107.6	106.51	107.74	106.42	106.43	107.72	105.51	106.24	106.7	108.74	105.86
104.85	105.74	107.23	106.28	107.34	106.74	104.71	106.78	104.35	107.15	108.33	105.55	105.11	104.63	105.62	106	104.22	107.99	105.15	107.01	106.43	107.01	105.31	102.61	104.8	104.69	106.51	106.89	106.39	105.74	104.57	105.8	105.82	104.22	106.05	106.54	105.73	105.88	107.23	108.12	108.09	105.7	104.62	107.63	105.15	106.06	106.24	104.54	105.88	106.06
105.19	101.17	103.9	105.64	103.6	102.71	106.97	102.02	105.7	106.06	104.97	106	103.08	103.34	103.51	104.61	105.89	103.37	103.13	104.04	106.21	104.45	106.07	106.81	103.43	102.52	102.88	103.18	105.49	103.86	104.08	105.98	105.71	99.934	103.64	104.27	105.24	104.6	103.14	103.36	104.95	102.96	104.65	105.97	103.15	105.01	104.81	104.66	102.02	104.26
106.85	104.97	107.56	105.86	104.39	104.49	107.61	105.2	105.97	104.52	105.61	106.83	104.61	105.52	105.03	105.39	104.96	107.1	106.02	107.44	105.55	104.55	107.2	106.95	108.18	105.73	106.81	106.1	106.59	104.59	104.65	105.78	105.67	107.74	105.04	105.9	105.83	108.23	106.32	106.59	105.79	107.21	107	105.95	104.96	106.3	107.69	107.76	103.68	106.04
103.82	104.83	105.38	103.58	104.46	105.85	100.78	105.47	104.67	103.77	105.43	104.27	103.08	104.92	103.67	105.48	104.1	105.64	104.42	105.04	106.65	104.56	104.44	106	103.23	103.82	106.37	102.28	105.67	104.48	103.16	105.2	104.23	104.54	105.14	106.3	102.85	103.41	105.74	103.94	104.21	103.35	103.11	105.84	104.43	106.65	105.06	104.05	104.58	104.95
104.07	102.99	102.12	105.36	105.57	105.09	104.3	103.48	104.54	105.3	105.56	104.09	105.27	103.98	104.87	102.43	106.26	105.22	102.71	104.67	105.32	104.38	104.49	104.44	104.92	105	104.78	104.87	105.01	103.02	105.51	104.49	105.02	105.29	105.5	101.43	105.59	103.54	103.63	104.72	104.41	105.86	106.4	103.04	104.64	104.68	106.7	103.37	103.8	106.74
110.77	109.16	110.03	111.41	109.53	110.05	111.71	110.91	107.98	108.38	107.62	110.18	108.1	111.75	109.08	111.37	110.04	111.14	110.14	110.1	106.99	109.32	109.87	109.64	110.61	109.6	109.36	109.95	108.99	108.53	111.61	109.82	112.05	109.96	111.17	107.94	110.04	111.56	109.22	107.94	110.58	110.73	109.8	106.9	110.41	110.32	110.81	109.1	109.99	108.92
116.59	115.91	118.41	120.82	119.24	117.21	118.55	117.31	121.97	117.75	117.73	117.87	118.63	117.96	117.98	118.31	118.28	116.88	116.74	115.31	118.26	116.57	116.59	116.69	115.97	117.95	117.68	117.09	115.81	118.27	121.33	118.18	118.27	115.95	118.54	120.66	118.58	117.98	118.35	117.99	117.04	118.15	117.98	118.42	116.98	116.12	116.54	115.8	118.46	118.22
112.71	112.24	111.91	111.1	110.88	109.03	110.32	112.32	109.96	113.3	109.06	111.54	109.9	110.24	112.76	111.87	111.21	112.09	110.51	113.03	111.53	109.83	112.27	113.22	112.1	109.76	110.42	109.76	111.17	112.05	110.17	112.62	110.06	111.57	113.34	114.22	113.18	109.34	110.35	109.28	110.14	111.79	110.28	111.85	112.58	113.98	112.68	110.87	112.71	110.34
111.16	110.67	110.73	113.8	112.47	112.57	111.55	112.3	110.96	113.14	112.78	112.01	111.87	110.39	110.74	111.41	114.2	113.7	110.65	109.86	113.22	110.97	112.41	111.99	112.9	112.86	111	111.01	111.69	113.78	111.46	110.31	110.59	111.16	112.51	110.94	113.06	113.61	110.42	109.28	112.28	111.11	112.1	112.52	112.66	109.33	111.24	111.18	110.71	109.35
107.45	106.95	105.07	106.06	104.55	104.55	108.57	106.8	107.05	104.69	107.15	103.49	105.17	106.61	106.38	106.99	107.16	104.54	105.34	104.61	106.23	108.5	105.88	106.25	107.18	108.4	106.44	104.95	106.58	106.97	106.49	104.43	106.9	105.75	106.03	104.66	105.31	105.92	107.12	103.98	104.69	105.41	104.65	108.19	107.65	104.43	105.6	105.13	107.19	107.61
106.4	105.93	104.76	106.26	107.72	107.09	108.19	104.99	106.83	109.02	109.19	107.11	107.08	107.8	106.96	107.54	105.63	109.23	107.78	107.9	107.41	106.52	107.02	106.53	107.27	107.92	107.47	108.79	105.85	107.54	109.11	107.77	107.38	108.41	106.46	106.68	105.59	107.23	107.99	104.98	108.38	107.8	107.35	105.82	103.2	107.14	105.05	105.75	107.65	105.14
110.4	109.17	108.53	109.64	110.74	108.71	111.88	108.17	108.76	111.98	111.25	108.77	112.05	109.64	108.87	106.36	106.94	107.63	110.87	110.35	108.23	112.59	109.99	110.88	109.39	108.47	111.29	108.13	109	109.49	109.47	109.49	109.4	112.25	108.9	109.67	109.84	111.95	111.56	109.33	109.98	109.42	109.59	110.51	109.18	108.97	110.04	108.96	109.23	108.42
105.45	105.44	106.57	107.04	108.49	107.42	105.98	106.73	104.25	106.51	105.09	106.74	105.47	105.59	105.69	107.54	106.44	107.86	106.38	106.39	106.88	105.89	105.01	105.14	106.94	106.37	106.65	108.9	107.26	105.38	106.64	106.75	107.06	107.73	105.7	107.13	106.09	106.85	107.33	108.55	107.66	105.19	107.33	106.58	107.57	106.21	107.1	105.85	106.2	106.01
104.91	106.1	105.49	106.43	105.6	106.8	104.11	105.4	105.78	105.6	105.6	107.29	105.66	107.34	104.86	106.56	104.11	106.56	102.41	106.78	106.45	105.11	105.59	106.03	105.08	103.07	104.2	104.1	104.49	106.73	103.17	104.28	106.18	104.55	104.94	105.23	106.78	105.75	107.91	104.99	103.24	105.25	105.89	104.47	104.24	104.45	103.57	104.8	104.15	105.56
107.27	105.18	106.31	105.74	107.05	105.58	104.77	106.39	108.63	106.01	108.81	103.66	105.49	104.7	107.59	107.19	105.96	108.17	102.79	104.89	107.93	104.43	104.5	107.27	103.85	107.74	104.57	107.03	104.11	105.16	107.37	106.82	107.1	103.26	106.2	104.22	103.57	106.97	108.12	106.57	106.37	103.84	106.86	107.41	105.55	106.5	103.72	105.79	106.54	108.11
105.84	106.62	106.31	103.64	106.92	105.88	103.39	105.58	104.04	107.33	105.81	104.25	106.36	103.42	104.79	104.87	104.91	105.59	107.8	104.68	104.76	106.33	104.82	104.76	106.81	107.34	104.56	107.81	107.09	107.16	104.78	105.89	106.67	106.83	104.85	105.04	107.15	102.79	105.24	106.04	104.81	105.42	105.05	105.18	104.27	105.34	104.99	104.54	106.89	106.02
103.63	100.58	100.73	100.41	100.87	101.7	98.545	99.329	100.33	99.883	101.17	101.94	100.31	99.651	100	102.94	97.836	104.4	102.62	101.47	99.73	100.71	99.64	99.959	98.419	100.21	102.36	100.71	99.667	100.52	100.67	101.38	100.44	100.62	100.65	100.48	101.6	103.23	100.81	102.51	101.12	99.225	101.69	99.021	100.62	103.37	98.805	100.1	100.78	101.43
106.2	105.91	105.93	105.05	107.45	106.38	105.03	108.63	107.63	106.43	105.8	105.82	107.45	106.08	107.69	107.23	104.74	105.04	106.12	106.92	107.14	106.48	104.96	106.42	107.1	105.51	105.48	105.41	106.95	107.08	105.33	105.47	106.85	107.98	106.31	109.37	107.36	106.37	106.45	105.5	107.32	107.78	107.66	107.63	105.56	105.7	105.57	106.15	106.63	106.83
112.06	115.64	113.88	110.69	113.5	114.39	115.87	113.96	111.88	111.43	114.06	113.4	114.23	111.17	112.35	113.85	112.61	110.88	114	112.31	114.59	111.25	113.85	114.43	114.81	112.51	112.63	113.27	111.95	111.64	112.78	112.1	113.91	111.6	112.79	112.94	111.55	112.25	113.26	113.58	111	111.3	111.28	115.95	115.91	113.98	113.35	111.11	111.85	111.99
103.86	106.45	106.21	106.49	107.1	105.52	106.22	107.52	104.37	107.23	103.98	108.82	105.84	103.21	106.83	106.37	106.35	107.16	105.83	108.22	105.63	105.36	105.45	104.38	104.72	107.61	104.43	105.8	105.38	106.38	106.72	105.82	104.03	107.31	106.68	106.15	106.55	103.87	107.05	106.44	106.61	106.96	106.44	107.23	106.37	108.56	105.15	107.04	105.98	106.99
116.35	116.97	116.42	115.78	117.66	116.54	118.6	118.28	119.04	117.27	115.89	117.94	116.62	114.97	117.23	119.47	117.03	118.78	117.72	118.57	118.4	118.23	116.23	116.56	117.65	117.05	117.96	115.87	118.44	118.17	116.99	117.84	117.93	117.95	118.83	116.88	119.99	115.67	118.66	118.92	116.89	118.58	117.11	118.64	120.26	118.44	119.29	119.29	118.11	118.25
105.67	106.24	103.99	106.22	104.42	106.02	105.28	107.25	107.43	104.45	105.32	106.53	104.29	108.26	106.02	107.74	104.58	103.27	104.98	106.75	107.33	105.4	108.18	104.53	106.28	102.95	104.52	107.4	106.42	104.28	107.27	106.44	105.03	105.63	107	107.54	104.85	103.87	105.71	105.51	104.86	104.97	105.03	106.85	105.19	104.96	104.26	108.26	103.13	107.14
104.73	106.4	104.9	106.9	105.34	107.68	107.39	105.51	106.72	106.67	105.12	105.9	105.89	104.71	105.61	108.55	103.88	105	104.03	107.85	107.17	107.88	105.39	105.78	104.79	106.08	108.29	104.33	105.11	104.57	105.26	103.88	106.36	104.77	104.9	105.45	107.12	105.12	105.34	105.43	105.44	104.01	103.1	105.41	107.25	106.2	103.44	107.3	105.26	105.52
99.198	100.34	98.762	103.09	101.34	101.28	99.721	98.965	100.87	97.635	100.68	100.5	101.74	99.818	99.111	100.71	98.202	99.205	102.02	98.938	98.96	99.342	98.235	101.38	100.35	100.63	98.246	99.56	99.559	99.873	99.192	100.75	99.761	100.67	100.28	98.565	98.754	99.651	100.93	100.44	100.59	100.16	98.493	101.39	101.51	102.27	99.199	101.74	98.294	101.53
111.55	113.07	110.34	107.51	112.23	110.7	109.5	110.91	110.49	111.88	109.68	109.81	111.79	108.9	110.33	110.52	109.28	107.99	110.43	110.09	108.41	109.41	110.67	112.88	108	109.58	109.14	108.94	108.24	111.94	108.33	110.07	112.04	110.84	112.7	109.52	111.19	111.92	111.67	111.16	108.42	111.34	109.59	112.72	108.33	113.03	110.47	110.46	111.68	109
105.85	104.61	106.57	104.95	104.16	105.98	106.29	104.24	107.73	106.23	105.8	105.85	105.16	103.4	105.98	106.19	105.92	108.17	102.93	105.43	104.06	107.49	104.24	106.58	105.03	107.96	103.95	103.88	107.71	104.64	105.09	106.47	105.61	105.01	104.82	102.93	104.65	106.9	106.25	105.42	103.74	106.36	103.75	107.36	106.98	104.38	105.08	106.11	106.6	104.55
108.91	109.48	109.87	113.85	109.83	112.18	110.97	108.31	109.5	111.23	111.8	112.07	110.36	110.54	110.77	111.44	108.71	111.3	110.18	112.35	112.31	110.81	110.4	110.47	111.25	112.77	111.29	109.37	110.38	110.34	110.49	111.28	111.47	112.23	112.74	110.03	109.04	113.16	111.11	111.42	110.13	111.02	111.52	109.7	113.32	111.65	110.37	110.21	112.4	111.29
106.69	102.98	106.64	107.42	106.45	107.28	105.72	105.48	103.37	105.85	105.71	107.9	105.71	107.15	104.12	106.26	106.62	105.02	104.69	106.79	104.44	107.23	106.26	106.6	106.35	106.93	107.42	103.65	104.6	102.69	104.57	104.89	104.86	105.05	105.58	107.15	105.17	103.96	105.44	104.96	105.75	104.72	105.57	106.16	106.59	104.26	103.21	104.57	105.12	105.27
106.86	108.3	105.56	106.8	107.59	106.76	107.64	107.41	105.67	104.79	105.94	105.18	107.71	106.68	109.01	107.26	104.57	104.73	108.86	106.9	107.33	107.45	103.78	104.22	107.96	106.54	106.25	108.51	108.93	107.01	107.69	107.21	107.46	106.56	106.9	107.15	106.02	106.95	106.91	108.11	105.14	105.6	109.78	106.77	105.37	107	108.65	107.19	106.08	106.2
104.88	105.36	106.06	106.77	105.55	103.49	107.71	103.03	106.2	105.18	104.81	103.43	105	105.58	104.08	106.61	103.39	103.32	103.64	103.86	105.16	103.46	104.27	104.12	106.45	105.38	105.52	105.15	105.73	103.83	105.08	104.71	104.23	104.9	106.89	106.3	103.69	103.7	104.74	104.56	103.73	101.82	106.67	103.9	105.37	103.46	103.84	103.34	104.85	106.29
111.71	109.7	109.82	110.07	111.27	109.44	110.51	110.99	108.15	108.69	109.16	108.71	111.89	107.76	110.46	111.36	108.42	109.88	109.62	110.14	111.74	106.28	111.37	110.05	109.14	110.11	108.15	111.51	107.65	109.35	109.18	108.67	110.73	110.35	111.21	110.39	110.14	107.7	110.67	107.95	108.35	111.2	109.54	110.76	111.41	110.31	110.45	110.45	109.35	111.16
113.88	111.55	111.5	113.26	110.17	111.51	112.77	112.32	111.72	111.2	113.08	112.91	112.35	112.44	111.8	111.7	109.28	110.65	114.37	110.23	113.46	111.33	112.15	111.71	108.73	111.98	110.06	110.58	114.1	112.63	111.57	110.28	111.61	111.9	112.29	110.01	112.46	112.96	109.57	110.68	110.75	111.1	111.58	111.26	108.8	114.03	110.4	111.32	111.91	111.49
103.22	100.48	103.82	105.34	103.27	103.63	100.71	103.62	102.73	104.31	103.34	105.07	106.58	104.95	105.16	105.48	106.29	106.11	106.81	104.27	105.89	103.66	106.28	105.79	104.95	104.52	105.22	104.38	102.32	105.48	105.55	105.01	104.42	104.71	104.03	104.19	103.75	105.38	103.82	106.14	105.45	104.67	102.74	105.77	104.77	104.87	106.74	106.32	102.9	105.56
108.97	109.42	110.16	108.9	110.37	109.72	112.46	108.41	109.81	110.85	110.51	111.26	108.37	108.09	109.37	110.52	109.45	107.53	112.09	111.13	111.56	110.74	110.37	111.3	110.17	111.21	109.76	109.68	110.14	110.63	111.26	109.98	107.63	112.59	109.44	109.48	110.98	109.23	109.2	110.72	112.28	109.42	109.41	110.61	111.26	111.3	111.93	111.36	107.75	111.56
111.99	114.32	112.16	109.17	110.77	110.49	113.05	111.28	109.7	111.42	108.75	111.07	111.41	112.81	111.9	112.09	110.44	110.26	113.57	111.61	111.4	111.96	112.51	112.62	112.01	112.73	113.87	109.55	112.72	110.69	113.89	112.32	112.27	112.78	112.13	108.67	112.32	112.51	111.5	112.02	113.59	111.25	111.28	109.37	111.7	112.9	111.48	110.92	112.73	111.63
110.56	111.79	112.05	110.85	111.58	111.07	111.01	111.63	113.96	110.43	111.86	111.2	111.88	112.01	110.89	111.29	110.57	110.15	111.19	112.23	109.41	110.41	110.34	112.07	111.97	111.49	109.58	110.45	110.81	108.46	109.77	112.15	111.59	109.83	113.46	108.66	110.79	111.69	110.57	112.26	113.9	111.7	110.48	111.67	111.32	110.34	111.53	112.7	110.48	113.85
106.88	103.82	102.93	104.33	104.79	105.05	105.97	105.49	105.95	107.69	102.98	104.52	106.73	106.75	106.43	107.91	106.87	105.83	105.89	106.66	106.92	105.43	105.81	105.5	106.76	104.3	104.36	104.9	104.87	106.1	105.17	106.49	104.6	107.02	105.87	105.3	105.32	106.99	105.64	104.32	104.36	104.61	103.58	106.06	106.2	105.56	105.46	104.74	105.5	107.91
106.13	106.98	105.38	107.75	106.77	104.3	105.22	105.63	109.28	105.84	104.98	105.75	108.84	105.23	107.08	106.56	109.46	107.18	105.42	106.93	106.25	104.33	107.52	105.4	108.51	106.44	107.36	107.25	105.44	106.19	106.47	108.47	105.12	106.33	106.45	104.94	106.54	106.36	104.84	108.38	106.87	105.43	106.46	104.92	107.67	104.31	108.24	105.81	102.85	106.9
106.35	105.01	104.73	104.27	105.29	106.85	104.61	103.31	104.43	106.76	103.9	103.58	103.25	103.57	104.22	104.65	104.79	102.45	103.98	105.97	105.4	106.09	105.23	106.08	104.17	105.94	103.59	103.95	106.12	106.36	107.8	104.68	103.64	104.4	103.73	105.48	104.31	103.76	106.14	104.33	105.33	104.33	105.73	104.88	105.4	105.95	106.95	102.86	108.24	104.8
118.05	117.27	118.57	116.91	120.31	116.16	116.55	115.96	118.78	116.2	118.3	116.06	118.79	118.35	117.59	116.4	118.25	117.72	118.39	116.81	118.27	117.15	116.9	118.61	117.85	119.32	117.78	117.28	118.17	117.08	116.15	118.33	117.04	119.18	118.15	116.11	114.99	116.14	117.11	117.91	119.54	118.39	115.85	118.2	117.9	118.83	118.01	116.54	117.55	119.27
109.2	112.24	110.92	109.84	108.22	109.13	111.96	113.05	111.19	110	110.35	110.05	109.77	110.64	110.83	111.42	111.16	110.66	110.19	109.62	111.66	110.59	109.23	108.94	111.18	109.73	110.58	108.97	110.26	110.66	111.86	110.18	110.42	109.93	112.7	107.96	108.32	110.13	111.85	108.62	108.55	109.63	107.45	110.59	113.83	110.99	110.15	110.12	111.55	112.51
111.07	108.56	110.62	110.82	110.37	111.77	109.76	109.79	110.1	112.68	111.91	108.93	110.15	110.19	111.87	113.33	110.16	111.9	109.2	108.85	111.45	109.96	110.99	110.84	109.57	109.02	111.41	109.55	108.96	110.81	110.3	109.84	108.23	109.1	110.23	112.85	110.11	110.75	109.49	110.88	110.35	113.42	111.2	110.27	109.96	109.27	111.43	110.21	111.06	110.3
104.94	107.22	104.49	108.2	107.32	105.18	105.81	105.46	106.36	103.95	108.11	108.46	106.9	105.11	108.31	106.92	107.98	107.67	106.14	105.17	107.55	106.4	107	106.04	106.55	106.06	107.02	105.74	107.19	107.47	106.94	107.44	107.2	105.16	106.48	108.21	105.15	108.28	106.13	108.31	105.58	106.3	103.91	107.21	106.83	107.7	106.55	107.43	104.59	107.01
111.75	111.18	113.06	110.17	110.74	109.19	113.58	109.47	111.16	110.32	111.55	112.15	110.22	112.65	111.39	113.54	112.43	109.85	113.47	112.29	113.43	110.5	113.91	111.1	112.6	113.99	111.29	112.39	113.33	111.21	112.47	111.57	112.55	113.06	112.74	111.4	112.35	111.84	110.94	111.16	112.84	112.41	109.13	112.09	112.63	112.16	113.83	112.12	113.15	110.12
112.2	110.27	110.94	111.13	111.23	111.08	110.92	109.66	110.5	111.16	111.73	112.35	111.12	110.56	109.93	111.43	110.07	112.26	110.86	111.1	112.73	110.49	110.59	110.4	110.97	109.49	113.96	110.24	109.33	109.76	111.62	112.1	110.47	112.82	111.8	110.22	109.82	113.89	111.36	110.6	114.52	111.47	111.36	110.75	113.28	111.09	111.17	112.65	110.98	110.8
115.89	116.22	116.27	115.11	116.45	116.91	114.59	116.74	115.03	115.99	117.47	117.47	116.28	118.21	115.74	115.71	116.58	118.15	114.56	116.39	119.17	117.24	115.91	116.16	115.41	115.37	115.99	116.67	115.07	117.2	118.2	114.67	115.02	117.83	118.56	115.78	117.97	116.29	116.98	111.63	115.88	114.78	117.28	116.46	114.38	113.86	116.42	115.57	118.13	116.42
105.88	105.63	106.08	103.91	104.78	105.07	105.79	107.67	106.87	104.33	104.31	106.03	106.48	106.5	106.45	103.34	105.79	105.72	106.14	105.37	103.79	103.66	106.06	103.23	106.4	106.36	105.54	103.96	105.69	104.07	105.14	105.55	105.42	106.88	106.1	105.24	105.87	106.26	104.68	105.17	105.68	105.68	105.97	106.66	106.49	106.72	105.66	105.88	104.9	105.93
117.4	116.65	116.29	115.75	116.57	115.15	115.16	115.69	114.16	115.13	117.44	117.24	115.97	116.29	116.67	114.94	117.6	115.97	116.56	117.68	116.12	115.32	116.76	116.82	116.98	115.86	117.3	115.17	116.6	115.21	117.13	116.24	115.34	116.88	116.11	117.34	116.25	116.94	116.23	116.51	116.07	115.35	116.12	117.05	115.69	116.55	115.7	116.59	115.07	116.54
113.16	113.88	112.68	111.36	111.77	111.47	112.73	111.85	111.55	111.13	111.5	113.08	112.86	111.74	111.5	111	113.74	115.15	114	111.3	111.69	111.72	110.22	114.38	111.87	114.1	110.87	113.59	111.77	112.19	112.56	112.07	108.87	111.78	112.1	111.02	109.88	111.21	112.58	113.56	111.76	110.49	110.91	111.02	110.7	112.13	111.98	111.88	112.65	112.01
115.7	117.97	116.25	117.61	117.65	118.23	117.08	116.33	117.04	117.41	117.01	117.41	117.43	115.2	116.77	118.38	117.31	114.86	115.75	116.77	118.26	118.37	116.56	116.32	114.76	117.81	115.78	117.85	117.52	115.44	118.56	117.03	117.49	116.3	117.88	116.86	117.72	117.94	118.81	119.31	118.21	116.92	116.81	116.21	118.45	118.47	115.06	115.93	118.21	115.43
112.5	112.1	113.59	112.38	111.67	112.29	114.31	112	113.35	111.41	109.27	114.26	114.89	112.72	111.37	112.39	112.48	111.58	109.81	111.75	111.35	110.79	112.67	113.42	113.28	113.31	113.78	111.34	111.83	112.05	111.95	111.76	110.09	115.93	113.77	112.91	110.43	113.95	111.95	111.91	111.5	110.8	112.97	110.85	109.64	108.13	112.98	112.09	114.33	110.85
104.4	104.97	103.35	102.36	105.98	106.17	104.87	103.36	102.74	104.98	105.19	104.41	102.98	101.35	104.85	104.15	102.64	104.23	104.08	105.75	103.39	105.18	101.66	103.2	104.8	101.2	101.55	104.13	104.05	100.78	104.11	101.72	103.1	102.04	104.47	106.01	108	102.86	101.98	103.32	105.11	102.64	106.84	102.62	104.78	102.96	105.15	103.52	105.71	104.82
106.54	107.4	106.13	107.6	107.94	105.4	106.74	107.94	107.65	107.66	106.69	106.82	104.1	108.15	107.11	106.49	105.08	105.64	110.32	105.82	106.54	107.51	106.9	107.28	105.88	104.94	107.94	107.17	106.59	107.87	106.54	108.58	106.84	105.35	106.9	107.47	106.95	108.15	105.26	109.12	105.48	107.32	109.48	105.57	106.41	107.49	108.31	105.32	106.37	105.69
103.27	105.39	102.93	104.12	105.53	105.45	105.91	103.98	107.66	103.49	102.88	103.14	105.64	105.77	105.93	107.17	107.27	103.41	105.89	108.31	107.63	103.4	103.5	105.32	104.14	104.56	104.88	106.12	104.64	104.38	105.16	106.15	103.54	103.65	103.17	106.26	103.46	103.77	104.6	104.05	104.8	103.14	105.64	107.48	104.82	104.8	104.58	103.56	105.58	103.95
106.39	106.26	105.89	105.36	107.13	104.66	106.04	105.01	105.91	103.99	107.82	104.25	106.62	107.26	104.19	106.74	107.18	107.58	104.44	106.27	108.48	105.95	106.81	106.49	105.69	106.74	107.51	106.66	105.93	107.45	104.42	107.47	106.67	106.44	107.75	103.73	107.84	108.34	105.43	106.02	105.58	107.39	105.01	105.93	105.32	107.88	105.17	106.55	109.47	107.25
111.48	113.42	112.02	113.62	110.88	110.43	111.52	112.91	112.96	112.09	111.79	112.81	110.06	113.51	112.11	112.03	111.9	110.21	112.03	112.49	111.93	111.08	113	112.14	111.36	112.11	111.88	110.75	112.22	112.2	111.99	111.18	112.93	113.53	109.03	111.77	108.58	111.7	111.61	112.68	111	112.25	111.58	110.68	112.05	112.32	111.04	110.23	111.86	109.65
105.93	106.94	106.85	107.84	108.3	105.27	104.84	106.6	104.59	106.73	105.52	105.7	104.81	103.96	108.75	107.41	106.56	109.43	105.16	104.98	106.86	109.17	105.36	104.19	106.34	105.96	106.33	106.03	106.29	108.89	105	107.22	107.12	106.74	108.59	104.56	105.67	105.22	104.93	105.89	107.49	106.04	105.96	106.59	105.89	104.77	105.93	106.6	104.54	104.82
105.96	107.79	109.14	105.91	107.87	107.54	104.56	106.28	106.32	105.31	106.91	107.55	106.92	106.66	107.57	106.64	108.39	107.09	106.34	106.21	107.39	106.86	107.08	106.14	107.79	105.53	108.97	107.2	105.82	104.75	105.03	106.04	108.39	106.69	106.54	105.46	106.24	106	107.19	104.1	104.88	107.36	105.55	105.77	102.96	105.41	106.19	106.78	107.48	106.34
113.51	112.94	112.94	108.91	113.22	113.25	110.51	109.8	113.14	112.04	110.39	110.62	113.02	111.38	110.75	112.77	109.87	111.9	111.41	113.21	112.77	113.8	112.87	109.46	111.4	113.13	111.12	111.36	111.28	111.67	111.81	112.26	111.98	111.15	113.66	113.62	111.39	110.88	113.09	109.7	111.5	112.48	110.58	109.37	110.16	108.36	113.47	110.49	111.33	109.41
110.63	111.75	113.75	112.18	111.13	111.27	112.84	110.7	110.74	112.89	110.42	114.02	111.84	111.43	110.61	113.27	111.82	111.44	111.08	111.73	111.22	112.45	110.36	111.47	110.38	112.38	114.18	109.5	110.31	112.1	110.98	111.14	114.52	110.78	112.09	112.84	111.57	111.85	113.26	111.28	111.32	111.59	112.44	111.63	111.35	112.87	112.63	111.15	113.92	111.09
111.23	109.86	112.06	112.23	110.61	109.21	112.37	110.42	111.76	108.81	109.54	112.59	109.75	113.07	113.2	115.42	108.82	110.41	111.99	111.28	113.22	111.51	110.5	111.25	113.5	112.49	111.37	111.72	111.53	109.72	110.2	110.71	109.32	112.75	112.6	110.55	112.44	112.44	112.97	112.17	109.22	112.77	114.43	110.65	109.28	110.03	110.44	110.08	110.64	110.8
108.48	107.13	108.19	110.07	106.26	108.01	105.13	108.44	109.21	103.72	108.06	108.36	105.08	106.29	105.63	104.19	105.32	108.15	106.66	104.64	104.36	108.55	109.53	105.21	107.69	107.13	105.17	106.72	108.44	104.03	106.06	106.31	106.59	107.91	104.97	106.44	106.89	108.6	107.24	106.07	107.74	107.19	109.34	105.71	106.21	106.91	104.77	107.65	107.57	104.11
107.04	105.47	108.74	105.65	104.46	106.77	108.37	106.64	107.97	108.62	105.05	107.59	108.14	106.43	106.72	105.34	107.19	103.86	105.55	106.65	105.88	107.77	107.55	107.19	106.86	106.2	105.85	107.16	107.38	104.6	104.04	108.74	106.74	105.6	107.18	106.41	106.72	105.63	109.42	108.6	103.17	106.79	103.68	107.41	106.01	106.45	104.76	106.71	107.46	104.71
106.85	107.35	104.84	105.91	105.53	105.47	105.84	105.01	106.75	105.83	106.7	106	108.27	107.04	105.64	105.64	106.61	106.4	106.3	105.46	106.71	106.94	107.2	104.62	107.1	106.64	107.35	107.53	107.84	106.19	105.12	106.97	107.72	106.04	107.19	106.08	104.6	105.41	104.64	105.03	106.47	105.53	104.22	107.65	107.44	104.19	104.82	107.46	104.34	105.02
106.31	107.86	107.79	107.65	106.13	107.98	109.31	107.76	107.11	108.62	106.73	109.95	105.79	105.74	106.73	106.82	107.35	105.36	109.49	106.88	105.91	107.24	105.94	106.23	105.76	106.87	107.36	105.78	107.42	106.35	107.25	106.28	107.47	108.32	106.52	106.91	107.04	106.58	107.68	108.22	106.16	105.77	107.5	105.01	109	106.4	105.48	108.33	107.76	105.82
105.35	104.62	105.2	106.13	105.12	105.19	103.54	108.68	105.85	104.99	106.73	106.3	105.46	105	106.41	105.08	104.77	105.53	106.58	104.48	105.31	106.04	105.87	105.65	106.5	108.54	105.45	104.53	104.63	105.32	105.67	107.68	105.54	107.21	105	105.63	106.34	104.69	107.48	105.29	105.47	105.6	106.62	107.84	106.97	105.8	103.26	104.15	104.08	106.85
105.73	106.11	106.11	108.25	105.75	106.12	106.32	105.96	107.01	104.25	107.03	106.67	105.02	108.02	106.93	107.55	106.13	107.94	108.12	106.26	107.92	108.06	104.14	106.91	106.04	106.25	106.74	107.14	103.76	109.19	107.84	107.29	106.34	107.64	109.19	106.06	106.98	108.53	106.38	108.36	106.59	107.6	106.6	104.97	106.04	107.94	105.46	106.06	106.34	105.72
118.49	117.11	117.33	116.11	118.19	116.39	117.61	118.35	116.62	117.68	118.29	117.45	117.76	117.77	117.82	118.77	118.6	117.01	118.74	117.77	118.27	118.03	119.08	117.75	117.59	116.84	118.31	117.93	115.97	118.47	118.59	116.02	116.96	119.14	119.19	117.92	117.06	118.93	116.12	116.61	116.96	117.51	117.8	116.66	116.92	117.82	116.28	117.09	119.09	117.4
105.53	105.43	104.56	104.15	107.26	104.56	106.57	105.05	104.66	104.19	103.98	103.23	105.01	105.24	104.97	105	104.29	107.24	105.98	103	105.01	103.09	103.84	103.45	103.42	103.95	104.98	102.71	104.15	106.37	105.01	103.36	103.43	102.88	104.25	105.64	103.98	104.73	103.29	104.52	104.47	105.38	102.51	105.19	105.1	103.61	104.92	105.53	105.76	105.65
101.11	98.516	97.898	98.285	98.256	102.82	100.62	99.798	101.17	99.117	99.724	97.167	98.714	98.852	99.979	101.76	99.381	100.98	99.489	96.997	98.538	99.38	101.47	100.01	99.096	101.01	98.369	98.484	101.02	100.16	96.013	100.04	101.1	101.23	98.71	100.73	100.09	97.84	100.77	100.03	101.26	97.496	100.18	99.684	102.04	99.48	99.618	99.849	103.11	99.875
111.59	111.05	110.49	110.8	110.59	112.67	109.15	111.69	109.59	110.57	109.95	108.54	111.37	110.62	111.82	111.44	109.36	110.22	111.22	109.46	110.64	108.44	108.78	112.23	112.94	111.94	110.59	107.26	111.47	111.7	109.18	108.98	109.67	110.72	108.94	112.39	110.35	109.89	109.73	112.9	111.44	110.98	111.64	110.6	113.28	110.11	111.85	111.86	109.12	111.31
105.01	105.63	105.43	104.18	106.1	105.06	105.08	105.39	102.87	104.53	104.1	102.53	103.05	105.37	103.74	104.33	103.6	106.07	104.25	102.37	103.54	103.69	102.8	105.2	104.87	105.4	105.66	104.91	104.72	103.86	105.31	105.63	103.64	104.91	104.09	105.44	104.06	106.5	102.4	102.64	106.27	102.5	102.98	103.56	105.68	104.66	105.27	103.07	104.98	102.87
106.84	107.57	106.68	108.25	107.18	109.63	107.45	106.21	107.21	106.6	105.9	105.98	107.46	107.18	105.59	106.92	109.29	107.15	105.2	108.58	108.65	107.45	106.43	107.86	108.08	107.93	107.49	107.22	110.3	108.38	104.96	105.96	104.36	104.97	107.77	109.09	105.16	105.05	107.24	106.49	106.15	107.73	107.14	107.17	107.37	108.09	108.5	107.81	106.54	106.43
108.43	107.95	105.57	107.02	104.96	106.62	107.04	106.16	106.43	105.94	106.64	107.85	106.78	105.82	104.1	107.72	109.45	105.48	105.86	106.8	109.07	106.85	106.79	106.45	108.81	106.29	104.14	106.72	104.31	106.25	105.94	108.79	107.54	106.5	107.04	105.84	108.05	106.98	106.98	105.44	104.87	104.03	110.16	106.14	108.29	106.94	105.88	106.73	107.99	107.4
[truncated: 50 more rows]
[truncated: 150 more columns]
