# Supplementary material for: Genetic dissection of main and epistatic effects of QTL based on augmented triple test cross design
Source: PLoS One. 2017 Dec 14;12(12):e0189054. doi: 10.1371/journal.pone.0189054 (PMC5730204; doi:10.1371/journal.pone.0189054)
Supplement: S8 Supporting Information — (ZIP) [file pone.0189054.s008.zip › z4_1250_0.2_10.csv]

99.176	109.67	99.821	106.79	104.47	107.83	103.36	108.76	112.08	111.94	106.63	108.14	111.18	111.3	101.43	101	100.21	103.95	111.3	108.62	103.16	109.59	104.27	106.46	103.81	106.31	107.18	105.26	108.46	102.28	108.1	103.33	111.19	108.66	102.84	108.22	100.31	104.46	102.87	107.53	110.01	108.81	105.31	109.19	107.8	106.59	108.96	106.65	103.3	102.2
103.49	102.73	99.845	102.05	96.066	101.07	100.99	101.43	99.404	98.865	98.967	99.408	101.09	102.94	94.235	105.14	105.21	99.843	105.31	95.928	99.242	98.361	96.098	99.209	108.15	103.74	98.935	94.938	102.21	99.825	94.91	94.615	96.212	103.67	100.9	96.9	103.01	106.48	99.67	102.96	104.15	101.7	103.2	99.01	102.73	98.362	100.3	103.29	95.769	102.85
109.71	105.75	104.27	106.96	103.36	108.92	110.92	107.2	108.64	103.89	109.46	108.8	107.57	103.25	112.32	98.855	105.05	106.12	108.65	104.62	106.58	106.19	113.21	104.44	107.8	109.16	110.46	107.85	101.28	102.6	103.06	103.63	107.9	103.47	105.9	102.22	105.02	103.22	106.56	102.21	103.59	104.16	106.28	104.72	108.02	111.23	103.13	104.09	104.23	101.11
112.92	108.83	110.13	108.84	113.03	113.73	118.79	111.73	114.7	117.83	108.23	107.67	111.72	109.43	112.74	112.83	111.87	108.38	114.51	119.97	108.11	115.32	110.79	107.97	111.87	111.42	109.76	112.4	118.82	106.9	115.93	107.25	111.11	108.26	110.51	111.96	112.83	112	110.48	115.28	110.41	116.07	108.97	108.34	111.65	115.87	119.6	107.15	106.4	109.42
112.46	110.27	104.34	109.89	111.97	106.92	105.58	107.5	103.34	108.28	103.41	108.88	108.43	105.61	106.77	108.35	103.62	104.17	107.17	108.03	108.26	106.22	107.19	106.29	105.48	104.85	108.78	110.64	101.22	106.02	111.25	100.16	104.83	101.79	106.27	102.36	104.62	111.41	100.62	108.3	108.68	99.302	106.95	102.52	108.24	106.21	104.07	106.79	102	106.27
100.71	99.789	99.708	100.57	101.39	102.15	102.23	95.657	100.62	98.257	97.024	91.166	97.346	101.78	93.402	98.641	98.331	92.254	97.337	101.96	98.495	99.439	102.46	101.8	105.48	101.04	99.882	97.417	102.42	93.647	92.454	102.57	96.241	101.9	102.97	103.03	96.798	93.778	102.7	98.275	101.59	99.812	99.781	98.441	102.97	95.763	97.587	100.7	96.995	99.827
106.91	103.9	106.73	108.05	106.35	102.58	107.97	109.04	106.83	100.75	108.96	105.98	102.32	99.376	105.81	105.27	106.77	110.37	106.71	105.37	104.67	107.58	102.12	103.63	108.27	100.59	105.65	103.18	107.41	104.45	100.79	95.013	105.18	110.74	105.75	104.1	112.24	101.29	107.57	101.17	101.34	104.83	105.82	104.7	113.82	106.14	106.02	101.01	102.97	106.88
101.68	112.47	107.67	105.68	101.4	104.68	112.46	110.64	102.47	106.17	104.32	104.5	109.1	101.09	106.99	103.11	104.32	107.64	105.24	107.47	106.62	106.59	104.03	100.99	105.22	107.79	105.89	104.6	101.01	105.54	111.37	106.38	111.49	109.68	106.26	104.41	105.4	101.91	104.96	102.95	103.15	111.59	104.98	105.11	101.04	106.15	104.95	99.968	110.95	97.46
104.82	109.91	101.77	103.78	108.31	110.37	107.71	101.55	96.974	106.36	104.9	110.73	105.54	110.69	105.8	111.6	106.94	111.36	102.57	111.54	111.09	104.45	109.39	102.01	104.38	103.66	105.13	105.86	107.51	100.47	105.37	106.89	100.43	110.46	111	102.48	109.68	101.31	106.69	106.58	102.33	106.11	106.35	102.38	106.37	105.78	104.45	105.46	104.92	107.23
107.31	101.18	111.95	103.62	110.51	103.8	102.18	109.87	109.37	92.266	108.98	104.9	108.15	108.57	97.007	111.61	107.65	102.85	104.15	103.03	114.02	106.63	107.28	101.85	109.19	103.31	108.64	110.1	102.08	103.95	108.35	102.95	106.42	102.3	102.73	106.39	111.39	107.82	99.591	105.7	107.59	100.24	105.67	105.59	105.06	110.56	109.31	99.632	109.05	102.52
105.57	107.63	105.39	109.63	111.48	101.94	104.62	104.87	104.81	107.98	111.65	100.08	99.921	106.92	108.37	100.35	106.07	108.68	107.62	106.71	107.45	103.32	104.06	105.7	98.521	99.662	108.14	105.51	106.23	100.21	102.16	101.77	115.7	101.29	108.68	104.23	102.84	108.56	101.47	97.966	102.18	106.55	109.4	106.11	106.64	104.49	112.44	101.77	103.3	109.39
108.9	110.38	106.19	105.77	106.56	103.92	106.87	106.94	104.61	100.8	108.4	110.67	102.65	104.09	104.25	107.75	108.39	104.94	105.78	109.63	104.2	107.43	107.69	112.76	111.14	102.72	105.05	105.76	107.99	103.58	110.83	116.72	108.03	104.62	107.79	106.68	111.75	104.47	101.83	104.54	102.91	108.05	105.6	111.57	106.11	108.31	101.46	108.94	104.81	112.69
98.799	102.61	108.49	104.48	107.36	109	103.89	109.8	100.39	103.53	103.69	100.51	102.48	111.46	101.81	100.1	102.94	102.05	101.62	104.8	102.04	95.046	104.77	106.04	97.884	109.24	95.374	99.461	99.868	101.29	105.75	99.301	107.57	97.453	99.688	105.99	104.23	105.8	101.29	99.846	106.15	105.72	105.65	111.45	99.817	108.47	100.81	107.83	111.92	104.47
106.31	109.18	110.69	105.02	111.15	106.4	108.48	109.84	108.09	105.73	105.66	102.2	110.73	107.93	110.6	107.77	107.98	101.58	110.01	104.11	101.21	109.68	106.5	106.72	110.39	104.07	102.65	107.52	103.44	109.9	104.2	112.96	114.95	104.75	106.11	112.34	110.86	106.08	107.31	106.03	109.1	107.11	104.37	105.69	105.01	107	110.51	106.44	100.15	118.29
110.31	113.63	107.91	114.83	112.95	118.22	116.5	110.5	112.54	117.34	111.85	112.51	109.86	109.47	112.81	111.03	110.12	106.52	113.29	118.22	117.4	114.04	112.19	108.34	114.69	113.19	112.18	110.94	109.87	107.9	115.62	112.45	116.19	115.28	108.31	114.66	108.78	117.25	112.1	115.64	110.04	106.76	109.47	114.57	113.74	112.27	110.02	108.91	110.17	112.63
95.65	97.418	98.922	99.29	97.91	100.69	98.226	103.89	98.018	96.11	97.311	105.57	101.85	100.35	96.66	96.218	101.32	101.15	99.739	98.323	97.655	95.074	96.297	102.97	98.139	96.615	98.643	104.07	96.985	96.523	100.47	102.08	94.21	104.94	99.006	96.5	100.89	103.28	95.933	99.142	99.684	99.15	101.48	90.798	101.76	98.096	101.51	100.87	96.169	101.48
115.18	110.84	107.28	112.9	117.22	109.29	116.37	116.45	111.31	113.77	116.5	112.18	113.89	112.09	112.61	117.03	114.4	113.62	111.95	109.78	115.58	111.63	107.89	105.65	115.77	113.58	120.88	113.63	116.03	107.89	109.68	114.41	110.35	110.99	111.68	113.95	113.49	114.83	110.65	112.86	114.83	110.97	112.9	114.78	113.11	114.18	121.35	115.97	112.03	109.96
95.675	106.46	99.505	95.936	102.45	101.8	97.078	96.691	98.387	98.341	98.408	103.32	101.12	96.766	101.21	104.37	102.37	100.78	102.51	94.72	104.59	104.84	110.37	98.608	101.98	98.669	100.97	95.547	102.86	99.739	101.74	104.38	102.33	96.808	97.412	95.007	101.02	101.08	97.603	101.86	99.744	97.193	99.356	106.22	97.863	103.46	100.83	98.666	105.83	103.63
100.23	102.78	110.66	104.86	100.87	107.15	102.67	98.7	100.1	105.4	105.06	98.336	103.08	98.203	99.927	105.46	107.24	105.98	102.5	104.47	101.11	105.99	104.51	106.05	109.69	98.609	99.12	101.31	106.3	103.39	106.96	109.68	103.78	101.54	105.72	103.15	103.95	103.5	103.65	109.43	102.7	109.53	103.95	108.32	103.76	114.07	104.63	102.31	100.5	105.77
100.87	110.62	106.96	104.32	107.96	98.624	109.38	106.98	101.35	109.7	111.65	107.6	103.1	105.21	115.76	105.16	105.69	115.55	112.19	102.68	103.54	103.76	103.65	111.45	107.73	105.77	106.11	110.46	103.73	106.75	110.2	103.25	110.75	109.11	104.49	108.97	118.05	110.25	102.48	97.646	106.87	106.29	103.88	105.06	110.37	105.51	104	112.62	101.24	102.84
111	109.13	109.03	114.24	119.32	108.81	117.55	111.1	111.19	109.52	113.07	111	113.22	105.41	111.7	110.76	116.49	108.57	109.54	108.15	103.67	114.94	113.73	113.52	107.98	109.84	111.63	110.03	109.68	118.34	110.82	111.53	109.58	109.33	111.91	116.77	109.35	114.48	103.03	110.16	110.41	115.51	109.91	105.44	108.87	113.68	106.83	111.78	111.11	109.62
107.78	109.84	107.72	106.43	104.1	108.61	102.46	100.75	107.27	105.58	107.52	106.64	109.39	107.61	111.31	103.65	112.79	102.07	106.43	100.49	104.61	108.87	111.45	108.53	105.81	104.69	110.43	110.29	103.76	113.43	103.57	102.57	108.95	106.18	108.25	108.61	105.33	109.43	98.922	111.16	109.12	106.96	103.58	106.87	105.5	104.34	107.7	101.86	106.42	108.54
110.12	112.85	117.07	108.17	106.91	111.17	112.41	114.49	111.98	112.96	114.39	110.63	106.88	114.58	110.5	107.08	106.86	115.54	120.02	111.97	108.4	111.01	110.39	112.31	109.02	113.34	115.98	110.49	119.48	109.86	112.98	112.5	108.85	114.87	113.56	116.6	107.85	114.64	111.58	113.39	109.76	105.82	112.41	108.6	110.96	113.57	112.15	118.59	110.63	108.25
115.31	115.42	109.37	112.62	114.68	109.87	114.77	107.83	120.03	110.97	109.52	109.75	113.48	110.75	112.62	116.41	107.28	117.39	115.69	112.94	113.61	107.06	103.8	110.76	109.45	112.5	104.84	110.91	110.74	113.98	114.02	108.78	115.35	116.58	110.97	113.55	116.85	107.68	112.71	112.9	108.23	112.39	119.24	122.46	107.65	110.84	108.65	113.36	112.13	115.01
111.74	108.64	108.76	107.76	111.44	110.73	108.86	111.18	111.63	115.83	111.16	108.34	110.79	110.96	112.98	114.21	118.58	106.04	104.48	108.21	114.47	114.37	109.96	116.46	109.03	115.95	113.9	105.3	115.81	114.26	110.07	111.97	110.55	113.79	107.58	121.09	118.98	110.81	113.51	106.29	106.9	114.29	118.17	114.18	113.35	112.6	111.79	106.46	112.97	109.37
107.32	104.87	117.87	111.22	102.64	108.71	110.91	106.61	105.06	106.88	110.42	110.21	107.88	101.95	105.31	108.02	113.1	111.72	101.29	108.29	109.85	108.68	107.11	105.77	107.9	106.18	111.41	103.98	100.61	104.74	111.36	106.09	102.65	107.98	113	103.12	101.46	109.46	108.8	106.01	107.41	100.44	106.77	104.73	102.5	108.29	111.35	113.26	110.06	109.18
111.5	106.3	107.41	111.67	109.87	106.13	107.87	108.17	109.27	113.56	113.55	104.94	107.59	105.27	110.16	110.98	111.4	116.3	109.55	106.48	108.5	108.41	104.84	110.82	107.63	112.04	115.98	111.88	108.37	106.25	110.77	109.92	110.79	109.96	110.13	107.43	107.07	109.81	105.51	106.29	109.5	113.99	107.16	111.63	109.59	109.58	106.36	110.4	113.71	104.07
111.64	110.14	114.18	110.61	110.99	111.38	105.61	112.1	113.32	114.84	111.98	111.89	113.74	112.61	114.74	110.34	116.72	112.36	112.64	115.02	113.15	113.34	108.62	111.78	110.93	111.47	107.78	115.06	115.01	106.87	111.22	109.15	110.63	113.77	110.92	107.64	111.32	112.71	106.82	107.55	110.45	110.75	109.05	109.9	111.98	107.82	105.91	107.69	114.59	110.75
110.3	108.02	114.54	118.2	112.51	108.56	117.46	108.18	118.92	114.57	111.5	112.94	106.05	108.61	105.91	115.76	115.31	115.6	117.22	113.06	112.75	107.42	113.48	110.89	110.23	103.94	120.84	111.23	105.71	110.82	114.14	111.84	114.93	113.89	113.78	105.54	112.02	107.02	120.6	111.74	109.65	112.68	100.63	115.35	108.71	117.07	115.24	113.61	107.07	107.26
105.76	97.722	106.26	108.84	105.83	105.59	109.9	103.55	106.7	106.08	103.04	98.706	104.91	105.34	107.22	104.44	101.16	104.95	103.31	105.86	102.61	102.76	104.84	107.57	106.99	109.42	106.52	105.53	106.13	104.05	109.32	103.63	111.41	102.42	103.7	104.68	106.16	104.01	108.1	108.13	109.05	110.25	108.41	107.62	102.32	108.38	108.41	100.1	102.51	110.92
104.94	108.94	103.08	100.21	103.17	102.41	99.745	106.49	101.55	109.86	102.04	107.04	107.42	96.162	108.87	109.67	106.31	99.849	104.7	110.45	106.09	105.44	107.27	106.81	100.85	106.88	107.84	104.91	108.68	103.2	110.15	103.65	106.94	107.4	107.29	103.94	105.98	110.8	108.58	104.27	107.87	112.67	103.71	103.09	108.58	110.75	106.6	101.93	98.799	110.77
120.67	120.47	117.44	114.42	116.5	116.67	123.17	117.24	112.44	116.32	117.39	126.06	116.24	111.08	118.49	116.02	123.93	113.93	118.41	124.72	116.55	110.58	111.97	117.36	116.15	113.68	113.2	120.69	114.59	116.29	116.19	119.28	122.92	113.54	118.74	123.88	120.73	123.29	113.24	114.5	114.27	116.8	122.11	112.12	113.25	121.85	119.58	113.88	119.63	120.88
106.81	105.13	105.83	102.03	107.03	113.54	102.82	109.63	108.55	108.33	102.33	103.26	107.42	104.36	107.77	101.05	108.49	105.72	103.26	107.25	107.35	101.79	104.1	105.87	101.97	106.68	105.32	105.7	106.27	103.99	101.62	101.55	100.51	101.55	105.72	104.56	107.8	104.14	104.6	112.74	100.57	100.67	102.53	105.77	111.35	102.73	105.68	100.25	107.03	103.85
124.47	106.22	106.15	114.82	110.31	118.09	108.1	107.26	111.11	112.34	114.23	112.76	107.97	109.73	107.54	112.19	110.27	109.11	114.08	110.09	114.55	111.37	108.5	110.97	108.58	107.97	107.36	106.96	119.55	114.52	114.94	112.83	115.21	107.87	105.13	110.77	107.46	105.71	110.65	112.89	120.88	110.78	107.54	107.29	109.56	113.81	111.36	111.56	112.53	112.27
104.24	99.918	99.977	106.2	105.05	108.51	106.57	105.92	106.88	102.49	104.25	106.93	102.99	103.19	110.56	101.38	106.49	103.51	103.97	97.901	105.67	96.978	114.53	109.2	101.23	108.61	105.43	103.48	105.35	99.592	106.8	99.682	105.91	110.97	105.68	103.64	103.82	98.219	107.58	104.04	102.27	108.26	107.17	103.14	100.45	108.83	100.03	107.27	100.18	109.23
105.55	105.42	107.12	105.79	103.9	104.45	104.48	101.29	101.86	104.92	97.434	107.37	111.09	109.08	107.65	102.04	104.72	110.88	106.47	110.74	103.48	103.3	109.6	108.14	109.08	101.22	109.57	102.56	102.92	102.26	105.42	104.14	101.23	110.12	109.74	109.28	107.84	108.15	107.03	110.65	106.95	106.73	105.19	107.23	107.9	102.64	106.84	104.26	107.65	102.34
113.68	101.92	103.85	107.33	106.48	100.92	103.5	103.02	107.95	110.7	103.69	111.2	109.29	105.86	103.24	102.46	102.81	101.19	106.46	109.92	104.2	110.6	107.4	106.58	107.07	107.32	106.35	103.44	106.15	106.98	107.8	107.17	102.77	105.85	108.41	109.02	101.7	103.91	105.25	106.05	116.08	113.26	112.04	102.27	105.92	113.82	105	108.54	108.23	110.07
105.3	108.64	108.25	107.06	112.12	108.11	105.8	105.78	112.6	107.53	113.08	109.46	111.68	111.08	107.19	109.44	108.4	108.15	110.84	108.2	109.5	109.29	113.99	110.75	109.52	109.76	116.15	113.97	106.96	103.52	108.97	102.76	110.96	114.63	109.67	113.18	102.64	112.05	107.86	113.91	111.21	107.49	111.68	110.5	110.37	105.98	110.11	109.58	107.89	102.47
102.57	107.67	107.03	105.56	100.96	112.11	108.03	101.57	99.485	103.45	102.54	106.12	100.67	106.19	103.28	101.93	104.74	106.61	108.75	103.35	102.14	109.35	100.92	110.15	95.706	110.59	97.697	102.57	104.31	108.72	112.12	106.23	101.71	104.98	105.08	103.81	106.18	112.1	104.24	99.061	103.07	100.51	105.2	102.26	104.49	106.45	103.19	105.53	97.752	103.88
104.2	105.28	108.48	97.626	112.88	109.19	101.65	107.14	105.84	105.34	104.89	100.54	106.66	109.22	102.96	113.76	107.08	105.08	107.68	109.32	110.87	106.64	104.79	104.86	105.43	105.53	102.94	97.551	109.38	109.28	110.41	108.39	104.97	105.83	105.44	109.61	102.88	108.05	110.59	103.22	104.88	109.69	113.3	105.53	110.45	113.55	113.5	109.2	112.18	107.52
92.77	97.538	100.35	94.508	99.299	101.29	106.08	102.91	101.04	99.003	104.49	102.05	105.44	106.09	100	99.85	101.29	97.495	97.848	101.99	97.836	99.588	100.11	104.61	103.47	99.738	106.38	103.8	94.048	95.025	103.71	100.97	104.42	95.53	98.386	102.93	98.585	103.74	103.03	101.93	100.17	97.221	101.96	103.63	100.5	93.139	102.49	94.56	101.46	102.97
110.73	100.68	113.1	108.03	107.27	108.08	108.98	109.37	101.04	107.89	103.68	108.56	103.98	100.17	102.36	102.57	103.97	102.04	103.96	102.99	110.82	100.89	103.94	105.96	107.05	104.85	105.71	113.16	106.46	105.15	106.27	109.42	106.63	108.19	111.43	101.34	101.84	103.84	106.99	111.04	107.62	106.74	106.75	101.94	107.37	103.94	109.95	106.82	109.28	103.76
106.86	108.27	102.09	113.48	106.99	116.57	111.59	109.94	111.04	106.24	109.41	108.33	109.63	110.93	106.99	106.09	105.49	107.68	112.11	111.44	110.65	112.08	112.81	114.12	108.13	115.22	108.77	113.69	107.83	108.81	111.55	115.4	104.2	110.28	110.2	108.76	112.65	113.97	107.76	112	114.28	108.74	114.8	111.52	110.72	109.11	104.69	113.53	111.77	108.63
103.99	104.87	104.83	107.98	112.5	103.14	104.94	102.73	106.43	101.13	103.23	103.73	101.73	106.78	103.26	101.31	101.96	108.71	101.92	109.17	103.6	103.41	102.01	107.23	98.03	103.69	106.48	108.83	101.17	98.904	112.81	106.29	112.19	107.81	103.53	104.76	109.73	105.09	109.42	100.54	106.81	108.74	103.74	104.84	107.76	102.87	101.35	99.174	106.94	105.31
116.42	107.74	105.2	109.86	116.25	112.08	108.39	104.76	106.58	112.35	108.18	110.89	110.41	107.36	108.5	106.53	110.02	106.34	115.19	111.92	111.11	115.93	111.4	107.67	113.08	112.38	113.19	113.4	111.73	102.87	108.6	110.31	114.67	114.51	112.09	106.68	113.97	110.18	110.6	110.99	108.83	106.5	108.19	107.42	108.64	109.12	108.5	108.13	105.54	107.11
112.05	106.06	98.697	110.27	106.41	106.26	100.8	107.65	109.32	108.55	111.89	104.69	106.17	108.57	105.81	106.28	99.981	112.78	106.66	103.58	106.89	110.8	110.61	104.08	102.93	111.08	108.97	107.84	109.55	103.65	108.11	103.05	106.96	105.73	102.01	109.83	104.83	107.52	109.63	107.1	102.07	106.83	109.64	107.04	111.17	113.52	101.83	105.52	104.96	105.82
100.55	95.176	103.6	100.15	96.17	105.6	100.61	99.948	99.752	90.315	102.47	96.414	98.399	105.78	97.382	99.875	97.124	101.55	96.795	111.65	97.771	97.654	94.647	100.43	102.78	97.271	97.573	96.813	93.9	105.97	99.514	94.598	99.235	102.45	99.847	107.7	99.357	95.839	102.6	101.9	98.307	98.985	102.69	102.34	105.16	96.059	98.528	94.906	100.05	99.349
96.505	97.154	99.212	105.09	106.85	101.41	103	99.879	104.55	98.543	99.577	100.84	94.711	93.405	101.82	106.4	102.76	102.83	96.618	101.13	101.69	105.89	101.15	103.12	101.34	100.53	99.959	97.373	102.51	103.87	100.78	96.265	100.93	97.756	106.18	97.354	94.066	102.51	99.033	97.992	104.1	98.263	99.914	99.235	92.44	96.33	102.21	107.24	102.15	96.743
105.24	108.28	100.67	106.19	106.46	105.31	101.67	112.79	109.99	111.15	111.18	102.04	107.82	103.5	107.4	108.95	108.03	102.96	108.72	110.29	108.39	101.26	103.42	109.63	109.29	99.47	109.43	104.47	106.92	107.89	103.72	104.53	113.21	107.52	108.33	112.12	105.01	108.37	104.96	106.1	101.41	101.02	102.99	108.49	102.1	103.3	108.95	107.71	107.14	108.73
113	111	111.68	106.62	110.11	109.86	116.78	117.48	109.53	111.79	107.14	112.49	107.88	115.62	109.05	112.16	108.55	105.28	107.69	112.57	112.48	108.04	114.37	109.29	109.06	108.96	109.58	105.86	108.58	108.34	116.16	101.86	111.29	108.58	106.77	114.93	111.09	107.47	110.01	106.21	111.7	109.01	110.15	112.79	112.77	110.98	111.93	116.37	114.03	107.66
107.97	111.83	108.74	108.8	106.12	112.41	107.88	112.83	117.5	106.35	111.14	109.09	112.02	109.43	115.63	111.03	110.67	114.14	107.78	112.12	107.23	109.6	117.5	111.29	108.49	111.42	109.05	112.93	117.71	106.99	115.8	109.5	108.71	110.48	113.13	114.85	107.1	110.29	114.75	112.3	112.33	113.67	119.11	116.69	101.79	110.73	108.79	116.74	112.82	110.25
111.9	115.67	114.53	103.58	106.42	113.32	112.81	103.66	108.9	113.7	113.58	112.08	114.44	109.67	107.48	114.98	108.28	106.23	116.52	114.23	107.02	113.66	111.05	107.54	105.9	110.16	111.67	115.06	106.2	110.15	116.39	105.36	110.71	115.98	105.91	112.42	108.09	105.25	118.7	108.5	114.04	109.55	110	103.74	111.1	111.29	111.97	107.62	108.65	111.82
101.62	117.9	104.75	106.63	105.41	115.73	108.95	112.06	110.13	106.51	110.95	113.71	111.52	112.09	105.83	113.21	112.75	111.61	103.59	115.61	110.46	108.26	107.25	109.12	115.38	105.5	116.34	108.75	109.86	112.04	111.17	107.24	108.77	113.03	107.47	112.88	115.15	113.99	110.56	108.75	105.79	111.43	110.23	109.92	108.66	113.91	107.4	106.66	112.81	112.68
104.46	108.17	104.04	108.23	106.81	95.572	105.97	105.08	106.5	109.01	102.19	103.54	103.08	100.69	98.948	99.1	96.891	101.41	103.38	108.87	102.41	107.17	106.28	104.22	101.93	105.81	105.19	107.12	110.47	105.51	109.49	100.53	100.4	108.54	105.88	106.71	104.54	105.09	107.83	105.86	97.603	107.29	105.26	102.23	102.42	96.554	104.46	102.77	100.2	103.41
101.78	98.406	97.353	100.02	98.613	102.56	107	100.18	99.602	101.01	101.27	101.24	100.84	97.449	105.54	103.13	102.33	101.72	92.581	102.24	96.862	99.722	101.46	101.24	104.12	98.973	105.42	102.72	100.45	96.719	102.69	106.32	105.07	101.01	94.904	100.92	100.58	108.18	92.654	103.5	103.97	98.402	101.89	102.77	97.401	104.15	101.6	102.99	102.21	100
116.41	108.13	108.42	112.67	109.14	116.37	109.79	109.44	109.06	109.56	117.18	112.3	111.31	116.02	108.56	113.93	114.26	118.03	111.36	111.83	110.04	112.76	109.74	112.08	107.97	109.69	115.91	113.77	107.5	114.39	113.1	110.33	115.4	105.53	107.02	118.02	115.04	112.02	118.61	115.57	110.42	110.82	115.48	109.21	115.5	113.02	117.96	105.26	109.86	109.21
106.19	103.36	108.06	108.14	103.63	107.35	103.1	103.76	103.1	106.87	107.72	105.9	101.01	105.88	114.9	105.68	101.42	106.89	113.59	113.01	109.11	105.92	112.28	108.62	103.51	109.75	104.17	99.544	106.82	107.82	106.17	107.64	115.6	109.38	105.32	102.38	100.75	107.93	107.62	111.28	96.655	109.84	104.34	102.22	108.25	101.44	108.57	103.25	111.27	106.44
108.8	100.79	97.975	100.74	104.54	109.02	103.09	108.03	106.77	107.77	99.988	105.16	108.26	105.5	108.77	110.37	105.19	106.63	101.3	107.64	103.4	104.8	112.04	107.9	100.25	105.49	99.731	108.68	99.615	102.96	106.3	105.56	104.72	99.903	97.793	106.01	102.06	106.74	103.08	101.83	106.83	106.36	100.56	102.99	107.39	107.38	100.88	98.117	99.232	103.07
114.91	114.16	112.27	113	114.04	111.72	110.56	103.25	107.47	111.09	107.6	111.45	109.89	111.32	104.72	105.98	106.6	106.77	108.91	115.15	113.56	106.99	110.19	112.21	104.9	105.66	111.46	112.32	112.26	108.44	111.06	110.63	104.74	108.58	108.42	108.25	115.69	106.83	105.02	111.44	106.24	112.54	107.97	110.25	108.25	114.93	107.42	114.82	105.7	103.13
117.5	111.56	113.11	115.85	114.25	113.09	111.55	114.07	109.78	110.38	109.91	119.33	109.44	109.58	114.58	116.87	111.25	104.34	117.27	113.66	111.74	111.97	111.2	104.71	108.23	113.69	113.96	114.26	110.59	111.37	114.44	105.99	109.36	113.96	110	109.79	115.87	111.87	107.52	117.16	115.27	112	107.04	114.31	114.52	109.17	115.1	110.37	106.59	115.6
107.86	109.1	109.32	108.64	109.17	113.31	108.1	110.14	116.59	111.71	107.18	108.09	117.36	114.03	114.96	106.59	106.99	110.29	110.44	108.13	108.96	105.64	111.66	115.93	112.87	108.2	111.94	112.47	113.43	113.47	111.49	115.75	113.91	109.88	113.41	104.51	107.46	114.96	108.57	105.73	115.15	112.12	110.76	107.44	109.31	110.07	108.25	108.51	107.6	118.33
108.63	104.36	108.6	101.63	100.14	98.419	107.22	106.26	102.59	108.81	105.22	104.82	103.9	106.36	106.15	96.809	110.02	108.09	107.07	107.87	103.45	104.52	106.41	99.737	106.96	106.23	108.06	107.05	110.67	103.54	106.52	108.13	109.87	102.85	102.16	106	103.86	108.14	99.458	106.2	108.46	106.66	109.86	103.61	100.9	108.09	112.05	101.72	112.52	106.64
102.62	109.74	103.28	109.11	104.82	98.989	108.3	108.73	100.1	112.62	105.86	100.85	101.78	102.79	102.64	105.37	107.6	99.979	106.84	103.02	103.15	107.48	111.97	103.25	109.77	105.91	106.16	107.45	109.34	116.01	109.29	105.25	110.75	108.01	109.59	107.57	112.47	106.06	106.35	105.1	106.76	108.7	118.4	105.38	105.72	108.4	108.37	111.93	105.69	106.49
123.47	116.58	115.55	118.74	121.2	115.93	116.96	113.62	116.15	112.23	115.78	122.04	119.26	107.51	115	125.27	110.76	114.89	114.32	117.07	118.62	119.65	112.63	116.67	116.7	121.47	119.72	113.94	113.45	120.59	116.24	121.56	121.25	114.09	122.86	114.75	118.61	118.3	123.37	117.03	116.24	114.96	113.75	116.86	117.04	123.1	111.28	115.91	118.58	114.89
112.02	115.82	111.09	110.3	109.75	115.19	113.3	114.89	109.73	109.93	117.75	115.85	106.22	116.23	114.16	115.88	111.95	105.38	113.63	112.27	108.22	111.07	119	111.9	107.76	111.44	117.22	114.73	113.48	113.14	106.63	110.6	109.69	105.41	108.13	116.39	108.87	106.45	105.93	115.22	109.53	110.19	115.1	115.66	114.5	109.24	110.03	114.83	113.82	114.43
107.04	108.31	103.43	105.57	110	108.99	118.86	113.08	108	111.51	120.74	116.39	112.7	112.53	114.51	114.08	106.69	110.11	108.99	108.9	108.08	114.78	110.15	111.84	114.27	112.15	110.5	108.92	107.52	107.8	108.39	113.13	116.37	110.02	108.38	109.89	108.26	116.55	109.68	109.75	105.95	108.44	115.35	112.46	112.51	111.15	112.91	112.92	114.44	110.98
99.785	102.05	98.359	99.542	101.08	97.559	101.06	98.156	99.335	100.17	91.281	105.21	102.08	101.92	102.2	98.783	102.56	108.51	103.05	107.14	102.27	100.3	100.83	94.636	100.58	100.01	103.91	97.223	100.61	101.01	101.04	102.45	99.717	105.52	103.01	99.642	99.38	101.48	101.28	99.081	97.122	102.01	103.52	97.216	99.388	103.87	97.983	104.5	98.592	105.93
108.08	104.19	103.86	107.13	104.55	101.87	108.71	105.33	98.51	102.82	103.7	104.24	107.76	105.21	101.43	101.9	104.95	108.04	103.62	109.13	99.768	109.21	102.14	110.67	103.88	105.78	102.54	106.02	103	109.5	105.09	106.87	97.195	107.17	104.63	101.19	104.84	103.26	97.589	98.849	106.91	104.47	106.34	103.7	99.526	99.586	111.34	102.38	100.19	100.86
101.51	108.29	108.54	96.548	105.74	103.04	104.93	104.92	106.52	108.81	103.43	102.46	102.43	100	102.75	110.17	111.46	103.58	105.66	99.082	97.288	104.25	107.75	99.044	110.13	112.14	102.68	103.93	103.11	99.663	101.85	102.74	102.86	103.07	109.4	103.28	110.37	99.692	103.03	100.44	103.5	98.584	98.645	104.43	108.25	102.77	105.05	107.32	102.05	97.984
103.13	110.75	103.7	108.36	106.77	113.72	108.54	104.75	104.25	104.99	96.582	104.49	99.12	99.868	97.766	112.58	105.05	111.93	101.66	105.55	108.43	109.01	107.47	105.55	110.02	109.8	106.49	106.32	107.84	106.6	106.72	111.32	109.77	102.42	100.12	105.26	108.49	104.77	107.38	105.2	108.38	108.49	110.75	105.04	107.23	108.2	106.14	106.72	107.16	109.16
105.77	106.59	101.35	109.14	103.11	100.94	99.484	106.8	104.29	108.46	108.8	114.78	102.17	101.32	110.21	101.4	104.59	105.68	103.52	102.32	104.11	104.75	104.11	107.82	105.11	108.31	109.67	104.64	108.57	99.106	106.62	111.41	103.98	109.61	108.85	106.04	105.39	99.744	100.04	107.66	101.7	109.19	105.67	105.55	107.33	107.03	101.16	104.27	106.45	99.795
115.73	109.67	117.46	109.1	116.04	113.69	109.78	106.94	115.27	112.13	114.84	111.88	114.6	111.6	113.01	120.2	116.14	115.48	109.43	109.01	117.89	110.66	113.82	111.98	110.41	105.88	110.97	107.73	109.45	108.6	109.99	106.12	111.25	109.81	103.56	110.79	111.79	101.54	106.53	113.73	103.11	104.07	114.2	118.6	110.67	109.62	113.19	112.89	115.41	108.67
104.25	104.88	100.25	108.46	102.16	110.84	103.56	100.76	96.66	110.58	110.18	106.4	100.1	105.8	104.39	100.37	101.35	103.96	104.67	106.36	105.86	101.22	104.85	104.76	102.02	105.79	103.76	98.277	102.63	104.03	109.77	108.49	107.22	100.28	106.79	104.04	101.67	102.65	99.37	104.06	102.41	107.73	102.43	106.43	105.04	103.58	101.98	106.82	97.549	103.77
98.711	103.53	102.73	97.375	90.211	97.509	102.55	94.872	100	104.14	101.51	100.27	97.143	102.95	96.682	104.37	104.77	103.25	98.191	98.534	103.12	96.64	102.14	97.484	96.047	96.871	96.374	102.71	100.15	100.12	98.791	94.606	103.44	99.012	101.68	96.817	95.547	103.78	98.576	100.36	104.34	101.91	105.7	104.94	104.42	99.445	101.71	102.71	104.77	103.54
99.633	101.93	102.66	107.45	107.36	104.27	105.97	105.02	107.53	107.01	105.96	103.67	109.97	109.73	104.06	109.75	105.15	109.81	100.6	103.61	106.64	108.21	99.149	105.01	107.4	101.84	107.23	101.33	102.78	108.48	104.52	108.35	104.87	109.74	96.222	111.18	107.92	108.63	106.18	109.44	99.464	101.55	107.96	105.57	111.96	105.72	100.71	104.65	105.65	106.86
110.61	112.39	110.58	104.17	110.79	108.27	106.64	109.48	105.74	113.25	103.12	108.55	108.19	103.56	98.87	102.7	106.39	106.27	108.74	108.22	100.7	116.12	102.22	105.49	99.41	107.41	106.9	106.47	103.82	106.46	109.34	108.52	105.94	104.3	107.57	103.36	99.155	108.91	106.8	111.69	105.18	104.71	112.12	109.2	109.68	106.4	109.21	107.77	101.67	102.84
111.64	114.05	111.18	108.41	110.21	113.14	102.51	114.69	110.71	112.98	115.26	110.12	110.96	115.75	115.03	111.44	106.88	106.32	112.71	117.87	112.29	111.76	119.18	111.16	107.81	118.66	110.62	112.77	109.91	114.83	118.37	109.93	107.05	108.39	112.78	109.88	113.32	111.81	115.48	113.72	106.2	115.97	114.07	116.15	109.23	110.52	116.57	110.83	112.09	110.46
104.41	97.963	103.94	103.74	106.36	102.88	98.349	103.82	104.41	99.715	104.33	106.65	104.84	103.61	101.28	101.46	105.47	110.74	106.51	106.03	105.03	102.56	105.25	103.45	105.13	102.75	112.99	100.14	99.014	104.48	107.45	103.07	99.302	106.26	105.42	108.09	101.55	101.4	105.19	100.64	106.55	99.861	100.04	101.97	102.92	106.89	105.43	105.01	99.045	105.76
117.53	119.4	114.02	117.26	112.43	117.5	112.22	112.92	120.98	120.12	114	112.43	115.7	116.03	121.08	114.9	117.28	114.81	125.44	118.95	120.36	115.36	113.03	116.08	114.11	114.54	116.04	121.95	118.57	116.71	119.56	108.08	121.4	114.43	116.47	119.38	119.78	112.48	111.26	117.7	119.39	117.51	118.11	115.01	123.33	116.99	117.46	117.99	115.93	114.17
111.37	114.12	114.06	110.9	109.87	108.94	107.94	105.85	112.48	116.18	118.83	113.72	110.47	119.22	112.21	109.58	111.02	111.35	113.38	118.82	109	113.61	112.26	107.54	112.45	106.24	106.33	107.4	114.58	105.53	111.65	104.63	112.25	111.62	113.17	106.84	106.7	113.73	112.97	111.09	111.08	112.54	107.16	108.3	111.15	111.42	105.52	113.57	113.17	109.16
107.75	106.61	103.2	105.14	114.67	110.09	105.62	105.28	106.15	105.97	109.68	106.96	105.65	107.47	111.69	111.08	105.52	101.47	110.01	100.32	108.12	103.08	109.32	105.46	114.86	107.6	109.24	100.84	105.52	104.77	103.14	105.68	110.95	97.906	110.37	105.67	112.67	109.84	109.03	103.09	106.54	103.28	103.9	107.13	102.76	99.06	99.74	100.14	100.42	106.39
114.06	115.72	118.64	112.73	109.52	114.02	113.75	111.36	115.37	111.2	110.41	113.37	104.21	111.39	108.31	107.78	114.57	106.41	108.45	115.93	113.21	113.59	109.86	108.21	112.99	108.86	110.31	106.83	110.37	109.06	113.44	115.19	110.13	111.96	110.46	111.3	112.38	110.4	113.12	112.66	109.81	109.81	107.18	114.97	115.7	109.26	109.37	105.63	108.8	117.6
116.67	112.53	112.51	107.63	111.99	108.32	113.43	110.3	107.76	106.41	105.52	109.8	111.71	109.21	110.76	116.15	116.85	110.48	112.63	109.46	113.97	112.29	117.32	113.2	109.13	107.58	109.92	117.91	108.7	114.08	109.9	115.62	112.5	118.32	109.21	114.37	111.74	114.35	117.77	111.88	116.17	115.45	107.63	112.88	115.59	114.83	112	115.57	108.15	112.22
114.36	108.42	110.49	107.9	103.39	107.82	103.45	106.42	102.11	102.22	105.64	108.33	104.48	103.82	102.74	107.9	98.987	102.93	107.83	108.36	103.33	112.51	108.05	105.83	102.96	111.81	105.95	104.04	106.03	109.63	103.5	105.2	104.67	108.99	103.3	108.59	110.74	102.79	103.56	103.43	106.43	105.59	110.27	101.78	109.41	102.23	104.56	108.1	110.05	96.677
111.83	116.6	113.28	120.83	124.55	117.91	116.4	118.49	115.4	118.59	122.58	121.32	110.82	115.96	118.13	115.71	121.89	119.85	121.19	110.29	112.5	116.99	123	124.89	118.89	118.59	121.89	116.6	115.01	118.55	115.08	118.9	116.36	107.3	117.82	115.69	120.42	115.95	117.14	122.52	118.25	119.61	116.81	120.29	121.01	117.76	112.64	119.1	122	116.4
101.57	107.74	112.25	103.22	103.05	102.36	107.88	109.07	106.87	101.24	113.16	110.45	106.79	108.43	107.41	100.69	103.63	108.1	108.37	102.1	103.94	103.31	99.891	108.95	109.39	101.03	104.12	108.49	108.04	108.02	103.78	101.59	102.23	111.79	105.49	107.95	101.77	99.601	102.19	113.7	97.8	108.48	102.23	103.06	105.06	101.65	111.72	102.97	108.29	102.81
105.99	102.2	108.07	96.943	107.96	108.54	110.27	101.41	106.46	102.17	106.1	104.43	103.27	107.28	107.94	108.03	107.28	105.8	105.77	102.63	100.74	109.86	104.17	103.37	103.42	101.59	102.94	106.71	108.3	104.79	109.26	106.77	103.88	98.228	103.73	102.09	104.05	103.14	105.79	103.99	103.65	102.72	101.79	104.85	96.244	103.94	102.64	114.76	114.79	107.7
100.41	98.466	96.743	97.095	94.52	104.93	103.57	101.37	106.98	97.142	105.68	101.44	99.872	97.163	104.3	99.381	102.1	94.63	113.74	107.24	95.071	108.36	101.87	101.88	97.023	102.53	102.41	101.19	106.3	105.3	96.02	97.709	97.848	97.661	98.907	102.79	104.62	98.484	101.57	101.84	100.29	102.37	95.457	97.369	97.071	103.01	94.845	105.06	94.219	107.07
106.51	102.63	103.25	103.93	105.12	103.56	108.79	101.25	108.56	105.65	103.33	105.68	97.98	103.14	101.27	102.05	106.14	104.02	105.85	104.3	106.18	102.17	104.32	112.08	107.2	111.4	106.12	106.65	101.53	106.88	108.32	105.01	108.88	100.05	107.43	103.03	100.78	100.88	100.87	103.38	101.33	111.08	103.11	101.98	96.854	103.79	103.92	103.98	106.97	110.31
106.71	104.99	102.14	103.72	110.24	103.6	106.51	106.31	111.66	107.88	101.77	103.17	107.62	104.89	110.58	104.32	102.59	109.3	107.6	111.26	107.8	101.64	111.95	103.35	101.28	106.43	104.37	106.48	105.01	103.66	105.02	109.26	107.33	104.32	103.78	101.31	104.21	102.93	113.49	104.05	107.18	105.07	112.4	109.51	104.56	99.427	112.56	102.21	107.96	108.47
113.57	111.15	109.62	110.5	111.63	113.04	111.16	114.81	114.09	112.98	116.49	109.64	111.61	108.37	110.83	115.8	113.14	111.63	112.2	114.95	113.3	109.22	112.69	119.9	110.03	109.02	107.09	110.96	104.16	114.34	107.94	111.67	106.06	112.91	112.33	108.48	107.1	111.8	109.95	114.74	108.16	106.34	109.87	106.4	114.74	116.21	109.16	110.77	108.4	114.8
101.03	105.44	105.97	107.01	106.88	111.72	106.66	107.46	99.621	105.62	106.58	102.39	105.26	102.87	107.1	110.84	107.13	101.9	104.98	110.11	106.39	106.74	106.21	104.22	102.25	111.06	108.9	107.69	107.73	103.4	105.13	104.16	108.26	109.82	105.89	111.51	108.58	102.25	109.41	112.36	110.01	98.071	107.67	105.24	104.84	115.83	105.6	106.25	98.207	112.62
115.96	106.49	106.2	107.33	115.72	108.19	107.44	113.28	106.25	109.96	110.33	115.59	112.1	111.45	108.26	110.24	109.18	112.43	111.36	111.28	109.13	107.02	107.87	111.54	109.53	113.62	104.14	114.4	106.28	111.54	109.22	106.82	115.8	113.51	117.19	111.46	102.92	107.9	114.43	106.41	109.44	114.06	112.04	105.75	109.97	105.75	110.14	109.37	114.46	110
97.202	100.3	97.946	103.11	97.742	101.44	101.9	95.933	94.913	94.923	94.845	90.481	98.325	99.169	99.434	101.38	103.84	98.758	105.13	98.676	100.61	92.067	96.045	99.539	100.94	101.69	98.245	103.36	101.82	101.99	98.762	100.55	102.76	97.423	106.99	96.822	98.796	99.23	102.66	90.487	95.363	100.67	94.608	104.27	95.727	98.548	100.21	96.776	98.25	93.909
96.836	106.87	101.55	101.08	103.03	98.207	105.28	101.54	96.52	102.11	104.43	101.92	107.98	96.302	98.607	98.474	96.097	95.634	105.35	94.072	103.09	102.15	98.593	102.57	96.884	96.645	99.08	98.612	99.065	104.89	99.001	102.51	97.717	94.582	100.08	97.008	102.35	101.72	99.435	96.718	99.713	99.329	94.07	101.84	96.983	100.38	95.266	94.999	99.157	107.43
106.65	112.6	107.09	112.68	112.63	109.77	115.14	115.09	111.62	112.34	109.83	113.14	107.08	107.13	110.68	114.62	107.47	112.06	107.47	110.82	113.85	108.7	107.95	113.17	117.48	110.53	109.56	102.34	109.11	108.7	105.04	108	109.87	115.84	115.15	104.46	105.04	110.47	114.01	111.02	108.97	111.03	109	111.37	109.91	110.78	111.48	108.17	107.16	112.94
101.7	108.92	98.174	109.72	108.01	105.71	100.86	108.76	100.07	104.34	107.65	105.98	100.66	101.35	109.25	104.17	100.99	102.77	109.95	107.69	106.08	107.03	111.48	113.42	108.42	115.53	106.23	109.75	108.4	110.69	114.42	109.05	101.91	107.49	105.66	103.98	110.34	105.39	102.34	105.57	111.3	104.77	103.54	110.19	104.94	108.61	95.468	113.46	108	108.38
103.88	97.439	98.28	95.731	94.996	96.789	104.53	99.789	98.874	99.5	100.76	102.83	97.087	100.82	101.48	103.6	101.37	97.677	94.023	100.34	99.905	104.6	95.673	105.92	104.34	93.379	97.819	101.3	103.95	94.098	92.987	94.908	99.154	100.37	105.83	102.67	110.82	100.22	96.963	102.55	92.784	100.86	104.08	102.12	106.37	98.692	104.95	101.72	100.5	103.69
104.53	108.29	102.85	105.14	107.7	104.04	104.51	109.11	105.79	107.03	96.935	105.29	106.45	98.597	104.75	107.18	106.06	98.424	103.3	107.71	106.98	106.93	102.61	103.7	109.17	106.29	106.44	106.68	100.74	102.05	96.839	113.03	107.7	105.39	108.65	102.88	103.9	106.11	104.48	106.9	97.131	107.2	108.7	98.87	108.03	103.22	106.96	104.57	93.164	106.17
105.08	100.91	106.87	104.37	106.5	104.49	105.69	111.57	112.59	101.59	112.19	99.951	107.91	104.08	108.77	99.419	107.69	103.07	105.29	105.68	106.16	109.24	102.11	109.58	104.36	105.59	106.25	106.37	107.98	101.47	107.99	105.2	111.29	107.88	108.47	106.92	104.76	99.711	106.87	104.82	111.81	111.34	108.15	111	103.42	104.16	101.65	106.08	106.48	112.19
104.78	110.32	115.22	112.76	114.56	112.44	113.62	116.7	107.5	108.2	109.9	107.45	107.64	110.39	112.03	110.47	114.54	110.52	104.02	109.37	108.22	114.37	113.46	112.66	109.37	110.46	113.17	111.03	108.52	115.4	108.76	109.74	105.36	111.23	112.05	111.51	112.38	111.27	110.62	108.83	116.44	109.3	112.63	111.38	112.55	117.3	110.03	111.44	112.6	108.25
109.59	111.32	107.52	109.71	115.93	109.16	113.89	112.45	109.17	113.5	107.45	115.16	108.49	112.12	113.36	113.32	101.13	113	111.99	112.35	111.64	109.63	114.92	118.86	110.97	107.93	104.52	116.77	116.05	107.75	114.64	108.98	110.61	102.12	112.83	111.7	114.4	117.13	117.75	108.82	108.42	112.25	111.17	111.43	115.42	109.24	109.48	112	119.05	113.05
103.17	102.02	109.47	111.2	108.53	96.836	106.81	107.07	107.21	109.31	107.46	105.7	105.78	109.68	108.89	106.67	104.19	107.38	110.92	107.09	102.7	105.94	107.73	95.734	106.21	105.1	100.84	100.09	107.46	100.06	102.91	108.1	103.14	96.595	109.66	111.86	105.16	105.8	98.927	103.7	104.55	109.26	103.73	111.88	105.92	103.07	100.3	101.46	110.63	108.67
112.07	116.07	111.89	110.76	117.95	115.58	109.58	117.77	110.03	109.2	111.77	109.48	109.95	106.96	113.92	108.87	108.24	112.73	117.19	114.48	110.33	109.65	107.81	107.26	114.21	107.91	113.33	105.29	114.63	109.8	112.69	109.2	110.9	109.99	111.11	117.68	112.31	113.79	112.01	107.16	115.75	111.38	115.59	109.58	111.12	107.7	110.98	107.33	113.29	107.59
111.38	98.285	105.88	101.1	100.5	105.81	109.87	103.03	105.32	105.99	106.41	106.37	107.49	110.58	111.23	108.92	102.95	104.82	102.23	100.17	103.54	105.32	107.37	113.56	108.97	106.38	103.67	109.04	113.17	102.27	109.04	108.38	108.24	107.41	100.97	99.474	103.62	105.12	109.51	105.9	107.29	115.2	102.81	104.42	102.31	104.67	104.58	112.36	104.56	108.32
106.52	112.55	116.33	113.65	107.11	111.2	103.49	104.29	111.49	110.84	113.83	108.54	111.92	114.03	105.37	113.14	111.47	109.52	108.21	110.23	115.08	110.27	109.27	111.64	112.44	111.36	110.17	107.92	114.81	107.4	101.76	110.4	108.54	109.43	107.7	110.15	103.53	109.66	110.38	113.45	106.43	103.32	115.31	109.16	108.52	112.67	106.83	108.48	102.45	113.19
117	121.02	110.41	116.54	125.83	118.64	114.49	118.56	119.85	112.61	118.32	123.12	116.82	115.82	116.65	116.51	115.41	117.76	115.22	119.36	120.94	117.33	118.02	122.76	120.22	119.84	117.19	117.79	110.38	115.65	118.01	115.82	125.78	121.05	114.3	122.72	116.75	117.38	111.68	115.31	116.95	118.78	121.64	116.49	115.65	114.39	120.8	117.22	116.5	118.32
114.47	109.81	114.34	113.42	113.57	108.17	112.93	113.03	107.43	116.92	116.1	108.32	105.35	114.9	110.41	109.32	108.62	111.12	111.09	107.58	115.2	110.76	108.48	108.98	104.75	113.33	113.33	112.63	107.25	108.67	109.14	103.95	115.76	110.44	111.66	105.11	108.18	112.35	116.67	110.4	111.37	113.04	114.4	108.88	112.04	111.83	112.17	117.04	120.03	112.66
103.74	108.72	107.7	108.98	99.848	107.34	109.58	111.44	108.98	111.22	107.29	107.84	104.79	106.33	98.11	105.11	107.61	101.89	105.79	112.92	102.52	109.39	107.82	103.39	105.67	107.21	106.28	105.39	108.88	105.61	103.22	109.03	103.02	99.352	100.85	109.3	109.73	104.72	110.47	103.84	102.95	101.7	108.5	106.14	109.8	108.42	102.41	104.31	103.3	107.63
111.71	107.92	107.48	110.48	111.32	110.28	106.69	112.6	116.15	109.11	113.29	112.18	113.01	111.06	110.27	106.98	110.58	111.77	111.38	109.88	109.38	105.57	104.6	112.23	113.38	112.19	107.92	114.73	121.41	105.16	105.34	108.92	113.2	110.73	112.28	114.32	103.43	107.21	100.16	107.34	109.02	110.58	114.69	110.33	114.79	116.44	106.05	112.91	108.82	111.21
104.86	104.2	102.99	106.47	105.36	102.7	103.18	104.62	97.684	104.97	112.59	106.57	107.4	104.78	95.293	104.58	104.38	97.575	98.467	105.19	105.94	106.98	108.49	104.44	105.53	114.45	109.84	96.474	106.28	102.35	114.09	107.85	103.91	104.24	105.66	104.48	100.59	106.51	105.55	104.5	100.59	103.37	103.48	106.77	102.65	100.69	102.4	107.3	104.32	104.52
100.3	105.47	95.398	102.5	102.21	100.56	100.31	96.774	100.23	109.32	101.29	98.797	98.24	104.44	97.668	100.56	103.21	104.81	94.312	99.246	102.74	107.16	98.388	100.19	105.36	100.88	99.437	102.65	98.296	104.58	99.242	103.02	96.902	99.222	103.14	103.67	95.149	104.51	103.6	104.36	96.113	97.909	101.66	103.8	111.3	103.87	104.3	97.992	105.74	98.639
106.16	110.64	113	113.8	111.62	117.95	115.07	115.3	109.11	113.16	113.18	106.18	108.37	112.02	112.11	108.95	112.17	110.45	112.37	110.73	108.44	109.52	116.25	107.39	109.82	112.76	108.02	119.14	109.72	116.39	109.57	111.81	107.45	114.79	115.4	111.98	113.33	114.13	111.15	109.88	105.26	118.14	108.12	116.6	110.17	117.18	112.52	108.18	115.13	111.88
103.32	99.9	103.51	94.684	94.552	102.63	90.082	98.679	95.949	102.38	99.18	96.301	102.24	101.63	101.15	99.012	101.54	107.5	103.45	99.124	96.851	101.92	101.98	100.37	105.88	102.89	111.57	100.29	98.237	105.32	107.07	99.191	102.52	100.17	104.9	99.098	97.07	99.161	98.967	102.49	100.18	98.491	103	99.834	103.65	104.55	101.06	109.41	101.77	104.71
107.82	100.45	107.68	106.74	103.18	105.01	112.68	106.35	107.14	106.26	111.67	109.99	107.12	103.67	107.78	103.91	107.6	113.45	109.56	111.59	104.21	106.9	110.67	104.99	107	103.02	107.53	108.35	105.74	98.69	108.39	109.3	102.25	113.81	108.82	104.72	104.15	102.19	102.51	108.57	107.6	106.55	107.43	109.02	106.79	101.01	101.61	104.25	108.51	105.27
93.986	104.82	98.614	104.24	98.196	102.27	99.58	103.22	101.46	101.22	100.12	102.49	94.679	101.36	93.815	93.276	103.02	104.28	97.945	98.868	95.947	101.52	100.31	98.782	96.29	107.76	100.99	97.422	105.82	97.633	104.74	108.86	104.64	100.32	102.41	99.293	101.07	105.21	99.677	98.24	100.8	96.889	99.358	93.964	100.08	101.05	97.735	96.332	107.87	107.82
100.06	104.46	103.38	106.75	109.67	105.92	101.98	104.77	104.05	113.06	106.36	107.26	99.104	100.31	107.34	101.76	101.56	104.44	113.04	108.67	109.36	104.02	107.36	105.91	109.45	106.72	106.69	105.56	107.54	108.21	108.17	103.69	107.41	110.93	102.52	103.66	101.91	105.84	101.98	110.79	110.04	107.99	109.42	103.73	103.53	102.87	109.42	99.395	105.27	101.87
111.58	113.44	114.04	114.05	114.57	107.23	110.93	112.68	107.76	106.18	113.93	115.53	112.92	110.6	116.54	107.35	113.5	108.59	112.57	107.73	110.58	107.62	112.47	112.74	100.63	108.97	110.5	115.57	113.55	112.24	112.51	111.36	114.44	114.32	113.09	116.27	107.95	108.92	115.14	111.62	107.35	113.03	113.1	110.76	111.1	109.53	113.23	113.52	110.06	117.12
95.042	110.39	101.95	106.64	101.65	103.22	101.36	104.46	102.64	106.13	109.81	105.78	106.77	103.08	102.36	103.32	102.28	105.07	108.17	106.2	104.36	105.13	108.13	112.21	104.18	103.16	108.11	107.23	101.83	107.61	101.54	103.53	105.61	106.41	106.8	101.67	104.47	109.85	97.856	103.83	107.26	102.28	99.77	104.66	106.73	104.89	107.58	102.32	104.94	101.86
109.06	103.62	105.7	108.38	107.45	108.47	106.76	107.96	106.47	111.92	106.06	111.54	111.03	99.9	105.02	108.15	102.51	104.5	108.81	108.41	102.87	103.55	106.02	106.6	102.76	100	106.14	102.86	97.426	106.16	107.64	100.87	108.42	103.09	107.38	109.57	105.28	111.14	112.08	105.43	106.52	113.16	106.61	104.3	105.68	106.46	105.79	107.18	109.21	98.365
103.38	100.22	105.37	109.84	102.71	101	108.63	100.95	100.92	99.493	95.574	101.25	95.563	99.114	99.032	103.52	100.96	106.35	103.71	106.88	101.63	101.71	100.32	103.37	109.07	98.747	98.291	99.401	92.679	99.669	102.62	98.026	96.95	101.31	98.276	99.54	98.805	94.257	97.89	101.5	98.058	106.64	93.44	100.4	105.5	101.21	104.69	95.646	103.31	96.566
105.25	105.26	110.02	99.804	101.34	107.67	104.45	105.65	111.23	105.44	111.7	105.83	107.26	98.823	102.17	103.69	105.05	101.55	101.89	103.02	106.1	109.17	105.61	105.43	109.47	109.2	114.9	106.73	107.05	107.83	99.547	109.92	102.02	106.05	105.1	108.38	101.21	105.81	102.12	101.58	104.84	107.64	108.86	107.89	106.43	114.66	102.9	105.22	103.81	104.23
103.69	107.36	109.32	108.77	101.45	104.72	107.33	108.6	102.22	103.21	106.5	102.55	111.2	106.92	109.62	103.3	110.84	111.76	100.5	105.03	108.64	101.75	105.71	108.2	109.86	105.36	107.67	96.395	103.91	105.11	111.44	107.91	111.35	102	107.85	107.83	98.918	101.21	110.67	108.06	105.49	112.59	106.03	105.75	107.16	104.1	107.66	109.59	107.41	106.99
104.36	103.56	96.909	101.35	100.05	99.92	100.66	112.04	105.57	103.64	100.02	102.7	110.87	102.59	100.87	107.51	107	107.79	104.33	105.51	106.03	103.47	102	99.099	103.71	96.932	104.89	97.403	110.33	103.27	112.27	98.058	102.62	101.19	108.1	105.26	101.41	105.3	111.14	105.91	102.77	98.625	107.05	101.17	103.91	103.19	104.77	112.56	102.37	106.37
106.56	114.88	108.75	106.84	109.57	107.43	103.68	101.83	104.43	113.45	104.04	106.01	107.8	107.45	105.95	103.75	101.15	99.373	104.12	105.47	109.59	109.26	100.41	101.14	106.19	106.39	105.42	104.72	104.9	106.3	109.13	106.33	104.97	103.01	103.63	105.1	108.53	102.9	103.38	108.07	108.65	108.66	100.71	103.96	106.65	110.67	105.77	106.75	103.49	106.4
111.98	108.67	107.38	112.43	115.76	110.56	109.37	111.5	111.85	115.42	116.59	104.51	112.78	114.62	113.71	115.4	114.12	104.19	110.56	112.05	115.59	117.6	115.33	116.13	111.34	110.99	108.04	117.79	104.03	113.96	112.96	109.4	114.22	110.31	107.77	116.46	109.99	118.57	110.08	113.36	111.8	109.84	104.55	115.19	107.16	108.34	112.62	115.63	108.38	107.72
103.76	98.687	103.22	107.73	106.17	99.535	101.3	101.67	104.78	95.129	104.34	109.23	101.37	102.61	104.87	103.97	107.79	107.99	104.46	106.59	96.159	104.54	100.49	103.15	105.24	98.282	99.033	108.09	103.98	103.6	107.66	103.46	105.85	98.277	109.62	105.45	103.89	103.64	113.08	102.84	98.253	106.62	106.63	109.02	98.337	101.83	101.49	105.18	103.32	100.68
113.88	115.66	114.59	107.94	111.49	110.13	112.37	109.74	112.63	114.53	110.55	111.14	116.43	110.86	109.92	111.78	110.45	120.78	112.61	111.71	114.75	108.48	114.77	114.65	111.25	112.59	115.07	107.28	114.01	109.18	111.82	111.25	113.36	108.6	112.56	107.3	111.22	111.43	113.51	111.66	107.67	112.67	109.23	110.83	113.82	120.06	113.86	111.19	108.42	117.74
103.26	105.29	110.49	104.72	108.84	102.81	103.81	108.55	102.87	106.94	100.93	104.28	109.47	102.6	103.93	105.99	107.85	106.86	104.29	108.72	103.06	112.78	106.3	109.94	104.02	108.1	105.3	111.59	106.39	106.5	108.63	104.31	110.79	110.11	109.01	103.54	109.18	104.92	108.83	107.04	107.84	109.05	102.66	108.05	105.92	108.2	107.08	105	108.57	105.81
110.96	101.9	103.76	105.1	102.36	102.58	105.57	108.04	106	107.37	104.93	105.33	105.36	101.89	102.72	104.61	107.29	109.87	108.76	105.31	103.46	108.91	108.85	111.73	99.252	100.24	105.83	103.37	100.36	115.33	105.86	104.49	111.05	116.39	99.773	103.63	105.21	101.93	107.87	114.49	108.17	101.68	109.85	108.62	110.83	111.41	110.65	106.75	99.23	104.01
109.85	113.33	112.67	115.98	105.4	108.57	110.03	106.59	107.13	107.84	111.78	109.98	104.81	109.23	109.17	112.64	106.35	105.67	102.51	106.72	105.43	109.25	113.07	113	107.65	114.2	115.59	109.64	105.63	107.47	114.61	107.64	110.25	109.54	113.74	104.18	109.94	109.49	114.19	110.52	111.54	109.89	106.45	105.39	110.25	104.91	110.32	112.12	110.21	113.35
105.95	106.8	107.12	103.44	105.46	104.65	106.83	110.09	104.68	105.45	100.05	101.53	107.44	94.824	109.5	106.82	106.34	105.34	110.59	100.3	107.78	110.03	105.38	104.31	108.47	109.18	106.15	108.92	106.38	102.34	105.32	106.96	106.65	106.77	108.49	103.88	102.13	111.34	107.18	103.5	111.38	104.42	108.44	108.63	111.96	109.3	105.78	107.48	105.58	107.15
105.8	102.61	106.03	105.73	109.83	102.56	104.61	108.28	112.05	107.23	108.6	113.51	111.63	108.95	103.91	112.7	109.97	104.86	105.58	112.36	107.6	109.53	108.4	112.3	116	101.87	101.35	102.33	105.75	102.27	107.07	108.15	107.11	107.74	100.89	104.31	107.05	106.21	111.27	107	116.28	104.82	108.19	106.63	105.71	106.92	106.28	106.26	99.07	106.85
107.63	104.44	106.91	113.69	103.12	98.624	102.42	107.76	111.47	108.9	99.149	106.39	112.43	102.11	110.55	107.1	101.43	104.27	110.7	109.23	108.82	108.61	102.54	111.11	105.67	109	111.76	105.81	111.31	107.06	108.57	105.31	110.36	106.67	111.2	103.57	105.09	103.51	105.1	106.36	108.71	108.8	102.97	108.04	107.28	102.59	103.73	111.68	107.91	105.37
103.62	105.46	110.06	100.33	108.56	105.49	106.46	105.14	101.84	114.52	103.81	111.38	108.29	105.43	100.26	102.98	104.33	106.56	106.37	104.71	106.75	111.19	106.43	105.28	104.37	102.42	107.39	102.84	104.56	109.79	112.47	107.57	103.65	109.4	103.02	102.87	107.71	110.87	111.64	99.822	105.1	107.98	102.69	100.74	105.83	101.53	110.61	105.05	105.13	106.38
108.67	106.86	107.18	106.57	105.97	98.378	101.94	110.23	107.99	111.05	100.72	112.68	99.872	103.92	102.06	101.02	105.15	108.65	110.21	102.97	99.824	109.01	110.89	105.1	104.1	108.3	105.82	110.43	109.99	107.06	111.68	104.14	109.63	105.81	109.22	107.18	106.19	109.28	106.6	107.98	107.72	104.75	101.63	108.88	102.39	102.24	109.67	104.74	102.54	105.52
103.84	104.73	102.66	103.51	109.68	109.54	107.86	104.38	105.82	104.57	106.45	108.53	102.65	96.253	98.781	100.45	109.55	110.47	104.83	97.846	102.6	101.16	107	107.12	103.56	100.88	107.59	100.54	99.242	103.68	104.91	110.12	107.96	99.718	103.99	104.68	106.48	105.32	103.7	111.21	107.23	104.16	103.19	102.53	105.75	101.21	101.26	103.15	107.05	101.12
123.09	118.11	114.48	120.1	118.53	117.34	118.54	118.27	122.11	118.21	115.99	114.46	117.42	117.35	114.5	118.35	121.05	119.69	118.92	120.92	120.28	117.24	118.19	115.76	119.96	123.13	113.19	118.5	119.95	116.51	119.36	117.58	112.77	115.54	112.87	120.44	116.73	118.94	119.4	113.75	115.38	116.83	117.48	112.68	112.92	116.78	116.12	113.48	117.9	120.34
104.48	98.088	108.66	107.44	101.34	101.01	105.21	105.83	106.38	106.36	105.13	103.3	100.76	107.49	105.15	104.22	99.411	99.446	102.44	103.81	108.3	110.49	108.15	104.91	105.29	103.1	105.09	102.59	102.62	103.82	105.4	98.604	102.87	104.62	104.41	106.6	99.887	99.924	103.87	104.37	109.88	104.34	105.26	98.53	101.77	109.15	110.58	103.25	106.67	100.11
108.51	101.25	107.16	104	105.05	103.06	102.5	103.37	104.78	99.915	98.565	106.81	109.6	101.37	115.89	108.13	107.68	99.557	100.57	101.6	102.05	109.2	104.94	101.58	104.45	100.93	104.42	105.45	103.26	105.06	103.95	107.25	101.96	103.11	101.55	102.55	100.83	104.52	107.94	103.15	110.06	103.87	100.56	107.66	105.58	96.217	104.31	110	102.8	106.07
116.71	114.66	113.01	112.97	113.27	110.27	117.79	108.35	109.78	116.56	111.48	111.52	111.61	107.45	112.1	115.19	107.4	108.88	103	112.32	102.92	113.12	111.7	110.65	112.18	114.46	114.84	109.98	113.31	112.57	112.03	117.85	108.94	117.71	113.73	110.48	110.39	108.13	111.1	110.81	112.4	117.12	111.09	110.7	116.15	109.94	108.16	112.52	105.15	113.28
110.52	112.47	108.93	118.98	115.44	107.84	112.79	108.91	112.11	116.41	111.55	120.22	108.41	103.05	112.04	108.2	116.92	106.13	111.43	110.28	109.55	107.19	113.31	109.95	118.73	114.98	112.02	113.59	109.8	116.57	107.57	111.06	107.97	110.72	110.73	113.92	111.36	113.8	112.06	108.32	109.29	109.16	110.47	111.42	112.8	113.22	113.77	115.84	115.57	113.62
97.312	100.19	105.17	97.95	96.718	105.03	100.33	96.278	100.63	101.14	98.309	96.324	106.13	98.762	99.42	102.72	94.06	95.488	102.52	104.69	91.589	100.22	101.04	98.577	97.505	98.549	105.66	103.52	103.51	100.06	98.729	94.397	98.592	98.805	100.55	103.26	100.08	99.135	105.51	101.46	103.26	101.92	101.93	95.901	101.14	102.64	93.554	98.714	95.877	100.83
110.53	103.72	106.53	100.92	107.42	103.31	100.56	109.66	104.92	105.72	103.24	112.33	110.56	105.13	105.22	109.92	104.1	107.54	105.01	110.46	110.96	104.21	107.31	99.679	105.66	107.03	109.21	110.68	99.134	100.64	102.08	108.35	107.85	109.4	108.9	106.25	104.53	108.08	111.74	112.46	111.18	106.29	107.42	109.58	103.54	105.69	103.67	108.88	104.79	109.55
108.49	112.16	115.36	113.45	106.94	110.35	112.82	110.01	112.35	114.82	109.93	113.69	111.93	112.73	115.74	108.97	106.61	117.46	114.52	108.9	107.97	107.82	108.02	115.81	111.3	111.92	112.79	115.47	111.69	115.9	104.97	112.29	113.79	113.98	111.28	112.07	110.2	112.67	112.89	111.53	109.72	110.74	113.55	108.43	111.29	116.34	110.35	110.27	110.84	113.67
99.341	107.48	109.94	108.69	101.89	102.8	106.3	109.35	106.07	104.8	107.11	102.08	109.49	102.19	108.69	107.97	101.82	108.27	103	105.22	110.02	101.72	106.53	102.24	112.02	98.395	104.32	106.93	105.72	107.26	109.46	102.72	109.49	102.35	104.26	107.97	107.89	107.66	109.06	106.57	108.27	100.64	103.74	111.02	109.08	100.33	107.73	106.39	107.4	109.93
108.53	99.164	103.87	104.11	103.84	105.59	103.29	111.38	108.92	104.35	104.31	98.385	104.1	103.07	103.32	109.94	106.99	103.16	105.75	111.65	106.69	105.37	105.04	107.7	106.07	102.01	109.35	95.482	104.99	99.28	105.57	104.49	105.4	101.15	113.17	107.25	99.883	103.58	104.73	99.132	106.3	106.86	107.13	107.97	106.38	103.55	107.71	110.63	102.55	103.48
104.62	107.75	115.53	108.18	109.28	106.49	100.05	101.82	113.62	102.57	108.38	110.95	105.7	103.35	105.36	106.63	107.74	100.93	105.11	105.98	98.946	111.3	109.61	104.4	105.29	105.25	110.56	103.57	104	108.42	108.43	105.07	103.4	109.92	100.21	108.37	110.18	105.31	102.46	100.93	98.379	107.43	110.93	109.02	98.215	100.34	106.31	112.59	109.66	108.42
109.47	101.86	99.527	105.63	113.12	104.28	109.47	116.43	105.55	110.41	106.92	109.28	106.93	114.43	110.75	106.34	110.34	102.28	107.9	114.02	106.71	118.52	114.62	112.88	114.51	112.22	118.15	104.32	113.66	108.9	112.8	110.55	115.41	112.03	111.8	111.51	113.67	110.57	114.98	107.53	105.82	106.82	109.96	107.11	111.58	107.88	102.87	105.79	111.13	114.8
111.24	113.84	112.5	110.13	113.98	110.72	109.51	122.88	108.87	105.72	110.29	112.58	111.74	111.38	117.89	108.83	114.08	119.32	104.66	115.98	108.45	117.89	109.17	114.55	113.28	110.1	118.12	107.66	115.74	111.64	114.16	108.31	116.02	115.61	110.06	110.1	108.26	112.01	113.57	116.85	115.28	105.81	112.06	110.23	108.79	109.09	108.89	112.94	116.71	116.95
103.05	100.96	99.342	109.39	98.704	105.04	99.31	97.86	96.406	105.5	107.26	100.34	97.359	95.596	98.673	99.75	99.877	101.83	98.635	96.35	103.1	101.57	103.63	98.066	103.72	97.307	92.151	103.09	101.73	103.06	102.35	99.171	102.3	101.43	96.283	102.08	98.057	111.46	97.01	98.327	107.35	98.269	100.58	98.781	99.005	102.86	101.76	92.963	103.29	98.086
108.71	103.6	113.19	103.22	112.26	106.41	105.9	109.22	104.06	108.59	102.81	110.82	100.25	111.79	100.8	109.84	112.05	110.98	107.24	103.34	109.19	102.34	110.32	105.44	112	105.56	103.41	108.55	104.97	110.09	101.24	113.52	109.06	110.69	108.57	106.26	108.4	107.39	104.87	105.62	109.51	110.9	105.67	105.3	101.17	98.023	106.91	104.14	104.04	107.9
108.23	99.684	102.86	99.082	107.5	104.28	101.56	104.76	112.1	103.86	110.31	110.56	110.13	108.66	105.38	105.65	112.18	106.57	113.35	106.53	96.245	107.85	98.677	110.6	109.03	102.99	107.97	105.08	111.37	103.12	103.33	108.76	107.71	107.85	108.65	105.1	108.24	104.13	102.6	103.89	103.48	107.39	107.33	108.35	103.1	105.53	102.96	108.39	109.94	114.75
109.89	108.28	111.11	110.46	112.58	110.62	109.97	115	108.94	117.13	110.02	109.7	111.05	111.77	111.88	109.23	108.92	113.19	105.73	108.36	104.99	106.21	112.3	107.35	106.79	111.56	111.24	110.82	109.18	101.32	106.91	105.49	109.1	111.22	106.51	114.82	109.2	102.33	112.4	108.68	109.86	104.7	109.38	104.22	112.13	109.46	112.22	112.29	107.36	111.82
106.5	107.04	105.61	111.79	110.85	99.297	105.71	109.29	101.21	103.98	100.66	107.62	105.87	113.4	99.653	106.23	106.76	105.94	111.74	101.77	106.64	108.83	107.81	104.36	106.52	108.76	103.6	99.863	108.93	99.327	103.13	105.26	103.4	103.18	105.56	99.215	108.19	103	109.98	108.23	106.25	105.35	111.4	105.75	110.22	110.96	103.95	106.01	113	106.55
108.25	101.55	100.38	98.855	104.32	99.293	96.34	102.52	93.217	100.27	103.21	99.704	100.28	101.57	103.81	98.98	92.312	102.57	97.177	100.6	98.895	100.41	99.653	102.23	99.42	101.77	98.234	97.953	96.067	106.1	99.684	107.91	102.59	105.08	98.482	101.04	98.89	104.2	99.64	102.12	99.797	96.295	97.946	102.53	95.692	90.886	101.7	102.15	97.591	99.074
109.3	99.228	99.22	95.672	99.734	99.207	99.167	100.97	96.773	104.38	99.155	106.74	98.65	101.97	95.48	101.39	102.41	99.585	102.43	96.112	98.825	100.88	92.552	99.385	101.54	105.51	99.072	95.35	99.547	98.497	103.46	103.45	102.98	104.1	99.191	104.7	102.08	98.931	105.9	102.77	96.81	100.68	103.23	105.89	103.52	103.91	103.63	95.928	95.732	99.88
115.68	108.74	111.59	109.27	108.89	111.21	115.93	114.17	111.14	110.17	113.3	112.15	111.25	111.89	112.09	108.76	108.2	109.1	110.74	115.92	110.46	111.22	112.42	114.25	108.11	113.39	114.88	103.27	102.42	113.09	106.69	111.91	108.61	112.04	110.72	113.35	113.94	110.37	110.83	114.63	114.61	103.7	108.59	112.14	106.97	114.55	109.67	108.46	114.17	111.91
109.21	107.14	110.23	111.49	111.52	111.99	106.58	112.99	114.94	112.07	106.66	105.24	108.24	111.17	113.85	112.36	115.27	109.78	116.36	113.39	110.71	113.36	113.45	110.73	109.09	117.69	111.76	114.16	115.06	114.53	117.61	110.73	112.8	110.67	115.34	110.43	115.31	111.6	109.32	114.3	107.09	112.52	114.15	113.38	111.18	108.56	113.57	110.33	119.53	108.94
104.79	99.82	98.341	101.13	98.939	100.15	102.1	98.764	97.467	102.79	97.663	101.57	95.492	99.424	108.19	95.164	99.843	105.19	97.198	96.465	106.05	99.808	100.81	103.11	97.608	110.64	97.398	102.98	96.899	96.012	104.67	104.31	94.812	97.373	101.06	102.68	108.06	95.209	100.22	105.24	98.384	103.1	100.96	103.47	94.407	100.36	98.327	107.52	97.632	101.21
103.87	111.67	107.04	105.6	103.36	105.71	110.91	108.75	108.31	111.04	110.25	111.82	110.23	107.2	105.74	109.97	110	104.69	102.83	102.83	106.56	105.47	109.66	103.49	108.73	106.8	108.61	107.08	105.44	105.66	105.84	103.83	109.11	102.91	110.01	106.9	105.4	105.01	101.77	110.64	108.69	105.92	107.22	107.5	105.59	107.99	103.55	106.78	105.44	103.49
100.4	105.16	110.49	106.98	108.9	105.93	108.28	111.75	106.53	107.31	100.73	101.93	104.6	102.18	105.17	109.83	110.33	106.88	110.55	99.046	108.34	104.3	106.52	109	105.21	104.76	103.52	110.89	104.25	110.74	105.71	112.42	107.77	104.56	110.77	100.43	107.94	104.72	104.84	108.02	102.31	103.96	103.51	105.19	105.87	106.63	106.61	104.27	106.06	102.54
109.26	112.28	106.49	106.22	101.23	108.49	99.212	107	107.42	106.66	113.94	101.29	108.91	99.45	113.97	109.62	103.27	108.13	110.57	110.8	109	99.501	104.75	100.11	102.87	105.71	104.13	108.48	106.07	101.95	105.44	112.37	106.69	108.56	107.73	110.55	104.9	107.76	106.85	103.21	109.73	101.39	105.66	102.36	109.93	104.73	102.06	106.59	110.85	105.27
109.7	112.52	111.5	111.55	110.43	105.6	114.66	110.77	110.1	101.02	114.65	111.15	107.27	111.36	108.58	114.33	110.88	110.04	102.81	110.86	106.38	111.96	107.85	112.34	114.55	104.9	110.1	110.31	114.04	114.09	109.37	108.68	113.21	111.44	114.54	111.58	115.27	105.49	106.36	107.63	111.63	111.4	112.95	113.75	118.83	108.96	109.45	109.44	108.45	110.35
107.68	105.75	105.76	105.81	103.62	103.17	103.28	104.94	104.15	98.462	109.46	101.84	109.98	101.56	103.05	112.34	106.41	105.3	101.61	104.65	102.48	109.97	107.48	108.6	105.06	102.63	105.57	106.7	111.76	106.35	100.1	109.18	107.03	104.41	104.05	101.88	105.7	107.68	106.77	112.42	105.6	109.71	109.3	104.94	106.87	103.52	105.13	101.57	104.29	109.08
103.74	104.87	103.35	109.77	103.89	102.74	101.76	103.61	102.25	109.97	108.9	104.76	104.19	96.303	98.907	106.47	110.32	104.64	103.84	104.77	103.07	107.37	107.66	108.1	99.699	100.5	111.08	107.58	107.71	112.06	102.37	101.42	104.74	111.68	103.46	109.01	109.05	100.96	104.22	103.33	107.84	106.48	108.05	104.75	109.94	105.3	105.94	105.96	104.11	102.15
106.43	99.995	100.78	107.01	103.84	105.43	100.73	109.83	101.36	104.84	105.56	106.3	105.16	102.63	100.01	107.7	108.59	101.43	104.28	106.01	101.87	103.12	98.22	97.195	98.266	102.42	101.12	105.12	106.45	111.18	101.59	101.37	108.37	103.11	101.36	102.85	105.06	101.42	106.65	106.3	100.38	106.71	100.25	101.72	109.12	106.69	110.1	111.45	104.99	101.88
106.05	99.153	99.89	101.09	99.845	96.744	98.787	99.651	100.09	99.311	100.91	97.907	101.4	106.37	98.651	100.99	94.315	99.528	108.37	98.123	93.884	99.251	101.69	97.541	105.52	106.53	98.947	96.806	96.864	101.13	98.89	95.794	101.9	99.606	94.145	95.945	96.797	98.769	100.71	99.736	88.916	102.04	98.302	97.733	96.805	105.9	100.42	102.76	99.928	100.35
118.19	103.73	114.75	114	111.55	115.05	115.07	117.03	110.97	107.02	116.72	115.37	116.58	113.62	104.67	110.19	112.06	113.9	112.01	111.61	112.23	110.57	109.99	117.13	111.11	111.47	112.93	112.68	109.09	116.51	109.31	109.72	113.62	115.85	116.19	113.4	114.48	113.35	115.51	109.93	118.21	110.05	122.53	112.24	113.66	111.03	118.66	110.64	114.53	112.21
115.44	109.98	110.59	115.88	116.94	117.62	118.09	115.89	117.45	108.62	110.52	113.34	112.29	113.11	113.76	112.69	117.4	116.85	101.87	107.96	117.25	116.07	117.96	109.81	114.75	109.5	104.55	114.07	108.14	117.3	110.8	114.78	102.01	110.22	116.09	114.01	111.96	114.78	108.67	114.45	111.82	109.19	109.06	111	111.16	112.54	115.17	115.36	114.87	115.26
108.23	100.09	98.54	102.18	111.03	101.75	112.18	109.73	101.58	103.2	101.47	101.11	99.551	105.35	102.46	107.23	110.03	99.149	104.38	107.75	104.66	103.17	103.63	106.38	102.23	106.09	102.8	111.7	106.7	104.92	103.45	100.44	106.07	106.97	107.95	106.77	105.68	103.3	105.66	106.11	99.562	103.6	99.906	106.89	101.15	106.19	103.7	110.72	99.98	104.76
107.08	102.92	104.87	99.296	98.986	101.14	106.66	102.73	106.11	106.61	108.63	103.49	97.694	106.86	104.05	106.55	104.2	104.18	105.23	98.781	108.97	106.29	100.5	109.81	102.7	104.37	103.93	105.02	98.64	102.53	108.3	109.37	100.31	105.37	108.77	107.12	98.463	104.31	103.34	98.914	105.35	98.203	107.37	105.41	103.55	108.86	105.14	105.29	102.57	106.42
109.9	108.52	101.8	110.92	104.77	108.2	103.83	106.75	106.24	105.02	107.87	106.32	103.68	100.91	105.92	100.54	103.88	98.41	105.59	99.686	106.43	99.337	103.66	104.8	107.07	101.65	107.35	100.88	105.95	104.54	107.89	106.05	106.12	103.91	101.86	105.25	104.71	104.85	102	100.11	111.4	105.63	101.26	106.12	108.42	106.09	103.43	107.28	110.21	107.46
104.44	102.85	104.78	104.93	103.38	105.52	101.7	106.77	106.92	101.22	104.86	103.18	100.72	106.94	105.08	112.14	101.2	108.85	102.13	109.03	104.42	110.23	100.92	101.98	104.6	110.01	106.84	105.01	108.5	108.69	101.96	106.31	104.97	111.74	108.13	109.06	109.57	107.02	105.85	115.53	107.74	112.95	106.77	107.54	104.75	106.13	104.97	106.96	102.67	113.24
99.53	100.65	109.46	107.27	100.49	108.48	104.51	106.68	106.28	100.84	99.262	107.21	107.95	109.23	106.42	110.89	105.17	109.77	105.1	102.4	102.99	103.51	95.84	114.39	103.42	106.23	103.72	103.85	98.863	108.1	107.36	105.42	100.85	105.98	111.4	103.84	107.32	110.75	98.785	103.36	106.1	100.52	105.54	104.74	107.33	100.63	103.99	105.11	107.52	103.62
107.29	113.46	114.52	113.83	111.78	117.45	110.27	111.71	112	113.3	124.09	111.31	120.57	114.71	106.11	110.12	110.85	115.04	107.9	114.43	114.38	114.65	113.96	110.13	112.13	108.59	109.17	113.96	106.74	114.67	114.22	110.18	115.2	113.89	111.12	114.4	111.99	108.51	109.82	109.24	107.65	108.44	113.28	107.31	110.23	113.91	110.85	110.08	108.61	111.36
106.27	115.6	111.44	110.27	113.2	111.57	107.47	113.43	110.44	108.3	110.87	112.22	111.65	119.04	109.77	115.28	115.29	111.07	109.27	115.37	104.69	119.24	112.46	108.45	113.89	106.63	106.26	111.18	110.23	107.64	112.58	111.53	118.78	118.36	113.86	113.54	114.03	110.25	107.88	113.97	111.6	108.07	109.85	115.54	114.15	109.65	114.35	113.3	114.58	114.82
105.43	107.32	105.64	101.44	97.073	108.29	108.61	102.94	104.8	105.85	101.11	109.85	108.59	104.8	110.96	109.26	106.6	108.08	98.961	106.27	106.53	106.91	107.38	100.34	108.31	103.79	107.97	108.07	109.26	100.78	111.75	111.45	106.98	102.41	106.64	105.36	103.74	103.88	107.34	104.46	108.74	103.35	104.93	103.71	99.366	109.5	108.31	105.95	102.12	107.06
108.63	107.17	109.07	111.8	104.74	109.4	111.93	109.09	112.64	113.66	111.76	116.37	116.22	107.82	115.86	106.91	113.79	108.87	114.21	106.64	110.24	117.7	110.23	108.02	114.97	106.88	105.27	113.65	109.01	106.54	114.55	106.18	112.25	109.72	116.22	106.17	113.61	113.83	112.44	111.52	108.03	104.31	113.63	114.17	111.6	107.77	105.45	110.35	111.31	110.74
105.64	102.39	109.76	104.9	101.8	110.28	107.23	109.34	98.699	107.5	98.519	101.35	107.66	105.82	106.6	101.63	108.92	110.97	105.7	107.63	104.57	106.97	105.49	101.79	106.9	100.79	102.68	108.28	111.24	109.81	105.66	102.43	115.18	103.79	101.79	107.88	105.66	101.96	100.66	111.25	107.18	106.05	106.7	107.08	105.49	109.1	111.65	109.11	102.22	106.39
112.86	112.61	110.31	112.4	108.92	117.35	114.56	114.81	109.6	113.9	118.91	113.13	116.87	119.28	110.91	110.79	117.05	109.75	114.19	115.93	111.23	114.45	110.82	111.63	108.19	113.17	116.23	108.78	111.86	109.57	114.94	115.56	108.04	109.02	111.67	117.09	115.45	118.13	118.68	108.31	114.2	109.48	114.57	116.9	111.26	109.05	118.95	114.13	110.11	112.1
104.74	113.42	105.04	105.5	99.684	105.69	111.5	103.01	108.36	109.26	106.29	111.21	106.76	107.51	113.58	108.54	108.81	106.71	106.64	106.81	103.78	100.82	108.76	111.81	103.31	107.01	110.5	103.08	103.98	107.42	105.64	112.65	107.51	110.31	104.48	107.6	98.21	99.684	107.55	106.62	113.03	108.08	104.04	111.1	100.4	103.78	113.11	106.43	105.88	103.73
104.53	104.02	110.39	99.374	99.02	105.29	103.78	107.5	104.48	101.61	101.12	102.26	110.89	101.36	103.27	104.82	105.8	106.13	100.33	98.289	100.68	106.17	103.05	106.67	103.18	102.91	104.58	103.44	101.26	109.4	107.17	104.62	106.21	101.92	110	104.07	105.01	107.89	105.64	102.95	105.54	106.36	105.3	107	103.6	106.33	101.68	108.31	105.48	107.43
102.32	106.68	106.7	100.48	110.24	103.22	106.72	103	107.48	108.62	98.932	104.37	102.52	106.6	105.57	104.02	98.285	102.99	107.58	104.66	104.45	104.35	102.28	101.73	100.1	106.14	100.55	103.72	104.12	103.87	107.8	104.27	109.65	101.15	104.04	105.16	105.66	104.56	103.4	110.2	100.25	106.95	104.1	105.36	107.93	109.04	103.79	105.41	100.38	106.27
120.67	107.03	107.67	108.15	112.76	110.59	113.52	111.41	113.97	119.72	113.67	115.57	114.75	115.8	111.18	113.28	112.19	109.68	112.5	111.8	112.33	109.25	107.32	109.52	115.56	118.54	107.36	112.69	109.54	113.8	111.83	116.15	114.56	112.92	116.64	106.07	109.68	110.51	112.54	120.37	112.83	121.47	115.83	117.59	112.91	117.94	113.5	121.34	111.45	107.79
104.61	110.65	105.83	114.74	107.1	106.08	108.66	110.88	115.36	117.22	115.26	106.52	108.26	111.14	117.15	110.71	115.5	107.56	109.74	110.88	111.47	104.31	110.96	108.57	107.11	111.04	109.02	105.47	109.3	105.78	113.87	109.34	113.84	111.61	106.56	117.77	111.23	106.32	109.64	106.82	103.74	108.47	112.61	119.03	109.58	108.61	110.61	110.93	108.35	111.26
104.43	110.19	101.29	107.9	110.64	98.45	99.187	97.317	102.85	105.51	108.36	103.71	107.83	102.83	104.42	100.7	108.88	107.59	104	101.99	105.27	106.4	98.904	101.66	96.292	109.44	106.47	100.4	108.15	107.04	106.38	100.11	100.3	104.04	100.89	104.77	106.78	108.71	108.2	105.07	100.48	103.92	108.13	103.27	108.63	103.89	105.2	106.51	109.23	105
105.96	110.01	109.44	110.12	110.02	111.2	106.94	110.32	103.88	103.48	105.97	110.74	103.3	105.23	108.37	106.23	108.38	106.49	107.08	108.6	106.72	101.47	103.05	108.7	107.91	104.76	103.2	106.96	107.52	102.08	106.04	104.04	107.16	106.95	104.92	109.14	108.65	105.34	109.89	103.84	105.56	107.2	107.98	101.06	105.78	106.99	104.12	107.29	105.25	108.42
101.52	108.61	108.32	103.12	100.41	106.69	107.91	104.07	101.79	106.83	103.75	107.74	102.93	104.92	107.59	100.34	102.84	108.03	100.69	109.6	102.44	112.93	105.49	103.21	100.21	99.672	108.41	104.35	113.76	106.97	103.22	100.82	105.31	105.14	106.58	102.43	107.24	109.83	107.17	102.2	106.71	102.66	109.44	109.5	103.67	103.89	110.76	105.09	103.9	106.25
108.68	111.02	106.79	106.16	105.76	106.04	105.51	108.88	108.19	117.65	104.03	107.04	108.45	109.9	102.87	117.46	109	101.73	108.27	104.61	105.45	108.05	102.83	104.98	108.37	105.04	102.86	111.26	110.27	104.04	116.79	104.31	106.6	109.65	105.95	106.49	102.55	106.86	105.03	111.88	100.21	107.11	108.78	104.7	106.08	108.35	110.76	103.54	101.28	98.626
108.43	99.559	105.78	111.27	107.6	106.36	104.8	105.1	106.55	99.459	104.24	107.81	110.71	105.56	104.65	104.3	103.53	107.05	104.67	105.45	100.25	100.53	105.94	107.1	101.45	100.71	103.46	100.05	107.92	104.35	105.4	101.09	106.88	106.8	103.34	105.25	116.01	114.14	112.53	100.97	107.11	103.99	104.02	106.37	105.18	96.303	105.08	104.82	103.45	105.42
111.36	113.14	110.69	112.39	107.86	108.1	109.68	115.95	110.19	107.19	112.51	114.01	110.87	113.82	114.02	113.66	111.35	111.98	106.07	108.2	111.55	106.82	113.64	114.18	112.24	112.96	114.59	110.93	105.5	117.81	111.07	108.79	113.59	110.67	115.63	107.36	107.03	113.41	111.2	107.92	110.18	109.46	108.04	111.68	120.16	109.67	109.86	114.57	106.6	114.31
107.13	102.26	101.81	110.07	107.09	102.87	102.6	106.95	104.56	102.2	106.54	107.01	108.6	97.922	102.29	103.39	102.92	108.2	106.44	103.03	114.68	102.06	110.07	102.63	104.92	105.54	107.34	111.23	105.26	111.46	106.38	101.3	108	107.48	101.06	100.59	106.86	107.76	106.97	107.26	115.42	103.55	106.74	103.89	97.794	106.66	104.55	106.7	106.21	103.21
108.13	102.43	109.36	103.11	103.81	101.92	102.85	107.45	105.27	111.75	106	100.3	102.27	97.597	102.02	101.13	112.66	104.65	102.09	111.32	110.36	109.5	100.89	100.8	101.72	102.83	101.36	104.09	100.07	95.133	108.55	102.84	103.78	97.023	100.61	102.14	101.5	106.52	102.38	106.78	102.04	107.99	109.68	102.92	106.58	108.23	106.06	105.77	101.96	104.98
102.45	107.25	108.05	102.53	112.15	101.71	100.02	104.67	104.19	106.94	102.16	109.82	109.61	102.86	105.13	106.26	106.26	106.68	104.51	100.08	107.35	99.006	109.17	107.23	102.01	101.54	107.71	100.16	100.49	107.45	104.38	100.92	107.67	103.31	108.47	107.46	104.58	102.19	108.17	101.82	99.294	99.323	105.7	103.78	103.48	105.88	103.65	103.15	106.83	104.58
104.4	113.69	106.71	102.09	107.14	104.8	104.26	105.21	105.13	106.6	101.22	107.3	103.71	106.55	101.45	109.31	108.12	104.39	104.41	103.07	105.56	108.57	108.46	104.91	103.68	104.48	106.74	106.62	111.69	108.03	104.05	104.03	105.92	108.15	107.72	103.69	105.25	110.01	107.63	103.31	108.83	108.2	109.55	113.04	103.07	104.75	105.26	108.88	107.98	110.49
96.732	94.582	101.22	98.793	100.47	106.09	99.553	91.892	101.35	102.78	106.06	96.203	99.018	101.73	96.73	102.19	95.748	102.24	98.946	98.586	96.618	104.57	98.673	99.368	105.12	92.604	105.29	97.935	100.54	97.55	100.76	101.71	104.76	102.47	99.945	99.974	100.65	95.268	102.56	100.84	97.007	106.02	104.19	97.558	97.981	100.81	98.886	98.541	98.05	101.64
112.21	111.81	109.8	116.72	110.86	114.67	115.09	112.17	110.28	112.25	104.38	113.47	115.98	113.73	107.67	114.35	109.22	114.48	116	110.63	110.63	104.57	108.38	109.73	110.75	117.84	110.79	116.47	107.05	106.94	110.58	113.52	113.75	111.38	113.94	111.06	107.1	114.84	109.59	113.48	119.59	110.21	107.27	111.11	114.17	110.98	116.46	110.33	113.81	110.16
108.08	107.16	107.8	106.4	102.67	103.92	101.83	106.15	103.26	103.7	108.26	101.87	103.63	103.79	108.84	109.3	100.78	109	94.942	103.47	104.54	109.17	103.52	101.6	108.54	108.76	101.61	104.56	108.04	106.34	101.06	113.91	106.42	110.2	108.73	108.93	108.92	105.61	104.5	107.08	112.93	106.61	111.45	105.21	103.08	104.23	105.9	108.59	105.13	98.597
103.36	104.72	115.79	103.3	107.76	99.252	104.21	107.54	112.02	110.49	110.08	105.4	109.29	110.2	110.94	102.71	104.32	104.79	106.79	109.64	105.43	100.27	107.3	103.86	110.12	107.43	99.171	106.01	109.06	107.66	102.03	108.87	106.54	112.86	98.773	105.64	105.23	105.54	110.9	102.49	103.08	109.88	99.641	109.99	107.04	107.84	105.12	110.19	100.1	101.57
107.08	113.93	107.4	105.38	108.77	107.47	109.25	112.81	109.89	111.02	105.21	105.62	108.77	108.17	104.83	103.5	105.1	106.28	105.69	102.6	104.71	110.62	105.86	105.38	98.141	108.38	106.37	98.423	106.47	104.21	104.19	101.34	104.94	98.546	107.62	105.69	102.04	107.61	104.27	98.72	106.23	105.02	106.53	111.91	104.3	109.35	116.19	105.34	103.47	97.387
114.48	116.15	113.83	110.15	106.09	114.61	115.01	108.19	109.75	111.28	116.94	108.22	109.75	108.69	108.54	105.44	112.24	111.74	115.47	113.12	111.14	113.09	110.58	111.34	115.86	115.29	114.05	113.04	106.95	110.97	113.21	111.74	108.1	112.15	107.17	111.94	114.36	112.2	118.23	117.41	111.1	114.76	110.99	112.53	108.53	117.8	108.45	113	112.88	115.36
110.45	100.18	104.71	104.54	106.84	110.8	102.75	102.64	106.64	114.93	108.19	101.39	104.95	109.57	102.92	104.38	106.11	107.55	105.19	99.33	104.42	105.38	109.49	108.81	99.363	103.45	105.49	99.288	110.21	106.04	105.27	105.81	105.43	109.08	106.55	101.76	105.29	105.84	110.41	105.92	107.93	98.288	106.67	107.09	108.26	103.55	101.85	102.24	105.21	109.59
114.85	116.04	114.92	110.93	113.88	111.33	113.19	112.25	110.97	116.56	116.02	114.09	112.92	113.38	106.54	108.41	114.25	114.42	114.92	115.69	115.21	112.76	114.35	111.02	109.5	118.65	115.34	102	119.16	113.34	109.74	109.13	114.44	113.48	104.41	115.25	114.94	114.78	109.69	104.44	105.63	111.91	112.38	111.01	110.67	109.21	112.78	110.47	110.21	108.22
109.84	106.35	111.62	106.78	113.31	107.41	108.34	109.46	105.89	108.04	108.75	107.55	115.38	107.22	106.52	114.04	115.52	114.38	110.96	111.66	111.19	106.82	113.48	111.83	108.43	111.99	108.99	107.16	99.736	115.78	116.97	107.45	110.91	105.1	108.68	115.99	108.18	110.84	106.57	110.51	106.93	107.14	112.59	104.02	109.32	115.8	112.87	108.82	116.72	117.94
116.06	109.7	110.77	106.7	113.33	112.44	112.31	118.17	113.25	113.18	107.68	114.42	111.29	111.26	109.54	117.93	112.37	109.14	116.62	115.38	113.35	115.22	111.6	111.65	113.46	110.92	109.6	113.12	113.84	118.11	113.51	108.28	106.37	108.76	109.77	113.15	114.15	111.04	114.64	112	116.44	112.56	113.62	109.26	114.59	111.74	117.52	111.68	113.48	114.22
112.98	111.23	115.22	115.23	108.51	110.34	116.12	115.43	109.02	115.78	112.74	108.38	115.24	116.65	114.14	115.35	106.76	110.61	114.22	106.82	108.47	113.97	111.64	109.1	116.44	112.66	108.9	113.56	110.96	108.3	112.38	107.97	107.75	113.65	114.44	116.36	109.4	110.1	107.23	111.19	115.81	112.06	117.57	114.59	112.48	118.15	108.06	111.97	112.71	117.47
103.5	104.28	103.35	101.98	121.59	107.01	100.3	111.77	107.04	109.53	102.97	108.95	102.66	114.03	102.17	105.76	111.19	101.79	106.73	113.77	101.13	108.28	100.54	106.37	102.56	111.02	107.5	110.81	108.12	102.68	109.93	109.07	105.18	100.57	107.41	105.03	106.35	109.02	112.23	108.19	104.16	108.06	106.68	107.43	110	103.34	105.21	102.01	101.97	108.07
103.58	98.093	107.94	97.416	99.063	102.24	106.09	97.618	108.98	109.04	111.65	102.71	111.11	103.84	106.18	106.67	106.22	107.44	107.05	103.87	104.92	93.539	100.59	95.381	104.94	99.957	99.258	103.05	104.92	102.14	105.79	99.148	107.41	102.97	106.78	100.95	107.41	103.57	105.63	106.09	103.9	103.69	105.51	108.25	103.04	104.76	101.51	103.75	105.76	105.66
108.86	114.53	112.29	116.35	112.71	109.28	111.04	107.49	112.53	117.53	113.51	111.84	118.93	110.45	112.64	108.81	110.48	115.23	106.87	116.18	111.02	110.31	110.77	117.42	112.96	113.44	112.23	109.01	111.07	117.88	114.98	114.75	106.6	108.96	114.5	108.59	110.81	113.92	118.24	110.44	115.38	114.21	111.97	112.46	108.31	114.62	114.4	115.2	115.28	111.75
126.31	115.58	124.07	122.17	118.88	116.67	116.54	113.88	119.51	115.29	118.52	116.02	118.5	118.59	119.88	115.77	123.64	119.63	110.17	121.19	117.78	113.75	116.53	118.24	120.62	117.49	118.09	116.34	123.45	120.71	118.76	114.76	114.3	117.8	113.88	111.56	121.09	115.09	113.87	115.91	116.01	120.95	116.51	119.52	117.97	116.25	117.68	109.98	121.07	112.47
105.47	100.99	101.68	107.63	103	108.73	104.08	103.64	99.432	106.45	101.81	103.74	103.56	104.88	108.68	103.64	107.78	102.75	98.791	102.59	105.43	105.2	103.12	106.41	108.95	105.3	96.922	103.12	105.51	100.53	102.18	100.96	105.94	106.27	105.82	106.62	101.26	109.27	100.7	100.4	109.47	105.27	106.91	101.25	103.51	106.56	99.147	103.62	103.9	97.495
104.25	112.39	103.61	113.13	105.84	105.81	104.39	105.95	97.754	103.9	106.57	105.51	108.34	100.67	104.85	108.42	108.21	107.34	106.82	105.18	100.33	109.05	98.681	101.52	105.6	108.98	105.27	99.383	107.06	106.14	102.05	102.89	105.13	111.77	112	109.51	98.765	108.99	115.56	102.75	105.67	102.23	104.66	106.74	107.78	109.71	108.09	105.09	109.79	107.68
115.9	110.02	108.83	108.16	111.47	114.24	111.25	108.46	114.57	108.09	104.9	112.65	113.21	112.41	108.28	109.8	113.33	109.13	112.22	105.14	106.76	111.71	107.66	105.49	104.6	110.02	114.55	104.72	110.02	111.97	108.15	108.24	109.82	113.86	113.02	113.38	113.17	111.02	112.2	107.25	107.81	112.06	109.11	113.75	110.28	113.19	114.24	106.59	106.82	104.94
109.55	117.36	117.36	112.65	103.25	112.73	111.65	109.75	116.76	111.9	110.73	116.07	114.5	116.73	112.25	116.37	110.36	109.8	113.29	107.62	111.81	108.89	111.01	106.01	118.82	111.65	111.96	109.19	120.95	115.82	110.67	115.22	107.57	113.7	111.87	114.22	116.68	110.62	115.69	112.35	113.46	108.83	115.23	109.97	118.22	113.78	108.22	118.44	110.42	110.97
119.27	117.7	114.86	118.91	114.42	119.8	121.86	119.01	118.97	116.14	118.4	121.2	117.65	114.15	114.63	119.09	124.24	118.77	118.33	115.69	118.45	115.96	118.65	117.78	118.02	125.95	116.1	118.57	118.98	122.02	116	116.01	113.5	114.25	115.91	114.62	117.49	119.37	117.51	110.24	122.09	114.59	126.65	118.01	117.86	121.26	117.79	115.93	119.97	123.61
110.3	116.66	112.88	114.16	114	109.81	106.28	120.92	111.31	116.6	108.41	111.08	113.17	118.49	108.57	113.64	114.36	109	112.26	110.47	111.33	113.32	114.47	112.83	118.51	116.31	108.92	112.26	103.57	113.91	112.65	107.27	116.74	111.89	113.08	112.26	107.5	112.6	114.53	112.81	108.13	113.05	116.07	110.3	110.64	117.63	114.1	110.13	111.32	109.11
113.01	107.78	110.64	115.52	114.14	110.6	120.95	116.85	113.47	108.3	113.03	104.2	110.79	111.14	112.51	113.9	112.51	118.65	112.61	111.45	113.66	115.79	109.97	115.63	118.83	109.93	118.6	114.96	118.55	112.98	105.04	108.6	113.09	110.78	118.11	115.39	114.19	113.06	111.12	110.68	117.04	116.93	109.69	112.55	112.48	118.92	115.55	114.12	112.83	112.14
115.4	104.44	109.81	108.61	111.59	114.83	112.55	113.37	113.62	112.58	112.03	111.47	111.74	113.95	113.81	117.81	109.34	115.24	110.39	115.42	113.96	112.65	120.52	113.79	114.06	113.31	117	111.12	114.48	109.9	114.17	117.33	113.54	111.58	119.1	115.14	113	118.55	116.57	114.57	122.98	111.35	112.68	111.36	114.39	107.22	112.01	110.21	116.66	113.04
118.74	109.63	103.07	109.93	111.03	111.92	108.93	109.07	112.1	117.99	116.24	112.21	115.8	107.43	111.15	113.5	111.18	105.94	106.51	109.15	104.67	110.52	115.71	101.74	108.42	102.3	110.88	112.46	106.99	116.69	113.71	115.38	111.14	116.08	107.82	106.44	109.72	114.64	108.15	110.48	104.54	106.66	111.2	114.59	109.3	110.11	117.48	109.53	111.33	110.27
104.28	103.91	107.7	99.61	99.826	104.32	104.62	102.93	106.49	104.72	105.78	106.95	96.971	107.19	106.97	109.94	96.235	105.87	100.68	108.11	105.06	105.28	100.4	104.13	105.66	103.21	101.44	106.3	105	98.56	106.01	102.05	106.96	101.06	100.58	106.58	105.25	107.2	105.28	103.52	103.17	102.93	99.758	106.24	106.63	104.45	102.07	99.784	105.5	104.44
106.06	105.37	107.93	109.07	109.1	111.9	106.6	107.64	109.28	107.28	112.8	111.85	116.72	110.38	113.05	108.08	116.45	118.23	108.08	109.49	110.58	113.71	114.56	109.03	109.08	113.45	112.82	111.3	114.18	107.88	114.34	104.76	110.41	112.78	105.39	109.23	107.34	101.47	108.17	108.63	110.48	122.94	107.3	111.3	110.66	106.54	112.32	110.59	109.97	111.77
110.51	104.26	109.32	107.34	109.96	105.18	108.44	112.65	113.53	113.69	109.06	109.15	107.79	108.43	110.59	113.29	113.54	112.81	107.16	106.06	108.12	112.66	106.53	109.3	109.26	110.5	112.56	104.7	115.59	107.05	112.71	113.72	110.06	109.53	106.46	108.89	103.09	103.51	112.28	110.89	104.93	109.81	110.68	110.35	107.91	108.5	103.74	109.44	107.84	113.25
110.71	112.26	103.71	112.06	113.98	104.68	103.77	109.39	115.77	105.04	110.25	107.48	113.25	110.44	111.88	113.88	116.62	106.4	109.72	116.18	113.12	110.79	116.26	106.43	108.97	110.85	115.33	108.76	112.77	108.46	111.63	107.7	105.67	114.57	109.84	106.15	105.95	113.41	103.41	114.28	116.01	109.96	113.4	107.75	112.52	114.47	116.32	113.23	107.06	113.77
112.29	109.05	108.66	105.93	111.04	108.18	108.82	106.5	108.02	108.05	111.25	103.42	104.07	103.32	109.85	104.01	104.89	107.94	108.99	108.48	113.25	107.72	104.55	103.87	107.11	106.3	110.69	107.19	98.424	105.12	103.54	102.46	103.39	106.15	107.28	107.26	108.84	104.78	106.32	108.45	99.035	110.53	108.46	105.97	108.58	101.23	108.23	106.43	106.57	108.07
96.411	103.14	100.29	103.01	99.012	99.557	101.45	99.686	105.71	101.77	99.625	103.31	96.734	100.81	100.4	97.688	101.97	95.198	96.199	102.73	107.24	101.98	101.36	102.96	96.627	101.46	104.65	99.287	98.023	107.94	104.17	97.93	98.811	97.061	98.038	108.41	101.29	99.15	98.776	103.89	101.59	100.82	99.766	105.75	96.482	96.704	94.205	97.641	104.47	105.74
111.33	114.16	113.93	110.21	110.78	110.99	106.82	113.12	115.16	108.82	114.43	110.84	113.94	112.22	108.64	118.05	113.78	115.4	111.21	114.31	110.65	118.74	112.93	112.18	107.59	115.81	110.09	115.53	113.43	114.69	112.95	112.73	116.88	114.34	116.77	113.97	112.17	107.92	106.51	114.46	111.78	111.15	108.51	104.63	105.4	109.48	119.91	113.87	106.79	114.58
103.76	110.78	103.39	103.04	114.89	113.97	105.25	114.48	107.72	110.25	110.39	105	105.65	104.03	105.32	103.35	102.71	107.17	107.96	104.99	106.25	106.14	102.81	107.28	102.22	105.48	109.68	104.95	106.58	103.99	111.57	108.04	104.29	106.15	106.51	111.25	100.05	105.03	105.08	102.22	105.63	106.72	103.19	106.69	105.14	105.02	105.59	105.36	108.66	100.45
107	110.14	108.3	110.94	112.4	116.34	112.47	106.86	117.48	109.93	105.38	114.46	115.24	112.06	111.11	107.83	113.76	114.03	113.34	113.71	107.93	105.45	115.05	112.19	118.15	108.61	111.21	115.22	113.23	115.67	110.5	118.82	108.58	110.1	113.92	106.18	112.56	110.24	121.41	115.52	118.27	116.36	115.46	112.33	115.27	107.24	112.43	111.32	121.66	119.12
96.058	101.83	95.325	99.352	105.95	94.428	102	103.86	101.23	103.69	98.185	98.59	106.33	92.585	99.1	101.5	102.9	101.87	104.58	104.82	103.45	102.73	103.78	100.89	99.447	98.998	100.5	103.11	103.28	104.44	103.02	103.6	105.89	102.14	98.755	98.649	100.38	103.58	106.92	102.86	104.38	100.05	103.67	96.9	105.68	97.422	103	101.49	97.832	103.24
106.15	110.5	106.27	104.72	107.57	113.12	101.64	101.39	108.43	103.3	104.61	104.72	109.18	109.65	103.8	107.11	106.88	108.85	102.71	106.38	106.54	104.1	110.54	106.86	110.1	100.99	106.36	103.53	113.24	96.599	104.55	108.01	103.83	103.87	107.42	106.43	102.53	110.34	105.15	112.08	104.9	106.72	106.97	106.56	105.42	109.81	102.83	106.75	106.48	102.26
103.07	102.02	110.48	107.56	107.73	104.76	105.57	100.31	106.36	108.89	99.814	100.79	108.34	104.01	106.63	103.21	103.46	105.19	107.29	105.21	102.71	110.44	99.158	101.58	104.55	101.04	102.84	108.13	112.07	99.684	104.73	101.47	98.716	101.6	108.68	100.34	105.97	104.53	107.16	102.56	107.46	102.02	96.495	102.74	111.21	106.51	105.61	99.465	110.17	97.115
103.13	108.1	104.82	108.23	108.61	105.21	103.82	105.48	100.84	107.03	104.73	106.63	103.18	104.39	106.37	105.22	110.15	107.42	105.36	106.71	104.85	102.06	105.33	111.31	100.51	109.83	106.22	104.09	100.78	106.14	99.481	100.9	112.09	98.718	105.67	107.73	99.491	112.94	106.32	109.3	108.01	105.11	103.82	102.82	104.6	105.86	107.88	105.3	102.16	107.78
115.66	112.35	104.97	116.21	113.07	114.37	114.12	113	109.24	110.37	110.95	114.12	103.61	113.2	109.48	113.93	120.42	110.77	109.28	109.15	113.07	108.8	111.8	108.28	116.2	115.07	110.02	112.56	111.31	104.14	110.47	112.34	115.6	113.04	106.97	114	105.91	114.24	108.99	110.08	113.54	104.74	112.02	105.38	115.95	110.72	111.37	116.43	112.07	114.16
105.69	105.48	105.34	103.71	109.37	107.18	103.84	109.65	108.01	110.76	103.19	109.62	103.36	100.07	107.02	113.42	109.81	110.28	107.14	105.2	104.98	103.92	107	107.57	103.72	104.11	108.56	108.89	109	105.65	111.23	107.84	111.8	102.64	104.74	106.93	106.61	107.47	109.83	106.67	108.87	107.18	105.19	111.26	105.44	112.28	107.46	111.72	103	109.46
107.42	112.11	108	110.42	103.46	102.85	112.98	105.05	109.9	104.5	101.48	109.42	97.663	108.91	106.61	106.43	108.26	109.01	102.62	105.59	105.81	107.49	104.26	106.28	112.14	106.29	106.18	105.18	103.41	104.04	108.9	107.99	106.06	111.24	103.83	109.67	110.66	106.23	101.45	104.48	109.6	107.1	103.07	103.67	106.43	104.07	107.92	104.19	107.35	103.28
114.89	110.4	122.31	109.31	119.74	110.62	104.81	109.58	105.35	110.67	112.16	109.64	109.24	106.87	112.68	108.77	112.17	114.86	114.36	117.72	107.68	113.8	112.46	110.17	107.68	111.94	108.05	111.08	113.3	114.91	114.9	116.19	111.2	109.91	111.33	110.28	115.01	108.62	110.36	114.73	112.32	108.81	116.11	107.45	108.59	112.2	111.26	109.16	108.67	110.33
112.35	112.9	111.74	110.65	107.73	110.13	104.33	112.16	106.68	111.3	106.72	111.65	109.13	114.98	109.59	119.55	110.76	109.21	112.89	115.96	114.04	117.18	115.96	112.05	112.39	108.16	110.39	113.71	110.58	106.76	107.91	111.16	115.86	112.13	105.86	113.32	113.06	105.15	116.54	117.28	114.35	106.96	113.98	102.93	111.38	112.18	112.01	109.9	111.6	112.58
100.89	100.24	107.24	104.26	100.61	102.38	111.58	103.47	106.66	107.45	104.75	111.46	104.33	103.07	107.3	108.33	105.5	103.1	103.19	103.21	109.6	100.14	104.58	111.43	102.79	106.47	109.94	100.87	107.26	103.97	103.21	105.96	105.5	101.67	101.1	105.98	108.78	108.79	104.47	99.243	107.54	103.09	103.29	103.6	106.12	103.18	104.33	100.53	108.43	108.36
113.53	108.19	110.3	110.07	107.37	109.83	108.34	109.7	108.19	112.08	106.41	115.84	115.99	105.31	111.17	115.78	113.78	110.64	115.92	107.16	114.08	110.31	112.12	116.51	114.16	106.71	112.29	111.21	110.33	113.65	112.08	105.73	111.4	111.66	113.73	108.28	109.93	105	109.06	111.47	107.06	109.67	106.98	115.54	110.52	109.77	109.26	113.4	105.62	113.62
102.71	111.07	105.83	101.77	111.57	98.284	105.91	104.98	101.78	108.39	102.59	110.02	110.37	104.06	110.67	104.02	107.63	102.29	94.577	98.135	107.28	107.13	100.03	110.18	101.04	99.158	101.26	108.44	99.253	105.89	106.62	107.79	105.25	99.155	107.98	107.82	103.49	102.84	105.6	101.97	108.83	103.63	102.65	102.84	102.14	104.12	102	104.29	102.93	102.56
102.85	107.68	105.44	106.48	107.27	105.11	104.72	96.841	105.34	110.85	103.75	111.02	106.22	109.2	104.3	110.18	102.78	105.94	103.75	110.61	110.98	108.79	100.47	109.43	105.28	109.4	110.12	112.06	101.68	104.62	103.01	98.919	106.12	101.27	108.7	111.75	112.53	102.1	109.16	106.94	104.27	102.75	103.76	102.96	107.17	104.44	110.08	113.61	112.43	107.29
99.13	95.231	100.14	100.54	103.75	101.01	106.16	100.46	107.54	96.144	106.26	96.11	102.85	96.925	94.559	93.68	99.924	103	101.95	97.512	98.074	100.25	97.443	95.941	100.66	99.524	93.889	105.24	98.962	102.14	97.318	101.24	105.42	100.23	101.27	93.118	102.02	105.25	101.72	98.993	101	106.41	96.999	96.615	97.655	104.45	95.172	102.97	99.552	100.84
105.85	108.79	104.24	109.64	107.31	105.21	103.43	105.74	102.91	110.92	104.92	105.98	102.9	109.21	103.76	103.87	109.51	95.314	105.9	105.65	103.56	105.68	106.63	107.92	104.72	107.64	107.29	103.64	104.03	106.16	105.73	106.83	101.92	105.04	102.34	110.42	95.421	105.61	107.72	99.819	110.81	103.5	105.52	107.13	108.8	104.6	106.27	108.64	108.11	103.36
101.68	104.15	109.71	103.07	102.88	102.38	103.68	103.2	105.96	103.82	107.45	102.12	114.75	107.04	108.93	103	102.93	108.53	108.21	107.34	103.01	100.82	103.85	98.181	101.91	101.71	106.19	109.28	103.42	100.73	102.64	111.33	102.64	113.02	98.944	111.44	104.02	103.28	107.92	108.4	110.06	109.86	109.78	101.51	99.374	108.47	101.63	102.64	107.18	102.17
107.35	103.69	107.41	104.78	104.16	106.46	103.48	105.75	103.79	107.82	103.62	105.03	108.62	108.45	105.52	101.45	108.78	102.16	110.42	107.57	99.621	111.6	107.61	101.51	108.66	100.02	105.42	104.26	104.95	109.14	109.42	99.631	105.31	99.894	99.099	103.91	99.558	100.23	104.94	107.51	107.37	103.66	109.45	108.15	107.67	106.9	104.28	98.59	105.15	110.19
116.57	110.02	119.21	122.67	116.23	120.28	116.72	117.25	116.73	111.41	114.28	115.47	120.51	116.08	118.24	125.9	114.37	117.59	117.52	112.73	108.59	116.91	112.91	113.78	116.99	114.69	118.73	116.61	121.12	117.86	111.97	115.57	121.08	122.94	115.62	119.43	120.63	115.43	121.44	117.88	117.15	109.22	115.53	113.9	115.41	119.65	120.85	114	114.6	119.33
112.27	112.87	107.36	106.48	109.35	107.51	116.28	110.64	109.45	112.29	110.2	114.68	109.43	111.54	107.77	113.91	111.28	115.99	110.51	111.09	113.82	110.31	109.91	107.06	108.33	104.48	110.05	110.19	103.28	117.97	106.35	114.98	109.51	104.53	106.17	112.54	108.66	115.68	108.93	107.47	109.15	109.09	120.04	112	109.23	108.78	110.34	110.05	110.73	109.25
103.94	114.16	111.16	106.54	118.07	110.29	114.11	107.3	110.25	108.23	106.23	108.85	110.54	112.4	111.75	114.49	110.19	113.17	110.25	111.73	100.06	108.9	114.39	108.1	109.43	114.83	105.66	115.73	114.16	106.96	108.48	108.67	110.48	112.06	108.88	112.25	108.27	111.16	106.26	110.77	110.6	108.62	110.37	106.17	107.14	105.7	112.14	115.5	110.43	109.1
107.93	111.89	107.89	110.6	106.65	109.99	108.31	108.41	106.73	106.69	106.79	118.64	107.21	105.38	109.5	113.99	115.85	108.08	108.73	114.29	109.52	115.39	109.77	110.61	109.98	107.04	105.37	105.01	111.11	109.11	109.69	106.31	105.2	108.86	104.23	112.37	108.23	114.38	111.56	107.51	110.29	110.4	105.55	109.22	107.62	110.07	115.54	107.99	109.69	110.9
100.68	109.24	106.57	105.97	105.22	105.84	110.76	106.78	106.49	105.51	105.64	105.09	105.23	102.69	102.13	114.17	108.62	111.61	103.37	103.08	102.82	106.98	101.06	95.898	107.9	104.85	106.52	109.79	110.53	110.26	102.2	110.03	107.95	105.05	100.85	103.26	110.23	109.43	113.38	103.81	104.41	101.31	101.58	103.56	100.31	103.93	108.78	102.49	108.59	104.56
110.13	112.46	104.28	108.33	107.9	111.44	109.76	105.84	123.01	105.64	110.31	107.49	107.55	112.26	114.22	110.17	112.7	106.83	111.32	113.15	114.11	100.6	109.8	113.85	111.83	113.89	108.71	112.09	112.81	111.2	111.77	113.04	112.95	107.04	113.98	106.06	112.43	111.45	102.7	106.79	108.01	109.49	108.88	111.69	107.64	108.18	111.53	117.32	106.68	112.12
109.47	102.67	115.73	120.54	112.31	114.25	113.84	110.76	114.7	112.29	108.43	115.61	113.33	106.37	112.93	113.02	116.07	110.27	115.4	115.87	115.81	111.22	105.62	114.35	109.89	116.02	106.15	104.16	115.64	104.72	108.45	112.57	111.07	115.24	107.68	108.84	112.81	108.89	110.04	107.47	116.44	115.09	117.89	111.71	112.68	110.2	109.91	106.39	115.87	117.18
112.99	101.83	112.13	110.66	103.93	110.7	105.27	108.46	101.94	105.39	106.84	104.49	101.64	103.62	108.88	98.311	99.958	106.26	102.39	105.55	100.15	104.19	105.67	104.78	102.82	98.514	104.46	107.59	104.23	107.65	108.07	104.27	105.45	111.9	103.21	105.95	107.97	107.34	110.94	104.89	110.02	104.02	112.11	107.68	105.24	111.78	101.18	111.52	100.21	111.15
112.18	109.54	108.48	110.07	111.54	114.02	111.35	108.26	114.47	110.52	112.31	110.63	113.15	119.54	109.98	110.16	109.33	106.76	111.24	109.97	110.4	116.19	113.56	108.37	115.32	107.43	107.6	112.8	108.25	112.81	105.84	110.57	109.17	107.39	111.3	113.27	113.25	119.05	113.88	107.76	116.4	112.06	113.44	114.01	104.71	103.78	110.55	116.7	107.78	112.93
100.88	111.8	109.56	105.16	108.92	105.07	106.97	105.9	106.97	107.26	109.65	107.8	110.22	104.69	103.98	107.08	103.33	113.38	105.62	106.74	106.52	110.36	110.23	106.14	109.42	100.61	108.43	104.26	104.03	105.09	107.58	107.44	101.04	105.17	107.79	105.89	107.37	110.21	106.53	106.16	104.63	104.53	102.21	105.14	109.66	111.75	104.64	111.15	105.75	106.89
101.64	98.395	102.22	101.92	99.54	99.118	95.855	105.2	93.452	101.41	97.308	103.78	102.96	95.467	100.14	97.523	100.7	101.28	104.5	91.775	99.947	101.91	102.8	97.745	103.19	101.12	107.13	100.5	95.965	97.711	97.28	99.977	99.281	101.88	107.13	101.68	99.618	97.429	99.35	101.3	99.286	103.04	103.97	99.971	99.91	92.722	102.17	95.598	100.54	98.954
113.28	116.03	114.09	108.33	108.35	115.87	110.83	114.15	107.43	113.43	112.3	109.46	108.83	113.21	116.58	110.83	99.278	112.16	117.47	114.85	103.9	112.98	112.31	106.38	109.09	108.28	111.47	107.39	109.85	114.26	110.81	113.05	111.18	109.62	109.31	113.4	117.6	105.21	110.08	113.5	111.05	115.68	112.8	112.12	115.66	108.89	114.6	107.92	111.67	109.89
105.88	109.84	106.13	108.25	105.75	105.15	108.08	103.16	103.51	107.62	103.09	104.38	104.61	108	106.28	102.43	104.03	109.49	109.55	106.94	110.18	103.74	106.52	106.16	99.882	106.54	106.51	107.67	107.39	105.34	106.34	105.49	107.7	101.08	103.71	106.85	106.26	110.47	108.93	107.79	106.23	108.58	108.53	111.02	103.19	104.95	107.17	99.885	111.24	101.21
107.2	107.54	107.09	107.16	100.06	107.81	104.4	107.37	116.7	104.02	107.48	105.04	106.8	110.77	103.38	105.9	105.86	103.19	105.08	101.81	99.291	108.19	109.93	102.42	107.11	99.173	106.37	104.24	107.73	104.65	103.68	103.71	104.22	105.3	109.24	102.76	100.13	113.17	105.08	108.45	107.96	107.89	103.89	106.48	106.76	107.24	105.06	106.86	108.55	103.77
114.01	111.76	116.68	111.85	114.53	106.79	112.57	117.8	112.11	107.39	106.03	110.76	111.99	112.58	110.91	112.17	111.14	109.14	116.25	114.07	104.89	115.67	108.39	115.61	112.4	118.06	122.65	108.15	109.01	111.28	114.48	109.74	108.52	111.52	115.37	109.52	115.76	111.89	108.79	114.14	106.98	108.06	111.72	110.27	115.15	110.37	114.03	103.68	110.42	112.45
105.22	109.28	107.55	105.37	107.98	102.86	104.08	112.31	106.43	112.94	105.23	112.83	114.62	107.47	110.28	112.69	104.46	106.66	106.06	111.03	110.02	113.22	113.31	108.66	112.95	111.51	109.48	107.55	114.54	113.02	108.9	115.47	109.28	109.99	114.77	112.52	112.03	111.25	105.15	111.52	111.49	106.71	111.63	105.07	110.38	110.81	107.51	111.56	113.8	111.8
104.43	98.171	107	108.8	105.73	107.93	101.91	105.59	106.78	109.1	109.96	107.62	110.49	109.42	99.961	102.26	108.36	100.27	106.59	111.69	104.18	105.12	113.44	107.48	113.65	106.05	102.37	102.8	111.06	106.43	110.65	106.61	109.8	104.36	109.1	102.11	105.41	109.29	105.45	110.23	102.17	110.23	106.84	105.78	113.21	109.99	113.13	109.72	106.36	110.87
107.64	103.08	106.12	109.22	104.91	98.35	104.08	104.19	107.18	99.797	101.84	103.45	112.68	105.55	101.16	108.58	112.71	99.352	101.39	106.09	106.56	112.53	104.22	110.68	104.86	110.21	112.89	101.3	105.78	112.12	104.06	102.75	105.22	102.09	107.22	112.2	102.8	103.62	107.66	105.97	103.54	98.037	107.75	103.73	103.6	110.34	105.71	102.19	111.94	106.57
112.89	106.76	106.47	107.75	105.93	102.15	107.28	108.96	109.01	111.09	112.72	109.36	112.12	115.11	116.27	117.41	108.29	111.47	108.41	108.08	109.68	111.25	111.32	106.61	100.12	114.48	107.73	112.46	111.71	113.77	114.2	114.44	114.05	112.11	108.47	110.75	107.49	109.36	108.12	108.49	114.98	114.67	105.84	105.91	110.2	108.96	111.29	111.75	115.46	106.65
107.43	97.394	107.32	105.44	106.29	100.24	106.21	107.87	109.87	102.78	102.15	111.15	104.4	106.28	103.75	107.79	106.67	105.03	107.63	113.6	104.6	101.31	116.75	100.28	109.02	103.9	101.78	104.04	106.1	103.24	113.7	105.83	104.64	112.64	105.26	101.02	103.83	105.55	106.32	108.36	104.75	106.15	110.61	111.64	104.37	101.61	111.51	106.33	105.93	102.82
106.24	97.518	104.02	110.31	103.85	96.621	107.21	98.943	107.6	104.8	104.42	96.463	104.11	106.08	107.91	107.57	104.58	101.56	105.4	103.76	105.04	100.36	101.66	103.48	101.94	105.4	105.03	110.43	105.23	105.15	104.09	105.31	105.82	107.31	102.3	100.11	102.53	99.703	104.59	98.57	106.05	101.28	101.41	101.94	111.11	105.58	103.87	103.95	106.3	101.8
108.69	110.12	107.43	108.37	102.55	107.38	114.85	101.38	105.95	108.16	109.12	107.92	101.4	108.52	106.35	104.8	105.1	107.58	103.15	109.04	104.26	108.39	101.87	108	109.25	105.45	104.27	107.74	107.34	108.98	109.97	106.81	106.73	112.6	103.16	106.84	105.49	107.54	112.49	109.17	107.77	107.33	101.09	99.594	105.6	109.84	110.17	104.72	107.38	114.73
104.45	106.27	110.77	107	105.97	105.71	110	109.29	103.27	113.34	108.37	113	106.01	107.26	109.61	103.72	101.83	111.09	107.78	111.13	105.88	104.4	101.63	109.81	106.16	111.12	102.04	108.65	100.29	108.09	106.87	103.45	110.14	109.18	108.68	105.23	104.57	103.42	101.54	108.11	101.22	100.52	108.98	101.13	106.05	106.63	104.58	104.83	102.71	110.63
115.86	111.21	111.05	113.14	113.42	113.25	116.73	113.56	111.74	111.63	115.2	113.95	115.14	107.41	110.71	112.73	117.54	112.23	117.36	115.57	109.33	115.69	111.82	117.04	114.39	116.13	112.09	109.79	119.91	117.77	112.99	111.74	105.79	110.35	111.53	110.81	110.81	108.15	113.41	106.69	110.1	117.7	112.58	116.33	117.05	116.51	113.31	113	112.15	108.93
117.11	113.6	106.19	117.12	118.89	110.34	106.62	114.91	102.61	107.92	107.15	113.69	111.13	114.97	120.71	112.19	113.22	113.95	109.09	111.45	107.12	104.45	113.24	112.72	107.67	120.08	113.96	107.68	108.42	113.31	117.69	107.9	111.24	110.68	111.92	108.31	110.73	104.82	117.55	109.58	110.35	110.01	113.12	111.67	114.28	108.69	107.61	103.39	119.91	108.25
104.39	108.37	102.16	105.64	101.9	106.96	102.9	109.25	112.36	104.93	105.52	110.29	105.97	102.42	103.67	112.31	102.96	109.23	102.99	105.08	107.19	106.52	104.17	99.101	106.86	105.19	105.43	110.27	102.78	108.98	105.36	109.31	102.72	101.62	106.79	110.52	106.16	107	107.67	106.47	110.81	105.72	102.49	101.73	105.11	104.69	104.74	106.95	103.5	109.37
108.23	102.7	107.32	112.46	104.99	104.38	107.25	105.92	112.16	105.42	106.13	107.49	105.8	110.7	102.5	102.23	113.4	104.3	106.03	107.07	105.48	108.36	107.02	111.14	109.25	106.4	104.38	107.18	106.42	107.13	109.23	102.73	101.68	108.06	108.71	106.33	104.35	108.08	108.16	106.35	108.96	101.12	103.53	102.96	103.83	105.96	104.6	110.37	112.51	106.46
101.57	103.28	109.12	106.64	104.22	106.49	108.91	109.04	98.536	108.6	107.44	100.54	107.16	106.56	103.57	103.38	108.88	102.63	107.88	102.57	106.16	109.14	102.85	108.03	104.32	114.18	106.77	108.98	107.07	108.64	114.35	106.1	105.91	105.99	110.46	103.43	104.74	111.91	111.82	102.98	110.01	100.88	108.13	108.04	103.52	106.19	101.55	111.15	103.39	103.2
110.47	105.87	111.76	109.76	114.09	109.77	108.38	109.54	109.36	105.12	116.13	112.06	110.15	114.03	114.78	115.29	113.36	107.72	111.45	106.99	110.73	104.71	108.52	112.66	112.53	110.27	110.59	112.92	112.3	110.62	108.3	110.77	101.75	109.63	109.91	110.29	115.87	110.24	120.54	104.94	114.47	113.06	108.23	106.26	111.16	114.87	108.49	108.93	112.44	112.22
97.818	100.74	99.126	99.227	98.968	102.74	103.91	100.44	96.481	96.706	101.74	96.521	89.375	98.724	100.66	99.313	100.59	100.48	97.296	101.16	95.603	102.92	101.51	99.16	101.38	102.34	94.898	100.29	101.14	102.03	98.635	101.84	97.741	97.512	98.047	101.3	95.275	98.591	105.15	98.586	96.187	106.2	103.14	101.06	100.21	98.915	99.756	92.914	104.28	95.938
108.47	101.44	106.21	106.76	105.34	107.78	111.54	105.28	110.3	104.51	107.59	99.132	106.99	107.9	103.58	102.17	107.83	104.35	103.41	111.07	103.92	103.72	107.39	109.37	108.96	97.576	103.37	109.48	107.07	107.35	106.19	105.03	102.91	99.762	100.38	105.66	104.73	98.274	111.58	99.807	107.01	105.63	110.06	103.45	108.96	107.06	99.281	107.53	103.39	102.92
113.39	109.61	106.47	106.22	106.07	112.8	111.43	113.78	101.49	112.18	110.58	109.12	110.17	109.58	115.58	110.35	112.51	115.01	106.53	114.24	109.94	107.66	110.47	111.44	113.92	108.14	111.14	110.44	110.93	106.09	114.16	104.7	110.67	105.5	104.67	113.75	106.4	110.93	102.56	112.34	117.2	109.6	110.85	110.59	110.4	109	115.64	110.26	106.81	111.21
102.42	108.3	105.11	102.86	106.16	105.61	105.71	109.11	112.46	102.53	104.61	103.44	105.3	100.32	107.13	99.853	110.74	107.09	103.17	108.74	114.77	107.08	102.6	107.88	105.61	108.38	106.76	105.07	112.02	105.74	108.69	106.92	109.35	105.45	103.78	107.44	107.85	107.37	108.16	105.42	105.51	105.04	110.11	100.87	106.04	98.042	107.54	103.74	109.38	105.7
111.03	117.76	111.51	113.01	108.62	110.27	110.24	108.64	112.24	115.87	116.19	111.96	111.06	115.6	107.75	105.04	105.5	109.53	108.07	112.29	112.98	110.3	113.79	112.42	115.97	105.36	112.77	111.86	112.28	113.71	112.47	118.28	107.17	109.29	114.02	107.2	110.32	106.87	110.85	110.07	109.4	110.51	122.97	112.2	114.7	109.78	112.91	111.22	112.35	114.33
107.27	99.256	105.3	108.78	103.55	107.89	107.39	103.67	109.31	104.2	108.69	104.73	106.97	108.02	109.91	105.22	104.33	101.67	109.31	107.92	100.82	103.92	104.85	100.55	104.72	103.81	104.5	108.51	101.58	104.48	104.3	106.26	102.05	110.49	109.01	104.4	106.96	108.89	108.75	104.7	99.583	103.82	111.62	109.67	103.39	106.43	105.07	107.34	105.98	103.74
109.09	111.66	115.55	114.54	109.37	111.11	108.25	111.14	109.65	111.65	113.12	111.66	108.62	112.03	109.25	113.82	113.39	107.37	110.79	113.07	106.73	111.6	104.48	113.25	110.97	117.15	110.73	110.02	108.26	114.19	109.87	112.69	115.06	114.46	108.35	109.26	106.46	108.97	109.89	107.68	109.5	113.09	110.29	113.57	108.05	110.28	107.4	109.1	108.74	107.97
110.76	114.28	111.09	106.48	108.03	114.27	111.46	114.5	112.45	119.69	115.9	109.14	104.29	110.05	113.46	109.09	112.77	110.53	113.14	105.3	109.59	106.38	108.59	114.08	109.19	116.51	111.3	106.55	105.86	112.39	113.9	108.68	105.88	113.1	111.35	108.77	106.01	112.67	107.57	111.29	113.24	104.98	104.63	109.89	115.9	112.69	103.46	116.02	111.15	109.04
107.95	105.82	114.11	113.21	108.91	116.63	109.19	116.11	114.81	108.63	108.89	113.83	111.73	112.75	114.99	109.87	110.85	108.08	108.83	114.44	111.56	108.61	119.3	118.39	114.76	113.45	114.69	110.75	114.64	115.88	112.61	107.79	110.67	113.04	114.06	110.54	111.53	113.45	110.15	112.75	107.95	118.77	111.5	110.22	119.65	114.24	116.45	111.22	116.94	108.75
111.97	115.43	117.12	110.57	115.97	112.41	110.71	111.02	109.16	111.42	112.39	109.95	113.18	107.95	112.36	111.85	109.23	117.89	106.91	109.19	108.4	109.06	106.26	111.66	114.2	113.95	109.53	111.1	110.39	114.23	108.14	114.91	113.39	114.72	108.88	106.39	112.5	104.77	113.18	110.5	113.59	112.02	112.24	108.94	110.79	111.1	107.94	114.81	115.16	110.51
104.65	99.208	113.03	109.28	105.7	103.87	103.17	105.01	100.92	102.57	104.73	105.97	104.51	106.48	102.55	101.9	104.95	100.71	102.89	108.58	105.3	104.52	110.69	105.84	101.77	106.74	107.96	105.3	98.233	106.83	104.31	106.53	103.4	101.75	105.71	104.57	103.85	101.03	107.63	108.56	102.33	101.57	103.22	108.22	104.08	104.05	103.04	103.58	106.06	107.48
103.3	105.07	112.55	108.4	102.5	105.46	101.87	98.481	105.79	104.43	100.39	99.92	103.25	105.43	107.29	111.76	106.13	112.77	102.91	112.79	107.65	106.63	104.69	108.16	107.04	107.47	113.49	108	108.38	107.85	105.54	103.92	110.78	97.753	103.56	106.58	99.111	107.77	104.66	105.5	105.98	104.16	102.26	107.77	107.77	100.98	106.6	107.02	103.5	98.088
107.39	105.71	102.44	105.94	108.78	100.75	105.12	113.82	100.82	107.86	110.32	110.29	101.75	104.93	104.11	105.9	104.56	103.3	106	107.79	105.76	102.53	101.67	102.69	102.33	106.67	108.23	102.13	105.7	107.05	106.01	111.21	105.46	107.37	107.6	106.42	109.28	103.74	105.31	108.23	105.72	105	103.87	111.56	110.51	111.8	104.75	96.236	105.91	103.1
107.56	102.29	108.87	109.97	103.57	112.16	109.79	109.15	108.9	109.77	106.24	104.41	104.64	108.55	107.97	110.86	105.36	104.54	110.41	104.22	104.34	104.97	104.03	102.61	108.23	108.48	102.62	103.92	111.81	101.51	110.72	102.13	101.59	104.22	109.87	105.21	105.25	105.96	106.03	104.49	105.19	102.06	109.52	106.87	103.88	105.4	104.14	104.54	100.82	107.2
105.76	106.41	108.3	103.73	104.3	104.54	105.3	106.94	102.98	104.14	105.47	109.16	105.09	105.99	105.99	107.83	102.95	103.66	107.3	98.653	106.84	113.43	105.04	107.89	108.49	108.15	107.37	97.833	107.64	110.85	109.64	110.32	96.921	113.45	105.64	106.22	107.85	103.04	99.706	108.96	97.684	110.66	112.66	103.84	110.35	108.95	104.92	105.5	106.15	101.93
105.8	111.39	103.88	104.17	106.92	105.38	100.77	107.3	102.24	101.3	103.26	106.94	101.36	101.2	104.55	102.57	104.87	102.07	104.76	100.47	115.16	102.09	111.27	110.71	101.31	105.89	104.6	100.81	101.45	105.5	105.17	104.6	108.32	103.05	109.1	106.13	102.06	109.8	104.99	106.02	105.26	109.27	108.79	104.41	106.26	98.769	103.43	102.23	104.04	107.58
118.17	114.92	105.32	110.54	113.47	116.51	109.89	110.98	112.39	117.11	112.37	113.51	105.98	114.09	110	113.05	107.18	110.55	109.26	107.01	108.46	111.37	104.86	115.18	116.62	113.63	111.19	114.71	108.49	108.82	117.43	109.97	109.98	115.41	118.92	114.16	111.78	113.98	112.54	115.19	108.39	111.84	113.08	113.01	114.13	112.46	109.53	112.5	113.88	112.25
110.57	108.49	104.86	104.32	105.57	104.27	105.86	100.46	108.32	101.19	103.88	109.7	111.25	103.85	101.91	103.59	105.85	108.09	108.28	110.16	106.99	109.47	104.06	102.58	106.96	105.36	107	104.57	99.182	103.43	104.07	109.14	106.83	113.1	107.35	107.09	105.72	105.56	106.53	104.74	106.02	105.64	110.06	103	103.21	106.17	107.15	101.82	99.98	115.68
119.07	115.52	107.14	110.62	110.49	108.48	110.41	111.66	114.97	107.18	117.64	110.74	110.49	114.2	117.57	110.43	106.22	113.08	112.56	111.73	109.39	117.33	110.39	109.26	116.52	111.36	116.22	109.83	112.47	104.57	111.09	114.97	113.02	114.46	110.54	113.98	108.11	109.88	114.46	111	111.98	116.17	110.3	110.42	117.27	106.6	107.55	110.01	110.44	115.49
105.77	107.37	106.56	111.63	104.23	102.85	105.97	111.95	103.01	109.26	103.24	106.94	105.17	104.27	109.94	109.18	100.51	103.54	105.92	105.3	105.55	100.73	104.88	107.36	105.35	97.078	107.12	106.51	109.12	103.42	107.83	109.06	112.58	101.43	106.11	104.04	106.32	104.83	110.27	110.58	103.01	107.01	109.85	106.68	104.45	107.14	107.15	98.369	104.11	105.49
106.41	110.03	107.64	111.39	116.7	113.43	113.25	108.07	113.33	113.09	114.24	109.57	114.71	110.21	110.2	108.04	114.05	110.84	109.87	107.2	110.51	114.44	113.24	109.39	109.12	116.11	118.7	112.71	107.87	111.15	109.56	111.21	106.55	108.02	118.24	110.57	112.84	113.39	114.39	107.22	114.95	110.81	112.3	109.38	109.83	110.87	111.97	108.61	110.56	106.6
109.48	104.97	101.23	106.55	105.14	108.18	106.93	108.41	105.89	101.77	109.04	103.03	99.898	103.18	105.72	104.07	104.49	107.97	104.46	112.75	97.204	107.36	107.3	109.86	106.86	103.62	108.83	106.79	107.98	103.76	107.7	98.097	109.96	105.14	100.75	104.35	103.52	104.99	109.1	109.45	103.96	105.15	109.18	106.39	104.53	109.94	110.87	106.25	101.18	108.33
105.61	101.9	105.12	111.79	109	105.68	106.31	116.03	109.56	109.57	108.45	106.8	103.55	111.65	109.39	99.75	107.65	108.1	106.61	104.24	111.35	99.901	101.13	105.49	110.1	103.05	105.36	104.32	104.01	105.51	107.61	103.13	107.21	107.28	101.87	108.86	109.11	109.22	110.66	109.72	102.79	106.91	104.09	108.99	106.12	111.9	107.57	99.02	108.78	103.31
101.24	105.16	97.478	105.99	107.81	105.27	109.38	107.87	110.57	106.82	105.04	106.38	101.25	108.08	98.516	108.33	101.6	93.891	105.06	104.65	102.13	100.39	107.91	104.99	101.47	99.704	107.13	103.42	105.49	106.07	105.73	97.993	103.63	98.926	101.99	101.26	107.07	103.93	103.19	103.86	110.47	110.44	103.23	113.36	107.69	98.517	99.495	104.84	110.39	106.01
119.86	118.16	122.72	119.62	120.18	113.35	126.98	122.04	117.84	120.66	119.41	123.44	117.95	120.6	112.79	116.53	122.44	118.32	111.75	119.54	110.36	115.27	115.26	114.28	112.79	109.3	124.42	124.16	121.5	116.01	116.17	122.88	123.86	117.13	121.36	116.49	116.32	114.26	120.03	118.66	123.1	120.27	116.13	125.37	114.17	114.39	115.43	120.3	116.08	107.13
110.56	107.82	111.47	109.53	108.72	118.84	110.14	110.85	111.02	111.31	114.65	112.73	109.24	119.11	107.88	110.06	109.37	109.36	109.67	118.1	110.36	110.99	112.8	112.42	109.8	112.77	114.61	115.09	111.94	108.88	116.18	110.47	115.08	107	117.04	119.58	113.94	111.78	114.26	106.87	111.65	114.03	115.7	109.53	115.06	111.62	112.94	114.91	106.77	114.48
108.99	106.51	108.1	99.967	108.68	108.15	106.42	108.13	106.57	105.94	104	108.09	104.93	105.8	105.85	106.36	107.98	105.98	104.33	105.03	110.89	110.34	107.1	108.26	104.73	106.41	110.7	106.54	106.91	98.918	104.69	101.98	99.244	100.34	106.59	106.15	104.8	104.76	102.43	103.9	109.32	104.34	106.17	103.22	108.39	107.14	107.6	105.23	106.43	103.85
108.52	108.8	111.71	108.19	108.66	109.16	113.15	110	115.79	110.42	112.67	111.48	110.83	108.99	114.68	117.04	109.34	104.23	112.12	108.96	104.96	107.64	108.85	110.2	112.3	112.45	108.66	111.86	111.05	108.42	111.15	112.28	111.06	113.77	106.97	105.32	113.76	108.88	108.85	108.72	112.67	116.1	119.18	109.49	109.3	112.64	101.63	105.23	109.23	114
107.43	99.925	101.28	98.483	100.81	97.889	94.139	98.34	97.4	99.51	103.84	100.44	104.21	93.998	100.55	98.914	101.96	104.6	97.108	95.372	101.74	96.778	97.658	95.995	100.44	98.772	105.59	91.961	97.112	99.355	97.883	93.538	95.726	97.497	101.33	103.01	106.2	101.77	96.092	96.13	95.504	103.42	100.97	98.371	107.75	94.543	95.379	101.17	98.057	96
103.2	109.87	104.97	105.11	100.32	108.5	111.18	104.22	112.87	111.79	102.72	109.49	104.26	109.63	110.67	111.62	104.73	107.9	104.62	101.82	102.66	107.45	110.79	105.36	98.609	105.2	109.58	102.65	99.43	110.47	117.08	110.5	99.038	107.38	105.15	105.21	103.82	109.55	105.92	105.52	113.39	102.37	107.94	111.32	105.34	111.28	105.83	106.77	103.91	102.16
103.64	100.39	103.78	105.4	110.32	101.1	102.98	99.265	101.23	99.163	101.41	103.1	105.44	102.36	96.461	103.02	102.53	102.44	108.43	104.72	97.036	99.181	104.83	102.37	100.06	100.14	109.43	98.77	109.31	100.26	103.11	107.5	101.67	100.78	101.88	99.67	105.34	100.02	105.69	108.35	107.14	102.65	101.62	104.28	104.41	110.8	103.06	106.08	108.35	107.22
110.68	115.51	98.601	110.49	107.06	107.28	110.75	112.54	111.29	107.55	103.9	109.49	112.2	106.67	114.32	110.62	106	104.61	106.39	110.18	111.43	111.12	105.84	109.8	106.4	106.24	119.87	105.73	113.29	106.11	110.66	107.42	113.78	111.68	109.71	109.25	114.9	105.87	108.95	108.28	109.8	109.37	109.11	102.58	111.92	109.12	104.61	111.17	102.06	112.19
96.521	98.883	103.04	101.72	99.255	99.105	97.887	91.581	97.368	102.17	102.48	98.701	102.96	98.13	99.12	100.12	100	96.168	103.56	99.181	98.328	91.278	100.76	100.76	95.486	101.5	102.34	103.71	103.3	94.667	98.281	96.589	104.6	99.855	97.948	97.686	94.956	100.19	95.878	98.521	105.65	105.41	97.178	102.47	93.198	99.256	108.57	97.004	100.71	98.408
94.44	99.402	96.412	94.921	97.765	91.085	100.58	104.12	98.143	101.25	100.01	103.6	107.18	101.25	97.67	98.29	104.6	102.38	102.28	101.89	103.22	100.31	95.162	92.738	102.28	108.74	97.361	95.848	101.85	99.298	96.905	104.46	98.532	106.08	93.706	94.129	102.4	97.583	99.95	96.16	100.61	100.09	100.61	91.85	97.81	97.226	93.131	97.547	102.83	95.153
104.17	104.1	104.63	107.06	101.3	107.63	104.39	107.19	101.94	105.21	110.79	110.68	103.58	103.63	106.52	98.932	106.63	107.41	100.86	104.83	100.86	102.98	103.33	106.51	109.36	100.48	108.83	106.57	101.54	104.91	105.77	101.41	104.64	103.37	104.27	109.77	104.5	101.36	104.9	104.43	108.46	98.33	105.89	106.64	101.73	98.172	107.44	106.06	103.67	105.27
115.92	115.81	111.13	113.94	112.93	112.65	108.88	110.36	111.96	111.96	106.11	108.18	111.17	115.46	110.88	112.46	108.64	109.32	109.34	110.64	115.5	112.79	113.8	109.78	109.33	110.58	101.77	117.57	107.67	115.43	110.13	107.33	109.14	110.62	113.89	111.32	112.33	111	110.71	118.33	112.2	108.79	111.99	111.79	116.77	104.72	113.36	110.59	110.71	109.31
106.02	101.99	105.41	103.84	108.6	111.73	110.12	105.34	110.03	105.75	98.702	103.46	110.6	104.47	103.65	106.5	103.7	109.43	111.66	111.51	103.38	109.85	104.85	106.46	102.42	112.47	105.14	102.76	114.61	100.6	107.26	101.83	110.25	103.34	109.23	107.5	102.77	107.23	108.99	99.447	110.91	107.06	105.45	96.862	105.75	106.49	111.03	110.32	100.91	108.36
108.22	106.17	106.72	100.89	107.32	104.19	99.545	105.09	110.86	105.17	105.58	103.74	112.29	110.23	108.05	105.96	102.33	101.17	106.26	114.13	104.76	102.09	102.1	99.762	104.17	100.32	106.52	103.31	101.74	105.74	103.01	104.45	101.51	105.94	106.82	111.25	102.07	103.14	108.51	107.71	99.596	101.81	99.816	109.09	106.42	105.25	109.58	102.21	106.19	102.88
109.06	110.03	111.45	108.18	111.85	107.11	111.94	109.21	109.78	112.3	110.61	115.75	113.15	111.88	112.6	112.51	108.75	119.09	119	110.13	111.18	109.61	111.88	112.8	114.86	115.02	103.08	113.57	108.68	113.97	107.52	106.06	114.08	105.86	116.35	109.44	119.51	116.75	112.91	103.19	112.78	110.23	115.24	110.84	111.94	115.57	107.4	111.77	114.87	112.64
103.25	104.45	108.7	109.4	107.36	105.95	105.3	104.98	105.97	109.5	103.73	105.76	102.68	102.61	102.9	114.65	99.81	102.82	103.06	110.27	98.723	101.29	107.61	108.48	106.63	103.7	107.16	106.61	102.74	101.86	106.02	97.892	103.86	107.17	106.54	99.052	107.73	102.25	108.6	108.88	100.4	109.48	106.49	110.02	107.67	106.18	109.16	109.84	108.55	110.73
97.555	100.97	104.3	105.48	104.81	105.19	97.503	101.45	99.326	93.322	98.056	103.76	101.92	104.9	99.637	99.295	100.51	100.33	98.049	95.901	104.56	96.604	93.486	104.8	97.214	100.49	95.716	97.913	99.717	97.461	99.876	101.01	101.64	105.02	101.49	102.06	101.44	94.462	97.183	103.15	97.887	95.237	105.01	103.1	102.08	99.411	104.01	101.27	100.7	103.27
116.43	110.74	110.22	112.92	105.09	104.54	111.39	115.72	110.87	114.33	111.8	109.05	113.7	108.34	116.15	111.75	110.27	108.59	111.14	108.06	112.06	108.19	105.96	107.74	113.05	108.5	113.45	103.59	109.74	115.48	115.98	107.9	111.81	113.79	109.89	106.21	119.36	113.78	111.11	115.3	109.8	106.01	109.46	107.15	109.29	113.43	105.78	114.84	108.55	111.59
107.98	108.3	115.23	104.87	102.65	105.67	103.82	103.62	105.08	108.15	102.32	110.97	106	103.85	99.894	111.46	103.32	105.58	104.33	108.88	104.23	99.175	100.13	107.72	106.17	108.51	106.04	105.36	110.66	102.73	105.47	103.37	110.85	107.86	107.95	102.8	107.24	100.49	109.32	116.67	108.85	103.15	107.57	109.37	98.327	102.84	106.83	103.18	105.02	103.09
109.07	107.08	111.68	109.37	104.42	111.63	114.3	102.09	107.95	109.59	102.49	110.56	111.46	108.35	111.72	112.97	115.06	116.1	110.64	111.61	107.95	108.56	113.21	105.64	111.8	106.85	109.33	112.75	108.51	110.48	113.12	102.21	109.46	110.24	109.5	114.81	109.79	109.3	107.21	108.48	107.64	103.45	109.88	115.48	112.34	108.37	114.55	108.71	108.38	109.92
103.81	102.12	96.989	95.085	109.12	96.006	100.65	100.45	97.252	95.495	100.05	92.272	102.12	102.71	102	104.43	95.636	97.754	97.756	102.56	102.15	96.435	105.42	98.95	103.15	99.236	97.15	101.74	97.768	104.02	97.031	100.71	103.48	98.682	98.364	105.77	91.44	100.69	101.94	100.14	101.47	98.162	106.98	101.6	106.28	97.892	104.24	96.67	97.745	98.026
112.46	112.03	108.41	110.3	100.39	104.25	97.585	101.68	108.34	110.4	100.88	105.93	110.95	99.202	105.27	101.93	104.35	104.34	106	103.13	98.712	103.2	99.125	105.83	109.92	101.19	105.75	104.93	107.58	104.09	104.74	106.86	112.73	105.11	106.12	103.77	107.07	103.9	109.48	113.95	105.1	105.56	102.95	103.82	109.49	105.42	111.95	106.27	103.42	102.89
113.47	113.02	111.38	112.68	110.78	116.39	108.52	119.07	109.83	111.06	109.85	112.44	113.9	110.89	110.31	104.49	109.99	109.57	111.24	109.52	108.66	111.03	110.89	111.05	110.98	111.79	111.21	117.44	110.31	101	113.06	115.37	111.14	107.71	115.36	110.36	112.72	114.07	109.94	119.06	104.35	117.42	115.97	113.31	114.34	107.77	104.3	114.3	115.98	106.99
109.84	108.63	113.42	118.77	119.3	109.86	108.33	113.4	112.62	109.43	110.4	113.97	106.62	116.5	103.7	112.05	108.62	109.26	112.18	107.16	121.43	112.37	115.62	108.97	112.52	114.34	111.12	112.63	114.54	112.89	114.75	118.79	111.81	112.81	116.16	114.62	110.95	113.99	110.45	111.89	114.59	112.04	114.72	120.65	117.76	110.66	122.32	113.7	109.71	108.62
103.91	104.81	105.72	104.32	106.36	107.16	101.99	108.42	104.04	108.18	111.02	117.85	99.883	105.51	102.64	107.97	104.43	106.61	102.66	104.73	105.47	108.22	107.8	112.41	107.43	107.68	106.9	100.07	102.26	106.59	103.69	103.43	102.74	104.23	109.07	97.318	101.25	105.44	106.06	109.94	103.56	110.94	100.59	110.91	102.17	107.72	107.71	103.65	105.75	104.64
102.54	100.1	101.86	107.4	103.5	102.31	111.03	108.77	111.04	102.18	106.69	107.9	105.11	104.01	95.476	104.42	109.57	112.06	106.34	103.07	102	104.93	105.27	96.21	105.46	105.09	103.46	103.02	108.86	111.16	99.335	106.82	109.07	106.88	105.73	108.62	108.82	101.09	103.75	108.42	108.56	104.48	104.28	110.79	104.82	111.44	104.81	106.39	105.19	108.98
99.411	110.9	100.21	93.691	96.169	96.654	96.904	107.11	99.07	96.294	95.184	99.611	99.848	100.16	97.981	99.171	101.6	101.01	98.367	96.274	103.53	97.286	104.26	104.8	96.933	99.379	106.96	97.421	99.853	95.082	100.87	98.2	103.9	92.45	106	101.05	100.14	96.606	103.01	103.5	102.27	99.304	97.893	106.9	101.79	96.27	105.67	93.748	95.984	98.74
108.26	110.15	109.84	109.32	107.86	114.18	117.57	113.88	107.51	110.09	112.73	113.43	116.18	109.99	113.18	110.64	110.65	108.15	119.72	109.88	112.76	115.04	113.23	107.77	114.48	113.56	112.54	115.25	111.84	108.68	103.36	111.27	105.6	110.3	109.86	111.15	114.88	110.42	109.64	112.48	112.91	109.18	110.18	120.34	108.43	106.42	114.59	114.64	112.34	119.54
101.67	105.67	100.41	112.63	105.67	103.04	103.1	106.4	106.98	103.66	103.12	101.23	107.44	108.84	109.86	105.83	103.48	107.31	106.23	101.61	106.04	110.21	100.62	110.01	104.86	104.68	102.41	105.05	104.63	107.29	109.5	101.61	107.33	105.91	100.31	106.52	107.42	108	108.07	106.03	103.8	109.19	103.06	98.084	111.21	109.65	105.75	101.17	106.22	105.22
109.9	115.77	109.3	111.19	122	113.57	113.43	113.35	112.77	104.59	107.91	112.47	114.45	112.35	114.2	109.85	106.71	108.05	105.13	112.33	103.28	109.16	111.51	107.58	111.4	116.37	110.1	108.73	108.18	108.8	111.32	115.55	106.87	114.32	111.58	113.97	110.41	113.08	106.97	115.42	110.31	110.7	116.16	110.54	111.28	111.23	111.34	109.55	111.25	106.26
112.02	116.75	116.2	108.67	113.59	110.66	110.31	117.65	110.9	109.78	115.61	115.09	107.22	114.4	106.33	109.01	109.9	110.16	113.8	105.95	114.61	109.56	107.77	108.78	114.16	104.52	106.57	112.37	104.46	110.09	108.19	112.94	106.96	113.05	108.58	116.16	109.75	111.14	110.12	105.17	109.4	108.09	109	109.54	111.89	105.89	108.86	110.56	108.54	109.59
116.46	118.58	115.94	113.05	118.2	112.49	117.4	121.65	117.21	121.68	111.22	113.63	117.59	113.6	115.77	121.81	117.74	115.56	111.71	118.06	117.47	118.38	117.47	110.74	115.1	115.79	120	112.47	113.46	119.49	107.2	116.48	118.33	125.74	117.94	120.95	119.3	111.08	117.2	117.31	114.82	122.81	118.72	119.22	122.79	113.99	125.65	119.81	115.06	116.55
98.825	100.27	103.71	99.666	100.57	104.39	99.635	97.91	95.023	99.759	97.857	101.56	100.53	105.6	104.6	100.18	99.339	93.986	103.73	105.4	105.35	104.75	103.33	94.213	99.57	101.87	96.212	95.817	98.052	99.105	95.731	99.594	96.594	92.255	98.978	101.27	100.99	96.81	104.98	97.971	105.27	98.099	106.38	102.54	100.7	97.098	93.978	99.99	97.047	95.126
103.86	102.63	99.942	103.34	101.25	99.165	104.44	94.958	101.12	102.64	102.21	101.71	96.68	97.19	99.953	100.72	100.06	104.09	102.13	97.33	102.4	101.98	98.744	99.513	101.36	102.99	99.248	95.608	99.181	97.535	99.041	102.83	98.784	97.349	100.15	102.47	100.11	99.997	100.34	99.098	95.629	102.06	98.421	96.387	92.795	96.895	95.181	100.86	97.236	98.413
114.1	111.58	106.83	112.32	110.08	109.04	118.99	114.81	108.99	109.44	110.99	109.02	117.11	114.37	106.55	115.7	111.77	118.17	119	105.87	109.19	108.55	115.45	111.66	113.61	109.56	112.65	114.48	107.73	112.67	109.35	113.55	110.55	112.94	109.81	108.68	111.03	109.31	114.73	114.71	107.68	112.82	106.13	112.31	108.91	103.8	115.38	111.73	114.75	116.8
106.32	106.32	101.84	111.05	107.08	106.73	102.73	108.11	102.71	109.74	108.51	109.33	108.33	106.51	101.69	106.32	101.45	107.2	106.31	106.6	103.59	111.16	112.54	109.82	105.91	106.34	106.05	99.247	110.29	101.82	103.36	104.84	101.97	104.82	102.71	102.8	98.892	103.47	104.12	106.22	104.23	103.23	97.315	104.37	106.78	105.31	101.42	103.53	99.982	108.02
110.14	100.66	108.16	104.24	106.48	109.98	104.13	108.68	98.463	106.99	98.629	112.03	108.14	102.54	98.895	101.98	115.86	100.85	109.65	104.9	111.41	104.31	104.04	105.89	112.26	106.73	104.78	103.09	115.06	105.02	110.14	101.76	110.31	108.31	110.51	110.21	104.51	110.65	103.36	102.58	109.96	106.34	107.68	112.76	111.44	106.83	112.28	105.92	110.82	108.52
116.18	112.58	107.98	114.06	111.05	113.53	109.41	109.59	104.76	119.09	113.42	109.94	109.53	109.29	109.38	106.56	110.38	109.44	107.76	103.75	116.7	110.24	111.9	109.37	105.16	111.21	108.93	112.56	109.35	112.69	108.48	114.03	109.5	108.43	113.18	109.12	111.2	110.48	114.72	110.6	106.38	111.64	108.26	111.95	115.72	107.35	108.41	111.94	112.59	115.83
97.275	103.65	106.8	98.776	102.56	101.28	103.16	104.13	103	101.74	98.032	100.82	103.42	106.21	101.85	97.659	96.44	98.461	99.188	103.42	105.82	104.86	101.32	105.38	102.35	104	102.65	100.34	97.736	101.1	100.77	108.66	100.08	106.7	93.497	103.87	94.372	99.296	95.886	95.622	105.84	106.59	100.82	102.84	105.62	97.617	100.74	100.8	94.986	100.61
105.29	114.87	113.42	114.65	109.55	111.08	108.48	111.88	111.76	109.01	112.27	113.66	112.97	101.08	114.88	108.07	111.06	108.52	108.07	112.39	112.63	114.43	113.33	116.55	110.54	106.53	110.95	116.52	115.48	109.51	109.52	117.58	105.61	108.97	111.53	104.84	110.3	109.54	108.99	112.71	114.47	110.94	108.84	101.52	105.91	110.96	110.75	113.66	114.31	113.94
108.03	100.98	111.71	108.23	103.33	101.47	103.61	105.07	105.14	100.13	102.95	104.54	105.87	104.66	107.11	111.52	111.01	101.05	107.06	106	113.97	108.18	100.6	104.63	112.61	100.5	108	103.92	104.25	106.66	102.78	107.57	108.33	105.1	106.59	103.58	103.22	102.24	108.5	97.899	106.13	101.53	109.7	102.93	110.75	103.86	110.15	100.9	104.56	104.37
104.93	114.51	118.09	115.51	115.83	112.84	112.56	112.88	112.41	110.52	118.56	112.15	116.96	114.88	111.3	109.61	114.36	115.34	109.96	115.09	114.64	113.17	106.98	109.66	116.52	111.84	110.08	112.17	109.95	112.06	116.83	114.91	122.23	110.03	113.41	116.23	117.24	110.97	118.71	113.76	107.68	119.68	108.04	111.95	111.66	106.98	109.52	111.69	114.82	108.36
95.191	100.32	106.17	99.733	103.83	97.154	97.85	96.337	102.73	100.98	95.037	102.16	107.3	96.14	107.94	102.62	95.559	104.67	99.953	96.07	100.07	101.75	96.983	96.701	99.659	98.576	96.332	100.11	103.27	99.606	98.397	97.142	99.547	102.26	105.84	102.83	105.53	99.936	96.853	105.35	103.36	104.42	104.11	103.22	102.91	99.441	94.729	101.37	99.526	99.378
115.91	115.33	109.8	110.97	107.69	112.08	115.78	110.99	111.41	110.74	106.13	111.59	112.24	106.35	113.7	112.28	115.43	109.04	107.11	112.64	116.82	112.08	114.98	118.91	113.93	111.86	115.64	113.72	110.52	114.06	116.23	113.66	115.06	116.54	114.96	106.37	112.03	115.18	112.07	113.17	114.13	108.29	108.52	113.87	114.55	114.9	115.75	113.86	111	112.97
107.41	98.548	104.87	99.684	106.36	103.8	108.9	102.64	106.56	99.631	105.13	103.42	107.98	104.28	102.03	107.15	102.5	100.3	106.05	103.5	103.52	103.51	104.95	106.23	104.77	103.49	104.03	105.21	104.12	113.5	108.78	105.82	106.47	104.74	112.14	109.03	105.43	99.936	112.53	103.91	102.02	101.58	103.83	104.73	105.17	105.08	108.55	107.51	98.964	106.6
105.41	101.29	99.038	98.956	100.97	102.87	103.75	101.81	102.36	97.723	96.864	103.23	99.233	98.134	98.433	101.41	96.156	102.51	101.89	102.14	100.78	104.45	101.09	97.624	95.258	102.28	100.68	100.55	104.44	97.716	104.88	107.62	98.354	97.055	98.257	96.091	100.13	106.32	104.38	94.871	99.696	100.24	106.67	99.824	97.524	106.27	107.36	100.59	100.85	103.79
115.71	102.52	99.243	109.93	110.73	102.11	101.77	104.26	107.93	106.66	101.92	110.51	102.34	100.86	94.141	109.93	105.94	111.59	110.43	104.06	103.41	108.46	107.46	103.31	112.9	102.62	103.7	98.039	107.89	101.54	103.19	110.45	105.16	107.48	107.79	103.26	102.42	104.9	105.42	105.8	100.22	99.341	109.04	100.22	103.72	106.75	109.68	102.38	106.12	105.75
110	100.94	105.64	103.73	108.66	105.33	108.75	104.02	102.57	107.59	106.21	97.663	107.65	108.34	105.15	99.76	104.74	107.03	99.696	105.86	104.68	104.17	102.73	107.37	104.72	105.17	106.83	109.56	110.44	107.38	102.57	102.71	114.81	100.97	106.83	113.66	106	107.36	108.29	106.83	101.59	109.8	111.17	107.49	102.29	102.97	106.77	103.88	110.11	104.81
108.47	105.97	112.99	107.57	104.05	108.16	95.097	108.86	102	109.46	102.54	103.51	108	105.91	105.92	106.36	104.27	106.61	110.16	109.56	103.86	108.84	104.99	115.08	102.95	100.17	106.28	106.93	110.66	105.45	108.37	107.83	103.04	103.68	104.03	105.98	102.64	106.76	107.15	99.517	105.56	108.17	101.41	107.02	104.55	108.45	115.53	109.83	105.83	106.73
113.58	106.61	109.46	118.2	119.34	109	108.08	112.89	118.33	111.18	110.08	112.3	111.4	112.6	111.74	118.61	105.08	116.93	110.97	108.25	109.6	114.62	118.14	110	109.77	104.68	116.86	117.07	114.49	107.99	115.91	109.54	109.92	109.63	116.26	116.78	113.4	105.35	108.54	113.76	110.46	108.88	108.22	117.97	104.48	114.75	115.01	111.44	108.32	108.03
93.23	93.161	106.27	106.08	102.77	97.638	94.645	98.804	100.22	102.83	99.845	98.679	101.88	99.341	99.743	107.55	98.485	98.102	102.51	100.47	100.54	102.35	97.956	101.04	98.772	102.36	105.26	99.693	106.04	103.88	96.374	101.41	104.48	93.152	103.23	100.76	104.22	106.4	97.841	99.146	104.11	97.594	109.46	104.43	95.267	99.218	97.171	99.108	98.635	101.85
112.57	108.29	114.58	111.87	109.13	112.79	116.77	117.86	111.64	107.11	112.33	107.63	114.21	113.24	120.19	106.4	116.64	109.86	105.71	106.7	113.88	111.75	108.08	107.54	112.42	111.5	105.75	112	107.07	104.92	113.92	108.19	115.4	109.04	112.46	112.94	114.04	112.87	112.19	110.21	115.76	111.41	110.44	111.81	115.48	107.35	111.08	112.6	111.14	109.17
106.21	106.32	100.36	113.56	98.579	105.85	103.56	100.7	105.25	109.52	104.66	114.77	111.19	114.41	108.23	105.79	105.82	103.35	104.06	111.96	100.07	99.901	103.52	101.02	106.7	106.58	102.82	101.33	104.72	103.82	106.79	110.97	101.83	110.24	103.82	106.59	108.3	107.59	103.73	108.16	104.94	107.11	110.76	107.18	102.53	103.43	109.62	101.41	101.62	109.66
110.58	113.47	112.77	117.65	110.41	114.24	111.96	115.92	107.65	111.51	110.95	113.61	112.4	104.45	110.15	111.31	108.04	107.07	109.86	116.7	105.74	115.59	109.76	112.24	116.18	112.14	115.32	109.25	113.22	112.5	113.54	109.58	111.47	109.94	110.67	114.15	111.33	108.43	110.64	109.25	108	112.88	110.02	110.13	113.06	116.86	109.61	113.26	106	118.22
111.67	109.8	112.07	118.36	110.99	111.35	113.74	109.66	113.26	120.17	113.48	105.39	114.09	106.51	111.25	112.54	112.26	111.66	112.58	110.41	117.18	111.28	116.58	111.71	112.61	111.24	107.92	114.42	114.37	110.29	109.12	112.84	112.12	111.18	114.05	107.96	112.48	113.34	110.89	117.31	115.85	116.1	109.66	112.71	109.43	114.64	109.09	108.59	108.48	114.06
109.08	108.6	109.5	103.34	102.26	98.638	106.2	103.34	104.57	105.89	100.68	109.04	107.05	109.08	106.48	107.28	104.53	101.04	104.28	104.02	105.4	99.449	104.2	111.99	102.34	102.94	103.14	104.45	104.24	103.29	105.84	106.88	106.37	105.66	99.85	108.76	105.85	106.62	99.749	105.63	109.81	102.95	106.61	102.89	108.61	100.73	102.53	105.95	102.7	106.52
101.24	101.63	98.864	103.5	99.193	103.77	103.19	105.36	102.43	101.07	106.03	106.52	104.93	102.14	105.43	99.704	99.364	100.25	107.9	105.19	105.59	111.37	105.05	99.536	109.35	102.84	102.69	101	106.63	106.33	99.835	106.61	100.47	104.31	105.89	105.64	105.39	108.46	104.86	102.31	104.56	100.78	101.9	102.33	102.01	106.78	112.51	100.74	100.36	104.84
114.22	116.24	103.6	108.61	114.4	114.91	112.04	110.65	114.54	106.26	106.14	107.65	105.97	107.37	111.85	110.99	110.58	109.15	106.89	107.85	106.33	116.94	113.12	109.79	112.65	112.9	109.84	102.5	116.59	108.57	109.18	107.7	104.04	110.26	104.2	106.11	106.67	112.24	112.04	110.2	105.25	113.56	107.55	104.92	106.97	117.88	113.63	113.1	109.78	106.1
102.36	101.51	102.72	104.68	103.37	110.7	109.04	106.55	104.75	105.29	102.75	106.13	104.41	104.46	101.07	100.54	102.7	101.5	102.02	107.48	110.36	105.51	109.3	104.54	107.36	102.9	102.81	104.34	110.63	107.48	105.43	104.33	101.8	112.84	100.08	103.89	101.11	103.82	102.23	106.79	103.38	102.27	108.72	106.78	104.38	104.74	98.253	100.49	107.68	106.37
105.07	110.36	106.62	106.77	107.57	101.22	101.98	104.97	110.58	105.5	103.61	106.53	106.87	104.18	104.23	102.47	108.61	101.72	103.63	104.35	104.06	106.68	107.52	109.72	102.93	103.92	104.18	108.34	102.93	107.15	107.09	107.52	104.54	105.79	107.71	104.82	103.76	113.26	112.96	102.99	101.19	111.84	107.01	99.213	107.33	105.26	103.76	105.4	104.45	105.88
106.77	104.98	102.47	108.06	106.99	103.64	104.95	100.63	98.404	101.21	107.98	102.93	100.96	102.85	109.31	103.37	105.44	105.66	106.78	101.8	111.61	106.48	103.67	109.55	109.29	104.78	107.05	105.12	100.75	108.89	103.23	104.18	104.45	106.14	108.63	107.76	106.49	101.2	100.39	115.38	104.13	103.02	107.98	102.64	102.1	108.16	101.72	101.82	100.7	103.85
101.39	107.07	101.73	105.81	104.13	108.54	108.77	108.85	107.39	106.92	106.97	112.91	103.65	101.12	110.98	107.17	109.51	102.45	103.21	104.39	103.4	103.51	108.5	100.95	104.51	105.32	107.68	109.29	106.43	115.11	116.31	102.27	105.86	110.12	103.04	105.29	112.77	107.14	100.53	103.77	106.65	102.81	110.19	102.34	103.22	106.98	109.7	107.19	113.72	107.38
99.373	107.05	112.07	107.15	111.04	112.83	106.66	105.07	108.39	105.89	107.54	102.46	100.13	106.94	104.24	103.75	106.68	105.27	110.17	110.23	106.38	105.12	99.394	105.46	105.1	102.58	105.7	108.72	106.39	101.66	104.23	104.4	108.05	102.91	102.3	104.57	105.24	104.45	111.14	103.61	102.39	108.37	105.35	101.49	104.93	104.28	104.95	106.13	108.41	109.21
106.35	104.26	109.8	103.97	106.45	102.1	106.75	106.08	108.44	115.72	101.35	111.07	109.61	98.112	117.3	106.47	103.78	104.62	106.01	108.02	105.3	105.57	114.18	109.68	103.43	109.05	106.37	107.22	103.66	100.77	106.05	106.31	111.22	106.46	105.76	106.34	98.505	109.86	105.42	106.02	109.44	118.24	108.46	107.2	110.61	103.4	102.47	107.84	105.87	104.86
105.8	106.47	105.49	108.25	102.15	100.34	104.89	105.15	106.3	110.29	101.52	105.49	104.43	107.57	100.88	106.48	107.53	106.37	106.45	97.602	109.93	101.66	109.12	100.53	104.77	112.06	107.63	112.01	109.38	106.23	102.72	102.83	105.27	106.48	110.24	107.08	103.32	105.25	108.82	114.48	103.51	103.36	103.84	104.17	104.12	104.53	106.32	106.34	110.42	104.04
111.47	116.09	103.92	113.5	109.44	110.02	113.51	117.94	114.97	112.21	112.04	109.09	107.06	112	107.82	108.03	112.14	116.87	112.09	112.7	108.04	108.96	109.7	112.82	109.14	109.15	106.51	107.46	111.57	115.74	115.19	104.47	107.44	101.51	115.39	111.97	107.99	109.2	111.13	111.45	103.66	109.28	112.07	107.85	106.46	110.64	109.4	108.37	108.71	113.33
112.62	118.13	107.69	116.36	108.91	111.31	115.74	109.98	114.71	111.71	107.52	115.37	109.51	109.24	110.55	114.95	109.73	109.4	110.67	109.95	111.59	113.29	110.4	118.32	117.78	111.1	109.78	113.29	108.94	114.03	111.3	105.48	110.33	113.81	113.67	107.11	113.55	111.49	108.77	110.06	111.33	108.09	119.88	113.69	115.08	115.92	105.5	108.32	107.3	114.52
113.38	104.68	111.29	108.81	110.93	109.24	110.13	105.73	105.8	109.06	110.13	108.84	114.86	108	105.82	107.3	113.01	113.01	111.56	109.63	113.78	109.2	110.67	115.33	111.84	108.89	115.21	107.79	118.66	113.95	111.23	111.72	107.92	112.55	117.33	110.78	110.01	109.77	110.41	112.3	112.87	110.47	110.7	111.58	117.24	114.68	111.82	106.64	108.09	107.84
103.49	106.52	103.37	109.37	107.42	101.94	100.41	105.75	105.34	108.65	101.16	102.86	109.86	105.63	105.82	105.5	107.1	108.64	106	103.59	103.63	100.95	100.74	104.61	101.37	107.39	106.02	97.96	103.07	105.85	108.7	100.2	98.687	101.92	100.87	98.604	104.55	107.89	111.1	108.1	102.85	102.04	107.8	102.01	105.57	106.75	106.81	104.58	98.537	104.83
106.67	99.976	108.09	115.33	100.34	101.82	104.88	103.21	110.46	107.77	115.16	101.62	106.15	106.52	106.36	101.02	105.25	104.31	105.37	108.95	104.58	105.5	107.5	101.12	104.26	105.71	106.48	104.62	109.44	107.65	101.35	108.2	101.4	104.55	102.84	104.47	104.24	104.64	105.62	100.92	103.99	105.34	106.5	106.45	107.74	103.22	104.78	104.12	107.35	98.15
106.62	108.18	112.35	111.36	103.23	110.19	105.36	106.61	96.338	112.64	106.42	104.87	108.05	106.49	108.65	99.795	103.35	101.45	107.02	104.31	105.29	108.62	108.44	99.255	106.7	102.79	101.66	110.46	106.69	100.7	103.33	112.32	109.52	107.29	111.58	112.69	105.14	102.34	108.05	102.95	115.9	107.36	111.46	108.83	109.06	101.77	107.49	102.48	109.79	107.06
108.65	105.56	113.49	117.71	116.2	111.87	109.95	109.32	116.6	117.99	114.69	108.2	111.33	112.31	114.75	113.96	110.47	113.14	111.09	113.97	103.87	113.27	107.22	110.96	110.91	114.12	109.94	109.81	108.69	113.16	113.13	111.5	115.87	110.28	111.69	109.88	104.36	111.13	109.4	111.58	105.93	113.08	112.89	111.43	113.23	108.66	107.72	110.72	113.67	114.15
105.03	107.15	106.44	112.08	108.9	103.18	99.883	97.134	104.44	104.28	103.54	100.95	107.24	108.07	102.67	109.04	103.11	107.01	103.41	107.46	109.55	107.38	107.52	101.1	111.65	110.09	103.79	105.52	113.27	108.48	104.42	100.21	108.24	106.06	108.95	104.44	99.72	104.47	105.93	112.49	108.2	106.21	107.05	104.17	107.59	109.52	109.25	106.69	106.85	108.85
104.6	110.22	103.17	106.35	111.99	99.802	106.83	98.189	107.25	107.12	103.67	106.56	98.566	102.35	108.33	102.37	108.97	105.03	106.88	104.51	104.94	99.323	106.38	99.926	109.57	102.51	107.03	105.5	106.07	107.41	103.85	109.9	112.25	105.04	98.403	106.98	99.914	106.79	114.41	102.19	103.3	103.17	100.77	101.79	104.66	100.62	100.94	102.23	111.35	106.78
106.79	111.52	112.95	108.56	116.07	117.53	108.34	118.56	114.66	109.53	108.33	107.64	114.08	114.32	114.2	108.38	114.3	117.19	112.71	108.88	110.19	113.94	111.6	117.46	108.09	111.8	112.2	110.87	113.52	114.17	107.29	113.26	116.71	116.24	115.13	115.07	106.19	106.06	110.79	110.44	115.34	110.95	110.9	117	109.64	113.97	107.74	113.26	110.74	112.42
101.95	89.544	101.94	103.56	100.4	95.778	93.104	100.41	96.138	102.77	101.32	96.913	97.769	100.06	101.79	95.747	102.08	90.635	103.47	99.982	100.1	99.931	95.502	100.3	101.18	102.06	108.16	95.583	97.595	97.47	105.25	99.443	96.02	104.08	99.657	99.745	100.1	97.062	96.326	98.203	103.05	101.13	98.694	99.248	99.381	99.073	103.81	95.802	99.483	106.7
104.37	97.898	103.3	106.15	103.29	108.11	100.41	104.74	103.8	106.1	103.75	99.837	109.45	108.55	102.39	110.9	103.02	101.92	107.54	103.22	101.73	107.78	106.49	100.71	103.22	100.57	102.49	105.44	101.62	100.95	102.42	99.936	99.006	107.04	103.74	100.71	101.8	102.14	98.582	103.18	111.61	112.01	97.598	106.15	104.91	106.04	102.4	101.38	105.2	102.99
116.2	122.37	117.18	117.96	117.2	118.55	112.53	115.4	122.43	115.86	116.9	118.43	122.43	114.45	123	115.7	109.42	115.18	119.17	114.83	119.75	120.98	114.52	120	116.44	124.94	118.41	119.33	114.45	116.7	122.15	110.14	118.38	112.66	117.17	119.75	118.19	118.68	122.17	115.31	114.87	114.04	118.1	121.55	123.79	115.66	114.05	122.08	110.83	112.98
104.97	99.663	101.09	104.38	101.7	97.22	100.23	100.79	104.17	97.021	94.754	99.812	103.04	101.66	101.51	96.238	101.13	95.529	91.381	99.163	97.249	101.46	105.56	98.133	102.02	97.737	102.78	103.83	99.955	100.6	102.04	97.435	102.33	100.66	105.03	97.482	101.01	100.44	101.86	97.475	94.142	101.82	99.592	97.773	93.975	106.49	102.63	101.73	98.362	108.62
102.94	108.75	111.79	103.61	99.054	106.96	102.87	106.56	107.55	107.2	101.47	108.01	105.89	108.93	105.44	103.52	98.042	106.25	107.2	103.44	103.93	106.91	109.6	104.55	106.74	99.141	105.42	105.12	102.58	104.03	101.96	100.3	101.43	108.03	107.85	110.92	102.2	101.96	103.64	101.06	98.244	100.65	106.71	109.71	102.2	103.78	104.75	100.9	99.165	106.11
104.88	111.31	109.59	111.16	110.81	105.8	101.88	113.03	106.18	98.215	105.79	106.22	106.78	104.9	105.48	110.89	107.6	102.12	109.7	100.51	109.1	108.77	98.985	110.73	104.99	104.61	103.8	108.02	99.104	102.59	103.53	113.85	107.52	107.47	112.19	102.24	108.27	107.19	105.12	107.83	108.09	108.11	109.43	112.21	110.94	111.55	108.51	115.08	106.05	111.72
107.61	114.81	111.08	112.39	114.85	105.99	117.93	106.11	108.46	106.69	112.71	107.16	116.73	109.91	104.6	112.5	112.24	117.98	114.35	104.47	112.63	112.71	111.25	107.86	117.24	114.22	118.82	110.49	111.41	109.66	110.68	108.36	112.42	114.92	107.53	110.11	114.25	106.25	107.09	111.17	114.22	110.04	113.64	108.48	107.55	108.59	108.54	112.09	112.26	112.93
110.52	111.25	116.98	110.89	117.31	112.29	108.76	110.6	112.47	105.48	109.51	107.67	110.82	119.3	111.47	106.68	109.84	115.68	114.64	112.41	115.16	111.03	114.71	111.71	103.16	110.55	113.78	106.76	117.97	112.72	108.36	111.19	113.68	107.03	106.99	121.28	110.27	109.36	106.16	115.68	111.7	106.9	109.89	118.63	111.76	107.52	112.8	114.83	114.48	113.38
103.86	100.27	102.55	98.801	108.14	108.13	99.924	104.75	103.2	108.7	105.16	106.31	109.4	94.766	107.12	107.84	102.6	106.42	107.67	106.61	99.103	100.27	103.95	106.71	102.68	107.9	101.6	106.61	102.7	107.68	104.69	109.6	103.49	96.677	105.58	104.83	103.27	103.56	97.916	99.503	101.53	107.67	109.04	100.4	103.91	98.637	96.489	107.69	98.314	99.677
102.74	106.65	103.07	96.666	101.95	101.04	99.246	100.65	97.296	101.38	102.15	98.084	96.593	104.14	107.18	104.79	96.761	100.1	101.69	90.985	98.588	99.988	98.548	96.742	98.559	96.369	104.48	101.21	96.444	107.84	99.226	97.319	106.45	103.6	101.07	95.646	96.646	95.267	99.1	105.57	102.48	103.42	100.15	98.022	101.94	100.2	102.99	106.15	99.112	102.12
96.025	92.002	98.693	99.156	99.061	99.555	97.856	100.18	101.33	100.43	97.982	99.482	97.275	99.892	99.256	99.737	99.151	98.363	100.69	106.59	100.89	101.68	99.561	97.862	106.73	101.22	97.233	100.84	98.279	105.33	99.952	109.93	105.38	100.35	96.442	106.77	105.44	100.19	98.225	97.223	98.072	98.898	101.71	101.11	97.661	102.65	94.322	97.099	94.777	104.5
108.54	116.78	113.58	105.93	107.57	108.1	110.73	109.81	110.12	112.51	107.96	108.03	112.84	109.89	108.69	114.25	114.75	117.9	107.54	110.56	116.19	111.46	107.4	111.7	108.48	107.4	112.28	106.86	109.59	115.14	108.49	113.43	112.56	114.53	112.31	108.36	111.87	110.79	107.73	108.91	111.66	113.09	110.24	113.02	116.81	107.64	111.86	107.22	105.68	116.14
114.04	112.08	108.56	110.99	108.74	106.98	103.49	113.26	114.03	113.82	108.12	114.91	101.79	112.92	110.82	108.99	107.91	101.75	111.07	111.89	109.61	107.86	116.22	108.89	118.77	107.14	111.52	107.62	101.87	112.29	108.93	113.99	111.37	105.42	108.59	111.51	114.21	109.78	118.18	113.7	107.73	109.39	107.88	103.5	113.92	119.91	111.08	108.17	97.887	107.3
106.76	102.67	100.21	96.417	110.77	104.66	105.38	104.01	108.23	106.78	103.62	114.41	108.79	109.39	110.17	108.29	107.13	105.26	116.01	102.98	104.64	110.54	108.77	101.22	102.09	105.96	105.34	109.08	100.53	104.17	109.73	105.75	108.03	108.67	105.53	101.55	104.81	104.82	108.23	103.96	104.78	104.5	105.94	97.486	112.5	107.55	107.7	106.74	98.182	104.01
114.52	113.24	113.75	117.68	109.44	113.64	109.42	111.03	104.3	116.65	120.41	118.15	110.39	111.16	111.27	103.87	105.03	113.74	112.26	113.34	117.46	100.52	114.17	116.63	111.22	114.97	112.3	117.59	112.01	113.4	111.5	115.56	108.26	114.48	112.46	114.02	115.29	105.87	109.81	111.35	107.09	107.84	113.84	117.96	117.75	111.03	114.14	114.77	114.54	112.6
114.02	112.47	110.46	113.16	111.45	112.99	107.07	111.66	108.4	114.68	108.18	112.67	105.68	108.36	109	115.21	105.67	113.15	113.42	115.11	107.59	117.56	109.62	113.06	111.65	118.07	112.72	110.24	107.3	112.28	115.25	115.39	107.35	108.38	109.24	111.89	112.16	111.69	110.19	115.03	111.3	116.71	115.04	111.84	112.21	105.01	108.31	114.02	110.66	107.87
114.72	114.83	108.57	109.62	105.33	114.01	109.32	111.95	113.93	112.53	105.85	108.49	111.25	117.36	112.84	107.95	107.23	106.68	107.58	108.71	113.32	107.64	115.77	106.94	108.08	106.23	113.96	110.05	111.7	115.09	104.5	112.68	110.19	109.9	106.44	111.37	111.86	113.75	109.45	110.8	109.31	111	113.97	107.03	108.52	115.15	112.34	112.27	110.56	115.43
111.33	108.27	109.15	106.97	111.23	104.37	106.72	108.97	111.89	107.88	101.63	112.53	106.8	109.52	103.06	108.94	111.96	103.56	107.52	105.44	108.62	102.41	108.81	107.29	101.39	111.09	105.9	101.41	105.2	109.91	101.2	105.75	105.14	96.508	106.42	108.73	112.95	109.5	108.87	110.6	111.23	104.62	106.83	101.58	100.8	109.3	105.83	104.54	104.69	106.16
103.19	106.44	109.33	100.71	105.53	105.91	101.75	105.36	110.88	103.62	103.75	105	110.42	106.99	110.07	108.65	111.85	111.09	107.33	99.007	105.63	108.39	106.34	99.649	107.65	105.35	106.9	111.25	106.55	109.13	111.35	102.79	108.37	111.16	106.41	106.48	111.59	105.16	111.68	99.729	103.31	101.36	107.74	108.84	110.4	103.02	108.24	101.66	105.99	104.95
113.2	108.21	116.14	109.26	109.94	105.89	110.72	107.22	108.64	114.17	107.25	109.46	116.85	111.34	104.86	114.85	108.72	107.08	115.95	115.64	105.09	110.24	112.32	109.33	106.95	110.07	113.27	102.13	111.23	113.32	106.31	110.5	112.81	108.2	119.23	110.4	107.49	107.84	112.93	110.77	108.66	114.23	110.91	115.35	111.55	109.47	109.03	107.23	109.81	120.49
104.65	106.16	105.27	112.54	113.11	109	107.4	106.12	102.48	107.15	111.13	115.49	103.77	103.2	108.54	101.85	106.97	105.11	105.79	103.61	104.9	109.18	107.39	102.94	105.58	102.37	106.18	103.4	106.89	106.31	105.53	110.74	105.21	105.52	108.99	103.42	103.71	108.79	108.04	98.07	108.32	101.82	107.51	106.09	110.25	103.51	103.85	100.62	108.59	104.32
104.55	105.86	105.18	106.12	105.17	108.77	106.66	110.82	108.34	105.54	109.43	104.8	104.53	108.46	105.69	109.39	105.03	109.69	105.97	104.82	102.4	106.98	105.78	109.17	107.77	108.71	106.16	106.66	106.03	104.35	108.37	104.69	102.4	110.05	109.7	109.68	102.12	106.02	108.13	104.07	106.67	104.33	109.42	114.59	107.99	106.37	104.78	103.56	109.27	105.14
99.822	97.2	104.03	101	99.396	105.37	94.912	102.01	101.94	99.99	97.155	97.806	98.725	97.93	97.209	99.778	100.54	93.57	94.697	94.914	99.475	96.687	104.39	95.123	94.871	95.654	98.537	102.37	100.51	90.958	99.746	101.29	99.476	97.406	101.57	101.93	101.11	96.241	100.61	103.33	102.95	99.284	93.35	97.164	97.883	99.189	99.499	103.47	102.44	97.086
107.1	106.04	99.999	105.59	110.82	106.68	101.44	106.8	104.51	106.69	111.74	105.97	106.27	106.69	100.76	104.51	105.4	110.86	110.26	110.37	103.91	103.33	103.42	102.86	109.21	108.06	109.07	107.45	106.81	105.71	107.63	106.29	108.16	109.03	110.78	105.01	112.77	110.26	107.95	107.78	105.14	107.09	103.67	103.09	101.66	104.26	93.397	103.31	105.11	112.44
110.5	108.17	109.11	106.51	108.15	111.42	102.25	108.82	112.18	116.7	109.15	112.08	112.82	114.35	114.86	112.48	108.6	105.06	110.22	110.37	108.95	104.38	105.27	105.04	103.7	115.34	101.39	106.03	109.79	110.54	110.26	109.13	117.19	108.99	107	112.32	113.91	105.29	110.07	114.95	111.55	107.74	111.44	108.94	110.73	105.42	109.55	109.73	113.2	115.5
106.51	101.99	105.72	107.85	108.39	102.07	106.59	106.59	103.26	110.54	107.51	108.32	103.5	112.16	110.23	107.58	108.66	110.77	105.57	101.34	111.61	102.28	106.92	103.73	103.45	102.9	110.39	102.45	104.19	102.63	107.22	107.83	109.81	105.11	105.51	106.73	98.853	110.87	111.49	109.99	105.53	106.7	106.33	108.3	111.09	108.21	102.41	103.43	103.99	105.78
100.48	99.311	100.12	97.285	94.612	94.862	103.04	97.234	103.92	100.13	93.232	104.74	98.385	96.294	100.94	93.439	98.747	99.582	98.42	98.183	95.216	100.83	91.567	97.93	102.8	94.359	97.796	94.972	98.049	95.218	97.009	96.347	101.37	102.54	101.87	98.314	101.68	96.517	95.611	105.06	95.502	101.11	98.434	101.09	98.863	102.02	95.762	101.03	102.41	102.94
116.25	115.16	111.03	110.62	109.99	106.46	114.22	110.7	117.57	108.32	113.75	111.75	106.81	117.33	110.89	113.59	105.31	110.54	116.58	110.33	112.15	109.1	116.08	112.8	120.17	107.73	107.49	115.23	111.72	112.73	116.03	107.64	110.47	110.83	110.52	110.24	112.61	118.32	111.42	108.38	115.97	105.71	106.64	116.81	112.96	109.55	115.82	111.81	105.84	115.83
104.94	101.52	106.96	100.91	110.66	104.23	107.54	102.23	104.71	105.47	98.746	100.97	105.82	99.377	106.46	96.692	103.1	107.14	104.37	103.33	101.17	101.09	105	97.825	103.71	103.2	104.11	102.84	105.17	102.89	103.09	99.258	101.23	104.52	98.949	103.71	105.66	101.43	106.94	107.67	109.49	99.613	105.93	102.7	101.67	104.52	107.92	100.43	107.83	103.57
101.63	105.33	104.85	105.77	102.32	103.5	102.65	105.49	105.57	99.982	102.42	101.46	103.45	108.96	96.814	103.46	99.372	103.1	109.26	106.94	104.83	100.38	99.39	102.92	109.34	102.87	104.74	109.32	97.388	103.51	103.6	104.88	106.46	112.14	106.67	102.82	105.08	100.57	101.29	102.64	101.72	99.1	103.82	102.81	95.229	105.85	99.001	100.63	106.85	106.32
103.87	107.84	96.287	100.8	109.17	111.15	109.41	107.12	106.05	101.97	103.05	112.88	106.79	106.45	102.47	105.9	105.54	108.27	99.744	100.24	108	107.85	110.18	103.45	108.36	105.65	98.437	109.77	104.12	107.41	109.67	111.92	105.46	107.69	105.14	107.83	106.16	104.89	107.39	106.26	106.95	99.4	106.88	107.35	101.75	106.37	106.11	106.97	107.75	103.44
115.03	108.27	113.18	111.28	108.12	112.98	111.68	111.22	112.62	112.04	109.15	114.66	117.16	106.51	111.05	116.55	109.93	113.69	110.68	115.86	114.54	112.6	115.54	114.03	111.57	114.36	114.03	108.82	111.1	111	106.11	115.08	110.79	113.35	107.93	114.16	106.8	108.66	111.44	111.43	110.71	119.58	111.43	110.26	115.43	108.65	109.93	114.16	115.86	112.04
111.51	106.45	109.88	105.47	107.94	106.09	110.69	111.32	104.55	105.6	105.24	109.59	108.92	98.84	104.23	105.49	109.64	100.33	111.02	103.24	102.45	104.02	101.66	106.18	108.37	102.74	106.45	108.18	107.03	110.67	107.4	107.87	105.88	104.52	101.57	102.03	102.02	103.67	105.31	109.82	103.19	105.79	106.76	104.19	106.6	98.525	102.35	103.39	109.56	109.34
95.239	106.34	104.08	107.34	105.92	102.96	111.79	107.83	108.16	101.22	99.83	101.3	105.64	102.64	107.26	107.7	101.39	106.1	106.51	105.03	107.36	96.856	109.9	106.28	101.51	103.55	108.61	103.73	112.09	109.39	109.07	108.47	108.19	107.24	106.11	108.18	97.748	101.4	103.67	106.15	105.99	103.14	109.03	106.7	99.623	106.4	106.78	106.19	110.7	105.93
112.04	113.1	114.46	117.19	110.83	114.33	113.46	112.24	111.7	110.52	109.79	112.62	108.41	113.25	110.31	109.14	113.65	107.89	109.78	111.57	108.57	114.36	110.12	108.65	105.5	110.2	111.31	113.39	108.92	114.33	116.41	108.94	115.42	116.07	110	111.22	113.4	113.01	111.64	112.19	116.01	112.03	109.86	111.89	113.52	113.96	112.23	117.9	111.13	114.1
107.65	103.68	105.68	100.99	106.22	101.7	103.87	106.55	107.08	110.64	111.19	109.1	105.44	106.39	104.42	103.82	103.03	107.52	109.06	106.96	104.76	110.38	99.276	103.97	105.04	101.63	104.74	103.46	105.76	105.69	107.02	106.99	106.31	111.88	105.45	111.68	102.53	107.99	103.51	105.59	105.35	98.605	115.39	108.63	110.13	113.13	101.52	107.33	101.89	104.17
111.31	110.98	110.11	107.87	112	111.25	108.42	114.52	112.35	110.53	112.62	105.69	111.89	110.46	107.59	112.05	111.4	112.48	113.27	115.29	109.79	105.84	114.04	112.74	105.89	114.67	111.59	109.22	103.14	104.41	117.16	110.37	106.7	106.67	107.05	112.49	108.7	113.65	103.7	114.41	104.64	112.05	107.08	106.41	108.81	117.73	111.13	107.26	101.69	114.31
116.56	109.16	110.35	109.09	108.65	112.16	114.01	113.06	112.79	109.96	106.6	105.72	109.94	105.27	108.53	109.88	113.76	99.446	112.86	117.84	104.08	108.69	109.22	108.66	113.61	108.46	114.02	108.44	114.92	112.37	117.34	105.72	119.76	104.77	105.88	120.07	112.79	108.47	106.1	111.74	109.13	110.94	109.22	104.89	111.32	105.86	110.64	110.14	109.37	107.26
110.48	112.08	113.62	114.49	113.1	110.41	111.32	108.64	114.83	116.41	109.97	118.5	112.28	109.35	114.75	108.89	111.07	113.91	112.35	111.97	108.86	112.94	104.15	117.97	111.85	109.99	103.93	114.07	110.6	108.97	107.56	105.92	116.24	102.63	115.23	108.86	116.5	106.67	113.73	114.56	112.84	113.77	116.21	113.21	119.45	115.29	110.06	108.81	105.91	112.65
99.774	92.99	103.02	100.86	99.054	97.055	93.761	100.91	105.55	104.06	97.634	99.561	97.004	97.811	96.787	100.39	98.484	100.15	98.404	107.79	101.17	101.39	99.998	98.927	107.08	97.325	104.56	101.89	100.91	100.57	108.25	92.062	99.119	99.024	95.106	101.03	106.34	95.07	100.19	92.266	102.25	96.58	92.375	96.997	97.031	106.78	97.231	99.772	100.11	99.546
113.75	106.88	109.95	119.14	111.73	109.12	111.69	108.87	107.51	115.59	108.75	111.38	116.89	114.74	105.84	108.56	106.75	106.7	106.53	112.63	109.99	112.59	113.5	108.68	109.2	114.01	114.32	107.76	106.69	111.47	111.14	112.82	109.13	110.21	111.24	118.18	106.37	107.02	111.21	109	113.84	109.16	112.94	116.16	109.89	113.7	110.35	111.25	106.63	105.73
102.29	108.41	112.53	105.55	105.55	106.42	106.58	108.39	104.45	108.37	107.24	105.67	105.87	110.74	106.03	107.65	107.71	103.16	105.12	111.05	107.86	99.32	105.35	109.24	111.15	103.49	104.45	108.05	106.52	103.77	103.83	111.95	111.48	102.7	107.29	105.26	103.39	110.39	105.35	115.44	108.59	102.86	107.72	105.28	107.66	102.15	104.56	108.93	103.41	106.12
110.08	102.52	98.493	104.93	98.373	102.24	107.19	100.77	99.445	104.67	104.16	105.84	102.43	104.76	96.487	105.68	103.1	106.98	100.11	104.8	102.12	105.46	98.802	103.44	105.16	108.11	105.05	105.4	101.13	108.45	101.02	102.91	107.74	105.76	101.11	109.23	105.99	106.69	102.68	98.277	101.61	106.87	104.47	101.12	105.09	113.29	107.34	105.49	100.74	104.53
110.55	108.35	106.94	104.74	109.07	101.23	108.13	101.66	105.8	106.74	101.82	102.5	110.17	107.25	103.13	108.72	101.12	102.11	104.91	111.41	105.7	105.39	102.47	109.44	102.71	103.15	106.06	104.85	104.99	104.43	107.16	109.54	100.59	105.97	105.38	102.67	106.65	103.96	106.67	108.02	108.57	101.79	106.24	107.24	104.04	103.38	111.77	103.98	98.809	106.32
113.47	104.33	111.18	103.27	108.46	104.08	103.09	112.64	106.28	102.88	107.58	107.05	103.76	106.91	106.11	107.92	105.86	103.44	108.73	102.21	100.18	101.37	104.64	102.28	101.59	105.6	103.82	113.35	98.803	100.78	112.28	98.854	101.39	103.45	105.62	103.03	101.77	109.14	101.43	103.73	107.55	104.16	103.52	103.07	103.44	103.87	104.65	104.32	103.4	106.54
103.94	114.92	103.69	100.25	104.96	106.07	107.76	101.52	99.223	106.76	103.63	106.67	107.48	106.27	110.44	109.68	105.65	108.27	102.32	106.55	105.19	103.72	101.32	109.44	101.97	102.22	104.26	103.78	104.65	103.09	102.55	103.59	104.12	103.74	106.07	104.99	106.11	101.12	106.19	99.749	99.915	104.01	102.51	109.13	99.059	107.66	102.07	106.09	102.43	104.86
118.28	114.65	107.26	112.52	110.21	111.32	109.65	114.65	103.3	107.88	114.51	114.56	108.2	109.51	114.43	114.68	109.81	116.64	111.23	115.13	108.92	112.68	112.14	108.6	107.34	110.68	113.63	107.22	114.91	113.98	115.96	111.83	111.16	108.09	107.25	111.59	108.87	112.03	109.35	113.35	110.49	118.95	110.45	114.61	113.62	106.1	108.59	115.33	109.84	114.48
110.03	101.52	108.02	101.85	109.2	106.12	109.72	104.98	106.85	105.17	105.75	106.17	103.39	108.08	107.31	104.99	110.95	108.04	103.79	107.34	106.99	106.26	98.277	107.69	109.09	105.03	104.42	111.61	105.02	109.66	105.61	107.83	103.79	105.64	104.51	106.71	106.63	96.866	108.04	106.91	105.97	103.64	102.82	106.45	100.36	102.87	102.93	104.63	106.71	110.51
109.42	103.28	106.92	108.52	108.37	108.64	106.98	110.21	108.64	104.47	105.69	107.4	109.56	105.35	105.18	106.22	107.87	107.47	103.6	102.68	108.26	102.91	100.08	104.22	108.69	105.29	101.95	108.93	107.4	103.11	104.09	103.65	105.59	105.59	103.4	107.02	112	107.62	106.4	102.18	103.46	99.902	105.92	98.016	107.03	105.71	108.77	104.22	104.17	106.3
106.66	108.23	102.25	108.12	105.25	101.93	104.49	102.68	106.71	101.04	100.5	94.625	102.73	103.55	107.78	107.49	98.657	108.12	109.13	110.28	105.07	110.92	106.94	108.43	107.76	98.573	101	107.27	105.71	108.23	101.58	112.23	110.63	107.83	103.51	108.48	98.647	105.95	107.56	105.01	109.2	103.57	106.56	105.73	102.38	106.98	108.24	111.57	108.76	107.08
104.79	109.23	109.72	111.45	105.16	104.04	107.53	106.31	97.289	106.8	101.92	102.84	105.07	103.95	110.12	104.29	102.55	100.55	107.6	107.61	109.17	107.29	106.26	105.27	104.94	108.77	112.32	102.24	108.16	102.89	111.7	105.65	104.18	101.73	106.78	109.45	109.27	105.61	108.01	101.13	104.94	108.57	111.19	105.27	103.31	99.596	104.08	105.94	96.98	103.58
110.58	107.78	98.248	103.99	108.07	103.49	102.49	107.21	102.77	109.37	104.96	98.676	106.21	106.34	103.25	105.94	110.21	101.96	109.68	108.89	109.1	104.08	109.23	104.89	113.81	101.62	103.2	108.15	109.17	102.99	103.07	101.65	102.22	108.88	105.87	105.74	108.11	105.92	103.51	101.22	103.74	105.69	101	106.81	111.44	105.59	101.91	112.17	107.8	107.55
114.24	108.83	110.52	117.9	108.38	108.96	108.01	108.05	109.73	115.01	113.14	115.46	113.84	110.79	116.16	108.84	104.61	112.97	112.47	111.67	113.56	111.8	115.95	111.81	111.81	107.21	112.76	116.39	116.06	112.56	111.78	113.61	111.1	111.63	112.15	115.04	108.8	111.67	109.09	110.76	114.74	112.74	105.89	109.61	114.24	112.85	115.3	114.77	111.54	110.48
99.64	107.86	108.67	106.92	102.63	108.57	113.84	104.6	100.19	101.68	104.73	107.16	109.77	109.99	101.97	104.36	98.078	97.94	108.15	105.53	106.95	101.71	101.72	104.82	107.88	102.53	103.75	107.48	100.62	104.37	106.66	96.769	109.37	108.25	102.87	100.46	103.82	95.917	103.93	107.57	106.48	105.8	105.15	109.83	106.75	103.36	100.28	107.76	111.47	109.28
102.38	106.93	110.46	102.72	107.19	107	110.63	104.77	111.08	106.34	100.83	104.9	100.33	109.32	108.8	100.54	102.79	105.88	107.75	102.21	109.44	102.89	104.65	107.45	101.58	111.09	105.24	103.81	109.8	104.9	98.573	104.42	106.29	102.6	109.93	107.52	105.83	104.57	103.95	107.87	109.55	109.74	100.53	106.96	103.59	106.79	107.95	105.3	103.65	99.341
98.669	101.69	102.03	103.54	101.94	93.227	96.39	103.09	98.028	102.68	104.63	98.684	104.66	96.272	100.25	102.55	97.407	99.837	100.72	97.714	100.23	95.717	101.43	100.67	100.41	103.72	100.66	100.15	99.547	104.74	95.09	106.21	91.498	99.506	100.09	104.32	102.46	98.607	96.627	98.299	99.381	96.267	98.119	101.04	100.47	94.949	103.37	102.94	103.48	104.09
106.74	101.6	102.59	97.3	111.75	110.53	103.01	103.55	105.42	100.9	106.57	104.97	104.05	102.16	100.41	108.15	112.79	108.17	104.02	111.03	113.78	110.26	105	98.894	102.4	99.777	109.13	105.53	110.83	107.46	107.88	103.58	102.59	104.34	111.38	102.65	106.81	102.09	105.82	108.78	107.11	98.53	102.25	103.17	113.26	107.75	104.86	116.35	105.33	106.34
104.97	107.68	101.56	98.849	102	108.49	106.53	108.61	113.98	106.8	107.23	101.6	102.45	106.72	102.59	106.4	104.39	104.88	110.9	105.12	107.44	107.36	107.51	103.97	102.04	112.58	104.1	104.63	106.42	108.65	99.526	106.44	105.95	111.14	108.45	107.21	110.26	105.87	103.11	109.27	106.13	108.53	109.74	110.7	108.61	112.53	101.64	109.16	106.3	112.37
109.02	112.57	107.08	115.76	118.77	114.56	109.33	109.14	111.62	112.97	113.57	111.53	111.93	108.43	112.32	113.3	105.74	108.34	114.62	107.77	119.63	116.75	103.77	109.25	112.24	114.97	113.17	111.5	114.76	108.64	112.29	114.4	109.13	112.64	106.94	114.76	114.34	109.48	114.2	117.38	108.47	109.02	111.94	110.58	111.9	112.46	114.79	112.86	107.26	112.3
106.64	117.66	110.68	110.98	104.15	108.82	105.26	111.17	112.83	113.56	107.45	108.78	111.46	112.1	107.6	109.15	110.16	109.94	113.08	113.86	107.54	107.68	113.95	107.92	105.9	110.09	113.03	105.15	106.76	107.7	103.42	110.65	112.11	113.8	106.67	113.06	107.49	112.94	116.31	113.07	118.85	109.91	110.67	106.52	113.37	108.54	115.98	108.04	114.94	114.76
106.19	109.53	107.08	106.76	103.66	107.19	112.95	109.29	98.751	103.03	104.95	106.29	95.036	107.39	106.73	107.64	107.11	103.48	114.31	110.88	104.48	104.02	103.58	104.81	108.21	108.34	105.02	112.69	105.93	106.6	103.17	105.25	107.5	107.25	106.83	105.32	111.91	105.67	106.42	110.76	104.96	101.79	111.11	107.35	101.27	107.19	105.48	106.37	108.05	108.44
102.93	103.26	105.69	107.78	108.15	112.4	107.42	101.28	100.82	97.531	105.3	100.15	106.55	108.41	104.89	101.37	109.49	105.44	101.43	108.04	113.16	110.34	106.86	107.71	104.33	97.757	108.77	109.99	111.88	108.27	105.11	109.54	105.99	108.86	104.49	108.23	105.22	105.47	110.05	105.42	108.52	103.17	103.15	106.67	108.23	100.32	105.88	106.32	106.05	103.1
101.36	108.58	99.626	100.93	107.93	109.01	107.74	106.41	104.95	105.22	100.85	104.79	103.4	107.96	101.52	99.269	103.37	106.25	102.94	98.755	106.63	104	101.79	96.299	101.35	106.36	108.81	101.78	103.6	107.69	100.89	108.04	109.14	104.39	101.03	105.38	102.77	103.04	108.19	102.9	106.17	105.88	101.51	99.013	107.04	99.73	101.26	106.38	108.5	103.12
103.63	106.98	102.16	100.73	100.61	101.15	104.92	109.38	110.65	103.38	102.75	100.42	102.57	105.7	106.49	102.53	97.976	108.14	101.36	105.37	103.4	100.58	99.758	103.66	101.04	103.86	105.17	110.19	103.07	99.114	104.67	111.79	111.7	100.98	106.24	105.68	101.04	100.06	108.34	96.459	111.38	108.39	111.45	104.55	109.92	99.19	102.59	105.09	102.36	96.938
109.24	112.53	108.85	107.58	111.56	109.5	111.83	105.83	112.32	112.34	112.28	113.84	104.01	113.75	113.88	110.87	111.19	114.06	111.58	113.22	111.99	112.32	113.62	107.59	110.56	111.8	111.52	116.89	108.09	106.74	109.44	109.7	101.35	107.76	114.03	106.8	116.56	111.15	106.91	110.54	105.77	115.62	113.07	104.6	106.78	108.84	117.43	107.84	109.22	115.58
107.41	99.977	108.42	97.309	103.14	101.37	100.93	105.1	107.97	110.71	100.66	101.2	111.72	100.94	110.52	107.01	106.07	104.96	103.78	102.71	111.41	105.19	103.65	106.33	103.87	101.68	104.27	102.52	99.581	103.96	104.62	106.79	102.12	108.59	104.97	100.08	101.53	108.17	106.16	108.8	107.62	99.754	99.57	106.4	103.83	110.89	106.2	101.17	102.4	106.14
98.03	106.42	105.76	105.41	104.97	106.56	107.75	102.79	109.3	107.3	109.31	106.66	108.09	110.27	101.14	105.2	102.07	106.58	105.12	104.9	104.88	107.31	106.67	110.79	99.776	104.2	103.26	106.98	105.25	108.57	108.62	102.13	102.84	107.37	96.567	103.3	103.94	105.92	103.37	105.17	100.74	109.96	100.25	106.5	106.45	105.26	107.49	95.26	108.44	109.12
100.96	96.649	100.88	98.453	104.48	96.04	100.93	89.354	104.48	103.19	95.766	98.094	103.89	100.32	104.33	93.371	100.72	96.743	97.61	106.2	100.12	96.414	100.26	101.83	100.62	100.98	96.892	101.34	96.684	96.676	100.36	98.496	102.72	100.58	100.13	96.891	96.733	102.21	93.072	95.376	103.85	103.92	103.65	101.37	101.89	100.42	90.073	99.059	100.57	96.808
108.38	116.47	107.6	109.45	113.4	109.34	109.32	113.91	109.65	115.38	115.38	114.43	109.98	113.32	106.12	113.64	109.54	110.33	111.32	110.34	109.92	111.25	116.05	110.78	115.27	112.37	113.19	111.6	118.8	105.55	109.94	109.79	109.82	111.92	110.88	114.08	121.2	111.24	121.76	120.32	104.61	111.76	111.44	116.58	111.74	110.46	113.51	108.52	109.15	110.24
108.03	103.05	96.784	104.84	105.53	102.82	107.29	110.21	104.42	101.98	103.56	110.72	103.3	110.03	101.74	104.41	104.2	105.68	104.77	101.96	110.07	108.14	101.91	99.81	102.92	105.11	102.82	105.52	103.47	106.58	97.525	102.82	107.34	104.04	110.93	100.73	102.04	109.84	102.19	104.57	112.02	104.91	103.18	110.08	104.83	103.53	99.008	103.82	102.48	105.14
108.69	103.21	106.08	113.25	107.31	109.59	111.12	106.13	105.15	111.38	101.34	101.8	99.595	112.18	111.16	102.52	102.46	108.55	104.78	109.71	104.39	110.76	110.76	108.21	104.01	101.67	111.07	98.629	111.37	108.9	106.52	105.48	105.49	111.95	103.53	101.19	106.95	99.718	106.24	110.41	102.29	106.24	107.19	109.46	105.81	108.64	105.3	107.57	96.122	106.96
103.54	109.86	101.31	104.79	98.038	102.1	110.03	103.01	105.13	102.96	108.69	100.68	104.98	108.02	108.47	108.31	110.86	102.45	104.06	105.48	102.28	108.02	99.597	106.17	106.78	101.02	105	105.27	103.95	97.538	105.12	104.1	108.47	111.14	112.33	100.13	106.62	111.67	101.4	97.88	108.57	104.66	104.07	114.34	99.219	111.37	109.45	114.45	106.5	100.27
94.392	100.12	100.62	105.68	97.884	106.27	89.417	103.58	97.528	97.064	101.55	100	102.69	102.99	98.405	103.08	97.591	101.74	98.258	97.81	109.16	99.225	99.401	104.56	97.9	104.11	99.747	103.49	98.971	102.65	98.166	100.5	98.063	97.979	103.88	98.941	99.315	97.427	99.381	104.48	99.664	102.38	99.539	97.678	101.95	98.502	99.054	96.163	98.032	102
102.44	112.18	103.58	107.19	106	105.45	102.51	105.98	108.74	103.65	106.52	112.37	112.88	111.22	104.06	104.29	106.44	105.57	107.51	98.215	103.88	105.36	108.4	106.71	102.2	106.64	105.4	102.21	105.63	110.28	106.6	108.1	109.94	105.16	105.57	107.73	103.44	107.33	107.28	107.63	110.24	104.45	110.55	104.12	105.95	104.72	105.47	100.61	105.99	106.8
104.69	105.05	108.55	106.26	106.35	105.32	108.85	105.41	108.01	101.24	107.33	108.26	106.15	104.51	98.164	107.83	104.58	105.23	102.02	108.9	105.1	107.53	102.69	101.23	104.35	104.19	102.18	107.66	104.58	108.65	104.61	104.47	110.6	104.72	101.94	102.69	105.86	98.463	107.76	101.71	106.73	108.08	101.23	102.91	104.63	105.47	102.32	109.24	98.296	104.46
106.87	106.31	104.22	103.8	105.47	103.26	106.18	108.42	106.72	107.37	101.28	103.26	100.96	99.636	108.34	106.47	106.3	107.14	101.5	112.71	103.86	113.33	112.44	105.82	103.86	101.05	108.63	105.35	105.32	107.9	109.15	105.37	104.67	107.19	114.91	100.76	104.74	106.15	103.46	114.35	105.67	109.46	108.73	108.18	103.47	101.87	100.31	111.64	103.68	110.45
105.86	111.33	110.04	104.32	105.26	113.12	109.88	101.71	106.4	100.39	105.02	108.17	103.72	109.17	103.05	107.24	105.13	108.59	110.07	113.1	110.35	103.95	107.89	105.43	104.01	102.76	110.7	104.65	105.18	102.27	106.16	103.32	106.71	102.19	104.91	104.11	110.26	102.52	104.96	107.71	107.6	105.66	109.2	106.57	97.108	104.27	104.06	108.15	104.32	108.67
114.32	117.04	108.86	111.06	106.29	117.85	107.73	115.35	102.56	111.38	112.03	109.08	106.05	110.98	105.02	112.09	114.03	117.24	112.57	114.27	111.26	108.5	109.62	111.07	114.21	109.59	110.73	115.95	110.28	108.19	108.12	112.11	108.66	117.3	112.16	107.44	111.6	114.83	113.8	106.5	104.15	113.66	112.24	114.45	113.34	118.34	108.57	111.04	108.5	115.59
110.73	109.01	107.76	117.04	112.19	114.11	111.83	105.29	111.87	108.39	106.52	109.8	117.41	105.81	106.2	105.04	105.35	111.05	108.4	109.21	103.5	112.12	112.43	109.96	111.67	111.93	112.97	116.39	108.44	112.38	105.52	113.36	111.08	109.64	107.44	112.19	119.57	110.97	106.08	114.29	111.9	105.96	111.54	109.24	110.24	112.66	115.56	106.76	109.93	110.82
109.45	111.98	108.19	108.98	115.12	108.89	113.28	112.32	103.93	108.96	113.19	110.69	111.15	104.88	107.75	118.38	112.73	109.33	111.09	111.53	107.34	110.43	112.44	117.27	107.36	111.5	108.1	111	112.63	110.03	113.98	110.75	115.81	114.2	109.51	113.35	110.09	113.95	110.28	113.63	113.01	111.24	109.4	111.68	118.64	117.05	117.54	112.47	106.86	113.63
118.17	112.5	121.08	116.11	115.87	116.59	121.62	123.08	122.84	113.16	120.63	119.23	113.7	120.31	117.46	109.64	127.95	116.9	123.01	117.06	114.41	115.69	113.85	117.49	112.07	119.18	125.48	116.41	118.65	118.87	109.2	116.81	113.41	120.94	121.29	115.19	120.98	115.07	112.4	116.91	117.16	119.97	113.78	115.66	123.16	114.5	115.79	114.77	115.34	122.21
105.4	107.82	106.06	103.19	103.41	107.25	108.33	103.59	104.17	105.22	107.74	105.4	111.29	95.712	108.94	109.08	98.833	108.98	104.49	108.58	102.95	109.17	108.88	98.616	108.63	103.39	105.36	104	109.55	105.44	107.19	105.04	102.16	106.69	103.3	106.11	103.43	104.9	106.64	110.26	111.35	101.04	110.84	103.45	104.17	112.25	107.41	105.83	112.22	110.11
118.62	117.72	116.04	119.64	118.97	117.8	112.92	107.63	111.52	117.95	119.4	120.25	121.28	119.05	116.74	116.13	114.13	116.86	116.7	115.07	117.48	117.05	115.31	115.51	115.04	110.98	112.96	121.46	110.8	118.35	115.47	123.37	110.48	115.61	107.47	107.04	115.99	123.48	114	115.02	119.14	111.27	121.19	117.57	119.25	114.38	116.75	117.18	110.91	115.46
119.43	118.2	119.66	118.26	121.58	116.4	121.47	115.47	116.8	116.52	114.73	120.85	115.11	123.35	121.96	117.72	118.45	119.73	119.75	117.61	115.88	121.95	113.79	117.72	121.47	117.59	121.2	118.13	117.16	109.98	118.63	112.36	120.4	115.75	113.33	119.2	117.6	125.49	122.71	114.29	119.85	116.19	121.78	108.14	119.42	114.93	108.27	118.74	115.1	118.64
101.02	101.1	99.263	100.6	100.78	96.241	104.31	103.15	100.34	107.23	93.242	96.565	100.14	104.64	95.431	92.414	100.6	96.879	99.384	102.41	98.463	99.781	98.954	98.164	97.499	96.346	99.333	98.939	104.71	89.66	99.529	102.24	108.12	100.02	97.24	92.775	101.22	101.73	100.95	106.91	99.216	98.731	96.466	111.27	97.384	101.83	97.074	96.709	98.218	99.313
104.41	108.53	104.54	108.28	100.47	107.44	103.32	107.06	101.41	100.27	101.19	103.71	107.28	108.25	104.72	99.139	104.26	93.631	103.84	103.81	104.19	99.449	107.8	104.97	102.25	101.85	101.14	104.81	99.301	103.19	118.62	105.99	100.68	106.95	107.52	101.04	106.32	101.48	103.44	104.69	109.3	101.41	105.21	108.89	105.62	106.29	106.54	112.08	102.6	101.02
98.483	105.61	97.127	96.838	99.294	100.69	99.028	101.74	96.764	95.838	101.03	100.46	96.639	99.281	97.132	100.73	100.32	95.101	96.346	99.523	99.56	101.18	102.15	97.78	109	95.432	98.778	97.672	102.54	94.983	100.23	96.222	97.007	104.24	99.933	99.539	102.21	98.127	100.75	96.485	97.924	102.79	96.552	101.25	99.948	102.53	104.99	102.51	94.511	97.546
105.45	98.778	105.58	109.63	109.51	110.13	109.06	104.64	103.37	104.68	105.99	100.52	108.86	110.94	104.36	107.99	107.65	105.04	103.63	106.25	105.44	103.83	104.78	110.1	102.73	103.66	110.84	104.56	108.03	105.56	106.9	101.44	109.47	107.47	113.03	105.86	107.3	99.509	106.05	108.5	109.44	101.98	104.79	104.16	104.98	111.28	106.39	110.23	107.01	109.15
96.278	101.16	101.66	101.01	96.711	96.209	103.04	106.98	98.169	100.49	95.088	95.325	100.47	98.311	96.827	101.01	105.06	100.21	92.414	94.675	100.07	100.35	100.61	98.026	101.64	96.716	99.999	104.1	105.5	101.81	101.86	97.357	100.9	99.526	101.04	99.413	102.54	104.54	103.11	102.12	106.1	104.75	100.54	96.441	97.838	104.3	103.82	103.55	99.227	97.457
109.19	112.31	108.78	114.19	113.97	110.25	108.91	111.89	110.29	111.34	110.33	112.13	116.83	116.11	106.31	107.85	108.65	106.02	118.1	114.19	106.19	114.07	112.72	109.51	117.92	110.41	115.34	110.89	112.45	114.06	114.48	113.35	105.58	116.12	114.95	115.73	106.67	121.52	116.8	111.98	107.55	110.11	117.51	111.22	110.64	116.21	110.94	109.79	110.36	108.33
111.7	110.79	113.38	117.52	109.14	114.91	113.6	109.19	115.58	118.67	116.78	119.52	115.68	115.37	104.67	111.81	109.33	109.63	109.41	112.28	107.04	110.87	114.48	112.82	103.08	105.61	115.41	109.33	108.99	118.5	117.1	111.73	111.85	108.68	110.06	111.23	113.36	104.12	109.91	108.7	114.2	109.98	116.2	110.8	107.22	116	112.14	113.29	103.48	112.97
110.39	115.05	115.96	112.09	108.13	112.73	112.64	106.39	112.6	113.59	107.85	107.93	104.9	110.96	109.63	114.06	116.45	112.17	110.34	113.15	112.54	112.32	105.92	113.29	114.76	116.2	109.71	107.47	105.71	110.65	108.96	107.97	107.34	112.68	112.21	111.75	112.94	111.08	117.79	108.53	113.15	106.93	120.17	112.59	109.4	107.4	119.06	115.61	119	112.17
103.63	108.19	106.69	111.82	112.53	111.62	112.6	112.74	113.25	113.97	109.12	106.61	106.82	106.7	111.08	112.35	107.5	107.43	108.48	109.41	108.8	116.59	111.4	111.11	107.85	116.44	109.05	121.27	104.79	105.26	109.38	109.29	110.16	109.63	111.21	115.64	114.3	108.03	114.89	114.81	109.79	105.1	113.14	111.3	114.77	112.43	116.57	112.69	112.04	112.17
97.788	102.81	100.73	109.05	105.92	97.041	98.87	98.811	97.62	100.27	96.523	105.15	103.15	97.115	105.05	100.54	101.44	100.85	101.68	104.51	101.14	98.519	101.74	95.333	97.193	102.05	100.51	106.04	101.34	97.355	101.5	98.772	102.13	103.62	101.69	100.13	105.75	99.438	104.28	107.49	98.387	102.83	102.01	102.4	92.462	102.18	98.391	96.995	95.711	98.909
112.92	99.66	105.76	110.83	108.35	104.71	101.21	105.84	105.24	103.19	106.94	103.03	103.19	108	104.04	100.37	103.41	104.12	106.01	109.64	101.68	107.21	107.73	106.97	100.33	102.79	100.92	103.42	104.36	102.45	104.95	108.78	105.31	100.35	100.16	100.66	104.37	106.08	104.59	102.26	104.6	104.37	106.51	113.23	109.42	99.656	105.89	95.446	100.68	107.39
114.93	113.46	106.73	106.61	112.34	116.59	114.85	114.62	111.31	114.95	109	109.22	111.35	115.5	117.05	116.64	116.07	111.78	106.94	112.49	108.98	113.54	116.21	113.47	116	118.6	107.42	109.63	108.7	110.58	116.67	111.13	107.9	113.06	108.79	101.06	118.65	107.81	116.52	111.78	116.15	115.73	111.02	112.94	114.04	108.61	106.81	117.71	110.09	113.25
101.12	103.19	98.637	104.09	96.969	109.26	106.18	95.085	100.28	102.95	102.55	93.732	99.239	100.06	95.261	98.409	102.74	106.62	98.005	98.108	98.675	102.03	102.83	101.16	92.934	98.467	95.096	102.33	98.303	104.38	102.39	104.48	100.1	101.44	97.682	107.43	102.93	96.548	95.307	104.83	102.89	104.44	100.18	96.293	99.608	103.99	104.66	98.729	103.8	105.01
106.36	108.94	109.38	107.64	104.38	109.34	102.75	107.33	109.17	102.92	107.02	107.56	102.39	103.44	103.53	110.01	107.51	100.57	107.94	105.05	110.29	102.29	102.8	110.99	107.24	105.84	107.11	107.89	109.73	112.47	103.76	106.09	106.64	99.297	104.84	104.54	101.23	111.6	100.12	105.78	111.55	107.56	103.79	107.99	103.13	107.56	98.361	108.43	105.41	107.35
110.9	117.74	117.08	115.84	112.73	110.5	124.48	122.71	114.82	121.96	118.08	120.41	118.77	114.21	118.96	116.64	118.35	113.95	116.71	117.94	119.83	110.26	120.05	118.62	118.31	116.17	122.41	118	118.7	119.92	114.77	122.67	124	121.51	116.24	119.5	119.89	116.1	115.86	119.22	112.99	114.95	107.91	116.91	118.14	116.48	113.3	123.35	118.46	118.05
117.48	115.83	113.99	120.03	118.82	120.06	118.69	122.85	117.73	120.75	119.28	122.4	113.95	118.96	120.8	118.77	118.23	116.73	118.17	116.33	113.14	114.58	118.54	117.01	126.04	117.56	112.92	128.23	114.96	120.41	114.85	121.35	117.02	117.56	119.82	117.67	118.26	114.73	121.7	123.11	112.71	116.78	117.21	111.61	119.02	118.08	110.53	117.48	111	116.96
108.92	113.44	109.46	114.22	112.88	108.4	112.39	104.67	115.86	114.27	113.49	111.31	106.72	118.94	111.31	114.87	118.11	119.04	111.1	109.58	109.43	118.72	105.82	117.75	112.14	110.83	112.94	109.8	116.21	113.19	111.06	114.57	107.89	107.27	108.28	111.96	121.29	110.62	112.47	108.67	110.36	110.49	112.21	109.78	115.2	115.21	117.92	107.9	111.68	108.7
108.73	104.75	108.12	105.2	109.42	110.71	102.3	109.63	106.3	104.48	101.07	109.2	104.42	104.56	109.01	106.1	105.05	104.17	103.8	102.25	107.39	111.04	103.84	107.16	107.15	112.67	104.54	109.29	103.69	106.11	105.85	101.93	109.19	104.4	110.06	108.5	100.67	98.849	111.93	102.11	102.5	105.95	103.26	104.25	102.86	110.31	113.43	100.26	103.77	106.35
102.5	109.15	103.47	98.918	104.69	108.68	100.92	113.17	111.99	105.78	108.78	106.13	103.66	101.47	108.05	108.08	109.3	103.88	101.1	107.69	100.7	101.37	105.89	103.88	107.81	104.46	99.488	101.15	104.71	117.34	106.83	104.48	100.46	104.34	104.66	103.15	112.69	102.06	106.47	100.67	111.6	103.22	107.63	107.32	104.02	108.74	106.37	100.42	100.11	113.09
98.84	104.58	115.13	105.6	103.48	109.45	113.29	103.67	106.37	104.93	104.96	103.01	110.4	101.3	105.44	108.24	109.01	105.32	104.75	105.86	105.29	108.08	109.53	106.24	101.88	103.72	111.59	102.69	102.69	102.8	109.31	105.04	108.48	104.05	105.79	102.87	105.64	103.22	107.63	99.559	100.78	109.5	101.67	106.65	102.19	108.02	108.99	107.11	100.56	104.4
119.57	123.23	117.58	114.45	116.86	113.6	119.18	112.45	115.97	121.36	118.67	111.98	120.53	111.39	113.79	115.17	110.84	121.8	114.1	117.43	112.96	113.52	113.48	120.02	108.99	118.14	118.33	113.21	107.38	124.26	114.8	115.65	114.65	126.71	128.99	113.92	116.9	123.37	112.65	108.81	115.64	119.55	112.6	106.73	114.96	120.69	117.46	120.55	108.81	109.41
92.751	99.727	99.533	96.315	100.65	99.846	100.68	98.225	95.237	99.854	98.685	104.4	92.869	101.05	96.242	95.559	100.34	102.75	98.31	100.72	96.924	101.33	97.235	102.4	99.286	101.86	99.817	101.18	96.711	98.147	94.871	96.105	97.409	97.666	97.061	97.887	99.649	101.21	97.976	104.36	101.95	95.699	99.23	93.796	97.456	102.55	99.46	94.662	100.3	98.124
102.18	98.907	103.04	102.94	99.273	101.21	104.14	103.23	95.728	101.86	93.449	102.48	100.65	101.59	97.786	100.17	99.548	99.106	104.97	93.222	97.944	104.29	100.34	97.285	99.042	101.67	98.551	96.108	101.76	96.117	94.493	98.747	98.719	96.536	101.42	100.87	100.47	99.316	101.69	97.177	101.01	93.855	96.548	99.703	95.657	100.84	99.787	102	95.776	99.256
104.84	101.01	107.8	100.4	101.83	97.849	102.72	106.7	103.49	101.56	101.29	105.48	102.26	93.665	91.641	101.29	97.697	93.794	102.37	100.69	98.297	101.07	99.418	100.1	97.193	108.91	103	99.332	99.796	102.35	104.22	103.27	102.27	103.18	103.71	104.59	94.726	95.244	101.09	97.016	106.24	100.65	95.705	96.983	103.5	103.62	104.69	100.4	104.83	104.59
108.15	106.86	109.58	106.56	103.25	102.19	107.26	106.95	107.25	100.37	104.33	111.27	108.84	100.92	99.451	104.43	111.41	109.63	106.89	105.94	104.23	101.44	102.94	106.33	107.23	105.15	107.62	105.98	103.96	112.2	106.85	106.98	101.92	104.28	96.611	102.7	102.44	106.77	98.118	101.15	105.61	101.68	104.84	107.72	105.18	110.45	102.42	107.2	100.42	105.82
107.95	113.67	108.51	102.67	111.1	106.29	108.77	116.3	103.97	105.75	104.21	104.42	111.78	106.63	105.31	104.59	101.95	113.8	107.01	107.22	102.77	103.94	107.6	108.64	106.21	106.18	103.25	109.72	107.84	101.4	101.79	110.85	106.02	114.23	102.47	108.02	108.1	107.94	103.17	104.55	104.71	108.58	104.26	108.02	103.67	109.13	101.22	98.365	106.31	104.33
109.08	113.21	109.69	108.97	110.33	111.01	110.81	104.99	115.51	112.03	110.33	109.43	111.79	111.12	111.82	107.76	109.42	110.49	108.23	112.5	113.25	108.68	110.71	109.65	111.43	109.86	113.56	110.13	116.35	115.06	102.94	109.86	111.26	108.11	105.77	111.79	108.21	114.75	111.46	111.61	111.15	114.01	108.57	109.62	112.97	113.15	108.87	105.84	109.61	115.44
106.81	103	108.75	105.87	108.21	110.13	111.58	112.46	103.87	106.89	106.99	105.35	101.25	112.18	106.76	103.61	105.67	101.6	104.66	105.95	108.28	108.63	107.7	107.14	107.1	106.96	102.71	101.08	97.402	107.78	105.16	103.35	103.32	100.93	99.238	103.29	102.56	106.25	106.06	107.2	104.14	106.22	105.74	106.96	105.94	104.45	104.96	105.8	108.47	107.42
99.485	102.42	104.41	100.36	97.304	100.1	100.06	106.34	103.08	103.02	94.803	97.119	100.71	102.78	98.358	104.51	98.419	98.569	95.579	100.95	110.17	98.599	102.6	99.005	98.978	96.161	98.459	96.141	97.8	102.6	100.43	99.14	104.28	97.519	97.544	101.82	99.14	99.956	96.437	92.767	100.27	99.625	100.07	99.82	100.68	97.889	94.582	105.62	102.71	102.82
106.13	104.58	102.78	104.22	109.15	101.15	109.77	101.53	111.34	100.71	108.82	103.57	99.865	107.99	102.6	104.63	107.44	111.94	104.28	106.04	100.48	102.17	109.99	105.23	104.88	103.22	104.06	97.856	106.7	106.76	105.44	105.33	106.15	110.18	101.11	110.06	102.06	110.41	105.65	108.35	103.84	107.53	107.67	104.67	108.22	103.16	103.7	115.28	104.1	102.64
107.16	109.63	108.64	111.97	109.65	112.28	103.5	110.79	108.61	113.29	112.75	117.58	107.82	107.1	108.59	113.41	109.24	112.15	109.12	113.4	118.29	110.27	111.54	114.11	115.75	111.01	111	109.95	113.84	113.28	116.65	110.17	109.13	109.55	112.86	105.3	109.21	114.31	110.47	114.88	109.02	106.18	109.84	115.98	109.19	109.98	110.12	114.78	114.62	114.75
107.41	107.76	108.73	112.37	110.05	113.77	114.48	112.15	107.78	119.49	109.77	111.81	112.2	113.24	117.05	105.89	121.81	112.88	109.84	106.03	111.29	114.41	110.91	116.52	115.62	111.57	118.56	106.6	113.42	109.59	112.85	111.04	109.94	108.68	111.79	111.94	110.35	115.63	109.46	115.44	114.7	114.77	109.86	116.53	113.22	112.04	112.07	108.85	109.74	112.38
114.36	103.45	108.07	112.54	114.83	110.48	114.2	109.52	120.57	114.4	112.99	108.94	110.33	113.87	110.9	112.71	110.29	107	109.49	106.14	115.09	103.26	113.29	111.86	110.89	112.45	108.61	109.12	113.67	111.44	107.52	108.54	111.77	107.03	106.02	113.13	113.08	106.99	110.31	109.15	111.09	112.74	110.9	109.63	112.29	111.48	113.15	114.82	113.61	109.26
102.92	104.79	106.92	108.94	105.48	106.03	99.501	105.27	106.92	109.08	103.27	106.49	97.959	107.87	95.047	103.08	103.48	106.92	110.4	108.35	104.16	113.79	103.13	102.71	105.74	104.18	109.74	104.29	103.28	105.87	103.1	106.06	107.78	99.566	103	107.46	107.61	102.07	102.52	109.41	102.99	105.98	104.06	104.95	104.38	107.21	105.72	110.29	101.9	108.68
108.4	109.01	109.52	116.81	104.58	110.79	108.44	111.73	107.41	110.9	110.23	113.39	112.83	113.58	106.77	112.61	112.69	115.15	112.81	113.08	109	109.62	102.32	103.77	111.79	112.09	106.07	105.68	112	112.98	110.9	110.71	113.39	112.97	113.09	111.21	107.01	118.15	109.29	106.68	105.6	111.13	108.53	111.29	106.27	109.04	108.71	114.14	119.99	109.56
105.13	107.96	110.36	103.68	96.181	103.1	110.39	104.39	105.41	97.295	98.025	108.95	103.96	101.17	108.24	105.6	104.97	110.04	109.17	103.66	103.83	102.82	112.8	93.186	110.09	104.77	109.3	109.23	104.87	105.5	100.51	107.6	103.65	105.92	110.75	101.72	102.87	105.98	107.75	109.44	106.33	102.5	99.889	109.41	102.36	105.91	109.73	103.01	107.76	106.41
100.64	99.946	94.902	99.984	103.89	103.28	98.841	98.609	98.48	95.011	94.513	105.66	102.14	103.57	103.68	101.65	107.54	100.19	102.98	95.567	107.93	99.865	98.54	91.958	100.85	99.002	101.01	100.56	97.148	102.47	100.85	98.466	102.48	104.52	104.12	96.762	103.64	91.2	94.436	100.92	103.2	104.19	101.66	97.698	97.574	96.3	97.4	104.96	106.15	105.36
105.15	106.75	102.17	103.35	110.54	111.48	110.58	106.29	103.64	103.16	109.43	103.16	101.57	108.98	110.56	108.73	108.7	105.39	111.19	109.29	105.51	103.32	104.28	104.28	102.52	107.6	104.26	109.26	108.45	104.41	107.15	107.62	103.98	109.03	99.773	107.34	106.07	105.74	104.27	105.07	103.34	109.89	107.63	109.92	105.8	108.55	103.24	109.18	106.53	101.16
108.98	109.41	112.15	108.7	106.87	110.47	108.84	101.92	105.07	107.13	108.68	114.4	111.68	107.21	107.77	107.55	108.55	111.32	114.03	111.26	111.68	109.32	106.79	103.71	110.94	110.46	109.49	111.48	106.6	110.84	115.51	114.98	105.28	111.12	111.14	107.57	113.48	111.28	114.79	111.56	107.19	110	110.17	116.02	106	104.32	107.04	108.12	104.91	112.21
106.77	104.01	106.35	105.83	107.7	102.92	104.24	105.4	108.87	108.51	106.91	107.57	100.16	106.76	107.27	103.03	110.89	101.06	105.21	110.68	106.2	104.85	112.58	113.73	107.4	101.54	106.47	106.21	105.95	104.91	108.96	106.62	104.74	108.67	107.26	104.16	101.49	107.82	106.65	110.15	107.17	110.06	96.997	104.12	107.21	109.1	109.02	100.91	103.97	102.11
105.38	93.085	103.73	105.59	92.769	98.8	103.68	105.39	94.83	98.049	101.38	104.06	103.41	101.68	102.9	91.475	104.64	101.92	96.749	100.71	97.115	103.3	97.799	104.46	101.97	100.08	102.88	98.513	100.93	100.11	102.74	93.019	95.497	96.017	104.68	103.26	94.873	103.12	93.064	101.87	96.967	100.44	96.407	105.15	102.23	102.51	99.306	99.218	98.928	99.743
107.36	96.414	93.991	107.66	99.559	101.47	96.492	101.92	101.6	99.116	101.45	106.64	96.26	99.748	100.16	101.84	102.15	97.609	107.53	97.695	103.59	98.846	101.33	100.05	97.699	103.02	101.18	94.544	95.728	107.95	94.878	108.28	97.395	100.26	102.67	103.14	98.847	103.47	96.141	96.205	93.456	105.04	107.32	97.877	103.4	106.42	101.05	105.11	103.47	101.38
109.41	118.16	107.13	112.54	110.03	112.65	109.7	112.16	115.24	116.04	113.03	114.83	107.96	117.02	102.85	112.57	116.51	111.36	118.46	115.35	111.95	115.38	110.22	110.62	109.5	114.28	110.33	118.5	110.62	108.52	108.91	108.47	117.52	115.67	115.05	115.37	107.75	112.65	118.62	116.61	110.62	115.02	113.64	109.84	110.06	110.29	108.35	112.87	111.65	108.48
111.34	112.93	108.88	112.97	112.62	112.49	112.7	111.4	113.03	110.31	115.11	114.33	108.41	111.53	110.28	114.47	111.48	111.25	111.89	112.05	111.06	117.91	117.6	110.21	117.43	107.6	105.38	112.6	115.34	115.04	110.77	105.27	111.42	110.27	110.57	116.54	111.67	114.34	105.55	110.46	107.76	113.46	107.11	111.08	109.86	116.84	108.72	113.7	113.38	106.87
101.74	99.663	101.44	100.07	100.86	99.273	103.27	100.81	98.306	97.763	102.44	97.11	98.018	101.65	96.339	104.28	101.81	102.17	94.273	104.3	103.28	100.75	104.26	103.97	98.008	101.35	102.2	98.483	99.219	103.83	97.98	106.2	97.41	102.88	100.83	98.84	106.28	106.18	99.405	98.638	96.912	100.65	101.93	105.7	98.219	99.76	102.49	98.159	100.01	99.322
102.3	105.22	109.87	105.22	104.77	100.25	107.57	97.682	111.18	107.84	107	107.43	103.88	106.38	104.71	107.23	100.9	101.93	104.46	102.79	110.88	109.85	99.146	102.02	102.86	101.67	100.39	111.33	100.9	97.453	112.11	103.5	102.52	101.23	106.82	105.23	102.37	113.11	99.974	102.7	103.73	104.23	108.66	102.27	99.679	104.48	102.13	108.07	104.6	105.63
101.75	101.02	98.467	98.551	98.782	98.872	101.35	102.9	97.824	101.25	103.34	96.817	104.89	100.3	104.12	105.74	98.36	95.151	102.44	106.03	103.38	98.403	100.28	95.876	100.66	102.48	102.44	102.98	93.891	94.468	97.28	99.241	99.321	105.85	97.961	101.82	94.212	97.754	97.085	101.24	96.387	94.895	99.351	104.16	102.65	98.499	91.643	100.82	97.215	103.52
108.25	106.06	113.84	116.6	113.6	108.19	108.49	109.2	106.44	113.26	113.12	115.61	117.05	118.61	106.86	115.47	116.81	115.83	114.58	107.43	112.98	113.36	110.75	109.66	115.87	113.05	116.67	113.37	109.86	117.41	110.34	109.04	106.33	115.31	110.31	108.48	110.43	115.49	113.89	104.46	119.44	117.62	115.85	109.86	109.16	111.94	107.52	109.71	113.48	109.84
104.79	99.778	110.54	104.51	102.48	104.03	102.17	106.22	105.35	105.88	101.53	109.75	103.2	103.82	104.9	110.15	106.56	106.43	106.35	106.11	115.23	103.45	103.55	101.73	104.33	109.28	108.07	109.39	107.68	111.43	106.04	104.34	108.88	101.72	110.52	104.6	108.99	107.23	102.28	111.21	107.91	106.99	108.24	103.08	102.98	103.7	109.39	104.91	107.36	103.64
109.91	114.3	103.71	106.57	103	111.28	105.05	103.75	107.16	97.585	107.43	109.96	107.44	105.51	114.75	102.73	110.2	110.08	106.72	102.45	101.06	106.45	102.53	104.27	107.76	104.97	108.49	103.16	107.84	104.19	109.44	109.2	104.05	103.19	107.45	100.11	107.91	109.67	107.15	103.38	110.58	106.42	107.35	104.58	104.92	107.11	99.846	104.93	101.8	112.35
114.86	109.93	117.69	114.01	113.83	115.91	110.61	107.04	112.29	110.54	112.6	108.65	110.6	115.78	109.38	109.86	109.42	109.56	112.48	111.8	110.65	112.68	110.11	116.41	112.62	111.82	116.09	112.36	108.77	110.49	108.98	112.61	109.19	111.76	110.64	105.54	111.65	105.52	112.51	105.1	109.73	115.32	110.83	112.2	103.4	117.03	115.63	111.96	114.52	108.79
99.509	99.365	94.314	96.946	104.1	107.13	100.04	96.199	96.546	105.5	99.644	99.465	96.981	105.68	100.34	100.84	99.785	101.43	103.19	104.84	95.458	96.125	106.74	105.56	97.892	94.788	104.07	100.1	99.876	105	105.91	97.507	96.382	98.87	95.405	102.31	101.16	98.377	99.063	100.85	100.91	104.57	102.31	94.27	100.25	97.531	102.07	97.983	104.5	100.79
112.83	112.72	108.12	110.81	112.26	107.93	111.3	107.91	109.91	113.24	105.37	112.55	109.71	109.48	116.06	114.77	118.4	119.85	114.42	114.26	115.11	111.91	109.91	111.6	113.08	108.75	109.03	112.48	112.51	106.88	110.43	107.26	117.22	113.72	105.86	111.84	107.59	105.91	115.31	107.99	111.33	109.87	107.67	112.12	109.1	107.57	111.18	108.37	111.08	109.91
101.25	105.4	103.22	107.42	111.99	111.15	104.28	108.02	106.32	103.82	108.81	103.06	104.3	103.38	111.52	102.71	101.44	102.54	102	108.63	102.41	109.11	98.858	104.6	103.77	113.93	106.15	110.87	107.1	105.09	104.58	105.7	103.47	106.17	107.4	103.66	108.49	115.08	104.46	106.63	111.69	106.9	106.57	105.29	104.41	108.44	106.97	108.62	101.44	107.74
109.7	109.89	114.51	114.91	112.2	109.83	108.64	108.8	114.04	111.87	111.29	108.62	110.62	114.41	110.49	107.65	111.97	113.82	104.82	106.58	113.89	107.43	115.61	109.43	107.18	108.25	108.34	109.18	115.49	102.16	113.12	114.39	106.6	115.14	111.33	113.88	105.47	105.32	111.89	110.27	110.04	114.4	106.63	106.68	116.38	111.84	113.75	114.98	115.68	118.16
109.35	110.26	107.61	111.85	114.47	111.83	122.39	116.83	112.13	110.21	110.44	110.62	111.52	111.68	119.64	106.03	113.35	116.23	114.73	116.83	111.13	112.04	116.44	112.54	113.99	111.84	116.05	115.79	106.18	108.02	108.16	106.95	106.59	113.23	112.34	110.04	114.17	119.31	107.76	111.04	114.81	116.99	109.4	111.75	115.8	119.49	107.04	103.23	112.14	106.19
104.08	100.04	102.94	100.07	105.98	100.62	106.54	105.09	107.01	107.2	103.91	105.9	99.928	101.97	98.319	98.896	105.61	104.98	110.64	101.25	105.2	108.37	99.037	107.44	106.48	104.64	109.41	107	105.37	106.64	100.76	102.51	104.19	104.35	104.45	104.49	98.26	104.87	107.97	105.96	99.496	103.84	105.49	98.147	107.28	101.53	101.4	111.99	105.44	107.13
116.77	112.15	116.16	118.05	108.27	113.4	114.49	110.54	110.2	113.01	114.75	118.23	110.17	120.38	115.01	116.11	111.27	110.48	112.98	114.35	112.03	110.26	111.69	112.35	108.78	112.07	107.17	107.03	117.1	112.38	104.17	111.92	108.25	112.21	109.91	111.84	112.45	116.39	107.11	104.24	111.24	115.96	108.04	113.3	113.5	112.16	107.29	113.82	107.29	109.88
115.68	113.47	108.96	110.03	110.9	114.25	111.45	113.8	114.04	115.12	108.24	113.53	107.18	110.01	113.85	111.51	107.83	108.98	115.61	111.33	111.58	113.46	115.24	110.75	112.09	114.89	114.75	118.42	109.14	116.48	119.37	112.31	113.46	112.03	113.72	113.76	115.02	115.69	110.63	120.65	115.69	114.33	113.31	116.33	112.54	112.74	109.96	122.21	106.32	113.17
114.64	111.2	108.52	114.59	118.5	107.92	106.38	112.35	114.86	110.11	115.66	115.73	114.82	111.35	111.4	111.71	111.04	111.11	112.86	117.85	107.81	116.24	114.6	105.61	108.14	110.21	106.99	106.27	112.63	109.05	110.23	109.11	111.05	108.21	107.43	110.17	108.57	111.27	109.05	116.73	109.34	109.67	111.81	106.74	112.7	113.23	109.81	107.67	114.82	114.17
104.63	105.79	105.5	100.43	109.8	102.09	104.93	101.22	103.66	100.03	101.82	105.27	107	103.54	101.02	106.46	96.724	105.5	106.56	109.48	102.78	103.15	104.43	107.78	105.14	104	105.37	106	104.9	102.92	105.25	107.7	99.03	99.473	104.82	100.3	101.84	103.36	102.13	102.15	106.5	101.8	104.75	104.22	106.77	103.65	104.79	109.35	106.34	107.3
106.31	113.51	108.95	109.13	115.52	108.49	110.3	108.98	106.77	109.01	107.96	110.62	119.6	108.37	110.85	108.53	112.55	112.09	110.81	115.65	110.63	107	106.22	119.9	113.51	107.74	108.33	112.25	109.24	113.18	119.14	111.9	107.9	105.47	112.43	108.77	106.51	110.37	109.35	108.52	108.44	114.2	108.34	109.48	115.17	111.16	112.76	111.1	111.98	111.02
99.839	105.45	101.89	106.88	101.3	102.86	106.01	104.79	106.25	101.85	105.91	108.24	110.05	97.9	105.02	111.28	105.89	110.01	107.74	97.428	111.27	110.36	111.33	104.88	106.64	107.19	107.24	109.69	104.64	108.87	107.97	102.98	106.39	104.57	102.58	105.18	110.57	104.96	107.5	108.49	107.79	108.9	109.02	109.16	103.51	98.418	105.02	108.2	102.96	109.55
114.93	114.34	108.8	111.65	109.08	106.77	114.86	110.68	112.35	100.91	110.65	113.67	111.47	110.62	115.04	103.6	113.22	120.73	113.16	115.67	103.96	105.52	112.56	112.17	112.09	102.45	111.33	110.25	114.12	112.55	107.06	117.07	110.72	108.45	108.63	108.43	104.59	110.38	111.1	104.7	110.75	112.42	104.76	109	111.81	110.5	115.96	114.39	111.09	106.96
108.96	105.44	101.22	108.93	106.41	108.1	105.3	111.65	106.62	106.61	100.89	106.84	109.27	100.29	109.27	104.34	103.98	107.88	100.66	108.02	115.69	104.86	103.5	103.39	105.05	110.5	105.88	102.79	100.43	101.68	106.34	108.37	108.52	108.1	102.8	107.68	109.59	106.54	101.12	100.36	100.16	110.21	108.65	101.83	110.26	106.5	101.81	103.18	108.07	102.28
107.85	107.55	112.81	107.29	109.29	109.79	111.97	112.67	104.33	112.84	104.24	109.86	114.17	108.22	116.78	114.21	114.53	114.81	112.33	112.26	110.12	106.89	114.37	106.14	110	112.49	104.19	103.19	112.63	108.96	112.96	110.74	108.84	111.82	111.91	111.98	108.05	111.52	116.99	99.365	105.32	107.39	118.66	110.87	116.02	112.83	106.28	107.06	108	107.24
105.15	105.34	103.81	108.9	101.97	109.84	107.5	106.9	108.98	106.64	106.61	102.28	111	108.76	107.6	102.93	110.49	100.44	105.84	103.96	104.91	107.43	108.44	108.42	102.32	108.32	107.29	109.3	103.52	104.98	104.06	105.9	105.63	106.76	111.25	101.04	105.31	105.67	102.59	98.641	110.94	103.12	107.49	105.98	106.5	102.32	104.69	106.58	103.92	102.02
104.12	104.33	106.68	108.21	105.75	105.53	108.92	101.07	105.79	106.89	99.774	112.9	108.51	105.04	108.2	99.813	102.82	107.06	110.4	103.96	106.25	109.54	113.82	101.9	106.33	105.29	105.96	107.17	103.93	104.33	103.16	112.94	109.01	108.51	109.92	109.26	107.05	110.34	110.25	102.1	100.97	104.91	98.66	108.05	106.88	102.69	108.22	107.67	104.48	104.58
111.89	117.1	107.12	109.55	115.21	114.9	110.4	107.2	111.12	115.03	110.38	112.05	109.42	113.09	110.11	117.48	108.99	114.74	114.28	110.47	115.36	113.37	110.79	110.42	111.64	110.97	112.29	110.61	109.49	112.62	113.03	108.38	110.39	110.32	113.53	111.39	105.11	106.79	110.73	110.06	113.59	114.09	112.65	107.65	106.87	109.81	113.8	109.05	112.37	109.94
102.55	100.88	102.81	109.59	105.3	104.17	101.96	98.055	101.68	97.399	106.27	102.89	105.84	98.526	104.82	103.63	104.67	111.06	108.96	101.87	106.11	107.39	95.786	102.5	98.535	100.94	106.84	105.24	108.08	104.02	106.72	103.31	102.66	109.77	101.25	111.47	105.71	103.73	106.72	104.45	106.5	101.03	105.3	98.644	102.51	106.64	106.36	101.65	106.66	107.94
110.23	103.63	112.41	117.98	110.55	109.12	109.38	112.22	105.74	113.36	107.65	115.54	120.21	106.13	110.04	111.64	107.21	113.92	110.16	107.76	114.23	112.85	103.14	110.04	102.04	105.3	103.76	114.77	106.1	117.35	107	112.62	113.66	110.54	109.61	116.23	104.17	110.03	114.13	107.17	115.86	120.84	112.16	107.34	115	111.32	115.19	115.59	110.86	111.6
111.03	105.7	107.16	107.7	101.68	107.56	100.22	106.3	114.43	101.21	113.15	111.24	110.49	103.12	106.06	111.86	103.77	106.82	111.89	104.66	103.09	104.27	113.01	109.08	109.15	107.86	105.1	106.12	101.97	101.56	104.63	112.44	103.61	107.25	98.862	100.8	98.655	105.76	108.38	102.02	105.66	108.63	104.23	111	111.45	111.84	107.51	104.97	99.813	102.44
101.06	104.12	99.646	93.967	102.44	103.77	100.85	99.977	102.9	106.59	102.55	101.44	103.95	103.42	99.551	104.83	103.24	100.07	97.96	101.88	102.03	99.197	98.193	102.57	92.704	97.604	98.42	102.71	104.13	102.62	96.276	99.3	97.807	97.286	100.8	95.824	109.04	100.36	102.23	95.368	105.13	108.95	104.32	99.384	102.8	103.37	99.564	98.183	106.44	99.013
112.63	116.97	111.81	106.95	115.81	117.54	112.7	110.45	116.82	111.06	111.72	111.35	113.59	110.42	112.3	116.79	111.9	117.13	111.67	112.46	113.94	113.93	106.67	115.74	112.48	113.69	113.26	113.35	111.34	112.17	113.86	109.79	118.11	116.03	110.09	115.44	114.11	109.49	112.73	110.92	118.72	112.23	110.04	111.95	111.36	111.97	108.72	115.84	112.07	117.63
112.97	110.92	109.05	101.46	105.39	111.22	106.34	106.12	111.41	107.44	110.46	106.77	110.85	114.6	110.9	106.4	107.95	102.14	104.44	107.93	104.38	111.47	108.61	103.08	101.66	103.65	105.01	104.5	113.1	112.01	102.35	104.6	104.45	105.48	105.71	109.3	115.09	106.11	106.26	106.99	109.83	101.3	113.6	107.46	108.44	111.14	106.73	114.3	112.41	108.14
114.42	108.42	115.93	112.95	112.72	110.21	110.92	113.02	111.3	108.06	115.45	108.5	112.26	114.34	112.49	108.9	109.36	111.7	112.83	115.34	115.12	110.68	115.91	112.44	109.07	116.13	117.08	116.02	113.74	117.25	113.75	115.21	106.69	113.81	115.1	109.39	108.15	111.82	108.24	110.55	113.23	110.16	107.38	112.79	112.31	114.58	119.05	111.89	114.65	104.53
94.463	102.56	100.67	99.356	102.81	96.972	104.77	106.17	94.359	102.13	95.849	99.272	97.097	106.67	103.12	96.92	96.407	99.662	100.66	103.24	100.32	99.968	99.646	94.449	101.97	103.72	98.465	96.485	96.927	93.065	101.32	96.892	97.097	101.39	99.325	104.18	100.2	100.66	99.117	102.02	101.61	96.89	99.049	100.26	94.413	100.08	98.196	99.252	103.98	97.151
109.93	106.38	100.35	103.38	103.92	101.24	108.96	103.33	109.19	105.28	106.21	114.34	104.34	106.04	106.53	99.448	107.08	98.764	104.04	106.97	108.81	104.93	101.78	101.09	105.77	104.97	100.51	103.76	105.12	99.855	108.94	105.35	104.51	101.32	103.38	104.11	105.49	101.19	105.81	107.65	104.78	95.471	106.13	103.34	108.11	102.86	96.769	99.188	94.745	101.54
114.89	108.63	109.09	108.21	112.57	117.16	108.41	106.17	110.11	113.48	107.48	109.63	110.21	113.73	116.43	116.34	108.67	113.15	108.18	110.16	112.24	105.71	110.5	106.87	111.17	113.68	114.81	118.73	110.81	108.73	106.81	116.58	117.42	116.18	108.53	112.21	113.51	109.54	117.97	110.07	112.88	109.93	114.41	111.26	109.56	113.79	116.88	112.17	108.8	104.1
115.82	113.11	108.68	103.15	107.06	115.49	115.76	114.26	110.47	113	112.18	111.22	115.69	109.76	111.5	108.69	107.72	114.9	110.96	110.8	108.13	107.9	109.61	114.29	112.39	103.93	109.41	108.84	107.57	119.08	110.62	117.14	105.48	113.44	108.66	115.7	109.27	107.67	113.97	114.53	118.36	107.73	112.49	113.96	109.63	114.76	111.31	102.19	107.43	105.43
104.07	106.03	110.16	107.9	101.96	109.95	112.91	103.21	101.47	108.68	103.37	100.81	109.53	103.33	109.11	104.95	107.03	99.53	110.21	107.3	107.45	109.74	105.66	106.89	101.74	111.12	105.39	104.1	100.58	104.69	105.52	104.17	97.6	107.53	109.86	101.37	110.71	101.99	107.25	104.31	106.36	101.31	103	100.24	108.83	111.57	106.75	101.64	110.51	105.3
111.98	110.42	111.37	111.29	110.73	113.88	117.53	118.13	110.12	114.68	115.52	106.86	112.38	111.67	108.49	109.87	110.27	110.89	114.26	110.78	106.02	112.39	108.33	110.73	120.74	113.13	110.45	108.28	109.63	113.99	108.29	116.19	112.19	111.59	112.94	102.87	112.4	116.77	116.08	107.77	119.12	106.74	111.31	112.38	112.6	114.17	111.28	108.58	116.91	117.68
103.16	96.117	101.88	97.952	102.56	97.243	99.625	97.549	99.797	101.11	99.14	99.019	103.28	100.86	94.514	94.363	95.92	103.41	96.067	106.54	105.82	102.81	97.64	105.87	105.82	96.21	99.499	97.188	98.852	100.13	103.14	104.85	102.61	99.397	100.94	93.033	101.09	96.842	101.87	97.59	102.22	106.7	99.807	95.433	98.397	98.257	102.97	96.991	102.78	95.164
102.92	97.687	98.638	103.45	108.5	98.45	107.62	108.24	99.813	111.76	108.96	101.92	113.62	107.98	106.13	108.07	101.16	106.42	109.28	106.65	103.41	104.07	103.76	104.98	104.17	101.77	101.52	107.41	110.42	102.72	101.16	102.15	94.323	97.947	103.04	109.55	98.385	105.23	104.45	105.56	104.7	104.65	104.94	109.55	103.67	103.33	109.98	104.19	104.91	106.71
113.55	118.35	121.78	116.15	111.96	118.12	112.93	113.83	111.53	114.76	115.17	113.24	113.27	117.41	115.27	113.66	115.03	116.4	115.74	116	120.29	120.42	117.62	115.42	116.26	112.04	116.14	118.95	115.34	119.78	116.28	110.39	110.52	115.8	112.48	114.45	115.62	111.23	116.58	118.43	114.79	121.3	116.08	112.7	114.41	116.91	117.6	114.92	111.36	113.47
96.873	103.5	101.03	98.081	100.66	104.67	104.29	108.27	107.76	100.32	101.73	97.686	100.4	105.03	101.64	103.95	103.02	100.79	110.19	105.58	103.55	101.72	104.53	109.54	107.27	112.24	109.28	103.31	101.91	106.27	98.733	104.96	102.02	101.98	103.26	102.61	97.289	100.11	101.94	104.67	104.19	105.62	108.2	107.27	103.12	101.98	104.72	103.02	113.73	98.831
108.85	111.49	111.71	107.76	113.54	116	108.2	117.87	105.51	107.73	111.95	111.33	111.73	110.44	109.15	108.42	110.93	110.05	108.61	108.14	105.58	110.17	115.23	115.37	110.43	106.23	112.69	111.05	108.71	116.79	105.01	117.22	113.97	108.62	112.04	107.29	111.9	105.68	111.12	105.03	110.46	113.11	114.95	108.93	106.77	112.32	114.91	109.91	118.37	109.21
105.07	113.95	106.97	112.42	109.8	110.56	108.56	104.8	105.34	112.09	101.98	113.41	104.55	103.4	107.36	104.29	108.4	106.49	104.79	107.58	104.5	106.98	106	105.31	103.1	103.16	106.74	107.43	106.45	105.71	108.15	101.31	106.78	108.22	101.23	103.36	106.81	104.98	100.36	102.38	106.05	106.96	109.2	110.28	106.64	101.65	97.968	102.26	106.48	104
108.58	104.55	104.97	102.72	104.82	107.64	106.75	104.94	105.4	106.9	111.24	102.61	115.6	111.96	110.58	105.25	104.32	108.07	106.52	113.04	105.47	107	108.04	115.09	108.45	107.84	108.09	105.42	106.98	107.26	107.65	102.24	105.41	107.21	108.95	108.26	108.74	111.57	109.15	111.67	106.21	110.77	105.69	105.59	107.79	101.68	110.07	106.71	107.16	103.11
101.42	100.51	104.71	103.96	100.59	106.52	99.832	102.57	105.63	100.34	102.54	105.33	102.41	111.72	112.94	101.01	102.99	100.82	100.52	110.7	113	97.979	105.55	100.48	108.04	102.21	108.05	106.84	98.414	108.18	101.5	107.66	97.073	106.13	109.9	104.09	102.5	102.2	103.36	102.82	100.96	102.51	104.92	110.31	103.49	102.71	101.81	105.62	96.014	102.63
107.91	108.73	105.93	104.28	106.52	110.42	99.417	108.06	105.33	105.97	101.94	103.98	110.08	101.61	108.15	110.7	111.7	103.4	111.6	106.1	109.01	106.03	110.13	110.31	99.707	110.93	109.49	103.67	99.978	107.9	102.93	112.05	113	107.56	101.35	109	102.66	101.23	112.71	108.3	109.37	104.27	106.46	107.47	106.03	115.98	106.95	102.88	110.34	109.26
101.78	103.17	105.44	108.96	108.63	101.67	107.5	97.951	107.49	106.29	109.18	103.31	99.381	102.72	107.66	106.08	107.9	107.29	100.58	104.47	99.27	104.14	107.35	107.96	109.79	100.77	96.982	105.67	107.11	111.82	103.88	106.5	106.28	103.77	104.7	103.61	96.129	103.25	106.98	110.36	103.22	100.59	101.39	102.96	102.42	103.05	111.78	100.65	107.73	107.66
100.99	104.89	100.74	105.14	103.95	104.58	105.88	105.54	104.85	109.19	107.28	101.55	114.07	101.23	106.77	99.539	101.15	113.47	107.03	108.87	108.36	111.35	108.04	98.615	103.63	113.06	104.11	108.24	104.96	106.11	100.1	104.8	108.26	98.07	107.72	102.09	100.07	104.79	106.99	99.138	98.082	106.92	98.847	105.62	104.35	104.36	110.09	114.03	104.84	107.32
102.87	104.53	101.48	106.87	106.43	108.79	104.8	98.931	103.26	113.63	102.18	107.25	106.52	111.4	103.95	108.76	107.95	105.9	105.45	99.368	105.47	108.76	106.19	99.609	107.34	106.2	107.24	109.09	105.62	110.99	104.35	107.67	108.65	113.14	103.19	104.2	109	108.16	107.53	108.52	104.55	109.76	110.49	104.14	102.54	109.61	103.91	100.12	101.2	113.09
116.3	107.3	108.24	114.57	114.22	107.35	106.76	120.42	111.42	106.21	112.15	108.83	110.17	109.96	111.91	109.16	105.96	111.9	111.82	107.02	110.1	112.15	110.98	108.8	108.88	112.79	108.7	109.92	109.95	113.11	108.87	113.17	114.55	112.52	104.81	113.35	107.76	109.47	115.61	110.75	118.95	110.88	105.38	110.33	107.83	112.82	118.94	116.12	107.57	110.67
104.69	104.69	108.09	106.76	110.89	108.1	101.48	106.08	101.87	101.86	99.356	107.59	106.42	108.15	97.954	106.34	109.07	106.64	103.77	106.47	105.46	104.77	104.59	103.44	104.06	106.84	112.56	103.56	106.61	108.54	105.23	103.64	109.98	110.18	104.71	111.95	105.11	103.14	103.72	107.62	99.709	102.82	103.15	107.84	104.7	104.69	102.31	99.703	109.33	103.76
99.468	98.31	95.199	99.64	102.38	98.215	91.563	96.409	99.622	100.37	94.06	105.05	98.243	95.224	101.5	105.05	97.093	106.05	98.624	101.33	104.17	101.79	98.971	100.71	99.945	101.54	96.567	101.64	97.166	103.08	96.357	96.58	99.93	94.167	95.736	94.809	104.91	99.649	99.876	102.37	96.181	99.057	99.735	100.32	105.41	99.388	93.22	103.98	102.18	101.02
103.69	106.44	105.65	112.17	106.03	107.32	110.63	107.74	103.45	104.44	105.15	103.77	108.66	108.68	108.4	105.97	108.12	103.68	101.34	110.95	105.98	113.52	107.62	105.48	104.2	105.76	110.62	108.04	109.54	108.99	107.78	109.12	114.12	110.51	106.58	107.42	110.45	109.97	108.97	107.16	109.81	105.65	102.78	107.27	102.19	108.3	105.69	107.06	103.46	107.8
96.422	98.526	98.2	98.18	100.25	103.07	102.17	98.697	99.073	103.51	103.11	101.66	100.69	100.11	100.17	99.766	96.633	94.835	93.866	100.88	99.743	99.998	99.108	103.78	99.195	98.886	100.87	105.33	101.02	99.961	94.922	101.14	103.45	104.56	102.52	98.927	96.927	95.885	98.31	108.91	98.344	105.15	96.158	102.44	100.44	98.093	96.949	103.1	92.852	99.415
114.49	108.1	111.25	111.23	111.85	108.53	118.3	110.95	109.54	109.34	110.47	107.28	112.39	106.14	106.97	109.44	114.24	105.01	101.57	112.12	109.08	113.79	112.2	103.68	113.72	111.62	115	107.01	102.51	109.91	115.01	106.33	109.7	113.97	104.38	112.8	115.93	110.44	101.62	106.86	114.46	108.26	111.33	107.65	111.47	104.74	109.54	101.95	111.15	104.94
125.1	117.42	112.58	112.47	118.75	105.55	108.78	111.08	115.11	106.8	110.44	113.76	110.28	110.27	110.84	110.08	115.6	110.26	108.86	111.54	114.66	105.53	110.9	112.92	113.24	114.36	120.95	118.53	114.82	118.06	109.91	112.99	108.32	117.63	112.6	114.31	111.25	114.79	113.86	112.99	111.99	107.73	113.69	112.52	113.86	115.19	115.28	115.16	112.98	111.21
103.99	101.2	102.92	107.05	106.04	100.64	107.35	112.33	104.91	102.25	107.68	107.86	108.06	105.72	110.17	105.32	105.01	109.95	117.57	104.75	110.1	106.31	106.96	104.86	105.63	105.46	105.74	106.9	105.76	103.07	110.46	105.49	114.88	99.126	108.69	105.31	104.4	102.95	105.81	106.46	107.04	104.8	104.47	112	105.51	104.37	109.2	108.28	107.86	105.43
98.703	103.92	99.443	100.81	106.63	105.91	104.39	111.33	107.62	104.69	105.66	99.894	103.29	100.04	104.39	105.99	103.1	105.65	99.185	109.6	107.4	107.16	104.26	110.1	104.46	103.07	101.12	104.04	103.85	99.123	100.13	103.37	109.26	106.98	103.88	107.6	110.81	112.69	101.77	111.61	104.29	111.64	107.28	100.6	101.54	111.98	105.34	102.72	101.62	105.85
120.85	112.8	121.73	115.16	115.37	115.5	115.26	113.61	121.54	116.25	121.63	119.41	112.97	114.32	115.08	118.29	122.55	115.31	126.02	119.38	121.62	119.89	112.54	110.58	124.93	117.68	119.45	112.87	117.7	113.2	124.37	113.2	116.36	119.28	116.58	117.06	116.85	116.68	117.31	113.52	121.94	120.66	118.73	120.82	124.58	118.01	121.82	120.33	115.11	120.28
99.07	116.35	105.51	107.81	99.013	107.32	104.63	107.07	106.27	102.25	107.57	105.51	102.73	107.85	113.9	105.04	99.548	105.3	104.2	107.64	108.31	99.389	106	105.74	104.83	104.27	108.13	98.004	104.22	103.53	96.993	111.1	103.21	102.08	107.1	102.33	105.69	100.31	106.38	105.07	110.43	95.252	104.48	100.08	105.63	105.63	104.57	105.14	104.92	99.771
113.47	104.62	106.39	108.52	107.19	109.3	112.17	106.83	108.68	105.23	108.47	106.83	111.26	102.65	107.08	107.13	105.67	106.74	101.46	112.7	106.33	106.75	105.04	107.36	107.43	103.47	110.03	105.88	103.63	104.83	108.84	109.24	106.27	108.63	107.5	102.76	106.9	108.32	99.923	107.65	108.66	110.09	105.35	108.25	104.42	101.07	114.57	117.16	106.1	105.4
107.79	101.4	107.75	101.95	102.83	105.81	100.99	100.07	103.34	106.75	108.14	108.13	106.01	107.18	107.28	104.67	108.38	106.48	105.88	100.3	103.75	105.06	106.68	106.62	97.172	105.63	106.12	108.95	111.13	103.64	94.045	107.82	107.17	109.82	102.18	102.59	107.63	105.94	110.82	105.87	104.07	113.66	101.53	101.63	103.68	104.28	103.75	103.02	107.31	101.21
104.04	101.07	108.1	100.9	105.67	102.78	104.78	105.08	100.38	107.52	104.58	111.92	102.16	100.58	110.19	99.016	107.04	100.18	107.61	99.345	105.54	106.41	105.85	109.06	107.5	104.19	103.5	101.78	98.91	105.07	102.57	103.14	106.57	105.93	102.35	103.08	108.02	101.85	98.627	107.23	104.05	103.15	103.32	103.33	106.56	109.11	112.81	107.83	102.86	100.16
102.89	112.6	110.28	114.54	112.02	111.35	105.71	111.56	112.09	113.21	109.87	108.82	107.53	108.53	108.76	111.06	109.38	114.6	102.77	107.83	107.28	113.86	107.62	106.66	104.66	110.88	115.75	111.74	108.66	114.18	110.46	109.88	107.45	108.24	109.99	110.2	110.03	115.36	103.15	106.21	104.65	106.64	110.6	107.8	104.79	108.69	111.5	112.64	114.57	113.63
105.1	106.61	110.72	114.02	102.44	99.151	109.1	100.91	105.76	107.45	102.99	109.68	108.74	102.52	101.81	105.2	109.02	114.51	104.65	112.03	109.59	105.88	106.19	106.18	106.71	107.77	107.15	110.54	111.83	107.98	105.39	107.47	106.02	103.42	103.99	109.53	105.94	101.17	107.57	103.63	108.02	102.9	107.68	107.08	110.71	107.15	104.78	101.54	103.21	106.63
112.87	113.08	108.01	113.31	110.24	109.63	107.57	110.49	106.31	111.24	103.09	113.62	114.16	112.22	113.66	112.54	109.48	112.39	105.93	110.5	116.21	109.83	112.14	107	107.71	112.57	114.94	116.21	109.04	107.19	107.06	112.78	108.78	111.3	115.27	116.52	108.09	108.64	102.31	113.18	111.2	109.46	116.25	111.92	114.75	106.6	110.95	111.48	110.88	114.89
105.7	103.49	105.41	101.18	99.976	104.48	108.57	108.59	104.17	101.77	101.31	106.7	104.51	101.58	103.92	100.8	107.62	103.83	103.46	106.07	104.27	107.84	105	104.58	102.27	100.08	105.18	100.29	110.23	105.45	104.93	100.09	100.37	101.36	108.88	109.02	101.83	111.17	104.97	104.53	105.37	99.733	100	107.73	101.49	103.78	99.155	104.21	106.52	104.15
106.2	106.77	102.41	106.87	103.89	108.16	106.73	104.27	110.38	98.354	98.498	100.25	106.41	106.88	106.55	107.39	103.55	103.8	105.31	100.92	102.02	105.9	100.54	105.2	104.99	103.31	99.39	103.38	113.07	101.66	103.5	105.19	97.917	106.64	105.59	108.22	103.37	103.65	107.42	108.8	105.69	102.52	101.32	106.04	104.41	107.44	104.34	104.8	101.68	103.27
111.28	109	113.6	112	111.98	113.57	107.86	108.5	106.42	105.11	108.45	111.04	108.19	114.87	113.6	108.5	106.67	113.75	114.41	111.19	113.79	108.7	111.35	110.71	114.45	114.4	109.62	114.63	115.23	116.06	117.06	108.94	112.47	113.45	114.51	110.85	116.08	115.09	111.4	110.01	116.92	110.02	109.77	108.63	108.57	107.2	111.39	113.73	109.55	112.02
110.9	100.95	107.35	113.67	105.19	112.2	109.16	102.12	103.63	106.29	110.35	106	104.2	107.68	100.49	104.15	101.26	106.04	101.13	104.94	104.8	104.65	103.88	106.45	108.37	106.78	104.47	102.22	108.85	109.53	108.49	109.06	103.56	102.22	111.93	111.25	104.13	105.17	105.26	104.78	102.65	105.29	102.35	102.81	110.64	107.85	109.12	111.84	107	104.72
110.03	110.09	116.31	106.77	111.46	105.51	107.16	108.06	107.04	108.82	109.2	113.55	117.54	107.21	106.32	108.71	113.25	113.16	108.21	110.73	113.79	109.8	112.72	106.01	113.95	111.37	111.9	113.18	111.02	113.36	107.26	117.41	114.2	113.42	114.1	116.84	114.32	114.13	111.41	107.08	117.02	112.81	105.2	114.87	109.54	115.72	113.24	107.23	106.31	110.69
104.72	112.89	101.6	100.69	102.32	104.72	107.4	109.16	103.88	102.92	102.79	106.52	105.38	107.5	101.67	104.43	104.09	101.3	111.08	112.04	106.36	99.849	108.96	108.88	107.75	99.159	101.05	106.56	102.97	101.57	109.35	106.79	106.69	105.1	108.04	106.56	100.48	110.25	101.85	102.01	111.19	103.8	107.14	97.19	103.69	105.85	98.806	109.64	103.45	110
110.18	99.789	100.57	105.39	103.33	109.35	106.12	111.98	104.01	107.45	105.85	107.29	110.05	103.41	105.89	107.3	100.47	106.08	106.95	109.91	103.35	104.5	102.55	104.58	107.03	102.07	104.72	106.77	105	98.642	103.14	103.33	93.142	108.1	104.2	103.06	106.37	112.78	100.92	101.19	106.33	103.65	103.57	103.04	99.623	105.98	107.73	104.59	111.19	102.42
112.17	109.72	113.66	101.23	114.9	109.53	113.17	109.38	120.19	112.48	112.82	109.11	112.06	115.11	115.38	113.2	111.66	115.57	115.54	109.75	114.57	117.59	111.81	107	109.43	114.93	110.37	106.7	111.53	110.12	109.68	107.22	111.37	111.62	117.35	110.55	107.58	115.97	107.93	116.91	112.72	109.73	110.76	115.33	112.5	113	114.35	116.87	113.08	113.91
102.25	100.34	101.84	97.931	99.493	99.856	102.61	97.239	102.73	99.44	101.53	91.934	93.898	102.93	101.64	98.277	105.92	97.477	99.667	102.31	98.058	91.536	101.01	93.055	98.442	93.953	102.9	101.33	98.732	101.38	99.646	101	94.253	100.85	100.86	96.672	99.215	100.14	102.48	103.76	101.1	98.921	101.96	99.679	99.503	96.273	98.304	102.87	99.138	95.491
95.834	102.19	101.65	92.135	100.49	100.93	104.14	102.21	95.607	99.118	102.57	99.492	97.309	105.3	97.786	102.1	103.27	102.83	102.03	102.09	105.9	101.61	102.47	96	100.2	102.8	100.29	100.45	104	94.801	105.51	105.21	104.15	101.6	100.77	102.44	100.08	95.174	111.63	107.88	101.64	101.61	99.193	102.7	96.948	96.939	97.014	97.459	106.7	97.603
94.417	99.444	99.007	103.6	100.62	98.314	103.46	102.29	101.75	105.28	109.54	97.171	100.23	100.48	99.504	95.451	98.854	95.307	98.431	102.67	106.62	98.703	97.595	95.647	97.691	104.96	96.645	99.484	100.93	98.666	100.77	108	101.42	102.96	97.106	101.66	104.4	103.53	100.32	100.86	91.765	103.26	94.72	97.791	95.868	96.248	99.247	94.557	96.403	92.42
111.79	119.48	110.89	110.82	113.13	113.08	114.05	111.18	112.02	115.39	113.43	114.62	116.06	116.34	107.79	113.96	110.35	114.58	108.25	112.09	113.08	120.93	111.21	117.43	103.78	113.35	111.89	111.84	109.91	112.59	108.49	117.56	109.54	112.78	117.54	111.36	112.57	116.53	120.41	110.81	108.47	113.91	114.58	112.52	108.22	110.23	117.35	110.41	112.09	108.14
104.93	115.43	119.07	110.71	109.12	119.38	108.89	113.09	108.7	112.44	105.41	112.28	114.12	111.44	112.4	112.92	111.97	109.27	108.14	116.42	112.04	107.63	115.68	115.57	107.43	115.55	108.37	106.64	108.25	100.6	112.08	110.14	122.34	118.76	113.49	107.51	112.08	119.23	107.48	113.07	114.86	114.87	113.46	114.11	109.44	114.8	113.01	108.27	106.72	112.15
104.47	103.01	107.69	106.17	105.54	103.03	99.306	103.21	100.79	92.283	108.68	107.3	107.09	108.61	104.05	103.57	102.67	102.03	104.1	109.05	102.49	103.25	108.02	99.511	104.17	111.26	106.9	109.09	99.88	101.46	104.85	105.37	106.72	98.078	108.13	104.95	110.11	106.19	96.114	102.17	101.62	106.7	97.29	102.95	101.03	98.831	106.74	97.297	106.9	97.346
104.63	103.53	101.49	102.86	101.93	106.6	105.72	105	106.98	108.04	108.6	99.029	102.62	101.6	110.16	98.274	102.76	105.99	110.79	102.54	110.02	110.16	107.23	109.38	107.28	105.7	103.78	107.01	101.31	107.2	101.57	108.53	109.09	101.63	99.222	107.84	118.94	104.18	104.61	101.21	107.27	103.3	110.15	102.27	101.46	105.33	107.18	104.82	99	112.2
111.26	116.95	117.68	121.06	112.4	116.78	121.34	124.48	115.93	111.15	116.08	123.66	119.4	121.76	115.14	111.82	117.13	119.73	124.31	121.3	122.42	118.15	116.86	114.76	119.27	113.46	112.03	116.89	116.78	119.18	118.52	119.69	121.38	118.75	116.57	119.97	113	113.93	118.28	114.33	120.47	112.68	112.19	121.21	113.67	117.51	113.31	115.23	122.97	119.67
103.95	113.54	107.83	108.43	111.33	117.5	106.88	110.99	108.8	111.24	112.79	113.14	111.98	107.12	112.23	114.16	109.32	111.5	111.98	110.68	105.04	109.67	109.52	111.6	117.17	109.48	112.45	107.31	112.12	111.68	114.2	111.92	111.99	113.65	110.84	105.48	114.31	113.96	113.28	113.31	111.43	111.43	109.55	114.17	113.81	111.97	109.42	113.44	106	105.71
106.33	109.94	109.38	116.88	109.3	106.11	113.48	110.84	105.97	110.35	107.68	112.28	108.49	106.9	108.02	112.18	103.75	111.35	106.7	111.03	104.33	109.13	117.28	114.67	114.36	110.77	114.8	110.93	113.82	108.27	111.02	108.9	109.47	114.84	110.93	114.32	110.86	106.21	107.96	110.23	111.76	112.84	115.26	118.65	122.96	107.47	109.15	108.99	117.03	102.9
108.92	112.6	108.24	107.63	121.76	114.85	110.72	114.49	108.25	110.6	116.03	108.3	104.35	105.63	109.9	114.27	113.69	111.76	111.09	117.58	110.8	108.32	108	113.56	111.06	118.76	105.18	114.19	107.95	109.44	112.91	115.96	114.12	113.22	112.56	109.9	111.88	109.8	113.17	110.91	112.76	115.04	113.28	105.33	107.92	114.63	112.27	109.77	112.7	108.01
105.42	104.83	105.22	108	109.97	111.91	112.22	112.07	105.36	109.25	107.69	102.77	105.45	105.04	113.04	108.34	105.7	105.54	109.41	109.59	111.79	107.72	112.75	117.46	107.63	101.77	110.21	99.798	104.38	114.25	105.73	102.02	102.52	104.79	106.52	108.26	102.77	106.04	108.94	105.56	104.65	107.44	108.09	107.59	108.61	107.51	105.33	101.99	110.31	105.07
101.96	101.35	102.81	103.93	106.99	106.82	103.01	96.47	107.86	100.48	110.69	107.98	107.43	105.49	103.73	102.57	100.08	102.14	110.09	101.12	105.46	105.19	106.5	112.68	96.058	101.16	106.68	109.56	95.36	104.87	107.07	111.01	107.23	104.24	105.04	109.86	104.47	99.956	95.416	109.34	105.19	108.05	113.62	104.97	102.91	105.2	108.37	106.82	105.05	102.56
109.34	104.22	108.92	112.28	110.35	109	106.35	109.4	107.28	103.1	97.322	104.74	108.13	107.34	108.85	101.48	107.08	108.83	107.24	106.92	105.02	101.03	101.82	108.51	108.57	101.2	109.59	105.23	103.71	99.313	103.39	110.02	110.77	102.43	105.99	106.39	105.64	101.87	104.33	103.32	104.8	104.87	113.99	108.87	112.52	111.89	104.71	105.36	105.44	108.48
113.3	114.09	104.97	109.91	107.33	118.45	115.38	108.65	111.09	111.16	106.25	108.64	111.85	108.99	110.8	114.1	101.75	107.92	116.2	113.97	109.41	107.43	113.81	109.45	114.78	113.1	116.67	103.72	116.95	114.79	107.06	112.89	109.53	110.72	111.2	107.66	106.01	113.54	116.78	111.06	111.52	111.22	111.87	105.39	118.77	118.33	117.12	116.95	103.83	114.54
102.14	98.439	100.46	104.87	109.59	102.55	100.8	94.307	100.29	102.28	109.55	106.9	102.59	103.16	103.59	108.02	108.18	107.08	107.92	106.93	105.87	103.95	102.74	102.51	103.64	102.21	109.93	104.81	107.27	106.63	100.39	104.82	103.72	98.409	101.7	104.49	103.46	100.49	105.23	104.67	109.11	107.36	105.64	103.71	103	106.88	111.99	99.668	105.36	108.63
112.22	108.15	110.36	108.88	114.74	106.59	104.8	113.63	110.73	110.42	114.14	111.5	104.66	115.23	113.36	109.3	103.37	113.95	112.77	112.54	117.38	112.11	112.05	105.91	110.54	112.05	109.82	115.48	110.43	116.41	110.58	115.41	111.7	103.27	111.64	121.96	110.94	113.81	118.96	110.05	109.43	107.56	109.53	113.47	110.51	110.3	112.38	115.13	109.15	113.24
105.92	98.195	104.01	100.5	103.89	106.79	108.33	107.26	111.59	100.98	103.61	108.33	105.36	106.29	105.16	109.28	104.74	104.65	107.65	106.24	106	109.67	113.12	101.51	108.71	108.65	112.16	106	106.78	111.05	111.82	101.59	109.45	100.38	102.05	110.26	104.35	108.98	108.35	104.82	104.41	104.63	101.02	105.26	115.7	102.57	103.24	102.05	103.98	100.54
103.04	105.36	108.3	103.33	107.93	98.791	101.1	103.61	100.98	105.87	111.33	108.54	107.76	108.9	109.92	104.48	109.28	103.84	112.34	104.5	103.83	101.46	102.26	100.32	102.36	105.38	99.676	105.59	110.56	106.59	104.03	107.5	104.07	102.39	112.06	107.14	106.05	108.69	102.15	100.99	104.03	106.56	107.02	114.71	107.49	102.06	101.1	109.12	107.22	103.95
107.79	103.36	105.88	97.92	105.86	100.52	108.01	106.73	108.92	104.67	107.94	110.11	107.13	103.35	109.87	107.1	106.17	107.42	108.64	107.58	104.77	105.87	107.31	101.2	104.11	112.34	113.57	107.59	99.076	110.91	105.23	108.32	105.6	103.32	103.6	104.33	112.82	109.68	102.13	107.16	109.21	110.67	104.8	103.83	110.06	108.01	103.52	107.08	108.78	108.7
102.98	109.11	106.91	104.84	108.45	103.64	107.2	106.87	107.89	110.26	106.18	98.692	106.12	110.09	106.19	105.49	102.09	104.59	103.82	106.64	109.37	105.74	109.36	109.69	107.88	102.51	108.45	105.1	108.68	102.72	104.15	101.85	102.25	113.26	114.56	110.28	112.95	107.47	105.83	105.86	108.38	98.41	109.37	106.63	113.05	111.53	108.25	105.88	104.7	102.12
108.94	99.367	104.13	101.59	105.44	105.68	103.47	104.25	107.53	101.96	107.89	109.16	97.553	100.13	103.01	104.97	105.45	102.88	100.75	106.62	115.52	110.43	109.14	110.07	107.46	106.71	102.12	110.7	111.78	102.83	99.949	102.44	101.12	102.1	110.53	105.56	105.42	103.68	102.18	101.28	109.88	101.54	100.54	98.545	103.85	104.75	102.77	104.55	98.481	95.902
108.73	108.85	106.31	107.69	103.63	105.6	112.79	102.25	103.82	109.84	110.19	109.03	110.9	103.53	103.12	107.74	107.65	111.53	105.25	107.12	104.1	101.44	110.05	106.83	111.74	110.26	107.06	105.35	103.01	108.79	110.32	106.09	104.94	107.14	109.23	112.44	103.17	103.83	105.01	113.1	109.46	105.07	99.972	109.9	104.45	105.24	111.97	113.91	104.3	111.81
103.09	102.82	111.41	95.701	107.32	105.61	108	107.64	102.73	104.61	103.42	108.4	106.47	106.68	110.27	106.06	107.54	97.516	104.75	104.25	104.37	108.62	109.18	107.68	102.66	101.94	111.62	107.41	105.54	107.58	108.62	108.82	104.2	113.24	105.06	108.74	106.23	105.84	106.42	101.12	107.38	109.87	105.43	102.75	104.65	100.67	108.1	102.11	110.52	103.36
117.22	112.72	106.83	109.99	113.66	108.18	110.36	121.35	108.19	113.43	113.23	117.73	116.46	107.88	111.55	115.24	108.87	115.16	115.37	120.53	117.43	111.98	117.71	111.31	108.04	112.08	107.31	115.41	121.26	113.78	119.54	118.84	107.93	117.73	113.84	116.25	113.31	114.64	109.9	110.46	109.46	118.88	111.57	112.79	113.33	113.34	109.19	113.85	119.08	109.69
104.13	107.86	103.35	102.5	111.34	104.17	104.73	101.27	105.64	107.98	100.85	107.43	104.59	103.26	101.09	106.47	92.58	102.71	102.6	99.545	102.12	100.64	105.76	102.8	102.01	95.646	103.68	105.42	105.42	106.99	103.02	101.64	100.79	109.26	111	100.95	99.197	103.34	109.17	109.32	102.73	93.701	107.14	104.62	105.66	102.76	98.733	101.42	102.54	106.47
114.44	114.75	112.36	111.11	111.28	110.61	106.75	115.62	110.88	118.22	109.56	109.5	110.83	109.44	115.41	107.54	116.46	109.14	110.86	108.53	111.38	112.53	105.67	116.12	110.26	106.28	108.25	111.63	111.76	113.05	116.18	111.59	111.76	112.01	111.43	114.37	110.78	107.45	109.78	106.46	111.34	109.8	113.97	110.59	117.09	107.42	113.21	108.5	114.2	113.99
105.46	113.1	103.22	101.69	99.926	110.75	106.94	104.94	105.3	108.48	106	101.09	100.21	108.54	100.53	105.8	100.61	101.46	110.7	110.69	105.6	106.08	114.29	107.71	106.64	107.45	110.3	100.25	105.34	104.86	101.39	109.63	105.65	106.96	106.91	106.79	106.73	104.52	105.45	101.32	105.88	101.89	102.91	105.21	97.149	106.28	107.69	101.81	102.72	108.73
113.4	106.05	110.66	116.35	113.24	109.99	112.2	113.85	106	112.51	112.04	105.91	105	116.24	106.43	108.39	108.44	109.27	108.79	114.67	112.26	102.29	107.86	115.98	106.5	111.31	107.89	107.8	110.04	111.78	115.61	107.08	108.8	110.31	112.98	113.28	107.54	106.94	107.77	106.96	114.87	110.59	109.47	110.82	109.72	102.99	115.89	109.24	108.69	104.44
103.34	113.18	113.8	104.95	106.98	107.46	115.17	109.26	112.95	110.48	106.35	110.12	110.93	102.86	112.87	113.89	108.79	113.07	115.19	110.67	113.44	104.79	110.49	112.89	105.37	115.1	103.66	114.32	112.89	108.46	112.42	112.6	107.75	103.76	108.14	107.69	112.33	104.19	116.28	106.09	109.84	108.82	102.29	105.51	115.34	108.9	110.69	115.2	111.88	112.62
107.73	104.95	103.5	102.71	104.25	109.06	104.73	112.65	104.13	104.62	101.71	103.62	99.808	108.09	98.051	106.24	108.54	104.21	102.82	108.42	107.87	111.56	101.26	100.18	104.3	105.32	101.56	104.38	103.25	105.88	99.263	108.85	98.539	102.19	110.76	106.1	103.16	105.74	107.31	105.66	103.25	109.06	101.99	104.33	103.11	103.98	102.7	102.75	109.45	99.906
111.51	107.32	113.47	113.61	117.41	112.27	108.31	113.48	110.73	114.6	116.3	111.49	117.27	106.16	113.54	110.94	111.51	109.66	111.76	109.81	111.98	103.53	115.16	109.13	115.07	107.56	109.47	114.82	114.25	117.32	110.81	109.3	120.46	111.04	112.69	114.33	105.98	105.18	111.14	115	113.73	107	109.73	111.63	111.08	111.95	111.17	113.19	113.12	115.29
100.81	109.14	102.68	100.72	104.12	101.13	101.25	99.969	101.78	97.397	107.85	108.57	96.64	98.334	94.775	113	95.373	103.56	96.449	101.73	104.9	90.881	100.6	98.287	100.91	101.58	103.16	99.296	96.45	105	96.134	97.536	105.92	98.392	103.89	95.913	101.76	98.65	96.322	99.349	101.03	98.945	94.366	99.773	103.91	102.71	100.73	96.972	105.03	107.45
106.97	105.76	104.73	112.16	108.05	107.62	110.2	107.99	105.29	102.99	105.85	107.81	105.28	107.27	106.61	106.01	109.75	103.33	109.66	111.54	109.94	98.003	95.23	105.17	104.74	112.99	102.6	108.92	113.41	102.04	107.04	112.08	103.29	104.68	107.12	107.36	108.94	97.27	100.1	111.33	102.08	102.23	107.34	108.97	107.87	99.068	106.46	107.35	110.45	105.51
104.66	106.88	106.09	107.59	112.94	107.24	104.17	108.08	103.81	105.48	111.96	104.93	112.15	105.21	101.74	103.11	109.13	103.63	104.39	104.36	107.48	104.46	106.62	104.82	110.37	111.19	107.54	105.83	112.9	102.63	105.46	112.04	110.76	103.56	107.7	110.84	103.73	111.2	103.81	106.68	102.9	104.14	100.43	106.39	106.86	106.62	108.77	110.32	101.79	108.29
107.77	105.32	105.69	110.94	101.31	109.97	102.52	110.96	104.64	108.21	104.52	103.61	104.85	107.17	101.75	107.84	105.11	106.82	95.284	102.68	108.33	106.34	104.86	110.28	104.53	107.9	104.72	100.65	105.07	109.7	105.94	105.98	102.5	110.03	105.07	101.83	109.44	106.42	107.15	102.21	98.339	108.69	107.93	104.65	110.57	101.12	109.42	109.24	100.62	101.87
100.31	111.32	109.33	103.46	105.13	105.62	109.11	105.41	107.59	102.25	105.08	105.59	109.15	105.38	109.63	106.56	108.18	107.29	112.15	106.63	103.72	110.82	103.26	101.68	108.48	104.62	104.81	104.68	102.49	103.01	101.43	100.72	107.43	103.06	111.19	113.95	105.72	107.39	106.27	108.66	108.34	107.68	107.75	109.47	109.44	104.69	106.63	111.16	108.89	102.73
110.2	106.24	104.14	102.75	103.54	103.75	105.95	104.16	107.61	107.23	114.07	106.93	101.64	98.172	98.588	109.86	103.24	105.99	106.06	107.42	104.41	106.79	108.53	101.88	98.865	107.36	104.14	106	104	103.62	105.23	103.02	104.58	107.11	106.41	105.23	101.64	100.33	102.12	100.25	99.927	107.8	99.678	100.87	99.154	104.61	104.88	105.71	103.96	105.81
103.18	107.65	98.59	108.49	111.69	106.85	102.35	98.887	107.58	100.77	109.95	101.67	103.79	108.78	110.66	104.03	106.28	108.14	102.58	102.9	108.6	105.19	100.97	104.87	106.82	100.67	102.74	108.63	103.45	102.32	109.67	107.96	107.22	105.62	108.37	102.16	101.25	106.93	98.803	104.69	102.45	105.28	106.87	106.95	108.96	109.7	111.91	107.95	110.51	105.4
97.403	98.808	104.96	104.63	102.16	95.119	91.734	103.71	96.606	94.632	101.61	102.19	102.41	97.329	101.37	106.51	98.42	97.126	99.922	102.4	101.25	100.51	101.12	99.837	100.38	105.09	100.34	103.77	101	100.67	97.103	99.602	97.271	103.63	101.18	93.89	99.299	99.895	100.41	101.55	96.822	102.6	99.311	98.666	101.3	102.65	99.144	103.6	100.79	105.45
100.22	96.657	109.95	99.471	104.73	101.59	93.166	103.92	96.732	103.72	100.14	100.42	102.04	99.974	105.48	103.1	102.75	105.17	102.2	97.818	102.83	108.78	96.237	100.62	101.25	97.03	105.94	100.32	102.39	100.33	95.697	107.13	97.593	99.913	94.242	100.81	101.91	102.1	101.15	99.508	104.51	98.176	106.01	95.852	99.69	97.254	97.898	97.698	101.23	96.062
106.98	105.11	107.79	96.429	102.71	102.2	99.314	103.31	108.88	106.74	101.29	103.42	110.25	107.86	111.13	107.99	107.14	102.24	118.7	107.89	103.36	107.64	107.63	108.19	105.72	108.02	104.94	103.63	106.64	110.64	106.9	108.81	107.19	104.87	98.73	101.7	110.84	99.909	101.9	101.81	103.67	101.67	105.75	105.98	104.07	98.428	103.06	102.25	96.99	105.39
107.52	109.16	116.51	116.01	114.13	110.55	111.33	111.31	109.33	109.23	109.56	112.46	107.83	109.59	109.28	104.95	110.56	109.32	109.85	109.99	117.22	112.89	109.67	107.19	117.81	107.36	112.91	110.18	111.28	108.92	115.06	109.6	98.324	111.76	109.68	115.76	105.64	116.21	111.91	112.92	107.9	112.97	105.6	107.77	116.25	112.02	108.42	109.25	115.43	114.94
105.05	104.9	102.41	105.48	109.12	104.29	104.85	103.78	104.15	100.62	101.17	104.94	104.7	107.01	108.4	105.8	109.68	112.06	104.4	99.689	98.878	111.28	110.46	105.31	102.38	103.05	106.75	110.4	110.05	101.41	106.21	105.76	108.39	99.47	107.56	99.144	108.53	102.83	102.82	109.02	101.39	105.38	107.34	106.41	100.34	101.6	101.97	98.778	109.41	105.59
107.94	108.15	105.57	106.12	112.49	110.46	106.73	105.58	104.91	108.96	105.84	108.81	105.9	111.7	106.8	101	107.48	108.2	108.03	107.12	107.31	110.95	107.5	112.05	98.922	104.81	101.75	105.86	108.1	107.24	112.12	106.36	110.02	103.73	109.52	103.34	102.96	106.22	109.94	106.54	107.65	103.54	109.42	104.42	105.27	101.28	107.74	104	101.91	111.06
98.779	99.981	100.18	108.59	98.015	103.76	107.26	99.68	102.78	102.31	100.99	99.478	102.85	97.562	101.24	97.37	96.284	100.76	105.93	103.39	102.86	106.41	94.674	98.742	108.44	104.74	96.727	101.27	98.645	101.2	96.423	101.19	104.74	103.31	102.88	105.95	98.773	99.65	101.1	96.828	104.09	99.443	104.6	102.98	99.625	93.937	104.63	100.3	95.899	101.89
105.49	102.3	108.54	105.62	104.89	104.4	101.52	106.88	102.57	101.65	106.86	103.42	100.91	105.52	107.29	103.4	103.19	111.92	103.35	100.42	104.11	100.6	104.23	106.31	110.76	99.544	106.26	101.62	101.63	102.74	108.52	109.95	104.86	103.98	106.79	105.29	105.57	104.53	103.8	102.67	106.4	106.99	106.26	101.69	108.23	112.33	109.11	108.33	105.2	110.14
103.37	106.79	102.79	105.28	110.69	102.07	102.83	109.5	105.27	108.81	111.34	104.18	105.61	106.72	108.13	107.61	102.73	111.16	106.9	106.94	110.95	111.98	105.12	102.35	108.68	109.2	107.59	107.67	108.08	103.66	103.52	109.59	101.84	107.99	105.5	108.09	106.65	109.66	109.37	104.8	104.42	112.38	102.87	112.16	102.07	104.48	106.79	102.9	103.89	105.16
107.81	114.45	110.79	112.49	110.12	111.62	110.96	118.01	112.88	112.06	109.44	115.41	108.91	114.39	113.22	105.98	112.12	115.75	111.3	109.08	112.02	106.73	108.03	111.17	110.67	109.43	117.84	107.69	108.24	108.04	108.44	106.3	110.03	109.17	118.32	109.34	110.86	110.47	107.71	106.75	112.73	106.35	112.72	108.34	113.66	111.83	112.27	110.06	109.98	111.79
106.73	107.2	112.65	119.53	106.57	107.63	112.83	112.72	110.13	109.78	111.75	109.35	109.59	111.19	110.62	111.16	116.46	110.16	117.89	110.92	110.34	107.61	110.26	109.04	118.02	112.01	108.5	118.65	112.11	112.97	113.05	109.16	108.67	113.09	111.65	114.8	110.2	118.18	113.73	109.76	114.85	108.11	109.47	112.59	105	110.28	104.55	108.31	111.87	111.29
112.46	109.54	112.68	110.01	120.21	104.13	109.82	109.29	116.47	111.51	113.95	107.01	110.08	120.63	110.51	106.4	109.62	111.98	112.56	111.22	111.85	114.91	110.09	112.51	112.85	110.8	113.15	112.1	112.06	114.73	112.37	112.75	110.72	106.02	114.59	103.76	109.68	114.06	115.16	113.45	105.67	110.29	102.51	106.88	111.3	110.94	112.09	110.09	109.85	110.26
107.03	103.43	105.24	102.65	98.811	102.46	103.9	104.28	110.12	109.4	104.83	106.27	108.52	109.73	104.65	110.18	104.74	105.86	106.37	104.25	100.16	94.641	100.67	103.64	104.35	102.95	106	100.41	107.61	108.48	108.87	106.98	110.36	101.19	102.73	107.25	105.57	101.03	109.35	106.32	110.83	96.585	101.94	101.92	112.94	105.05	105.66	101.02	102.15	106.98
109.76	106.5	108.01	109.24	104.48	97.28	101.29	103.26	109.93	111.4	105.23	106.07	105.64	106.4	104.35	110.08	107.17	106.68	102.93	104.81	109.85	107.66	106.51	110.27	114.6	111.17	109.73	107.96	104.04	100.24	102.91	105.57	108.66	111.12	104.11	111.52	108	106.95	103.79	103.82	102.83	112.2	105.57	103.75	101	105.18	105.07	106.83	102.92	103.66
106.57	110.18	110.88	109.28	113.2	110.74	112.68	108.09	110.08	113.4	113	109.66	114.21	107.82	113.93	112.44	106.84	113.34	114.58	104.21	116.62	112.2	110.06	115.21	110.68	109.49	110.37	105.87	111.01	109.35	110.77	116.59	111.55	110.31	112.55	110.33	108.88	105.37	114.93	111.47	111.25	106.75	110.32	109.49	109.36	111.18	112.85	116.76	108.78	107.96
100.48	96.658	97.56	97.119	92.998	97.656	101.07	104.21	104.01	101.33	100.92	92.145	104.31	100.15	103.28	94.185	98.835	97.923	100.33	100.36	99.978	96.948	92.773	100.54	99.482	99.17	106.23	104.71	94.465	102.32	96.791	98.705	103.94	98.938	101.95	94.102	98.796	96.888	103.2	98.881	97.564	101.04	101.89	95.916	100.53	97.805	100.2	95.532	95.681	102
105.48	101.7	110.68	99.456	109.14	107.78	102.43	107.52	110.76	107.49	104.72	108	105.79	107.57	107.25	100.96	113.79	108.87	105.31	106.59	101.2	110.37	110.68	102.36	109.47	98.923	107.59	107.41	105.14	104.73	107.91	111.66	100.24	114.2	103.91	103.88	105.86	109.01	104.04	108.64	106.09	108.71	101.1	108.18	101.28	105.18	102.46	105.88	112.97	101.07
109.26	102.6	105.28	109.79	103.04	108.3	107.11	104.45	106.2	108.2	107.98	106.97	109.2	107.69	104.95	106.63	111.4	103.51	108.63	110.88	105.91	106.42	109.16	110.99	109.5	98.616	105.47	108.89	100.07	107.47	108.49	104.71	103.12	108.48	104.95	109.9	113.12	104.43	102.04	108.43	110.05	105.74	99.002	104.36	109.31	102.47	107.46	105.49	112.39	111.06
114.38	113.98	112.33	114.67	104.01	109.47	112.36	111.62	110.55	112.38	116.5	111.54	112.56	111.98	116.3	110.41	114.78	114.69	107	112.69	114.22	115.81	108.38	116.89	120.42	115.01	109.65	110.55	109.8	112.05	113.51	119.45	113.22	112.51	110.17	110.53	114.58	107.5	108.36	112.97	113.73	110.34	111.95	110.84	108.92	115.51	110.42	112.67	109.42	117.61
105.9	103.49	111.25	109.92	106.61	105.15	105.4	107.88	108.74	109.33	108.54	109.2	104.63	106.59	108.04	97.18	107.95	99.481	101.99	108.25	113.66	106.67	104.47	111.86	106.88	108.89	106.5	108.92	106.52	106.67	105.4	103.61	105.73	112.72	100.95	106.38	106.39	106	107.08	97.767	108.83	110.82	109.84	104.34	107.24	100.18	105.59	102.8	106.94	98.401
109.42	107.9	109.6	104.72	106.71	103.24	102.59	104.69	95.319	106.35	101.52	106.27	100.21	104.67	105.51	106.89	106.35	103.88	105.02	105.74	97.288	106.1	96.953	107.03	103.98	106.89	108.15	104.55	103.2	100.7	100.42	105.33	104.66	110.67	104.05	104.2	98.873	105.68	100.88	106.87	103.32	105.54	107.33	103.03	102.46	107.84	110.04	99.976	106.17	106.44
109.88	103.4	112.88	117.32	113.3	110.78	110.86	109.62	117.23	115.47	121.23	112.27	111.33	115.41	112.79	114.54	115.96	116.3	103.85	126.72	114.46	109.29	113.15	115.79	108.72	121.35	114.13	118.1	116.85	114.71	110.25	111.11	108.81	110.25	112.13	112.19	117.65	112.45	118.5	120.08	120.7	111.83	113.38	112.63	113.64	112.2	113.48	110.68	109.83	115.3
105.39	102.86	104.94	104.05	110.47	106.48	108.13	106.93	105.26	111.68	98.518	104.01	104.55	102.35	103.89	107.08	103.93	102.62	108.38	102.67	106.65	112.85	105.66	109.51	106.46	105.98	107.32	103.09	108.08	109.66	106.59	105.73	111.56	105.82	99.674	100.77	104.79	109.59	109.46	104.71	105	104.82	106.57	101.6	109.35	107.48	113.32	97.683	105.37	108.29
102.75	102.25	102.46	112.8	103.02	108.73	107.96	104.2	105.1	102.58	111.46	108.89	106.57	109.67	113.23	97.374	110	109.59	107.77	104.92	106.51	105.87	98.335	109.03	105.58	104.77	107.95	103.05	101.55	105.6	110.95	102.75	102.15	104.88	101.71	96.092	103.87	98.924	109.12	105.18	107.11	99.932	105.72	95.881	105.04	107.56	108.6	101.6	105.32	105.89
104.3	106.85	107.23	103.06	105.04	105.53	107.1	100.35	105.84	99.842	104.53	110.26	107.2	102.47	110.1	110.37	107.74	98.004	104.76	110.96	102.62	107.37	103.08	107.98	105.33	104.06	108.18	103.61	105.2	107.61	102.65	102.51	104.26	103.37	107.23	105.34	101.66	101.48	101.67	109.46	107.85	108.27	105.19	105.24	106.17	106.17	114.56	99.449	107.4	107.6
111.01	98.128	103.21	103.71	102.72	100.52	98.839	97.543	93.213	100.52	96.495	105.05	104.41	102.67	103.17	102.61	101.5	97.117	98.856	103.73	99.495	102.83	98.914	91.02	102.41	103.33	95.203	97.134	106.48	94.208	100.95	106.28	97.458	95.102	101.97	102.01	100.98	99.951	98.958	96.271	109.61	101.45	98.201	105.02	102.97	103.23	99.138	102.03	104.94	98.285
117.75	120.3	114.76	119.81	116.27	114.97	119.67	119.67	116.27	116.71	115.26	114.95	117.89	109.15	117.48	124.57	122.36	117.02	121.76	124.55	120.56	114.82	109.35	117.75	113.93	122.63	120.68	119.25	123.7	115.47	114.8	115.62	114.96	110.65	116.59	124.32	114.92	117.43	124.41	122.38	113.39	113.54	113.19	115.8	114.12	123.67	117.14	117.39	113.07	120.76
91.773	100.48	96.777	98.836	101.17	98.72	99.608	103.78	100.92	98.546	98.576	101.78	102.33	98.629	97.159	96.966	98.857	95.371	101.26	102.05	105.48	98.558	103.64	102.85	97.379	106.19	103.49	104.6	102.43	96.17	97.894	100.7	100.86	95.336	99.887	103.78	101.43	101.54	96.597	103.08	104.64	96.346	96.281	100.96	101.6	100.16	101.26	100.49	100.8	100.74
115.13	108.65	110.3	113.62	108.61	110.29	109.38	112.69	113.79	110.56	110.57	106.31	109.2	112.08	107.77	108.8	109.6	111.98	109.98	107.69	109.49	113.37	107.05	114.31	106.54	102.71	109.64	107.98	113.44	104.44	104.31	114.91	103.27	107.31	112.34	106.03	102.87	109.18	108.75	114.82	105.8	108.84	109.74	112.67	113.66	107.44	113.05	105.55	120.76	105.4
101.81	103.85	107.76	111.95	97.523	106.75	100.83	106.32	100.65	105.59	106.92	101.82	104.6	98.729	100.3	111.11	111.08	105.6	109.12	103.63	112.31	101.41	107.33	98.526	100.35	106.89	111.58	103.6	103.2	109.78	104	108.98	99.534	106.55	108.31	102.61	102.63	108.28	106.27	101.8	106.76	106.98	104.46	100.05	100.51	113.03	103.83	107.03	104.5	101.38
106.55	106.01	104.97	107.13	111.47	109.19	110.02	111.34	99.259	104.24	109.02	105.72	113.64	105.6	108.25	104.89	96.035	106.35	111.75	109.74	101.29	105.42	110.73	106.02	104.93	108.76	108.02	105.84	101.28	104.53	105.94	102.03	109.16	99.843	101.03	100.99	109.53	106	102.84	105.78	105.88	107.77	106.47	106.44	108.96	107.91	107.12	105.36	104.27	101.45
111.13	102.87	116.62	109.74	111.47	114.08	110	112.77	119.99	104.99	107.45	115.61	107.94	108.79	108.7	110.55	111.69	111.49	107.92	107.32	106.21	103.88	110.67	106.45	111.89	106.19	110.17	105.92	113.28	110.51	106.54	106.57	107.38	113.93	114.5	112.74	109.07	111.87	111.28	111.41	108.31	103.98	114.37	112.54	109.77	108.16	109.33	115.31	111.79	109.3
111.96	106.06	112.02	109.77	108.31	110.66	115.19	109.06	106.2	110.66	107.94	112.53	114.03	108.22	108.1	115.84	110.87	108.57	109.47	104.49	110.04	108.77	109.9	109	104.02	108.87	104.46	108.29	104.24	109.88	110.83	106.16	112.36	104.86	106.37	114.78	112.94	116.07	110.23	114.46	109.72	111.52	107.35	106.91	116.61	110.69	110.6	107.74	110.99	111.52
111.34	116.67	111.46	113.63	109.09	115.55	114.39	119.34	111.18	113.2	115.47	107.24	115.54	114.68	107.62	108.09	117.39	112.14	105.09	107.74	108.88	111.19	111	114.89	112.17	108.26	114.55	111.47	105.54	107.54	107.31	114.48	111.4	109.87	111.36	111.16	116.41	116.4	111.09	107.78	105.24	114.07	115.62	116.08	111.96	116.21	107.18	111.46	115.44	118.15
113.17	109.24	110.48	113.56	109.41	108.43	113.64	114.74	112.27	109.38	113.9	103.78	113.78	108.99	110.89	115.66	111.13	118.39	114.47	114.18	112.75	103.88	114.22	114.05	115.14	116.67	110.48	114.05	113.03	113.47	109.14	109.4	108.46	115.96	116.54	112.94	109.17	113.65	114.28	111.17	111.22	110.56	111.39	108.09	110.33	115.51	116.66	114.44	117.73	107.52
107.48	110.95	106.8	109.4	108.54	112.31	107.06	114.2	117.31	111.08	107.19	111.57	115.37	110.89	113.34	113.54	108.73	113.11	108.59	107.16	116.67	117.23	105.73	111.37	110.13	110.84	104.62	111.46	111.68	114.87	107.19	104.57	104.82	116.14	109.94	106.94	116.61	112.67	109.05	108.92	108.14	106.82	111.35	115.14	110.67	104.86	112.54	110.39	111.84	106.41
106.68	99.402	106.95	105.33	107.73	101.23	104.8	103.65	97.704	105.9	105.08	110.7	102.2	107.71	105.37	111.18	100.05	103.75	113.35	105.52	109.76	96.456	107.48	104.22	109.02	108.69	101.18	109.01	105.84	104.78	107.04	113.48	107.86	105.67	101.74	110.27	109.46	103.52	104.11	103.32	106	111.4	105.61	102.65	100.64	104.7	108.29	106.51	102.73	104.87
110.96	118.96	113.3	110.57	107.25	114.89	113.96	122.84	114.65	108.6	112.57	123.76	112.61	110.77	114.83	113.58	109.05	114.67	116.17	114.26	111.55	109.31	116.2	106.78	108.28	111.06	111.82	108.97	113.09	108.62	111.31	113.4	107.72	108.55	112.21	103.52	108.23	111.14	111.93	111.69	113.19	112.39	116.83	111.32	113	110.58	120.35	116.53	118.19	109.31
110.34	116.3	108.88	107.94	117.07	104.91	114.43	110.92	118.34	112.08	114.29	110.47	108.56	109.16	111.78	110.33	109.03	112.73	117.6	112.05	109.85	106.71	112.63	110.09	104.69	113.49	115.25	104.31	112.26	107.6	111.82	114.22	108.16	115.6	107.76	115.07	110.25	113.07	118.44	114.34	113.86	110.77	110.72	117.93	117.48	115.77	120.1	111.06	110.48	112.98
122.2	117.79	123.55	113.6	111.4	110.75	120.94	118.31	119.82	115.01	118.79	116.07	114.16	114.75	114.37	115.08	115.78	115.92	122.64	114.17	122.9	115.93	113.24	119.41	119.31	120.53	114.05	113.64	112.2	116.68	111.18	117.65	113.26	118.65	117.34	117.48	117.12	111.27	114.39	114.48	114.51	116.85	118.42	116.95	108.71	118.2	112.33	114.39	116.46	117.02
99.575	110.07	108.27	104.93	110.19	101.12	108.08	104.11	111.83	109.46	98.477	103.73	108.61	105.61	103.21	107.39	104.61	103.53	107.96	101.27	114.32	102.87	104.74	111.09	106.52	104.94	112.59	106.23	101.97	104.63	101.59	107.76	99.923	102.31	105.55	104.54	105.86	106.4	108.75	100.08	107.39	109.07	102.8	103.76	100.2	109.93	100.85	106.61	106.87	105.36
102.3	107.46	106.17	102.99	99.657	101.87	99.125	98.659	97.983	101.79	94.774	101.5	104.37	101.39	94.102	95.735	107.5	98.233	99.327	94.726	103.23	101.48	98.188	104.1	100.55	102.13	93.713	100.14	99.631	91.561	98.988	96.066	98.479	94.3	100.61	95.541	96.918	89.748	100.11	94.392	100.89	103.81	102.86	102.75	102.41	96.985	100.16	98.277	98.622	96.391
101.22	101.9	96.283	102.67	95.613	101.91	102.48	98.565	92.465	100.5	95.95	107.38	93.343	100.44	97.092	102.8	102.96	98.773	94.453	105.54	95.703	104.67	100.44	96.651	100.36	99.364	96.015	102.28	102.26	97.745	96.339	101.06	101.89	97.902	102.29	104.33	99.799	101.59	106.45	101.87	95.776	93.811	101.91	95.252	93.482	98.073	101.21	100.83	99.583	94.183
98.989	96.545	95.661	92.046	91.01	103.26	101.91	96.413	101.63	113.07	101.06	99.356	104.36	94.246	101.46	101.57	96.767	102.27	94.213	100.87	98.602	98.804	92.796	99.251	101.67	101.01	103.15	101.88	96.179	95.709	97.992	101.34	100.71	95.735	92.632	104.22	101.98	93.523	92.345	94.055	96.016	100.45	97.846	98.249	103.98	97.049	102.48	92.855	102.76	101.81
113.78	111.27	112.4	105.42	112.39	115.64	114.88	116.89	112.34	115.11	115.38	104.96	106.73	110.34	111.86	106.09	109.02	115.67	115.1	104.85	112.86	110.08	112.82	108.99	113.7	111.71	110.67	111.54	112.07	109.75	109.45	112.34	105.61	112.89	111.68	108.52	109.92	109.61	111.79	110.18	119.93	108.46	110.32	107.26	117.33	103.84	114.32	106.57	108.47	113.59
103.71	111.11	99.251	108.57	103.51	107.97	102.6	105.37	100.86	107.91	102.01	98.917	106.08	104.3	105.24	104.8	110.47	106.53	107.03	102.66	104.31	100.72	101.51	110.45	108.59	108.37	99.597	108.66	98.271	106.18	105.22	103.12	105.82	111.02	101.8	98.766	101.88	105.29	103.79	101.9	99.229	102.28	104.78	99.733	103.84	96.856	100.06	105.6	101.9	99.557
113.16	115.25	115.59	108.93	107.99	112.88	113.4	114.14	110.07	111.82	117.62	112.17	111.31	109.99	117.44	110.22	109.21	103.55	116.25	116.63	111.53	116.53	112.06	109.17	109.05	110.78	116.72	115.93	108.49	108.05	115.39	101.54	111.72	111.53	109.84	117.65	116.58	113.26	111.85	120.77	117.24	115.58	109.09	104.18	106.65	111.72	113.53	114.9	113.02	113.76
97.616	101.9	102	102.9	97.643	100.8	101.54	98.002	102.38	102.26	104.82	100.42	101.59	99.864	100.3	99.074	104.24	100.85	104.38	101.81	102.88	95.221	99.845	101.99	99.404	101.05	104.56	99.733	96.209	101.22	96.552	93.694	97.08	98.862	97.123	100.97	101.58	107.99	98.338	99.982	99.475	95.387	99.128	98.979	104.13	100.2	99.314	100.87	101.13	101.8
106.89	102.03	107.07	103.25	102.57	106.78	109.3	98.848	101.55	106.48	99.339	104.18	110.16	108.64	97.739	104.7	108.66	106.9	103	110.68	105.55	112.28	101.26	102.92	100.37	101.84	101.64	108.96	106.48	108.6	109.68	106.47	100.77	113.03	109.87	107.86	103.56	108.11	101.81	108.92	107.84	102.41	103.59	107.41	104.5	102.21	101.14	98.891	106.79	109.09
101.82	104.75	110.96	97.937	106.98	105.37	106.99	110.59	103.89	102.06	105.81	112.68	105.97	111.35	108.37	100.07	110.12	105.19	104.04	103.34	102.95	106.27	104.61	101.63	105.81	102.57	108.12	105.08	105.87	110.87	106.61	99.439	102.19	99.305	111.88	103.9	109.1	102.82	103.99	103.03	106.75	98.179	103.2	110.1	103.19	103.21	106.21	113.5	104.19	104.59
113.21	111.93	117.7	117.14	114.61	125.41	117.25	114.33	118.5	119.92	112.52	118.54	115.59	120.5	116.47	120.2	123.82	116.64	114.35	116.36	123.03	114.18	116.14	115.5	122.75	118.09	115.97	116.34	114.95	117.05	124.54	116.82	115.86	118.98	118.9	115.22	117.87	119.03	118.3	118.02	118.71	117.63	117.24	117.18	116.53	113.1	116.29	114.59	122.08	126.94
119.8	123.01	118.26	118.87	118.49	121.12	115.44	112.47	124.65	117.49	119.41	121.07	117.22	115.47	116.55	117.41	122.92	113.01	112.48	119.44	118.94	117.51	118.14	117.87	122.16	110.81	116.36	113.71	112.64	114.91	117.19	121.65	111.64	117.23	117.23	119.13	124.19	118	119.4	113.01	123.21	119.17	116.77	114.81	122.85	117.17	120.19	116.6	119.84	111.32
114.09	114.58	119.61	117.94	118.99	116.39	107.93	118.2	111.29	118.58	110.69	120.56	124.17	121.85	129.04	121.82	124.07	110.82	113.3	111.6	117.97	116.79	110.68	112.04	116.42	117.23	112.29	120.2	116.59	117.57	119.71	120.77	118.44	123.36	118.04	120.69	115	114.09	120.08	118.92	118.57	120.88	113.44	122.05	109.23	112.01	123.45	116.31	116.39	111.04
102.46	106.86	111.49	107.15	100.12	104.5	109.11	107.12	105.68	103.44	106.76	98.628	106.27	104.66	106.32	108.14	108.9	109.43	101.23	109.37	109.08	111.39	103.2	105.92	103.87	104.58	108.1	105.03	107.73	105.84	105.82	114.91	103.45	100.35	105.24	110.06	104.3	112.45	108.31	103.05	105.64	101.58	107.16	102.69	105.92	107.86	108.52	106.95	103.24	102.44
110.04	114.44	112.98	111.94	111.08	109.3	111.19	114.03	106.33	108.23	116.55	106.18	108.51	113.12	112.32	110.58	113.41	115.65	108.83	115.3	108.01	115.29	107.09	109.04	115.22	117.55	104.97	102.06	106.09	109.77	115.88	105.39	108.87	112.96	115.64	104.08	107.48	114.59	108.79	112.34	118.34	111.17	110.45	111.25	114.82	111.64	109.3	115.1	109.1	115.34
109.75	118.16	113.49	116.78	112.23	117.49	108.61	115.78	113.55	108.94	112.47	114.33	109.25	113.78	110.04	114.05	113.96	113.32	110.37	108.73	115.53	114.25	106.94	113.21	114.54	111.19	108.94	106.04	111.57	115.43	117.22	116.37	106.63	102.27	103.04	115.3	114.03	114.57	109.04	113.67	116.31	108.8	107.63	105.77	117.53	112.66	107.77	112.18	114.89	106.68
110.93	110.35	109.95	108.64	114.87	108.55	108.14	115.03	112.24	109.61	98.4	108.61	108.48	106.69	109.26	110.29	111.04	110.89	112.52	111.28	113.56	112.05	105.59	108.86	109.97	110.88	107.19	108.92	112.53	110.87	108.27	119.64	104.93	111.81	105.98	109.62	109.46	116.15	112.67	109.08	111.8	110.54	112.7	104.75	110.54	110.33	111.11	103.52	116.34	111.28
93.936	107.06	102.92	97.109	101.96	99.29	99.293	96.514	105.75	101.12	96.931	102.93	101.31	100.92	93.518	101.8	99.943	101.7	98.91	102.57	102.47	98.9	97.069	102.39	105.55	95.918	99.334	103.57	95.404	98.44	100.86	96.35	102.48	98.172	96.822	104.5	100.11	103.43	103.57	99.828	100.09	100.34	96.888	101.7	93.229	101.7	97.715	99.51	97.257	105.29
109.29	108.46	109.02	116.58	107.8	104.92	119.16	114.09	114.32	108.28	112.17	107.59	120.05	113.52	110.16	111.29	108.03	121.87	112.11	110.69	112.41	108.09	117.2	104.57	111.77	115.96	117.12	114.91	110.17	110.95	116.41	117.09	114.1	114.41	117.75	115.35	116.7	110.24	115.64	112.81	113.3	109.77	113.46	107.58	111.33	116.71	122.25	116.14	113.54	117.92
98.164	101.06	104.32	95.72	100.71	104.16	97.116	99.5	90.428	105.09	96.797	100.18	99.488	106.5	102.42	95.519	95.152	101.45	97.711	101.63	104.61	104.57	102.52	102.04	103.98	102.72	100.6	96.48	107.79	99.641	98.515	106.68	96.596	98.448	101.41	97.804	99.992	99.477	100.2	95.302	95.305	97.953	97.376	101.99	97.182	97.759	95.364	102.42	101.19	106.46
112.95	101.2	104.65	103.95	99.73	106.05	101.12	108.26	103.38	101.39	100.86	107.47	111.53	107.91	104.04	102.86	107.46	106.1	103.19	100.62	103.29	102.95	106.56	103.01	97.731	110.36	105.72	107.52	101.78	108.14	105.95	107.94	110.6	109.88	106.43	111.1	103.03	103.94	102.2	101.36	99.553	112.14	107.35	103.43	108.39	108.84	102.17	106.05	93.572	108.4
103.56	109.34	109.5	106.88	102.88	106.82	105.5	107.09	105.88	112.46	111.29	102.64	101.45	102.27	101.81	107.39	112.77	106.8	105.51	103.58	111.58	103.65	104.61	106.76	105.16	110.03	104.15	105.97	113.73	105.69	108.2	112.54	105.32	103.58	103.93	111.7	107.03	104.77	108.76	104.41	107.72	107.6	108.26	106.69	106.23	100.59	104.66	111.72	104.12	100.46
107.69	110.63	102.66	104.63	101.97	103.27	108.64	100.68	111.14	102.85	106.21	97.801	112.75	105.71	105.02	104.55	107.08	103.96	104.89	112.18	104.75	101.07	107.53	101.16	103.93	105.19	103.01	105.8	105.95	108.11	110.49	108.76	112.61	103.61	106.48	104.61	104.36	103.2	103.68	100.02	104.75	102.29	104.77	108.39	104.3	106.7	103.25	100.65	105.84	103.07
108.32	115.57	114.64	113.21	117.64	114.61	111.41	109.52	110.3	105.2	114.97	114.49	110.27	112.87	110.04	112.18	114.86	111.61	113.21	106.87	105.15	120.35	113.79	117.87	115.42	105.82	113.54	114.13	111.66	106.87	120.34	107.39	110.27	117.97	115.97	109.34	113.92	107.48	112.55	109.85	113.98	111.65	114.92	109.23	112.65	111.1	116.89	108.14	109.29	108.32
107.77	108.08	105.44	105.45	108.84	106.82	105.35	108.44	106.56	98.257	105.6	104.12	106.29	100.04	102.16	108.83	110.53	111.18	107.39	101.73	105.07	104.23	103.66	107.71	105.6	99.372	106.96	108.37	109.24	111.21	97.693	104.48	106.54	106.79	103.01	107.1	110.01	106.06	109.09	108.09	108.16	103.55	109.16	111.1	105.2	106.65	104.43	107.55	105.65	106.62
104.69	112.74	106.15	107.28	115.18	99.971	107.34	110.76	102.7	104.33	109.72	114.08	109.11	102.96	101.72	114.18	106.84	107.39	112.24	102.59	105.86	110.63	108.97	104.9	107.25	104.16	107.33	106.82	104.98	97.662	98.524	105.09	102.83	107.58	106.11	105.22	108.72	102.19	103.95	106.54	109.9	103.9	105.35	102.65	106.48	108.48	107.8	99.392	115.22	98.484
114.32	108.9	113.53	110.83	105.39	106.13	113.22	107.09	112.7	105.33	107.66	104.43	108.54	107.26	114.1	105.97	103.85	107.22	110.64	102.96	108.55	103.84	113.62	115.1	105.75	111.31	103.78	112.75	105.79	111.94	109.94	114.21	108.7	110.52	110.44	108.5	105.74	110.96	111.34	104.46	109.19	113.64	107.86	107.53	104.98	107.75	106.21	112.38	109.07	112.62
96.275	98.358	105.02	103.19	97.813	100.32	103.13	106.11	98.732	108.89	104.19	101.53	98.832	96.191	102.67	102.77	98.978	102.58	96.337	100.08	94.037	101.35	89.834	103.69	96.105	101.68	95.937	99.671	101.08	98.395	97.741	103.77	103.42	102.96	97.95	98.958	103.3	100.69	98.686	95.575	95.449	100.29	94.243	95.246	107.09	97.897	109.38	94.84	101.67	100.07
99.166	106.99	106.33	103.75	107.07	103.88	105.81	104.78	97.274	102.59	102.47	98.626	107.64	104.35	103.56	103.9	106.84	103.56	102.13	103.06	107.39	106.76	105.85	102.63	103.63	106.01	107.03	110.52	99.025	99.809	102.09	102.81	105.95	105.79	105.98	96.551	106.74	101.93	101.3	101.13	108.95	100.05	99.24	106.52	105.89	105.65	105.56	102.57	104.89	104.79
112.12	107.41	115.07	113.54	115.69	114.79	115.56	110.8	112.79	105.39	116.66	111.27	108.53	114.37	111.93	106.81	114.02	114.47	107.65	113.22	104.71	106.8	111.28	104.77	106.28	118.33	110.59	111.14	117.21	113.21	113.66	111.62	113.72	112.73	111.49	108.52	113.35	115.3	114.93	113.03	108.47	106.06	109.49	110.8	113.02	104.68	112.75	112.68	108.49	111.44
106.21	109.74	107.53	104.44	104.7	104.24	107.78	105.25	106.04	107.54	102.18	103.21	107.3	107.78	109.41	104.23	99.156	102.37	107.75	102.47	109	101.31	105.98	105.64	103.54	114.67	108.07	105.25	108.2	104.27	102.18	109.67	105.24	100.29	104.57	105.24	103.84	107.35	104.42	104.98	99.615	101.28	103.33	106.72	108.22	103.42	109.67	104.42	113.75	109.65
115.48	111.15	115.05	112.08	115.83	112.6	118.09	115.83	111.6	109.87	113.09	114.28	108.97	112.49	111.76	110.3	105.12	116.71	115.41	111.69	112.37	113.52	113.53	109.98	106.6	113.85	111.25	112.24	109.45	111.59	119.49	111.28	114.87	112.84	111.91	111.17	112.93	110.78	110.92	115.87	114.08	112.83	112.7	120.54	118.19	114.79	108.14	113.89	107.67	117.91
110.84	101.33	111.11	102.92	110.2	100.93	103.86	102.84	102.8	106.09	104.78	109.33	101.35	108.19	108.28	100.97	105.99	102.21	101.57	97.885	105.35	102.01	105.7	102.94	106.32	98.745	102.37	105.92	104.17	101.5	101.46	104.35	104.37	101.95	109	98.854	101.03	103.63	102.05	102.32	102.87	103.95	109.19	107.31	102.84	101.01	102.83	101.31	99.384	104.98
104.06	103.37	106.73	103.6	113.97	107.79	100.83	101.05	105.2	98.179	106.59	99.63	100.84	96.633	102.74	105.32	98.811	103.86	107.45	100.52	109.54	99.262	102.39	96.48	105.72	106.42	100.57	109.05	111.24	101.34	104.93	104.01	100.31	112.83	102.73	104.23	105.87	105.35	100.87	108.94	105.07	102.91	107.05	105.93	101.68	100.01	111.64	102.24	99.22	105.97
108.8	107.84	110.14	100.51	107.16	105.9	102.45	106	111.26	110.86	106.38	102.83	102.71	102.16	105.87	105.44	103.41	104.75	104.7	97.975	107.35	103.81	103.78	98.261	106.14	107.04	111.53	109.02	106.91	102.07	102.83	108.81	107.9	102.27	102.57	109.29	106.83	105.43	99.816	105.57	103.87	100.33	105.09	105.64	103.95	111.29	99.559	104.35	107.08	102.1
114.14	112.92	116.64	112.2	112.93	114.02	113.86	113.8	113.79	110.11	109.62	111.47	114.78	113.35	112.48	109.09	108.76	113.68	108.66	110.35	107.26	115.03	114.16	118.99	114.18	111.76	115.06	109.23	111.32	111.17	113.47	112.35	109.34	109.5	109.55	112.32	109.65	115.38	118.48	112.25	110.58	113.91	106.06	108.34	115.02	115.35	114.52	113.53	113.5	113.63
118.95	113.14	113.42	118.75	114.47	108.75	113.76	112.61	111.43	118.48	116.13	109.06	113.67	122.14	105.65	112.02	113.69	113.42	114.58	109.3	119.86	115.13	116.43	115.13	110.88	115.16	112.23	106.98	108.11	112.52	108.64	112.34	114.98	104.38	113.59	109.12	113.49	112.5	111.83	113.94	113.7	115.83	117.38	111.6	109.53	110.31	107.42	115.39	105.03	115.37
106.76	108.39	104.83	102.61	101.18	107.87	104.53	110.49	105.75	110.15	107.79	106.02	110.79	109.95	102.19	111.99	117.75	102.94	106.25	106.97	104.17	108.45	107.23	107.35	111.72	106.66	104.89	109.31	107.47	98.193	102.01	105.55	110.55	109.58	110.06	107.17	105	106.64	105.51	107.82	109.09	109.05	107.73	102.71	106.47	101.44	107.17	107.19	109.97	107.75
106.72	108.02	105.98	102.41	110.98	102.23	112.41	109.89	106.62	109.32	106.02	108.61	102.47	108.99	105.1	108.7	112.56	105.09	112.78	105.82	102.91	107.94	105.31	104.41	102.23	106.44	109.98	103.19	104.68	110.53	103.5	105.06	115.72	102	103.64	105.71	102.39	110.88	105.41	106.74	108.91	112.12	109.41	107.84	103.4	108.61	110.82	103.91	109.93	111.06
109.43	104.63	104.76	111.9	100.53	108.92	105.42	107.54	106.35	102.39	104.99	103.88	102.42	106.7	112.7	108.3	112.13	110.27	105.33	113.32	106.3	106.32	102.44	112.28	103.43	108.29	105.23	108.51	108.5	107.91	107.93	105.13	106.85	106.04	115.56	108.7	105.79	110.69	106.35	111.99	102.15	97.867	108.92	112.4	105.22	103.26	108.95	95.545	113.38	112.47
110.83	104.06	102.94	98.721	108.73	108.68	112.2	102.56	103.85	115.42	103.56	103.24	103.26	104.16	109.37	106.79	106.38	104.98	105.18	97.496	110.83	105.53	104.77	102.4	105.36	100.72	103.49	101	103.45	109.67	109.07	108.58	108.61	105.13	109.25	107.58	105.82	105.46	107.36	101.7	105.42	106.99	100.11	106.84	106.69	111.98	102.84	103.89	104.7	103.38
94.324	107.11	98.553	101.95	98.015	100.27	97.726	96.79	103.63	102.06	95.79	98.165	92.367	99.182	94.375	96.348	94.012	103.64	100.92	97.677	104.51	94.94	101.31	100.59	106.1	100.96	96.878	99.04	101.87	96.162	96.809	97.527	102.9	101.81	99.063	100.1	93.757	102.05	93.547	96.593	90.932	99.062	99.297	99.187	99.858	107.62	99.205	104.07	100.22	95.194
111.46	106.14	105.7	108.66	111.25	113.09	110.47	116.27	110.66	108.14	108.45	113.83	117	114.39	104.72	104.81	111.13	116.6	115.24	114.58	114.27	112.78	116.87	113.61	107.78	115.73	113.33	109.99	113.15	99.955	113.93	111.82	109.8	107.33	114.78	108.56	110.57	112.07	111.16	110.64	111.39	115.41	106.01	113.53	115.17	108.73	112.43	115.52	111.5	113.71
107.54	116.22	109.83	111.68	117.12	109.64	110.7	115.64	116.72	110.74	116.06	111.99	107.78	113.38	109.7	111.58	105.63	106.27	106.42	110.53	108.63	112.76	110.62	110.92	116.39	109.96	108.99	113.03	109.68	112.03	114.03	111.12	118.98	109.83	113.17	105	109.32	108.19	109.55	107.82	113.84	106.28	110.4	107.12	106.57	111.73	115.07	108.65	104.92	109.69
105.14	107.8	99.459	102.86	103.5	105.73	105.05	104.59	104.85	105.89	114.96	113.59	107.86	106.35	104.02	103.25	101.85	98.561	104.77	107.38	99.572	100.47	104.65	107.64	104.83	103.49	113.67	110.33	108.64	104	106.37	107.3	109.98	101.31	102.34	105.44	105.22	107.34	104.8	107.03	107.24	96.782	106.25	103	105.62	102.84	106.34	107.28	103.97	102.86
110.16	104	108.7	105.46	103.07	106.62	102.19	108.71	103.47	100.32	101.62	108.87	108.86	104.23	104.68	106.99	111.66	108.27	106.44	105.88	99.67	109.39	105.65	105.77	114.26	99.913	104.69	106.3	109.38	104	103.88	106.18	107.69	109.79	99.256	101.09	108.41	105.72	105.59	103.2	107.89	105.57	107.92	102.64	109.07	101.57	104.28	102.82	102.89	103.62
108.39	102.98	100.32	93.784	103.01	105.28	96.86	96.543	102.65	94.454	103.32	99.006	101.64	103.61	103.2	99.648	97.839	106.65	101.13	96.541	97.464	102.56	104.87	103	102.23	104.51	106.84	108.5	102.14	102.63	102.78	101.68	98.731	98.135	103.8	101.6	100.47	102.9	101.02	101.9	99.558	98.879	97.4	105.15	104.02	97.315	104.6	107.74	104.58	100.04
112.93	103.83	102.85	104.45	102.71	101.61	105.67	100.9	105.38	102.23	106.36	104.53	108.75	104.65	101.97	112.48	97.047	110.09	107.06	100.43	107.64	108.24	103.58	103.35	106.66	104.53	104.66	107.91	99.665	102.99	103.93	107.98	104.35	111.53	103.58	102.92	104.26	102.89	103.47	107.79	104.26	100.99	104.16	101.25	103.16	101.22	102.35	106.41	110.32	108.55
98.713	105.1	101.15	98.715	98.249	98.313	99.988	101.27	95.501	99.989	95.872	99.985	100.02	95.548	101.94	99.801	103.04	98.665	103.48	100.12	96.099	105.9	101.12	104.17	101.46	101.31	93.95	104.67	103.61	102.39	94.308	93.796	102.38	96.301	101.52	101.37	106.72	105.56	100.27	103.96	91.852	94.697	98.996	90.144	98.39	97.606	95.882	98.595	92.629	102.16
113.27	111.79	105.92	118.07	115.95	115.05	112.23	114.69	112.73	111.37	119.97	110.14	113.88	113.57	107.39	110.26	126.86	112.83	108.78	111.85	108.5	113.57	114.46	115.12	110.1	104.75	110.68	109.26	114.42	116.5	110.28	117.06	113.2	114.37	105.58	121.25	117.06	115.62	111.39	113.44	111.93	120.82	114.6	107.36	117.3	114.39	112.18	110.8	110.82	109.75
107.89	107.86	112.24	116.75	112.78	115.42	111.51	113.02	111.84	116.74	116.04	112.97	107.24	109.5	109.53	110.47	110.84	114.01	107.45	113.07	116.01	109.51	115.04	112.16	112.42	115.62	114.04	110.24	117.02	113.63	115.98	104.44	113.66	116.12	112.32	105.89	111.11	115.09	113	111.33	112.88	117.16	110.49	117.72	110.63	112.87	110.71	107.88	113.38	112.35
102.63	102.36	99.004	104.3	99.651	92.577	94.901	104.15	106.17	103.35	104.36	99.371	97.381	104.82	100.22	91.477	98.455	98.751	96.851	96.953	100.5	103.85	95.352	93.914	102.8	101.93	101.11	97.832	102.99	101.65	103.54	94.716	102.27	101.67	96.539	100.9	97.484	92.744	100.27	92.183	102.17	94.665	101.72	100.79	97.045	107.03	95.821	97.955	101.81	99.039
113.36	113.94	117.4	112.89	109.73	118.11	114.26	113.72	113.76	112.73	111.5	107.22	113.03	109.84	109.24	113.64	110.53	114.28	110.41	109.13	116.5	103.99	118.96	112.61	109.65	111.16	112.24	110.17	113.01	118.49	115.48	115.13	117.99	112.66	113.36	111.33	116.36	110.08	112.94	114	115	120.32	116.31	109.83	109.33	113.41	114.45	108	112.21	117.19
105.38	107.94	108.46	102.6	101.86	104.39	109.66	105.36	103.6	102.6	106.23	104.42	100.03	104.66	107.84	102.49	106.22	100.28	103.24	106.65	100.04	102.85	99.661	103.68	111.84	108.2	102.79	107.53	105.01	104.66	111.04	106.42	105.84	101.75	106.39	106.6	106.46	106.04	106.54	107.36	104.24	105.33	107	107.25	105.71	101.98	104.81	101.96	105.32	100.75
112.27	110.78	110.64	112.51	110.97	114.5	113.12	113.85	109.5	113.16	109.27	106.4	114.55	112.37	114.85	105.15	113.42	105.83	116.76	104.64	108.3	117.97	116.24	118.58	110.48	111.39	108.89	112.11	114.48	113.27	108.7	106.37	110.14	114.57	118.2	108.82	113.87	121.18	113.11	109.49	113.1	113.1	107.27	112.96	117.84	104.36	109.58	117.52	115.35	110.9
107.97	107.45	101.99	106.05	104.98	108.36	98.945	111.77	111.48	105.33	107.29	103.87	99.774	107.14	108.55	107.39	108.56	112.41	106.11	106.76	104.51	110.4	108.08	99.685	103.76	106.1	109.1	104.77	106.28	101.34	106.53	102.6	107.86	109.96	105.73	103.03	106.44	109.2	103.02	100.32	109.35	104.17	104.89	108.92	104.87	102.88	103.52	102.73	102.68	103.37
106.93	112.46	102.3	104.23	105.7	105.42	104.26	106.77	98.789	104.08	105.74	104.93	104.82	99.699	107.71	104.54	105.91	104.82	112.13	97.449	93.719	106.17	108.93	101.13	104.08	110.1	103.62	113.88	110.47	105.48	103.43	102.03	103.42	106.69	102.86	111.61	111.25	115.15	113.17	101.12	102.15	100.75	109.94	103.73	107.39	98.919	105.26	98.128	106.98	104.38
109.38	98.714	101.42	103.74	105.25	109.06	111.56	105.3	105.78	102.96	104.7	101.49	97.693	108.45	107.65	104.72	97.754	104.56	109.19	109.2	104.11	102.43	104.53	102.74	101.86	101.98	99.617	93.059	101.64	110.5	102.4	102.24	105.75	104.38	99.16	113.19	109.29	108.83	106.39	104.55	111.33	110.88	105.93	97.823	104.82	99.216	103.84	108.49	101.36	109.66
109.78	110.92	111.61	107.12	109.92	111.79	108.6	103.26	107.89	110.03	109.52	105.9	110.33	109.69	115.2	115.04	104.71	112.38	106.31	113.18	108.69	110.55	111.06	110.37	108.19	110.46	112.08	104.33	107.66	105.29	114.79	114.98	115.6	110.31	105.67	106.26	103.1	100.08	116.9	112.58	108.57	114.58	111.46	109.55	106.6	110.85	110.55	109.49	114.63	110.73
98.885	104.25	105.66	106.76	104.23	102.14	108.79	107.45	105.59	111.01	104.88	113.19	105.03	108.83	108.45	107.56	104.2	106.69	105.14	107.1	112.13	105.02	105.13	105.27	105.86	100.03	103.17	102.03	101.51	105.43	110.51	96.954	95.157	105.65	105.37	102.08	108.56	103.85	108.23	110.41	102.39	108.03	102.69	110.42	108.27	104.33	107.28	102.62	101.39	105.26
102.61	102.19	105.49	101.09	101.92	106.97	103.42	104.62	102.39	102.35	106.48	107.29	103.38	103.33	102.24	107.45	105.9	107	105.81	102.04	98.314	105.18	108.16	100.3	104.73	107.29	103.67	98.806	107.95	110.31	106.91	103.81	100.41	107.49	104.21	104.17	107.02	106.85	101.55	110.62	104.27	106.36	106.64	99.647	99.593	101.66	106.81	105.81	109.68	101.55
102.62	100.78	106.33	98.401	104.27	106.52	102.06	109.08	103.56	105.73	109.39	111.32	96.807	105.89	99.43	106.17	103.4	100.51	107.35	107.74	106.04	110.19	108.36	107.82	104.2	106.96	105.35	108.65	109.56	107.68	108.52	110.65	107.34	106.39	103.64	109.94	104.17	105.23	103.7	109.53	112.12	108.2	106.95	105.89	103.44	105.17	103.53	108.75	102.98	100.92
113.33	103.01	102.96	107.85	107.76	107.48	109.21	106.03	107.18	102.96	102.72	102.18	98.963	106.77	102.1	103.65	104.16	104.33	107.43	99.723	102.28	101.3	106.58	100.69	105.3	100.35	106.09	102.25	100.1	107.49	99.365	107.52	102.71	107.47	104.57	102.04	100.82	109.13	104.99	103.53	104.26	103.38	99.63	104.68	100.49	103.06	101.4	102.69	102.52	104.89
110.37	106.74	112.95	110.63	109.38	103.93	109.1	107.93	106.35	101.5	98.824	103.15	106.9	110.12	97.998	106.31	106.51	108.12	109.85	107.42	107.91	111.5	106.17	106.41	106.36	104.11	104.57	98.473	101.04	106.52	112.12	111.16	102.98	108.96	112.07	112.68	103.85	108.9	113.8	104.02	108.11	106.31	113.91	112.24	103.06	105.64	109.31	97.583	108.34	106.97
101.37	109.32	110.34	106.88	101.76	104.72	107.71	103.35	101.7	99.107	109.51	105.53	113.26	101.74	103.74	103.25	102	102.66	107.37	101.88	109.32	106.43	107.64	109.39	105.97	105.64	106.17	107.1	105.16	104.71	109.14	108.42	104.31	106.79	104.74	105.83	99.004	108.74	107.47	105.95	102.94	107.51	106.27	108.68	102.45	101.58	106.02	111.03	101.48	102.12
101.2	110	109.7	103.98	107.28	108.95	104.61	109.6	110.1	101.1	100.57	106.02	105.8	103.88	109.14	110.34	108.42	108.06	106.15	101.45	101.92	104.55	110.66	105.63	103.45	107.9	109.1	104.82	111.25	108.05	106.05	108.13	101.38	104.42	103.83	108.98	112.47	101.48	101.79	112.72	101.63	107.74	105.86	113.25	109.77	102.79	110.46	103.01	108.08	111.02
105.03	105.41	102.37	105.82	108.59	101.92	106.12	104.36	105.69	106.73	106.37	107.37	98.293	100.24	107.98	109.98	112.05	106.25	106.39	103.61	99.13	106.95	108.43	103.12	102.66	104.16	108.49	106.76	109.43	104.21	108.68	106.29	113.4	103.25	104.68	103.15	105.12	109.44	104.71	110.53	103.72	107.08	104.17	109.28	109.81	105.15	104.25	97.043	104.74	105.54
111.99	112.99	110.09	110.11	112.52	117.21	113	111.77	117.4	115.31	108.23	112.4	110.48	112.37	114.4	104.21	116.42	111.67	108.59	109.12	104.76	110.06	112.11	108.11	107.65	108.2	115.87	111.05	115.91	115.27	120.2	109.99	107.99	114.51	110.89	111.29	109.16	108.32	110.98	109.61	112.13	113.33	110.99	112.8	114.76	116.26	110.96	106.7	120.54	115.43
107.93	111.52	108.97	109.63	108.92	120.59	108.29	111.05	117.2	115.16	120.56	106.84	105.43	107.74	110.78	109.34	118.29	116.28	117.04	111.29	107.24	113.25	112.49	114.36	114.81	106.27	113	117.62	114.51	106.7	114.89	109.93	115.11	113.06	109.64	111.34	112.96	113.62	113.23	109.74	112.9	111.56	107.16	111.76	111.83	114.57	113.5	102.84	113.79	105.38
104.1	103.12	107.29	106.52	102.44	107.23	101.79	101.62	107.09	99.529	102.84	104.41	106.65	102.79	99.901	104.99	104.64	99.469	108.77	113.32	106.45	112.4	109.45	104.59	111.5	102.52	104.96	109.93	107.95	104.42	102.25	100.95	105.32	108.68	107.61	106.39	104.56	108.02	109.67	102.48	104.13	109.57	102.61	105.62	102.75	106.27	105.34	106.6	106.4	109.78
116.73	110.93	120.56	114.86	117.81	122.36	117.52	116.92	121.63	119.96	118.96	112.4	118.02	122.65	128.32	123.92	117.71	124.56	117.7	120.82	111.97	120.62	118.66	118.52	120.26	117.42	117.53	116.65	118.91	121.42	117.99	118.66	113.46	114.75	117.75	112.63	119.88	117.53	121.04	115.43	116.23	119.27	124.85	114.21	114.9	109.72	112.92	120.97	116.83	115.85
108.86	111.61	117.15	110.52	109.35	114.76	111.14	112.02	111.88	102.98	115.02	112.16	112.88	109.28	111.35	108.22	113.42	101.9	109.13	115.04	106.04	111.19	109.56	111.16	116.28	109.36	107.81	114.02	111.59	114.3	115.22	116.69	116.03	114.74	110.11	111.46	114.09	110.32	109.09	107.96	108.2	106.44	109.67	113.85	110.24	110.77	112.95	106.32	109.13	110.09
104.09	104.72	104.3	105.43	104.54	103.9	103.69	105.05	108.1	103.29	107.34	104.72	105.34	102.09	109.23	111.8	104.78	100.48	104.87	110.58	93.538	103.64	104.14	108.23	106.6	110.64	102.59	103.37	99.691	106.69	104.32	100.32	102.66	99.397	108.74	97.353	105.01	99.78	108.56	105.26	103.29	103.56	103.9	101.83	104.19	101.79	101.71	104.8	104.14	110.67
111.45	114.46	112.61	111.65	110	117.2	115.14	114.85	117.15	112.68	104.48	109.53	116.74	118.56	114.52	101.03	112.98	116.04	116.96	112.24	108.94	116.8	111.67	110.59	110.36	111.5	113.03	112.12	113.49	106.76	108.97	108.26	107.64	112.5	110.37	114	109.86	111.61	112.35	111.98	110.69	111.61	115.36	111.06	115.59	114.4	110.78	112.77	105.47	106.61
104.84	112.04	105.48	113.14	107.54	110.02	114.19	107.38	112.74	107.49	114.08	114.11	109.01	112.42	110.39	109.42	104.16	110.62	105.79	109.94	107.54	114.37	111.1	108.85	106.46	109.09	109.54	117.52	116.38	106.64	110.57	115.27	110.48	113.45	109.15	107.34	108.07	107.83	112.9	118.85	113.9	107.61	111.04	114.22	109.58	113.42	111.65	112.21	111.28	108.11
102.54	94.61	103.94	101.27	95.662	102.45	103.14	100.23	100.33	103.71	101.74	98.807	105.06	100.71	103.75	106.47	101.32	97.058	95.805	104.66	100.45	100.79	103.52	100.88	102.14	107.3	98.867	97.625	101.81	93.229	107.91	96.785	93.087	97.465	104.88	105.49	96.637	95.841	95.54	102.15	94.318	99.115	104.85	97.952	100.42	99.95	103.08	98.245	103.08	103.73
109.97	110.66	106.83	113.19	107.08	106.16	112.29	109.72	105.61	111.42	114.44	113.33	103.45	111.53	105.26	117.87	112.33	106.35	105.87	110.23	109.31	111.82	105.1	117.8	105.79	111.63	107.32	115.34	111.79	107.96	111.15	112.05	110.75	112.52	108.51	114.46	108.37	112.64	108.46	107.04	111.73	112.26	105.4	112.89	113.06	117.13	111.41	113.89	113.01	109.14
110.69	107.44	102.33	104.01	101.85	102.03	103.65	107.38	107.27	99.341	106.54	110.43	98.522	101.26	102.58	103.65	106.85	100.03	104.14	106.95	103.97	100.25	110.7	110.43	100.87	105.45	105	101.45	104.29	108.41	103.55	102.62	102.65	103.29	103.74	106.29	110.83	104.12	107.7	102.49	102.83	107.26	106.79	105.2	105.78	110.51	106.74	106.27	106.17	105.23
117.33	114.05	112.09	106.88	112.65	108.73	108.72	111.06	107.57	114.16	115.17	109.01	107.79	115.15	108.57	113.54	111.7	112.32	112.28	105.36	118.43	111.79	110.53	107.94	111.85	111.97	111.48	116.8	114.8	110.02	113.66	113.48	111.3	112.06	111.65	105.64	114	109.27	108.73	111.07	111.64	112.68	113.65	113.4	112.24	116.98	116.13	117.86	112.09	106.98
103.74	102.82	100.85	110.95	111.44	104.15	103.99	105.27	110.42	101.82	110.88	108.18	104.13	105.67	110.35	103.39	106.39	99.217	99.393	101.7	106.06	103.89	108.51	106.82	109.41	100.8	105	102.11	103.29	102.3	101.2	112.6	112.33	105.99	102.58	100.92	108.64	103.11	102.78	100.95	100.67	101.02	102.71	108.44	106.82	104.67	106.21	102.32	103.75	102.95
106.72	102.98	108.27	102.4	105.19	105.23	108.34	107.55	111.98	108.14	110.38	103.46	102.71	106.41	101.42	104.13	102.48	105.35	102.14	107.3	104.27	104.52	105.29	105.02	104.55	107.23	102.01	105.32	103.71	100.08	109.66	106.1	99.867	109.12	103.5	105.95	101.85	101.7	107.73	104.97	105.13	102.9	106.16	102.04	100.91	104.85	100.71	105.25	100.17	102.7
105.69	99.92	112.2	102.89	100.68	107.87	105.46	110.33	109.61	105.38	101.15	113.99	107.5	106.23	110.37	105.87	101.77	113.03	99.467	100.21	106.91	110.35	110.55	106.12	99.951	109.85	104.93	108.94	110.43	106.85	98.117	114.19	107.06	108.81	112.81	106.08	105.28	102.88	107.09	105.7	105.77	107.9	106.56	109	105.81	109.65	99.034	103.49	106.93	105.69
112.29	111.82	114.47	106.51	115.52	108.07	107.76	112.69	111.83	106.19	116.15	115.27	111.21	109.5	108.77	112.86	101.19	115.78	112.02	112.92	111.88	107.64	115.35	111.62	112.07	113.92	115.14	108.4	110	115.5	107.26	116.15	113.85	115.16	115.59	109.38	114.15	102.77	108.04	110.87	108.03	108.25	109.84	111.47	114.07	115.11	114.8	116.66	111.51	106.27
107.04	100.76	109.7	106.66	106.05	108.52	104.59	101.67	107.01	110.66	104.44	108.89	105.36	106.31	100.58	106.86	106.04	106.78	104.76	112.59	109.05	100.54	105.75	109.97	112.15	103.94	106.04	112.14	101.52	104.66	102.26	100.19	109.49	102.13	105.12	102.13	108.65	106.65	106.2	104.39	103.89	105.22	100.18	104.33	108.09	110.43	104.28	97.584	103.39	102.08
105.34	91.714	98.108	98.131	100.08	105.58	106.82	98.176	98.939	104.1	94.842	93.538	103.7	100.69	102.46	94.699	100.29	99.634	103.7	99.531	102.38	95.837	98.299	101.63	96.255	103.32	97.694	100.54	97.852	101.99	98.297	104.98	102.02	102.5	98.089	99.857	100.06	99.616	100.32	97.215	96.805	95.302	98.167	94.749	101.9	102.78	96.893	105.46	102.42	103.13
114.03	107.59	113.89	105.74	101.99	110.69	117.26	110.38	108.88	99.686	111.87	110.46	107.14	106.7	104.99	112.86	118.34	108.25	108.77	108.36	111.23	113.86	108.15	113.36	109.29	105.91	105.8	117.04	116.12	111.58	108.61	104.73	105.88	106.35	104.52	110.84	108.16	115.45	110.98	106.14	115.08	108.55	112.13	114.48	109.69	112.48	110.75	109.77	108.99	111.29
96.301	109.57	103.15	106.34	111.4	108.98	113.75	101.51	101.73	102.37	107.85	108.87	103.09	101.77	102.45	105.82	104.3	94.351	110.57	104.82	105.27	100.35	110.83	103.63	110.4	109.06	104.64	107.46	110.73	109.66	100.73	103.86	107.83	101.49	103.52	105.47	108.19	106.96	106.43	103.23	110.05	107.76	105.56	110.11	108.7	105.57	103.05	109.59	107.18	98.678
104.19	104.63	106.73	112.94	111.33	106.66	105.79	100.72	106.53	102.89	110.71	108.75	109.93	99.818	106.81	105.73	111.26	106.11	108.03	99.148	104.12	107.6	103.58	109.46	102.9	103.43	117.47	104.53	105.38	110.45	107.93	106.8	110.25	106.18	101.41	100.48	108.47	108.4	105.29	103.03	108.65	109.25	106	107.99	101.72	109.61	103.97	102.38	107.64	110.41
120.85	116.03	114.75	114.44	117.57	113.28	118.13	110	115.72	108.14	113.33	114.86	108.32	110.73	113.52	109.62	108.92	115.77	108.36	110.61	114.32	111.69	114.05	113.49	110.85	116.74	115.23	115.2	112.11	112.93	111.06	113.31	108.83	113.7	107.4	115.5	113.17	111.65	110.14	117.01	110.35	118.02	113.51	113.98	112.68	112.52	118.1	107.46	114.42	117.63
103.1	109.45	106.08	103.68	112.72	106.82	107.19	107.05	109.6	105.08	102.22	103	106.95	107.28	104.85	108.14	102.43	103.87	99.11	113.85	110.36	104.81	106.45	103.19	109.44	103.44	104.89	102.6	107.18	101.81	108.98	103.84	105.66	103.37	110.56	106.17	99.851	106.63	111.3	113.38	101.26	106.08	106.98	104.74	107.53	104.62	98.73	103.86	106.27	109.18
106.96	111.93	111.81	115.6	109.99	106.79	111.41	108.48	115.48	107.16	123.87	112.08	109.69	121.25	115.52	115.24	106.44	113.18	109.31	115.99	118.06	111.97	110.76	110.05	111.67	118.01	113.42	107.57	106.31	112.54	106.66	109.59	117.09	110.13	109.43	111.84	113.85	111.73	114.35	112.19	108.53	114.71	108.4	112.65	112.46	111.01	117.31	106.58	112.17	116.27
103.7	105.19	107.81	110.25	107.66	109.4	98.77	105.44	106.16	101.16	102.84	110.54	103.55	108.99	103.48	109.51	109.68	103.25	103.44	104.56	104.65	111.72	106.79	108.75	104.42	109.13	106.64	102.92	96.608	110.02	108.07	99.286	104.61	104.26	100.06	104.3	110.08	102.75	106.44	106.57	104.59	104.16	103.55	105.64	108.64	103.39	101.16	100.74	106.38	106.24
116.05	118.86	116.65	107.18	111.37	115.3	110.77	113.24	113.33	113.64	111.61	119.85	107.21	109.45	113.98	111.66	107.45	119	105.73	112.9	116.14	111.13	108.41	110.25	114.57	119.71	116.73	113.52	112.4	112.16	108.26	109.11	118.93	114.53	116.7	105.91	113.52	115.98	107.85	113.56	108.51	112.33	118.61	114.68	112.87	112.11	111.93	110.45	113.03	111.64
112.38	109.28	108.33	112.97	109.42	106.92	110.13	107.6	107.04	114.74	103.27	113.65	108.99	111.27	109.43	111.5	111.61	108.51	114.5	111.55	110.69	107.3	110.54	111.15	114.31	115.88	114.95	106.27	108.57	112.77	109.68	109.83	108.75	104.29	109.15	116.59	107.72	107.96	110.31	118.15	106.38	112.11	108.89	105.61	113.34	112.31	110.2	109.03	109.24	111.59
103.85	106.36	101.17	106.09	103.13	108	105.42	100.47	109.79	107.69	103.42	101.98	111.24	105.05	104.31	103.77	104.86	108.95	101.14	107.59	102.45	102.86	103	103.42	109.06	115.62	101.82	103.78	110.49	102.65	113.63	108.94	110.89	106.25	101.17	104.38	105.21	108.1	101.53	105.75	109.17	108.03	105.89	100.04	108.96	107.83	108.47	102.22	102.3	107.63
104.45	99.8	105.29	112.47	100.67	108.85	107.75	104.72	110.92	110.22	113.01	112.57	111.08	110.25	102.87	101.92	105.33	99.235	109.87	107.3	102.08	108.88	107.02	111.09	110.57	107.87	99.229	104.95	104.84	108.99	109.66	103.18	101.43	108.6	99.62	103.72	107.74	104.93	107.22	110.96	103.72	104.46	107.01	102.9	105.83	104.38	108.83	102.15	104.16	104.6
94.3	96.217	94.537	95.349	101.97	97.712	103.13	99.54	104.54	96.904	96.299	104.02	101.16	97.903	98.674	100.28	100.51	102.98	95.907	98.161	96.966	98.753	97.327	94.671	98.849	101.13	99.822	103.27	102.68	107.23	95.361	95.027	101.19	98.214	95.341	98.183	96.828	99.256	104.48	94.646	102.81	100.33	96.454	100.14	97.888	100.09	97.722	103.81	100.24	98.934
105.17	110.84	104.86	106.01	105.75	109.09	105.61	111.85	104.29	108.31	103.72	109.46	106.27	109.09	102.81	101.28	100.74	109.47	102.55	112.88	105.76	106.99	100.4	113.04	108.9	111.92	107.12	103.62	100.23	101.04	109.18	111.95	106.31	111.75	104.07	105.91	101.13	104.47	109.73	104.45	108.14	106.75	105.2	104.53	108.54	99.278	111.97	107.27	104.05	106.55
113.13	105.51	107.14	110.31	103.34	105.33	109.19	104.06	110.36	104.46	99.164	104.53	100.47	110.22	109.79	107.51	99.881	96.983	109.45	105.79	108.62	111.07	105.84	112.72	106.86	109.13	101.55	109.17	104.19	104.85	105.45	108.06	108.16	103.45	110.02	111.46	105.95	106.75	102.67	102.84	97.869	103.09	105.17	103.07	107.48	106.14	101.97	108.67	111.61	110.21
111.74	108.88	101.91	114.49	110.55	105.08	99.878	104.13	105.42	101.47	112.51	102.44	100.14	104.34	111.95	110.85	103.02	101.88	107.82	100.66	113.61	105.26	106.82	99.341	104.23	99.621	107.45	110.51	101.66	104.26	108.75	105.43	109.1	99.731	100.84	108.74	96.771	98.948	106.35	106.14	106.82	107.18	108.82	103.63	110.08	101.91	109.13	103.23	103.69	107.41
119.2	117.47	119.24	117.28	118.67	124.64	118.11	118.29	118.19	121.09	119.44	117.89	112.78	118.16	115.77	120.91	122.22	114.43	120.33	112.53	110.76	123.63	115.45	118.99	116.61	111.89	118.37	120.49	117.36	114.93	113.42	120.03	119.87	115.93	115.09	114.41	118.76	115.83	116.59	121.09	120.35	120.11	121.52	119.94	110.49	120.66	116.83	114.61	121.33	122.01
112.18	103.21	108.41	108.88	107.52	107.3	103.35	99.934	105.39	104.38	107.82	106.54	107.65	108.15	104.43	110.19	106.48	108.09	106.05	102.62	108.92	105.44	110.43	106.28	108.15	106.27	106.8	101.33	108.74	108.03	108.27	106.66	116.52	103.64	99.556	101.26	107.69	109.69	109.06	106.47	104.76	111.74	107.34	105.4	107.64	103.58	104.1	101.44	106.07	104.13
108.98	107.25	115.61	119.58	105.94	104.42	112.44	116.49	113.99	110.26	107.3	111.44	116.36	112.41	111.45	118.71	106.78	112.17	112.31	108.09	104.87	112.88	112.04	115.49	106.84	106.3	104.65	111.68	110.12	115.66	109.09	114.81	113.16	113.27	117.05	109.22	115.28	114.71	116.96	112.32	108.82	112.14	118.97	113.06	106.21	109.3	106.03	114.04	105.73	106.16
117.66	111	111.66	113.6	115.47	107.3	116.41	113.27	112.87	110.6	110.53	111.1	110.4	113.63	111.57	108.87	115.31	115.81	110.23	108.14	112.44	106.68	104.75	112.89	111.57	111.74	108.27	111.66	114.03	110.14	113.52	112.2	107.15	116.12	115.58	113.38	115.14	116.31	109.42	114.64	114.99	114.18	114.02	107	107.67	112.61	111.03	116.01	107.13	112.12
101.23	104.78	105.55	105.19	110.44	104.6	109.61	113.57	108.41	111.98	102.4	110.42	109.99	109.77	107.27	109.98	107.09	107.64	105.31	104.25	101.67	107.48	109.84	103.62	104.45	109.02	111.63	107.19	110.6	108.86	102.27	111.05	106.2	109.25	110.58	106.35	104.16	103.56	109.82	100.73	104.59	110.01	108.31	108.16	107.4	102.21	99.026	105.87	106.54	108.37
116.82	113.8	108.92	115.27	110.32	118.71	111.58	117.29	112.27	114.8	104.34	116.17	115.82	112.52	107.33	112.51	111.2	116.84	108.93	113.88	107.18	113.08	115.14	114.64	109.68	113.43	110.76	107.91	113.01	108.55	105.1	109.95	117.92	111.05	107.09	116.17	108.66	108.99	110.66	116.34	110.68	108.86	113.43	110.81	111.76	114.49	107.57	116.56	111.01	110.98
110.32	108.15	111.27	110.98	112.58	103.34	115.07	106.21	115.88	111.24	119.82	115.11	113.04	113.68	112.5	107.57	110.28	107.22	116.17	112.75	106.38	114.94	108.34	112.98	111.86	107.94	110.03	115.31	111.89	112.85	105.73	110.41	113.64	110.04	112.91	107.91	113.53	111.51	100.87	114.49	113.39	107.92	110.88	110.11	108.93	117.2	117.16	109.13	114.32	107.71
108.06	104.26	104.66	117.2	106.07	105.73	107.59	109.05	108.42	113.72	112.02	107.84	115.9	111.48	111.74	112.93	113.33	108.19	108.93	111.4	106.05	107.81	111.14	114.18	119.06	113.96	114.67	110.14	114.04	111.4	106.48	108.77	107.8	112.08	111.13	110.5	108.58	104.15	106.74	103.3	112.13	108.14	109.31	119.34	108.43	112.86	109.2	110.65	110.67	117.43
110.24	106.17	102.2	107.57	106.22	102.94	99.962	102.46	111.89	102.23	100.28	102.65	104.74	104.04	104.23	112.26	104.22	99.094	107.53	102.17	104.38	103.55	106.08	100.95	102.47	97.704	100.49	110.24	100.6	102.78	110.91	102.94	103.83	106.1	104.95	102.57	99.957	104.93	100.17	106.25	101.93	97.791	103.33	102.45	103.44	101.39	106.83	101.73	100.7	98.883
100.33	101.29	97.824	102.79	102.89	103.79	99.794	97.866	102.67	100.68	99.891	102.8	99.455	101.26	102.63	102.04	101.56	100.32	96.098	102.89	109.66	100.98	103.49	103.95	100.91	98.236	99.228	97.378	102.29	100.88	108.46	102.67	102.33	104.54	106.36	99.979	102	98.17	100.26	102.14	99.775	101.74	102.84	101.75	98.175	96.153	102.88	99.987	103.5	96.21
106.36	108.19	109.62	101.14	115.53	107.23	110.75	102.75	106.18	106.07	100.91	101.83	111.06	102.86	104.1	107.13	106.87	108.62	106.14	113.8	105.9	100.47	107.48	102.83	103.9	99.52	103.51	101.66	104.49	106.66	101.22	105.99	103.45	107.42	101.65	104.49	103.77	105.32	111.85	105.64	104.99	100.65	107.03	104.03	106.67	105.29	107.94	105.64	101.66	101.22
109.18	98.893	99.498	102.37	107.58	107.69	103.19	104.32	107.85	102.19	101.22	105.7	102.22	105.18	106.55	103.96	106.04	104.09	98.635	107.31	104.16	104.6	105.5	104.54	102.68	106.6	107.16	100.45	103.26	106.96	108.18	107.72	106.61	98.129	102.26	102.81	96.916	114.39	106.76	107.23	103.66	105.79	100.18	104.09	102.09	103.36	111.57	104.09	100.9	109.2
103.67	106.57	103.05	105.7	109.91	103.37	108.88	104.35	107.11	103.41	102.1	111.68	107.8	105.18	103.76	101.08	108.28	106.34	101.23	103.76	105.45	107.16	103.89	106.04	107.87	105.55	102.25	112.67	112	108.92	103.04	106.1	107.47	103.65	109.81	107.91	100.38	105.88	111.36	112.64	108.45	104.46	102.84	105.88	113.74	103.52	108.2	111.6	106.9	108.85
104.31	112.14	116.06	116.37	109.35	117.08	108.9	108.02	115.28	115.45	117.43	114.47	113.95	111.19	111.64	110.48	118.63	117.4	110.25	110.79	110.08	114.22	112.88	112.77	119.52	106.05	112.93	112.35	110.74	117.07	114.35	113.64	111.13	108.64	114.6	110.4	106.12	111.74	117.74	116.33	108.41	115.97	116.32	114.18	111.9	111.05	118.14	114.89	119.84	112.12
108.65	110.9	109.78	112.26	107.37	112.84	117.52	105.81	108.06	109.37	111.55	112.42	114.41	102.83	109.32	102.99	109.78	106.09	107.45	102.6	112.45	111.95	110.73	111.51	112.28	111.11	112.2	112.54	103.17	113.23	114.23	112.93	102.87	109.06	104.78	109.11	112.71	110.81	113.79	111.44	110.54	109.47	113.07	102.72	115.72	110.12	113.48	111.53	109.01	108.4
117.96	120.65	115.79	118.22	115.33	114.71	115.68	119.57	114.59	122.53	115.88	118.66	119.95	118.86	118.12	119.63	118.2	118.46	119.73	115.86	120.19	121.33	116.33	115.41	110.66	122.82	117.68	124.52	120.17	112.55	115.82	117.78	111.4	120.6	116.79	112.67	116.96	115.31	116.9	115.99	120.14	117.62	116.74	121.99	121.62	119.57	122.99	117.92	109.6	120.21
104.85	108.8	106.2	104.96	106.93	108.1	109.46	104.81	101.32	109.37	104.96	108.26	106.49	103.55	103.71	105.83	112.27	101.02	106.44	101.69	98.17	110.21	104.51	110.09	106.68	97.436	106.45	103.35	106.99	105.3	109.96	101.48	107.22	108.36	108.26	104.86	101.39	109.39	105.13	105.09	110.45	105.19	102.09	109.56	103.18	107.56	103.46	100.51	104.69	107.42
104.83	109.99	104.66	104.58	108.41	106.88	106.52	103.78	102.87	112.35	103.96	104.29	113.39	113.09	101.44	107.41	104.97	105.2	105.31	102.79	96.832	106.24	107.23	102.17	106.03	104.08	108.99	110.01	102.83	102.42	109.46	112.68	110.82	102.25	107.12	100.36	102.09	98.746	101.2	107.36	106.77	111.61	105.88	104.32	102.35	103.42	107.39	105.81	102.16	108.1
105.64	111.89	107.17	107.08	110.72	109.39	106.36	103.68	104.96	104.14	106.79	107.95	96.548	105.81	105.85	100.52	112.42	101.42	114.39	100.35	108.21	107.2	110.36	98.391	109.68	106.18	108.67	109.99	109.05	113.72	105.39	110.05	108.41	111.26	104.23	106.37	105.16	105.18	105.19	108.6	102.09	104.88	108.6	107.25	108.44	103.14	106.31	104.95	104.35	104.79
99.616	101.27	102.75	100.93	99.807	99.499	101.93	105.5	99.848	100.62	98.375	98.007	97.492	102.12	99.889	94.475	98.018	96.216	102.77	101.59	94.044	96.256	98.668	93.344	95.616	103.04	93.692	103.45	91.844	95.505	94.595	100.05	96.571	104.62	100.12	98.776	93.583	97.677	97.985	102.54	101.53	100.98	103.76	100.21	98.534	109.47	100.35	100.91	97.217	102.8
107.43	106.02	105.03	98.267	107.44	107.24	107.12	106.89	107.71	105.84	101.07	106.55	104.88	104.9	112.22	101.46	104.94	109.25	103.18	104.2	106.75	106.26	100.61	101.85	104.04	102.9	106.21	107.54	108.73	108.78	108.86	103.89	101.9	105.03	103.57	98.4	107.8	100.95	106.89	104.37	105.82	101.36	102.92	103.14	102.09	112.3	100.89	104.06	111.87	107.45
102	104.96	106.95	106.92	101.4	96.617	101.59	104.1	101.42	99.09	98.724	105.49	103.81	99.943	107.03	109.58	104.07	100.32	101.1	109.77	105	100.93	104.6	106.99	95.709	104.02	102.84	101.8	106.92	104.03	104.88	97.442	105.53	109.06	98.934	111.34	103.9	100.59	98.761	103.42	96.84	99.75	100.25	101.98	97.842	102.81	100.6	102.16	107.8	102.59
97.652	111.64	99.9	93.155	98.047	101.93	107.53	99.605	98.337	104.01	100.61	106.11	104.56	106.14	102.31	104.7	101.83	98.013	93.919	97.065	106.26	101.4	105.18	102.8	101.96	98.893	98.053	100.11	102.34	103.63	100.03	99.224	104.76	98.626	97.845	99.635	103.01	100.29	101.73	96.674	104.56	106.38	104.12	95.455	102.17	103.33	99.667	103.23	104.07	103.06
109.96	113.54	115.75	116.76	110.87	107.28	115.75	106.24	117.86	108.86	109.9	112.26	111.08	110.56	114.59	110.69	112.74	108.07	110.32	106.4	108.26	115.81	110.33	112.56	112.94	111.66	115.26	104.02	113.48	112.6	108.15	113.93	114.31	106.59	115.61	112.43	105.24	120.1	107.12	114.27	112.49	108.4	112.12	117.81	109.48	102.19	115.55	108.59	112.28	117.8
108.58	108.37	107.41	115.41	108.53	113.39	113.42	115.14	104.66	114.32	113.63	114.53	110.68	113.68	105.28	112.86	104.03	110.48	113.35	105.8	108.15	111.65	113.72	101.29	110.5	111.19	106.96	106.14	110.37	113.45	114.48	114.8	111.56	105.78	111.74	108.27	114.7	108.64	111.56	111.07	114.47	114.47	112.29	110.63	113.26	106.86	110.37	112.53	112.63	109.06
111.45	109.02	111.19	105.76	108.18	114.26	110.97	110.31	110.62	114.72	117.3	111.54	112.81	111.52	106.94	112.36	112.54	116.5	116.69	115.04	115.24	109.33	106.54	111.55	108.17	105.97	115.39	115.27	110.6	111.07	110.29	112.45	112.81	112.95	105.02	109.6	112.64	112.14	112.97	110.8	106.77	114.51	108.95	111.43	111.55	112.36	110.88	109.93	110.92	112.57
96.835	96.473	100.84	97.878	99.426	101.43	100.81	104.76	101.61	95.19	98.843	103.61	95.707	97.564	99.706	104.16	95.793	99.004	98.47	96.737	102.78	93.894	101.92	105.54	90.062	100.09	108.08	100.26	101.43	102.91	99.021	103.97	100.76	103.66	103.46	94.357	108.57	103.84	101.85	100.02	94.446	100.69	98.047	103.45	98.605	100.14	97.943	105.62	101.03	102.9
100.31	101.19	100.15	101.97	104.1	100.42	96.565	97.13	96.569	98.562	100.84	100.14	100.04	105.49	94.171	101.49	103.44	98.284	106.06	105.25	99.625	103.78	108.04	98.799	90.414	99.773	108.11	94.82	97.107	102.45	103.22	100.05	97.766	100.04	99.71	102.6	100.99	94.891	101.43	107.54	99.913	97.415	103.34	102.42	103.46	100.77	94.232	95.493	105.67	97.73
103.68	97.437	97.487	94.344	102.05	109.77	104.26	103.5	101.9	105.38	102.4	101.49	101.79	103.29	105.42	101.01	111.17	102.46	105.49	105.92	104.41	99.459	101.2	101.14	103.47	103.88	102.25	103.33	104.89	101.9	107.98	105.02	105.52	107.6	103.46	102.28	105.58	103	103.13	107.4	107.09	108.45	103.05	103.29	99.394	97.274	104.51	107.06	106.76	101.44
109.86	119.01	109.94	117.67	112.78	109.61	111.81	107	113.21	113.85	109.22	110.2	112.41	109.98	119.36	115.67	109.1	111.01	115.56	108.2	108.1	112.27	112.63	105.91	108.87	110.83	110.21	111.98	109.06	110.1	109.19	106.66	107.72	105.38	110.14	112.58	111.41	106.51	109.77	110.83	108.71	111.73	114.91	112.7	113.68	113.87	109.65	109.67	111.97	108.83
101.13	97.446	97.698	104.59	103.72	107.87	102.46	98.843	102.44	98.554	100.78	99.643	101.8	98.64	97.783	100.9	105.24	98.206	97.952	99.219	106.71	101.92	99.177	93.017	93.878	96.531	95.385	101.82	104.52	97.333	96.882	102.44	105.86	105.24	104.41	97.897	93.399	97.818	98.502	103.32	96.034	105.98	100.07	96.775	94.092	101.83	99.773	98.55	100.72	103.16
107.71	104.38	111.6	103.2	102.78	111.65	104.15	111.29	108.87	96.458	108.02	106.35	105.7	107.06	105.82	109.93	101.22	115.57	105.46	109.29	106.92	103.72	109.56	109.48	111.31	105.1	107.95	107	107.02	105.2	107.18	106.95	103.65	104.76	100.2	101.14	108.63	108.3	113.27	107.77	108.86	102.72	109.46	105.33	109.96	108.29	106.29	107.06	105.79	100.95
104.06	106.18	108.82	107.99	112.99	107.64	108.63	105.05	101.62	103.34	101.58	97.01	108.58	103.36	109.12	105.56	104.28	102.86	110.66	100.37	105.83	100.31	104.04	105.63	101.33	100.41	108.76	105.42	108.32	108.7	99.081	104.74	104.25	105.54	105.9	109.51	106.49	111.26	101.34	100	114.48	105.46	105.26	108.39	105.77	110.19	109.57	102.36	105.72	110.1
108.13	100.76	111.84	107.21	100.36	108.98	106.34	100.3	108.02	110.91	107.92	102.36	110.44	101.3	109.32	104.26	103.61	101.11	106.11	103.59	105	99.281	107.08	97.692	109.15	104.84	103.36	107.4	112.18	105.76	102.89	106.49	108.6	108.67	104.6	110.32	105.26	103.72	100.78	100.56	105.42	108.48	107.76	101.58	109.68	107.92	104.79	106.68	105.89	106.77
111.5	108.8	102.32	105.78	106.07	109.18	110.56	108.83	103.83	105.58	110.77	105.43	106.24	107.65	108.02	104.2	102.24	106.17	108.33	102.79	109.87	109.28	114.52	106.21	105.66	107.05	102.3	108.95	101.35	106.38	110.97	104.7	106.63	102.5	102.8	99.725	106.47	108.71	108.36	105.6	111.97	109	105.66	105.01	114.48	101.6	104.02	108.3	110.98	103.98
93.731	99.82	105.4	103.39	99.75	100.23	101.07	100.21	101.76	95.95	101.73	105.85	96.828	102.45	92.104	98.083	93.186	94.652	100.96	100.83	103.44	100.94	104.54	100.58	99.448	105.41	101.72	99.156	106.37	102.21	103.08	101.88	103.73	98.472	98.629	93.919	107.89	99.031	97.01	95.534	103.14	103.45	101.22	101.25	102.12	98.977	105.84	90.305	102.52	101.97
108.49	106.33	99.933	113.56	101.27	108.95	103.39	106.63	102.95	106.32	97.063	106.08	110.36	105.24	103.66	103.48	100.6	100.06	110.8	104.98	105.89	100.7	105	105.74	105.94	109.38	105.81	103.61	104.93	98.667	99.913	110	104.51	107.43	110.3	108.85	97.484	106.92	101.72	102.39	106.29	95.501	96.46	104.56	112.3	105.95	99.49	108.8	103.87	101.73
105.01	100.11	105.74	111.85	98.343	104.99	110.01	102.02	103.68	104.33	108.47	107.55	108.61	103.61	109.62	101.66	107.16	106.76	102.4	106.31	108.76	102.7	105.81	107.16	105.63	102.85	106.57	104.97	112.06	107.51	104.05	106.75	107.26	110.53	98.508	109.06	109.5	105.68	105.92	99.942	109.18	103.62	105.39	106.62	98.519	101.99	105.85	104.89	103.66	108.27
96.543	96.994	93.192	103.11	107.29	97.94	96.277	100.85	96.369	100.5	101.53	100.03	103.69	99.03	97.629	100.67	105.53	103.05	100.45	100.98	97.69	110.12	98.154	97.327	102.9	94.073	98.377	108.95	96.599	97.129	96.384	98.521	95.663	96.053	104.41	99.816	101.01	103.23	109.43	102.55	93.985	98.443	98.031	103.06	97.358	99.316	101.32	102.05	99.765	102.99
110.94	105.58	114.64	112.91	103.64	103.89	104.38	107.67	103.63	110.74	108.55	108.33	105.43	106.94	105.83	108.46	104.95	103.5	108.51	111.99	104.78	108.28	110.17	107.79	114.53	106.86	103.31	100.16	106.96	100.93	110.78	105.71	100.66	109.36	112.55	97.148	108.98	111.93	106.96	105.05	110.42	99.008	106.96	106.61	102.8	104.93	110.45	111.08	109.6	109.08
112.37	115.56	113.49	110.17	106.09	111.91	112.03	112.29	113.4	109.14	105.84	109.73	111.69	105.6	109.5	114.25	112.61	111.64	108.42	108.55	112.23	108.58	109.32	107.18	111.6	110.33	110.24	112.92	111.98	107.08	113.5	116.31	112.76	120.61	114.65	114.6	112.46	109.28	120.77	107.8	115.24	111.1	107.23	111.18	117.17	112.77	111.92	115.25	108.66	114.83
99.506	98.469	99.989	96.853	95.898	96.294	99.779	106.31	94.388	93.229	99.776	99.367	97.577	102.12	109.49	92.783	96.74	99.413	98.857	107.26	102.22	99.462	96.866	105.43	99.957	107.06	101.5	101.1	102.07	96.544	102.58	100.24	94.908	94.08	107.7	99.151	95.33	96.681	102.73	100.7	96.977	98.278	97.148	100.29	104.89	95.063	106.22	95.017	99.671	95.177
109.35	112.19	116.74	109.88	112.25	109.58	111.72	110.98	112.01	112.05	110.58	112.44	113.77	112.11	107.77	111.38	112.43	113.71	115.01	111.74	116.49	115.61	116.08	110.9	108.44	115.41	108.86	110.25	116.34	114.77	116.32	108.67	114.47	115.72	113.07	111.07	112.95	113.58	119.65	117.76	112.52	116.12	108.01	117.66	103.82	108.83	110.95	119.88	113.52	113.64
99.22	102.91	102.88	104.4	109.05	108.79	106.13	110.24	104.97	106.73	109.08	105.17	103.02	103.03	105.05	102.28	107.36	108.03	104.55	111.42	101.82	106.81	107.21	102.05	104.41	110.09	113.23	107.9	109.04	104.72	102.96	108.21	108.09	105.57	104.63	105.03	102.29	110.21	103	105.78	103.9	105.47	105.75	104.92	110.27	101.62	105.17	104.1	112.1	111.22
103.63	110.16	107.95	101.87	107.87	109.28	109.29	103.03	106.66	104.24	102.87	105.56	109.84	105.31	103.78	110.23	110.1	104.42	108.91	102.43	105.71	106.7	103.17	103.97	111.55	114.23	106.88	110.51	104.32	103.03	109.45	102.68	103.36	99.731	102.4	105.39	102.55	99.683	110.65	110.83	112.39	102.95	112.32	106.39	102.31	106.84	109.11	112.25	108.29	106.88
107.15	104.4	99.515	102.7	94.63	108.25	99.107	100.24	100.18	101.7	97.941	102.89	103.31	97.266	101.47	102.24	105.56	103.09	96.517	103.24	101.92	100.18	106.44	103.81	96.067	103.22	97.031	93.409	93.301	99.843	94.196	103.2	107.4	101.79	99.069	100.36	104.82	97.167	104.87	103.31	99.976	105.1	98.129	98.374	100.2	100.13	103.51	97.849	105.03	100.6
108.76	111.71	108.23	116.54	104.8	105.75	113.6	112.57	110.79	109.08	104.44	111.05	118.29	115.2	106.71	108.74	113.4	105.59	108.66	109.83	108.33	106.63	109.55	113.34	111.68	110.62	113.4	109.98	112.58	102.92	106.7	110.02	112.4	108.39	105.25	117.26	110.32	110.31	109.38	109.46	113.06	114.55	107.3	106.48	113.22	108.03	113.08	102.83	103.55	112.58
110.32	104.43	105.35	100.33	105.54	100.72	105.75	104.31	107.2	103.26	98.924	107.54	112.39	107.09	104.26	104.14	99.248	106.12	109.07	105.71	105.02	107.51	110.15	100.59	104.8	105.43	105.59	110.79	106.14	109.35	115.67	103.9	104.28	105.16	100.02	104.45	105.03	103.14	106.18	107.14	105.63	105.27	112.32	109.92	103.19	102.88	105.52	101.62	101.7	105.03
105.04	103.15	107.53	103.42	106.72	104.94	101.64	102.76	102.44	102.34	101.12	107.35	105.93	109.44	102.35	105.46	105.02	107.77	102.37	106.52	103.65	109.43	102.78	101.85	105.01	106.85	107.13	105.55	102.97	103.8	102.04	108.07	106.02	102.98	107.7	106.23	104.52	105.7	103.32	110.92	107.2	100.33	100.9	101.73	110.56	102.11	106.17	105.58	106.57	100.18
109.59	105.14	108.3	101.45	104.79	104.47	110.19	104.57	104.27	103.42	106.45	106.54	111	113.45	103.08	103.65	107.78	103.71	104.9	104.37	109.19	111.7	109.13	108.44	105.44	116.37	105.45	101.64	102.22	104.29	107.23	105.55	106.05	105.03	106.78	100.65	98.337	104.07	110.21	107.64	107.69	107.14	103.14	109.79	112.78	107.73	102.66	114.91	112.75	107.08
119.38	116.77	113.86	112.26	127.79	116.88	118	119.58	120.76	123.25	113.94	112.41	123.36	121.04	117.66	119.22	115.45	114.6	119.47	114.65	116.24	118.8	114.58	113.86	111.62	119.77	119.5	115.67	118.88	119.06	121.09	118.2	121.38	118	116.79	117.28	127.7	117.73	121.56	124.72	113.84	115.35	116.49	122.12	120.28	108.39	117.08	124.73	110.14	117.53
107.86	102	104.98	103.16	106.95	106.49	102.8	104.62	95.91	110.54	103.56	107.21	103.6	109.41	106.34	106.41	109.79	105.46	108.57	98.118	105.67	109.88	94.841	108.91	109.64	106.72	102.51	106.88	105.96	102.11	100.65	111.23	105.55	104	100.93	108.85	104.81	101.04	109.15	103.57	101.17	106.19	96.83	107.08	99.276	104.5	106.61	105.82	106.78	108.82
103.18	99.832	102.03	95.48	99.906	102.22	98.361	95.003	96.048	102.71	101.05	97.651	100.61	98.103	103.19	102.33	98.123	97.384	106.82	99.641	96.41	100.99	96.309	102.58	97.771	96.098	94.109	98.77	98.579	102.79	97.158	97.37	98.515	99.602	101.21	97.799	105.71	96.467	104.67	97.59	96.892	99.554	101.45	102.48	104.12	103.49	100.1	102.33	101.89	104.24
97.017	101.95	107.69	99.86	104.27	101.54	102.3	99.377	103.21	102.01	105.93	107.27	103.22	104.77	106.02	108.38	105	108.73	98.34	105.87	97.961	104.77	107.57	106.01	103.52	98.426	102.07	107.33	102.12	112.25	104.83	105.73	104.06	107.14	100.06	105.48	106.89	109.18	105.57	108.53	110.79	109.19	101.43	108.96	104.57	99.792	100.29	100.51	103.98	108.23
106.77	106.84	108.76	106.88	108.38	104.15	103.76	103.76	108.62	106.95	104.83	96.312	112.39	107.86	105.34	104.57	108.31	105.4	113.02	109.43	108.22	106.37	107.76	107.28	107.93	108.1	111.87	104.77	103.77	109.03	109.39	111.15	100.71	105.52	107.35	101.99	107.06	105.79	103.69	106.31	110.93	103.88	104.43	110.82	109.66	109.33	105.44	106.63	107.81	106.86
107.08	102.7	101.26	111.74	113.97	103.12	107.44	108.97	105.76	104.05	101.39	106.15	103.44	106.76	101.16	101.83	107.46	101.92	102.92	102.86	110.51	106.58	105.03	105.16	102.01	99.708	111.66	112.36	107.84	104.8	111.16	102.28	101.11	109.53	107.62	101.94	98.85	99.048	103.87	103.14	108.18	109.35	103.43	101.93	104.43	106.23	100.41	111.5	108.84	102.83
105.49	92.758	98.457	98.246	95.649	101.6	99.949	101.34	104.22	100.6	99.319	104.82	94.227	100.92	94.436	98.859	97.693	97.241	103.99	106.63	101.05	102.87	101.51	98.233	100.29	104.12	102.09	98.024	99.086	97.231	100.65	100.69	99.324	97.841	92.058	101.42	99.196	94.594	95.405	93.59	103.99	100.75	94.583	94.432	103.95	98.62	99.253	103.25	100.03	97.785
103.33	96.705	93.179	101.91	105.19	100.65	99.797	102.22	97.426	100.65	105.66	97.871	102.64	101.44	97.517	106.48	94.363	104.91	96.901	98.031	99.095	101.65	105.64	91.781	102.39	97.178	95.981	100.09	104.8	101.42	102.98	105.97	103.68	96.317	98.981	99.149	104.3	96.834	103.09	103.94	100.13	100.07	100.07	101.8	96.823	103.71	95.918	103.56	105.37	98.585
101.38	101.57	96.243	88.319	102.43	104.12	105.33	101.05	100.28	103.41	102.98	105.27	100.78	98.983	100.69	100.59	97.166	97.367	95.305	91.759	102.42	106.88	100.56	99.386	103.49	100.52	101.76	102.54	95.991	96.063	99.807	98.513	98.787	103.68	98.962	99.72	103.35	102.39	97.55	104.32	101.33	96.538	104.44	104.15	93.893	100.69	102.46	100.11	101.43	105.57
101.97	104.95	102.07	110.01	109.35	104.71	104.57	100.88	108.37	104.3	108.76	108.03	109.26	107.11	108.04	105.96	108.23	107.19	102.75	104.06	108.69	107.52	110.12	107.3	100.5	106.03	109.43	109.26	112.62	101.57	109.82	103.16	111.03	109.15	100.25	105.8	104.84	105.27	103.78	107.37	101.97	110.63	106.27	106.38	103.12	103.16	105.54	106.37	109.53	105.3
96.164	97.92	101.13	100.84	103.45	104.65	100.13	99.905	100.54	98.402	104.1	102.45	98.505	102.74	97.541	103.7	98.238	103.78	101.45	102.83	97.263	100.1	95.676	99.757	97.493	97.753	100.21	105.87	101.6	103.17	100.72	100.74	105.86	99.138	103.64	101.41	95.955	105.31	95.609	98.258	104.51	104.67	95.499	99.316	103.95	97.842	99.431	99.653	103.06	102.74
103.94	107.82	106.31	101.7	104.02	98.263	105.68	101.64	105.21	103.19	108.9	115.63	103.5	109.24	99.378	105.48	106.64	108.27	107.28	108.46	97.958	109.28	107.17	100.44	102.72	112.19	100.94	110.54	102.9	106.55	107.28	106.32	109.68	105.24	107.41	101.62	109.1	103.6	107	102.57	108.28	108.18	108.95	110.7	108.52	99.845	102.48	109.03	110.04	105.94
111.8	107.92	112.93	108.91	105.03	106.72	114.49	115.03	101.43	110.06	109.98	110.26	108.67	103.96	109.35	108.93	116.52	107.95	111.44	107.22	109.04	110.5	110.45	107.84	106.94	116.77	109.62	113.17	111.89	109.44	117.55	115.37	106.44	107.62	115.47	106.02	112.66	111.51	106.72	116.1	109.72	108.47	108.22	103.48	111.18	114.96	115.63	114.12	107.27	106.93
106.1	111.25	109.02	105.69	112.59	110.53	108.63	111.68	109.69	107.46	111.73	114.89	106.13	110.44	110.82	111.72	118.83	111.58	107.82	114.96	112.17	105.31	110.22	114.36	105.59	109.23	116.91	106.65	112.6	110.31	111.61	116.56	112.04	107.56	115.09	114.43	110.03	114.19	111.81	115.68	103.07	113.12	112.73	107.63	106.63	106.61	113.34	118.89	111.32	119.44
108.07	109.79	109.4	113.08	108.61	113.09	115.96	105.15	111.38	104.34	111.87	114.31	110.98	107.93	110.09	111.68	114.19	118.21	104.67	111.9	113.31	114.22	108	108.75	114.59	120.86	117.2	115.87	114.72	118.69	114.54	112.13	115.49	110.09	107.23	111.18	111	115.88	116.72	106.83	111.41	119.08	110.51	113.63	113.95	111.9	112.22	109.65	116.17	113.27
99.472	101.16	107.08	104.2	106.3	104.41	100.95	107	107.23	108.95	106.89	100.35	104.18	106.9	102.5	104.74	105.78	100.94	100.78	99.948	105.7	104.19	104.55	101.92	99.134	103.17	106.69	103.23	109.25	97.957	107.16	103.48	104.66	104.11	108.44	106.15	101.26	101.08	99.48	107.12	106.41	107.9	109.8	104.65	104.97	107.9	107.85	107.51	97.851	103.65
104.21	106.28	104.19	106.64	101.5	109.36	105.75	107.8	101.1	101.69	102.08	104.44	104.99	102.28	109.66	105.46	108.49	108.42	103.42	107.61	108.75	108.8	104.11	101.28	98.144	105.71	106.23	102.82	103.78	105.96	106.72	108	104.87	112.39	105.61	101.81	103.95	107.9	108.82	106.31	110.1	107.84	117.88	109.88	106.99	105.54	108.32	106.15	105.48	103.06
106.38	98.062	98.82	99.677	99.474	96.744	100.3	105.39	98.222	101.68	99.509	103.25	99.659	94.514	96.694	100.45	101.85	99.164	100.94	99.59	99.735	100.91	106.11	110.81	96.6	99.114	92.276	99.613	102.39	100.51	103.82	101.94	101.8	106.61	97.057	102.59	96.974	100.44	106.65	97.193	96.619	100.21	101.84	100.69	98.073	99.504	95.972	98.485	99.74	96.941
109.64	106.83	103.1	103.91	106.63	105.9	106.52	111.45	108.74	109.36	112.43	106.87	109.13	102.54	104.88	106.57	110.75	103.04	107.09	106.17	108.99	108.43	106.22	107.37	110.67	101.49	109.72	108.2	106.64	100.94	103.69	107.52	107.9	107.97	110.06	103.46	104.11	104.61	107.59	107.23	104.62	106.53	105.95	102.94	108.52	107.34	107.94	108.72	107.77	105.46
105.53	104.18	108.46	109.01	104.46	106.97	107.56	108.32	107.42	105.94	108.87	110.05	105	106.1	105.16	105.89	109.48	109	110.43	105.77	104.3	109.3	107.69	104.72	108.76	105.61	106.99	100.34	109.62	105.96	106.66	111.52	108.52	103.38	111.58	103.84	110.27	110.32	105.89	110.45	102.66	111.73	109.31	101.49	97.163	106.32	102.25	106.06	109.77	109.25
110.43	111.66	114.91	113.53	114.56	115.16	114.17	112.6	115.96	119.63	108.43	115.27	108.74	119.59	113.93	108.98	110.1	110.63	110.82	109.18	112.28	110.85	112.33	117.36	111.55	112.87	115.81	114.89	100.24	114.69	105.26	114.8	114.61	108.51	109.72	110.69	115.4	108.95	112.85	108.58	116.74	114.7	111.67	105.08	111.93	109.14	110.8	107.47	112.14	114.35
114.04	110.33	108.98	116.63	112.6	109.13	101.58	113.27	108.33	110.09	114.42	103.04	112.52	115.66	117.08	113.93	115.14	109.66	109.78	109.31	110.96	110.96	107.86	109.46	108.33	119.18	114.12	114.1	110.64	108.89	110.8	110.44	111.37	109.77	110.43	109.41	119.82	113.33	108.67	110.79	116.51	110.74	112	112.01	108.69	106.58	109.26	118.01	111.21	112.24
109.29	114.32	104.53	106.41	107.31	100.47	102.02	110.25	106.24	107.74	110.33	103.8	107.17	112.45	110.28	108.1	108.71	113.27	100.56	104.86	101.61	108.15	105.84	109.92	102.38	107	113.45	110.22	106.98	105.05	104.81	109.21	113.26	104.97	106.09	102.12	110.61	110.74	106.43	101.14	108.74	103.28	102.14	105.09	105.9	104.74	109.38	101.7	108.43	107.74
111.18	114.31	116.15	108.05	107.24	113.71	112.55	111.98	115.37	113.36	112.71	109.33	116.53	114.22	107.67	107.36	109.87	107.68	116.73	116.17	114.2	108.82	114.12	111.35	105.53	113.5	113.89	111.17	119.72	110.18	106.1	114.26	113.48	112.52	115.13	110.93	112.58	111.22	110.39	114.92	111.18	118.5	117.28	114.56	110.27	109.12	110.69	117.06	112.16	113.63
107.12	107.22	105.2	104.39	105.25	100.78	105.94	99.332	111.29	111.5	110.49	102.47	102.23	104.08	112.83	105	95.35	109.94	113.34	100.82	101.32	106.38	108.07	106.4	106.13	107.92	109.31	109.88	103.8	108.83	103.69	103.02	99.397	109.27	104.46	103.14	109.31	107.6	105.08	111.58	99.428	109.17	102.79	111.56	112.5	103.72	104.65	103.73	107.67	111.53
103.54	106.64	101.2	99.912	99.606	104.74	98.124	103.61	103.23	98.123	96.69	102.47	104.97	94.962	101.61	94.213	98.204	102.95	95.663	95.67	94.884	97.552	102.43	102.89	106.44	100.53	98.487	99.873	99.196	96.223	98.855	97.409	104.71	102.31	102.1	97.042	98.007	106.43	105.17	104.7	92.929	94.236	93.799	97.95	101.83	98.949	105.7	98.448	95.945	97.772
108.27	109.07	111.77	103.6	110.66	103.24	105.47	104.29	101.47	108.53	104.25	93.649	108.84	106.49	109.29	104.17	106.17	111.39	106.1	101.93	111.07	105.62	103.88	101.36	104.65	105.44	107.68	104.62	103.3	101.03	99.112	103.42	109.95	103.33	103.41	108.09	101.08	108.8	96.816	101.46	104.23	101.66	103.92	104.54	109.05	110.54	106.91	105.04	103.61	108.04
110.4	110.42	111.74	110.16	104.25	109.79	113.19	114.11	109.37	108.52	110.89	104.6	113.24	108.85	104.77	106.44	108.87	104.56	117.45	104.38	105.92	104.91	114.54	102.76	110.38	110.98	111.52	108.84	106.15	109.59	111.06	110	109.96	109.9	105.68	106.99	109.78	112.45	110.12	113.38	116.98	111.29	106.68	110.51	111.77	104.7	113	109.95	114.23	105.79
108.25	103.88	102.9	113.03	106.09	102.86	100.22	102.73	102.54	95.624	98.288	104.49	107.02	101.09	105.79	105.86	103.43	106.59	104.65	106.38	104.7	105.06	109.53	96.326	110.42	109.93	109.66	106.99	109.07	103.08	102.21	98.195	108.1	110.3	101.59	103.27	104.1	105.84	106.48	103.48	101.06	104	109.77	105.04	101.39	103.35	106.92	106.29	106.51	107.86
103.6	100.98	94	97.105	94.869	95.184	101.82	102.38	96.906	95.885	103.36	96.545	98.253	101.41	98.909	95.913	100.87	100.79	93.764	101.21	97.98	98.933	94.426	101.97	97.004	101.28	101.71	100.89	102.64	101.04	100.01	101.18	96.055	98.5	98.683	95.28	97.58	95.181	100.67	100.4	99.614	96.743	94.798	104.66	101.4	97.133	100.92	97.428	101.95	99.345
103.12	107.76	106.8	101.05	108.17	109.98	103.14	107.02	105.13	111.01	104.64	112.39	104.3	104.38	105.12	103.74	106.34	101.38	115.89	105.69	103.31	100.09	110.82	102.21	100.41	105.79	99.896	107.27	103.12	114.38	106.9	107.59	111.56	106.07	106.56	109.69	104.09	109.72	106.17	102.51	106.7	101.05	97.956	99.693	106.33	116.54	105.34	115.89	102.46	105.35
111.63	106.83	109.34	101.09	104.01	105.83	98.31	102.89	97.175	111.19	100.43	103.39	99.376	105.4	109.3	102.61	100.45	105.17	107.92	106.88	106.37	97.02	108.94	104.49	100.54	97.784	106.89	105.12	102.81	102.62	110.36	113.32	100.52	103	105.66	105.68	105.99	102.37	108.37	108.05	103.08	100.9	102	97.425	101.22	106.87	102.04	107.14	99.705	109.24
101.65	97.379	95.639	102.16	100.48	99.807	101.7	96.385	96.104	99.795	97.034	97.661	93.611	101.38	93.609	97.761	101.42	102.07	98.47	99.89	101.89	95.583	101.05	101.74	104.13	97.862	96.085	104.11	98.885	101.85	97.136	102.8	98.668	97.826	102.64	100.24	93.869	99.503	102.78	97.716	94.96	99.946	103.44	93.775	100.8	93.818	94.877	95.377	93.366	103.65
106.82	104.16	107.5	102.05	106.98	107.65	100.47	107.81	105.36	108.6	103.85	102.36	107.84	107.11	104.67	102.18	107.64	99.969	110.57	102.95	110.41	107.5	109.95	105.9	108.93	106.21	102.35	109.18	106.21	107.25	104.55	104.53	104.29	103.99	103.15	108.98	110.81	103.31	105.77	106	104.06	111.05	109.01	105.91	105.74	106.47	109.73	103.09	108.86	106.63
107.2	109.7	115.19	102.92	108.3	104.62	102.63	105.26	104.49	101.86	104.4	101.09	105.09	96.904	104.74	108.51	108.01	110.5	103.89	99.962	105.48	100.34	103.74	105.96	102.26	102.49	99.988	106.92	103.61	108.75	112.72	106.08	108.5	101.8	105.69	107.06	98.712	102	100.66	110.99	104.09	110.03	107.58	105.5	107.92	104.9	111.47	105.23	107.36	102.46
110.02	108.82	107.88	102.58	104.18	104.99	106.66	105.54	109.49	102.55	105.18	110.02	108.71	101.43	109.77	107.15	107.05	108.42	107.81	106.86	108.71	110.43	105.93	108.57	108.19	105.61	106.26	110.82	110.15	104.16	106.23	107.89	107.68	108.45	106.47	108.33	106.46	112.36	100.08	110.99	105.94	97.027	105.72	105.21	107.69	103.83	110.13	103.9	111.89	108.88
103.99	108.02	108.94	107.76	101.68	102.84	99.115	110.48	110.6	108.19	104.76	103.15	106.76	108.86	109.22	108.05	108.25	102.44	103.95	105.46	106.03	104.08	109.23	105.26	111.54	103.47	104.99	106.04	99.779	98.423	110.86	102.14	104.34	105.45	103.48	106.98	107.92	101.88	104.35	110.67	100.94	111.43	110.45	102.64	106.02	105.04	105.84	105.1	100.33	111
111.09	110.03	102.64	109.38	105.95	101.32	104.15	106.73	108.23	104.83	102.32	106.72	102.48	100.17	111.48	106.84	104.31	104.72	103.61	110.83	109.49	104.68	110.34	101.95	106.19	101.63	103.33	110.71	102.59	102.5	104.41	105.54	111.47	101.72	110.16	98.126	104.52	111.14	102.32	104.06	104.26	109.23	104.34	106.98	107.11	101.04	106.92	112.54	110.69	103.2
107.51	102.83	107.95	103.02	107.69	110.92	102.73	107.32	102.3	104.01	100.65	103.76	109.27	98.657	99.893	108.74	107.65	105.96	104.35	102.12	101.71	106.73	107.11	104.51	111.08	102.08	105.79	114.35	108.38	108.73	101.42	105.17	106.17	109.31	103.12	100.78	101.92	105.56	109.57	110.97	98.615	109.31	106.49	108.63	105.74	110.27	102.72	117.01	105.68	106.39
106.79	98.969	107.06	106.7	108.81	102.03	107.61	100.99	99.614	104.48	98.995	102.68	101.32	107.32	110.61	105.59	106.41	105.42	96.281	113.96	105.46	104.65	105.4	98.282	104.03	104.14	100.26	107.66	105.07	104.51	104.87	106.83	108.13	104.5	104.4	107.99	111.74	102.36	103.02	103.36	98.172	109.27	107.88	102.36	108.32	107.85	105.2	100.46	104.3	107.86
97.827	98.858	99.464	98.143	102.49	105.47	109.32	106.05	98.678	106.58	103.81	101.68	99.289	106.18	96.146	97.597	103.46	101.51	100.32	97.86	101.34	99.842	103.59	100.72	99.587	99.157	96.624	98.856	100.54	101.31	100.23	102.11	98.288	95.149	101.91	102.58	101.79	100.67	109.2	101.47	104.42	96.705	97.082	100.01	97.899	96.382	99.158	102.95	96.469	95.916
117.88	116.11	121.2	119.38	121.72	118.39	112.44	115.95	114.36	118.09	115.7	114.82	112.71	119.23	120.82	108.38	120.18	120.31	119.76	115.18	118.51	115.76	122.3	115.15	120.24	119.67	117.08	123.78	115.79	121.73	119.71	122.29	117.75	116.48	121.24	117.15	116.98	114.32	119.69	111.17	121.06	120.61	118.91	119.83	117.31	117.1	109.15	115.82	115.47	121.15
114.45	116.15	108.46	116.44	112.68	99.773	110.49	107.33	113.13	112.04	108.49	111.26	108.77	113.08	111.75	112.78	115.1	111.47	108.74	119.02	114.03	113.62	111.61	108.91	113.71	112.55	119.45	115.09	106.17	112	106.43	113.11	114.33	113.65	107.14	117.54	114.17	110.25	108.61	106.95	105.32	116.55	108.24	111.46	107.52	112.51	105.55	115.33	110.48	110.6
117.7	113.18	112.58	110.76	107.92	112.38	115.32	111.41	112.1	110.04	111.81	109.97	107.24	112.52	115.09	112.4	110.29	112.14	108.19	108.38	109.58	115.91	105.1	109.89	115.11	119.1	105.36	111.96	117.74	109.83	117.22	113.75	113.21	114.77	110.76	118.93	105.31	115.06	110.4	111.07	110.24	113.25	109.2	111.86	110.08	107.33	111.82	107.45	109.26	118.33
113.5	109.6	109.54	109.86	116.13	108.42	110.03	114.5	107.98	114.91	115.38	110.13	113.04	108.41	110.62	108.74	111.75	111.92	112.17	108.5	113.01	116.33	111.56	108.66	111.59	109.92	113.33	113.73	110.51	110	112.12	108.85	105.82	115.65	112.32	116.68	118.23	112.69	110.47	107.87	109.82	109.33	118.2	114.5	115.95	111.27	112.04	113.99	115.13	116.23
108.04	108.7	105.19	104.18	106.16	98.384	102.94	109.8	109.3	103.48	106.59	106.05	105.54	106.64	108.58	104.36	102.41	104.7	107.3	104.86	106.41	110.16	111.98	102.98	105.8	103.12	106.32	109.72	105.05	104.33	99.315	110.34	101.96	95.716	113.27	105.18	104.07	105.45	105.04	104.79	103.73	104.9	107.19	107.47	109.78	102.92	105.74	104.1	103.41	97.769
111.66	116.31	108.76	109.34	114.03	116.88	106.98	115.8	110.73	114.3	116.3	108.76	113.47	108.43	112.69	119.05	110.44	109.3	111.88	117.25	109.48	112.66	109.48	104.71	108.78	114.16	112.74	106.74	118.01	110.16	114.26	108.77	115.56	112.79	113.6	112.46	107.29	105.74	113.74	117.56	113.4	109.68	112.04	115.44	114.54	114.94	115.44	108.3	114	111.85
106.44	99.648	108.86	101.58	107.6	102.84	111.87	110.16	94.969	103.61	104.2	102.19	103.73	105.81	106.97	99.608	103.29	102.88	104.03	106.84	106.15	104.8	104.08	101.36	104.06	101.7	96.237	106.21	100.4	105.21	99.543	104.89	110.04	104.88	105.44	101.24	99.874	105.72	101.58	101.2	103.65	103.09	105.4	108.25	101.33	101.65	114.27	105.26	104.01	103.19
104.19	100.65	107.12	109.85	104.15	107.12	103.69	104.6	103.4	104.83	105.1	110.87	103.61	106.92	105.19	106.08	98.412	103.55	110.85	98.031	106.11	106.12	98.009	106.46	103.04	111.69	104.69	103.63	101.82	104.75	111.93	110.94	110.19	105.98	102.12	109.04	108	105	108.3	112.36	105.4	104.49	105.99	107.8	104.3	101.47	104.58	102.41	107.69	115.75
114.14	105.97	113.03	112.72	110.55	105.68	113.79	105.9	111	108.73	108	112.89	107.89	112.64	108.85	112.4	111.08	111.06	103.47	104.63	110.04	109.82	110.65	110.89	113.22	112.39	107.44	112.2	114.4	108.72	115.28	103.66	109.52	110.28	106.25	103.63	115.79	110.97	109.64	111.7	106.86	111.87	108.29	109.29	109.11	112.31	109.11	109.49	110.27	117.5
109.88	106.36	106.89	111.29	107.82	102.07	103.98	101.64	98.668	111.48	110.24	108.99	102.2	102.02	107.85	105.28	105.97	104.73	109.07	105.76	106.05	108.61	101.83	112.13	107.71	109.69	110.97	106.55	105.68	104.82	105.69	106.95	105.98	108.54	101.3	108.79	106.66	105.37	101.38	107.97	107.49	110.82	100.7	105.79	105.19	105.04	103.23	106.05	109.76	100.99
98.674	99.793	106.81	104.18	96.485	103.67	100.33	96.928	100.48	94.398	107.83	101.58	99.698	101.87	99.293	103.74	96.905	108.11	99.394	98.964	101.63	103.67	96.496	101.13	97.769	101.25	95.951	100.66	92.845	103.07	99.651	99.894	102.56	103.28	98.518	101.62	102.44	104.1	99.742	99.367	98.118	95.731	98.063	92.18	105.81	101.47	100.95	99.649	99.056	102.27
108.32	107.95	104.23	107.42	108.38	107.75	105.92	100.52	106.47	108.68	101.66	101.84	101.45	105.91	106.14	110.24	105.67	104.96	106.56	100.7	104.93	108.87	106.89	102.54	109.59	109.59	108.96	102.82	108.69	109.28	107.59	101.12	100.96	101.6	103.25	104.02	109.08	106.5	105.25	104.72	106.77	103.87	108.3	100.83	98.447	103.05	101.57	105.74	104.33	106.3
113.69	112.5	111.74	107.41	108.68	109.35	116.46	109.75	116.3	109.09	111.83	107.61	105.92	112.83	109.8	112.87	115.17	103.23	111.38	111.19	112.06	110.85	110.09	111.13	108.61	111.6	112.14	108.77	111.65	117.25	109.12	120.24	109.75	112.39	108.83	114.01	118.3	109.5	116.45	115.17	115.5	107.03	109.12	114.3	112.39	114.94	113.08	109.42	113.36	114.75
104.96	98.231	102.03	100.44	99.062	100.05	100.32	103.91	97.184	96.818	104.43	93.978	104.97	99.581	104.43	98.68	97.842	97.37	101.77	102.24	96.997	101.88	102.28	103.48	101.94	100.05	102.3	92.985	103.18	99.089	102.15	100.35	105.68	105.02	103.17	100.73	95.725	100.63	101.47	105.84	103.83	101.69	98.785	101.56	102.64	101.81	99.329	98.705	98.392	101.25
115.19	112.19	115.94	110.27	112.93	118.96	112.3	116.49	112.55	113.28	111.52	114.73	110.35	110.43	111.08	110.82	109.48	107.21	109.96	108.94	113.88	108.7	109.88	115.41	114.72	114.73	109.36	111.7	105.31	107	107.79	117.03	110.14	111.41	110.92	110.53	111.63	118.07	112.4	103.53	112.69	112	115.35	106.56	110.87	109.14	111.86	110.98	114.87	107.43
104.38	103.83	105.32	101.26	105.25	108.68	101.14	104.5	101.8	99.311	104.79	103.53	109.13	99.45	107.9	104.49	110.31	102.48	107.97	103.78	111.22	107.98	106.41	106.18	109.19	107.53	104.83	101.9	105.45	100.45	102.53	108.61	100.41	103.3	104.89	105.98	108.7	103.39	98.448	102.73	104.13	102.35	104.82	109.99	102.89	97.834	101.53	103.42	104.26	103.23
97.284	105.16	102.79	102.83	100.08	101.67	103.94	96.99	104.48	105.5	98.035	99.774	94.524	97.367	97.806	98.999	97.311	100.03	101.44	98.777	95.012	97.716	98.679	103.42	100.22	98.107	98.751	98.609	106.16	100.29	102.46	109.04	105.85	96.586	98.205	96.727	102.62	99.789	92.052	96.213	105.92	105.56	100.32	102.57	103.44	99.36	98.278	100.91	102.96	96.274
104.64	106.94	104.13	104.72	108.29	95.251	106.04	103.75	105.89	105.78	103.96	109.89	101.46	103.75	94.545	100.7	106.29	104.22	105.94	103.61	108.56	105.91	112.79	109.22	103.18	111.56	103.62	101.94	100.77	110.26	108.02	102.91	116.22	105.81	111.19	103.06	110.83	107.23	106.36	101.66	107.94	101.26	103.97	111.82	105.73	109.12	106.16	101.23	102.91	102.88
109.48	111.46	108.79	111.18	113.91	109.89	114.37	107.59	112.96	110.66	106.82	110.45	109.2	109	114.71	111.78	111.23	111.18	107.29	106.08	111.59	107.9	110.77	111.51	113.66	111.06	109.31	103.9	107.64	108.96	106.5	106.1	113.38	111.01	105.75	108.01	103.7	105.76	107.79	112.81	110.12	116.63	109.46	111.53	106.58	111.61	109.78	106.71	114.99	104.41
105.89	104.59	101.71	104.19	103	111.37	105.64	107.97	109.79	96.511	104.63	108.07	104.06	107.67	103.13	108.23	103.33	105.93	109.43	117.57	105.86	99.505	104.11	103.79	105.44	109.57	104.13	105.89	105.53	101.62	109.28	106.3	103.18	108.31	109.5	108.72	101.01	103.4	114.38	105.58	109.69	101.59	108.15	103.77	107.9	107.11	110.49	104.73	107.56	96.749
111.01	111.83	106.23	105.91	113.94	102.68	110.93	103.39	109.79	110.05	113.67	111.84	108.03	105.58	112.78	116.36	111.28	109.04	110.9	109.11	109.55	110.47	114.34	112.68	112.92	106.64	107.05	107.99	112.95	108.01	114.13	110.81	109.98	114.35	110.25	114.99	114.25	107.03	109.83	110.49	111.15	108.97	114.52	108.47	109.03	111.23	111.97	111.93	109.8	109.67
107.29	105.78	95.681	105.45	110.85	107.95	109.48	102.07	99.701	112.5	111.12	108.34	103.01	102.96	103.09	108.76	102.96	108.58	107.3	103.12	105.83	111.28	104.53	110.71	102.59	103.37	104.22	105.36	101.9	104.83	104.71	108.2	103.39	101.15	108.49	102.51	104.26	103.79	110.81	106.23	102.39	103.66	103.11	105.96	104.05	99.624	101.17	100.41	107.53	103.23
103.23	109	107.8	109.64	109.02	113.96	112.5	110.56	109.7	111.64	110.12	113.48	111.65	115.16	114.61	113.46	110.16	112.66	103.88	117.53	113.37	108.88	109.49	112.82	106.82	107.25	111.48	108.33	113	111.82	111.04	111.07	115.53	116.22	114.6	108.86	109.82	111.93	112.87	108.47	109.99	112.49	111.62	111.46	114.8	113.78	110.91	113.7	112.84	108.5
105.83	107.9	102.04	100.79	110.86	110.57	101.76	101.6	102.81	99.06	108.38	107.18	102.74	108.17	105.64	108.22	106.69	102.58	110.96	103.97	103.57	107.65	105.81	106.35	106.27	106.43	102.55	107.07	108.72	107.24	101.93	104.4	111.02	105.33	105.51	104.62	109.25	102.81	107.5	103.54	99.382	106.29	109.59	106.22	105.06	108	104.37	98.5	106.08	104.84
109.81	116.97	109.74	107.41	112.01	110.97	106.92	106.82	110.11	113.1	120.02	113.88	110.85	110.42	112.78	110.62	116.49	117.59	112.96	110.91	107.78	106.33	116.17	107.51	110.31	105.84	110.41	111.1	113.05	107.72	114.91	101.57	104.09	105.44	113.34	111.31	113.96	103.85	106.3	109.14	115.2	105.17	122.73	111.64	110.13	106.48	108.87	112.8	101.05	111.13
108.08	103.9	108.8	110.99	103.85	112.4	98.055	104.87	106.41	103.25	108.58	104.39	99.641	106.16	104.03	104.02	105.72	103.56	108.42	98.584	104.1	105.35	107.4	99.075	107.81	108.9	106.62	105.64	100.44	104.12	102.29	106.7	105.19	107.12	102.07	101.25	107.61	107.46	108	105.47	107.69	103.28	101.83	100.86	109.79	103.99	105.52	104.7	109.06	102.38
112.63	109.37	107.38	104.72	111.64	114.61	105.42	111.9	107.49	115.02	112.66	115.08	117.29	114.08	114.75	117.09	114.25	111.17	117.88	109.86	109.41	113.15	112.32	110.94	111.88	110.08	109.45	114.55	112.33	113.37	108.08	115.1	110.25	107.38	106.06	117.63	111.6	107.53	114.85	111.07	109.28	116.65	114.76	114.9	108.31	113.26	113.54	111.99	115.93	106.27
101.83	109.11	105.7	97.57	106.96	105.01	108.12	101.21	103.05	104.17	104.01	98.97	102.38	103.24	105.02	107.29	104.79	107.25	107.14	101.29	98.788	99.083	110.26	105.41	108.43	100.69	105.01	102.97	105.87	107.89	100.31	102.93	105.7	103.53	105.58	102.14	103.92	109.23	96.327	106.29	106.08	106.61	100.19	97.886	110.76	107.12	103.77	97.204	103.82	106.39
124.64	120.94	125.46	114.84	119.92	119.39	117.16	127.86	114.46	115.61	116.65	111.83	116.3	114.76	114.98	114.93	119.99	123.21	111.67	118.95	117.1	124.82	114.47	110.11	118.67	116.9	122.75	118.75	121.73	116.07	120.06	114.86	117.71	120.27	113.7	111.15	119.7	115.99	118.6	114.25	117.67	117.73	117.98	115.72	119.16	119.13	119.87	115.21	115.08	113.5
106.11	108.73	99.825	101.42	106.01	105.46	104.91	107.55	99.637	104.83	105.23	105.72	101.34	110.99	105.58	110.14	98.407	107.62	108.04	105.25	104.35	99.732	100.86	101.46	105.72	94.327	105.31	103.2	107.04	110.14	105.3	96.418	105.28	100.36	100.26	109.22	105.01	100.55	109.86	104.15	101.74	108.31	104.16	105.64	107.14	107.12	112.97	104.95	101.38	102.89
103.67	108.65	101.8	107.54	101.38	106.63	111.98	106.2	104.07	103.58	107.76	102.97	109.17	104.11	111.58	108.53	107.39	102.74	108.01	104.48	105.6	99.295	104.58	104.51	103.12	102.06	106.51	103.59	97.33	102.59	99.164	103.9	105.25	109.83	102.46	102.99	104.2	104.01	108.24	103.82	108.72	106.02	100.5	104.44	105.05	101.08	106.93	106.44	111.95	102.94
105.41	114.74	111.59	118.1	109.69	111.95	103.4	110.75	109.89	103.19	117.02	110.77	111.86	115.11	113.94	113.93	107.01	108.09	115.66	110.87	113.17	109.61	115.22	114.95	115.79	112.18	113.54	110.09	108.89	109.61	107.06	114.56	116.95	112.03	112.31	106.34	105.32	106.68	109.43	107.38	109.43	106.11	104.64	117.34	111.49	112.67	115.98	120.05	106.36	114.26
108.8	116.04	114.49	111.42	113.98	103.48	116.26	106.34	114.35	112.81	106.76	105.47	111.42	110.47	115.23	107.42	109.01	112.28	106.75	105.87	113.92	113.34	111.55	104.29	112.03	109.56	111.48	111.14	111.14	114.76	113.46	118.33	118.16	112.66	113.98	108.6	108.79	111.51	111.22	112.42	115.09	107.56	114.1	112.15	108.15	113.77	104.77	106.52	106.33	110.46
109.26	109.75	110.65	111.03	112.63	107.84	111.96	112.75	111.69	116.13	110.94	117.11	117.78	113.22	111.25	111.34	111.9	104.44	114.71	116.26	114.24	112.28	113.6	113.15	110.66	114.51	110.78	112.12	106.15	120.28	112.83	113.19	117.43	112.58	117.76	111.32	102.88	116.03	111.78	110.08	107.73	122.03	108.54	110.31	114.09	113.93	110.63	110.47	111.4	110.57
107.06	103.45	102.03	104.07	108.56	105.25	101.26	105.83	99.986	106.36	105.63	108.19	103.28	104.91	104.52	106.07	105.93	107.34	110.08	105.23	107.31	108.53	102.12	103.73	107.97	102.72	105.82	110.51	109.5	105.44	105	106.85	106.33	102.23	105.44	106.6	102.76	100.84	103.11	104.5	106.47	107.42	106.79	103.7	108.84	111.19	103.65	105.64	105.94	106.19
109.27	106.59	107.91	105.35	103.16	109.56	109.09	107.77	103.99	105.63	105.82	106.21	108.27	105.61	110.38	96.835	108.04	107.22	105.74	104.59	108.49	110.45	109.98	99.659	104.96	110.99	105.88	105.23	106.43	107.65	102.92	102.07	104.5	111.07	101.41	102.02	101.96	110.59	104.31	101.29	108.77	101.25	112.18	108.27	108.93	105.57	107.82	112.48	108.27	103.9
102.11	109.39	109.45	105.34	108.83	108.23	102.2	107.28	108.22	101.92	102.8	105.29	104.59	105.89	103.29	109.01	106	108.07	110.37	104.72	102.14	104.98	104.79	104.47	105.42	104.32	101.49	103.27	112.93	103.46	103.42	108.9	111.41	107.92	109.94	106.89	107.38	108.7	108.01	107.12	112.44	104.39	110.15	111.39	109.17	111.58	106.73	105.81	104.08	105.21
113.18	111.1	105.59	115.96	110.32	111.74	112.76	109.24	121.69	109.44	116.58	111.46	110.21	111.27	116.5	111.64	113.35	112.28	114.47	111.26	119.91	112.39	110.86	108.01	108.11	111.88	113.99	106.56	110.04	108.63	110.5	116.33	116.89	112.73	106.43	114.71	104.97	110.85	108.46	112.45	111.35	119.82	110.46	109.89	111.62	117.25	113.53	112.05	112.66	110.3
103.11	106.3	107.39	107.42	107.31	102.49	108.47	110.93	104.92	102.28	110.12	103.67	101.85	103.55	107.42	112.47	107.76	106.34	113.46	102.62	100.62	107.98	103.59	103.73	109.71	114.69	104.87	103.7	107.64	111.53	103.1	103.19	104.06	110.56	104.25	109.15	105.5	103.57	103.92	104.05	103.68	100.6	108.05	102.67	103.86	102.11	108.79	105.78	101.57	106.44
106.2	99.279	98.531	108.17	107.56	103.46	103.92	101.97	113.16	100.03	105.22	104.21	102.16	104.46	109.16	102.54	102.81	99.681	104.71	106.9	105.75	102.49	100.59	104.82	102.66	106.47	109.36	100.93	99.359	107.94	101.62	102.55	106.85	105.06	109.85	106.86	104.13	103.15	108.7	105.89	107.17	105.72	101.12	103.91	106.48	105.41	98.913	103.52	106.98	107.06
107.15	105.3	103.67	109.43	103.97	102.24	110.07	107.68	105.21	105.89	99.534	103.73	99.961	109.67	97.661	106.46	103.79	104.4	104.1	110.96	104.22	105.95	108.39	103.09	103.77	107.99	110.95	104.29	107.4	111.47	101.51	102.66	107.2	103.37	108.12	108.63	108.86	106.59	102.35	103.52	103.66	108.37	104.75	102.07	105.48	104.18	102.35	109.11	98.164	102.26
104.89	108.87	109.18	109.44	114.94	106.56	116.92	110.04	110.9	113.06	110.7	112.41	111.63	118.59	109.79	108.83	113.58	110.63	112.82	106.11	103.66	111.73	107.46	115.55	109.9	114.45	108.76	114.05	110.26	115.26	110.46	118.44	104.73	118.32	105.61	113.93	108.96	111.63	111.06	110.85	112.47	112.35	107.21	104.61	118.74	111.05	107.09	103.44	113.19	110.44
97.485	96.825	99.279	97.301	92.043	98.838	98.806	94.161	94.194	102.23	100.25	106.81	105.59	96.011	105.29	95.04	97.086	92.545	97.838	107.08	97.327	94.488	96.877	104.92	104.38	102.93	101.83	100.39	98.287	103.78	109	104.1	96.528	95.659	96.058	103.2	98.047	100.23	93.274	101.88	98.539	91.12	93.202	105.23	98.339	98.835	99.855	101.47	99.917	102.82
108.03	111.05	106.76	98.614	105.08	105.93	103.44	108.31	109.44	105.84	96.7	102.83	103.39	110.07	106.13	108.5	104.78	107.47	107.46	110.39	105.36	106.6	99.342	104.84	103.62	110.18	103.73	100.88	105.68	102.36	107.69	108.18	104.55	104.37	107.91	113.5	111.88	99.696	96.004	102.19	112.06	108.28	112.09	103.46	102.48	106.64	103.53	104.25	103.03	101.44
118.69	113.73	113.81	121.88	110.3	116.33	114.17	117.68	113.08	116.49	114.53	119.02	119.97	118.83	114.11	111.74	113.89	116.88	113.94	120.37	118.28	109.66	114.16	113.83	113.97	115.31	115.52	112.7	120.14	115.24	114.88	116.61	116.12	112.2	119.44	115.18	114	109.21	120.54	119.19	111.94	118.72	116.09	112.86	116.63	123.51	123	106.5	112.18	128.69
101.44	104.15	104.84	103.09	100.08	103.24	110.66	103.01	99.943	109.35	101.39	105.4	95.315	107.86	106.55	103.28	108.27	95.295	103.75	102.05	109.65	97.121	101.65	103.89	103.98	104.9	109.67	111.47	113.99	105.49	102.54	109.89	104.62	103.22	105.47	109.07	106.5	99.865	102.14	109.67	110.1	100.57	107.51	104.48	106.61	102.17	97.987	99.968	100.03	107.02
100.59	103.54	103.14	97.327	106.54	104.56	102.7	104.28	104.09	109.08	100.67	105.01	112.37	103.14	103.76	107.47	106.98	110.89	104.02	104.5	102.86	108.2	107.98	105.01	106.17	104.7	103.79	110.55	108.57	99.139	101.76	96.34	101.82	104.78	106.97	105.67	104.14	102.44	112.63	102.98	101.61	106.52	105.41	110.58	107.66	115.54	105.95	104.76	105.62	103.25
107.72	106.96	105.35	113.75	106.37	98.576	103.97	109.05	108.77	103.67	103.85	101.54	111.28	106.29	112.69	108.1	107.28	107.24	100.26	111.72	108.51	105.36	106.88	108.24	105.48	103.47	108.01	107.3	108.36	111.2	112.24	107.33	106.84	106.43	102.99	100.72	103.19	104.13	106.15	106.48	109.68	109.74	103.51	109.71	106.32	106.12	111.86	103.19	103.35	105.82
101.8	105.41	101.45	105.77	106.75	108.13	109.4	106.01	108.44	103.74	102.12	105.24	105.52	107.77	104.44	103.85	101.62	108.26	102.62	103.57	102.22	102.26	98.138	106.72	110.43	103.32	108.86	112.1	100.3	109.01	106.04	101.45	107.39	110.71	109.61	102.7	105.53	112.66	106.85	105.76	101.45	109.22	105.38	107.35	108.59	109.19	101.57	104.82	104.8	106.87
108.23	102.57	98.427	107.74	108.88	108.63	115.79	106.97	111.27	102.44	106.01	107.23	107.54	106.43	104.93	105.51	110.74	105.36	109.15	105.03	104.26	103.68	107.42	104.89	106.61	100.31	102.9	103.56	97.793	102.13	114.88	106.27	107.1	108.88	107.84	103.46	102.1	102.46	106.71	110.76	104.12	102.01	100.29	102.43	103.58	106.97	111.64	107.02	103.42	102.92
117.86	107.41	112.67	125.71	115.28	117.45	118.47	116.21	118.76	120.3	126.17	115.8	114.65	112.54	126.75	114.21	111.83	122.44	114.25	121.95	119	119.51	119.41	117.57	122.63	120.25	120.06	119.66	114.14	117.95	110.13	118.59	124.23	113.02	119.54	117.96	117.48	112.55	124.17	116.39	122.22	117.29	117.55	122.09	117.32	118.19	113.68	111.99	114.69	117.14
94.92	101.24	102.98	97.796	97.938	103.99	101.05	100.12	97.018	99.649	99.958	97.698	93.585	99.482	105.11	104.31	100.82	101.46	102.61	94.364	105.61	97.424	105.65	96.572	101.08	101.04	98.08	97.693	98.621	97.756	102.44	97.191	97.992	106.3	95.732	102.21	100.51	106.68	97.153	106.22	101.71	97.185	98.774	99.896	98.845	104.05	99.692	95.55	95.036	100.86
98.77	98.783	95.858	100.09	107.01	94.968	94.132	95.376	101.56	103.01	100.35	104.15	95.652	106.92	95.949	91.656	96.139	99.825	95.834	93.654	102.82	100.36	101.56	94.276	100.95	106.86	98.439	106.55	95.184	100.4	103.33	97.831	100.39	93.369	95.095	91.696	91.963	94.86	99.073	101.57	105.78	103.23	97.896	98.424	98.57	98.596	105.11	98.228	93.763	101.15
118.35	114.07	112.09	108.15	115.51	112.17	115.19	114.35	113.92	113.55	112.43	118.69	110.84	110.5	107.46	116.01	115.91	111.99	106.64	111.85	106.96	110.85	111.19	106.55	110.65	116.24	110.51	107.35	110	114.72	109.75	107.04	107.94	104.21	109.74	119.03	111.34	104.86	112.11	113.34	108.97	108.71	112.47	106.51	112.81	114.98	111.19	108.92	113.39	112.31
113.27	106.42	110.31	109.74	114.43	105.88	108	110.5	110.7	113.29	109.05	104.49	112.28	106.21	103.15	113.31	111.73	108.1	114.72	113.96	111.22	112.72	105.35	104.69	100.28	110.5	109.06	108.78	111.95	113.89	113.24	102.42	103.32	112.02	106.88	108.57	114.63	104.27	117.51	113.18	109.52	106.09	100	108.34	111.75	115.38	107.49	105.66	107.98	103.45
109.06	113.07	108.09	104.91	106.19	102.39	108.18	104.98	105	110.94	111.02	107.1	107.78	103.16	110.01	106.58	108.95	108.26	100.01	111.51	109.45	111.53	101.71	103.54	110.32	107.72	104.52	111.21	106.6	109.23	113.05	110.42	105.47	106.31	104.45	106.24	113.7	108.57	107.43	101.2	110.67	104.98	110.88	111.36	104.3	107.9	106.01	102.76	110.44	104.63
112.09	107.05	114.36	111.47	107.1	114.63	114.61	113.4	102.36	111.27	114.92	113.34	109.05	108.96	104.92	115.42	110.42	108.84	113.26	109.38	103.38	113.66	108.82	109.86	109.77	108.56	107.26	112.72	106.67	115.24	104.53	113.17	110.58	108.86	107.27	109.24	105.72	110.63	111.97	108.33	104.16	112.68	107.54	115.7	107.98	108.53	104.93	113.78	107.07	109.59
102.71	101.41	99.568	108.76	100.24	102.32	96.037	106.55	103.45	97.247	98.683	101.06	102.15	103.3	100.41	99.237	104.07	100.38	101.21	100.13	102.14	104.48	95.455	96.623	98.288	102.39	94.529	102.82	100.7	106.52	99.627	101.42	104.29	99.895	107.24	97.478	103.34	103.67	102.69	94.651	97.078	98.998	106.93	96.304	96.983	95.549	102.47	94.541	101.25	104.34
98.226	95.24	101.59	100.68	106.72	107.69	106.68	102.38	104.45	102.59	102.04	98.768	104.16	105.42	103.65	100.33	98.575	105.58	101.11	103.18	103.27	93.566	107.19	109.45	107.05	108.87	107.73	107.56	101.82	102.57	98.406	104.92	106.64	103.9	101.51	105.88	104.46	102.68	102.75	103.22	108.44	105.98	107.92	104.94	103.91	105.08	101.11	103.39	98.856	109.1
109.95	112.4	111.76	109.27	111.43	101.42	114.75	111.99	113.69	117.61	113.07	109.55	114.26	111.41	114.52	115	112.03	112.04	118.09	114.09	110.28	108.05	109.05	109.19	110.23	109.94	111.94	105.67	108.3	111.08	109.95	107.42	112.17	113.36	112.7	113.24	102.43	114.09	106.61	120.3	115.63	107.16	116.36	121.42	111.73	108.11	108.7	102.33	113.37	114.48
104.71	99.732	104.72	105.32	104.66	103.54	103.63	102.99	114.1	101.95	104.1	108.38	105.26	103.23	105.02	107.84	108	104.46	113.97	109.71	104.08	105.97	110.16	110.45	106.21	103.67	102.95	111.99	108.74	107.88	110.74	107.41	104.36	106.82	99.801	106.13	109.09	113.46	104.03	107.42	104.69	108.37	106.11	106.85	103.26	104.35	111	108.71	102.44	105.51
111.78	109.11	114.64	112.73	109.98	108.79	113.59	109.15	111.98	114.87	110.98	114.73	110.43	117.57	116.22	117.64	112.77	110.78	117.15	107.32	113.53	110.24	108.76	113.34	110.39	111.41	115.53	114.92	107.86	114.34	113	110.13	114.31	117.59	113.01	107.59	114.48	108.71	111.45	112.3	118.12	115.5	113.49	107.55	107.53	110.22	111.15	113.25	116.18	108.8
103.85	101.84	100.82	103.23	103.79	99.516	97.093	100.01	101.3	97.338	99.977	100.39	100.41	105.56	100.27	94.969	92.517	99.034	106.02	105.98	102.96	98.444	99.675	101.23	106.04	105.74	101.93	103.36	102.87	96.486	102.72	104.43	103.5	103.53	101	97.066	98.093	99.344	98.864	101.36	104.38	96.97	101.53	102.13	103.89	103.24	98.037	92.089	102.76	103.16
115.19	118.69	114.68	109.99	117.62	113.92	111.71	104.2	116.9	113.61	111.74	115.72	112.91	112.29	113.41	113.75	110.84	107.73	110.52	115.51	112.97	111.03	107.55	111.17	117.07	111.2	116.84	106.89	117.22	108.84	116.17	113.85	113.51	111.09	110.91	114.7	111.84	110.22	109.02	106.6	105.9	108.77	117.84	115.35	109.52	113.63	112.6	113.39	116.38	106.44
108.8	98.962	102.97	106.62	109.97	103.38	104.72	107.54	99.091	106.95	105.35	102.48	106.33	103.06	106.55	99.885	106.48	110.45	104.05	106.36	109.78	102.78	98.701	111.12	110.83	109.41	105.72	109.26	104.72	113.57	98.502	108.01	102.76	107.79	102.14	101.51	99.676	109.09	106.72	102.47	109.49	104.78	108.72	103.48	104.22	105.91	108.11	106.25	100.52	104.67
95.116	101.8	101.37	102.47	99.949	95.744	98.481	97.781	104.14	102.07	97.479	102.55	103.49	97.47	95.973	95.262	95.726	96.234	101.24	101.28	103.67	99.261	93.273	95.906	106.85	97.467	107.65	98.261	99.55	104.92	99.701	100.06	106.68	97.005	100.55	97.601	101.33	100.35	98.798	101.33	109.61	95.746	101.65	103.57	104.91	101.58	101.08	102.86	98.16	95.576
108.14	104.2	102.9	104.16	103.98	99.694	97.1	104.02	111.95	98.277	107.87	102.74	100.2	96.725	96.273	99.335	94.851	98.477	97.245	104.27	107.34	102.27	101.47	99.421	97.607	98.537	103.6	102.9	103.96	99.789	98.506	98.626	104.75	103.95	99.603	94.788	96.803	98.5	99.711	96.697	100.96	101.4	102.01	99.936	96.728	95.505	98.504	94.806	99.688	105.33
106.67	110.61	109.51	105.06	99.854	103.57	106.04	107.68	100.95	105.32	107.7	107.92	107.39	107.01	106.71	110.15	105.77	109.72	103.69	106.03	108.15	107.61	109.32	105.37	105.82	106.23	113.16	112.8	105.49	104.04	99.999	109.28	104.68	103.27	103.21	109.8	106.61	101.24	100.94	107	100.42	104.85	105.34	103.11	109.3	102.58	102.93	106.92	100.69	108.28
106.98	108.2	105.33	102.57	106.58	106.3	107.72	103.96	101.9	104.86	101.27	104.98	100.58	99.641	103.3	104.42	111.16	105.45	103.01	101	105.35	105.09	105.07	106.4	102.04	101.31	103.34	111.06	102.22	103.3	107.59	101.27	108.28	100.41	103.18	106.82	104.01	104.43	106.48	108.01	103.55	104.9	105.45	101.52	104.1	107.9	102.99	99.723	105.74	95.9
104.17	109.47	108.43	104.6	106.35	107.39	105.68	102.73	104.09	113.72	101.81	110.52	103.85	107.96	108.48	105.02	113.11	108.67	103.82	103.98	113.58	105.74	116.04	98.453	104.57	112.16	107.3	110.19	104.7	105.57	105.5	98.34	104.59	106.27	105.69	113.73	112.63	109.27	108.01	104.66	99.704	110.56	106.55	108.98	113.08	104.65	103.31	98.586	107.67	111.69
106.22	113.75	106.43	103.88	107.46	101.68	102.78	109.13	106.81	106.3	111.09	106.02	102.87	106.57	104.48	108.94	108.16	109.03	115	109.04	119.03	107.71	109.63	107.63	107.09	108.56	105.54	110.68	106.39	105.98	107.42	109.34	108.77	102.35	107.63	101.97	111.1	112.77	102.73	103.86	107.97	104.77	103.58	108.28	103.16	108.47	108.74	106.48	112.47	105.09
108.18	113.12	111.13	104.04	108.35	104.53	105.19	101.4	106.19	105.78	108.65	106.48	103.3	105.43	104.09	106.12	99.305	106.11	105.07	104.37	104.16	111.39	107.21	101.87	102.48	108.91	106.28	106.81	100.3	104.4	100.12	101.18	96.078	107.94	105.82	107.68	104.21	105.82	110.11	100.65	100.03	111.38	111.96	99.918	105.31	104.49	103.81	103.8	104.59	98.18
111.92	104.28	106.23	108.55	107.43	105.18	107	103.88	107.15	103.29	112.29	108.33	109.73	103.48	110.1	106.02	102.08	111.02	99.482	107.37	106.35	105.72	108.86	106.81	102.28	106.79	114.28	112.33	102.71	108.61	102	105.79	105.65	99.657	105.16	104	104.45	104.87	96.724	103.63	106.01	105.93	109.7	105.06	104.21	104.44	101.18	114.17	107.24	103.86
100.01	103.18	94.093	100.08	103.79	108.86	101.21	100.81	102.59	99.262	103.53	98.498	102.16	99.819	103.89	104.46	91.967	103.03	98.065	89.284	101.1	99.417	106.37	104.85	101.42	94.789	102.78	103.33	97.083	107.29	96.217	99.518	104.37	103.58	99.606	98.881	93.034	100.59	98.819	100.09	99.672	101.74	110.9	98.483	101.69	100.22	101.79	100.01	103.21	105.65
96.403	107.5	109.99	100.95	105.62	99.683	99.64	107.69	95.625	104.48	97.433	103.81	98.927	102.2	94.518	102.48	106.4	105.3	101.5	98.535	104.81	100.95	102.15	109.54	105.21	97.709	97.964	99.479	102.91	98.427	97.34	103.98	100.96	102.41	102.91	102.4	98.717	98.809	103.48	95.661	101.93	99.535	103.86	107.1	97.403	107.18	103.69	99.226	101.98	94.08
116	102.67	104.88	103.65	107.45	107.43	106.31	107.06	106.28	105.08	102.79	104.32	103.78	103.78	105.64	104.42	106.6	105.13	110.6	110.18	107.46	103.47	101.4	104.82	112.73	103.31	105.59	106.77	102.4	106.61	102.1	105.92	105.8	107.19	101.82	108.81	101.34	100.23	100.77	96.99	106.05	104.92	106.53	105.8	107.6	99.248	105.92	100.77	102.78	108.15
105.45	107.6	109.66	103.16	106.22	108.3	108.2	109.4	110.6	100.13	103.04	107.4	109.07	105.43	101.84	108	102.15	103.97	112.86	108.51	107.46	102.46	107.42	107.14	104.5	110.6	111.74	103.1	100.08	106.36	103.34	104.47	101.3	105.77	110.19	110.81	115.42	108.81	110.85	100.94	105.91	103.16	107.63	110.4	105.91	106.56	100.03	106.76	109.56	113.06
99.543	107.27	116.12	102.7	106.81	102.66	108.52	106.53	109.21	99.52	105.05	109.67	102.67	105.87	109.56	114.13	103.63	109.8	110.79	98.931	111.49	109.78	101.77	110.72	105.42	104.92	109.44	106.95	106.03	113.16	97.943	107.93	109.27	101.94	98.332	107.55	106.72	105.93	105.25	103.46	102.5	108.17	108.26	105.04	109.39	108.16	109.33	103.69	104.64	103.55
111.78	108.53	108.5	109.6	105.44	110.98	109.93	116.96	108.6	111.1	112.83	109.16	108.87	107.41	108.76	107	110.1	112.61	105.6	114.62	111.18	111.76	117.48	109.77	108.57	104.97	105.71	104.8	110.78	107.18	113.22	113.05	113.91	109.62	111.18	116.52	101.84	99.1	113.57	106.02	116.79	112.95	114.48	109.12	109.67	104.94	110.22	116.25	107.26	112.94
98.597	98.208	100.25	96.59	104.25	94.555	99.428	101.69	103.7	98.932	98.376	98.982	98.204	97.667	97.872	102.06	104.58	98.885	98.721	100.97	99.9	104.14	97.159	98.616	104.39	94.126	104.21	104.23	96.25	104.86	100.93	104.51	99.523	100.46	94.758	97.839	97.764	101.03	96.562	101.79	97.085	99.028	99.719	106.18	101.96	97.117	102.68	96.723	96.534	106.89
100.71	103.06	108.59	102.22	101.37	102.45	109.16	105.19	101.16	107.15	108.72	107.12	111.45	102.86	103.92	104.15	106.17	107.18	101.12	101.29	104.76	110.93	109.44	106.99	101.71	105.22	101.59	104.6	108.64	109.02	109.36	101.33	105.82	107.37	110.72	103.83	104.39	111.71	102.09	106.23	102.9	106.7	108.41	101.4	103.93	100.88	101.58	105.82	113.72	104.9
107.38	104.41	104.89	109.31	103.41	104.52	104.8	104.55	103.41	105.42	107.44	100.48	110.51	101.05	99.946	103.63	107.24	108.66	107.45	106.37	105.62	107.41	108.51	107.11	104.44	101.56	105.47	103.37	104.71	107.83	113.01	110.11	104.95	106.03	99.437	104.04	108.86	110.83	101.47	112.08	108.06	100.77	108.13	102.77	108.17	100.86	103.89	106.31	106	102.78
116.44	114.16	119.81	111.64	114.02	108	112.99	114.1	113.1	110.72	106.8	105.98	110.3	114.08	112.96	113.38	108.32	107.59	110.34	111.04	115.74	114.84	111.19	110.48	111.78	110.65	116.11	115.4	111.97	110.7	121.18	114.98	107.76	115.33	110.42	120.96	113.56	113.62	113.67	119.92	109.55	111.05	117.2	116.54	114.22	120.57	107.81	111.13	114.98	114.37
108.71	105.42	106.03	111.44	102.92	103.95	102	105.82	108.37	105.93	113.52	107.74	106.89	105.99	110.45	105.43	106.34	105.26	109.51	106.67	108.28	109.61	104.34	107.18	110.23	104.55	107.26	104.7	105.45	107.63	107	108.1	112.65	109.97	103.95	105.02	102.81	110.49	106.39	108.47	105.63	107.8	102.28	106.56	101.81	106.64	105.43	107.21	100.23	107.85
101.13	105.8	111.59	104.45	104.68	105.75	103	111.6	103.66	105.24	109.54	106.22	109.5	114.19	105.15	108.69	109.62	101.79	109.04	104.74	103.42	108.46	110	107.04	105.43	104.47	107.73	108.65	103.1	102.28	110.98	108.29	104.42	104.63	108.94	103.3	105.61	111.29	106.87	108.47	109.05	111.47	102.6	101.68	111.3	106.76	100.86	100.01	106.57	103.35
97.132	94.494	102.68	102.69	101.07	93.966	102.19	99.39	104.48	103	99.963	94.958	100.22	100.84	98.744	97.07	108.75	95.613	97.596	95.726	106.36	95.473	100.71	103.64	103.07	103.92	96.728	95.912	96.94	102.25	99.876	100.23	105.58	99.385	96.435	98.608	98.971	105.76	99.02	97.55	96.381	110.51	104.31	106.65	97.163	97.842	106.6	105.01	94.943	96.544
105.96	102.26	104.96	104.75	103.34	106.94	110.92	107.03	102.8	106.35	104.92	97.757	106.53	109.03	106.24	110.32	110.14	107.21	103.46	104.23	106.58	101.95	102.4	102.65	106.73	105.79	110.45	102.83	101.17	108.45	110.44	107.54	97.074	110.01	108.29	105.26	96.941	111.96	107.73	110.48	106.32	105.58	100	109.98	106.77	99.261	102.14	102.58	101.36	107.56
101.05	105.06	107.79	108.37	105.86	107.62	105.1	108.13	102.44	107.01	107.5	98.895	99	109.9	105.52	104.03	105.16	105.4	98.395	105.51	103.68	108.06	108.13	109.25	105.65	104.8	112.14	103.56	104.91	104.85	109.18	102.61	111.75	109.25	104.8	104.83	105.87	102.25	104.45	105.85	98.238	106.86	97.16	103.86	108.95	98.686	109.45	111.92	107.98	108.05
102.4	118.7	113.39	107.63	111.15	110.9	115.52	113.82	112.24	110.43	112.94	116.12	114.62	112.61	116.12	112.12	114.85	107.97	110.72	113.42	113.55	109.91	114.12	110.61	110.26	109.43	112	111.75	106.98	111.79	109.67	110.61	110.58	117.91	114.19	110.93	116.78	104.16	118.82	105.48	107.86	112.36	108.5	112.75	113.64	113.78	113.82	108.52	110.03	102.31
107.45	106.68	108.52	107.33	109.31	107.65	105.14	102.49	105.53	101.94	99.825	98.239	99.3	103.67	103.88	103.45	109.33	100.99	112.42	109.51	100.06	107.04	107.98	104.68	104.73	104.81	105.01	105.1	103.22	106.56	110.58	104.71	105.76	106.77	102.28	103.53	104.16	105.52	105.32	102.2	101.15	109.58	101.45	104.73	102.35	107.55	104.94	112.71	102.1	99.896
99.738	104.2	104.45	110.62	108.4	102.74	105.26	105.37	108.97	109.58	104.35	103.97	100.28	112.01	105.1	105.85	107.36	110.24	110.79	106.86	104.32	108.34	102.04	105.64	107.17	109.27	110.6	108.12	107.08	109.56	108.78	106	105.43	110.7	107.82	100.89	112.43	105.48	104.53	110.54	104.36	110.17	107.82	104.29	103.01	112.7	103.5	111.7	108.71	104.07
102.48	106.36	111.13	103.35	101.34	102.92	107.74	102.89	106.8	108.42	107.43	100.51	105.32	104.6	104.42	108.7	103.58	107.83	103.36	101.47	103.45	110.32	102.96	106.07	107.8	105.86	106.16	106.26	107.07	105.03	105.24	109.87	107.66	103.21	103.12	107.95	111.17	103.99	107.06	103.68	100.96	100.7	110.19	109.91	102.99	103.91	103.21	110.36	108.74	101.96
97.287	98.57	102.06	100.39	97.745	103.6	100.41	97.913	101.79	103.72	100.32	100.09	98.753	97.341	101.93	102.09	101.96	97.889	98.104	95.985	100.34	104.33	100.04	102.16	95.187	105.15	101.9	99.056	107.07	104.04	99.447	104.36	99.215	98.487	98.791	98.488	97.867	97.825	101.82	105.79	100.36	95.498	97.42	97.557	97.426	105.39	103.57	109.27	98.819	97.444
107.69	110.14	118.03	109.38	114.17	112.6	109.89	105.04	113.56	110.6	116.36	111.49	113.69	109.23	120.78	111.3	115.87	108.38	110	114.56	112.41	111.83	111.81	101.87	107.85	109.02	113.83	109.63	107.97	109.7	113.69	109.87	111.81	115.5	112.19	107.26	119.74	107.66	113.25	108.66	110.97	114.07	115.36	112.44	103.01	110.7	110.27	112.05	107.48	112.38
102.05	106.37	103.9	102.6	102.63	100.63	98.634	99.915	105.67	104.19	102.41	97.014	103.23	97.821	106.2	101.18	103.45	94.637	103.66	101.73	98.325	99.409	98.589	97.38	106.47	99.625	101.31	103.48	102.17	101.7	100.43	103.29	104.56	98.217	107.14	103.48	106.35	102.47	102.46	94.984	103.3	98.578	104.16	92.379	99.304	97.125	107.09	98.633	97.759	99.146
103.52	105.13	108.1	111.75	107.83	103.02	101.39	110.17	107.13	104.91	107.3	108.8	103.95	107.8	106.45	100.99	102.88	105.16	102.07	103.5	110.99	110.93	107.84	108.3	102.93	109.07	108.32	105.08	106.4	107.76	102.63	105.89	97.83	104.85	109.45	106.39	112.76	110.17	105.24	105.76	105.95	108.86	107.71	110.92	106.77	113.14	107.05	106.88	108.45	112.71
108.19	111.63	109.69	111.6	111.15	107.85	105	108.84	110.17	112.16	112.57	111.25	117.39	112.4	107.05	113.74	110.65	113.89	114.94	112.85	108.82	114.41	114.61	112.78	110.71	115.13	104.94	110.16	111.07	116.39	107.41	114.85	115.75	114.31	113.79	108.44	104.58	111.1	110.56	114.98	110.33	102.34	106.29	113.12	109.44	110.22	109.1	106.38	109.29	116.86
114.28	114.4	113.58	110.17	111.48	109.53	109.73	107.37	115.04	111.66	117.47	110.4	113.53	108.46	105.17	112.81	108.96	106.31	111.47	111.07	111.49	113.88	107.42	116.11	108.78	112.58	110.51	113.58	115.63	109.71	106.84	107.93	110.19	110.55	110.5	110.24	109.79	113.42	113.16	113.84	110.22	118.92	114.81	114.03	110.03	106.05	112.53	114.7	107.4	115.84
109.61	101.47	106.55	104.63	106.44	106.14	103.43	107.93	104.2	106.13	103.54	103.93	114.08	107.67	98.505	103.17	111.37	97.671	112.31	104.49	110.33	102.05	108.27	104.82	108.28	113.71	107.24	109.32	109.86	109.52	103.6	108.18	104.99	109.66	109.27	110.95	105.87	108.89	108.96	103.57	106.68	107.35	108.39	112.47	108.35	107.28	105.28	106.49	109.74	111.88
115.79	116.01	110.62	109.36	117.71	114.61	105.1	114.67	115.44	113.57	115.98	104.72	118.25	115.22	111.58	110.1	112.4	113.79	113.75	113.75	108.13	114.04	115.11	113.28	107.42	108.26	120.61	111.47	116.32	114.97	114.13	115.65	111.47	112.57	116.38	118.35	113.47	108.56	117.07	119.38	113.73	110.43	117.47	114.15	114.34	113.67	111.46	109.37	113.98	112.8
104.1	101.93	101.99	104.52	103.47	99.609	103.06	94.685	106.36	97.761	101.14	92.142	106.77	100.02	99.034	97.585	98.94	102.73	101.95	103.86	104.48	100.15	104.49	100.2	99.331	99.785	98.871	105.09	101.57	101.98	102.09	95.721	101.1	95.979	102.89	102.16	103.06	103.24	103.39	99.927	95.076	97.948	107.79	107.89	104.29	105.2	100.8	100.07	98.434	94.257
106.67	108.98	105.94	112.64	110.95	114.48	107.54	110.71	110.72	113.63	112.08	117.08	102.39	114.14	107.11	110.75	111.92	107.39	108.98	115.16	103.2	104.03	107.27	109.87	115.29	112.48	111.86	109.4	105.46	111.26	113.73	103.5	110.36	109.33	109.63	112.71	110.31	108.61	110.09	112.18	107.21	112.43	114.46	111.77	110.09	114.56	107.27	113.39	109.53	104.51
114.66	110.85	115.55	104.53	112	109.56	113.17	116.65	115.07	115.8	114.68	107.63	107.03	108.31	109.46	114.46	109.52	116.07	116.46	108.86	111.56	110.69	114.72	116.31	118.75	117.42	106.61	111.83	112.92	111.07	111.59	111.68	107.78	106.09	113.72	113.89	114.79	102.95	114.35	119.82	116.28	111.87	115.88	110.68	112.08	108.15	120.57	118	115.62	111.47
115.51	105.19	106.91	104.46	99.179	108.44	105.35	108.57	104.35	107.21	110.22	103.54	113.09	110.26	103.46	101.67	104.3	106.46	109.8	107.22	109.01	99.803	108.16	108.79	109.62	105.9	105.83	97.565	100.38	105.33	107.52	105.93	108.83	105.72	103.66	105.25	100.32	99.533	106.17	102.48	105.57	104.43	106.33	102.45	103.21	107.31	105.56	102.93	108.83	108.75
106.58	106.31	106.3	107.49	103.05	105.03	106.93	106.93	102.74	100.16	102.81	105.92	107.85	106.32	103.81	107.55	105.31	100.4	106.45	106.04	110.27	102.17	101.12	99.982	101.66	105.29	103.99	103.56	107.9	102.43	102.53	98.921	102.71	102.11	105.91	110.41	101.67	102.55	100.57	98.602	100.49	100.26	105.25	110.73	106.21	106.54	103.23	105.14	103.54	104.22
108.56	114.87	107.14	109.99	110.54	115.49	111.81	114.79	116.13	115.94	106.28	109.92	114.92	114.75	106.28	111.92	110.88	110.94	110.53	115	114.29	111.34	97.922	105.17	111.55	113.74	103.8	111.69	108.26	111.67	109.58	115.61	108.58	110.37	113.9	108.19	111.63	113.69	112.02	111.79	112.8	110.23	110.88	109.31	110.98	114.23	112.03	108.39	111.9	107.84
113.03	115.76	114.91	106.43	109.33	115.41	119.05	111.03	111.36	108.44	111.53	109.85	108.12	107.35	109.6	115.7	107.96	112.01	120.64	112.8	108.61	108.58	115.34	109.94	115.76	107.97	108.05	114.09	115.22	113.61	112.41	111.77	114.73	107.63	113.41	115.29	115.9	110.11	121.58	108.17	117.65	110.93	115.7	108.2	114.62	115.7	115.29	113.66	111.25	111.56
111.15	115.35	108.63	112.32	108.71	113.52	113.64	112	114.6	109.4	112.07	116.06	117.24	105.54	112.89	113.9	115.68	110.99	112.17	111.56	110.94	112.42	113.92	106.2	110.39	115.29	115.79	109.86	111.66	110.1	105.19	112.92	111.46	111.61	109.78	110.04	115.32	110.08	112.69	120.1	111.53	111.6	112.67	110.91	108.54	110.54	110.8	108.67	112.92	113.22
100.1	95.925	111.27	99.78	102.29	92.124	102.68	101.94	98.656	102.2	108.14	98.697	98.23	94.976	98.669	99.891	104.04	101.56	101.65	91.19	100.46	102.34	100.76	97.389	94.129	99.958	96.082	108.14	103.57	95.989	97.817	100.81	110.76	97.126	101.75	100.03	96.599	94.863	89.387	92.859	102.23	101.6	91.121	99.809	98.713	97.638	97.704	97.526	103.21	100.89
107.96	104.92	103.77	106.46	111.16	109.09	102.19	106.86	110.87	106.6	109.86	106.89	110.2	104.99	106.35	103.37	108.63	103.62	111.71	103.66	102.56	102.46	100.92	104.98	109.4	109.7	109.33	102.22	105.64	101.42	104.08	112.03	105.06	103.41	103.5	104.18	103.98	110.82	104.86	106.75	102.72	102.85	109.8	100.76	108.94	103.36	110.27	110.39	107.93	106.44
105.56	109.84	102.97	101.66	102.31	103.29	103.63	106.18	98.705	107.03	100.77	103.47	108.47	97.374	96.879	104	100.63	99.992	108.92	104.85	103.78	103.78	112.08	100.9	106.12	104.04	106.29	110.02	103.27	100.94	103.18	105.94	108.3	104.51	101.23	104.82	104.34	102.49	104.39	104.28	105.74	104.43	110.35	108.75	99.589	104.91	100.79	104.14	107.37	101.54
112.6	112.34	110.6	116.02	111.57	106.5	112.68	110.45	121.87	113.76	113.46	115.79	109.38	115.82	113.51	112.94	112.63	108.35	118.48	108.09	112.36	111.4	115.61	113.37	112.26	109.82	109.88	111.42	111.49	111.62	108.23	113.8	105.74	113.16	108.52	110.89	109.83	113.98	110.65	110.54	107.83	111.8	111.72	107.45	114.77	108.31	110.53	111.67	110.42	113.07
102.98	105.93	108.53	110.11	105.88	105.14	107.16	101.38	106.61	102.37	107.78	107.81	108.03	110.12	97.651	108.34	98.94	104.45	111.16	110.88	109.23	102.92	101.56	100.63	111.59	105	103.94	107.54	107.4	105.63	106.39	111.23	104.45	107.53	107.09	110.25	106.43	111.15	106.93	103.42	108.08	106.44	105.18	111.08	103.93	101.62	107.53	107.81	103.04	105.59
122.91	124.66	117.12	115.03	119.42	120.79	115.73	121.14	120.49	119.41	119.02	117.99	123.66	126.38	118.53	115.94	113.17	122.95	112.75	119.18	123.04	115.84	114.6	117.79	123.98	116.86	119.67	112.49	116.19	112.68	118.18	115.27	117.55	121.13	116.28	120.47	115.95	120.91	123.91	114.58	118.4	116.23	118.91	114.83	117.1	112.24	119.07	119.34	120.32	119.33
105.41	104.6	106.73	109.66	104.18	103.31	108.03	102.55	104.85	103.62	106.99	106.8	110.34	105.9	104.49	104.61	107.32	105.71	104.81	106.69	106.8	102.86	104.71	102.36	108.3	103.91	101.74	105.52	108.88	106.35	105.83	102	93.776	100.99	109.15	108.95	109.35	110.19	104.49	106.55	107.34	114.28	107.12	109.54	106.19	106.71	102.31	106.98	101.79	104.82
109.96	96.516	105.76	104.72	104.72	106.15	113.83	99.506	113.77	103.92	105.48	103.23	104.16	106.69	113.39	109.81	101.86	100.85	104.16	107.72	111.22	108.96	109.79	105.68	108.97	113.97	105.72	109.91	109.44	100.45	102.36	99.006	111.36	112.39	104.7	106.29	100.49	106.53	102.18	101.55	104.74	109.5	107.14	101.74	106.54	103.18	105.15	103.77	108.25	106.45
105.47	103.94	112.3	107.93	102.71	104.78	108.23	105.02	104.03	102.39	110.15	101.9	107.44	101.57	108.14	100.04	106.84	108.79	107.13	110.2	101.77	108.72	99.327	104.15	110.2	106.48	107.76	102.31	107.11	109.48	104.95	106.99	99.672	105.47	99.881	102.74	110.81	108.81	102.99	107.56	102.58	98.872	99.244	108.57	109.24	107.62	103.23	105.46	106.47	106.09
108.21	113.55	109.39	112.99	110.18	106.26	110.72	110.55	112.47	111.88	107.85	113.31	109.97	114.77	104.99	114.65	112.49	113.31	112.48	110.09	109.92	112.47	105.45	108.4	109.05	106	105.92	108.82	106.39	107.99	104.47	112.01	110.81	113.71	110.91	111.79	110.82	109.55	105.71	110.17	113.82	111.92	106.46	109.23	101.53	111.9	111.58	107.15	114.34	113.78
110.52	104.24	100.99	104.16	106.48	99.042	112.18	105.2	100.93	108.51	104.65	109.1	112.29	103.2	109.47	102.84	108.31	102.57	106.55	105.78	104.4	107.07	104.76	106.37	106.33	103.43	100.44	106.46	109.09	101.9	109.47	102.18	102.86	107.66	105.9	101.81	103.81	102.96	100.23	103.48	104.03	105.89	102.35	97.81	108.91	104.23	106.08	103.58	101.8	110.9
106.73	103.05	112.44	107.22	108.41	105.15	109.61	106.15	107.92	109.13	104.44	106.41	107.36	110.83	107.18	102.64	104.71	110.91	104.67	102.86	105.44	106.81	103.22	102.35	110.19	108.49	104.87	104.12	105.68	99.531	106.66	102.76	108.82	104.26	108.31	109.81	106.48	110.5	99.158	108.52	101.27	109.71	108.86	102.24	107.3	108.17	106.79	105.78	108.15	106.63
103.06	109.32	100.65	101.19	101.79	105.95	105.9	108.99	108.67	105.85	110.26	106.44	107.92	106.61	97.661	105.31	107.36	108.62	108.61	102.69	107.03	107.37	104.36	101.62	108.93	105.2	105.77	108.66	103.88	111	101.71	105.18	107.55	109.4	106.29	100.71	104.33	106.23	105.64	102.09	106.04	100.04	103.71	100.57	109.82	104.44	104.09	97.866	103.44	110.69
101.63	100.58	106.05	106.9	109.74	111.24	103.13	103.74	98.385	101.33	106.86	107.19	108.67	110.46	100.5	102.06	100.04	102.39	105.61	104.59	110.82	102.71	100.42	106.56	105.52	104.36	106.6	109.05	104.22	107.76	107.57	100.48	107.89	105.52	105.94	107.79	101.94	104.74	102.33	102.43	102.6	94.191	106.98	102.99	101.57	105.23	108.6	101.67	105.63	101.71
109.76	109.98	107.79	107.49	109.45	116.8	109.45	111.12	102.57	110.31	111.36	112.29	107.86	116.15	109.54	106.45	119.08	110.17	111.17	106.06	108.88	106.3	104.61	110.67	112.34	104.64	113.59	109.57	112.03	112.16	102.42	107.67	117.24	114.02	105.36	105.7	102.71	111.18	106.65	103.21	101.89	107.91	114.5	107.74	109.42	107.48	112.73	109.7	111.09	110.63
99.435	98.027	102.75	99.761	97.938	95.368	103.88	101.13	100.64	94.423	96.085	100.63	102.24	101.41	105.79	106.17	103.69	101.7	97.443	99.337	99.502	99.947	102.31	103.63	99.317	95.392	99.706	99.349	98.159	100.57	93.648	96.749	98.499	103.64	104.86	102.75	97.822	98.726	98.436	99.882	96.559	102.44	97.172	101.01	101.65	97.336	98.068	108.19	105.06	101.88
112.7	111.66	117.65	112.22	115.45	113.18	109.35	111.8	107.54	118.1	107.8	115.98	117.37	111.23	112.18	110.38	112.79	111.51	112.74	111.26	109.41	116.34	114.76	110.97	118.79	105.79	116.31	111.62	111.91	114.18	113.2	117.79	107.47	109.77	116.09	114.17	112.26	117.58	116.22	117.47	112.55	112.98	116.06	113.15	112.19	118.59	113.33	111.89	110.52	108.37
103.8	97.975	101.11	102.21	102.7	106.43	103.23	105.92	102.81	108.52	101.06	102.04	102.11	105.13	98.927	105.7	107.23	103.16	102.8	103.97	109.15	108.31	100.89	112.14	96.448	102.51	109.99	108.24	106.09	105.77	99.481	105.77	102.46	103.85	103.06	102.75	108.65	106.83	111.17	99.207	112.35	103.86	103.96	101.73	103.38	102.75	106.71	102.96	105.57	103.94
96.937	98.014	104.23	100.59	99.649	100.53	103.49	98.603	99.364	100.91	101.64	106.32	100.99	95.61	99.117	98.576	106.48	100.36	101.12	106.92	92.854	97.682	98.549	97.895	99.052	95.596	103.81	99.595	104.55	100.46	99.368	96.444	100.21	99.001	104.76	100.96	103.42	108.57	99.594	95.584	102.33	97.68	101.59	98.93	94.307	96.907	100.27	95.864	103.36	99.031
106.87	104.28	106.51	106.58	107.53	108.9	107.84	107.68	105.94	103.2	103.6	103.36	105.12	100.35	103.13	101.96	106.3	99.768	104.93	107.71	101.49	112.71	107.62	106.15	106.11	108.78	102.19	108.99	105.38	104.3	105.78	110.84	106.97	112.26	107.17	104.95	107.41	101.55	109.47	108.82	103.33	108.17	107.66	109.01	103.82	104.54	103.53	97.403	98.377	103.06
106.12	103.79	99.433	104.69	108.38	111.52	107.46	105.4	107.15	104.86	106.11	101.22	112.26	106.54	102.53	109	108.22	102.29	105.4	106.18	104.47	105.03	111.98	108.52	108.93	108.27	109.98	109.69	101.86	105.66	108.98	107.18	100.86	110.29	97.379	108.85	112.67	100.02	104.66	111.27	101.28	110.79	106.81	101.32	112.68	100.47	103.96	108.73	104.26	102.26
106.8	105.55	113.3	107.13	112.58	111.5	119.16	106.68	108.77	114.17	109.07	109.23	103.57	112.62	107.52	108.85	113.98	108.12	106.51	108.01	111.34	109.09	114.83	108.45	112.5	106.63	112.09	112.2	106.27	109.26	106.11	113.97	107.7	111.49	112.73	116.59	113.52	110.5	116.21	112.09	105.7	112.83	112.07	116.92	106.1	113.93	107.95	113.42	108.44	113.46
109.79	112.02	109.33	105.38	116.66	106.25	111.71	105.36	114.23	110.15	108.85	103.69	110.07	110.83	107.82	111.85	112.58	109.62	117.07	109.67	106.19	111.14	115.4	113.41	112.37	114.37	113.79	107.56	109.88	111.01	107.8	109.78	115.68	103.48	115.06	113.87	111.04	113.19	111.93	109.96	111.85	107.06	109.36	113.07	109.34	108.07	109.78	107.8	104.96	107.63
101.8	105.08	106.46	103.65	112.5	105.92	104.76	105.14	107.73	108.56	109.02	102.91	102.97	106.99	106.05	112.93	102.36	107.29	102.82	105.62	113.75	108.54	102.25	108.33	110.51	103.31	106.45	101.89	108.18	108.95	106.48	103.23	101.78	103.41	108.39	107.45	105.08	106.75	102.21	102	97.994	106.37	104.36	101.84	103.37	109.34	99.7	108.77	107.25	100.88
109.94	113.01	110.25	107.54	106.9	117.25	111.79	114.89	109.76	112.24	107.4	108.28	111.98	105.99	113.64	113.95	114.12	106.09	111.44	112.28	109.89	112.78	109.72	108.28	110.74	103.57	109.06	106.33	112.97	112.05	112.54	107.85	107.45	110.93	106.87	107.02	112.09	104.13	108.23	114.97	112.18	103.88	110.27	109.64	113.27	106.48	106.31	111.37	116.21	109.1
105.83	105.05	105.97	108.67	107.73	98.485	105.94	107.54	110.98	111.04	107.75	105.41	105.15	106.67	107.83	108.57	104.48	104.81	101.89	106.93	100.74	112.74	105.58	103.7	106.41	107.71	103.81	107.96	98.945	108.43	109.4	103.2	109.91	107.12	109.64	104.63	102.77	105.19	106.01	102.9	108.79	110.59	102.01	107.01	108.87	102.05	109.85	110.64	104.7	107.61
107.59	111.45	111.19	116.43	105.94	112.26	110.43	114.54	112	112.46	119.43	111.34	112.82	112.75	108.49	108.64	114.93	111.83	109.13	108.72	111.56	109.26	112.8	113.4	115.49	116.77	112.68	111.12	110.44	111.29	112.82	111.32	113.11	108.07	113.56	108.77	105.54	110.56	108.32	107.6	115.39	108.75	110.05	114.28	116.46	117.06	112.14	109.92	104.92	107.83
115.02	111.06	116.63	105.58	113.18	112.82	110.44	108.52	104.26	113.16	110.79	104.37	112	114.81	116.39	115.67	107.62	114.02	119.71	105.69	110.17	116.12	110.52	115.28	111.37	115.15	116.23	115.1	115.43	111.24	112.98	105.62	113.67	107.52	106.04	109.69	110.36	113.97	109.55	110.53	110.81	110	105.92	115.86	109.67	115.23	106.58	108.45	110.74	116.91
103.04	106.01	100.41	110.63	111.04	106.39	103.21	105.53	103.49	114.14	110.09	108.23	102.29	104.65	105.96	106.2	106.51	111.45	99.74	108.67	105.41	104.03	98.835	107.8	110.95	107.22	99.98	108.73	106.43	104.36	102.64	107.31	111.36	111.62	99.35	106.38	98.187	102.07	107.17	104.8	108.77	102.45	107.66	109.65	105.24	110.07	106.97	110.12	107.74	109.47
103.67	102.46	108.68	100.39	100.79	103.46	108.8	104.71	111.93	106.93	108.49	111	105.69	111.56	105.43	102.42	106.12	112.9	111.64	108.89	109.42	98.185	114.54	110.06	111.25	104.13	104.91	101.93	108.17	104.42	104.21	103.68	104.19	106.17	108.44	105.23	104.92	100.12	109.26	104.23	106.96	110.54	103.31	104.32	109.06	109.04	105.31	104.3	111.75	105.01
112.52	106.22	110.24	112.02	111.53	112.32	112.42	118.6	115.47	107.52	120.53	109.58	115.96	111.06	110.57	113.59	111.87	109.6	108.99	113.49	114.81	105.97	116.8	108.04	112.2	107.23	113.54	114.8	109.3	110.26	112	106.65	109.33	108.09	114.53	107.63	114.33	110.04	110.24	115.52	113.68	108.5	117.53	115.48	107.05	108.68	111.13	109.83	114.07	108.33
110.02	112.39	100.09	99.8	111.3	103.66	105.88	110.96	107.52	103.59	102.84	115.9	104.43	104.91	106.01	101.07	105.8	102.87	110.44	107.37	107.23	107.03	108.65	103.33	108.9	100.96	110.13	106	104.55	101.91	104.12	103.92	102.81	106.66	103.74	103.27	104.77	106.64	104.13	109.63	100.79	103.68	104.11	110.72	104.59	112.14	103.55	106.95	109.71	110.6
112.41	118.59	119.29	113.03	116.6	121.2	120.27	114.59	121.01	117.78	120.63	118.97	113.87	116.7	117.93	124.92	122.02	125.41	118.34	112.67	116.7	117.35	116.4	118.24	121.75	121.4	116.87	119.84	114.28	117.79	117.15	116.76	116.02	116.5	114.61	113.43	112.96	114.22	118.87	117.44	121.13	115.6	116.9	115.42	115.39	119.09	120.35	117.36	117.05	113.98
118.39	119.99	122.27	120.15	115.32	119.2	121.21	116.22	122.45	122.41	113.53	114.12	127	111.86	120.38	116.18	117.47	110.3	114.21	117.15	114.39	122.43	119.9	119.12	120.95	118.79	118.51	115.51	117.15	120	118.46	114.64	118.8	115.76	115.54	124.37	116.28	117.87	120.11	118.99	114.94	113.88	116.06	110.92	114.75	117.17	113.44	117.08	119.03	126.21
104.5	108.62	105.99	104.55	113.27	101.74	101.78	102.18	105.17	115.28	106.77	104.12	109.78	106.32	102.89	110.2	106.01	104.77	104	103.12	101.14	107.62	105.6	108.06	100.66	104.83	98.059	110.01	106.82	107.2	108.29	99.225	113.13	102.68	110	98.901	104.2	104.19	102.73	108.96	104.86	105.43	106.85	104.02	106.21	101.45	98.968	107.97	110.69	102.2
111.97	106.06	111.3	109.25	112.68	106.9	108.42	109.47	113.54	111.29	114.16	110.98	110.18	107.7	109.19	114.98	111.01	111.88	113.67	107.05	115.01	108.38	112.45	109.52	106.71	103.8	101.79	111.01	102.91	104.73	110.58	106.53	104.66	107.8	110.14	115.87	112.71	110.55	115.65	114.34	113.04	109.25	111.96	105.06	108.8	110.16	119.01	107.63	105.01	114.15
116.09	109.14	114.55	111.07	114.16	108.26	109.27	107.93	112.74	116.04	110.24	115.45	113.17	107.34	110.69	109.95	116.96	116.45	113.05	110.96	112.93	110.77	110.74	108.18	110.99	117.97	113.07	112.93	108.61	117.61	118.82	108.23	112.17	107.04	108.75	112.8	112.01	113.98	107.34	111.78	111.8	113.37	112.03	114.53	113.25	103.61	110.71	110.86	110.58	105.83
109.36	115.45	110.05	107.79	112.13	113.15	110.25	112.21	114.24	110.71	111.14	110.17	111.48	114.15	110.09	114.72	114.8	110.11	112.51	106.89	111.53	114.74	113.31	109.49	117.93	106.46	106.84	114.46	111.4	111	107.5	105.37	109.26	105.6	112.52	110.54	108.7	112.1	113.44	114.21	109.28	116.13	111.86	111.36	114.82	112.7	110.48	110.26	108.9	116.74
120.66	117.64	122.09	115.24	120.9	113.14	125.66	116.14	119.87	115.35	111.17	111.67	121.8	115.77	116.55	114.59	118.67	123.26	122.02	110.84	115.75	114.3	118.61	112.98	123.28	118.28	111.81	119.23	108.88	115.54	120.83	118.12	116.23	120.9	112.78	115.01	117.93	117.11	118.1	118.47	120.28	114.11	118.24	116.08	109.73	114.22	120.98	122.45	111.21	114.68
111.99	105.31	106.25	114.99	107.5	104.68	101.07	105.94	106.93	108.52	105.54	106.55	102.88	104.98	105.39	107.22	106.9	106.27	104.16	108.66	103.93	112.71	103.58	106.6	103.84	108.78	108.52	108.66	107.26	111.78	105.59	105.43	104.36	103.48	107.64	109.57	102.5	101.33	103.34	107.5	100.19	103.74	105.56	103.27	106.14	103.44	111.37	108.16	98.928	101.88
111.97	115.66	116.49	109.84	110.85	114.37	117.09	113.31	113.45	113.67	108.88	108.78	115.96	112.46	119.88	115.1	109.51	111.08	111.32	109.34	105.01	111.57	107.35	114.61	104.07	114.95	111.93	117.64	105.97	112.21	116.34	115.5	113.99	116.33	114.93	108.73	110.38	109.31	109.22	111.06	107.2	112.98	118.65	112.44	117.67	108.71	117.59	113.17	116.62	115.79
105.44	100.63	110.97	107.62	112.37	114.43	101.09	100.67	108.94	105.59	105.69	112.86	110.77	103.89	105.34	107.93	107.5	105.66	107.48	107.68	98.908	103.75	108.4	104.96	109.21	106.21	101.67	114.63	110.56	105.43	100.97	102.58	105.13	109.37	105.44	98.143	109.88	109.41	103.79	103.26	104.58	110.63	104.79	103.51	105.7	109.31	105.66	102.67	104.01	103.59
106.74	99.577	100.98	103.68	100.45	101.2	105.31	106.96	106.54	103.56	106.86	103.32	110.89	105.98	109.37	105.58	103.17	105.75	110.21	106.26	102.73	94.022	102.02	111.91	103.51	105.49	101.7	100.74	106.5	105.57	103.27	101.09	110.22	102	102.59	102.39	101.36	105.41	107.46	105.05	105.66	107.22	102.1	97.95	103.87	104.9	107.85	113.74	110.6	104.06
103.21	104.85	106.07	109.44	107.15	102.12	102.74	101.96	105.75	107.6	103.43	110.25	106.38	107.15	109.39	103.78	102.19	103.21	111.85	109.59	101.4	108.32	102.8	106.39	112.09	102.68	106.37	108.45	103.85	108.96	99.887	105.24	108.19	104.23	107.03	106.5	103.7	107.04	108.2	105.7	101.69	107.98	105.17	98.01	100.35	106.66	106.17	110.31	104.79	109.13
110.9	106.22	107.93	105.92	100.73	109.66	103.52	106.83	114.2	105.81	106.04	104.4	109.36	105.12	109.33	106.98	103.91	106.21	110.49	101.64	105.06	104.76	107.71	104.97	104.18	106.76	108.46	104.94	105.05	100.86	104.21	106.05	104.07	103.8	113.42	110.44	108.53	108.5	111.38	101.47	105.11	112.95	97.188	106.41	117.63	101.89	108.05	103.21	111.96	105.92
100.75	102.31	99.286	108.61	110.53	105.71	104.7	110.94	107.8	107.02	107.27	103.54	106.58	107.31	109.14	105.88	99.689	106.94	104.57	109.61	115.21	105.91	101.77	98.574	101.18	103.04	106.98	103.49	109.01	110.81	108.04	110.99	103.57	101.79	110.14	103.74	104.72	108.52	104.95	108.08	99.16	103.64	107.55	105.56	109.73	105.11	102.85	104.6	108.26	110.25
117.18	119.56	116.43	111.41	113.61	116.4	119.58	118.47	117.75	109.73	112.19	113.43	112.88	115.75	115.38	116.21	120.65	118.94	116.09	114.06	115.02	114.18	118.33	113.31	115.92	116.65	108.78	117.95	115.96	118.09	112.57	119.64	120.61	118.4	122.54	120.05	113.13	118.93	112.96	111.63	115.43	115.72	114.97	116.18	116.73	118.14	113.85	114.08	115.63	120.9
113.61	110.83	102.62	109.57	111.65	105.39	104.44	103.22	111.75	101.51	104.25	103.21	108.03	106.02	105.82	98.895	103.64	113.46	104.91	99.155	107.82	109.43	109.67	102.57	112.58	110.74	106.5	104.55	106.32	102.21	108.32	105.13	108.18	108.79	112.58	105.55	102.52	105.87	109.76	102.57	102.56	100.62	100.99	111.52	102.96	102.16	111.65	104.27	104.68	112
109.55	107.14	112.76	116.91	111.58	111.15	118.89	110.8	112.33	115.5	114.62	112.12	112.25	115.58	112.68	111.67	110.8	115.94	113.73	107.94	113.25	109.09	110.58	112.11	109.85	105.42	106.22	114.02	107.47	113.07	114.66	117.42	109.03	106.55	114.19	117.79	115.37	106.62	113.91	110.88	108.57	112.03	116.72	110.52	113.15	116.34	111.83	110.73	111.87	119.68
107.34	106.74	102.81	107.87	101.12	101.74	105.62	109.44	110.05	105.75	114.92	107.15	109.38	102.87	108.66	111.45	106.53	110.24	106.87	101.64	104.27	112.5	103.38	104.13	106.16	107.22	106.85	108.91	106.35	102.25	111.13	107.95	107.02	108.12	107.89	102.84	105.29	108.54	110.61	104.96	113.39	103.72	105.55	111.39	105.03	104.12	105.41	108.35	107.02	110.26
110.74	106.02	105.56	102.41	109.09	105.64	110.46	104.13	105.43	101.49	110.09	103.62	104.65	102.34	109.33	101.85	105.7	109.17	102.57	106.49	109.46	106.65	106.47	104.3	104.65	108.34	107.03	104.5	106.9	100.86	104.11	107.18	104.59	103.99	100.29	110.69	103.64	98.278	113.21	108.67	107.65	107.32	110.45	106.94	106.57	101.35	106.15	102.57	102.3	100.83
106	111.28	112.81	110.17	114.3	113.69	114.93	106.68	116.43	109.16	109.49	116.44	110.51	112.68	109.8	111.08	110.34	112.37	104.48	115.15	113.24	113.73	110.96	117.3	110.53	114.64	113.01	109.02	110.55	111.36	114.32	105.58	114.29	105.06	118.33	107.57	114.66	115.48	111.01	112.31	110.27	110.07	108.29	108.6	115.78	110.1	113.69	114.73	113.44	115.65
107.68	106.04	105.11	108.05	106.81	101.51	101.81	107.21	104.37	103.89	101.45	103.07	101.03	101.34	108.06	107.78	104.77	101.82	108.19	108.52	102.66	105.47	109.91	101.83	99.343	105.2	106.74	113.46	102.9	102.97	108.31	102.12	110.72	109.63	101.08	103.89	103.61	103.23	106.43	105.22	103.44	105.39	109.21	111.22	101.33	100.2	103.83	105.31	101.2	106.74
107.98	114.97	110.59	118.71	109.17	108.41	111.58	114.52	118.91	107.96	110.32	112.38	109.48	113.2	113.31	107.84	107.24	107.93	109.53	113.51	116.83	118.51	114.2	111.23	107.46	108.13	108.18	112.29	115.12	112.05	109.46	109.41	111.66	110.23	108.25	112.87	113.93	111.4	112.54	101.64	113.05	107.75	111.81	119.23	104.18	113.52	110.96	111.51	117.28	110.94
101.31	98.698	106.26	102.94	105.9	101.39	109.21	111.21	107.46	107.95	103.24	105.34	105.53	106.98	102.15	106.35	103.62	106	102.23	105.93	100.64	103.19	105.68	104.35	106.03	102.35	104.84	102.54	105.21	105.17	105.53	102.48	106.47	107.3	107.76	108.58	108.18	103.22	104.72	100.98	107.31	102.97	105.24	104.07	111.74	109.63	103.92	105.16	112	104.53
107.71	105.14	108.65	104.74	112.66	106.09	106.86	112.46	107.99	101.85	108.18	106.99	108.22	102.68	103.89	107.29	103.73	97.741	105.66	104.59	106.72	105.68	107.51	107.36	105.1	106.28	106.82	107.2	108.41	105.86	105.69	109.84	103.22	103.51	105.15	107.34	103.06	104.93	113.41	105.25	109.46	100.8	110.39	108.29	103.86	106.73	102.74	115.83	111.72	104.05
114.95	121.79	116.54	114.12	119.53	120.96	110.35	115.37	117.13	124	118.32	116.51	115.72	115.53	114.54	111.39	111.32	108.6	116.17	120.32	115.58	113.78	119.32	118.96	117.24	119.14	115.47	111.62	114.74	114.92	109.48	114.78	112.2	117.85	125.15	117.62	115.02	115.61	112.82	116.8	116.66	117.79	121.83	115.44	122.89	114.69	117.04	114.46	118.64	116.7
119.4	114.16	115.36	120	110.98	115.57	117.11	111.24	114.81	120.98	116.25	124.37	111.98	122.35	120.42	115.34	115.03	119.3	115.35	120.14	120.32	114.77	114.74	116.78	115.08	120.31	119.28	114.34	110.82	112.13	120.33	115.15	111.9	123.17	111.22	108.73	118.45	111.97	115.74	121.64	114.56	124.59	115.71	113.46	116.59	119.14	116.17	115.04	121.12	119.28
108.68	105.52	104.79	107.19	106.13	106.53	108.08	98.184	109.41	100.34	108.96	101.68	109.6	100.85	109.92	111.59	109.23	111.9	100.75	101.88	107.87	105.92	107.35	103.23	104.74	108.52	105.9	105.93	104.56	115.57	108.45	107.64	99.258	103.89	105.47	103.37	109.87	106.8	104.42	98.85	108.39	98.432	107.13	104.03	104.36	102.88	105.59	106.03	108.36	107.76
107.09	109.39	105.04	96.916	112.07	111.67	103.6	113.07	111.57	109.58	109.78	102.12	105.81	107.97	108.21	106.56	109.72	105.35	100.94	103.72	103.21	108.38	98.205	102.8	106.12	102.22	101.82	106.05	108.5	104	109.97	104.68	102.74	105.15	101.18	106.87	104.84	105	104.58	104.37	106.01	106.53	103.37	103.74	100.96	100.49	106.32	103.86	109.04	106.83
104.8	110.35	107.37	104.12	104.09	107.13	110.32	108.8	100.3	108.14	106.48	107.05	101.1	104	107.56	106.81	111.85	100.82	105.99	108.93	106.68	105.68	110	109.46	104.06	102.22	105.11	112.75	105.24	110.38	104.47	105.1	115.7	102.91	106.3	104.98	106.11	105.32	109.56	106.23	101.24	97.975	111.23	109.23	110.07	107.25	109.62	112.26	104.21	102.44
115.23	116.65	116.24	117.85	117.8	118.53	116.93	112.23	115.9	117.62	112.13	121.91	121.13	119.87	114.86	114.98	118.76	114	120.24	116.24	117.67	121.62	115.85	120.11	119.93	118.81	115.95	119.78	118.02	119.85	113.67	117.5	114.16	121.85	120.29	120.39	122.33	119.93	121.81	109.55	120.76	117.11	117.08	116.36	109.14	122.77	113.67	113.57	117.93	119.71
104.13	95.57	96.484	97.877	96.017	101.79	98.088	101.29	97.745	96.415	106.29	98.616	100.96	101.11	99.769	96.194	108.9	95.441	101.48	102.74	97.009	95.61	101.58	97.017	107.2	105.59	100.37	101.33	95.579	94.711	95.713	102.09	104.41	101.16	98.364	98.966	94.877	100.69	96.584	101.16	97.838	98.97	98.969	103.76	101.78	102.94	99.192	99.994	100.91	98.701
99.136	106.36	103.52	102.37	108.24	103.26	100.64	103.71	112.86	101.22	105.73	104.95	99.677	107.23	99.438	102.73	103.6	98.007	111.03	102.31	103.25	111.26	108.91	107.54	103.29	106.42	105.31	99.81	104.35	106.82	111.81	106.82	103.67	105.96	101.15	105.15	99.15	106.34	103.02	101.54	104.41	103.53	100.7	103.15	107.68	110.57	107.98	101.73	105.98	103.21
109.68	99.735	101.97	103.72	102.4	104.55	111.01	104.26	102.37	108.66	97.709	102.9	101.44	106.05	108.73	103.06	110.57	104.43	103.62	105.35	107.49	111.61	104.18	104.93	102.74	108.16	102.48	103	105.92	105.92	105.57	105.44	109.33	110.14	108.28	103.02	103.06	106.7	97.167	107.65	103.98	99.691	106.65	99.634	109.37	107.72	110.4	109.79	105.14	102.35
103.61	104.03	106.97	107.25	113.94	102.52	101.44	108.17	102.12	106.62	106.52	103.01	102.54	107.81	97.211	103.65	105.55	103.59	99.87	109.02	106.68	106.82	105.49	102.5	106.05	107.01	104.89	102.4	108.52	102.58	101.77	107.81	109.1	105.33	106.16	103.77	100.58	105.49	102.1	110.88	107.63	100.47	107.98	102.23	103.17	103.82	109.34	101.05	102.38	112.36
93.883	107.98	110.9	104.74	104.49	97.855	103.24	105.39	104.85	106.92	102.48	102.53	106.67	106.59	105.08	104.66	104.22	102.91	103.03	108.25	109.16	103.23	103.69	103.05	107.84	104.93	102.17	105.88	98.792	102.4	105.22	103.84	116.69	101.6	103.33	110.66	106.31	95.824	102.47	104.36	107.2	98.477	107.9	110.3	99.804	106.13	103.04	109.76	105.74	103.34
113.54	110.46	111.44	114.44	109.5	113.67	117.3	113.82	117.03	116.45	119.23	116.38	122.57	115.85	117.62	119.41	119.57	115.27	108.63	118.65	117.56	116.52	115.31	114.79	113.05	120.68	116.45	115.39	110.27	110.35	116.23	113.83	113.42	112.95	117.58	108.81	112.63	115.73	115.94	118.77	115.18	113.3	117.65	114.66	115.96	118.67	115.92	123.66	110.09	115.22
111.27	106.5	114.58	109.75	107.85	108.2	107.91	108.81	113.11	110.2	108.48	105.88	112.11	114.66	111.19	106.34	111.45	108.06	108.44	114.83	111.66	114.06	110.38	113.14	111.85	115.2	106.29	114.45	107.38	108.01	112.79	110.77	112.03	114.9	114.07	103.79	107.81	109.06	112.59	108.84	114.51	109.23	114.43	112.56	113.63	114.79	109.92	109.96	110.85	116.31
99.706	100.78	99.176	99.963	102.82	107.78	107.69	105.67	99.44	108.83	111.23	104.42	108.92	103.72	102.04	106.77	102.96	106.94	106.1	101.09	112.19	104.45	96.476	104.52	102.97	114.47	97.018	103.26	111.52	104.89	106.15	106.74	101.29	102.63	107.76	112.3	99.302	108.45	106.52	104.57	108.98	102.14	109.55	109.17	108.03	109.25	105.26	104.41	106.67	102.35
115.41	108.75	111.81	111.06	114.72	110.62	116.7	108.29	113.62	108.75	111.26	113.21	114.28	114.26	107.3	114.96	108.69	116.55	106	119.68	106.85	110.59	109.88	109.8	109.19	118.15	111.07	112.14	116.08	116.35	118.72	114.46	106.12	119.72	113.47	116.13	116.3	107.59	114.58	113.67	108.83	110.44	114.29	108.18	119.03	109.58	109.29	112.14	113.22	115.16
104.58	105.99	103.39	106.35	105.54	101.47	107.97	110.54	105.71	102.38	103.1	97.067	105.29	104.47	97.723	102.02	102.79	105.07	108.86	100.98	108.45	107.69	104.49	101.01	106.6	106.88	99.467	111.18	100.54	105.67	108.21	100.93	104.87	105.88	103.39	107.67	102.1	109.81	99.449	104.63	105.85	104.52	105.09	108.72	103.24	98.888	109.15	107.93	102.54	103.61
97.507	101.03	98.375	98.342	102.08	108.2	105.5	94.429	98.739	99.619	95.334	105.13	97.123	99.09	99.806	99.397	90.424	100.77	98.867	97.902	105.7	99.794	92.615	99.396	99.572	99.385	99.476	100.12	97.177	102.84	107.01	101.81	104.21	104.39	101	102.42	99.594	99.146	97.247	105.94	105.65	107.93	97.59	97.831	102.09	101.11	93.933	97.115	96.813	103.43
101.85	106.66	111.92	101.54	100.31	108.34	111.13	110.93	103.98	101.15	103.16	98.935	113.08	107.36	106.82	104.94	103.79	104.89	103.48	106.36	105.9	101.23	103.36	105.38	103.52	104.36	103.28	108.24	103.23	104.71	110.6	109.37	103.75	107.44	103.54	102.82	109.14	115.57	105.56	105.94	109.71	106.72	107.26	104.51	103.71	109.76	102.99	109.61	108.6	98.174
108.31	99.745	103	108.5	106.85	114.5	108.33	110.07	106.26	107.75	103.22	111.71	106.58	107.48	106.52	103.99	107.7	102.36	105.43	106.67	108.42	105.14	103.86	103.11	110.14	105.01	112.14	114.25	104.49	104.97	110.89	100.19	107.95	104.52	108.39	105.03	110.1	110.48	103.48	105.53	105.55	106.1	107.39	104.14	106.37	108.29	107.79	106.09	111.47	98.101
107.53	100.87	105.04	99.372	104.16	106.65	104.65	103.35	105.46	104.18	103.7	101.69	104.19	108.52	101.23	97.139	106.03	108.73	104.31	102.68	101.07	106.72	99.298	105.63	100.14	107.82	96.769	105.22	103.61	107.52	100.52	109.07	101.61	100.39	94.873	109.59	103.94	104.59	99.196	105.12	109.96	102	99.393	106.76	103.91	109.08	107.81	96.605	103.14	102.3
109.89	114.32	105.27	109.54	108.33	107.76	111.31	112.95	111.3	107.55	111.53	109.08	110.6	108.2	106.81	113.35	107.77	107.79	111.26	112.31	118.9	105.35	112.07	109.48	109.31	110.39	115.7	106.34	106.06	108.77	114.07	115.27	105.89	107.33	111.98	106.95	106.83	111.62	116.25	110.58	113.71	103.01	104.47	104.11	105.83	107.48	109	112.78	111	107.25
101.91	106.41	109.5	107.75	111.6	110	110.72	106.65	106.2	107.08	108.93	106.55	110.79	113.34	106.78	102.91	107.89	103.23	105.09	106.46	100.4	104.76	101.09	108.48	109.06	102.16	105.91	106.27	110.51	107.22	109.8	105.57	107.72	106.54	116.37	106.97	112.21	108.08	107.74	109.76	113.65	108.37	104.41	105.19	103.81	105.41	106.9	110.6	102.18	106.86
106.96	117.16	105.29	111.95	114.92	110.78	112.06	113.91	114.41	106.69	105.2	107.64	112.18	105.34	112.24	105.85	111.11	108.82	111.05	110.87	115.35	109.22	111.19	115.57	117.16	111.02	113.18	110.66	115.19	114.92	115.56	115.27	111.82	110.31	113.29	108.65	109.97	108.2	112.38	114.29	112.56	108.84	110.61	112.33	111.38	113.13	119.31	111.82	112.64	112.68
113.68	113.27	116.93	111.88	119.37	118.84	114.52	111.24	118.54	111.82	118.75	117.99	109.03	114.62	122.94	114.99	119.07	115.65	119.76	123.4	115.38	119.42	116.65	112.39	115.83	121.44	121.68	117.17	118.38	116.31	117.95	114.45	121.35	115.81	116.56	114.37	118.11	117.73	116.61	120.91	118.64	111.96	107.92	112.71	116.9	118.34	112.33	115.34	111	121.27
111.8	106.62	106.72	108.07	109.99	106.56	109.94	106.15	103.9	104.14	107.17	112.55	105.74	110.99	111.77	102.36	107.13	103.55	100.08	112.62	102.9	106.52	107.55	109.81	111.22	100.82	104.98	105.5	108.62	107.72	108.87	105.28	108.03	111.38	99.132	112.3	103.66	108.58	111.2	105.87	106.3	103.56	101.95	107.26	103.53	105.61	98.988	103.33	107.78	109.07
101.78	99.704	110.98	105.45	101.63	100.73	106.69	106.95	111.29	107.86	102.22	101.11	104.05	100.18	104.88	100.55	102.89	106.1	103.88	100.4	99.221	101.27	106.42	107.24	106.88	113.86	102.21	105.22	105.44	111.76	100.49	105.11	102.81	108.1	103.9	103.64	104.12	102.84	97.633	109.46	104.11	105.02	104.43	98.376	95.866	113.98	105.1	104.32	103.68	108.39
115.21	119.93	115.33	118.93	120.19	120.45	108.74	112.84	114.22	120.28	120.81	119.87	118.74	111.13	114.64	108.28	112.6	118.98	117.61	109.68	117.18	111.54	116.41	117.11	110.9	112.69	117.4	118.78	120.95	117.51	114.21	118.93	110.28	113.6	111.09	123.05	114.19	119.59	115.33	121.23	118.59	110.01	115.5	116.64	120.88	120.02	118.59	112.07	116.35	110.56
110.23	104.46	109.37	103.84	104.92	106.3	113.36	103.39	100.3	98.588	102	104.55	108.39	104.8	110.67	106.06	103.4	108.93	97.706	108.35	110.38	101.28	106.66	97.653	104.95	107.84	105.53	104.19	111.06	101.72	108.92	103.07	108.93	99.485	104.8	101.89	104.41	100.59	108.75	102.91	105.18	110.67	102.08	106.48	112.76	106.87	99.339	107.06	102.78	102.98
99.546	99.627	96.211	101.79	94.616	96.943	100.88	95.472	99.632	102.16	98.144	103.87	99.166	100.8	100.67	101.75	101.92	94.757	97.415	102.24	97.319	100.69	100.23	100.28	97.647	97.735	90.464	96.992	102.68	101.34	100.08	104.27	98.649	94.973	97.299	95.29	108.63	105.15	98.256	97.969	102.53	95.563	103.38	103.85	103.61	99.371	97.804	105.49	104.52	96.542
100.86	104.96	98.406	104.79	96.821	102.25	99.957	101.2	102.82	106.45	107.6	99.174	94.371	100.34	98.717	95.644	97.981	95.609	98.09	99.018	107.49	103.19	97.402	100.89	99.905	104.51	106.84	102.95	106.59	100.28	105.34	97.973	101.99	103.93	105.42	99.741	99.111	104.86	101.72	101.95	99.24	98.663	94.345	98.663	103.52	103.19	99.129	100.77	98.546	93.596
110.32	105.67	107.27	107.09	102.67	105.12	105.79	112.05	103.63	102.16	103.57	105.62	108.93	106.19	104.19	111.42	101.73	109.55	95.874	103.6	103.56	103.82	105.44	102	103.99	105.95	100.26	111.24	111.82	106.36	106.49	105.83	108.46	109.09	105.59	103.48	107.23	106.56	103.03	108.97	99.128	101.91	105.4	104.96	100.65	104.93	104.35	102.11	106.44	105.17
106.95	100.41	104.78	101.37	111.3	100.6	103.75	106.3	101.55	98.009	104.33	109.91	104.17	105.71	109.75	102.96	101.85	102.75	110.4	107.4	99.442	104.22	100.59	100.81	103.45	99.593	105.29	107.65	102.78	109.39	110.48	103.79	101.51	100.25	100.76	101.7	110.09	102.76	103.96	101.61	104.74	98.921	105.28	106.11	102	103.37	94.797	105.3	104.46	100.38
100.62	101.39	100.74	100.35	98.753	101.56	97.1	95.086	102.24	95.813	98.496	93.893	103.77	101.09	103.27	100.95	98.453	98.797	102.27	97.91	98.549	102.97	100.27	98.045	96.765	104.71	101.33	105.57	94.684	96.6	97.537	101.79	97.759	102.82	106.68	95.388	103.21	104.42	98.847	106.2	101.22	105.43	101.22	101.19	103.22	104.35	92.277	95.18	96.552	100.41
101.26	98.827	99.727	106.85	98.758	99.016	100.58	101.29	98.619	97.923	105.42	98.687	99.115	96.242	100.05	99.333	98.01	98.188	97.574	102.22	101.04	97.998	103.37	100.4	100.16	101.41	98.77	102.33	106.05	102.28	99.765	103.32	95.081	103.97	94.535	97.987	100.13	104.03	102.86	101.73	98.157	92.096	91.356	99.739	108.81	100.07	96.076	95.536	100.51	98.186
110.12	116.19	110.88	109.81	113.94	109.22	117.33	112.31	110.76	106.29	106.39	111.44	111.55	112.69	106.78	105.83	113.62	107.32	120.37	116.28	112.58	105.59	113.37	114.06	111.39	112.01	111.55	109.55	106.17	109.22	115.5	114.96	114.96	110.37	115.43	109.53	112.71	111.36	112.75	111.35	109.93	112.75	110.67	113.95	114.94	112.43	109.57	109.77	115.61	105.53
110.14	109.64	112.12	108.55	108.27	108.67	104.03	110.64	104.51	109.82	118.8	107.19	111.12	112.99	113.34	110.15	113.49	111.77	105.98	109.58	114.29	103.93	105.53	112.68	111.97	117.66	112.02	108.54	110.97	119.41	111.29	114.74	110.52	116.49	106.02	108.85	111.72	109.47	116.23	114.25	104.83	109.11	103.44	116.73	110.84	106.6	107.41	107.95	115.14	103.32
103.95	114.32	105.92	108.85	106.92	103.88	106.73	107.93	106.93	106.37	111.01	111.04	112.64	102.24	108.44	116.19	104.54	111.93	108.19	104.98	105.76	102.82	104.55	112.87	104.96	107.43	103.14	108.91	112.02	109.82	108.41	102.81	105.29	106.35	97.461	102.95	112.8	113.06	110.72	105.79	105.36	105.43	106.87	108.95	105.88	104.96	108.58	97.914	109.07	103.73
105.19	114.04	114.37	108.92	103.67	107.97	102.94	108.31	111.31	102.62	107.05	106.09	104.96	106.05	104.21	105.5	106.67	100.43	106.07	102.31	106.74	106.27	104.33	111.1	106.49	106.26	106.53	109.53	107.59	113.84	106.6	104.09	100.18	103.66	102.2	101.7	104.09	105.25	102.19	111.7	103.15	106.46	112.47	108.02	102.55	115.46	104.09	104.57	104.01	105.43
104.99	100.7	103.84	105.36	106.32	103.04	99.472	106.68	102.62	104.43	105.27	104.02	104.56	97.594	103.67	103.57	108.69	103	107.03	105.78	106.52	101.09	102.12	107.61	102.01	105.52	102.15	102.24	109.56	105.6	104.21	100.14	108.3	102.2	104.66	110.44	103.73	106.8	108.23	102.97	103.87	108.22	112.51	102.4	107.93	97.483	106.15	105.38	105.1	105.14
104.99	109.64	110.17	111.55	109.09	114.58	117.68	110.62	107.81	106.33	113	109.68	114.33	111.43	112.28	109.94	111.97	112.77	109.28	109.11	107.82	114.06	105.39	111.33	111.27	114.84	111.16	114.06	115.08	108.88	109.81	108.48	114.18	110.09	116.22	109.93	115.6	109.37	109.36	109.83	112.72	109.44	109.51	110.58	103.31	117.57	112.6	113.19	116.45	106.22
106.67	105.89	107.53	105.92	107.46	110.38	100.15	102.38	109.02	111.6	104.01	102.22	107.45	112.74	109.1	102.98	102.23	106.31	107.95	106.35	108.34	110.43	104.36	112.63	105.82	103.5	102.11	105.87	108.38	107.59	106.78	102.43	102.11	109.1	102.2	106.51	109.85	108.72	101.46	108	107.32	102.87	108.69	108.84	105.95	101.97	105.66	108.55	108.69	106.25
110.01	98.897	104.37	103.26	105.85	104.62	107.3	107.49	106.58	105.36	103.39	104.73	105.36	107.85	104.64	104.92	105.55	109.08	109.32	102.57	106.97	101.23	103.15	100.85	106.21	108.79	106.48	103.61	108.97	104.12	107.26	111.5	103.44	102.31	108.88	107.94	101.55	103.92	102.22	105.85	106.87	103.74	103.26	102.97	108.24	105.64	102.93	110.95	107.95	97.249
107.06	105.01	103.45	109.07	105.25	107.87	103.66	99.32	105.2	107.38	101.1	97.612	107.79	98.876	102.97	105.13	108.65	103.81	110	102.71	102.56	99.171	107.73	104.26	105.76	106.88	102.49	110.03	112.69	106.22	106.67	106.87	102.67	101.57	106.42	109.87	102.26	102.08	104.15	103.17	101.79	108.78	102.37	103.42	104.14	108.62	108.42	106.7	108.39	100.64
107.36	102.05	107.12	108.98	99.503	105.02	105.93	106.37	104.49	98.746	103.47	106.9	108.62	102.6	106.29	109.94	105.89	101.81	112.49	109.23	111.07	103.27	105.62	109.29	113.8	101.44	105.21	111.96	108.24	98.84	107.27	108.31	108.04	105.57	97.596	108.06	98.236	102.3	107.35	102.17	106.35	108.53	105.38	101.16	100.74	105.44	110.35	105.49	107.62	100.84
103.39	109.67	115.01	116.47	107.83	110.55	112.35	110.07	110.07	112.63	113.11	115	113.73	112.36	112.3	110.38	114.35	112.66	111.98	108.2	110.21	117.54	112.55	113.57	110.37	108.79	109.85	108.28	110.66	114.17	112.59	108	102.94	111.29	118.39	111.61	115.56	111.82	114.74	109.67	106.95	114.12	113.47	119.19	116.01	110.21	113.02	109.35	112.13	111.57
107.05	101.57	108.06	108.03	110.43	104.72	108.21	103.65	105.52	97.152	104	112.17	108.44	104.48	108.03	99.148	110.1	103.3	106.55	105.85	106.42	103.19	105.97	104.28	105.72	102.43	103.2	109.06	111.32	106.02	104.93	108.65	102.22	106.22	106.23	110.81	103.51	107.06	105.56	100.95	103.71	105.96	98.285	106.09	103.51	108.13	108.96	105.37	102.91	113.55
103.77	103.84	107.85	94.106	101.8	108.58	111.62	103.62	100.45	101.91	109.5	108.42	102.36	102.86	104.52	100.47	112.24	106.46	104.44	104.32	102.05	100.96	100.21	104.85	102.18	97.312	100.18	100.1	107.49	105.51	101.51	103.72	98.514	106.18	102.99	101.48	109.4	105.62	106.08	106.74	108.05	104.84	104.38	102.6	105.21	105.91	100.97	109.86	104.26	107.61
97.853	94.082	102.42	106.04	99.744	98.614	104.16	99.898	102.98	101.41	99.67	99.441	94.547	102.39	105.13	95.017	99.648	99.696	99.306	97.175	100.7	106.63	107.94	93.381	106.14	102.02	104.72	102.98	103.79	100.17	101.98	100.49	103.57	95.738	101.81	104.85	101.97	99.173	100.91	96.33	101.53	107.53	99.259	100	100.09	99.017	104.84	95.494	97.899	96.366
111.77	117.22	106.24	112.42	110.56	107.51	111.71	111.56	120.12	111.59	111.18	116.02	111.85	111.88	115.94	106.54	109.35	111.5	111.76	112.63	112.63	109.34	115.14	111.71	109.44	114.33	109.78	118.44	108.7	110.79	114.85	112.12	111.62	107.52	113.55	108.8	108.56	108.74	112.8	118.87	104.63	112.22	109.53	109.56	108.85	108.18	105.88	114.45	107.67	106.28
109.35	107.48	101.95	101.52	98.926	97.386	101.24	103.95	101.4	100.83	106.58	107.72	104.53	107.45	105.2	101.57	105.37	97.534	104.46	105.2	106.73	101.63	99.196	104.25	102.21	104.51	104.42	105.6	105.09	98.998	108.06	102.55	108.87	106.73	104.18	109.65	106.59	100.62	104.21	100.24	101.91	110.7	99.918	98.582	105.02	106.32	102.74	107.35	99.021	106.31
107.1	102.9	106.33	104.77	112.84	104.34	112.55	105.84	104.15	104.21	106	109.96	99.581	111.57	98.854	107.57	106.57	106.27	105.75	104.69	105.42	105.21	107.72	108.74	106.71	112.76	107.71	101.99	107.17	108.17	106.27	106.26	105.38	103.28	106.9	109.32	106.44	109.38	106.82	106.7	104.06	107.77	108.5	102.42	105.67	107.53	101.06	110.47	101.47	99.588
106.98	107.43	112.91	107.21	108.58	109.46	104.1	110.29	109.82	108.32	108.73	107.51	103.33	107.13	108.25	105.18	109.88	106.65	106.68	107.11	95.67	114.12	101.66	103.46	105.93	111.38	100.01	106.94	102.83	109.57	103.78	105.01	105.98	111.53	100.58	100.96	108.2	109.11	107.19	106.19	115.8	111.03	107.63	103.25	105.74	109.57	100.15	108.42	103.01	104.6
107.3	109.93	108.12	107.26	114.51	111.04	107.77	108.34	120.44	109.12	106.51	110.14	107.99	107.85	112.26	107.43	102.64	104.75	108.13	109.23	111.47	99.764	105.86	108.74	108.9	108.92	107.78	114.8	112.71	109.44	110.52	110.15	106.38	105.46	107.18	105.55	112.31	114.38	101.72	107.95	107.76	108.45	112.92	108.42	107.68	108.55	114.23	113.86	106.64	106.99
106.95	108.97	106.25	109.34	113.11	109.75	118.2	113.04	107.61	104.5	105.22	109.98	109.18	109.07	105.49	109.49	108.71	114.05	107.6	113.74	109.07	114.78	114.35	115.25	114.85	108.75	114.44	113.75	106.79	106.44	110.79	111.4	107.55	104.82	106.69	107.61	111.42	109.89	108.32	107.75	110.07	107.33	100.87	104.36	111.69	107.99	114.42	110.02	116.29	112.14
117.4	112.92	115.75	119.32	122.76	121.58	119.95	116.45	113.9	116.97	122.78	120.59	118.99	115.79	118.94	111.73	117.46	120.35	117.99	113.83	117.83	116.78	110.07	119.07	111.53	110.32	118.05	114.06	120.74	114.77	111.93	114.04	113.63	110.53	116.6	113.71	111.75	125.67	114.42	115.5	113.22	117.98	107.67	116.27	113.76	116.8	120.07	111.77	113.6	116.13
96.638	97.531	94.279	93.857	95.026	101.02	101.96	99.054	102.44	101.91	104.98	102.18	100.83	99.69	107.03	100.32	104.73	102.73	98.847	96.938	96.216	93.947	107.23	100.34	97.457	95.469	98.327	96.926	97.668	97.326	103.78	101.7	104.56	102.69	102.51	101.49	97.17	105.3	99.277	103.88	96.589	97.345	101.31	100.49	99.873	102.25	97.158	95.986	107.04	97.216
106.9	114.91	107.14	106.34	105.16	108.37	107.12	105.85	108.03	109.95	104.61	112.02	105.65	107.38	103.26	108.34	104.88	107.04	104.04	109.5	107.48	106.15	105.49	109.91	103.25	112.09	104.58	108.15	102.57	109.18	103.53	106.74	112.83	111.99	108.51	108.15	104.57	107.29	108.59	105.58	111.81	106.04	101.24	108.01	106.43	107.25	107.04	107.3	109.3	103.5
110.23	110.96	108.89	111.44	112	105.08	108.05	111.31	113.79	111.79	103.41	107.87	113.22	105.64	112.09	104.56	112.7	108.94	112.44	111.35	110.06	107.92	116.83	116.32	112.08	112.75	103.66	111.28	113.28	109.93	106.84	112.82	115.38	114.11	111.54	104.9	110.46	109.98	110.94	107.8	113.39	111.03	110.42	115.2	112.42	109.68	104.77	109.95	108.61	111.6
109.37	116.11	112.28	109.01	108.33	109.81	104.31	108.07	107.72	114.59	111.64	110.46	109.8	109.26	105.57	111.77	111.7	116.45	111.84	111.07	113.38	110.02	113.89	107.13	108.75	110.94	113.67	115.07	116.09	109.49	109.69	110.43	109.3	113.1	109.24	114.49	110.91	112.14	103.68	115.7	108.1	114.98	116.4	110.7	116.11	109.22	109.17	110.3	106.09	109.62
102.89	104.27	106.99	101.65	107.7	103.93	109.13	111.92	103.57	108.13	107.31	105.5	97.383	102.39	107.85	108.38	101.02	109.3	103.73	104.21	105.62	107.69	108.77	104.03	109.15	98.17	105.15	111.22	104.82	108.29	108.79	108.18	108.13	107.05	109.48	100.66	104.92	102.46	110.73	102.59	103.74	103.3	99.205	99.451	103.22	102.05	106.33	104.78	101.96	108.84
117.34	115.79	119.4	115.96	117.25	119.48	110.76	115.83	114.4	117.44	119.79	123.33	116.71	120.09	118.95	113.42	120.43	124.74	118.3	117.6	123.78	118.28	117.98	121.87	117.69	114.25	117.56	118.14	118.96	116.21	115.15	124.4	117.34	112.18	124.21	114.44	119.89	111.02	116.88	116.3	119.82	118.49	113.53	123.51	118.57	122.18	124.02	115.94	116.64	115.59
106.3	104.88	106.29	101.59	108.72	106.88	103.01	101.07	100.06	99.13	102.96	100.41	104.7	103.75	101.92	106.74	104.38	104.08	101.07	106.04	105.38	103.95	104.55	109.86	98.098	106.43	110.75	103.31	105.15	102.58	99.938	103.68	107.3	108.64	104.11	101.85	106.27	102.4	107.6	109.33	105.96	108.12	105.17	98.479	97.886	104.06	107.82	101.12	111.84	107.23
114.93	107.01	108.4	112.21	109.63	109.34	112.2	118.97	106.62	111.89	111.15	113.91	110.24	107.61	108.09	107.3	107.04	108.34	111.02	108.05	112.71	117.63	113.73	113.81	115.72	109.14	107.55	115.01	108.16	112.01	105.83	114.78	111.04	116.66	112.49	106.35	116.54	106.9	109.92	116.85	113.14	110.39	113.97	111.65	108.34	110.16	106.74	115.36	113.83	109.86
107.41	110.54	106.13	113.07	101.54	104.57	104.05	115.37	108.53	99.883	109.83	113.66	109.3	108.96	102.97	108.18	107.48	108.88	106.07	101.36	101.86	104.78	106.11	107.25	105.04	107.52	108.8	106.8	107.62	108.4	106.28	105.69	109.95	103.4	107.77	113.65	110.77	109.67	103.33	101.14	104.97	106.78	109.76	107.8	107.37	110.46	103.33	107.17	101.74	103.78
119.73	117.4	117.93	117.56	115.33	112.85	111.39	119.26	117.68	117.56	117.36	119.02	118.15	118.57	117.1	120.13	124.03	119.29	117.84	119.72	120.15	124.07	119.88	110.32	117.39	117.75	119.88	119.57	116.24	122.53	116.68	121.78	118.71	124.11	116.45	109.58	115.77	116.16	115.16	114.65	113.36	115.91	114.51	118.68	113.61	119.3	110.65	120.43	118.1	109.33
107.77	115.03	104.95	114.81	116.41	106.41	109.38	107.28	110.69	115.49	113.02	116.47	111.61	111.59	102.92	107.86	112.27	114.79	111.59	115.96	107.75	111.94	109.55	119.03	116.54	115.22	110.9	108.51	107.51	119.3	117.65	110.68	108.44	109.93	113.52	103.95	112.24	102.94	120.06	115	111.61	107.75	116.35	114.91	110.32	106.21	105	113.08	114.43	111.57
107.88	110.62	109.91	102.88	106.18	107.46	114.78	111.03	111.96	115.52	110.49	111.91	112.08	113.13	107.32	112.6	105.41	108.14	111.27	105.15	110.24	103.94	108.31	104.99	113.41	110.01	110.65	107.13	116.68	110.21	109.3	107.84	112.59	110.87	109.08	106.91	104.43	109.28	106.86	108.57	110.3	109.07	105.34	105.98	105.23	106.55	107.93	106.88	106.52	115.71
114.22	104.46	98.877	105.11	107.16	105.53	111.58	99.494	101.16	105.79	109.53	91.139	102.24	98.653	104.1	95.988	106.11	104.4	101.92	105.82	102.4	106.69	104.67	113.66	101.64	109.96	104.8	103.52	100.91	100.51	108.17	106.39	104.81	105.15	100	103.23	105.51	104.36	101.53	104.58	98.234	109.01	103.32	110.31	105.25	109.93	106.52	100.08	102.24	104.32
119.35	112.19	116.93	107.34	112.05	110.61	114.25	120.42	115.45	110.9	104.71	107.69	114.62	109.93	109.46	116.29	112.12	108.54	117.51	105.98	110.75	111.07	111.97	118.47	112.78	109.32	106.19	110.96	116.01	110.59	114.39	119.36	113.46	104.78	112.29	108.32	113.87	116.45	107.12	108.97	112.05	114.52	110.51	106.93	110.44	111.71	107.06	112.84	112.06	111.18
114.91	113.69	112.4	111.86	109.5	108.57	111.39	113.11	114.6	110.9	112.63	111.68	106.6	111.99	107.61	102.13	108.19	111.35	109.05	112.38	106.29	110.66	113.83	110.33	112.47	110.26	107.88	111.64	106.47	110.58	116.55	108.99	117.1	108.36	106.05	109.99	110.12	108.96	111.76	106.09	112.75	106.55	115.31	113.97	115.09	113.21	116.98	115.44	112.57	111.01
109.78	106.29	107.86	105	101.29	109.99	106.67	109.26	107.63	101.83	105.7	104.25	103.55	104.8	107.1	103.6	113.46	101.04	105.71	106.38	106.27	106.39	104.9	110.2	111.65	105.87	106.11	103.37	110.04	105.03	107.33	101.6	106.86	98.649	112.73	108.09	106.29	106	103.75	107.19	106.74	107	106.85	102.69	104.78	104.04	108.35	107.99	111.22	106.6
109.51	105.26	111.45	110.49	110.14	104.16	108.17	110.37	105.48	114.16	110.84	110.47	112.8	113.72	107.94	110.53	110.15	108.5	110.52	105.86	109.08	115.53	111.92	109.96	110.27	108.02	110.99	114.31	114.82	111.22	114.88	110.53	107.55	114.65	107.27	106.86	107.19	118.54	106.89	109.34	107.61	108.17	112.02	112.47	110.93	115.36	109.79	112.79	109.54	108.5
105.11	105.01	109.96	111.43	107.48	107.7	107.93	108.31	106.43	96.882	107.88	105.25	104.78	104.02	105.85	104.48	107.56	107.2	107.41	107.76	107.63	110.62	110.1	103.54	106.67	103.04	107.44	103.47	110.56	106.6	107.81	111.32	100.67	106.61	99.031	102.85	102.69	111.06	110.74	101.54	104.21	113.05	105.38	107.88	102.42	109.22	105.36	107.13	106.11	105.12
107.1	112.52	107.62	104.5	103.8	103.78	106.78	112.71	103.43	105.77	107.33	101.53	100.41	106.61	105.39	101.73	105.72	98.116	105.03	102.23	111.79	103.01	108.67	101.03	103.22	101.24	113.02	102.88	103.83	102.96	108.24	108.23	106.42	106.82	100.49	110.46	101.71	107.76	100.34	100.66	102.51	106.76	106.51	113.49	106.12	110.62	100.94	103.98	104.49	107.97
111.08	108.3	103.62	106.22	110.5	104.39	103.86	107.03	104.19	99.866	110.93	105.43	104.5	105.45	107.65	94.115	103.83	110.77	104.08	108.94	111.66	103.51	109.88	109.46	102.08	107.34	103.87	105.35	107.17	101.63	106.79	104.62	107.57	106.83	110.71	104.17	107.44	101.7	103.74	102.27	104.6	107.62	108.06	108.05	109.02	103.76	101.74	105.06	104.46	105.29
106.66	104.78	102.07	110.18	104.06	109.07	107.5	105.39	106.62	105.25	110.42	106.38	114.17	112.19	109.77	100.49	102.44	107.92	107.77	101.93	105.7	101.54	105.76	108.44	102.7	103.79	105.56	105.59	100.73	107.04	114.84	107.16	105.76	112.53	109.62	107.39	105.79	108.65	108.4	103.47	111.95	99.533	108.09	112.73	104.81	108.14	108.4	109.76	111.52	109
97.347	109.89	101.64	100.3	107.75	108.56	102.64	105.32	108.64	104.86	106.59	98.486	102.27	108.24	108.67	107.07	108.32	100.38	111.8	109.97	102.76	111.73	109.86	109.88	108.93	104.54	102.54	108.15	105.57	105.47	102.24	108.01	102.85	104.89	106.65	106.68	112.13	106.42	107.86	109.43	107.54	107.68	102.97	104.62	105.44	104.88	112.19	117.55	102.8	105.7
106.63	103.54	112.15	98.925	101.28	103.39	98.943	99.836	101.89	106.81	103.23	103.76	102.74	107.45	105.07	98.599	100.51	103.76	98.718	105.87	106.34	105.7	96.634	100.84	106.43	108.19	103.79	103.82	108.19	101.61	103.74	104.44	102.79	107.6	99.057	109.82	109.34	102.69	105.25	104.99	104.35	99.063	106.96	110.42	101.34	105.8	108.6	107.37	105.39	104.47
107.63	105.42	103.19	110.15	107.15	102.61	106.98	107.2	108.28	107.21	102.45	108.47	110.8	109.05	107.93	103.62	100.76	112.17	103.86	110.05	103.8	107.25	109.38	103.35	104.59	104.51	104.95	110.58	100.12	112.71	98.175	104.88	110.28	100.66	108.03	103.8	106.38	111.57	112.5	108.12	107.84	100.58	105.01	100.41	100.42	108.15	106.85	113.69	101.06	101.66
110.41	110.76	115.4	107.99	107.57	110.96	108.82	112.67	109.55	109.37	111.16	108.82	106.81	109.23	106.37	119.12	113.22	113.34	111	114.39	113.34	114.15	110.58	111.63	108.23	112.23	107.61	116.65	114.54	111.91	115.43	111.23	106.73	109.67	113.96	117.65	105.69	113.26	112.23	111.72	118.52	105.63	116.01	108.69	111.52	104.7	112.6	111.97	113.18	111.25
102.44	104.15	101.27	106.93	109.03	112.03	103.52	110.02	98.527	102.69	106.7	100.7	104.65	100.75	104.05	107.18	97.259	103.44	104.03	101.22	108.03	99.96	111.53	101.92	105.73	105.44	109	104.59	104.28	95.87	97.72	108.73	102.69	103.27	110.77	101.59	100.67	102.35	103.79	105.9	101.21	104.15	106.89	103.37	103.49	108.03	106.33	102.21	106.57	104.88
108.77	116.45	111.87	114.49	106.3	109.92	117.99	109.23	101.43	111.66	104.85	107.29	116.05	111.43	114.04	111.47	104.59	114.45	110.56	110.1	106.5	106.66	111.85	107.71	107.95	113.4	113.6	108.42	106.9	106.53	106.5	104.99	110.5	114.13	112.06	108.68	110.89	118.64	111.01	112.1	109.77	113.69	110.57	116.87	102.9	113.21	110.15	110.89	109.89	104.55
110.37	113.23	111.94	109.53	111.86	106.14	110.58	116.97	107.38	115.91	108.43	110.8	110.42	110.57	112.79	111.87	107.51	109.83	97.528	105.5	114.9	110.61	107.51	107.87	115.95	108.9	112.55	114.62	105.15	106.46	106.89	109.05	111.8	107.5	108.28	107.57	111.82	113.51	109.48	107.16	111.06	107.45	109.8	115.67	108.38	108.61	111.79	107.93	111.18	111.92
111.06	108.97	115.56	109.15	106.64	117.13	113.28	107.03	111.59	111.15	108.17	115.48	114.53	110.28	109.04	116.45	109.04	109.69	111	116.08	113.39	112.66	115.52	108.09	107.08	117.11	116.39	110.19	107.2	112.42	108.6	109.64	114.01	107.79	111.2	116.32	112.46	103.81	111.93	107.81	107.43	116.89	111.08	111.47	115.46	114.01	117.06	104.88	103.77	112.4
100.6	111.03	108.32	107.64	101.63	106.25	108.76	98.265	106.06	108.37	104.69	103.64	110.84	114.89	107.77	108.07	107.54	111.13	111.22	103.65	109.72	105.04	109.04	113.03	109.53	109.23	108.01	108.89	103.92	107.87	106.1	99.55	111.89	108.76	104.16	105.43	110.84	102.41	104.67	106.38	106.06	106.05	103.51	109.56	101.74	113.95	110.95	105.57	103.08	98.618
119.2	118.02	119.1	115.05	119.03	119.25	110.31	117.87	112.51	117.7	118.26	118.73	118.85	122.97	119.39	115.62	115.41	116.83	113.56	113.66	117.67	118.56	120.38	117.2	125.09	114.74	118.42	120.41	121.89	120.49	121.82	116.9	115.08	115.99	120.36	118.35	112.88	125.98	118.62	110.67	121.57	116.29	115.28	112.16	114.74	111.66	113.64	119.12	118.2	118.13
107.19	116.12	108.41	111.56	107.08	115.6	113.52	114.92	114.55	105.89	107.42	112.46	102.76	121.11	112.47	106.25	105.78	109.39	114.77	117.7	110.03	116.45	111.35	116.99	109.16	114.56	109.25	116.92	109.59	111.92	111.93	114.14	113.37	109.42	108.76	108.4	107.25	114.83	109.29	104.01	111.61	113.61	110.63	114.21	117.19	113.21	115.95	112.51	109.4	110.93
96.958	102.9	106.05	100.9	99.232	105.17	98.445	101.93	95.751	99.692	98.68	99.013	98.099	96.725	93.898	98.51	89.675	91.875	104.28	96.005	97.557	104.45	106.22	97.517	101.67	99.313	103.02	102.57	95.913	96.631	97.834	100.73	100.63	94.006	103.93	99.543	103.27	102.98	103.14	99.586	98.066	100.71	101.4	96.944	101.63	95.329	100.82	98.258	108.18	106.86
110.25	117.62	111.99	115.46	115.39	110.7	115.67	107.65	105.8	111.58	110.54	111.4	119.14	110.08	112.45	107.43	110.74	109.6	111.43	110.61	109.14	113.84	107.69	118.49	107.3	118	114.38	110.9	111.09	108.02	120.68	112.48	107.37	112.77	114.27	111.63	112.8	114.44	113.42	107.73	110.66	106.32	119.67	113.51	111.74	108.15	106.98	106.46	115.84	108.26
103.52	98.987	105.74	100.07	97.167	100.74	100.85	98.029	105.36	98.632	96.392	104.09	97.208	92.11	99.68	93.539	99.616	98.875	104.12	104.92	102.89	97.758	97.339	100.6	105.57	104.82	108.34	105.55	96.206	95.326	101	94.416	104.27	103.97	113.13	101.74	96.149	102.28	102.46	99.338	101.95	98.918	107.45	97.447	104.58	102.09	102.22	97.256	99.956	105.53
116.19	113.44	122.29	121.61	118.39	114.43	115.92	114.58	115.35	119.24	117.03	122.19	116.54	122.27	120.76	118.08	121.9	122.08	114.22	117.36	116.8	120.6	117.82	118.15	120.54	119.9	118.99	124.81	112.79	108.26	122.13	118.95	121.57	119.23	118.73	111.95	114.74	110.53	122.25	114.16	118.02	114.59	111.99	117.87	118.67	120.86	112.22	119.45	120.46	113.07
104.44	101.81	109.53	101.87	92.4	95.34	107.68	99.547	107.56	99.969	112.57	100.64	105.93	114.21	99.831	104.21	106.73	103.71	100.81	101.4	103.04	103.7	102.94	102.03	108.27	110.6	105.46	104.61	110.13	103.71	104.84	102.8	104.33	104.6	102.26	103.63	99.795	100.3	106.16	107.17	115.15	106.95	101.58	105.92	99.827	99.595	111.82	101.26	109.32	104.8
109.33	111.14	101.72	108.38	107.62	106.4	108.61	110.35	102.85	104.73	107.07	100.92	103.69	104.59	104.87	110.08	103.87	98.691	110.86	111.68	104.65	106.07	101.44	110.15	101.14	102.76	105.11	109.8	108.44	110.03	104.4	108.75	100.05	105.03	111.1	103.15	103.02	101.03	107.36	107.62	105.95	104.69	102.36	99.837	113.05	105.92	104.97	106.42	102.76	102.28
110.61	105.18	108.91	111.89	106.61	105.7	108.12	105.43	104.98	104.31	104.48	102.91	101.95	110.11	103.97	103.51	100.5	107.8	105.98	108.58	110.04	96.989	104.4	103.96	101.98	112.86	109.64	103.11	100.67	110.47	106.21	103.06	98.427	106.39	103.55	106.63	109.47	105.3	103.74	102.52	100.51	109.11	106.37	109.47	103.32	110.47	109.76	108.74	99.016	106.41
103.22	106.58	110.08	103.58	106.59	105.85	105.08	104.81	100.43	105.87	99.588	101.98	101.04	109.14	103.72	108.74	103.3	106.54	99.572	104.08	107.85	104.56	108.45	105.63	106.79	98.158	105.93	101.69	109.07	104.31	103.69	107.87	112.42	100.72	106.58	104.92	110.48	105.45	102.11	104.04	105.61	110.42	105.08	112.41	107.1	107.2	109.01	106.4	101.86	111.65
116.69	117.15	118.61	121	114.78	122.77	116.5	119.2	117.15	121.62	113.65	117.46	117.45	113.67	114.66	114.54	117.27	117.39	119.91	117.48	118.08	113.93	124.1	118.47	117.61	124.3	113.62	114.71	118.73	114.83	120.24	113.83	121.2	116.13	112.8	116.7	116.55	121.7	120.15	118.62	117.17	120.74	122.99	118.06	114.5	110.37	116.51	120.2	118.28	112.56
102.88	105.68	99.641	105.19	105.12	105.22	109.47	104.18	107.71	103.74	109.95	105.66	107.59	109.26	107.39	107.66	108.19	109.25	108.61	109.66	106.66	108.04	104.9	111.2	108.4	109.53	110.57	103.87	107.7	104.26	106.02	107.3	109.65	109.02	107.39	101.84	106.31	105.22	103.78	110.16	103.17	106.15	106.65	107.26	109.03	104.42	103.97	108.96	105.67	107.04
108.83	104.9	102.23	99.828	106.12	106.21	105.53	110.61	97.732	104.86	106.78	109.5	112.53	100.44	105.76	109.4	106.99	110.51	104.22	108.83	102.14	106.12	104.73	103.26	101.57	104.75	108.47	101.96	105.73	110.22	102.08	102.98	106.56	108.33	107.58	103.41	111.27	104.47	101.37	104.11	101.3	101.42	112.21	107.48	108.21	98.261	102.77	107.29	106.05	102.96
109.7	101.11	105.44	107.79	109.09	100.56	103.02	108.22	108.21	107.54	106.97	114.62	104.72	107.91	109.73	107.91	103.74	111.29	105.88	104.9	103.71	105.28	104.54	102.81	104.49	105.77	106.4	105.12	108.22	111.48	105.38	104.91	106.56	105.69	110.37	112.64	108.6	110.32	111.83	105.55	98.127	103.39	101.27	107.71	109.78	112.04	107.03	105.69	102.99	103.94
103.61	106.87	105.5	107.75	104.08	97.5	110.32	110.33	94.684	106.78	101.42	108.82	99.765	108.99	102.1	104.81	101.07	99.853	105.24	105.02	99.497	104.96	98.563	104.24	108.32	101.97	98.639	101.6	112.85	105.96	108.3	105.02	100.79	109.61	102.99	104.46	104.11	106.85	102.07	104.71	105.16	101.19	107.38	108.38	102.8	97.994	105.04	104.96	102.71	101.44
116.59	108.35	116.74	120.52	106.32	112.2	109.48	106	109.61	113.32	115.08	119.47	110.47	111.8	106.87	116.35	114.67	108.71	112.24	111.23	119.58	110.56	106.84	113.97	113.97	106.06	114.73	106.95	111.72	106.73	109.16	106.75	108.32	108.04	102.44	109.79	113.77	117.7	106.55	113.53	110.04	110.57	107.7	114.26	111.19	112.67	106.53	114.06	114.18	113.12
119.48	109.73	106.26	115.67	109.11	118.58	112.46	109.69	111.95	107.85	111.1	116.33	111.23	114.69	115.44	112	112.5	106.95	112.76	116.26	109.88	113.89	114.32	117.72	114.51	113.04	113.2	113.73	117.09	115.28	109.28	106.14	117.16	117.3	113.04	111.51	110.35	110.69	111.81	113.32	111.98	109.3	110.85	108.03	112.25	118.78	117.85	110.77	115.57	107.51
115.27	113.98	116.53	111.24	117.8	117.38	113.86	112.18	116.22	119.28	114.37	119.01	121.58	120.51	116.29	114.81	117.33	112.57	113.61	116.14	113.63	117.32	122.02	117.99	115.39	119.73	123.68	113.67	113.1	115.5	107.9	115.76	111.61	119.4	118.11	118.04	114.7	120.11	122.89	113.52	118.19	117.14	119.31	127.2	111.33	120.2	112.49	110.97	110.81	118.85
97.679	94.574	99.903	91.89	97.045	96.781	101.53	102.09	95.957	100.46	101.22	105.59	100.98	102.04	94.135	103.92	103.23	95.248	99.943	102.19	99.055	100.62	97.307	101.24	106	103.68	95.66	97.565	96.787	105.61	99.113	102.86	102.88	100.28	103.39	104.76	106.05	100.45	102.67	107.31	91.342	101.21	98.67	97.751	102.81	95.8	96.74	96.579	105.59	101.85
109.68	117.73	112.09	109.44	108.56	112.42	106.62	109.56	109.97	111.56	111.97	109.74	109.94	109.41	105.71	105.37	109.11	113.52	114.56	117.84	111.96	108.51	110.36	107.69	110.88	110.97	109.08	113.02	110.29	112.67	104.79	108.03	110.16	110.69	116.42	109.19	113.76	112.44	115.72	109.1	109.57	115.14	115.06	111.05	113.6	109.01	115.63	107.21	111.08	109.65
108.51	100.82	103.83	108.85	111.48	110.08	109.66	107.49	102.21	105.34	104.85	106.32	108.15	106.72	106.57	111.98	104.07	100.53	105.53	107.7	105.66	108.17	106.34	109.12	106.84	107.85	105.36	108.26	107.35	106.88	110.82	105.56	106.06	109.41	111.09	105.23	110.25	106.79	108.19	104.14	102.99	102.08	106.79	103.63	107.11	106.6	102.35	106.56	106.96	106.96
107.02	110.57	111.81	108.33	116.37	109.52	105.12	108.19	117.72	110.95	108.72	109.73	109.19	114.44	109.84	110.88	109.03	110.91	107.72	118.85	106.63	112.4	115.57	113.05	113.15	114.57	106.8	107.59	109.8	111	109.2	114.55	109.96	108.47	106.82	111.42	110.74	113.11	112.91	108.54	107.51	113.71	112.08	109.69	109.73	112.03	103.9	114.81	117.79	108.38
112.29	114.26	106.93	114.44	113.08	123.01	116.67	120.42	112.73	112.52	109.91	109.54	115.55	116.39	115.97	118.5	105.68	103.47	110.14	115.58	115.4	113.88	110.09	111.41	113.44	114.27	113.69	110.94	111.16	112.74	110.69	112.71	113.63	116.68	115.89	115.11	113.37	113.67	120.78	118	117.03	111.71	116.62	114.91	117.91	107.75	108.81	108.33	113.61	108.59
109.97	110.52	113.23	103.34	97.946	109.31	102.71	104.66	99.976	109.78	107.29	101.82	111.71	103.57	95.424	102.79	107.03	105.83	104.5	104.29	106.39	104.06	105.75	97.766	111.68	108.17	110.76	104.59	105.8	101.87	104.25	102.44	108.86	106.99	102.68	112.09	102.54	108.91	106.65	105.7	102.78	104.85	110	105.61	111.64	106.62	109.4	108.28	104.81	110.42
107.02	108.07	103.34	110.02	108.72	113.95	107.71	112.52	118.84	110.34	112.23	110.46	114.36	116.62	110.71	106.29	112.23	109.41	113.99	108.81	111.28	106.41	116.32	109.68	105.94	115.04	113.05	107.8	114.75	116.04	114.91	111.13	119.75	105.87	117.39	111.16	109.89	115.71	109.17	105.2	113.88	109.78	112.41	108.9	113.03	107.58	113.01	105.8	108.59	108.83
107.08	107.36	113.61	111.7	101.43	107.31	110.34	111.03	104.74	107.96	101.08	104.55	102.24	104.6	103.87	108.38	111.67	101.06	101.25	107.96	106.28	110.37	106.8	109.59	106.56	101.7	108.25	105.87	102.15	105.32	104.16	101.99	101.23	102.72	106.59	105.9	108.42	96.388	108.65	106.32	106.43	107.64	103.26	107.51	107.61	106.06	105.55	107.34	107.78	106.19
110.02	109.31	103.89	109.34	111.76	117.19	112.56	115.23	108.48	109.82	111.9	108.69	109.94	119.95	109.36	107.1	112.42	110.56	116.53	107.6	108.05	110.06	107.32	114.68	118.8	112.44	112.38	109.2	108.56	111.38	112.71	104.19	106.65	113.66	110.31	116.34	112.34	108.86	111.48	111.35	112.28	111.49	113.3	113.5	114.96	114.67	111.03	115.05	113.48	112.62
97.209	104.5	95.743	102.35	103.65	98.166	102.4	99.916	104.78	98.081	101.98	107.29	104.33	102.7	99.793	100.7	103.98	103.25	104.27	101.87	99.715	106.6	107.4	106.97	101.18	98.337	106.3	100.55	105.08	102.61	101.13	105.35	108.12	109.18	108.45	102.44	101.49	102.53	103.01	100.92	101.48	100.78	100.75	107.74	100.18	105.79	104.98	106.57	100.75	102.78
103.33	105.21	95.078	106.14	104.81	104.01	107.24	103.57	103.64	97.918	103.49	105.6	97.919	101.55	96.965	102.54	97.044	99.24	90.219	103.33	97.183	96.612	97.493	94.522	103.15	99.226	103.37	103.37	100.13	95.467	98.265	93.016	98.642	103.76	98.035	89.517	103.37	91.182	100.58	100.19	96.329	100.23	97.824	98.29	102.77	95.999	105.58	101.12	106.02	102.7
111.91	113.17	113.25	113.53	108.95	110.09	114.47	114.21	126.01	106.66	117.21	112.67	110.91	109.11	110.93	116.02	111.75	110.44	108.41	112.48	104.94	110.96	105.32	112.85	112.08	110.34	108.01	112.97	110	110.92	105.28	114.8	106.87	107.08	111.36	111.77	109.89	111.95	116.2	110.94	107.12	115.57	110.02	112.75	111.59	113.06	115.89	110.89	114.69	113.4
108.68	105.25	109.19	105.2	111.77	109.25	107.03	106.22	110.32	104.18	101.89	103.01	105.03	98.213	100.2	104.41	110.99	105.21	100.52	110.76	107.33	113.48	102.73	109.7	105.96	108.85	105.61	109.09	105.52	105.65	104.83	99.839	105.72	110.21	107.99	100.93	105.37	106.18	103.56	107.68	110.58	107.62	103.56	103.89	109.41	106.65	105.64	105.99	103.2	105.06
111.85	111.5	107.76	114.35	113.37	109.66	115.83	115.01	116.36	114.45	113.32	113.52	115.96	117.42	108.22	114.55	117.65	111.73	111.6	114.38	115.97	116.6	114.7	111.32	111.77	113.28	117.02	113.94	115.05	106.31	115.25	106.37	110.54	110.58	110.53	111.94	106.27	115.58	117.65	112.63	115.06	116.41	109.76	107.14	115.93	117.3	112.3	107.91	109.82	114.12
110.94	102.66	105.85	98.162	110.05	102.49	108.51	112.6	102.01	109.58	104.82	101.89	100.03	111.78	107.26	109.2	101.43	104.12	109.31	107.86	109.63	110.03	104.72	104.52	103.12	100.41	107.74	107.29	106.77	105.29	104.18	105.92	103.43	107.81	109.98	108.29	104.26	105.25	102.76	107.99	111.05	110.21	103.55	99.052	101.49	104.11	109.97	104.94	109.33	108.01
103.98	106.22	105.22	115.54	98.875	108.48	110.04	98.977	102.07	105.02	105.4	97.989	102.98	101.53	104.48	109.07	100.68	106.91	106.69	99.322	106.54	102.44	104.48	107.25	107.79	107.45	109.63	100.79	98.767	114.15	103.94	106.75	105.84	106.81	105.37	104.49	109.13	102.33	104.22	101.09	104.53	107.1	104.3	104.51	106.32	111.24	110.46	100.79	106.18	109.07
105.49	106.76	112.59	111.45	112.75	116.71	110	114.76	108.65	113.66	107.69	107.03	107.14	109.09	111.26	110.62	108.32	109.86	115.59	110.73	110.56	114.56	102.49	111.13	112.6	107.79	117.48	111.48	108.86	106	117.46	112.53	109.6	117.47	104.3	106.8	117.49	110.59	111.11	100.78	113.87	112.84	105.76	110.51	113.55	116.65	106.06	113.42	112.22	114.28
114.28	116.67	119.38	113.2	117.73	113.37	113.05	110.87	113.08	116.86	118.31	120.08	107.67	116.25	118.12	115.25	123.84	116.13	117.9	114.77	118.01	113.76	117.93	115.5	117.99	114.9	116.18	115.09	119.25	119.34	112.47	117.32	123.14	111.09	122.56	116.77	114.81	119.75	118.72	124.32	117.17	112.93	113.37	120.49	113.73	119.32	121.25	112.17	111.37	118.28
104.92	104.38	106.95	106.38	108.64	106.46	102.56	100.09	99.091	100.07	109.31	108.19	105.59	105.82	105.03	106.3	107.22	105.52	108.77	109.41	107.64	105.1	105.13	105.9	110.79	105.34	107.56	99.623	107.56	105.47	104.02	104.85	108.29	107.39	111.48	106.63	104.49	113.06	104.44	107.06	108.01	100.22	102.29	107.96	108.28	105.44	108.53	108.32	107.93	102.53
102.66	100.07	94.093	104.85	100.82	103.71	101.67	97.851	101.11	99.999	97.53	98.519	98.293	94.965	100.84	95.026	99.579	100.27	96.226	98.208	101.16	96.835	106.43	105.67	98.756	103.61	97.44	98.437	99.852	99.7	105.02	99.39	99.365	105.54	98.137	97.718	91.725	102.71	105.24	99.035	96.305	99.241	96.793	99.287	100.03	100.23	98.969	103.98	107.25	101.14
112.77	111.71	120.2	110.74	111.01	115.61	109.71	108.57	109.93	115.23	111.23	114.59	115.31	116.88	111.1	113.31	109.52	115.37	116.01	115.42	112.03	110.41	112.78	116.21	118.49	113.52	112.27	112.54	107.94	110.71	114.28	107.02	112.33	115.9	110.27	114.78	108.05	115.36	117.43	111.75	112.26	111.55	110.6	112.46	115.61	118.51	115.59	114.29	108.63	116.69
109.36	111.47	112.59	110.79	108.51	109.25	112.98	111.38	113.73	109.5	113.68	113.23	108.69	109.01	116.08	112.4	107.48	108.42	111.15	112.9	114.77	113.52	108.65	111.93	109.69	107.74	109.5	104.49	110.92	108.55	108.4	112.99	106.56	108.94	105.92	110.57	104.93	112.02	112.44	116.52	115.35	113.66	104.85	114.61	111.31	114.05	114.42	110.89	109.04	114.64
102.98	103.96	102.96	104.05	97.845	99.461	108.76	106.51	108.02	110.3	106.6	108.91	107.47	104.32	104.65	103.91	101.5	104.49	102.38	108.03	104.77	105.76	105.75	98.346	103.69	97.343	109.89	98.905	105.21	106.87	99.598	112.92	107.21	108.44	100.48	102.72	109.97	106.46	109.71	110.02	109.2	104.91	103.99	104.79	112.03	105.76	104.17	102.34	113.65	102.96
117.89	118.24	110.49	111.82	113.81	112.17	114.63	107.54	105.97	119.95	108.38	110.86	114.26	113.72	111.88	109.47	115.02	119.28	113.45	113.98	118.55	117.62	109.01	108.8	108.76	114.37	110.06	115.57	112.75	112.5	112.77	112.91	115.8	116.47	103.9	108.73	109.65	110.52	111.1	115.91	109.59	116.56	111.65	118.03	111.37	113.87	119.22	114.74	112.37	112.51
107.95	102.22	103.58	100.97	108.98	106.34	97.083	108.7	105.4	107.64	106.79	106.86	109.44	102.1	98.276	103.13	106.86	103.6	101.14	108.13	101.68	106.36	109.56	104.42	103.67	101.14	102.06	112.75	105.51	100.47	105.41	98.489	102.57	101.07	105.41	109.42	104.98	104.13	111.72	104.67	105.34	104.52	105.96	101.35	112.5	103.14	102.7	105.03	99.785	99.214
98.764	104.93	100.92	100.49	104.16	98.011	96.674	106.73	99.196	101.34	104.41	108.96	102.37	105.76	105.93	105.81	102.51	101.03	105.12	107.15	105.3	107.71	112.9	101.92	98.871	105.87	103.46	106.72	106.96	109.67	111.18	107.09	96.775	100.89	110.74	110.62	106.83	98.25	109.33	106.83	101.22	106.68	105.2	102.8	99.291	108.61	109.02	108.7	109.44	102.79
106.23	99.363	104.66	106.64	104.37	107.2	106.96	103.73	106.74	110.26	109.46	110.76	111.72	102.39	104.39	115.09	101.28	99.136	110.25	107.2	103.15	106.61	107.01	103.38	100.1	105.87	103.15	108.6	105.97	111.44	114.21	103.65	105.76	103.78	104.67	104.97	104.14	100.69	106.06	107.96	102.87	104.83	106.38	104.67	108.74	107.83	113.74	108.13	103.97	101.47
106.31	112.85	106.31	105.92	106.66	107.6	105.26	107.72	102.47	103.61	103.49	104.98	115.24	108.72	107.32	101.84	108.22	103.56	103.9	102.91	105.12	106.5	104.52	101.16	106.89	102.98	106.89	108.75	104.85	107.49	104.81	106.64	106.28	109.46	109.44	111.64	108.27	106.38	101.72	102.89	101.34	110.07	104.49	102.73	103.81	103.62	112.29	104.85	105.06	106.64
115.65	104.8	114.08	113.34	107.54	110.56	111.95	108.9	113.85	112.59	112.24	107.34	117.65	114.12	110.81	113	116.15	109.51	117.23	107.54	111.72	113.31	109.28	110.73	107.86	112.16	110.62	112.89	113.13	116.69	112.59	110.94	113.78	105.77	117.22	111.92	114.01	109.22	109.29	103.14	114.98	113.05	106.53	111.5	111.48	112.93	108.77	114.97	108.66	110.53
107.9	114.81	102.61	104.38	101.59	101.77	106.63	109.93	106.38	105.36	104.65	100.48	98.857	106.46	104.78	96.749	111.79	109.02	106.26	102.52	106	105.04	98.711	105.79	104.37	101.75	105.52	107.94	106.97	110.9	103.72	112.14	105.27	106.99	103.64	106.7	109.76	107.98	109.49	107.22	109.29	110.6	106.99	108.43	105.37	102.93	117.87	110.9	104.61	101.59
97.806	100.7	101.73	101.09	93.501	105.63	98.724	100.93	103.54	105.57	106.76	101.8	95.752	99.868	104.55	104.95	98.363	105.28	100.41	95.113	99.842	105.19	97.39	104.26	98.823	103.37	105.52	103.6	97.971	100.17	102.1	96.139	96.999	96.418	99.214	98.633	91.848	102.94	99.926	104.12	98.496	101.66	105.37	100.08	98.647	100.8	98.664	97.572	106.99	103.34
103.05	102.23	103.33	110.61	104.55	107.93	106.59	103.81	105.02	108.66	102.33	103.33	101.52	105.02	104.04	100.85	105.51	104.75	104.14	102.38	107.66	102.03	102.09	105.19	107.26	107.44	107.61	108.71	107.31	104.88	103.99	102.79	106.49	108.74	109.32	117.46	100.02	105.57	99.929	107.95	103.19	109.89	107.03	109.43	109.75	107.93	108.53	111.22	108.27	108.21
112.94	111.81	109.51	110.5	108.43	105.36	109.79	115.27	108.24	103.91	115.1	113.71	112.02	107.74	106.38	109.03	115.38	106.11	108.3	105.21	115.97	117.55	115.95	110.4	111.63	115.31	105.26	112.4	114.32	120.9	107.91	112.05	108.27	107.64	105.46	110.97	108.93	116.38	111.58	111.04	109.25	104.54	106.83	110.75	110.07	108.47	107.64	106.08	109.5	112.63
108.78	102.94	104.67	104	109.83	105.07	103.48	104	108.19	104.51	103.15	108.3	107.44	97.119	101.73	109.66	103.35	102.28	105.65	98.23	107.88	102.38	109.84	103.44	107.2	109.79	112.04	103.81	105.24	104.24	106.99	106.87	105.76	107.49	105.34	105.66	105.86	102.06	108.1	101.21	104.47	100.6	109.82	101.31	106.24	105.08	112.09	101.89	106.63	102.43
111.34	103.2	105.58	104.53	105.65	106.39	103.27	106.15	105.53	108.77	109.92	112.84	110.19	110.41	104.92	100.13	107.06	104.72	102.57	110.04	106.76	99.434	108.31	104.26	98.001	104.01	111.69	107.37	104.39	109.5	114.75	103.06	108.59	107.55	108.51	109.72	104.54	102.53	105.28	103.47	105.43	102.44	102.26	102.14	105.9	106.75	101.61	103.21	106.55	102.58
101.85	106.27	103.83	97.283	99.872	106.85	94.511	107.14	112.56	109.5	100.44	103.37	104.59	102.64	102.66	101.73	112.13	107.65	107.53	113.83	105.9	105.13	100.7	103.23	101.01	108.88	100.65	102.55	106.53	100.43	111.28	104.69	107.09	105.29	105.4	105.39	108.5	108.79	98.514	103.26	106.85	105.97	107.44	102.88	97.528	98.821	106.47	102.03	108.65	100.57
[truncated: 100 more rows]
[truncated: 150 more columns]
