# Supplementary material for: Genetic dissection of main and epistatic effects of QTL based on augmented triple test cross design
Source: PLoS One. 2017 Dec 14;12(12):e0189054. doi: 10.1371/journal.pone.0189054 (PMC5730204; doi:10.1371/journal.pone.0189054)
Supplement: S8 Supporting Information — (ZIP) [file pone.0189054.s008.zip › z4_1250_0.2_5.csv]

102.58	99.965	95.105	91.038	102.43	100.17	104.16	97.682	99.625	96.484	96.32	100.65	100.91	99.808	106.35	94.262	106.11	98.334	95.066	94.518	96.317	94.666	97.321	99.655	99.999	99.159	94.728	100.63	95.488	103.96	95.266	99.126	99.461	96.972	101.14	96.096	97.263	106.24	102.19	104.04	94.432	93.612	100.1	94.502	97.685	96.459	101.95	105.22	102.06	105.12
100.31	100.42	117.13	99.492	100.55	112.1	105.16	101.46	109.2	111.83	98.847	110.81	104.26	105.96	100.47	112.21	110.26	120.11	106.91	104.42	107.65	99.785	102.64	113.11	97.871	106.47	105.69	100.61	103.88	109.38	110.61	109.58	102.69	107.66	108.96	111.33	108.09	103.76	109.41	106.33	107.41	102.95	103.97	100.68	103.64	98.871	106.85	101.86	117.87	102.49
109.38	109.53	105.06	107.17	107.18	107.87	108.45	107.54	113.6	102.17	107.96	103.38	109.53	114.11	106.79	105.93	100.29	111.57	109.13	105.21	104.73	107.28	110.96	108.99	112.29	108.15	104.22	106.86	102.91	104.67	95.398	99.595	105.99	106.19	108.26	111.44	104.84	112.97	97.054	104.54	107.04	108.83	103.37	109.53	109.33	110.95	107.92	99.061	104.36	107.71
98.341	98.198	100.18	103.61	101.63	96.801	111.74	97.22	102.46	95.984	95.659	100.45	111.86	106.16	96.368	90.553	101.84	101.12	100.19	89.267	84.54	90.162	104.17	98.002	104.62	97.942	99.413	103.79	95.556	100.08	97.591	100.31	100.21	92.739	99.07	103.72	99.546	101.48	98.165	105.26	102.4	94.129	101.44	98.883	101.9	97.528	94.246	99.012	99.766	102.58
113.4	107.67	116.63	104.41	108.84	110.06	117.93	114.92	111.74	117.28	120.72	113.53	103.26	110.14	111.7	119.49	113.23	109.9	112.93	114.17	112.09	114.64	116.29	116.77	118.39	112.19	110.52	105.67	107.53	115.19	115.22	118.77	109.67	109.26	112.47	108.14	114.6	113.6	113.63	109.74	119.29	119.89	112.42	111.03	112.54	113.22	119.82	123.69	118.54	116.08
111.75	110.42	110.28	109.85	107.15	114.27	115.86	104.65	105.71	111.14	110.7	115.71	103.91	114.2	114.48	108.56	113.55	112.88	110.73	116.65	111.66	119.38	112.35	108.27	114.58	116.28	110.96	116.14	101.97	108.03	110.84	128.49	115.7	117.2	108.25	114.96	108.55	116.73	103.75	105.84	114.02	108.6	108.36	109.62	110.3	114.28	117.86	118.39	106.76	106.8
99.416	111.97	107.63	102.14	114.56	102.97	115.77	116.7	105.16	110.64	107.27	111.6	98.043	111.07	100.81	100.28	100.38	108.6	100.52	90.06	107.68	98.38	102.31	104.67	98.626	103.17	99.689	107.22	102.86	105.5	101.99	102.87	102.57	108.14	110.05	108.84	100.67	108.48	107.03	116.1	109.62	102.62	103.84	112.93	109.33	104.92	99.267	106.91	97.503	100.29
111.14	108.47	106.03	104.08	112.95	105.87	104.27	94.307	104.65	99.752	105.83	110.81	115.92	102.92	113.91	114.55	99.39	115.12	108.82	111.75	107.99	105.09	102.1	103.74	101.13	91.883	106.41	110.6	108.93	104.75	109.63	101.17	104.36	100.86	102.49	104.93	101.54	105.81	96.06	107.78	102.2	105.4	106.87	106.05	105.45	108.22	115.8	102.84	109.23	101.76
96.913	95.068	97.406	104	105.14	102.17	101.91	92.917	102.62	103.94	97.048	107.87	107.87	97.794	111.96	101.58	95.918	105.35	105.66	100.06	103.51	98.762	99.407	96.38	95.672	107.14	96.023	92.7	96.906	92.167	94.577	94.197	108.61	107.89	99.084	112.12	96.237	105.61	106.76	97.453	98.501	104.53	102.01	109.87	99.042	97.501	102.73	94.467	94.084	95.34
103.92	108.3	96.741	97.341	109.56	103.81	108.64	95.338	94.476	101.29	100	106.39	92.408	110.37	103.44	109.76	103.09	100.75	94.034	111.81	114.31	109.36	108.04	107.17	102.28	97.865	106.16	103.3	102.1	101.46	106.06	104.57	99.225	107.34	101.31	101.28	109.05	102.18	104.69	97.265	104.08	105.6	107.94	103.76	95.101	105.09	104.76	110.73	94.54	99.169
106.81	111.15	97.161	113.11	112.23	111.11	108.01	103.33	106.44	102.81	97.684	103.09	108.54	107.07	110.82	105.81	108.31	102.84	110.4	106.1	109.42	103.6	102.91	100.68	99.518	104.53	105.95	110.62	104.26	101.34	104.39	95.571	104.96	107.53	104.03	110.33	108.98	108.81	105.79	97.955	104.09	108.9	105.54	105.88	105.61	112.03	105.53	104.68	111.92	98.136
104.08	111.38	106	114.46	116.77	94.721	105.52	106.05	101.25	104.46	117.18	110.2	114.43	110.94	104.44	112.83	106.48	103.85	109.3	96.641	104.02	112.5	105.09	106.06	106.06	116.1	104.81	110.29	108.47	106	103.08	94.751	103.56	97.202	108.47	90.079	99.049	112.45	107.36	102.99	106.15	103.07	103.75	105.86	112.41	111.55	99.966	102.16	105.66	106.68
101.13	109.26	96.493	108.45	98.34	109.49	101.76	107.78	103.45	102.45	109.96	108.5	105.01	94.681	111.3	100	103.65	108.35	105.53	97.703	96.789	101.56	99.546	102.62	102.08	105.94	101.37	98.033	98.837	99.781	103.65	101.32	108.41	102.92	111.15	105.23	95.471	108.51	106.82	93.017	106.86	114.69	103.52	105.8	106.99	107.1	103.12	102.44	106.93	105.09
108.49	106.24	107.25	104.09	98.425	103.05	95.642	104.56	102.97	101.25	104.27	111.12	101.09	103.1	109.37	107.47	104.68	102.13	102.09	96.767	110.28	96.873	100.64	105.74	103.31	94.978	116.93	112.42	104.6	103.73	113.68	106.02	94.753	101.16	108.52	107.92	103.17	109.91	104.95	112.15	109.06	109.48	108.49	97.531	112.35	99.195	102.59	107.67	109.39	102.23
105.85	112.06	101.94	110.09	103.99	102.1	108.79	104.55	108.96	102.4	109.7	102.84	106.52	102.48	105.94	109.56	106.33	103.57	105.83	112.97	97.745	107.35	114.24	107.45	101.84	109.54	110.34	103.52	101.57	105.65	106.48	106.31	111.92	109	108.33	105.88	102.83	108.86	103.8	103.81	110.51	98.756	110.71	111.94	113.12	105.09	98.189	110.78	105.44	105.01
106.41	112.8	109.9	117.62	110.22	107.5	111.73	111.3	103.14	105.06	104.79	115.61	105.28	118.76	107.91	110.63	110.84	101.86	109.87	107.66	113.36	108.5	114.06	101.75	104.74	118.89	108.34	112.47	118.89	106.77	114.71	106.91	111.49	106.38	110.18	115.32	106.23	110.92	111.81	106.06	116.47	106.87	106.07	101.49	117.59	108.83	109.62	107.88	112.86	114.51
105.82	100.65	98.206	107.4	94.843	100.26	108.35	103.2	95.929	109.24	98.061	103.15	111.96	104.47	111.33	104.77	109.17	109.09	109.57	102.06	104.56	106.31	105.02	108.23	106.45	105.8	100.09	109.8	96.988	107.18	107.26	108.04	109.18	100.69	98.859	109	115.97	109.51	110.08	105.81	100.22	99.641	107.62	100.67	107.91	105.88	107.19	110.04	101.57	105.63
102.18	108.49	101.17	96.132	102.64	103.08	103.75	105.08	95.795	100.75	107.07	98.284	103.38	106.33	103.01	98.304	112	97.116	112.34	105.12	107.75	107.74	106.53	113.22	109.73	101.37	99.994	106.85	106.15	104.83	102.21	105.87	101.81	101.96	103.46	101.8	101.48	99.566	97.073	111.31	103.8	104.36	100.19	101.36	107.64	105.47	110.67	105.87	92.774	99.618
114.23	108.85	106.48	103.65	101.64	103.78	109.26	104.2	103.27	97.291	109	101.72	100.75	106.65	102.07	105.82	101.33	102.72	107.7	104.14	109.29	106.25	107.77	108.8	103.24	112	102.85	108.24	97.731	113.29	110.95	103.05	106.61	104.07	99.534	97.399	103.99	106.5	104.06	104.96	105.07	107.54	101.91	103.92	105.34	104.32	106.31	110.46	105.99	95.491
95.956	104.8	101.21	100.92	109.74	110.73	103.42	117.15	110.9	116.94	105.66	106.52	99.601	102.67	102.63	109.49	101.54	106.19	100.12	103.39	102.74	104.52	112.76	107.54	101.46	102.38	105.42	105.25	106.8	104.69	107.56	108.23	109.24	108.34	108.72	106.09	111.37	96.967	112.59	112.77	110.88	108.99	103.71	113.22	102.76	108.64	110.28	117.08	105.9	111.36
119.93	109.06	109.62	111.99	122.55	114.9	114.65	109.95	118.14	113.42	111.5	106.02	119.9	111.2	112.64	111.79	109.3	108.62	118.72	104.87	114.85	116.17	109.31	116.38	117.85	112.82	103.04	100.19	121	100.85	113.25	117.09	115.91	106.57	109.42	109.75	114.74	107.44	112.61	106.31	104.88	99.989	100.7	120.52	106.06	104.2	106.62	114.14	107.09	116.51
106.9	107.74	92.634	107.64	103.17	104.67	94.122	113.03	108.64	108.24	102.68	111.69	89.593	95.653	102.8	99.715	99.327	112.64	105.68	105.99	95.122	97.748	100.21	108.23	95.716	104.89	101.1	109.59	101.89	103.53	98.989	104.25	111.16	108.36	101.59	101.97	105.66	101.99	105.01	115.5	104.64	106	108.51	100.59	108.28	106.79	105.27	108.81	112.25	109.98
102.45	106.24	107.77	110.77	108.06	102.67	108.94	104.39	104.79	103.77	114.96	104.21	89.884	105.18	95.868	109.89	111.59	99.059	103.21	106.8	106.04	103.69	97.86	112.34	114.58	106.53	107.59	106.33	109.85	104.72	98.824	105.28	105.83	111.18	108.24	106.21	95.805	104.46	102.58	111.8	103.54	106.1	108.63	106.36	100.45	98.345	102.59	95.739	97.735	107.14
106.08	93.271	104.18	94.768	102.22	102.65	102.38	106.53	92.773	105.08	100.29	105.53	92.39	106.18	103.04	98.391	89.671	103.47	106.42	98.355	103.46	99.578	105.17	97.798	97.606	92.42	104.39	101.4	99.883	99.423	101.6	95.731	103.63	107.11	102.18	91.337	96.207	98.612	97.457	104.9	92.101	98.555	98.446	99.515	95.834	105.47	95.994	101.83	99.304	92.546
102.13	100.21	104.82	107.61	101.74	98.649	104	104.31	89.566	107.16	100.06	97.167	103.74	100.92	99.305	99.513	92.307	98.44	101.4	102.46	100.52	95.593	90.724	97.381	107.06	97.752	100.92	104.71	102.25	103.11	103.12	100.47	102.35	98.363	108.47	100.27	103.19	98.25	100.33	103.93	95.065	98.596	91.764	107.85	102.09	105.95	108.83	98.088	98.425	92.157
103.72	99.075	113.41	120.29	106.74	108.62	115.08	117.46	116.17	106.3	112.1	116.16	106.72	112.78	103.19	102.34	104.05	109.52	113.72	116.95	105.16	114.93	106.65	107.84	108.77	111.73	110.55	113.29	113.42	106.32	119.65	112.82	114.89	109.34	116.39	112.91	104.5	110.03	116.8	112.56	106.41	117.91	119.74	109.56	114.31	112.09	117.52	108.79	108.09	107.79
119.57	105.57	102.47	106.25	112.07	113.41	111.05	108.66	111.82	120.61	114.33	106.49	107.26	111.35	113.33	117.58	110.8	112.14	111.19	110.54	112.52	112.07	118.86	113.35	102.45	107.97	112.35	109.38	108.88	115.05	100.97	108.39	104.07	110.73	110.93	112.9	111.91	113.72	105.99	112.5	105.7	116	115.58	111.24	111.66	116.3	109.49	107.95	103.42	112.35
98.672	101.83	104.97	107.61	108.29	108.88	106.64	111.07	116.44	108.08	114.24	104.54	110.37	99.512	103.07	102.59	111.34	110.23	108.86	110.77	103.54	96.96	106.16	105.25	93.906	105.09	110.33	105.51	105.94	101.02	94.973	103.05	102.03	100.97	99.702	95.961	106.7	106.8	97.679	106.33	109.01	103.91	97.51	109.87	101.04	102.35	111.18	107.66	102.89	102.21
99.231	100.33	97.071	102.25	95.839	102.22	104.78	101.05	103.11	99.846	101.13	100.09	96.3	106.12	94.57	106.44	106.65	105.17	99.368	109.62	104.65	102.87	100.2	98.557	108.27	99.265	101.96	98.632	102.7	112.17	94.388	96.204	104.21	104.34	102.55	102.92	105.46	95.65	92.076	97.082	102.21	102.78	104.89	101.52	96.554	105.86	100.27	97.222	108.08	101.43
105.81	116.3	113.22	111.76	110.63	110.73	97.449	104.82	106.98	111.82	106.9	101.54	101.62	117.4	109.81	103.46	98.911	110.38	111.22	119.64	109.29	107.51	117.1	116.37	103.13	108.63	108.49	104.34	114.62	104.18	107.51	111.92	113.04	109.14	106.67	110.03	110.7	110.06	116.66	99.35	99.296	95.28	117	108.42	102.38	117.45	115.03	113.65	117.46	112.49
102.64	112.5	101.73	107.06	106.32	111.41	104.98	101.04	103.52	98.997	107.84	110.96	97.738	108.72	109.27	104.93	103.6	105.83	110.01	102.52	108.49	107.88	102.47	110.44	106.51	101.51	114.39	103.27	109.85	109.92	104.83	98.675	100.36	112.44	117.13	96.151	108.49	112.88	105.45	106.44	107.17	115.48	118.23	118.22	104.03	102.09	108.01	107.28	108.17	104.69
106.34	106.83	115.37	113.37	100.71	111.22	112.15	111.91	118.02	117.6	106.81	111.62	95.346	110.26	109.77	115.79	118.83	110.68	104.53	109.3	112.13	108.09	101.84	119	118.19	112.03	112.04	111.29	117.93	104.83	124.27	116.85	113.19	118.93	113.91	115.96	103.84	112.14	120.67	112.05	119.09	107.9	121.97	105.68	104.46	106.73	109.87	113.69	119.51	108.76
108.63	111.65	104.17	104.95	108.46	108.99	113.25	101.7	110.9	109.29	102.24	96.691	101.18	105.56	90.685	101.31	109.98	101.5	101.6	96.793	109.58	109.34	110.74	108.29	114.44	93.966	101.97	110.84	102.78	106.5	112.86	110.4	108.14	102.06	105.66	106.7	102.15	102.62	99.236	116.67	105.02	103.64	108.81	100.68	108.68	110.62	108.08	111.65	102.51	96.085
107.04	100.87	105.69	100.98	95.864	108.94	97.602	106.95	109.04	102.77	105.25	106.07	97.135	97.736	102.64	98.429	103.27	110.82	99.189	106.9	107.75	105.47	113.11	118.47	99.13	104.32	107.29	103.1	99.925	103.98	120.84	107.24	109.03	107.38	106.79	105.62	101.34	108.63	102.72	106.95	95.208	93.519	104.62	104.68	116.72	116.11	101.82	107.17	105.74	99.068
93.91	107.39	107.87	104.23	105.74	102.53	98.465	102.85	102.36	103.64	110.85	102.59	106.22	102.93	105.54	105.47	89.642	112.41	103.41	111.75	102.3	109.14	111.26	97.398	104.43	108.52	110.49	111.52	114.61	108.86	102.23	108.23	104.74	110.37	94.916	104.64	105.81	102.86	101.72	107.45	105.99	104.51	106.85	106.5	106.95	104.48	108.51	113.69	106.04	114.75
115.23	110.95	108.49	111.35	120.21	110.65	115.05	115.95	113.42	112.51	117.41	107.71	105.41	111.01	106.99	108.69	114.86	107.81	108.71	113.8	100.8	113.44	111.21	108.5	119.02	113.89	109.88	119.49	108.87	114.97	115.33	109.92	111.55	111.83	112.78	108.26	116.83	108.47	115.52	99.803	109.1	113.89	106.23	114.35	116.3	102.73	123.32	111.75	117.38	106.36
100.15	104.3	101.97	109.37	108.47	99.033	102.11	106.21	110.47	99.152	108.73	109.43	95.062	99.692	107.2	101.22	111.99	108.94	99.623	109.23	111.24	102.43	117.23	102.15	108.1	103.9	113.7	108.01	103.27	100.54	103.57	105.69	110.71	96.491	104.66	109.62	107.5	110.62	109.8	96.922	105.42	112.08	106.23	107.16	104.18	109.65	94.614	108.5	108.47	103.2
119.68	115.19	114.65	116.04	102.92	105.94	114.49	112.07	106.83	114.21	122.75	109.24	111.79	111.19	112.96	112.4	110.16	115.27	111.32	110.49	105.59	112.92	107.1	101.88	109.37	115.33	115.07	119.17	113.58	104.67	108.66	106.39	111.82	103.45	125.02	101.25	117.81	107.92	111.95	112.98	107.5	111.86	106.8	108.54	114.29	111.12	104.81	110.75	112.62	109.4
104.47	111.1	112.33	110.55	110.8	113.55	109.24	109.01	101.67	102.49	105.59	109.74	107.44	102.61	105.72	105.3	108.07	109	111.05	113.99	99.887	106.23	103.95	110.81	101.26	99.16	102.31	100.1	109.12	107.65	105.86	102.47	102.64	114.26	114.99	97.836	103.02	109.86	104.33	108.8	109.62	104.79	107.15	100.51	103.54	99.301	102.98	104.57	105.44	105.47
97.586	107.29	104.38	105.19	107.38	109.22	107.61	109.56	113.39	107.38	106.52	103.67	106.19	110.27	106.7	111.14	108.14	106.73	106.45	101.57	105.68	103.08	99.94	100.2	104.94	110.24	109.28	105.29	104.48	104.9	96.959	103.47	102.71	109.82	111.15	105.55	108.06	112.3	110.2	114.77	95.368	103.57	110.14	108.88	114.55	106.05	118.04	103.64	111.03	105.75
106.7	108.61	106.93	106.77	99.418	99.138	98.924	112.39	105.56	99.806	112.83	110.69	110.43	108.12	101.08	101.97	101.67	103.74	99.486	105.69	107.97	113.43	107.91	104.46	108.93	112.95	98.837	109.78	100.21	110.88	99.285	109.9	104.68	104.4	112.35	100.72	100.25	106.28	102.87	107.21	102.99	99.648	105.61	100.51	108.42	106.5	107.47	113.83	115.49	107.98
111.85	103.42	102.41	107.7	105.18	111.12	110.18	113.3	112.08	112.28	106.34	110.96	114.58	101.96	110.55	99.453	116.62	115.71	109.83	107.91	96.646	107.66	108.32	110.57	110.74	98.037	111.33	105.15	107.82	106.06	98.471	112.48	106.17	110.52	104.56	108.28	107.74	109.94	108.15	111.54	104.94	109.29	106.81	114.01	111.2	105.87	105.69	101.92	101.38	110.41
111.27	104.76	97.303	109.85	109.12	99.957	106.5	113.83	109.73	107.88	104.23	110.28	113.4	115.31	101.08	101.31	107.07	106.96	103.62	100.79	107.72	101.49	102.48	111.92	105.81	108.45	101	109.56	98.8	105.56	114.1	106.37	104.37	102.95	100.77	111.8	102.59	106.17	106.46	114.75	105.11	96.951	100.25	106.17	106.09	102	97.193	102.41	102.38	104.98
101.57	112.78	105.11	112.26	101.89	106.42	110.92	104.72	100.75	101.58	107.75	106.07	103.93	111.03	99.601	108.22	105.09	110.99	104.98	110.01	100.38	105.87	112.56	113.26	111.13	111.75	105.21	105.44	112.27	112.6	110.23	97.603	97.59	112.67	104.57	104.95	110.14	100.01	106.27	104.16	104.51	105.46	113.48	113.23	111.16	116.2	110.08	101.58	107.47	108.12
106.64	104.85	117.29	120.68	111.65	114.24	115.87	118.51	111.33	108.21	108.88	109.22	104.66	114.47	110.84	119.9	101.39	111.93	110.94	108.57	99.23	107.28	107.53	113.97	107.47	107.59	104.83	117.93	105.38	112.14	115.75	115.68	105.69	114.57	114.42	107.68	114.68	111.2	109.26	104.79	112.17	108.04	117.66	106.57	112.17	108.24	114.84	109.62	112.65	111.77
101.5	107.37	94.373	101.94	94.416	102.26	103.56	103.36	99.888	103.37	111.81	96.237	99.603	108.25	99.796	106.16	109.74	105.54	109.11	97.912	102.18	107.89	116.17	110.24	103.05	107.29	107.52	108.3	107.99	106.82	108.89	97	106.88	105.33	103.24	105.36	100.28	94.56	100.82	102.99	111.51	109.1	111.31	108.92	107.38	111.7	104.83	108.7	114.64	107.54
107.95	98.426	106.54	105.07	93.599	107.06	105.43	103.12	97.011	104.56	100.09	111.8	107.77	112.03	110.64	111.62	109.08	97.628	107.74	104.74	104.11	107.14	106.97	106.64	108.92	108.79	108.18	116.2	106.32	94.673	104.33	104.24	111.46	103.33	108.82	101.17	110.61	107.41	111.91	112.71	101.51	109.3	101.55	105.35	101.18	95.887	117.99	109.57	106.11	111.69
103.58	96.759	104.2	109.72	107.03	107	105.68	103.86	104.74	111.04	108.76	108.88	111.57	102.65	104.12	95.751	96.745	103.21	106.75	108.97	104.42	110.3	104.95	101.88	101.67	96.114	99.117	108.92	104.72	115.06	110.92	102.57	106.19	112.47	101.68	101.76	87.824	106.89	111.45	104.82	109.08	112.56	101.92	110.38	103.96	101.25	99.852	98.156	116.48	104.88
102.82	105.97	116.6	98.917	115.55	116.38	110.39	112.61	120.87	117.81	113.15	110.65	108.38	113.12	118.2	111.03	109.16	114.04	114.21	112.62	113.56	102.36	95.935	108.45	105.43	114.08	109.62	106.52	112.84	109.84	103.78	106.65	112.25	114.2	112.9	114.11	112.61	109.8	111.69	111.12	106.39	100.59	110.48	104.32	107.99	98.443	115.96	112.65	110.71	105.7
113.78	109.9	103.25	115.44	112.26	105.07	112.87	108.97	115.99	110.86	103.12	110.31	106.13	106.86	111.76	117.01	117.59	116.02	108.26	112.11	110.84	116.92	106.13	119.59	112.06	115.76	110.72	103.39	111.4	116.55	110.79	103.92	110.58	114.61	115.98	104.9	114.08	107.21	104.72	113.83	114.74	114.17	106.8	108.91	114.47	106.9	114.15	103.61	118.46	118.13
109.71	107.32	106.68	107.64	105.58	103.35	95.77	102.02	98.347	107.64	100.09	105.34	102.7	109.85	108.6	103.21	106.2	99.641	98.813	107.47	110.12	98.084	100.65	107.71	102.83	95.277	99.876	98.626	104.27	101.84	93.211	107.57	112.42	110.5	103.83	103.69	103.34	104.04	109.21	104.97	105.26	94.99	93.603	100.38	107.18	99.607	103.18	111.65	94.942	100.65
102.54	111.17	103.42	115.72	94.926	110.08	105.78	105.11	96.736	108.96	99.715	109.77	102.84	108.75	102.51	108.85	99.1	106.39	99.601	102.83	105.61	98.347	104.11	100.59	101.34	98.439	103.34	100.3	102.59	105.15	112.28	94.491	112.02	101.57	101.82	111.46	102.39	103.34	105.1	111.81	104.57	102.62	104.13	106.25	109.2	101.34	112.59	112.87	100.35	103.28
106.24	106.42	97.928	105.62	104.05	98.419	103.53	104.49	109.84	108.82	106.63	100.18	107.12	100.16	99.779	103.89	112.53	111.03	106.9	107.03	110.09	106.89	102.74	97.11	105.66	102.68	99.151	105.98	105.74	106.17	102.98	108.69	107.21	96.942	109.36	103.09	101.23	106.8	103.95	120.13	110.77	101.41	107.91	105.01	102.09	108.77	101.66	104.66	108.2	106.09
101.72	103.22	105.05	104.37	105.37	109.6	107.95	107.31	113.29	106.35	98.683	116.13	104.97	109.27	108.62	106.39	111.36	103.77	104.97	105.41	104.53	102.03	110.5	100.13	108.38	104.24	107.49	105.76	113.12	102.67	102.68	109.28	114.47	105.46	105.77	103.35	99.092	102.06	93.886	109.32	113	95.296	106.58	110.1	104.1	102.44	107.77	113.52	105.52	123.51
89.703	99.82	99.666	99.966	106.02	93.56	101.03	97.875	106.63	106.4	100.09	102.96	106.36	105.7	99.27	104.37	99.317	102.14	99.623	109.3	91.056	100.38	107.43	102.06	105.34	101.33	104.4	106.12	101.05	98.195	103.05	97.162	95.905	95.229	97.686	100.11	99.056	98.758	99.404	102.26	94.585	109.13	107.76	102.54	98.42	97.59	105.7	99.562	103.03	99.948
98.41	113.48	104.79	114.95	112.8	106.03	112.56	97.598	102.63	110.31	106.76	99.583	100.06	109.81	105.47	103.87	106.73	102.81	107.18	107.75	110.03	103.63	105.79	103.49	109.95	99.598	100.19	112.97	103.56	103.95	103.05	106.7	104.76	104.2	112.35	97.963	102.52	106.03	102.26	112.33	100.62	106.24	115.42	111.72	110.09	100.18	105.71	94.376	109.01	103.04
116.86	94.755	112.25	95.483	105.58	103.74	107.51	110.27	101.18	104.69	110.3	99.678	107.79	99.63	101.11	112.11	98.054	105.58	106.99	103.78	94.474	104.98	105.03	103.67	106.06	105.27	104.69	101.72	107.23	106.17	102.94	109.79	102.03	105.36	106.56	106.32	91.817	102.36	100.87	104.16	96.224	103.89	108.79	101.65	112.98	107.51	99.594	100.2	106.42	101.42
102.29	114.12	112.56	107.02	100.3	111.85	107.35	102.88	104.18	106.49	109.98	103.89	99.677	98.327	106.97	104.43	109.31	108.07	107.07	98.712	105.74	106.21	109.41	111.98	117.49	104.88	106.89	108.77	105.65	111.75	108.45	114.4	106.39	93.286	101.82	104.87	111.89	105.03	109.61	105.68	106.7	107.01	108.72	106.48	109.02	115.96	106.42	106.73	96.865	120.48
107.58	112.14	109.72	108.57	108.38	116	125.23	111.7	109.98	112.13	108.46	108.79	110.37	107.66	118.23	109.84	104.34	114.51	121.52	110.12	104.13	115.07	106.5	106.29	118.97	115.03	112.58	102.17	111.48	119.92	112.46	118.05	113.7	107.53	113.53	110.96	109.87	103.77	113.96	109.81	105.85	118.9	122.64	123.05	110.2	105.52	111.62	105.81	112.26	110.03
104.2	110.38	102.85	109.72	98.164	105.31	106.86	100.89	113.46	105.34	106.27	105.65	109.68	108.55	101.67	97.429	106.13	99.845	113.09	94.016	101.9	100.02	96.506	109.27	99.619	103.67	115.33	112.54	104.9	105.1	102.03	109.73	101.01	111.27	112.4	106.5	106.27	110.82	103.88	106.49	104.07	104.19	106.85	108.92	113.67	107.29	118.79	97.334	104.21	112.41
101.14	110.72	109.3	104.82	94.556	103.04	114.28	103.57	98.328	103.53	105.9	106.66	108.98	97.553	98.769	104.21	104.16	104.49	109.05	91.483	99.139	102.39	105.63	109.55	102.26	106.45	111.24	103.23	102.03	99.702	104.05	111.38	102.95	94.463	111.39	100.15	108.5	111.03	112.65	105.24	103.49	102.69	108.14	103.45	107	110.74	110.02	97.206	108.87	107.58
110.54	102.83	116.6	105.97	105.37	113.55	109.11	118.02	116.92	117.05	106.14	104.31	116.3	105.94	115.56	107.96	117.06	104.78	110.97	112.3	110.65	117.7	115.99	107.76	106.46	111.29	117.58	105.96	107.16	107.86	106.92	106.77	115.57	116.11	113.14	114.9	123.16	116.77	104.84	110.09	100.07	119.48	113.35	116.18	106.23	118.17	119.15	116.36	106.28	115.02
106.43	122.38	112.6	106.43	116.18	106.04	117.26	112.98	111.64	102.75	98.779	116.74	104.4	113.09	109.14	114.81	110.81	112.26	111.52	109.06	103.98	112.85	120.58	110.04	110.17	108.24	111.79	112.17	118.87	109.87	113.05	114.72	110.22	112.25	111.12	113.16	112.85	114.63	108.24	111.07	113.6	107.93	124.71	108.49	108.9	105.46	119.46	112.33	108.45	114.78
113.6	109.29	115.47	118.53	112.1	114.53	115.4	107.32	103.33	103.05	107.55	113.01	114.61	111.3	116.58	114.75	108.75	112.39	108.28	120.68	115.15	116.3	105.05	108.11	112.6	119.63	104.28	107.5	117.09	108.46	116.31	110.71	112.65	115.91	108.59	105.54	121.34	116.69	109.76	122.99	117.91	100.59	113.39	100.74	113.66	114.78	119.95	117.73	119.15	116.25
112.51	108.79	109.51	118.92	107.41	109.47	120.98	112.8	106.16	112.98	107.46	113.51	115.84	116.63	115.88	113.58	108.24	117.25	118.63	111.49	114.7	112.09	108.76	105.34	114.21	111.83	111.54	115.97	118.48	104.34	120.83	107.31	107.94	112.82	114.92	107.53	119.6	110.52	117.99	118.58	114.01	110.58	109.21	123	111.07	113.02	112.09	117.35	105.39	119.69
109.71	105.56	105.67	112.8	108.08	102.94	108	116.34	98.826	98.83	105.43	104.23	96.952	100.1	103.36	100.09	99.841	102.37	116.13	98.274	107.58	105.43	99.93	106.81	107.45	102.91	98.344	104.78	104.08	102.97	108.06	98.997	97.799	111.71	97.912	99.353	105.38	104.86	108.87	104.28	108.8	105.52	102.4	105.35	106.69	102.35	103.09	97.125	99.436	106.72
113.75	117.7	102.45	106.26	102.1	105.17	105.5	114.41	115.85	117.21	114.6	109.87	107.08	106.94	112.66	107.86	109.65	118.64	115.12	113.53	108.55	120.8	113.98	115.46	116.6	112.55	105.41	102.31	115.55	112.72	108.08	113.22	97.583	103.07	103.53	111.14	104.12	110.03	104.29	111.73	113.4	108.85	111.05	101.59	111.72	120.65	115.95	110.65	109.86	104.63
104.23	109.29	105.1	108.18	105.36	102.19	108.75	104.42	108.35	106.89	104.55	112.4	106.52	117.22	113.23	108.68	115.75	105.77	113.94	112.52	114.23	103.36	102.4	100.54	111.17	98.958	105.96	93.101	111.08	114.15	114.95	105.89	109.53	105.03	96.811	107.03	102.64	103.85	110.21	103.03	119.77	104.37	110.34	96.447	101.98	111.49	108.39	110.76	106.24	112.51
107.36	117.02	115.88	105.2	117.28	104	112.18	115.86	111.29	100.39	108.96	108.13	104.3	113.73	109.56	121.9	117.09	117.78	106.41	104.21	114.7	113.18	108.32	116.05	114.21	122.93	116.15	111.6	106.84	114.15	110.45	101.89	116.11	103.13	106.92	115.13	122.26	113.55	111.62	109.02	108.94	104.27	112.12	112.85	113.08	104.59	100.16	119.07	114.7	113.79
103.23	100.67	100.28	102.32	108.48	107.33	99.148	112.62	108.18	95.15	107.57	107.67	91.807	106.74	105.43	106.99	113.45	110.94	108.08	112.13	112.03	110.01	108.85	106.25	98.258	102.64	105.28	103.67	98.298	110.2	112.27	99.879	107.08	103.61	107.81	108.16	106.43	106.53	101.46	103.07	107.01	109.82	102.03	103.29	103.53	100.01	97.204	112.01	103.74	108.66
101.89	97.879	109.11	101.27	99.134	100.1	108.24	105.74	100.71	105.61	111.61	109.61	98.008	104.23	99.837	108.63	110.33	107.07	103.4	102.77	108.57	106.37	97.432	103.35	104.74	106.21	96.634	100.4	104.52	94.615	109.29	109.64	105.09	98.892	111.39	101.69	111.41	94.776	101.52	106.45	101.38	102.02	108.3	108.34	94.681	105.66	106.17	106.72	106.18	113.3
98.766	99.334	97.426	98.907	95.514	102.11	99.729	94.581	105.84	100.65	101.44	103.04	98.914	100.27	106.73	90.06	98.08	100.95	102.8	90.7	107.84	99.925	99.54	106.6	95.185	97.622	104.99	107.09	96.913	108.03	93.93	91.68	110.97	101.64	100.84	98.082	89.788	96.065	99.867	92.381	102.04	103.24	106.55	100.41	104.01	97.869	95.464	103.44	100.11	96.471
99.178	97.242	104.03	99.381	109.77	121.76	108.01	103.03	113.22	96.27	103.12	115.58	99.128	115.63	110.58	110.74	113.37	106.35	100.52	107.46	105.15	106.98	112.65	106.57	96.972	113.57	100.28	114.72	101.42	117.61	104.22	99.004	115.18	101.63	100.93	108.44	104.39	113.23	99.03	112.44	113.25	111.14	110.23	101.74	109.25	96.471	102.1	106.76	105.16	95.319
112.69	117.47	106.33	111.37	109.41	110.19	106.92	112.34	116.38	102.76	112.84	113.18	110.09	110	111.29	116.32	116.36	110.51	105.36	106.49	117.15	119.1	119.89	105.95	110.04	104.82	114.07	112.52	105.82	113.05	108.88	116.35	110.72	112.1	116.89	112.58	109.05	113.11	112.62	121.49	101.6	117.66	107.29	114.45	99.331	110.16	110.64	114.43	106.44	111.58
97.398	111.18	104.47	110.56	106.41	107.52	102.66	109.12	96.966	106.92	109.36	110.7	106.75	101.68	118.56	103.67	107.6	106.7	104.03	109.01	107.59	110.08	110.47	111.35	106.03	112.1	106.98	106.43	110.24	104.18	97.27	97.96	107.23	109.3	108.48	107.26	105.78	107.45	98.995	102.96	106.1	108.19	111.37	99.016	114.5	107.32	108.99	103.23	102.38	102.82
106.97	107.51	106.32	107.71	111.01	108.68	106.53	97.86	105.37	104.42	113.45	107.42	104.54	91.05	110.37	101.69	110.65	106	105.76	95.9	102.07	97.975	100.38	105.43	110.26	105.93	100.57	104.23	105.24	101.36	100.63	110.76	101.13	100.51	110.32	111.63	98.779	101.98	110.96	109.47	98.785	95.891	108.1	104.37	100.76	105.81	101.91	110.48	102.7	103.75
105.78	97.853	111.89	110.41	114.91	108.85	105.62	104.08	110.43	103.2	104.76	108.32	107.66	112.98	109.17	110.58	103.42	105.7	101.07	107.34	102.88	103.36	112.81	105.52	101.51	98.362	101.25	112.18	105.15	112.3	104	103.39	110.64	107.94	100.08	107.99	110.67	105.75	100.38	110.92	100.45	102.08	95.047	115.32	103.53	105.53	105.65	106.13	99.834	106.53
107.15	98.884	109.18	110.94	106.94	102.49	98.922	104.03	100.25	105.92	101.83	105.73	102.42	102.01	108.36	100.98	102.97	100.13	106.81	96.276	113.47	110.98	104.36	104.43	111.49	113.37	110.44	99.082	99.338	109.27	106.78	112.43	121.91	103.54	98.092	118.01	111.4	110.13	103.11	106.02	111.06	109.46	103.5	105.49	101.97	113.68	101.89	112.79	102.74	104.68
108.59	103.92	111.94	106.88	105.26	108.8	111.67	117.06	120.17	122.53	104.77	105.78	109.18	117	112.08	107.27	109.47	107.51	108.32	109.71	115.86	117.66	111.34	112.83	100.02	100.29	108.8	111.4	112.81	105.47	109.41	106.8	103.67	110.86	118.05	116.4	114.3	109.5	115.49	104.33	110.38	115.92	120.72	117.86	106	111.07	109.91	104.96	116.37	107.1
105.4	98.186	107.88	101.88	110.77	101.59	93.518	102.56	98.545	103.65	102.72	102.91	102.54	106.63	105.65	102.57	102.08	92.908	91.737	102.98	105.11	94.836	105.82	95.557	105.83	107.87	100.1	97.146	106.8	100.67	103.89	99.454	101.56	91.886	104.05	101.55	99.85	96.62	99.091	97.485	113.31	100.1	94.828	102.51	102.37	100.4	95.386	99.146	105.28	107.15
117.45	114.47	106.37	114.56	107.46	122.71	118.09	108.18	114.08	113.25	113.1	117.72	112.85	112.94	111.51	110.84	117.29	105.32	108.22	113.7	111.24	117.84	112.03	116.25	109.96	105.01	107.03	111.44	115.51	115.37	112.31	113.46	113.98	115.71	114.2	119.56	108.03	113.07	110.42	120.37	111.16	108.62	111.28	110.14	113.5	116.39	110.77	114.01	111.08	115.53
120.46	112.72	108.86	116.96	107.66	107.95	113.9	117.51	110.35	108.71	105.4	110.71	111.61	107.91	105.16	121.02	103.84	111.37	114.9	103.02	103.96	110.99	112.96	117.39	108.37	124.98	111.56	112.73	105.05	113.68	109.48	108.5	117.26	112.26	104.38	107.46	117.47	116.28	117.87	111.77	114.44	111.45	108.19	101.7	112.76	118.21	102.29	111.74	107.84	111.55
122.69	115.44	106.68	124.52	112.84	116.2	117.8	116.17	114.66	111.35	110.52	106.49	120.85	109.45	110.25	119.79	113.3	113.84	116.8	109.06	111.62	108	111.78	121.11	108.29	112.42	114.58	115.42	121.4	114.27	120.19	100.25	109.03	116.78	122.53	121.28	112.66	109.71	111	107.39	117.15	104.58	114.16	113.08	116.47	115.78	115.02	101.58	110.74	114.83
112.82	117.85	120.6	119.51	118.26	113.89	121.62	109.07	111.03	122.32	120.4	113	118.41	107.11	115.45	104.94	115.54	114.22	120.8	112.75	110.49	126.4	127.25	125.54	118.33	113.6	118.02	118.87	112.09	120.35	119.29	114.71	113.05	120.28	130.59	123.94	121.97	115.72	116.42	126.76	119.04	115.36	117.55	118.34	118.84	115.2	120.53	124.2	126.92	119
101.81	108.9	108.72	111.37	102.8	99.207	105.75	101.94	109.06	102.67	106.5	110.5	110.82	108.06	105.26	105.89	110.26	106.69	101.96	106.47	106.92	119.38	95.891	105.73	107.99	108.94	100.22	105.33	111.53	110.21	105.92	119.16	99.449	108.01	107.91	110.4	108.97	107.84	111.69	106.08	115.78	110.73	97.151	100.63	103.78	113.45	100.01	107.28	105.6	107.42
97.388	110.52	104.58	102.45	96.471	108.71	105.11	101.81	106.62	106.71	117.86	97.366	104.2	101.26	97.237	96.009	109.41	107.22	100.38	100.61	105.17	98.365	94.279	107.4	107.42	104.56	105.53	99.516	106.48	111.81	95.23	109.16	107.42	100.46	102.53	109.69	99.102	102.53	108.12	100.23	107.47	106.28	109.52	96.131	107.55	104.88	102.45	109.28	94.619	97.975
112.71	109	107.23	112.48	121.56	110.59	104.55	109.88	108.85	113.74	112.52	111.65	101.79	108.52	108.28	113.22	108.21	101.63	115.34	111.32	116.39	114.44	102.25	108.83	112.32	106.92	110.92	115.13	114.19	108.79	100.28	112.95	106.99	111.74	111.69	108.35	109.07	109.64	117.37	115.99	113.49	108.91	113.31	108	118.3	102.29	108.55	111.74	114.87	109.65
120.35	115.78	123.21	114.34	117.7	114.85	109.92	120.96	111.95	124.95	115.11	115.55	106.94	123.05	123.88	116.94	117.55	109.91	120.24	112.23	112.49	118.39	119.47	111.27	125.08	125.59	113.01	116.29	121.44	122.5	119.83	120.35	118.94	120.76	120.07	119.32	117.87	121.18	120.01	118.91	129.46	120.27	122.12	115.88	111.84	103.92	114.74	108.05	115.61	122.17
104.28	104.95	107.74	107.03	104.16	101.5	99.038	109.17	104.51	104.81	114.72	103.74	108.4	113.94	118.69	109.86	104.97	113.4	103.83	102.42	106.15	104.21	108.94	118.12	90.968	104.57	106.91	98.522	105.56	92.081	105.02	95.209	112.34	104.83	106.32	106.09	108.97	111.31	102.75	98.302	106.54	101.94	104.49	107.55	108.41	109.89	111.2	98.138	107.04	99.939
120.34	106.7	114.94	114.95	122.33	105.63	115.16	104.15	106.29	109.65	114.04	112.69	115.32	114.63	116.08	109.04	110.93	102.03	101.93	114.73	104.42	119.6	107.96	108.5	112.64	108.52	126.45	109.83	111.31	111.67	112.19	116.18	105.36	106.6	116.82	110.3	115.7	117.69	115.79	113.13	111.34	111.98	112.89	121.67	107.44	113.04	113.65	111.58	101.82	109.21
112.67	110.64	110.65	111.7	110.97	114.74	106.44	110.63	115.24	105.44	121.67	110.53	118.93	113.55	121.04	105.93	118.41	117.33	114.47	112.04	112.46	119.48	104.19	115.73	115.48	111.57	109.17	107.34	111.04	118.16	120.33	118.43	107.87	115.5	109.73	104.28	109.23	113.79	119.86	110.97	114.85	111.25	114.52	111.58	118.98	119.85	120.39	113.92	112.12	120.28
111.69	110.03	106.76	101.15	104.48	110.1	113.3	116.38	112.02	108.96	106.53	114.16	100.82	108.46	112.46	108.81	111.18	107.97	105.28	104.6	115.09	102.34	115.94	111.19	104.73	116.12	111.54	110.93	113.13	115.52	109.22	108.63	115.31	110.77	119.66	106.14	114	106.67	111.91	111.97	114.77	106.5	105.71	116.07	109.05	104.3	116.69	102.4	114.7	113.65
113.9	100.16	104.74	102.86	104.12	104.34	100.97	116.35	98.152	101.85	115.92	104.26	106.69	114.14	104.19	102.48	103.37	104.74	98.714	104.85	107.27	102.96	102.77	104.1	102.65	101.18	108.37	100.14	102.18	97.819	97.965	97.18	96.156	104.54	109.87	111.51	108.28	102.88	104.61	114.86	108.09	99.52	116.55	110.15	108.59	108.36	108.24	104.57	112.61	103.92
96.332	99.173	101.77	109.39	102.15	102.3	109.56	99.339	108.07	111.3	105.91	101.92	106.22	105.19	110.24	101.31	107.6	98.199	104.59	110.89	104.09	104.77	101.13	102.8	99.988	96.764	95.052	106.38	97.04	108.7	101.95	109.11	100.16	103.07	104.47	105.67	101.65	107.72	100.67	106.89	91.575	97.125	109.43	101.14	105.92	97.384	107.59	87.813	105.46	102.26
108.66	93.23	109	100.46	98.762	114.93	101.93	101	93.852	106.22	110.09	108.49	101.12	109.57	106.32	103.52	104.09	103.19	100.83	107.33	103.41	109.56	102.2	103.59	102.87	106.92	103.28	109.53	109.14	101.82	112.88	111.01	104.68	104.19	102.57	114.27	115.05	98.356	105.31	112.01	102.98	101.3	104.03	110.96	103.75	104.59	107.96	102.09	103.36	110.34
97.701	110	101.01	102.7	101.68	99.316	104.4	108.42	94.845	98.425	95.721	92.808	101.92	97.32	106.89	93.298	105.23	100.15	101.45	93.567	105.41	98.518	99.079	101.34	100.27	99.401	99.159	111.22	104.48	98.703	100.17	98.347	104.01	91.835	97.358	102.04	96.528	106.54	100.5	91.644	101.13	101.81	95.182	104.74	99.246	95.847	95.669	94.21	99.378	105.64
111.58	118.43	102.43	111.85	107.46	106.09	102.38	102.16	115.06	106.26	113.43	105.84	117.7	106.7	113.4	110.55	116.36	110.42	119.38	117.45	102.42	105.82	119.56	117.81	106.16	113.8	95.372	111.02	113.3	109.2	112.98	109.79	108.18	118.35	112.81	107.95	105.8	115.18	103.09	108.29	103.15	107.41	107.39	113.54	118.17	111.26	109.45	109.12	106.58	110.46
115.37	103.99	113.44	103.45	103.48	116.66	113.27	104.25	116.32	109.06	106.78	111.91	109.6	99.593	117.03	116.65	112.1	110.13	102.7	108.82	112.11	112.16	119.36	108.92	110.69	121.49	107.22	106.44	110.6	106.97	106.31	104.84	102.55	103.66	108.37	116.1	103.46	112.63	112.17	111.39	107.74	108.97	108.31	113.02	103	106.47	113.24	111.77	96.061	106.52
117.07	98.28	105.3	108.49	106.7	110.37	102.63	108.25	105.16	105.81	102.41	106.33	94.61	106.04	105.09	108.45	103.88	103.09	99.137	123.56	105.82	101.23	107.5	105.4	108.99	110.03	104.24	104.35	106.75	98.02	107.74	104.23	111.45	108.33	109.62	101.4	105.35	109.79	104.62	111.93	108.14	102.88	114.13	100.42	100.73	110.18	106.24	100.87	116.08	98.417
97.163	106.13	99.246	97.11	101.83	102.73	101.95	93.071	98.028	105.82	94.214	99.808	98.512	102.62	100.51	89.033	96.667	99.338	94.931	101.37	101.41	100.9	89.406	96.443	102.01	93.095	94.724	93.64	104.25	105.18	95.226	110.9	101.46	103	96.912	105.57	105.12	92.153	98.045	102.76	95.262	92.291	100.57	112.5	106.18	96.508	103.72	90.606	107.7	95.094
108.83	97.392	125.22	111.27	108.98	111.77	111.79	117.64	110.25	108.54	118.29	109.13	111.65	104.59	111.9	114.15	111.75	106.21	116.2	110.7	113.85	109.94	108.35	110.58	111.2	107.58	116.99	109.21	115.09	113.13	110.01	108.16	106.43	112.36	110.31	116.51	115.91	103.32	118.86	111.03	104.08	109.4	101.58	119.79	111.61	111.55	123.41	119.84	110.89	107.7
98.43	104.87	103.59	109.49	100.08	107.58	105.31	106.72	110.55	105.89	102.66	101.7	106.72	110.9	106.42	100.29	102.51	100.77	104.07	110.81	109.64	103.21	110.15	106.39	106.67	97.759	106.78	109.49	109.22	101.88	105.72	110.32	109.78	112.1	92.824	105.42	103.44	103.37	115.03	104.11	103.79	111.43	109.89	93.776	102.65	104.59	102.3	105.59	108.45	105.75
107.67	98.071	101.8	106.48	116.85	106.03	97.842	107.88	101.59	108.39	103.61	98.466	104.79	107.01	102.61	102.3	109.77	108.95	104.33	98.502	109.33	111.09	104.31	101.67	93.238	111.8	103.95	96.122	99.284	107.11	105.14	96.476	103.21	107.11	103.51	102.1	92.921	102.42	107.48	114.61	102.59	109.69	100.46	106.71	100.44	106.61	105.02	106.78	105.47	101.28
118.66	113.85	102.58	122.46	111.22	101.56	106.2	103.82	113.03	111.47	105.07	112.98	106.87	118.08	108.65	113.26	105.74	105.84	105.78	113.92	106.96	112.69	105.46	108.59	115.86	109.14	114.1	104.38	110.79	111.54	110.53	111.5	104.11	107.82	120.52	106.07	111.32	103.56	113.94	105.79	117.35	100.12	109.52	110.65	112.33	109.43	114.33	112.15	114.48	109.41
115.43	116.98	110.27	129.01	112.9	116.36	110.64	108.32	104.66	124.69	111.38	110.28	112.97	110.24	121.1	108.52	117.38	109.75	113.36	113.51	113.68	111.67	119.55	110.32	110.74	117.23	113.56	109.08	116.3	103.2	108.06	107.87	108.01	113.82	112.34	110.57	109.51	109.32	111.05	103.45	121.28	113.86	107.09	101.15	100.87	117.09	113.26	110.03	109.57	111.27
111.93	105.74	112.58	105.36	104.83	110.53	113.55	104.45	92.183	106.91	107.76	103.12	110.17	94.355	108.58	99.482	108.97	101.22	106.24	109.74	106.41	109.32	93.155	101.87	107	103.7	99.635	107.18	108.62	104.81	103.73	104.93	101.44	102.99	108.94	100.11	104.64	109.1	104.16	106.96	110.47	119.85	123.05	98.785	96.975	101.26	111.41	105.71	114.31	108.48
111.39	108.73	110.37	105.67	104.62	116.31	103.57	103.28	104.16	109.19	114.48	99.803	113.18	117.51	114.16	109.34	91.767	110.5	105.92	106.23	103.36	108.16	101.57	101.31	110.42	106.12	108.16	107.28	113.57	109.83	110.11	101.23	104.86	114.77	115.67	112.8	99.622	101.62	102.47	107.1	112.41	108.02	105.32	108.52	111.7	114.27	111.97	100.31	102.88	107.76
109.87	101.9	99.775	104	108.2	108.82	98.823	106.27	111.28	105.06	108.72	101.35	97.545	101.64	106.61	93.738	105.08	104.68	102.92	106.08	111.86	112.76	106.34	111.87	112.7	100.71	102	104.21	110.71	103.51	108.89	96.234	99.189	99.036	95.636	101.1	92.231	103.21	104.81	106.76	111.51	103.54	110.68	101.57	99.793	108.3	104.12	103.5	102.55	109.09
110.28	102.33	107.39	96.193	100.44	109.64	102.18	107.14	108.21	101.81	103.78	104.92	108.1	104.22	113.73	103.04	110.23	108.22	99.484	104.32	110.67	101.88	101.36	108.38	111.51	103.29	112.3	113.26	100.7	100.16	100.03	104.44	102.66	105.93	112.51	101.14	103.56	98.81	105.69	110.01	112.75	105.24	99.327	103.43	105.1	101.38	101.06	105.59	106.55	103.03
109.2	108.45	106.08	94.63	106.88	104.23	112.82	98.598	107.97	101.73	103.99	108.15	110.29	109.49	102.12	104.89	106.48	99.996	106.32	99.991	97.266	106.25	112.55	110.91	95.965	112.35	99.858	112.28	103.98	108.18	104.42	100.85	103.42	107.23	113.44	103.72	109.31	113.7	111.26	108.08	107.07	108.23	103.7	107.9	98.922	103.71	109.82	104.6	108.96	102.48
111.06	102.61	108.25	115.06	116.89	106.85	112.93	116.8	103.94	118.96	109.44	108.77	111.07	110.5	110.46	108.58	110.98	114.7	123.6	124.37	107.46	115.72	108.59	107.47	114.35	108.28	119.9	118.26	108.44	113.91	111.65	115.74	110.65	106.57	114.2	109.61	96.253	111.95	119.48	116.81	105.46	110.15	113.71	105.14	103.27	119.63	113.7	113.7	111.74	114.05
112.13	104.18	110.48	116.01	114.06	106.58	116.99	107.54	110.3	110.58	111.85	119.84	113.74	102.36	113.21	121.01	117.03	112.8	114.09	109.05	111.76	115.7	117.34	111.65	110.44	117.22	114.77	116.19	115.76	120.26	97.754	109.64	107.45	118.09	100.92	109.1	104.68	107.89	116.16	113.49	114.94	110.1	105.69	108.42	103.11	112.04	115.51	117.42	115.27	121.07
92.827	93.809	104.6	95.566	109.82	95.624	110.54	99.52	88.398	99.373	107.91	102.52	103.35	93.847	102.3	99.358	97.218	100.8	104.81	100.6	93.767	94.315	100.22	100.11	91.756	107.96	98.86	101.43	96.184	100.73	98.045	96.302	97.105	93.395	92.992	97.248	102.7	102.61	99.266	93.164	95.411	105.65	91.644	103.71	103.76	93.122	95.197	89.714	94.122	103.41
103.91	100.59	103.24	110.18	98.901	109.87	107.6	112.68	107.56	104.6	103.97	107.14	108.52	111.06	98.837	107.29	98.844	103	106.96	102.38	102.6	106.23	105.46	103.19	103.63	100.67	100.44	105.39	108.96	106.02	101.31	105.32	107.06	105.45	105.3	107.81	100.8	105.38	101.43	102.14	104.58	99.913	94.647	106.35	102.53	103.8	112.58	105.09	111.22	111.24
114.23	115.58	114.59	114.25	114.48	120.62	120.34	118.62	123.91	119.72	115.47	115.42	126.17	126.57	118.32	111.17	113.92	116.9	122.46	115	121.6	121.16	122.55	110.27	122.78	113.83	110.89	117.65	122.11	110.77	118.62	108.59	116.27	120.28	119.78	116.15	122.36	121.21	123.33	121.37	124.29	121.32	116.94	124.99	105.9	111.03	116.07	119.48	113.81	117.03
104.12	107.47	105.75	100.62	99.104	101.07	106.6	101.89	107.19	102.11	109.89	100.47	110.55	101.18	96.737	116.19	112.45	104.73	105.36	105.98	109.6	102.11	103.8	103.34	104.3	103.36	109.56	98.758	105.86	96.033	107.85	110.53	94.338	92.081	104.06	112.1	104.52	105.56	105.95	105.99	107.43	111.43	103.88	99.213	104.39	103.85	103.78	105.42	107.3	100.34
116.62	105.91	110.02	109.45	106.28	104.51	109.11	105.4	108.02	102.82	110.09	103.09	101.34	109.86	113.1	113.36	105.04	112.57	103.7	106.55	96.57	105.46	106.77	102.73	99.418	109.93	113.25	108.75	103.15	104.13	108.35	98.182	110.35	95.802	101.74	104.2	104.54	105.23	111.38	110.05	99.705	107.52	105.86	107.5	115	102.03	104.4	107.44	98.772	101.28
116.23	116.79	111.05	114.16	109.29	112.64	117.31	115.16	117.32	107.61	111.76	112.19	119.24	105.89	109.05	110.94	111.2	114.72	119.58	104.72	107.46	113.14	113.49	103.68	106.41	112.3	107.13	112.28	107.41	111.5	107.98	113.31	106.83	117.17	115.62	113.06	117.66	116.63	109.62	111.09	119.64	111.55	111.54	110.15	112.63	107.52	117.8	109.99	108.33	114.99
95.68	97.11	102.83	106.07	98.195	97.029	102.38	95.742	103.22	109.08	99.118	103.45	104.63	103.96	107.3	109.74	101.05	101.54	103.96	98.071	96.228	101.85	99.323	103.7	97.868	99.503	96.646	106.25	98.337	99.93	96.301	106.53	102.89	97.339	99.245	97.002	95.578	97.899	107.82	104.59	100.43	95.29	105.65	105.83	99.47	98.73	105.65	101.08	102.41	105.71
102.09	101.53	109.71	115.54	106.78	107.2	106.39	104.42	105.97	96.982	103.25	102.65	98.713	103.78	112.6	105.58	114.3	104.13	95.368	104.77	101.52	96.262	97.533	92.397	110.23	101.29	100.48	101.01	93.495	104.24	104.65	109.57	96.595	99.022	96.385	112.77	95.091	104.16	106.75	100.67	101.87	95.407	101.63	101.84	107.06	102.84	104.33	103.18	111.34	108.44
109.6	109.98	105	107.79	109.1	105.59	103.84	108.51	108.84	107.61	115.11	109.84	107.15	111.72	113.52	98.684	110.66	104.78	108.03	112.02	108.1	108.01	104.21	101.21	112.35	105.41	104.3	98.812	110.79	105.65	106.39	108.59	97.754	99.92	105.87	113.49	104.78	98.325	109.62	106.6	110.35	105.25	105.35	106.78	105.38	99.641	100.77	103.7	107.01	96.816
109.23	105.2	107.66	103.35	108.01	103.67	108.55	104.45	101.66	109.03	102.28	113.77	101.85	106.04	97.994	103.6	105.2	108.66	108.09	106.95	106.86	100.82	109.04	110.16	113.9	104.43	101.3	105.53	102.99	107.31	109.81	106.84	105.82	101.15	113.29	100.8	108.22	106.96	111.6	100.43	104.92	112.7	113.25	108.21	115.33	110.16	106.44	105	108.25	111.54
109.36	112.02	105.89	111.66	102.82	105.72	96.854	101.2	102.43	105.89	98.805	108.86	108.56	101.72	105.54	104.91	105.7	104.45	97.851	101.22	98.325	99.098	95.303	101.84	109.69	95.47	104.59	107.38	104.33	102.89	111.43	97.575	96.235	100.83	109.14	108.34	100.99	101.24	111.62	99.678	103.79	102.09	99.607	99.313	103.24	104.5	99.156	105.6	106.58	93.515
94.712	108.12	99.688	100.83	108.29	115.91	111.66	107.39	106.74	101.46	96.64	114.65	102.77	103.67	99.416	104.44	100.95	101.56	111.57	107.42	100.26	106.45	101.21	100.51	105.2	101.57	113.41	101.14	104.79	104.94	111.75	107.94	104.25	106.08	94.786	109.38	100.23	110.75	97.29	105.15	103.93	101.15	105.48	105.8	101.76	109.85	100.57	108.09	105.35	103.61
99.507	95.888	96.3	96.93	102.16	103.3	97.914	103.28	104.53	100.55	101.19	99.204	95.902	102.43	104.97	108.31	105.93	105.6	103.9	96.813	97.422	96.715	101.72	102.46	93.303	108.89	106.01	94.288	93.494	105.91	104.39	95.724	100.25	102.77	108.03	107.75	95.512	96.11	94.399	96.131	104.99	105.08	103.67	94.495	106.02	88.29	100.24	99.945	95.972	98.971
110.45	106.41	100.25	101.68	110.58	105.42	104.72	110.05	104.82	116.43	117.96	102.67	117.01	108.77	103.35	105.88	105.98	109	113.87	116.72	108.72	117.58	112.48	114.66	114.22	100.9	119.87	110.74	112.86	105.14	107.04	105.57	107.24	106.15	105.77	108.81	116.89	118.12	108.13	113	99.843	112.84	116.04	109.79	115.28	119.91	116.43	123.58	112.35	117.61
105.69	96.488	100.61	96.877	90.094	99.151	100.21	93.34	99.421	100.97	99.791	90.295	104.52	111.62	104.92	108.86	98.913	96.316	102.43	94.983	100	98.245	102.59	109.41	106.18	89.299	98.735	96.798	100.81	99.678	103.45	97.219	96.461	101.1	95.444	107.98	103.77	100.31	103.45	104.35	102.06	100.53	98.207	98.334	97.932	109.82	102.09	97.674	100.91	94.798
108.51	104.24	107.42	112.65	108.06	107.28	110.59	115.07	109.64	111.5	110.51	111.92	105.54	114.35	108.15	117.42	113.04	106.79	108.75	101.48	114.89	97.539	103.99	105.97	105.95	109.68	108.37	116.29	108.17	109.7	114.36	110.94	110.21	109.94	104.71	107.86	117.17	107.83	108.08	107.44	109.17	109.05	100.45	115.79	111.61	114.71	109.42	110.45	122.25	108.96
118.6	118.19	107.68	113.66	112.61	119.29	114.83	117.75	108.79	110.49	114.13	115.05	113.11	118.57	117.36	107.49	106.98	119.92	105.55	116.23	112	105.09	112.19	113.63	108.17	110.94	111.75	114.23	112.25	118.6	105.76	109.87	107.25	109.27	115.4	116.24	102.34	116.17	105.02	111.22	109.2	115.35	102.05	121.81	115.65	114.84	114.37	101.72	113.56	114.4
111.32	108.94	113.85	109.39	112.39	103.69	116.2	114.44	114.64	115.41	110.1	118.23	112.99	110.33	110.4	106.3	104.85	118.19	122.89	111.88	105.07	117.77	114.99	102.05	112.04	110.7	112.55	108.28	119.03	106.43	99.324	109.69	100.94	110.33	112	113.63	108.33	107.92	103.22	120.17	111.4	110.93	109.13	117.75	120.31	121.14	103.73	106.6	103.74	114.17
112.55	97.989	107.48	92.207	103.68	107.36	104.33	99.791	105.9	98.132	106.6	107.32	104.57	103.12	101.36	106.02	105.84	112.07	105	97.519	118.33	106.38	95.162	111	104.89	112.34	106.87	108.53	106.65	113.16	108.87	107.88	105.18	100.63	104.08	103.46	108.37	108.4	114.67	115.15	105.21	109.47	104.08	105.22	109.14	113.03	101.3	101.3	112.17	98.248
109.53	107.41	103.58	103.63	101.66	111.11	99.783	107.82	107.81	108.14	106.98	99.581	106.34	107.86	107.76	97.173	108.17	102.93	103.68	106.72	105.33	109.13	101.95	109.65	109.92	106.06	103.88	101.83	99.418	107.6	104.55	105.19	101.03	103.09	101.08	99.563	101.2	120.06	107.11	103.68	107.5	108.73	104.56	106.46	107.42	107.75	103.9	109.09	105.17	105.3
107.49	99.095	107.23	113.49	108.19	111.16	100.87	103.1	112.81	107.02	106.37	102.78	99.224	101	102.28	111.12	101.55	104.2	108.42	100.7	98.319	104.73	107.61	109.81	110.66	100.21	105.45	102.27	111.38	110.13	106.21	102.78	109.1	109.9	103.72	97.013	103.57	103.15	116.02	89.583	96.652	104.88	101.47	98.695	109.61	104.69	95.331	109.38	106.81	106.99
100.96	106.59	114.69	113.84	114.7	102.53	107.93	111.37	99.293	115.24	99.824	114.02	105.68	109.88	100.97	103.55	111.2	104.13	98.121	116.44	103.42	108.7	99.731	106.56	114.73	103.54	105.94	101.91	114.27	107.03	108.33	111.74	100.35	101.65	110.51	100.44	113.27	106.23	107.98	101.81	109.68	103.19	103.33	112.07	112.13	106.11	104.55	118.73	112.25	108.24
107.33	112.25	109.73	111.2	113.81	115.04	115.67	117.2	114.44	118.32	105.67	111.08	107.57	110.41	122.29	119.93	109.83	105.69	114.78	101.46	118.1	111.21	114.33	111.61	112.36	115.08	112.21	108.69	116.5	111.98	108.91	109.48	110.33	108.89	111.92	113.37	109.99	117.53	112.1	112.89	110.84	115.11	117.5	110.72	107.25	106.06	113.56	108.23	107.26	110.84
108.5	107.1	102.74	100.1	103.24	108.81	102.67	104.71	103.77	107.78	97.368	113.52	116.38	99.173	97.682	95.581	107.86	97.03	109.01	114.07	108.52	97.737	108.67	106.15	103.51	107.65	107.25	102.09	108.45	110.19	104.93	102.71	104.2	109.18	116.32	99.467	106.44	97.429	106.15	104.15	106.64	98.211	114.9	105.97	106.25	99.776	103.43	110.53	97.339	101.78
96.322	109.73	103.36	104.81	111.35	116.72	114.01	111.57	98.745	104.89	99.031	111.92	93.366	113.94	111.74	100.83	112.16	106	108.83	101.38	103.62	96.877	97.951	107.06	101.38	98.873	113.89	108.19	102.83	108.64	105.04	96.961	93.076	96.771	110.55	111.67	110.3	103.84	103.39	106.17	95.408	113.55	104.03	101.93	101.12	102.84	97.44	101.29	97.333	107.12
107.47	114.23	110.48	110.64	112.61	112.91	109.72	98.778	107.68	101.52	116.12	103.22	115.15	115.4	112.47	113.52	118.22	99.58	112.85	108.65	109.13	105.56	103.11	109.72	104.66	111.9	111.31	105.74	110.53	113.84	114.33	109.47	113.95	106.9	110.87	118.79	113.78	102.11	110.96	106.58	118.07	110.99	116.11	110.31	111.77	111.56	98.527	110.45	105.47	108.23
117.98	104.73	105.63	108.62	108.74	112.83	102.23	112.03	108.82	114.97	96.564	108.99	109.46	114.2	115.87	109.49	113.36	110.58	108.29	111.34	106.41	113.35	106.33	103.63	110.56	105.13	105.13	102.49	114.08	113.83	112.47	106.61	101.79	111.01	111.45	110.96	101.62	110.49	105.05	102.42	113.05	111.49	109.11	108.6	109.21	101.65	107.53	114.39	105.57	116.44
111.22	113.71	109.34	102.56	103.29	109.81	108.15	96.274	110.46	110.82	106.33	105.52	102.04	116.33	112.99	96.657	105.81	115.82	106.71	106.12	107.71	112.78	107.42	102.92	114.6	108.71	104.98	109.65	102.75	117.08	108.13	109.96	108.09	106.13	104.76	102.79	103.64	105.44	106.5	104.58	105.84	107.56	104.81	108.58	96.649	108.28	102.93	104.07	115.24	107.72
93.437	107.82	107.57	113.01	106.22	111.4	104.7	104.02	100.45	111.04	96.75	101.47	100.9	104.19	109.55	113.39	96.947	109.55	107.49	105.4	110.58	105.98	104.26	113.41	99.89	114.55	104.63	100.39	110.02	108.58	103.83	110.43	107.61	105.43	103.33	107.02	107.29	98.615	102.58	98.429	107.1	102.97	100.57	106.79	102.13	110.37	113.32	106.86	100.79	96.7
113	90.916	100.22	115.23	111.05	105.4	98.126	91.994	109.47	100.98	111.33	104.88	111.64	100.88	94.1	109.52	103.1	106.54	109.8	104.27	94.651	104.87	106.43	106.23	109.12	103.79	102.22	104.52	111.57	105.26	101.44	106.34	113.88	104.76	112.9	104.52	106.36	104.61	98.66	110.27	103.15	104.71	91.341	101.55	109.85	107.73	106.21	104.18	104.63	98.889
116.28	114.74	110.01	102.39	110.83	110.16	116	111.17	116.33	110.6	112.72	112.07	113.69	109.94	114.34	110.6	115.92	108.74	114.43	111.86	106.27	109.68	116.64	107.8	109.94	110.51	108.13	116.74	117.93	122.88	108.63	115.37	108.71	102.03	101.42	114.34	105.48	110	119.13	110.2	123.17	107.5	108.7	112.21	123.9	121.46	115.43	103.63	110.01	108.49
116.24	101.56	118.43	110.43	108.95	106.96	109.13	112.24	110.41	109.84	109.93	107.93	110.79	114.49	103.82	109.52	109.88	106.74	114.62	111.88	108.85	114.53	110.53	110.65	114.89	116.64	113.41	109.3	106.24	107.85	108.5	112.55	111.9	112.64	106.72	111.66	112.94	108.03	114.74	110.51	112.29	114.5	102.42	108.98	97.984	108.21	113.47	110.23	106.24	108.17
119.01	121.29	113.27	110.59	115.47	106.03	109.54	110.86	110.67	114.17	110.28	107.71	108.09	123.74	112.43	112.54	117.78	117.8	111.29	105.58	117.87	122.06	115.72	114.11	116.48	112.42	107.97	106.2	110.46	113.2	113.98	113.09	115.62	111.07	115.22	115.64	112.08	106.38	117.26	113.74	115.08	112.09	114.43	108.65	115.69	116.23	118.06	107.15	108.28	117.34
115.1	105.83	119.96	110.84	117.89	111.27	115.36	109.46	100.21	111.23	124.96	110.84	120.13	117.64	113.42	116.96	109.81	103.87	117.08	106.49	107.03	116.68	110.41	121.37	109.82	110.28	112.1	113.55	110.64	112.52	108.49	118.82	108.57	112.99	113.71	113.37	110.32	114.15	108.47	113.2	105.35	105.8	117.66	118.16	117.05	117.61	113.46	109.45	109.27	108.96
93.238	107.78	111.55	109.15	110.53	107.68	106.23	112.12	96.519	108.35	105.45	101.7	114.29	102.11	106.83	103.18	100.62	120.05	114.32	108.27	110.43	93.534	105.76	101.92	100.69	100.42	115.07	93.212	97.241	96.282	101.46	113.86	105.4	101.19	108.11	111.47	109.61	110.93	108.45	105.72	109.3	107.8	111.01	106.01	111.1	110.58	111.67	112.51	102.16	97.766
110.18	104.97	102.14	99.069	103.12	97.412	104.97	101.32	105.96	106.36	108.29	108.08	116.38	111.31	102.96	92.249	101.58	112.65	110.37	107.58	105.49	108.26	97.031	100.81	106.79	104.45	99.452	102.52	101.65	107.48	103.56	96.662	107.21	109.27	113	108.33	103.4	95.665	99.33	109.5	101.86	105	100.81	109.71	112.5	105	106.16	104.55	109.56	109.49
101.04	95.486	92.238	97.972	93.26	103.83	92.418	101.33	92.334	107.22	90.999	102.46	98.56	101.69	99.159	101.53	101.59	99.949	106.46	100.77	103.41	100.33	97.576	98.509	102.39	99.821	92.481	93.616	92.532	95.34	98.969	101.24	100.81	101.86	109.9	97.226	103.13	114.26	105.39	98.718	112.9	97.732	98.24	85.142	100.63	98.979	111.12	101.77	98.209	103.21
106.38	110.82	109.4	100.33	108.86	104	109.92	106.67	108.09	112.7	100.41	102.26	105.63	109.02	104.87	99.726	106.28	105	107.43	109.74	109.79	105.88	111.26	110.74	102.31	100.99	105.22	105.17	107.43	98.953	105.62	103.75	105.27	99.769	115.04	106.24	117.1	103.48	110.91	107.86	107.46	101.1	110.68	99.043	104.01	109.83	108.69	105.58	113.98	106.13
116.25	111.69	104.18	113.09	108.46	109.38	111.79	114	116.06	105.28	112.58	112.71	114.15	116	120.73	115.98	120.38	106.62	107.53	113.27	106.67	122.74	116.36	104.03	124.68	111.25	117.63	108.41	107.74	107.21	115.53	117.22	117.95	112.22	106.93	119.84	115.21	117.02	112.37	108.55	106.43	105.82	113.66	117.49	103.34	113.48	115.31	110.77	122.22	107.61
102.01	103.95	99.04	108.73	106.03	108.58	103.72	107.07	103.2	109.37	106.25	93.455	97.869	107.34	105.2	101.15	99.689	110.56	113.09	105.71	103.65	108.95	111.87	104.3	101.1	103.92	106.24	106.07	105.68	106.85	97.476	109.26	105.16	97.453	107.66	104.11	99.541	97.965	106.99	102.47	105.85	109.69	99.406	101.77	100.83	99.75	104.11	97.034	104.85	95.271
91.805	90.904	104.6	102.75	96.511	93.367	106.21	101.05	103.44	103.89	100.15	100.88	92.069	99.263	98.87	100.08	100.25	98.026	99.079	100.48	107.09	98.333	91.445	101.75	95.105	107.11	97.656	95.404	96.489	99.792	103.08	99.337	106.75	98.029	102.83	99.297	103.49	98.086	91.111	92.065	92.437	100.18	105.75	92.634	99.424	103.17	101.02	102.28	96.281	100.4
109.53	112.61	101.37	106.25	107.71	105.87	112.61	110.11	105.68	117.14	111.37	106.56	112.05	114.07	106.49	107.46	100.82	115.61	114.17	119.44	114.65	113.82	110.7	103.69	111.48	115.7	106.78	108.35	111.79	109.97	113.88	117.93	103.85	110.01	121.82	114	117.45	109.34	113.32	116.9	110.51	118.79	101.54	112.34	114.11	112.25	107.53	111.42	109.65	113.84
105.01	107.73	104.19	110.97	116.38	111.72	117.41	104.81	112.68	115.14	107.32	110.08	109.89	106.85	110.01	106.86	113.36	110.54	99.457	115.91	106.03	109.88	105.39	111.14	116.59	110.37	117.27	110.41	106.6	101.15	111.64	109.62	108.84	116.31	111.64	114.39	111.25	108.27	106.99	105.04	101.05	108.75	108.27	109.26	114.87	103.98	119.08	113.92	102.74	110.3
117.32	109.22	118.07	112.22	112.78	110.76	116.09	106.97	112.23	110.79	112.48	110.6	120.59	112.48	107.72	112.6	108.83	120.8	102.92	111.4	107.29	112.09	111.51	120.7	108.79	115.08	99.807	114.78	110.2	107.15	99.366	114.11	118.27	107.44	108.98	104.54	105.56	108.53	105.42	110.28	115.8	120.22	106.13	115.54	112.14	108.32	109.07	110.01	111.76	119.83
111.44	111.31	104.52	113.29	115.98	109.96	107.48	124.73	116.27	113.97	117.28	112.84	109.65	105.3	116.55	106.48	115.63	123.24	112.1	112.95	118.4	118.12	114.4	116.62	107.96	104.28	105.41	112.01	110.16	106.27	115.91	109.19	104.23	110.39	105.69	120.17	109.6	118.16	104.9	120.03	108.65	110.18	116.61	112.82	112.39	102.45	109.23	116.38	105.72	119.6
92.54	97.172	102.54	104.94	95.775	108.23	101.03	94.214	103.74	104.73	93.832	92.864	103.71	97.435	98.132	106.78	102.18	96.823	99.486	104.33	103.38	101.69	92.633	101.45	107.82	98.606	105.39	109.3	96.55	99.274	106.13	90.22	93.943	95.725	104.01	107.56	92.531	97.387	99.073	87.015	111.83	101.68	90.633	109.78	102.78	113.73	102.71	96.658	102.59	97.936
100.21	111.78	95.905	94.523	102.93	102.58	115.01	98.924	104.36	100.76	102.78	110.9	102.94	110.29	103.25	102.45	102.51	97.178	101.11	101.96	103.66	95.959	108.77	107.82	107.73	106.81	98.696	102.72	105.98	107.72	107.52	107.12	105.05	100.48	105.49	104.53	117.83	106.63	103.22	97.493	101.37	96.09	114.01	99.707	103.46	106.23	103.31	103.28	99.353	105.09
113.71	108.43	105.63	114.15	103.89	103.1	102.77	100.4	96.438	103	102.36	104.18	99.437	116.32	101.46	107.36	96.555	105.28	101.64	97.691	102.72	105.89	100.48	97.329	108.72	99.598	97.883	114.89	95.895	100.13	109.46	97.455	99.797	110.36	103.55	115.32	104.36	108.77	101.11	106.21	113.2	110.92	115.62	100.76	105.78	102.54	107.26	96.295	108.2	96.644
98.894	112.36	94.945	114.3	92.413	103.1	97.354	105.39	104.71	101.35	102.23	102.68	106.54	104.78	110.36	97.859	105.3	102.52	101.33	99.069	101.27	99.672	101.25	108.14	109.28	96.64	96.745	102.53	100.99	103.72	110.12	111.31	98.163	101.95	104.93	108.63	106.82	104.91	103.27	100.36	108.83	98.802	103.37	102.13	100.91	97.492	102.36	98.988	100.7	110.29
100.43	101.61	102.2	104.11	112.79	103.06	114.33	105.58	116.57	112.5	111.35	112.17	107.76	104.92	108.8	109.45	110.18	100.4	102.45	118.02	109.51	105.06	106.05	106.8	106.09	104.74	103.47	103.86	106.85	105.59	107.4	108.8	105.67	99.441	112.12	95.681	112.5	109.12	108.28	101.16	106.61	103.75	98.537	104.73	104.38	103.58	113.73	99.339	99.011	109.04
101.57	102.95	105.73	110.12	107.7	106.66	108.13	96.02	101.1	101.28	114.98	103.21	105.6	112.6	110.3	99.345	102.66	102.89	102.11	97.253	107.53	102.43	99.139	93.028	108.94	108.78	101.01	104.61	102.24	110.01	100.46	99.462	111.42	114.04	105.61	99.14	104.21	104.74	106.48	106.15	106.48	106.39	115.06	103.36	100.34	95.545	97.404	110.24	110	110.02
111.53	111.3	114.25	94.822	104.67	98.528	104.38	95.948	104.87	105.08	111.98	108.17	103.29	103.28	103.68	104.57	102.43	105.92	103.66	110.46	104.47	102.3	108.19	104.14	113.66	104.35	106.72	105.38	105.51	106.04	108.37	102.6	103.86	100.23	105.85	105.69	104.57	108.53	118.35	105.55	95.563	106.34	101.82	99.544	102.52	101.93	103.56	110.77	98.403	110.92
101.36	102.9	109.35	117.71	108.15	107.26	103.38	102.08	103.12	106.14	108.73	104.25	101.89	110.86	102.49	108.69	96.404	110.11	105.21	111.62	111.8	104.65	110.08	109.95	111.38	108.89	98.685	106.92	107.53	105.98	100.71	104.08	109.68	100.13	98.57	102.12	100.67	106.36	110.74	113.53	106.78	114.4	114.2	112.56	104.93	108.01	98.929	108.92	109.81	104.88
103.4	101.07	107.11	104.24	107.68	96.982	107.64	101.77	107.12	101.96	105.28	114.42	99.728	103.89	99.072	102.14	101.18	98.118	99.805	114.19	111.21	100.69	105.27	113.57	110.1	101.34	97.399	108.24	104.28	108.43	106.29	104.07	101.53	97.746	110.39	101.89	108.46	104.32	111.88	112.27	101.7	108.07	101.94	111.54	109.85	103.81	100.05	102.71	121.82	97.984
122.98	111.05	105.7	100.77	121.94	116.66	116.88	110.5	100.69	113.46	114.33	112.79	116.25	114.2	112.77	112.22	113.65	119.36	104.91	105.46	104.38	109.31	122.03	110.51	108.63	111.91	118.44	110.44	109.51	103.05	114.64	118.19	108.19	112.85	102.92	111.6	114.17	117.56	114.89	119.13	118.15	106.69	109.37	107.25	117.17	110.86	115.22	109.42	115.67	109.69
113.16	116.87	113.56	103.4	107.29	108.37	109.67	109.15	110.47	112.59	112.84	114.4	99.204	103.04	102.78	101.7	116.4	108.9	116.01	110.83	110.61	106.32	108.35	107.09	107.44	116.94	115.66	112.59	110.11	115.32	106.84	106.89	115.84	111.09	111.19	97.577	108.26	115.17	106.76	105.44	108.98	116.66	102.17	117.66	110.17	119.07	113.61	113.11	100.43	105.04
93.86	100.28	97.972	95.251	91.906	97.565	96.469	100.19	98.854	102.86	104.18	100.63	93.761	107.44	100.4	103.57	97.565	104.47	104.08	96.629	88.806	98.262	100.06	107.97	102.7	99.987	96.659	104.68	103.99	98.672	104.68	99.146	100	115.02	98.658	101.7	97.313	100.39	96.041	101.25	107.89	88.57	93.797	99.172	101.22	105.34	104.68	99.652	104.07	105.21
103.31	103.36	109.87	99.437	107.81	104.22	107.26	97.327	106.73	107.44	109.04	107.01	107.05	106.62	113.02	109.92	98.655	105.3	104.5	89.091	112.25	108.34	100.09	110.16	107.48	107.38	108.58	106.9	107.47	108.09	108.43	108.92	107.94	106.91	105.5	115.4	112.6	109.14	110.09	108.68	98.109	106.24	95.065	96.688	116.27	102.9	105.34	104.46	89.916	102.39
103.99	116	124.62	111.74	104.44	111.95	111.07	110.72	116.39	111.76	105.54	115.17	114.69	117.1	107.41	106.54	121.08	106.02	111.76	112.98	111.13	107.96	112.16	102.03	105.87	110.61	121.39	113.56	113.72	109.79	117.61	109.13	113.76	111.18	114.38	114.21	110.81	112.65	112.47	111.72	118.17	110.02	109.19	116.34	110.18	111.06	118.68	103.3	119.29	104.72
104.82	105.95	106.46	114.88	101.04	107.5	112.63	104.83	102.01	95.624	108.61	112.4	97.148	109.29	107.48	112.77	102.81	107.23	101.78	104.36	99.739	110.17	101.01	109.57	101.92	99.127	110	98.342	109.05	101.19	106.46	104.3	102.01	101.56	102.16	114.32	107.44	107.92	105.11	99.529	110.12	104.46	104.87	106.97	110.14	98.727	100.78	101.38	108.8	109.92
104.93	103.9	109.84	111.12	104.94	112.29	100.52	100.28	101.64	112.75	110.73	104.28	117.78	105.7	104.07	105.53	103.36	108.5	103.91	110.05	103.49	104.03	101	109.22	110.22	102.06	101.75	111.99	110.5	98.272	104.48	101.23	104.16	116.43	118.11	108.92	103.93	102.17	107.5	100.96	97.35	102.79	102.81	105.65	114.99	103.04	104.29	109.74	104.18	104.11
101.32	103.22	94.064	101.85	98.807	103.08	97.967	105.55	107.3	101.68	109.07	99.535	98.479	104.59	111.04	99.572	104.4	100.89	101.44	105.05	106.16	102.03	102.62	104.82	97.642	104.48	98.981	100.75	108.32	103.01	97.533	101.72	100.67	104.38	100.88	103.77	99.953	106.88	93.392	94.994	98.985	95.229	90.586	98.989	103.77	101.61	95.638	96.014	99.182	98.977
107.55	105.38	100.98	104.46	105.06	107.15	108.29	107.28	112.13	103.16	107.27	99.581	107.97	104.53	111.28	99.957	101.6	103.84	109.63	100.3	107.37	100.93	98.055	105.47	106.99	107.94	99.85	112.79	111.42	109.36	107.01	110.25	96.584	109.68	113.92	105.28	108.56	114.94	111.3	105.37	113.48	102.83	108.68	111.89	102.94	107.32	112.36	106.22	104.37	112.96
94.688	111.79	110.28	100.68	104.63	112.17	100.74	109.6	98.018	106.46	106.11	98.357	94.964	110.9	104.14	103.44	123.44	115.48	115.12	113.83	110.9	110.52	106.92	106.21	105.57	96.739	105.87	105.25	106.32	106.46	106.23	105.53	110.35	108.96	108.82	103.28	104.49	99.499	115.31	112.08	96.063	110.72	102.55	109.4	109.25	103.6	110.05	100.41	102.87	102.09
98.836	109.95	105.06	101.6	108.42	102.48	111.95	106.06	114.94	106.04	109.14	99.109	99.821	106.16	99.772	111.17	103.5	110.07	100.5	106.86	101.3	102.45	108.06	115.22	102.58	106.31	107.72	107.78	108.49	98.033	103.79	98.167	107.26	101.47	106.81	107.14	102.05	112.02	106.33	108.33	104.77	101.66	102.91	96.029	104.68	102.07	101.37	111.9	97.664	104.61
121	120.51	117.66	117.12	114.65	113.44	120.3	117.71	114.81	110.81	126.4	115.32	117.89	120.04	114.36	113.26	111.95	116.99	114.48	110.48	108.64	125.25	117.21	119.29	111.57	119.44	110.49	115.46	118.88	119.59	117.1	123.84	113.74	117.47	126.74	122.14	117.97	102.88	111.44	126.45	123.21	109.96	112.44	107.21	118.85	113.94	114.33	116.02	109.15	112.96
98.258	98.951	98.19	106.89	99.027	104.25	101.91	97.06	100.8	103.14	86.794	101.9	100.34	98.603	105.08	97.784	105.2	100.81	104.42	107.28	105.56	104.27	99.32	101.37	99.156	104.78	105.42	102.42	98.058	98.426	95.765	111.63	92.33	103.49	96.327	104.16	106.62	93.2	107.42	103.93	97.418	100.16	99.1	98.672	94.674	98.641	95.49	93.693	99.194	95.003
119.13	115.22	116.59	106.33	114.87	115.92	116.22	110.35	115.11	109.98	113.46	112.8	105.74	111.87	119.67	113.04	100.31	114.87	106.19	108.99	110.25	115.59	111.44	116.99	111.36	109.74	111.39	103.49	116.72	111.27	110.58	104.25	98.279	124.59	107.34	113.17	116.24	114.32	110.89	119.58	99.49	107.27	116.33	107.41	107.83	112.29	113.54	110.43	115.68	101.19
102.78	95.8	103.02	105.98	110.11	99.966	111.66	108.28	106.27	110.82	108.37	108.61	105.41	97.827	101.9	109.16	103.33	97.088	109.55	106.92	105.57	104.17	109.7	93.944	100.34	106.23	100.67	102.62	111.91	111.37	102.59	107.66	103.53	101.98	107.11	107.83	102.13	108.96	104.81	106.71	106.96	108.51	105.11	106.07	107.04	106.85	106.12	95.527	106.22	101.03
105.09	108.83	108.02	111.5	103.82	108.04	107.01	113.28	106.2	103.97	103.55	110.66	105.03	101.66	109.81	108.98	107.99	110.41	108.25	100.93	110.65	107.94	105.72	109.48	108.95	110.68	106.74	106.42	106.9	109.15	102.72	101.14	106.89	100.07	102.56	98.022	105.99	103.95	101.27	107.44	111.8	104.4	111.36	103.66	109.46	107.81	103.44	99.177	104.2	99.563
100.91	109.22	102.78	100.03	97.282	110.41	115.18	111.81	101.71	103.69	107.15	111.18	106.81	99.43	104.04	106.66	108.24	108.75	107.54	108.67	105.53	98.017	96.65	116.9	108.39	106.39	104.36	106.55	106.03	113.87	98.556	101.28	114.56	109.89	106.55	111.1	109.13	106.17	110.15	104.29	108.7	106.63	103.47	111.69	103.29	109.99	108.89	105.72	107.6	112.54
105.29	106.41	104.84	104.26	120.17	111.82	104.1	103.32	94.884	107.71	108.2	105.72	103.69	100.84	113.65	110.51	107.09	104.01	106.37	107.6	114.56	99.973	102.44	111.24	103.68	101.02	114.5	96.768	107.52	105.43	107.74	101.77	114.53	108.01	112.23	103.26	101.04	107.94	103.3	108.54	107.22	102.78	103.21	104.36	110.8	108.47	104.78	103.34	108.1	103.42
106.73	105.36	101.52	112.27	106.37	113.19	103.45	104.47	108.53	108.18	109.41	102.97	109.72	105.32	114.88	102.36	99.149	97.312	110.2	104.56	116.24	104.08	106.08	111.22	103.29	110.29	102.01	101.9	105.39	109.18	105.93	109.77	105.2	102	105.87	106.25	114.33	104.33	114.36	106.45	111.08	100.49	107.65	110.03	111.23	112.45	100.23	103.18	111.34	102.62
109.05	113.5	114.27	115.51	117.1	113.92	95.964	105.54	112.17	114.14	111.35	103.13	108.45	106.37	108.11	106.23	114.47	117.47	107.6	105.53	116.7	109.61	112.98	105.46	105.38	107.88	107.21	120.95	115.84	112.18	114.82	112.56	106.16	113.35	112.3	116.9	120.19	122.77	109.72	110.07	110.12	108.34	105.37	108.52	118.22	112.29	117.07	112.76	104.81	104.55
105.94	106.07	110.47	111.23	101.02	109.89	103.92	97.284	101.25	118.64	104.69	102.31	113.31	106.2	105.16	108.85	107.89	110.19	107.54	102.85	101.17	100	107.16	109.94	101.67	106.98	112.26	105.46	104.4	102.17	111.17	110.52	106.85	105.93	101.22	108.94	110	94.717	101.05	101.47	112.56	103.61	110.34	102.37	106.23	100.47	102.32	99.249	118.93	107.14
111.2	111.08	106	107.57	98.319	106.63	113.74	105.36	109.32	104.84	102.98	99.495	108.95	104.75	96.777	103.68	115.67	96.934	106.36	99.593	106.91	105.55	101.51	106.83	110.86	97.473	106.86	108.61	98.228	112.73	101.85	109.68	89.007	100.82	108.79	109.75	102.12	110.98	101.9	102.26	109.56	97.555	107.32	100.33	101.49	94.363	104.07	100.52	104.14	100.46
102.24	106.53	111.25	107.52	113.45	107.07	105.17	97.8	111.24	116.39	105	106.65	119.71	113.54	114.28	107.18	115.13	113.18	116.91	104.67	114.44	113.61	114.86	116.51	115.63	115.73	108.06	109.59	108.42	105.39	115.95	107.4	113.13	111.47	108.4	103.34	117.27	103.19	108.59	109.43	109.83	102.77	117.54	107.12	110.32	114.34	113.73	106.23	104.44	107.74
100.38	117.75	103.49	109	100.3	111.21	95.04	106.63	107.4	106.16	107	104.43	102.94	105.01	107.05	112.28	113.42	102.24	98.054	103.44	114.82	104.66	104.63	105.49	104.83	93.35	109.88	101.25	107.71	109.11	98.33	108.21	98.885	101.42	107	103.83	101.28	107.73	116.04	108.77	100.02	104.1	110.83	109.33	103.17	109.98	106.45	109.4	110.38	99.581
109.55	107.91	109.33	114.21	114.31	104.2	112.82	108.62	102.36	106.54	116.39	101.44	103.03	96.077	103.29	101.33	113.01	103.88	101.57	107.67	113.07	108.89	102.15	111.07	98.969	108.85	104.14	111.24	104.87	107.72	115.14	106.95	101.82	104.39	97.991	110.4	99.627	106.8	118.49	103.78	105.49	106.83	104.13	103.46	111.17	97.953	107.75	101.5	107.74	107.02
106.55	100.68	103.09	113.73	104.92	105.8	96.634	104.98	107.05	116.64	107.7	103.53	110.08	102.86	113	107.66	114.82	101.61	102.88	108.8	94.965	104.41	110.46	109.41	112.36	118.12	96.521	108.96	105.64	98.182	107.61	108.44	108.44	103.82	107.11	105.04	96.298	108.67	96.509	109.76	101.31	115.79	106.79	106.69	96.982	100.88	103.89	107.67	113.55	106.02
108.16	107.36	117.68	110.52	104.7	114.19	103.68	106.88	113.46	112.07	107.75	112.17	111.14	105.85	116.87	113.15	113.99	112.06	111.28	107.76	105.21	103.23	115.04	110.3	116.89	111.53	109.36	114.45	110.77	110.32	111.13	113.5	114.49	107.24	120.48	106.38	113.56	109.61	117.53	103.21	108.11	110.39	110.97	105.78	115.51	113.15	116.75	117.9	116.28	113.71
115.54	109.88	116.9	117.63	103.96	121.01	107.54	103.61	109.88	108.28	114.49	120.2	111.81	104.51	113.27	114.76	109.15	112.07	114.84	119.1	119.11	100.42	108.18	104.62	109.76	107.62	106.62	113.88	112.85	109.19	113.05	109.85	107.74	105.15	112.63	111.59	111.12	112.16	108.5	118.71	108.27	111.93	115.03	117.05	115.22	111.99	122.46	113.99	112.39	113.47
110.57	109.91	125.05	111.68	114.38	121.17	107.04	110.58	104.61	115.14	112.01	114.83	105.75	110.47	115.14	108.67	112.17	103.25	115.58	109.9	110.92	108	113.13	115.82	107.68	108.38	119.26	102.32	111.17	114.46	105.77	123.38	113.19	103.12	122.13	114.48	106.5	117.64	115.27	112.34	111	102.98	108.44	114.53	111.57	122.68	113.15	113.63	110.58	121.95
107.25	105.55	105.02	104.78	113.04	111.8	106.59	109.03	107.89	103.55	100.25	101.14	108.91	102.31	99.235	101.32	104.39	105.48	108.73	118.13	103.01	106.43	102.66	95.999	109.19	112.42	101.17	105.27	105.84	103.49	112.49	106.46	105.68	105.44	111.11	115.9	106.9	110.24	109.19	102.93	111.23	117.87	104.34	113.97	106.61	108.39	109.04	108.04	105.54	99.611
111.29	101.64	113.57	100.37	109.6	108.98	113.58	105.58	110.46	115.85	105.81	116.48	116.98	117.23	106.03	106.17	114.63	104	109.18	104.74	108.27	106.27	114.36	113.72	108.46	118.3	113.32	102.44	104.32	114.63	105.46	112.22	108.82	105.06	104.51	106.89	111.92	121.47	118.8	104.38	109.86	110.34	107.54	102.88	110.33	110.95	107.97	115.74	109.14	98.648
99.018	110.3	99.55	110.09	105.79	104.29	105.97	104.74	98.7	109.08	103.67	97.69	99.633	100.56	97.509	97.552	107.48	102.92	110.78	98.874	106.92	99.691	108.02	107.4	108.57	106.54	105.41	98.161	96.717	104.69	102.52	98.702	112.89	111.22	116.87	108.47	103.81	102.3	99.971	110.13	103.85	104.39	107.61	102.73	97.127	103.51	103.19	103.35	104.33	110.1
103.67	95.225	96.581	106.54	92.508	96.033	98.081	101.71	100.38	104.75	93.602	92.055	93.077	99.944	105.56	98.589	90.022	95.898	91.724	99.337	100.35	103.96	100.62	98.027	102.38	106.27	101.49	102.17	92.209	104.93	102.8	105.93	96.066	98.925	88.274	97.911	94.078	95.266	89.67	102.42	101.38	101.12	101.54	101.26	93.118	105.91	104	97.238	100.82	98.949
102.99	111.8	106.35	117.6	101.88	107.59	102.03	107.48	99.773	103.01	103.25	105.3	98.232	100.57	99.644	112.57	109.66	98.533	100.55	104.19	112.77	107.1	105.25	102.06	100.14	106.17	108.23	106.88	107.83	100.95	101.45	96.378	100.47	105.96	115.02	102.13	106.35	103.96	101.29	111.71	108.18	111.48	101.27	109.55	107.73	107	107.1	103.66	98.055	108.88
100.84	99.371	104.78	99.28	90.394	88.973	98.998	98.619	98.092	95.239	101.17	95.531	104.69	99.92	106.98	101.6	102.36	100.44	102.6	98.593	104.63	96.169	99.165	104.8	112.58	104.79	100.86	93.05	102.04	103.42	107.71	96.83	98.806	95.383	95.036	101.53	101.13	94.407	96.054	102.04	100.68	100.97	97.888	98.515	107.33	102.78	106.86	96.078	108.65	106.77
112.33	108.12	105.17	114.47	106.41	103.56	109.19	103.02	106.63	109.13	103.76	102.32	110.47	101.53	114.07	99.414	94.487	106.34	103.3	109.3	99.144	89.549	108.17	110.69	95.531	96.645	100.43	107.7	110.99	111.35	104.54	107.03	110.31	104.31	109.77	104.27	102.51	101.38	116.67	109.65	105.05	107.42	105.33	105.36	108.89	108.83	105.23	100.16	117.68	102.23
111.38	97.034	101.65	99.401	108.35	104.29	104.18	112.69	110.73	103.21	108.64	111.08	105.47	103.27	106.88	110.44	107.05	108.43	118.37	105.31	100.41	105.4	110.47	99.668	104.65	104.87	111.66	107.63	102.05	110.29	106.18	108.44	101.62	108.4	107.17	105.29	104.27	106.33	110.37	112.67	98.88	103.82	110.31	101.12	101.51	98.792	111.84	111.6	102.53	108.06
101.04	105.2	98.428	106.83	105.76	99.408	103.96	108.89	113.92	101.65	95.836	104.14	97.695	100.41	113.42	101.56	117.16	105.88	102.62	106.12	113.52	104.67	101.13	101.14	96.135	112.27	106.82	96.774	112.69	103.94	101.15	97.631	112.07	106.61	105.14	103.46	109.04	95.292	108.02	110.15	102.52	107.91	99.011	110.94	106.61	101.63	101.36	103.85	110.51	106.29
113.76	105.8	99.383	105.61	108.12	111.95	105.15	113.21	107.22	116.41	104.99	105.76	110.29	99.855	101.14	102.81	109.17	97.175	104.04	105.42	98.348	110.69	107.53	102.14	105.25	113.56	99.251	115.92	92.341	107.27	105.99	102.2	111.38	101.74	106.65	107.12	110.84	107.3	102.81	107.61	105.39	103.71	103.77	104.97	111.66	114.24	95.194	97.304	110.18	101.85
106.85	109.89	104.16	109.14	115.06	113.62	100.77	107.61	108.23	105.28	101.46	95.962	104.93	107.56	112.05	97.401	107.23	99.555	114.51	107.65	111.18	99.634	104.39	101.16	95.644	101.25	98.692	111.01	103.14	109.32	103.04	98.377	102.27	106.34	108.52	108.54	99.114	103.86	107.36	111.21	102.41	111.69	110.08	105.92	105.31	108.42	101.73	103.11	103.6	99.843
109.38	103.5	99.267	99.065	105.49	98.595	107.24	97.693	96.656	107.69	107.14	108.5	96.901	109.51	107.34	113.19	94.532	100.28	108.28	96.641	92.525	109.47	107.22	101.35	108.81	111.92	100.86	100.93	103.14	108.84	108.34	108.01	107.58	108.69	96.941	105.56	102.25	99.714	101.19	96.686	102.92	103.55	106.39	105.39	103.88	110.77	103.8	103.06	105.04	113.62
99.544	101.09	105.38	104.32	101.09	105.45	113.13	107.19	99.15	102.46	106.04	104.51	103.46	100.67	108.44	106.2	105.29	99.399	104	106.86	105.41	110.66	108.36	105.11	114.53	106.33	105.49	109.69	97.017	92.459	105.72	102.83	108.78	97.941	107.88	101.31	101.32	103.09	105.21	102.68	98.431	110.65	111.71	103.82	109.64	101.48	107.87	105.65	108.58	105.68
106.66	109.45	111.75	101.91	106.73	102.59	102.71	108.28	95.389	116.6	100.31	103.9	108.1	114.52	101.63	117.05	108.11	101.14	109.76	108.98	106.64	112.64	107.47	112.37	113.27	107.38	114.68	109.34	105.91	110.98	99.733	107.16	108.05	108.68	109.26	103.34	99.435	112.89	104.65	99.136	101.88	105.82	101.5	107.28	99.782	112.53	110.43	106.56	105.55	109.46
104.47	98.455	103.97	108.37	93.613	110.15	111.05	101.99	99.413	108.25	107.17	109.61	112.65	102.58	103.35	99.538	103.52	115.66	104.3	99.354	103.54	105.75	102.16	108.53	98.941	109.6	110.33	102.88	112.89	106.71	102.36	108.73	105.23	104.17	102.39	108.94	105.31	107.24	96.42	114.97	103.78	108.33	100.47	105.46	98.327	100.18	99.517	100.9	102.58	107.11
99.43	110.55	105.05	110.75	102.24	102.85	110.06	104.99	110.49	113.27	104.38	111.8	109.95	102.05	108.06	106.75	99.759	104.19	117.39	103.47	110.86	111.12	101.58	107.79	106.19	102.31	105.46	107.57	104.76	104.8	100.65	103.74	100.46	105.68	102.92	104.49	108.16	103.38	96.671	113.58	103.85	108	102.15	106.88	105.53	103.66	102.08	109.01	106.6	115.13
95.238	100.8	109.07	104.92	104.73	108.8	108.76	112.99	110.93	107.52	103.92	111.16	104.93	102.28	105.08	107.18	99.6	104.06	106.48	110.52	109.63	106.61	108.6	101.92	110.18	110.59	104.06	104.77	113	104.33	107.06	99.662	100.02	106.6	102.65	107.03	97.264	102.55	113.18	97.659	106.1	113.32	107.71	109.68	109.44	106.73	109.65	102.61	118.68	108.74
95.559	108.62	105.6	110.49	112.62	111.11	103.07	113.74	109.91	113.78	95.572	107.27	117.46	108.59	99.456	113.09	110.26	108.83	112.55	104.94	99.681	104.41	100.93	103.18	105.84	108.96	103.91	101.33	109.51	105.71	112.21	103.84	99.843	102.73	101.6	111.57	106.21	102.76	109.18	100.63	108.32	105.44	101.69	105.6	100.24	101.12	102.84	105.73	101.7	102.01
98.911	110.44	112.65	101.71	113.33	111.66	105.7	104.01	108	99.677	112.4	105.57	108.94	103.69	107.19	118.39	101.44	102.36	118.99	104.38	96.761	111.54	107.79	106.88	105.27	111.47	103.47	100.35	98.628	111.15	103.42	99.412	101.1	100.19	103	101.45	103.29	106.69	101.53	99.023	104.59	107.24	109.22	109.18	105.95	113	98.903	98.075	104.54	104.92
97.553	113.19	105.07	101.99	111.29	94.03	108.23	108.98	98.682	113.21	103.35	102.66	97.3	116.82	102.1	105.87	104.6	113.11	116.35	109.93	106.56	104.86	102.57	102.93	99.971	104.06	108.43	102.63	111.08	112.21	113.34	105.14	98.088	108.2	115.3	105.48	104.77	103.96	102.66	100.09	104.03	105.92	114.1	102.75	105.15	108.38	110.04	107.39	105.7	100.73
109.51	106.37	104.1	112.74	102.1	115.51	116.34	113.36	114.62	99.97	106.54	106.34	108.19	112.01	108.58	100.78	104.9	109.48	99.579	110.97	116.31	114.31	106.02	109.68	113	112.98	121.06	104.95	113.28	111.33	114.98	102.27	119.22	112.46	108.36	110.65	112.43	106.26	104.01	103.98	107.39	102.53	111.51	115.96	109.31	103.45	108.9	118.06	110.27	106.29
110.63	101.6	106.48	105.57	99.61	101.04	104.4	102.8	114.83	111.83	103.42	107.02	104.3	107.08	100.4	108.02	109.46	104.82	108.49	104.78	114.81	106.05	110.26	105.31	108.04	98.982	106.14	113.4	97.204	105.47	103.48	104.74	100.46	109.57	105.34	105.22	106.09	104.25	102.02	105.65	101.59	107.97	103.13	111.16	105.12	112.63	106.82	101.27	109.72	102.83
110.75	99.954	106.58	109.07	102.93	100.98	118.77	108.62	108.18	104.93	109.09	106.4	106.47	105.33	115.3	97.5	110.23	104.98	105.31	111.92	100.9	101.94	97.25	123.15	102.11	101.31	105.82	97.46	108.09	107.29	101.63	100.87	104.67	110.85	96.738	109.56	104.39	104.74	102.02	98.736	110.03	98.184	102.15	99.131	106.15	112.23	108.99	100.78	109.45	104.89
123.15	113.68	116.93	116.17	119.62	117.22	124.89	118.83	118.69	103.85	111.57	113.38	117.39	116.09	112.8	114.95	114.31	121.97	116.69	114.72	113.44	114.75	114.33	121.96	116.72	118.49	108.39	114.13	115.21	110.45	104.6	112.4	121.66	120.84	111.68	107.21	116.06	117.37	119.69	114.98	108.86	110.76	112.24	113.2	109.76	117.56	113.91	114.68	111.33	124.27
117.27	119.01	118.52	114.83	113.34	111.45	112.68	111.9	109.63	114.43	112.04	114.48	121.54	109.5	113.93	114.02	114.84	112.39	110.2	111.14	120.19	118.79	109.02	111.54	115.81	107.07	109.58	108.71	123.17	110.17	109.43	108.02	108.65	107.19	104.53	100.28	115.18	114.73	112.56	123.43	108.67	115.29	104.56	116.81	103.47	110.55	108.08	112.1	125.33	111.38
105.53	112.81	106.73	115.56	101.5	101.58	104.01	96.484	107.37	99.961	106.16	103.22	98.641	104.68	109.82	108.99	108.2	111.54	103.94	108.5	110.82	105.74	99.095	98.418	107.19	110.58	116.81	104.82	108.25	112.92	108.43	105.68	103.72	101.19	113.9	113.06	112.21	94.462	103.45	106.71	98.975	108.77	104.97	110.05	107.65	110.54	113.63	105.81	110.9	111.62
105.94	108.24	107.25	106.72	93.809	104.75	106.85	103.84	105.18	98.634	107.12	101.19	101.52	107.6	106.44	105.21	112.43	103.18	100.9	105.58	111.43	98.198	102.54	97.774	107.22	103.7	96.34	108.7	102.85	108.87	110.69	105.47	106.41	109.9	105.57	109.69	110.51	96.042	98.609	100.93	111.56	103.61	100.42	117.8	113.47	109.42	101.18	92.4	104.82	106.55
103.44	105.43	102.41	99.825	98.658	95.988	105.71	97.489	99.436	103.31	98.893	88.138	97.433	101.62	100.62	102.95	98.509	88.274	89.264	100.86	101.49	99.167	104.81	107.32	102.17	95.339	108.95	97.622	103.28	92.159	101.04	100.38	104.09	96.166	95.31	97.66	94.209	99.802	96.809	88.934	101.61	95.614	96.95	100.41	104.44	98.985	102.91	99.598	101.91	103.99
112.09	108.44	103.68	107.26	109.28	108.59	113.76	108.5	114.93	113.56	107.5	118.01	115.42	119.91	113.27	110.95	109.15	115.17	114.57	97.355	106.53	104.13	106.49	105.91	110.5	112.82	120.51	108.52	105.76	109.99	103.29	113.71	114.9	99.65	108.7	106.89	110.67	120.08	110.95	110.52	107.71	113.38	115.21	105.26	105.77	108.55	111.62	109.33	100.06	110.92
96.725	107.78	103.01	109.2	103.24	101.2	96.496	98.249	105.34	94.641	101.52	93.494	98.102	96.744	97.116	107.53	95.908	96.461	98.989	97.413	107.82	96.732	95.82	98.69	105.69	99.793	97.222	104.03	96.7	100.89	100.12	98.496	102.56	93.841	103.44	103.21	103.07	100.1	90.048	101.93	94.185	88.182	107.07	105.52	95.054	102.91	103.56	107.33	99.905	95.432
102.46	110.29	109.14	106.99	102.2	112.68	108.3	102.23	103.93	106.89	105.38	109.91	99.259	106.18	102.11	99.976	104.64	101.24	99.764	98.249	107.11	100.46	101.38	102.69	101.34	100.05	97.757	106.77	106.62	105.8	112.74	100.47	106.76	96.469	102.92	91.497	110.27	98.722	113.77	102.26	105.69	96.912	110.34	106.32	102.04	95.862	104.32	105.88	104.75	104.1
100.14	93.457	89.66	99.419	106.56	104.25	94.506	96.023	104.38	93.494	98.151	107.84	100.47	108.05	92.946	109.18	93.926	106.76	98.741	99.953	106.72	101.67	109.97	105.18	100.95	102.33	98.003	110.43	98.354	107.69	100.78	102.78	101.18	103.18	96.549	101.9	107.55	99.239	110.29	97.694	100.34	95.15	94.208	94.698	104.89	105.47	100.42	99.255	89.942	97.132
110.52	108.99	113.29	117.71	102.19	115.34	112.49	108.89	101.52	117.55	108.76	117.58	115.62	111.59	118.13	121.57	101.79	103.63	108.47	106.78	113.72	110.73	117.81	119.99	109.19	108.43	101.21	112.37	111.06	112.17	109.99	100.82	111.93	103.54	114.18	119.81	107.97	110.65	116.55	113.31	103.02	113.9	109.95	113.87	108.04	108.5	101.51	113.87	111.52	110.85
108.58	108.34	103.68	110.78	110.23	101.46	105.65	97.363	105.61	92.628	104.86	102.93	104.74	110.34	108.69	103.49	107.14	99.285	101.43	94.168	99.966	108.23	113.03	101.37	105.93	112.61	105.4	101.67	95.925	105.56	106.39	102.55	106.48	101.52	109.59	105.49	106.39	111.81	95.65	95.932	104.12	108.01	105.97	105.24	107	99.461	108.07	102.13	109.06	112.48
110.58	102.08	113.9	108.96	102.82	109.03	100.18	109.26	108.06	99.996	100.94	103.85	101.36	112.87	111.55	114.53	102.86	105.64	110.08	101.08	101.27	103.35	104.97	103.26	98.616	112.93	95.047	99.163	104.27	106.01	104.19	101.48	103.85	103.71	113.23	109.18	108.33	99.854	104.45	105.58	102.21	108.5	103.61	101.01	104.83	108.37	107.69	100.6	105.82	105.14
107.41	108.92	93.052	109.95	99.562	103.98	105.36	112.41	99.724	91.328	102.74	110.42	105.78	98.974	101.68	103.23	99.569	95.912	93.232	99.857	107.72	92.846	97.514	102.92	108.33	96.257	102.32	103.85	105	109.53	102.54	103.64	100.16	105.12	100.98	108.05	113.69	108.49	107.5	96.201	99.075	106.08	103.55	106.39	96.583	102.45	104.02	103.18	108.83	105.27
103.43	103	109.11	106.02	99.266	105.1	98.07	113.07	104.78	107.1	118.59	103.94	97.654	103.77	100.38	102.9	105.51	98.26	104.49	102.17	110.77	101.65	103.34	103.55	109.86	99.095	100.84	109.6	103.08	104.16	109.47	99.914	103.09	102.12	99.915	97.722	102.4	102.24	102.52	108.76	101.88	106.25	99.953	102.72	105.58	99.347	106.37	102.39	102.58	111.37
112.13	115.45	109.66	111.35	108.29	105.63	110.8	107.32	100.56	109.71	110.34	118.08	111.33	118.86	113.28	120.93	112.37	105.3	113.56	108.38	114.85	110.62	114.25	108.46	109.5	114.55	107.74	110.93	107.96	123.11	112.7	111.64	110.14	109.86	111.38	106.56	115.39	115.78	121.73	113.88	106.61	121.29	107.78	108.35	111.2	107.12	104.51	112.39	118.2	120.26
107.66	115.04	116.75	112.76	104.8	114.83	118.94	113.29	104.91	101.44	101.12	116.23	111.02	104.68	115.5	108.55	119.44	116.97	105.21	113.9	109.98	109.46	111.67	112.61	100.37	110.82	109.72	103.12	110.28	115.68	109.44	113.35	100.99	116.81	112.91	111.83	108	106.14	116.44	112.2	108.58	113.24	111.63	114.77	117.7	116.57	110.91	108.24	111.62	111.18
109.19	106.69	116.17	114.4	113.71	115.08	117.63	119.15	108.91	121.74	118.71	112.68	113.48	109.83	121.92	103.81	122.94	115.64	113.32	118.59	109.2	112.96	104.83	121.86	112.41	113.02	108.09	108.15	114.17	114.12	122.05	115.85	113.58	111.44	113.64	121.39	123.86	122.92	111.7	110.48	117.54	107.09	117.41	107.08	116.09	120.08	112.36	120.4	115.84	117.97
108.18	111.5	115.67	109.5	108.23	107.02	109.12	98.332	109.53	108.35	106.06	106.8	108.77	118.2	107.9	109.83	113.43	107.97	105.76	109.56	107.57	109.5	111.8	115.11	111.6	109.56	111.89	111.68	100.3	113.07	98.836	109.09	114.25	113.95	110.48	108.69	110.56	111.92	107.96	112.44	108.74	104.9	105.19	109.64	113.93	109.37	111.42	109.25	110.08	118.14
115.78	110.46	108.18	119.08	103.71	108.04	112.14	111.79	105.78	108.28	102.66	106.71	108.23	110.61	112.38	112.13	110.79	106.19	98.334	111.92	114.57	110.96	113.57	118.79	108.85	105.41	114.04	107.31	114.15	111.6	115.29	114.8	105.74	104.34	107.64	103.72	115.62	116.1	107.59	113.8	110.87	109.12	105.43	107.56	108.39	119.95	105.66	108.82	111.15	114.56
105.46	105.28	104.62	98.788	105.35	103.2	109.39	104.71	101.98	97.665	99.193	99.673	109.9	111.39	99.078	110.32	98.53	110.05	103.76	106.37	107.85	111.58	103.18	109.56	103.71	100.61	97.364	106.98	106.74	110.1	98.254	107.3	109.92	103.18	94.906	108.13	106.53	108.5	101.52	99.26	103.63	106.09	108.24	103.35	109.84	104.02	109.84	104.95	97.706	100.34
111.05	117.88	116.68	109.7	118.21	114.42	105.94	117.4	114.87	116.87	110.8	114.19	115.66	118.85	109.88	113.37	111.37	119.42	111.16	112.35	121.99	105.54	104.73	106.11	104.69	107.42	112.18	109.14	117.59	111.06	121.84	114.26	109.47	112.87	114.05	105.6	118.82	110.23	113.61	110.5	117.07	104.56	110.61	113.25	117.64	111.82	111.81	109.96	107.27	111.62
105.43	112.11	105.52	116.22	111.74	106.3	119.45	108.72	105.14	106.97	111.62	110.56	107.22	108.23	113.08	100.51	108.83	105.9	106.93	105.69	101.78	99.8	99.8	106	108.87	106.66	109.04	108.78	115.49	108.27	112.8	106.87	106.26	107.72	101.48	106.15	99.351	112.46	93.969	114.66	104.72	100.18	101.89	113.59	102.99	101.62	110.34	112.36	113.14	107.06
102.76	106.63	105.5	106.82	106.45	103.39	99.072	108.25	99.647	111.36	112.1	109.49	102.19	106.2	111.2	111.37	103.99	98.938	110.93	109.97	96.756	103.31	108.06	108.38	109.62	109.43	111.08	107.95	104.64	108.54	104.9	105.23	104.4	109.29	100.22	114.31	102.84	107.35	105.34	96.573	115.75	102.79	103.53	111.84	107.08	108.8	99.449	103.78	103.52	106.11
110.42	108.24	115.48	111.69	120.93	107.67	106.93	115	106.52	106.85	111.2	114.2	114.23	115.92	110.66	111.43	104.54	103.18	114.93	110.05	102.28	109.49	120.77	109.51	106.39	120.3	113.19	110.67	94.262	114.56	110.43	105.05	106.53	103.73	108.52	116.78	118.12	110.37	104.47	107.59	112.29	111.59	111.29	108.91	111.89	116.49	101.16	102.58	113.69	110.24
105.42	109.67	108.74	106.32	109.61	99.007	99.851	107.18	108.93	100.56	102.07	104.34	99.161	98.985	104.51	106.32	107.03	107.03	99.732	109.3	106.88	109.36	108.19	106.41	94.865	107.45	104.37	108.8	96.521	102.1	108.32	110.54	113.68	103.83	113.7	102.27	101.88	106.96	105.02	113.7	104.48	101.81	106.72	108.19	105.97	101.83	105.92	98.428	102.66	97.059
115.28	111.39	104.5	113.28	100.17	111.02	115.04	113.52	113.92	107.39	105.68	113.38	105.7	116.96	113.78	109.97	116.09	100.89	109.04	99.647	109.45	103.36	108.3	101.02	107.8	109.75	118.72	110.03	108.49	111.41	104.67	108.81	109.24	114.81	113.44	113.97	113.74	110.75	114.59	106.74	106.84	107.28	108.25	114.64	112.19	103.5	114.24	111.43	117.83	95.407
101.01	109.33	105.08	104.51	105.38	108.54	103.2	110.97	109.69	109.44	104.35	113.17	104.03	108.24	95.283	102.74	110.66	102.84	111.51	108.15	114.21	107.14	102.49	106.01	105.49	98.665	106.71	117.36	102.52	104.79	107.23	106.3	106.42	101.62	103.64	110.35	106.64	110.03	103.87	107.06	106.59	112.95	108.32	105.95	104.58	113.26	99.764	95.116	105.71	102.86
105.98	101.43	106.08	105.5	110.03	111.68	101.78	101.83	112.86	98.577	105.61	99.527	106.84	114.38	103.1	98.277	112.5	102.24	104.65	109.44	105.09	109.16	100.7	108.79	103.34	102.35	98.706	102.61	102.45	101.24	112.1	108.02	106.31	96.49	103.68	103.39	105.74	100.84	111.51	101.54	100.31	104.51	94.681	109.89	109.97	107.84	115.52	108.77	103.12	103.99
104.58	112.24	114.66	103.14	106.5	103.48	108.9	105.93	107.52	104.31	99.068	110.71	108.34	109.81	112.81	110.72	102.1	107.79	90.41	103.87	97.036	100.31	106.43	105.73	108.84	107.97	106.06	102.15	99.175	115.93	95.82	108.51	110.72	97.495	102.56	104.63	115.56	111.45	98.9	109.41	118.82	102.32	97.497	106.54	101.39	108.3	110.46	106.76	109.17	100.71
109.2	107.27	106.13	114.02	115.09	108.04	107.21	104.05	116.92	112.78	109.24	107.28	107.53	110.9	100.52	113.18	108.13	104.37	128.03	107.88	115.67	105.06	112.93	109.79	98.063	116.2	112.79	109.59	104.89	117.04	108.51	118.78	111.85	115.81	104.87	110.43	108.68	117.68	113.37	111.66	112.16	112.53	110.56	112.43	106.36	102.57	96.831	118.67	117.75	102.94
108.8	113.12	108.08	108.58	112.43	116.62	99.306	104.91	107.74	106.64	97.766	110.13	110.17	103.26	113.72	112.8	109.12	106.63	108.07	111.03	107.09	107.96	102.39	109.69	106.53	114.35	108.39	105.22	109.84	107.95	110.29	103.25	116.65	104.42	106	114.39	110.97	107.98	112.27	111.24	100.52	112.52	112.9	112.64	104.66	105.91	108.06	103.91	110.6	109.24
108.21	104.78	96.674	95.043	101.55	116.16	103.47	99.715	105.11	101.67	102.41	108.73	108.33	97.842	103.8	102.03	100.78	101.37	101.79	97.391	96.483	105.51	110.41	108.06	107.55	102.65	91.662	100.5	109.7	97.759	102.61	107.88	110.08	100.77	106.39	107.52	109.68	101.77	99.586	99.263	94.106	107.81	100.32	110.28	102.27	100.26	100.56	98.931	93.645	105.59
111.11	113.37	113.3	111.4	119.94	115.14	103.31	107.99	112.17	121.69	114.39	108.56	112.59	112.08	110.84	112.98	112.6	110.46	111.06	109.49	116.25	104.12	111.74	121.85	116.76	109.03	115.99	111.88	114.37	110.89	107.75	115.1	118.43	115.55	114.01	118.14	106.86	112.03	122.42	113.87	112.23	105.49	111.68	108.24	118.59	109.71	109.98	112.42	102.95	108.99
109.69	106.97	109.5	117.94	100.93	110.45	115.67	112.87	107.96	111.55	114.94	105.94	107.29	115.21	110.96	113.21	107.94	103.04	112.59	113.57	105.74	111.44	108.33	111.15	107.32	112.54	117.88	96.58	105.39	116.08	111.63	108.2	112.36	106.15	108.98	107.38	109.27	106.38	110.53	106.42	114.79	110.35	115.16	101.12	115.59	104.9	107.63	102.32	107.24	109.59
104.49	115.07	96.54	103.51	111.52	116.14	108.18	107.11	108.76	100.3	103.86	103.4	105.71	96.183	106.47	97.317	103.41	97.452	98.774	108.55	98.745	101.2	102.5	101.55	101.89	104.85	101.33	101.27	98.557	101.38	103.35	104.95	106.81	97.888	99.53	99.887	101	100.14	98.691	101.14	102.43	99.417	97.241	97.342	95.955	113.76	107.72	94.613	108.23	108.19
96.743	96.746	106.09	104.3	108.58	101.04	108	101.7	101.49	105.05	104.57	106.41	110.48	101.06	112.89	102.48	101.84	105	104.31	115.92	109.89	114.22	107.09	98.121	109.52	112.27	101.28	100.87	103.16	101.01	110.01	105.17	103.98	99.222	108.83	99.133	104.12	109.49	96.223	116.58	105.56	94.162	105.94	106.65	105.36	106.53	98.649	103.26	107.66	106.16
111.76	112.96	104.96	108.48	115.45	117.64	102	102.69	110	111.95	103.58	107.57	112.56	107.54	108.36	118.52	116.27	110.76	118.04	118.24	116.72	116.64	111.93	115.2	105.27	111.16	111.26	112.53	118.42	113.39	111.34	115.02	114.96	116.25	114.55	110.87	107.85	116.91	113.23	113.93	116.61	104.5	110.45	116.37	114.49	120.75	117.01	116.19	108.85	108.68
105.27	107.47	99.877	107.06	105.32	101.44	104.73	114.65	92.539	106.21	105.65	104.93	103.18	117.02	105.35	103.31	105.72	104.52	101.92	98.884	111.79	106.28	112.24	106.05	114.54	91.73	101.17	98.843	108.08	109.46	101.44	104.59	106.22	107.31	105.87	109.29	98.749	104.41	112.48	101.87	94.613	106.9	124.22	96.569	103.56	111.21	99.695	105.76	95.605	105.91
101.43	113.82	105.29	102.18	108	102.81	101.7	106.48	103.18	110.7	111.38	105.39	105.16	96.177	116.72	102.87	103.21	110.57	103.95	110.36	105.07	109.47	96.724	101.92	101.13	109.92	98.283	115.07	100.95	103.84	110.44	97.655	114.61	103.18	101.12	103.17	95.081	97.951	109.09	106.5	109.13	105.37	111.39	114.64	107.45	97.995	112.36	98.834	100.96	102.94
121.71	118.47	117.9	106.81	118.52	118.99	114.45	117	119.14	123.64	123.08	120.92	120.77	119.52	121.63	114.68	122.37	113.19	121.97	122.41	115.29	115.45	124.08	116.32	113.65	122.49	120.69	112.03	115.46	115.92	113.63	116.55	114.41	122.78	121.72	116.18	129.11	121.72	123.31	110.87	124.86	121.56	111.36	121.97	121.65	124.14	113.91	112.42	118.4	117.21
122.31	120.75	126.38	118.09	122.01	117.34	111	120.76	111.79	122.55	123.14	115.68	119.23	117.04	120.12	121.32	118.91	116.37	118.83	128.55	124.62	112.26	117.78	118.54	124.04	124.45	119.72	120.3	125.3	123.38	119.35	113.84	112.05	120.35	116.69	120.56	114.31	119.26	118.87	115.56	125.49	121.82	118.85	113.66	119.36	119.19	118.89	121.48	120.79	116.91
102.49	95.825	108.28	109.33	106.83	107.29	110.4	102.9	107.5	110	101.8	97.331	110.87	102.03	103.87	101.63	98.225	96.144	104.03	110.9	105.82	100.64	108.9	110.01	97.701	102.98	115.53	109.4	113.91	109.95	105.08	94.063	102.95	102.59	107.34	94.383	100.48	97.09	104.44	105.23	109.1	106.01	101.51	104.43	108.66	99.314	107.35	106.27	105.25	103.38
109.81	109.61	115.71	116.26	112.48	112.02	108.05	110.65	112.27	108.73	114.76	120.66	104.2	116.02	115.26	108.89	104.9	108.99	120.13	101.08	114.35	100.88	112.87	110.28	112	111.99	110.06	106.02	107.62	110.87	114.62	108.12	107.76	107.7	112.56	109.31	104.74	109.13	116.81	109.47	102.85	111.4	115.59	113.71	117.96	110.39	121.47	112.86	120.39	107.97
112.97	109.38	105.31	111.17	99.437	104.65	106.91	112.93	106.85	109.19	102.09	107.32	100.11	102.78	97.377	98.849	103.05	104.44	111.5	95.996	101.58	107.49	116.21	94.566	101.8	98.847	101.55	103.37	102.5	93.661	105.83	105.05	96.788	105.3	105.06	104.19	105.51	101.52	107.19	108.99	107.09	105.57	109.72	109.84	102.82	114.6	97.627	106.28	102.51	100.54
110.36	97.514	105.08	103.8	111.47	107.15	103.74	114.28	96.083	103.17	107.1	115.04	118.59	108.71	95.774	93.733	103.29	103.04	111.1	107.89	101.59	110.6	98.921	103.36	106.66	100.88	107.31	101.73	110.94	95.038	114.33	105.72	110.62	114.65	107.1	111.58	101.75	105.03	107.61	105.59	100.42	105.82	102.84	105.78	109.18	99.434	110.56	104.82	114.36	101.03
110.73	98.055	109.06	106.57	110.22	113.91	103.15	100.22	103.5	98.498	98.86	108.07	109.23	106.88	100.28	118.7	97.679	94.67	104.58	107.96	107.69	105.24	103.46	97.367	107.94	110.73	95.942	101.24	107.55	104.51	107.57	99.206	100.84	93.775	109.75	107.44	104.69	104.02	114.89	103.76	96.071	107.82	100.06	102.54	107.21	100.56	105.61	102.82	102.54	103.52
111.26	109.59	110.76	116.41	119.7	112.46	103.74	108.85	107.05	119.71	106.03	108.98	116.44	115.67	114.99	111.04	109.99	113.28	110.41	108.93	112.28	117.6	111.81	111.56	110.8	113.35	110.57	111.95	115.58	115.39	109.61	111.27	115.29	116.73	122.49	117.38	111.03	114.37	116.58	119.09	104.63	114.04	118.37	112.82	114.97	115.56	110.98	117.14	106.07	119.75
93.269	103.18	101.74	100.27	104.51	94.606	98.115	106.05	103.18	98.122	107	100.81	97.361	101.35	101.68	96.638	109.92	109.77	100.63	104.64	92.768	96.446	93.909	97.299	110.25	107.67	102.57	100.28	99.455	101.49	98.014	93.398	107.38	92.41	98.016	89.441	98.527	98.572	107.15	104.15	106	96.556	91.171	84.326	109.39	113.52	99.661	97.805	102	104.98
113.41	106.04	103.01	108.89	98.48	104.67	112.45	96.749	113.4	110.55	107.15	105.87	101.95	99.611	110.27	97.964	104.93	106.17	110.65	113.03	104.63	101.77	105.61	113.71	112.61	105.58	103.94	111.93	99.661	112.24	109.09	113.01	101.49	99.982	102.85	102.53	107.27	102.89	106.34	103.87	98.436	100.94	108.68	101.9	111.18	107.35	105.33	106.35	104.15	113.67
102.61	99.484	104.73	100.49	108.08	104.42	107.8	102.7	106.62	102.14	108.64	99.005	102.22	98.923	103.79	102.25	96.009	98.77	104.21	102.09	117.74	109.71	105.89	101.05	106.66	99.932	98.557	107.61	109.39	104.81	112.27	105.58	109.79	94.538	101.8	103.97	103.84	105.21	115.63	103.23	105.39	103.52	112	102.94	113.84	107.48	103.7	117.25	104.25	101.37
107.92	105.8	109.36	116.55	109.4	105.38	106.78	102.77	112.93	108.63	107.79	108.89	108.45	107.98	105.25	98.272	105.01	103.84	106.3	99.965	113.44	104.64	111.25	114.67	95.828	99.649	106.51	107.16	113.12	105.57	102.77	111.12	106.28	97.785	110.81	107.28	103.06	101.34	107.29	98.837	108.59	98.4	98.651	116.06	105.92	103.26	103.83	106.85	107.24	108.13
103.54	99.931	105.7	109.68	115.79	103.57	109.9	105.53	104.13	109.64	107.14	104.85	101.81	114.19	113.73	103.36	102.84	93.205	108.83	104.55	98.052	98.404	108.75	100.61	106.39	113.89	109.63	108.82	101.92	106.85	107.33	108.22	111.34	110.91	95.048	113	113.14	107.1	104.5	106.85	97.852	111.83	105.55	95.885	106.6	99.734	106.07	103.67	99.495	107.09
112.48	110.14	113.85	103.77	115.3	106.45	112.53	116.25	116.45	115.11	111.52	110.82	116.08	115.34	111.19	104.34	113.47	113.31	109.2	114.66	105.79	109.31	106.35	111.15	116.56	111.23	110.11	105.89	110.74	108.23	121.68	108.71	106.85	111.17	115.5	111.77	105.35	112.89	118.62	110.17	107.04	114.27	108.07	112.53	109.55	112.03	114.12	112.45	114.86	108.1
102.66	106.93	102.33	103.1	113.08	109.76	109.49	113.96	106.39	107.84	102.34	111.78	103.62	113.78	105.63	102.65	110.95	106.09	105.76	111.61	106.8	104.67	113.04	102.44	107.79	112.18	104.54	105.2	104.09	102.92	108.26	110.92	108.72	111.32	96.338	106.33	106.41	110.07	109.84	110.4	114.84	107.35	101.98	109.56	108.9	107.76	109.44	105.52	105.94	112.61
108.89	122.96	106.63	106.42	104.2	99.739	111.32	121.81	105.32	106.1	108.56	119.97	109.58	112.32	111.77	107.16	115.19	105.61	107.13	107.65	111.88	113.1	105.18	102.59	115.99	116.01	109.98	108.81	115.23	118.57	115.64	113.31	106.69	106.76	105.87	109.37	117.5	114.13	119.98	113.2	109.4	106.32	105.28	99.547	108.34	108.19	104.18	121.7	113.86	111.49
97.338	107.61	109.66	99.157	114.95	102.92	109.01	100.56	102.49	106.38	95.803	101.62	97.911	102.68	103.59	110.82	106.49	105.28	106.77	106.75	99.548	108.54	105.55	98.602	106.69	105.39	109.42	102.36	105.84	105.18	104.7	101.5	108.15	110.63	105.73	107.06	102.7	105.63	105.82	104.98	106.69	101.38	108.89	109.17	102.47	115.49	103.22	105.11	95.584	103.13
120.49	109.16	111.29	95.994	108.44	99.956	102.72	110.18	108.49	108.06	100.61	110.24	101.97	104.83	111.72	114.97	101.35	110.32	118.51	104.09	105.69	102.56	97.562	104.6	94.229	105.06	106.12	109.68	106.48	109.6	112.04	102.79	101.53	104.34	98.374	110.92	108.44	108.9	105.66	104.55	110.03	98.727	111.84	105.32	100.33	107.61	109.45	108.38	107.1	105.01
105.26	118.87	107.27	106.02	98.297	99.748	104.74	97.288	109.61	99.392	112.11	105.59	94.542	101.96	104.77	111.08	103.35	104.47	105.78	106.32	102.29	105.83	100.94	103.4	113.28	98.679	111.28	106.06	112.87	115.03	103.68	107.38	98.491	97.07	116.84	104.07	102.42	105.24	104.66	107.14	106.83	103.32	100.69	105.52	96.542	108.17	105.36	111.41	104.73	108.45
120.17	117.09	113.23	115.43	115.38	110.56	109.79	108.85	119.1	122.22	109.33	112.72	105.43	109.39	110.8	104.01	111.44	109.33	119.1	105.45	106.43	109.8	123.13	105.2	108.57	115.45	118.94	112.47	110.39	109.26	110.4	108.94	119.65	110.19	110.74	113.83	119.98	115.35	118.11	112.81	113.07	115.91	116.23	113.67	104.9	106.42	106.61	111.08	104.64	102.96
100.35	100.07	99.361	106.34	112.15	116.38	113.04	105.22	103.41	104.92	107.15	111.82	107.2	106.67	104.34	103.62	112.51	107.16	104.25	111.5	103.28	106.52	101.64	112	111.37	109.31	100.55	105.06	108.49	103.99	106.39	111.98	113.56	100.9	114.55	112.89	104.71	112.34	104.31	111.22	112.91	112.95	106.57	105.49	107.27	103.99	106.04	112.37	106.89	98.532
98.542	105.77	102.16	100.23	107.06	102.92	96.617	96.798	107.24	95.433	104.41	109.4	112.45	109.64	108.52	95.161	99.505	107.1	100.48	105.96	109.11	100.06	100.34	108.07	100.35	104.79	106.71	99.429	100.73	94.71	103.11	98.124	93.808	92.379	108.64	96.116	94.376	107.11	100.54	93.829	106.66	99.86	104.32	93.161	102.37	106.76	94.992	103.15	94.914	105.57
97.845	96.666	98.149	99.747	102.65	104.67	102.87	101.82	97.629	98.775	99.544	103.94	104.6	97.669	104.05	100.39	101.9	99.265	111.68	105.92	101.98	103.92	107.99	96.303	103.17	93.504	99.256	94.709	101.44	101.26	95.048	102.96	95.71	98.988	101.68	101.53	93.571	104.53	100.85	102.91	97.733	101.94	100.31	104	94.798	97.998	98.246	107.19	97.496	105.61
93.016	106.85	111.58	107.04	106.69	101.03	89.609	109.74	107.59	102.65	114.19	105.08	109.17	114.57	101	99.275	103.56	101.65	100.57	105.48	102.98	104.46	107.87	106.55	107.8	109.55	98.609	104.84	118.63	115.73	102.63	109.04	98.44	110.55	105.02	112.11	108.48	112.67	107.87	106.39	101.9	109.13	107.34	110.5	109.78	97.252	110.2	105.31	100.82	109.34
109.46	110.4	116.18	115.41	116.2	116.57	115.03	113.12	112.77	131.48	119.8	116.47	118.69	111.09	112.89	111.14	116.32	113.29	116.76	114.72	105.1	108.82	108.22	116.18	123.9	118.94	111.07	120.88	105.77	117.17	112.12	114.68	110.48	116.02	113.65	123.34	111.49	116.64	117.08	114.31	110.85	113.65	104.71	114.61	118.31	112.75	111.56	118.89	115.89	113.55
98.347	105.3	107.28	113.9	108.87	105.67	112.35	112.16	107.09	99.107	103.18	103.08	113.4	102.15	103.97	107.87	104.93	102.72	104.42	115.56	111.26	104.96	104.76	105.05	98.184	109.7	95.208	97.96	91.724	99.514	108.14	111.06	105.81	107.32	107.66	107.16	106.15	108.8	104.83	110.12	120.52	107.75	98.646	97.403	115.86	105.86	109.86	104.48	100.35	97.579
105.25	103.6	103.08	111.83	111.65	103.9	103.95	115.49	103.71	101.43	102.59	106.64	108	109.24	105.63	94.747	104.16	110.82	109.35	115.32	104.28	106.54	110.93	104.93	107.58	106.53	95.183	107.33	105.95	107.37	105.95	111.32	106.85	119.49	105.89	104.52	109.55	105.81	102.86	104.91	98.554	104.63	109.15	102.89	111.13	105.46	98.575	104.88	102.69	99.363
111.03	115.14	112.54	106.72	98.566	115.28	107.19	113.88	113.02	112.29	111.93	114.94	111.58	118.13	119.4	105.13	114.76	126.88	115.51	111.64	116.18	110.9	106.92	111.3	110.11	112.97	105.05	113.41	105.92	110.82	114.24	114.12	111.2	109.36	107.85	115.38	120.16	106.38	112.44	104.76	109.74	111.22	111.84	114.01	110.93	104.62	111.63	113.1	112.4	109.09
113.28	113.58	109.56	106.13	100.57	104.86	106.35	112.57	115.98	105.28	114.2	110.73	116.15	113.53	109.91	108.23	123.61	116.45	114.14	108.55	115.34	115.11	107.18	100.13	113.49	105.56	111.59	115.7	105.89	113.41	114.34	111.03	114.78	110.07	109.83	116.76	108.15	110.14	108.72	110.98	110.89	125.09	116.22	114.36	116.55	110.35	103.35	104.54	97.431	110.83
113.54	120.29	111.8	115.1	114.78	102.92	116.81	105.88	106.48	115.81	110.26	112.35	116.39	110.92	120.17	118.2	112.72	109.36	100.38	102.85	110.24	113.77	105.58	110.95	110.42	119.11	107.88	111.45	113.36	112.74	111.02	114.02	115.71	113.28	108.49	102.49	104.27	111.16	114.21	116.87	118.74	103.14	103.2	111.49	110.08	114.08	114.82	111.72	96.513	107.81
95.627	102.53	95.704	91.184	103.31	99.375	100.71	94.233	97.603	100.65	95.162	101.07	101.93	97.487	110.05	108.63	100.64	101.81	100.78	97.801	101.63	99.5	111.05	95.043	96.11	100.95	94.882	93.432	109.4	96.713	99.986	106.27	104.96	95.93	95.097	95.444	96.282	111.45	97.929	106.22	99.482	109.14	95.42	103.61	105.48	105.47	100.57	105.28	106.32	106.72
104.32	106.6	117.65	113.91	112.44	111.02	124.18	104.04	108.28	118.45	114.86	113.18	113.65	109.65	113.41	120.24	122.74	111.5	111.01	118.35	116.19	105.28	106.57	109.24	118.17	116.05	111.51	112.79	108.19	102.38	110.04	107.09	107.84	118.14	115.18	118.03	120.07	112.36	115.43	99.061	111.86	113.42	110.54	109.82	109.81	113.63	115.93	114.84	106.7	107.99
102.63	90.186	97.56	90.901	99.461	96.286	98.561	105.47	101.36	103.76	93.838	99.317	106.95	96.108	94.135	99.167	106.1	91.476	102.18	108.28	100.55	94.386	98.072	102.13	96.891	97.351	92.809	99.584	108.06	106.56	103.92	104.81	95.683	106.47	98.043	103.72	99.182	102.88	105.64	105.55	102.4	97.84	98.499	94.814	102	96.632	104.92	99.32	102.26	105.66
108.73	103.8	106.27	103.59	113.69	107.02	113.19	103.25	109.53	102.02	110.12	106.71	107.63	107.49	107.43	109.39	104.15	104.04	101.91	112.75	108.01	110.93	108.13	96.257	106.27	105.8	107.21	106.67	96.68	104.28	112.01	101.51	107.03	104.3	105.39	100.45	108.21	103.5	109.97	116.21	106.64	103.55	112.9	105.01	99.947	113.87	102.1	105.9	109.84	111.77
114.15	109.37	105.13	109.62	110.55	106.67	102.82	112.06	106.94	112.98	116.19	100.08	108.12	113.23	102.38	106.11	109.81	110.48	113.97	116.98	120.55	114.99	112.09	116.19	113.09	104.17	106.84	106.4	112.73	113.87	113.02	111.58	106.56	108.38	113.58	118.02	113.17	115.54	108.74	115.61	116.9	108.68	99.881	104.91	121.69	118.28	106.23	101.74	116.6	109.03
101.85	99.093	103.56	98.852	106.49	93.671	95.928	108.69	94.657	104.07	106.17	100.58	100.96	100.7	105.92	104.75	103.97	108.09	97.2	98.628	96.262	107.29	93.279	96.358	101.49	103.22	95.741	95.98	102.08	103.07	94.321	96.046	94.392	93.664	101.24	90.506	91.631	102.47	99.609	99.23	98.542	97.882	95.576	98.459	100.43	101.25	97.571	100.21	102.69	96.781
109.08	105.62	105.36	102.5	97.167	94.585	103.19	101.91	100.13	101.45	101.71	97.923	97.235	99.738	104.93	109.7	104.52	105.74	109.62	112.2	104.74	106.42	113.49	112.6	109.94	105.72	108.16	101.13	108.02	103.32	111.45	101.57	102.99	116.14	113.51	101.61	105.82	109.13	99.7	94.033	104.57	104.42	112.24	103.91	111.59	92.586	104.11	101.62	106.42	108.39
111.71	104.1	109.13	98.846	104.87	101.67	104.78	107.43	115.22	107.99	104.78	103.71	101.32	108.73	109.79	105.79	100.2	104	98.383	113.83	107.77	97.505	110.2	110.03	106.89	111.2	109.73	104.17	103.9	111.02	104.28	110.34	105.57	105.25	105.08	107.7	111.37	110	104.46	94.057	105.83	113.07	105.16	109.18	108.48	110.67	111.07	101.49	100.11	107
99.416	105.33	102.4	96.222	102.98	107.4	99.533	105.58	105.78	96.838	100.06	106.46	118.55	102.76	103.32	109.36	104.34	106.73	100.38	101.32	101.29	95.098	108.46	102.41	102.55	102.31	101.19	109.57	101.08	108.48	101.48	104.02	105.1	109.86	100.45	102.72	108.14	107.86	105.02	104.86	97.147	110.76	107.22	101.43	106.96	103.14	106.4	107.03	110.92	100.17
97.1	101.49	97.267	105.62	94.884	103.69	103.77	94.448	101.75	87.892	110.3	97.699	101.3	97.324	94.902	102.99	97.748	94.103	97.108	102.52	97.747	107.5	105.27	94.503	108.02	105.78	96.879	101.15	102.28	103.35	104.1	96.896	95.867	101.24	104.36	91.428	111.01	105	110.11	107.83	107.77	97.128	104.88	97.902	103.12	97.562	104.94	105.96	103.41	105.46
103.91	107.07	111.08	99.574	107.84	107.22	100.11	102.54	102.81	102.16	104.53	107.11	107.39	105.81	104.29	99.987	101.92	96.737	95.385	102.61	97.328	96.028	91.237	100.5	113.8	109.82	105.39	112.64	98.428	103.13	102.68	107.03	100.05	100.05	99.543	101.65	108.37	104.13	104.29	102.5	108.7	105.42	112.52	98.117	108.7	101.39	111.58	103.25	106.72	108.99
104.58	102	105.31	108.01	96.96	98.11	100.9	108.96	104.54	103.11	108.51	105.95	103.52	103.18	112.15	100.7	102.71	100.86	105.58	105.54	106.25	107.07	99.735	115.35	104.57	110.03	106.9	101.46	99.74	107.39	105.44	106.75	111.87	116.02	110.37	108.55	104.31	105.93	109.34	115.86	106.12	97.269	103.19	102.22	100.96	103.71	105.93	103.23	103.41	107.84
102.04	105.4	115.36	110.92	107.88	110.99	119.33	119.37	107.18	112.9	116.38	111.68	110.59	121.23	111.76	112.32	109.68	113.53	108.01	115.18	117.55	108.26	106.91	114.39	106.47	114.85	104.85	99.72	108.17	107.97	110.96	113.28	113.25	109.12	119.32	109.5	104.9	109.21	118.03	103.39	113.08	111.78	110.59	113.57	112.46	112.95	110.44	96.284	101.82	102.35
109.6	108.9	108.03	113.14	100.03	107.76	101.35	111.42	110.25	106.71	97.709	105.9	92.403	99.678	98.477	99.008	98.82	110.67	98.949	111.78	103.7	109.93	106.62	102.59	109.02	113	113.19	107.65	114.17	104.79	108.23	104.42	114	107.77	111.38	113.71	107.21	103.7	102.83	113.74	110.64	104.54	112.51	108.67	115.78	115.13	111.1	102.14	106.59	111.2
109.17	108.87	112.78	114.33	106.28	111.83	115.24	112.86	105.08	114.8	105.73	104.6	112.37	104.73	111.17	109.75	117.23	119.83	115.05	118.5	114.6	110.07	105.66	102.78	104.11	113.23	106.57	105.94	101.78	109.04	117.46	111.07	113.96	113.06	114.98	111.8	108.15	122.6	106.74	108.46	111.22	109.57	109.21	108.26	98.728	102.72	118.3	111.5	109.41	108.25
113.57	118.08	103.31	119.79	104.7	115.51	107.32	118.93	108.68	108.96	106.25	105.16	112.29	107.18	112.15	107.59	108.21	116.61	109.31	113.73	112.75	109.01	114.93	104.71	110.36	110.02	116.04	119.84	107.32	107.07	107.51	115.15	108.86	111.85	108.77	104.18	110.5	102.26	112.26	106.5	118	111.41	118.85	116.18	118.81	102.48	107.84	108.56	111.43	108.72
106.33	96.419	97.277	89.324	109.18	98.989	105.48	98.734	103.27	96.931	103.36	100.22	101.7	101.75	98.376	102.59	100.84	103.15	100.61	101.41	103.27	99.934	95.826	102.61	111.39	97.757	101.35	94.42	106.18	101.92	102.34	104.55	95.718	103.08	96.406	104.95	98.207	104.38	98.077	96.432	111.12	102.65	86.621	100.68	93.7	92.184	94.922	105.94	98.133	96.75
112.52	101.48	110.83	110.53	107.77	113.07	104.02	97.029	106.12	102.45	112	108.98	99.284	104.09	102.75	102.75	108.36	102.04	114.32	106.24	104.15	102.1	94.73	109.4	107.8	108.11	108.88	110.02	111.29	106.38	104.03	107.47	99.758	104.06	108.78	100.76	107.1	103.89	100.1	109.32	102.01	100.54	106.76	98.453	110.05	105.01	104.12	96.509	102.39	107.73
100.37	108.78	97.841	88.014	88.66	100.56	93.953	99.58	100.05	87.429	91.043	94.776	96.703	99.624	100.41	97.549	99.428	91.886	96.89	97.998	100.01	110.2	100.6	99.061	97.494	100.45	96.378	98.068	91.513	109.01	100.56	98.489	85.878	110.46	95.614	107.07	90.226	94.816	102.27	106.45	95.497	96.865	101.17	98.258	94.154	106.7	98.484	103.13	108.55	91.84
109.53	102.55	109.76	102.37	103.92	115.03	105.29	114.07	106.54	102.85	106.63	102.72	103.13	103.38	107.58	109.53	110.46	103.2	113.61	107.27	112.22	99.871	101.82	103.98	98.564	103.01	105.43	114.64	110.23	104.77	103.41	109.86	108.14	98.403	110.93	92.946	103.96	109.1	107.05	102.48	107.64	98.39	113.3	102.96	103.86	103.59	102.28	105.14	101.93	113.16
103.89	113.22	108.19	109.34	119.76	117.12	108.76	111.57	108.63	113.29	115.48	111.81	107.8	113.75	110.45	109.69	111.76	116.05	109.12	109.71	122.76	119.51	111.04	116.42	111.13	109.14	110.09	115.7	102.68	108.16	111.41	109.36	122.41	109.71	106.84	115.64	108.4	114.11	116.26	122.99	108.58	107.45	101.15	101.65	121.97	120.03	116.21	100.36	113.78	112.11
114.95	114.4	105.73	106.2	104.43	97.973	105.63	109.42	106.26	98.481	114.46	104.04	101.44	103.3	100.34	112.32	106.92	112.29	107	105.83	97.63	98.734	100.7	106.3	107.17	105.14	103.49	107.31	102.39	111.84	107.96	107.66	120.45	94.408	110.61	110.74	109.12	100.86	106.15	107.69	107.71	106.46	106.88	99.52	104.93	106.53	99.029	109.32	106.05	101.66
110.73	104.12	114.71	101.52	107.1	99.406	100.98	108.98	104.61	109.98	98.791	110.56	116.95	106.63	112.62	105.89	102.27	117.48	109.52	107.83	103.34	107.7	109.96	113.09	102.72	107.09	103.6	111.8	107.73	107.25	106.95	102.83	115.34	105.82	101.57	117.39	97.183	111.03	109.11	105.56	108.23	103.57	103.75	106.08	103.2	107.6	99.63	104.3	104.86	107.35
107.39	115.57	107.66	101.65	103.66	108.18	101.56	110.68	112.98	101.88	100.13	100.17	108.36	106.9	116.05	114.6	101.48	107.59	103.99	108.18	98.9	106.81	99.096	101.07	104.48	104.08	109.77	103.39	112.26	103.52	107.4	108.17	103.98	105.66	110.85	102.36	101.11	104.69	97.033	119.41	109.59	112.95	108.15	103.09	111.7	103.08	100.96	97.884	110.02	101.43
117.27	115.58	107.73	107.29	113.61	122.76	109.14	117.84	106.18	110.64	102.11	108.59	108.76	108.14	105.24	113.01	120.89	111.94	105.6	121.34	105.9	117.67	116.47	110.15	104.63	110.01	116.92	110.59	107.76	115.36	110.33	113.99	113.67	113.15	113.65	112.44	114.65	117.99	93.141	111.44	113.96	114.01	101.2	101.26	112.94	112.43	105.54	104.95	113.21	114.06
102.94	107.84	94.536	111	110.8	103.9	99.306	106	109.98	105.24	100.89	104.55	100.16	109.94	92.739	98.258	106.91	109.05	103.28	103.07	106.78	102.33	109.42	111.52	106.53	97.319	101.69	106.17	99.459	99.348	111.55	109.72	102.48	106.17	103.86	105.69	106.16	104.93	107	99.688	102.64	103.81	100.68	110.65	104.22	104.54	110.88	102.38	108.89	106.42
110.78	100.35	107.58	100.53	113.06	100.83	104.63	104.33	109.16	102.38	115.22	112.21	107.48	108	107.55	105.97	99.473	106.31	112.12	107.8	104.47	114.38	111.26	111	104.37	109.19	108.18	104.2	103.4	102.7	102.53	101.14	105.02	112.95	110.02	100.63	118.04	108.98	110.12	107.66	108.62	112.27	103.84	111.63	99.638	115.17	113.04	92.32	111.76	110.01
97.523	105.4	96.929	93.985	102.33	96.606	100.86	100.98	92.382	104.18	93.204	91.717	101.15	100.2	90.604	97.945	94.004	98.814	108.15	94.037	101.93	99.167	105.21	88.054	100.6	103.5	97.262	104.56	98.576	95.576	94.724	98.662	98.853	95.466	102.34	101.03	96.285	100.15	96.57	87.131	95.067	98.819	94.687	97.333	96.976	103.99	95.323	105.01	99.09	108.91
107.32	108.69	108.73	109.31	108.51	107.08	118.05	112.29	107.91	102.49	110.52	105.57	102.02	108.39	108.1	111.62	107.1	113.38	113.52	109.89	109.36	121.16	112.44	110.85	115.17	120.91	106.32	106.64	112.47	105.46	114.05	107.09	110.53	117.68	107.98	112.91	113.86	101.5	106.5	112.4	107.22	111.6	109.44	108.21	118.03	110.63	102.98	105.98	109.73	108.82
110.7	102.03	97.5	104.54	106.35	105.88	109.36	100.92	106.94	100.41	105.68	97.996	100.09	107.2	98.729	100.19	100.36	107.26	108.69	99.658	102.85	110.98	105.81	100.86	105.45	104.28	98.698	98.432	108.57	99.23	102.36	106.19	110.41	105.9	105.93	103.62	104.1	100.66	105.33	105.42	104.15	100.48	114.24	103.46	100.69	93.346	103.25	100.92	101.98	103.03
111.87	99.533	114.87	105.51	112.85	111.72	102.49	110.15	108.96	112.7	107.95	117.71	114.89	119.22	111.6	117.62	119.35	117.08	110.41	120.02	105.42	119.49	106.91	95.46	117.47	110.1	112.4	111.24	115.07	108.21	106.84	114.86	116.72	118.61	112.45	117.52	121.84	114.06	110.54	117.34	110.47	112.61	107.02	118.96	104.92	110.76	112.48	104.73	114.36	116.62
116.46	114.77	107.85	105.82	112.89	121.73	111.8	111.33	114.98	111.98	115.61	109.18	110.06	112.84	103.32	109.06	109.3	110.61	119.43	117.38	114.52	110.3	118.25	105.9	107.53	106.89	113.5	105.68	111.21	109.09	110.24	120.62	110.73	103.23	114.86	106.75	122.09	118.72	117.98	111.99	106.93	107.08	109.94	108.23	113.02	107.66	117.52	113.82	119.96	109.93
118.79	109.08	119.54	112.89	125.21	114.78	119.91	111.16	110.4	119.35	116.29	116.37	124.52	116.08	116.6	117.69	114.73	116.64	109.56	107.84	117.05	124.51	120.23	118.53	110.37	114.56	122.07	119.74	115.42	120.8	113.2	117.66	113.65	118.4	115.52	109.39	112.72	122.46	113.4	128.03	123.26	118.03	113.75	120.52	112.54	118.69	123.08	121.13	107.27	113.24
104.57	99.036	107.52	107.34	109.88	110.14	100.14	110.97	109.7	92.581	112.47	105.92	106.23	85.875	106.97	100.31	104.98	106.81	100.87	114.14	111.51	114.96	113.25	107.96	111.54	101.35	100.18	105.29	106.05	97.989	97.832	112.93	108.4	97.422	96.368	104.29	112.46	104.63	113.83	106.75	111.17	100.86	110.35	107.99	104.78	95.836	99.991	115.24	97.595	104.01
100.2	113.02	105.32	101.92	100.82	103.45	103.63	115.67	104.34	105.64	102.89	105.8	111.93	110.01	108.96	99.79	105.16	110.84	116.06	108.52	103.73	113.41	102.32	102.61	110.43	109.3	102.59	105.46	109.85	100.56	104.22	112.27	105.14	104.34	104.69	100.9	111.09	105.24	109.35	106.12	110.09	91.37	109.11	103.88	93.206	101.22	97.715	99.713	103.21	107.4
109	108.12	111.63	112.29	106.81	118.84	114	116.24	111.09	115.13	105.73	116.07	110.91	108.68	101.73	113.53	110.53	118.98	106.92	119.1	107.38	122.93	108.63	113.34	108.89	107.97	113.74	121.3	110.66	105.72	114.18	120.62	113.8	109.03	115.28	111.34	115.32	116.26	106.88	114.43	114.63	105.98	112.85	113.52	112.21	117.33	109.79	108.63	122.35	114
117.38	117.02	117.03	114.37	120.69	113.95	122.37	118.33	118.01	119.87	119.87	122.89	116.84	119.7	123.66	124.59	121.37	124.52	129.42	122.4	115.83	123.62	117.21	114.44	108.51	117.83	124.24	118.26	114.78	119.4	120.14	120.5	118.35	125.39	118.98	122.52	106.63	124.46	128.14	125.85	114.53	118.18	119.98	112.31	116.38	115.67	114.51	115.78	119.56	115.91
97.346	101.84	102.04	105.75	103.4	104.92	107.04	105.89	98.76	109.11	102.99	102.83	100.45	96.511	102	105.99	103.06	101.1	107.73	107.49	112.15	108.56	101.94	110.93	100.25	103.53	101.18	105.63	102.31	104.16	112.22	98.911	106.97	107.32	107.35	106.46	102.68	110.97	104.73	100.61	102.31	97.246	101.39	112.66	102.97	111.1	107.45	101.12	105.35	116.9
115.78	110.09	113.95	112.12	109.07	112.96	111.11	115.5	112.51	121.27	114.88	105.38	115.87	109.72	112.42	113.93	117.49	114.7	106.95	119.93	107.57	108.82	117.29	118.97	112.87	115.26	109.75	110.15	110.85	108.71	112.6	112.78	108.99	103.19	112.07	110.75	113.71	112.24	110.64	114.48	115.17	107.42	111.67	113.12	118.25	113.42	111.4	113.38	116.98	113.14
99.847	103.71	108.59	102.38	110.61	99.646	105.83	110.56	110	96.469	102.25	99.974	101.55	103.88	105.91	108.72	109.42	106.26	102.51	98.931	107.83	96.047	100.56	111.26	98.089	106.25	95.855	106	114.75	106.68	104.35	104.62	103.84	105.2	98.839	100.74	107.09	109.4	109.03	98.682	105.08	102.56	107.25	101.91	108.56	100.23	106.36	104.2	102.35	111.25
107.45	104.18	105.93	112.81	105.29	109.43	115.15	106.26	103.85	101.34	115	102.81	105.5	109.97	106.33	103.72	97.686	104.99	114.37	107.59	96.697	108.8	102.88	111.67	109.23	103.7	106.66	96.457	104.02	108.75	107.64	100.43	111.4	95.125	110.95	107.58	111.95	99.802	109.57	108.96	105.83	106.41	98.837	114.78	114.54	102.09	103.69	109.28	102.34	108.27
112.34	110.12	114.76	116.14	114.3	113.65	110.02	114.75	108.43	113.13	115.92	99.882	121.75	119.32	113.68	108.71	118.39	111.12	115.86	121.23	111.12	109.49	113.5	117.72	105.45	109.03	109.62	113.77	103.29	104.22	114.02	109.26	110.82	118.41	113.97	111.91	119.1	108.31	108.09	106.68	111.14	113.99	106.89	111.48	108.92	116.91	110.21	116.14	114.52	109.12
109.48	109.65	109.63	95.454	106.72	111.22	106.54	111.76	103.37	99.678	105.84	102.34	100.29	107.77	108	106.04	112.1	105.02	101.48	100.54	97.902	104.79	114.31	109.86	109.5	107.49	97.834	109.09	112.66	110.75	96.723	104.97	103.32	109.46	113.13	109.38	100.19	108.94	111.41	115.24	109.23	107.99	109.59	96.984	105.5	102.8	100.21	102.49	107.31	101.54
110.83	100.06	115.44	109.83	105.48	119.21	118.59	116.25	109.58	106.89	110.09	107.45	111.78	118.25	107.29	114.47	111.6	114.52	109.13	111.57	111.57	110.82	103.95	113.03	104.9	113.07	112.34	119.15	105.78	110.64	107.91	113.77	109.27	111.98	107.57	113.49	108.21	114.12	116	108.04	113.26	101.17	111.61	107.89	105.74	113.6	111.7	110.96	119.31	109.54
103.01	107.69	107.34	103.22	98.897	103.04	109.31	103.88	116.36	103.58	107.1	104.99	105.79	102	107.16	100.63	106.32	100.18	111.8	104.74	102.39	110.58	108.79	105.27	103.68	101.19	102.41	115.98	114.19	103.62	101.1	112.2	108.32	108.32	107.83	100.56	104.42	109.53	100.45	105.93	98.785	98.846	95.086	110.25	105.97	109.71	111.36	106.43	101.15	101.7
105.35	107.18	110.55	117.49	108.47	113.43	115.11	113.97	113.51	124.28	114.99	114.84	107.86	111.59	122.26	118.76	105.86	108.03	109.56	113.84	113.52	104.13	103.54	110.98	118.53	120.61	118.76	109.41	119.11	117.4	113.55	106.74	112.51	110.61	106.97	110.39	115.87	108.06	110.72	121.21	112.81	115.47	119.34	111	117.05	124.31	115.36	116.48	107.71	104.39
103.49	102.18	111.74	108.18	97.981	106.21	110.59	109.5	111.75	110.37	97.365	104.8	103.98	99.837	101.93	105.09	102.03	98.297	108.47	100.42	103.43	100.35	112.1	110.53	107.72	107.73	109.41	101.56	106.42	96.833	95.774	110.81	102.77	106.11	107.93	102.48	103.98	109.57	92.284	110.1	100.25	107.46	102.93	105.13	110.4	105.17	106.02	101.32	108.4	110.75
113.64	110.46	114.07	114.63	110.83	110.13	112.09	105.13	103.74	107.74	113.72	113.57	115.02	103.98	113.42	112.81	117.51	110.3	107.8	113.19	117.15	116.97	108.31	114.58	107.91	115.23	105.86	115.63	106.14	112.03	113.19	109.12	108.42	111.74	121.1	107.15	114.13	112.12	104.26	112.59	100.95	114.78	112.67	105.19	110.77	109.75	109.69	115.99	115.08	113.42
108.11	103.53	121.37	116.28	110.61	108.35	114.83	105.78	110.46	111.59	105.17	112.18	110.5	107.19	100.03	109.57	110.07	117.85	114.8	111.55	100.7	102.95	115.48	113.72	111.61	112.77	113.01	112.95	108.31	121.13	103.88	105.95	110.24	113.71	110	108.7	111.88	99.651	114.71	108.86	116.72	112.51	113.06	104.8	114.83	115.56	106.16	108.65	110	107.53
104.12	105.34	104.06	112.81	99.585	102.27	106.14	102.2	108.68	107.28	111.59	110.29	99.253	108.2	106.9	108.85	125.2	110.47	113.15	102.57	100.35	111.96	106.68	98.413	112.04	119.15	109.55	107.54	104.05	106.43	98.867	105.22	104.43	111.97	111.03	101.55	109.79	116.17	108.69	110.31	103.2	115.47	104.18	113.44	105.84	107.72	111.97	110.8	118.73	105.06
102.12	102.8	107.9	117.5	109.05	103.43	103.37	103.65	110.25	108.91	100.57	101.25	97.863	100.87	100.29	97.562	114.14	110.19	106.62	103.77	108.44	103.25	108.1	111.3	102.22	109.44	110.9	96.336	105.38	105.87	103.28	95.237	107.58	107.26	110.18	106.66	99.784	96.399	109.93	102.96	104.09	105.01	87.479	103.12	104.29	96.479	98.089	108.98	110.94	96.937
105.45	106.86	99.604	111.56	103.91	108.08	108.71	104.52	96.576	100.45	111.79	105.49	108.05	100.46	103	107.41	110.15	103.92	113.91	107.18	109.64	113.17	108.21	99.691	102.38	104.9	102.23	105.16	103.78	105.46	102.86	108.55	105.11	109.55	103.43	95.643	100.13	108.21	104.28	105.56	111.4	108.55	101.6	109.89	112.44	103.55	103.47	106.04	105.89	105.73
102.02	94.257	99.24	102.28	105.89	99.557	98.356	93.431	108.8	102.52	97.908	99.887	105.27	92.312	105.19	96.667	96.291	100.85	96.944	99.943	99.828	96.035	100.85	90.212	100.8	105.62	101.58	108.73	106.67	97.041	92.357	102.21	94.993	97.792	104.86	102.65	97.959	95.827	104.73	106	101.24	99.607	105.72	97.678	97.3	92.248	105.75	98.289	100.78	105.96
97.936	105.03	98.054	97.566	107.24	105.97	104.18	100.05	105.12	105.74	116.91	115.02	102.38	103.36	99.416	108.48	106.2	108.03	107.77	103.72	115.17	102.81	109.8	104.67	107.24	98.825	105.58	104.02	118.37	105.85	112.25	101.81	105.84	110.57	112.8	101.59	106.48	105.52	104.42	102.73	100.56	111.27	101.2	99.859	101.45	101.63	97.019	106.83	103.38	97.909
107.31	106.91	116.05	108.58	104.89	104.27	108.02	110.78	116.12	115.45	110.36	111.04	114.42	113.53	102.1	113.25	112.58	110.12	114.95	114.17	110.93	111.69	98.68	113.88	111.21	112.51	119.59	117.5	115.09	116.55	108.72	108.26	108.2	115.49	109.2	111.44	102.15	106.4	103.15	105.34	113.63	114.27	115.5	106.54	113.92	107.11	112.8	104.8	101.33	103.54
111.02	112.5	107.31	106.28	115.66	115.94	114.07	113.17	105	105.87	108.01	118.2	111.48	116.73	116.13	113.95	110.4	110.27	103.55	113.3	120.37	115.14	105.69	114.06	104.62	112.91	108.26	111.65	113.89	112.77	121.82	111.09	100.19	113.2	120.51	109.77	108.13	117.43	113.73	119.88	113.99	107.45	105.71	105.53	107.66	115.02	111.83	114.21	116.87	112.93
122.2	106.5	107.43	110.96	99.888	106.16	100.73	105.89	97.814	108.81	105.84	111.49	119.99	103.83	98.176	113	109.14	93.278	104.94	107.28	106.92	109.02	96.647	101.33	109.01	111.05	104.63	111.82	105.73	108.75	107.08	105.04	109.27	108.81	108.17	112.52	106.52	116.08	108.46	109.47	107.01	103.63	107.16	104.48	108.96	92.764	103.64	115.71	104.36	110.9
111.03	105.33	109.74	100.37	116.66	102.11	105.92	109	111.77	109.35	102.24	111.9	115.67	103.22	107.45	102.38	109.87	114.21	107.77	113.95	114.36	101.76	111.43	101.15	113.8	109.08	105.11	116.98	108.63	120.78	104.44	108.45	113.65	101.5	114.33	108.36	108.42	108.73	101.53	111.32	108.69	110.16	108.87	108.28	99.791	106.69	118.33	105.49	103.57	119.26
109.12	121.02	123.79	115.57	119.44	119.49	119.73	120.14	117.97	116.1	119.84	116.61	110.15	118.95	126.51	118.98	122.27	118.13	118.68	118.64	115.4	123.08	119.64	116.42	113.51	115.72	118.92	121.87	108.44	114.67	113	113.37	118.64	109.5	115.76	121.94	112.54	109.38	116.91	109.37	127.33	115.4	117.37	121.42	126.63	116.3	117.24	116.54	116.5	124
105.14	108.93	103.25	110.45	103.94	107.8	108.45	114.03	101.27	95.461	106.55	105.67	104.92	107.4	108.53	106.02	120.01	108.13	108.89	110.46	107.77	103.27	105.18	105.06	100.42	107.01	107.71	103.06	114.03	111.48	100.61	112.71	103.46	107.96	102.37	100.61	111.77	107.49	106.21	109.82	109.84	102.38	108	96.868	105.5	107.5	108.56	112.28	101.06	104.55
101.75	107.47	107.53	103.32	112.63	109.38	109.6	98.141	104.67	89.891	111.15	105.16	106.36	102.66	104.04	99.336	109.72	101.93	97.01	100.68	97.102	95.299	109.22	101.43	100.27	108.99	102.66	102.38	105.57	109.74	103.14	102	105.02	104.79	96.572	105.65	101.55	108.72	109.62	109.74	102.76	98.168	105.31	105.85	112.87	107.95	101.83	102.56	111.89	105.86
114.87	108.11	110.2	103.67	114.14	115.66	106.74	112.48	110.83	107.49	105.68	115.46	110.43	106.53	111.67	110.72	111.72	113.5	109.96	107.74	116.21	114.38	101.67	101.09	103.58	107.43	111.5	116.69	116.85	112.11	106.46	108.44	108.63	106.9	111.3	115.34	108.38	117.85	117.27	113.2	112.39	110.3	115.65	108.73	102.08	110.05	104.24	112.46	106.33	103.36
105.76	103.01	111.64	98.922	108.02	111.08	104.19	108.25	110.32	113.62	100.99	101.99	111.86	107.96	113	112.58	112.57	114.42	98.589	99.922	103.68	112.18	111.46	107.27	105.81	106.52	104.05	109.44	103.89	105.26	111.65	105.03	108.19	107.31	106.24	104.5	107.79	105.88	112.52	103.42	107.47	109.93	101.95	108.92	111.65	101.54	108.79	113.59	104.92	113.38
113.8	112.66	117.29	119.1	104.84	112.75	113.76	114.91	109.95	121.42	115.14	115.29	107.64	120.08	119.59	117.07	117.84	119.38	110.79	109.89	117.81	115.46	110.77	109.52	106.57	112.27	110.5	116.89	115.04	118.1	103.41	113.72	115	108.58	122.52	116.79	118.52	108.36	122.89	110.17	118.45	115.9	114.74	115.14	110.08	115.73	111.79	108.04	104.84	107.84
116.11	114.42	110.05	111.24	103.77	107.44	113.62	113.7	114.65	114.75	113.21	106.09	108.74	106.09	102.28	109.97	116.48	115.28	106.78	112.27	111.91	116.33	114.36	109.35	109.5	117.34	113.84	109.49	112.78	108.7	110.36	105.49	109.7	114.01	112.4	105.44	107.81	103.81	108.69	113.64	102.92	110.16	104.68	114.7	110.1	114.44	121.79	110.44	114.92	106.16
104.88	103.45	104.78	110.43	109.5	102.85	104.54	100.58	101.61	108.27	103.1	103.63	106.17	107.27	103.6	111.21	110.1	98.641	111.79	109.54	114.88	104.8	103.22	95.726	105.29	108.33	108.41	96.317	99.904	106.1	103.27	108.35	115.94	100.11	99.93	102.12	109.66	104.95	112.82	112.01	107.7	108.3	108.61	105.95	96.991	99.939	110.12	111.3	103.8	108.9
107.18	111.93	117.76	107.79	109.67	103.59	109.97	115.39	114.91	111.51	109.64	116.92	118.65	108.26	104.72	106.33	115.96	113.14	114.05	106.25	109.74	114.91	110.69	102.59	113.79	112.87	105.68	109.59	99.715	117.66	112.78	110.52	117.59	116.87	112.03	110.21	112.53	112	107.02	107.49	113.45	112.26	109.87	111.85	116.49	115.56	115.13	106.95	117.02	109.06
102.59	107.7	116.43	109.35	113.95	104.68	114.57	111.08	94.996	102.71	117.26	108.74	108.29	116.14	109.1	114.58	109.13	105.56	110.5	111.78	106.27	110.46	110.33	108.1	107.32	110.54	102.22	115.33	112.91	116.7	113.83	105.67	114.2	117.78	105.04	105.45	101.24	111.26	108.1	109.83	116.62	109.63	110.84	110.21	104.22	109.63	108.09	109.5	121.86	106.46
121.11	121.2	109.07	110.55	113.85	105.38	107.84	119.98	110.86	113.55	104.95	102.23	109.79	112.33	115.53	114.02	111.98	114.4	106.8	105.93	116.52	104.74	110.31	114.75	107.62	110.09	108.83	109.28	121.33	111.4	113.71	100.03	106.6	102.85	109.74	112.1	112.07	112.23	111.53	108.52	101.81	119.42	122.61	109.08	112.37	106.12	115.64	111.23	116.96	113.03
109.34	110.88	113.51	110.79	119.32	115.55	117.85	112.77	104.3	117.11	114.78	111.84	115.96	120.27	118.6	113.78	107.8	117.07	111.82	105.49	109.17	109.2	113.39	109.37	110.2	105.94	109.92	113.94	125.17	121.2	122.78	106.89	114.08	111.99	106.12	107.38	115.97	112.8	112.65	117.4	110.23	123.26	114.32	108.91	117.52	105.41	117.62	107.05	111.19	109.08
114.55	111.22	109.13	112.9	109.05	109.13	116.28	109.76	116.92	114.76	105.54	108.13	112.31	109.59	111.51	115.17	110.25	113.77	116.03	110.21	106.4	112.63	120.61	111.06	122.57	111.92	113.67	112.48	120.13	112.14	119.03	108.9	109.71	111.77	114.81	111.75	110.24	111.33	116.7	109.71	108.74	117.24	124.22	117.17	121.64	115.73	115.97	115.12	111.07	105.7
116.06	117.79	109.95	114.51	114.62	115.76	107.44	108.34	117.81	114.17	110.15	119.03	116.78	113.49	108.48	113.12	108.86	104.8	118.11	113.8	118.06	98.535	115.7	106.07	120.88	107.74	106.63	114.33	112.22	110.37	104.68	110.29	103.57	108.06	109.58	124.29	107.9	108.91	114.4	111.69	110.1	112.97	111.11	111.14	105.91	103.33	115.32	103.99	109.89	113.87
97.641	106.53	97.22	101.21	93.609	106.43	102.54	98.4	100.41	102.75	100.04	96.113	105.11	95.783	98.142	103.67	101.73	105.32	99.099	103.36	100.57	107.43	94.542	100.77	98.329	100.38	97.084	103.14	95.611	94.777	98.778	97.342	109.99	102.37	98.712	96.003	104.48	100.95	102.92	94.67	96.589	94.816	112.25	103.41	103.33	101.36	102.49	94.7	107.83	108.01
108.21	106.19	103.62	107.96	106.97	104.48	102.82	105.25	99.443	100.79	112.39	106.3	110.7	100.3	114.09	99.732	111.41	97.139	105.23	115.98	109.86	103.29	102.92	114.93	110	107.19	104.91	110.45	102.91	104.72	101.59	108.9	104.29	109.47	103.21	103.97	108.63	107.31	106.83	105.99	109.04	96.517	105.91	111.05	111.19	107.52	106.58	104.16	107.52	107.37
112.85	113.44	108.56	110.22	110.51	100.44	112.03	107.16	111.26	107.73	113.72	105.61	107.82	103.13	112.43	110.21	118.63	109.34	111.88	107.05	107.67	99.092	107.59	108.16	111.84	111.42	110.77	111.36	104.92	107.45	107.28	111.37	113.49	117.15	111.39	103.46	107.51	110.72	106.08	110.73	116.96	109.17	108.39	112.07	110.18	108.17	109.25	112.5	118.01	110.99
103.53	98.643	102.42	105.11	105.97	98.04	102.11	104.17	100.35	108.24	107.11	96.531	99.188	102.89	102.38	94.721	106.62	102.86	90.88	100.66	107.43	106.36	111.35	104.77	97.418	101.68	104.58	98.766	100.45	108.09	103.8	110.28	109.72	109.97	92.078	106.22	106.24	97.85	103.58	106.25	101.04	106.76	105.5	100.75	104.26	101.36	91.209	105.35	97.36	108.68
115.81	120.67	115.01	112.93	118.15	116.24	115.63	119.01	115.36	112.68	107.93	122.04	111.59	122.8	116.77	110.62	109.96	122.5	115.88	113.66	113.34	112.08	114.05	121.02	117.71	106.8	116	117.26	130.16	112.6	121.97	118.79	122.15	118.81	121.07	116.67	113.97	110.16	112.73	114.3	116.6	117.68	120.69	114.78	120.67	120.91	107.57	118.72	116.36	122.47
116.29	98.801	104.54	101.85	106.54	98.331	100.32	106.45	107.38	108.05	110.32	109.32	108.6	100.51	104.05	103.72	98.634	103.62	102.35	112.13	110.03	105.35	113.21	104.27	108.72	114.09	101.17	106.46	107.71	114.41	109.21	108.65	109.53	104.47	102.35	116.27	107.88	96.147	106.43	110.79	104.57	109.97	103.28	107.33	110.74	96.582	111.98	113.09	103.42	109.08
102.99	88.156	103.44	101.71	99.874	99.269	100.05	97.07	100.09	102.12	103.77	103.88	89.245	101.2	92.993	104.65	112.8	99.465	101.12	97.738	97.591	99.801	93.404	101.34	107.69	93.599	102.82	98.357	97.184	99.146	102.02	101.89	97.55	100.15	103.74	106.39	105.29	105.06	97.914	97.695	99.844	99.463	94.379	100.6	102.39	106.8	97.002	108.17	104.25	105.98
111.67	105.33	109.55	110.62	111.67	116.85	106.94	111.71	115.48	114	108.46	116.55	107.34	104.87	119.4	119.16	108.1	104.41	111.24	112.21	112.56	112.61	111.86	115.19	113.91	103.85	109.29	108.29	117.71	111.13	112.99	114.97	113.96	105.77	105.87	108.46	106.9	108.74	119.88	102.35	111.19	115.09	119.79	113.77	112.28	119.53	108.79	111.67	108.15	103.77
123.53	104.36	118.25	110.96	107.21	120.86	117.78	115.42	109.7	117.68	120.75	107.23	109.93	115.57	104.37	103.76	110.13	111.76	119.86	119.59	111.68	108.27	113.81	111.78	115.22	111.11	123.7	115.22	102.09	113.87	114.38	114.49	111.72	108.22	110.91	112.93	108.02	111.53	109.62	108.1	112.59	110.68	112.36	107.15	112.21	108.71	104.01	108.93	114.52	115.59
104.96	117.58	112.05	105.64	107.41	105.14	111.33	104.7	104.07	105.88	106.94	100.97	99.917	105.62	102.32	103.98	103.57	99.92	96.032	99.375	95.243	100.61	109.84	101.39	106.56	110.53	105.97	102.25	112.52	110.57	108.41	100.65	111.84	111.82	103.56	105.31	114.16	109.83	102.76	98.297	96.05	96.271	107.28	115.7	97.256	99.87	102.63	106.76	106.2	103.51
115.75	113.94	104.54	113.08	107.82	112.1	116.49	101.18	118.88	103.92	114.54	116.95	109.98	121.11	119.27	103.2	113.42	105.81	114.88	105.14	113.76	101.6	116.09	107.9	120.39	110.72	107.75	114.54	108.83	115.04	125.6	112.19	117.04	105.21	110.12	112.72	122.21	107.55	120.72	114.87	106.31	122.32	116.01	109.7	103.31	106.62	112.14	112.46	107.5	116.17
100.21	113.3	103.49	102.72	106.72	108.98	109.09	101.67	111.16	102.53	108.12	103.76	103.61	105.27	103.86	106.59	110.99	100.89	106.04	100.38	97.662	101.29	110.85	105.05	108.81	110.12	109.77	102.94	104.3	95.289	107.98	102.13	102.8	105.3	103.81	108.24	105.55	108.12	104.61	109.69	108.51	108.91	106.92	106.2	101.57	103.9	107.58	107.63	100.29	108.11
107.49	110.54	103.1	94.564	115.72	104.75	106.34	101.8	108.2	99.792	106.49	95.946	104.11	106.99	108.05	98.493	99.112	104.87	112.9	107.99	105.42	98.065	103.37	107.97	108.45	108.29	107.25	102.86	108.44	108.53	103.05	106.87	105.23	107.5	111.11	106.79	105.52	107.42	108.49	98.121	96.192	117.29	97.158	96.157	101.85	104.06	101.34	103.5	108.16	112.31
104.93	107.08	110.78	117.45	118.58	110.7	113.48	123.4	119.57	113.63	114.55	120.83	114.83	112.25	112.32	116.92	112.75	123.93	103.21	118.78	112.66	111.38	105.16	102.85	116.59	122.35	109.87	109.47	111.26	111.27	110.61	110.75	113.59	112.09	115.62	113.75	107.8	110.54	112.89	110.55	118.52	101.13	112.96	108.74	108.52	113.86	114.84	116.5	121.98	108.45
102.13	90.227	111.34	101.1	102.09	98.28	99.046	105.38	94.265	99.568	104.1	111.16	104.79	97.823	95.982	100.25	104.47	93.66	91.657	96.168	105	92.863	99.17	104.68	100.69	105.33	104.09	98.764	100.41	96.412	102.03	94.046	99.774	107.81	101.27	107.67	98.362	104.63	99.996	100.87	100.41	100.65	99.72	101.09	99.726	97.091	93.218	101.62	99.002	90.578
91.474	98.066	99.226	103.81	99.154	105.06	100.04	96.119	102.58	102.43	103.07	102.65	102.39	102.71	104.34	95.771	104.05	94.972	96.339	96.065	102.23	96.27	96.347	100.33	104.22	108.63	96.011	92.92	103.21	96.878	104.42	94.497	102.46	108.82	99.276	98.286	94.779	100.98	92.552	99.036	95.323	92.792	107.8	97.312	97.338	102.53	99.732	100.3	97.011	99.11
102.68	108.87	105.59	108.94	105.98	114.44	106.32	112.91	108.16	107.87	108.23	103.56	113.96	110.84	106.97	112.72	110.74	107.01	97.179	111.45	100.74	107.41	109.06	108.66	108.62	105.26	97.241	103.09	109.65	104.16	108.41	97.879	101.21	104.87	103.67	103.68	109.56	95.756	111.41	94.623	105.11	107.95	108.97	104.88	112.92	100.99	100.1	105.66	106.12	96.544
110.27	104.19	98.507	110.22	113.78	110.39	107.12	108.67	101.98	109.81	108.91	109.98	108.19	115.77	111.69	104.98	113.12	100.98	115.97	111.74	116.53	104.76	112.64	112.58	105.52	112.24	105.36	110.64	115.37	116.49	116.75	112.54	115.32	107.86	102.2	116.33	111.98	101.52	110.89	103.47	101.85	107.62	113.44	108.98	110.49	109.78	109.1	120.66	109.08	112.98
120.51	109.53	112.38	118.93	103.28	108.31	105.69	105.03	111.73	109.08	98.376	100.19	101.95	109.86	114.67	105.38	107.3	119	103.7	106.11	103.83	111.39	107.87	108.21	111.3	92.965	109.22	112.46	107.24	106.83	103.08	100.53	113.71	113.06	101.17	106.87	105.5	105.55	110	94.311	107.98	114.46	117.42	109.83	104.69	108.22	112.31	113.4	100.45	99.66
108.46	100.87	105.85	110.93	114.13	101.94	105.33	106.09	112.46	113.99	102.23	103.86	106.95	108.78	107.21	105.53	104.26	99.884	113.66	103.27	108.08	104.23	104.15	98.69	108.29	106.27	111.99	99.992	107.06	111.54	107.79	104.02	108.94	111.23	101.23	106.53	100.36	109.18	106.01	105.1	106.71	109.68	109.87	114.57	104.65	103.69	102.18	99.78	109.33	105.81
111.46	109.98	110.93	108.89	109.83	109.05	109.08	113.32	109.07	111.61	101.08	105.73	102.21	98.481	99.705	107.37	102.74	94.075	102.01	103.71	112.47	115.23	106.41	101.22	100.1	107.5	96.04	102.84	100.77	112.21	107.89	111.51	103.66	105.45	115.25	108.99	111.24	102.7	107.79	110.64	106.41	107.19	108.48	96.87	105.98	115.79	105.49	101.43	108.01	99.95
99.311	106.96	107.75	103.53	117.91	108.84	108.76	99.715	106.9	99.338	101.36	108.36	103.49	114.43	102.94	113.76	102.2	100.54	118.62	106.96	108.98	103.11	108.3	110.39	111.87	111.62	105.69	109.28	108.14	107.24	102.99	111.29	103.93	100.22	116.5	106.25	103.83	110.82	98.54	103.22	103.42	100.27	101.93	108.38	101.92	109.01	105.28	104.92	102.29	108.06
99.657	106.8	98.954	105.41	106.19	106.61	117.77	104.98	96.041	100.18	110.43	106.17	106.77	105.45	96.511	109.88	105.3	98.225	98.744	107.31	96.973	105.75	104.5	111.87	98.809	102.39	106.08	103.25	102.77	100.52	101.34	99.157	101.8	104.83	99.163	101.59	106.03	108.58	102.45	91.912	101.45	108.53	105.27	116.03	110.56	111.42	106.33	95.759	97.163	105.94
111.6	105.67	107.26	121.63	109.21	109.62	110.8	110.11	106.27	113.82	112.15	107.87	114.1	113.25	110.18	113.17	116.73	102.61	113.73	109.89	108.04	110.27	109.05	120.01	106.12	103.39	108.24	106.89	114.96	114.16	110.15	110.71	119.22	108.18	113.63	106.36	109.03	113.13	112.12	115.83	105.78	108.55	104.41	99.555	109.45	123.22	110.71	115.33	111.82	106.37
104.58	106.22	103.62	100.15	97.075	105.95	105.62	96.809	98.689	115.6	105.26	98.048	106.78	111.39	110.43	98.959	97.137	99.774	106.9	108.7	107.38	103.84	115.45	110.65	105	110.19	108.47	104.8	105.82	107.74	109	108.55	109.36	111.81	115.22	112.12	100.99	104.22	100.59	101.25	105.9	105.13	113.04	105.24	113.83	104.13	105.76	104.45	97.814	107.59
110.02	107.4	108.73	102.81	97.495	100.81	100.18	101.71	108.22	107.28	95.705	111	99.787	107.97	102.61	102.17	103.24	104.63	94.988	101.81	103.09	103.3	95.23	99.666	97.149	105.85	101.79	104.97	99.387	103.4	105.88	106.69	103.81	105.67	95.126	101.54	103.02	114.7	102.66	117.39	109.52	102.53	111.46	109.63	106.46	111.43	102.78	118.01	97.987	103.39
102.86	107.81	115.92	107.35	102.2	104.98	98.913	114.68	96.596	104.99	105.51	104.41	112.74	108.91	99.103	99.504	107.52	102.09	102.34	104	104.57	109.51	113.22	99.693	108.87	108.45	99.538	105.24	105.78	116.87	117.36	105.97	105.49	96.889	108.03	105.31	108.33	94.075	100.41	102.56	104.54	104.94	111.09	115.29	94.441	94.345	97.312	108.65	106.61	107.81
98.204	111.5	114.66	113.31	103.58	98.62	108.91	110.56	101.83	103.14	107.35	106.37	108.15	107.8	102.9	103.08	108.55	108.09	103.19	97.55	105.82	101.81	106.65	104.23	110.02	107.91	108.64	103.41	104.33	108.06	106.45	103.09	103.79	100.97	113.5	98.445	103.27	106.1	108.21	95.974	114.39	110.26	102.98	102.43	101.5	101.9	109.25	103.69	104.83	103.63
116.7	106.64	111.61	113.24	116.32	112.58	114.64	110.06	113.57	112.69	98.564	105.85	110.75	113.61	111.76	119.23	113.71	109.5	115.57	113.66	106.2	112.88	111.67	123.36	111.71	111.05	104.31	109.68	109.81	110.59	115.07	103.71	110.88	116.82	110.72	100.65	109.42	105.52	112	114.12	117.35	120.29	116.18	110.47	109.7	101.31	114.89	114.76	107.79	123.33
116.92	126.75	115.39	118.56	117.41	110.12	110.35	102.64	110.39	105.04	115.07	108.38	105.97	110.43	117.95	110.7	102.78	121.34	104.68	115.92	111.48	111.44	111.15	116.11	108.37	118.35	115.09	110.59	117.92	125.82	109.84	116.8	115.12	112.74	112.35	113.76	114.87	110.25	118.97	117.14	116.37	108.17	120.13	111.86	113.76	114.42	109.98	103.69	112.9	111.25
108.75	103.36	104.83	106.7	111.51	92.371	113.21	109.57	99.914	107.75	98.595	94.038	104.39	104.36	97.484	109.49	101.42	112.38	97.644	100.88	106.1	114.46	107.77	106.91	100.59	109.65	111.32	114.4	111.83	107.13	105.95	104.05	105.48	104.65	107.24	104.55	106.22	105.21	93.999	114.04	103.07	106.87	106.34	107.15	110.37	109.55	109.86	106	111.79	113
91.226	88.387	99.53	92.077	104.98	100.92	98.316	104.78	87.772	105.21	102.04	92.11	101.43	110.49	99.769	96.502	98.648	101.55	100.24	104.59	99.285	102.52	95.805	103.73	96.525	101.15	91.246	111.1	102.08	103.99	91.924	97.911	100.77	106.46	96.086	103.66	100.78	98.317	98.884	100.47	103.65	96.707	89.597	98.022	101.67	95.918	99.694	109.07	103.96	107.48
108.38	103.31	110.6	113.2	112.2	105.92	116.65	122.73	114.2	116.36	120.97	115.07	112.95	112.6	104.05	105.97	112.55	106.35	116.54	108.45	108.57	107.58	117.01	114.06	109.09	116.5	105.2	112.65	110.43	104.77	115.3	116.01	115.17	115.77	104.25	113.15	111.2	114.54	107.82	114.15	113.29	110.76	109.66	110.35	110.08	107.76	106.71	112.51	97.539	112.54
106.17	111.9	100.73	96.692	107.59	98.652	109.29	105.03	110.11	100.13	96.572	103.79	108.29	105.11	107.18	105.53	104.33	110.22	104.98	109.08	97.304	111.42	110.82	103.55	106.35	103.45	101.16	107.66	99.438	105.31	101.22	113.63	104.63	107.51	98.725	109.11	103.44	99.453	114.84	108.56	100.33	98.834	111.05	99.557	102.94	104.39	95.29	100.42	110.61	109.26
108.32	117.75	109.79	113.63	112.08	104.78	108.56	107.05	110.74	105.1	110.84	110.48	104.81	103.22	105.82	112.06	112.78	115.89	106.48	105.85	102.86	108.1	104.35	103.8	91.652	108	106.38	97.623	101.65	109.03	107.44	104.93	96.149	105.26	94.494	112.44	107.42	111.03	113.79	99.662	102.18	109.55	104.18	102.66	107.28	105.39	105.45	106.58	104.41	114.57
107.48	106.1	109.36	99.485	109.48	105.7	108.04	105.9	112.32	117.41	113.15	109.38	111.73	105.13	104.26	113.31	109.36	106.83	110.83	100.02	106	112.16	103.8	116.63	115.46	108.25	117.45	102.72	119.17	120.9	112.15	114.53	110.3	113.96	110.03	95.715	111.02	118.3	111.49	99.995	110.89	106.82	113.88	106.48	111.63	107.08	105.22	108.34	111.88	113.29
99.693	95.902	105.78	104.36	99.249	109.4	104.01	106.92	103.63	108.55	101.49	102.01	97.554	106.57	100.38	102.46	107.04	105.43	108.18	101.04	105.48	102.76	99.399	105.2	100.3	104.07	102.17	101.47	108.36	105.49	99.655	106.19	109.08	105.6	113.12	108.39	97.538	96.963	100.24	111.96	113.2	109.36	112.6	109.26	112.6	102.18	96.458	103.63	104.74	103.97
102.96	108.69	104.4	98.753	115.71	97.263	106.81	111.28	104.51	104.25	102.86	111.57	109.63	111.32	101.39	100.01	101.82	97.823	108.64	110.04	110.59	102.52	106.97	98.007	118.42	102.19	107.7	108.95	109.7	99.072	108.23	107.4	105.51	114.65	106.07	99.489	105.93	110.14	114.21	101.59	112.23	99.951	95.731	94.136	103.83	110.78	99.438	110.11	107.03	108.47
115.3	101.26	94.664	107.78	99.108	108.5	111.1	110.84	103.15	107.35	102.64	95.293	104.74	100.04	107.57	111.11	103.93	111.47	99.653	102.23	97.544	97.378	100.69	100.54	103.6	112.32	101.06	101.97	106.19	103.66	109.15	114.43	105.27	103.6	108.2	101.67	107.02	106.3	105.97	100.12	117.38	101.15	102.8	103.75	94.115	102.85	102.24	100.33	104.43	98.051
111.75	103.01	97.104	103.22	104.92	103.65	100.55	94.901	104.05	108.15	94.901	101.83	100.91	103.52	101.95	100.02	100.67	99.342	105.87	105.56	105.88	103.17	104.31	106.82	106.1	103.06	107.24	102.96	104.58	98.857	104.32	99.375	104.97	98.588	109.05	103.56	108.77	113.98	98.003	107.68	105.84	102.6	105.49	102.73	102.98	106	96.822	100.03	100.62	110.83
99.081	103.18	104.05	98.6	108.4	102.88	104.34	99.424	107.55	110.03	106.05	96.789	114.12	99.288	102.82	109.86	112.3	96.783	113.19	97.262	105.42	105.3	108.45	98.607	105.38	108.1	105.08	110.46	106.81	107.82	108.4	102.21	102.24	99.329	100.31	99.43	96.977	107.18	111.01	93.147	106.28	104.16	109.57	109.74	98.809	107.96	108.55	107.82	112.08	108.11
111.6	118.18	114.54	113.84	105.37	122.14	99.826	109.89	115	109.43	116.2	109.63	115.28	113.38	108.02	102.37	120.26	106.4	107.33	115.16	104.34	113.54	100.15	110.62	104.7	107.96	108.8	112.04	111.82	107.8	107.74	110.33	113.55	103.93	117.57	110.24	102.98	106.63	107.61	112.61	102.03	113.38	112.8	96.662	114.77	109.24	102.13	114.42	112.61	104.45
107.97	105.77	107.92	105.36	97.219	107.32	101.45	97.084	102.87	106.34	99.944	107.84	100.02	103.06	109.1	96.648	98.52	108.04	103.81	105.36	103.55	103.74	110.99	109.07	102.57	103.54	101.97	108.44	90.965	99.48	101.58	96.522	99.683	96.365	95.481	107.74	109.03	109.86	108.39	108.13	107.88	93.117	110.48	107.56	113.88	98.04	97.522	112.07	100.39	108.03
117.27	108.88	104.52	106.84	114.53	106.2	119.47	114.07	119.02	96.598	108.05	109.25	105.92	114.26	121.15	105.32	114.66	118.53	110.92	107.87	109.45	106.92	102.21	104.36	114.54	111.13	115.56	110.24	114.44	106.27	102.67	116.03	113.4	105.43	108.84	125.55	108.52	122.34	123.43	103.29	115.01	100.43	107.81	115.58	122.77	111.49	118.21	117.79	112.59	104.99
96.947	93.387	101.73	104.72	89.044	93.014	90.826	103.14	104.38	98.792	102.92	95.703	102.76	103.59	99.975	92.839	102.72	106.42	97.875	102.49	91.56	107.12	89.906	104.67	102.16	101	109.91	103.9	100.97	102.27	98.11	99.013	102.78	96.228	98.482	101.52	88.756	105.36	89.525	99.668	98.017	97.412	101.32	108.22	101.63	100.32	103.5	112.31	102.19	108.69
115.49	104.06	122.57	113.22	116.59	104.93	122.83	114.66	118.14	120.31	112.07	116.18	126.72	126.25	115.1	113.31	113.12	125.73	118.75	112.92	122.49	110.01	110.46	112.69	108.84	117.18	117.88	116.64	108.66	119.63	119.94	115.44	116.09	114.47	115.28	116.51	108.97	116.79	110.83	117.24	119.76	110.85	119.6	113.69	118.78	117.47	111.24	116.72	114.17	107.92
106.83	103.03	101.06	100.53	106.34	104.12	103.87	101.41	98.852	100.73	107.91	98.124	103.74	98.594	108.46	103.27	103.86	96.928	106.7	104.19	99.947	104.86	109.12	101.94	97.975	108.65	102.61	103.09	104.83	94.751	107.7	107.26	101.24	109.06	101.1	100.43	93.253	100.31	106.84	105.72	104.66	95.358	99.856	110.18	93.946	101.35	113.3	90.555	106.57	109.68
112.54	99.46	100.85	105.33	101.06	105.22	112.72	116.62	102.06	99.822	105.65	110.54	99.51	104.44	103.24	100.62	93.807	105.77	109.88	103.08	105.65	101.81	108.84	104.44	107.58	101.63	105.54	102.22	101.19	97.846	99.701	108.9	111.03	103.83	102.6	93.755	107.87	102.13	107.68	110.45	108.52	101.03	110.64	108.11	100.63	104.59	112.59	98.102	107.14	105.27
108.55	111.45	109.96	111.1	108.42	108.3	116.08	108.65	116.54	112.39	113.29	100.74	110.78	117.4	110.83	110.55	117.45	109.51	112.98	108.14	111.4	113.71	110.23	122.03	107.61	111.67	110.43	107.65	109.9	114.09	118.25	115.18	108.08	109.23	106.26	106.85	108.31	112.72	109.32	111.79	115.26	109.95	112.87	108.62	102.82	104.78	109.5	107.44	120.91	112.61
104.42	108.17	105.28	105.46	113.84	108.92	114.3	107.33	103.63	109.91	99.961	105.94	101.8	101.23	102.12	104.75	100.96	104.29	115.08	105.61	97.083	97.496	115.38	104.13	102.96	107.41	102.76	103.7	97.543	103.41	91.289	94.2	106.25	103.33	101.9	104.57	106.29	110.42	99.36	106.47	104.5	109.17	101.28	108.08	104.11	103.07	106.79	109.18	101.28	110.62
108.09	103.22	106.77	109.27	105.77	108.3	118.95	110.35	99.885	99.763	111.74	109.68	98.748	108.36	115.2	107.64	112.05	102.22	113.09	106.49	106.14	107.87	109.76	111.92	110.61	105.28	110.95	99.666	102.66	111.67	101.79	107.98	109.45	104	100.02	113.2	116.53	116.71	114.21	111.49	108.12	100.24	105.81	101.83	104.52	103.39	108.13	106.38	114.33	111.27
101.94	106.08	102.14	104.45	105.72	108.19	106.97	98.835	106.2	103.93	109.34	112.26	107.72	104.53	105.33	109.37	100.46	101.93	107.4	109.73	110.27	108.76	107.01	109.98	99.253	104.3	103.84	107.64	109.36	98.338	104.49	112.68	109.4	97.826	100.73	103.92	103.11	108.55	101.05	110.69	98.856	116.17	105.87	114.19	105.78	110.08	106.91	102.04	108.65	104.35
112.47	111.84	111.11	112.05	111.15	108.18	111.64	107.92	109.59	106.56	111.78	114.8	108.61	112.38	108.24	109.14	119.3	107.67	101.3	104.47	107.19	119.04	116.78	108.11	108.64	109.22	107.78	119.26	102.23	113.16	101.88	103.97	111.88	111.91	119.97	109.25	112.72	112.62	115.87	121.25	109.46	110.94	113.32	108.17	112.72	109.13	119.75	111.34	110.77	102.59
103.55	105.6	108.86	105.62	106.16	107.38	97.372	102.73	109.47	102.53	114.33	108.86	97.298	103.01	104.74	105.29	95.844	99.209	102.91	110.21	99.394	110.47	94.972	115.32	105.65	106.05	97.616	107.53	105.5	112.61	106.34	110.23	109.44	107.58	102.79	105.52	111.09	101.35	102.63	102.2	110.83	96.383	111.17	111.7	110.24	102.81	108.18	105.52	98.14	96.783
115.13	114.89	111.6	114.34	114.17	114.54	114.24	129.72	122.48	127.16	118.8	110.35	117.26	115.85	119.52	122.86	113.21	117.86	114.58	106.96	117.41	115.58	120.48	109.3	125.35	121.32	109.81	121.71	122.73	119.92	119.77	121.41	113.11	117.91	120.72	113.98	123.51	123.09	111.83	117.33	126.44	114.56	116.78	123.95	119.88	113.33	121.64	114.16	125.75	118.74
109.1	108.23	113.7	113.65	109.29	116.66	113.04	106.84	108.88	111.62	106.1	114.83	107.82	115.88	114.25	112.05	114.48	105.86	109.81	124.23	114.04	107	102.58	105.42	111.31	113.86	100.92	107.97	106.73	108.95	110.9	116.6	109.86	119.21	112.07	113.45	113.64	109.77	111.95	110.24	119.5	105.45	111.86	110.05	113.67	116.07	120.82	107.9	111.1	114.68
105.21	97.193	102.86	104.35	104.13	110.41	102.59	106.24	106.89	103.44	106	96.847	105.59	109.66	105.83	106.22	105.37	109.34	104.48	103.88	102.07	102.48	109.89	106.08	107.75	100.8	119.15	100.62	98.865	104.86	96.336	114.52	98.919	105.7	110.15	103.75	96.221	104.94	111.99	103.82	99.424	109.21	111.89	114.99	111.09	117.38	108.32	109.41	113.52	109.11
93.72	113.22	90.415	96.806	102.17	100.68	95.337	96.309	99.208	103.13	99.421	103	93.763	103.5	99.343	101.59	99.864	96.762	103.53	89.116	111.87	98.875	101.18	102.37	104.97	97.349	96.245	108.59	101.61	100.11	105.07	97.166	97.817	105.04	94.632	101.15	97.072	100.14	105.71	100.88	94.308	101.89	101.34	102.72	102.79	106.94	112.35	98.894	104	103.04
103.31	99.854	99.915	115.27	109.6	109.13	102.25	111.18	110.24	103.88	92.973	104.19	104.84	108.95	106.91	106.53	109.66	104.08	97.945	100.71	106.7	98.429	105.91	101.72	105.45	113.53	101.16	109.65	105.6	108.67	102.91	113.46	109.95	104.25	107.75	116.94	100.49	104.11	108.59	110.45	98.579	106.47	99.025	105.82	106.08	102.72	106.95	104.18	100.26	107.17
112.48	90.087	106.19	106.04	106.39	107.35	100.33	99.038	101.2	103.95	105.91	107.53	98.067	111.53	106.87	100.86	103.69	108.14	105.73	102.17	112.35	103.58	104.98	100.77	116.88	108.1	106.13	103.58	97.411	104.57	96.81	97.932	114.03	111.24	101.31	106.04	109.69	99.064	106.22	101.58	108.13	96.603	99.605	98.687	108.65	99.855	105.21	105.42	97.168	107.24
110.31	100.32	102.04	100.21	100.96	104.2	112.54	107.76	105.25	106.88	100.31	109.39	108.48	104.62	110.32	98.212	100.08	112.52	100.2	101.71	107	107.72	106.02	116.32	105.78	104.55	107.63	105.91	110.22	114.05	106.28	107.5	113.07	109.08	105.47	97.545	108.75	109.17	112.17	106.76	108.17	115.31	110.23	103.84	106.23	110.96	99.769	107.33	104.53	103.52
117.93	110.91	107.44	106.54	111.03	115.51	106.69	115.82	117.77	107.71	114.43	115.13	100.49	106.66	112.58	107.14	120.53	110.08	115.21	115.7	105.34	111.05	114.39	104.03	115.25	106.46	114.17	110.94	109.54	115.28	108.67	108.67	116.74	105.53	98.369	115.6	107.25	106.97	115.17	108.61	109.21	111.2	113.49	103.26	105.17	111.72	113.19	115.41	101.65	103.52
110.95	104.93	104.61	115.88	115.42	112.2	107.8	109.49	115.52	114.25	109.11	118.57	118.65	111.16	114.69	114.38	104.19	111.48	107.96	116.92	116.48	104	116.71	118.72	109.95	103.02	116.53	118.38	109.88	105.57	118.29	104.47	104.53	108.72	106.93	111.79	113.23	104.93	115.05	106.48	108.31	114.82	112.83	102.46	99.357	112.46	114.47	106.86	109.76	109.59
114.13	104.52	108.01	105.03	107.73	116.4	108.71	100.51	102.3	113.92	111.24	110.37	110.76	110.97	107.5	107.84	102.78	102.91	114.95	119.84	113.55	110.41	105.41	111.02	92.523	105.67	104.42	109.19	98.479	106.16	106.36	107.12	101.26	102.21	104.77	112.18	106.94	111.91	105.62	109.35	105.14	100.98	105.23	105.29	102.03	95.547	105.52	110.83	103.6	113.08
105.4	114.85	107.63	107.24	110.07	97.331	110.03	109.76	108.58	107.99	107.38	101.5	101.66	106.83	105.27	110.61	108.95	106.4	104.97	97.787	105.92	110.86	102.64	109.46	102.49	92.649	104.05	114.45	101.67	112.25	105.11	98.395	102.42	107.65	104.4	101.37	105.22	106.05	100.44	102.92	110.6	111.21	109.36	108.26	98.154	113.96	110.8	110.5	103.32	105.63
108.2	101.01	120.78	100.71	99.173	102.41	96.312	104.02	102.2	113.07	99.935	103.06	105.12	105.89	101.74	108.43	101.81	102.91	106.54	102.14	95.382	103.19	95.467	112.61	104.89	106.87	104.09	99.697	114.57	111.32	99.427	102.72	99.484	109.86	107.26	103.66	101.99	102.53	106.02	112.16	109.75	102.95	100.37	101.77	105.4	103.89	117.26	108.23	96.703	99.724
118.27	106.05	112.24	106.1	104.76	101.86	111.94	103.16	101.66	109.12	108.11	99.612	101.81	106.86	103.92	102.98	111.82	111.37	111.78	103.41	108.14	99.96	111.06	108.39	105.33	102.86	99.639	104.77	109.27	110.81	109.94	115.38	102.16	108.24	107.66	106.56	108.63	109.29	113.27	116.05	100.23	110.43	106.92	101.99	113.35	102.05	103.54	104.39	104.56	103.07
97.061	96.843	107.83	97.416	98.104	91.334	96.502	101.75	98.7	105.41	101.49	94.16	104.06	95.148	101.28	101.79	97.346	101.15	103.56	99.015	96.641	114.2	95.964	109.26	99.01	110.62	100.22	106.26	101.67	105.62	98.501	100.72	102.81	107.26	98.777	97.848	110.73	96.451	96.11	98.254	108.13	99.467	106.56	106.67	97.683	98.697	95.014	100.02	104.37	93.553
103.03	106.26	102.93	102.34	106.1	110.23	104.9	100.5	110.71	106.42	104.48	100.14	103.42	102.61	107.76	109.25	104.1	106.04	108.55	104.91	106.44	98.79	106.03	107.02	112.32	107.15	107.86	105.9	101.28	102.65	101.78	101.47	107.36	91.158	109.49	104.59	103.45	106.85	102.24	102.8	111.22	102.38	109.64	105.17	105.87	103.33	112.78	111.08	100.93	105.81
112.9	115.14	114.7	111.84	104.81	106.31	111.36	117.35	116.23	104.11	117.13	124.95	113.5	111.18	112.86	114.13	119.75	107.09	107.15	112.85	120	112.34	111.86	112.7	110.07	108.84	106.88	109.45	108.65	112.74	108.74	113.79	100.53	111.57	112.28	109.83	109.58	108.61	111.71	111.3	112.91	110.31	111.29	121.53	109.7	112.32	107.96	112.46	110.9	110.82
109.16	107.62	107.94	105.76	110.84	98.871	121.49	115.79	107.96	111.51	111.55	112.5	117.66	111.95	106.64	106.1	112.43	111.95	110.89	106.83	115.71	110.17	111.27	112.51	109.38	107.01	111.67	111.13	104.23	108.19	113.22	100.52	112.21	118.56	104.05	100.77	104.9	115.54	110.82	105.45	110.88	105.7	97.796	100.91	117.43	108.74	106.17	115.29	115.89	116.22
115.32	110.39	107.47	115.86	104.75	107.55	105.43	121.18	120.31	112.66	109.81	113.64	110.16	111.3	108.01	113.96	110.43	110.76	102.79	110.77	112.3	98.191	108.24	111.05	118.88	103.65	110.87	112.25	97.194	107.51	109.33	115.19	112.13	110.67	111.06	118.9	110.03	105.35	112.01	108.23	114.76	111.87	106.42	105.41	117.43	119.65	102.19	119.57	109.02	116.66
114.92	115.7	122.96	118.72	120.05	118.18	118.61	127.5	119.82	121.07	114.08	111.63	127.77	120.09	126.14	119.72	115.98	108.6	118.57	117.23	112.25	119.48	119	115.67	106.28	113	114.41	121.1	127.16	119.47	110.28	116.89	110.8	116.31	114.7	117.16	111.62	116.27	123.29	121.04	123.57	116.58	115.91	119.02	118.76	126.34	112.61	119.14	109.81	124.13
115.11	121.93	105.78	107.68	111.24	114.56	107.03	115.26	114.17	106.95	109.27	112.76	105	112.23	113.31	108.39	113.18	103.3	111.98	117.49	118.87	114.87	116.22	112.07	112.11	113.37	105.95	115.08	115.35	122.07	117.05	116.83	113.6	110.86	114.26	107.7	111.92	108.85	106.88	114.36	103.05	109.47	118.66	118.66	114.1	106.03	111.45	112.64	111.68	109.19
104.5	108.15	109.28	103.34	114.93	103.31	114.25	105.14	105.32	109.99	101.48	106.26	106.18	101.42	107.45	114.44	108.47	114.19	110.17	102.38	107.29	101.93	111.76	102.71	99.669	108.21	103.91	105.56	108.4	104.34	111.88	108.73	109.24	104.3	104.7	113.48	102.35	108.26	108.2	113.37	110.75	107.45	104.84	103.14	96.585	103.09	106.69	97.828	101.26	104.17
111.54	114.33	110.54	111.67	111.12	105.64	112.54	108.36	114.81	108.47	108.87	111.41	105.48	111.75	109.64	99.165	103.95	103.65	107.94	108.74	107.28	109.64	107.36	118.91	113.82	107.27	106.03	118.38	110	114.21	103.63	112.82	113.68	115.68	112.47	104.53	107.29	108.37	121.24	107.86	113.6	117.51	108.28	104.89	103.16	119.9	112.1	112.03	109.95	119.34
97.815	107.51	115.87	110.11	110.98	114.78	103.11	107.66	95.737	107.77	113.08	103.13	98.563	106.58	105.67	98.65	96.415	102.61	99.802	106.13	98.822	95.535	103.75	101.81	104.15	100.01	116.05	107.07	108.79	98.534	97.678	102.14	108.97	112.53	104.57	90.27	102.18	105.31	101.62	108.63	109.79	98.692	108.93	108.59	108.38	102.61	103.64	105.96	94.864	105.29
105.95	105.17	110.29	105.88	110.35	105.44	109.63	106.74	103.63	97.224	106.96	103.41	111	100.29	98.211	108.92	108.65	111.23	105.92	108.26	107.96	113.33	108.32	118.65	102.02	108.23	109.08	116.18	107.19	111.46	101.33	112.14	98.411	106.56	99.969	114.19	93.601	106.16	104.65	109.99	103.72	105.68	96.953	106.03	104.67	107.99	97.304	108.07	109.09	109.11
90.4	108.3	108.45	111.17	93.224	101.55	114.07	107.59	115.38	110.9	103.24	104.33	109.55	116.1	103.12	108	106.61	117.04	99.308	102.38	113.3	112.48	107.93	111.05	104.99	112.36	105.16	107.99	108	109.67	104.2	109.13	103.59	111.96	107.58	111.75	106.16	112.84	105.76	103.49	112.95	102.15	106.68	115.31	97.981	105.14	96.851	109.92	114.67	103.6
111.53	111.11	107.75	108.28	106.19	109.54	110	113.78	118.32	118.04	114.62	114.47	113.1	101.27	108.91	115.77	101.29	106.61	103.35	107.05	106.87	109.74	102.79	113.15	127.17	113.62	115.18	111.39	107.53	105.76	109.89	115.62	113.18	107.33	104.33	109.27	117.96	112.61	109.55	101.84	108.14	110.48	113.97	115.6	111.49	116.34	112.43	111.54	113.18	109.09
111.59	105.63	110.54	115.04	111.95	110.71	116.89	105.84	108.75	109.87	110.33	109.45	124.4	111.98	115.86	104.39	120.15	108.59	109.23	109.76	111.03	109.69	111.12	116.07	108.21	111.92	116.49	107.97	114.45	109.95	103.4	111.07	113.15	111.44	120.25	110.86	110.91	106.75	105.66	114.29	107.61	121.6	115.24	112.04	108.42	119.98	112.98	111.46	113.43	108.51
109.09	118.19	112.65	118.52	110.15	105.99	114.2	112.99	109.52	111.77	108.68	108.97	114.31	111.59	112.12	109.94	105.17	111.21	106	117.79	113.02	110.17	111.87	102.2	109.68	112.98	117.3	113.07	108.39	115.62	108.04	117.65	103.32	113.49	105.4	116.11	105.35	114.34	121.42	112.34	106.04	109.64	107.8	115.79	117.06	110.42	123.72	113.31	115.15	111.44
108.36	108.39	104.98	104.59	112.17	100.89	99.517	104.92	106.89	101.54	110.76	105.61	97.649	103.42	94.802	113.29	98.789	101.71	110.8	103.25	110.74	101.01	98.292	101.47	107.4	101.94	99.533	104.93	102.97	101.92	105.66	110.79	105.39	106.68	101.35	102.05	108.32	115.34	106.55	102.46	112.65	103.38	103.65	107.93	109.56	102.63	112.75	101.62	99.856	104.83
108.5	101.14	112.6	113.63	107.12	110.8	107.51	98.672	115.71	104.1	112.31	102.97	103.38	112.79	113.95	110.13	111.28	112.15	105.66	109.83	108.7	103.8	107.97	99.366	101.13	110.57	100.66	109.48	99.655	117.2	100.82	107.66	108.48	104.72	96.11	109.91	107.85	114.15	108.28	109.33	108.58	110.44	95.806	100.58	106.56	104.83	109.11	106.41	111.1	101.69
106.93	105.94	102.48	109.5	103.09	108.09	109.89	109.63	103.69	113.52	108.57	109.61	112.2	109.71	110.11	112.08	117.83	112.08	105.63	108.29	115.29	110.18	112.63	108.69	111.1	113.26	104.85	111.58	108.79	113.79	110.02	114.22	104	107.65	109.04	111.36	117.55	107.99	106.5	103.81	126.62	110.94	109.86	106.19	110.72	108.44	104.9	120.89	109.16	110.66
98.783	97.818	105.16	105.7	102.77	106.63	108.12	102.71	101.99	119.3	105.88	109.68	105.69	107.72	100.59	100.69	109.58	99.521	104.1	97.294	102.65	114.72	104.97	100.61	94.124	108.02	102.77	98.315	104.16	108.15	102.53	112.5	99.183	106.67	102.03	108.08	118.23	105.24	101.33	98.009	107.77	103.42	99.117	100.55	104.67	102.76	108.14	99.111	99.797	107.06
100.55	99.318	97.71	106.96	94.303	103.28	105.49	97.41	101.17	104.21	108.62	109.8	100.76	108.12	104.63	101.4	96.822	105.77	109.33	98.303	98.369	108.06	97.291	98.681	95.07	104.31	101.6	104.74	109.79	99.443	103.17	100.65	106.89	114.31	113.45	100.08	107.44	100.35	103.5	111.21	102.74	105.94	108.66	105.85	98.326	108.93	100.84	108.19	93.1	110.48
111.65	112.11	114.49	108.61	110.91	123.41	109.65	114.77	116.08	104.19	109.74	107.63	104.11	110.47	114.83	119.08	106.36	118.09	112.22	106.79	116.02	112.57	112.4	106.68	111.41	112.41	116.13	115.44	114.78	110.28	104.64	113.82	117.04	110.82	114.63	112.93	106.8	103.65	108.04	114	116.79	105.23	104.2	115.24	115.93	121.63	112.17	108.95	114.15	111.68
116.13	115.72	113.35	115.37	105.96	109.2	105.03	117.93	103.62	121.16	110.87	111.17	106.36	110.59	110.31	108.37	103.91	112.94	111.39	120.32	105.33	123.14	111.7	116.65	111.21	102.77	116.91	106.27	103.04	106.58	113.76	99.859	117.38	117.31	115.8	109.46	113.16	112.08	112.37	114.24	107.48	113.66	111.29	114.78	108.1	111.81	107.69	108.96	110.84	116.75
113.68	114.48	115.34	120.88	113.94	119.21	115.27	112.46	112.67	116.33	106.75	103.16	103.38	112.43	110.96	117.67	115.44	109.48	116.55	126.56	109.91	108.84	118.99	121.34	119.66	115.98	116.51	110.65	113.29	115.24	117.27	109.12	114.25	115.76	108.97	108.68	107.98	128.75	112.6	112.69	122.07	114.37	97.624	117.62	119.26	118.96	119.53	103.02	110.88	103.93
104.3	102.1	111.22	104.68	107.98	104.28	103.61	98.931	106.05	112.4	101.58	102.58	111.89	101.65	105.72	106.3	118.87	107.63	99.531	107.9	110.39	103.64	107.56	96.184	109.3	107.43	109.35	100.49	106.21	114.51	98.833	106.46	97.752	110.57	108.3	107.36	107.27	106.31	109.44	96.712	111.88	107.66	103.42	105.25	100.58	110.46	115.97	103.07	107.28	103.71
112.98	108.49	108.62	105.91	112.28	111.67	105.54	104.88	114.07	108.51	103.35	108.37	117	115.07	110.51	115.19	112.19	105.72	111.77	120.4	107.87	106.97	106.99	108.8	110.68	108.3	113.08	113.75	107.54	114	111.99	126.11	112.05	112.88	109.84	117.25	115.94	107.34	112.37	114.28	116.33	116.78	113.03	120.3	112.31	105.74	120.44	112.56	115.82	119.55
104.27	103.79	85.062	102.65	109.44	100.56	100.35	105.52	99.469	108.86	104.2	103.5	93.471	103.83	109.25	106.79	99.152	104.34	93.915	94.511	98.726	105.17	104.15	95.717	102.17	98.197	103.15	97.568	103.1	103.34	97.236	92.907	94.554	101.68	102.37	95.568	96.843	100.47	101.23	96.643	105.22	102.03	99.456	90.898	102.9	109.39	92.366	98.68	88.95	98.226
111	116.54	104.97	105.19	112.79	105.1	107.05	107.82	115.36	107.23	101.89	113.13	113.98	107.97	110.83	114	110.78	109.15	119.12	111.19	110.65	114.35	114.98	107.16	107.22	113.1	111.37	104.36	110.83	114.37	116.24	109.84	115.23	115.31	111.58	104.72	112.97	108.7	107.56	112.76	108.4	118.7	107.27	117.19	111.3	109.24	103.42	106.86	112.13	106.54
109.65	121.89	119.51	109.31	113.13	115.54	109.05	110.57	110.69	108.19	114.36	116.39	115.06	105.32	111.91	116.53	117.67	119.94	107.26	115.96	103.54	116.22	103.91	113.84	111.69	113.19	114.96	116.63	118.18	111.67	110.82	115.41	115.07	116.81	109.38	104.68	104.97	106.36	108.02	110.11	109.82	102.47	103.44	112.42	105.5	113.82	106.18	109.72	123.91	109.58
112.28	115.97	117.9	119.77	115.78	116.36	119.3	116.88	116.86	115.48	124.96	121.22	114.2	115.96	117.19	112.85	130.2	124.36	113.65	111.5	122.55	118.59	117.92	113.86	119.66	112.95	120.29	116.8	119.64	119.58	120.72	116.22	113.33	115.48	124.39	121.7	122.38	111.27	117.99	113.92	119.61	115.03	115.71	117.59	120.48	124.54	124.79	113.26	118.81	113.55
109.49	103.95	107.57	98.452	110.9	101.98	105.42	107.58	106.14	102.99	110.4	98.944	110.15	115.57	110.49	104.69	107.14	109.3	101.64	105.36	109.51	108.08	109.91	101.98	98.677	103.41	106.68	94.484	95.358	113.34	104.62	105.33	100.18	105	113.33	99.49	102.56	104.56	96.997	110.15	102.34	101.15	107.41	108.07	111.64	112.72	103.24	101.49	110.59	105.12
100.3	112.21	111.11	111.31	111.84	113.9	105.76	112.59	115.15	113.13	109.89	120.41	103.03	107.66	100.49	111.04	113.34	114.14	111.17	113.45	108.75	108.39	112.06	108.75	117.41	113.89	103.73	106.03	112.07	108.89	107.03	107.12	115.31	111.19	116.68	110.75	100.86	110.56	112.16	107.64	112.45	114.76	103.23	115.84	109.51	107.76	113.25	108.84	116.97	118.95
129.62	118.56	109.46	108.73	122.54	101.02	112.44	115.98	118.67	108.82	107.41	115.99	120.28	108.28	108.9	106.59	110.3	114.17	115.99	111.41	111.44	115.39	107.34	115.14	103.05	103.44	108.88	111.91	109.98	102.93	105.97	108.57	105.42	115.77	115.52	120.11	108.29	116.89	114.83	113.49	112.08	111.36	108.92	109.39	109.64	110.34	111.58	112.56	116.36	102.91
101.3	94.895	98.33	108.56	102.89	110.67	99.955	105.31	106.45	104.2	109.41	110.18	102.06	102.38	107.74	102.73	101.2	106.93	104.29	116	104.91	91.582	109.8	109.25	106.53	107.76	104.74	104.58	101.61	105.67	108.29	106.73	105.83	107.77	109.86	105.15	102.04	109.92	102.08	112.09	104.65	103.22	102.83	109.94	105.86	95.535	106.3	105.31	102.89	110.12
112.47	104.46	110.2	114.02	111.54	112.49	118.06	117.75	114.74	111.43	115.83	106.06	112.25	113.19	109.08	100.19	109.31	124.29	112.28	104.41	94.908	111.7	112.92	110.65	106.75	103.8	109.41	112.02	102.76	119.24	103.48	108.77	110.95	119.67	116.77	111.84	112.23	107.84	110.02	112.77	112.92	111.9	115.16	117.94	103.45	102.33	111.25	110.05	109.47	113.34
96.032	105.37	114.46	106.42	105.68	109.94	92.735	106.73	104.83	107.2	99.137	111.83	104.39	104.19	103.25	99.219	101.77	105.89	103.22	115.15	107.72	104.1	102.64	104.39	108.54	100.12	102.59	111.18	108.08	111.78	99.352	108.65	99.404	102.91	103.58	102.26	107.34	114.98	105.85	106.96	100.22	111.16	99.514	101.23	109.94	101.8	104.75	106.9	99.07	103.14
124.67	114.61	108.59	105.95	121.7	108.39	113.56	118.16	115.51	111.85	118.3	114.15	119.98	111.58	107.54	115.04	113.54	110.66	104.44	109.74	110.08	113.99	108.88	102.64	125.57	112	110.59	117.06	110.06	118.18	107.05	117.8	111.13	110.07	103.21	111.47	115.76	108.8	105.94	117.1	113.65	112.84	120.09	110.58	114.88	108.91	120.32	111.85	109.24	112.23
101.54	100.91	102.68	106.86	114.88	103.6	105.56	97.737	109.82	106.05	102.99	101.15	106.7	110.96	106.75	99.089	101.23	111.21	104.89	103.99	103.85	105.42	111.62	97.187	93.913	101.19	110.03	104.02	104.69	113.15	99.806	111.07	107.71	101.69	111.79	102.95	104.64	106.95	109.89	104.38	101.01	107.89	103.17	109.5	101.12	103.32	105.04	100.81	111.77	108.67
113.16	111.91	109.82	107.9	115.54	118.22	110.33	105.63	120.64	121.72	105.66	106.6	109.33	116.91	103.67	105.65	107.64	113.71	105.35	103.32	124.78	120.97	114.4	114.6	110.89	112.44	115.36	103.53	113.7	114.24	113.99	111.9	114.46	121.74	118.08	108.85	109.82	108.03	109.22	125.14	120.09	110.69	112.92	105.14	112.04	115.33	107.62	109.55	110.32	113.89
106.23	115.57	109.76	119.47	110.87	107.59	116.63	117.71	110.97	111.8	110	112.11	118.06	113.66	125.34	114.82	107.13	118.19	112.48	121.2	109.32	109.87	101.24	112.98	119.48	112.77	111.12	111.99	120.6	110.47	104.66	114.71	112.4	111.12	113.89	117.58	111.63	108.76	111.08	118.3	112.61	113.01	103.1	102.76	109.15	111.01	114.91	110.62	107.51	117.04
96.581	104.16	103.48	91.797	101.76	104.38	105.83	107.47	99.079	96.384	107.08	112.82	93.153	103.95	102.58	105.47	106.75	86.248	100.14	100.24	97.911	102.12	105.14	102.66	97.759	101.84	105.35	99.62	98.498	100.91	93.037	99.34	102.17	101.79	111.01	93.758	104.58	103.72	100.65	95.749	96.866	99.075	106.16	102.69	99.468	99.767	103.46	100.48	102.45	96.88
93.274	103.39	93.799	91.123	96.451	98.784	102.53	107.6	100.05	96.572	94.022	101.76	98.292	97.124	104.55	97.774	103.37	99.501	110.27	102.59	100.7	102.84	101.07	101.25	97.979	98.717	100.07	112.77	95.783	99.505	95.538	99.541	98.135	89.124	99.483	95.082	100.89	97.354	91.892	99.157	107.33	100.16	105.22	102.96	98.655	103.06	102.54	94.687	100.08	101.24
112.52	106.8	110.71	109.22	111.9	115.3	106.81	101.84	117.62	114.11	112.93	108.73	110.76	120.46	111.97	108.8	111.22	113.28	111.18	119.26	109.1	106.78	113.24	107.27	114.73	120	110.94	105.25	109.43	100.98	120.33	103.27	114.69	110.21	114.06	118.21	107.67	107.14	109.21	105.12	116.32	104.66	107.5	111.31	101.78	111.52	105.9	119.02	116.63	105.35
105.99	96.854	109.64	103.28	106.35	112.28	108.49	111.3	104.26	101.36	104.04	106.91	106.05	107.06	111.62	102.22	108.73	101.54	104.04	108	103.03	108.21	107.91	109.73	112.19	108.34	109.41	100.98	95.302	110.09	105.76	103.86	106.67	104.68	105.33	99.666	107.13	109.65	106.55	113.29	109.36	102.06	105.97	108.93	102.47	100.12	110.27	99.926	97.078	106.36
111.06	111.55	107.64	115.79	117.02	109.57	103.73	110.72	113.73	107.7	107.24	115.28	109.93	110.16	103.33	115.49	104.72	114.83	118.37	118.06	111.34	111.92	107.02	109.47	112.68	117.37	112.93	101.4	109.72	108.61	116.81	114.08	104.47	118.49	103.04	119.56	117.01	110.79	107.38	104.42	111.37	109.73	111.44	114.2	108.31	111.6	118.03	108.35	114.83	114.82
107.51	105.71	95.082	95.358	106.09	104.92	105.15	106.27	105.19	107.04	98.212	98.81	98.909	99.063	108.73	103.74	101.77	100.71	100.4	103.96	108.69	101.59	102.16	104.76	108.75	101.05	113.98	107.45	104.96	111.23	101.16	103.83	103.46	104.08	108.65	107.29	113.17	109.45	106.7	105.29	108.14	100.87	108.61	110.41	101.48	107.24	108.76	106.99	113.21	102.72
111.07	99.373	104.29	111.74	109.57	103.55	103.62	103.73	104.39	89.559	104.55	103.62	106.03	107.58	112.14	111.65	107.89	107.17	101.97	100.2	101.62	108.71	105.47	115.75	102.58	111.79	109.03	102.72	103.17	99.613	102	102	111.36	103.52	111.49	107.53	112.41	109.43	91.954	98.205	109.41	104.51	97.368	101.17	107.03	105.63	106.52	106.42	100.04	98.121
105.71	98.067	103.82	103.43	103.96	101.39	102.15	105.2	103.48	100.57	97.928	103.17	93.813	95.243	109.31	100.15	99.961	95.645	107.54	105.62	103.44	100.38	99.53	98.652	92.516	101.39	96.03	105.03	101.13	107.34	94.98	102.98	100.72	102.87	93.183	106.82	104.91	103.41	105.82	95.692	92.714	101.46	102.01	86.168	96.295	105.79	104.49	101.15	103.02	98.993
111.4	118.87	105.95	100.24	105.4	111.04	116.11	106.54	112.98	105.96	104.36	112.57	103.99	106.94	107.42	109.37	109.94	119.26	100.03	110.12	107.29	126.8	98.684	100.9	104.8	107.53	109.13	110.71	111.48	112.77	102.88	104.71	110.23	110.22	112.41	108.18	111.77	111.17	111.89	110.26	118.8	114	108.75	113.4	107.41	111.1	98.247	109.33	111.5	105.75
108.68	103.81	103.41	99.263	107.36	107.82	111.19	112.02	101.08	112.95	109.33	114.78	102.24	102.13	113.23	111.21	111.79	108.52	100.88	98.636	106.41	105.47	104.43	111.32	101.67	109.01	99.726	107.49	97.917	105.32	103.95	102.14	102.8	102.6	110.05	111.08	103.22	107.37	109.53	113.48	99.773	90.473	111.81	109.55	98.578	101.49	102.99	104.92	108.71	101.1
106.31	111.57	117.65	105.82	110.51	116.58	116.32	104.22	109.98	111.57	112.17	113.26	106.25	110.27	110.93	111.52	103.52	103.95	105.44	114.28	110.78	113.03	117.11	114.93	99.628	108.06	112.44	114.62	112.69	114.29	112.23	112.48	113.53	113.52	98.159	112.69	107.28	115.64	100.11	115.16	101.7	119.22	110.44	100.63	112.71	111.85	105.21	120.53	110.71	112.4
109.34	104.62	107.48	101.67	103.91	104.66	114.48	106.06	104.58	104.91	110.11	113.43	105.19	106.36	103.99	107.73	105.65	106.71	110.85	102.29	107.59	105.94	109.47	106.46	108.47	102.06	100.23	99.441	110.94	108.63	102.92	105.32	99.325	100.35	108.2	101.53	99.864	105.04	103.01	113.46	107.81	111.66	107.51	111.42	102.46	105.85	104.32	106.93	106.47	115.58
104.15	101.76	104.32	103.19	101.36	104.5	111.18	106.13	107.17	104.42	104.27	99.593	105.2	100.27	103.16	108.73	95.746	112.63	110.44	109.09	109.01	108.97	107.69	113.15	100.15	117.09	104.66	96.614	104.25	112.7	98.303	107.5	102.35	110.3	115.22	106.33	105.05	99.531	106.27	112.33	111.27	101.49	103.61	103.25	112.33	106.47	107.65	110.25	108.07	109.42
107.02	106.88	110.14	112.58	117.31	110.41	102.72	115.18	116.81	117.06	107.94	107.68	106.47	107.34	110.62	108.42	118.56	112.78	102.71	108.86	125.45	115.59	110.18	113	113.42	109.81	105.22	111.68	109.88	115.5	111.42	114.6	111.04	112.62	112.62	112.97	109	108.61	122.77	111.28	113.27	117.81	113.28	107.47	107.67	115.78	115.73	120.57	103.95	119.67
104.31	105.83	115.97	112.75	112.39	110.95	112.3	113.37	111.06	105.67	104.31	108.64	112.29	106.48	99.617	101.57	107.62	111.62	105.02	104.4	110.88	98.539	104.8	110.82	109.47	106.68	111.39	108.84	117.1	110.75	103.8	110.93	116.83	105.45	107.81	118.29	102.86	112.09	108.63	119.71	109.89	97.808	108.89	109.7	108.3	114.84	109.87	111.37	112.36	113.54
116.31	118.93	106.85	120.1	109.16	119.37	109.3	106.12	102.77	107.8	112.66	115.75	114.84	110.54	112.08	117.98	105.7	102.03	105.63	106.01	113.71	110.69	116.94	108.38	106.26	107.32	109.65	109.08	117.34	115.54	106.55	110.34	114.62	101.62	112.67	111.6	117.73	118.09	109.82	118.82	115.04	112.31	110.92	115.15	116.05	107.56	101.82	116.19	116.19	116.54
109.42	120.68	120.56	108.9	110.53	116.94	113.76	116.98	112.59	104.75	108.18	105.76	117.67	109.75	112.77	119.83	108.45	104.84	105.32	113.82	111.24	112.94	120.67	112.71	114.96	106.8	113.84	106.32	121.54	113.34	107.8	115.14	112.37	112.14	120.45	113.26	116.83	103.61	98.805	108.16	118.03	106.97	124.28	105.92	113.36	120.13	118.47	104.56	114.09	115.35
112.1	110.26	112.89	104.25	113.52	113.68	111.09	112.99	110.19	109.35	113.14	111.95	108.93	115.99	114.21	101.55	115.56	103.95	111.23	111.95	105.9	120.63	105.05	110.99	111.97	101.45	109.69	94.382	111.17	119.6	98.903	108.11	100.31	106.62	114.72	107.9	115.74	115.95	105.92	111.96	113.3	112.65	109.47	116.27	111.8	110.05	110.29	109.53	113.43	113.15
106.28	101.64	111.42	104.69	96.487	99.582	104.76	107.63	107.93	104.96	109.61	107.72	107.52	105.65	107.69	109.16	96.626	103.85	106.97	106.18	110.83	113.65	94.818	107.73	96.47	102.77	100.94	103.4	107.82	99.147	103.06	102.07	104.66	104.08	108.57	115.11	105.11	109.06	97.277	104.55	107.93	111.07	108.12	114.56	97.306	98.962	103.32	109.22	110.31	98.804
118.41	110.83	114.17	108.08	112.84	112.77	106.11	109.89	115.19	109.96	114.21	111.34	112.82	115.4	112.49	103.34	124.89	105.9	104.47	102.61	115.3	117.91	114.7	117.07	117.91	113.77	108.95	114.69	115.94	105.72	104.13	106.71	96.377	114.43	109.51	111.56	109.85	113.77	107.48	112.16	107.05	115.42	113.87	120.52	118.53	97.613	110.95	110.92	119.47	110.84
113.79	110.59	99.039	98.044	102.45	107.07	110.01	107.46	104.53	105.74	108.13	102.71	101.56	102.14	112.45	104.5	97.914	101.28	107.86	108.06	103.24	109.37	103.47	102.14	105.63	105.48	104.22	103.64	99.252	111.05	107.88	101.84	102.2	108.44	110.27	109.1	110.44	106.53	100.42	109.04	97.371	104.03	104.48	100.28	103.87	102.91	102.98	110.87	102.56	114.11
106.79	112.32	109.04	101.17	109.33	116.54	109.47	115.8	98.527	111.81	107.79	104.06	102.98	87.973	107.75	109.53	108.74	110.06	110.87	97.314	114.3	99.201	104.51	107.52	105.96	101.98	97.174	111.41	102	106.33	108.49	115.48	103.83	108.62	104.02	104.47	114.6	110.26	103.17	112.92	114.62	100.17	109.32	107.96	113.16	109.52	105.93	114.92	117.95	100.31
120.2	127.07	116.29	111.6	113.9	108.78	121.28	125.44	118.79	117.87	121.5	126.62	118.89	111.52	120.9	116.6	114.75	111.3	126.74	117.79	110.4	105.93	116.63	114.05	121.2	119.14	114.57	114.49	116.32	115.87	116.47	115.23	119.06	116.74	113.73	121.21	120.55	123.96	113.82	118.54	118.18	122.93	123.1	123.07	114.84	123.2	107.97	119.55	111.4	120.6
101.56	104.91	98.221	102.05	101.01	106.78	91.638	89.169	102.04	108.42	99.739	106.03	98.58	102.47	92.979	101.34	107.48	102.51	102.5	107.3	95.271	103.61	97.194	96.563	105.73	108.13	96.331	98.018	102.81	96.687	98.791	102.16	92.643	96.142	97.335	98.94	90.468	102.62	92.439	96.08	106.38	96.496	104.23	103.58	107.34	106.7	105.37	104.33	108.12	103.73
105.52	116.89	110.58	115.57	115.96	106.65	105.39	110.86	111.72	103.86	107.04	115.78	110.85	104.46	117.04	109.74	107.95	105.58	112.63	104.84	114.18	107.79	107.38	116.53	103.93	116.28	110.2	109.34	118.51	120.28	107.2	115.48	120.14	105.87	109.44	117.1	111.1	101.93	111.25	112.85	116.3	107.36	104.48	104.35	108.34	121.95	113.98	112.32	112.92	103.5
110.27	119.22	106.75	115.24	101.11	114	109.24	113.32	103.2	120.62	113.82	116.03	108.71	121.07	122.2	111.95	110.32	113.69	110.46	113.01	107.4	117.4	114.38	116.62	109.08	109.06	102.89	110.15	111.22	119.2	102.65	118.07	110.84	105.79	107.93	118.45	104.55	111.35	112.09	111.91	111.55	118.3	106.73	116.2	118.02	111.85	114.71	113.49	111.13	111.8
110.76	102.81	112.44	104.97	105.94	108.69	109.61	106.86	115.06	110.65	105.94	113.31	109.18	113.13	117.82	108.88	108.61	103.05	114.91	112.82	108.86	114.29	101.08	107.93	110.15	107.84	99.437	110.1	114.41	107.41	102.66	106.7	108.61	109.6	108.18	104.53	116.61	112.65	110.33	108.47	108.38	116.83	110.54	108.05	111.17	103.04	115.78	105.12	109.32	110.29
108.47	118.3	106.53	114.58	107.86	108.79	114.25	110.41	110.4	118.13	114.19	99.408	108.11	105.75	119.52	112.89	111.68	105.23	113.59	113.86	111.08	100.52	105.95	108.53	114.78	115.47	111.22	115.08	113.48	115.8	106.26	116.1	102	109.06	108.8	108.87	112.3	111.95	105.63	104.99	116.1	114.63	121.75	103.08	119.92	107.39	111.55	104.13	116.33	114.06
105.06	109.49	111.31	107.52	104.71	101.38	105.14	101.75	114.74	102.57	104.58	108.2	102.02	107.49	108.5	111.31	106.15	102.27	103.67	112.98	106.01	112.09	103.06	99.465	105.96	104.52	97.393	109.47	109.11	103.28	107.88	109.02	103.99	112.42	108.33	120.09	98.221	111.4	102.53	103.85	108.59	99.875	106.67	104.9	104.66	110.74	103.86	105.32	107.05	105.37
104.68	110.3	106.4	102.71	121.43	112.72	111.26	108.91	110.07	102.4	112	110.84	111.09	106.58	106.2	106.68	106.91	117.14	108.72	115.97	122.27	107.19	112.1	116.04	109.14	109.37	111.78	106.5	110.65	112.25	109.55	108.99	109.77	108.89	110.49	113.85	113.14	104.66	107.71	107.37	111.24	107.04	112.38	103.19	115.59	110.86	120.79	102.84	106.54	112.44
110.21	115.06	114.4	111.31	105.97	104.75	100.15	117.28	114.69	103.53	117.95	112.04	122.63	118.69	110.99	111.19	104.11	114.21	111.31	107.11	114.74	113.45	115.44	113.75	122.06	122.73	112.48	107.88	102.9	115.73	113.14	113.3	114.22	118.39	103.12	108.19	115.88	114.93	107.28	108.86	103.76	114.43	109.61	118.49	106.4	111.73	113.84	108.55	108.52	121.05
111.03	101.17	109.07	107.44	108.61	96.973	108.02	104.09	97.711	106.76	101.56	107.47	113.56	97.096	104.85	100.9	104.07	112.22	107.58	96.223	102.79	106.91	109.08	108.74	99.964	110.66	110.08	101.84	114.1	107.26	113.38	102.24	106.34	111.41	106.98	105	99.317	101.98	103.01	100.61	111.64	107.57	101.95	110.74	103.35	103.62	102.74	108.18	101.54	110.92
109.25	109.06	107.05	107.99	107.18	107.83	108.07	105.33	107.12	105.73	109.77	107.12	106.03	102.22	103.61	101.64	106.96	102.89	110.54	109.59	108.42	105.48	101.48	105.48	106.21	104.37	103.47	108.7	114.33	102.52	105.89	104.88	111.58	106.94	102.06	105.7	104.44	105.69	106.42	98.877	101.71	113.22	106.37	104.28	105.07	107.47	101.71	107.59	100.51	116.47
109.54	103.27	107.16	111.48	112.82	123.91	117.73	107.77	103.88	117.08	109.47	113.22	113.22	114.49	120.22	101.98	119.74	115.27	103.85	108.65	115.06	105.45	114.8	114.78	110.8	117.43	120.47	119.44	115.75	111.79	110.78	105.79	124.62	102.45	112.7	112	111.96	110.02	116.14	110.76	115.71	111.61	117.6	113.28	110.71	111.97	117.42	117.3	110.34	116.34
102.81	111.57	98.862	101.41	101.11	96.05	111.55	103.54	112.86	102.68	101.55	106.61	105.66	106.05	97.719	110.38	102.99	110.14	98.407	104.77	104.85	110.8	103.6	97.777	104.9	96.611	101.81	90.244	109.7	97.989	104.03	98.837	107.86	109.68	101.22	101.21	98.254	108.15	106.88	102.41	105.92	110.07	103.92	101.65	113	101.96	101.46	105.36	109	104.68
109.69	104.28	106.96	113.84	107.15	105.55	112.93	104.09	102.91	102	98.412	108.26	115.15	102.62	99.782	105.12	103.65	109.45	94.657	103.98	97.05	105.75	103.27	100.81	108.63	101.45	99.51	103.17	106.34	105.64	100.71	111.61	104.71	109.08	106.73	105.12	109.93	114.43	108.03	112.02	112.2	112.79	105.31	100.58	99.277	96.357	107.38	102.47	101.75	103.88
116.84	112.25	104.34	104.34	107.02	99.754	97.151	99.114	101.29	101.06	107.29	106.99	100.83	103.04	109.87	108.18	105.09	106.85	108.01	104.46	113.36	101.28	97.666	103.96	104.53	109.64	103.74	102.18	105.98	108.49	108.56	104.03	96.417	100.48	107.06	109.56	110.42	107.05	112.21	100.77	106.89	103.91	99.607	111.1	105.05	97.978	113.93	99.916	108.35	103.79
96.661	101.74	97.48	99.183	102.43	101.71	95.017	109.14	100.99	108.88	108.54	103.4	99.16	107.02	102.47	110.91	106.53	102.68	103.45	106	104.87	103.72	105.84	107.53	103.32	97.342	100.43	106.74	109.28	101.71	107.27	108.05	111.76	100.15	100.57	102.75	104.52	100.05	113.51	107.09	107.37	99.684	107.11	105.77	104.88	101.05	107.49	110.77	101.98	101.04
105.56	106.86	112.86	109.6	101.28	110.25	109.49	109.15	104.45	111.94	112.3	109.41	101.54	111.29	112.34	111.82	101.87	102.7	105.08	100.22	111.04	105.34	101.55	104.44	107.26	105.72	98.052	102.4	107.13	105.56	95.692	110.8	102.63	99.848	109.7	105.13	110.04	110.92	114.27	103.58	115.32	100.07	103.59	98.497	104.95	112.21	113.15	108.82	116.29	100.87
99.914	92.069	101.9	96.126	94.217	94.203	111.81	99.096	101.88	92.42	93.114	102.87	104.99	105.47	103.74	89.93	91.135	101.54	106.43	94.223	91.83	103.91	97.474	97.418	106.05	101.62	105.2	92.606	101.77	90.569	100.92	101.65	104.68	99.921	93.211	95.194	95.174	102.17	94.961	102.3	96.873	98.758	102.34	104.04	102.42	101.57	97.98	97.526	86.664	99.085
95.517	114.17	106.58	103.35	104.27	109.57	96.357	107.61	109.15	114.26	103.91	105.77	110.43	109.44	116.42	106.61	105.04	98.494	108.19	109.04	98.268	99.939	105.62	101.55	108.37	106.83	101.37	105.28	102.79	101.38	106.34	106.73	114.73	110.9	111.37	107.32	104.22	104.31	106.87	112.95	110.05	102.87	109.84	110.39	104.7	91.512	114.19	98.468	111.11	107.88
118.19	100.1	105.03	110.89	109.95	112.5	111.08	112.32	112.85	102.7	118.86	110.08	113.55	109.43	111.04	118.92	108.1	109.9	114.06	108.16	120.56	113.6	116.63	121.28	103.21	110.39	109.4	114.62	105.48	116.04	117.72	105.63	110.71	115.87	102.06	110.47	115.38	110.69	116.94	107.82	113.69	101.96	120.68	109.08	114.98	110.11	113.77	114.97	116.19	108.93
109.4	106.24	112.85	120.38	109.97	113.31	109.6	115.47	117.29	107	110.78	108.49	107.36	117.38	117.04	107.59	109.23	104.73	110.34	104.6	110	111.97	110.67	110.83	112.47	107.8	109.22	106.7	111.49	109.04	112.47	112.38	107.62	115.12	106.5	116.87	115.68	109.53	117.71	116.66	113.45	114.18	108.16	112.88	119.78	105.93	125.72	119	115.54	106.59
116.93	111.83	110.11	107.48	117.62	116.07	112.83	115.15	119.28	117.61	117.43	118.02	114.18	111.09	119.16	115.6	114.84	115.25	115	110.51	110	111.1	111.87	108.84	110.8	110.88	108.55	120.88	102.83	108.52	112.94	111.67	117.06	112.41	106.9	109.36	110.37	114.6	115.32	121.56	119.83	109.67	113.4	107.86	113.64	106.29	111.04	114.8	112.31	112.84
105.44	105.14	107.73	93.35	101.92	95.541	97.154	98.824	97.787	91.619	99.442	98.801	97.025	106.42	108.15	96.252	101.12	95.026	93.58	103.01	97.618	99.525	104.01	107.12	106.26	103.91	95.488	101.82	103.12	96.416	98.852	101.9	95.002	103.28	105.44	97.868	109.99	98.94	98.171	94.136	91.924	93.264	107.84	99.07	98.749	94.348	96.327	101.26	98.628	102.76
112.78	109.76	101.04	110.53	105.42	109.58	111.1	106.44	110.48	97.51	107.29	100.99	105.81	111.12	102.35	107.39	108.75	116.37	108.53	108.5	104.58	112.73	105.59	106.14	104.45	98.478	101.97	101.51	107.74	108.85	109.95	106.68	104.13	115.97	103.11	110.03	112.36	106.61	104.91	114.36	92.565	99.443	104.85	108.55	102.22	103.6	107.94	96.398	102.78	102.25
111.47	107.54	107.38	109.17	116.67	107.63	111.66	106.69	108	97.458	109.81	93.323	106.89	95.754	115.19	110.65	110.63	101.38	100.19	113.62	110.49	114.8	108.38	110.75	112.36	114.4	104.57	104.14	107.69	96.762	98.533	106.11	109.3	102.28	107.01	102.74	119.51	97.584	111.82	106.86	104.59	100.61	98.385	112.97	91.515	90.347	102.22	94.756	100.01	99.916
109.32	103.32	102.37	110.57	100.23	104.68	103.34	103.77	102.22	106.61	102.36	104.67	105.93	105.32	111.67	101.09	101.07	111.43	106.44	114.07	109.33	106.94	108.42	100.72	113.52	105.32	106.7	116.3	108.83	98.71	96.46	98.939	105.88	108.07	102.77	106.67	109.73	111.53	106.98	110.73	110.04	98.98	109.98	104.62	111.9	107.89	105.31	103.11	113.34	101.27
119.58	119.94	113.25	118.51	108.48	117.72	120.95	109.34	110.24	116.99	113.42	114.52	109.07	120.42	114.78	115.72	120.22	109.18	115.55	124.04	125.18	116.2	115.31	123.41	113.86	116.18	122.55	119.5	122.14	116.59	112.59	110.1	114.74	115.03	105.21	106.66	117.3	115.01	119.41	118.84	111.86	114.36	115.21	116.63	119.14	117.96	117.99	115.66	109.47	111.84
107.58	107.83	109.36	109.25	112.54	110.1	110.32	115.29	109.17	107.46	108.07	114.76	103.86	114.18	111.49	102.59	114.39	112.81	108.96	119.79	112.26	111.52	114.11	108.32	106.29	116.12	115.76	112.89	104.51	115.27	112.28	114.7	115.72	119.59	109.41	112.92	111.83	112.79	111.99	112.4	111.73	111.69	105.89	104.71	112.25	114.36	119.16	114.32	112.8	115.35
101.95	103.82	103.54	98.507	109.66	110.97	106.39	105.15	114.91	111.94	105.07	107.53	111.62	104.25	99.772	108.77	101.09	107.92	103.82	103.97	109.12	96.775	99.178	105.49	101.71	106.99	100.3	106.58	113.68	103.63	101.76	104.22	105.29	101.49	100.43	102.05	110.86	101.5	111.64	106.14	104.04	101	104.19	109.99	102.72	104.65	99.136	100.76	107.5	97.599
99.317	109.08	117.05	105.79	106.72	108.82	110.59	97.438	98.929	102.82	104.95	109.84	104.15	101.76	114.82	119.44	109.65	101.87	103.66	107.37	110.42	106.34	96.017	107.51	107.79	107.24	112.55	98.67	102.75	108.94	102.87	105.5	104.38	102.62	107.42	98.125	109.51	112.93	103.86	97.098	110	102.9	100.76	108.36	96.36	111.53	99.494	103.73	107.83	104.62
95.537	97.367	100.5	107.13	96.027	95.976	105.51	108.25	98.552	102.62	104.95	100.4	102.83	94.535	105.51	112.64	106.98	100.7	102.95	97.579	95.552	95.498	97.417	102.41	95.112	97.652	92.363	95.89	96.053	100.51	102.27	101.16	103.62	105.03	97.452	100.04	93.884	97.107	96.228	105.87	96.547	99.557	101.61	99.733	100.9	92.17	100.61	100.06	95.913	97.866
103.59	107.05	105.87	107.03	105.7	113.71	93.615	106.5	102.61	106.84	102.43	109.67	108.22	95.188	101.64	113.13	107.32	109.72	101.73	99.233	102.71	110.81	108.85	103.62	102.66	107.78	108.62	103.13	90.301	105.27	103.62	111.57	105.36	97.477	100.24	116.07	109.8	102.77	94.14	102.38	107.13	101.43	103.21	101.96	107.48	107.42	107.42	116.21	113.32	104.36
112.85	105.16	110.74	110.31	108.96	111.11	120.26	118.13	106.38	118.08	115.93	103.59	121.16	110.3	106.54	116.23	106.15	110.34	112.78	108.87	121.97	108.65	104.71	112.81	111.1	112.5	106.6	110.9	120.05	111.44	111.92	103.13	106.64	108.87	119.59	113.35	110.44	114.97	117.57	112.71	101	112.5	114.52	117.25	109.47	112.71	114.87	108.73	120.28	114.1
104.08	114.92	101.25	110.96	95.786	103.61	108.45	110.31	104.94	105.56	108.47	112.28	105.68	102.04	103.02	120.2	101.89	107.23	111.1	105.33	107.63	106.46	106.34	106.55	107.67	103.26	103.25	108.16	115.3	107.17	107.23	114.41	110.77	100.86	110.94	103.64	101.98	104.71	106.31	102.76	105.89	103.39	107.51	106.51	97.143	103.9	105.12	108.91	104.12	105.83
96.639	107.8	110.96	108.24	105.1	103.74	109.71	101.98	106.96	112.99	101.39	106.42	110.3	104.35	108.94	103.62	101.07	106.95	102.46	103.94	114.41	107.59	109.93	111.88	102.97	110.99	110.73	112.78	97.624	106.12	108.61	108.92	107.09	102.12	106.42	112.58	102.69	112.22	97.448	96.911	108.92	105.5	106.79	106.72	116.03	99.08	102.3	104.53	110.6	108.15
115.4	129.43	114.4	127.32	121.84	111.53	109.88	115.17	118.63	115.01	116.34	107.09	115.64	121.62	102.46	121.09	123.39	111.31	103.09	119.54	120.08	114.3	115.32	128.41	115.24	110.73	120.94	116.48	122.38	119.04	112.05	120.4	113.75	112.33	113.41	119.27	123.83	125.94	114.98	113.84	112.1	114.79	108.8	121.03	115.3	106.69	122.83	114.61	111.58	115.78
117.66	115.56	105.57	115.13	112.94	102.54	113.74	110.58	109.15	110.77	109.04	107.64	113.36	116.89	113.65	109.84	108.79	115.34	121.21	118.39	125.07	106.62	107.84	116.69	112.97	115.98	111.1	115.95	102.87	109.81	99.546	107.15	103.12	115.41	108.81	111.3	114.52	110.36	110.97	108.96	112.91	117.46	112.54	108.31	113.29	116.86	108.85	110.61	111.98	106.96
111.28	99.176	112.29	98.672	115.81	103.18	109.69	102.03	105	101.82	105.39	106.13	108.96	101.37	106.37	104.02	113.63	104.57	110.31	112.84	104.65	103.71	108.92	108.13	111.46	103.13	111.73	103.37	98.413	108.72	108.69	106.61	102.22	103.54	99.171	114.95	109.77	105.53	98.699	102.72	107.77	105.11	115.71	104.39	103.17	104.6	96.766	104.53	102.12	107.57
110.71	105.55	104.19	113.79	105.9	101.24	107.1	105.28	99.056	102.15	95.642	106.53	110.66	107.45	112.62	110.05	112.84	107.47	107.42	89.342	105.95	99.106	104.88	104.12	99.821	99.992	109.75	110.06	112.42	107.61	108.84	107.9	102.36	100.36	102.98	98.84	108.33	116.75	107.92	106.59	108.12	106.91	103.91	110.56	103.37	111.65	97.429	102.99	103.94	101.62
108.84	102.86	117.96	102.99	107.44	106.77	103	100.2	107.29	103.85	98.869	99.29	104.53	109.29	103.1	108.17	112.69	103.54	105.23	107.43	121.14	105.58	94.02	95.629	105.81	102.16	106.91	99.745	107.68	109.21	106.58	107.97	106.24	112.37	115.7	106.16	110.77	107.34	115.95	113.37	110.48	101.14	100.02	110.26	104.71	99.327	104.81	108.61	104.15	105.81
112.64	105.32	109.58	107.18	114.91	114.97	103.51	118.8	116.94	115.38	106.29	110.01	111.53	107.16	113.38	110.13	104.62	111.53	112.19	114.79	115.43	112.08	116.21	113.99	115.58	113.05	115.68	114.84	111.2	110.25	110.78	112.75	119.54	113.92	109.98	114.1	101.56	106.35	111.17	107.91	122.64	110.6	116.53	120.01	114.16	109.17	116.89	108.08	117.55	110.35
107.17	111.96	107.83	109.46	117.09	113.91	114.45	115.93	123.86	105.43	118.66	119.15	118.57	105.84	110.94	116.29	112.32	113.86	105.6	107.09	115.54	118.69	112.82	118.35	107.74	119.73	102.07	113.96	115.7	110.06	112.6	114.49	108.89	117.39	116.02	107.24	115.92	113.65	117.86	118.52	114.7	108.28	111.26	94.682	114.79	112.69	114	117.12	113.52	109.88
98.208	105.42	109.11	97.775	100.13	95.028	96.008	101.32	96.819	110.11	101.39	96.72	106.07	89.98	100.97	98.389	101.05	103.49	100.9	103.06	96.801	104.82	94.524	100.07	96.369	104.05	112.75	93.996	96.177	106.55	102.89	104.68	97.888	92.769	98.072	108.26	101.89	95.395	105.18	96.058	99.513	105.07	104.49	99.76	96.908	105.08	90.189	101.51	104.44	97.249
101.63	98.791	114.17	103.56	98.05	99.079	115.29	100.18	105.89	106.75	103.3	106	109.65	109.35	109.88	110.56	113.87	97.869	105.2	104.76	110.14	113.26	97.709	105.34	105.21	104.32	110.35	117.85	105.37	100.55	104.85	102.61	105.93	95.181	99.342	97.999	105.45	102.25	109.21	108.4	101.27	104.34	105.08	107.44	108.7	119.96	102.77	103.75	100.16	103.03
112.93	104.02	102.85	103.14	105.32	105.39	114.88	105.44	111.24	115.74	107.43	99.159	115.43	105.73	103.91	109.57	108.09	99.682	112.9	106.34	103.94	103.3	117.37	99.565	104.39	99.918	100.81	101.49	104.58	113.34	98.823	103.44	99.707	98.412	98.582	112.2	103.78	118.64	105.17	102.29	104.68	111.34	101.59	111.71	108.66	105.04	105.95	99.708	111.22	100.28
94.888	103.76	94.103	104.52	101.84	111.34	115.21	104.15	110.94	111.54	110.61	100.89	113.08	98.322	104.36	106.06	100.87	108.71	104.53	106.69	101.48	113.98	107.21	108.48	109.39	108.89	98.614	98.322	107.16	93.406	114.64	107.52	98.97	113.76	112.38	97.309	110.74	100.85	103.95	100.64	104.09	96.805	107.07	95.032	100.32	106.77	113.12	97.127	107.65	110.76
102.76	108.42	103.81	103.18	98.438	94.331	103.98	100	101.85	116.34	111.04	102.52	108.04	114.77	110.65	98.511	103.55	106.96	112.6	104.82	107.42	108.42	109.17	101.84	99.862	108.26	100.64	101.25	106.6	115.06	102.23	114.03	103.76	117.26	105.18	101.53	106.02	111.96	100.23	109.82	103.7	110.75	109.16	105.47	101.16	96.604	107.72	109.69	108.42	105.95
89.647	112.64	102.97	107.75	101.5	104.69	96.842	109.73	109.16	104.59	111.92	106.54	104.07	108.49	108.82	105.51	104.21	106.08	108.85	98.891	96.643	98.234	112.73	107.61	94.848	104.55	108.11	107.23	102.94	105.2	103.58	106.56	103.64	104.41	96.147	101.71	110.28	108.09	107.66	93.243	95.905	117.53	115.55	102.73	109.65	100.36	109.19	111.37	102.24	108.72
99.164	105.85	106.68	90.817	94.751	93.702	94.335	96.779	108.84	98.009	102.01	99.865	94.955	103.42	103.75	100.68	102.37	101.93	103.08	103	101.28	92.338	97.22	100.24	103.71	100.92	99.3	108.87	100.2	97.141	104.29	90.285	105.26	96.414	111.8	100.94	92.65	103.11	105.33	96.582	97.388	103.4	102.22	99.345	104.23	101.33	95.694	101.61	92.522	89.319
97.836	108.52	112.81	105.01	106.65	103.5	112.81	112.16	104.02	102.48	118.09	98.773	106.15	105.55	112.6	95.369	105.78	102.19	105.72	111.44	107.82	111.6	107.68	105.07	109.6	102.64	104.48	101.34	115.8	99.201	118.06	102.11	109.86	101.93	107.87	113.72	100.08	114.43	116.49	100.7	102.28	104.17	103.67	104.77	100.86	101.1	103.78	100.58	107.62	99.747
106.69	107.11	105.44	93.31	109.04	109.93	108.95	101.79	104.67	106.66	107.08	108.79	100.66	104.87	109.62	109.86	113.95	103.78	105.78	106.09	111.64	103.97	100.64	99.233	113.73	106.79	105.25	100.25	110.86	114.01	107.14	105.62	109.75	101.69	105.58	104.2	98.977	102.61	110.28	105.17	100.99	103.76	94.022	113.07	102.5	102.46	95.329	114.67	101.48	103.26
110.15	120.37	111.39	104.35	113.95	107.36	105.07	107.3	106.74	104.95	107.37	110.62	114.93	108.68	113.96	109.84	102.64	108.74	119.02	106.15	113.58	109.07	113.2	114.35	114.88	115.73	110.15	110.51	113.56	116.6	112.79	110.3	108.24	109.65	109.85	110.92	114.79	114.66	113.35	107.31	115.23	117.92	103.55	108.2	118.63	114.35	108.53	110.82	110.02	103.61
109.23	109.93	118.2	106.13	110.14	117.11	117.99	114.79	110.82	106.77	111.55	113.03	110.37	115.54	105.97	112.88	106.69	105.18	112.28	109.25	111.9	111.26	108.45	115.31	116.63	123.51	109.34	113.6	102.54	105.64	111.53	122.85	113.62	107.66	112.35	119.63	114.24	109.63	118.05	113.95	107.11	106.18	123.15	110.45	106.4	106.78	108.6	118.23	118.9	117.13
101	106.06	108.69	100.7	106.98	108.92	107.58	112.33	106.09	105.36	106.28	112.3	98.666	99.37	107.43	112.12	117.15	104.12	103.61	110.05	101.12	98.216	110.3	112.18	110.57	102.16	112.04	108.81	110.14	100.84	110.48	97.929	97.575	100.25	105.82	109.85	103.32	106.38	105.39	104.48	107.38	98.213	106.04	96.745	108.21	103.05	101.18	111.99	108.93	105.08
119.08	119.79	113.56	105.97	115.74	109.94	117.53	115.78	115.13	115.32	117.44	113.31	103.77	106.74	115.95	111.8	106.78	112.6	111.69	111.72	105.89	118.47	113.15	106.93	115.97	105.05	111.91	106.71	104.96	118.81	113	99.61	117.2	101.25	111.48	110.7	111.09	107.05	104.9	117.78	109.79	113.27	107.79	118.87	112.94	109.48	105.79	102.22	105.22	97.538
107.95	101.3	102.42	95.511	97.139	100.03	108.57	110.3	97.572	110.12	100.26	109.89	106.68	108.44	104.02	107.4	108.42	105.76	113.87	107.96	100.28	105.96	99.056	106.86	102.14	106.9	104.5	97.653	103.94	103.98	106.07	115.82	110.94	114.48	99.984	103.33	105.1	100.91	97.116	101.97	111.82	109.97	112.25	108.72	102.78	102.01	107.22	107.43	104.12	111.41
115.07	113.81	128.94	113.32	112.23	112.83	118.26	117.37	116.36	114.13	110.77	112.02	111.7	104.35	119.89	115.87	114.34	115.66	115.56	107.23	116.67	110.97	103.68	109.07	115.39	116.38	108.23	110.13	108	108.61	117.46	109.03	108.62	116.54	110.51	110.69	111.34	110.66	107.05	115.47	114.87	106.48	112.85	113.6	116.95	116.72	117.56	107.96	117.33	114.76
102.35	111.18	105.6	108.13	102.96	111.51	110.5	105.39	96.96	102.14	112.77	104.31	105.56	109.93	105.45	100.35	105.86	113.33	98.642	108.39	120.49	107.14	109.76	107.83	105.11	106.68	103.81	96.819	114.8	109.08	110.24	107.37	103.38	104.86	108.77	94.669	102.27	99.329	108.42	111.91	102.15	106.98	109.82	102.26	116.18	94.712	102.67	108.59	114.15	109.98
102.7	107.82	104.61	101.19	103.85	110.01	106.45	107.9	113.53	98.407	97.123	94.482	100.89	104.56	99.724	105.97	97.723	101.06	102.35	105.66	110.39	101.5	98.759	110.03	105.5	100.31	99.458	95.243	107.02	107.17	110.19	108.13	108.65	114.94	102.13	100.78	103.99	101.5	102.05	102	97.77	100.45	99.751	109.57	101.16	105.04	96.791	117.6	101.36	96.49
115.15	112.68	103.24	109.76	101.05	111.94	115.42	117.2	112.57	110.5	108.94	113.3	102.11	96.733	114.23	106.92	114.38	119.09	113.94	115.69	118.48	98.42	106.66	112.43	103.75	110.54	110.6	106.76	116.72	113.02	112.45	114.99	107.94	109.01	104	118.95	105.02	117.76	99.37	107.96	118.23	114.77	118.56	114.91	104.56	114.55	108.36	113.8	110.2	115.99
109.63	101.5	103.73	103.35	103.4	109.98	114.58	114.02	104.83	102.09	105.79	104.13	102.66	101.46	102.83	112.77	108.39	109.07	97.261	109.44	107.24	106.93	107.52	105.58	101.57	107.27	104.63	104.31	105.85	100.51	104.63	106.37	115	112.05	108.42	101.89	117.82	106.18	104.41	103.21	109.01	100.58	97.096	107.54	98.911	100.13	99.43	104.91	115.08	102.06
107.69	107.73	101.94	97.225	107.24	100.18	111.95	102.39	100.76	108.12	104.37	108.5	108.54	108.23	104.17	105.65	106.45	113.35	104.15	106.41	112.29	114	100.98	99.504	102.08	106.25	107.52	105.45	110.33	106.1	104.63	101.41	106.48	103.75	106.28	116.22	114.49	104.09	111.11	100.82	106.11	105.42	103.81	114.2	104.52	100.5	116.64	110.31	112.05	104.82
104.62	96.177	106.21	106.74	105.85	109.41	99.21	108.61	101.86	124.7	97.315	103.3	100.19	107.22	105.38	106.64	109.71	101.02	102.11	103.28	111.7	106.93	110.89	108.86	102.85	104.01	98.14	99.226	110.37	108.32	99.142	113.39	106.75	96.423	110.02	104.19	105.09	106.91	113.47	103.36	96.638	101.09	100.03	104.82	101.73	110.01	104.19	106.66	98.554	107.53
109.08	97.251	97.632	98.684	99.595	103.33	108.59	103.6	101.03	108.74	108.35	98.137	99.287	96.819	103.41	98.836	104.31	107.13	111.66	101.75	99.717	108.66	103.67	107.81	115.08	105.52	113.32	114.5	108.63	105.69	105.67	96.845	112.04	106.41	108.11	94.894	101.66	100.29	108.42	101.61	100.46	105.46	101.19	107.14	110.11	97.084	106.91	104.28	109.7	101.96
114.87	110.74	105.83	108.59	100.61	127.96	116.6	118.37	109.7	112.31	111.12	120.24	112.88	101.6	112.23	116.37	108.57	108.15	116.97	110.64	122.08	112.58	108.96	106.27	109.71	114.82	113.91	116.85	120.62	114.77	106.77	115.4	118.25	101.63	110.22	99.705	111.97	108.78	107.96	110.42	111.34	108.06	103.87	114.29	112.85	111.55	112.3	112.56	124.69	106.91
112.16	109.9	104.73	103.98	111.5	109.25	107.46	116.24	109.57	109.46	112.55	106.14	107.86	109.78	105.67	111.36	115.41	103.12	114.14	113.92	107.77	115.94	108.46	114.91	102.51	121.11	102.9	119.89	109.02	112.5	110.24	112.96	111.26	110.51	103.83	112.05	107.63	101.57	103.62	109.63	102.2	105.59	107.01	114.31	117.16	104.71	110.59	107.26	105.74	108.98
101.25	114.8	96.801	114.25	105.61	105.85	101.07	115.32	113.75	115.95	107.84	105.28	112.01	106.14	113.76	110.85	97.481	109.81	109.7	108.39	116.82	112.22	113.07	104.58	119.22	111.76	106.17	113.7	104.56	122.32	105.09	107.63	111.57	101.37	114.8	103.38	113.29	107.96	113.23	117.48	110.4	109.88	121.01	109.27	123.11	106.72	104.83	115.32	114.72	108
103.48	107.86	97.536	110.04	105.08	106.6	103.24	109	101.44	110.55	106.26	106.04	112.67	111.6	102.33	117.49	109.23	116.65	110.07	108.38	106.33	99.715	105.08	103.44	111.01	106.58	108.05	103.15	107.02	110.46	106.57	102.84	109.12	108.05	107.45	109.37	117.52	100.99	112.51	102.42	106.1	98.562	105.31	102.82	110.29	112.78	106.41	105.93	103.07	105.97
96.109	108.21	97.667	100.78	102.32	102.46	105.07	99.454	95.279	104.68	102.02	94.799	96.991	106.81	104.03	103.42	96.436	102.35	101.28	96.622	107.01	103.59	93.793	101.93	102.69	104.93	94.74	99.159	97.228	98.476	105.8	95.341	96.129	103.36	100.61	102.72	104.7	103.57	96.409	101.18	97.934	100.56	105.41	102.18	91.253	102.3	98.3	109.15	99	104.35
102.77	102.05	104.55	104.25	114	103.7	106.2	107.65	96.781	105.5	100.31	114.54	96.791	103.86	99.868	100.93	104.73	103.04	103.33	99.316	112.05	113.01	101.3	105.64	103.02	99.466	101.85	98.402	104.52	107.98	105	110.88	102.71	104.77	95.918	114.36	107.48	110.88	99.696	106.87	101.22	104.65	108.5	105.83	106.4	103.04	102.57	116.09	103.46	103.95
114.91	110.62	115.28	114.23	119.67	114.8	106.64	102.19	117.12	113.14	112.16	117.66	115.8	119.13	115.11	103.45	115.96	116.5	119.19	109.14	110.03	116.58	113.87	112.25	117.51	113.5	115.81	118.44	115.61	114.29	114.3	106.36	113.11	114.66	117.76	107.09	114.59	124.75	117.09	116.46	104.44	107.13	107.6	119.56	102.49	121.67	115.55	114.72	108.77	110.32
107.03	102.49	111.67	106.19	96.106	103.45	106.62	104.01	111.97	100.52	106.68	115.91	108.99	110.03	113.67	107.21	111.53	106.53	101.19	115.87	108.95	110.92	113.65	111.85	96.451	109.26	111.58	107.25	114.82	109	103.53	110.59	116.13	104.62	106.2	107.94	100.41	95.723	102.84	100.99	108.65	111.72	106.76	108.49	111.78	105.31	114.65	108.75	105.37	110.1
104.49	109.91	124.57	111.75	111	115.37	109.5	109.91	116.15	106.42	113.8	117.86	111.75	111.42	114.63	114.61	117.31	110.51	108.07	104.68	116.6	108.57	114.49	109.27	104.65	113.14	103.23	110.61	114.84	121.56	110.4	116.78	107.35	111.95	115.61	111.68	111.39	116.21	115.45	109.08	113.61	111.24	118.56	111.38	110.81	119.13	110.37	111.91	103.93	113.54
105.59	110.76	110.69	107.8	108.14	101.1	111.31	104.34	109.3	109.26	109.81	103.66	107.3	108.17	103.89	114.56	111.56	102.23	109.88	108.35	111.61	114.96	104.8	107.67	105.94	105.53	116.77	111.85	115.93	114.62	110.74	101.74	106.48	108.17	110.54	105.92	115.22	116.19	115.54	105.7	109.04	116.57	103.7	119.92	108.95	108.56	99.591	114.57	104.56	102.98
97.791	103.53	105.66	102.7	101.75	106.22	96.039	102.01	110.36	108.39	109.34	100.48	102.17	104	103.36	105.3	108.87	104.11	111.94	92.828	112.96	113.09	104.17	109.73	105.18	110.19	103.68	101.7	103.72	104.67	113.04	111.12	99.405	99.541	107.08	115.98	110.5	108.02	102.52	101.67	105.83	110.97	98.538	96.029	110.08	100.41	104.62	102.75	110.02	105.49
102.22	96.557	108.3	107.03	95.475	105.3	107	102.29	110.78	106.12	112.82	109.1	105.46	106.35	110.44	104.87	107.09	113.78	113.62	104.63	105.87	104.68	110.04	98.516	109.77	117.68	100.95	106.12	104.28	105.72	105.76	109.71	112.01	95.133	107.71	104.19	98.46	107.33	105.09	102.84	106.87	105.78	110.28	113.48	108.22	108.7	110.94	108.86	105.91	103.27
115.88	109.61	104.53	115.17	106.79	111.66	109.25	105.01	104.07	112.14	114.92	114.72	109.68	117.52	110.03	103.23	114.2	99.561	112.15	111.2	104.58	108.95	110.38	104.18	111.09	113.66	112.2	108.6	104.11	104.45	106.24	104.03	97.461	115.33	113.23	109.41	98.832	99.525	115.98	105.27	104.71	104.99	106.88	112.97	108.12	99.75	99.973	103.29	111.05	98.898
98.896	101.03	107.76	96.58	106.39	106.81	97.093	118.95	96.629	107.26	111.04	100.83	111.07	102.56	101.41	107.59	110.47	99.764	96.258	103.23	105.89	105.64	98.428	102.32	107.4	97.771	113.9	99.171	111.22	109.51	102.93	109.17	105.13	102.11	110.52	109.37	107.54	104.69	106.78	100.5	107.06	109.11	105.46	104.85	103.74	106.8	110.67	95.691	110.9	103.22
87.497	92.433	98.175	96.934	98.934	101.71	105.97	102.89	90.647	96.526	93.266	100.49	103.67	108.71	94.713	96.515	93.507	93.214	96.662	102.61	101.5	99.454	99.536	91.154	92.869	93.977	105.55	98.511	99.478	102.3	97.753	113.15	96.176	110.3	99.686	93.68	102.03	105.91	100.66	101.01	103.13	104.81	106.24	103.01	96.616	102.69	110.26	100.85	104.74	100.87
101.68	101.72	111.41	113.3	105.99	97.463	109.17	97.551	93.724	107.43	98.598	107.09	107.41	102.28	98.239	104.06	107.76	109.58	106.79	104.31	105.46	104.46	95.427	110.3	105.57	112.06	111.51	100.43	103.44	102.07	98.397	97.661	105.17	105.6	100.1	109.15	104.39	98.898	104.54	102.54	93.682	104.65	101.5	108.77	106.15	107.83	98.98	107.41	102.45	103.68
113.35	104.91	100.97	112.94	107.19	103.23	106.8	110.59	107.18	115.73	101.05	112.58	105.31	104.83	102.81	107.54	106.02	112.67	102.45	105.69	107.76	107.1	120.11	112.41	97.969	111.98	98.878	104.13	106.59	110.05	107.9	104.28	108.19	105.39	96.577	106.06	106.5	104.89	104.4	109.78	113.03	106.12	111.14	119.38	103.88	110.77	102.79	104.84	107.58	105.44
109.87	114.34	109	101.79	105.73	99.419	116.03	110.48	102.63	108.44	110.82	108.66	110.82	111.57	101.37	113.08	112.64	106.08	106.74	108.57	93.586	110.55	112.34	111.67	108.48	104.77	114.57	106.78	111.14	110.38	109.18	110.49	107.16	108.42	99.864	108.05	109.83	105.73	110.17	108.84	101.47	116.25	106.27	107.98	105.63	102.96	121.16	112.78	99.874	113.36
107.68	115.16	123.06	117.01	115.04	108.23	116.23	111.07	117.65	112.74	108.09	100.55	109.66	110.48	115.71	116.34	119.31	102.66	115.96	101.19	118.34	108.76	108.98	115.74	108.35	106	108.91	113.34	117.58	108.09	101.75	111.87	111	118.71	112.48	115.17	115.29	118.19	117.53	113.92	104.79	108.53	111.89	120.58	106.2	114.44	114.39	117.07	108.81	107.47
109.33	107.85	114.35	107.12	108.18	114.06	102.09	114.37	111.86	110.37	108.56	114.51	118.82	111.07	113.47	108.39	107.54	106.6	118.37	107.77	104.18	113.25	112.26	100.99	109.21	117.89	107.78	96.754	107.99	98.64	106.69	111.74	109.01	100.51	115.02	123.6	112.84	106.54	115.86	101.93	108.89	113.59	107.76	101.5	115.4	113.89	108.24	108.21	105.58	106.46
100.34	102.36	104.59	105.79	102.05	99.976	102.76	97.493	104.95	100.08	102.83	106.77	102.4	88.52	104.11	96.871	108.8	100.69	97.302	100.23	92.371	103.12	98.632	111.77	103.15	98.119	105.64	87.218	96.873	98.283	97.507	101.05	100.3	98.874	99.711	94.47	102.31	96.99	99.709	100.66	103.1	98.692	93.096	95.987	110.12	98.861	102.92	103.72	103.35	102.03
111.28	108.57	104.41	101.35	106.71	102.88	99.727	110.18	115.79	116.55	100.49	109.69	100.94	104.35	105.43	111.09	101.95	110.48	106.1	111.42	111.46	99.824	110.42	107.77	98.489	107.4	107.28	109.63	106	108.04	114.55	101.35	103.89	108.59	105.28	102.23	104.88	101.47	101.54	109.91	109.45	106.52	102.31	100.54	109.71	106.05	105.02	101.62	111.9	96.574
106.91	106.46	126.95	103.67	115.42	114.54	106.6	104.75	111.82	111.89	108.3	107.83	109.4	107.18	101.93	117.09	101.79	115.25	109.78	102.79	109.2	116.08	116.72	114.82	106.28	108.56	111.92	113.23	103.56	115.94	108.58	109.67	118.51	100.78	109.07	115.85	105.47	104.99	107.22	114.41	113.07	115.68	111.14	114.47	108.03	114.49	107.16	120.08	106.63	110.44
115.5	113.28	123.93	105.09	112.17	114.44	108.74	101.26	110.28	119.54	112.46	117.31	111.72	113.91	111.78	109.86	116.1	119.33	110	113.08	107.02	117.44	119.59	118.45	107.57	118.88	113.84	118.06	109.15	118.28	104.33	110.49	112.9	112.2	106.86	116.83	114.96	116.47	119.64	121.52	113.72	115.12	117.55	110.47	118.21	120.53	112.78	104.11	104.6	111.31
95.349	97.254	101.5	99.844	97.143	105.4	104.49	99.644	103.88	96.096	96.985	96.01	102.37	104.96	105.48	104.53	93.753	103.89	91.126	91.304	96.253	108.51	98.353	98.268	101.84	96.69	97.5	92.855	95.106	103.28	99.086	97.126	106.06	94.835	96.874	97.292	103.78	105.2	93.818	110.42	102.45	98.412	94.11	90.693	88.889	104.2	109.06	101.33	107.6	101.87
102.05	107.83	104.97	106.03	106.2	103.28	103.48	99.326	110.92	101.27	103.76	100.9	106.79	96.935	107.94	104.63	117.09	102.6	109.7	108.13	104.39	97.884	101.25	102.52	107.47	100.92	101.97	102.14	101.85	102.53	104.3	106.67	111.08	102.56	108.1	105.2	102.7	104.26	103.43	104.44	103.51	105.1	101.31	108.18	103.2	99.22	96.232	119.51	109.29	100.92
103.45	109.7	104.53	105.52	104.3	103.27	103.47	107.68	107.87	102.2	96.507	104.57	110.84	97.212	107.23	109.2	107.06	103.16	109.57	105.83	105.94	103.26	104.38	116.91	99.32	104.92	98.6	104.38	109.84	107.87	112.76	106.68	97.172	99.753	95.756	106.93	104.35	111.85	103.53	99.963	96.356	104.02	101.74	96.615	109.25	98.237	106.92	91.4	101.93	99.598
118.67	100.78	106.49	110.26	99.593	98.239	104.8	106.31	103.97	103.48	108.62	101.89	103.84	106.98	110.73	108.82	95.323	110.42	112.14	105.52	107.99	102.39	106.01	106.3	98.928	91.102	104.54	105.9	113.02	102.36	110.37	114.17	105.25	107.18	105.1	108.28	108.34	100.15	109.74	112.44	99.339	105.83	98.05	101.34	110.57	105.48	96.939	113.25	100.57	111.35
117.89	113.41	112.51	102.19	102.84	105.03	109.05	101.81	115.39	111.88	113.89	104.7	111.51	112.53	113.59	108.31	101.83	103.74	108.75	106.18	106.36	110.84	112.59	113.19	106.06	112.44	107.26	114.5	118.06	117.6	117.21	109.3	106.05	108.07	112.25	117.23	109.35	116.5	123.22	110.27	110.03	114.54	101.15	104.03	117.18	112	112.68	109.65	117.65	107.58
105.47	102.6	100.53	112.74	101.84	107.6	98.904	109.18	101.38	105.7	109.18	97.591	103.43	101.07	104.4	104.5	108.18	105.36	106.39	96.4	105.27	110.13	113.2	103.12	108.89	106.03	107.76	111.27	104.17	108.23	107.89	113.02	101.86	106.8	103.1	109.48	102.63	108.37	115.99	103.03	110.04	104.33	103.03	106.58	102.64	109.82	109.54	110.16	107.61	103.38
95.926	93.83	108.98	120.19	99.182	103.65	108.71	103.09	103.89	106.8	103.62	102.35	110.18	93.155	109.86	99.84	97.938	111.6	97.399	112.99	107.46	97.838	99.768	107.91	100.77	106.35	97.02	97.956	99.149	103.42	108.69	111.97	102.79	97.798	96.957	98.636	99.501	96.929	96.548	97.094	109.21	95.244	107.9	93.527	115.97	103.75	102.84	106.86	98.692	103.8
116.63	101.23	106.58	105.57	100.99	107.74	110.13	102.08	107.14	90.229	105.88	98.974	104.92	114.57	105.83	100.35	95.418	108.41	105.93	105.9	111.6	106.28	97.906	108.13	113.81	105.05	99.334	108.25	109.57	109.26	112.71	110.13	98.439	103.26	105.87	101.96	109.13	115.03	103.41	107.99	100.1	103.12	110.75	110.18	107.61	106.11	107.61	110.79	107.47	108.35
112.21	118.13	109.43	119.97	107.71	115.46	115.02	105.98	115.7	102.14	118.01	114.83	113.82	115.65	116.05	110.09	111.81	114.43	116.35	117.75	113.09	112.82	107.71	113.93	109.43	112.93	107.69	105.61	116.82	111.16	110.48	111.22	107.28	119.19	109.13	114.25	110.51	110.44	113.7	110.19	113.41	113.57	119.66	110.81	103.81	105.02	110.78	114.3	118.13	114.39
101.31	104.64	103.5	106.45	108.04	99.941	108.55	109.65	110.54	101.57	101.14	103.18	103.65	110.97	111.52	101.08	108.91	112.25	96.844	109.17	97.724	103.76	103.8	107.83	110.42	103.47	103.38	112.43	98.932	108.17	113.2	101.24	105.67	99.411	108.21	110	101.81	101.57	103.02	103.54	106.37	105.04	111.56	110.36	106.41	101.69	101.58	99.578	105.16	101.33
101.19	92.416	101.98	94.672	96.294	102.52	88.506	104	93.294	95.904	102.32	97.667	95.664	93.149	100.85	101.35	102.26	100.64	91.899	101.18	93.691	95.571	94.894	103.55	107.41	96.799	97.857	103.08	83.715	94.249	104.07	94.193	97.688	102.8	97.113	108.39	106.01	94.565	103.83	101.31	101.47	102.47	102.43	92.531	95.173	95.306	102.94	99.468	101.52	99.986
94.272	107.49	104.16	97.231	99.812	109.31	102.53	103	115.8	105.58	104.5	105.64	108.21	98.282	98.298	113.12	103.43	92.549	104.69	98.974	98.539	101.65	109.06	112.98	98.317	109.02	103.05	110.49	107.95	104.6	110.61	101.49	109.23	108.66	110.96	107.19	102.84	98.229	100.15	100.51	104.85	105.44	97.32	107.64	107.03	100.14	94.077	100.58	111.46	104.8
112.06	107.62	113.63	110.76	108.91	93.981	108.5	107.58	107.63	109.64	115.52	100.51	102.91	112.15	108.91	106.41	110.19	107.07	110.22	114.01	112.1	114.73	105.76	115.51	117.74	113.99	109.63	106.28	114.54	116.5	111.09	112.02	106.02	114.6	99.975	113.59	110.27	113.96	105.27	107.4	106.64	115.65	108.89	112.68	109.08	100.73	104.5	106.05	114.44	109.79
106.02	112.27	116.2	103.66	109.19	98.083	101.85	99.279	109.51	105.45	110.39	101.79	100.26	104.93	107.66	100.86	102.8	110.62	97.358	109.66	108.63	107.09	102.81	111.25	114.88	105.45	105.82	102.37	107.25	107.96	89.361	109.52	112.54	95.238	107.32	110.36	98.359	110.13	116.04	103.87	100.62	112	106.01	105.83	104.44	105.94	101.96	107.11	107.6	101.12
125.54	113.46	111.88	117.81	123.31	120.26	119.15	114.26	118.7	115.26	117.52	117.21	108.99	118.43	108.76	110.87	109.08	111.35	125.29	118.03	117.24	114.65	111.68	114.74	112.51	119.06	113.8	115.94	112.59	123.71	116.35	119.39	115.24	119.9	115.41	118.73	118.23	113.45	129.02	124.27	123.47	111.21	113.85	117.43	119.97	112.9	118.77	115.08	121.56	126.14
96.721	107.04	102.74	99.008	107.01	107.21	103.54	100.45	104.62	107.16	102.7	101.09	91.569	105.8	98.536	95.634	101.44	97.846	99.602	92.248	101.03	101.3	107.89	100.76	90.212	94.665	93.923	99.484	93.28	103.69	95.443	99.492	102.56	100.43	103.12	101.73	109.02	99.417	105.47	106.58	101.38	107.15	91.994	97.384	104.45	101.32	103.41	100.44	99.596	110.27
111.99	110.12	106.99	110.22	115.87	111.43	106.46	102.35	109.63	101.63	98.923	102.63	110.58	112.77	105.72	104.73	106.69	101.69	113.67	109.37	110.29	108.48	109.15	110.7	105.33	105.52	96.036	109.07	106.67	110.36	111.49	102.89	102.65	102.3	100.25	106.2	105.39	112.49	101.21	111.34	107.39	112.44	105.88	100.02	105.38	103.83	108.13	100.54	110.35	111.63
108.24	115.19	112.34	118.31	119.66	116.72	124.3	119.78	112.4	114.26	117.62	110.66	117.62	114.9	118.98	116.41	113.65	116.31	115.12	126.27	117.07	120.97	119.85	119.32	116.25	121.04	114.54	126.87	110.18	116.39	116.24	112.1	114.43	112.81	122.48	121.93	120.19	113.92	119.41	115.67	127.34	119.3	117.23	123.19	123.29	119	120.29	118.28	118.69	118.47
99.185	100.19	85.945	98.801	97.167	106.73	98.74	97.364	98.28	94.558	105.42	101.22	99.529	100.88	101.38	102.41	101.05	101.83	105.53	98.1	94.213	104.18	94.962	106.21	107.87	101.12	97.349	98.649	105.52	101.88	107.82	96.949	104.42	92.022	101.69	90.126	101.06	99.895	97.207	96.977	102.13	100.89	99.973	96.439	109.19	100.91	94.699	101.86	99.633	101.45
111.99	101.31	107.66	105.28	109.91	108.76	108.49	106.13	112.59	107.86	107.75	107.54	109.66	99.297	109.12	107.82	113	113.18	107.3	106.23	108.52	106.24	109.14	101.95	110.17	103.89	104.39	112.35	107.68	106.11	106.87	103	102.87	108.83	107.13	110.08	105.23	113.5	105.25	102.63	102.83	105.32	108.34	103.14	109.12	109.12	101.7	109.79	104.8	105.6
100.46	109.98	100.79	103.38	93.72	87.306	96.964	102.45	107.04	111.9	112.33	107.48	110.05	95.935	106.36	103.67	106.54	100.88	105.42	96.339	101.23	111.52	98.843	104.13	105.22	99.136	106.23	109.34	111.33	103.91	108.31	109.51	104.04	102.47	110.71	100.35	106.02	98.541	109.48	107.24	106.11	102.67	106.64	104.33	108.23	98.91	104.16	106.85	92.063	101.11
90.925	101.17	104.18	101.82	105.51	97.003	103.12	105.37	105.77	102.21	105.57	108.57	111.34	101.19	95.924	108.85	103.06	111.16	110.38	97.474	101.36	104.35	109.13	98.047	102.61	108.77	115.64	104.77	105.35	106.12	117.47	94.079	110.66	111.04	102.15	105.44	107.92	107.5	107.98	106.58	105.97	104.26	103.57	110.49	106.97	107.29	100.78	102.22	101.94	115.51
110.95	110.79	109.82	103.95	108.38	104.53	102.59	104.32	107.05	103.34	109.7	103.64	101.53	105.9	111.71	105.02	107.23	108.24	114.88	102.83	112.41	114.78	101.55	113.91	110.6	107.84	111.09	109.86	110.31	115.4	107.81	102.67	110.92	109.45	103.09	109.98	114.23	108.19	105.55	100.08	99.265	104.02	105.18	101.74	109.04	112.36	105.02	100.49	113.16	111.67
100.88	108.99	110.3	113.97	102.42	105.95	109.13	106.73	102.33	106.03	107.94	106.29	107.19	101.25	98.517	110.9	107.22	102.97	108.29	112.63	101.29	103.82	108.26	113.87	103.71	108.89	98.253	101.49	110.99	103.49	113.07	100.76	102.67	109.76	109.95	98.456	98.432	102.76	115.12	107.21	109.12	103.09	105.74	106.11	105.37	102.11	107.86	107.74	112.67	101.57
116.4	100.42	101.55	105.53	104.55	103.79	106.99	106.16	109.37	112.67	107.37	98.747	99.99	104.71	103.92	109.76	100.87	109.87	102.88	103.65	99.009	103.37	110.84	101.15	98.636	102.9	109.64	104.14	101.38	114.37	102.22	113.87	107.07	102.77	111.46	108.87	99.477	106.43	101.36	111.12	111.41	103.41	99.039	108.26	109.54	114.25	105.02	110.89	99.179	112.92
103.11	100.88	106.3	106.51	93.966	102.53	93.647	102.81	100.31	107.45	108.14	94.972	100.78	97.893	98.973	95.908	98.913	94.561	104.75	99.939	91.57	86.429	103.72	94.449	95.52	98.955	92.274	100.21	96.034	101.27	104.6	99.655	103.78	105.03	107.69	105.19	100.21	92.17	90.067	99.648	95.189	101.07	107.84	99.576	105.25	103.72	100.86	97.655	92.079	94.227
103.14	111.16	108.38	109.72	101.8	101.47	106.29	97.152	109.44	108.52	101.33	104.32	109.61	102.19	93.001	101.69	104.98	100.1	103.42	100.76	106.76	103	104.99	103.75	114.28	103.75	106.83	112.26	104.51	96.487	111.28	112.14	106.53	98.721	111.61	102.91	101.67	105.03	105.25	117.24	108	104.65	107.78	98.402	107.86	110	107.11	102.07	107.28	111.61
90.502	102.57	99.74	100.32	105.38	96.431	96.433	102.52	104.1	98.436	98.473	93.071	101.63	97.118	90.661	101.75	95.446	92.45	106.72	92.625	95.043	96.553	102.88	100.16	95.688	102.18	96.366	93.199	92.187	108.66	103.9	100.13	103.41	94.26	91.058	100.18	101.2	115.76	90.61	102.7	95.3	99.305	99.565	96.283	98.763	96.404	99.304	98.42	93.475	109.27
114.73	113.73	110.66	115.57	111.23	106.47	104.45	102.56	113.38	113.82	114	110.15	104.17	109.7	107.96	113.76	115.63	121.32	122.58	114.7	114.76	106.88	103.39	107.49	110.33	109.86	110.16	104.71	110.58	112.77	104.87	117.62	116.56	116.77	107.96	116.55	108.9	107.06	115.52	107.14	123.3	113.38	103.42	113.68	110.29	114.67	113.6	116.16	119.34	105.34
101.66	95.868	99.962	103.85	105.28	109.4	104.59	105.27	105.57	109.37	110.32	101.93	106.72	102.1	108.32	107.85	109.46	99.613	114.33	99.706	104.95	106.89	97.858	106.33	107.19	101.07	97.944	107.81	115.22	103.04	104.95	106.25	100.55	107.32	112.13	101.64	103.6	107.15	107.25	105.46	111.15	106.03	110.56	102.46	104.06	107.32	108.02	109.75	107.34	109.02
103.79	104.93	102.26	105.55	107.09	99.322	108.61	110.11	105.1	98.257	106.83	116.84	109.38	99.472	89.367	110.51	101.24	100.04	96.581	109.57	97.546	105.28	105.98	109.44	111.62	101.17	111.87	104.83	109.87	98.002	101.71	111.9	103.16	102.03	110.4	101.91	107.48	110.2	107.44	110.64	113.24	95.665	109.77	98.71	103.62	96.562	104.97	96.912	98.134	106.32
105.66	113.57	102.21	109.23	101.78	105.16	107.51	111.51	102.43	118.42	100.49	104.34	100.93	99.186	109.42	107.54	108.23	110.13	104.53	101.84	93.947	103.66	111.33	106.26	102.18	105.84	118.49	105.44	106.16	110.24	105	96.972	105.45	109.87	108.12	104.05	111.1	99.495	104.34	107.42	105.86	112.64	101.17	111.79	110.5	103.12	105.34	105.05	110.09	107.39
108.93	103.73	108.37	108.43	101.77	97.757	106.87	104.26	107.17	112.6	110.59	108.45	116.12	108.77	105.31	100.63	106.09	108.68	116.7	112.86	102.77	104.32	101.34	101.67	105.48	99.752	106.37	111.45	104.3	100.28	113.31	111.05	106.27	111.12	111.9	100.08	111.77	108.53	98.03	108.84	110.91	107.49	110.59	105.76	110.09	100.64	109.05	106.83	101.32	101.7
102.54	96.061	105.29	104.31	98.12	101.06	100.06	103.74	96.565	100.72	88.207	93.368	103.11	103.14	104.27	101.55	101.1	101.84	100.83	94.892	101.81	110.03	102.62	99.73	98.008	101.46	98.761	92.973	90.994	105.9	99.73	96.727	96.442	95.218	103.29	95.55	96.563	100.7	102.32	107.62	105.26	102.59	102.82	100.88	97.018	99.553	105.76	97.719	98.644	100.07
109.45	107.65	99.6	109	101.51	106.65	108.07	110.8	104.57	104.83	110.17	108.38	100.25	108.18	101.63	111.95	99.191	102.15	106.51	111.26	109.97	105.16	102.09	109.43	105.18	103.18	104.8	96.454	109.03	110.86	105.67	107.29	105.97	105.28	104.71	99.414	111.86	110.77	104.84	112.79	112.9	109.49	102.92	116.23	110.09	103.11	102.33	115.53	97.077	106.36
121.13	113.74	106.69	115.18	114.32	117.02	116.78	99.681	118.3	111.79	118.57	109.85	112.91	120.47	112.85	115.19	108.84	99.213	102.74	109.27	112.06	112.42	113.31	107.67	105.1	114.06	115.69	110.31	108.23	109.78	103	110.33	120.31	104.71	114.98	103.38	114.52	116.81	113.76	110.15	117.27	116.09	122.5	111.75	105.64	113.32	118.51	109.58	110.51	113.62
108.74	116.03	101.22	117.61	101.91	100.87	112.45	112.53	106.76	116.47	107.91	107.65	96.412	114.97	107.56	100.59	105.37	107.93	100.76	97.979	108.86	99.536	106.71	110.91	93.704	101.9	105.42	106.17	112.48	111.47	113.45	109.3	108.78	112.71	104.15	112.18	105.45	96.144	100.7	111.65	101.12	108.74	109.72	103.63	95.266	112.3	101.16	110.62	113.25	106.49
99.462	104.15	101.82	91.856	97.311	95.351	101.41	107.98	101.78	99.127	103.65	99.591	89.763	99.452	103.81	97.186	98.276	101.47	100.84	101.79	104.9	102.48	99.644	92.403	103.99	104.04	98.158	90.959	106.64	94.982	95.954	91.572	102.62	97.682	95.293	106.97	95.154	92.642	107.48	91.775	102.69	89.912	86.431	101.1	91.308	106.29	95.159	103.12	95.787	98.811
112.88	116.05	114.04	110.38	119.71	114.24	116.33	102.63	108.54	118.28	114.14	118.93	114.89	109.51	112.02	119.04	110.6	108.37	111.02	101.59	107.83	114.91	110.03	114.94	111.23	101.92	113.43	109.25	107.48	111.36	109.24	107.98	110.03	100.85	108.36	105.83	120.11	108.65	110.06	104.93	111.74	106.83	111.63	114.34	109.01	119.27	110.3	108.67	105.85	103.15
107.87	106.05	107.11	110.3	107.9	101.95	111.36	104.67	106.92	97.582	103.78	107.81	105.14	112.64	93.125	110.39	103.07	110.23	107.4	111.61	111.44	101.83	100.07	114.13	100.34	106.47	105.55	111.29	102.9	109.37	98.653	102.07	112.48	108.94	107	113.95	105.87	100.83	115.65	108.43	104.62	91.505	113.09	109.12	110.66	106.84	103.54	102.81	109.07	103.14
104.38	111.18	102.41	109.87	116.45	96.803	103.86	100.11	105.68	100.33	112.66	117.35	104.36	96.025	109.59	113.37	108.73	119.38	112.17	110.74	115.77	97.599	111.33	100.35	110.11	108.5	105.66	102.17	106.41	103.66	104.8	99.222	106.29	98.923	96.789	113.09	108.09	99.965	105.68	99.761	116.12	105.86	108.61	99.896	99.085	110.57	108.16	109.62	112.01	99.097
104.57	104.66	104.37	91.152	104.15	113.79	109.87	105.92	109.51	108.09	102.52	107.82	103.47	111.74	107.45	104.28	93.076	106.49	99.854	110.13	106.68	103.77	104.16	109.57	101.69	105.53	100.77	108.93	105.2	108	104.28	102.11	105.35	111.71	102.81	106.7	107.62	112.59	105.18	102.56	105.91	103.43	96.665	97.859	105.94	102.11	103.33	103.43	106.39	107
100.24	98.974	96.4	94.107	106.98	101.89	101.34	107.09	100.45	102.04	104.2	103.7	99.867	96.802	104.41	110.81	96.629	93.413	103.09	95.692	99.937	99.598	96.076	91.824	101.72	92.708	99.256	100.66	96.997	96.389	91.249	95.868	95.02	98.347	97.89	93.83	102.51	96.701	98.47	102.58	94.581	105.58	98.073	94.817	86.328	109.7	94.677	101.2	100.8	96.95
111.3	107.31	98.857	100.15	105.26	107.59	102.85	104.08	114.32	106.02	101.81	107.12	98.767	109.37	102.07	100.08	114.21	94.47	116.29	107.79	106.66	102.01	103.89	101.49	107.72	109.06	106.75	108.98	100.61	106.43	106.16	113.26	106.11	112.18	99.188	106.72	105.62	100.47	120.1	106.45	107.88	105.02	103.57	108.96	109.57	96.493	101.8	112.59	106.57	104.25
112.29	104.8	109.59	106.95	106.36	110.63	109.31	111.68	112.67	120.47	115.38	113.6	113.13	111.05	113.22	110.55	114.42	115.56	121.95	117.54	107.89	118.45	114.47	116.01	112.92	115.63	108.98	108.97	117.14	116.52	109.19	112.68	116.39	110.02	115.8	112.64	120.96	116.62	112.97	111.33	119.46	110.41	107.82	106.98	112.89	109.99	108.51	117.17	112.54	112.41
111.44	113.19	101.98	108.67	103.52	102.76	105.82	109.88	111.99	114.46	113.31	105.31	107.83	106.6	104.06	104.55	111.53	109.2	105.27	103.46	118.1	112.49	107.53	113.18	117.61	102.07	104.62	105.74	105.15	104.47	106.22	108.05	102.79	109.42	107.04	102.01	104.82	113.61	117.06	109.55	109.2	108.17	97.587	96.712	101.64	101.57	110.92	99.457	103.92	96.622
120.33	114.29	119.12	126.72	120.2	115.48	115.99	113.94	120.34	125.78	121.34	117.33	113.9	114.5	115.63	123.87	125.78	122.44	117.87	113.26	118.34	114.78	113.33	115.71	120.31	114.24	116.92	126.5	109	129.5	120.89	121.47	122.99	123.14	116.66	114.88	120.42	122.15	114.29	116.36	118.17	119.23	119.77	122.41	115.69	115.75	124.04	117.11	120.64	113.99
120.88	116.12	123.12	115.54	121.23	121.43	120.61	124.5	109.66	109.17	129.18	122.47	116.72	125.25	119.73	117.87	110.42	122.45	116.79	114.86	128.64	121.44	118.97	113.8	113.36	127.96	116.11	121.41	119.99	115.66	114.07	115.76	113.69	124.67	120.24	113.08	121.54	118.55	109.89	120.54	127.21	115.81	118.36	115.06	115.02	114.61	117.31	115.68	126.89	123.61
107.42	106.2	106.72	108.93	108	105.52	99.294	112.23	105.13	116.65	112.03	95.551	107.01	114.71	112.36	116.28	110.07	109.33	104.57	100.74	111.08	112.67	106.55	103.9	106.14	106.2	108.93	102.44	109.33	110.42	113.21	102	111.94	97.789	99.846	106.95	106.13	102.45	109.85	107.23	101.03	101.87	104.36	97.793	112.81	115.48	104.3	96.664	114.71	106.64
99.583	108.06	102.43	110.7	104.42	109.9	93.808	105.57	110.02	101.91	116.19	113.85	105.95	109.46	112.08	112.31	107.78	113.83	97.525	99.614	108.11	105.16	109.25	106.43	109.12	118.02	104.4	104.48	109.29	98.321	106.63	111.29	105.64	100.14	105.88	106.7	109.11	101.39	106.97	100.37	106.31	111.62	110.96	101.26	109.98	114.33	113.36	109.61	106.05	113.92
109.85	110.01	108.78	114.29	107.36	109.27	106.48	101.49	117.34	109.68	118.18	104.1	113.51	115.17	109.68	105.22	106.18	114.66	113.03	105.64	111.64	117.01	104.82	112.52	105.77	113.18	106.28	115.65	100.96	112.2	102.05	107.28	111.22	104.62	108.73	113.73	117.91	116.79	113.75	113.75	110.37	111.85	115.21	112.45	109.92	109.49	113.02	111.74	113.15	116.73
103.01	105.46	111.94	106.83	105.84	105.34	100.22	107.05	100.58	108.7	97.221	101.04	108.32	103.72	108.57	103.71	101.35	103.03	100.75	104.06	105.79	103.55	115.35	100.39	112.03	99.147	106.13	111.01	101.03	103.59	104.22	106.32	108.45	99.341	111.55	105.08	109.41	104.66	116.16	100.1	110.34	99.776	103.91	112.69	108.71	97.413	108.16	108.93	94.538	99.748
108.03	109.11	100.74	100.88	105.04	110.44	102.97	110.56	106.64	110.7	111.62	110.71	101.45	102.58	106	118.39	106.37	121.16	99.417	105.38	99.233	110.48	107.11	106.45	102.96	111.73	109.21	107.57	104.91	97.133	105.04	106.92	111.53	105.96	105.53	94.918	100.89	111.11	114.1	101.22	102.17	105.53	106.53	102.07	109.91	97.064	109.11	115.19	100.23	111.12
101.46	110.46	111.13	99.917	94.513	104.18	108.49	115.15	99.693	103.08	106.64	110.39	101.72	108.91	113.83	103.32	108.91	109.44	101.22	100.31	104.03	109.62	102.93	108.12	109.19	106.25	102.32	110.27	95.668	105.99	105.35	106.21	102.85	109.57	110.91	105.62	96.927	99.342	107.44	102.89	106.23	101.45	107.4	109.84	112.24	98.898	102.32	97.801	109.68	100.39
115	104.93	119.86	113.27	107.15	114.66	113.53	108.34	113.46	117.15	105.78	116.03	111.06	119.19	121.74	112.53	111.61	116.68	109.1	118.77	115.51	114.79	119.15	107.46	113.74	110.01	114.34	109.17	112.91	118	108.33	114.22	118.17	118.12	112.65	114.15	119.84	105.36	107.26	115.31	107.56	100.11	112.12	109.87	123.07	116.07	117.84	117.31	111.28	116.54
116.91	122.08	118.43	110.17	113.22	115.03	113.15	114.47	110.01	117.47	104.35	101.94	119.7	114.12	112.83	113.24	115.44	114.05	118.82	117.54	127.26	120.26	121.13	119.58	111.02	118.95	116.06	113.52	119.67	130.86	123.21	111.54	123.34	116.96	116.4	109.07	117.7	120.72	125.71	123.02	124.04	118.63	120.94	127.65	118.58	115.53	122.57	116.27	113.83	111.98
102.69	114.56	107.68	113.53	112.87	114.58	111.7	107.09	116.16	118	106.79	105.52	109.07	112.48	104.09	104.98	102.08	116.91	119.53	110.01	107.34	107.84	113.95	116.66	115.87	111.2	111.74	117.37	111.63	108.75	108.59	117.34	112.89	107.86	114.9	114.09	106.17	107.92	114.07	114.63	117.12	114.61	118.45	105.09	119.18	109.87	105.06	119.23	100.21	115.69
114.06	102.65	103.54	108.83	105.43	110.01	110.04	102.73	106.73	99.158	103.43	106.16	104.92	106.64	111.91	98.881	108.88	96.966	101.76	93.123	109.62	101.32	103.62	113.39	99.357	108.29	114.15	113.77	108.68	105.12	103.61	105.3	94.886	100.9	110.17	115.87	111.73	105.08	107.14	111.87	107.69	112.53	100.23	113.77	104.77	113.25	106.2	108.41	109.86	110.36
108.2	104.03	96.885	113.46	96.934	113.94	96.872	111.05	105.93	103.3	102.38	110	107.26	104.42	99.645	105.33	113.26	107.91	100.79	105.28	102.59	110.85	101.44	103.44	110.06	106.7	102.73	104.44	104.07	101.94	109.1	92.717	103.96	110.3	102.14	112.01	109.69	103.91	101.47	98.896	106.22	101.69	101.61	108.9	115.7	116.64	100.55	105.55	98.963	97.023
111.03	112.76	120.4	113.59	116.56	116.15	106.91	111.47	111.22	120.98	109.86	115.02	111.13	110.21	115.29	109.69	116.64	116.51	113.04	110.41	112.74	115.63	120.05	111.26	113.99	109.22	114.06	112.87	111.74	118.53	107.9	108.67	114.71	108.15	106.96	106.64	106.81	110.63	112.73	107.17	99.688	114.17	104.45	118.41	113.05	113.74	123.12	108.54	106.87	123.48
103.27	99.175	103.44	99.841	107.81	100.74	105.88	92.441	105.07	97.985	103.96	111.3	98.801	103.35	101.44	99.343	103.11	104.03	99.209	100.17	102.6	109.06	98.875	98.951	103.24	98.888	100.4	99.734	103.31	100.97	106.34	102.83	104.84	90.23	107.29	105.13	91.702	89.782	94.769	101.87	96.571	105.25	101.42	92.649	102.86	98.091	99.304	96.995	101.82	95.075
107.4	110.98	118.87	108.28	102.37	112.46	101.43	118.62	100.63	110.38	104.94	109.23	112.37	116.82	117.43	105.17	114.89	113.81	111.4	102.98	105.25	116.72	112.52	113.33	111.42	107.79	108.95	115.83	113.88	113.65	111.05	112.5	102.62	114.51	112.66	114.79	108.37	110.27	108.96	111.48	112.64	117.86	108.72	115.02	114.96	117.01	116.3	112.11	109.13	109.29
99.941	100.31	106.24	102.16	107.74	103.17	111.8	112.72	92.947	105.37	95.63	106.79	107.3	101.15	109.05	95.553	98.476	98.118	98.139	106.95	99.653	113.77	100.35	111.76	101.19	101.17	106.9	101	113.27	106.79	95.206	104	103.67	101.74	105.04	104.78	109.72	109.92	103.09	108.65	105.54	115.15	101.48	104.72	100.44	110.1	109.79	102.57	96.478	105.43
106.48	112.76	104.43	101.94	104.77	103.35	95.935	99.951	106.82	97.706	102.76	104.37	101.17	107.48	108.88	104.53	109.38	99.703	96.1	107.44	107.39	108.27	104.62	105.25	110.25	109.93	106.57	103.42	108.87	103.37	104.72	97.966	104.61	106.34	106.82	103.85	100.75	105.77	101.85	102.42	105.01	109.03	106.38	110.34	104.7	111.05	109.96	97.762	100.89	102.53
111.88	107.13	98.489	105.91	102.72	103.16	104.76	95.402	102.91	105.33	100.85	105.91	106.19	100.4	109.02	105.98	111.08	104.14	105.29	102.48	111.43	106.76	111.03	111.65	101.14	103.47	99.575	106.74	96.475	100.5	107.7	96.545	107.35	108.79	93.437	104.99	104.1	111.27	105.34	104.72	116.31	119.64	109.12	106.14	101.45	105.43	104.51	103.69	105.14	104.75
99.375	107.43	101.96	109.04	106.13	102.45	101.34	100.22	108.61	105.75	105.36	106.89	105.33	103.76	100.87	107.97	101.7	109.34	107.87	102.4	111.67	105.13	100.45	109.99	106.05	113.86	114.9	109.35	97.509	111.25	111.93	100.85	109.5	104.98	115.92	105.99	102.88	106.1	103.78	99.535	99.474	110.97	105.54	101.67	109.49	104.66	104.22	104.9	110.86	111.21
117.6	117.9	98.401	100.46	112.19	101.97	109.06	112.83	103.67	114.07	98.764	110.66	108.46	108.59	111.16	100.8	116.58	107.24	108.47	107.28	112.64	101.8	113.78	102.24	102.97	110.6	105.57	109.79	108.08	107.49	116.89	105.92	105.19	111.33	111.03	104.45	105.39	104.01	111.67	104.88	114.25	115.18	112.9	114.8	110.53	110.26	106.46	112.48	105.15	109.35
109.81	107.76	111.51	122.31	103.59	115.08	115.99	108.99	110.19	108.42	104.09	118.97	117.28	116.35	111.67	119.61	110.88	110.41	114.04	104	110.27	110.74	123.4	113.13	114.5	117	114.55	112.51	111.81	112.97	115.16	111.2	114.57	115.47	108.07	111.68	112.67	120.2	108.87	107.37	110.15	109.82	114.96	119.3	102.96	109.49	119.83	106.45	112.48	111.45
107.54	110.88	100.03	104.94	114.68	104.58	110.94	101.66	98.941	100.44	107.15	104.47	100.92	112.79	115.96	104.86	99.862	111.89	122.15	110.85	104.52	105.25	118.38	92.234	112.39	97.032	111.04	108.64	108.73	111.25	105.46	105.6	104.7	107.14	103.23	104.05	101.09	98.766	105.4	105.87	107.8	99.798	104.93	97.628	106.64	101.06	112.53	111.59	102.78	107.89
104.32	96.4	104.13	111.01	104.92	99.012	105	104.88	104.43	116.32	99.267	107.67	107.6	94.497	107.8	112.19	104.85	105.58	107.98	106.97	104.48	99	103.78	107.92	109.43	107.42	101.25	103.2	105.68	105.55	103.93	93.188	110.77	108.08	106.48	106.02	96.691	101.75	107.97	115.26	108.17	97.573	106.98	104.92	108.29	110.9	103.95	107.7	104.28	106.22
114.3	112	116.91	105.91	113.66	115.63	106.52	102.26	100.09	116.36	100.49	111.31	115.12	119.41	110.59	122.98	120.66	108.23	117.31	108.07	115.23	124.93	109.87	116.8	114.41	111.75	102.1	115.58	114.28	116.54	109.93	108.13	109.46	120.61	109.67	111.44	105.55	106.92	114.31	114.38	123.53	121.68	113.81	110.69	111.63	105.43	113.91	115.78	114.85	108.28
103.04	100.61	107.4	103.97	107.92	101.62	100.01	106.12	106.36	104.3	107.21	102.83	109.88	101.73	101.69	109.01	106.33	109.42	97.716	98.769	98.11	106.09	96.768	107.52	105.63	104.17	100.1	108.01	100.02	100.27	110.17	107.55	102.25	112.68	108.27	106.33	100.97	104.55	102.69	100.16	104.5	110.59	112.65	106.73	107.72	103.98	103.26	101.46	105.96	102.55
104.76	108.26	108.39	114.2	118.56	110.23	103.5	110.42	111.87	105.33	110.01	112.7	111.82	107.53	118.32	116.74	120.24	108.33	106.24	106.35	107.26	108.77	112.21	100.26	110.86	116.34	116.53	108.43	109.83	112.4	114.28	116.49	104.45	114.98	100.51	112.79	115.19	108.6	104.47	106.52	109.75	108.1	102.29	105.66	115.57	110.09	114.35	109.84	102.63	105.01
109.59	96.319	100.98	105.51	98.636	98.449	108.92	104.74	91.498	103.57	102.07	97.356	100.38	103.45	104.05	104.68	102.43	110.63	103.74	99.525	101.99	99.9	98.588	99.924	98.832	106.61	109.05	97.837	101.73	98.188	102.41	103.11	103.16	104.67	104.75	107.87	109.32	103.37	99.909	110.08	98.872	104.29	109.7	99.387	110.78	110.69	95.924	105.47	99.285	105.34
106.1	102.84	96.789	109.78	104.38	106.69	110.74	115.97	111.64	108.43	103.2	95.335	100.19	110.47	104.61	95.595	109.22	106.06	104.42	95.902	105.77	113.29	98.793	106.14	110.42	108.24	101.93	102.58	103.3	100.64	110.87	100.97	108.31	104.85	104.73	109.32	107.83	111.37	105.19	98.246	101.85	106.33	101.91	106.68	101.22	104.6	104.24	110.5	110.02	101.36
102.32	103.6	105.32	114.27	108.72	96.942	108.07	95.476	108.35	104.7	105.17	102.37	114.2	104.82	108.58	109.26	107.15	104.54	104.19	96.91	100.29	91.432	104.3	105.4	110.88	106.47	102.53	108.39	101.92	105.31	102.9	119.9	113.01	104.74	114.35	100.58	108.71	108	101.19	106.12	115.27	98.421	99.655	109.7	103.46	109.08	105.8	105.48	108.35	108.32
110.97	110.82	101.19	105.99	104.99	110.6	108.46	110.18	113.47	99.695	93.449	104.55	103.97	110.15	105.43	103.93	104.51	106.17	113.57	106.26	99.855	102.29	106.13	104.68	94.219	108.56	108.34	103.56	106.47	103.93	109.74	105.49	99.787	105.73	100.25	104.25	109.43	107.09	110.35	99.074	102.81	100.14	100.95	93.448	100.82	101.18	107.48	103.86	105.64	113.41
108.07	97.888	104.57	108.41	100.53	109.88	105.17	103.42	120.1	108.96	112.15	105.18	103.25	101.4	105.91	109.16	102.93	107.96	105.31	108.76	113.88	104.48	116.36	107.02	112.31	105.83	98.9	109.18	105.92	104.38	100.49	106.38	116.72	100.57	114.78	107.74	107.71	113.18	104.4	112.15	112.52	106.97	111.8	97.328	114.25	109.3	105.16	107.49	108.63	105.2
99.933	103.11	107.57	110.44	112.42	104.71	108.9	111.45	102.75	98.942	104.85	98.826	109.73	106.2	114.96	100.03	99.993	103.65	114.08	106.68	97.441	115.27	112.25	113.19	110.97	109.96	100.69	104.45	108.24	103.91	109.55	96.875	104.61	98.502	103.92	107.8	111.62	98.247	110.06	99.269	108.36	96.308	110.87	107.12	106.66	108.27	100.11	107.27	95.941	104.34
98.741	104.55	101.63	106.23	106.11	106.88	104.37	98.877	104.9	103.29	106.44	105.02	105.49	102.58	108.4	104.36	111.34	107.9	101.18	101.91	107.15	100.99	101.29	102.83	100.18	90.375	107.31	99.884	98.992	112.05	103.57	100.07	107.96	106.9	105.49	110.7	101.04	102.16	110.83	113.35	119.31	98.582	110.83	107.42	103.34	98.848	109.29	109.32	105.21	109.28
100.17	106.48	109.3	101.61	97.965	99.995	111.49	99.275	107.87	106.71	108.4	99.16	107.09	101.71	103.81	98.48	99.985	110.87	108.04	108.95	108.23	108.65	114.41	114.99	101.35	112.41	107.51	103.31	111.45	111.44	105.85	103.36	102.02	97.695	114.24	100.37	114.39	110.92	98.039	108.33	107.73	109.07	112.61	102.43	100.7	117.93	106.25	111.83	113.92	103.34
106.64	103.48	98.164	105	103.67	107.45	105.13	107.39	107.17	90.239	110.94	102.26	111.08	105.24	106.39	106.98	112.96	117.18	101.94	91.838	89.899	107.58	113.96	114.45	112.44	103.22	101.07	102.75	93.831	106.15	103.38	107.4	105.26	95.195	103.02	102.97	102	102.39	104.68	100.53	107.88	103.64	103.86	105.69	109.24	102.33	108.81	104.56	104.35	97.421
102.47	105.77	109.51	107.46	103.73	110.13	110.82	104.4	107.99	105.6	103.05	104.81	103.79	108.09	105.72	107.72	104.92	107.94	110.32	104.07	112.26	104.09	113.3	109.27	103.51	105.56	110.7	107.5	106.41	107.86	109.35	101.6	105.71	104.85	107.58	102.58	114.53	106.84	110.12	107.59	104.56	101	102.58	103.65	108.83	104.32	106.47	104.29	100.3	99.956
105.52	107.56	104.28	101.48	93.847	99.977	98.101	103.02	101	107.31	106.81	101.28	94.529	100.44	96.153	97.392	99.199	109.92	105.27	103.02	104.93	96.177	102.2	83.889	105.26	100.89	102.63	102.69	95.8	103.39	99.597	102.11	97.695	97.821	102.65	92.278	103.38	99.688	100.3	97.916	112.58	101.41	98.897	103.8	96.096	94.429	105.44	98.991	102.14	100.23
105.93	114.77	113.66	105.74	112.39	105.87	105.23	106.44	92.779	106.81	108.55	101.3	94.078	103.08	96.035	98.517	108.16	96.866	103.13	103.11	101.95	101.04	114.77	104.22	109.02	109.19	111.62	102.84	107.68	111.98	104.56	108.32	90.223	115.83	104.12	94.182	106.24	104.99	101.11	114.59	112.62	103.11	102.34	99.165	107.77	108.22	106.37	102.25	114.07	105.67
124.9	118.89	113.49	113.14	118.98	125.81	120.49	108.23	119.63	113.42	123.48	114.74	117.49	114.68	111.33	118.03	122.53	113.71	114.79	108.21	115.94	119.52	117.33	115.71	115.03	121.91	119.5	113.01	118.06	115.72	121.13	126.25	114.52	115.95	115.48	106.16	123.59	115.29	121.38	113.95	120.28	121.51	120.22	120.87	117.96	110.53	111.51	125.18	120.11	111.22
113.83	108.8	109.16	110.73	108.65	111.72	115.96	108.57	108.07	114	110.21	108.56	109.17	116.67	106.56	118.51	109.64	106.64	109.45	119.37	105.2	106.6	114.88	111.02	105	109.12	119.83	114.2	109.84	105.19	114.48	106.7	115.69	107.37	103.38	112.82	114.06	114.33	113.06	113.17	112.69	118.11	102.45	114.65	116.27	127.46	118.46	113.23	116.37	112.75
109.06	104.39	105.54	105.16	105.13	97.854	96.561	107.35	97.941	95.456	108.03	97.171	104.48	100.42	104.56	107.56	97.719	105.25	113.16	94.574	102.94	104.51	101.9	98.401	104.78	109.43	98.209	108.15	102.64	89.278	98.897	99.48	102.25	102.68	106.52	98.226	109.54	107.72	88.417	93.01	110.36	97.76	98.108	106.21	99.907	101.52	108.7	99.607	101.48	97.295
98.172	107.34	94.244	99.676	111.91	106.73	101.82	102.27	105.16	104.57	104.4	100.29	103.47	109.16	95.593	104.24	100.89	101.57	107.21	105.42	105.45	102.2	105.04	98.609	101.01	106.32	98.012	100.97	103.55	103.1	117.23	107.53	108.64	104.2	111.57	103.26	113.42	103	112.07	99.403	108.65	107.21	92.592	102.25	110.45	109.55	114.25	110.24	106.56	104.18
108.15	115.33	100.35	102.69	111	100.08	109.5	106.9	110.15	104.43	110.91	101.24	104.26	97.626	107.71	107.09	106.33	100.97	98.21	107.69	112.41	91.832	114.54	105.43	95.124	110.2	106.44	94.931	100.96	109.17	111.76	103.43	98.663	110.52	106.55	113.89	100.57	93.69	109.77	97.29	114.06	98.095	108.86	107.3	94.703	102.68	109.68	104.72	102.28	99.825
117.17	119.07	109.03	118.08	116.88	121.39	112.59	115.71	115.45	116.83	117	112.86	119.02	113.37	115.89	115.97	121.13	117.32	113.63	114.61	119.99	121.3	118.98	116.43	123.48	127.79	125.91	127.83	116.59	105.84	122.22	118.42	128.45	125.96	117.64	130.57	117.42	119.81	112.89	117.28	114.62	120.05	116.66	117.47	123.56	122.32	114.75	124.03	123.45	120.82
95.736	99.737	106.2	97.705	101.94	99.242	97.83	102.33	105.89	108.42	97.111	104.11	101.27	100.02	101.08	95.352	97.755	105.02	97.799	103.41	102.99	98.454	101.44	96.517	106.56	104.84	96.873	96.367	108.3	104.25	101.63	90.059	100.52	99.425	107.75	98.928	99.541	100.56	95.165	98.977	100.92	95.786	96.459	99.627	99.129	102.41	100.21	96.923	99.758	99.536
104.86	107.42	107.02	101.87	106.77	112.09	110.7	112.72	117.14	105.92	108.03	104.09	116.29	112.68	104.04	106.36	97.024	104.96	96.749	114.44	110.5	111.4	101.8	102.75	107.09	104.43	109.32	107.28	106.43	105.82	111.96	104.62	109.91	106.08	105.74	111.5	104.05	113.19	102.82	106.54	110.61	97.341	104.15	114.81	101.76	105.23	98.67	113.02	104.07	109.01
115.05	120.82	117.88	124.96	115.85	117.2	117.72	120.54	126	119.1	109.74	114.29	123.19	121.29	126.67	121.68	118.34	119.77	120.18	102.81	119.82	120.45	119.01	116.72	125.24	115.34	116.65	117.02	121.96	118.98	121.04	117.68	115.3	111.28	117.5	113.08	113.11	119.16	118.02	130.09	128.73	107.12	127.13	121.57	119.78	111.24	115.83	109.67	124.24	115.49
103.62	110.95	102.52	115.09	104.99	96.057	110.06	112.38	103.84	106.69	111.18	105.21	106.78	104.77	109	99.234	111.11	115.83	116.2	99.411	102.63	106.99	95.034	110	102.95	99.229	100.4	109.37	108.1	97.265	94.816	103.78	105.89	99.175	102.39	107.15	97.73	109.2	101.13	107.89	110.04	99.532	97.548	106.68	110.97	107.17	101.34	116.76	108.73	100.51
108	109.11	120.65	108.42	103.25	114.52	112.49	106.19	110.59	109.71	110.22	109.49	112.11	107.62	107.36	111.29	109.2	110.97	110.48	103.55	113.91	115.15	110.95	113.33	108.63	123.72	107.4	102.65	112.13	100.95	108.09	107.99	108.14	111.4	106.54	112.17	109.05	103.85	106.16	108.72	116.7	119.59	112.61	113.22	112.18	101.93	111.32	103.49	117.09	112.05
97.763	89.841	98.948	98.211	91.719	100.51	98.499	102.35	101.47	101.77	106.41	99.792	99.677	89.744	97.783	102.76	105.64	99.372	100.92	105.75	101.23	104.69	107.54	90.393	98.272	105.81	98.731	94.907	94.101	106.57	101	104.19	99.671	92.979	104.3	106.21	96.702	103.79	98.188	99.518	108.23	100.46	97.743	94.857	102.75	106.52	100.92	99.616	87.042	102.39
109.73	103.97	104.18	97.445	99.352	99.57	102.74	99.331	98.211	93.12	105.72	96.524	88.381	100.48	95.435	105.22	93.321	101.46	103.84	100.31	102.34	100.52	101.53	98.485	103.17	107.7	104.14	89.667	101.7	103.23	104.99	87.239	105.52	95.592	105.86	98.67	94.783	94.308	94.389	104.54	103.08	105.2	104.27	96.187	97.284	101.7	106.18	101.85	98.086	94.645
100.43	101.39	99.741	101.02	109.64	108.99	102.88	106.82	108.7	107.49	95.54	113.16	110.12	116.25	99.496	106.58	105.88	108.58	98.384	109.01	101.26	103.17	107.84	105.72	119.74	106.78	110.56	107.5	98.688	103.64	104.52	103.57	97.621	95.681	107.85	98.678	98.684	105.62	101.95	112.34	100.22	101.64	105.28	103.04	109.67	104.37	105.47	116.31	108.26	114.11
118.46	106.39	110.89	110.83	111.03	112.98	114.54	122.97	120.72	114.33	115.28	112.79	114.76	110.13	123.81	113.56	114.7	123.09	131.4	106.78	114.24	112.76	120.85	101.77	116.85	110.56	118.41	118.41	113.85	117.01	119.28	119.82	118.09	123.28	120.75	115.83	113.24	116.63	112.72	113.92	115.71	111.22	126.96	109.96	119.83	118.26	127.44	120.45	116.68	120.46
112.19	114.07	113.76	111.13	103.38	110.97	102.94	99.496	91.545	114.88	104.01	108.22	102.09	105.73	105.25	108.64	110.71	107.6	105.41	100.96	108.13	100.69	101.21	104.68	110.99	107.31	91.819	100.1	98.341	116.45	111.78	109.54	96.181	112.46	100.13	105.72	107.07	112.05	101.29	107.53	101.91	107.55	99.459	104.99	114.08	104.39	113.51	108.84	112.04	100.74
98.355	96.309	91.836	96.724	90.813	95.093	98.225	105.11	92.776	105.9	98.121	102.78	98.271	101.15	91.746	95.797	91.673	104.71	97.075	104.96	104.39	103.1	103.72	99.77	94.363	102.65	104.94	95.008	101.93	91.679	101.35	90.287	102.06	110.75	106.36	100.97	96.998	100.77	98.355	101.82	99.878	101.22	93.731	101.89	97.557	102.77	99.799	100.09	102.62	93.354
93.499	93.657	97.237	104.12	98.723	100.66	99.115	99.43	98.46	97.3	104.1	98.732	100.6	106.28	97.439	102.94	98.894	102	98.649	101.79	98.484	94.724	98.483	99.156	104.16	103.24	89.503	100.15	102.58	96.79	103.13	94.553	99.725	99.425	98.672	93.822	100.72	101.03	100.07	98.662	101.87	89.514	102.02	102.78	99.884	99.548	103.18	103.59	96.997	102.4
110.18	123.74	113.49	106.13	107.45	105.07	112.98	103.93	103.21	111.98	103.46	114.9	112.92	107.31	112.95	108.31	111.91	110.97	113.12	121.38	110.97	113.88	117.9	108.16	114.86	108.64	112.04	120.11	109.99	117	110.47	107.24	113.12	110.84	106.21	113.44	107.02	112.09	111.68	106.21	103.75	114.72	107.4	113.56	108.74	109.86	110.48	113.37	109.64	107.4
96.261	99.301	95.133	114.17	114.14	114.13	103.58	107.52	103.62	110.65	104.64	102.14	109.83	108.47	98.189	109.62	103.11	103.76	110.69	108.14	106.71	101.5	105.9	103.54	112.43	105.03	108.53	104.96	105.93	114.13	114.93	102.22	102.28	106.75	105.53	110.36	99.487	104.06	104.37	98.663	110.48	109.92	107.53	102.52	111.09	102.27	101.54	111.65	113.25	98.014
109.02	114.72	94.696	94.203	104.86	104.51	106.93	116.84	93.629	97.879	104.57	104.6	100.6	106.98	96.687	115.41	104.87	105.99	103.87	102.55	101.22	102.58	109.27	98.637	106.15	111.56	105.17	109.58	104.35	112.66	100.26	104.7	104.99	108.14	105.97	99.748	102.12	101.92	105.09	105.41	101.1	107.81	103.82	102.05	102.69	104.75	102.17	104.04	103.35	105.89
104.92	109	106.15	102.74	104.17	103	99.734	105.35	103.09	107.82	93.544	104.63	110.6	110.24	110.22	105.26	103.36	106.49	94.649	109.31	99.459	105.61	104.49	109.47	109.16	106.53	107.28	104.16	106.01	113.63	109.51	103.68	106.06	117.64	106.56	105.3	101.74	102.44	107.75	114.18	108.22	109.6	104.33	109.11	102.84	106.97	100.02	109.6	105.74	113.98
112.19	107.46	99.552	99.619	100.45	105.37	107.31	106.18	97.632	108.46	110.42	109.01	108.04	102.63	114.33	110.17	100.68	107.46	104.06	103.68	111.73	101.13	101.67	103.19	119.72	104.27	118.2	110.53	102.71	105.01	107.69	106.03	110.1	114.36	110.59	107.06	112.23	109.07	97.322	116.68	92.107	104.87	105.72	105.64	108.93	98.967	104.72	109.41	102.28	100.49
103.93	108.9	100.54	107.12	111.18	102.76	99.867	91.743	103.63	113.04	100.02	95.32	95.759	108.7	94.483	98.451	98.48	98.121	103.45	95.102	96.093	87.71	94.365	94.965	97.573	102.71	99.54	98.024	106.78	102.16	99.69	101	93.233	98.48	100.12	105.33	105.85	104.87	93.399	99.267	105.14	95.841	95.823	103.24	97.955	93.118	108.46	87.749	92.625	94.883
107.61	112.67	104.94	111.23	107.98	119	118.01	109.48	115.27	113.75	113.29	102.79	117.29	100.65	111.55	108.84	112.16	117.86	109.69	109.88	99.54	112.57	114.05	110.19	113.51	108.62	111.34	106.79	110.19	109.32	101.4	103.43	116.06	101.38	111.53	113.54	120.64	109.39	110.57	105.66	117.48	115.42	115.95	109.63	124.92	110.98	114.46	114.14	117.88	111.78
107.38	110.96	116.29	109.39	117.99	112.69	116.2	101.13	109.05	106.77	110.71	112.15	111.96	110.45	101.95	114.25	112.37	108.67	106.39	107.23	103	102.12	103.15	114.83	109.25	112.29	116.33	109.09	109.29	107.23	108.33	103.29	105.78	103.17	109.21	109.14	111.77	114.75	99.242	111.05	108.23	106.59	111.91	101.87	102.78	108.03	116.59	109.77	120.91	104.63
118.01	129.65	118.47	116.38	120.34	119.7	102.9	113.39	115.94	112.46	114.56	112.02	118.72	119.56	124.87	108.55	120.27	119.33	125.52	109.81	126.89	116.19	119.15	114.8	115.48	123.15	119.42	107.88	115.49	112.64	113.63	115.9	122.33	125.22	122.17	121.47	120.01	130.16	113.83	117.04	117.25	119.12	117.69	111.73	113.43	122.04	122.37	117.45	117.1	109.19
104.64	112.36	103.45	107.68	103.72	103.44	108.11	102.36	102.74	109.29	99.356	109.04	106.57	99.655	99.872	105.91	112.75	104.61	106.53	116.2	114.69	117.64	110.94	112.39	103.87	104.6	112.68	107.32	106.32	98.438	101.19	109.72	110.46	105.89	106.74	104.45	98.517	104.46	104.42	116.27	93.567	104.79	105.51	110.28	107.68	111.48	111.95	102.79	101.43	105.5
112.12	101.9	109.31	108.18	107.81	104.91	110.29	109.9	93.583	105.47	114.39	107.96	104.76	105.16	105.45	100.92	110.14	98.438	110.91	102.37	105.68	94.618	107.26	100.71	101.47	100.77	111.8	112.34	106.9	103.56	106.63	109.39	97.307	102.43	104.08	111.52	107.3	106.25	106.6	102.53	102.1	105.34	101.41	105.17	113.85	105	102.67	104.99	108.66	104.03
115.74	112.9	110.46	104.75	116.41	116.17	104.77	116.06	111.51	114.49	116.57	111.98	120.5	110.5	109.58	117.84	99.407	111.79	107.62	107.84	111.9	106.02	116.87	121.3	109.71	112.08	108.59	114.33	115.25	122.9	112.48	112.95	109	114.77	108.85	111.82	115.36	110.49	119.17	113.91	118.07	110.27	116.16	111.73	123.07	120.27	115.96	112.22	111.56	120.95
105.96	104.5	100.01	102.67	99.996	114.51	101.44	114.21	104.78	106.29	98.415	110.47	103.52	107.56	107.22	109.43	107.46	110.39	97.442	93.93	105.21	105.72	110.79	111.01	98.314	102.73	109.06	107.37	102.51	103.08	97.368	105.87	100.93	102.53	99.401	100.14	96.375	101.5	98.125	103.54	105.42	98.785	93.634	110.09	113.88	103.26	110.99	93.313	107.14	98.596
100.76	104.51	106.99	107.2	106.34	108.51	108.57	96.315	106.72	103.51	103.95	109.53	104.5	110.74	112.31	107.41	101.04	100.83	104.57	105.26	97.643	110.43	112.68	111.33	103.23	110.41	96.141	107.88	100.51	108.18	93.301	101.53	112.52	105.08	105.29	100.96	96.865	104.41	100.25	100.72	113.16	95.468	103.82	106.39	107.4	105.39	108.66	105.37	102.49	120.56
104	104.04	107.1	121.26	106.57	100.76	104.22	95.446	111.43	103.45	103.01	109.68	102.83	108.98	105.59	107.2	104.36	112.57	109.08	112.54	106.85	93.201	101.24	100.65	111.6	106.26	107.03	105.55	106.53	109.87	103.96	105.78	118.21	105.39	102.45	105.74	102.19	103.63	103.71	108.09	105.3	108.6	105.13	110.54	111.56	104.88	116.9	108.72	99.525	110.58
102.87	99.55	113.02	107.89	96.814	109	102.11	112.46	105.77	104.19	109.44	109.84	107.07	108.83	101.79	102.1	104.3	109.22	100.78	113.85	98.225	104.96	116.92	109.28	104.26	107.91	105.98	103.74	110.48	102.25	101.73	107.3	115.31	112.43	108.48	106.46	115.2	105.91	110.46	115.94	107.72	121.25	108.84	97.884	108.53	113.88	102.36	108.53	112.08	106.29
95.552	107.18	107.68	100.42	108.29	109.19	101.3	109.17	105.91	101.06	102.87	109.78	95.943	108.72	108.53	108.03	111.95	106.24	108.52	97.631	102.47	101.02	107.29	108.92	103.74	108.44	98.8	111.99	110.79	104.7	105.73	106.54	107.38	103.34	99.95	107.23	93.639	103.91	102.56	106.85	97.283	110.36	102.66	109.63	112.5	95.634	106.83	104.07	110.36	121.48
108.74	105.6	108.2	109.26	111.47	106.55	109.39	105.58	116.54	100.78	103.14	99.581	108.03	109.12	108.39	109.88	110.8	117.45	111.22	111.26	104.47	105.02	104.4	107.3	116.5	114.56	95.934	112.04	111	112.34	101.2	103.59	106.02	113.01	106.07	105.46	105.3	109.45	108.13	104.71	100.75	103.54	112.47	110.7	102.96	106.9	104.52	108.99	116.36	110.49
116.56	108.58	125.36	107.98	117.31	125.83	119.93	113.63	118.35	119.31	117.06	117.99	118.14	116.39	109.46	117.77	111.25	120.63	114.08	115.57	127.46	114.54	110.89	123.6	116.23	119.27	124.21	121.33	121.92	121.94	118.2	110.57	113.13	112.52	115.12	105.69	105.49	117.68	120.41	112.82	115.64	121.95	112.95	120.38	119.88	116.43	116.84	111.52	112.67	119.93
113.8	100.87	108.18	119.13	114.38	110.28	96.306	109.47	102.25	111.82	106.88	104.95	109.19	100.38	113.67	111.54	105.87	107.27	105.83	112.94	113.25	107.43	108.25	113.71	101.32	101.09	98.231	107.03	108.3	113.76	104.96	105.94	105.9	113.14	102.86	104.41	100.59	105.7	108.14	106.36	95.615	106.98	99.683	102.63	112.15	107.05	104.67	108.2	101.97	117.18
107.78	110.36	110.27	103.81	107.33	103.99	106.9	106.37	99.772	111.24	100.75	109.75	104.19	105.46	102.54	103.35	98.846	103.58	101.07	109.76	108.68	99.606	105.73	102.36	111.3	94.726	110.32	99.709	104.9	103.72	107.61	97.717	102.59	99.123	111.23	99.748	104.09	105.83	111.98	104.04	108.51	109.17	101.62	105.67	110.28	104.59	110.86	97.297	99.416	102.93
121.99	112.98	123.59	117.12	110.23	124.41	122.77	119.62	109.04	110.82	114.71	113.09	121.85	119.93	115.94	121.45	110.97	119.18	117.73	117.08	118.17	117.36	112.57	123.07	114.04	120.49	122.58	114.09	120.56	111.69	118.88	114.01	116.09	110.75	109.07	122.86	117.08	107.1	114.14	113.23	121.05	117.82	119.9	114.36	113.7	115.37	123.19	113.61	125.5	119.1
113.57	109.5	106.67	107.19	111.63	113.14	108.71	103.8	99.77	109.1	98.956	103.24	100.16	108.36	104.82	104.07	113.85	106.72	94.382	101.33	108.08	106.26	116.78	112.84	104.81	113.67	112.23	106.57	107.13	102.47	101.35	103.17	98.918	102.78	102.21	112.74	96.423	103.69	115.77	112.09	113.52	101.51	106.71	104.16	106.14	111.24	110.12	108.81	112.48	111.06
112.21	110.21	101.49	106.38	102.29	99.24	104.54	102.92	108.71	107.82	108.92	96.112	105.09	102.55	94.409	110.31	108.22	109.59	100.31	105.35	113.5	102.83	110.45	111.54	98.851	106.33	104.39	109.8	108.48	107.89	110.29	104.98	102.83	108.59	101.53	108.62	103.47	107.01	103.42	101.35	98.094	106.7	104.23	108.25	107.5	103.89	97.704	108.36	108.73	101.33
113.69	109.22	109.18	111.49	105.97	102.18	96.282	103.25	117.44	111.91	111.02	107.42	114.8	111.35	112.48	123.34	112	112.72	109.54	108.29	111.05	109.41	110.5	107.6	108.83	117.31	111.2	115.6	99.237	118.77	106.21	117.9	107.7	115.21	112.29	110.76	109.95	110.84	103.32	114.76	112.95	113.01	114.77	112.13	107.87	104.13	110.88	116.03	117.38	114.34
106.92	99.192	103.91	107.03	110.89	98.102	107.01	111.2	101.73	106.35	97.937	99.404	103.84	102.01	92.264	94.101	94.985	106.7	101.14	107.63	105.35	100.69	111.94	98.397	108.41	102.11	100.65	103.71	111.45	103.4	106.08	102.81	110.12	103.36	107.41	101.37	115.47	104.55	101.59	105.24	108.05	113.13	102.26	108.35	106.63	106.67	101.28	104.05	99.826	100.82
110.67	118.62	109.52	117.91	113.13	108.36	115.73	108.36	109.71	106.82	116.18	111.96	113.3	102.75	108.04	104.73	108.95	109.8	112.93	113.88	117.1	99.868	115.81	112.42	116.49	117.23	113.46	105.22	122.45	113.71	102.85	110.77	111.9	116.12	104.83	108.1	105.23	111.86	108.74	108.86	121.64	111.42	112.15	102.3	110.4	111.52	114.14	110.47	105.38	112.98
108.17	114.53	118.83	108.09	113.53	103.43	110.22	111.75	107.69	103.1	99.576	115.13	111.77	110.11	118.06	117.8	113.98	108.25	113.11	118.41	109.65	107.25	119.32	112.87	104.63	110.79	114.99	105.56	113.72	109.74	112.46	111.84	111.34	114.19	112.38	107.14	115.97	109.18	112.77	116.74	115.14	101.34	101.41	109.53	108.42	108.93	121.37	103.11	107.41	108.84
96.037	100.52	94.092	103.29	102.56	109.02	98.509	102.04	97.332	102.78	101.57	82.759	102.05	90.599	105.04	104.19	105.77	106.66	89.414	98.325	100.61	103.19	101.38	98.052	101.96	100.49	96.839	87.724	101.21	95.406	103.04	95.578	96.746	104.85	106.46	103.25	94.425	91.806	98.165	98.929	99.642	87.399	106.99	95.397	104	105.49	100.62	108.8	97.786	102.19
105.43	96.836	94.593	100.16	94.526	102.9	95.48	104.77	97.816	101.18	99.086	102.58	95.014	99.767	105.37	99.872	104.07	101.56	99.006	98.163	98.313	101.95	92.817	104.57	102.93	98.06	87.111	100.65	97.892	99.441	94.671	99.703	101.36	90.921	102.39	98.659	100.56	98.238	96.405	101.36	96.888	98.451	97.075	113.4	101.95	100.05	97.895	97.214	90.009	100.78
99.696	106.33	86.718	101.84	101.99	93.172	97.328	92.291	101.28	107.99	101.17	93.507	106.46	96.186	99.893	91.948	103.15	95.308	101.13	102.19	92.325	99.791	97.716	92.411	92.594	97.966	95.304	100.87	101.47	91.854	92.697	95.353	97.409	100.48	97.167	104.37	96.457	105.11	96.221	100.57	106.94	101.44	99.287	97.269	95.775	97.012	103.61	99.275	96.319	101.81
104.24	92.66	100.06	97.991	98.227	100.51	103.28	100.88	98.371	100.88	98.617	107.81	104.9	101.49	99.233	104.32	93.701	102.4	98.138	96.137	99.217	94.937	101.33	90.698	101.08	106.84	102.15	92.466	105.12	97.808	104.73	101.2	99.033	98.564	103.29	102.32	88.102	101.72	98.616	102.48	100.35	86.169	93.365	96.127	100.25	108.71	98.499	99.754	90.607	99.559
107.47	98.155	106.62	103.25	97.573	111.19	96.053	107.46	105.75	110.5	108.52	112.85	113.07	98.117	97.224	117	100.1	105.49	108.58	103.01	104.67	105.75	112.6	110.96	102.02	105.08	107.73	108.58	107.49	114.92	109.94	110.24	107.24	111.95	114.27	107.17	97.221	102.45	110.01	106.67	108.54	103.22	117.09	106.73	103.02	109.35	106.36	109.65	103.42	105.15
116.16	108.37	102.8	102.44	109.52	105.62	99.467	100.51	111.69	103.44	109.93	109.85	108.98	116.21	105.57	103.55	98.888	108.27	97.293	114.25	104.78	107.66	105.59	102.14	101.93	103.91	109.95	107.87	109.83	105.85	106.61	106.42	104.06	114.63	109.06	100.03	101.18	103.66	107.78	104.67	108.83	99.536	117.45	103.09	104	107.75	105.24	114.94	116.62	113.92
100.9	100.26	100.73	98.949	103.6	110.24	102.82	102.24	99.073	105.49	111.16	113.26	107.42	102.27	104.53	103.85	107.04	103.17	103.27	106.64	113.99	104.84	103.41	105.23	97.709	112.84	99.103	110.32	106.81	96.798	109.67	107.21	101.37	104.2	110.47	98.931	114.18	111.34	102.72	101.98	107.94	112.73	106.56	113.61	104.18	94.678	109.18	103.2	103.05	106.85
114.18	100.2	108.08	113.59	115.51	107.58	119.41	104.89	115.13	120.1	110.5	112.28	111.23	113.56	98.095	111.19	102.2	104.22	97.727	106.2	115.7	107.82	120.68	121.71	103.5	115.18	110.11	107.41	117.4	110.22	113.53	107.74	103.15	111.72	105.32	109.93	103.92	99.256	121.08	105.27	105.39	116.11	110.13	111.62	113.98	113.12	114.73	114.63	109.55	113.52
98.701	95.967	104.34	96.534	93.196	103.59	98.832	103.48	99.563	94.175	103.64	105.13	108.93	100.85	100.57	94.031	105.15	98.455	98.755	100.34	103.37	101.88	92.503	100.11	106.97	96.02	104.84	100.25	101.5	99.706	103.01	104.78	101.33	94.841	105.28	98.844	97.147	96.278	97.772	92.812	97.908	93.295	98.282	105.87	95.792	105.36	96.878	110.75	92.495	104.16
108.97	108	103.83	100.43	113.79	108.82	106.28	106.55	103.73	107.61	106.24	112	107.9	117.99	102.53	117.02	104.77	103.77	111.39	107.17	101.98	111.21	102.15	101.8	112.63	107.49	112.55	106.25	109.5	100.23	107.23	108.36	102	108.2	110.95	117.38	100.59	100.75	109.59	98.81	102.74	103.1	107.96	104.93	106.13	106.66	104.47	102.83	102.26	107.57
114.78	105.33	117.37	120.88	119.4	117.45	121.13	115.43	110.27	109.68	112.3	115.11	123.8	113.98	106.84	116.77	111.68	118.63	119.37	109.6	103.34	119.69	113.76	105.42	103.95	106.04	103.63	102.72	113.87	110.47	112.88	110.45	111.66	111.85	111.44	112.58	104.56	112.63	116.43	117.92	122.39	112.43	110.08	119.52	116.76	115	110.93	111.68	112.86	115.39
105.01	113.62	117.16	101.86	101.52	99.91	118.48	108.09	109.82	103.88	98.036	105.83	100.08	101.91	100.35	101.89	112.2	104.34	107.1	102.75	102.15	105.59	102.13	102.46	100.86	101.31	102.22	105.95	102.16	105.23	105.62	96.632	104.11	110.37	105.25	103.58	97.244	105.95	108.32	109.19	105.15	101.86	107.44	97.851	114.64	102.01	104.95	106.86	95.995	106.39
107	109.1	110.3	109.66	102.75	99.985	102.83	112.48	109.61	103.89	106.67	113.12	103.86	109.29	106.45	95.62	100.63	104.24	103.74	103.32	113.07	112.53	110.06	107.79	116.29	95.798	100.79	102.39	109.8	99.534	104.48	105.24	107.08	104.08	101.43	100.52	102.39	109.91	103.19	110.15	103.69	109.29	102.48	96.196	113.81	101.48	96.139	109.1	107.25	105.37
102	92.514	109.25	101.27	99.543	105.92	99.483	88.83	100.68	93	97.681	108.16	107.65	98.455	87.591	93.885	106.15	104.65	103.83	96.437	94.986	106.58	97.186	98.633	99.445	99.959	116.39	88.316	91.495	95.454	96.592	100.15	100.07	90.848	95.598	103.57	93.466	99.993	89.912	103.96	97.706	105.17	92.521	107.26	100.85	99.616	101.19	109.52	105.05	100.55
107.43	105.89	99.855	99.082	99.626	90.319	97.523	110.02	94.94	107.77	97.647	104.99	112.34	108.85	105.97	104.9	101.23	104.1	101	107.54	108.05	114.42	112.8	95.437	110.04	100.97	97.034	105.94	96.363	113.06	93.834	113.31	102.24	98.95	108.74	103.85	101.63	103.16	99.25	104.63	108.82	101.66	109.99	106.27	105.6	100.1	105.17	98.503	108.51	95.287
116.79	112.13	115.25	106.45	116	118.62	117.87	111.55	116.61	110.48	119.96	125.13	109.26	114.68	118.34	106.82	113.66	110.37	113.06	106.22	111.37	105.22	114.51	115.31	115.44	120.49	112.4	116.36	113.54	112.13	108.52	107.57	118.6	112.08	99.583	110.62	111.62	119.27	108.02	111.68	121.03	111.03	113.42	111.52	106.3	109.66	116.77	110.97	107.91	105.85
102.75	112.75	108.6	98.659	106.76	112.33	104.99	107.99	112.85	110.19	100.19	108.69	113.41	106.59	106.2	110.51	105.5	104.73	105.13	111.59	104.03	105.36	105.62	103.2	105.51	112.67	99.081	101.08	107.89	107.63	106.1	97.118	104.28	95.814	102.98	103.08	95.402	105.2	101.43	101.51	102.82	104.76	102.86	100.71	103.35	109.35	104.39	103.22	101.59	106.31
107.19	114.02	116.11	112.38	108.87	122.21	117.69	113.97	102.71	125.77	110.51	114.2	113.14	109.88	108.57	115.85	114.78	115.68	106.22	108.56	114.09	105.86	110.28	117.78	106.09	126.16	103.02	119.14	111.65	114.62	114.87	108.1	117.75	109.52	113.38	109.51	112.31	108.72	115.37	114.17	119.52	112.64	112.82	114.12	100.36	114.23	105.27	109.57	107.02	109.21
118.53	117.12	118.42	113.81	125.98	108.47	124.96	122.28	118.5	124.76	122.26	113.94	114.91	111.76	115.43	117.95	120.05	109.32	112.91	113.28	115.69	120.28	114.52	123.61	114.84	118.85	118.01	117.88	118.69	124.29	120.08	107.47	114.04	111.51	120.26	125.26	109.8	125.76	112.5	112.64	116.36	115.87	119.74	123.37	123.03	120.56	127.78	114.86	112.52	121.15
111.46	105.77	111.17	120.23	111.97	120.34	108.25	106.79	120.19	113.74	115.27	113.43	108.74	104.13	106.35	110.94	110.03	120.98	102.15	101.66	113.1	122.85	111.21	103.26	111.38	116.33	111.25	109.96	115.54	111.45	104.62	110.94	112.27	107.87	107.22	116.64	116.89	112.81	116.43	116.55	113.65	106.36	118.12	114.2	109.07	118	110.2	116.05	108.88	114.94
104.24	100.45	103.56	100.71	106.46	97.168	104.97	99.876	96.928	110.31	103.86	93.879	94.652	97.544	99.894	96.925	102.33	101.74	95.39	102.72	98.512	102.86	99.247	96.797	102.01	98.655	101.1	93.252	92.794	97.942	96.631	100.61	101.43	109.58	102.53	93.223	102.54	96.133	89.197	105.96	102.48	106.17	96.635	107.58	101.12	99.237	96.306	96.909	103.1	96.25
102.74	109	108.61	99.18	107.45	118.95	106.68	100.85	103.42	102.73	105.21	107.29	102.84	101.25	101.84	102.35	108.64	110.36	105.03	99.822	105.54	102.37	106.03	103.17	108.95	102.03	106.78	106.55	105.28	110.38	105.37	113.49	103.69	107.69	110.53	106.99	107.03	98.26	105.31	102.36	103.97	110.63	111.76	101	118.57	109.57	104.18	103.06	106.3	108.91
116.08	115.75	103.6	121.91	112.8	111.91	104.44	108.21	108.69	107.79	111.22	114.41	113.11	110.56	113.63	98.394	112.33	116.56	110.74	108.07	114.85	111.91	113.35	118.57	110.74	107.21	106.25	105.39	111.52	101.56	105.57	117.15	106.33	114.93	108.4	116.5	114.88	112.76	106.33	109.9	104.92	116.64	106.22	110.07	108.08	112.32	109.29	113.16	103.96	109.88
108.06	112.77	118.4	115.3	109.68	112.93	109.09	115.58	116.1	107.39	106.37	115.36	105.87	118.5	112.23	110.41	109.34	115.19	109.41	112.34	114.65	102.81	110.86	118.08	108.14	116.87	108.76	105.11	112.85	103.95	115.41	107.16	109.04	114.24	115.1	113.95	107.29	107.5	111.82	111.51	109.41	113.86	116.34	108.17	113.73	104.24	113.77	107.22	114.08	116.66
118.53	112.02	113.04	110.79	104.8	104.97	118.36	105.22	120.21	110.92	103.41	110.06	111.99	117.72	114.74	106.91	112.26	113	110.45	116.36	121.23	107.75	105.89	116.84	106.07	103.41	103.22	114.87	114.35	109.26	117.7	103.76	106.4	108.43	111.44	111.46	113.29	109.14	114.32	110.27	113.24	116.74	110	112.13	108.1	107.16	109.84	113.59	113.19	105.36
106.49	103.78	92.818	103.56	93.982	109.12	106.58	103.19	105.87	107.09	107.96	104.53	102.46	112.83	106.68	111.11	100.05	100.46	103.23	100.85	113.53	107.2	103.05	104.21	110.57	105.35	109.53	108.43	101.94	112.85	103.46	106.67	101.14	111.91	100.94	98.877	102.5	109.81	108.55	110.01	103.17	102.59	101.57	103.09	110.91	106.22	105.79	108.5	103.92	102.89
107.48	102.72	97.844	98.733	100.22	105.25	106.77	110.59	104.41	98.877	110.58	104.69	100.83	112.19	97.133	112.9	109.26	109.58	108.21	101.84	106.5	114.49	97.978	106.16	106.24	110.48	95.34	103.91	104.1	100.98	98.469	103.85	106.33	108.03	107.98	102.57	107.87	113.6	100.63	104.08	105.25	102.1	104.17	101.02	108.11	106.61	103.56	106.5	103.82	101.79
103.84	103.86	114.12	120.55	100.04	100.14	104.12	103.51	109.4	112.08	104.58	95.415	100.45	111.03	103.36	105.71	100.5	103.22	113.61	98.073	98.14	112.5	96.592	99.906	107.92	107.32	102.15	101.96	106.69	97.621	106.81	101.42	111.17	100.21	100.27	97.974	117.93	106.49	111.81	106.13	101.5	113.44	99.174	110.22	102.1	98.393	107.46	111.92	87.365	104.57
105.76	100.86	97.938	108.4	96.122	99.083	108.5	98.571	107.16	103.14	106.44	101.12	104.78	106.32	102.67	104.38	106.81	101.81	105.76	98.024	105.31	105.98	106.59	105.73	107.34	96.755	103.14	108.48	104.47	104.75	107.41	93.14	106.06	101.92	110.34	113.83	101.25	101.74	104.58	104.27	108.24	95.935	103.69	106.96	100.92	110.48	100.44	101.89	103.25	97.989
118.68	118.79	118.99	114.91	120.4	125.59	123.5	123.05	123.23	114.34	110.67	115.92	118.47	120.96	115.03	127.91	117.52	121.13	126.92	128.34	128.66	107.69	121.37	113.59	111.3	113.63	113.78	116.96	121.92	110.02	111.93	119.93	105.21	121.93	126.71	109.61	124.68	107.08	122.39	117.09	116.59	117.54	118.41	122.13	107.59	115.27	117.12	114.33	118	122.35
99.909	97.842	102.39	102.08	109.23	105.01	102.06	115.65	108.54	108.74	100.95	103.54	104.54	104.42	107.25	104.08	97.606	107.66	106.51	107.57	109.21	112.33	100.67	93.697	109.19	98.468	109.34	112.04	100.7	100.94	111.34	103.39	102.25	102.78	105.41	107.16	112.47	99.337	102.99	102.35	105.9	97.52	96.978	102.05	102.03	105.04	104.12	105.38	101.78	101.54
114.54	115.15	106.14	109.81	103.92	104.99	111.77	111.94	99.017	114.94	117.29	118.73	103.09	115.17	114.75	110.17	108.49	114.21	107.55	116.56	106.49	107.57	112.15	117.27	116.46	111.65	108.01	104.96	111.29	115.94	108.05	118.83	108.15	107.07	115.82	118.61	104	122.5	104.83	121.27	109.37	112.1	118.23	113.61	109.35	110.1	108.43	118.76	114.54	108.55
102.4	114.1	108.6	92.864	103.55	106.7	115.42	104.86	99.985	106.48	104.81	108.2	118.47	102.87	106.66	106.96	108.01	98.272	105.16	105.2	108.79	102.37	112.29	103.6	104.94	108.71	101.56	106.97	102.18	103.92	106.35	108.59	102.62	95.88	116.15	103.04	115.45	101.64	100.73	109.06	118.74	106.34	108.31	112.19	96.771	102.31	106.47	104.75	110.24	101.52
99.305	99.507	106.8	105.73	112.14	100.99	103.36	112.78	105.98	105.04	101.21	111.1	117.41	104.56	112.06	102.84	112.07	109.46	107.75	114.22	107.46	108.12	109.53	101.41	111.6	112.11	93.684	107.41	113.62	108.8	109.76	102.12	103.5	112.31	113.84	107.75	102.97	108.57	101.47	96.845	109.28	113.13	107.32	121.13	111.76	107.22	107.39	98.144	108.05	105.67
104.19	115.58	105.6	103.17	105	108.69	108.55	103.89	105.99	108.8	104.35	101.4	98.785	113.53	104.18	104.83	112.55	106.75	103.94	101.46	97.917	102.14	103.07	99.805	108.94	107.67	108.24	95.664	101.44	110.99	103.47	103.99	114.14	107.1	109.17	104.22	105.72	99.812	105.06	106.73	116.22	108.4	99.267	118.72	113.64	105.37	105.67	105.34	109.35	103.63
116.93	115.74	114.44	112.15	111.88	118.13	130.96	111.74	120.47	117.43	107.75	111.61	113.59	110.05	115.18	111.8	119.36	117.87	115.72	114.26	129.27	119.3	112.18	123.54	115.06	109.93	116.94	119.55	117.19	117.49	114.64	110.82	113.42	116.13	119.56	109.17	116.6	113.6	127.42	115.05	117.79	121.83	119.83	117.13	119.43	121.19	114.91	116.1	112.01	110.99
107.1	104.44	103.61	113.37	109.61	102.46	105.99	104.2	103.86	102.21	109.01	100.98	106.51	109.02	115.1	103.23	104.17	101.49	106.73	108.61	108.01	106.2	116.44	108.45	106.51	105.66	107.6	101.16	102.59	99.86	109.92	105.72	102.69	111.19	109.82	109.14	102.71	106.82	103.1	110.96	105.93	115.27	112.33	110.51	103.63	105.61	109.32	102.54	104.49	108.28
114.37	108.39	97.806	104.94	110.12	105.3	108.05	97.665	106.42	112.2	106.31	103.79	107.71	102.5	111.47	114.21	98.94	102.88	105.09	102.7	108.63	110.57	107.12	97.13	110.07	105.95	109.92	105.94	101.78	111.08	109.94	108.11	107.74	101.11	98.694	102.24	107.11	99.402	97.95	109.65	115.06	110.52	107.85	110.6	105.49	106.5	101.72	108.14	101.95	112.31
101.29	98.538	105.14	106.63	107.9	101.93	113.89	113.63	112.86	99.009	106.08	109.77	105.43	109.54	104.5	106.48	105.34	96.454	106.8	107.3	108.58	109.8	106.23	109.07	102.76	106.75	106.45	115.48	112.26	100.68	105.56	104.35	107.46	99.822	101.13	104.11	107.51	105.91	100.86	107.44	106.78	102.99	107.45	105.62	104.71	111.7	103.86	112.98	102.97	108.08
105.64	102.75	102.67	110.73	114.63	107.9	99.853	113.74	116.64	111.89	103.85	114.87	107.02	113.64	110.64	111.49	113.25	105.95	118.88	110.44	113.99	111.9	108.62	105.79	112.58	108.04	118.92	111.1	123.07	108.69	112.06	107.59	117.9	109.04	111.33	119.41	107.97	110.17	115.04	119.03	114.62	106.06	111.73	103.47	107.55	114.69	111.26	112.41	113.13	112.87
118.9	119.86	113.18	119.19	116.82	112.04	115.6	109.18	118.12	107.71	115.87	110.28	122.92	114.32	111.19	105.03	105.41	112.22	117.82	109.03	116.98	108.9	116.03	118.42	114.81	110.97	118.21	109.25	112.41	117.07	109.51	113.71	108.09	111.37	111.24	110.89	106.7	111.32	112.6	119.5	112.35	114.67	110.58	112.82	114.52	108.09	103.52	111.93	111.22	108.06
102.45	104.44	105.31	109.51	104.1	106.41	99.053	101.32	102.43	107.43	114.59	110.67	103.12	103.31	108.61	105.92	95.688	106.27	98.878	103.9	102.04	97.929	108.93	113.46	102.78	108.74	104.77	102.52	103.54	97.546	95.488	100.62	103.12	104.28	106.93	104.83	112.63	115.52	101.25	108.89	105.47	111.75	98.039	98.137	96.236	110.83	99.4	105.42	94.028	96.801
107.89	114.03	98.596	108.44	107.06	107.22	110.43	111.08	109.05	116.56	108.05	111.35	104.18	96.67	107.86	105.88	106.19	104.77	109.1	111.1	113.02	101.97	105.83	101.75	100.95	106.23	104.41	113.11	103.81	106.33	109.54	99.325	105.38	98.371	98.556	101.49	101.12	111.78	104.61	107.36	101.13	103.62	108.46	110.22	101.82	102.16	106.8	105.13	113.47	110.69
92.798	103.95	100.26	99.315	97.758	103.42	92.529	105.74	103.88	95.262	92.716	96.097	104.87	100.84	93.823	98.458	104.59	99.183	93.609	96.523	104	99.227	93.076	100.4	99.886	103.93	105.14	91.516	97.981	98.439	111.01	94.072	107.44	104.01	97.08	105.27	102.71	95.906	96.084	99.257	104.8	99.791	97.234	94.135	102.56	103.16	100.63	98.122	109.58	100.53
118.7	118.95	111.69	116.01	107.31	117.67	113.89	116.54	112.19	120.1	111.84	111.84	106.19	113.54	111.29	113.13	103.58	119.23	107.06	112.76	111.68	112.14	106.63	110.86	112.39	116.62	99.101	109.07	104.15	106.1	108.15	106.84	112.61	112.5	111.33	115.03	117.6	109.89	114.96	106.53	113.98	105.07	122.89	108.2	109.09	110.7	119.81	112.72	106.57	113.32
113.32	107.46	97.864	114.09	108.25	111.02	107.35	105.87	110.35	108.04	109.44	111.27	108.51	113.39	103.85	96.834	103.6	110.82	111.52	113.38	101.21	101.92	108.19	113.96	108.12	111.78	100.27	95.898	106.32	101.64	121.9	106.34	107.97	113.71	116.44	99.44	105.72	104.78	101.33	106.33	103.18	109.21	101.57	105.08	109.04	109.45	110.64	111.3	100.91	107.66
119.46	109.19	105.44	107.94	115.71	108.19	108.15	112.22	110.62	119.13	105.8	107.8	108.99	116.36	111.28	104.58	110.23	109.79	108.04	109.81	102.61	111.9	110.31	110.28	112.68	115.13	110.69	111.19	111.71	112.58	123.45	117.56	116	110.28	113.85	114.94	106.87	109.59	118.09	114.09	100	118.88	117.57	109.11	105.15	107.88	107.94	101.94	101.54	103.66
95.414	99.872	99.357	107.19	102.26	102.8	106.43	107.08	107.83	105.5	104.52	104.11	97.581	99.865	112.74	112.21	97.811	110.23	98.871	117.36	99.897	107.7	102.36	109.25	107.65	96.426	110.28	104.59	109.17	96.999	104.83	104.88	106.72	104.32	104	104.76	107.68	107.41	105.82	102.64	111.3	105.7	107.97	102.22	111.84	108.17	111.14	112.15	111.14	104.67
95.271	96.3	102.89	112.35	100.09	99.89	97.637	99.962	105.27	98.678	101.33	93.1	101.58	99.386	101.4	99.28	105.36	96.9	100.31	104.07	96.459	87.446	102.8	101.33	108.56	101.45	98.483	90.304	92.673	97.844	105.44	96.079	107.32	88.828	97.805	96.6	92.256	98.302	96.127	95.642	106.59	105.84	93.281	104.55	96.674	105.99	107.46	90.958	106.88	105.02
118.46	107.26	114.71	114.53	121.66	111.28	116.21	116.18	117	122.87	110.41	113.3	104.51	125.52	113.45	111.38	119.05	111.88	114.15	119.85	116.68	118.89	113.25	113.12	110.5	115.54	117.02	115.89	114.05	115.57	114.97	118.84	118.92	113.29	117.7	114.57	116.14	116.61	119.87	118.1	118.3	114.69	114.88	116.44	117.24	122.1	115.99	122.15	114.25	111.1
105.05	114.82	113.67	116.69	108.92	107.09	116.64	106.27	116.21	109.36	112.16	111.55	108.46	105.26	116.92	106.91	105.42	116.33	119.77	113.25	116.17	105	116.21	114.66	115.81	117.77	107.37	114.36	93.057	107.42	122.64	117.25	115.56	113.5	115.34	101.82	110.39	117.19	106.27	108.65	106.4	109.7	101.97	117.65	110.1	107.43	112.4	109.41	112.11	107.65
114.11	97.886	99.444	100.46	105.65	93.692	98.985	99.4	99.205	96.408	101.26	97.284	105.49	90.264	100.88	104.37	106.86	97.388	99.927	97.499	104.4	104.98	101.77	99.765	91.779	104.12	104.64	104.92	91.289	96.332	108.06	96.275	104.71	104.12	99.042	103.91	102.47	102.46	99.945	94.344	102.7	97.378	96.664	102.59	93.115	101.6	103.27	103.34	96.104	104
111.05	98.111	108.27	102.59	105.81	110.51	105.08	105.77	91.111	103.08	114.19	99.011	104.38	107.66	108.7	99.957	97.575	99.5	103.81	95.042	105.71	105	104.28	102.34	99.747	101.73	97.63	101.55	107.17	108.56	91.934	104.46	104.38	104.91	100.07	106.72	103.67	110.99	99.368	105.36	109.45	102	99.07	111.96	113.51	110.86	97.669	106.7	109.24	103.83
107.23	100.71	100.92	114.75	92.955	113.61	109.31	103.55	102.45	112.14	109.43	112.56	102.98	112.21	111.38	105.46	97.386	108.36	109.54	114.09	108.06	107.02	110.44	94.523	111.41	102.97	110.38	101.3	111.68	108.76	102.28	117.2	110.43	106.25	105.96	112.05	106.22	107.54	104.72	106.65	93.971	105.43	109.82	106.51	102.76	96.944	111.93	121.61	108.49	101.35
89.559	94.999	95.718	97.625	102.16	96.917	92.787	100.94	103.5	100.32	101.91	104.79	100.79	96.076	89.309	104.12	98.294	91.632	99.915	94.686	99.006	93.266	105.81	97.403	103.56	100.81	106.5	98.863	103.67	109.73	105.74	93.247	100.03	102.8	95.804	109.29	104.47	104.38	98.476	93.408	92.584	109.09	96.667	103.33	97.275	103.22	102.61	96.756	96.15	104.69
104.86	103.42	105.53	96.653	103.48	109.03	101.72	93.032	112.98	112.61	104.57	102.3	109.28	110.57	101.94	108.93	105.61	104.7	111	110.43	106.61	112.37	102.61	113.44	108.76	98.8	101.8	103.63	94.579	105.14	95.647	106.93	112.96	106.55	104.94	108.22	96.394	103.87	111.8	104.52	117.77	112.18	108.96	96.239	109.5	104.12	101.09	109.73	109.85	97.176
94.262	98.187	102.23	95.82	92.259	99.557	97.248	100.2	100.16	106.8	97.17	100.69	98.154	91.719	107.77	100.2	91.504	106.02	105.6	95.024	105.56	103.29	92.647	103.04	100.79	96.42	99.28	96.429	108.86	102.41	100.76	96.146	89.686	100.65	100.39	106.92	96.335	98.135	95.274	98.855	94.406	95.437	102.91	100.16	105.27	96.136	94.082	100.32	106.42	99.52
112.97	103.41	107.16	98.49	103.49	103.14	103.83	109.39	110.43	115.82	98.411	104.39	102.72	112	109.24	105.48	103.88	110.84	111.95	101.06	100.34	99.458	100.93	101.06	104.06	97.342	109.36	100.71	99.683	103.78	109.29	112.63	114.07	115.59	107.48	106.52	101.67	106.17	104.82	106.01	112.34	101.21	110.29	107.27	110.52	108.51	110.39	104.99	111.61	105.42
105.52	116.24	101.61	105.33	105.4	99.769	106.21	109.49	109.74	105.06	102.08	104.84	110.31	110.88	102.81	102.2	111.98	107.1	94.365	107.43	109.66	108.26	115.83	100.5	97.728	103.33	110.17	103.61	105.85	116.87	101.07	96.873	107.7	102.11	111.71	106.35	111.23	111.48	101.05	117.85	97.104	100.03	106.45	104.98	117.25	111.9	106.01	103.55	105.26	105.41
106.99	106.2	93.918	98.875	116.79	109.86	102.78	110.51	107.79	106.72	116.14	105.23	108.4	104.88	108.03	100.11	111.5	108.62	100.79	107.06	114.45	109.29	107.58	105.87	105.37	103.19	105.35	111.71	99.632	108.7	108.57	115.07	117.71	107.36	109.81	107.53	103.37	108.78	100.88	102.55	106.02	114.38	103.03	101.32	101.89	110.7	99.222	106.42	103.52	109.31
98.948	103.28	110	118.58	112.72	111.54	114.34	108.6	100.77	110.94	107.08	99.236	109.03	104.88	96.54	107.67	104.52	107.86	102.39	102.98	101.52	105.96	105.81	105.44	100.19	114.44	95.997	103.18	109.26	115.37	102.1	100.15	108.16	105.15	109.85	101.15	103.3	97.593	99.754	108.95	103.28	99.392	104.33	99.437	109.72	97.015	100.24	100.13	114.52	100.44
101.97	100.22	112.25	95.244	101.77	107.19	101.23	98.969	114.36	98.233	102.47	103.31	102.05	108.85	98.228	104.83	95.721	106.74	105.2	108.59	105.76	107.88	107.41	106.71	101.28	98.255	108.02	101.3	98.474	100.41	105.04	107.33	103.27	105.53	94.83	90.22	108.04	104.52	114.36	107.21	91.4	107.31	103.29	107.22	105.24	101.72	107.45	103.66	104.27	103.91
93.334	106.93	91.594	99.845	96.574	95.152	97.15	95.016	97.128	98.869	91.532	101.94	98.915	101.64	94.823	96.131	115.32	94.777	97.348	93.492	100.1	102.8	101.57	89.096	101.74	103.86	102.5	94.324	102.06	99.302	104.82	104.89	107.46	93.881	91.165	99.726	105.82	94.524	95.704	108.63	98.634	92.942	106.37	95.599	97.247	98.791	97.754	96.2	103.7	104.78
102.83	101.26	96.356	107.94	103.24	99.709	107.96	120.4	97.591	102.62	112.53	106.87	106.85	108.27	106.21	104.86	101.11	99.356	108.69	108.41	111.68	112.68	111.95	108.75	99.86	101.5	108.77	105.45	100.4	102.16	101.91	106.03	105.06	105.4	109.06	105.88	109.25	109.93	108.54	107.1	109.18	108.11	103.78	104.52	108.22	100.28	105.94	108.02	101.21	111.79
104.24	101.4	106.24	98.621	93.52	103.33	99.216	100.66	96.603	98.071	98.363	109.12	106.48	97.18	103.11	99.778	99.931	103.73	100.46	105.05	102.21	98.772	93.265	102.22	94.657	97.751	94.245	97.138	100.18	104.3	101.73	99.088	100.2	108.75	104.25	107.26	105.44	110.01	103.51	105.74	99.798	103.14	102.6	98.215	103.95	100.5	93.592	95.364	96.423	102.53
108.32	115.03	117.07	115.95	106.46	118.99	116.04	105.54	121.26	111.62	104.87	103.11	113.06	112.8	114.32	123.28	107.66	118.07	114.67	108.94	115.89	111.74	109.76	107.71	115.17	109.34	106.19	104.93	100.56	113.32	110.07	114.61	118.46	114.13	113.66	114.35	120.92	109.15	113.9	114.8	108.1	112.84	105.46	122.16	113.32	113.3	107.76	115.03	112.76	113.93
111.09	107.08	106.2	110.45	102.67	93.878	113.76	99.028	101.04	108.3	108.01	109.59	100.68	96.494	106.93	108.48	110.03	108.9	100.9	112.94	105.59	106.73	104.34	101.39	99.88	105.11	102.69	108.04	104.62	104.01	101.03	103.69	114.25	105.56	105.48	110.4	101.22	104.02	102.65	106.07	108.34	96.687	119.17	108.12	106.39	104.32	105.43	111.78	106.14	107.65
107.98	100.27	99.384	93.407	101.11	103.04	89.03	97.301	100.08	101.12	93.523	103.28	105.35	93.976	93.552	95.192	88.044	89.93	100.76	94.608	106.69	96.387	103.32	97.124	95.711	99.38	103.49	104.32	104.6	104.48	104.07	100.99	103.22	99.971	102.58	92.366	104.63	98.213	90.323	104.25	102.13	105.47	103.63	100.08	90.242	94.984	94.735	106.43	97.524	102.79
93.879	111.6	90.74	103.94	102.49	108	100.96	104.87	103.79	110.9	106.04	101.89	112.7	108.52	94.342	102.68	106.36	107.48	110.23	107.86	114.16	102.96	106.16	103.3	100.05	109.42	110.68	102.23	99.85	115.1	102.19	101.75	101.13	101.88	111.99	116.57	99.171	115.35	107.94	104.22	95.36	111.54	103.59	105.87	106.2	107.37	98.506	102.66	103.76	105.43
108.14	104.72	107.73	98.051	110.37	102.89	106.74	103.79	100.33	104.26	108.99	106.95	102.51	109.16	113.94	107.42	106.08	103.57	114.86	98.031	105.58	107.87	104.87	113.74	112.94	107.36	104.29	104.57	104.23	107.34	114.11	105.31	98.053	99.159	110.87	110.17	103.99	105.62	103.12	107.22	111.9	103.55	108.79	106.1	115.75	122.32	99.898	109.37	113.68	104.57
107.35	108.53	110.79	114.54	108.03	108.1	102.09	104.84	111.19	115.19	113.59	108.11	110.56	102.53	107.4	104.11	100.98	110.37	100.98	106.32	111.36	103.59	108.4	97.589	104.16	104.71	108.33	107.19	106.27	110.92	110.27	105.21	111.39	115.74	110.72	111.74	105.12	113.1	100.19	102.31	113.25	110.28	96.359	108.85	100.49	98.281	105.75	98.527	105.22	106.96
106.87	113.08	114.79	102.41	106.7	112.12	115.29	107.38	111.42	111.06	114.74	101.59	103.87	102.81	101.22	110.28	103.24	100.68	103.4	111.14	99.2	106.38	119.24	110.82	105.97	104.66	111.95	102.56	111.33	106.28	103.67	117.38	113.83	109.25	109.87	111.23	109.7	108.91	107.88	104.84	109.47	111.31	106.38	102.05	102.05	118.43	103.34	114.49	98.233	110.97
112.18	113.27	107.04	110	104.92	107.49	112.2	106.37	112.9	108.71	106.7	109.75	105	111.03	99.175	101.34	102.47	105.05	107.12	106.22	122.59	105.89	100.98	107.52	111.91	106.18	106.28	111.43	109.22	98.797	108.11	108.7	109.94	97.831	105.51	105.04	107.84	106.49	107.95	111.94	110.79	95.655	104.36	107.99	109.35	99.326	104.79	112.71	106.08	106.33
99.261	102.21	96.899	96.361	92.991	114.57	96.806	104.85	96.779	104.68	100.44	103.04	113.59	104.34	102.06	101.38	100.98	98.756	104.09	101.54	102.81	95.812	94.566	98.889	93.875	92.41	101.78	103.43	103.23	87.911	101.09	102.95	92.21	105.84	97.224	98.02	100.06	99.863	94.216	101.05	111.88	97.398	103.92	100.02	95.295	98.088	101.79	101.09	103.31	101.59
118.11	102.5	119.73	114.44	115.84	107.64	106.72	111.29	110.94	112.04	104.28	105.37	120.98	107.05	111.07	105.01	114.17	108.18	108.79	118.62	112.08	110.14	114.65	111.18	116.35	112.87	105.41	106.94	104.46	109.88	111.87	109.88	112.19	107.9	104.27	106.88	111.2	102.96	103.18	117.35	117.04	115.58	101.51	112.2	109.38	107.26	124.62	113.28	110.74	109.64
105.56	100.28	93.838	103.71	91.371	92.787	103.89	101.24	107.3	106.85	99.11	99.22	104.75	110.63	107.93	106.32	93.67	106.06	98.689	102.51	104.23	103.52	97.56	96.123	99.243	104.53	98.088	100.33	97.534	99.908	102.04	90.587	96.066	102.79	108.44	104.42	97.355	95.923	94.205	108.56	92.976	92.904	105.26	108.98	96.561	98.165	91.689	108.21	97.889	105.48
101.81	101.77	102.13	103.23	93.994	97.494	101.72	108.8	100.42	98.894	106.47	102.02	101.73	103.45	100.08	95.71	103.8	99.626	101.54	97.037	101.22	100.22	101.06	102.14	95.348	94.887	98.783	100.26	103.64	105.55	94.657	101.27	88.657	99.001	105.48	111.39	96.776	100.65	93.254	104.13	103.29	111.53	103.65	86.722	101.54	95.457	92.724	106.07	99.943	101.58
108.9	112.98	110.9	111.73	106.34	99.335	112.22	109.16	101.77	109.53	110.71	106.34	98.193	103.87	100.52	107.5	112.32	112.47	109.04	110.89	103.94	111.42	107.83	107.37	108.39	106.37	112.35	114.97	104.03	102.16	109.12	101.11	106.29	110.4	99.471	110.63	105.31	113.62	103.94	109.12	100.4	107.34	107.94	97.588	108.11	110.84	103.72	99.109	119.35	110.87
106.27	99.647	110.09	100.88	114.62	106.5	114.29	110.42	112.43	113.05	107.22	103.87	97.443	106.05	114.04	111.28	108.7	109.97	110.67	104.98	107.04	109.38	107.24	111.86	108.52	115.63	113.22	105.66	112.32	105.6	112.33	105.35	105.93	114.09	113.8	118.43	109.92	114.7	108.17	109.86	113.63	107.87	111.88	112.5	107.02	102.4	112	108.12	112.39	117.16
97.022	94.337	102.75	106.08	101.26	101.53	94.247	95.937	104.27	100.46	98.421	111.73	101.35	105.84	102.51	107.06	98.301	104.73	106.54	100.14	94.888	93.584	103.57	87.594	80.654	96.216	103.86	98.183	98.838	105.89	100.14	100.19	99.459	98.465	103.14	92.421	100.58	103.24	95.912	99.079	106.39	101.68	100.12	103.55	105.46	95.2	92.893	106.5	97.734	94.623
99.462	108.48	107.87	99.088	103.86	106.99	105.56	108.95	112.24	112.04	120.56	106.98	102.51	108.4	102.67	102.41	100.18	92.544	100.04	103.02	110.01	95.183	109.56	104.98	107.91	117.16	102.39	98.604	106.82	105.91	102.4	102.37	94.657	105.31	97.626	103.61	103.32	99.229	100.59	115.56	110.15	101.76	99.207	109.77	104.24	101.76	100.27	99.264	105.11	102.88
112.66	109.07	110.92	113.84	105.19	111.06	113.15	108.01	109.32	119.62	106.91	115.61	116.2	110.55	107	108.15	104.76	107.16	112.87	113.19	115.95	100.57	113.69	117.45	112.36	103.84	112.32	116.37	108.42	116.01	116.27	110.07	102.86	112.39	119.51	109.78	112.68	114.92	111.32	111.84	104.9	110.08	107.61	117.88	113.75	110.66	112.93	110.91	108.08	117.21
113.13	103.05	108.14	113.18	110.59	115.41	111.01	118.2	122.74	115.27	106.67	117.23	112.69	113.57	109.41	113.34	105.3	120.4	107.86	107.1	101.95	120.05	110.32	113.31	121.27	97.567	121.68	115.65	107.11	106.76	111.98	113.81	113.17	112.68	109.07	109.12	120.05	111.65	101.05	111.73	112.65	116.18	112.32	110.64	116.93	113.75	109.25	115.04	112.39	110.61
122.34	105.18	111.4	114.38	113.82	103.64	109.55	107.41	113.68	100.92	107.76	109.76	117.24	106.64	111.07	107.44	114.31	112.19	106.39	111.06	113.46	115.42	106.39	116.35	114.71	110.86	112.66	105.51	102.69	105.07	108.84	112.29	113.46	118.51	108.28	108.28	101.82	113.54	108.28	117.54	111.09	117.79	109.21	113.47	106.24	108.58	105.25	112.36	115.95	108.95
116.51	109.9	108.75	112.39	116.83	110.15	111.57	109.56	112.38	111.65	113.5	105.05	115.44	118.57	116.07	108.48	111.58	119.23	103.15	112.44	103.11	114.63	114.42	111.82	109.04	117.04	116.18	115.17	108.49	115.92	120.71	109.24	110.01	103.52	119.36	115.81	111.05	116.81	112.31	102.79	113.22	115.44	103.71	110.59	111.35	112.1	106.94	117.79	112.76	107.71
104.53	101.06	105.25	112.22	102.82	108.65	104.05	105.88	101.79	106.39	109.51	97.917	103.6	93.703	105.31	107.62	100.1	106.22	114.39	99.399	109.38	108.78	107.16	107.01	115.66	104.28	100.82	106.51	115.25	119.17	107.21	103.07	117.1	99.453	100.21	108.3	109.05	110.73	110.75	113.84	99.277	107.6	103.62	115.75	104.72	109.4	102.26	97.122	109.37	106.56
113.18	109.91	110.98	96.513	113.68	107.26	112.27	103.68	115.9	105.39	114.38	99.837	99.073	102.94	109.8	100.1	101.84	113.71	95.245	111.34	99.656	110.75	101.21	99.702	107.18	102.02	103.28	106.77	113.9	104.65	99.092	110.11	103.58	109.52	105.31	102.02	106.66	106.86	109.26	115.1	103.42	105.4	110.83	104.11	108.83	110.24	103.75	116.5	114.87	106.27
111.09	112.08	110.12	106.33	110.79	110.27	109.36	111.84	109.92	108.84	107.51	115.72	112.73	112.36	114.13	109.76	113.7	105.34	109.42	108.43	107.77	107.99	111.42	108.06	104.36	100.69	112.38	113.98	106.42	118.01	116.78	108.1	110.78	109.94	109.72	119.89	110.35	115.03	112.47	119.46	114.21	106.89	108.16	105.21	108.41	106.49	107.77	109.22	121.11	113.03
105.44	106.34	109.36	111.77	106.06	99.266	102.17	108.5	101.94	108.27	102.89	109.16	109.04	106.06	106.92	110.63	106.55	103.68	109.5	97.679	98.476	109.4	106.68	107.64	103.04	107.62	105.72	101.05	109.13	103.09	101.02	105.44	109.54	112.74	99.836	104.86	98.893	100.69	110.47	120.25	104.65	98.667	109.54	111.62	106.26	108.06	98.001	98.994	102.95	96.881
106.28	114.46	120.73	114.66	115.07	110.22	115.32	116.46	126.07	106.31	116.25	117.15	105.89	109.7	112.24	116.88	120.4	113.65	117.73	110.32	109.07	113.62	116.16	110.88	108.54	120.24	115.02	102.56	118.3	116.49	110.02	109.93	116.72	108.19	114.28	111.49	104.18	114.53	106.31	101.17	108.54	110.84	109.79	119.82	109.47	116.19	110.04	103.67	111.17	112.67
93.78	95.462	96.949	95.724	101.21	104.08	98.801	107.75	97.451	96.472	91.706	102.02	103.04	97.966	100.05	99.075	104.62	98.337	97.009	101.23	99.761	94.187	97.361	103.01	100.9	99.627	102.84	98.949	98.441	99.151	103.62	101.83	95.444	104.38	97.795	98.953	107.5	105.05	97.726	101.77	90.695	97.283	97.599	112.33	101.89	102.05	96.633	93.577	96.459	105.2
109.25	110.18	102.27	103.59	103.92	100.93	97.684	107.95	114.52	110.09	109.42	97.427	106.91	101.49	98.468	109.09	102.79	101.52	105.45	107.47	98.055	97.062	94.218	110.25	112.98	109.99	99.22	110.19	102	112.97	107.49	105.7	101.68	106.06	114.55	104.51	104.82	109.71	104.05	105.07	105.89	99.921	105.97	97.667	115.38	110.64	103.99	116.68	104.83	117.1
109.4	110.64	105.37	112.75	108.55	103.58	112.62	104.07	123.61	104.12	113.35	100.62	105.82	105.16	106.94	119.24	112.44	112.4	110.15	109.79	105.97	104.77	102.95	106.45	113.22	102.55	107.82	99.727	107.33	104.28	105.42	105.62	105.16	113.23	97.062	108.92	111.2	104.48	102.77	108.04	104.98	99.297	100.85	113.68	102.56	98.84	103.49	116.56	111.55	106.22
106.83	104.26	105.87	109.17	104.2	103.18	102.36	106.58	105.9	102.82	106.33	103.35	98.191	109.36	101.48	107.86	110.84	99.958	108.64	105.3	97.316	102.86	103	103.22	106.72	107.35	103.25	95.574	111.52	106.39	103.13	109.9	118.47	99.796	111.11	104.38	108.07	104.13	99.894	101.13	101.68	113.43	87.545	99.976	101.84	102.22	101.94	106.68	112.28	107.09
104.84	96.574	111.62	103.99	99.871	98.344	106.28	107.66	103.14	102.27	107.28	107.7	110.6	112.12	104.88	101.08	104.81	107.85	101.98	106.29	111.61	106.36	103.39	107.33	101.67	111.16	104.4	103.98	105.08	90.404	105.02	103.22	110.25	108.41	102.48	104.61	102.18	108.44	106.65	106.7	102.33	107.65	98.54	95.1	106.78	101.18	103.13	103.17	110.12	109.3
105.2	101.02	103.63	106.48	95.487	109.97	112.07	108.52	112.71	115.84	115.67	112.71	101.86	110.36	94.166	105.07	107.21	108.58	117.51	110.26	114.08	104.64	106.9	97.111	100.28	104.44	104.25	100.98	109.48	114.49	112.53	109.58	108.5	102.97	102.09	108.38	98.985	115.54	102.25	107.63	107.83	100.43	103.74	117.64	95.833	106.56	108.83	106.26	108.61	110.14
117.51	104.09	110.12	112.1	106.93	111.35	105.48	105.02	111.68	107.95	109.03	107.7	115.63	103.58	106.5	110.49	117.6	107.24	110.46	105.12	112.8	98.519	108.08	115.74	110.41	115.61	110.67	107.03	102.82	109.7	101.24	115.79	112.26	104.13	111.74	108.1	105.88	118.61	115.36	108.07	109.65	107.74	106.15	119.18	109.9	111.51	103.48	113.62	109.81	111.54
102.68	107.81	103.86	108.17	101.88	98.09	111.04	98.646	97.153	102.42	104.59	105.85	115.02	98.159	108.46	97.982	102.31	99.775	103.25	108.96	97.726	112.38	118.05	104.98	104.45	113.74	94.561	104.06	107.82	102.74	108.93	103.54	116.31	98.809	101.56	95.953	103.11	109.45	110.86	106.08	106.31	98.671	108.26	111.73	97.772	108.99	107.53	110.77	99.704	99.181
110.68	108.16	95.162	103.72	102.04	103.1	102.66	104.73	100.54	118.24	101.83	109.58	106.75	97.75	108.41	108.79	98.555	109.57	110.7	114.89	95.982	109.43	94.432	109.07	107.26	96.623	96.604	107.79	107.07	98.643	103.28	104.83	104.76	102.2	108.57	103.99	104.59	113.73	102.21	104.57	110.95	107.54	110.99	113.86	102.66	105.11	99.471	99.611	97.403	104.74
99.607	104	105.6	109.75	107.77	109.46	107.59	113.74	107.49	104.56	102.73	103.06	103.74	102.83	98.777	101.56	114.96	105.54	102.67	107.1	106.08	111.7	110.48	105.48	110.36	111.53	100.26	111.04	105.1	114.46	110.86	106.5	106.6	113.56	102.89	110.57	107.66	104.02	108.48	105.92	104.5	110.29	108.66	106.16	112.11	103.94	106.96	106.45	117.63	109.31
113.75	103.23	115.59	114.04	102.16	109.39	104.71	102.52	115.33	108.58	107.75	115.31	106.66	109.72	104.95	117.95	112.32	120.21	108.35	112.12	104.55	118.31	116.39	110.51	107.27	106.05	106.19	104.36	106.45	118.26	118.1	108.32	105.04	116.54	117.01	106.02	111.37	112.3	112.85	107.5	113.63	104.68	109.21	108	110.16	114.29	115.4	114.33	94.903	111.66
108.77	107.69	96.666	100.86	109.52	108.08	100.72	110.18	114.06	101.13	104.17	101.67	111.28	104.12	104.98	109.52	108.11	106.42	104.77	105.51	103.74	109.13	105.64	114.42	110.97	110.25	101.57	108.53	102.36	99.462	108.57	103.87	102.56	104.18	98.759	107.62	103.3	101.38	105.13	112.27	99.277	103.18	101.87	97.738	115.22	105.12	107.6	109.83	106.05	112.87
116.78	112.43	123.77	111.47	118.94	124.92	120	112.37	117.62	112.86	126.19	119.03	120.26	115.33	118.22	114.15	110.31	121.85	105.55	122.87	123.93	121.78	122.03	106.37	129.11	117.14	117.45	122.1	108.26	117.69	112.66	125.32	110.91	114.77	118.46	122.5	119.09	120.37	109.97	112.7	118.29	108.62	114.96	121.45	109.21	114.8	119.3	116.69	121.43	113.63
106.29	108.19	101.73	114.13	107.84	121.83	111.59	105.44	105.48	113.69	110.56	104.43	114.5	114.31	104.16	103.35	109.16	106.1	107.77	104.52	112.07	107.32	119.77	107.81	109.43	110.47	108.33	106.89	102.47	111.72	108.23	108.18	112.35	112.5	109.78	117.28	113.62	109.67	102.43	110.83	98.07	110.37	111.37	113.86	106.16	109.64	104	105.57	112.32	103.29
91.79	99.196	101.36	105.89	100.62	99.855	97.732	100.31	100.18	102.44	108.96	104.58	113.29	99.338	103.1	99.087	107.72	98.41	103.91	98.873	98.406	96.837	100.66	104.36	103.97	103.49	101.17	108.25	103.92	94.195	99.011	107.99	99.658	101.16	103.3	101.75	92.169	101.21	100.09	99.064	95.765	99.422	97.056	102.52	103.68	96.064	98.336	102	96.221	96.594
100.01	104.38	112.44	98.341	109.41	112.69	105.48	96.546	110.06	102.12	102.91	103.99	105.76	107.97	108.43	105.72	104.08	107.67	121.65	104.92	113.87	110.25	101.99	106.26	104.2	106.25	104.14	105.69	101.97	114.17	96.959	106.41	112.66	105.64	102.6	102.33	104.05	106.65	100.13	102.96	107.65	100.82	107.27	114.53	112.51	110.98	97.415	104.75	110.15	104.61
112.68	104.34	124.11	103.42	105.52	107.94	112.23	111.16	113.61	116.68	109.58	114.45	111.95	113.36	116.25	112.11	112.27	105.01	117.84	121.39	124.57	114.12	98.823	116.15	112.93	112.27	109.75	111.55	109.64	108.98	117.6	110.96	116.87	104.91	103.19	106.69	116.96	104.15	108.97	108.01	104.37	113.12	105.92	116.45	101.74	111.52	119.91	110.42	116.68	107.85
102.3	110.68	99.949	103.33	112.96	106.61	106.49	111.33	106.06	119.22	106.09	102.9	109.68	114.41	115.61	110.16	113.51	105.74	105.88	114.69	105.24	102.11	112.43	114.12	111.9	113.97	112.09	102.62	111.65	107.42	103.26	109.58	114.34	101.2	106.02	105.01	114.59	114.59	113.42	112.97	106.95	104.44	103.9	110.22	108.27	108.32	113.11	106.65	108.91	109.6
107.28	107.81	112.33	113.83	110.45	99.926	106.52	115.26	102.07	103.44	109.23	100.82	107.59	92.556	99.464	113.14	114.09	100.23	98.721	107.17	107.11	106.03	100.7	114.35	108.53	115.12	109.42	109.58	110.8	105.05	103.74	99.383	104.89	113.19	111.49	108.76	108.03	110	109.95	112.37	107.4	106.76	104.74	116.26	102.43	113.84	104.78	99.246	113.11	104.06
112.37	123.54	118.78	118.35	114.28	112.71	112.93	117.44	124.51	111.82	121.86	111.8	122.15	125.88	114.62	124.1	119.01	115.14	124.34	127	119.09	120.59	108.39	110.69	116.26	119.67	118.26	114.64	119.93	118.49	113.15	120.66	117.99	119.7	117.65	117.57	119.11	114.01	122.73	109.67	123.43	118.4	119.37	115.34	109.21	112.66	116.37	124	120.63	121.26
103	101.13	107.44	104.4	109.22	113.61	108.39	115.35	104.64	105.54	112.25	114.47	114.5	111.81	110.01	98.36	108.43	107.06	116.53	112.09	112.28	109.29	117.17	111.19	104.84	105.65	113.35	112.73	112.92	102.92	104.72	112.94	102.59	108.57	106.69	101.15	100.7	115.87	106.58	110.35	101.27	101.89	104.1	114.79	105.63	104.39	113.94	106.5	103.61	99.899
102.13	97.661	114.11	100.99	102.58	101.08	108.63	93.783	102.88	107.99	94.701	98.165	90.974	101.51	97.904	91.849	99.798	94.258	89.163	98.3	98.2	104.71	97.614	106.23	103.46	99.597	88.437	90.383	96.931	93.904	103.52	96.348	99.206	96.034	100.83	101.7	99.352	98.564	95.922	102.58	108.04	107.25	97.837	102.36	103.73	109.72	98.738	98.151	95.05	101.39
115.47	117.37	103.23	107.69	106.58	113.85	115.19	115.73	108.66	123.39	105.86	115.21	108.26	101.41	107.73	118.01	109.51	115.66	109.79	116.14	115.36	111.01	107.55	112.89	112.9	111.45	104.46	116.06	110.79	105.61	113.91	111.31	121	115.27	116.59	116.07	104.27	113.72	119.1	113.13	119.78	109.57	118.1	116.33	102.9	115.88	110.3	118.6	105.01	106.93
103.01	111.61	103.9	97.84	104.8	105.12	110.49	98.338	112.99	101.91	104.93	110.03	104.9	112.57	108.17	114.36	103.92	101.47	105.3	110.15	99.306	117.08	103.03	107.18	99.981	102.29	108.66	103.79	102.84	110.22	104.36	104.68	102.49	103.34	106.95	108.67	99.244	104.67	104.06	109.32	111.28	113.11	107.09	110.03	105.76	107.83	106.06	113.24	103.95	106.73
107.71	112.24	118.74	117.8	104.53	114.03	119.49	113.34	111.21	113.52	111.33	113.42	109.51	113.13	112.32	108.54	103.83	113.85	106.26	113.51	119.88	112.17	102.79	101.87	111.22	119.13	122.65	111.08	112.09	126.36	114.31	103.69	116.24	118.28	112.41	109.28	118.79	103	108.38	111.56	109.04	106.46	109.52	122.88	123.66	105.36	117.93	121.8	108.21	114.8
113.29	116.93	112.53	102.26	110.63	111.06	110.25	110.04	116.45	113.23	120.21	110	111.66	104.5	111.35	111.17	112.64	115.2	113.67	111.58	112.39	104.43	109.29	114.81	114.76	111.51	112.16	114.09	110.76	116.1	113.98	102.63	106.25	127.49	115.82	115.4	111.62	106.58	102.4	113.13	112.55	104.78	113.47	102.44	115.31	111.14	114.65	114.6	110.78	114.05
107.96	108.79	116.23	112.73	107.07	113.85	116.8	110.95	109.3	113.36	119.43	109.41	110.81	111.52	108.38	104.11	114.85	115.8	110.06	103.99	111.33	108.18	107.11	108.15	109.23	105.62	113.05	108.78	111.71	111.97	104.77	110.91	113.53	107.87	116.76	116.94	113.66	119.33	105.7	112.76	111.43	115.32	113.47	110.11	108.82	111.87	110.42	111.44	108.67	104.9
110.71	103.47	114.3	103.83	101.99	105.6	106	110.39	121.62	106.89	102.69	111.08	100.94	110.66	110.2	101.09	106.33	111.74	105.91	101.7	108.05	100.19	105.67	105.71	103.35	108.5	104.72	110.79	111.21	109.35	97.432	104.93	106.8	111.19	103.17	111.14	107.66	108.17	102	112.06	96.254	103.22	103.4	110.52	106.47	106.3	99.647	92.782	101.79	103.64
106.76	104.25	108.07	103.9	114.46	100.75	100.87	98.415	103.57	102.44	105.44	105.63	106.18	117.81	109.99	107.28	101.24	102.28	105.25	96.467	104.4	111.78	111.65	104.79	111.21	100.49	97.154	100.7	108	106.7	107.04	110.64	104.41	105.81	108.54	102.1	107.55	108.9	111.02	102.48	99.012	105.03	97.315	101.07	107.3	98.548	110.21	99.594	118.84	100.55
101.95	103.07	108.34	102.04	92.063	108.33	107.49	105.8	110.11	101.87	103.39	104.96	103.12	99.453	103.7	95.935	98.951	98.713	104.94	116.36	102.39	104.37	98.918	105.38	96.341	107.97	102.59	108.44	97.313	108.18	111.65	110.09	108	97.334	95.121	100.85	107.22	111.51	98.869	108.72	102.45	100.28	107.32	107.73	100.91	105.42	114.08	110.53	102.26	105.79
104.21	94.534	101.07	95.647	98.362	98.457	106.21	104.32	111.33	106.63	99.275	101.52	100.43	107.17	106.53	101.3	103.05	95.877	101.66	107.21	105.34	107.95	107.84	101.88	109.47	109.62	119.09	110.26	98.751	107.31	104.38	105.97	108.49	103.55	104.87	104.08	106.03	101.71	94.234	100.48	111.66	99.948	95.896	108.77	95.507	103	96.447	107.8	98.204	108.55
104.05	104.17	105.5	112.64	109.27	110.97	106.68	117.69	107.42	102.28	98.685	111.39	107.85	107.99	108.89	102.25	113.22	109.88	107.89	112.4	108.32	111.04	114.87	107.92	100.14	110.35	118.62	102.38	107.75	109.68	99.547	106.53	108.83	102.49	106.74	104.63	112.85	101.69	109.35	105.7	110.2	110.97	105.19	111.86	106.53	99.191	106.38	100.39	110.55	110.87
113.46	108.93	113.69	105.86	112.73	116.99	111.64	115.95	115.1	109.42	112.87	109.95	109.71	114.26	117.8	113.29	120.5	110.5	103.65	110.01	113.62	112.09	103.54	100.98	104.6	105.77	106.45	110.4	108.48	114.05	111.16	114.29	110.31	112.81	102.42	119.33	105.83	116.71	104.35	106.77	104.57	114.08	114.01	114.27	113.83	116.05	113.92	119.02	103.4	106.32
101.24	105.89	111.43	103.55	101.94	104.11	107.56	107.15	97.582	108.78	106.85	113.86	98.086	98.194	101.36	105.58	98.707	113.5	110.71	115.14	100.3	101.44	108.71	103.38	97.47	91.178	105.64	111.5	107.52	107.9	107.76	111.83	108.38	107.15	105.29	110.04	109.39	110.84	111.52	118.27	107.97	107.32	98.735	113.1	107.19	102.56	101.3	117.03	108.21	103.78
114.17	112.07	111.78	104.73	109.38	107.96	102.26	113.22	105.68	110.85	107.52	112.7	102.35	107.17	105.52	107.44	110.17	113.17	117.98	111.57	105.96	104.42	105.56	104.23	102.92	114.01	107.92	112.45	106.6	105.14	107.73	108.72	105.19	108.97	110.77	110.06	109.74	106.8	112.38	108.3	102.1	116.29	115.57	107.38	114.08	116.51	106.74	99.2	104.34	113.69
98.647	103.3	111.13	104.71	103.81	103.34	107.93	110.45	104.61	101.11	103.84	100.11	103.47	104.63	103.67	102.28	105.57	109.27	110.07	98.192	110.43	105.93	102.79	106.12	113.36	102.54	101.11	108.28	108.17	104.07	106.82	103.55	107	102.64	102.54	101.81	101.41	104.44	110.28	102.3	99.405	105.13	118.93	107.17	105.55	102.37	96.878	108.12	108.66	106.33
110.07	121.32	105.14	107.26	123.73	110.02	111.42	109.77	115.29	113.96	119.81	107.49	114.5	121.16	115.17	101.57	117.42	122.49	115.71	112.21	112.35	113.08	108.07	110.87	117.75	116.47	113.42	104.13	109.69	109.56	110.12	114.35	116.05	114.84	115.75	108.11	113.68	104.94	113.98	112.05	107.38	118.5	104.34	111.2	112.49	112.82	103.55	116.43	108.23	113.63
105.49	102.33	111.73	102.87	104.39	112.21	112.66	107.96	102.3	97.936	112.23	103.01	106.77	108.53	97.14	107.17	108	107.94	108.33	101.15	109.45	104.84	117.21	109.94	106.3	110.68	103.61	120.26	102.56	104.9	97.254	118.07	110.85	113.06	104.09	108.52	109.26	99.672	105.68	115.87	107.53	107.38	107.53	118.21	104.49	102.65	99.801	103.5	106.85	106.18
98.011	110.36	117.18	112.27	108.72	111.72	113.99	108.27	106.97	107.13	112.64	105.1	117.95	109.03	116.92	108.24	110.14	120.51	117.33	113.71	115.74	116.49	119.65	112.89	116.74	104.6	114.88	104.55	113.9	112.19	105.64	120.67	110.39	104.26	110.58	116	114.52	110.53	113.19	118.37	114.36	109.96	111.81	111.24	114.45	112.97	113.99	108.11	107.59	121.18
96.957	95.488	103.96	96.563	99.563	100.91	101.2	93.858	103.98	100.62	105.57	96.257	106.02	94.086	104.33	101.16	101.99	98.442	104.66	99.141	98.685	99.568	104.96	103.79	93.048	97.639	93.626	92.042	97.215	102.54	106.63	106.68	99.325	109.1	92.243	98.252	107.44	101.49	97.608	100.2	103.28	99.801	95.464	97.639	108.6	97.031	95.466	107.8	101.66	107.45
105.26	117.03	109.24	110.27	108.12	115.22	111.82	111.7	109.41	109.23	116.4	111.75	109.72	114.25	114.44	111.01	121.15	114.18	112.93	104.21	110.56	113.4	98.291	122.9	113.73	110.23	113.74	106.01	110.4	108.57	107.3	115.11	109.44	112.46	111.23	112.86	107.79	108.69	109.57	121.12	107.8	114.06	104.23	107.51	113.32	108.69	111.95	111.19	118.09	118.07
97.825	92.034	106.15	115.39	96.461	97.706	99.93	104.03	97.737	93.642	97.706	102.87	100.53	108.41	99.582	96.543	102.74	106.21	87.39	89.679	104.86	92.296	104.83	108.34	106.72	92.372	104.57	105.32	95.963	98.224	102.95	112.32	93.199	105.92	98.654	90.776	99.976	96.499	100.26	106.36	107.26	93.52	105.18	104.46	99.779	110.41	95.938	87.938	103.52	105.61
105.74	101.1	99.318	105.54	112.29	110.95	101.66	105.09	99.09	100.16	105.8	112.67	112.09	105.24	101.61	100.5	103.02	98.426	97.047	104.06	100.91	113.43	105.45	96.892	101.07	106.65	100.24	102.41	106.89	104.18	107.08	107.91	104.78	98.539	103.26	104.16	97.622	114.14	109.28	97.246	105.29	100.2	101.41	105.52	101.33	108.35	101.72	108.9	100.44	112.14
113.42	107.8	116.68	110.44	114.47	115.46	107.18	113.75	104.12	105.51	110.68	99.232	109.59	102.79	111.07	114.05	108.61	101.7	110.77	112.71	107.61	110.61	105.48	108.63	110.39	111.85	109.17	127.95	115.82	112.45	114.62	111.4	119.22	115.04	113.85	109.25	114.17	115.59	107.78	98.939	120.97	116.27	107.53	112.8	116.74	110.72	112.7	115.74	111.06	110.75
116.35	110.28	102.54	111.18	113.6	109.42	112.43	102.9	112.73	99.889	114.77	100.09	109.06	112.8	107.7	113.61	110.36	114.74	107.94	110.11	107.02	105.5	114.44	106.47	113.21	113.38	112.85	112.51	108.01	112.05	115.09	114.49	117.13	113.08	115.16	104.23	109.66	101.32	121.48	101.83	109.24	112.12	109.1	110.81	102.83	118.47	116.16	114.55	112.61	106.35
108.27	102.29	108.63	100.35	99.37	100.7	97.444	106.65	104.03	103.83	106.48	104.3	104.37	97.641	94.348	112.66	116.8	112.26	97.222	98.703	101.79	106.99	105.1	105.75	104.05	106.67	105.36	104.25	106.07	111.54	99.46	99.824	103.95	102.5	96.679	104.96	106.05	102.35	101.73	101.23	102.8	103.51	101.01	102.84	108.5	108.78	104.98	102.14	107.26	110.28
103.15	107.09	103.87	105.16	109.37	102.76	116.59	101.84	105.24	106.01	110.95	109.85	104.81	101.72	105.86	98.487	107.59	103.27	109.72	109.27	110.09	106.08	104.52	98.944	102.87	104.02	105.6	112.93	108.53	111.77	104.2	110.02	101.08	113.93	107.13	111.71	100.84	102.46	104.4	105.59	106.29	106.4	115.05	105.79	98.703	105.63	94.288	100.52	102.33	103.28
108.16	106.05	108.13	109.68	103.35	110.47	101.32	112.71	102.41	103.22	101.2	101.17	102.72	95.788	100.21	103.65	105.51	97.866	100.12	107.4	96.244	100.8	101.48	105.47	100.53	102.62	106.56	109.24	106.63	110.74	99.949	101.93	104.31	101.94	100.34	109.74	98.37	105.78	106.82	106.33	106.27	95.968	97.884	102.05	98.229	104.37	111.73	102.2	103.03	109.29
103.32	105.46	115.16	103.56	103.05	101.98	105.98	106.84	93.544	104.14	103.31	116.45	93.504	110.14	100.71	106.73	100.39	103.23	100.86	102.28	107.44	105.82	107.58	103.39	102.74	102.01	98.508	104.69	106.18	100.25	106.07	106.93	100.29	107.63	99.613	92.436	107.03	102.32	101.32	103.14	100.07	104.63	101.49	112.38	115.89	106.45	100.43	105.3	96.467	101.75
111.01	102.75	110.82	115.36	107.48	101.84	109.89	107.45	114.04	99.929	107.59	103.08	103.49	106.58	100.54	109.24	110.44	98.138	103.97	107.96	108.95	105.68	103.01	95.894	108.86	106.32	105.85	107.85	102.87	105.09	113.59	100.69	105.86	111.84	116.86	97.74	109.81	105.23	105.63	112.69	109.37	106.34	115.07	103.62	102.03	103.73	108.81	104.27	106.11	102.85
122.36	113.93	117.53	109.9	117.52	112.18	100.44	113.46	116.2	113.01	111.12	110.35	97.948	121.65	116.19	114.12	123.27	113.52	107.64	109.17	114.59	114.27	113.23	108.56	109.21	113.17	118.1	100.14	112.64	110.81	109.82	116.67	116.26	110.58	115.72	114.81	110.62	111.28	114.35	103.93	111.02	110.68	119.13	114.67	113.22	108.08	111.16	114.4	105.32	119.99
109.14	103.57	117.95	115.07	109.57	116.87	120.04	108.04	106.31	110.13	109.5	121.03	103.27	115.5	116.91	110	107.77	112.14	123.07	103.73	113.76	116.82	111.98	100.18	112.79	103.7	115.7	105.19	112.26	108.3	113.36	109.92	107.66	110.88	110.66	107.31	104.28	118.9	109	110.27	110.95	109.07	110.41	109.41	113.92	120.68	107.63	116.04	113.52	116.81
99.07	96.304	109.01	96.614	111.12	108.19	105.99	108.76	104.28	100.07	105.99	97.679	102.08	110.64	99.616	105.72	107.31	108.54	99.055	108.57	98.579	100.69	101.73	103.02	101.3	107.05	101.61	102.35	102.46	106.88	106.43	102.02	106.67	100.78	101	117.6	102.89	105.94	109.26	108.03	101.11	104.06	108.34	99.732	107.09	103.56	110.18	103.96	106.49	105.09
105.57	102.09	118.13	107.5	114.55	113.72	105.58	110.73	101.85	117.08	102.16	110.15	98.879	106.85	107.84	105.09	102.79	108.79	110.48	103.68	107.28	110.96	106.7	108	113.5	107.48	101.55	109.27	113.66	109.34	104.12	104.06	104.95	101.71	108.21	103.12	106.11	109.25	109.76	111.35	102.68	111.81	108.82	105.7	106.17	94.774	96.923	104.89	103.63	105.85
100.63	98.217	101.56	97.396	113.39	110.36	113.94	101.33	104.27	108.92	107.39	115.2	103.86	105.28	105.01	101.26	98.863	106.76	109.94	103.55	108.01	99.908	106.74	110.61	106.63	112.82	107.39	115.73	105.87	110.3	98.915	109.26	103.93	107.76	103.8	103.22	105.94	108.92	105.06	114.66	101.56	108.63	99.796	108.97	110.6	106.85	105.33	100.79	105.57	110.64
114.41	114.6	102.23	112.46	104.95	110.36	116.1	103.85	117.06	112.07	106.13	102.99	113.3	111.31	110.98	110.68	105.96	106.3	107.61	116.2	102.09	110.26	109.1	117.82	105.96	117.17	106.72	103.75	110.08	120.05	115.57	115.33	111.43	114	106.15	110.42	115.13	115.25	108.29	105.41	110.88	107.77	115.09	111.54	115.82	111.82	110.46	105.99	118.55	114.82
106.13	113.46	107.72	103.17	101.65	94.38	95.074	105.34	103.25	110.25	111.88	111.62	102.8	104.01	111.85	105.93	106.9	116.15	116.37	105.24	97.215	106.71	103.94	105.87	104.41	111.82	102.13	103.81	111.94	99.289	111.03	112.98	106.4	110.81	109.02	105.01	104.51	98.096	98.819	106.87	112.89	99.043	104.47	110.69	115.99	108.19	98.848	94.038	104.38	102.33
112.26	117.95	105.98	112.1	110.27	113.11	117.73	111.43	112.23	114.71	116.83	122.34	103.43	106.83	107.84	114.05	113.47	102.24	109.22	107.42	113.29	103.44	108.09	109.19	112.23	111.82	118.29	122.16	118.93	108.8	113.52	115.87	106.22	107.47	108.57	108.91	104.49	111.63	115.71	111.67	109.84	104.05	114.64	121.74	112.59	113.49	109.93	108.18	112.02	111.26
108.5	115.89	119.01	118.67	103.79	110.15	109.53	113.28	109.61	114.65	108.56	114.85	102.41	107.23	111.14	109.2	112.31	110.58	106.62	114.77	112.47	115	117.55	112.26	108.83	112.6	111.01	121.13	117.14	108.04	114.74	112.94	109.85	111.54	121.19	105.86	115.37	104.15	104.45	109.3	101.24	118.92	116.17	108.96	111.87	110.49	110.04	107.76	110.03	106.69
115.4	119.38	110.63	110.88	107.19	115.81	105.85	104.8	111.05	101.59	111.24	110.77	125.82	116.99	114.03	106.12	112.09	110.22	124.64	112.49	118.78	114.48	108.13	116.72	101.73	104.11	110.54	114.93	116.98	117.32	114.87	110.44	111.89	118.5	107.35	109.19	108.43	114.87	114.99	113.77	105.59	114.74	109.21	112.69	110.56	110.85	104.48	105.74	116.88	118.26
118.53	105.37	109.93	120.7	115.82	113.3	113.66	114.64	119.77	109.03	110.78	119.35	111.81	120.95	122.39	113.92	105.85	112.57	120.14	115.37	117.27	111.07	106.46	106.78	112.19	103.49	108.52	115.18	112.59	109.83	113.01	111.72	108.51	118.35	118.01	114.51	103.39	115.16	113.07	113.49	115.26	109.4	113.55	111.09	116.38	117.29	115.98	106.72	110.09	113.27
104.33	99.115	102.99	114.78	107.26	107.56	102.14	100.13	111.9	105.39	104.5	92.357	101.07	103.01	104.89	104.92	106.92	104.02	107.54	109.17	107.79	106.17	120.83	107.25	106.96	116.7	104.37	100.87	98.253	110.07	98.146	97.63	106.26	115.04	95.356	110	106.14	100.53	108.37	100.59	109.44	106.92	94.579	101.57	113.45	104.26	99.436	112.03	104.89	105.51
99.225	107.15	101.55	106.53	113.91	100.39	103.11	109.03	91.6	106.16	107.8	102.91	100.03	106.92	106.46	110.88	109.37	104.03	99.948	113.73	101.17	109.34	116.38	107.7	104.24	104.84	99.969	108.82	103.41	105.7	102.83	106.15	109.33	110.14	106.14	93.309	112.07	107.44	101.06	102.37	102.4	112.64	105.39	94.025	113.62	105.18	108.1	107.39	106.06	113.67
112.89	109.5	113.51	115.05	110.87	101.27	108.28	114.16	107.81	111.85	107.25	117.37	108.01	107.16	112.14	104.48	111.53	109.43	103.42	118.06	111.66	114.83	109.2	113.24	112.23	111.46	107.06	110.66	99.377	102.22	97.68	111.19	105.68	107.87	106.98	108.23	116.89	115.95	111.49	115.87	114.91	107.83	111.72	116.56	112.31	110.75	111.45	116.97	102.07	108.63
112	112.32	102.6	100.66	103.29	110.67	105.8	110.54	111.58	109.21	105.33	105.82	104.59	105	106.57	101.97	103.14	104.74	105.05	113.45	97.073	107.16	106.49	106.5	100.28	101.36	105.16	115.45	115.62	113.1	106.36	100.13	106.36	105.47	108.39	112.4	108.34	111.96	107.1	107.19	112.82	105.89	110.44	110.29	112.38	107.91	101.94	107.39	110.82	112.64
102.31	109.2	104.92	92.812	103.4	107.39	98.091	100.44	99.926	105.47	100.62	114.98	101.07	107.76	108.11	95.125	105.81	104.89	106.65	106.55	103.4	101.83	99.712	94.214	101.19	103.83	104.49	99.762	108.51	108.73	103.29	110.82	109.89	107.64	100.76	104.13	111.34	110.7	93.805	105.22	104.49	102.39	114.47	105.8	106.93	106.47	110.42	105.42	98.453	112.86
105.89	114.59	97.214	106.82	104.02	100.04	111.45	104.63	104.86	110.08	117.27	117.96	103.52	100.65	101.29	106.91	103	100.12	100.82	111.07	104.29	114.59	113.95	101.02	97.303	91.655	112.89	108.25	102.93	103.48	107.25	105.65	110.74	105.08	98.284	105.41	102.89	104.42	101.18	92.778	100.17	117.93	98.939	99.653	106.87	108.14	106.94	105.33	111.45	110.99
108.2	119.11	106.15	106.42	107.21	103.88	106.54	108.12	100.71	102.03	105.3	101.46	108.48	106.42	105.53	117.06	109.94	111.54	103.28	108.48	114.84	107.71	113.4	109.63	105.35	102.77	94.104	112.29	106.66	104.28	99.184	110.55	106.15	99.069	114.91	104.21	107.55	89.669	103.37	111.91	105.06	107.36	106.86	102.17	106.2	109.36	109.51	103.65	113.19	107
116.51	100.15	110.42	101.94	113.46	112.04	108.65	110.68	107.26	118.72	112.16	107.09	119.51	112.62	109.83	108.85	119.06	108.02	115.52	115.07	109.12	111.45	106.52	112.51	113.15	111.57	107.94	111.47	122.79	116.46	106.82	119.14	108.61	111.38	117.38	108.41	113.92	116.63	109.22	115.51	112.22	105.91	114.36	107.13	107.98	118.33	111.33	124.16	116.22	113.78
109.46	118.52	110.7	121.42	107.74	117.21	115.99	114.83	108.33	113.74	105.35	105.47	112.53	122.79	109.5	120.84	111.1	120.52	112.73	117.08	113.24	125.69	110.92	111.97	117.73	112.97	114.95	105.15	119.73	109.87	116.53	114.79	113.31	119.41	122.34	114.75	115.49	108.47	120.37	116.71	119.23	113.91	109.2	119.06	126.67	115.56	110.36	116.94	109.83	114.13
117.45	118.42	121.19	119.11	119.94	111.3	115.02	115.63	120.56	110.44	125.63	118	111.65	119.58	121.26	124.22	113.21	114.6	118.51	123.1	115.29	118.25	107.46	123.24	122.39	124.58	120.19	121.53	112.22	106.86	119.63	119.42	122.8	116.97	118.07	126.17	130.77	122.15	111.36	116.74	119.4	109.92	112.21	118.36	116.61	109.4	107.73	119.38	113.18	127.48
110.37	103.66	99.273	113.66	102.52	104.18	108.55	99.759	108.37	102.22	100.29	109.64	98.271	98.7	111.73	106.04	103	106.01	98.806	104.39	105.18	106.81	96.824	118.69	103.39	109.99	109.17	110.42	107.04	106.84	103.72	105.89	101.9	102.2	97.493	109.75	110.28	114.16	100.03	116.14	99.689	99.231	106.51	105.26	98.872	109.66	108.59	106.5	102.13	108.81
102.22	93.037	111.58	101.75	97.343	91.952	106.28	94.523	102.65	99.312	100.82	103.66	107.8	98.264	97.337	96.12	98.326	101.43	99.194	107.28	96.503	99.427	109.53	100.31	102.13	103.37	107.12	110.87	109.87	102.48	101.66	103.35	98.224	103.72	103.76	105.25	101.21	99.494	111.18	97.813	105.58	94.169	95.709	103.35	92.832	105.17	94.528	95.133	100.72	106.24
113.29	114.21	110.67	103.17	110.67	104.9	113.62	109.79	109.89	110.98	105.56	112.12	110.35	119.58	108.76	115.39	111.85	112.56	107.81	113.22	114.9	109.41	109.57	124.05	111.47	104.58	104.43	113.34	113.08	117.98	109.84	114.7	113.29	115.45	123.16	104.04	111.37	112.25	109.36	101.71	126.56	111.7	108.82	116.18	114.72	100.95	114.21	125.11	110.81	113.69
97.649	112.29	100.96	104.67	107.46	102.62	103.57	98.101	102.19	102.58	100.98	103.45	118.04	108.33	101.37	108.15	106.72	102.14	106.12	103.16	107	109.79	112.01	103.99	92.554	108.12	100.25	96.233	117.17	107.95	108.04	101.56	106.13	105.22	98.853	106.38	98.534	104.78	97.842	103.02	113.45	99.274	113.06	104.44	111.47	101.17	103.81	98.669	110.44	103.68
115.52	114.26	113.07	112.03	110.45	114.68	113.07	110.09	116.89	110.13	109.48	104.53	108.51	109.64	103.81	114.35	116.73	112.22	117.03	105.38	110.85	112.68	109.05	109.68	105.01	101.59	113.85	103.77	112.25	111.71	104.56	117.96	110.63	111.02	103.13	112.34	99.447	118.32	109.18	126.32	107.63	113.02	107.56	118.46	108.74	112.4	107.04	114.16	112.68	126.27
107.1	116.08	107.07	105.56	107.68	101.93	103.71	105.94	98.144	109.88	96.329	106.74	102.88	102.1	108.63	102.5	100.4	102.04	99.993	107.15	100.19	103.05	97.96	106.63	107.19	102.69	105.2	112.21	95.506	107.02	103.53	103.29	108.07	102.59	108.3	102.6	108.06	105.26	104.62	98.308	108.12	107.7	114.65	97.955	114.31	98.99	109.63	110.15	119.5	97.505
109.19	94.258	101.78	105.17	108.35	100.43	107.67	95.396	103.35	102.25	98.505	99.544	96.754	104.31	98.668	102.35	102.79	100.73	106.77	106.3	102.11	97.564	102.64	102.05	95.296	97.713	103.23	101.05	100.18	106.43	100.48	107.57	99.49	110.9	103.22	92.779	104.11	99.784	108.02	100.13	101.56	94.93	107.23	104.85	100.19	97.537	94.158	98.174	98.019	107.83
115.45	97.241	102.42	108.23	104.59	101.03	99.331	105.14	100.06	102.59	116.68	112.74	104.57	103.79	105.82	100.56	106.55	115.46	106.51	111.9	103.16	107.49	109.89	115.95	109.4	97.448	102.37	108.25	107.79	101.85	104.39	111.73	111.15	98.858	108.4	94.821	101.19	113.43	88.695	98.56	105.96	102.64	100.87	98.968	98.718	94.638	107.63	101.51	98.995	105.94
111.99	104.75	111.19	110.98	102.2	113.17	112.7	108.77	110.2	113.48	114.18	105.33	117.49	104.97	114.61	118.87	111.73	111.42	104.24	115.78	111.39	104.77	109.29	116.04	113.62	118.72	113.41	111.56	113.72	111.35	113.6	105.23	109.99	112.14	111.16	113.17	111.08	113.92	120.21	119.13	109.08	105.12	116.79	107.05	113.76	113.59	105.68	108.19	113.89	107.69
100.28	105.73	101.64	117.14	105.59	107.92	114.39	116.18	101.9	106.63	101.6	98.861	108.28	114.08	103.06	94.508	105.46	99.936	100.07	100.76	113.87	108.12	101.94	110.27	107.58	104.83	99.796	103.33	96.772	108.37	99.687	101.64	96.448	102.96	109.34	103.73	102.94	104.86	98.697	114.76	101.92	102.72	108.4	102.97	105.61	105.19	102.22	112.54	113.05	112.59
102.59	106.18	102.4	108.2	102.6	113.81	100.38	107.55	99.841	96.942	97.607	101.66	114.43	104.55	106.28	107.51	105.32	110.34	114.36	113.45	108.6	104.44	100.78	98.984	109.82	105.76	108.28	112.92	101.31	103.17	100.08	104.42	109.18	107.04	109.42	110.59	103.54	101.33	106.64	104.51	115.06	103.52	109.48	102.58	110.25	103.75	101.06	101.47	107.49	94.63
111.72	106.9	108.61	109.38	107.17	103.98	106.69	106.58	115.66	119.39	111.68	114.57	111.34	113.7	108.86	110.97	114.94	107.52	112.4	112.32	110.61	106.44	113.87	108.66	107.45	98.787	111.2	108.95	110.61	109.71	104.72	110.55	107.29	110.12	106.2	104.44	112.15	99.174	108.12	101.33	106.2	109.9	109.57	109.01	111.46	109.94	117.43	114.06	107.2	108.24
118.24	112.85	108.18	120.68	101.78	106.04	114.2	115.68	110.39	108.45	110.47	112.62	119.13	111.39	118.31	101.52	102.36	111.54	107.88	118.07	115.59	105.31	110.33	113.43	106.97	122.38	104.76	120.59	110.67	115.1	105.18	103.82	111.06	112.72	123.15	109.6	111.15	114.09	104.62	114.86	112.92	115.35	115.51	108.58	110.07	109.45	111.3	103	117.27	111.19
100.17	103.41	96.377	94.132	102.78	101.49	103.02	103.73	99.919	86.612	96.946	103.56	106.57	100.47	101.46	106.55	107.21	94.677	104.05	98.343	98.109	104.36	102.34	94.796	96.885	97.531	102.57	89.915	97.411	110.92	102.93	98.447	94.512	98.551	107.53	106.05	98.124	95.209	99.037	91.928	99.989	96.85	93.123	92.38	98.372	103.25	101.47	106.09	94.567	101.91
107.97	104.26	101.19	108.93	99.624	98.422	107.55	98.844	101.01	103.72	106.82	105.24	109.37	103.87	109.27	100.38	98.395	107.3	108.3	108.05	100.68	110.86	106.48	106.51	106.13	100.13	104.35	108.84	105.76	95.507	109.08	102.85	107.54	103.3	108.05	116.43	107.2	106.74	112.25	113.38	98.703	100.28	103.89	111.17	105.32	103.11	110.81	98.32	97.396	105.06
113.1	113.01	105.09	112.34	104.89	108.69	102.84	103.2	101.94	108.84	108.96	106.34	108.26	106.97	104.46	97.37	111.29	103.03	110.93	103.32	113.78	106.46	102.09	111.55	99.703	108.9	100.18	105.43	112.72	108.91	100.84	104.49	116.27	104.81	107.05	113.07	110.79	111.37	99.192	102.87	113.3	108.07	104.78	104.95	105.58	101.71	98.442	101.99	116.25	101.51
110.34	112.16	117.3	115.3	119.71	100.18	108.19	116.62	113.17	112.01	106.74	113.49	106.47	115.49	108.05	106.11	110.83	115.97	117.49	113.13	115.44	106.5	114.81	106.9	123.53	108.87	109.18	114.44	115.37	115.59	120.95	110.6	116	111.4	98.182	111	107.4	122.26	115.96	114.78	115.64	116.32	112.47	107.16	122.14	117.88	117.08	109.28	104.04	116.39
100.01	101.73	97.614	100.04	97.448	100.6	111.56	107.59	98.28	95.898	95.849	110.7	97.869	104.66	101.56	112.57	96.337	102.2	101.82	100.34	106.84	108.99	107.31	116.97	100.57	103.49	107.2	110.47	94.109	106.67	108.06	106.06	103.86	106.08	105.61	103.43	98.364	93.409	108.07	103.25	105.6	101.51	105.44	108.27	94.856	104.16	110.46	104.92	105.24	111.74
104.21	118.17	108.99	112.29	112.07	109.28	112.87	111.14	115.54	106.17	108.19	109.17	113.64	110.78	113.62	114.17	108.48	102.42	102.71	110.75	101.29	111.13	118.11	119.45	121.2	106.39	119.16	106.95	114.82	114.52	109.41	110.72	118.4	112.17	114.22	116.48	122.63	107.99	120.07	113.8	118.83	108.93	104.13	107	107.13	111.36	116.6	112.76	109.67	107.15
106.74	100.28	101.98	99.343	102.01	95.725	108.45	106.55	95.65	102.37	104.18	107.58	105.62	107.04	115.22	113.2	110.1	100.05	100.9	105.52	101.15	113.86	119.56	98.592	108.14	107.22	109.04	105.4	111.81	108.84	107.26	100.59	103.94	104.81	111.6	106.21	105.79	102.07	111.71	92.191	103.67	109.47	109.15	107.76	106.51	99.067	105.86	97.197	102.91	103.86
100.46	109.72	110.43	106.9	109.75	105.3	106.77	108.14	105.4	115.43	111.18	110.02	105.77	108.98	101.66	107.21	106.25	108.91	110.43	100.42	104.79	107.53	105.86	108.31	93.624	111.68	113.71	104.11	106.49	106.68	107.42	116.68	101.93	111.94	111.16	105.87	110.63	109.55	103.36	116.03	92.787	101.55	107.33	106.45	101.47	106.32	98.83	108.77	113.29	116.8
110.34	106.59	110.35	106.78	100.54	101.73	102.58	105.11	107.79	107.81	113.3	108.27	114.1	112.78	106.11	103.45	103.82	111.71	106.69	108.4	103.35	107.86	105.35	104.23	107.78	104.55	104.5	99.505	101.97	103.01	113.96	115.15	100.5	110	111.06	115.97	105.72	102.06	106.25	104.74	114.75	99.49	109.26	101.44	111.2	105.38	108.43	105.56	103.13	108.11
110.1	108.96	113.76	105.89	119.44	116.79	110.56	107.98	116.66	116.15	110.42	112.41	108.29	117.2	107.57	118.89	113.41	115.72	108.81	109.51	114.71	115.8	106.5	108.66	110.43	115.2	116.39	114.47	107.44	112.62	115.32	113.97	111.81	100.11	116.94	112.66	112.04	111.57	109.5	105.84	109.12	108.76	118.22	117.99	120.89	106.6	109.5	108.85	103.35	105.92
109.03	106.92	104.44	111.79	98.213	105.17	110.14	109.24	105.23	95.598	104.1	108.65	107.53	104.82	97.95	105.67	99.748	111.84	102.78	120.8	108.85	105.25	110.43	105.35	111	106.35	110.39	101.38	110.72	104.97	112.44	109.32	109.09	111.18	96.18	102.92	104.95	94.288	106.78	95.799	116.64	104.25	114.68	104.07	106.77	109.63	112.06	109.57	110.71	115.67
117.71	110.1	112.33	104.72	117.39	114.74	107.51	108.03	112.38	112.6	101.01	102.79	110.33	108.13	98.35	118.7	114.56	98.884	114.12	122.62	113.22	123.06	114.35	114.04	114.6	113.3	112.46	111.96	119.77	110.4	108.39	116.62	108.27	109.6	107.82	113.44	104.03	117.39	118.61	116.43	109.48	112.73	111.56	109.37	117.72	104.99	102.92	114.3	106.75	114.44
101.94	112.06	111.78	100.6	108.01	96.148	116.07	115.39	99.82	103.78	94.415	107.68	107.85	102.35	102.55	104.4	106.86	110.93	106.58	103.74	101.19	113.31	107.5	98.375	94.769	102.84	103.18	100.34	107.76	114.44	109.35	116.11	104.9	108.04	104.89	112.81	113.46	108.72	101.71	99.983	103.92	112.91	101.68	106.14	106.4	109.7	102.68	114.14	108.9	105.79
117.15	105	105.9	108.68	105.32	108.14	102.21	107.52	102.14	108.99	103.73	104.73	106.54	106.98	114.99	95.688	100.17	106.75	98.988	109.6	106.53	114.35	100.81	104.28	106.97	102.48	112.6	107.93	103.85	99.955	106.24	99.435	98.659	111.76	107.98	111.7	105.36	103.85	109.44	96.936	109.04	105.69	105.14	101.21	108.31	99.22	101.49	104.65	100.4	107.58
95.325	99.285	102.35	105.22	100.51	107.8	91.732	95.255	100.75	97.498	101.3	107.21	100.71	103.09	111.94	97.499	103.3	100.5	90.539	97.711	97.675	101.78	95.107	108.55	105.89	109.36	106.07	92.071	107.65	104.62	102.94	105.37	91.959	105.06	99.424	100.07	98.107	102.05	95.68	94.047	97.381	104.53	100.66	96.973	96.791	107.49	93.825	96.55	91.709	99.178
108.41	108	104.52	109.99	103.76	109.62	102.36	94.494	108.61	102.59	101.26	109.69	104.9	106.08	106.9	111.09	111.7	115.45	115.23	118.07	101.07	113.62	106.74	122.52	105.44	112.44	110.46	103.32	106.56	105.57	108.67	104.56	105.9	114.67	109.61	112.21	106.42	106.32	111.26	110.96	108.77	105.56	106.67	110.44	109.25	102.32	103.65	107.8	107.47	106.59
108.8	99.258	100.87	100.59	100.94	102.76	96.457	95.375	102.55	97.646	96.016	95.996	97.076	101.52	94.821	107.74	101.68	89.107	98.478	108.01	86.989	98.118	93.894	103.49	98.981	99.977	99.481	99.857	92.425	93.759	99.936	99.175	106.2	108.41	102.59	104.79	92.474	89.997	102.17	97.877	107.23	102.31	109.31	96.663	100.29	99.704	96.614	91.07	96.161	99.032
96.796	95.244	108.47	99.817	99.698	93.072	104.39	102.54	98.048	86.624	93.69	105.29	92.255	91.616	97.848	104.86	105.82	92.174	101.36	98.862	105.41	94.445	88.332	95.093	98.249	99.552	110.98	97.649	98.913	88.795	104.55	104.27	102.7	102.28	89.202	100.68	105.19	103.37	103.13	107.85	104.16	104.45	96.002	95.492	111.19	97.957	101.64	101.26	95.907	102.89
109.19	110.63	108.24	110.76	105.94	108.45	109.48	109.36	104.51	106.91	106.44	96.156	104.4	105.41	104.8	103.93	110.32	102.73	102.63	109.3	107.28	107.59	105.14	105.2	113.88	102.28	121.92	111.1	108.7	108.91	108.66	108.43	101.87	98.259	104.92	104.9	115.81	112.67	103.46	106.24	108.62	106.58	98.635	108.12	101.13	107.27	107	111.12	107.65	100.59
110.26	99.973	108.48	98.989	103.95	109.08	109.4	99.478	111.09	110.08	104.34	110.99	109.01	94.502	104.76	110.14	102.86	110.13	107.2	104.35	105.68	110.4	108.01	124.23	102.21	104.9	109.36	111.57	106.13	104.79	109.78	107.76	104.92	113.49	97.395	104.27	104.64	103.71	109.2	105.34	109.61	104.58	105.52	108.48	108.72	103.83	104.13	109.77	98.096	100.37
113.01	112.07	116.91	112.5	117.47	107.6	118.91	111.5	113.86	107.01	110.39	105.06	114.89	110.81	120.84	113.61	109.45	107.22	102.56	117.14	109.27	104.99	109.91	103.63	105.65	116.17	104.66	111.85	110.34	111.52	112.13	106.87	110.58	106.53	115.95	116.57	107.8	114.68	115.46	115.32	108.66	103.88	110.22	107.64	115.71	117.37	111.93	114.31	114.69	105.93
113.76	107.09	112.41	107.88	109.16	108.46	110.76	109.41	110.32	112.64	108.49	104.28	113.86	123.44	106.76	110.36	109.96	109.91	117.31	116.28	109.55	120.42	121.43	116.71	108.58	119.35	111.81	118.41	103.48	107.63	107.14	99.708	108.94	115.79	104.65	111.98	108.9	112.04	118.9	112.66	110	111.8	109.27	115.97	107.46	110.38	104.36	112.91	111.29	106.61
111.27	105.56	98.789	110.01	107.14	103.94	105.53	110.93	112.09	113.56	106.48	113.14	106.72	103.25	110.73	104.14	104.29	104.47	96.859	101.1	98.074	101.89	101.31	98.466	111.02	101.01	113.98	107.58	98.939	107.4	100.87	103.02	116.04	105.18	108.82	102.64	107.77	94.738	102.13	99.184	102.73	103.32	102.24	103.01	106.78	109.1	101.72	107.07	106.24	98.986
108.63	109.1	117.42	116.95	112.48	111.78	111.52	105.1	114.81	118.76	112.63	112.2	109.71	109.08	116.02	103.3	113.43	108.1	104.43	109.69	108.77	106.68	108.68	112.2	113.43	116.72	120.52	109.54	106.56	104.25	110.82	110.51	104.97	122.84	112.86	105.47	116.08	105.93	107.09	119.36	111.75	98.362	114.92	102.36	109.19	114.44	102.39	113.91	117.3	116.53
103.85	112.04	106.16	119.36	113.01	105.12	115.77	102.04	113.05	110.44	111.51	114.24	106.5	113.84	115.66	109.71	105.32	99.895	116.61	110.19	106.18	110.62	114.29	108.93	110.88	102.9	108.74	106.68	101.46	107.04	107.73	107.24	114.33	116.93	107.47	105.1	103.56	109.89	115.75	113.5	115.76	114.09	111.15	108.64	112.1	109.19	111.19	110.58	115.79	108.65
101.41	111.02	97.429	102.92	113.18	103.87	110.86	108.89	106.55	108.7	102.64	100.18	97.294	111.66	110.72	112.73	102.48	111.89	114.82	110.55	106.9	104.75	105.34	102.89	102.41	98.236	109.01	100.3	110.4	92.719	101.7	104	106.53	105.54	105.75	101.82	103.61	107.62	106.56	102.46	101.92	106.27	110.61	105.28	103.33	101.25	113.48	104.13	110.83	100.89
100.57	103.62	99.971	101.7	104.16	102.71	104.56	95.752	101.16	104.88	100.96	105.89	96.495	103.12	101.7	102.8	95.434	97.949	100.11	108.93	102.34	95.197	93.788	97.4	104.42	95.236	101.47	94.42	99.229	97.911	99.66	108.97	96.327	108.53	100.25	103.91	96.633	106.88	95.016	98.874	92.826	98.527	108.93	106.37	96.284	97.939	93.802	98.392	102.93	94.946
114.97	105.52	112.99	103.92	105.06	105.36	108.59	109.56	114.53	110.28	113.63	111.08	114.13	108.28	107.35	114.53	112.26	118.91	112.74	113.85	111.01	110.92	104.25	113.11	110.06	115.8	108	107.49	113.56	112.72	108.66	112.46	109.71	104.67	117.53	105.83	113.16	111.99	105.56	106.18	111.06	110.95	113.72	115.83	114.39	120.62	110.86	114.12	111.77	109.75
99.289	104.76	103.01	108.2	110.09	112.92	110.4	97.875	105.38	104.36	104.02	101.9	107.25	110.62	104.45	109.09	118.17	99.505	107.12	110.11	100.98	108.4	106.75	104.89	105.61	107.64	106.89	101.96	105.5	113.39	99.779	108.58	103.81	101.05	113.76	107.46	99.89	107.11	101.07	101.99	108.59	109.06	107.72	98.091	111.76	108.08	99.94	111.05	115.43	104.99
108.33	114.48	108.07	106.42	104	120.74	116.14	118.59	106.95	110	107.78	122.28	109.38	108.18	122.01	116.16	107.32	117.22	105.96	109.42	112.77	114.28	115.53	117.02	109.33	108.85	115.93	116.03	115.55	110.24	121.13	112.85	119.39	106.03	121.38	121.66	108.74	107.95	110.32	105.46	109.79	114.79	109.15	107.93	118.38	112.05	120.4	111.51	112.12	116.69
90.321	108.78	102.01	107.74	109.46	114	106.11	97.961	104.54	98.571	102.86	99.077	105.09	104.31	104.97	95.993	106.05	101.17	105.37	106.69	108.14	104.77	108.08	104.54	97.22	109.99	107.66	101.26	102.55	106.54	101.81	89.828	106.82	100.91	105.36	105.15	101.64	104.02	104.29	102.05	107.17	108.08	106.56	105.86	102.61	110.88	108.49	109.23	99.421	102.9
114.02	111.59	101.72	106.63	100.34	97.132	109.07	107.74	104.3	101.33	104.95	112.64	103.65	105.04	101.55	113.12	107.6	109.2	108.6	94.635	102.81	102.14	113.72	118.8	107.46	106.48	109.14	107.28	111.17	104.72	103.7	107.03	101.66	107.45	101.46	108.62	105.42	110.04	104.28	101.46	101.45	104.1	108.19	101.77	103.07	103.62	102.95	95.277	97.431	109.13
117.98	112.93	117.5	119.4	110.77	114.46	116.15	121.62	120.34	106.51	115.19	110.49	120.92	116.99	117.84	123.05	113.87	121.31	114.23	114.98	114.4	125.39	124.4	119.31	114.02	119.02	116.69	121.17	127.09	126.28	113.5	116.17	118.56	114.22	115.54	118	117.25	122.43	124.68	109.3	127.34	118.17	116.15	117.31	124.63	111.6	124.43	111.83	111.88	112.33
108.04	110.82	114.89	109.68	105.92	114.4	117.75	111.31	117.28	111.36	106.24	118.43	106.51	113.66	129.64	108.36	104.44	124.76	104.73	105.09	112.51	120.8	110.84	107.84	117.97	111.53	113.57	112.07	111.83	112.33	111.9	111.21	110.44	109.42	110.99	104.7	105.12	108.67	112.39	117.54	116.25	114.13	124.49	114.31	112.07	110.16	107.12	113.71	112.4	114.25
109.61	113.2	102.98	119.02	115.9	115.67	109.4	116.51	106.61	105.4	112.75	103.66	116.22	116.66	110.16	115.13	105.02	112.71	113.73	113.33	108.9	116.35	116.64	113.92	111.68	101.6	102.66	106.86	120.03	117.57	118.14	96.361	100.03	110.51	98.812	113.88	115.31	113.17	110.09	112.11	114.67	107.38	101.9	104.2	108.47	112.86	105.76	109.07	100.59	99.085
105.57	107.19	103.14	95.688	98.673	108.06	96.195	105.49	113.16	102.3	97.287	110.98	102.68	106.82	104.2	109.25	111.11	96.68	103.18	105.51	108.71	107.45	108.85	96.22	109.49	103.65	103.42	111.03	113	104.16	109.8	109.36	107.84	100.4	100.07	102.63	109.31	109.37	102.18	108.75	101.41	104.46	103.32	107.1	109.9	106.36	107.32	114.32	100.53	112.74
108.42	99.392	108.15	112.11	104.6	101.31	104.09	103.48	93.787	109.72	105.62	101.36	100.55	107.47	105.47	98.09	112.3	105.49	100.57	106.54	110.65	111.56	99.508	106.36	109.69	105.77	106.97	102.95	103.07	97.304	110.14	107.41	108.35	100.62	118.22	112.65	98.694	100.13	103.99	101.71	112.29	110.82	105.7	103.6	106.23	107.2	100.28	105.28	102.59	106.92
103.93	104.55	107.17	109.36	102.42	101.06	109	100.96	107.84	108.51	111.15	109.63	100.67	108.04	102.77	107.89	103.84	99.097	115	115.93	112.06	103.79	109.93	102.76	106.82	106.47	106.96	110.04	101.81	110.96	101.51	108.94	107.42	112.1	116.39	113.34	109.19	103.99	99.677	102.62	115.96	106.29	115.09	111.33	107.74	115.56	112.22	105.12	113.08	111.74
104.07	107.99	103.25	104.81	103.82	100.35	99.87	108.8	99.106	110.83	98.501	107.05	104.67	104.4	105.24	111.74	109.73	104.11	109.68	100.63	110.67	100.67	102.46	100.73	102.7	100.05	113.74	109.97	106.59	103.97	108.02	102.1	104.72	92.191	100.24	96.687	110.56	107.88	106.39	103.71	102	103.64	104.07	114.88	116.57	103.22	101.56	104.52	101.69	110.57
104.09	103.23	108.49	93.956	101.95	110.9	104.49	106.66	97.475	106.6	108.12	109.68	116.12	106.51	100.81	102.66	111.84	106.78	105.48	106.5	112.41	101.37	91.536	109.62	109.22	103.08	108.83	106.17	111.65	107.51	108.92	100.21	102.07	103.59	114.48	103.5	103.98	107.97	105.84	97.094	98.211	110.4	104.86	109.44	112.61	108.83	109.91	101.63	107.88	103.73
107.38	100.19	101.94	98.771	112.8	105.35	108.67	106.91	105.99	108.72	120.42	100.37	117.31	99.96	102.98	106.11	96.413	106.79	98.683	109.16	96.929	118.65	105.16	111.79	111.22	105.82	104.24	110.62	97.036	109.24	103.92	102.36	110.15	107.96	108.51	112.72	102.24	116.95	104.02	113.92	112.26	101.77	103.01	107.66	106.58	102.91	101.53	99.212	111.19	101.72
113.61	107.86	113.45	110.99	115.7	110.95	115.18	112.7	106.49	118.26	110.34	114.55	109.52	108.42	112.68	109.48	116.88	103.7	104.91	115.98	121.06	107.33	107.22	118.75	115.65	109.35	112.26	115.84	108.21	110.35	115.48	121.74	117.77	121.31	114.19	107.36	113.5	114.64	113.98	103.61	112.2	114.77	113.22	109.11	110.28	115.55	110.27	111.74	122.48	107.9
106.23	101.46	95.844	96.016	103.41	103.37	96.419	105.97	107.98	103.53	101.9	114.52	100.88	112.97	99.677	101.36	112.97	106.41	107.33	108.68	103.28	99.035	104.39	112.41	100.5	114.67	104.59	107.45	104.03	107.05	112.54	95.799	103.08	106.24	101.66	107.58	111.02	107.68	104.38	105.47	104.66	94.319	96.56	107.29	104.75	102.3	100.08	112.1	102.27	98.906
101.51	111.43	108.2	99.281	97.619	98.719	98.952	106.09	111.76	101.54	103.4	109.27	111.05	112.66	104.7	106.9	104.95	105.37	100.51	106.57	106.93	99.908	107	105.88	112.94	105.38	102.94	94.669	103.06	103.87	102.34	106.36	103.64	97.792	104.73	102.36	109.9	103.19	110.01	106	99.79	109.22	106.07	99.132	110.57	106.38	107.16	109.75	108.02	98.929
112.7	117.58	113.63	111.54	116.26	114.52	119.25	110.15	117.86	108.36	109.83	110.34	115.64	108.98	104.88	117.31	97.198	106.53	105.83	116.87	110.98	111.04	108.31	112.95	112.61	109.29	114.03	115.65	115.45	124.63	112.87	105.49	119.21	114.38	106.11	120.9	113.14	115.85	107.62	119.53	104.9	109.54	110.72	102.81	110.18	115.68	105.11	108.51	110.69	101.02
111.1	107.2	110.17	111.9	118.47	116.45	104.29	115.39	111.03	111.68	120.17	111.41	115.52	112.94	117.17	107.9	110.91	100.37	111.41	108.21	111.68	114.17	106.43	110.17	115.39	119.26	108.59	108.48	122.12	120.7	108.26	117.3	107.19	109.52	120.05	110.62	112.48	110.85	103.79	110.45	115.95	114.13	119.07	100.31	109.5	108.49	102.88	116.9	112.48	120.99
109.19	111.73	115.03	109.12	107.84	115.15	105.86	115.03	114.41	114.24	113.38	112.31	105.31	110.46	107.63	113.36	115.22	108.27	109.48	118.25	104.59	112.21	112.54	111.34	121.96	114.23	116.02	109.77	118.21	114.91	107.48	113.9	116.66	110.34	113.55	108.02	119.03	114.97	116.7	113.84	108.08	111.22	108.6	113.88	110.49	114.83	109.76	112.05	111.3	114.32
105.08	107.53	110.2	116.44	121.75	103.05	115.11	107.89	113.82	108.85	104.51	110.75	111.8	108.1	109.05	106.89	113.45	119.46	112.15	106.13	121.97	111	111.69	113.73	112.43	114.76	108.87	106.57	110.41	112.2	118.04	112.48	124.76	116.87	120.2	116.3	119.84	116.52	110.27	120.47	118.51	114.34	108.27	109.14	105.9	117.8	108.09	113.95	109.74	100.69
104.82	104.21	110.13	109.98	100.28	103.01	101.39	97.485	93.643	98.492	109.17	106.45	104	102.21	98.692	99.495	105.47	100	113.93	94.235	103.17	99.291	106.75	111.27	101.15	95.874	101.08	105.53	110.18	104.83	107.92	102.43	100.55	102.03	110.6	106.9	103.24	101.77	101.43	101.3	100.13	107.9	110.91	99.998	105.91	101.98	99.775	108.91	96.978	108.45
97.664	102.3	94.532	102.72	100.55	98.519	101.96	103.21	99.568	102.24	107.79	95.378	104.61	104.48	110.69	96.778	107.37	99.201	103.37	94.948	99.304	98.26	94.867	99.778	104.62	101.27	98.963	99.873	94.299	94.313	103.48	102.46	100.22	103.38	96.155	99.626	103.24	104.31	100.48	106.1	88.255	109	90.357	92.822	108.07	99.17	107.6	94.161	97.23	110.87
103.53	100.5	102.32	102.37	103.78	109.77	106.5	101.35	98.701	108.68	105.79	101.57	98.583	103.59	116.39	106.05	107.53	110.14	112.12	103.8	104.08	110.5	100.56	110.35	108.3	109.06	97.057	108.84	104.19	110.59	110.18	112.22	106.1	105.88	98.068	104.07	108.05	94.911	109.06	101.68	108.63	113.94	113.98	112.86	103.53	108.94	104.56	109.48	103.58	107.76
101.79	106.79	96.573	105.94	107.28	102.7	93.95	98.153	92.138	100.12	94.895	104.72	99.124	99.738	94.06	106.05	99.596	94.879	99.296	102.58	96.558	98.752	89.224	98.464	107.19	106.76	100.09	106.58	96.446	108.06	104.67	98.655	99.511	106.7	100.29	97.976	97.833	105.3	96.777	101.64	91.455	97.07	91.922	99.391	98.055	101.75	111.19	96.031	97.94	103.71
108.3	112.85	106.35	109.47	106.95	112.41	111.54	118.78	108.39	94.95	114.02	111.79	112.22	108.31	108.76	108.31	114.55	115.16	117.86	110.3	106.39	108.78	106.74	108.59	102.35	120.61	110.61	107.95	103.57	110.69	116.12	117.63	108.3	113.65	109.48	109.88	105.57	110.89	107.22	106.22	109.77	111.03	115.4	116.33	101.12	120.42	108.61	119	117.25	119.15
102.17	105.58	105.1	112.23	111.14	106.55	105.89	102.4	106.15	111.15	107.98	104.71	111.46	111.28	115	115.96	108.83	116.59	108.89	113.31	108.03	101.28	103.76	111.81	111	110.6	113.01	105.22	110.51	103.02	102.59	110.3	111.83	111.57	113.65	122.34	108.89	104	106.75	113.79	110.66	115.28	110.43	110.54	113.82	106.57	105.91	110.19	109.25	112.91
113.37	105.15	111.3	107.1	99.993	102.12	106.25	108.88	100.56	100.82	103.23	113.97	109.57	104.49	99.055	90.587	99.455	98.429	101.98	110.19	109.76	96.56	97.291	110.16	110.44	116.23	110.09	99.192	109.04	106.35	95.516	107.52	108.7	104.78	103.45	105.94	98.768	107.93	107.34	96.663	106.48	105.14	109.62	101.19	103.86	105.71	102.94	110.82	111.97	98.651
104.45	114.12	105.93	109.36	106.71	108.44	105.63	104.48	105.1	102.22	113.99	103.82	100.1	110.05	99.987	108.9	100.33	105.58	103.38	105.21	108.86	104.78	106.54	106.76	111.2	107.14	103.38	111.98	100.61	105.41	99.403	108	110.43	101.66	104.44	99.052	98.999	99.608	110.94	102.37	113.62	115.54	97.118	108.55	106.57	102.65	103.14	98.049	98.395	98.214
120.42	114.48	109.7	103.74	110.81	115.21	105.26	106.35	112.35	116.4	112.57	121.06	111.51	109.83	113.36	109.02	113.23	106.11	104.31	115.41	117.33	110.83	106.55	105.98	107.31	112.05	110.51	111.85	105.88	118.35	103.79	111.35	112.64	115.75	116.62	117.06	110	111.69	97.031	115.01	104.12	115.89	110.32	105.59	116.91	104.52	110.05	106.39	117.49	113.39
103.33	103.69	97.711	105.04	95.525	96.728	99.861	95.366	96.232	101.54	95.934	98.48	100.23	98.62	104.87	102.89	95.945	104.58	98.105	94.31	101.75	94.444	98.896	93.198	106.7	93.745	110.47	100.44	90.841	87.781	99.747	91.526	103.68	103.61	91.437	95.133	107.01	103.74	93.445	95.261	92.95	94.276	109.72	101.33	103.96	96.255	101.57	99.119	94.424	101.42
109.59	116.4	121.92	107.5	118.11	120.01	110.79	122.89	114.43	123.56	117.42	114.14	119.85	116.27	118.6	121.25	115.65	117.19	116.34	125.22	114.27	120.21	120.25	122.64	122.61	111.22	120.17	113.09	119.71	117.86	118.98	122.32	117.85	123.42	111.68	121.31	115.07	112.97	123.32	120.17	112.61	123.49	114.5	119.6	121.25	125.16	116.93	120.34	124.06	123.57
119.52	108.58	112.1	108.56	98.774	111.06	103.23	113.84	109.44	100.96	112.29	112.29	111.39	109.95	112.23	103.2	113.26	117.4	114.33	113.24	114	111.39	115.26	111.39	109.85	100.56	117.69	114.09	108.45	111.78	102.96	115.32	113.87	117	110.37	119.58	115.77	108.28	113.34	114.06	111.1	108.7	109.28	105.05	102.72	100.05	121.25	118.59	118.95	106.05
93.36	101.08	100.26	100.24	103.46	103.66	95.708	96.661	96.361	104.34	97.552	101.81	101.04	100.46	104.06	97.368	101.82	101.46	104.6	91.2	100.01	99.701	100.83	99.825	106.51	101.28	95.107	93.465	101.93	99.783	108.15	93.66	103.16	105.78	96.546	81.959	100.42	109.52	98.686	108.98	104.03	99.492	89.631	94.256	104.14	97.887	95.794	112.93	97.156	97.706
105.65	104.4	104.89	100.93	102.9	103.28	112.01	101.58	102.68	100.95	110.87	108.82	104.72	100.83	106.3	109.44	95.223	103.28	115.54	104.05	101.5	107.15	112.6	104.98	101.23	112.33	111.15	108.71	101.53	104.22	105.98	97.843	105.14	102.45	108.1	104.66	103.29	111.35	104.74	107.49	102.45	101.95	101.54	103.02	105.51	97.892	106.05	103.32	103.57	107.56
111.5	98.622	97.462	108.82	91.506	106.64	113.66	103	92.472	106.98	92.313	88.722	98.112	102.1	104.96	101.59	101.6	102.99	104.99	102.04	100.62	100.56	101.07	98.263	103.7	91.15	105.98	100.89	99.692	99.911	97.487	105.08	102.16	99.444	99.024	103.5	96.163	99.513	105.51	106.81	98.902	99.176	104.16	95.515	110.69	96.9	104.26	104.43	95.991	94.866
104.71	101.41	100.91	105.98	109.2	100.57	110.63	103.33	106.02	93.13	105.02	95.678	106.02	107.15	105.01	96.831	113.42	108.39	94.923	108.14	104.32	93.301	98.671	107.19	90.614	104.53	105.03	109.49	106.61	109.33	92.107	107.27	99.524	114.34	96.737	98.636	107.66	112.59	97.171	106.27	97.288	102.5	108.37	107.15	98.082	106.47	107.12	98.873	104.94	112.48
104.58	100.92	101.5	104.03	110.88	101.07	93.619	109.62	99.098	101.66	105.14	96.616	100.45	94.925	93.362	106.43	104.58	95.768	91.091	101.86	102.62	99.733	101.43	94.831	106.53	97.053	99.019	106.24	103.52	103.09	106.62	100.89	100.77	95.891	104.87	100.35	102.22	103.39	108.05	100.14	98.946	94.354	95.369	93.028	101.74	103.8	106.96	100.76	99.921	91.145
106.95	102.44	99.72	115.12	112.01	107.69	107.04	108.3	108.91	113.83	99.87	102.08	110.69	101.64	107.64	109.17	104.68	106.06	102.46	108.7	101.32	110.89	111.91	114.17	97.866	107.74	97.206	109.72	107.26	106.56	102.5	102.55	105.99	103.56	104.48	110.29	106.2	104.4	95.708	104.4	117.54	99.833	103.77	102.84	102.48	103.45	106.83	106.17	104.97	98.757
102.61	107.2	97.973	108.26	113.91	107.45	108.82	110.92	92.873	101.36	107.89	107.01	108.2	105.24	102.97	105.81	106.1	99.994	105.97	113.45	113.19	112.89	108.89	104.14	103.36	109.97	101.4	107.21	106.35	109.42	110.81	105.86	113.85	110.5	105.69	109.61	108.68	106.72	107.97	111.6	109.48	114.41	101.38	101.89	114.8	110.77	106.28	110.66	107.76	106.16
107.73	112.47	104.88	101.82	106.29	101.23	103.15	108.32	106.53	110.65	102.93	104.46	102.97	106.8	111.14	98.249	95.78	105.28	106.24	101.22	112.21	102.45	106.68	114.47	107.37	103.56	105.27	102.43	103.09	113.02	109.58	103.95	109.44	104.83	102.34	114.25	101.94	103.93	107.13	107.93	104.38	105.8	117.05	109.55	101.17	101.75	107.7	113.27	99.09	106.26
108.73	117.06	103.2	93.611	94.597	117.59	110.57	109.66	116.87	106.21	107.45	110.29	108.53	109.16	106.7	112.84	113.31	101.81	101.96	97.488	98.407	106.25	94.459	101.77	108.44	100.82	108.05	104	112.74	111.56	109.99	103.7	107.34	103.71	111.58	107.27	104.69	123.66	104.75	106.32	111.57	101.78	109.19	109.17	100.52	106.12	99.999	105.46	112.01	105.97
107.18	110.91	105.32	109.41	119.45	116.24	109.91	106.26	110.76	114.47	116.29	105.59	107.11	111.51	112.57	113.3	110	103.65	116.2	114.86	113.59	101.6	96.964	109.22	108.27	106.59	114.16	120.38	111.21	105.77	110.01	102.56	113.27	118.62	114.17	110.56	113.17	112.75	113.25	114.68	104.48	120.17	106.16	107.1	110.69	112.44	118.16	112.11	117.55	108.67
116.21	113.97	117.35	112.89	114.63	109.75	115.81	101.14	121.02	115.91	110.4	107.68	106.52	116.3	116.31	110.44	110.79	108.11	128.3	116.71	115.11	118.67	104.96	103.68	114.6	111.13	109.15	113.51	109.86	113.04	106.41	107.95	111.56	113.65	111.78	105.9	115.32	115.32	108.85	110.69	115.61	100.24	110.12	107.44	111.06	105.63	111.34	112.98	121.96	114.51
96.485	104.68	103.2	112.5	97.166	109.49	107.9	100.22	107.78	107.18	102.45	106.3	113.68	99.495	110.25	107.24	108.55	112.71	100.88	111.64	105.39	104.51	109.37	108.41	107.29	115.96	114.64	111.07	107.87	106.67	113.38	100.91	115.23	107.17	97.651	107.11	99.478	109.04	97.758	111.46	113.06	107.74	99.59	105.03	109.27	101.63	93.953	108.12	107.36	112.57
98.611	109.69	105.58	112.59	109.18	103.23	104.81	109.8	103.57	117.93	108.63	116.34	105.46	100.87	105.93	98.755	108.39	106.78	106.18	108.36	106.95	103.98	102.24	106.28	99.732	110.29	104.91	107.44	99.977	109.04	105.24	96.689	100.72	105.74	104.54	103.14	102.93	98.986	102.55	106.14	118.42	114.97	102.54	109.86	108.49	107.97	101.95	106.44	98.411	96.199
111.45	107.38	119.72	104.91	113.74	108.92	114.13	114.34	98.753	113.31	107.02	116.57	112.9	107.09	109.33	106.87	114.17	108.35	104.38	113.36	114.3	116.43	116.61	106.93	107.58	105	108.98	115.71	115.24	106.19	99.963	113.94	112.18	109.5	116.45	108.82	107.35	113.11	109.42	116.47	113.55	105.62	113.95	110.55	107.8	113.12	111.14	105.3	110.27	113.57
103.17	106.45	102.27	95.83	102.22	100.34	101.34	102.54	99.95	111.12	100.62	95.402	107.5	108.32	99.298	106.56	101.8	103.1	104.87	100.45	113.34	112.73	99.611	102.7	110.31	106.56	104.9	104.75	106.99	109.09	111.15	106.67	108.15	106.19	109.59	105.74	120.32	110.33	103.56	109.27	109.38	107.92	106.19	114.73	111.42	99.402	110.01	109.34	105.69	105.89
111.85	126.7	120.82	109.5	118.87	111.93	113.5	124.29	121.96	109.17	106.54	116.99	122.96	115.32	120.86	123.37	123.43	122.91	118.18	122.05	117.55	115.47	111.2	120.14	127.24	117.31	117.55	122.55	114.02	118.41	115.2	118.47	116.92	121.66	114.51	122.69	113.12	118.5	118.17	117.14	116.04	121.4	115.02	112.64	123.79	116.29	114.51	128.34	120.07	122.2
111.84	111.59	113.45	121.72	104.75	112.07	113.38	111.95	115.78	99.224	112.88	107	121.09	114.24	120.47	114.71	110.81	116.24	111.08	104.79	104.4	108.26	110.14	116.23	111.34	118.61	115.51	115.02	121.37	112.3	105.76	120.74	110.89	113.33	105.11	111.1	106.21	105.25	112.01	111.58	114.32	103.64	105.31	116.32	108.88	108.31	120.09	113.32	111.96	113.77
110.08	116.71	107	108.73	113.45	112.82	107.01	112.16	118.85	111.66	112.92	114.37	111.47	112.77	118.72	116.03	105.62	125.56	105.99	104.75	115.71	105.8	104.48	111.03	102.5	120.54	113.77	111.92	111.29	115.61	111.14	118.06	115.14	110.48	114.64	113.26	115.64	114.93	104.6	108.75	107.39	106.38	108.43	112.32	106.49	116.83	104.06	111.4	120.72	114.51
113.27	106	107.12	108.15	104.36	118.98	107.47	113.61	102.5	110	117.97	109.93	116.23	117.2	105.19	101.37	109.55	112.51	115	111.52	105.98	110.37	111.61	111.18	114.76	115.37	110.62	106.34	108.85	106.4	107.74	101.78	110.95	108.92	108.92	111.2	113.66	109.45	108.98	118.25	107.16	110.3	115.17	108.63	108.72	112.13	106.68	111.61	111.69	109.68
113.82	112.36	103.45	113.44	108.89	108.3	118.73	105.64	107.22	107.74	103.78	115.63	109.41	108.29	110.64	104.72	118	103.63	112.09	107.88	113.61	110.27	114.6	108.14	102.79	110.47	105.95	105.82	114.32	102.79	101.08	112.21	103.56	100.32	102.96	108.98	110.54	108.32	113.68	118.77	109.66	112.28	107.18	114.83	115.09	104.83	113.84	118.04	113.64	108.52
98.642	112.29	101.99	110.42	99.965	105.49	115.36	100.87	96.412	103.32	108.79	105.49	100.83	105.3	99.763	108.07	104.21	109.03	112.08	102.38	108.41	108.62	108.23	116.05	105.69	101.28	115.96	105.62	110.28	93.563	107.83	105.53	103.57	104.43	109.99	102.89	112.45	108.56	107.09	96.811	104.91	106.47	113.05	104.8	97.658	107.33	105.61	98.369	98.593	108.78
104.01	117.72	106.64	115.17	116.18	111.06	112.2	119.4	106.29	113.47	117.3	111.03	109.61	110.15	108.6	106.55	112.28	112.61	103.82	104.53	113.05	104.87	118.05	113.58	116.91	110.83	115.64	109.86	116.72	110.22	109.44	109.1	104.11	116.99	111.81	105.54	104.45	111.42	111.27	111.29	120.69	117.89	111.73	107.54	104.42	107.55	110.64	110.01	109.41	107.54
101.48	98.098	113.2	108.74	111.78	107.03	103.67	98.373	105.06	99.908	104.46	105.47	105.2	101.05	100.66	106.99	102.46	107.53	100.19	104.49	111.6	108.72	106.01	100.45	104.3	102.76	110.03	103.91	98.788	103.69	104.92	101.92	100.85	104.08	103.9	104.99	104.42	106.13	110.02	111.55	108.64	107.04	92.243	101.96	106.46	112.42	109.08	109.23	107.33	107.58
101.73	108.21	103.84	106.08	103.58	108.75	107.01	101.46	100.45	100.59	108.76	108.73	105.34	106.86	98.294	99.405	111.03	103.77	103.82	105.76	97.793	104.33	103.84	108.6	100.64	108.36	102.1	104.6	112.46	99.02	103.98	97.648	110.69	106.2	99.653	111.71	103.12	108.67	105.54	105.52	110.23	92.774	112.51	102.72	109.86	107.27	108.9	117.14	99.746	110.73
97.507	99.286	94.54	95.329	89.076	102.97	103.25	103.48	95.499	105.13	96.28	103.38	100.31	96.649	95.463	95.457	99.714	98.839	96.968	94.621	102.38	98.461	100.23	101.71	98.871	91.986	102.82	102.52	111.61	103.21	96.365	92.012	99.599	94.889	96.893	103.78	101.19	106.46	100.35	94.181	100.45	97.103	106.7	110.18	104.83	100.3	94.326	106.52	96.881	104.58
115.17	109.09	104.51	106.21	100.21	108.34	111.16	115.89	109.88	109.21	112.1	122.22	107.35	111.43	104.31	104.76	109.33	112.43	116.39	112.45	118.84	109.58	117.12	121.13	116.01	103.01	108.21	109.86	113.6	113.2	109	107.56	110.82	104.42	118.43	106.2	105.62	109.49	109.96	119.14	105.61	112.95	111.27	109.94	116.42	105.56	105.26	112.22	110.11	107.25
103.46	111.83	101.31	105.26	100.5	107.74	103.67	101.65	100.28	111.81	106.09	111.27	103.31	107.5	97.04	110.67	109.82	105	105.71	102.61	105.52	103.22	116.9	109.37	110.01	104.73	109.59	110.87	108.42	97.872	108.64	104.1	106.58	99.993	104.42	112.73	100.33	110.16	110.31	106.35	103.33	108.76	105.22	102.15	98.069	111.74	107.82	108.69	105.46	112.6
102.14	116.55	108.68	111.71	109.3	101.67	106.94	106.09	101.32	105.35	104.77	107.86	103.93	105.72	110.6	108.29	106.8	103.51	108.55	96.378	108.5	99.29	109.96	99.706	104.98	105.39	107.67	98.354	107.51	110.74	103.81	110.4	113.82	107.47	109.17	108.54	116.27	108.16	102.76	108.43	93.243	107.45	108.65	100.91	103.56	113.32	104.11	105.86	110.09	104.86
122.16	118.42	111.19	111.22	110.56	112.55	119.35	113.64	110.23	110.21	115.09	111.49	115.39	108.54	106.04	110.78	113.62	121.34	118.33	106.67	105.48	112.89	114.62	113.67	109.06	106.52	106.23	111.39	114.58	113.3	113.07	109.32	113.19	116.12	122.33	108.54	115.58	108.09	110.89	107.27	123.69	111.93	107.6	112.78	108.52	109.73	106.14	103.02	105.03	107.63
105.77	102	103.02	97.355	105.68	104.53	98.501	107.56	110.72	105.78	107.33	110.29	102.39	100.14	105.58	112.83	103.33	112.94	103.6	101.49	108.68	98.995	104.05	113.88	110.01	105.22	105.83	107.17	111.25	100.43	101.39	109.46	105.86	103.07	104.43	108.39	88.925	106.1	104.37	93.686	105.2	97.025	111.82	104.94	102.75	108.24	104.19	109.51	97.4	106.65
116.1	122.23	108.04	119.8	115.75	115.08	119.99	125.82	119.48	117.06	113.89	116.08	110.93	119.52	116.66	117.81	118.95	115.29	112.46	119.99	119.65	126.47	125.3	112.33	119.39	118.47	130.23	110.5	119.16	111.66	122.29	118.17	118.57	116.87	121.3	120.88	114.17	120.49	117.2	130.18	113.33	114.24	119.85	115.73	117.81	117.12	125.47	114.72	115.99	119.46
100.41	97.903	99.659	99.882	89.95	95	97.963	104.55	100.53	101.68	105.28	103.39	106.57	103.19	106.24	109.94	95.762	102.9	84.689	103.59	108.04	91.001	103.16	100.3	105.82	110.27	101.88	100.07	102.83	102.98	103.53	110.56	97.503	97.578	102.4	96.488	99.557	98.514	102.26	108.77	103.03	100.66	99.662	98.983	95.362	95.218	95.404	108.58	101.57	99.921
106.32	93.834	101.79	100.85	107.51	108.54	112.49	107.66	95.297	108.13	102.33	110.27	101.34	108.5	108.56	103.88	105.63	100.37	111.77	105.06	95.015	110.39	99.409	106.15	100.24	104.26	106.06	109.72	95.441	102.37	95.405	102.17	103.36	100.27	109.93	107.12	96.315	114.62	101.83	99.138	107.17	104.25	110.86	101.56	102.88	96.507	104.99	111.59	108.74	105.42
104.61	105.93	97.843	118.25	104.43	113.57	106.05	101.32	109.67	91.784	96.689	105.65	98.272	104.24	101.32	112.21	110.32	104.12	108.07	92.369	92.148	107.02	108.4	113.31	106.73	93.87	103.7	95.171	101.43	104.21	113.09	107.77	105.82	103.91	106.86	106.15	111.77	107.42	102.59	99.456	109.04	112.34	104.39	110.83	118.61	112.82	96.822	106.47	107.71	111
110.39	104.01	105.45	106.37	105.79	110.59	111.51	112.24	104.73	112.77	109.52	104.53	111.56	108.18	104.92	102.48	113.61	110.75	109.69	109.83	103.77	111.96	109.25	120.97	107.54	106.79	114.81	110.05	116.58	109.32	100.41	112.71	111.38	115.15	104.9	110.78	113.51	104.9	110.16	113.55	110.66	115.87	112.93	112.99	105.65	112.91	116	109.1	109.86	107.01
101.62	97.08	106.35	97.582	104.98	107.48	104.35	100.97	101.51	108.9	111.89	104.04	107.68	103.74	99.561	108.53	110.65	105.71	107.85	106.46	104.36	102.59	105.64	99.276	97.615	93.888	104.03	106.74	98.224	101.08	110.54	97.876	108.77	96.399	101.88	115.04	102.8	90.89	101.42	99.328	108.49	102.43	104.92	112.66	101.21	99.266	106.82	107.91	108.84	100.1
102.14	100.35	115.39	105.97	96.516	110.12	105.09	109.01	103.74	99.752	104.63	105.99	102.22	103.38	106.06	107.39	106.66	100.66	98.736	96.232	106.56	103.54	105.08	102.52	100.29	107.44	91.73	99.83	101.83	104.42	103.01	100.75	105.44	102.2	111.29	100.57	115.7	99.395	107	102.19	103.36	98.73	100.68	104.13	107.36	113.38	104.63	101.29	93.117	108.76
103.15	107.73	110.93	102.11	109.92	108.39	116.94	110.56	113.38	111.45	113.64	107.21	109.32	106.33	113.07	109.43	113.94	122.49	105.61	110.15	108.89	114.62	103.92	108.04	106.06	111.42	107.06	114.98	102.79	114.64	114.48	108.18	111.28	119.02	114.72	112.02	112.54	113.35	109.91	111.63	115.27	101.75	113.02	110.75	112.34	111.82	119.17	111.75	117.35	112.78
105.71	107.82	103.12	101.49	99.12	107.85	104.51	103.51	92.175	111.77	111.39	105.28	107.47	103.79	98.89	97.423	112.16	100.5	107.9	104.22	108.59	111.95	109.46	102.42	97.219	106.46	104.7	98.226	111.11	108.94	102.48	100.18	109.53	94.872	110.32	103.68	105.18	105.97	105.1	104.36	114.85	98.988	101.83	109.56	100.89	97.447	91.218	109.14	101.3	101.7
105.37	114.83	117.34	119.28	116.54	104.26	100.45	117.76	114.58	106.4	108.13	105.11	108.4	105.51	110.4	107.72	108.23	111.97	105.19	107.39	105.85	103.11	108.9	108.59	117.36	115.5	106.61	108.37	106.96	112.48	107.02	114.72	113.22	114.45	112.49	111.12	115.52	117.14	105.58	111.74	116.68	109.42	117.1	114.59	108.3	112.36	120.32	113.24	120.25	109.54
111.02	106.16	114.81	111.71	114.79	105.28	110.76	112.02	115.75	108.51	115.44	112.83	116.44	107.94	109.09	111.48	106.37	112.68	115.73	119.91	114.86	116.43	119.75	111.3	107.9	113.48	125.96	109.28	116.12	107.85	116.1	110.05	108.04	106.98	107.79	111.8	111.52	113.81	114.41	103.85	109.43	108.41	108.99	106.09	113.05	111.97	109.75	116.14	118.24	104.73
104.52	108.58	116.33	111.21	98.18	103.87	98.496	102.02	97.847	103.1	104.13	102.59	89.155	100.47	109.32	107.72	104.56	104.58	102.01	105.11	102.05	101.1	105.03	108.08	105.76	108.64	117.29	101.5	100.12	103.51	110.84	111.62	106.28	97.97	100.55	97.152	97.689	104.17	105.11	109.37	105.54	100.36	108.94	110.24	107.34	111.36	111.29	89.948	104.63	107.56
98.08	108	106.74	97.851	102.53	98.044	101.96	107.74	107.84	94.062	102.52	106.49	105.71	107.69	93.048	110.8	107.41	95.495	102.04	96.894	98.853	100.54	86.904	109.49	101.41	99.805	105.67	97.346	100.82	100.7	102.81	110.6	110.59	111.66	102.96	110.07	110.42	109.76	104.54	95.477	101.48	102.96	100.89	106.05	108.58	109.89	99.574	101.92	103.35	101.07
107.4	101.79	103.08	111.66	112.91	109.55	103.46	104.84	110.72	107.82	106.15	112.03	109.49	117.94	100.44	94.999	110.13	111.05	103.86	117.48	102.32	109.76	108.84	105.36	104.22	102.61	107.07	107.82	113.09	113.8	101.84	113.26	103.69	107.23	110.5	106.18	108.11	99.329	105.69	105.57	100.11	105.39	108.05	98.969	111.27	106	106.27	114.42	110.07	103.54
127.62	118.75	112.34	113.36	123.03	117.93	119.73	114.02	120.86	121.85	120.57	117.61	111.29	113.96	125.75	114.07	118.87	124.68	110.39	117.89	112.94	113.11	121.88	123.29	116.63	108.68	112.57	110.38	115.8	124.25	118.17	111.94	117.44	117.43	118.07	117.53	118.08	111.94	109.69	117.76	109.91	111.58	121.09	121.75	119.02	112.98	120.67	116.13	122.36	120.8
111.73	103.39	110.46	116.66	103.46	107.26	109.13	111.6	111.77	106.92	107.93	112.86	107.87	113.49	108.38	102.12	110.78	99.175	112.49	109.48	109.11	103.18	109.63	114.47	110.59	99.222	105.45	111.44	100.05	96.477	98.6	120.11	104.23	108.22	102.48	114.5	112.8	105.63	107.02	111.3	100.86	111.01	92.882	100.73	105.62	103.29	114.36	110.78	117.51	107.19
102.98	116.67	109.97	107.37	111.92	107.21	109.67	119.41	109.67	105.94	115.35	112.74	114.91	104.96	107.81	107.9	122.12	104.5	119.06	109.47	113.56	108	118.67	107.08	115.79	115.75	113.97	118.64	102.72	103.21	105.53	114	109.4	104.69	117.92	115.63	106.53	116.25	104.64	109.88	105.14	108.8	117.89	116.43	113.47	106.38	118.72	113.56	114.65	112.63
110.22	102.93	106.62	104.7	109.49	109.57	102.8	101.16	105.01	103.56	108.24	105.22	101.1	104.58	104.01	101.41	108.99	115.58	112.08	109.7	117.18	112.95	105.75	109.62	104.27	105.56	101.15	107.73	115.49	106.88	106.96	109.31	112.65	113.14	108.96	107.89	114.07	109.72	108.69	106.17	102.78	110.43	99.2	107.34	104.35	98.894	99.068	107.27	113.6	102.97
108.06	107.4	110.31	105.62	98.703	105.78	110.14	104.14	101.71	99.164	104.56	114.07	96.685	97.941	100.58	96.455	98.894	113.76	104.07	99.089	109.71	105.44	104.17	96.919	96.825	106.13	102.5	105.87	103.59	103.36	110.06	97.402	99.93	99.352	119.73	108.03	101.24	101.16	102.64	105.85	95.323	108.73	108.02	107.27	112.94	100.57	108.43	102.74	107.12	106.3
109.65	114.08	111.58	104.94	109.39	104.63	106.52	110.26	106.63	107.82	101.29	101.02	107.19	106.32	106.01	101.09	109	105.17	108.59	108.48	103.18	100.11	111.97	99.313	110.44	96.939	87.605	107.6	99.648	117.12	97.885	112.22	109.31	101.91	96.853	108.28	107.05	103.37	108.07	105.81	97.777	104.01	103.84	106.29	103.81	112.32	109.76	110.1	107.65	106.37
105.35	100.21	107.49	106.5	106.83	110.25	98.567	104.86	100.53	97.914	96.39	108.27	99.401	99.444	109.38	101.39	106.9	108.92	103.04	104.25	110.17	108.28	104.52	100.67	107.67	107.54	105.33	106.41	107.18	114.6	102.64	102.21	115.46	99.002	108.59	106.54	106.83	110.63	105.26	110.22	108.65	105.72	106.93	108.97	110.94	102.51	104.44	105.87	108.68	112.35
108.3	106.95	99.993	97.786	89.617	94.39	106.6	94.055	96.208	103.08	97.55	92.188	90.695	98.732	96.282	99.781	95.797	94.015	103.53	103.81	101.17	97.063	107.01	98.756	99.746	92.902	102.88	99.389	101.25	87.59	104.75	94.385	96.542	109.59	91.506	96.508	90.207	94.366	99.487	95.599	95.776	89.207	101.61	95.698	102.31	105.51	94.782	92.239	103.55	94.656
114.98	109.89	116.34	114.47	106.41	116.05	111.01	111.56	115.3	108.28	111.27	116.22	108.64	117.99	108.69	115.56	112.32	107.93	116.71	112.07	113.29	119.78	113.84	119.72	115.02	115.03	107.14	111.13	111.3	114.07	110.28	118.28	107.39	109.66	109.93	103.09	110.84	119.71	108.78	111.95	110.46	113.11	111.96	110.43	113.86	104.78	109.26	121.4	107.75	110.51
110.26	107.02	107.94	105.58	111.94	121.01	109.89	104.46	117.67	108.32	116.95	114.23	107.47	113.46	104.26	104.17	120.04	113.85	100.7	116.13	116.65	103.34	107.21	108.27	104.92	112.33	113.58	104.99	109.15	116.06	111.88	105.66	106.66	110.51	109.2	111.7	106.32	111.56	102.59	113.53	107.86	113.07	112.79	111	105.04	111.27	100.96	119.36	112.11	110.15
100.2	106.22	104.44	107.56	112.34	112.46	105.26	112.73	104.2	100.38	97.836	112.72	114.52	101.94	109.4	108.77	102.38	103.87	111.03	112.22	96.922	106.74	103.24	108.08	112.58	107.58	103.5	100.9	100.85	107.38	100.41	110.36	108.25	119.67	101.42	109.89	114.42	99.355	104.34	105.98	104.27	101.92	114.2	105.07	110.5	105.34	101.73	105.14	102.25	113.8
107.05	106.19	108.48	109.86	102.81	109.72	103.23	106.1	99.106	104.74	103.01	96.22	104.13	106.94	100.67	112.97	99.899	101.12	103.33	108.22	100.93	99.83	109.75	110.25	106.61	104.85	98.383	107.66	107.45	107.03	107.73	112.93	98.922	102.3	113.66	99.331	105.8	98.916	106.48	108.91	107.32	103.93	104.44	115.25	106.77	114.83	102.69	104.44	108.07	105.66
106.58	103.24	103.28	112.28	101.08	114.69	104.7	108.34	101.96	106.59	102.58	103.39	103.28	109.04	98.122	105.52	102.6	103.97	105.28	108.8	107.85	105.02	107.59	106.52	112.21	112.05	112.48	103.3	107.35	103.31	101.03	113.95	97.865	108.28	109.94	101.47	103.91	114.07	114.88	97.301	99.47	102.92	92.043	105.49	102.54	106.69	110.88	113.39	99.132	107.32
95.798	98.037	113.4	103.11	105.88	117.35	113.77	115.6	111.23	115.85	107.39	99.561	108.75	108.63	101.36	107.13	101.6	104.92	98.238	104.3	100.62	101.53	108.91	97.743	101.63	106.32	105.84	105.92	101.91	110.32	98.155	98.961	109.13	102.28	99.749	110.86	112.39	106.87	99.958	107.94	104.39	112.68	108.92	111.98	114.88	109.48	114.57	111	106.8	111.61
102.7	112.08	106.55	106.37	107.61	97.479	102.43	109.31	98.216	110.94	104.61	106.97	100.91	102.35	101.66	102.38	100.08	94.161	109.93	107.43	99.02	99.293	103.18	108.77	104.47	102.87	107.67	101.32	109.4	107.6	106.11	100.42	103.55	108.85	97.336	101.83	103	101.02	104.81	96.967	109.05	99.762	106.62	106.06	108.41	102.59	109.87	101.36	110.99	101.61
104.86	105.13	111.67	104.33	106.31	104.7	110.86	108.98	112.57	105.01	98.431	96.072	103.35	105.17	107.26	101.48	102.66	95.172	110.93	97.356	99.853	114.27	112.87	101.55	106.89	104.62	113.97	107.31	102.74	107.46	104.44	104.93	111.65	95.647	105.1	109.79	107.52	104.8	98.936	118.08	106.96	108.71	107.23	105.72	103.11	100.75	107.22	107.86	114.24	103.46
103.24	98.175	105.54	112.5	109.78	112.25	104.62	101.22	114.85	97.085	99.267	99.995	118.5	105.13	110.79	109.74	109.9	97.016	108.29	103.95	112.41	109.47	106.52	111.62	102.57	103.49	106.11	104.95	110.65	109.62	108.81	94.504	102.07	112.13	111.71	107.49	109.81	104.63	101.01	107.31	95.434	110.49	104.27	102.31	98.919	106.74	106.52	106.9	110.98	102.32
99.138	91.767	96.91	98.765	99.894	91.904	107.86	99.89	111.73	98.727	104.06	96.289	98.812	97.069	105.08	107.6	106.89	102.33	95.075	91.919	105.15	107.51	89.308	108.61	92.328	107.95	96.37	103.33	92.386	99.985	102.82	102.25	109.72	97.577	100.45	108.54	104.73	96.584	97.321	97.509	102.77	106.8	104.08	103.9	112.11	99.518	107.66	101.63	95.787	96.605
123.21	115.54	121.35	118.49	114.96	111.61	113.81	112.38	113.78	111.13	115.65	116.33	115.74	114.08	115.42	112.52	121.97	104.62	111.45	112.8	116.61	114.98	111.72	120.22	124.91	124.22	119.15	119.28	112.51	118.78	117.21	120.27	106.82	117.12	117.89	110.75	111.22	115.84	117.68	117.86	123.59	117.38	116.23	107.59	112.26	108.45	108.82	119.35	111.33	121.21
96.567	90.169	95.754	104.55	95.416	100.8	84.27	95.249	91.568	102.31	104.18	99.694	94.665	98.943	101.04	101.49	104.51	99.045	105.1	101.93	101.55	91.026	105.98	92.045	101.6	95.05	95.591	104.58	104.19	102.14	98.699	96.864	100.54	99.765	105.5	102.48	91.496	83.829	99.099	104.76	96.719	99.675	107.15	96.642	100.37	91.819	101.95	103.15	93.089	105.36
105.22	110.14	103.67	107.83	110.41	106.29	99.56	109.14	98.633	106.14	96.677	105.5	114.56	109.23	103.06	106.13	103.8	105.85	99.138	104.99	118.48	101.31	101.45	112.41	111.11	105.01	106.89	102.06	105.34	105.07	101.27	107.33	102.85	111.68	104.04	109.75	109.11	110.56	107.22	110.5	109.6	103.18	103.38	108.65	113.43	113.04	101.73	103.53	104.02	106.04
101.12	104.12	109.04	104.38	96.911	107.46	111.54	113.66	104.43	108.17	104.59	116.08	104.34	97.452	100.32	105.63	116.81	109.24	99.978	112.16	107.2	96.237	99.921	105.1	106.45	102.02	112.51	103.91	107.82	109.21	95.108	102.86	101.7	105.49	102.08	101.94	98.512	116.6	104.74	108.95	103.57	109.77	99.457	102.35	108.57	105.44	114.18	107.63	99.128	100.37
104.9	110.02	101	99.734	108.27	111.36	103.64	111.98	104.43	107.39	107.8	101.4	111.83	102.87	103.55	107.73	105.14	105.42	92.842	108.76	99.989	105.76	103.29	106.6	102.56	106.29	105.2	110.22	113.57	105.13	103.44	98.466	96.945	106.33	103.81	108.98	108.72	115.02	114.96	110.61	102.46	102.98	104.4	103.05	102.91	96.681	97.741	101.53	102.7	104.61
108.97	103.59	99.101	108.78	105.35	106.13	105.9	111.09	111.37	104.33	106	99.414	106.42	108.14	110.26	104.19	101.74	96.282	96.36	109.73	107.65	106.33	110.02	101.84	101.54	113.64	103.04	114.65	106.4	99.379	103.72	106.32	104.57	101.85	110.79	101.39	110.28	116.28	104.84	101.13	98.345	100.52	109.4	96.775	107.17	101.65	113.28	109.9	107.89	106.52
101.45	99.111	109.42	99.442	108.04	107.33	101.96	106.85	104.57	101.54	98.657	108.94	105.92	107.53	106.22	101.14	111.29	109.82	96.885	106.43	107.98	111.16	103.55	117.97	110.85	114.44	107.03	108.01	95.722	109.4	101.13	116.69	107.6	112.86	101.15	109.84	109.73	110.4	106.62	111.54	109.84	103.77	109.02	95.114	109.45	102.89	104.99	102.18	106.69	100.3
119.85	101.46	104.18	121.11	112.27	107.16	111.87	106.53	105.08	115.89	107.7	106.81	111.19	111.13	115.82	124.28	111.55	113.84	108.16	107.82	106.26	114.05	108.8	104.19	111.61	103.21	107.13	108.73	110.66	115.42	109.54	121.57	112.89	100.67	111.45	112.56	113.81	112.95	110.89	117.29	107.57	113.78	106.31	105.41	118.42	106.11	115.26	106.48	115.38	115.63
101.76	113.08	109.16	109.85	106.71	98.499	102.83	98.841	108.77	110.51	120.49	99.112	112.08	106.01	108.42	105.74	115.78	115.29	108.04	104.98	94.973	103.53	100.97	105.46	108.12	102.38	103.22	105.2	102.07	97.781	102.88	109.05	103.6	111.78	108.78	114.34	105.86	108.72	104.49	107.36	98.851	98.077	105.44	106.97	102.45	102.3	105.75	110.75	101.6	102.63
91.802	100.71	102.69	101.32	105.85	108.21	110.5	101.37	106.53	102.39	100.09	100.84	98.755	90.865	114.06	96.515	99.676	101.87	106.58	94.403	97.594	95.508	110.2	100.61	105.53	100.64	98.469	97.337	104.38	107.87	90.242	96.561	97.738	103.55	106.39	99.485	100.4	105.58	98.452	99.455	106.72	97.2	97.009	101.69	91.729	103.73	97.045	99.056	101.89	97.28
101.67	100.54	94.581	96.819	112.18	104.37	109.38	101.78	116.83	116.13	105.63	101.22	107.75	105.44	99.484	96.721	104.9	107.56	108.65	100.3	104.84	111.18	111.86	107.23	105.25	104.09	100.53	105.96	111.04	106.13	97.622	101.08	111.9	109.8	113.04	107.49	106.6	111.92	106.86	104.99	104.09	104.32	115.15	105.56	110.4	98.715	96.886	105.85	105.35	99.284
106.4	90.591	102.73	106.15	96.405	100.25	103.02	100.46	97.548	101.76	105.91	98.913	92.454	109.94	101.81	109.34	95.412	100.26	103.8	105.46	99.211	99.748	98.313	98.567	107.65	105.66	106.97	108.59	107.25	96.672	98.51	100.19	105.67	90.941	89.606	84.746	99.15	100.08	97.433	96.175	102.24	100.08	90.702	100.29	97.457	91.108	93.333	111.45	98.757	97.295
110	109.29	107.62	107.17	105.01	106.8	113.46	106.19	107.87	109.62	111.14	111.82	106.47	108.39	111.08	109.72	113.38	103.46	106.75	106.19	118.31	110.34	113.3	117.69	118.58	110.52	112.87	107.05	113.43	105.7	118.93	106.5	111.64	109.15	102.6	109.94	105.5	106.31	110.2	116.39	104.58	108.52	105.52	106.03	112.68	109.45	107.35	104.41	111.53	114.13
114.98	119.3	98.357	112.6	101.28	109.54	118.69	106.93	109.3	118.45	115.73	107.98	110.28	109.52	108.87	116.24	104.79	100.48	117.96	105.44	116.37	121.23	104.47	116.96	114.6	108.64	108.46	101.41	114.76	110.28	119.38	122.52	109.01	117.6	123.66	118.63	107.21	98.77	105.01	101.87	113.07	104.68	110.68	100.02	107.3	106.99	109.15	108.96	107.99	117.54
92.428	107.47	97.312	110.67	101.48	98.873	98.623	95.411	95.463	99.951	103.68	97.342	97.833	99.857	110.03	98.806	98.535	103.24	105	107.01	97.905	105.07	98.434	101.06	97.563	108.07	107.54	104.91	104.05	112.1	100.92	98.981	98.751	94.72	89.548	105.25	94.619	100.09	99.334	108.29	105.53	97.689	107.68	95.87	95.013	95.159	106.43	112.12	94.928	92.814
106.79	109.94	97.689	106.42	100.13	112.98	109.05	99.966	100.6	107.9	107.38	109.59	111.17	115.16	107.01	101.83	105.39	100.36	97.083	107.4	101.47	105.33	113.38	103.3	102.57	112.42	108.44	105.12	111.48	108.71	100.37	109.19	107.91	103.75	108.7	101.89	105.69	103.87	114.01	114.52	106.28	106.56	101.98	102.35	97.063	102.11	108.76	106.72	100.66	107.49
112.03	115.41	110.88	109.26	116.92	104.71	109.37	110.51	113.38	117.02	111.52	120.39	107.87	112.7	115.13	100.85	101.67	107.5	103.01	108.75	118.56	114.66	116.76	115.24	100.41	114.31	114.77	108.88	114.96	102.61	109.57	102.03	106.84	116.07	114.57	105.71	116.42	114.78	108.24	110.39	114.92	107.25	109.19	103.47	101.87	108.18	104.12	116.17	115.61	110.02
110.88	106.83	116.32	111.4	107.7	113.22	102.57	120.68	116.6	109.12	102.51	110.43	115.21	108.3	108.27	106.9	111.03	109.73	111.12	107.53	110.73	111.96	105.18	98.24	106.64	112.63	105.69	113.16	108.75	113.86	121.2	107.16	112.05	125.08	107.89	110.2	113.05	108.44	110.72	111.42	106.58	103.77	102.02	112.4	114.8	113.18	98.863	103.53	107.21	103.33
106.9	98.907	108.76	100.79	106.46	106.14	96.26	101.43	107.94	105.21	95.189	109.71	95.198	106.66	104.16	101.38	93.186	116.75	105.38	97.226	103.77	106.69	108.21	108.88	110.07	108.76	111.9	97.07	104.97	106.26	106.19	104.88	105.13	94.144	111.15	104.24	105.94	98.997	105.48	100.63	104.16	96.207	108.72	106.91	104.28	110.98	109.15	107.82	107.99	104.46
108.64	104.06	106.2	107.28	104.42	102.99	103.85	112.26	111.6	100.07	105.52	111.2	105.12	97.142	106.27	102.93	105.67	109.69	107.93	104.63	103.75	101.37	112.11	109.88	97.692	103.55	104.21	103.01	103.08	116.21	108.77	105.51	109.86	119.38	110.69	107.51	101.41	113.15	99.915	101.4	111.28	107.15	111.71	101.17	100.42	98.138	102.48	104.5	104.55	102.61
99.003	100.59	116.28	105.28	104.31	115.7	109.63	101.21	101.82	105.47	107.4	113.55	106.82	104.13	96.865	99.745	104.7	103.1	108.01	104.89	105.35	107.49	94.03	111.22	102.44	102.07	108.61	107.75	108.2	113.99	105.62	102.04	110.62	100.95	110.29	107.59	110.95	111.03	111	99.533	105.49	108.42	111.54	106.7	111.91	113.72	113.53	111.86	102.42	96.523
95.824	104.39	107.62	99.172	99.47	93.728	101.24	94.518	102.81	98.78	89.968	87.797	97.571	104.35	109.39	108.8	107.78	97.155	90.643	102.74	101.54	106.67	101.76	98.455	103.69	103.54	96.481	101.52	102.7	94.879	106.03	109.9	90.054	103.79	95.584	97.701	96.796	98.137	114.4	100.28	94.472	95.867	98.034	100.73	99.306	96.762	93.758	97.296	98.265	97.446
105	107.02	105.22	102.79	108.24	104.79	107.7	100.84	97.538	100.97	103.72	106.16	113.45	110.7	105.15	107.95	108.39	106.8	109.38	102.24	99.848	107.01	108.13	107.79	110.65	98.249	105.86	111.04	103.47	106.46	102.08	97.513	108.74	111.15	107.92	105.12	109.11	108.05	110.76	98.293	106	99.193	109.68	102.85	105.54	116.31	108.07	107.66	105.62	111.14
107.12	110.54	113.95	110	112.18	112.32	113.67	105.1	113.36	117.46	104.78	105.01	108.8	112.74	101.44	107.22	102.82	114.28	108.6	103.28	110.33	105.33	114.39	103.64	110.21	114.94	118.06	108.33	107.7	114.49	110.83	106.56	104.63	113.09	107.87	113.83	99.679	106.69	104.09	106.8	106.27	114.32	103.59	105.23	111.08	117.41	105.49	110.09	112.34	108.93
104.82	112.02	112.56	116.22	106.11	103.73	115.78	107.61	112.07	108.59	103.24	109.34	115.77	115.98	103.83	106.15	112.48	104.06	120.78	107.01	104.62	106.83	119.99	104.2	102.33	104.32	108.86	110.22	105.36	107.11	113.22	114.88	117.83	104.31	114.59	111.55	107.35	105.38	105.6	106.73	107.64	117.65	112.77	113.27	107.83	110.72	115.77	103.9	117.14	114.26
105.9	114.8	107.52	112.21	106.79	104.66	105.84	107.75	112.68	107.7	101.23	101.62	109.14	108.19	104.23	93.885	112.55	104.99	104.28	104.73	102.5	100.22	110.21	106.83	103.52	113.1	110.15	97.652	113.37	104.21	106.84	108.78	110.2	100.6	109.54	99.088	106.72	107.35	112.3	109.37	105.65	101.79	104.81	101.18	107.72	102.66	118.45	98.546	111.64	103.25
117.83	126.04	116.17	122.02	119.97	128.9	118.44	115.1	110.28	127.29	114.21	128.17	105.29	117.49	123.64	120.26	110.77	113.12	118.56	115.72	102.82	116.64	114.73	112.54	105.37	118.58	111.96	119.74	118.54	112.42	111.62	111.62	114	114.06	120.52	112.97	127.87	114.69	115.13	114.24	124.27	116.44	110.15	116.7	109.76	119.67	121.17	115.61	117.19	116.79
119.57	121.15	116.35	117.54	115.07	111.34	127.29	102.82	113.68	120.36	111.47	117.37	113.31	116.9	118.9	107.65	117.45	115.42	115.81	115.31	118.17	119.78	107.87	109.14	122.9	121.37	113.02	109.69	112.3	108.99	119.95	112.72	120.11	117.3	106.87	107.74	117.78	103.37	110.47	112.96	112.16	121.31	112.13	113.06	117.21	115.14	113.87	118.65	111.71	108.03
105.41	107.25	99.906	92.323	102.87	114.4	103.7	102.86	94.16	111.58	107.33	103.4	104.29	108.87	114.36	93.969	105.03	106.85	108.26	108.33	100.67	106.03	110.81	103.2	101.92	107	103.73	103.83	108.82	107.33	98.816	101.07	104.74	104.21	106.7	104.08	98.184	102.3	100.48	103.45	107.82	106.57	94.925	111.2	104.6	106.69	105.13	90.908	97.984	105.3
118.08	116.77	113.06	117.92	106.11	111.7	107.32	106.82	107.76	111.78	110.52	108	115.93	112.77	111.32	105.43	109.34	103.17	107.95	110.06	110.29	113.5	107.56	108.59	109.19	115.3	107.26	109.51	113.17	104.54	121.42	103.27	104.04	107.47	108.71	112.57	105.3	107.63	108.38	110.61	108.28	103.01	111.07	116.45	120.36	114.91	111.46	113.55	108.6	110.3
104.89	99.392	103.1	108.42	105.41	100.81	101.29	106.27	94.275	111.54	109.5	101.64	106.5	95.718	99.302	100.33	96.829	100.5	117.85	105.32	104.19	104.69	107.17	102.65	110.65	104.84	106.02	102.35	96.548	108.39	98.654	106.67	101.54	94.824	96.852	108.62	99.75	102.02	109.7	103.75	103.29	107.45	99.82	108.95	102.7	105.76	101.12	101.64	106.26	112.56
103.39	101.62	105.86	96.457	99.573	106.74	103.36	113.74	97.987	101.36	104.87	116.4	108.17	105.3	109.88	106.72	104.85	101.91	111.42	100.17	113.87	102.36	110.04	104.7	113.39	111.15	106.24	106.06	100.54	98.865	102.01	115.58	105.7	101.82	107.77	98.121	99.545	96.843	112.21	103.82	109.33	103.02	111.82	104.51	99.725	104.51	110.73	118.93	110.32	109.77
105.96	99.197	100.3	109.07	102.4	113.63	93.54	109.18	110.11	99.689	105.94	109.11	104.19	110.31	110.89	113.75	113.24	99.375	110.32	121.25	103.26	102.98	102.51	111.79	107.47	102.88	113.44	106.91	98.915	107.07	101.4	95.629	101.13	107.69	99.598	104.12	110.3	108.7	106.63	110.19	113.1	108.84	100.74	106.43	102.48	107.56	107.51	102.42	109.15	106.82
110.26	109.27	103.83	102.28	103.93	98.49	99.99	112.95	105.3	103.86	115.73	115.31	108.39	107.67	99.809	105.57	115.93	105.69	108.55	100.1	112.55	97.752	92.894	105.94	106.5	105.71	101.33	103.95	112.92	103.73	107.04	96.855	108.56	117.06	106.46	109.51	112.45	101.42	109.44	107.31	110.02	115.36	108.59	95.079	109.28	106.1	95.549	100.97	100.51	109.27
104.46	100.67	104.23	95.947	105.6	107.41	117.79	103.35	105.3	97.831	101.84	105.58	102.69	102.19	107.49	101.48	102.31	104.01	111.26	97.599	102.92	106.35	110.67	105.51	102.2	110.09	100.68	100.73	103.07	103.33	108.89	98.082	108.71	108.27	104.5	98.12	103.47	102.82	106.41	107.47	106.82	108	104.21	101.36	111.65	104.06	99.624	110.57	94.158	96.8
100.9	110.19	107.74	109.8	110.9	109.11	109.38	108.56	104.88	103.35	103.73	107.08	102.16	106.18	119.63	108.79	111.85	105.16	112.33	109.52	107.63	104.84	95.152	111.21	105.71	109.46	107.13	105.65	108.61	102.09	92.753	102.73	112.44	112.49	110.22	101.61	103.92	113.79	109.48	101.23	99.597	112.12	109.55	109.71	110.41	105.61	102.29	108	101.1	103.97
96.831	106.43	108.87	97.004	111.5	107.11	107.8	103.61	103.45	99.307	103.71	106.61	104.37	102.69	100.51	105.17	107.32	100.36	102.76	106.92	109	110.29	111.07	97.249	107.49	97	96.432	99.22	106.61	100.98	102.97	100.15	114.29	99.674	101.72	112.11	97.332	107.29	106.68	112.34	103.41	102.02	100.72	95.757	103.72	110.73	102.47	105.59	109.65	108.29
110.5	113.64	102.19	97.579	114.71	106.12	110.84	102.89	106.18	106.08	117.42	115.57	104.78	109.67	112.88	106.4	97.359	97.068	104.7	99.334	103.46	111.22	101.98	107.44	103.14	114.48	110.84	94.201	101.71	110.12	105.83	104.65	102.53	109.38	102.09	108.91	100.03	101.38	108.61	105.98	108.38	113.02	104.28	107.15	100.37	107.19	102.04	102.91	114.14	110.77
108.6	118.96	112.37	111.14	118.73	117.63	113.03	117.09	109.38	115.32	112.23	114.72	110.21	101.18	100.22	111.89	108.54	115.74	111.06	120.82	106.69	109.49	108.48	114.94	117.83	105.5	106.88	120.67	109.48	113.37	111.77	112.73	114.06	118.05	111.01	116.19	108.71	111.9	109.65	112.96	109.17	108.42	115.59	113.19	109.65	116.73	110.02	104.25	105.48	95.552
110.69	109.22	112.46	106.61	124.16	104.41	109.51	115.99	111.63	111.72	111.99	105.42	112.99	122.22	114.92	114.99	113.36	111.44	107.73	108.75	126.94	117.2	115.87	99.999	120.71	110.54	111.05	120.85	122.96	113.6	106.06	107.93	110.94	106.58	111.92	110.13	96.95	108.02	117.09	119.25	107.63	108.31	114.81	116.25	106.98	109.26	110	109.44	118.99	112.46
107.08	102.28	101.59	100.11	101.62	107.6	106.2	109.96	112.47	115.38	103.72	108.32	110.41	106.91	97.602	114.29	95.31	97.169	108.22	103.67	98.94	110.76	101.64	108.18	111.8	103.85	98.814	115.41	108.75	112.65	104.33	102.16	114.75	105.09	104.9	110.25	108.21	106.22	111.94	113.58	106.36	108.75	111.1	102.29	107.11	104.04	108.25	109.21	98.095	104.79
110.24	107.46	111.45	109.1	109.62	107.02	121.28	112.02	108.96	111.25	110.56	107.44	116.14	96.244	100.62	116.52	120.03	107.51	114.62	114.27	109.69	108.47	106.43	110.29	113.08	113.65	108.99	106.86	112.6	112.41	111.36	115.04	103.64	111.36	104.64	109.7	112.04	102.81	109.3	103.27	107.7	112.12	105.28	109.13	106.9	106.99	108.79	103.71	110.78	120.08
104.85	102.38	110.73	106.52	104.85	96.811	101.11	104.71	111.78	113.45	105.34	98.225	112.14	108.4	107.85	108.01	103.36	108.02	112.31	98.119	109.96	99.601	112.74	104.87	103.16	102.98	117.34	104.79	102.85	106.8	98.873	109.36	106.13	106.74	105.2	97.944	107.17	104.11	109.16	108.85	107.36	104.49	111.18	107.69	100.55	102.73	113.19	104.64	109.14	106.86
111.78	111.15	113.57	104.93	106.99	115.8	113.84	110.55	112.5	107.71	109.03	110.07	113.01	113.37	111.5	107.21	107.55	103.58	108.04	110.01	112.06	119.98	118.27	104.53	107.42	109.38	110.3	109	106.48	116.54	114.31	108.82	121.92	106.9	111.67	106.58	110.54	109.19	111.41	111.19	100.15	117.89	107.34	104.46	104.1	110.62	114.48	111.3	102.57	119.56
102.21	104.4	100.3	100.41	96.681	107.73	107.9	108.98	107.02	111.21	108.11	102.86	100.16	100.06	105.96	93.144	99.514	103.93	117.4	107.32	101.38	109.47	110.07	102.94	108.76	109.05	108.86	114.04	101.96	108.65	113.71	102.69	112.7	101.46	94.447	105.73	105.32	97.951	106.73	108.06	107.27	102.59	106.03	107.26	105.59	106.05	103.18	99.061	107.07	99.286
110.05	109.14	105.12	108.96	115.49	115.12	109.09	103.99	112.25	112.65	115.75	121.46	121.88	108.54	110.25	108.71	101.95	106.89	109.18	111.71	121.05	109.4	104.11	113.16	114.47	109.56	108.28	110.74	110.38	104.75	111.3	105.35	117.9	116.02	106.91	111.7	115.13	105.32	109.34	104.66	107.69	102.77	109.55	115.08	101.82	113.85	116.48	101.38	102.74	108.03
106.88	115.75	104.93	109.89	113.12	108.39	110.96	120.24	117.09	115.65	119.27	106.1	112.38	113.52	112.04	116.76	119.51	110.99	115.56	111.23	108.15	106.32	108.77	112.69	111.21	117.23	110.61	125.24	105.53	120.36	105.47	111.68	101.35	115.99	112.48	114.39	112.74	114.27	107.51	112.84	112.79	117.3	117.78	104.29	108.22	110.52	120.06	117.43	114.64	114.77
99.875	108.83	106.27	110.77	105.91	106.71	106.69	104.71	112.41	107.67	108.7	104.3	107.1	111.75	101.28	98.747	111.29	104.99	104.93	102.62	104.31	106.86	112.65	106.94	108.53	110.49	109.23	101.85	112.85	108.51	107.22	109.41	103.93	110.28	115.46	103.13	106	108.86	110.35	98.727	102.55	105.32	115.42	108.71	93.859	107.06	108.36	103.08	110.14	116.66
111.41	110.7	115.38	110.94	124.16	115.66	117.28	108.8	125.93	122.26	123.47	105.87	125.27	116.32	120.71	123.62	117.85	110.75	121.5	110.79	114.9	119.14	121.89	117.77	117.12	116.24	120.08	120.49	118.36	113.26	118.06	111.42	120.39	119.48	113.98	121.25	114.13	116.47	112.11	118.67	118.69	122.14	118.68	115.98	121.67	104.25	114.22	111.58	112.12	117.62
100.26	112.8	106.5	116.2	107.46	111.82	112.5	108.06	97.686	113.72	106.6	108.69	113.3	98.032	113.38	107.6	106.58	125.5	113.49	107.2	105.91	111.29	108.14	113.08	112.99	112.55	102.73	106.02	117.04	115.12	105.23	112.86	109.94	107.97	107.94	107.36	104.06	111.1	112.83	116.1	109.05	110.22	107.67	108.61	107.54	102.42	112.64	115.18	108.92	118.12
91.5	96.422	92.256	93.265	102.38	101.11	97.889	104.03	98.957	101.11	97.666	98.601	101.56	106.02	110.3	98.698	100.04	96.093	108.24	98.115	96.524	94.671	96.55	97.713	93.863	101.16	109.71	94.851	97.399	96.654	107.27	103.82	97.358	103.59	98.552	103.66	98.889	94.046	98.541	109.45	99.855	96.4	105.53	94.229	103.73	98.543	98.241	99.775	103.39	107.11
113.79	108.7	121.3	116.92	108.87	107.78	103.51	110.23	103.57	108.34	108.76	119.66	116.69	108.16	109.34	111.63	109.56	110.43	108.7	112.52	109.26	105.04	112.17	102.38	112.25	108.59	111.53	104.23	102.3	109.91	108.39	116.77	110.59	107.51	120.14	116.71	118.27	110.82	112.45	113.5	108.39	103.25	113.31	107.2	108.96	107.49	111.02	102.34	93.597	115.63
101.79	92.842	104.14	106.12	100.55	99.495	106.86	98.734	110.86	100.94	104.05	97.871	109.28	106.82	105.06	97.421	99.87	107.03	104.02	102.97	98.914	97.649	98.973	99.799	101.36	93.769	105.91	91.593	95.441	104.25	98.483	94.163	99.453	87.218	100.46	98.47	103.61	92.271	96.631	93.703	100.56	100.73	100.25	102.78	100.01	94.382	101.38	97.951	107.14	107.79
98.708	104.03	106.24	96.57	106.11	107.13	114.53	113.75	103.07	104.23	102.94	96.756	106.69	116.38	111.52	98.589	113.97	99.538	108.66	107.79	110.8	108.74	105	96.39	100.47	106.53	106.85	107.28	101.88	111.31	105.77	112.56	109.25	97.832	104.3	104.02	96.423	104.72	113.53	102.03	97.673	113.07	103.94	102.38	105.43	111.94	107.18	113.98	109.78	97.58
103.35	102.85	100.36	100.09	105.65	108.75	93.003	95.283	100.58	111.61	109.27	98.621	96.572	92.352	101.26	92.79	114.08	100.09	99.416	102.23	104.01	104.56	107.39	108.65	110.03	105.24	107.36	109.11	107.72	110.66	103.32	105.74	108.91	111.37	100.09	111.78	106.69	100.46	109.66	105.21	99.375	103.77	100.19	106.92	102.23	107.86	100.89	105.62	101.53	101.65
112.34	98.058	100.05	107.78	98.077	104.4	113.97	104.75	112.13	118.6	93.928	99.055	109.68	106.09	114.23	110.29	104.82	102.03	107.98	112	103.1	96.622	107.77	115.07	106.47	102.14	104.72	102.05	109.33	108.64	106.03	105.29	118.06	105.17	108.38	105.29	105.5	117.08	105.72	113.8	109.61	103.42	104.11	99.073	113.33	106.21	104.64	100.53	106.13	111.94
94.904	96.478	105.09	89.299	97.828	90.301	95.984	102.42	95.65	97.669	102.32	96.751	94.283	99.295	89.461	106.69	94.783	103.87	98.668	105.5	90.298	97.825	100.29	96.139	95.333	96.603	97.082	92.169	102.22	102.29	97.64	99.814	90.281	96.133	105.31	100.17	98.746	103.46	102.31	106.68	100.63	94.781	95.668	100.87	95.769	100.48	105.29	97.284	101.75	102.31
118.62	121.36	118.73	108.38	121.42	122.23	108.25	116.12	121.43	119.14	118.15	114.58	108.29	116.34	119.17	124.98	110.75	119.08	120.6	120.51	116.37	126.01	117.97	119.33	107.22	125.43	120.35	113.66	111.44	123.81	115.11	118.01	111.58	120.29	114.47	120.05	112.93	113.83	113.31	118.91	120.02	114.43	116.45	118.55	120.57	119.21	121.82	110.75	122.75	114.4
104.08	96.408	100.66	103.73	98.977	100.63	100.27	94.2	98.087	89.028	99.659	97.546	99.012	102.66	105.93	104.3	101.78	103.16	97.127	94.616	88.499	95.551	100.33	111.36	95.595	97.058	92.579	110.28	101.42	96.38	104.04	98.891	91.065	100.24	103.03	107.38	96.514	98.711	98.031	104.39	101.84	109.16	101.99	98.728	98.891	96.426	100.87	95.799	104.65	106.15
104.05	115.21	97.994	111.93	107.56	96.201	109.54	111.8	108.28	112.51	110.99	106.98	112.94	94.971	109.26	106.98	108.35	108.22	113.68	103.34	107.79	105.07	99.641	108.38	107.97	101.96	101.89	109.75	105.72	110.77	102.58	102.57	102.64	103.72	105.86	106.56	104.09	100.81	100.4	103.07	112.38	109.36	98.083	110.91	102.89	113.85	103.09	110.26	106.82	111.75
106.43	115.84	113.69	114.25	115.48	105.26	107.28	112.83	109.78	105.95	106.22	108.62	108.71	107.53	102.32	112.48	106.42	108.59	109.6	111.89	107.81	107.45	106.71	105.14	108.69	104.25	120.22	117.39	114.51	98.842	115.7	107.99	111.3	107.61	113.36	103.88	112.77	104.21	104.65	108.87	111.27	107.61	120.68	106.79	105.91	105.74	113.41	108.91	104.46	104.19
107.87	111.33	104.12	101.36	109.59	116.32	100.54	103.45	106.95	110.5	118.63	110.89	103.26	101.91	115.46	108.03	104.22	111.46	108.13	104.28	104.68	111.58	115.31	112.44	107.07	111.33	106.58	108.44	108.48	102.87	108.36	105.01	108.59	105.7	105.09	107.85	104.78	109.81	108.89	102.27	103.26	99.359	111.42	97.2	103.44	104.81	109.18	109.08	110.26	111.76
99.609	101.07	97.024	101.06	112.6	97.492	89.379	102.28	96.207	100.36	92.513	102.81	101.33	104.31	95.215	96.552	101.24	97.746	98.457	98.811	88.753	94.563	102.13	100.45	93.625	99.839	105.26	99.641	96.5	101.62	99.158	104.52	91.243	102.53	101.62	101.94	105.52	104.36	102.64	103.7	101.5	107.32	99.456	95.945	98.039	99.801	102.77	100.73	106.69	98.848
96.364	102.77	99.959	101.34	97.84	99.218	92.631	111.07	100.18	108.06	97.449	99.867	100.61	94.192	99.087	104.82	99.666	102.51	94.313	106.39	99.903	99.758	108.31	87.783	93.322	97.927	105.99	101.76	106.09	91.479	95.92	97.429	101.24	96.57	104.06	102.34	107.24	102.67	104.42	111.24	101.16	102.85	102.41	106.05	105.34	103.59	97.335	102.29	98.567	96.665
99.586	96.497	101.66	106.26	93.765	101.39	99.174	95.292	101.02	103.36	92.778	101.06	102.33	93.754	100.32	99.185	102.95	108.78	90.504	101.16	99.833	105.36	94.569	95.27	97.427	99.914	100.3	97.866	91.455	96.336	97.87	103.4	101.78	106.48	95.994	101.04	114.48	95.288	94.612	94.996	98.984	98.199	105.22	102.11	103.13	95.653	95.212	93.211	102.62	101.79
97.167	87.232	108.12	97.68	98.617	101.55	108.98	100.58	92.86	92.968	89.754	107.81	94.945	92.991	101.9	100.47	90.744	108.39	104.47	97.895	102.09	99.478	102.38	103.48	99.895	92.825	98.631	99.533	101.58	98.342	93.427	108.41	107.55	102.43	101.19	95.957	101.38	105.04	100.57	96.612	94.445	100.94	94.606	97.929	100.06	100.53	98.644	100.12	98.793	102.39
104.91	114.75	100.8	105.76	100.28	106.57	105.64	105.75	102.02	108.91	105.67	103.06	111.05	108.32	118.43	105.68	111.71	112.3	101.99	99.543	102.13	102.61	107.27	110.6	109.5	110.45	104.61	109.87	111.06	108.52	111.63	96.461	107.17	109.57	98.308	100.64	110.58	107.44	110.74	106.03	95.906	109.24	106.4	105.63	101.86	94.961	99.655	108.9	110.57	113.83
105.44	98.849	108.97	104.29	102.44	99.573	103.13	108.46	114.58	103.53	103.43	104.81	103.9	105.92	102.31	105.37	108.69	104.91	109.47	110.49	107.91	113.35	108.94	108.63	102.61	97.742	104.96	102.54	116.65	106.32	108.45	106.35	106.38	105.34	113.08	103.26	100.73	105.65	107.72	109.09	108.65	95.157	103.51	111.99	110.33	98.529	114.96	107.64	107.34	103.48
100.09	99.899	106.93	110.35	108.43	101.2	102.99	111.71	106.65	112.47	106.35	102.38	103.12	108.29	115.63	106.65	113.7	98.125	99.809	102.47	102.78	100.4	103.39	99.171	103.49	100.24	113.51	105.38	105.98	93.072	98.392	107.47	99.522	107.9	114.26	110.3	98.876	101.92	109.56	104.65	103.58	101.35	103.4	112.99	104.84	116.04	104.5	103.77	105.89	109.95
106.92	109.62	107.83	93.954	99.69	111.62	99.95	107.6	97.946	94.606	100.09	109.79	102.62	105.33	94.719	97.91	92.878	113.29	106.32	95.394	102.91	96.536	97.345	112.18	106.93	110.61	109.82	110.3	112.62	103.8	103.72	106.81	101.14	97.227	112.35	108.14	103.34	107.17	114.14	102.62	108.46	95.733	108.94	92.943	97.815	116.21	97.867	109.4	103.31	110.39
99.396	104.62	100.13	117.91	96.541	108.67	99.164	102.53	101.02	101.21	99.573	98.707	102.59	91.274	97.158	104.08	100.75	111.03	104.83	96.653	100.11	108.07	94.481	106.92	101.74	98.625	98.022	104.94	96.415	97.171	97.433	108.89	101.94	98.843	99.948	103.91	91.626	100.77	97.431	102.65	114.16	100.56	96.766	105.34	94.344	97.836	102.06	88.239	100.9	93.6
105.57	98.61	96.556	91.033	100.19	90.5	103.58	101.14	95.531	95.764	102.6	95.86	95.142	98.088	101.69	94.059	103.09	95.003	92.479	92.042	99.631	102.64	99.61	102.85	91.684	102.33	109.35	104.8	105.84	96.097	104.65	87.675	100.2	95.917	90.111	106.68	94.376	99.546	101.95	91.958	99.384	93.548	103.52	99.35	93.773	99.327	104.87	104.77	96.342	98.159
106.98	108.58	99.484	117.25	115.72	111.92	108.45	109.46	105	106.08	113.93	99.819	101.49	108.56	104.72	106.99	113.38	118.73	112.39	111.27	111.67	102.14	111.32	108.94	118.17	114.21	112.23	105.8	107.04	111.5	109.25	102.57	106.37	115.52	114.14	109.36	117.58	110.55	121.36	98.42	104.28	110.46	114.02	114.87	111.75	108.06	114.66	115.04	122.66	115.05
101.07	110.73	100.82	103.94	107.03	116.54	105.29	113.79	104.39	101.99	110	114.49	106.35	106.37	99.957	113.24	110.72	99.259	110.13	107.84	109.23	108.72	107.8	113.63	100.73	98.998	109.6	102.21	107.26	107.08	94.844	101.49	106.13	107.76	98.62	100.39	103.95	117.79	101.99	105.05	104.82	114.03	103.73	96.651	98.553	107.13	100.95	109.05	105.67	110.26
106.36	108.23	106.71	116.12	101.57	105.77	97.119	112.24	109.97	99.465	101.14	102.17	106.9	108.03	110.09	107.29	100.26	104.24	100.07	97.586	103.32	103.59	106.69	108.8	97.336	100.68	114.25	107.9	103.69	111.89	109.04	104.36	109.23	109.97	102.56	103.12	103.83	97.337	117.28	105.55	108.56	107.09	105.72	110.16	104.15	113.4	100.76	110.52	109.05	105.45
105.46	95.996	113.84	101.68	97.72	110.73	110.81	107.42	101.16	108.77	101.84	106.64	113.42	98.631	107.7	109.22	113.82	110.78	104.03	114.28	112.67	103.14	104.94	117.05	108.11	104.35	107.87	100.5	99.526	100.04	117.79	103.35	102.19	97.47	102.74	111.52	100.27	103.19	104.93	99.217	100.99	117.09	113.17	103.3	102.98	99.793	110.07	103.59	105.63	107.4
104.93	108.93	102.27	107.89	94.926	97.42	105.34	92.976	105.44	92.387	101.96	100.22	111.01	103.05	102.04	101.09	98.855	98.704	101.72	110.11	98.283	105.25	97.586	98.726	102.6	103.66	104.01	100.79	98.725	94.797	103.31	106.29	108.05	107.32	106.6	104.94	93.884	99.702	99.599	98.735	104.46	100.94	101.39	94.315	95.808	93.158	107.63	100.92	98.562	107.65
112	109.68	98.722	112.64	108.13	102.06	113.48	109.15	108.77	102.79	104.88	105.18	114.12	103.94	105.15	99.922	107.88	109.72	106.63	107.36	102.85	102.88	97.942	104.99	105.4	103.66	105.51	108.64	106.59	101.79	104.13	103.54	104.29	108.87	106.35	103.37	107.24	95.985	95.668	107.09	102.86	107.42	99.124	110.25	103.05	105.91	115.56	117.15	114.52	104.6
111.91	116.18	114.67	118	126.84	114.43	114.31	105.45	122.04	121.7	119.88	117.52	117.77	122.97	114.34	119.81	113.75	110.61	114.21	125.24	122.19	120.04	118.53	115.95	111.24	109.43	109.35	110.58	119.36	121.91	109.51	117.61	118.07	115.2	110.63	117.07	119.51	114.56	115.56	114.27	106.64	122.52	108.99	120.61	123.49	114.42	124.48	117.41	116.48	111.48
106.43	108.71	108.32	111.61	102.92	105.87	101.73	111.43	110.13	99.131	102.34	107.77	110.01	102.58	102.68	112.61	111.63	108.67	101.75	115.5	103.59	102.33	116.43	117.03	112.02	105.16	109.56	107.22	111.95	109.89	112.43	110.87	96.145	104.84	103.91	103.81	100.06	103.07	110.48	108.28	102.18	104.61	101.6	111.81	108.87	106.67	112.89	112.58	113.04	102.63
105.92	97.039	92.982	100.34	111.95	102.84	107.09	93.956	92.561	89.602	109.58	100.07	104.89	93.015	102.99	111.14	100.32	102.96	94.44	104.33	94.063	109.66	102.48	100.76	97.932	99.704	96.723	92.494	103.2	98.599	101.7	99.784	101.29	100.1	113.82	105.09	103.72	103.66	102.73	107.28	99.648	98.034	106.77	105.94	108.92	103.19	99.149	96.785	98.991	100.28
108.07	112.33	107.15	110.2	104.17	108.55	110.35	105.97	106.13	107.68	119.83	106.22	102.06	105.31	94.223	100.28	101.26	106.93	98.581	100.14	101.47	116.49	110.05	108.49	99.8	98.257	103.34	104.8	103.68	103.77	96.965	109.33	107.2	107.91	109.44	108.78	107.82	108.01	100.08	112.57	95.198	112.8	106.63	101.05	102.52	106.6	106.25	109.65	106.29	98.802
111.26	105.2	110.35	109.03	111.47	102.34	100.73	108.95	109.07	103.88	106.91	111.47	109.47	103.09	99.827	116.03	113.96	110.97	104.55	104.12	100.98	112.12	105.72	104.47	104.73	106.36	111.02	110.36	95.471	114.05	111.15	113.36	111.69	100.66	105.98	105.8	108.18	104.15	106.65	110.41	106.79	113.22	107.91	107.27	105.96	107.56	101.96	104.15	106.1	102.42
107.87	106.48	105.42	103.41	96.737	95.763	104.28	102.48	97.876	100.92	106.12	111.84	97.638	94.484	95.914	97.761	104.41	101.7	102.08	93.829	105.77	105.25	101.34	106.61	98.976	99.715	108.09	109.14	111.24	99.551	101.16	107.85	98.995	104.42	107.09	103.63	106.03	97.676	106.83	100	100.71	107.56	107.71	101.46	98.497	99.093	99.429	97.426	106.68	105.73
113.04	99.471	103.11	115.55	109.09	111.34	106.88	104.84	106.57	105.82	109.28	100.9	110.52	102.36	99.966	95.785	108.56	102.28	108.57	100.81	102.15	108.17	109.54	106.27	108.72	103.11	117.71	105.28	102.62	109.08	101.28	108.28	113.66	113.85	103.07	107.26	97.946	101.38	106.78	99.91	108.19	105.12	100.58	106.3	99.843	98.806	112.39	117.46	96.657	107.47
108.83	100.29	100.17	110.02	112.25	110.79	107.91	102.17	107.14	103.99	108.23	107.85	122.53	94.403	86.886	102.34	108.29	104.6	107.92	102.28	106.88	107.93	103.07	109.7	102.53	105.46	104.99	105.11	110.24	109.17	105.11	98.656	101.51	100.63	98.431	100.17	103.76	104.42	104.06	101.1	111.15	98.392	114.88	101.2	106.21	101.81	110.09	104.55	114.14	107.59
104.99	104.05	114	112.51	108.38	103.73	112.64	105.62	108.95	97.473	102.08	111.01	98.813	101.94	108.21	109.8	94.658	104.69	101.79	107.12	106.35	106.71	108.6	114.07	104.7	107.9	107.23	112.23	105.13	106.3	109.74	105.52	105.55	105.41	116.45	113.92	90.428	99.871	108.35	116.78	103.66	100.74	100.42	106.31	106.07	100.65	104.83	104.62	102.57	106.6
111.16	113.08	101.65	107.12	100.3	107	99.356	102.17	112.59	105.92	101.85	103.58	107.58	101.11	99.265	108.01	107.94	109.18	108.62	107.21	115.82	114.43	106.04	107.29	109.39	108.59	104.57	99.082	106.91	102.06	105.86	108.19	97.765	100.82	97.141	101.36	106.47	99.442	100.35	106.09	100.34	97.623	97.118	102.4	115.65	104.44	102.27	109.6	112.55	107.8
110.22	113.36	111.14	116.56	115.59	107.08	118.63	113.3	104.41	106.3	108.66	104.49	114.83	116.23	107.79	113.41	121.29	115.13	121.54	103.12	117.41	112.64	106.1	109.31	114.35	122.13	109.44	107.26	106.31	101.11	106.81	109.91	114.54	118.41	112.14	112.34	105.06	110.17	108.08	107.59	108.07	112.44	100.02	107.93	119.55	114.46	115.26	112.97	114.68	110.57
112.46	94.146	104.86	105.08	110.15	114.42	118.86	122.22	111.03	103.11	110.41	112.13	106.64	115.13	121.39	113.45	116.75	110.26	110.05	117.23	114.15	115.07	115.04	115.04	117.83	119.82	117.53	120.19	113.67	116.73	115.55	112.39	123.62	120.22	110.32	105.17	115.31	108.61	108.78	112.31	102.69	126.65	116.25	100.08	106.45	113.15	117.74	112.03	106.54	112.11
116.91	107.9	109.96	111.96	109.35	106.48	107.51	115.67	112.13	111.87	103.39	111.57	102.1	110.09	116.62	118.6	101.72	113.49	111.62	108.53	97.817	115.51	126.07	103.12	113.94	109.42	117.01	105.83	109.59	111.99	103.49	111.22	108.41	109.36	104.98	116.66	119.04	107.47	111.35	110.72	117.23	103.82	110.36	104.73	110.18	111.34	114.51	107.1	118.82	106.89
101.33	96.512	105.71	98.041	101.5	98.696	93.228	90.318	102.43	102.65	99.447	99.225	101.91	95.848	103.36	107.67	103.3	100.24	97.535	96.967	98.778	97.216	93.053	104.02	98.813	89.977	102.32	105.29	93.364	99.66	101.93	89.407	96.316	108.8	98.125	98.651	97.132	105.74	105.01	96.364	103.9	102.39	97.798	90.844	101.2	96.585	101.38	96.878	101.95	99.778
106.87	106.72	110.25	109.93	99.675	111.62	102.23	95.935	102.26	111.2	98.492	102.22	107.91	110.43	109.98	112.28	104.53	115.06	101.42	104.34	102.85	113.76	101.87	103.37	110.45	106.08	116.79	98.413	105.1	99.492	108.71	103.49	113.1	96.588	100.72	107.93	107.16	103.57	107.49	100.74	101.94	97.677	99.383	109.48	109.36	104.8	109.28	113.12	97.363	98.956
103.73	113.36	109.98	107.18	111.27	106.28	105.97	101.22	104.24	110.43	113.43	106.07	110.53	115.94	106.25	115.04	113.69	109.96	106.62	112.5	108.42	111.77	108.11	111.07	95.948	115.82	117.4	106.68	112.4	116.24	106.59	100.27	108.23	110.11	116.13	118.09	113.19	110.09	105.63	106.98	110.84	113.89	113.91	106.81	104.83	107.94	113.04	116.26	107.47	109.45
109.08	111.3	111.59	112.38	115.9	116.46	121.59	119.17	113.63	104.48	116	113.57	127.07	121.95	116.5	109.41	110.34	118.88	108.06	113.45	108.14	117.78	107.76	111.37	113.03	111.08	111.23	119.92	120.5	119.6	108.29	105.29	110.42	110.3	113.46	116.84	102.65	116.53	104.99	113.95	116.27	110.48	112.84	120.53	110.09	119.01	113.31	106.61	112.53	116.41
102.19	107.17	109.11	104.22	104.71	110.33	103.02	107.07	104.07	109.5	113.59	109.91	109.39	106.69	102.77	102.65	107.96	99.937	106.37	108.78	112.08	104.23	103.99	108.51	107.16	94.095	106.02	102.86	105.08	111.36	109.36	111.57	106.29	106.4	109.57	98.376	103.22	100.28	104.78	101.73	122.5	97.003	99.525	100.15	99.889	108.92	110.83	106.58	104.92	99.9
98.386	101.31	101.07	115.24	95.164	94.671	101.55	97.166	102.47	98.556	98.108	98.532	100.78	98.091	96.608	94.575	98.961	96.641	107.81	107.39	113.36	102.25	97.387	98.227	100.91	101.3	97.02	94.733	97.994	101.58	101.75	95.33	97.351	101.42	92.595	97.674	108.37	111.01	101.41	95.692	95.477	112.23	98.319	94.629	98.657	105.49	102.26	101.65	99.603	94.821
110.18	104.08	103.32	107.82	99.658	111.14	106.54	104.62	103.21	100.55	112.41	103.29	100.5	103.2	109.62	110.73	112.38	96.628	104.21	104.6	109.16	105.71	102.59	109.17	103.54	109.59	110.5	97.989	106.39	103	104.73	103.11	105.6	107.78	104.32	102.84	103.7	104.34	109.88	102.55	101.45	112.95	107.1	108.72	104.93	96.35	106.7	95.918	102.22	103.44
107.62	114.79	102.75	111.57	97.284	103.89	115.43	101.26	110.39	105.12	106.07	105.61	90.978	114.11	100.59	114.21	105.53	104.19	108.61	108.48	109.98	100.18	113.77	100.23	100.28	109.02	110.99	107.69	94.664	109.74	112.81	100.27	103.18	106.26	113.72	99.835	106.07	101.58	107.54	100.26	117.02	102.2	108.97	105.55	113.03	113.23	108.19	111.58	96.006	107.81
95.765	96.42	107.74	104.71	99.574	103.85	89.218	95.181	103.64	104.71	96.801	104.44	93.825	93.712	104.17	97.133	105.22	91.26	100.2	101.6	99.712	105.36	95.925	96.714	115.36	100.25	94.652	102.85	100.76	106.26	110.11	98.324	98.656	102.78	105.35	105.92	106.68	100.55	101.67	103.83	99.79	96.883	91.269	98.363	92.254	99.478	99.922	90.446	98.375	97.835
97.917	100.18	107.42	105.55	113.32	102.62	105.1	111.44	109.51	101.5	98.91	110.12	109.43	102.45	105.85	100.86	107.73	101.64	104.14	94.836	100.29	108.06	94.919	107.93	91.061	109.33	118.83	106.67	101.51	109.37	107.22	99.17	110.08	104.96	106.05	108.36	105.47	97.129	102.35	99.152	105.07	106.8	104.87	108.64	108.17	110.51	108.95	111.68	113.79	107.07
107.03	109.83	121.32	115.32	109.09	110.52	117.67	109.22	109.47	115.41	111.15	108.71	115.98	108.81	106.78	111.26	113.33	116.34	106.07	111.52	110.01	117.79	110.03	105.85	112.37	104.79	115.66	115.45	110.8	113.19	110.95	109.23	110.41	119.74	117.99	108.34	120.15	99.044	108.17	108.2	103.91	106.86	110.88	110.3	112.27	105.1	115.39	111.14	116.95	115.27
111.12	117.35	119.92	120.28	115.45	111.38	111.83	118.08	113.54	115.93	119.7	113.39	114.92	122.15	119.3	130.25	120.04	111.53	110.79	114.49	117.88	117.77	118.55	112.22	118.86	113.72	111.2	119.61	107.22	112.7	120.63	114.42	114.69	118.21	118.25	112.2	120.36	118.27	117.37	111.41	120.51	111.88	118.49	111.06	119.91	121.79	118.44	121.39	116.91	123.51
109.67	107.48	108.93	113.11	105.93	103.09	109.13	106.41	107.37	112.03	96.6	107.83	111.29	107.37	98.426	108.94	114.09	107.91	97.497	98.783	110.48	110.28	105.1	112.66	100.49	111.38	107.68	109	110.9	107.62	103.55	105.33	108.02	102.81	106.2	101.78	105.75	109.46	103.37	102.4	109.51	110.48	103.13	101.6	109.21	109.22	103.1	108.07	108.77	110.71
98.68	103.74	109.48	105.55	104.48	106.64	116.29	100.78	104.58	108.25	108.37	98.874	106.99	108.24	102.5	109.63	112.48	103.45	101.78	106.86	114.1	108.34	104.96	101.75	111.92	102.28	106.57	103.29	107.47	103.58	111.44	106.17	113.86	111.3	108.84	108.24	111.02	112.03	96.661	106.16	113.53	107.71	104.87	104.08	107.32	99.212	114.14	112.94	108.59	106.97
108.51	106.95	100.23	95.553	102.29	113.75	107.91	95.702	105.17	110.19	112.42	98.938	100.28	111.75	103.04	100.01	101.67	104.28	108.47	100.95	100.6	105.14	112.79	101.36	98.624	97.767	104.56	102.18	100.35	111.07	107.56	107.32	102.5	107.07	107.78	101.59	91.207	107.53	106.71	100.68	103.52	112.02	102.13	107.71	99.965	102.53	102.19	106.49	97.493	104.27
117.05	105.47	107.37	108.11	116.24	119.75	115.77	112.32	108.25	116.66	119.48	104.03	112.18	116.52	116.74	104.54	113.06	110.68	113.2	105.22	107.88	111.1	111.03	115.76	113.99	107.95	121.79	107.62	109.85	103.79	122.58	103.46	112.62	104.63	110.38	115.63	109.21	111.59	109.54	105.71	121.47	121.96	111.17	120.06	118.07	111.12	118.8	105	110.97	108.52
106.43	108.41	106.86	102.68	101.53	98.859	101.61	97.352	108.99	105.11	114.12	97.691	102.67	105.6	98.136	98.465	100.56	100.54	100.45	103.32	102.52	111.73	115.22	96.914	108.31	105.63	105.92	108.42	105.24	106.58	106.84	103.52	107.46	102.03	100.61	99.781	98.823	103.54	102.33	99.007	104.34	103.82	109.02	99.715	109.79	95.182	102.13	109.3	103.2	96.872
96.844	112.92	102.79	104.34	101.82	104.84	112.93	108.13	110.46	97.742	102.75	103.16	103.7	108.7	100.23	101.69	106.91	113.77	102.05	107.39	99.867	103.95	103.02	99.257	99.673	108.09	105.49	105.47	103.14	106.47	105.6	110.17	110.29	107.26	103.76	105.2	108.26	105.26	106.9	98.827	100.17	104.04	108.16	104.23	99.66	101.95	96.205	109.73	100.1	98.351
113.94	111.1	112.56	109.87	109.05	117.23	117.55	104.5	113.32	121.27	106.36	100.32	115.91	103.81	113.56	107.62	106.85	116.56	116.1	105.65	111.52	114.62	100.39	118.63	114.18	116.36	114.16	113.35	112.86	110.2	115.71	116.86	109.33	119.74	112.47	111.62	108.84	117.12	108.24	115.92	111.48	103.35	110.87	111.35	112.68	106.23	109.85	110.32	109.22	100.49
100.43	100.25	100.18	103.67	102.3	105.53	101.95	106.53	97.093	97.11	98.449	94.15	98.162	93.372	101.58	105.64	94.274	98.592	112.22	95.905	103.54	94.529	97.331	94.524	103.62	98.781	103.91	100.33	96.464	105.97	89.396	103.05	94.409	96.624	92.178	98.987	102.08	105.63	98.551	97.788	96.774	94.784	92.585	104.79	104.37	97.186	94.537	98.347	94.106	96.702
109.98	118.75	107.44	101.08	111.49	110.52	115.74	118.69	104.04	113.09	106.01	110.33	111	112.36	102.11	101.42	105.26	112.05	116.29	105.59	113.97	106.32	103.23	110.49	105.69	105.51	115.83	109	111.27	112.89	112.11	116.5	109.35	113.36	117.36	120.46	107.31	107.3	106.85	111.83	103.94	109.49	109.47	112.43	110.1	112.5	110.65	108.23	106.8	109.16
111.47	102.6	113.15	100.48	103.61	108.26	110.95	99.92	104.12	116.17	105.61	103.65	109.07	108.04	101.55	101.68	108.33	99.928	108.82	111.14	111.35	103.31	104.11	97.067	110.55	108.27	108.6	105.68	100.5	97.295	118.98	96.001	111.71	105.29	100.37	104.55	115.33	105.18	106.38	102.77	107.1	106.77	102.33	101.33	102.7	101.35	104.04	103.76	102.73	101.02
98.741	99.368	97.951	99.211	100.67	99.072	105.81	105.22	113.13	93.145	103.2	102.21	99.97	93.394	103.55	90.367	96.301	105.33	101.51	93.355	97.877	109.57	101.67	93.63	97.925	104.07	97.237	98.799	101.62	92.207	100.1	97.366	98.988	97.948	101.34	102.46	92.465	96.753	96.005	98.592	100.75	95.445	104.06	99.696	101.86	92.227	105.35	99.582	102.8	93.134
108.8	108.68	102.02	98.874	111.63	104.7	124.4	117.67	106.21	99.054	90.284	104.25	107.78	102.6	106.73	112.62	108.22	110.63	103.55	100.9	102.85	102.96	98.805	105.96	106.59	105.09	109.35	103.9	105.03	107.06	104.69	103.11	108.26	109.02	101.06	99.877	100.67	100.58	101.31	104.62	109.1	101.15	110.02	104.43	112.34	104.26	103.74	99.011	104.67	109.32
101.47	104.1	100.85	114.55	100.73	110.19	100.56	107.79	100.59	101.63	103.26	96.058	105.76	105.24	103.92	102.97	109.89	105.86	108.43	103.71	106.66	108.82	98.903	106.64	105.04	104.99	97.682	105.95	110.11	99.52	109.78	97.908	100.66	104.54	103.68	106.3	102.81	106.2	99.759	101.31	109.68	103.71	104.27	104.57	107.81	98.811	100.78	102.51	114.61	103.27
90.424	99.146	94.893	101.33	95.852	112.32	97.76	110.19	94.896	108.59	93.928	93.779	117.15	99.887	100.82	97.838	105.3	95.396	103.27	100.31	106.39	94.881	99.819	104.2	99.962	99.803	100.68	97.684	99.443	110.37	108.89	90.141	113.48	98.329	103.07	99.962	98.139	89.68	99.308	98.259	100.42	107.06	105.23	103.51	89.834	112.91	97.847	90.705	90.235	103.65
114.58	106.61	108.43	109.16	100.26	110.48	102.81	101.11	110.19	101.09	104.6	107.51	108.98	111.24	107.99	110.23	114.73	109.66	99.535	102.45	101.99	104.3	113.5	113.35	96.338	100.8	101.29	105.91	106.78	105.08	103.57	105.66	107	103.91	106.99	108.79	97.992	108.17	103.16	95.065	102.99	100.56	110.09	114.63	106.77	94.767	104.9	104.72	100.51	100.61
100.55	107.31	99.331	103.22	104.06	107.99	112.09	103.89	106.83	111.09	103.05	100.97	98.697	104.32	107.65	105.83	103.12	105.42	100.48	93.397	106.76	99.521	104.36	97.845	112.69	106.75	97.215	107.96	103.59	113.02	106.34	109.5	108.07	105.94	107.45	112.21	100.31	107.33	109.4	107.13	104.01	106.72	100.47	96.572	109	108.29	109.91	109.18	97.971	99.303
104.54	106.31	108.46	99.91	104.14	105.4	95.029	98.777	102.02	106.28	99.656	96.527	106.36	104.55	92.377	98.695	109.39	104.78	103.84	103.87	99.515	101.51	100.47	93.198	115.64	109.82	103.81	109.73	97.274	112.95	102.88	96.693	101.52	110.41	100.43	100.61	101.29	107.58	106.11	114.84	111.72	105.66	103.27	110.23	103.07	97.82	93.804	101.01	107.78	104.48
112.47	115.81	108.97	114.13	115.42	110.81	111.98	106.75	112	109.65	112.47	109.03	117.99	110.15	125.65	108.74	115.22	107.46	110.84	115.28	110.57	108.9	106.69	109.36	110.03	113.26	116.76	116.27	110.09	109.77	108.63	117.56	108.72	118.18	111.46	104.71	113.97	120.34	111.15	109.49	114.25	100.17	113.11	117.72	115.85	116.63	112.87	93.873	112.78	104.72
95.273	99.451	102.89	108.1	99.709	101.72	89.18	101.22	101.35	94.237	107.48	103.92	104.75	91.936	93.046	97.603	97.478	89.233	110.76	92.644	105.38	107.43	99.051	101.94	106.93	107.01	105.96	102.46	97.068	99.313	101.52	104.54	105.44	102.69	104.5	110.95	101.14	95.872	105.42	96.211	93.96	100.61	97.837	100.97	102.18	102.52	98.894	99.25	110.13	107.91
104.54	94.686	100.54	103.85	97.684	98.075	98.258	103.07	105.29	98.974	106.28	101.87	100.2	94.367	107.64	98.447	105.75	95.52	92.193	101.4	107.28	92.557	102.63	94.594	91.65	101.18	109.06	92.406	94.489	110.96	102.87	103.82	92.998	108.73	102.49	94.332	96.153	95.621	101.71	99.298	105.45	100.2	91.624	96.68	101.06	102.84	94.904	99.711	104.26	104.91
120.75	119.45	125.54	114.3	127.81	119.18	114.26	115.69	131.59	117.22	122.62	118.37	113.87	120.25	121.07	110.05	114.82	120.03	112.76	113.1	119.08	116.47	122.52	113.39	116.45	114.5	116.43	122.61	116.9	113.54	120.36	115.43	113.85	116.68	113.87	118.17	115	115.61	118.02	116.71	108.09	117.19	112.41	118.79	114.6	119.6	117.82	122.11	118.33	125.12
105.07	100.84	102.81	109.74	101.17	109.53	102.09	110.4	105.06	104.92	104.01	105.85	109.61	102.21	106.16	107.09	95.913	109.95	108.7	105.54	102.27	99.771	107.93	100.06	100.31	110.01	103.65	109.6	95.926	102.49	101.56	107	108.38	102.4	104.81	95.621	105.17	109.92	101.58	107.82	114.59	103.66	112.48	97.362	113.53	115.13	113.44	95.018	102.29	95.585
103.26	107.62	103.82	104.32	102.5	107.93	102.25	98.572	106.52	104.92	117.58	102.09	115.88	95.889	99.229	98.844	103.91	99.584	103.84	103.49	99.46	105.06	106.01	108.95	111.07	98.842	97.777	108.81	104.17	98.769	100.31	104.07	109.24	95.637	99.616	99.584	104.64	104.5	102.03	109.7	108.19	109.99	106.72	111.08	99.582	105.78	106.11	112.12	99.724	108.22
108.38	111	101.54	103.54	102.52	109.57	105.31	104.85	100.77	105.92	98.582	108.65	109.2	111.5	102.76	98.764	109.63	98.901	109.7	94.668	101.05	114.59	109.25	101.04	99.706	104.37	101.87	107.38	111.51	109.06	106.08	106.01	106.88	101.75	106.02	113.81	102.05	103.46	101.03	104.17	107.91	104.73	109.63	91.85	107.69	98.5	102.64	107.08	110.27	99.541
110.2	105.28	101.6	96.636	106.81	111.7	109.19	108.81	108.73	109.13	101.47	102.77	106.99	100.96	107.77	102.7	96.542	105.86	107.41	103.08	110.04	100.48	104.95	106.38	108.54	108.46	109.82	105.58	110.96	100.76	109.53	102.85	96.039	105.03	106.21	105.42	111.83	106.68	108.25	96.295	104.74	102.85	112.07	102.94	106.89	99.64	106.99	99.747	115.03	106.23
108.41	108.82	106.13	115.29	110.66	111.8	99.768	111.51	119.24	106.31	111.2	125.75	112.58	117.28	108.05	108.44	110.21	111.66	100.76	118.14	113.24	105.94	111.2	109.85	116.48	110.66	112.64	115.36	108.28	112.2	109.71	114.95	115.78	113.96	102.77	112.07	115.01	97.816	114.32	109.91	109.41	113.48	112.72	104.79	116.3	120.39	118.29	113.37	114.11	115.06
115.37	108.39	107.96	101.17	110.46	105.72	110.09	109.06	109.03	106.07	109.78	106.53	108.48	109.64	108.39	111.93	107.03	105.3	100.24	104.85	102.21	100.99	114.44	106.91	101.56	102.31	102.24	112.46	98.572	105.6	95.899	103.13	103.72	97.713	107.5	106.05	106.82	111.65	113.77	103.73	104.96	106.2	111.91	105.18	117.85	117.72	107.23	112.02	115.45	106.88
106.57	96.142	100.45	98.683	98.833	101.99	103.83	95.522	99.717	93.375	96.802	114.66	101.4	91.395	99.302	105.81	104.94	97.988	109.1	112.74	99.954	101.18	93.809	98.855	100.36	113.26	99.577	99.254	104.17	97.569	101.94	92.263	98.709	98.692	104.15	113.67	102.84	103.74	104.38	95.787	95.186	107.38	98.004	101.84	105.94	94.641	99.408	97.193	92.945	87.902
116.88	122.34	106.76	111.42	103.98	103	111.4	114.93	108.26	108.44	113.03	107.91	112.14	115.12	116.52	108.08	117.73	108.74	112.6	118.78	100.63	108.76	119.87	110.23	115.21	115.35	109.76	115.09	117.94	112.09	115.1	111	111.01	111.61	109.08	111.41	111.92	109.33	107.18	111.62	113.76	107.73	111.01	112.82	112.16	112.84	106.22	114.19	105.56	106.1
97.841	108.33	103.92	116.91	104.78	107.12	107.74	103.14	101.85	114.61	105.49	106.15	113.04	107.24	96.973	108.23	107.41	113.2	112.5	104.24	109.61	106.24	107.66	96.109	110.08	102.34	107.19	105.23	101.72	109.59	99.714	106.22	103.65	103.37	109.61	115.77	102.78	103.75	101.4	104.7	108.91	104.41	106.17	111.88	99.796	104.42	110.41	97.342	103.36	107.51
100.11	106.12	104.65	110.1	100.46	104.04	110.58	101.07	111.68	100.42	114.27	105.56	105.78	106.62	111.42	101.98	97.102	101.07	102.36	98.284	103.07	106.89	104.72	103.85	102.46	107.63	103.32	93.91	101.75	92.203	111.1	108.12	101.53	101.64	92.671	100.33	96.437	113.41	110.43	95.428	95.957	105.77	100.6	106.12	109.77	99.893	101.72	105.47	111.75	102.41
108.82	105.56	115.62	110.51	115.31	108.11	114.46	101.43	107.59	117.41	108.57	103.12	109.52	109.4	110.78	109.56	105.01	106.18	104.17	116.77	106.23	99.937	99.168	109.15	102.82	100.8	110.19	104.58	109.04	104.86	109.89	110.18	113.06	106.67	112.59	114.81	107.41	101.14	106.93	108.37	97.212	104.05	110.03	103.73	104.62	101.24	107.59	110.09	101.27	111.89
108.39	119.44	112.7	116.17	103.72	110.09	102.48	104.47	112.75	117.2	109.1	112.02	99.781	115.94	102.62	111.54	109.12	114.29	107.62	101.84	115.27	117.77	102.64	116.39	113.97	112.89	116.28	109.71	109.13	110.1	109.9	111.64	108.2	109.24	101.09	102.82	107.8	115.73	109.66	114.24	113.84	107.25	109.77	113.46	111.87	104.85	108.63	113.75	105.9	111.45
102.89	105.93	106.02	102.36	97.681	106.5	101.57	103.72	103.1	104.18	108.52	107.75	102.23	98.238	104.42	108.36	101.99	105.55	109.71	109.15	107.73	107.32	102.21	98.581	100.95	101.69	98.184	104.49	96.728	110.99	108.54	108.67	104.57	109.43	99.163	106.71	107.67	103.7	95.659	107.88	113.55	103.14	112.08	112.93	100.99	108.58	102.88	108.31	102.93	102.51
111.79	103.38	105.81	115.56	116.37	111.52	114.43	111.41	109.08	116.41	115.28	109.6	118.41	106.03	112.26	109.89	107.7	110.7	105.06	104.99	110.27	105.71	111.84	115.61	108.45	111.4	116.65	104.31	105.97	107.7	115.02	103.83	109.06	105.09	107.98	116.09	117.37	115.87	115.38	102.66	108.77	107.44	113.79	113.32	109.3	108	109.87	110.3	111.96	115.37
98.868	89.738	94.407	97.491	92.281	105.13	95.061	108.91	100.29	100.28	104.8	103.63	103.63	102.11	102.76	92.054	107.58	96.695	98.867	103.79	101.02	95.864	97.445	93.208	101.41	99.415	101.33	104.89	101.82	107.33	99.401	93.666	93.047	98.544	95.241	104.83	111.71	103.53	98.62	102.39	98.598	97.504	102.85	95.276	98.949	99.592	95.313	101.83	101.19	99.616
106.4	106.81	103.86	104.32	106.66	107.69	98.697	109.8	98.216	100.61	95.296	102.36	99.736	108.63	101.79	98.678	96.423	107.44	110.64	108.48	103.33	108.48	106.91	105.71	100.5	110.22	109.28	107.92	103.71	110.04	107.95	100.68	101.81	103.82	101.79	101.83	104.86	106.75	101.68	105.77	99.007	104.81	106.79	111.81	111.77	102.79	100.39	112.67	103.23	103.19
106.47	107.35	109.5	104.4	99.778	99.099	109.61	103.2	102.88	95.025	94.828	109.21	110.55	104.08	98.986	104.89	93.959	105.54	111.24	106.6	109.44	99.874	107.14	99.338	99.858	101.38	106.21	110.75	111.57	108.52	102.03	99.548	102.99	110.63	91.747	104	104.86	110.71	105.94	99.011	100.16	110.71	103.61	104.53	107.88	102.7	102.85	110.57	101.47	113.45
99.719	108.53	102.85	101.49	114.01	102.61	103.46	109.84	107.03	96.115	109.16	101.32	108.5	105.41	118.73	104.02	109.2	108.12	113.84	109.15	115.02	103.92	114.64	108.14	110.96	101.5	104.3	96.492	106.93	110.59	105.95	108.47	99.831	112.14	102.04	100.16	109.95	110.12	114.31	103.3	108.47	103.52	106.76	103.35	110.5	105.25	104.76	114.64	104.53	108.41
99.69	109.75	111.66	103.31	119.09	106.4	107.74	102.11	107.51	108.25	104.2	114.44	101.57	105.67	105.92	103.35	98.303	112.72	109.68	104.41	106.05	113.46	111.4	93.495	98.212	110	103.95	106.82	111.54	94.657	101.22	107.62	98.801	118.44	100.83	108.68	107.64	108.91	119.02	108.05	98.684	107.3	112.72	116	106.98	105.65	106.05	109.81	118.33	115.04
110.99	96.937	104.62	104.17	100.48	108.03	107.74	109.92	113.47	108.09	111.52	102.74	107.43	106.1	106.62	99.653	109.59	103.49	101.84	103.04	111.15	102.95	101.97	96.805	103.72	115.86	93.902	109.34	109.59	110.67	106.91	109.33	105.05	106.05	102.37	99.822	113.97	108.32	109.44	102.95	98.584	109.33	104.78	100.97	110.45	100.57	96.86	96.474	111.48	99.25
115.24	108.43	96.908	95.593	103.41	97.555	117.22	109.57	101.8	113.52	101.34	102.92	102.62	105.78	102.08	109.11	109.28	109.22	107.89	106.35	108.79	112.26	112.46	112	107.31	104.33	115.39	107.64	107.44	111.04	107.76	112.6	108.8	100.56	104.71	104.84	105.95	108.46	109.52	107.64	112.45	107.57	106.17	110.11	107.4	107.86	107.08	103.51	112.05	97.125
115.05	108.98	112.62	110.83	104.13	122.2	102.62	113.07	108.41	109.87	107.22	112.62	109.52	105.17	108.29	107.82	115.08	110.82	113.72	111.95	121.49	99.41	105.68	107.31	115.14	114.12	114.77	114.75	113.12	110.25	107.49	113.15	109.07	122.13	106.46	118.41	104.92	108.34	111.2	114.71	107.16	115.35	109.93	108.35	118.14	106.5	115.3	111.18	109.68	107.91
99.588	106.47	106.82	101.22	109.76	98.706	101.04	110.01	98.748	108.42	113.75	105.82	107.31	103.96	101.9	108.05	109.26	110.26	107.38	114.44	102.54	106.39	109.22	103.99	106.19	99.555	94.245	104.68	109.31	107.21	110.19	110.58	104.78	106.87	106.97	104.34	103.47	100.56	102.39	106.35	104.3	92.693	102.34	98.364	112.01	103	105.73	105.9	102.36	94.878
105.49	110.66	110.31	111.6	105.05	94.137	110.25	95.418	106.54	112.94	110.3	104.67	100.85	105.2	113.27	106.17	110.67	109	99.71	105.71	100.49	105.7	104.11	110.64	104.11	105.31	106.5	103.17	105.41	110.36	110.29	105.4	104.91	112.15	104.55	99.894	111.28	96.697	100.62	104.86	107.53	117.97	105.44	104.99	112.5	107.91	103.96	103.48	104.61	116.54
[truncated: 100 more rows]
[truncated: 150 more columns]
