# Supplementary material for: Genetic dissection of main and epistatic effects of QTL based on augmented triple test cross design
Source: PLoS One. 2017 Dec 14;12(12):e0189054. doi: 10.1371/journal.pone.0189054 (PMC5730204; doi:10.1371/journal.pone.0189054)
Supplement: S8 Supporting Information — (ZIP) [file pone.0189054.s008.zip › z4_1250_0.5_10.csv]

100.78	103.69	101.25	97.096	100.56	95.516	102.18	95.783	99.25	101.13	97.908	102.13	99.376	99.468	100.11	98.777	98.035	101.06	99.996	103.1	99.606	97.983	98.595	99.295	100.94	99.681	101.55	100.67	103.31	100.94	98.764	97.478	100.91	96.979	102.54	98.86	98.46	100.07	97.089	96.358	97.584	101.82	104.55	97.543	98.233	98.991	98.947	98.853	100.14	98.939
105.07	108.77	106.44	108.8	105.59	107.58	105.69	105.81	105.2	109.38	105.61	107.2	101.98	103.94	104.65	108.2	107.47	107.91	107.69	106.57	108.82	106.61	104.7	108.04	109.79	106.36	104.85	106.25	105.84	107.51	107.58	107.86	104.89	105.13	108.61	106.52	105.3	106.02	105.44	108.78	106.11	103.62	107.71	106.62	108.56	106.89	104.31	106.76	106.71	109.75
106.16	109.04	105.67	107.12	107.61	107.96	105.98	109.76	108.99	105.45	105.8	103.7	108.32	106.92	106.68	106.08	106.76	107.29	108.41	107.12	103.28	106.96	106.06	108.92	104.26	104.68	107.46	104.67	104.69	107.96	105.78	104.84	105.25	104.91	106.38	107.57	104.01	107.95	106.01	103.39	107.03	105.81	105	104.99	106.42	109.3	106.02	105.89	102.98	110.14
110.79	112.42	111.69	111.06	111.16	109.94	112.85	110.18	111.23	114.39	111.71	113.78	112.66	113.63	112.14	112.82	111.17	113.37	112.25	108.29	110.69	111.02	113.07	112.95	111.67	111.07	113	111.31	113.57	111.08	111.75	112.85	111.33	112.03	113.33	111.08	114.29	112.11	113.71	114.35	109.55	111.6	112.33	111.07	116.77	112.02	109.3	111.92	112.88	112.39
99.769	100.45	100.63	94.535	99.454	97.579	102	99.487	98.494	100.07	99.636	99.464	99.562	100.16	99.49	100.41	103.51	97.525	99.244	100.69	100.74	98.56	100.87	101.08	101.59	101.79	99.238	100.55	99.267	98.324	99.985	100.16	101.25	98.597	98.821	102.11	99.974	98.582	100.04	98.2	102.35	98.137	98.503	99.123	97.348	103.08	101.3	99.519	99.932	100.34
115.87	115.98	115.34	114.45	116.37	118.65	118.29	113.62	114.96	114.56	116.76	119.96	118.19	115.45	115.01	119.18	116.54	116.84	114.59	113.54	117.42	118.63	115.2	118.38	115.79	116.01	119.12	118.48	115.47	115.08	115.97	116.03	116.83	116.27	118.81	112.55	114.22	113.11	116.1	117.03	115.88	116.01	113.31	114.43	113.08	120.32	114.73	115.11	116.68	112.79
111.6	111.48	111.59	106.98	109.89	108.08	110.51	109.9	109.15	110.27	111.41	108.73	110.34	107.52	110.55	107.88	110.21	109.87	107.99	107.6	110.91	108.33	112.36	109.14	110.11	112.15	109.26	109	106.56	113.03	109.74	106.52	111.7	112.34	112.35	108.66	111.23	110.68	110.02	109.81	108.81	112.01	110.34	110.36	108.71	108.92	113.36	109.12	110.36	107.78
105.48	106.53	106.95	106.14	101.93	107.4	104.65	102	104.06	107.24	104.12	106.43	105.91	105.41	106.34	104.26	105.52	103.67	105.31	106.74	104.66	104.8	108.01	103.66	106.37	106.49	104.21	102.99	104.64	105.3	105.56	104.34	107.88	106.92	104.27	106.66	105.3	107.9	106.83	105.8	106.41	106.49	105.56	104.91	105.36	102.91	104.56	104.01	106.35	104.65
111.42	110.37	109.49	107.89	112.4	113.69	112.66	108.71	111.84	112.56	112.69	113.46	113.18	113.03	112.66	113.06	114.79	112.67	110.31	109.59	110.76	109.47	112.27	114.36	113.26	111.43	113.11	111.19	112.92	112.71	113.15	112.44	113.15	114.8	113.52	111.53	111.25	109.82	110.57	112.05	112.59	108.93	113.36	111.49	110.29	110.19	115.26	111.63	110.32	113.65
106.22	105.78	108.13	108.16	106.38	104.58	106.34	105.32	109.88	108.64	105.82	107.12	108.21	105.39	107.63	110.2	103.6	107.63	109.22	105.2	105.62	108.11	105.41	104.84	105.86	105.44	102.11	107.66	106.95	109.77	108.1	103.72	106.71	108.37	107.27	105.64	105.47	104.01	105.86	105.85	110.26	106.77	108.78	107.29	109.56	106.78	107.91	106.39	109.65	108.59
110.87	109.45	108.69	107.25	112.19	111.38	111.54	109.74	111.58	110.4	106.24	107.73	108.98	111.73	110.31	109.96	109.48	107.79	111.71	110.07	107.05	109.41	109.14	111.25	107.38	108.7	107.95	111.74	109.93	106.17	109.57	109.58	108.65	111.22	112.07	111.38	110.8	110.52	106.71	111.48	107.38	108.77	108.58	107.81	108.76	108.39	107.06	109.85	108.1	113.58
109.44	113.51	113.96	112.73	108.61	111.46	113.3	113.31	111.98	106.93	111.94	109.32	108.26	110.74	112.69	107.67	110.98	109.7	112.33	110.41	111.79	111.3	109.13	113.56	113.11	110.38	110.71	113.27	109.25	112.37	110.07	113.9	107.57	110.33	112.85	112.05	111.8	111.22	110.54	112.28	114.7	110.26	111.73	114.18	111.06	110.77	111.52	110.3	113.71	108.89
102.94	105.38	107.87	105.66	104.67	103.9	104.28	105.96	104.66	104.32	108.16	102.73	103.3	106.62	107.65	109.14	101.95	105.86	107.52	105.58	103.65	105.33	104.39	108.01	104.13	103.35	106.07	107.31	103.6	102.35	108.17	108.66	104.1	108.31	103.9	106.47	106.13	107.71	105.94	104.08	107.1	106.3	106.74	108.26	107.66	106.79	105.15	106.22	108.64	106.41
118.05	116.87	116.32	118.72	113.82	118.56	120.08	117.06	118.65	119.07	118.98	118.7	114.27	116.34	118.07	119.45	118.55	119.62	118.88	115.48	114.28	118.98	115.94	119.32	115.41	116.84	116.21	119.76	120.21	116.83	120.18	116.54	117.5	118.32	119.66	120.41	116.92	116.41	118.94	118.45	117.78	117.91	117.34	116.59	118.38	115.42	115.84	119.45	116.5	116.52
106.87	105.4	109.89	103.61	104.26	107.67	107.04	105.9	106.58	103.95	105.99	107.01	107.2	106.16	105.64	109.72	105	104.68	110.28	104.25	106	104.14	107.37	105.78	107.46	108.52	106.89	107.26	109.3	103.12	102.9	106.63	106.22	104.68	105.51	109.56	107.61	103.1	107.42	105.2	107.14	104.69	106.63	107.42	106.82	106.81	106.07	105.6	107.16	105.73
100.37	101.8	104.22	101.99	102.22	102.18	102.08	99.565	98.276	101.99	103.22	101.29	100.69	102.1	105	101.95	100.16	101.35	100.39	98.647	98.346	101.76	98.471	102.38	101.13	102.27	98.122	100.7	99.393	101.46	100.77	102.26	102.75	97.135	100.27	102.34	101.39	101.68	104.69	98.793	101.17	104.95	103.56	100.52	101.78	101.48	103.01	102.86	101.41	101.3
105.65	105.23	109.86	105.87	106.2	105.57	106.27	106.78	105.62	107.48	104.04	103.6	107.05	105.23	107.53	105.48	106.55	103.54	104.88	105.47	106.11	101.86	103.43	102.45	107.84	109.15	104.85	106.37	103.63	106.24	105.97	105.42	104.6	106.53	106.6	107.42	103.74	105.74	108.29	104.79	103.96	105.28	106.35	106.72	105.83	107.13	102.98	105.38	106.9	107.8
104.27	106.75	105.92	106.38	105.79	104.58	102.46	107.37	108.07	106.66	106.19	104.78	108.45	104.74	109.47	107.76	107.83	105.91	109.85	109.9	106.92	104.72	103.63	105.84	104.68	107.16	106.1	106.84	105.07	107.88	106.69	107.69	105.02	104.63	102.85	105.89	103.33	105.52	104.22	105.71	105.72	107.14	106.3	105.48	107.2	106.3	107.7	107.11	106.67	103.66
103.05	106.11	106.77	103.58	106.15	105.33	108.5	103.84	102.23	106.17	108.33	103.97	102.49	107.77	105.8	105.6	105.06	104.18	106.86	103.8	103.67	103.81	102.86	103.02	103.67	107.63	104.63	106.22	103.65	110.93	104.49	105.16	105.94	106.03	105.15	104.73	104.42	104.42	107.38	107.31	104.55	104.44	106.09	107.18	105.05	102.94	103.37	107.85	105.11	106.73
107.27	108.13	107.71	108.61	106.05	108.73	109.16	107.75	103.29	106.65	106.39	105.14	105.88	107.11	104.48	106.77	107.07	107.31	105.59	104.74	106.86	104.99	107.25	104.56	107.75	107.79	108.72	104.9	106.73	106.17	105.58	106.47	102.29	107.07	107.83	107.48	108.05	106.25	107.42	107.51	106.65	107.27	110.47	109.98	106.13	108.11	109.56	105.92	106.5	107.35
103.56	104.51	106.08	103.34	106.45	105.39	107.56	103.73	109.96	107.7	108.38	104.62	104.64	111.65	105.73	108.74	105.28	104.58	106.19	106.39	108.46	105.85	104.56	104.93	105.02	103.07	106.93	105.51	107.31	106.35	107.63	106.45	103.61	105.72	105.27	103.09	106.64	106.49	104.72	103.92	105.64	106.31	106.71	107.73	109.29	107.06	106.23	103.93	110.38	108.06
98.997	97.744	99.367	100.64	100.55	98.998	97.049	101.7	99.413	101.09	102.51	101.88	96.66	97.902	97.626	101.19	99.296	101.01	100.44	97.954	97.772	98.472	99.097	98.072	97.769	101.97	101.65	101.29	100.92	100.5	99.93	102.03	95.748	101.61	101.4	99.882	101.7	98.674	100.62	99.354	101.05	100.91	101.27	100.47	100.5	100.42	101.3	97.663	100.46	100.21
106.86	109.42	105.1	106.16	105.87	103.96	106.91	108.03	106.83	105.06	106.66	104.24	106.9	106.56	105.07	108.8	105.97	109.61	104.9	104.47	107.6	105.57	105.44	103.15	106.18	104.93	108.91	105.48	107.29	103.13	106.72	103.72	106.31	106.41	103.88	106.23	106.48	107.44	103.01	104.52	106.5	107.78	106.57	104.49	107.96	106.8	108.58	106.18	105.54	103.81
105.3	106.89	106.36	109.01	107.53	104.71	104.76	107.87	102.84	102.16	104.05	106.82	106.66	105.86	106.48	105.82	102.48	107.15	105.07	106.54	106.13	104.97	105.04	105.7	107.41	106.86	103.26	103.53	109.19	103.62	104.6	107.33	104.33	101.92	104.34	104.57	104.22	104.42	107.86	100.49	103.47	104.21	108.9	106.7	105.21	105.94	105.4	103.7	105.01	101.97
106.68	102.21	106.3	103.08	105.56	107.29	106.36	109.35	104.74	101.15	104.42	106.53	106.79	103.9	104.28	102.27	104.61	103.91	107.19	103.95	108.59	105.88	107.66	104.61	106.07	107.11	105.49	104.98	104.34	105.27	103.73	106.21	107.49	105.38	105.29	104.03	105.67	105.04	104.16	107.3	105.63	107	105.01	105.64	105.32	108.49	104.24	106.19	106.55	107.94
116.99	114.29	117.76	117.33	118.96	115.33	117.25	112.34	113.9	117.65	119.45	116.65	116.16	118.08	115.23	117.6	114.47	115.83	116.46	113.6	115.85	115.18	113.1	111.12	115.5	116.16	116.39	114.57	118.03	117.6	112.07	118.32	116.03	115.95	117.13	116.12	112	114.18	116.45	117.67	115.19	113.87	116.7	114.06	114.49	116.91	116.77	115.49	115.26	116.1
98.705	101.95	101.31	99.277	101.85	98.32	101.51	103.27	101.19	100.93	97.932	100.34	98.695	99.169	100.97	98.491	96.313	99.672	99.94	101.56	99.666	99.65	96.767	99.394	98.721	98.981	101.39	100.94	98.473	98.805	97.503	102.61	100.95	99.814	100.27	97.837	97.708	99.204	99.855	101.28	100.68	99.803	100.31	100.42	100.96	99.124	100.55	97.499	98.526	100.73
105.24	100.16	100.62	105.59	102.94	103.68	105.49	103.78	106.4	106.08	105.72	104.29	104.04	105.48	105.36	103.68	108.27	102.41	104.26	102.84	105.6	102.18	105.8	103.47	105.95	105.65	103.75	106.11	105.53	103.83	106.87	105.8	101.64	107.1	103.97	107.27	103.6	103.48	105.52	106.47	105.82	103.9	103.28	99.687	106.98	103.06	102.98	105.18	104.42	104.95
106.32	106.99	108.53	107.07	106.21	106.23	108.08	103.47	109.59	107.03	103.51	107.26	109.52	107.2	103.48	106.7	107.17	106.19	106.29	105.04	108.82	108.22	105.55	104.9	104.55	106.14	103.38	107.46	105.74	104.66	107.32	106.11	104.78	107.73	103.77	107.7	102.9	106.22	104.49	106.22	105.49	102.66	104.92	105.88	103.03	103.8	105.8	106.53	106.38	104.65
105.34	106.94	103.99	108.64	104.52	104.08	102.5	105.2	104.18	104.96	108.92	104.55	104.15	103.7	108.13	102.81	104.22	104.4	104.8	108.73	106.72	107.65	108.94	105.17	106.08	104.6	105.66	105.63	105.89	104.76	106.16	101.82	101.7	103.96	104.64	108.57	104.2	105.07	102.67	104.1	106.67	105.69	103.51	109.15	106.75	104.31	104.7	101.15	106.54	104.57
108.22	108.03	107.85	105.97	110.8	108.25	105.83	107.92	105.8	104.18	108.69	106.13	107.09	105.49	107.7	104.12	105.32	103.27	104.6	104.46	108.41	106.76	107.2	106.17	107.33	103.63	103.26	105.62	107.38	107.86	105.76	104.94	107.28	109.38	108.79	108.44	104.3	108.58	104	108.78	105.56	105.84	105.02	105.92	108.54	109.12	106.13	106.49	107.3	108.78
101.77	99.563	100.66	100.95	100.25	97.999	100.52	98.73	98.03	100.22	101.66	100.68	100.62	100.69	99.896	99.044	98.543	98.966	97.374	97.916	98.791	98.632	101.27	100.25	99.304	101.77	100.08	100.6	99.383	99.482	99.688	100.3	97.197	102.5	98.131	100.82	99.746	101.99	102.29	99.355	100.32	99.995	96.663	102.41	100.92	103.02	100.28	96.445	96.268	100.91
106.92	105.09	104.2	103.7	105.94	104.85	106.76	107.86	101.83	105.82	108.83	107.7	103.78	103.76	105.8	107.47	103.76	103.64	110	105.07	105.3	107.01	107.59	105.35	102.77	107.28	103.68	102.1	104.75	105.37	103.02	105.68	107	107.32	109.32	103.16	106.42	105.76	104.15	107.29	103.84	104.97	107.02	104.59	106.77	105.5	106.65	103.99	101.09	105.98
102.88	103.99	104.25	104.89	106.45	105.04	104.41	106.95	106.79	105.74	107.39	106.33	104.71	104.81	103.28	107.19	105.6	106.33	106.33	103.61	107.69	106.89	105.87	105.4	105.85	103.59	106.78	106.76	102.98	105.43	104.36	101.47	104.37	109.1	107.49	106.07	105.46	106.15	106.29	106.99	105.1	107.09	103.35	105.26	106.58	109.1	107.96	104.91	105.38	104.27
103.83	106.21	105.71	107.44	104.74	105.21	106.94	105.62	105.53	106.91	104.73	111.92	108.74	105.32	105.11	106.2	106.73	103.94	109.69	107.06	102.24	103.68	105.39	103.71	106.04	103.45	107.7	101.28	107.13	106.33	106.34	107.22	101.66	105.26	105.31	109.22	104	103.85	106.24	106.38	103.72	104.69	108.2	104.98	106.35	103.46	104.84	104.74	107.11	101.98
107.04	110.04	103.08	104.88	110.3	105.02	106.04	104.46	104.27	104.78	110.18	107.51	107.3	106.85	104.62	103.54	106.89	106.59	104.43	105.17	103.56	108.42	104.01	105.38	104.49	106.57	105.95	104.24	106.96	105.04	106.75	106.37	103.51	105.27	104.96	107.99	106.32	103.98	105.64	104.18	104.05	104.07	102.2	104.51	104.61	106.74	107.53	105.59	103.72	104.13
105.52	103.37	106.91	103.5	108	107.96	105.85	104.75	108.61	104.88	106.12	107.67	108.27	105.69	107.4	108.63	104.23	105.35	105.99	104.42	104.54	105.24	105.36	107.05	106.05	107.21	107.98	104.32	105.92	107.9	105.88	102.4	106.93	107.26	108.12	106.72	101.49	105.8	105.13	106.91	105.38	105.99	105.38	105	108.31	107.36	109.54	107.41	106.95	104.6
101.29	101.19	103.26	102.76	97.558	98.776	99.099	101.95	100.75	100.62	100.51	103.57	103.41	98.291	102.93	99.317	101.54	102.88	100.79	99.508	99.879	101.77	97.271	100.69	100.09	99.985	100.56	100.18	103.54	103.48	100.68	100.72	100.84	102.9	100.06	96.709	99.794	100.82	100.55	103.06	101.25	102.62	99.324	100.4	98.669	99.58	100.92	100.18	100.38	99.698
111.8	110.93	112.59	110.89	112.91	110.25	110.65	111.44	114.31	112.06	111.71	113.71	112.42	112.43	112.88	110.56	110.48	113.41	113.14	111.98	112.23	114.85	110.78	110.6	110.95	110.85	110.32	111.2	111.53	110.63	114.7	114.03	109.02	110.59	112.96	112.52	112.68	110.36	111.8	114.14	111.42	109.82	112.64	110.66	111.36	111.04	110.41	111.75	115.92	111.19
104.29	107.51	106.83	105.64	105.01	107.81	106.62	105.88	105.64	103.3	103.95	103.54	104.84	105.66	104.58	107.15	104.1	107.12	105.23	107.14	104.87	103.51	105.26	106.5	105.79	106.66	106.41	102.77	104.83	104.11	106.33	107.25	104.47	108.8	105.38	104.68	107.36	107.07	109.21	108.17	104.8	108.55	104.68	105.56	105.84	105.11	106.22	105	102.95	108.27
103.11	105.84	105.24	107.58	106.18	105.11	106.07	109.19	107.25	106.03	107.84	107.4	105.33	106.36	105.7	102.41	103.73	104.69	104.1	106.99	103.07	108.74	104.76	103.43	105.66	102.58	105.9	106.24	104.74	103.46	106.18	104.09	104.67	107.08	106.21	105.14	106.74	108.57	104.48	105.63	106.86	105.81	105.81	106.39	106.95	106.67	107.15	106.26	106.62	106.17
105.2	104.68	107.2	103.88	104.9	105.28	103.89	105.26	105.79	103.12	105.66	105.65	105.79	102.48	107.1	104.85	105.31	104.68	105.61	105.9	104.61	106.08	106.17	104.28	106.11	107.28	104.64	103.93	104.24	101.93	105.93	103.71	107.1	105.84	103.81	106.05	102.56	107.28	106.17	105.74	105.11	103.19	107.04	106.59	105.97	103.7	105.25	102.87	103.42	105.49
106.62	104.23	104.96	104.06	103.68	102.96	105.9	104.84	108.91	104.42	104.98	105.32	106.6	108.32	103.8	104.53	104.83	106.78	99.969	105.85	106.71	104.18	104.43	108.11	107.1	104.07	103.23	106.13	108.53	103.68	106.35	102.9	106.43	105.39	104.66	105.34	107.09	107.35	105.75	105.29	104.63	102.35	104.62	107.77	102.55	106.95	105.01	104.67	106.72	104.82
101.65	106.41	106.63	106.24	108.34	104.79	107.64	104.83	106.07	103.6	105.2	106.22	105.09	104.03	105.31	103.36	107.17	108.3	103.61	107.06	106.87	106.2	103.67	107.03	105.65	104.88	104.26	103.67	102.99	103.45	106.53	103.81	107.12	105.44	106.47	103.77	104.76	104.93	106.56	108.21	108.01	107.65	108.73	103.99	103.83	106.09	105.8	107	106.18	104.47
109.38	112.89	111.75	108.93	111.36	112.55	114.01	112.44	114.32	111.3	107.62	111.57	111.85	113.16	108.7	115.45	112.39	109.96	110.75	109.94	111.76	107.94	112.27	110.82	111.52	109.96	108.64	114.2	113	106.93	112.04	110.96	112.16	112.48	109.15	111.63	108.07	111.19	109.93	112.98	113.56	111.45	110.34	111.45	111.32	112.32	108.46	110.78	110.69	112.13
104.38	105.06	106	104.77	107.41	103.97	105.23	105.45	105.5	106.92	104.5	107.15	106.31	105.04	108.15	104.54	105.27	107.8	105.26	105.04	104.11	104.5	106.03	103.92	105.08	107.21	105.37	106.95	107.73	107.19	105.99	109.73	108.42	103.68	106.75	107	102.31	104.64	105.55	106.63	105.48	105.8	107.21	110.25	105.29	106.76	106.3	104.2	104.58	106.45
105.9	108.39	109.62	104.74	109.35	105.35	106.73	103.91	106.11	105.96	109.04	107.56	104.53	105.83	106.93	107.95	103.46	110.43	106.84	106.84	105.68	108.75	106.85	105.1	106.58	108.25	109.21	107.04	106.74	107.23	108.32	104.4	110.29	107.54	105.92	108.67	106.5	105	105.22	107.94	106.34	105.21	105.3	108.37	106.41	107.46	108.14	105.54	105.71	108.4
106.66	107.71	107.26	105.02	103.77	104.06	108.9	108.56	106.9	106.33	108.26	103.98	106.64	109.93	103.54	107.16	107.51	107.12	109.37	105.62	108.45	104.2	104.51	106.96	109.04	104.49	106.95	106.35	107.28	105.91	106.46	107.5	105.4	106.3	106.15	109.11	107.68	105.98	106.3	106.67	108	106.93	109.4	106.14	106.55	108.92	105.6	106.83	104.43	103.77
103.29	105.61	104.35	104.1	103.21	102.6	102.22	104.89	105.21	105.87	103.81	103.03	103.57	104.91	105.69	103.94	103.88	105.38	101.49	103.46	106.88	105.22	104.01	103.23	105.4	100.94	105.7	104.95	102.93	104.77	104.43	105.41	105.71	104.89	103.95	102.17	104.39	105.15	105.74	103.42	104.93	104.67	102.03	104.44	101.31	102.07	104.88	105.34	103.25	102.07
107.4	106.49	108.01	105.7	103.44	105.93	105.59	107.58	104.73	106.55	108.64	107.18	104.18	104.34	108.1	103.45	104.82	104.76	104.54	101.94	106.25	106.35	105.1	106.15	106.27	107.32	108.71	105.6	106.47	104.29	105.77	105.44	106.85	106.01	105.92	105.85	104.38	110.9	102.82	103.56	106.58	106.21	107.05	102.57	104.74	106.41	106.33	107.33	105.38	103.99
103.38	103.34	106.04	104.21	103.32	103.68	101.81	103.69	106.14	101.8	104.84	105.54	104.21	104.09	106.33	104.59	103.71	105.4	105.82	101.6	104.85	105.35	103.96	102.53	103.62	100.92	105.84	104	102.96	101.39	104.44	102.68	105.44	101.79	106.46	107.6	103.27	105.47	104.13	104.37	106.85	101.49	103.48	102.08	103.7	104.58	105.4	103.36	103.71	105.27
107.11	100.98	105.16	107.48	106.6	104.18	105.08	106.68	106.21	105.72	107.18	107.37	106.35	105.31	102.89	103.6	103.08	106.38	106.24	109.56	106.02	108.86	107.37	106.15	108.21	108.39	105.67	107.43	104.57	103.52	107.38	105.57	104.75	104.1	105.12	102.73	106.11	106.6	109.38	104.35	107.01	108.43	107.67	107.79	105.27	102.78	109.15	106.28	105.1	104.2
102.15	105.59	106.85	106.15	108.66	103.33	107.82	106.23	106.51	107.91	109.03	105.89	106.41	104.11	106.06	106.71	104.78	105.46	107.34	108.45	104.17	107.15	109.44	102.35	103.32	105.25	104.77	106.36	105.92	102.35	110.18	106.87	106.57	102.09	103.56	103.46	107.93	108.15	106.08	106.63	107.06	106.95	106.08	107.27	104.18	106.05	107.45	106.23	103.7	102.31
105.3	106.36	106.9	105.16	101.01	106.71	105.93	101.91	106.14	106.6	108.18	104.9	108.91	106.22	106.88	106.43	105.94	106.65	102.81	106.34	106.28	106.56	105.49	104.9	105.8	106.38	104.79	104.52	106.23	105.33	105.91	107.8	106.19	103.99	106.5	107.55	105.48	102.07	106.2	102.23	106.04	102.42	105.76	107.06	105.99	106.31	105.44	105.28	105.31	103.69
96.85	98.703	102.37	99.397	99.98	100.19	98.623	97.807	101.03	100.28	96.815	102.15	96.995	102.77	100.17	103.08	99.982	98.699	98.034	99.38	102.1	98.717	102.96	98.724	99.539	100.56	98.693	98.049	99.927	98.29	98.914	101.48	98.651	95.953	100.19	95.379	99.351	100.81	99.455	97.556	95.511	100.5	98.746	97.508	99.841	99.992	100.6	99.526	100.35	100.39
115.84	118.97	118.09	116.16	118.14	117.4	117.76	117.03	120.31	118.14	120.9	115.24	117.51	117.83	113.3	120.85	116.92	116.47	116.76	116.85	116.54	116.85	118.52	116.83	117.84	117.56	116.17	119.45	118.76	115.45	117.02	120.17	117.43	117.89	115.98	113.66	116.86	117.7	115	116.24	119.08	119.89	117.13	119.72	116.9	116.51	120.33	118.55	117.37	117.49
107.47	104.89	104.67	106.74	107.92	102.83	102.38	107.61	108.36	105.45	103.91	105.34	105.2	103.94	104.15	106.24	106.07	106.93	106.86	104.94	106.62	106.39	106.34	104.5	105.34	105.69	105.75	105.68	106.69	108.19	106	108.01	104.9	107.03	103.99	107.59	106.4	106.51	107.46	105.58	106.32	105.62	108.41	105.84	105.13	105.1	105.14	104.44	104.51	106.55
106.88	104.25	108.35	106.43	108.72	104.08	104.62	107.54	104.72	104.56	104.47	103.92	105.43	105.61	107.37	109.27	108.78	107.84	106.08	104.13	106.08	111.42	105.97	106.69	105.68	104.55	106.01	107.29	106.39	106.42	109.08	106.97	105.95	106.63	106.38	107.45	105.73	106.79	104.84	104.77	107.84	110.33	109.11	106.48	106.39	106.87	105.58	105.72	106.07	104.44
104.45	102.76	107.31	107.25	107.24	103.86	105.41	106.3	105.72	104.71	106.01	104.09	104.33	102.41	102.88	105.64	106.52	107.78	106.54	105.17	106.1	106.52	107.85	106.14	104.24	105.5	104.13	102.66	106.84	104.93	105.98	102.46	108.01	106.83	106.83	105.87	104.45	106.17	102.1	104.22	100.77	108.21	105.41	106.05	105.74	104.37	102.54	105.21	102.41	108.47
107.67	103.73	103	105.69	105.83	106.06	103.6	103.93	104.96	104.99	102.73	104.05	107.1	105.63	105.27	104.66	102.57	103.8	105.33	103.34	107.03	105.51	104.11	107.25	105.19	105.83	102.28	106.13	104.22	102.55	104.35	105.35	104.38	102.35	103.88	104.23	102.87	103.69	102.98	104.9	104.53	102.32	104.27	105.34	102.19	101.02	109.05	103.18	105.5	101.78
106.77	103.79	102.74	104.37	106.01	103.88	101.96	106.66	103.48	103.91	102.95	104.33	104.83	104.18	102.97	103.11	106.75	100.89	105.44	106.1	104.31	102.26	104.4	104.15	106.51	105.86	102.49	107.51	103.65	106.48	105.89	102.58	105.09	103.38	108.17	105.51	104.86	106.4	104.75	105	108.39	106.77	106.85	104.7	104.67	104.5	101.59	104.87	104.86	104.66
103.52	104.69	104.06	104.54	103.77	105.46	101.56	107.1	105.63	102.23	109.68	104.86	104.15	104.6	105.27	103.74	103.25	105.12	104.51	106.5	109.63	105.1	102.98	102.44	106.38	104.71	102.81	102.45	107.13	106.78	106.11	105.34	105.16	105.2	104.18	106.71	103.91	105.86	108.43	102.78	105.16	105.92	107.38	105.63	106	106.11	104.46	107.01	106.24	108.2
115.16	118.24	113.38	114.13	116.89	116.16	116.02	114.96	117.53	118.12	117.5	114.09	115.72	115.93	117.85	115.17	116.48	116.07	118.94	117.02	111.11	114.9	118.73	114.19	117.69	116.66	117.28	115.86	116.25	115.01	114.47	117.15	117.18	117.48	114.8	115.07	117.55	114.87	114.88	117.38	116.06	116.59	117.25	117.52	113.55	114.02	115.97	117.95	117.37	115.68
101.01	101.96	97.842	99.749	99.046	98.236	102.98	98.006	100.55	101.25	101.04	100.29	101.01	98.606	99.934	96.952	97.387	99.793	96.488	99.608	99.389	98.463	99.598	102.64	101.35	101.69	102.57	100.13	99.049	97.365	99.701	101.25	99.764	99.502	97.536	98.636	96.66	101.06	104.11	100.42	100.53	100.8	102.34	101.85	96.612	98.883	98.383	100.56	100.42	101
104.29	104.14	104.5	105.88	104.56	102.62	103.89	102.06	107.29	102.92	102.63	108.23	104.6	104.16	101.05	104.69	102.61	105.75	104.16	103.04	102.2	107.29	107.2	101.66	102.25	103.65	101.69	102.73	104.96	106.69	105.19	103.04	102.54	102.75	104.24	107.63	104.99	101.8	103.11	102.95	106.36	101.9	106.89	107.22	101.19	104.68	103.11	104.65	108.21	102.82
104.87	106.99	102.35	105.23	105.21	105.79	105.99	104.31	104.51	104.54	103.4	103.48	105.09	103.05	108.13	109	107.21	104.28	104.16	106.84	106.65	106.59	104.27	104.01	104.62	104.83	105.56	104.55	106.03	101.86	107.45	102.44	109.39	102.81	108.68	106.07	105.58	106.23	106.61	103.94	106.68	106.69	103.21	106.37	104.73	105.16	106.76	106.67	108.07	106.17
104.33	106.3	109	105.24	108.78	105.98	105.91	107.08	106.56	104.13	106.8	105.78	109.36	106.3	104.09	108.56	106.89	107.86	106.46	107.12	108.79	102.71	107.4	111.2	104.5	105.74	106.53	107.33	108.6	105.29	109.52	107.47	107.52	107.46	104.78	108.43	106.84	105.79	105.05	108.19	106.59	106.34	103.73	104.36	107.9	106	106.37	106.23	104.32	107.39
109.48	111.21	110.69	109.45	111.67	108.67	110.82	111.47	112.02	110.16	109.9	109.85	111.11	107.64	109.96	112.58	111.52	115.41	109.57	109.16	112.18	114.67	107.33	113.2	109.77	110.56	110.35	110.77	107.59	112.01	112.19	110.98	109.98	110.84	109.01	107.67	110.33	109.47	112.79	108.25	107.68	111.23	110.01	109.99	112.27	108.22	110.55	111.84	108.73	112.11
104.83	103.94	106.7	107.77	104.5	102.73	104.06	108.17	105.03	107.02	105.78	106.32	105.59	106.97	105.3	105.98	107.49	104.04	105.21	108.59	106.01	106.68	105.37	104.36	106.82	103.41	104.72	106.06	103.73	107.05	107.24	104.68	106.03	107.69	105.31	106.22	105.57	105.62	105.51	105.71	102.08	105.08	105.67	104.76	107.83	105.69	104.32	108.1	107.63	104.78
106.96	103.48	109.34	108.02	105.73	107	105.15	107.42	105.84	107.36	106.04	106.37	106.86	106.02	107.88	109.42	105.32	109.23	104.79	106.14	105.17	107.51	106.73	108.44	105.18	106.32	104.73	105.68	108.91	103.96	108.05	107.54	108.13	107.43	105.46	109.33	105.24	106.11	107.01	102.74	106.08	105.91	108.7	108.41	107.19	107.12	105.72	108.11	107.76	105.38
108.18	105.72	110.73	114.43	109.17	106.6	108.29	109.6	107.71	106.02	105.3	106.47	106.65	104.22	106.3	106.1	109.36	107.53	106.71	106.46	104.95	104.04	108.93	105.78	110.1	109.09	106.81	108.93	108.58	107.6	106.54	105.72	106.07	109.17	106.84	104.62	105.96	108.05	106.74	108.53	105.7	112.3	107.72	109.31	104.38	105.81	106.66	106.5	106.67	105.83
107.14	104.57	107.09	106.85	105.77	107.36	105.96	105.16	103.66	104.97	107.35	103.28	109.28	102.93	105.94	106.81	106.54	106.76	105.36	106.3	104.89	103.5	102.91	103.67	104.38	107.42	109.5	109.84	108.2	106.8	106.98	107.52	105.46	106.38	106.11	102.86	108.4	106.71	106.2	106.4	109.13	105.55	104.79	108.98	105.97	107.13	107.6	104.78	106.17	108.73
105.24	104.26	105.28	105.24	104.28	104.5	108.41	103.24	103.17	104.71	103.13	103.87	104.22	105.2	103.48	104	106.24	102.61	104.15	103.68	103.63	104.28	103.76	104.04	101.74	104.4	104.26	103.07	105.6	104.56	105.37	103.96	106.52	106.17	103.36	107.12	102.94	104.22	105.23	104.8	104.89	107.93	104.87	105.1	100.5	105.86	103.03	103.76	104.57	104.73
110.56	111.09	110.75	112.39	109.44	112.09	110.87	110.78	110.08	110.32	114.12	109.58	112.22	109	112.93	113.62	114.07	111.46	113.34	111.34	107.99	112.12	110.86	113.28	110.17	112.6	111.2	111.09	112.93	112.49	107.86	110.05	112.55	110.41	111	112.45	112.61	111.33	106.93	112.21	114.41	110.17	116.03	109.49	113.38	112.72	111.37	112.87	112.66	113.08
112.52	110.92	112.71	113.79	110.57	114.57	110.53	111.34	113	112	108.85	112.03	111.87	109.7	113.44	110.02	110.5	111.16	110.37	109.88	115.26	113.38	110.3	109.88	110.5	109.74	112.19	112.04	108.52	108.04	112.15	114.85	110.7	110.13	111.89	108.8	111.12	109.86	111.45	110.71	111.83	114.36	111.84	112.73	110.35	109.94	110.67	114.38	113.76	111.41
105.39	106.84	107.09	106.56	107.12	108.42	106.85	106.92	105.96	108.18	104.67	107.69	104.86	108.19	106.09	105.27	105.49	104.55	108.53	109	105.6	107.26	108.22	106.82	110.77	106.74	109.02	104.32	101.88	105.56	106.68	105.84	106.2	106.35	106.82	105.08	103.97	107.74	106.95	104.49	109.38	106.79	107.77	106.51	105.97	108.31	106.17	105.03	106.44	103.58
104.43	107.35	107.88	105.33	103.64	106.53	103.11	105.97	103.55	106.15	102.86	108.02	105.29	105.92	104.98	104.54	105.07	102.29	105.57	103.83	107.86	109.67	103.96	103.81	104.49	104.74	105.15	105.32	104.05	108.31	107.22	107.6	107.12	105.8	107.44	105.52	104.92	104.61	104.89	108.22	106.18	104	102.25	105.38	104.3	105.84	106.15	106.5	105.45	104.82
104.34	102.11	103.66	101.24	103.6	102.33	106.57	104.75	101.55	103.3	101.77	104.83	104.4	104.76	104.57	102.71	106.88	102.97	101.87	103.37	103.5	102.47	107.13	107.27	107.43	100.85	102.52	105.33	103.13	105.25	104.67	101.7	105.34	105.65	101.17	103.71	102.2	105.04	104.94	106.93	103.48	104.72	104.66	103.41	104.02	101.3	101.15	105.38	101.79	100.98
101.07	101.2	101.06	100.57	102.2	100.4	99.343	102.62	98.379	99.552	100.35	99.002	98.577	106.1	99.907	99.888	102.68	99.809	100.68	100.42	101.55	98.385	97.052	100.12	99.283	103.83	102.4	99.965	98.829	100.61	100.11	102.52	101.57	100.27	96.676	100.85	99.613	99.738	97.51	100.9	99.592	98.642	102.21	103.06	100.3	98.626	103.45	98.758	99.255	100.23
107.75	106.42	105.93	108.23	107.2	106.71	110.17	106.05	105.48	106.43	105.68	107.22	103.88	104.64	107.95	105.46	106.65	104.28	107.72	108.14	105.8	104.12	106.66	107.75	106.66	107.81	106.43	105.94	107.76	108.68	105.08	105.19	104.54	108.19	108.23	105.32	107.32	106.55	102.34	108.98	106.54	106.55	108.6	106.18	107.04	106.67	105.03	103.46	103.54	106.17
107.87	113.29	111.97	108.38	110.92	110.09	112.36	109.51	106.51	112.12	110.02	112.38	110.69	108.65	111.65	110.49	113.03	110.94	109.94	109.82	110.81	107.87	105.77	108.73	109.74	107.92	110.81	106.9	107.29	110.95	108.76	111.47	109.35	110.06	109.52	113.59	111.54	111.29	112.34	109.78	108.63	109.7	110.74	111.22	109.96	108.04	110.11	110.22	109.85	109.27
107.31	103.47	103.95	107.66	104.71	105.65	102.03	101.08	103.13	107.01	105.03	106.64	100.49	106.03	109.22	102.89	105.48	101.76	99.288	101.38	103.55	102.86	105.09	102.11	100.69	106.54	106.03	105.7	103.3	104.26	102.2	103.52	104.58	104.03	107.25	103.7	100.82	103.32	103.4	103.48	102.24	101.82	100.84	107.72	102.69	105.57	105.21	106.56	107.6	104.76
104.39	105.44	108.89	106.3	105.05	104.17	106.02	106.75	104.82	104.25	106.51	105.78	104.11	106.55	109.36	107.8	101.72	107.67	107.88	104.98	106.72	107.22	105.82	104.81	106.06	107.59	106.25	106.02	105.23	105.25	105.19	104.33	104.75	105.78	104.31	104.51	106.12	102.84	107.63	105.44	104.75	107.1	104.83	107.4	106.16	104.68	105.69	108.72	105.37	108.68
94.328	101.82	101.95	100.37	98.19	99.818	100.06	100.9	98.829	99.493	103.12	101.44	100.42	100.98	99.95	102.63	97.297	99.814	99.795	99.93	100.33	99.709	95.6	101.68	97.689	101.25	101.48	98.787	99.012	100.87	100	99.042	101.1	100.7	98.353	101.93	99.952	96.784	100.59	102.01	97.078	100.28	99.487	99.885	99.591	102.05	102.6	100.36	98.133	97.574
99.513	100.99	102.74	101.82	101.44	98.184	98.105	102.47	102.49	102.49	101.93	99.21	100.31	101.53	102.11	101.02	99.545	98.866	102.41	101.08	100.75	99.405	98.067	99.598	100.57	100.97	99.646	99.682	100.06	102.58	101.05	104.02	100.18	98.842	102.67	99.236	99.538	103.77	100.13	102.54	99.382	101.28	98	100.9	103.68	101.96	103.63	100.3	99.108	101.89
105.49	102.82	104.08	107.83	104.67	102.46	107.18	102.37	104.27	103.97	101.78	105.78	100.74	102.58	102.13	108.42	104.21	104.85	101.17	104.19	104.78	106.1	103.44	101.23	103.67	100.96	101.99	102.82	105.8	105.34	104.31	103.75	105.62	102.4	102.39	106.3	104.46	107.54	105.31	105.51	106.13	102.23	102.07	103.7	106.64	105.16	102.8	102.36	104.59	106.31
109.5	109.38	113.63	114.37	112.31	110.01	111.67	112.37	111.43	108.88	110.74	108.65	111.39	111.82	113.65	111.05	109.73	109.28	109.16	112.33	110.24	111.38	112.17	112.28	108.34	110.98	113.02	111.93	112.68	110.57	111.36	111.03	110.77	108.59	107.95	108.2	111.52	110.02	110.8	109.45	108.87	111.5	111.11	112.87	110.79	109.26	110.07	113.23	107.61	111.94
101.17	101.3	98.833	97.271	101.01	98.616	99.743	99.258	96.555	99.871	100.22	103.06	99.759	100.58	101.22	99.539	98.602	99.285	101.85	100.67	99.013	102.81	102.63	100.41	98.313	99.941	101.1	98.168	101.46	102.33	97.921	103.57	100.86	100	100.46	102.99	98.917	100.85	100.09	98.951	101.36	100.26	101.5	101.58	99.998	98.406	100.73	101.87	98.577	101.43
112.06	111.24	111.06	110.79	108.87	110.46	110.53	112.95	108.9	110.18	112.54	109.71	113.01	109.45	110.86	111.71	113.07	111.18	112.17	109.84	110.48	111.93	111.38	111.34	107.66	110.3	112.31	111.62	110.89	111.67	109.01	111.43	112.71	113.4	112.65	113.79	109.28	112.9	113.82	114.03	112.2	112.76	110.01	109.68	109.12	110.37	112.25	111.09	110.65	114.38
111.13	111.61	109.37	111.25	111.94	113.37	110.23	111.87	111.81	109.02	112.2	110.07	112.68	110.92	109.86	113.92	110.51	113.77	111.2	112.62	115.51	113.69	115.07	113.38	112.76	109.36	113.89	113.05	113.22	112.38	111.76	114.38	110.01	114.61	112.61	110.22	111.64	113.07	112.61	111.58	113.03	109.28	112.46	111.63	109	113.33	113.07	111.76	113.82	113.37
105.89	103.76	103.56	103.53	105.7	105.45	105.37	105.23	105.34	102.4	101	104.74	103.16	105.5	107.4	104.22	106.4	105.38	107.36	104.68	104.75	108.4	106.51	102.68	101.06	104.5	107.1	105.58	103.11	103.13	106.26	106.5	102.06	104.62	108.54	106.37	106.51	105.08	103.8	104.55	105.04	102.2	105.17	105.57	105.72	108.4	106.47	104.64	106.78	104.97
106.99	109.87	111.14	112.26	111.17	109.9	110.38	109.82	110.94	111.44	109.99	113.36	111.54	112.14	110.98	113.67	110.3	114.81	108.77	114.44	110.38	110.01	111.23	115.82	110.22	111	112.67	111.43	109.31	110.19	112.78	111.91	113.71	113.4	108.26	114.07	107.91	110.27	113.15	110.26	110.5	111.51	110.37	112.54	111.48	113.3	113.77	110.58	111.6	112.53
99.201	95.924	96.782	97.956	101.13	101.17	100.18	100.78	99.849	102.4	99.596	97.997	100.99	101.18	101.74	103.05	103.55	101.78	100.44	100.48	101.53	102.17	102.81	99.493	100.54	101.32	99.382	97.75	98.888	102.24	99.948	100.41	102.87	100.64	99.573	99.502	100.82	99.601	103.49	98.878	101.03	100.53	98.516	101.36	101.08	101.78	101.09	99.955	100.46	99.622
111.01	110.55	111.75	111.37	111.19	113.3	111.05	113.18	110.77	112.77	111.36	113.17	113.51	112.1	111.35	114.4	111.54	110.97	111.61	109.07	113.2	113.77	114.2	110.47	114.57	114.16	114.45	112.12	116.48	111.47	110.12	111.21	111.24	110.26	111.17	113.58	112.24	113.07	113.12	112.21	114.91	109.76	114.46	108.35	109.04	112.75	111.29	111.05	117.18	111.17
105.01	107.07	106.84	107.38	108.16	107.79	101.69	103.94	107.43	104.63	105.52	102.55	100.91	108.45	103.47	102.21	108.08	107.32	105.09	100.95	103.97	105.2	108.45	108.15	106.19	104.13	106.26	103.41	106.87	105.03	103.05	103.41	107.86	107.28	105.58	106.05	108.31	106.1	105.44	105.76	107.59	106.08	103	108.33	107.53	105.65	108.59	106.27	102.01	106.65
99.091	99.954	102.83	99.976	102.76	96.105	100.37	101.11	102.76	97.887	102.09	98.044	101.15	98.589	97.724	101.38	99.042	102.46	99.022	97.655	102.63	98.295	99.579	96.605	101.96	102.6	98.273	100.15	100.48	100.07	101.16	100.89	102.24	102.61	100.94	100.2	102.65	100.11	99.582	101.27	98.734	99.32	100.19	100.36	97.165	97.212	98.685	101.07	99.774	99.445
108.75	104.08	107.12	106.83	106.27	105.67	110.8	106.61	107.69	105.16	105.6	103.17	107.53	105.49	108.61	106.29	105.91	106.76	104.62	106.43	105.15	106.05	104.72	103.85	106.39	105.38	107.14	107.13	106.06	104.02	109.62	104.79	104.56	104.3	107.06	105.95	108.33	107.63	107.89	105.72	108.37	105.73	105.25	105.29	105.1	107.11	111.54	106.51	107.38	105.78
107.37	104.53	106.32	104.16	106.03	107.58	105.57	110.4	103.04	104.47	105.58	107.58	104.24	104.24	104.94	108.14	107.09	106.34	103.25	105.25	105.89	106.11	104.04	104.58	104.12	105.74	106.38	107.51	102.9	100.39	106.64	107.08	107.22	106.09	105.92	108.99	105.41	102.8	108.09	107.89	105.57	106.4	109.47	107.24	105.6	103.96	104.51	102.91	103.64	103.95
109.66	112.55	111.94	111.9	110.51	111.29	113.01	107.03	114.62	113.3	108.77	106.82	114.06	110.14	109.33	110.36	112.77	108.55	114.48	110.87	109.23	114.24	110.64	112.5	110.45	112.07	112.09	114.88	111.63	112.59	112.95	111.17	110.78	114.48	113.96	113.83	111.33	110.33	116.55	115.03	111.01	109.63	111.83	110.7	111.22	109.27	113.4	113.46	112.88	111.97
106.18	113.21	111.12	113.36	110.63	110.65	110.21	109.25	107.03	110.82	110.42	110.54	109.58	109.41	110.87	112.78	110.35	108.73	109.59	113.82	107.74	108.85	113.2	109.09	110.47	112.8	109.34	109.76	110.95	106	112.69	112.65	109.08	107.21	110.58	108.41	111.19	113.95	109.68	110.61	107.33	107.68	110.05	111.95	113.73	112.32	110.76	113.67	109.74	107.96
107.95	104.69	105.55	107.06	107.66	105.6	109.39	104.29	103.46	108.59	110.22	108.26	108.07	106.84	105.38	107.14	107.94	107.66	108.38	103.53	105.35	106.55	106.53	106.17	109.24	108.78	107.1	107.26	106.41	109.24	107.38	106.01	108.56	105.7	107	105.12	107.1	106.94	106.95	109.18	106.54	105.94	107.99	105.82	104.97	104.59	107.4	108.38	106.31	105.45
109.09	106.74	107.94	106.31	106.99	108.28	108.6	111.08	105.04	105.7	106.51	107.47	105.11	105.17	107.33	104.89	106.92	106.9	108.71	107.77	109.22	108.73	107.8	106.59	106.94	106.88	106.66	107.98	107.99	105.99	106.22	107.5	107.26	105.82	107.71	107.72	106.9	108.17	109.35	108.61	105.01	103.98	109.56	107.97	107.3	106.42	106.09	110.8	107.43	107.05
104.92	109.24	109.12	105.55	108.25	107.98	107.98	104.4	105.44	104.26	107.51	107.61	106.45	105.6	106.48	106.44	105.01	105.83	106.98	106.35	107.66	106.31	107.46	105.56	104.59	106.88	107.75	107.96	104.34	106.92	106.92	106.36	104.22	106.91	107.58	106.1	108.01	104.18	109.24	107.8	106.98	107.77	108.28	104.65	108.67	109.02	106.56	105.97	105.13	106.92
113.07	110.2	111.93	109.85	110.94	108.9	110.67	111.59	111.28	108.89	115.44	108.3	113.86	111.49	112.05	112.37	112.54	111.54	113.01	111.94	109.09	109.81	112.81	113.37	109.9	114.17	112	112.66	108.59	115.46	110.45	112.35	111.64	111.95	113.84	113.95	111.44	113.15	113.18	112.1	112.17	108.06	112.69	110.23	112.11	110.7	114.25	111.05	112.82	112.82
101.77	100	98.769	101.69	99.099	99.055	99.691	101.95	100.74	99.499	102.69	98.347	100.73	102.38	100.27	103.04	98.16	102.03	100.16	98.633	102.29	98.791	99.778	101.72	103.86	101.13	103.67	99.303	99.854	103.6	100.53	102.08	99.463	102.05	100.44	95.786	99.348	98.183	98.963	100.56	99.236	97.774	100.4	102.04	99.417	99.686	101.69	97.153	100.01	100.13
98.363	99.457	100.45	102.67	97.385	100.22	99.9	102.47	98.332	102.49	101.12	99.416	95.37	101.6	98.983	101.69	100.99	99.151	102.17	103.08	97.056	97.503	99.189	101.51	97.645	100.66	100.15	100.42	99.719	100.87	101.05	99.211	102.7	100.42	98.626	96.757	98.658	99.36	96.886	98.157	102.17	102.17	100.95	101.63	100.11	97.812	97.954	100.16	96.628	102.61
100.77	106.48	101.4	102.66	106.39	105.3	106.91	107.4	105.63	107.24	106.4	106.95	106.1	105.85	104.69	107.29	107.89	106.38	104.57	105.97	107.78	107.77	101.92	107.06	106.93	107.69	104.34	102.23	102.19	101.47	106.34	105.86	107.89	104.49	103.6	105.15	105.01	106.44	106.37	103.97	105.34	104.55	104.86	103.24	103.72	106.16	108.21	101.42	105.71	105.74
112.02	109.02	112.63	109.67	113.67	108.19	108.94	109.88	109.26	112.99	109.08	111.1	107.88	108.85	111.92	109	107.09	111.77	109.5	110.72	108.55	108.1	108.02	109.57	106.96	109.45	108.67	107.9	111.9	110.98	108.38	109.83	110.66	109.41	111.63	108.95	110.68	112.9	108.94	110.43	111.82	106.9	110.59	110.28	110.59	112.46	107.71	112.25	109.13	108.14
106.51	107.65	107.27	107.11	106.43	104.18	105.13	108.74	102.25	103.66	109.59	107.11	106.28	108.8	109.2	106.43	107.17	105.11	104.78	104.02	108.48	107.75	108.27	105.81	107.25	103.76	104.38	107.58	108.11	107.68	104.92	106.51	108.46	106.24	107.9	107.08	105.06	108.46	107.45	106.65	107.13	108.03	106.19	109.23	103.69	108.95	106.7	106.68	107.9	108.15
114.08	111.17	111.15	112.05	112.34	113	111.84	110.42	113.07	113.86	112.25	111.49	114.85	108.53	111.4	111.86	109.81	110.75	110.92	112.66	108.35	114.54	112.7	114.2	114.05	111.12	110.41	110.98	112.26	110.96	109.06	112.01	111.53	111.76	111.4	112.96	114.47	111.96	112.18	109.79	108.28	114.47	113.52	113.65	112.52	109.82	112.42	114.14	111.79	114.1
110.95	111.59	108.32	108.18	112.21	112.82	109.55	109.35	109.62	110.35	113.93	109	110.15	113.1	111.06	112.69	110.8	110.24	109.76	114.3	111.59	112.02	111.75	114.75	112.11	113.62	109.16	115.13	111.75	112.28	110.78	111.74	112.62	112.12	113.48	112.65	112.02	112.16	111.94	111.32	112.29	113.17	108.39	115.07	113.14	109.88	112.75	110.24	111.15	116.11
101.03	97.145	96.737	100.14	99.978	102.05	101.58	99.012	99.545	100.38	104.45	100.29	102.96	101.91	99.76	99.501	100.6	100.3	104.49	100.44	104.07	101.78	101.83	103.63	101.32	102.89	103.36	100.2	97.236	99.409	101.29	99.076	99.798	100.86	97.752	100.31	97.875	100.27	97.471	99.515	99.449	100.7	102.85	102.91	100.25	99.483	101.14	99.964	102.85	99.744
107.74	108.78	104.18	105.45	107.15	108.22	106.26	108.12	105.53	106.39	107.81	110.4	108.13	106.73	105.61	103.32	108.27	107.6	106.13	104.76	106.25	106.6	107.86	107.54	105.87	105.22	107.13	103.69	104.77	107.59	105.6	105.51	104.83	108.79	106.74	108.43	103.47	108.36	105.63	106.22	105.67	105.04	106.12	106.56	108	107.05	108.03	107.16	107.92	108.06
113.5	111.49	112.33	108.16	113.25	108.69	108.59	108.31	111.76	111.12	110.17	112.72	108.74	111.14	112.4	111.56	111.24	112.05	109.7	112.46	113.41	111.34	109.15	111.49	109.02	108.88	110.41	110.5	109.29	112.07	110.71	110.91	111.65	112.3	113.28	110.51	108.18	111.61	108.89	109.69	112.52	110.98	111.25	108.99	108.14	107.99	110	108.25	113.49	112.17
105.49	106.04	107.33	106.66	106.48	109.64	106.48	108.13	106.14	108.34	104.83	109.91	106.48	105.77	108.37	106.25	107.81	107.3	106.36	108.58	106.62	106.2	103.64	107.42	104.47	107.18	106.42	109.01	107.48	106.92	108.51	108.08	110.22	105.43	105.18	106.17	107.84	104.97	103.13	106.45	108.18	103.5	103.51	107.33	106.48	108.8	105.28	106.49	107.31	107.21
106.59	106.51	107.47	105.27	105.51	106.57	104.54	105.06	110.43	103.96	104.74	104.97	106.37	104.43	109.2	105.32	107.15	102.31	106.15	106.05	103.59	103.79	108.92	109.71	105.89	101.78	108.36	102.31	106.24	105.17	101.51	106	106.97	104.55	106.53	108.51	102.35	105.4	108.01	104.96	105.8	103.79	105.87	105.87	104.39	108	104.63	102.32	106.13	104.93
104.06	102.02	102.97	103.12	103.97	103.99	105.54	102.07	103.24	103.18	105.11	105.4	102.55	102.28	104.22	104.68	106.17	104.59	100.45	102.03	103.28	103.46	103.74	105.06	104.64	103.96	105.06	106.01	103.91	104.16	101.88	102.67	104.49	104.17	104.12	104.99	105.02	108.86	106.08	103.08	105.52	107.64	104.66	106.24	100.4	101.52	106.09	102.85	100.18	104.09
112.59	112.5	111.45	111.11	111.45	115.31	111.12	114.3	109.4	116.03	111.83	112.04	112.14	108.52	108.14	110.92	110.62	112.63	111.39	111.51	109.95	109.79	113.31	113.49	114.16	111.2	115.43	111.05	110.57	111.9	111.7	112.24	117.21	113.45	112.62	112.82	110.78	109.17	113.66	112.57	109.41	109.74	113.11	113.3	111.45	110.94	110.66	113.53	112.51	110.22
110.47	112.76	111.42	114.24	110.93	113.11	110.23	110.22	110.64	110.28	111.59	113.77	112.99	111.81	110.75	112.88	111.99	107.84	114.7	114.1	111.18	113.4	110.95	108.19	112.8	112.69	112.77	114.06	114.18	111.36	114.41	112.12	112.06	111.47	109.99	116.7	110.8	109.36	107.93	114.54	111.41	109.5	111.34	110.82	111.18	112.98	109.74	114.3	109.18	110.16
110.38	110.3	111.72	114.19	111.23	111.61	109.51	108.72	110.44	109.81	109.88	112.9	111.93	115.56	112.9	107.85	111.26	110.38	108.68	110.72	112.04	107.64	109.14	111.96	113.85	109.02	110.58	113.78	113.24	110.04	108.66	110.12	109.68	108.21	111.49	108.92	109.99	107.98	112.58	113.48	111.23	114.11	109.92	110.8	112.28	109.55	111.12	109.22	110.35	110.83
98.241	98.117	99.766	96.428	104.11	100.83	103.42	102.54	101.37	100.07	99.788	101.91	100.88	101.45	99.896	101.69	98.678	99.686	100.64	101.17	100.24	100.49	98.429	97.469	98.779	99.74	100.45	100.27	98.719	99.044	100.79	100.11	101.57	97.298	101.12	101.12	99.897	98.41	99.535	102.4	102.15	101.54	99.856	98.191	100.41	96.328	101.51	102.83	100.54	98.384
116.92	115.23	117.49	113.88	117.18	117.7	119.93	117.82	116.59	118.78	117.91	118.44	117.8	115.15	121.64	115.82	116.17	120.2	115.26	118.9	118.83	117.07	118.94	117.4	119.22	113.24	116	118.46	119.57	119.24	113.91	118.84	120.02	115.23	117.12	114.63	118.1	116.89	116.93	119.39	117.5	118.26	118.75	118	116.51	118.91	117.16	121.71	117.48	120.11
111.01	110.66	110.07	111.27	109.24	113.25	110.61	111.59	110.74	111.52	111.09	110.22	110.08	109.47	110.43	109.2	109.08	111.02	109.8	112.42	112.75	111.15	112.95	110.8	111.43	110.34	108.96	110.41	109.9	108.62	109.62	111.3	108.72	110.58	110.37	113.87	110.22	110.57	111.33	111.38	110.85	109.96	109.02	113.08	111.35	111.06	109.52	109.46	111.5	109.49
113.63	109.49	113.74	111.93	110.3	113.87	111.44	111.92	110.19	107.8	110.35	109.18	108.44	109.79	110.93	110.81	112.17	110.64	109.12	111.46	112.48	111.74	113.23	109.79	110.76	111.27	114.76	109.6	113.25	110.75	110.64	112.78	116.8	109.35	113.71	115.59	109.46	112.54	112.84	110.86	111.15	110.65	110.45	109.4	109.59	110.29	109.25	112.28	112.32	112.07
106.28	110.24	104.76	104.12	108.99	107.77	106.78	108.48	106.24	108.03	108.09	106.11	107.61	105.55	109.88	103.46	105.81	105.73	109.67	109.43	105.41	107.36	108.37	108.69	107.79	107.84	104.05	104.8	106.99	107.08	102.95	107.94	108.39	108.29	107.09	109.6	108.62	105.69	108.6	109.5	106.58	108.39	108.62	107.75	106.28	105.52	108.14	106.2	103.86	105.97
106.12	104.29	106.11	102.61	104.39	105	106.55	103.36	107.54	103.88	110.18	106.84	103.92	103.45	108.81	105.72	104.19	106.93	105.36	105.33	106.97	109.02	106.35	104.05	106.45	103.73	107.14	108.38	105.75	105.83	105.39	105.35	107.49	106.85	109.55	107.59	107.05	107.51	106.33	107.98	105.07	104.57	103.89	107.33	105.88	104.73	107.79	105.43	105.6	104.15
104.48	110.33	107.31	104.99	111.47	107.04	105.46	106.26	108.14	105.67	107.54	105.06	104.04	109.61	105.29	105.15	107.06	110.78	106.44	105.65	107.7	104.41	103.33	106.92	109.8	105.13	106.09	108.38	106.57	107.44	106.2	105.45	105.57	107.59	105.1	104.07	107.97	110.12	105.19	105.91	108.28	105.72	105.76	105.26	107.65	107.37	107.81	108.41	105.11	105.98
97.718	99.022	100.75	98.789	100.09	100.55	99.574	96.799	100.14	102.31	99.265	100.32	98.23	100.68	101.37	97.956	101.02	100.65	101.78	100.03	100.4	99.943	100.99	102.44	100.04	98.742	99.331	99.429	98.074	103.99	98.419	102.01	101.23	96.653	103.75	98.856	100.32	99.687	101.4	98.21	99.298	98.6	100.05	99.621	99.973	100.36	100.15	99.348	101.26	98.509
110.41	107.1	107.38	106.83	105.49	103.67	105.35	108.49	107.48	103.57	108.32	104.4	107.85	104.81	105.35	104.13	104.57	105.77	106.17	106.17	107.11	109.45	104.69	105.33	107.38	107.51	103.85	105.82	105.72	106.87	107.14	105.3	107.68	105.01	106.13	106.56	105.48	106.91	105.66	106.17	105.71	108.89	105.35	106.17	108.96	106.99	107.95	104.85	107.89	108.06
104.5	103.82	103.47	106.61	104.58	103.91	104.41	104	105.17	106.76	106.89	106.13	107.72	105.8	103	103.77	104.17	104.13	101.88	105.02	104.29	106.06	104.53	105.94	106.44	106.37	105.39	101.17	106.25	107.87	105.46	106.02	105.41	105.57	105.58	108.33	103.17	108.37	104.49	105.42	106.92	106.57	104.71	105.07	104.38	102.97	104.59	106.15	104.84	106.96
103.5	104.35	105.55	105.24	102.81	102.31	105.38	104.52	106.62	103.51	104.9	105.09	101.72	104.24	106.42	105.98	105.8	101.99	103.09	108.14	105.23	106.62	105.44	106.62	103.51	107.17	103.39	101.56	103.88	103.63	104.07	107.05	104.33	105.85	105.37	107.22	108.34	102.17	104.29	104.49	102.51	108.72	105.77	107.67	109.68	104.94	105.41	108.01	107.38	104.6
96.576	101.54	98.24	99.448	94.964	103.49	99.71	99.507	97.717	100	100.01	99.308	100.24	100.54	96.863	99.984	101.52	101.31	96.457	99.237	99.603	102.08	100.8	101.61	100.8	101.44	97.017	103.2	102.45	104.24	99.671	101.31	97.276	96.712	100.29	98.219	99.116	99.066	102.12	99.9	99.253	102.9	100.53	96.566	99.453	98.623	98.988	99.132	100.61	100.36
113	113.39	114.11	113.49	106.03	116.93	113.65	110.56	111.57	112.67	111.58	112.47	110.9	113.09	111.39	108.51	111.12	114.1	110.89	110.37	113.76	111.37	111.18	116.6	113.16	116.54	109.86	111.28	114.81	112.64	112.98	110.87	109.96	115.89	111.21	113.9	112.51	112.92	113.28	114.59	113.39	111.19	114.03	113.04	114.07	112.52	113.05	110.52	113.21	111.63
108.79	108	109.07	114.84	112.74	110.64	108.21	110.26	110.84	109.48	112.52	113.61	104.93	114.95	110.34	110.77	111.09	109.62	108.33	109.1	109.19	110.18	111.13	108.29	108.45	110.29	110.5	112.69	112.33	110.15	110.8	110.87	111.26	111.11	110.12	111.31	109.6	111.61	110.83	107.28	107.9	113.96	112.59	109.66	110.96	114.21	110.54	108.82	112.27	111.34
107.95	110.05	104.13	102.95	106.58	106.24	104.54	105.63	107.66	104.99	105.75	105.75	102.45	107.7	104.68	103.32	105.5	108.53	105.88	106.5	105.61	107.99	108.36	103.88	105.74	107.98	110.63	106.94	103.08	102.25	107.61	109.82	107.07	105.73	104.32	106.21	106.81	107.72	104.04	105.36	109.06	105.47	107.89	106.75	109.08	108.79	109.18	107.45	105.79	104.79
107.49	107.28	107.02	105.23	104.15	107.5	108.5	104.78	106.78	104.08	106.66	103.52	103.51	104.35	105.37	103.24	105.24	104.94	103.57	108.48	107.17	103.08	103.89	101.8	106.52	106.94	102.57	104.21	104.87	106.78	104.72	108.03	104.73	107.77	105.58	107.03	104.07	106.21	108.09	107.55	105.59	105.12	106.58	103.44	105.2	103.85	105.44	107.04	106.62	106.63
116.02	114.67	114.77	113.4	115.51	113.73	110.42	112.42	109.92	112.86	114.28	114.54	112.18	112.02	113.54	109.22	114	113.02	110.53	111.49	113.69	113.19	113.37	112.59	113.89	113.46	111.1	111.4	115.59	109.96	111.92	113.51	114.09	115.77	111.22	111.33	113.12	115.03	112.72	112.27	111.36	110.9	111.99	111.71	113.6	113.45	111.84	111.88	113.88	114.14
104.18	104.64	107.07	103.42	106.76	106.07	104.85	107.92	104.79	105.76	108.56	104.87	104.57	104.1	104.79	104.76	106.29	106.24	101.87	103.66	107.07	106.25	106.73	104.62	103.67	103.33	106.11	107.61	107.6	102.47	102.64	103.88	106.07	101.86	102.1	103.85	104.3	107.69	103.56	106.45	104.26	104.49	101.65	103.96	102.92	106.12	109.49	106.51	105.34	107.46
102.96	105.41	103.95	105.14	104.42	106.29	108.03	107.72	105.08	105.38	104.5	108.7	102.56	105.16	105.02	104.52	106.38	109.27	106.7	108.15	106.21	106.69	107.17	104.97	105.05	105.27	105.33	107	104.52	108.25	103.76	108.19	104.25	105.54	107.18	108.89	105.15	105.65	105.67	107.33	106.42	106.79	107.49	107.82	106.6	104.75	106.01	107.58	107.45	104.58
114.51	119.25	116.27	117.06	118.77	116.91	116.72	115.81	122.95	119.8	116.26	116.99	119.58	115.5	117.52	119.82	120.1	116.82	114.02	116.02	116.8	113.84	122.23	116.72	116.3	115.83	116.56	113.95	113.19	116.84	114.51	118.18	116.24	119.05	117.15	115.44	118.74	118.57	117.32	117.01	115.92	118.6	118.16	115.26	118.4	118.31	115.96	116.66	116.02	114.1
110.75	113.52	111.71	112.06	111.06	111.04	111.39	111.33	114.32	110.45	112.36	107.82	108.63	110.41	114.63	111.56	111.57	111.54	111.51	110.37	111.89	111.96	108.06	109.76	114.05	112.8	110.93	110.87	112.61	112.23	113.25	111.22	112.95	112.22	108.24	110.02	113.61	111.63	109.3	114.59	109.88	113.15	108.34	112.22	109.98	109.72	109.19	112.4	111.98	108.57
106.53	104.85	103.9	103.56	104.88	103.73	103.71	103.57	105.42	106.05	104.55	103.02	105.97	104.66	106.2	106.71	102.51	103.99	100.84	101.44	103.7	105.39	103.36	105.59	104.42	102.88	106	103.95	103.1	105.86	102.76	104.38	104.17	102.96	106.41	105.86	105.38	106.11	106.74	106.01	103.34	106.64	105.49	103.78	103.26	105.14	105.67	104.59	105.67	104.04
112.44	110.05	114.04	108.22	113	111.01	112.98	112.14	112.45	112.91	111.57	112.6	111.64	111.58	112.24	111.04	110.42	111.45	111.2	113.08	111.59	110.32	115.12	111.58	112.46	114.26	113.48	109.9	113.41	111.25	114.83	112.69	111.81	113.94	109.63	113.56	109.64	110.54	110.28	110.05	109.57	110.29	107.38	111.84	110.93	111.4	111.43	113.39	111.36	110.81
104.43	106.48	107.81	106.43	106.23	106.4	106.13	104.43	107.49	107.99	106.31	107.36	105.7	107.98	106.23	105.58	103.8	106.56	103.96	107.23	107.08	107.12	105.14	108.95	106.3	108.19	106.71	107.98	110.98	108.48	102.75	106.32	108.23	103.13	105.01	107.52	103.47	105.01	104.45	107.53	109.09	105.82	107.14	105.71	106.83	103.29	104.08	106.95	106.93	107.5
105.19	106.42	106.15	107.45	103.93	106.24	105.99	105.65	105.17	104.69	103.95	103.4	105.94	104.8	105.28	106.15	103.95	104.03	104.24	106.38	104.49	103.31	103.73	103.38	106.38	104.47	104.37	104.35	103.6	106.01	105.81	104.42	104.48	105.64	106.99	103.79	107.11	109.25	105.89	104.46	105.75	104.43	104.26	106.01	104.61	101.59	104.97	105.53	108.72	104.67
104.24	107.97	105.73	105.96	103.34	104.32	104.61	104.74	107.97	101	106.66	105.72	108.15	106.33	107.38	101.64	107.31	105.02	105.32	104.83	106.55	102.92	108.4	105.69	107.53	103.53	103.95	105.82	104.93	106.04	104.37	105.02	107	109.72	109.99	106.35	108.07	105.09	105.32	105.89	107.79	107.81	106.5	108.19	105.51	108.75	107.93	104.72	104.92	105.94
108.79	110.63	111.28	110.46	112.35	112.3	112.99	112.76	111.66	113.32	112.77	112.14	111.64	110.3	113.18	111.38	112.74	112.28	114.39	110.14	113.53	109.53	112.06	111.21	116.22	111.9	111.1	112.31	112.52	110.89	109.54	109.05	113.12	112.11	112.65	111.79	112.33	111.68	110.2	112.57	110.79	108.94	112.34	111.53	107.87	111.27	116.14	109.11	113.38	111.48
106.21	106.52	109.45	106.82	107.01	108.11	108.53	101.72	107.88	107.23	107.49	106.12	111.86	107.81	105.08	108.24	105.76	106.18	105.88	105.94	105.19	108.05	106.06	106.35	108.78	108.18	106.76	106.08	107.21	108.11	105.54	108.15	107.62	106.53	105.43	103.94	107.32	104.39	108.68	108.03	106.58	107.23	107.83	107.4	106.13	102.84	108.08	108.06	106.52	105.68
111.48	109.99	113.14	113.49	112.62	112.68	112.93	110.96	112.73	112.97	112.03	111.31	106.61	109.44	109.08	109.34	112.43	113.42	110.56	109.43	113.07	113.64	111.86	112.61	109.57	112.28	111.91	110.34	112.98	108.58	109.33	112.02	111.42	111.38	108.95	109	111.44	111.67	110.54	112.33	112.8	111.61	108.79	109.27	108.43	111.08	110.33	113.34	110.63	115.25
106.74	106.33	108.02	104.61	105.14	107.44	105.18	104.75	107.37	107.28	108.57	105.13	106.79	104.15	103.81	102.49	106.59	106	106.19	109.45	106.3	106.88	105.99	106.04	107.94	108.08	107.75	106.24	99.57	105.63	102.75	104.82	104.34	107.67	104.58	105.56	108.08	109.6	106.82	105.99	105.46	105.84	105.01	107.21	105.65	106.24	107.46	107.59	105.87	110.55
106.8	106.51	103.93	105	103.85	104.12	105.99	103.99	105.5	104.13	108.57	105.47	104.5	106.47	104.87	103.03	104.23	105.69	107.3	103.99	106.07	108.07	107.29	104.29	105.24	106.96	104.88	105.97	102.51	105.62	104.82	106.7	103.46	107.17	106.33	109.9	104.61	107.13	105.14	105.04	105.01	105.64	104.84	106.71	108.4	103.58	105.07	105.04	106.4	106.93
107.57	107.25	108.95	109.29	106.19	108	108.55	108.72	103.65	103.99	107.05	108.47	111.18	107.37	104.7	110.61	105.38	108.17	106.99	108.46	108.77	109.82	104.59	104.94	108.03	110.71	105.99	108.31	105.24	106.41	106.89	105.71	108.12	109.58	103.19	105.77	104.55	110.55	109.25	108.07	109.09	108.68	103.99	108.83	108.58	107.56	105.41	106.02	109.07	104.57
105.65	102.87	105.83	104.95	104.97	107.82	103.39	107.64	106.33	104.85	106.66	106.9	104.73	103	105.74	105.22	108.47	105.2	106.75	104.8	104.83	108.99	104.18	106.16	104.01	108.91	107.91	103.98	107.91	105.8	105.57	105.98	104.58	106.45	104.43	104.72	107.62	107.85	104.96	107.32	106.66	104.67	102.85	108.06	105.54	100.76	108.57	105.65	106.55	106.24
104.54	104.51	106.61	107.66	107.98	107.05	106.09	109.37	102.96	108.78	104.77	106.11	105.92	109.19	105.97	110.59	108.83	103.15	107.57	109.46	105.69	109.63	104.59	108.17	107.15	105.13	104.54	107.38	102.84	106.58	108.2	107.69	106.06	105.75	105.97	107.16	108.42	104.62	109.4	108.85	104.82	106.91	109.26	104.94	106.49	104.72	106.11	107.27	108.79	107.24
104.05	105.71	104.11	108.52	106.22	106.37	102.64	106.93	110.23	107.04	106.46	105.25	106.14	104.22	107.03	103.67	104.58	100.46	106.87	104.69	105.4	105.8	104.4	103.16	102.97	105.22	103.2	106.14	107.7	105.38	103.62	103.55	103.89	106.33	104.81	106.97	104.24	106.92	105.32	104.34	106.01	108.71	104.02	106.42	103.19	106.39	105.91	105.22	104.99	105.38
108.04	105.09	106.43	106.66	109.56	108.27	105.63	107.57	107.04	106.79	106.12	108.31	106.67	106.89	103.54	105.03	106.99	108.18	105.01	107.67	107.63	103.79	105.83	109.82	105.21	104.3	108.69	106.91	106.92	108.22	104.61	104.55	105.41	107.41	105.77	107.09	106.17	108.86	106.43	108.02	109.1	106.95	108.41	104.67	106.4	106.16	104.57	108.21	107.27	102.9
106.72	109.42	102.95	107.51	104.01	104.41	105.93	109.03	106.98	107.54	106.85	104.09	109.17	104.58	106.78	105.32	106.87	103.17	108.77	106.78	107.58	106.38	104.31	107.45	105.09	103.55	105.14	102.84	110.09	108.48	104.27	106.07	107.25	106.36	108.35	106.18	107.63	109.44	106.55	106.44	105.9	105.21	112.71	105.42	108.01	108.28	106.99	105.82	110.25	107.75
104.58	106.1	106.37	104.53	106.26	107.08	103.95	103.63	105.16	104.61	103.21	102.29	100.99	103.75	103.99	105.6	103.44	105.14	105.42	104.83	106.01	104.47	103.69	103.18	102.44	105.42	104.36	106.21	108.91	102.92	103.33	105.37	103.85	101.07	105.49	106.99	106.15	105.14	105.12	103.74	103.72	105.73	107.65	104.12	104.58	102.74	104.75	107.65	106.57	105.96
113.52	113.09	114.54	110.8	114.19	111.68	110.11	113.29	114.62	109.5	112.26	111.88	113.42	113.93	111.85	109.02	114.34	114.15	112.42	114.59	111.02	113.11	115.59	112.42	113.26	113.76	113.01	111.69	110.86	114	112.96	111.63	114.97	115.43	111.72	111.83	112.32	110.27	111.95	112.81	115.04	114.26	113.38	112.2	110.28	116.21	113.69	113.81	113.95	112.38
117.16	115.52	120.61	114.98	117.34	115.92	118.36	117.92	118.86	115.4	120.78	114.35	117.48	118.01	117.65	117.26	118.67	121.64	119.14	115.62	122.33	117.43	116.38	118.56	116.25	114.78	116.86	116.81	118.53	120.26	116.96	113.86	118.59	116.18	118.14	114.57	119.8	113.68	117.29	119.84	119.43	116.98	117.7	121.85	118.55	119.33	117.09	117.34	116.39	117.21
98.226	101.65	99.486	101.67	103.01	100.14	103.74	99.438	99.748	101.79	100.64	98.096	102.1	101.03	100.62	100.88	103.83	103.46	100.2	101.05	97.276	100.26	101.69	99.625	101.07	97.75	100.25	98.17	99.927	103.32	100.07	102.91	103	103.56	102.07	98.398	102.44	99.775	103.09	98.838	99.815	102.56	101.53	101.8	101.36	102.55	100.48	98.396	102.72	97.807
104.15	103.67	104.01	105	103.88	105.07	102.36	106.27	104.26	104.58	100.6	105.42	104.35	107.84	105.7	103.9	102.4	104.36	106.09	103.49	105.13	100.78	102.97	105.05	106.07	103.77	105.76	106.98	107.82	103.5	104.74	105.67	106.25	104.22	103.05	102.85	105.64	105.97	101.85	107.65	107.89	102.27	107.11	107.68	105.62	104.1	107.53	105.97	105.47	103.53
114.87	118.12	119.19	118.9	117.92	116.78	118.01	117.08	118.02	116.75	115.41	115.79	119.47	122.44	117.97	115.72	117.25	119.47	119	117.88	117.15	119.21	119.56	118.63	119.19	120.26	116.49	118.69	117.93	118.19	118.05	117.39	113.45	120.18	117.95	117.83	116.84	121.2	116.51	115.46	116.21	120.78	117.41	119.19	118.13	116.97	116.43	118.72	120.38	115.7
105.36	105.59	106.61	106.98	107.35	106.33	106.07	106.37	106.3	105.11	108.51	106.35	107.6	104.57	107.34	106.17	106.27	107.7	105.99	108.42	108.25	107.8	101.16	104.79	106.17	105.82	106.96	107.39	105.85	105.16	108.61	103.24	104.84	104.44	106.29	105.05	106.63	104.64	104.91	105.16	106.5	110.16	105.43	107.89	106.13	103.46	105.35	104.78	106.79	105.93
113.58	111.54	110.75	111.49	112.58	113	110.87	113.56	111.61	113.7	111.75	112.48	111.8	114.37	110.24	111.73	110.25	110.93	109.84	108.46	112.67	110.69	112.5	111.16	110.18	110.32	110.66	112.09	110.52	111.97	108.69	110.69	114.68	110.66	111.51	111.18	112.73	115.16	111.1	110.1	112.6	111.59	111.62	110.54	111.39	114.49	111.16	112.55	111.38	112.1
102.6	106.21	108.59	107.41	106.67	107.24	105.64	107.49	103.56	108.58	105.9	106.53	107.94	102.83	103.78	105.62	104.36	104.47	108.55	103.35	106.2	105.71	107.81	104.15	106.39	104.2	107.13	106.61	101.75	107.01	104.76	107.26	107.54	106.24	108.05	104.01	102.69	106.21	104.81	103.2	103.58	105.04	105.98	103.76	106.18	105.32	108.46	104.92	104.9	104.34
110.37	111.41	109.22	113.8	111.05	113.79	113.98	110.13	112.51	109.21	114.08	108.63	109.66	109.9	108.51	114.21	112.37	112.64	111.29	111.2	109.61	110.04	113.86	112.59	113.38	111.43	113.6	107.59	111.97	110.78	110.83	109.8	112.29	109.57	112	112.97	109.76	112.72	114.32	111.11	112.03	112.61	111.75	111.06	112.53	109.99	109.22	109.08	108.99	113.54
104.95	105.23	106.28	105.28	107.89	107.46	104.88	106.12	107.11	107.35	109.9	108.4	104.21	105.7	103.49	106.23	107.51	108.34	106.55	105.51	104.02	105.48	107.47	103.6	108.89	105.03	106.57	103.6	109.12	107.85	104.71	105.38	103.34	106.06	104.9	104.76	104.93	109.14	106.68	105.92	106.63	103.35	105.07	106.81	106.21	106.67	105.94	105.94	110.14	105.28
103.62	109.53	108.49	108.93	107.59	105.94	105.8	108.15	105.97	108.48	102.14	105.81	107.13	106.86	105.13	104.31	103.95	104.15	108.05	107.89	106.22	105.46	105.32	107.14	105.85	105.13	106.43	105.19	106.73	105.81	105.37	104.36	102.13	106.2	105.82	105.77	104.95	103.97	106.38	106.79	106.38	107.23	105.4	105.51	107.04	104.32	103.91	107	105.14	107.07
107.57	107.44	106.17	106.19	105.59	107.37	107.75	106.29	107.62	109.31	109.14	105.87	106.59	108.12	101.04	107.14	108.05	107.05	107.49	107.56	107.53	104.18	108.91	107.03	107.1	106.01	105.59	106.66	110.71	107.74	107.14	106.97	110.04	110.42	107.81	105.61	108.73	104.74	104.11	101.56	106.73	106.01	109.75	109.26	107.11	104.33	106.48	106.93	107.47	106.01
111.54	113.96	112.01	111.7	111.27	110.77	111.72	112.9	113.07	113.1	110.36	111.3	111.43	111.67	113.66	112.66	110.6	112.46	111.86	113.9	110.17	114.12	112.84	113.49	112.61	113.35	112.99	112.62	110.69	111.31	110.6	112.43	114.06	110.52	113.53	110.59	109.25	111.84	113.12	112.49	114.26	111.29	112.16	108.32	110.94	112.77	113.08	113	109.51	109.1
116.45	114.5	117.9	116.73	116.1	112.96	115.54	116.36	112.53	116.14	116.38	114.21	117.58	115.66	113.22	116.52	115.53	117.43	112.31	118.3	115.16	113.21	115.96	115.81	116.08	114.28	118.43	117.87	116.32	116.49	118.31	116.11	118.32	112.9	115.09	115.58	115.07	118.15	116.96	116.25	115.56	114.48	116.93	116.7	116.89	116.96	114.54	116.2	113.91	118.83
112.66	113.77	111.41	110.44	112.74	112.83	113.04	112.34	113.67	113.59	111.59	110.62	115.47	111.9	110.88	108.59	110.89	112.39	111.41	111.71	112.35	113.85	112.27	109.87	112.51	111.56	111.39	109.71	110.97	115.38	112.69	111.17	113.53	114.85	112.58	116.19	112.53	111.5	110.22	114.88	111.03	111.61	112.37	107.71	112.13	110.91	112.58	113.69	112.01	112.85
101.44	100.35	100.37	98.742	98.139	99.67	99.521	99.778	99.864	98.924	101.07	100.67	100.86	98.595	99.66	101.27	100.51	100.6	101.13	100.28	101.91	100.22	100.92	102.59	101.22	100.33	100.94	103.56	96.952	100.33	101.08	98.656	99.488	100.76	99.391	101.8	99.655	97.981	101.79	98.95	100.53	99.995	102.13	100.64	102.57	100.56	99.893	100.73	99.479	98.606
105.57	106.41	105.2	106.58	106.68	102.21	108.01	104.2	102.83	105.26	106.43	104.76	102.18	107.77	102.31	102.13	103.86	103.92	107.8	106.11	104.89	104.48	101.7	105.64	106.33	105.3	103.94	101.31	108.47	104.55	105.08	108.23	102.78	102.45	104.16	103.9	107.89	103.29	103.19	103.24	105.05	105.66	104.86	103.15	104.97	105.34	104.59	103.31	105.74	104.9
105.29	103.33	102.93	105.52	103.07	103.63	105.08	106.58	102.9	105.87	104.14	103.84	110.5	103.84	104.02	103.93	106.12	105.12	104.71	104	106.19	105.5	104.91	102.75	103.21	104.42	103.4	100.98	103.54	104.86	105.51	103.59	104.32	103.9	106.77	106.17	100.69	100.04	103.1	106.84	101.87	107.32	103.3	101.5	103.33	103.03	100.82	103.83	105.3	105.28
101.62	105.76	104.1	104.11	100.75	101.35	104.44	102.24	104.4	106.33	106.32	106.46	104.12	106.43	103.39	106.88	105.16	102.91	103.76	105.43	100.19	106.74	103.63	103.29	103.36	104	104.07	103.71	101.21	104.19	106.12	104.42	103.89	100.98	105.46	102.96	104.49	102.61	110.09	105.41	105.39	102.31	103.36	103.42	102.13	106.26	105.09	104.44	105.04	103.35
118.61	120.36	118.74	116.59	114.93	115.78	117.57	116.26	116.82	116.21	118.1	117.66	116.7	116.64	116.75	119.52	116.25	119.36	119.04	121.13	117.88	118.98	116.66	118.49	118.66	115.11	118.18	117.55	119.02	117.08	115.49	120.45	116.55	115.72	118.38	117.32	116.46	119.1	117.7	118.52	116.88	117.76	118.35	117.71	121.02	118.77	119.88	120.27	119.95	119
100.13	104.25	103.09	103.7	101.91	103.43	101.22	103.46	104.43	103.87	103.04	100.86	103.75	103.19	105.29	102.59	104.47	104.2	103.49	101.43	104.71	106.22	106.03	104.75	103.78	104.93	106.26	105.56	105.68	102.74	103.65	102.8	108.06	106.82	103.1	104.61	102.47	103.01	104.37	100.43	104.77	102.24	102.58	103.69	105.71	104.21	105.02	103.38	103.17	101.65
113.44	111.31	114	113.82	111.07	112.49	108.07	114.46	116.58	111.83	112.22	112.33	112.47	110.25	110.11	113.85	113.03	112.38	110.92	113.65	109.96	113.09	113.54	114.58	112.45	111.46	109.57	111.85	112.61	112.92	113.12	111.69	114.49	113.44	113.6	112.03	111.76	110.9	113.22	112.1	114	114.86	113.86	113.12	111.68	113.57	112.97	114.89	110.57	114.09
107.42	109.89	109.8	113.18	112.91	109.46	113.82	109.21	111.58	108.13	110.09	112.12	112.14	111.2	108.01	108.41	112.4	113.01	111.21	111.81	112.39	113.56	111.11	106.7	113.81	109.5	109.66	106.72	111.78	108.66	113.33	110.34	109.67	108.83	108.51	112.19	109.67	111.64	114.5	111.74	111.38	110.44	113.05	111.32	112.42	111.53	112.78	111.9	108.69	113.11
105.42	107.7	108.36	107.61	107.92	103.42	106.16	106.08	105.68	105.15	103.95	104.62	103.04	102.68	103.68	105.62	107.49	104.1	107.41	105.71	105.2	105.23	102.72	102.87	108.39	108.46	106.49	107.11	103.3	104.65	104.78	105.75	103.03	106.63	105.32	106.11	102.7	107.92	103.91	104.44	105.79	105.68	106.21	106.83	107.08	104.7	103.43	109.68	109.17	105.61
103.61	103.5	104.31	104.04	105.23	103.85	104.99	102.43	105.25	103.34	104.09	108.01	105.58	104.5	105.79	104.56	103.55	102.33	104.44	108.3	106.57	106.02	107.02	101.44	105.96	106.58	105.64	106.68	105.84	105.73	102.7	106.03	109.08	109.29	104.32	103.82	106.18	104.62	106.48	102.01	104.52	105.94	105.08	104.58	106.69	102.18	107.38	105.36	106.49	104.75
111.11	108.19	111.28	108.01	110.62	110.95	110.78	112.73	112.48	107.3	111.23	109.5	113.18	109.81	111.3	111.19	109.25	110.74	107.02	111.49	110.26	109.73	111.06	110.28	109.16	109.31	108.2	110.26	114.31	109.9	111.92	113.35	108.33	109.33	110.77	112.49	110.12	110.87	112.62	110.8	105.84	111.53	110.33	109.8	109.71	110.01	109.26	112.37	109.95	109.92
106.35	106.4	108.38	104.44	107.32	106.9	110.41	106.41	107.23	106.5	104.06	106.56	106.27	105.87	108.44	104.05	106.2	105.41	109.22	107.97	108.64	106.1	107	104.11	109.55	105.08	106.39	108.87	106.04	103.38	104.46	105.72	106.11	104.45	106.46	105.49	106.41	103.58	103.18	105.95	103.38	108.35	108.33	107.35	104.06	107.62	107.39	105.99	109.34	105.48
102.21	104.46	107.09	105.88	100.86	102.08	106.74	103.54	103.25	103.89	102.66	105.02	106.03	102.96	104.82	107.5	102.74	106.18	103.59	103.49	104.74	105.51	107.24	106.08	104.61	105.54	106.32	103.42	104.71	104.69	105.34	102.2	103.97	103.95	103.01	104.62	104.86	104.51	103.32	104.43	103.13	103.28	107.52	101.53	105.3	101.13	107.75	105.6	104.28	103.62
103.65	105.32	103.16	106.82	105.13	107.43	107.45	106.14	105.26	103.87	108.88	107.77	107.56	105.04	110.99	107.55	107.58	110.28	103.81	106.98	105.41	107.62	110.15	105.88	108.24	103.06	105.63	108.31	105.55	104.68	105.42	105.99	108.87	107.81	107.45	104.12	108.62	107.64	105.19	103.4	106.7	104.47	108.94	109.91	104.11	105.35	108.26	102.7	106.38	109.37
103.8	102.73	108.07	105.96	101.04	105.77	107.56	106.08	107.47	106.12	106.2	107.2	103.41	105.93	107.59	105.68	107.04	109.39	105.18	105.99	107.58	106.21	106.22	104.24	107.5	103.44	108.89	106.86	101.97	103.68	106.52	109.69	107.95	105.45	107.26	108.79	107.88	105.22	106.98	104.48	107.42	105.92	107.47	110.44	105.85	107.47	104.55	108.53	105.18	104.57
105.86	107.96	107.52	106.11	107.06	104	104.66	105.53	107.78	106.06	107.53	107.59	108.18	108.33	105.67	108.13	107.13	108.3	110.67	108.01	105.52	106.42	104.97	106.52	105.29	107.68	106.39	105.44	106.74	104.51	106.34	105.87	107.1	102.56	107.49	107.55	104.78	104.81	110.03	107.74	107.68	107.09	107.16	106.7	104.16	103.57	104.28	105.71	104.94	104.55
106.11	105.31	108.4	104.59	104.33	106.06	104.95	106.15	106.4	105.96	105.7	103.37	103.55	104.77	108.16	109.84	109.28	108.75	105.62	107.15	106.1	105.74	108.55	107.64	103.02	106.29	106.63	108.61	104.98	103.16	105.67	106.34	105.29	107.47	106.38	106.51	107.07	106.37	104.03	106.46	102.17	103.74	102.69	105.02	104.21	105.8	109.2	107.07	103	104.54
108.32	104.96	103.43	103.85	106.99	103.35	107.85	108.93	105.19	108.79	106.48	105.54	102.96	106.67	105.64	106.37	106.79	107.17	110.82	104.89	104.75	107.16	105.58	107.26	105.37	106.19	106.28	106.16	106.62	107.15	108.9	105.79	105.06	106.81	102.62	106.63	107.34	105.63	105.95	107.51	104.81	103.75	106.95	108.56	106.09	107.57	108.39	106.94	107.3	105.25
96.929	99.814	97.109	96.829	104.74	101.83	101.64	98.736	101.27	100.68	97.289	102.18	99.684	100.96	100.86	99.823	100.86	99.758	100.62	98.104	100.22	97.991	99.443	97.629	96.104	101.61	103.74	102.11	99	99.998	98.99	100.89	99.4	100.46	99.814	97.284	98.68	97.602	99.502	101.71	99.422	95.44	98.102	98.786	98.457	98.29	96.486	103.18	98.942	99.042
102.32	100.94	98.051	102.72	103.5	99.051	99.953	99.808	103.51	101.81	99.217	100.44	101.2	100.73	103.31	102.47	101.59	101.24	99.616	98.05	101.11	101.91	103.21	101.12	100.22	101.53	100.76	102.83	99.39	99.098	102.37	99.829	100.22	100.71	100.32	98.809	99.554	100.94	100.1	101.56	99.887	100.91	99.927	95.769	97.747	100.94	102.29	103.07	100.88	101.54
113.18	114.18	114.05	114.85	113.13	114.38	116.92	113.17	115.74	113.85	115.1	111.58	111.02	112.12	114.7	110.32	114.73	112.99	113.68	111.93	113.14	111.6	111.39	113.76	110.43	111.17	111.76	109.76	113.27	109.79	112.96	113.4	111.81	111.48	115.22	112.19	112.86	112.92	115.24	113.18	112.03	114.06	114.73	112.03	112.57	111.45	112.87	111.13	109.8	111.41
105.31	104.72	102.5	100.23	105.36	107.53	101.48	105.93	105.72	101.71	105.03	102.16	105.3	104.59	104.59	102.51	102.85	105.65	100.98	103.3	104.26	105.33	107.9	101.11	102.52	104.78	106.1	103.26	106.6	105.63	104.94	104.06	104.7	104.84	104.48	103.94	105.29	103.55	103.08	101.96	103.7	101.53	105.44	101.93	106.22	107.98	102.4	108.5	104.93	106.48
113.48	113.25	116.59	116.32	115.6	114.66	116.43	112.41	115.91	116.47	116.24	116.62	115.88	113.28	117.41	116.18	118.28	118.57	118.07	114.42	117.23	115.89	116.17	116.43	116.72	116.4	114.56	118.91	115.33	118.63	117.75	113.85	114.93	118.54	119.1	115.75	112.57	117.32	113.34	117.36	113.97	114.28	116.79	118.64	115.77	116.58	119.2	115.79	114.47	115.25
110.15	112.67	113.37	111.23	110.18	109.74	112.18	110.56	112.35	110.83	112.83	113.99	109.02	112.39	111.27	110.07	111.18	110.57	112.32	111.71	115.43	111.7	110.36	107.17	112.85	113.83	114.73	114.22	111.66	113.59	114.29	112.64	109.72	110.8	112.33	113.38	109.76	113.43	111.62	114.21	111.81	110.05	111.28	112.28	111.09	111.89	112.97	114.82	110.83	111.76
103.39	107.5	105.79	108.55	103.6	104.69	106.21	105.21	106.21	106.07	109.57	105.73	107.15	104.77	105.99	103.92	106.18	103.84	104.81	103.36	106.96	108.42	106.84	104.95	105.45	105.59	104.07	105.71	104.93	105.79	107.01	106.39	106.55	108.5	102.67	105.64	105.23	104.61	104.17	104.3	105.69	107.74	102.62	110.38	107.97	106.15	105.05	108.61	106.56	107.44
106.62	105.87	106.74	108.1	106.46	104.47	106.69	106.57	106.41	107.33	107.34	107.3	105.98	106.53	108.35	108.3	109.84	106.07	108.49	107.15	104.96	106.5	105.61	107.93	107.54	108.4	105.23	108.26	106.52	108.1	106.26	104.09	105.61	109.61	106.46	105.79	108.06	104.86	108.89	105.55	105.85	109.18	107.23	108.88	108.49	105.47	106.69	105.31	110.1	111.87
102.76	103.58	97.363	98.489	102.66	102.73	100.15	98.048	99.828	103.35	101.46	102.56	101.2	99.575	99.749	101.11	98.196	98.782	99.273	103.36	101.73	103.46	102.93	99.898	100.34	102.38	99.1	102.26	98.456	102.17	99.979	101.96	100.85	101.99	100.09	102.69	98.803	102.81	101.09	97.151	99.391	100.26	101.24	99.387	102.94	98.267	103.54	101.96	96.552	101.21
118.73	115.44	115.57	117.36	117.98	117.94	118.02	115.68	119.21	117.91	117.14	118.31	120.14	119.75	115.74	115.03	115.84	119.87	120.49	117.83	116.99	118.23	115.48	117.79	119.27	118.05	118.87	119.46	118.24	119.65	117.7	121.69	115.56	115.69	117.8	119.7	115.88	117.54	120.25	120.38	115.83	119.39	117.73	120.43	117.06	119.63	116.32	119.22	119.73	117.98
101.59	102.43	99.709	100.38	103.88	100.32	100.01	101.63	103.03	100.5	100.18	99.746	100.01	99.159	102.17	101.87	97.008	97.274	101.93	99.138	99.727	98.041	101.05	99.42	100.77	100.32	101.68	102.14	100.05	104.13	97.799	98.286	100.28	99.987	101.87	103.26	98.714	101.75	104.52	100.53	104.62	101.25	99.604	100.65	102.69	101.4	104.58	98.29	98.866	97.895
111.06	111.37	111.19	115.45	112.02	111.09	114.19	113.83	113.38	113.79	115.72	111.67	113.17	111.46	111.68	115.46	113.63	111.16	114.28	109.97	114.86	110.83	115.33	112.19	111.54	111.53	110.78	113.17	111.12	111.66	111.85	116.89	113.93	114.23	113.15	114.59	112.02	113.5	115.48	111.64	115.31	112.42	115.2	116.14	111.11	111.91	112.77	112.07	114.18	110.22
104.11	104.26	104.86	105.8	106.81	106.98	105.18	105.05	102.62	107.37	106.5	104.29	106.26	105.47	105.44	103.81	103.93	104.81	104.75	104.68	106.13	104.38	106.03	104.65	104.01	104.11	101.05	103.22	106.04	104.01	103.6	100.18	104.64	105.44	100.99	103.17	103.5	104.77	104.86	104.55	105.89	104.44	103.53	104.71	105.97	104.24	107.22	105.89	106.42	102.53
106.16	102.87	103.93	105.98	106.19	105.33	105.83	106.75	108.22	102.89	104.19	106.42	106.1	103.9	105.6	108.16	105.51	105.41	107.45	105.96	106.43	106.75	105.51	104.58	104.8	107.43	103.17	108.97	104.2	103.81	109.53	102.18	105.23	107.49	104.75	104.69	103.53	104.11	107	106.23	106.4	106.65	106.45	108.07	106.13	102.3	102.38	106.14	107.98	108.13
107.04	104.66	102.48	102.45	102.61	103.61	107.36	107.44	103.18	104.24	104.94	104.53	105.38	105.46	103.66	108.33	103.28	103.13	105.7	102.45	101.8	106.12	103.01	107.35	104	104.42	103.92	107.07	103.15	105.16	100.7	108.13	105.57	101.98	102.84	102.59	102.24	104.26	105.58	104.29	101.47	104.56	104.09	106.39	103.46	103.75	101.38	102.98	103.68	102.93
106.1	105.99	107.48	106.23	103.47	107.59	105.95	106.51	108.22	105.23	105.53	103.94	107.45	107.34	108.68	105.58	104.5	103.89	103.04	106.5	107.18	109.35	106.55	105.7	112.1	107.87	107.05	105.27	106.11	109.44	106.13	106.68	108.37	105.84	104.58	107.85	109.28	107.98	105.02	105.35	106.46	105.94	107	103.79	108.16	104.62	105.04	106.73	104.53	108.58
103.4	106.83	105.13	106.52	108.84	103.95	108.05	106.24	108.8	105.02	106.99	106.32	106.32	108.44	107.02	106.86	108.5	106.29	107.23	105.74	104.12	103.89	104.29	107.13	106.2	106.51	106.5	108.76	105.55	105.33	108.87	103.46	106.85	104.36	107.93	108.65	106.52	106.38	106.54	107.73	109.18	108.05	106.14	103.36	106.41	110.15	106.46	107.53	108.79	107.45
103.21	105.29	105.7	105.73	106.01	105.98	105.41	109.03	107.75	105.86	106.71	106.85	106.75	105.68	105.09	106.23	109.09	108.25	109.1	104.08	108.92	105.71	101.41	105.39	103.82	105.84	105.87	104.52	104.02	105.21	106.23	108.54	106.71	103.9	109.2	104.25	107.67	106.84	107.08	106.91	106.08	103.26	104	104.44	105.87	105.05	105.2	106.27	106.04	107.43
100.22	98.504	99.33	99.999	101.34	100.86	100.83	100.32	101	98.415	102.12	100.09	98.076	99.114	99.616	98.082	100.72	102.45	97.579	99.411	103.75	100.28	98.697	101.88	101.07	101.15	100.65	100.24	99.564	96.791	99.449	100.97	98.839	98.669	96.655	99.421	100.24	98.683	102.48	100.19	98.495	97.746	102.5	105.17	101.07	99.78	98.212	101.4	102.85	100.07
114.98	116.89	116.88	117.98	119.95	120.42	114.22	116.36	117.85	116.22	120.21	117.04	115.41	117.91	117.68	113.5	115.9	115.11	120.47	118.77	116.54	117.71	119.84	118.8	116.52	119.17	115.84	117.3	116.79	119.97	117.85	118.17	114.33	117.98	117.48	118.98	116.59	120.2	114.1	118.77	118.3	116.09	118.92	115.41	118.11	116.49	115.58	117.51	119.36	115.88
106.19	104.62	101.33	106.77	104.17	106.58	102.78	108.36	103.88	101.89	104.94	105.14	108.49	106.98	109.94	105.41	103.97	103.31	106.2	105.29	108.25	103.37	103.19	107.34	105.2	106.07	107.42	107.21	105.95	108.05	105.88	107.64	104.1	107.87	105.47	105.47	106.57	104.88	104.53	105.97	109.01	107.19	104.5	105.13	105.5	105.01	101.94	107.9	104.69	105.1
105.59	104.39	101.33	106.62	103.33	107.19	104.15	105.96	105.66	105.02	104.64	106.36	104.92	103.04	105.15	103.62	100.98	101.15	105.07	101.95	107.56	103.71	107.38	103.75	102.87	103.58	103.68	105.88	102.65	104.83	104.68	106.79	105.45	103.79	102.51	103.6	106.78	100.82	106.05	104.49	106.17	104.86	103.49	103.9	100.1	102.46	101.48	102.62	106.2	102.11
108.48	107.67	110.52	111.12	110.71	109.98	111.64	105.73	108.9	111.32	110.96	108.5	108.53	110.03	108.37	109.92	110.76	109.77	107.5	108.93	107.18	109.98	108.48	110.1	112.23	111.49	112.19	111.12	108.09	108.08	107.76	107.71	111.72	109.84	111.8	110.3	113.47	107.35	106.24	109.63	107.73	109.68	108.63	111.27	109.76	110.06	107.19	109.96	111.24	109.63
111.09	112.22	109.38	111.24	109.14	108.65	108.21	111.42	107.73	110.04	108.82	113.76	111.74	108.06	110.96	111.03	111.73	108.94	111.53	110.33	108.49	111.59	111.23	110.81	107.66	109.55	108.55	111.95	108.57	108.94	112.03	108.85	114.24	108.58	108.72	109.71	108.95	110.6	109.14	107.76	111.78	111.14	108.91	109.83	110.51	113.41	111.44	109.57	108.53	107.86
107.17	107.25	104.08	106.8	105.26	103.89	105.03	105.4	108.37	104.44	106.7	105.91	102.51	104.33	104.69	105.15	106.23	108.65	106.13	105.74	105.21	102.95	105.26	106.06	104.67	101.41	101.25	106.52	104.37	107.52	106.16	103.44	105.37	103.78	107.51	104.54	107.06	106.83	107.52	103.5	105.95	103.53	107.85	108.33	105.28	106.25	103.17	105.21	104.35	103.28
106.18	104.84	103.96	107.64	103.43	105.49	104.65	102.46	104.39	104.53	102.99	103.04	103.76	105.55	105.52	106.17	104.76	104.77	106.81	107.01	101.16	104.61	107.13	106.72	102.29	104.1	105.16	103.01	104.1	103.21	107.11	107.42	104.26	104.87	104.12	105.53	102.92	101.91	104.39	105.43	99.403	104.3	103.48	104.22	104.66	105.08	107.99	103.96	105.31	106.04
106.76	105.08	104.36	104.3	106.91	105.36	106.51	104.72	106.21	108.95	109.62	104.12	104.67	107.09	104.78	106.23	104.29	108.36	108.07	107.01	107.19	108.26	106.01	107.67	105.29	108.53	105.74	107.48	105.59	105.84	104.74	106.24	109.18	104.25	105.63	106.35	109.38	108.53	105.56	106.64	106.03	106.61	107.39	106.45	106.28	105.88	105.63	109.59	104.55	106.57
107.1	108.6	103.91	104.5	107.69	104.12	108.73	108.23	105.99	106.82	106.96	106.4	104.47	106.39	105.69	105.26	105.27	104.65	104.62	105.23	102.74	102.65	107.25	106.22	107.09	106.65	106.04	106.94	103.55	107.81	107.9	108.88	104.42	103.82	107.75	105.73	107.31	104.29	105.27	106.12	102.32	107.91	106.89	107.6	102.32	103.7	108.15	110.12	106.05	106.75
115.33	113.89	114.51	111.17	112.47	112.31	114.87	116.08	113.75	112.11	113.12	116.16	113.95	112.52	111.33	112.56	113.65	111.89	114.12	112.85	112.83	111.59	113.76	112.14	116.3	108.94	112.09	114.61	115.39	111.55	111.62	111.91	110.29	113.51	108.67	109.91	112.18	110.22	114.38	112.98	112.45	115.58	110.85	115.05	112.21	113.05	114.29	116.46	115.06	116.24
112.24	112.52	111.47	108.85	111.21	109.19	109.77	112.84	111.39	109.82	109.4	109.25	108.25	108.41	112	110.61	111.29	111.29	108.26	108.94	107.36	111.01	107.67	109.81	109.31	110.65	109	110.53	109.51	106.86	112.51	112.42	109.36	111.2	112	106.79	113.04	110.34	107.5	111.01	108.94	111.79	110.02	111.46	110.89	110.56	108.33	110.72	110.35	109.85
110.92	103.25	107.58	108.1	104.1	108.84	107.91	105.62	105.92	107.51	108.59	106.45	104.25	103.18	108.3	107.54	105.59	104.37	109.7	106.28	107.1	108.55	104.78	106.12	107.65	104.35	107.3	106.83	104.93	108.63	105.24	107.18	102.81	103.75	105.73	109.76	108.41	106.23	111.1	107.6	107.82	108.6	106.73	106.81	107.04	106.28	110.86	104.86	107.48	108.62
108.2	109.51	107.62	109.62	108.29	108.88	114.9	107.29	111.14	111.67	113.28	110.36	107.88	108	113.11	109.4	109.72	111.95	109.52	109.84	109.37	111.87	109.24	111.16	109.37	111.9	110.48	112.68	108.65	110.3	110.65	112.52	112.16	110.35	109.18	110.8	108.08	114.86	111.53	112.88	108.59	112.66	111.64	105.66	111.87	108.94	111.24	107.27	107.4	111.14
102.18	98.793	100.73	100.29	97.033	99.565	99.594	98.512	99.719	98.212	100.4	99.266	99.511	99.786	98.036	98.926	101.42	98.902	100.94	100.39	100.34	96.671	99.919	96.417	100.28	97.112	102.62	98.67	100.56	101.98	99.829	100.41	103.38	99.548	100.88	102.55	100.24	98.32	99.129	100.83	99.568	100.7	101.54	100.54	100.27	98.782	98.718	97.927	101	100.62
104.93	104.13	106.99	105.92	104.54	106.08	105.66	104.38	107	104.72	106.02	104.72	102.72	105.49	104.46	106.71	105.26	106.6	104.8	104.21	105.46	104.21	106.8	105.25	103.87	103.46	105.89	106.95	104.13	106.52	106.26	106.55	104.93	105.18	102.17	105.99	106.8	105.77	103.86	103.8	109.37	105.58	102.83	108.76	105.94	106.81	103.03	101.12	108.12	103.77
96.739	101.15	99.785	98.847	101.52	97.597	97.911	100.16	101.44	97.016	97.144	101.1	98.993	99.158	98.749	99.077	97.614	99.223	100.88	98.337	98.168	105.4	102.08	99.568	96.38	100.46	98.003	102.13	99.49	100.12	99.278	99.292	103.09	99.917	100.35	101.33	99.268	100.09	102.64	99.511	99.246	98.64	100.03	102.66	98.744	100.93	100.93	99.162	99.85	99.793
110.61	107.94	114.58	107.18	111.83	109.47	109.91	113.66	110.16	112.52	109.67	110.88	111.99	110.68	113.72	112.23	111.72	111.96	112.61	112.63	115.59	112.22	109.18	113.41	113.1	113.24	113.6	114.25	112.81	111.46	114.37	111.54	113.73	111.24	109.72	114.31	111.61	109.49	110.48	113.23	111.21	115.66	111.15	111.59	109.71	111.57	112.5	112.13	107.43	111.82
103.99	108.96	105.25	108.25	102.76	105.99	107.76	105.74	102.62	105.28	106.22	108.73	103.93	105.09	105.35	104.9	106.23	101.04	107.7	104.99	105.48	106.6	104.95	108.43	105.43	102.01	105.84	106.63	105.31	105.19	107.12	105.83	105.47	103.7	107.53	106.22	107.24	106.61	102.37	104.72	108.4	106.4	104.5	104.16	107.83	109.15	105.86	103.79	105.66	107.05
108.69	110.78	112.95	112.64	113.87	113.02	114.11	111.69	115.86	113.9	112.59	113.32	114.38	109.93	112.91	112.39	111.07	109.72	107.39	111.53	111.01	112.4	113.64	112.46	111.48	111.55	108.23	112.27	111.07	111.7	112.26	113.34	112.32	109.29	111.37	111.11	112.78	112.01	110.73	113.89	113.23	114.88	110.38	113.76	112.38	108.66	112.77	111.19	112.97	112.01
106.12	107.41	106.2	108.65	102.21	107.12	106.82	105.64	105.02	106.92	105.11	105.3	108.52	103.21	104.7	104.49	108.68	106.99	105.57	108.03	105.67	106.84	107.9	106.69	103.95	105.04	105.13	105.54	105.2	108.12	104.05	105.03	102.29	106.53	105.51	104.17	105.52	104.02	105.82	109.14	110.44	102.64	107.62	103.33	104.32	106.18	103.99	105.42	104.23	104.32
104.32	108.23	107.06	102.6	107.79	105.91	108.7	106.11	105.02	106.51	108.5	106.55	108.77	108.88	105.99	107.01	104.62	107.16	105.11	104.27	105.19	103.25	106.46	104.78	105.12	104.38	108.24	106.93	105.46	105.52	105.55	101.69	105.11	102.56	105.9	105.44	104.92	103.84	104.36	108.24	105.87	106.41	109.98	103.41	102.69	107.07	107.59	102.93	104.63	100.83
105.58	105.13	105.12	108.05	101.53	111.48	108.07	108.07	107.5	109.27	107.33	105.43	103.65	106.17	103.98	106.6	106.39	105.33	106.69	108.17	107.37	106.95	105.99	107.57	108.38	108.35	108.66	108.16	106.69	105.94	106.5	104.81	105.08	105.19	107.65	107.68	107.31	106	107.16	110.42	108.73	106.76	105.5	105.38	109.8	107.02	106.39	108.69	106.32	107.35
105.6	104.84	104.65	104.91	108.89	106.7	107.01	105.78	107.27	108.26	109.13	106.42	106.57	102.66	107.07	108.16	104.83	105.89	105.32	106.27	101.91	105.93	104.05	107.66	105.81	104.27	107.41	105.13	108.94	103.79	108.2	101.96	106.59	108.13	104.37	104.72	104.39	105.46	104.81	105.82	104.43	106.22	102.5	106.08	104.53	105.75	106.08	105.8	104.6	105.03
106.24	105.91	106.44	105.7	104.22	107.91	107.44	105.34	106.19	105.31	103.45	106.78	104.28	105.36	106.2	106.18	102.76	105.63	104.31	104.45	105.46	106.33	109.38	105.54	107.5	103.29	106.82	107.11	102.83	104.62	104.33	107.51	104.71	103.13	104.28	104.77	106.14	106.48	104.07	107.23	103.68	106.17	104.45	106.41	107.81	105.69	107.64	103.49	104.41	103.74
104.59	106.01	102.39	107.26	106.58	106.73	104.53	106.03	105.9	104.81	106.7	108.69	105.47	106.57	102.01	107.23	105.72	104.97	106.39	103.49	105.18	106.69	103.64	102.28	107.01	104.01	105.22	108.19	107.06	106.02	105.18	106.78	106.61	108.31	103.81	107.71	105.98	107.08	103.88	107.2	106.44	103.71	107.23	105.42	106.15	106.85	105.18	101.3	108.17	107.06
105.18	104.38	105.3	102.91	109	105.79	105.07	103.4	105.97	105.29	106.05	108.33	105.73	106.43	103.6	102.66	105.56	105.39	106.77	106.33	102.68	106.6	109.19	105.66	106.52	105.75	106.29	102.99	105.84	104.01	105.77	107.29	104.63	108.73	105.17	107.83	108.01	106.5	107.02	104.43	106.3	105.45	106.49	102.15	105.89	104.31	106.96	102.15	104.56	105
104.08	106.83	109.33	106.9	106.09	104.13	105.24	102.54	108.59	110.67	105.3	108.25	103.8	104.03	106.66	101.45	104.59	105.77	105.03	105.25	105.09	103.78	104.91	106.26	109.84	103.62	104.44	103.48	105.74	105.43	103.59	106.16	106.22	108.06	105.37	102.24	105.21	106.64	105.49	106.42	106.83	105.99	105.73	103.52	107.48	104.71	106.15	106.78	105.68	107.38
103.74	104.1	102.7	107.46	107.21	104.52	107.23	103.85	105.57	105.23	108.36	103.05	105.1	107.41	105.62	105.78	105.89	105.55	105.47	105.11	105.68	105.63	105.42	107.03	104.48	103.59	109.01	105.66	107.33	107.38	106.05	105.88	104.69	106.81	107.49	104.88	105.25	104.94	105.75	102.66	105.5	103.93	105.95	106.31	104.86	105.59	104.45	104.27	105.9	106.38
104.41	106.89	103.94	105.62	105.86	108.62	106.28	105.16	108.24	105.6	103.93	104.93	103.42	106.74	104.59	107.01	101.83	101.61	106.87	106.76	102.68	104.2	106.46	109.97	103.58	106.84	104.91	107.69	106.48	106.72	108.61	107.47	106.7	102.73	103.93	105.02	105.59	109.59	106.49	108	106.88	104.44	107.87	104.72	106.27	108.4	106.37	106.82	105.28	105
106.83	104.09	106.8	104.63	104.05	106.98	106.32	107.61	106.01	106.74	105.72	106.07	100.29	105.99	106.63	105.24	105.68	108.44	106.73	106.36	105.07	106.13	106.01	108.8	104.56	106.55	105.87	106.93	104.04	104.59	103.68	105.78	103.4	102.72	106.35	104.51	102.82	103.02	106.65	105.27	107.11	105.38	104.85	104.69	104.4	106.55	104.6	108.18	109.55	105.87
105.3	105.75	106.68	102.23	105.44	103.33	106.56	103.57	103.19	108.19	108.41	104.32	105.31	106.51	106.03	106.15	107.92	107.1	106.54	106.13	105.59	105.4	106.71	105.93	107.28	103.01	108.2	106.65	104.75	105.74	104.88	103.95	108.57	106.43	106.8	109.26	104.8	105.52	105.97	107.88	104.03	104.51	105.78	104.1	106.69	107.97	105.56	107.24	110.13	107.21
104.44	107.64	107.8	105.97	105.4	104.46	108.13	103.56	107.92	108.22	106.62	105.88	103.35	106.88	106.57	107.15	110.64	109.23	105.92	105.27	107.96	107.37	108.54	103.44	108.95	109.55	106.41	105.74	107.77	103.79	107.23	105.38	110.47	107.54	108.19	104.98	105.31	109.21	107.31	105.84	109.25	107.86	108.17	107.29	105.39	105.08	104.16	106.92	105.91	105.13
100.44	100.37	101.23	103.42	100.63	98.839	100.93	99.475	101.52	103.52	99.694	101.46	96.891	101.22	100.25	101.42	100.08	103.29	99.576	98.466	100.85	98.407	99.004	102.76	100.4	100.8	99.355	101.91	100.38	99.252	98.52	100.53	101.02	101.04	101.65	99.262	99.25	96.908	100.97	102.44	98.737	101.38	101.26	98.356	101.86	97.36	99.318	100.39	101.36	100.76
109.7	112.08	111.97	114	112.14	115.06	111.27	109.79	107.32	114.37	110.34	113.59	110.66	110.97	111.22	109.32	109.64	110.29	115.17	112.93	109.26	111.26	112.55	110.24	112.41	111.09	109.3	112.77	112.09	110.92	112.27	108.27	110.08	111.43	111.4	111.69	112.31	113.98	110.92	111.45	114.03	113.8	110.21	113.62	113.1	112.95	113.32	113.53	113.89	111.04
105.72	105.19	107.75	103.73	108.55	106.13	107.75	105	102.89	104.51	104.53	105.86	104.16	105.33	110	104.17	110.66	104.34	108.7	106.27	104.16	105.15	105.21	108.12	109.02	106.34	104.44	107.03	104.55	105.46	107.32	107.79	101.49	105.11	107.3	109.09	107.06	102.46	103.9	105.5	106.01	107.62	109.07	107.04	105.63	103.21	106.13	107.91	104.34	104.18
112.62	111	113.24	113.36	113.29	113.88	112.24	113.23	114.7	112.57	112.27	115.43	113.83	114.26	112.46	112.49	113.41	113.98	112.44	112.81	111.95	111.58	113.56	110.68	115.44	114.86	114.88	112.34	115.65	115.27	112.23	112.66	112.3	115.24	111.52	115.4	113.9	113.23	111.32	112.42	111.9	112.4	116.35	111.55	111.26	111.91	114.59	112.58	109.55	111.59
101.85	100.33	100.56	97.016	95.911	103.18	97.243	101.31	100.67	101.8	100.59	100.92	98.793	100.03	99.524	99.607	100.1	102.6	100.13	101.47	102.64	98.712	99.827	102.56	100.13	99.156	98.035	99.136	97.361	98.514	102.92	102.31	98.284	99.988	96.936	98.757	101.88	102.59	103.04	100.56	96.982	101.38	100.67	99.371	96.321	99.486	97.383	101.39	101.27	103.96
102.83	105.77	103.93	107.98	108.1	105.91	105.01	106.27	107.72	107.49	105.72	105	101.77	99.769	104.04	107.67	106.55	106.26	104.49	105.65	105.92	105.61	105.25	104.18	105.48	105.3	106.57	106.32	105.82	105.85	103.26	106	106.57	104.26	106.43	105.4	108.55	106.78	105.92	105.28	103.95	104.86	107.01	103.03	106.03	106.1	106.12	106.84	101.74	106.22
107.17	106.9	105.14	103.92	107.34	107.18	107.14	106.13	103.54	108.05	106.2	105.29	104.03	104.4	100.36	105.05	108.23	104.86	106.85	108.79	106.42	107.26	106.56	106.83	106.83	108.29	107.11	105.78	109.7	107.29	108.98	103.03	103.89	108.67	106.96	108.78	103.89	109.18	106.06	105.85	106.44	106.87	102.35	106.74	104.88	102.97	105.8	107.05	106.54	109.48
110.67	112.94	109.3	110.32	107.05	107.92	110.61	110.68	112.59	108.16	109.32	110.8	108.55	114.42	107.71	108.57	110.94	110.91	107.4	110.42	109.95	109.34	108.28	112.38	113.27	111.87	108.42	111.85	110.83	107.8	111.18	112.63	110.91	108.57	109.64	111.05	111.47	107.71	109.61	111.16	110.08	108.04	109.47	108.17	111.79	108.33	108	112.15	111.1	109.72
108.13	106.91	106.2	108.75	104.69	108.08	107.11	110.02	108.45	105.6	107.77	108.61	105.74	106.64	107.71	105.24	108.62	106.28	104.56	107.86	105.92	101.63	103.15	107.76	107.74	105.38	106.88	104.53	104.9	105.81	108.17	107.59	107.16	108.08	103.1	105.53	102.34	107.53	104.03	105.17	106.68	104.74	104.92	107.61	106.6	107.24	106.04	103.82	103.39	103.37
111.19	108.82	112.55	113.87	110.33	111.63	109.67	114	111.34	112.99	108.71	111.79	111.64	110.01	112.22	112.9	114.2	113.67	112.1	111.05	114.26	109.64	108.94	111.13	112.42	110.45	109.64	110.35	109.81	112.18	113.94	109.88	111.23	108.84	109.69	111.3	114.02	112.06	109.42	113.39	108.47	112.24	111.1	111.9	113.33	108.8	113.68	113.91	110.91	110.5
108.54	107.99	106.9	108.42	104.13	106.16	105.23	105.74	105.69	105.77	103.95	104.2	108.19	104.66	104.5	107.13	105.99	105.74	105.11	105.49	105.28	103.92	105.87	108	106.88	103.85	105.96	107.4	105.49	105.33	103.95	106.55	110.37	104.16	105.55	104.25	106.98	106.64	104.84	105.6	105.14	108.17	106.03	106.4	104.98	106.32	104.95	102.49	107.01	106.37
106.54	107.76	103.15	107.57	104.96	108.29	101.7	108.53	103.43	108.37	106.02	107.34	106.63	106.69	107.03	107.32	104.34	107.52	107.13	105.87	107.92	102.3	108.24	104.99	108.16	105.52	109.29	103.37	106.74	106.44	108.02	104.72	104.57	106.65	103.09	107.65	105.1	107.4	105.78	105.24	107.02	105.42	105.34	108.01	104.14	106.09	110.16	103.83	103.7	106.83
103.57	104.09	102.04	106.7	104.28	110.83	106.64	103.27	105.91	107.14	105.18	106.05	105.69	105.26	105.13	106.73	106.93	104.48	104.86	104.35	105.61	107.08	105.15	103.04	106.03	102.38	105.59	108.8	107.8	105.54	106.38	107.65	107.79	104.97	107.68	102.87	105.35	101.62	105.63	104.99	109.33	105.59	108.42	104.61	105.59	106.32	107.08	105.29	105.97	106.78
97.854	100.59	102.22	102.3	98.184	100.17	103.14	100.02	98.49	98.293	102.59	100.34	103.35	102.82	101.94	100.66	101.12	101.06	101.07	99.006	103.66	97.749	101.68	96.739	97.766	99.13	98.22	99.165	102.44	99.542	99.934	98.745	100.54	102.82	101.64	100.13	100.14	100.06	99.958	100.12	101.28	99.387	98.91	101.33	103.11	101.65	103.11	97.59	102.49	100.59
104.81	101.04	106.51	106.74	102.47	107.53	105.97	106.67	107.06	105.94	105.27	104.47	102.42	104.84	106.89	105.22	106.23	102.61	104.18	105.47	106.16	105.23	105.41	107.63	108.54	105.57	107.73	105.64	108.1	104.19	104.36	101.8	106.71	105.82	102.53	102.94	104.73	108.07	104.7	102.78	109.56	107.25	104.43	107.94	105.88	105.68	107	104.38	106.22	101.94
103.01	103.11	106.1	103.74	104.61	107.91	102.14	104.15	105.31	106	104.49	105.59	106.33	104.11	104.61	103.82	103.54	107.77	103.75	103.95	105.76	104.19	105.82	105.84	104.32	107.65	105.39	106.46	105.58	102.75	105.77	109.02	102.98	103.93	104.28	107.05	103.86	102	103.42	103.15	106.85	103.93	104.34	103.42	102.46	102.82	107.25	103.08	103.93	105.49
97.31	101.62	101.94	103.82	101.74	99.216	100.57	100.41	100.27	99.983	100.06	100.82	103	99.2	102.14	101.92	103.43	101.22	99.691	98.617	99.541	99.503	99.601	99.404	97.406	101.52	102.31	101.71	101.47	98.843	101.46	101.88	100.88	103.58	99.665	102.68	96.765	99	101.37	98.376	99.226	100.26	103.33	102.32	98.525	98.507	103.57	98.604	102.13	98.257
112.54	111.67	112.63	112.97	110.76	115	112.45	112.33	114	112.05	108.55	110.47	111.99	113.14	110.71	112.63	116.51	111.53	111.6	112.32	112.69	108.94	111.61	109.72	110.71	113.43	112.27	113.15	114.89	108.28	111.34	114.01	112.32	113.91	110.93	112.84	112.2	113.88	113.24	111.32	108.6	113.14	112.38	111.91	111.44	113.5	110.48	111.32	113.55	112.02
103.38	108.12	108.31	106.43	105.61	103.5	103.87	105.1	105.51	107.52	104	104.58	106.7	106.72	106.32	106.34	102.65	103.92	102.28	105.92	104.01	107.11	101.02	104.53	103.92	108.16	104.47	104.63	108.8	103.04	104.31	105.94	106.53	103.05	106.65	108.17	104.79	109.15	106.12	105.19	104	105.35	107.37	102.77	107.27	107.44	104.62	106.24	106.72	105.56
104.86	105.97	102.35	104.1	105.23	106.08	107.8	105.28	104.81	103.55	105.78	102.93	103.45	104.65	105.45	106.73	103.15	109.02	107.06	106.39	104.19	106.85	106.96	106.78	104.32	105.01	104.56	104.87	110.08	103.65	108.61	103.72	105.07	104.41	107.32	106.15	105.59	105.82	107.7	105.23	106.34	108.91	104.03	106.62	107.07	104.26	106.34	105.14	107.42	104.88
108.16	109.98	113.19	109.53	110.41	110.59	109.18	106.49	107.62	110.47	108.97	112.48	107.99	106.44	110.57	110.45	111.45	108.64	106.98	110.67	109.62	109.74	110	111.2	107.71	108.67	110.71	108.77	108.19	105.38	108.44	110.86	113.09	107.74	111.9	109.17	108.2	109.39	107.78	111.1	112.11	108.48	110.7	111.83	110.83	109.86	108.88	110.33	109.81	110.55
112.14	111.08	109.63	113.38	112.2	112.8	111.02	110.51	110.98	110.99	110.31	109.67	110.95	109.67	112.67	112.55	112.02	110.65	109.88	109.76	113.79	111.79	107.09	113.3	114.18	112.77	109.54	112.28	113.56	113.19	111.83	109.85	110.44	110.69	111.19	107.9	110.32	108.4	110.93	111.78	114.25	111.35	109.89	109.83	114.08	112.63	112.25	112.62	106.81	112.58
112.15	113.06	113.45	113.65	112.14	107.81	112	116.29	111.18	111.54	110.27	114.26	113.43	112.03	109.35	114.16	112.29	112.04	113.32	113.25	113	112.64	109.31	113.13	110.91	112.38	113.36	115.14	110.95	113.35	111.22	113.45	110.21	111.23	113.29	113.18	110.9	111.76	114.98	114.08	113.38	111.93	112.46	110.9	112.28	109.27	112.98	108.19	114.91	110.61
115.17	113.58	113	115.61	110.92	112.15	111.46	117.37	112.15	111.35	108.91	109.9	112.22	114.44	111.68	113.78	112.13	112.2	110.83	110.02	110.58	110.84	112.18	107.54	112.67	112.56	111.74	114.58	111.17	111.15	112.61	111.98	113.72	113.65	111.08	113.16	114.19	107.04	113.26	106.67	115.08	113.57	110.37	113.75	110.76	109.36	114.69	110.77	113.25	112.29
109	104.91	105.05	101.98	106.26	104.89	103.8	105.54	105.4	106.34	108.16	106.25	105.26	108.47	105.99	104.7	107.46	106.17	108.46	105.11	107.6	106.45	108.76	105.06	105.93	106.54	104.47	106.39	105.92	106.05	104.06	103.71	105.39	106.26	106.25	104.63	104.18	106.81	102.82	103.36	106.67	109.41	105.06	107.02	107.88	103.98	106.81	107.54	106.01	108.53
104.65	105.8	104.98	105.79	107.91	110.4	106.08	102.93	108.88	107.09	106.6	109.2	106.41	109.24	104.6	106.79	104.86	105.79	103.53	102.23	106.34	102.6	106.12	107.26	106.04	106.44	102.99	104.38	104.13	107.32	105.54	106.59	105.41	106.74	107.42	107.61	109.15	106.55	103.66	105.65	103.66	105.12	109.57	104.54	105.22	105.76	107.7	106.45	104.77	104.03
103.5	104.29	103	104.04	102.7	105.06	104.15	104	103.33	106.74	104.72	105.04	104.57	104.37	106.28	103.26	103.15	106.18	104.27	106.61	103.59	106.58	105.54	104.8	102.83	103.01	103.78	105.5	106.24	103.83	99.849	105.39	102.84	104.47	106.36	104.29	103.25	101.03	105.67	107.47	104.2	104.92	104.95	104.83	103.45	102.75	104.8	101.99	103.75	107.14
117.11	116.39	118.04	116.73	116.34	115.6	117.21	118.26	119.02	118.84	118.82	117.05	117.97	117.59	117.67	116.68	116.59	118.18	117.94	118.35	117.8	116.2	117.78	120.59	118.89	115.92	118.2	118.38	118.43	117.37	114.29	118.83	116.81	117.74	113.16	117.48	119.39	117.41	118.94	120.33	119.56	118.35	117.7	122.92	113.82	117.64	118.08	119.66	116.9	118.4
105.94	104.37	104.78	107.04	107.27	106.58	105.72	106.05	106.47	106.04	105.97	102.7	106.1	106.24	104.5	105.46	106.2	106.83	102.54	103.6	105.73	104.96	107.24	104.65	103.22	102.69	103.65	105.24	103.22	107.4	108.65	106.66	107.23	107.16	104.85	103.47	107.69	106.28	106.16	104.21	107.45	107.61	108.55	104.17	107.05	107.15	107.12	103.22	107.33	106.11
108.9	111.72	109.39	110.3	114.07	108.82	108.28	112.34	107.54	108.72	109.31	107.49	108.01	113.01	109.82	107.75	110.43	110.06	110.23	108.38	110.72	110.58	108.13	108.87	110.2	111.68	107.2	107.35	111.89	111.38	110.26	108.6	108.71	108.42	107.73	108.51	111.02	111.7	109.72	108.44	110.84	109.5	109.08	113.34	110.51	111.41	111.27	107.61	107.65	111.4
109.44	112.49	115.27	112.5	111.3	113.31	110.06	111.48	113.52	113.31	110.91	110.52	113.27	110.95	114.62	109.14	112.26	108.64	109.63	115.8	111.54	111.07	114.21	110.85	111.21	112.33	109.25	108.96	111.89	110.63	109.19	110.59	111.99	108.07	114.14	108.95	110.84	108.42	110.01	113.09	111.3	114.63	110.87	112.9	109.73	109.52	113.05	110.23	110.18	110.17
98.749	102.29	98.754	102.77	102.6	97.467	103.8	101.12	99.346	101.73	99.463	97.208	98.294	99.235	99.007	99.886	101.17	97.292	98.618	99.466	99.773	98.815	99.759	100.4	98.99	101.76	99.666	98.643	97.546	97.845	102.27	101.45	99.396	99.823	98.005	98.921	94.394	98.832	101.04	102.15	100.94	97.547	99.98	99.679	99.843	99.132	102.42	101.23	101.28	97.114
103.75	106.27	105.62	104.7	106.91	106.33	107.58	107.28	104.84	104.21	106.06	103.9	102.8	106.45	106.08	106.22	107.23	108.04	105.15	104.76	103.67	107.17	106.97	103.23	106.25	105.24	106	104.04	107.95	107.28	106.86	104.72	106.09	104.62	104.32	101.39	105.57	107.41	105.3	105.5	108.74	104.2	106.7	106.31	104.95	105.01	105.67	106.51	109.64	101.81
107.77	106.16	103.59	105.26	104.89	108.04	105.17	104.6	106.02	103.74	106.68	105.72	106.02	104.39	104.94	107.03	104.47	106.51	106.25	106.01	104.99	104.71	108.38	104.34	105.21	105	103.04	106.48	106	106.19	102.06	103.45	106.54	107.98	107.74	103.95	106.8	106.73	99.828	106.06	102.14	103.99	107.7	106.02	102.68	102.43	104.83	106.75	107.26	106.54
103.48	106.82	106.87	108.31	104.89	103.13	103.94	107.9	111.61	106.34	108.28	109.73	104.28	106.98	106.41	105.68	107.82	106.52	106.17	104.96	104.01	105.65	108.45	107.84	108.29	107.01	109.27	106.2	105.87	104.99	107.53	110.41	107.29	107.07	106.42	108.19	105.23	108.49	108.14	108.34	106.96	107.34	108.24	104.13	102.97	105.59	108.56	106.8	105.48	104.99
107.14	109.61	107.56	104.82	105.82	105.87	105.65	107.13	107.53	105.31	109.18	107.26	105.06	109.11	106	105.62	105.22	107.85	103.9	111.24	108.19	104.8	106.21	107.69	109.14	104.71	105.16	104.51	104.47	105.47	105.12	107.14	103.93	106.49	105.24	104.61	105.87	106.69	106.03	104.15	105.98	106.61	104.41	105.75	105.25	105.8	104.54	106.68	109.25	108.28
110.89	112.9	110.44	110.73	110.85	106.8	108.73	111.61	110.85	114.89	110.48	113.87	106.44	114.66	112.3	108.64	110.11	110.1	108.97	111.36	110.09	110.96	112.92	111.15	111.88	112.65	111.35	109.72	110.07	109.44	108.6	108.76	112.43	108.11	110.64	111.56	111.8	115.16	110.93	116.57	113.51	111.1	110.23	109.44	111.5	111.07	113.69	109.97	108.33	110.65
101.27	100.4	98.663	101.09	100.65	101.72	100.06	101.59	100.62	98.165	100.6	100.35	99.584	100.69	97.876	99.769	102.17	98.354	100.93	99.818	103.56	100.62	99.657	99.011	95.64	99.444	96.407	101.64	101.14	100.23	97.926	99.745	101.49	97.788	97.546	99.276	100.99	102.43	98.296	99.62	97.746	104.08	97.839	98.828	99.726	98.704	100.89	98.578	103.41	102.12
107	105.39	106.05	108.03	105.29	106.2	103.81	106	104.85	107.68	106.62	104.61	108.07	107.82	104.28	104.09	101.46	103.1	107.96	106.01	107.5	102.19	105.36	105.56	103.22	106.65	104.14	105.33	102.48	105.08	105.18	106.77	105.85	104.46	103.23	108.04	104.31	104.27	106.23	105.52	105.66	107.27	105.53	105.86	105.42	105.68	106.48	102.07	104.45	108.43
105.6	108.15	106.54	110.02	107.09	106.63	106.02	103.84	103.58	105.18	103.62	106.87	106.67	102.89	106.91	106.76	106.52	103.89	107.46	104.13	107.57	111.27	105.32	104.45	106.93	108.52	106.03	108.39	104.6	107.79	110.9	106.86	106.24	104.26	106.19	107.55	108.48	104.92	105.83	106.34	106.12	109.68	105.49	107.38	110.14	107.42	107.09	108.68	105.67	104.24
111.76	106.21	111.49	116.34	112.39	111.19	112.28	112.73	115.13	110.66	110.19	112.91	116.49	111.18	110.73	110.95	112.34	108.17	111.75	109.75	114.24	109.78	113.21	112.5	110.94	111.89	109.33	112.53	110.51	109.71	112.92	111.38	110.66	109.48	113.34	108.8	117.83	114.1	109.58	111.79	114.52	112.34	112.64	111.69	110.42	115.14	114.71	110.12	116.6	114.66
113.09	111.57	112.07	114.64	111.3	114.98	114.61	112.55	113.44	111.46	116.29	113.75	111.17	111.21	111.76	110.73	114.84	112.12	109.19	109.18	111.67	113	110.11	110.89	112.5	109.24	112.72	111.76	110.99	108.4	108.17	111.32	113.91	109.12	110.18	111.36	111.5	112.59	110.9	112.42	109.17	113.22	110.9	110.6	115.15	113.35	113.84	108.17	109.48	114.1
108.19	105.67	104.79	104.8	104.72	105.74	105.43	109.2	103.89	107.81	104.69	106.7	106.26	105.23	103.94	106.91	104.32	103.57	106.57	104.4	107.4	107.13	107.44	106.83	105.51	104.67	108.92	104.97	104.69	107.24	105.06	106.66	105.78	106.69	104.61	104.68	103.36	104.88	105.03	104.05	105.78	107.88	104.27	106.39	103.12	105.11	104.64	104.2	106.86	105.85
103.05	105.6	105.24	103.31	104.03	105.09	102.34	108.87	104.22	106.07	102.68	106.97	106.07	107.77	106.83	105.31	111.13	107.43	106.23	104.55	106.94	103.5	107.05	109.24	109.77	106.8	108.96	107.57	103.63	104.5	106.64	107.79	103.53	104.64	105.02	107.58	105.11	106.82	107.45	101.76	108.36	105.09	104.22	106.73	109.16	104.18	109.31	103.94	107.72	107.77
113.66	112.06	112.9	111.5	111.47	110.49	114.44	111.5	108.68	114.35	113.5	111.98	111.73	110.16	109.39	110.95	110.77	110.31	114.64	111.97	111.99	110.7	111.14	110.62	112.11	112.18	112.02	113.97	110.81	109.69	111.79	110.77	113.47	106.05	111.2	109.94	111.23	113.03	111.64	113.28	112.66	113.19	109.26	108.86	111.2	111.97	110.94	109.66	109.78	110.17
106.31	104.54	106.88	105.89	107.88	105.98	106.4	106.13	105.6	106.33	106.47	108.7	106.68	107.69	108.31	106.3	105.9	108.7	104.96	109.53	104.31	105.99	101.26	107.15	107.09	105.59	107.21	106.67	107.77	108.18	103.92	108.33	105.71	107.15	108.5	107.44	108.88	103.26	107.48	106.28	109.66	105.72	108.87	106.72	107.69	104.63	110.39	107.92	105.61	104.8
106.98	104.85	102.68	105.92	105	102.18	105.48	106.8	104.57	107.23	108.24	104.13	106.77	104.33	102.76	103.75	107.49	106.92	105.6	104.34	106.85	105.38	105.92	103.33	102.25	107.16	105.21	105.13	100.8	106.97	105.18	105.71	103.89	106.71	106.08	106.59	106.05	105.04	104.91	108.33	109.87	106.48	105.36	103.24	105.41	108.22	104.28	107.31	106.93	106.57
102.07	102.4	100.97	100.41	103.38	99.426	100.53	95.687	101.88	101.28	101.99	101.32	100.73	102.27	102.42	100.66	99.245	98.265	99.83	100.67	101.29	100.38	98.514	100.44	101.25	96.435	102.12	99.753	98.794	100.24	98.568	101.97	100.21	100.52	96.909	98.263	96.525	101.62	100.84	98.692	101.12	100.51	100.76	103.81	99.896	99.756	103.71	99.477	98.507	96.712
101.7	102.27	103.68	100.69	99.788	100.19	102.17	99.83	101.79	100.38	99.065	102.82	98.396	101.25	99.445	100.07	98.199	97.698	101.44	98.901	101.41	98.882	102.8	99.048	100.71	101.12	99.704	102.25	99.018	100.66	100.93	98.824	101.52	103.52	97.579	103.41	101.58	101.95	101.18	101.36	99.645	99.267	102.55	101.03	100.73	104.12	101.75	99.808	100.01	102.21
107.5	105.59	104.77	105.44	106.27	107.94	108.44	103.2	104.81	110.1	103.56	103.07	101.57	105.03	107.23	104.81	107.33	106.7	103.41	105.55	106.33	106.58	104.37	105.21	106.7	104.1	106.19	108.25	104.11	105.86	102.94	104.67	105.82	105.56	104.01	104.53	105.06	106.56	103.39	105.48	104.78	107.22	106.06	106.05	109.32	107.54	107.71	110.37	104.43	105.26
103.7	106.6	105.22	104.7	101.98	104.55	110.12	105.42	101.01	107.16	103.87	103.33	106.66	103.81	104.19	106.86	105.9	106.47	107.87	106.34	105.22	105.3	108.36	104.73	106.66	101.9	104.15	106.52	103.08	104.49	105.57	106.11	103.59	106.8	106.23	104.49	104.66	108.52	108.1	107.96	102.31	105.49	105.73	103.25	104.17	104.81	104.81	105.75	105.26	101.93
101.94	103.65	105.4	103.46	105.88	106.99	108.53	108.96	103.54	101.68	101.58	105.06	105.79	102.58	105.89	106.11	103.79	104.29	107.03	106.22	105.33	104.85	105.59	107.2	106.43	104.5	102.83	104.17	105.45	106.4	103.32	101.55	101.28	104.1	104.62	102.72	107.13	106.25	104.74	103.85	105.34	106.97	105.97	104.38	102.72	105.8	101.77	106.88	105.57	102.62
103.55	102.93	105.26	106.71	105.47	103.87	101.57	104.89	103.55	102.9	106.16	106.9	104.94	104.96	104.71	104.06	101.91	104.67	105.61	108	108.14	106.48	104.06	103.09	104.89	104.62	108.57	104.4	106.93	103.19	102.78	103.27	107.34	103.08	103.5	102.47	107.32	103.84	106.17	106	102.41	104.69	106.88	104.96	104.21	103.71	103.71	102.36	104.29	105.13
96.706	100.89	99.401	101.65	99.893	99.979	100.28	100.53	100.97	97.92	101.77	97.283	100.92	98.819	97.37	99.585	100.74	99.869	97.561	98.94	101.13	98.201	101.09	99.966	102.28	100.74	97.061	102.84	101.15	103.12	100.52	100.25	102.37	101.93	99.879	101.07	99.067	101.14	98.819	96.818	97.327	102.65	98.266	95.595	96.154	100.19	98.52	99.114	97.971	97.665
110.21	110.41	112.27	112.51	108.5	111.31	109.23	110.1	106.5	111.72	109.17	109.76	114.4	109.77	108.3	111.8	111.62	112.23	109.18	112.85	107.08	109.4	111.75	111.58	112.62	109.37	110.83	111.17	110.48	112.11	111.94	111.21	111.44	112.03	109.92	109.8	112.13	111.12	111.63	112.21	112.52	111.71	111.83	109.18	111.75	108.58	110.2	111.37	109.6	109.17
102.62	106.11	105.99	104.88	105.49	105.25	106.08	107.07	110.73	107.47	107.81	102.84	107.25	108.31	105.63	104.41	104.2	104.5	109.17	104.56	105.9	106.45	107	106.64	101.69	107.79	107.12	104.24	105.04	107.02	104.39	104.76	109.87	108.2	109.67	105.53	106.28	105.96	104.18	103.86	106.61	107.36	105	106.3	105.59	107.43	104.18	107.34	108.45	107.1
103.44	102.24	98.473	98.337	99.746	101.51	101.41	98.388	100.2	98.956	98.902	101.37	98.282	100.26	98.688	103.91	99.852	100.15	99.118	100.72	97.101	97.644	101.57	97.251	102.73	99.051	99.842	102.18	100.72	102.01	101.53	99.889	104.65	102.71	100.03	102.36	102.36	96.537	97.947	99.98	104.89	100.88	101	98.398	102.41	100.52	101.77	101.33	101.81	98.421
113.2	110.73	113.17	112.87	112.94	110.5	116.88	115.15	111.13	113.56	115.38	112.9	112.09	114.51	114.61	112.15	113.13	114.2	113.88	113.17	111.07	110.23	109.49	111.87	115.9	113.58	111.46	112.52	112.28	110.61	115.81	115	113.58	113.57	114.32	113.42	114.33	112.64	113.02	114.99	113.23	112.52	113.28	114.22	116.5	110.65	112.67	114.68	113.98	111.78
105.23	101.34	100.81	100.32	103.16	100.08	101.89	99.606	99.292	104.74	100.89	99.663	102.57	100.44	98.219	102.21	103.66	97.688	101.45	100.08	101.61	102.15	98.914	98.663	100.77	99.667	100.13	102.2	101.47	103.69	102.4	102.66	98.696	97.902	102.24	99.122	102.51	102.13	101.72	100.94	100.6	100.52	102.11	104.66	100.12	100.88	101.15	99.293	102.06	100.19
108.76	104.11	104.03	106.06	106.49	105.81	105.44	109.02	106.48	106.99	104.47	107.7	103.33	107.16	107.09	105.85	106.66	108.61	105.71	106.53	107.13	107.27	106.52	105.91	104.61	106.64	107.19	103.32	106.55	105.46	108.92	109.9	107.45	105.64	104.59	108.8	106.7	103.73	106.68	101.31	104.12	106.01	106.75	104.74	103.29	103.84	106.01	106.14	104.5	106.1
100.55	99.493	99.04	98.8	98.147	98.379	102.86	102.17	100.5	104.22	101.4	99.512	100.85	100.05	101.62	103.4	101.17	98.667	95.859	102.29	101.11	101.51	101.37	100.57	98.108	99.612	100.34	100.69	102.01	99.294	100.95	102.22	99.056	101.17	99.617	98.018	99.251	100.79	98.487	100.78	101.89	100.51	97.026	100.45	97.194	100.91	100.37	101.64	99.417	99.651
103.93	106.08	106.82	104.51	107.55	106.46	107.9	102.42	106.33	104.79	106.07	106.15	106.4	106.77	107.96	103.67	111.06	108.11	103.37	105.62	107.31	103.75	106.47	106.7	105.51	104.52	107.25	106.37	106.1	104.55	102.53	104.51	105.65	105.47	109.82	107.64	104.89	105.98	109.07	105.22	105.29	108.74	106.1	105.05	106.58	103.27	108.85	106.78	105.29	104.72
104.52	107.99	106.23	103.16	103.68	107.37	106.39	106.45	109.21	106.94	106.75	106.28	105.04	107.31	106.11	107.74	104.91	103.44	107.64	106.82	105.04	103.31	105.33	106.19	104.55	103.19	101.68	107.8	104.42	108.07	104.45	107.03	105.85	107.6	104.91	105.74	103.11	103.74	105.69	104.2	107.04	106.86	100.99	104.08	108.6	106.49	106.26	101.71	105.18	104.92
106.89	109.58	104.16	105.7	108.35	102.43	104.92	105.72	104.47	102.76	102.6	106.34	105	103.56	106.33	105.26	107.01	103.24	106.25	107.1	108.18	107.04	105.28	104.23	105.87	108.07	102.43	105.49	103.54	105.65	105.25	106.62	104.23	102.87	105.38	106.26	107.1	107.1	104.63	104.68	110.02	105.53	104.01	105.46	102.25	105.34	104.6	105.14	105.61	108.79
103.44	100.58	99.428	101.17	100.7	100.57	103.58	101.08	98.575	100.75	100.57	101.39	101.26	100.57	101.5	102.15	99.184	99.976	100.06	99.108	99.447	99.848	103.41	102.11	99.171	100.33	99.22	99.797	100.18	101.22	102.41	101.66	97.564	101.32	96.47	100.52	100.55	102.06	104.19	100.96	100.56	101.07	102.04	103.61	98.662	101.17	101.66	101.05	98.67	100.64
101.75	100.6	108.02	102	104.67	107.18	104.71	103.39	104.35	106.16	102.64	100.9	104.81	103.78	103.25	102	105.11	103.79	104.31	105.31	100.83	103.09	105.3	103.12	106.42	104.53	102.82	104.85	102.83	103.53	103.29	106.57	103.68	103.11	105.16	102.13	103.03	107.68	104.73	105.69	105.89	100.6	102.43	103.75	104.83	101.45	104.01	102.76	101.83	104.83
101.01	100.11	98.266	102.75	98.26	100.42	100.67	99.743	98.777	98.244	102.54	101.34	101.44	99.88	101.06	99.896	94.765	101.67	100.49	101.96	98.04	99.584	100.69	98.031	100.73	98.622	97.529	96.24	97.12	97.958	97.847	100.86	99.964	103.59	101.05	98.442	99.862	99.107	96.345	101.22	101.47	100.35	98.088	99.749	99.197	98.776	100.11	98.613	98.633	101.68
99.275	100.26	99.575	98.745	101.12	102.46	99.781	99.945	99.268	99.413	100.72	100.44	98.237	102.04	96.37	97.219	99.065	100.43	102.08	98.643	97.634	96.046	98.087	99.673	97.04	98.936	100.75	101.39	101.08	100.24	101.08	101.86	97.893	102.53	101.16	98.542	99.858	101.76	99.311	100.57	99.369	100.09	98.247	102.64	99.031	101.36	101.44	98.767	99.093	97.908
113.44	111.7	110.23	112.04	110.03	110.03	108.85	110.56	111.76	111.58	110.24	109.41	110.54	108.6	110.53	110.93	108.74	108.78	110.74	109.95	110.62	111.04	111.79	114.03	114.77	111.68	112.75	112.65	113.4	109.39	109.09	110.02	110.91	112.67	113.03	108.94	109.91	112.17	113.55	110.17	110.5	112.56	112.12	110.58	109.94	112.01	113.48	110.04	110.35	112.13
105.18	105.3	103.25	107.27	104.86	105.13	105.77	106.11	103.42	104.42	107.02	107.65	106.41	105.32	103.18	105.92	102.97	105.07	105.85	105.56	102.96	106.61	104.53	104.2	106.76	103.76	107.14	106.31	104.4	102.58	107.81	104.72	105.83	106.17	104.37	103.33	106.44	105.54	104.24	105.05	104.03	103.09	106.23	103.82	104.98	105.26	102.77	102.72	106.14	106.92
108.93	107.84	103.59	107.96	106.05	104.76	105.49	103.01	106.19	106.35	105.64	103.24	106.31	104.58	105.7	106.3	107.62	104.11	105.16	105.2	104.02	106.05	102.87	102.29	104.58	108.83	103.43	103.94	107.84	106.69	107.89	103.37	106.81	103.12	107.16	105.23	103.96	104.1	103.96	101.09	102.18	108.24	104.28	102.69	105.85	104.25	106	102.98	108.45	105.91
105.06	108.37	107.08	102.78	104.93	104.51	105.29	106.77	106.96	103.59	105.71	105.39	106.41	107.53	105.66	105.5	107.2	106.07	109.87	108.43	106.41	106.88	105.09	103.66	106.6	106.37	104.19	106.3	107.58	107.75	104.24	106.37	106.56	109.36	106.42	107.1	104.72	107.51	107.31	106.21	106.82	107.25	105.1	104.42	105.87	105.45	106.78	104.6	107.54	109.17
100.45	99.721	101.35	99.663	103.42	102.87	102.19	99.209	99.048	101.91	100.24	100.27	102.11	100.4	98.93	98.344	102.95	99.095	97.522	99.98	100.21	97.352	100.16	96.652	101	100.85	99.824	100.29	101.66	98.545	99.335	102.01	99.34	97.5	99.771	100.04	97.187	99.323	97.645	99.617	101.08	100.61	99.868	100.57	101.18	100.94	100.76	98.549	101	103.19
105.68	105.89	106.37	104.22	102.79	107.57	102.67	107.23	104.81	105.91	103.8	107.04	107.88	107.05	105.83	104.13	103.5	106.25	107.11	105.68	101.99	106.34	104.42	105.11	105.55	105.01	104.88	104.7	106.88	105.82	104.97	102.34	107.1	105.07	105.32	104.12	108.29	104.73	105.8	104.47	105.78	107.69	107.99	105.82	105.32	105.35	106.01	106.87	106.45	102.21
106.82	107.38	107.18	107.94	107.18	105.67	106.53	103.22	105.99	106.72	108.47	104.89	108.88	106.98	107.2	106.86	104.97	105.19	108.14	109.05	107.78	109.11	105.9	104.53	110.03	110.65	105.52	107.11	105.35	106.13	105.21	108.16	107.47	106.78	107.12	103.63	105.84	108.79	105.17	105.1	106.02	105.02	107.03	106.42	108.35	107.65	106.43	106.48	103.53	105.96
104.06	106.11	104.17	107.58	102.25	103.52	103.32	104.84	105.23	103.18	103.6	106.66	106.44	106.1	105.01	106.11	104.81	108.49	106.76	104.82	106.37	105.69	107.72	105.63	102.69	107.51	105.9	101.38	106.97	104	108.31	108.06	105.86	106.31	105.7	107.58	106.98	107.52	103.69	105.91	106.76	106.08	105.04	103.3	104.44	109.14	103.45	103.6	108.02	105.04
120.44	116.04	117.13	113.72	115.45	119.91	113.21	115.84	115.37	117.25	118.02	119.77	117.96	114.64	120.42	117.86	119.08	114.97	116.36	113.33	116.49	119.59	116.1	118.3	119.05	115.05	117.16	117.84	114.64	113.91	115.86	116.52	114.27	115.3	119.03	115.79	115.79	117.23	115.66	118.02	115.54	118.87	117.68	116.69	115.94	119.32	115.43	114.7	114.95	114.42
102.45	110.21	108.19	107.78	105.32	104.32	109.14	105.88	105.57	105.03	103.56	109.32	103.76	106.02	107.81	103.5	103.89	105.66	105.82	106.24	106.04	105.98	108.2	103.07	107.86	106.09	105.59	105.41	107.85	108.29	107.14	105.45	108.56	102.76	102.91	105.76	107.04	107.89	107.01	108.34	102.84	104.65	105.83	106.57	107.55	103.17	105.91	104.05	105.22	104.41
102.33	100.13	100.16	99.085	100.8	101.87	104.03	100.95	98.991	102.47	101.22	101.29	97.741	99.659	101.26	102.37	101.81	99.181	103.33	98.285	99.234	98.765	100.03	98.519	101.51	98.714	101.03	98.815	102.08	101.75	101.76	99.337	100.59	101.24	100.13	99.39	100.54	98.084	103.47	99.1	96.949	102.46	101.17	102.61	101.14	101.05	101.47	100.86	99.789	97.95
102.9	103.32	103.58	104.75	105.03	107.29	102.16	104.55	104.68	102.33	107.48	104.26	103.74	102.29	104.21	102.62	104.15	103.83	107.16	105.67	103.04	106.36	103.79	106.54	103.69	101.42	106.03	102.26	104.35	105.73	104.05	109.89	103.68	106.19	104.45	105.52	103.47	104.95	101.38	103.71	107.42	107.16	103.53	105.19	102.71	101.29	106.75	104.28	104.63	104.45
109.88	105.23	103.31	106.98	103.36	109.64	106.63	109.38	104.54	105.4	107.88	104.43	104.39	108.06	104.66	106.62	104.76	105.9	104.64	108.11	103.06	107.24	109.61	107.4	104.91	106.05	109.91	107.51	105.64	106.82	107.46	108.52	106.38	105.97	106.65	105.56	107.87	104.03	106.13	106.85	107.23	107.18	107.61	109.52	106.02	106.2	107.28	106.62	107.31	102.84
105.87	108.75	104.61	105.84	105.13	104.97	105.27	106.31	107.36	106.43	106.1	107.51	106.41	104.69	105.02	106.04	103.47	105.23	104.35	107.94	108.83	104.67	104.27	103.42	105.98	104.35	105.51	105.31	106.5	108.04	105.52	105.41	103.4	103.84	105.18	106.59	103.05	105.87	103.19	100.42	103.4	104.25	103.9	107.22	105.85	107.83	105.64	104.62	107.79	101.58
104.4	108.97	107.77	107.01	105.63	106.74	105.88	106.09	107.15	104.03	104.96	105.56	106.3	103.84	106.33	107.63	106.81	106.86	108.79	106.81	103.41	104.5	107.17	107.58	106.92	107.18	102.6	104.27	105.75	106.05	110.11	103.79	105.24	104.36	104.48	105.01	106.49	104.01	106.68	106.56	104.21	107.05	108.74	105.76	107.61	106.69	105.02	104.87	105.85	105.72
103.54	103.94	100.66	102.32	106.02	104.25	106.96	102.27	103.88	104.05	103.32	104.59	103.73	108.81	105.19	103.19	105.64	102.18	100.42	107.19	101.29	104.34	103.88	103.57	105.75	105.45	105.77	103.49	105.74	105.14	103.84	104.52	103.78	105.61	103.82	105.85	105.61	102.58	102.08	104.29	101.67	102.41	100.99	103.34	102.14	103.69	104.42	104.69	107.05	103.75
109.78	113.47	111.79	108.5	111.62	109.08	115.71	109.72	110.8	112.46	110.25	111.47	109.83	110.27	110.56	111.01	112.35	108.61	114.57	112.26	110.16	108.04	114.22	107.68	113.84	111.52	114.56	113.02	110.74	112.43	112.3	111.82	111.44	111.8	114.18	109.27	108.22	108.8	111.06	111.72	111.86	108.44	110.99	112.84	113.2	111.23	114.05	110.28	112.29	111.79
112.9	109.7	110.11	111.79	112.78	112.98	114.03	108.78	111.77	112.03	112.97	112.14	115.06	112.25	110.78	111.3	110.05	109.6	111.03	112.57	110.39	109.18	113.85	109.97	112.91	112.82	109.61	112.06	112.01	114.56	115.2	112.97	110.7	110.01	108.44	111.4	108.13	113.1	109.39	108.91	110.66	107.81	114.71	111.44	111.41	112.46	110.08	111.75	112.85	111.9
112.36	112.65	110.43	109.03	111.39	112.27	111.11	108.87	109.77	108.07	112.4	113.32	112.24	114.18	113.93	111.4	112.87	109.63	111.21	109.97	114.13	110.19	110.31	109.73	113.07	110.33	110.54	114.45	112.37	111.91	113.46	111.21	114.98	110.93	113.34	110.14	113.16	114.01	111.49	113.35	107.73	105.43	112.06	115.69	110.39	114.27	114.92	107.64	108.6	111.88
101.54	106.33	106.59	107.77	103.04	104.49	105.69	102.97	104.71	102.53	103.34	104.06	105.06	103.58	103.83	103.53	101.57	105.95	105.04	108.75	105.79	103.04	104.73	103.47	105.57	104.56	102.65	104.42	102.89	105.97	102.22	103.09	107.57	104.99	103.76	105.74	103.09	107.93	102.95	102.04	106.67	107.81	107.7	106.06	107.19	99.959	106.53	101.88	104.62	104.4
109.29	107	106.73	104.17	107.48	107.76	107.79	105.45	109.06	103.84	108.43	106.01	104.24	105.23	105.27	104.9	104.79	107.77	112.04	106.87	106.35	106.78	108.02	107.52	105.61	107.34	104.57	104.71	107.64	105.18	104.59	107.4	104.55	105.78	107.18	103.82	107.54	110.83	105.04	106.3	107.51	108.43	104.44	107.31	107.12	107.51	107.95	106.6	107.24	107.51
106.25	105.03	105.15	107.34	106.35	105.64	104.83	108.02	107.06	106.87	105.34	108.71	104.15	107.04	110.55	104.85	106.83	105.95	105.93	104.25	105.23	106.26	106.8	103.82	107.23	106.96	108.09	106.11	104.96	105.48	103.76	106.58	109.66	107.38	104.67	106.47	108.95	107.11	106.59	108.6	106.66	109.95	107.24	105.81	106.2	105.06	105.94	105.34	110.49	105.23
105.91	105.15	103.9	107.75	105.28	104.9	102.68	109.14	108.47	105.7	108.83	105.44	105.02	105.85	106.42	104.22	106.65	107.08	108.38	106.62	107.74	103.41	104.17	104.99	106.97	106.08	106.91	106.66	105.33	104.34	105.21	104.8	104.34	104.37	103.53	103.29	107.66	106.55	105.99	107.53	105.72	106.6	106.87	105.19	106.23	104.38	103.62	105.83	106.93	104.15
119.04	116.82	116.48	119.69	118.23	118.69	116.35	117.11	117.23	119.04	118.56	117.7	116.65	116.26	118.67	117.19	121.59	115.79	116.31	118.89	118.31	119.47	117.01	116.66	118.25	118.4	114.63	118.99	115.11	117.98	116.56	117.82	120.17	116	115.83	115.25	117.78	115.1	116.57	121.33	116.51	116.21	120.31	116	115.64	117.02	121.28	119.25	118.72	119.55
105.55	108.59	105.31	108.98	106.77	105	104.88	106.98	104.84	104.14	106.59	109.02	104.89	106.68	102.12	105	101.83	102.52	103.88	107.07	107.6	106.37	104.3	107.72	104.66	105.09	109.59	106.17	103.79	106.49	106.52	105.12	105.44	106.81	104.72	106.35	106.38	103.87	102.24	105.37	107.39	105.3	104.29	105.93	108.55	106.93	107.85	106.9	107.21	105.11
110.48	114.66	111.37	111.58	115.15	111.33	111.24	112.94	112.22	110.81	114.03	113.49	111.58	113.41	110.77	111.66	113.65	110.98	109.8	110.15	110.86	112.69	111.23	112.82	111.65	111.88	110	111.18	109.03	112.65	111.33	113.55	111.74	112.81	114.69	111.36	112.74	114.22	113.97	110.46	111.24	109.71	112.65	114.42	111.88	113.41	110.65	113.17	114.2	111.56
104.38	107.99	104.35	104.34	106.47	106.54	104.31	107.16	105.55	104.6	104.69	106.33	105.78	106.76	107.05	108.73	105.51	106.61	106.51	108.83	106.37	108.79	108.59	107.43	104.36	106.54	106.35	107.37	106.55	105.01	104.05	107.39	107.69	104.29	104.65	103.02	107.97	107.49	105.62	103.77	105.72	106.44	107.28	105.81	105.36	106.9	107.85	107.14	105.16	107.24
112.05	113.1	113.41	109.5	113.28	112.05	111.09	113.02	110.23	115.26	112.97	112.12	111.05	113.04	110.74	110.2	109.27	113.52	108.47	112.01	111.06	114.17	111.46	113.68	109.64	111.26	113.39	111.76	110.69	112.75	109.96	111.95	113.97	111.57	116.81	114.1	112.64	110.56	112.81	110.75	111.18	110.55	109.61	112.49	112.83	112.31	112.77	113.01	114.59	109.44
110.03	110.17	110.78	107.95	112.82	111.04	109.36	113.08	111.73	111.02	110.86	109.2	112.37	113.12	111.89	112.51	111.67	109.86	112.54	109.95	109.43	112.49	109.18	110.32	111.08	112.18	111.14	112.17	110.32	109.9	111.83	112.5	114.17	112.44	112.15	112.25	111.36	109.76	111.97	111.38	114.99	110.67	111.07	110.88	110.11	110.33	111.49	112.4	110.84	109.69
110.67	111.79	114.06	113.2	111.72	111.88	112.01	113.21	111.74	111.07	110.2	111.6	112.46	109.63	110.11	110.62	110.69	109.13	109.43	110.14	112.13	111.05	112.81	112.61	110.13	109.92	110.94	110.16	110.77	114.56	109.56	112.45	109.95	111.85	109.1	111.25	108.86	111.69	110.56	108.19	110.98	110.08	112.07	110.65	110.95	114.18	110.3	109.73	115.23	112.82
106.06	104.05	110.4	104.78	106.78	107.23	106.12	102.32	107.91	106.07	106.5	107.51	106.17	105.23	106.96	108.7	106.29	104.61	108.86	103.39	106.08	105.24	105.49	104.57	108.11	105.31	104.27	105.48	105.71	105.96	103.92	102.56	107.79	104.18	106.84	103.2	105.77	106.19	106.04	106.63	105.69	103.76	110.28	104.78	103.61	104.4	106.01	108.53	108.16	106.72
111.28	110.46	109.61	108.32	107.17	112.12	111.15	111.23	104.41	109.49	111.6	107.88	108.6	108.91	108.46	108.35	111.97	109.46	107.65	110.82	107.77	109.07	109.26	110.28	113.53	106.53	108.96	111.77	110.64	110.51	109.43	110	109.21	111.09	110.58	110.12	108.66	110.53	109.29	110.23	108.28	110.55	106.73	110.82	110.04	109.68	110.16	109.73	110.1	110.67
112.77	114.05	112.77	111.68	113.83	113.01	114.58	111.34	113.68	117.5	112.77	113.04	111.48	112.13	113.51	112.33	113.03	117	112.56	112.12	112.64	110.22	112.84	114.54	111.04	111.32	114.09	114.77	115.23	116.67	112.11	114.08	114.08	114.9	112.62	114.53	113.76	112.71	111.28	112.03	112.95	112.18	111.53	114.49	111.16	112.95	112.15	113.03	114.5	111.33
113.51	111.14	110.87	108.21	110.14	109.26	108.03	109.03	112.29	110.72	109.4	110.42	112.26	109.94	112.19	110.51	113.9	111.98	110.08	111.79	110.36	113.85	108.85	111.09	112.93	110.06	111.53	114.04	111.05	109.19	111.89	110.33	110.82	110.41	113.03	109.97	112.11	113.86	109.54	111.21	111.56	112.35	112.37	111.87	109.42	108.57	110.55	110.72	112.14	112.21
97.886	98.478	101.72	99.631	99.493	97.452	103.38	99.659	101.41	100.48	102.83	97.612	100.74	97.952	99.913	101.43	98.955	99.25	100.15	103.95	102.4	100.07	100.83	96.162	101.6	98.433	98.803	96.739	95.077	100.15	100.54	96.401	101.24	102.36	100.6	98.657	98.45	99.754	100.09	100.93	99.816	100.09	99.58	100.19	100.78	98.4	96.968	100.73	99.351	98.21
106.83	104.73	105.38	109.2	107.44	105.89	109.31	104.54	106.03	106.68	105.06	108.26	108.13	107.58	107.55	103.99	108.55	103.98	105.67	106.5	106.49	103.71	108.8	107.17	106.59	107.63	102.11	106.44	106.57	104.28	108.53	105.53	106.48	105.57	109.08	105.72	109.72	107.73	107	104.78	107.3	109.28	107.18	107.47	105.8	104.14	108.44	103.16	106.63	104.85
113.72	111.51	107.25	109.67	109.57	110.28	112.29	108.78	109.03	110.59	112.55	110.35	110.41	110.58	111.25	111.66	109.84	110.74	106.55	110.94	107.32	111.95	112.1	108.48	109.94	109.14	111.32	112.23	108.02	109.59	107.36	110.79	109.94	110.39	109.51	111.79	110.38	114.28	108.75	110.5	108.94	111.08	111.17	108.59	108.9	108.82	108.26	108.86	110.18	108.16
111.61	111.78	106.6	115.93	112.2	113.31	111.34	113.4	113.93	109.41	115.36	113.26	113.11	110.57	110.53	112.16	113.27	111.88	114.46	110.89	114.65	113.05	112.83	111.73	116.34	111.66	110.77	114.47	114.11	110.5	112.46	111.21	112.96	109.76	113.56	112.6	110.36	114.96	114.29	113.27	115.37	112.3	111.46	115.11	111.5	110.54	113.25	112.18	113.54	112.64
116.53	118.68	116.72	115.27	119.48	119.19	116.76	116.34	118.22	118.39	118.08	116.59	118.44	116.66	116.41	120.87	116.53	120.03	117.78	117.79	114.09	113.89	116.42	119.25	118.26	117.6	117.35	116.75	113.85	115.42	116.97	115.52	119.68	115.27	116.52	115.19	120.54	117.23	115.07	118.63	113.36	114.18	114.53	116.78	118.07	117.95	119.96	116.17	119.08	117.73
113.31	114.43	112.55	112.59	112.43	109.82	110.64	108.01	106.45	109.31	110.1	112.29	109.9	111.53	107.19	108.52	110.6	115.15	109.88	108.9	113.24	109.21	109.31	110.54	108.46	111.15	109.66	112.97	108.8	111.06	109.89	111.02	108.86	112.36	110.46	108.21	110.54	110.76	111.39	107.63	112.59	113.16	113.81	109.09	110.42	110.02	109.02	113.01	108.97	112.14
105.69	108.24	103.96	103	104.68	104.27	105.55	107.16	106.03	102.81	104.42	103.91	105.4	104.46	106.58	106.3	105.68	105.18	105.32	103.91	107.9	107.66	104.35	108.51	103.21	102.46	105.19	104.87	105.93	108.15	106.75	104.03	104.45	109.6	104.5	104.77	106.01	106.39	104.25	106.87	109.48	105.49	104.78	107.17	106.09	104.23	103.27	107.19	104.03	105.6
102.89	105.51	105.24	106.25	104.88	105.57	106.43	105.42	103.28	105.24	104.81	105.28	104.56	107.67	105.44	103.01	106.76	103.54	104.25	105.55	107.08	103.78	103.49	106.29	104.2	107.92	108.79	106.85	104.56	104.49	105.16	105.31	107.08	106.7	107.38	104.56	107.51	106.2	105.79	103.54	105.19	104.58	103.72	104.87	107.39	107.37	103.68	104.43	108.17	104.33
111.16	113.26	110.2	109.33	111.98	108.46	110.91	111.65	109.6	108.88	112.81	111.43	112.25	114.05	111.2	112.11	111.29	110.24	109.72	112.88	115.43	110.46	112.97	113.47	114.48	110.52	109.65	112.53	109.93	112.15	115.27	112.07	111.66	112.99	108.09	113.95	113.38	109.62	111.4	110.51	111.79	109.78	112.1	108.21	112	111.15	110.06	108.36	111.69	108.82
104.22	105.89	103.8	106.55	104.85	105.32	103.5	106.2	107.02	105.72	104.8	107.92	107.63	105.64	106.01	104.06	106.86	110.82	105.51	103.42	108.55	106.69	106.84	105.11	105.15	106.08	105.24	107.11	108.2	106.14	105.6	106.25	106.98	109.32	104	104.65	109.28	104.79	108.45	107.09	106.16	106.58	104.96	101.78	104.99	105.72	105.98	105.62	105.63	105.17
104.66	106.39	106.12	103.25	104.94	107.77	105.92	103.99	106.91	106.04	109.24	105.26	105.56	104.49	104.64	103.68	101.49	105.78	105.38	106.07	105.8	105.84	106.61	104.31	104.94	105.27	105.37	101.97	105.63	104.72	104.01	106.61	106.95	102.57	103.62	104.73	102.7	102.53	103.23	103.21	106.05	106.53	102.74	104.2	107.46	105.56	105.5	107.19	104.46	103.8
110.05	110.7	111.76	111.18	110.37	109.57	110.82	110.94	111.02	109.28	108.49	111.36	112.74	110.54	109.47	112.17	109.42	107.58	107.2	109.81	109.14	107.33	106.26	107.94	109.47	113.29	111.6	113.03	108.69	110.5	111.45	108.26	110.61	112.69	107.97	110.42	109.32	111.82	106.72	110.9	109.36	108.15	112.32	108.05	109.56	110.07	109.4	114.61	107.29	111.11
99.525	99.065	100.3	100.19	100.78	101.13	99.06	98.868	101.17	100.67	100.45	97.86	98.21	97.827	96.667	100.25	97.768	100.56	100.71	99.226	99.373	100.63	99.371	97.235	98.738	100.1	99.908	99.447	100.28	102.87	98.427	99.838	96.252	97.557	99.589	100.24	102.29	99.914	99.766	100.08	103.06	102.52	96.657	99.579	99.977	99.909	99.952	98.952	100.36	101.22
104.85	104.37	102.95	106.76	106.33	105.25	105.4	102.73	102.07	106.86	105.84	105.91	106.06	106.79	106.36	109.03	105.45	108.5	105.64	105.81	106.67	108.14	103.87	106.89	108.38	106.29	104.03	104.32	107.07	105.36	105.28	104.02	104.72	106.56	105.56	106.28	104.58	106.21	105.63	108.19	104.09	105.61	102.39	106.74	104.72	104.07	108.4	105.17	105.29	105.72
115.85	111.1	112.53	113.53	112.84	112.37	112.55	112.31	112.16	111.88	111.73	112.73	111.23	111.61	110.72	110.64	113.43	113.68	111.19	111.44	111.64	110.44	107.95	111.81	113.73	115.22	107.88	112.52	112.73	114.45	112.43	114.74	113.12	111.94	114.72	110.48	112.25	111.51	111.74	113.08	110.62	111.11	111.59	115.05	112.93	109.7	112.49	112.39	110.98	111.87
105.15	102.2	105.37	103.69	103.36	105.21	104.27	108.09	104.39	104.43	104.01	104.72	102.38	104.05	105.44	103.78	104.92	103.6	102.39	104.93	102.94	103.46	104.66	101.12	106.03	102.22	106.1	102.95	104.85	100.56	105.29	103.21	104.23	102.29	104.59	104.68	101.8	104.16	104.58	102.78	105.6	104.49	102.03	105.93	103.34	105.87	103.79	102.36	104.03	102.84
104.6	104.82	106.26	104.72	105.14	105.85	108	110.36	105.63	108.16	109.37	107.74	105.76	105.93	105.61	106.42	105.09	107.81	105.17	111.63	105.64	106.66	102.67	105.68	103.48	107.63	108.36	103.46	106.9	107.42	101.59	107.3	106.38	108.2	104.19	107.27	107.92	106.73	104.02	105.89	106.23	106.39	103.41	107.96	106.76	104.21	107	105.94	106.33	105.68
112.17	109.93	114.84	110.42	109.02	107.45	112.36	113.97	110.96	109.96	110.87	111.27	112.89	109.93	108.49	108.74	114.09	114.91	115.15	108.73	110.45	111.13	112.32	113.84	113.61	112.94	111.34	113.27	111.79	110.95	110.46	109.81	115.38	109.49	108.45	111.98	110.85	110.54	111.94	111.62	111.35	112.36	112.75	111.94	108.83	113.19	111.48	110.96	110.19	108.95
105.88	104.11	104.44	106.84	105.97	103.43	103.44	103.43	106.56	102.12	105.85	101.12	105.06	104.14	103.07	105.21	104.77	103.69	104.17	104.74	103.58	101.85	106.52	103.64	105.32	107.69	105.73	103.51	103.45	99.532	104.03	105.29	102.68	104.03	104.21	103.57	104.4	104.84	102.46	104.29	104.98	102.65	104.84	105.71	102.65	104.01	105.07	99.134	104.32	104.51
105.58	103.51	106.61	104.9	103.59	107.25	103.84	105.48	107.24	106.34	105.21	105.4	106.69	104.31	105.97	105.43	105.6	104.62	102.82	105.33	106.13	102.28	107.41	107.04	104.97	102.24	104.82	102.87	106.89	107.42	103.15	104.92	103.05	107.33	106.65	106.09	101.5	103.97	108.28	104.32	104.52	109.18	103.46	104.71	105.55	105.09	104.8	107.49	106.62	107.61
105.15	102.88	108.08	101.91	108.12	105.86	105.78	104.64	110.27	108.44	102.78	106.9	106.45	107.19	105.88	106.14	107.87	106.55	105.44	105.86	105.38	103.75	107.56	103.6	105.96	106.22	109.43	104.32	103.79	107.59	104.84	104.65	105.22	106.36	107.2	105.09	104.15	105.01	103.71	105.49	107.9	102.86	108.29	105.98	104.5	106.06	107.92	104.28	105.46	105.26
105.31	105.04	104.89	105.76	105.55	110.19	102.19	104.05	105.69	103.2	104.42	109.18	107.12	107.47	104.7	104.77	103.99	107.07	103.5	105.58	105.31	106.34	106.06	102.72	105.17	101.31	104.55	104.74	104.29	105.26	105.46	108.64	104.21	103.7	107.35	102.18	103.43	104.2	101.65	104.81	107.15	104.3	103.74	106.41	103.99	103.19	107.51	103.86	105.99	100.61
106.14	102.62	103.35	104.45	104.32	107.49	106.66	106.05	103.89	104.37	106.65	103.24	102.35	106.88	103.31	101.22	103.52	105.52	107.58	106.66	106.65	105.62	105.6	105.09	103.48	106.29	106.35	102.39	103.16	106.82	105.59	105.96	105.43	108.54	102.56	109.13	104.76	106.15	106.51	104.98	107.09	105.59	107.13	107.47	106.36	105.68	105.42	105.52	101.65	106.52
101.08	97.514	96.746	102.35	98.198	100.85	103.62	99.671	100.23	103.01	98.254	100.1	98.403	100.8	101.82	100.28	98.997	101.32	103.8	99.051	102.83	101.38	100.75	101.81	100.32	103.29	103.76	96.839	103.16	101.81	100.34	98.157	98.669	100.38	99.981	101.34	105	101.8	101.18	100.84	98.581	101.47	99.167	101.66	100.1	98.421	99.016	101.84	100.5	100.99
109.32	111.47	109.97	113.01	109.3	111.98	112.34	113.19	112.03	110.95	110.64	112.7	111.78	110.57	108.79	111.85	112.04	109.42	110	111.04	110.03	111.1	112.13	111.23	113.24	110.71	112.06	111.92	109.2	112.23	112.42	109.56	112.81	112.13	107.33	109.46	114.08	112.77	110.33	110.79	111.79	111.86	109.4	112.01	113.76	107.07	110.29	109.65	111.84	107.73
108.14	107.1	104.81	104.53	104.93	103.21	105.83	105.59	108.07	104.32	107.45	104.52	103.83	107.92	105.96	102.88	108.35	105.18	105.99	106.98	104.1	105.82	105.11	105.04	104.01	107.08	101.34	108.7	106.5	106.05	102.77	106.52	107.01	110.23	107.98	104.69	108.3	103.43	106.02	105.44	105.57	104.42	104.69	103.3	106.42	104.49	102.71	104.11	102.95	105.87
104.97	106.54	103.32	106.53	105.94	107.95	107.05	107.42	102.61	105.63	105.47	104.15	104.79	104.67	104.36	104.62	107.1	106.25	107.07	105.02	105.7	104.96	104.4	103.23	103.12	108.12	104.34	105.14	106.56	104.31	105.68	105.93	105	104.9	104.57	105.96	103.91	106.3	104.55	109.02	105.81	104.44	104.24	105.5	102.97	107.89	102.29	104.27	106.5	104.61
109.96	111.7	110.81	113.06	111.73	111.23	109.72	112.2	111.85	109	110.35	112.66	111.94	110.72	107.78	113.07	112.66	108.97	112.35	110.75	109.73	108.97	109.53	110.82	112.8	108.54	109.84	110.32	111.82	111.57	113.25	111.36	110.07	108.59	113.42	108.98	113.36	112.55	109.59	110.43	109.5	110.82	112.02	112.73	111.89	109.64	111.24	112.69	110.6	112.11
106.44	104.73	102.62	103.79	105.15	107.63	105.35	106.38	104.89	105.79	104.48	104.28	107.58	104.67	107.29	106.8	107.68	106.47	104.08	106.64	104.2	107.59	104.86	105.66	110.19	108.01	105.29	108.65	106.59	107.96	105.04	104.19	106.63	104.02	103.14	103.58	106.07	107.89	107.23	104.24	105.62	103.92	103.43	104.21	106.57	104.82	105.07	102.91	107.14	106.59
104.44	105.57	106.95	108.11	106.05	107.35	107.82	106.12	107.45	106.3	105.86	105.78	102.59	106.36	109.16	104.71	104.97	105.79	103.76	105.46	106.11	106.38	105.58	104.45	105.88	106.66	105.42	102.75	106.41	107.33	108.32	103.55	105.98	103.97	104.44	106.27	108.28	106.2	102.96	108.26	104.05	106.97	106.92	105.65	103.48	105.55	105.42	106.16	106.98	106.49
116.1	110.02	110.85	116.7	113.15	112.68	113.38	111.45	112.23	112.56	110.93	115.78	110.98	108.06	114.36	113.72	111.62	113.18	114.06	113.17	114.65	111.93	112.16	110.53	110.03	114.03	116.19	113.33	111.08	115.38	115.91	114.44	112.62	114.62	112.44	114.05	116.06	114.14	110.85	110.99	115.72	111.89	112.21	115.06	113.08	115.7	111	114.5	114.05	112.23
104.58	107.29	102.6	106.87	101.93	103.43	107.43	105.3	106.37	105.96	103.93	106.43	105.83	106.72	105.33	105.99	105.73	101.19	107.84	104.36	103.1	103.84	106.81	105.58	103.83	105.17	105.28	105.37	102.2	105.59	103.92	106.08	107.65	107.65	105.7	105.53	100.25	103.83	106.34	107.2	103.92	102.19	106.83	105.28	106.79	107.05	107.27	106.1	104.28	104.74
104.61	103.07	100.72	103.55	106.5	106.47	104.77	106.85	107.68	104.26	103.93	105.71	103.19	101.22	107.41	104.42	107.18	105.06	105.67	103.51	103.21	104.42	105.06	102.43	102.87	103.81	101.85	103.99	102.76	103.23	102.07	102.43	105.21	104.21	106.6	106.54	101.63	101.37	103.72	104.35	104	108.17	105.74	104.07	102.8	101.36	105.23	103.74	102.5	106.71
106.88	104.59	103.6	102.2	105.14	105.95	105.71	106.47	104.19	107.68	106.39	104.29	103.95	107.34	108.47	105.91	105.7	104.75	104.22	103.35	104.9	108.35	106.56	104.57	106.76	105.64	103.28	106.72	107.05	104.16	104.3	103.75	104.8	108.17	108.85	105.28	106.85	106.85	104.46	106.36	107.79	106.98	105.44	104.55	105.61	108.14	103.13	103.53	105.46	106.71
111.77	112.29	113.21	111.89	113.06	113.27	114.27	110.56	112.55	113.45	112.49	110.31	110.5	112.81	112.75	116.37	114.37	112.79	111.65	114.43	111.52	111.43	113.3	113.61	111.85	112.92	112.3	111.31	114.28	116.85	112.6	116.45	114.08	114.33	116.3	114.29	109.18	112.23	112.01	114.98	110.34	112.81	111.07	113.28	112.17	111.48	113.47	113.6	113.04	112.44
115.3	112.75	116.05	114.86	114.66	115.08	118.22	117.47	117.98	117.2	118.17	113.65	115.89	115.03	117.36	118.32	115.44	118.33	115.61	113.84	117.49	114.19	115.59	115.5	113.45	115.61	117.79	114.67	113.83	118.98	114.07	117.06	115.55	113.24	117.39	118.97	114.32	117.69	115.19	116.45	119.43	117.28	116.62	116.15	117.63	113.84	117.33	114.16	116.2	115.11
105.5	105.36	106.17	101.81	104.06	107.37	103.75	106.25	106.21	102.73	99.837	106.21	103.85	101.38	107.93	106.41	104.73	104.59	102.98	103.07	105.44	104.72	104.83	101.46	101.52	105.04	103.09	101.89	102.97	107.32	106.65	104.12	101.49	104.94	102.71	104.14	102.33	105.51	103.04	105.85	100.97	104.6	103.14	105.16	103.95	104.2	103.43	103.68	102.18	105.95
116.4	119.02	116.27	119.42	119.44	119.63	120.27	117.54	117.29	116.75	115.62	115.65	118.79	118.3	117.77	112.46	120.47	119.36	115.58	118.13	119.37	119.5	119.89	119.14	118.36	116.69	116.71	120.67	115.73	115.94	121	118.92	119.2	117.45	120.83	120.02	119.37	118.69	115.24	115.71	116.59	118.27	117.49	116.59	116.03	119.2	117.2	119.5	117.52	119.06
99.069	97.715	101.09	97.563	98.249	99.127	98.779	101.32	101.41	98.223	100.78	98.733	98.812	102.99	100.14	101.11	99.514	101.37	99.352	99.417	95.987	99.856	99.138	99.321	101.46	100.78	103.83	101.25	100.05	101.29	96.893	103.59	102.3	100.6	97.903	99.339	100.3	99.585	99.543	98.371	99.446	101.92	101.08	99.271	101.32	97.446	99.026	101.92	100.54	100.54
97.645	100.85	98.167	100.21	101.09	102.22	100.01	102.9	100.55	99.633	100.36	101.01	99.863	101.56	97.61	101.91	102.02	102.11	99.666	102.44	100.1	102.85	101.91	102.62	97.864	99.001	97.837	99.135	100.36	101.32	100.62	97.498	99.669	100.62	100.99	101.08	100.68	98.625	95.891	99.384	99.333	100.18	101.07	96.632	100.62	100.64	101.01	104.03	101.41	97.582
105.2	107.62	106.88	105.26	105.01	107.19	107.5	102.81	107.16	104.13	104.31	105.79	103.73	108.5	106.96	102.94	110.02	105.41	107.51	107.94	103.7	106.51	106.41	111.34	106.16	104.82	105.47	105.58	107.33	105.27	108.3	105.85	106.85	105.42	107.81	107.3	106.03	105.79	106.06	105.72	107.43	106.85	109.02	104.03	105.56	104.97	105.92	107.76	105.55	105.93
109.71	106.96	105.27	105.79	104.71	108.86	105.6	107.04	108.03	107.19	105.81	107.02	110.01	108.23	106.58	107.36	105.15	107.93	105.83	107.53	106.21	106.62	105.7	102.98	105.62	109.34	109.69	109	105.07	105.76	103.38	105.85	104.27	106.07	107.68	110.29	105.7	107.21	109.35	106.25	104.84	107.45	106.83	106.22	105.19	107.35	106.96	106.6	106.71	106.33
107.49	108.53	105.79	106.51	104.92	106.67	106.13	105.17	107.14	104.87	103.48	106.03	105.21	103.1	104.94	106.48	106.47	106.16	103.7	105.49	106.17	105.34	105.84	106.29	107.64	103.15	107.08	106.26	107.12	106.84	108.38	105.95	104.22	106.32	107.04	105.78	106.01	108.39	108.62	102.94	102.07	102.06	105.53	106.11	106.96	104.4	103.64	106.16	105.74	104.72
119.09	117.61	115.58	116.87	117.04	115.84	118.47	116.08	114.59	117.42	117.81	115.43	117.97	116.68	116.69	115.92	117.81	114.11	118.66	118.79	121.07	117.54	120.22	115.04	119.44	119.77	116.75	121.69	117.18	114	117.34	119.82	117.54	117.7	119.79	117.03	116.69	118.26	117.7	119.1	115.89	117.98	115.06	118.66	116.35	120.02	116.69	115.82	120.38	114.55
105.5	107.87	104.08	108.69	103.44	107.06	103.93	106.79	104.39	106.11	105.72	105.66	103.24	105.61	103.48	104.78	104.04	105.74	109.27	108.13	103.18	103.51	106.65	106.42	105.33	102.97	108.76	103.98	104.6	105.83	106.43	103.82	105.26	107.39	104.07	106.07	107.11	109.34	105.12	104.4	106.24	105.2	105.28	103.98	101.75	104.24	105.96	104.95	104.8	105.71
106.96	107.59	105.58	107.95	105.89	106.83	107.34	103.15	107.82	107.91	105.09	105.06	109.76	106.11	103.71	107.1	104.15	105.86	105.35	108.15	109.62	104.22	105.93	110.07	106.39	105.59	108.48	105.24	104.89	107.41	103.48	103.71	109.37	106.46	106.1	103.91	106.78	108.73	106.99	106.91	107.4	105.08	105.99	103.7	105.47	106.52	104.61	106.26	107.54	105.43
108.59	109.72	111.13	106.17	109.33	107.23	106.53	111.42	108.19	111.43	109.69	111.58	107.8	111.43	108.64	110.23	110.63	108.9	110.75	106.74	110.41	108.88	109.17	110.06	111.92	110.86	108.7	110.9	108.26	110.3	109.24	111.53	106.27	108.79	108.89	111.86	108.11	112.02	111.7	110.07	111.67	109.93	110.71	109.94	107.95	111.05	111.03	110.44	109.04	111.44
98.092	97.899	97.26	99.778	100.6	98.492	101.58	98.497	98.004	100.03	99.121	98.016	99.642	99.035	98.729	98.941	101.53	99.747	100.22	100.38	96.934	102.43	101.46	101.77	99.788	101.76	96.246	98.811	100.55	100.5	96.888	102.35	100.89	99.33	96.687	101.87	98.916	96.634	100.92	99.671	100.86	100.85	99.404	97.61	99.497	98.567	100.23	98.195	98.841	100.37
108.83	109.5	109.28	107.09	111.26	111.38	109.91	111.59	108.56	110.61	108.78	113.35	107.82	111.75	108.64	110.05	108.36	108.89	107.33	110.37	108.65	111.36	112.59	106.23	113.22	110.11	109.94	105.97	109.27	111.74	110.29	107.73	109.79	109.8	110.3	109.48	108.38	111.91	109.43	109.46	107.13	109.93	108.37	107.02	111.09	111.15	107.69	108.39	109.28	110.91
98.45	98.568	101.95	100.18	101.27	101	99.588	101.18	101.06	98.76	97.868	99.428	99.31	100.32	99.367	103.41	99.027	98.96	97.914	98.523	97.931	99.778	98.674	98.044	98.873	103.76	99.413	98.806	102.1	98.897	97.422	99.521	101.18	99.013	97.838	99.754	98.538	99.081	102.57	99.387	103.26	100.35	100.33	99.212	98.914	99.321	102.4	99.825	103.48	96.134
107.23	106.86	106.85	103.32	103.86	103.72	107.53	105.52	110	105.81	107.03	106.12	106.66	106.82	103.77	107.17	105.74	105.67	106.19	104.81	107.01	102.42	106.62	104.78	107.18	104.05	108.15	105.94	103.89	108.04	107.16	108.36	104.24	107.61	105.38	105.96	106.41	104.83	103.87	105.29	105.91	107.65	106.32	107.13	105.57	108.13	107.47	107.28	102.92	104.3
101.69	99.497	100.3	99.838	98.333	99.855	102.33	101.7	102.45	100.85	98.659	99.622	98.255	97.138	100.97	101.65	98.288	101.43	99.607	100.68	99.798	98.876	101.54	103.83	99.74	101.62	100.86	99.75	99.683	101.99	98.392	97.983	100.16	103.16	101.06	101.19	97.788	103.38	100.47	101.62	100.21	99.685	98.25	100.3	98.002	100.16	97.493	103.85	100.05	97.194
107.39	108.74	106.03	106.39	101.74	102.8	107.14	103.53	107.17	107.34	104.47	105.53	104.95	106.31	103.44	105.77	104.43	109.46	106.18	105.28	105.76	102.62	102.5	103.91	106.18	107.56	106.11	102.15	107.31	107.56	106.65	103.66	107.13	105.49	103.93	103.6	107.37	104.94	103.65	105.19	104.04	106.25	104.93	102.36	104.75	103.15	104.95	102.39	105.83	104.38
105.97	103.87	106.32	106.89	105.6	107.43	105.37	104.63	108.22	104.19	105.02	104.5	102.76	105.97	106.86	108.31	109.36	104.92	107.48	104.53	106.37	108.51	105.86	104.97	104.72	107.87	108.85	105.85	105.83	106.27	107.09	110.2	105.1	108.81	106.88	107.37	105.63	102.09	106.76	109.29	105.13	106.65	106.29	108.42	105.32	108.82	107.6	105.95	103.53	105.74
105.7	105.52	106.02	104.44	106.19	108	103.68	104.11	105.67	103.52	104.32	103.3	106.67	104.42	106.62	103.38	103.2	107.03	103.63	104.4	106.26	107.01	109.68	106.98	105.38	103.73	104.46	106.65	103.54	104.04	106.74	105.13	106.05	104.93	103.8	103.98	104.98	104.64	104.77	107.69	105.37	105.8	104.68	105.07	105.19	103.58	103.26	106.1	103.53	103.16
98.51	99.313	99.766	99.072	100.97	99.925	97.401	98.564	101.43	101.16	97.729	99.097	99.836	99.652	100.79	101.54	100.31	99.357	102.68	101.2	98.357	99.77	98.34	100.18	100.53	99.429	101.28	98.143	97.965	100.94	99.567	97.807	99.158	101.49	102.77	100.77	102.51	103.09	99.069	101.98	102.41	99.425	99.17	101.51	101.72	100.61	99.041	96.449	102.68	102.37
106.95	108.27	106.67	106.46	103.44	103.85	107.06	100.76	104.17	105.3	105.25	106.92	106.34	104.61	105.34	107.54	106.8	104.67	107.18	106.4	105.98	103.8	106.24	106.27	105.4	105.76	102.94	104.9	107.38	105.73	106.29	107.85	109.5	106.92	105.79	103.24	107.7	106.44	103.98	104.82	106.45	105.84	107.2	108.48	105.15	105.81	105.93	106.76	105.15	106.75
96.433	99.219	98.897	102.76	101.7	99.379	97.067	97.784	99.118	102.85	96.565	98.66	98.616	98.388	100	98.283	100.63	97.445	100.86	100.94	104.57	98.86	98.254	102.77	100.13	98.571	97.593	97.463	97.169	99.775	98.471	98.219	99.005	99.727	99.701	99.418	100.17	99.724	97.282	98.028	100.74	101.51	100.99	101.95	104.62	96.743	98.488	98.614	100.53	102.41
111.61	111.49	112.77	110.68	110.15	111.15	114.95	112.01	112.95	112.73	113.67	111.69	115.02	109.06	110.48	109.56	112.67	113.77	112.5	114.78	109.64	113.65	113.85	111.2	111.13	110.65	113.1	111.23	110.93	113.04	110.24	111	114.96	109.82	113.23	112.22	113.49	111.72	110.64	112.3	115.42	112.29	110.72	113.45	114.51	114.16	109.21	111.58	112.48	114.42
105.72	107.47	109.47	107.52	105.75	104.99	105.11	106.29	105.41	108.97	109.5	108.18	108.6	109.21	103.2	106.86	107.12	109.48	109.02	105.96	105.91	108.04	107.29	105.23	109.43	107.11	108.52	106.82	106.91	110.35	110.4	104.91	103.92	105.71	106.96	108.54	105.64	106.3	108.81	107.5	108.9	106.11	104.6	106.98	110.24	107.41	106.16	105.48	111.69	106.74
116.22	116.13	115.66	114.32	115.78	115.5	116.72	116.88	115.27	117.94	118.22	115.25	115.89	116.25	113.86	116.85	116.18	114.21	114.25	115.89	116.93	118.25	116.04	116.96	116.43	115.23	116.72	120.08	113.71	114.43	112.09	115.88	118.78	118.16	118.13	116.41	115.13	118.14	114.66	114.17	116.25	116.59	114.95	119.92	114.11	117.15	113.83	115.35	116.21	115.8
99.258	104	100.69	99.994	99.224	103.05	100.8	103.44	101.14	99	98.185	100.11	103.29	102.24	103.24	102.3	101.27	103.56	99.561	99.704	102.47	99.966	103.31	103.76	99.318	97.884	103.6	101.54	101.31	100.61	105.84	97.469	101.41	100.3	100.17	97.98	101.47	99.123	98.068	97.375	100.99	98.981	102.25	99.646	102.32	103.85	100.46	101.65	101.61	100.05
102.57	103.62	107.76	104.97	106.4	105.07	106.73	105.18	108.46	105.85	102.07	106.53	105.76	105.47	107.56	105.71	104.34	108.3	106.84	103.8	104.25	107.81	103.47	103.03	105.27	105.83	105.91	107.78	105.6	103.3	105.65	107.06	106.88	109.04	110.14	103.29	106.83	106.42	108.37	109.01	106.21	107.02	103.86	106.55	106.63	104.78	103.73	104.78	106.27	109.81
108.17	107.66	108.31	108.03	109.18	104.55	106.32	107.21	106.82	105.29	107.53	107.8	108.51	105.65	109.12	106.03	106.03	108.06	104.43	109.3	103.75	106.49	110.72	108.06	106.28	106.76	109.5	107.06	105.92	109.15	105.07	108.74	106.83	105.28	108.92	108.01	110.22	108.2	104.68	104.47	104.83	104.51	104.26	107.09	105.02	107.18	106.09	105.91	108.67	105.23
107.34	105.57	106.66	103.62	104.67	105.2	105.2	106.91	105.66	106.1	107.94	106.61	108.79	102.55	105.26	106.9	108.86	106.48	108.31	105.14	106.5	105.84	105.97	106.62	106.73	104.91	103.06	105.05	106.66	109.04	103.62	104.4	103.44	103.99	103.25	107.35	107	104.92	105.4	109.2	106.02	108.18	105.46	106.68	105.85	106.97	104.63	104.93	107.56	102.6
106.06	104.73	106.94	105.1	105.31	107.04	103.72	106.05	104	105.69	106.49	102.97	103.49	104.68	107.09	108.58	105.34	105.59	107.86	104.58	105.42	105.27	105.25	105.49	107.24	103.58	105.48	107.58	110.27	106.08	106.06	107.08	108.1	109.36	107.05	104.35	108.63	106.04	104.73	103.99	102.57	108.1	103.7	107.64	105.03	105.56	109.3	105.17	106.63	107.21
114.23	111.45	112.32	110.41	112.21	111.02	109.74	111.75	109.87	112.1	114.35	112.93	110.86	110.99	112.23	113.87	112.08	109.83	114.61	112.63	112.1	113.16	114.47	113.22	115.42	116.68	112.66	114.82	117.09	113.18	110.31	115.06	113.32	115.81	113.48	111.38	111.52	115.91	113.93	112.59	113.88	111.94	115.45	113	113.15	112.25	113.18	113.82	111.68	109.87
103.03	108.55	109.11	106.27	105.78	106.87	106.9	104.4	103.8	100.83	105.92	104.5	105.08	107.73	107.26	105.13	104.74	104.46	103.73	107	104.33	105.64	103.35	105.67	104.82	104.78	106.44	106.21	107.01	107.21	105.82	104.8	106.14	104.18	105.13	104.81	106.15	106.16	101.63	109.73	106.63	104.3	105.11	101.67	100.98	104.81	105.52	105.34	106.78	105.24
102.14	99.975	101.31	100.44	98.833	98.417	101.98	101	101.59	100.22	104.66	101.63	102.01	99.055	100.29	100.94	100.08	105.26	101.34	101.49	97.917	98.666	98.683	100.06	99.462	100.41	99.152	103.77	102.6	100.02	99.185	100.65	99.744	101.17	100.82	103.15	102.25	101.83	99.104	101.46	99.104	96.094	97.34	101.39	94.449	101.52	99.497	100.33	100.98	99.055
106.49	106.06	106.95	106.18	106.55	105.04	104.3	108.74	107.14	107.15	106.68	106.54	105.48	105.61	105.65	108.32	106.11	105.12	104.04	105.07	105.75	106.48	106.3	107.01	106.81	105.53	106.67	104.36	107.46	108.42	107.1	105.79	104.36	106.07	108.32	105.44	106.88	107.62	105.14	105.74	105.33	103.02	106.55	104.74	108.27	101.21	105.17	104.04	105.48	104.08
111.47	110.44	111.41	112.46	108.57	113.68	107.63	109.93	109.63	107.72	109.64	111.31	110.62	110.7	110.49	112.65	109.99	114.01	112.91	109.28	111.4	110.57	109.22	110.28	111.13	111.94	108.8	110.64	109.85	110.08	113.29	110.67	109.96	110.43	109.22	109.67	106.67	109.17	109.88	111.22	111.4	110.47	110.31	111.24	111.01	112.21	110.38	111.75	110.52	110.64
112.87	114.18	113.22	111.5	109.9	112.79	110.29	115.06	111.81	112.9	111.07	111.88	116.61	112.39	114.01	111.66	114.57	110.31	112.64	113.11	109.95	110.23	115.05	110.34	114.84	111.76	113.41	111.62	114.61	109.81	112.85	110.34	110.81	112.64	111.61	113.47	111.77	113.2	109.68	114.06	116.67	113.05	115.27	113.89	112.61	112.8	112.93	112.51	114.24	112.89
104.96	102.84	105.77	106.4	103.65	107.95	104.47	105.03	103.37	102.44	104.22	104.95	103.45	106.5	103.2	104.34	105.32	105.02	107.33	103.68	106.14	102.64	103.44	103	102.32	103.18	100.22	106.05	106.63	103.1	104.85	107.62	102.18	105.63	104.11	107.41	102.13	103.33	106.74	104.77	107.26	106.03	105.93	103.04	103.66	105	105.9	105.01	103.75	104.84
109.29	113.6	114.35	113.69	111.06	113.6	111.15	114.73	109.75	112.42	111.64	108.76	111.55	107.48	109.02	113.78	114.21	112.23	107.54	113.78	117.2	110.52	111.78	111.64	110.87	113.67	111.48	110.19	112.41	111	110.16	112.05	110.74	111.91	110.48	111.18	110.23	113.64	111.52	110.87	110.17	110.3	112.82	110.57	109.76	112.36	110.53	110.22	110.52	116.65
120.41	121.32	117.23	113.53	118.96	116.81	118.26	121.12	118.77	116.44	118.2	117.18	116.47	119.8	116.74	120.67	119.39	115.53	117	118.48	119.32	118.29	119.71	114.48	117.33	115.66	120.09	118.55	115.58	120.65	113.88	120.23	116.6	117.27	117.13	113.52	114.39	120.03	120.16	116.23	117.99	120.35	120.8	116.83	121.38	118.12	118.95	116.84	115.85	120.73
107.76	115.06	111.22	111.31	110.85	107.92	110.19	114.42	112.83	111.22	108.06	110.76	113.81	112.56	110.03	111.49	112.5	108.72	111.63	113.45	112.72	111.58	111.59	112.32	113.47	113.12	110.71	114.16	115.64	113.58	114.35	111.23	111.41	112.29	114.95	111.82	110.38	111.78	115.17	111.14	111.32	112.5	114.66	112.16	112.23	114.11	112.12	113.24	113.45	114.5
108.79	106.88	109.15	105.58	106.07	105.81	104.9	106.78	109.99	103.5	105.28	107.9	106.93	107.46	107.72	105.22	103.55	108.29	107.56	105.47	104.19	109.55	105.41	103.89	103.99	106.68	106.96	107.14	104.18	106.78	106.29	105.54	107.22	104.83	103.33	105.65	107	107.36	104.22	105.4	103.27	103.66	104.7	104.69	108.71	107.87	103.37	105.3	104.75	105.29
111.61	113.79	112.96	112.87	111.74	111.73	114.94	112.09	114.45	115.36	113.03	113.84	115.97	117.12	115.14	114.77	112.8	111.25	112.38	110.85	112.01	115.14	113.59	113.11	114.37	114.45	113.55	112.42	113.8	112.26	111.59	114.52	112.21	110.63	113.98	114.43	112.4	112.99	110.94	109.93	113.32	113.99	113.06	111.13	113.67	112.56	111.09	112.5	112.69	111.04
103.54	104.11	105.33	103.52	103.91	105.36	105.41	103.5	103.25	105.22	105.34	103.31	104.06	103.43	105.15	104.35	104.65	106.04	106.27	105.55	104.57	105.82	102.66	105.98	108	102.78	105.04	105.29	106.3	103.39	107.88	104.32	107.11	104.05	106.73	104.26	105.58	104.05	101.95	104.72	104.9	108.32	103.74	103.32	107.41	103.19	104.6	105.91	108.18	107.19
102.06	104.35	102.48	104.66	106.14	104.02	106.02	101.48	104.09	102.61	102.88	104.63	104.21	102.25	103.87	105.58	105.93	105.64	104.96	103.59	103.86	103.73	105.88	101.4	105.66	103.73	105.38	100.52	101.4	105.05	104.38	103.59	102.16	102.94	107.38	105.6	102.2	103.57	103.27	103.38	105.26	102.43	104.79	103.78	104.12	102.44	108.32	105	105.17	103.73
98.042	99.486	100.49	102.61	101.77	100.85	104.61	100.14	98.968	103.81	99.232	96.028	102.83	100.71	100.66	103.72	102.61	102.8	96.354	100.47	104.55	103.57	102.49	101.1	102.37	99.727	104.28	102.17	100.32	102.71	99.2	99.954	99.484	98.883	98.807	101.62	101.52	100.52	100.63	98.145	103.68	98.917	100.85	100.88	98.719	99.603	100.36	101.92	102.08	103
116.71	110.93	110.15	112.24	108.69	112.82	110.71	108.31	116.07	114.13	110.68	110.77	110.87	112.71	112.96	110.34	106.63	112.96	110.15	109.89	110.71	112.81	112.95	112.47	110.5	110.7	109.95	110.16	110.25	107.76	112.44	111.62	110.74	107.55	114.43	110.12	113.19	109.4	114.61	113.04	111.93	109.4	112.65	112.65	108.22	111.64	112.71	112.77	113.45	111.84
105.97	106.3	103.91	103.91	104.79	106.73	104.44	105.17	103.24	101.46	105.78	105.73	105.37	104.02	106.2	105.45	104.17	104.35	103.64	105.95	104.95	106.7	106.32	107.08	106.26	104.97	105.72	102.31	106.38	105.05	107.83	104.32	107.08	103.53	106.24	106.08	105.36	106.41	108.52	107.44	108.79	104.95	104.88	105.25	104.31	103.21	103.79	103.6	106.05	106.49
101.85	103.81	102.62	101.47	102.85	104.13	104.51	104.61	100.43	104.6	103.24	102.28	109.74	103.01	104.98	101.29	103.3	104.57	106.65	105.53	102.99	103.18	104.39	105.79	103.29	105.31	105.3	105.64	103.04	105.26	105.19	104.23	101.64	106.54	107.1	101.28	109.18	103.09	105.39	104.17	102.5	103.51	106.67	106.4	105.56	104.41	105.51	107.19	101.53	106.83
115.53	115.33	113.22	112.54	111.96	111.84	111.36	114.68	111.64	115.64	108.17	107.16	112.2	110.09	111.64	110.67	114.59	111.58	113.37	114.21	108.3	113.7	115.6	110.5	111.5	113.05	111.62	109.42	115.07	111.04	114.26	111.56	112.26	115.63	113.02	110.01	114.19	112.1	115.21	110.48	111.99	112.5	112.48	109.63	112.04	107.99	113.11	111.53	110.93	112.99
104.97	106.73	107.93	103.02	107.15	106.79	106.42	105.92	105.77	108.69	104.91	106	106.39	104.87	105.69	102.36	105.88	107.39	104.62	107.3	105.95	106.22	101.89	105.41	107	108.83	105.99	107.97	106.74	102.72	107.45	105.48	103.94	106.37	108.24	105.64	104.36	105.95	106.43	107.21	105.73	104.83	107.78	105.08	106.37	109.73	102.95	106.08	104.97	101.93
105.68	108.17	106.71	105.8	106.13	104.07	104.84	106.11	106.62	107.55	105.23	105.93	107.81	103.16	105.31	109.1	105.87	104.22	104.81	106.94	105.73	107.01	104.03	107.63	104.52	102.34	105.45	107.29	104.27	106.16	105.08	106.17	105.92	106.87	108.43	105.03	105.15	104.31	106.4	107.18	105.41	105.44	107.04	107.59	101.85	106.09	107.17	105.78	104.2	108.73
104.3	105.97	109.09	108	107.55	106.22	106.92	109.51	103.09	109.29	105.96	107.98	105.44	106.76	105.46	106.76	108.05	103.61	105.18	106.1	105.69	106.43	107.68	103.04	106.63	105.27	109.19	107.75	107.22	109.5	106.35	104.43	103.87	108.69	106.58	109.03	107.53	107.06	106.61	107.76	106.05	108.08	105.58	107.83	106.25	105.95	106.15	110.28	109.17	108.55
105.09	105.42	104.16	104.45	102.5	104.83	110.13	105.5	105.92	104.92	107.01	101.22	107.08	106.74	106.6	105.96	105.51	106.72	108.55	105.28	106.82	106.46	104.3	104.25	105.81	106.31	106.07	104.63	105.87	103.57	105.52	104.45	106.65	103.49	106.2	103.31	107.27	108.69	105.74	103.98	105.39	106.41	106.26	107.93	106.73	107.13	106.84	105.64	108.61	106.14
107.3	106.22	105.48	109.86	107.06	107.44	102.33	104.23	108.74	107.05	106.58	107.93	104.63	106.07	106.52	106.9	107.86	107.36	106.46	106.98	103	105.48	104.39	105.01	106.2	105.46	105.91	105.57	109.22	106.31	108.69	104.21	106	110.45	106.38	107.35	105.68	105.81	102.94	104.81	106.9	103.97	108.08	106.88	105.18	104.69	106.53	103.74	106.6	112.34
104.32	97.914	101.48	103.92	102.89	99.008	100.03	100.13	97.684	103.16	101.29	99.709	101.67	102.05	99.657	103.12	100.09	102.77	97.772	97.013	102.74	98.251	102.1	102.06	99.657	100.74	102.88	98.727	102.2	99.422	101.32	99.463	99.531	100.16	104.17	100.36	98.906	100.32	98.319	102.66	99.349	103.22	102.24	100.26	99.58	97.876	101.28	101.46	101.45	97.722
110.68	111.1	112.78	113.26	111.32	109.49	107.53	111.33	111.24	111.5	113.71	111.77	112.96	110.83	113.48	114.46	111.1	112.91	107.58	115.46	112.04	112.92	110.43	110.76	108.95	115.7	111.2	108.51	108.53	109.14	110.52	114.73	111.57	109.88	110.65	112.72	110.52	108.08	111.18	109.87	107.96	111.62	115.43	108.03	113.02	114.09	110.7	116.32	113.31	113.38
104.86	107.91	105.26	103.81	109.2	109.61	106.59	106.11	104.1	105.57	105.71	105.87	105.69	105.98	109.05	104.82	107.87	106.57	105.39	104.46	108.41	107.53	106.85	108.17	104.05	106.88	105.7	106.64	105.94	107.06	107.37	104.07	106.11	106.17	103.26	107.03	107.43	106.69	105.01	107.51	103.52	106.68	104.7	104.92	106.49	104.09	107.44	107.85	106.63	103.41
107.03	107.23	105.94	104.65	105.85	107.81	102.2	107.73	106.49	106.19	106.57	106.4	104.96	106.78	108.05	103.11	107.82	105.75	108.2	107.61	106.89	104.96	104.35	106.8	109.58	106.82	107.7	106.21	105.43	108.72	105.94	102.88	105.5	107.55	103.8	104.38	107.86	105.09	104.83	106.22	107.47	105.83	104.39	108.28	108.63	107.06	105.02	108.49	105.36	104.77
101.76	108.58	109.3	107.03	102.95	106.14	108.58	104.14	105.23	107.86	104.76	104.72	107.39	107.17	102.83	105.36	107.68	104.3	107.12	107.38	106.71	108.22	106.83	108.6	106.51	102.05	104.23	106.13	105.26	105.48	106	103.55	104.39	106.7	107.95	103.86	105.9	106.7	104.93	108.07	104.36	104.21	108.27	107.07	108.48	105.21	107.2	102.31	105.75	105.56
115.53	114.7	110.38	111.21	110.69	109.94	110.71	112.46	110.26	113.11	111.38	109.64	109.51	112.35	110.88	111.35	111.15	111.44	112.58	111.6	109.37	110.36	113.06	109.4	111.72	113.42	111.91	109.22	112.09	112.17	111.86	111.58	112.46	109.23	113.67	111.38	113.19	112.13	110.32	112.63	114.82	110.53	108.63	113.09	109.37	109.88	112.13	115.07	109.76	112.62
104.67	107.21	104.4	109.2	105.65	105.99	106.45	102.24	103.08	104.89	106.53	104.67	107.61	103.73	105.47	107.12	104.99	104.77	105.43	107.46	106.3	106.98	107.49	104.32	106.84	105.25	106.24	108.85	109.17	105.77	103.79	107.72	105.24	105.63	109.54	103.21	107.75	104.51	103.27	103.51	105.1	106.1	101.94	104.93	104.79	105.46	104.34	103.02	105.78	104.51
106.39	104.97	106.24	106.14	108.31	107.19	106.35	106.88	107.18	108.74	106.18	109.41	105.97	105.87	108.07	105.23	107.12	105.03	104.55	105.54	105.41	106.49	106.1	107.53	106.9	105.92	105.04	106.45	105.48	103.89	105.62	105.64	108.29	106.42	108.72	103.47	105.89	108.35	103.68	107.6	105.13	105.84	107.92	106.15	107.76	108.93	104.84	105.94	102.1	104.64
104.58	104.16	105.64	107.3	102.96	108.21	106.17	104.64	104.83	104.76	104.83	103.6	104.94	104	103.68	105.1	105.58	105.64	108.27	106.21	106.42	104.6	105.31	107.73	103.17	108.9	107.76	103.58	102.34	103.19	105.67	104.7	107.97	103.22	105.57	106.26	104.8	106.73	108.14	105.96	106.37	108.34	104.79	105.19	107.13	103.94	104.28	107.55	109.59	105.68
102.59	98.964	99.994	101.67	101.69	99.86	100.03	98.333	99.671	99.464	101.72	98.227	97.388	99.284	103.11	98.7	98.549	104.94	100.26	99.772	99.229	101.85	103.07	99.473	101.71	101.46	100.96	99.515	103.15	100.13	99.946	98.329	101.27	96.172	103.5	101.07	99.984	101.21	100.29	100.34	103.72	101.37	101.43	101.71	101.35	98.623	99.649	100.19	101.03	99.271
103.9	105.55	102.33	103.47	106.67	104.84	102.95	105.1	101.85	105.56	104.53	107.08	104.83	105.08	104.8	104.41	103.46	105.35	105.75	104.33	100.46	103.55	102.92	107.09	104.1	104.06	105.1	104.21	106.05	102.41	103.85	104.5	105.14	105.62	103.56	104.87	103.67	108.94	104.58	106.6	103.11	106.8	107.13	102.88	106.11	103.23	106.21	106.57	105.32	104.69
111.55	111.73	112.6	111.88	113.82	114.5	112.4	110.84	109.12	111.37	109.52	109.04	109.79	111.47	110.4	110.07	108.7	110.91	107.44	111.68	108.97	110.56	108.23	111.34	109.35	110.03	109.48	106.57	109.84	110.1	113.11	111.26	111.57	112.66	109.55	109.03	112.45	111.6	112.28	107.64	111.05	112.45	112.91	107.98	112.31	107.85	111.05	109.17	112.64	110.14
106.71	106.88	108.08	107.15	107.39	108	109.7	108.33	107.73	107	100.54	104.84	106.48	107.07	106.77	106.9	107.44	104.63	106.2	108.27	106.54	108.91	105.41	109.19	103.35	107.13	106.19	104.26	107.39	107.17	108.28	104.89	108.34	107.84	108.31	105.55	105.92	107.42	102.96	103.3	105.17	102.94	104.26	106.04	111.19	104.72	108.15	106.97	103.01	109.42
108.6	105.15	106.35	108.29	105.16	108.06	107.12	105.58	105.61	107.28	105.85	102.97	107.02	104.23	107.61	104.69	107.4	106	104.07	103.56	103.4	105.27	105.56	104.19	108.3	106.53	104.33	103.6	107.46	104.71	105.06	106.55	107.39	106.24	107.35	106.76	108.06	108.61	107.91	106.38	108.6	105.37	102.86	107.48	105.52	107.69	106.53	106.46	104.78	103.77
100.66	99.744	98.455	101.37	100.51	98.398	103.67	101.24	98.429	99.818	102.45	98.971	97.709	102.97	97.609	100.16	100.08	100.89	98.623	100.52	101.09	99.635	98.724	103.97	100.5	100.22	101.55	98.937	101.75	101.69	99.226	97.393	97.909	101.16	100.22	97.498	98.756	96.684	101.56	97.842	99.302	98.95	104.55	101.72	96.898	98.219	98.289	98.631	100.45	95.024
100.76	102.96	96.54	102.33	100.03	101.87	102.26	98.918	101.06	99.561	99.982	102.94	100.2	99.184	101.23	100.46	101	103.53	98.036	102.38	99.187	100.71	101.32	98.696	98.52	101.97	101.15	98.646	100.08	98.034	102.82	99.523	101.42	104.84	100.15	98.53	98.145	100.68	100.3	99.674	101.17	104.12	97.946	102.02	101.02	99.877	101.14	98.971	99.691	101.85
98.967	100.75	99.471	99.382	99.162	96.631	98.813	99.057	99.719	101.99	99.289	99.493	100.03	100.57	99.456	100.42	97.132	101.51	97.749	100.25	97.709	101.66	99.337	102.11	100.67	103.19	103.04	97.718	100.74	98.498	97.842	98.634	98.197	101.09	96.72	101.46	98.747	99.473	100.05	98.466	101.46	99.937	100.97	102.65	99.776	100.69	98.742	97.298	96.905	97.797
106.72	104.43	105.28	102.7	100.89	103.42	104.76	104.51	106.48	102.84	103.31	106.07	102.1	106.13	105.46	104.6	106.28	106.92	104.85	106.79	107.8	103.46	105.26	104.36	105.5	107.54	104.05	103.99	104.03	103.42	104.5	104.39	102.23	106.42	103.89	102.77	102.74	105.4	103.04	103.46	104.27	103.54	103.61	104.86	105.78	105.69	106.81	103.04	104.27	103.05
102.62	105.7	107.39	104.89	105	102.66	102.97	105.02	104.33	108.43	101.63	105.15	104.1	105.46	105.65	104.82	106.66	105.6	103.44	105.39	103.33	104.41	106.06	107.36	106.37	103.48	103.4	103.5	105.24	104.84	106.75	103.17	104.27	105.41	104.94	105.59	102.68	106.3	103.84	106.58	101.86	104.5	106.77	104.68	104.85	106.39	104.53	105.25	102.64	103.33
112.26	110.56	113.04	113.23	113.76	112.08	112.38	113.56	116.87	112.99	110.03	118.47	114.76	112.53	115.03	111.08	114.24	114.44	114.37	111.3	111.2	114.48	111.92	112.35	112.65	115.6	114.16	110.52	111.91	113.44	114.39	112.8	111.97	114.62	115.25	111.5	114.29	113.05	113.05	116.69	114.59	111.63	111.62	110.25	113.76	112.97	115.19	114.22	115.74	116.22
105.15	104.54	109.32	105.54	106.99	105.89	105.77	104.82	107.25	107.23	104.9	106.81	104.5	107.92	103.27	104.9	105.39	104.92	106.65	106.65	107.92	107.08	108.68	106.47	107.08	109.11	106.11	104.96	104.73	106.33	108.45	106.11	107.63	108.68	104.3	107.06	107.44	107.39	106.98	104.8	103.72	107.93	106.08	106.57	104.39	105.94	107.76	107.33	105.03	106.68
106.38	105.61	106.35	107.15	104.93	110.36	102.98	104.18	103.62	104.66	103.42	107.92	106.17	106.71	107.47	107.67	108.52	104.23	107.63	106.78	105.75	104.63	106.76	106.63	107.91	107.69	103.47	103.92	103.99	103.51	103.31	105.84	105.67	106.94	107.31	105.6	108.22	107.08	106.17	105.69	104.59	104.02	104.43	106.97	107.03	105.59	107.74	105.89	103.44	105.73
112.35	110.02	109.95	111.11	111.54	112.22	109.44	113.78	111.2	112.57	111.97	115.31	112.67	114.71	114.53	110.25	111.76	111.84	114.05	112.32	111.19	112.76	111.32	112.89	112.85	109.74	111.58	111.68	111.53	111.38	112.48	113.13	109.55	107.07	109.74	108.32	107.41	113.46	114.41	111.81	109.67	111.63	114.65	111.76	113.81	110.58	112.23	112.45	111.77	112.28
103.44	104.84	106.92	106.28	104.02	102.9	109.01	108.09	107.08	103.08	105.58	107.6	106.83	104.36	105.05	106.91	104.05	106.38	105.2	104.78	104.78	102.71	108.92	105.7	107.98	106.36	105.07	104.21	105.32	104.25	103.55	105.5	102.92	106.51	105.58	106.22	103.96	104.05	105.47	104.73	103.19	104.53	103.81	104.28	106.85	102.97	103.54	104.32	108.65	104.83
108.16	104.51	105.13	106.17	110.14	102.51	105.03	104.25	106.95	104.17	108.99	105.42	104.68	107.52	106.27	105.39	107.09	106.68	107.63	107.1	104.88	106.93	105.49	104.92	107.3	107.45	105.91	104.77	106.52	103.87	107.44	107.81	103.68	103.09	104.99	105.84	101.97	109.03	106.25	104.66	106.78	108.41	106.43	106.15	106.22	103.93	102.43	103.47	103.93	108.01
100.56	101.3	99.72	95.613	99.271	100.4	97.622	97.224	100.32	99.362	95.019	102.32	99.828	98.331	100.26	99.459	100.19	97.485	93.87	99.148	101.83	100.72	98.118	97.615	99.875	98.637	101.2	98.652	97.567	99.311	100.59	98.541	95.619	96.918	98.43	100.07	102.83	99.293	99.402	96.395	100.73	101.41	97.383	98.606	99.46	100.46	100.97	101.51	98.804	100.35
106.79	110.23	108.17	105.19	107.38	108.03	105.19	103.61	105.64	106.67	105.21	104.77	105.64	105.02	105.56	105.94	104.61	105.25	103.85	105.26	106.72	106.71	107.95	100.91	105.63	106.42	105.44	107.73	102.52	106.8	107.9	103.47	105.95	106.78	105.78	104.78	106.85	106.04	106.35	105.39	105.78	107.34	107.26	106.14	106.79	104.6	107.2	105.35	102.52	105.08
104.69	102.56	105.87	101.12	106.8	105.1	106.45	108.11	105.71	104.47	104.59	103.92	106.8	105.85	104.73	103.19	105.63	106.9	106.68	107.63	105.13	103.25	106.92	104.96	103.7	105.17	106.16	107.65	106.36	105.16	105.74	105.6	104.41	107.12	103.89	103.73	105.22	102.43	105.34	104.91	105.44	102.95	105.08	104.99	107.24	102.4	105.99	103.88	102.27	109.6
111.51	111.15	111.51	108.38	111.55	112.61	110.94	111.81	108.92	110.21	112.55	109.99	108.77	113.26	109.63	107.67	110.1	112.01	110.49	113.62	108.84	111.83	109.33	108.89	109.35	113.02	113.23	111.26	107.8	111.26	109.5	112.23	113.02	109.46	112.45	110.45	112.1	109.69	109.37	109.4	110.05	110.69	110.8	112.66	110.45	111.39	113.92	112.26	109.14	111.83
106.35	105.14	105.66	108.45	104.75	108.54	104.34	105.47	106.57	104.07	104.81	106.29	103.06	107.75	107.86	106.3	104.64	108.04	106.9	105.9	104.36	107.78	103.85	106.91	109.47	107.34	102.81	105.75	103.25	104.71	106.95	108.83	106.49	107.31	105.03	106.03	105.88	104.03	108.06	106.08	105	105.3	105.05	105.37	108.77	105.24	106.13	103.74	106.76	107.3
114.38	112.95	109.77	110.67	111.5	110.64	112.18	112.25	113.67	112.61	109.32	111.1	112.94	111.22	113.05	111.85	109.87	112.13	110.13	114.52	111.56	110.33	112.27	108.64	110.46	111.39	111.66	110.26	111.05	111.83	112.15	112.57	110.37	110.81	111.41	111.66	113.37	112.98	109.21	109.17	111.84	114.03	112.99	110.72	112.03	114.58	111.27	111.36	113.48	111.55
104.01	107.34	104.95	106.77	106.98	106.42	107.19	107.55	107.55	109.65	107.28	105.89	105.61	103.96	107.1	103.37	106.03	106.4	105.7	106.59	106.28	104.65	105.82	106.71	104.02	108.41	102.99	105.27	106.03	103.35	108.49	105.53	104.55	107.94	105.82	107.8	106.61	106.73	105.61	107.24	106.04	102.58	105.35	109.49	105.31	104.25	107.1	107.2	103.51	105.96
107.78	104.78	107.12	107.89	107.62	103.89	107.03	103.48	105.89	108.09	108.17	107.58	109.96	100.96	106.66	102.19	106.64	106	106.2	105.25	105.87	102.46	104.57	107.37	107.67	107.96	103.88	107.13	106.41	104.56	106.71	107.28	106.36	105.98	106.76	105.62	108.38	104.57	106.21	106.27	107.77	106.93	105.88	105.91	106.39	108.02	107.19	107.63	109.65	104.74
113.82	109.53	115.81	113.17	111.05	108.84	112.01	112.49	111.58	111.81	111.94	113.75	110.73	106.75	111.84	112.6	110.52	109.5	112.27	109.62	112.07	109.91	111.06	109.71	110.26	112.7	113.14	116.76	112.05	111.99	112.32	112.87	113.92	110.86	113.38	113.55	110.64	107.78	111.03	112.71	111.25	109.03	112.32	112.8	113	112.71	113.08	114.09	110.79	111.56
111.82	115.28	114.57	112.04	115.16	113.74	112.19	114.25	112.13	113.2	109.67	112	111.88	113.14	112.48	112.37	110.42	109.99	112.06	112.39	113.86	114.82	113.92	112.91	114.09	112.67	112.37	114.34	111.25	111.52	115.97	109.96	109.92	109.81	111.86	109.64	113.38	110.94	113.58	114.89	110.72	113.82	112.09	112.13	112.51	114.3	112.36	111	110.52	111.57
106.86	106.89	106.3	103.95	107.63	105.52	109.23	106.98	103.98	105.81	108.83	104.27	104.77	107.41	107.45	106.37	107.81	105.37	106.39	105.27	108.58	104.95	106.31	106.54	107.79	104.46	105.19	105.96	110.6	104.04	104.57	105.71	108.57	106.35	105.53	106.26	102.01	105.94	109.76	104.15	105.42	106.35	105.41	104.33	108.02	106.6	106.61	110.42	106.49	104.81
116.82	118.23	117.89	116.23	115.76	121.53	117.87	113.36	116.75	120.1	120.27	120.38	116.67	118.03	120.82	116.6	119.27	116.3	116.7	118.35	117.46	117.13	120.22	116.3	119.41	120.76	117.67	118.11	117.5	116.52	117.05	116.83	120.13	116.72	115.3	118.84	116.08	115.1	119.57	119.64	119.17	118.89	116.73	117.43	117.15	116.33	114.42	118.64	116.63	116.45
98.095	102.38	98.663	104.35	102.12	100.05	98.792	101.53	100.52	99.382	99.848	101.78	100.67	100.97	98.417	102	102.03	100.38	98.685	101.76	100.03	102.53	105.07	100.66	103.23	97.642	101.95	99.653	100.85	101.78	99.085	104.11	99.822	100.87	100.79	105.5	99.246	100.42	99.225	98.268	100.22	99.683	99.207	99.369	98.795	100.62	102.65	103.81	101.74	101.11
106.06	104.06	105.46	103.76	102.58	100.84	103.42	105.6	101.79	105.82	104.19	106.45	107.53	104.46	101.32	102.32	101.6	106.04	106.84	104.63	104.08	106.5	105.76	106.62	104.83	106.6	102.22	107.22	106.54	105.17	103.28	104.62	107.04	106.19	103.16	103.97	105.18	104.32	107.77	105.56	103.63	104.12	103.98	107.1	109.08	106.64	104.35	103.98	105.93	105.91
108.43	110.86	109.93	114.56	113.26	110.05	112.75	113.58	111.75	110.04	113.04	117.31	111.05	112.56	107.78	112.62	108.9	112.15	113.68	113.49	112.05	113.71	113.87	111.77	110.8	112.93	112.8	114.21	112.96	111.67	111.72	112.24	113.91	110.09	112.23	108.88	109.12	110.2	112.13	112.38	110.23	111.17	114.73	109.9	111.35	111.07	111.66	110.01	113.19	110.2
105.42	104.28	104.46	104.72	108.04	104.9	105.23	107.35	106.64	105.96	105.92	102.88	106.15	104.79	109	104.04	105.25	105.96	104.79	104.21	106.45	104.11	105.39	104.52	106.17	107.1	108.1	103.18	109.05	107.24	105.02	104.47	105.27	106.8	103.41	106.61	106.3	103.56	104.47	104.64	106.95	104.64	108.43	107.22	107.9	108.37	106.22	104.09	103.05	107.55
103.41	105.22	105.39	103.05	105.87	106.19	105.58	103.57	102.13	107.31	106.46	104.49	103.41	106.08	103.7	107.18	105.57	102.45	105.08	103.96	107.33	101.82	105.52	102.51	105.68	102.95	104.46	106.52	104.79	105.34	107.14	102.27	103.34	102.12	106.88	105.37	105.6	105.96	105.11	107.65	103.21	101.09	104.84	106.83	105.31	105.71	101.7	107.07	105.93	102.22
104.33	102.44	106.71	105.93	106.45	108.23	105.29	102.4	103.15	106.51	104.94	105.27	104.84	104.1	106.78	104.37	100.81	106.61	104.69	105.8	106.21	102.51	101.97	107.43	102.11	101.77	104.53	108.64	106.82	102.05	102.65	106.81	104.8	106.69	103.49	105.77	104.49	102.23	105.7	103.34	104.99	105.66	102.5	108.22	105.66	103.89	103.55	102.89	103.88	103
100.11	96.03	100.43	99.201	100.18	99.7	101.52	102.26	103.61	102.02	98.172	99.419	98.652	100.68	99.66	101.03	100.91	101.22	99.685	96.255	99.452	99.02	98.743	98.408	100.49	98.989	100.69	98.481	102	96.756	100.78	102.58	99.497	100.04	98.138	102.9	98.415	102.67	99.975	100.15	104.84	100.35	101.67	98.159	99.412	98.483	101.62	101.32	100.9	101.63
109.59	107.7	112.26	112.78	109	115.52	113.74	111.27	111.84	113.54	111.75	110.71	111.17	112.16	112.59	111.1	111.69	113.02	113.56	112.15	111.95	114.86	109.77	110.57	110.97	112.59	112.22	111.76	110.79	113.23	112.35	114.25	112.31	111.52	112.93	114.52	107.26	111.05	112.64	115.15	110.51	111.54	112.23	113.35	111.73	114.84	111.8	107.47	111.38	112.79
111.43	111.82	110.18	108.09	111.87	110.38	112.52	108.11	110.03	107.81	112.42	111.71	108.59	109.97	110.54	109.69	108.61	112.34	111.17	109.53	109.18	113.17	110.58	112.26	108.06	111.35	107.17	107.01	109.93	108.4	109.79	109.02	108.81	109.35	108.32	109.06	105.89	109.61	107.47	107.95	110.59	110.28	108.96	105.09	110.36	110.08	109.62	112.35	109.07	113.99
108.12	110.48	112.52	109.6	111.47	109.22	113.37	109.03	112.8	112.71	109.76	112.27	112.3	110.89	112.44	112.5	110.61	111.08	112.09	111.06	111	112.93	108.57	111.53	110.33	109.23	110.9	112.31	112.19	110.08	110.3	113.7	111.09	112.35	108.94	111.9	113.67	111.31	113.82	110.47	107.3	112.77	111.32	107.11	111.61	110.91	113.32	111.86	108.09	112.24
111.63	114.65	110.3	109.88	111.29	111.53	111.32	110.94	111.6	109.28	112.08	111.69	112.39	110.01	112.9	113.75	115.03	113.2	110.02	109.98	113.77	115.39	112.35	109.49	109.17	112.81	112.86	113.43	116.21	111.76	110.77	114.58	110.1	110.38	111.49	112.53	112.61	109.15	115.09	111.76	112.23	110.53	112.44	112.5	112.45	110.83	110.66	110.72	114.87	109.32
106.78	108.1	105.51	106.49	107.3	104.34	102.27	104.82	109.3	105.49	108.33	103.21	105.7	104.3	109.15	104.77	105.48	103.53	106.61	104.81	105.1	108.14	105.73	106.24	106.17	104.34	108.07	105.9	105.85	106.86	105.05	109.45	105.47	102.01	105.16	105.88	108.62	104.51	107.88	102.93	103.49	105.68	107.02	106.01	107.25	106.56	106.4	108.22	108.67	106.56
111.06	110.83	111.75	112.1	108.23	111.58	110.88	113.52	110.21	113.02	112	111.87	109.06	111.59	110.22	110.42	111.5	111	113.82	110.61	113.34	111.6	111.38	112.71	111.76	112.85	109.84	110.04	110.64	109.74	114.87	111.85	110.21	111.34	111.57	111.43	112.9	112.26	112.04	108.86	112.53	111.11	112.03	110.58	112.45	111.03	107.2	110.45	112.19	108.39
105.6	104.3	106.61	104.33	102.09	101.48	103.94	105.72	104.95	107.62	105.76	103.65	103.55	106.87	102.96	104.88	104.16	103.69	103.89	105.33	105.01	105.15	100.37	106.96	105.75	104.04	104.94	103.9	99.902	102.6	105.93	104.44	104.86	102.02	101.38	107.98	106.72	104.35	103.68	103.7	104.78	104.17	106.11	105.28	101.21	104.23	105.02	106.5	107.08	105.8
97.569	98.22	99.054	97.589	100.72	98.58	101.08	101.76	99.944	103.12	101.74	102.46	98.593	99.297	100.09	100.57	101.73	101.89	100.29	103.23	100.36	97.84	102.34	99.461	99.093	98.375	97.055	100.37	100.09	102.68	99.868	98.961	98.613	98.569	99.505	99.725	99.476	100.39	97.397	100.07	97.977	97.845	97.413	99.878	102.28	98.441	98.509	101.73	102.36	100.17
104.45	104.59	103.91	101.12	103.07	104.9	102.12	105.77	103.86	105.05	106.46	107.35	105.11	106.23	104.64	103.41	105.2	104.9	107.54	102.16	103.54	101.83	105.06	103.72	104.19	106.4	103.73	106.35	105.4	102.18	104.72	102.19	106.39	106.97	104.79	105.24	105.87	102.68	103.54	104	104.59	104.31	107.53	108.1	102.96	102.06	107.62	104.22	107	106.79
105.11	105.58	103	104.77	105.81	106.15	105.59	105.88	107.36	105.31	104.49	103.13	105.5	105.83	105.24	105.11	106.13	105.57	105.86	107	107.09	107.65	105.24	108.69	107.46	105.77	107.53	105.13	108.52	104.21	106.49	102.54	104.84	105.42	104.81	106.8	102.88	105.39	103.44	106.25	110.04	106.81	104.92	101.11	107.51	108.22	104.49	107.02	108.91	106.36
105.62	105.24	107.08	109.92	110.2	103.67	106.44	104.97	103.42	106.24	108.39	105.62	108.22	108.3	103.43	108.46	106.66	106.73	108.68	108.32	108.34	107.91	105.38	108.29	108.93	103.78	105.7	109.97	107.97	105.56	106.08	105.74	106.15	107.87	108.62	104.23	106.94	110.38	107.49	106.37	108.13	108.68	108.67	105.2	109.87	106.19	108.75	106.99	108.22	105.14
106.99	105.79	106.09	103.74	107.24	105.44	106.09	108.59	105.41	106.47	107.85	107.06	104.84	105.12	106	105.07	106.9	106.32	104.88	102.72	104.42	105.16	102.17	105.92	102.17	106.26	105.6	106.3	105.18	105.72	106.88	105.08	105	106.7	104.69	107.25	105.14	105.43	107.07	107.41	107.62	105.86	106.98	103.01	105.97	103.76	108.27	105.14	105.5	106.13
105.25	103.54	106.73	104	110.63	107.03	107.72	110.37	105.81	108.81	107.75	106.53	106.07	106.42	107.06	108.09	103.18	106.88	104.52	108.12	107.16	102.17	103.83	104.04	106.78	107.75	103.83	106.76	108.35	103.73	105.47	108.57	107.36	105.57	107.79	103.97	107.53	103.43	105.38	106.51	103.92	108.19	106.45	104.88	105.01	106.34	106.19	105.38	105.64	106.04
112.37	112.95	114.97	110.98	111.94	109.48	112.2	111.08	113.31	114.56	113.13	111.46	111.57	110.36	112.26	116.37	112.83	113.34	110.2	113.88	111.61	112.7	111.96	112.92	109.12	113.6	112.9	111.41	111.95	112.88	113.89	112.41	110.95	111.22	112.5	112.58	112.75	113.81	107.03	112.16	110.95	112.28	113.72	113.63	108.61	110.42	109.3	111.49	112.37	112.53
110.75	112.89	110.25	111.05	112.57	106.76	112.37	107.71	107.85	110.4	108.21	108.2	111.03	110.14	108.9	110.69	110.94	107.3	112.04	111.06	108.49	108.57	111.24	108.51	108.4	110.94	108.07	108.61	109.98	112.33	111.29	108.51	108.84	110.37	111.06	109.68	108.21	109.48	109.53	110.11	110.83	108.94	111.05	109.28	112.25	108.42	108.65	110.48	110.52	105.64
111.51	112.72	110.83	111.39	108.1	112.41	109.79	111.41	111.11	112.66	110.64	112.89	108.72	113.88	112.14	109.42	109.2	110.38	110.99	111.08	112.93	109.08	111.01	111.28	110.92	110.93	111.97	113.03	112.21	112.7	109.57	108.4	112.23	109.2	115.32	114.59	110.35	112.25	111.01	106.32	111.56	108.49	112.63	112.27	109.84	110.84	111.58	112.47	110.31	108.54
104.65	106.45	106.65	104.96	107.75	104.41	105.91	105.44	103.3	107.29	106.85	106.24	106	105.34	107.92	106.18	107.92	108.08	107.27	108.5	103.57	106.76	105.84	107.83	103.79	106.33	103.56	108.61	108.36	108.94	110.67	105.08	104.57	108.79	104.17	108.52	107.05	104.46	105.08	105.52	107.88	107.19	102.75	107.58	107.06	106.26	104.65	104.54	105.36	108.03
105.11	105.22	108.89	108.12	103.5	108.15	105.6	104.78	104.04	108.32	109.64	103.41	105.3	105.18	105.35	109.27	105.11	108.95	108.76	104.21	107.79	104.41	105.63	105.25	107.44	107.24	105.88	107.24	105.22	108.31	104.69	109.4	106.32	105.08	108.13	104.15	104.71	103.33	105.47	108.53	108.02	104.12	105.79	106.71	107.05	107.42	107.54	105.11	108.29	103.81
99.729	96.927	99.883	102.69	98.275	99.736	97.585	100.25	100.02	100.62	102.04	99.433	101.85	103.24	99.927	99.969	99.845	102.9	99.314	101.62	97.406	97.906	103.76	98.776	100.83	102.57	100.69	97.028	99.676	96.746	100.35	96.733	100.25	98.534	102.61	100.29	100.24	100.03	99.342	99.854	100.14	99.138	100.64	101.72	99.662	99.934	100.09	98.322	97.671	99.647
109.81	109.5	109.47	108.51	110.12	111.39	109.56	111.08	111.62	111.58	112.27	109.99	111.91	112.47	112.46	109.45	109.49	107.96	113.41	112.59	113.76	113.11	110.18	109.05	110.06	111.84	109.55	111.78	110.29	110.61	110.71	110.15	108.64	115.29	113.36	109.76	111.52	111.67	112.15	111.76	109.66	114.03	112.3	110.02	112.07	113.42	109.54	110.73	114.11	113.33
105.7	104.75	108.28	101.95	100.93	103.16	104.48	105.08	106.38	106.07	105.94	105.69	107.02	107.68	105.32	102.86	105.84	105.15	108.01	107.19	106.1	104.37	104.73	109.61	109.15	105.74	108.87	105.25	110.14	103.78	105.08	107.26	105.66	107.3	106.08	108.81	105.9	107.17	104.28	105.39	103.76	106.17	105.86	102.08	108.22	103.26	101.16	104.64	107.01	103.6
115.86	117.21	117.5	115.28	118.35	116.12	115.51	116.98	113.65	114.39	114.21	116.16	114.08	114.01	117.89	114.68	116.18	116.91	115.48	114.06	116.73	115.2	118.2	116.46	117.6	115.37	114.12	116.37	112.38	118.03	116.46	115.68	117.17	115.9	118.85	115.01	115.42	114.09	116.21	118.71	114.55	116.97	113.52	113.39	117.96	114.94	116.57	118.97	116.07	115.26
115.87	111.27	109.28	112.06	110.88	109.68	110.39	112.35	113.25	112.11	110.12	109.6	110.43	112.26	115.42	112.09	109.58	111.45	112.05	114.05	110.53	113.64	112.46	109.31	110.52	111.57	109.37	113.11	113.96	110	115.99	112.55	107.81	113.03	111.23	112.32	108.42	117.17	110.5	112.46	108.93	112.13	113.84	110.09	115.28	112.04	111.09	113.11	110.46	112.05
105.29	106.32	104.43	102.79	107.22	104.97	105.53	102.57	103.02	103.67	103.76	103.42	105.03	104.77	106.14	105.24	104.28	103.84	103.77	106.05	104.61	104.02	106.17	104.59	100.72	107.01	105.24	107.27	103.82	107.02	104.44	104.92	105.55	103.04	103.66	102.4	107.18	104.36	103.02	104.9	105.31	106.63	103.99	104.8	103.17	104.87	102.93	103.86	107.84	101.87
111.7	109.43	109.66	112.81	113.6	112.22	110.25	110.25	110.88	115.52	111.63	111.6	112.33	110.6	115.2	111.88	109.66	115.07	114.61	113.3	113	107.7	111.58	113.46	110.99	110.05	111.85	116	115.14	111.62	113.45	114.87	112.57	112.97	112.77	112.68	115.19	112.48	108.99	109.92	113.06	110.3	114.68	109.57	112.74	111.62	109.44	111.07	111.71	109.85
107.71	108.65	109.09	110.45	111.54	112.32	111.26	109.84	110.87	109.79	112.27	111.63	108.72	109.64	110.76	110.52	108.72	111.17	112.54	110.08	108.51	112.69	108.73	109.95	108.18	108.3	106.97	111.62	111.26	112.84	108.89	110.81	110.2	106.96	110.51	110.92	109.6	107.06	108.92	107.86	113.94	107.61	106.58	108.38	110.28	110.34	109.42	111.28	108.35	108.49
104.92	110.38	105.27	103.08	106.69	103.49	104.48	103.79	105.38	108.6	107.54	109.69	105.08	110.27	104.53	107.44	108.18	107.78	105.59	107.52	105.73	106.9	108.73	106.68	102.46	107.13	103.55	108.33	108.26	103.75	105.83	104.73	106.91	103.95	106.59	103.9	106.08	103.27	108.98	105.52	104.77	107.89	107.04	105.55	104.51	105.5	104.98	104.79	108.2	106.87
104	104.04	107.35	105.65	105.69	107.56	106.7	105.08	104.81	104.75	104.94	108.4	108.77	108.12	105.99	106.78	104.59	105.41	108.13	104.15	104.04	108.17	106.19	105.06	105.49	107.42	107.83	105.27	107.71	106.61	110.1	106.61	105.8	109.12	103.54	105.77	106.9	108.35	105.19	107.2	105.18	105.93	103.87	103.4	103.44	110.1	108.24	107.36	105.22	106.77
104.3	108.02	104.16	107.17	102.87	107.02	104.8	105.17	107.4	105.86	104.34	107.16	107.22	104.24	104.21	103.45	106.11	101.47	107.32	107.16	104.2	105.49	107.04	105.31	105.98	108.78	105.53	106.54	104.71	105.01	107.34	102.68	106.85	105.24	102.43	104.36	107.96	105.38	106.57	105.16	100.96	106.23	108.67	105.25	103.84	102.14	104.01	105.74	105.87	107.67
105.69	105.39	104.61	103.17	104.89	103.19	102.33	104.11	102.79	105.01	103.35	105.85	104.5	105.17	102.52	101.32	103.81	105.83	99.963	106.13	105.28	103.03	106.09	102.19	106.46	104.35	104.53	103.85	104.15	105.89	104.56	105.6	105.11	100.9	105.45	106.19	103.65	107.36	104.47	103.04	103.67	102.12	105.98	105.15	100.93	103.65	103.51	104.11	104.73	104.11
104.43	101.9	104.95	108.04	106	102.63	107.53	103.76	103.85	105.82	106.39	107.54	106.75	105.94	102.91	101.98	104.37	105.48	108.94	108.57	105.35	106.26	108.76	104.54	105.07	105.86	106.12	106.11	103.54	103.35	107.43	107.35	106.97	101.95	102.8	103.66	103.03	105.91	108.28	104.33	107.25	106.29	103.84	102.74	105.11	105.89	107.88	107.12	107.8	103.55
104.58	103.15	102.68	106.69	106.29	104.09	103.34	103.6	101.72	105.96	107.48	108.2	105.56	103.33	106.06	104.05	104.62	106.18	102.35	105.45	102.95	103.04	103.72	106.06	102.82	107.41	103.81	102.74	105.65	102.43	105.3	103.51	103.33	102.11	104.59	104.85	105.41	102.45	103.94	99.605	102.9	100.14	104.9	102.74	104.14	101.92	107.43	104.85	104.11	101.38
112.78	113.85	112.05	110.87	111.72	113.74	112.01	111.23	109.02	114.19	110.69	111.73	111.88	108.9	108.29	108.87	109.26	112.67	111.19	111.91	110.4	111.71	113.34	108.45	110.11	111.76	110.71	110.48	111.87	110.89	110.29	110.45	108.66	114.26	112.38	112.65	109.48	111.31	112.99	111.96	109.8	109.35	111.36	110.26	110.35	112.83	110.02	115.96	112.03	108.51
108.28	111.54	109.63	108.95	112.37	111.19	110.61	111.77	113.03	112.58	114.38	111.37	109.14	113.43	109.7	109.14	110.93	111.96	109.87	113.43	111.88	114.42	110.1	111.96	109.02	111.9	109.45	111.5	113.19	110.69	111.62	110.66	110.55	110.37	112.31	109.36	111.33	109.07	110.84	111.1	111.49	109.47	112.41	111.66	114.14	110.64	110.78	109.84	112.38	110.41
110.67	111.94	112.83	111.21	109.03	108.97	107.79	113.92	113.23	112.69	113.7	111.97	113.26	107.62	111.7	113.21	114.2	113.38	110.67	108.51	111.84	111.63	111.66	110.59	113.44	108.64	111.59	108.93	112.49	110.23	110.65	111.5	111.85	109.31	110.02	108.29	111.47	113.86	110.51	113.47	110.32	110.01	111.03	113.76	111.1	114.76	109.05	109.65	111.62	111.56
102.96	106.81	108.64	105.56	106.84	107.34	107.79	103.42	104.78	104.39	102.96	107.67	108.18	108.59	104.95	107.31	105.16	103.26	106.74	105.92	107.45	103.5	105.09	109.8	104.87	110.22	106.25	110.24	104.78	106.41	107.73	105.47	108.73	106.98	106.69	109.15	104.8	106.39	105.98	107.6	106.77	107.44	109.43	107.92	107.69	108.04	107.11	106.66	106.98	106.06
104.24	104.24	106.02	104.8	106.24	105.29	106.94	106.34	105.06	107.54	107.02	103.43	106.07	105.9	104.84	106.78	104.83	104.04	105.65	104.5	106.39	104.98	104.88	105.14	105.75	102.51	108.06	104.53	105.36	105.76	106.2	107.73	105.07	106.01	104.58	104.52	105.15	105.41	105.56	105.18	104.76	107.67	104.32	106.63	105.1	108.34	105.16	103.33	104.98	105.62
111.42	109.85	111.42	111.11	111.12	108.83	108.5	110.71	112.49	107.33	110.04	110.1	110.94	112.1	111.56	112.4	108.23	108.54	111.84	106.05	109.49	109.34	109.88	111.1	107.56	108.15	108.82	110.37	111.66	110.1	110.23	110.72	109.87	111.42	108.53	109.14	109.03	111.69	109.44	112.7	107.94	108.43	113.41	109.5	110.12	109.33	114.04	109.76	108.12	110.63
104.62	104.84	104.19	103.21	105.75	105.09	106.88	102.4	104.72	105.04	102.79	103.25	104.44	105.4	105.88	103.43	103.56	106	104.38	102.82	103.42	104.96	105.72	105.92	102.29	103.79	102.86	101.92	106.94	105.22	101.43	106.5	102.61	101.95	100.53	104.14	107.15	105.58	103.05	105.55	103.54	104.95	105.96	100.54	102.76	103.26	102.64	106.22	103.62	105.24
110.55	110.06	109.22	111.69	110.53	111.14	111.69	109.79	110.68	109.37	111.08	110.22	108.38	109.39	109.15	112.84	108.78	110.25	110.28	111	107.89	110.96	112.12	110.2	113.12	110.16	110.35	111.56	109.32	108.31	112.67	113.53	109.3	110.16	110.08	113.22	113.04	110.83	110.45	107.86	107.48	108.68	110.45	108.86	106.72	108.67	111.31	109.21	111.72	109.91
108.01	107.92	105.91	106.93	101.69	104.56	106.38	105.01	111.84	104.82	100.62	106.44	104.17	106.99	107.34	105.99	106.41	109.19	105.95	106.78	111.59	108.11	105.51	105.95	105.95	104.92	109.01	106.38	108.15	104.02	105.37	108.06	106.68	107.49	103.04	108.06	106.05	106.78	104.92	105.13	106.38	108.93	103.59	104.49	108.34	104.55	105.53	107.51	104.46	107.96
106.56	107.07	104.66	103.79	106.23	106.31	104.41	106.28	108.05	107.45	106.7	104	106.1	107.67	107.82	106.86	109.89	105.72	104.6	104.02	106.38	108.57	106.31	106.67	107.58	107.89	105.88	106.07	105.41	106.63	105.72	107.27	107.39	108.8	107.37	107.02	105.46	106.32	104.08	105.65	104.74	107.04	105.49	105.66	105.52	106.85	107.09	104.93	108.71	104.12
105.59	104.68	106.84	103.69	105.05	105.69	103.75	102.29	104.34	103.61	103.75	105.17	103.36	103.63	100.47	103.14	107.01	108.01	104.82	102.89	105.55	104.36	102.97	101.88	102.15	106.24	102.05	103.99	105.28	102.25	103.59	105.34	101.34	106.33	105.19	105.16	104.39	106.69	105.08	103.51	102.6	105.53	104.77	105.28	106.14	104.86	103.94	105.5	105.07	102.96
110.16	108.52	106.87	109.33	109.38	110.26	107.57	110.43	110.12	110.36	109.15	110.77	111.66	107.87	110.14	106.66	110.13	114.51	107.32	109.49	109.05	109.1	111.04	112.41	108.27	109.68	107.66	107.94	109.61	109.96	111.97	110.94	109.59	108.69	111.01	111.3	110.62	109.76	111.95	109.48	111.45	110.29	110.87	109.6	114.2	110.96	109.69	112.26	110.8	112.31
103.76	106.82	101.94	102.98	107.59	105.16	107.74	104.43	102.85	103.17	110.54	104.07	106.91	102.9	100.64	102.85	105.85	105.27	106.96	103.95	102.68	105.87	104.06	102.99	104.14	102.57	102.66	107.73	103.37	106.8	106.2	105.7	109.3	106.22	104.73	102.3	105.63	103.22	106.22	103.79	102.18	104.9	106.48	106.8	106.31	105.79	105.74	105.4	107.88	104.2
110.7	114.17	113.06	114.77	110.59	110.26	109.58	111.09	111.56	116.27	111.51	115.04	114.8	111.94	109.05	113.45	112.21	110.36	109.18	111.56	111.54	111.6	113.19	115.47	115.14	110.92	111.3	110.98	115.49	112.23	112.45	113.97	111.76	114.46	109.61	111.42	114.28	114.02	111.55	110.5	114.09	115.77	110.87	111.31	112.96	115.15	110.86	112.97	110.4	112.36
106.17	107.01	102.63	105.69	107.54	106.64	107.84	104.17	104.96	104.33	104.71	102.43	105.88	104.52	105.58	106.04	105.08	103.43	105.17	107.73	105.7	104.93	102.57	109.3	103.22	101.88	105.98	107.26	105.49	108.04	106.35	105.62	105.54	104.9	103.1	104.16	104.85	104.41	105.72	104.97	104.77	104.95	105.82	104.43	101.96	108.47	104.71	104.81	104.08	105
113.86	114.83	112.57	110.49	109.56	111.55	109.14	112.49	111.14	112.61	110.7	112.06	110.55	109.62	110.12	111.04	111.73	109.18	111.08	111.96	109.54	110.07	111.46	111.62	109.19	114.08	112.17	109.48	109.99	111.11	112.64	112.73	112.84	108.07	112.57	109.07	112.38	110.33	111.69	110.24	109.56	109.58	107.22	110.61	112.72	111.65	112.34	110.36	110.49	113.42
107.18	106.83	105.21	107.28	103.96	104.36	103.72	103.34	104.28	107.32	106.97	108.28	106.89	105.55	105.57	107.24	110.16	105.5	106.84	103.58	104.98	104.99	103.18	104.53	104.31	105.11	105.29	106.55	102.06	103.1	102.44	104.04	103.1	107.63	102.83	106.97	102.39	106.61	106.05	105.32	105.91	106.71	105.02	110.81	105.79	106.19	103.47	105.34	103.47	108.2
107.57	111.5	108.05	110	104.85	110.15	111.1	109.31	110.34	110.16	109.69	111.59	110.18	109.09	108.35	115.27	110.75	110.8	111.42	108.25	111.06	109.2	110.51	110.05	110.01	112.15	109.43	107.61	107.56	109.69	109.98	106.05	110.87	111.19	111.59	111.49	109.41	113.66	109.38	110.19	110.34	108.07	109.99	112.36	107.64	111.05	107.88	107.76	106.73	109.87
109.53	106.13	106.06	111.27	106.26	104.1	106.66	105.54	107.91	104.91	107.19	104.13	106.11	108.89	106.39	106.64	102.99	107.14	106.56	105.44	107.07	107.59	107.69	105.34	104.99	104.69	107.19	104.83	106.37	105.41	108.66	107.69	103.67	108.35	110.36	106.07	104.15	107.64	105.63	106.32	104.35	107.79	110.92	105.7	107.4	110.92	106.79	105.51	108.36	105.64
106.75	105.7	104.91	107.64	106.65	104.68	104.22	105.89	106.78	103.91	104.81	107.1	104.36	106.47	103.41	104.75	104.57	104.64	107.69	103.57	102.07	101.85	104.44	105.89	103.18	103.2	103.9	102.77	103.94	106.7	104.09	106.62	101.22	102.29	102.11	104.35	103.42	100.32	105.34	106.56	105.03	104.68	105.1	100.52	103.66	103.56	103.67	104.27	104.73	108.15
101.53	103.56	104.82	103.57	102.94	101.82	104.03	107.09	103.76	104.79	105.35	105.46	104.06	101.4	101.89	102.83	106.48	102.71	103.6	102.8	100.93	102.08	103.29	105.15	101.7	104.88	102.03	104.55	105.98	104.93	102.57	106.29	106.51	105.37	106.18	104.14	105.67	101.85	101.77	106.65	104.43	101.03	105.1	103.29	104.76	105.89	104.42	104.05	105.77	104.55
106.15	109.22	103.45	107.73	106.26	106.49	104.06	104.89	104.99	104.86	104.71	105.98	109.7	105.36	105.06	104.79	106.11	107.91	106.05	106.03	102.46	106	104.64	104.75	103.19	103.02	106.32	105.44	103.67	104.35	107.69	107.48	106.64	107.88	108.26	108.08	104.14	106.65	107.33	108.11	104.3	107.24	105.2	105	106.88	108.01	105.78	105.18	104.96	104.15
109.34	103.91	103.84	108.36	102.18	106.92	106.32	106.1	104.89	106.31	107.28	104.53	108.1	106.03	106.01	107.14	105.17	103.42	108.23	103.69	104.67	103.73	104.75	105.62	103.49	105.74	105.52	103.89	108.24	103.4	104	109.68	106.2	104.09	103.98	108.5	106.14	106.14	102.24	104.35	102.14	106.48	106.46	104.57	105.31	106.43	104.34	106.12	105.56	105.07
113.11	113.88	111.9	114.38	110.56	111.06	114.61	114.92	110.01	112.46	117.31	112	111.38	115.16	113.98	113.87	110.6	110.39	114.57	112.01	115.95	113.16	110.92	115.11	112.55	112.24	113.2	112.4	115.77	108.97	110.87	112.75	112.92	111.62	112.23	111.6	115.29	112.06	115.07	113.66	113.41	110.65	113.32	116.6	113.42	110.47	112.97	109.47	112.13	113.98
115.52	111.55	114.89	114.41	112.56	110.71	112.76	110.57	112.51	112.94	111.67	111.39	111.28	108.96	111.53	109.79	110.95	112.25	111.26	113.67	112.12	113.6	113.83	109.2	109.45	109.58	112.21	110.37	109.85	110.68	109.28	111.01	112.64	113.37	111.23	112.09	112.31	110.54	114.21	112.88	109.89	105.35	112.41	112.83	112.88	109.26	111.97	114.49	107.67	108.85
107.24	112.13	111.24	108.97	109.84	109.72	108.62	111.75	109.53	112.1	111.92	110.84	109.9	109.8	109.94	108.47	108.31	109.29	107.51	112.41	108.21	110.88	109.35	108.66	107.55	112.17	108.9	107.24	108.38	109.17	110.34	109.39	106.24	114.16	107.82	110.1	110.44	109.1	108.36	109.38	107.22	109.58	108.34	111.44	107.12	108.2	107.47	113.55	109.58	110.16
98.789	101.57	101.07	102.93	100.6	100.68	100.61	104.6	102.12	100.69	100.74	102.22	99.286	98.496	100.89	99.003	99.345	98.214	100.48	100.29	103.35	101.49	100.5	102.38	101.19	102.49	100.41	101.39	102.39	101.89	101.4	96.438	99.924	99.823	101.32	99.357	103.43	101.76	100.5	98.766	101.03	101.08	101.42	99.997	97.277	101.96	101.77	98.596	98.418	101.88
97.658	102.15	98.34	100.05	104.07	100.02	99.64	99.694	98.908	99.623	99.68	101.36	98.647	100.19	99.002	103.16	99.695	99.703	99.494	99.285	100.06	98.409	99.547	100.47	100.98	99.218	101.83	102.72	97.769	100.9	102.29	99.154	100.38	101.77	98.422	104.2	97.247	101.62	100.18	100.64	101.47	99.086	103.27	99.254	102.02	101.54	104.97	100.81	103.94	97.871
109.96	112.47	112.19	113.93	110.13	113.1	113.53	107.95	111.14	108.57	108.35	109.14	109.82	111.65	112.82	111.48	112.57	111.35	113.16	110.02	111.39	111.56	112.5	113.73	111.33	111.81	111.6	110.69	107.5	109.93	112.98	111.2	111.05	111.27	112.95	109.51	113.17	113.13	112.47	109.99	112.5	114.46	111.95	109.88	113.22	110.62	113.99	109.77	112.31	111.24
108.54	110.66	115.66	114.94	114.39	110.24	109.59	112.66	114.63	112.51	112.82	113.42	112	115.15	113.72	113.9	114.31	110.08	112.02	111.42	113.65	113.19	111.33	113.86	110.91	111.13	115.44	111.77	113.01	110.95	111.93	114.57	114.84	113.85	112.08	111.12	112.93	114	112.22	112.92	113.2	111.21	112.58	116.43	114.19	113.38	111.58	109.06	114.69	115.63
99.129	100.86	102.08	98.62	100.35	98.908	99.406	103.42	105.13	103.73	101.22	97.717	99.778	100.04	101.27	97.638	102.58	101.96	94.885	98.562	100.5	100.62	99.796	98.022	101.71	97.102	99.208	97.586	100.91	102.03	102.18	99.552	103.82	98.458	100.11	100.29	101.14	101.04	101.08	99.067	101.45	99.257	104	98.852	101.55	99.521	101.41	99.166	97.941	98.946
114.53	110.99	110.73	112.63	111.65	109.05	114.19	110.4	110.59	110.5	112.12	112.73	112.77	110.99	112.31	109.55	111.77	109.01	109.67	110.9	111.03	112.25	114.01	113.49	109.49	113.81	111.08	111.16	108.82	113.32	110.06	110.84	111.38	112.22	110.81	109.94	111.11	112.52	112.41	111.13	110.59	113.03	110.33	115.28	109.7	108.75	108.9	112.27	109.41	110.29
113.96	112.02	112.41	113.42	114.9	113.81	110.4	112.01	112.34	112.63	111.6	110.66	109.92	111.42	114.05	108.81	111.28	110.94	114.4	113.23	110.67	114.05	111.7	110.57	112.84	111.78	110.72	109.56	112.78	110.98	113.31	113.83	112.35	116.15	112.67	113.22	111.9	114.72	111.23	113.32	112.01	110.67	114.18	112.87	112.23	111.83	112.39	114.11	110.7	111.88
107.21	105.86	102.53	105.59	107.96	104.61	104.32	104.1	107.19	101.92	104.5	105.38	107.53	105.22	103.23	105.9	104.32	103.21	107.61	101.66	109.51	107.3	105.89	106.44	104.66	105.22	103.71	105.11	106.95	104.35	106.2	105.44	107.52	106.18	102.57	106.96	102.83	106.52	103.71	107.3	105.16	105.43	104.66	106.1	101.98	107.01	105.53	105.61	103.45	104.33
115.6	117.4	117.59	115.2	114.19	115.17	119.03	116.12	116.55	116.55	118.12	112.55	117.42	116.84	116.01	119.48	115.62	118.59	113.35	115.06	114.14	116.8	115.41	115.67	115.52	116.77	116.36	113.48	116	117.83	114.96	117.62	116.77	117.17	117.12	118.38	118.67	116.54	115.44	116.99	115.25	115.57	114.52	117.61	118.25	116.33	113.68	113.55	115.85	117.9
106.49	105.9	105.78	104.96	107.83	103.71	105.79	106.25	106.64	105.29	105.72	106.37	108.41	103.14	106.19	102.5	105.01	108.56	105.6	105.44	104.62	104.86	103.12	108.12	101.87	105.38	104.52	105.41	106.52	106.71	105.37	107.14	104.74	102.32	105	106.74	105.39	108.39	102.77	106.43	102.86	104.96	105.11	104.22	104.7	104.39	105.61	98.89	105.37	105.13
102.5	106.33	107.43	108.85	101.1	105.35	107.15	106.95	104.81	108.62	104.03	105.77	107.01	106.16	106.65	102.92	103.98	103.68	103.69	104.39	103.08	105.87	105.63	104.07	103.71	105.83	106.2	105.41	106.81	105.95	105.17	104.58	108.69	102.56	105.39	108.24	103.49	104.59	104.19	107.46	108.01	103.36	106.04	108.18	106.04	104.85	104.04	105.93	109.09	106.17
102.71	104.6	105.61	102.25	104.56	102.39	106.54	103.78	106.5	105.17	104.23	104.46	104.41	105.47	107.4	103.82	106.44	104.41	107.08	101.46	103.01	104.42	103.9	105.64	105.32	104.68	104.69	105.99	103.3	105.38	108.09	104.29	105.12	103.56	104.73	105.53	104.09	103.98	103.32	102.75	106.06	107.72	103.93	106.13	106.71	107.36	104.73	103.8	103.97	104.59
106.62	103.11	103.12	107.94	105.2	106.3	106.33	105.63	108.52	108.67	105.83	107.02	107.09	103.68	102.93	105.81	105.78	104.87	110.56	108.7	106.09	107.08	106.63	106.69	104.18	105.57	104.09	105.91	104.18	108.45	108.12	104.74	105.18	106.15	104.59	106.67	105.14	104.45	104.84	107.35	106.4	106.12	105.08	105.78	103.84	104.6	105.08	104.89	107.82	106.13
100.04	101.69	98.454	99.896	100.39	97.417	99.532	100.13	98.652	99.699	98.61	101.03	100.8	100.17	101.5	98.281	100.08	100.21	98.707	100.58	99.604	98.784	98.296	99.049	102.08	100.52	97.848	98.65	99.206	98.986	101.22	97.968	99.363	97.352	100.68	97.755	100.23	101.99	99.379	102.09	98.052	102.34	101.1	96.699	99.285	97.257	99.859	95.409	101.44	98.702
111.26	108.71	111.85	107.91	111.33	111.41	109.25	110.45	109.77	111.61	108.95	109.14	110.32	112.07	112.11	108.59	110.97	113.27	113.26	109.41	106.97	111.33	110.01	108.25	110.29	110.99	108.96	108.44	109.2	109.11	108	110.63	116.74	109.82	111.12	109.29	109.58	109.4	108.09	107.45	110.73	111.28	110.4	110.17	108.21	110.24	112.96	111.23	111.18	111.34
106.74	103.84	107.13	104.45	105.72	105.5	106.19	104.57	104.71	106.83	106.22	104.05	106.34	105.31	106.1	103.05	104.76	106.74	106.65	107.03	108.29	105.77	104.91	108.48	105.15	105.57	106.05	103.3	108.6	106	105.72	106.8	105.54	106.02	107.29	107.63	107.69	107.23	106.46	106.14	105.58	107.42	104.65	106.54	107.26	108.36	105.76	109.28	105.67	105.4
109.82	110.03	107.63	110.67	111.65	111.96	109.75	110.79	112.61	109.41	110.02	111.46	110.04	109.12	107.9	111.12	109.67	109.79	108.62	107.61	110.89	110.21	110.72	111.93	110.77	108.2	111.3	109.19	109.88	108.66	111.86	110.74	111.44	109.31	110.06	109.51	109.55	110.82	106.26	108.82	112.04	109.18	106.78	110.71	110.42	110.04	109.32	108.9	108.96	109.56
114.71	110.41	112.16	111.6	111.16	116.1	114.85	115.21	111.65	112.62	107.67	111.91	111.92	109.72	109.92	110.16	109.89	113.22	113	114.65	112.14	113.84	112.45	114.71	113.83	113.41	112.68	114.66	114.2	107.9	114.54	109.94	109.56	112.97	112.07	110.99	110.14	112.18	112.73	110.92	113.04	109.07	113.22	112.74	111.79	112.87	113.04	114.1	112.81	109.26
104.45	107.36	106.93	106.74	106.19	106.75	107.64	105.67	105.7	106.63	103.49	104.67	107.73	107.87	107.38	110.84	104.73	108.07	106.05	106.08	108.05	106.5	109.25	107.59	105.99	106.98	108.16	104.63	109.92	106.58	105.36	106.42	105.04	107.68	107.59	108.01	107.49	103.71	103.93	105.17	107.6	109.63	105.16	108.17	107.27	107.53	106.27	106.74	107.3	104.86
117.88	119.94	118.69	117.72	117.8	117.81	117.11	116.92	117	117.11	117.56	115.43	116.82	116.63	122.3	117.95	119.95	117.56	119.84	119.58	116.55	117.64	118.58	118.14	114.16	115.62	116.34	118.81	116.64	117.72	119.07	114.76	117.05	117.94	117.83	117.73	118.66	118.61	119.09	116.3	117.02	120.27	115.88	115.32	121.34	118.75	116.71	118.72	116.41	118.08
102.67	101.19	100.04	99.861	101.36	100.64	99.021	97.533	100.99	97.527	98.42	98.062	97.549	99.863	102.49	97.768	99.996	100.28	98.32	101.52	101.25	98.595	100.12	100.24	100.91	98.513	100.6	99.132	97.853	100	98.014	94.791	98.49	100.04	99.244	99.046	101.66	99.203	98.67	98.76	99.161	100.15	98.207	99.823	100.28	98.412	102.47	100.13	99.698	96.313
105.65	104	102.9	104.69	105.16	106.33	105.01	104.44	103.21	106.12	105.19	101.76	104.49	105.08	103.77	103.74	102.92	101.4	102.89	99.533	105.48	102.74	105.51	103.88	106.94	105.38	104.92	103.11	107.15	103.88	105.13	105.79	104.51	104.68	101.85	102.77	105.3	104.67	104.24	104.1	107.86	102.52	106.3	105.18	103.13	103.48	107.25	103.57	106.11	105.01
115.19	118.76	115.8	117.74	117.64	115.99	115.8	117.23	114.57	119.24	118.99	119.66	116.54	116.54	117.2	115.7	117.33	116.34	116.74	116.33	117.71	116.5	117.79	119.2	116.94	120.72	117.6	117.51	116.59	117.05	117.69	117.91	116.11	115.34	117.66	118.57	117.64	116.65	117.58	117.77	120.2	116.62	115.96	113.89	117.01	118.41	113.95	119.01	119.1	118.8
102.85	105.48	104.23	102.37	102.34	101.54	104.67	103.24	105.91	103.6	102.76	104.07	103.18	102.78	104.41	105.05	101.39	106.33	104.97	106.01	103.46	101.91	105.72	106.36	104.69	103.94	105.64	105.8	104.95	106.34	104.05	105.17	104.73	105.05	104.86	101.47	105.79	103.17	103.82	102.59	106.4	103.16	101.92	107.48	105.68	105.1	104.01	105.18	102.27	102.27
100.37	102.63	99.626	96.402	97.8	97.548	101.33	100.86	100.58	99.166	103.08	99.631	101.92	100.8	102.11	102.01	101.16	101.31	100.35	98.795	101.32	102.24	101.91	102.01	99.878	100.54	100.88	102.32	100.37	97.452	101.21	99.221	99.733	102.08	99.492	98.891	99.364	100.67	101.58	101.77	101.66	101.1	98.601	98.185	98.525	100.76	101.2	102.99	98.489	97.978
112.83	110.36	109.79	112.94	115.73	113.48	112.92	114.72	113.8	113.97	109.22	112.35	114.73	112.57	111.58	110.6	113.94	115.52	112.63	114.67	112.5	115.18	111.02	116.49	112.25	114.45	110.77	113.68	113.24	113.43	111.86	113.19	112.25	111.73	112.98	112.58	112.19	112.87	112.42	111.68	112.71	112.51	112.84	111.42	110.34	112.75	112.69	115.73	116.32	113.82
106.18	107.08	101.81	105.97	105.77	105.66	105.03	105.12	106.82	103.62	105.16	106.66	105.02	105.64	107.38	105.89	106.86	108.97	105.27	103.77	104.99	103.81	102.86	105.9	105.97	104.97	101.98	103.14	105.12	104.18	108.82	105.12	102.58	105.4	108.18	103.95	106.1	103.3	108.6	107.28	105.57	101.94	104.24	107.3	105.92	102.3	102.72	105.31	106.83	105.92
105.63	105.66	108.89	107.29	105.63	105.13	104.74	106.65	104.6	102.26	106.79	105.66	107.35	107	105.49	103.83	107.35	106.65	104.91	104.97	101.77	106.88	106.46	105.2	108.42	104.83	105.03	104.59	105.82	107.03	104.58	109.4	109.69	104.13	103.17	102.78	104.39	105.85	105.82	106.39	105.88	105.85	107.57	106.84	106.25	108.97	106.35	103.72	109.43	104.42
108.76	110.19	107.95	106.99	107.5	103.95	105.54	107.77	109.61	106.81	109.62	104.93	109.27	107.86	106.13	107.3	106.09	103.95	108.77	109.53	106.67	111.08	102.99	109.15	107.76	109.12	110.58	104.22	108.25	106.59	106.48	104.26	109.28	106.59	105.09	106.63	109.32	107.62	104.36	112.09	106.47	106.73	105.15	107.92	104.62	105.39	108.82	104.29	105.82	105.42
108.96	109.95	110.26	110.74	110.81	107.3	109.43	110.58	110.9	110.86	111.62	109.22	109.37	110.6	110.54	110.06	110.14	111.27	109.35	107.29	111.65	106.75	105.97	109.63	110.23	110.92	110.9	112.89	112.09	108.14	109.75	111.06	106.39	110.84	106.16	108.28	108.85	110.71	108.02	110.82	108.61	111.29	110.51	110.12	111.47	107.55	111.17	111.3	110.14	106.99
97.92	102.07	101.65	99.347	99.512	100.74	104.13	100.3	100.58	99.335	101.65	102.36	97.791	101.21	100.67	100.31	100.2	102.2	99.937	100.48	100.52	100.33	98.713	101.29	101.25	101.28	100.74	100.42	102.2	98.878	97.356	98.754	101.83	100.42	99.58	100.69	98.274	100.44	98.589	104.74	100.54	102.08	102.24	98.546	99.532	97.812	101.32	99.607	101.41	97.709
111.15	113.56	112.36	111.67	107.71	113.2	112.74	112.3	112.01	111.46	111.78	111.3	113.44	111.52	113.46	110.34	109.63	108.25	110.66	111.45	114.79	110.92	110.61	113.5	110.23	112.25	109.08	110.44	110.72	111.67	111.02	109.04	110.28	108.59	110.21	111.94	112.86	108.75	110.79	110.7	113.03	112.47	109.61	108.56	112.47	111.69	110.68	108.87	112.01	110.63
105.97	107.15	105.06	105.47	108.13	103.85	104.79	106.48	104.27	105.74	103.66	105.7	106.71	104.41	106.57	105.78	105.34	106.26	104.09	104.19	105.2	105.05	106.64	104.6	106.15	107.62	104.68	106.02	107.78	103.01	107.43	105.73	105.73	105.48	105.55	105.88	107.81	105.93	105.89	105.46	107.72	104.58	107.82	106.7	103.27	107.65	105.52	108.54	101.55	102.63
106.01	105.21	105.44	106.61	107.13	105.9	108.12	108.86	102.02	101.45	104.59	105.16	104.43	106.35	106.3	106.55	105.33	103.29	107.05	106.3	104.39	104.27	106.42	102.31	105.16	106.59	103.37	101.6	105.47	104.44	105.52	104.5	104.23	106.54	108.27	107.03	104.81	104.33	107.47	108.55	106.54	107.21	105.33	107.16	106.18	105.05	107.02	102.71	104.99	108.95
106.39	105.34	107.78	108.4	105.02	108.23	107.68	104.63	107.83	105.67	107.83	108.12	109.47	106.6	108.8	105.24	106.63	106.18	105.73	109.64	106.33	106.15	105.27	103.44	104.6	104.68	106.97	106.45	109.36	105.74	104.7	106.05	107.26	106.73	106.48	105.36	107.16	108.97	103.91	106.81	107.56	106.8	109.04	105.04	107.44	108.85	107.13	104.99	106.96	104.76
101.1	107.44	102.21	104.81	104.67	103.08	107.21	103.46	106.88	103.59	103.05	103	104.6	103.26	106.03	101.17	104.78	102.88	107.18	103.33	102.59	104.81	104.47	106.06	106.91	104.39	102.51	104.57	105.93	104.09	101.11	103.07	106.77	105.08	105.77	103.02	103.93	103.76	103.61	108.12	106.47	104.05	102.56	104.12	105.99	102.02	104.87	103.73	105.51	102.34
115.06	117.41	117.15	117.49	117.46	116.05	115.9	114	115.95	115.5	114.71	117.64	114.99	114.58	115.92	118.94	115.1	117.98	113.86	114.39	117.78	113.3	117.49	116.04	111.43	114.59	117.44	114.4	114.11	116.63	116.68	114.95	115.3	116.13	114.95	115.97	116.76	116.1	116.8	114.18	114.59	112.48	117.93	112.21	118	113.63	113.55	114.56	119.49	114.56
108.32	107.05	111.41	106.47	108.28	107.99	106.94	107.36	109.37	104.77	104.99	102.51	102.69	109.02	107.92	105.65	106.01	106.43	106.79	107.32	106.45	103.61	104.41	106.19	108.14	105.03	108.41	109.84	108.74	107.02	107.71	107.66	104.36	110.19	108.48	106.12	101.01	108.3	105.55	105.42	110.18	107.36	107.83	111.57	105.62	107.29	108.92	108.88	106.89	109.89
111.7	108.18	109.21	110.89	113.02	110.35	112.76	109.77	111.59	108.7	109.8	110.18	110.22	108.42	113.17	110.83	111.56	111.74	111.49	108.54	111.88	111.13	108.87	108.48	108.28	111.35	106.79	111.92	110.08	110.36	110.41	110.35	111.13	109.19	110.6	109.43	110.32	110.95	108.9	110.48	112.44	108.89	112.89	112.32	110.32	109.78	109.73	112.39	106.94	112.9
108.08	103.14	107.6	107.96	107.71	102.5	105.91	108.03	109.18	105.21	108.64	105.64	103.45	104.15	105.43	104.91	106.86	105.51	105.8	107.44	106.12	107.64	102.72	109.91	104.68	105.35	107.08	104.29	104.94	105.65	104.82	105.97	103.94	106.64	104.84	108.37	106.6	104.75	105.2	107.81	105.13	106.68	104.03	105.97	103.32	104.09	105.92	106.97	107.85	107.37
105.23	108.52	104.1	108.42	106.27	104.92	105.41	105.87	105.91	104.81	103.76	106.18	108.3	107.81	105.69	103.93	107.25	103.31	104.73	106.33	106.45	105.93	109.31	104.57	105.67	106.41	102.39	106.35	104.25	106.04	106.09	105.91	102.4	106.86	105.17	103.54	105.68	107.03	106.45	105.96	104.86	104.56	108.63	101	106.72	106.27	105.09	108.34	107.74	106.5
108.43	108.86	107.38	105.33	105.22	108.13	108.37	107.11	108.13	106.49	104.63	107.57	107.3	106.57	108.21	108.57	109.78	107.09	105.04	106.33	107.22	105.72	109.5	105.4	105.65	107.75	105.11	106.04	106.81	105.58	105.4	107.17	107.58	105.65	106.79	105.89	110.02	107.44	106.91	110.42	107.27	102.73	105.65	107.91	109.25	106.07	108.06	107.42	108.47	105.4
106.01	103.81	101.46	103.05	104.44	107.74	103.29	100.36	105.13	106.83	102.54	104.67	101.72	106.79	106.16	104.48	103.42	102.95	106.33	103.25	104.38	105.03	105.19	103.86	104.28	104.23	106.78	106.05	105.42	104.77	103.67	108.21	103.12	102.75	100.12	103.32	105.58	103.65	103.83	99.927	105.47	105.97	102.26	102.07	107.13	105.51	105.9	102.83	104.15	102.71
105.36	105.52	102.68	106.74	107.22	105.57	102.01	105.17	106.22	109.55	106.77	104.63	101.8	104.6	104.99	102.2	106.59	105.35	105.99	105.54	104.09	105.38	103.89	102.99	107.15	106.04	106	102.93	103.22	105.87	105.23	107.84	103.76	107.61	108.1	104.56	108.44	111.18	105.99	103.43	107.91	106.71	106.21	108.72	105.42	105.37	107.24	106	104.26	105.09
100.18	97.284	100.11	101.07	99.98	100.25	100.01	100.85	99.322	100.14	99.738	100.36	99.26	95.523	98.977	102.07	98.628	99.232	100.2	97.813	104.75	99.819	99.896	98.541	99.474	100.79	100.22	98.846	101.91	100.62	100.26	98.343	97.936	101.96	100.51	99.299	98.21	97.775	100.16	98.418	99.644	98.962	100.08	99.133	97.54	96.24	103.27	99.239	100.02	99.941
105.3	106.69	105.81	110.48	108.15	107.85	106.57	102.6	106.21	107.13	107.16	106.42	108.37	107.95	105.65	107.5	108.48	109.02	105.37	104.29	105.45	107.26	104.56	105.5	106.41	109.02	106.82	105.28	102.37	106.44	106.85	105.02	106.32	103.8	104.21	105	106.03	104.67	107.31	102.79	107.01	105.38	106.75	105.62	108.08	106.19	104.08	109.56	105.92	108.88
102.05	105.89	104.68	103.53	103.11	102.65	105.73	106.15	106.09	104.08	104.53	106.15	105.61	104.33	103.93	106.83	106.91	104.84	103.51	102.1	105.25	106.93	105.83	107.33	105.12	105.68	104.31	105.12	106.15	103.24	104.72	107.68	105.73	106.95	104.6	104.97	106.51	102.78	106.33	104.81	105.11	105.07	104.25	103.76	106.31	107.57	106.57	105.81	102.16	105.7
107.84	108.97	106.81	107.74	103.08	104.78	107.66	102.94	106.49	107.89	108.09	106.48	107.81	105.66	105.7	103.82	104.39	107.9	106.01	105.96	104.61	104.22	106.56	108.08	103.42	105.57	108.33	104.35	107.62	103.82	108.28	105.16	106.48	106.18	100.73	105.43	107.56	105.11	106.5	106.54	104.97	103.87	105.79	107.87	105.67	108.48	106.85	105.24	102.88	106.14
111.88	108.76	113.22	111.48	112.83	109.83	111.75	111.56	111.59	111.1	111.92	110.07	111.48	110.22	114.39	115.55	111.14	112.75	111.51	110.23	111.22	113.11	111.14	111	110.07	111.47	113.2	111.66	112.93	111.64	110.44	112.35	112	112.69	110.93	110.62	110.46	112.44	111.26	112.44	113.97	111.7	109.46	111.74	113.36	111.26	114.96	110.79	112.73	110.41
110.29	111.62	109.7	108.5	112.73	112.07	107.74	109.52	111.45	111.02	110.55	110.03	109.28	112.45	108.24	111.37	110.47	109.67	109.39	112.24	108.07	111.01	109.1	107.11	108.73	108.65	107.81	108.22	108.65	106.88	111.57	111.44	110.89	107.9	113.94	108.91	109.01	109.7	108.32	108.72	110.29	107.18	110.15	113.33	113.85	112.37	113.05	109.16	110.08	109.08
116.39	117.64	117.12	119	116.26	118.26	121.55	117.61	118.13	118.93	115.56	115.69	118.75	116.61	119.57	116.14	119.33	115.07	118.14	117.14	116.89	120.23	118.56	117.08	116.29	116.27	117.32	116.79	116.72	117.1	118.16	117.69	116.28	118.43	118.93	119.86	110.8	114.23	116.3	114.18	116.99	117.59	118.04	117.65	118.34	117.4	118.26	117.4	119.93	118.66
108.63	107.69	110.93	107.17	111.28	106.98	109.16	107.61	109.71	109.43	108	105.84	113.57	109.16	111.3	110.99	112.86	113.33	109.62	109.07	107.69	109	109.69	109.73	111.83	109.32	113.54	110.16	109.83	110.23	112.78	106.31	111	110.69	109.84	112.22	110.31	109.97	111.36	109.56	106.41	108.66	109.07	111.11	111.86	113.04	109.57	110.84	112.66	109.68
104.01	98.338	100.64	103.69	105.45	100.76	103.31	102.1	101	99.944	98.823	100.78	100.43	99.931	98.754	99.059	100.69	99.634	99.739	100.58	100.15	96.704	99.111	102.12	98.707	99.941	99.487	101.42	103.06	99.366	102.32	101.39	100.6	101.22	101.52	99.475	101.82	102.15	98.681	100.23	103.2	102.43	102.05	103.28	99.02	99.656	101.82	101.32	98.588	102.15
104.62	106.07	106.28	107.66	105.82	108.14	103.03	108.27	107.22	105.91	110.44	105.53	106.01	106.28	106.44	105.19	104.54	108.6	104.56	106.19	107.83	106.8	104.48	103.97	105.98	106.61	106.03	106.59	105.19	107.59	107.68	105.52	106.24	106.91	110.32	107.62	105.97	104.99	107.16	107.92	108.78	109.51	106.45	104.66	104.86	102.25	107.45	104.75	104.98	105.01
101.85	104.23	104.61	103.49	105.12	105.08	104.14	103.73	103.83	107.28	104.93	102.07	104.06	103.04	105.54	104.51	107.24	104.87	103.13	104.02	104.55	105.02	104.9	103.14	105	105.22	106.32	105.05	105.12	107.13	107.85	103.55	106.84	103.93	105.16	106.93	104.52	104.52	102.7	102.63	104.95	105.81	103.9	104.83	103.67	106.3	102.64	103.64	104.97	101.69
104.42	109.95	108.17	109.1	105.23	104.97	107.55	107.83	108.48	106.23	107.49	105.03	106.04	103.52	105.95	108.2	107.39	108.78	107.42	108.57	107.18	108.42	108.19	107.94	105.3	107.7	105.99	106.95	107.07	107.73	106.96	107.19	108.95	105.13	107.02	104.1	102.73	105.48	105.99	106.33	107.98	106.53	108.96	107.92	105.3	107.52	110.45	109.04	106.82	110.06
105.37	105.65	103.86	105.98	106.82	102.74	105.1	106.57	104.73	106.59	104.03	103.04	103.26	107.54	107.35	105.11	106.12	105.1	102.67	104.41	105.28	107.13	105.27	107.34	105.38	108.27	102.86	106.99	107.59	104.42	105.48	104.66	105.79	107.07	107.48	106.37	102.05	105.67	104.27	105.01	104.47	104.62	105.06	104.53	105.29	104.79	104.79	106.67	103.51	104.42
110.6	115.59	112.8	112.18	112.96	113.54	111.23	111.11	109.87	111.29	112.56	113.44	112.82	110	112.63	111.73	114.07	111.34	112.23	114.48	108.02	109.59	109.19	113.98	110.74	114.65	111.3	111.22	113.8	113.22	112.81	112.63	112.44	112.54	111.54	112.06	115.13	109.24	109.08	113.21	111.55	112.8	109.98	111.56	111.51	113.01	108.19	111.63	113.5	114.42
100.42	101.35	100.14	100.62	99.381	98.179	101.89	101.37	97.087	102.03	98.921	99.289	99.595	101.02	99.034	101.8	99.877	102.72	101.68	100.47	100.96	99.877	99.039	97.659	100.24	100.47	95.975	98.436	97.808	100.33	98.2	95.146	99.218	99.821	102.52	97.376	103.42	97.614	97.618	97.627	103.6	101.51	100.23	100.39	100.68	98.59	100.56	98.592	100.36	98.754
103.81	106.59	105.89	104.91	103.81	109.54	100.86	106.29	108.9	105.66	105.67	104.87	106.52	108.48	106.11	103.72	108.15	103.32	107.95	104.23	105.8	100.09	105.34	105.31	107.03	104.28	106.11	105.8	106.04	103.33	103.19	105.07	105.47	104.85	107.77	104.61	105.1	106.98	104.97	103.87	107.42	104.96	108.85	108.4	106.79	105.37	106.43	107.04	106.85	102.88
103.36	106.97	103.7	103.27	103.35	106.92	102.97	104.06	100.92	104.21	105.17	105.15	107.36	102.19	104.67	102.38	108.14	102.19	105.15	103.02	104.58	101.57	105.73	101.46	105.79	104.58	103.29	108.61	104.79	103.73	103.72	105.4	105.71	102.57	104.69	105.58	102.54	104.06	103.35	105.4	104.34	105.79	102.82	103.46	102.49	104.46	103.25	103.54	105.32	104.79
105.18	105.02	108.31	104.15	106.48	103.78	106.64	102.99	104.49	104.31	105.55	107.38	102.12	104.3	106.79	103.96	105.43	101.76	103.27	106.91	107.11	101.41	103.83	107.52	108.03	106.24	103.44	104.17	106.73	107.83	103.91	103.32	105.38	106.53	107.04	104.76	105.28	103.94	106.13	104.71	106.03	108.13	108.83	106.8	106.7	105.23	107.72	106.17	106.04	102.13
109.65	108.5	111.54	107.69	111.12	109.17	108.27	108.67	111.06	111.33	106.66	111.22	111.83	111.85	109.38	109.87	110.02	112.12	110.45	109.9	110.46	108.65	109.6	109.02	109.42	108.19	108.61	108.51	109.45	111.25	111.88	112.38	105.57	108.18	110.04	111.28	109.56	110.58	112	111.6	106.53	110.15	113.69	110.75	104.98	111.12	112.65	114.29	107.77	112.8
106.01	105.31	104.34	107.39	105.67	107.52	101.75	105.19	105.15	108.64	107.86	102.9	109.09	108.31	106.13	106.96	105.47	109.81	105.66	103.06	104.34	102.25	104.34	107.05	104.15	103.84	103.67	104.27	104.56	105.85	105.94	104.15	104.3	103.12	105.48	103.68	105.55	104.11	106.98	105.01	105.63	104.27	102.73	102.73	103.55	105.56	105.41	106.42	107.68	105.47
99.224	101.47	100.6	101.33	100.69	102.35	100.2	101.73	99.882	102.8	100.69	99.954	100.93	99.186	96.518	100.39	99.597	100.53	100.67	99.783	99.143	98.092	100.76	100.33	99.071	95.738	101.61	96.986	98.403	100.81	103	102.1	97.894	99.035	96.393	101.71	102.31	100.49	98.824	98.912	98.375	99.611	99.605	102.28	102.12	97.874	98.45	101.48	97.841	100.36
112.97	112.02	109.82	108.82	111.96	112.31	114.6	106.14	111.78	111.53	110.33	111.77	109.31	112.32	109.55	109.16	110.22	109.37	110.23	112.05	112.94	112.43	113.12	114.63	110.82	114.45	106.8	114.82	111.82	111.38	109.22	114.76	110.64	114.11	111.18	115.28	109.81	108.09	114.05	108.4	109.92	108.55	113.29	110.77	111.06	112.58	106.88	110.84	112.82	110.75
96.559	101	101.94	102.51	102.59	100.79	98.704	98.063	102.35	101.36	99.554	97.046	98.373	100.12	97.951	99.593	96.766	98.787	97.25	95.027	101.06	98.003	101.56	100.55	98.233	99.282	98.922	101.21	101.83	98.701	101.14	98.225	99.253	97.13	98.179	100.11	100.49	98.436	98.92	101.87	103.22	98.693	101.52	98.299	100.85	99.785	98.017	98.947	103.8	96.532
105.49	103.25	105.43	106.08	106.06	102.24	105.63	107.41	106.38	107.47	105.14	104.14	103.2	102.34	104.45	106.29	105.87	107.02	103.34	104.29	102.92	108.64	107.2	105.43	105.75	106.66	104.28	104.34	103.68	105.13	107.64	104.37	101.97	107.82	105.07	103.78	106.44	104.71	102.14	106.18	104.6	105.62	106.2	105.81	105.89	104.39	106.55	106.94	107.14	106.2
108.86	113.97	114.82	111.83	114.58	111.42	111.6	110.25	112.24	112.18	111.9	111.2	109.13	113.86	109.87	111.19	108.52	112.56	110.71	113.69	113.81	112.16	112.5	112.29	108.13	111.21	113.09	113.03	110	114.48	110.59	111.59	111.64	111.32	110.74	110.7	109.25	108.27	110.65	113.88	112.22	111.34	113.82	110.4	110.98	113.17	115.39	112.12	112.29	115.24
108.24	105.69	106.18	105.32	108.61	105.24	108.56	108.19	109.69	108.78	105.12	106.74	107.75	105	106.26	108.5	105.09	104.22	105.93	106.72	106.4	104.93	108.09	105.01	105.78	104.85	109.65	106.82	106.02	104.35	107.15	110.1	106.53	106.13	101.76	103.83	105.5	105.22	109.25	104.76	109.03	105.37	106.01	103.49	109.94	103.67	106.9	107.58	105.06	108.4
101.73	110.31	107.59	106.42	104.49	104.95	102.43	106.13	106.43	102.89	104.4	107.91	108.59	105.42	101.61	107.52	107.05	105.45	105.39	108.07	101.89	106.77	107.04	104.8	107.05	110.03	104.79	106.89	103.05	107.95	106.01	107.68	107.68	105.23	104.9	105.9	104.77	108.2	105.17	105.57	107.37	103.89	105.85	106.19	103.75	106.54	108.16	104.75	105.1	104.63
100.42	100.37	95.388	99.438	100.86	98.527	102.83	101.78	101.21	99.985	100.14	98.277	98.659	101.37	101.32	97.787	100.83	100.95	100.8	102.06	97.942	100.55	99.192	101.44	98.142	99.24	98.103	98.583	101.94	99.02	98.41	100	102.55	96.437	101.23	99.264	98.375	101.21	98.174	98.882	101.85	100.2	99.674	94.58	96.529	98.874	99.785	99.882	102.73	103.04
112.76	108.77	111.54	109.75	109.61	111.85	109.3	113.39	110.67	109.38	109.26	114.02	113.59	112.43	109.92	111.63	110.14	112.72	110.02	105.3	108.86	109.35	111.93	111.08	112.3	110.38	112.29	105.53	109.42	111.99	108.19	111.72	111.29	110.41	111.09	109.16	112.62	110.42	109.66	112.29	110.28	113.02	112.7	108.46	112.32	112.61	109.79	109.94	110.86	111.06
111.87	113.27	110.19	108.47	114.1	111.58	114.69	116.65	112.87	112.74	112.84	115.59	108.79	113.14	110.73	111.28	115.35	112.86	110.53	112.61	114.79	109.37	110.21	113.07	110.01	113.84	110.54	114.41	110.66	110.68	110.54	111.64	113.59	113.67	112.24	111.93	107.53	110.84	110.84	114.32	110.32	111.87	110.89	112.11	114.78	113.25	110.07	112.33	111.42	110.83
103.63	109.89	106.94	107.84	106.3	106.22	106.78	106.36	108.73	106.2	104.29	105.48	103.22	104.47	106.24	108.57	105.88	104.07	107.48	108.1	108.28	106.16	105.29	105.48	106.84	107.79	105.48	106.78	105.74	104.43	101.51	104.11	105.36	107.73	105.83	106.32	107.25	105.03	107.35	107.86	105.83	105.17	107	103.61	106.03	107.99	103.2	103.57	107.49	108.03
110.44	111.95	111.62	110.59	113.45	114.77	114.52	110.6	114.3	110.2	113.7	111.75	111.51	113.11	113.57	112.94	112.1	115.16	111.89	113.57	110.28	109.31	107.56	109.38	112.99	111.01	112.58	112.68	111.11	114.16	111.48	114.6	113.12	114.59	109.57	111.13	112.53	113.27	112.81	112.16	113.85	114.82	114.41	111.22	112.23	111.37	112.51	113.97	112.32	111.5
103.08	103.82	104.28	106.43	102.26	104.69	109.26	109.18	104.62	106.2	103.9	104.56	105.65	103.09	106.76	105.66	106.37	102.3	106.49	102.76	105.37	101.14	103.3	105.54	102.22	104.26	103.27	104.49	105.6	108.34	106.29	104.48	105.51	104.51	101.51	106.59	104.9	107.1	103.35	103.12	103.53	106.13	100.39	101.1	104.11	105.51	104.3	108.56	106.17	103.43
116.22	117.18	117.65	116.61	115.41	118.95	119.98	117.87	118.91	117.06	115.88	118.48	116.44	116.93	115.99	116.41	117.01	118.84	115.94	117.9	119.77	118.03	118.6	119.96	117.03	118.57	117.85	119.38	119.28	116.31	115.95	118.45	120.43	119.15	119.26	119.45	119.45	116.39	123.25	116.84	118.91	115.88	117.98	122.06	120.63	118.66	116.75	115.16	116.28	113.23
104.75	107.05	104.52	103.45	103.71	103.5	105	105.98	105.25	104.63	104.52	103.72	103.5	104.15	104.57	105.58	105.1	104.08	105.79	102.14	106.52	104.44	102.09	101.77	102.43	99.785	104.78	101.35	102.01	106.93	103.16	107.94	103.79	106.34	103.94	103.35	105.51	101.63	105.59	105.17	103.16	104.46	102.1	105.09	102.46	104.39	108.21	102.15	101.73	104.76
113.4	110.81	115.28	109.95	111.5	108.78	111.9	114.07	113.71	109.35	112.45	111.76	112.02	112.85	111.52	113.47	110.95	111.91	111.64	110.41	113.37	111.38	112.01	110.31	112.77	107.65	110.43	114.57	113.7	111.98	113.7	108.74	111.03	113	111.3	110.34	111.32	112.3	112.1	113.05	109.61	111.38	111.35	111.26	110.13	109.94	110.84	113.14	108.3	113.35
107.54	105.68	101.49	107.03	105.09	105.08	106.18	104.91	106.15	105.34	102.46	103.1	106.41	105.88	107.54	104.36	105.58	105.7	105.64	107.46	108.71	105.03	104.62	105.86	110.73	103.9	103.89	105.73	106.89	103.01	105.19	105.65	105.3	104.79	102.73	103.79	103.25	104.62	104.44	101.73	103.06	105.96	106.88	105.9	103.91	108.69	107.34	107.88	103.76	108.61
112.05	110.81	108.86	109.81	111.89	113.01	112.18	114.83	112.25	111.82	112.63	114.47	111.37	112.92	108.42	112.58	111.05	114.34	111.57	110.48	111.48	115	113.02	113.24	109.14	111.21	112.09	108.96	110.44	115.87	112.26	112.82	114.95	109.74	112.57	110.83	112.17	110.97	107.47	109.25	113.34	112.5	113.7	110.93	112.41	112.25	107.89	111.14	116.3	112.11
101.05	101.66	103.3	103.95	107.94	104.49	105.27	104.68	105.22	104.92	104.7	102.64	103.78	105.42	104.19	103.67	105.12	105.4	104.11	106.63	103.3	104.43	103.47	105.15	103.97	105.23	104.34	101.94	106.98	106.66	101.94	105.97	107.46	102.84	105.11	99.8	103.7	102.59	101.82	102.08	103.36	102.55	101.84	102.5	107.52	100.73	101.89	105.12	104.49	103.32
108.88	108.12	112.3	110.17	109.25	109.73	109.47	109.55	108.06	110.44	107.82	107.93	108.99	107.83	107.85	110.59	109.29	109.11	111.46	109.47	108.97	109.4	110.86	108.05	110.05	108.63	108.92	113.76	111.53	107.21	110.49	110.5	107.62	111.86	108.47	107.26	110.16	110.41	112.03	112.91	110.4	108.63	107.67	107.98	112.07	108.67	108.42	108.74	109.43	106.41
102.08	100.15	100.39	98.507	102.53	101.7	99.139	100.54	100.27	99.958	100.31	100.66	100.01	99.337	99.354	100.97	99.595	101.5	100.27	99.116	98.261	98.76	103.92	98.064	97.093	99.187	101.93	102.01	97.079	99.739	96.37	101.25	99.284	101.72	100.7	104.59	98.099	98.104	102.41	98.346	102.28	99.252	104.5	101.58	100.4	101.5	102.77	99.849	100.62	99.203
101.39	103.72	105.18	105.2	104.98	103.35	104.63	103.57	99.976	107.2	105.74	101.08	104.39	104.75	105.25	102.65	103.22	103.45	104.51	104.05	104.51	107.44	108.49	105.35	108.38	103.85	105.21	101.57	103.41	106.36	102.1	103.85	101.57	105.4	102.81	104.98	105.56	106.05	105.54	104.2	107.28	101.32	104.83	108.02	104.95	105.64	104.73	106.25	102.7	103.97
110.51	113.53	109.13	112.25	110.88	111.34	112.85	109.89	113.23	114.58	109.05	109.59	112.7	108.86	109.69	113.8	110.21	110.18	112.75	110.1	108.37	109.24	112.27	113.53	110.6	110.29	113.09	111.29	110.75	111.38	110.93	114.92	114.14	112.86	110.57	110.28	110.69	111.02	112.99	112.37	113.94	112.03	112.61	111.7	110.91	110.41	109.68	113.17	111.99	112.15
106.73	105.23	104.4	105.9	107.12	104.89	102.5	108.03	108.78	104.98	107.98	106.85	106.03	103.76	108.24	104.58	108.64	104	107.88	106.36	106.4	107.25	107.03	105.18	109.68	105.84	102.97	106.25	104.69	105.77	106.06	109.01	105.82	104.87	108.43	106.51	103.51	109.96	105.03	106.26	110.04	109.63	106.7	104.7	106.75	104.04	105.9	102.57	102.62	105.85
112.07	113.16	111.3	110.64	111.99	114.87	112.3	109.55	113.47	110.61	112.41	113.64	109.68	111.81	114.54	110.63	111.66	111.13	115.09	108.6	114.33	111.52	112.15	112.17	112.77	111.82	110.24	108.56	113.29	114.32	111.37	107.6	108.14	110.89	114.28	111.35	115.68	110.07	111.12	113.65	111.47	110.85	115.4	108.49	112.17	111.79	110.55	114.98	112.66	113.59
104.14	106.08	107.93	107.02	105.38	105.4	107.67	103.11	105.46	107.58	103.13	106.52	106.78	104.84	107.54	107.35	104.11	109.13	108.95	104.03	109.09	109.18	106.49	106.32	105.89	106.28	105.68	104.7	107.44	107.64	106.68	106.38	105.14	106.97	105.03	106.84	108.8	106.36	107.44	106.43	108.01	105.36	106.71	104.61	105.66	106.4	106.06	104.43	104.25	107.33
101.82	101.11	98.341	100.17	102.19	97.704	96.918	99.494	98.725	100.69	99.799	101.03	99.167	103.23	99.957	96.583	98.705	98.519	99.639	100.5	103.85	100.77	100.08	102.32	98.9	101.62	100.54	99.009	102.65	99.382	99.113	102.46	101.4	98.494	100.46	98.949	97.215	100.29	99.981	97.961	100.52	100.6	101.4	99.996	100.83	98.77	98.129	99.791	98.015	101.22
106.81	107.52	108.12	107.96	103.17	105.33	105.63	109.23	106.34	107.47	109.79	107.08	106.68	108.14	107.71	104	106.45	108.33	107.52	111.78	105.86	109.7	109.22	108.96	107.06	105.37	102.54	107.61	110.99	108.74	106.82	104.22	107.77	105.6	106.02	107.48	107.59	105.25	107.75	107.72	105.98	107.39	106.99	107.69	108.65	105.47	107.86	107.52	106.34	109.17
114.82	111.17	113.36	111.58	110.54	114.26	112.75	112.2	112.92	114.17	110.63	112.75	110.49	110.38	109.52	111.78	114.15	111.38	112.81	112.21	109.39	111.97	111.64	111.56	113.04	109.78	112.45	110.38	115.02	111.47	109.36	110.97	113.36	113.14	111.33	111.44	114.9	113.17	113.84	109.77	110.93	109.45	113.21	110.1	113.51	106.63	113.29	112.66	114.83	115.3
101.85	107.06	106.23	107.63	104.75	104.89	104.3	107.1	107.05	104.22	104.34	106.14	106.1	104	103.24	106.06	102.93	100.49	103.03	103.26	106.36	103.21	105.49	104.69	105.67	107.28	105.2	106.2	104.69	105.65	104.79	102.07	105.62	105.48	104.58	104.69	105.04	104.09	105.47	106.48	104.37	106.15	106.94	102.6	103.43	105.04	105.2	105.41	103.34	100.74
105.03	103.22	105.26	103.4	105.15	105.44	105.43	108.52	105.22	105.99	104.13	108.27	100.15	103.34	108.06	107.02	106.91	102.16	104.27	105.69	105.44	107.32	103.55	103.43	102.35	105.56	103.08	101.43	103.22	105.64	105.06	108.07	103.61	104.31	105.06	106.68	105.15	104.34	106.71	102.85	105.51	105.15	106.4	103.82	102.72	104.07	106.74	104.99	102.52	106.66
105.72	106.16	106.25	105.41	110.6	106.63	105.92	105.71	106.3	107.85	108.28	104.05	106.26	105.41	107.78	109.04	106.07	105.27	104.93	104.17	106.58	103.96	106.87	107.25	105.8	106.98	106.07	108.19	108.68	106.41	104.52	110.29	111.06	108.95	103.82	106.36	110.07	102.72	105.23	106.14	107.5	109.83	104.64	104.62	110	106.63	107.48	105.53	106.77	105.01
105.79	103.5	105.51	108.84	105.05	105.29	102.63	106.61	105.96	106.39	104.32	106.25	107.45	104.79	104.9	101.53	108.14	104.51	105.22	106.53	105.67	106.22	109.83	106.35	106.59	106.75	103.29	109.65	106.24	109.37	104.48	105.29	110.57	104.7	106.21	104.39	105.18	107.35	106.18	104.16	103.9	100.9	104.24	106.52	106.19	104.51	106.69	108.61	102.62	102.8
99.842	106.14	102.6	102.25	105.52	105.02	102.89	103.11	105.56	102.65	105.62	103.5	103.94	103.18	103.69	105.4	104.69	109.45	102.66	104.71	107.98	106.54	102.48	103.89	103.28	106.18	102.44	103.52	105.02	103.68	100.02	104.25	103.89	103.92	103.82	101.51	105	103.93	106.68	107.34	104.21	104.17	103.69	103.73	103.38	105.46	104.02	104.29	104.71	105.71
100.18	100.06	97.382	100.42	99.19	102.64	99.858	98.752	103.37	101.19	100.87	102.37	101.86	100.3	103.03	97.657	99.088	100.74	101.47	98.494	98.862	101.64	99.032	100.69	101.36	98.345	98.048	100.52	101.72	100.26	98.611	98.39	98.112	99.901	101.4	100.19	98.546	101.73	101.2	101.16	99.467	102.95	98.978	97.142	101.68	99.245	100.26	100.27	99.701	103.04
107.6	106.19	104.61	104.77	107.69	106.21	106.82	106.8	109.04	104.2	105.02	104.92	107.35	106.32	107.14	108.79	106.56	104.28	105.51	105.36	106.12	104.51	106.02	107.38	105.66	107.89	104.88	105.04	106.69	106.71	102.89	108.45	106.05	106.61	103.52	104.46	104.85	105.67	109.74	107.04	107.95	107.76	105.3	105.96	109.12	107.68	107.69	105.69	107.04	107.2
104.39	104.9	105.61	106.35	107.26	102.35	102.46	105.62	102.25	107.19	102.85	102.98	105.58	104.66	102.33	102.19	103.32	102.19	101.57	104.64	103.91	100.26	104.81	102.53	105.5	106.35	105.79	101.58	104.02	106.22	106	100.31	106.53	99.588	103.45	105.29	101.22	103.74	106.7	104.49	104.59	103.94	104.6	102.89	104.79	104.77	105.33	102	104.54	105.71
105.84	99.858	100.1	100.97	106.03	102.03	99.06	101.13	103.63	104.04	103.8	99.266	103.73	97.391	101.19	102.01	99.676	99.66	98.918	101.23	98.357	96.963	102.34	104.09	102.36	101.71	102.14	99.377	98.754	104.86	100.51	102.04	103.76	103.64	102.22	103.18	98.726	97.012	101.1	99.861	100.91	102.45	100.34	101.07	101.28	101.09	98.108	101.99	104.68	99.75
107.8	110.31	112.12	112.09	113.09	108.73	111.44	109.7	112.99	112.28	111.38	110.8	109.75	112.45	111.9	108.62	108.29	110.39	111.44	109.64	113.38	112.08	109.97	108.96	108.72	111.49	113.24	112.19	112.82	113.4	109.46	110.7	110.06	109.07	111.65	110.84	111.24	109.91	107.6	110.24	109.01	111.33	109.4	112.42	111.51	112.28	109.49	110.43	112.04	112.72
109.68	112.55	112.23	113.11	112.38	114.15	113.44	110.91	111.15	111.11	114.86	114.05	112.05	114.76	113.21	111.8	117.01	110.27	112.81	112.3	112.34	112.43	110.29	112.44	116.28	111.79	114.51	113	110.55	112.22	112.88	111.68	112.39	113.05	112.22	114.44	112.69	109.7	111.43	111.63	112.12	114.31	112.35	113.65	111.4	111.04	116.93	113.06	110.99	108.99
103.95	105.29	105.66	106.12	104.5	104.86	106.02	107.8	105.03	105.37	106.09	106.64	102.24	105.46	106.04	109.93	106.24	106.45	104.87	105.21	109.22	102.88	106.02	106.82	107.72	106.58	105.22	103.98	104.06	106.06	106.09	107.22	106.32	104.64	105.31	106.1	104.56	103.25	105.72	106	103.76	105.24	106.92	109.61	109.06	105.03	105.65	107.88	106.23	106.33
104.17	107.01	104.95	108.44	106.91	103.69	106	107.89	101.89	106.2	107.33	106.44	104.78	109.04	108.69	103.29	107.16	105.87	107.81	108.35	105.59	106.25	108.36	105.23	103.48	105.44	106.42	105.59	107.16	105.43	106.29	102.14	104.3	105.94	103.13	108.35	105.76	107.42	104.96	101.24	104.33	106.43	107.46	103.88	107.65	105.4	104.95	104.11	104.78	106.77
116.51	120.51	117.9	120.1	116.7	115.19	117.89	118.05	119.72	120.25	118.46	114.47	117.05	117.34	120.57	118.45	117.91	119.33	118.48	117.69	117.3	116.34	115.53	117.86	118.45	119.99	117.75	116.93	117.02	116.79	117.39	116.35	113.2	120.05	117.92	118.2	118.49	115.96	116.57	116.41	115.4	114.08	117.18	118.09	115.65	116.23	119.12	119.22	117.77	119.47
113.28	114.11	107.88	112.76	110.05	111.1	111.92	112.43	112.94	109.83	112.1	110.62	111.46	111.84	113.64	111.03	108.97	113.3	112.36	111.77	107.79	111.76	110.61	111.9	112.73	111.84	111.07	108.93	111.13	115.69	108.72	114.09	112.09	110.5	109.99	112.21	110.56	111.75	113.19	112.47	112.04	111.37	112.26	112.39	109.82	113.56	112.01	115.25	112.67	112.77
100.01	104.33	103.69	101.51	104.39	100.78	102.69	102.49	98.837	99.042	101.6	97.497	99.832	99.588	101.69	101.53	99.594	103.27	103.95	101.03	102.38	101.06	101.3	99.506	99.659	101.78	99.429	102.47	102.47	100.89	105.19	98.572	96.842	102.36	102.33	101.13	99.566	98.232	101.21	98.3	99.01	98.297	101.3	100.43	101.24	101.55	98.851	101.01	97.673	98.991
104.33	105.67	106.69	109.92	105.9	105.88	105.28	106.22	107.04	105.86	107.46	107.1	104.8	105.14	107.72	105.37	108.35	105.18	104.05	104.71	107.37	106.7	107.02	105.66	104.17	110.88	106.9	108.31	107.29	105.83	107.98	104.3	105.06	107.18	107.62	110.71	102.99	104.31	105.61	105.99	103.58	107.83	107.95	107.39	106.7	104.72	104.13	106.7	108.07	107.37
104.24	105.1	106.21	105.46	105.21	104.82	107.44	106.1	106.4	108.19	106.29	107.37	105.04	104.47	101.96	103.61	106.25	105.39	108.42	107.66	106.99	103.11	105.27	106.55	106.9	107.91	106.35	106.36	102.03	102.31	110.45	101.57	106.11	105.07	105.56	103.58	104.9	107.18	107.31	106.22	106.38	107.26	106.57	105.4	110.09	105.04	103.93	104.03	107.24	106.17
107.38	103.65	104.22	105.63	107.75	107.81	105.76	107.75	107.2	105.33	104.99	106.19	106.45	106.3	105.51	105.92	102	106.32	107.99	106.19	105.33	103.79	104.75	104.53	102.95	107.76	104.26	109.4	106.81	104.62	107.22	104.12	107.15	109.14	103.16	106.58	105.85	108.41	105.43	103.63	105.23	108.03	103.99	106.89	103.78	107.99	108.52	106.55	107.77	106.65
105.32	109.07	104.19	107.12	107.96	105.94	107.72	106.46	104.22	106.82	104.03	107.26	105.71	107.39	104.23	106.13	104.37	107.89	104.82	105.67	103.43	106.58	106.09	108.63	106.8	104.21	104.73	106.29	107.82	110.02	107.01	107.52	104.91	105.14	106.36	105.03	108.35	107.19	108.7	105.84	105.7	103.32	105.91	106.04	104.79	102.06	105.16	105.6	107.44	106.44
104.53	102.28	105.02	107.63	103.21	108.11	106.91	103.85	106.33	106.41	108	103.58	104.46	104.04	103.12	103.67	105.18	106.89	101.68	105.54	103.31	105.01	107.5	103.54	106.7	107.68	106.05	106.46	106.11	105.36	105.39	106.48	109.68	104.76	105.6	107.43	106.28	104.38	103.17	104.46	104.2	106.45	107.11	106.77	106.5	109.47	108.13	104.84	105.63	104.3
103.3	109.28	103.94	104.63	104.92	105.17	102.97	104.63	103.01	105.73	107.89	100.57	110.71	103.01	105.55	104.41	106.37	107.55	106.37	104.31	104.72	107.73	108.72	107.89	106.34	104.31	104.5	105.68	103.42	108.02	104.67	103.9	104.06	104.09	105.92	103.42	106.5	105.8	106.99	104.32	107.13	106.38	104.36	105.89	104.53	103.38	108.14	106.34	104.64	109.27
105.28	103.71	104.82	103.23	103.71	106.51	105.06	106.79	106.25	109.43	104.16	103.66	103.95	106.01	105.34	103.79	103.69	108.12	101.68	106.33	102.4	103.91	102.92	105.58	105.26	106.73	104.06	105.98	104.76	102.84	102.87	107.48	100.89	105.11	108.84	108.11	104.3	103.93	103.89	105.8	107.61	107.28	103.49	105.7	105.51	107.35	107	103.37	103.58	104.12
107.97	103.59	104.23	104.29	105.14	106.5	104.33	108.37	105.77	107.43	106.23	101.19	106.96	104.64	103.96	104.76	104.58	104.55	103.88	104.98	104.39	105.21	107.98	106.93	105.82	105.05	104.61	105.76	102.37	104.67	106.96	104.89	104.73	105.68	105.97	105.01	103.92	103.31	104.5	109.26	108.04	107.08	104.65	105.94	105.79	105.14	103.49	106.34	101.78	105.3
105.05	110.16	104.9	104.81	105.52	105.04	105.34	105.3	105.06	108.16	108.83	107.96	106.78	107.35	110.81	107.18	107.98	110.73	107.32	105.63	104.7	108.21	104.75	106.27	104.77	106.68	102.23	107.63	106.78	108.52	107.96	103.42	106.12	106.86	104.66	105.1	103.82	108.81	104.81	103.94	105.31	107.32	108.01	105.99	105.63	104.46	104.82	105.25	107.91	107.99
110.66	112.12	110.47	113.84	109.75	112.93	110.56	112.65	112.15	107.63	110.34	113.39	113.23	112.12	110.33	113.33	112.06	112.46	112.52	110.59	112.5	112.8	112.14	113.44	111.33	107.94	110.33	113.08	112.36	111.7	108.99	110.49	114.03	112.56	110.05	109.46	109.41	111.16	110.97	113.03	111.63	114.29	110.81	111.05	110.38	114.7	109.27	111.4	109.22	112.41
107.96	102.89	107.65	105.44	107.81	105.72	103.13	103.82	108.06	105.31	103.59	107.47	105.03	105.6	108.27	104.73	105.06	104.71	105.64	106.75	107.58	106.1	106.63	104.82	107.37	104.08	104.8	103.19	107.25	104.46	104.5	102.42	105.48	102.15	107.63	104.95	105.13	106.4	108.95	101.59	104.87	107.59	104.52	107.61	102.64	104.88	108.72	106.54	100.78	108.28
108.51	105.92	106.7	102.33	105.49	106.49	102.9	105.68	101.46	106.18	103.47	104.41	104.93	106.89	107.56	105.86	103.54	104.59	103.91	106.66	101.64	108.97	104.27	107.35	106.75	107.44	106.51	105.55	106.13	103.43	106.23	103.88	102.62	105.96	106.83	104.76	107.74	102.68	106.52	106.57	105.57	110.26	108.13	105.25	104.17	107.68	105.35	108.53	105.37	106.56
97.708	100.11	101.3	101.64	101.08	99.548	103.5	101.62	96.765	99.717	99.416	100.17	98.029	102.61	99.627	100.28	100.04	102.1	102.23	101.34	99.034	97.193	101.85	99.75	100.92	100.56	98.444	101.56	98.573	100.27	98.938	100.57	96.864	99.349	97.925	101.31	97.29	102.1	99.595	99.487	100.31	98.957	97.176	98.523	101.65	99.734	100.77	98.817	98.643	100.71
105.09	105.8	108.51	105.26	106.25	103.35	107.95	110.23	104.77	110.66	102.7	104.91	105.44	105.87	104.14	103.01	110.49	106.89	105.99	108.32	107.01	104.74	105.9	106.66	107.45	105.2	105.29	107.44	110.01	104.99	107.88	102.22	105.34	105.9	106.32	102.38	103.5	105.96	107.23	107.72	107.85	104.31	106.66	107.7	107.55	107.38	108	106.01	105.96	105.6
102.31	105.4	106.03	106.22	105.53	106.76	101.41	106.82	103.65	104.68	104.38	105.11	107.91	103.98	105.17	103.96	105.01	104.23	104.95	106.75	103.9	104.38	103.99	105.32	105.6	106.77	104.25	105.98	105.89	107.64	106.34	105.78	106.59	104.5	105.53	106.8	102.78	107.66	105.47	105.03	106.47	106.44	106.22	106.17	104.34	105.68	102.16	105	106.69	104.26
102.2	100.75	101.08	98.552	101.66	99.6	99.106	102.18	98.804	98.933	100.09	101.37	99.629	96.524	100.16	98.982	99.889	99.06	100.07	100.51	96.538	100.25	98.875	99.567	96.711	98.929	98.999	97.163	101.87	97.145	96.604	96.941	99.728	97.949	99.996	102.31	99.844	98.092	101.43	101.09	99.7	103.24	96.732	99.081	99.156	100.32	99.389	100.42	98.428	100.27
97.388	102.76	100.8	99.87	98.325	100.78	102.38	100.33	100.05	99.51	96.851	98.847	100.15	96.693	101.35	99.123	102.23	98.27	99.278	100.2	100.23	99.669	100.37	103.45	97.402	100.83	98.022	99.524	105.11	100.92	98.839	99.519	101.63	103.27	99.92	100.16	98.136	104.88	100.73	101.63	99.851	102	101.59	99.551	98.447	102.77	102.35	102.04	99.19	104.12
108.08	104.6	105.58	111.14	108.67	106.35	107.63	108.75	106.22	104.43	105.18	107.68	104.03	103.8	105.34	103.92	105.12	106.44	103.28	108.04	109.51	103.02	105.32	105.41	106.81	104.93	105.4	105.49	104.88	105.76	107.72	105.89	106.99	107.91	107.39	104.49	107.26	107.13	106.52	107.27	111.14	106.1	104.87	105.84	107.3	108.92	104.46	104.94	104.39	106.82
105.65	106.75	107.46	107.18	104.75	105.44	106.01	106.01	108.62	102.81	108.74	105.52	105.26	105.09	106.21	107.15	106.69	108.18	106.73	103.88	105.88	104.74	106.92	104.37	103.17	107.27	106.62	105.9	105.77	109.38	107.84	105.96	106.85	103.61	108.46	109.57	106.22	106.87	106.91	104.78	107.93	106.93	105.63	105.18	106.4	108.02	105.19	105.85	104.83	110.76
103.28	106.37	104.58	103.07	109.12	107.94	101.55	106.86	104.22	105.27	104.89	105.04	108.76	107.03	103.24	105.69	105.61	104.52	105.88	108.15	103.42	104.76	107.77	103.74	107.44	106.43	105.35	106	105.05	105.48	106.93	104.64	106.88	107.36	106.37	108.49	107.37	105.99	104.46	106.11	105.51	108.31	105.47	105.66	109.47	104.34	107.01	107.38	106.3	105.16
110.01	104.09	106.94	105.52	107.05	107.12	107.33	107.66	108	105.1	105.46	106.16	105.68	106.75	106.4	106.26	107.19	107.72	109.29	106.16	107.9	101.53	106.11	106.34	106.41	105.66	107.04	104.92	106.87	105.67	105.16	109.36	104.03	104.99	105.93	107.23	103.05	107.33	106.05	106.53	102.46	108.53	108.36	106.48	103.06	108.05	105.75	106.4	103.54	108.33
113.55	112.68	113.35	111.89	111.08	112.7	110.51	115.26	112.83	114.83	110.18	111.61	115.33	113.57	115.31	112.06	115.04	114.02	115.49	112.53	113.28	111.72	112.82	114.23	113.9	113.54	111.72	110.7	112.49	110.8	115.52	115.65	113.88	115.06	111.32	111.91	111.75	111.07	113.19	111.61	110.03	112.62	113.97	111.68	112.49	111.66	111.06	112.63	110.64	111.06
102.7	98.547	101.63	99.239	101.98	96.211	100.65	101.47	98.545	101.27	102.14	103.07	99.13	101.82	98.597	99.747	98.853	102.55	99.882	100.95	100.36	101.59	98.614	100.17	101.04	99.679	99.62	100.84	101.79	100.24	99.535	99.849	100	96.419	101.63	101.36	99.643	100.78	102.8	103.41	98.526	99.462	103.4	100.8	100.16	98.382	100.75	100.92	101.89	100.15
114.4	111.24	112.7	110.74	110.58	113.07	112.1	111.08	109.01	112.13	114.35	112.43	111.75	113.98	110.8	113.89	111.84	114.63	110.2	111.51	111.92	110.19	113.79	111.58	114.95	111.18	112.68	109.8	111.5	113.39	109.15	111.09	112.12	111.48	111.72	111.47	107.84	111.87	110.72	111.32	110.36	114.14	110.74	110.35	113.03	109.21	107.36	112.54	110.37	111.47
113.2	111.6	113.01	111.83	113.3	109.59	112.25	110.27	113.37	113.85	108.67	109.46	110.33	115.07	107.48	110.45	110.09	111.98	112.83	108.92	113.95	109.84	108.91	112.33	112.45	111.28	109.96	112.46	109.3	110.63	112.56	109.57	111.23	112.39	111.01	110.91	109.23	108.77	114.9	113.8	110.37	114.26	113.54	109.61	110.79	108.93	108.42	113.71	109.58	110.1
111.18	110.6	110.41	108.01	113.03	112.38	109.84	109.64	108.29	111.31	108.53	109.85	111.07	110.09	110.21	111.56	110.25	109.25	110.72	113.88	113.22	112.5	111.3	114.23	111.18	109.71	111.18	109.7	112.53	110.93	110.99	111.11	111.79	112.67	113.75	109.67	112.31	111.25	113.45	112.99	110.52	112.7	111.06	109.14	112.1	113.68	112.35	113.91	111.77	112.82
112.92	108.91	112.47	109.45	109.61	111.05	109.28	111.15	108.68	111.87	112.46	111.37	111.83	106.5	114.26	107.33	111.94	109.92	112.76	111.89	111.89	114.32	112	108.78	109.33	107.72	116.03	112.82	112.1	113.02	109.99	111.79	108.05	110.26	109.75	110.94	111.31	113.64	111.48	111.2	111.36	110.41	109.35	111.01	109.06	111.49	111.19	110.85	108.23	110.96
104.98	105.88	106.41	103.68	105.94	105.89	107.91	106.44	106.34	103.48	104.6	105.19	106.65	105.44	109.45	104.94	105.94	105.93	107.55	109.14	103.62	105.71	105.55	104.68	105.21	108	106.68	107.15	105.1	105.28	103.66	106.73	103.89	101	106.93	107.69	106.11	106.74	108.14	105.92	106.43	107.15	102.63	107.01	108.32	104.71	106.16	107.2	105.13	106.4
107.77	109.09	105.26	105.95	107.25	105.35	106.35	104.01	108.91	107.79	105.08	107.83	107.42	107.53	104.9	103.34	106.87	112.01	108.99	105.93	103.5	108.93	105.44	105.43	110.97	105.51	107.65	108.03	106.71	105.04	107.04	104.31	105.85	105.14	105.99	108.57	108.64	106.45	104.96	103.97	106.06	110.47	106.43	105.37	108.15	108.54	106.91	102.86	106.86	105.46
113.17	111.33	111.18	114.83	114.69	110.04	114.95	114.56	111.53	112.79	112.85	112.52	111.72	111.14	112.04	112.97	112.21	112.82	111.96	111.94	110.99	112.54	111.69	113.1	109.23	113.53	111.67	110.03	111.87	111.89	114.54	111.09	110.88	112.01	113.65	111.74	113.79	109.97	110.71	107.57	110.54	111.99	109.17	111.81	112.77	110.35	112.63	110.84	110.95	112.34
101.23	101.45	99.566	101.53	98.917	102.03	100.54	101.8	100.98	102.72	102.7	100.16	100.08	103.31	102.93	99.035	102.58	97.908	98.725	97.8	101.6	100.85	100.45	101.5	100.13	97.516	101.13	99.942	101.19	102.28	100.18	100.7	99.605	103.72	99.247	100.71	100.2	101.61	102.29	99.631	100.39	99.936	102.87	99.894	104.18	105.84	100.87	96.662	98.632	105.17
104.13	107.41	107.21	107.02	108.67	104.42	106.95	110.02	109.74	106.56	108.81	108.49	107.98	103.8	106.91	107.9	109.19	107.08	107.25	108.6	108.7	108.22	105.59	111.79	107.89	102.79	108.22	106.1	105.91	107.52	107.74	108.66	105.07	106.72	103.68	108.54	107.94	107.9	106.67	104.07	105.44	109.11	105.19	109.46	105.67	109.74	108.41	105.59	106.53	106.47
111.57	108.93	111.51	112.21	109.48	113.25	110.33	109.12	111.97	109.54	111.84	112.01	110.54	108.67	109.88	112.59	111.37	111.56	111.87	110.64	114.41	110.18	112.47	113.12	112.99	114.84	110.78	111.64	111.5	111.91	109.84	110.54	107.99	111	111.95	112.15	108.64	112.55	110.11	112.47	110.89	111.71	112.33	110.01	111.08	110.44	112.38	109.42	111.91	109.46
113.77	110.44	111.62	114.38	111.25	109.66	109.5	112.96	112.4	114.3	110.65	113.8	113.26	114.03	113.05	112.49	110.06	112.76	111.46	113.63	111.32	113.71	109.6	113.03	114.35	111.58	115.04	112.09	111.76	111.51	113.1	111.77	112.23	111.98	112.16	112.62	110.85	113.2	115.46	112.48	109.73	113.29	110.31	109.91	112.16	115	113.51	114.44	114.78	113.52
110.2	111.18	109.26	109.2	111.79	108.92	106.62	108.5	107.44	107.74	110.06	110.78	110.64	109.14	109.52	112.25	110.74	110.85	112.35	108.54	110.38	107.68	109.17	108.11	109.89	109.86	109.74	109.37	109.4	111.37	112.24	111.08	108.23	111.27	109.83	112.32	111.32	107.61	111.11	110.49	110.24	108.73	113.02	110.95	111.59	112.34	106.65	107.44	111.68	110.73
101.22	97.289	101.5	99.803	101.09	102.43	101.42	99.159	96.876	103.28	101.49	100.12	102.12	100.25	100.35	101.46	97.335	99.231	99.975	102.89	101.55	97.897	99.352	104.37	101.59	100.5	97.312	100.83	98.808	101.19	100.49	100.32	100.64	97.015	101.5	102.58	103.17	99.317	103.27	100.91	101.14	99.911	100.09	99.67	100.79	99.319	97.146	99.612	102.36	102.55
105.14	106.1	105.49	107.67	105.79	103.04	107.15	102.96	103.79	105.17	106.28	107.01	107.31	103.96	100.92	106	105.88	103.28	105.71	109.26	102.79	103.18	103.42	108.8	111.17	106.65	104.84	103.12	102.65	103.91	105.34	102.83	102.64	105.43	104.76	107.36	104.79	104.03	102.96	105.42	102.66	102.48	103.8	102.55	104.76	105.16	103.98	105.01	106.89	107.64
106.86	107.42	107.22	106.39	107.54	107.45	107.55	106.83	110.08	106.56	104.81	105.69	105.49	106.39	106.96	108.51	106.5	106.05	104.72	104.02	106.91	109.4	105.22	105.5	110.52	105.67	107.01	105.94	109.18	104.78	105.05	108.79	105.62	108.7	108.51	107.49	110.18	106.49	109.84	108.43	108.84	109.71	107.19	103.43	107.43	104.31	106.03	107.72	106.14	108.57
106.04	105.06	104.23	103.13	105.39	104.44	106.27	104.56	104.76	105.71	106.55	106.59	106.73	105.29	108.1	106.56	106.78	106.94	103.18	105.56	105.77	107.77	109.74	107.42	106.39	105.13	107.35	107.76	107.06	105.62	104.29	104.06	108.34	107.46	105.98	108.18	106.2	108.94	105.83	104.23	105.18	105.97	106.07	106.88	103.03	107.53	105.26	105.36	107.76	104.27
116.59	119.17	118.81	117	117.21	115.32	117.26	118.29	119.81	117.92	117.65	116.81	118.59	118.75	118.79	120.11	117.75	120.28	118.62	119.02	116.29	121.36	119.16	115.87	118.53	115.89	116.96	114.6	116.56	118.2	118.87	115.3	116.58	115.51	114.91	115.11	117.13	116.73	118.91	119.08	118.61	119.92	121.11	116.66	118.25	118.04	117.27	118.36	117.06	117.83
112.01	109.71	110.35	109.56	110.29	111.82	110.42	115.87	113.94	113.18	111.41	112.45	109.4	112.05	111.78	114.5	113.87	110.39	111.98	111.84	112.2	113.02	110.49	107.13	111.48	112.31	110.33	110.91	111.01	111.46	109.48	111.93	113.42	114.12	110.61	113.08	112.14	111.24	111.16	111.67	110.38	110.63	112.06	111.61	106.84	110.58	111.48	109	112.48	113.81
112.97	111.06	110.24	111.01	106.6	110.63	109.46	112.52	108.23	110.28	108.31	109.74	111.15	110.38	110.39	110.79	111.43	111.35	108.83	110.67	110.49	107.97	111.9	112.17	110.79	109.24	112.18	108.49	109.24	109.99	108.09	111.8	110.14	109.97	105.26	108.17	110.49	105.89	109.51	110.86	109.39	110.55	112.37	111.85	107.89	108.63	111.19	108.42	109.8	107.92
107.89	108.82	107.73	107.06	105.97	107.38	109.3	107.39	106.04	106.05	107.27	108.51	107.48	107.69	109.34	108.74	107.52	105.34	106.29	109.62	102.6	108.55	106.06	108.79	106.31	109.92	106.98	108.45	106.86	105.57	106.85	108.11	106.11	108.46	106.93	106.41	107.43	106.44	107.04	105.2	109.76	106.96	106.62	105.02	103.14	102.97	105.42	107.91	106.2	106.09
106.65	105.92	108.74	107.24	107.72	107.09	106.88	102.65	106.3	108.43	106.29	108.19	105.29	105.75	107.92	105.58	103.48	105.15	104.58	105.72	106.85	105.48	106.8	108.27	108.51	103.93	106.85	103.94	106.72	104.74	107.6	106.04	108.79	107.1	107.12	106.61	108.08	103.99	106.36	106.01	104.4	104.12	106.94	108.57	106.92	106.5	104.27	104.69	107.65	107.89
98.152	102.84	101.35	100.51	102.42	97.891	98.601	99.243	100.75	99.866	103.02	98.905	100.91	98.928	99.07	101.13	98.832	99.169	101.58	98.288	100.02	101.39	97.347	99.092	102.31	99.054	96.942	99.531	104.5	96.583	98.374	95.644	98.427	103.13	100.8	100.36	99.291	97.574	98.975	97.794	97.631	98.794	98.688	101.18	100.82	98.813	100.48	98.615	98.996	98.437
100.22	98.474	100.75	97.269	99.352	99.598	98.884	100.09	98.465	100.41	100.71	97.78	99.536	100.31	98.109	97.361	98.318	96.042	101.33	100.67	100.68	101.75	99.279	101.74	98.628	99.376	100.97	101.81	101.07	99.839	100.36	98.63	102.33	102.08	98.681	99.534	98.749	99.989	99.272	99.969	101.77	99.493	97.674	98.805	99.396	101.48	101.4	99.536	100.44	99.012
105.69	107.05	107.02	106.31	107.12	105.18	104.82	106.18	108.64	106.19	105.64	105.72	108.61	106.77	103.91	107.98	107.09	105.02	108.21	106.4	103.6	106.58	108.14	107.86	105.79	107.41	107.01	106.41	108.01	109.19	103.6	108.64	109.76	105.43	107.54	106.34	104.96	104.3	105.1	107.03	102.82	104.66	108.55	110.46	106.59	105.86	107.35	104.46	103.32	105.47
100.52	101.58	97.308	98.531	99.597	100.02	98.183	96.866	100.02	102.93	100.5	97.269	98.38	101.27	96.746	98.979	98.855	99.585	99.452	99.617	97.786	100.47	103.04	102.44	99.466	96.171	99.926	99.872	99.487	99.257	99.245	103.82	98.989	104.37	99.646	100.56	102.04	102.12	98.165	100.98	99.421	100.26	98.222	99.556	99.718	101.85	99.905	99.601	100.92	100.3
107.97	108.22	109.4	105.14	109.83	105	104.66	106.55	106.55	105.82	104.56	109.07	108.43	103.14	105.78	108.39	107.04	106.56	105.85	109.32	106.99	109.9	107.72	109.67	109.24	106.5	108.38	105.24	101.69	110.09	109.3	107.49	104.9	103.08	107.84	107.01	108.4	107.85	106.97	106.83	103.72	106.05	106.62	106.81	107.21	105.28	107.54	108.93	106.17	109.26
103.76	105.38	104.16	105.69	105.46	106.8	106.46	105.98	104.14	106.17	106.81	107.4	102.89	107.51	106.99	105.09	105.05	106.35	104.05	106.2	104.13	106.88	105.46	104.66	107.67	104.12	108.12	110.23	106.35	104.81	103.6	105.71	104.55	105.87	107.46	106.84	105.17	103.4	104.66	103.49	107.71	105.29	104.83	103.41	108.75	104.54	104.76	107.42	105.43	105.7
102.35	106.8	103.09	107	105.08	105.75	102.19	105.23	104.01	104.3	106.16	104.49	106.61	105.24	104.72	105.2	103.83	104.98	106.48	105.07	103.23	103.81	105.55	107.38	102.98	105.36	105.04	106.39	102.87	103.9	106.04	102.86	105.56	103.49	104.26	103.21	103.42	106.37	101.75	106.75	102.44	103.13	102.76	107.29	102.73	103.73	105.78	100.29	104.25	104.62
106.14	107.05	106.36	105.32	105.94	106.93	106.58	106.67	105.72	105.09	106.75	103.01	107.71	106.96	106.74	105.83	106.74	104.9	104.6	105.26	105.94	108.93	107.54	107.28	106.77	104.77	107.56	105.71	104.96	104.85	105.59	104.18	105.32	105.3	103.02	106.45	106.5	104.6	107.46	103.8	106.49	104.6	110.32	107.65	105.7	105.07	107.09	107.2	106.38	106.26
110.02	111.21	114.32	109.9	111.57	112.69	113.83	111.12	111.27	111.21	111.97	111.51	111.48	112.41	108.64	113	109.84	110.84	109.77	115.25	113.26	111.83	107.26	110.18	115.76	114.26	114.14	113.03	112.67	111.5	110.99	110.61	114.52	109.06	110.63	113.18	111.88	112.45	110.6	109.47	113.45	111.73	112.44	113.14	108.92	109.3	115.75	112.69	113.99	112.55
111.57	110.69	107.9	111.06	111.76	108.64	113.25	110.36	110.27	108.03	114.35	110.04	111.34	112.53	110.63	108.99	107.97	113.54	109.97	112.18	110.56	111.94	105.36	108.76	113.3	111.9	110.79	110.64	110.78	112.16	110.54	111.38	107.22	107.88	112.65	111.03	113.59	109.53	107.72	110.35	108.56	113.12	108.9	107.9	109.58	109.69	111.1	112.94	109.93	109.66
107.42	112.61	109.34	108.35	109.65	108.3	109.35	111.21	111.42	106.51	111.69	106.83	109.89	108.73	110.56	107.99	106.98	107.81	110.43	109.7	113.44	108.08	109.26	111.71	107.69	111.29	107.76	109.64	108.48	113.01	108.71	108.36	110.31	108.14	107.27	111	108.9	110.42	108.82	108.33	112.61	110.56	111.57	110.73	108.71	109.23	108.78	111.2	109.76	107.9
118.94	115.54	116.96	118.25	119.51	120.74	117.72	119.39	120.11	119.15	117.49	117.15	119.89	117.25	117.3	118.17	118.92	119.27	114.67	113.98	119.23	120.25	117.89	121.17	116.23	118.1	117.85	119.07	118.75	117.44	117.38	116.45	117.12	116.6	117.43	117.91	117.78	119.24	119.54	117.05	117.52	118.4	115.89	118.16	118.72	117.15	118.24	120.58	115.43	117.25
106.72	108.34	107	104.15	107.73	100.01	103.73	105.35	107.83	107.59	105.14	102.2	103.38	106.36	106.6	106.31	104.36	103.45	102.91	102.85	105.97	107.39	103.96	103.29	106.17	106.29	109.18	104.88	107.69	105.19	104.56	106.89	108.3	107.94	107.15	108.28	104.81	106.01	107.01	106.75	107.42	105.25	103.65	108.6	108.25	104.75	102.35	104.45	106.69	105.67
111.69	111.14	108.74	112.77	113.33	114.37	108.69	113.78	111.66	110.19	110.3	109.99	111.04	111.93	115.11	109.35	113.02	109.89	111.99	114.51	111.7	112.85	112.55	111.99	107.74	113.78	111.48	112.42	111.32	110.52	108.31	108	112.45	112.54	109.6	111.74	113.99	111.41	110.93	109.28	112.07	108.92	106.2	113.94	112.76	114.01	110.98	110.71	112.13	111.81
104.37	104.93	105.62	104.29	104.68	105.57	105.11	106.91	106.42	102.62	103.43	104.57	103.44	105.1	108.65	101.66	105.36	103.83	106.78	105.48	107.52	103.6	107.22	106.06	102.21	103.86	106.04	104.55	104.42	107.19	108.84	105.18	108.05	106.47	107.06	107.42	105.89	105.17	105.13	104.68	105.77	109.15	107.65	107.76	105.4	104.41	107.45	105	107.95	104.96
108.09	102.5	104.57	105.58	106.1	103.85	105.76	104.51	106.55	108.04	105.55	104.31	105.29	104.84	104.84	104.62	104.63	105.22	106.69	104.99	105.66	104.94	105.24	103.46	107.29	104.35	107.37	106.62	106.1	104.17	106.05	103.24	104.66	103.1	106.57	105.09	107.61	108.65	106.32	103.6	104.89	105.64	107.47	104.49	107.05	104.36	106.51	107.29	104.44	104.23
97.591	101.45	103.8	98.33	101.18	99.256	100.45	96.997	98.502	101.79	99.191	100.64	97.832	101.84	98.716	102.62	97.587	100.6	98.74	100.41	99.727	97.517	97.616	99.286	101.25	98.867	99.158	101.92	101.63	100.83	103.67	100.32	99.044	99.926	98.193	96.452	101.27	101.32	98.476	97.577	98.536	102.58	101.28	101.35	100.85	101.33	97.352	100.89	102.45	102.74
97.943	98.029	99.255	100.1	101.02	98.683	99.298	101.78	99.237	101.65	96.95	98.478	98.908	101.68	99.272	100.32	99.102	103.36	98.945	100.27	100.38	100.78	98.533	97.066	100.77	101.73	100.7	101.92	98.963	97.513	98.827	97.811	100.36	97.633	100.42	101.48	98.253	100.62	98.119	98.947	97.211	101.74	99.253	100.04	99.95	100.31	99.337	100.88	97.941	97.584
101.49	95.496	102.05	101.61	99.478	101.21	105.3	95.771	102.17	103.18	99.644	100.31	103.76	101.96	99.15	100.48	99.985	99.669	99.645	102.53	98.332	99.582	99.62	99.557	101.27	101.79	102.49	101.94	101.31	101.83	98.872	102.09	100.22	97.608	98.474	100.43	99.926	100.56	100.11	101.63	98.503	99.578	101.36	100.67	100.68	101.9	100.08	100.41	100.07	98.904
110.45	106.42	110.74	109.84	110.06	109.84	112.43	108.53	110.56	106.68	108.05	110.42	109.76	109.49	110.16	109.72	107.86	112.43	113.04	109.28	110.96	109.8	112.14	110.7	113.77	110.88	110.57	111.86	109.33	111.88	110.24	108.76	110.15	108.24	110.54	106.67	106.61	109.7	110.37	112.17	111.84	108.96	110.49	107.93	108.7	112.08	109.23	107.72	110.16	110.67
105.99	105.21	105.12	109.95	107.61	106.65	104.83	104.78	104.79	106.05	108.25	103.46	105.7	106.4	105.79	106.97	104.75	104.95	104.65	106.73	107.03	103.21	105.76	103.4	104.61	106.01	106.86	106.5	104.19	105.73	105.13	106.66	104.19	102.76	106.31	106.72	106.79	106.26	104.24	103.1	104.36	105.52	107.21	102.72	104.8	106.07	105.44	105.34	104.89	104.16
100.69	100.14	99.885	101.65	99.788	102.97	102.68	100.76	102.53	97.715	102.5	99.894	97.76	100.38	99.5	101.03	103.76	100.26	105.22	99.766	101.38	101.79	101.71	98.899	99.936	101.09	100	102.13	101.57	99.743	101.56	100.25	101.54	97.904	101.88	99.606	95.692	101.65	101.24	102.74	99.948	99.653	98.711	103.09	94.353	98.416	100.56	101.27	102.3	103.87
98.844	99.063	100.57	97.937	98.651	102.48	101.89	99.191	101.87	98.801	100.29	104.86	98.568	99.622	101.85	97.74	100.72	98.737	99.642	102.34	97.689	102.87	99.06	102.61	97.769	99.927	100.36	99.888	101.37	97.828	99.608	100.37	104.34	101.32	98.892	101.1	99.017	101.5	100.84	101.86	99.436	99.394	100.54	98.289	99.467	100.83	102.04	97.381	98.844	100.71
107.45	103.93	107.82	107	105.48	106.72	104.47	106.56	106.03	109.74	104.33	106.48	103.74	104.01	107.35	103.03	106.57	105.11	107.34	107.01	107.77	103.78	105.66	104.51	104.58	104.41	108.92	106.17	107.25	103.64	104.56	105.01	105.43	107.17	106.92	108.14	106.17	105.28	107.36	105.22	104.04	108.54	106.1	103.47	109.46	105.95	106.86	105.55	106.37	103.55
115.67	112.05	113.46	112.89	113.28	113.71	114.62	113.27	111.39	108.64	111.17	116.08	112.43	113.74	111.79	110.06	113.89	111.1	114.74	111.32	113.6	112.41	113.12	115.56	111.04	111.81	110.71	116.02	111.79	109.99	110.5	114.94	113.59	112.39	114.36	112.86	111.17	113.35	115.31	111.46	111.74	115.68	111.46	115.16	113.16	112.89	113.23	114.48	111.86	114.16
97.508	97.425	99.895	101.46	98.484	99.63	100.24	101.89	96.33	101.01	99.527	98.666	99.028	100.16	103.07	98.999	102.05	99.826	98.012	98.805	99.836	103.01	97.691	99.896	97.982	96.809	99.989	101.66	99.697	100.81	97.336	98.501	102.17	102.29	101.04	99.999	101.72	96.163	99.529	101.11	100.06	99.174	100.49	105.53	96.917	100.12	97.377	99.778	100.86	96.973
115.29	112.47	109.15	113.89	112.39	110.79	110.49	110.7	108.88	111.48	111.68	112.01	109.63	113.93	111.11	110.23	112.09	113.83	109.94	113.3	110.83	113.39	111.99	111.9	113.44	110.47	112.36	112.93	112.57	111.46	113.74	111.18	111.27	111.05	112.12	114.92	112.08	108.33	110.53	109.61	111.39	110.03	110.02	106.82	112.37	109.21	112.44	115.16	110.78	111.51
102.99	97.252	101.12	101.18	100.93	98.956	99.816	103.35	100.11	97.765	100.17	102.18	99.171	100.56	99.348	103.22	104.23	99.487	100.41	104.63	99.934	101.78	101.05	101.17	102.42	101.05	103.72	99.141	98.954	101.86	100.06	100.4	101.26	101.59	103.2	103.57	102.86	102.02	101.6	100.12	102.44	99.054	99.99	101.29	101.83	101.17	103.32	100.52	101.06	101.31
105.6	105.3	106.24	105.39	104.85	109.17	108.69	105.49	108.09	109.22	103.38	105.65	106.37	106.2	105.67	108.83	105.87	105.84	106.74	107.53	107.64	107.06	108.71	105.5	106.18	105.08	104.4	109.3	106.69	107.56	108.9	107.51	106	107.94	107.29	107.54	106.73	107.95	103.61	106.04	104.11	104.43	103.19	108.47	104.84	105.26	106.19	106.84	106.55	104.94
109.31	109.57	108.36	108.43	110.84	109.66	112.29	107.77	108.91	110.11	107.99	106.85	109.38	109.93	108.33	110.89	111.69	112.55	110.26	108.5	110.2	111.66	110.06	112.13	106.77	113.98	110.13	110.49	110.88	108.22	110.63	108.58	110.6	105.97	108.83	108.66	109.63	107.91	106.86	112.76	108.78	107.73	111.05	108.32	111.44	107.11	110.62	108.45	108.34	109.72
98.448	100.6	99.759	98.234	99.852	99.753	98.784	101.02	99.013	98.76	99.147	100.07	101.1	98.204	101.26	99.769	100.49	98.469	96.658	100.91	102.77	100.34	98.926	100.37	100.21	103.96	101.4	100.88	102.29	99.761	97.564	98.812	102.44	100.86	99.661	100.56	103.17	100.58	99.438	99.138	98.396	95.722	99.024	101.33	100.22	98.039	98.676	101.39	100.53	99.496
103.57	104.62	103.47	107.84	103.18	105.12	106.32	107.87	106.88	105.17	107.02	102.76	105.21	104.98	107	107.34	104.15	106.4	107.37	106.75	103.88	107.3	103.34	108.83	107.11	106.91	104.06	103.95	106.95	107.67	104.36	108.53	104.55	105.54	103.93	104.89	105.4	105.91	106.35	105.04	108.72	104.42	104.53	102.11	106.12	105.28	109.68	106.96	105.11	106.6
111.86	109.02	114.93	114.79	111.13	109.94	112.45	110.44	111.75	110.54	110.54	109.99	112.16	114.03	109.98	111.73	110.03	112.64	111.18	116.1	114.64	113.52	111.3	110.7	111.47	109.28	110.69	108.86	111.93	110.41	110.83	106.43	112.13	113.32	112.37	114.56	110.87	111.97	112.18	112.38	114.37	109.13	111.76	110.81	112.55	112.4	113.37	111.34	112.49	110.59
109.21	111.08	112.98	110.4	110.77	110.25	110.16	109.74	113.37	110.53	109.75	111.3	111.73	109.96	112.56	112.29	110.03	111.55	111.89	110.43	113.09	111.18	112.26	114.25	109.55	115.77	109.85	111.43	107.64	110.26	111.26	111.62	112.66	112.24	109.44	108.16	110.79	112.08	111.29	112.82	112.46	113	110.59	109.38	107.68	111.65	112.58	114.41	114.17	113.01
109.85	115.34	110.97	111.92	113.98	112.69	112.52	114.02	110.6	113.87	110.33	114.1	111.95	114.97	112.89	111.31	113	111.48	109.65	111.07	114.03	113.45	108.75	112.36	115.09	110.86	114.41	110.84	112.14	111.06	113.96	112.02	113	112.17	114	111.5	110.76	111.1	112.62	110.38	113.02	110.68	110.32	111.04	113.14	112.07	115.03	113.39	110.95	114.62
111.18	110.75	114.12	112.96	114.71	112.49	110.98	111.25	110.34	109.51	113.71	112.87	111.08	110.35	112.17	110.45	113.54	112.38	112.46	112.76	110.72	111.95	114.35	110.6	109.58	112.35	111.26	114.29	114.53	108.65	110.97	115.39	111.23	109.52	108.9	109.85	111.49	111.38	110.23	112.78	112.86	110.51	114.65	111.1	110.92	108.93	112.08	110.99	110.09	110.57
112.02	113.76	113.74	112.43	111.65	109.15	114.38	112.88	112.41	107.04	113.13	110.75	111.78	113.26	112.32	110.49	114.78	112.7	109.41	112.22	109.06	115.83	112.72	108.12	110.91	113.52	110.55	110.04	109.37	113.73	111.07	111.48	111.46	113.98	112.68	112.36	112.48	115.57	110.7	110.05	112.11	112.27	109.69	111.36	109.92	115.13	113.14	111.29	116.66	110.2
99.301	98.23	99.082	100.94	99.302	99.773	100.9	96.59	99.028	96.65	99.137	102.1	99.281	96.948	98.7	99.926	99.014	98.331	99.482	101.46	96.718	101.88	97.878	97.844	97.495	97.786	96.271	99.036	99.504	100.65	102.43	99.804	98.863	104.2	98.035	100.81	99.344	98.215	98.679	98.739	100.86	98.143	98.384	102.45	99.951	98.576	98.641	100.65	102.35	99.537
107.48	104.9	110.68	103.99	104.48	106.64	107.07	104.56	104.11	107.95	106.13	106.07	105.49	106.43	105.71	106.79	107.41	106.83	108.38	102.64	101.58	105.96	103.33	104.53	104.26	107.6	104.23	102.76	103.78	104.23	107.99	105.91	105.5	105.57	105.45	104.75	104.73	107.5	107.06	105.37	104.07	105.89	105.53	104.37	105.85	104.21	106.48	107.82	107.57	105.49
105.47	106.43	105.86	105.29	100.01	105.78	103.97	105.9	106.21	102.4	103.52	103.94	103.25	103.44	103.69	105.68	103.45	104.67	104.36	101.62	103.82	103.68	105.31	103.73	103.74	103.43	107.81	103.25	106.59	105.62	108.15	106.71	104.12	104.02	102.19	103.56	107.26	106.08	100.94	101.72	105.12	103.99	102.81	102.4	105.08	105.77	104.16	103.06	106.2	108.46
112.97	108.8	109.58	115.03	112.06	108.73	111.42	111.2	109.6	113.35	111.82	114.6	107.31	111.06	114.73	110.8	111.53	109.11	112.3	110.06	111.91	114.87	111.18	111.08	112.51	111.99	107.63	114.44	111.8	112.09	111.85	109.81	110.67	111.08	112.69	111.22	110.16	109.51	112.65	111.23	110.64	109.07	111.59	108.16	111.86	110.95	112.97	110.83	109.94	112.52
107.42	108.11	108.91	105.82	110.28	105.16	107.08	106.07	108.4	105.33	109.1	108.96	105.26	106.8	107.87	108.77	106.73	107.55	108.66	107.76	105.68	108.15	109.07	105.72	108.95	108.77	106.24	106.16	107.88	106.13	106.97	108.78	108.84	106.16	104.75	106.08	103.96	105.77	107.61	110.22	108.7	106.38	104.83	107.67	109.49	108.16	107.41	110.17	108.89	106.26
112.02	110.03	111.38	110.33	111.12	112.77	111.33	109.91	109.38	108.67	110.48	112.36	111.9	111.83	110.25	108.89	111.01	111.07	112.09	111.55	113.36	112.94	108.61	112.91	113.06	109.6	109.91	110.13	109.83	110.3	111.68	113.1	107.79	113	110.99	111.43	111.1	111.86	110.99	110.76	112.75	112.3	112.94	110.07	111.15	113.86	111.54	109.88	112.28	110.55
106.01	107.07	104.51	107.52	105.52	107.57	106.14	103.11	103.59	108.15	109.74	105.8	106.9	108.2	103.03	104.51	103.09	105.71	104.57	106.53	104.65	105.65	104.46	108.12	103.64	105.32	108.4	108.67	105.24	104.7	109.45	105.58	107.39	105.07	101.82	102.92	106.73	104.55	106.88	104.9	104.53	102.87	106	106.62	102	104.6	105.45	107.08	105.79	102.4
119.21	117.47	119.45	118.16	116.3	116.96	117.43	120.75	118.88	119.18	118.27	117.92	119.05	122.09	115.14	114.78	120.75	116.34	118.99	114.75	117.7	119.64	112.95	117.73	115.15	116.4	120.35	116.93	116.63	116.63	118.76	118.83	117.71	115.76	118.15	116.02	118.55	118.5	117.21	116.62	119.14	120.88	118.41	115.67	116.83	115.55	117.07	119.97	121.13	121.6
107.26	106.83	102.21	106.26	103.72	105.66	107.53	105.45	105.17	104.11	105.35	104.6	109.22	106.4	106.3	102.67	104.55	108.29	105.79	105.31	104.8	106.68	109.4	104.07	105.85	105.98	104.34	103.78	104.66	104.75	103.3	106.9	105.79	102.72	109.27	107.9	102.47	105.57	106.86	105.44	105.92	105.29	105.77	105.2	104.92	105.12	102.9	105.74	107.22	104.61
108.97	106.56	105.79	110.94	106.47	105.51	104.01	108.4	105.68	109.19	105.62	105.87	105.02	105.43	104.73	104.26	106.16	103.19	105.27	106.34	105.36	105.03	105.23	107.28	109.28	105.99	107.18	106.98	104.27	108.2	106.28	106.67	105.17	109.27	105.98	109.71	106.58	107.17	107.17	107.28	105.92	106.84	106.13	103.71	106.64	106.04	107.81	106.97	105.61	104.53
107.41	105.72	107.06	104.27	103.16	108.41	106.1	106.24	105.36	105.32	109.6	107.71	108.36	107.43	107.15	106.43	108.19	105.96	107.6	108.8	108.72	106.87	104.89	103.15	109.72	104.79	107.48	108.98	108.1	107.3	106.12	108.72	107.31	105.44	104.7	105.74	110.36	108.19	104.11	104.07	106.74	105.49	108.26	108.13	105.85	105.71	104.64	107.93	109.05	106.1
107.82	106.76	113.53	113	107.54	109.97	110.18	109.84	105.88	109.97	111.8	111.93	108.14	110.55	110.2	109.51	111.12	108.93	109.89	110.7	111.23	110.4	106.04	110.45	111.62	108.53	108.11	109.1	111.84	111.92	110.63	111.43	112.59	110.31	110.38	108.01	110.96	110.77	110.62	108.51	111.55	109.32	107.78	109.66	111.63	110.59	111.14	108.43	111.09	109.96
110.49	105.74	105.9	104.75	104.67	104.63	108.47	106.71	108.37	104.18	105.86	106.04	104.64	105.43	106.11	106.04	104.56	104.11	105.34	105.06	106.97	103.3	106.95	104.69	104.62	105.34	105.69	108.27	106.94	107.45	106.9	105.55	106.56	103.81	104.99	106.16	103.61	106.63	107.51	105.85	106.29	107.52	104.85	107.84	108.89	106.52	107.26	103.22	103.76	109.24
106.07	106.27	108.21	108.2	108.12	99.574	104.1	103.68	107.25	106.08	105.58	106.39	106.56	107.41	107.9	103.95	104.51	105.12	106.75	104.81	103.68	105.95	102.56	106.42	104.86	105.91	103.09	107.45	106.19	105.29	106.67	105.3	106.48	103.9	103.53	104.62	103.05	105.29	107.42	107.35	105.73	107.12	107.77	106.71	104.11	107.69	103.27	105.22	100.93	103.43
107.61	110.52	114.5	110.86	108.91	108.51	109.01	113.61	109.87	110.68	108.44	110.87	110.41	108.37	111.31	111.69	111.98	108.22	109.32	105.4	112.26	112.16	111.08	111.45	106.89	109.21	108.19	111.26	110.32	107.42	107.47	110.83	111.14	111.6	110.72	110.61	109.58	108.14	111.72	110.32	106.61	107.17	112.36	111.22	107.47	111.28	109.13	110.07	107.16	110.05
100.04	98.538	97.675	100.09	96.619	98.663	97.233	100.42	102	101.83	97.96	101.11	102.63	99.357	98.411	101.89	99.625	98.984	97.753	99.671	100.35	97.591	100.47	103.65	101.67	98.678	99.772	100.41	98.957	98.644	100.32	99.405	98.958	99.693	99.54	97.867	100.47	99.273	94.222	100.23	98.255	99.501	100.87	102.66	101	100.36	99.747	102.81	99.64	102
103.26	104.55	106.05	103.82	103.72	107.58	105.12	102.96	104.18	108.14	105.02	106.98	106.4	107.62	104.2	105.73	104.62	108.17	103.27	106.21	106.6	102.42	102.54	104.83	104.06	105.73	105.31	106.3	104.45	104.73	105.22	106.36	106.55	106.91	107.01	104.54	102.74	105.96	105.35	104.37	106.09	103.67	106.18	103.42	106.52	104.5	104.31	106.17	106.11	106.46
109.6	106.08	105.43	107.2	104.87	108.35	105.68	107.56	108.83	106.76	107.96	107.74	110	104.03	105.08	106.81	106.91	105.82	107.04	102.89	103.64	108.35	107.92	108.64	106.45	102.54	105.12	107.96	106.36	104.68	106.71	108.92	108.13	110.74	105.05	105.04	110.17	103.32	107.23	105.77	109.77	108.06	107.8	104.45	107.33	107.41	105.47	106.57	106.13	105.86
101.32	104.72	103.99	105.64	106.43	107.38	104.1	101.58	104.15	103.46	103.86	103.97	105.84	104.24	106.5	103.77	106.93	102.15	103.53	103.9	105.67	103.37	104.69	105.62	104.58	103.71	105.22	104.96	104	108.1	103.42	104.5	102.45	106.47	107.59	101.67	104.57	103.54	101	103.58	104.76	100.36	104.96	103.94	102.08	107.07	104.88	107.06	105.91	104.73
104.47	102.99	105.3	104.31	105.42	102.46	105.74	106.46	105.6	103.14	100.95	105.59	106.36	104.28	103.38	101.76	106.13	105.24	103	104.8	102.84	103.74	103.14	104.74	104.21	104.07	101.14	105.24	104.53	103.19	108.99	104.69	105.42	104.79	101.84	104.16	102.94	104.48	107.85	105.95	104.74	102.78	103.74	105.31	103.96	105.79	104.76	103	103.73	103.51
105.89	105.54	109.41	109.23	108.69	105.56	106.42	103.97	110.62	104.82	109.37	111.02	104.84	107.57	107.37	105.13	106.57	107.48	106.35	109.78	105.09	104.77	104.96	106.4	104.23	109.7	109.43	105.16	107.07	105.94	102.79	107.31	105.48	104.38	106.07	108.8	106.19	109.04	106.02	109.22	107.26	105.71	106.53	108.97	108.75	108.29	104.33	107.5	106.7	106.29
100.72	100.47	101.6	100.1	100.66	98.397	98.295	98.122	97.137	98.542	100.01	96.709	97.993	99.526	100.39	98.367	97.572	100.08	100.45	100.7	100.01	95.829	98.432	100.26	99.956	101.8	98.889	103.49	101.84	97.644	100.65	97.929	102.42	99.374	98.855	101.88	99.39	101.18	100.72	103.09	98.576	99.434	98.288	99.701	98.041	99.016	100.92	99.77	96.16	100.04
112.66	111.8	114.05	113.78	112.79	110.56	115.19	111.85	115.33	112.05	113.85	112.43	113.73	113.82	112.08	114.59	111.12	108.95	115.02	117.63	113.15	114.98	111.11	113.31	114.91	113.56	112.42	109.96	114.68	110.96	112.2	113.06	110.78	114.21	113.24	110.36	111.01	108.84	111.16	111.28	111.62	113.54	111.09	111.26	110.58	112.77	112.97	112.59	116.52	111.55
103.88	106.46	107.28	104.03	106.89	105.54	106.41	106.25	106.35	103.75	103.95	106.33	107.23	107.26	105.58	107.25	102.61	107.45	104.53	104.26	102.9	108.47	105.14	106.28	105.11	106.74	106.45	107.23	103.97	107.77	103.82	106.32	104.9	106.31	105.03	107.68	106.24	106.64	103.85	108.52	100.88	108.91	105.68	103.88	104.76	102.37	105.59	103.57	105.06	105.57
102.64	105.07	104.99	104.23	102.98	104.79	103.61	104.35	104.57	105.74	102.55	108.15	107.71	103.33	104.47	105.83	105.31	104.28	105.78	101.97	106.15	103.43	104.94	105.49	104.02	103.26	105.01	103.75	104.03	106.12	104.81	103.68	108.1	104.96	107.37	103.53	104.12	104.73	106.21	104.88	103.4	107.07	103.89	105.46	106.06	103.15	101.66	103.83	108.45	103.12
111.71	112.13	111.32	111.87	113.18	109.86	109.22	110.77	109.57	114.71	110.73	110.51	113.17	114.49	109.99	111.97	111.72	110.16	111.7	111.39	112.51	111.14	112.46	113.39	110.4	107.96	110.26	108.69	114.64	112.63	114.28	112.43	111.98	111.03	112.68	109.85	111.82	112.64	111.18	111.27	114.22	110.24	112.68	112.43	111.18	110.98	110.71	114.63	111.71	112.82
106.83	105.5	105.32	106.27	101.74	103.31	105.54	107.34	100.61	106.44	102.96	105.66	106.12	105.83	101.39	107.79	107.55	106.69	102.05	104.75	105.99	102.98	104.44	104.19	102.28	105.03	107.55	104.18	104.94	105.97	101.69	105.47	108.45	102.95	104.21	108.6	103.45	109.09	102.06	105.21	103.04	104.63	106.72	102.59	105.18	105.46	106.42	105.72	104.42	104.65
111.95	113.39	109.88	110.85	112.55	107.88	111.51	109.01	108.12	110.56	108.85	114.04	109.12	113.42	108.93	113.64	111.05	109.41	109.04	110.81	111.26	111.08	109.27	110.26	112.34	109.37	109.47	112.2	110.96	109.75	111.22	110.5	111.22	109.37	112.09	112.46	109.78	111.29	113.47	114.41	110.39	109.99	111.17	108.36	114.28	110.95	115.67	111.65	110.8	111.35
106.5	104.21	107.02	107	107.51	106.66	105.39	107.63	106.09	103.3	105.67	106.13	107.6	105.54	109.69	106.65	106.21	106.59	100.03	104.2	107.53	105.92	104.87	106.74	104.6	104.21	104.02	105.76	104.7	112.06	103.32	106.85	103.24	107.04	103.6	104.83	106.3	106.52	106.43	104.46	108.49	104.23	106.4	109.16	108.63	107.62	107.09	105.99	105.83	105.7
114.91	111.13	112.81	112.18	114	113.44	112.97	114.67	114.1	110.8	113.75	113.44	111.44	113.23	111.44	110.03	113.44	112.07	112.33	109.74	111.11	115.26	114.98	114.61	111.68	114.41	110.32	110.35	115.49	111.41	114.64	113.17	110.89	109.52	114.08	111.13	115.73	114.68	113.22	113.09	110.13	115.7	113.99	112.07	114.69	111.07	111.27	112.91	111.96	110.5
98.903	100.23	101.84	105.05	101.4	100.91	106.99	103.23	99.664	100.79	103.77	104.07	100.8	102.01	98.216	97.346	102.62	103.12	98.433	97.316	98.412	100.44	99.687	98.63	102.65	101.37	101.91	100.78	101.18	98.36	103.21	99.597	100.97	100.83	99.738	102.16	100.17	100.05	101.12	100.93	103.12	100.15	102.92	101.46	100.38	102.15	101.2	101.94	100.42	97.409
106.01	100.88	105.58	104.86	104.63	105.73	107.01	99.383	104.46	107.99	103.47	102.91	104.09	105.04	104.08	102.29	103.86	105.17	106.03	105.73	106.73	106.06	102.27	106.36	106.24	106.19	108.35	105.86	102.51	103.23	103.77	105.77	105.49	105.64	100.68	105.31	101.66	104.18	104.37	103.28	102.8	107.58	104.96	103.52	106.3	101.84	107.29	108.17	104.21	103.98
104.61	105.26	100.8	101.96	102.8	104.7	103.74	105.16	103.75	104.6	106.93	100.69	106.88	101.99	104.57	102.55	101.12	105.99	101.38	100.5	106.35	103.36	104.35	106.54	103.43	103.85	102.92	105.62	107.93	105.02	103.98	103.3	107.43	101.68	104.75	103.78	104.21	106.02	102.62	105.16	103.13	106.78	107.25	103.53	104.63	103.7	102.35	104.46	104.89	102.4
107.89	107.04	109.84	109.01	106.24	106.94	108.03	108.33	104.65	108.82	107.25	107.5	107.1	107.27	109.09	106.59	108.13	105.19	108.27	106.12	103.77	108.96	105.86	104.22	104.59	107.58	106.6	105.09	106.17	107.02	108.55	106.21	107.29	107.39	105.9	107.18	109.5	107.81	109.14	109.27	106	106.68	106.24	105.07	108.4	106.65	105.26	106.19	108.81	109.09
108.09	108.25	106.55	104.02	107.35	109.14	104.29	105.32	105.34	106.34	107.05	105.08	105.16	99.827	103.84	106.72	108.4	107.8	106.28	106.09	106.95	106.51	104.43	109.04	109.56	103.49	107.39	106.71	105.49	106.83	107.28	107.6	108	109.87	104.92	108.32	105.25	107.77	105.72	105.74	105.17	105.53	102.89	109.23	108.94	107.54	107.88	104.65	103.13	103.89
104.32	106.43	104.56	102.41	106.65	101.07	106.15	103.98	103.76	105.87	104.59	102.56	102.99	104.62	102.48	104.14	105.44	105.24	106.23	101.46	104.94	107.29	105.65	104.81	105.67	99.563	105.51	102.69	104.81	103.85	107.37	103.31	104.34	107.29	106.15	106.09	103.89	107.97	104.26	105.99	106.63	101.89	101.91	103.37	104.81	108.12	104.24	104.28	104.11	101.67
104.05	104.36	104.07	104.63	104.11	107.52	103.41	105.13	104.05	106.82	100.16	101.88	105.5	104.7	107.28	103.45	105.87	101.53	103.77	103.51	104.43	105.84	102.24	103.45	103.13	104.77	105.39	104.16	102.03	101.54	104.51	103.65	108.41	104.1	107.07	103.61	108.63	103.25	106.42	103.64	106.79	102.37	104.98	107.53	103.26	106.45	106.98	108.79	102.89	105.78
121.41	117.71	116.12	117.6	116.09	116.21	116.93	114.22	116.06	120.71	116.51	115.62	116.12	116.23	118.34	115.83	115.51	116.21	111.65	115.23	116.82	118.4	117.63	115.53	115.35	116.08	116.18	115.29	117.07	117.97	117.44	115.11	115.47	113.08	119.61	112.71	113.89	119.66	114.2	118.41	116.91	115.19	116.93	116.68	116.47	117.07	117.94	115.15	115.99	114.57
108.07	110.56	109.91	108.22	111.05	112.49	109.6	111.41	109.12	112.86	111.08	111.34	115.76	110	110.24	111.65	108.49	113.88	111.76	110.65	110.07	109.98	109.05	113.06	108.97	109.25	110.39	111.47	110.95	111.18	108.62	109.81	113.18	114.53	112.43	110.57	112.97	113.87	111.14	111.93	112.2	112.14	112.24	109.99	112.37	109.58	113.37	108.69	114.14	112.64
105.84	105.97	102.9	107.93	106.8	109.33	107.39	104.61	107.53	106.63	104.68	105.92	103.93	108.57	106.49	106.43	107.39	107.22	106.13	105.17	105.02	103.71	106.1	105.99	106.29	107.27	103.87	106.38	105.01	103.14	103.18	107.65	105.81	102.23	106.38	108.2	106.47	105.57	106.19	106.43	104.92	104.46	105.3	107.06	104.13	106.87	104.81	107.59	105.31	106.33
106.8	103.68	108.77	108.22	106.73	105.32	107.74	103.83	102.96	106.04	106.14	104.8	105.2	104.85	106.39	105.9	105.69	103.27	102.81	105.45	104.02	105.48	102.59	105.75	107.5	104.41	105.14	103.6	106.11	106.11	105.02	106.86	106.01	105.54	106	106.69	104.44	108.37	107.41	107.56	104.41	104.96	107.71	103.09	106	102.42	106.08	107.31	104.91	108.89
110.97	112.59	115.21	114.65	111.43	114.09	113.42	111.6	113.33	112.18	110.23	112.55	112.59	113.23	113.8	107.6	114.07	111.68	113.87	111.04	114.73	113.58	111.2	112.94	115.87	114.9	112.39	112.87	112.5	112.89	119.21	112.95	112.35	114	112.64	113.3	114.17	111.37	113.32	113.15	112.85	115.38	113.1	114.28	112.68	114.5	110.72	111.6	112.15	110.6
105.26	106.73	106.45	108.68	105.45	103.84	107.66	107.26	107.63	106.46	106.8	103.39	105.48	106.87	106	105.79	105.96	104.97	104.63	102.8	108.71	106.58	106.22	104.36	104.65	107.83	105.81	105.11	104.72	108.14	104.96	108.11	108.95	107.07	105.39	105.93	105.96	106.4	105.02	105.97	103.22	106.73	108.28	107.25	106.63	107.87	105.9	105.36	105.67	108.79
112.46	112.67	112.12	111.43	111.23	111.54	110.51	111.72	109.64	111.62	112.71	112.83	110.64	109.11	109.64	113.95	112.01	111.56	111.42	114.05	112.66	107.58	113.86	108.45	109.07	110.56	113.09	110.96	112.92	110.84	110.7	111.79	112.07	114.73	108.89	109.68	110.84	112.48	110.01	109.69	111.16	110.23	110.81	111	111.95	113.29	111.06	111	114.11	111.32
105.49	103.17	103.12	105.54	104.67	106.82	106.38	105.05	106.99	103.94	106.59	104.17	105.04	108.24	105.19	105.78	102.01	107.11	103.45	106.9	104.62	107.94	106.4	104.6	103.23	105.66	104.63	104.29	107.92	106.14	105.15	108.18	103.15	107.67	102.1	106.14	104.86	106.08	109.14	106.28	107.15	107.16	104.99	109.49	108.83	101.16	107.48	105.73	104.45	103.36
100.66	97.871	100.67	97.432	99.036	100.43	98.797	102.59	98.638	99.888	99.923	98.086	101.51	102.14	98.728	98.892	99.287	96.804	98.734	99.112	101.46	98.272	100.87	100.7	97.346	101.49	102.17	100.68	100.24	100.57	97.29	99.428	100.73	102.69	99.422	96.963	100.75	99.931	101.18	96.241	99.541	96.866	99.357	100.32	100.5	99.622	103.61	100.77	99.84	99.027
108.03	110.77	109.77	111.25	108.27	112.62	113.09	109.72	111.42	111.03	110	109.98	109.03	109.59	110.17	114.32	109.38	112.54	110.94	109.96	108.54	110.88	111.63	113.16	108.1	111.58	110.43	112.67	110.06	113.1	109.51	111.89	109.2	111.79	113.2	110.82	110.98	111.47	111.74	111.02	113.65	111.02	110.81	111.62	112.86	110.63	110.19	111.11	111.98	112.07
108.23	110.39	110.58	108.88	112.76	114.2	114	111.3	109.82	112.87	113.48	109.93	111.56	111.03	109.15	107.69	112.91	114.52	110.76	113.31	110.34	110.26	111.39	116.98	113.45	112.59	110.75	109.71	111.22	112.98	112.27	109.3	110.02	113.14	108.16	111.2	114.29	114.14	111.87	111.43	108.67	110.48	112.09	108.14	110.39	111.67	111.14	111.91	112.76	108.86
107.23	105.35	106.25	107.78	105.59	103.61	105.39	104.88	109.49	105.46	104.27	105.51	102.15	104.41	108.39	107.86	104.3	107.09	102.37	106.46	107.29	105.85	104.19	108.13	110.41	105.48	105.61	104.97	105.32	107.3	107.07	106.09	106.09	106.52	109.54	103.95	105.28	104.96	107.4	105.23	106.58	108.48	107.77	103.64	100.77	103.77	103.19	103.74	105.26	107.51
113	110.67	110.89	110.59	110.36	110.78	113.6	110.82	110.1	112.68	110.6	109.31	111.52	110.24	109.13	111.28	112.23	110.32	110.9	109.31	109.84	105.54	108.93	110.45	109.14	113.75	112.52	110.5	107.08	109.62	112.24	111.6	111.41	107.66	110.63	111.67	110.54	110.92	112.28	105.88	108.95	108.36	110.45	110.68	113.22	113.03	111.96	112.78	112.12	112.82
102.91	100.46	99.795	100.09	97.161	98.944	98.342	101.62	97.996	100.91	99.203	97.796	101.66	102.35	98.567	98.042	98.068	98.155	100.39	97.986	101.41	99.941	101.32	99.136	98.697	101.33	99.501	97.709	101.5	99.824	98.107	97.154	99.605	98.716	100.58	99.026	100.05	97.824	101.01	97.952	102.01	99.25	102.62	98.678	99.834	100.45	97.232	101.23	97.177	101.4
104.04	105.98	105.76	104.72	106.29	107.76	106.44	106.76	106.54	108.8	106.5	104.75	103.96	104.52	105.23	108.91	106.68	103.54	102.47	106.38	106.54	105.82	105.8	108.14	107.49	103.81	106.46	103.3	106.95	109.35	106.92	103.51	109.43	105.55	107.56	105.18	110.6	106.75	106.04	105.5	108.19	106.08	104.35	104.07	107.1	105.54	104.28	104.94	109.98	106.21
105.31	108.58	106.69	103.84	105.81	104.93	103.7	105.04	108.36	108.97	104.72	107.35	107.82	103.16	107.27	106.15	106.34	103.27	105.69	108.41	108.32	106.75	107.06	107.07	108.72	107.01	106.77	104.36	107.55	108.33	102.54	102.89	105.47	105.63	105.71	106.86	107.43	106.43	105.07	105	107.14	104.63	108.8	110.19	106.1	107.58	104.76	106.43	105.37	105.16
108.75	103.33	106.27	105.29	105.41	107.26	104.16	102.9	108.67	104.98	103.9	105.26	103.42	105.06	107.63	106.06	106.62	106.57	107.19	103.54	108.37	110.04	107.48	106.47	106.16	103.15	105.74	107.12	106.78	102.68	105.34	107.8	107.09	101.46	109.78	104.26	106.79	107.32	105.39	106.7	108.44	102.74	107.5	105.59	106.06	106.51	103.28	105.78	108.14	105.43
101.05	101.34	101.53	96.779	99.637	100.6	98.577	103.32	98.53	102.95	99.458	100.62	100.14	99.255	102.16	96.462	100.44	99.485	98.637	100.64	104.17	100.97	96.993	101.16	95.115	97.46	98.721	100.42	101.57	98.87	100.82	98.619	100.69	101.95	100.58	101.99	98.248	98.78	103.9	97.565	99.813	99.045	100.59	101.39	99.847	101.61	99.902	101.39	104.09	97.218
99.956	99.888	104.92	100.64	101.1	99.225	99.122	99.57	98.734	99.676	101.89	99.051	101.19	98.705	100.88	99.822	98.397	99.17	98.345	98.965	97.198	101.31	103.16	101.31	99.7	101.86	98.168	100.36	103.23	102.73	98.707	96.705	99.839	100.49	101.58	99.461	101.35	100.88	99.868	100.1	100.54	99.731	100.67	98.34	100.12	97.221	99.755	97.657	99.235	100.33
105.78	102.97	106.22	105.2	104.98	105.37	106.68	104.4	103.63	106.77	106.65	102.59	102.06	103.5	104.8	105.57	105.32	105.46	106.79	106.3	104.19	106.44	107.46	104.08	103.84	100.55	103.17	107	103.23	102.27	102.35	105.9	104.24	105.17	106.57	106.24	102.2	105.44	105.55	104.83	101.06	104.13	105.67	104.75	103.33	103.91	105.07	104.41	106.65	101.2
102.82	107.44	103.86	107.91	106.32	104.62	108.28	102.87	106.07	105.37	104.48	107.61	107.62	102.56	105.36	107.24	103.9	106.87	104.17	107.12	104.25	101.71	106.86	107.59	107.18	105.98	104.99	104.36	105.98	104.24	105.01	108.47	106.62	105.66	104.7	104.99	107.19	107.31	102.68	107.86	105.61	106.56	103.58	105.04	104.95	103.36	108.3	106.29	105.78	106.2
104.87	103.21	106.14	108.63	105.35	103.17	106.88	107.67	104.2	106.06	101.36	107.2	103.01	109.23	105.89	106.51	105.65	105.35	104.42	105.53	103.57	104.84	108.25	106.34	106.34	107.78	107.09	102.24	102.55	105.16	107.14	106.22	105.3	104.14	103.71	106.33	104.26	106.08	103.35	104.37	103.55	104.81	110.94	107.66	106.24	98.976	105.14	102.43	103.52	105.77
114.57	112.51	113.95	113.76	115.36	112.65	109.86	114.9	115.42	115.55	109.58	113.25	112.72	114.19	112.59	111.15	113.17	110.89	115.66	111.63	114.03	112.12	113.58	112.43	112.14	112.69	113.17	111.15	110.94	113.53	112.07	114.62	113.7	112.57	113.12	111.63	110.37	112.06	114.74	113.07	112.51	110.95	115.01	112.01	112.26	110.58	112	114.41	111.81	112.21
108.78	108.17	107.81	105.27	108.57	108.21	106.36	106.41	106.82	107.88	106.03	107.64	105.53	105.72	107.23	104.07	109.85	105.36	108.16	106.22	106.25	108.71	106.39	103.89	106.78	109.21	109.57	102.93	105.78	108.83	108.79	108.06	106.54	104.25	105.47	105.08	105.51	108.39	109.68	108.28	106.59	105.67	105.23	106.42	106.87	108	109.21	105.05	105.99	106.09
106.79	105.34	105.05	107.22	108.34	105.72	108.62	106.09	108.06	106.84	107.65	105.71	108.56	106.17	104.73	107.5	108.27	105.49	105.97	107.27	107.18	108.46	106.33	106.45	103.91	105.99	104.74	104.75	104.63	106.07	104.08	105.29	105.51	106.02	105.62	105.46	106.24	105.46	104.6	102.38	109.43	104.57	105.56	107.96	104.87	107.97	103.74	105.23	107.52	105.97
112.07	114.58	113.22	110.73	112.98	110.39	113.14	115.98	111.02	111.52	112.7	112.07	112.31	113.03	114.36	112.58	112.5	108.02	113.34	109.07	111.56	112.69	112.02	110.42	110.8	114.07	114.26	112.84	112.52	110.89	112.46	110.35	112.61	111.86	111.39	108.65	115.11	111.17	113.29	110.44	112.21	113.32	111.04	113.69	110.41	115.98	110.65	110.75	112.55	109.87
112.6	115.32	112.66	113.18	110.12	109.51	109.57	116.19	109.99	112.28	110.73	112.17	109.3	108.95	113.45	109.4	111.99	110.3	111.67	111.55	111.5	112.86	110.86	110.32	116.01	111.17	110.82	113.11	112.84	111.06	109.95	109	110.99	111.11	113.41	111.71	111.23	111.84	110.07	111.42	109.62	112.88	112.64	112.83	111.76	112.98	113.56	113.39	109.33	113
105.83	107.09	109.38	110.88	107.97	104.55	105.22	103.72	107.8	106.49	107.04	105.34	107.48	107.71	105.37	106.36	103.34	104.27	103.01	107.71	100.04	104.02	107.14	102.81	108.75	106.18	105.27	106.81	104.41	106.18	105.59	106.08	104.51	107.04	105.89	105.14	103.89	102.96	103.81	103.13	104.18	109.72	105.8	103.92	103.78	107.53	100.71	105.27	102.83	104.53
108.49	104.09	104.18	106.27	107.33	104.42	103.17	104.34	104.89	105.49	106.88	103.32	101.44	104.32	104.94	105.51	105.4	105.47	105.38	102.31	105.36	103.73	105.29	105.19	108.63	107.01	104.19	105.79	105.65	107.84	106.18	106.97	105.32	105.51	105.32	106.99	105.43	104.77	105.83	102.29	102.38	105.9	108.55	109.28	106.54	103.09	107.68	105.96	105.9	108.38
100.12	101.89	100.59	102.02	101.88	102.14	100.89	102.62	101	101.3	101.27	100.1	101.94	100.81	103.95	100.04	100.02	101.24	100.99	100.84	101	99.367	99.829	102.74	98.672	98.759	102.98	99.74	102.9	98.994	98.772	98.458	102.37	100.46	98.572	102.65	101.98	103.07	102.91	102.2	99.393	103.45	99.625	99.174	98.755	101.37	100.18	100.55	101.02	100.52
109.35	109.61	110.03	109.03	111.62	109.35	109.43	110.59	110.79	110.04	109.35	110.68	109.85	108.98	109.32	112.65	110.77	109.83	111.24	110.26	112.92	110.51	109.03	112.05	107.68	107.99	107.34	109.31	110.57	111.83	108.94	109.62	113.36	111.24	111.8	110.62	109.8	107.15	110.56	110.53	109.92	109.49	106.2	109.64	110.96	106.72	107.35	111.67	109.69	112.86
105.1	107.63	105.42	107.62	105.52	104.78	103.33	107.69	106.23	105.38	107.29	109.12	106.14	104.85	107.5	107	103.97	101.11	106.16	103.52	106.72	105.71	104.86	108.32	106.31	106.91	108.36	106.04	107.1	104.4	104.43	104.57	105.12	104.78	103.31	102.48	107.84	105.65	105.15	105.15	104.6	105.23	105.18	107.55	105.81	105.39	104.75	103.72	105.5	108.23
105.79	108.01	104.11	106.62	106.56	106.53	106.35	105.23	106.69	110.14	108.65	106.42	107.95	108.32	105.55	104.27	108.88	104.08	104.88	105.58	104.55	104.62	105.52	107.69	109.47	104.4	107.21	105.24	103.43	105.55	106.09	104.41	105.38	103.73	104.85	105.48	106.45	104.36	105.5	100.19	108.09	104.76	106.17	104.48	102.61	106.14	107.81	102.42	105.65	104.69
111.94	107.31	108.27	109.82	110.32	111.11	111.71	108.6	108.06	110.7	110.45	108.67	109.61	109.92	109.75	110.31	110.62	111.05	112.33	112.08	110.71	107.89	109.72	109.43	112.5	110.4	107.28	111.82	110.93	110.04	109.16	112.59	108.83	112.95	109.53	108.8	112.92	106.85	113.41	110.43	113.58	107.23	109.98	108.94	111.89	106.7	109	111.47	110.46	109.54
110.81	109.93	110.53	109.79	113.37	107.74	108.62	111.49	107.72	106.77	109.57	107.8	112.34	109.01	111.86	112.74	111.22	108.99	109.4	109.88	110.18	112.26	109.5	110.57	110.4	112.44	111.38	111.74	107.41	111.64	111.05	109.27	111.14	111.21	110.62	108.84	110.6	112.24	109.8	108.8	112.75	108.7	109.41	112.12	109.16	112.04	111.96	110.19	111.32	113.05
110	112.15	112.86	113.1	111.7	114.92	110.73	113.73	110.32	113.7	109.51	111.28	111.81	113.72	113.78	109.46	113.62	113.91	111.69	110.95	112.83	109.53	111.63	111.83	111.23	112.83	112.8	113.51	111.98	111.95	109.04	111.45	113.78	115.3	114.1	110.49	112.05	111.35	114.48	111.61	112.8	111.72	112.4	114.11	110.48	111.18	111.07	112.19	108.48	110.74
110.31	114.33	111.33	110.3	111.58	111.71	110.3	110.47	113.42	113.58	111.82	111.06	114.2	114.02	111.27	112.31	112.9	113.01	113.39	111.12	109.51	112.4	110.52	111.32	112.29	110.1	112.37	110.54	113.03	111.29	110.22	112.43	110.66	112.3	112.75	113.64	111.49	112.31	114.93	112.31	110.32	113.31	113.76	112.04	113.68	117.67	112	111.86	112.98	114.86
107.01	106.38	107.62	108.23	102.86	102.8	109.24	107.23	106.63	105.6	103.39	106.67	104.73	106.28	105.11	104.3	107.28	102.9	110.46	105.67	105.24	105.9	103.98	104.76	105.4	103.89	108.17	103.55	104.52	102.68	106.62	107.67	104.7	105.5	104.28	106.47	106.18	104.51	103.88	103.83	106.21	106.07	105.86	107.28	106.18	104.28	105.53	107.93	101.99	107.7
104.21	104.29	105.39	103.39	105.07	106.88	102.87	104.74	102.4	102.92	105.63	104.17	105.68	106.32	101.2	108.59	108.19	100.08	109.1	102.08	104.79	104.63	103.94	107.1	107.42	101.67	106.94	105.28	108.6	104.77	105.34	105.07	105.47	105.46	102.93	103.54	102.61	106.7	103.55	106.24	102.85	106.06	102.33	101.69	104.5	108.03	105.77	104.44	104.94	101.52
111.22	109.37	110.88	112.3	110.1	112.7	115.28	107.16	112.95	110.92	113.49	110.92	114.95	111.38	112.03	112.38	111.6	111.37	109.36	111.09	112.71	115.49	109.89	113.33	110.33	112.76	109.64	111.45	107.2	112.85	112.19	112.36	112.87	112.67	108.66	109.81	112.88	111	110.95	112.79	112.91	112.53	113.95	114.33	109.38	111.71	112.28	115.42	108.2	111.33
104.64	104.16	107.59	105.78	105.4	105.12	107.65	104.96	103.97	106.16	104.87	110.34	103.86	106.32	103.47	104.69	103.83	105.31	107.33	108.07	105.52	102.66	103.4	107.31	106.64	105.41	106.58	105.06	102.44	105.72	105.23	107	109.32	102.21	106.1	105.41	101.64	102.32	105.39	106.33	103.78	104.78	106.63	102.07	103	105.66	108.13	104.87	100.81	105.49
110.53	109.4	112.38	113.61	110.47	114.29	110.37	110.15	112.07	111.93	112.88	108.95	110.88	112.67	112.54	112.65	107.59	113.66	113.42	109.06	112.24	107.93	111.2	111.31	110.58	112.37	114.16	110.84	112.88	111.68	111.36	108.87	108.33	111.59	110.21	110.97	112.45	110.47	114.44	114.72	110.03	112.41	111.2	109.73	111.02	112.5	110.53	114.38	107.34	112
108.23	110.39	110.4	112.67	109.38	109.54	110.14	109.73	110.26	113.07	111.66	109.47	111.66	108.8	112.36	109.76	111.18	112.55	111.12	112.9	108.36	108.85	109.59	112.21	110.6	109.44	108.16	111.19	108.62	109.32	112.72	112.14	109.29	110.62	110.02	110.84	108.68	109.01	109.82	112.04	109.63	107.81	111.36	109.17	115.97	108.35	111.22	108.13	110.69	105.95
119.25	116.1	116.92	115.2	120.92	117.66	118.05	119.73	116	118.41	118.35	114.26	120.17	118.89	115.91	116.58	118.14	119.65	115.9	117.09	117.74	120.57	118.16	118.13	120.08	116.6	116.15	117.35	118.94	115.74	118.41	117.07	116.43	118.64	119.98	117.8	119.42	119.17	117.94	116.71	119.56	118.7	119.75	115.79	115.67	117.24	119.09	117.72	117.3	119.17
109.34	110.77	111.07	110.56	113.95	110.4	110.69	111.6	109.29	112.28	110.25	112.16	109.22	111.53	112.13	111.06	111.17	108.87	114.66	113.08	107.05	109.57	109.46	109.19	115	112.28	111.59	114.15	113.28	111.56	108.99	110.87	112.69	113.42	110.82	109.4	114.41	111.62	112.89	112.2	109.72	109.26	116.47	112.39	111.56	111.13	112.48	111.28	111.78	109.33
104.15	106.32	105.67	103.2	104.89	100.68	102.75	100.93	104.06	102.92	104.37	103.01	100.82	103.41	106.96	105.84	106.08	103.78	108.56	105	102.31	103.27	103.75	101.65	101.67	108.32	104.38	103.78	103.29	103.7	106.71	107.36	105.56	104.7	104.32	105.23	105.93	106.35	105.21	104.98	105.38	101.99	103.05	104.93	103.15	105.46	102.69	106	106.93	105.72
107.49	111.79	111.88	111.67	111.92	111.02	106.05	112.52	109.23	108.44	110.05	113.24	112.93	108.34	112.8	110.16	108.02	110.66	111.8	110.58	111.82	111.7	111.29	109.68	109.14	110.64	110.54	110.82	111.63	110.92	109.69	113.79	111.54	106.5	111.76	116.17	109.32	108.44	110.26	112	110.5	112.14	111.47	111.01	112.9	106.57	111.73	110.8	110.39	109.1
113.96	112.91	114.45	111.65	111.95	115.1	111.35	112.69	112.04	112.53	112.99	110.39	114.32	112.81	111.96	112.47	110.44	110.16	111.87	113.77	114.85	111.8	112.68	112.49	110.8	112.66	111.58	112.53	110.82	111.83	113.17	113.41	110.96	109.02	112.78	112.59	106.82	111.41	114.03	108.55	110.78	113.85	108.69	111.7	113.8	113.61	112.77	111.43	110.97	113.48
109.35	110.13	105.2	110.96	109.66	109.81	107.88	109.33	110.62	111.36	113.05	112.68	111	108.35	111.89	107.03	110.49	110.81	109.45	114.77	109.24	111.47	110.58	110.62	113.02	112.89	109.29	110.63	108.87	113.3	107.84	113.12	110.12	112.83	111.98	114.47	108.66	115.32	108.96	112.7	113.03	108.08	110.16	110.99	112.89	109.79	111.9	109.52	109.06	111.25
110.79	110.35	112.81	108.95	111.78	111.8	111.66	111.43	110.45	112.68	108.44	111.38	113.79	111.86	110.24	113.45	111.37	110.67	116.78	115.98	112.15	112.49	112.04	112.86	108.34	114.46	109.91	112.01	110.27	111.97	111.1	114.3	110.24	112.43	111.76	111.07	111.43	109.11	109.23	111.43	110.68	111.82	113.3	110.03	111.08	112.99	113.36	113.62	114.52	110.97
120.32	117.22	118.94	112.94	118.36	119.29	115.31	118.38	119.45	116.84	115.84	116.36	118.19	117.33	117.39	119.97	116.93	117.48	116.17	116.95	118.59	113.62	120.16	117.18	117.98	117.01	116.56	115.02	117.67	114.71	120.19	116.37	117.67	117.48	118.93	120.43	119.23	117.23	118.24	115.62	117.75	115.31	117.36	116.48	115.86	117.74	118.42	118.45	119.56	119.98
100.45	99.945	98.166	100.22	99.723	99.643	103.81	103.52	100.56	98.541	101.4	101.02	98.553	101.95	98.416	101.59	101.71	100.39	102.99	99.818	102.71	99.264	102.1	103.96	96.611	97.082	101.38	103.83	96.18	98.422	103.03	101.29	101.49	101.9	101.72	102.69	101.9	98.67	98.896	96.496	97.817	98.003	99.257	99.917	101.12	102.29	98.604	103.7	104.56	101.87
101.1	99.105	100.56	100.05	101.76	99.559	99.82	97.492	101.08	99.06	100.56	98.513	102.12	98.264	101.76	97.635	102.58	100.27	99.706	101.67	100.18	100.77	101.12	101.52	101.23	99.013	98.075	101.83	99.834	98.957	100.77	100.19	99.868	101.11	98.199	98.142	96.91	102.31	98.447	101.35	100.27	98.285	102.63	100.92	100.99	100.91	99.506	96.713	99.397	98.411
108.09	109.99	111.78	111.25	107.78	110.53	110.54	108.75	108.43	110.96	109.38	111.03	110.26	112.01	111.57	107.91	112.59	110.04	109.72	108.39	109.31	109.07	106.57	109.97	108.15	109.96	109.03	110.7	111.62	108.54	109.95	109.66	108.33	108.49	112.43	110.67	109.79	111.15	110.35	109.44	109.17	109.71	109.41	112.43	109.8	110.62	110.71	111	109.35	110.08
108.08	106.64	104.22	105.7	103.94	105.2	106.02	105.6	105.64	105.49	103.96	103.87	106.46	109.51	104.73	105.75	106.56	100.04	103.99	104.99	109.18	103.52	104.48	104.62	108.41	108.83	104.27	106.45	104.48	105.67	105.36	104.07	101.36	105.24	105.53	106.88	107.12	103.34	106.42	107.87	103.94	105.61	103.55	101.43	104.74	107.59	104.49	104.5	108.01	106.81
100.31	98.597	99.261	97.919	100.96	100.41	102.27	98.36	100.55	99.046	100.43	99.754	101.45	100.5	99.535	99.25	99.312	101.21	97.848	99.126	101.21	102.5	100.47	100.49	98.275	99.34	100.18	98.403	98.429	100.41	99.134	98.799	100.53	98.172	99.925	99.455	99.027	99.375	101.09	98.424	99.361	98.003	102.47	102.18	100.77	98.436	101.44	103.17	97.816	100.98
108.59	104.12	105.02	107.47	104.37	107.36	105.74	108.67	105.19	101.7	106.81	106.03	104.14	106.32	108.06	105.7	104.96	103.37	108.83	104.97	106.77	103.59	108.19	105.3	103.79	108.48	104.6	105.68	106.53	108.04	106.34	101.43	105.96	108.79	106.33	103.14	105.46	105.16	107.12	104.16	106.95	107.71	104.8	103.33	106.39	108.49	106.68	106.13	104.8	105.86
95.526	101.3	100.45	99.475	100.13	100.81	100.8	98.111	97.366	99.076	100.05	101.59	96.713	99.889	101.82	100.89	100.1	101.29	96.776	99.979	103.87	103.21	101.95	100.48	102.6	99.476	100.16	99.542	98.556	98.764	97.393	100.28	99.025	98.38	98.687	102.74	98.371	101.37	103.09	100.32	99.373	102.34	97.812	100.47	98.407	102.27	99.783	99.901	99.12	100.28
109.4	110.43	109.36	110.56	114.25	110.34	108.38	111.75	108.79	110.12	108.53	111.88	112.81	111.29	109.53	107.77	113.92	111.48	110.43	108.37	111.08	109.11	111.91	110.04	109.8	111.12	109.5	110.84	110.81	110.42	110.52	113.78	112.88	111.33	113.46	110.55	109.56	107.12	106.86	108.11	109.26	108.88	110.25	111.68	111.01	109.37	111.42	109.09	109.95	109.5
104.67	102.53	104.13	108.61	106.69	105.21	103.56	104.32	107.04	103.23	103.9	108.99	102.94	102.87	106.31	107.77	105.73	105.47	110.31	106.29	105.83	106.44	106.78	106.22	104.99	104.99	104.26	104.87	105.73	107.49	102.8	105.75	106.59	105.69	103.08	107.92	107.16	106.2	104.98	103.58	104.01	100.96	104.75	104.47	103.29	102.34	106.11	101.59	108.77	104.83
103.38	100.54	102.5	101.26	99.362	101.9	98.124	99.799	98.103	100.59	99.773	99.288	97.476	103.55	100.99	98.188	98.989	100.28	100.43	101.07	99.787	99.305	102.15	101.48	99.328	102.62	100.18	96.634	100.37	99.662	100.61	101.31	100.25	101.67	104.34	101.09	102.42	103.44	99.425	99.699	103.34	100.55	98.406	99.802	101.02	97.812	102.63	102.61	98.405	102.77
103.94	104.19	103.96	105.47	104.69	106.89	102.36	107.57	103.76	101.98	102.48	105.63	104.32	104.69	101.86	105.92	103.91	104.66	104.53	101.66	103.06	103.51	104.98	107.43	103.9	103.43	106.22	105.76	103.68	104.29	105.06	107.78	103.24	104.6	101.15	105.52	106.39	105.06	105.33	105.94	103.82	104.92	106.75	103.32	106.12	102.85	105.9	101.38	101.24	105.72
108.61	112.06	109.32	110.39	109.47	113	111.78	112.45	112.02	108.48	108.15	113.65	106.27	109.53	111.66	112.07	109.05	112.97	112.31	109.42	111.07	108.79	112.36	112.87	107.45	109.95	109.12	109.04	110.29	110.05	107.47	109.97	110.39	112.74	111.84	109.52	112.82	110.42	111.15	112.81	110.5	109.93	108.83	108.79	112.27	108.65	111.76	109.13	110.69	112.08
106.78	106.5	108.39	102.42	106.37	109.73	106.04	107.07	105.64	109.59	107.4	103.91	103.69	106.73	106.2	107	107.35	106.41	106.76	105.9	105.08	103.45	107.18	104.05	105.83	105.06	107.81	103.69	108.12	105.2	104.02	107.13	106.4	108.1	104.23	108.72	106.73	105.78	106.99	106.9	107.9	104.01	108.11	107.7	105.25	102.78	105.68	107.62	106.02	104.19
102.94	106.63	106.47	104.57	107.32	106.29	106.1	106.86	102.7	107.05	105.56	105.46	107.95	106.31	106.73	106.9	110.19	107.55	108.17	105.2	106.26	106.46	106.59	108.38	108.13	107.02	106.82	106.95	104.25	106.36	107.95	104.37	104.28	107.07	106.18	107.48	105.91	104.48	107.95	106.58	107.41	105.85	106.45	106.78	108.85	104.98	105.81	108.18	107.74	102.81
107.86	106.25	108.11	103.76	105.11	108.62	107.33	105.57	104.77	103.4	108.31	106.57	106.18	103.2	104.51	109.3	107.22	105.08	104.4	106.75	105.7	106.28	107.94	104.25	106.47	108.12	105.77	106.26	104.78	108.09	104.18	107.9	102.97	102.96	107.54	108.79	110.16	106.37	107.84	104.44	106.58	104.62	105.5	105.24	106.01	109.08	104.08	105.73	105.78	105.98
103.75	102.94	103.41	104.68	104.12	104.75	107.29	101.25	101.98	105.8	102.11	103.55	104.83	103.63	104.36	103.54	108.04	103.55	104.67	105.39	104.68	104.36	107.47	107.55	105.01	106.11	104.38	101.83	104.54	100.13	101.46	104.94	104.4	102.54	102.31	104.18	103.68	105.91	103.55	100.58	103.86	105.26	102.61	109	102.53	104.6	103.23	106.17	104.83	102.32
111.71	112.57	110.27	109.51	110.93	113.65	112.77	108.34	113.47	110.68	112.42	109.86	114.33	111.25	112.31	109.67	110.9	109.93	110.64	115.5	114.69	111.4	112.34	113.83	113.65	113.71	115.86	112.62	111.4	114.32	114.96	112.88	110.24	113.14	112.54	111.96	113.38	113.16	112.28	111.91	114.76	114.78	115.41	111.9	111.6	111.32	109.33	108.9	111.63	110.49
105.13	105.48	108.6	104.17	102.58	106	104.85	105.3	105.09	103.07	105.77	105.29	103.57	103.4	106.32	107.62	103.11	109	105.61	106.71	104.43	101.81	102.93	104.64	104.02	103.31	106.63	105.82	108.22	102.27	106.03	107.72	103.34	101.35	103.58	105.64	105.29	107.43	102.62	107.12	102.83	107.92	105.7	106.16	103.63	105.35	104.08	105.75	106.45	102.47
111.24	108.94	114.82	115.06	113.71	109.87	111.31	112.33	112.53	111.49	112.81	111.85	110.83	113.1	111.2	111.13	111.25	109.43	112.76	111.96	112.3	114.16	109.25	108.58	109.94	110.31	109.85	109.76	113.88	111.46	110.87	107.77	110.08	109.63	113.37	110.5	111.8	112.75	114.56	113.37	111.67	110.1	110.67	110.77	113.54	111.81	109.57	110.44	113.17	107.73
106.52	106.67	105.94	105.38	105.92	106.23	108.76	107.54	102.77	104.85	102.72	102.27	104.3	104.58	104.15	105.08	104.51	107.07	107.12	108.56	105.44	102.55	108.79	106.66	105.07	104.82	102.05	106.53	103.86	106.33	106.35	105.45	107.87	103.11	105.15	105.66	101.15	105.23	104.42	105.28	106.41	105.33	104.97	105.04	103.93	104.02	107.77	104.24	104.68	107.06
117.75	117.56	114.23	115.46	115.45	114.57	116.23	116.82	115.83	116.09	115.37	118.83	116.35	115.79	115.34	116.12	116.9	115.97	116.54	113.97	117.04	117.89	114.93	113.3	114.87	115.02	116.69	116.14	114.95	113.01	114.26	118.4	113.65	116.43	112.98	119.18	117.6	116.09	114.41	115.32	118.77	114.85	116.58	114.84	116.76	115.25	117.62	115.55	119.41	116.52
108.54	108.68	103.79	104.9	105.75	105.13	104.67	105.27	102.64	105.31	105.41	106.73	104.3	106.1	106.53	105.91	107.63	105.74	107.44	109.05	106.56	106.8	102.52	109.17	106.55	105.17	106.85	105.34	106.59	108.19	107.42	107.51	104.96	106.76	105.58	104.84	104.85	106.45	109.9	105.87	109.87	104.02	103.42	106.14	103.94	108.14	107.66	103.1	105.29	105.65
111.09	109.4	110.89	113.16	110.95	111.6	110.63	111.66	108.43	110.51	111.04	108.57	111.75	107.8	111.4	111.73	111.96	113.58	112.55	110.29	111.48	108.96	113.37	111.73	110.02	111.78	110.77	108.17	109.27	111.51	108.76	110.89	111.88	111.35	111.88	110.79	112.51	109.25	112.33	110.76	110.91	112.79	110.34	109.41	109.67	111.27	109.04	110.74	113.11	111.17
107.46	104.16	105.42	106.02	105.12	105.46	104.24	104.72	108.11	106.67	109.52	108.76	102.69	105.99	105.6	106.72	104.76	104.32	102.48	104.04	104.37	106.81	106.23	107.42	106	107.29	104.67	105.17	108.17	106.17	103.34	105.63	105.99	105.18	106.14	107.26	106.28	108.16	106.39	107.31	106.42	104.8	105.46	104.9	107	106.48	105.72	107.35	106.97	109.38
99.151	102.29	103	101.84	99.357	101.8	101.61	99.445	102.29	104.37	99.932	102.95	102.45	98.744	99.088	97.233	101.99	101.25	102.37	101.59	100.79	100.33	101.25	99.621	98.606	99.52	98.429	102.28	101.49	98.748	100.32	101.61	101.67	99.169	99.611	99.746	97.267	98.82	102.1	102.34	99.695	100.09	98.399	101.17	100.27	101.15	98.399	101.6	102.01	102.18
99.005	100.24	99.93	101	99.212	97.299	98.417	100.44	98.416	97.454	102.49	100.73	100.75	97.735	102.28	97.975	98.572	99.149	102.9	101.88	100.89	96.837	98.605	98.13	102.34	98.587	101.88	99.347	98.99	98.412	98.694	99.43	99.785	99.632	101.52	97.77	99.696	102.82	103.08	98.812	99.262	102.01	100.12	101.34	95.967	96.839	102.63	98.528	100.08	100.2
107.8	107.32	106.09	106.72	107.29	107.38	104.09	105.18	102.18	106.4	105.58	103.93	102.37	102.49	103.63	106.53	107.12	101.63	106.11	108.18	108.19	106.05	101.65	104.11	109.26	108.49	105.06	104.32	108.84	104.77	106.21	105.95	111.69	109.47	108.54	109.08	109.3	107.27	105.31	105.44	102.89	105.06	106.11	108.95	106.26	104.8	105.52	105.65	106.27	103.41
100.86	98.692	100.65	101.29	101.06	102.47	101.24	101.49	103.56	100.61	105.3	98.393	100.26	104.61	97.944	100.44	102.81	100.31	100.55	99.163	99.368	101.82	99.785	97.836	100.41	101.46	103.75	101.77	101.3	102.03	99.323	103.68	98.771	100.76	99.471	100.25	103.57	102.03	100.51	101.95	100.61	99.705	99.943	100.4	96.713	100.92	100.81	99.164	98.166	97.61
101.23	102.66	103.47	104.42	105.82	104.69	104.11	104.66	106.09	105.16	103.12	102.95	105.58	104.05	104.91	104.77	103.64	106.78	105.75	102.27	101.63	100.22	105.16	102.35	102.3	104.1	103.54	104.31	102.81	102.82	106.74	104.24	100.94	104.67	104.08	104.05	101.19	105.32	103.57	103.55	104.25	108.47	106.62	103.16	105.4	105.42	104.23	107.66	105.03	103.33
112.17	107.49	108.42	109.36	109.14	109.05	107.13	110.2	109.84	111.61	109.03	111.07	110.23	112.04	112.1	110.34	110.25	111.29	112.64	110.52	112.94	110.27	110.3	112.94	109.76	108.2	112.76	106.74	113.12	110.44	110.64	110.14	112.5	110.37	110.12	108.9	105.06	109.91	110.69	107.96	115.01	109.9	114.09	107.95	110.55	112.43	110.77	111.54	107.19	109.76
102.48	101.47	103.76	104.85	105.22	105.4	103.45	106.49	104.59	101.98	106.59	103.28	104.69	107.84	104.43	106.57	104.32	102.94	106.27	104.32	103.58	107.35	104.57	105.71	102.27	103.92	104.67	104.99	105.49	104.98	101.95	105.46	106.77	103.43	104.98	109.36	106.92	104.21	103.56	101.88	106.98	101.47	103.03	103.88	102.45	105.6	104.07	107.68	103.48	104.32
103.24	100.09	102.39	100.31	103.43	104.8	99.977	101.42	102.59	98.94	99.792	100.07	102.11	98.655	99.76	98.477	100.69	99.529	101.54	99.059	102.64	104.03	99.616	105.04	100.59	102.14	100.56	101.24	99.016	102.83	100.67	102.53	99.996	101.48	99.01	100.6	104.01	102.19	101.99	102.47	98.241	104.11	103.2	97.488	101.75	100.85	99.012	101.59	101.49	103.51
106.77	106.09	103.63	108.36	104.9	109.6	104.28	104.33	108.98	106.04	107.45	106.99	107.74	107.54	105.91	104.14	106.19	107.06	106.27	110.63	107.19	105.1	105.24	107.14	105.16	106.72	104.86	101.71	104.81	107.86	106.55	106.3	105.1	105.8	107.36	105.07	108.34	106.47	105.4	106.93	105.03	109.2	106.85	101.66	107.58	104.61	106.67	108.94	106.08	106.87
108.13	106.21	104.01	106.44	107.49	105.22	103.35	105.77	103.98	108.58	106.85	106.82	107.91	104.92	104.44	108.94	105.95	107.56	108.84	106.76	106.33	106.68	104.27	108.88	106.68	106.62	107.85	104.19	104.89	106.64	107.66	109.44	108.59	107.78	105.52	106.46	107.06	107.85	104.96	107.63	108.29	106.25	109.09	110.61	106.61	108.66	103.4	102.61	102.79	109.73
103.11	104.93	104.62	106.59	106.95	105.05	102.56	106.32	104.26	110.93	106.25	107.47	103.68	106.95	105.51	104.58	104.85	105.07	104.67	105.67	103.65	104.32	101.7	108.45	105.2	107.36	104.95	102.92	107.71	107.61	105.89	108.6	107.26	107	106.54	105.69	107.39	103.4	103.06	105.77	101.78	108.57	104.19	106.55	105.26	104.12	102.85	105.72	101.89	103.94
104.31	108.46	104.9	106.91	105.39	105.62	107.12	107.36	102.8	104.57	109.68	103.5	107.68	105.19	104.65	107.71	107.35	105.8	106.34	107.29	104.96	104.79	110.75	106.95	106.3	107.3	104.07	107.04	106.25	106.83	104.05	107.67	106.44	103.46	108.68	106.57	104.2	106.99	105.56	106.87	103.41	106.56	108.23	104.22	103.55	106.2	107.25	107.92	105.43	106.64
102.95	102.18	107.26	103.45	104.98	101.95	105.82	106.84	103.02	103.93	102.23	107.07	104.97	100.64	106.01	105.85	105.95	107.03	105.8	107.72	100.57	104.69	106.63	104.57	104.56	108.2	103.55	103.94	105.57	104.38	105.19	102.2	104.42	103.99	103.56	99.717	101.72	104.18	105.94	103.73	105.41	102.76	104.26	103.47	104.96	103.38	102.03	107.33	105.71	103.01
109.09	104.02	106.77	105.56	105.99	109.15	107.07	104.8	107.26	106.17	107.41	107.17	103.61	106.52	104.55	107.3	107.49	106.99	104.19	108.37	103.34	103.53	105.31	105.09	108.19	107.9	103.65	104.22	105.59	104.19	105.36	105.22	104.64	106.27	100.58	106.73	105.4	104.32	107.59	105.46	107.8	108.11	103.85	108.83	106.64	104.18	101.72	105.73	102.79	107.35
109.38	105.48	105.99	106.17	105.69	103.21	101.9	104.37	106.65	105.82	105.48	105.75	102.8	107.99	107	106.06	105.13	107.07	102.91	103.17	104.88	106.28	106.14	105.06	108.1	103.68	104.24	103.36	106.93	104.12	105.69	102.72	105.25	105.65	104.28	106.81	105.65	107.71	107.05	105.62	101.83	105.22	108.97	103.7	105.09	105.35	106.35	104.01	104.18	102.42
106.19	105.33	105.73	106.94	107.52	106.06	104.91	103.55	106.69	104.74	105.93	105.63	106.81	106.64	103.87	106.13	102.24	104.92	104.71	102.25	107.27	105.45	106.85	105.85	105.27	106.83	106.81	103.66	105.51	105.37	102.67	105.31	106.43	103.4	104.81	105.28	105.11	107.38	103.11	105.33	104.62	103.43	105.05	107.71	104.51	103.28	103.8	105.42	107.05	107.69
105.03	106.27	107.39	105	103.14	107.11	102.37	107.65	106.26	104.65	107.76	106.71	104.13	102.8	105.82	107.13	105.43	104.11	103.65	106.55	107.9	107.54	104.87	103.5	106.38	103.27	106.97	105.96	106.86	104	109.58	106.26	103.87	102.8	109.15	107.02	108.89	106.46	103.45	102.45	108.02	108.12	104.66	102.28	106.4	104.45	107.14	107.85	106.29	105.18
119.33	118.51	116.06	119.85	116.65	117.55	120.84	116.39	114.23	115.68	115.32	114.39	116.51	113.82	119.84	117.07	119.75	115.19	115.57	117.85	118.52	117.24	115.47	118.03	119.4	119.29	115.27	116.36	119.09	117.51	117.11	119.14	114.69	120.21	120.92	115.13	118.25	119.43	119.16	118.23	119.87	120.39	117.3	116.76	118.31	118.78	118.27	115.75	122.08	119.72
105.39	102.87	109.76	104.2	105.88	103.2	106.84	107.96	105.1	105.5	104.7	108.22	105.29	106.25	105.51	106.72	105.73	110.75	106.47	107.25	103.92	103.28	109.04	107.62	104.75	108.44	108.86	104.64	105.84	103.61	108.69	105.88	106.72	105.19	103.95	104.25	103.23	106.52	104.03	103.33	105.62	103.68	106.09	105.79	104.22	102.85	103.58	105.52	104.32	105.67
108.32	105.88	106.07	105.2	106.62	107.64	106.92	105.23	109.26	105.79	108.66	105.88	105.06	103.77	107.16	106.56	105.01	104.29	105.7	104.07	105.19	103.84	102.46	104.33	104.06	106.72	103.16	108.34	106.44	105.25	103.31	109.33	106.96	103.72	105.98	103.32	105.5	106.26	105.3	104.41	107.6	105.71	102.07	109.13	104.66	104.51	106.08	106.47	105.46	105.86
110.2	112.04	108.84	109.29	110.88	111.19	110.77	109.49	111.66	109.55	116.5	110.28	110.62	110.71	112.6	113.15	109.31	108.82	110.25	109.77	112.88	110.96	111.32	108.32	110.95	108.26	111.57	112.23	110.84	111.58	111.32	110.1	111.52	107.89	111.17	109.71	111.18	113.85	109.76	106.93	107.67	111.55	108.61	110.48	112.75	111.44	111.22	111.78	111.39	111.26
106.74	108.8	109.29	105.88	104.51	107.81	105.83	105.31	106.7	107.13	107.62	107.27	108.17	108.94	112.03	108.08	103.94	104.76	107.52	106.78	107.11	105.21	105.12	106	104.1	108.57	106.15	107.96	105.36	106.24	107.76	108.84	105.18	105.79	110.98	109.85	104.75	107.35	107.44	106.54	105.42	108.1	107.37	106.99	105.54	105.38	106.39	107.22	102.92	104.45
105.51	105.54	103.83	105.72	108.09	105.87	103.37	105.21	109.29	107.6	109.18	107.83	103.56	106.85	105.59	102.21	104.56	107.25	107.36	103.42	105.86	105.1	103.77	106.86	107.32	109.61	106.54	106.29	108.83	109.33	104.01	105.54	107.09	104.61	106.31	107.35	104.62	106.41	108.73	106.41	105.69	106.7	103.34	104.21	106.38	105.73	106.97	106.5	105.86	106.95
107.46	108.5	107.2	103.83	108.08	108.05	106.93	105.51	106.59	103.54	105.53	105.92	106.71	106.71	108.45	105.79	108.87	105.56	105.46	107.13	104.52	106	105.19	104.82	107.35	103.93	106	108.91	104.92	104.27	105.04	105.14	103.33	108.24	107.19	104.94	105.74	106	105.63	105.94	105.67	105.39	104.05	104.31	110.35	108.63	107.29	107.33	105.24	107.29
107.78	110.25	114.34	110.52	110.77	110.95	113.22	110.78	112.68	112.31	111.34	108.84	113.37	112.25	108.93	112.5	111.59	108.93	111.03	113.13	113.97	109.31	111.49	112.61	112.82	111.49	112.65	110.8	115.67	112.94	112.98	110.78	112.51	113.6	110.96	114.41	111.88	113.25	113.64	110.66	111.99	113.18	110.87	111.12	112.84	113.95	112.68	114.15	110.23	115.14
105.47	105.75	108.07	110.35	106.85	104.16	105.54	103.76	105.54	107.99	106.09	108.05	105.49	107.45	108.69	104.66	105.56	108.23	104.91	106.39	104.49	108.18	105.96	108.96	104.87	106.71	104.53	109	106.6	106.77	105.32	106.43	105.81	106.68	104.78	104.64	108.14	104.14	103.75	105.64	103.44	106.76	105.52	105.65	105.24	106.39	105.03	104.86	108.37	105.59
106.5	104.12	110.42	105.2	105.71	107.36	105.89	103.09	105.81	108.26	105.88	109.01	106.22	106.44	107.55	108.28	106.25	106.62	103.37	105.43	107.53	106.16	104.71	105.15	104.69	105.55	104.99	109.51	106.36	102.2	106.15	106.1	104.5	108.11	106.03	108.53	107.75	110.79	106.6	108.26	108.05	111.12	107.16	108.93	106.64	106.47	106.03	104.91	107.54	104.87
106.57	107.02	106.3	102.42	105.12	106.96	108.21	104.25	105.95	108.15	104.45	106.26	108.86	104.27	105.02	104.86	105.47	103.29	104.52	109.45	103.07	105.84	107.02	107.1	106.57	104.96	104.89	107.31	110.15	105.98	105.99	106.33	106.16	104.96	107.87	106.21	109.29	106.01	107.15	105.85	105.59	101.09	105.7	105.45	105.91	106.23	107.79	105.24	106.03	107.44
107.83	106.87	108.15	103.89	104.23	104.34	107.52	104.49	107.63	105.4	108.45	105.08	106.81	104.02	106.91	106.87	105	104.73	106.03	106.07	104.43	108.19	107.43	108.81	110.3	104.64	105.28	108.18	106.99	105.52	106.18	108.17	107.9	107.07	105.07	106.76	104.31	105.4	106.71	104.88	106.11	106.52	105.62	107.89	105.38	105.37	106.72	107.8	108	105.86
102.57	102.28	107.02	105.02	106.17	106.51	106.75	103.42	109.47	106.21	102.08	105.26	107.2	105.79	105.46	104.76	104.2	106.42	107.09	109.8	105.74	105.37	109.3	106.63	106.85	103.19	106.6	108.57	108.28	106.67	105.63	103.27	105.65	105.19	103.87	104.96	105.96	104.42	105.8	108.77	106.28	105.2	104.43	105.25	105.58	106.57	108.53	105.35	107.45	107.28
118.06	117.08	117.13	117.18	116.92	113.77	119.23	117.91	114.88	115.95	112.81	114.99	114.48	113.74	114.54	117.01	117.17	114.77	118.49	115.52	115.19	115.95	117.62	118.4	117.99	116.05	118.96	114.87	117.1	113.59	114.04	117.47	117.6	113.71	116.37	118.5	118.52	116.74	114.84	117.24	118.9	114.21	118.09	118.93	118.76	116.25	116.21	118.48	115.79	114.93
113.96	111.57	109.26	112.29	113.22	113.17	114.97	108.25	107.22	107.77	113.13	111.14	109.21	108.86	109.52	109.54	113.25	113.84	108.59	112.85	111.23	108.31	111.65	113.62	113.08	111.15	111.77	110.34	111.95	112.67	114.27	109.5	111.25	109.97	112.4	110.34	110.72	113.75	109.83	110.39	110.37	110.5	111.63	112	110.23	112.05	111.32	112.61	112.03	111.13
108.87	112.1	109.79	108.58	113.66	111.92	112.59	111.21	110.15	108.54	110.65	109.06	111.96	114.76	112.72	111.88	111.02	113.14	108.73	108.98	111	110.89	115.02	111.96	110.16	111.82	113.13	110.14	110.06	111.85	112.57	109.57	111.89	112.77	114.07	108.34	110.71	112.52	114.73	113.81	111.95	110.24	112.61	109.79	112.05	110.98	108.92	108.49	113.52	109.86
109.5	112.21	113.37	111.96	112.15	113.82	109.76	112.83	110.13	110.59	113	114.91	112.68	113.6	110.79	108.01	112.55	111.88	114.13	111.96	110.66	111	113.78	111.63	109.69	114.82	111.51	110.35	110.88	110.94	111.97	115.66	112	113.25	112.23	110.72	114	109.96	115.34	114.47	113.9	114.03	111.08	108.67	111.84	111.85	111.71	112.68	110.77	111.52
103.9	107.36	105.78	105.9	103.82	104.28	106.9	103.58	102.81	104.41	103.31	104.69	105.37	103.57	102.07	103.94	103.51	105.08	105.27	108.24	108.44	104.79	105.91	100.66	106.35	108.11	106.64	100.85	108.04	107.25	106.85	105.14	108.65	106.42	107.03	105.55	107.11	107.21	106.51	104.75	106.46	107.41	105.29	103.29	104.93	103.53	103.04	105.53	105.66	104.77
101.97	104.27	101.49	100.04	100.05	99.607	100.67	99.785	99.442	104.58	101.92	98.662	103.08	99.841	99.761	100.45	100.78	101.69	100.25	99.475	102.15	102.99	98.809	100.8	97.528	102.71	99.595	98.222	99.206	101.31	95.928	104.12	101.1	98.179	103.3	101.92	105.16	101.26	101.15	97.588	100.94	101.85	101.66	98.26	102.91	101.49	101.04	103.46	102.38	99.998
104.92	103.95	111.14	106.32	105.46	105.48	105.77	106.91	104.78	104.56	102.29	105.35	106.77	106.18	107.27	105.34	106.84	104.43	106.75	106.47	109.02	103.9	106.06	105.29	103.45	107.02	106.48	106.24	105.35	104.85	103.51	106.53	107.13	104.4	104.64	105.59	106.6	106.9	106.86	107.83	104.27	102.64	103.94	105.72	103.26	106.18	105.91	105.5	109.76	104.91
105.75	102.03	106.28	105.41	105.47	105.89	104.15	106.14	103.65	104.23	106.16	104.21	102.82	106.86	102.61	106.6	102.06	105.75	105.24	107.83	103.42	103.63	106.43	105.84	105.15	103.03	105.74	103.47	104.94	106.51	104.68	103.34	105.22	102.19	103.98	106.89	102.41	103.49	102.26	105.74	103.43	106.85	106.77	105.9	105.87	100.61	106.94	104.04	104.34	106.95
106.39	105.85	106.95	105.64	107.14	108.45	104.78	104.45	101.4	106.39	105.73	107.61	104.4	107.28	106.62	104.71	104.19	108.2	104.95	107.16	104.64	105.88	105.87	106.03	105.39	109.45	104	105.77	104.94	104.75	106.1	105.34	103.98	108.08	106.97	108.08	102.95	107.94	105.23	106.3	106.07	105.71	106.39	105.21	108.65	107.52	103.76	104.95	104.47	106.39
110.06	111.92	115.44	113.4	111.24	110.64	115.53	115.22	112.5	116.23	116.25	112.52	113.72	112.2	113.71	113.92	112.61	107.97	116.27	110.91	113.32	114.22	116.31	112.28	114.14	111.25	112.86	113.35	114.88	112.56	111.08	110.71	112.18	112.43	111.56	112.51	113.78	111.99	113.2	112.57	112.99	112.4	114.99	112.12	110.64	112.4	116.3	111.64	111.1	113.7
98.45	96.48	100.74	100.49	98.865	101.53	98.277	98.759	102.43	101.25	101.47	97.771	99.973	97.572	97.897	102.5	99.809	96.731	100.24	100.33	103.34	99.422	101	99.473	103.43	99.302	101.14	98.651	97.227	102.83	103.37	100.37	102.55	99.207	100.53	100.9	100.14	100.41	94.81	97.712	99.724	99.73	101.47	98.038	99.748	102.2	99.134	98.812	100.48	96.903
110.45	112.73	112.25	110.67	111.58	109.29	110.07	110.52	107.33	108.15	104.18	107.59	107.64	112.24	111.95	111.02	108.14	114.39	106.83	108.04	108.22	109.2	108.46	110.65	111.77	106.48	109.5	109.68	109.7	110.95	111.88	107.51	112.06	108.18	109.78	107.92	108.67	109.52	109.91	109.84	104.12	113.67	110.87	110.99	109.63	107.53	110.74	111.9	111.07	110.78
106.69	104.84	107.27	108.09	102.5	108.23	104	103.13	109.21	106.84	104.51	107.33	108.87	105.99	107.86	106.67	107.71	105.95	108.14	104.37	108.85	104.26	109.23	107.51	106.84	106.54	105.01	108.08	107.65	107.46	106.19	107.37	107.63	106.1	108.28	106.3	107	106.87	104.83	107.24	106.51	106.96	109.5	108.5	108.56	103.14	106.38	104.64	108.46	110.28
103.33	104.25	107.43	107.8	104.42	104.91	106.39	104.31	101.94	101.35	103.11	102.16	104.01	104.52	101.87	102.15	105.36	105.56	103.36	107.95	101.6	102.09	102.48	104.87	102.06	105.42	103.07	105.5	105.72	106.42	104.5	104.32	104.73	108.79	103.52	106.42	105.24	102.84	105.08	101.75	106.21	102.27	105.93	104.03	105	103.5	106	105.55	100.38	105.97
114.81	117.54	118.62	118.26	113.73	118.55	116.3	119.16	117.52	116.42	117.87	117.54	116.53	118.56	115.92	118.1	117.32	117.3	114.14	119.78	117.62	114.22	117.75	116.52	118.13	117.74	116.15	115.28	117.63	117.02	122.6	120.21	119.04	117.05	119.36	116.32	118.4	119.79	118.4	114.71	117.85	116.64	118.31	116.6	115.82	116.24	119.63	119.42	116.41	117.14
116.66	114.87	116.22	112.06	116.44	115.43	116.18	114.94	117.2	117.04	115.41	117.5	120.18	116.41	118.5	115.27	117.37	116.99	117.21	114.36	115.44	116.39	113.62	116.05	115.01	116.97	114.91	116	116.67	115.69	116.05	116.87	117.19	116.82	113.57	113.34	117.53	114.32	118.28	111.25	118.47	117.91	116.02	112.68	119.5	117.32	118.04	116.37	115.54	117.52
109.86	114.26	110.2	113.5	106.71	111.02	110.65	112.06	111.09	109.11	112.74	108.76	109.37	110.89	110.86	109.06	111.82	107.82	111	112.55	108.75	111.08	111.74	108.44	112.94	110.35	110.95	112.44	110.93	110.46	112.36	107.26	110.38	112.48	110.43	110.24	111.55	109.51	111.77	110.05	110.1	110.59	113.17	112.13	108.46	108.63	109.89	109.95	113.92	110.13
98.792	103.47	97.495	101.06	99.523	101.17	102.92	100.27	103.18	100.71	98.389	100.37	100.52	98.593	100.11	100.33	99.308	99.891	98.773	98.301	98.138	101.29	104.1	99.567	100.13	97.551	100.37	99.702	99.171	100.63	100.26	100.86	98.932	102.27	96.959	98.921	97.491	104.62	101.88	98.928	101.92	101.88	101.18	97.366	98.125	99.965	98.206	99.554	103.05	102.29
99.445	98.707	100.47	99.829	99.78	101.07	101.85	101.85	96.127	96.223	101.14	102.24	97.337	98.391	101.45	102.09	101.15	101.86	98.898	100.67	99.917	100.83	101.3	97.257	99.619	100.86	98.974	99.076	98.483	98.476	98.049	99.675	98.64	100.18	100.47	99.661	99.635	100.93	98.662	100.78	100.79	97.715	97.986	102.82	98.594	96.726	100.04	99.125	101.66	101.36
109.94	111.62	108.77	113.49	112.39	110.56	109.69	110.23	109.28	111.19	113.29	112.28	111.23	112.68	114.88	109.12	110.44	113.2	113.27	112.1	115.22	108.85	113.16	111.98	109.97	111.69	110.36	111.68	111.72	108.97	111.22	112.34	111.63	111.4	111.26	107.34	109.74	110.73	112.63	112.4	109.12	113.45	110.74	110.42	112.49	111.29	109.6	110.59	111.96	109.52
104.43	103.71	107	108.71	103.29	106.43	107.43	107.71	106.67	107.98	104.73	107.04	107.77	108.68	104.88	104.09	107.88	104.59	102.37	104.5	103.37	104.32	107.67	104.45	105.78	105.48	103.93	102.25	106.29	106.61	104.61	105.27	104.67	105.74	106.1	103.66	103.56	104.38	102.34	104.99	106.82	106.22	101.25	104.75	103.09	102.5	106.27	102.13	106.04	104.65
104.44	107.94	104.66	106.7	106.11	103.25	104.16	104.88	107.24	105.54	105.59	104.58	108.86	105.92	104.27	104.96	104.48	103.84	103.11	106.36	103.84	102.12	107.59	107.69	105.37	109.96	108.29	105	108.85	103.62	103.39	103.35	103.38	104.3	108.21	107.41	107.12	105.73	105.77	105.09	105.05	105.85	105.53	106.19	105.33	106.62	104.66	105.76	106.4	106.05
111.95	114.68	111.47	108.45	110.19	111.21	114.06	111.09	109.76	111.63	112.47	111.49	110.78	111.83	110.62	108.34	113.92	112.8	113.68	112.84	113.51	109.55	115.39	109.05	110.01	111.26	111.61	112.25	109.25	116.21	113.09	113.03	113.22	109.98	112.93	111.78	111.33	113.14	113.32	110.16	109.82	112.07	112.43	108.28	113.91	113.05	109.53	110.05	112.96	108.08
98.032	99.272	102.47	101.67	98.099	97.982	101.92	99.613	97.954	99.984	98.621	103.6	101.36	98.688	102.38	100.6	102.89	99.728	101.45	98.631	101.45	102.93	100.75	100.19	98.8	103.04	103.22	102.4	101.33	101.2	101.44	99.572	102.99	103.39	99.923	101.75	100.67	100.96	102.12	100.37	101.92	99.53	98.948	101.82	103.91	101.47	100.39	98.142	100.06	99.657
110.5	103.81	105.79	108.54	106.67	105.96	104.61	108.89	108.16	104.88	106.56	106.53	109.05	103.56	107.39	106.57	104.94	105.42	109.13	106.01	105.51	104.1	105.19	106.38	110.72	105.25	109.33	106.14	104.55	108.27	107.3	107.04	108.34	103.44	104.54	105.63	107.64	106.08	107.56	106.56	102.98	106.87	105.83	105.46	106.83	104.52	105	107.31	106.53	104.15
111.15	111.31	111.05	111.17	112.79	111.63	110.72	112.93	107.69	109.24	107.31	112.43	109.13	109.32	111.22	112.11	112.67	111.05	111.18	108.85	111.02	112.44	108.71	108.88	111.26	109.91	110.43	108.97	108.98	111.06	113.22	107.5	109.78	110.99	110.58	110.59	111.83	111.2	112.47	112.7	110.37	112.85	109.75	112.46	109.61	113.26	110.42	112.87	109.94	111.19
114.86	113.81	114.37	110.1	113.64	111.85	111.94	111.64	112.42	109.82	111.81	112.64	108.46	112.69	112.52	109.71	113.18	111.93	110.88	111.83	109.1	108.52	113.87	108.8	112	112.14	112.58	114.01	112.37	111.77	111.33	108.93	113.32	109.48	115	109.76	110.64	111.91	115.13	115.21	112.93	112.84	113.31	114.64	111.71	111.13	110.31	111.28	110.05	112.03
100.87	101.42	102.48	100.98	105.88	101.14	104.2	98.45	99.504	100.71	98.998	102.02	100.89	102.22	100.27	101.73	99.883	101.79	101.33	98.752	101.76	99.559	100.85	103.26	99.939	100.99	99.342	101.61	97.632	100.95	101.96	101.8	99.621	100.31	99.491	101.48	102.06	103.32	100.5	101.11	104.21	104.39	104.16	97.007	98.615	100.73	99.996	100.95	101.6	100.92
106.47	104.92	107.28	105.98	107.01	108.69	103.93	106.98	106.18	106.83	106.25	110.36	105.26	104.85	106.86	106.96	104.72	109.52	105.14	109.36	104.28	107.55	105.8	104.26	103.93	105.36	108.1	103.48	107.6	106.43	105.83	106.39	107.45	104.91	105.98	105.11	104.63	106.96	104.48	106.38	106.99	108.64	103.07	107.63	104.3	106.6	107.69	104.1	103.39	105.5
101.69	99.242	100.85	99.98	101.47	100.84	102.11	99.261	98.787	101.74	101.67	97.664	98.019	99.124	99.274	100.14	96.91	101.09	98.573	99.268	100.69	101.33	100.08	99.163	98.14	100.21	97.355	96.948	100.3	99.637	98.618	101.02	99.556	97.784	99.907	99.551	100.11	100.32	95.637	98.578	98.07	101.66	98.612	99.708	99.945	100.77	99.59	99.879	100.54	100.6
110.24	109.59	112.08	113.22	113.89	111.59	113.38	114.09	113.21	111.01	112	111.36	109.49	112.38	111.29	112.03	110.34	112.48	109.73	109.99	112.7	109.27	112.12	113.22	109.12	110.71	109.9	105.24	111.81	113.82	110.26	110.78	109.81	111.36	112.59	111.28	112.48	113.57	114.36	110.98	111.27	114.33	112.15	112.03	114.6	111.84	109.25	114.59	109.81	114.27
105.64	108	99.325	105.35	105.51	109.42	107.61	104.91	107.53	107.61	103.7	110.15	105.16	107.63	106.34	105.92	105.57	102.21	109.67	104.3	105.08	106.27	111.43	106.83	105.34	106.93	104.25	107.79	109.65	105.48	106.61	107.71	101.41	104.71	107.03	105.12	106.31	106.17	106.38	107.5	104.5	105.68	104.26	106.25	103.65	103.33	104.68	104.34	103.32	106.89
116.54	119.68	114.88	115.55	118.58	116.35	118.2	118.02	120.4	117.97	118.29	118.56	117.99	116.1	116.53	117.44	116.93	120.59	117.5	118.5	119.17	116.49	115.11	114.75	119.09	117.44	121.41	120.37	120.05	114.63	117.54	119.71	117.59	116.06	117.79	118.53	118.23	116.85	119.79	116.24	118.13	115.93	116.05	117.28	116.23	117.5	119.02	118.36	115.11	120.11
111.28	109.66	111.68	113.32	113.74	110.42	114.09	113.79	114.12	113.57	112.38	112.28	111.52	110.97	112.47	112.76	111.38	107.25	112.74	108.36	108.54	110.89	114.51	110.56	109.57	108.53	112.25	113.7	112.23	109.66	112.45	113.83	109.15	112.47	113.81	114.6	112.12	112.86	110.79	112.56	114.02	111.75	111.32	110.58	111.67	112.44	112.29	115.78	114.75	114.17
106.35	104.42	103.3	106.21	104.01	104.17	106.62	105.17	106.39	105.07	107.06	104.63	105.62	104.77	107.13	107.62	106.39	104.23	102.28	105.69	103.93	106.64	105.21	106.77	105.46	103.84	105.67	103.41	106.03	107.21	104.24	105.23	106.4	108.02	104.28	107.75	105.46	108.08	108.77	105.01	107.95	105.17	106.41	105.54	105.76	105.97	108.18	106.39	105.49	106.38
108.3	108.01	108.68	111.47	110.57	109.16	112.34	114.88	109.1	110.1	112.64	113.31	110.68	108	115.92	108.55	110.61	110.76	111.78	108.91	109.79	111.73	110.8	110.33	113.45	111.19	111.38	113.28	113.13	112.03	111.52	109.46	111.51	110.4	110.44	112.17	111.54	112.61	109.89	110.26	110.63	113.25	110.94	110.52	113.83	110.57	111.65	108.04	114.04	111.34
110.4	112.22	111.43	109	111.44	108.56	108.59	107.48	108.56	110.29	111.93	111.42	111.06	107.43	112.28	112.67	109.73	111.45	111.28	110.87	111.67	113.06	108.81	113.71	110.79	110.09	109.78	108.74	110.73	109.91	113.23	111.46	109.32	109.61	111.24	112.59	111.57	110.69	112.27	108.3	110.04	112.87	109.77	107.52	109.84	111.83	109.25	108.33	109.09	112.83
117.11	113.49	113.22	108.26	110.25	114.47	113.55	113.35	110.6	114.65	109.58	111.06	112.42	112.7	109.87	111.15	115.31	114.2	108.31	112.56	113	111.01	111.49	114.08	111.5	110.14	113.57	114.37	113.03	113.26	115.06	111.95	112.13	112.63	111.39	114.5	113.29	113.72	110.55	115.59	110.18	111.82	110.42	113.77	112.58	115.27	114.06	113.78	114.46	114.6
105.27	103.86	105.7	109.01	107.14	105.73	104.32	104.79	106.27	108.21	108.57	103.55	106.67	107	104.39	106.29	104.78	104.09	106.12	102.81	107.31	105.89	106.84	104.46	108.32	105.07	108.27	104.39	103.96	104.58	105.1	107.05	107.07	107.34	102.65	108.07	102.74	105.23	106.52	104.52	107.62	105.48	109.28	104.99	105.36	103.79	103.31	108	108.49	106.4
105.91	104.8	105.48	105.64	105.98	106.81	107.72	105.7	107.18	108.08	105.31	104.16	105.96	107.83	107.9	103.42	107.41	107.76	107.91	105.57	104.11	104.37	108.57	106.42	107.3	107.59	104.22	109.81	109.14	110.21	107.33	105.97	107.27	108.29	104.83	107.49	107.07	108.36	105.51	105.41	103.16	107.18	102.53	102.27	105.72	104.11	107.21	109.18	104.64	104.35
104.21	102.04	106.5	104.54	105.96	103.79	108.56	104.07	103.67	101.93	103.8	106.54	103.75	104.91	104.46	104.03	104.94	105.39	107.43	102.67	103.62	106.52	104.74	101.38	102.1	104.34	103.92	98.137	105.18	102.37	105.12	103.2	105.77	102.26	104.58	103.19	101.03	101.49	104.16	103.6	104	102.5	105.05	105.11	106.09	102	102.61	103.6	101.67	105.31
112.03	112.64	110.72	111.66	111.9	111.95	111.31	111.59	112.93	110.58	111.69	110.96	112.9	110.32	110.98	114.14	113.44	110.52	112.99	115.01	113.72	112.31	114.34	112.15	111.01	114.61	109.74	114.1	112.06	110.6	113.36	111.21	111.94	112.09	112.56	115.43	111.8	113.05	110.67	111.88	109.05	112.18	110.04	112.62	110.63	115.19	112.35	113.17	114.64	112.5
109.02	107.96	106.44	103.55	107.49	102.83	106.84	106.09	104.93	106.12	103.79	103.32	104.95	105.46	104.5	107.07	106.26	107.93	105.19	106.7	108.36	106.75	104.94	109.43	103.65	106.76	104.86	104.43	108.55	104.38	107.48	110.65	104.08	106.58	105.95	106.17	106.66	105.81	109.33	107.21	107.08	100.56	106.34	109.5	107.73	107.73	104.45	105.4	104.97	107.15
107.8	106	106.06	104.29	106.07	102.05	106.18	106.67	104.85	109.48	103.13	107.53	108.07	105.51	107.33	106.47	105.76	105.53	104.39	105.76	103.56	105.57	106.8	105.73	107.25	106.9	103.72	106.68	102.94	106.87	103.42	108.21	104.46	107.32	108.05	106.41	105.75	103.54	102.59	105.85	105.56	107.92	104.62	108.42	103.93	102.03	106.92	104.06	106.56	103.9
108.77	111.95	111.68	111.07	113.05	112.05	109.18	109.3	112.61	107.27	109.5	113.29	110.51	110.44	108.31	113.33	110.67	114.17	110.02	112.84	109.91	109.85	112.13	112.1	110.62	113.77	110.66	107.89	109.34	111.19	112.83	108.28	109.34	111.39	109.22	111.85	113.68	111.89	113.84	110.2	111.48	109.53	110.83	111.33	111.2	114.13	110.72	111.64	109.76	113.33
105.25	103.46	104.63	103.39	106.23	102.62	104.44	104.54	104.71	103.18	106.49	104.73	105.24	105.59	105.24	103.4	103.49	102.7	105.26	100.72	104.02	101.84	108.67	102.77	101.96	103.86	101.73	102.39	104.7	103.63	105.07	107.72	106.89	107.79	102.28	103.74	104.8	108.7	104.78	103.08	102.81	103.83	105.57	105.22	105.88	105.02	102.4	104.38	107.06	104.53
103.24	99.888	98.484	99.904	101.02	98.275	102	101.64	100.08	97.791	100.88	100.76	98.984	101.61	99.781	102.61	101.59	97.282	100.27	98.985	100.33	104.12	101.4	100.28	103.23	102.48	101.69	101.23	100.57	100.2	99.969	101.44	98.893	100.1	101.32	99.195	100.92	100.81	100.83	102.99	101.02	99.269	96.709	102.48	99.524	100.63	99.571	99.137	102.91	99.827
110.18	109.91	113.32	109.11	111.11	115.38	110.16	111.91	113.06	115.74	111.06	112.51	112.65	109.83	109.16	111.5	112.81	109.08	111.63	108.85	110.57	112.47	112.43	110.1	112.69	112.72	113.19	113.91	111.65	111.03	112.28	112.57	109.05	114.04	114.67	108.58	109.2	112.82	111.49	109.54	114.54	110.66	111.61	110.69	112.03	112.68	113.26	112.67	110.86	110.37
104.14	106.02	104.83	103.62	104.58	103.59	105.84	104.47	105.2	103.65	102.11	106.47	102.61	106.69	106	100.99	104.71	103.28	102.96	103.56	106.31	104.55	102.95	107.81	104.28	105.1	106.29	103.55	103.44	103.93	103.43	105.95	103.93	104.27	105.45	105.9	106.28	102.94	103.12	103.12	102.88	103.14	102.66	104.83	105.38	108.85	105.18	102.6	104.44	102.47
119.67	116.83	117.28	117.7	120.07	115.37	118.14	119.39	117.57	119.51	115.89	118.97	120.12	115.55	118.78	120.41	114.5	116.88	113.5	116.41	118.64	117.54	116.84	115.94	119.56	118.74	116.26	117.09	116.92	113.67	116.27	118.56	117.86	122.91	118.3	117.23	116.58	118.02	117.2	120.16	119	118.49	113.4	117.04	116.94	118.16	118.63	119.43	120.26	119.42
105.87	104.1	105.37	104.69	106.05	104.5	105.89	106.05	105.97	108.6	107.27	104.73	105.6	106.09	108.72	106.77	107.46	108.01	106.08	105.68	104.95	106.91	106.74	107.13	104.02	107.23	106.99	107.67	104.52	110.33	104.93	104.5	106.69	106.07	103.63	104.53	105.87	104.61	104.1	107.15	107.45	111.32	104.6	108.86	108.47	107.01	105.73	104.66	105.84	104
106.13	102.74	108.25	105.68	102.6	103.05	107.15	103.41	102.8	106.59	104.88	107.34	108.28	104.57	106.63	104.49	105.6	106.61	105.77	106.19	104.56	105.11	104.63	107.6	104.13	104.95	104.68	109.03	107.29	105.56	107.92	106.41	109.12	107.44	106.48	104.32	104.85	107.07	105.23	107.78	106.17	107.08	105.03	108.2	107	104.69	103.83	104.1	105.43	107.66
114.49	112.63	112.79	113.94	113.36	111.72	111.86	112.25	113.11	113.18	111.47	108.41	110.31	110.68	109.85	111.47	111.56	111.23	113.23	110.76	110.47	113.04	110.23	114.21	114.81	112.44	113.43	115.85	111.26	109.05	112.16	111.47	113.16	112.26	114.58	116.17	111.95	112.11	109.48	110.91	110.89	113.64	113.2	109.62	112.61	111.36	114.83	110.8	109.95	111.69
110.6	113.28	114.63	112.03	111.06	112.55	111.96	112.85	112.24	111.35	112.85	111.34	115.16	113.26	113.22	109.85	113.68	112.39	112.49	110.42	115.38	111.63	111.92	109.64	109.28	109.88	113.45	110.16	112.24	111.47	111.66	113.03	111.23	111.4	115.09	111.81	110.72	111.72	110.19	112.37	110.89	108.36	110.35	113.03	110.03	109.68	111.04	113.48	109.53	115.07
106.93	103.64	106.48	106.28	103.8	106.96	103.99	104.44	105.86	104.41	105.12	105.56	104.05	107.6	108.6	104.37	106.41	105.91	108.28	108.33	105.7	107.9	104.72	103.38	106.77	105.76	108.36	106.15	107.35	106.23	104.8	106.07	107.36	105.6	106.05	107.36	105.46	107.61	107.01	108.99	105.02	103.15	105.5	103.07	106.87	105.51	107.62	103.69	106.28	107.12
109.81	110.35	112.72	112.05	112.27	113.33	113.48	110.83	111.68	112.91	108.92	117.35	113.31	113.25	109.93	114.99	110.02	112.47	113.75	112.25	111.24	116.24	112.2	113.94	111.55	110.37	109.57	113.65	111.22	109.34	110.16	112.47	112.95	112.18	113.93	113.51	113.9	108.67	114.11	113.71	116.06	113	111.8	111.25	110.42	108.39	111.25	112.15	112.85	112.03
100.3	98.375	101.03	100.27	100.26	97.29	101.05	101.01	99.813	102.5	102.35	97.081	97.718	102.27	97.894	99.766	98.969	99.707	98.384	98.88	97.794	99.013	100.26	100.3	98.494	98	100.19	100.43	100.17	97.557	98.603	102.22	100.87	98.14	99.887	101.8	99.922	101.33	94.963	100.79	101.29	97.371	97.742	103.17	102.38	100.17	98.872	97.902	97.663	98.512
99.242	101.96	101.86	97.519	103.76	101.87	100.29	100.26	97.609	99.117	97.796	97.88	97.832	100.12	98.839	98.262	98.533	98.682	103.1	103.9	99.493	97.668	96.99	97.523	96.039	100.71	101.47	97.967	101.07	98.581	98.583	96.082	99.844	99.943	102.17	97.626	102.04	100.37	102.84	97.128	99.708	96.403	101.64	99.518	98.527	97.635	102.93	97.425	100.85	97.547
116.05	119.98	118.09	118.43	117.27	117.14	118.77	115.41	121.62	118.34	120.08	116.5	118.94	118.9	120.5	117.41	120.74	117.35	119.89	116.54	116.66	119.16	118.76	117.19	116.05	116.63	114.6	118.77	119.65	118.23	114.75	117.41	118.59	116.25	117.38	115.58	119.55	117.05	118.18	118.46	116.87	119.48	121.42	117.85	116.75	119.57	115.26	116.28	115.95	114.63
118.99	117.73	118.45	114.44	117.29	122.93	116.11	116.85	115.6	117.48	118.49	118.3	119.63	117.64	115.16	116.19	117.17	116.94	116.5	113.57	116.51	116.3	117.96	119.87	114.01	114.54	117.04	117.5	115.85	117.93	118.02	120.63	118.62	119.02	116.36	119.04	116.9	118.14	119.04	118.32	114.72	118.14	117.33	119.78	114.56	119.53	119.02	121.48	120.14	120.66
101.83	100.63	101.12	99.563	101.32	102.8	98.582	102.44	98.516	99.656	103.03	99.964	104.11	99.749	100.41	103.24	102.13	99.895	101.64	99.652	99.487	101.42	102.48	99.808	98.391	99.852	99.14	101.21	98.705	102.23	98.73	102.42	97.203	99.761	100.24	101.53	103.23	100.13	99.216	99.918	100.36	100.66	100.5	100.51	101.26	102.07	104.01	97.182	102.81	100.98
105.58	105.3	105.21	108.35	108.8	105.37	105.27	106.32	106.84	103.04	105.96	107.56	107.81	105.93	108.9	108.92	104.87	107.39	107.26	107.88	107.63	107.86	105.81	108.04	110.53	108.96	110.66	106.85	107.49	110.52	109.71	107.18	108.94	104.91	108.03	106.79	106.84	106.3	106.88	107.67	108.96	109.55	105.75	105.63	107.04	106.45	104.9	104.92	104.29	106.3
107.45	106.13	103.99	103.98	107.71	104.19	103.7	105.69	107.41	103.91	104.06	104.94	103.47	106.19	111	104.23	108.62	105.64	106.53	105.44	107.11	108.13	107.94	108.77	107.73	106.43	105.57	106.21	108.43	103.79	109.01	104.94	105.21	104.17	107.57	104.29	106.5	108.02	104.85	106.12	101.48	108.11	107.61	104.65	107.16	106.2	103.61	106.84	108.61	105.49
105.35	107.61	108.37	105.2	107.38	106.78	106.11	105.25	106.95	108.38	106.04	107.1	106.91	106.04	107.04	105.47	107.15	105.36	102.85	104.17	103.97	108.12	105.91	105.84	106.55	103.87	107.19	106.05	107.46	104.54	104.23	105.03	106.86	106.24	104.82	104.8	105.08	103.7	106.37	103.59	102.29	103.82	102.37	106.92	106.05	106.19	108.39	103.55	107.33	105.01
109.16	111.21	109.05	110.25	113.16	111.04	109.2	110.47	112.92	111.38	108.36	114.09	115.76	111.2	111.34	110.82	107.47	110.26	111.13	110.89	110.3	111.26	114.59	112.07	108.32	112.18	112.58	110.34	111.57	112.14	111.13	109.21	111.44	110.58	110.46	112.35	110.21	107.77	111.79	108.22	113.29	114.38	110.42	114.28	111.95	112.55	110	110.97	110.78	110.26
106.49	106.69	107.21	106.88	103.52	107.06	104.7	108.04	107.29	104.57	107.21	106.05	106.01	107.07	109.48	108.08	106.98	106.61	105.14	107.45	108.04	104.59	106.33	107.04	110.32	107.3	105.3	106.17	108.95	107.28	109.01	106.35	107.93	108.51	105.96	105.56	106.47	106.87	109.41	104.11	107.03	108.35	104.4	104.89	105.37	105.1	106.09	104.23	108.26	108.88
103.85	105.14	104.87	105.77	105.75	101.12	103.06	104.26	103.03	103.37	102.63	105.87	106.4	104.27	101.73	101.64	104.73	107.63	102.08	105.18	106.68	105.25	101.47	106.11	106.68	101.64	104.84	103.85	105.67	104.03	105.1	105.11	103.86	104.86	107.72	108.64	103.93	107.24	106.06	106.7	107.02	104.93	104.15	106.59	98.651	104.03	104.99	101.52	107.05	103.11
110.74	113.39	112.55	112.17	110.95	111.6	110.34	115.34	112.11	113.05	111.08	112.5	111.84	108.49	111.96	109.97	109.08	113.24	111.34	109.43	110.95	110.31	110.78	112.27	111.95	111.24	110.85	112.29	108.27	110.62	110.89	115.84	108.96	109.86	114.27	111.66	108.28	110.7	113.7	112.3	112.69	110.18	109.46	107.28	108.49	110.74	111.75	112.73	109.12	113.81
100.47	97.85	102.56	99.583	103.08	98.379	101.61	100.46	97.76	100.7	100.08	100.98	99.005	100.23	99.504	97.989	99.195	101.76	102.18	96.921	99.783	98.599	100.36	102.7	102.4	99.168	101.29	98.624	104.66	99.471	101.09	98.996	101.68	101.23	100.9	104.45	102.52	102.03	100.02	101.08	101.88	103.18	101.06	100.42	99.308	103.91	100.32	97.697	99.725	99.86
111.61	109.38	111.62	111.84	107.3	114.12	109.29	110.22	111	107.26	110.2	108.9	111.38	109.72	108.61	108.03	110.09	111.55	111.08	111.36	110.62	109.14	110.68	110.04	111.27	107.66	111.37	110.85	111.11	110.49	108.98	112.76	110.82	110.68	109.36	111.02	108.6	110.16	110.06	108.71	114.03	112.19	108.31	108.86	109.04	108.11	108.74	110.02	111.27	110.4
111.13	112.39	111.25	109.82	110.88	110.07	111.67	111.68	111.97	112.13	114.14	108.82	109.91	109.96	111.18	112.45	113.05	110.89	111.97	111.66	113.5	108.54	111.78	113.9	111.42	109.74	110.03	110.89	113.82	113.82	110.93	112.47	111.91	108.63	110.08	111.24	111.28	112.28	110.28	114.25	113	108.74	113.33	113.41	112.78	112.64	108.57	114.04	108.67	113
114.97	115.17	112.68	111.57	112.74	112.38	113.86	112.73	115.5	113.64	114.73	109.37	113.93	115.03	111.34	112.37	113.94	117.15	115.81	114.21	108.4	110.96	110.99	113.87	110.2	115.56	112.6	110.8	113.94	111.49	112.1	116.38	114.63	111.94	112.83	117.14	113.69	111.78	112.1	110.04	112.22	113.87	113.6	111.34	112.08	115.32	110.24	111.61	111.7	113.84
106.97	106.26	103.75	106.49	107.63	107.59	107.36	110.84	107.04	105.33	105.51	107.37	108.64	107.96	108.38	106.44	108.83	105.78	104.85	109.81	107.07	109.34	106.35	107.38	104.83	103.58	108.74	105.79	108.44	106.34	105.28	106.69	105.58	106.49	103.56	105.75	104.94	111.46	103.8	109.92	108.7	106.13	106.54	102.63	110.83	109.01	109.63	106.58	105.66	108.7
105.76	105.6	106.25	105.52	102.7	105.33	105.18	106.11	103.4	104.17	107.55	106.24	104.85	102.34	104.85	108.04	106.52	106.6	104.37	105.16	105.65	104.02	104.95	104.95	105	104.83	106.73	107.45	105.37	105.08	106.06	106.79	106.8	104.48	106.84	103.89	106.89	109.5	107	106.32	105.53	108.53	104.06	106.69	107.62	105.83	109.15	105.4	106.78	106.91
102.38	108.04	105.56	105.27	104.99	109.55	106.01	106.12	107.52	104.83	105.18	107.84	106.05	105.95	108.31	108.89	104.7	106.96	106.76	106.85	107.27	108.92	107.18	107.19	108.15	109.67	106.15	105.79	107.99	108.26	104.5	109.59	106.72	107.27	106.79	106.66	105.55	106.71	106.6	109.12	103.13	104.54	103.97	106.02	107.48	107.97	108.12	107.2	104.21	104.07
102.8	105.24	102.77	106.28	100.23	103.77	105.18	103.62	106.69	106.28	105.26	104.57	101.54	103.28	108.04	107.54	106.17	107.09	104.41	106.62	105.55	107.3	103.52	105.22	106.64	104.88	106.45	105.37	103.15	104.62	104.7	103.62	102.82	107.59	105.52	104.34	106.68	103.66	104.63	106.36	105.53	105.66	104.17	107.06	106.99	104.63	106.16	106.99	105.14	103.36
111.06	112.92	109.65	109.28	111.15	111.66	109.09	110.37	108.49	110.92	110.46	109.7	109.64	113.07	110.15	109.88	110.89	106.57	110.31	111.9	111.2	105.19	111.73	112.18	111.37	112.21	110.21	108.15	113.01	106.38	111.87	108	109.31	108.22	110.02	111.77	110.38	110.05	111.38	108.07	105.77	110.66	108.53	107.34	107.01	109.13	108.98	111.02	107.05	108.58
114.02	111.35	111.31	108.83	113.89	110.83	110.58	112.02	110.8	110.77	113.06	112.86	109.05	112.23	113.43	113.5	110.29	113.6	111.87	114.34	113.39	110.05	112.32	112.92	111.63	114.53	111.59	113.64	113.02	110.64	114.03	113.49	113.68	113.7	111.59	113.25	113.33	108.09	115.33	115.95	111.08	114.05	110.77	113.68	113.3	115.84	111.68	112.56	113.51	112.09
104.67	106.87	105.77	102.38	104.74	106.05	106.85	107.08	106.98	107.29	106.07	105.49	104.46	103.95	105.68	104.14	103.09	105.67	105.1	104.78	103.3	105.82	107.69	105.82	106.83	106.93	106.55	107.32	107.52	105.54	106.71	107.44	107.71	105.87	105.05	102.72	103.48	104.82	104.13	107.08	103.09	104.7	105.64	103.01	103.31	107.54	106.06	104.24	104.47	105.02
104.99	107.33	106.05	105.44	105.48	105.82	108.11	108.26	107.91	106.59	109.1	105.9	103.98	104.98	107.15	104.69	106.16	107.39	108.08	107.11	106.43	108.33	107.51	105.67	107.03	104.31	108.18	108.31	108.95	106.43	106.13	103.98	102.56	106.76	104.83	104.2	106.33	104.8	109.73	105.57	104.08	106.13	109.9	108.21	107.53	104.09	106.09	106.58	106.6	107.05
106.77	107.28	104.75	104.69	103.41	104.34	107.28	104.47	103.78	104.95	103.6	106.34	106.62	103.09	106.36	104.41	106.77	105.06	106.59	100.81	104.41	104.7	105.14	103.79	102.87	106.68	100.74	106.29	101.83	106.54	102.32	102.64	103.65	107.22	103.2	107.13	104.2	106.38	102.52	104.79	108.44	105.72	105.41	103.79	104.2	106.55	103.28	100.73	105.16	106.83
116.76	117.99	118.22	116.24	119.54	117.19	119	119.74	117.15	119.08	117.5	118.65	115.92	116.77	114.49	120.83	115.12	120.44	118.25	117.35	119.52	118.44	114.81	116.82	117.03	118.2	117.06	119.43	117.31	117.5	115.52	114.46	115.89	115.81	116.37	119.4	115.94	117.75	119.19	116.31	119.21	121.38	117.42	114.6	117.17	119.31	119.19	121.08	119.15	116.54
108.52	106.63	104.65	103.49	105.67	108.35	105.21	105.57	106.08	105.6	103.72	106.64	108.71	105.38	105.45	107.49	106.64	102.77	103.21	109.56	107.76	109.98	109.32	106.64	101.21	105.91	108.44	104.79	105.84	110.55	105	104.61	104.91	106.36	104.46	107.8	106.53	105.97	105.88	107.26	104.97	104.29	105.08	106.39	101.18	106.18	107.02	104.65	104.27	106.26
115.42	115.89	116.79	118.37	116.54	119.64	117.54	115.69	115.91	120.64	119.53	117.28	119.23	117.48	119.6	116.91	117.52	120.02	118.7	118.9	115.48	120.7	118.46	117.65	118.61	114.39	118.28	115.95	120.16	120.27	120.22	114.2	119.56	117.15	117.33	119.23	115.85	116.94	120.46	115.98	119.02	119.55	118.71	115.03	115.61	114.94	116.53	114.75	119.05	117.69
98.435	99.826	99.054	98.275	97.942	99.514	101.64	96.956	96.35	98.41	99.706	100.88	99.078	101.08	99.263	98.602	99.639	98.764	99.19	100.42	96.564	100.7	99.033	104.43	102.51	99.7	102.87	99.29	98.67	100.55	99.662	102.08	97.902	100.56	101.11	101.55	100.38	101.35	99.279	100.2	100.16	96.702	104.19	103.62	99.355	98.171	100.13	96.355	96.007	97.295
103.43	107.38	106.47	107.68	106.29	106.29	105.53	103.05	106.11	107.61	105.42	104.05	108.4	105.41	106.63	107.95	104.45	108.01	103.22	105.21	105.95	102.65	105.35	110.02	105.32	107.97	104.4	104.37	104.88	106.72	108.7	107.05	106.11	108	106.89	104.12	107	103.15	106.19	106.47	104.5	104.72	104.44	104.07	109.78	105.49	105.59	107.88	106.91	104.89
110.66	109.88	111.75	110.4	109.52	114.76	112.23	110.12	113.19	109.81	106.67	110.45	110.53	109	111.65	108.24	113.25	111.72	110.84	111.38	111.04	107.9	111.88	112.59	109.27	114.89	111.27	111.12	109.8	110.44	110.34	106.96	107.55	108.67	111.38	111.22	110.84	109.56	111.66	112.54	112.64	111.53	111.94	110.9	110	110.68	112.25	110.35	110.84	110.81
105.37	103.99	107.01	105.84	107.25	107.54	108.14	107.33	107.03	105	106.56	108.39	108.22	106.67	105.93	105.02	109.73	107.58	106.51	107.15	109.26	104.43	108.09	106.16	107.41	106.04	105.4	105.37	106.32	106.08	105.15	103.66	105.21	108.16	103.51	107.29	105.22	105.51	105.25	102.15	104.9	105.66	106.42	107.47	106.6	107.75	108.66	105.41	106.85	105.11
113.1	109.88	111.95	115.66	109.19	110.82	105.62	111.57	113.57	111.36	109.08	112.27	108.31	110.8	108.3	110.17	107.19	110.01	110.39	110.51	113.44	111.65	110.13	108.94	111.14	109.72	110.7	110.29	112.3	111.22	109.25	110.39	111.76	111.35	112.05	112.18	110.23	110.18	110.42	110.26	109.35	109.36	110.67	110.99	111.09	111.15	112.21	113.87	112.23	113.14
98.962	98.037	97.424	95.077	101.61	100.79	96.941	100.38	98.91	99.358	100.36	97.107	100.36	99.576	98.047	99.714	101.82	102.67	102.37	102.61	101.54	98.835	101.88	98.048	97.38	101.58	100.89	99.752	99.63	99.703	99.829	96.343	99.256	97.84	97.581	100.01	96.946	100.75	98.568	101.93	96.471	99.56	102.58	102.79	103	100.92	99.268	98.879	99.022	100.63
111.43	111.68	113.64	110.67	111.51	111.11	110.59	110.62	111.49	116	116.33	113.32	112.31	112.21	109.9	112.88	112.68	112.95	114.49	110.28	113.76	111.15	113.86	110.4	112.72	112.02	112.24	109.18	109.67	114.37	112.07	115.94	114.77	112.01	115.71	112.72	110.68	110.42	109.81	110.09	105.98	113.06	113.05	112.44	113.13	114.21	111.52	113.5	112.21	109.29
117.81	118.29	117.58	118.32	117.42	113.4	118.47	115.35	118.76	120.33	118.2	116.81	113.86	116.53	118.65	117.8	119.22	116.51	115.55	119.07	117.08	118.25	119.02	117.86	117.71	114.8	115.64	119.08	115.26	115.48	120.48	118.95	117.43	117.15	119.05	116.64	116.05	120.18	117.95	122.77	118.05	117.3	115.97	118.3	117.6	117.29	116.2	117.24	121.16	119.39
108.76	105.43	108.57	105.48	109.5	106.93	103.96	105.56	105.27	107.42	106.04	105.77	108.12	103.78	107.25	106.45	107.82	105.13	107.07	106.11	106.63	107.78	104.41	103.75	106.88	108.07	107.17	107.63	104.82	104.39	109.14	108.92	107.69	105.62	103.73	107.11	103.58	106.62	106.17	107.44	107.57	108.79	105.64	104.34	107.99	106.14	108.69	106.7	104.63	105.13
110.53	111.84	109.63	109.91	109.38	106.31	108.8	109.62	111.11	111.71	110.45	107.96	110.94	106.88	108.22	109.8	109.09	110.22	107.6	110.18	111.11	109.21	109.96	109.42	111.54	112.89	106.92	110.31	108.42	108.14	111.42	111.05	112.1	107.46	110.89	110.73	108.97	107.27	107.96	111.15	107.86	109.29	106.65	110.46	109.03	111.78	107.25	107.24	108.97	110.75
114.64	110.95	108.44	110.05	112.7	112.3	113.24	111.14	108.97	110.85	111.42	114.16	114.07	111.65	110.06	112.5	109.77	112.41	107.9	114.9	112.52	112.88	109.69	111.81	107.93	109.36	108.9	110.27	111.44	110.27	110.91	110.73	114.2	110.88	110.94	109.31	109.79	112.83	110.27	112.44	110.46	110.8	111.57	110.94	110.97	110.96	112.03	110.84	113.66	108.78
103.41	104.23	99.914	101.05	98.695	102.39	101.6	103.18	101.93	99.498	103.33	100.55	102.96	103.46	102.25	98.422	102.09	102.56	101.31	99.053	102.34	99.827	100.74	102.34	100.39	101.37	98.941	99.922	100.97	101.55	100.27	99.235	99.446	100.66	99.608	98.827	101.29	98.517	100.19	103.4	101.84	102.18	99.183	98.853	100.02	100.17	99.056	100.46	98.961	100.83
109.83	111.92	110.88	110.15	112.55	108.26	110.97	110.16	109.41	106.55	107.07	110.09	112.77	110.94	109.48	113.38	108.92	112.69	111.02	111	110.67	110	108.94	107.1	108.51	110.27	108.73	111.28	112.21	109.92	111.2	110.11	107.88	108.18	111.73	109.75	108.08	108.42	110.1	111.08	108.4	109.25	111.48	109.85	109.45	105.9	110	108.85	106.29	110.14
109.93	112.25	110.87	108.18	109.08	110.95	109.85	108.82	112.96	112.84	108.88	108.61	110.16	111.89	110.32	109.33	111.09	109.48	109.39	107.39	111.65	109.98	108.51	111.76	111.76	111.63	108.82	110.46	114.01	112.75	111.31	110.88	111.17	110.85	111.44	106.99	108.01	110.53	111.26	107.35	109.92	109.03	108.83	111.02	107.59	111.47	110.58	108.83	108.94	111.11
104.32	105.2	106.14	107.13	108.96	107	105.76	104.52	106.09	103.32	103.17	105.39	107.28	104.17	101.84	108.06	107.33	102.9	105.55	104.2	105.24	105.88	105.49	106	106.01	108.48	109.21	105.5	103.79	104.7	104.12	105.94	105.94	105.86	103.36	105.71	104.92	106.55	104.63	106.06	105.73	104.95	108.85	105.09	107.22	105.56	110.26	104.99	106.06	105.48
109.63	107.26	106.39	105.33	105.46	104.68	105.88	109.86	107.2	106.59	109.76	107.86	103.87	105.6	105.05	106.08	107.7	108.27	104.1	107.83	106.67	106.71	104.68	106.81	105.28	108.85	107.09	108.15	108.92	107.23	104.49	107.54	108.23	107.66	107.92	109.84	106.26	105.58	108.18	109.21	105.73	106.58	106.6	105.84	106.38	104.6	107.94	108.74	106.38	106.79
105.32	106.08	105.23	106.5	104.7	105.24	105.56	104.5	109.11	108.14	106.32	108.78	106.08	108.66	108.05	110.96	107.01	107.02	106	106.13	106.27	112.01	108.08	105.59	106.4	109.04	109.1	108.4	106.87	105.33	107.81	107.69	108.14	102.41	103.18	108.86	109.11	106.53	104.15	102.19	105.66	106.41	106.12	108.1	109.75	104.51	107.91	106.56	103.73	105.49
104.05	104.51	103.69	105.25	103.09	103.35	104.91	107.78	107.51	106.83	102.94	106.95	103.37	107.09	104.97	105.54	105.97	106.85	105.58	105.47	106.25	104.65	102.98	106.82	107.02	104.83	104.09	104.9	101.15	104.05	105.36	103.37	102.53	108.29	104.41	107.33	106.33	104.9	107.43	105.04	105.72	104.16	105.87	102.13	103.35	103.11	105.43	104.62	104.33	105.26
104.32	107.16	107.16	104.36	104.21	104.46	105.08	104.27	106.79	107.25	106.4	106.76	104.1	105.96	105.46	108.12	103.13	102.96	105.9	106.86	106.2	105.37	106.79	103.17	105.14	104.61	106.91	100.93	106.38	104.65	103.95	105.36	107.43	104.52	103.59	103.51	105.13	106.22	105.53	103.85	103.92	101.86	104.15	105.09	104.39	104.75	105.42	103.39	102.8	107.37
110.24	109.24	108.58	112.79	109.2	110.7	112.37	111.06	109.66	108.41	111.51	111.72	109.05	112.41	110.72	114.22	111.88	108.75	109.96	110.12	111.44	112.69	112.62	110.26	114.58	107.75	111.1	111.9	114.04	109.95	110.89	107.57	112.9	114.94	112.53	108.66	111.03	114.4	111.46	112.56	110.44	114.05	112.32	108.71	108.6	108.44	111.21	109.05	115.18	111.69
112.09	111.01	113.13	108.32	111.6	111.18	108.52	112.36	111.07	112.14	110.71	112.45	110.28	110.33	108.66	111.68	113.65	115.84	111.9	112.99	111.65	114.65	114.27	109.33	112.94	112.4	111.09	111.6	111.39	113.31	112.12	110.34	110.34	109.63	109.08	110.87	112.04	113.25	111.48	111.78	109.56	113.72	113.59	109.63	112.08	109.93	111.43	112.08	109.88	108.97
110.37	111.27	108.81	111.04	113.18	111.93	112.45	110.58	111.31	112.26	113.73	110.8	112.12	108.61	108.67	111.37	107.15	112.21	109.86	111.21	111.88	109.87	109.88	111.57	113.17	108.37	110.37	113.75	107.03	110.14	111.05	112.3	109.94	113.21	114.27	110.3	111.04	109.93	110.13	109.31	112.47	108.29	111.84	110.2	111.32	112.12	110.7	108.52	110.4	111.14
98.064	98.474	97.472	100.86	99.158	100.72	100.85	100.16	98.987	99.736	100.95	97.492	102.3	94.762	98.639	99.493	102.06	103.14	101.54	95.776	98.265	102.79	104.06	100.6	97.811	98.73	96.637	100.66	99.373	101.54	99.65	97.613	98.982	98.78	99.544	101.25	98.652	101.31	99.336	101.42	100.16	99.214	98.827	97.993	99.359	97.224	98.856	98.316	101.99	98.118
108.96	108.38	109.64	102.66	106.04	104.1	103.48	108.85	105.69	105.72	104.91	108.47	106.5	107.26	105.65	107.53	104.94	107.14	103.45	107.56	108.45	106.93	105.56	104.35	105.64	107	106.14	106.97	107.49	109.79	108.84	107.53	107.89	105.42	105.58	106.42	106.37	107.98	107.14	104.17	108.09	106.56	104.25	104.19	109.71	108.78	106.32	106.58	108.01	105.12
101.15	101.65	96.026	98.913	101.14	100.76	100.87	104.57	102.56	99.452	99.081	98.154	100.19	99.405	99.587	99.58	97.916	100.82	99.217	99.032	100.44	100.49	99.285	101.46	102.02	101.36	100.71	102.09	102.73	104.4	99.152	99.847	99.039	101.29	101.29	101.33	99.588	103.84	100.81	99.71	102.81	101.88	101.76	99.577	94.905	101.59	99.74	101.38	98.446	98.699
104.84	102.94	105.3	106.72	105.18	110.05	105.84	105.59	106.45	103.55	104.4	104.2	105.01	103.7	105.58	108.05	105.67	107.54	106.37	108.98	105.27	103.44	109.43	108.46	104.6	105.56	106.6	103.46	106.07	104.8	101	108.62	104.35	104.8	104.36	106.59	104.16	106.74	106.64	109.63	104.89	106.57	107.66	105.78	105.53	103.28	107.35	104.56	108.83	106.09
109.22	112.19	111.33	110.39	108.52	109.67	108.83	111.67	112.86	109.5	114.52	112.09	113.18	108.02	111.33	109.93	116.65	113.21	110.44	112.85	111.24	114.08	111.75	113.64	111.46	110.51	111.92	110.6	114.02	110.95	109.48	109.66	108.87	111.89	109.09	111.94	112.94	109.56	111.33	112.67	111.06	109.68	112.11	110.49	112.16	113.06	113.2	108.86	113.61	111.65
101.89	100.91	99.828	99.792	101.52	98.537	98.638	98.656	99.936	97.818	104.23	105.83	103.97	99.779	97.481	101.31	100.1	99.303	99.615	101.32	99.493	99.785	98.205	98.842	102.1	99.882	100.08	103.52	102.21	100.59	100.03	101.07	101.69	96.091	100.62	103.66	102.37	100.64	101.8	101.1	97.036	104.41	100.42	101.1	100.57	99.975	99.67	98.586	100.78	99.181
107.34	107.69	102.57	106.95	103.75	106.75	104.35	105.51	106.22	108.34	103.49	105.14	108.02	103.76	101.84	107.96	107.57	106.03	106.21	104.81	105.14	103.12	107.7	105.86	107.92	103.3	107.23	103.74	106.28	105.04	103.27	106.23	104.4	104.5	107.84	104.41	104.84	104.21	105.62	105.64	107.19	104.67	101.24	104.05	106.67	106.48	106.38	102.77	105.61	104.43
107.53	106.32	110.44	106	104.16	107.63	104.63	104.76	105.48	104.93	106.44	106.38	105.14	107.45	107.18	102.61	104.32	104.68	104.65	102.17	105.08	107.26	103.85	105.3	106.25	105.64	107.66	107.49	106.01	107.22	104.19	105.91	106.78	106.78	105.78	105.05	107.12	105.41	108.14	101.8	106.52	110.53	104.39	107.02	104.1	105.57	107.05	106.08	107.9	107.05
104.74	107.68	102.97	105.78	103.09	105.57	104.55	105.1	105.85	102.18	102.78	102.94	107.44	104.84	105.85	102.92	102.6	104.71	104.55	106.74	102.73	104.64	102.75	105.8	106.1	102.48	107.23	104.83	101.51	102.71	101.93	106.1	104.48	104.42	104.86	105.4	106.42	104.98	105.43	102.14	107.65	106.17	106.59	104.94	102.67	104.67	103.11	103.6	106.69	104.26
111.71	111.54	110.88	113.1	112.16	112.44	110.49	111.61	112.45	111.67	112.62	113.31	113.43	111.72	111.14	114.28	111.87	109.37	109.82	112.65	111.29	111.56	112.94	111.08	110.23	111.01	111.21	111.49	110.27	113.82	112.68	113.86	111.83	112.86	112.32	108.91	113.37	111.9	112.02	111.32	111.05	111.06	106.36	112.94	110.55	113.75	110.08	112.03	113.1	110.62
107.16	106.2	107.41	104.18	105.18	105.57	102.88	107.17	105.81	105.56	107.98	106.82	104.4	105.37	102.38	103.64	109.94	103.81	108.04	106.86	103.49	107.43	107.2	104.42	103.71	108.88	107.44	107.24	103.85	106.71	107.88	104.4	107.37	106.6	110.46	107.88	105.07	108.59	106.41	106.92	105.46	104.06	106.38	104.94	107.49	106.31	106.33	110.26	109.21	105.23
105.16	106.98	103.52	105.64	106.5	108.05	105.77	110.49	103.72	106.32	106.76	107.36	105.61	107.41	107.2	108.83	106.14	109.52	106.48	104.15	105.2	107.62	101.22	108.37	105.01	105.52	111.24	107.14	105.06	108.02	103.83	107.78	107.5	107.67	107.88	103.5	106.75	104.46	104.56	105.74	105.97	104.87	104.48	107.57	105.26	105.83	107.69	109.27	106.41	103.6
108.51	107.85	106.82	106.71	107.39	104.98	106.31	105.79	105.56	107.1	104.75	104.85	107.43	106.09	107.22	105.24	108.4	104.02	109.19	108.59	107.59	103.14	108.9	108.97	110.92	106.93	104.5	110.53	106.86	104.29	105.76	105.7	108.1	104.95	104.99	105.92	107.2	107.84	107.05	106.23	106.18	105.94	108.93	107.47	108.1	104.43	107.56	108.31	105.55	105.8
103.36	102.89	103.72	103.21	103.31	102.79	104.61	105.61	102.42	101.9	103.28	102.43	106.71	105.72	102.07	104.9	104.86	103.09	100.75	105.29	104.71	104.4	103.27	106.12	106.21	105.75	105.04	105.47	104.4	104.95	104.11	105.08	104.52	104.77	105.55	105.03	102.67	104.97	99.923	103.57	102.97	103.42	102.69	107.33	104.68	100.36	107.95	104.12	106.49	103.29
106.63	103.32	104.58	105.32	106.37	105.85	104.81	105.36	103.11	103.62	107.15	101.6	103.15	106.14	106.96	106.21	103.67	104.72	105.16	104.48	107.25	105.65	102.58	106.03	106.89	109.35	106.15	106.72	107.36	103.08	107.9	109.15	107.4	104.08	107.35	106.46	105.1	106.52	103.85	106.45	104.39	105.74	107.76	104.16	101.08	106.05	105.02	105.5	107.51	109.27
105.38	105.09	105.64	107.26	105.02	107.44	104.66	107.27	106.12	104.49	105.43	105.73	105.91	104.99	106.64	104.97	106.51	102.58	106.59	104.85	107.18	104.32	104.36	107.06	107.86	104.23	106.06	107.54	103.43	107.17	101.87	104.3	105.82	108.07	108.29	107.25	108.06	104.26	108.94	104.49	104.88	104.07	105.3	102.83	106.8	108.04	107.13	106.81	100.61	106.09
110.87	114.33	113.05	113.63	110.7	112.14	111.93	113	113.33	113.71	112.01	111.88	109.28	116.09	111.46	110.81	116.38	113.15	112.18	114.5	113.14	115.48	110.97	111.54	111.01	111.7	109.74	113.11	113.22	112.12	114.86	113.67	112.91	111.09	110.99	112.7	110.75	111.14	112.87	114.83	114.96	114.78	114.78	112.95	110.38	113.18	112.75	113.02	108.7	112.82
116.94	118.21	119.83	114.12	115.77	118.63	118.1	117.3	118.08	117.58	119.22	116.87	115.86	117.72	116.04	117.76	116.89	118.03	116.76	118.16	114.48	117.49	119.09	116.41	116.66	119.15	117.97	119.49	115.82	116.75	114.5	118.41	117.93	120.51	116.27	115.5	115.76	116.25	116.1	117.75	118.47	120.8	115.45	115.71	119.31	116.17	115.86	114.4	116.6	116.44
113.68	110.26	110.55	107.37	113.21	114.99	110.83	111.11	110.48	111.69	110.4	109.51	110.27	111.61	110.72	110.85	112.53	111.44	111.67	112.65	109.55	108.87	109.92	109.88	109.46	112.98	112.4	112.04	113.08	112.42	111.28	110.73	111.49	111.79	108.92	112.5	111.33	114.09	112.4	112.66	109.84	111.78	111.92	111.55	111.03	108.54	111.28	113.98	107.88	113.04
104.27	102.37	104.2	105.8	104.38	107.47	104	102.92	104.7	106.28	104.28	101.7	101.26	104.84	104.05	105.39	106.77	102.37	103.46	106.39	106.32	106.26	101.39	103.42	104.31	105.6	104.3	103.6	101.98	103.61	104.99	102.4	102.46	104.77	101.2	104.12	103.33	103.41	102.09	101.81	101.24	105.64	103	102.42	103.87	104.39	106.82	105.1	106.48	104.74
110.05	113.91	113.62	112.6	113.56	112.85	112.79	110.91	113.77	113.19	114.78	111.83	112.59	113.49	112.67	114.18	110.59	109.71	111.16	116.89	111.95	110.97	115.05	110.94	114.33	111.21	113.12	111.43	110.5	114.17	113.21	110.24	111.44	111.12	114.65	113.69	114.26	112.4	113.99	114.33	114.94	112.43	110.13	110.03	117.73	112.52	113.5	114.23	111.99	113.34
110.12	112.44	111.84	114.13	111.66	112.82	113.26	111.44	112.58	109.78	109.9	111.04	108.08	112.77	109.06	111.88	114.51	111.7	110.02	114.24	109.32	109.87	113.02	113.13	109.89	108.46	113.32	110.4	110.61	110.07	113.7	112.37	109.58	110.66	108.22	110.73	114.17	107.27	115.61	111.94	110.05	114.49	110.5	115.47	108.46	110	109.55	112.36	109.69	108.26
99.667	101.72	102.3	102.75	98.771	98.844	99.505	101.01	99.757	102.3	97.123	98.285	102.5	99.77	98.704	97.691	101.47	103.29	98.648	99.623	101.72	98.606	100.99	99.778	100.76	102.97	99.581	101.58	100.45	97.507	98.117	102.57	99.063	100.09	98.945	98.153	99.915	97.807	97.566	100.52	102.47	100.58	98.775	100.31	101.74	99.042	99.612	100.43	101.13	102.38
112.33	110.63	109.79	108.56	111.59	109.38	109.42	111.6	111.02	109.35	110.56	110.5	111.25	112.36	106.9	111.24	109.75	111.54	108.91	107.19	112.42	111.19	112.44	109.83	109.77	110.57	113.07	114.43	108.93	109.75	112.72	109.64	109.3	111.89	110.67	109.91	112.16	107.01	110.14	109.09	111.83	114.05	109.96	110.29	107.47	110.77	110.71	109.71	112.2	112.45
100.73	106.04	100.19	100.69	105.32	103.52	106.24	104.45	105.09	102.97	105.37	102.51	103.11	105.77	103.36	104.34	105.23	105.24	103.75	103.85	102.09	105.63	107.47	106.81	105.03	102.94	101.96	103.43	103.64	103.63	104.75	103.55	103.48	103.17	104.78	106.24	104.57	104.88	106.61	106.22	103.45	105.63	105.14	103.56	102.08	104.72	107.01	106.17	105.34	106.54
111.35	112.41	111.28	113.73	108.79	110.52	110.6	112.67	111.49	113.89	111	112	111.52	111.5	106.79	112.52	111.03	110.87	111.52	111.34	111.89	109.62	112.73	108	111.61	111.58	110.37	112.49	111.33	113.06	111.46	109.2	112.38	112.99	109.89	110.48	111.27	110.6	114.7	110.55	110.39	109.13	109.58	110.86	112.16	108.45	111.4	112.63	108.56	109.58
105.96	105.8	104.85	104.08	103.93	106.89	103.36	107.52	104.95	106.73	107.86	106.52	107.78	108.55	107.26	103.85	108.88	102.28	104.74	105.27	105.71	104.49	103.82	107.7	107.05	106.15	106.99	103.14	105.87	107.19	108.4	106.91	108.26	108.88	108.14	105.75	105.72	109.59	105.55	108.72	106.95	102.6	104.72	102.5	106.65	108.23	108.31	104.76	107.97	106.42
111.57	112.49	110.37	109.47	110.04	115.82	109.75	109.14	109.17	111.01	111.96	109.91	110.95	111.3	112.98	109.89	109.56	109.95	113.37	107.99	109.93	109.71	112.01	112.12	113.5	109.83	108.84	110.28	110.89	111.95	114.68	109.28	111.27	109.52	109.29	108.2	111.13	109.2	109.21	111.65	110.37	110.96	110.55	107.51	110.25	111.36	110.12	111.24	110.25	106.4
99.777	100.56	99.215	102.52	102.12	100.4	99.905	101.04	101.45	102.81	104.06	98.904	99.655	100.91	99.112	104.51	103.35	98.805	98.265	103.4	100.9	100.73	103.74	101.96	100.14	102.87	103.19	100.14	101.44	103.81	102.74	103.48	102.76	104.85	102.61	103.27	101.96	99.129	100.6	103.64	99.079	101.83	98.71	103.38	99.452	102.78	99.819	98.545	98.852	100.8
98.326	98.922	100.58	100.23	99.948	97.955	99.782	100.95	98.424	99.01	99.627	98.345	99.851	100.38	97.671	101.9	99.067	100.97	100.65	97.64	100.94	100.42	101.47	97.274	99.7	101.03	100.44	97.287	96.281	98.834	100.02	98.655	95.749	99.996	101.18	101.01	100.63	98.83	97.991	101.72	101.74	103.01	100.14	101.09	99.809	104.6	98.146	98.463	100.02	101.24
107.29	103.66	103.92	105.3	105.65	106.81	105.38	108.18	105.28	107.54	107.38	106.06	105.52	108.09	104.81	104.96	106.73	104	105.17	106.7	106.81	108.31	105.33	105.84	105.81	110.03	106.95	104.9	105	106.03	107.52	105.98	104.92	104.25	105.65	104.2	106.84	106.9	107.68	107.12	104.83	105.1	107.92	108.71	104.86	107.51	104.63	104.3	106.8	106.86
108.69	107.61	106.33	108.28	106.56	103.59	108.31	106.93	104.4	106.66	103.05	104.8	104.48	105.18	106.8	105.3	103.35	106.74	105.66	107.25	103.27	106.86	108.27	107.89	108.42	110.21	106.72	106.69	106.07	109.11	109.63	106.39	106.49	104.51	105.84	109.18	107.1	104.29	103.77	105.75	105.01	106.42	107.83	108.62	103.78	107.15	112.1	104.29	103.05	106.69
104.65	105.35	102.47	108.94	103.99	104.13	107.02	106.63	107.17	104.93	103.52	107.24	105.4	103.82	108.76	103.88	103.47	106.47	104.56	103.67	105.02	107.64	106.76	104.04	106.12	107.2	104.3	106.11	106.61	105.55	105.45	104.62	103.32	103.77	106.2	107.1	104.55	105.44	103.87	105.07	102.58	108.38	104.2	105.77	104.73	103.91	105.53	104.12	105.22	100.92
108.16	109.51	109.04	108.51	108.84	109.78	111.47	112.19	111.16	110.4	110.84	112.48	111.69	109.17	110.25	107.95	105.96	110.39	113.76	112.91	108.84	107.9	109.06	109.1	111	110.77	111.67	111.62	109.93	107.1	108.78	111.15	107.34	109.44	107.84	112.45	108.86	109.86	108.62	109.7	110.49	108.37	109.48	107.65	112.53	109.58	111.59	110.68	111.73	110.19
107.07	106.27	108.33	105.22	105.33	107.07	106.29	107.87	108.05	106.25	108.8	107.27	111.47	105.57	102.8	107.16	107.17	110.52	104.8	106	107.99	109.51	105.89	103.8	106.64	105.74	108.06	104.75	108.95	106.82	106.93	107.31	107.23	108.89	106.44	104	107.12	102.3	106.72	106.94	107.53	107.36	106	106.64	107.89	105.8	106.22	106.71	108.58	107.1
105.92	106.23	105.41	107.43	105.68	103.79	107.19	104.04	106.57	107.69	108.57	106.41	106.26	103.8	102.57	106.79	104.51	107.35	107.87	108.24	104.63	104.12	108.64	104.91	103.16	105.41	106.3	107.29	106.33	107.22	106.01	105.84	105.27	105.65	107.84	105.05	107.82	104.22	104.84	103.72	105.03	103.91	103.48	104.51	103.53	108.9	105.74	108.05	105.46	107.51
107.51	102.85	102.69	104.18	103.73	103.45	102.33	106.81	105.86	105.55	104.65	100.98	104.29	107.04	105.77	107.74	104.75	105.59	102.35	103.83	104.92	102.73	102.26	106.05	106.26	107.06	105.58	104.92	103.11	104.44	106.41	104.57	107.14	103.77	105.38	105.41	104.61	105.27	104.95	106.95	106.43	105.32	106.31	101.95	104.4	105.39	103.61	101.99	108.39	104.31
114.86	111.62	113.61	113.92	111.97	112.79	114.38	113.4	116.03	112.68	109.9	113.78	111.51	112.7	114.41	111.8	115.54	112.83	109.44	115.33	111.46	113.31	110.79	115.96	112.37	115.54	113.08	113.48	112.68	112.79	113.53	110.69	110.67	110.76	112.5	115.59	113.4	115.22	113.4	111.63	114.83	113.14	113.74	114.48	114.13	110.76	111.48	112.11	112.22	111.37
115.59	116.24	117.33	113.96	115.39	117.7	116.15	116.41	115.29	114.98	118.56	117.72	118.11	114.96	117.49	110.74	117.2	116.5	110.78	114.14	117.11	116.83	114.87	115.68	115.12	117.98	119.88	114.62	115.76	116.88	115.87	117.69	117.79	111.47	118.02	115.85	116.81	118.62	116.99	117.18	117.99	116.08	116.02	114.52	116.67	113.5	116.59	114.7	118.46	117.97
105.22	105.8	103.25	102.84	103.25	102.08	104.73	107.32	102.47	105.2	105.22	105.33	106.82	102.68	105.59	105.5	106.22	105.15	106.1	104.59	106.3	104.74	106.5	105.67	103.35	102.74	105.57	106.3	106.41	105.5	104.84	106.23	106.5	106.33	106.07	105.61	103.4	103.68	105.75	106.36	107.32	107.13	106.51	104.45	107.66	103.02	103.61	106.04	106.37	106.31
106.31	105.63	104.63	107.06	105.79	105.06	104.63	106.64	105.99	102.61	106.99	106.03	107.74	108.06	107.32	104.15	106.14	108.13	107.41	108.28	105.05	106.44	101.73	107.29	107.31	104.2	109.08	103.14	109.57	105.85	104.29	102.95	105.35	109.73	107.1	105.09	105.45	106.62	105	104.85	107.78	104.42	103.15	106.02	106.2	107.47	105.23	102.61	102.6	107.51
99.655	101.05	102.93	101.42	101.15	100.23	102.96	101.13	101.94	97.847	98.885	100.26	98.537	100.64	101.36	103.25	100.95	99.326	100.95	102.65	101.75	101.9	105.12	101.09	101.73	99.241	101.75	99.273	99.492	98.733	99.303	101.04	98.306	99.891	102.38	98.937	97.539	99.669	95.845	101.67	100.43	101.93	101.55	100.99	101.4	101.05	103.97	103.13	104.61	99.767
106.94	105.9	104.95	106.14	105.85	105.21	108.07	102.71	106.43	104.46	106.24	106.37	107.15	104.96	106.12	106.16	108.65	106.01	105.27	107.76	105.74	109.8	105.82	105.84	104.95	105.86	104.07	105.43	102.92	110.67	104.17	103.17	108.52	107.22	105.8	105.32	103.65	103.96	106.47	105.76	106.32	106.81	108.17	103.25	105.54	106.54	106.99	109.07	105.32	109.16
106.85	107.5	105.76	104.02	109.02	105.36	105.6	104.11	109.14	105.32	102.06	103.36	105.76	104.52	109.89	107.3	106.52	106.72	104.48	107.51	106.82	108.72	105.58	107.05	106.67	107.15	107.73	106.54	105.14	105.84	105.27	104.89	109.63	106.35	105.08	103.43	102.77	107.34	105.86	106.17	105.07	106.41	106.41	104.8	107.5	106.39	108.89	105.55	109.66	102.05
105.76	106.18	108.02	105.59	107.22	103.3	110.98	105.46	105.11	104.92	107.79	108.57	108.26	107.75	107.61	103.97	106.35	107.06	104.59	106.67	105.84	109.72	110.84	108.53	107.29	103.91	108.81	108.8	106.53	107.5	108.09	105.75	108.15	105.89	106.91	107.02	107.39	103.24	107.21	106.85	106.9	108	105.46	110.7	103.61	105.06	101.96	106.83	108.33	109.2
111.89	108.57	110.31	111.63	110.11	109.95	109.54	106.44	108.9	107.49	108.62	109.35	109.39	112.24	108.07	111.27	113.16	112.61	107.03	112.75	113.1	107.17	106.18	108.55	108.6	109.07	106.43	113.35	112.58	112.51	110	110.63	109.67	113.05	109.12	109.62	111.25	109.92	111.51	112.53	111.45	111.09	110.41	108.74	112.05	111.84	112.21	108.18	110.2	110.71
100.02	101.25	99.316	97.443	101.32	98.828	102.48	97.241	97.678	98.235	99.742	96.349	100.03	98.785	97.325	101.03	99.89	102.59	100.91	97.616	100.5	101.26	98.453	98.866	99.866	101.18	100.54	98.805	101.11	99.979	100.81	97.183	98.144	100.64	102.05	99.325	99.358	99.089	99.589	103.21	98.418	99.223	99.471	101.19	96.277	103.15	104.33	99.718	100.21	99.685
103.69	106.01	107.44	105.49	103.18	106.8	104.58	107.28	104.71	106.38	103.55	108.05	105.22	107.69	103.95	102.76	106.29	108.56	108.05	110.2	107.59	104.94	106.44	109.5	105.99	106.12	106.91	108.09	105.2	104.01	107.49	104.12	108.58	105.62	105.19	101.94	103.96	104.81	105.14	107.21	104.75	106.29	106.18	104.59	106.97	104.87	103.87	104.74	103.91	105.29
107.72	103.7	104.96	106.36	106.06	101.28	104.52	105.58	104.67	104.8	103.12	105.55	107	104.16	105.37	107.73	102.8	106.39	105.16	108.24	106.84	103.21	105.03	101.73	102.66	105.14	107.82	103.91	104.31	105.72	106.99	103.79	108.16	105.55	106.06	107.18	104.39	102.76	105.29	103.91	107.05	107.23	106.36	103.49	105.38	107.74	106.08	103.25	108.38	106.14
101.72	100.01	101.05	100.67	100.1	100.31	99.582	97.689	101.24	100.34	98.394	100.04	100.35	97.431	100.1	103.49	103.32	99.704	99.728	100.55	102.51	100.65	99.821	97.164	100.6	102.05	98.336	101.52	100.89	99.593	99.866	102.39	98.225	102.22	99.455	102.02	98.761	99.995	99.36	98.524	99.97	100.17	101.43	100.87	100.51	98.61	99.578	98.08	97.553	99.41
108.47	104.6	105.25	103.35	106.59	107.96	107.14	106.83	106.95	102.62	106.36	102.23	105.29	105.1	105.74	105.56	103.05	102.92	108.86	103.79	102.85	106.7	102.4	104.47	108.01	104.6	108.3	104.63	111.94	104.74	106.65	105.23	104.44	105.44	104.92	108.31	104.77	106.49	105.7	106.01	107.24	105.42	103.74	106.92	106.65	105.2	104.93	106.15	105.2	105.99
106.86	109.12	103.14	105.2	105.8	106.17	105.52	106.1	108.3	107.42	105.05	104.92	104.11	106.58	104.42	104.1	104.7	105.5	106.21	108.56	103.45	102.22	107.84	104.57	105.36	104.23	104.92	105.9	105.29	105.3	106.23	104.42	104.25	104.17	104.59	101.98	106.15	108.07	107.3	105.51	105.83	105.57	104.25	105.68	104.88	106.1	105.12	103.2	106.54	106.99
103.87	106.28	107.36	107.53	102.84	103.79	105.27	105.45	106.16	105.13	104.51	103.31	105.19	104.23	107.95	105.6	107.5	104	104.6	105.96	104.8	101.99	107.63	105.24	105.82	105.63	104.31	104.27	109.44	105.69	104.49	103.44	105.85	103.48	104.71	106.92	107.28	106.55	104.97	108.31	106.53	105.14	104.32	106.65	103.12	103.25	106.77	107.04	103.21	105.97
111.8	114.4	109.47	111.3	113.27	113.75	108.99	110.64	110.95	111.21	108.5	112.66	110.07	111.62	112.54	114.32	111.56	110.71	112.15	112.89	110.93	110.88	112.7	111.18	111.18	110.55	110.28	114.9	110.56	109.43	112.26	110.19	112.43	110.22	111.12	110.95	113.37	113.21	113.02	109.7	111.66	109.03	110.94	113.59	108.67	111.65	111.14	112.78	113.71	110.59
109.75	111.77	112.24	112.44	113.03	115.45	111.45	111.85	115.09	112.59	110.47	114.29	112.05	111.37	110	112.4	109.57	113.21	108.66	115.08	111.78	112.92	107.92	112.9	115.59	109.57	111.94	110.28	113.69	113.29	110.38	113.97	112.56	111.18	110.35	110.99	112.91	114.26	110.25	111.15	111.04	111.2	113.78	111.23	113.03	112.22	112.63	113.75	112.72	112.77
108.06	110.34	109.32	105.68	108.83	109.31	107.97	110.12	107.61	109.46	109.82	108.63	110.32	112.26	109.78	111.66	108.01	109.6	110.86	105.72	109.86	108.45	110.17	108.52	111.39	107.06	110.92	111.14	110.74	109.89	109.4	109.06	108.65	107.51	112.18	108.81	109.22	110.1	112.09	110.48	108.85	111.65	110.83	108.89	112.34	107.59	110.02	109.41	107.64	111.33
109.49	111.11	110.63	107.61	110.14	111.05	109.21	105.14	111.13	107.79	112.18	110.02	112.13	108.42	111.56	109.97	111.29	112.07	111.58	108.83	110.85	110.54	106.84	109.39	112.12	110.62	108.77	110.39	108.88	111.39	107.13	112.53	109.86	109.67	112.16	109.12	108.63	109.6	112.61	107.67	108.98	108.3	109.77	110.65	109.92	110.3	107.56	110.01	110.88	111.08
105.73	107.11	104.15	105.21	103.07	103.77	103.74	104.14	103.17	104.37	105.61	104.31	105	105.01	105.25	105.04	104.87	108.33	106.38	106.68	106.66	102.91	106.45	106.2	103.97	105.71	108.01	102.99	104.13	105.84	106.35	104.31	103.33	108.75	104	101.42	105.27	107.83	104.7	109.55	105.28	107.96	107.62	105.62	106.32	105.84	105.29	103.13	105.68	101.31
109.41	109.68	111.47	111.21	113.35	113.22	110.63	107.58	111.84	107.9	112.2	111.07	110.48	111.1	110.03	111.77	112.31	112.4	113.37	113.99	113.38	111.71	109.84	111.56	111.77	107.53	108.47	108.66	107.43	110.41	109.89	112.22	114.57	111.43	111.72	109.28	109.55	109.06	112.06	111.1	110.33	108.16	111.3	110.08	109.43	112.49	108.95	109.34	111.26	108.56
112.02	107.38	113.5	109.19	113.35	111.28	113.17	112.65	113.14	109.17	113.34	109.32	109.61	110.82	112.28	111.52	109.4	109.46	111.31	113.15	110.54	111.3	112.72	113.09	113.8	113.34	113.53	109.77	111.06	113.12	110.35	113.64	115.49	113.41	110.21	112.2	112.66	111	115.13	114.84	110.66	111.73	115.71	110.5	109.05	111.32	110.58	113.24	111.43	111.58
101.83	101.39	97.686	99.562	99.26	98.413	100.08	97.56	97.259	99.723	100.87	101.26	100.95	98.437	100.97	100.31	100.06	99.031	102.24	102.64	99.358	98.405	97.573	100.64	97.699	99.367	101.63	98.165	98.948	100.31	100.25	98.016	98.349	100.46	100.73	101.59	98.024	101.1	100.25	102.2	95.947	101.8	101.34	98.822	100.2	97.799	99.311	100.7	96.93	100.77
111.61	110.52	111.73	110.03	111.08	111.3	111.63	109.03	111.53	108.5	110.17	110.48	112.72	109.47	108.53	107.85	109.68	111.31	109.79	110.38	111.73	110.28	108.23	109.8	109.14	109.93	109.01	112.67	109.43	110.67	108.36	108.88	111.7	108.19	110.54	109.91	110	111.88	111.28	108.56	109.58	110.66	112.14	109.7	109.42	108.97	110.1	109.84	111.01	107.43
108.43	108.11	112.65	110.55	111.03	113.29	110.09	112.05	110.88	109.99	110.4	108.41	112.85	109.67	110.91	109.98	107.8	110.56	112.56	110.4	112.74	111.79	109.85	110.27	110.93	114.92	111.65	113.21	112.76	114.93	112.38	111.03	113.81	114.17	110.78	112.91	113.02	111.62	111.26	111.06	110.13	108.27	108.04	110.64	107.82	111.04	111.21	108.29	111.34	111.83
109.3	111.1	110.62	112.24	108.92	109.41	108.64	109.53	111.94	110.55	111.02	113.46	113.37	108.91	112.74	113.68	111.73	110.53	110.43	110.7	110.68	114.06	113.53	112.95	111.57	109.07	108.98	109.81	112.85	113.86	113.38	115.43	110.56	109.73	111.39	109.97	115.29	111.96	110.73	115.22	106.26	110.33	110.31	110.78	110.2	109.12	110.92	115.32	114.77	114.55
108.73	109.68	110.8	109.93	111.72	111.53	108.48	111.53	108.55	111.39	110.95	109.45	107.41	112.71	109.93	112.08	109.54	110.32	114.67	109.89	112.02	111.22	111.07	110.65	109.87	112.99	109.29	110.29	112.65	108.31	115.36	112.37	111.48	108.97	108.27	110.16	108.72	111.33	111.33	109.54	111.75	110.28	108.61	107.94	108.91	110.05	108.94	107.14	110.55	112.17
106.39	105.59	105.94	107.3	104.55	107.51	106.8	104.76	105.98	105.76	104.61	105.36	110.52	106.65	107.31	106.12	103.59	104.85	105.92	106.01	106.46	103.32	106.86	107.09	103.8	103.7	105.26	106.77	106.58	102.51	108.58	106.46	107.46	105.3	107.39	106	105.32	107.4	104.78	105.87	103.43	104.78	104.3	104.79	108.78	106.23	104.95	107.59	106.87	103.25
106.2	105.17	103.46	103.23	102.74	100.74	103.41	104.63	101.42	100.98	104.52	102.5	108.09	107.18	107.75	104.7	102.66	103.06	104.97	103.36	106.28	103.16	105.62	104.49	103.29	105.02	104.07	105.84	105.93	103.62	107.19	103.72	105.3	99.88	104.56	107.33	108.16	107.21	104.84	104.88	104.98	106.88	101.5	105.06	102.2	104.42	104.42	104.07	107.99	104.18
113.34	111.33	108.72	109.58	112.23	113	111.64	111	110.02	110.87	108.98	108.15	109.32	111.45	111.96	112.25	112.94	108.44	109.12	113.72	111.6	112.5	112.38	105.9	111.16	110.4	114.09	107.83	110.47	108.57	107.42	110.79	109.36	112.28	108.82	111.09	111.88	111.32	110.51	112.32	110.25	112.02	112.95	112.62	116.01	110.47	109.29	112.11	111.61	111.69
104.5	104.53	105.3	104.25	107.74	107.77	103.5	109.83	105.8	106.73	105.86	104.19	108.44	109.4	105.22	105.06	110.09	106.63	109.01	104.71	106.46	106.67	107.54	107.02	102.62	105.47	103.5	102.99	105.02	107.7	105.41	110.96	103.12	108.81	106.27	106.21	107.15	105.91	108.49	103.7	108.1	104.52	104.71	107.5	104.97	106.06	107.13	103.37	105.44	105.62
109.25	104.17	109.49	107.16	109.68	110.35	106.9	107.03	104.17	106.07	105.5	108.34	106.02	107.87	103.78	105.9	105.65	108.77	103.79	104.68	102.24	104.51	106.02	104.15	105.07	105.89	102.59	105.44	102.93	108.32	104.55	106.49	109.3	105.96	106.27	104.7	109.71	105.2	107.12	106.44	106.96	105.36	107.11	101.44	104.73	104.17	103.43	102.43	106.68	103.66
113.46	113.37	114.16	112.88	113.78	115.67	111.11	115.23	111.48	115.14	113.59	111.65	112.28	114.68	111.05	115.07	113.15	112.19	112.29	110.85	111.78	111.85	109.48	115.15	113.01	113.14	114.87	112.82	111	109.62	113.35	111.03	110.94	115.14	112.96	113.85	111.33	113.32	111.31	112.56	112.49	111.74	110.86	111.57	112.51	109.49	112.12	111.76	113.43	111.97
109.35	111.87	106.8	109.65	112.44	111.18	109.88	110.53	111.8	110.53	109.1	106.91	110.69	108.25	108.09	109.41	110.01	111.31	109.75	108.83	112.22	109.83	112.23	110.84	109.28	111.54	111.79	107.34	111.53	107.49	108	107.15	109.23	111.48	108.11	110.7	110.7	110.98	107.35	111.7	108.35	108.73	110.28	111.43	107.13	104.96	109.78	105.74	109.69	109.87
101.69	97.685	101	100.4	100.01	98.311	98.624	101.47	98.84	98.77	99.9	100.46	98.441	97.791	96.971	97.478	97.625	100.55	99.883	98.309	102.18	100.49	99.897	99.965	98.528	102.15	99.327	99.241	101.07	101.29	100.17	98.127	97.968	99.497	100.67	99.339	100.19	103.54	103.62	96.268	103.35	101	98.584	101.01	98.411	101.02	99.326	99.065	100.41	99.181
104.7	107.64	105.1	104.36	109.69	106.49	108.32	105.06	108.35	104.53	107.25	107.06	105.19	111.14	109.91	105.37	104.16	107.4	107.35	104.69	105.77	104.34	105.78	107.78	102.59	106.93	104.59	104.39	104.99	106.69	103.74	103.34	105.69	105.11	105.44	107.67	106.93	106.15	105.71	108.74	105.2	108.55	106.65	103.5	107.29	109.96	107.46	105.72	104.13	106.77
112.7	115.49	111.51	113.6	114.05	114.75	110.9	109.58	114.98	113.69	113.09	114.82	112.11	112.41	111.86	112.22	112.22	115.28	109.79	115.6	115.43	113.8	111.15	111.1	114.48	110.83	109.85	112	110.05	113.63	111.98	113.7	114.07	112.62	111.4	112.11	114.89	111.45	109.79	110.87	114.82	111.74	113.24	114.81	112.7	111.94	114.8	114.35	111.83	113.54
112.95	111.99	116.62	112.33	108.27	114.55	110.86	113.81	112.03	107.91	113.35	113.41	113.57	111.85	110.07	114.89	115.6	112.59	116.13	113.7	110.39	112.99	114.57	112.63	113.76	110.81	111.44	112.3	111.06	115.16	113.48	112.01	112.78	112.78	114.24	111.15	111.92	115.55	113.72	111.32	114.4	111.88	108.06	115.12	115.51	112.91	110.96	113.11	110.85	113.51
114.03	109.27	111.7	111.51	111.63	112.86	111.37	113.23	112.57	109.38	110.59	110.88	113.58	109.94	107.61	112.22	111.74	110.31	112.62	112.88	111.94	111.9	114.75	111.93	110.62	110.38	109.1	112.19	112.29	113.57	113.63	115.59	115.06	114.98	114.11	114.93	115.24	112.45	112.4	111.35	109.39	108.34	111.99	113.7	110.56	113.65	111.59	110.95	112.85	112.84
108.67	107.67	105.86	105.22	106.83	106.62	106.3	105.33	107.69	107.16	110.43	104.07	105.63	106.32	108.17	108.69	109.62	102.96	107.6	107.82	105.11	105.53	106.93	105.66	104.95	105.34	107.62	104.54	106.83	108.41	106.5	105.71	108.92	108.15	105.63	107.07	104.79	107.59	108.68	107.97	107.49	106.36	108.34	105.66	106.93	108.76	107.09	108.71	104.11	107.1
113.03	112.34	114.34	110.33	110.07	112.56	113.27	112.99	112.23	114.65	112.21	112.2	112.85	114.99	112.74	111.37	114.65	110.52	109.96	113.28	111.4	112.22	113.18	113.56	110.71	111.67	111.22	115.68	110.82	112.46	111.46	109.43	113.15	108.46	111.06	112.51	111.49	115.05	115.61	110.53	110.96	110.41	112.43	110.8	113.22	112.93	112.6	111.44	112.46	111.45
100.12	96.97	99.838	101.86	96.448	101	102.59	100.38	100.85	105.02	101.16	100.79	99.285	98.955	100.69	100.8	101.25	101.46	97.787	100.26	100.66	97.982	102.45	103.82	98.175	100.89	98.499	101.87	100.39	99.878	99.345	100.29	100.57	99.85	96.818	102.48	102.13	102.55	99.963	98.114	93.454	98.779	98.367	100.09	100.17	99.856	99.04	99.459	100.14	99.691
113.35	109.76	112.94	109.44	112.05	111.68	109.18	112.18	111.54	111.62	112.62	111.66	110.35	111.79	112.25	112	114.53	113.75	113.83	110	112.92	112.98	111.05	108.01	110.91	111.69	109.53	112.97	108.84	112.29	111.95	110.06	110.89	115.64	110.88	111.24	111.62	111.39	110.28	111.47	111.29	110.8	106.23	110.52	112.8	113.91	112.59	111.83	118.03	112.01
116.62	117.84	120.03	118.68	119.71	121.53	118.33	114.84	113.84	116.54	115.04	115.07	116.78	118.8	116.32	117.72	113.66	116.57	119.23	116.02	119.62	117.08	118.73	115.95	116.99	118.44	116.54	115.99	116.85	119.15	115.4	118.16	119.6	114.35	118.1	119.69	117.06	118.02	116.09	116.29	116.57	116.81	114.48	115.55	117.83	116.85	119.1	120.4	118.42	118.15
112.81	116.72	113.62	115.58	109.3	110.61	114.02	111.71	115.03	108.98	112.31	112.99	110.97	113.46	111.85	108.87	110.93	109.48	111.38	109.92	109.44	110.78	109.48	110.97	109.86	111.87	113.59	112.37	110.35	109.57	110.1	113.59	112.21	113.62	113.29	112.58	115.25	108.87	111.92	114.16	113.19	110.95	113.56	110.46	110.51	112.4	111.82	115.03	112.49	111.71
103.67	108.11	103.63	108.41	109.1	108.55	105.23	107.9	105.66	105.64	107.62	105.28	106.95	108.72	109.06	107.05	107.22	107.27	108.63	107.57	104.64	102.13	107.71	105.84	104.43	106.92	107.48	105.66	104.71	106.37	105.9	106.95	106.6	106.98	109.3	110.3	108.72	110.59	106.3	110.4	102.85	105.13	106.58	107.59	104.99	105.78	108.45	107.19	105.05	106.27
98.986	100.58	102.9	101.01	99.943	102.91	101.25	101.14	100.24	100.69	98.43	100.61	102.19	104.31	102.67	99.766	101.31	97.62	101.44	99.457	95.016	100.01	99.894	101.55	103.47	103.59	98.458	101.33	100.11	100.45	101	99.402	98.905	100.51	102.43	101.75	98.204	102.27	101.83	96.953	97.842	103.76	103.09	102.05	98.913	97.44	97.421	105.57	100.54	100.32
109.25	110.14	109.65	110.96	112.03	114.57	109.45	110.58	110.78	110	110.92	107.67	108.6	110.44	108.36	111.21	105.74	110.52	111.62	112.16	110.01	107.62	109.84	112.22	109.99	109.83	109.43	108.12	111.38	108.83	113.47	114.04	109.38	108.15	109.87	110.48	109.35	110.43	109.46	112.18	111.35	109.82	112.47	112.91	110.58	111.78	111.37	112.81	110.28	111.16
106.82	107.3	106.53	105.44	108.55	109.83	106.05	109.22	107.12	107.26	105.17	107.3	110.05	108.44	103.47	106.14	106.85	106.68	107.53	107.28	105.51	106.92	105.54	107.09	106.97	106.06	105.42	105.23	106.82	109.45	109.38	109.48	108.13	107.68	107.13	103.34	106.53	110.47	107.67	106.81	106.04	105.62	109.86	109.65	105.42	107.39	105.85	106.79	109.07	109.95
109.89	109.25	113.9	110.27	108.66	113.51	111.31	112.59	110.59	109.82	111.58	110.89	110.13	112.38	113.05	112.89	113.46	113.11	108.71	112.07	112.06	116.26	111.21	111.75	109.16	108.72	110.85	110.63	111.01	112.03	112.88	110.89	109.27	108.22	111.17	116.14	107.95	110.9	110.52	111.69	109.67	113.47	111.01	109.09	109.48	111.13	113.75	109.08	114.19	109.93
104.98	105.5	106.27	103.47	106.74	109.78	103.81	107.81	105.26	106.77	105.1	105.68	106.72	101.87	103.55	106.28	105.16	103.74	106.43	103.09	105.23	106.58	104.85	109.33	104.44	104.12	108.36	106.78	105.62	104.82	106.74	107.41	102.86	103.06	106.89	107.31	105.33	104.03	105.07	106.43	104.23	107.35	105.87	107.04	105.98	102.63	105.72	105.06	102.86	104.91
108.39	110.36	107.4	109.46	107.94	114.44	110.05	112.55	110.21	111.22	110.92	107.67	108.34	107.94	110.29	112.45	107.96	110.64	111.93	111.36	111.55	109.03	108.15	111.01	111.63	111.23	111.2	106.21	109.32	114.19	111.16	111.38	113.7	111.18	109.64	111.36	110.17	110.25	111.6	112.8	109.46	109.59	107.14	107.96	111.19	108.69	108.53	108.87	108.82	110.09
112.4	110.72	113.06	112.03	113.04	110.63	108.16	112.99	111.07	111.69	114.83	109.62	109.79	113.2	112.2	113.06	110.29	113.35	109.23	114.41	111.74	110.99	112.14	111.83	112.49	111.8	113.83	112.14	113.41	112.95	112.95	111.33	112.73	112.57	113.62	113.88	110.62	112.69	110.73	113.76	115.41	114.31	110.95	108.31	112.49	112.58	115.35	112.63	112.88	111.11
99.801	98.382	97.386	98.681	99.478	98.364	100.64	100.08	101.12	98.5	97.875	99.402	96.476	102.53	101.03	100.05	96.96	97.133	97.57	96.92	100.28	96.252	100.33	98.57	100.16	100.32	100.33	98.783	100.54	97.932	99.149	101.81	102.1	99.329	98.025	100.03	98.28	99.596	96.898	102.52	99.54	101.18	101.15	100.56	95.484	100.88	102.25	99.805	99.367	100.77
100.55	103.16	103.2	105.47	104.26	106.47	102.49	102.89	105.48	105.61	103.8	103.9	104.41	104.29	102.92	102.3	106.2	104.16	103.74	105.39	105.01	100.19	102.52	101.32	101.26	105.86	106.52	105.09	105.47	101.66	102.45	103.22	105.93	103.24	107.54	105.12	104.06	105.12	104.9	103.48	102.4	104.6	103.31	105.84	103.43	104.08	104.94	102.03	103.71	103.57
110.11	112.59	107.61	110.92	112.24	109.26	111.58	110.66	112.3	111.35	111.01	110.53	111.01	111.41	110.99	113.06	113.76	112.12	108.48	109.85	110.43	114.73	110.99	114.65	110.53	110.26	113.32	113.79	112.06	111.17	111.25	112.77	106.81	110.83	108.81	110.43	108.24	110.35	111.31	113.62	114.57	109.12	110.73	110.89	108.79	109.82	111.79	111.72	106.37	110.14
106.64	105.03	106.04	104.41	104.41	101.37	105.36	106.45	104.4	102.5	103.37	104.65	102.25	103.68	102.89	105.88	108.65	102.48	102.65	104.02	107.15	104.74	105.23	103.22	101.37	103.27	106.13	105.5	106.37	102.27	104.02	106.29	104.12	105.34	103.2	103.61	100.52	101.68	106.02	105.98	102.71	102.27	102.67	102.01	106.61	101.05	106.55	106	101.46	104.63
105.44	105.09	108.19	107.78	107.84	106.7	108.19	104.85	104.17	107.49	105.65	108.4	104.75	106.4	107.79	104.65	106.46	103.22	103.85	108.2	106.93	104.98	107.95	107	106.33	108.14	105.11	105.98	108.74	106.19	107.51	104.99	104.88	108.03	107.89	105.53	107.35	106.98	107.88	105.17	104.58	107.1	106.52	105.54	110.7	105.04	110.47	108.93	106.61	111.6
110.97	110.04	110.93	108.03	115.66	110.38	108.95	110.6	111.43	110.34	111.12	112.07	109.93	111.98	110.82	110.21	108.76	112.97	110.11	112.39	110.49	113.32	111.85	114.63	112.13	108.67	110.62	115.12	108.88	109.66	112.23	111.68	111.71	108.96	111.94	109.29	109.42	112.74	113.28	110.28	110.44	113.84	108.15	110.49	111.94	109.53	110.47	112.41	113.19	113.22
111.57	109.33	114.5	113.36	114.14	110.86	111.44	110.86	112.54	111.48	109.62	114.31	112.63	113.18	113.62	113.66	113.26	114.72	112.17	113.96	111.25	112.05	112.83	111.6	108.1	110.02	110.55	114.31	111.15	110	112.24	112.96	109.97	110.71	112.62	112.23	114.57	111.92	109.96	112.22	112.79	113.06	112.46	109.52	111.48	107.4	113.46	114.17	109.26	110.69
104.23	102.83	106.77	104.27	105.24	105.59	103.99	110.84	105.02	104.83	107.79	106.47	106.08	106.75	105.28	105.23	104.21	105.97	104.8	107.2	104.57	106.25	106.71	105.16	106.1	105.98	103.36	106.9	104.3	105.56	108.54	106.66	103.49	105.31	109.84	105.55	104.91	109.01	104.62	103.67	106.14	102.99	104.62	110.45	109.01	105.36	103.61	106.84	109.77	105.71
101.31	99.575	100.03	105.36	99.323	102.23	101.5	103.86	100.23	103.65	102.28	98.641	99.562	99.349	99.106	102.49	95.774	98.5	100.62	98.686	103.14	99.045	97.878	99.26	100.83	101.83	101.44	100.2	99.026	99.399	101.58	96.31	99.223	101.26	98.871	99.677	104.13	101.86	99.708	100.13	98.495	98.898	101.46	98.538	100.03	99.164	100.51	99.926	101.83	100.2
111.87	110.62	108.7	111.46	111.55	110.8	108.22	111.56	114.72	109.96	110.56	112.62	113.24	109.39	110.95	111.23	111.96	112.74	110.22	108.75	110.49	111.52	111.8	112.58	111.82	109.63	111.7	113.6	115.13	113.95	110.61	110.16	114.07	113.07	109.27	109.4	110.15	112.64	112.41	110.23	112.38	111.62	109.2	112.95	109.14	114.45	108.95	107.36	109.47	111.97
105.86	102.35	106.85	104.42	103.32	107.92	106.85	104.59	108.43	108.36	107.51	106.74	105.11	105.93	103	104.46	104.3	104.19	101.65	104.34	103.63	104.86	105.04	107.13	105.68	105.44	105.5	104.69	105.37	105.17	107.01	108.24	105.56	103.81	105.32	103.85	104.2	106.5	102.98	104.29	106.34	105.58	104.6	106.33	101.8	105.63	106.29	104.89	105.26	106.3
100.01	99.174	99.336	101.4	100.65	98.007	101.13	100.44	97.709	102.15	99.68	98.352	97.553	98.68	98.386	102.59	98.214	96.258	100.35	102.58	99.499	98.074	96.876	97.23	99.904	100.42	97.755	99.723	95.802	99.536	98.333	101.24	100.12	99.464	97.822	100.37	99.491	101.11	101.56	97.247	98.825	98.426	100.34	99.592	97.783	100.34	102.27	103.24	98.338	103.97
102.34	97.982	98.783	98.716	99.294	102.19	99.16	102.58	97.14	100.08	98.134	96.861	100.45	98.285	99.692	100.05	102.47	101.12	101.94	97.552	97.398	99.485	102.84	101.87	96.988	100.82	100.94	96.285	102.42	99.485	98.272	97.252	100.4	98.879	99.163	100.7	102.48	102.6	102.84	100.42	99.622	96.944	96.849	97.807	103.62	97.816	98.744	97.932	98.213	101.62
106.98	105.54	102.36	103.03	107.25	105.53	104.42	102.25	105.85	104.55	106.93	100.9	104.11	104.75	106.39	106.61	102.95	108.23	107.49	105.64	102.97	104.71	105.32	107.01	102.57	105.4	104.06	103.4	104.42	105.16	103.42	104.56	104.87	107.27	107.12	105.42	106.19	104.72	103.55	104.15	105.33	102.37	103.6	108.89	109.49	101.53	105.26	104.05	105.12	106.36
110.48	110.34	111.28	109.9	108.12	110.94	112.56	111.55	109.98	108.82	111.2	110.7	110.75	107.7	111.61	110.35	109.95	113.05	109.53	110.98	111.49	110.53	111.47	112.42	109.68	111.71	112.05	113.71	109.58	114.44	108.89	110.79	110.86	113.09	108.93	112.57	109.91	111.16	110.94	109.91	110.35	110.73	109.14	111	113.18	111.97	110.99	113.2	110.43	113.18
108.7	113.57	109.54	110.58	112.59	107.64	111.28	111.18	107.64	112.39	111.26	112.48	111.53	108.98	111.66	108.9	111.23	110.14	111.2	111.15	110.75	112.06	110.99	110.78	107.19	106.54	110.72	114.38	113.65	112.09	112.66	110.87	108.81	108.49	109.33	109.84	108.95	113.2	110.07	111.27	107.35	111.01	106.35	112.28	111.13	110.85	111.31	111.6	113.07	107.97
112.2	112.33	112.77	112.62	110.47	112.98	111.4	112.7	112.98	114.63	107.19	111.9	113.63	114.65	113.18	111.75	113.08	109.94	115.23	114.67	113.52	114.83	110.7	108.06	112.33	109.23	113.17	111.71	113.52	111.11	114.83	112.21	113.44	111.31	113.09	113.22	110.83	112.15	108.93	109.58	111.35	113.39	114.24	111.18	113.03	111.89	108.55	111.84	112.43	113.21
112.05	110.02	112.13	113.2	114.43	110.51	112.96	111.18	113.8	114.01	113.4	113.05	112.9	113.61	112.33	114.4	112.76	115.38	113.68	111.26	109.84	114.06	109.38	111.46	110.38	111.26	109.57	112.43	109.88	112.22	110.54	109.92	111.83	110.39	110.35	112.84	111.31	114.75	115.03	111.1	112.19	112	112.24	112.93	113.57	111.25	113.08	110.37	115.17	111.79
117.36	112.88	110.64	110.3	112.69	108.4	110.16	113.47	112.45	109.53	111.67	110.37	115.33	112.52	114.76	108.18	111.77	109.48	112.02	113.73	114.93	111.13	110.46	111.68	111.13	112.37	109.7	111.6	112.42	109.57	111.64	116.13	112.95	111.02	112.96	112.56	108	112.1	109.72	111.84	109.63	111.87	110.57	112.1	109.97	112.01	116	113.83	109.55	109.86
105.79	106.67	104.92	107.12	104.66	106.6	105.97	104.19	107.85	108.18	104.69	109.24	102.61	105.2	107.45	110.04	108.78	109.29	106.29	107.13	107.36	103.66	106.85	107.39	107.5	108.6	107.96	109.74	106.92	106.3	106.96	107.93	105.87	105.62	109.86	109.08	109.97	102.95	107.76	103.95	108.53	106.48	107.22	106.85	106.96	107.99	106.99	108.03	108.59	105.16
116.53	118.51	113.29	119.45	114.29	120.9	118.35	116.21	120.93	117.96	116.34	117.17	118.89	119.92	118.78	120.21	118.98	117.15	118.99	117.9	115.44	118.76	119.72	116.92	118.28	116.7	118.5	117.99	117.21	121.14	117.53	117.7	119.6	116.95	118.36	118.12	118.55	117.1	120.58	115.73	119.94	115	118.67	117.45	118.14	113.89	119.2	113.73	118.46	119.36
109.47	110.02	110.05	114.82	112.13	114.01	112.07	110.69	111.76	111.37	109.67	110.21	107.89	112.83	106.61	111.73	109.29	111.48	112.43	111.71	111.32	108.59	111.75	108.62	113.39	110.81	111	111.01	109.66	111.14	110.32	108.31	111.32	115.54	111.06	109.78	112.81	112.45	111.98	110.7	111.17	111.25	110.79	110.95	114.36	110.49	113.96	113.91	108.65	111.58
118.75	116.46	118.16	115.67	115.61	116.21	113.56	114.12	112.76	114.1	117.31	115.5	115.65	115.27	118.7	117.97	115.89	117.51	114.83	115	115.1	117.92	117.67	113.06	115.28	118.33	116.01	116.98	117.25	116.89	116.15	116.38	116.22	113.65	118.28	116.2	115.46	116.78	116.98	118.09	114.56	116.47	118.19	114.43	119.3	117.09	114.89	120.2	118.71	113.38
110.1	110.65	108.39	109.2	111.4	109.72	109.63	109.27	113.17	113.84	109.17	108.83	109.71	109.65	110.34	107.64	109.38	110.24	111.69	109.82	110.89	112.16	109.92	111.12	108.15	111.61	111.14	110.28	114.16	110.65	110	112.13	108.16	110.56	109.27	112.21	110.08	111.75	111.89	112.04	109.04	112.38	111.94	108.3	107.98	109.28	108.98	111.7	109.82	107.63
108.03	102.76	104.53	106.79	108.4	105.93	106	104.69	106.87	106.81	106	107.61	106.72	106.26	105.62	107.07	103.27	104.05	104.72	105.22	104.04	105.95	104.11	105.71	106.51	106.38	108.57	103.74	103.67	107.84	103.56	104.35	105.66	102.49	105.21	105.66	107.97	102.8	106.55	105.51	108.31	109.02	105.67	107.42	103.47	107.77	103.48	107.12	107.16	105.35
102.64	102.66	105.86	107.42	104.28	104.86	105.23	106.21	109.42	107.71	106.31	106.12	105	105.63	105.55	105.98	107.96	106.41	106.61	104.66	104.61	106.93	106.04	103.52	105.25	106.92	108.6	106.36	105.31	102.24	108.05	106.03	105.18	106.8	106.05	105.19	106.03	106.89	105.58	104.17	101.71	105.44	106.43	107.82	105.09	108.81	107.81	100.83	106.31	106.16
117.16	114.61	116.2	113.6	118.67	118.32	115.93	114.05	115.04	115.02	115.39	118.71	117.89	117.55	117.27	115.4	113.18	114.19	117.88	115.28	115.82	115.14	115.3	119.3	115.68	116.55	115.75	117.82	115.51	119.23	115.21	117.61	115.61	117.34	114.94	116.89	116.33	114.66	115.59	117.75	114.41	117	114.59	115.92	117.85	112.99	119.32	115.16	115.84	116.63
105.87	106.91	104	105.08	105.26	102.44	103.27	105.15	105.29	106.79	108.01	105.1	106.91	107.13	102.27	105.71	105.37	103.93	109.21	101.75	107.46	105.58	107.54	105.17	109.85	108.38	105.55	107.32	106.94	106.4	104.56	107.03	109.7	106.21	105.89	101.77	104.23	105.08	103.33	110.9	106.41	104.52	105.38	105.66	105.42	106.22	106.86	105.38	108.06	105.39
105.6	106.91	105.23	102.95	104.34	106.12	104.84	104.46	107.82	105.34	107.02	105.53	105.24	105.75	106.17	106.15	106.08	104.1	104.1	103.3	103.44	105.38	107.05	104.65	109.18	105.26	106.76	105.72	106.67	104.43	105.58	103.16	105.31	105.56	105.56	104.98	103.07	105.76	103.95	103.72	106.02	104.77	104.14	108.2	106.61	106.2	106.27	107.37	106.8	106.9
106.09	108.84	105.43	103.5	106.72	101.3	106.36	107.84	106.35	102.74	105.43	101.69	105.39	105.46	105.8	105.79	104.15	104.2	101	105.98	106.75	103.64	105.83	107.03	104.05	105.97	103.92	107.48	104.79	105.77	105.07	103.65	104.65	106.8	104.3	106.09	107.92	106.31	106.2	106.82	104.67	107.41	104.9	104.66	103.13	108.34	104.21	104.05	101.56	106.41
105.4	104.95	104.26	106.13	105.54	104	106.7	102.86	106.59	103.64	104	103.64	108.39	107.64	105.52	105.27	103.98	108.53	106.4	105.28	106.43	104.28	106.8	106.55	106.66	107.31	102.92	106.89	107.89	105.23	104.11	105.46	106.83	105.42	103.5	108.22	106.03	106.76	105.94	108.29	105.18	105.59	101.55	102.61	104.52	104.37	108.16	104.99	105.6	107.87
112.56	108.45	110.69	108.64	111.33	111.78	109.13	112.19	111.46	111.85	111.56	105.92	108.77	109.55	109.14	111.19	112.08	111.24	107.59	110.22	114.72	113.66	111.34	110.52	108.42	110.49	109.65	109.78	112.41	109.51	111.65	113.24	110.6	109.51	110.59	110.76	112.95	112.61	111.77	107.61	110.92	114.23	111.12	113.05	112.57	112.83	111.51	115.17	113.35	109.62
110.12	111.57	113.33	108.63	115.31	109.74	110.71	114.02	113.09	110.86	111.04	112.94	107.71	109.6	115.49	111.12	112.35	111.39	114.42	109.64	112.01	112.82	114.76	112.86	113.53	112.08	112.93	115.72	111.92	111.32	115.03	113.12	115.89	113.26	110.05	111.73	111.48	109.91	109.73	110.26	116.94	112.82	113.98	113.12	113.35	109.82	112.45	112.03	111.21	113.57
107.41	104.41	104.01	106.55	106.58	101.92	108.62	107.73	105.26	105.5	106.33	104.31	107.35	106.05	105.19	106.25	107.19	106.09	105.27	104.98	106.46	101.37	107.75	103.32	105.43	104.86	106.44	106.81	104.38	104.86	109.01	106.06	109.28	103.42	105.36	109.46	107.17	106.34	107.32	106.75	105.32	103.58	108.83	108.09	104.94	107.44	107.48	107.16	105.41	107.76
99.516	99.429	101.31	101.09	98.142	98.556	97.902	98.887	100.82	100.65	101.12	101.09	100.81	99.05	98.848	97.604	99.156	101.06	99.449	100.6	99.289	101.73	94.103	97.567	100.55	99.345	97.188	100.84	100.65	99.353	103.63	100.96	96.208	101.37	98.203	100.2	102.82	100.92	99.917	98.275	97.307	98.086	100.7	97.853	98.559	102.17	100.51	99.401	100.62	99.041
115.2	109.91	113.98	111.99	109.89	112.45	112.61	108.81	112.21	114.2	111.22	109.25	114.13	112.65	111.05	111.42	110.63	109.94	111.08	113.59	113.72	109.97	109.57	113.47	110.74	111.91	111.58	112.67	108.93	111.48	112.37	108.97	111.27	110.22	113	111.72	112.56	111.24	111.07	111.4	112.29	111.31	112.27	113.45	111.67	107.88	111.23	111.41	112.78	114.05
118.73	116.2	119.06	116.54	119.54	117.62	112.99	117.24	116.55	115.18	114.39	115.4	117.04	116.81	116.77	115.46	115.98	120.29	118.95	116.69	116.98	118.13	115.17	113.36	117.8	116.73	117.15	115.76	117.43	115.96	114.68	117.86	114.36	117.49	114.91	113.41	116.38	120.39	116.75	117.19	118.79	112.5	118.63	116.99	118.24	120.06	118.04	115.72	116.42	114.24
116.67	115.37	115.53	115.99	117.34	117.57	116.43	117.28	116.3	117.6	115.07	113.32	115.47	117.22	115.42	116.24	114.86	115.05	115.57	118.76	116.15	115.81	113.97	114.7	119.89	113.66	112.74	116.04	117.77	113.52	113.81	116.29	115.74	117.16	115.01	116.03	112.21	117.94	117.91	117.98	114.49	117.78	114.06	113.59	115.58	115.84	116.28	110.09	114.04	114.12
105.35	108.95	107.15	104.65	106.79	106.3	104.95	104.8	107.66	103.01	108.34	106.36	106.82	108.17	104.25	103.43	108.67	106.68	106.86	105.1	109.49	107.17	106.74	103.63	107.49	108.33	105.42	104.82	106.87	103.75	107.8	107.66	105.59	105.38	106.91	105.89	106.95	104.87	106.22	106.49	106.73	104.97	108.05	106.92	105.75	105.98	104.41	105.08	108.78	107.02
111.91	109.74	110.97	113.4	110.43	114.83	112.01	112.57	112.55	112.28	116.02	114.14	112.62	112.69	111.39	113.96	112.59	110.03	108.31	109.53	110.06	111.49	111.21	112.19	112.12	109.83	111.54	109.86	106.89	112.04	113.82	113.63	111.75	113.12	108.57	109.54	110.36	111.08	109.56	112.57	114.16	111.04	111.69	112.94	112.34	109.32	109.18	110.41	111.52	109.18
108.17	107.79	103.33	106.89	101.83	107.03	105.97	104.05	106.32	106.21	107.75	106.81	106.98	103.87	107.83	109.04	105.9	102.55	102.94	108.5	107.53	107.28	107.06	109.37	104.42	105.55	109.59	108.2	107.32	106.37	110.36	105.38	106.37	105.68	107.89	106.07	102.86	105.31	107.05	105.7	105.29	105.55	105.58	106.64	103.61	107.77	103.99	104.68	106.14	102.79
105.1	106.5	106.23	103.96	104.55	107.72	107.75	106.54	107.57	107.88	106.61	110.14	104.77	108.72	105.1	105.48	105.21	107.05	108.11	103.36	104.83	105.65	105.96	105.12	106.04	108.47	104.92	104.21	105.07	106.41	105.27	105.89	104.56	102	103.84	107.44	105.51	104.35	104.3	104.12	106.3	105.56	104.18	105.64	109.29	106.63	106.48	102.79	102.47	106.7
110.35	109.47	105.6	103.09	107.1	108.21	107.28	105.15	109.62	108.67	104.92	105	108.05	106.35	104.72	105.74	107.21	106.57	106.86	106.29	105.3	106.28	103.76	107.4	106.81	106.53	105.86	104.95	104.87	106.23	109.54	104.16	107.31	104.51	106.39	103.43	107.03	107.87	106.84	107.72	105.57	103.19	107.15	107.19	109.49	108.34	106.95	108.29	106.13	104.5
117.87	112.74	111.5	112.51	113.55	115.58	116.31	114.17	114.11	111.66	111.89	111.44	114.39	112.81	112.79	111.79	115.56	109.6	108.32	112.69	114.21	112.25	113.18	109.94	113.37	112.24	113.19	113.91	114.55	112.56	113.5	112.64	116.91	113.91	114.35	111.18	112.28	114.72	110.52	112.55	112.27	111.67	112.72	107.26	110.89	111.54	111.21	112.49	113.47	109.98
105.11	105.52	104.05	105	105.87	104.48	106.17	102.52	102.61	101.11	107.14	106.17	104.38	103.31	103.17	106.84	104.45	104.69	104.49	103.19	104.07	104.74	102.51	105.65	104.25	105.68	105.93	102.21	104.07	104.14	101.73	105.52	103.81	104.12	102.3	102.92	105.97	103.67	104.09	104.04	104.93	103.13	105.96	105.07	101.15	105.9	104.33	104.49	104.69	101.69
104.22	105.6	106.37	106.47	105.98	104.31	107.16	103.67	107.36	106.04	104.39	105.18	106.45	105.69	103.4	106.68	104.52	102	105.27	105.25	104.61	106.76	102.17	104.16	105.84	104.57	103.67	105.1	103.64	102.85	103.2	104.62	104.25	103.16	104.87	105.18	106.85	102.32	104.36	106.71	109.01	103.82	105.86	104.18	103.79	105.62	102.03	104.85	106.81	105.1
105.31	109.46	106.15	106.49	104.33	103.26	106.58	103.48	103.83	104.6	105.19	104.8	107.83	107.44	106.63	106.55	106.07	105.8	103.77	103.3	103.56	106.33	104.87	107.31	105.01	105.94	105.37	105.03	106.55	107.35	108.23	104.49	104.69	106.31	106.89	102.23	106.85	106.33	105.43	105.84	106.5	104.77	108.62	108.51	106.08	107.27	105.6	104.25	105.35	104.94
111.51	110.02	110.81	112.7	110.42	111.98	115.94	110.61	112.91	111.71	113.04	113.16	113.58	112.29	109.12	111.83	112.93	114.94	107.89	112.02	110.06	112.75	112.3	111.28	113.34	109.2	109.71	111.76	110.58	109.66	111.91	110.35	110.2	109.14	111.64	111.34	111.01	108.73	114.09	112.19	111.27	109.02	112.54	112.23	113.96	111.76	108.86	113.54	112.25	112.67
112.06	109.33	111.35	110.33	109.86	109.29	111.99	109.47	109.9	112	111.45	108.69	110.56	112.94	110.47	111.87	109.47	114.4	112.75	112.73	108.09	112.44	110.27	110.99	116.23	108.93	112.8	107.92	110.46	111.95	111.38	110.22	110.18	112.05	109.46	111.35	112.5	109.11	109.79	109.41	109.89	110.57	111.39	110.1	112.37	106.9	113.32	111.69	114.28	111.12
100.41	98.553	97.594	98.485	100.08	100.17	95.925	101.67	100.57	99.232	101.5	99.638	97.625	100.34	100.53	99.424	96.852	102.03	98.885	103.2	98.692	99.2	96.081	102.46	99.338	101.47	102.25	100.26	99.461	99.802	96.865	100.54	100.89	99.862	98.843	96.344	100.83	99.035	102.84	98.531	100.43	103.13	96.479	100.46	102.07	96.684	99.794	99.568	102.23	101.73
112.49	112.55	110.34	114.61	109.15	117.49	111.67	111.2	111.2	107.66	109.01	111.62	112.5	112.99	114.71	113.92	112.37	112.97	111.06	110.66	112.16	109.66	112.69	112.85	112.55	111.14	117.22	111.49	109.26	114	110.79	110.52	112.51	112.31	113	113.71	115.93	115.81	110.03	111.38	111.28	112.19	110.14	114.9	110.21	113.9	112.83	112.9	108.29	113.81
106.28	104.65	105.35	106.79	106.18	104.19	104.69	106.15	102.36	103.99	104.77	109.87	106.24	103.57	107.98	101.9	102.97	103.64	106.06	101.98	102.45	104.03	104.19	104.8	104.32	106.2	103.33	107.61	107.35	104.1	105.24	103.98	106.02	102.21	103.83	105.39	104.59	107.53	104.52	107.47	108.3	104.58	106.75	106.29	105.81	105.17	107.51	105.28	103.25	103.35
103.66	107.05	104.8	103.16	107.62	105.4	106.51	103.78	105.15	104.54	103.28	107.02	108.12	105.89	100.19	105.3	105.59	104.38	106.18	101.5	105.89	104.42	105.09	103.3	105.46	103.41	104.81	105.83	106.25	106.45	103.74	104.36	105.57	107.32	100.68	105.25	100.89	106.18	105.77	103.88	105.55	104.48	106.09	107.8	105.94	104.02	103.14	104.83	102.18	105.21
105.53	107.67	104.65	106.06	104.31	103.42	107.65	104.51	101.08	103.5	104.12	106.79	103.64	106.33	104.55	107.9	103.51	102.09	104.44	108.71	107.33	107.83	105.65	106.06	103.99	104.08	101.72	106.52	106.56	104.34	105.62	103.6	104.38	103.89	105.33	102.36	104.06	104.28	105.52	106.42	105.27	105.61	106.72	106.27	103.25	106.13	107.44	111.42	101.69	104.48
106.45	107.44	106.52	107.27	106.66	107.35	109.83	105.84	102.94	105.15	107.89	103.76	102.29	102.56	105.13	106.59	105.83	104.85	108.41	101.36	107.31	104.61	104.73	107.12	106.56	108.76	109.36	106.46	106.18	105.26	105.57	104.47	107.52	106.48	104.29	104.3	106.19	105.36	107.28	108.02	104.39	102.64	105.19	104.81	107.94	104.78	106.87	107.08	106.94	106.85
107.31	105.37	101.44	106.9	103.73	103.28	105	106.8	105.47	105.04	105.95	105.23	106.38	103.06	107.22	107.83	105.97	103.24	105.26	107.86	104.99	104.27	103.89	107.3	105.68	108.18	107.72	105.32	106.2	103.83	108.31	105.36	108.26	106.76	106.32	107.3	106.97	103.72	107.38	106.06	107.12	109.27	109.31	100.15	109.23	107.8	105.22	102.37	103.48	104.05
107.69	110.44	109.62	112.11	105.64	112.43	108.71	110.82	107.44	110.56	108.97	107.76	110.23	111.42	107.61	107.17	108.94	112.32	105.65	108.04	111.15	109.42	107.79	109.56	110.86	110.97	110.25	108.2	106.66	111.03	108.87	107.45	107.98	110.13	111.47	108.51	107.94	110.27	111.85	111.28	105.3	111.15	107.6	108.11	109.18	108.98	109.38	109.07	108.97	108.7
117.86	118.72	114.72	118.06	116.59	119.35	119.47	117.49	117.59	119.19	116.29	116.98	118.56	117.19	120.77	117.41	118.59	115.15	118.12	118.47	119.71	117.81	117.47	115.84	119.47	119.95	115.02	112.22	116.55	119.09	118.72	118.91	119.88	114.83	119.09	116.38	120.5	117.07	121.2	117.47	113.1	116.04	116.48	119.33	114.8	119.75	115.41	116.4	118.31	115.73
101.22	105.21	102.29	106.14	103.64	106.11	103.78	107.21	104.99	100.7	104.86	105.42	105.1	105.83	107.71	103.99	102.21	103.23	104.48	102.91	107.21	105.02	104.7	102.08	105.89	100.95	102.58	102.33	107.32	103.99	103.51	103.93	104.78	105.82	106.38	102.97	101.73	105.27	101.72	102.53	102.53	107.94	106.64	101.11	101.34	104.49	105.1	103.85	104.92	104.23
104.11	109.71	107.8	105.28	104.7	103.82	107.15	102.99	103.74	103.78	102.46	107.8	108.1	103.83	107.29	105.59	107.28	104.98	108	103.3	104.69	105.39	104.53	108.13	103.92	104.79	105.17	106.43	104.63	107.88	104.31	106.11	101.86	106.48	105.92	106.25	101.09	105.25	106.36	106.6	106.34	103.55	104.72	106.61	104.78	107.21	105.72	105	104.45	104.78
103.83	107.32	102.81	103.32	103.72	103.64	104.96	104.27	105.55	103.58	104.47	106.01	103.7	103.19	102.33	102.6	104.53	100.95	104.62	105.77	105.77	102.74	105.76	105.87	103.14	104.67	108.06	106.61	103.67	104.94	104.02	103.46	106.74	108.51	106.12	103.55	104.15	105.87	104.21	107.01	103.63	103.4	103.22	102.87	104.52	104.63	109.04	106.1	104.52	104.7
100.56	102.43	99.068	98.392	100.06	99.279	101.94	102.64	98.501	99.932	101.48	99.811	102.04	99.832	100.25	101.58	99.877	98.927	100.37	101.01	98.145	101.63	100.79	97.447	99.827	102.14	98.27	98.834	102.11	98.093	98.964	99.888	98.279	96.853	99.799	97.198	100.22	98.959	100.14	97.614	98.34	102.46	103.67	100.21	102.76	101.26	101.02	100.21	104.57	100.41
118.22	115.57	118.94	117.34	117.61	115.2	117.66	118.48	113.73	120.07	119.45	116.79	116.6	114.13	117.8	117.92	117.41	116.23	120.24	117.56	119.65	118.8	118.45	116.62	117.32	119.16	116.28	116.38	117.86	116.81	121.1	115.36	117.2	117.25	116.43	116.46	117.15	118.74	116.77	113.58	118.31	117.67	118.02	115.86	116.63	115.76	119.12	117.51	115.57	116.85
110.8	110.22	112.3	108.41	111.53	108.84	111.75	106.36	108.38	110.07	112.04	110.35	114.22	112.32	109.56	111.07	112.39	110.27	110.81	108.39	115.1	108.84	109.1	109.72	110.26	107.85	106.66	114.63	109.46	110.2	106.55	110.88	109.28	112.39	112.02	111.72	109.15	109.78	108.92	113.57	110.03	109.74	109.38	110.8	111.64	109.83	112.56	107.59	110.31	113.43
105.85	103.54	105.09	104.12	106.89	108.5	107.34	103.48	108.02	105.85	104.22	103.4	103.27	106.88	105.46	103.74	105.65	106.64	105.51	105.09	103.95	106.15	102.72	105.18	104.42	106.14	101.55	107.82	104.99	103.07	104.77	104.97	104.07	102.82	103.99	104.54	103.69	105.05	105.87	104.18	108.45	102.79	104.35	105.13	103.27	107.28	106.9	109.41	106.15	105.83
114.89	114.39	112.98	111.44	112.58	113.67	111.28	117.25	111.68	111.14	113.27	110.64	114.72	110.51	113.15	114.11	114.23	115.47	110.87	114.62	114.28	112.86	112.67	113.39	110.23	109.95	112.96	111.08	108.87	114.61	110.14	114.43	112.22	112.43	114.61	111.48	113.73	110.55	112.45	112.18	112.32	110.72	113.13	111.7	112.86	112.26	113.28	111.18	114.46	111.75
110.3	109.22	111.24	112.65	108.71	114.35	110.68	113.27	113.04	112.21	115.26	112.61	113.45	112.36	115.94	110.32	112.62	116.21	112.26	109.1	112.18	111.78	112.17	110.33	113.44	113.37	110.03	110.57	113.64	113.41	114.74	111.93	112.89	110.69	106.52	114.37	110.33	109.05	113.06	111.73	110.81	113.05	114.86	112.53	112.83	114.35	113.48	111.43	114.3	112.34
112.52	111.21	111.25	109.09	111.96	112.91	108.83	112.54	111.43	110.46	112.7	109.8	108.37	110.08	107.01	113.74	109.91	111.5	109.44	111	109.85	105.9	109.32	112.73	113.82	111.49	112.79	110.1	113.02	110.56	112.71	111.56	112.69	108.4	113.21	112.66	111.81	109.36	108.54	109.93	109.72	109.74	109.66	112.64	110.35	111.14	108.25	110.25	109.01	109.97
98.486	98.643	97.922	100.18	101.79	99.163	99.305	100.85	99.286	100.17	98.737	103.26	96.789	97.475	98.339	101.44	98.633	102.15	98.533	99.398	99.593	100.03	99.871	99.964	96.999	102.79	100.15	98.703	102.02	102.03	100.83	100.84	102.28	99.112	99.79	100.85	97.577	100.88	103.18	99.756	100.6	104.85	99.956	97.511	99.161	98.522	98.295	102.05	98.722	104.09
110.77	111.32	112.53	110.52	110.93	108.85	110.26	107.72	113.79	112.44	109.2	110.26	110.41	111.35	111.47	114.24	110.48	110.03	110.53	107.94	109.76	110.59	110.45	111.44	110.8	113.72	111.31	112.88	107.79	111.9	112.94	112.28	113.3	110.88	109.32	109.1	111.54	112.34	109.18	110.99	110.39	108.15	110.41	111.72	107.98	110.58	108.63	111.59	107.56	108.73
107.63	104.86	108.27	103.3	105.57	107.08	105.71	106.25	105.49	109.94	107.22	105.71	106.05	105.23	107.72	108.08	105.84	103.44	104.38	104.73	109	104.65	103.39	105.13	103.93	106.97	103.64	105.62	105.84	105.45	104.45	106.06	105.96	106.65	105.13	105.7	105.82	104.08	105.49	104.11	107.31	106.66	105.25	105.8	105.4	106.36	106.08	108.39	104.86	103.8
104.41	106.44	104.98	101.92	105.47	106.56	105.91	105.1	105.63	106.25	106.15	106.33	102.19	104.73	104.47	105.91	106.84	106.76	103.76	104.69	106.64	110.86	102.49	102.76	103.33	107.69	105.48	104.99	106.51	103.17	106.22	104.49	104.34	103.94	104.29	107.78	103.04	106.35	104.41	103.54	103.88	104.03	102.09	105.84	104.37	104.73	106.94	102.05	106.27	103.24
106.11	107.84	104.51	105.22	106.46	105.77	105.14	107.14	104.53	101.64	103.04	105.64	104.17	106.33	103.1	105.99	107.47	104.88	108.18	105.4	105.29	102.62	106.6	107.81	105.07	105.12	107.24	105.82	104.29	104.87	108.24	108.72	104.19	105.94	102.83	106.87	104.57	106.81	103.89	105.36	105.27	105.55	104.95	104.03	104.99	108.43	106.03	105.4	105.19	108.13
99.112	101.64	100.65	98.816	100.05	102.74	98.799	100.21	95.687	99.28	100.6	99.409	99.686	96.396	102.34	100.35	97.419	102.69	97.997	97.247	99.494	97.642	101.22	99.96	103.48	100.36	100.4	100.79	99.272	103.69	101.48	98.379	102.74	101.67	100.96	102.61	98.087	98.593	98.619	101.5	101.81	96.473	100.32	97.673	99.234	99.414	100.45	97.063	102.97	98.394
99.828	99.347	98.504	100.69	101.85	97.366	97.017	100.8	101.53	98.575	101.86	97.394	100.49	101.25	96.969	98.341	101.65	98.586	98.669	99.75	98.411	101.41	98.079	98.625	101.18	101.73	97.305	98.031	98.999	97.659	102.21	98.835	100.03	97.821	96.531	100.52	99.255	101.34	100.85	101.55	99.291	99.844	98.566	98.013	103.53	100.09	97.44	101.64	102.18	100.29
105.21	105.41	106.66	107.89	103.83	107.36	106.86	103.77	105.11	107.59	106.74	103.63	104.95	103.28	105.62	106.01	106.85	103.03	109.38	106.09	105.01	103.98	100.91	104.09	105.26	104.78	103.33	106.7	106.3	106.38	105.73	103.59	104.27	105.69	104.89	105.87	109.79	103.11	105.63	109.95	107.72	101.82	107	106.15	104.8	106.99	105.57	105.4	104.5	107.59
96.629	99.324	97.095	99.14	99.695	98.598	100.9	101.65	100.49	100.81	97.227	99.696	97.903	99.734	94.713	97.823	98.321	100.09	101.25	100.52	96.773	100.93	97.445	99.453	99.743	99.77	102.24	101.66	103.68	101.72	100.15	101.55	100.86	100.57	96.896	100.49	97.546	98.199	102.17	98.559	99.412	101.78	97.083	104.28	100.85	100.6	102.85	99.697	99.545	99.856
104.45	104.75	105.93	107.27	105.21	107.94	106.69	104.42	105	109.51	103.95	107.35	107.63	105.17	106.16	105.89	105.13	106.38	104.89	107.71	106.1	107.95	106.65	108.14	108.29	103.9	107.47	101.72	108.53	103.45	109.17	103.78	102.94	106.39	104.47	106.48	104.1	106.01	102.93	107.47	106.08	106.12	103.92	101.65	105.51	107.05	108.42	110.26	105.87	109.3
107.12	106.17	105.21	104.8	103.03	104.35	107.6	105.83	105.96	105.22	106.04	106.7	104.82	107.11	108.69	105.24	106.19	105.59	105.3	107.85	104.52	105.88	103.98	108.82	106.65	105.75	104.4	106.19	105.82	105.68	105.78	103.93	107.13	106.48	107	105.87	105.15	106.01	107.41	104.56	105.18	105.01	104.01	103.92	104.4	104.45	107.21	104	106.48	106.89
112.66	110.13	109.57	110.56	111.72	108.84	109.38	107.29	111.14	110.82	114.08	111.06	105.13	111.82	109.8	112.74	109.28	111.59	110.59	109.63	111.69	109.39	110.92	110.5	110.47	108.34	111.37	110.31	110.05	109.8	108.77	108.25	110.38	106.38	108.02	110.34	108.77	107.8	111.53	107.6	109.76	110.11	106.61	110.48	108.45	109.55	111.37	111.29	113.34	108.42
110.25	109.97	111.04	107.42	110.86	111.11	110.75	109.68	110.59	112.52	110.24	111.97	112.44	108.17	111.02	111.39	111.37	107.39	108.23	110.55	112.1	105.78	112.19	105.97	113.23	111.78	110.56	109.7	109.75	109.52	110.35	111.12	110.99	113.15	110.38	109.06	108.4	111.57	105.74	110.78	110.8	110.77	111.35	107.89	113.95	112.72	108.73	107.7	106.03	108.75
97.481	100.57	97.257	99.298	100.83	98.007	98.223	100.31	97.247	97.198	100.59	100.03	100.09	99.352	100.91	101.15	99.451	100.31	98.394	96.99	99.999	98.883	99.984	100.41	100.04	103.36	98.585	97.767	97.067	101.75	100.65	100.8	99.239	100.47	101.05	100.6	97.058	101.22	99.029	103.62	99.632	98.814	97.803	101.42	98.784	97.609	99.884	99.909	100.76	100.12
106.57	105.12	109.96	104.92	109.46	105.14	107.73	106.32	106.94	104.65	105.97	107.83	109.52	106.31	106.47	109.19	105.26	109.71	105.71	108.44	108.14	106.3	105.72	107.8	106.64	105.51	104.95	110.23	108.29	106.25	108.39	105.64	106.66	106.62	102.82	103.12	105.71	104.17	103.9	109	107.66	106.79	102.56	106.66	109.42	105.02	108.26	108.89	105.95	103.15
104.87	107.56	107.4	107.53	107.83	105.79	105.54	103.71	107.11	108.92	108.01	105.96	106.03	106.84	110.96	105.85	108.69	109.57	102.13	104.21	108.02	105.67	106.22	105.78	106.78	109.33	106.54	106.79	102.05	105.34	107.15	106.89	108.19	104.67	107.49	104.75	107.13	106.98	111.63	106.45	109.16	104.81	105.76	107.12	108.98	106.11	107.41	109.21	107.85	106.63
110.16	109.19	113.51	109.72	110.33	111.58	109.85	107.67	112.98	111.34	109	110.83	110.57	114.24	111.6	108.57	113.02	110.07	111.02	112.04	110.94	110.01	109.58	110.66	109.32	109.14	109.61	110.01	108.51	109.18	111.73	112.34	111.01	110.8	110.95	110.66	110.64	111.26	105.57	109.58	111.36	108.38	111.36	109.17	109.22	110.53	109.91	109.06	108.73	111.32
[truncated: 100 more rows]
[truncated: 150 more columns]
