# Supplementary material for: Genetic dissection of main and epistatic effects of QTL based on augmented triple test cross design
Source: PLoS One. 2017 Dec 14;12(12):e0189054. doi: 10.1371/journal.pone.0189054 (PMC5730204; doi:10.1371/journal.pone.0189054)
Supplement: S8 Supporting Information — (ZIP) [file pone.0189054.s008.zip › z4_1250_0.5_5.csv]

111.33	112.13	107.33	112.93	111.85	108.43	109.93	107.28	105.19	113.31	112.13	114.28	108.91	112.06	107.9	115.2	111.45	112.65	111.21	110.97	109.52	113.35	110.26	111.37	110.48	112.3	112.3	109.72	107.86	110.18	108.91	112.45	108.51	112.39	109.99	110.36	107.95	112.5	109.02	111.48	108.45	109.54	109.01	110.03	115.49	107.99	112.35	109.41	104.07	108.68
118.3	119.57	117.02	113.8	121.19	114.68	116.84	120.45	114.71	118.75	117.48	115.06	114.79	114.4	114.71	120.17	113.57	116.56	121.29	115.9	114.29	116.96	118.93	117.58	119.95	122	114.43	118.66	116.13	115.18	119.67	119.78	115.39	115.83	116.29	120.53	118.96	119.45	120.12	115.96	117.63	122.52	110.7	118.22	116.38	118.46	115.19	121.29	118.95	112.81
113.2	114.92	114.28	115.41	118.21	112.84	118.27	113.19	118.52	117.35	121.4	112.57	114.78	115.56	116.39	115.82	117.04	116.74	117.61	118.9	120.06	119.58	119.13	116.79	118.84	112.39	116.17	116.57	116.48	116.59	117.44	111.91	117.07	114.08	112.82	118.87	114.59	120.23	114.85	116.12	114.66	112.73	121.18	114.46	117.88	115.39	114.18	117.66	114.66	119.71
108.72	112.09	113.86	107.65	112.54	107.06	112.21	112.19	112.7	108.42	112.75	113.63	107.06	110.65	114	109.03	110.74	112.18	110.24	109.61	109.91	113.98	107.97	111.92	109.37	112.55	109.49	112.42	106.31	113	113.76	108.88	110.87	106.86	111.1	111.03	110.79	111.31	113.66	108.95	108.12	109.52	111.69	108.92	110.16	113.46	118.87	114.71	109.88	111.69
106.03	106.2	103.95	108.41	102.9	105.38	101.19	106.18	106.64	110.47	104.59	100.62	105.27	103.13	108.19	104.95	107.36	104.41	105.06	104.95	108.85	106.27	110.4	106.32	106.03	105.42	108.93	108.42	106.72	106.19	101.99	103.93	102.39	109.75	105.59	109.21	108.2	107.83	104.67	108.44	106.79	106.24	107.92	107.24	98.98	105.27	107.05	101.84	111.84	109.73
105.7	106.71	104.28	103.08	99.992	103.55	107.3	103.57	102.72	102.03	104.32	104.24	104.51	105.1	103.93	107.44	109.67	105.21	104.41	107.71	107.62	103.31	105.65	106.27	107.16	103.4	101.59	109	102.84	100	104.57	102.88	103.27	106.41	104.58	103.88	107.16	106.31	103.22	101.55	107.89	103.81	105.52	105.87	110.26	102.58	106.38	105.44	107.21	106.76
100.75	97.145	98.164	103.26	100.56	98.039	98.038	100.65	98.771	98.869	100.95	100.63	99.249	100.06	96.705	99.674	98.167	102.26	99.993	101.26	102.24	94.777	101.64	97.386	104.14	97.424	101.09	98.493	102.01	99.164	99.012	100.26	105.53	99.907	98.444	100.69	101.19	99.96	99.815	99.609	100.68	98.97	101.35	96.052	103.58	102.34	97.885	100.47	99.053	97.197
108.97	105.97	105.81	102.93	105.9	104.27	106.56	107.57	104.53	96.671	109.22	111.47	106.82	109.09	103.34	107.29	101.76	107.5	106.58	104.3	106.56	105.92	112.24	106.23	105.87	107.96	105.23	110.07	106.12	106.3	109	107.03	107.77	104.69	104.31	110.18	104.44	105.75	108.36	107.53	110.71	104.84	102.48	105.68	108.61	107.12	105.16	106.64	109.81	106.44
107.08	113.94	107.03	111.3	105.59	106.76	110.42	110.63	108.53	110.07	109.88	112.53	110.48	113.05	109.59	111.38	110.97	113.4	111.56	109.76	110.12	108.2	112.97	115.14	106.27	113.55	110.03	112.9	112.89	109.17	110.54	111	110.19	114.8	108.33	112.23	110.57	112.72	109.37	106.26	115.9	114.88	105.87	111.59	111.43	106.05	110.63	112.17	110.8	110.17
103.61	104.28	106.66	107.04	105.67	107.3	104.38	104.12	107.3	107.96	104.38	102.96	102.34	101.62	105.01	103.9	101.71	107.43	103.48	102.2	105.02	104.63	101.41	100.9	101.32	107.35	104.73	102.31	103.75	104.22	106.29	107.16	104.51	108.81	105.28	108.02	104.31	107.37	104.48	104.43	102.25	102.12	108.1	102.13	103.74	104.82	104.79	105.59	105.8	108.08
104.25	101.64	103.3	102.03	104.86	102.49	103.66	102.96	106.29	107.85	106.75	106.97	104.69	105.74	102.99	103.73	105.67	108.07	109.05	103.02	104.68	105.22	106.59	105.75	103.51	106.08	109.09	103.31	105.56	102.54	103.34	106.76	106.05	101.65	106.11	108.7	105.33	106.73	105.73	102.94	106.69	104.11	109.72	104.14	104.6	104.77	105.49	106.59	103.76	103.5
107.41	104.25	107.94	107.17	111.2	107.53	102.71	103.7	104.71	106.83	107.02	107.32	103.19	111.98	104.35	102.12	103.5	107.54	110.1	100.88	106.97	109.53	107.29	107.04	103.02	106.21	105.64	112.12	104.28	105.91	107.23	106.5	104.8	106.34	101.94	107.76	109.55	107.99	108.14	106.69	108.25	104.21	104.45	111.28	108.09	109.89	103.27	109.16	104.26	109.52
105.88	106.01	102.14	104.64	105.84	103.4	103.93	105.02	110.14	106.67	110.81	104.94	108.76	107.8	102.32	99.137	106.95	106.36	105.52	101.64	110.3	107.14	102.51	107.33	108.37	108.21	109.96	101.28	99.597	111.96	106.67	107.4	104.69	104.23	106.93	104.35	107.99	103.93	104.4	104.36	111.08	106.21	103.62	107.01	102.04	105.28	108.02	105.31	104.89	111.21
114.49	108.38	110.62	110.28	110.84	110.93	111.38	114.81	110.21	113.21	112.82	106.84	111.39	108.76	111.72	110.61	115.57	110.63	113.6	109.77	110.73	113.96	109.36	109.9	110.33	109.87	110.33	109.69	109.67	109.2	111.24	111.85	113.58	109.05	112.51	114.03	111.64	109.37	112.31	113.01	111.1	114.99	109.14	109.22	109.81	109.79	111.4	108.46	113.38	110.48
105.43	104.63	100.69	105.03	99.75	106.04	106.54	101.3	105.85	104.48	103.54	103.45	102.58	104.11	105.63	101.55	102.75	104.96	103.02	102.78	103.49	105.11	104.27	105.09	104.59	103.51	108.11	103.33	101.03	105.87	100.19	106.31	104.1	104.68	104.03	106.14	102.08	103.5	103.4	105.47	100.43	107.87	102.83	104.29	108.53	105.12	103.18	102.53	104.09	107.99
117.09	116.74	120.16	118.77	114.85	117.48	119.63	119.79	119.61	117.91	115.52	117.07	118.16	120.02	116.02	118.09	114.86	113.22	117.58	116.11	115.2	118.17	115.63	118.42	116.37	117.64	114.77	115.91	115.68	117.84	119.82	116.89	113.44	115.42	115.55	118.15	115.44	117.26	115.63	113.49	121.71	120.93	121.88	115.59	118.26	118.68	116.11	117.5	116.75	119.96
112.59	111.39	111.5	111.43	108.48	108.39	112.3	113.87	108.86	118.7	108.4	106.41	111.66	114.99	111.53	115.05	111.16	111.47	111.08	114.61	105.3	110.9	110.03	109.74	109.67	113.66	108.63	112.22	112.24	113.22	109.43	110.51	108.74	113.06	113.13	109.58	108.19	109.44	107.04	111.64	111.6	114.6	108.68	114.79	112.24	110.05	112.16	107.12	111.34	115.8
98.656	107.84	110.83	104.96	110.74	102.69	107.36	106.13	107.4	113.27	106.95	105.63	104.13	104.19	104.37	103.7	107.91	105.02	106.21	106.85	105.15	105.97	104.98	105.55	105.04	109.44	100.65	104.17	103.55	107.53	108.72	107.75	103.67	103.61	108.72	108.03	102.73	108.18	103.2	107.38	109.64	105.59	105.63	108.15	106.47	102.29	104.63	106.16	105.64	106.27
113.87	113.16	119.61	117.54	114.23	115.83	114.41	110.35	112.01	117.71	115.49	112.25	116.13	116.08	119.73	113.7	112.26	118.4	116.3	114.87	114.88	111.19	120.68	119.45	115.42	115.05	116.39	114.66	120.59	114.81	117.3	114.84	115.61	117.44	113.48	115.01	116.16	116.1	116.38	112.38	116.51	112.81	117.1	115.41	114.72	114.41	112.82	117.26	118.28	120.02
110.12	108.57	112.48	111.07	111.02	112.31	113.83	108.23	111.12	113.91	107.84	110.04	109.31	110.2	111.8	113.44	115.09	105.95	112.41	109.78	112.45	115.06	110.15	116.51	111.72	112.01	113.82	111.16	106.15	111.45	113.53	116.4	114.59	115.48	111.33	115.49	115.98	112.67	111.59	107.41	108.19	112.25	113.26	113.49	109.14	111.2	108.28	112.16	111.73	110.04
105.68	103.92	103.39	103.61	106.79	105.11	104.4	106.35	104.2	106.2	101.45	108.89	102.21	108.67	106.93	103.77	106.63	106.02	105.85	103.43	103.06	106.98	110.55	106.52	105.85	104.39	107.77	99.542	101.07	104	104.02	104.26	112.17	105.54	100.89	107.52	105.62	106.91	105.33	104.99	106.33	107.18	107.99	104.56	102.7	106.69	106.16	105.84	103.01	105.9
105.55	106.06	101.58	101.82	105.17	106.61	102.38	101.31	101.53	107.59	105.35	108.18	104.66	102.42	102.38	104.92	104.06	105.45	103.42	104.5	102.69	100.66	106.5	103.96	107.02	105.6	101.4	107.4	105.34	104.11	106.49	102.48	101.6	109.24	104.39	109.53	105.41	99.692	106	103.47	98.702	102.75	103.39	104.7	103.79	102.5	99.664	107.77	108.44	100.47
101.13	108.76	105.71	109.01	112.09	108.89	107.61	109.15	108.62	107.93	105.11	107	107.04	105.14	104.38	103.12	102.55	102.39	110.14	104.52	102.89	105	109.97	109.37	107.24	112.15	107.61	105.66	106.72	106.23	105.27	103.38	103.17	104.22	106.29	103.38	108.93	105.87	103.54	107.32	109.51	104.2	105.04	104.17	103.21	103.67	106.33	109.28	102.81	107.82
109.46	106.04	104.64	108.76	107.72	106.31	104.22	105.8	104.43	108.24	103.95	104.42	109.22	106.16	107.97	105.2	103.5	102.81	108.71	108.82	104.57	104.4	109.46	108.77	105.84	106.62	104.57	107.81	107.23	104.58	109.36	107.86	105.73	104.93	106.36	106.15	103.89	108.8	105.09	109.49	106.93	107.9	106.53	112.48	110.24	104.25	105.73	106.92	104.89	109.94
117.17	115.8	112.5	114.74	117.26	114.19	114.95	112.6	117.03	114.47	110.89	111.89	114.48	114.39	115.02	113.21	110.21	115.93	113.49	111.32	112.25	115.09	113.28	110.77	118.69	117.32	112.91	110.31	113.91	112.1	114.83	110.75	113.07	109.53	110.83	116.38	112.38	114.7	116.18	116.61	115.91	113.2	110.23	119.46	114.71	113.44	113.3	116.98	109.59	111.59
115.45	113.56	108.16	111.82	110.52	113.94	117.35	115.31	112.3	115.37	105.43	113.88	112.4	114.22	110.89	107.73	108.88	109.48	109.6	109.93	111.99	110.03	110.24	117.13	113.07	108.21	113.12	112.26	111.56	109.95	109.87	109.63	107.05	108.82	112.05	110.32	108.23	111.24	110.21	112.84	111.11	115.67	111.5	111.11	110.03	112.68	112.52	105.2	108.08	108.3
107.34	105.74	105.89	104.8	103.93	108.1	103.63	106.72	107.11	104.63	105.07	106.9	103.07	106.55	103.94	102.61	106.92	100.82	105.74	105.18	106.36	105.92	102.71	105.76	105.49	102.89	102.83	103.71	108.35	106.81	110.61	102.15	106.17	106.39	100.34	110.3	101.7	106.12	105.91	107.42	104.29	106.29	101.93	106.28	108.73	103.78	100.25	108.72	104.26	103.96
104.5	108.04	108.3	105.91	100.65	104.67	109.24	104.31	104.95	105.62	107.34	108.71	103.25	105.04	103.83	103.55	102.87	97.59	107.5	102.43	107.45	101.83	106.27	105.02	105.21	102.6	107.19	106.87	105.13	105.65	107.45	103.25	107.33	101.47	109.81	106.81	108.47	109.22	103.99	111.53	107.35	111.05	106.7	101.36	104.08	96.738	101.79	104.74	104.83	101.76
110.07	113.21	114.1	112.93	113.95	110.11	109.17	113.43	108.62	115.77	111.47	111.96	111.17	113.26	109.47	114.74	110.14	112.54	111.01	110.28	108.79	107.99	110.13	113.61	112.94	113.29	111.55	109.95	113.56	106.59	109.79	108.9	110.89	111.56	115.29	111.07	114.51	112.56	109.12	107.3	115.51	110.93	111.46	115.05	110.31	116.64	114.45	111.82	113.48	110.69
103.98	109.54	105.47	106.64	104.37	107.57	102.76	105.15	104.12	106.86	104.12	107.56	105.87	102.96	103.61	106.52	106.71	102.27	103.56	106.75	103.05	106.49	107.71	103.34	104	103.53	107.39	101.52	102.72	100.26	104.17	109.29	107.01	101.57	102.71	102.76	104.7	104.6	102.02	104.59	106.58	106.53	99.17	105.54	102.83	103.91	106.26	104.95	106.69	107.51
103.17	104.33	107.9	109.9	105.36	105.93	102.84	103.1	104.12	104.52	109.67	101.69	109.15	108.36	105.4	99.97	105.39	111.59	99.634	101.11	103.77	108.31	109.29	102.81	104.89	103.59	105.57	105.38	105.36	105.64	103	101.47	108.26	107.05	104.78	103.65	105.78	103.48	108.84	108.5	107.75	101.62	106.29	104.63	103.46	101.69	105.4	98.611	106.39	104.34
105.29	103.65	104.91	102.04	103.8	105.07	105.96	107.79	105.8	107.81	106.28	106.32	104.82	105.07	104.67	104.81	101.27	105.79	108.38	106.18	109.9	103.05	105.38	104.68	101.3	100.55	104.8	105.4	108.59	104.45	108.89	105.87	107	110.69	105.51	102.42	106.16	106.45	110.47	104.58	106.27	112.74	107.54	104.84	108.28	105.43	105.13	103.7	106.85	107.09
104.73	105.65	110.47	106.76	108.12	103.11	107.12	105.03	109.46	102.25	108.75	101.29	104.44	103.49	106.86	106.6	109.76	109.48	103.43	107.09	105.73	109.45	105.89	104.42	105.2	101.19	103.42	105.06	103.87	108.38	105.49	102.33	105.15	105.51	107.53	97.053	108.29	104.04	103.99	108.27	107.5	105.66	101.59	105.43	106.6	104.15	108.04	109.77	103.72	109.43
102.07	103.07	100.26	100.77	100.21	101.1	99.235	100.73	101.24	102.51	100.8	101.68	98.973	98.331	97.044	97.342	96.963	101.92	97.402	98.244	100.74	103.66	99.624	97.419	99.672	102.65	98.157	102.61	97.098	99.952	98.623	99.577	99.876	98.744	98.726	98.88	101.09	100.81	101.24	97.642	100.61	101.82	96.911	98.978	105.15	100.47	96.842	100.75	105.67	100.31
100.47	101.13	104.96	101.27	102.11	98.156	100.4	104.2	98.287	99.553	103.48	98.021	103.08	102.56	95.868	106.16	99.865	95.045	102.5	102.41	104.32	99.335	104.38	95.771	99.581	99.739	103.45	100.62	100.1	103.08	101.97	102.84	102.78	102.13	100.25	100.88	99.671	105.25	100.88	95.486	96.969	98.692	102.66	100.82	99.845	98.574	99.841	98.316	101.95	102.25
113.94	115.17	115.82	109.13	115.44	109.7	110.93	109.62	108.55	111.8	109.34	110.7	111.07	112.72	109.71	114.02	113.81	113.21	109.75	114.04	109.33	111.59	114.93	113.08	111.23	110.52	107.7	111.47	112.99	113.02	108.74	115.64	108.06	107.99	110.75	110.98	113.98	113.31	112.19	114.81	111.85	109.99	114.13	106.95	107.48	111.97	111.58	113.17	112.36	107.49
117.63	119.51	118.33	114.49	117.36	118.96	116.99	116.19	123.1	118.14	119.12	117.41	119.49	118.15	117.35	116.42	118.34	120.99	120.59	116.33	117.32	119.54	118.94	118.21	117.06	119.86	120.19	117.79	118.21	119.7	116.01	117.39	115.52	117.54	120.2	117.79	118.85	115.57	120.62	115.77	120.5	117.12	117.34	117.38	114.03	117.81	124.53	114.85	117.2	115.57
105.57	104.13	108.42	103.33	110.62	112	106.96	99.375	110.2	109.69	103.63	107.79	106.97	107.86	102.23	102.1	111.01	111.81	105.83	100.96	105.02	103.13	105.42	107.18	107.94	102.6	105.38	103.39	101.03	106.9	110.2	104.82	105.92	108.3	104.94	105.47	104.71	108.47	110.9	109.35	102.43	104.98	103.31	108.86	108.16	104.2	106.76	106.36	107.7	106.27
106.96	107.05	107.44	105.15	106.06	105.32	101	106.53	106.16	104.27	109.34	106.8	105.95	106.09	103.36	104.21	105.47	105.82	105.17	106.17	108.81	103.95	107.95	103.85	103.31	102.25	108.07	106.27	104.03	107.61	107.83	108.36	105.64	108.41	105.45	102.86	105.16	107.91	108.66	111.22	106.31	103.77	105.06	107.09	106.5	109.44	104.03	107.93	103.38	102.97
106.06	100.39	110.34	108.64	108.85	105.58	106.94	109.04	105.11	106.77	104.58	106.06	105.32	104.1	104.14	108.74	106.63	102.96	109.88	106.24	105.91	105.42	106.25	109.68	105.45	108.07	106.13	101.75	106.69	104.13	107.23	110.09	104.19	109.26	105.77	108.61	107.92	106.5	108.1	103.77	105.61	105.64	104.21	107.83	107.39	106.46	101.56	103.25	111.65	103.75
113.61	111.49	112.6	111.32	105.05	113.05	111.92	108.37	111.19	112.38	111.33	111.28	110.49	112.13	115.22	107.72	108.67	111.18	110.78	111.95	111.73	113.82	110.18	107.14	108.13	108.47	112.41	106.61	113.15	114.34	111.89	110.58	112.96	109.31	112.62	110.18	112.68	111.84	110.86	108.64	112.71	113.1	112.6	110.6	111.17	107.54	108.55	106.9	109.53	111.12
100.22	107.57	104.57	104.18	107.09	102.93	109.92	102.57	105.91	105.95	106.24	104.94	110.11	105.95	102.96	105.12	103.96	105.92	108.72	108.3	107.58	106.42	105.39	102.72	104.95	105.58	102.59	106.97	103.02	104.86	107.8	104.7	104.99	105.73	104.63	106.54	106.22	106.63	106.73	107.34	107.47	107.31	106.56	104.63	103.27	106.64	102.35	103.74	106.37	103.87
114.92	112.99	110.36	110.02	115.5	113.39	112.45	110.43	112.86	112.55	110.17	110.07	113.19	113.95	113.37	109.04	114.41	114.87	106.63	112.12	114.16	109.55	111.88	107.3	106.78	110.42	111.57	108.21	112.36	112.82	111.28	111.91	114.76	111.64	110.24	108.02	109.97	114.86	111.57	114.98	113.3	109.13	120.05	109.93	109.17	109.25	111.67	112.23	107.26	108.1
106.94	104.76	102.92	106.16	105.1	108.44	109.09	108.67	104.19	106.73	109.05	107.23	106.85	104.74	103.73	106.84	108.89	106.39	104.64	108.16	108.36	106.48	106.54	101.69	108.15	110.14	102.58	108.6	108.66	104.25	106.14	111.74	107.25	107.65	103	107.59	105.3	109.4	102.42	101.58	104.41	109.68	104.26	106.69	108.04	105.1	109.05	107.03	107.27	107.22
107.05	106.85	112.56	107.78	109.86	108.47	115.63	113.07	109.91	112.02	110.11	111.56	111.51	111.16	103.59	107.73	111.19	108.98	105.24	113.34	109.68	110.12	106.37	110.79	106.04	109.29	109.81	109.87	107.89	111.26	109.28	108.37	109.01	112.76	108.38	105.17	108.91	111.97	105.09	109.46	110.67	111.33	110.13	111.8	111.29	107.55	112.36	103.04	109.91	110.44
101.95	104.85	104.45	105.97	102.68	104.75	103.24	100.82	102.9	103.2	103.91	104.34	102.62	108.54	103.85	100.51	106.11	106.62	105.01	102.29	101.93	103.78	104.65	105.76	101.46	105.63	101.34	100.23	102.58	105.08	101.86	106.01	100.66	101.68	102.89	104.36	106.9	104.45	107.12	101.55	107.05	103.22	102.11	105.92	105.24	106.41	103.36	104.09	103.87	103.52
108.37	112.48	105.45	112.34	110.79	113.2	113.88	110.81	112.06	108.52	109.84	107.37	108.29	104.02	110.03	110.05	111.11	110.85	111.38	110.67	106.72	110.05	110.79	106.72	113.19	112.22	110.2	103.93	104.45	108.35	112.64	107.15	112.73	110.82	110.21	111.8	110.88	109.36	108.62	110.55	109.87	112.03	113.28	113.43	108.16	109.71	105.63	105.46	111.47	111.71
102.08	102.95	106.99	98.207	100.69	103.21	107.35	100.91	103.36	99.441	104.15	99.417	105.12	99.292	101.86	97.985	99.584	101.21	99.455	103.6	99.058	94.744	98.771	102.43	101.94	99.037	101.27	103.62	101.19	103.25	101.96	99.41	97.598	100.38	98.385	101.51	101.77	97.614	103.49	101.31	101.65	101.74	100.91	102.54	103.44	103.54	97.696	103.07	100.54	99.568
106.17	107.59	115.86	114.12	110.66	113.18	116.11	105.91	107.76	114.73	109.76	111.86	112.54	112.81	109.6	114.13	112.22	110.81	115.83	111.51	109.56	114.56	113.37	110.79	113.95	109.85	112.13	109.77	111.77	110.45	113.17	108.33	113.43	109.77	110.41	107.89	112.08	106.97	115.1	108.51	110.67	115.33	113.86	110.28	109.46	112.99	112.5	119.51	112.22	112.64
112.74	109.24	113.66	114.54	114.02	110.79	112.21	112.94	113.17	117.17	110.88	114.84	117.18	111.85	115.6	111.98	117.66	109.78	116.8	115.12	110.66	114.59	116.93	109.19	112.03	114.67	115.69	110.64	114.91	110.25	112.69	115.29	112.81	111.44	113.65	111.3	114.56	109.49	116.53	114.42	114.88	114.92	113.8	111.9	110.93	111.34	111.96	113.31	115.68	115.46
102.39	100.48	104.1	107.84	106.57	106.33	100.84	106.85	105.49	111.04	107.73	105.58	108.74	106.78	105.21	108.27	104.18	105.96	103.88	105.84	105.79	104.64	105.9	101.86	107.88	102.34	105.24	106.58	98.848	107.96	104.04	104.4	110.53	108.55	102.95	105.02	105.98	109.27	100.85	107.32	104.8	106.13	102.07	99.595	105.66	103.05	105.02	104.96	105.63	107.67
103.8	105.02	103.17	107.11	103.98	105.94	97.388	103.82	109.21	102.38	104.39	104.79	105.25	104.37	102.68	102.51	101.42	102.99	102.39	104.16	111.12	105.34	108.09	105.02	110.2	106.16	106.67	104.81	105.48	104.69	105.01	104.98	107.71	101.89	103.96	105.29	105.31	107.11	104.28	105.53	105.48	105.75	104.01	108.8	110.13	103.97	100.2	100.16	105.96	105.02
101.54	107.6	104.02	103.91	106.07	106.25	106.44	105.23	105.93	107.03	106.48	106	105.74	105.41	104.55	106.33	104.24	105.91	112.13	104.13	103.98	105.24	104.09	105.67	103.61	107.53	105.83	104.33	101.25	103.46	101.83	106.42	107.66	101.04	107.35	104.47	99.061	108.78	105.43	108.25	104.66	102.63	106.33	103.2	105.21	105.23	99.846	106.42	109.41	110.34
102.75	97.942	107.37	101.78	105.71	103.49	108.41	105.56	100.79	104.54	108.82	105.04	109.21	106.87	101.4	103.24	101.45	108.21	103.76	104.74	109.13	103.81	107.06	108.21	106.62	105.3	108.02	108.05	107.25	104.46	103.11	102.3	104.17	105.55	103.79	101.92	104.23	107.61	102.43	109.45	108.16	109.23	98.374	106.63	102.53	104.56	110.46	111.49	108.65	109.14
108.1	104.47	107.23	102.39	102.71	102.02	101.08	105.68	102.25	103.33	106.31	107	102.8	102.97	104.32	104.75	105.5	103.79	99.24	101.08	102.11	109.97	104.95	103.82	105.43	105.8	108.2	105.25	100.94	105.83	102.87	104.84	106.13	104.37	108.33	105.48	104.79	103.06	102.41	110.46	102.34	101.42	104.04	104.91	106.53	101.54	105.67	104.68	106.28	104.6
115.67	121.54	116.17	117.26	118.33	120.77	114.93	111.07	118.8	114.6	116.76	114.15	115.7	114.82	120.66	121.19	119.97	112.78	115.96	121.55	118.4	119.22	117	119.81	115.42	119.24	120.95	115.49	117.97	114.95	118.26	118.96	118.66	118.49	118.03	113.97	120.37	115.9	116.26	114.99	116.73	119.4	116.67	120.18	119.5	118.98	118.06	120.97	116.04	122.4
103.69	103.47	105.12	102.15	107.5	107.07	105.11	104.89	99.324	104.65	106.3	105.88	103.5	103.58	101.59	105.2	105.16	107.06	104.19	106.46	108.6	106.87	108.72	101.09	104.82	107.65	107.53	106.92	105.82	104.96	107.79	101.31	108.4	99.426	104.52	106.65	106.73	108.3	114.42	102.58	104.39	104.93	106.07	100.99	107.68	102.68	107.66	106.65	108.22	107.27
108.97	105.34	104.26	104.69	104.45	105.85	108.05	105.57	103.34	111.61	108.43	108.59	105.73	100.51	104.34	107.12	99.272	105.71	108.47	106.52	109.21	104.28	111.61	108.16	105.24	106.06	103.53	104.62	110.29	107.85	107.14	101.38	108.27	108.15	104	105.75	108.11	105.42	106.34	110.87	101.64	107.02	105.4	110.02	105.62	108.98	104.21	104.71	103.11	106.96
105.29	111.97	108.06	100.58	112.08	109.97	110.6	101.73	104.46	103.65	107.55	108.39	107.78	108.65	112.53	104.7	106.64	110.03	107.37	106.73	103.73	108.69	107.92	103.84	110.55	103.52	108.89	103.92	109.93	102.46	108.86	104.04	108.47	104.82	108.89	104.29	105.39	105.92	103.57	109	106.33	106.5	105.84	109.12	107.54	110.6	105.16	107.61	110.37	104.4
96.671	100.27	102.65	104.23	100.97	96.576	100.48	101.45	97.333	98.114	105.71	100.06	100.79	95.182	95.569	99.524	104.15	97.245	101.54	97.95	95.494	103.15	100.14	96.928	99.853	99.744	98.86	100	98.698	100.88	101.59	96.927	103.58	97.008	102.62	99.84	103.64	96.038	98.178	102.24	101.63	99.082	103.94	100.87	95.887	103.98	96.275	100.46	101.72	100.11
105.06	108.08	101.96	104.84	104.13	104	104.62	105.77	107.57	103.75	106.42	104.19	105.25	107.6	106.99	105.71	106.46	106.53	104.12	107.27	108.98	109.68	109.24	106.45	104.12	108.8	108.37	108.25	106.04	103.07	103.25	106.68	99.198	104	104.09	106.58	107.2	105.15	111.07	106.7	109.07	103.91	107.98	104.84	104.89	102.17	109.41	104.14	108.86	106.34
104.64	103.96	104.17	104.53	108.8	101.26	103.21	103.85	105.79	107.92	107.53	104.03	105.02	102.52	103	103.98	101.42	99.026	104.51	104.04	101.15	106.74	103.56	102.16	103.19	107.43	103.94	106.78	104.29	105.3	105.25	102.29	105.53	102.24	102.69	103.52	101.5	105.74	105.92	103.61	102.54	105.29	100.35	109.75	107.92	105.62	106.29	99.679	103.19	104.47
104.8	103.14	103.38	101.92	105.65	106.25	101.43	101.96	102.32	110.6	104.91	104.38	103.66	105.29	101.62	102.96	107.29	104.37	106.33	103.36	108.45	106.95	104.97	107.97	106.08	103.68	103.12	104.96	105.91	106.86	103.96	102.38	110.03	106.4	107.38	106.3	101.35	105.96	102.03	103.02	107.42	99.933	104.77	105.87	100.33	102.42	105.66	108.03	105.52	107.55
100.07	97.051	95.229	99.667	100.85	103.56	103.75	101.03	103.16	95.997	95.319	98.587	95.538	103.19	105.66	98.683	102.19	101.19	98.095	97.751	100.26	102.43	95.916	101.31	102.11	96.909	100.37	99.423	98.798	96.384	99.73	97.545	104.33	98.14	97.827	101.56	103.81	96.133	100.74	103.77	105.59	96.597	96.389	98.264	99.142	102.68	96.886	99.534	98.217	105.43
103.23	107.16	105.64	100.35	105.12	107.32	103.82	102.32	100.26	105.45	104.76	105.19	104.58	104.76	106.78	104.51	100.85	107.53	103.48	107.11	103.71	102.38	106.96	102.09	108.66	104.73	108.08	107.19	103.57	108.55	106.37	105.73	107.03	107.42	102.65	103.86	105.65	107.16	106.63	107.53	107.94	102.42	106.49	106.54	109.56	102.11	98.962	104.18	110.68	107.09
104.15	102.42	105.6	106.24	100.98	105.05	107.22	107.97	104.65	104.05	102.27	107.15	105.46	105.22	101.83	113.24	104.29	102.55	104.47	104.38	107.88	108.32	106.99	109.68	108.17	111.11	105.59	108.97	108.76	102.58	104.1	106.32	107.87	110.58	102.38	104.71	103.33	107.12	101.22	104.1	112.81	105.67	104.13	108.32	108.21	104.86	101.26	102.76	108.25	103.32
101.87	102.87	107.59	104.1	107.16	106.35	103.51	106.63	101.95	108.99	103.63	99.614	106.07	104.17	105.64	104.7	104.65	106.92	105.55	109.32	103.05	105.56	109.09	108.22	101.3	103.68	105.12	109.86	109.83	107.51	105.48	109.49	102.53	105.29	104.27	101.52	108.81	105.99	105.11	104.14	109.86	100.47	105.46	107.93	103.88	105.05	104.03	109.59	107.93	107.47
112.67	115.26	103.43	107.81	113.69	114.3	114.18	108.41	106.85	107.88	108.82	111.42	113.04	111.38	110.97	112.4	110.5	109.98	112.59	109.56	110.32	112.29	109.43	111.82	112.78	111.94	110.99	106.93	109.27	111.09	107.09	110.51	108.69	109.7	106.92	115.79	112.48	108.25	111.72	107.45	108.19	114.52	111.44	110.59	111.51	112.33	110.36	113.31	112.98	112.37
97.397	102.88	101.01	93.12	99.123	100.7	102.12	99.984	99.62	93.06	99.104	101.42	101.08	104.37	104.07	94.897	100.68	103.75	99.545	102.25	102.63	99.594	100.14	99.399	97.383	97.791	99.734	97.512	96.735	102.19	100.49	100.03	101.62	100.2	102.92	100.09	98.431	96.833	97.911	99.116	100.84	96.79	100.91	102.58	97.144	103.94	100.98	102.08	99.914	101.28
111.74	108.51	109.49	111.26	116.3	108.97	112.55	111.93	107.19	109.26	113.96	111.31	110.85	108.62	110.68	105.75	111.9	110.93	112.57	114.42	110.37	112.96	114.17	114.94	112.35	107.91	113.04	112.9	108.24	110.84	114.65	112.25	107.98	108.61	109.31	112.77	111.31	109.2	113.72	109.08	109.63	112.01	113.19	112.85	112.25	113.93	109.79	111.57	110.94	112.07
107.78	110.53	118.56	110.06	109.01	110.57	112.32	109.12	109.75	110.8	107.33	107.87	110.53	105.36	111.37	110.11	109.64	106.11	109.27	112.94	113.01	107.33	103.8	108.62	115.28	105.43	115.27	111.11	108.47	108.49	111.51	110	108.76	109.42	109.59	112.14	113.1	110.57	110	109.94	106.77	114.41	105.05	114.98	107.18	107.56	107.66	108.8	109.87	107.14
118.82	116.42	115.78	121.77	117.81	115.93	116.48	113.44	116.51	115.32	116.14	117.66	114.88	113.77	117.51	112.1	115.92	117.33	120.14	120.3	116.99	117.23	114.02	115.74	115.02	116.46	112.97	116.74	119.86	115.37	111.14	115.15	115.25	116.84	118.08	115.2	115.36	117.86	115.66	121.82	112.99	116.56	113.47	118.06	113.14	119.78	116.98	114.88	116.78	118.43
114.93	109.74	112.86	114.05	116.29	113.31	110.71	109.66	112.17	112.62	115.21	113.92	114.15	111.95	115.4	113.09	112.7	119.12	110.2	107.16	113.24	111.23	111.08	108.14	112.93	110.73	115.42	112.58	111.08	116.68	112.34	112.13	112.36	115.53	114.61	115.06	113.74	114.94	116.08	109.87	112.11	113.04	114.86	111.81	114.71	117.58	114.44	117.9	111.8	117.06
109.23	109.09	99.175	104.8	100.95	107.36	105.74	108.12	107.15	105.59	104.67	109.1	108.13	106.8	108.6	101.93	104.73	104.27	106.24	105.98	101.21	104.41	106.71	110.36	104.09	106.55	108.6	102.51	107.26	103.05	104.73	109.34	100.27	100.55	104.6	106.69	106.47	110.18	105.11	102.07	105.87	105.38	105.49	108.2	101.48	103.77	104.49	103.72	106.64	107.11
110.81	114.97	115.49	111.56	113.93	113.04	114.91	111.5	113.05	110.44	112.61	114.45	110.19	111.89	110.24	114.36	111.83	107.51	111.23	110.23	113.46	110.72	115.73	113.31	111.96	111.7	109.58	114.43	114.93	110.94	114.38	107.77	107.51	111.59	111.52	109.84	116.88	109.53	109.72	115.17	112.29	110.1	113.72	115.09	107.23	115.18	110.54	113.69	109.01	111.55
101.85	109.22	103.6	107.52	105.55	105.81	108.4	108.01	107.94	105.64	106.51	106.99	100.42	107.45	109.75	106.54	107.12	103.91	107.51	103.2	109.32	107.15	102.46	109.03	108.68	106.42	104.59	108.8	105.01	111.66	100.26	106.28	107.65	109.07	104.36	107.26	102.3	106.94	105.14	103.19	104.27	105.92	105.47	108.4	107.64	111.16	109.46	109.53	105.38	106.32
110.65	109.81	110.32	110.46	103.94	111.78	113.96	112.2	106.7	113.83	111.22	108.8	109.28	109.78	108.52	116.22	113.45	107.66	110.59	111.86	107.84	106.63	115.01	104.55	117.75	109.17	107.93	103.3	107.15	106.97	110.53	114.38	113.8	108.53	109.74	109.13	107.18	108.31	104.36	111.15	111.22	106.11	110.37	114.79	109.15	111.79	106.03	110.25	110.04	107.78
106.01	107.02	104.88	105.37	106.36	105.98	103.01	107.14	108.85	107.92	107.12	107.17	104.9	107.92	101.52	106.38	104.56	106.39	107.33	101.93	108.25	102.63	108.37	106.11	104.78	104.86	108.27	108.34	101.08	107.01	105.92	105.98	103.2	107.46	102.49	106.21	108.6	107.49	109.23	106.73	105.35	105.33	108.58	108.21	104.86	105.57	109.46	106.06	108.87	106.82
109.1	105.06	99.767	107.59	103.94	105.62	107.53	103.2	102.1	106.98	98.891	101.65	102.78	112.13	104.77	104.25	103.68	109.51	104.19	103.36	104.18	105.6	102.05	105.7	105.92	102.82	103.4	104.65	105.53	102.02	107.63	105.74	102.38	105.8	105.44	109.64	105.62	104.12	105.06	109.21	105.68	105.5	102.13	106.54	106.97	99.833	107.21	105.33	104.22	103.69
99.729	99.163	97.876	97.837	98.77	93.59	99.932	99.456	102.02	98.881	102.16	100.6	100.67	101.1	101.9	98.077	97.289	98.716	99.367	97.009	101.19	99.99	96.963	99.877	98.119	103.78	97.146	99.834	97.967	100.28	98.813	98.706	103.79	103.37	103.26	97.858	99.611	99.071	100.2	102.31	101.98	96.955	95.823	98.316	100.77	98.85	100.81	101.5	95.664	99.797
107.3	114.1	105.01	105.95	109.25	105.7	104.56	105.07	107.52	104.02	101.02	108.44	103.08	106.97	100.6	111.27	101.8	105.73	101.42	104.04	105.26	107.5	106.57	106.29	103.67	105.52	101.98	109.86	103.28	101.47	103.53	108.5	103.8	107.35	102.81	107.09	105.19	104.12	104.52	104.91	106.76	103.84	111.53	104.52	100.87	105.29	108.26	106.51	107.27	107.59
112.78	111.93	109.01	112.04	110.2	108.72	105	108.35	105.12	109.48	109.64	109.36	112.93	115.31	111.81	109.5	109.62	109.44	108.77	110.28	109.26	110.03	111.16	112.85	108.03	111.12	111.1	108.31	107.52	111.43	113.99	107.68	115.04	113.44	108.02	106.76	110.33	106.06	113.35	108.38	106.23	112.13	113.68	108.54	107.97	109.96	106.1	110.43	111.69	112.3
100.8	102.52	102.47	101.14	96.096	100.9	94.341	102.08	98.768	101.45	101.29	97.91	99.177	100.44	100.14	98.676	97.75	95.837	102.26	98.689	100.45	106.43	98.45	101.49	99.274	98.899	99.175	98.784	97.539	99.8	97.574	102.92	95.2	98.529	101.54	99.498	98.583	97.382	101.85	100.75	104.15	96.783	99.667	107.01	99.485	99.122	99.744	100.81	99.05	101.72
107.22	111.72	110.43	115.49	110.96	113.01	110.07	110.04	112.97	107.75	113.92	107.86	108.81	111	112.89	110.25	108.66	107.17	113.76	113.68	107.07	111.17	109.48	111.5	113.88	111.31	116.57	110.61	112.27	108.87	109.27	113.02	109.9	107.86	113.3	110.76	111.93	115.5	110.39	108.09	111.78	111.84	119.14	112.99	110.32	111.9	115.45	109.54	112.7	115.87
105.86	106.62	102.74	107.9	108.95	103.58	106.32	108.2	104.97	106.71	105.49	103.7	108.95	104.67	105.99	109.36	107.38	107.01	103.3	102.18	105.76	102.96	105.62	110.16	106.22	103.43	106.67	106.33	107.58	105.18	103.3	106.93	106.61	107.4	108.3	105.76	104.91	107.74	105.86	107.91	105.61	109.39	108.51	105.83	107.65	106.28	101.75	103.96	105.32	104.49
107.09	104.15	104.57	103.37	102.3	107.56	104.75	105.5	106.86	103.99	105.8	108.3	108.96	112.16	106.04	100.09	102.52	102.48	105.97	104.57	106.22	104.76	104.16	111.01	104.33	106.56	103.21	103.83	104.25	103.96	104.84	102.24	107.62	106.17	104.14	108.51	108.32	103.15	102.78	99.549	102.47	104.41	103.48	102.96	102.51	101.51	102.48	110.74	106.17	106.25
95.708	95.807	100.8	103.21	97.299	103.35	101.2	103.66	100.4	99.348	96.782	97.665	95.929	99.485	97.471	100.93	100.24	106.3	106.58	99.944	107.4	103.12	101.44	98.653	102.62	100.9	100.9	96.791	97.305	100.32	98.922	102.41	101.16	102.93	98.956	99.805	99.986	101.19	100.12	106.05	98.375	104.31	97.438	103.28	99.906	103.34	98.972	102.45	106.72	100.34
109.53	113.67	109.08	110.15	107.84	110.56	110.8	110.79	106.74	113.18	110.63	114.98	109.73	115.14	109.5	114.69	110.4	114.45	112.99	114.64	117.59	109.28	117.24	109.94	112.23	110.27	108.46	115.37	110.05	111.27	111.72	109.62	109.4	108.59	107.45	110.82	112.69	112.45	106.75	108.18	112.02	113.79	113.28	113.65	113.5	111.51	108.91	114.43	108.71	110.33
116.92	117.37	118.94	118.49	120.47	120.42	117.46	119.32	122.07	120.26	123.29	115.76	119.67	113.47	119.07	115.36	115.38	117.03	113.37	117.08	111.5	116.77	117.34	112.53	122.09	117.62	119.65	113.19	114.19	118.2	117.74	118.1	112.58	115.06	118.26	116.21	115.29	115.2	120.27	111.59	123.31	119.8	124.43	118.64	114.6	113.96	119.75	119.3	112.87	119.89
101.89	95.59	103.65	98.538	104.92	101.13	98.739	99.425	97.094	99.306	97.04	97.989	101.11	102.02	99.15	102.83	98.504	102.98	102.04	99.688	101.93	101.18	103.8	100.72	100.82	104.94	104.22	99.612	95.328	98.058	100.69	102.32	102.73	96.555	95.833	101.87	99.674	98.472	101.26	100.51	100.63	98.729	97.996	105.23	104.54	98.754	105.16	99.995	98.53	101.73
109.05	110.14	116.37	112.83	106.8	108.4	110.82	112.43	112.08	110.24	116.14	106.59	106.36	107.46	109.01	111.55	108.57	107.61	108.75	112.62	113.68	109.3	110.99	108.21	112.99	107.69	109.81	109.7	108.76	107.83	112.38	110.86	110	110.1	109.14	107.73	113.63	114.39	106.19	109.86	107.5	107.06	111.83	112.63	109.82	111.3	110.61	110.01	109.86	112.07
94.619	93.933	96.239	97.103	101.64	98.905	97.438	96.978	98.936	95.726	97.95	103.04	101.8	97.069	101.62	99.446	99.302	97.828	101.66	96.844	98.796	99.623	102.68	100.62	102.71	97.282	101.57	99.48	99.735	101.01	101.82	98.712	96.902	99.268	102.73	106.62	97.745	101.54	104.56	97.674	100.04	98.516	99.703	100.7	98.48	100.02	100.53	99.514	96.513	99.08
107.22	105.99	102.12	102.53	105.47	103.84	107.7	101.46	107.21	106.36	113.05	109.07	101.11	106.51	110.58	101.93	104.41	108.37	110.03	107.59	107.26	106.62	101.68	111.52	108.51	108.58	104.7	105.78	105.61	107.64	105.24	104.1	102.6	103.3	106.78	103.29	108.97	109.04	103.56	107.29	104.51	104.45	108.18	102.12	107.07	106.66	105.49	107.18	107.56	103.56
110.71	113.33	110.36	112.02	111.65	109.95	113.69	114.57	109.83	113.29	113.54	108.7	110.7	110.05	114.32	115.23	109.17	109.36	110.31	109.43	112.4	109.98	110.56	109.36	111.93	112.23	111.74	114.11	109.32	110.72	116.34	109.46	111.71	112.66	114.41	113.13	109.89	112.31	114.13	108.16	113	110.76	108.03	113.35	112.64	107.78	112.92	115.82	110.64	109.49
105.39	108.12	104.96	105.74	102.05	109.15	103.12	106.24	104.26	108.74	105.98	108.93	106.23	102.53	108.03	103.27	108.55	107.59	104.81	106.39	105.09	106.3	107.04	107.19	109.7	108.06	105.05	107.43	107.79	107.22	107.32	109.56	104.72	104.92	106.99	104.36	97.874	105.92	104.76	104.31	106.8	109.76	105.92	107.05	105.14	101.14	106.53	107.61	106.63	108.1
105.82	107.5	105.05	103.02	104.69	104.25	98.244	102.31	98.803	99.467	108.3	100.6	106.57	105.06	104.58	107.03	102.97	101.63	103.88	103.34	105.18	107.35	104.38	103.14	103.93	104.32	106.01	104.6	102.14	102.78	105.44	102.92	104.21	102.94	105.16	104.27	104	107.22	108.13	107.02	107.94	105.77	102.91	99.791	105.78	106.92	108.98	106.99	104.03	108.67
106.08	106.51	104.1	107.3	104.49	106.96	104.5	102.46	106.48	101.79	107.74	110.22	109.95	106.31	104.28	99.527	105.04	106.27	104.9	106.18	105.77	104.36	106.72	101.91	105.37	104.99	103.85	106.91	101.1	109.22	107.77	106.37	108.46	101.98	104.92	104.75	108.52	103.46	102.97	103.01	103.58	110.89	103.94	105.39	105.1	107.67	103.99	109.32	104	104.43
111	113.09	110.15	108.78	114.01	112.91	113.6	114.94	115.72	113.16	111.38	109.54	112.73	113.59	110.05	116.59	110.63	112.73	113.94	113.54	111.03	114.27	112.58	107.74	114.38	110.57	117.08	113.42	112.6	107.21	107.99	115.66	110.91	109.19	112.27	109.27	112.22	110.59	112.07	113.72	115.29	112.23	116.37	111.11	107.75	113.69	112.87	114.44	112.42	110.34
110.24	110.94	108.79	110.78	107.37	110.29	106.79	110.05	109.22	111.68	108.41	110.95	110.66	109.71	109.72	109.49	109.79	111.56	109.76	110.65	107.81	107.08	114.16	111.06	112.13	110.5	109.21	105.25	107.77	107.05	107	109.44	111.33	105.73	112.12	109.11	113.06	111.54	110.73	113.01	112.57	114.79	110.46	110.7	111.14	107.38	109.29	108.96	111.95	113.76
107.17	107.29	106.88	107.91	103.4	111.11	105.5	101.66	109.23	103.83	105.42	106.54	107.72	107.57	101.89	108.84	104.84	105.21	109.61	103.44	110.05	108.6	104.26	104.09	106.52	108.48	108.02	105.1	105.16	105.27	105.41	109.51	107.62	108.51	112.15	109.71	104.89	105.19	104.06	105.17	105.09	106.23	111.37	104.8	105.18	106.84	105.26	109.44	106.85	103.79
114.14	114.73	112.17	112.71	111.47	107.73	109.75	110.28	111.56	109.44	106.33	111.1	107.68	109.88	113.47	110.66	112.82	110.1	112.13	111.51	111.95	112.49	113.12	114.28	113.75	110.35	110.76	110.22	104.78	109.11	113.02	113.13	110.66	110.58	111.75	110.48	108.53	114.23	112.96	111.69	111.73	108.21	109.95	109.49	104.72	114.18	116.22	111.23	112.75	107.21
103.24	105.69	106.98	107.47	103.96	104.67	104.13	105.58	105.39	106.3	105.04	104.21	109.59	108.29	104.63	103.21	103.9	106.62	107.96	99.897	101.7	104.56	109.56	107.57	107.1	103.88	107.47	109.93	105.3	104.27	106.33	104.11	105.61	106.25	108.29	106.54	104.84	102.16	113.54	109.82	106.78	101.04	109.55	103.52	107.49	103.58	106.8	107.19	108.02	110.06
110.57	109.61	109.27	108.13	108.91	111.76	108.66	107.15	112.38	110.35	110.9	111.99	112.51	111.59	113.56	112.64	107.48	110.63	112.41	110.77	111.26	114.52	113.67	107.9	110.37	110.73	113.56	108.09	107.69	112.73	112.9	111.93	114.18	105.39	108.64	113.28	110.53	111.46	113.2	110.87	111.96	111.86	116.12	109.93	110.73	109.97	110.23	109.33	107.94	112.78
113.32	116.85	110.33	113.82	116.25	111.93	113.8	118.46	109.58	106.77	113.79	115.78	110.47	112.68	116.4	108.88	114.2	114.13	114.13	113.89	110.99	111.89	111.49	109.53	111.95	115.77	112.55	115.32	113.38	111.04	112.09	104.19	116.99	113.55	111.29	110.26	114.42	108.78	111.62	115.37	108.47	112.79	110.78	110.01	113.78	109.62	116.56	113.48	116.89	116.16
109.08	109.47	113.73	107.7	110.84	111.66	108.53	108.37	111.06	109.19	110.74	111.28	107.82	108.04	106.92	104.64	108.77	115.81	107.39	109.44	109.89	110.78	111.04	110.77	114.24	112.28	109.83	108.36	108.58	112.47	110.42	110.48	107.47	113.25	110.07	112.3	113.87	112.74	110.32	108.94	111.12	110.81	110.72	108.7	109.4	109.37	103.45	109.43	115.22	106.4
108.67	115.61	114.34	107.28	110.42	108.46	110.99	110.8	113.55	110.88	108.14	110.12	110	114.4	110.41	109.04	114.23	109.28	111.12	113.14	109.19	115.33	110.27	111.17	113.64	106.48	106.65	108.64	113.32	115.96	111.04	110.41	107.84	110.16	107.22	110.71	116.14	108.69	109.98	113.2	114.01	110	109.34	116.09	109.46	109.14	110.92	115.16	115.12	111.6
107.56	110.23	112.13	109.87	107.97	109.74	102.76	111.05	111.63	114.02	110.42	110.12	111.24	108.11	111.36	113.12	116.33	109.76	107.74	105.42	111.52	108.09	108.17	112.31	112.36	113.12	111.12	114.8	110.77	105.42	110.2	109.13	109.18	113.66	112.5	113.26	106.34	111.29	108.5	110.79	110.65	108.73	107.81	109.25	109.02	110.44	112.28	111.74	109.43	111.92
109.54	104.99	104.85	106.34	105.12	104.24	105.79	105.2	110.46	104.53	109.24	105.99	106.73	106.98	104.49	105.65	102.1	105.88	109.59	105.34	106.08	108.85	106.96	105.27	104.93	107.79	105.01	101.97	105.49	106.64	105.02	102.4	106.37	106.02	105.27	103.4	105.62	107.49	110.11	104.43	103.96	106.09	109.2	107.41	105.78	105.01	105.3	106.41	107.42	104.62
105.22	103.78	100.05	97.547	107.14	100.94	106.62	99.02	104.4	103.61	102.85	99.964	104.75	104.52	103.92	109.07	104.61	102.56	104.35	103.61	103.96	107.22	100.12	105.28	98.655	106.62	101.28	105.57	103.16	103.09	104.59	104.05	100.43	106.92	104.25	104.47	103.37	106.26	102.4	105.65	107.03	107.27	107.5	103.09	104.05	107.56	103.18	103.92	104.43	101.95
113.86	111.16	117.52	113.04	114.34	109.11	111.61	111.56	111.13	107.62	110.88	111.41	113.56	118.4	114.57	112.41	118.14	115.58	115.88	114.81	114.75	112.11	110.12	115.53	111.43	113.93	111.52	109.23	109.03	114.23	111.42	112.05	110.11	103.96	112.2	111.46	114.32	110.73	114.67	113.56	113.08	111.2	108.8	110.15	111.03	114.94	117.06	113.64	112.1	115.4
106.85	102.73	104.13	105.49	104.76	105.34	107.07	109.84	109.43	106.19	109.13	107.83	109.18	108.31	106.33	104.83	106.79	102.01	107.58	106.88	105.96	105.65	105.54	104.87	103.19	104.61	106.78	106.2	104.21	101.48	111.73	107.91	106.16	108.68	106.87	107.35	104.53	108.4	102.25	105.28	104.6	107.97	103.23	107.75	104.22	106.02	111.26	106.33	103.17	105.96
115.35	112.43	112.08	109.32	108.75	112.08	110.34	111.18	108.96	114.22	107.41	109.29	113.54	106.94	111.49	113.15	109.14	108.5	112.45	108.03	112.26	109.78	111.26	111.92	113.7	107.55	112.81	113.89	114.14	110.74	112.77	113.96	112.32	113.69	110.4	113.96	107.75	113.14	112.79	112.33	107.96	110.91	109.11	111.8	111.91	112.16	108.88	108.19	111.65	110.21
109.16	106.99	107.71	106.54	108.3	106.17	105.83	107.71	101.43	107.21	106.65	108.15	101.57	107.27	102.06	101.45	107.99	108.58	103.48	108.73	104.18	102.23	105.98	105.83	109.66	110.09	109.21	107.37	105.86	107.83	103.25	104.55	106	105.34	105.61	109.82	108.5	107.34	103.26	102.88	102.26	102.4	105.88	105.77	104.37	105.34	101.7	103.75	106.64	103.83
109.34	111.31	108.17	107.24	109.55	114.51	110.2	112.99	114.44	107.09	113.3	112.73	113.68	109.48	111.75	106.78	108.99	111.71	105.06	112.32	113.08	107.35	112.45	110.39	111.96	105.47	109.06	114.27	111.7	111.69	109.08	115.59	109.86	111	114.07	109.18	115.48	113.09	111.08	111.62	112.09	114.03	111.46	112.55	112.19	112.6	110.1	111.44	109.81	111.39
114.54	117.46	112.92	121.06	119.85	116.24	114.42	119.41	115.26	116.86	115.67	115.17	121.03	117.12	112.59	111.66	113.48	112.75	119.69	115.89	115.28	115.86	121.29	116.42	113.92	119.96	118.26	116.05	113.05	112.74	116.99	117.43	114.66	113.78	116.56	114.25	116.02	116.9	115.67	115.73	118.79	116.79	115.26	117.1	113.99	114.54	117.09	111.64	117.35	116.88
113.09	113.78	111.96	114.97	110.04	107.64	112.02	115.35	110.08	114.84	113.05	110.35	110.2	110.99	111.88	114.03	114.33	108.8	109.19	103.38	112.29	107	113.09	114.88	104.76	118.09	108.63	113.47	113.14	112.17	110.46	111.73	112.12	107.73	112.3	109.44	108.24	107.98	115.21	108.28	116.27	112.8	115.5	110.44	109.47	111.75	111.91	111.35	108.92	109.03
108.81	104.51	105.86	106.1	106.31	105.38	103	101.43	105.04	105.82	108.34	103.21	112.15	105.7	104.72	105.51	106.66	107.41	108.2	108.11	108.14	107.27	101.19	107.54	103.88	104.32	107.6	106.65	104.53	103.9	104.96	100.99	107.02	108.57	106.25	102.95	108.02	101.81	105.61	105.69	107.23	107.22	99.612	105.94	105.32	103.99	102.54	105.66	106.28	109.87
109.42	105.94	105.23	109.49	104.48	106.45	107.41	105.89	110.71	102.67	103.47	108.05	111.48	103.15	106.44	107.03	108.29	112.12	108.77	108.62	106.87	108.12	106.04	111.36	102.14	105.07	103.25	108.5	104	102.72	109.64	107.87	104.89	102.82	106.9	107.41	106.9	111.35	101.54	108.45	108.64	107.44	105.06	106.63	107.81	104.51	104.18	102.75	108.02	106.55
111.31	109.24	105.16	113.61	113.2	111.83	111.12	110.79	109.76	111.76	108.8	109.16	112.57	110.39	114.21	118.46	107.44	112.68	111.4	110.2	108.85	114.59	111.68	114.48	110.15	110.07	110.34	110.83	110.7	112.65	114.72	110.91	111.02	116.03	112.04	109.46	113.92	108.05	108.45	110.99	115.41	114.12	116.79	112.31	108.9	109.69	102.9	107.76	108.12	107.94
115.32	106.67	116.2	112.76	114.93	107.3	111.26	106.33	114.2	110.59	112.89	114.61	108.99	112.85	112.78	114.62	111.06	113.03	114.83	112.1	111.96	114.46	114.56	110.19	112.5	108.71	111.94	110.55	114.71	111.02	110.89	109.8	112.63	115.96	111.89	112.41	111.51	111.9	112.93	112.61	110.3	110.32	107.9	110.85	109.59	109.16	111.66	111.35	112.98	111.13
103.6	104.52	101.28	109.13	105.81	103.86	109.02	104.18	108.14	106.39	103.58	109.37	111.3	105.75	109.82	105.85	101.57	99.607	107.46	104.35	105.21	105.53	107.23	108.51	103.9	105.25	108.45	103.46	107.98	105.09	105.47	104.23	103.61	107.82	105.11	104.42	105.7	100.28	109.36	99.431	103.25	101.07	114.31	105.8	108.03	104.8	103.03	108.73	106.06	108.8
106.39	106.19	109.37	106.25	109.28	108.5	110.44	109.74	107.05	105.03	101.34	104.74	108.9	108.39	106.09	105.27	105.48	105.48	101.1	105.15	104.79	112.34	110.77	110.95	102.81	103.25	106.68	110.72	104.83	104.25	111.17	109.55	105.85	109.06	100.82	111.97	108.97	105.43	111.5	110.98	104.96	107.32	110.15	103.23	105.69	105.64	105.17	110.42	105.14	104.96
101.52	107.79	108.56	105.64	103.06	105.33	104.31	105.63	108.49	103.09	105.86	104.78	107.03	104.46	110.7	105.9	108.38	110.67	104.51	109.41	105.85	101.72	104.88	106.37	107.79	105.28	106.36	103.38	105.05	104.84	107.61	104.62	107.28	101.19	106.92	104.91	103.64	105.53	105.04	105.18	108.11	105.9	111.79	107.89	107.12	108.48	106.46	109.68	106.21	105.13
111.44	110.93	114.24	112.55	112.42	110.37	114.11	113.33	112.73	110.83	111.38	107.37	115.67	113.29	111.26	115.91	113.23	112.06	111	109.56	111.21	112.88	111.53	110.56	110.36	108.62	109.09	112.26	113.83	114.02	111.05	111.78	106.94	113.15	114.93	105.8	115.65	113.65	114.67	109.05	111.53	115.59	109	110.85	107.98	108.56	110.85	111.89	114.3	113.27
107.51	105.69	102.8	104.4	108.9	103.86	110.98	110.06	110.96	106.61	108.21	111.7	106.15	106.36	105.65	112.22	107.46	113	104.22	104.63	102.96	110.9	103.45	106.72	109.31	103.04	103.42	102.49	107.82	106.63	108.84	104.54	105.65	110.3	105.6	106.04	105.8	103.46	101.91	109.08	109.04	104.68	107.21	104.33	104.2	106.62	105.77	110.92	106.28	101.71
104.39	104.91	107.23	102.89	100.59	108.49	107.38	107.6	107.83	109.01	108.87	106.69	108.07	106.94	104.18	106.12	106	110.57	101.76	109.19	104.11	106.29	108.46	105.29	107.02	103.26	104.15	111.55	108.27	106.79	103.98	97.81	106.33	106.54	112.25	109.16	105.37	106.27	108.22	103.89	105.36	105.34	111.98	106.79	105.92	105.78	103.39	107.16	104.98	109.17
95.23	101.88	100.71	101.7	103.49	98.912	107.33	107	97.297	99.958	100.64	99.449	99.428	93.137	96.877	99.731	95.632	100.46	97.5	102.41	97.437	101.9	98.047	98.348	102.75	99.634	99.18	101.34	96.701	100.7	100.24	99.646	99.926	96.997	104.23	96.976	99.944	99.078	95.192	98.532	98.639	102.8	101.69	106.19	98.455	102.32	97.998	98.229	103.14	101.74
104.64	101.78	106.7	106.5	108.06	108.06	101.51	103.33	103.78	107.99	99.975	106.05	106.64	109.38	106.07	106.39	103	105.41	105.5	99.34	107.9	105.83	105.88	104.61	108.21	105.17	111.16	103.5	106.18	104.94	101.89	104.67	107.34	103.46	109.74	102.94	111.42	106.59	101.48	103.62	102.82	108.02	105.28	105.94	110.66	103.9	106.42	104.73	104.78	107.84
115.07	109.83	111.06	108.08	110.32	107.81	113.21	111.02	112.31	111.06	112.93	109.43	107.73	117.39	108.19	107.13	108.68	114.17	110.66	107.75	107.34	109.13	113.89	110.65	113.84	112.11	109.3	109.48	109.48	110.32	115.57	109.14	109.13	116.69	112.37	111.78	107.25	111.62	106.92	105.1	109.06	107.04	106.5	111.76	112.87	112.42	113	104.03	111.46	113.78
111.87	109.28	111.15	113.07	110.56	111.6	113.02	109.37	112.58	111.7	114.09	110.37	110.85	113.56	111.56	113.17	113.96	112.78	108.31	112.6	112.9	112.95	110.34	107.15	116.57	109.07	110.26	114.51	109.63	107.87	112.91	112.24	112.71	105.62	116.59	111.93	105.78	110.45	110.94	109.16	108.04	112.12	109.9	112.29	107.35	112	114.12	118.72	107.88	108.29
107.84	103.61	111.86	105.11	104.88	107.79	107.85	109.97	110.01	101.62	103.7	106.75	105.82	103.16	105.87	109.07	103.35	108.99	108.34	110.18	103.68	104.39	106.38	106.97	110.6	106.01	110.25	106.23	105.94	106.42	105.7	108.63	106.81	111.65	109.58	107.61	107.37	106.41	106.5	109.12	104.16	105.29	107.19	108.46	106.69	109.34	106.37	105.78	106.81	105.89
105.81	105.74	105.62	106.71	105.43	99.628	104.83	108.28	109.39	104.02	99.74	104.02	108.04	108.69	105.16	105.4	103.7	105.15	108	103.69	109.17	103.73	101.05	109.96	106.25	104	106.24	102.32	103.28	104.15	107.55	108.89	105.76	104.6	107	104.16	106.11	104.66	107.49	103.43	110.88	103.41	109.62	103.64	109.33	106.15	103.53	102.78	104.89	105.44
106.03	101.64	107.52	100.67	101.92	108.53	107.93	104.8	102.78	103.78	107.04	106.14	108.8	105.57	107.06	102.17	104.12	109.33	110.24	108.76	107.45	103.63	103.84	106.62	107.11	98.27	102.72	105.2	104.77	108.14	108.47	102.4	105.87	110.75	103.4	105.41	110.17	103.88	101.48	107.92	104.13	104.55	103.1	106.12	110.11	106	104.82	103.74	105.64	104.6
109.4	102.96	103.47	103.31	101.86	106.29	100.12	103.44	102.64	103.95	105.09	106.23	102.91	104.97	104.84	108.12	105.86	108.68	102.81	105.03	104.74	100.31	106.37	108.46	104.76	103.2	105.69	103.38	102.7	106.87	104.24	104.54	99.377	103.36	104	104.71	103.8	105.92	103.84	102.66	105.34	100.12	105.97	105.9	104.78	105.44	104.05	103.52	99.972	102.88
109.39	103.82	104.99	103.39	103.34	108.96	102.89	106.98	104.27	106.07	101.42	105.49	108.13	107.21	104.46	103.77	110.71	104.61	104.91	100.53	105.41	103	109.2	105.56	102.72	102.26	102.97	105.68	103.32	101.74	107.87	102.64	106.07	101.6	106.26	108.66	103.91	109.53	107.95	102.52	104.26	107.34	109.54	103.07	106.86	108.15	106.57	104.35	105.74	105.36
103.08	107.08	101.03	107.97	105.48	100.18	106.82	110.38	103.59	108.29	102.41	104.27	104.17	109.77	105.34	100.82	107.57	103.99	102.79	105.93	105.11	106.47	107.01	104.35	111.5	101.18	104.1	103.58	103.89	110.19	104.23	105.94	102.78	102.63	107.77	106.99	105.18	107.35	98.983	103.29	104.64	107.81	103.7	104.65	106.75	110.62	107.47	105.35	105.35	106.25
107.34	102.1	97.539	103.5	97.846	99.067	104.36	97.552	100.7	100.29	98.746	98.236	97.333	102.42	98.067	100.54	99.07	101.21	97.484	100.32	99.585	105.13	102.99	103.78	97.222	99.689	102.08	100.19	100.28	105.42	103.8	100.09	102.29	98.618	100.88	96.962	97.624	97.839	100.72	96.966	97.937	97.82	101.65	100.78	103.46	99.446	100.31	96.192	97.821	100.68
117.9	117.26	120.9	109.79	115.8	117.14	118.9	118.08	119.49	112.97	118.24	116.3	116.74	115.34	117.34	117.37	115.9	117.48	115.48	116.43	114.67	116.77	116.63	117.4	120.08	119.68	118.21	120.27	117.89	117.45	123.37	119.59	117.97	117.07	117.02	116.41	117.63	116.57	122.17	118.9	119.75	118.32	114.16	119.62	113.7	117.6	117.75	117.4	117.12	120.01
105.72	111.64	111.11	108.82	113.77	107.03	107.86	113.42	108.77	114.18	111.41	110.99	112.36	114.78	108.43	111.67	115.58	107.84	107.26	113.39	109.48	109.73	110.03	113.45	110.11	112.03	112.45	111.28	110.17	110.88	108.46	114.74	110.81	108.18	109.25	114.63	116.93	111.38	114.38	114.01	109.56	112.09	114.8	111.91	111.74	112.89	115.24	104.75	109.98	110.42
107.52	103.11	110.38	106.06	111.33	105.72	107.13	103.5	106.88	106.46	102.83	100.26	104.95	104.13	105.52	106.29	102.38	104.04	103.27	103.19	103.3	103.05	104.4	103.68	109.26	103.25	104.32	110.71	106.2	105.35	106.01	103.33	102.53	103.97	105.31	105.08	101.73	101.72	103.48	105.24	109.04	103.14	104.83	103.14	106.85	103.25	105.55	103.88	107.68	104.05
113.74	115.57	113.95	110.34	110.76	114.21	110.84	110.44	111.71	108.96	114.09	111.94	113.96	111.46	109.74	114.2	110.87	109.65	109.46	107.92	112.34	113.65	111.34	113.91	107.77	110.14	112.73	109.07	107.82	112.18	110.32	111.46	111.55	109.18	107.98	109.98	111.68	110.97	113.81	113.76	115.14	113.78	109.56	115.02	108.1	107.23	107.3	106.14	109.19	112.24
105.59	108.67	109.42	106.78	108.92	104.51	111.28	105.64	109.46	104.79	106	107.12	111.48	102.31	108.81	108.26	109.86	111.24	107.65	105.89	103.27	105.58	108.08	108.47	105.74	102.86	100.49	106.8	104.11	104.12	107.93	109.29	108.21	103.66	107.53	102.03	105.96	101.96	103.84	105.09	104.62	107.85	106.58	106.13	106.33	107.27	106.33	108.61	104.8	109.25
102	101.58	102.01	101.93	106.28	106.7	103.26	108.37	104.77	102.07	110.49	103.43	106.02	103.26	109.69	107.34	110.69	104.29	104.91	101.65	105.88	102.03	108.21	105.83	103.15	115.72	101.27	104.95	102.7	104.99	107.35	106.47	101.85	102.84	103.28	106.6	104.94	105.22	108.47	108.13	107.27	107.44	109.12	107.95	105.66	106.93	103.41	103.03	103.24	105.75
103.41	106.62	103	106.44	107.01	105.73	106.9	106.92	106.43	108.93	105.86	106.4	104.46	105.83	102.03	103.9	102.22	108.94	110.26	101.58	104.89	106.52	106.52	102.42	108.91	103.67	106.4	102.76	106.54	106.03	104.18	106.41	104.6	107.15	103.05	105.34	103.53	104.19	104.8	106.94	103.55	105.68	106.33	104.61	105.71	103.97	106.15	105.08	108.96	103.73
110.65	106.44	106.99	114.92	110.54	112.8	116.71	110.05	111.31	111.73	113.19	113.93	111.75	112.56	105.56	112.35	107.87	112.8	113.88	112.63	117.25	108.41	116.41	110.3	112.66	108.88	112.45	110.88	113.38	106.2	113.3	115.96	112.29	115.01	111.81	112.82	111.27	110.42	106.62	111.44	111.86	109.65	107.94	112.8	108.44	112.58	112.3	110.1	107.41	109.54
106.86	102.52	106.28	104.16	106.31	102.52	104.18	103.49	102.83	109.41	106.97	102.07	104.54	106.11	102.56	107.54	102.78	108.37	107.52	103.56	104.05	105.79	98.923	102.39	113.33	106.48	106.97	105.17	103.19	102.04	101.33	97.868	101.7	103.15	102.54	105.04	107.08	103.24	109.85	101.41	105.62	102.31	102.38	105.07	106.01	107.93	102.73	108.49	105.53	100.45
109.98	112.33	112.27	110.72	107.19	109.33	116.1	111.63	111.98	113.92	113.38	111.62	111.34	113.73	108.58	115.8	110.12	112.45	113.74	107.07	112.44	116.25	108.71	112.13	114.21	111.27	114.35	111.09	112.35	112	106.67	112.97	109.96	110.37	111.51	110.43	110.91	105.62	112.24	111.4	108.61	111.54	110.01	112.23	112.96	113.61	108.27	113.4	112.1	108.74
105.92	107.78	103.97	109.06	105.04	108.98	104.56	108.3	109.62	108.02	105.84	104.4	103.97	107.14	107.73	105.57	102.87	105.78	106.2	107.5	102.75	108.27	107.39	107.77	106.32	106.35	104.02	107.37	106.24	108.09	108.16	107.36	108.19	106.85	104.9	107.03	108.69	107	109.73	106.8	102.21	110.84	108	109.93	109.47	108.92	108.15	105.76	108.02	109.33
116.03	114.8	112.64	113.28	115.71	112.87	115.82	110.64	110.64	113.37	108.83	115.09	111.42	112.65	110.79	112.01	112.19	113.27	111.96	113.89	115.45	113.27	112.33	109.96	116.84	115.49	115.9	109.52	112.5	112.77	109.45	112.22	113.64	111.25	112.3	111.72	114.81	110.13	113.76	112.09	116.21	118.01	109.5	115.35	111.07	113.26	108.42	113.21	111.44	117.2
106.28	104.93	101.15	105.22	104.81	102	100.26	108.27	103.05	105.69	107.53	105.81	105.55	104.59	106.72	105.64	98.438	105.87	104.08	100.47	106.29	106.51	105.48	109.93	101.66	103.36	105.71	101.31	106.42	102.65	104.47	105.17	101.21	107.72	105.07	104.1	105.15	104.21	108.2	102.49	109.41	105.03	105.78	108.19	103.98	102.88	107.71	102.2	103.36	104.13
100.98	102.3	106.74	107.1	104.87	104.97	107.42	106.8	104.98	103.2	100.81	105.2	104.47	104.2	101.95	102.17	110.4	105.19	108.11	108.17	106.4	104.02	105.41	103.89	100.89	102.14	104.32	102.41	108.22	105.04	101.7	103.24	106.69	104.54	102.68	103.82	104.17	97.674	106.57	109.22	105.94	98.822	101.22	105.49	105.35	105.38	102.99	106.51	106.01	108.13
96.437	99.973	107.51	106.87	104.53	104.2	107.52	103.66	108.58	108.96	102.26	100.01	105.86	104.9	98.678	106.26	101.44	103.89	105.41	103.76	106.1	104.98	99.409	100.91	105.52	109.23	105.12	106.97	106.5	108	106.98	105.56	100.13	108.12	106.25	100.2	105.75	105.47	103.93	104.37	104.42	103.66	100.59	105.55	108.75	105.27	104.93	109.17	105.19	104.57
110.77	111.61	106.64	105.9	105.53	111.95	104.79	103.48	107.76	103.61	104.19	106.92	108.8	109.67	108.22	107.5	108.06	107.43	108.35	108.11	104.06	102.54	111.26	107.06	105.67	106.45	105.06	105.62	110.23	109.76	107.97	110.34	110.17	103.94	109.5	106.09	105.93	111.68	106.59	107.91	107.86	107.13	110.14	106.15	107.71	110.65	106.04	105.42	108.74	109.33
104.59	103.68	108.53	101.6	110.46	109.75	107.01	105.13	106.27	106.44	107.1	106.6	109.32	107.15	103.68	107.63	107.77	108.28	105.4	104.75	104.63	100.99	106.44	108.68	105.36	106.15	104.43	105.5	107.78	105.56	108.31	106.65	104.51	108.44	105.65	106.29	107.45	105.9	108.8	110.74	106.71	106.44	111.81	105.27	107.63	105.07	108.14	108.32	101.35	105.87
105.63	107.77	106.22	107.73	111.4	104.76	108.95	102.73	108.04	107.16	105.99	107	111.57	103.46	108.09	105.48	104.96	104.7	106.54	104.7	109.11	110.6	105.39	104.48	108.12	110.04	108.84	104.74	104.04	104.75	108.19	106.05	109.19	107.41	103.77	108.34	103.95	108.65	104.56	108.2	109.97	110.11	108.43	107.55	104.07	110.1	108.62	110.74	105.72	101.47
114.79	111.01	116.68	113.55	114.75	112.91	116.01	113.93	117.67	118.25	115.51	117.28	113.83	115.71	114.28	116.35	116.83	116.75	121.69	116.86	115.18	116.22	121.31	117.57	113.75	118.14	116.18	115.96	113.87	119.12	116.9	115.36	116.35	119.02	116.46	113.46	117.53	119.87	117.47	117.97	116.27	113.27	117.94	117.3	118.57	117.74	116.5	118.01	115.13	116.22
105.33	103.94	107.41	105.85	105.3	104.35	109.29	100.42	108.49	103.86	106.58	105.48	107.03	106.33	106.02	108.51	102.72	103.89	103.15	110.27	102.94	104.7	107.66	102.84	105.08	104.5	103.15	104.9	106.56	106.43	101.77	105	102.08	101.06	105.53	100.76	107.17	103.85	107.54	104.13	105.18	107.69	105.84	110.12	108.99	105.11	104.35	105.05	107.47	105.93
112.32	108.15	110.69	111.88	115.8	110.49	110.74	105.25	109.64	110.09	112.31	106.25	107.71	107.37	113.31	111.77	114.55	107.45	109.64	113.88	113.71	109.89	110.64	109.09	109.29	111.29	107.64	113.93	106.6	112.37	109.8	108.5	111.71	105.34	113.02	107.11	107.84	112.61	110.39	108.58	113.19	115.49	108.05	111.98	109.33	109.19	115.5	110.28	115.25	108.23
106.71	112.36	109.41	114.8	109.06	114.72	113.49	108.22	117.59	110.47	115.43	109.6	115.7	108.15	114.09	113.37	113.86	110.57	113.28	110.38	111.43	111.65	113.79	111.1	110.48	108.99	109.45	111.38	109.41	113.3	112.16	110.25	109.03	112.84	110.84	112.44	113.53	110.15	110.06	110.81	114.11	105.99	109.22	112.51	111.52	112.04	113.39	115.69	110.48	112.99
108.48	108.11	107.13	105.44	109.01	101.77	108.35	109.05	106.82	112.84	106.53	108.96	108.51	104.41	102.81	110.56	105.84	103.72	108.6	105.81	109.71	107.72	104.78	106.13	107.87	107.24	102.65	111.28	110.59	110.24	104.91	107.66	106.56	110.47	103.62	105.71	107.09	105.01	104.77	106.01	108.13	105.49	110.73	104.86	104.18	104.03	110.96	103.86	107.32	110.03
102.65	105.91	108.11	109.44	105.83	107.21	105.43	102.36	106.64	104.98	109.08	109.34	106.09	107	108.48	107.79	107.49	104.51	104.31	105.04	105.66	107.66	107.56	107.56	104.22	109.4	104.01	105.86	109.07	106.93	106.28	106.27	102.81	103.55	107.69	105.42	107.04	107.55	107.78	105.11	101.59	106.89	104.67	102.35	107.5	106.22	103.54	112.56	108.67	107.01
107.19	111.51	100.39	109.3	102.78	103.09	108.47	102.88	101.62	103.25	104.22	103.34	107.7	109.89	106.87	106.58	104.5	105.29	107.28	108.62	107.38	109.43	108.31	110.78	100.87	106.66	106.83	106.9	102.99	106.89	106.91	106.49	104.89	103.89	104.35	107.58	104.05	112.55	106.84	106.14	109.6	104.76	106.25	100.31	109.6	100.05	112.33	105.7	106.74	99.533
107.2	113.79	114.78	104.69	109.63	108.28	113.76	110.33	112.38	113.36	109.35	108.73	111.9	113.7	111.3	113.5	116.21	109.25	108.09	108.57	114.48	111.42	105.42	109.73	110.88	109.31	113.14	107.14	107.48	112.49	113.76	111.65	107.29	113.1	113.47	110.03	102.44	103.55	106.57	114.55	110.43	110.9	114.43	111.83	109.61	105.99	108.91	117.14	114.51	105.43
112.65	111.19	112.91	110.85	111.27	113.73	110.81	110.89	108.89	112.17	111.39	110.86	113.79	111.38	111.52	112.67	111.88	110.81	113.62	109.24	104.84	111.45	109.22	108.73	111.81	113.94	116.59	116.73	109.34	108.62	111.51	108.25	111.2	110	112.08	105.51	110.27	112.05	112.46	113.81	113.13	111.85	113.29	115.28	110.17	114.18	107.86	113.31	113.03	112.1
110.68	109.97	112.78	112.32	114.98	113.43	113.81	111.31	115.95	112.43	112.64	113.88	113.97	115.56	110.9	114.7	114.23	103.95	108.48	112.66	110.06	114.46	119.23	113.43	110.94	111.39	110.63	115.8	110.49	114.24	116.49	111.26	114.45	113.12	112.8	107.47	110.17	113.29	108.16	111.79	105.58	111.7	115.79	110.24	109.39	115.87	112.71	109.85	112.54	113.07
108.84	116.31	114.44	111.75	110.74	112.04	109.3	110.5	114.06	114.91	109.4	111.54	111.53	108.81	110.72	114.57	109.26	115.56	111.2	113.28	109.01	110.61	113.85	113.88	109.7	110.59	108.53	111.07	113.8	114.21	115.95	114.95	110.01	116.33	114.51	107.5	110.99	108.37	114.35	113.6	112.8	106.65	111.77	116.23	111.04	111.32	118.73	112.16	106.6	114.05
109.84	106.34	104.46	102.4	102.83	102	101.96	102.11	102.01	108.36	103.99	103.21	105.81	102.3	103.79	107.47	104.5	106.95	98.93	101.54	99.825	107.11	106.88	105.2	106.64	104.09	106.61	102.91	106.45	106.29	101.28	104.91	102.84	102.94	107.09	105.37	103.34	106.11	105.41	101.68	109.69	104.33	102.48	104.54	105.98	103.95	106.39	101.43	104.03	109.59
103.57	98.923	99.32	105.3	97.518	101.81	102.45	99.433	108.99	99.397	96.844	106.9	100.3	101.98	97.389	98.516	103.7	103.09	100	103.73	102.39	103.22	96.245	101.63	98.1	98.86	101.81	99.438	99.416	107.06	103.25	99.345	101.51	100.82	103.08	101.78	99.535	102.89	98.864	99.605	102.11	99.422	97.911	104.56	99.296	100.86	100.17	96.649	101.22	101.86
111.9	113.97	108.52	110.03	109.68	110.17	110.91	113.26	112.93	103.96	112.31	117.07	111.96	113.01	116.2	113.13	112.77	109.9	112.92	110.11	112.5	110.1	111.79	111.45	111.7	109.83	112.34	110	111.95	108.03	112.12	114.7	110.86	113.69	113.75	112.19	111.92	112.88	110.73	109.21	115.33	107.38	111.9	114.11	108.31	109.06	108.05	111.69	108.64	109.29
111.97	107.34	113.08	113.76	109.87	110.64	114.37	111.58	109.32	113.52	112.39	111.55	108.8	115.71	111.48	109.75	110.46	109.71	112.43	110.27	118.19	108.26	114.52	107.45	113.48	114.95	120.88	112.1	109.94	113.74	116.61	112.94	111.3	109.1	113.57	112.39	113.6	111.48	109.68	114.81	111.28	109.36	113.02	112.29	114.87	115.99	114.4	111.93	112.37	111.68
111.47	111.65	110.34	117.29	105.64	110.17	112.63	110.3	111.4	113.42	115.73	109.16	111.56	111.44	116.61	109.66	111.33	114.68	110.72	113.72	107.95	115.2	110.09	108.45	116.27	107.63	102.12	111	112.78	111.36	112.86	110.63	112.25	110.67	115.41	108.49	110.3	110.42	109.57	114.16	114.19	120.24	109.26	108.45	109.19	115.3	114.62	113.47	110.17	111.5
101.25	100.25	103.19	98.34	98.192	101.86	99.028	98.098	100.49	100.79	97.923	95.437	97.525	96.298	99.006	99.556	98.703	100.24	99.812	97.758	97.123	104.08	102.37	98.079	96.633	98.137	95.37	98.777	102.39	95.263	99.524	100.32	101.96	100.14	103.81	100.72	100.82	101.53	98.693	97.491	98.375	97.762	100.48	101.88	104.86	99.491	102.73	101.31	105.97	99.007
111.7	114.43	114.85	109.9	116.21	114.4	110.18	114.15	117.43	114.45	118.36	109.78	108.39	111.31	112.4	115.55	116.35	111.68	112.62	112.97	111.62	114.03	112.4	113.35	104.78	107.56	113.7	112.38	115.13	110.33	116.45	110.75	107.74	112.57	113.81	109.94	116.09	109.82	111.36	110.69	107.68	112.97	115.73	115.06	115.07	113	108.04	113.94	107.52	115.87
98.168	99.801	96.449	98.661	95.62	100.07	101.81	102.56	101.66	99.403	99.857	99.8	96.744	104.12	99.165	97.479	102.05	104.79	97.859	101.06	104.51	100.79	97.257	99.992	100.53	103.29	104.51	101.14	103.76	100.47	100.11	103.29	100.18	101.38	103.55	100.89	97.107	97.784	106.43	103.98	103.59	99.38	104.82	99.812	104.69	105.28	99.869	99.636	97.385	104.25
98.158	98.52	99.545	102.03	100.36	96.27	104	96.081	99.917	102.17	103	104.82	104.2	99.583	97.379	107.07	95.525	99.049	100.12	97.523	96.971	99.222	100.67	98.389	105.31	101.32	95.007	98.541	97.415	102.42	104.97	99.342	103.79	96.846	96.263	98.609	102.24	97.741	104.97	100.99	99.763	95.198	97.103	99.277	100.15	102.19	105.06	94.108	101.14	94.346
111.79	112.61	115.61	111.61	111.87	112.78	112.34	107.78	109.51	111.23	109.29	111.1	108.08	111.37	113.06	115.17	107.61	111.36	112.74	111.9	108.71	113.71	106.92	111.68	113.97	108.33	111.37	110.76	106.85	112.43	109.86	111.76	110.52	110.93	112.31	109.34	111.43	105.45	113.99	112.77	113.35	111.88	110.1	109.76	111.96	112.59	114.71	120.49	112.73	111.69
114.4	112.54	109.15	112.04	114.85	107.94	109.71	111.86	109.85	112.03	108.96	111.12	111.64	109.03	104.99	106.79	110.86	112.07	112.52	109.65	110.68	115.62	111.86	110.91	110	108.81	105.55	108.93	109.02	116.67	114.3	109.12	111.33	112.67	111.65	109.2	110.87	108.57	108.76	113.13	110.51	112.26	112.59	110.61	111.01	113.72	113.43	114.48	113.92	112.95
99.664	99.489	98.727	101.47	103.68	102.36	100.68	101.41	96.431	98.578	99.019	99.481	100.45	100.41	98.712	102.62	104.7	104.67	96.07	101.83	96.957	105.07	100.07	102.77	100.27	98.338	101.72	105.36	99.681	100.61	96.493	100.16	93.424	102.13	102.41	104.04	102.47	103.43	101.91	100.42	101.83	101.75	103.21	97.716	97.765	99.818	101.26	98.611	103.17	96.958
112.74	110.82	107.21	113.21	115.97	115.69	108.18	115.46	111.73	112.9	111.62	112.6	111.1	112.33	112.09	115.72	116.74	113.71	111.54	112.04	111.74	109.21	108.97	112.19	110.18	109.16	112.18	110.09	108.77	110.94	114.89	118.91	112.58	111.57	114.4	113.04	112.54	112.36	110.34	114.21	108.41	111.6	115.07	115.47	112.06	112.62	113.02	115.78	109.94	112.37
106.15	105.46	111.48	102.48	106.71	104.66	106.62	105.53	104.49	102.64	105.11	104.61	106.11	103.82	107.68	102.78	107.23	106.8	102.96	109.45	104.5	105.66	107.79	105.32	104.28	100.42	105.97	110.43	104.94	109.66	103.92	103.69	105.64	105.69	105.22	109.1	105.69	103.33	104.06	104.51	107.93	102.1	103.56	101.22	106.44	102.58	111.68	106.29	106.66	103.51
104.08	106.56	106.1	107.38	106.73	106.11	102.81	106.24	109.11	106.24	105.05	110.94	103.7	108.07	106.46	108.73	107.45	101.82	103.01	109.91	105.21	108.12	106.28	106.4	107.54	107.42	111.17	103.04	104.74	104.8	104.13	105.04	104.27	103.39	106.38	103.13	106.04	105.19	106.84	104.98	105.74	103.04	104.85	106.44	108.93	103.89	106.46	110.2	109.26	104.46
108.82	100.66	106.16	104.89	107.97	111.23	110.2	106.55	105.9	99.673	104.15	106.92	105.43	107.48	105.69	104.65	106.77	108.59	103.11	108.64	106.76	101.99	106.44	102.3	104.84	105.2	108.93	108.17	103.84	106.24	105.94	106.61	105.98	105.04	102.08	105.21	107.62	102.61	109.13	106.62	104.16	104.56	107.91	105.42	105.72	108.43	105.02	108.79	105.8	105.6
109.5	112.34	110.24	109.42	112.49	112.42	111.21	111.21	113.67	112.72	109.64	114.29	110.24	115.67	111.76	112.96	113.12	110.82	113.43	106.15	110.94	107.85	112.57	113.6	112.93	109.26	110.45	109.56	111.82	112.57	111.87	110.73	111.16	108.22	112.3	109.88	110.37	108.75	108.89	108.14	108.71	109.24	117.67	110.77	115.32	111.33	111.69	113.29	111.46	111.85
111.7	111.11	107.82	112.19	110.41	111.55	109.42	107.4	114.64	110.01	108.23	111.86	113.63	110.63	112.04	107.92	113.37	110.06	110.3	115.67	114.72	110.63	109.67	114.34	110.09	109.58	110.88	109.54	108.72	115.01	110.88	110.89	111.88	112.46	106.86	107.78	114.19	107.16	112.17	109.53	108.31	114.23	113.38	113.36	108.13	113.15	109.71	111.05	114.56	109.29
100.68	97.353	96.681	101.57	102.39	100.94	98.87	96.916	102.65	100.67	100.15	101.55	100.97	100.21	99.329	96.698	99.115	99.085	100.67	99.659	100.39	101.08	101.59	101.99	101.82	100.15	103.03	100.98	101.13	99.752	105.32	94.572	100.66	99.286	104.15	100.59	100.7	100.52	98.703	101.06	98.43	98.729	98.877	99.774	99.504	96.894	99.126	102.9	99.785	103.55
103.61	105.46	104.86	104.73	107.4	103.88	104.26	103.7	104.27	101.57	106.51	100.26	100.01	101.46	107.23	103.82	99.244	105.08	104.38	108.14	111.47	98.365	100.97	105.75	102.59	105.69	107.93	101.13	102.98	105.56	102.32	103.9	103.66	105.43	104.3	106.24	106.19	105.75	103.11	105.57	103.14	102.46	110.99	103.7	107.2	101.45	99.473	103.49	105.06	101.41
105.08	105.04	108.74	109.27	107.41	109.85	104.02	110.14	103.04	110.55	101.88	106.26	106.89	103.99	105.38	104.28	107.09	104.37	107.42	109.21	103.01	105.67	103.82	100.25	108.69	108.46	109.29	109.53	108.45	108.71	106.52	106.35	108.36	108.37	109.65	106.81	109.77	109.42	105.81	104.98	108.28	104.66	110.66	110.69	108.05	104.55	104.74	102.24	103.18	101
108.54	105.37	106.09	105.14	106.83	109.11	108.67	103.97	107.83	110.33	110.8	107.77	105.94	103.75	103.32	109.65	104.9	105.1	104.56	106.37	107.74	105.32	104.16	110.08	103.61	103.29	107.35	107.77	105.3	100.08	105.23	107.6	105.9	99.143	104.14	105.87	105.72	105.9	100.74	104.66	109.48	101.95	104.55	109.37	105.84	107.53	107.74	106.38	107.42	111.25
111.01	112.51	111.9	114.81	113.62	111.47	108.87	113.89	112.02	112.93	114.39	115.34	115.22	114.71	110.34	110.05	114.17	111.61	109.57	110.13	112.68	111.6	107.9	109.31	109.83	113.61	114.51	110.76	114	112.96	116.92	111.32	108.31	109.3	110.28	112.4	111.98	109.15	116.32	113.77	114.61	117.66	110.87	111.38	115.99	110.83	108.74	114.52	106.92	112.24
108.96	110.62	106.9	109.88	107.14	105.24	107.61	103.58	106.26	106.82	105.66	107.6	109.37	105.74	107	101.79	106.23	105.18	107.35	108.35	103.52	107.76	106.12	106.33	104.98	105.31	107.56	104.18	104.57	106.88	104.25	108.83	102.53	106.09	106.17	104.17	107.83	109.24	107.99	103.69	105.56	108.45	103.12	106.39	105.56	108.83	107.38	107	105.71	106.39
106.47	106.67	110.94	107.03	106.9	105.58	105.46	105.37	107.29	108.61	105.29	103.24	109.02	105.31	111.03	103.45	103.93	100.43	101.03	108.57	102.16	105.88	104.96	105.3	105.22	108.82	108.61	106.53	106.37	108.74	105.26	107.24	109.84	108.27	106.29	107.33	105	102.21	110.68	105.98	109.24	109.59	105.13	107.21	109.33	105.43	103.57	109.28	105.76	108.69
108.75	109.07	109.21	110	108.27	113.01	113.36	111.68	112.24	114.95	106.69	111.77	114.08	113.9	113.22	110.81	111.79	113.65	114.08	112.54	110.48	110.47	109.37	113.35	109.53	108.59	107.39	108.8	115.01	111.67	112.42	113.48	110.11	111.82	111.71	109.82	112.91	112.92	112.84	111.39	117.27	109.24	111.38	110.81	110.24	110.93	110.78	110.51	112.15	111.09
108.84	103.78	103.22	104.73	109.17	107.18	104.36	107.39	111.6	109.91	106.61	107.01	102.41	109.56	105.24	107.6	112	107.41	108.86	103.89	107.26	106.39	106.52	106.21	106.15	105.85	104.38	104.36	106.73	103.21	105.71	102.82	110.09	102.73	112.38	108.6	101.93	103.4	107.37	105.24	108.17	105.19	104.74	106.63	101.12	109.59	107.29	107.2	108.68	109.34
108.39	108.27	104.24	106.31	104.41	108.33	106.91	100.01	106.85	103.5	104.76	106.98	104.43	105.19	106.76	107.05	109.28	104.83	106.4	103.09	101.58	104.75	104.24	108.77	106.96	104.09	106.05	105.69	111.2	105.96	106.25	111.82	104.48	108.66	112.66	105.83	106.56	104.7	108.97	106.85	105.6	100.55	105.94	105.52	103.11	105.69	102.87	105.43	108.58	112.14
107.23	106.53	102.69	104.52	104.1	101.97	106.99	107.71	108.2	102.68	107.93	107.38	105.6	105.23	104.16	107.24	104.38	107.22	109.2	107.43	105.44	108.12	106.49	112.1	102.78	108.44	102.54	104.79	107.29	107.76	105.52	107.1	104.11	107.01	108.86	108.06	100.62	104.51	109.62	107.73	106.95	106.96	103.25	106.73	112.12	107.68	105	105.77	110.69	107.17
107.13	104.01	106	111.24	104.1	103.1	105.23	108.01	104.73	107.39	102.85	102.56	103.36	105.47	111.24	102.78	104.36	104.56	106.18	102.07	106.31	103.64	102.41	105.76	106.08	108.12	105.23	104.14	108.46	102.65	104.77	102.05	108.14	106.62	103.26	102.35	107.67	103.27	106.31	107.9	105.49	103.54	107.56	102.68	109.37	109.56	103.3	106.65	106.04	102.26
100.48	97.273	102.66	100.45	96.5	98.724	99.859	102.24	101.23	99.63	99.33	99.038	97.495	93.399	103.73	98.865	98.984	98.55	102.7	103.11	98.924	98.953	99.526	101.19	99.171	97.421	99.446	100.06	98.946	97.019	100	105.15	100.94	98.509	101.67	101.47	104.18	97.517	98.638	102.18	100.67	98.699	99.745	99.995	97.247	99.975	100.32	104.3	102.85	99.194
108.29	108.95	109.62	117.99	115.77	113.51	111.93	113.63	115.49	110.76	115.69	114.54	111.99	109.33	106.64	109.71	110.5	113.67	116.62	114.58	114.4	112.56	107.34	113.66	112.42	111.89	112.54	116.27	111.3	114.33	111.96	107.82	107.16	109.98	110.2	109.77	113.12	107.52	106.26	115.36	112.28	112.37	111.22	116.3	109.42	113.98	112.05	112.69	106.67	110.25
106.35	106.45	104.3	108.82	110.19	104.62	107.77	112.56	104.46	106.3	103.06	106.69	112.64	112.44	105.04	102.08	109.91	107.96	106.82	106.39	109.23	110.59	108.83	107.01	108.63	104.88	105.27	109.38	108.34	106.31	106.36	107.45	108.88	104.65	108.31	107.31	99.922	104.28	103.29	106.03	106.81	108.48	104.88	109.87	108.4	112.83	109.6	107.08	106.67	104.62
113.65	110.87	113.43	115.88	112.4	111.41	111.72	112.17	109.75	106.41	108.74	106.93	108.81	112.88	106.3	106.35	112.02	113.92	110.09	110.38	110.27	110.95	107.26	110.93	106.04	110.87	112.65	109.73	113.47	108.16	108.02	108.64	111.58	110.33	110.22	112.15	112.36	110.72	112.04	106.81	107.48	109.66	109.15	107.54	113.6	105.42	111.88	109.98	112.67	106.22
106.98	107.58	103.45	104.95	105.66	110.96	107.86	103.41	102.9	108.61	106.84	101.58	108.59	104.27	103.08	105.15	110.08	106.79	106.68	105.88	110.9	108.34	105.15	105.61	104.69	105.88	104.11	102.09	100.35	108.13	108.19	109.58	101.44	107.39	107.35	105.33	105.74	101.39	107.05	108.55	105.92	104.6	105.23	106.14	103.07	105.96	105.95	106.29	105.38	107.41
108.12	110.5	109.29	113.15	110.09	107.67	113.38	111.38	109.51	113.62	110.76	114.02	113.07	112.58	112.67	113.54	108.97	107.26	114.65	110.62	110.7	111.95	114.39	112.51	114.26	112.75	110.95	117.31	111.75	113.69	113.85	116.23	108.34	112.18	108.58	113.87	115.42	110.58	108.21	113.12	112.27	110.16	109.76	114.63	111.99	113.39	112.7	115.04	113.48	108.55
113.08	113.24	112.33	108.14	110.42	111.52	114.76	112.36	115.19	110.89	112.12	110.69	116.46	110.93	115.12	114.76	110.81	114.5	111.42	109.65	116.96	107.92	109.83	111.06	112.75	110.4	111.15	107.33	111.69	107.61	107.16	112.61	113.92	110.54	111.14	114.48	112.92	111.3	112.97	109.97	112.74	113.39	113.24	112.37	113.82	112.77	109.61	108.75	111.65	110.31
108.25	115.32	111.34	114.14	112.39	112.45	111.01	112.56	113.15	110.44	115.29	112.37	114.62	111.57	113.56	109.98	110.88	112.97	115.65	112.95	114.15	111.81	114.46	112.53	110.54	115.32	114.9	109.79	110.67	107.19	117.17	113.74	113.72	114.45	111.82	112.46	108.3	114.58	112.73	111.34	110.99	110.17	113.82	109.74	113.32	116.79	115.96	113.05	115.19	109.54
104.66	103.48	106.46	102.62	103.79	100.01	105.4	101.06	100.1	106.59	104.52	103.34	109.16	102.42	101.84	102.56	105.98	100.27	107.8	102.75	102.35	104.72	104.81	105.59	104.78	103.99	104.12	108.56	106.96	108.72	102.51	103.82	104.55	102.82	100.5	103.89	107.46	104.99	103.27	101.59	101.31	107.79	103.42	104.65	107.06	104.47	101.9	105.59	103.64	105.46
107.18	108.52	107.07	107.65	106.12	108.61	105.19	107.53	108.24	105.9	107.3	104.57	103.08	102.56	102.83	105.07	105.27	108.32	106.79	109.36	107.56	108.78	103.29	112.65	105.81	102.77	107.32	110.12	102.9	106.91	105.07	104.44	107.19	105.07	108.81	105.7	107.15	104.36	107.6	107.9	105.52	108.51	108.09	107.66	105.78	103.6	106.3	104.16	103.92	106.09
94.613	98.112	96.466	100.04	101.98	97.486	103.96	102.69	98.128	100.39	97.155	101.17	101.84	106.72	101.82	103.88	97.274	100.51	101.66	102.64	101.45	101	102.1	103.05	104.63	99.7	100.48	102.71	97.648	100.74	99.48	97.993	101.1	100.27	104.24	104.02	99.52	95.735	97.362	99.415	99.168	101.08	99.833	98.628	96.969	97.587	99.731	97.513	101.02	100.36
118.2	118.02	120.42	116.9	116.34	118.5	120.99	120.7	119.77	118.37	119.3	115.38	117.98	118.54	113.35	120.42	119.72	113.85	116.23	120.04	121.64	117.62	119.71	122.14	115.73	117.88	119.9	116.48	118.24	117.29	116.59	112.76	120.89	115.72	115.24	117.39	118.02	119.02	115.61	118.24	113.97	118.31	118.95	116.58	118.26	119.91	118.08	119.4	118.41	115.66
104.96	110.62	105.11	106.43	106.02	110.42	106.57	107.15	109.73	108.33	106.68	107.75	100.45	106.43	107.28	104.84	107.86	105.44	109.32	106.07	105.24	108.27	106.91	107.32	106.17	105.66	109.6	108.74	102.13	108.98	112.57	108.11	100.38	108.28	105.73	107.17	105.72	108.84	103.98	104.48	105.62	110.37	108.35	106.49	102.57	106.38	106.3	107.06	105.35	105.53
103.53	103.61	107.1	105.29	105.08	102.07	102.01	104.1	103.89	105.27	107.24	106.36	106.15	104.01	111.17	101.29	105.33	101.11	99.559	104.64	102.95	100.4	105.2	101.77	103.43	109.02	104.72	101.57	102.06	103.52	103.47	109.96	105.76	102.81	106.36	107.64	107.66	102.97	102.36	103.77	102.76	106.69	98.12	103.11	105.14	100.82	103.63	105.54	108.78	101.91
104.5	100.66	107.44	106.46	102.06	106.45	100.96	111.04	106.64	104.39	108.05	98.47	106.46	106.2	105.69	109.42	110.12	106.29	106.04	106.78	109.33	107.17	106.74	103.22	103.78	108.09	107.1	104.98	109.32	105.39	110.45	108.62	107.4	110.48	105.09	104.51	106.56	104.33	105.48	106.54	104.24	103.85	106.05	107.25	104.38	105.28	105.51	106.61	107.36	106.49
106.31	106.99	99.804	106.32	101.89	109.54	105.52	102.67	103.95	110.15	106.91	104.57	104.56	109.81	106.46	106.17	102.26	101.83	104.59	103.92	105.31	104.45	106.23	106.15	104.25	109.28	103.98	104.63	103.05	103.4	104.24	108.6	101.29	107.52	104.11	99.519	105.48	105.46	99.317	103.8	106.23	103.21	104.16	100.83	101.29	109.34	103.35	100.11	109.35	108.3
115.35	114.08	114.42	111.84	116.84	115.06	111.51	111.04	113.4	111.51	109.24	113.37	107.08	110.73	110.49	110.82	115.62	115.33	111.4	110.28	113.18	107.79	111.49	111.82	114.16	112.7	115.08	113.67	114.78	112.89	112.08	113.49	113.63	107.79	113.51	110.82	113.58	116.12	109.79	110.99	114.54	110.28	110.66	111.73	111.85	111.26	115.34	111.19	108.9	115.38
110.65	108.56	108.69	111.52	109.48	109.19	112.1	114.13	113.52	112.3	108.02	114.13	109.28	110.4	109.85	111.53	112.04	109.23	107.55	110.93	108.87	106.83	109.13	110.95	111.61	110.11	110.97	104.27	113.86	112.38	108.6	111.79	111.85	111.81	106.14	109.85	111.69	108.27	113.9	109.8	113.07	110.91	109.9	106.49	117.04	109.66	111.66	111.52	110	112.62
107.77	106.39	107.62	101.45	105.5	105.57	108.81	98.273	105.75	105.54	107.22	105.34	101.3	105.82	107.63	105.78	113.25	102.28	109.66	107.34	105.51	106.61	105.45	103.9	107.75	110.98	107.77	107.8	105.14	107.77	104.92	104.3	103.52	101.37	103.13	106.42	107.7	102.05	107.63	104.37	110.89	108.33	107.03	102.33	104.15	104.37	105.38	105.19	102.91	105.95
100.96	101.04	104.16	104.48	109.23	100.76	105.15	107.28	102.07	103.03	102.19	105.11	103.9	105.02	104.51	104.93	106.36	100.49	104.49	105.73	109.46	101.95	103.53	103.82	104.34	105.95	103.89	106.59	98.1	105.13	104.46	104.46	106.22	106.23	100.26	103	103.49	104.52	105.56	102.13	102.52	105.25	106.9	104.61	104.33	104.15	108.2	105.7	101.42	109.74
102.82	106.01	105.48	105.38	101.4	105.3	107.15	103.68	104.46	101.06	106.77	103.83	104.61	106.42	99.153	106.24	105.48	109.08	106.33	99.329	104.89	97.609	99.751	105.74	102.23	106.87	113.03	105.2	99.195	100.38	105.56	104.07	103.34	106.39	103.82	104.65	103.8	103.02	104.02	104.96	103.23	106.6	102.3	104.87	102.4	109.74	104.47	102.56	103.6	109.96
97.888	101.93	101.82	101.12	102.06	101.54	93.505	96.101	100.56	103.84	96.955	101.57	99.602	98.905	97.631	102.19	96.48	99.572	102.74	101.13	104.96	103.25	103.29	95.725	98.587	101.91	96.33	97.969	100.5	103.14	99.061	98.462	100.88	98.164	96.004	101.22	99.115	99.922	102.26	101.23	101.51	93.638	98.867	100.34	100.34	99.32	100.82	98.211	99.486	104.86
108.54	105.76	110.06	104.37	107.84	105.75	105.54	107.04	106.78	106.46	103.91	106.59	104.92	102.7	105.85	106.39	102.5	106.1	104.02	103.51	104.58	109.17	108.75	107.27	105.25	104.64	107.95	97.307	106.19	107.27	101.94	111.04	109.08	105.69	108.64	105.82	105.48	105.07	109.48	102.18	104.29	108.32	103.29	112.22	108.48	104.02	104.62	107.85	105.97	106.42
108.86	109.2	108.14	105.16	106.45	106.33	101.55	108.21	105.18	103.33	102.02	107.79	105.92	105.11	109.14	105	103.24	107.78	103.82	103.15	104.98	107.83	101.82	105.18	104.74	105.46	106.71	104.4	107.73	107.64	108.18	109.34	107.94	107.88	107.5	103.34	107.82	104.71	111.22	108.72	107.88	104.59	110.66	105.9	103.42	109.5	111.02	107.49	109	105.41
108.1	105.82	103.82	106.77	105.05	104.43	105.92	106.38	103.94	106.25	98.725	107.47	101.07	107.84	104.81	101.7	106.25	108.78	108.11	104.97	106.15	107.99	105.87	107.28	106.31	103.74	101.54	106.29	105.47	101.1	109.01	107.51	103.27	104.09	101.23	106.09	109.39	106.96	107.02	106.75	104.43	104.66	106.03	106.39	104.76	101.8	102.75	101.9	111.75	104.78
108.43	104.37	109.15	109.06	106.23	106.49	105.26	108.52	109.02	111.26	106.43	110.52	108.04	105.47	107.66	109.03	100.04	104.73	106.5	107.87	105.32	107.27	109.96	107.35	101.37	103.8	103.12	107.22	107.13	106.57	106.53	102.56	108.13	103.19	107.59	104.7	102.37	102.89	111.67	106.25	104.81	106.52	106.89	107.09	107.31	107.55	107.51	107.95	107.2	104.04
111.83	112.39	107.92	111.61	114.18	112.36	111.43	115.85	115.62	115.25	113.85	111.35	113.61	108.71	108.35	112.53	113.27	109.53	114.56	111.26	112.83	115.03	115.15	109.64	116.07	112.69	114.98	109.82	112.72	105.56	108.93	113.09	109.06	108.06	111.35	107.16	113.52	110.35	110.49	108.8	105.06	111.67	110.35	111.76	114.63	114.94	112.97	108.38	110.17	111.64
107.85	99.048	107.23	104.5	98.127	100.71	101.21	100.62	97.314	103.04	104.43	103.14	102.76	101.83	105.82	101.17	99.11	104.41	99.891	99.893	99.957	102.87	99.83	98.954	97.207	100.18	100.78	102.45	96.485	98.856	98.873	101.79	100.45	101.22	100.34	101.31	105.95	104.64	101.66	98.116	104.4	100.03	105.59	104.01	101.81	104.37	99.2	100.09	100.54	100.57
104.9	107.7	106.83	103.22	102.41	104.84	104.79	103.68	104.36	105.75	104.95	109.69	108.63	106.36	103.6	107.71	104.76	103.56	108.93	105.41	105.08	108.59	105.28	104.11	105.91	103.35	111.71	105.51	105.43	104.83	105	104.51	105.36	108.06	102.34	108.66	105.68	104.85	110	109.4	107.32	106.04	105.19	104.86	108.67	110.11	106.28	106.18	106.01	107.28
105.55	96.154	100.92	99.153	98.085	96.399	101.11	101.45	93.866	99.607	98.572	102.21	106.85	96.988	102.93	103.7	98.337	95.892	97.477	98.226	97.5	100.12	98.338	100.43	96.558	98.033	103	97.477	100.79	97.902	104.24	101.79	97.713	96.755	93.184	100.66	98.803	100.75	101.39	98.117	100.94	100.83	94.872	100.34	95.697	101.52	100.49	94.455	99.674	104.38
102.31	97.439	97.423	102.22	100.05	101.97	98.694	97.061	96.937	98.996	102.87	103.17	100.78	101.29	103.17	102.25	95.885	101.48	99.713	99.209	100.13	98.788	97.419	96.366	98.461	101.91	100.17	98.352	105.52	97.682	97.591	96.495	99.803	99.016	101.08	96.505	96.078	104.28	103.36	101.37	103.31	100.3	105.42	100.1	101.15	101.62	97.891	93.435	97.978	99.338
118.29	107.79	113.86	112.62	114.66	115.69	104.05	110.41	107.92	112.39	111.76	110.42	111.35	110.08	113.46	116.61	108.57	107.31	109.83	116.84	110.46	112.73	116.26	117.37	106.05	111.84	106.97	110.65	110.68	111.08	114.17	109.7	111.73	111.48	110.87	111.64	111.65	113.39	112.64	113.18	110.66	115.16	112.65	109.74	112.29	112.87	108.96	113.27	108.79	109.35
109.1	103.13	108.82	106.22	107.56	107.4	107.5	102.71	103.1	109.59	111.82	107.33	103.44	106.18	105.24	107.17	113.32	102.13	108.98	102.3	103.18	109.2	107.76	109.35	103.45	101.83	107.6	107.39	105.55	104.64	104.77	107.65	109.36	107.51	108.8	105.55	109.35	110.95	105.96	107.4	104.47	103.71	106.71	101.36	105.88	105.36	105.85	106.98	106.94	110.29
102.44	103.4	103.91	105.67	103.33	101.34	105.09	102.57	104.62	96.388	106.75	105.39	103.39	102.53	103.7	107.09	104.25	103.49	103.11	103.65	104.7	103.76	103.34	101.82	105.03	106.85	103.29	104.09	105.12	104.48	104.09	101.78	108.04	104.04	103.58	103.79	105.7	104.45	104.52	107	106.02	105.96	100.75	104.8	100.13	107.74	106.19	108.24	108.74	104.37
108.93	104.74	104.91	106.38	104.45	104.97	109.36	102.29	113.77	106.53	104.56	108.49	103.26	105.93	105.63	105.12	104.14	107.14	107.59	109.47	111.66	105.1	106.57	109.01	105.86	106.95	109.37	106.16	102.15	102.28	108.88	101.23	105.11	105.34	105.95	105.95	111.57	108.91	109.38	102.64	107.93	101.54	108.61	104.42	104.33	104.83	105.75	104.79	103.98	106.31
98.733	97.538	102.32	99.4	97.844	96.071	99.314	100.66	104.53	101.91	96.873	100	97.05	98.237	100.1	102.11	104.8	98.825	103.34	99.706	98.444	98.352	102.87	100.45	103.22	97.707	99.801	102.33	96.554	94.652	93.497	105.11	98.713	93.989	98.52	96.104	98.495	103.59	97.135	100.66	98.888	101.83	98.827	97.313	100.38	99.849	101.56	94.547	96.648	97.558
107.37	105.62	112.48	107.77	108.82	104.23	104.85	100.42	102.6	102.3	111.14	102.27	103.78	103.01	103.41	102.93	102.94	107.7	107.6	106.56	107.21	104.48	104.24	107.89	108.04	105.75	101.38	104.97	106.52	101.61	104.07	104.49	105.8	108.66	106.57	106.18	104.33	105.89	103.17	106.19	106.45	106.01	100.87	101.6	104.97	103.86	103.93	100.92	105.59	105.38
103.42	106.92	105.36	104.14	102.08	104.11	106.64	103.83	106.87	103.79	108.53	106.29	106.94	105.14	106.93	107.42	103.39	107.97	106.13	106.26	103.22	105.33	105.1	105.21	101.29	105.51	102.76	105.32	103.85	101.72	106.15	101.71	105.02	101.46	103.31	105.21	107.88	104.68	102.3	107.26	106.27	101.19	104.9	105.37	114.05	103.47	109.64	107.61	105.61	102.33
111.62	111.66	108.5	115.16	111.46	115.68	109.61	110.07	110.22	109.3	115.58	107.77	117.45	111	112.67	113.3	113.19	108.81	113.2	110.14	109.52	112.35	112.83	117.24	110.17	110.4	112.73	111.38	107.24	117.03	110.17	115.42	112.1	109.82	109.64	115.21	117.27	109.39	113.88	117.75	113.42	111.72	110.33	112.15	113.5	112.5	113.79	107.56	106.53	110.52
109.29	104.72	103.91	100.19	100.99	105.23	99.702	101.79	107.21	105.82	110.47	107.53	102.84	101.63	105.38	107.12	106.24	102.99	108.51	105.52	106.03	105.76	101.33	101.77	104.96	105.9	102.11	102.46	104.64	102.92	105.87	100.31	109.71	101.89	107.5	105.02	108.19	102.11	107.47	104.53	103.32	108.26	103.57	103.74	103.52	103.69	98.744	101.78	104.39	107.02
108.09	108.74	109.97	110.26	108.89	111.06	107.46	113.7	113.96	112.75	112.42	111.91	110.94	113.09	111.33	110.39	114.15	108.33	109.42	112.42	114.6	114.04	113.71	108.39	111.28	107.5	113.88	113.51	110.63	112.43	113.12	113.84	109.04	113.55	110.49	106.63	112.3	112.9	108.19	108.94	114.44	112.82	109.72	108.38	106.76	113.17	108.66	107.67	110.92	112.86
113.84	109.76	115.4	107.55	113.13	111.75	110.96	116.8	111.79	107.72	109.42	113.38	112.41	113.42	106.81	112.15	111.04	106.85	109.74	110.33	106.02	109.77	112.02	109.81	111.03	113.59	116.08	111.2	111.07	109.56	112.44	108.86	112.62	114.71	107.89	105.02	109.12	110.09	110.16	111.74	109.51	100.57	106.11	112.39	111.96	109.01	108.65	113.52	111.76	112.52
102.03	100.01	108.93	107.48	108.37	107.67	104.94	106.96	106.17	104.04	104.27	108.09	108.1	105.34	103.54	103.19	105.71	101.33	101.58	101.45	107.31	106.79	104.97	106.08	105.15	105.58	104.81	106.03	111.24	108.03	102.18	107.59	106.04	103.9	108.03	101	107.63	105.62	106.28	106.29	104.12	104.67	104.96	107.52	107.22	105.88	104.77	103.4	102.11	109.03
113.09	113.21	111.25	113.47	113.63	108.69	110.14	113.89	107.93	113.78	108.88	105.61	108.96	107.98	112.1	114.18	112.77	107.75	111.71	109.91	108.3	109.57	111.82	112.43	110.2	115.25	116.26	111.79	112.01	110.12	110.45	111.57	106.53	112.69	110.66	107.58	109.16	115.76	110.84	109.52	114.5	110.96	113.85	108.58	116.03	114.43	111.34	111.88	109.5	106.2
99.82	99.058	100.1	95.845	100.77	99.761	98.122	103.67	101.88	103.35	99.328	102.55	95.97	103.18	97.484	99.169	98.653	98.669	99.197	99.745	98.65	95.05	102.91	103.02	101.43	101.7	95.099	97.1	99.216	98.359	101.05	99.792	96.32	99.26	99.389	98.532	98.743	102.25	96.126	99.59	96.807	101.86	100	97.889	98.99	98.198	100.15	97.416	101.9	101.14
112.86	109	108.61	108.66	111.15	108.14	109.32	110.43	109.36	107.66	111.33	114.69	110.96	110.79	106.78	113.53	112.31	110.41	109.73	109.12	110.24	115.11	109.29	114.98	110.02	113.13	112.65	110.39	113.06	114.84	109.96	114.58	110.67	109.31	109.12	108.74	104.66	112.28	114.38	112.07	110.22	109.81	106.51	103.29	113.6	109.01	111.58	111.62	106.52	115.27
103.46	101.75	104.82	106.57	106.12	107.6	111.57	102.44	104.75	105.14	101.15	104.58	101.5	106.24	99.645	105.71	106.18	105.73	101.44	105.36	99.859	105.73	104.2	103.15	103.16	102.71	103.44	105.75	109.73	105.79	105.91	105.47	104.34	106.01	104.9	100.43	103	105.27	106.93	105.66	103.87	104.32	106.63	110.23	105.49	107.23	105.98	106.69	106.92	103.87
98.766	100.09	96.992	99.669	100.27	99.185	98.508	98.642	99.059	98.493	102.01	101.63	100.84	97.68	96.208	96.09	103.95	98.404	94.267	96.643	99.256	103.43	103.72	100.17	98.825	94.079	101.22	97.878	101.65	101.01	101.1	99.775	98.833	100	96.529	102.55	100.88	99.232	98.837	101.19	99.787	100.18	99.531	99.818	99.565	101.02	99.704	99.351	96.588	100.93
108.26	106.78	107.95	115.14	108.05	112.7	105.85	112.02	108.58	107.13	108.08	108.86	112.58	107.32	110.96	112.58	109.49	105.17	113.15	109.55	108.88	109.48	108.21	107.86	108.69	110.05	111.91	110.82	109.94	107.81	115.4	110.57	111.6	111.67	112.51	109.57	109.91	107.16	111.09	108.76	109.41	107.95	109.66	113.13	110.58	114.51	106.95	111.71	108.18	106.97
113.29	110.57	114.08	106.08	110.71	113.81	110.38	113.62	111.61	112.69	111	111.81	113.84	114	108.1	110.95	111.39	112.74	109.62	109.72	113.07	112.57	108.38	110.81	110.69	106.94	112.72	111.27	108.96	118.45	113.31	111.59	114.76	111.56	110.53	108.42	111.09	112.59	109.48	109.09	110.45	110.12	112.85	111.28	104.48	109.15	112.14	112.33	110.26	108.96
108.56	111.77	115.26	104.94	112.29	108.52	112.94	111.99	114.62	113.65	111.43	110.84	110.92	111.42	112.62	113.69	106.96	112.17	115.12	107.95	111.78	107.04	110.54	112.95	114.66	111.76	115.15	113.55	110.41	109.71	110.19	112.58	112.56	111.45	111.14	110.1	111.62	113.15	109.14	112.12	117.86	111.5	108.41	110.48	112.76	111.4	113.82	115.71	112.86	112.75
110.97	113.93	105.29	113.94	111.91	108.82	111.45	110.39	105.93	111.94	112.71	109.99	110.62	109.79	110.25	104.28	109.44	110.07	108.09	109.6	110.83	110.68	108.77	107.14	110.5	112.92	109.75	112.81	109.12	110.75	111.82	114.09	110.24	109.56	110.1	109.85	109.87	107.44	106.53	109.31	107.91	113.08	112.16	110.79	113.59	111.37	108.13	111.17	109.66	108.13
105.91	108.09	105	107.94	104.51	105.87	107.33	107.37	106.27	108.57	106.12	103.53	104.81	106.69	104.99	105.22	108.95	114.01	104.78	107.74	103.29	109.26	103.96	100.19	101.51	106.03	104.98	105.81	107.76	105.55	103.1	105.24	103.58	108.99	106.54	108.75	108.33	109.19	104.51	110.66	103.33	110.57	105.56	104.45	107.31	103.22	109.34	103.92	102.51	105.84
107.5	107.74	105.12	106.22	108.26	99.38	108.84	105.51	102.16	106.48	106.86	102.52	103.35	106.18	106.94	104.41	106.13	107.45	100.12	107.94	108.27	105.64	107.55	109.58	108.64	106.88	106.26	100.06	107.53	104.54	106.06	104.02	104.9	107.31	108.09	106.48	105.31	108.59	110.4	105.54	105.95	101.55	105.57	102.6	104.23	104.23	105.8	104.45	104.02	105.48
102.03	101.4	102.67	102.21	103.8	105.59	98.739	105.71	101.9	97.779	100.37	99.767	98.673	103.07	99.928	100.16	103.7	96.469	103.22	98.287	103.74	101.79	104.07	98.522	102.32	100.49	100.05	100.68	104.58	101.34	105.93	103.13	100.39	100.62	100.38	101.32	102.32	103.17	99.649	100.69	101.18	104.95	93.614	101.84	100.52	100.18	93.747	104.54	101.98	98.589
106.63	107.3	106.51	108.87	107.6	108.13	103.73	108.71	109.07	104.44	108.74	107.64	101.69	106.27	105.05	103.63	106.43	103.99	107.94	104.12	109.01	104.5	100.97	106.87	109.46	104.41	103.99	106.61	103.7	103.16	105.62	106.42	104.8	107.38	102.04	105.41	101.84	106.07	103.33	109.27	104.16	106.11	110.45	105.77	107.67	103.03	108.68	106.53	99.143	108.12
106.53	102.92	106.67	108.8	104.29	101.05	104.47	102.33	101.18	104.28	103.15	103.92	106.88	104.44	101.33	103.54	103.35	104.06	104.24	106.33	107.3	106.33	99.836	108.68	107.25	106.56	107.39	107.52	104.26	111.84	103.35	103.48	104.95	103.82	107.98	108.67	104.45	106.92	103.38	103.42	102.19	101.02	102.15	105.53	102.99	104.68	104.92	103.36	105.85	102.52
113.9	112.92	112.91	113.68	113.66	109.33	107.44	114.08	112.93	112.42	105.97	110.67	110.43	111.36	108.26	112.39	109.31	106.24	114.7	109.43	111.69	110	107.2	113.64	108	110.76	110.37	111.79	115.35	110.27	110.58	107.96	111.89	108.71	112.26	108.23	108.26	104.38	106.92	109.37	110.61	112.46	110.65	114.45	111.42	111.06	114.29	110.82	114.57	113.13
103.57	110.08	105.57	108.32	108.82	108.08	101.43	107.57	106.65	104.64	106.72	108.29	106.69	104.28	106.51	104.22	105.87	103.17	107.43	104.86	107.28	104.23	102.37	105	104.87	106.95	108.16	109.84	100.92	106.35	105.59	104.59	109.73	105.22	104.5	109.88	105.45	101.8	103.66	106.04	106.13	103.88	109.43	105.47	106.13	104.89	104.81	105.18	106.66	102.67
102.08	100.84	103.52	98.845	99.09	100.11	98.63	102.68	104.71	101.46	98.216	101.78	97.89	99.491	100.64	98.506	105.19	101.36	98.762	103	93.059	101.39	102.11	98.524	103.39	96.607	99.816	100.89	102.99	99.384	100.71	102.08	102.15	96.183	103.63	106.82	105.48	102.97	103.45	99.627	104.82	99.569	102.29	96.18	99.227	98.045	95.973	98.898	101.86	97.038
103.77	105.92	104.47	112.1	105.97	103.6	106.99	110.08	104.45	110.55	105.7	102.24	107.86	105.15	106.26	108.01	105.25	105.15	105.21	115.73	103.27	104.4	109.3	106.77	103.26	106.25	106.01	106.92	108.66	108.14	111.42	110.71	105.49	103.65	105.53	107.01	104.77	105.59	105.21	105.68	101.07	104	110.48	109.66	109.83	106.56	102.98	102.91	104.12	106.39
119.76	115.74	115.58	113.87	119.23	119.69	112.95	116.53	115.51	115.28	112.96	117.35	116.72	116.2	117.14	109.98	117.12	114.98	116.95	114.66	113.04	115.49	117.37	118.75	114.94	114.73	117.75	115.65	117.59	119.87	116.49	116.77	118.18	117.01	118.68	117.61	114.74	115.64	114.35	111.93	117.36	116.3	115.93	115.73	119.38	118.64	117.14	119.24	114.74	119.49
107.67	103.34	103.6	113.99	104.89	108.98	105.51	106.09	108.75	106.51	106.03	107.61	107.08	108.34	105.91	108.6	106.98	102.64	105.9	110.53	110.01	108.85	103.54	107.08	109.58	107.83	107.8	108.63	108.41	106.14	105.93	106.92	106.45	104.74	109.44	109.42	111.42	106.44	106.53	106.89	105.25	107.4	108.19	106.53	106.38	109.98	112.9	108.18	104.49	110.63
106.3	99.867	105.01	99.159	104.62	102.92	103.53	103.96	103.87	103.3	104.04	107.64	104.03	99.546	104.15	103.59	99.556	104.85	104.84	106.78	105.77	104.69	107.87	106.42	102.21	102.26	103.64	105.09	104.06	105.32	107.41	100.99	102.59	106.42	102.1	103.14	108.02	98.899	105.66	104.05	106.93	104.65	103.89	104.83	101.19	105.11	103.31	102	102.24	107.6
110.37	106.88	106.33	106.9	110.87	107.56	105.31	102.23	104.88	103.23	107.31	107.37	106.81	102.4	99.562	103.06	108.57	101.78	107.12	107.76	107.7	109.05	103.22	100.32	105.53	107.32	101.24	107.51	102.06	104.03	103.16	102.89	103.29	104.34	102.76	102.92	102.55	103.22	105.93	107.29	104.32	101.5	103.72	103.45	104.95	103.86	108.65	98.305	101.68	105.39
100.21	100.72	95.817	100.64	97.646	102.22	98.589	100.81	97.225	99.406	99.862	99.172	102.11	94.522	97.931	101.19	104.86	99.119	101.11	101.13	99.141	101.52	100.88	98.71	101.23	96.336	101.06	103.44	93.13	96.815	98.272	98.96	100.71	98.993	99.334	98.246	99.123	99.319	98.469	101.92	101.54	98.461	98.369	97.932	96.428	100.56	97.366	97.649	99.604	96.323
105.11	107.29	109.83	112.91	107.92	100.48	107.32	108.65	105.98	107.52	104.28	103.73	103.09	108.16	102.05	106.51	101.96	101.57	107.29	107.06	107.91	100.97	104.94	105.94	107.75	106.93	105.83	102.98	107.43	105.9	111.05	103.82	104.43	107.44	106.89	105.49	106.8	103.78	107.57	100.32	106.52	108.7	102.74	102.05	101.27	103.68	101.05	110.25	107.89	111.46
112.61	111.32	117.57	112.2	116.55	111.08	111.16	112.4	106.98	110.98	111	113.81	112.26	115	113.91	105.86	116.94	114.06	111.44	114.31	112	113.26	117.37	113.35	109.73	109.85	113.85	111.18	111.21	114.61	115.85	112.78	116.88	109.9	111.18	113.37	115.75	113.06	110.21	104.9	112.74	112.39	110.45	109.1	113.19	110.04	111.08	115.77	109.91	114.16
112.54	112.26	107.89	107.57	116.28	113.78	108.89	106.89	112.89	110.09	113.71	111.52	108.59	107.23	116.36	110.72	110.09	113.68	110.97	114.94	107.83	112.43	112.28	110.91	112.19	117.55	111.45	112.6	110.06	110.4	109.21	112.04	110.45	115.2	111.84	116.26	113.26	111.04	109.12	115.48	110.64	111.11	110.15	114.95	111.73	111.5	110.37	113.19	110.8	108.55
104.94	107.67	105.47	108.24	104.36	106.86	100.95	104.7	106.13	103.09	98.864	105.13	105.55	104.32	103.56	107.31	107.97	99.935	96.726	101.12	105.05	102.35	101.45	102.39	107.93	101.71	107.18	100.56	101.02	102.92	104.82	101.9	103.86	105.07	100.42	104.36	104.51	105.69	109.58	103.86	96.827	105.34	107.66	101.76	100.96	106.38	102.96	102.31	102	106.57
107.66	110.83	105.77	106	107.26	108.89	111.69	104.14	109.05	104.42	103.99	106.31	107.64	105.74	106.17	108.02	105.82	102.58	107.23	105.78	106.6	109.85	104.45	103.58	108.16	105.09	98.908	108.46	110.9	107.46	112.89	104.53	109.19	104.32	110.13	106.53	108.79	111.36	107.69	107.38	110.16	104.84	108.85	109.1	107.91	106.69	106.29	105.91	111.08	109.21
97.98	99.065	97.391	102.13	99.137	97.965	102.33	101.11	98.576	100.93	100.8	96.308	101.33	98.555	101.54	100.87	99.939	102.64	101.34	97.004	101.32	101.05	98.205	102.69	100.25	99.113	99.439	99.559	99.681	102.01	98.101	95.556	96.237	98.742	100.79	99.096	102.51	99.631	98.504	103.98	102.74	97.704	98.405	96.181	100.21	95.882	99.657	99.062	95.743	101.23
100.65	105.64	103.58	101.93	104.97	103.2	108.14	104.45	108.57	102.6	108.63	104.56	107.56	107.94	106.21	105.89	106.07	107.95	105.82	102.54	108.1	108.55	104.86	107.95	102.9	103.74	104.86	105.29	107.05	105.65	108.5	103.85	104.19	105.43	104.57	106.14	103.13	101.82	97.865	102.97	103.84	106.04	105.52	104.41	103.94	104.59	105.02	108.72	101.66	103.99
104.66	106.48	105.38	107.63	104.09	108.52	106.7	105.97	103.09	107.68	108.06	100.26	106.34	108.31	103.02	101.89	102.69	107.03	105.81	105.16	105.46	105.54	103.84	101.71	103.34	106.12	108.33	105.77	105	105.9	104.5	103.05	108	108.18	104.46	105.29	104.83	102.34	106.21	104.19	100.26	107.65	105.3	107.96	105.68	100.74	104.68	103.89	102.49	101.06
113.84	108.47	109.51	108.62	109.52	109.3	109.97	107.18	106.16	109.48	109.73	110	107.41	109.82	107.93	108.45	107.66	114.97	108.65	107.53	111.3	109.93	110.16	111.55	110.97	109.67	111.02	111.86	107.87	109.85	109.31	109.55	110.6	104.84	109.88	109.55	110.24	108.83	110.06	108.05	108.25	109.07	111.11	106.97	107.6	112.67	109.81	109.14	109.97	108.96
101.69	94.324	105.63	96.828	97.981	100.73	100.13	96.16	95.898	102.26	97.513	97.715	103.49	103.44	97.543	98.685	99.112	95.539	100.32	102.28	102.61	100.17	102.55	97.392	103.26	100.22	100.69	96.682	98.129	96.893	99.233	101.97	101.25	97.736	99.707	101.49	102.27	99.634	101.98	99.544	102.98	98.139	93.673	96.609	102.3	100.52	100.27	100.49	95.49	99.878
111.8	117.86	116.25	116.92	121.29	115.91	116.99	114.36	121.18	118.67	116.76	115.33	118.56	118.86	117.43	115.34	111.27	116.95	111.86	116.87	119.3	116.76	112.14	116.15	122.52	115.79	115.31	116.92	122.08	116.18	112.77	113.32	121.21	116.18	114.02	115.12	120.22	118.3	114.68	116.74	121.32	120.83	115.95	119.37	113.41	115.81	116.73	117.21	115.5	113.95
105.67	103.45	107.99	105.03	109.4	104.92	105.8	107.08	107.59	101.04	107.64	104.19	106.33	104.15	105.24	108.47	110.54	103.76	105.51	107.26	102.99	108.46	103.89	105.7	108.34	105.42	106.31	106.74	105.88	104.9	105.44	108.92	103.41	101.73	109.48	105.4	108.82	104.78	108.74	102.92	107.39	103.08	107.01	100.53	105.3	103.94	104.84	108.08	105.22	104.6
112.74	109.68	110.63	110.15	108.43	115.36	108.59	113.69	113.04	111.11	113.6	109.98	111.63	108.18	108.51	110.56	112.87	117.35	113.81	110.8	110.43	105.85	113.13	109.47	110.49	116.05	114.54	116.53	112.22	111.84	111.8	112.5	111.48	112.54	107.61	106.17	114.89	111.46	114.76	106.52	110.56	109.12	114.42	109.56	107.14	111.96	107.13	108.78	113.46	114.6
110.18	109.64	110.96	112	113.76	108.98	110.91	113.73	111.23	110.69	111.36	112.02	109.77	112.73	110.97	108.08	113.99	108.09	112.49	113.59	113.56	110.95	111.27	109.09	113.83	108.71	116.54	113.58	116.19	109.63	111.79	112.21	110.47	110.49	111.66	110.86	111.6	115.03	112.02	112.39	110.08	111.64	110.98	110.27	111.54	113.31	113.4	107.89	116.29	109.09
105.86	103.44	108.43	102.67	101.87	105.07	104.17	103.18	102.19	111.15	105.82	101.95	101.19	110.38	105.27	101.4	107.36	104.57	104.05	105.01	102.96	102.56	103.41	108.19	105.23	107.88	104.99	103.13	100.8	104.51	104.79	105.78	106.43	101.31	106.68	106.31	104.31	106.92	109.7	104.87	101.4	106.88	106.21	103.83	105.69	105.79	99.875	102.13	105.24	101.64
102.96	103.57	107.06	103.26	107.57	107.27	108.8	106.75	102.37	108.06	106.52	105.54	104.71	107.32	108.31	105.47	103.92	106.92	107.69	109.8	105.26	106.64	110.37	109.31	106.11	107.2	105.9	105.04	109.6	110.47	104.07	106.53	106.82	110.4	110.99	108.3	106.31	109.11	101.7	106.71	105.94	105.94	107.01	104.76	103.83	103.77	107.86	105.99	105.39	106.93
106.91	106.1	103.84	106.07	104.46	104.51	105.44	100.92	110.6	98.988	103.2	106.18	102.65	102.89	102.2	103.62	108.9	106.26	107.58	104.52	107.38	107.04	107.83	104.57	101.8	107.55	104.36	106.23	108.89	102.42	103.2	104.97	112.23	105.51	110.69	102.71	106.07	109.67	105.55	102.46	107.57	105.12	104.14	107.92	108.1	104.32	102.31	107.18	102.49	106.83
111.14	114.52	115.61	113.56	111.31	112.7	112.45	118.44	116.81	108.04	111.09	115.26	110.19	111.52	109.21	112.19	110.58	111.75	112.28	108.66	110.1	113.29	114.55	110.41	112.78	115.46	112.03	111.17	114.32	114.38	115.29	111.37	114.74	115.39	113.7	110.06	110.4	113.34	109.51	114.01	108.79	113.7	111.04	112.61	111.22	112.06	113.88	111.34	113.41	112.67
109.49	113.49	113.24	109	114.41	107.19	114.12	108.95	113.05	112.7	110.96	108.27	110.3	114.3	106.2	115.18	110.71	108.48	110.55	111.49	110.46	112.99	112.18	110.32	111.93	110.62	115.7	112.85	106.12	114.28	109.19	115.48	107.74	104.87	109.9	113.62	108.7	110.67	112.23	109.86	111.53	107.77	110.6	112.9	109.29	107.41	110.77	115.29	111.66	110.43
107.59	109.14	104.74	104.32	108.51	107.3	104.68	108.85	107.12	104.67	103.03	107.44	102.13	108.23	106.17	107.07	107.69	109.41	107.69	107.37	108.7	110.96	109.67	109.65	108.32	106.03	107.38	103.4	107.06	107.74	105.03	108.25	107.91	102.66	108.16	103.82	107.75	109.44	110.21	107.68	109.17	107.3	104.53	109.01	110.44	110.27	108.06	107.38	107.5	107.55
107.54	109.55	107.31	111.24	106.05	111.08	106.29	111.45	109.66	113.7	112.55	110.82	116.22	109.33	108.43	112.01	116.25	110.49	111.4	111.46	110.12	107.78	109.63	108.64	113.12	111.86	108.39	114.33	113.68	109.96	109.7	111.74	109.83	113.1	110.24	111.01	106.35	110.5	112.19	110.99	113.65	113.63	107.04	111.2	111.55	113.15	107.51	112.15	109.66	106.34
107.15	105.28	105.2	105.47	105.34	107.49	109.14	103.42	104.11	103.89	103.27	106.87	105.6	102.19	107.21	110.34	105.17	107.31	103.59	109.16	104.59	103.07	104.19	109.24	106.12	107.52	106.39	107.09	103.03	107.35	111.92	104.8	105.14	103.78	105.42	108.43	109.44	105.93	106.54	107.41	102.46	105.63	102.22	101.1	107.64	108.36	105.78	107.62	106.44	105.27
112.48	111.19	108.53	112.04	117.03	112.18	108.53	110.9	107.57	112.11	110.22	107.98	113.31	109.62	105.72	109.69	108.96	112.27	113.86	112.26	110.83	116.39	113.94	112.74	107.83	113.41	109.55	112.25	111.13	111.36	115.98	109.04	112.73	106	109.48	114.84	115.37	110.32	109.36	108.32	112.11	114.11	111.78	117.65	110.64	112.28	112.45	111.89	109.41	110.41
114.47	111.22	108.35	116.76	114.46	107.56	111.41	113.14	109.32	113.7	112.88	110.04	102.02	110.68	112.52	112.46	105.34	110.85	108.55	110.27	113.5	107.88	107.07	109.65	112	111.08	111.63	111.36	109.46	112.88	109.03	115.44	107.39	110.51	111.55	108.08	113.63	112.22	111.52	105.91	112.53	111.85	110.65	108.22	112.57	112.97	114.94	107.73	110.17	107.98
109.55	108.56	107.37	101.47	106.65	102.12	107.23	107.7	104.06	104.55	105.1	107.26	106.38	103.4	109.47	105.6	103.2	103.22	106.56	107.81	103.2	108.13	106.82	108.79	107.69	105.88	108.22	110.01	108.65	103.47	98.839	102.01	106.66	109.86	107.34	106.03	103.71	100.71	104.91	106.24	102.95	104.59	103.17	105.97	103.07	109.84	100.98	105.38	106.53	105.55
94.567	99.335	101.13	103.02	105.97	99.753	95.322	98.797	104.76	95.464	102.93	100.02	97.621	104.93	94.794	101.34	101.83	105.27	96.248	100.93	102.91	94.428	101.19	97.75	97.896	101.56	104.66	99.712	97.157	96.42	100.89	102.26	102.81	100.16	96.883	93.284	105.31	102.81	97.805	104.89	98.713	98.264	103.15	95.525	103.32	106.47	98.602	100.78	96.581	102.86
99.013	98.438	100.26	101.11	100.78	102.45	98.181	98.46	100.69	98.928	100.09	98.242	96.825	102.3	97.42	97.402	97.724	96.106	99.387	100.22	100.35	99.059	101.25	97.431	96.937	100.01	98.942	99.578	92.837	103.15	99.251	102.23	100.08	102.46	102.19	105.46	102.81	102.5	99.416	101.2	103.14	101.2	96.995	100.32	101.73	99.434	103.05	104.35	101.04	100.98
108.16	111.48	110.89	109.53	109.97	113.77	111.14	112.69	111.16	113.43	109.08	111.14	108.52	114.11	109.72	108.15	110.74	113.02	113.32	107.17	111.66	113.96	109.91	111.86	115.08	111.08	115.71	107.12	115.23	111.97	112.7	110.57	114.18	113.65	114.9	110.54	111.14	113.46	111.21	115.04	111.88	111.12	109.81	112.36	110.43	114.44	112.18	113.49	109.99	112.47
103.78	105.32	106.83	104.14	107.24	106.1	108.63	100.55	105.49	104.38	104.66	110.55	109.32	105.17	105.17	108.1	104.02	105.87	103.92	101.48	104.81	107.22	105.75	102.96	102.07	104.33	104.94	100.42	104.39	107.54	105.4	107.63	106.87	97.721	105.63	102.45	102.63	103.07	106.11	105.8	113.04	106.31	104.32	103.31	100.34	100.5	102.45	107.72	102.56	104.92
108.47	109.69	101.84	104.39	110.49	107.69	101.83	108	104.79	105.81	104.62	104.7	106.77	109.25	102.21	103.41	106.5	109.05	104.95	103.23	109.54	105.25	104.33	104.14	105.59	106.98	105.68	107.07	106.55	106.3	103.92	103.35	104.5	104.01	104.43	106.08	109.12	107.08	106.58	105.11	103.95	106.26	105.79	106.24	106.79	104.59	106.95	105.4	103.82	101.84
104.47	105.92	106.42	109.59	108.53	112.01	108.87	108.27	107.44	107.64	102.21	110.4	105.04	109.6	103.81	106.33	107.27	109.56	109.04	105.07	109.74	104.67	104.14	107.5	107.87	101.22	108.08	108.67	107.33	105.62	105.99	106.83	107.67	103.47	108.19	106.64	105.44	108.34	106.93	106.53	109.7	106.9	104.17	109.45	106.5	110.69	105.08	103.98	108.59	111.16
104.93	105.24	110.54	102.12	107.4	108.37	107.73	102.34	101.39	106.73	110.53	108.31	105.96	104.73	103.12	103.02	106.5	105.16	104.43	107.51	108.24	104.21	100.85	107.12	104.02	105.93	110.03	107.97	111.5	106.98	105.09	105.03	106.67	104.66	109.22	108.67	109	103.66	106.06	106.95	103.52	108.46	108.33	109.35	103.95	108.98	105.87	106.53	107.92	104.08
104.19	104.65	105.19	106.03	107.04	114.09	107.41	106.59	105.63	105.77	107.12	106.83	103.92	105.23	107.74	105.52	108.39	107.76	105.58	107.14	107.25	108.37	106.73	106.87	107.18	103.8	106.32	108.26	102.42	107.35	104.99	109.51	106.46	106.29	105.13	108.39	107.09	109.02	109.33	109.46	101.09	107.9	106.68	103.01	109.38	103.08	105.11	102.69	104.71	107.87
103.36	107.66	103.12	103.68	105.19	102.82	106.97	102.47	108.94	107.59	111.31	107.62	102.79	104.5	107.38	101.76	108.04	104.5	103.15	104.28	104.41	104.05	100.62	107.44	106.29	103.67	105.45	106.74	107.04	108.29	105.25	104.57	105.01	102.77	107.85	104.72	107.01	109.44	104.17	109.9	102.7	105.78	108.21	105.25	109.85	102.24	107.79	108.49	106.27	107.6
113.25	105.13	112.27	110.38	110.16	107.99	108.93	115.75	114.88	115.69	109.02	113.88	109.63	112.46	111.29	116.93	108.86	112.85	112.13	110.23	109.14	110.83	109.52	113.39	112	114.73	110.05	109.21	111.12	112.95	112.46	111.37	110.98	112.5	109.72	110.69	115.02	112.61	114.31	106.35	111.95	106.98	109.62	113.71	112.89	108.42	110.95	112.22	109.94	109.49
117.79	120.03	111.25	122.26	117.66	116.97	118.46	114.6	120.35	115.88	117.14	115.3	117.48	119.59	117.69	120.57	116.91	114.5	116.33	119.24	118.54	115.19	116	114.45	118.01	120.27	116.96	118.17	118.55	115.84	122.01	116.17	122.12	118.4	119.89	115.6	119.7	117.93	117.09	116.3	114.5	114.54	121.71	115.85	115.06	121.63	122.17	116.17	116.01	115.91
110.1	111.17	115.6	112.39	112.13	110.77	115.81	109.07	111.25	106.56	112.91	111.31	112.75	114.4	113.02	109.92	113.84	110.07	113.41	115.56	112.71	110.77	111.44	114.84	114.9	118.42	117.57	112.23	113.4	113.68	114.06	115.5	111.98	113.58	115.11	114.88	115.61	113.34	106.99	111.9	110.64	113.87	115.77	117.82	114.62	113.05	112.92	116.54	112.55	117.21
99.837	100.92	95.702	98.195	99.634	105.66	102.26	105.44	97.457	101.64	96.118	100.05	99.494	106.26	97.753	98.353	100.49	99.573	97.646	102.92	101.68	101.34	102.3	103.49	101.77	100.5	103.26	97.467	97.047	95.235	105.06	100.79	99.576	102.53	97.028	102	99.438	99.625	98.985	100.58	103.84	99.574	99.646	102.25	105.34	97.615	102.84	101.44	99.147	99.55
103.12	101.32	104.62	101.72	105.69	104.36	105.65	106.77	107.6	104.72	106.3	107.26	108.27	101.31	102.24	102.51	106.58	105.97	109.61	105.89	101.2	108.36	104.1	104.72	110.18	107.4	108.57	105.36	107.53	104.35	103.57	104.48	106.22	104.82	109.08	111.16	109.62	104.87	102.57	102.68	106.08	105.15	105.47	106.98	100.24	104.63	104.55	102.22	104.64	107.57
113.24	108.2	106.19	107.86	109.54	116.09	104.19	108.44	107.89	107.12	104.61	110.39	106.39	109.6	108.3	106.99	102.77	108.22	105.85	108.37	110.7	107.55	107.62	104.1	106.01	105.52	105.38	108.17	107.29	106.04	107.4	107.69	107.81	108.51	101.99	105.32	107.89	102.84	105.03	112.82	108.31	109.67	108.11	108.08	108.9	110.74	108.2	107.89	106.99	104.25
114.02	112.4	114.04	112.94	107.88	110.75	112.68	114.02	113.08	110.04	109.92	107.57	110.9	111.53	109.89	113.55	109.4	111.75	111.74	108.54	115.17	109.89	110.29	113.75	109.57	111.14	109.33	111.96	113.62	113.11	112.69	116.29	112.71	111.94	114.74	111.63	110.06	107.36	107.5	114.87	108.51	111.01	112.36	113.55	112.8	112.57	113.26	110.07	112.49	106.6
119.58	116.22	120.05	113.97	123.74	115.25	118.03	110.45	120.53	118.44	116.37	118.05	120.64	119.22	117.19	118.43	119.9	118.81	116.45	118.45	116.14	116.13	117.56	113.9	121.74	114.71	120.36	117.86	113.9	114.28	117.71	120.24	119.23	120.71	117.08	113.58	118.47	115.87	114.61	117.06	114	118.24	115.67	113.51	118.77	113.96	115.25	117.59	118.18	117.43
104.68	100.83	100.9	100.26	101.6	99.691	100.07	104.15	104.17	99.64	101.11	100.97	101.73	95.837	100.07	103.16	103.12	100.44	100.7	102.82	99.906	95.471	98.598	102.2	103.43	102.01	98.553	104.16	99.38	99.887	101.18	101.18	102.45	100.28	102.73	102.07	98.938	101.5	99.063	106.52	97.967	101.59	97.677	99.964	97.337	101.4	98.936	100.88	100.62	99.786
113.32	114.38	109.71	109.37	113.35	109.37	112.15	111.2	109.57	115.37	116.96	108.21	111.71	111.91	113.06	110.53	113.55	107.24	112.05	113.01	110.78	114.38	109.24	117.69	113.24	110.61	111.02	109.09	109.62	114.12	109.96	107.49	113.6	116.23	109.84	114	113.18	112.95	114.81	113.57	112.16	111.7	113.6	109.48	111.32	110.59	115.67	107.11	108.3	107.24
106.53	104.46	99.988	104.87	103.95	105.52	103.48	100.6	100.4	105.24	103.3	103.14	103.77	105.7	105.11	101.22	101.4	103.89	106.18	106.9	101.96	98.815	109.48	102.79	108.27	108.61	108.38	106.81	102.66	106.25	101.7	104	108.17	104.86	100.36	105.93	105.67	105.6	101.25	103.3	99.745	102.77	104.36	106.5	104.68	106.3	103.9	106.72	103.66	104.67
109.21	109.46	112.59	110.16	112.14	109.25	104.93	109.51	110.37	109.01	112.38	113.54	114.47	109.97	113.54	112.79	115.45	111.49	114.25	111.78	107.61	112.48	111.85	109.61	111.56	109.28	115.49	113.94	110.73	108.69	109.41	109.11	108.98	104.99	110.57	109.85	112.92	111.33	113.99	112.54	113.69	112.73	113.13	108.46	109.29	115.31	116.85	111.29	110.11	110.74
105.44	106.46	108.47	104.16	100.81	105.31	110.52	102.51	107.41	107.64	103.22	102.44	107.3	104.52	104.18	106.67	104.94	106.95	106.28	104.35	104.02	104.51	105.09	107.59	105.37	108.9	102.54	110.17	106.37	105.99	104.07	108.65	102.08	108.36	105.95	101.75	106.03	103.42	107.54	107.34	104.55	105.83	102.95	107.04	103.25	107.16	105.37	106.74	106.92	106.81
105.53	108.14	111.31	101.75	105.71	104.85	105.77	104.67	106.74	102.8	104.51	104.34	102.68	109.61	102.45	106.76	103.07	101.42	100.67	106.37	103.17	99.342	102.13	105.7	109.37	100.85	102.08	104.42	105.16	106.19	101.54	102.82	101.17	102.94	101.97	103.39	101.82	100.77	104.57	101.57	100.86	102.65	105.29	104.96	105.08	103.69	102.62	100.5	100.25	103.45
113.67	109.91	112.67	112.58	112.49	113.12	115.72	112.76	116.57	108.84	111.48	113.58	114.79	112.93	111.84	111.93	115.2	112.3	110.39	110.6	112.5	112.05	109.45	111.94	111.66	108.24	116.91	115.24	111.99	111.92	112.27	109.48	111.04	112.02	109.59	109.26	108.99	109.97	112.73	113.75	109.86	110.64	115.49	113.64	112.59	114.77	113.74	112.2	108.59	109.68
110.27	104.79	103.61	107.79	106.27	98.896	104.81	108.43	103.29	105.48	106.53	106.5	112.27	103.11	103.27	103.11	105.04	105.59	108.74	108.78	112.71	106.06	102.28	105.36	103.37	105.56	105.27	106.46	109.43	103.08	104.84	104.95	103.09	103.55	102.22	106.65	101.53	105.64	104.58	104.09	100.33	103.59	106.04	109.61	109.26	108.03	102.49	105.13	105.76	107.08
112.17	112.04	109.11	113.09	109.56	111.11	107.56	113.38	111.66	111.17	111.11	111.83	109.69	112.02	111.7	111.02	111.67	114.5	110.36	107.79	111.34	113.27	113.12	108.57	112.46	113.55	113.45	113.06	109.7	115.96	106.06	111.21	111.47	109.38	113	112.21	109.75	111.84	109.65	107.83	113.17	110.7	116.62	113.16	113.73	110.25	112.84	111.4	109.34	111.75
112.9	111.76	114.15	108.92	108.27	107.37	112.25	110.78	111.59	109.26	111.64	113.09	113.1	106.92	110.1	113.94	113.56	116.03	113.1	111.32	112.81	108.61	109.94	112.79	112.39	112.64	112.9	113.8	109.91	110.14	109.59	116.24	113.63	112.9	111.78	115.02	109.73	110.38	110.65	111.47	111.89	108.3	110.76	112.35	116.77	113.63	111.42	111.59	117.24	111.89
113.76	111.9	105.86	112.36	110.38	109.2	112.24	114.01	109.23	113.29	109.64	115.41	110.63	112.69	110.43	110.16	110.97	121.24	116.24	108.53	114.93	112.96	109.53	111.52	110.8	113.98	111.15	112.86	108.93	112.17	112.46	109.58	111.46	112.06	115.03	104.65	109.94	113.22	109.44	111.55	113.58	108.31	110.95	115.76	111.25	109.56	116.31	110.02	113.13	109.68
98.957	99.047	95.553	103.57	102.53	100.07	99.51	100.18	101.82	100.3	101.9	98.538	99.087	98.989	99.238	102.32	96.789	98.526	96.171	98.541	96.482	103.79	96.904	94.755	102.67	99.194	98.473	99.389	101.46	98.653	101.89	104.49	102.1	98.656	100.81	99.12	101.39	99.696	100.93	99.16	98.751	101.05	102.39	99.15	97.33	99.945	100.83	102.59	101.03	96.694
115.1	113.78	111.77	111.8	114.88	108.42	111.21	114.11	114.81	115.3	110.42	110.73	113.98	112.78	110.57	111.15	112.85	112.46	113.83	114.23	113.98	114.65	112.46	111.71	113.95	110.22	120.34	114.27	115.33	114.07	113.84	114.91	113.84	112.42	112.29	112.89	114.29	113.35	114.27	113.03	111.56	114.34	108.36	115.89	110.84	108.3	115.36	117.66	110.54	113.64
98.164	100.92	99.807	99.386	97.997	100.28	99.746	99.366	99.389	100.01	100.44	98.413	103.42	93.596	99.825	96.749	97.832	103.83	103.37	101.88	102.48	99.658	96.275	99.373	100.7	97.766	98.029	100.26	102.7	99.673	99.52	102.7	101.26	101	99.418	98.445	98.27	104.43	94.263	92.264	96.607	95.562	100.29	104.76	98.314	101.04	100.96	100.51	100.18	102.93
102	104.57	109.21	108.04	110.08	103.37	108.11	105.61	104.91	102.42	100.01	105.08	106.4	103.34	104.82	103.71	108.64	107.12	100.55	105.68	108.56	106.72	110.03	103.92	104.19	107.92	111.71	108.48	103.06	105.17	104.83	104.34	105.77	104.72	106.72	107.02	102.7	103.54	105.29	100.52	106.25	108.61	106.85	108.92	110.14	105.35	103.05	104.52	103.37	102.6
125.13	120.96	121.57	116.38	117.72	119.24	118.13	116.58	117.49	112.5	115.23	117.82	116.38	116.99	119.63	116.37	115.28	117.39	115.67	121.41	114.72	118.45	118.2	116.36	119.5	115.67	118.48	118.76	115.72	113.72	117.46	116.77	117.6	115.15	119.9	119.46	118.25	118.14	116.14	117.67	114.62	120.13	119.08	112.31	119.76	119.26	118.01	120.87	119.19	118.32
97.223	100.65	101.52	105.18	99.709	98.126	102.03	99.708	97.042	100.73	98.776	99.766	96.283	100.91	102.32	98.974	99.063	99.504	104.19	102.88	99.852	100.62	101.36	103.76	100.43	100.08	100.92	98.445	97.594	103.35	102.12	97.675	101.86	101.38	101.61	98.947	102.91	101.69	98.881	101.25	99.618	100.9	111.52	101.37	100.85	98.727	98.908	97.386	104.54	98.444
111.02	115.38	114.13	109.29	111.45	111.5	108.69	108.76	111.65	110.37	113.47	111.65	110.56	113.99	108.67	110.71	113	109.32	110.78	111.2	113.51	116.73	113.6	110.83	110.1	110.66	113.75	113.04	109.56	113.76	110.71	114.67	110.13	111.06	113.91	107.59	108.81	105.46	116.95	111.77	109.63	109.8	114.96	112.32	108.15	113.41	110.36	112.21	113.71	113.64
110.06	109.2	111.23	110.15	113.28	110.23	114.49	113.71	108.85	113.51	112.39	111.1	110.92	114.77	111.08	109.66	113.7	115.72	111.46	109.16	109.35	112.6	115.48	113.25	115.15	112.43	114.52	107.85	106.85	107.17	112.94	113.69	109.43	112.71	110.14	115.99	112.32	111.1	111.43	116.63	109.8	113.92	109.53	111.4	110.46	114.28	110.09	109.71	109.57	109.41
108.99	110.61	108.79	112.32	108.73	111.01	107.73	111.98	108.71	108.86	109.53	109.43	115.7	110.19	112.58	105.72	113.3	108.89	109.55	113.05	112.91	108.32	112.25	108.53	109.98	108.96	109.33	111.26	112.32	112.84	109.77	115.89	111.84	115.09	109.45	111.59	111.92	107.72	111.98	113.56	115.76	112.31	105.77	114.48	108.5	112.2	114.1	107.93	109.31	114.35
101.83	99.293	109.08	104.07	104.04	107.9	102.49	100.36	105.15	108.31	111.43	102.13	100.63	101.75	104.19	106.72	103.27	103.19	105.15	106.63	106.81	107.51	107.36	104.46	101.53	104.7	105.08	104.98	102.5	101.42	106.35	109.79	105.25	108.59	103.04	108.59	104.39	108.3	106.08	102.32	109.86	107.36	108.15	106.09	104.37	107.08	102.63	111.13	99.926	105.03
101.53	106.79	103.83	106.68	105.75	105.36	106.75	104.32	104	107.6	103.21	102.75	103.37	105.82	105.89	106.77	107.17	107.61	108.04	105.8	108.13	108.73	102.22	105.06	104.94	105.12	107.28	100.35	110.69	106.63	106.57	103.58	108.6	103.97	103.98	108.44	103.62	108.88	104.78	99.886	108.78	103.55	105.55	105.96	105.27	103.92	106.06	102.65	106.85	103.17
114.66	115.09	111.24	112.09	111	114.25	113.65	109.72	111.56	110.69	109.82	109.3	113.93	116.55	116.33	110.08	110.45	113.22	108.63	117.7	112.35	115.9	110	111.04	110.12	115.47	113.48	116.74	108.74	106.85	110.93	113.09	111.65	114.33	114.04	111.08	111.27	114.41	112.35	115.41	114.17	109.8	116.66	114.02	109.41	111.98	116.42	111.77	110.34	112.66
105.08	105.13	107.41	106.41	107.33	104.93	102.04	104.28	100.96	99.774	104.12	105.03	104.17	102.34	104.25	107.94	107.84	101.34	105.72	109.33	108.18	103.31	106.05	104.19	102.24	104.8	102.25	107.58	108.31	101.34	105.18	107.15	106.88	102.59	105.39	101.63	105.57	104.64	106.46	103.19	105.85	106.96	104.34	103.98	102.16	101.88	102.26	105.56	101.48	105.81
111.2	103.64	104.02	103.88	112.36	108.24	107.8	105.82	106	108.35	103.43	104.39	103.36	110.37	104	103.54	106.07	103.09	101.07	109.81	107.84	102.83	109.98	106.38	108.13	105.65	105.19	106.92	106.49	103.18	105.81	107.97	106.84	104.14	105.01	103.02	106.13	104.47	101.59	107.8	105.98	109.04	104.95	104.05	105.57	106.29	105.22	107.15	104.3	105.33
110.36	107.13	112.05	116.48	112.14	110.9	116.65	115.1	108.25	110.26	110.4	113.82	114.24	108.8	113.6	114.85	114.74	109.77	111.06	113.69	112.37	110.14	113.79	113.04	115.66	112.72	111.28	111.01	111.66	111.67	110.69	110.97	110.68	113.49	109.64	111.75	108.43	113.04	111.91	107.7	111.61	111.54	110.3	116.36	112.36	112.62	114.34	111.07	111.48	109.57
103.84	104.9	104.67	105.68	108.03	110.75	102.69	103.58	106.55	102.68	102.93	105.61	103.71	105.31	107.61	103.69	103.55	107.17	108.6	105.02	107.03	103.11	103.86	104.84	106.61	108.97	106.62	107.28	105.62	106.57	106.41	104.83	104.87	110.94	104.92	105.43	104.11	108.98	102.16	107.37	108.02	104.65	99.826	106.47	106.54	107.33	105.56	110.06	106.68	108.35
105.8	108.68	108.93	106.53	106.89	105.07	106.14	108.41	107.73	104.46	104.27	109.27	106.53	112.02	108.2	108.6	105.58	105.72	104.69	103.73	103.27	103.68	106.67	109.09	102.92	102.01	107.47	110.39	103.69	104.16	107.43	108.03	103.85	109.37	102.43	104.2	110.58	107.63	101.33	105.55	103.16	105.84	111.07	108.27	108.96	103.63	110.31	107.34	104.33	107.16
110.42	109.42	106.32	112.96	113.04	109.99	110.5	110.94	112.69	114.51	111.41	105.06	111.51	114	108.73	114.92	110.76	105.55	112.44	110.19	109.8	106.32	113.03	108.14	110.66	106.06	110.09	112.2	109.6	113.59	106.67	110.75	108.74	110.14	109.37	110.64	112.14	111.2	109.67	111.96	114.66	110.32	112.47	115.24	109.86	111.71	114.48	108.86	106.99	113.52
104.8	104.53	107.48	104.98	105.83	106.9	106.61	107.3	107.03	107.38	103.01	104.16	103.73	109.28	107.46	107.59	110.04	104.01	101.7	101.26	107.39	101.42	106.91	104.64	103.59	101.2	106.3	104.09	103.02	102.86	105.75	99.618	107.12	107.8	103.73	109.84	113.51	103.3	106.13	101.34	108.19	102.47	107.87	107.97	107.01	108.69	102.59	109.43	105.09	101.13
111.93	106.81	113.89	108.28	107.94	112.28	107.79	112.84	110.62	109.17	112.09	109.28	111.29	111.01	112.46	109.23	110.6	113.04	107.85	113.89	110.11	107.25	108.05	109.55	109.8	111.54	115.05	107.73	109.07	112.81	112.27	107.86	105.94	109.79	111.52	112.37	109.85	114.67	109.82	106.9	115.06	109.53	109.01	111.81	114.56	111.39	110.14	112.87	111.88	105.82
111.58	114.58	115.1	107.78	113.72	112.35	114.78	110.25	111.05	109.46	106.98	110.54	110.11	113.28	115.35	111.88	111.93	108.26	112.27	111.02	116.49	114.13	109.52	115.72	107.77	105.45	105.77	111.59	110.86	113.68	111.56	110.67	111.29	109.71	108.38	112.71	111.38	112.26	105.34	115.42	113.31	110.75	110.42	111.42	109.8	114.37	112.06	109.79	107.81	112.11
103.39	105.74	108.57	102.87	106.47	108.41	107.96	104.94	104.19	100.96	105.21	104.69	103.1	102.29	104.92	103.56	109.77	100.52	108.68	105.44	109.16	107.24	106.82	103.68	106.19	106.49	102.98	101.1	107.72	103.35	105.24	108.62	100.3	110.64	110.08	106.24	104.87	105.27	105.27	105.07	101.02	105.23	104.83	107.34	106.64	102.69	102.44	108.69	108.85	108.27
108.14	103.99	103.17	101.93	104.08	107.27	107.35	102.19	104.01	106.01	102.02	105.48	104.22	102.54	100.95	102.18	104.41	105.94	103.99	104.84	103.1	105.34	104.86	107.16	106.07	103.39	103.47	105.1	104.4	107.69	105.71	106.82	105.13	102.29	102.5	104.38	105.29	103.36	107.41	103.14	106.83	104.76	99.622	104.43	107.57	102.34	104.03	102.7	103.76	104.54
114.8	107.93	113.44	110.19	111.2	108.42	111.17	110.33	110.09	111.18	114.93	110.28	116.12	113.5	109.69	115.74	112.7	111.3	108.3	111.91	113.97	108.2	117.83	109.83	109.33	111.31	109	112.26	109.71	108.29	114.04	113.86	108.54	109.15	110.5	110.57	110.39	115.95	109.81	111.88	113.46	112.2	107.44	110.05	111.25	113.59	111.96	114.34	110.44	112.07
103.47	102.01	106.54	105.11	104.6	107.33	100.74	105.64	105.09	105.18	108.79	108.5	104.77	102.24	105.62	109.43	107.27	105.55	105.59	106.91	106.69	105.28	111.64	104.59	107.82	106.18	107.19	107.31	102.99	105.1	106.63	103.93	101.65	108.19	106.68	100.78	106.96	107.16	104.74	108.23	104.47	105.22	104.07	108.76	107.71	113.54	100.53	103.58	108.85	106.3
108.6	108.44	114.12	111.55	114.51	114.18	112.28	110.45	113.13	111.24	110.83	113.6	114.32	112.01	113.37	108.48	108.91	109.84	112.46	110.83	111.83	111.04	114.63	111.12	109.24	111.63	113.32	114.79	105.85	111.49	112.81	109.58	110.87	114.26	111.91	114.2	110.97	109.27	111.05	115.48	109.55	112.79	110.07	116.27	112.63	116.27	109.58	113.22	114.5	117.19
103.61	104.1	103.75	104.91	104.1	104.13	101.73	103.79	104.84	103.28	105.28	104.13	106.25	105.21	102.76	106.34	101.86	101.51	100.84	105.28	104.48	104.59	109.46	107.43	103.8	107.19	104.73	103.95	102.59	104.75	102.07	103.44	100.11	104.8	105.09	106.53	101.77	104.61	103.79	104.51	106.67	107.78	104.06	108.27	105.99	107.06	107.25	106.49	102.19	105.71
113.69	111.34	116.9	112.26	110.11	110.73	108.48	112.6	113.88	115.25	116.21	109.9	112.69	112.1	109.49	115.46	117.87	110.71	116.33	114.17	113.19	107.38	113.3	114.12	115.72	113.69	109.4	112.88	114.7	115.78	114.45	110.39	110.95	110.93	111.49	117.26	113.14	110.19	115.35	108.64	114.03	114.74	113.47	111.73	113.14	114.82	113.49	113.95	119.24	110.19
111.13	105.89	106.08	103.08	107.21	107.71	101.68	108.04	106.69	109.92	106.29	104.79	101.21	107.63	107.21	108.81	107.97	103.73	100.5	104.32	106.74	104.47	104.69	106.5	104.75	105.14	102.28	99.469	105.56	100.72	102.55	102.84	101.19	106.03	106.46	102.67	105.01	105.03	109.78	101.54	106.01	107.67	106.84	103.31	107.27	108.98	103.48	105.42	104.39	108.66
114.69	112.84	112.18	117.78	110.79	115.43	110.06	109.88	114.96	112.44	113.93	110.88	112.52	111.91	107.12	113.23	116.02	115.25	111.14	114.28	116.3	113.7	115.05	110.02	111.59	110.19	111.44	111.73	111.26	110.24	116.69	112.62	108.44	109.99	115.65	106.91	113.83	112.7	111.69	112.3	115.76	107.99	114.02	110.56	113.55	112.47	109.44	108.66	113.03	107.59
109.59	115.14	113.68	106.54	113.93	110.28	112.7	116.94	109.93	109.19	113.72	110.49	110.48	114.35	115.54	109.72	111.4	111.95	112.34	112.64	107.88	111.66	113.44	108.5	112.63	112.78	113.61	113.65	113.46	111.49	112.45	107.91	113.57	114.21	110.91	114.47	119.14	114.57	110.79	113.27	114.64	108.69	110.14	113.16	110.18	111.95	113.81	106.63	113.67	114.05
105.99	102.21	102.59	103.03	109.61	105.47	107.57	112.28	107.52	106.22	106.69	107.78	106.57	102.98	103.14	106.52	102.98	103.97	110.08	100.74	106.52	102.07	105.74	107.36	106.08	106.85	105.57	100.61	103.99	111.97	108.5	109.89	104.1	106.99	107.66	107.36	104.07	102.94	104.44	106.02	104.26	106.13	104.71	105.74	101.68	101.12	108.87	106.72	104.61	108.24
102.34	100.74	103.26	105.89	101.32	101.33	103.04	105.43	104.29	103.52	105.11	104.87	106.42	102.48	106.21	106.19	103.52	109.44	102.57	103.57	105.5	104.69	100.05	106.24	100.61	101.99	105.39	102.7	101.73	102.65	107.29	108.32	103.38	105.18	101.6	102.21	104.95	106.43	102.97	100.94	100.4	101.42	107.67	109.73	106.33	106.92	109	103.52	106.71	104.17
99.713	97.307	97.636	100.65	96.587	98.895	101.05	98.011	97.095	99.267	99.84	99.773	97.509	105.56	99.644	99.068	100.39	102.43	98.086	102.21	101.78	97.696	100.66	97.278	100.97	105	100.75	99.959	100.87	101.22	102.06	104.51	97.204	104.12	103.34	101.14	102.98	101.05	100.55	104.49	101.58	101.54	102.89	99.848	103.03	99.655	94.625	100.85	96.35	100.32
96.691	104.24	98.968	103.81	100.04	97.963	97.061	99.178	101.86	99.171	102.8	100.45	97.481	101.94	101.68	100.04	105.99	105.69	98.47	99.331	103.22	98.36	103.47	102.96	99.797	100.34	101.02	97.988	103.1	99.903	99.189	101.11	103.81	95.858	101.74	102.87	96.961	99.387	97.351	101.54	101.74	101.42	98.265	98.979	101.41	99.68	98.296	100.26	103.79	96.944
104.11	107.25	107.85	104.7	101.71	102.74	102.84	100.44	103.87	104.9	110.1	104.35	102.81	104.14	105.19	102.49	105.27	104.13	108.21	105.58	103.58	105.22	106.41	104.88	100.67	101.81	104.29	106.71	106.48	105.56	106.42	103.95	106.42	109.39	102.52	105.92	105.41	102.12	108.07	105.47	101.45	108.71	104.41	104.65	104.94	106.54	109.29	100.14	104.99	107.14
110.32	109.71	111.64	108.05	110.97	114.43	114.52	115.9	110.23	112.69	113.57	114.59	113.16	113.76	108.02	114.17	112.91	111.14	109.54	111.82	110.65	108.7	108.29	109.95	113.49	109.1	111.74	111.06	112.66	112.34	107.42	109.07	108.34	113.24	113.96	112	108.45	114.52	112.71	115.19	110.88	108.7	117.04	109.06	113.92	112.51	112.3	110.51	109.44	111.54
103.32	107.53	104.11	110.1	105.22	103.31	102.31	107.38	103.54	105.15	108.56	105.71	103.24	108.12	105.25	102.78	105.81	104.16	111.99	107.76	109.2	102.79	108.33	105.4	107.65	105.4	106.1	106.97	109.53	101	109.86	101.68	104.69	103.48	105.23	102.55	103.31	102.14	114.06	103.8	105.82	110.43	108.48	102.86	104.61	104.33	104.94	109.54	102	105.8
107.84	109.5	108.65	100.64	105.7	105.1	103.57	103.65	107.52	104.99	107.81	103.75	106.82	109.21	109.39	101.58	104.74	101.84	108	104.52	107.78	101.25	107.6	103.52	108.83	106.72	107.29	105.28	105.89	104.58	104.44	101.82	107.33	100.23	108.62	107.86	98.338	101.86	107.54	104.51	105.77	103.6	112.6	103.89	104.19	106.24	105.09	106.4	109.85	107.09
107.79	109.65	108.22	106.85	105.91	104.4	108.74	104.7	103.15	105.75	109.91	105.46	105.52	105.75	100.25	106.41	106.14	101.82	102.74	107.87	108.76	103.68	104.36	108.27	106.12	104.4	104.96	105.43	102.88	103.84	110.72	106.05	105.57	104.44	107.98	108.25	105.97	102.8	102.52	107.04	107.52	103.02	105.38	105.11	106.99	107.99	105.15	104.61	106.35	107.31
115.04	109.7	108.12	109.61	112.63	111.04	107.64	108.04	108.55	113.62	114.8	110.68	111.32	109.75	112.15	116.39	115.11	111.49	112.88	110.86	114.98	111.4	111.01	108.05	110.19	111.66	110.29	107.64	115.26	115.33	106.62	114.17	113.15	115.44	113.01	115.97	115.02	112.06	108.47	115	110.17	110.29	112.68	109.67	109.65	114.99	109.8	111.47	110.83	112.4
106.12	106.91	103.91	109.58	103.08	102.04	102.8	105.46	106.33	105.87	104.22	107.85	106.21	106.96	110.11	108.44	105.9	109.54	104.9	106.06	109.05	103.72	106.73	106.06	108.18	109.11	100.98	105.24	106.49	104.71	110.17	107.59	106.53	103.27	107.94	105.75	108.59	106.31	105.59	107.81	106.42	107.13	108.3	104.14	109.39	109.93	104.96	108.67	107.78	108.67
106.2	110.58	109.48	110.54	108.01	106.95	106.27	106.41	106.4	107.5	106.22	109.88	108.48	106.78	106.27	105.6	109.44	105.3	108.59	114.82	102.87	104.81	108.67	109.79	107.31	101.79	101.76	105.76	104.02	102.27	104.79	106.82	106.6	107.96	107.14	108.91	109.07	107.08	106.3	105.24	105.33	107.09	106.66	105.78	107.4	104	105.59	106.77	107.33	108.88
111.8	109.15	113.5	111.59	111.76	112.9	112.93	111.36	110.72	111.86	110.4	111.21	110.58	115.12	109.71	111.8	112.29	107.59	112.34	113.98	112.22	111.83	109.15	110.62	112.79	111.77	111.36	105.82	110.87	111.11	114.54	110.51	109.58	112.07	109.56	109.13	110.08	107.21	108.44	107.64	110.08	110.96	116.91	107.55	106.11	109.16	111.82	112.17	112.64	106.1
107.14	111.71	106.78	110.52	110.1	112.74	111.57	111.58	111.72	107.38	109.85	111.66	112.1	111.92	112.77	106.6	109.71	113.14	111.36	107.51	117.78	112.95	110.37	110.07	107.64	111.72	110.17	107.72	113.64	103.4	112.25	113.72	111.99	111.02	112.36	117.68	108.33	106.67	116.17	109.61	114.72	109.32	113.38	109.6	113.67	107.27	110.73	109.96	107.95	112.41
109.82	108.64	102	106.88	108.06	105.43	107.69	108.31	105.15	108.87	109.6	106.11	107.61	109.51	107.42	105.75	104.33	105.24	107.24	106.1	107.1	109.59	111.01	106.35	106.94	107.5	108.14	104.35	107.07	106.25	101.04	112.16	107.56	106.34	107.4	106.35	106.76	106.37	103.61	108.52	106.57	108.1	106.3	110.77	109.26	106.82	107.63	115.27	105.02	106.38
106.64	108.61	100.67	100.31	104.03	100.23	106.65	103.07	105.87	108.27	103.28	103.82	103.65	99.473	102.19	104.98	100.29	107.31	107.8	101.8	102.76	108.45	103.06	109.77	105.31	104.25	108.88	105.03	101.26	106.37	103.49	104.38	108.69	103.33	103.83	103.44	99.682	106.26	103.65	102.79	105.03	103.16	103.04	109.33	100.56	101.99	108.59	105.24	106.34	106.84
108.95	106.28	104.29	105.73	106.16	106.48	105.58	109.41	104.3	106.09	109.91	105.96	109.65	103.3	109.81	110.45	109.58	101.3	100.42	102.85	109.28	101.79	107.86	110.53	107.59	108.56	103.58	102.54	110.23	106.34	104.94	108.31	106.7	107.76	105.97	107.48	104.74	105.53	106.87	108.32	108.86	107.71	109.61	107.03	110.77	106.24	105.66	104.7	104.33	103.75
114.77	114.32	114	113.89	116.3	113.35	111.68	109.52	117.5	112.04	111.32	109.48	113.91	112.33	108.61	115.23	115.62	111.39	113.16	114.62	110.81	116.04	111.04	113.18	113.85	111.28	108.76	113.97	111.73	113.69	111.47	110.58	112.38	117.77	112	113.88	108.94	108.45	108.56	111.67	113.36	108.97	111.64	112.93	109.2	111.62	112.5	109.54	110.53	111.83
104.67	104.58	102.56	106.26	107.42	107.2	104.76	105.59	103.58	105.05	104.46	104.59	102.83	103.25	102.73	107.3	100.13	96.671	103.02	103.64	108.48	103.77	109.38	101.79	106.16	106.97	107.95	102.51	106.7	101.73	96.639	108.58	102.89	109.85	105.49	103.99	102.79	105.38	108.21	103.71	103.03	98.723	105.2	107.94	105.36	105.31	105.12	105.74	103.97	106.43
102.03	106.07	108.19	108.79	103	107.31	101.85	104.75	105.97	109.24	101.53	107.12	102.95	107.29	107.24	112.24	107.15	108.42	103.47	111.98	105.92	111.11	111.88	106.89	107.95	105.4	105.05	109.46	100.69	107.02	110.24	102.58	108.8	103.14	103.6	107.02	112.08	108.12	104.62	105.54	105.53	110.75	106.86	105.95	105.7	103.8	103.9	105.4	102.13	101.32
103.47	101.62	102.47	101.63	105.79	104.22	97.123	109.57	104.02	104	99.908	106.66	103.46	105.36	102.77	104.22	103.76	102.48	105.25	103.24	105.25	102.16	103.51	103.24	103.9	102.31	104.47	102.47	104.38	104.27	103.12	104.41	107.37	103.88	104.99	107.62	101.13	105.69	109.12	103.66	106.91	104.97	101.71	107.15	104.43	103.13	103.51	100.05	99.154	104.44
107.73	100.97	104.14	111.09	106.63	103.56	105.72	107.43	103.3	105.13	107.53	105.33	108.6	107.42	104.32	107.41	104.99	107.89	110.14	102.99	107.9	109.17	111.17	105.56	106.13	107.02	106.37	110.9	105.45	105.19	106.04	109	105.21	110.65	108.33	105.73	105.99	100.45	108.06	106.24	106.01	108.77	105.89	111.36	107.77	108.61	107.93	108.29	105.26	103.75
95.105	102.64	99.885	99.88	101.74	97.731	98.265	99.935	96.463	98.679	99.965	99.833	99.23	101.16	99.794	99.423	97.082	102.07	99.583	99.508	96.948	102.06	96.744	97.774	98.223	100.85	99.924	98.812	100.78	100.98	99.928	103.14	94.684	102.67	102.22	101.05	101.86	100.27	101.56	99.847	95.272	99.259	101.52	99.092	99.812	102.44	99.526	101.06	101.7	104.27
107.42	108.52	109.87	104.59	109.99	106.78	106.45	105.74	106.94	104.06	102.68	104.2	106.31	108.14	108.22	105.81	106.95	104.52	109.8	105.63	106.68	107.34	109.21	104.78	103.68	107.43	105.26	104.68	107.32	107.78	105.64	107.1	110.01	104.74	109.9	104.59	104.86	104.21	104.15	105.94	106.25	107.89	107.05	106.55	105.12	109.64	107.09	105.56	106.89	105.85
105.89	106.89	105.07	109.85	101.09	103.19	109.53	104.26	99.62	107.27	105.16	105.62	106.7	109.25	99.766	107.93	105.2	109.42	106.89	107.42	106.52	107.94	101.87	106.21	105.83	104.04	105.39	104.34	105.1	102.46	105.5	109.45	112.85	106.4	104.54	106.82	106.5	103.02	105.16	98.653	103.87	105.43	110.51	109.84	109.91	104.1	106.49	106.49	108.85	105.2
103.62	103.14	105.61	106.24	100.68	101.05	100.71	105.46	105.97	97.759	106.36	101.34	102.23	106.98	101.85	102.55	100.72	105.18	105.7	104.41	110.44	105.92	103.94	105.57	97.898	106.14	101.15	101.11	101.48	103.91	102.58	105.68	104.93	104.94	104.63	102.1	104.05	109.75	103.29	105.18	108.99	101.87	105.5	103.54	105.7	104.05	101.89	105.87	100.56	106.58
111.05	114.97	106.03	107.25	104.53	110.79	111.77	108.29	101.33	104.75	107.68	103.72	110.21	111.83	104.32	111.75	103.02	103.52	106.49	106.06	109.92	108.21	108.19	107.59	109.1	105.59	105.16	108.26	104.05	107.49	109.45	103.88	104.12	107.12	112.53	108.99	104.8	109.48	109.36	108.94	106.9	106.52	108.51	107.28	105.82	106.25	104.83	107.11	109.79	105.49
121.76	114.73	117.14	118.79	120.31	118.24	114.9	117.32	116.69	116.26	117.13	119.15	115.81	115.62	115.15	117.3	122.12	118.76	121.41	117.52	112.45	112.63	117.78	117.07	118.09	117.61	115.36	114.35	120.07	113.58	117.15	114.92	116.43	112.78	113.88	118.54	118.72	115.55	115.3	115.34	117.69	123.74	119.73	121.22	121.43	117.06	118.43	115.02	117.86	120.29
111.33	106.4	114.38	112.61	110.54	108.69	113.9	109.08	109.02	110.46	109.37	109.17	109.28	112.33	113.33	115.18	112.77	109.69	109.93	115.48	110.63	110.81	111.56	111.38	112.62	112.49	114.06	114.87	108.59	110.04	112.78	109.85	111.14	111.54	114.25	108.95	113.28	113.9	107.36	109.71	113.51	111.74	113.35	110.66	116.38	112.64	111.62	111.57	110.52	110.15
111.39	101.86	106.77	106.54	106.56	103.3	107.26	107.32	105.29	107.04	104.72	106.68	105.26	104.31	103.77	105.16	107.16	104.6	105.1	104.27	101.49	109.85	107.63	105.34	104.74	106.33	107.94	105.63	104.37	107.88	107.06	107.64	112.06	108.48	106.8	99.572	106.51	108.16	107.11	108.61	104.38	106.54	101.83	106.5	105.87	105.4	105.58	111.25	106.39	105.89
109.37	110.11	110.3	109.23	109.63	109.79	114.44	110.84	105.77	108.24	104.82	108.21	113.22	110.42	107.88	109.09	107.06	108.95	110.13	116.53	107	107.22	112.14	108.62	107.73	112.88	106.95	112.41	107.9	109.49	105.33	115.85	111.31	111.43	110.03	113.54	109.4	111.88	111.34	106.06	109.97	110.51	109.73	109.22	108.71	110.19	105.82	110.37	105.56	112.39
111.58	108.18	109.06	110.85	112.94	108.52	109.25	109.57	112.39	105.13	116.15	110.36	108.78	108.1	109.07	108.57	115.28	107.34	113.65	113.62	114.85	111.2	111.61	110.09	108.77	112.12	114.26	111.01	110.59	109.15	111.42	108.19	108.62	109.16	106.68	107.95	110.45	111.77	107.95	108.19	111.27	110.4	106.29	114.61	111.5	107.64	106.96	109.36	108.38	112.27
115.18	112.07	114.37	109.43	114.01	114.96	113.26	113.25	114.18	112.74	111.48	113.19	110.85	112.38	115.71	107.62	112.4	111.68	114.02	109.04	112.49	110.98	109	113.59	111.72	112.94	116.47	115.15	111.37	110.25	113.59	106.5	110.38	115.1	116.95	111.56	112.68	111.37	115.72	114.79	109.41	111.15	113.63	113.06	110.77	114.62	114.79	111.52	118.01	112.5
113.5	110.53	110.49	114.33	113.54	108.64	106.64	115.81	112.99	110.38	109.25	113.87	108.22	114.96	106.72	107.35	110.65	111.36	104.46	112.43	109.66	114.3	111.81	110.53	111.85	105.68	112.9	109.15	106.04	114.97	115.19	110.11	116.19	109.51	109.64	111.01	109.44	114.29	109.52	106.31	109.44	112.49	112.75	113.67	110.34	115.59	109.26	110.24	109	114.25
115.41	121.43	116.87	122.97	111.25	118.13	118.01	118.21	118.33	118.7	116.75	121.69	117.06	116.96	114.71	118.01	115.33	117.76	122.79	117.29	120.01	118.09	116.42	119.18	113.49	113.56	117.04	116.06	119.83	114.22	117.47	116.01	116.36	121.65	112.69	119.2	114	120.67	116.35	115.11	115.46	113.82	113.86	114.83	119.43	121.57	119.68	116.32	116.45	117.43
116.17	112.18	107.55	113.32	110.74	114.85	107.77	112.06	114.08	106.95	111.87	115.13	112.38	113.36	108.07	107.79	109.77	107.6	113.87	111.76	112.08	110.75	113.29	113.07	114.15	119.12	115.32	111.25	109.89	108.2	113.41	114.55	114.03	112.77	115.65	110.13	116.01	111.05	112.09	109.01	111.46	112.48	113.28	114.06	111.19	109.51	113.57	112.92	111.85	117.92
102.34	105.81	104.3	106.56	102.96	104.57	106.2	106.24	104.76	102.77	102.88	104.08	105.62	103.48	108.07	104.49	102.55	106.26	105.41	105.16	102.04	104.62	102.56	100.69	104.08	106.63	106.78	105.1	102.5	105.21	103.45	106.13	101.14	102.86	108.24	103.14	103.94	102.89	109.17	105.63	106.16	108.44	103.32	102.51	104.42	107.43	104.71	107.71	99.478	105.44
114.3	109.81	107.48	102.39	105.95	106.17	107.19	109.12	111.06	109.25	108.9	108.45	107.07	108.64	107.76	106.9	103.74	110.32	107.7	103.33	109.83	105.03	106.95	104.71	107.83	109.19	104.38	105.98	106.53	105.56	110.66	103.48	105.75	103.22	107.27	103.17	105.12	109.68	106.23	105.13	106.52	108.48	107.36	106.57	109.27	104.82	101.94	106.02	103.54	105.3
107.36	104.69	110.77	104.75	104.28	103.94	102.78	105.71	109.97	107.96	106.03	106.52	104.8	106.32	106.62	106.3	102.22	107.92	108.05	105.74	103.59	104.31	111.06	106.04	106.57	105.17	101.39	104.08	112.32	108.8	105.56	104.38	104.46	108.65	103.06	108.42	105.47	105.87	110.1	106.67	105.8	104.78	104.44	107.18	104.98	101.71	103.75	103.69	102.8	103.48
112.1	109.38	105.6	108.26	106.51	104.95	107.51	102.82	102.84	102.52	106.33	103.69	108.29	108.94	105.57	103.81	107.7	101.89	103.89	105.28	103.61	109.15	107.11	107.21	113.03	105.33	106.79	106.02	103.31	103.42	105.31	99.096	106.11	105.24	107.39	105.8	102.88	104.96	109.74	101.84	101.75	109.36	103.79	105.91	103.59	101.64	105.47	107.02	102.08	109.24
107.33	106.93	105.73	103.74	106.64	104.84	105.35	105.86	105.48	111.34	108.5	103.93	102.57	110.37	104.89	108.13	107.91	103.36	106.84	104.29	109.05	103.17	103.61	108.31	104.66	104.54	108.92	104.9	110.14	105.67	109.42	105.69	107.27	105.61	109.59	101.75	103	105.99	103.75	105.74	102.83	106.2	108.13	108.84	107.03	105.3	111.08	105	101	108.78
115.82	109.08	114.15	111.39	118.35	110.36	109.46	115.61	110.05	114.73	111.01	115.26	109.26	113.39	106.12	112.32	110.1	113.36	111.15	112.26	108.12	109.15	109.85	107.02	109.79	115.51	114.06	113.25	114.12	103.92	114.05	114.07	110.63	113.25	111.87	109.15	107.52	115.34	116.52	112.6	108.31	113.35	113.05	110.78	113.56	111.51	110.84	112.17	113.66	114.19
114.99	115.41	111.5	109.46	114.95	113.16	110.79	108.56	111.22	115.8	119.46	111.94	107.33	114.75	116.33	113.07	107.98	113.24	108.95	111.62	110.26	107.63	111.95	117.34	110.15	110.68	110.71	114.37	109.61	114.43	113.78	112.36	114.95	112.16	109.64	115.64	111.25	111.91	114.16	116.21	111.93	109.24	114.19	113.85	113.1	110.79	110.27	112.7	112.38	116.06
107.91	106.03	103.96	104.02	107.25	107.47	103.16	107.44	102.67	104.1	108.56	106.32	111.22	107.21	103.52	109.26	109.17	107.55	104.86	104.04	106.64	105.16	104.43	102.07	106.65	106.11	106.87	105.58	104.44	102.28	108.25	103.61	103.34	107.46	105.31	105.48	108.85	108.17	107.86	103.8	108.11	108.57	107.16	103.74	104.5	106.78	109.8	110.35	105.74	104.4
107.21	113.01	110.28	106.51	110.28	103.55	106.18	109.34	106.75	106.01	105.95	105.47	101.55	104.86	106.72	102.53	107.07	104.89	106.89	105.68	106.61	106.98	102.26	106.61	103.89	104.57	105.58	106.52	106.71	109.1	104.33	109.74	106.33	104.92	105.66	105.44	105.52	104.3	111.86	102.21	107.28	106.97	102.04	106.24	104.23	105.93	100.13	109.57	107.82	102.93
114.77	114.18	114.08	117.54	110.81	112.98	110.91	113.85	108.56	111.68	113.62	110.62	110.6	111.6	116.79	114.26	110.87	114.66	108.25	109.27	114.14	109.11	110.14	109.69	114.09	113.59	112.88	115.02	108.69	107.74	112.06	109.7	111.16	112.72	112.04	105.79	109.26	112.42	112.09	110.48	110.04	107.57	106.97	118.64	107.05	110.67	110.89	113.08	109.46	106.5
115.07	115.77	108.55	114.31	108.1	108.78	112.35	106.67	111.21	110.5	111.41	109.14	110.6	108.84	113.97	114.14	111.97	116.06	112.51	108.85	111.93	111.63	110.96	110.72	109.99	111.96	108.43	106.55	109.81	111.63	115.2	111.63	111.85	108.71	107.58	108.84	107.45	114.45	115.07	109.83	108.42	106.3	113.07	110.97	110.23	111.52	109.05	112.1	112.24	109.71
117.56	115.5	114.59	115.51	117.47	114.62	116.19	118.09	116.05	117.71	116.5	117.58	122.55	118.73	114.15	116.17	116.68	115.07	119.56	120.82	120.2	115.21	116.61	119.27	121.46	120.53	113.11	113.4	115.92	121.32	115.7	116.14	116.07	117.07	121.72	118.7	120.73	115.53	120.62	119.26	116.2	119.19	113.29	115.53	115.2	119.26	114.25	117.8	120.99	120.05
107.83	102.47	107.69	108.7	104.87	101.09	107.81	111.2	110.42	109.32	106.64	107.77	108.24	103.23	108.63	103.81	102.98	104.28	105.23	107.59	103.88	109.13	106.07	110.92	103.28	102.16	104.43	102.24	105.94	103.49	105.79	105.57	104.93	107.39	105.68	106.82	104.77	106.39	103.88	105.23	98.769	104.25	104.76	103.53	105.44	108.15	107.22	104.43	105.2	105.04
100.48	104.17	100.48	102.2	97.265	95.331	101.28	97.561	99.746	96.808	100.93	100.13	94.934	97.114	99.003	103.15	102.55	102.67	101.44	103.19	101.98	98.365	101.63	98.672	103.46	98.947	100.73	101.29	97.386	97.956	104.33	96.805	98.023	102.25	102	101.94	101.82	97.905	101.94	97.363	96.213	99.512	99.54	100.74	95.897	102.18	96.523	98.62	100.98	99.13
121.05	116.68	121.62	118.74	122.34	119.96	116.22	117.92	119.03	116.4	111.02	114.52	117.11	113.62	115.56	117.16	118.96	117.5	120.02	116.89	110.74	116.05	114.56	117.07	114.87	117.64	116.46	112.46	116.22	112.38	119.81	116.05	116.68	118.2	122.29	114.37	115.44	119.02	112.43	113.99	118.15	120.34	116.92	121.32	117.16	115.06	118.75	112.29	114.35	118.96
110.64	103.16	105.12	105.44	103.6	105.29	109.84	102.29	107.74	102.87	104.65	105.17	102.82	105.33	103.57	100.21	101.41	105.52	107.14	102.4	109.16	102.47	105.78	105.43	106.67	104.14	101.26	105.82	104.7	109.85	109.62	106.94	106.76	106.84	108.01	102.1	104.75	107.57	107.98	110.56	105.02	107.41	106.32	105.59	111.28	102.99	108.57	104.84	103.94	104.42
103.37	104.92	107.89	101.08	104.55	107.32	111.64	110.41	100.99	106.32	105.51	103.23	104.3	106.11	103.67	104.29	109.59	107.36	102.83	108.14	106.01	104.06	107.87	107.99	103.63	101.66	103.18	110.59	107.37	102.81	109.95	105.58	102.87	102.89	106.83	110.18	105.82	101.4	105.16	102.89	105.11	104.54	103.86	103.7	102.96	104.71	100.5	109.94	108.5	106.94
99.046	101	102.67	100.93	98.957	107.17	104.34	105.24	104.21	102.9	102.37	102.8	109.44	101.17	101.35	105	100.73	102.8	103.34	99.191	101.55	99.931	102.3	103.39	101.89	104.6	99.566	98.439	98.807	100.1	102.3	103.7	103.43	104.05	105.14	104.81	103.75	103.6	103.2	103.21	98.462	100.62	101.68	98.872	103.44	100.02	105.17	99.89	99.437	99.667
105.59	102.5	104.52	105.04	106.27	103.3	105.9	105.27	108.33	107.73	105.95	104.34	108.15	106.56	108	110.63	104.04	106.74	104.53	107.33	102.91	106.39	104.38	101.33	105.17	108.18	103.89	105.21	101.55	104.5	101.75	108.09	110.15	101.36	106.5	104.21	104.69	104.01	107.85	102.19	108.39	109.1	106.43	103.48	104.14	105.14	107.22	107.09	102.14	104.36
105.12	106.32	108.92	108.09	104.93	109.62	105.55	105.35	107.26	108.24	105.69	107.43	106.51	111.67	106.84	106.65	106.2	108.3	108.5	104.87	106.48	103.99	103.06	108.86	110.66	110.59	108.23	107.51	111.85	110.32	105.64	109	106.22	110.1	107.05	105.3	107.97	108.95	103.34	106.3	103.34	105.13	107.26	104.87	105.16	106.95	107.21	107.41	103.74	109.14
111.46	115.13	113.26	111.32	113.38	110.28	110.36	115.19	105.44	114.73	111.78	111.98	113.37	110.74	111.43	111.27	110.88	108.79	110.53	110.9	110.06	109.37	110.64	111.65	107.92	113.21	113.62	110.94	107.18	108.39	110.63	111.13	109.47	109.69	112.09	109.18	109.63	107.94	110.19	109.94	107.54	113.66	112.33	107.42	108.29	111.68	113.2	113.44	109.8	107.23
99.917	106.71	105.4	106.89	106.28	109.77	106.52	107.88	106.01	109.24	107.55	105.4	104.99	110.18	104.44	109.56	105.9	98.764	105.25	102.67	107.11	107.96	109.08	104.84	109.65	107.98	106.97	107.43	105.75	99.488	102.72	109.97	103.92	103.64	107.6	104.35	104.94	103.74	104.85	108.91	107.57	104.05	106.33	100.96	103.67	103.92	109.49	107.71	109.59	107.4
105.48	106.66	109.18	105.95	109.05	105.12	109.85	106.41	104.66	103.76	109.31	108.3	106.73	108.13	103.11	103.71	102.87	107.78	104.9	108.18	103.38	107.52	106.4	102.32	106.8	109.32	104.88	106.41	108.12	102.58	109.14	108.83	105.78	109.44	110.62	106.77	105.93	107.03	110.48	109.43	106.39	103.26	101.54	106.87	109.51	104.4	105.42	105.93	103.36	104.41
103.87	104.18	106.86	107.02	110.27	107.6	105.84	106.56	102.59	104.12	112.72	103.72	108.18	109.08	108.72	101.34	106.78	108.04	108.37	109.18	100.54	111.11	106.73	108.32	103.24	106.49	107.59	107.68	106.46	105.11	104.05	105.82	103.99	106.09	108.89	101.34	109.8	110.75	106.43	106.89	106.32	110.08	106.12	104.65	107.18	108.81	107.17	105.34	104.97	105.61
104.61	108.27	108.61	106.9	109.67	110.63	102.82	109.36	104.46	106.57	110.07	102.93	110.35	106.61	107.28	111.27	108.26	112.17	108.18	106.29	109.85	105.8	106.22	108.8	107.35	104.13	103.16	107.9	107.8	107.04	110.65	105.51	107.09	107.49	107.31	103.82	104.38	106.05	106.34	105.84	110.1	104.87	107.79	108.28	108.24	109.36	109.55	105.74	108.8	104.11
97.817	99.425	97.823	100.46	104.42	98.352	100.19	100.75	100.14	101.62	101.32	101.83	100.41	101.12	97.717	104.93	95.367	95.281	96.35	100.7	95.809	101.61	102.19	96.962	98.445	94.274	95.463	98.663	100.45	99.332	98.942	98.77	96.583	102.3	99.722	99.833	103.77	96.72	93.289	99.069	94.212	98.276	102.96	101.92	98.591	100.48	97.83	101.91	98.428	100.52
103.26	108.47	100.67	104.48	104.37	110.59	103.67	109.4	108.6	108.4	108.79	107.61	110	104.52	108.58	105.84	107.34	108.46	108.79	107.1	106.47	103.54	108.25	109.02	106.14	103.98	109.74	108.61	105.85	107.68	105.97	106.75	105.02	102.94	106.16	102.64	111.06	104.78	103.95	108.06	110.6	109.69	111.08	105.58	104.96	105.05	110.99	106.74	106.61	106.5
111.16	111.71	110.62	108.84	108.92	110.02	108.65	112.29	108.55	113.66	112.24	108.77	107.61	110.62	110.3	110.67	109.63	107.41	110.59	106.96	111.77	111.66	109.28	112.79	108.66	109.53	107.69	110.89	113.56	108.47	113.86	111.74	109.09	108.52	111.03	118.16	112.49	107.99	107.75	108.14	111.56	108.93	109.3	106.63	105.59	109.07	105.43	106.14	111.91	110.28
103.68	106.55	112.98	100.57	104.86	108.28	106.85	105.09	102.86	106.99	103.14	102.68	105.19	102.65	103.14	107.68	103.65	103.54	103.68	108.49	102.05	112.5	104.04	104.83	103.6	105.75	106.72	108.25	107.17	106.77	99.803	107.52	105.35	107.3	107.76	104.03	105.48	104.87	105.42	108.81	102.29	105.93	104.52	101.5	102.28	107.82	104.17	104.96	106.58	106.67
114.01	109.18	114.09	111.04	117.7	110.3	108.25	113.22	111.16	114.02	116.2	114.85	118.92	110.99	116.08	110.94	109.46	110.79	109.01	117.41	111.23	112.05	114.87	115.1	110.76	113.47	113.95	115.54	113.61	114.3	109.96	110.85	114.45	114.7	112.03	112.34	115.27	112.51	107.5	112.96	117.39	113.26	109.34	117.76	110.8	116.62	116.08	109.47	117.06	112.24
116.9	113.86	119.91	114.69	112.45	114.39	117.09	114.39	119.48	114.58	120.46	114.7	113.58	116.75	120.25	117.21	112.89	112.82	113.33	114.45	116.72	118.24	115.66	119.59	117.86	121.66	115.08	115.41	117.68	116.97	109.19	116.06	118.98	116.17	115.03	115.85	114.1	117.91	120.15	116.54	116.59	112.66	114.9	115.59	117.13	118.81	117.35	114.9	116.14	119.81
107.67	117.03	113.94	113.09	113.64	111	112.82	111.68	113.88	112.79	109.97	111.27	110.17	109.08	113.27	113.2	111.73	114.63	108.48	107.79	113.41	111.32	114.16	109.97	111.68	113.27	111.45	109.59	110.5	116.26	114.64	110.94	114.06	110.86	110.5	116	109.44	110.45	111.86	108.46	114.85	108.31	113.77	106.15	115.6	114.94	110.89	107.28	115.46	109.08
100.81	114.29	104.86	106.56	107.95	108.2	106.32	109.52	107.64	106.24	104.13	110.87	105.04	108.59	107.26	104.89	107.85	109.37	108.8	105.07	107.05	102.91	104.66	106.37	106.73	107.01	104.14	101.1	109.71	106.49	109.19	103.71	108.52	105.3	109.13	105.08	106.17	107.66	102.11	105.5	107.1	101.99	107.56	108.04	101.81	107.93	112.28	108.29	105.2	103.72
98.136	106.1	103.85	101.79	109.91	102.96	99.611	105.14	107.69	106.08	101.1	106.08	105.36	103.74	104.51	105.45	102.65	104.08	107.62	107.31	103.79	106.47	103.37	102.03	109.03	108.87	112.34	105.76	101.16	104.94	103.4	109.06	103.75	104.17	102.17	108.18	107.01	105.24	101.52	108.13	105.64	103.69	107.81	103.23	103.14	105.93	106.39	102.96	107.61	101.54
100.7	103.32	98.662	98.473	99.504	100.89	98.508	104.26	102.56	99.601	95.735	98.075	99.21	99.334	97.394	101.39	98.886	99.944	103.5	97.785	96.287	105.67	97.767	100.01	95.478	101.55	95.833	99.826	97.765	98.861	98.803	99.553	102.11	94.673	100.78	101.29	102.55	100.57	95.248	99.713	96.483	100.64	98.92	97.332	100.61	96.678	102.13	101.36	98.615	100.05
107.17	101.07	104.08	103.24	101.05	104.46	108.48	107.4	99.988	96.072	108.22	103.11	108.75	99.822	99.548	102.98	105.5	104.22	109.63	102.65	106.2	105.76	98.466	98.636	110.82	103.12	101.95	102.99	104.24	110.18	107.99	107.09	107.71	106.33	105.48	105.7	107.3	107.7	101.41	104.16	104.64	100.16	107.56	104.26	106.66	104.56	99.736	104.02	107.97	104.67
106.37	106.1	107.15	108.11	106.94	102.31	108.48	104.87	105.08	109.48	104.46	106.41	106.96	108.05	105.42	100.44	103.21	103.16	106.66	106.01	107.8	106.23	102.63	105.87	105.3	106.25	109.73	104.2	107.09	104.52	106.19	107.94	112.97	111.51	100.47	106.04	107.07	108.22	102.95	103.65	110.23	107.25	107.24	107.97	103.86	105.68	107.32	102.77	103.24	107.39
108.49	114.93	108.68	108.91	108.82	112.79	110.04	112.51	109.26	113.03	109.51	109.07	113.19	110.32	110.52	113.65	108.62	103.72	108.8	109.53	104.65	109.13	108.16	114.47	110.72	104.05	109	113.07	116.04	112.6	109.63	107.73	107.45	109.15	109.43	109.68	112.35	111.45	115.11	110.67	113.18	109.09	111.74	110.27	110.42	112.36	110.26	109.33	108.68	104.17
110.91	111.98	112.43	113.34	113.8	109.23	110.42	110.87	110.76	113.12	115.95	109.65	113.76	109.42	111.05	115.86	110.15	114.75	113.73	110.25	111.86	115.58	113.29	114.51	115.86	115.53	114.9	103.29	114.19	110.22	115.69	107.01	110.18	112.76	114.27	111.71	107.16	111.43	114.3	115.01	111.25	111.59	110.85	110.05	107.74	108.22	110.01	110	114.33	108.75
104.16	103.77	101.86	98.6	95.845	100.5	97.842	99.495	98.426	101.24	102.53	101.2	104.6	99.985	101.02	96.743	103.04	98.915	99.401	96.661	100.7	100.36	97.447	100.63	98.589	99.137	101.64	100.74	103.22	98.907	103.29	97.864	100.16	104.33	94.778	99.932	100.71	103.65	98.645	101.1	99.94	99.803	100.07	99.52	100.35	98.493	99.496	100.1	100.14	104.71
109.74	108.14	108.41	106.26	108.45	111.79	111.62	109.02	107.14	111.92	109.08	109.83	113.45	109.64	112.28	109.81	110.9	108.85	113.59	107.94	110	108.01	107.94	111.64	106.66	102.94	105.22	105.66	105.39	114.11	112.5	107.51	110.81	113.03	109.83	106.15	111.23	108.75	108.28	109.73	114.45	110.37	108.97	108.36	109.93	111.65	112.92	112.37	107.91	108.87
111.5	108.77	111.05	111.75	111.65	111.81	109.22	111.08	110.39	108.24	107.69	108.53	108.81	107.45	109.38	107.72	113.02	108.84	113.51	109.03	112.67	112.65	109.27	111.29	113.88	110.41	110.98	108.36	107.18	107.24	109.51	110.17	109.78	112.84	110.99	110.2	113.37	112.74	108.31	111.38	111.34	108.11	104.51	107.77	109.5	106.32	112.55	109.35	111.51	114.82
107.01	110.98	105.78	103.89	109.9	111.58	104.67	110.73	105.58	106.8	108.97	104.73	105.3	104.43	106.88	107.49	105.21	106.09	108.07	103.68	103.59	102.68	103.97	108.99	111.36	107.02	102.39	105.57	109.28	105.85	106.47	107.69	104.3	104.51	102.53	108.62	104.18	109.01	109.97	103.44	109.77	105.36	102.86	106.67	110.65	107.95	105.72	107.66	110.28	109.78
109.49	108.37	114.98	105.47	110.66	111.79	108.15	110.76	111.94	108.63	109.81	115.15	108.05	110.43	110.68	109.07	111.19	108.8	116.01	110.24	110.48	111.12	110.27	112.28	105.97	104.43	107.02	107.8	108.21	108.76	110.32	113.83	112.47	107.11	110.47	108.82	109.93	111.68	104.03	110.01	110.34	112.03	112.05	112.96	106.66	109.07	109.95	111.28	114.58	110.54
99.166	106.53	106.95	103.63	108.68	106.21	107.34	104.84	102.05	108.01	104.58	110.17	107.98	105.9	104.88	104.19	109.25	108.55	108.17	103.89	106.93	107.02	107.2	106.63	108	104.46	109.17	103.99	101.82	104.14	105.59	103.07	106.2	106.08	107.75	110.5	104.35	103.29	102.73	105.03	103.03	105.54	107.91	104.99	105.02	103.75	103	104.09	108.48	107.73
109.84	106.28	105.72	107.91	107	105.27	99.695	108.22	104.02	102.34	103.77	103.15	103.38	101.54	107.1	101.34	103.89	104.72	107.86	107.92	107.46	102.78	110.32	103.25	105.12	104.43	106.96	104.23	112.99	110.48	103.16	103.44	102.45	106.2	104.57	107.68	105.9	104.41	107.33	103.59	101.45	99.926	103.74	102.65	106.09	103.93	105.64	104.03	108.28	100.43
109.19	103.3	110.06	104.53	109.29	105.88	109.77	105.27	109.69	105.93	106.2	106.62	108.22	107.49	109.45	104.2	107.34	104.12	106.68	104.45	106.91	111.33	103.4	103.89	107.58	108.69	110.25	104.27	104.41	107.55	105.41	106.05	105.37	111.11	106.35	106.7	103.88	102.95	108.73	105.13	105.02	105.95	106.49	108.35	102.73	105.57	102.63	107.73	110.12	105.12
109.93	109.83	110.44	108.71	105.29	104.24	107.79	106.98	110.88	106.44	103.6	107.48	107.47	109.64	109.63	104.51	107.86	105.84	105.32	110.17	100.12	108.48	105.45	106.99	107.42	103.09	108.27	108.82	106.38	101.99	103.38	102.21	101.19	106.3	106.54	101.89	101.82	109.75	104.48	102.65	108.37	103.86	104.71	103.12	104.4	108.34	104.08	102.9	104.44	101.18
107.48	105.53	106.36	104.88	110.42	106.45	107.72	106.48	106.25	109.5	104.78	106.98	106.75	107.05	106.33	110.81	106.1	108.13	110.74	104.52	101.52	106.17	103.08	110.82	106.92	108.07	104.56	106.63	108.81	107.65	104.53	107.12	103.31	106.68	107.84	103.78	107.47	101.82	108.14	103.27	108.34	108.98	103.37	109.35	107.72	105.02	108.51	108.62	106.71	103.04
109.49	106.97	109.03	112.92	112.59	109.04	108.13	107.35	111.73	114.08	109.33	114.91	111.82	109.86	114.29	111.96	110.93	106.96	109.34	110.01	110.77	114.55	111.3	116.33	108.95	110.74	113.11	112.94	109.61	107.97	105.27	113.11	110.03	105.92	106.58	108.09	114.73	110.39	107.84	107.57	111.45	113.02	107.1	113.93	113.2	109.79	109.21	110.61	108.45	110.09
96.746	103.87	96.265	95.646	99.245	101.73	98.931	98.653	99.776	101.66	97.866	98.272	98.975	99.473	99.168	97.701	103.81	100.37	101.32	103.03	97.996	96.456	101.69	98.687	98.605	98.707	99.193	99.249	100.16	99.046	101.4	100.29	104.27	99.726	93.821	104.29	97.209	100.59	96.635	103.22	103	104.09	103.26	104.74	101.27	95.998	96.887	96.849	103.06	97.61
101.15	102.83	100.74	102.88	102.04	96.619	102.01	102.85	102.02	99.688	102.42	101.63	103.88	99.874	101.8	99.731	101.9	103.72	98.823	102.53	97.249	104.6	101.94	98.856	102.88	100.88	103.24	98.258	98.592	100.44	101.29	98.26	97.883	100.1	99.604	100.51	98.962	98.142	100.8	104.32	98.187	101.54	93.905	103.56	103.17	97.722	96.804	100.3	96.125	96.293
101.49	99.487	98.107	102.07	100.44	97.534	96.721	102.61	99.568	102.01	103.34	98.831	100.08	98.179	102.37	97.394	99.131	99.089	101.84	96.097	103.81	95.738	98.17	102.52	100.49	99.647	102.88	100.52	96.288	102	99.3	105.73	101.16	103.47	99.313	105.02	105.09	101.97	100.41	97.565	102.26	99.441	100.29	97.572	98.341	97.644	102.28	101.37	101.99	100.4
109.68	101.48	102.82	108.19	105.76	106.57	101.97	106.52	108.05	105.6	107.12	103.17	105.8	109.9	105.03	96.326	103.68	105.17	105.96	100.43	104.15	104.6	105.34	103.72	102.78	105	101.96	105.58	110.36	106.97	107.69	105.32	108.01	103.83	105.06	107.92	109.11	106.17	103.48	105.64	113.13	98.027	104.2	106.4	109.14	109.2	108.2	108.86	107.37	102.61
101.84	103.81	105.17	102.09	104.77	107.48	102.67	102.3	107.98	104.55	104.81	105.31	100.66	103.36	103.9	101.98	101.8	102.89	106.26	101.98	104.33	104.62	106.52	99.448	102.72	105.62	101.51	104.82	104.21	106.21	105.24	108.84	100.59	105.23	105.51	100.55	103.8	104.75	106.29	102.06	107.74	105.09	104.61	106.63	105.18	102.88	107.43	105.74	101.23	101.6
115.2	117.49	111.36	116.51	114.22	115.88	116.84	115.64	109.6	116.25	113.61	119.16	113.31	115.38	116.51	118.55	116.83	118.37	112.99	117.44	117.88	113.35	117.19	113.04	120.67	114.98	116.09	116.59	116.39	118.39	120.9	117.49	116.79	117.98	117.01	115.11	119.44	116.47	118.68	114.17	114.78	113.92	115.98	113.97	114.52	120.22	115.51	114.46	118.81	120.31
107.68	106.85	113.04	106.06	105.92	106.23	106.97	105.43	106.65	106.49	106.37	105.88	112.8	106.43	105.24	106.3	107.9	110.18	109.65	109.03	108.8	110.94	105.87	102.92	104.53	104.32	103.87	106.04	110.8	105.24	111.03	105.93	105.81	103.39	107.09	103.83	107.49	106.71	109.89	101.15	100.77	105.94	107.93	107.61	109.65	108.51	109.35	106.44	106.19	110.1
112.38	106	112.22	106.3	106.63	106.54	107.88	108.93	107.69	112.71	105.52	108.03	111.76	112.18	106.45	109.03	107.48	109.64	110.52	108.22	109.08	111.42	113.33	111.75	113.67	109.25	106.72	112.74	107.44	112.27	107.81	108.78	107.26	109.81	113.2	113.71	110.41	108.62	110.95	108.84	106.77	109.77	115.53	105.83	106.09	108.54	111.59	108.46	106.72	110.67
104.39	102.48	103.01	105.44	106.91	102.27	105.5	108.51	107.02	105.12	106.87	106.58	105.07	103.08	106.14	104.94	105.88	105.14	107.87	108.98	104.87	105.36	101.37	102.86	105.51	105.43	105.53	106.82	107.3	108.72	98.59	105.96	105.82	107.1	105.74	108.18	106.95	107.08	109.25	100.96	106.68	107.69	109.11	103.68	104.76	106.06	107.66	105.7	106.47	104.45
113.22	110.86	115.19	114.12	109.69	113.05	110.17	118.22	112.27	115.93	111.05	110.09	111.84	116.98	107.15	114.02	109.84	114.7	109.79	110.86	110.58	108.63	106.46	114.67	110.79	111.28	109.19	114.13	111.71	112.65	110.52	110.36	115.1	110.73	113.83	112.61	110.59	112.01	110.55	110.36	109.95	107.64	108.44	111.59	113.61	107.3	111.19	110.37	114.35	110.5
111.08	109.25	110.85	106.54	110.08	112.09	110.05	110.83	111.94	103.89	108.13	104.81	109.78	109.74	109.91	110.64	112.91	106.92	113.09	109.81	110.74	111.64	112.32	110.96	108.11	108.49	106.73	110.11	114.74	114.31	113.06	111.49	111.73	109.83	103.39	107.44	112.27	114.44	109.14	109.44	112.58	111.13	111.3	111	110.82	113.34	110.58	111.9	111.98	110.35
109	106.66	104.48	104.72	108.36	107.47	106.68	106.22	106.61	105.15	105.11	107.57	110.42	107.55	106.06	101.83	107.98	103.91	106.16	108.05	104.4	101.81	106.59	107.48	103.95	104.22	103.44	104.78	107.66	105.81	103.42	104.73	105.97	107.3	105.32	108.81	106.99	107.86	105.81	105.08	108.64	103.8	103.65	109.49	104.64	106.84	103.96	105.43	106.57	102.76
105.65	108.42	110.33	111.04	102.55	106.76	107.65	105.16	108.2	103.84	106.38	108.56	104.45	104.92	108.23	106.59	108.43	103.69	106.81	104.99	106.38	106.73	104.25	103.86	107.79	105.17	109.57	107.33	105.75	102.71	105.95	106.1	103.52	105.55	108.53	100.6	103.24	107.67	108.08	105.26	107.45	103.65	103.54	104.08	102.58	109.86	100.62	105.35	103.02	104.85
105.09	105.51	107.95	108.86	105.06	106.02	106.43	106.82	102.43	105.79	106.09	104.65	103.25	105.17	99.904	106.87	109.77	101.47	107.12	108.41	104.21	109.1	103.46	105.93	106.57	106.41	101.03	107.28	103.76	103.8	104.11	107.01	106.91	104.92	107.23	106.19	109.18	109.32	107.99	105.28	104.59	104.96	102.68	106.61	103.66	106.98	103.93	104.44	107.88	105.04
107.17	107.09	104.43	105.28	103.95	105	107.92	108.71	108.53	104.17	101.44	104.08	108.95	108.92	107.32	109.6	105.49	104.75	111.15	103.1	101.81	105.29	109.2	108.57	104.42	103.52	107.19	107.09	109.83	107.65	108.33	101	102.94	106.99	103.8	108.19	106.59	110.43	107.85	104.27	106.77	107.13	102.11	106.04	113.34	103.87	107.17	106.72	107.12	103.16
106.49	108.91	105.12	108.83	107.66	104.31	108.09	111.21	102.79	108.67	107.5	104.6	109.73	106.05	105.86	107.39	106.04	111.3	106.09	107.39	106.58	104.11	108.62	106.86	107.93	104.66	107.46	105.27	107.13	107.26	104.82	110.38	106.38	106.16	109.12	111.32	101.91	103.07	103.39	105.23	104.98	103.38	106.48	103.74	102.3	107.27	105.98	106.17	105.7	104.43
107.67	101.32	105.12	105.16	109.17	102.81	103.81	104.84	105.92	105.5	102.02	107.26	106.49	101.53	103.17	103.07	105.63	103.78	102.49	102.35	107.48	102.49	107.91	103.73	102.91	105.08	108.55	102.38	105.02	106.86	104.45	100.99	102.83	104.51	103.36	103.77	104.7	106.49	101.04	105.21	103.26	102.71	108.23	106.6	104.22	107.03	104.39	103.89	99.593	104.01
106.46	111.06	103.86	106.33	107.81	103.4	105.26	111.42	106.04	110.94	107.35	108.44	104.77	108.85	101.22	105.91	111.19	107.12	106.56	109.5	105.16	109.89	108.01	104.7	107.24	103.56	101.62	106.28	109.92	108.92	105.88	108.55	107.03	108.95	108.35	105.47	105.76	103.82	107.65	110.75	110.73	109.15	105.31	104.65	110.61	108.74	109.87	107.95	104.43	107.43
111.73	114.77	115.04	112.68	110.41	112.51	106.32	111.77	110.99	114.43	112.69	110.45	114.19	117.65	108.25	113.06	110.96	113.4	113.82	112.38	112.06	109.22	110.85	109.27	110.67	111.53	111.16	113.49	113.62	113.46	112.26	111.22	109.28	112.12	109.5	111.84	111.38	114.38	111.02	111.18	113.01	112.37	112.41	115.77	112.21	113.38	111.41	114.08	109.68	112.22
101.21	106.37	103.92	103.6	109.32	105.52	106.1	102.19	104.81	104.48	106.92	102.34	104.45	107.93	108.8	108.85	107.21	107.16	107.6	105.25	105.6	101.4	102.7	109.35	102.96	103.81	104.49	107.42	102.11	107.95	106.13	104.13	106.95	105.99	104.39	105.31	106.53	109.15	108.94	104.55	107.49	106.69	106.18	107.28	110.17	105.63	101.47	102.58	106.78	108.94
105.83	105.4	104.42	106.52	106.6	104.38	109.23	108.56	107.41	101.3	105.67	106.31	103.14	104.9	107.09	106.55	110.57	104.02	106.13	107.17	103.45	106.39	105.78	110.79	107	108.41	110.2	105.22	105.34	106.86	102.57	108.66	105.8	103.54	106.33	104.44	102.69	111.63	104.12	109.96	105.68	104.03	100.62	105.79	105.6	108.85	104.87	106.71	105.63	106.6
100.33	101.08	99.604	103.87	104.01	101.86	99.289	102.82	96.411	101.58	98.878	100.77	99.485	100.23	100.09	100.04	100.56	98.454	102.83	97.418	100.84	101.01	99.032	98.647	101.97	106.32	98.384	98.836	100.74	96.991	98.632	102.31	104.68	101.62	98.904	100.21	98.334	100.67	100.47	102.85	103.61	96.82	97.336	101.32	103.55	99.879	97.322	100.21	99.069	102.21
108.93	111.65	110.41	110.06	113.52	114.1	111.89	113.59	113.32	119.52	113.68	115.17	108.78	110.96	115.19	115.75	115.76	111.49	115.13	111.59	116.44	108.88	115.77	116.83	113.86	113.35	108.32	113.41	114.93	115.65	113.08	111.2	114.49	115.45	108.92	112.62	112.8	111.42	108.03	111.63	113.18	111.47	107.66	118.22	112.99	112.67	113.2	112.48	111.81	115.48
104.61	106.01	108.09	101.28	105.85	111.36	101.88	106.92	106.2	102.92	105.72	106.49	110.99	106.34	103.49	103.58	108.52	104.3	103.78	107.82	108.4	106.26	110.37	107.75	108.3	107.88	107.96	105.74	101.36	107.89	109.21	101.9	109.35	103.69	109.53	108.65	107.31	108.36	106.08	109	105.9	107.56	103.98	102.89	108.68	102.32	105.22	109.31	107.35	109.07
106.09	100.96	107.62	106.24	102.39	104.3	106.64	102.03	105.17	103.61	106.48	107.84	106.97	108.95	105.22	105.58	111.18	106.12	99.497	102.75	103.99	103.11	109.74	105.18	105.91	102.86	105.46	103.54	107.52	107.1	104.8	103.71	105.34	107.62	104.18	105.71	103.55	106.4	105.45	103.55	108.21	106.02	103.37	111.41	107.17	108.01	104.19	106.54	103.37	103.22
105.67	104.27	103.4	109.44	106.01	102.35	106.88	105	102.07	110.12	109.53	105.4	106.15	104.18	106.79	107.01	102.12	105.34	103.53	105.96	102.65	106.98	107.55	103.67	101.2	106.22	105.59	109.34	105.9	104.36	106.93	106.86	107.12	108.26	107.19	103.67	104.8	103.71	107.83	108.61	103.09	109.13	100.16	101.62	109.16	106.51	106.43	104.33	107.24	107.47
117.41	119.21	118.17	117.15	117.62	117.85	120.85	118.62	114.61	115.37	121.32	120.51	120.77	119.1	117.54	118.53	119.74	119.39	115.34	117.12	116.12	121.23	119.81	118.59	115.18	117.44	118.29	122.96	118.6	119.22	118.9	121.61	117.19	116.45	123.61	118.62	116.77	118.07	118.9	120.56	115.27	116.38	117.05	117.18	117.02	123.71	122.45	114.29	114.15	115.25
105.9	104.53	106.5	107.4	106.52	108.64	103.17	104.64	106.92	104.14	97.722	103.85	108.06	103.49	105.51	104.26	101.52	106.02	106.53	104.75	99.003	104.76	102.89	105.81	106.13	104.18	103.13	96.662	108.74	108.21	102.1	104.97	103.83	102.66	101.28	102.9	107.81	100.37	100.59	99.861	105.18	105.36	107.24	106.6	106.09	101.23	105.72	102.42	106.58	106.65
104.37	107.15	104.15	105.96	106.15	110.2	104.36	103.06	106.79	112.37	107.22	104.46	104.41	102.72	103.91	105.34	104.65	113.69	102.74	106.6	101.87	104.37	105.54	102.93	107.85	105.27	107.94	102.62	105.61	105.72	107.89	103.33	107.65	101.92	105.83	108.79	106.34	105.96	111.62	107.41	105.66	106.7	101.21	106.51	101.73	104.81	110.59	104.42	108.61	107.49
97.271	98.431	96.069	101.08	100	103.79	101.09	101.45	97.936	96.617	100.13	101.87	101.06	100.21	100.88	103.1	96.13	97.233	102.08	98.329	100.54	96.073	101.09	96.218	101.83	101.47	101.45	100.18	96.599	102.48	100.74	99.852	103.13	99.397	100.98	100.12	99.891	98.241	98.791	97.495	99.621	98.759	101.47	101.95	101.99	104.96	98.282	98.564	99.321	96.109
109.3	113.18	110.76	109.77	116.6	112.79	116.64	110.58	109.09	111.72	115.13	112.89	113.67	113.5	110.03	108.18	107.79	112.41	110.75	114.52	117.77	116.8	109.5	115.9	114.71	108.39	110.96	113.47	110.01	112.29	110.13	103.12	111.79	111.75	113.48	114.31	111.31	109.31	112.09	109.89	113.13	111.02	108.32	112.15	108.32	109.23	114.15	108.42	117.01	109.34
105.29	110.09	107.87	104.77	107.24	110.83	105.65	106.48	104.3	106.49	111.8	110.58	104.91	102.15	106.04	105.65	103.54	105.95	110.1	105.86	107.44	108.65	106.39	101.97	106.11	107.6	109.01	100.09	111.42	104.97	102.26	106.11	108.32	108.68	105.72	108.26	103.9	108.05	104.26	107.83	106.15	105.58	103.47	103.07	108.76	105.47	102.47	109.03	106.97	102.73
98.954	98.538	102.04	105.68	96.71	104	98.055	103.84	99.707	94.7	98.99	97.316	96.339	94.126	99.546	98.775	93.933	99.762	98.892	102.34	100.05	99.569	100.13	99.732	98.528	100.29	100.18	104.14	99.832	102.78	94.766	96.219	93.274	99.328	94.322	93.519	100.12	102.28	101.85	99.261	97.428	101.17	98.43	101.51	100.75	100.77	99.159	94.636	101.83	97.6
104.35	107.84	110.89	107.3	104.98	110.63	110.12	105.43	107.88	102.35	106.38	106.4	103.49	101.1	109.36	108.72	105.91	103.74	111.32	109.35	105.89	107.58	107.81	108.6	103.59	104.72	103.32	103.97	109.49	112.19	100.03	103.81	103.71	106.03	107.29	109.08	110.17	105.26	103.12	104.87	104.06	107.59	109.18	108.54	105.9	102.08	104.16	110.33	102.85	107.65
111.24	110.56	108.24	113.3	112.52	110.41	111.33	112.56	111.76	114.21	111.61	115.22	116.75	114.91	112.57	116.35	110.84	114.06	111.2	113.39	112.03	114.36	111.17	113.23	114.03	110.09	111.96	110.88	114.97	106.7	110.16	116.42	108.85	114.03	115.23	112.09	109.7	114.68	113.41	113.06	109.53	114.62	112.53	113.72	117.52	113.43	111.02	110.7	111.72	112.28
111.9	106.91	107.13	108.51	110	106.22	103.36	103.62	110.49	108.53	104.5	106.28	109.56	107.91	104.73	108.06	106.18	106.64	109.72	107.14	105.92	102.91	103.06	104.64	104.72	106.59	103.46	100.33	107.28	105.5	102.68	107.63	106.23	104.4	106.37	104.25	104.68	105.12	107.88	104.89	105.02	104.39	107.86	106.49	106.43	108.89	103.72	104.79	103.12	107.81
113.34	108.26	108.47	110.55	107.48	112.27	111.21	109.35	112.1	107.72	114.55	111.71	111.77	110.27	107.87	113.08	109.18	108.61	111.37	115.16	107.55	110.8	116.44	110.21	111.09	114.84	113.07	114.34	109.12	111.23	110.75	111.99	111.81	105.92	111.14	108.82	108.62	109.74	107.27	112.9	114.47	114.89	108.52	109.44	110.78	109.09	110.15	111.7	110.08	109.34
100.61	101.9	104.06	105.24	101.94	103.92	108.79	107.46	103.48	100.75	105.99	102.57	106.53	105.05	106.77	102.3	106.02	108.13	110.96	110.09	102.48	110.77	108.34	108.24	106.44	106.53	105.51	109.52	105.24	107.85	106.29	104.49	107.19	108.7	104.44	109.38	104.75	101.78	107.16	107.56	105.93	106.8	106.29	110.89	105.81	106.79	107.87	102.87	103.98	102.53
105.85	105.46	102.45	109.79	104.68	101.64	104.62	104.13	103.44	109.34	105.14	109.19	104.37	105.33	107.27	102.97	105.68	106.37	104.33	107.19	101.86	106.01	103.03	105.49	105.26	101.44	102.12	102.86	108.59	103.25	104.41	104.59	105.49	108.64	102.19	108.71	109.61	104.07	101.59	107.4	102.42	105.52	107.62	105.57	104.04	108.36	101.74	104.93	105.24	101.63
103.72	105.91	106.42	104.74	105.43	104.81	103.3	98.799	105.1	106.57	103.64	107.74	103.96	108.4	103.12	106.05	104.38	100.93	103.71	102.25	101.64	102.16	101.16	101.03	110.86	107.12	104.22	103.09	105.3	107.01	104.96	101.86	103.02	106.15	105.55	104.02	101.84	105.29	106.2	110.07	103.2	100.59	106.01	106.04	102.61	101.19	104.48	103.28	109.1	104.29
101.12	101.6	101.18	96.668	97.71	96.953	98.173	97.031	101.73	101.67	104.28	98.911	97.061	102.1	99.33	97.576	97.311	97.742	96.667	98.391	100.8	99.254	98.892	102.43	96.989	103.85	98.659	102.56	98.087	99.248	102.67	107.08	99.047	97.488	99.638	100.14	103.2	97.11	99.756	97.222	98.363	102.17	100.26	97.899	98.799	95.692	101.83	100.11	99.84	95.911
103.08	101.28	102.84	103.94	103.85	103.31	104.26	99.744	105.59	101.81	104.19	101.34	104.85	107.14	104.35	104.99	103.12	101.66	102.66	110.19	103.48	105.98	106.5	101.86	100.07	103.33	103.79	105.76	108.45	102.9	104.2	105.45	104.32	104.47	97.415	102.38	105.51	108.33	101.8	100.95	106.44	108.29	101.54	106.14	103.87	102.98	109.2	101.69	105.13	104.8
111.85	106.71	108.16	109.68	109.65	106.39	110.66	105.72	111.19	106.17	109.05	104.65	105.82	108.33	109.68	108.57	111.1	109.21	109.24	106.69	109.62	109.39	109.42	106.69	111.95	106.9	108.5	110.92	108.76	109.66	108	110.69	112.05	111.04	111.56	111.85	110	107.49	108.68	108.13	110.01	109.47	106.83	110.02	111.93	113.22	107.24	109.56	109.94	108.03
106.34	108.36	108.87	104.45	106.67	107.04	106.44	104.15	104.09	105.75	105.19	102.79	107.07	108.51	106.29	103.99	106.97	101.96	103.17	103.1	107.42	106.49	106.13	109.09	107.04	107.26	105.8	107.14	106.84	105.92	107.22	105.6	107.84	106.42	106.47	107.17	102.63	103.22	102.11	106.1	104.83	109.04	103.9	103.78	105.89	99.46	105.39	104.03	105.11	105.17
103.94	103.67	102.04	103.9	111.95	107.39	108.51	107.7	105.91	103.75	106.62	105.84	107.21	101.64	100.37	103.21	108.11	103.04	106.73	108.22	109.07	103.01	102.56	104.62	102.89	108.03	102.19	105.18	104.22	106.69	110.11	105.68	105.3	101.77	110.37	109.2	106.51	99.282	102.1	106.59	110.79	104.45	108.43	106.36	105.27	103.52	109.41	108.27	105.18	103.71
103.11	108.33	105.82	105	109.33	104.84	108.28	107.01	103.07	108.46	103.77	110.55	106.39	106.01	103.16	104.29	111.46	105.02	110.36	109.05	107.82	103.85	106.98	102.58	108.83	100.89	111.06	108.96	104.47	111.42	110.49	107.02	105.9	106	107.66	109.57	109.06	106.41	109.45	106.73	107.73	102.7	105.74	105.89	106.7	108.24	103.22	109.24	102.62	108.42
110.5	112.29	110.08	112.03	112.47	112.23	117.87	110.02	110.33	113.22	110.24	111.91	111.27	113.13	108.65	107.81	114.72	111.24	115.86	110.64	111.33	110.97	106.43	114.79	112.03	108.25	115.45	113.84	111.2	110.24	110.75	109.35	112.39	110.74	107.5	109.93	110.52	115.2	106.74	112.98	107.44	110.27	115.88	109.93	111.31	108.64	108.87	109.64	110	114.18
119.71	120.36	120.01	118.08	119.98	124.6	118.05	119.98	115.07	115.92	116.28	120.51	119.16	116.6	119.2	114.01	118.99	118.19	118.28	118.73	116.19	116.67	117.43	123.14	117.5	117.29	118.15	120.17	111.43	118.68	114.63	114.92	117.39	113.28	119.05	118.85	120.7	120.9	117.73	121.69	114.25	120.07	121.94	116.13	116.25	113.66	116.22	119.18	122.98	115.57
110.27	109.35	109.3	104.97	104.96	104.81	104.8	104.32	104.24	112.5	105.82	108.29	103.91	101.93	107.26	105.81	105.01	102.22	105.29	106.56	105.23	104.74	105.07	108.17	100.93	102.41	113.64	102.1	104.52	105.48	104.6	104.87	102.63	106.76	98.823	111.19	107.01	104.15	104.09	105.48	106.25	111.43	105.27	106.94	106.54	106.76	105.9	105.73	108.49	106.22
110.48	107.21	103.53	105.07	107.2	106.28	108.59	108.84	105.76	101.26	105.3	109.22	105.69	104.13	106.17	103.76	109.52	105.79	107.42	110.24	106.95	104.88	109.53	107.88	102.32	105.57	107.76	105.45	107.26	104.68	104.91	108.44	106.71	108.7	105.41	105.68	107.08	103.68	111.2	102.69	110.92	101.7	108.64	109.85	107.24	105.03	107.51	103.35	107.23	106.38
112.03	113.07	111.3	113.63	112.51	109.79	105.52	108.19	110.37	109.11	114.05	109.64	114.8	111.06	110.99	109.41	113.74	109.12	114.33	115.98	110.16	114.32	107.61	113.13	114.85	115.12	112.13	109.99	111.55	111.74	110.33	112.56	113	112.35	105.38	111.64	113.81	110.15	108.93	111.48	106.65	114.14	110.96	113.8	111.1	114.08	107.93	113.07	111.86	110.07
110.79	103.66	105.86	107.89	105.08	103.06	104.15	105.97	107.06	104.62	105.18	108.71	109.35	108.5	106.54	106.65	102.01	107.09	110.66	107.24	108	107.27	107.46	108.06	107.82	104.33	103.37	109.34	107.84	105.23	107.48	107.2	108.74	105.09	105.83	107.82	106.3	106.21	106.91	109.51	105.96	108.49	107.31	102.66	104.51	106.76	108.61	108.57	105.35	105.99
110.31	110.06	111.53	113.36	114.18	112.73	113.19	109.1	107.41	113.39	111.86	111.96	113.76	112.97	110.58	110.56	110.06	110.65	112.12	111.61	112.95	107.09	116.62	109.03	109.89	115.31	106.99	111.56	111.77	110.97	114.49	110.27	111.39	111.6	110.31	113.75	109.79	105.81	116.67	111.98	108.5	110.49	109.13	112.12	109.16	108.11	110.85	109.8	114.08	108.51
114.29	110.48	109.34	115.54	112.72	113.03	109.14	111.23	112.55	111.28	112.08	111.16	111.49	108.06	109.45	114.68	110.58	110.98	110.58	116.3	108.78	109.87	112.71	117.62	109.89	112.59	109.38	109	111.27	114.76	110.33	117.03	113.04	107.64	115.44	117.24	109.72	111.93	108.72	113.95	110.58	110.66	114.34	112.93	110.92	113.61	110.63	113.96	109.17	111.24
112.53	107.51	104.17	102.85	103.04	104.58	103.34	105.08	103.83	103.05	104.33	104.71	104.13	108.5	106.24	99.817	108.23	102.26	108.27	105.6	100.73	106.11	104.35	101.73	98.672	99.427	107.58	107.22	100.34	103.64	108.48	112.23	107.45	104.03	106.08	104.94	107.65	107.14	105.4	104.83	104.53	105.47	105.34	101.52	100.29	106.04	109.01	106.09	104.35	106.95
100.85	99.078	97.832	97.846	98.185	105.39	101.63	101.83	96.336	98.162	101.51	97.215	100.55	102.5	100.05	103.89	96.823	99.872	101.73	99.255	97.26	100.3	99.019	103.11	101.66	101.79	102.49	98.363	102.94	104.18	98.587	99.185	98.88	98.629	101.22	107.23	102.47	103.62	100.67	101.59	100.28	99.424	98.471	97.721	101.14	102.02	97.823	97.903	101.58	95.426
106.43	104.02	103.95	104.72	106.52	109.51	112.5	104.13	106	108.33	103.81	104.77	107.8	106.86	102.14	107.73	101.84	103.17	107.49	108.28	106.55	109.36	106.04	102.44	107.27	104.04	106.7	110.04	108.35	103.53	102.33	102.25	106.05	108.42	106.32	104.51	104.15	101.33	103.57	106.8	108.34	111.15	104.62	104.97	102.6	104.89	107.52	103.32	107.91	106.79
105.12	107.77	105.12	109.29	105.03	102.4	104.55	100.39	105.08	102.26	108.15	102.94	107.57	108.17	105.08	102.41	100.56	104.09	106.12	105.78	108.41	106.55	106.67	106.08	103.28	104.86	104.81	103.42	104.7	107.82	106.08	101.83	106.91	99.95	104.55	102.75	99.296	101.95	108.98	106.32	105.84	102.81	105.02	107.49	106.47	107.39	100.3	107.59	105.62	100.49
104.44	108.23	108.2	101.97	108.9	105.79	103.8	104.95	110.16	103.82	109	103.85	105.7	103.98	103.59	101.88	99.555	107.11	106.08	101.79	104.93	110.62	108.54	103.75	107.7	104.16	104.6	104.11	106.39	105.48	105.63	107.73	100.59	101.42	102.49	101.82	108.7	106.26	105.03	102.69	102.65	107.23	105.73	105.57	107.04	110.02	107.14	101.62	102.78	98.571
106.52	103.02	108.2	110.6	103.87	107.93	108.56	102.89	100.66	104.43	100.48	100.52	106.86	103.68	97.763	107.43	106.25	102.41	107.64	106.69	102.54	101.8	102.28	106.11	107.01	103.56	104.23	101.26	103.33	104.23	107.31	103.29	106.28	100.95	104.24	108.51	108.17	105.84	107.36	103.29	104.87	102.54	97.059	99.6	106.56	102.66	108.08	106.32	103.31	102.99
104	102.03	99.608	103.69	108.23	103.69	110.44	103.78	107.88	105.04	109.18	102.62	103.97	110.65	104.55	106.15	105.72	108.1	109.18	103.19	104.07	102.79	103.19	105.51	107.27	107.25	104.95	103.8	103.82	105.71	106.5	102.76	106.51	106.92	107.56	102.08	108.92	110.03	103.27	106.16	107.13	108.65	104.68	105.73	109.23	104.63	106.57	106.25	104.55	107.26
97.879	99.981	97.824	103.4	99.517	103.01	98.724	97.973	96.908	97.191	103.52	101.37	96.696	99.757	102.13	98.525	99.124	101.59	99.192	100.93	96.183	101.11	96.458	100.89	100.76	98.462	100.43	102.8	101.69	99.637	100.95	101.7	99.745	96.644	103.12	99.168	100.82	97.154	101.93	98.454	97.356	98.415	97.968	102.28	99.125	104.44	98.801	99.645	96.874	99.542
109.92	107.52	109.54	104.51	103.03	101.33	103.89	106.64	106.5	103.21	100.46	104.57	107.44	103.1	101.96	106.22	102.9	104.08	106.38	108.12	104.76	107.97	104.21	102.22	105.74	107.31	106.14	100.59	105.79	107.14	107.93	106.39	109	106.95	108.97	106.43	103.61	105.03	103.88	107.62	106.01	105.74	106.04	104.15	107.03	106.36	101.19	102.28	105.29	104.79
99.954	99.593	104.28	104.25	99.886	97.257	100.91	98.651	100.2	99.398	102.29	104.45	102.24	97.827	102.69	99.349	103.52	97.567	100.28	102.59	94.484	102.89	101.36	105.53	100.7	102.73	105.22	98.714	96.957	98.91	99.859	100.89	98.972	101.07	102.41	100.78	95.034	100.52	99.399	102.16	99.5	103.97	103.36	100.92	95.926	98.969	99.003	98.904	105.39	102.68
111.65	115.65	113.13	110.97	114.72	111.31	115.16	114.97	109.66	110.44	118.4	111.58	107.19	110.46	111.71	112.15	109.87	113.05	114.66	111.03	115.96	109.42	113.24	109.63	109.07	110.66	114.08	112.57	113.13	110.49	114.09	109.39	113.15	116.11	115.24	116.89	110.48	113.85	117.56	111.17	111.75	114.41	112.41	114.68	113.84	112.16	113.22	114.37	115.03	114.22
107.61	102.33	106.35	107.6	103.58	107.46	109.11	106.72	107.53	108.39	108.42	110.26	104.14	106.79	108.96	107.67	104.36	102.55	102.54	108.14	105.24	106.75	108.59	106.39	109.33	107.88	107.52	105.54	106.83	101.07	110.92	112.2	104.38	106.19	107.25	108.37	98.135	103.73	107.2	108.93	105.08	103.59	105.91	105.88	109.28	105.99	106.47	109.65	107.95	104.97
109.73	111.39	110.4	109.69	117.59	110.89	111.19	107.55	112.28	116.11	112.73	111.22	114.69	116.22	111.45	112.42	112.08	110.11	115.53	114.78	113.81	115.06	113.5	107.42	110.62	111.99	114.56	116.31	115.39	110.42	113.02	107.29	113.25	111.94	115.23	109.58	107.26	111.76	113.75	111.94	109.54	110.95	109.93	109.55	112.93	108.79	113.73	105.63	113.44	114.56
112.65	107.33	109.46	112.64	109.69	109.25	109.39	112.78	111.2	109.01	111.64	113.73	111.59	110.55	110.19	114.35	108.98	109.04	112.43	114.98	114.26	107.09	109.58	114.57	112.3	109.12	110.5	110.11	109.46	112.15	110.52	111.91	111.05	111.77	112.69	110.48	113.47	106.6	114.63	108.94	114.2	110.04	110.55	110.11	106.86	110.92	109.77	113.71	108.07	113.04
116.49	118.23	117.92	115.17	116.99	116.76	121.36	116.58	114.48	118.17	113.77	113.53	120.64	121.18	114.96	122.2	111.71	118.91	121.06	115.85	121.28	114.42	120.83	123.45	119.39	117.68	123.41	114.31	119.24	112.12	121.36	118.42	118.28	114.91	117.34	117.96	116.43	117.56	119.57	114.59	116.75	116.65	121.38	114.28	119.95	120.97	109.74	116.44	120.76	119
103.35	105.42	103.99	100.3	100.73	111.63	105.9	105.29	106.41	109.48	106.04	105.95	103.32	102.96	100.88	106.61	104.93	107.14	105.3	107.09	106.1	107.34	104.5	104.51	106.74	108.93	106.46	105.71	103.36	106.1	103.12	105.53	107.7	108.08	103.36	108.87	106.48	107.31	104.8	103.42	104.78	108.3	107.89	107.01	110.87	104.5	103.17	106.34	107.03	103.8
104.73	105.15	107.15	100.91	105.93	99.561	101.89	106.16	103.66	108.53	106.85	101.47	106.43	108.69	107.34	103.74	105.25	106.32	107.7	105.39	102.77	111.34	106.28	105.28	105.38	104.64	104.62	102.79	107.11	105.05	102.28	105.85	108.15	107.38	106.99	104.83	106.87	105.86	106.34	107.71	105.78	107.47	102.1	105.51	106.38	106.54	109.31	106.5	108.86	106.19
111.68	110.8	109.74	113.64	112.98	110.85	110.99	112.78	108.32	112.55	109.92	110.19	111.35	107.78	107.67	117.67	110.68	116.72	110.24	112.51	110.84	114.07	110.57	109.02	111.27	112.06	107.54	108.97	112.84	112.06	112.85	113.8	110.1	108.93	113.61	108.61	115.38	112.15	111.98	111.74	111.15	110.49	113.07	111.04	109.23	114.08	110.9	108.78	109.59	111.06
106.53	111.14	112.98	111.36	110.64	116.31	114.46	112.13	113.93	111.1	107.24	114.03	113.24	113.22	111.09	109.85	110.65	113.57	110.14	110.3	109.18	111.76	117.75	109.52	109.24	113.61	111.76	113.17	113.74	110.18	112.06	112.86	112.14	110.9	108.67	108.84	109.86	113.09	113.46	110.68	108.84	109.86	110.4	113.99	110.06	113.31	113.21	108.67	105.7	109.12
107.23	107.67	105.32	109.16	106.25	100.97	103.87	104.86	103.71	106.87	105.85	105.24	107.49	105.66	108.22	103.03	101.33	102.57	103.22	104.61	103.49	105.66	105.69	107.56	105.67	102.77	102.33	108.28	103.4	107.82	104.84	104.44	107.03	109.22	105.93	103.88	104.52	106.92	104.11	105.96	106.05	104.07	106.84	109.58	107.2	104.1	102.26	104.81	106.56	102.71
115.7	119.48	115.82	113.25	121.44	114.96	119.77	117.59	117.84	119.54	121.71	118.18	116.57	112.55	113.12	118.01	119.33	116.82	114.86	119.82	118.61	117.77	120.71	120.97	118.04	116.28	120.21	120.42	119.03	116.83	122.24	117.36	116.97	115.91	119.56	118.35	119.5	114.44	117.91	115.07	116.03	120.58	115.87	120.13	116.98	121.03	118.47	120.76	118.87	113.36
106.49	107.82	106.71	103.27	105.64	101.96	106.6	104.84	104.91	104.56	107.57	103.21	102.15	103.89	106.31	112.98	106.81	106.78	109.19	106.09	105.66	107.69	105.34	108.31	111.42	105.91	102.25	102.41	102.45	105.38	104.69	103.43	103.51	105.34	106.53	102.99	100.64	105.51	106.52	103.61	108.49	107.03	101.41	102.84	107.77	101.54	106.77	107.18	105.98	105.56
105.6	104.82	103.92	107.63	110.91	106.66	106.33	110.6	103.12	104.95	109.67	106.88	106.65	107.72	107.15	112.36	110.04	103.27	106.52	104.4	107.13	108.89	108.44	101.45	109.19	109.48	111.94	110.33	105.93	105.56	107.38	104.36	108.18	110.4	103.04	106.26	111.87	105.79	110.74	106.05	105.37	110.94	106.59	105.83	107.09	104.32	108.11	106.5	106.61	103.42
109.92	109.22	109.58	112.33	111.7	113.06	113.07	111.61	109.63	111.47	113.36	117.11	114.15	113.81	113.2	107.9	111.64	113.57	111.02	107.51	106.42	111.23	107.22	111.5	109.43	115.1	112.05	108.92	113.73	112.48	106.71	109.37	111.7	111.93	117.37	112.61	108.19	112.95	110.14	114.87	116.11	110.55	109.19	103.98	111.58	109.16	114.01	107.61	114.57	114.06
103.9	107.8	107.44	104.77	103.41	103.59	109.56	103.8	105.21	108.59	107.62	103.14	106.31	106.79	102.77	105.81	111.36	102.64	106.7	99.324	104.68	103.19	103.42	107.36	106.08	104.89	108.16	107.57	102.41	99.558	103.94	107.43	104.09	104.38	104.19	107.45	107.95	104.43	108.06	102.85	107.96	105.71	107.13	105.96	101.29	108.85	106.84	104.86	107.01	106.2
104.69	98.628	101.6	101.05	100.14	100.61	99.636	101.08	102.33	101.37	102.31	100.95	100.46	101.52	100.13	98.433	105.13	100.13	96.765	99.646	100.77	98.895	99.203	103.1	100.71	95.393	103.21	100.7	100.93	99.238	104.29	98.89	97.71	105.56	107.05	102.98	96.864	102.37	95.324	96.752	100.73	97.404	101.59	102.39	98.719	98.726	96.143	96.23	99.84	103.92
112.9	113.73	112.65	111.89	112.09	111.84	111.72	111.51	109.38	114.53	116.14	114.29	113.73	109.81	113.55	109.83	113.92	110.83	111.1	113.47	112.84	110.19	111.61	109.17	116.06	108.55	112.57	108.04	115.25	113.95	111.56	112.22	108.53	112.52	111.29	118.14	114.43	111.32	111.77	113.41	111.5	111.22	116.79	110.81	114.79	113.24	113.9	110.73	111.84	112.88
114.67	108.31	111.38	110.37	109.02	107.14	109.53	109.02	114.97	111.45	110.76	108.2	109.82	104.64	111.78	105.95	110.35	111.51	111.55	103.72	109.22	110.04	112.4	106.55	109.7	113.21	114.98	109.06	112.72	109.53	113.32	110.11	108.72	110.55	109.49	114.52	111.99	110	108.66	109.57	114.86	110.18	110.31	106.99	112.58	105.77	107.58	109.3	114.57	111.74
104.36	108.51	108.89	106.8	105.44	111.13	106.27	102.92	106.96	103.79	106.36	104.7	106.89	106.84	104.58	109.09	104.4	108.45	105.76	109.16	108.99	106.71	102.67	101.7	110.41	104.69	102.82	106.28	105.47	106.2	106.3	103.52	105.61	105.59	110.44	107.39	103.18	102.73	103.45	104.91	104.67	106.23	105.55	103.97	108.27	104.81	105.23	103.91	105.47	109.36
112.28	113.92	114.94	115	108.62	110.7	111.85	115.75	108.61	112.21	114.95	115.55	113.68	109.94	113.66	117.23	115.01	114.59	109.9	113.76	112.86	112.99	114.06	110.95	111.75	116.46	110.02	107.9	113.2	113.04	114.64	112.25	114.27	113.75	116.02	111.23	113.05	108.95	110.79	114.39	112.73	113.58	117.34	111.04	110.95	112.09	115.34	113.29	109.59	115.66
105.27	103.8	103.54	108.32	108.58	104.56	104.9	110.16	109.68	102.32	104.87	105.52	106.52	107.31	108.46	108.9	107.13	103.26	102.01	109.08	103.72	104.43	104.67	109.67	104.57	104.17	102.63	104.77	106.17	103.36	103.31	107.94	103.15	106.09	106.99	108.05	110.81	105.96	107.24	107.52	105.55	103.6	106.89	109.07	105.82	109.29	108.86	104.2	105.36	105.73
107.27	107.44	104.39	105.44	110.5	100.61	107.93	105.07	100.92	102.18	106.68	105.42	102.99	110.68	101.88	104.26	104.95	105.73	105.42	105.2	107.24	104.39	106.76	101.15	103.24	105.81	107.52	104.21	101.75	105.76	104.95	109.55	106.95	100.16	102.82	102.28	106.54	102	101.47	105.45	105.92	101.26	101.26	101.82	102.62	106.38	105.64	102.65	102.15	104.45
110.44	111.96	111.07	111.16	109.27	112.93	110.86	111.27	113.36	112.93	109.02	114.91	113.43	112.22	112.98	113.31	112.06	109.92	112.98	107.44	108.06	108.7	111.31	110.31	112.83	113.7	112.56	112.19	114.65	109.91	112.99	114.12	109.67	111.73	114.3	111.76	115.56	111.84	115.54	114.68	114.4	109.03	112.24	110.75	111.03	113.22	110	106.51	108.31	108.26
112.58	109.47	113.84	111.9	112.76	107.43	109.71	108.9	110.84	111.59	112.44	109.24	111.54	113.55	112.49	109.46	115.92	110.09	112.16	111.83	109.1	111.99	110.59	110.37	110.71	107.29	112.7	109.06	112.04	113.69	112.19	114.68	112.14	109.04	114.12	113.19	110.8	110.76	112.14	109.21	111.72	112.38	110.48	107.17	109.56	111.96	110.82	111.67	111.34	114.29
105.07	105.51	111.53	106.21	104.67	110.23	106.17	106.79	108.05	108.62	107.96	105.55	110.92	109.63	106.17	107.98	105.76	113.67	108.66	104.79	104.53	104.8	109.68	109.04	110.05	106.38	108.43	102.31	108.89	101.85	113.5	107.36	108.99	107.01	107.12	107.8	105.16	106.4	102.95	108.3	107.31	103.14	110.48	107.75	105.2	102.99	108.64	107.62	105.27	105.41
112.22	114.27	113.28	112.67	114.63	114.05	114.42	113.36	111.23	112.16	111.07	115.5	113.8	116	111.66	112.15	114.93	112.75	107.62	114.71	113.54	112.41	115.71	115.17	108.33	110.69	113.68	112.29	107.55	112.02	111.04	112.3	108.17	113.34	112.45	112.79	109.59	113.88	115.01	115.32	110.07	113.38	110.6	110.35	110.05	117.65	111.18	112.61	114.03	115.06
109.67	110.42	106.66	109.06	107.54	105.13	104.64	104.48	102.83	104.89	106.08	107.26	107.83	105.29	103.68	107.22	107.61	105.94	106.09	104.46	108.66	105.17	107.22	103.42	107.56	104.21	108.03	111.61	105.07	106.8	104.08	105.18	106.75	106.77	104.93	103.53	103.72	108.73	104.12	107.27	103.93	107.35	110.3	107.35	106.6	103.64	106.08	105.33	101.14	106.84
121.06	117.04	119.84	116.52	116.46	116.64	118.92	119.04	122.23	122.5	114.11	115.73	118.65	112.76	120.53	109.6	118.1	119.07	119.4	118.46	117.16	119.03	112.81	120.6	116.97	119.72	115.81	121.49	117.34	116.51	116.78	116.74	122.15	115.19	115.23	118.08	114.18	113.18	117.59	124.08	122.23	119.01	117.02	117.64	114.29	121.6	118.9	119.31	117.23	113.04
107.46	110.14	110.27	102.61	106.22	103.58	106.02	106.75	106.78	105.42	105.73	107.93	104.58	110.96	102.24	102.64	101.73	103.94	105.34	109.41	106.07	105.27	107.66	104.75	103.77	96.983	105.77	110.07	104.6	108.74	109.05	100.8	99.272	106.8	106.92	109.82	108.39	106.32	104.14	106.71	106.36	106.93	103.82	100.94	107.07	104.53	108.25	109.07	108.27	104.31
105.09	107.69	106.86	99.866	103.75	98.977	106.12	105.8	105.56	101.56	100.23	107.26	102.98	102.61	106.59	105.9	106.66	107.61	104.3	105.03	98.394	100.02	106.34	105.39	106.46	105.66	100.62	103.41	102.49	107.55	110.76	102.75	105.93	104.53	103.85	106.89	103.19	105.44	107.01	106.31	99.661	105.15	111.44	100.92	100.59	104.23	104.02	104.5	104.28	100.85
109.49	102.7	104.28	102.4	107.94	104.85	103.66	102.15	104.78	104.44	104.47	104.29	106.23	100.39	106.83	106.16	102.67	104.13	101.14	104.84	106.53	102.29	105.38	105.95	105.52	107.96	106.71	99.756	103.83	104.77	104.9	108.91	108.59	104.09	102.74	107.3	104.17	107.34	104.84	110.46	109.27	106.49	110.63	103.85	106.37	101.11	109.87	103.3	101.09	108.92
110.14	106.32	105.57	102.18	107.24	106.19	107.1	105.6	107.75	108.17	106.51	108.51	107.12	106.68	108.7	110.75	104.41	104.68	108.32	109.99	108.08	107.67	104.3	105.47	104.23	102.05	106.56	107.04	107.15	101.88	103.62	105.65	105.04	108.26	108.28	109.17	105.29	106.1	104.61	106.52	104.18	106.79	107.43	107.03	106.87	103.02	110.55	110.23	106.37	103.52
113.71	107.58	111.31	108.84	108.81	111.59	108.29	111.03	107.97	110.41	110.64	110.39	105.77	110.52	102.47	109.91	109.67	110.85	105.46	112.12	112.12	110.44	103.53	112.51	106.55	108.94	105.72	110.99	108.83	111.39	108.46	108.68	111.71	108.06	106.33	112.44	111.25	109.45	109.06	109.41	105.71	110.3	113.1	107.51	110.15	109.5	104.91	110.01	109.88	109.08
109.23	103.87	106.92	102.83	110.58	100.62	105.96	102.36	103.76	105.59	104.74	105.44	104.55	105.74	105.17	103.49	102.38	102.87	100.3	110.72	102.56	108.95	105.72	103.39	103.18	103.14	104.19	106.43	102.35	104.13	106.19	104.25	107.02	101.34	106.17	99.213	105.67	107.09	105.94	102.06	104.65	105.26	102.11	104.89	100.41	108.81	106.02	107.95	105.18	104.63
113.45	110.78	111.49	113.01	110.81	113.14	108.76	112.44	107.82	110.7	110.34	114.84	113.74	113.2	119.34	115.42	112.35	112.41	109.06	108.85	109.1	108.6	107.16	110.13	105.75	108.4	112.17	109.18	111.01	109.88	108.25	114.05	110.28	108.25	109.31	114.52	116.13	111.32	116.84	109.78	113.36	109.23	110.98	113.62	109.67	114.3	113.88	107.67	113.96	112.47
113.7	110.28	110.65	113.96	111.39	110.7	107.13	108.9	107.71	115.63	106.61	113.27	109.99	111.03	113.49	110.8	113.56	107.03	109.72	111.88	104.64	113.17	110.7	112.71	113.22	114.16	107.64	109.18	111.53	108.84	107.51	107.43	112.66	115.22	110.38	111.96	112.49	118.66	109.28	112.48	111.42	113.24	110.45	110.82	111.99	110.96	113.8	110.03	110.92	113.45
106.7	107.04	109.21	104.94	102.33	106.32	109.97	106.9	107.28	104.21	106.31	104.25	106.4	108.69	110.36	105.62	105.29	104.75	104.45	105.62	109.63	102.45	104.12	102.79	106.42	108.51	108.18	107.88	103.98	107.18	105.59	103.97	107.65	103.64	111.02	105.3	107.8	106.64	108.45	106.55	108.05	105.67	107.51	108.7	103.31	105.41	109.03	104.1	106.52	108.86
100.18	102.1	98.51	101.86	99.27	101.32	101.12	97.609	102.98	104.47	103.86	100.12	102.11	100.91	99.237	98.249	97.279	101.85	102.75	103.07	100.61	96.532	97.987	104.87	94.343	101.83	97.032	101.91	98.134	100.79	102.71	99.605	99.842	101.62	104.88	99.282	97.169	98.747	98.65	100.97	102.86	100.54	101.37	96.348	97.722	103.8	105.41	103.01	101.94	100.54
111.91	107.39	110.49	110.75	105.62	113.96	109.59	109.19	112.68	108.46	110.58	113.76	107.1	106.85	109.36	109.96	108.5	110.07	109.79	111.73	110.68	105.53	108.14	107.71	109.92	109.35	110.57	110.47	114.38	110.57	112.36	115.56	111.68	109.75	110.63	110.11	114.76	109.63	109.34	114.08	110.79	112.23	109.24	106.88	112.62	110.44	112.31	114.39	113.27	111.23
105.47	105.19	105.54	108.6	110.3	103.68	104.82	105.74	108.53	104.47	104.76	107.17	104.13	105.78	104.95	102.7	108.18	104.11	104.95	104.02	105.91	111.58	109	105.23	102.56	104.4	106.09	105.28	105.96	107.81	107.21	104.66	106.83	110.11	106.97	107.43	106.73	109.12	110.47	104.12	111.39	106.65	105.07	106.09	103.55	105.57	101.62	102.48	108.1	102.61
100.5	104.16	102.82	99.683	100.98	97.596	98.1	96.868	100.8	97.194	99.785	101.29	98.202	98.848	103.11	98.747	98.973	104.14	99.433	100.56	100.59	101.08	102.38	99.029	97.164	98.025	102.46	100.81	96.729	97.347	99.7	97.488	96.506	94.039	98.942	104.32	97.544	100.18	98.783	96.345	98.814	101.69	92.067	96.383	99.078	99.544	98.666	100.97	102.16	100.5
104.33	114.35	111.79	111.83	111.74	108.54	114.08	112.71	113.4	114.99	110.31	111.15	109.66	111.13	112.23	109.11	110.48	113.35	112.42	109.55	111.76	110.79	111.22	113.05	108.23	110.18	112.03	115.43	110.63	113.25	114.63	110.95	113.57	113.14	113.76	111.87	114.72	108.47	113.36	110.41	112.97	116.5	112.55	113.02	112.24	112.71	111.04	110.47	108.16	107.29
106.98	104.25	104.87	106.8	108.01	103.58	105.2	104.24	106.22	106.59	102.66	106.39	104.51	106.22	106.78	104.37	103.31	107.97	103.33	107.69	104.82	103.76	105.38	103.19	103.01	103.72	106.91	107.77	108.04	103.16	105.53	101.73	105.06	105.33	104.35	102.82	109.58	104.69	108.99	105.37	111.7	107.5	104.58	104.47	104.68	108.96	108.76	110.11	106.96	108.71
102.7	103.34	105.93	106.64	107.08	106.28	105.68	100.84	105.24	106.27	105.66	111.47	106.47	107.17	106.33	106.81	106.99	108.86	107.63	104.14	102.8	101.89	107.09	103.85	103.15	107.7	100.77	105.51	104.98	103.57	104.82	105.42	106.95	111.28	106.78	105.88	103.68	107.59	105.16	108.87	107.07	108.31	104.69	101.13	107.4	109.43	104.5	105.69	105.67	106.98
112.79	116.39	117.9	112.72	111.52	108.54	108.53	114.12	116.42	115.63	112.67	115.73	110.77	108.57	110.54	113.19	112.41	112.71	108.17	112.67	111.57	109.59	116.84	116.72	112.21	111.77	112.18	110.01	112.09	111.55	111.95	114.84	110.74	110.55	112	112.5	115.68	111.22	113.21	112.6	112.57	108.1	114.84	112	113.63	106.81	112.36	108.12	110.23	111.39
103.01	102.96	107.64	112.73	107.41	104.3	108.11	109.28	108.47	103.22	106.34	105.28	106.63	107.57	106.02	105.37	108.35	108.28	107.52	107.6	107.96	107.67	110.79	106.96	107.17	106.52	107.49	102.46	107.86	101.99	110.3	106.79	106.1	110.79	106.34	107.35	110.82	107.98	105.65	106.66	106.7	107.03	103.84	103.8	103.4	101.38	105.77	103.62	110.99	106.78
111.33	109.79	108.17	111.43	107.7	107.29	111.05	107.44	106.32	107.22	115.47	110.26	116.23	109.19	110.26	110.59	113.06	108.66	109.23	111.01	110.45	110.24	112.43	111.36	110.62	110.37	107.7	112.92	113.16	111.23	106.83	116.44	113.71	114.89	113.97	113.99	110.44	109.56	116.73	107.43	113.78	110.64	111.89	112.19	108.81	108.52	107.4	112.29	108.72	112.03
110.9	109.99	110.19	112.09	110.3	111.32	112.14	113.2	117.82	107.33	111.05	114.2	111.31	111.34	107.56	106.79	107.72	112.33	113.88	112.87	113.48	110.66	114.91	110.93	110.91	113.42	112.47	112.27	109.02	110.71	113.42	112	117.39	109.95	110.46	110.85	112.29	115.58	110.6	114.58	110.33	106.24	114.7	110.25	114.15	114.57	111.28	110.89	108.37	114.07
96.044	101.19	95.298	99.55	97.659	101.25	97.285	102.59	99.746	97.645	101.21	98.383	103.13	101.66	98.645	99.482	100.64	100.98	103.82	101.07	99.335	103.54	101.28	101.16	99.551	98.974	101.25	97.978	98.047	97.237	98.135	99.043	102.03	100.92	104.46	101.03	101.05	97.564	98.689	101.92	99.529	96.528	99.293	98.317	97.641	95.98	99.067	98.878	97.272	98.238
106.34	100.63	99.509	100.5	102.98	101.67	99.916	100.33	99.096	99.451	98.005	101.51	98.583	99.119	103.95	99.77	96.671	98.741	100.01	100.87	102.14	106.11	98.475	97.807	99.218	94.703	101.7	98.977	100.31	102.06	96.501	98.669	100.31	98.959	96.005	100.37	104.23	99.627	98.821	99.718	100.68	97.276	103.26	101.78	100.22	100.24	102.79	101.93	99.977	100.7
103.35	107.71	104.91	111.2	105.08	108	103.21	110.12	105.27	110.06	107.8	108.27	107.62	108.51	105.27	106.9	103.95	107.51	108.18	108.15	105.65	108.13	107.53	110.07	107.34	108.86	105.8	107.98	107.2	108.61	106.18	109.49	107.41	108.41	112.78	107.45	104.89	109.42	105.28	103.58	106.02	104.92	102.88	103.61	104.32	103.14	106.56	104.18	105.86	106.7
108.02	111.91	112.44	109.95	112.2	107.07	113.21	107.27	108.69	111.26	108.38	109.73	107.16	107.11	111.29	112.51	109.91	109.68	110.79	109.52	108.68	108.82	110.41	109.83	113.21	110.91	111.44	111.72	105.78	111.83	112.65	108.36	109.42	111.99	110.67	111.35	108.53	110.15	107.07	110.95	105.38	112.34	107.43	111.22	110.63	103.58	110.87	105.86	111.9	110.7
116.39	113.22	115.85	110.55	109.13	120.12	109.92	114.68	111.86	116.03	114.43	111.31	110.34	111.02	111.02	115.08	113.51	110.69	110.77	112.35	110.36	106.96	113.22	115.6	117.12	114.24	113.46	114.09	115.07	113.24	108.77	109.6	114.7	111.13	111.73	108.73	113.98	111.5	109.13	115.47	116.5	114.88	113.46	108.15	110.29	108.93	107.63	111.93	112.54	113.96
105.32	102.84	103.37	108.47	107.81	107.47	103.65	105.27	106.15	106.06	103.36	103.51	104.7	101.5	104.95	105.16	105.26	110.14	102.43	106.83	105.57	108.42	106.51	102.79	109.85	106.44	102.74	108.59	105.06	104.02	107.92	103.63	107.41	99.416	105.78	105.31	109.09	108.7	105.62	104.4	105.8	103.11	107.23	110.89	101.58	107.44	105.91	107.85	103.84	104.38
118.15	118	115.36	116.3	117.08	118.64	117.55	118.59	117.88	115.04	118.94	113.9	120.17	113.26	122.86	115.3	112.8	117.03	117.66	113.54	114.31	121.67	114.28	113.63	119.3	119.84	117.65	122.26	113.14	117.12	114.92	116.34	117.25	119.92	115.63	118.31	118.11	117.12	120.05	119.78	117.22	118.73	115.55	119.63	118.81	118.61	116	113.65	118.74	117.82
99.252	99.045	100.24	97.273	101.92	100.72	102.36	96.371	101.42	96.731	101.24	98.051	97.627	101.98	99.069	103.75	105.45	103.53	99.696	102.34	97.747	102.17	103	103.3	96.59	99.406	100.5	99.176	101.44	100.4	101.58	101.71	100.24	103.77	103.33	104.04	99.29	101.06	104.52	102.38	102.73	103.63	101.81	102.88	103.31	100.49	99.397	100.61	97.594	101.07
111.26	111.02	108.56	109.03	111	108.1	114.09	112.22	111.85	110.8	113	110.41	114.63	110.93	113.36	110.88	105.62	110.48	111.28	109.61	112.08	107.59	113.05	106.56	110.26	108.66	113.35	112.65	110.64	112.3	110.85	112.96	111.69	108.66	110.46	107.69	108.86	116.26	113.81	109.07	109.01	108.47	115.36	113.32	112.36	106.31	109.36	111.53	113.98	114.95
103.82	97.24	102.36	103.49	101.12	103.91	101.85	104.23	100.72	101.08	105.01	101.66	101.41	100.81	100.11	100.89	98.462	99.223	103.18	96.757	100.71	96.16	99.845	101.41	94.137	103.3	103.37	97.656	97.801	100.95	103.02	108.85	104.42	99.474	99.995	95.98	98.165	95.94	102.74	105.5	101.87	92.141	96.678	99.189	103.53	98.671	99.88	100.5	101.39	100.21
99.252	102.57	98.189	99.141	103.52	99.188	94.626	95.299	98.028	98.098	97.627	97.843	97.164	97.68	99.763	97.864	98.338	96.944	97.228	103.22	97.003	96.277	97.937	98.973	100.47	96.675	100.88	100.11	101.8	97.596	95.173	97.933	102.56	104.97	93.606	99.208	102.67	100.36	98.285	101.58	96.795	96.504	98.561	101.04	104.85	102.86	102.72	101.72	100.49	98.421
100.41	99.207	98.817	99.722	99.239	99.599	100.95	100.82	97.321	104.08	100.45	101.01	99.361	96.884	102.28	99.749	96.968	103.25	99.299	101	101.19	102.16	98.388	98.472	97.98	98.002	100.08	103.24	102.76	105.26	102.07	103.8	95.389	104	97.701	103.74	100.69	103.83	99.607	104.2	99.918	96.384	99.521	96.806	99.665	101.04	98.486	106.22	100.53	105.62
109.33	107.59	110.11	112.44	111.13	109.96	106.06	111.57	107.57	112.94	109.1	110.97	116.41	108.84	107.65	108.2	112.95	111.13	109.73	116.1	111.18	112.24	112.3	110.33	107.17	110.93	110.68	109.41	109.7	110.45	108.9	109.39	106.6	110.69	111.04	113.11	110.63	112.03	112.51	111.46	110.74	111.52	110.7	106.78	110.26	109.38	110.94	109.34	116.58	111.81
108.4	105.73	106.8	103.35	105.97	105.48	108.21	105.56	110.93	105.28	109.9	111.07	108.19	104.04	106.35	107.61	108.78	109.43	101.12	106.35	101.8	108.24	106.45	108.81	108.27	105.69	106.44	104.99	108.28	104.16	109.85	101.62	105.55	106.49	101.48	107.1	105.06	107.05	109.97	104.46	110.08	106.13	106.64	102.4	109.96	106	106.83	107.56	108.57	104.87
113.23	106.95	112.71	111.58	108.88	111.19	112.38	107.05	112.11	111.03	112.25	106.49	114.86	112.78	109.26	115.5	110.43	111.98	109.14	110.55	112.48	110.82	112.81	108.01	111.97	109.14	114.31	109.54	109.07	117.53	109.99	108.94	114.67	114.48	107.52	109.17	110.17	113.71	110.54	111.81	116.52	113.65	110.52	111.97	111.77	113.29	106.27	112.25	108.75	110.36
102.76	105.47	107.07	110.4	105.5	104.2	106.17	106.68	108.24	104.86	103.8	105.98	107.39	107.85	106.83	108.09	109.27	110.96	104.51	106.18	104.42	106.58	107.21	106.38	104.83	108.57	108.79	106.46	105.02	101.77	103.46	99.662	109.44	104.73	105.82	106.22	104.64	104.79	104.44	105.79	101.78	104.84	108.09	105.26	105.47	106.99	107.02	108.11	105	103.4
106.6	111.04	107.46	106.04	107.2	104.52	103.71	102.81	103.74	103.15	105.27	110.45	104.2	102.63	105.86	104.95	104.17	109.07	107.97	104.25	106.82	110.77	108.25	105.53	108.92	107.9	107.49	103.5	102.33	100.72	104.03	108.83	100.39	106.87	106.08	108.45	105.99	112.33	103.98	112.17	107.97	107.84	102.17	103.77	109.65	108.09	105.98	103.57	103.09	108.74
105.65	108.45	103.24	109.33	106.31	104.43	105.36	102.29	106.92	106.72	106.66	106.81	106.23	106.14	101.74	106.23	105.04	105.65	107.33	104.36	108.62	105.36	105.6	106.25	102.13	102.89	107.02	105.65	106.2	104.04	105.78	105.31	107.76	102.63	104.04	104.69	99.45	104.72	106.9	104.17	105.36	107.94	99.425	107.48	109.76	110.04	105.03	102.01	102.78	99.138
100.16	103.34	103.7	102.47	100.27	101.26	104.49	103.21	109.35	99.917	106.84	111.52	107.78	98.507	107.16	102.81	106.04	102.04	105.42	102.21	104.99	103.18	101.65	105.21	100.81	102.24	103.36	106.82	105.14	101.9	107.32	101.96	101.32	102.31	101.44	103.22	105.09	100.94	106.01	101.06	101.69	106.2	105.13	104.28	105.87	108.5	103.42	104.26	101.86	105.74
106.05	104.36	106.79	103.38	101.72	110.07	109.02	107.83	105.4	101.96	103.63	102.36	103.75	106.92	105.37	107.88	102.98	105.95	105	101.37	104.93	100.85	102.54	109.02	104.1	104.21	103.56	107.2	107.43	108.04	104.16	103.85	98.29	106.57	107.13	101.5	106.13	102.53	103.88	101.95	107.71	103.77	107.7	102.71	105.21	104.49	107.44	104.25	105.67	103.77
105.18	101.17	107.11	107.43	106.68	107.9	103.63	104.85	110.09	107.06	107.44	105.76	103.99	108.04	105.63	106.14	109.6	100.09	100.63	108.54	105.58	108.17	108.55	109.36	107.29	105.99	107.96	107.19	101.58	102.88	99.112	105.6	102.77	103.76	106.85	107.04	105.82	105.27	105.59	104.2	106.39	107.3	107.78	104.97	101.26	102.6	104.45	104.34	103.01	105.46
96.539	100.99	96.847	99.82	101.55	97.454	99.52	103.83	101.95	97.137	100.65	100.33	99.191	98.443	98.834	102.16	101.59	100.3	102.4	95.076	97.253	98.885	102.4	100.76	99.187	103.07	100.46	99.472	102.7	102.27	101.98	98.364	107.18	101.87	101.06	103.54	103.66	102.8	99.647	100.92	101.59	97.28	98.067	98.802	98.305	98.357	104.12	100.82	102.91	98.571
112.54	110.91	110.28	108.98	111.84	112.24	108.75	114.65	112.23	105.78	114.18	112.66	115.26	109.41	112.53	109.04	113.04	115.04	109.5	110.03	117.3	112.07	109.93	110.15	112.46	113.51	109.8	106.18	108.95	116.96	111.65	115.02	112.96	115.32	112.79	109.57	110.31	110.43	112.46	114.11	109.81	110.91	113.46	112.37	110.78	110.29	110.21	116.93	111.48	115.69
104.85	109.34	107.83	111.26	110.02	105.78	108.45	109.64	108.35	109.7	116.45	112.71	111.56	115.75	111.64	111.37	108.5	115.36	112.39	119.52	111.06	107.1	110.3	111.38	111.14	111.53	111.3	107.04	107.51	109.58	111.74	107.19	109.88	104.65	114.39	113.6	108.96	106.81	110.5	110.08	116.04	109.51	109.06	113.48	116.12	107.14	110.47	109.47	106.39	111.61
104.98	107.91	102.83	106.57	106.58	106.86	104.43	105.85	106.29	106.37	105.28	100.21	107.38	104.93	105.83	106.12	106.86	101.16	103.6	101.86	109.03	102.69	104.41	104.98	107.35	103.86	103.44	102.36	106.16	107.16	104.8	106.94	106.83	105.26	110.21	102.31	100.63	105.35	107.58	106.91	104.3	106.75	103.1	103.24	102.89	106.17	108.39	107.06	104.12	106.38
105.03	113.63	106.79	106.39	109.52	109.86	109.94	115.84	113.87	116.56	109.59	108.84	114.07	112.6	113.06	111.22	105.52	107.36	113.63	116.63	113.51	109.51	107.81	108.2	107.36	112.44	115.44	112.03	115.13	110.85	116.68	115.82	106.59	111.25	115.8	109.5	107.3	113.69	108.65	111.19	112.79	110.34	115.9	110.87	107.86	113.83	110.5	111.63	113.25	108.38
111.27	110.03	111.91	111.76	111.33	110.25	112.69	111.91	115.39	111.02	110.17	113.56	113.21	111.41	109.44	111.46	114.49	111.21	114.49	113.77	110.92	107.97	111.67	114.91	111.68	111.09	113.98	110.54	115.24	112.4	115.17	112.27	111.36	113.07	108.76	112.19	115.28	110.07	111.95	115.83	112.48	117.3	116.63	112.88	115.87	113.46	114.21	112.1	110.01	110.04
100.95	104.04	107.15	107.98	107.29	101.62	106.84	102.62	106.66	108.13	107.17	106.55	108.66	109.56	105.87	107.42	104.04	109.12	103.68	104.12	109.14	105.68	105.66	105.22	108.43	109.5	101.34	104.86	105.85	109.25	105.09	108.5	105.83	106.82	109.36	104.01	108.89	103.76	108.56	106.17	104.15	106.7	104.21	108.41	110.25	106.95	108.84	111.58	108.85	105.25
109.61	111.6	110.29	111	115.37	109.57	112.07	111.68	115.39	108.73	115.64	110.35	111.14	111.84	113.81	113.24	108.14	111.64	110.11	113.78	110.12	110.29	115.38	111.4	109.82	109.6	112.35	112.15	112.92	109.52	111.13	113.31	112.81	110.94	108.62	111.25	114.61	113.24	108.66	113.39	106.48	111.03	106.66	110.39	110.78	112.48	107.86	111.07	110.03	112.64
112.71	109.25	103.97	109.4	107.18	106.05	106.54	109.79	109.59	103.49	107.01	108.18	103.82	105.54	107.48	107.4	106.64	104.77	108.75	106.39	106.13	107.29	101.14	108.17	107.26	105.77	109.16	109.46	105.15	104.19	107.78	107.94	108.75	106.74	104.89	116.7	110.05	109.93	107.46	106.96	110.88	106.34	104.97	106.32	105.51	105.79	106.3	104.58	106.73	107.5
106.38	109.65	109.07	103.9	102.57	106.01	103.03	108.5	108.87	102.54	108.29	98.302	107.22	108.93	105.3	102.23	102.71	105.21	107.02	101.59	106.51	107.36	103.62	104.6	106.16	104.44	105.72	105.2	104.57	106.46	106.41	107.32	103.94	105.58	101.47	106.06	106.83	106.37	103.04	104.77	105.23	101.63	104.87	105.02	104.1	107.49	108.66	105.6	100.63	102.96
106.67	104.9	103.43	103.81	101.27	102.64	104.97	105.18	104.04	100.73	102.56	103.2	103.17	101.92	106.68	105.43	106.4	106.99	100.43	101.45	105.48	105.13	107.94	102.12	102.24	101.53	100.88	106.98	102.36	106.67	107.55	100.49	105.39	106.78	103.84	103.63	107.92	102.71	104.52	108.83	102.84	101.81	102.16	102.64	104.35	103.26	102.44	102.1	99.912	103.62
100.57	101.81	101.39	104.3	99.503	101.81	102.36	97.072	98.317	96.355	103.75	97.001	99.883	104.22	102.8	98.319	100.03	97.298	103.27	101.65	100.51	103.12	100.68	103.13	104.58	100.08	100.05	97.235	102.4	102.27	102.95	99.08	98.376	100.54	100.1	99.26	101.02	101.23	100.81	103.52	102.83	91.859	96.289	99.379	98.212	97.583	100.19	103.86	102.78	100.51
97.703	99.771	99.359	99.689	102.84	103.28	99.264	98.288	103.63	98.609	103.87	97.872	97.109	99.039	97.127	96.657	100.22	96.649	103.96	103.75	98.957	103.52	103.61	103.83	100.58	96.032	100.88	100.8	103.31	100.83	101.96	100.47	97.539	102.56	95.916	100.91	99.255	102.11	98.215	100.38	101.24	100.82	99.789	100.23	99.707	96.358	97.74	101.56	102.73	97.205
112.74	110.72	107.31	106.99	114.59	109.84	113.58	114.46	113.04	113.71	111.43	111.93	111.88	109.92	111.51	110.87	109.58	108.22	109.56	113.19	111.08	114.35	111.01	107.9	111.92	113.31	116.95	108.51	115.72	110.08	111.96	112.68	111.32	109.83	111.19	113.57	111.91	111.13	109.98	116.33	113.2	110.08	112.93	110.59	110.56	107.15	112.03	111.71	117.54	117.47
102.44	102.74	99.676	99.945	99.675	99.622	103.75	100.12	97.281	100.39	101.62	100.5	100.25	99.523	96.865	100.24	98.522	99.937	95.996	105	98.59	99.496	96.766	98.518	101.27	97.792	100.06	108.45	101.08	101.56	102.22	99.841	100.62	100.59	99.868	102.05	101.29	103.15	99.745	98.557	100.41	102.33	98.649	99.972	100.39	101.72	99.62	97.826	101.83	100.59
116.08	106.85	113.82	112.31	109.93	115.79	107.24	111.75	112.8	105.82	108.13	107.96	112.66	112.47	113.22	105.3	112.04	113.17	109.15	108.36	112.56	111.13	109.1	112.57	113.5	113.52	113.93	109.63	112.07	118.5	110.08	110.51	108.2	111.17	111.46	112.73	113.94	115.81	113.17	112.55	108.05	112.13	108.03	109.92	111.87	107.81	110.88	108.77	112.05	111.33
110.89	112.14	113.73	114.38	111.56	113.67	109.18	113.08	113.6	113.97	114.13	113.81	115.47	110.21	117.14	114.34	116.31	111.81	111.36	114.92	114.78	114.1	112.08	113.22	113.13	113.25	110.36	113.16	111.43	114.32	112.19	117.63	114.49	112.03	115.93	111.31	111.47	114.05	114.7	117.57	116	112.76	110.11	109.54	110.69	108.99	115.58	115.36	109.94	113.4
99.2	95.854	99.67	98.805	98.748	100.8	97.387	98.238	95.375	102.32	99.093	98.97	104.53	103.96	100.76	104.3	99.762	103.46	101.91	101.68	94.621	104.38	102.8	96.143	99.241	102.23	100.34	100.3	100.77	95.519	98.249	102.07	102.67	99.496	101.62	101.51	103.59	99.864	97.99	94.979	99.188	98.483	99.636	104.11	98.813	102.76	97.997	99.929	99.699	98.959
107.26	104.5	103.8	105.08	105.61	104.67	106.77	104.19	105.85	104.97	100.8	106.97	105.28	101.99	111.73	101.67	107.16	106.67	106.57	107.05	107.04	107.36	100.94	108.07	107.43	99.263	103.45	105.58	103.64	107.53	107.49	105.95	108.74	104.95	108.1	104.24	108.69	105.22	105.15	105.21	105.65	102.65	103.02	105.56	103.69	105.26	108.77	108.87	110.29	110.6
102.85	106.38	106.83	106.91	108.63	110.15	103.18	108.44	107.12	107.73	107.73	104.74	107.5	104.07	103.92	105.62	110.09	107.26	106.83	106.76	105.85	104.36	107.77	105.36	110.77	106.39	104.85	107.02	106.32	104.07	107.01	104.75	107.59	112.51	109.37	108.87	103.57	103.14	106.25	104.65	106.51	110.62	106	106.26	106.09	104.32	106.8	102.29	108.34	105.83
103.47	103.66	109.2	105.26	105.97	106.39	105.81	107.03	109.4	104.76	107.62	106.72	107.75	104.85	102.63	108.16	105.3	109	107.83	108.75	102.88	106.26	106.87	106.39	104.04	107.21	107.13	104.44	104.21	107.53	105.66	105.83	109.65	109.76	104.89	104.86	108.66	104.76	106.07	106.37	101.95	106.74	99.598	103.98	105.97	107.93	105.51	107.35	103.62	101.5
106.94	110.1	112.17	106.44	109.5	114.26	109.57	106.99	112.09	110.18	113.15	113.41	114.33	111.43	112.82	108.97	111.06	115.18	115.06	110.08	111.38	111.03	112.37	111.25	113.06	111.9	110.36	111.55	105.93	110.57	111.37	113.9	106.7	117.34	112.7	110.43	113.79	109.76	112.66	112.43	109.98	110.39	109.9	113.97	109.44	112.21	112.07	111.7	111.65	108.67
113.32	108.12	114.97	109.78	109.55	115.79	114.61	113.72	109.04	112.13	108.4	115.47	109.87	111.69	113.65	110.89	108.8	113.96	107.62	111.86	111.34	107.77	107.45	113.86	110.2	112.52	106.4	109.52	111.1	114.19	113.89	109.09	109.05	110.13	115.96	108	117.12	109.13	105.49	109.35	111.54	112.88	114.6	115.47	112.31	111.34	114.85	110.41	111.02	117.52
108.19	103.98	103.09	106.79	105.84	107.42	106.17	111.27	104.66	107.32	102.92	105.82	105.64	103.38	107.89	108.51	105.2	106.98	105.02	104.6	104.48	106.43	103.87	104.17	100.67	109.79	103.36	107.33	100.59	107.99	106.06	106.13	104.38	106.57	111	104.73	104.12	103.18	111.22	102.37	108.43	106.16	106.34	105.51	106.93	103.78	103.06	108.4	108.58	107.62
98.665	101.87	102.49	103.15	100.45	101.82	99.807	101.66	97.805	99.552	101.6	99.686	103.34	97.829	101.57	98.001	100.83	103.87	103.28	95.207	100.73	99.65	97.875	98.425	98.542	96.149	101.89	102.69	99.25	94.087	96.028	104.34	102.25	101.26	101.06	100.03	98.503	98.426	101.87	98.373	103.9	98.782	98.725	103.01	100.54	95.079	105.73	98.378	96.567	103.32
102.63	109.05	110.35	108.76	106.03	107.38	109.56	109.69	107.8	106.52	107.88	107.37	109.18	105.08	108.63	108.55	104.7	108.71	106.8	109.48	104.03	105.96	108.93	110.29	105.65	104.44	102.29	104.62	112.71	108.26	104.64	105.7	108.26	106.41	104.94	102.34	109.11	108.16	109.79	108.23	106.47	105.68	109.57	110.48	106.44	107.41	107.73	109.46	103.19	108.86
114.58	112.54	110.44	114.81	113.49	115.42	112.4	114.33	115.86	114.27	110.66	115.96	106.58	113.45	112.64	104.78	116.58	112.63	112.12	107.66	113.28	112.04	111.53	107.79	114.56	111.47	109.89	113.06	111.24	111.61	112.79	113.28	113.79	112.41	111.08	108.02	109.74	112.54	108.76	110.3	109.66	108	114.39	113.49	109.6	115.6	110.15	115.26	110.1	112.62
119.04	119.17	116.99	118.69	116.91	115.2	115.09	123.46	118.28	115.43	116.98	121.56	117.09	113.97	118.37	118.88	120.76	117.69	113.52	119.38	123.46	118.89	114.97	119.11	115.03	117.72	117.32	117.34	118.16	116.38	121.42	115.35	119.52	118.01	121.32	116.41	119.79	116.5	119.43	120.95	117.42	112.99	121.05	119.53	119.94	116.64	115.71	119.71	120.13	116.61
101.13	106.81	107.53	108.05	107.69	101.62	106.8	103.87	105.27	103.51	109.34	109.55	100.68	103.03	101.82	105.49	107.41	105.17	106.46	103.77	106.17	110.73	106.69	104.94	107.79	104.89	108.84	103.5	104.74	103.21	106.93	112.71	106.56	103.84	104.99	107.72	102.67	109.24	104.89	107.86	104.28	103.43	107.45	106.45	104.19	105.11	102.87	106.62	104.71	105.39
106.44	110.42	116.47	111.29	108.3	113.9	113.17	109.99	112.67	113.07	110.16	111.11	108.05	111.21	111.53	111.29	115.82	109.48	111.26	112.68	114.31	108.72	112.63	112.64	107.02	113.37	112.5	107.82	109.42	112.04	114.84	112.14	110.32	113.51	111.07	111.89	110.42	107.74	111.29	112.28	113.83	110.26	112.03	110.15	112.95	107.83	110.82	113.32	112.32	107.97
107.71	112.27	104.86	112.88	106.08	107.47	109.16	107.88	111.02	115.15	111.81	111.07	111.33	109.63	108.78	107.93	108.92	111.14	109.89	106.02	111.36	107.75	114.67	109.34	109.59	110.63	111.01	110.86	108.57	112.04	109.13	109.77	108.8	112.11	116.71	113.08	102.44	111.82	108.79	109.13	109.88	105.22	109.87	113.36	110.11	105.51	110.03	107.24	109.69	112.44
99.168	99.114	98.292	97.049	98.108	98.788	99.227	96.216	104.41	104.03	100.24	97.453	94.29	99.679	100.42	102.23	101.72	101.79	102.32	102.93	101.95	101.5	96.214	95.452	103.14	101.62	96.958	95.574	100.43	98.641	93.349	102.42	101.2	102.23	98.07	98.756	104.23	97.231	102.51	97.66	100.4	105.52	101.53	99.223	99.383	100.61	101.29	100.63	101.83	101.06
112.83	109.04	110.29	111.77	109.47	113.95	107.14	110.46	110.42	110.45	112.07	107.62	105.68	110.41	110.43	105.23	108.2	112.29	114.87	107.3	110.53	109.51	113.67	108.51	110.69	107.73	108.94	110.21	111.87	109.13	111.86	111.3	108.51	112.19	111.8	107.65	110.7	113.22	110.24	117	105.12	112.29	112.26	111.16	113.08	109.74	111.76	111.54	110.51	113.53
104.45	105.34	104.65	104.83	105.63	106.3	104.73	105.11	105.38	110.01	103.06	105.71	103.74	106.75	106.9	107.74	103.63	103.48	105.32	106.18	110.93	106.58	109.05	107.08	106.78	104.88	109.17	106.25	103.41	103.75	103.65	105.75	108.83	106.98	106.95	106.07	105.35	109.12	109	107.65	110.19	107	109.7	107.16	103.96	107.68	107.78	109.28	104.11	105.55
108.17	104.94	113.13	109.66	111.79	107.43	111.13	111.98	106.98	111.42	115.26	111.33	110.44	106.81	112.2	108.29	110.85	110.65	108.76	109.74	110.89	112.21	110.61	109.96	110.69	109.02	113.85	108.62	113.19	111.03	109.72	112.26	111.68	111.17	114.08	111.39	110.24	115.4	114.96	112.37	112.19	111.09	111.99	112.85	106.28	111.05	112.06	112.68	110.79	112.11
100.85	100.13	100.43	102.22	99.721	97.349	102.52	99.969	101.93	98.234	100.62	101.34	98.686	100.83	105.15	101.23	100.9	99.892	101.82	99.85	101.07	100.72	100.85	102.07	98.427	99.383	103.06	99.951	101.68	101.51	103.12	101.65	95.561	100.83	103.13	103.93	99.181	102.55	100.49	99.527	99.074	97.252	99.079	99.631	100.89	100.31	98.981	99.444	100.64	104.07
100.24	103.26	100.76	100.9	99.916	99.926	103.41	106.48	100.24	104.37	105.9	99.572	98.537	101.3	98.704	100.83	103.46	103.27	104.67	104.03	97.545	95.771	100.54	99.156	97.362	101.01	102.01	102.14	98.241	100.7	102.66	102.22	102.73	102.86	103.45	103.9	98.858	96.895	104.55	101.15	98.058	98.706	101.5	97.381	102.95	99.355	104.22	96.976	97.188	100.94
100.79	96.363	102.81	97.701	100.22	92.701	96.885	94.32	101.34	98.138	99.048	99.434	103.99	99.996	102.73	105.4	99.064	96.032	98.16	98.217	98.745	100.93	99.802	99.147	100.01	99.833	99.955	94.053	99.174	96.22	95.794	103.32	96.62	96.863	97.009	97.843	100.63	99.611	99.95	97.45	97.806	102.52	98.904	102.63	93.217	99.542	97.499	97.351	100.2	100.88
109.06	104.85	111.01	107.36	106.71	104.81	108.38	111.5	106.03	108.26	107.78	110.23	107.67	103.99	104.47	103.15	106.13	107.2	108.9	104.43	106.47	105.32	107.19	106.84	102.61	109.13	109.39	105.05	105.96	101.18	103.25	106.87	105.52	106.03	109.33	105.22	107.78	105.32	110.7	109.21	105.65	107.47	103.48	105.41	105.91	105.58	110.09	104.99	107.46	107.37
116.51	115.37	118.52	117.95	117.15	120.42	117.43	117.5	123.5	117.82	115.88	119.75	116.06	116.2	120.36	116.92	119.87	119.09	115.31	117.54	113.68	117.87	116.58	116.74	117.79	120.52	117.64	117.97	117.7	119.16	118.63	117.33	116.15	114.43	117.76	119.46	121.91	121.15	118.01	120.37	116.81	111.33	117.56	117.98	116.95	116.52	117.17	114.36	118.11	114.44
121.14	118.44	117.81	121.18	114.82	121.09	116.6	122.72	118.74	119.4	118.12	121.01	119.65	117.11	116.98	118.95	119.33	118.02	116.92	117.47	117.65	119.43	115.26	117.93	121.95	117.15	116.75	116.22	117.46	120.01	113.87	113.31	118.41	116.61	119.31	117.7	116	120.56	116.16	116.58	113.25	113.98	116.62	115.07	116.21	116.22	119.28	115.24	114.83	121.31
108.47	104.51	105.24	102.82	107.31	106.91	104.33	100.31	103.69	106.88	103.95	104	100.91	107.07	104.78	103.07	102.19	102.79	103.03	107.3	103.29	103.87	102.81	104.61	105.38	103.01	107.82	104.83	104.58	102.77	104.76	104.58	106.17	108.84	104.64	102.94	101.89	106.43	104.94	105.67	104.63	104.77	104.49	103.99	105.24	104.17	107.46	99.472	109.99	104.72
110.73	107.64	104.82	103.61	105.11	106.69	110.15	106.94	107.24	104.24	103.06	102.93	101.19	109.46	106.59	109.91	103.38	107.75	103.5	106.9	110.84	108.75	106.9	107.22	104.19	109.33	101.78	105.67	104.27	108.07	108.3	96.183	102.93	106.96	109.41	109.73	108.53	107	106.04	108.35	106.13	106.5	106.91	110.27	106.79	109.23	104.2	107.09	110.02	104.35
102.17	96.384	101.24	98.819	98.411	103.48	96.237	99.652	97.423	103.57	101.29	103.04	100.15	101.76	100.87	104.8	99.433	99.044	104.74	102.78	99.303	103.4	100.74	96.423	99.949	103.35	103.62	94.725	98.08	102.8	99.93	99.864	102.73	103.97	100.83	100.26	97.991	98.226	100.45	99.363	98.717	101.37	98.191	101.67	97.495	102.25	100.18	102.06	97.107	98.058
116.08	112	112.4	111.06	116.71	114.53	111.21	113.42	110.63	111.76	111.36	112.39	111.48	116.66	112.58	116.39	109.48	106.23	111.37	107.16	110.46	114.94	113.92	115.47	112.56	111.85	109.18	109.63	112.44	112.42	111.61	116.06	115.46	114.6	112.35	113.25	115.25	112.52	113.88	115.96	108.32	112.68	109.26	112.35	112.61	111.02	108.72	113.32	115.09	111.05
104.27	105.6	102.4	103.25	101.13	107.04	104.35	104.48	105.94	104.72	102.83	105.27	108.22	103.54	100.33	100.78	104.26	107.41	108.26	103.88	104.68	101.17	100.99	104.09	107.23	106.22	103.72	106.11	104.88	102.26	106.43	102.48	103.11	107.14	101.64	105.78	98.928	109.99	107.46	100.61	99.464	103.23	102.35	106.19	104.39	100.33	106.57	102.19	106.07	103.45
105.12	104.08	109.76	111.19	103.48	108.62	107.64	105.49	107.27	108.72	107.67	105.39	106.66	104.06	108.16	102.9	104.74	105.48	106.59	106.5	109.17	103.79	106.7	105.82	108.93	105.58	107.71	104.2	104.35	109.77	107.6	110.36	105.26	105.25	105.04	105.48	108.55	106.34	104.27	110.62	108.04	109.68	110.37	107.17	103.88	108.26	109.63	109.45	106.2	110.64
103.3	101.13	101.21	99.276	98.764	104.42	100.74	104.21	97.376	101.64	97.524	102.33	102.29	97.496	101.45	100.59	102.45	101.3	99.189	102.25	104.48	98.099	99.701	100.27	99.115	99.323	103.11	106.39	93.506	98.007	101.77	98.86	99.247	100.51	101.15	105.08	99.915	97.301	95.308	100.28	99.854	98.305	98.759	97.164	98.133	97.754	103.88	101.42	97.653	104.13
105.51	102.06	102.46	105.93	106.17	101.24	108.32	100.06	106.04	105.13	105	103.36	107.6	107.02	105.29	107.12	102.14	101.02	105.94	105.17	107.43	107.23	102.66	106.55	107.59	104.27	106.46	106.13	105.19	107.87	104.62	97.009	103.61	102.51	104.5	107.81	105.77	106.29	105.67	103.83	104.86	102.92	105.16	98.662	103.04	107.61	104.99	103.64	108.94	101.95
106.6	104.46	109.28	112.39	103.43	103.88	105.6	105.63	107.99	106.55	103.24	106.34	103.58	105.78	101.59	105.01	106.34	107.39	101.5	104.04	104.15	107.01	105.02	108.13	103.72	102.01	104.64	104.05	105.1	105.1	106.96	105.17	108.43	107.46	106.14	105.44	105	104.84	104.09	104.18	104.18	99.346	104.5	105.55	101.99	107.27	104.6	106.61	105.03	105.99
109.21	110.04	110.22	111.94	118.47	118	112.8	112.71	110.7	110.89	113.15	113.13	112.79	112.05	116.93	106.99	113.59	113.34	112.58	108.51	114.98	111.43	111.1	108.65	112.81	111.64	112.98	113.97	108.17	113.49	114.84	109.39	114.77	107.73	111.79	107.27	113.7	107.5	110.23	110.93	110.18	110.18	110.74	112.29	111.59	106.9	112.48	115.14	109.68	112.8
107.52	113.92	104.67	110.81	106.16	107.48	110.28	110.25	113.75	111.48	110.07	111.63	113.74	106.91	112.15	112.1	113.21	116.75	111.48	107.46	110.62	113.57	109.22	110.03	109.55	111.24	113.66	115.71	110.8	109.73	106.9	112.5	106.81	108.96	112.13	115.26	111.29	109.53	111.11	109.85	110.76	107.74	113.18	109.49	111.3	110.36	109.76	109.7	111.22	111.18
101.41	97.787	100.69	99.136	101.5	97.602	102.95	99.937	99.972	100.7	102.72	101.08	95.59	98.403	106.26	98.564	102.5	100.39	100.29	100.07	103.64	99.678	100.52	99.309	103.12	99.799	101.9	97.324	96.793	101.99	98.114	102.15	99.218	99.373	100.11	103.19	100.72	100.48	103.11	98.668	101.14	98.447	99.211	96.885	99.69	99.505	100.85	98.524	100.92	100.32
99.564	99.47	102	100.67	104.52	100.5	101.18	98.885	100.04	100.85	95.811	100.16	101.65	97.112	97.78	102.94	99.822	96.826	101.81	100.64	99.527	100.97	99.391	97.422	103.67	97.848	98.911	96.945	99.816	105.15	102.19	105.18	99.572	100.91	98.191	99.428	101.47	104	101.82	102.11	96.548	101.88	96.884	104.32	102.45	101.46	101.16	100.29	99.903	100.27
114.75	114.65	117.85	118.16	121.34	122.97	118.79	125.2	118.34	115.16	116.99	116.76	118.54	116.98	116.01	116.88	116.23	119.7	123.52	116.89	116.7	119.36	115.42	119.28	117.11	117.94	115.03	118.1	118.08	114.9	115.86	115.79	120.42	120.64	115.61	120.25	117.58	121.7	115.02	116.12	115.58	116.84	119.33	117.49	120.22	112.67	116.23	119.59	117.44	115.67
110.21	109.27	107.45	107.22	102.84	105.29	108.37	105.27	110.51	108.47	108.86	106.03	106.21	99.08	105.72	108.42	104.5	106.49	105.19	106.2	104.66	109.49	107.91	103.77	107.43	109.05	110.62	109.06	103.54	108.04	108.64	107.73	107.41	111.21	104.98	102.39	102.33	110.24	105.71	108.11	101.88	109.22	106.3	110.2	107.03	105.58	103.95	106.27	106.22	106.99
106.57	105.68	101.56	107.47	105.31	110.47	108.01	106.09	106.92	106.69	102.1	104.31	105.63	108.89	106.37	102.54	107.77	105.77	102.84	102.52	105.5	109.48	102.73	109.72	106.66	104.56	108.19	103.11	104.7	106.99	103.68	107.03	105.65	105.46	104.13	102.7	104.81	108.7	105.69	101.03	101.35	111.3	104.82	108.25	105.95	102.97	104.97	99.838	106.21	103.22
102.39	102.85	97.434	95.82	99.582	96.918	99.791	99.685	104.73	98.976	98.228	102.42	100.42	99.585	99.959	97.365	101.28	105.85	100.01	93.785	98.788	105.63	100.51	99.654	99.983	103.44	97.524	98.137	102.08	100.76	102.01	99.736	100.39	97.109	97.179	97.942	97.471	105.66	94.781	103.64	103.3	95.704	95.597	102.01	97.885	98.893	98.624	97.599	103.56	93.629
106.12	105.3	108.28	104.02	103.99	107.48	104.65	106.93	99.237	108.65	107.74	102.98	109.69	108.23	105.31	108.99	108.5	104.97	101.66	105.55	107.99	107.4	109.54	103.78	103.36	103.88	100.66	106.38	106.53	105.92	105.52	107.91	105.55	109.14	108.21	105.79	101.43	109.22	101.95	111.22	105.49	106.14	106.52	107.62	104.35	103.65	106.66	106.34	104.67	106.87
99.168	98.003	102.25	99.171	97.762	99.266	103.55	98.715	97.706	104.41	102.77	95.05	101.13	96.494	99.636	98.373	97.112	102.2	95.087	100.59	97.638	102.29	100.22	101.48	103.55	95.973	97.857	104.19	97.625	100.63	98.045	97.342	97.623	102.04	99.398	96.869	96.852	102.47	102.82	101.17	101.12	95.633	91.818	97.608	102.63	98.675	99.186	106.2	101.56	98.465
107.76	107.62	104.23	105.16	107.75	105.43	107.74	110.42	104.88	105.56	106.95	103.62	105.18	105.79	106.01	107.46	106.96	106.78	112.55	104.23	105.79	103.41	108.08	107.56	104.7	107.64	103.71	103.08	109.85	101.42	104.53	104.04	108.52	107.39	107.4	103.26	102.19	103.31	104.72	102.86	107.33	105.06	107.57	111.8	100.26	107.08	106.8	107.84	106.24	105.03
104.79	104.19	103.76	103.98	104.67	103.54	103.89	109.57	105.41	104.25	103.45	105.29	111.64	105.46	104.42	107.51	105.16	103.79	105.85	99.96	102.94	105.45	108.93	100.13	108.08	103.95	105.89	107.8	102.96	102.72	105.1	103.46	107.97	103.58	108.87	104.82	107.49	103.95	109.58	104.2	106.64	105.41	103.57	105.97	105.2	105.57	103.7	103.96	103.26	106.47
109.87	105.8	107.54	107.2	108.05	110.2	102.65	107.36	106.04	106.58	109.47	106.95	107.9	108.35	106.14	108.57	108.9	106.09	107.23	103.84	106.35	109.59	110.93	102.31	105.08	103.15	106.6	105.87	108.08	106.96	106.61	107.08	109.62	108.28	106.53	107.07	107.74	101.33	104.82	103.41	107.28	105.62	114.37	107.98	106.87	106.76	101.8	108.02	107.24	101.41
111.51	110.21	108.94	105.38	107.85	106.49	106.16	106.33	103.52	104.46	103.78	104.31	102.3	107.58	109.38	104.19	104.5	103.49	107.32	103.83	103.55	104	104.7	108.33	102.76	106.19	105.66	108.16	107.24	104.65	108.93	103.06	111.36	107.74	104.38	103.85	107.63	103.91	107.45	112.33	109.33	106.32	105.6	102.1	106.8	105.22	106.75	105.36	107.76	108.41
108.19	106.49	102.45	106.21	109.23	107.47	102.58	110.75	107.24	103.56	107.23	109.19	105.32	107.75	101.21	109.33	104.87	107.31	106.38	107.58	109.35	106.96	104.09	108.3	107.18	107.96	106.61	107.69	103.41	109.29	110.13	104.69	104.89	105.43	107.12	104.03	109.56	106.52	104.12	107.06	109.17	103.04	108.47	106.54	104.58	106.09	102.66	106.77	112.5	105.75
106.86	109.19	105.65	104.59	109.45	109.68	106.92	106.56	105.71	106.71	111.48	108.06	106.83	108.94	105.05	105.38	111.72	107.96	105.11	104.12	109.93	104.81	109.12	107.16	107.72	101.71	105.19	104.39	106.78	104.23	109.79	108.76	105.98	109.36	103.81	107.46	105.52	108.76	102.09	103.06	104.58	110.11	104.42	105.84	103.45	103.44	104.87	106.57	107.75	105.79
111.77	111.5	107.46	113.65	111.88	110.48	109.84	111.07	108.13	116.48	117.98	114.26	109.63	107.08	111.31	112.4	107.74	113.44	113.18	106.3	114.53	109.04	109.46	112.23	112.62	105.85	108.47	114.08	111.78	112.75	112.12	113.27	110.69	110.88	110.92	110.45	112.11	108.2	113.07	110.72	110.71	110.96	112.31	111.08	113.87	106.65	112.66	108.1	115.3	112.15
106.73	101.71	105.65	103.81	100.91	106.73	107.32	103.95	106.84	105.39	104.86	107.22	104.27	106.47	105.98	104.43	109.45	108.53	104.48	100.96	101.38	106.67	102.23	101.99	108.86	100.04	108.19	107.99	107.11	108.8	104.78	104	104.37	104.82	106.08	103.91	109.23	101.93	104.19	100.07	104.2	101.3	105.73	108.7	104.51	106.81	107.11	108.92	107.68	103.4
109.2	111.33	109.41	111.7	110.28	109.19	113.17	107.92	109.61	111.03	113.46	114.47	107.86	115.45	114.53	114.45	106.04	106.92	108.76	113.05	109.08	109.28	112.16	107.3	112.82	112.83	111.1	112.33	112.71	114.76	112.47	106.78	110.87	109.92	110.78	110.3	111.35	109.91	105.9	104.35	107.44	113.35	110.28	110.02	107.97	113.11	114.16	110.88	113.79	110.46
114.93	108.2	114.28	110.26	114.8	108.16	110.07	110.96	112.21	107.31	110.62	115.07	111.63	111.75	114.44	113.76	111.61	110.36	113.12	112.89	112.31	110.14	111.24	111.93	113.64	110.48	110.18	111.18	110.16	112.84	109.4	105.87	113.67	111.69	111.8	119.28	112.55	114.31	110.62	113.8	111.49	113.73	109.17	110.52	113.99	111.81	109.34	114.45	114.56	111.56
104.04	101.5	104.45	105.69	109.13	106.53	101.64	104.56	105.87	104.28	104.51	103.19	104.93	102.76	107.31	103.09	105	107.04	104.75	107.53	102.59	100.65	108.17	103.95	103.38	105.54	102.41	100.31	103.63	103.81	108.01	105.38	101.51	108.68	106.26	106.31	102.91	103.51	101.44	103.94	100.89	98.882	101.61	105.8	106.38	103.03	103.9	101.01	106.26	105.23
104.76	100.55	94.842	101.35	96.742	102.2	100.47	103.52	100.33	98.572	97.247	101.47	96.806	101.98	102.25	100.59	97.229	99.613	100.16	101.03	101.32	102.25	97.515	98.634	97.427	100.45	104.49	102.78	104.72	100.13	99.597	100.15	101.62	97.186	100.56	101.24	98.336	101.01	99.068	98.597	102.2	98.94	99.4	96.568	97.45	105.71	101.2	98.971	100.69	103.56
100.65	103.43	110.97	98.957	101.48	104.92	102.33	102.55	105	107.84	109.76	106.42	107.83	101.99	107.81	102.35	103.48	99.9	106.35	104.81	101.32	104.91	101.28	107.92	106.64	105.77	100.85	102.76	108.59	106.08	102.75	101.69	105.89	110.08	103.99	103.48	104.45	108.26	101.37	106	103.66	107.1	109.38	101.87	105.58	106.84	106.39	103.09	104.16	102.38
101.39	106.65	102.84	100.5	96.616	100.23	101.14	104.46	101.66	98.531	97.378	102.5	99.505	100.84	102.15	103.17	99.321	101.52	99.637	99.653	98.072	99.489	98.706	102.99	100.16	105.2	100.05	100.82	101.23	100.83	108.01	100.59	100.38	101.85	101.1	97.836	96.297	101.23	103.6	102.88	100.63	99.443	102.8	100.03	100.92	99.141	98.63	97.867	103.29	99.85
110.88	107.16	106.4	105.09	108.01	103.83	102.97	104.26	105.16	106.05	108.8	109.55	107.83	107.74	104.96	101.85	100.72	105.15	105.74	101.29	104.34	103.42	106.3	107.65	103.84	103.26	106.81	105.8	109.02	104.34	107.36	105.27	102.74	100.65	108.23	106.08	109.51	107.39	106.55	104.27	103.57	106.19	108.47	102.65	106.8	105.51	105.79	103.78	105.14	106.73
112.85	110.32	110.74	109.3	111.73	112.74	109.71	112.03	116.44	114.09	114.8	109.13	115.9	111.17	107.71	112.81	114.94	109.97	113.86	112.34	112.32	110.26	110.76	109.85	112.74	116.36	114.75	108.71	112.22	113.74	111.2	112.93	114.43	111.81	110.24	115.21	111.95	112.9	110.15	112.26	109.82	115.57	112.48	111.36	110.52	115	111.02	111.62	113.09	113.87
104.07	106.13	109	104.38	112.75	103.89	102.22	105.18	105.02	101.33	104.32	104.3	107.74	105.94	106.48	108.5	106.04	103.95	107.7	110.27	105.33	105.38	106.03	106.73	106.03	109.38	107.09	112.44	106.74	105.52	100.78	108.26	107.24	105.47	103.55	100.8	105.96	107.12	111.29	103.5	103.31	103.96	107.19	106.48	110.55	104.28	109.17	106.48	107.86	104.51
112.59	110.69	113.57	111.14	106.56	116.65	109.04	114.14	107.63	113.35	118.48	111.15	109.58	112.74	108.01	109.61	112.47	115.16	110.15	113.18	111.83	113.53	115.08	107.45	111.79	107.3	108.14	114.26	110.48	111.22	111.71	113.02	110.27	112.97	108.87	112.28	106.55	111.87	110.5	118.5	108.12	114.01	111.21	113.45	111.19	114.72	113.64	114.23	109.7	110.19
109.72	104.45	104.55	100.56	107.89	106.74	98.367	106.34	102.89	105.07	104.74	104.94	112.16	100.22	107.16	108.04	108.14	105.33	104.81	106.81	102.26	107.25	109.37	108.47	109.31	103.21	107.1	107.16	106.73	110.51	107.64	102.83	109.75	107.02	106.92	110	103.72	107.14	106.57	104.73	103.13	105.54	106.79	106.08	106.96	103.08	104.02	104.54	106.1	103.08
109.33	111.18	110.62	111.24	111.17	108.68	115.28	115.13	111.38	112.54	114.3	114.94	113.35	110.36	110.34	111.6	111.98	113.29	111.37	112.72	112.77	114.38	111.62	112.86	112.59	112.72	110.23	114.09	112.88	112.32	115.78	113.86	115.35	108.98	111.86	109.45	113.31	113.13	111.71	112.11	117.83	112.4	114.33	113.53	109.05	114.71	113.42	115.69	112.61	113.49
105.87	106.42	106.34	105.49	106.58	98.963	103.33	110.01	102.93	104.55	106.35	104.52	101.83	106.95	102.97	103.72	100.02	105.45	106.51	105.62	102.17	107.82	101.38	102.58	104.45	107.43	104.07	103.83	103.47	101.78	107.09	104.23	105.84	105.16	106.56	105.65	106.72	109.2	103.01	99.835	109.54	106.03	101.45	104.67	103.88	106.17	108.18	102.99	105.33	104
101.9	102.66	94.444	102.97	97.54	102.39	98.273	101.23	100.25	102.68	102.48	98.639	102.16	99.923	97.262	98.945	97.433	102.12	100.01	100.81	102.97	101.14	100.02	98.043	105.63	97.248	104.44	102.61	97.867	97.148	98.318	97.36	102.96	102.68	98.727	101.77	102.67	99.011	98.473	100.25	97.592	98.002	101.25	95.919	102.84	97.872	99.332	98.551	102.28	102.06
109.54	111.34	115.02	111.68	111.82	111.78	110.92	113.53	112.13	111.66	118	106.2	109.83	111.2	114.73	110.92	111.56	112.27	105.92	113.32	112.99	111.45	111.9	113.41	113.38	111.93	116.65	109.06	111.47	112.56	109.38	109	111.98	110.31	105.78	112.37	111.17	110.37	118.83	113.48	110.46	111.23	112.34	112.77	114.74	109.15	115.74	111.75	117.68	114.25
104.81	103.71	109.03	102.57	105.04	105.85	110.8	103.17	107.01	104.89	105.41	103.3	101.51	105.61	107.6	106.84	110.06	106.99	108.17	105.11	105.08	109.19	99.661	111.58	106.15	107.96	104.36	104.63	107.4	107.98	103.39	108.22	106.53	104.47	105.84	101.88	108.74	105.71	108.26	105.86	109.53	102.33	105.48	105.05	108.59	110.15	109.34	104.2	100.52	107.77
99.982	98.383	101.46	102.98	102.67	105.8	101.05	103.5	99.65	98.943	99.677	100.4	102.88	99.8	101.9	97.595	102.53	95.601	104.74	102.03	98.224	103	100.43	98.924	98.85	97.251	104.61	100.2	101.94	97.549	98.342	100.57	100.41	100.67	98.602	100.49	98.892	98.729	100.01	94.452	96.916	101.5	102.5	99.424	99.472	102.94	97.888	99.987	99.08	100.59
103.11	103.4	105.83	108.99	107.02	106.1	105.62	106.28	106.57	103.74	106.82	103.26	102.49	102.41	111.01	106.54	109.98	103.11	108.62	106.99	105.91	109.98	102.55	107.65	105.19	105.29	105.46	108.68	106.04	107.37	108.34	102.59	108.98	101.79	108.77	106.53	105.45	109.37	103.18	103.92	103.81	101.61	105.2	108.42	106.52	105.2	103.29	106.09	105.43	100.73
108.58	116.88	113.16	109.05	112.47	112.34	108.99	114.4	110.8	113.49	114.66	111.55	108.17	110.49	112.89	113.58	110.25	110.69	107.9	108.05	112.47	111	110.93	112.6	113.14	111.87	111.25	110.03	110.37	109.14	107.35	109.97	114.13	111.15	116.08	116.31	109.88	109.92	115.52	105.9	108.89	108.93	110.4	111.02	111.37	111.98	115.28	114.61	111.43	109.01
111.95	112.37	111.47	108.69	106.4	114.04	108.42	114.06	112.93	109.9	109.93	113.04	110.37	113.08	113.81	110.98	113.65	113.32	112.9	108.48	111.73	113.96	116.26	108.32	111.92	112.57	112.85	109.21	111.38	108.67	113.82	118.71	110.96	113.47	113.24	111.93	109.88	111.37	110.73	109.67	112.7	114.05	117.44	112.98	113.39	115.3	113.24	109.35	112.44	114.4
113.94	113.05	115.57	108.9	110.74	111.49	110.9	114.09	112.77	107.59	113.38	105.39	109.64	105.24	106.45	109.03	109.5	107.39	108.88	112.89	112.73	108.67	109.52	105.35	113.21	110.94	109.51	108.87	112.34	106.96	107.31	109.68	109.48	110.25	110.29	109.68	111.16	113.45	109.82	110.78	111.84	105.45	111.09	110.86	112.28	112.26	108.94	113.44	106.71	114.03
110.63	109.8	111.6	105.75	107.51	110.87	113.53	110.01	104.62	109.44	110.57	111.86	109.31	107.23	105.89	109.24	113.72	108.75	107.43	112.39	110.06	105.1	111.05	112.6	113.63	115.97	105.26	109.11	111.52	105.69	109.65	110.98	107.89	110.15	106.38	113.53	106.53	109.49	109.12	109.39	107.68	109.88	107.45	109.01	110.65	113.83	107.85	109.38	109.26	110.16
115.66	115.88	109.89	108.04	111.23	108.89	114.19	115.98	111.43	113.44	110.46	113.27	110.84	111.03	111.31	111.48	111.74	114.02	104.41	114.12	109.89	112.22	115.66	111.01	108.43	112.92	112.13	114.58	116.46	109.49	112.29	108.43	116.07	110.45	109.86	110.47	107.89	110.89	114.05	111.08	109.67	114.77	107.15	111.05	112.51	106.68	110.45	110.18	113.13	112.55
106.07	102.68	102.84	106.7	105.22	102.7	104.54	102.6	105.88	105.32	99.453	102.21	101.87	99.238	107.54	99.497	101.64	106.87	111.46	105.02	103.5	102.88	105.74	107.61	105.02	102.05	101.32	105.28	102.07	108	103.43	105.26	103.55	103.78	103.27	102.54	112.04	102.75	104.6	102.34	104.24	104.07	106.91	106.03	108.62	103.64	104.2	101.36	107.22	103.44
97.812	105.91	100.73	101.59	99.841	98.948	95.972	102.69	99.957	100.99	97.714	96.768	101.31	101.55	97.921	101.14	97.14	97.535	97.28	98.635	102.45	99.758	97.267	96.921	99.538	100.06	100.08	92.166	96.888	102.36	98.036	94.885	100.25	102.78	100.97	100.05	97.22	96.7	101.3	99.697	98.693	98.185	98.086	100.28	103.16	101.35	98.421	97.408	102.06	102.06
111.41	114.17	109.79	109.9	108.02	109.72	109.53	114.47	108.06	106.32	109.25	112.14	111.07	111.79	114.35	110.51	109.92	114	111.05	107.38	108.08	109.02	115.47	109.07	112.34	106.51	109.91	106.45	108.23	117.08	109.85	111.82	114.67	114.23	111.32	110.33	106.66	111.88	115.8	111.98	109.3	114.54	110.81	118.63	111.64	108.8	110.08	108.19	116.22	107.38
101.47	100.82	100.89	103.23	104.23	103.77	98.135	100.35	97.214	105.09	103.19	105.13	100.71	101.65	101.33	104.97	101.78	99.391	105.49	103.07	96.94	102.1	100.03	101.05	97.879	98.33	102.59	102.56	103.8	103.88	101.38	95.237	103.61	104.33	99.609	101.11	102.49	97.577	103.08	103.73	100.42	103.33	99.4	104.56	103.39	99.752	102.06	106.13	100.94	97.092
98.938	105.46	100.43	98.752	103.72	105.82	100.3	102.65	101.79	100.11	98.386	103.47	101.5	105	100.29	99.525	101.56	99.888	96.439	103.37	101.65	97.697	102.64	99.647	100.8	107.88	96.755	102.12	103.11	100.16	104.72	98.656	101.66	100.67	101.58	101.73	99.144	100.27	99.262	99.259	98.028	104.13	104.16	102.96	101.07	103.1	104.58	101.07	101.03	100.09
111.1	108.05	104.89	107.79	110.46	106.79	108.48	107.48	107.29	101.39	104.63	103.45	107.49	99.073	107.77	107.63	103.58	104.5	106.98	106.03	107.51	106.1	109.72	107.69	101	106.19	103.39	105.98	107.85	106.18	105.24	105.54	107.52	104.36	111.04	106.13	107.94	104.91	106.15	107.61	106.41	103.4	102.74	105.71	104.57	107.14	108.36	108.24	103.34	108.16
106.4	102.02	104.09	106.15	104.58	104.62	104.88	101.4	105.03	103.23	102.13	106.02	105.66	100.48	106.88	102.46	108.1	104.66	104.98	107.42	106.64	105.77	105.97	105.22	105.14	105.38	105.51	104.45	104.4	107.38	104.38	107.11	104.14	102.15	101.8	106.31	101.7	103.93	106.24	103.19	106.25	105.88	104.03	105.63	103.35	103.42	102.75	106.44	107.35	105.12
104.82	101.81	99.599	102.93	100.49	96.891	98.579	99.06	100.26	100.41	101.92	95.855	100.4	102.79	103.59	103.08	101.45	101.17	107.42	99.882	103.25	104.25	100.84	99.653	100.27	98.439	102.99	98.702	102.27	103.39	101.91	100.23	102.85	101.17	104.15	105.34	94.432	101.51	99.491	99.656	102.13	101.62	100.59	102.37	103.1	100.01	106.53	101.47	100.42	101.36
111.02	105.33	105.98	105.7	101.95	103.68	104.47	102.66	106.29	103.63	102.81	105.53	105.01	106.14	109.09	105.14	105.65	103.24	109.01	105.57	102.52	105.75	100.74	103.85	104.33	105.21	109.71	106.05	110.04	104.17	107.12	101.52	102.5	104.98	101.72	105.99	105.5	107.2	107.61	107.49	104.41	103.4	104.82	106.26	105.18	106.66	108.1	107.66	102.23	105.53
102.05	98.509	101.25	96.712	99.254	99.444	100.08	99.784	100.85	96.918	98.478	94.503	103.19	98.454	97.045	100.69	98.085	95.508	100.33	95.917	94.877	99.228	102.97	96.429	99.066	101.91	103.48	103.36	98.214	102.01	94.521	102.79	100.51	98.939	95.224	101.64	101.46	98.951	101.39	99.431	97.091	101.38	102.58	98.551	102.64	100.56	101.53	95.836	99.304	103.51
97.507	101.41	97.735	104.34	100.29	99.657	102.93	100.67	100.85	100.45	100.91	99.539	99.57	103.23	100.91	96.598	102.12	97.339	97.42	101.27	101.18	97.885	96.992	100.83	95.452	97.518	98.39	101.38	96.314	102.97	103.07	102.46	98.406	98.244	100.06	99.95	100.53	100.84	103.93	101.82	102.4	98.209	102.68	95.744	101.36	99.268	100.87	97.899	101.7	101.08
102.96	102.58	99.979	104.03	97.252	102.49	99.565	103.83	102.19	105.53	102.35	98.75	102.5	101.48	101.86	101.67	101.14	104.27	98.939	101.47	101.25	103.19	100.93	99.895	100.2	97.772	98.265	100.62	102.78	98.278	102.24	103.02	102.09	103.51	101.16	97.63	100.03	100.26	99.487	98.237	102.33	97.419	96.75	98.281	102.8	100.79	101.77	103.89	100.34	98.421
118.12	112.9	119.16	117.34	112.03	116.05	119.16	119.05	117.19	121.83	114.29	118.61	118.96	120.67	116.56	114.35	114.82	118.8	114.11	119.93	115.45	119.05	118.7	118.04	119.56	120.97	113.85	119.32	115.7	122.67	118.09	115	117.18	114.22	112.98	114.29	115.95	117.5	117.96	117.49	117.9	118.4	117.64	115.35	118.8	116.7	117.46	120.7	118.62	115.2
109.76	102.67	106.39	104.54	104.33	102.58	107.76	106.01	103.82	103.29	106.11	107.97	106.76	105.56	106.5	107.17	101.09	107.19	103.37	104.05	106.5	100.84	106.08	108.71	110.75	108.55	101.69	105.93	104.9	108.37	102.07	103.73	100.45	105.76	100.76	108.63	106.21	103.49	103.56	106.64	104.83	104.88	107.01	105.77	106.26	104.26	100.72	106.53	106.4	106.71
111.86	109.44	110.03	110.93	113.88	110.15	109.64	109.92	117.31	110.35	109.01	109.95	113.43	111.83	110.22	114.3	108.09	108.56	108.55	111.01	111.31	115.81	113.09	110.95	116.19	112.44	110.7	113.49	110.59	111.04	107.92	110.58	108.7	112.56	111.03	114.38	119.15	109.24	113.01	114.9	113.21	114.78	113.2	110.37	110.65	114.23	109.74	113	111.65	111.7
116.14	124.86	119.19	121.15	116.08	116.31	121.32	117.48	116.98	116.53	114.74	118.87	120.5	115.83	117.43	118.79	121.12	113.81	117.56	119.93	120.2	119.11	118.04	114.61	118.45	113.66	115.56	113.65	118.8	116.05	119.52	111.98	118.18	122.5	117.54	116.88	117.71	112.88	119.17	118.38	112.62	116.72	118.7	118.44	114.51	120	114.41	116.24	113.81	116.91
100.2	101.91	101.82	108.63	104.76	100.22	107.58	105.22	104.44	101.41	105.48	106.96	105.58	105.73	99.792	100.28	102.84	106.06	98.358	108.15	104.71	98.128	102.85	108.94	104.2	103.33	107.95	103.02	105.2	101.29	104.27	105.95	108.35	109.49	107.19	101.11	103.89	100.19	108.53	104.89	105.24	99.129	107.9	107.51	106.33	103.25	106.6	104.84	106.58	103.04
106.7	104.38	108.83	109.36	110.84	108.55	106.36	110.43	106.28	105.7	106.45	104.81	104.8	106.46	106.81	102.2	102.43	110.81	108.14	104.87	106.73	107.17	108.87	107.8	105.34	106.11	110.44	103.67	101.06	105.76	106.5	105.61	104.6	105.87	106.6	110.12	109.81	108.99	105.42	110.28	104.93	105.35	108.47	107.57	108.03	103.58	104.85	107.11	103.2	112.01
105.52	104.78	105.46	100.43	104.28	106.76	108.37	105.51	104.66	103.18	104.21	99.084	105.17	102.4	106.09	102.98	108.09	105.19	105.45	106.46	101.52	109.33	106.18	105.17	109.03	105.85	104.64	101.8	101.23	106.95	108.08	103.49	105.93	101.95	104.49	105.19	105.71	106.32	106.25	105.27	105.09	102.91	103.43	106.94	106.78	102.85	105.83	105.14	103.08	104.85
109.41	102.04	110.04	105.91	107.35	107.4	106.53	106.16	107.63	106.78	107.6	105.99	105.71	101.39	101.81	101.33	105.42	107.35	105.41	102.27	107.59	102.67	110.15	104.43	105.86	104.64	106.51	103.98	101.3	107.28	104.45	106.88	103.38	103.81	104.18	101.28	101.89	106.29	106.02	98.818	106.94	104.36	105.89	101.76	110.33	103.62	106.41	102.97	102.18	109.7
102.73	107.44	104.97	106.3	104.27	104.07	104.71	105.62	101.23	101.81	102.08	103.12	105.88	105.91	103.61	102.73	102.45	100.7	105.24	103.8	104.26	97.998	102.51	106.15	103.5	106.31	106	100.32	100.29	104.94	108.64	104.42	106.04	107.87	103.95	103.68	99.872	103.92	99.147	103.22	100.95	106.99	104.72	103.8	102.33	104.72	104.95	105.59	107.12	107.27
111.09	114.01	110.55	109.7	109.53	113.2	113.08	110.69	107.48	110.38	104.45	116.85	110.41	112.24	105.2	113.33	112.26	110.27	110.35	108.9	113.48	105.77	113.65	113.39	108.38	111.52	113.91	108.72	104.99	112.75	111.42	107.93	111.82	109.31	110.02	110.25	110.74	111.75	112.45	111.35	112.67	109.9	112.35	110.37	112.99	114.55	112.57	111.46	107.56	113.53
106.25	103.23	104.24	102.32	106.66	106.51	105.13	110.04	104.06	103.71	105.8	109.87	102.72	103.99	102.5	106.36	108.79	107.93	104.05	102.37	99.933	107.18	101.23	106.8	109.08	103.5	102.94	106.6	101.07	106.43	103.61	106.12	95.947	103.02	105.08	102.44	103.62	98.884	102.83	105.72	108.43	102.47	103.17	101.96	105.6	99.474	102.58	104.01	106.02	104.05
103.47	106.72	101.66	104.88	99.941	104.37	98.676	103.27	102.15	98.575	105.9	103.93	100.17	101.24	106.05	98.442	105.9	104.01	105.57	106.58	107.56	104.64	103.5	106.94	104.66	100.06	106.94	107.56	109.97	107.02	106.02	105.63	108.86	106.36	106.03	107.12	108.37	102.53	97.987	110.02	102.47	105.33	103.6	108.21	102.31	104.34	105.97	103.08	105.15	106.93
101.22	106.81	106.2	107.43	105.74	103.06	104.64	102.82	103.97	105.12	107.09	100.46	102.86	104.42	99.079	106.35	103.99	106.49	102.52	104.24	104.46	105.09	106.64	102.69	99.05	104.31	99.535	103.2	108.91	104.35	105.97	101.91	104.03	102.69	105.22	99.643	102.38	102.65	105.05	105.26	105.83	105.25	103.16	102.29	99.674	103.49	101.08	107.01	105.47	104.26
104.21	104.33	104.55	103.9	104.69	103.25	106.53	102.04	108.73	102.79	107.79	102.45	107.06	103.07	100.32	102.54	102	106.34	106.03	102.48	104.74	103.21	103.53	105.07	102.9	105.93	102.22	107.93	101.82	105.5	106.61	102.85	102.37	106.05	107.14	108.15	106.23	106.86	97.666	104.12	100.62	106.83	108.28	102.1	101.25	102.77	107.39	100.17	103.45	104.69
105.64	104.6	105.15	102.47	107.51	107.58	103.52	104.37	106.81	103.99	107.11	110.01	107.69	101.84	106.41	106.05	106.13	103.49	105.76	104.09	101.11	105.15	104.18	104.16	106.67	106.13	104.45	103.91	103.71	101.13	103.71	108.48	104.66	111.27	107.81	108.5	108.99	110.33	105.25	101.84	107.99	102.93	107.31	103.04	103.12	104.69	106.83	105.5	104.19	107.76
105.47	104.39	101.66	110.69	107.44	106.28	104.27	109.58	105.48	110.13	105.8	105.88	104.14	105.89	105.17	109.17	107.04	105.47	106.02	110.24	105.44	104.58	109.3	104.64	106.22	107.27	108.16	105.03	105.54	106.26	108.89	107.31	109.14	107.69	109.63	105.94	108.61	102.56	105.06	109.57	107.41	106.62	107.35	105.43	108.61	106.96	104.68	106.69	107.51	107.25
105.46	108.94	106.62	105.25	104.59	106.44	102.22	106.68	109.5	106.69	109.78	108.54	108.85	103.84	104.79	108.34	107.49	103.48	109.64	105.75	111.08	106.32	104.77	109.28	105.86	103.09	112.29	107.73	106.93	109.99	102.47	106.04	107.2	102.53	102.92	104.06	106.46	106.85	109.27	106.68	103.35	103.88	103.19	111.31	104.89	108.55	103.18	108.75	110.9	108.19
103.57	101.64	104.51	105.83	104.65	103.14	110.56	107	108.85	106.98	106.76	107.82	106.62	103.43	103.62	107.1	102.21	108.08	103.19	102.02	106.93	98.767	105.16	103.36	103.73	103.55	105.53	106.14	108.15	105.44	106.33	104.92	102.84	105.38	106	107.69	105.78	106.13	104.66	111.39	104.12	105.21	107.62	106.02	107.56	104.94	108.49	112.97	105.27	104.15
110.55	113.76	109.69	107.69	108.57	104.54	109.9	111.11	108.04	110.91	110.95	111.34	111.21	111.44	111.36	113.59	111.34	114.48	113.32	112.2	114.25	111.89	111.45	112.46	113.11	112.32	111.06	111.27	108.49	109.4	110.35	111.53	100.27	112.92	113.87	107.8	106.26	104.84	110.89	111.05	110.32	107.84	110.1	114.23	111.11	107.18	111.04	110.93	110.89	108.31
117.92	113.81	114.84	113.86	116.13	112.49	115.25	115.35	114.05	118.26	114.44	116.33	115.92	119.94	113.61	112.88	119.57	116.91	116.07	116.61	117.58	118.28	114.25	112.25	115.34	120.78	113.48	116.53	117.73	116.95	117.68	119.56	119.17	116.55	111.51	115.97	111.81	120.99	118.32	120.58	116	114.3	116.91	116.74	115.92	115.09	120.74	118.11	116.89	113.4
104.54	105.1	111.76	107.85	104.69	103.99	107.99	107.82	108.08	109.51	106.86	108.07	107.83	104.09	109.4	102.24	106.58	107.87	111.36	106.09	106.7	109.25	110.17	110.31	103.73	108.53	111.85	107.17	104.91	107.97	108.55	110.28	110.2	105.58	110.12	103.81	109.03	108.62	107.34	109.76	104.76	104.78	104.65	103.84	105.01	105.84	108.48	111.08	105.59	104.92
104.16	110.86	108.03	111.63	114.4	110.33	112.15	111.61	112.91	111.91	108.11	106.62	110.46	113.17	112.92	114.57	110.69	110.67	105.62	106.72	112.05	110.76	112.65	112.51	111.63	110.5	110.75	111.39	113.31	111.66	109.06	111.89	112.83	108.23	116.51	113.32	113.16	109.4	107.89	110.16	113.2	107.49	111.78	104.89	112.71	114.33	109.86	114.69	113.11	107.28
108.23	106.17	104.52	108.32	108.54	108.81	104.74	112.13	106.46	109.86	106.18	104.93	110.42	106.44	102.79	106.71	107.54	107.04	105.75	107.28	103.44	104.7	103.32	105.4	106.81	105.09	108.99	109.39	109.87	107.31	110.99	104.93	104.63	111.78	107.91	105.52	109.09	108.45	107.68	109.28	108.51	109.1	109.29	109.21	102.64	111.58	105.07	104.34	109.63	104.13
115.63	113.01	114.92	110.12	112.83	116.07	111.14	111.92	111.92	114.6	109.91	115.23	109.4	115.99	112.7	111.59	111.08	113.24	113.89	110.74	115.62	115.22	112.43	113.39	112.32	108.26	105.74	116.33	115.35	113.69	118.15	110.37	111.35	112.01	112.78	111.45	111.55	112.32	113.4	110.79	110.01	112.45	114.01	115.01	113.53	115.28	114.85	113.11	108.36	112.11
106.21	107.6	104.26	107.21	108.22	104.94	104.47	107.99	104.72	105.83	105.25	104.34	104.28	109.29	106.62	103.04	108.23	107.63	107.13	105.64	111.16	102.7	104.51	104.91	105.14	105.36	104.03	105.78	109.58	106.2	107.57	110.17	102.62	105.3	102.01	108.86	106.44	106.75	105	102.75	100.64	103.08	103.08	104.1	102.33	101.92	105.17	107.92	106.21	102.69
111.79	112.44	102.35	109.68	107.5	109.5	101.24	107.6	108.6	104.91	104.92	107.63	105.47	103.16	106.19	102.35	108.41	105.5	104.62	104.69	106.91	103.51	106.37	111.54	107.81	106.2	106.31	106.21	105.95	106.86	104.98	106.48	105.89	104.42	109.3	105.39	105.6	102.09	104.69	105.99	102.23	108.22	102.84	105.03	105.68	106.33	105.5	103.02	108.38	105.64
97.715	103.92	98.591	98.585	102.29	98.615	99.489	98.576	95.805	99.812	97.584	100.54	100.15	98.003	98.112	97.773	99.033	102.63	97.361	96.912	98.77	102.72	103.53	98.114	101.95	97.832	96.707	103.2	97.513	101.57	97.879	104.36	101.39	97.673	97.464	100.16	99.336	98.85	103.22	96.938	102.16	99.925	102.31	100.2	104.48	99.74	96.954	97.676	100.43	102.53
102.32	101.24	100.71	97.156	97.54	99.462	100.69	101.88	100.5	98.534	98.713	101.63	100.64	103.29	96.033	99.168	101.58	101.41	103.36	96.86	96.915	102.4	103.15	98.712	99.013	99.279	102.6	94.718	101.91	100.69	104.84	104.61	98.393	99.046	96.888	96.28	102.89	98.438	103.07	98.315	100.88	96.769	102.21	99.094	103.68	102.61	100.05	97.114	95.916	100.47
104.01	104.99	104.99	104.88	104.04	105.3	103.83	103.77	101.44	106.33	108.4	106.91	108.53	104.68	108.95	102.86	102.65	100.92	104.65	101.92	106.59	107.78	107.68	107.54	99.37	102.46	102.44	106.12	100.92	107.93	102.78	105.6	100.13	105.52	104.99	102.58	100.75	104.13	107.76	103.01	105.88	104.98	104.14	102.69	102.05	103.85	103.59	108.19	108.95	100.14
98.727	98.696	97.932	99.112	98.46	98.556	99.273	102.89	96.036	96.79	98.056	105.46	92.125	96.012	95.314	97.182	98.625	98.455	97.218	99.223	96.885	100.77	96.648	101.12	99.333	100.73	101	104.81	95.847	98.871	104.21	99.271	96.687	100.54	98.207	101.15	98.773	96.361	96.775	100.76	100.72	100.49	96.156	96.909	96.748	95.365	96.644	100.97	97.332	101.55
102.98	101.39	100.33	102.59	101.46	98.883	93.69	99.485	94.367	99.361	97.741	100.65	97.946	100.42	96.385	104.39	98.713	94.656	97.5	98.307	97.916	104.84	97.714	101	101.19	99.417	101.73	104.98	102.39	98.125	94.204	99.512	97.791	102.46	98.423	97.359	102.88	99.439	99.352	98.877	97.417	101.57	96.571	94.825	99.567	100.12	99.628	98.065	101.6	96.74
103.94	106.55	113.11	109.91	106.43	105.79	110.99	105.3	108.05	105.6	109.14	105.53	106.33	103.05	108.01	104.57	109.24	109.11	107.47	103.98	110.81	100.78	106.48	104.7	109.05	103.68	104.96	105.28	103.96	107.96	107.5	105.27	106.05	104.53	104.26	106.93	107.29	103.04	107.4	106.9	106.49	107.75	106.05	105.17	104.71	104.16	103.6	107.88	104.87	99.395
109.74	101.88	106.33	107.74	107.35	102.77	103.22	103.02	105.08	103.74	105.42	108.75	103.96	106.02	103.89	105.63	106.66	101.74	110.41	108.09	103.08	106.2	104.16	108.38	109.66	106.37	108.13	104.14	109.15	103.15	109.23	105.36	105.43	107.71	107.36	106.11	103.72	105.59	105.84	102.35	105.55	106.32	105.93	106.17	105.94	105.07	109.19	105.25	107.62	108.2
104.11	107.83	106.77	109.5	108.82	103.34	106.45	104.78	106.37	104.67	107.43	103.37	105.19	107.47	109.77	108.75	101.13	107.51	108.6	104.9	102.5	104.96	104.47	106.1	103.14	105.73	104.62	106.91	105.49	107.49	102.43	112.28	111.65	102.33	104.58	109.39	109.15	109.03	103.2	102.34	106.63	107.13	107.61	105.34	105.73	106.44	105.66	105.1	105.77	109.1
100.1	101.28	101.09	100.43	101.86	103.32	96.081	101.07	101.24	102.18	99.923	100.19	100.41	101.03	104.45	99.142	102.34	99.076	99.286	102.47	99.358	100.82	102.58	100.89	100.83	97.381	105.1	100.42	101.19	97.517	101.49	95.854	101.08	104.28	100.13	101.3	103.42	105.49	100.9	100.79	101.72	100.28	98.916	94.319	98.528	104.65	98.946	97.254	99.325	102.76
106.27	100.72	98.704	106.89	102.21	109.03	103.01	103.77	103.91	103.53	104.75	99.128	99.86	103.34	105.26	103.14	105.07	104.15	105.17	109.72	103.31	100.79	108.6	104.5	103.88	102.22	101.46	102.56	104.74	103.83	103.53	104.79	105.14	103.83	100.87	107.31	103.35	105.19	101.9	105.31	105.27	104.9	104.35	103.36	100.77	103.11	103.39	104.11	103.76	106.72
102.05	101.43	110.34	104.36	104	105.18	101.72	101.48	104.69	103.17	105.25	107.21	99.97	107.32	102.95	106.76	104.92	102.71	104.66	106.58	109.22	106.27	103.34	96.741	105.69	106.36	103.89	103.23	106.42	106.69	106.98	103.33	109.68	108.11	105.03	104.93	104.74	109.05	106.68	106.63	104.99	104.54	105.73	104.82	102.27	100.72	108.26	105.95	106.98	105.13
106.55	104.98	103.83	106.77	103.57	107.21	103.25	103.73	103.13	111.43	103.5	103.52	105.03	105.07	108.91	110.41	101.42	103.74	107.31	104.94	105.27	106.67	107.47	102.67	103.32	107.33	106	107.69	104.82	102.93	108.33	110.07	106.65	111	100.65	106.09	110	106.28	108.86	107.35	106.48	102.74	104.29	105.68	109.32	106.26	106.71	109.24	111.13	104.92
95.426	97.951	104.29	101.81	103.44	103.99	100.86	102.77	103.86	103.88	96.092	102	103.01	98.298	100.51	104.4	102.07	98.553	98.773	104.68	98.1	104.07	98.85	105.2	103.04	102.9	101.98	101.64	101.56	97.991	103.02	99.195	98.952	99.581	100.96	100.91	101.8	102.48	106.08	103.7	98.238	102.01	102.67	103.31	100.25	100.6	95.003	98.473	101.31	97.097
107.97	102.76	104.31	109.19	109.97	104.13	105.77	111.08	106.84	107.18	101.75	111.37	102.12	102.33	109.81	105	105	104.87	104.78	106.69	103.07	103.6	108.38	105.52	107.16	104.58	107.15	105.24	108.45	105.19	101.44	105.04	106.03	111.61	105.06	107.56	104.98	108.74	110.91	108.98	107.56	109.72	106.75	104.84	109.62	105.94	107.82	104.89	109.09	105.82
110.28	115.74	110.48	110.35	111.13	111.41	111.5	116.13	107.74	107.65	110.25	107.84	108.8	113.01	113.2	110.99	109.56	111.47	109.56	108.8	112.3	108.84	111.25	105.79	108.12	114.19	109.22	115.86	115	109.61	108.16	111.09	113.76	113.61	109.8	111.24	112.55	112.83	112.97	114.96	109.04	110.31	107.04	111.14	108.81	113.27	112.96	111.89	111.89	110.17
103.56	104.57	102.61	107.74	108.75	104.32	107.37	104.23	105.83	102.83	104.49	105.81	107.17	107.5	107.42	101.45	109.67	105.19	109.1	105.51	106.68	108.99	105.46	104.45	107.99	108.31	104.38	106.56	106.25	106.68	109.02	107.47	102.74	101.31	107.07	102.84	105.64	106.54	105.38	107.5	104.72	104.06	102.45	105.26	109.59	110.43	106.14	106.08	107.33	106.21
114.12	117.5	114.74	117.61	115.78	116.5	114.11	120.44	113.82	118.14	118.21	116.13	111.71	114.05	113.16	113.59	116.11	118.61	118.99	117.55	116.82	118.88	120.35	113.43	113.1	113.48	116.71	110.6	113.44	112.81	120.39	112.98	112.45	117.69	115.45	118.59	118.02	115.75	118.93	120.91	116.66	115.85	114.79	119.02	115.89	119.34	113.22	113.07	115.55	114.25
103.02	100.17	100.25	109.13	105.59	106.91	101.37	102.59	105.93	103.33	104.58	107.61	105.16	102.61	104.76	102.42	102.96	100.83	100.63	102.63	106.56	105.11	106.67	106.61	101.38	105.55	100.77	105.63	105.3	100.59	105.29	106.14	104.48	105.04	107.85	106.16	105.79	105.46	105.83	102.13	101.55	102.63	99.643	100.52	103.39	98.114	104.12	103.52	105.72	109.15
107.58	104.74	110.19	110.11	105.87	106.59	106.35	108.16	106.21	108.34	104.82	102.83	102.04	107.13	107.55	109.72	107.61	105.04	108.08	107.37	103.09	107.85	109.49	106.36	102.67	109.15	106.04	103.41	104.65	105.98	107.49	101.59	104.72	104.98	108.03	107.06	104.71	105.49	107.4	106.67	106.66	108.69	109.82	106.87	109.1	107.6	106.13	105.33	107.57	103.59
104.03	101.6	108.88	102.45	107.46	110.16	107.57	103.46	108.11	104.6	105.61	102.93	106.37	104.44	104.42	103.86	102.65	104.75	108.07	103.76	105.74	109.31	108.43	103.39	106.27	106.35	107.71	110.11	104.95	108.05	107.52	102.05	105.42	107.65	106.53	103.37	105.38	107.36	106.93	106.88	104.37	103.33	106.82	105.9	108.47	105.16	107.16	104.04	102.43	108.01
106.1	102.13	104.96	105.24	107.54	99.126	105.25	98.943	107.75	105.12	107.18	104.68	105.88	101.5	105.68	106.63	107.2	103.88	107.71	104.33	103.02	104.44	101.17	106.1	103.75	105.27	101.52	101.06	103.83	106.77	99.301	102.46	100.02	105.26	104.1	106.54	105.94	102.57	102.15	106.22	104.2	107.77	97.913	107.95	106.01	102.97	109.44	107	107.92	103.12
106.56	110.96	109.04	109.55	112.22	112.35	115.28	115.46	110	109.25	113.78	110.55	108.57	110.71	109.7	113.05	111.02	110.7	112.4	111.34	112.52	112.04	113.28	110.32	112.51	109.9	110.05	108.46	110	113.06	111.6	113.6	112.35	108.66	112.68	110.08	115.61	108.98	110.67	114.75	111.86	109.18	113.17	114.7	105.45	107.76	109.39	111.99	112.03	103.98
113.65	107.79	107.5	105.76	110.32	114.37	113.11	108.87	111.4	113.44	109.21	112.56	112.06	112.5	108.99	112.47	107.93	110.98	112.06	111.84	114.53	113.53	110.63	111.85	110.69	112.53	113.35	113.09	114.55	110.29	108.26	117.88	113.07	107.64	110.3	109.72	112.62	113.96	115.55	110.55	109.81	112.16	114.72	112.91	109.57	111.47	111.76	113.34	110.08	112.35
106.3	103.38	103.38	104.79	110.34	106.8	106.63	107.17	109	104.53	108.1	102.46	103.78	105.2	106.7	106.25	106.24	104.56	109.42	104.06	103.56	104.46	109.35	106.6	105.67	104.7	105.24	102.82	104.76	109.03	98.511	103.84	107.78	110.18	102.86	106.25	104.45	109.15	109.87	105.64	107.05	106.27	105.87	103.91	104.87	107.74	103.7	105.83	103.81	101.03
108.71	112.9	114.28	111.37	116.31	108.54	116.3	111.58	112.5	111.87	109.85	109.92	110.3	114.64	111.63	112.24	116.17	112.42	109.03	113.56	108.65	113.86	109.54	116.05	111.23	117.26	117.96	116.74	117.54	108.57	111.53	114.63	113.3	111.36	110.98	112.59	113.73	114.57	111.21	112.11	113.32	115.42	114.44	110.98	113.43	110.93	112.33	113.04	111.42	112.84
107.49	108.7	101.65	107.16	103.08	111.52	104.34	105.57	107.1	106.09	109.13	104.33	107.7	111.84	109.37	108.76	103.78	106.76	107.57	104.14	104	103.59	107.42	106.89	105.03	106.66	103.08	107.65	109.01	109.27	103.17	110.21	101.89	108.95	104.15	106.29	109.43	105.64	105.1	108.22	109.22	107.88	104.15	108.76	108.08	108.45	105.93	106.42	105.34	107.02
113.94	113.48	112.38	114.13	108.28	108.86	110.43	105.31	110.95	114.19	110.31	113.61	107.48	110.04	116.87	106.11	110.33	116.15	108.66	110.81	110.83	112.74	114.07	109.83	109.93	115.64	109.89	112.54	113.62	114.5	108.99	109	109.73	108.32	113.75	107.02	107.38	110.84	110.55	117.45	111.72	109.35	111.33	114.51	113.4	106.39	114.85	111.63	111.87	112.9
106.1	108.28	105.62	104.81	109.55	104.61	100.07	103.65	106.28	108.12	105.84	106.54	103.34	106.28	106.59	105.92	105.46	107.56	105.97	103.58	104.09	105.98	109.4	107.5	100.89	103.88	105.25	107.51	104.46	108.29	107.48	103.29	103.23	104.72	106.38	107.4	104.77	107.79	111.18	108.05	105.51	105.46	106.2	108.02	105.49	103.51	106.75	106.84	106.81	107.68
111.63	108.27	111.3	110.32	114.74	108.66	112.9	112.77	114.19	113.42	108.5	112.29	112.56	114.68	113.19	115.02	113.25	108.97	108.3	110.81	110.93	109.64	111.42	111.17	111.92	112.65	113.7	115.31	110.75	111.25	111.46	114.89	109.58	114.94	112.88	115.03	113.52	113.14	114.57	112.74	111.51	112.52	113.93	108.48	115.62	109.91	111.67	112.75	111.06	113.13
107.97	108.3	111.33	104.31	109.93	115.36	109.19	112.82	112.44	112.89	111.13	113.36	109.69	108.85	110.43	114.51	113.52	114.76	115.53	110.56	115.38	111.17	113.39	111.67	112.21	116.8	113.45	110.52	113.97	113.84	107.25	108.63	109.98	113.47	114.5	109.84	112.93	113.6	113.25	107.5	110.87	113.9	107.4	110.59	112.52	112.28	111.95	107	108.67	111.37
109.54	105.41	103.58	107.66	108.15	105.77	107.18	103.31	109.21	102.56	110.7	103.96	108.73	105.11	102.76	104.14	108.69	107.23	106.7	100.83	105.83	107.93	106.15	107.98	106.34	108.64	105.49	108.54	105.16	106.39	103.36	103.89	105.61	107.83	105.94	105.73	100.77	108.95	107.05	105.24	102.08	104.57	107.61	106.26	100.06	102.59	104.37	107.82	103.92	106.31
103.13	112.89	109.68	104.95	103.81	104.55	106.59	103.55	106.56	107.08	103.84	112.9	100.09	103.06	107.37	98.197	106.17	102.23	104.55	105.01	103.89	107.78	104.72	105.08	105.1	104.27	103.39	105.7	105.59	104.44	108.95	105.24	106.82	103.67	103.97	107.37	105.46	106.52	108.87	107.49	106.81	107.84	105.39	108.38	104.33	101.21	108.09	106.52	105.18	105.79
116.93	111.88	116.94	116.48	115.7	115.66	119.24	115.15	114.94	116.92	113.39	118.43	116.45	116.7	113.21	118.27	115.71	113.12	113.39	117.08	111.52	119.9	113.65	116.94	117.35	114.84	114.09	115	119.36	116.06	117.16	115.45	114.59	113.14	112	116.01	117.91	119.91	113.75	111.86	115.89	116.76	114.18	117.58	115.23	115.73	120.02	111.37	118.34	111.21
103.65	109.65	106.24	107.03	108.74	105.47	105.25	103.29	101.9	104.98	106.49	107.17	105.92	104.58	109.02	103.04	101.08	106.37	110.61	106.88	106.25	105.86	105.51	104.72	104.25	104.25	109.48	111.46	103.73	108.38	107.09	109.86	106.87	103.31	110.49	108.38	103.52	109.52	104.06	105.75	105.78	108.55	101.89	109.49	106.26	103.12	100.7	101.46	107.46	109.09
104.84	103.81	104.58	107.44	108.06	108.12	107.26	110.96	101.5	111.17	109.04	105.89	105.24	105.51	103.27	104.18	110.21	105.96	102.69	101.81	105.95	102.03	105.61	112.02	101.55	105.84	102.08	105.41	106.21	100.31	108.13	105.18	106.53	106.59	103.71	104.15	103.1	106.85	105.59	108.6	106.9	109.16	105.91	106.52	104.37	110.42	105.29	105.13	105.07	105.86
103.59	109.73	107.41	109.38	104.61	106.24	106.5	104.72	103.4	105.01	108.87	104.29	103.85	108.07	105.71	107.33	109.8	109.47	104.07	103.93	104.9	109.66	104.64	106.13	107.83	101.75	103.11	101.63	105.66	104.66	106.89	108.16	106.62	106.29	109.37	108.77	109.78	104.72	104.08	107.13	103.6	105.03	102.26	103.86	107.24	105.51	107.6	105.93	103.9	101.31
110.45	110.84	108.42	111.24	109.8	111.93	114.56	113.16	112.76	107.71	113.42	112.19	113.39	109.75	109.19	112.05	113	106.27	112.75	110.8	113.64	110.67	108.55	109.21	109.94	113.54	111.58	112.25	111.62	109.74	115.61	110.87	107.35	111.55	114.22	110.83	109.12	113.92	108.88	113.19	107.5	110.66	111.68	109.82	112.48	108.91	113.14	107.28	109.76	109.24
101.87	97.882	97.146	102.35	99.113	100.53	103.57	100.31	96.35	98.705	103.46	95.87	97.63	102.72	100.44	98.692	97.811	99.392	97.765	97.818	95.43	102.43	101.27	107.63	103.37	97.798	95.273	99.973	98.292	100.58	101.58	103.2	99.455	99.258	101.15	100.89	98.586	96.572	100.36	97.865	100.59	94.911	98.524	99.758	100.28	97.178	98.415	98.126	98.678	93.862
106.14	108.45	112.78	103.38	100.51	109.31	104.96	108.07	100.81	106.78	103.42	107.07	109.15	106.64	104.9	106.52	101.53	103.06	108.08	104.48	105.01	106.66	106.02	101.33	107.56	103.24	106.69	108.52	105.65	111.93	105.38	104.21	109.1	101.74	111.04	108.31	109.56	105.28	105.83	105.27	106.47	105.97	104.56	105.1	105.04	105.77	103.39	104.64	105.08	100.43
112.18	109.9	109.01	114.8	113.16	108.77	110.1	112.27	110.64	108.7	108.79	111.01	113.22	110.75	112.88	114.55	109.62	112.22	110.67	112.33	116.44	112.54	107.04	108.78	110.58	109.5	111.2	106.99	117.67	112.12	108.53	108.75	105.39	110.17	114.78	108.96	115.4	109.1	116.98	110.89	109.87	110.32	107.68	110.8	112.05	110.32	108.03	109.14	110.03	110.68
110.72	109.72	110.92	105.29	107.7	107.69	105.17	109.37	106	107.53	106.03	108.33	106.96	109.05	102.42	106.55	103.05	107.64	110.31	110.9	106.23	108.54	106.26	107.66	105.4	104.08	110.2	107.28	108.16	106.59	106.04	101.38	111.07	102.79	110.92	108.19	106.39	107.51	109.7	107.78	102.58	108.76	111.77	108.44	107.26	103.83	107.96	103.53	107.06	104.27
112.89	114.48	111.77	106.94	109.62	107.87	112.26	110.04	109.53	105.41	112.54	107.35	111.05	108.41	112.66	110.09	107.01	112.56	111.07	109.48	111.46	111.33	112.69	109.72	109.65	105.43	107.15	105.97	110.37	113.34	113.84	111.05	110.38	109.21	108.73	108.72	106.7	111.61	112.97	108.51	108.32	106.3	111.05	112	111.16	110	109.23	114.15	110.03	105.35
98.091	98.143	98.025	101.28	99.984	99.07	100.41	106.92	96.855	103.99	97.156	101.65	96.272	101.31	100.86	96.525	100.19	97.537	104.59	102.77	96.959	100.32	99.021	101.99	101.4	99.023	98.694	100.14	101.56	101.02	105.07	97.587	101.41	102.73	99.422	99.638	98.124	100.82	101.37	99.284	99.721	105.76	95.694	96.402	99.353	98.384	101.44	96.494	99.822	102.17
103.96	103.61	108.43	106.1	105.13	112.95	108.75	107.06	103.45	107.17	102.78	101.66	104.99	106.83	104.93	106.52	105.96	103.25	113.69	107.75	104.94	106.96	106.62	101.22	111.34	105.68	101.8	103.3	102.74	107.72	100.35	106.29	105.43	107.53	105.87	106.01	106.95	104.75	107.41	105.01	99.04	102.87	106.7	104.27	107.85	102.27	107.99	107.97	108.58	106.08
110.89	113.7	110.78	113.62	114.49	115.09	113.95	114.98	113.29	116.91	117.39	118.7	110.67	113.55	116.08	114.38	117.08	117.48	115.26	112.01	113.31	117.95	115.83	119.2	111.48	120.06	115.81	117.17	115.67	113.71	119.76	115.34	113.12	115.63	114.35	116.01	116.39	113.28	115.36	116.32	110.81	113.28	120.42	117.61	117.9	115.54	115.27	119.6	114.73	119.26
113.52	110.69	108.85	107.94	113.29	106.94	109.39	107.66	110.67	114.62	109.27	113.81	106.91	108.18	105.92	110.26	107.52	107.14	112.64	110.07	107.34	113.7	112.24	113.32	112.9	109.75	109.03	108.28	110.32	112.54	108.83	108.85	116.08	111.35	108.74	107.87	109.34	106.09	111.54	110.67	110.57	105.6	111.16	105.94	111.17	110.91	110.48	104.92	107.13	108.12
103.91	97.044	99.729	98.378	98.868	98.855	100.86	99.085	100.43	104.12	96.504	100.24	101.65	104.12	98.002	103.87	99.86	103.38	103.33	99.333	98.793	98.052	98.83	103.42	99.03	97.103	100.63	99.442	100.84	95.382	103.38	104.28	101.6	104.87	103.44	99.24	102.42	101.13	100.22	94.33	97.728	100.24	96.591	98.819	104.16	99.229	94.219	105.9	95.627	97.271
109.33	116.63	112.58	114.77	111.22	113.24	116.19	113.82	112.3	107.23	113.06	114.41	110.64	109.6	113.97	110.87	111.02	106.09	115.66	110.17	110.76	113.02	109.19	110.65	110.09	112.22	104.7	111.4	103	110.8	115.82	109.91	108.84	112.31	110.81	111.71	112.47	112.94	109.66	116.59	111.22	112.5	115.33	114.37	113.48	108.17	112.28	111.74	109.6	111.43
109.37	112	112.51	113.26	110.67	113.06	111.8	110.23	112.93	108.32	112.77	109.13	110.97	109.99	111.24	106.61	112.72	106.92	100.59	110.36	110.64	106.94	108.59	104.46	105.96	111.86	108.22	106.77	108.85	109.16	111.03	109.79	108.5	104.42	111.99	107.73	109.35	108.05	111.55	111.46	109.69	107.33	108.85	109.39	109.21	110.98	111.27	108.89	111.12	110.61
105.73	102.09	99.892	109.97	107.11	104.92	106.02	104.63	101.77	110.81	105.86	106.8	109.21	106.18	105.31	110.84	109.34	103.57	106.68	103.04	103.63	104.5	102.91	105.32	103.59	104.81	100.09	104.19	104.68	106.45	108.57	110.23	105.55	103.14	105.56	103.72	107.32	106.58	105.73	102.95	105.16	104.63	106.02	103.54	110.05	106.1	107.7	109.84	110.69	102.84
115.23	114.55	115.09	113.93	117.03	119.88	124.16	120.04	114.77	111.53	115.97	122.35	114.43	118.37	117.3	112.15	116.2	120.62	118.17	118.98	114.83	115.44	121.11	113.86	117.13	117.81	113.29	115.19	118.3	118.46	118.11	121.33	116.47	116.52	122.65	118.42	118.16	117.26	117.13	112.27	116.33	118.79	119.07	117.8	120.3	118.32	114.55	115.15	113.9	121.28
109.65	113.2	109.53	115.19	114.09	111.78	107.89	113.22	113.12	114.32	114.88	109.2	113.75	108.09	114.52	114.56	114.19	110.76	110.47	113.45	112.25	115.07	112.41	114.23	117.69	110.28	113.31	111.53	110.48	110.06	110.26	111.91	115.35	111.79	110.35	108.96	116.13	110.52	113.17	110.32	110.21	118.37	111.38	113.48	116.97	108.87	115.17	110.26	117.56	111.52
106.91	109.02	104.31	102.36	103.8	106.39	102.17	103.53	102.7	107.43	103.08	108.62	102.91	111.03	110.39	105.57	106.17	104.35	104.95	105.56	104.22	104.82	100.68	108.09	102.92	108.91	105.38	105.67	106.11	107.4	108.86	107.42	106.97	108.27	103.02	112.2	107.88	107.56	104.09	103.35	108.29	100.92	102.77	102.11	103.39	108.65	108.69	101.14	105.34	104.61
106.87	107.74	108.6	108.75	109.17	109.9	107.26	101.75	105.61	105.03	106.84	108.57	104.22	106.56	108.41	106.01	103.57	106.67	108.38	106.07	106.27	104.91	108.62	103.39	106.25	105.89	107.3	106.37	106.07	109.11	105.63	103.46	103.73	103.41	105.44	104.99	104.54	103.11	106.7	109.85	102.36	107.68	108.48	102.09	106.13	106.3	107.02	110.16	105.54	104.91
98.752	96.835	98.302	102.83	101.15	100.22	99.853	100.25	99.032	100.96	95.623	102.41	100.07	100.19	97.081	97.739	101.6	101.25	100.06	99.901	96.481	99.881	98.71	96.073	105.19	97.906	100.34	100.8	97.514	101.7	99.659	103.58	98.807	108.44	97.97	98.322	103.51	97.359	103.82	100.39	99.677	100.96	98.754	97.506	101.83	101.25	100.36	99.373	100.57	101.14
101.59	108.31	103.65	106.32	106.5	106.74	104.27	107.38	107.21	108.59	102.21	103.43	108.22	102.91	111.73	107.63	104.7	106.01	103.15	109.43	109.2	106.5	108.55	109.3	103.49	103.64	105.58	103.23	103.8	111.21	107.91	105.39	106.22	109.67	107.71	105.33	105.87	102.68	104.65	109.55	103.29	105.08	104.49	103.36	102.22	103.5	106.26	103.3	105.03	109.32
111.34	111.16	114.31	111.41	112.89	114.82	116.52	112.28	111.84	116.47	113.63	113.83	108.71	109.99	112.37	113.4	113.79	108.91	115.91	114.29	111.22	111.41	116.33	112.25	110.56	116.01	110.21	109.55	110.44	113.45	117.28	114.14	109.38	111.89	107.39	109.85	111.07	118.06	111.48	115.91	111.52	115.91	109.58	115.39	118	114.15	113.61	105.64	110.57	111.37
95.439	100.29	102.84	100.49	99.336	103.21	100.24	103.4	97.536	101.41	97.708	96.366	100.49	102.07	101.39	100.13	98.627	96.994	95.685	101.63	101.29	99.314	101.94	101.99	100.54	98.165	103.87	99.763	96.468	99.621	100.48	100.28	103.49	100.99	100.7	98.766	103.33	99.849	97.113	101.26	100.06	101.97	100.84	96.971	104.44	100.32	101.98	101.87	98.277	100.82
102.15	107.52	107.4	100.37	100.51	106.85	102.62	109.26	107.16	108.06	104.46	101.26	101.74	107.04	109.07	102.33	103.17	106.19	104.56	104.7	107.02	102.44	102.94	106.09	104.38	103.45	105.04	104.34	104.46	103.05	111.19	103.84	104.42	104.67	99.914	104.18	104.29	107.63	104.24	104.95	103.9	111.9	108.38	105.96	105.09	105.86	105.22	101.49	106.33	111.26
108.29	98.119	100.42	104.7	107.81	107.82	109.67	100.72	106.07	109.2	104.36	107.01	107.88	102.96	104.66	106.53	109.19	102.72	107.72	107.9	107.71	106.67	106.99	105.09	105.9	110.68	108.17	104.12	105.66	103.75	112.08	109.62	108.78	101.49	105.59	101.82	104.06	103.57	102.16	105.89	108.56	109.48	106.28	107.61	108.73	108.29	106.04	109.58	107.98	107.05
116.03	115.02	110.75	114.71	110.93	111.17	115.67	111.04	109.26	109.86	112.04	113.97	112.87	115.9	106.36	115.25	110.44	113.4	112.31	113.58	115.41	112.95	109.95	110.95	111.44	109.1	114.84	110.69	112.26	112.04	115.39	111.23	108.72	113.5	109.94	112.3	111.05	110.19	111.34	113.46	109.89	110.58	113.1	109.99	111.66	109.99	110.97	109.69	108.58	106.34
97.034	94.771	102.92	99.459	101.07	103.95	98.309	101.55	98.576	102.34	101.06	97.701	102.94	98.926	97.785	103.12	97.849	102.29	101.83	101.42	98.039	96.558	101.36	101.13	97.28	95.885	100.74	97.823	100.45	98.801	99.47	103.99	97.822	103.28	103.68	97.848	100.96	98.838	100.13	101.45	100.18	98.385	103.87	97.774	97.668	92.864	94.714	101.19	100.54	98.596
108.82	104.38	107.15	104.28	104.89	107.68	106.95	106.08	105.53	107.23	107.5	110.11	106.29	107.98	110.29	105.71	102.4	105.59	105.09	102.7	106.59	105.84	103.8	103.01	103.67	106.6	107.66	100.99	108.02	108.37	108.67	112.43	107.12	107.85	108.18	106.47	109.21	106.9	104.48	106.11	106.46	103.69	106.52	106.1	104.54	103.84	105.52	110.69	106.59	106.24
112.21	109.2	110.65	107.35	112.7	107.49	106.89	111.79	107.63	112.17	110.42	111.28	109.42	110.12	110.73	111.15	108.42	110.69	107.73	107.18	113.99	110.07	112.34	110.51	108.95	113.56	110.76	110.2	108.1	110.91	113.92	111.02	114.47	105.26	114.48	107.51	108.68	110.78	111.26	108.77	107.54	114.32	110.74	109.27	107.85	109.51	111.28	111.05	107.5	110.05
110.87	108.99	104.24	107.18	104.61	105.07	105.23	110.34	106.77	104.32	103.39	107.04	106.92	107.48	105.79	102.59	106.21	109.31	106.87	104.06	105.45	107.2	105.08	104.6	106.02	104.66	107.38	104.94	112.65	108.6	109.09	104.86	103.44	108.31	104.06	107.57	108.23	109.67	106.25	108.65	105.99	111.62	105.7	105.33	107.51	108.69	103.53	108.24	101.1	104.78
110.35	110.74	113.26	113.61	112.6	110.93	112.45	107.7	111.79	109.5	113.13	111.94	114.53	112.77	113.86	107.62	112.38	112.11	107.27	114.36	109.38	109.84	113.54	108.05	110.18	111.69	111.92	115.82	111.76	109.85	115.77	113.36	111.92	110.21	107.57	117.2	110.8	113.61	108.89	111.36	111.81	109.64	109.81	114.78	111.51	118.12	111.23	109.2	107.95	112.38
108.78	106.64	105.95	106.05	108.37	106.33	111.18	107.16	111.37	106.39	108.51	107.89	104.14	103.46	108.69	108.35	105.94	106.01	104.98	107.54	103.57	110.25	112.55	110.18	103.18	110.63	108.26	108.08	103.05	110.17	105.75	108.48	102.9	104.74	110.24	110.72	114.06	109.01	107.12	106.57	103.28	105.1	104.85	103.72	110.73	106.57	103.48	105.6	106.68	103.78
101.16	103.75	107.57	101.02	100.87	106.73	106.02	101.45	100.12	103.78	106.77	106.91	100.56	102.92	102.68	106.12	105.52	107.51	101.76	104.39	103.48	100.57	107.58	99.395	103.81	107.91	105.76	108.01	100.99	102.5	104.95	103.53	105.41	100.83	106.09	101.08	106.1	102.72	102.8	108.14	97.646	101.28	104.66	106.12	104.76	104.56	101.95	102.58	103.36	107.7
104.09	106.15	109.2	112.23	107.37	107.05	110.97	107.66	107.59	108.67	103.65	106.89	104.47	106.17	104.3	105.88	105.03	101.7	106.01	108.08	107.63	104.73	107.64	105.97	107.27	108.48	111.99	107.8	104.15	104.75	106.69	106.4	105.75	106.5	103.88	107.13	104.43	104.51	105.32	110.9	107.61	106.94	109.93	108.34	109.22	104.63	107.6	111.25	103.03	110.66
101.26	106.1	102.76	104.69	107.21	106.14	101.73	107.44	106.05	111.15	108.35	109.67	106.23	101.86	108.52	104.7	104.13	106.09	104.78	106.35	109.01	108.28	107.29	101.67	104.11	105.92	107.55	103.58	104.79	108.89	100.72	107.03	103.07	104.1	110.77	104.09	104.05	105.57	104.63	99.574	102.65	103.38	108.09	102.84	105.39	106.86	106.25	103.41	102.86	110.43
104.62	108.44	101.44	106.31	104.43	108.99	102.14	107.61	107.38	105.68	103.92	107.62	101.28	104.31	102.72	99.714	106.91	108.24	101.77	107.79	103.88	106.55	104.52	102.47	106.56	106.79	103.74	104.28	106.39	105.7	104.15	107.03	103.74	106.86	109.02	107.22	105.68	105.83	106.91	107.88	106.05	109.04	109.13	106.46	101.44	107.1	104.9	104.11	104.28	107.12
111.66	115.87	110.18	109.42	110.1	113.48	114.14	113.22	109.01	112.99	111.54	109.8	115.02	110.72	110.91	108.87	109.88	113.02	113.02	108.33	112.04	112.8	114.06	107.87	113.45	112.84	111.83	106.42	112.18	107.4	114.81	116.41	111.02	111.62	108.08	108.8	111.08	110.03	109.16	107.51	111.01	116.76	106.98	112.14	106.66	111.08	111.86	110.34	113.28	110.97
101.03	113.43	105.83	106.74	107.62	104.33	109.42	101.37	102.13	111.48	104.03	105.74	100.27	102.19	103.17	101.24	104.8	104.95	101.42	104.2	105.95	101.62	104.77	105.94	105.04	100.54	106.98	108.15	105.16	105.17	104.89	103.27	112.94	107.73	103.36	99.115	107.37	105.49	103.65	104.07	101.43	104.21	105.69	104.59	105.25	104.28	103.4	103.34	105.39	107.38
105.26	104.72	100.3	107.12	107.4	102.34	107.42	105.74	109.29	108.74	107.94	107.52	111.04	101.3	102.41	105.68	103.66	107.19	107.85	104.14	107.65	110.91	107.07	105.76	106.55	109.98	103.36	105.06	106.43	107.56	107.77	103.93	106.99	106.2	98.814	106.94	104.74	103.18	102.96	107.93	102.97	105.81	107.14	102.48	109.32	104.51	106.73	102.68	105.01	102.04
106.92	102.68	106.93	109.28	106.44	107.62	104.97	106.99	108.71	110.11	104.72	106.15	103.52	107.16	101.65	107.88	112.94	105.35	109.24	105.1	104.91	109.69	106.43	110.33	111.1	103.36	105.44	107.82	106.54	111.29	107.71	105.91	107.25	107.94	107.08	107.73	104.16	107.67	102.64	108.43	105.05	106.42	106.68	109.27	111.1	105.87	112.06	102.43	111.99	107.46
103.64	103.49	105.69	102.05	105.29	106.8	114.43	104.06	105.52	105.8	103.1	107.36	103.4	105.9	104.14	105.71	103	106.1	111.27	107.59	108.07	103.46	109.95	109.49	101.18	110.41	107.17	106.29	106.24	101.02	105.23	105.91	103.68	107.3	107.82	104.08	110.7	105.77	102.57	106.71	102.85	113.53	108.18	104.06	107.27	107.26	104.78	107.71	102.14	110.68
114.17	117.76	115.83	115.98	119.24	115.95	114.74	121.49	115.05	119.77	116.61	119.21	114.87	114.71	120.39	118.86	114.79	117.84	117.88	119.17	115.63	120.81	114.23	116.79	116.85	118.63	119.2	117.27	112.05	116.05	114.99	116.62	117.48	121.18	117.89	115.93	118.43	117.83	120.03	118.54	118.25	121.44	116.81	118.92	116.83	119.86	118.48	118.89	119.33	118.07
105.13	103.46	101.52	102.58	105.89	106.25	100.02	103.59	104.67	102.59	102.45	105.54	103.8	107.34	101.99	109.06	104.72	105.33	101.93	105.48	103.62	106.72	104.13	107.5	100.45	105.58	104.42	108.21	102.4	106.04	108.42	101.92	103.29	107.77	99.186	105.24	103.9	107.28	102.06	102.72	98.926	106.19	106.17	110.13	103.96	106.2	104.12	101.98	103.35	99.695
113.55	115.38	118.39	115.23	116.83	115.79	117.85	117.78	114.49	117.37	117.8	113.87	112.94	114.18	113.98	116.02	112.88	120.6	115.68	117.45	116.12	114.07	114.26	118.17	119.16	115.85	114.76	118.44	120.84	113.84	114.65	117.33	117.89	117.25	119.98	117.55	114.99	121.15	115.17	117.79	116.96	112.44	116.04	121.17	112.13	112.97	115.96	117.93	117.9	116.52
109.51	107.33	109.07	109.14	108.05	105.18	107.99	104.57	106.24	108.47	109.15	110.93	104.94	108.52	108.36	106.7	107.58	109.4	108.29	105.73	110.37	109.62	103.88	105.35	110.64	104.49	106.2	106.5	110.42	103.54	103.29	106.64	108.09	106.75	102.63	108.89	108.5	107.75	107.26	104.92	107.38	106.36	107.19	102.7	104.57	105.75	105.6	110.32	105.11	106.07
111.07	102.96	108.26	105.81	108.17	104.8	108.33	100.87	104.72	109.37	104.11	101.61	107.68	110.69	108.93	104.45	108.5	108.96	105.85	108.52	109.02	104.04	105.27	105.91	102.78	104.32	106.57	106.95	108.15	102.29	109.3	105.46	108.07	104.99	102.69	104.48	105.31	106.65	107.37	106.92	106.15	105.82	108.46	108.81	106.52	109.04	107.95	107.28	107.93	108.9
111.79	110.86	117.92	111.98	111.02	108.54	111.31	113.97	114.59	113.52	112.91	113.87	112.16	111.01	110.15	114.42	107.62	116.56	114.24	113.05	111.45	109.77	113.63	117.45	108.72	109.18	111.9	110.96	110.83	107.72	111.27	110.38	110.98	112.22	109.82	114.6	108.51	110.44	113.03	112.06	112.46	108.82	110.87	112.57	110.51	115.12	111.35	110.01	110.18	112.57
114.12	110.62	107.6	113.96	112.05	110.29	111.13	108.19	115.35	113.28	110.56	110.8	113.21	111.12	111.55	110.18	116.62	112.53	110.42	108.29	109.21	110.95	113.25	111.27	113.72	109.23	112.4	111.18	107.1	110.26	112.75	113.83	111.5	109.56	114.92	109.85	109.01	110.29	110.4	112.18	111.44	112.42	112.71	109.25	115.7	111.84	111.34	112.18	114.22	114.05
104.45	106.45	108.28	105.84	105.93	105.42	102.43	104.69	109.91	104.99	102.3	105.93	104.25	103.55	100.48	102.52	105.81	103.47	109.39	102.11	100.92	105.53	102.74	104.3	109.61	102.47	100.5	102.77	105.94	103.81	104.85	105.82	108.26	105.12	104.82	103.72	107.36	104.07	101.55	99.388	103.6	106.15	104.24	104.09	103.66	108.14	103.24	104.16	105.18	106.58
101.52	103.47	108.52	108.18	103.13	107.13	110.34	112.18	108.34	108.9	102.54	108.61	106.78	101.69	107.71	108.9	105.29	106.17	106.21	103.91	109.46	101.21	106.94	108.22	105.53	108.18	111.12	105.42	108.02	106.3	106.78	107.12	105.69	106.52	108.77	107.36	107.26	107.7	102.78	108.55	105.24	108.81	104.1	104.52	106.59	107.29	107.01	106.78	107.18	102.05
114.86	113.61	108.15	109.27	112.31	110.41	110.02	110.24	105.74	112.58	113.36	112.43	110.77	113.77	114.99	109.36	111.01	110.01	110.59	113.04	112.24	107.88	116.2	110.64	112.09	108.51	110.82	111.97	111.71	109.17	113.54	110.27	112.04	107.57	111.15	112.92	111.04	109.52	112.41	112.21	106.93	108.54	112.06	109.81	109.72	110.29	111.37	112.14	109.05	110.33
103.95	100.74	104.39	102.51	106.71	104	106.26	104.94	108.23	104.54	102.77	104.39	103.14	102.37	100.6	108.47	101.72	104.46	107.07	101.29	110.05	103.49	106.37	103.73	104.18	106.31	102.92	105.08	105.78	106.2	109.08	105.25	106.54	104.4	105.42	108.44	104.43	100.21	101.86	106.53	104.98	108.44	107.92	105.31	102.56	107.45	107.51	103.29	106.17	103.81
102.57	97.351	103.04	101.18	99.444	102.99	96.842	103.5	99.55	100.92	99.866	100.97	99.738	100.67	104.92	99.109	103.55	104.32	99.188	101.93	95.006	98.63	98.921	103.21	103.41	100.18	102.59	102.44	99.931	99.665	100.1	105.22	96.953	97.856	101.87	97.778	101.16	97.039	102.07	99.767	100.18	100.42	96.624	107.69	100.6	105.26	99.682	95.247	102.62	98.437
101.8	97.465	100.87	102.27	108.28	107.1	105.76	105.34	103.31	101.65	100.86	102.15	104.96	107.45	105.39	101.58	104.46	101.58	100.79	101.42	106.8	109.11	102.58	101.46	101.68	101.93	106.18	107.36	109.7	101.9	104.95	104.78	105.28	107.01	108.81	99.724	105.09	104.53	104.08	108.21	105.23	104.38	109.43	103	107.38	103.25	103.58	106.17	103.9	105.31
113.46	106.08	110.22	113.27	108.54	110.64	111.41	111.29	112.57	106.39	110.79	109.79	108.61	110.95	112.09	111.2	109.86	109.21	107.91	111.15	108.63	106.76	111.51	109.38	107.84	110.91	110.55	108.29	111.58	108.8	114.48	110.73	110.28	105.44	114	112.22	114.28	106.31	115.51	110.92	111.43	114.16	106.97	110.79	112.54	108.46	110.69	106.23	107.7	109.76
109.63	105.65	105.68	106.47	108.32	109.97	111.6	106.54	106.37	104.61	109.78	104.19	105.94	107.18	107.08	109.1	107.29	106.57	105.6	107.59	100.56	107.02	105.82	105.29	110.13	103.2	103.35	108.06	105.91	104.45	103.89	106.98	106.23	105.23	109.02	108.19	107.18	111.29	105.14	109.16	100.37	101.32	103.84	105.45	105.91	107.61	110.1	104.92	107.28	107.87
102.26	103.99	101.12	106.89	104.97	99.57	107.08	106.61	105.02	102.15	102.71	106.03	103.98	106.25	102.73	98.792	105.96	105.15	102.79	102.83	101.77	102.02	103.41	102.38	103.8	103.84	100.63	103.32	102.76	105.72	102.73	104.37	107.4	103.67	101.64	100.03	101.81	101.06	105.58	104.04	103.94	100.6	104.81	101.9	104.46	103	104.86	108.38	101.52	100.94
110.02	113.71	109.47	109.07	109.17	113.22	116.46	114.36	110.46	109.61	111.52	109.2	111.32	107.28	118.27	115.86	110.54	116.95	110.4	112.27	108.75	111.9	108.07	111.61	108.61	115.05	112.46	117.38	111.85	112.25	113.18	111.68	111.59	108.79	114.03	107.99	112.82	108.37	113.88	109.81	107.91	112.9	111.77	109.13	110.79	107.97	108.62	110.26	107.68	113.71
118.68	123.91	113.76	116.5	113.86	115.89	121.74	113.5	118.26	115.5	118.12	120.25	115.5	116.19	113.75	110.88	118.85	116.58	113.97	121.02	114.31	115.38	119.42	116.62	112.13	122.42	115.51	118.3	117.73	119.55	116.41	118.97	120.26	120.11	118.58	116.07	113.38	121.41	119	119.43	118.91	122.41	117.01	116.88	112.36	119.11	118.52	116.88	117.22	118.5
101.77	96.998	99.099	99.274	99.626	103.85	100.15	98.781	103.2	99.124	103.47	102.14	98.323	103.43	98.658	100.54	102.26	98.768	98.436	98.038	102.8	100.78	96.8	99.2	103.96	103.27	100.91	104.45	97.149	101.2	99.487	101.45	100.23	104.18	106.07	96.657	100.04	100.3	106.8	101.91	98.017	95.722	99.639	99.892	99.994	99.853	105.05	98.533	100.22	101.52
115.24	111.18	115.41	113.87	103.98	115.3	107.55	114.87	108.43	106.79	113.16	109.4	105.05	114.05	108.92	105.48	109.28	113.18	108.08	111.38	109.39	111.92	111.09	111.82	107.51	107.86	109.11	109.18	110.9	110.46	111.72	109.37	111.17	111.94	113.47	109.51	106.89	115.77	113.41	110.23	110.51	112	111.94	114.97	112.58	107.66	109.53	112.08	109.13	115.62
102.59	106.62	104.17	105.88	104.34	104.65	102.2	100.97	104.62	105.8	104.72	105.48	106.36	104.97	104.46	100.9	103.06	104.51	105.07	108.21	106.48	105.35	103.34	107.41	104.39	107.03	108.21	109.38	105.79	102.28	107.56	107.61	102.56	106.52	103.74	104.25	104.32	106.84	103.05	106.63	105.24	101.63	104.36	98.257	101.33	104.6	103.23	107.11	104.35	105.82
111.43	110.59	112.05	110.84	112.73	116.71	111.15	112.03	111.12	111	107.63	114.68	111.3	111.97	109.99	106.94	111.8	111.92	108.02	110.95	107.53	114.58	111.75	107.47	112.55	113.97	111.97	111.07	113.52	110.71	108.3	110.31	113.5	112.4	111.03	111.45	110.87	108.42	108.76	114.36	108.12	115.59	106.1	110.01	112.22	111.16	112.41	108.92	111.24	106.42
105.89	103.04	104.16	102.99	102.65	100.86	104.08	105.27	104.31	103.23	105.72	106.86	105.66	101.75	104.53	105.54	100.34	107.16	105.1	106.42	100.17	106.03	103.33	107	106.52	99.982	104.49	105.59	108.23	97.472	108.47	104.65	101.64	104.73	104.96	101.83	104.26	105.21	103.42	105.9	102.78	105.11	103.62	101.34	98.876	105.9	109.6	98.047	103.77	108.89
110.14	112.47	112.79	112.09	112.74	110.19	113.98	115.73	108.78	113.58	110.69	113.89	111.6	111.05	108.84	111.51	109.81	112.98	114.21	113.61	110.56	108.56	114.87	118.36	111.05	112.77	109.96	113	112.93	118.1	111.52	111.63	109.7	114.6	112.17	112.24	112.7	110.52	111.22	113.36	109.97	108.9	110.23	110.03	110.41	111.88	113.27	107.98	114.01	113.1
109.36	105.01	108.18	105.7	106.82	105.6	106.05	104.21	107.4	102.74	105.15	104.23	104.31	107.58	105.89	96.571	107.6	105.7	104.74	108.62	104.59	102.61	104.18	106.52	105.99	102.92	103.88	105.24	102.06	110.13	103.19	104.13	102.64	109.98	105.63	107.75	103.6	102.89	111.06	106.38	105.85	101.11	103.06	109.86	102.03	104.62	107.65	108.27	106.21	105.8
105.45	100.92	102.19	104.21	106.29	107.54	99.708	104.27	108.36	103.26	104.73	102.96	108.04	101.96	103.67	106.36	103.06	103.35	104.69	104.32	98.301	101.74	99.368	103.71	102.85	105.77	108.48	101.38	104.82	104.32	102.6	102.93	107.01	103.41	104.42	101.73	101.87	104.52	106.3	105	106.99	104.27	100.3	107.3	105.25	105.54	104.62	103.98	104.19	104.9
100.82	98.624	101.69	99.685	99.798	97.461	98.153	99.965	102.71	101.2	101.13	96.731	97.513	97.67	102.71	101.45	98.007	100.14	100.49	99.663	101.32	101.39	101.67	99.315	100.95	97.63	100.84	99.265	99.811	100.53	97.36	101.11	97.912	97.614	101.34	98.611	100.83	102.56	98.667	99.726	93.513	97.765	101.68	104.23	95.094	99.198	102.33	98.866	94.576	99.017
112.76	110.93	117.12	109.19	113.87	117.07	114.46	109.94	113.39	103.64	109.77	116.68	107.89	112.12	110.23	109.56	108.98	108.51	113.72	110.18	112.54	111.89	109.38	110.51	115.86	107.07	107.45	112.63	106.76	110.92	110.45	110.62	108.87	109.92	112.51	113.29	114.44	109.1	112.39	109.14	114.45	117.27	109.85	112.66	111.06	113.6	109.22	113.81	115.21	116.01
105.88	104.63	109.18	106.9	105.37	113.29	104.98	107.5	106.73	104.31	102.7	106.07	105.6	104.34	103.84	105.88	107.08	102.4	103.62	108.41	108.58	105.43	109.07	103.41	106.87	106.34	106.34	101.98	105.92	103.46	111.64	106.97	108.46	108.11	104.68	103.9	102.42	107.92	108.75	108.44	106.1	106.63	107.28	106.65	105.27	106.84	108.01	103.39	104.05	106.1
106.88	105.49	106.03	102.36	105.03	107	101	105.44	107.93	104.83	103.73	108.82	110.01	105.53	104.64	106.5	99.361	107.88	109.36	106.97	100.48	106.88	103.41	112.44	107.36	105.08	105.96	109.46	107.8	104.67	101.25	105.41	107.24	106.27	109.07	108.66	108.45	104.11	105.47	104.54	105.2	102.09	106.93	104.34	104.28	103.62	106.28	104.49	103.37	104.73
108.01	98.871	102.65	101.76	103.68	101.92	104.34	107.57	98.582	106.9	101.46	100.24	105.77	107.35	100.3	103.36	102.6	101.98	105.2	106.18	105.19	102.12	103.97	105.34	103.96	103.36	106.8	100.09	106.23	108.84	106.2	105.93	101.89	102.24	101.56	105.96	101.97	104.74	104.43	105.4	104.35	101.55	102.82	105.83	106.16	103.36	104.99	103	102.22	104.99
100	103.34	102.12	105.61	106.2	108.77	103.57	107.58	104.99	105.52	101.58	105.2	106.58	108.23	103.31	106.38	110.46	103.78	100.99	107.55	104.05	101.79	103.27	102.27	101.64	106.12	101.73	104.32	108.09	104.13	103.54	97.238	103.71	104.39	103.19	108.99	107.32	108.24	103.92	105.43	103.49	104.19	107.58	103.78	102.9	102.37	104.72	106.67	103.01	102.87
101.67	103.66	100.72	104.04	100.87	99.339	99.557	100.84	98.389	102.86	102.46	101.53	99.214	98.514	99.807	101.46	102.13	102.68	99.85	103.25	101.43	96.891	102.65	101.38	99.654	100.29	97.737	97.156	101.33	102.23	98.215	101.86	99.91	100.91	100.72	100.41	101.98	96.474	103.34	102.35	100.77	99.684	103.66	106.12	97.404	98.985	99.873	101.46	100.23	100.07
105.86	102.17	106.62	103.01	102.23	106.97	106.19	105.99	103.2	103.15	107.38	105.23	105.37	104.24	103.4	108.6	108.15	99.793	104.86	108.11	106.53	106.8	104.06	105.02	102.13	101.85	103.21	104.07	105.37	109.38	102.76	103.07	106.71	105.34	105.29	108.36	104.96	103.23	107.08	102.59	106.53	105.72	104.6	101.22	103.43	105.33	101.46	101.85	106.26	103.06
106.44	104.93	103.42	105.23	107.34	103.95	105.87	105.46	105.32	103.45	107.5	103.65	101.56	108.45	106.47	111.68	101.05	107.66	104.85	105.69	106.06	107.96	105.83	104.52	107.54	104.43	107.94	108.84	104.08	103.27	108.15	109.77	104.1	111.97	105.3	104.79	104.42	105.65	106.89	107.15	111.1	103.35	102.19	108.54	112.53	101.9	100.68	104.8	102.66	102.04
110.08	104.02	104.18	109.08	109.77	103.38	108.7	104.15	100.42	103.38	105.68	106.77	111.64	104.92	104.25	105.75	107.69	107.62	104.86	104.67	106.22	101.75	103.91	105.88	107.89	105.34	105.76	105.56	108.58	103.65	101.72	104.73	108.37	103.97	108.84	107.41	105.15	108.11	105.91	105.44	106.12	104.03	107.68	108.71	111.14	102.13	108.27	106.44	110.32	104.75
115.2	107.77	114.24	113.64	110.44	111.48	111.27	112.09	111.94	109.96	110.33	113.74	108.02	109.88	112.08	115.61	112.85	113.51	112.6	110.44	103.33	115.08	107.16	109.94	108.54	112.64	116.17	112.14	109.22	110.39	112.73	109.22	108.62	115.08	111.33	109.79	112.22	110.15	110.64	108.16	107.15	111.67	111.61	109.37	109.78	113.7	110.12	108.7	108.44	107.83
99.73	110.14	106.23	110.15	103.86	107.03	109.41	105.93	109.77	103.04	105.97	105.21	104.33	105.8	107.32	109.78	105.26	107.78	107.45	104.38	104.57	105.72	102.94	104.19	106.12	108.3	109.36	107.02	107.75	108.08	105.26	104.87	108.87	107.93	103.63	108	109.36	105.83	109.88	108.33	104.67	103.12	101.86	104.61	101.88	104.45	107.41	109.14	106.28	105.2
104.53	104.58	105.61	108.17	109.71	105.4	106.42	103.86	104.91	101.81	108.07	106.94	103.17	107.16	111.59	105.04	104.22	110.47	103.43	103.78	105.04	109.46	102.4	107.75	107.02	109.67	104.85	105.55	110.01	103.7	103.9	111.8	105.49	106.76	109.27	106.46	111.8	106.02	106.35	104.38	110.99	105.4	106.07	107.57	106.87	101.4	103.14	101.82	104.55	104.24
107.23	100.47	108.16	103.54	105.11	105.08	104.26	105.58	104.38	106.79	104.16	106.52	113.27	106.69	103.16	103.36	105.91	105.78	104.1	104.22	106	105	102.41	104.5	107.24	106.7	104.33	108.16	109.29	109.86	104.99	107.13	104.7	106.55	102.63	104.7	105.12	105.52	105.62	107.29	100.98	103.34	105.93	108.31	106	109.38	108.05	104.49	102.36	106.86
108.73	109.7	106.55	106.58	107.86	106.84	104.43	106.31	107.17	104.71	109.01	107.54	105.65	106.92	106.32	107.28	109.06	105.66	104.43	108.84	107.77	110.89	110.65	106.43	106.02	109.12	105.07	104.45	103.77	107.36	104.88	110.42	104.16	106.63	105.64	110.35	107.22	104.31	112.4	106.67	109.16	106.88	107.33	106.6	104.11	110.78	103.69	105.57	105.16	110.83
105.01	102.59	104.74	101.3	97.844	101.27	101.33	105.48	107.95	105.23	105.08	98.853	101.2	105.3	110.67	107.97	106.26	104.07	105	104.21	99.512	102.88	107.72	101.8	107.47	105.26	100.63	105.12	105.75	108.47	103.03	101.61	99.807	105.6	105.01	102.65	102.88	104.97	101.81	104.72	103.58	100.3	109.33	104.21	104.78	106.26	105.46	105.03	104.01	105.35
122.43	117.59	116.37	111.13	114.95	117.45	119.56	115.61	116.66	114.49	119.37	111.91	118.57	115.44	115.49	118.53	113.41	121.09	115.38	116.01	117.43	114.48	117.47	116.39	120.9	116.68	117.92	116.92	117.53	118.33	117.52	116.22	119.64	116.64	111.34	116.06	115.54	117.71	120.72	120.37	113.91	117.5	113.09	113.95	113.85	117.38	119.31	116.04	116.23	115.83
99.078	99.387	97.848	98.926	97.431	100.89	100.18	100.4	98.746	100.46	98.46	98.553	101.68	97.229	93.697	97.022	100.07	101.39	101.08	99.287	102.71	98.138	101.59	100.75	97.658	100.26	98.481	96.021	100.71	105.84	101.37	98.195	99.746	96.721	100.95	95.276	103.76	98.841	98.846	103.13	100	97.067	101.75	101.85	100	101.64	100.68	100.44	104.58	98.374
109.11	104.54	103.56	107.96	106.94	105.46	105.78	101.77	110.2	109.61	107.93	106.35	105.31	106.05	107.37	106.05	109.46	105.85	101.84	106.27	99.783	106.95	104.72	107.33	110.45	102.46	105.25	104.79	107.35	105.89	106.25	101.27	102.8	105.64	101.72	103.75	107.05	106.08	104.47	105.43	102.27	105.27	101.41	107.46	106.2	111.26	109.05	105.43	106.61	104.84
103.09	108.73	104.47	105.21	107.86	109.75	105.89	106.77	106.61	102.8	108.82	106.9	103.84	107.03	105.39	105.99	107.39	104.07	99.877	107.44	105.08	104.34	102.88	108.36	105.21	108.63	103.25	101.02	105.22	107.02	107.54	103.3	109.31	107.17	106.99	106.32	106.53	112.12	107.39	105.96	105.04	103.45	105.4	110.86	103.72	103.04	103.55	105.89	105.43	101.72
108.26	112.03	113.59	112.67	109.31	110.12	110.9	116.31	111	107.7	108.87	109.34	112.16	112.23	107.59	108.48	117.12	112.38	110.23	113.53	113.11	108.43	111.33	113.86	110.71	110.75	111.94	112.27	110.63	108.91	109.1	106.34	113.69	111.37	112.62	112	104.59	112.14	110.95	112.25	112.18	110.08	110.74	111.8	108.32	110.76	108.23	112.26	113.44	111.74
114.66	112.71	110.03	114.8	112.64	107.25	112.26	111.37	115.86	112.18	110.22	115.17	109.8	111.6	111.36	116.66	110.17	108.9	112.61	112.72	107.71	110.11	105.11	112.23	112.03	117.39	106.66	110.76	111.77	114.35	111.2	114.51	106.55	105.72	112.18	114.95	111.55	110.98	114.92	108	116.44	109.85	108.6	108.19	110.18	112.03	110.55	111.81	107.49	108.71
101.84	100.76	103.31	106.07	104.42	106.98	105.89	106.91	104.91	107.26	103.5	103.77	103.76	103.34	106.68	106.61	100.78	104.5	106.79	105.69	107.72	105.57	111.95	102.89	107.89	103.1	107.49	102.08	99.722	107.29	101.91	99.921	104.66	111.52	108.64	106.84	105.95	101.74	104.82	105.74	101.55	103.75	108.39	103.27	104.49	106.45	109.41	106.52	106.64	99.851
108.05	104.85	108.7	104.96	108.46	105.7	107.28	102.15	103.95	104.41	108.17	102.02	108.56	108.41	105.72	110.19	108.26	104.86	108.42	106.19	107.18	105.59	105.31	102.19	105.4	106.33	105.25	104.85	109.89	104.45	105.6	103.89	105.92	107.44	106.33	105.15	105.31	107.67	103.12	108.09	105.79	107.02	106.46	107.18	104.66	109.47	106.11	102.26	104.83	109.07
115.6	112.82	113.23	117.03	119.1	110.85	119.85	115.57	117.48	115.33	116.63	116.87	109.62	116.42	113.62	114.29	118.28	115.8	120.31	112.24	113.07	118.65	115.42	120.58	117.02	113.06	113.33	117.57	114.97	114.87	117.59	117.1	116.37	118.03	116.59	118.68	118.17	116.14	118.81	113.69	115.4	112.27	115.87	119.99	112.56	118.81	116.56	113.98	118.33	117.95
100.73	104.5	104.04	103.95	102.56	103.13	102.82	102.63	109.28	105.59	103.42	108.42	104.24	105.86	106.66	110	109.7	106.68	104.09	109.46	108.11	105.48	104.16	103.54	105.51	105.77	104.69	105.08	106.99	104.46	108.22	108.25	109.4	105.56	105.6	105.3	100.37	105.45	104.14	102.27	108.74	108.16	107.77	109.51	103.73	100.66	104.63	105.15	104.03	106.07
98.672	98.095	97.932	98.823	100.54	100.1	100.93	102.54	104.21	100.43	100.25	99.718	97.084	101.66	95.88	98.588	101.71	97.266	94.316	98.574	102.07	99.26	99.207	101.71	101.9	101.14	101.54	100.28	102.47	95.922	100.1	95.41	101.04	96.308	98.088	100.14	98.597	100.84	95.531	98.156	103.16	101.89	100.94	97.264	100.53	103.12	98.154	99.092	98.965	99.095
102.4	102.68	98.432	97.896	97.063	102.56	100.29	105.63	102.88	100.93	97.167	98.126	99.034	100.91	101.95	104.9	101	94.695	101.61	95.939	98.146	99.108	100.78	96.305	101.77	98.567	102.87	103.33	101.6	96.374	101.69	100.27	97.496	97.739	101.53	96.672	98.358	102.13	94.909	101.3	99.217	101.23	101.92	100.69	100.1	97.679	97.929	98.54	104.39	103.16
114.56	112.03	111.98	111	114.75	108.26	112.7	107.55	109.5	110	112.38	113.47	115.85	109.9	106.59	113.29	110.56	114.98	105.61	109.78	111.42	113.04	111.64	112.52	112.61	111.58	109.3	112.63	113.19	108.71	115.22	111.96	111.02	108.22	115.83	110.14	112.44	112.96	111.58	114.2	113.31	108.23	116.08	116.99	112.06	110.2	115.36	111.53	111.72	109.66
102.31	100.03	98.96	102.3	103.57	94.27	99.419	100.04	99.761	100.9	96.503	100.67	101.67	101.11	97.408	96.418	100.9	96.477	97.585	99.099	99.133	96.946	102.79	98.963	100.77	100.49	102.12	99.618	100.69	99.303	98.324	99.573	100.01	99.928	98.475	97.557	99.428	91.48	103.12	99.82	101.56	102.5	95.162	99.157	98.779	94.842	99.39	102.62	102.33	95.93
109.65	114.57	108.32	109.6	113.12	113.22	114.15	111.66	111.98	108.63	114.11	113.17	113.14	115.12	113.21	111.7	113.1	113.68	114.87	108.08	109.57	112.07	110.91	112.65	111.01	114.86	112.29	112.15	113.97	107.65	112.97	111.36	110.85	114.17	111.45	107.03	114.02	111.25	110.75	107.52	110.51	112.44	111.95	109.19	109.72	111.55	115.76	107.85	107.01	110.85
118.61	116.47	118.78	118.69	118.21	121.16	119.46	114.5	117.42	117.79	116.12	119.25	116.24	117.54	122.46	120.01	119.87	116.12	112.25	118.83	120.6	114.47	113.22	114.87	115.2	114.49	118.99	120.82	120.99	119.22	120.11	119.12	115.54	115.95	118.4	117.79	120.34	115.25	113.98	120.31	120.56	120.2	119.17	117.03	117.58	114.77	118.76	114.89	119.61	117.35
116.59	112.43	116.52	112.91	112.31	109.54	111.24	113.94	109.85	106.4	113.93	112.3	119.24	115.47	114.9	109.86	111.55	112.87	115.55	116.35	111.91	109.15	111.22	112.75	116.76	112.57	113.15	115.13	115.75	114.48	113.93	113.23	110.85	113	114.93	112.99	112.4	116.09	113.46	114.64	115.16	114.33	115	112.91	112.92	111.42	114.79	110.23	110.27	114.64
113.75	113.92	112.88	108.5	113.38	114.58	107.01	106.89	109.04	107.72	113.98	113.22	116.98	109.42	113.95	112.97	110.66	111.23	111.53	109.9	112.75	110.22	109.4	106.67	113.32	109.68	112.92	112.79	111.63	114.61	110.33	111.72	116.47	116.53	113.82	111.23	107.21	109.51	112.07	113.44	107.35	110.21	107.44	110.79	113.07	111.36	113.31	112.85	113.52	114.67
107.24	107.44	108.8	107.8	108.35	109.01	113.18	106.53	109.05	115.25	112.73	108.24	113.74	111.32	111.74	112.12	107.83	112.73	114.42	111.63	114.01	110.57	108.69	107.12	115.57	110.15	111.51	111.79	110.13	113.62	111.94	109.26	113.85	107.52	112.31	111.49	108.81	109	107.74	110.19	110.78	110.67	110.94	113.24	113.46	106.27	113.93	112.91	109.82	111.93
103.93	108.96	105.15	103.29	104.91	101.1	111.16	103.22	100.88	102.81	107.71	104.71	104.15	105.31	108.5	105.67	105.86	104.71	103.88	107.63	99.99	106.01	102.24	107.51	104.53	105.04	104.96	104.1	108.44	102.95	107.33	105.34	103.99	104.71	99.739	103.12	107.38	104.18	106.03	107.92	104.7	105.98	107.77	101.38	103.75	102.26	107.25	105.46	106.9	107.21
111.09	109.21	109.87	112.63	112.22	112.17	113.26	114.72	110.85	114.38	112.79	111.07	115.79	110.68	113.34	106.9	112.43	115.31	116.56	113.87	110.72	112.5	110.27	113.7	110.06	107.03	111.07	111.34	114.3	115.6	110.37	113.37	114.7	111.06	112.25	113.72	112.39	116.58	112.09	106.93	114.41	116.99	115.96	115.45	108.28	115.09	114.67	106.5	111.83	112.68
113.31	114.45	118.35	105.69	113.13	108.57	113.05	111.85	110.67	111.56	111.45	111.66	114.93	114.11	113.07	107.49	116.36	113.55	108.05	108.82	115.28	110.1	110.25	110.51	109.76	110.61	113.06	107.95	113.17	109.03	112.97	108.03	114.78	109.18	113.57	112.46	113.86	112.53	111.98	112.99	115.11	113.45	108.98	118.23	108.15	109.46	111.91	108.86	114.24	106.68
105.29	101.78	107.85	103.4	107.57	107.59	104.74	103.96	103.42	106.49	110.23	104.54	105.83	101.76	107.74	109.17	104.73	105.16	107.85	103.95	106.36	109.63	101.92	105.12	109.02	103.66	105.49	103.49	106.63	103.21	102.75	102.93	102.08	106.75	103.59	102.6	108.32	107.12	102.43	104.4	110.86	104.39	100.14	107.7	107.11	108.18	103.88	107.35	109.99	104.25
115.09	121.57	116.97	118.75	123.54	117.56	120.23	114.73	118.75	118.56	123.21	115.66	122.07	116.22	119.29	122.88	119.19	117.2	120.56	116.61	116.22	116.66	119.27	117.45	119.03	115.86	118.75	117.94	121.09	117.58	115.29	117.26	121.56	119.68	117.07	116.03	112.13	115.84	117.17	122.57	115.63	115.85	115.78	116.19	116.67	114.45	124.35	118.17	113.68	121.3
99.63	102.79	100.47	102.29	100.31	102.81	101.69	102.64	96.205	102.94	102.38	102.03	96.487	97.458	100.2	103.97	102	98.209	106.18	102.42	103.63	98.134	99.081	104.36	104.44	99.138	98.044	102.36	97.742	102.17	101.27	101.97	94.138	103.07	102.19	101.37	99.208	101.95	102.8	100.87	100.97	99.156	99.892	98.529	100.85	97.18	98.899	103.86	102.66	97.387
101.13	100.88	94.551	102.13	102.35	98.676	102.9	102.14	98.824	99.656	101.03	98.885	102.16	97.663	101.79	100.43	101.71	98.712	99.634	104.36	103.25	101.67	100.56	99.063	101.38	103.4	103.43	101.48	101.58	98.126	97.121	100.3	101.32	100.21	98.819	96.191	102.14	97.62	94.187	101.54	98.316	104.36	97.586	99.94	101.03	103.66	101.61	96.012	97.667	96.751
106.76	101.27	102.48	98.854	98.131	101.25	101.97	100.05	102.73	100.66	98.49	99.719	97.604	99.719	101.87	98.762	95.366	98.448	105.53	97.336	101.3	100.93	99.579	98.105	103.29	98.358	101.18	97.448	103.1	100.06	106.75	101.99	100.06	105.56	100.3	102.91	100.62	101.45	98.514	99.17	98.717	100.26	103.79	98.329	93.632	98.404	100.54	104.48	103.35	96.323
113.85	112.06	112.8	113.28	113.94	113.93	111.32	113.05	111.28	110.47	111.07	110.53	110.22	115.45	110.67	110.32	112.88	112.56	111.81	113.73	110.79	112.39	110.57	113.16	114.24	113.56	112.14	115.18	111.49	110.39	112.06	113.06	108.37	105.08	113.24	113.68	111.23	111.06	117.77	113.13	118.81	113.27	113.46	115.1	111.99	113.25	111.41	115.11	109.96	112.96
108.27	105.6	106.35	107.36	103.31	107.05	105.49	100.42	103.97	106.83	101.79	107.97	105.75	105.45	105.66	103.52	105.57	104.55	108.54	109.56	104.5	99.764	103.13	104.67	103.74	107.09	103.82	108.87	104.05	102.41	104.71	109.73	104.46	106.64	106.21	105.83	110.64	105.41	106.15	108.09	104.23	101	104.29	101.35	100.08	101.65	104	101.86	100.23	107.8
107.06	104.36	103.65	98.914	100.65	105.02	101.28	107.29	105.45	105.13	106.01	101.94	106.85	104.36	102.04	104	102.51	104.91	105.34	104.12	108.42	109.21	107.67	109.56	108.57	102.49	104.21	104.45	104.94	101.45	101.4	103.49	102.78	105.95	114.74	104.88	109.87	105.51	107.96	106.42	101.58	102.75	105.75	103.71	109.79	100.25	104.21	105.05	106.36	110.41
104.56	103.9	106.16	105.31	106.9	105.55	107.48	108.58	102.16	107.64	103.58	106.22	106.68	107.86	104.91	103.54	110.86	104.93	104.8	103.62	102.86	105.85	105.63	99.243	104.87	101.54	105.35	105.87	110.1	102.8	108.59	108.64	100.18	107.3	107.98	106.58	106.64	108.4	102.44	107.08	106.87	105.51	107.38	101.22	106.05	101.36	103.2	104.21	103.55	108.35
94.911	101.8	97.731	102.25	95.927	93.205	101.88	99.43	99.563	97.657	98.672	100.36	102.6	97.629	99.898	103.17	102.57	100.68	107.24	97.854	102.08	100.5	95.574	100.93	102.83	95.961	98.053	102.21	97.561	95.428	99.662	99.794	103.24	96.537	100.66	95.69	98.68	99.388	97.096	98.057	103.18	102.56	101.6	101.77	99.069	101.21	100.7	102.59	102.05	97.651
100.55	99.689	105.04	98.899	99.94	100.79	96.869	101.69	98.855	95.459	98.958	98.619	102.19	101.65	100.75	99.831	102.48	103.15	96.199	104.21	99.767	99.17	100.82	98.975	99.098	97.468	97.802	102.77	103.08	96.332	103.32	103.17	98.32	93.642	95.531	97.251	97.972	101.22	105.29	100.61	99.919	98.999	103.16	100.43	99.498	102.01	101.96	97.922	102.76	100.06
109.15	110.04	105.62	109.56	104.88	106.43	109.33	103.59	106.41	102.32	108.39	106.66	110.82	108.14	102.77	108.67	109.12	109.18	105.19	107.65	103.05	102.96	115.24	102.84	104.41	104.08	105.81	105.39	105.93	107.32	106.36	103.92	104.94	108.01	105.91	105.18	104.34	108.13	107.9	104.21	109.7	102.81	108.69	105.98	106.37	102.47	105.55	105.51	108.67	107.16
107.05	108.72	106.79	109.57	103.61	110.33	107.02	100.84	104.73	103.79	107.47	107.03	106.26	103.76	103.88	109.75	104.51	101.69	104.82	107.77	108.21	103.88	108.21	111.3	101.23	108.78	107.68	108.89	105.15	102.89	105.45	105.86	107.98	100.55	109.86	107.68	103.74	104.56	102.9	104.59	108.98	105.44	106.92	107.43	107.5	102.27	102.48	102.6	107.2	108.42
97.461	105.2	106.73	105.45	105.94	105.2	106.68	101.26	104.04	101.17	107.58	109.1	102.14	102.95	106.04	102.21	102.33	103.37	107.86	105.51	105.75	103.11	102.96	97.264	102.58	106.58	102.04	102.29	103.57	103.31	99.891	106.17	99.561	106.14	108.15	106.42	107.61	106.87	103.46	102.2	105.56	102.32	94.872	100.59	106.8	104.86	103.94	104.85	105.83	105.5
105.18	99.036	101.17	100.55	102.7	100.04	103.32	95.767	98.498	99.016	100.75	97.565	101.05	101.63	95.716	99.422	98.917	100.27	98.33	99.356	99.462	99.545	98.449	102.22	101.74	103.05	99.83	102.41	101.41	103.1	98.269	97.302	105.6	101.71	106.14	102.48	102.35	101.65	103.3	98.631	97.026	100.96	102.17	102.03	100.77	103.65	99.384	101.58	101.47	101.86
109.25	109.22	108.64	106.61	107.38	104.86	106.16	99.899	101.33	103.49	105.64	108.62	104.97	106.15	110.39	103.32	109.33	107.3	109.49	110.83	105.55	106.28	110.52	107.15	105.74	110	108.65	102.19	107.4	108.35	107.73	105.8	103.9	106.66	103.19	109.8	105.98	103.62	109.3	104.54	109.67	105.53	112.59	106.94	109.41	104.78	102.23	106.85	103.07	103.38
105.63	103.24	103.71	104.47	106.22	103.42	105.91	99.907	107.96	100.01	105.13	102.43	104.72	105.94	102.66	104.22	106.06	102.15	105.04	105.99	105.11	103.66	106.17	101.81	104.16	101.7	101.59	104.04	109.51	106.28	102.96	103.7	104.8	107.27	107.52	104.96	104.04	104.46	103.97	101.67	104.17	108.08	102.76	110.33	108.39	105.26	104.41	101.84	105.38	98.853
115.77	114.63	111.47	111.01	113.28	112.23	111.68	108.23	112.1	111.47	111.59	114.07	111.11	111.79	114.8	113.44	113.35	114.16	109.57	115.42	108.85	111.76	112.46	111.37	112.96	114.24	115.71	110.81	112.71	116.47	113.82	109.76	114.89	115.3	116.92	111.26	114.45	111.06	114.18	117.55	110.56	114.26	111.33	115.31	107.11	106.9	114.82	113.14	112.28	108.67
109.98	112.75	109.51	113.45	110.72	111.94	110.95	112.97	107.27	107.45	112.26	109.65	113.05	113.7	109.23	110.25	108.03	111.16	109.55	112.05	111.94	112.99	112.77	117.6	111	112.09	108.45	114.25	111.43	107.31	110.85	111.14	113.49	108.7	107.57	112.46	108.14	107.34	111.51	108.09	108.61	109.9	108.59	114.92	110.3	111.08	108.73	112.25	115.03	113.29
110.17	106.19	105.56	104.93	105.01	108.09	103.54	105.47	103.48	101.84	101.16	104.82	110.1	107.29	107.74	105.8	100.97	109.18	108.16	105.07	106.17	108.15	103.66	107.79	102.26	100.43	106.37	110.04	107.09	104.7	107.34	105.04	106.45	106.75	104.33	109.1	107.98	100.54	111.41	106.25	108.16	107.38	107.84	103.34	104.33	103.47	102.83	105.31	104.34	104.37
106.36	104.85	101.56	108.78	103.74	108.22	105.65	105.77	101.64	109.05	104.57	103.44	102.74	104.39	105.3	108.32	104.12	104.24	104.94	108.16	104.96	107.51	103.11	109.74	106	108.72	105.47	103.6	111.72	103.85	105.08	101.78	105.91	113.52	108.57	104.95	106.69	107.3	107.81	109.19	104.88	106.78	103.2	108.64	103.76	109.49	101.36	102.79	105.35	107.04
113.9	109.78	114.88	113.44	113.47	110.75	118.5	117.19	118.93	116.37	116.99	112.96	117.17	113.29	112.35	111.2	109.26	111.39	109.22	113.96	112.34	114.35	110.76	113.44	105.6	110.43	111.35	113.91	114.59	111.12	114.6	114.5	108.78	112.87	110.22	111.6	108.45	107.04	111.83	114.54	110.15	111.03	115.85	107.1	119	110.36	119.15	114.06	112.57	116.14
104.92	109.67	104.34	110.61	104.18	103.05	106.53	109.74	105.91	110.7	109.81	111.32	106.25	110.27	103.83	108.99	107.07	107.35	106.76	106.26	104.96	102.74	108.61	106.53	110.27	108.69	101.03	106.05	103.15	108.42	106.88	104.66	107.57	108.07	105.22	106.02	106.98	108.23	103.95	106.93	103.94	106.75	106.34	106.03	99.902	103.84	103.34	106.07	106.22	103.64
111.42	112.65	113.22	112.57	111	110.77	115.89	111.51	114.52	115.61	113.09	117.56	113.81	115.88	108.18	107.73	110.37	115.22	108.3	110.64	114.65	110.23	116.89	114.42	115.2	114.28	113.29	115.99	109.41	109.5	112.91	110.66	111.97	108.51	110.85	114.77	117.65	111.42	112.8	112.8	112.42	113.88	114.73	113.5	112.34	113.45	113.21	117.25	116.73	118.1
104.59	100.56	102.98	105.29	105.06	103.39	105.89	104.33	108.26	106.09	105.31	102.26	103.88	107.12	105.77	102.42	101.76	103.34	99.836	105.28	107.85	106.34	108.23	106.41	104.04	107.45	101.78	105.11	105.3	110.11	109.35	104.18	108.03	105.49	105.72	106.84	107.4	105.09	109.08	104.02	108.88	106.88	108.32	103.07	106.75	107.16	104.62	107.16	107.23	110.92
106.7	107.28	107.03	104.48	106.26	105.32	108.97	104.74	104.21	108.53	107.92	106.5	109.85	99.509	105.03	102.54	104.09	106.15	100.7	106.51	107.31	106.64	107.74	106.35	108.64	104.93	103.14	102.14	105.97	105.5	101.23	104.17	104.93	103.78	107.17	105.8	103.79	100.14	106.08	108.51	105.68	107.02	107.51	105.67	102.18	106.54	98.295	110.03	110.72	101.97
111.6	111.98	113.96	113.19	108.86	111.42	105.23	108.76	109.79	112.17	114.59	111.93	106.53	114.83	110.63	115.35	110.09	116.56	107.89	112.6	117.12	110.76	112.52	113.42	114.71	109.05	110.77	113.17	112.01	110.24	112.67	112.21	112.09	112.94	112.74	109.77	111.76	115.44	115	112.79	112.39	108.02	110.01	108.25	110	112.78	108.38	110.67	113.36	111.86
105.28	106	104.79	111.57	106.58	107.42	108.02	107.18	110.6	104.84	104.28	104.66	107.6	105.21	102.35	107.6	108.73	107.46	112.18	105.63	109.37	107.37	108.88	107.23	107.39	105.55	108.76	109.02	104.66	107.55	107.4	106.72	103.32	107.68	106.13	106.61	110.36	111.81	106.37	105.24	108.07	104.76	102.75	107.26	104.34	104.09	107.93	105.47	106.97	108.46
104.35	104.16	108.1	105.48	105.62	108.13	101.1	104.49	102.47	100.61	102.72	104.76	100.96	103.2	100.96	106.41	102.03	104.57	110.09	100.01	107.91	106.83	101.96	103.52	105.22	104.05	104.3	108.59	104.4	100.01	103.86	98.969	106.42	101.04	102.29	102.63	103.53	103.42	104.34	101.18	105.65	104.23	105.4	108.07	103.33	106.78	104.27	100.36	104.84	110.69
110.79	113.71	109.43	110.52	109.97	113.2	109.53	109.36	111.15	115.31	108.92	111.98	113.12	115.8	112.86	115.03	112.49	109.67	114.88	113.52	113.5	113.59	112.96	111.3	105.13	112.03	109.79	110.04	114.18	113.44	106.58	109.96	113.72	114.5	115	109.53	113.07	110.33	116.01	110.94	115.21	112.16	107.44	112.7	115.31	114.86	106.37	113.31	114.41	108.73
112.27	112.28	108.12	110.25	111.2	111.22	110.34	111.51	109.26	108.03	107.97	111.23	109.3	107.39	112.89	110.83	112.17	112.94	110.07	108.49	111.79	110.61	114.06	112.58	111.6	110.67	109.48	111.6	108.84	107.59	108.52	109.88	109.14	112.54	110.18	110.93	109.68	116.14	105.87	109.12	111.65	114.01	113.25	112.95	114.59	111.22	110.56	109.53	111.82	107.09
110.1	108.49	108.84	108.24	114.8	110.17	109.24	116.53	114.87	111.9	111.33	108.69	111.22	107.17	106.19	112.18	111.3	112.77	111.85	107.96	109.13	112.23	112.56	110.68	111.42	110.43	108.23	115.88	107.04	109.79	112.78	109.36	113.7	109.92	111.03	107.67	113.41	113.54	112.22	112.5	106.29	110.84	108.11	110.88	109.46	113.34	111.92	112.82	115.86	111.62
117.31	116.28	118.77	115.95	110.77	113.92	116.48	119.27	114.3	120.01	113.65	118.94	114.68	117.45	118.15	115.86	115.29	113.87	118.9	117.39	114.25	115.72	114.05	120.18	119.43	110.65	113.56	120.46	119.33	117.72	116.89	117.96	121.15	118.35	109.77	115.21	119.68	115.71	115.48	115.06	114	115.51	117.04	114.97	115.86	117.45	118.66	118.16	111.17	111.04
100.95	99.67	100.05	102.83	98.24	100.37	100.44	98.619	99.756	99.527	96.247	101.53	94.699	97.312	98.753	96.211	94.826	99.031	94.071	97.198	103.7	99.286	102.86	101.24	100.42	98.907	96.493	95.362	97.754	97.762	100.34	95.82	99.088	97.689	97.76	101.32	99.248	100.3	99.235	100.71	100.43	99.172	97.857	101.45	98.403	99.314	102.58	98.352	100.95	99.877
105.7	104.23	102.17	107.25	106.05	106.44	101.72	106.57	110.22	109.98	107.85	107.96	102.95	106.5	107.22	102.17	105.65	107.12	109.47	103.65	105.93	104.11	106.31	102.2	107.95	99.622	104.29	105.28	107.74	101.12	106.45	103.91	108.3	104.98	109.7	104.93	103.15	104.71	100.7	106.05	107.36	105.53	105.15	108.9	108.25	101.84	102.66	103.49	104.66	104.8
105.96	106.05	103.66	106.22	105.29	105.45	104.22	109.47	102.62	106.32	105.96	104.76	103.64	106.8	107.55	109.84	109.44	106.15	107.19	104.85	104.52	105.34	106.37	106.17	103.5	104.7	108.11	107.18	107.85	104.54	106.33	107.23	108.12	107.73	111.36	102.42	109.37	105.13	107.04	109.41	104.69	106.15	103.98	104.45	107.95	107.83	105.92	104.65	105.52	107.45
101.44	100.74	99.52	98.399	101.66	98.832	99.753	99.967	97.599	109.7	98.142	100.23	102.06	102.14	96.421	103.71	97.833	98.775	96.775	99.09	104.27	98.167	97.503	99.4	99.985	100.82	95.556	103.78	101.16	102.88	103.06	101.44	96.629	96.859	99.428	101.4	101.48	99.631	99.138	97.309	99.642	95.871	102.97	94.198	96.791	96.283	99.056	95.726	101.28	102.01
105.4	102	97.894	99.061	104.88	104.49	104.15	106.19	103.65	96.228	104.75	101.51	107.18	100.23	104.96	106.3	103.2	100.55	100.95	101.75	105.52	104.92	104.13	104.37	106.9	106.66	104.45	106.38	104.26	103.29	102.91	99.921	98.957	101.82	106.56	103.63	106.69	107.71	100.19	103.2	100.36	103	106.53	102.46	103.36	105.84	102.38	105.17	102.57	104.9
110.29	112.02	110.75	113	112.1	113.84	114.19	109.82	113.62	113.77	110.7	111	114.34	109.9	115.57	111.86	114.06	115.79	112.28	112.22	116.53	110.51	114.22	119.32	112.22	111.61	114.19	116.27	115.1	119.64	112.23	109.91	115.9	115.36	112.2	112.19	112.61	115.88	116.1	114.9	115.07	110.43	115.19	110.09	115.16	109.73	114.67	114.22	114.62	110.84
112.35	110.23	111.39	111.58	110.15	109.97	112.82	110.35	110.39	110.02	110.22	112.76	114.24	110.66	110.11	114.28	112.66	111.02	113.69	113.1	111.25	111.61	107.99	109.3	112.06	110.63	111.42	110.2	111.75	112.61	112.73	110.74	110.81	110.82	112.7	112.71	111.24	105.45	114.57	114.73	108.9	109.18	110.35	108.09	110.16	109.7	110.53	111.25	108.62	114.46
112.81	112.83	105.43	109.1	111.83	113.95	109.65	109.24	109.7	109.73	103.65	108.42	116.07	112.52	107.7	110.33	111.76	106.8	106.44	114.03	112.58	109.45	110.85	112.79	109.14	110.6	108.91	111.17	109.11	110.49	110.63	110.97	113.75	110.92	111.47	111.25	111.06	113.17	114.42	110.08	116.58	112.55	111.51	112.59	113.45	108.87	111.47	115.23	113.34	108.94
105.58	105.59	102.6	103.27	103.51	104.81	101.98	103	102.61	103.17	109.76	105.46	108.31	112.54	103.61	107.93	106.25	100.55	101.8	106.06	104.98	101.98	101.7	103.23	104.99	107.68	103.61	104.8	112.67	102.05	103.43	102.31	108.19	103.51	112.97	102.77	107.13	107.43	106.15	107.21	104.94	103.8	104.65	101.67	99.274	98.691	106.83	104.34	107.87	102.15
104.01	96.968	101.25	100.64	102.04	99.265	95.439	100.12	97.777	101.85	98.507	103.85	101.95	98.695	96.049	96.571	98.602	98.225	99.991	103.09	99.883	99.596	101.02	93.351	95.485	102.24	97.414	99.35	99.104	107.24	97.449	100.92	102.55	100.23	98.775	97.416	101.05	101.83	100.13	97.023	95.877	99.773	99.384	103.67	99.66	99.127	95	95.905	102.9	105.11
109.31	106.13	110.56	109.11	108.18	107.72	112.69	107.45	110.27	109.72	105.1	101.91	106.73	101.84	107.11	107.53	107.31	102.69	104.69	105.11	109.66	108.8	105.06	106.53	106.52	107.09	105.63	103.94	106.89	108.72	103.72	105.9	102.95	104.13	108.02	109.82	107.89	102.7	107.81	106	107.59	107.17	106.39	107.14	109.17	105.16	103.14	104.77	108.29	108.99
105.32	102.39	101.57	105.65	105.08	104.08	103.47	105.36	99.576	104.15	106.84	100.2	102.68	108.88	104.66	102.7	107.58	105.09	105.56	103.05	107.17	106.95	102.75	111.14	109.3	102.96	104.59	104.14	104.4	101.06	103.06	108.96	100.99	110.83	103.09	101.52	104.48	106.34	105.86	107	102.97	104.48	103.21	105.39	103.38	110.69	102.89	104.71	103.35	105.62
116.8	118.77	115.57	113.58	118.6	115.94	117.12	119.34	115.25	112.14	111.38	116.15	114.84	116.12	117.56	115.85	121.57	116.49	113.61	111.93	113.34	115.8	116.81	113.85	118.81	113.91	115.99	116.39	116.26	117.64	117.57	114.82	116.26	117.36	116.44	110.25	119.97	116.41	117.12	112.23	115.58	112.27	109.95	116.72	116.63	115.01	116.67	113.62	112.9	116.29
102.53	106.55	101.79	99.097	102.61	109.67	101.29	111.11	103.98	108.06	101.32	108.2	106.74	105.65	102.78	104.43	105.2	102.09	108.86	103.03	108.26	108.11	109.13	104.75	103.38	106.48	102.2	103.62	102.81	105.28	102.19	106.68	104.55	103.88	106.57	102.48	107.85	105.95	104.83	105.23	110.43	104.94	104.41	101.68	107.09	106.75	101.06	103	106.68	101.22
115	113.8	113.17	110.86	112.73	115.98	112.1	112.65	117.43	115.45	109.43	108.92	113.14	111.1	109.57	111.99	113.47	109.19	116.25	110.78	118.6	116.4	108.58	110.84	112.9	113.98	114.76	117.81	113.51	112.08	114.86	114.5	114.35	114.62	114.92	107.57	116.14	116.26	115.13	113.66	110.43	111.42	110.39	109.72	110.57	112.51	118.49	112.18	111.73	110.27
107.77	104.59	108.51	101.41	101.36	106.68	104.2	101.72	109.05	102.22	107.32	107.04	109.17	104.12	104.59	102.96	105.21	109.48	104.02	106.68	106.59	108.67	104.14	107.8	105.72	109.66	106.45	105.25	105.95	106.12	105.9	105.45	108.46	103.35	105.7	104.38	101.97	106.63	105.98	106.14	110.28	104.23	102.16	103.33	107.83	108.87	105.24	104.69	106.47	103.99
110.61	108.77	103.58	102.23	101.71	109.01	107.49	106.21	106.07	105.06	106.36	109.06	106.79	111.19	109.71	107.59	107.24	106.85	103.74	102.33	102.03	104.69	106.35	107.28	111.7	103.54	108.94	105.76	107.7	110.52	101.79	104.11	101.73	103.64	106.82	106.66	107.81	103.93	108.02	108.15	108.4	107.6	106.21	103.09	106.27	105.78	105.29	105.19	100.79	108.18
106.68	111.3	113.1	105.48	108.26	107.24	103.99	107.24	103.93	107.81	108.52	104.85	109.31	103.98	110.57	108.42	108.42	106.99	108.5	111.86	104.3	106	108.99	106.05	107.13	104.13	103.63	105.09	102.62	102.38	103.08	109.96	107.98	102.11	104.96	103.85	107.94	102.69	110.23	105.95	104.79	108.86	108.62	106.19	103.15	104.3	103.88	106.68	106.38	103.77
104.5	99.791	104.35	104.87	103.62	107.83	102.99	103.77	103.6	107.28	107.57	103.96	105.79	103.03	107.06	101.53	100.93	103.84	104.54	103.69	106.27	100.12	104.37	107.02	105.73	105.39	107.26	104.03	102.12	100.77	99.229	103.86	105.72	105.35	107.86	104.91	103.62	109.52	103.21	102.18	103.02	102.99	104.11	106.03	104.08	106.93	106.68	103.11	107.63	105.4
107.24	109.7	109.77	103.15	104.27	107.61	104.12	105.1	107.85	101.98	106.24	102.92	108.25	105.27	104.83	109.48	100.55	108.25	105.89	106.21	103.86	107.19	107.87	102.59	96.822	104	104.19	105.39	105.91	104.57	105.3	101.48	105.52	109.58	105.47	104.67	107.34	107.75	103.32	109.22	107.16	108.63	103.17	103.73	106.88	102.33	102.3	105.97	108.97	109.96
103.81	106.71	103.69	106.4	105.07	103.94	105.66	108.65	108.94	107.7	104.35	104.47	107.71	106.48	108.56	105.22	107.35	105.88	107.53	105.77	109.03	108.03	110.13	102.21	103.43	107.9	107.08	107.26	106.45	106.32	100.72	104.23	109.32	105.03	105.83	108.22	109.47	104.99	107.51	108.56	106.19	106.15	106.66	106.22	103.99	107.1	101.15	108.51	109.96	106.86
98.246	98.666	101.72	100.82	98.135	98.319	102.72	96.628	98.608	100.21	98.353	98.596	100.11	100.12	101.81	99.127	100.63	98.781	104.77	98.593	98.098	94.087	93.278	96.659	102.41	105.08	99.972	97.609	101.08	99.034	97.932	102.09	102.44	99.564	98.962	103.54	107.3	101.14	99.485	100.78	98.478	99.49	100.61	105.96	97.612	100.3	101.98	99.38	96.907	99.638
98.184	100.45	100.18	100.54	97.644	99.626	101.31	95.982	95.704	101.19	97.091	98.567	100.46	98.159	101.07	102.89	103.82	97.931	97.143	94.855	101.63	102.33	97.827	99.788	101.28	100.78	98.729	99.116	99.609	95.485	100.06	99.503	96.55	102.4	99.19	97.362	99.534	97.98	97.812	97.96	99.421	100.76	103.93	98.068	100.14	98.953	99.34	98.546	99.106	100.79
103.94	101.67	96.515	98.145	104.22	99.197	96.381	96.828	101.26	99.683	98.986	98.839	99.336	99.112	97.802	99.588	96.349	97.465	97.83	97.6	97.13	100.87	103.19	99.825	102.64	97.485	98.318	98.08	97.185	101.68	101.42	103.03	103.4	97.214	92.08	101.02	101.14	97.453	95.113	99.88	99.922	101.1	98.024	101.18	102.86	95.519	96.833	103.1	103.13	100.84
107.93	108.74	107.12	105.29	106.56	108.87	105.5	105.7	106.04	103.81	108.97	107.76	107.06	108.27	100.21	103.47	104.59	109.97	103.75	105.86	109.72	107.35	110.55	110.08	105.96	103.6	101.56	101.79	109.4	103	110.57	108.78	105.56	104.07	105.61	105.19	106.95	105.91	110.86	104.82	104.69	104.4	105	102.87	108.62	103.59	106.23	110.84	102.44	103.08
103.38	105.86	106.87	102.42	104.13	105.43	105.57	105.36	105.84	106.24	106.07	106.74	105.55	108.35	109.39	104.92	104.99	109.65	107.95	108.84	105.05	108.25	110.59	103.47	104.63	105.26	112.92	106.95	103.84	101.73	103.21	101.51	107.79	102.45	103.35	102.13	102.97	104.33	108.56	103.99	104.5	107.39	110.4	109.68	105.57	101.92	103.81	107.81	105.35	104.44
101.64	104.47	107.07	106.6	106.8	110.12	103.52	107.44	114.17	105.21	110.21	112.28	103.65	107.54	108.13	109.8	110.5	108.75	108	107.2	103.65	103.22	109.11	107.03	105.55	107.21	105.03	108.94	105.02	108.48	109.21	107.26	108.51	109.83	105.83	106.87	103.48	103.97	102.9	111.62	107.33	108.94	109.48	106.91	109.94	104.92	106.97	105.05	103.91	105.15
106.1	104.56	107.28	108.88	106.98	107.17	103.08	105.86	108.19	102.25	104.98	108.71	107.91	107.06	104.76	103.92	103.8	106.95	111.59	109.56	106.82	109.75	99.352	109.05	109.29	104.93	101.27	103.25	108.13	103.88	109.79	103.05	106.65	104.37	104.75	105.23	107.53	103.44	103.18	108.07	105.86	109.03	105.01	107.22	106.57	104.59	101.92	105.62	106.3	105.77
112.38	115.53	118.94	120.03	115.66	117.74	117.77	117.96	119.53	114.14	115.91	118.55	114.72	113.03	118.84	117.06	119.24	116.67	115.88	118.58	114.89	118.52	117.08	114.85	118.23	116.96	114.13	116.93	112.57	115.64	120.78	119.95	117.49	122.18	115.14	116.65	122.03	117.45	122.02	118.95	116.04	113.17	122.65	115.02	114.84	114.83	120.31	116.83	118.05	113.82
107.52	100.7	101.96	107.11	106.48	110.39	106.68	107.04	104.89	106.71	108.99	108.47	107.35	109.27	103.51	106.32	109.87	101.73	105.4	111.66	108.73	111.78	102.21	102.59	112.77	107.2	103.52	103.59	109.55	107.07	103.17	108.27	108.08	108.23	105.08	109.58	108.85	107.45	107.5	105.4	107.08	108.2	112.2	104.57	103.4	109.38	104.08	108.11	102.36	105.08
106.4	104.79	109.73	107.85	105.3	105.15	104.71	105.04	106.54	100.74	105.03	109.24	108	104.67	105.66	106.18	109.05	104.96	102.63	107.62	108.54	104.02	103.72	102	108.03	108.48	105.33	106.86	108.85	106.28	105.57	103.7	109.9	103.63	100.37	105.21	105.18	106.44	107.28	106.4	106.57	104.91	102.06	108.26	106.43	104.11	107.15	103.45	105.08	109.52
106.98	105.26	111.55	102.95	100.03	105.66	105.41	103.14	104.68	106.21	105.46	102.28	106.29	104.23	104.22	103.07	104.25	106.62	105.09	104.98	105.25	102.53	111.03	104.73	100.44	108.39	102.55	103.35	105.98	108.28	108.07	105.04	107.57	105.99	103.58	108.43	105.81	105.6	104.42	102.48	101.35	105.93	106.81	100.54	110.21	106.86	105.45	103.11	105.16	102.48
103.74	105.02	98.552	102.55	108.89	105.19	102.65	105.47	102.3	110.15	105.55	108.57	99.577	108.4	101.99	103.94	107.29	106.05	101.39	105.31	104.74	107.67	102.46	98.684	104.86	102.07	102.75	104.62	102.48	104.88	101.37	98.767	101.49	102.5	98.441	100.69	105.93	104.85	102.27	102.34	105.63	109.17	104.75	105.72	104.61	107.87	104.73	103.7	106.63	102.89
107.86	108.83	113.15	109.87	110.17	108.62	112.36	107.92	109.28	113.11	115.72	113.34	107.08	109.81	111.82	109.45	108.63	109.51	110.36	107.5	107.92	109.78	109.87	107.79	109.75	109.38	111.76	110.21	110.59	112.2	110.5	111.1	111.41	107.11	110.14	111.12	110.8	107.84	108.61	108.69	108.4	109.15	112.72	105.83	113.18	108.9	105.45	109.95	106.82	112.49
112.01	112.36	113.54	111.33	109.11	114.88	113.61	110.07	112.79	110.16	112.97	106.74	109.04	109.48	110.86	110.17	107.22	115.19	112.59	105.94	109.14	109.86	111.49	108.9	107.82	110.14	109.31	117.36	112.61	114.4	111.33	112.49	110.84	110.35	110.95	111.9	110.94	111.49	108.4	109.6	117.82	112.28	110.47	112.45	110.6	111.16	105.87	113.54	107.14	109.58
112.94	113.93	109.18	111.35	113.12	109.68	112.24	107.21	109.6	109.77	114.25	111.72	111.58	106.39	111.76	110.65	113.32	111.31	110.13	110.35	107.62	105.31	111.5	114.54	112.27	115.9	113.39	118.93	112.61	112.93	112.03	110.42	115.32	113.81	113	111.3	111.52	116.68	111.04	107.18	108.94	111.66	111.92	110.25	110.66	115.67	110.84	108.87	111.48	108.18
109.41	102.53	108.01	102.34	103.52	106.81	104.14	104.3	105.05	110.54	104.47	105.55	106.2	103.68	106.46	108.92	104.11	101.99	108.72	109.56	102.63	103.98	104.19	100.49	105.82	105.46	103.78	102.12	103.44	104.88	104.68	104.98	105.67	103.88	107.48	102.36	105.8	103.51	105.79	104.12	112.43	108.97	106.36	105.23	101.68	105.94	108.14	101.8	105.59	103.44
115.28	107.38	113.33	107.51	112.49	110.63	112.16	110.17	108.92	110.63	111.19	113.61	112.3	109.99	114.07	112.13	114.22	118.03	111.22	107.81	109.25	107.34	107.88	110.87	109.77	108.85	109.46	110.72	111.12	113.42	110.25	109.33	109.3	109.9	111.97	112.16	108.3	111.13	109.95	113.39	112.31	113.01	112.21	111.25	108.57	115.2	112.1	110.63	114.41	108.99
113.16	116.66	116.85	119.4	116.56	113.62	119.25	123.01	117.65	113.56	116.96	116.82	117.03	116.89	114.79	116.97	113.93	117.54	116.67	118.84	117.68	117.25	113.02	116.09	120.04	116.96	115.94	119.04	112.7	118.65	114.28	120.5	117.16	118.89	118.28	119.46	120.21	121.51	112.71	118.9	115.88	115.56	117.06	114.15	115.5	118.56	117	115.97	115.6	113.21
116.97	118.07	121.7	119.03	118.69	114.54	117.27	118.77	120.32	113.12	121.49	118.57	115.83	115.75	112.41	114.6	119.7	118.39	117.44	120.12	117.26	120.7	117.88	118.14	122.19	117.63	116.98	115.23	115.01	116.9	115.14	117.91	117.61	116.84	116.13	120.15	120.5	118.69	119.05	116.57	116.99	122.23	112.42	121.61	113.96	116.74	115.98	112.15	117.27	119.66
100.73	101.67	100.41	103.85	92.471	100.34	101.9	101.52	102.34	98.443	96.791	104.01	102.18	100.19	103.68	103.23	100.26	98.592	100.13	100.01	100.4	93.268	98.892	97.411	101.58	101.95	105.68	95.05	98.976	98.251	99.46	104.09	96.377	102.68	98.521	100.73	101.03	100.5	97.287	100.16	101.22	102.19	102.57	94.802	101.95	98.927	101.58	99.037	98.096	98.919
102.52	108.87	109.64	111.84	107.42	101.51	106.85	109.59	105.63	105.42	106.73	102.1	100.76	106.87	102.94	112.79	110.3	105.2	108.89	103.14	103.91	103.27	107.95	108.11	107.12	105.29	106.24	106.26	105.36	105.86	107.63	107.09	106.99	105.14	110.77	106.19	102.13	110.88	104.45	108.07	108.32	106.89	108	99.815	102.76	106.59	106.73	103.5	102.77	106.6
116.33	116.14	115.84	117.33	116.62	118.51	120.27	115.38	121.08	117.07	116.34	116.35	117.42	119.26	119.47	114	115.83	119.15	119.04	118.43	119.71	118.27	116.1	116.42	119.58	118.34	123.98	118.6	117.4	121.89	116.24	117.06	117.28	119.2	122.19	117.03	116.51	119.86	119.41	120.31	116.61	117.05	121.81	115.88	116.58	118.54	114.55	119.18	119.68	118.91
111.48	108.62	117.47	109.74	117.5	116.19	110.58	114.27	109.68	115.09	108.2	111.43	112.27	112.61	112.64	111.9	112.7	112.38	116.28	112.83	107.05	111.43	109.21	114.91	109.72	112.06	111.26	109.34	108.31	110.83	117.07	110.22	113.4	110.98	106.68	110.88	112.02	112.26	112.37	112.67	105.37	113.34	106.18	114.88	113.85	112.11	110.35	112.63	108.03	112.51
106.7	105.05	104.73	106.46	105.45	103.96	103.79	100.64	106.12	108.28	102.11	102.81	102.1	101.07	100.07	101.67	108.48	104.15	105.25	106.22	103.83	101.11	104.66	109.58	102.79	103.27	109.78	106.18	103.81	105.35	105.93	103.93	105.88	106.78	107.13	105.24	101.06	103.82	107.66	101.54	102.5	106.24	106.04	103.42	104.73	104.06	105.03	105.72	104.3	104.03
95.889	103.17	98.464	104.33	103.68	100.48	99.406	99.881	96.341	97.787	101.25	101.07	101.13	101.08	107.14	97.576	102.04	99.685	105.8	100.3	99.024	100.81	95.941	107.42	102.73	100.78	101.43	103.16	97.872	99.677	102.44	99.932	97.124	96.195	102.37	102.39	99.353	102	101.76	100.65	97.903	100.8	104.7	101.12	98.447	97.562	102.21	106.41	100.37	98.919
114.81	112.97	117.59	120.49	115.37	116.5	117.62	118.7	120.42	115.19	115.67	118.22	116.59	113.54	114.16	119.25	117.83	119.84	119.9	112.43	117.57	115.52	116.46	117.95	117.44	118.01	117.42	114.81	114.51	118.4	117.12	115.71	116.62	115.36	118.21	115.53	117.32	119.92	119.68	118.65	117.31	118.86	121.02	118.84	114.43	115.45	120.1	110.77	117.45	120.9
110.5	110.7	109.57	109.77	108.84	112.28	110.16	111.25	108.23	112.87	112.39	106.02	109.7	107.85	113.9	111.79	111.7	110.48	107.56	112.83	112.1	105.71	114.64	109.18	110.12	110.84	111.49	108.61	114.9	110.53	113.04	107.37	111.59	110.97	106.49	112.45	105.44	111.44	108.49	112.81	108.03	112.06	112.9	107.73	110.1	108.59	109.35	109.12	110.08	109.46
102.52	97.272	103.98	106.17	104.04	107.86	102.25	106.23	99.785	107.82	107.44	105.7	108.14	102.15	103.69	105.61	108.47	105.82	107.43	103.71	104.73	101.53	101.62	101.06	104.79	102.9	105.69	107.31	103.51	101.12	108.15	104.5	105.15	106.89	99.614	107.03	106.93	102.7	98.209	99.006	105.08	101.59	105.35	105.56	104.86	100.11	109.56	105.1	100.9	102.52
111.81	111.87	115.06	111.37	107.28	109.35	111.55	109.39	107.7	108.34	109.47	111.96	109.1	111.06	112.43	114.32	107.52	107.63	112.61	112.47	110.94	112.47	108.25	110.48	108.13	111.88	107.38	108.14	106.51	111.16	108.62	104.72	112.64	110.25	110.43	110	115.4	109.46	109.81	110.41	104.19	111.58	108.62	109.96	108.32	110.5	111.54	109.48	112.81	107.75
109.68	110.23	110.7	110.1	109.81	111.55	108.79	104.54	113.57	109.97	111.88	110.41	113.69	109.62	109.51	107.41	112.55	109.87	112.86	112.47	109.85	108.95	112.69	110.89	111	117.05	112.05	111.89	107.12	112.54	111.45	112	108.49	115.77	111.3	113.14	112.78	114.55	111.42	111.36	110.25	112.49	118.31	113.23	111.88	111.43	111.06	108.91	109.28	111.61
107.91	107.98	103.75	108.8	104.51	106.2	105.53	103.86	104.97	106.09	101.06	104.36	108.7	109.78	108.14	105.09	109.2	105.12	100.24	103.33	105.85	105.36	105.39	104.55	105.22	103.41	104.58	103.15	103.99	103.55	101.36	107.5	105.08	103.28	103.56	105.04	103.14	106.45	105.57	107.91	101.36	103.77	102.27	103.24	103.29	105.52	106.83	99.326	105.25	101.25
105.39	102.31	106.98	106.71	104.25	103.84	110.12	107.29	104.85	106.79	105.65	107.39	103.7	108.37	108.85	102.78	107.38	102.83	105.34	107.89	110.1	105.53	109.4	106.57	111.39	103.11	108.34	109.44	107.9	104.89	106.98	106.2	109.79	107.71	105.28	109.65	106.92	106.66	105.37	105.62	105.18	111.11	107.32	104.51	103.11	106.69	108.88	107.85	105.16	111.2
104.08	106.8	104.68	103.02	100.37	107.72	104.17	107.78	106.01	105.61	99.098	105.77	103.81	104.7	103.23	100.51	103.86	106.36	103.34	100.1	105.8	106.29	103.37	106.61	106.5	105.85	104.87	104.83	104.17	106.03	104.07	104.53	105.48	107.05	104.01	105.97	102.16	104.15	106.26	104.1	103.14	103.51	102.54	103.84	107.05	99.042	104.96	95.611	105.85	109.45
109.65	106.18	105.77	103.01	103.3	104.72	99.798	105.41	107.42	104.56	104.95	98.101	101.69	107.35	105.2	101.86	112.41	107.63	108.28	105.4	104.71	105.02	106.61	103.27	103.21	107.28	106.39	105.5	107.43	105.76	104.58	102.81	108.47	110.38	109.24	107.73	105.82	106.64	107.72	107.39	103.26	107.5	109.44	108.32	105.44	106.2	104.58	106.19	110.61	108.02
113.31	111.79	110.84	116.32	109.6	106.67	110.65	110.91	106.27	108.42	108.15	108.66	108.35	107.83	112.22	111.62	111.67	110.01	109.12	111.8	108.15	105.71	110.88	117.24	111.43	111.08	107.3	105.98	105.7	109.85	112.68	109.5	109.88	111.35	113.46	110.67	106.66	109.17	107.98	110.59	111.82	109.67	109.42	109.5	107.61	109.02	105.14	108.1	113.37	109.26
98.959	98.971	101.44	102.43	100.58	105.6	102.04	102.92	98.759	102.62	99.738	102.69	102.67	95.534	98.973	101.87	101.69	101.56	92.358	103.42	100.78	100.83	99.773	99.976	100.31	98.82	98.74	96.519	100.67	99.199	97.619	98.997	98.747	102.19	99.895	97.37	100.16	100.15	99.306	100.22	98.702	99.392	99.741	102.68	98.546	98.903	99.069	95.462	100.66	92.531
102.69	103.13	92.84	102.47	99.407	105.3	97.766	100.35	99.781	97.352	102.31	102.03	97.658	102.53	98.629	102.17	98.427	97.208	100.53	99.848	96.656	103.26	99.393	103.84	102.84	99.842	99.992	100.02	99.321	98.723	99.995	96.821	101.8	97.103	99.789	102.18	101.43	96.191	96.479	97.66	96.826	100.17	101.97	102.26	99.84	104.23	102.88	101.67	104.86	97.653
108.8	108.08	108.18	110.76	113.81	111.22	111.11	109.26	109.77	112.09	111.36	110.36	107.73	110.7	109.41	108	112.43	107.63	106.91	106.37	110.41	112.09	108.55	115.24	109.55	109.1	112.63	107.54	109.65	109.74	108.94	109.57	113.54	108.21	115.08	106.64	111.61	112.01	107.64	109.8	109.68	109.89	110.48	109.61	110.22	108.51	110.58	109.13	110.24	111
103.06	104.4	110.13	104.05	108.35	107.49	103.99	108.38	106.21	104.49	103.68	106.14	108.15	106.51	108.31	105.9	107.94	102.69	105.25	97.688	109.45	104.84	102.04	103.64	98.931	109.53	103.89	107.49	103.93	101.56	108.85	106.07	104.59	107.45	109.03	107.81	108.29	108.47	105.85	106.62	106.94	108.79	100.65	105.89	106.22	104.53	104.12	106.04	105.41	107.1
98.241	100.63	98.07	103.85	102.25	101.57	101.78	98.253	101.92	105.67	99.28	98.947	100.28	98.83	99.341	98.818	98.632	97.842	101.46	101.04	103.33	102.96	100.22	97.334	98.958	100.31	99.152	95.786	97.587	102.38	104.85	99.688	101.66	94.397	99.132	98.277	104.25	99.7	96.222	99.244	104.01	98.826	99.575	100.53	100.2	102.51	102.4	100.68	99.179	98.581
104.78	97.174	105.95	103.37	105.9	104.39	104.74	100.75	102.9	101.86	105.97	102.58	101.99	112	101.12	110.49	102.74	103.43	104.39	102.41	105.63	104.14	107.76	112.3	101.21	105.25	103.92	105.98	106.54	104.71	103.64	107.55	103.86	103.58	104.25	105.43	108.4	102.04	104.68	102.97	100.67	109.79	104.55	102.62	104.04	108.73	105.37	100.33	105.16	105.23
109.95	107.71	114.94	108.7	112.28	111.19	109.29	111.28	114.81	111.06	111.4	105.36	111.19	108.49	111.11	106.41	108.41	114.64	111.19	113.86	110.65	109.6	113.65	113.42	111.28	109.43	108.26	113.06	105.67	108.07	113.74	111.51	113.87	106.41	111.75	112.57	115.32	111.26	109.53	113.45	110.46	114.82	108.89	111.83	112.07	115.14	111.49	115	110.13	106.83
106.26	111.42	107.87	102.77	107.95	108.4	110.48	107.2	112.03	112.76	112.81	113.99	112.4	108.1	116.21	110.64	107.91	111.35	111.78	112.24	111.54	112.94	111.98	112.05	112.47	109.48	112.65	110.69	111.3	111.52	110.93	109.88	111.76	110.96	107.83	110.97	110.53	108.65	113.3	106.51	109.82	104.83	106.03	111.22	109.68	109.94	108.84	108.6	106.14	108.37
110.37	107.06	107.37	107.79	101.51	106.88	106.66	105.31	106.49	108.47	102.72	105.68	106.52	105.75	105.08	104.61	106.73	101.45	107.83	101.58	103.55	103.88	105.87	108.81	105.46	106.49	107.32	101.67	107.85	104.17	99.432	107.48	104.39	106.18	104.36	103.98	104.55	106.97	105.99	108.56	106.14	102.64	106.36	111.81	111.74	105.45	109.91	102.17	102.58	106.08
100.6	97.973	96.79	96.664	103.69	97.337	101.2	100.89	100.55	101.64	100.91	101.14	101.58	98.769	101.67	96.11	98.675	100.91	101.53	98.353	103.74	98.568	97.471	97.628	97.718	101.58	101.21	101.76	96.213	102.47	103.84	95.108	99.677	98.29	98.466	97.249	100	103.64	100.26	100.26	95.495	100.47	97.739	97.099	100.89	97.019	99.491	104.3	98.133	100.53
106.28	106.18	105.3	108.08	103.28	109.14	104.21	108.43	107.66	102.33	104.53	102.67	105.74	101.66	109.55	104.73	105.75	104.62	103.4	102.06	107.01	109.82	104.5	106.69	107.36	103.43	104.7	107.68	104.28	103.59	104.18	104.26	111.59	107.71	105.26	107.87	103.06	103.76	103.94	104.94	104.5	109.53	105.31	104.71	111.32	105.12	103.04	100.02	106.81	105.85
109.31	112.17	114.16	109.93	111.87	110.57	109.9	111.25	111.02	112.98	112.04	110.94	108.71	110.28	108.23	116.62	110.15	106.82	110.16	111.76	111.64	109.2	110.14	115.29	113.65	107.46	111.27	114.34	111.97	111.13	111.91	109.4	111.24	111.31	109.69	119.73	111.46	111.89	105.66	116.09	113.32	111.97	112.22	112.43	108.89	106.08	108.2	109	110.03	114.05
103.91	108.44	105.15	105.88	108.2	108.38	109.55	108.58	105.17	108.05	104.72	107.47	106.9	107.32	102.6	103.91	109.03	103.21	104.6	109.28	107.76	107.36	108.74	107.72	105.87	105.43	109.52	110.65	108.91	106.19	110.23	103.45	105.04	104.8	106.35	106.45	106.21	108.22	105.26	107.4	108.02	106.12	101.71	104.32	105.18	104.17	104.53	107.62	107.07	108.94
107.69	107.41	107.69	114.15	111.24	107.14	108.67	110.74	107.12	115.33	106.46	106.7	107.49	107.38	109.69	113.1	113.14	108.76	111.07	108.22	111.11	111.24	110.52	104.77	109.99	106.21	108.03	112.68	108.57	110.7	104.65	107.3	112.36	110.6	109.87	111.79	111.82	110.07	111.86	108.54	109.59	110.75	110.84	110.26	113.86	112.62	106.02	111.88	108.65	106.33
110.41	103.01	106.71	101.01	107.27	103.26	105.08	105.39	102.98	104.65	103.82	107.15	102.67	104.16	103.58	107.02	104.22	99.1	106.25	106.42	105.51	105.11	102.19	97.846	102.96	102.94	104.84	105.79	103.54	101.2	104.52	105.3	103.5	103.58	104.03	105.23	110.37	104.76	105.28	103.29	103.35	105.71	103.97	104.24	106.92	100.1	101.21	105.17	103.5	102.15
99.256	100.31	105.18	100.99	99.206	97.717	103.17	99.628	99.575	104.98	95.843	101.56	100.99	97.959	94.898	97.431	101.68	98.428	98.48	98.643	101	102.32	97.941	99.732	98.127	100.61	99.581	100.75	96.9	98.009	100.85	97.952	100.29	95.468	102.07	100.52	96.936	104.55	102.35	105.3	98.25	99.638	92.732	100.71	98.062	101.4	100.22	96.64	104.37	98.156
111.47	105.18	105.8	111.67	113.35	110.19	109.74	110.13	115.53	111.08	110.03	108.77	113.16	106.38	108.73	109.81	107.09	108.92	112.85	110.29	115.8	106.91	111.62	108.93	111.51	109.71	109.66	112.11	111.9	112.26	111.02	113.02	106.1	110.08	109.01	109.28	109	107.26	110.1	114.7	107.75	108.26	112.25	110.79	108.42	105.82	111.01	109.21	105.32	105.92
110.54	107.1	110.44	112.31	110.49	107.6	115.04	111.85	109.11	113.09	111.47	109.38	108.42	107.94	113.76	110.33	113.38	112.78	109.82	108.97	109.52	113.19	111.97	112.75	111.84	116.33	110.86	107.72	110.56	111.89	112.55	110.4	109.29	110.52	111.35	111.51	110.1	112.09	112.52	114.16	111.44	110.76	111.93	112.73	115.71	113.91	114.51	112.35	108.58	114.14
109.96	105.97	105.58	106.71	102.98	103.14	101.97	103.67	106.73	104.25	105.34	99.766	108.04	109.03	107.4	106.65	104.59	106.07	108.09	103.34	106.16	104.38	104.08	111.37	105.87	106.28	106.11	108.4	102.36	104.51	98.689	101.54	102.3	104.03	99.322	104	104.55	106.3	108.31	103.99	105.45	107.82	107.25	104.48	106.35	100.03	106.89	105.9	107	107.75
113.23	110.82	109.89	115.82	113.81	111.82	108.52	113.41	111.84	110.34	111.47	113.22	112.83	111.79	114.19	113.92	113.58	110.09	116.42	111.37	110.22	109.41	112.26	113.01	113.24	113.8	114.45	111.48	109.2	110.59	108.88	111.7	112.64	115.21	112.07	114.1	113.19	114.01	114.4	112.94	113.97	114.85	114.16	113.3	112.78	112.79	117.52	108.44	110.5	111.84
112.64	112.27	110.07	108.42	114.66	110.68	109.62	114.77	113.09	108.44	106.55	111.82	112.7	116.09	112.58	114.5	112.86	111.72	110.26	107.24	112.28	111.99	110.48	114.11	108.24	109.43	111.98	113.09	107.76	113.7	113.37	111.41	109.21	111.22	112.34	113.79	112.95	111.09	108.81	111.23	111.61	113.79	109.73	113.45	110.14	107.91	110.91	112.33	112.42	112.44
109.98	108.22	108.17	106.68	106.89	102.99	103.98	105.25	107.48	104.04	107.12	106.52	111.13	103.48	109.46	106.73	104.38	107.17	104.13	107.7	106.11	102.25	103.82	100.36	102.82	103.3	104.38	107.2	104.88	105.77	111.23	106.14	107.32	104.4	107.83	104.07	107.86	104.07	109.19	107.84	108.9	108.62	104.45	107.62	105.46	108.82	108.83	105.41	105.7	106.91
111.94	111.95	111.36	113.28	111.78	108.99	110.55	109.93	115.35	112.85	110.07	115.78	113.06	110.18	113.99	112.07	110.59	112.32	110.27	111.44	114.14	114.3	115.55	110.32	115.44	109.38	114.21	107.84	110.12	110.25	111.38	109.4	109.69	113.89	113.78	116.99	112.28	104.63	107.67	110.36	108.89	109.27	114.08	113.58	110.37	111.12	110.54	112.4	112.35	116.53
102.21	100.16	101.9	99.495	97.957	96.814	97.168	100.04	103.99	95.402	97.389	100.73	105.39	102.33	101.92	97.982	98.714	99.445	99.025	104.43	102.49	100.13	99.286	98.766	104.09	102.85	98.094	102.13	96.124	98.963	101.58	105.2	101.66	101.04	98.896	99.556	98.353	99.948	97.865	101.46	104.69	100.52	105.14	100.64	99.375	104.55	101.6	101.12	99.372	95.275
109.26	109.54	109.09	108.85	105.87	107.29	106.32	106.46	102.86	109.49	104.18	109.37	105.2	108.48	103.07	106.3	106.84	107.29	106.07	103.01	105.32	106.24	106.92	108.37	106.13	107.97	106.59	105.71	106.02	102.56	103.1	110.19	107.12	108.8	106.77	106.99	110.22	101.75	106.05	107.12	107.02	103.98	107.08	104.02	105.27	106.46	107.87	106.78	101.47	107.44
108.5	110.77	109.24	115.75	108.73	111.98	114.77	111.49	112.4	111.65	113.03	105.78	109.68	112.5	113.81	110.59	116.2	108.96	110.29	107.89	108.99	109.87	109.94	115.06	110.52	107.33	109.04	111.8	109.43	107.94	106.99	109.69	111.27	113.88	109.03	108.83	108.42	110.71	113.04	111.48	112.7	113.75	109.96	109.37	107.24	110.54	115.2	110.4	110.02	112.35
104.73	107.28	107.08	101.74	105.48	102.37	106.17	102.66	110.28	103.68	106.15	106.02	105.66	103	105.81	107.74	105.16	103.87	100.82	107	101.63	101.34	105.43	104.52	105.58	106.61	104.51	109.82	106.15	100.56	103.63	98.545	102.2	101.99	104.66	102.59	102.65	102.88	105.58	106.46	104.44	106.86	100.47	105.2	101.73	107.96	102.93	101.22	103.89	105.85
113.48	114.48	114.79	109.67	110.52	111.69	112.46	112.09	108.13	112.73	114.32	113.79	115.97	114.58	114.05	113.39	111.96	114.02	111.42	113.87	115.85	113.79	112.53	115.99	118.79	113.5	113.28	112.04	109.99	118.72	111.69	113.96	111.37	112.9	111.95	110.28	113.23	114.77	113.13	114.25	112.62	114.1	111.53	109.51	113.02	114.41	109.15	114.89	117.04	116.92
114.7	107.79	113.51	108.82	112.5	112.09	113.98	112.85	110.44	117.33	112.37	110.41	114.51	106.68	109.33	112.2	114.26	113.61	114.33	112.5	111.58	113.89	112.61	109.94	112.03	114.04	108.88	110.29	115.32	111.14	114.6	110.66	112.13	112.96	114.56	110.88	110.61	110.41	111.61	113.45	114.15	110.98	111.17	114.46	109.82	113.57	115.03	111.16	114.36	111.98
96.85	102.99	99.757	93.984	98.641	99.585	101.54	94.444	100.06	101.22	98.444	96.076	101.74	95.519	96.655	99.367	102.67	101.74	101.02	99.996	99.372	102.18	98.61	102.14	100.56	97.865	100.59	97.589	100.83	100.54	105.74	99.002	98.73	105.32	95.373	100.78	99.065	96.337	103.19	97.682	100.72	102.47	100.36	104.32	100.1	102.06	99.027	102.57	102.79	98.248
113.77	111.98	112.33	113.38	113.76	109.98	114.7	110.48	111.57	112.33	114.8	108.25	107.5	113.51	109.63	111.38	107.64	109.24	109.2	108.09	114.94	109.09	113.88	116.52	108.95	107.23	110.4	111.22	110.41	112.67	114.85	109.34	109.5	109.83	111.68	113.76	110.4	111.78	112.03	116.38	112.26	105.7	109.97	113.07	112.98	113.25	113.3	110.16	110.78	110.48
104.92	103	99.925	103.38	108.09	101.07	111	106.79	104.84	105.35	108.21	106.68	109.08	104.63	106.6	109.02	107.25	103.14	104.55	110.94	105.68	104.66	106.71	104.12	111.25	108.24	107.29	109.92	106.52	105.21	108.39	106.57	99.779	107.85	107.79	106.79	107.17	109.39	102.94	107.58	109.1	107.41	108.54	107.52	106.01	105.41	107.53	103.85	104.98	106.04
106.72	109.96	104.75	103.85	98.211	108.28	107.05	103.76	107.11	107.65	106.41	108.19	102.16	104.42	104.59	101.9	106.43	104.46	105.24	106.21	103.03	103.54	104.78	102.41	106.1	107.85	104.19	103.52	105.3	106.57	105.35	108.3	107.45	105.15	105.55	107.14	100.42	106.07	103.65	103.74	101.72	105.27	102.9	106.56	101.7	103.28	105.84	107.78	104.32	107.47
108.46	111.18	105.68	105.2	102.24	108.17	107.75	101.64	109.03	106.68	106.89	103.92	104.12	104.66	104.37	104.38	108.1	102.16	107.8	104.41	105.74	102.88	104.95	104.48	104.84	102.08	105.46	101.19	105.03	104.27	106.3	102.99	103.36	102.56	107.59	104.19	110.03	99.9	102.73	104.15	107.99	102.73	104.35	97.875	106.49	105.3	105.21	104.72	103.62	104.81
101.01	98.973	100.05	97.173	95.694	100.76	95.999	100.16	99.056	93.844	99.412	99.43	98.803	99.236	101.74	102.1	96.88	97.317	101.49	100.48	96.363	102.17	96.61	99.714	96.615	97.657	101.88	99.981	97.429	100.17	104.86	92.751	101.56	98.133	99.45	100.11	94.932	99.59	96.458	100.37	98.971	100.92	100.49	96.121	98.271	100.83	97.368	97.634	97.254	99.822
105.86	106.95	107.58	103.09	100.8	111.68	107.26	105.26	104.51	107.08	109.26	109.41	110.25	103.02	107.79	105.72	103.54	105.07	108.35	107.82	107	108.63	104.12	104.7	107.62	105.51	100.96	106.69	108.99	110.39	108.56	100.79	105.03	105.26	106.59	107.22	103.8	101.84	104.5	106.93	104.79	110.3	105.97	100.71	105.92	108.41	105.76	106.69	107.98	106.14
109.63	113.28	111.18	111.15	113.7	114.96	112.55	107.87	109.14	107.41	108.98	111.82	113.35	107.61	111.92	115.82	108.86	111.51	112.52	107.93	108.91	108.43	108.06	111.7	112.28	114.03	113.51	111.62	115.93	111.47	106.67	107.59	108.72	110.98	107.04	112.06	112.87	111.35	110.55	108.11	107.97	106.31	110.63	108.51	110.59	111.08	111.54	112.32	109.53	104.12
114.75	113.09	110.17	108.61	113.77	110.13	113.02	110.74	109.62	116.07	111.61	111.69	111.4	109.08	113.4	110.81	114.18	109.61	113.69	113.45	116.74	111.62	113.76	112.17	113.67	109.43	112.48	109.25	109.7	108.45	111.6	110.58	113.1	109.03	112.51	115.03	112.31	116.43	107.82	109.2	115.81	115.22	114.76	110.43	109.54	111.74	115.65	116.6	112.18	117.5
99.577	100.51	99.6	96.459	102.59	101.68	100.13	99.789	99.032	96.199	101.76	100.67	104.45	99.584	102.26	98.781	99.6	101.02	103.65	101.57	100.52	95.189	101.66	97.561	95.051	96.876	101.48	99.205	102.93	98.392	98.2	101.02	95.522	103.51	98.666	99.008	102.96	100.57	102.64	98.174	103.35	104.13	103.03	104.96	99.394	102.47	101.25	100.66	101.31	97.686
106.47	106.07	105.05	101.95	104.14	104.4	101.97	109.53	106.18	104.12	105.26	105.85	106.28	106.38	107.64	101.24	108.12	99.687	106.41	107.73	108.21	105.53	101.08	107.93	107.24	107.65	104.86	105.3	104.09	109.04	108.35	105.83	104.16	102.33	106.35	103.59	110.37	103.47	106.48	107.28	104.08	108.28	105.34	109.64	105.81	107.75	106.1	101.08	102.92	105.89
107.65	104.94	107.86	104.89	104.03	104.58	105.54	109.1	104.59	105.58	109.44	104.67	103.81	101.18	110.38	100.64	104.63	104.35	101.89	103.7	107.43	103.31	99.062	105.79	103.01	104.97	107.57	106.46	108.92	103.49	105.3	102.75	104.77	101.37	102.61	103.04	104.19	103.8	107.18	106.9	105.04	110.58	104.86	109.07	104.32	104.35	109.46	106.06	107.36	105.6
106.53	103.93	104.85	110.68	105.11	104.57	108.9	107.41	107.17	107.64	104.59	112.35	111.6	102.39	105.44	109.07	110.92	110.43	105.1	109.25	109.69	108.51	103.93	105.11	103.32	102.77	106.79	106.75	107.05	104.49	107.9	107.36	107.92	107.45	104.94	106.25	107.91	103.05	107.6	105.13	107.68	105.51	106.56	104.07	106.78	103.48	108.13	106.67	102.19	108.13
114.38	116.65	117.55	120.39	116.81	110.98	110.53	119.09	115.23	114.17	117.98	113.65	115.82	113.66	114.16	115.29	114.27	116.46	117.66	115.38	117.42	114.44	114.26	113.95	117.89	117.17	118.75	117.59	111.73	118.83	118.96	116.35	115.74	112.44	115.61	112.27	119.09	117.48	114.68	112.55	114	118.01	114.47	118.4	115.67	118.01	115.66	115.09	119.56	118.6
112.73	111.18	112.11	113.82	112.02	114.45	108.54	108.67	114.79	112.33	110.42	110.93	114	109.87	110.61	114.79	109.42	108.25	116.56	111.42	114.22	111.45	117.34	115.46	113.91	112.61	114.18	116.11	116.45	106.55	113.34	112.73	110.92	114.28	112.18	110.96	114.04	113.4	112.21	113.48	113.85	111.35	115.1	113.17	107.71	112.07	112.24	111.19	109.35	115.2
106.86	111.59	115.12	112.05	109.23	116.48	113.54	111.4	114.26	109.54	112.52	109.43	114.48	109.59	110.79	109.03	110.53	109.7	111.43	114.55	113.93	109.23	112.31	112.13	105.22	111.29	110.22	108.9	114.08	108.87	106.65	112.94	111.95	113.87	110.24	108.08	113.98	115.82	114.19	113.47	108.99	112.6	111.47	112.22	110.92	109.9	115.18	112.72	112.55	114.8
109.46	103.69	105.37	107.72	106.71	104.65	106.22	108.19	110.74	107.95	108	109.3	110.2	107.43	104.76	106.55	108.61	107.91	106.28	103.64	107.41	102.05	104.34	107.97	106.29	107.45	103.59	111.01	105.48	108.34	105.61	105.7	105.4	104.01	107.93	108.88	106.45	106.84	106	104.7	105.54	105.57	108.89	103.22	106.93	108.42	104.24	106.34	108.25	109.47
106.39	103.1	102.28	107.37	106.2	107.2	104.12	104.71	109.12	105.96	102.04	104.27	99.791	102.3	106.65	106.64	107.88	104.52	106.2	104.81	103.44	102.82	106.59	105.49	105.08	104.61	102.96	104.41	107.28	109.27	104.63	106.56	109	108.03	107.29	104.05	104.38	104.39	100.6	102.43	103.84	103.7	101.58	99.347	102.19	103.99	105.8	103.43	102.29	104.63
110.64	116.7	113.97	113.36	111.14	111.98	111.58	113.68	111.11	116.31	111.87	113.68	114.4	110.14	109.75	113.01	111.22	110.56	112.37	108.39	112.7	114.68	114.25	112.34	109.66	112.64	110.43	109.46	118.02	107.71	112.15	113.54	116.19	111.39	110.64	115.39	107.66	112.35	116.59	111.75	113.01	110.6	115.12	106.47	118.57	107.89	111.83	112.99	110.67	110.82
100.14	99.957	100.73	101.35	103.58	98.292	94.983	105.3	106.36	95.771	103.3	99.533	100.82	102.52	98.499	102.74	101.14	99.873	101.56	103.29	102.56	102.86	98.628	97.121	102.28	100.05	97.637	100.13	101.94	101.75	102.8	103.83	104.35	103.21	99.808	96.419	101.09	101.56	102.7	101.47	98.413	99.085	99.265	99.662	103.52	99.206	100.21	101.27	100.09	100.4
105.82	99.778	104.86	108.73	103.96	103.72	99.124	104.08	103.21	105.75	107.26	104.88	104.64	104.79	103.9	100.5	107.54	106.39	106.14	105.61	103.2	108.52	104.72	104.6	103.47	102.89	104.01	108.32	104.08	108.68	106.74	107.58	105.68	106.92	103.26	105.4	102.15	108.97	103.58	107.76	101.74	106.85	105.44	106.57	106.15	106.34	109.01	104.63	104.4	104.66
102.96	104.92	100.46	107.05	103.02	103.94	110.36	98.872	103.45	104.42	108.49	106.15	104.24	103.68	103.59	104.69	107.67	105.6	105.68	107.37	105.01	103.12	104.17	102.3	106.19	107.27	104.85	105.01	105.2	104.88	105.2	105.15	103.61	103.98	106.69	104.25	97.358	105.27	107.79	104.39	107.78	106.07	102.47	104.64	100.53	103.29	104.38	106.16	101.13	102.77
108.17	107.08	105.06	104.46	104.78	104.97	109.34	101.38	102.58	103.7	104.29	106.73	101.5	108.59	107.42	105.54	104.39	109.24	109.24	106.96	107.19	103.75	105.47	106.81	103.81	105.36	106.65	108.2	102.5	113.41	104.82	105.82	107	107.47	102.27	103.14	106.67	105.38	102.47	101.81	104.49	108.11	105.81	106.83	106.36	106.5	108.02	107.92	106.33	104.82
111.66	108.31	110.61	107.05	111.22	107.21	111.9	106.27	108.65	110.24	107.55	112.56	111.61	111.31	110.24	112.02	114.06	111.47	108.48	108.83	107.47	108.21	107.76	110.68	109.53	110.82	105.63	113.33	108.77	112.61	111.65	111.08	114	108.18	111.31	108.68	109.48	105.61	114.89	110.09	108.1	115.85	110.28	109.37	108.69	109.53	108.72	112.21	111.56	108.25
115.45	111.51	117.31	108.51	110.7	117.29	110.46	114.56	110.37	114.39	109.85	103.26	109.09	110.21	111.43	111.39	115.17	110.07	108.55	114.35	111.99	113.1	113.74	113.13	109.02	113	111.37	112.97	110.03	114.21	111.4	109.77	110.65	111.73	114.01	111.05	109.25	114.35	108.39	112.28	112.46	113.4	110.79	107.94	113.43	108.81	113.01	109.54	113.52	113.56
112.09	113.17	108.48	110.55	111.06	114.47	115.69	109.77	111.87	109.79	114.72	112.29	110.91	111.62	107.21	109.77	112.81	110.08	112.54	113.5	114.04	113.69	112.72	105.45	105.22	111.33	105.92	107.12	111.9	115.32	112.78	112.77	106.34	114.2	109.67	106.89	111.5	111.73	116.11	107.25	110.47	110.36	110.76	113.36	107.22	108.95	114.36	110.95	109.35	113.03
105.74	101.97	111.03	106.63	104.88	107.53	103.83	109.52	107.46	106.82	109.43	105.08	100.83	100.48	103.1	108.16	106.77	105.64	107.12	105.69	104.46	105.08	113.81	102.65	106.78	106	105.42	103.29	105.19	106.22	106.72	106.73	106.64	107.2	108.5	106.82	109.44	108.04	107.9	108.85	108.08	103.87	104.82	105.58	101.91	109.13	107.06	106.33	109.74	106.38
111.55	111.7	112.37	111.46	113.99	111.96	114.58	111.43	110.99	115.64	105.96	113.54	111.51	109.47	112.42	104.76	108.8	111.85	113.55	113.94	111.52	111.6	113.02	109.32	115.15	113.3	113.98	115.95	111.12	112.46	110.37	113.38	113.23	111.51	111.25	112.4	109.28	115.7	110.53	110.99	113.21	107.13	108.2	113.99	109.87	112.98	114.39	112.76	112.96	109.7
101.86	103.06	98.344	104.78	105.3	105.35	101.98	107.23	105.14	103.78	100.21	105.08	101.16	108.05	102.72	101.38	104.43	102.53	103.21	97.592	102.64	102.77	105.19	106.14	101.42	105.02	104.94	107.29	103.81	105.59	101.38	105.74	107.79	106.76	104.45	101.24	101.22	106.2	103.75	106.28	106.24	105.65	109.29	104.44	102.82	104.4	108.81	103.39	103.28	102.71
97.946	100.71	104.74	102.73	101.29	97.88	97.347	96.95	100.49	100.69	101.62	100.17	98.027	96.146	97.14	99.81	104.04	99.268	103.27	99.875	100.38	98.733	97.76	100.45	99.199	101.98	99.447	92.852	97.261	104.1	104.23	100.63	95.934	103.87	99.282	99.919	102.25	97.575	96.684	104.04	100.96	102.87	97.959	102.78	102.49	98.42	100.07	100.5	96.643	99.964
110.83	113.41	113.61	110.05	111.22	111.63	116.88	113.94	114.65	113.99	110.61	114.8	109.58	110.4	114.61	118.06	113.06	112.74	106.02	111.81	116.63	110.98	111.83	108.19	112.83	113.79	111.18	114.2	110.68	110.78	111.76	109.46	108.37	110.57	110.98	115.18	115.04	112.68	115.19	114.88	113.44	116.41	111.31	113.11	115.41	112.56	116.18	116.23	112.18	113.79
103.09	105.61	106.81	109.32	107.19	107.3	106.35	106.82	102.5	107.97	106.64	106.45	105.47	104.92	104.84	110.62	105.47	106.17	103.17	109.3	104.54	107.91	105.49	104.75	102.18	104.74	104.53	113.26	105.84	107.82	107.99	106.3	103.91	103.63	104.95	106.67	107.22	106.98	107.96	109.71	105.52	107.83	103.65	104.03	109.36	104.63	104.87	110.27	106.23	102.71
100.84	96.562	100.42	99.369	103.22	94.533	99.074	99.105	101.33	98.632	100.77	100.65	99.097	97.624	98.821	104.87	99.46	100.15	102.07	99.357	101.17	96.037	97.575	100.8	102.51	102.16	98.737	96.738	104.2	98.479	99.802	106.45	101.28	99.996	99.648	96.943	101.2	99.293	102.64	102.77	101.1	101.49	100.39	97.941	100.32	101.85	99.584	101.13	102.43	95.882
108.48	106.68	101.64	108.94	104.74	106.54	104.66	107.33	106.36	103.84	106.33	105.61	100.38	107.37	102.11	109.39	102.86	103.56	108.48	103.18	109	104.6	106.05	105.53	104.45	106.01	105.8	107.94	105.62	104.5	107.13	104.92	106.74	106.11	109.59	104.15	103.68	104.4	105.28	104.22	104.51	97.615	105.99	103.14	106.59	106.97	108.29	107.81	106.54	105.99
113.34	108.98	110.5	108.45	111.44	115.86	113.31	112.08	109.69	114.78	112.18	112.86	114.22	113.57	113.92	113.33	112.15	112.5	110.69	112.03	110.15	113.58	112.97	112.26	109.85	106.51	112.15	113.79	112.79	110.76	113.08	111.41	109.8	114.68	116.11	111.46	114.82	114.71	111.79	111.73	111.82	110.71	107.92	113.61	111.91	112.89	110.82	111.42	111.25	115.46
109.37	108.42	105.87	108.75	103.27	105.99	102.01	106.33	106.17	103.9	109.11	103.55	107.05	104.32	106.63	106.15	103.04	100.19	105.7	104.2	107.66	106.16	105.82	106.26	106.55	107.98	107.83	104.67	107.68	105.11	108.69	105.72	105.1	109.94	106.63	106.4	105.39	102.51	107.57	110.78	106.23	105.55	104.8	101.08	107.16	105.55	105.83	107.62	105.37	104.17
105.02	104.39	104.38	112	108.46	105.2	107.45	104.22	105.23	108.98	110.62	102.88	110.65	106.63	110.47	108.79	106.9	109.6	103.06	105.57	105	106.62	105.55	106.34	109.22	108.52	105.81	108.01	107.24	108.62	104.71	107.53	108.98	108.41	105.62	110.2	104.42	105.36	106.94	105.79	107.97	107.13	105.59	100.81	109.13	104.81	108.99	106.21	104.72	103.21
104.26	100.07	100.13	103.22	100.65	103.16	104.51	104.5	105.8	101.76	104.98	105.18	106.74	102.87	104.11	104.95	104.33	102.36	101.04	101.32	102.64	104.72	101.4	104.97	104.03	108.55	103.64	100.97	105.26	106.25	103.45	103.21	105.26	107.45	107.48	105.89	98.013	103.18	99.677	103.5	100.01	111.2	103.66	103.46	102.54	103.27	105.84	102.77	103.45	102.23
111.74	110.46	110.18	116.71	111.76	109.14	112.12	112.29	113.82	115.53	111.56	111.52	107.82	112.99	113.6	108.29	111.02	112.19	112.72	111.44	114.53	109.07	117.24	111.83	110.39	115.15	110.13	109.39	112.54	113.43	110.06	112.77	113.47	112.48	113.58	111.48	107.46	117.84	110.5	108.47	111.34	114.77	110.61	114.42	111.39	111.51	112.63	110.05	111.08	113.58
105.72	103.08	102.23	108.54	107.37	107.26	105.16	105.34	102.55	104.75	103.93	109.13	100.55	106.55	102.92	106.7	107.29	110.93	107.97	104.68	105.23	108.64	102.22	105.03	108.57	103.63	105.87	104.17	108.66	104.15	105.95	105.46	100.87	107.36	110.29	104.74	102.89	108.25	106.6	103.51	106.57	110.32	104.18	101.6	103.26	103.99	105.55	108.39	110.09	105.4
110.26	112.1	106.54	107.74	109.66	111.71	108.94	108.23	110.66	110.77	110.35	110.34	113.75	109.85	107.16	107.92	111.18	112.91	109.17	109.84	106.71	110.5	109.81	109.62	107.86	116.8	110.62	109.85	108.86	110.43	108.85	109.94	110.2	114.79	113.02	108.55	108.62	111.07	105.76	105.35	108.92	110.99	106.43	109.34	110.72	110.51	111.06	109.04	107.86	110.27
101.19	102.5	99.853	98.514	102.06	100.93	97.761	100.36	97.565	102.94	100.73	99.258	103.25	99.215	98.562	101.53	100.54	99.695	102.12	100.34	104.18	97.4	100.18	98.573	102.4	96.726	96.394	99.332	102.78	100.85	98.365	98.785	98.28	101.05	98.325	100.96	106.09	98.903	107.42	97.028	98.17	106.46	99.396	104.66	98.741	95.644	100.52	98.084	96.668	98.959
113.19	110.21	108.36	108.61	110.12	112.24	113.49	112.24	112.48	112.65	112.77	114.8	112.9	111.18	111.97	110.33	111.14	109.83	106.93	112.5	109.7	108.84	113.54	114.42	110.73	108.64	113.83	116.07	107.26	110.71	111.42	108.66	108.79	112.55	107.14	108.07	108.44	109.31	110.83	113.21	116.42	108.17	113.61	110.02	110.36	111.74	112.38	109.92	110.97	112.55
105.44	99.096	103.47	107.31	101.03	106.82	105.68	104.79	107.53	103.93	102.92	107.97	104.85	107.12	105.62	110.13	106.43	104.37	100.46	102.16	106.05	106.6	107.27	101.56	107.15	109.27	110.57	104.51	107.34	102.59	107.3	108.72	107.62	106.99	109.24	104.3	103.07	104.28	107.25	104.25	101.01	105.57	105.08	104.35	105.79	107.3	104.5	106.73	104.66	103.52
110.31	108.81	113.89	113.32	117.7	109.62	108.22	115.67	114.19	110.25	112.47	110.43	109.78	109.53	106.41	115.2	111.52	112.06	110.99	108.13	111.6	108.86	114.5	113.86	108.47	108.32	110.58	109.11	111.88	107.67	110.33	111.38	106.56	106.92	113.88	112.36	110.82	112.02	112.71	114	112.94	110.31	110.98	113.1	114.53	110.77	114.78	111.02	110.69	108.84
111.55	114.47	109.92	114.58	115.93	115.32	110.48	112.33	112.71	109.81	109.89	110.56	106.15	112.26	113.35	111.36	112.02	107.46	112.7	114.66	112.36	110.66	113.18	115.91	116.73	109	112.26	109.88	107.44	113.85	112.98	112.36	113.7	113.72	114.1	113.13	110.75	110.63	107.4	110.78	114.22	112.8	111.14	112.36	112.78	111.6	112.9	116.05	110.3	112.5
111.59	111.35	113.18	113.78	108.9	112.34	115	113.13	114.77	110.89	113.25	109.87	109.36	116.3	113.93	102.65	109.61	110.7	110.05	112.74	109.04	106.68	115.53	112.01	113.2	110.97	108.31	112.84	112.08	112.11	117.97	113.67	109.79	112.57	109.89	112.68	115.32	111.65	111.19	112.54	113.97	113.82	111.29	113.78	107.36	112.17	111.96	110.77	115.25	114.23
107.74	110.64	103.84	110.76	104.25	106.45	102.39	106.22	102.92	107.13	109.67	104.95	104.37	108.74	105.04	108.83	104.11	106.55	104.35	106.99	109.62	105.71	104.56	107.47	103.17	102.43	111.78	109.04	105.5	107.04	104.5	106.37	106.44	107.55	110.23	106.14	107.12	107.04	107.24	104.87	104.8	104.36	106.22	106.92	109.38	108.27	106.43	104.91	105.43	105.47
106.68	105.3	106.88	106.9	105.58	107.18	105.77	106.95	105.81	106.01	102.46	110.24	108.97	101.51	105.54	108.93	108.17	106.25	102.12	111.34	104.08	105.97	106.77	110.48	106.62	103.98	105.98	104.4	106.35	110.35	105.55	110.48	108	107.47	105.79	104.89	108.79	107.82	106.85	106.12	104.99	104.66	108.73	107.29	104.25	105.2	108.35	105.33	107.44	102.98
104.78	105.96	101.78	101.52	108.88	108.04	102.56	105.56	105.96	105.49	104.8	103.84	105.41	104.16	99.485	102.86	99.372	104.35	102.89	98.787	104.77	101.06	100.52	102.96	106.66	102.8	102.09	101.62	104.5	106.09	105.12	104.88	102.34	104.01	105.73	103.9	104.61	106.85	101.52	102.7	104.98	103.47	110.87	100.91	106.69	105.28	110.47	106.8	107.76	106.82
110.71	106.68	108	110.82	109.85	112.14	108.51	108.84	108.02	111.5	105.63	104.89	109.72	111.14	110.49	111.45	103.72	110.7	111.43	105.26	108.19	111.48	109.74	108.57	107.09	108.5	108.79	109.47	106.88	107.62	107.15	108.59	105.27	112.29	109.55	104.9	113.4	105.74	108.05	107.46	109.5	109.04	106.87	107.29	105.51	110.23	112.17	106.34	112.48	113.76
102.04	106.1	106.57	107.73	105.04	105.44	108.35	105.65	101.04	106.47	108.53	105.91	107.8	108.12	105.03	106.68	104.43	111.61	104.74	109.29	108.92	107.85	105.72	100.47	109.18	114.65	107.32	108.01	105.34	105.75	104.53	104.52	102.58	104.37	102.33	109.85	104.99	105.54	103.32	109.42	105.3	105.27	101.68	110.21	106.55	102.06	100.64	112.66	103.42	110.66
97.948	100.3	101.5	97.366	93.702	103.17	95.973	103.33	97.551	95.991	102.88	98.804	98.661	96.943	94.748	104.9	99.7	98.808	100.13	105.1	104.49	98.672	100.09	98.566	98.312	103.55	99.088	100.27	100	100.65	106	100.36	101.69	101.93	101.29	98.509	98.806	100.02	103.34	99.669	98.872	100.71	100.36	100.54	98.959	100.5	98.252	98.351	99.421	100.43
109.11	109.15	111.37	116.21	111.3	113.05	111.59	116.93	115	116.56	113.81	108.76	110.58	111.23	108.59	110.99	111.15	113.81	115.69	113.26	116.6	112.45	108.39	115.37	113.42	113.33	112.15	108.75	112.78	113.99	115.61	112.8	111.87	104.67	111.36	113.92	111.23	112.11	118.48	111.66	109.56	111.14	116.44	108.14	114.53	111.44	111.42	109.38	111.96	110.42
93.126	95.266	100.17	98.829	99.881	101.8	101.64	99.118	99.262	102.38	97.011	98.634	107.26	99.18	99.408	98.736	99.949	99.834	102.21	102.52	103.66	102.68	101.13	100.62	101.16	102.06	99.462	103.35	102.57	95.857	100.04	102.77	96.543	98.613	102.13	99.585	103.26	102.3	99.434	98.378	99.086	99.443	102.83	103.77	96.058	98.566	103.96	105.79	102.39	100.92
105.15	103.33	105.4	104.43	107.92	106.81	108.37	104.59	107.73	104.44	108.59	108.59	106.03	105.54	105.37	106.8	101.58	101.58	107.12	107.32	102.57	107.47	107.39	107.19	106.88	101.39	103.54	107.26	102.5	105.5	105.64	106.11	108.2	107.39	107.46	103.69	102.75	102.3	110.87	104.95	105.18	104.27	103.15	106.44	106.4	107.26	102.12	109.66	104.12	108.48
98.263	97.983	99.53	98.02	102.27	102.3	97.459	97.571	96.129	100.9	99.599	97.376	99.123	97.414	101.19	96.018	101.97	99.581	100.76	102	101.46	98.298	100.1	101.97	103.69	99.335	99.872	97.51	97.502	96.862	99.174	100.72	96.946	100.75	99.914	97.041	105.01	98.316	100.7	98.171	100.6	102.76	99.628	102.65	99.108	97.555	99.556	104.12	98.405	101.13
105.32	102.27	102.82	105.55	101.22	106.64	105.93	101.97	107.63	105.83	104.38	105.63	105.31	111.25	104.44	103.52	103.2	105.65	107.85	103.74	106.4	105.73	105.27	105.64	100.63	104.44	102.57	100.5	104.26	108.62	102.69	105.68	102.81	107.63	102.77	105.43	107.77	100.21	107.06	109.03	105.05	106.03	104.57	103.76	107.1	103.74	103.94	105.9	108.65	107.43
103.34	102.58	106.25	110	108.53	107.71	107.09	110.02	104.42	108.92	103.03	107.9	106.9	103.24	106.14	110.35	111.14	103.75	103.86	107.27	105.95	105.07	104.89	107.14	105.18	105.44	111.45	106.67	106.37	108.98	106.43	110.35	109.22	104.6	107.58	109.96	106.63	104.23	107.76	110.2	107.76	110.02	105.17	106.36	109.56	102.73	103.59	104.68	107.12	106.55
114.35	111.84	113.35	117.36	115.07	113.71	118.14	118.92	117.4	115.52	112.55	115.3	113.94	120.15	114.46	116.91	115.33	119.05	118.77	112.3	113	115.72	119.31	109.98	115.76	112.91	116.19	116.88	115.64	116.83	119.62	117.07	120.19	117.97	119.77	116.83	118.6	120.03	113.39	118.2	113.77	113.52	110.07	117.41	113.89	116.32	118.02	120.23	115.79	119.44
105.2	102.42	105.02	104.32	109.71	105.03	109.77	106.72	105.2	108.02	102.84	101.83	103.63	107.02	105.05	99.877	101.79	105.94	102.83	100.21	105.29	103.25	102.02	108.93	104.38	107.37	104.12	104.82	101.38	103.35	102	106.25	101.01	104.12	102.9	102.78	103.55	101.96	102.77	102.49	106.71	99.043	103.73	106.2	102.53	103.27	103.89	106.12	103.57	106.79
111.63	113.1	108.45	116.24	110.84	110.4	111.76	108.44	112.79	107.38	108.07	113.81	108.89	111.75	111.78	113.94	113.24	109.11	109.56	115.43	110.54	113.24	115.42	112.19	111.05	109.73	115.57	107.73	113.89	110.66	114.44	114.52	112.48	108.7	114.5	110.88	110.7	114.49	111.35	114	108.95	114.13	112.2	113.56	115.26	110.56	111.94	117.9	114.55	113.81
108.66	107.23	106.14	107.9	103.45	104.91	105.69	109.62	103.53	104.36	104.9	108.04	107.09	104.49	103.02	104.08	107.94	110	110.46	102.12	105.07	104.94	104.68	104.2	104.46	105.44	105.45	107.97	100.57	108.99	104.24	106.64	106.98	104.14	102.7	106.1	106.82	106.72	104.5	108.16	105.52	108.57	106.19	104.77	112.33	102.96	106.66	106.01	104.59	105.82
107.53	112.19	106.31	109.69	110.04	111.97	113.15	103.89	106.98	108.34	112.83	106.38	106.92	106.95	108.12	107.13	107.04	105.66	106.11	106.18	109.7	108.12	108.81	104.95	106.96	109.72	107.19	105.37	112.19	112.01	111.71	109.5	105.22	111.35	104.69	107.42	107.21	108.76	109.29	109.8	107.9	104.81	111.67	109.94	107.89	108.75	107.74	104.66	109.06	104.22
106.78	106.86	109.86	110.28	109.16	110.33	111.74	116.28	111	108.22	111.03	112.63	111.86	112.23	111.33	109.99	112.47	106.39	118.41	109.09	111.69	114.96	116.54	114.15	109.35	108.38	110.32	113.08	108.68	113.8	110.97	109.22	108.26	106.17	112.41	110.74	109.17	110.27	111.7	113.76	109.91	111.81	112.66	111.21	111.12	114.62	118.15	111.14	111.29	113.22
102.58	104.8	106.4	101.7	103.09	100.43	107.54	107.49	101.83	108.14	102.95	107.25	104.04	104.95	105.1	109.3	98.958	100.7	105.11	102.8	103.19	107.5	105.43	103.46	103.08	106.36	104.79	105.5	104.6	106.98	102.67	104.62	105.54	104.01	102.86	106.37	104.25	104.66	102.79	104.17	107.4	102.25	104.81	100.76	109.06	104.04	102.98	104.4	105.25	97.473
115.46	113.26	114.61	111.9	109.98	110.42	112.02	106.13	114.21	116.59	114.55	112.86	111.71	114.55	110.98	114.87	111.8	115.41	108.1	110.38	117.17	111.57	112.91	110.84	111.47	112.32	114.22	113.89	114.53	116.51	115.12	111.74	110.92	115.4	111.02	110.87	111.92	112.03	114.55	114.33	113.84	116.8	111.75	113.8	113.58	111.63	116.84	111.96	110.4	114.33
104.26	108.83	102.83	107.91	102.84	106.99	103.5	102.36	108.03	100.19	103.81	105.49	105.2	104.81	103.41	108.55	111.71	110.03	108.24	103.03	101.27	104.15	108.89	105.47	106.83	106.26	106.93	106.67	103.81	104.99	106.57	102.98	106.69	106.63	103.48	104.16	104.11	106.89	106.96	106.52	106.14	107.39	109.54	104.04	107.05	107.21	107.82	103.06	105.87	103.34
109.12	111.77	110.58	110.25	110.73	112.03	113.41	115.11	110.48	113.14	110.68	111.07	112.42	110.26	112.73	108.23	112.12	112.37	113.82	113.79	111.37	112.64	110.31	107.5	112.05	114.9	111.92	110.92	112.22	108.75	108.69	106.39	109.01	112.33	110.82	110.43	115.17	106.37	108.78	118.76	114.28	112.66	109.93	111.86	113.39	109.9	111.71	107.65	110.43	111.44
104.31	104.35	108.28	106.1	102.8	103.59	106.78	107.56	106.59	101.6	107.56	108.63	106.44	107.55	107.45	104.55	107.06	108.37	107.01	104.05	102.68	107.53	103.17	106.04	105.27	101.04	104.07	101.65	103.26	106.66	108.13	103.57	108.19	102.04	101.84	107.62	106.96	102.84	106.14	104.13	105.29	108.85	106.97	103.48	102.41	101.97	107.88	110.94	104.18	101.38
108.17	107.23	105.82	100.82	105.14	107.69	107.12	108.3	108.32	100.62	101.01	105.46	109.57	108	105.32	104.54	99.842	107.15	105.46	103	108.08	108.14	107.38	106.04	110.26	105.78	105.7	108.31	108.38	108.53	105.91	105.18	100.29	104.78	107.77	105.57	111.23	106	109.05	105.74	108.82	109.27	106.36	108.05	104.47	107.01	104.37	107.14	99.292	107.13
99.599	94.312	92.876	103.15	102.98	97.714	100.35	97.3	99.178	95.94	101.41	104.29	102.53	99.374	97.166	95.901	94.325	103.04	96.45	101.68	99.953	100.29	97.995	100.73	97.967	96.305	101.42	102.7	99.561	95.622	102.12	97.716	103.89	100.03	104.24	100.77	98.467	100.57	100.56	93.988	99.544	96.423	96.385	99.644	98.626	101.93	99.741	98.913	95.393	100.35
101.85	99.176	105.95	105.63	102.75	101.5	102.96	105.06	108.42	104.06	102.62	106.69	105.83	103.14	105.41	101.87	100.21	106.23	101.92	105.43	101.18	104.07	105.3	105.43	106.93	107.28	107.84	103.96	102.96	108.32	109.4	105.7	102.04	102.94	106.64	102.65	101.35	103.23	103.13	101.51	104.51	103.4	105.45	102.33	101.3	103.42	105.39	106.11	99.355	106.65
106.51	107.14	108.68	108.79	105.07	105.36	110.11	105.15	105.35	100.02	107.38	106.07	105.96	109.18	108.08	104.78	108.59	104.34	105.77	106.04	106.64	109.42	106.79	105.55	108.17	107.06	104.55	104.78	106.36	104.57	105.63	103.73	107.47	108.12	105.12	106.24	108.2	107.36	106.62	109.63	109.99	105.51	103.53	107.06	108.22	108.91	106.92	106.05	106.97	103.92
119.65	117.53	116.55	117.98	118.21	117.54	123.07	118.17	119.79	121.77	119.31	113.47	118.39	115.75	116.01	117.82	115.34	116.67	119.74	118.81	117.77	115.72	117.43	118.57	120.19	117.19	115.62	112.72	119.8	117.04	115.24	113.29	119.68	117.16	119.75	119.89	115.64	117.72	120.4	114.54	115.95	116.6	115.68	120.29	118.67	119.73	111.9	122.99	114.67	116.32
111.18	111.4	110.95	114.43	113.88	113.35	108.56	109.68	112.4	109.61	107.87	107.21	110.69	107	112.22	109.14	108.31	109.28	111.45	107.34	116.31	111.44	105.53	108.21	112.12	111.06	112.5	103	112.2	107.99	110.61	111.59	104.07	109.46	106.23	116.52	111.57	110.64	110.91	113.1	109.36	108.91	105.18	113.82	107.09	112.1	110.26	112.19	112.3	108
102.97	107.05	108.38	102.74	105.27	103.87	101.33	104.79	101.5	100.01	108.15	102.8	104.8	105.45	105.83	102.32	103.96	103.52	102.88	105.28	104.58	101.19	109.96	104.98	103.64	104.33	105.87	103.92	103.14	104.68	105.73	105.17	104.89	107.37	109.8	105.97	107.92	99.924	105.68	103.4	101.18	106.61	108.55	103.25	105.68	102.11	105.15	106.55	105.3	107.46
105.04	111.15	110.95	110.36	102.61	108.54	101.26	103.22	106.8	102.65	105.22	107.27	104.84	108.77	102.32	105.96	103.83	102.7	104.77	105.36	103.25	103.7	102.66	106.2	102.42	104.53	107.66	108.17	104.22	105.88	104.39	108.03	105.27	101.97	103.07	103.11	106.85	105.51	103.37	106.11	105.59	107.78	105.21	104.34	102.26	109.12	104.64	107.55	106.67	104.75
105.19	104.23	105.06	104.11	105.63	99.757	104.71	105.93	105.65	102.66	106.8	103.13	97.374	104.41	102.86	103.36	98.996	101.61	105.18	103.82	105.09	103.55	105.94	108.3	107.91	102.57	101.72	108.19	103.42	104.94	106.3	106.97	102.22	104.61	105.79	101.48	104.1	105.66	101.68	104.04	103.47	105.38	104.1	106.04	104.99	103.5	101.38	105.19	103.09	106.43
117.47	114.54	110.76	111.46	107.26	115.17	111.07	113.53	109.41	111.97	119.17	108.77	111.5	114.59	112.85	112.53	112.54	114.04	115.76	113.4	114.3	111.24	113.06	108.45	113.06	108.07	110.69	115.2	111.64	115.64	111.65	110.27	109.17	109.73	109.03	112.71	108.83	113.54	111.91	111.23	110.78	111.21	113.89	111.75	108.72	110.81	117.33	111.05	109.39	112.95
106.86	102.12	105.31	104.21	107.57	107.31	108.59	103.35	106.63	106.14	102.53	105.04	107.39	103.43	106.33	104.16	104.06	105.44	104.06	106.77	107.72	108.42	105.76	108.54	102.2	99.964	103.42	110.57	101.5	106.42	109.5	106.2	108.85	101.9	103.28	106.23	101.65	101.93	107.7	107.71	110.38	102.59	107.08	108.78	108.9	106.75	102.56	102.13	106.03	103.31
104.73	106.6	107.18	107.32	104.46	106.68	109.7	100.81	107.65	106.05	100.96	109.54	106.24	106.45	105.09	106.27	101.15	102.84	105.97	108.77	103.8	109.69	103.79	105.38	102.6	105.49	104.47	101.94	107.19	102.32	103.93	106.36	106.61	108.2	104.01	107	107.77	100.72	108.39	108.08	106.7	106.76	108.48	104.86	104.43	102.82	103.06	106.27	106.01	106.03
118.77	118.63	119	119.83	120.31	120.09	120.34	115.56	121.71	120.2	119.38	116.92	119.08	117.34	119.31	118.18	120.59	115.41	121.68	119.53	115.34	116.01	113.66	124.01	118.67	115.75	114.17	114.87	117.14	115.14	118.11	117.89	117.22	117.59	117.24	119.79	118.47	122.46	120.06	114.99	116.41	119.12	120.68	119.51	118.4	118.64	114.63	117.63	116.09	117.81
99.79	104.57	103.07	104.9	102.31	102.59	104.67	107.07	105.18	99.535	105.95	101.81	111.04	110.23	108.2	106.52	103.76	106.02	107.08	103.96	107.34	103.66	105.84	109.02	101.87	103.96	104.09	107.6	102.4	108.45	105.43	105.38	104.89	105.18	106.57	107.31	103.94	102.53	104.79	103.34	106.03	109.37	108.09	106.48	100.98	107.53	105.74	103.64	108.37	106.22
110.5	112.59	112.34	110.36	111.77	110.52	111.97	109.04	108.12	112.63	111.73	115.9	109.07	112.08	109.67	112.23	113.94	113.38	111.11	115.53	112.82	108.57	108.64	112.96	109.99	111.59	113.17	110.43	114.66	115.59	115.62	109.73	109.19	106.81	108.73	112.09	113.73	107.47	112.93	113.01	111.18	112.16	110.34	105.43	111.37	110.82	109.65	109.46	112.51	113.32
103.46	97.689	99.619	100.15	101.06	96.951	97.744	100.01	99.23	101.28	102.39	102.06	100.58	99.471	98.758	101.42	102.81	98.04	98.931	96.785	100.7	97.735	98.337	104.31	99.24	104.13	98.409	99.35	103.62	106.01	105.41	98.088	100.28	98.574	96.608	103.35	99.012	102.81	103.33	103.56	99.932	103.39	97.406	96.614	103.31	98.098	100.63	103.3	101.94	100.67
113.57	121.62	115.75	112.01	115.58	115.16	118.88	119.85	116.9	115.75	123.05	114.78	117.5	118.03	117.57	112.79	116.39	116.74	115.38	118.72	114.19	115.95	116.63	116.62	114.92	118.92	114.64	116.3	120.95	114.04	120.48	115.06	113.92	115.56	118.95	115.46	122.95	115.69	119.97	114.78	114.02	120.86	113.98	120.31	117.41	121.06	115.98	122.69	122.23	118.69
105.84	107.48	102.08	103.66	102.65	109.99	104.47	103.2	106.3	109.93	111.58	107.42	104.27	103.23	107.65	103.7	99.946	103.63	102.81	101.02	106.33	107.88	106.84	101.76	104.28	108.5	104.04	105.68	106.73	99.899	106.57	102.28	104.72	103.57	104.94	104.18	101.27	106.26	104.01	101.15	100.78	105.92	104.79	104.91	107.3	99.535	108.46	103.81	101.78	101.37
103.09	101.35	100.39	102.51	98.12	100.66	101.39	99.889	101.95	98.782	99.101	100.56	99.958	101.87	100.41	107.26	99.626	98.79	99.876	100.47	104.56	103.14	99.53	99.431	105.39	98.715	101.6	102.6	100.84	102.94	97.07	100.03	98.364	101.15	101.72	97.654	99.702	101.64	99.719	98.498	99.687	97.335	104.57	97.848	100.2	99.338	96.82	102.17	99.762	96.342
103.28	104.59	101.27	105.08	103.69	102.9	104.43	106.79	104.98	103.1	107.83	104.28	105.28	103.9	104.27	104.59	106.53	105.68	101.3	109.79	106.68	109.3	109.55	101.34	107.51	103.95	106.17	107.62	104.09	105.32	105.06	106.46	106.93	102.49	104.35	110.03	105.74	106.36	104.55	105.96	101.85	103.09	108.57	105.54	106.95	106.93	108.58	104.64	110.03	105.7
103.47	108.46	105.69	107.54	106.19	103.77	101.8	105.27	109.88	110.76	106.57	105.3	102.51	102.18	106.03	106.38	106.2	105.44	103.65	103.56	106.96	102.15	109.38	110.92	106.55	105.79	105.6	102.25	105.02	105.98	103.18	105.74	108.29	100.34	110.56	107.97	105.96	109.22	102.1	104	99.98	109.25	107.82	103.2	103.25	110.27	103.69	109.21	105.74	108.74
99.501	100.01	99.255	95.714	96.553	106.7	99.772	98.125	105.1	101.81	100.9	103.41	100.04	100.46	101.62	97.059	103.36	101.12	100.53	100.98	96.955	100.47	93.922	103.04	95.46	100.42	99.451	96.419	98.174	98.499	98.435	97.664	96.778	99.104	102.05	101.3	99.873	97.611	102.2	106.61	95.297	101.72	100.4	96.948	99.901	102.06	99.114	100.83	99.817	100.27
99.611	97.327	102.31	102.11	98.032	100.68	99.025	98.629	95.578	103.84	100.85	98.778	95.036	97.528	101.65	99.281	99.221	104.05	98.751	101.45	104.51	96.442	98.507	97.944	102.48	97.747	100.18	99.844	101.43	101.19	96.775	95.351	100.56	100.46	99.838	96.729	98.01	101.74	99.783	97.971	97.574	97.783	98.942	101.31	97.349	96.381	102.43	105.74	101.39	96.546
100.59	101.46	98.477	100.08	100.94	96.713	103.22	99.644	102.03	98.173	106.04	102.98	97.561	102.69	104.91	102.13	100.95	99.939	104.48	103.46	103.36	100.25	102.15	101.42	98.845	96.394	100.26	101.92	99.137	98.194	99.735	100.03	101.41	100.55	99.76	99.865	102.73	99.542	103.52	98.307	96.811	98.152	103.4	103	102.5	105.71	103.27	99.761	105.61	102.09
112.82	117.06	111.56	112.96	107.82	109.05	111.26	114.44	113.97	113.26	108.96	111.35	110.82	112.84	118.06	110.46	109.38	110.22	111.57	110.77	115.23	114.29	117.38	114.26	112.89	121.54	108.56	112.11	112.11	110.49	114.65	114.29	111.61	111.45	110.58	115.7	112.5	109.16	113.11	111.77	107.74	112.1	112.84	115	115.24	108.7	111.93	111.44	110.8	112.34
99.323	97.46	99.168	94.835	94.512	98.006	100.24	101.99	106.93	95.973	96.819	97.258	96.149	98.39	99.664	103.67	98.008	101.64	103.02	98.005	104.24	100.52	102.37	103.05	99.823	100.68	102.73	102.64	100.25	102.64	103.33	100.1	97.873	97.093	101.57	103.3	99.418	98.092	102.74	99.163	98.922	99.696	96.314	100.2	99.82	100.88	98.335	100.74	99.228	95.457
105.73	105.91	110.24	107.36	108.27	105.01	106.58	105.68	106.16	103.89	106.79	107.31	102.41	106.77	105.44	107.4	104.08	107.76	105.1	107.8	104.26	108.14	108.37	106.28	107.25	108.45	104.65	104.4	109.28	105.49	107.82	104.85	108.46	107.45	108.93	107.84	104.65	107.27	106.34	108.94	104.48	105.85	104.66	103.96	109.84	105.76	99.207	100.79	106.92	106.55
108.34	105.36	108.16	107.19	106.61	109.48	112.37	105.7	101.89	109.9	104.64	107.54	106	106.44	103.19	105.4	102.65	106.64	106.67	113	107.94	108.21	107.46	109.35	107.41	108.51	107.55	108.93	105.37	101.48	108.64	106.72	107.7	108.56	107.96	102.39	108.95	109.75	108.91	109.32	107.05	109.3	107.16	103.73	107.23	107.22	112.62	110.73	106.27	105.18
112.51	111.54	108.81	111.31	111.49	111.73	111.55	111.7	109.19	110.82	107.45	107.77	111.63	112.24	112.37	114.01	108.61	115.79	111.59	115.94	113.7	117.87	107.92	111.75	111.37	113.07	111.93	111.62	110.61	117.16	114.48	108.24	113.24	111.11	112.57	114.36	114.56	114.32	113.53	114.02	109.49	111.6	111.11	112.97	111.21	115.57	113.23	111.47	114.96	111.45
112.41	109.55	112.03	112.78	112.52	113.03	113.69	112.55	109.63	109.72	113.73	111.54	111.34	107.71	113.28	112.12	110.06	111.32	118.12	115.23	111.38	113.96	109.23	113.3	110.88	109.31	111.12	110.81	112.19	107.95	106.01	108.62	107.75	107.72	110.02	109.52	110.7	111.45	110.18	111.26	111.36	111.73	112.19	114.81	109.34	107.61	112.54	113.72	111.22	115.93
107.98	113.64	112.75	111.4	112.74	112.13	111.06	111.21	109.47	112.42	113.03	106.54	112.03	108.78	113.62	110.32	108.58	114.11	112.59	110.36	112.96	112.94	108.41	109.69	113.43	112.23	115.3	110.91	110.96	109.31	112.06	113.44	107.05	104.7	112.85	109.49	113.05	111.18	110.88	111.87	113.44	109.68	114.97	113.16	114.08	113.93	116.7	114.63	108.73	111.48
109.62	106.43	107.76	108.99	110.13	108.16	109.93	107.35	108.04	107.56	111.89	108.96	110.12	110.21	109.82	108.4	110.03	109.37	111.58	109.95	111.15	107.76	108.34	114.92	116.09	107.12	108.05	112.99	107.57	112.22	112.45	109.91	109.68	115.29	107.39	115.11	107.01	110.51	109.68	110.18	112.24	109.59	113.82	111.56	107.5	109.36	107.88	108.72	107.64	105.36
109.06	103.76	108.15	102.24	100.88	104.14	102.28	107.3	106.19	105.24	106.08	100.28	105.03	106.04	107.78	104.44	104.98	109.79	106.05	104.31	110.04	104.06	109.03	103.85	100.56	108.04	104.66	106.32	108.7	105.17	104.31	104.68	107.25	109.27	105.27	107.67	107.74	104.43	103.75	106.15	107.24	104.95	106.07	102.76	105.63	105.76	107.36	102.19	103.93	105.5
111.72	110.39	114.1	111.94	108	114.49	114.77	114.67	107.84	109.13	111.26	110.21	113.03	105.1	112.62	114.84	113.22	113.25	111.9	109.2	108.43	113.39	110.45	116.28	117.41	109.79	114.83	111.09	112.72	116.46	116.25	111.12	113.67	109.15	110.34	110.17	112.03	112.94	115.99	113.65	114.16	111.65	108.81	111.66	112.84	113.12	110.52	110.07	114.11	116.15
102.9	102.28	99.441	105.05	98.539	99.946	102.4	99.071	98.546	101.68	103.29	101.53	103.69	97.747	101.59	94.418	101.01	98.169	104.52	101.33	101.11	99.897	99.453	95.969	99.896	97.996	98.501	100.89	99.471	99.01	100.23	102.93	103.47	99.394	103.12	102.14	99.303	98.542	98.292	102.98	101.4	98.03	103.39	98.109	100.22	97.881	99.682	98.32	100.62	100.44
106.83	109.1	102.32	105.66	107.23	105.23	105.97	102.8	100.9	105.16	104	100.55	104.47	106.59	106.88	102.34	103.3	104.69	104.15	110.09	100.57	106.56	106.66	105.08	105.72	108.98	107.11	106.77	104.22	106.43	103.25	109.76	107.94	108.78	104.73	108.25	104.39	97.915	104.73	106.73	104.98	104.32	106.66	102.37	107.16	108.75	109.37	105.42	107.5	104.56
101.55	101.83	99.983	101.18	99.448	102.23	100.96	99.794	102.91	101.55	101.46	98.558	101.33	100.12	100.91	98.246	99.902	99.839	103.6	97.295	101.89	101.74	102.47	98.165	103.16	101.23	101.07	104.98	105.01	99.192	103.43	104.85	95.904	96.918	101.73	104.95	102.15	101.88	104.8	102.81	102.7	102.3	106.93	100.08	100.92	102.8	101.92	99.752	99.754	102.08
111.2	114.99	112.18	111.52	110.97	115.83	113.47	112.91	109.78	112.51	111.43	110.68	107.63	108.54	110.94	109.26	111.2	112.8	110.39	109.36	110.07	111.42	114.66	112.71	108.01	108.83	113.31	107.72	115.13	113.48	106.04	112.82	114.08	113.18	108.21	109.28	105.48	111.44	107.91	107.6	112.55	110.76	108.52	108.17	111.47	109.08	110.77	107.02	108.28	110.7
104.43	104.71	104.25	107	105.48	107.93	113.03	110.59	103.81	109.17	104.74	108.51	106.9	102.91	105.33	107.48	107.28	104.67	111.37	104.02	107.46	105.92	110.34	108.19	107.32	107.67	106.65	108.52	108.4	110.35	105.27	105.05	101.43	107.61	108.95	110.84	105.84	109.37	106.84	103.2	104.09	105.97	104.91	105.97	106.57	111.1	106.41	109.32	104.35	107.52
105.92	108.47	102.14	102.57	103.79	106.36	107.01	104.67	105.71	112.43	108.79	105.98	107.47	106.04	110.13	104.32	106.81	108.6	107.48	104.7	106.24	104.49	107.36	105.95	107.84	105.06	107.66	102.32	107.43	108.72	103.71	106.19	103.24	106.38	107.11	105.59	110.84	106.23	99.905	105.77	108.2	109.47	110.61	103.47	104.87	109.47	104.91	109.49	111.13	105.91
108.16	103.65	104.84	105.42	102.85	104.86	110.71	110.63	104.65	103.06	104.82	102.62	103.86	108.76	101.37	104.15	110.19	109.92	106.2	105.72	107.58	106.07	106.71	104.63	113.29	107.88	106.51	106.08	108.32	102.12	106.05	104.29	104.72	105.78	104.15	107	107.52	107.83	107.29	108.44	113.65	102.61	108.43	107.72	106.76	105.46	107.52	107.12	108.35	109.24
104.05	105.47	108.69	105.22	105.38	101.75	98.332	106.41	112.31	109	104.89	107.73	108.15	104.16	102.28	103.6	106.78	109.03	103.78	108.81	106.16	107.75	109.3	107.31	103.93	102.51	105.01	102.67	100.76	106.24	105.76	107.93	103.7	98.444	104.6	108.02	100.81	104.89	103.7	109.2	105.21	105.35	96.015	104.69	105.21	105.45	106.22	103.99	103.54	103.43
103.12	102.26	104.97	98.926	104.57	105.72	101.22	106.15	102.76	105.17	101.41	104.76	107.37	104.2	101.77	106.59	108.16	104.52	110.63	101.52	103.6	103.83	105.39	104.94	99.624	101.17	105.61	100.44	105.7	103.24	103.76	103.15	102.53	104.47	102.51	103.06	104.98	106.04	103.62	103.5	106.47	100.59	105.75	109.54	104.37	103.81	105.04	107.1	100.11	102.09
96.31	96.635	105.07	99.655	98.92	100.46	104.98	100.72	99.243	98.024	99.232	95.735	99.978	101.76	98.902	96.703	96.709	101.51	97.255	97.114	99.291	104.04	100.68	98.448	100.28	101.2	103.42	98.018	99.352	100.07	106.11	105.49	96.276	98.995	102.96	103.7	100.39	98.418	101.89	97.322	101.98	100.32	101.19	100.89	99.171	97.725	100.04	99.906	97.832	97.134
104.23	102.04	106.63	106.98	105.92	109.16	106.72	105.21	108.41	101.35	108.16	104.96	102.25	103.78	104.96	101.07	105.25	107.23	103.64	102.63	103.99	105.86	105.77	106.75	104.66	105.48	109.5	107.35	109.57	105.65	105.64	105.33	104.96	109.43	105.82	104.31	105.02	107.39	108.02	107.32	106.78	110.1	104.42	107.8	107.14	105.21	106.62	111.65	103.6	105.81
114.49	112.35	110.52	107.65	112.97	113.06	112.9	114.32	117.36	116.43	113.38	113.48	112.87	109.47	114.64	112.78	108.96	116.8	115.76	111.44	111.46	114.44	114.52	113.88	114.53	113.61	112.43	109.61	110.5	114.81	111.47	113.5	113.21	114.95	114.1	108.71	112.13	105.98	112.22	107.33	110.39	108.75	112.4	111.78	110.76	113.07	112.74	109.94	110.3	114.85
111.58	112.74	106	107.8	107.96	110.18	108.05	109.28	104.94	110.85	110.01	110.49	112.78	107.31	110.05	109.26	110.51	111.24	108	110.39	109.48	110.17	112.94	109.96	112.74	110.53	110.72	104.18	108.97	107.52	111.29	112.82	113.37	112.89	111.59	111.58	110.74	107.15	108.44	109.41	108.64	110.82	109.66	109.97	109.69	110.45	108.57	113.54	111.95	111.26
104.28	99.421	99.005	105	101.82	98.799	106.31	100.27	95.761	98.573	94.571	98.992	104.55	100.2	103.95	106.51	102.97	102.44	103.08	99.648	101.91	95.667	96.918	103.52	99.568	97.314	100.05	98.723	101.34	99.199	100.09	99.107	98.876	99.511	100.65	106.46	99.872	99.353	101.12	98.547	97.212	101.37	100.9	101.12	99.461	97.96	105.55	98.791	101.62	98.055
111.21	107.24	104.76	107.99	102.48	107.83	108.21	102.59	106.47	103.51	110.1	105.34	108.14	104.73	105.54	101.19	103.48	112.19	105.85	109.18	102.76	105.21	104.2	103.32	104	100.26	104.95	109.95	105.53	104.56	106.15	107.65	106.53	105.87	104.99	103.44	109.01	102.82	105.23	104.44	104.69	105.23	105.45	106.38	103.84	106.32	105.06	105.11	110.65	108.26
100.66	99.595	100.94	95.591	101	99.49	95.157	103.47	100.28	100.04	99.59	100.72	101.85	97.33	98.383	101.21	99.789	102.36	98.764	98.972	101.49	100.88	98.814	102.46	100.72	101.76	95.419	98.128	103.54	100.82	98.152	100.74	105.63	104.66	98.021	98.642	101.71	103.6	103.97	103.87	101.35	100.4	102.32	101.55	106.26	98.459	99.176	102.18	99.288	101.04
109.48	110.08	111.82	111.66	112.16	111.22	109.15	113.5	109.79	113.4	111.42	113.5	110.35	111.05	113.5	115.45	115.42	111.24	113.43	110.34	115.64	112.07	110.37	111.27	113.62	114.9	112.29	115.38	115.12	113.54	109.78	110.38	112.17	109.58	113.14	109.53	113.96	114.11	109.15	113.04	112.23	105.98	110	113.57	114.26	109.83	111.8	109.29	107.48	114.04
107.08	101.5	105.75	108.18	109.48	102.92	106.76	102.75	103.19	105.7	102.77	98.623	107.82	101.84	105.06	106.97	110.84	106.63	101.18	106.38	104.96	103.61	105.45	105.92	107.98	102.66	102.75	104.56	104.58	103.37	105.28	103.67	104.5	101.34	102.46	106.26	104.69	110.7	104.5	106.77	106.31	106.24	107.51	109.45	103.47	107.64	106.78	104.9	101.73	105.18
106.13	103.54	105.77	105.97	104.41	101.87	105.33	108.44	106.42	103.25	100.98	99.653	102.88	104.28	103.49	103.03	104.96	102.29	101.09	102.05	105.65	109.33	97.511	104.99	100.6	101.01	104.37	102.82	106.87	105.03	106.97	102.57	103.57	102.17	106.27	106.88	103.8	101.81	104.43	103.88	106.58	105.3	101.31	106.22	105.94	104.07	104.16	103.63	105.92	104.19
116.44	114.16	118.41	116.07	121.45	117.38	114.48	118.51	116.07	116.4	120.77	120.55	119.07	119.5	119.6	120.36	115.73	120.15	122.87	119.43	112.25	114.27	120.35	114.89	118.35	119.41	117.09	119.04	117.02	114.56	118.23	120.45	122.39	117.97	119.43	118.33	123.73	121.56	112.35	117.95	123.34	117.08	116.04	114.09	116.83	120.46	115.26	121.37	119.4	114.8
108.49	106.58	105.5	106.73	102.23	108.68	101.85	105.72	108.91	106.52	101.89	101.62	107.05	103.24	107.08	106.98	105.8	111.8	107.69	102.22	107.08	112.12	109.25	108.94	105.47	111.07	107.66	110.99	108.76	109.27	109.32	106.92	106.6	108.32	107.3	104.57	101.18	112.62	106.91	103.8	106.08	105.02	107.84	103.71	106.3	101.79	110.26	102.24	102.88	103.54
106.52	104.24	107.69	103.75	107.08	107.33	103.04	107.77	107.05	105.66	107.84	113.74	106.96	103.67	108.16	109.93	99.55	106.71	110.51	104.97	106.32	104.92	100.02	106.92	106.78	104.75	110.18	106.96	103.67	104.38	99.62	105.87	103.6	105.64	105.98	105.68	107.57	107.88	105.69	102.55	104.32	103.04	106.18	104.18	108.08	102.49	103.4	107.34	99.496	106.82
107.42	105.78	104.61	105.27	105.67	104.04	107.64	104.24	109.6	105.93	105.29	109.66	104.6	104.83	108.58	106.65	106.09	103.9	97.172	104.55	106.37	104.66	102.66	100.2	100.54	104.97	105.38	102.18	105.04	101.79	103.63	103.62	105.3	104.71	107.46	103.39	104.18	108.32	104.51	102.58	102.76	102.76	101.66	102.17	107.09	108.27	107.45	103.7	98.534	105.14
108.39	109.93	111.09	112.76	107.75	111.03	115.5	113.54	111.61	109.9	110.66	112.51	115	111.13	107.43	112.9	109.45	115.38	113.63	111.27	111.24	118.45	116.24	110.93	112.7	117.24	112.12	109.47	117.93	111.95	114.32	112.5	114.85	111.66	111.92	113.01	115.05	110.77	110.73	111.47	110.46	112.52	111.58	114.51	109.27	111.69	110.2	112.07	111.05	108.79
106.84	105.47	105.53	104.59	104.41	103.88	109.68	106.96	105.44	101.62	103.64	103.16	107.95	110.44	107.86	110.66	103.48	110.04	104.37	105.59	103.23	108.42	109.59	104.97	103.8	107.05	108.89	107.92	107.83	105.04	104.9	108.21	101.48	106.51	105.91	108.1	108.39	96.755	105.57	103.58	100.31	105.59	102.93	108.55	102.21	106.31	108.29	104.36	101.92	108.13
109.06	113.22	110.66	111.43	110.8	109.48	109.82	110.92	111.82	110.85	110.57	111.07	115.72	111.7	107.5	117.59	115.82	112.64	111.82	115.63	112.77	108.36	109.86	109.81	113.48	113.52	105.28	113.93	112.11	110.02	115.4	112.82	112.58	111.13	111.28	113.57	109.69	111.33	112.69	110.25	113.23	109.13	111.27	109.28	110.62	112.11	112.91	110.55	110.88	108.16
109.92	109.14	114.09	110.24	112.79	110.58	110.79	113.07	111.51	111.28	108.89	114.18	112.04	113.55	106.49	110.95	108.09	108.17	110.39	109.11	112.69	110.21	109.28	110.66	108.94	113.05	106.66	106.19	107.99	107.98	109.41	113.94	109.92	111.88	114.12	108.15	113.02	107.17	111.07	111.98	110.86	113.55	105.5	110.74	104.55	108.19	106.91	108.69	107.33	112.6
107.78	100.81	100.92	107.77	109.87	105.12	107.18	103.27	102.91	110.42	103.93	109.11	106.75	104.83	101.9	105.07	103.76	99.092	105.22	106.14	103.96	103.64	104.44	105.72	102.33	104.95	101.53	106.6	104.77	105.57	100.53	98.913	106.45	103.19	103.87	105.38	103.35	105.24	106.95	103.59	106.47	102.47	99.399	104.49	106.04	105.64	105.47	102.44	100.93	102.39
102.09	111.2	105.07	105.73	108.96	107.92	106.28	103.18	111.3	104.6	104.09	104.72	111.01	107.78	108.59	106.12	104.78	108.33	106.99	109.65	106.69	108.54	103.47	106.95	103.11	103.24	105.72	109.09	105.11	107.81	104.19	105.49	106.66	106.26	106.77	102.67	106.02	107.38	108.11	106.87	104.96	111.03	108.96	111.89	107.19	107.19	105.46	106.44	105.99	105.55
105.3	101.48	107.26	105.31	99.817	108.49	101.7	101.93	105.17	103.35	106.92	105.74	107.05	102.88	104.51	103	105.15	108.99	103.04	103.49	104.31	104.41	109.76	100.92	109.39	104.55	103.19	107.96	103.84	106.44	101.36	109.1	108	105.61	106.99	106.21	105.8	108.74	101.75	104.72	104.51	106.92	108.48	107.63	103.37	105.47	106.08	105.04	105.95	107.36
100.42	103.11	99.691	101.44	103.23	98.703	102.6	96.591	95.266	100.19	97.358	96.353	102.36	95.893	101.85	101.8	99.918	98.12	99.697	100.19	98.03	103.04	99.085	98.889	97.667	100.02	96.948	99.765	101.48	99.528	97.833	99.158	96.982	99.38	95.142	99.054	103.1	102.31	102.28	100.68	97.84	98.989	98.354	99.386	100.06	104.8	101.04	102.66	96.496	99.142
106.26	100.94	107.88	108.56	107.41	108.02	106.98	106.02	106.52	105.52	105	106.2	106.45	108.48	108.03	106.29	107.88	108.02	106.98	108.81	105.93	107.88	110.8	102.98	108.6	104.58	105.37	107.2	106.09	109.67	107.92	105.76	105.07	105.8	108.38	102.7	102.17	103.96	103.37	102.44	106.52	108.87	106.42	101.81	104.73	110.8	104.3	103.99	105.21	108.47
106.63	107.22	107.62	104.99	102.18	109.26	106.37	102.95	106.68	110.06	108.74	102.69	109.68	108.83	108.9	106.48	105.69	107.16	103.26	108.71	108.05	105.19	107.09	108.24	107.31	103.76	106.85	111.23	106.49	105.78	111.23	108.77	108.93	106.94	110.02	111.37	109.91	109.22	107.14	110.22	107.1	107.6	105.56	111.86	107.53	108.51	107.1	109.79	104.86	108.41
106.34	103.92	107.93	106.36	103.76	106.08	102.41	101.19	104	105.42	105.3	104.27	100.69	100.83	96.83	105.08	103.09	101.71	106.91	100.34	106.32	101.68	109.95	109.95	104.59	106.27	99.311	104.22	109.5	107.17	107.56	102.58	102.9	106.55	110.96	101.61	105.73	102	102.65	104.57	102.6	106.92	105.6	107.73	99.839	107.76	107.27	101.67	99.813	109.12
106.76	106.35	103.83	102.62	104.01	107.74	106.75	107.07	106.2	105.1	102.04	105.39	101.68	107.12	104.45	104.63	107.52	108.87	105.8	107.13	103.87	104.91	105.3	107.45	103.24	103.38	105.36	105.52	109.27	104	103.8	103.26	108.43	106.74	103.3	102.54	107.03	106.14	107.08	105.84	102.8	105.63	101.97	103.87	104.4	103.91	102.56	100.52	104.7	104.94
110.1	114.24	111.68	112.44	114.35	114.23	112.92	112.57	108.59	109.91	107.3	108.98	109.87	105.22	111.73	108.77	112.32	105.84	109.74	108.14	111.08	113.65	111.68	113.85	108.86	109.65	115.24	113.61	114.31	114.07	110.76	112.34	113.39	112.9	109.31	112.69	110.84	108.24	108.08	107.77	108.2	110.64	114	108.58	109.73	113.74	110.89	115.88	113.56	109.31
105.82	103.89	103.36	107.52	102.11	108.32	105.45	108.96	102.24	104.65	106.16	107.45	109.91	105.75	106.9	109.6	101.48	106.39	105.3	107.37	109.05	106.62	106.84	106.04	104.18	105.51	106.57	107.73	105.32	100.5	105.87	111.91	107.4	104.43	107.06	104.28	104.7	107.23	105.53	104.75	104.65	107.89	105.68	108.09	106.89	111.4	99.873	106.45	104.35	108.95
111.07	103.97	107.34	102.18	109.99	112.67	105.47	107.52	103.29	107.47	103.44	105.21	106.01	105.9	111.39	106.1	108.79	107.98	103.04	109.14	108.3	101.32	106.64	108.43	104.73	104.23	106.1	109.05	108.35	106.85	107.9	105.23	107.68	98.962	107.37	105.78	106.35	106.55	108.32	101.91	102.69	108.63	110.32	112.37	110.47	113.17	109.73	106.18	108.71	103.35
103.17	104.93	105.24	107.2	104.31	104.16	109.05	108.26	105.69	105.15	106.9	105.82	103.15	110.53	101.69	107.44	107.35	106.26	108.21	104.16	107.76	103.45	101.52	105.54	105.03	104.56	110.28	103.61	106.65	108.85	105.68	104.32	103.34	102.78	102.34	106.62	106.36	107.9	108.09	108.03	102.48	106.93	106.4	108.44	106.15	104.92	110.9	101.92	104.24	107.46
101.13	102.86	102.23	102.41	101.97	99.521	100.7	103.01	100.42	98.742	98.606	99.288	103.16	99.959	104.69	101.25	97.97	104.5	100.48	100.21	97.898	101.65	103.51	96.415	99.534	102.23	100.78	101.27	96.949	102.44	102.94	103.55	97.989	99.225	100.77	102.33	106.66	102.59	98.157	101.81	104.63	98.486	104.31	97.614	100.7	99.111	105.17	97.774	99.27	99.344
101.26	104.36	106.23	102.99	105.64	100.84	104	104.08	108.5	108.48	107.38	102.88	102.07	101.68	102.78	106.93	101.18	105.03	98.015	102	105.48	103.1	105.13	103.61	102.12	105.36	101.67	98.234	103.47	106.78	102.49	103.39	108.09	110.26	103.44	102.11	105.79	107.87	106.32	106.51	106.87	104.81	107.07	106.36	107.55	102.62	102.11	104.79	108.62	104.72
109.23	108.95	102.06	101.99	102.52	104.28	106.31	105.53	103.52	102.7	104.17	102.91	101.96	109.06	107.73	103.16	105.17	108.28	100.92	107.2	106.11	104.61	103.05	101.68	105.7	105.62	109.07	105.47	101.86	105.37	100.81	103.52	105.33	104.42	101.93	106.44	102.69	106.3	103.55	109.53	106.17	106.44	103.19	104.79	103.57	105.05	105.42	101.35	101.61	102.92
108.9	113.56	109.15	110.53	112.33	111.14	108.22	110.24	117.26	112.37	110.42	112.84	111.71	109.12	108.28	113.51	111.94	111.58	112.42	109.96	110.7	111.74	110.95	108.61	109.23	114.15	112.55	108.37	109.19	114.28	114.45	114.39	114.88	109.75	115.1	112.03	114.35	115.75	112.06	111.39	113.21	114.42	115.7	117.12	116.97	116.04	112.45	111.75	111.41	115.91
117.2	121.06	118.45	114.44	118.08	121.3	113.88	117.75	121.18	115.99	117.68	116.42	116.74	117.87	121.25	117.5	118.08	112.43	113.33	120.41	118.39	121.04	118.6	117.22	118.93	115.97	123.94	115.27	114.04	117.03	116.69	116.11	116.22	117.02	118.14	124.44	118.93	119.01	120.64	112.66	113.17	117.64	120.31	116.93	115.69	114.97	119.23	118.18	121.8	116.21
102.02	100.53	98.978	100.06	101.22	99.774	99.699	102.71	96.187	97.355	100.03	99.54	98.611	102.22	101.81	98.265	99.721	96.541	102.67	103.88	96.539	100.64	105.36	97.692	102.09	98.553	96.594	98.863	98.375	98.995	100.79	99.438	100.34	96.739	96.576	100.63	101.5	98.554	103.02	103.44	96.305	97.754	99.401	104.1	96.35	94.02	99.761	99.981	101.52	99.471
110.47	111.26	113.81	111.03	113.76	112.7	111.23	117.54	110.48	111.17	113.06	115.8	115.65	113.89	111.09	109.09	110.22	115.51	111.69	116.67	113.53	112.27	113.49	111.29	113.85	116.54	116.4	111.6	112.16	110.11	114.89	113.63	106.07	109.28	113.22	114.98	109.76	110.65	115.3	113.14	112.78	110.89	115.29	112.78	110.57	107.67	110.48	114.84	110.06	112.08
101.86	105.73	101.94	106.23	109.97	105.37	111.1	103.6	110.59	105.39	107.31	106.72	104.51	106	104.75	104.19	107.79	103.66	102.89	105.72	102.16	106.18	104.73	99.663	103.17	103.88	100.15	101.06	104.74	108.4	105.96	101.83	108.44	101.32	105.48	104.45	105.02	105.06	102.23	101.73	102.79	109.99	101.38	106.72	105.82	108.7	105.67	103.68	104.25	110.89
110.26	109.45	109.42	108.73	111.79	114.24	111.74	112.89	113.92	107.11	113.37	111.26	112.05	108.86	110.16	112.93	112.98	110.25	109.21	110.39	112.02	111.77	112.74	110.54	114.36	112.23	116.49	113.38	110.6	111.15	112.33	111.73	111.01	110.86	114.52	113.27	110.14	115.72	107.84	111.74	110.11	112.88	115.72	108.38	115.76	114.84	109.6	116.84	112.29	112.48
102.9	110.61	107.46	108.36	104.06	107.53	102.56	109.12	108.02	105.3	107.86	104.16	105.94	106.29	107.31	106.99	102.48	105.66	108.76	108.51	109	102.23	105.35	106.86	109.25	105.19	103.71	104.83	107.19	106.33	109.58	106.8	110.97	107.17	103.14	107.87	106.78	108.24	110.19	98.478	108.14	103.53	110.17	105.38	104.24	107.19	104.98	109.16	103.48	104.67
103.75	102.79	106.37	106.04	105	103.59	110.39	103.72	99.982	105.52	103.84	106.42	104.38	104.55	103.31	105.09	98.711	103.41	105.4	110.55	105.26	108.62	101.82	99.804	104.78	109.65	103.32	102.61	104.06	106.38	100.27	105.57	104.61	101.93	106.43	106.54	102.18	102.11	105.17	104.92	109.72	103.81	107.87	104.4	108.7	107.05	104.82	103.78	108.38	100.16
104.94	103.47	102.86	105.7	104.12	102.38	101.02	105.28	100.54	102.14	102.3	98.757	103.36	100.12	108.01	103.16	106.28	105.49	106.37	104.96	105.16	107.96	104.92	108.04	105.12	102.77	104.83	106.15	102.88	105.5	102.94	104.82	101.77	104.09	108.07	106	109.28	104.72	104.42	104.33	107.4	105.83	106.47	101.92	97.256	102.82	100.72	104.74	110.59	104.8
105.61	98.874	101.35	106.1	107.7	103.84	106.35	103.67	106.55	102.68	104.4	104.08	104.59	105.42	101.42	103.5	106.26	98.597	104.48	101.55	107.15	103.49	104.76	103.72	103.48	104.14	99.516	102.74	105.83	103.9	99.258	103.47	103.06	104.54	99.247	102.54	108.89	100.24	104.51	104.71	111.28	108.15	105.98	102.5	103.31	104.16	102.65	100.86	106.36	106.18
110.92	112.38	110.42	106.35	111.37	108.44	113.45	110.54	111.17	110.23	107.62	110.65	112.83	106.1	107.65	109	112.33	109.34	110.13	109.17	112.51	110.68	111.4	112.51	110.5	109.55	113.04	109.09	110.63	106.88	114.75	111.58	111.25	108.83	107.37	105.97	115.17	111.98	110.87	112.28	109.19	113.91	115.42	111.23	107.28	113.77	113.77	110.28	110.67	110.4
117.56	116.85	115.53	117.05	115.56	120.05	116.47	115.55	115.98	116.45	116.27	122.12	118.44	117.37	114.95	118.53	117.58	116.62	118.51	113.56	118.1	117.5	118.36	117.6	120.3	115.87	119.87	120.84	119.66	113.25	115.73	118.15	115.35	114.39	119.78	119.2	115.28	116.71	114.39	116.39	118.71	117.74	118.1	118.65	122.99	120.03	116.62	119.45	119.2	118.69
105.31	103.61	105.06	106.05	108.46	105.19	101.52	100.77	103.37	99.639	101.33	105.98	100.73	101.18	106.61	108.92	103.89	103.91	97.06	102.1	104.92	103.52	104.46	105.4	100.99	106.38	108.55	104.54	105.06	104.31	103.54	104.06	105.91	104.56	101.92	99.623	102.67	103.78	105.98	104.16	103.17	106.13	105.59	102.48	105.1	107.77	109.1	108.95	98.624	105.34
104.05	105.27	102.91	102.8	104.19	102.25	98.138	104.85	107.16	105.63	105.55	103.72	104.56	102.37	105.57	101.53	105.82	104.9	106.1	104.31	105.19	105.41	107.99	107.5	104.19	104.81	103.79	105.34	104.37	104.64	105.83	106.1	103.71	105.16	102.26	101.69	104.85	100.8	106.24	105.44	105.42	107.55	99.408	104.9	104.73	103.83	105.26	102.31	101.09	105.1
107.46	105.37	104.61	106.16	103.43	107.35	104.7	106.84	108.58	106.15	103.4	103.48	107.13	103.13	105.3	104.32	101.04	108.65	107.46	107.11	103.55	100.88	106.13	102.84	103.61	106.59	106.06	106.54	102.11	101.17	105.2	104.31	102.69	102.93	105.37	99.804	102.57	105.83	101.67	99.881	105.17	103.79	105.63	104.61	105.41	104.32	97.95	106.25	107.49	101.87
101.63	99.413	101.48	99.639	103.34	101.29	104.94	101.15	103.98	101.32	103.45	103.25	99.129	102.21	100.73	99.849	97.906	98.29	104.24	100.65	97.699	103.71	103.91	97.516	98.746	103.44	97.697	101.64	100.03	101.67	100.68	97.33	98.473	103.26	101.32	101.62	101.42	100.52	102.31	104.48	96.212	98.714	103.44	98.122	101.36	96.952	100.87	102.78	101.09	103.51
114.46	115.44	114.12	110.19	110.65	116.8	113.63	107.17	114.7	110.67	109.63	115.54	114.39	109.05	115.22	109.3	109.9	115.94	112.7	110.53	113.46	110.39	110.6	109.43	109.35	114.56	112.54	108.45	112.65	117.34	114.15	112.93	112.05	109.06	110.23	112.42	110.04	109.71	118.39	117.38	110.53	112.5	117.27	107.47	114.32	114.97	114.59	114.82	114.1	115.61
102.94	98.739	106.2	104.98	105.6	100.89	105.32	102.16	102.08	106.09	102.6	100.66	103.63	107.05	104.19	102.3	103.7	100.96	103.49	104.76	106.83	103.53	102.66	99.452	103.66	107.86	106.9	101.91	103.45	101.22	102.92	101.18	106.05	102.81	104.74	102.32	102.11	106.04	108.57	103.11	104.82	101.52	99.964	102.35	106.51	103.48	105.14	105.58	105.39	103.22
119.91	115.78	119.96	119.76	116.31	121.59	115.95	115.06	118.14	119.31	117.29	121.98	115.04	116.16	121.09	120.18	114.46	114.96	114.37	117.33	113.35	116.25	117.92	118.19	116.3	116.46	120.03	117.79	118.44	116.28	115.15	119.93	119.72	116.55	116.36	117.62	118.03	113.67	120.32	116.84	118.83	118.07	118.31	118.29	115.39	115.59	118.08	112.11	118.95	117.21
110	103.08	107.33	101.82	108.18	110.32	102.74	107.84	110.89	103.55	100.67	104.42	109.6	101.83	108.63	108.71	108.24	108.79	104.72	108.14	107.9	105.75	106.03	110.56	103.5	104.14	102.32	103.26	105.49	103.54	101.86	103.99	108.03	106.36	107.14	111.26	101.25	109.3	110.23	106.19	107.44	103.7	108.47	107.59	102.67	106.32	103.04	105	104.04	103.14
109.9	110.39	106.81	108.43	109.26	106.4	112.32	111	112.18	110.58	114.06	106.22	114.21	114.29	106.72	107.72	112.4	111.64	109.27	113.69	111.15	114.34	110.84	111.02	108.98	108.03	110.66	110.21	110.04	109.45	109.5	112.72	111.23	105.7	110.81	108.89	106.98	109.65	111.58	109.8	106.82	108.1	108.08	110.68	108.84	109.41	109	110.92	108.98	108.92
103.29	105.17	102.63	102.46	105.23	107.01	104.72	102.43	100.6	105.83	101.94	104.49	102.17	107.87	105.77	101.89	106.69	103.72	106.04	105.15	100.43	101.5	108.28	102.21	103.36	104.06	106.27	103.75	104.63	102.3	97.943	105.19	107.33	105.28	105.12	98.977	101.35	106.6	103.93	107.79	105.87	105.3	102.13	106.09	105.25	103.7	102.71	105.81	104.48	105.11
106.13	102.56	105.39	101.44	106.56	101.58	106.8	103.91	105.6	105.35	102.03	103.97	104.68	107.16	103.77	105.55	104.26	109.06	107.96	103.6	99.459	104.2	107.93	109.83	105.49	108.28	110.81	107.7	106.4	108.29	106.76	104.98	103.65	108.57	106.59	105.85	104.97	103.95	106.7	106.82	102.68	107.13	101.7	106.16	107.22	105.94	102.34	104.74	106.7	106.09
102.49	105.7	98.447	102.69	99.833	102.02	99.743	102.93	99.166	101.39	99.287	101.54	102.71	102.1	97.962	96.109	102.32	106.87	104.4	105.3	104.16	98.877	100.08	101.62	105.63	97.366	97.265	100.68	101.12	99.254	95.56	101.59	101.59	98.518	98.891	98.594	103.05	100.82	97.69	99.02	97.598	103.67	101.99	99.035	102.51	102.59	99.819	100.54	99.614	100.07
107.17	112.63	109.9	113.59	114.59	111	110.47	111.63	115.52	114.77	110.67	108.45	112.06	108.83	109.44	108.31	112.33	113.02	114.67	112.49	116.68	106.27	111.91	110.84	117.58	110.16	112.51	111.96	111.66	112.41	110.63	115.01	113.97	112.5	113.14	112.89	110.39	111.54	114.08	112.92	114.12	113.3	111.14	106.01	110.2	111.96	111.98	114.01	112.58	111.62
109.75	112.42	111.19	107.83	107.02	115.24	110.96	112.27	113.3	111.83	107.39	112.6	111.52	106.88	115.6	117.49	109.87	111.33	108.14	111.86	114.27	112.75	108.93	110.61	112.7	110.13	108.66	113.68	111.67	112	110.33	109.75	109.44	111.31	110.97	112.25	106.84	108.26	106.93	111.39	115.2	113.12	112.21	114.89	113.99	110.05	112.4	107.03	111.09	108.86
114.19	109.97	115.09	110.39	108.71	111.57	110.85	108.21	107.25	110.52	113.4	109.81	107.02	110.34	114.31	110.51	114.65	112.88	115.36	112.4	118.19	113.65	107.09	111.15	109.4	111.64	109.54	112.66	114.63	115.35	107.55	109.4	106.73	109.83	113.36	112.26	109.65	112.92	108.81	109.39	111.1	111.28	109.3	106.92	109.32	108.61	111.76	111.65	109.96	112.84
110.25	111.87	112.52	112.26	110.99	111.61	109.87	112.7	108.7	109.31	109.79	111.39	111.23	106.18	114.95	109.42	110.85	111.36	112.86	113.21	110.75	112.04	109.74	111.38	108.34	109.77	109.97	108.4	112.56	108.65	112.92	105.56	110.26	108.73	107.23	114.55	110.21	107.88	111.43	107.1	106.13	114.68	110.12	108.2	113.74	109.1	113.09	112.12	110.94	108.16
113.66	112.24	108.59	113.86	110.28	113.32	113.88	110.06	112.07	118.74	112.79	115.1	116.38	111.5	105.69	112.86	111.47	111.29	116.76	110.92	111.62	108.49	116.06	114.7	110.81	110.69	115.73	114.84	111.45	113.3	117.54	114.24	112.1	112.44	110.17	113.08	114.74	114.2	111.67	113.12	112.59	114.57	115.13	112.83	108.87	114.17	113.98	115.19	115.86	118.77
106.64	105.97	104.37	103.69	108.57	108.75	102.4	105.3	106.01	103.12	109.54	106.03	104.04	105.85	106.98	107.39	101.46	105.5	106.49	106.4	110.61	105.44	104.11	104.97	105.33	105.34	101.54	107.52	106.65	107.2	103.77	102.53	105.41	104.85	107.38	103.14	109.22	104.89	106.35	107.88	106.25	106.48	103.31	108.13	108.57	107.3	106.07	107.48	105.17	105.44
107.64	107.19	105.17	109.56	109.5	107.75	105.92	106.13	100.94	105.41	102.72	103	104.49	111.11	103.46	107.76	106.92	105.29	106.87	103.95	112.8	105.85	104.16	106.47	103.42	101.62	108.39	107.72	104.09	106.89	110.11	108.08	106.65	105.71	101.31	106.3	106.44	105.31	106.03	106.34	104.08	111.4	106.64	108.17	104.39	104.67	110.02	106.07	110.62	106.94
109.87	114.06	110.34	115.29	114.47	110.28	111.13	111.01	107.95	111.7	109.16	110.94	109.51	107.59	112.21	115.63	111.37	105.08	114.33	111.62	112.45	112.92	110.64	112.26	109.45	112.06	109.99	112.13	114.24	109.84	110.53	111.98	109.67	109.52	112.84	110.49	111.01	110.52	109.45	112.99	111.72	109.75	104.5	111.25	107.33	104.29	112.9	107.19	112.74	108.66
103.75	102.24	99.372	99.458	99.115	100.84	97.348	104.8	103.03	104.33	98.974	100.21	102	105.83	97.118	100.27	100.12	99.099	97.633	99.818	103.7	100.18	101.62	98.73	106.26	103.03	106.8	98.547	101.82	101.01	105.24	102.85	105.86	101.26	99.593	101.22	99.276	101.62	101.62	103.28	103.52	101.61	103.41	100.05	99.449	98.81	102.96	102.37	100.53	102.65
118.26	118.39	112.88	119.39	116.9	116.45	114.18	117.85	119.21	115.16	116.61	115.21	117.41	116.19	116.2	118.07	114.55	114.18	114.22	116.82	114.79	112.91	113.96	115.72	115.33	115.65	117.85	116.57	117.82	116.34	118.04	112.88	119.27	116.01	115.3	114.45	114.99	117.81	110.93	114.68	115.98	114.49	116.34	116.41	118.53	115.98	113.64	114.1	118.61	118.97
111.09	107.56	103.91	110.07	109.98	112.45	109.51	110.87	113.6	108.95	106.25	107.78	111.03	109.01	109.26	116.56	113.14	109.04	111.23	107.93	112.3	108.36	108.85	108.48	112.4	112.38	112.52	108.03	109.77	109	112.18	110.4	110.36	110.22	110.72	110.08	110.91	110.81	111.08	108.14	105.1	112.23	111.41	113.08	107.08	110.17	114.45	114.01	111.64	116.71
106.45	108.67	106.05	110.5	108.48	102.37	108.82	100.6	103.29	106.12	105.52	107.32	101.11	103.32	106.2	107.96	108.83	102.59	103.65	103.53	105.79	103.56	106.85	106.83	106.7	107.16	110.35	104.51	107.73	108.35	104.75	105.81	103.16	105.56	102.81	103.62	107.92	103.72	107.78	107.47	103.78	102.06	109.07	107.24	101.58	106.14	104.68	102.11	104.36	107.03
114.11	115.12	114.27	112.38	106.77	110.89	116.11	109.92	110.75	112.65	109.01	108.33	111.88	111.18	111.61	113.9	111.33	111.22	112.92	112.17	114.17	109.35	110.53	110.57	108.02	113.58	114.49	112.45	111.41	111.76	111.42	108.85	113.92	111.34	111.89	108.4	112.36	113.07	110.37	109.01	113.04	111.32	109.76	111.6	113.77	113.01	111.52	109.33	109.47	109.97
104.9	106.43	106.13	108.21	106.33	105.87	103.57	99.867	106.03	108.82	104.86	107.89	104.08	104.05	107.24	106.11	108.09	110.34	105.39	107.17	112.12	106.71	104.05	107.07	105.35	107.82	104.52	105.4	104.71	106.12	109.35	106.44	104.49	107.81	98.211	100.35	104.7	108.16	106.22	102.83	106.84	102.5	104.11	109.32	103.77	108.36	106.17	107.61	110.27	104.19
108.52	104.26	110.19	107	106.28	107.2	115.26	113.99	108.75	109.26	110.55	109.92	110.18	109.47	106.76	111.81	107.9	107.98	108.44	106.02	110.54	114.01	109.64	104.26	110.03	107.88	109.89	110.09	109.55	105.88	108.69	109.89	107.2	113.61	105.05	111.87	110.05	113.16	106.85	109.98	107.79	108.33	112.84	104.38	107.97	109.63	108.06	108.85	110.65	110.54
97.556	106.25	101.24	104.17	106.82	105.54	103.81	106.47	100.22	103.96	102.16	101.18	104.8	103.54	100.91	105.5	102.65	104.57	104.78	102.17	103.03	103.02	106.43	101.57	101.69	99.801	100.49	106.57	102.57	103.62	106.6	110.45	106.4	103.23	106.76	102.27	96.222	106.91	106.26	102.16	103.23	106.56	105	108.54	103.19	101.55	99.976	102.91	107.13	104.85
109.66	103.95	104.87	108.67	104.79	106.8	104.75	106.77	102.68	103.74	106.95	103.62	105.67	106.49	108.94	107.7	105.3	98.927	103.91	104.13	103.51	106.44	106.01	102.82	109.01	107.45	105.47	107.46	103.84	103.7	104.42	104.8	99.204	107.08	102.64	104.46	108.52	108.77	106.63	107.53	111.12	106.16	107.36	106.48	105.76	106.74	102.54	109.05	106.66	105
108.69	104.55	109.08	108.16	102.4	105.82	104.9	109.2	100.13	106.1	103.62	107.95	107.55	104.81	105.86	105.12	103.38	99.379	103.26	103.21	102.83	102.84	105.83	108.03	108.52	105.63	105.6	100.88	100.82	102.54	96.606	101.63	105.13	101.03	105.13	107.61	104.41	102.25	104.99	103.33	107.91	104.54	111.13	103.97	101.54	101.62	107.62	102.02	102.78	104.53
113.35	109.58	115.49	109.97	111.44	114.44	108.89	114.87	115.89	106.79	114.75	111.78	113.1	112.91	110.89	111.29	109.5	109.88	110.75	110.13	113.16	114.58	109.6	115.53	112.02	111.33	115.4	113.95	113.65	114	109.64	112.16	113.88	117.26	113.32	109.4	112.91	111.44	115.42	108.85	110.14	115.05	105.6	119.29	110.26	107.64	111.58	108.54	112.98	112.77
106.15	103.91	107.03	102.86	104.63	107.05	111.09	107.47	102.82	109.87	111.25	104.17	104.82	104.47	107.41	106.99	104.47	106.85	104.49	108.02	104.4	103.15	105.66	102.5	103.81	104.44	105.69	105.98	107.11	102.83	106.76	106.62	102.33	105.51	105.94	103.57	102.5	104.77	106.61	106.94	103.02	107.62	102.37	99.487	104.73	104.26	107.86	104.33	103.73	108.98
107.34	106.25	103.19	104.84	104.18	110.97	105.3	101.14	106	105.98	101.87	106.87	101.33	103.46	100.17	106.71	108.91	111.1	101.25	105.44	106.53	104.93	109.06	104.95	109.03	107.08	108.2	106.15	101.96	106.53	108.92	103.93	104.43	108.47	108.03	103.39	106.19	108.45	101.73	104.08	109.55	104.12	101.84	108.31	103.94	103.54	101.52	106.27	108.59	102.96
107.36	104.93	105.44	103.37	108.08	105.33	107.57	107.89	103.45	105.57	105.17	106.77	106.95	105.49	111.75	106.76	105.16	102.23	108.41	107.87	110.62	104.55	102.03	108.68	106.1	105.29	104.57	106.22	101.54	108.84	105.12	108.85	102.61	107.14	104.11	106.31	106.64	103.21	100.6	102.83	106.21	102.91	105.03	104.64	107.44	105.27	104.16	104.74	105.69	109.57
111.41	112.66	106.9	109.15	115.22	111.28	114.05	114.24	112.64	112.95	109.23	111.88	114.15	113.57	113.82	112.21	109.3	113.54	113.58	111.88	111.22	115.68	112.81	112.71	113.95	113.47	109.3	113.17	108.75	116.72	113.51	109.86	110.82	110.65	113.91	113.24	109.52	111.51	113.07	112.83	110.52	110.68	112.27	111.54	113.16	109.43	114.17	111.78	111.66	111.73
100.58	101.25	97.467	100.18	103.99	99.745	94.923	99.29	94.165	94.22	97.883	104.74	99.969	97.957	100.15	98.737	98.216	102.62	99.778	98.888	104.14	99.405	103.81	98.713	99.674	101.67	99.875	97.089	99.705	100.3	101.84	95.265	97.525	100.23	96.974	95.805	101.58	101.99	101.32	97.972	95.015	99.089	98.997	97.757	95.538	102.98	94.423	99.359	96.175	101.26
105.53	104.03	108.11	105.06	106.92	106.59	101.66	108.3	108.06	105.28	109.46	105.99	109.19	108.83	104.39	106.52	101.68	100.58	110.4	106.84	109.26	104.6	103.43	107.59	102.28	104.43	102.67	108.36	105.69	108.12	102.23	105.43	106.31	103.04	103.55	104.3	103.78	107.19	104.23	108.51	107.67	102.94	102.88	109.84	101.59	107.78	108.72	103.22	105.92	107.8
103.64	106.47	104.23	104.61	105.65	102.24	106.55	97.335	105.13	102.42	106.42	105.3	100.98	101.93	103.02	103.37	104.27	103.76	102.88	101.66	109.16	102.7	99.163	102.26	104.35	102.35	106.04	100.63	106.24	105.79	104.12	102.23	110.79	106.59	102.98	108.42	105.22	107.54	107.71	101.55	103.47	105.22	105.42	105	108.37	98.797	101.8	104.17	107.81	106.95
112.67	110.65	107.16	112.83	108.58	110.81	112.45	112.87	114.59	110.55	112.94	111.84	109.31	108.54	109.09	109.88	106.03	113.85	108.4	109.52	110.07	109.04	108.16	113.36	107.43	105.96	107.24	112.65	107.93	110.6	112.16	113.25	111.4	110.01	108.59	106.98	111.2	109.38	111.38	111.56	108.31	110.99	112.45	110.47	112.08	111.84	109.18	109.79	114.08	110.73
101.12	98.996	99.122	102.57	101.67	102.43	98.37	101.91	98.282	100.61	102.75	100.74	102	98.119	100.16	99.904	100.95	99.5	99.889	99.422	103.5	102.47	99.335	100.33	98.35	98.921	99.275	95.024	99.989	96.485	102.73	104.77	106.78	103.17	98.788	97.631	98.557	102.56	104.33	99.961	98.644	103.54	102.04	106.01	104.43	101.93	100.15	103.72	101.91	100.59
[truncated: 100 more rows]
[truncated: 150 more columns]
