# Supplementary material for: Genetic dissection of main and epistatic effects of QTL based on augmented triple test cross design
Source: PLoS One. 2017 Dec 14;12(12):e0189054. doi: 10.1371/journal.pone.0189054 (PMC5730204; doi:10.1371/journal.pone.0189054)
Supplement: S8 Supporting Information — (ZIP) [file pone.0189054.s008.zip › z4_1250_0.8_10.csv]

106.55	107.13	105.7	106.94	106.43	105.22	105.87	106.26	105.11	106.52	106.99	105.12	108.43	106.37	105.24	105.95	106.98	106.74	106.99	105.91	106.14	106.8	107.47	107.8	107.27	106.17	106.21	107.06	105.73	105.33	106.94	106.29	105.62	107.63	107.92	107.12	106.6	105.45	106.23	106.43	104.56	106.13	105.61	106.51	106.51	106.37	106.38	106.81	106.28	106.35
106.63	105.63	106.43	107.4	105.56	106.78	106.75	106.54	104.94	105.64	106.26	106.73	105.57	106.93	105.63	107.81	105.82	106.85	106.14	104.52	106.56	106.01	104.58	108.09	104.99	105.98	104.9	106.46	106.18	105.07	106.14	107.27	107.06	107.6	106.33	107.68	105.34	105.51	106.22	105.77	105.79	106.4	106.8	106.63	105.79	105	107.46	107.25	104.8	106.31
116.24	116.32	116.88	116.39	116.57	116.74	117.81	118.2	118.28	117.98	116.17	118.63	116.87	117.06	117.55	119.21	118.39	117.44	117.1	117.03	117.05	118.47	117.52	118.73	118.1	118.18	119.18	118.04	116.64	116.66	119.46	118.51	117.79	117.78	117.32	119.31	116.56	117.8	117	117.01	118.66	118.68	118	117.47	118.59	119.82	120.09	117	117.28	118.75
101.01	99.424	100.61	101.47	101.44	100.6	100.34	101.07	100.88	98.511	100.83	100.7	99.472	100.1	102.55	100.24	100.09	99.376	100.36	99.99	100.33	100.95	99.525	100.05	100.47	101.75	100.4	99.172	100.05	100.83	99.53	100.2	100.48	101.48	101.1	101.13	100.16	100.22	101.08	101.31	101.28	101.31	99.572	101.49	101.55	101.04	100.98	101.19	101.09	100.64
110.84	110.24	112.82	111.68	110.52	111.73	110.67	111.87	111.3	111.52	112.02	111.77	109.71	111.05	110.89	110.91	110.73	111.16	110.85	112.59	109.93	111.56	110.39	112.19	110.36	111.44	111.51	112.9	112.09	109.66	111.01	111.95	110.56	110.16	111.32	111.66	110.04	110.76	110.53	110.34	110.97	112.77	112.41	110.79	111.79	111.47	113.13	109.39	110.43	111.56
111.92	111.81	111.11	112.12	112.7	112.25	113.27	112.44	113.12	113.31	109.68	112.14	112.42	109.61	112.6	110.8	110.45	112.33	111.79	111.99	112.16	112.03	111.93	111.71	111.42	112.81	111.91	111.69	111.02	111.94	112.86	112.52	112.16	112.92	112.21	112.06	113.18	112.85	113.13	111.16	110.96	110.54	111.9	112.63	112.39	112.98	111.82	112.04	111.49	112.82
100.32	100.69	99.826	99.654	100.2	98.892	99.646	99.282	99.645	100.43	99.67	100.41	99.303	101.46	101.69	100.72	99.372	99.97	99.236	99.713	99.332	101.19	97.543	100.32	100.66	101.52	99.019	102.51	99.387	100.16	99.464	100.13	100.49	99.14	100.53	100.06	99.442	99.764	99.539	100.99	100.2	99.254	99.913	99.096	99.743	99.24	100.08	99.372	100.98	99.781
105.58	106.42	106.2	108.04	104.39	104.07	104.68	107.55	105.08	103.73	106.34	107.01	106.01	106.9	105.79	104.18	105.47	106.39	106.19	105.84	105.52	105.7	104.38	105.48	106.82	106.38	105.72	105.64	104.58	104.61	105.52	104.92	106.77	105.91	105.66	106.08	104.36	105.65	104.51	105.35	106.53	105.02	106.12	105.93	105.47	106.71	103.97	103.83	104.05	105.89
104.26	106	106.44	105.17	105.86	103.77	106.35	107.56	106.39	105.07	105.45	104.38	105.84	106.62	105.21	105.61	103.13	106.67	106.19	103.69	103.64	105.04	105.45	103.88	103.67	104.49	106.88	106.9	104.62	105.36	105.57	104.07	104.92	105.49	107.12	105.47	107.74	105.82	106.39	104.35	106.04	105.01	104.44	106.75	104.99	105.26	105.41	106.06	105.13	103.85
110.41	110.69	111.39	110.13	108.44	110.8	109.77	108.78	109.09	110.06	110.07	109.67	111.49	111.65	111.15	110.65	109.68	110	110.06	108.57	110.47	110.22	108.93	109.93	110.47	108.56	110.61	111.55	109.3	110.06	111.36	109.52	108.84	110.1	110.04	110.5	110.65	112.16	109.6	109.83	111.07	108.87	111.83	110.81	110.24	109.38	110.79	109.59	110.24	110.19
100.15	100.68	102.26	100.63	101.64	102.03	101.25	101.23	100.14	101.09	100.09	101.06	101.14	100.75	100.91	100.69	101.48	102.11	102.69	101.43	100.93	101.76	102.33	101.29	100.82	100.92	99.186	99.147	99.789	99.651	100.59	100.28	101.22	102.37	101.17	101.17	101.4	99.652	100.24	99.071	101.85	100.83	101.15	101.41	101.09	101.17	100.89	100.37	102.15	100.16
101	100.56	101.21	101.41	101.19	101.12	100.14	101.64	102.24	101.45	102.3	99.87	100.27	102.6	99.149	101.19	100.59	100.65	100.26	101.05	100.7	101.01	101.19	101.27	100.91	101.35	102.53	101.19	102.83	99.72	99.767	100.94	101.45	102.02	100.75	101.04	99.773	100.62	100.18	100.41	101.68	100.91	101.44	102.6	102.14	100.87	101.7	102.19	102.74	100.97
116.53	117.15	115.48	114.62	117.33	117.45	116.48	117.92	116.62	115.54	115.73	116.69	117.23	116.07	115.95	115.58	115.37	116.6	116.05	116.37	116.37	116.16	115.68	117.4	118.01	117.26	116.18	116.61	115.15	115.88	116.98	117.2	116.81	117.22	115.53	117.16	116.04	117.28	115.29	116.07	116.16	115.49	115.71	116.36	115.75	116.78	114.98	116.61	116.18	116.31
109.67	110.64	110.18	110.76	111.38	110.16	112.06	109.72	110.86	112.48	111.49	111.76	111.4	112.25	111.5	110.75	110.8	111.62	111.5	111.06	111.71	110.59	111.45	111.62	111.54	111.83	110.97	111.63	111.95	111.22	110.35	110.97	112.05	110.72	110.99	111.27	110.94	110.1	111.92	111.03	111.78	111.21	112.42	112	111	110.73	111.71	112.31	111.54	111.09
100.32	100.18	99.141	99.113	99.52	99.172	99.95	98.555	98.664	98.745	100.85	99.311	98.531	100.72	101.95	98.801	100.83	98.716	99.981	99.655	99.652	100.5	99.732	99.154	99.747	100.63	99.079	100.12	99.727	98.801	98.352	101.24	99.759	99.727	98.872	100.84	99.084	100.23	99.599	99.092	99.009	99.935	99.132	101.4	99.066	99.797	100.79	98.34	99.985	98.347
106.07	106.03	105.49	107.51	106.92	105.17	105.21	106	104.69	107.39	105.53	106.62	104.49	104.07	106.83	106.08	106	105.97	105.02	105.7	105.02	105.67	104.72	105.14	105.15	106.63	105.66	103.95	107.26	106.17	106.15	104.88	106.64	105.72	104.52	106.21	105.57	106.1	105.62	104.78	105.41	105.09	105.74	105.48	106.54	107.82	105.16	104.64	105	105.75
117.1	116.41	117.94	118.6	117.95	115.96	118.15	116.65	115.88	117.68	118.19	116.99	116.99	117.2	119.37	116.69	116.31	118.61	117.83	117.28	117.65	115.95	118.44	117.74	117.26	116.68	116.69	117.22	116.63	117.52	118.16	118.6	118.41	116.93	117.28	116.71	119.11	118.39	117.64	116.43	117.22	117.21	117.54	117.28	118.19	118.9	116.99	118.35	117.57	118.58
106.44	105.06	106.77	107.05	104.51	105.88	105.79	106.73	105.68	105.91	106.2	105.54	105.88	106.64	106.49	105.54	105.48	106.43	103.67	106.06	105.37	106.91	106.73	104.14	105.5	105.83	107.46	106.63	105.67	106.72	107.27	105.7	106.2	105.8	107.81	107.44	105.73	105.99	107.84	106.01	104.49	105.81	108.41	105.72	107.65	106.71	107.45	106.52	108.25	106.63
105.44	106.59	105.65	105.77	107.65	108.24	106.38	108.6	107.48	106.53	107.26	106.24	106.86	107.14	107.36	108.58	105.35	106.27	105.27	106.69	106.6	107.67	107.85	104.35	107.71	106.31	108.1	106.23	107.49	106.91	106.95	105.35	106.48	106.51	107.64	105.95	105.51	107.32	108.17	107.29	105.82	105.55	106.28	107.01	108.34	105.18	106.64	107.65	105.54	105.85
99.196	100.62	98.459	98.554	98.313	100.66	100.68	98.178	100.14	99.387	100.23	99.7	100.26	101.29	100.78	99.68	99.069	100.07	100.64	99.821	99.491	99.478	99.478	99.082	98.954	98.21	100.77	99.553	98.764	100.21	98.814	100.11	99.986	100.31	98.914	100.41	99.583	98.347	99.931	98.654	100.32	100.86	101.06	99.688	99.85	101.32	99.97	99.565	97.684	100.59
103.95	103.47	103.63	102.85	102.4	103.84	104.21	103.7	106.7	104.24	103.97	105.61	106	104.41	101.6	103.15	104.71	104.28	104.49	102.59	105.33	105.41	103.54	104.56	104.01	104.75	104.3	105.05	102.84	104.05	103.29	103.92	103.62	104.9	104.57	103.73	103.98	104	103.24	103.14	106.3	104.11	103.35	104.27	103.72	103.61	102.98	103.78	104.02	104.74
111.55	109.02	110.62	111.35	110.7	112.61	111.82	111.7	112.6	110.03	110.19	113.3	110.49	110.46	111.22	110.53	110.56	111.66	110.95	111.2	111.42	111.71	111.29	110.48	110.93	110.69	111.04	111.68	110.77	111.45	110.95	111.58	112.56	111.39	109.46	111.73	109.9	111.62	110.11	110.08	112.05	108.82	111.78	110.84	110.79	111.43	110.06	110.2	110.13	111.51
104.22	103.97	103.85	105.08	105.82	103.98	104.72	104	103.52	104.59	104.87	105.16	104.29	104.88	103.8	105.65	104.31	105.91	104.65	103.38	104.15	105.95	103.21	105	104	103.59	101.26	105.06	104.33	103.6	103.8	104.45	106.27	104.35	104.61	103.05	104.13	104.24	104.64	104	103.78	104.2	103.55	104.36	105.07	102.45	104.44	104.62	103.32	104
112.33	110.85	112.06	111.86	108.55	111.17	112.23	110.48	111.25	110.04	109.88	111.37	110.78	110.38	110.12	110.87	110.96	110.23	111.3	112.09	110.79	111.29	109.36	109	109.9	108.45	110.07	109.5	110.13	110.83	110.03	111.62	108.65	110.5	110.31	110.52	110.81	109.3	111.84	111.47	110.49	109.37	109.59	109.78	111.73	111.42	109.58	111.7	111.01	110.96
100.65	100.71	101.64	102.18	100.15	100.7	102.06	100.27	99.509	101.62	101.09	99.611	101.3	100.49	101.3	100.48	101.14	101.12	100.54	100.85	100.03	101.09	101.5	100.93	103.04	99.811	99.69	102.3	100.56	100.14	101.57	102.33	102.79	102.02	101.31	100.85	101.25	101.68	100.72	101.9	100.76	101.93	100.79	100.05	100.99	101.42	101.34	101.77	99.708	101.04
104.78	105.97	106.43	108.61	108.03	106.78	106.69	106.08	107.32	106.67	105.82	105.94	106.9	107.97	105.96	107.15	105.65	107.7	105.34	107.73	107.09	107.61	105.09	106.41	106.73	106.34	105.62	107.18	107.51	106.66	105.72	107.46	106.87	106.61	106.11	106.49	106.49	105.79	109.06	106.91	105.83	106.63	106.22	107.65	107.12	107.17	105.66	106.69	104.78	106.17
111.72	110.32	111.41	110.63	110.83	110.66	111.6	109.76	111.42	110.25	109.67	109.7	111.1	109.66	110.88	110.2	110.54	109.85	110.09	112.15	110.59	111.54	110.64	109.31	109.23	109.64	111.36	111.22	110.35	108.97	111.2	110.69	108.96	108.11	110.47	110.51	110.44	109.86	110.32	110.71	110.88	111.97	107.88	111.14	110.1	111.99	110.53	109.93	110.25	109.12
105.94	106.55	105.44	107.31	105.66	106.56	106.26	106.06	105.12	106.55	105.77	107.57	105.25	106.15	107.92	104.08	106.02	104.81	105.19	106.04	105.87	106.88	105.5	107.03	106.86	105.62	107.4	106.84	106.74	107.16	105.19	106.47	106.7	105.37	107.12	105.3	106.85	106.51	106.73	105.68	104.29	109.02	106.07	106.27	107.4	107.01	105.26	107.27	106.88	104.33
103.98	105.36	103.23	103.62	104.18	104.25	104.62	104.61	104.86	105	105.19	103.27	104.85	103.82	105.87	104.11	103.14	105.24	104.36	104.75	105.28	106.25	105.47	105.37	103.48	103.68	104.07	104.66	104.45	105.42	103.62	105.57	104.99	104.9	105.48	103.97	104.49	104.36	105.9	104.29	105.01	103.13	104.44	104.86	104.97	105.17	105.65	102.93	105.57	103.62
104.91	106.56	106.13	104.76	103.84	105.62	105.83	104.4	105.06	106.03	105.88	106.45	104.28	105.6	104.97	105.53	106.35	105.27	106.39	106.51	106.51	104.71	106.07	103.42	105.98	105.33	106.14	105.87	106.46	106.85	104.13	106.27	104.32	105.27	104.36	105.22	105.37	105.91	106.23	105.53	105.37	105.41	106.01	104.2	106.4	105.03	104.21	107.12	105.21	104.89
107	106.66	106.18	106.62	106.2	107.7	106.54	106.72	106.19	104.82	106.52	105.23	106.14	108.45	105.81	107.79	107.79	104.85	106.46	107.33	106.67	107.41	106.53	107.39	105.73	107.06	105.28	106.62	107.24	106.75	106.07	105.35	107	105.17	107.14	105	104.58	107.48	106.53	107.38	105.16	105.18	107.39	107.22	107.82	106.14	105.62	105.56	107.11	106.77
106.46	106.34	105.67	104	105.51	105.66	105.24	103.83	107.04	105	104.95	105.28	105.58	104.45	106.31	106.4	104.46	105.54	104.93	106.87	104.78	104.84	106.22	106.08	104.89	105.94	105.44	104.87	106.39	105.47	103.63	105.61	106.74	106.75	105.25	105.77	105.51	106.51	104.32	105.02	103.51	104.68	105.38	104.26	105.17	105.32	106.21	104.71	105.61	104.36
111.13	112.82	112.15	110.15	111.16	110.88	112.63	111.27	112.87	112.69	111.38	112.84	111.22	112.14	112.73	111.99	111.02	111.39	112.65	111.41	111.1	110.93	112.73	111.79	111.89	113.17	111.91	112.75	112.31	111.16	111.61	110.31	113.43	110.92	112.88	111.85	112.98	113.05	111.93	111.2	112.1	113.34	109.73	112.67	112.07	111.74	113.43	110.6	111.8	112.27
110.26	110.43	111.6	110.8	112.67	110.57	111.32	111.21	112.27	110.59	110.48	111.09	111.34	112.82	111.4	110.48	110.87	109.82	111.41	111.84	108.98	111.29	109.79	110.89	110.18	110.26	110.56	113.09	111.41	110.73	111.59	113.16	111.14	111.75	110.8	111	112.9	110.7	112.79	110.81	110.47	111.26	110.79	110.74	112.48	110.06	110.97	110.83	110.12	111.32
117.25	118.03	117.5	117.02	117.92	116.35	117.29	117.53	118.59	116.98	116.22	117.98	116.39	118.15	116.78	117.33	116.59	116.35	118.3	117.21	118.8	117.86	118.3	117.03	118.24	117.39	116.83	118.06	116.98	118.04	118.26	117.16	116.97	115.1	117.47	119.23	116.72	118.48	116.84	118.18	117.34	116.94	116.78	118.57	117.12	115.29	117.94	117.42	116.34	116.8
110.5	111.55	111.1	111.66	111.77	111.59	112.5	110.77	112.13	113.32	112	111.3	112.75	112.23	111.6	112.23	111.18	111.23	112.68	111.62	111	110.65	112.11	110.85	111.69	112.26	112.44	112.94	111.87	111.51	112.37	112.16	110.7	112.59	112.1	114.58	111.15	112.23	111.32	112.51	111.93	112.84	108.95	112.07	112.54	112.14	110.91	111.09	111.32	110.95
99.523	100.3	101.57	101.42	98.21	100.3	100.52	99.226	100.03	100.01	100.28	101.5	100.43	100.27	101.02	99.471	98.748	100.09	100.77	100.78	101.19	99.849	102.22	99.747	99.697	101.51	102.28	100.14	100.93	101.54	100.02	99.404	99.918	101.54	100.52	100.77	100.35	100.53	102.3	100.38	99.939	101.72	101.23	100.96	101.19	100.05	101.01	99.212	99.714	100.67
109.68	113.7	112.88	113.39	109.99	113.18	112.81	113.09	112.94	112.2	112.77	112.23	114.08	113.35	113.84	113.78	112.42	112.85	111.99	112.4	112.36	113.59	113.94	112.29	111.56	113.35	112.29	112.73	111.81	111.87	111.82	114	112.92	113.04	112.62	112.63	111.45	110.32	112.24	112.29	114.07	113.31	112.86	113.41	112.26	112.91	112.69	112.24	112.67	112.37
105.66	107.6	106.38	105.61	107.97	109.32	107.24	105.24	106.11	106.13	107.57	106.7	108.47	107.27	106.97	106.33	106.78	107.73	105.94	108.16	108.01	107.6	106.94	107.07	107.45	106.46	108.26	108.54	108.45	107.73	106.26	106.86	106.71	108.28	107.06	108.19	106.87	107.38	107.27	108.01	106.39	107.18	106.79	106.08	107.34	106.02	107.06	107.49	106.93	107.57
106.94	104.16	104.86	106.25	104.92	105.37	105.46	105.65	105.81	105.02	104.41	105.39	106.63	105.16	105.38	105.67	105.98	105.25	106.48	105.79	104.6	106.39	103.71	105.71	106.33	104.77	104.46	105.1	104.98	104.89	106.55	104.95	106.72	105.33	104.27	104.44	105.65	105.31	104.99	104.27	104.01	104.34	105.05	104.33	104.42	106.64	106.23	105.86	104.69	105.23
105.99	104.99	105.72	105.24	107.07	105.69	104.69	105.16	104.71	106.13	106.88	105.19	105.52	104.49	106.27	104.96	105.78	106.69	106.09	106.7	104.46	107.66	105.63	105.75	103.77	104.34	104.33	106.6	105.82	104.99	106.22	103.74	105.41	105.28	104.94	105.99	106.15	105.15	104.55	105.15	106.35	104.61	105.34	105.6	104.63	104.68	105.24	104.86	103.38	105.3
99.778	100.09	100.04	100.23	100.52	100.41	99.649	99.429	99.679	99.246	100.16	100.18	100.82	99.267	99.443	99.961	99.116	102.04	99.1	98.545	99.918	100.27	99.446	101.24	98.76	99.676	98.933	99.635	99.904	99.706	98.822	101.69	98.176	98.607	99.641	100.66	100.59	100.15	100.04	99.436	101.02	99.877	100.91	98.402	100.13	100.18	98.754	101.24	99.373	98.835
105.16	106.36	107.6	107.33	106.46	106.64	106.02	106.93	106.95	107.16	107.61	105.59	106.24	105.51	105.29	105.3	108.87	105.86	106.06	105.47	107.87	104.46	105.22	108.2	105.62	105.82	106.38	105.16	107.14	107.14	106.53	105.08	106.8	105.27	106.06	107.14	106.53	105.92	104.94	107.68	107.24	106.42	107.64	106.68	107.24	106.47	106.74	107.24	108.02	106.36
102.56	100.53	101.5	100.89	101.2	102.19	101.04	99.701	100.71	101.3	100.72	101.11	102.07	100.64	101.69	100.34	101.99	100.75	101.1	100.28	99.841	100.92	101.97	101.91	100.94	100	101.06	100.41	102.68	101.68	100.76	101.25	99.686	101.54	99.361	101.38	100.63	101.38	100.65	101.68	100.35	102.14	101.85	101.82	101.45	101.44	102.93	101.21	102.35	100.8
111.41	111.52	110.08	112.32	110.95	111.2	111.54	110.88	113.04	110.89	112.47	111.77	111.58	111.77	111.12	112.41	112.78	111.26	111.58	111.7	110.99	112.13	109.45	110.93	110.92	110.66	111.54	110.35	111.27	111.55	109.35	111.41	111.86	110.91	111.56	110.43	111.59	110	110.75	112.36	109.56	111.38	110.76	110.11	111.64	111.24	111.42	110.64	111.72	111.5
106.3	106.39	104.98	106.45	105.85	107.07	105.94	107.03	104.31	107.6	105.43	105.81	105.82	106.62	106.93	105.96	105.9	107.49	105.46	105.85	106.36	106.94	105.83	107.16	106.18	105.69	107.68	107.33	106.48	106.64	105.89	105.7	108.27	106.74	106.98	106.11	107.2	106.8	106.99	106.85	105.75	106.51	106.34	105.45	106.87	107.53	105.28	106.18	105.86	106.49
109.99	109.64	109.73	109.79	109.42	110.99	110.34	109.73	111.4	108.7	109.8	111.03	110	109.43	110.63	110.47	109.54	111.28	110.81	110.4	111.56	109.98	110.93	109.24	110.02	111.93	111.53	111.09	111.21	110.69	110.4	109.67	109.53	109.79	110.26	109.47	112.17	110.09	110.68	110.42	111.2	111.49	109.9	111.36	110.14	111.72	111.07	111.45	109.4	112.32
105.65	105.87	106.61	106.89	106.52	106.18	104.82	105.53	105.16	106.28	105.5	107.73	105.83	105.82	105.64	106.14	104.34	106.47	104.04	104.03	105.97	106.56	105.29	106.99	104.68	105.75	104.99	104.5	105.79	106.82	106.31	105.25	105.38	107.58	106.17	105.45	105.21	105.11	104.27	106.11	105.26	104.43	105.71	107.56	105.57	106.82	105.95	106.23	106.31	104.85
106.53	106.47	106.51	105.94	105.76	105.83	106.86	106.33	106.84	106.15	106.5	106.61	104.52	106.63	106.37	105.45	106.73	108.01	106.77	106.88	106	107.3	104.41	105.53	108.55	104.31	104.9	105.33	106.18	105.95	105.16	107.13	107.64	106.51	105.81	105.45	104.66	106.94	106.84	105.65	105.27	105.9	105.63	105.42	105.31	106.44	105.58	106.58	105.4	109.35
100.59	100	97.818	99.948	98.416	99.288	99.767	100.32	99.897	100.48	100.67	99.902	100.42	99.284	99.211	99.161	99.593	99.046	99.358	99.693	99.191	101.42	100.79	98.95	99.712	99.947	100.08	98.737	100.3	98.295	99.045	100.04	100.05	99.521	97.122	100.42	98.952	99.961	99.522	98.668	101.66	98.116	99.796	99.66	99.371	100.25	99.256	100.79	99.05	98.802
102.28	99.987	100.96	100.39	101.27	100.35	100.13	100.07	99.107	101.29	99.442	99.264	101.14	100.3	101.68	100.17	99.788	101.3	100.83	98.577	99.899	100.64	101.46	101.75	100.61	99.975	100.16	101.78	100.62	100.57	100.77	99.911	102.34	100.18	101.71	100.95	100.48	99.24	100.58	101.18	100.87	101.77	99.448	100.43	99.37	100.95	98.865	99.141	100.39	101.38
99.791	99.653	100.05	101.64	99.387	100.13	99.39	100.16	99.399	99.52	98.839	98.842	102.17	100.69	101.5	100.22	99.862	99.416	101.41	100.84	100.75	99.69	101.32	98.571	100.56	101.69	98.75	102.19	101.95	99.832	100.78	98.917	99.979	101.73	100.74	101.49	100.21	99.59	99.704	100.69	101.37	99.799	100.21	99.345	98.862	99.154	100.64	100.17	100.13	100.4
104.35	105.27	104.52	105.26	102.08	104.86	104.73	104.58	105.57	104.7	105.01	105.02	104.66	104.73	103.93	105.75	103.82	103.85	104.23	105.71	104.14	104.12	104.42	105.45	105.55	105.44	102.89	104.05	104.35	104.85	103.44	104.23	104.46	104.71	104.78	103.89	104.53	103.24	104.78	104.8	104.21	105.59	104.38	105.55	103.19	105	104.23	104.93	103.85	104.1
110.74	111.35	110.62	111.24	112.04	112.89	111.87	109.43	112.45	111.3	110.86	110.84	111.57	112.3	113.32	110.84	112.71	110.49	112.42	109.36	110.53	109.95	113.06	111.16	112.69	109.13	112.01	111.86	111.05	110.67	110.51	111.96	111.5	108.95	109.4	110.46	111.68	109	110.74	110.23	109.62	110.6	110.42	111.61	112.89	110.99	113.52	111.04	110.14	110.79
117.41	119.17	116.92	117.73	117.03	117.54	118.01	115.32	116.9	117.88	117.6	116.54	118.41	118.84	117.72	116.78	115.57	118.91	115.56	115.93	117.24	116.44	118.75	116.68	115.77	116.3	117.37	116.94	117.2	117.6	118.71	116.71	116.9	117.87	116.33	118.35	116.86	118.49	117.73	116.37	118.91	116.58	118.15	117.69	118.85	116.23	116.69	116.19	117.06	117.98
106.97	106.29	105.66	106.66	104.71	105.65	106.78	107.15	105.61	106.02	105.31	106.11	106.97	105.45	107.14	107.12	105.21	105.05	105.39	106.47	106.26	105.64	107.01	107.88	104.37	105.11	106.54	105.95	108.01	105.37	103.83	105.37	107.63	105.54	105.28	106.42	105.62	105.9	106.11	106.03	105.53	106.08	105.02	106.51	105.6	104.46	105.83	107.59	104.46	105.22
117.78	116.91	114.75	115.82	116.26	115.8	114.54	115.01	115.65	115.73	114.76	116.7	116.43	117.4	115	115.59	114.86	115.55	115.5	117.43	115.71	115.4	115.3	116.43	116.99	116.27	116.63	116.36	117.68	115.94	116.56	115.78	115.87	114.38	116.35	116.47	115.91	115.58	115.33	116.09	115.24	115.81	117.41	118.15	115.7	114.6	116.95	116.32	117.16	117.35
107.84	110.31	109.73	109.55	111.88	110.15	110.5	110.74	108.99	110.8	107.85	109.63	110.99	108.58	110.3	107.97	109.2	109.16	110.05	109.93	111.01	109.47	110.04	110.65	109.15	108.66	109.64	110.18	108.82	109.38	109.68	109.63	109.02	108.86	109.42	109.54	110.89	109.7	110.11	110.84	109.75	109.52	110.37	111.15	110.71	109.92	109.69	108.85	110.4	109.29
106.19	106.7	105.14	104.55	105.4	105.08	104.27	106.4	105.84	104.13	103.74	104.61	104.35	104.41	104.54	105.64	104.86	105.02	105.44	105.42	103.5	104.85	106.81	105.96	103.84	103.15	104.85	105.89	105.03	104.58	105.2	104.92	104.73	105.54	105.32	104.96	106.16	104.8	104.28	104.92	104.97	104.87	105.31	106.99	104.81	105.35	103.7	104.26	104.69	104.71
110.41	111.07	109.97	108.99	109.36	110.05	111.58	111.78	111.06	110.79	109.44	110.36	110.27	109.68	110.62	110.06	110.56	109.74	111.38	111.26	109.83	110.89	110.65	110.67	110.64	110.82	109.67	111.8	110.04	110.22	108.71	109.44	110.47	109.45	110.83	109.04	111.1	111.95	112.24	109.54	111.07	110.12	110.32	111.21	110.67	110.24	110.53	111.29	110.67	109.71
110.55	109.05	108.83	109.98	109.57	109.34	111.13	110.23	109.79	110.96	112.02	110.19	109.69	110.96	111.35	111.09	112.43	109.92	109.67	112.12	109.32	111.49	109.99	109.29	108.94	110.26	111.5	110.73	110.71	110.8	111.43	111.05	109.3	110.03	110.04	108.97	109.67	109.61	108.82	110.78	109.74	109.09	110.26	109.27	110.29	109.17	110.15	109.73	110.1	109.13
113.25	112.28	112.63	111.23	111.04	111.55	110.79	111.87	112.75	111.43	112.43	112.36	110.85	111.45	111.33	110.82	112.56	111.38	109.34	112.17	111.48	112.45	111.77	111.01	112.93	110.89	111.11	110.85	110.45	111.76	111.76	112.29	110.17	112.11	111.55	111.38	112.29	111.43	111.89	110.99	111.36	113.23	110.44	111.46	111.97	110.68	112	109.45	111.21	111.76
104.56	106.25	104.3	106.14	105	105.24	106.47	105.76	106.26	106.14	106.66	106.14	106.19	104.98	105.83	104.31	105.03	105.17	105.22	106.75	105.89	105.72	105.05	105.62	105.43	105.77	105.44	104.92	105.19	106.69	105.23	103.23	107.76	107.24	105.5	106.69	104.01	104.91	106.91	105.14	105.74	105.55	107.11	106.77	105.96	103.65	105.32	105.63	105.55	105.03
106.05	106.27	104.53	105.06	106.8	105.23	105.25	106.02	105.23	106.44	106.67	106.61	106.13	105.25	107.21	105.85	106.07	104.46	106.51	107.14	105.64	106.55	105.21	106.57	105.55	106.54	106.71	104.74	104.53	107.06	104.37	105.95	105.22	105.88	106.27	107.95	105.1	105.56	107.23	104.56	107.01	104.51	105.29	106.64	106.3	106.58	104.8	104.58	104.69	107.04
113.56	112.45	112.15	113.77	114.18	113.12	113.28	112.34	112.72	114.28	112.25	112.75	112.36	112	113.54	112.69	113.63	112.58	113.13	112.37	113.52	112.73	111.28	111.93	112.42	113.66	112.23	111.54	111.76	111.75	112.7	112.35	112.74	112.51	113.04	112.76	112.42	112.99	109.68	113.55	113.28	113.11	111.31	114.1	111.34	112.14	112.87	112.71	113.32	112.01
104.95	106.96	106.37	104.43	106.79	104.99	105.94	104.96	105.45	105.04	106.7	105.18	105.89	105.63	105.22	106.61	105.66	107.15	106.63	105.93	104.22	105.01	107.64	105.2	106.83	105.64	106.04	103.7	105.58	103.95	105.99	105.17	104.97	105.42	103.64	105.67	107.22	104.56	105.87	106.6	105.31	105.67	105.92	106.11	106.65	106.09	104.91	105.02	106.12	106.54
104.28	104.91	104.52	102.64	104.42	103.96	107.39	105.34	105.06	103.98	104.83	103.47	102.98	104.14	104.24	104.48	104.36	104.91	104.11	104.05	104.73	103.38	104.03	104.97	103.33	104.99	104.03	104.33	103.49	104.74	104.95	104.42	103.99	104.25	105.01	105.45	103.84	103.91	104.06	104.23	104.12	104.65	105.1	103.41	105.29	103.57	106.67	104.95	102.37	103.33
106.34	105.16	105.08	105.11	106.87	107.46	106.99	107.11	106.7	106.83	107.45	105.23	108.18	105.89	107.01	106.46	108.15	107.51	106.62	106.7	105.91	105.77	107.55	105.83	105.58	106.47	106.23	105.91	106.7	108.01	105.84	106.27	106.6	106.11	105.04	107.94	106.5	106.07	105.63	106.97	105.75	106.96	106.43	107.4	106.05	106.33	105.82	106.63	104.98	106.24
105.47	103.11	104.31	104.06	104.37	102.99	105.49	103.03	103.41	103.2	103.75	105.19	104.76	104.72	103.74	103.51	103.05	103.49	105.27	104.89	102.92	102.88	103.54	103.36	103.88	103.85	104.86	103.79	103.98	102.9	103.52	105.75	104.3	104.05	104.77	105.29	104.28	104	104.43	103.73	104.6	104.53	102	103.85	103.92	104.99	105.53	104.3	105.54	104.77
111.76	111.73	109.98	110.57	110.86	111.14	110.8	112.58	110.77	111.12	110.98	113.26	112.76	109.4	112.06	112.96	110.55	109.27	112.05	111.52	110.57	111.45	112.19	112.85	111.45	110.42	111.14	110.77	112.73	112.48	113.38	111.51	112.15	111.41	111.96	111.43	112.51	111.39	111.23	110.19	111.81	111.53	112.44	112.45	111.03	110.24	112.55	112.44	110.13	111.75
103.98	106.46	105.79	106.73	106.12	106.85	104.77	105.19	105.66	106.26	105.97	104.57	108.24	105.19	105.57	106.16	102.81	105.86	105.07	105.28	105.31	104.06	106.46	105.8	105.66	105.25	105.37	105.64	107.01	105.49	105.53	105.41	104.34	106.17	103.62	104.77	104.54	105.3	107.34	107.13	104.69	105.37	105.93	105.88	105.15	104.93	105.63	104.48	104.36	105.87
108.32	108.56	106.18	106.63	106.36	105.18	108.14	107.13	106.4	108.51	106.97	106.97	106.55	106	105.52	105.6	108.4	105.09	107.13	107.66	106.59	106.3	106.58	106.7	106.5	108.4	106.58	106.97	107.94	108.46	105.89	106.75	106.92	105.78	107.7	107.25	106.46	105.93	107.57	106.88	105.47	106.72	106.31	106.03	107.55	106.75	107.28	107.74	106.02	107.28
100.8	98.382	99.761	100.12	100.15	99.371	99.242	99.267	100.67	98.808	98.799	98.554	99.921	100.6	99.846	100.28	99.664	100.64	99.11	99.973	99.554	97.999	99.849	97.864	100.94	99.506	101.18	100.05	100.08	100.23	98.856	100.05	99.308	100.86	99.683	100.14	98.543	100.4	98.799	99.671	100.28	100.15	100.36	99.134	98.487	99.837	99.806	99.095	100.39	101.05
109.84	110.88	110.58	112.17	109.94	110.86	111.93	110.38	110.74	111.12	110.77	110.14	110.86	111.14	111.69	110.99	110.37	111.31	110.58	111.28	110.87	111.65	110.87	110.79	111.67	110.15	109.38	109.76	110.47	110.75	110.45	111.01	110.35	110.58	110.41	111.57	111.49	112.13	111.29	111.68	112.13	110.17	111.01	109.89	111.53	110.23	110.75	109.7	111.25	111.2
104.91	105.26	105.52	104.51	105.59	103.93	105.15	105.8	105.55	105.57	105.63	106.07	105.9	104.81	105.56	105.05	105.31	105.6	104.91	105.12	105.72	104.19	106.69	103.87	105.08	103.36	105.52	106.7	103.96	107.33	104.19	106.03	106.2	105.95	106.15	104.87	107.46	105.1	104.05	106.09	103.86	104.58	105.86	107.28	106.15	105.33	106.05	105.45	104.94	106.65
110.98	113.74	110.28	112.24	112.01	110.34	112.33	110.93	112.79	109.85	111.31	111.61	112.02	111.22	111.68	109.65	110.75	111.09	113.85	111.94	110.25	109.98	112.55	109.69	109.68	111.35	111.79	111.25	110.35	110.83	110.78	111.08	112.29	112.35	111.52	110.12	111.56	110.38	110.76	112.5	111.35	113.11	108.65	111.34	112.13	111.87	110.38	110.97	112.51	110.96
105.08	105.95	106.15	105.1	104.33	106.5	104.86	106.18	106.02	104.38	105.51	106.69	105.76	106.59	105.72	105.94	106.06	106.71	106.1	104.24	105.57	103.87	104.91	105.95	106.95	105.25	108.18	104.55	105.23	106.07	105.95	106.03	106.14	106.01	105.49	106.32	107.01	105.97	107.56	105.62	106.76	105.57	105.37	105.76	104.92	106.49	106.34	104.35	106.27	106.33
104.67	104.96	103.78	103.9	102.71	105.32	103.16	105.4	104.14	104.34	104.27	104.21	105.21	104.76	105.24	105.11	103.13	105.08	104.59	105.01	103.97	104.36	104.93	104.88	104.27	104.2	103.84	104.3	103.92	103.69	105.76	104.91	104.38	103.58	104.7	104.63	106.17	105.1	104.86	104.07	104.06	105.11	104.02	105.11	104.51	102.79	104.2	104.85	105.51	105.8
105.74	108.2	106.95	105.81	106.15	106.74	105.2	107.01	105.96	107.21	105.21	104.13	107.16	105.05	108.03	105.75	105.5	107.94	107.47	105.06	106.28	106.35	106.85	107.49	105.03	106.4	106.5	105.71	105.35	106.86	105.64	105.4	106.27	106.37	105.95	106.93	105.23	107.14	106.92	106.88	107.4	106.11	105.21	106.41	104.43	105.07	106.29	106.23	106.25	105.69
106.71	109.57	110.14	111.2	110.26	110.63	109.59	109.97	107.27	110.51	109.53	109.59	109.46	110.29	110.66	109.67	110.72	109.58	108.2	107.46	109.14	109.09	109.83	108.47	110.85	109.55	110	108.58	110.25	109.61	110.76	108.9	110.79	110.13	109.22	109.1	109.38	110.02	106.68	108.04	110.01	108.83	107.76	110	110.17	109.47	109.62	108.98	109.3	110.88
105.25	105.11	105.45	105.76	105.31	107.22	107.91	104.93	105.74	106.37	106.38	107.59	105.54	104.96	107.84	105.44	105.97	105.14	105.8	107.31	106.96	106.3	106.62	104.72	107.32	106.66	107.21	104.87	104.83	104.38	105.88	105.78	105.98	106.04	105.49	107.26	106.38	106.72	106	106.18	106.19	106.83	107.5	104.78	106.42	106.56	105.21	107.35	106.14	106.52
104.6	104.85	105.41	105.85	106.32	107.03	105.53	105.64	106.44	105.3	106.8	106.59	104.94	105.1	104.97	106.79	106.39	104.9	105.31	105.37	103.3	104.22	105.81	106.8	105.63	104.91	105.56	106.46	107.55	104.73	106.37	105.52	106.84	104.39	104.81	105.78	105.12	105.19	107.11	104.66	105.64	104.32	105.13	105.73	104.52	104.88	105.55	105.64	105.19	105.76
99.181	99.171	99.795	101.39	100.88	100.32	100.05	101.35	99.417	98.22	101.49	100.93	101.23	101.41	99.39	100.2	101.63	100.16	99.583	101.42	99.866	100.42	100.8	99.231	101.86	99.977	100.13	100.14	99.755	99.195	99.844	100.79	99.538	99.695	100.9	100.3	100.58	101.55	99.582	99.989	100.12	100.43	100.46	100.26	100.22	99.348	100.24	100.57	103.4	98.784
109.9	111.52	110.82	110.56	110.46	110.7	109.59	109.6	110.55	110.13	111.93	110.01	111.02	111.85	109.48	110.44	110.74	110.67	110.84	111.2	110.5	109.96	110.24	111.14	109.54	109.33	109.69	110.73	111.54	110.28	108.53	110.02	110.32	111.1	110.51	110.24	110.14	110.12	111.99	110.29	109.85	110.29	113.16	111.41	110.54	110.11	110.68	109.58	110.38	110.84
107.13	106.05	108.4	105.31	104.71	107.84	105.93	107.11	106.29	106.08	106.2	105.33	105.86	105.74	104.96	106.73	107.38	106.66	105.68	105.87	106.27	107.82	106.84	106.33	106.7	106.87	104.92	107.81	107.03	105.72	105.25	107.07	105.04	106.64	105.59	106.3	105.34	106.55	105.71	107.99	107.16	106.63	106.88	105.23	106.67	106.66	105.49	107.1	107.1	105.54
111.51	112.28	111.57	111.62	111.67	110.75	111.79	111.18	111.42	110.94	110.26	110.67	111.02	113.35	113.85	109.95	112.34	110.89	110.79	113.02	111.47	111.71	112.21	111.06	110.6	111.58	111.82	113.6	112.2	113.03	111.41	111.04	112.14	111.24	111.29	111.47	111.05	111.37	110.85	113.38	110.82	112.82	110.7	112.18	110.18	110.62	111.75	111.52	112.42	113.08
111.77	111.61	111	112.09	112.55	112.46	111.97	111.86	113.44	111.95	112.06	113.25	111.78	111.4	112.48	112.54	112.28	112.49	111.67	110.8	111.51	112.7	111.65	111.95	112.07	111.4	111.89	112.11	111.97	111.61	112.27	111.07	112.68	111.49	111.8	111.88	111.74	112.09	111.14	111.83	110.81	111.95	111.1	112.02	111.64	111.44	111.78	111.9	112.47	111.97
112.04	112.2	112.17	113.24	110.41	113.01	110.06	111.79	111.75	112.87	111.88	111.07	113.04	113.21	112.23	111.72	111.45	111.94	112.21	110.67	112.03	112.2	110.12	111.65	111.98	111.71	111.93	112.18	111.6	110.56	113.65	111.25	112.91	111.6	112.83	112.79	112.39	112.22	110.47	110.68	111.15	112.42	112.57	113.06	112.52	113.79	111.81	112.58	111.63	111.03
109.43	107.97	109.91	111.29	110.73	109.66	109.5	109.15	109.55	110.77	109.57	109.69	108.92	109.52	109.61	109.98	108	109.65	110.36	110.52	108.38	110.4	109.92	110.91	108.91	109.75	109.39	108.91	111.05	110.33	110.19	110.43	110.52	109.77	110.01	110.79	109.58	108.53	110.41	110.81	110.08	110.22	109.09	110.35	110.55	108.17	108.99	109.08	108.7	108.96
106.43	106.07	105.05	105.35	106.94	105.67	106.22	106.24	106.23	105.14	105.84	107.5	105.63	104.9	105.09	105.2	105.03	104	104.91	106.36	105.19	105.77	104.47	106.22	105.99	105.69	107.42	104.44	105.11	106.44	106.96	105.85	104.08	106.12	104.96	106.11	105.48	105.48	104.39	104.03	105.97	106.24	105.87	104.69	105.91	105.29	104.56	106.8	105.73	106.84
111.09	111.66	111.84	111.01	111.59	111.51	111.48	111.73	110.86	113.02	111.79	111.67	110.47	112.06	109.13	110.48	111.57	112.54	110.67	111.02	110.74	112.46	111.11	111.26	112.05	110.32	111.44	112.57	109.63	112.47	110.3	114.3	111.35	111.84	112.59	109.56	111.37	112.19	111.51	110.14	111.33	113.09	111.44	111.73	111.04	111.5	111.59	112.14	110.26	112.16
105.8	107.17	108.68	104.88	105.14	107.14	105.69	105.18	106.34	107.15	107.32	105.04	105.04	107.2	107.37	106.4	104.42	106.59	106.11	106.59	106.45	106.18	107.56	105.76	105.73	107.32	105.15	107.06	106.7	105.45	104.41	107.17	106.3	106.96	107.17	105.73	105.17	107.1	107.27	104.59	105.38	106.41	104.93	105.57	106.79	106.8	106.54	106.97	107.18	106.42
106.84	105.38	104.12	105.69	105.05	104.39	105.13	106.5	105.24	104.73	104.57	105.48	105.14	105.45	103.09	105.31	104.94	105.99	105.16	105.21	105.19	104.11	105.05	104.28	105.41	103.34	103.57	104.38	105.57	106.11	103.52	106.71	106.17	105.25	104.88	103.3	103.86	104.63	104.07	106.6	105.56	103.93	106.35	104.33	104.13	105.77	107	105.37	105.39	103.66
104.48	106.15	104.09	105.75	105.71	105.97	107.04	105.71	106.23	105.93	106.68	104.37	104.36	105.93	105.55	105.28	106.02	105.49	104.69	105.79	105.88	106.22	107.23	106.2	106.42	106.91	105.07	105.02	104.86	103.96	104.72	105.61	105.16	106.52	106.2	106.63	106.21	104.41	106.23	105.19	105.62	105.26	106.42	105.68	105.15	106.34	106.57	104.42	105.08	103.67
105.85	105.98	105.2	106.41	105.68	104.93	106.59	105.95	106.32	107.09	106.3	105.4	105.15	104.52	105.45	105.58	106.59	106.37	107.22	108.12	106.44	105.92	105.42	104.86	107.2	105.96	106.32	105.06	106.71	105.75	106.64	108.11	104.77	105.43	106.17	105.35	106.04	104.61	105.95	106.05	105.92	106.32	105.46	105.3	105.11	106.22	104.3	105.72	106.08	104.78
105.07	105.46	104.43	104.65	105.4	104.52	104.96	104.24	104.03	103.14	102.95	104.45	105.03	105.75	105.36	105.44	106.26	105.13	104.76	104.42	105.39	104.73	104.27	105.01	105.61	106.27	105.82	105.7	105.73	105.62	103.76	103.94	103.39	107.3	105.77	105.17	105.78	104.83	104.56	104.53	104.63	105.97	104.21	104.07	105.18	105.39	105.73	103.88	104.92	103.76
104.57	105.25	107	104.6	105.84	105.34	106.27	103.74	104.58	106.16	107.16	106.11	104.79	107.46	105.46	106.53	106.7	106.58	106.67	105.25	104.83	106.34	104.73	104.92	105.86	106.21	104.8	105.68	105.18	105.67	105.42	107.33	107.12	107.1	106.11	105.46	104.43	106.26	105.07	105.85	105.42	104.99	105.44	103.9	105.28	104.79	103.99	103.97	106.47	105.77
99.959	99.51	100.25	99.632	98.958	99.452	100.43	100.39	100.61	99.431	100.93	98.792	100.98	99.368	99.007	100.64	99.439	99.909	98.443	100.62	100.12	97.895	98.901	99.427	97.695	100.16	101.17	97.608	99.615	101.68	100.67	100.66	100.51	99.359	100.78	99.533	100.03	100.01	100.14	100.6	99.247	99.76	99.902	98.914	100.59	99.222	99.554	98.776	100.71	98.398
112.07	110.95	111.06	112.25	111.91	113.02	112.8	112.66	112.87	111.43	112.17	110.14	110.99	111.64	111.25	110.71	111.45	112.09	113.73	110.62	111.63	112.18	110.99	112.07	113.09	110.86	111.86	111.49	111	111.76	112.18	110.29	112.18	111.25	111.72	111.25	112.57	111.79	112.68	114.05	110.95	111.97	112.33	112.25	111.36	112.31	112.13	111.38	112.02	110.93
98.677	99.434	100.08	98.696	98.997	99.996	99.892	99.418	98.284	100.66	100.71	99.005	98.215	101.37	98.921	99.738	99.325	98.584	100.26	97.902	100.28	100.74	100.32	101.34	98.741	101.05	100.53	100.1	99.921	99.326	100.32	99.588	100.12	100.11	100.72	99.555	98.916	100.03	99.054	99.695	99.429	99.111	99.985	99.183	99.106	100.24	100.06	100.03	99.528	99.567
118.23	117.58	118.42	116.39	118.05	116.28	117.38	116.52	117.3	116.61	118.29	117.99	118	117.48	118.16	117.75	116.34	117.76	118.17	117.38	116.47	118.2	116.87	118.63	117.57	115.8	115.57	117.96	117.48	117.89	117.79	116.87	115.79	117.09	117.72	116.65	118.22	116.75	117.07	116.72	119.35	118.19	115.81	118.41	118.33	116.61	117.57	116.8	118.87	115.95
112.24	111.63	112.59	110.14	110.73	112.93	112.97	112.09	111.67	112.68	112.59	111.13	110.04	112.98	110.75	112.18	112.02	111.51	111.92	111.1	112.6	112.74	113.56	111.95	112.94	111.93	113.82	113.2	111.1	112.45	111.72	112.18	111.98	112.13	111.41	112.58	113	110.81	111.7	112.19	111.93	112.86	113.02	111.59	111.74	111.58	113.89	112.87	111.95	113.16
113.44	111.12	111.86	110.51	111.98	111.31	110.73	110.94	112.12	112.29	110.85	112.32	112.58	112.44	112.58	110.16	111.33	112.16	110.63	111.18	110.02	112.31	112.62	111.06	111.19	114.38	113.33	112.11	111.51	112.04	111.5	111.49	111.3	112.42	111.42	111.71	110.6	111.23	112.14	110.9	110.32	111.65	110.92	112	112.21	111.13	111.43	110.66	111.32	110.43
112.59	112.63	110.75	111.62	111.48	111.41	112.03	111.58	113.14	111.06	112.32	111.56	111.58	112.6	113.1	110.56	112.74	111.52	112.43	113.2	111.37	112.01	112.18	111.26	110.87	111.94	110.92	113.82	111.47	112.39	114.36	113.48	112.39	112.39	111.4	111.51	111.3	111.03	113.06	112.29	111.99	112.96	111.96	111.93	111.75	111.18	112.06	112.63	111.03	109.87
106.97	106.79	106.3	105.95	106.46	106.21	104.78	104.84	106.33	107.28	104.9	104.27	104.45	106.34	106.18	106.54	105.2	105.93	105.92	105.01	105.57	106.74	105.82	106.59	104.83	104.93	104.63	105.59	106.45	105.15	104.07	107.05	106.69	107.07	105.79	106.07	106.13	105.78	107.14	105.45	106.96	104.89	106.65	103.46	106.71	106.29	106.02	106.55	105.28	106.59
106.29	105.24	105.47	106.25	105.88	104.83	103.79	105.83	104.9	105.2	104.7	105.69	105.15	105.42	105.5	104.97	106.52	105.53	106.24	103.76	105.26	104.2	105.62	106.25	105.2	105.01	105.39	105.26	104.91	104.93	104.32	103.92	106.45	104.64	104.7	105.3	104.72	106.4	107.62	105.21	106.21	103.72	105.71	105.2	105.41	106.49	106.36	106.02	106.65	106.03
117.56	117.21	116.46	117.6	117.9	118.61	119.08	117.61	116.12	117.16	117.38	118.76	118.46	115.97	116.85	119.34	115.83	116.3	117.12	118.41	118.86	118.52	117.83	117.08	117.38	116.12	116.75	116.33	117.01	117.85	119.32	117.1	117.54	117.36	116.84	116.92	117.24	115.75	118.01	117.8	115.99	118.93	116.11	116.91	117.67	117.67	116.45	118.03	117.13	117.31
106.94	106.14	105.51	108.03	105.98	105.98	107.42	106.98	106.91	107.91	106.92	108.45	106.12	106.2	107.48	108.12	107.05	104.95	104.42	107.57	105.98	106.3	107.74	107.65	108.1	106.55	106.18	106.19	108.64	107.16	108.38	107.46	108.21	104.64	108.15	108.12	106.16	107.68	108.22	106.77	105.28	106.56	107.37	106.88	107.26	106.26	107.56	104.64	106.66	107.85
108.56	109.22	109.8	109.4	110.24	109.07	109.3	109.53	110.58	109.26	107.25	110.01	108.51	110.14	109.95	110.6	109.7	110.38	111.01	110.9	108.86	109.46	110.7	109.11	111.06	111.11	110.99	109.9	109.11	108.29	108.87	111.48	110.74	109.9	109.17	110.84	111.45	108.86	110.64	108.79	109.62	109.4	109.14	109.86	109.61	108.18	110.01	109.12	109.82	110.63
104.75	105.12	103.96	105.05	105.75	105.08	104.16	103.66	105.85	102.45	105.34	103.46	106.32	102.84	104.45	104.32	104.59	104.7	104.19	104.8	104.51	104.72	102.99	104.22	104.48	104.44	106.01	105.69	104.62	104.72	103.58	104.37	106	104.74	105.61	104.06	105.51	104.22	104.11	104.43	105.68	103.12	104.79	103.38	105.06	105.1	104.3	105.26	104.96	104.13
99.957	101	100.26	100.75	100.09	101.15	101.15	100.9	100.79	101.06	100.51	99.296	99.476	101.63	102.2	100.31	100.11	101.72	100.37	100.46	100.68	100.62	101.57	101.28	99.659	101.84	99.751	101.51	98.743	99.88	102.02	99.958	100.86	100.94	99.732	101.03	100.93	101.26	100.87	100.42	100.84	102.07	100.7	99.938	98.769	99.644	101.13	101.31	100.69	100.84
106.35	105.66	106.3	105.65	106.8	106.42	107.19	106.13	107.67	105.86	106.08	106.93	106.76	105.03	105.68	107.19	105.25	106.38	106.37	105.98	106.08	105.81	106.65	106.63	106.32	105.77	106.18	106.64	105.45	106.71	104.62	106.42	107.55	107.19	106.58	106.31	104.79	106.67	107.12	106	106.72	105.99	105.91	107.02	108.22	104.62	106.84	104.56	106.78	107.1
115.58	115.05	116.19	118.11	115.53	116.31	116.49	117.8	117.62	116.84	116.59	115.36	115.44	116.06	115.89	117.64	114.84	117.26	117.03	115.98	115.51	116.1	116.45	116.32	116.32	115.87	115.85	116.91	115.65	117.57	116.41	116.87	114.65	115.49	115.44	116.46	116.87	118.36	116.02	116.17	116.8	116.28	117.89	116.74	115.07	117.49	114.43	115.88	115.19	115.83
105.96	106.18	106.2	104.8	107.11	106.18	105.35	104.04	106.08	105.76	104.73	105.82	106.16	105.88	106.56	105.49	106.68	105.15	105.47	106.03	104.4	106.54	104.52	105.3	105.92	105.54	107.61	104.48	106.79	105.06	105.72	106.45	106.21	106.28	106.74	106.98	105.47	106.59	104.94	105.01	106.4	106.12	105.36	106.83	107.18	105.1	107.08	105.24	105.34	105.54
105.4	106.61	106.39	104.43	104.34	108.16	107.9	104.51	105.27	106.51	106.4	106.6	106.94	107.1	106.02	107.23	106.34	107.53	105.6	106.87	106.46	105.84	107.07	107.3	106.45	106.14	106.21	105.78	105.63	106.02	106.33	105.92	105.72	107.08	106.28	104.91	105.68	106.67	106.92	106.53	107.26	105.81	105.7	105.02	107.86	106.57	107.24	105.47	107.06	106.93
105.7	106.68	106.68	105.62	108.56	106.19	107.06	106.28	108.06	107.08	106.45	105.03	106.18	106.11	107.12	105.61	107.7	105.93	106.56	106.75	107.9	105.02	106.61	107.33	106.98	106.68	106.58	105.48	106.68	106.55	107.43	107.54	105.18	106.04	106.37	105.48	106.12	105.72	107.46	106.04	105.46	106.48	106.31	105.44	107.02	105.52	106.61	106.3	106.48	106.93
102.42	100.58	101.56	99.798	99.58	99.715	99.504	100.19	100.31	101.53	101.64	100.78	101.76	101.35	100.95	100.59	99.121	101.56	101.01	98.976	101.32	100.1	100.74	102.13	100.52	102.22	102.06	102.32	100.35	99.733	100.81	100.94	101.61	101.37	100.36	100.03	102.46	103.43	99.102	101.42	100.19	101.53	102.31	98.802	101.18	99.735	101.93	100.01	100.58	98.813
109.55	111.08	111.19	111.62	109.73	109.77	111.79	108	111.06	111.18	110.17	109.67	109.93	110.67	110.85	110.73	111.95	110.25	109.09	109.97	109.35	109.69	111.12	111.06	110.06	109.82	111.34	110.79	110.33	109.34	108.88	111	110.83	110.79	110.12	111.82	109.27	109.22	109.06	110.17	110.71	109.94	109.19	108.99	110.41	109.45	109.03	109.26	111.03	108.29
105.26	105.18	105.46	104.9	105.45	104.96	103.93	107.45	104.99	105.41	106.05	106	105.63	106.69	106.25	104.31	106.09	105.6	106.87	106.68	105.58	105.62	106.56	106.64	106.68	105.95	106.5	104.65	105.19	105.39	103.63	107.25	105.82	104.33	106.15	105.84	106.86	106.03	106.03	106.8	103.84	105.54	106.39	105.57	105.63	105.26	105.8	104.1	104.71	106.17
110.3	110.41	109.82	112.15	113.11	112.38	111.08	111.62	111.08	110.38	110.8	110.57	110.55	112.49	111.54	111.09	110.97	110.53	110.39	109.52	111.24	110.57	111.41	109.14	112.03	110.85	109.02	112.19	110.23	110.73	110.43	110.48	111.98	112.42	110.14	111.51	111.56	111.88	111.86	112.49	111.14	110.46	111.13	110.43	111.19	112.77	110.47	111.12	110.33	111.69
105.11	105.32	105.58	105.97	105.73	105.4	105.46	104.67	106.01	106.05	105.21	105.97	105.6	105.87	106.68	104.13	105.64	105.34	104.3	107.23	104.24	104.95	106.16	105.58	106.44	105.47	105.31	105.53	106.26	105.06	104.64	106.41	106.28	104.93	106.88	105.52	106.51	106.01	106.6	105.75	103.82	106.76	106.03	105.77	105.35	103.83	105.95	104.63	105.39	104.84
106.01	108.22	107.04	105.85	105.66	107.38	106.93	107.93	106.78	108.26	107.23	106.79	107.72	105.95	106.74	106.15	107.92	107.23	107.43	108.09	107.36	105.98	106.87	107.17	107.33	107.04	107.3	106.76	107.17	105.62	106.77	106.86	108.54	107.26	108.05	106.28	107.63	108.07	106.81	106.11	108.61	107.24	107.7	106.72	106.16	107.49	107.94	106.43	106.92	108.19
107.06	106.86	105.18	106.68	109.15	106.27	107.14	106.19	105.79	105.57	106.23	106.26	105.62	105.23	106.74	106.16	107.52	105.35	107.16	106.89	105.41	105.02	107.15	105.77	106.54	105.93	105.12	104.49	105.23	105.4	106.19	106.02	104.71	105.24	107.39	106.07	106.18	104.87	106.84	104.78	104.68	106.06	106.54	106.43	107.6	104.98	105.71	105.65	105.64	107.51
115.67	116.12	116.58	117.34	116.2	116.33	117.66	114.57	117.24	116.55	117.65	115.42	116.04	115.99	117.21	116.34	115.12	116.04	116.17	116.17	115.98	116.17	115.61	118.32	115.73	114.15	115.25	115.85	115.88	115.95	116.72	115.62	117.11	116.78	115.23	115.91	115.7	116.54	114.87	116.82	118.13	116.35	115.64	116.47	117.36	117.46	116.67	115	116.63	118
106.4	105.19	105.45	108.51	105.29	106.66	108.75	105.31	106.2	105.99	106.53	108.38	106.89	106.65	105.83	107.89	106.27	107.05	106.65	107.3	106.11	106.25	104.79	104.66	106.61	108.02	107.91	106.97	105.53	105.95	105.61	106.63	106.96	105.72	106.38	107.15	107.83	105.98	107.6	107.3	105.81	106.42	106.94	106.77	106.04	105.77	106.62	106.73	106.59	107.03
105.38	106.55	105.86	105.13	106.53	107.11	105.79	105.3	105.35	104.23	104.7	106.34	105.75	105.95	105.73	105.33	104.56	105.12	104.81	104.17	106.21	105.47	106.2	105.78	104.94	105.47	105.14	104.04	105.73	106.1	105.29	106.83	105.92	105.12	106.18	106.24	104.85	104.82	105.65	106.26	104.84	105.54	105.23	104.92	105.11	105.38	104.61	105	105.07	105.3
111.09	110.11	111.03	111.67	111.3	110.33	111.4	112.11	111.12	110.99	111.33	110.5	110.9	110.15	111.82	112.32	110.9	111.2	110.48	110.09	110.75	110.94	111.97	111.6	111.91	111.52	111.46	111.12	111.6	110.26	109.98	110.75	110.1	111.14	112.3	110.43	109.88	112.03	111.6	110.84	110.65	110.74	111.58	111.45	111.29	109.03	111.9	112.3	110.83	112.73
113.55	111.14	112.53	114.46	111.7	112.84	110.8	112.23	112.06	112.43	113.74	113.4	112.57	111.95	112.37	112.31	112.95	112.85	112.41	113.53	112.98	111.68	111.52	112.77	113.04	113.16	113.11	110.77	113.19	112.12	113.23	112.88	112.79	111.78	113.15	113	114.99	114.26	112.83	112.62	112.33	113.33	110.34	112.36	110.66	112.03	112.56	113.53	112.48	112.42
108.99	108.94	110.04	109.5	110.77	109.43	109.78	110.61	109.08	108.71	110.23	109.6	110.64	109.53	108.42	111.5	110.66	109.77	109.56	110.15	109.53	110.09	110.39	108.62	110.21	109.75	109.94	110.48	108.49	109.91	109.7	109.48	108.6	111.65	110.41	109.81	109.53	110.81	111.28	110.57	110.08	109.84	109.82	109.5	109.88	111.77	109.09	109.32	108.96	110.39
104.28	103.24	106.08	104.62	104.39	105.38	103.91	106.13	104.55	104.59	104.67	102.93	105.2	104.78	104.18	104.37	104.96	104.75	103.96	105.19	105.45	104.24	104.96	104.7	104.96	102.59	104.96	105.53	104.42	104.06	104.92	103.32	104.03	103.83	103.55	103.28	102.73	105.02	106.93	104.3	105.65	103.89	105.22	104.15	105.83	104.02	104.39	105.68	105.81	103.35
100.83	102.26	99.694	101.2	100.77	103.06	101.6	99.72	101.28	101.82	101.06	100.2	102.14	99.546	99.611	100.23	101.55	102.32	100.95	101.1	100.44	99.954	101.05	99.245	101.43	101.56	102.14	99.711	103.19	101.24	100.57	101.55	100.81	101.24	99.803	101.76	99.857	101	100.94	102.26	101.25	99.446	102.08	100.59	101.13	99.995	100.12	101.11	103.38	100.65
105.79	106.62	106.59	106.24	108.34	107.17	106.82	106.38	106.77	105.9	106.02	107.12	106.82	107.82	106.66	105.24	107.36	107.56	105.47	106.52	105.06	104.31	107.22	107.67	105.68	106.27	106.5	106.06	105.88	104.7	106.94	105.57	107.58	107.18	106.85	106.98	106.95	107.05	107.57	106.22	107.57	107.61	107.72	106.08	107.18	105.74	106.15	105.55	106.55	106.78
106.13	103.97	104.92	104.22	105.81	105.09	105.49	105.05	104.87	105.13	106.31	104.88	105.9	105.8	105.6	106.51	104.64	105.33	106.41	105.71	104.75	105.38	105.2	104.82	106.29	106.13	105.05	104.07	106.19	106.28	105.64	105.59	105.6	106.58	103.89	105.14	105.44	106.88	105.45	106.71	106.02	106.27	105.5	104.81	105.02	104.32	105.09	104.59	105.8	106.25
109.36	110.17	109.62	111.17	111.59	110.24	111.59	109.68	109.74	110.91	109.4	111.13	111.17	110.58	111.55	109.52	110.3	110.72	111.06	111	110.99	109.86	109.69	110.04	111.85	110.46	110.65	111.14	111.51	109.92	109.79	109.96	111.54	112.13	109.29	110.85	109.21	109.53	111.47	110.42	109.78	111.16	110.79	110.19	109.56	110	112.45	111.15	110.14	109.69
110.73	110.71	111.93	111.25	112.88	111.54	110.89	112.33	112.31	111.67	111.47	110.4	110.84	111.82	111.38	111.54	112.12	110.72	111.35	112.63	111.06	110.11	111.58	110.91	110.37	110.71	111.12	111.77	111.1	110.13	109.58	111.97	111.65	111.05	110.44	111.04	111.08	110.29	111.33	110.35	111.45	109.54	111.77	109.9	111.19	111.42	110.36	111.79	111.83	111.86
106.55	106.56	106.39	106.49	107.17	105.78	106.32	105.1	106.25	107.17	106.68	106.21	106.79	105.49	106.4	106.21	107.09	108.22	106.85	107.88	106.68	107.43	105.96	106.04	105.77	107.89	105.67	106.98	105.53	107.37	107.11	107.76	105.81	108.26	105.41	105.95	105.38	106.27	106.56	105.45	104.14	106.37	106.12	106.75	107.35	106.81	106.62	105.43	106.04	107.54
101.85	100.99	99.783	101.5	101.06	99.965	101.18	101.15	100.62	100.3	101.52	101.26	100.98	99.897	99.547	100.71	100.39	100.08	101.24	101.5	102.46	100.36	100.57	101.12	100.15	100.63	98.832	102.07	101.32	99.705	101.69	100.56	101.94	100.18	100.89	101	99.842	101.53	101.16	99.891	100.45	100.31	99.463	100.46	99.611	99.78	100.3	101.09	100.67	98.693
105.79	104.93	105.91	104.53	105.54	105.43	105.33	103.25	104.7	105.54	105.15	105.74	107.05	105.73	106.15	105.43	105.77	105.63	106.06	106.12	105.63	104.9	104.75	106.22	105.15	106.53	106	105.06	106.7	105.09	105.4	107.05	105.45	104.64	105.85	106.96	107.07	106.48	106.06	105.14	107.07	106.99	105.05	106.33	106.74	104.79	104.8	105.55	105.96	106.78
105.15	107.03	105.65	104.55	106.7	106.33	106.08	106.52	105.86	105.67	105.98	104.78	106.89	106.84	107	106.59	105.35	105.02	107.37	107.02	106.35	105.12	106.25	106.79	104.75	106.1	106.94	107.71	108.87	105.49	106.15	106.21	106.89	104.23	106.41	105.52	106.66	108.07	106.43	103.92	105.9	105.43	107.64	105.69	104.74	105.99	107	106.13	105.72	105.79
110.08	113.14	111.86	112.38	112.07	110.49	111.92	112.45	112.78	111.37	112.9	112.29	112.45	112.82	113	112.62	112.24	112.04	111.07	112.35	110.91	112.52	111.82	112.21	112.28	112.33	111.41	112.5	113.13	112.2	111.73	112.4	110.99	113.14	111.29	110.43	110.91	111.51	114.27	112.75	110.42	111.87	111.85	110.67	111.91	113.44	111.79	112.25	112.39	111.68
100.05	99.52	99.268	101.47	99.45	101.55	101.67	101.64	99.634	99.094	99.68	99.138	99.653	101.27	99.941	99.234	99.381	100.88	100.79	100.71	101.29	101.39	100.7	102.29	101.52	100.67	100.48	102.39	100.52	100.93	101.63	101.91	100.26	100.97	100.78	99.976	99.629	100.82	101.72	102.56	101.78	98.449	101.82	101.89	100.47	101.05	101.1	101.27	100.29	101.73
106	106.3	106.39	104.82	106.07	105.88	105.98	104.67	106.08	105	107.35	104.64	106.09	106.44	105.24	105.27	105.2	106.32	105.23	105.45	106.45	105.93	103.71	106.7	104.69	106.35	107.27	105.96	106.03	105.85	105.67	104.45	102.43	104.88	105.62	105.74	105.22	104.78	106.32	105.23	105.04	107.01	104.05	105.06	104.89	103.08	105.57	104.45	105.86	102.91
103.45	102.76	103.92	104.51	103.95	104.97	104.99	104.52	103.64	104.26	103.85	104.44	103.68	104.81	104.77	103.58	104.97	103.29	103.54	102.94	104.37	104.01	104.01	104.37	105.64	104.03	104.71	103.7	103.41	103.7	104.56	103.22	103.47	104.16	104.69	104.45	104.89	104.97	103.55	105.07	103.46	103.28	103.65	103.93	104.73	103.94	104.16	102.94	104.89	104.9
104.16	104.58	104.17	103.66	105.97	104.43	102.81	103.24	103.68	105.21	104.14	104.15	104.04	104.98	104.8	102.74	103.22	104.81	105.91	105.28	103.17	103.55	104.35	104.02	103.69	103.76	104.57	104.86	103.67	103.77	104.27	102.7	103.21	103.11	103.06	104.01	102.55	104.57	104.55	104.13	104.49	102.19	103.71	104.48	105.26	103.66	104.55	106.17	105.07	105.26
106.92	106.98	105	104.43	106.97	106.87	105.39	106.33	104.79	105.29	105.58	106.39	106.16	105.44	105.34	104.46	103.9	106.97	106.37	106.75	107.21	106.11	106.39	106.04	105.49	104.74	105.51	106.58	107.67	105.3	104.55	105.84	107.08	106.12	105.14	106.34	103.57	105.96	106.42	107.04	106.12	105.66	105.92	106.07	105.34	105.44	107.07	105.62	105.11	106.56
105.83	107.3	106.41	105.91	105.91	106.44	105.89	104.64	106.51	104.8	106.92	104.71	105.04	105.15	105.44	108.47	106.79	105.79	105.99	107.26	107.3	106.36	104.85	106.84	105.49	105.65	106.2	105.78	106.25	107.55	106.21	106.37	106.17	104.96	106.47	106.79	106.62	106.64	105.02	106.66	105.81	104.48	105.75	105.34	106.64	105.67	105.24	106.66	105.73	105.5
112.03	111.14	112.57	111.62	111.51	111.86	111.56	112.79	111.04	112.24	112.2	111.65	111.28	112.04	113.11	111.73	111.3	112.81	111.26	113.19	112.65	112.32	110.61	111	112.23	113.12	110.52	111.56	111.54	113.02	110.64	112.32	112.07	112.3	111.77	112.04	112.8	111.98	110.6	112.06	112.35	112.99	111.62	111.22	111.16	111.21	113.1	111.28	111.38	112.38
105.45	106.15	106.62	105.81	104.77	104.32	105.7	106.08	106.66	106.02	105.82	105.64	104.06	105.55	106.08	105.09	106.5	105.41	106.68	105.8	106.62	106.63	104.56	105.21	105.94	105.37	104.71	107.7	105.02	106.83	106.55	106.02	104.28	106.63	106.95	106	106.74	104.84	106.39	105.63	105.96	104.56	105.82	104.33	104.77	104.71	106.54	106.76	104.92	106.33
111.77	112.02	109.81	111.79	111.46	112.75	112.85	109.93	111.09	110.68	110.4	112.69	111.78	110.76	111.62	110.27	113.34	110.59	112.11	111.61	111.79	111.68	111.4	110.91	112.19	112.09	112.24	111.64	111.68	112.87	109.99	109.59	110.28	111.49	108.81	111.59	112.2	111.87	112.55	112.83	110.28	113.46	109.3	111.66	111.68	111.2	111.72	110.9	111.98	112.63
105.2	105.16	104.56	106.11	105.62	105.67	104.72	103.98	107.55	104.24	105	104.62	103.8	105.08	104.39	105.56	105.31	105.2	104.9	106.31	105.28	105.92	105.72	106.48	104.07	105.78	106.3	104.68	105.53	105.06	104.67	105.32	104.1	105.22	105.59	102.91	104.86	104.03	105.67	105.38	104.36	105.06	105.67	104.66	106.06	105.23	105.68	105.4	107.13	104
105.7	106.74	106.07	106.04	106.52	107.92	106.1	105.93	106.37	107.64	105.53	106.09	104.78	105.92	105.42	106.38	105.87	106.74	107.52	106.78	106.29	106.86	108.23	106.22	105.14	106.27	106.83	105.62	107.11	105.52	106.37	104.27	106.41	106.08	106.01	106.59	106.3	107.39	105.16	105.24	107.52	107.16	106.01	107.35	106.07	107.63	107.66	105.9	107.57	106.15
109.3	109.76	112.18	109.11	108.33	109.18	109.17	110.63	108.98	110.09	110.06	107.75	110.63	110.69	109.88	109.54	109.28	109.38	110.03	108.85	110.31	111.13	109.92	110.7	109.91	109.25	109.41	111.25	109.03	110.95	110.51	109.32	110.27	110.99	110.09	110.73	110.67	109.16	109.49	112.19	108.59	111.28	108.18	108.57	109.63	110.27	111.38	109.96	108.58	110.14
110.28	109.93	108.78	109.9	108.72	109.26	110.39	108.2	110.24	110.9	109.39	110.23	110.09	110.14	109.69	110.54	108.72	108.47	108.56	108.91	109.15	111.1	110.05	108.79	110.15	109.33	109.44	109.18	110.89	110.86	108.88	109.63	110.22	109.59	110.94	109.93	108.49	110.52	110.88	109.85	109.84	108.93	109.13	109.97	111.32	110.17	108.62	111.09	110.24	110.14
117.92	117.6	117.7	117.43	117.5	117.23	117.23	117.85	117.26	117.05	119.38	118.44	118.11	116.61	119.48	118.25	117.36	116.56	116.68	116.06	117.28	116.86	117.96	115.89	119.12	117.45	117.27	116.62	117.36	117.88	117.46	117.5	117.45	115.98	117.94	117.93	117.08	116.08	117.19	116.74	119.05	116.68	118.15	118.96	118.8	118.02	117.85	117.32	115.92	118.43
112.15	109.59	111.13	111.4	110.43	109.73	110.24	110.57	110.2	109.39	109.29	109.87	109.75	112.99	109.77	109.54	109.47	109.91	111.48	110.35	111.6	110.88	112.13	110.56	111.65	111.72	109.09	108.9	109.24	111.46	110.47	108.96	111.15	109.79	110.45	110.86	111.5	111.77	111.58	110.15	109.52	108.76	109.72	110.34	109.01	110.65	109.58	110.17	110.87	110.62
105.82	106.41	103.55	104.93	104.87	105.06	104.93	105.06	103.53	103.76	104.06	104.82	103.9	104.35	105.19	105.35	105.34	104.85	104.81	104.21	105.23	104.44	104.22	103.37	105.48	104.65	103.49	104.25	106.04	104.6	104.95	105.51	104.76	105.53	105.06	104.53	105.26	103.47	105.66	105.4	105.52	105.5	105.78	103.9	103.88	104.72	105.49	103.94	104.75	105.62
106.53	105.21	106.12	106.04	105.72	107.09	106.74	106.01	105.68	106.29	104.79	106.65	105.82	107.27	107.33	106.12	105.31	107.28	107.51	106.19	107.23	107.4	106.13	107.16	105.8	106.44	107.07	105.25	106.51	105.25	106.83	104.93	108.68	106.56	107.23	107.45	107.43	107.68	107.14	107	106.27	105.93	106.64	104.29	106.57	105.03	106.67	106.22	104.66	106.69
106.23	104.49	105.13	104.71	105.38	104.11	106.56	105.45	107.39	105.62	104.81	104.78	104.83	104.6	106.59	106.29	106.69	105.04	106.55	105.11	105.03	105.08	106.3	105.33	106.03	103.3	105.52	104.9	105.52	104.85	107.42	104.7	104.55	105.9	104.82	105.81	106.86	104.38	105.87	106.31	105.36	105.92	105.47	104.47	105.35	105.28	104.9	104.73	107.2	105.28
99.815	100.37	99.284	99.583	98.815	99.941	100.62	99.462	99.704	99.923	101.85	98.484	100.14	97.243	101.1	98.265	102	98.749	99.323	97.985	99.133	98.99	99.21	101.01	99.071	100.16	99.195	99.928	102.35	98.264	98.976	99.514	98.285	100.37	101.43	100.18	99.966	99.907	101.13	99.425	100.84	99.945	99.588	99.4	99.123	98.545	100.3	99.877	98.948	100.26
111.4	111.14	111.55	111.58	112.32	112.13	111.5	112.18	110.97	110.48	111.29	112.35	111.73	111.23	112.22	111.15	111.96	112.05	113.16	110.92	112.8	111.09	111.71	112.88	111.17	110.12	111.81	111.93	110.85	110.99	111.44	112.3	112.73	110.86	113.47	110.7	111.57	112.32	112.32	113.17	110.78	111.68	111.24	111.57	109.94	109.17	110.35	111.65	110.78	112.65
110.5	112.16	111.02	109.29	110.96	111.94	112.31	110.8	110.6	110.37	110.7	110.56	112.16	111.33	112.56	111.54	110.33	111.02	112.23	112.98	111.98	112.29	109.95	112.51	112.61	112.06	111.46	111.47	111.65	111.24	110.84	110.18	111.25	110.9	111.46	110.8	112.6	111.21	111.27	111.52	111.53	109.82	112.13	110.78	110.97	110.75	111.1	110.78	110.67	110.94
105.5	104.89	105.37	106.05	107.53	106.33	106.63	104.9	106.11	106	105.17	104.47	105.38	106.35	105.42	106.91	108.06	106.53	106.41	106.13	105.92	106.45	106.94	105.98	106.64	105.98	106.07	105.55	106.98	105.22	105.5	107.66	106.67	106.58	107.11	106.05	106.08	106.07	105.89	106.35	108.6	104.1	104.71	105.28	105.54	105.15	105.76	106.21	107.41	104.76
118.31	117.03	118.14	116.28	117.07	115.91	117.36	116.67	117.78	117.98	117.43	116.82	117.17	116.63	117.74	118.08	117.94	117.25	116.56	116.81	117.12	119.35	117.72	117.43	116.51	118.93	117.15	117.79	117.19	117.96	116.26	118.38	117.65	117.17	117.27	117.71	118.41	117.84	116.07	117.9	117.02	117.43	116.22	119.64	118.08	117.4	116.93	116.67	116.57	118.56
105.84	105.33	105.47	107.02	105.68	106.42	103.81	104.94	106.5	107.15	107.23	105.63	104.36	106.47	107.51	106.68	106.18	107.33	107.15	105.52	105.12	106.42	105.78	107.39	105.92	106.49	107.18	105.11	105.63	105.42	106.17	105.46	105.02	106.1	106.36	106.04	107.26	106.7	106.07	105.1	106.59	106.34	105.87	105.6	107.23	106.05	105.39	104.93	104.19	103.98
106.36	105.05	107.67	105.22	106.46	105.38	106.31	106.43	105.04	104.85	107.15	105.49	105.32	104.78	105.88	106.23	104.95	105.21	106.48	106.27	106.8	104.73	105.24	105.01	106.04	106.73	105.82	106.13	104.3	105.76	105.15	105.06	102.98	105.95	106.34	106.74	107.36	105.61	106.99	105.55	105.25	106.83	104.93	105.55	104.68	105.28	105.06	106.27	105.34	106.04
105.83	106.56	105.4	106.83	106.6	104.81	107.23	104.3	107.07	106.53	106.22	106.29	106.73	106.22	105.54	104.7	105.69	106.48	105.16	106.89	105.71	106.23	107.76	105.61	105.65	107.04	106.21	106.65	107.18	106.29	106.52	105.8	106.26	105.6	105.09	104.56	105.59	105.19	107.09	106.46	105.83	105.65	106.41	105.58	105.43	106.14	104.84	106.5	105.12	105.24
112.53	112.6	112.93	111.23	112.75	111.31	112.19	111.63	112.67	109.74	112.34	111.46	110.48	112.61	111.91	111.76	112.55	112.31	110.81	111.61	112.67	111.99	112.8	113.53	113.07	111.36	112.41	112.07	113.17	111.47	113.27	110.38	112.58	112.21	111.14	111.7	112.92	113.28	112.13	113.24	111.45	110.87	112.22	111.86	112.13	111.29	111.25	112.56	112.46	112.79
111	111.02	111.38	112.32	110.71	112.08	109.79	110.84	112.98	112.61	110.49	112.14	111.01	111.95	111.66	111.53	110.99	113.01	111.12	111.93	111.36	111.59	112.6	112.39	111.69	111.2	111.67	111.37	111.77	113.13	111.28	110.96	112.6	111.93	111.77	110.65	111.8	112.79	112.91	112.89	111.01	110.04	112.13	112.39	111.38	111.88	111.07	111.54	112.21	111.09
105.51	105.68	107.07	106.44	106.67	106.89	105.76	105.81	106.26	105.85	107.05	104.31	106.93	106.08	107.14	106.53	106.5	107.35	104.93	105.34	105.89	106.69	106.75	106.29	106.22	105.58	106.72	106.75	105.14	105.98	107.49	105.11	107.06	105.51	107.8	106.85	106.06	106.51	104.49	107.9	105.94	105.8	105.48	106.8	107.69	107.07	106.46	106.13	106.15	106.51
103.7	104.35	103.65	103.19	106.51	102.48	102.78	103.71	103.89	105.98	104.15	106.07	104.57	104.6	105.39	105.68	105.49	103.65	102.57	104.07	102.77	104.12	102.48	103.9	104.15	104.35	103.87	106.04	103.95	105.12	103.42	103.03	102.52	104.5	104.07	104.18	104.08	105.15	103.65	103.83	103.76	105.7	103.09	104.57	103.73	105.08	104.25	105.34	106.46	104.8
107.01	106.64	107.3	106.51	107.03	106.02	105.81	107.98	106.28	106.43	108.99	105.82	107.13	106.42	106.9	106.25	106.24	105.44	107.03	107.01	106.68	106.93	106.17	105.88	105.35	106.68	106.2	106.82	107.77	106.92	105.75	105.62	105.85	106.38	105.7	106.69	107.48	106.6	105.01	105.46	106.24	105.24	107.08	105.81	106.05	107.45	106.75	104.44	105.66	106.71
102.84	103.29	104.17	105.57	105.13	103.91	104.66	104.06	103.45	104.02	104.15	105.29	103.07	104.55	104.61	105.29	104.58	104.76	104.53	104.14	103.79	104.71	102.09	104.92	103.78	105.47	101.57	103.44	104.32	104.3	102.76	103.1	103.83	105.12	104.09	104.93	104.07	104.81	106.21	104.42	104.47	104.69	103.92	103.46	105.25	105.03	103.82	104.36	104.84	102.99
116.77	117.42	118.25	116.75	116.9	117.5	116.13	118.42	117.05	116.83	117.29	118.12	117.42	118.6	118.34	117.17	118.38	117.98	116.13	118.17	118.15	117.13	117.07	117.91	117.93	116.4	117.44	117.4	117.29	117.92	117.03	117.53	118.23	115.75	116.98	117.88	116.66	116.1	117.74	116.62	116.66	117.9	116.64	117.93	116.59	117.09	117.62	118.15	115.81	117.33
106.96	105.29	107.63	108.68	105.91	106.74	106.05	105.12	106.4	105.44	107.32	108	108.2	105.44	107.47	107.24	107.81	106.22	105.08	106.9	108.12	105.63	106.6	105.91	106.36	105.79	107.34	106.92	106.43	106.77	107.14	105.93	107.25	107.04	106.54	106.68	107.2	107.14	107.46	107.54	107.15	106.71	106.04	105.69	106.34	106.05	107.44	106.74	106.77	105.63
105.15	106.85	105.01	107.06	107.52	106.41	105.91	105.29	105.7	104.69	108.13	106.56	104.53	106.63	106.3	104.31	106.24	106.08	107.41	105.92	106.84	105.27	108.17	106.07	107.16	105.28	106.7	108.07	106.58	106.37	106.36	107.19	105.7	106	107.29	106.41	105.88	104.95	107.12	105.75	105.15	105.34	106.97	105.4	105.61	106.06	106.51	106.55	105.76	105.35
104.77	104.92	104.55	105.65	105.62	104.1	105.02	103.79	103.44	104.89	103.66	104.28	105.05	104.09	104.56	105.15	104.73	105.27	104.71	104.18	103.41	103.75	106.03	103.78	105.44	104.15	104.93	105.09	104.99	105.3	105.34	105.08	103.96	105.53	104.13	103.18	104.3	104.84	104.28	105.53	103.99	103.69	104.16	105.11	104.56	104.16	105.69	105.24	106.25	104.34
100.19	97.93	98.011	99.478	99.882	98.348	99.969	99.666	100.3	101.23	99.679	100.06	98.837	98.182	100.67	101.06	99.182	99.648	99.796	99.185	98.734	100.48	100.65	98.982	98.932	101.36	100.3	100.87	99.001	100.02	100.72	98.057	100.46	98.906	98.79	100.27	98.147	99.114	99.438	101.45	100.23	98.625	100.01	99.451	99.104	100.47	100.48	100.81	100.42	98.376
105.24	106.8	107.51	106.21	104.18	107.99	105.28	106.8	105.01	105.87	104.96	106.47	105.5	105.27	106.61	105.34	105.89	104.96	105.22	105.63	106.72	106.06	105.32	106.51	106.08	104.37	105.86	107.3	105.99	105.38	105.76	105.02	105.34	107.01	106.3	105.39	105.39	105.51	105.24	104.45	107.95	106.11	104.97	105.05	106.85	106.84	105.04	106.51	106.92	105.59
104.85	105.38	104.52	104.87	103.02	104.6	103.39	105.57	105.95	105	105.25	105.29	102.77	104.53	106.09	104.34	105.97	104.99	103.22	104.82	104.94	104.88	103.46	104.45	105.47	106.38	104.58	104.63	104.92	105.17	104.03	103.64	104.44	104.43	105.01	107.76	105.94	104.05	105.74	104.55	104.96	104.74	105.93	106.07	104.46	104.75	104.78	103.92	104.38	104.59
105.19	106.23	107.69	104.35	106.56	105.81	106.55	107.79	105.68	106.88	106.91	106.16	105.84	105.22	105.77	106.7	104.32	106.68	105.89	106.58	107.81	105.56	105.37	105.21	105.4	105.98	105.82	105.42	104.71	105.85	108.58	105.99	107.01	107.08	105.19	106.69	106.4	107.13	107.6	106.8	104.63	105.47	105.35	106.02	104.85	106.93	106.45	105.56	105.8	106.45
110.87	112.09	111.25	110.64	109.08	110.08	111.72	110.58	110.93	112.43	110.2	111.76	111.54	113.23	112.77	110.79	111.86	114.24	111.63	111.02	111.15	111.57	111.36	112.26	110.69	111.58	110.41	112.9	111.05	110.48	110.88	111.94	112.74	111.17	110.3	112.69	111.51	111.64	111.77	112.52	112.14	111.33	112.71	111.47	110.04	110.85	110.84	111.82	112.1	112.58
111.64	111.84	111.99	111.66	114.11	111.53	111.89	111.52	113.43	112.73	112.55	112.97	112.76	112.89	111.55	112.92	112.29	113.94	112.46	113.06	114.16	112.46	113.21	113.71	113.59	113.2	113.26	114.36	113.9	115.39	112.98	114.28	112.07	114.19	113.77	113.58	113.89	112.81	115.65	113.42	113.89	112.58	111.64	109.94	114.72	112.65	112.92	112.93	114.27	112.72
109.87	110.17	108.52	110.12	108.33	109.19	108.83	110.36	109.53	108.57	110.46	110.22	110.57	109.99	109.85	111.48	109.82	109.64	110.51	112.53	108.48	109.45	110.07	109.41	110.17	109.29	109.2	108.48	110.35	109.7	109.71	110.18	109.03	110.73	111.16	112.02	111.16	110.15	110.58	108.85	110.05	111.47	111.09	110.35	108.68	111.03	109.76	111.31	109.41	110.65
102	100.25	100.93	101.11	101.12	100	100.74	99.333	99.397	100.35	101	100.52	101.03	101.02	100.55	100.65	99.708	100.57	99.894	101.07	102.04	99.614	101.31	100.39	99.763	100.61	101.05	101.01	99.977	101.38	100.77	99.496	100.01	100.61	99.216	100.32	99.47	99.679	101.54	101.25	100.49	101.81	100.55	101.35	101.18	100.71	100.62	100.34	100.31	99.603
110.83	112.12	110.34	111.66	110.23	109.12	113.05	109.3	110.87	111.29	110.3	112.11	110.66	111.4	111.85	112	112.24	110.67	111.69	113.2	110.47	112.7	112.64	112.08	110.94	113.01	112.96	111.9	110.5	110.22	111.21	110.11	110.8	110.91	113.46	111.79	111.99	109.89	110.21	111.82	111.12	111.77	112.66	109.94	109.59	111.85	112.06	110.63	110.6	111.87
113.31	111.51	113.26	111.05	113.36	112.36	113.3	112.54	112.58	111.47	112.17	111.91	113.07	113.25	112.77	112.99	113.15	114.04	112.64	111.36	113.25	112.93	112.95	113.59	111.75	112.38	113.42	113.26	113.58	113.66	112.95	113.91	112.73	112.38	113	112.9	113.08	112.56	112.21	112.47	113.21	113.59	113.81	112.8	111.33	112.63	112.73	112.69	112.44	111.62
112.43	112.78	111.48	111.09	113.46	112.14	112.17	113.02	112.85	112.72	112.16	112.88	114.6	112.96	112.28	114.08	113.73	113.15	112.75	113.39	113.22	111.58	113.89	111.77	113.49	112.54	113.12	114.05	112.65	112.88	114.03	112.81	113.46	112.45	112.64	114.6	114.42	112.87	113.88	114.55	112.67	112.65	112.82	112.03	113.89	112.58	112.71	113.61	112.89	113.13
109.71	109.54	109.84	110.21	109.07	110.83	110.46	110.73	109.43	112.14	109.79	110.53	109.92	109.78	110.53	111.03	109.46	110.51	110.65	110.85	108.81	108.93	110.8	111.56	110.91	110.11	110.43	110.09	108.5	109.95	108.85	109.04	110.27	109.09	108.79	109.18	108.93	110.14	108.91	109.77	110.39	111.89	109.6	110.74	110.29	110.84	109.3	109.77	110.21	110.38
110.52	109.4	111.19	110.9	108.8	109.28	110.91	112.26	109.86	111.25	109.91	108.48	111	108.78	110.3	108.71	108.87	108.4	110.18	109.54	108.12	107.66	111.24	110.38	107.83	110.09	109.76	111.31	110.84	109.05	110.07	109.08	109.17	111.34	111.59	109.38	108.88	110.56	109.93	109.06	108.64	109.88	110.33	110.58	108.46	109.84	110.38	110.97	109.62	110.34
106.43	104.86	104.51	104.07	106.3	103.94	105.63	104.52	104.35	104.54	104.16	104.65	103.93	104.7	104.94	104.91	105.52	106.19	105.47	105.03	103.53	105	103.64	104.12	105.83	106.09	104.42	104.49	106.48	105.01	106.21	103.91	104.81	104.37	102.9	104.53	104.87	104.8	105.52	104.48	105.03	105.56	106.4	104.11	105.34	105.62	104.19	105.22	103.72	103.29
112.79	111.32	111.18	112.73	110.78	113.3	112.27	111.07	109.61	111.06	109.17	110.75	113.13	112.17	111.56	111.59	110.64	110.57	110.72	113.03	111.59	111.58	110.7	111.14	111.71	112.01	110.87	111.53	111.57	111.7	111.95	112.69	110.59	111.25	110.02	112.48	111.07	111.51	109.68	111.43	112.64	111.61	109.6	111.68	111.75	112.9	112.7	111.99	110.7	112.36
100.53	102.88	100.86	100.11	100.26	102.09	101.39	101.61	101.36	101.01	100.69	100.53	100.89	101.54	100.06	100.38	101.6	99.532	100.02	100.02	100.44	100.33	99.765	99.636	99.369	101.31	99.914	100.43	98.108	100.24	98.84	100.59	100.21	100.51	100.67	100.59	98.948	101.51	100.45	99.297	101.16	99.274	100.78	101.49	99.971	100.54	101.41	100.85	100.97	102.78
105.44	105.54	105.16	106.56	104.75	104.86	103.76	104.67	103.59	106.33	103.69	103.17	104.26	104.13	104.86	104.68	104.12	104.7	104.76	104.35	104.54	105.34	105.92	103.91	104.68	104.54	105.91	106.54	104.34	104.42	104.48	106.18	105.01	104.93	105.1	102.72	103.53	102.52	105.42	105.05	103.65	104.86	105.64	105.19	106.3	105.77	105.35	106.27	104.87	105.66
113.35	112.2	112.85	111.8	112.25	110.56	111.38	111.46	111.63	111.94	111.99	113.82	110.88	111.73	111.96	111.47	111.85	112.26	112.7	111.48	112.19	111.21	110.97	113.62	112.92	111.84	111.84	109.94	112.33	111.81	112.61	111.76	112.83	112.43	112.41	113.11	112.05	111.55	112.02	113.03	111.19	112.66	111.89	111.97	112.31	111.4	112.53	114.46	113.85	109.57
103.69	102.67	104.92	105.16	103.18	104.53	105.87	102.85	104.31	105.46	106.59	105.2	104.82	103.65	104.82	104.41	103.81	104.97	103.91	103.44	103.55	104.18	103.95	104.09	103.34	104.52	103.38	105.31	104.34	103.59	104.74	102.7	104.54	104.07	104.49	104.34	105.04	104.49	103.65	104.83	103	103.65	103.74	104.79	103.38	105.04	104.58	104.43	104.85	105.06
112.37	113.19	111.54	112.72	111.7	112.56	109.97	111.04	113.02	111.28	111.48	111.06	109.16	113.1	110.85	112.24	111.81	111.6	113.29	112.26	112.94	110.51	112.58	111.84	112.7	111.09	111.04	112.09	111.59	112.45	113.13	112.17	110.11	113.13	113.46	112.02	110.34	112.37	110.15	113.09	112.83	113.39	112.74	111.97	110.79	111.89	112.62	113.17	111.84	110.72
100.11	101.15	99.06	99.394	101.7	99.472	100.7	100.55	101.33	100.16	101.79	101.36	100.86	99.181	99.142	100.04	100.81	100.01	100.42	101.32	101.88	100.68	100.66	101.32	101.71	101.07	100.06	101.19	101.88	101.74	100.37	98.861	101.51	101.88	100.82	100.41	100.09	100.84	101.4	100.53	100.16	100.53	100.64	100.42	100.63	100.82	100.83	102.18	100.32	100.88
102.15	104.69	104.58	103.69	104.37	103.74	103.31	103.14	103.29	104.17	104.27	103.75	104.44	103.49	103.6	104.95	104.74	105.31	103.64	103.27	104.54	105.16	104.28	104.32	103.5	103.67	104.69	103.8	104.21	103.11	105.26	103.48	104.6	102.94	104.44	104.29	105.17	104.53	103.39	104.71	104.34	105.67	106.37	104.73	105	106.21	104.77	103.35	103.4	102.82
104.52	105.14	104.59	104.15	104.23	105.44	104.46	106.71	105.52	105.03	104.92	105.74	105.77	106.77	105.85	107.03	105.73	106.55	105.31	104.91	102.5	105.97	107.02	104.87	105.45	106.22	105.58	105.28	105.89	107.16	106.22	105.58	103.79	105.58	106.67	107.8	104.91	105.5	104.25	105.01	106.88	105.65	105.1	105.2	105.43	106.64	105.55	104.53	104.57	105.84
117.38	117.31	118.36	119.49	119.12	116.97	117.94	119.1	118.98	118.26	116.22	117.98	119.01	118	117.7	116.74	118.62	118.69	118.03	116.16	119.01	116.12	117.97	117.73	116.36	119.96	117.67	119.7	116.2	116.64	118.1	118.38	117.51	117.39	117.74	117.76	117.19	117.02	117.59	117.31	117.47	117.3	117.96	117.6	117.67	117.59	117.17	117.49	118	118.33
110.09	111.05	110.79	107.87	110.58	111.59	110.3	110.88	109.17	111.31	109.5	111.12	109.99	110.23	109.3	110.14	110.87	111.55	110.41	110.16	109.99	109.67	113.92	111.22	108.82	110.96	110.83	110.74	107.89	109.64	111.34	108.65	110.79	111.28	111.24	110.71	110.31	112.69	111.3	111.12	109.85	110.01	109.55	110.46	110.92	110.58	110.33	111.71	109.87	110.5
116.79	115.41	116.44	117.5	116.24	116.72	116.08	116.7	114.4	117.79	114.94	118.39	116.07	116.47	116.47	115.68	114.9	116.44	116.19	116.16	116.27	116.27	114.33	117.05	116.62	116.06	116.64	114.53	116.42	116	116.61	116.03	116.88	117.39	115.82	115.37	116.42	115.61	118.09	117.18	116.09	116.5	115.61	116.27	116.01	117.98	115.32	117.84	117.02	115.54
105.6	105.56	104.89	105.7	107.07	104.07	105.05	106.65	106.44	104.98	105.53	105.61	106.77	105.52	105.33	106.56	106.22	104.68	106.35	105.88	106.41	105.81	106.1	104.76	104.18	105.32	104.93	105.46	105.21	105.17	105.2	105.22	107.09	106.31	105.01	105.43	104.71	104.74	105.42	106.26	105.54	104.72	106.74	104.01	105.63	105.14	104.28	105.15	106.78	104.71
106.17	106.26	105.81	106.49	103.71	105.23	106.06	104.32	105.2	105.81	105.88	105.38	106.53	104.91	105.79	106.72	105.54	104.4	106.16	105.67	104.87	105.64	105.02	105.56	104.51	103.87	105.82	105.41	104.39	106.21	106.99	106.06	104.93	106.09	104.05	104.91	106.3	105.83	106.93	106.13	104.48	106.7	104.81	105.39	105.68	104.99	106.83	104.71	104.08	105.85
103.7	104.6	104.25	103.91	105.16	105.29	103.91	104.09	103.23	103.07	104.33	104.61	104.68	104.95	106.18	104.11	103.59	103.44	103.51	104.25	104.77	105	103.33	104.96	104.99	104.48	104.6	103.64	103.83	105.77	101.89	104.67	105.52	104.49	104.72	103.6	105.23	105	104.09	104.93	105.78	104.82	104.23	104.22	103.14	104.45	104.92	104.62	103.73	105.18
106.5	106.05	106.22	106.98	105.35	107.72	106.76	106.34	106.76	106.58	106.05	107.16	105.73	105.83	107.15	107.99	105.81	106.15	105.58	107.03	105.5	108.63	106.54	107.22	107.09	105.67	106.36	107.18	107.71	107.16	106.4	105.22	106.34	107.7	105.05	106.22	105.96	106.97	106.4	106.09	106.67	107.51	106.59	107.39	107.49	107.23	106.95	106.95	108.36	107.19
111.34	110.11	110.65	110.85	109.13	110.4	111.33	110.33	109.3	110.03	110.37	111.12	111.09	110.65	111.26	110.88	110.03	110.99	110.47	109.33	112.39	110.26	108.82	109.82	111.7	110.65	109.43	110.85	110.51	111.17	111.54	108.87	111.28	111.5	111.24	108.25	109.89	111.74	110.22	112.74	111.43	109.85	110.22	110.73	110.69	110.96	109.98	110.25	110.11	109.79
109.72	110.54	109.44	110.53	108.99	109.54	110.88	111.06	110.31	109.09	111.2	108.74	110	108.88	109.75	110.1	111.12	109.96	111.52	110.47	111.09	110.01	109.8	109.74	108.77	110.59	110.29	108.19	109.41	111.43	111.14	110.84	109.42	108.64	110.38	110.47	110.07	110.14	111.5	109.99	111.45	109.84	108.39	109.39	109.62	110.67	108.85	108.64	110.7	110.48
104.68	104.01	104.82	105.1	103.62	105.56	105.72	103.83	105.35	102.69	105.04	105.57	104.99	105.43	104.04	104.85	103.56	102.77	105.45	104.57	105.41	103.82	103.57	103.54	103.03	104.33	104.58	104.11	105.34	106.36	102.84	104.15	103.55	103.89	105.23	103.13	103.98	104.28	105.59	104.11	104.58	103.42	104.59	104.03	104.43	104	104.34	104.75	105.55	103.33
105.51	106.05	106.14	106.45	104	105.51	105.04	106.26	106.94	105.27	105.52	106.5	107.27	103.74	105.74	105.53	105.13	104.27	105.31	105.12	106.55	104.6	105.18	104.64	106.65	105.36	104.82	104.84	104.38	105.13	105.1	106.61	105.41	108.11	107.1	104.92	105.75	106.44	106.07	105.5	104.62	105.69	105.8	105.38	104.79	105.76	106.25	104.71	106.13	104.13
109.22	109.7	109.94	110.78	109.96	109.38	109.61	109.98	110.91	109.65	109.55	110.96	108.99	109.82	108.61	110.53	110.15	109.61	109.55	110.97	109.16	110.57	111.45	109.7	110.47	110.6	109.35	109.12	108.72	110.75	108.74	109.45	109.46	109.23	109.64	108.86	109.12	109.62	112.08	109.94	111.18	109.76	110.68	110.58	109.84	108.9	109.34	111.01	110.28	108.69
106.19	106.83	105.12	105.36	105.51	105.42	106.04	105.02	106.3	104.97	105.82	104.53	104.34	106.23	105.79	105.79	106.2	106.47	105.53	106.67	103.96	104.25	105.65	106.22	105.72	104.56	106	104.12	105.58	106.01	107.07	106.61	103.95	105.35	106.23	105.75	105.33	105.88	104.51	104.8	106.72	105.15	105.5	107.12	106.21	105.85	105.85	105.59	105.78	104.97
112.13	112.55	110.93	113.82	113.07	112.43	111.85	111.24	111.08	111.4	111.64	113.24	111.24	112.73	112.82	113.17	111.51	111.03	114.19	113.03	111.83	110.41	111.51	111.59	110.33	112.39	112.76	111.69	112.02	111.17	112.12	112.9	112.44	111.6	112.49	112.31	113.48	111.31	111.28	112.32	111.58	112.31	111.53	109.96	111.97	111.28	110.67	111.77	112.84	113.2
107.34	107.41	106.25	104.93	106.34	106.89	107.26	106.3	107.12	107.21	107.17	108.21	106.82	107.06	105.69	105.9	105.93	106.28	106.72	107.34	106.5	106.7	107.87	106.89	105.34	106.42	106.56	106.06	106.32	106.37	107.02	106.73	106.17	106.25	106.77	105.22	106.97	107.65	105.78	105.69	106.14	106.03	105.37	105.17	104.76	106.31	106.79	104.7	105.58	106.29
104.95	103.91	105.78	104.77	104.68	105.64	105.35	104.75	105.12	106.02	106.67	106.49	106.71	106.2	104.38	105.71	104.47	104.84	105.08	103.81	104.75	104.88	105.17	104.64	105.22	105.17	105.4	104.68	105.34	106.47	105.79	103.57	105.52	103.74	105.89	106.83	105.84	104.1	104.43	104.5	106.41	104.7	103.89	104.89	105.06	104.42	104.84	105.69	105.47	105.6
111.93	111.76	111.77	112.73	111	110.92	111.75	111.45	112.31	112.73	111.51	111.45	112.17	113.65	110.35	112.11	112.34	111.4	110.69	110.88	110.98	111.46	112.35	111.18	112.08	111.12	113.58	112.15	112	110.25	113.07	111.78	113.3	113.27	110.92	110.6	111.69	110.9	111.66	111.59	112.61	112.33	113.36	112.01	112.16	112.3	112.15	110.48	113.63	111.58
116.72	116.71	116.7	117.27	116.26	116.04	116.04	115.79	116.01	117.68	117.1	116.51	116.94	113.5	114	116.59	116.93	115.88	115.58	114.76	115.41	117.03	115.47	116.05	115.55	117.76	114.5	115.18	114.59	115.66	117.08	115.85	116.56	116.36	115.57	115.99	115.2	118.29	116.23	116.56	115.43	115.9	116.17	115.19	116.76	115	114.72	115.69	115.48	116.04
117.46	118.66	117.77	116.56	116.71	116.12	116.54	117.96	118.05	117.61	117.44	117.41	117.41	117.28	117.75	116.65	117.73	118.05	117.15	119.73	117.15	117.18	117.16	117.73	116.21	118.88	116.44	118.74	117.68	118.87	117.76	117.28	116.44	118.46	115.45	117.84	118.85	118.64	118.92	118.2	117.13	118.17	119.03	118.3	118.12	117.31	116.76	117.71	117	117.93
105.47	106.36	104.2	105.47	104.89	106.68	105.17	104.94	104.33	104.73	105.38	105.58	105.13	106.02	105.17	105.88	106.04	105.88	106.63	105.58	105.9	106.14	103.31	106.41	105.33	104.68	104.36	106.7	104.7	105.38	105.7	104.5	106.06	106.79	104.34	105.07	103.61	105.25	105.28	106.52	106.99	105.9	104.34	104.94	105.38	105.04	105.83	105.34	105.44	104.48
114.32	112.3	111.66	111.79	112.45	113.75	112.36	112.65	113.61	112.85	115.21	115.91	113.44	113.44	114	111.31	112.77	112.43	110.94	113.89	111.91	113.17	114.1	112.68	113.35	112.94	111.48	112.86	113.26	112.72	114.06	112.63	112.98	113.64	114.05	111.89	112.95	110.83	112.54	113.68	113.25	113.14	112.37	112.33	110.73	113.22	113.24	113.1	110.35	112.68
105.37	105.38	106.98	105.23	105.83	107.04	105.04	105.39	106.83	103.11	105.22	105.96	106.5	105.56	104.58	104.65	106.25	106.13	104.31	106.5	105.12	104.23	104.31	106.83	106.24	105.58	105.71	106.24	105.94	104.18	105.84	105.99	104.61	106.31	104.6	104.89	105.16	105.42	105.95	106.66	105.24	106.21	107.74	104.54	106	107.78	106.2	107	105.22	105.14
101.08	100.3	100.57	102.95	99.22	101.03	101.29	99.203	100.52	100.3	101.68	101.56	99.915	100.32	99.926	101.67	100.72	102.67	99.957	99.743	99.719	100.48	102.17	101.71	100.83	101.7	100.43	101.16	100.1	100.5	100.69	101.37	101.57	99.765	100.58	99.556	100.72	101.34	99.394	99.197	100.82	100.89	101.07	99.804	99.751	98.961	99.274	102.17	101.04	100.58
105.93	106.86	105.9	108.58	105.94	106.51	105.79	107.54	107.74	107.11	106.27	105.75	106.02	105.67	105.21	105.54	107.2	106.96	107.46	107.17	106.44	106.06	105.29	106.64	104.48	106.69	106.23	106.32	104.71	105.49	104.97	105.13	107.42	106.29	106.04	107.12	106.32	106.43	106.1	105.96	105.33	105.53	107.13	106.36	106.13	106.75	106.24	105.53	105.8	106.4
116.9	118.2	116.82	116.13	116.8	118.36	118.83	116.27	116.99	118.98	118.2	117.26	115.24	117.21	117.64	117.33	116.78	116.45	117.03	117.42	115.7	118.39	118.69	118.74	116.32	117.57	119.05	117.57	117.65	116.25	116.66	118.89	117.93	118.53	117.5	118.08	118.01	117.47	117.47	117.39	116.82	119.48	117.22	118.46	116.9	117.77	118.23	118.29	118.67	115.22
112.73	112.79	111.26	112.04	109.77	111.86	110.24	112.08	108.95	112.11	110.59	110.47	111.82	109.82	111.7	112.68	113.38	111.39	112.14	110.91	111.44	110.01	110.85	111.66	109.66	111.84	111.21	111.14	112.21	111.69	111.59	112.01	110.17	110.4	111.15	109.9	112.71	112.04	111.72	111.45	111.79	110.79	111.13	112.25	113.38	110.36	111.2	109.88	111.62	108.72
108.02	108.98	111.63	109.95	109.15	109.27	110.16	109.6	109.53	109.43	111.53	109.21	111.33	109.39	110.34	109.77	111.25	109.76	108.9	109.13	110.88	109.37	109.61	108.89	110.36	109.36	110.55	109.37	110.26	110.57	109.32	108.52	111.09	110.34	110.64	109.37	109.21	107.62	108.63	109.66	110.46	109.24	110.12	111.07	112.69	109.5	110.17	111.5	110.26	110.41
109.91	110.1	108.95	110.64	111.49	112.06	109.48	109.91	110.52	111.47	110.51	112.17	109.62	110.92	110.77	109.71	107.52	110.51	110.19	109.08	110.93	111.16	111.36	110.88	108.17	110.58	109.86	110.71	112.04	108.73	110.29	109.74	110.48	111.01	109.43	109.55	109.58	112.03	110.61	110.4	109.48	110.81	111.13	109.41	110.15	111.05	111.59	110.98	109.95	109.96
107.94	105.85	106.43	104.99	105.4	105.62	107.09	106.46	106.44	106.99	106	106.86	106.32	105.76	105.82	105.83	106.08	105.76	106.32	106.53	105.13	106.68	105.43	106.69	106.36	105.74	104.67	105.95	106.41	105.72	107.78	105.76	104.96	105.92	105.56	105.44	106.4	106.31	105	104.57	106.29	105.4	106.99	105.5	106.68	104.77	104.62	104.98	106.35	105.27
103.61	105.09	104.58	105.12	105.5	104.36	104.52	104.25	105.79	105.53	105.53	103.85	105.1	105.24	102.39	103.7	103.52	104.52	104.79	104.21	103.07	104.09	103.57	104.86	102.6	103.97	104.06	105.87	104.54	104.13	104.94	103.34	103.67	103.91	105.64	106.03	102.71	103.74	104.22	104.16	104.18	103.3	103.22	104.02	105.5	104.31	104.61	104.53	104.56	103.31
106.22	106.06	104.52	106.25	106.39	104.96	105.99	106.06	105.95	105.48	104.63	104.87	104.82	104.89	104.45	106	104.69	105.76	105.12	106.34	106.36	105.41	106.7	107.08	106.18	107.25	105.89	106.59	106.84	105.75	106.41	106.05	105.42	106.45	105.37	104.38	106.31	105.63	106.77	105.94	104.82	106.57	104.03	105.8	105.12	105.56	106.43	105.57	105.78	105.08
100.39	100.9	100.95	100.12	101.82	100.63	101.3	101.76	99.817	101.28	100.6	100	100.79	101.09	98.983	100.1	100.9	99.912	99.225	100.98	98.628	100.41	102.92	100.15	100.89	100.4	100.15	100.05	102.06	100.05	98.781	101.88	100.08	99.646	99.812	100.26	100.37	100.1	101.17	100.9	99.297	102.28	101.14	100.91	100.81	101.94	99.923	101.31	100.45	99.698
104.25	105.12	104.23	105.67	103.09	106.86	103.01	102.54	105.84	103.54	104.1	104.8	103.57	104.36	104.48	103.85	104.97	106.24	104.81	106.41	106.01	103.55	103.57	104.66	105.31	104.6	104.38	105.42	102.56	105.74	104.79	103.72	105.48	104.41	104.3	103.35	102.49	103.68	104.52	105.46	105.08	103.09	104.64	105.45	104.23	104.11	104.43	105.03	104.94	104.43
98.969	100.95	99.811	100.91	101.32	100.27	101.81	100.76	99.176	98.87	99.558	101.71	100.95	100.5	101.25	99.231	100.89	101.14	101.11	100.03	99.446	99.821	100.09	100.04	99.642	100.19	100.13	100.66	99.7	99.889	100.27	100.26	100.53	99.562	99.527	100.67	100.77	99.334	98.647	99.793	100.08	99.937	99.44	101.37	100.87	98.563	98.606	99.912	99.391	100.29
104.35	103.91	103.91	103.45	104.73	104.75	104.63	104.96	104.82	105.39	103.9	105.66	105.2	104.01	103.78	104.7	102.93	103.97	103.63	105.58	103.83	105.01	103.88	104.62	105.06	103.79	102.66	104.13	105.39	104.12	103.69	104.15	102.88	104.83	104.84	102.24	105.09	103.48	104.23	104.46	104.88	103.53	104.25	104.05	103.49	104.2	105.83	104.51	105.06	104.08
109.22	108.67	108.26	108.97	109.78	110.88	110.33	110.01	109.64	111.65	109.06	110.21	110.49	109.54	109.47	110.52	110.16	108.09	110.61	110.3	108.73	111.03	110.27	109.43	110.24	109.98	109.93	111.17	110.01	110.32	110.01	109.77	110.17	110.28	111.06	110.3	109.76	108.34	109.51	110.97	110.27	110.54	110.7	111.48	109.74	110.02	109.24	109.53	107.96	111.06
103.84	104.57	104.15	104.48	105.13	105.34	104.7	103.28	104.11	102.95	103.36	105.03	104.6	102.76	103.65	104.89	102.58	103.84	103.32	105.54	103.93	104.36	104.29	103.01	104.04	104.07	104.97	104.23	104.82	104.64	104.06	105.38	103.72	103.76	103.57	105.14	106.22	102.44	106.71	104.5	105.04	104.29	103.53	104.51	104.07	104.91	103.12	103.78	104.92	104.82
100.27	101.66	98.093	100.03	99.429	100.68	100.92	99.749	101	100.68	100.61	99.444	100.25	100.43	101.5	99.394	99.968	99.207	100.78	98.58	98.934	100.44	100.57	100.14	100.2	99.957	98.636	100.14	99.3	100.96	100.24	100.42	99.694	99.655	99.903	99.017	100.12	99.912	99.605	100.04	100.08	98.898	99.675	99.493	100.04	100.26	98.861	99.788	99.422	101.49
112.16	112.91	113.59	113.49	112.14	113.05	112.71	112.71	112.85	112.47	113.95	113.43	111.34	111.82	112.86	114.8	114.24	112.19	111.8	113.63	112.48	113.61	113.44	112.54	114.18	113.96	112.7	113.68	111.5	112.86	112.84	112.47	114.85	112.44	112.33	111.83	112.96	111.99	112.37	112.87	112.52	112.71	112.82	111.73	112.56	113.57	113.5	112.52	112.42	113.35
109.44	109.69	110.19	108.57	109.09	110.82	108.76	110.56	110.16	110.93	109.45	111.32	108.71	110.05	110.59	110.12	109.37	108.97	108.64	110.44	110.59	108.48	109.51	111.11	111.4	108.81	108.85	111.19	108.99	108.97	108.72	110.21	108.61	110.4	109.21	110.57	110.32	108.68	111.39	108.82	108.59	111.52	111.33	108.63	108.95	109.52	110.65	110.07	110.2	109.43
104.56	104.1	106.08	106.02	105.38	105.67	104.09	105.58	105.47	105.63	106.08	105.5	106.07	104.95	104.09	106.09	106.65	106.06	105.25	106.73	105.3	105.65	106.33	105.62	105.61	106.67	105.27	106.02	104.95	105.95	103.56	104.89	106.01	105.22	106.89	107.06	105.3	103.94	105.72	106.27	105.02	104.95	105.84	105.8	104.88	106.08	106.7	105.6	105.5	105.32
112	113.12	110.32	112.47	110.95	112.54	112.97	111.23	112.15	111.95	112.26	111.13	112.22	111.05	111.41	111.57	111.31	111.26	111.92	111.9	110.83	112.15	113.21	112.12	111.9	112.21	113.66	111.37	111.82	111.77	110.2	112.35	113.1	111.52	111.03	110.62	112.3	111.38	112.22	110.49	110.38	111.3	111.49	110.84	111.1	112.82	111.5	112.06	113.59	112.49
105.6	105.24	104.97	104.77	104.18	104.78	103.36	105.24	105.55	105.89	105.53	103.98	104.27	104.82	105.87	104.49	105.61	105.15	103.3	105.24	104.65	105.09	103.97	104.81	105.01	105.01	104.63	104.98	105.05	104.7	104.89	104.98	105.19	105.7	104.7	104.71	104.67	104.86	105	104.44	106.28	105.13	105.91	104.26	106.35	106.2	104.49	104.67	103.95	106.06
104.85	106.8	104.34	103.59	105.9	106.12	106.37	106.49	104.5	106.38	104.2	106.72	107.09	104.97	104.61	105.02	105.97	105.87	106.64	106.39	104.37	105.12	106.31	104.49	105.93	104.92	104.51	106.4	105.15	106.34	104.33	105.84	105.04	105.3	105.3	105.3	105.77	104.53	105.77	105.53	106.36	105.29	106.51	106.88	104.01	105.7	105.56	105.36	106.73	106.81
105.54	106.64	106.09	105.58	104.08	104.09	105.48	106.53	105.37	104.42	104.2	104.74	105.68	105.88	104.88	106.13	107.13	106.14	105.72	107.54	105.56	105.91	106.59	106.19	104.86	105.66	106.27	105.12	106.74	105.89	104.76	105.48	104.49	105	103.98	104.7	105.47	106.44	106.02	104.82	103.94	105.81	107.35	105.23	106.12	105.27	106.04	104.29	105.13	106.58
105.48	106.52	105.93	106.14	107.72	106.15	107.22	107.54	106.85	105.84	106.59	106.47	107.11	106.94	106.19	106.52	106.51	106.27	105.16	105.1	106.9	106.43	106.72	105.19	105.18	106.05	105.48	104.84	107.67	106.35	106.42	107.08	104.4	107.32	107.25	105.1	106.74	106.52	105.62	107.34	105.69	107.27	105	105.92	106.61	107.45	107.11	105.53	105.98	105.9
106.75	107.85	105.5	105.72	106.42	104.27	107.34	106.5	105.51	107.66	106.73	108	107.92	104.97	107.17	106.74	105.18	105.72	106.01	105.22	107.16	106.01	107.1	105.64	106.56	106.27	105.89	105.79	106.78	106.41	105.96	106.08	106.17	106.72	105.32	105.43	107.28	104.96	106.69	106.76	106.71	106.94	107.99	107	107.25	105.71	107.96	105.63	106.05	105.61
103.14	105.36	105.65	102.53	104.79	103.64	103.51	103.22	105.58	104.62	104.12	104.9	105.13	102.87	105.41	105.61	104.69	105.67	105.03	104.26	104.49	103.2	102.99	104.74	105.91	103.33	103.18	103.57	103.89	104.43	104.75	104.85	103.12	105.53	103.63	105.21	103.17	104.85	104.28	104.55	104.18	104.37	102.37	102.94	104.05	106.7	103.14	104.89	104.33	104.37
117.1	115.86	115.87	114.83	116.47	116.64	115.74	117.11	115.38	117.4	116.85	115.9	116.17	115.85	116.65	117.75	115.19	115.78	115.89	115.73	116.86	116.05	117.3	115.43	116.2	115.64	115.01	117.61	117.71	115.26	117.17	116.53	116.27	115.74	115.66	116.3	115.83	115.53	114.5	116.47	115.95	116.88	115.04	117.49	115.68	113.41	116.4	116.62	115.68	116.06
115.74	116.34	116.44	115.63	115.45	116.05	115.6	116.3	115.54	116.05	116.15	114.53	115.94	116.22	115.95	116.2	115.02	116.93	115.12	115.86	115.99	116.42	116.52	116.94	115.97	117.23	114.84	115.9	116.69	114.45	115.37	116.35	117.19	116.08	118.28	115.89	116.49	116.47	114.79	117.7	116.58	116.31	115.87	117.11	114.18	114.85	115.41	116.35	116.37	115.49
100.03	100.36	101.65	99.763	99.228	101.51	99.281	102.32	100.54	100.72	99.849	101.59	100.66	99.563	99.092	99.386	101.72	100.14	101.22	99.371	101.25	102.03	101.14	100.78	101.35	100.55	102.7	100.26	99.367	99.667	100.92	99.916	100.89	101.72	99.594	101.51	99.737	100.63	99.371	100.15	100.98	101.18	100.22	100.29	100.5	101.05	101.81	100.14	100.9	100.1
105.61	106.27	106.87	105.88	104.67	106.81	105.87	106.5	104.81	103.63	105.26	106.16	104.61	105.45	105.58	104.91	105.34	105.95	107.58	106.46	106.51	106.32	105.48	105.14	104.94	104.35	105.56	104.61	107.22	104.58	106.26	105.55	106.52	105.59	105.06	104.43	104.2	105.38	105.97	104.92	103.9	106.14	106.76	105.57	103.99	106.56	105.43	103.56	104.76	105.14
100.55	99.885	98.946	100.45	98.701	100.4	100.49	99.028	100.97	100.45	99.453	99.907	99.646	99.456	99.105	100.42	99.062	98.168	99.238	100.66	99.731	99.942	99.494	100.35	99.225	99.497	98.923	99.892	99.921	99.64	99.058	99.906	100.21	99.162	99.608	99.275	99.565	99.814	99.882	98.686	99.628	97.685	100.07	100.71	98.434	98.255	99.492	101.04	99.55	98.162
112.41	110.59	112.8	113.4	111.62	110.94	110.94	112.33	111.11	110.83	111.48	111.61	111.26	112.08	111.8	112.97	110.71	111.92	111.07	112.27	112.55	113.02	108.93	112.21	111.77	112.18	110.63	112.84	113.08	112.15	111.12	113.56	111.58	111.86	113.43	112.46	111.72	110.39	112	112.37	112.86	112.07	111.67	112.52	111.49	111.66	113.4	111.7	112.15	111.12
106.82	105.46	106.39	105.99	105.51	105.56	105.44	106.66	105.34	105.4	104.82	106.37	105.35	105.25	104.16	105.73	107.33	106.19	105.51	105.72	105.89	104.28	106.5	105.18	105.56	105.29	105.09	105.09	105.36	105.81	104.79	105.74	106.15	104.21	105.22	106.16	106.95	106.64	105.31	106.01	106.45	105.22	105.69	106.02	106.67	104.66	104.68	107.19	106.22	104.73
105.07	107.35	108.16	106.24	107.02	107.13	104.4	106.17	104.79	104.96	105.96	105.22	106.41	107.07	105.04	104.93	105.3	106.88	105.5	105.84	105.9	106.7	106.63	108.36	106.43	105.12	105.49	104.77	105.46	106.18	105.67	105.29	105.56	105.59	105.31	106.81	106.29	106.22	107.48	106.68	106.81	107.6	106.45	105.07	106.2	105.77	107.11	105.17	106.94	105.97
105.28	106.24	103.63	106.85	105.2	103.54	106.32	104.41	105.66	105.11	106.34	106.85	104.38	105.85	103.61	104.65	105.18	106.79	103.61	104.6	105.21	104.82	105.13	104.27	104.31	102.86	104.75	104.07	106.26	106.05	104.64	104.53	103.81	104.55	104.91	104.2	104.57	104.96	104.73	104	105.4	103.83	105.76	106.01	104.61	104.85	104.65	105.05	105.76	107.84
110.19	111.67	110.91	112.43	110.11	110.51	112.11	111.32	109.76	111.55	111.05	111.69	112.56	111.7	112.45	112.34	110.04	110.67	111.64	111.68	110.52	111.08	111.95	110.5	110.59	112.1	111.76	111.75	110.78	112.36	110.66	111.45	111.84	111.25	111.85	112.22	110.95	111.22	110.74	110.04	111.43	111.02	110.33	111.29	111.48	112.46	111.24	111.61	112.8	112.03
112.74	112.77	113.65	112.17	111.24	112.54	113.77	112.2	113.15	111.67	113.67	112.96	111.74	112.02	111.52	112.87	113.85	114.07	112.95	113.19	115.57	112.32	111.76	113.54	111.91	112.48	111.08	112.45	111.75	114.91	112.12	111.13	111.58	113.86	111.27	112.7	112.57	112.43	111.85	112.29	111.76	111.56	111.6	112.76	113.35	113	113.41	112.86	112.48	113.43
107.12	106.63	106.65	107.07	106.34	104.97	105.36	106.49	106.68	107.13	106.85	105.65	104.64	105.66	105.63	107	107.09	106.6	106.11	106.84	106.52	106.35	107.05	106.46	107.26	106.05	105.44	106.71	106.74	107.25	105.67	107.4	106.72	105.58	105.94	106.88	107.19	105.92	106.22	106.45	105.81	105.87	106.63	104.41	106.83	106.14	106.17	105.98	107.59	106.86
111.75	112.19	110.04	112.21	110.88	111.34	110.62	113.84	111.67	112.97	112.57	113.43	112.3	111.71	112.95	110.3	111.67	112.62	112.16	112.84	112.41	112.04	110.83	111.94	111.01	112.9	112.2	111.57	112.43	112.5	111.74	112.35	111.73	113.34	112.61	112.02	111.17	110.55	111.09	111.69	112.63	111.37	111.46	110.82	112.32	112.98	111.27	110.77	112.04	110.39
100.21	101.11	100.06	101.48	100.46	101.52	99.753	102.06	100.12	100.36	99.552	101.91	102.01	100.66	100.27	101.28	99.657	101.26	101.22	100.59	99.706	100.1	100.06	100.36	101.17	101.54	99.621	100.75	101.27	101.95	101.05	100.78	102.28	100.73	102.65	100.48	99.688	100.6	101.54	100.15	100.95	101.23	101.81	100.04	101.33	100.2	100.67	101.89	101.44	101.49
103.64	106.31	106.66	105.92	104.56	105.76	105.22	105.86	106.3	105.02	107.61	105.8	105.51	104.5	106.39	107.61	106.61	103.61	106.46	104.51	105.55	106.27	105.34	105.02	104.79	105.96	105.06	105.04	105.68	104.83	104.78	105.1	102.94	104.77	105.7	106.8	105.45	104.09	105.56	105.3	107.72	106.02	103.96	106.46	105.04	104.35	105.26	106.11	105.89	104.25
106.29	106.33	107.58	107.07	108.04	105.93	106.56	106.7	106.86	106.37	106.9	107.75	107.46	106.41	105.68	106.64	108.64	108.1	106.73	107.39	107.12	106.35	106.89	105.55	107.13	107.97	107.2	105.72	107.68	106.97	106.68	106.21	106.17	108.43	105.51	107.77	108.04	106.78	106.31	108.29	105.92	106.4	105.1	108.35	106.69	107.4	106.23	106.02	106.76	106.34
108.05	106.46	106.36	107.59	106.45	106.08	107.77	105.04	105.96	108.47	107.26	105.97	106.81	106.18	106.48	106.52	104.75	105.72	106.17	107.24	107.24	105.23	106.41	105.37	107.05	105.64	106.9	106.91	107.5	107.76	106.51	107.49	107.04	107.19	106.43	107.32	106.97	106.86	107.53	106.54	107.97	105.95	106.77	107.8	106.34	107.86	107.27	105.68	108.32	108.13
105.37	104.65	106.45	106.63	106.12	106.26	106.91	105.74	106.21	103.96	106.4	106.04	106.32	104.86	105.61	106.19	106.9	106.76	106.1	106.2	106.94	105.82	104.72	104.17	104.98	106.28	106.37	105.46	106.91	105.47	104.78	104.99	106.57	104.68	106.4	106.03	104.44	106.11	106.35	103.76	106.6	104.5	105.5	105.01	105.29	105.99	105.27	105.8	106.48	105.9
107.31	105.1	106.35	104.61	105.58	106.76	107.08	106.7	107.37	106.14	105.33	106.59	107.45	106.13	105.19	106.86	106.48	105.58	106.38	106.53	106.99	106.59	105.71	107.36	107.18	106.31	106.09	107.5	106.78	106.71	107	107.6	105.46	107.7	106.94	106.09	105.66	107.15	106.67	107.84	105.57	107.72	106.8	106.5	106.53	105.46	105.95	105	107.52	106.99
112.81	111.1	112.32	111.59	112.81	111.34	114.14	111.08	112.5	112.09	111.18	111.31	110.35	110.78	113.34	112.22	111.57	111.05	112.7	112.59	113.64	111.53	111.29	111.63	111.48	112.77	112.12	111.22	112.29	111.32	113.08	113.01	112.38	110.79	113.57	111.54	111.65	112.53	111.46	112.19	112.16	111.77	112.15	110.87	112.93	111.66	111.37	112.28	112.42	112.62
106.8	104.47	106.04	106.72	105.38	106.31	107.93	105.47	106.47	106.83	106.82	105.63	106.97	105.99	106.52	106.04	105.85	106.95	106.31	107.69	107.44	107.84	107.31	106.58	106.03	106.46	107.1	107.56	106.72	106.97	106.66	107.15	106.51	107.98	104.98	104.14	107.3	105.52	105.74	107.01	105.3	107.11	106.36	106.69	106.35	107.04	106.18	106.91	105.46	105.84
99.886	99.704	101.26	99.485	100.05	100.07	98.721	99.171	99.579	100.6	98.88	98.573	98.508	98.671	99.605	100.01	100.6	100.02	100.11	100.3	99.778	99.884	98.733	101.03	98.156	99.462	99.417	99.553	99.383	100.48	99.627	99.752	100.18	101.52	100.09	100.27	98.73	99.541	98.865	98.603	100.29	99.725	100.33	100.2	100.84	98.801	100.06	99.878	100.11	100.68
99.799	101.67	99.523	101.78	100.79	100.78	100.44	98	99.167	98.937	99.223	98.07	98.357	100.49	99.55	99.669	100.54	100.4	100.92	99.638	99.282	99.728	98.395	100.16	99.728	99.802	101.79	98.943	100.59	98.643	101.74	98.186	98.845	98.55	100.83	99.773	100.05	99.425	99.926	100.34	100.95	99.759	99.606	100.48	99.68	99.748	99.289	99.995	98.976	100.81
100.17	100.37	101.16	100.11	101.51	101.66	100.71	100.1	100.63	101.87	100.44	99.957	100.49	100.83	100.98	101.55	100.43	100.81	100.35	100.54	103.36	100.9	100.19	99.922	100.47	100.23	99.662	99.391	102.05	102.1	101.73	100.88	100.37	100.58	100.19	99.167	101.01	101.43	101.02	100.49	100.62	102.32	101.59	100.12	100.49	100.08	101.62	101.57	100.68	99.87
107.24	106.39	105.22	105.87	105.92	107.72	105.77	107.76	105.5	105.01	105.44	105.9	106.02	106.65	105.62	104.43	104.76	106.28	105.47	106.76	105.25	104.45	106.72	105.42	107.43	108.54	105.79	104.48	105.72	106.09	104.58	105.41	104.45	106.62	104.68	105.11	105.9	105.95	105.06	106.75	106.27	106.03	106.31	106.3	105.69	106.74	105.63	105.95	107.83	106.96
100.91	100.65	100.71	100.78	101.22	101.7	100.48	99.582	99.26	100.77	99.2	100.99	99.887	99.947	100.47	100.54	99.974	100.97	101.55	99.127	101.34	103.11	100.25	100.66	101.02	102.15	102.65	99.465	101.35	100.97	100.77	100.85	101.09	99.861	99.284	101.1	102.14	102.19	100.64	101.16	101.09	100.69	98.756	100.7	100.84	101.32	99.892	100.73	101.13	99.571
105.08	107.53	106.03	104.23	106.1	105.63	106.46	107.2	106.32	106.55	104.74	107.27	106.76	105.58	106.59	105.22	105.76	105	105.56	107.53	106.17	105.92	106.01	106.37	106.12	107.7	106.61	104.91	105.88	106.8	105.65	106.34	105.8	105.51	105.63	105.76	106.37	106.84	105.5	107.89	105.45	106.51	105.33	107.65	107.63	105.05	106.16	104.52	106.59	107.87
110.09	111.33	111.67	111.51	112.41	111.15	111.42	111.2	111.56	111.01	111.33	110.46	111.9	111.59	111.34	110.67	112.79	111.15	111.68	112.42	110.9	112.29	113.13	111.98	111.78	111.12	111.82	109.43	111.58	112.15	111.6	110.8	111.51	112.73	112.2	112.34	111.87	109.9	110.4	112.51	110.25	111.64	111.31	111.44	110.83	112.13	110.29	112.95	113.67	110.43
113.03	114.42	112.4	113.21	113.09	113.6	112.5	112.07	113.58	114.72	113.46	112.9	111.18	114.31	114.27	113.37	113.16	112.87	112.53	112.31	111.22	112.98	111.95	112.26	114.09	113.17	112.07	111.96	113.12	111.64	113.63	113.19	114.24	112.79	111.68	111.29	111.68	115.14	113.25	114.76	112.35	111.4	112.82	112.89	111.38	113.04	113.34	111.64	111.21	112.08
110.41	110.31	110.84	108.65	109.1	111.1	110.28	109	110.56	110.84	109.7	110.14	110.65	111.3	108.41	108.5	110.39	109.56	109.93	109.8	109.7	111.44	111.42	111.34	109.18	109.74	109.68	110.07	110.71	110.89	110.43	111.08	109.93	109.67	109.39	111.45	110.47	109.56	110.75	109.11	111.82	109.55	109.2	109.92	108.91	110.19	110.26	109.24	111.32	109.72
106.84	107.15	107.23	106.61	108.26	106.18	105.7	107.13	106.74	108.29	107.69	107.81	106.76	107.3	107.34	106.08	105.73	106.67	106.18	108.15	107.54	106.2	106.97	107.95	107.47	106.77	108.28	106.73	108.19	106.73	107	106.75	108.84	106.9	108.3	106.17	106.74	107.56	105.77	106.63	105.98	108.08	106.92	107.22	106.14	105.39	106.23	107.3	108.09	107.46
104.64	105.28	104.31	106.98	107.35	104.94	105.75	104.25	106.14	104.93	106.86	105.67	105.93	105.4	105.79	106.33	103.73	106.67	104.65	103.85	105.7	106.95	104.14	105.17	104.22	105.85	105.08	105.65	105.03	105.99	104.28	104.8	105.26	106.11	104.75	105.64	105.73	104.09	106.97	105.2	105.59	104.2	105.26	105.55	104.35	106.11	106.07	105.33	106.31	104.43
102.44	103.82	103.95	103.98	104.39	103.68	104.96	104.08	103.62	103.97	105.9	105.36	105.68	103.24	104.29	103.49	104.25	103.32	103.46	104.39	104.65	103.45	103.57	104.08	104.94	103.1	105.63	104.81	105.37	103.58	103.85	104.45	103.78	103.72	103.49	103.3	104.18	104.03	104.72	104.38	102.96	104.79	104.15	104.6	105.03	105.22	104.93	104.41	101.74	104.44
116.45	117.79	118.04	116.35	116.23	117.22	116.53	117.5	118.52	117.6	115.81	118.76	118.37	117.3	117.55	116.73	117.61	117.46	117.85	117.31	118.12	116.71	118.33	118.2	116.83	118.37	116.7	117.01	117.47	118.36	117.36	116.23	116.5	118.62	116.8	117.4	118.58	116.47	118.4	117.65	117.97	118.29	116.67	117.01	117.75	117.95	117.65	117.83	116.23	118.13
105.53	103.86	105.09	102.68	105.95	105.58	103.94	103.89	104.59	105.14	105.11	105.54	105.37	104.99	105.17	106.81	106.26	104.95	105.69	106.54	107.16	104.4	104.35	105.17	103.33	105.88	105.47	106	105.27	105.04	104.87	105.62	103.97	104.91	103.23	105.52	104.56	104.01	104.4	105.83	105.22	105.06	103.94	105.02	105.92	104.4	104.97	103.95	106.2	106.56
111.68	112.52	112.17	110.98	111.43	111.51	112.09	110.5	111.6	110.8	109.48	112.9	112.61	110.97	112.06	110.74	111.45	111.68	111.19	110.05	113.07	110.14	110.58	111.68	110.57	112.58	112.54	111.38	110.71	110.89	111.76	111.2	111.85	112.16	111.23	109.96	111.25	111.72	112.81	111.26	111.4	111.58	110.72	110.33	110.82	112.17	112.02	112.21	110.23	112.24
112.41	113.42	112.04	113.03	112.13	112.22	113.82	111.69	112.28	112.71	112.81	112.09	111.37	113.66	111.15	111.8	111.45	111.17	113.81	112.62	111.25	112.32	112.34	111.7	110.91	112.45	110.43	111.17	112.65	112.23	110.2	113.15	112.95	110.42	111.28	112.34	112.23	111.05	112.59	112.69	111.65	112.18	111.79	112.19	112.5	111.77	114.04	112.56	111.83	112.06
119.31	118.18	118.59	118.47	118.55	117.31	119.01	118.47	117.33	116.49	117.31	117.49	116.99	119.37	116.93	117.82	118.16	118.38	118.83	117.84	118.01	117.59	117.19	117.28	118.18	116.78	117.3	117.99	117.68	117.78	116.14	118.26	118.42	117.95	116.75	118.37	117.07	119.08	116.53	117.09	117.83	118.17	117.3	119.63	117.98	117.77	118	117.16	117.08	117.1
105.53	105.29	104.08	104.03	103.18	102.51	104.81	103.87	105.68	105.25	103.12	104.97	105.29	102.05	105.46	104.12	103.17	104.34	102.9	105.44	104.36	104.67	104.04	104.31	104.01	102.65	103.99	103.26	104.39	104.73	105.15	105.7	103.86	104.97	103.42	104.12	107.03	104.25	103.52	104.95	103.99	104.92	105.77	103.74	104.62	105.86	103.36	103.57	104.47	105.3
109.81	109.97	108.65	109.31	109.66	109.02	111.1	109.58	109.97	110.32	109.91	109.44	107.66	109.16	110.97	108.18	110.16	109.06	109.14	110.04	109.91	109.99	111.21	110.35	110.31	109.97	112.09	110.08	109.07	109.62	109.03	110.52	110.36	108.76	111.32	110.7	110.65	109.28	109.4	108.37	110.55	110.94	109.42	108.91	109.13	109.34	111.51	108.67	110.34	109.63
106.1	104.54	104.73	106.18	106.62	105.98	103.99	105.23	104.88	107.16	106.28	106.96	104.8	104.2	104.64	104.75	105.81	105.9	106.18	105.15	104.74	105.12	105.51	104.86	105.56	106.55	105.85	104.9	105.73	105.1	106.52	105.85	106.67	105.7	105.95	106.07	105.75	104.96	105.48	105.5	104.38	104.29	106.42	106.53	105.94	107.35	107.28	105.5	106.03	105.16
105.58	106.84	107.27	107.44	107.69	108.04	106.56	106.84	107.61	108.19	106.9	108.77	106.04	108.16	107.55	107.38	107.03	107.43	107.29	107.43	107	107.88	106.26	108.15	108.2	106.42	107.25	109.37	105.79	105.71	106.86	106.27	106.19	107.72	107.32	106.87	106.38	107.09	109.45	106.85	105.84	104.43	107.26	106.05	107.5	106	107.91	108.09	106.82	108.19
106.18	104.59	105.56	105.12	104.66	104.54	104.64	103.59	105.8	105.57	106.06	104.44	104.51	103.93	106.24	106.01	106.6	105.31	105.21	106.07	106.4	106.32	105.34	104.91	107.15	104.85	103.78	104.93	105.65	103.34	106.31	106	104.99	105.41	104.97	106.14	105.81	105.55	105.97	105.1	106.26	104.95	104.6	105.53	105.8	105.39	104.87	104.64	105	104.55
109.6	111.62	113.13	111.77	112.59	110.73	111.26	111.01	110.41	110.83	113.17	111.17	112.38	112.11	110.8	112.71	110.84	111.48	111.34	110.56	112.95	111.76	112.19	111	111.98	113.19	111.84	109.38	112.5	112.17	111.06	112.23	112.26	111.07	112.08	112.19	110.05	112.42	111.72	112.42	111.1	111.22	112.26	112.33	111.75	112.86	111.12	111.62	113.1	111.21
103.82	103.04	104.05	103.86	104.06	103.49	103.02	103.58	105.42	103	104.33	103.82	104.16	103.69	102.96	104.75	104.7	104.21	103.23	103.73	103.13	105.01	105.4	103.32	104.84	104.45	103.22	104.33	105.1	104.2	103.36	106.46	105.06	103.95	104.32	103.81	105.19	103.46	104.95	103.96	104.43	104.77	101.74	101.8	104.19	104.55	103.95	103.84	106.04	104.67
98.725	100.11	99.684	100.91	99.774	100.34	100.17	102.46	100.96	100.24	99.886	101.21	99.228	100.46	100.38	98.512	100.33	100.91	99.91	98.555	99.946	101.08	100.32	100.58	100.02	101.55	100.36	100.84	99.281	100.71	101.58	99.344	101.11	101.63	100.34	99.575	100.81	99.289	101.24	101.03	100.73	100.3	100.46	98.749	101.31	101.53	100.33	100.28	100.61	100.79
100.44	101.03	100.59	101.32	100.54	99.06	101.79	99.873	99.012	101.07	99.775	100.42	99.287	100.24	103.03	100.5	100.04	101.03	101.09	101.12	101.67	101.32	101.22	99.194	101.01	99.379	99.994	101.39	100.04	99.907	100.12	99.113	101.73	100.55	101.89	100.02	100.62	101.17	100.14	101.41	100.16	99.614	98.801	101.38	100.79	99.509	101.2	99.166	99.019	100.13
105.07	107.33	104.77	104.71	107.26	104.93	105.74	105.1	105.28	105.41	104.16	106.53	105.48	104.95	105.38	105.62	107.43	103.2	105.36	104.28	104.06	107.13	105.75	104.45	105.68	106.02	104.06	105.04	105.79	103.81	105.74	104.6	106	106.76	105.42	106.39	106.55	105.91	105.64	105.13	107.03	104.22	105.45	106.3	106.78	105.74	104.92	107.17	104.69	104.86
99.443	100.72	99.912	102.05	100.86	98.813	99.3	100.55	98.948	100.25	100.58	99.464	101.56	99.513	99.244	99.981	100.49	100.33	100.81	98.958	100.32	99.518	99.676	101.55	100.55	99.545	98.4	100.3	99.744	99.716	101.22	100.85	99.02	99.015	100.62	102.75	99.421	100.27	100.05	101.48	100.49	100.62	98.923	100.9	100.31	99.629	98.793	102.42	99.518	101.45
107.82	107.14	107.1	106.03	105.39	107.38	107.63	107.55	105.2	106.34	108.15	106.53	106.74	107.46	105.49	105.23	107.14	107.34	106.25	107.02	106.22	106.65	106.97	106.69	104.38	106.02	106.68	104.99	106.06	107.07	108.18	105.35	106.07	105.6	105.87	106.95	105.83	106.73	105.69	106	105.78	107.06	105.93	106.13	106.78	107.31	106.11	106.42	106.49	107.51
112.36	112.12	110.52	111.94	110.94	111.72	111.4	110.27	110.94	111.79	111.03	110.33	112.51	110.67	112.31	110.66	110.58	110.98	111.01	112.31	109.59	111.78	112.59	113.43	111.37	110.88	111.55	110.91	111.05	111.5	111.79	111.37	111.71	112.75	112.8	112.85	111.66	112.25	111.57	111.03	112.12	111.8	111.7	111.58	112.4	112.1	111.89	112.35	113.14	113.16
111.92	110.97	112.01	111.89	111.01	111.11	111.06	112.93	111.35	111.81	111.96	111.5	111.82	112.28	112.96	111.45	112.78	113.72	112.28	110.46	111.53	112.07	111.01	112.94	111.49	109.58	112.02	112.41	111	112.19	111.42	110.61	110.58	112.5	112.14	110.9	111.1	111.19	112.73	112.22	113.65	112.67	111.39	110.7	111.76	112.76	111.8	112.17	111	112.18
104.89	104.17	105.67	105.82	104.99	104.77	104.22	105.05	103.12	104.29	105.05	104.61	104.27	104.19	104.65	104.81	105.66	104.36	104.86	103.53	104.56	105.19	104.47	104.73	104.18	105.91	104.7	104.99	103.27	104.35	104.44	104.72	105.7	102.86	104.36	103.2	103.93	106.38	104.72	104.6	103.86	104.94	105.67	103.75	104.06	105.33	104.29	105.57	103.59	104.96
105.35	105.54	105.46	104.91	104.65	105.32	105.97	104.41	104.53	105.92	105.51	107.09	107.17	108.34	105.17	105.47	106.49	104.67	105.61	105.99	105.75	106.79	105.36	105.63	106.35	106.4	103.21	106.98	107.14	104.83	105.29	105.55	105.55	106.36	103.85	106.18	105.99	106.44	105.06	104.98	105.56	106.04	105.06	103.75	105.57	105.47	106.84	105.19	105.2	105.69
106.49	105.66	106.67	105.61	106.22	106.33	105.94	106.7	104.77	105.43	105.83	106.66	106.15	105.66	105.7	105.68	105.33	106.05	106.48	106.6	104.62	105.92	105.96	105.63	105.27	105.73	106.12	105.76	108.4	106.24	106.49	105.5	106.16	105.99	105.29	106.68	105.59	107.64	105.13	106.07	106.54	106.5	105.95	105.63	106.6	106.38	106.99	106.04	105.16	105.97
98.986	99.452	100.56	100.18	99.46	100.06	98.706	98.307	99.741	99.375	99.466	98.399	100.74	98.116	99.213	100.16	100.53	99.766	100.29	100.18	100.32	100.95	99.712	100.07	100.59	100.55	99.499	99.798	101.12	99.759	100.02	98.308	99.661	100.85	101.52	101.17	99.966	98.861	98.721	101.43	100.54	99.174	100.61	100.5	99.192	100.41	98.339	98.872	99.519	100.34
116.64	116.66	115.72	116.52	116	116.45	116.36	115.58	116.39	116.39	115.54	115.27	115.9	116.45	116.1	114.13	116.44	116.16	115.92	116.91	115.34	117.01	116.73	116.05	117.91	115.94	116.94	114.71	117.39	117.35	116.15	116.8	115.7	116.34	117.02	116.06	116.76	116.11	117.71	117.04	114.1	117.17	116.21	116.49	116.41	116.59	114.73	116.05	115.36	116.92
117.56	117.51	117.74	118.43	118.06	115.95	117.44	117.99	115.92	117.72	117.24	118.27	116.95	117.62	118.11	117.1	116.94	117.37	116.24	117.19	117.73	117.41	116.77	117.91	118.01	118.05	117.59	117.94	115.73	116.58	117.47	117.95	117.18	117.8	117.79	117.46	116.78	118.13	119.84	117.04	119.25	116.85	117.69	117.41	117.82	118.04	118.5	118.9	117.67	117.67
110.57	110.85	112.35	111.98	112.98	113.03	112.13	111.67	113.02	111.77	113.27	110.96	111.69	112.44	111.78	112.4	111	110.37	112.94	111.76	112.71	110.98	110.74	113.34	113.14	111.52	111.62	112.38	111.8	111.14	113.22	112.2	110.28	112.09	111.21	111.32	112.3	109.9	111.96	112.3	112.38	112.39	110.91	110.99	111.33	112.22	111.36	111.32	111.97	111.67
105.32	105.18	107.64	105.58	106.49	105.6	106.13	105.59	105.89	105.65	105.13	104.77	105.81	104.49	105.2	104.29	106.17	106.22	104.89	104.64	105.84	105.02	104.89	104.51	105.72	104.25	104.09	105.47	105.18	105.84	106.42	104.42	104.18	105.61	106.2	105.84	105.26	104.94	105.23	106.4	104.75	104.5	105.88	104.17	105.7	103.84	105.7	105.27	106.7	105.5
105.86	106.72	107.37	105.8	108.35	108.59	108.46	107.18	106.61	106.52	106.69	107.49	106.4	106.78	107.43	106.97	108.07	105.91	107.5	105.87	106.85	107.72	109.31	106.53	107.53	107.22	107.33	106.33	108.01	107.13	108.01	106.21	108.13	106.77	107.02	106.79	108.07	107.17	105.16	106.81	106.96	106.2	106.1	105.24	106.79	105.81	108.44	106.73	106.99	107.22
105.37	106.42	105.24	104.31	106.28	105.22	105.72	105.02	106.16	104.75	105.16	104.81	105.66	105.68	104.47	107.05	105.71	106.89	105.96	106.08	106.31	105.53	105.67	105.5	106.67	105.56	104.94	104.78	105.63	105.52	107.84	105.35	105.71	104.53	106.27	105.43	106.61	103.96	104.37	105.31	105.05	105.21	105.49	106.59	107.36	104.81	104.59	105.1	105.18	106.04
105.23	103.91	104.06	103.98	105.34	105.4	102.86	107	104.42	105.56	103.57	105.57	105.17	103.76	102.7	104.24	105.11	105.26	106.37	104.14	106.52	104.49	105.4	105.12	105.54	104.73	104.13	104.66	106.19	103.8	106.44	106.54	106.4	104.8	104.39	105.54	104.12	104.28	106.33	104.56	104.18	104.05	104.11	105.54	103.6	104.65	105.65	103.73	106.08	105.52
111.02	109.24	110.69	109.82	112.97	111.86	109.14	110.3	111.37	110.51	110.53	111.55	111.74	109.89	111.06	110.89	110.78	111.11	109.76	110.24	111.05	110	109.25	109.28	111.73	110.82	110.36	111.24	110.37	109.45	110.6	110.13	110.76	110.87	111.15	110.69	110.34	111.61	110.97	109.93	110.19	111.34	110.73	110.69	110.02	110.39	109.27	111.15	110.82	110.29
106.82	104.66	106	105.26	104.25	105.78	105.33	105	104.67	105.95	105.22	106.71	105.9	106.14	105.58	105.83	106.58	105.55	105.47	106.88	106.38	105.57	105.99	105.16	104.42	103.82	106.29	105.17	104.48	106.13	105.39	106.73	106.44	105.03	106.96	105.7	105	105.82	105.5	105.66	104.81	107.35	106.33	104.93	104.41	105.37	105.47	105.84	106.06	104.83
106.51	106.05	107.15	106.85	106.64	105.71	104.9	104.4	105.29	105.73	104.98	107.64	104.97	105.68	106.21	107.57	104.42	104.44	106.25	104.35	106.59	106.34	106.04	105.77	107.14	105.27	105.93	105.13	104.58	106.04	104.89	105.65	104.05	106.75	106.64	106.21	105.04	105.19	106.01	104.86	104.56	106.23	105.95	105.73	107.08	105.27	105.85	105.45	106.08	106.24
99.631	99.673	99.955	99.356	100.96	99.261	100.27	101.05	100.07	99.653	99.662	100.34	99.46	99.905	99.609	98.354	100.09	101.4	99.56	99.633	100.06	99.529	99.456	98.694	98.903	99.399	100.7	99.524	98.561	101.45	99.233	99.218	99.542	98.445	100.03	101.11	99.512	100.52	99.573	98.396	99.331	100.06	100.68	99.336	100.14	102.09	100.56	100.3	100.38	98.826
100.8	100.01	99.535	98.959	100.07	99.535	99.205	99.497	99.537	99.966	100.17	101.17	99.863	100.04	100.56	100.12	99.442	99.443	101.06	100.43	98.959	99.243	99.443	99.614	99.721	99.694	99.697	98.86	100.77	99.817	97.982	100.41	100.24	100.37	100.31	100.09	100.26	98.975	98.879	99.176	99.069	97.761	99.722	97.962	99.96	100.83	99.898	99.499	100.86	100.04
110.4	111.65	110.49	111.6	111.63	110.84	111.98	111.31	109.71	111.19	111.45	110.87	110.67	111.08	111.94	110.77	111.9	111.64	111.17	109.75	110.76	112.51	109.83	110.63	111.43	110.43	111.04	111.02	110.12	111.58	110.36	110.54	111.85	110.61	111.89	111.72	109.44	112.09	111.16	110.13	110.55	111.78	111.71	111.05	110.34	110.41	110.21	110.53	111.03	111
104.53	103.8	105.4	103.33	105.1	105.2	105.26	103.56	103.97	104.78	103.34	105.08	104.2	103.68	104.6	104.03	102.73	103.25	105.87	103.1	104.09	104.59	104.73	105.08	105.3	103.67	104.64	106.71	105.41	104.98	103.6	104.4	103.22	105.31	103.45	103.66	105.54	103.61	104.27	104.63	103.94	106.16	103.15	104.8	105.48	104.35	103.89	104.67	104.88	104.42
105.97	106.58	105.39	105.44	105.25	104.12	103.9	103.74	105.84	106.3	105.63	104.38	104.31	104.97	104.52	105.73	104.57	105.99	105.82	104.94	105.72	105.72	106.91	105.87	105.21	105.77	105.5	104.52	104.12	104.32	106.25	106.56	105.31	104.95	105.79	105.76	104.75	104.8	104.73	105.27	105.51	103.86	105.91	104.49	104.49	107.62	105.71	106.33	107.17	106.16
99.354	100.24	99.871	99.27	100.14	99.763	99.34	98.518	99.533	100.33	100.95	100.56	99.079	98.093	99.227	101.19	100.33	99.29	99.121	100.08	100.64	99.265	100.2	100.66	100.73	100.38	100.88	98.561	98.791	99.463	101.57	99.377	100.77	98.275	99.286	99.52	101.6	99.102	100.44	99.271	99.586	101.07	100.26	99.348	99.541	100.31	98.686	99.681	98.408	98.795
108.16	106.98	105.87	106.66	107.52	107.94	106.83	107.36	107.77	107.94	106.77	106.96	106.5	105.7	105.06	107.36	106.42	107.11	108.65	106.4	105.41	106.53	106.82	108.14	109.16	107.52	106.87	106.12	107.41	106.88	107.37	106.56	108.03	106.67	107.1	107.85	106.12	106.79	106.78	105.81	106.97	107.12	107.01	107.5	106.54	105.88	107.48	106.02	106.6	106.44
104.58	105.08	104.99	104.53	105.35	104.9	106.53	104.83	105.25	106.87	105.44	106.31	105.58	104.81	105.33	105.21	104.69	105.92	104.33	107.18	106.97	105.02	104.64	105.22	105.99	103.98	106.47	105.49	105.1	106.69	106.23	106.9	103.98	105.24	106.09	106.37	104.99	104.67	106.22	105.93	106.06	105.09	106.26	105.79	106.05	104.75	106.31	105.15	105.79	106.44
105.59	104.71	107.09	103.7	105.25	106.37	105.57	105.13	105.14	106.13	104.5	104.99	105.36	105.1	105.67	104.63	104.2	106.01	104.72	105.85	106.58	104.32	105.7	104.17	104.86	106.02	106.27	105.95	104.94	105.82	107.95	107.02	105.47	106.77	104.93	106.04	105.68	105.21	104.36	104.78	106.06	104.13	104.01	105.73	105.68	104.81	105.16	105.44	104.67	104.68
105.43	105.42	105.76	106.69	106.47	106.74	104.12	104.98	106.77	106.33	105.31	105.94	105.37	106.11	105.27	105.55	104.02	105.78	105.15	105.47	105.63	104.92	106.05	106.12	105.2	105.5	105.65	104.99	104.4	105.37	104.88	104.27	105.75	105.91	105.42	105.83	105.25	105	105.84	104.61	104.44	105.44	107	105.77	105.84	106.41	105.17	103.83	105.25	105.87
111.15	111.46	111.66	112.85	112.03	111.39	113.02	112.24	113.54	110	112.09	111.51	113.49	112.22	113.9	111.87	112.98	111.85	111.33	113.47	112.33	111.52	113.9	111.38	111.58	111.48	113.06	111.65	112.48	111.96	113.04	112.11	111.82	110.81	112.38	112.25	111.21	111.59	112.57	112.34	112.98	111.7	109.97	112.69	112.45	111.76	112.76	112.68	111.94	112.54
105.34	104.89	104.01	105.39	104.43	105.84	103.7	106.11	105.47	105.35	106.47	106.26	104.54	105.06	105.61	104.16	105.28	105.45	107.07	105	104.55	104.98	104.08	105.56	103.98	104.85	104.92	106.63	104.39	105.04	105.41	106.16	104.34	104.82	104.95	103.43	104.7	104.32	105.93	104.51	104.38	103.68	104.83	105.95	105.08	104.46	105.78	105.88	104.44	104.44
107	106.67	105.82	106.07	105.67	106.96	104.74	106.82	106.71	105.49	104.6	105.23	105.2	104.85	105.23	105.34	103.9	105.55	106.59	105.87	103.72	104.57	105.3	105.57	107.4	105.72	105.97	104.39	106.43	105.24	106.76	106.72	105.59	103.48	104.08	105.41	104.5	106.26	106.2	103.21	107.27	106.16	106.33	106.98	105.12	103.82	106.04	104.47	104.98	105.14
103.69	104.58	103.85	104.24	103.49	104.64	103.77	104.91	103.79	104.33	105.12	103.08	105.49	104.21	104.9	105.06	105.46	106.09	105	103.55	104.08	103.49	104.43	104.67	104.71	106.15	104.15	105.24	104.27	103.25	104.32	104.47	103.65	103.57	103.93	102.75	104.81	104.25	103.32	102.9	105.46	104.03	103.21	104.69	105.16	104.54	102.48	103.91	103.75	104.06
106.31	104.57	104.61	104.17	105.28	107.32	105.12	104.26	104.75	102.85	104.69	104.7	106.52	103.87	105.24	104.57	105.2	105.7	104.36	104.64	104.51	104.42	105.13	106.09	105.33	105.89	102.89	104.04	104.26	104.75	103.3	104.75	104.05	104.58	105.25	102.98	105.49	105.68	103.67	104.86	105.34	102.97	105.76	104.08	106.84	104.56	104.84	104.42	103.45	104.62
105.08	105.61	104.58	105.73	105.78	104.67	106.04	106.32	105.05	106.14	105.66	104.7	106.65	105.29	106.05	107.06	105.18	106.52	106.95	103.93	105.45	105.04	105.51	106.6	105.03	105.82	106.36	104.11	104.45	107.11	106.47	105.48	104.37	104.2	104.76	103.8	104.48	105.56	105.88	106.52	105.84	105.96	104.97	106.7	105.51	105.82	104.48	106.51	106.51	105.46
107.45	106.76	107.3	107.15	107.69	105.44	106.11	106.88	106.52	105.54	104.19	105.73	106.42	107.14	105.07	106.91	105.92	106.48	106.66	106.76	105.84	106.3	106.82	106.11	107.55	106.23	106.06	104.38	107.02	105	105.93	106.72	106.73	105.92	106.39	107.22	105.82	105	106.13	106.37	106.51	106.62	105.99	107.51	106.23	106.34	108.34	106.59	105.95	105.96
114.37	113.35	111.22	113.87	111.48	112.66	112.93	110.72	112.22	113.89	114.67	113.29	112.43	113.36	112.57	112.8	112.65	112.14	112.59	113.57	112.08	112.44	113.29	113.5	111.74	112.65	111.54	113.23	110.76	113.51	112.25	112.79	113.37	114.33	112.05	112.46	112.26	112.94	111.44	112.35	111.74	113.26	112.97	113.28	113.62	114.56	112.6	113.28	112.55	112.1
105.9	107.02	105.41	104.47	104.95	106.87	106.57	106.13	106.26	106.25	105.39	106.76	106.02	106.05	106.6	105.63	106.82	105.9	106.52	106.55	105.66	104.88	106.44	106.97	106.09	106.36	107.5	106.52	107	105.84	104.12	105.1	107.82	105.31	107.39	107.34	105.6	106.78	106.24	105.67	106.79	106.66	104.92	106.96	105.94	105.95	106.32	106.63	105.7	105.6
113.89	114.01	114.73	112.09	113.39	112.89	111.59	110.69	110.4	111.33	111.71	112.88	110.69	112.78	112.63	111.62	112.48	111.65	112.36	113.2	112.41	111.63	113.77	111.5	111.9	112.42	111.53	112.75	111.94	111.37	111.09	111.9	112.95	111.4	112.89	113.26	112.04	112.03	110.32	113.97	111.61	112.33	113.11	111.36	110.33	111.44	113.2	111.54	111.03	111.99
104.81	103.99	105.03	105.76	104.4	105.08	106.08	105.43	105.21	105.91	104.59	105.78	104.97	105.01	105.17	105	105.11	105.71	105.05	106.76	105.33	104.96	104.9	106.08	106.58	106.65	106.19	106.74	105.52	105.5	105.94	106.33	104.17	104.84	105.12	103.88	104.98	105.48	105.21	105.13	104.15	104.91	105.14	105.52	104.02	104.89	105.19	106.08	104.93	105.32
108.22	105.89	104.09	105.81	104.84	107.17	104.25	104.95	105.34	106.43	105.06	106.95	107.71	105.35	103.52	104.94	106.13	106.11	104.8	106.83	106.1	107.04	105.67	105.19	104.67	106.16	104.9	103.63	104.89	105.94	105.63	105.69	104.21	105.14	104.51	105.29	104.71	105.86	106.57	106.09	106.91	106.37	105.21	105.11	104.55	105.85	106.42	105.85	104.72	105.31
110.42	109.8	110.59	110.36	110.04	110.15	110.63	111.15	110.05	111.22	110.12	110.69	111.52	109.41	109.04	108.08	108.78	109.73	109.89	111.35	109.98	111.15	109.38	109.53	110.7	110.87	109.72	110.39	108.79	109.47	108.64	109.99	109.57	111.9	112.45	111.39	110.38	108.46	111.66	110.35	110.95	111.12	109.28	109.72	110.27	110.05	109.65	110.81	109.55	111.66
116.32	117.85	116.18	116.2	116.63	115.52	116.6	114.83	116.29	116.29	115.47	117.97	116.47	116.75	115.46	114.84	117.2	116.22	116.51	115.97	117.78	117.47	115.58	115.56	115.73	115.35	116.75	117.06	116.1	115.67	117.6	115.14	115.84	117.27	116.97	115.81	116.67	117.05	115.71	117.11	116.95	116.13	115.58	117.2	117.98	116.51	116.13	116.43	114.94	115.86
100.47	101.02	101.44	101.28	100.91	102.19	100.08	98.523	100.34	99.012	100.44	100.65	98.557	101.5	99.856	99.656	99.476	101.09	101.39	99.262	99.268	100	99.53	101.15	100.17	102.39	99.232	98.717	100.85	100.71	100.26	100.63	100.76	100.03	100.37	99.269	99.518	100.9	99.631	100.33	99.426	102.25	102.41	101.22	100.22	99.977	99.981	99.737	100.42	99.491
104.21	104.48	105.83	104.14	104.49	106.04	104.63	103.85	103.7	105.46	103.69	105.14	105.2	106.11	106.24	103.83	103.85	103.24	104.2	103.92	106.64	102.59	106.46	104.75	104.23	105.63	106.81	105.7	106.12	105.69	105.83	105.83	104.33	103.71	104.74	104.65	106.25	104.61	104.52	105.23	104.95	104.63	105.36	104.59	104.39	105.5	103.58	105.27	103.77	102.98
98.14	101.63	100.85	100.01	99.147	100.77	98.809	100.52	99.112	99.533	101.25	99.394	101.04	100.78	99.362	100.8	100.82	99.09	99.145	99.786	99.915	98.924	100.3	99.587	100.43	99.829	99.558	99.54	99.683	99.483	99.108	100.1	100.18	101.62	100.63	100.44	101.08	99.329	100.06	100.53	99.482	99.255	100.75	100.1	100.87	99.869	99.166	100.7	100.06	100.94
103.57	104.44	105.86	105.24	104.41	105.54	105.33	103.72	104.56	105.74	105.36	105.45	106.47	104.84	105.51	105.5	104.83	104.65	105.42	105.51	106.08	106.83	104.47	106.63	103.71	105.78	106.16	106.02	103.68	106.36	104.77	106.26	104.42	105.07	104.3	105.78	105.51	104.47	104.53	105.38	105.08	105.5	104.77	106.39	104.16	104.81	104.74	104.97	103.91	105.38
105.83	107.5	107.18	104.75	106.11	106.12	107.88	106.24	105.74	107.1	106.33	106.64	107.28	105.64	105.76	106.41	107.23	105.17	105.41	107.8	106.97	106.62	105.09	107.33	105.42	105.91	106.11	105.11	106.32	105.23	106.08	106.37	105.26	106.36	105.77	105.24	104.89	104.83	106.6	105.51	105.12	104.65	105.96	106.34	105.48	106.78	105.88	106.35	105.67	107.15
105.74	104.44	105.04	106.43	104.47	103.55	105.31	105.77	106.55	105.17	104.74	104.08	103.81	104.5	106.7	104.95	104.69	105.3	105.64	105	105.85	105.46	106.43	104.41	107.65	105.75	104.91	105.87	105.34	105.66	103.66	105.73	105.14	105.98	105.41	105.84	105.91	105.69	106.15	104.23	107.08	104.59	105.33	104.92	105.98	105.47	104.54	106.14	106.49	105.96
113.47	112.26	111.19	110.46	112.55	111.24	111.76	111.53	111.63	112.13	110.94	111.48	111.46	112.1	110.82	111.06	111.58	111.53	110.9	112.46	111.35	110.51	110.67	111.73	111.85	111.18	111.89	110.99	110.69	111.15	111.96	111.32	112.02	110.98	112.28	111.34	112.01	112.14	111.28	111.82	110.32	112.29	112.17	110.43	111.29	111.65	111.9	113.34	112.58	112.41
109.16	111.03	109.39	110.01	112.04	110.89	111.38	109.47	108.88	109.97	111.12	111.59	113.43	110.67	110.44	109.87	111.58	112.26	111.81	111.34	110.82	112.35	110.71	112.09	111.29	109.73	110.21	111.99	113.11	110.56	110.27	110.23	111.81	112.49	109.77	111.93	111.38	109.59	110.72	112.25	110.77	112.08	111.08	110.95	110.53	111.01	110.25	110.43	112.87	110.64
112.63	113.29	111.42	112.18	111.36	110.44	113.47	111.79	112.96	112.35	111.75	113.76	111.71	111.72	112.64	111.26	111.24	112.02	110.95	111.89	111.47	112.27	113.81	112.23	111.82	111.99	112.17	112.82	111.64	113.24	111.65	112.17	112.37	113.2	111.31	112.71	111.68	111.37	110.41	113.17	113.01	110.36	112.98	111.2	111.8	111.36	114.68	113.2	111.73	114.48
98.836	99.554	99.294	100.08	98.458	101.75	100.19	98.904	100	99.321	98.278	100.43	99.513	100.48	99.629	99.641	99.255	98.879	100.37	99.802	98.454	98.916	100.93	99.896	100.61	98.171	100.97	100.14	100.64	98.977	100.82	100.45	100.25	99.894	99.798	100.6	100.56	101.02	101.86	99.42	100.89	99.211	98.755	100.21	100.16	100.64	99.335	99.768	98.74	99.546
104.7	102.85	104.13	103.49	104.25	104.46	103.74	103.2	103.98	104.92	104.57	104.04	106.07	103.64	105.97	104.12	104.44	104.9	104.58	105.32	103.96	102.96	104.14	103.63	103.9	103.54	104.81	103.78	103.06	103.79	103.55	103.43	103.35	103.32	104.38	104.99	104.64	104.14	102.81	102.76	101.98	103.33	104.41	105.02	103.44	103.57	103.13	104.47	104.11	102.86
107.03	105.75	107.15	105.35	106.45	105.64	105.37	105.91	106.6	104.54	105.68	106.88	106.41	106.33	107.74	106.3	106.02	106.37	106.12	107.63	106.2	107.39	105.98	106.51	106.45	106.77	106.88	106.03	106.57	106.52	105.62	106.4	106.55	107.04	107.43	107.21	106.32	107.42	108.34	104.92	105.97	107.27	105.58	106.27	105.46	107.3	106.33	106.53	106.02	107
111.45	111.62	111.35	111.41	110.1	112.28	111.03	109.9	110.73	111.61	111.47	112.58	111.12	110.26	111.57	111.58	112.23	112.99	111.4	109.74	111.17	113.31	112.79	112.11	110.62	111.29	112.09	109.56	111.48	111.45	111.18	112.81	113.47	110.99	111.61	111.85	110.45	111.24	109.14	110.27	110.8	109.72	111.05	112.01	111.02	110.54	110.98	110.85	110.83	110.68
106.95	105.86	106.6	106.56	106.83	106.24	107.09	106.61	107.12	108	108.43	107.85	107.72	106.34	105.2	107.4	107.41	106.58	107.39	106.88	106.2	106.38	107.56	108.3	108.33	109.2	107.32	106.99	107.46	105.52	106.46	106.97	106.08	107.59	107.19	106.37	107.38	107.32	106.3	105.22	108.16	106.73	105.98	107.23	106.56	106.89	106.27	107.73	106.17	105.93
118.46	117.66	119.51	117.09	117.66	117.23	117.33	117.78	119.1	116.86	117.41	117.15	117.15	116.62	118.56	117.7	118.4	116.29	116.16	116.75	116.53	118.88	118.15	116.96	118.05	118.79	118.34	117.04	118.81	116.94	117.16	117.23	117.25	117.79	116.62	117.87	116.99	118.27	116.38	117.72	118.28	117.8	117.51	118.44	117.56	117.81	117.59	117.85	118.14	117.31
112.32	110.77	111.6	112.48	111.04	111.81	110.15	111.37	109.9	111.04	109.86	112.46	110.21	111.82	111.6	111.34	110.9	112.18	111.35	112.1	112.89	111.34	112.12	112.03	110.92	110.95	111.38	110.47	111.74	110.63	112.29	112.42	111.68	112.18	110.62	110.32	112.01	111.87	110.62	111.83	111.93	109.62	110.85	111.04	110.01	111.9	111.99	112.23	111.09	111.29
106.1	106.57	104.9	105.94	105.44	106.43	104.19	105.6	106.46	104.63	105.29	105.41	105.41	105.39	105.45	106.31	105.06	105.05	104.93	106.47	105.64	105.99	104.49	105.3	106.02	105.29	106.46	105.12	106.22	105.99	105.54	104.06	105.93	104.99	105.28	105.59	104.74	103.51	105.99	108.12	105.11	104.26	107.05	104.65	104.78	104.37	105.44	106.27	105.49	106.14
104.72	105.7	107.37	105.15	105.18	107.06	106.16	105.81	105.24	104.35	107.32	106.03	106.59	105.55	105.42	104.85	105.5	105.54	105.31	104.99	105.72	107.01	107.34	105.55	108.26	106.36	105.13	105.98	106.06	105.9	105.31	105.31	104.71	105.51	106.31	105.24	104.31	105.98	106.26	105.8	105.22	106.84	105.01	106.78	104.83	105.37	104.83	105.58	106.61	105.6
106.99	105.25	106.79	104.86	106.41	106.87	107.5	106.77	107.13	105.69	106.35	106.08	105.88	106	106.92	105	105.14	105.57	104.59	105.33	107.46	105.75	106.36	106.32	105.79	107.18	105.41	106.36	106.52	107.4	107.11	105.3	105.81	106.37	106.36	106.35	105.15	107.79	104.83	105.57	106.81	104.76	105.92	105.84	105.66	106.75	105.41	104.24	106.19	106.26
111.27	109.89	110.84	109.25	109.64	111.83	109.42	111.52	111.28	109.72	109.74	110.98	110.71	110.55	110.75	110.22	110.88	109.11	110.75	110.67	110.25	109.56	110.88	108.85	110.64	110.46	110.93	110.26	109.69	111.94	111.3	110.21	111.44	110.13	110.58	110.81	110.71	110.27	111.26	111.3	111.22	111.4	111.67	109.97	109.21	110.43	110.21	111.22	109.7	111.97
111.19	110.8	109.99	110.55	111.56	111.73	112.84	109.84	110.34	110.93	109.79	112.37	110.32	111.69	110.32	110.26	111.66	110.52	112.01	110.18	112.08	111.34	112.18	112.21	109.85	110.66	112.23	110.95	110.97	111.28	110.18	111.98	111.77	109.43	109.98	111.62	110.29	110.83	110.25	111.14	110.45	111.13	109.32	112.29	111.93	110.32	111.79	111.5	111.48	108.76
98.379	99.103	100.43	101.14	97.753	99.422	101.25	99.027	98.288	99.324	99.56	99.774	98.677	100.05	98.761	99.631	100.48	100.11	98.92	98.728	99.484	100.23	99.607	98.372	98.84	100.74	99.632	102.17	99.39	101.57	98.961	99.638	99.934	98.293	99.91	99.454	100.01	99.696	99.277	101.14	99.561	98.109	99.23	99.387	99.466	99.89	98.966	99.02	100.37	101.57
104.67	106.92	105.14	106.36	106.83	105.3	105.16	105.51	104.19	106.57	106.73	106.82	104.74	105.51	104.72	105.72	103.88	105.82	104.02	106.46	106.1	105.16	105.32	105.5	106.04	105.25	106.31	104.62	105.33	105.56	104.23	106.73	106.6	105.21	106.58	105.17	105.15	104.61	105.04	104.96	105.35	104.98	105.17	104.63	104.96	105.04	105.46	105.45	105.37	105.53
106.81	104.69	104.66	106.54	105.3	104.64	104.95	106.7	105.85	105.86	105.07	105.51	105.25	104.48	105.03	104.35	105.6	105.15	105.57	106.83	104.83	104.43	105.28	104.43	106.36	106.06	106.52	103.84	105.1	105.44	105.33	105.44	104.61	106.12	105.86	104.6	104.12	105.48	105.68	104.2	106	105.04	105.31	105.04	104.89	106.33	103.9	104.86	102.73	105.71
111.23	111.2	111.13	112.73	113.27	111.41	110.26	112.3	112.96	111.05	111.2	111.08	111.04	110.91	112.07	112.83	109.37	110.64	111.24	111.17	109.47	110.73	110.6	111.59	112.01	111.13	112.71	111.16	109.68	111.63	111.44	110.92	112.66	111.5	111.22	112.07	111.95	110.99	109.93	111.6	111.39	111.13	112.08	109.58	111.66	111.24	111.25	112.51	111.3	111.58
112.82	113.55	114.2	114.41	113.11	114.77	111.95	112.12	113.23	113.19	113.01	113.87	112.08	113.46	111.6	113.34	111.73	113.41	111.94	111.55	113.52	112.88	112.61	112.75	113.68	112.02	114.2	113.85	112.11	112.82	114.4	112.33	111.78	112.85	114.08	113.1	111.27	113.39	112.94	113.44	112.83	112.81	111.83	111.68	112.11	113.92	113.27	112.89	111.04	114.43
106.38	105.62	105.84	105.67	105.73	105.44	104.64	105.27	105.51	105.49	105.07	106.41	107.2	104.84	103.71	104.85	106.17	104.96	105.51	105.01	105.73	108.75	104.53	106.37	107.86	105.67	105.88	106.47	106.42	104.97	104.19	106.88	106.26	104.65	105.44	105.39	105.67	106.27	104.91	105.47	106.93	105.43	104.91	106.05	104.79	106.15	105.19	107.23	104.84	104.28
100.73	100.72	99.38	99.941	99.723	100.12	101.18	99.131	100.58	100.81	99.752	100.18	101.12	101.4	99.282	99.438	100.56	100.53	101.06	101.02	99.986	101.07	100.15	100.49	98.699	101.12	101.03	100.46	100.67	100.04	98.886	102.04	100.63	99.722	99.921	100.79	100.97	100.6	99.974	99.497	100.13	100.09	100.07	100.38	98.637	101.31	99.34	99.536	100.21	99.566
110.83	112.82	112.98	111.84	112.04	112.72	111.2	112	111.42	111.66	109.8	112.48	111.27	112.27	111.55	112.28	111.51	111.35	111.06	110.94	112.38	110.61	111.23	112.63	112.51	112.3	112.24	111.74	110.68	111.91	112.75	112.87	111.92	111.84	112.11	111.01	112.28	111.91	112.63	112.29	111.55	111.78	111.81	110.98	113.94	112.08	111.66	110.14	111.29	111.02
110.81	110.88	112.08	111.36	110.16	112.1	112.32	112.11	111.78	112.12	111.79	110.95	109.69	110.21	111.65	110.98	109.6	110.72	111.95	112.65	111.28	109.58	110.62	112.1	111.48	111.31	111.51	112.81	111.19	113.16	109.78	113.21	111.56	111.78	110.95	110.02	111.39	110.76	111.07	110.93	110.94	109.64	112.86	111.68	110.68	111.67	111.85	111.15	112.84	111.55
106.92	107.18	106.53	106.28	106.96	105.53	106.04	105.96	105.11	106.72	104.98	106.58	106.12	107.06	105.46	104.32	105.55	105.79	108.07	106.26	106.37	107.35	104.89	105	106.45	106.28	106.42	107.44	106.42	107.29	106.3	106.44	106.52	107.22	105.65	105.5	107.77	104.9	106.15	106.47	106.96	105.73	106.6	106.2	105.95	105.53	105.52	107.28	105.92	107.29
110.74	111.16	110.66	110.05	109.65	110.43	109.31	110.28	110.67	110.65	110.61	112.17	109.35	110.35	111.13	111.04	111.53	111.66	111.98	109.38	113.34	111.59	109.26	110.81	109.25	109.07	111.53	110.05	109.74	111.32	110.45	110.31	108.58	112.85	110.08	110.78	108.95	109.69	110.86	108.97	110.69	111.01	110.78	109.19	111.58	109.29	110.69	111.57	111.8	110.73
111.35	111.81	112.34	111.64	111.26	111.12	111.86	110.71	111.24	110.09	111.79	111.65	111.67	110.91	110.77	112.04	110.68	110.48	111.07	112.02	109.98	110.7	112.21	109.6	109.83	112.13	111.4	110.5	110.98	111.29	111.55	110.09	110.71	109.64	112.4	111.11	111.2	110.96	111.28	110.61	111.74	109.96	111.12	111.76	110.74	112.4	111.59	110.05	112.07	110.79
106.6	105.1	106.67	104.85	105.78	106.79	105.93	106.23	107.06	105.72	105.96	106.15	106.4	104.86	106.87	106.21	105.09	107.18	104.95	106.86	104.48	106.46	105.72	107.84	105.65	106.54	107.71	106.1	107.56	106.79	105.86	106.94	106.7	106.92	107.25	107.64	106.81	107.15	104.44	105.73	106.75	106.25	107.44	106.75	105.37	105.25	104.41	105.88	107.33	107.23
105.15	105.86	104.89	106.52	104.48	103.82	105.92	105.25	104.59	107.75	105.34	106.24	105.71	105.5	106.48	105.82	103.39	105.03	104.61	104.59	106	104.51	105.04	104.6	105.74	104.71	106.1	105.55	105.25	105.18	104.31	103.77	104.38	104.52	103.22	105.18	106.95	105.08	105.66	105.51	105.94	106.57	103.84	106.1	106.25	105.72	106.61	105.22	105.37	105.66
119.83	119	118.64	117.38	117	117.33	118.36	116.6	117.24	117.4	117.51	117.29	119.26	117.41	117.52	117.33	117.86	116.85	116.73	118.16	115.88	118.01	116.97	117.84	116.77	117.69	117.94	117.25	118.43	116.52	116.94	119.37	117.2	118.37	116.38	117.43	118	116.27	117.91	117.89	118.27	116.2	117.34	116.23	117.8	117.9	118.18	118.25	118.04	118.43
106.73	105.3	105.9	105.3	103.87	105.66	104.14	106.73	104.44	106.61	105.26	104.93	106.42	104.98	105.09	105.6	107.05	104.98	105.27	104.4	104.23	105.44	105.81	105.97	107.36	104.15	105.89	105.58	106.53	104.79	107.53	106.27	106.96	104.9	105.65	104.89	103.84	104.48	105.59	106.36	103.9	105.76	105.61	105.91	106.04	105.8	105.32	105.51	105.65	105.79
106.56	104.47	105.33	106.23	106.15	104.81	105.65	106.48	105.37	104.15	105.22	106.04	106.07	106.97	105.98	106.59	104.61	105.51	105.52	107.4	105.81	107.12	107.23	106.13	104.73	106.1	105.49	106.48	105.79	104.89	104.86	104.51	105.72	107.69	106.36	104.26	105.48	106.14	107.27	106.68	105.02	104.86	106.21	105.71	105.62	105.91	104.59	106.5	103.97	105.77
101.02	100.03	101.25	100.38	98.242	98.522	100.4	100.53	99.187	100.43	100.63	101.65	100.63	99.097	100.24	101.95	99.096	102.62	100.72	100.03	99.337	99.733	98.834	102.1	100.31	100.29	100	99.749	100.61	100.63	99.21	101.19	100.25	101.11	100.53	102.02	100.78	98.797	101.06	100.16	99.071	100.38	101.49	99.766	100.81	100.97	99.468	100.72	99.304	100.92
100.31	101.14	100.98	99.86	101.71	100.93	100.76	100.88	99.409	101.12	99.886	100.29	99.966	102.11	100.19	100.83	98.796	101.1	100.93	98.803	100.44	100.48	100.28	102.6	99.489	101.97	97.938	100.23	100.71	100.34	101.36	99.569	101.67	101	101.75	100.05	99.333	102.58	100.78	100.5	99.893	101.02	100.43	101.84	100.52	100.39	99.935	99.86	98.259	101.69
107.95	107.78	106.84	105.75	105.34	104.72	107.21	106.1	106.84	107.08	105.67	104.86	107.92	106.44	105.81	106.3	104.49	105.81	105.12	106.85	107.23	106.33	106.11	104.5	106.08	106.63	107.55	106.28	107	107.75	108.88	104.56	106.14	106.09	107.44	104.94	105.86	107.91	106.37	106.04	106.15	106.78	107.5	106.05	106.48	105.37	105.54	106.97	106.76	106.95
111.38	109.5	110.83	110.58	109.99	110.27	111.41	111.04	109.13	110.27	110.61	111.02	109.57	111.31	110.33	110.5	110.92	109.68	110.87	112.04	110.22	109.78	109.53	111.08	110.05	109.98	109.68	108.89	110.45	111.79	111.17	108.18	109.97	111.2	111.45	110.99	109.48	110.35	109.96	110.4	111.3	110.7	110.62	110.08	109.92	110.26	109.48	109.27	109.73	110.9
106.85	106.83	105.17	104.97	106.74	106.54	105.62	104.73	105.83	106.45	105.79	106.45	105.48	106.76	107.96	105.97	106.08	106.24	105.31	104.37	105.34	104.76	106.36	106.8	105.6	106.3	105.78	105.86	107.4	105.39	106.21	106.65	106.06	106.42	106.24	104.38	106.38	106.79	105.57	106.54	105.39	105.72	106.04	105.65	109.37	106.97	106.34	106.83	106.29	105.44
106.68	106.69	105.16	104.53	106.3	104.75	104.58	106.7	105.97	105.25	105.75	106.69	108.25	105.76	106	106.48	105.64	106.15	104.81	106.08	106.57	106.89	106.74	106.75	106.31	105.92	106.52	106.01	105.26	104.78	104.8	105.39	105.48	105.36	106.52	108.04	106.28	105.74	106.93	107.37	106.35	105.94	106.73	105.67	105.39	104.63	107	107.18	105.53	104.15
105.88	105.45	106.29	107.46	106.75	106.95	106.58	105.78	106.45	106.42	104.74	105.62	105.76	106.47	107.81	105.9	107.86	107.37	106.47	106.59	105.38	106.18	105.9	106.96	106.34	107.36	107.14	105.32	107.73	106.23	106.64	105.41	105.31	106.42	107.07	106.19	105.27	105.59	107.24	107.26	106.09	106.91	107.31	104.78	106.65	105.9	106.51	105.85	105.81	106.63
98.164	99.863	99.158	100.67	98.893	99.074	99.117	100.91	101.17	99.534	100.63	100.76	100.33	99.422	100.19	99.651	100.24	99.767	100.12	99.93	100.37	100.64	100.31	99.66	100.73	100.17	101.09	99.23	100.52	99.959	101.58	99.684	100.11	100.04	101.02	101.46	100.7	100.59	100.44	100.94	100.66	100.52	99.618	99.388	101.01	98.942	97.873	100.46	99.362	98.863
106.11	107.5	105.97	107.33	106.07	106.9	106.82	106.41	107.49	106.47	106.64	107.96	107.61	106.41	106.65	107.07	106.73	106.87	106.43	105.55	106.23	106.04	105.9	106.65	108.19	106.94	109.36	105.13	107.33	105.86	105.92	105.66	107.8	105.85	106.37	107.59	106.24	106.86	106.22	107.65	106.98	105.83	105.65	106.57	106.47	108.18	106.15	106.37	108.46	106.92
104.88	105.64	106.77	105.07	107.42	105.5	106.63	105.57	106.2	107.79	105.54	105.51	105.67	105.97	105.2	105.18	105.01	105.14	105.81	104.25	105.12	106.59	107.32	106.58	106.94	105.13	107.16	105.74	105.67	105.8	106.19	105.84	106.75	106.43	105.33	107.02	107.06	106.62	106.21	106.23	105.46	104.21	105.12	106.37	105	106.69	107.2	106.21	105.62	105.97
107.82	104.24	105.46	105.3	106.05	105.28	105.05	105.64	104.83	106.71	106.43	105.64	105.55	105.96	104.09	104.48	104.24	107.87	107.19	106.22	106.19	105.24	106.49	105.1	105.42	104.7	105.79	105.71	104.64	106.38	105.94	105.71	106.32	104.84	105.75	105.67	105.62	104.21	106.05	104.75	104.88	105.32	105.98	105.57	104.68	106.5	105.71	106.2	105.98	105.22
104.94	106.64	105.54	105.11	106.78	105.57	106.15	106.87	103.04	104.88	104.89	106.33	105.81	105.44	105.27	108.02	106.2	105.84	107.35	106.8	104.91	106.19	105.83	105.44	105.14	106.78	105.51	107.06	104.68	105.15	105.55	104.55	105.2	104.16	106.52	105.88	105.12	105.46	105.97	106.94	105.47	103.6	104.95	105.46	105.19	104.84	105.41	105.64	104.48	105.2
111.85	111.05	110.96	110.4	110.87	111.6	111.89	111	110.94	110.75	110.57	110.93	112.2	109.44	113.22	110.87	110.98	111.19	111.27	112.62	112.22	111.32	112.05	112.75	111.19	111.53	109.93	110.52	111.65	111.67	110.49	110.63	110.96	110.36	110.03	110.73	109.99	110.44	112.81	110.65	109.2	112.17	112.08	110.31	111.63	111.39	111.28	113.65	110.5	110.35
109.01	109.85	109.9	109.46	106.96	109.48	110.88	108.22	108.04	110.42	110.28	109.07	109.21	108.68	109.5	109.98	109.67	107.78	109.29	109.52	110.32	109.49	109.19	109.74	109.98	108.99	110.07	109.2	107.95	109.02	109.01	110.63	110.24	108.76	108.99	110.07	109.34	109.61	110.41	108.84	109.56	108.11	109.51	110.52	110.15	110	109.19	110.28	108.41	110.48
105.89	105.93	106.06	108.23	106.81	106.43	105.96	106.37	105.7	107.35	107.52	107.92	106.35	105.82	106.52	107.2	107.14	106.09	106.58	106.78	107.57	106.98	107.33	107.85	108.54	106.32	109.09	107.68	106.6	107.84	108.27	105.66	107.91	107.76	106.6	106.18	106.84	107.73	106.33	106.65	107.71	105.88	106.91	106.33	106.85	108.31	105.85	105.88	106.47	107.43
113.37	113.08	112.47	113.11	110.18	112.28	111.7	110.88	112.45	111.71	111.11	112.35	111.65	111.08	111.21	112.66	112.59	112.72	115.04	111.68	112.09	109.97	112.12	110.8	111.95	112.88	111.98	113.44	113.11	113.75	113.63	113.74	112.25	112.46	112.4	109.05	111.01	111.46	113.24	111.64	112.8	112.15	112.29	112.35	110.06	111.16	112.41	113.05	110.91	112.67
105.3	102.84	103.18	104.93	104.48	102.14	105.55	104.08	104.4	106.42	104.46	105.66	103.89	104.37	105.18	105.13	103.1	103.15	102.91	104.78	104.21	106.52	105.06	103.72	103.47	104.41	104.15	104.16	103.83	104.88	103.7	103.61	104.02	104.52	103.98	105.49	105.5	103.78	104.89	104.45	104.85	104.29	103.14	103.52	104.08	102.51	106.46	104.79	103.96	104.77
105.66	105.14	105.56	105.25	105.46	106.55	105.9	106.84	105.37	104.87	105.31	104.46	104.93	104.89	105.89	105.17	104.97	105.01	105.23	104.96	104.37	106.42	105.34	106.31	106.19	105.19	104.43	103.05	105.45	104.57	104.86	105.02	105.81	104.98	106.28	105.69	105.3	104.56	104.18	106.04	106.26	106.99	105.66	105.59	105.56	105.58	106.49	106.02	105.79	105.34
104.86	106.61	104.04	104.47	104.06	104.59	105.3	107.06	105.57	105.1	106.25	105.45	104.6	106	106.08	105.9	106.38	105.35	105.23	106.63	104.58	105.3	105.8	107.35	105.84	106.03	105.32	105.3	105.69	106.79	104.69	105.46	106.63	105.72	106.83	106.7	104.97	105.53	106.59	106.37	105.07	105.68	105.79	105.21	104.57	104.64	105.74	105.58	105.62	105.63
106.39	105.41	107.93	103.79	103.34	105.19	104.84	104.77	106.31	106.6	105.94	106.6	105.14	105.82	105.34	106.93	105.99	107.04	106.92	105.34	106.28	105.21	105.81	104.73	107.2	105.7	107.49	106.85	104.33	106.49	105.27	104.9	106.12	104.64	106.16	105.99	105.43	105.75	106.12	107.57	106.51	105.65	105.32	105.47	105.14	106.4	106.6	106.5	105.01	104.95
105.79	106.54	106	103.32	105.79	106.76	105.33	106.41	107.5	107.31	106.41	107.04	105.73	105.43	105.74	104.14	108.31	105.88	106.93	105.09	107.13	105.19	106.02	106.37	105.49	105.6	104.82	105.85	107.66	104.86	105.72	104.7	106.79	106.37	105.96	107.26	106.35	107.25	106.83	105.31	106.5	105.38	104.86	105.02	105.53	103.24	106.74	104.07	106.01	105.01
100.03	100.44	101.45	99.394	100.31	98.441	100.23	99.9	99.921	99.428	99.155	100.42	99.531	100.92	99.489	98.683	98.559	99.454	100.29	98.795	101.2	100.02	100.07	100.2	100.44	98.975	99.454	98.959	99.644	100.78	99.26	99.134	98.969	99.089	99.719	100.16	98.79	99.972	99.569	98.75	100.47	98.888	101.59	98.341	100.37	97.931	98.388	99.775	99.825	99.276
104.88	106.08	105.25	102.46	104.37	104.93	104.4	104.96	104.31	104.78	105.5	104.67	104.2	105.11	106.07	105.33	104.01	104.73	104	103.91	104.46	105.26	104.04	104.68	104.49	103.68	103.88	106.38	105.17	106.55	104.95	105.17	104.05	105.94	104.1	105.56	103.67	104.84	105.72	103.77	106.34	105.67	104.07	104.97	105.1	103.71	105	104.07	105.82	104.13
104.94	106.69	106.31	105.76	104.76	103.5	105.33	107.01	105.91	104.63	104.87	105.48	104.38	104.82	106.35	105.66	106.31	105.72	106.75	105.71	104.79	104.39	105.43	106.63	105.5	105.21	105.53	106.45	105.56	105.78	104.4	105.55	105.15	105.36	106.32	106.33	105.98	105.69	105.69	106.1	104.47	106	106.62	105.59	103.37	104.36	106.35	105.59	105.23	104.29
110.54	112.32	111.5	111.31	109.5	113.11	111.96	110.46	109.91	112.45	110.34	110.75	110.83	110.63	112.37	112.46	110.96	111.4	112.32	110.32	111.77	110.1	110.31	112.16	111.26	111.11	111.79	111.21	111.74	111.29	111.48	109.49	110.23	112.67	111.86	111.88	111.27	112.17	110.73	109.89	111.09	111.66	110.83	111.89	111.84	109.85	111.62	113.13	111.39	111.16
113.14	111.46	110.22	110.53	109.84	109.44	110.3	110.31	110.11	110.07	110.06	111.1	110.59	111.06	110.5	111.21	108.81	112.31	109.81	111.92	110.94	109.91	109.59	109.89	110.85	110.03	111.5	111.52	111.35	111.12	111.33	110.26	110.62	112.23	109.61	110	110.33	109.29	110.29	112	111.03	109.49	109.61	113.1	109.87	111.68	109.8	110.84	110.85	110.17
110.91	111.69	111.29	111.59	111.03	110.47	111.1	110.47	112.42	112.73	111.19	111.92	110.91	111.22	111.05	111	111.47	112.04	110.38	110.84	112.21	111.02	110.46	110.6	111.42	112.07	111.82	111.56	109.22	110.8	110.51	110.14	112.11	111.81	111.91	110.76	111.8	111.96	111.4	111.38	110.48	111.86	111	110.96	113.63	111.97	111.5	110.27	111.79	111.55
103.34	106.23	105.58	104.52	105.31	105.94	105.22	105.45	104.74	105.85	103.84	105.04	105.33	106.52	105.06	106.07	106.51	106.58	105.54	106.03	106.12	105.96	104.29	105.06	105.49	105.94	104.92	106.14	107.54	106.3	105.99	106.47	105.39	106.96	106.41	106.06	105.59	104.59	107.46	105.25	104.68	105.17	105.64	106.08	104.52	105.27	104.81	105.02	104.63	104.83
101.78	100.11	102.16	100.55	100.82	100.69	100.7	100.16	100.74	100.68	99.728	101.07	101.15	100.6	99.469	100.79	101.84	100.94	100.3	100.55	100.27	100.46	102.02	98.947	100.64	100.55	101.45	99.95	101.53	101.65	101.48	99.974	100.56	100.08	98.885	99.448	101.67	99.979	100.46	100.18	100.57	100.28	99.908	101.64	101.56	101	101.15	99.703	100.57	101.1
100.93	101.09	100.38	102.09	101.89	100.58	102.21	100.47	100.66	100.89	101.96	100.23	99.906	101.08	100.23	99.751	99.903	101.67	99.798	100.62	99.735	98.963	99.947	101.72	102.06	100.5	97.687	99.663	100.73	101.43	99.371	99.938	100.99	99.745	100.51	101.03	100.07	100.83	100.06	100.51	100.72	99.384	101.18	100.41	100.28	100.13	99.997	100.81	100.65	99.096
104.76	104.62	105	105.83	104.6	104.07	106.66	105.64	106.85	104.9	104.69	104.87	106.41	105.95	104.66	105.19	106.56	106.6	105.21	104.86	105.9	106.4	107.3	103.11	105.48	105.19	105.86	107.64	105.29	104.87	106.21	103.48	105.25	104.2	106.44	108.11	106.21	103.92	105.94	106.02	104.9	105.8	105.03	105.67	105.05	105.97	106.12	104.94	105.78	105.56
101.12	101.4	101.33	100.69	99.223	100.8	102.41	101.12	101.79	99.957	100.19	101.17	101.29	99.755	101.23	100.68	100.13	101.09	101.84	100.37	102.13	99.462	99.886	102.29	101.39	100.63	102.89	102.86	101.95	99.362	100.42	100.92	100.09	98.916	100.76	100.29	101.39	101.69	99.711	100.95	99.449	101.4	100	100.74	99.491	100.19	101.02	101.75	101.4	101.6
111.72	112.31	111.73	111.37	112.3	112.11	111.52	111.33	111.62	111.9	110.67	111.31	111.56	111.67	110.68	111.66	112.66	113	111.35	111.92	112.14	112.15	111.16	111.48	112.58	110.58	111.77	113.69	110.97	112.94	111.92	112.13	113.96	111.54	112.49	113.47	111.79	110.66	112.92	112.11	112.05	110.79	112.68	112.23	111.13	112.85	112.5	111.77	113.52	112.72
109.36	109.06	109.66	109.47	110.69	111.12	109.58	109.02	110.62	111.56	110.98	109.1	110.27	110.75	109.51	110.25	109.75	110.57	107.84	110.31	111.19	110.05	108.74	110.05	110.82	112.76	109.35	109.52	108.86	110.9	109.93	110.57	110.46	110.13	110.17	108.08	109.87	109.39	112.4	109.85	110.48	108.71	111.72	110.97	110.15	109.99	110.33	109.88	111.53	109.18
105.9	107.41	107.02	106.03	105.8	105.35	105.42	107.12	106.19	103.68	105.64	106.84	104.97	104.84	105.92	105.51	104.85	105.73	104.97	105.01	106.28	107.34	105.88	105.13	106.67	106.18	108.96	105.06	107.75	105.22	105.28	105.33	106.1	104.02	106.14	105.75	105.98	107.71	105.36	105.7	106.03	105.54	106.16	105.14	106.93	105.13	105.71	106.13	105.29	103.44
100.38	98.751	99.482	99.297	99.327	99.372	97.984	99.702	101.28	99.303	100.48	99.331	100.21	98.573	99.948	99.531	99.179	97.366	100.3	99.901	99.009	99.956	99.694	99.783	100.7	98.469	99.3	99.34	99.75	97.713	100.33	99.191	100.17	101.56	99.27	100.33	100.77	99.719	101.2	99.237	98.744	101.2	99.39	101.54	100.35	99.771	100.54	100.08	100.04	100.14
99.594	99.434	99.891	99.232	98.804	100.18	100.61	101.56	99.648	101.4	99.076	100.73	101.6	99.704	99.961	99.579	101.08	99.763	100.39	100.6	101.99	98.97	100.42	99.867	99.539	100.61	99.66	100.79	100.74	100.08	99.736	99.709	98.378	100.76	100.62	99.822	100.45	99.618	100.49	100.08	98.44	101.11	99.915	100.71	99.692	100.51	101.72	100.16	101.47	101.27
101.21	101.02	99.868	100.33	100.4	98.591	101.67	101.21	101.59	100.82	100.04	99.758	100.72	98.998	102.03	100.75	99.456	99.109	101.12	101.12	101.53	99.809	100.07	100.41	99.81	99.36	100.58	101.02	100.52	100.52	100.2	100.61	101.18	99.675	101.35	99.619	99.952	99.396	99.403	99.64	100.9	101.82	99.882	100.35	99.502	101.19	99.257	99.381	99.029	100.72
109.57	110.56	109.41	109.71	109.25	109.76	110.07	110.57	110.53	111.29	111.38	110.52	109.3	110.01	110.28	109.43	110.78	110.45	110.18	110.02	110.9	109.47	109.76	110.93	110.5	110.75	110.12	108.71	109.26	109.14	110.43	109.7	110.74	110.84	111.58	109.52	110.28	110.21	109.64	110.41	108.85	110.4	110.24	108.59	111.45	109.49	109.16	109.51	110.84	108.83
103.07	104.77	102.35	104.22	103.64	104.53	105.28	104.1	104.47	103.47	106.16	102.7	105.13	104.24	103.37	103.55	104.43	105.68	104.07	104.46	104.77	106.09	105.63	105.74	104.45	104.44	105.07	105.56	103.08	102.37	102.88	104.63	105.49	105.25	103.51	103.13	105.14	103.13	104.01	105.7	105.61	103.91	105.27	103.7	105.08	105.61	101.79	104.09	104.76	105.73
104.13	105.71	104.98	105.36	104.81	104.89	106.64	104.99	105.74	104.27	104.82	106.45	105.89	105.4	104.83	105.05	105.14	105.15	106	105.93	106.79	105.93	105.13	107.78	106.78	105.43	106.13	106.15	104.59	105.79	105.39	106.74	107.46	105.21	104.3	106.28	105.58	106.67	104.71	105.38	105.87	104.73	106	106.59	104.49	104.64	105.86	106.15	107.04	105.23
113.98	112.41	111.76	113.53	113.13	112.29	112.51	112.28	111.72	112.31	112.71	111.88	113.54	112.37	110.34	110.53	111.66	112.36	113.89	111.94	111.78	112.1	111.47	111.34	111.8	112.84	112.58	110.74	111.96	112.16	111.71	113.14	112.48	111.38	111.76	111.45	111.67	111.62	112.98	112.36	114.53	110.75	111.68	110.07	112.69	112.12	111.07	111.73	111.91	111.5
104.81	103.97	104.71	105.23	104.2	104.97	105.85	104.71	104.01	103.38	106.11	104.67	104.24	105.82	105.71	103.07	105.67	104.89	105.26	104.45	104.89	104.53	105.45	104.03	105.17	104.26	104.31	106.86	104.83	103.99	104.74	105.37	102.87	104.28	104.74	104.66	104.69	104.4	105.45	104.38	103.87	104.13	104.73	104.74	105.01	104.74	105.76	105	103.47	104.52
105.65	106.72	107.06	107.07	106.08	105.47	106.11	105.38	106.88	105.57	106.07	105.25	106.07	106.68	107.88	106.93	104.46	107.45	106.17	107.48	106.92	104.89	106.03	104.92	106.61	104.99	105.91	107.28	105.48	105.04	105.76	107.22	107.36	106.88	107.42	107.39	106.21	108.66	106.49	106.79	106.58	106.65	105.65	107.78	105.47	105.77	105.72	107.28	106.91	106.19
106.06	104.9	106.01	105.97	103.93	105.42	105.72	105.62	105.16	105.01	104.81	105.04	106.79	105.3	105.86	106.18	104.76	106.51	105.96	105.56	104.19	105.73	105.96	105.65	106.09	104.9	105.13	105.18	106.06	105.92	105.78	105.95	104.66	105.79	106.44	106.34	105.9	105.32	106.09	106.45	106.57	105.54	106.48	106.43	106.84	104.93	106.42	104.91	105.21	106.27
107.57	105.09	104.41	106.88	108	106.66	106.44	104.49	105.52	104.55	104.55	105.05	105.61	106.14	106.56	106.85	105.54	105.21	104.03	106.1	105.85	104.96	105.28	105.13	105.49	105.35	106.09	105.41	105.44	106.51	104.49	107.2	106.42	106.07	104.93	105.82	106.87	106.4	105.07	106.24	105.36	105.81	105.81	104.96	105.35	105.86	105.48	106.31	106.66	105.98
112.06	110.89	111.28	112.2	112.68	112.15	111.84	110.37	113.3	112.76	111.71	111.8	111.56	112.19	109.71	113.19	111.99	111.4	112.44	110.89	111.81	112.75	111.52	111.67	111.14	111.78	110.95	111.5	111.63	112.85	111.18	111.42	112.58	112.23	112.06	110.6	112.05	114.26	111.61	111.76	111.16	110.49	111.03	110.57	110.71	111.77	112.22	111.89	112.34	111.42
106.09	104.59	105.93	104.78	104.34	104.68	104.92	105.24	105.65	107.06	105.45	105.99	105.73	104.62	104.89	106.88	105.65	104.85	104.95	105.8	106.66	106.89	106.03	105.71	105.62	105.42	106.3	107.18	106.22	105.4	104.87	105.67	106.8	106.08	105.11	106.03	108.08	102.78	105.87	106.09	105.85	106.26	105.67	106.43	105.13	106.13	104.93	106.17	105.34	105.39
106.17	106.22	103.61	105.43	105.97	105.45	104.69	106.75	106.05	104.14	105.31	103.98	105.51	105.51	106.66	106.2	104.89	104.34	105.39	105.28	103.64	104.84	103.52	105.06	106.99	106.2	104.77	104.23	104.54	103.49	107.08	105.42	104.94	104.5	105.46	105.85	104.64	105.1	104.37	104.77	104.9	104.55	103.05	105.79	104.02	104.87	106.64	104.37	105.56	104.21
106.4	106.53	105.52	104.18	104.77	108.06	105.16	104.26	105.82	105.52	106.37	104.64	105.68	105.21	105.02	105.87	105.81	106.41	105.63	105.17	105.06	105.2	104.44	105.52	105.84	105.41	105.63	106.22	104.74	106.84	106.4	105.07	104.73	105.72	106.85	105.9	104.93	106.35	105.54	106.42	104.61	105.87	105.86	104.85	103.65	105.77	106.32	106.28	103.61	106.6
103.63	104.55	104.25	104.4	105.5	105.69	104.49	105.44	104.89	104.35	103.76	104.05	102.85	105.39	104.18	103.58	103.69	104	104.63	105.46	103.88	105.15	104.49	104.24	105.6	103.6	103.82	103.96	105.53	103.35	104.52	102	103.43	104.77	105.02	104.1	104.84	104.52	105.21	102.78	105.11	106.14	105.54	105.1	104.66	105.01	104.79	104.86	104.09	103.86
99.507	99.711	98.823	99.496	98.68	99.887	100.43	100.11	100.71	99.47	96.911	99.052	98.796	99.992	101.24	100.58	101.21	100.74	99.81	98.464	98.875	99.491	101.97	100.31	99.736	98.662	99.35	97.617	101.27	99.639	99.41	99.876	99.925	99.799	100.11	100.87	98.039	99.22	99.394	99.804	99.733	99.61	101.21	99.775	101.59	100.99	99.574	99.642	99.22	99.486
111.12	112.56	114.07	111.76	111.83	111.66	112.42	112.07	112.69	112.25	112.33	111.77	110.59	112.32	113.04	111.43	112.53	114.15	109.52	110.99	112.03	111.32	112.03	112.8	111.47	111.31	110.36	111.88	112.04	111.51	113.26	113.25	112.62	112.5	109.89	110.57	112.73	112.36	109.98	113	113.44	111.36	112.36	111.72	112.26	110.53	113.92	111.9	111.9	110.93
109.22	109.89	110.41	109.17	109.31	110.13	109.68	109.88	110.62	109.18	109.76	110.68	110.25	108.77	109.82	108.87	109.65	110.5	109.62	109.34	109.88	108.85	109.48	109.19	109.94	109.96	109.74	110.33	108.84	109.51	110.01	109.9	109.08	109.71	109.87	110.77	109.51	109.67	109.2	109.2	109.62	110.54	110.9	110.07	109.65	109.86	110.9	109.55	109.73	109.07
98.672	100.53	101.16	100.13	99.842	100.96	99.13	100.86	99.488	100.1	98.187	99.335	99.75	99.455	100.41	99.491	99.103	101.16	101.07	99.049	98.745	101.15	98.907	98.778	99.659	99.522	99.015	101.41	99.96	100.66	101.11	99.779	100.36	99.86	99.177	98.015	99.293	100.39	98.518	101.52	99.162	98.018	100.42	100.44	99.959	99.875	99.57	98.69	100.37	100.18
105.07	106.03	105.64	102.83	105.46	106.13	105.87	104.63	105.09	104.19	105.85	104.49	106.08	106.28	105.87	105.8	104.78	104.78	106	105.16	105.43	106.22	106.38	104.33	104.19	105.92	106.06	106.91	105.94	106.91	105.08	105.57	106.37	104.41	104.55	106.25	104.49	104.67	105.74	105.93	103.78	106.18	104.92	105.6	105.62	106.15	105.21	105.26	105.58	105.72
113.4	112.5	112.58	112.12	113.39	113.1	112.86	111.45	112.34	112.93	112.26	112.18	111.47	112.18	113.16	112.78	110.42	111.98	112.98	112.4	113.76	111.14	111.96	113.52	112.5	112.37	113.64	113.83	113.4	112.62	112.84	111.86	113.79	113.15	112.74	114.09	113.03	111.79	114.41	113.93	113.54	113.13	111.64	112.5	111.93	112.91	113.6	112.91	111.48	111.73
101.08	99.382	101.89	100.47	101.06	102.44	99.696	100.55	101.5	98.992	102.11	101.55	101.22	99.809	99.479	101.17	99.389	99.914	99.593	99.087	101.71	99.52	100.27	99.903	100.16	102.05	100.07	100.97	100.4	99.764	99.343	101.07	100.63	101.54	99.694	101.31	99.963	101.42	101.76	100.23	100.56	100.88	101.78	100.79	100.6	101.65	100.69	99.461	100.79	101.19
106.07	104.13	104.61	104.97	107.47	106.98	104.5	103.46	104.11	105.49	104.51	105.2	105.63	104.66	104.75	105.77	103.91	104.25	104.56	104.63	105.89	105.63	104.97	103.96	105.56	103.78	104.39	105.51	103.76	104.67	103.5	107.87	104.17	104.21	105.3	103.89	105.99	104.86	103.95	104.63	106.46	104.61	104.78	105.02	104.57	105.5	105.04	104.95	106.88	104.95
100.3	99.394	99.831	99.336	100.55	101.58	99.425	102.65	100.27	100.13	99.263	100.84	100.36	99.636	101.48	101.89	99.891	100.68	99.092	102.78	101.38	101.19	101.86	100	100.49	99.984	99.986	100.18	101.1	99.582	99.924	99.3	99.878	100.27	100.77	100.5	99.602	99.222	101.39	100.93	100.97	100.54	99.88	99.032	102.16	99.672	100.12	99.737	100.61	101.18
106.05	107.08	106.47	106.86	108.71	107.2	106.68	106.07	107.54	107.33	106.97	106.04	106.62	108.41	106.63	106.7	107.16	106.91	106.38	107.56	105.4	106.41	107.36	106.21	107.65	106.57	106.53	105.85	106.65	107.38	107.56	105.69	106.63	105.87	106.31	107.68	106.6	105.98	105.48	106.81	107.14	105.26	105.91	106.07	107.58	106.47	106.18	106.9	105.57	107.69
98.318	100.61	100.32	97.71	98.263	101.79	101.62	98.714	99.891	100.42	99.784	99.523	98.592	99.05	101.17	99.617	101.01	99.871	99.32	100.4	101.02	99.389	98.716	99.653	100.17	99.761	102.12	99.568	99.473	98.308	98.684	100.31	98.828	100.59	98.715	101.11	99.228	101.3	97.982	99.252	99.599	101.13	100.44	100.18	100.91	100.42	98.836	101.12	100.69	99.271
110.9	109.79	111.07	111.36	111.97	110.48	107.86	109.48	110.93	110.62	111.93	108.68	111.08	111.96	109.81	109.5	109.91	109.49	110.68	111.68	111.56	110.31	111.04	109.68	110.08	110.27	110.62	111.03	110.28	111.43	110.99	110.13	111.84	108.84	110.59	110.88	111.09	111.69	111.18	110.83	110.54	111.58	110.17	110.03	110.44	109.7	110.09	110.93	109.6	112.02
106.92	106.64	106.38	106.37	105.27	105.48	104.74	105.99	105.14	105.53	106.5	104.12	105.44	105.38	105.35	107.02	105.97	105.08	106.55	106.06	105.61	105.07	105.26	105.41	104.65	105.37	104.88	104.88	105.14	105.03	104.77	105.73	106	106.69	105	104.52	105.1	105	105.84	105.28	104.91	105.75	105.27	105.97	104.23	106.81	105.48	104.89	104.56	105.44
106.18	105.76	105	104.32	105.49	106.64	104.78	104.64	105.4	105.49	105.84	105.75	104.65	103.87	105.12	104.96	106.09	106.1	104.31	104.18	104.47	105.42	106.98	104.53	104.84	105.17	105.97	105.48	105.17	104.16	104.47	105.66	106.27	104.63	104.7	105.81	103.85	104.49	104.56	104.41	105.1	105.28	105.92	106.21	104.39	105.54	104.88	104.82	105.38	104.91
111.65	110.62	110.05	111.06	110.94	111.27	111.05	111.47	114.09	110.42	110.18	110.84	112.05	111.5	110.28	111.5	111.53	110.25	111.77	110.65	110.03	111.84	110.22	109.88	111.6	111.32	110.24	111.96	110.6	110.12	111.51	110.1	111.44	112.15	111.3	110.55	111.05	110.3	110.15	112.12	110.36	111.05	110.3	110.97	112.75	111.31	110.69	110.8	111.01	111.39
110.91	112.43	111.22	110.84	109.64	111.2	109.67	110.78	110.55	108.53	111.88	111.59	110.37	110.54	110.43	110.4	111.08	110.66	110.46	110.86	110.03	110.25	110.37	108.84	111.59	110.1	112.09	112.48	110.17	110.83	110.18	111.42	110.91	108.68	110.62	111.76	112.07	110.38	110.98	110.74	110.74	108.38	110.13	109.12	110.97	111.54	110.1	111.18	111.75	110.38
106.38	106.17	103.78	103.35	105.94	104.45	103.64	104.14	105.28	104.41	104.81	103.78	104.92	105.65	103.71	105.92	105.31	104.46	105.63	103.71	104.23	104.85	104.56	104.13	105.66	104.52	104.15	105.88	104.79	106.21	106.57	104.91	104.93	103.57	104.98	106.19	105.87	103.8	104.97	104.71	104.62	107.59	105.61	105.73	104.94	104.97	104.29	105.3	105.06	106.22
99.561	97.598	100.2	100.04	99.662	100.62	100.78	101.13	98.33	100.68	100.08	97.998	98.469	100.78	99.413	99.035	100.15	99.867	100.4	100.01	101	98.964	100.03	100.36	98.268	99.53	99.52	98.785	100.43	99.213	100.74	100.61	99.906	100.75	100.19	99.72	99.459	100.32	99.962	101.23	101.25	98.539	99.893	100.13	98.952	101.17	98.557	99.619	100.06	100.34
106.4	105.38	105.65	104.77	104.66	106.63	103.7	106.17	105.13	105.68	104.74	105.68	106.85	104.68	107.06	105.45	104.99	106.53	105.77	104.27	106.32	105.69	105.21	106.35	103.76	106.55	105.04	104.04	105.76	106.65	105.13	106.12	105.63	105.01	104.88	107.35	105.06	105.62	105.83	107.73	105.7	106.63	106.01	107.51	106.6	106.61	104.79	105.84	105.01	105.25
104.58	104.44	105.56	106	105.31	104.96	106.13	105.92	105.49	107.03	105.19	103.8	107.23	104.91	104.69	103.89	105.58	106.19	106.36	105.28	105.02	105.54	105.8	105.42	105.72	106.24	105.03	106.03	106.35	105.49	106.58	104.96	105.38	104.29	105.35	105.52	104.42	105.57	105.33	105.57	104.78	106.43	106.34	105.35	106.02	105.24	105.12	105.19	106.18	104.41
110.08	111.52	109.34	110.31	108.33	110.29	110.21	109.83	109.36	109.49	109.09	110.04	109.87	109.18	111.56	109.82	110.1	109.15	108.86	109.98	110.31	109.57	107.82	111.09	109.79	108.93	110.19	109.36	110.93	109.4	108.9	109.8	110.65	110.6	108.26	110.85	110.4	109.4	111.07	109.28	109.15	109.09	110.98	109.48	110.64	111.23	109.2	109.79	109.14	109.55
115.98	115.84	116.33	118.75	116.65	118.34	116.63	117.52	117.53	118.03	117.28	118.81	118.13	115.79	117.48	117	118.58	116.09	118.6	117.74	117.1	116.89	117.5	117.73	116.55	117.54	118.23	116.65	117.89	117.68	117.4	117.73	116.86	116.65	116.36	117.64	116.74	117.94	117.56	118.85	117.92	117.44	117.99	118.62	117.37	118.37	118.78	117.63	118.36	116.69
105.25	104.98	103.62	105.22	105.7	103.44	105.33	103.33	104.43	103.73	103.25	105.16	105.71	103.28	103.92	104.41	104.81	103.87	105.18	103.55	102.14	105.7	103.46	104.8	105	104.93	105.52	104.69	103.23	104.88	104.92	105.07	105.69	104.22	103.84	104.13	103.69	106.07	104.16	103.3	104.66	104.37	104.74	104.97	104.01	105.57	105.59	105.9	104.81	104.51
100.04	99.345	100.29	100.34	99.029	100.15	100.32	99.071	100.71	100.9	100.5	99.439	99.983	98.403	99.998	101.39	100.83	100.69	100.54	99.966	100.45	100.87	100.55	98.876	100.64	99.707	100.42	100.45	99.975	100.35	100.78	99.525	102.17	99.228	100.97	100.38	100.37	99.954	99.357	98.942	100.16	99.515	101.3	100.86	100.45	99.719	99.392	100.37	100.29	100.16
100.16	100.79	100.06	99.238	100.89	101.37	100.44	100.36	98.841	99.295	98.713	99.198	101.51	99.499	100.93	100.13	100.19	99.152	99.417	100.82	101.76	99.916	100.08	101.17	99.287	99.847	99.609	101	100.69	99.895	99.868	100.41	101.08	100	99.293	100.35	100.37	99.795	99.337	100.81	99.342	100.69	101.48	101.32	100.41	101.55	100.76	100.41	100.2	100.4
110.12	109.93	110	111.59	112.6	110.48	110.24	109.99	110.81	110.91	112.08	110.4	110.57	110.17	109.55	111.08	111.15	109.53	109.27	111.14	110.6	110.7	112.27	110.53	111.04	111.41	109.3	109.74	110.44	110.58	109.14	110.78	110.37	112.94	109.62	109.44	110.09	109.03	109.81	111.18	110.81	110.99	110.61	111.64	112.05	111.84	110.54	111.1	112.04	111.36
105.58	106.5	107.66	106.97	107.32	105.82	105.5	106.15	106.61	107.18	107.55	107.15	106.27	105.78	107.41	106.19	106.84	105.2	107.53	107.2	105.81	105.32	106.01	106.24	106.98	106.09	106.88	105.79	106.06	106.1	106.58	107.77	106.91	106.21	104.15	105.84	107.65	106.4	107.87	105.89	104.92	106.43	107.08	107.32	106.48	106.92	105.57	107.23	105.78	106.42
104.58	105.96	104.6	105.68	104.34	106.4	105.69	104.33	105.41	106.68	103.81	106.09	104.36	104.51	105.26	104.39	104.63	106.39	104.55	104.33	105.14	103.98	104.74	105.57	105.47	106.3	103.24	105.92	104.08	105.93	105.36	104.64	104.28	103.64	105.12	106.78	103.37	103.31	105.72	106.29	106.59	105.18	105.73	104.67	107.39	107.3	105.75	106.53	105.34	104.99
116.09	115.95	116.65	116.03	116.55	116.01	115.9	115.89	117.55	117.63	118.52	115.94	115.87	115.36	115.87	116.24	116.66	115.5	116.29	115.75	115.38	116.14	115.4	115.6	116.62	115.95	116.66	116.46	116.23	117.87	116.22	115.9	116.35	114.46	117.78	116.07	113.82	115.73	116.91	115.66	115.26	116.15	115.05	115.39	115.86	115.95	116.45	115.51	115.33	117.18
118.59	117.85	117.19	118.07	118.72	120.13	117.4	118.26	119.33	118.01	117.85	117.07	115.81	118.97	117.12	116.58	119.03	116.25	116.62	119.72	117.11	115.21	118.66	117.19	118.28	117.65	117.9	116.43	117.31	117.29	117.33	118.4	116.89	117.68	117.84	117.34	115.76	116.9	116.63	118.9	117.44	117.27	117.89	116.26	117.11	116.91	117.32	117.79	118.64	116.6
104.08	104.5	103.5	104.2	104.48	104.08	105.04	104.44	104.01	104.36	104.46	104.65	104.36	104.04	105.26	104.47	103.75	103.4	104.77	103.96	103.92	104.32	104.04	104.13	104.12	102.84	103.57	103.96	104.45	103.27	102.98	102.6	103.39	104.7	104.35	105.1	103.12	104.77	104.28	103.89	104.84	104.32	103.17	103.81	105.07	104.85	105.37	102.19	103.59	105.94
104.1	105.27	104.16	103.55	104	103.45	103.68	103.23	103	103.37	103.25	103.18	104.13	104.89	102.94	103.6	105.41	103.39	103.65	105.76	106.18	105.63	104.28	105.1	105.94	104.11	105.21	102.59	104.48	105.19	104.8	104.63	103.52	105.11	104.25	104.16	103.5	105.21	104.49	104.46	103.51	104.01	104.1	104.88	105	104.26	104.41	103.96	104.89	104.53
106.58	105.55	106.6	105.66	105.7	104.5	104.09	106	106.81	105.16	105.08	105.58	105.5	106.11	104.52	106.58	105.74	105	105.09	105.84	105.95	104.77	106.5	106.23	105.76	104.52	104.75	106.15	105.67	104.5	105.1	106.34	105.61	106.13	105.72	106.84	106.2	105.69	104.13	105.26	105.67	105.99	104.8	105.64	105.37	106.51	103.84	106.38	106.23	104.39
99.969	99.586	100.27	99.797	100.32	99.385	98.62	99.104	98.8	100.2	100.11	99.292	100.52	100.32	101.31	98.744	101	101.2	99.633	101.27	98.864	99.886	101.31	100.75	99.864	99.064	99.254	100.35	99.47	100.98	100.18	101.99	100.98	98.44	100.5	99.735	100.02	100.78	99.921	98.276	100.5	100.47	99.898	100.16	99.876	99.602	100.38	100.4	100.02	101.61
105.87	104.93	104.97	105.46	106.18	105.2	106.48	104.94	105.73	104.51	105.94	105.79	105.41	105.79	104.46	105.04	104.8	105.05	102.69	104.33	105.82	104.61	103.68	103.19	105.51	105.08	105.32	106.18	105.56	105.26	104.68	105.4	104.23	106.73	104.94	105.31	104.18	104.99	105.95	104.57	103.83	104.86	105.24	103.69	106.43	105.04	104.91	103.62	104.14	103.95
111.93	111.09	112.55	110.79	110.94	112.32	112.3	110.65	110.79	112.14	110.64	111.55	111.47	111.9	111.56	111.9	111.77	110.09	111.43	110.43	111.05	112.92	112.6	110.81	112.51	110.35	112.51	112.2	113.44	110.85	108.84	111.99	111.93	111.31	109.37	110.45	109.65	112.93	110.81	112.53	110.37	112.32	111.87	110.23	110.89	111.26	112.97	111.54	111.29	111.99
110.61	111.33	111.91	111.4	110.46	110.58	111.39	110.4	110.43	112.2	109.72	111.86	110.84	112.24	113.01	111.24	111.36	110.31	109.47	110.88	109.87	110.84	111.6	112.47	111.46	111.67	112.03	112.19	110.88	110.88	110.98	111.56	111.18	110.42	110.71	112.38	111.27	111.44	110.52	111.22	109.83	112.16	111.21	110.22	111.38	113.27	109.94	109.87	110.24	112.38
105.73	106.38	106.61	105.76	106.78	107.06	106.65	106.65	107.41	105.91	106.22	106.79	107.63	105.96	105.64	106.9	105.72	106.93	106.55	104.97	105.38	107.24	106.16	105.79	106.56	106.09	106.52	107.21	106.06	108.43	107.5	106.88	106.48	106.24	106.29	106.01	107.62	106.44	105.25	105.99	107.64	105.33	106.38	106.57	106.33	105.98	105.82	105.51	105.23	106.63
105.38	104.75	105.47	105.24	105.29	104.73	105.6	104.54	103.57	103.91	105.05	104.45	105.23	103.11	105.18	104.23	105.96	106.51	107.04	105.49	106.21	104.31	105.49	105.14	104.32	105.76	103.65	105.96	105.69	104.78	105.94	105.6	105.42	106.61	105.63	104.02	105.18	106.4	105.49	106.71	104.12	105.09	104.87	105.32	107.01	105.86	105.24	106.43	105.88	104.43
105.02	107.1	107.09	105.99	106.43	107.98	106.09	106.71	107.43	105.92	107.1	107.2	106.18	106.54	106.3	106.36	105.2	106.65	106.4	106.53	105.76	107.52	106.36	106.29	106.45	105.05	105.34	107.23	106.51	107.61	105.91	106.34	105.9	105.59	106.53	105.97	107.1	105.49	106.06	104.79	106.97	106.95	106.63	106.4	108.28	106.25	105.02	105.7	106.67	107.52
107.41	107.29	105.54	106.8	105.7	106.3	105.18	105.9	106.71	106.25	107.82	105.05	106.52	107.06	108.14	106.77	106.53	106.87	105.12	106.22	106.3	106.53	106.01	105	106.5	107.1	105.05	105.38	106.15	105.94	104.98	107.04	106.96	105.4	106.53	105.65	106.51	105.93	106.05	106.21	106.56	106.71	106.71	105.55	106.8	106.42	106.4	106.84	104.81	106.77
104.29	106.5	104.04	105.58	104.98	105.37	102.56	105.76	106.93	103.05	104.41	104.44	104.58	104.53	105.44	106.22	104.25	104.83	105.53	107.37	105.22	104.25	104.96	107.16	104.92	105.84	104.83	104.26	106.71	104.44	104.84	106.01	103.87	104.16	104.91	104.35	104.26	104.83	104.78	104.91	106.23	103.36	103.79	103.85	105.12	104.05	105.21	105.5	105.4	104.41
109.7	110.27	110.55	109.96	108.77	109.33	109.73	110.66	110.98	110.21	110.82	109.98	109.18	111.59	110.09	108.63	109.14	110.85	108.3	109.87	110.19	110.44	110.29	109.58	110.8	109.1	111.13	110.5	108.09	110.49	110.5	109.34	109.92	108.8	110.58	109.18	109.44	109.38	111.78	108.86	110.68	110.05	110.05	108.66	108.36	109.58	110.05	109.39	108.81	108.94
110.75	111.25	110.68	111.95	111.27	108.22	112.04	112.16	112.05	111.56	111.64	110.49	112.91	110.13	112.74	110.33	110.43	113.31	110.25	110.84	112.8	112.35	110.17	111.18	113.01	110.72	110.48	110.21	110.99	109.48	111.05	111.86	110.55	111.09	112.3	111.42	110.2	111	111.52	111.17	111.48	110.91	112.42	111.61	111.56	111.21	111.12	113.24	111.25	111.38
111.47	111.69	111.95	111.68	110.96	108.93	111.37	115.12	112.55	110.79	111.21	112.54	112.38	111.71	110.76	112.24	111.35	112.98	112.11	112.39	111.85	111.65	112.68	111.2	109.49	111.63	113.2	112.87	112.57	112.03	112.53	113.01	111.82	111.71	112.76	111.32	111.28	110.96	113.65	112.32	111.85	111.72	111.12	111.16	112.2	110.2	111.68	111.76	111.77	111.3
104.04	105.17	106.21	106.07	107.45	106.29	105.81	104.77	104.66	106.61	104.58	104.25	103.73	104.81	105.34	106.31	106.07	106.18	105.18	105	105.95	105.77	106.77	107.1	105.86	104.28	105.67	104.97	105.99	105.06	105.46	106.81	105.18	105.14	106.33	106.29	106.38	107.61	105.38	104.84	105.85	106.38	105.75	104.32	106.06	106.22	106.57	105.27	105.72	106.8
110.38	110.6	110.55	110.73	111.53	110.23	111.51	111.34	111.02	110.99	110.25	111.15	110.23	109.07	112.37	109.67	110.16	109.96	109.07	109.93	110.31	110.2	109.93	110.52	109.63	108.61	109.53	111.48	111.81	110.86	110.37	109.2	110.97	109.32	109.52	108.77	110.67	110.41	110.18	110.31	110.02	110.99	108.68	110.35	110.35	109.79	109.77	109.04	109.34	111.03
107.13	106.68	105.94	107.46	105.04	106.23	106.97	106.58	105.55	104.29	106.39	105.6	106.5	105.48	105.91	104.98	104.88	106.06	107.01	105.71	105.9	105.58	104.32	105.25	104.26	105.91	107.27	105.58	105.84	104.84	106.47	107.61	106.61	104.36	106.62	105.61	106.28	106.26	105.21	105.02	106.34	107.98	108.91	106.7	105.58	106.22	106.41	106.09	107.64	106.61
107.1	108.09	107.2	107.19	105.95	105.7	106.81	105.87	106.66	105.86	107.65	107.89	106.01	106.72	107.16	107.16	107.04	104.65	106.98	107.13	104.89	106.67	105.84	105.21	106.83	105.41	105.99	106.15	105.95	105.39	105.02	105.9	106.32	106.94	107.03	106.6	106.72	108.77	107.63	105.63	104.87	104.92	105.72	106	105.79	106.13	107.77	106.03	105.56	107.04
111.45	110.38	109.46	111.72	111.83	110.05	111.32	112.35	112.64	109.72	111.37	112.3	109.36	111.84	112.65	110.33	111.66	110.56	110.54	111.95	110.5	110.6	110.96	110.8	112.29	110.79	112.22	112.38	112.04	110.41	111.49	109.72	110.86	111.12	112.15	111.02	111.18	109.41	111.78	110.27	109.91	112.07	110.37	111.41	113.36	111.54	110.91	110.59	110.82	111.22
105.12	106.37	104.09	105.31	105.45	104.98	105.89	105.61	107.27	104.47	104.23	105.61	106.09	105.56	105.51	104.98	107.95	105.5	103.48	105.91	106.68	106.17	103.67	105.09	105.69	105.75	105.43	107.17	104.62	105.67	105.05	104.72	107.37	105.27	104.9	104.81	106.46	105.6	104.9	105	107.15	104.05	105.92	105.73	105.52	105.67	104.33	105.24	105.18	105.79
102.17	101.45	99.063	100.87	100.7	100.78	102.78	99.988	99.362	99.301	101.07	100.71	100.09	101.26	99.748	100.25	101.5	98.704	100.45	100.04	100.17	100.9	99.092	98.154	101.05	99.681	100.5	100.7	100.19	101.21	101.4	99.143	99.346	99.888	99.573	100.16	99.596	99.505	100.69	99.907	98.769	100.6	100.4	101.44	100.24	101.07	99.134	99.984	99.848	100.18
104.89	106.55	106.16	106.05	105.61	104.76	105.97	104.82	106.27	105.51	105.73	103.58	106.44	104.4	104.83	106.03	105.54	104.45	104.76	105.11	104.63	105.72	106.22	105.84	105.77	104.47	107.14	106.95	105.14	104	104.54	106.86	105.88	104.75	106.53	104.62	106.13	104.98	104.5	105.11	104.7	107.04	105.14	103.69	106.38	105.23	105.11	104.52	105.17	105.84
105.41	107.05	106.45	104.18	104.74	105.34	105.6	105.23	105.93	104.67	105.79	104.45	105.85	104.23	104.93	105.63	106.39	107.12	106.19	106.3	105.2	105.77	104.72	104.75	105.81	105.16	105.55	105.1	104.97	106.31	104.69	103.95	103.9	105.03	106.19	105.71	107	105.96	104.43	104.82	103.99	106.72	104.64	105.04	106.45	105.51	107.16	106.51	106.88	105.33
110.8	110.68	109.89	111.86	111.55	109.57	110.57	110.37	110.33	110.32	109.71	110.41	111.51	110.91	111.26	110.84	111.5	111.11	110.78	108.96	110.42	110.11	111.27	111.69	111.14	110.27	110.46	109.32	111.99	110.18	111.71	111.25	108.42	109.9	109.85	111.29	110.43	111.12	109.2	109.92	112.83	110.48	110.31	110.34	110.95	109.61	109.5	109.78	112.04	111.91
101.48	101.14	99.62	99.321	100.45	100.8	100.17	99.719	99.663	98.497	99.493	99.711	99.136	99.82	99.291	99.619	98.746	101.44	99.487	100.08	99.452	99.416	100.49	99.644	99.263	100.12	99.175	101.01	99.066	100.66	100.84	101.31	100.67	99.526	99.618	101.73	100.37	99.012	101.25	99.222	100.05	100.03	100.07	100.49	98.427	100.42	99.472	99.981	99.88	99.382
103.44	106.08	105	105.78	106.73	105.22	106.82	106.35	106.59	105.97	107.03	106.41	105.81	105.47	104.28	104.62	107.05	104.06	106.28	106.2	106.69	106.3	106.67	106.54	105.17	105.13	105.74	103.48	104.59	105.59	104.33	105.58	105.45	106.56	106.09	105.49	107.37	106.25	106.36	105.29	105.6	104.11	105.69	104.57	107.22	104.94	105.29	105.45	106.56	106.69
107.12	105.15	107.33	105.47	105.24	104.04	104.1	106.36	106.47	103.61	105.11	106.5	104.14	105.28	104.75	105.71	105.7	105.39	106.23	105.14	105.91	105.65	105.9	107.42	105.4	104.76	105.37	105.81	105.34	105.79	106.66	105.39	105.1	104.1	104.69	105.23	105.67	104.39	104.34	106.59	105.59	104.56	102.92	104.41	105.03	105.13	104.74	105.75	105.04	107.28
111.2	109.98	110.56	112.97	110.32	111.74	112.9	111.79	111.92	111.13	111.33	111.2	111.57	110.02	112.71	112.28	110.98	111.99	110.97	111.91	110.65	111.14	111.33	110.46	111.14	110.49	110.66	111.27	111.64	111.73	111.44	111.27	111.73	112.14	110.02	113.06	110.84	111.38	111.57	111.65	111.04	111.64	111.48	112.35	111.13	112.69	111.55	110.49	111.1	111.93
109.77	111.08	109.77	108.72	109.54	110.14	109.48	109.15	109.32	110.03	110.38	108.18	109.18	110.27	110.38	110.09	111.07	109.6	110.16	110.34	110.77	109.86	108.56	108.83	111.84	112.04	108.83	110.53	109.6	109.51	108.11	111.29	109.25	108.97	108.05	111.42	109.58	112.21	111.12	109.66	109.83	110.11	109.6	109.15	109.64	110.08	108.98	109.93	109.33	110.35
105.69	106.09	107.99	105.34	106.92	106.56	105.9	107.4	105.56	106.78	106.56	106.04	106.37	106.18	106.15	106.96	105.9	106.73	106.79	107.2	107.16	107.24	107.61	108.01	107.08	105.62	106.71	105.85	107.02	105.96	105.26	106.47	105.78	106.58	106.61	107.12	105.16	106.72	106.49	106.99	106.27	107.13	107.78	106.5	106.04	105.48	107.02	106.19	107.25	106.34
106.54	105.82	103.84	107.2	104.47	104.39	106.49	106.34	105.76	107.36	104.76	106.13	107.34	107.18	106.76	107.07	105.46	106.46	105.53	106.06	104.92	106.15	106.31	106.13	105.51	105.69	106.15	106.28	104.74	107.37	106.6	105.5	108.56	107.11	106.54	106.42	106.65	106.81	106.57	105.99	104.93	107.82	107.23	105.22	106.5	105.65	106.97	106.25	106.07	107.37
100.7	100.11	100.81	101.69	100.87	101.5	102.16	101.1	100.29	99.835	100.16	101.83	101.37	100.18	100.48	98.944	100.52	99.982	101.23	100.93	101.7	100.82	99.193	101.68	101.21	100.7	100.31	99.9	100.93	100.61	100.09	99.667	101.65	99.162	100.53	101.73	101.96	100.71	99.873	99.66	100.27	99.339	100.66	100.13	101.74	101.28	102.38	99.459	103.2	101.84
112.61	113.62	115.18	112.19	112.84	113.71	111.86	112.39	113.16	113.1	114.22	113.05	111.03	112.05	111.18	112.26	113.07	112.34	112.38	111.45	113.06	114.62	112.41	113.58	111.16	113.72	112.77	113.95	112.55	112.43	112.04	112.13	114.05	112.98	112.52	114.25	111.52	113.13	114.2	112.92	113.3	113.3	111.3	113.66	113.79	113.25	113.98	112.63	113.12	113.65
106.95	105.94	106.04	107.29	105.47	107.05	107.53	107.8	106.46	105.77	107.02	106.01	105.24	107.24	107.3	106.05	106.43	105.89	106.56	106.46	106.96	106.7	105.68	108.17	105.71	105.2	106.14	105.55	107.91	104.41	106.12	105.88	106.12	107.42	107.08	107.56	106.77	106.51	107.3	107.37	105.45	104.67	108.1	105.05	106.25	105.47	106.15	106.57	105.39	106.99
108.07	107.51	104.31	105.67	105.42	107.15	106	106.11	106.95	106.19	105.71	105.45	105.94	106.5	105.85	106.85	105.38	106.94	105.35	105.58	106.1	105.07	105.29	105.9	106.56	105.38	105.55	105.78	105.59	104.92	106.61	106.68	105.22	105.88	106.89	106.1	107.44	102.95	106.03	106.82	105.28	106.18	108.18	107.02	107.36	105.35	104.71	105.45	105.14	106.74
100.66	102.55	100.57	99.795	101.29	101.34	101.26	99.572	99.054	99.503	100.63	99.28	100.59	100.09	100.1	101.54	99.183	98.61	99.805	98.45	99.577	99.95	102.2	100.01	98.98	102.65	99.503	100.05	99.646	100.66	99.593	99.931	99.447	99.401	100.44	100.98	99.976	99.601	99.332	99.18	99.902	100.76	100.75	98.96	101.11	100.69	100.11	101.78	101.41	98.547
105.72	105.52	107.22	104.98	106.58	105.53	106	106.4	105.8	104.72	105.77	104.17	105.31	107.57	104.83	106.2	104.97	104.86	104.57	105.87	106.66	105.61	106.3	105.91	107.3	105.72	105.63	105.29	105.29	105.15	105.54	107.73	105.71	106.68	106.91	104.5	107.9	104.12	105.63	105.54	105.8	104.36	106.18	104.84	106.67	107.47	105.14	105.84	105.17	106.32
106.68	105.69	106.28	106.48	105.6	105.54	105.72	106.14	108.81	107.14	104.92	106.63	107.53	107.04	107.11	106.99	105.71	106.43	105.78	107.25	105.07	106.23	105.92	106.03	108.99	107.94	106.97	105.97	104.42	104.56	106.2	106.32	107.14	107.77	106.8	103.43	105.79	106.61	106.96	105.94	107.06	107.12	107.74	107.11	106.49	106.86	106.69	105.01	106.07	106.72
107.02	106.41	106.38	104.96	105.88	106.45	106.91	106.06	105.82	106	105.6	105.02	105.71	105.14	105.43	108.47	108.06	107.47	105.37	105.04	107.5	106.3	105.64	106.61	105.65	106.32	106.34	106.39	107.14	106.25	107.14	106.46	106.66	105.66	106.98	106.05	106.21	105.83	105.23	105.66	106.74	105.25	106.27	108.24	105.98	105.28	106.46	105.72	105.26	106.71
104.61	105.34	104.68	104.15	103.92	104.86	102.51	104	102.74	104.33	104.82	104.19	103.95	103.48	103.44	102.38	104.22	103.35	104.08	102.75	104.46	105.03	105.55	104.38	104.66	103.58	102.74	105.06	102.78	105.15	105.28	105.05	103.65	104.75	103.6	104.78	104.43	104.82	103.65	104.01	105.6	106.3	103.05	105.86	104.87	104.92	102.9	104.64	104.19	104.31
104.8	106.46	104.34	106.53	105.44	104.39	106.61	105.55	104.24	106.3	105.54	105.23	105.9	106.08	105.04	105.17	104.32	106.29	106.56	105.34	106.29	106.12	104.88	103.19	106.5	105.81	104.36	105.68	105.78	106.13	105.92	106.58	104.79	105.9	103.41	106.24	106.15	105.4	106.27	103.74	105.16	105.82	105.35	106.17	105.15	105.38	105.15	106	106.63	104.62
105.09	103.84	105.31	104.6	104.83	104.05	104.71	104.93	104.68	103.63	105.32	104.27	103.86	103.62	104.71	103.84	104.29	105.41	102.8	104.4	104.08	103.06	103.22	105.48	105.15	104.98	104.79	103.53	105.54	103.89	105.38	105.41	103.63	104.37	103.76	103.9	104.29	105.06	105.19	104.38	104.77	104.51	103.57	104.05	103.45	104.36	103.28	102.49	104.34	105.78
110.26	110.36	109.5	109.23	108.34	110.57	108.79	111.4	110.15	109.77	109.93	107.82	110.67	109.98	111.05	110.95	110.45	109.98	109.21	108.99	111.18	109.66	109.77	111.74	109.19	108.29	108.82	111.15	110.15	109.14	109.32	110.14	110.63	110.48	109.99	110.59	108.19	110.94	108.14	110.63	109.28	110.09	110.42	110.09	109.39	110.35	110.18	109.78	109.93	109.64
105.34	104.96	107.48	105.81	106.05	106.2	106.55	107.21	106.81	105.32	106.77	105.95	105.71	106.34	106.81	106.82	105.28	107.38	106.58	106.22	107.33	107.42	103.64	106.17	105.49	105.39	105.17	106.92	105.81	105.57	106.09	106.83	106.07	107.01	105.25	105.38	107	106.63	106.24	107.23	107.6	106.85	105.45	105.06	105.09	106	105.88	107.53	105.75	105.56
103.27	103.59	103.58	105.96	106	103.79	104.87	103.4	103.71	104.61	106.44	104.26	105.57	102.31	105.26	104.38	103.65	104.32	103.81	103.52	102.9	103.13	106.59	105.39	104.89	103.53	103.6	106.99	104.03	104.12	104.8	102.68	104.41	103.67	104.18	104.41	105.64	104.18	104.78	104.98	104.49	103.11	104.06	104.08	104.81	102.11	104.51	104.59	102.92	104.02
105.12	105.12	106.65	105.86	107.14	105.68	106.64	105.91	105.97	106.61	104.19	106.24	107.15	105.67	105.99	106.28	104.17	106.86	106.19	105.3	106.01	104.82	106.21	106.1	106.2	104.41	106.66	103.91	107.27	106.65	106.17	106.03	106.9	107.02	105.7	106.37	105.25	106.09	106.23	107.17	105.88	106.65	107.35	107.04	105.75	105.75	105.46	105.96	105.26	105.75
105.79	105.1	104.41	104.75	104.68	103.65	106.48	104.7	105.64	106.46	104.73	105.08	105.1	106.53	107.59	104.52	105.6	104.78	107.04	104.99	104.36	105.14	105.55	107.22	105.71	105.32	105.5	105.94	106.89	106.61	103.32	105.58	105.77	105.5	105.7	106.45	105.71	105.65	105.58	104.89	105.39	106.81	105.52	104.98	103.69	107.21	104.97	104.95	107.24	107.51
112.28	112.36	114.49	113.73	113.16	111.88	113.58	113.19	112.41	113.2	111.95	112.53	111.91	112.49	110.83	113.71	112.04	112.49	114.03	114.12	112.4	113.25	112.89	111.87	112.96	111.7	112.72	113.24	114.03	112.45	111.44	112.39	111.71	110.93	113.45	112.1	113.37	112.54	113.6	113.54	113.3	112.57	113.8	112.15	114.58	111.68	111.7	111.9	112.01	112.55
112.64	112.52	112.55	112.63	113.1	113.83	111.63	113.29	114.02	112.48	111.72	111.7	112.05	112.51	113.85	113.3	112.58	113.36	113.75	112.47	111.21	111.61	112.46	114.39	112.64	112.31	112.47	113.1	113.31	111.88	112.26	113.25	112.08	113.15	113.95	114.03	112.93	112.1	112.96	112.12	112.47	109.96	112.37	113.5	113.93	114.03	111.78	112.09	111.63	111.25
107.03	107.32	105.69	104	106.63	105.81	105.39	104.76	106.96	105.12	106.27	105.44	105.37	106.33	107.48	103.4	105.48	105.19	106.26	104.63	104.46	105.46	105.68	107.12	105.39	104.85	106.5	106.07	106.63	105.18	105.87	105.37	105.16	106.7	108.42	104.48	106.97	105.53	106.56	105.84	105.59	107.22	104.98	106.3	105.27	106.92	106.96	106.61	105.12	105.81
105.63	106.39	105.65	106.4	103.98	105.48	105.08	107.8	106	105.74	105.02	106.4	104.97	106.59	106.69	107.47	105.5	106.06	105.57	105.36	105.92	105.84	104.33	105.15	106.68	106.31	105.05	105.13	105.92	103.86	105.68	104.13	106.55	105.26	105.43	105.98	105.26	105.69	105.45	104.49	105.65	104.3	104.8	105.29	106.39	105.39	105.37	106.32	105.48	103.61
104.81	102.25	103.63	103.67	104.25	104.1	106.3	102.91	104.7	104.65	102.4	105.03	103.87	102.69	104.49	106.7	104.09	104.55	104.36	104.34	104.24	103.36	102.38	103.22	104.44	105.11	105.98	105.11	104.09	103.28	105.82	104.06	104.35	103.04	103.48	102	103.71	104.51	104.26	104.09	105.03	103.04	104.94	104.01	102.26	103.02	105.38	103.28	106.27	105.42
103.57	104.11	104.81	105.05	105.64	104.44	104.17	105.67	105.91	104.64	103.29	104.77	104.83	104.41	104.4	105.14	104.76	103.12	105.21	105.49	103.64	104.43	105.71	102.64	104.06	104.3	104.21	103.67	104.05	104.78	104.66	103.7	104	104.67	104.24	104.71	106.07	103.58	103.95	105.14	105.83	105.21	103.39	104.03	104.05	103.83	104.09	104.38	104.36	105.25
105.11	105.54	106.35	104.49	105.86	105.72	106.14	106.06	104.78	106.39	105.44	105.46	105.6	105.43	105.84	105.74	105.97	104.29	104.99	105.83	106.69	105.42	104.9	107	107.12	105.66	104.89	104.61	105.09	107.32	105.12	105.22	105.57	103.12	105.79	104.5	106.33	106.33	106.37	103.95	104.59	105.43	106.47	104.91	104.97	103.4	104.74	104.59	106.03	103.82
113	110	112.85	112.36	112.54	113.77	112.19	114.04	112.75	112.26	112.61	111.57	112.94	113.36	111.8	110.57	113.05	110.74	112.6	114.02	112.18	110.81	113.31	112.37	110.3	111.81	112.19	111.83	111.32	112.08	112.81	111.83	114.01	110.42	112.23	111.35	112.08	111.47	112.26	111.92	112.07	112.76	111.35	114	112.29	111.92	111.59	112.59	112.26	112.23
106.29	105.45	105.44	105.7	105.39	105.61	105.87	104.51	104.98	104.87	105.55	103.43	105.43	106.21	106.18	106.33	103.65	104.33	104.18	106.74	106.08	104.74	105.22	106.07	105.32	105.6	103.85	104.88	105.2	104.81	102.26	105.34	105.6	104.63	102.85	104.99	105.46	104.14	106.26	107.34	103.68	104.17	104.64	104.73	103.5	103.7	106	104.25	104.62	103.27
107	106.61	106.56	104.57	106.27	105.37	105.14	105.94	103.9	105.6	105.94	104.96	106.61	105.83	105.45	105.51	104.28	106.44	105.78	106.08	105.41	107.46	106.47	105.56	104.87	105.04	104.27	106.07	104.77	106.09	104.91	105.16	105.94	105.27	104.72	104.47	106.3	104.28	105.2	105.39	104.73	104.37	104.83	105.1	104.85	104.98	104.82	107.15	105.63	104.28
113.59	111.9	113.65	112.09	112.97	111.94	112.52	110.95	113.01	111.97	111.56	112.12	112.71	110.82	113.1	113.11	110.17	111.71	110.39	110.58	112.31	110.46	112.86	112.08	111.93	111.26	113.09	111.96	113.17	111.4	111.43	110.98	111.38	113.26	113.36	111.16	111.21	111.35	111.79	113.42	110.46	111.43	112.59	112.53	111.88	111.64	112.67	112.26	111.28	111.78
99.768	100.81	100.2	98.405	100.24	100.92	101.09	99.83	100.43	102.49	99.008	99.386	100.49	99.69	98.194	99.403	101.16	99.403	97.624	99.878	100.97	99.13	99.087	100.53	100.84	98.134	101.12	99.663	100.45	98.989	100.7	100.45	99.019	99.725	99.454	101.18	100.65	100.39	98.534	98.097	99.791	100	100.7	99.967	99.169	99.954	100.26	99.735	99.823	99.54
105.74	106.43	104.31	105.72	106.68	105.34	106.6	105.58	106.38	105.22	106.5	105.21	106.72	105.71	104.3	106.75	105.54	104.67	106.43	107.49	105.62	107.52	105.86	107.3	104.52	106.51	104.86	107.38	105.76	105.11	106.01	106.74	105.31	107.07	106.77	105.86	104.32	106.99	105.97	106.57	105.87	105.23	105.78	105.54	105.06	105.38	107.3	104.92	106.19	106.48
105.97	105.28	104.08	105.06	104.99	104.35	104.98	104.68	104.1	105.72	105.79	104.64	105.11	106.81	104.85	104.87	105.47	106.32	105.27	107.11	106.23	105.49	104.73	105.97	104.01	104.15	104.09	103.35	106.4	105.06	104.38	104.13	106.24	105.31	106.26	105.16	105.85	103.84	106.95	106.71	105	105.65	105.22	103.72	105.7	105.15	104.4	104.6	105	104.3
106.84	105.85	105.77	103.98	104.69	103.82	104.11	104.55	104.57	105.38	103.02	103.46	105.03	105.34	104.79	106.16	104.64	105.04	105.99	103.92	103.94	104.85	105.26	105.81	105.62	105.14	105.53	105.09	105.76	105.49	105.28	106.25	106.89	105.33	104.61	105.77	106.18	105.16	105.24	105.02	104.57	103.96	104.29	104.24	104.62	104.27	105.43	104.82	105.22	107.39
110.04	110.05	109.16	108.03	110.72	108.93	108.76	110.27	110.37	110.41	110.44	110.39	110	110.37	109.13	109.9	109.31	110.15	111.92	111.5	109.57	109.06	110.52	110.26	109.26	109.31	109.15	108.35	109.07	108.13	109.35	110.72	110.75	109.21	110.78	109.95	109.74	109.1	109.16	109.56	108.29	107.96	109.28	111.17	109.7	109.39	109.62	108.55	110.82	111.61
112.09	111.04	111.13	111.73	110.92	111.03	111.81	110.47	111.18	110.83	111.5	110.67	111.8	111.9	110.98	111.15	109.31	111.78	110.22	112	110.56	109.62	110.57	110.97	110.24	111.48	111.53	111.89	111.11	111.53	111.31	111.77	110.57	110.91	111.87	110.39	110.67	109.58	111.52	112.37	111.16	110.98	111.41	112.54	110.12	110.16	110.06	111.2	112.68	112.19
106.8	108.27	106.54	106.93	107.14	107.12	107.28	107.86	107.03	105.67	106.44	105.97	107.52	107.43	107.64	106.36	108.22	106.4	106.79	107.82	106.1	107.65	109.06	106.69	107.17	107.14	106.64	106.53	105.98	106.56	106.17	107.44	107.33	107.68	107.89	105.48	106.49	106.46	107.48	106.69	106.09	106.75	107.27	106.85	107.55	107.28	106.25	106.41	106.42	107.85
103.79	103.47	104.57	102.43	105.21	103.51	103.41	104.37	104.45	103.31	103.03	103.11	103.03	103.17	104.76	104.82	103.46	104.88	104.41	104.1	104.21	105.23	105.77	103.8	105.33	103.93	105.44	105.07	106.19	104.36	104.46	103.66	103.45	103.21	106.01	105.32	102.08	104.19	103.39	103.42	103.7	104.43	104.45	103.53	105.51	104.9	105.27	103.37	105.07	104.38
100.77	101.32	100.34	100.37	99.512	100.63	99.853	100.06	100.08	99.147	99.12	101.66	99.464	99.655	99.893	98.808	100.01	100.62	100.97	99.086	101.76	100.04	100.45	99.888	99.478	100.68	101.03	99.946	100.07	100.11	100.6	99.986	99.88	101.05	98.562	99.948	100.41	101.17	102.04	98.791	99.257	100.98	100.86	100.3	100.4	101.17	100.61	100.48	101.41	99.939
100.52	100.08	100.86	99.531	100.68	100.24	98.892	99.49	98.849	99.004	99.866	100.18	99.613	99.638	101.84	98.369	101.45	99.762	100.85	98.134	99.44	100.26	99	101.2	99.077	99.399	99.672	99.699	99.433	100.42	100.77	99.026	99.266	98.317	99.766	101.24	99.869	99.987	100.17	99.987	101.77	98.808	99.443	100.18	100.6	100.97	100.32	100.58	100.93	100.02
105.07	103.63	105.36	106.03	105.59	104.7	104.75	105.32	104.41	104.34	104.6	105.71	104.56	105.79	106.04	105.44	104.49	103.9	104.14	104.83	103.43	105.91	104.33	103.95	104.4	105.01	104.18	104.47	103.57	105.77	104.82	104.23	105.82	104.88	103.42	105.41	104.29	102.48	105.54	105.33	104.83	104.91	103.13	104.7	103.63	105.76	104.89	103.84	103.9	105.86
104.19	103.26	105.58	104.4	102.77	103.43	105.59	103.11	104.37	104.31	103.88	104.1	104.28	103.24	105.25	105.57	105.4	103.92	103.78	103.07	103.51	103.72	103.6	104.49	104.42	103.98	104.29	105.1	106	104.21	104.64	102.84	102.66	103.3	104.23	102.81	102.07	105.07	102.86	104.87	104.01	103.82	104.53	103.63	105.54	104.12	105.21	103.09	103.78	103.56
104.83	105.35	105.62	104.35	106.35	105.77	105.52	106.27	105.77	106.36	105.83	105.99	106.17	106.57	104.63	105.75	106.19	105.57	105.42	105.66	104.57	106.13	105.51	105.6	106.46	105.47	105.13	105.24	104.97	105.99	104.16	104.11	105.58	105.14	106.5	105.12	106.65	104.91	106.05	105.37	107.34	106.92	105.21	104.72	104.74	107.2	106.02	104.73	106.84	104.18
117.14	117.04	118.71	117.53	119.31	116.71	116.21	117.22	117.56	118.25	117.73	117.73	118.4	116.99	118.5	119.96	116.39	119.05	118.32	117.23	119.6	117.4	117.2	119.3	117.65	118.81	117.76	118.4	117.43	117.87	117.25	116.8	117.42	117.7	116.68	117.47	117.68	117.79	117.84	119.72	118.27	117.94	119.57	115.77	117.79	117.78	115.98	117.49	116.08	117.08
104.08	103.7	103.63	104.38	105.95	104.46	105.45	104.38	104.52	104.98	103.91	103.69	104.16	103.4	103.54	105.16	104.37	104.03	102.97	105.35	104.11	103.8	104.5	103.62	104.46	104.26	105.23	104.41	102.99	104.43	103.87	104.04	103.49	103.67	104.35	104.59	103.96	104.26	103.28	104.85	105.24	102.5	103.67	103.63	103.43	105.06	104.98	105.16	104.71	105.24
109.55	109.27	110.25	109.1	110.37	109.49	110.41	109.09	109.45	110.89	110.08	110.73	109.11	108.44	110.41	108.54	109.08	110.77	109.81	109.58	109.47	109.64	109.53	109.34	110.15	110.25	111.05	109.12	110.03	110.57	108.99	108.99	110.32	110.7	110.11	109.42	108.67	109.74	110.31	110.05	109.79	111.84	110.31	110.93	109.52	107.93	108.5	111.01	110.05	109.29
105.09	105.9	105.9	107.34	106.07	107.17	107.55	105.59	106.89	105.4	104.79	105.57	105.15	107.21	106.05	106.4	105.85	104.41	105.23	106.77	106.72	106.02	106.28	105.07	106.39	104.42	106.66	105.9	107.22	105.99	106.66	105.48	107.59	105.87	106.01	105.35	104.86	104.41	104.97	105.16	105.4	106.74	108.32	105.34	105.59	104.63	104.16	104.99	106.32	105.49
111.19	109.03	111.64	111.59	113.1	113.13	110.95	111.96	110.11	111	110.89	110.53	110.36	112.19	111.09	110.54	111.71	112.09	109.87	110.74	111.31	111.85	111.84	111.99	112.63	111.56	112.82	112.22	112.82	110.96	110.84	112.78	110.32	109.52	111.23	110.62	112.32	110.87	110.51	110.72	110.94	111.3	112.05	112.22	112.14	111.52	110.02	110.65	111.08	111.91
111.87	111.34	110.62	111.55	110.24	109.91	111.05	112.29	110.54	111.37	111.29	109.39	112.1	110.41	110.48	111.21	111.01	110.6	112.01	111.34	110.7	109.25	109.87	109.91	111.49	111.3	112.04	109.4	110.73	111.43	111.36	110.76	109.97	111.46	110.45	109.7	110.42	109.83	109.85	109.48	112.33	111.29	110.41	110.11	110.21	111.7	110.62	109.95	109.02	111.16
106.13	104.87	106.15	105.49	107.09	106.15	107.76	107.9	105.02	105.65	106.89	105.69	105.55	106.23	106.14	105.7	106.33	105.55	105.22	107.6	107.04	105.13	106.39	105.67	106.25	106	106.91	104.52	106.8	105.67	106.97	105.69	105.37	106.59	107.25	106.54	106.34	106.97	107.32	104.92	105.16	107.18	106.51	107.37	105.55	106.66	107.12	106.03	107.91	106.58
117.27	118.98	117.73	117.21	117.98	117.47	117.03	116.48	118.13	116.87	116.18	118.64	118.05	119.3	117.78	117.62	117.56	117.51	118.28	115.33	118.06	117.72	117.71	118.21	116.51	118.62	117.6	117.65	117.85	118.15	117.97	115.66	117.27	116.16	117.99	117.72	117.73	119.52	117.49	119.17	116.45	116.88	119.04	118.64	116.69	118.92	116.19	117.56	117.33	118.26
109.5	111.57	111.56	113.43	112.28	113.19	111.75	112.21	111.46	111.24	111.14	111.77	111.7	112.44	110.88	113.57	111.49	111.69	112.59	111.34	110.27	111	111.67	111.89	111.81	112.73	112.09	112.09	112.75	111.15	110.58	111.06	110.31	113.61	112.02	111.73	112.6	110.81	111.32	112.11	111.59	111.11	111.7	112.34	110.83	111.78	112.85	111.17	111.28	112.05
99.758	101.41	101.26	100.95	100.76	99.837	101.22	101.72	99.364	101.94	100.92	100.75	102.84	100.72	99.993	101.68	100.47	99.912	100.81	99.459	102.5	101.52	101.74	101.25	100.16	101.21	100.6	100.34	102.59	99.469	100.03	100.62	100.59	100.18	101.14	101.18	98.225	99.783	101.52	101.17	101.49	100.37	101.26	102.11	99.227	100.48	98.456	100.11	101.76	99.432
103.75	106.25	103.49	104.76	103.37	107.02	105.71	104.82	104.64	103.97	105.57	102.7	104.12	104.76	102.51	104.59	103.48	104.07	105.51	105.32	104.33	103.62	104.4	104.92	104.58	103.21	102.54	105.19	103.49	103.37	104.93	105.49	104.16	104.88	104.01	105.6	103.71	103.65	104.4	104.59	105.45	105	105.68	104.69	105.16	104.62	104.12	104.63	103.84	104.93
109.79	109.14	112.04	109.67	109.8	109.92	109.72	110.17	110.66	111	109.61	109.84	109.33	108.78	111.2	110.21	111.04	109.73	110.65	109.8	109.75	110.75	110.92	109.8	109.2	111.08	109.45	109.9	110.45	110.02	110.76	108.35	111.25	110.89	110.56	110.42	110.91	110.34	110.57	109.68	111.25	109.73	110.45	109.5	110.59	109.16	109.6	110.24	110.4	110.47
112.02	112.85	112.48	112.11	112.36	113.19	111.75	112.2	112.12	113.65	112.34	111.96	113.24	110.93	111.34	111.73	111.63	112.15	112.36	109.94	111.63	112.48	112.2	111.95	112.45	111.87	112.41	110.5	113.22	111.98	113.4	113.19	113.53	111.7	113.72	112.28	111.93	111.02	112.44	112.13	112.91	111.64	111.33	111.97	112.57	111.27	113.71	112.05	111.87	111.87
112.33	111.25	112.26	112.19	112.32	113.04	112.07	112.75	112.26	113.49	112.29	113.7	114.33	113.15	113.69	113.09	112.17	112.4	113.35	112.26	113.39	111.76	112.48	113.49	113.01	112.98	112.14	112.36	111.32	110.42	111.34	113.32	109.48	112.72	114.71	114.51	111.63	113.29	113.53	113.22	113.32	113.3	111.79	112.23	112.21	112.99	112.35	113.95	111.29	112.53
104.53	104.09	103.18	105.02	103.66	103.66	103.97	104.56	102.98	104.87	105.24	103.83	104.46	106.19	104.26	102.65	103.76	105.21	103.74	104.56	104.43	103.56	105.09	103.64	103.09	103.62	104.97	104.62	102.4	104.98	105.17	103.08	105.49	103.16	103.52	105.28	104.04	105.35	104.54	102.72	106.28	103.75	105.62	104.97	104.45	104.33	105.55	104.05	104.53	104.33
105.85	104.89	106.64	106.68	105.71	104.29	105.32	106.06	105.53	104.43	106.39	105.9	105.65	103.43	106.81	106.18	106.37	106.3	105.6	105.58	105.45	105.37	104.15	106.49	104.78	104.92	106.67	107.23	107.87	106.28	107.42	106.79	105.85	106.88	107.29	104.72	106.54	105.49	105.81	107.37	105.83	105.83	106.43	104.6	106.2	106.95	105.81	104.61	104.93	105.27
116.78	117.24	117.39	117.62	117.17	117	118.28	117.75	118.27	117.46	116.83	118.86	118.35	118.08	119.04	116.64	118.34	118.4	116.4	118.99	116.91	118.99	117.56	118.6	116.91	118.78	116.09	118.11	117.03	117.03	117.31	118.46	117.25	117.2	118.49	118.57	117.57	118.04	117.42	117.84	117.59	117.47	117.59	119	116.31	117.5	118.18	117.19	118.24	118.44
104.32	104.61	103.85	105.62	106.96	103.65	105.93	104.81	106.01	104.42	104.83	105.38	104.33	105.9	105.11	105.75	106.16	105.29	105.42	105.31	103.92	104.89	106.59	105.56	105.31	103.62	103.91	105.39	103.18	107.07	105.18	104.68	104.8	105.13	104.64	105.84	105.34	106.25	105.09	105.81	105.75	104.76	105.83	106.34	104.73	104.63	105.86	106.3	105.18	104.53
112.28	110.71	112.68	111.53	110.2	110.89	110.65	110.84	111.03	110.95	110.73	111.25	112.1	111.41	112.02	111.8	110.7	111.39	111.48	112.56	114.13	112.37	111.64	110.23	111.59	111.75	111.73	110.45	111.14	111.8	110.56	113.15	110.62	110.6	110.82	111.08	111.44	112.1	110.22	110.53	110.32	112.47	110.19	108.99	111.32	111.17	111.98	111.46	112.48	110.31
103.75	105.25	103.86	104.8	105.49	105.8	104.57	104.1	103.3	105.28	104.63	102.82	104.28	105.2	105.67	104.1	105.27	104.78	104.33	103.77	103.23	104.26	104.62	104.13	103.66	104.87	104.18	102.17	104.96	104.59	104.75	104.76	103.29	106.32	103.75	105.3	104.54	105.06	103.73	106.88	104.78	102.91	103.16	104.11	104.95	103.79	105.37	104.43	104.91	104.01
105.35	106.71	106.74	104.98	107.3	104.36	107.91	107.19	105.07	104.98	106.07	106.78	107.31	105.43	106.95	105.31	106.66	106.73	106.73	104.98	104.4	107.91	105.7	106.31	106.09	107.36	104.96	106.45	105.52	106.68	106.38	104.06	104.87	105.53	106.71	105.95	107.07	106.39	106.63	107.43	105.01	105.56	106.11	104.99	106.55	105.82	106.05	106.18	105.73	105.59
106.66	105.25	105.03	104.72	105.81	105.72	106.03	104.79	105.34	107.9	106.58	107.46	105.46	105.49	107.54	105.84	106.42	105.32	103.84	105.51	107	104.67	105.84	106.77	105.12	105.83	106.1	107.28	105.43	106.17	105.91	106.54	105.65	106.28	106.13	105.81	106.08	106.3	106.21	105.04	106.41	106.94	104.15	105.72	106.46	105.67	105.54	105.75	106.72	105.76
105.26	105.77	105.48	107.4	103.93	106.32	106.14	105.61	103.87	106.03	105.08	106.84	105.89	104.79	106.67	106.44	104.36	105.12	105.24	107.8	105.61	105.73	105.32	106.25	105.28	106.44	107.57	105.62	105.51	105.38	106.7	106.08	105.69	105.22	105.34	105.92	105.84	105.76	105.64	107.35	107.71	104.34	106.93	107.93	106.21	106	107.37	105.73	105.77	104.32
106.07	107.49	105.58	106.92	106.17	107.06	107.44	106.16	105.98	106.24	106.53	106.95	107.18	107.08	106.11	106.62	107.57	106.42	107.15	106.22	105.7	104.69	107.21	105.82	104.6	104.79	105.62	104.04	106	105.56	106.37	107.52	107.89	105.39	106.06	106.33	105.61	107.16	107	105.79	105.65	105.5	106.29	105.9	107.78	105.88	107.24	106.41	104.6	105.27
105.78	106.12	104.43	105.14	105.48	106.54	103.67	104.25	105.99	103.98	104.92	104.44	104.32	104.46	106.15	103.57	103.68	104.57	104.35	105.09	105.5	105.61	106.03	105.29	104.33	105.4	104.57	105.44	104.65	105.76	106.3	103.75	106.97	106.62	105.3	105	106.06	105.14	105.2	103.8	105.6	106.4	106.91	105.09	106.6	106.59	104.66	104.52	106.26	105.28
105.23	104.8	105.78	106.9	105.96	104.88	105.48	105.55	105.25	105.11	104.85	105.42	106.17	105.09	106.48	104.69	105.38	105.74	105.91	105.13	104.97	107.23	107.9	106.2	106.44	106.2	105.33	104.08	106.5	105.02	103.87	104.8	107.52	106.45	104.36	104.92	104.59	106.62	104.92	106.15	106.01	104.83	105.74	105.59	104.35	104.95	104.92	105.27	106.57	104.79
105.23	105.38	105.46	104.16	105.47	107.44	104.95	105.58	106.07	106.89	105.4	104.99	106.79	105.97	105.03	105.57	104.66	105.95	106.46	106.23	105.21	105.33	105.57	105.54	104.86	105.07	105.33	103.83	106.15	105.98	105.19	105.74	105.4	105.12	106.53	105.39	106.26	106.63	105.23	106.43	105.12	104.37	105.17	104.79	106.7	104.48	105.73	107.61	107.14	106.71
103.4	103.01	104.39	104.92	103.18	103.66	104.03	102.77	105.31	105.34	104.51	104.5	103.1	103.87	102.84	104.46	103.34	104.08	103.85	103.66	103.47	104.5	104.75	104.48	102.97	105.05	103.17	103.71	102.56	104.8	103.04	104.05	103.6	103.83	104.33	103.26	104.21	103.98	105.24	105.84	104.02	104.27	105.6	104.67	104.12	104.28	104.86	103.09	103.49	104.58
107.29	107.56	107.67	107.75	107.85	108.3	107.38	104.7	106.05	107.04	106.68	107.2	106.82	106.41	106.58	106.42	107.85	107.17	106.46	107.04	104.78	107.63	107.19	106.1	106.89	105.7	105.48	106.84	107.33	107.84	105.95	106.64	105.82	105.96	105.96	107.73	106.71	107.01	106.66	108.45	107.17	107.34	105.66	107.69	106.45	106.09	107.53	105.78	107	105.59
110.66	111.43	110.98	109.11	110.59	110.63	111.76	112.83	110.3	111.65	110.89	111.09	110.23	111.26	111.81	112	110.03	112.78	111.04	111.5	110.67	111.18	112.3	109.22	110.91	110.78	110.75	111.74	111.47	112.67	110.81	111.25	110.02	110.51	111.48	110.19	110.49	110.29	111.68	110.9	110.44	112.97	111.94	111.33	110.99	111.43	111.05	112.02	112.11	111.33
109.62	110.59	111.99	111.57	112.27	112.93	110.98	112.24	110.88	111.25	111.53	110.58	109.52	111.62	111.51	112.31	110.72	109.25	112.32	111.6	110.95	112.06	113.05	109.43	111.96	111.04	111.55	112.44	111.25	110.43	110.2	111.81	111.03	111.33	111.48	112.98	111.3	112.54	111.95	113.02	110.94	112.29	111.95	111.55	112.02	111.26	112.56	111.68	111.99	111.22
103.25	103.17	103.87	103.4	104.25	105.87	104.78	104.6	104	103.83	103.99	104.39	105.65	107.11	102.6	104.56	103.88	102.13	106	103.51	104.14	105.35	103.37	104.25	104.75	104.84	102.56	103.48	104.48	104.24	103.34	104.52	104.54	102.78	103.96	104.63	104.07	103.21	103.8	103.15	103.86	104.1	104.42	104.34	103.97	103.91	104.26	105.58	102.94	104.82
119.13	116.63	117.6	116.92	118.04	118.73	116.48	117.72	115.64	117.57	116.53	118.41	120.16	116.78	117.41	118.76	118.13	118.11	116.86	117.52	118.59	118.88	115.89	117.63	117.35	117.05	118.97	117.24	117.23	117.94	118.64	119.48	118.59	119.06	117.04	118.8	117.36	117.71	118.38	118.13	117.12	116.62	118.43	118.42	117.71	116.79	118.03	116.75	118.6	117.45
108.56	108.62	109.53	109	111.03	110.16	110.94	110.41	109.01	110.37	109.37	110.8	109.53	110.64	112.54	109.26	108.69	109.86	107.65	109.02	110.97	110.37	109.88	110.53	110.3	109.75	110.84	109.75	110.55	109.09	110.32	110.29	110.9	109.3	110.7	109.97	109.83	111.31	109.73	109.84	109.52	110.14	109.23	110.44	110.32	110.49	109.03	110.91	110.8	109.47
117.54	118.26	116.71	118.2	119.74	116.39	116.44	116.69	118.28	117.62	120.06	116.6	117.96	115.61	118.99	118.46	118.63	117.94	118.21	116.5	118.22	117	116.97	117.72	115.98	117.2	116.34	116	118.18	117.38	118.54	116.35	116.56	117.74	117.23	117.6	118.15	117.34	116.41	115.99	117.92	117.52	118.03	118.11	118.23	117.12	117.98	117.23	117.97	118.3
100.88	99.1	99.699	101.29	99.223	100.35	100.72	100.1	100.47	100.61	99.25	101.01	101.47	100.39	100.1	99.865	98.599	100.08	100.24	99.828	99.074	100.49	98.954	99.832	100.33	99.263	100.56	99.743	100.54	100.62	99.618	99.59	100.51	100.31	101.15	100.42	100.82	98.273	98.795	101.53	100.53	99.939	100.29	99.298	99.512	99.923	100.51	100.28	99.362	100.01
102.74	103.86	102.58	104.64	104.99	103.33	105.35	104.5	104.03	103.94	105.17	104.36	104.88	104.48	103.93	104.61	104.23	104.13	104.71	103.45	104.22	102.8	104.56	105.89	104.65	102.02	104.41	104.57	104.49	104.6	103.92	105.21	105.06	103.53	104.25	104.83	104.33	103.96	103.16	103.33	103.69	105.85	103.67	104.07	104.13	103.68	103.49	104.31	104.59	104.52
103.94	105.05	104.66	105.08	105.82	105.4	105.5	105.48	106.12	104.93	105.21	106.6	105.48	107.77	104.37	104.94	106.26	107.12	105.8	104.91	105.35	105.95	104.93	106.51	106.06	105.57	104.61	105.17	106.29	104.99	107.3	104.98	106.44	105.86	106.92	106.09	105.01	105.83	106.26	105.72	105.09	104.76	106.85	105.41	104.15	106.32	103.96	103.92	105.45	106.45
100.65	99.377	99.689	99.994	100.37	100.65	99.895	99.597	98.83	99.037	98.179	99.681	99.531	99.804	100.39	100.79	98.896	99.212	99.658	99.984	100.05	100.25	98.893	99.63	99.378	99.182	101.52	100.19	99.634	98.189	99.15	99.543	100.5	100.63	99.627	99.522	99.035	98.741	99.502	98.423	100.68	100.64	99.702	100.35	100.7	99.812	99.584	99.291	100.82	99.575
106.17	105.26	106.27	105.37	104.78	105.52	105.4	104.94	106.39	105.03	105.51	105.05	106.65	105	106.86	105.57	105.22	106.42	105.49	104.85	105.87	105.38	105.26	104.21	104.6	105.13	104.65	105.27	104.07	105.73	105.1	105.49	104.81	106.79	105	106.38	106.43	106	105.58	105.3	106.34	105.46	106.43	104.45	105.26	106.13	105.01	106.41	106.4	106.37
111.65	111.04	111.11	111.32	109.11	109.96	109.15	109.75	111.39	112.22	110.36	109.27	109.73	111.01	111	109.79	108.89	111.07	109.44	109.8	108.83	110.67	109.89	110.26	110.64	110.75	111.01	109.05	109.32	110.7	111.85	110.02	110.67	111.22	109.84	111.16	108.66	111.16	110.1	108.7	109.16	107.86	110.37	110.56	110.55	109.5	110.09	109.56	110.09	111.35
109.49	110.53	110.84	110.46	111.64	109.3	110.73	108.21	108.82	109.87	110.42	110.01	110.45	109.23	109.86	109.58	112.39	110.65	111.96	109.07	111.76	111.37	110.78	110.6	110.24	110.19	109.83	110.82	109.31	110.63	109.83	110.66	110.89	110.41	109.41	110.81	109.85	108.81	110.93	109.58	111.67	109.98	111.88	110.29	110.85	109.85	110.75	109.06	110.18	110.06
110.64	111.98	112.32	111.49	111.97	111.57	111.31	111.84	112.73	110.51	110.85	110.97	110.13	111.43	112.22	111.58	111.95	111.24	111.87	111.96	112.19	110.63	111.6	112.08	111.08	110.8	111.92	111.2	110.81	111.45	112.52	110.75	111.44	111.62	111.78	109.53	109.17	111.07	109.98	112.19	111.32	110.99	111.53	110.55	110.74	110.34	112.78	110.42	113.17	111.5
112.91	110.72	112.66	112.9	111.49	113.08	111.87	111.44	112.95	112.75	112.61	113.41	111.38	111.46	111.31	110.35	112.75	109.65	111.19	111.97	111.56	112.4	112.18	111.28	110.41	112.27	112.01	110.9	113.77	112.9	112.65	109.65	112.14	111.56	112.04	113.46	112.29	111.83	112.49	113.27	112.99	113.13	109.75	111.88	112.22	112.55	112.1	111.33	110.94	111.31
107.59	108.82	106.32	108.67	106.16	106.77	107.62	106.78	106.78	107.73	107.06	106.64	107.13	107.45	106.74	106.83	106.42	108.36	107.12	107.29	107.84	105.85	106.6	107.38	105.13	107.61	106.77	105.12	109.1	107.23	106.55	107.28	105.37	107.13	107.79	107.59	107.34	106.01	106.61	106.96	107.8	107.46	107.94	107.57	108.91	106.17	108.27	105.86	106.75	106.61
118.24	118.28	117.69	118.74	117.25	118.19	117.68	118.96	119.37	116.69	117.54	118.96	118.16	116.56	117.38	117.6	117.61	117.37	118.24	116.98	117.24	116.91	117.06	115.99	118.68	116.2	115.4	117.98	119.21	117.7	119.37	117.13	118.72	115.75	118.22	117.92	118.59	118.5	117.16	118.03	118.21	116.78	118.91	117.54	116.87	119.04	116.59	117.56	117.01	116.69
112.96	113.56	112.21	111.36	110.98	112.2	113.11	113.15	112.5	113.49	111.15	111.87	112.1	111.72	112.78	113.36	111.86	111.63	113.26	113.52	111.01	111.33	110.71	112.32	113.32	113.6	113.44	111.88	112.96	112.13	112.03	111.44	112.62	112.25	111.35	112.1	111.62	112.06	112.82	113.55	114.17	110.77	112.34	112.37	112.89	113.36	111.66	113.73	112.42	112.48
100.32	101.16	100.68	101.66	99.846	99.215	100.72	100.65	101.88	101.35	101.79	99.387	99.986	99.265	100.65	99.313	99.809	100.25	100.09	99.011	100.83	100.66	99.521	101.81	100.93	100.22	101.45	99.768	101.22	100.98	100.58	98.436	100.15	101.98	99.962	100.94	100.76	102.63	100.29	99.647	101.63	100.06	100.27	101.57	100.57	100.88	100.53	102.12	100.94	100.75
100.24	99.997	100.52	100.92	98.93	100	102.56	103.25	102.68	99.898	100.74	100.7	99	100.61	101.21	101.49	99.728	100.76	101.52	100.97	100.12	100.53	100.81	101.31	101.96	101.49	101.01	101.79	100.8	101.45	102.85	101.08	101.43	101.64	102.14	100.19	99.902	101.35	101.95	101	99.792	102.49	100.75	101.93	102.33	101.63	101.94	99.529	101.5	102.32
106	106.9	106.94	105.86	104.64	106.95	104.97	105.18	107.7	105.75	105.06	109.03	106.06	105.07	106.34	106.79	106.12	105.53	107.72	103.73	106.75	104.52	105.76	106.59	107.16	106.25	108.04	107.32	107.36	106.27	106.88	106.34	107.21	105.8	105.4	106.87	105.64	106.93	105.89	106.3	107.2	107.37	106.07	107.1	106.59	107.39	105.75	106.48	104.52	106.57
104.69	103.68	103.33	105.14	105.36	104.05	105.22	106.53	104.05	103.39	104.84	103.65	102.83	104.09	102.49	104.71	102.85	104.66	104.13	105.39	102.69	103.9	104.04	103.34	104.37	104.46	102.82	105.37	104.07	104.3	103.11	104.27	104.11	102.97	103.12	103.05	104.26	104.35	104.33	103.92	105.58	105	105	104.9	103.93	105.17	104.04	104.56	105.09	104.77
106.85	107.6	106.9	106.63	108.51	107.63	108.18	107.46	106.81	106.8	106.17	105.84	106.34	105.96	107.71	105.69	107.66	108.1	107.84	107.18	107.24	104.82	108.17	108.16	106.71	107.27	105.58	105.93	107.68	107.28	106.7	107.18	107.93	106.41	107.53	108.53	105.24	106.33	106.14	106.5	108.14	107.83	105.45	106.35	105.31	107.33	107.13	107.93	106.5	108.35
106.46	108.06	105.21	107.83	106.45	106.56	107.58	106.16	107.34	107.42	106.41	105.53	107.14	107.32	106.7	104.88	105.77	107.13	105.06	106.76	107.82	106.33	106.43	106.86	105.66	107.01	105.64	106.61	107.89	105.95	107.06	107.37	106.15	105.36	106.76	105.99	108.41	105.64	107.06	106.86	106.64	105.88	106.42	107.45	107.77	106.95	106.65	106.15	107.59	106.25
104.94	105.99	106.71	106.29	106.11	105.33	105.58	106.18	106.22	106.38	106	105.28	107.35	106.07	106.3	106.14	106.38	105.4	107.2	105.85	104.61	106	107.57	105.88	108.13	106.48	106.01	105.45	104.77	106.88	106.76	106.06	106.41	107.29	105.56	105.18	107.52	105.64	106.25	105.91	105.65	105.66	105.61	106.7	106.62	104.99	106.07	105.46	105.13	105.8
104.39	104.78	106.6	103.74	107.52	105.13	107.08	106.07	104.31	106.07	104.78	104.55	104.78	105.22	107.4	104.24	104.69	106.23	106.54	105.77	105.98	106.46	105.23	106.42	104.31	106.34	105.6	106.32	106.13	104.59	105.92	105.87	106.49	105.34	104.87	105.58	106.37	106.64	105.43	107.69	105.23	107.08	104.94	107.3	105.52	106.1	106.27	106.27	105.09	105.31
117.65	118.1	116.58	117.55	118.4	117.11	118.85	118	117.68	118.55	115.62	117.65	117	117.53	116.77	119.33	116.14	116.92	117.48	118.73	116.57	116.72	117.3	117.36	116.34	117.13	118.9	119.86	115.83	117.38	116.96	116.75	118.81	117.96	118.44	118.23	117.14	117.12	118.57	118.7	115.79	117.95	118.39	118.1	119.2	117.94	116.85	116.07	117.15	116.85
101.7	99.627	102.42	102.74	99.462	99.547	101.34	100.39	100.74	101	100.32	100.36	100.81	101.25	102.78	102.26	100.53	101.52	101.99	100.29	99.654	101.12	101.66	100.33	102.2	101.34	100.49	102.75	100.36	101.97	100.44	100.8	101.81	99.967	99.604	100.03	99.633	100.88	101.66	100.49	100.47	100.66	101.57	99.758	100.84	101.76	100.59	100.28	102.23	100.91
100.49	101.51	100.79	100.18	101.4	98.882	101.57	101.11	101.59	101.79	99.766	101.45	99.951	99.843	101.88	100.78	99.776	99.043	100.87	101.91	99.458	101.63	101.21	101.78	101.9	100.26	99.699	100.51	99.536	100.32	101.04	101.08	102.71	100.27	100.95	100.79	99.889	101.4	100.3	101.56	102.16	100.82	100.14	100.38	100.87	99.82	99.137	102.2	100.46	101.64
103.31	104.65	104.61	104.82	105.09	105.43	103.93	104.36	104.07	104.99	103.23	104.9	102.3	105.57	104.59	104.52	105.3	104.51	105.39	103.84	105.06	103.89	103.46	104.39	102.92	103.92	104.15	105.17	102.75	104.98	104.87	104.78	104.69	104.69	105.76	104.72	103.59	102.96	103.79	106.76	103.71	103.93	105.21	104.05	102.63	104.89	104.39	104.08	104.11	104.48
105.74	105.83	106.5	103.64	105.84	103.72	105.07	104	104.67	107.56	105.73	104.65	106.13	104.67	105.72	103.95	106.58	104.96	105.6	104.99	105.4	106.58	105.73	105.04	105.67	105.27	107.52	105.19	106.27	106.61	104	104.91	106.94	103.96	104	104.2	104.82	105.64	106.9	105.97	105.31	104.36	106.24	104.45	105.68	105.51	105.65	106.1	105.69	105.71
104.17	105.89	105.8	105.02	104.63	105.07	104.72	106.81	106.81	105.71	104.72	106.75	107.64	105.01	104.9	104.7	105.43	104.08	104.86	105.91	105.67	105.31	104.88	105.43	107.53	105.21	104.2	105.73	104.84	105.66	106.69	105.2	104.87	105.57	104.41	105.74	105.15	107.95	105.98	104.8	105.2	105.76	105.68	104.92	105.34	105.26	105.7	105.84	107.92	106.06
104.45	105.33	102.26	104.02	104.6	103.06	104.13	106.2	103.14	104.76	104.4	105.63	104.83	103.31	104.1	102.92	103.17	104.29	105.12	105.71	104.6	104.96	103.21	105.96	104.81	102.26	105.48	105.44	104.14	103.66	103.49	103.9	104.67	104.03	104.49	104.34	104.36	105.08	105.87	103.16	103.63	104.98	104.36	105.86	104.17	103.36	103.91	104.6	105.93	105.36
112.61	113.85	112.87	112.15	113.44	112.31	110.96	111.4	111.33	111.05	112.6	110.95	112.65	111.85	111.78	111.82	111.07	112.3	113.46	113.62	112.05	111.3	112.32	111.65	112.08	111.77	111.31	111.14	112.29	114.34	113.85	110.89	111.9	111.49	111.91	111.57	111.95	111.98	112.96	111.46	110.86	110.7	111.56	110.37	113.55	110.92	113.15	111.29	113.25	113.43
111.36	112.51	112.98	110.99	111.76	112.21	112.06	110.18	110.54	110.92	110.86	111.4	110.73	110.05	110.37	112.5	111.52	110.57	111.48	111.73	111.73	111.53	112.33	111.68	111.64	110.66	110.76	110.38	112.02	112.11	111.95	110.71	111.81	110.17	111.22	111.29	110.8	110.88	111.44	111.55	111.37	111.99	112.24	111.25	112.76	111.63	112.71	111.97	110.59	109.67
106.59	104.4	105.8	105.74	105.39	106.16	105.61	105.75	105.27	105.8	106.09	105.08	105.35	106.72	106.02	107.07	106.33	106.51	107.22	107.21	105.75	106.62	106.7	106.24	107.7	106.87	106.74	105.74	108.21	105.12	105.96	105.78	106.09	106.69	105.93	106.59	106.61	105.88	105.41	106.28	106.2	105.94	106.32	104.52	106.97	104.96	105.75	105.75	105.83	107.05
108.02	106.02	107.19	106.93	108.02	106.48	107.69	107.76	106.33	107.76	106.7	106.58	104.44	105.58	107.35	105.88	106.12	106.63	107.07	106.77	108.39	107.12	105.61	108.74	107.23	106.78	108.65	107.54	106.44	107.42	105.86	106.95	106.98	106.66	106.52	106.98	105.96	107.09	105.95	106.65	108.84	108.27	106.48	108.2	106.36	105.01	106.45	106.41	108.32	107.34
112.9	110.39	110.52	110.23	109.67	111.29	111.22	111.73	111.05	111.34	111.16	109.8	112.27	109.99	111.65	111.17	112.02	110.45	111.4	111.32	110.08	111.49	110.09	111.49	110.65	112.28	110.19	111.19	111.61	112.03	110.36	109.98	111.24	111.94	112.48	110.93	110.81	112.48	111.57	111.3	112.41	113.57	112.54	110.32	112.03	111.86	113.16	110.48	111.15	111.13
104.48	105.53	107.46	106.34	105.62	106.34	105.65	106.59	105.89	104.87	106.31	105.94	105.85	106.17	105.6	105.11	106.56	106.1	105.3	105.64	105.2	104.38	104.21	106.41	103.3	105.04	106.91	105.87	107.42	106.89	105.99	104.47	106.26	107.36	106.76	104.48	106.33	106.46	105.56	104.89	104.5	106.26	104.88	105.29	105.72	105.91	106.08	105.6	104.55	104.71
106.32	104.99	106.83	108.11	106.97	105.44	106.21	105.92	105.58	106.37	105.84	107.06	106.41	106.24	106.11	105.96	105.73	106.04	106.48	105.83	107.15	106.72	107.51	105.16	106.41	106.83	107.23	105.57	105.56	106.06	105.39	106.45	106.21	105.94	104.92	104.95	106.11	106.99	104.43	106.38	105.35	107.34	105.73	105.94	105.68	106.34	106.45	107.34	106.13	104.93
110.66	111.77	111.23	111.19	110.54	111	111.49	111.79	111.62	110.43	111.68	111.34	110.68	111.51	111.12	111.46	111.35	112.19	112.02	110.45	111.24	111.5	109.62	112.45	109.91	110.65	110.68	111.09	111.89	110.8	112.01	110.58	111.75	111.47	111.26	110.15	109.78	111.98	111.04	111.78	110.5	112.01	111.31	110.13	111.43	111.57	111.77	110.61	110.93	113.73
107.17	105.27	104.11	105.74	104.47	106.26	106.36	104.75	106.62	104.53	104.78	106.39	106.65	105.29	105.81	107.62	105.44	106.55	106.71	105.76	107.19	105.92	106.92	107.26	106.49	106.17	106.81	106.13	106.15	105.72	105.19	106.43	105.3	105.82	106.2	105.06	104.8	106.12	106.1	107.13	104.62	105.75	104.91	105.47	106.69	106.36	106.53	105.7	104.73	105.42
104.91	106.39	107	105.55	105.13	104.08	105.79	104.2	105.07	106.4	104.33	103.74	107.56	105.34	103.76	104.71	105.13	106.03	106.53	106.44	107.49	105.71	105.58	106.28	106.14	105.99	106.47	106.97	106.3	106.32	106.86	104.91	104.58	105.24	106.73	105.49	105.92	106.92	104.91	105.29	105.19	105.28	106.36	105.99	105.67	106.41	105.11	105.6	103.82	105.93
105.92	105.4	106.16	106.47	105.75	107.34	105.93	107.27	105.34	106.84	105.78	105.75	104.65	106.02	105.4	105.12	107.86	106.84	106.88	105.29	106.7	106.62	105.6	105.29	107.41	105.45	105.63	106.16	107.06	106.77	106.81	105.79	106.91	106.16	104.97	105.78	106.61	105.46	105.49	105.77	106.66	106.4	106.19	106.43	106.65	106.72	106.7	106.39	105.82	106.25
111.48	110.44	111.62	111.32	110.8	109.68	110.18	109.91	110.81	111.52	111.76	110.52	111.73	111.92	111.56	112.45	111.71	110.68	110.93	111.21	111.58	110.67	110.79	111.1	111.51	111.91	110.39	112.08	112.27	111.7	111.48	111.96	110.71	111.48	112.11	112.88	110.28	111.18	112.06	111.01	109.75	111.72	111.73	110.6	111.52	110.25	110.39	111.72	111.07	110.82
106.48	105.56	107.72	107.02	107.82	106.46	107.93	107.38	106.54	106.59	108.03	105.77	106.97	107.89	104.59	106.25	106.67	106.26	107.51	107.7	107.69	106.32	106.7	107.89	106.51	106.67	106.87	105.53	106.54	106.51	106.89	106.13	107.76	106.78	106.36	107.08	107.23	107.08	106.39	107.29	105.71	107.34	107.04	108.57	106.61	107.38	107.62	106.28	106.44	107.75
99.156	99.943	98.845	98.118	99.128	99.652	98.68	100.68	100.09	100.06	100.23	100.9	100.99	99.711	99.64	100.21	98.109	99.346	99.102	100.93	101.4	98.463	99.819	100.81	101.51	100.21	100.69	100.17	99.953	98.455	99.292	100.56	99.797	100.63	98.879	99.782	99.952	100.46	99.688	99.911	99.109	98.505	98.722	99.185	101.05	100.22	99.944	98.55	98.401	100.06
99.561	101.92	100.82	102.04	99.902	101.4	99.943	102.25	101.82	100.82	102.65	102.17	100.23	100.72	102.16	100.68	102.42	100.44	99.825	101.53	101.42	101.21	101.42	100.24	100.32	101.12	100.57	101.81	100.54	101.96	98.972	101.32	100.24	100.16	99.757	100.98	100.76	99.908	102.11	99.36	100.35	100.95	100.54	101.65	101.58	100.95	100.27	100.15	100.14	101.78
104.53	106.45	104.65	105.54	106.05	106.02	107.2	107.07	106.13	105.11	106.1	105.09	105.54	106	104.97	105.05	106.55	105.89	104.05	105.31	105.8	105.68	107.45	105.57	106.14	105.75	104.97	106.46	104.64	105.93	105.53	105.39	104.76	106	106.82	105.61	106.79	105.67	105.74	104.89	106.12	106.53	106.01	105.68	104.09	106.49	106.22	105.28	106.35	104.24
98.916	101.09	101.96	101.11	100.29	100.74	101.46	102.29	99.126	98.781	101.79	101.71	99.119	101	100.2	97.758	99.583	100.24	99.199	101.39	101.27	99.586	99.988	99.782	100.45	100.1	100.89	100.8	99.909	100.38	99.64	100.82	100.19	100.7	98.593	100.41	100.55	101.51	101.76	99.642	98.365	99.692	99.241	98.921	102.78	102.75	101.01	100.95	101.66	100.13
110.61	111.38	111.96	110.8	111.9	111.31	110.19	111.06	111.87	112.76	113.9	111.2	110.36	111.15	109.97	111.57	111.09	109.78	110.05	112.77	112.61	110.68	109.87	110.98	111.95	110.18	110.97	109.14	111.09	111.47	110.38	111.1	111.62	111.86	110.58	110.24	111.4	110.73	111.44	110.15	111.55	111.86	111.7	111.72	111.41	111.3	111.52	109.83	110.67	110.69
105.31	104.59	105.63	107.4	105.9	106.43	106.55	106.11	104.87	105.39	105.64	105.24	106	105.31	105.49	106.09	104.44	104.9	104.78	105.53	106.93	104.46	106.52	106.95	106.1	106.51	105.63	106.96	105.9	105.06	107.78	106.09	105.09	106.03	104.52	105.89	104.83	106.44	103.98	106.03	104.25	106.66	106.65	106.18	103.65	106.51	104.73	105.68	105.64	105.3
104.38	102.69	104.14	105.05	104.75	104.49	104.21	104.09	105.06	103.18	104.55	104.16	105.05	104.21	103.87	105.33	105.11	103.61	104.26	105.75	104.01	104.02	106.13	104.33	104.79	104.28	105.12	103.83	103.27	104.06	103.05	103.31	104.01	103.79	105.41	103.73	105.24	103.9	104.66	104.44	103.08	105.14	103.93	104.31	103.15	103.69	105.53	104.64	104.98	103.58
99.741	99.318	100.3	101.58	100.92	100.41	101.15	99.8	99.674	100.12	100.9	99.09	99.475	99.953	99.917	100.11	100.55	101	99.327	99.754	99.311	99.394	99.634	99.826	101.93	100.23	98.941	99.177	100.34	100.06	100.43	100.19	100.17	98.936	99.536	99.594	99.704	99.396	99.634	99.567	101.65	99.992	100.2	99.435	99.71	101.43	99.096	99.814	100.99	100.44
99.681	99.665	99.53	99.446	100.38	100.44	101.34	99.064	99.571	98.333	99.369	100.76	98.7	99.328	101.26	100.43	100.76	98.838	99.727	99.257	102.74	100.13	100.47	100.07	98.656	100.32	100.11	98.991	99.26	99.945	99.854	98.488	100.13	98.968	101.34	100.17	98.752	99.457	99.938	101.28	99.375	99.516	100.79	100.44	96.849	100.25	99.548	99.275	101.9	98.599
109.76	110.78	111.48	111.23	110.74	109.81	111.19	110.05	110.65	111.5	111.42	110.99	111.47	109.98	109.99	111.78	111.03	109.94	110.17	109.74	110.08	110.14	111.21	109.3	112.17	111.97	111.12	110.69	112.17	110.27	109.93	109.68	110.78	110.12	111.97	111.74	110.93	112.62	110.64	110.58	111.25	111.77	110.64	110.87	110.35	110.72	111.3	111.15	111.01	111.3
112.27	110.7	113.09	111.68	112.18	113.91	111.48	111.51	111.14	114.26	112.29	112.32	112.36	112.96	112.08	111.58	113.02	111.96	112.53	111.66	111.91	112.17	113.24	112.12	112.09	111.64	110.69	111.49	113.06	111.62	112.84	111	111.32	110.56	110.87	111.27	111.07	112.68	111.19	113	111.51	110.69	111.93	111.79	111.84	111.77	113.12	111.94	112.19	112.85
112.4	112.41	111.68	112.03	112.68	112.06	112.14	112.47	112.4	111.38	112.12	111.65	113.91	113.06	112.71	112	111.77	112.85	112.06	112.71	113.05	111.65	112.11	112.08	113.33	112.97	111.1	111.71	110.77	112.41	113.07	112.17	111.31	112.91	111.38	110.72	111.83	111.63	111.91	112.63	111.94	112.49	111.31	111.19	112.11	112.61	112.48	112.5	111.59	109.98
112.64	111.68	112.9	114.33	113.57	112.57	113.1	111.76	112.66	112.38	112.2	111.86	113.45	112.72	112.94	112.92	111.53	113.21	112.62	113.2	113.62	111.92	113.7	112.93	111	113.11	112.58	111.55	113.24	111.77	112.53	111.68	112.17	111.96	113.97	110.51	113.02	112.4	112.03	112.19	114.13	112.48	113.38	111.29	113.11	114.16	113.42	113.37	111.69	113.69
111.1	111.42	110.83	111.16	112.01	111.71	111.92	111.51	108.96	111.72	112.69	113.22	111.25	111.94	111.4	111.31	111.68	111.29	113.1	111.04	111.99	111.4	110.86	112.52	111.08	111.71	113.15	111.1	110.43	112.16	110.37	112.74	111.83	112.51	110.8	110.95	111.01	110.65	109.85	112.52	111.22	110.95	109.97	109.82	112.52	112.48	111.15	109.78	112.54	109.84
112.49	111.6	111.22	112.16	112.69	111.28	111.69	113.68	112.49	112.76	113.58	112.72	112.86	112.92	111.8	113.23	112.29	113.45	112.47	112.42	111.62	112.46	112.86	112.77	113.24	113.78	112.5	112.6	113.84	112.31	113.77	112.34	112.03	112.52	112.82	112.18	112.84	112.58	112.41	114.83	112.91	112.22	113.01	114.38	113.27	111.88	110.81	111.8	111.61	112.47
99.492	99.652	100.27	100.15	100.09	100.23	99.592	100.06	99.551	98.67	100.28	99.011	99.354	100.04	99.622	99.883	100.15	98.067	100.74	102.01	98.254	99.046	99.994	100.5	99.147	99.538	98.257	99.884	99.56	101.82	99.99	100.49	100	100.65	99.651	100.69	99.156	99.384	100.89	102.15	98.608	100.52	99.566	100.53	100.51	99.355	100.28	98.618	99.975	100.11
100.43	100.19	100.12	100.96	99.389	99.594	98.986	100.49	98.644	100.26	100.37	102.72	101.4	100.58	101.42	99.439	100.58	101.21	100.74	100.96	100.83	100.23	100.99	100.42	99.582	101.05	100.93	100.46	100.6	100.23	101.23	100.36	99.401	99.645	99.991	99.827	101.59	100.94	99.99	100.96	101.55	101.39	100.26	98.46	100.86	101.04	100.97	98.876	101.62	98.976
110.47	111.84	109.38	112.01	111.5	112.85	113.3	112.17	111.8	111.42	111.05	111.07	111.28	111.52	110.27	110.32	110.38	110.74	111.22	112.29	112.03	110.32	111.81	111.15	110.64	110.61	111.67	112.14	113.13	112.27	111.51	112.48	112.59	111.01	112.09	112.39	112.42	111.57	111.31	111.37	110.89	110.89	111.25	110.94	111.5	110.95	112.61	111	111.84	111.76
104.93	105.25	104.87	105.08	103	104.39	106.82	105.49	107.53	106.66	104.63	104.68	106.55	107.66	106.07	107.13	105.51	105.36	105.08	104.56	105.96	106.05	104.62	105.83	103.9	107.03	104.78	106.01	105.06	104.66	105.96	105.75	106.36	104.63	106.68	105.78	104.86	105.54	107.27	106.04	105.36	106.3	106.15	104.4	104.72	105.75	105.64	105.68	107.33	104.8
112.27	112.15	112.78	112.41	110.46	111.45	111.03	111.52	112.79	110.9	112.12	110.9	112.01	110.85	112.47	111.99	113.09	112.06	112.27	111.98	111.31	112.66	110.68	111.16	112.86	111.37	111.76	112.05	111.86	111.32	112.71	111.77	113.08	112.22	112.74	113.05	111.77	111.22	112.79	111.48	111.92	111.47	112.6	112.25	112.06	111.81	111.24	112.29	113.55	112.13
112.18	113.23	113.49	113.15	111.95	112.83	112.35	113.59	112.93	111.2	114.61	113.34	112.84	112.39	112.2	113.39	112.24	111.72	112.75	112.61	111.2	113.82	112.91	110.67	113.25	114.09	112.56	113.16	113.39	113.78	112.26	113.16	114.14	112.64	111.09	112.88	112.48	114.29	112.01	113.58	112.07	113.87	113.32	112.76	113.62	112.79	112.27	113.05	113.16	111.5
116.71	115.87	117.54	119.86	117.73	117.17	116.47	116.2	115.65	118.9	117.67	117.22	116.48	118.57	116.97	116.46	117.14	116.52	118.08	117.28	116.99	117.09	115.82	117.1	116.09	119.43	118.43	117.34	116.85	117.67	118.87	116.12	117.2	117.29	117.95	118.61	117.55	117.84	117.51	118.91	118.65	117.14	116.98	117.77	118.37	118.04	117.19	116.16	116.92	117.65
101.11	99.608	100.19	100.75	100.89	99.413	101.98	102.47	100.38	100.9	101.09	100.88	101.14	101.8	102.39	102.79	100.78	102.33	100.83	101.14	100.23	103.13	101.02	99.693	101.85	101.35	102.08	100.4	100.4	99.715	101.7	102	99.75	102.29	101.44	101.29	100.82	99.835	101.25	100.6	100.5	101.94	102.68	101.68	100.56	103.34	99.374	100.43	101.11	100.67
112.57	111.97	113.56	111.86	111.73	112.03	112.95	111.62	111.4	113.65	114.05	113.01	112.84	114.22	111.73	112.06	114.09	110.9	113.79	112.33	113.08	112.1	112.57	113.61	113.72	111.19	111.86	112.32	113.39	112.39	112.39	113.29	112.91	113.75	112.09	113.51	114.15	113.27	111.7	112.24	111.34	113.22	113.03	112.76	112.85	111.72	112.95	114.26	114.03	112.71
99.986	99.296	100.12	100.27	100.76	99.213	99.759	99.627	99.285	97.61	99.464	100.4	100.6	97.871	101.27	99.223	100.46	98.891	100.99	99.285	97.739	100.77	98.81	99.284	100.29	101.32	99.537	99.095	98.045	100.35	100.44	100.72	99.393	99.524	99.59	99.109	98.832	99.974	98.784	100.25	99.911	100.21	98.569	99.558	100.21	99.997	98.507	99.509	98.261	99.895
104.67	105.59	104.04	105.02	105.5	105.62	105.6	105.04	104.59	104.01	104.28	105.41	103.8	104.78	104.99	103.12	105.23	104.9	106.02	104.75	105.57	104.58	103.16	104.68	105.99	106.24	105.01	105.73	105.12	104.52	104.7	101.95	104.97	106.99	103.92	104.46	102.41	105.16	105.31	104.23	105.68	106.12	106.86	105.48	105.8	104.62	104.38	103.63	104.9	105.58
109.93	111.36	111.63	112.03	110.34	111.08	109.75	109.46	110.86	109.83	112.05	110.94	111.33	111.38	110.99	111.05	109.1	110.38	111.59	111.78	108.66	110.56	110.7	111.17	110.19	111.04	109.82	110.1	111.92	110.72	109.76	110.47	110.26	112.37	110.47	112.18	110.89	110.63	110.29	111.19	110.3	110.94	110.53	109.36	110.84	109.74	109.32	109.95	110.22	111.03
104.74	105.79	106.4	103.88	105.79	105.9	105.58	105.45	106.02	105.68	105.88	108	105.14	104.61	106.79	106.77	105.86	104.66	106.32	106.21	106.09	104.67	105.38	105.02	105.53	104.75	105.47	105.3	104.81	104.13	105.86	103.6	106.73	107.01	105.11	104.94	105.62	105.73	104.17	105.14	105.84	106.69	104.43	105.66	106.13	106.66	106.13	106.1	105.63	105.95
98.557	99.21	98.231	100.04	99.482	98.874	98.934	100.62	99.798	99.44	98.157	99.839	99.48	101.19	101	100.52	99.126	99.451	100.49	100.27	99.376	98.666	100.21	99.358	99.901	99.929	100.04	99.958	98.196	100.13	100.91	99.389	99.804	102.42	100.33	98.533	99.866	98.383	101.2	99.018	99.057	98.597	99.672	98.062	99.378	98.355	98.707	99.538	98.921	99.208
107.36	106.78	107.36	105.75	106.23	107.27	105.87	105.62	107.58	105.61	105.11	108	105.35	106.89	105.14	103.31	106.55	106.81	107.33	106.3	107.48	105.92	107	105.68	105.67	106.36	105.02	107.3	107.12	106.74	106.97	107.53	106.9	104.72	105.8	106.94	107.43	106.31	106.68	107.55	106.08	105.7	105.52	105.89	103.79	106.95	105.92	106.42	106.59	106.42
112.2	110.61	110.71	110.07	110.02	111.36	110.35	111.77	108.64	111.15	110.54	109.39	111.15	109.65	112.46	110.76	109.74	111.65	110.73	110.29	110.77	110.24	111.64	108.98	109.58	110.34	110.1	109.37	109.82	111.99	111.63	111.35	110.05	112.25	111.8	109.81	110.54	109.35	110.92	109.46	111.76	110.72	111.05	111.27	111.12	111.08	110.73	110.52	110.3	108.88
110.49	110.35	112.81	109.61	113.27	110.65	111.3	111.54	110.59	110.01	111.08	113.19	111.55	112.24	111.09	110.57	109.65	110.86	110.78	110.22	112.12	111.03	111.08	109.77	111.88	111.79	111.76	112.24	110.8	111.43	110.37	112.92	111.95	110.63	111.45	112.47	112.35	110.63	112.66	111.31	109.2	112.03	111.98	113.17	111.13	111.45	110.81	111.37	112.25	112.24
101.04	99.951	99.648	99.666	101.31	98.595	100.33	99.599	99.821	98.746	99.85	100.01	101.05	99.135	99.403	100.65	97.005	99.239	98.035	99.896	100.23	99.354	98.9	98.993	100.04	101.08	101.24	99.254	98.337	99.917	100.68	98.879	99.737	99.497	100.92	99.781	101.27	100.17	100.81	100.52	101.05	100.13	98.326	100.01	100.19	100.1	97.796	100.39	98.231	101.13
105.16	105.86	105.77	105.07	104.82	106.02	107.57	104.99	106.24	106.36	106.33	104.9	105.82	105.64	107.64	104.09	106.22	106.72	105.59	105.6	107.19	105.26	107.5	104.36	105.09	104.67	106.44	102.27	105.09	106.57	105.12	105.8	106.25	106.04	103.77	105.54	106.74	107.89	105.64	106.05	105.45	107	105.06	105.51	104.03	104.31	106.95	106.63	104.72	105.37
113.07	113.37	112.58	113.49	112.42	111.77	112.05	113.46	112.43	112.88	112.12	112.53	110.19	113.13	113.39	112.73	114.58	112.78	113.97	112.74	112.09	112.11	111.98	113.74	112.39	111.68	111.75	112.32	112.85	111.56	112.18	112.03	114.47	114	113.09	111.82	111.7	113.84	112.53	111.62	112.37	113.46	113.14	111.98	113.83	112.5	111.73	112.83	113.36	113.64
110.45	112.33	111.62	111.25	110.34	109.55	111.69	111.71	109.17	110.93	112.29	111.87	109.73	111.49	111.49	110.16	111.26	110.36	110.91	110.78	111.06	110.63	110.49	109.66	110.41	109.64	111.63	110.79	110.62	111.36	111.19	110.97	110.45	111.66	110.69	110.94	110.97	109.46	111.18	112.3	109.23	111.22	110.46	109.29	109.63	110.77	111.46	110.75	110.99	110.82
106.31	106.21	105.9	105.69	105.98	105.18	104.28	106.24	107.63	107.48	104.8	106.68	106.16	106.12	105.54	105.91	106.57	105.07	105.66	107.42	105.54	105.35	106.14	106.85	105.51	107.05	106.03	106.51	104.65	106.19	106.05	107.4	105.52	104.88	106.48	108.1	106.25	108.78	105.28	106.95	106.73	105.39	106.38	105.76	106.71	105.83	105.12	105.56	106.19	105.73
99.762	99.634	100.93	98.583	99.299	99.319	99.438	98.903	98.744	99.469	99.532	99.686	100.17	99.516	99.395	99.502	100.2	98.443	98.057	101.65	100.02	99.199	100.47	99.487	99.929	100.47	99.389	100.51	101	100.36	99.203	100.6	99.392	99.241	99.137	101.29	97.626	101.03	99.413	98.89	100.19	98.735	100.05	100.2	99.52	99.95	99.654	101.42	100.87	100.16
105.28	106.4	105.83	106.51	105.09	106.69	106.47	106.72	106.36	107.21	105.96	106.42	107.7	107.51	105.11	107.82	105.19	105.88	105.67	105.59	105.8	106.95	107.35	107.01	105.8	105.77	107.18	107.95	107.33	106.82	106.35	107.13	107.32	106.04	107.27	106.07	106.06	106.44	105.62	106.46	106.69	106.4	106.2	105.71	105.98	106.6	106.48	105.02	105.85	107.18
99.718	99.556	99.586	100.69	100.36	99.683	99.712	98.828	98.912	99.347	100.75	99.268	99.605	101.34	100.04	100.32	99.354	101.82	99.86	98.747	100.29	98.068	100.83	98.28	99.507	98.508	99.709	100.9	100.38	100.17	100.04	100.29	97.49	98.21	99.685	101.67	101.55	102.8	99.973	98.579	99.235	98.578	101.4	98.867	99.205	99.985	99.719	100.52	100.61	99.468
99.701	99.982	99.91	100.61	101.03	99.829	100.72	100.77	97.933	99.248	99.417	98.304	100.57	99.8	100.34	100.25	100.88	100.75	99.329	99.006	100.46	101.08	100.19	99.264	98.848	99.02	97.552	99.126	98.505	102.28	98.755	98.31	99.788	100	99.902	99.63	99.524	100.31	99.397	99.544	99.287	99.237	100.11	101.9	101.02	100.53	100.5	101.04	100.07	99.61
105.05	105.62	106.52	106.28	105.97	106.2	105.74	106.06	106.25	104.47	106.2	104.95	106.13	105.52	104.14	105.3	105.53	105.17	106.1	104.34	104.73	104.8	105.46	106.57	105.17	105.46	105.31	104.69	104.58	105.82	104.81	105.01	105	106.69	104.35	106	105.19	105.25	104.98	103.88	106.59	105.28	106.17	105.54	106.09	106.8	104.47	105.25	105.1	105.68
105.56	106.67	105.79	104.12	106.23	104.67	105.07	105.51	105.42	106.89	106.03	105.16	105.36	105.71	105.46	105.71	104.56	105.17	104.47	103.91	107.24	105.81	106.31	105.29	104.45	104.16	106.21	103.64	104.7	104.96	105.46	106.84	104.46	104.26	106.24	104.64	106.15	103.85	107.98	104.64	107.04	106.19	108.43	104.85	105.32	106.62	106.61	104.91	106.42	105.7
104.43	104.09	103.43	103.14	104.44	105.05	103.3	104.25	104.56	103.16	104.36	103.2	104.99	103.78	104.28	103.72	104.19	104.96	105.76	103.29	104.65	103.6	104.42	104.84	102.94	103.4	102.65	103.77	103.18	103.7	105.42	104.14	103.6	103.46	103.31	102.61	104.53	104.89	104.32	103.86	104.25	102.63	104.78	105	104.62	103.83	104.73	102.65	103.4	105.26
107.8	106.51	105.64	106.87	105.97	105.87	106.4	106.26	105.47	106.66	107.4	105.27	106.68	107.61	104.21	106.42	108.47	107.12	105.89	106.27	106.83	106.78	106.79	107.92	105.07	106.75	105.35	106.51	106.2	107.72	106.66	106.54	107.16	105.93	106.97	105.45	107.4	105.73	105.19	106.4	108.33	107.42	106.24	106.16	106.42	107.81	108.03	107	106.58	107.1
107.7	106.68	107.2	107.04	107.45	107.81	107.81	105.68	106.76	106.29	106.99	107.24	105.24	107.85	106.68	105.46	106.05	107.55	105.6	106.91	106.56	105.59	106.3	107.79	106.71	108.12	106.32	106.81	107.88	107.08	109.2	107.06	106.65	105.34	106.63	106.86	107.11	105.4	106.57	106.67	105.49	107.41	105.5	106.82	105.92	107.57	107.62	106.47	105.74	106.05
100.36	102.07	101.1	101.82	99.405	99.702	102.51	101.37	101.79	101.56	102.75	100.95	100.1	102.78	100.93	102.38	99.876	101.15	101.8	100.48	101.48	100.02	101.1	100.85	101.33	100.88	101.34	101.33	102.49	100.94	100.23	102.03	100.26	101.73	101.11	98.569	102.91	102.12	102.51	102.12	99.643	100.32	100.24	101.74	100.35	102.69	101.28	100.03	100.53	100.85
105.1	107.01	105.99	104.87	106.86	105.13	104.65	105.28	105.56	105.2	107.61	104.62	106.43	104.19	106.28	105.2	106.87	106.39	104.65	107.7	106.73	104.5	106.48	105.26	105.79	104.87	105.68	105	107.41	106.52	106.78	107.71	106.37	105.46	105.81	105.91	105.4	104.83	105.02	106.56	106.1	106.18	104.85	104.97	105.99	105.7	105.47	105.92	105.15	106.01
107.26	105.15	104.09	104.99	105.44	106.74	106.04	104.99	104.78	105.94	106.16	107.06	105.12	104.93	104.98	106.58	106.35	105.74	104.1	105.75	103.87	104.25	104.76	107.52	105.24	104.77	105.22	104.87	105.77	105.26	105.39	106.82	107.35	104.69	107.2	104.44	107.07	105.72	105.03	106.5	104.43	106.94	104.26	106.48	104.55	105.86	105.7	105.87	104.71	104.85
104.75	106.38	105.19	103.63	105.16	105.39	105.54	104.46	105.53	104.54	105.55	104.59	104.48	105.41	103.57	103.92	105.06	105.24	105.51	104.61	106.34	105.4	105.47	105.81	104.09	105.06	105.88	104.5	105.28	105.13	104.56	104.74	104.5	104.97	104.04	104.57	104.92	104.9	104.9	103.67	105.55	105.89	106.49	103.74	104.05	105.16	104.68	105.42	104.02	103.28
110.91	110.81	111.92	111.21	110.56	109.84	111.49	109.87	111.31	110.38	112.25	111.68	111.35	111.46	111.28	112.68	111.21	111.68	112.4	110.84	112.07	111.34	112.05	111.3	111.87	112.68	111.01	112.56	109.77	112.63	110.72	110.38	111.82	110.94	111.62	110.33	110.8	109.44	111.06	110.23	111.15	112.37	113.76	110.77	111.98	111.84	111.67	110.85	111.73	110.32
112.46	110.78	112.83	112.54	111.37	113.69	111.42	110.87	114.19	112.69	114.49	112.37	112.4	113.94	110.92	112.54	111.77	112.11	110.99	111.56	110.89	111.59	111.47	112.32	112.82	112.31	112.78	111.8	111.42	112.48	112.64	113.9	112.55	110.55	112.66	111.87	111.43	110.99	111.7	112.2	112.68	112.05	113.05	111.51	111.23	112.19	114.42	111.21	112.67	111.69
106.77	105.08	105.49	106.14	105.81	105.08	106.02	105.32	106.44	106.79	106.11	105.39	105.02	105.36	106.4	104.7	106.53	106.12	105.82	106.74	104.62	106.22	105.74	105.35	105.32	106.27	105.7	105.41	105.81	106.56	105.84	106.58	106.55	107.25	106.73	106.62	105.75	105.81	105.79	107.39	105.71	105.86	107.22	106.77	106.48	105.92	107.26	104.1	106.33	105.39
111.13	110.12	110.08	109.78	109.5	110.07	111.36	109.55	110.84	110.52	110.44	108.84	109.5	110.63	112.09	110.75	110.52	111.2	110.73	110.82	108.8	110.25	109.26	110.96	110.24	108.69	111.26	109.1	110.39	110.17	108.44	111.79	110.92	110.62	110.78	110.74	108.1	111.33	110.51	110.41	110.85	110.28	110.19	109.9	111.02	110.66	111.41	110.57	110.37	109.33
105.49	107.03	105.45	104.62	106.45	105.69	107.58	106.3	105.59	106.09	106.09	106.22	105.57	106.98	105.25	106.06	103.67	105.75	106.6	105.49	106.72	104.25	105.33	104.79	106.65	105.97	104.71	106.26	105.8	105.94	106.99	104.86	106.49	105.87	104.55	106.53	106.06	106.27	107.93	106.79	105.17	106.27	105.52	106.65	107.79	105.3	106.54	106.42	104.71	106.43
111.78	110.75	111.26	113.99	112.28	111.92	111.01	113.45	112.74	110.42	111.48	112.85	111.69	112.64	111.8	113.93	112.43	112.1	110.19	114.17	111.63	111.68	111.55	113.1	110.84	112.16	113.85	111.65	113.22	111.78	110.3	113.1	112.9	112.66	112.13	112.95	111.59	111.46	111.8	112.75	111.19	110.63	111.52	112.77	111.68	112.57	110.96	113.69	111.92	111.69
103.44	104.26	104.24	104.59	103.55	104.41	104.62	104.09	103.81	104.31	104.66	104.04	104.27	104.76	103.78	105.08	104.71	104.24	103.69	102.97	103.78	104.03	104.43	104.47	105.42	104.41	103.71	102.75	101.96	104.86	104.34	104.4	105.13	103.5	104.24	104.36	105.7	103.92	104.7	102.89	102.44	103.83	104.75	103.82	105.92	104.19	103.62	104.35	105.13	104.93
105.05	104.85	104.7	104.84	103.63	103.95	103.35	105.69	104.86	104	104.52	105.67	103.96	106.27	104.53	103.34	105.17	105.04	105	103.29	104.52	105.77	104.75	104.42	104.23	104.1	106.09	104.82	103.9	104.8	104.59	103.71	104.58	104.89	105.3	104.9	103.7	103.22	103.95	105.18	104.97	104.71	105.4	104.78	104.92	103.78	104.49	105	104.54	105.2
105.87	106.5	107.25	104.67	107.28	106.54	105.78	105.45	105.04	107.3	106.5	107.06	105.91	106.59	107.53	108.42	105.05	106.61	105.18	106.31	108.23	107.67	106	105.1	105.66	106.26	106.75	106.03	104.4	106.21	107.2	107.78	107.14	106.18	105.9	106.78	105.84	106.21	107.08	107.12	105.26	106.25	108.3	107.19	108.07	106.45	105.97	104.35	106.88	107.14
106.12	106.44	106.63	105.82	105.4	105.84	107.77	105.69	106.21	106.83	105.79	106.89	106.87	107.87	106.79	107.3	106.78	106.29	108.02	106.93	107.7	104.55	106.88	106.02	107.75	106.97	105.6	106.17	106.76	105.55	106.58	107.24	107.75	106.65	106.58	107.63	104.54	107.44	105.07	106.09	106.94	106.22	104.45	105.2	105.31	107.2	105.41	105.88	105.83	106.11
104.53	104.63	103.94	104.35	103.52	104.84	104.22	104.49	103.99	105.52	103.67	103.82	102.42	104.17	103.77	105.03	104.3	104.06	105.21	104.01	104.14	105.24	104.53	105.78	105.18	105.21	104.21	104.2	104.22	103.89	104.8	105.29	103.16	103.8	105.2	104.86	102.95	105.34	104.58	103.81	103.43	104.08	103.8	105.04	104.56	104.61	104.28	103.84	104.02	103.06
106.52	106.01	105.64	104.5	104.36	104.77	107.25	106.38	106.31	104.08	104.96	105.89	104.46	105.93	106.17	105.13	106.75	105.6	106	107.46	103.75	104.82	105.15	104.94	105.87	105.8	106.76	104.92	104.91	105.29	106.07	107.44	106.41	105.85	105.26	104.99	106.33	106.97	105.73	106.42	106.35	105.86	106.5	106.11	105.38	104.08	105.35	104.92	106.98	105.07
111.33	110.86	111.18	111.52	112.03	112.77	110.51	112.1	112.19	112.41	112.63	112.78	110.94	111.8	111.89	111.65	111.13	110.74	113.09	113.68	113.67	111.89	110.15	112	110.85	111.09	112.7	110.56	111.54	112.04	112.89	111.72	112.38	113.09	110.65	111.02	112.75	111.04	113.76	112.77	112.24	113.15	111.85	110.82	111.34	112.22	111.24	112.97	110.86	112.84
106.45	105.81	107.63	105.96	107.19	104.72	107.64	107.83	108.26	107.41	106.24	106.98	105.97	105.57	107	106.59	105.5	107.29	108.27	105.83	106.64	108.26	107.11	105.35	106.23	106.95	105.89	105.37	107.13	106.39	106.41	105.9	106.52	104.76	106.57	106.18	107.39	104.77	105.35	105.95	104.74	106.51	105.95	106.33	108.83	104.7	106.22	106.38	105.69	106.97
110.29	108.96	110.32	109.64	109.66	108.78	109.63	109.7	108.77	108.82	112.44	111.02	109.02	110.22	111.16	109.03	108.71	110.49	109.46	108.85	111.18	109.68	110.14	111.18	110.37	108.38	109.76	109.52	110.96	110.79	109.73	108.6	109.53	109.85	107.91	110.12	110.2	109.57	111.44	110.1	110.14	109.28	108.47	109.97	109.25	109.7	110.34	110.65	108.75	109.97
112.1	111.23	112.83	112.39	112.08	111.94	109.74	112.71	111.89	111.54	111.23	114.95	113.34	114.02	111.55	110.69	112.46	111.62	112.22	112.84	110.86	112.54	112.22	111.69	113.56	112.9	110.44	113.36	112.55	113.14	112.1	112.79	112.55	111.86	111.67	112.86	111.62	111.78	112.29	112.48	112.89	111.37	110.42	111.09	111.92	112.51	112.22	111.89	113.09	111.46
106.39	105.83	107.12	106.37	106.36	107.08	108.03	105.97	106.67	106.72	105.94	105.94	107	106.92	108.64	106.83	107.33	106.96	107.4	107.27	106.75	106.59	106.89	107.99	104.03	106.7	106.81	106.76	106.94	106.86	106.9	106.94	106.19	107.76	108.46	107.37	108.19	108.19	106.22	108.18	106.31	106.73	107.15	105.13	106.72	104.95	107.97	107.25	106.8	107.48
111.8	110.68	112.31	111.48	110.65	112.27	111.72	112.97	111.92	112.93	112.01	112.74	112.63	112.43	112.55	110.52	113.38	111.53	110.99	112.35	112.33	111.59	111.4	111.61	113.26	112.96	113.08	112.9	111.78	112.41	113.84	113.27	111.72	112.59	111.62	112.33	112.18	112.64	111.53	111.81	112.96	112.82	112.84	111.61	112.02	111.99	111.92	111.47	111.88	112.4
106.82	106.1	105.91	105.92	106.7	106.03	105.73	105.18	107.03	105.73	104.86	105.9	106.57	107.03	106.69	105.78	105.06	105.13	106.1	105.17	105.25	104.37	105.56	103.85	104.94	106.64	105.3	106.48	105.39	104.89	105.4	105.48	107.03	105.85	105.91	104.44	105.9	105.71	105.8	106.32	103.82	106.29	106.29	106.47	106.53	105.39	104.68	105.11	106.17	103.96
106.46	106.49	106.11	105.58	106.17	105.81	107.12	107.37	105.12	105.69	106.04	106.04	104.9	107.1	105.69	106.59	106.97	105.32	106.75	106.36	105.04	107.32	107.58	105.64	107.33	105.88	106.3	107.4	106.21	106.01	107.83	106.18	106.95	107.36	107.5	106.02	107.32	106.39	106.99	107.15	106.52	106.62	106.94	106.43	106.61	105.55	106.53	107.21	107.2	106.69
112.71	112.77	110.83	111.11	112.64	111.46	112.05	112.05	110.86	110.24	111.39	111.83	112.06	112.05	110.19	111.09	110.69	112.51	108.11	111.72	111.38	111.15	110.49	110.1	112.17	111.95	111.56	112.43	110.25	110.75	110.71	110.33	111.81	110.94	110.74	111.48	110.94	109.65	110.48	111.38	110.68	109.98	111.64	111.83	110.69	112.32	112.19	109.92	110.36	110.42
105.05	104.29	106.13	106.49	106.32	107.73	105.22	106.51	105.46	105.52	106.14	106.47	105.19	105.5	104.97	106.26	105.52	104.3	105.24	105.78	105.34	104.69	105	106.19	105.83	105.72	105.23	103.97	106.93	104.53	105.09	104.31	105.44	106.26	106.17	106.54	106.1	105.56	105.54	104.75	104.97	104.9	106.31	104.91	106.04	105.11	105.35	106.08	105.95	105.25
99.731	99.789	100.03	99.632	98.293	100.33	100.11	101.06	100.3	98.594	100.12	99.664	98.966	99.002	100.32	99.596	98.904	99.723	97.293	99.894	100.46	99.778	98.434	99.12	100.09	101.93	98.846	100.57	100.77	98.907	99.209	100.27	99.395	101.11	100.08	99.256	98.892	99.486	98.592	99.367	98.516	98.597	100.88	99.517	100.94	100.41	99.715	98.556	99.187	97.726
112.73	113.53	112.56	113.34	112.82	112.46	113.16	112.55	111.18	114.41	113.14	113.22	113.75	113.42	113.6	113.48	112.71	112.43	112.75	112.25	114.24	112.12	115.44	113.29	112.61	113.81	111.73	112.97	112.55	111.11	113.32	112.5	112.96	113.11	113.21	111.96	112.1	112.37	114.14	113.79	110.7	113.19	111.09	113.35	112.29	113.59	111.57	113.12	112.01	112.19
108.95	110.62	109.42	109.66	110.16	109.67	109.57	109.47	112.22	109.45	109.85	110.1	112.14	109.38	110.12	109.41	110.1	109.8	110.21	110.97	108.42	109.1	110.07	109.86	110.7	109.99	110.98	109.22	110.5	111.39	109.8	110.66	110.22	109.57	109.09	108.82	109.85	108.63	109.81	108.03	107.9	108.72	110.91	110.53	109.72	112	111.07	110.12	109.87	109.89
104.04	104.11	105.23	105.01	103.5	105.63	104.65	103.88	103.66	104.78	104.37	101.96	103.88	104.93	105.53	104.73	103.78	102.66	102.91	103.97	103.91	104.15	104.48	105.15	104.84	103.99	104.3	102.91	104.03	105.45	104.23	104.5	104.22	105.78	104.4	103.92	106.06	106.61	104.71	103.74	105.01	104.22	104.77	103.38	104.08	104.7	104.03	103.9	104.47	105.15
105.44	104.08	106.94	106.18	105.37	105.3	106.21	104.98	105.56	106.86	105.97	106.25	105.59	105.66	106.88	105.19	104.72	104.21	105.42	105.98	105.73	104.43	106.15	105.18	106.18	105.71	106.53	105.97	105.93	106.14	106.31	106.6	106.95	107.58	106.28	103.97	104.36	106.4	105.98	105.74	106.03	106.02	106.37	106.41	104.58	105.66	106.22	107.15	105.58	105.54
106.33	105.4	106.12	104.96	105.55	105.82	107.02	106.82	104.96	105.14	106.36	105.66	106.32	105.88	106.58	104.76	105.39	106.3	105.79	105.34	105.1	105.4	104.49	105.97	105.4	105.45	104.76	103.72	105.32	105.99	103.86	106.18	104.72	106.17	105.77	107.1	106.34	104.93	105.47	104.46	105.71	105.88	107.3	103.98	105.9	105.39	105.5	105.12	104.47	104.01
103.13	100.35	101.26	101.25	99.693	100.27	99.706	101.14	100.35	100.15	100.33	101.15	99.439	100.29	101.11	101.43	100.58	101.37	102.42	100.32	99.349	100.29	100.42	100.16	100.31	101.94	100.37	102.63	100.47	100.21	100.7	100.21	100.47	100.6	100.63	100.02	101.02	101.78	101	100.83	100.74	100.2	100.22	99.223	99.111	100.26	100.81	98.988	100.29	99.515
111.03	111.95	111.71	112.63	111.98	111.7	112.16	109.75	111.72	110.69	110.66	112	112.26	110.11	110.59	110.24	111.48	111.39	111.46	112.15	111.5	110.27	113.17	112.29	112.59	111.65	112.34	110.43	111.35	112.01	111.79	112.22	112.07	112.01	111.69	111.81	111.35	110.55	112.25	113.88	111.14	110.92	110.31	112.38	109.79	111.5	110.35	109.93	110.65	112.4
109.56	110.58	109.56	109.78	108.26	108.79	110.22	111.41	110.92	110.9	109.48	110.22	109.11	111.16	109.11	109.67	109.9	110.95	110.91	110	107.6	110.1	107.53	110.32	109.47	111	108.84	109.24	108.56	111.74	110.47	110.13	110.24	110.33	109.52	109.66	111.04	109.56	110.97	110.32	109.24	109.13	109.76	108.51	109.18	108.01	110.16	108.97	109.81	109.36
98.615	99.426	101.53	99.425	100.72	101.48	101.7	99.103	99.65	99.039	100.06	98.965	100.8	100.18	100.51	99.227	98.636	100.63	98.368	100.05	99.966	99.795	100.33	99.757	101.13	100.88	101.71	100.21	99.143	99.723	99.918	101.43	99.893	99.786	101.79	100.9	98.535	100.77	99.668	100.25	100.89	98.413	100.83	100.24	100.53	101.51	100.28	99.301	99.304	100.59
111.12	112.37	111.61	112.21	113.56	112.68	112.49	112.43	113.21	110.78	112.33	110.71	112.78	111.86	112.61	111.41	111.77	112.74	112.4	113.04	111.81	111.51	112.46	110.62	110.68	111.55	112.11	112.68	111.06	112.21	110.68	111.49	112.27	111.55	112.64	112.3	112.68	111.17	112.16	110.84	111.15	112.44	109.77	109.99	112.69	112.19	108.65	112.19	112.93	113.57
106.86	105.97	103.71	106.32	105.97	106.28	106.42	105.04	105.7	105.79	106.55	106.69	106.46	105.82	104.8	106.05	105.17	105.32	105.47	107.37	106.32	104.11	107.17	106.74	105.56	103.89	105.07	107.02	106.3	105.29	106.17	105.95	107.01	105.77	105.14	108.05	106.33	103.75	106.1	106.14	104.52	105.6	105.87	108.45	105.75	105.21	106	106.7	106.08	104.81
112.93	112.45	111.97	111.67	111.88	112.8	112.1	112.59	111.42	112.68	112.62	112.49	112.23	111.3	111.87	111.39	111.71	110.93	111.88	112.28	112.14	111.62	112.36	112.24	111.24	111.75	113.64	112.27	112.07	112.67	111.25	111.9	112.83	112.29	112.27	112.38	113.58	113.09	112.03	111.8	111.53	114.04	114.18	110.5	112.15	112.18	112.42	112.92	112.6	112.11
106.35	104.75	108.53	107.07	105.87	102.95	105.75	105.55	106.09	106.56	106.64	104.93	106.7	104.04	105.72	105.1	104.75	104.86	105.36	106.23	106.01	104.99	104.34	106.11	107.04	104.66	106.18	105.54	106.46	107.2	104.92	105.4	105.71	105.67	105.37	105.64	103.53	106.03	104.97	105.04	105.12	106.34	106.48	106.24	104.76	106.39	104.3	104.91	107.29	105.86
109.15	111.16	110.36	112.44	109.01	112.74	112.2	111.5	109.81	108.84	110.88	110.98	110.17	111.6	109.65	110.99	110.42	111.37	110.36	109.02	110.32	110.75	110.33	110.28	110.68	110.86	108.99	109.92	111.91	112.07	109.92	111.85	108.74	111.23	109.04	109.22	111.94	110.69	110.34	110.74	111.56	110.51	110.12	109.7	110.11	110.38	110.6	110.29	110.79	110.11
112.3	113.91	114.58	113.38	112.6	111.64	112.89	113.43	113.8	112.97	113.93	113.25	112.84	113.54	114.25	113.59	111.18	112.71	112.74	112.49	112.14	113.22	114.07	112.28	113.11	111.09	111.61	112.85	112.17	113.66	111	112.34	113.05	113.91	112.38	111.11	112.27	113.41	114.35	112.04	112.76	113.69	113.37	112.72	113.34	112.81	111.65	112.45	113.59	112.13
110.27	109.89	110.98	109.82	108.75	109.09	110.73	111.15	109.84	109.01	111.46	110.45	110.1	109.11	109.08	109.47	111.39	109.37	109.54	109.6	109.99	109.34	110.49	109.05	111.09	108.63	109.98	110.25	109.34	111.47	110.1	110.41	108.87	108.71	109.43	110.77	109.9	111.38	110.12	108.63	110.57	110.57	108.81	109.59	110.83	109.81	109.64	110.16	108.46	109.51
103.11	102.37	106.76	105.15	104.7	104.31	105.95	102.92	102.48	103.07	104.92	105.67	104.44	104.14	104.81	103.16	103.73	103.67	103.63	104.16	103.77	105.14	103.29	103.44	105.2	104.2	104.06	104.37	103.3	104.71	103.29	104.54	104.07	104.43	103.33	106.2	105.16	105.16	103.18	103.04	104.25	103.19	104.07	102.9	103.96	104.81	103.26	104.69	104.06	105.57
99.804	100.24	100.49	100.68	99.566	99.664	99.853	101.3	99.869	100.53	99.288	99.719	100.09	100.52	100.35	100.99	99.58	99.906	99.963	100.19	100.63	100.41	101.04	100.38	100.6	98.613	98.909	98.517	101.92	98.854	100.78	100.58	99.114	98.527	99.809	99.16	99.366	99.987	100.45	99.505	99.203	98.948	100.7	100.59	97.901	99.437	98.525	99.822	100.46	98.764
118.26	118.9	118.23	118	116.42	119.06	118.66	115.46	118.97	118.05	117.1	116.21	117.2	117.57	116.43	118.62	116.7	116.26	115.75	117.75	116.91	118.75	116.38	118.95	116.7	117.79	116.05	118.51	118.63	117.6	117.76	117.53	118.8	117.72	117.4	116.77	117.4	117.4	118.28	117.32	118.38	117.06	118.4	117.34	117.78	117.95	118.03	117.75	116.92	118.32
113.32	113.04	112.96	113.57	112.62	112.85	111.33	113.11	113.72	111.84	113.65	113.56	113.58	112.66	112.7	114.25	113.81	113.72	111.88	114.26	114.05	112.34	112.41	111.54	112.5	112.52	112.06	113.15	112.72	113.08	113.37	112.37	113.43	114.07	112.01	113.01	111.94	112.68	114.38	112.44	113.96	111.96	111.52	112.19	113.05	113.79	111.12	112.7	111.85	113.39
118.6	117.98	118.27	117.64	117.09	117.94	117.39	117.88	117.9	115.71	117.31	117.41	119.4	116.77	116.6	116.74	117.09	118.88	116.03	115.84	117.89	116.25	118.49	117.74	118.77	117.91	117.93	117.52	117.71	117.64	118.8	118.38	115.9	118.21	117.71	118.36	116.32	115.89	119.79	117.04	117.77	117.26	119.63	117.47	117.15	117.77	116.29	117.13	117.68	116.91
105.73	105.97	106.48	106.31	105.6	106.49	106.65	105.79	106.11	105.28	105.71	104.63	104.64	105.71	107.22	105.73	105.13	104.19	106.29	104.43	104.63	106.54	106.87	106.61	106.77	105.63	106.99	107.25	106.61	105.07	104.68	105.99	105.6	105.51	108.43	108.29	105.59	105.12	106.27	106.74	106.25	107.06	106.83	105.35	104.98	105.85	106.06	106.96	106.18	107.38
103.79	103.77	104.71	106.89	104.91	104.68	104.7	105.53	105.03	105.77	104.42	105.87	106.83	104.36	105.04	104.94	104.38	106.48	104.11	105.25	104.77	105.51	104.62	106.71	105.78	103.22	106.03	105.49	105.24	104.75	104.89	104.4	104.95	105.98	105.36	105.64	104.35	105.96	105.59	104.08	104.68	107.4	105.28	104.06	105.66	105.52	105.84	105.91	106.72	106.72
99.734	100.4	100.44	98.282	98.64	99.114	99.409	100.47	98.935	98.651	99.799	100.53	100.12	99.405	99.811	98.472	99.499	99.847	98.594	99.828	98.502	100.47	100.26	100.54	99.034	99.393	99.322	100.82	100.22	99.269	101.39	100.23	100.46	101.76	99.198	100.3	99.181	100.63	98.708	99.56	99.964	99.947	101.7	99.639	99.97	101.3	99.085	100.08	100.24	98.643
104.22	104.6	105.26	104.24	104.49	104.65	104.32	104.33	104.32	105.21	103.93	102.95	105.25	104.64	105.52	106.07	105.96	104.55	104.35	103.59	103.52	104.36	104.2	104.29	104.09	104.61	104.14	104.72	105.2	104.19	104.39	103.85	104.27	104.69	103.58	104.01	104.9	104.61	103.56	105.07	103.94	104.7	105.25	106	105.81	104.53	104.55	104.85	104.17	103.98
111.18	111.04	112.87	111.89	112.71	112.17	110.94	111.45	111.24	111.8	111.65	112.96	111.84	111.69	113.63	111.69	112.72	113.12	111.57	112.98	113.09	111.53	112.17	112	111.78	112.34	112.61	113.36	112.37	110.42	112.02	111.38	112.07	110.87	112.4	111.87	111.61	112.6	112.76	113.83	111.12	110.97	112.69	112.66	109.66	112.13	111.29	111.69	111.61	111.26
104.64	103	104.75	102.95	104.46	102.81	103.08	103.27	103.86	104.63	103.96	104.91	103.02	105.21	104.63	105.08	103.98	105.07	104.84	103.62	105.66	105.54	103.26	106.11	104	103.77	103.74	103.92	104.38	104.57	106.08	104.77	103.69	103.6	104	104.46	104.78	103.36	105.45	102.32	105.18	105.23	104.42	104.33	105.8	104.58	103.9	105.39	104.32	105.18
98.361	100.9	99.585	98.568	99.513	99.656	100.86	98.925	99.022	99.956	99.895	100.08	99.946	100.69	99.518	99.78	99.847	99.714	99.743	100.02	97.864	101.01	99.436	100.08	99.034	100.52	100.58	99.919	99.701	101.5	100.24	99.581	97.492	100.1	99.308	101.31	100.3	98.624	99.138	98.302	99.364	99.118	99.615	100.17	99.86	101.69	98.389	99.986	99.826	99.301
105.82	105.62	107.47	105.6	104.58	105.08	105.87	108.65	105.63	105.57	104.29	106.63	105.9	105.82	104.33	105.53	105.52	104.92	105.32	104.99	105.4	104.87	106.69	105.49	106.96	106.85	105.45	105.58	105.29	104.9	106.83	104.82	105.82	104.82	105.74	104.19	105.16	104.27	106.2	106.94	106	104.85	104.72	106.1	105.37	105.27	105.16	106	105.56	105.61
107.28	106.23	107.1	106.68	105.72	106.37	105.37	107.15	104.48	106.07	106.29	106.49	106.24	106.39	106.5	107.04	105.11	107.49	107.29	105.23	106.22	104.45	105.96	105.65	105.67	106.9	105.66	106.44	105.48	106.1	107.56	105.18	105.28	106.21	104.85	105.2	106.56	103.93	108.27	106.08	105.63	107.15	107.5	107.79	107.57	106.54	106.52	104.74	105.8	104.56
104.85	106.15	104.44	105.96	104.45	105.02	102.99	103.48	102.92	104.31	103.81	106.11	104.92	103.97	102.55	102.84	102.26	103.42	103.02	103.41	104.53	105.9	103.35	105.42	104.99	104.68	104.58	104.92	103.92	104.35	105.82	103.49	103.76	104.63	105.13	103.66	102.97	104.06	105.38	103.68	104.09	103.36	104.83	104.83	104.12	103.58	104.56	104.73	104.12	105.37
116.9	117.36	116.24	115.33	115.57	116.34	116.33	116.53	117.18	116.91	115.87	115.24	116.21	114.87	118.7	116.85	114.39	116.4	114.77	116.96	117.07	117.35	116.38	115.45	113.99	116.28	114.69	116.7	115.62	115.83	118.49	116.88	116.01	117.05	116.84	115.11	116.35	116.79	115.64	116.38	115.89	115.7	115.98	116.78	115.08	115.01	117.33	116.77	118.22	115.46
111.49	110.15	109.39	108.27	109.68	109.93	108.95	109.6	109.19	109.87	109.83	110.71	110.99	110.33	108.96	111.08	110.37	108.94	109.95	109.71	108.96	109.67	108.56	109.4	108.75	110.12	109.96	108.8	110.48	110.25	108.24	110.13	108.84	108.94	109.08	112.31	110.65	107.95	109.17	110.4	110.39	110.26	110.65	110.34	109.74	109.85	109.09	110.99	110.39	109.79
104.14	106.78	105.45	105.25	106.67	103.89	106.84	104.05	105.19	106.13	104.58	104.95	105.02	104.47	107.06	105.17	103.25	104.69	104.88	105.46	104.17	104.04	104.53	105.19	103.8	102.88	103.31	105.57	104.41	106.14	105.06	104.37	105.46	105.37	103.73	105.13	105.52	104.38	104.7	104.92	105.4	105.75	105.37	106.27	105.56	104.76	104.76	104.95	104.69	105.27
110.16	111.1	111.41	110.8	111.45	112.07	110.5	110.9	111.3	112.09	111.48	111.74	110.93	112.37	111.2	111.34	111.06	111.39	112.75	111	111.96	110.67	111.75	110.97	111.52	111.35	111.98	111.48	111.52	109.61	110.9	112.42	110.31	110.76	111.59	111.29	111.81	112.41	110.16	110.84	111.93	110.41	112.26	112.21	110.66	111.54	109.32	112.14	111.84	110.99
105.1	105.14	105.76	105.91	104.17	105.86	107.3	105.74	104.99	106.03	105.68	104.73	105.36	107.18	104.69	105.43	105.11	105.67	104.85	105.86	105.97	105.42	107.28	106.29	105.22	105.48	105.21	104.86	105.26	106.22	104.5	104.58	105.5	105.71	106.65	105.52	104.83	106.39	105.85	104.14	105.07	105.92	107.45	103.94	105.3	105.56	106.55	104.77	105.82	107.17
104.1	104.84	104.59	103.8	104.86	104.52	104.72	107.1	104.28	104.39	105.12	103.54	104.76	103.32	104.14	104.78	104.22	103.14	104.95	104.61	103.19	104.84	104.31	103.17	103.32	104.14	103.36	104.02	104.76	103.82	103.72	105	104.82	104.57	104.78	105.08	106.02	104.96	103.37	105.08	106.62	106.16	103.17	105.09	105.4	104.27	103.6	104.06	103.43	103.86
111.54	110.11	111.65	111.33	110.33	111.12	112.87	110.84	111.79	111.23	110.03	110.21	110.39	111.37	111.22	111.54	111.14	111.65	112.02	111	110.89	111.4	113.08	110.51	110.48	111.72	112.72	110.96	110.68	110.89	113	110.12	111.67	111.37	112.93	110.23	110.54	111.35	111.69	109.92	110.86	111.57	110.12	111.53	112.47	113.17	112.02	111.19	111.79	111.91
111.05	109.14	111.83	111.83	110.17	111.69	108.91	110.66	111.01	110.54	110.77	110.25	113.65	112.49	111.38	111.3	111.27	110.23	110.86	110.94	110.67	111.19	110.63	110.66	111.14	110.71	111.69	111.09	111.24	111.8	111.25	109.93	110.97	110.3	111.22	111.67	112.74	108.52	112.7	109.65	111.75	110.1	111.03	111.73	112.27	111.33	113.44	111.52	112.58	111.64
104.1	104.33	105.37	105.36	105.91	104.89	104.76	107.25	106.09	106.96	104.91	107.02	105.42	106.62	104.82	105.93	106.48	107.7	104.25	106.08	103.49	105.01	104.75	105.06	105.97	105.16	106.14	105.89	106.33	104.72	104.41	105.09	105.57	106.26	105.95	105.06	105.92	104.75	106.53	104.74	105.14	103.4	105.42	105.42	104.26	104.23	105.16	105.92	106.04	104.63
104.84	106.22	105.55	105.85	107.37	104.13	104.5	106.3	105.71	104.75	105.8	106.95	104.79	106.99	105.88	106.11	106	105.56	106.33	105.55	106.49	104.94	106.02	105.9	104.21	105.32	106.05	106.45	105.24	107.46	105.96	107.17	105.13	106.4	104.71	105.18	105.16	106.02	105.97	106.18	104.46	105.32	104.88	105.25	105.74	105.35	104.63	106.33	105.08	106.08
106.17	106.54	106.16	107.42	106.68	106.06	105.79	108.76	106.73	105.06	107.09	107.04	106.62	106.03	106.37	107.56	105.65	107.17	105.72	105.81	105.52	106.91	107.37	107.79	106.18	106.23	106.93	106.5	107.34	106.47	107.87	107.04	107.75	105.6	105.29	106.82	106.39	106.78	104.64	107.36	108.4	107.25	106.65	104.79	107.67	107.79	106.44	106.93	106.5	107.71
99.958	99.549	100.2	99.467	98.65	100.84	101.24	102.06	100.58	100.99	101.06	99.935	100.3	100.57	99.652	101.26	100.19	100.98	101.15	100.73	98.324	100.74	101.98	100.82	100.97	100.65	101.67	100.82	102.59	99.817	100.7	99.659	100.81	101.22	99.332	99.897	99.602	100.8	101.38	99.92	100.1	99.39	101.63	100.96	99.328	101.18	101.01	100.39	100.32	101.62
100.35	100.35	101.34	100.72	102.11	100.94	101.65	100.13	100.79	99	99.804	100.91	98.856	99.933	102.48	101.5	101.34	99.888	99.791	99.651	100.49	100.33	100.54	99.141	100.06	101.14	101.06	100.34	100.31	98.896	99.55	100.25	98.968	101.07	99.988	100.58	99.742	102.66	100.39	99.908	100.09	97.857	98.637	100.75	99.205	100.02	98.701	100.71	99.117	98.857
100.45	100.42	99.779	101.48	101.06	99.872	101.89	100.23	100.4	99.724	99.699	98.696	101.81	100.7	99.892	99.116	100.74	101.34	100.07	100.88	99.947	98.532	100.72	100.21	102.16	100.46	99.253	100.59	100.35	98.702	100.35	101.12	101.01	99.985	99.722	100.63	100.86	99.225	100.72	99.774	99.833	100.72	100.64	100.53	100.19	100.84	100.53	101.46	100.12	101.38
100.95	100.42	99.744	100.47	99.865	101.68	101.1	100.43	100.9	101.2	100.34	100.68	100.05	100.57	99.966	98.945	100.25	100.74	102.05	99.862	99.581	101.52	101.01	100.73	100.96	101.18	101.57	100.16	100.39	100	100.75	100.24	100.65	99.176	100.69	102.35	100.75	101.85	99.373	98.783	100.02	100.24	99.651	100.27	100.8	100.71	98.47	100.52	98.804	99.329
106.58	104.47	105.35	104.88	104.21	103.93	105.12	105.44	103.92	104.21	104.33	103.89	105.47	104.18	104.87	103.91	103.52	103.83	105.2	105.94	104.48	103.39	103.54	105.43	105.58	104.45	103.51	104.3	105.08	104.25	104.63	104.98	104.74	102.99	104.26	105.76	104.72	104.17	103.96	105.01	105.61	105.75	104.75	105.03	104.49	103.51	103.33	103.92	105.37	104.72
103.9	104.28	104.06	105.9	105.77	106.4	107.31	105.1	104.5	104.32	104.24	105.97	105.42	105.93	105.8	104.55	104.73	106.36	105.43	105.35	103.28	104.16	105.17	105.82	105.16	105.2	106.38	105.98	104.33	106.34	105.44	105.55	105.33	104.33	104.77	106.56	104.41	104.32	106.01	104.85	105.48	105.36	104.6	104.82	106.29	105.32	105.71	104.64	103.72	105.75
111.41	110.76	110.11	113.44	112.41	111.24	110.14	112.5	111.49	110.17	110.7	110.76	111.91	112.11	111.06	111.58	111.8	109.59	111.49	110.48	111.59	110.39	110.46	111.53	112.46	111.38	111.22	110.81	108.86	112.07	111.38	110.78	111.55	111.6	111.69	110.73	113.38	113.37	111.79	110.94	111.41	111.01	111.37	110.41	112.05	109.86	111.78	110.32	112.39	110.26
101.65	105.59	103.92	102.96	103.61	104.47	103.95	103.16	103.72	105.41	105.27	105.41	103.56	103.28	104.02	103.68	105.49	103.9	103.9	102.74	103.83	103.99	105.21	103.82	103.97	103.11	103.45	104.36	104.11	104.11	105.03	102.99	104.44	104.03	104.18	105.46	104.36	101.54	103.97	104.51	105.12	102.43	102.36	105.34	103.8	103.77	104.47	103.38	103.87	102.59
105.84	104.99	105.41	106.36	104.66	105.44	104.43	107.04	106.83	105.23	106.49	104.63	105.58	105.62	105.63	105.96	104.54	104.91	105.15	104.04	105.02	104.76	105.1	105.08	105.73	102.97	104.9	107.02	104.23	105.53	105.55	104.72	106.22	105.66	105.82	106.71	106.18	105.2	106.27	105.28	106.58	105.34	105.11	106.34	106.48	105.62	106.97	106.5	105.31	105.24
110.64	111.09	113.14	112.56	111.55	110.91	112.17	110.83	111.3	111.23	112.71	110.85	111.74	112.46	111.66	113.01	109.99	109.36	110.91	111.16	112.33	111	111.15	112.04	111.5	111.2	112.5	110.81	112.12	110.39	111.49	111.15	110.69	111.66	109.73	113.33	111.34	111.4	111.34	112.47	111.14	110.58	108.97	112.21	110.61	109.38	111.1	110.78	109.19	110.77
110.2	108.94	109.53	109.99	111.2	111.78	110.97	111.87	109.57	110.55	110.87	109.83	109.6	110.15	110.53	110.18	109.6	109.46	109.55	109.6	110.02	110.4	109.7	109.68	110.28	110.41	111.34	109.39	109.7	110.61	110.52	111.06	112.94	110.43	110.66	111.28	109.55	111.53	109.42	109.61	111	110.46	110.71	109.92	111.05	110.96	109.81	108.92	109.49	110.99
106.55	105.24	105.48	104.82	105.73	106.08	105.52	104.02	106.85	107.33	104.22	105.09	103.62	106.29	106.16	104.71	106	104.4	104.71	104.98	105.99	106.62	106.83	103.63	106.78	105.14	106.32	104.04	104.72	105.19	106.51	105.23	104.6	105.25	104.84	105.24	106.16	104.44	105.41	105.19	105.84	105.36	104.42	104.78	106.04	104.35	105.24	106.4	104.11	104.35
110.79	109.03	109.54	109.98	110.72	112.11	109.91	110.09	110.52	110.53	110.03	111.39	110.17	110.73	110.49	110.55	109.1	110.25	110.67	110.74	109.67	111.16	108.38	111.86	110.81	111.08	110.41	109.22	111.37	109.86	110.19	108.75	109.11	108.89	111.19	109.54	110.85	109.2	110.94	109.32	111.24	111.66	111.44	109.24	110	111.24	110.55	109.82	109.79	108.39
106.01	105.88	105.5	105.67	105.75	105.76	106.3	107	106.8	104.89	108.43	107.39	107.03	106.65	107.45	106.03	106.72	106.11	106.07	105.51	104.83	107.51	106.12	106.23	105.52	107.65	107.38	108.03	107.67	107.35	106.05	105.07	106.43	107.1	106.57	106.69	107.32	105.7	105.41	107.89	105.48	106.31	105.35	105.84	106.91	106.2	106.44	106	106.94	106.11
100.79	99.107	101.09	101.2	100.76	101.97	100.84	100.01	101.37	101.16	102.41	100.46	99.221	101.49	100.74	99.132	101.16	99.842	100.58	101.26	98.811	100.52	101.17	101.51	100.52	100.83	99.639	101.01	100.96	100.84	99.974	99.451	100.54	100.52	99.496	100.37	101.36	100.99	102.19	100.4	100.12	100.26	100.76	100.3	99.777	100.1	99.686	100.15	99.591	100.86
105.13	106.11	105.82	105.51	105.32	106.61	104.73	105.48	105.01	106.98	104.16	104.09	106.88	105.96	106.35	106.92	105.43	107.61	105.22	105.21	107.07	104.68	104.33	105.45	106.34	105.75	105.81	106.39	103.86	104.29	106.24	105.74	107	103.81	103.95	105.01	106.8	105.56	105.88	105.17	107	106.03	105.03	105.71	104.86	106.26	104.84	106.47	105.93	105.34
119.67	117.28	118.3	116.43	117.13	116.48	115.8	117.69	117.71	118.13	115.97	117.16	117.7	117.1	117.81	118.16	118.04	117.19	117.33	117.27	118.05	118.37	117.28	117.99	117.51	118.87	117.05	118.34	117.76	116.99	117.68	119.06	119.87	116.86	117.98	117.27	118.44	117.89	117.82	117.16	116.27	118.12	117.08	117.31	117.67	118.65	117.25	117.08	116.91	118.95
105.87	105.56	106.29	107.17	107.27	107.03	104.03	107.36	106.81	106.32	106.88	105.18	106.11	106.91	106.86	105.07	105.91	104.24	104.79	106.77	107.7	106.09	106.96	105.37	105.95	106.57	107.74	107.03	107.3	106.33	106.17	105.85	106.64	106.77	105.15	106.19	106.06	107.33	105.48	104.72	106.11	107.01	107.88	107.04	105.62	106.01	106.65	106.14	106.81	104.91
100.66	100.94	100.72	99.303	100.2	101.16	100.7	101.02	101.06	101.88	100.48	101.9	100.88	102.15	101.11	98.885	100.84	101.13	101.15	101.94	99.869	99.483	101.66	99.855	99.521	101.39	101.3	100.81	100.48	100.91	101.86	101.49	101.11	100.96	100.79	101.47	100.73	100.04	100.67	100.77	100.23	100.22	99.563	100.9	102.35	100.16	102.06	102.28	101.42	101.33
105.4	106.54	104.9	104.51	105.4	105.88	104.35	106.07	105.53	105.62	105.58	105.17	106.77	106.12	105.23	106.16	105.59	104.87	105.8	106.64	105.1	104.77	104.45	105.58	105.44	104.77	105.16	103.62	105.95	105.91	106.5	105.62	106.02	106.27	105.77	104.36	105.69	106.63	104.76	105.95	105.16	104.76	107.04	104.15	104.7	105.87	105.51	106.71	103.75	105.09
99.178	100.5	99.56	100.78	100.35	97.155	98.611	98.79	100.58	100.33	99.68	99.132	100.53	99.663	98.429	98.876	99.316	99.612	98.323	101.31	98.497	98.672	100.17	99.945	99.454	99.236	99.685	99.735	99.248	99.792	100.38	98.897	100.62	99.605	99.278	100.45	99.355	99.978	100.69	99.578	100.84	98.681	99.136	99.27	101.03	99.173	101.11	99.982	98.6	97.131
107.39	107.76	107.63	107.58	105.84	105.99	107.2	106.16	107.54	107.97	107.79	106.85	107.24	105.86	105.25	107.67	107.29	106.44	107.83	106.83	105.6	108.04	108.42	107.09	106.37	105.4	107.52	107.89	107.43	107.7	105.66	107.74	105.86	106.71	106.63	107.4	105.68	106.79	105.35	106.61	106.48	106.34	106.14	106.02	106.53	107.18	107.67	108.36	106.97	106.21
106.05	105.06	104.38	106.29	105.13	104.81	103.96	104.41	105.14	104.99	105.16	104.91	105.94	105.13	103.94	103.91	105.67	104.43	105.81	104.4	105.95	105.2	104.29	105.56	104.52	104.21	104.14	105.92	103.97	103.48	104.81	103.64	105.67	104.5	105.19	104.93	103.6	104.44	103.41	103.27	105.1	104.97	104.36	105.08	103.23	104.7	104.8	106.38	104.47	105.09
101.83	100.64	101.08	100.16	99.58	99.361	101.35	101.75	102.03	99.901	101.43	101.2	102.71	101.08	100.5	99.649	101.44	100.01	101.27	100.59	100.65	101.18	100.81	100.13	100.86	101.4	101.12	102.63	101.23	102.09	101.23	101.16	101.01	100.68	100.01	100.22	101.06	100.61	100.71	101.04	101.9	100.91	100.6	100.55	100	101.97	102.25	100.61	100.38	99.693
106.68	105.82	106.34	107.29	106.94	107.81	107.39	106.58	105.56	105.88	105.31	105.65	106.84	107.12	107.26	107.13	107.21	105.8	106.63	107.43	107.82	106.19	108.12	105.15	106.39	106.57	106.73	107.76	105.67	107.59	107.5	107.08	107.09	107.24	107.78	106.89	106.34	106.53	106.37	108.3	106.33	106.69	107.5	107.15	107.38	106.85	107.83	106.56	105.93	107.31
112.68	111.68	112.61	110.82	113.33	112.21	110.81	111.17	112.19	110.62	111.83	112.69	112.81	111.21	111.25	111.49	112.47	111.78	111.61	111.86	112.48	111.34	112.32	111.35	110.42	110.79	111.33	111.32	112.85	110.33	111.49	111.39	110.94	112.41	111.78	110.74	111.33	110.16	113.15	112.49	112.51	112.24	111.44	110.88	112.45	110.94	112.52	113.74	111.98	111.09
110.91	112.07	110.43	111.4	111.55	111.48	112.72	111.3	112.02	113.56	111.91	110.7	112.66	110.64	111.65	112.59	111.67	112.28	111.27	112.68	110.4	111.02	111.93	110.82	111.49	113.86	110.77	112.14	110.78	111.86	110.82	110.45	110.25	111.12	112.18	112.94	113.23	111.31	111.84	112.44	112.41	110.53	111.97	109.56	111.77	111.14	111.52	110.97	113.55	111.4
111.87	111.67	110.61	110.7	111.94	111.15	112.8	111.68	111.52	110.12	110.98	110.79	109.91	110.6	109.66	111.42	109.47	111.61	110.61	112.45	111.52	110.88	110.99	113.76	109.38	111.58	110.41	113.37	112.02	112.37	111.31	111.31	111.83	112.27	110.06	110.41	110.05	111.88	112.84	111.91	111.73	112.84	111.23	112.21	112.11	111.09	110.53	112.36	110.79	111.02
105.07	105.26	104.83	103.72	103.94	104.2	105.27	104.55	104.52	104.27	104.64	104.29	104.64	105.03	103.45	103.96	105.77	103.75	104.28	102.39	104.43	104.47	105.07	105.36	104.34	105	103.53	104.3	104.76	103.24	104.73	104.34	103.96	106	105.38	103.8	105.06	104.34	103.72	103.66	103.52	105.37	105.56	104.97	104.29	103.67	103.08	102.01	104.87	104.22
106.06	105.51	105.28	106.2	104.89	105.07	105.79	105.65	105.96	103.73	106	105.94	108	104.07	106.85	105.82	105.86	106.23	104.36	104.41	106.68	106.7	104.37	105.98	105.07	107.07	106.14	104.33	106.52	104.86	104.73	106.66	106.23	104.98	105.73	104.76	105.48	104.81	105.63	105.09	106.58	105.24	104.96	106.36	104.15	106.2	104.22	104.43	104.7	104.53
105.29	104.99	105.47	106.84	106.06	103.58	106.35	105.08	105.29	105.11	106.04	105.12	104.55	104.77	106.25	104.79	105.35	106.11	105.88	106.85	107.12	105.37	106.01	105.4	107.24	106.32	104.87	107.83	105.54	107.12	105.88	105.14	105.6	104.98	106.49	104.99	106.25	105.8	105.62	106.85	103.63	105.7	104.51	105.06	103.65	105.38	105.83	106.56	104.91	106.12
102.09	104.44	103.81	102.1	104.55	105.27	104.73	102.64	104.72	105.23	102.07	104.3	103.98	102.49	104.26	103.95	103.16	104.6	105.38	104.24	103.8	104.3	104.58	104.83	103.21	105.32	103.05	102.78	104.48	104.72	104.33	105.04	103.55	104.11	102.66	104.42	104.74	103.32	105.16	103.57	104.74	103.36	102.82	103.6	103.3	103.73	103.6	104.91	105.59	104.77
105.64	103.46	105.33	105.93	105.57	103.57	105.96	106.07	105.07	105.57	104.96	106.54	105.33	106.32	106.38	106.21	106.06	106.33	106.6	107.48	106.01	104.96	105.86	106.15	106.45	104.48	106.61	105.56	106.95	104.29	104.93	106.67	105.53	105.27	105.48	105.16	105.27	107.65	105.03	104.32	106.29	104.46	104.74	106.45	105.27	105.69	106.74	104.34	106.88	106.26
111.26	111.6	111.58	110.46	112.09	112.98	110.56	112.48	110.25	110.04	109.93	111.36	109.59	111.44	111.64	111.26	111.69	109.83	110.38	111.33	111.18	112.99	112.15	110.34	111.27	111.63	111.96	112.59	109.29	111.17	111.54	111	110.04	111.51	110.77	111.53	110.58	110.24	110.58	110.45	111.82	109.85	111.31	111.78	113.35	110.67	112.27	110.92	110.85	108.66
107.85	107.87	107.36	106.89	107.11	106.27	106.15	108.24	107.62	105.6	106.23	105.42	107.01	105.18	106.72	106.99	107.29	107.01	107.46	108.04	106.53	107.56	105.96	106.66	106.97	107.17	106.83	105.61	107.19	106	107.25	106.7	107.54	103.94	107.1	107.44	106.91	107.49	107.77	105.57	106.68	108.81	108.33	105.8	107.87	107.76	108.01	108.33	106.84	107.18
104.31	105.46	106.25	104.94	105.21	105.59	105.13	106.59	105.5	105.11	105.88	106.76	104.48	106.36	105.61	105.47	105.05	105.29	105.86	103.08	106.05	105.5	105.32	106.83	103.87	106.65	105.07	105.86	105.57	105.14	104.2	105.56	105.31	105.47	104.14	104.77	104.75	106.2	105.19	105.48	104.9	104.52	105.2	105.26	106.22	104.58	104.72	105.06	105.95	106.17
111.89	110.78	111.01	111.04	111.8	110.34	110.14	112.74	112.03	112.46	112.58	111.1	110.63	111.49	110.51	112.62	112.27	113	113.23	111.52	112.07	112.09	111.6	111.2	112.27	111.93	111.95	111.77	111.59	111.87	110.56	111.13	110.84	112.23	112.13	110.04	111.58	112.99	110.45	110.51	110.51	110.49	111.16	111.98	111.86	111.44	109.95	110.88	111.94	111
100.08	99.403	100.83	100.67	99.586	99	101.49	100.97	99.311	100.94	99.779	99.339	99.691	99.172	100.87	99.256	101.16	100.5	100.18	101.01	101.89	98.515	99.984	100.18	98.403	100.21	102.5	98.917	100.02	99.973	100.85	100.44	99.182	100.37	99.752	101.2	100.42	100.18	101.18	99.593	99.808	100.9	99.763	99.725	99.63	99.438	100.24	99.011	100.53	100.83
105.36	105.52	104.94	106.89	104.83	105.27	105.8	103.95	106.04	104.22	105.91	105.34	104.8	105.31	105.88	105.59	104.24	106.08	105.14	105.34	105.74	105.09	106.41	104.88	106.5	106.12	104.74	105.43	107.12	106.33	106.13	103.88	105.49	106.16	104.63	105.41	105.16	105.77	106.6	104.77	104.55	105.29	107.29	102.63	105.36	104.71	104.76	106.8	106.09	106.64
111.31	111.88	112.24	111.15	112.54	110.68	111.39	112.79	111.61	111.6	112.14	111.22	110.98	109.91	111.23	111.91	111.74	111.74	113.36	112.7	112.06	111.88	110.89	112.14	111.07	111.26	112.38	112.38	111.5	111.55	111.63	113.17	111.52	111.69	111.57	111.49	110.82	111.66	111.86	112.37	110.77	113.66	110.94	112.42	112.82	110.57	111.16	110.49	112.38	111.04
106.61	105.65	104.77	106.99	107.49	106.17	107.76	105.36	106.24	106.86	106.6	106.25	104.87	104.7	105.68	106.43	105.91	106.6	106.44	106	106.66	104.72	105.94	107.42	106.22	107.15	106.41	104.09	105.53	106.38	106.26	105.06	107.57	106.98	105.31	107.04	104.84	106.94	106.03	106.32	107.15	105	107.38	106.2	105.03	106.83	106.1	106.11	106.58	107.8
104.27	105.32	105.13	104.3	104.19	103.14	104.8	104.2	103.36	103.92	104.32	104.03	103.29	102.7	102.01	103.4	105.66	104.9	104.74	103.94	104.98	104.79	104.22	104.81	104.65	104.13	103.82	103.52	103.64	103.95	104.7	102.97	104	105.48	104.1	103.12	104.27	103.69	103.38	103.92	104.56	102.8	104.24	103.74	104.16	103.99	105.48	104.98	104.7	103.21
100.04	99.784	100.01	101.46	99.798	99.243	99.714	99.88	102.09	100.37	99.765	99.75	98.105	98.291	101.66	98.613	97.844	101.45	99.599	100.74	101.24	100.44	98.565	100.91	100.56	99.515	101.36	99.4	100.56	100.85	100.93	100.12	100.64	99.899	100.91	99.871	99.74	100.7	100.69	100.71	100.31	99.932	99.855	99.851	101.11	101.26	100.58	98.246	100.46	99.828
106.81	105.49	106.45	105.57	103.58	105.35	105.24	106.1	104.1	105.6	104.61	106.31	105.18	107.03	106.14	105.25	105.6	106.74	104.01	105.19	104.76	104.89	104.92	105.94	106.52	104.88	104.57	105.9	103.98	106.67	104.45	104.75	107.01	105.23	105.29	105.22	105.66	105.07	105.15	105.8	106.9	106.31	106.52	105.99	103.84	105.1	104.39	104.79	103.69	105.63
108.5	106.07	106.58	106.58	105.96	107.55	105.66	107.41	106.1	106.29	105.88	107.68	106.51	106.66	106.52	108.37	107.1	106.93	107.4	107.03	107.04	107.22	108.08	108.15	106.84	106.85	106.97	106.71	105.4	106.62	106.38	108.57	106.47	106.44	107.3	107.11	106.49	107.08	105.28	106.87	106.01	107.35	106.23	107.66	106.49	106.75	107.29	106.19	106.6	106.79
105.95	105.63	106.34	106.1	106	104.89	107.33	104.66	105.55	105.11	105.89	105.66	106.02	106.37	105.95	104.51	106.81	105.07	105.94	105.52	106.24	106.83	107.64	106.06	105.62	105.76	106.44	105.66	106.67	106.7	106.09	104.56	105.19	106.62	106.63	104.44	107.76	106.3	106.11	105.13	106.04	104.76	107.66	106.96	105.16	105.57	106.96	104.48	105.79	106.85
111.98	112.47	111.32	110.57	110.55	111.76	113.86	111.92	111.44	111.94	113.23	112.9	112.31	111.53	112.71	112.78	113.28	110.53	112.26	111.85	112.37	111.57	112.49	110.73	111.71	113.57	111.27	112.13	112.64	113.4	110.52	111.23	112.72	111.15	111.3	112.55	112.66	112.52	110.77	112.12	110.92	112.04	111.76	110.83	112.55	111.69	111.67	111.57	113.06	110.8
104.1	105.46	106.93	106.05	105.37	105.8	104	105.71	104.6	106.86	106.55	106.13	105.37	106.78	105.37	106.28	105.65	107.29	105.21	107.11	106.98	104.89	105.38	105.77	104.74	105	106.16	106.8	105.55	104.63	106.45	105.06	106.84	104.7	106.16	106.58	106.32	106.11	107.51	105.14	106.19	105.95	105.26	105.46	105.83	105.22	105.32	106.43	105.49	105.22
104.32	105.75	105.57	104.37	104.94	104.21	105.68	106.2	106.4	105.15	106.03	104.81	104.83	105.59	106.42	107.18	106.48	105.16	106	105.92	105.99	105.51	105.81	104.81	105.59	105.99	104.63	104.62	104.69	104.27	104.78	104.93	105.28	106.24	105.49	105.03	105.68	105.82	106.28	106.46	105.52	105.63	103.78	104.58	104.8	107.01	106.53	106.02	107.54	105.23
111.43	111.37	109.99	110.68	110.2	111.31	112.07	112.03	109.97	110.47	112.18	110.41	109.77	111.16	110.76	110.96	110.67	110.22	110.88	108.64	111.41	110.12	109.87	110.28	110.73	110.17	110.01	109.8	109.99	110.34	108.83	110.76	111.3	109	109.55	111.38	109.78	109.59	110.27	111.38	109.99	111	112.12	109.96	112.79	110.63	111.23	109.93	110.65	110.64
105.71	104.45	105.42	105.64	103.33	105.51	104.01	105.72	105.52	106.36	105.1	105.26	105.29	104.52	106.15	105.92	105.23	104.81	106.02	106.39	105.82	106.06	105.56	106.62	103.68	105.28	104.88	105	104.84	106.12	106.41	105.47	106.12	104.23	106.6	105.93	106.26	104.05	105.84	105.79	107.18	106.64	106.83	106.35	105.1	105.85	105.77	104.68	104.02	104.01
104.89	107.27	102.91	104.98	104.28	105.02	106.27	104.26	106.35	104.93	104.38	104.66	104.23	104.65	104.4	104.84	106.08	106.25	103.35	105.21	105.1	104.67	104.01	104.81	106.33	104.24	104.64	104.72	104.52	105.18	104.37	103.92	105.75	104.88	104.27	104.9	105.2	105.53	104.74	105.77	106.37	105.27	104.75	106.23	106.24	106.9	105.31	104.78	104.24	106.21
105.63	106.64	105.56	106.97	108.8	105.89	106.64	105.71	107.01	105.77	106.34	106.04	106.41	107.74	106.67	107.18	106.01	104.77	107.22	104.98	106.39	106.38	105.33	106.6	106.19	107.2	107.34	107.54	104.85	105.25	107.21	107.25	107.82	106.85	104.34	108.14	107.14	107.45	106.1	106.5	106.45	106.06	106.92	106.63	106.88	106.04	106.64	105.15	108.44	106.19
106.78	105.17	105.84	106.59	105.1	105.8	104.79	105.25	104.38	105.53	105.88	105.49	104.89	106.1	104.53	104.99	105.81	104.32	105.82	104.27	104.88	106.42	105.62	105.91	104.87	106.31	105.53	106.32	106.47	106.98	104.38	105.15	105.51	106.56	104.65	107	106.03	105	103.81	104.84	106.57	105	107.15	105.84	105.83	105.24	104.88	105.13	105.77	105.44
100.14	99.898	99.482	99.811	100.22	99.998	99.211	98.739	99.875	100.32	100.17	99.385	101.15	100.24	100.01	100.51	100.36	99.023	97.667	99.661	98.367	100.53	100.34	100.06	99.96	99.582	100.11	99.213	99.627	99.538	100.01	98.802	99.668	100.16	98.043	101.16	99.717	100.75	98.244	100.25	99.31	101.83	101.13	101.43	99.734	98.964	100.02	100.35	99.397	99.493
113.4	113.32	112.78	112.83	113.4	114.28	113.39	112.2	112.76	111.66	111.94	112.64	112.85	113.06	111.62	112.92	112.16	113.4	113.15	113.13	112.82	112.98	111.78	113.09	113.23	113.61	112.11	111.86	111.36	112.85	113.91	113.07	112.34	112.52	112.69	112.31	112.47	112.62	114.48	111.51	113.01	112.93	112.77	112.66	113.48	112.8	112.04	113.34	112.69	113.97
104.7	106.08	106.95	107.52	107	107.12	108.16	105.36	106.21	105.18	106.05	105.85	106.95	105.98	105.2	105.61	106.32	106.38	106.24	105.75	106.27	106.21	107.44	105.5	106.23	106.02	105.85	104.44	104.93	104.49	106.79	106.02	105.69	105.65	105.94	105.9	106.54	107.26	107.15	106.34	106.49	105.73	105.65	106.82	106.33	107.71	105.9	107.04	104.92	105.99
116.81	116.42	115.79	116.59	115.65	116.79	116.65	116.53	116.42	115.39	116.24	114.52	115.63	115.31	116.69	115.77	117.74	117.91	115.05	117.29	116.35	116.17	115.9	117.13	115.95	117.16	115.42	116.22	116.64	114.03	116.61	116.4	116.1	116.2	116.69	116.36	114.5	116.65	117.15	115.4	115.2	116.42	115.34	115.83	117.25	116.29	116.52	117.46	117.44	115.48
105.75	107.82	107.78	105.76	105.82	105.5	107.02	106.75	105.53	106.54	105.55	105.62	108.36	107.05	107.07	106.77	106.19	107.61	107.1	107.03	106.69	106.4	107.43	106.33	107.05	106.02	105.9	105.2	106.7	106.81	106.56	106.04	106.2	105.53	107.3	107.4	104.45	106.5	107.25	104.75	107.92	106.72	105.95	106.81	106.72	106.91	105.82	106.33	106.22	105.13
104.44	104.81	104.66	103.98	103.88	104.07	105.66	105.21	104.76	106.51	104.21	104.32	104.51	105.44	107.3	105.05	103.74	106.3	105.16	104.17	105.96	106.01	104.39	105.71	104.08	105.72	105.38	106.24	103.94	103.61	104.85	105.25	106.96	105.91	104.74	104.31	106.01	103.03	104.48	104.96	106.16	106.27	105.73	106.06	105.5	105.28	105.76	103.79	104.51	102.8
106.71	106.72	107.04	106.12	106.13	103.88	106.81	107.22	106.37	105.75	104.58	106.82	103	105.12	106.32	106.78	105.79	104.7	104.91	105.29	104.48	106.27	107.1	105.99	105.87	104.43	105.51	105.83	107.71	104.57	106.45	104.72	106.64	106.63	105.31	105.15	105.48	106.1	105.67	105.37	103.64	106.24	105.35	103.7	104.44	105.84	106.33	104.89	105.95	107.01
111.51	112.99	111.28	112.95	110.95	111.45	111.75	110.8	112.02	110.93	110.34	111.04	111.28	110.59	110.69	111.79	111.38	110.96	110.43	112.25	109.98	111.7	110.45	111.05	112.27	111	111.07	111.4	111.15	109.86	111.7	110.81	111.32	111.46	110.35	109.45	111.05	111.24	109	111.35	111.35	110.85	110.45	111.24	111.81	112.42	110.43	111.95	111.53	110.48
106.62	106.46	105.49	108.28	106.21	105.71	106.94	105.62	106.65	106.44	107.73	107.42	106.09	105.85	107.37	106.41	106.61	107.22	107.48	105.98	107.47	106.96	106.11	106.57	106.64	106.26	106.44	106.5	105.67	104.97	108.33	107.27	106.48	106.49	105.71	106.94	106.32	107.35	107.79	106.58	107.45	108.79	106.31	105.49	106.09	106.31	106.41	106.33	105.51	106.55
112.7	114.24	114.06	111.74	113.43	113.45	113.31	110.9	112.87	113.47	113.26	112.38	113.82	113.29	111.53	112.71	112.77	113.29	112.14	113.2	112.49	112.56	113.26	115.04	112.36	113.11	112.87	112.94	112.92	112.05	111.98	113.65	113.24	114.78	114.65	111.78	112.93	113.82	114.19	114.33	112.17	114.28	112.64	111.77	111.9	112.29	111.89	113.03	112.73	114.64
97.965	101.25	100.78	100.12	99.841	99.933	99.756	101.08	99.886	99.473	99.447	99.258	99.796	99.216	98.112	99.773	100.74	101.32	99.27	99.304	98.242	98.471	100.62	98.438	100.38	100.28	98.643	99.316	99.048	100.34	99.515	99.29	99.995	97.882	99.318	100.27	101.23	100.44	98.582	99.8	99.068	98.2	99.874	99.712	100.62	98.557	98.923	99.452	98.477	99.415
99.637	101	99.586	100.08	99.826	100.68	101.27	98.492	100.67	101.76	100.1	100.32	98.958	99.368	100.05	100.49	99.179	101.16	98.716	100.06	100.76	100.25	99.255	98.743	99.744	100.16	99.719	100	99.927	99.577	99.267	98.543	99.575	99.999	100.69	99.702	99.964	101.03	101.39	101.1	99.677	100.31	98.836	100.26	99.793	99.703	98.986	101.04	99.311	99.458
111.26	110.89	110.95	112.41	110.84	110.3	109.7	110.92	110.32	109.84	111.63	111.72	111.17	112.17	112.31	110.36	112	112.68	111.52	110.17	110.17	111.55	111.79	110.38	111.77	110.4	110.94	110.34	110.74	111.87	111.84	111.08	111.01	110.87	110.35	110.85	112.05	111.48	110.21	111.27	111.17	112.16	109.69	111.14	111.21	111.03	111.57	111.14	110.67	112
112.97	110.35	111.74	112.37	111.73	112.54	112.23	112.32	112.67	113.09	112.17	113.82	112.42	110.74	111.2	111.74	112.01	113.24	112.31	113.23	111.09	110.34	110.89	111.68	111.87	112.16	111.56	113.3	113.79	111.37	111.12	112.31	112.78	112.23	114.23	111.86	110.88	111.63	113.08	112.49	112.15	109.8	111.82	111.73	112.83	112.66	111.75	111.37	111.86	112.37
106.87	106.72	107.06	106.72	106.1	108.12	107.4	107.47	106.11	106.11	105.13	106.47	106.99	107.32	107.48	106.69	105.76	106.91	105.99	106.64	105.78	105.85	105.71	107.66	106.71	107.14	106.33	106.22	108.04	107.77	107.7	106	106.04	107.61	107.24	107.57	105.9	107.96	107.29	107.69	106.86	107.92	107.32	105.1	106.93	106.78	108.55	107.45	107.17	108.13
105.8	105.71	105.66	105.03	106.15	105.75	103.78	104.91	105.4	106.79	105.26	104.38	104.89	106.78	106.27	103.57	104.67	105.78	105.22	105.28	105.91	106.18	105.15	105.47	103.32	105.44	104.87	104.89	103.95	107.27	105.11	106.43	105.53	104.92	105.86	105.58	105.99	106.39	105.59	104.73	104.92	105.59	106.36	107.63	105.59	105.96	105.51	106.89	106.34	105.22
111.29	109.77	109.64	111.77	109.91	111.52	111.18	110.09	110.44	109.97	112.13	110.4	110.49	110.28	109.85	109.1	110.09	109.19	108.81	110.89	111.39	110.39	110.58	111.91	110.66	108.99	110.71	110.8	109.94	108.05	109.89	109.38	110.39	109.19	109.74	109.94	108.66	110.83	110.09	110.77	110.75	109.15	108.87	111.16	110.22	110.23	110.13	111.34	109.07	109.56
99.314	100.69	100.79	100.41	99.253	101.44	99.693	98.857	99.926	99.929	100.01	100.1	101.29	99.63	99.985	100.27	100.15	99.019	99.372	100.38	100.01	100.57	99.881	99.873	100.46	99.888	100.11	99.038	101.46	98.331	100.72	99.996	98.245	99.302	100.33	99.671	100.21	99.022	99.204	101.73	99.929	101.29	99.954	100.56	100.24	101.72	101.7	100.57	100.42	99.639
100.16	99.812	100.41	99.854	98.034	99.081	98.822	101.51	100.15	99.584	99.989	97.915	98.993	98.826	99.803	100.02	101.08	99.94	100.94	100.47	100.98	101.45	100.98	99.252	100.75	98.506	99.149	100.48	99.875	100.62	99.424	101.01	101.39	100.87	100.11	98.587	99.039	101.03	99.378	100.37	98.93	99.864	99.408	100.55	99.727	99.279	99.819	99.61	100.85	99.145
106.45	106.89	107.61	105.28	105.97	107.93	105.87	107.83	106.43	106.32	108.17	106.39	108.91	107.07	106.18	108.77	106.52	106.03	105.41	106.53	106.43	105.59	107.14	107.53	106.61	106.44	106.08	107.9	106.31	107.28	107.02	106.18	106.56	106.2	107.81	107.08	107.57	107.72	107.06	107.41	108.57	106.44	107.27	107.31	108.41	107.13	107.14	108.54	107.62	108.73
104.88	104.81	108.05	104.43	105.38	105.62	107.64	106.9	105.68	105.09	105.79	106.25	107.1	105.67	106.96	106.33	105.36	105.5	105.66	106.99	105.66	106.93	106.5	104.73	106.6	106.49	106.01	105.52	105.58	107.1	105.49	104.54	106.12	104.97	104.75	104.93	107	106.08	106.9	106.24	105.67	106.06	105.53	105.11	104.68	106.38	106.1	107.32	104.99	104.64
105.57	104.23	105.19	104.96	104.21	103.74	105.89	102.73	103.91	105.58	103.81	104.43	103.74	105.06	105.44	105.36	104.78	105.59	103.11	105.29	104.15	104.61	104.4	104.33	104.93	105.52	103.94	104.62	104.13	104.74	104.91	104.47	103.58	104.28	104.67	104.45	104.21	104.45	104.46	104.61	104.78	105.16	106.76	103.73	104.85	104.85	104.28	103.86	104.88	105.34
114.24	110.31	111.54	112.38	111.98	111.79	113.08	112.42	110.96	110.98	112.79	112.4	111.73	111.34	113.17	111.46	112.43	112.07	111.14	112.04	113.37	111.03	112.9	112.14	111.43	110.53	111.56	112.01	110.79	111.71	110.57	112.09	112.57	112.89	111.3	112.49	111.17	112.16	111.79	111.7	110.11	110.93	112.37	113.48	112.55	110.15	112.49	111.66	112.19	111.99
104.75	106.29	106.93	105.51	105.91	106.58	104.88	105.41	105	104.24	106.46	106.43	106.44	106.4	104.75	106.23	105.58	106.46	107.14	105.76	106.72	106.42	105.14	105.73	106.99	106.57	104.14	104.76	105.49	105.06	105.64	106.48	104.41	105.06	106.28	106	104.87	105.96	104.74	105.55	106.5	104.81	104.44	105.02	105.29	105.72	106.29	103.7	105.97	106.49
104.5	105.14	105.48	104.21	104.6	104.17	105.26	104.97	105.24	103.18	106.67	104.97	104.18	105.85	106.5	106.01	105.66	104.92	105.12	105.72	104.43	105.73	104.37	105.84	104.77	104.21	105.28	106.76	106.28	106.18	105.69	104.75	104.87	104.47	106.9	106.29	104.89	105.96	104.3	105.49	105.66	105.38	105.88	105.05	107.22	103.97	105.61	105.11	104.86	105.63
105.44	103.96	103.18	104.62	106.44	107.09	104.74	105.85	103.85	105.32	104.54	104.64	105.57	104.4	104.86	104.05	104.88	105.18	104.66	104.82	105.57	106.76	105.28	104.93	105.21	104.7	105.15	105.83	104.11	106.07	104.92	105.79	105.66	105.94	106.44	104.54	103.88	106.71	105.19	105.24	106.35	103.52	104.56	104.05	103.68	106.71	105.62	105.22	105.96	104.47
105.14	105.2	104.72	104.16	104.76	105.93	106.45	103.19	103.97	106.05	103.2	103.27	105.66	104.87	105.25	103.58	104.85	104	105.85	103.35	104.48	105.24	104.38	104.3	103.94	106.4	104.53	103.16	105.85	103.9	103.59	104.03	105.33	105.27	103.58	104.95	104.92	103.87	104.17	105.18	105.57	105.93	104.83	106.12	103.04	106.53	106.33	104.11	105.59	105.82
101.68	98.79	101.4	100.24	99.449	99.704	101.7	100.73	100.28	99.719	100.79	101.01	100.18	101.3	101.05	101	102.06	100.67	101.06	100.95	99.998	99.227	98.822	101.87	99.466	99.621	102.35	100.01	101.18	100.34	99.829	100.58	101.44	100.58	99.707	99.425	100.25	100.18	100.84	101.35	100.07	101.26	100.92	100.28	100.04	100.15	101.22	100.85	100.14	100.13
111.14	112.4	110.93	113.06	111.44	112.13	110.75	111.23	113.32	112.07	110.44	111.51	110.88	113.1	110.81	112.63	111.92	112.33	110.71	111.49	112.97	112.21	111.99	111.83	112.39	112.31	112.34	112.36	110.95	113.73	110.34	112.72	112.43	112.19	112.52	112.8	111.74	111.56	112.7	111.48	112.1	110.54	111.25	111.84	112.99	112.1	111.39	111.67	111.5	110.64
111.8	112.26	112.06	112.62	111.42	112.92	111.69	111.18	111.59	112.38	112.47	112.36	112.56	111.82	111.15	112.01	110.52	111.12	110.25	110.71	112.58	110.96	111.19	111.51	110.75	109.73	112.46	110.93	112.55	112.63	112.1	111.87	111.03	110.5	112.01	112.15	112.38	111.98	112.15	113.18	111.95	112.04	111.33	110.77	109.96	111.28	111.38	111.53	110.37	111.82
111.26	112.04	109.71	111.37	111.9	111.65	112.31	113.17	110.13	111.56	111.13	111.38	111.56	112.26	111.7	112.33	111.76	113.11	110.02	112.1	112.61	112.91	111.05	112.1	111.2	111.44	111.49	110.24	112.61	111.53	111.44	111.15	112.31	112.88	111.39	112.86	110.76	112.24	109.94	112.78	110.21	111.1	111.12	110.64	111.16	111.19	111.52	110.12	111.07	111.58
111.32	109.84	111.78	109.66	112.35	111.23	111.67	110.23	111.08	111.34	110.74	111.49	111.85	110.97	109.17	110.99	111.17	112.54	110.61	111.12	111.74	110.35	109.87	111.84	111.5	110.52	111.12	111.96	112.06	110.02	111.74	112.22	110.35	111.67	112.41	110.92	111.57	111.04	111.38	111.38	109.16	110.79	109.72	111.2	113.5	110.65	112.92	111.21	112.64	111.63
111.45	111.4	113.9	112.13	111.61	113	113.8	111.67	111.58	112.4	111.38	110.09	112.4	111.51	111.19	112.2	112.42	111.76	111.1	114.42	110.85	112.21	111.39	111.95	111.67	110.76	112.81	112.12	112.17	112.5	111.17	111.94	111.6	112.31	111.14	111.8	113.2	111.23	111.22	112.23	110.91	111.6	111.5	110.17	111.75	115.06	112.89	112.15	111.65	109.65
112.92	110.98	111.45	113.09	110.52	112.17	112.42	113.32	112.84	112.08	110.24	111.97	111.4	111.55	111.84	112.81	110.79	111.26	110.75	110.98	110.36	110.42	111.18	111.25	110.29	110.56	110.92	111.32	112.82	111.47	112.61	111.37	109.39	109.23	110.58	110.91	110.31	110.92	111.28	111.25	112.32	110.78	110.77	110.88	110.71	113.66	110.91	111.24	111.3	111
106.06	102.68	104	104.68	104.89	103.09	104.1	103.51	102.96	105.1	105.36	103.45	104.01	105.07	103.49	104.77	103.39	104.8	103.98	103.4	104.32	104.77	104.23	103.55	103.93	103.73	103.34	104.89	103.94	105.43	103.68	104.22	104.57	103.22	102.54	103.43	103.28	103.72	102.46	102.73	104.59	104.74	103.62	104.76	102.97	104.92	104.99	103.42	104.09	105.09
99.881	100.71	100.26	99.414	100.18	99.793	101.01	101.47	99.797	101.02	99.493	102.29	100.36	101.65	100.47	100.5	99.025	101.16	100.92	100.41	101.21	100.71	101.01	101.26	102.05	100.47	102.4	99.525	99.909	101.3	101.17	101.68	99.924	100.99	100.68	100.99	101.19	101.06	100.36	99.982	100.15	99.852	99.716	99.558	100.72	99.177	100.23	99.979	99.452	101.03
100.57	98.895	99.375	99.285	99.574	100.31	99.869	98.667	98.626	99.438	99.714	101.35	99.247	99.581	100.16	99.701	98.607	99.461	99.66	99.47	99.55	100.15	99.19	98.23	99.064	99.886	98.229	99.873	99.562	99.958	99.456	98.771	99.031	101.38	100.11	100.07	101.43	100.84	100.4	99.94	99.411	101.5	99.294	100.88	100.02	98.628	100.14	100.02	99.735	97.975
107.26	106.04	104.86	104.78	105.94	106.12	106.69	105.7	105.29	105.24	106.68	106.31	106.2	105.5	107.55	106.04	104.85	106.76	103.96	106.46	105.09	106.46	106.73	105.26	107.21	106.78	106.07	104.3	105.52	105.78	105.36	106.38	105.03	103.85	105.5	106.33	105.4	106.38	104.44	106.08	106.66	106.16	105.92	104.48	105.18	103.51	105.9	104.69	105.53	105.97
105.46	105.91	105.58	106.05	105.74	105.18	105.83	104.59	103.25	103.21	106.01	104.65	104.28	104.64	106.47	106.35	105.18	104.15	106.98	106.06	103.82	107.35	104.53	105.33	104.29	105.93	105.69	103.2	105.33	104.86	105.79	105.27	105.1	106.78	103.15	105.08	105.95	105.03	104.28	104.5	105.7	105.95	105.31	105.16	105.55	104.86	106.03	105.77	106.6	106.09
105.88	105.08	105	105.32	103.94	107.81	106.25	106.03	104.11	107.3	107.34	105.34	103.82	107.05	103.87	106.33	104.86	105.59	105.89	106.86	107.5	106.5	105.98	104.9	106.68	104.65	107.14	105.77	106	107.07	105.5	105.9	104.77	105.62	105.85	107.24	104.58	106.02	107.43	105.27	106.55	105.59	104.82	106.69	105.99	105.95	105.83	106	105.23	106.57
103.98	103.18	104.83	104.75	105.37	103.62	103.38	104.68	104.86	104.33	104.5	104.41	104.36	105.03	104.36	104.21	105.11	104.28	102.5	104.81	105.79	104.29	106.03	104.99	103.09	104.57	104.62	105.11	104.11	105.05	105.38	105.61	105.51	105.54	104.93	106.6	104.2	104.63	105.1	104.83	105.93	105.87	104.96	105.1	103.7	102.59	105.4	104.96	103.93	105.15
106.37	105.33	106.01	106.21	105.84	106.16	105.67	105.92	106.01	105.8	106.35	104.51	106.32	106.52	106.66	107.98	105.97	105.59	106.14	105.16	105.86	108.12	104.35	105.54	107.03	107.74	105.96	106.73	106.72	105.51	106.62	107.31	106.11	106.61	105.75	106.87	105.62	105.87	104.97	107.16	105.9	106.8	106.16	105.26	107.61	106.14	105.27	107.01	106.43	105.55
111.49	110.26	109.67	109.65	109.44	110.18	111.62	111.27	110.71	111.19	110.67	111.33	110.19	111.46	109.86	110.24	110.93	111.93	110.75	110.96	111.41	109.87	111.64	110.92	110.03	109.7	111.24	111.17	109.52	110.82	110.52	110.92	111	110.74	111.12	110.14	109.97	110.31	110.89	109.26	110.9	110.98	111.56	110.6	109.82	110.45	109.07	110.83	108.84	110.44
104.48	104.35	103.71	104.02	103.73	104.45	104.29	106.03	104	100.87	105.17	103.76	105.07	102.78	102.93	104.11	105.19	104.35	104.49	103.3	104.38	102.31	103.85	104.75	102.89	103.17	104.28	104.05	103.68	103.94	102.72	105.27	103.34	103.74	105.56	104.23	105.87	104.03	104.32	103.7	102.44	103.48	104.2	102.9	103.88	102.97	104.6	104.87	105.72	103.15
116.55	117.85	118.55	116.71	117.82	117.99	117.78	117.72	115.98	118.12	118.25	118.03	118.19	117.91	118.67	117.42	118.2	117.87	116.85	116.62	116.17	116.97	117.3	117.53	116.76	118.14	118.28	118.69	115.67	118.71	118.46	116.98	116.82	116.08	118.17	118.4	116.81	116.69	116.36	116.95	117.63	116.54	117.63	115.31	118.88	119.27	117.73	116.77	117.69	115.37
106.46	105.53	105.96	105.9	105.51	104.96	106.17	105.23	105.14	105.35	105.41	104.83	106.03	105.81	105.15	105.2	106.33	106.74	105.88	105.83	105.67	105.23	104.61	103.9	104.66	105.48	106.5	106.3	106.48	105.73	106.13	105.11	105.84	106.07	106.01	105.21	105.9	106.38	106.57	104.9	104.36	106.32	105.74	103.97	104.86	105.61	104.91	106.52	106.72	106.05
105.12	106.11	104.72	104.97	105.99	106.35	106.26	106.43	103.85	104.41	104.72	105.61	104.64	106.05	106.4	105.33	105.88	106.47	105.27	106.9	105.22	106.37	103.4	108.43	107	105.83	105.11	104.56	104.63	106.25	104.5	105.37	104.71	105.63	106.51	106.01	104.62	107.53	106.44	105.21	104.68	105.38	105.07	105.69	106.48	105.63	106.99	105.42	104.69	105.8
112.04	111.11	110.71	111.9	111.21	111.04	110.34	113.53	111.04	112.57	110.33	110.99	111.66	110.64	109.98	112.91	110.71	110.29	113.04	110.24	112.1	110.33	111.12	111.23	111.32	111.27	111.2	110.91	111.31	110.77	112.06	110.5	111.21	112.84	111.33	112.57	112.39	110.92	112.21	113.04	111.93	113.12	112.02	113.01	112.27	112.7	111.5	112.25	110.15	112.03
113.19	112.44	112.02	112.38	110.22	111.91	110.71	110.62	112.88	112.48	112.28	110.91	111.27	113.26	110.75	111.09	112.62	110.36	112.09	110.83	111.16	112.46	112.19	111.4	111.3	111.62	112.25	113.35	111.57	110.57	112.88	111.6	112.96	111.93	111.26	111.87	112.81	111.96	111.35	111.66	111.39	110.78	112.45	111.52	110.95	111.91	111.28	111.99	111.85	111.71
104.67	105.22	106.14	105.95	104.71	107.26	105.48	107.14	105.6	105.27	105.53	106.29	106.26	104.85	104.62	104.26	104.27	104.43	105.11	104.04	106.15	103.75	105.92	106.58	105.74	105.4	105.27	105.41	105.92	106.22	106.22	106.39	105.37	104.67	105.45	106.34	105.29	103.38	105.87	105.52	104.28	104.7	104.93	106	106.03	106.35	106.69	106.28	105.4	104.96
99.774	100.71	100.48	99.144	99.71	100.1	100.12	98.425	100.54	99.971	99.948	100.05	97.703	100	99.152	99.594	100.33	99.235	99.786	100.43	99.512	100.61	100.41	100.33	100.88	101	100.17	99.614	101.27	99.682	100.1	99.848	100.56	99.585	99.668	99.861	98.995	99.223	99.296	98.91	99.296	100.24	101.28	100.97	98.94	100.74	98.478	98.72	101.21	99.272
111.95	111.65	111.18	112.85	112.43	112.37	110.27	110.58	110.77	110.39	110.81	111.77	112.01	111.71	112.79	112.86	111.83	109.8	110.97	111.53	112.19	111.3	111.01	110.61	111.57	112.55	112.72	112.91	112.05	111.03	110.56	110.96	112.76	112.44	112	111.22	111.11	110.81	112.87	110.08	111.88	111.63	111.71	110.94	111.59	112.08	110.04	111.15	111.61	112.92
105.16	105.82	105.89	107.65	105.24	107.15	104.78	106.79	107.42	106.28	107.52	106.02	104.62	108.89	106.29	105.52	106.5	106.05	106	106.56	105.8	106.92	106.16	103.85	106.82	105.97	107.06	105.79	106.75	105.79	106.92	106.09	106.53	106.91	105.31	106.76	105.21	106.22	106.14	106.71	104.8	106.27	107.08	105.77	105.53	106.08	105.82	106.52	105.98	105.59
112.32	112.22	111.48	110.89	111.21	112.24	111.89	112.02	110.3	113.32	112.25	111.73	112.94	112.02	113.79	111.74	111.24	109.89	110.98	112.35	112.38	113.24	111.55	112.67	112.88	112.28	113.03	111.71	110.76	110.92	112	110.96	113.25	110.1	111.84	112.7	113.01	113.52	112.11	113.93	111.31	112.01	112.5	111.45	109.92	113.73	109.82	111.4	111.03	111.52
105.63	104.5	107.23	106.85	105.95	106.98	105.82	104.5	105.67	105.29	106.67	107	104.66	105.53	105.96	106.44	105.88	105.94	106.37	105.6	106.12	105.53	105.11	103.91	106.27	105.93	105.26	106.58	107	105.7	105.84	105.05	105.44	103.61	105.32	104.9	107.28	104.91	105.35	106.04	106.79	106.88	107.47	105.66	105.8	106.88	106.79	105.23	105.39	106.22
111.7	111.59	112.75	112.78	110.89	113.11	112.07	110.93	111.26	111.29	111.47	112.13	110.75	113.92	112.39	111.27	113.41	112.87	112.22	111.03	110.6	112.39	113.63	112.39	111.1	111.84	113.07	112.83	112.81	111.65	111.95	111.62	111.8	110.57	112.21	112.35	113.73	111.98	111.24	112.59	113.43	111.97	111.81	112.84	112.28	111.48	110.56	113.77	112.76	113.06
113.21	111.73	111.62	111.89	111.19	110.45	111.42	110.98	111.25	111.49	110.51	111.9	112.88	111.88	111.06	111.58	110.32	111.95	110.64	110.64	110.94	110.52	111.61	109.79	110.5	112.47	111.74	110.96	110.36	111.14	110.33	111.74	109.38	112.22	112.31	111.52	110.3	110.56	110.96	112.38	112.29	112.29	111.86	110.68	111.32	111.27	111.03	111.8	111.04	112.38
107.23	106.55	107.59	105.47	106.31	105.6	106.87	106.43	105.83	106.84	105.44	105.31	106.21	107.09	106.49	106.34	106.47	106.11	106.5	107.26	105.25	106.91	105.6	107.75	107.12	107.06	107.18	105.66	104.43	106.42	106.17	106.01	107.47	105.2	105.26	105.97	106.59	104.7	106.74	106.32	106.22	106.52	106.44	105.58	108.45	106.07	106.46	107.61	105.19	108.31
110.05	110.86	112.59	112.42	111	111.12	113.79	113.59	112.38	111.55	111.06	111.28	112.95	111.81	111.46	112.05	112.14	109.64	110.29	112.37	111.28	110.9	111.65	112.06	111.31	112.66	111.75	112.62	112.97	112	112.4	113.77	111.3	112.05	111.13	111.76	110.93	111.64	112.88	111.98	112.86	111.43	112.41	110.55	112.95	113.32	111.81	112.17	112.18	111.43
105.53	105	107.05	104.59	106.25	104.14	105.82	105.01	104.57	106.52	104.52	106.16	104.15	104.43	103.94	106.32	106.43	105.89	105.9	105.57	104.9	105.96	103.62	106.06	105.21	104.37	103.86	105.81	104.65	104.56	105.58	106.59	104.76	104.04	104.99	105.17	104.17	105.13	104.32	104.03	105.12	105.48	104.69	104.92	104.57	104.35	105.44	106.37	105.21	105.84
112.05	110.03	110.91	111.4	110.37	111.54	109.99	111.03	111.37	109.67	109.91	110.76	111.93	110	109.97	109.92	109.37	110.64	109.97	110.74	109.76	109.8	110.79	109.16	110.8	110.88	109.68	111.38	108.83	111.27	112.71	111.38	110.86	110.27	111.37	111.46	109.82	109.95	110.24	110.86	111.08	111.29	111.28	110.32	110.67	110.89	109.64	111.27	110.57	110.58
102.92	104.7	103.18	103.4	104.78	105.83	104.81	104.19	103.74	104.98	104.46	104.33	102.97	104.38	101.64	103.76	103.54	105.7	103.89	105.46	106.61	103.58	103.84	103.84	105.32	104.34	104.14	104.52	103.88	104.4	104.77	105.72	104.05	103.78	103.31	103.8	103.6	104.6	103.22	104.38	104.01	104.19	104.56	104.7	105.29	104.16	102.74	103.85	103.13	104.8
106.03	106.82	105.84	105.25	105.41	106.12	104.35	105.78	102.81	105.77	105.44	105.05	106.41	106.42	105.16	106.51	104.98	105.98	105.83	106.46	106.3	105.72	106.05	106.48	105.05	106.39	106.02	103.75	106.73	105.98	106.66	106.4	105.87	106.86	107.09	106.02	105.18	108.25	106.23	105.52	105.53	105.53	106.04	107.58	104.73	106.92	106.04	106.81	107.25	105.76
107.03	107.5	106.15	105.91	106.75	105.21	107.95	105.58	106.37	106.79	105.68	106.79	106.19	106.04	106.57	107.54	106.48	107.33	106.25	106.41	108.89	106.39	107.83	105.87	105.94	105.56	107.1	105.7	105.06	105.95	106.07	105.23	104.51	107.25	104.6	107.7	106.34	106.11	105.73	105.38	106.52	106.94	107.31	106.07	106.46	106.49	105.76	107	105.35	106.48
103.55	103.87	105.05	103.93	103.14	103.2	105.34	103.69	104.61	104.84	104.06	105.21	105.08	104.1	104.49	104.33	104.61	103.65	103.52	105.09	103.95	104.17	104.71	104.8	104.41	104.16	104.1	103.6	105.32	104.13	103.19	104.28	104.32	103.58	103.25	103.95	105.63	104.02	104.36	103.22	104.71	104.86	104.21	104.31	103.4	103.11	106.84	103.62	104.37	104.74
111.03	112.27	110.67	111.21	111.37	111.5	112.25	111.7	111.8	112.26	112.39	112.44	112.57	111.4	110.79	111.52	111.13	110.87	110.46	111.89	111.8	112.42	112.06	113	112.65	111.53	111.8	112.67	112.41	112.06	113.31	112.65	111.95	111.06	110.25	112.35	110.37	112.69	112.46	112.28	112.38	111.76	110.37	114.33	111.97	111.53	111.59	112.29	111.87	111.55
115.25	116.89	114.39	116.14	116.47	117.28	115.88	116.1	116.38	115.5	115.42	115.73	115.27	116.26	115.58	116.46	116.48	117.52	115.12	116.32	115.53	116.73	116.7	115.78	115.41	116.1	115.44	115.6	115.96	117.7	117.6	115.22	116.73	115.29	116.04	117.32	116.2	115.74	116.33	115.77	116.37	117.09	115.95	116.16	114.53	115.48	117.28	113.79	116.76	115.27
104.68	106.12	106.18	105.15	107.15	105.66	106.23	106.96	107.44	105.4	107.58	105.27	107.4	107.66	106.46	105.47	105.01	105.84	105.92	105.57	105.39	106.58	106.81	105.32	105.98	106.6	105.46	107.42	106.69	104.77	108.79	108.59	106.11	105.83	107.66	104.67	105.7	106.34	107.31	107.46	106.74	107.48	105.46	106.95	106.22	104.9	106.54	107.32	106.45	106.87
115.76	117.44	119.38	116.44	117.64	117.51	117.7	117.84	116.35	117.84	117.36	117.34	117.34	118.72	118.7	119.25	119.25	116.47	117.6	117.49	118.46	118.56	115.93	118.73	118.1	117.1	115.07	117.82	118.42	116.34	117.73	118.65	116.77	118.18	118.18	117.45	116.99	117.6	117.42	116.11	116.77	118.65	117.24	116.14	117.88	118.1	117.17	116.07	117.75	116.1
110.57	109.13	112.19	111.64	111.94	110.01	111.07	111.59	109.51	111.57	110.22	110.49	112.27	110.95	111.52	111	110.23	110.17	110.32	108.54	110.8	111.31	110.56	109.27	111.15	110.2	109.42	111.97	109.07	109.65	112.23	110.39	108.38	110.62	110.7	108.98	109.95	111.12	110.52	109.33	109.77	110.84	111.42	110.71	111.5	110.52	111.08	111.71	110.62	110.88
105.75	104.89	105.37	104.45	105.7	104.34	105.23	105.66	105.48	107.13	104.18	105.73	107.45	106.41	104.58	106.31	106.51	105.88	104.97	104.66	106.43	104.92	105.45	104.97	105.75	103.56	103.99	105.57	104.77	104.16	105.62	106.44	106.52	106.02	105.57	105.46	105.26	106.02	105.35	104.95	105.37	105.99	105.12	105.96	106.77	105.52	105.49	106.46	105.25	106.76
105.55	106.57	105.95	106.02	103.93	106.73	106.91	105.77	106.4	105.17	106.18	105.68	105.33	106.19	107.41	105.41	106	105.34	104.74	105.05	104.01	105.41	106.15	105.97	106.03	103.93	105.63	105.19	106.12	107.11	104.48	105.04	105.11	105.62	104.29	104.4	104.91	106.13	105.3	104.4	104.34	106.19	106.86	106.05	106.41	104.33	104.44	107.25	105.4	105.87
105.21	106.74	107.09	106.37	106.23	105.9	104.63	104.48	105.97	107.04	106.59	106.92	105.24	103.8	105.07	103.83	106.55	106.74	103.59	106.44	107.98	104.94	105.24	105.79	105.54	106.49	104.59	106.68	106.23	104.94	106.71	108.01	105.91	105.42	105.63	107.24	106.82	104.84	105.88	104.97	104.67	106.13	106.43	104.93	105.33	104.87	104.57	105.08	104.68	105.92
110.67	110.54	110.1	109.18	110	110.6	108.87	108.87	109.66	109.57	109.74	108.11	110.94	109.69	108.36	109.74	107.4	111.27	110.64	109.68	108.9	110.07	109.76	109.8	109.83	110.03	111.3	111.4	110.65	110	110.92	110.76	110.36	110.89	109.26	110.52	110.2	109.63	109.98	108.77	109.98	109.21	110.96	110.01	110.19	109.97	109.77	108.06	110.16	112.46
98.679	98.778	100.15	99.534	100.81	100.44	101.1	98.204	101.47	99.055	100.08	99.62	98.69	98.714	101.15	100.76	99.531	99.546	99.816	99.32	99.219	101.03	101.07	98.107	100.12	100.51	100.15	100.22	100.12	100.66	101.06	99.907	100.22	98.777	100.01	97.993	99.597	97.902	99.248	100.54	99.164	99.878	98.786	101.61	100.8	100.82	100.76	100.49	101.12	100.83
105.5	106.5	106.62	106.99	107.53	106.79	105.38	108.16	105.88	106.85	105.83	106.59	106.39	107.2	107.83	105.86	105.33	105.83	105.53	108.38	106.37	106.8	106.68	106.61	106.66	106.86	106.86	106.63	107.64	107.46	107.97	109.16	106.82	107.39	107.45	107.11	107.21	106.84	106.02	106.64	106.7	105.88	107.37	105.24	106.42	105.78	106.65	106.37	106.2	106.82
107.29	106.19	105.79	104.79	107.54	105.55	105.44	105.86	104.86	105.04	106.81	106.45	105.77	106.25	104.96	104.35	104.65	105.66	106.13	105.52	107.53	106.61	106.63	104.89	106.71	106.29	105.67	105.92	105.23	105.09	105.82	105.38	104.91	105.56	104.86	105.33	105.62	105.67	106.92	105.48	106.1	105	106.97	105.5	105.88	104.52	104.17	104.42	104.9	106.05
112.18	112.12	112.79	111.31	111.05	111.88	111.21	111.92	113.45	112.41	112.09	112.2	112.23	112.55	110.87	111.79	110.41	110.95	111.3	110.58	112.36	112.79	112.13	110.25	109.86	110.89	112.07	111.87	113	112.53	111.08	111.89	111.34	110.98	111.97	112.6	112.43	111.73	111.12	111.81	110.69	112.33	111.29	112.19	111.93	111.1	111.67	113.24	110.75	111.3
106.62	106.3	106.43	106.44	106.65	105.66	106.68	105.92	105.41	105.71	106.17	106.28	104.76	106.04	104.89	105.54	104.91	107.84	104.79	106.32	107.04	106.76	105.75	106.78	107.22	107.16	106.07	106.21	107.12	105.89	105.33	106.39	106.6	105.61	105.96	105.29	105.91	105.76	104.87	104.92	106.16	106.12	105.86	106.6	105.34	104.89	104.95	107.06	106.79	107.55
109.92	110.14	111.81	111.76	111.97	109.92	111.42	113.06	110.85	111.82	110.01	111.83	110.32	112.11	111.43	111.42	113.33	110.98	111.06	112.25	111.89	111.97	111.24	110.85	112.33	110.54	111.32	112.36	111.91	111.82	111.41	110.41	111.47	110.58	112.51	112.63	111.96	111.71	111.81	111.31	112.62	111.64	110.01	112.1	111.37	111.64	110.51	110.69	111.52	110.4
112.56	111.66	111.52	111.88	111.15	112.48	111.53	111.96	111.84	110.59	110.63	110.06	111.42	112.28	111.4	110.68	110.04	111.51	113.5	110.16	111.44	111.48	112.44	110.85	111.53	111.61	111.96	111.29	113.2	111.88	112.91	112.75	110.01	111.18	110.58	113.45	111.38	111.7	111.26	111.83	113.84	112.88	110.94	111.1	113.35	110.44	112.69	111.03	110.9	112.28
106.57	105.78	105.63	105.74	104.73	106.7	106.04	104.4	106.2	106.78	105.25	107.11	105.17	105.06	107.5	105.23	104.15	106.28	105.79	106.61	107.58	106.46	106.27	107.09	106.3	106.29	106.58	108.27	106.65	104.9	106.91	106.15	105.92	107.06	104.73	107.56	106.96	107.77	106.28	106.49	105.66	105.78	106.46	106.65	105.36	107.52	107.42	105.85	107.08	105.62
109.53	112.05	111	109.11	111	109.06	109.18	109.24	110.09	109.41	108.7	110.57	110.25	110.49	109.64	110.18	109.34	109.94	110.05	110.77	110.63	110.25	109.74	109.3	107.71	108.9	109.54	109.53	110.78	109.32	110.45	110.04	109.71	111.12	110.18	109.89	108.83	108.51	109.8	108.84	109.35	111.26	110.2	108.98	109.46	110.96	108.81	109.95	108.82	109.25
111.82	111.13	111.1	111.71	110.64	111.46	110.67	111.41	110.07	112.75	112.08	111.49	112.6	111.91	111.2	112.08	109.83	112.59	112.33	111.25	110.99	110.15	112.08	111.53	110.57	112.55	111.01	111.61	111.39	111.01	110.8	110.82	112.67	109.88	111.17	111.47	112.09	112.45	111.77	110.3	111.67	110.15	110.54	111.43	110.76	110.55	110.69	111.26	111.12	111.29
105.48	105.04	104.59	106.07	105	103.66	105.09	105.14	103.37	103.11	104.98	105.53	105.28	104.36	104.43	104.62	104.5	102.91	105	103.27	104.52	105.27	104.61	104.19	104.49	105.93	105.79	104.53	105.65	104.19	104.55	105.39	104.87	104.22	106.32	104.65	104.58	103.88	103.38	105.29	103.9	105.15	105.23	105.37	104.5	104.85	103.06	104.16	104.58	104.51
111.54	110.39	111.81	111.23	111.61	110.9	111.18	112.28	113.72	111.46	112.66	111.85	112.3	112.69	109.73	111.68	111.64	112.67	112.6	111.76	112.43	111.32	111.2	110.96	110.93	112.16	111.97	110.6	112.21	112.31	112.2	112.95	109.51	110.75	112.43	110.77	111.4	110.98	110.63	110.9	111.34	110.41	110.6	111.85	112.32	113.94	112.61	112.25	112.03	110.43
111.7	111.51	110.5	111.75	111.49	110.86	112.36	111.81	110.18	110.31	111.31	111.97	111.88	109.57	110.5	111.36	112.46	112.12	110.76	112.24	111.3	110.47	111.18	112.35	109.71	111.52	110.31	110.75	112.02	111.6	111.69	111.83	110.38	112.71	112.5	110.97	111.98	109.68	112.1	113.48	111.45	111.11	111.03	110.75	111.09	112.34	111.26	111.24	110.34	110.56
99.088	99.126	100.71	99.801	100.36	100.24	99.196	100.96	100.77	100.37	100.55	100.18	99.797	100.22	100.63	101.13	101.51	98.781	101.23	100.18	100.52	100.37	100.78	101.79	100	100.35	101.07	100.18	99.855	100.87	99.546	101.22	100.22	100.99	101.92	101.06	99.805	99.955	99.735	100.72	100.81	100.04	99.248	100.9	98.933	100.89	100.41	100.65	100.68	101.04
105.41	103.44	103.59	103.97	104.04	104.14	104.06	104.28	104.17	104.07	104.59	105.34	104.23	105.26	104.86	103.67	103.96	103.6	105.28	103.45	103.77	104.97	103.75	103.42	105.17	104.23	104.17	103.95	103.9	105.95	105.04	102.13	103.47	104.35	104.62	105.43	104.43	105.2	104.55	103.33	104.68	103.8	104.92	103.45	104.16	103.94	104.31	104.51	105.13	104.16
111.32	112.26	111.28	110.89	111.95	110.53	112.49	111.25	112.02	112.43	110.4	112.7	110.69	112.29	111.48	109.33	110.93	113.04	111.32	111.61	113.18	111.73	109.98	109.25	113.01	113.33	112.25	109.37	111.36	110.95	112.39	110.86	113.49	112.4	110.24	111.48	110.52	110.17	112.39	110.9	111.37	111.68	111.5	110.73	111.89	110.22	112.6	111.4	110.95	110.96
116.03	117.25	115.91	118.47	117.56	116.76	117.94	117.62	116.35	118.22	118.09	117.48	120.27	116.36	116.08	119.1	117.99	118.35	117.05	118	117.49	116.96	117.41	116.9	115.36	118.16	116.44	118.05	117.97	116.77	116.8	117.54	116.4	117.95	118.88	118.98	118.65	117.41	118.31	116.76	117.49	116.14	117.76	118.33	118.38	117.37	118.23	118.16	117.11	119.05
100.49	98.664	100.31	100.43	100.19	100.67	99.217	99.988	101.14	100.07	100.34	100.17	101.32	98.26	101.1	98.792	99.639	101.04	102.03	98.616	97.185	99.791	98.814	98.968	101.3	99.903	100	100.11	100.96	100.83	100.18	100.36	99.913	100.39	101.36	100.17	99.269	101	98.887	99.431	99.988	99.191	99.539	100.54	98.695	101.1	100.79	100.08	99.315	98.422
106.38	105.03	104.65	106.76	106.4	106.07	107.36	105	105.81	104.14	105.87	104.19	107.81	107.67	106.53	103.94	105.31	104.55	104.77	105.9	105.79	105.8	105.88	106.29	103.89	105.96	106.3	106.16	104.41	104.86	106.44	106.07	105.2	104.25	106.67	105.96	107.04	104.47	106.31	105.68	106.31	105.51	104.4	108.41	105.36	105.94	106.58	106.61	104.96	105.97
105.77	105.51	106.05	107.05	106.45	106.98	105.64	107.83	105.3	106.52	105.9	106.35	106.37	106.82	104.68	105.94	105.42	105.84	106.52	106.26	107.44	107.93	104.99	105.19	105.52	105.67	106.89	106.72	106.42	106.76	105.17	105.67	105.09	106.62	106.97	106.18	104.2	104.89	107.15	105.63	105.76	105.48	107.08	107.55	105.84	105.15	106.54	105.05	105.72	107.11
105.18	106.18	106.9	105.51	105.68	104.48	105.1	105.77	106.03	105.52	105.18	105.86	103.02	107.85	106.48	105.81	105.55	105.53	104.85	105.25	105.55	105.22	105.37	104.3	105.68	104.97	105.99	105.41	105.93	105.28	106.37	105.23	106.71	105.8	106.2	106.04	105.4	104.77	105.78	105.89	107.21	105.83	105.4	105.04	104.81	106.69	106.97	105.44	105.48	106
101.67	100.02	101.95	99.444	102.08	100.08	99.089	100.04	101.21	101.82	99.419	100.21	100.77	98.943	101.04	100.69	100.84	100.52	99.805	100.11	100.84	101.5	100.56	101.26	100.75	100.45	102.51	100.56	100.63	102.25	99.168	98.672	100.36	100.53	100.41	101.86	100.66	100.25	100.4	101.22	99.777	100.59	100.22	100.16	100.8	100.59	102.02	100.29	101.26	101.47
105.12	104.62	107.17	106.55	105.84	106.01	105.71	103.71	104.09	104.79	106.55	105.75	106.17	105.76	105.96	105.37	107.65	105.07	104.54	105.43	104.3	106.29	106.25	105.16	106.32	106.23	105.07	106.03	105.96	106.1	104.78	105	106.41	105.62	105.97	105.12	105	106.2	105.12	105.43	104.51	105.52	106.75	105.5	107.17	104.42	106.26	105.68	106.38	106.46
116.27	116.36	118.5	118.17	116.63	116.97	116.6	119.21	119.71	117.87	118.35	117.73	117.36	118.02	116.54	117.63	118.41	117.55	118.61	117.63	119.19	118.99	116.29	115.79	118.74	116.75	117.81	116.81	117.42	118.62	116.71	116.79	117.38	118.88	116.79	118.18	118.87	116.46	118.5	118.3	116.31	117.16	117.97	119.54	118.79	116.11	116.64	117.98	119.02	118.56
110.3	111.88	111.74	110.73	110.61	111.09	111.86	110.6	110.27	110.32	109.9	108.87	111.43	112.07	110.37	110.22	111.13	111.23	111.63	110.07	111.6	110.52	109.66	111.8	110.01	109.11	110.15	111.11	110.74	111.67	110.94	109.81	112.02	109.4	111.23	110.54	110.46	109.71	112.47	109.93	109.87	111.98	111.62	111.39	110.03	109.51	111.77	112.47	110.7	110.91
104.61	104.32	105.9	104.86	104.89	105.34	103.58	105.5	104.58	104.87	104.94	105.52	105.56	103.59	104.29	105.51	103.91	105.52	104.44	104.12	105.06	104.31	103.43	104.6	105.82	105.42	104.8	105.4	105.38	106.07	104.51	103.44	104.5	102.79	104.17	104.95	106.82	106.46	105.93	106.43	104.83	105.1	105.51	103.26	105.16	105.37	103.59	103.94	104.87	105.95
104.94	104.18	104.64	104.94	103.78	106.07	104.57	105.37	104.55	103.98	104.6	104.43	105.94	105.11	106.44	105.15	104.82	105.36	104.3	104.64	105.62	105.27	107.69	104.88	105.74	105.53	105.08	103.24	104.95	105.24	105.11	105.69	105.2	104.7	104.64	104.46	103.88	106.74	105.59	105.43	104.95	104.65	103.14	104.99	105.67	105.73	104.24	105.32	104.3	103.66
100.72	100.82	101.86	100.71	100.44	100.58	100.12	100.86	100.93	100.53	100.37	100.68	99.925	99.41	100.42	99.731	99.006	100.39	100.31	98.351	99.457	99.536	100.27	99.934	100.48	99.703	98.934	101.4	100.38	101.29	98.866	100.57	100.04	101.36	99.207	99.555	101.73	99.944	99.435	100.8	100.78	98.906	99.781	99.255	101.74	101.53	99.885	100.37	100.35	100.18
104.58	105.16	105.91	104.26	104.69	103.11	103.05	103.67	105.23	104.82	104.79	105.25	103.4	107.05	103.79	104.32	105.51	102.91	103.3	104.74	104.78	103.2	105.42	104.39	103.7	104.66	102.71	102.52	104.82	104.48	104.33	104.62	104.78	105.23	104.57	105.06	103.35	105.33	106.19	104.24	103.16	104.9	103.4	104.66	103.38	106.16	104.44	103.51	103.89	105.1
105.87	105.97	105.93	106.62	105.4	106.33	105.99	107.83	105.84	109.03	106.6	105.76	104.49	107.69	106.26	105.8	107.92	107.97	105.75	106.65	105.56	107.71	107.49	107.91	107.09	106.61	106.53	107.56	107.57	106.72	105.23	105.68	105.89	106.57	105.67	105.75	105.71	106.28	106.17	106.31	106.48	105.64	105.39	106.5	108.93	106.26	105.23	107.52	107.1	106.08
101.08	99.422	101.23	99.847	100.5	100.04	100.1	99.158	99.607	100.45	101.16	99.667	99.351	100.88	99.632	98.965	101.41	99.801	100.19	99.228	99.715	100.02	100.63	100.04	98.898	101.43	99.123	99.027	100.86	100.18	101.03	99.565	100.17	98.777	99.118	99.918	99.666	98.593	99.958	99.091	99.685	99.371	98.674	99.565	99.797	100.32	100.18	99.754	99.56	100.67
105.75	105.18	102.53	104.61	104.14	104.15	103.54	105.05	105.6	103.84	102.54	105.66	104.07	104.43	104.73	104.14	105.41	104.08	103.96	104.64	102.65	103.36	104.6	105.64	103.64	103.03	104.82	103.71	104.58	104.46	103.51	104.8	104.08	105.56	101.57	102.82	103.13	103.85	103.97	102.86	103.15	104.43	103.59	102.16	103.84	105.08	104.62	105.23	104.27	102.98
111.56	113.08	111.02	111.85	111.04	110.48	112.04	112.2	110.28	112.6	110.92	109.56	112.96	113.06	109.96	109.41	111.36	111.36	110.06	110.36	111.32	111.37	113.59	111.06	110.25	111.18	112.36	112.53	111.2	110.56	112.76	110.46	109.61	111.91	111.46	110.39	109.2	110.49	109.87	112.3	111.79	111.93	113.22	111.23	110.75	110.86	111.01	111.63	111.33	111.38
106.27	105.14	105.84	105.38	107.6	105.15	107.12	105.15	105.5	105.58	105.15	105.33	105.92	105.61	106.37	106.62	104.73	104.61	105.8	105.79	104.23	104.99	105.33	105.9	106	105.97	105.08	106.45	106.09	103.31	105.65	103.57	104.62	106.59	102.66	105.16	104.74	105.83	104.56	104.79	105.89	105.92	106.55	104.87	103.32	105.4	105.94	106.28	105.8	106.63
106.03	106.12	108.27	104.47	105.77	106.57	105	105.72	105.8	105.37	104.04	104.73	107.37	106.57	106.25	105.11	105.13	106.98	105.47	105.01	106.04	105.66	106.75	106.08	104.44	105.79	105.86	105.95	105.69	104.7	105.35	104.33	105.93	102.21	106.34	105.73	105.91	104.2	105.21	104.64	103.86	104.39	107.22	106.68	106.65	104.88	104.72	105.62	106.35	106.08
104.78	106.92	105.41	105.67	107.36	106.19	103.83	105.21	107.31	105.64	106.54	106.93	105.67	105.46	105.74	105.44	105.35	104.88	106.79	105.81	105.75	106.39	106.25	105.39	106.15	107.09	105.79	105.13	106.37	105.37	105.73	104.1	106.26	106.31	106.37	103.97	104.43	106.82	106.41	105.8	106.03	105.66	105.53	106.7	105.91	107.23	106.18	105.74	105.83	104.69
104.97	103.52	103.89	104.33	104.44	104.1	105.36	105.05	104.09	105.25	105.85	104.2	104.61	104.1	103.35	104.23	105.93	103.54	105.88	105.8	106.47	105.01	104.02	104.7	105.31	103.96	104.77	103.78	104.33	104.04	105.32	106.41	104.25	104.66	104.69	104.72	105.4	105.1	104.43	103.76	106.21	106.34	106.01	105.12	104.38	104.69	103.94	103.71	106.01	104.94
105.01	105.79	106.45	105.85	104.92	106.17	107.1	106.58	107.05	106.45	105.73	105.79	106.27	104.76	105.41	105.32	105.13	103.98	104.76	104.54	103.78	105.76	105.33	105.91	104.62	104.86	106.18	104.22	106.64	106.44	104.81	106.6	106.07	104.53	105.99	104.64	105.17	106.6	105.06	105.9	105.97	107.05	104.71	105.21	105.36	105.57	105.43	105.25	104.05	105.21
109.77	109.23	108.68	109.23	109.53	109.26	109.56	110.07	109.68	109.56	109.6	110.1	110.13	109.5	110.47	109.74	110.06	110.22	110.28	109.49	111.41	109.71	109.42	108.86	110.55	109.64	109.83	110.66	108.45	111.08	109.93	109.14	110.89	111.35	111.28	109.25	109.61	109.78	109.09	109.06	110.18	109.02	108.79	109.74	110.84	109.44	110.22	109.76	109.13	109.31
111.64	110.18	113.22	112.53	110.26	112.9	112.97	112.21	111.71	111.96	112.01	112.58	112.1	110.91	111.84	111.76	111.39	109.83	110.48	110.24	111.75	111.98	111.36	113.2	110.53	113.47	112.19	113.56	112.53	110.87	113.19	111.1	111.77	110.7	111.87	111.71	111.75	111.45	111.36	113.12	110.73	112.51	111.82	111.57	109.57	112.06	111.96	111.46	110.55	113.41
105.85	106.24	106.75	106.34	106.26	105.96	104.29	105.71	106.04	108.51	106.31	106.16	106.27	104.65	107.59	105.72	106.57	105.22	105.71	106.75	107.41	107.24	105.54	105.81	107.57	106.12	105.78	106.23	107.31	105.52	105.34	105.66	105.77	105.36	106.07	105.22	106.48	106.37	106.76	106.53	105.9	106.79	105.78	105.65	105.81	105.91	107.36	106.29	106.46	105.58
106.15	105.53	105.07	106.56	106.37	105.23	107.15	107.03	106.51	105.93	107.4	106.49	107.24	106.12	106.81	104.9	107.05	107.87	105.61	106.27	107.21	106.73	105.26	104.62	103.89	106.52	107.38	105.92	105.81	106.47	106.02	108.04	105.39	105.14	105.24	106.18	105.26	107.28	107.04	105.61	105.96	104.8	105.3	106.48	105.95	104.79	106.71	106.88	106.04	104.69
99.215	102.16	100.42	100.22	100.11	100.72	101.02	98.661	99.728	99.51	99.878	101.36	100.62	101.27	99.891	98.789	101.84	100.88	98.884	100.21	100.18	101.02	99.109	100.05	100.76	101.37	100.18	99.651	98.427	99.071	100.24	98.913	98.89	101.38	100.81	99.906	100.58	99.064	99.698	101.23	100.81	100.8	101.37	99.376	100.35	101.58	100.63	97.455	99.937	99.945
103.65	102.77	103.83	102.69	105.31	103.61	103.52	104.43	104.28	103.98	102.86	103.85	104.71	104.03	103.66	104.11	105.36	104.81	104.33	103.97	104.39	103.76	103.99	103.92	102.08	101.97	104.92	102.14	104.35	103.41	103.62	104.51	104.5	104.65	104.54	103.81	105.16	104.26	104.78	104.54	104.96	105.61	104.08	103.56	104.05	106.95	105.48	105.15	104.15	104.53
111.8	111.26	111.08	112.47	111.63	111.86	112.85	110.2	113.29	111.6	110.61	111.36	110.86	109.21	111.65	110.73	113.09	113.15	111.32	110.93	112.01	109.9	109.88	110.52	111.15	111.39	111.6	108.51	112.05	110.33	111.15	110.69	110.58	111.94	112.16	111.61	109.99	110.2	110.42	110.28	111.14	111.66	110.93	110.73	111.73	111.01	110.6	110.85	110.62	109.24
99.285	99.497	98.244	99.346	100.25	98.765	99.942	100.89	99.945	99.811	99.925	99.73	100.37	99.87	99.372	101.04	99.983	99.707	100.58	100.94	100.67	100.33	99.37	99.56	100.83	100.23	102.63	100.03	98.787	101.21	99.556	99.287	100.31	101.44	101.74	98.297	100.16	99.794	99.955	99.798	100.81	101.16	100.89	99.571	99.938	100.39	99.131	98.52	100.86	98.759
111.24	109.98	110.65	111.04	110.14	111.02	109.78	109.64	109.46	109.87	108.97	109.32	110.68	110.71	110.85	109.04	109.62	110.84	109.57	109.41	108.43	108.13	109.95	108.84	108.78	109.72	110.28	109.55	108.41	110.7	110.44	109.08	111.59	109.96	110.25	111.39	110.06	110.51	110.17	109.36	110.77	110.84	110.37	110.09	109.07	110.97	110.86	110.01	108.88	109.72
98.711	97.728	101	99.511	100.55	99.209	101.52	99.484	100.83	99.943	99.585	101	101	98.379	98.637	100.58	100.04	101.03	99.076	98.458	100.03	100.9	99.222	99.538	99.957	97.015	98.567	99.816	100.54	99.92	98.848	99.86	100.25	100.15	100.55	99.631	98.647	101	100.8	100.72	100.3	98.397	98.212	99.913	98.904	99.411	101.29	98.122	101.62	101.42
106.14	105.75	106.01	106.22	105.83	106.78	105.79	106.49	107.11	106.32	108.11	106.23	105.71	105.01	107.7	105.78	107.99	106.6	106.67	108.01	106.12	106.16	106.69	106.8	105.88	106.98	106.87	106.03	107.15	106.18	104.89	106.5	106.08	107.06	104.89	106.51	107.12	106.51	106.44	106.13	107.28	105.29	106.3	106.76	105.48	105.32	105.96	105.63	106.15	105.54
105.65	106.81	103.12	106.93	104.13	105.03	104.39	104.65	105.54	104.94	106.16	105.91	108.1	104.61	107.22	104.69	105.4	105.53	105.41	105.67	104.1	105.47	104.52	103.91	105.45	104.5	106.06	105.12	105.82	106.03	105.39	104.54	105.5	104.69	105.97	104.45	105	104.66	106.52	106.12	105.17	106.3	105.57	105.08	107.25	107.4	105.9	105.87	106.33	104.64
105.61	104.93	106.85	105.77	106.9	105.52	106.09	106.84	105.85	106.33	106.8	105.64	105.69	106.01	107.12	106.54	105.84	107.02	106.9	106.76	107.02	106.15	106.17	106.01	106.86	104.9	106.3	107.55	107	108.5	105.76	105.76	107	107.05	105.33	107.49	106.21	105.3	107.12	106.71	106.42	107.28	106.79	106.21	105.42	106.54	107.59	106.02	104.1	106.38
106.59	107.89	105.69	104.87	104.16	105.85	105.7	107.86	105.01	106.81	105.9	105.17	106.07	107.96	107.3	106.78	106.18	105.69	105.38	106.77	106.24	105.66	106.27	106.18	105.95	106.08	106.5	106.02	106.34	105.27	105.68	107.65	105.01	105.8	105.24	106.66	106.02	105.2	106.63	105.2	104.96	105.87	108.2	106.27	107.69	106.36	105.27	105.34	106.55	106.89
106.38	106.8	105.64	106.4	104.98	107.45	107.55	106.13	106.68	105.65	104.28	106.46	107.46	107.97	105.74	106.31	107.1	106.8	106.01	107.07	106.89	106.3	104.67	104.85	105.6	104.83	106.01	105.36	105.52	106.21	106.38	106.39	106.51	107.33	106.52	106.72	105.11	106.63	106.9	105.8	107.64	104.62	106.4	104.24	104.93	106.26	107.1	104.86	104.86	107.23
112.8	111.45	111.26	112	112.29	111.77	112.72	111.73	111.28	111.85	112.02	112.69	111.75	112.38	111.11	112.84	111.18	112.99	113.01	112	111.71	111.93	111.59	112.46	111.11	112.5	113.1	112.27	112.8	112.06	112.81	111.98	112.14	111.99	111.62	112.65	111.56	112.21	111.61	112.74	112.18	112.47	110.68	113.23	113.15	111.72	111.87	112.84	111.98	112.42
101.58	100.33	100.44	98.547	100.56	99.315	98.888	98.935	99.301	99.306	100.67	99.111	99.474	101.23	99.817	97.764	101.28	100.49	100.07	99.324	98.9	99.198	98.985	99.25	99.671	99.992	98.286	98.924	100.54	99.458	100.76	97.763	101.14	99.206	100.27	100.51	99.383	99.437	100.42	99.247	99.488	98.836	99.123	100.07	100.88	98.735	98.131	101.14	101.2	100.87
117.37	119.17	117.82	117.1	115.95	119.3	118.45	116.77	116.99	117.68	116.26	117.52	118.62	116.45	118.55	119.52	117.52	118.77	119.21	119.17	117.89	118.43	117.27	118.97	119.85	116.67	120.16	118.29	118.48	116.69	117.35	117.95	117.32	117.15	117.11	117.29	117.74	116.32	117.72	117.72	116.84	116.87	118.31	118.81	118.26	119.64	116.7	117.6	116.96	118.53
106.67	105.2	104.47	104.4	109	108.23	106.76	105.89	107.49	106.69	106.77	107.35	105.15	107.22	107.53	109.09	107.04	104.33	106.89	107.39	106.96	107.84	107.15	106.55	106.11	106.49	107.7	106.99	106.51	105.68	106.45	106.91	105.65	107.34	107.56	106.96	108.19	105.92	107.53	107.14	106.35	106.7	106.71	108.08	105.66	105.87	106.26	106	106.95	106.53
104.52	105.57	104.67	105.55	105.86	106.97	105.41	103.93	106.63	106.42	105.15	105.12	107.42	106.75	105.44	105.69	104.82	105.27	106.19	105.1	107.49	105.21	105.46	104.02	106.19	105.41	106	105.48	104.27	106.2	105.82	106.14	105.9	105.39	106.1	106.12	102.78	103.74	105.36	105.38	105.98	104.33	106.21	107.72	105.03	105.28	106.29	104.11	105.7	105.91
115.8	117.68	117.12	117.18	117.6	117.17	115.43	115.4	116.27	116.17	115.08	117.01	116.46	116.32	116.8	115.55	115.28	116.31	117.8	115.46	117.08	114.81	116.42	116.59	118.38	117.04	116.57	116.43	116.9	113.76	115.37	116.61	115.58	116.52	115.84	116.94	115.77	116.45	115.24	116.46	115.5	115.41	117.38	117.41	114.35	115.86	115.17	115.53	116.18	115.73
108.12	105.82	107.44	107.3	106.38	106.7	106.23	106.3	108.72	106.51	108.12	106.67	104.73	106.36	107.31	105.72	106.31	107.9	106.5	106.61	109.66	105.36	105.83	107.99	106.23	107.89	105.95	107.25	106.26	106.24	106.93	108.34	105.81	107.92	104.66	106.05	106.5	106.95	106.42	107.06	107.55	105.07	107.69	107.51	107.93	106.57	108.61	106.9	108.76	106.6
105.17	104.42	105.94	105.96	104.27	106.81	105.08	106.12	105.83	105.63	105.16	105.58	105.97	107.28	105.87	104.96	104.84	104.3	106.53	105.06	106.31	105.68	106.36	104.99	105.72	104.92	106.27	104.74	103.93	104.92	106.94	106.06	105.94	105.91	106.61	107.1	104.82	105.11	106.02	106.2	107.93	105.94	106.18	106.67	106.12	106.22	105.41	106.59	106.75	105.46
104.24	105.23	103.92	105.61	104.6	105.13	103.55	103.77	104.36	103.94	105.58	105.6	103.83	104.27	105.52	104.03	105.64	106.36	103.26	103.57	104.26	105.09	104.81	105.6	104.37	105.65	103.6	103.9	104.61	104.19	104.64	104.83	105.53	104.48	105.11	104.25	105.24	104.45	104.84	105.24	105.24	103.49	103.83	103.92	104.41	104.57	104.7	105.56	103.65	104.03
100.86	100.01	100.48	100.91	100.9	101.39	99.057	101.82	100.35	99.509	99.118	100.91	99.825	100.97	101.32	100.93	100.39	100.12	99.603	100.74	100.85	100.08	99.335	100.56	101.94	100.88	101.83	100.62	101.07	101.89	100.76	100.27	101.86	99.821	99.697	101.33	98.418	100.03	100.69	101.97	99.99	100.5	100.84	102.46	101.17	101.28	101.5	101.07	99.825	101.14
110.47	112.21	112.98	111.6	111.54	112.15	113.71	110.47	113.22	113.6	111.13	111.34	112.38	110.8	112.52	111.97	111.79	113.85	111.25	111.05	113.56	111.4	112.92	110.83	113.23	111.6	110.52	112.07	111.76	111.25	112.8	112.58	111.31	112.72	112.65	111.79	111.2	111.09	111.19	112.11	110.3	110.63	111.12	112.48	112.19	112.15	111.88	111.99	111.25	111.16
110.71	109.94	110.77	109.44	110.78	111.83	110.77	111.4	111.38	111.51	109.78	109.96	109.17	110.05	111.46	109.62	110.49	111.49	109.44	110.34	110.69	109.96	110.99	108.64	109.71	110.2	111.61	111.59	110.13	111.63	110.01	109	110.35	108.92	111.45	109.69	109.71	110.44	108.86	109.94	110.66	108.69	110.4	110.41	107.85	109.07	110.64	110.62	111.16	109.3
107.08	104.67	107.32	106.13	106.4	103.61	104.92	105.09	106.47	106.08	105.73	105.86	104.25	104.77	105	105.9	104.63	105.62	106.68	105.77	104.42	105.58	104.61	105.71	106.95	104.97	104.84	105.93	105.69	104.41	106.37	106.06	105.57	104.36	104.95	106.71	106.01	105.73	104.14	104.49	105.23	104.97	104.06	105.29	105.14	105	105.15	107.29	104.94	104.96
104.72	104.71	105.71	103.71	104.86	102.59	103.15	103.36	104.18	102.95	104.79	105.41	105.14	103.51	105.64	105.31	103.78	103.88	103.77	106.03	103.64	103.57	103.83	103.7	103.32	104.63	105.1	104.23	102.85	104.65	105.17	102.84	104.72	104.09	105.07	105.13	104.02	106.1	104.36	104.19	105.42	106.12	104.92	103.95	104.2	104.54	105.57	105.56	104.74	105.08
106.87	104.6	105.3	105.79	104.83	106.18	104.25	107.38	105.21	105.75	105.81	104.75	105.9	104.97	107.29	104.91	107.14	104.08	106.53	105.37	105.41	105.66	106.5	104.79	104.28	104.92	105.58	105.31	105.32	105.96	105.13	104.98	105.23	106.33	104.32	105.2	107.2	105.92	107.09	106.24	107.78	106.54	106.4	105.48	106.97	105.31	106.88	104.88	103.82	107.1
104.28	104.91	104.43	104.97	105.03	103.86	104.94	104.52	104.7	106.25	105.29	105.79	104.84	105.93	104.76	105.01	105.57	104.13	105.59	106.94	105.13	104.19	106.45	104.76	105.15	103.34	106.9	106.46	105.68	105.03	105.76	105.58	104.14	104.87	106.34	104.65	104.84	104.32	104.6	105.84	105.2	106.66	104.04	104.63	104.18	105.51	106.22	106.08	106.48	105.3
109.18	109.87	109.88	109.62	110.79	108.52	109.36	111.42	110.06	109.64	110.23	110.39	108.81	109.45	110.43	110.36	109.09	109	109.06	110.26	109.64	109.61	108.29	110.95	108.59	109.84	109.07	109.74	109.23	108.23	108.56	110.88	110.12	109.1	109.62	109.83	109.1	110.83	108.36	109.45	109.49	109.68	109.87	110.87	110.61	107.99	110.3	109.3	108.98	110.15
105.34	104.19	105.05	105.27	103.78	103.76	103.5	104.41	105.04	105.26	106.38	104.62	107.21	105.53	105.35	104.4	103.92	105.05	104.3	104.78	104.31	106.38	105.95	104.22	105.6	105.33	104.6	103.81	103.55	105.23	104.39	105.38	104.1	105.94	105.93	106.24	106.59	104.33	104.16	104.18	103.93	105.5	104.22	105.94	105.61	104	105.33	104.04	103.81	105.2
111.8	110.41	111.13	110.82	110.41	111.25	111.74	111.06	110.76	109.8	111.12	111.16	111.11	110.4	111.17	110.95	110.39	111.54	110.35	111.66	111.44	110.85	110.18	110.66	110.68	111.48	109.43	109.36	111.04	109.56	111.25	109.87	111.04	111.08	111.1	111.11	110.29	109.5	111.99	108.64	109.79	111.61	111.01	112.39	111.57	110.83	109.99	110.92	110.33	111.2
106.63	106	106.19	107.41	107.13	106.92	107.03	107.71	106.49	106.68	106.82	106.19	105.56	107.33	106.57	106.07	107.24	106.51	108.46	105.77	104.85	106.28	106.51	106.33	108.1	106.36	105.71	106.56	107.04	105.87	105.87	107.64	108.19	107.15	105.47	106.02	106.13	106.18	108.19	105.35	106.68	107.51	107.51	107.18	107.85	106.52	106.45	107.22	105.9	108.1
105.92	107.28	104.66	106.53	105.52	106.97	103.37	105.99	104.29	106.3	105.99	106.02	104.71	106.43	105.76	105.23	106.78	104.87	106.33	104.56	104.5	105.98	108.1	107.83	105.26	107.01	104.96	105.79	106.79	107.1	104.61	105.92	105.13	105.08	107.03	106.74	105.46	105.98	107.12	105.98	105.58	106.83	107.2	106.95	106.15	107.07	104.86	106.41	105.1	104.62
103.52	106.5	105.35	104.97	105	103.82	104.04	105.37	107.77	105.4	105.95	106.52	105.46	105	106.66	106.51	103.8	107.56	105.01	104.88	104.84	105.13	104.87	105.12	105.24	105.49	105.34	105.2	104.8	104.53	105.69	104.39	105.41	105.66	104.96	105.68	106.61	105.28	104.26	106.09	104.01	105.35	105.2	105.06	103.8	104.69	106.71	105.52	106.41	106.2
112.89	111.82	111.39	113.11	113.14	113.17	113.23	113.64	111.76	112.43	112.32	112.39	114.08	112.31	112.31	112.46	112.92	112.44	113.28	112.33	112.12	113.34	112.49	111.99	115.05	113.15	114.31	112.09	112.31	113.01	112	113.06	113.75	112.74	111.4	113.92	112.78	114.23	113.93	112.26	112.05	112.15	111.93	112.69	115.09	113.54	112.43	112.61	113.67	112.99
111.34	112.24	110.87	112.08	111.66	112.13	112.87	111.48	111.73	111.55	112.48	111.1	110.74	111.91	112.13	111.71	112.4	112.06	110.47	111.43	112.22	111.51	112.89	112.07	110.63	112.6	112.25	111.38	110.76	112.67	111.64	110.8	110.25	111.77	112.97	112.84	112.57	113.43	112.7	111.37	113.66	112.37	111.09	114.92	109.4	112.05	112.73	112.69	113.41	112.24
105.72	106.2	104.7	105.15	105.67	106.11	104.13	105.66	105.8	105.8	104.91	106.57	107.05	106.55	103.17	106.43	104.3	105.2	106.13	105.47	106.29	105.48	106.93	105.05	105.9	104.67	105.95	104.94	107.03	105.2	104.48	106.67	106.2	105.24	103.73	104.97	105.5	105.92	106.13	106.11	104.65	105.53	105.86	105.08	104.75	104.94	104.73	105.15	105.16	103.83
108.8	109.86	108.07	110.58	109.86	110.84	109.16	109.91	109.17	109.66	110.1	110.24	109.05	108.21	111.3	111.42	110.61	108.8	108.44	111.99	111.18	109.39	109.51	110.86	109.62	108.25	109.21	108.58	110.66	110.74	107.02	110.56	110.3	108.59	107.56	109.99	111.47	110.28	109.97	108.04	109.05	110.11	109.42	108.2	110.58	110.03	108.26	110.2	111.93	110.35
112.71	110.8	111.56	112.7	111.34	111.35	110.11	110.49	110.92	111.9	109.61	109.62	112.89	109.97	111.33	111.47	111.24	111.7	112.18	112.11	112.32	110.75	110.85	111.83	112.28	111.21	111.15	112.32	111.6	112.21	111.03	110.67	110.89	111.91	111.18	111.73	110.76	111.08	110.71	110.33	110.74	113.25	111.89	113.11	110.59	111.04	110.74	111.21	109.63	111.65
105.43	104.93	104.5	104.27	103.74	105.25	105.33	103.1	103.58	104.2	103.97	103.46	103.75	104.03	104.67	104.12	104.31	104.79	103.42	104.16	102.96	105.47	103.91	103.4	103.23	104.5	104.02	103.84	103.6	104.47	105.1	105.34	105.28	102.85	105.67	105.03	102.68	103.25	104.11	103.59	104.21	103.47	103.97	104.67	104.48	103.64	105.72	103.84	103.38	102.7
107.41	107.03	105.44	107.01	106.31	105.72	105.09	107.92	104.26	106.57	104.67	106.6	106.75	107.96	107.16	106.3	104.96	105.79	106.87	104.29	107.17	105.11	105.38	105.72	106.9	104.42	106.11	106.78	107.9	107.54	106.02	105.97	107.46	106.13	103.83	105.5	105.64	106.87	106.04	105.54	107.03	105.68	106.76	106.08	108	106.18	106.85	105.83	106.07	107.65
105.5	105.45	105.62	106.83	105.01	106.63	105.52	106.35	106.48	106.66	104.59	104.99	104.37	106.81	106.17	106.55	106.86	103.91	104.93	106.04	105.59	105.75	106.81	104.8	104.73	105.69	105.07	105.9	105.7	105.75	104.33	107.61	105.15	105.56	107.93	105.03	107.54	105.18	103.91	106.5	104.91	106.09	106.44	106.01	105.2	104.51	105.88	105.38	103.91	104.72
106.53	107.74	104.86	105.98	106.47	105.58	104.85	106.84	107.53	106.72	106.85	105.35	104.57	107.57	105.15	105.94	106.81	106.78	106.26	106.25	106.29	104.83	105.33	105.75	106.48	104.97	107.43	106.72	105.51	106.48	105.48	105.66	106.1	107.01	104.11	106.21	105.47	104.71	107.21	105.09	106.33	103.61	106.2	105.33	104.69	106.86	106.97	105.01	107.13	105.79
100.46	100.57	100.87	100.74	100.14	99.329	99.459	101	99.688	98.9	97.658	99.071	99.614	99.966	101.07	100.19	100.85	99.239	99.77	100.55	99.055	99.506	97.752	100.03	99.576	98.797	99.734	100.81	99.535	99.708	100.95	99.852	100.22	99.934	99.726	98.679	99.878	99.373	101.09	99.226	99.003	98.865	98.877	100.47	99.233	100.39	99.364	99.527	99.251	99.112
106.74	105.01	105.95	105.15	106.73	105.36	104.89	105.11	106.16	103.3	104.6	104.06	105.36	106.17	104.53	105.04	105.06	104.13	106.52	103.36	104.55	104.6	104.97	105.31	105.63	105.23	104.3	105.45	103.89	103.52	106.79	105.45	104.88	104.71	106.34	105.41	104.47	105.61	104.68	104.92	104.33	105.7	106.25	104.58	105.7	105.71	104.6	105.2	105	104.94
112.33	111.1	111.11	111.78	111.11	112.61	112.74	110.35	111.86	111.61	110.83	112.9	111.37	112.43	110.82	111.3	110.26	112.52	111.61	111.5	113.15	111.4	112.14	112.54	112.93	112	110.75	109.78	111.62	112.07	111.55	110.94	110.23	113.32	110.8	112.74	113.02	111.85	112.63	112.7	111.72	112.37	111.71	111.22	110.62	112.54	112.4	112.52	110.76	110.88
111.42	112.61	110.49	111.7	111.5	112.43	112.05	112.13	111.6	110.91	111.2	111.57	111.58	113.35	112.12	111.75	112.64	111.28	111.71	111.32	112.47	112.72	111.06	111.52	111.08	112.02	112.99	111.8	112.24	111.32	111.66	112.06	109.88	112.34	111.44	112.3	112.89	113.29	111.29	111.53	111.03	112.56	112.88	110.4	111.91	110.59	111.7	111.94	111.78	111.55
111.88	111.67	110.98	111.45	112.15	111.64	113.02	112.74	112.25	112.09	112.35	112.47	110.96	112.52	112.36	113.12	112.72	112.54	111.42	112.85	112.64	111.3	110.88	111.59	112.55	110.23	111.48	111.8	111.17	112.04	111.64	111.97	110.84	112.45	112.57	111.18	112.3	111.54	112.81	112.45	113.72	111.36	112.66	110.03	111.91	112.1	112.81	110.68	112.63	113.21
104.78	105.29	104.97	104.73	105.58	106.31	104.28	104.94	104.99	105.93	107.57	105.49	105.48	106.23	106.73	105.5	105.48	105.4	105	105.88	106.77	105.92	106.89	104.82	104.42	105.87	104.53	105.05	105.08	107.11	105	107.02	104.61	105.68	104.59	107.06	105.64	104.94	106.32	106.11	105.18	107.26	103.78	103.59	107.49	105.44	104.8	106.63	106.51	107.39
100.64	100.32	98.667	100.95	99.152	98.624	100.11	97.207	99.867	99.2	99.843	98.323	99.139	99.447	100.86	99.571	100.08	100.46	98.614	101.27	98.941	98.575	99.985	100.91	98.955	100.76	99.339	99.476	101.12	100.5	100.29	98.776	100.61	99.914	99.573	99.782	100.71	100.31	99.744	101.41	100.59	100.14	99.403	100.86	99.285	100.31	99.038	100.5	101.11	99.009
106.25	105.4	106.74	105.27	106.19	104.65	103.03	105.73	106.72	106.17	105.75	107.07	104.9	105.77	106.25	105.54	106.22	104.27	106.04	106.3	105.2	105.16	104.99	106.43	105.04	105.12	105.63	106.77	105.72	106.01	104.69	105.55	106.59	105.75	106.55	104.55	106.04	105.47	105.91	105.2	107.56	105.61	103.66	105.57	105.06	105.15	105.48	104.78	106.2	106.55
113.12	110.81	112.56	112.59	111.74	113.39	113.33	112.88	113.56	110.77	113.27	113.13	113.25	114.07	113.95	112.44	112.37	112.94	112.13	111.33	113.82	113	114.02	113.16	112.8	112.41	114	112.14	114.1	112.09	111.66	114.27	112.05	111.89	111.1	113.27	112.22	110.56	112.35	110.9	111.84	112.48	112.11	112.28	114.99	112.91	114.04	112.61	112.83	112.56
111.36	112.01	112.23	111.46	111.4	112.17	111.48	111.3	112.31	112.63	112.95	112.4	113.03	110.46	112.78	112.33	112.06	112.23	112.79	111.48	112.34	113.18	111.26	112.65	111.13	112.11	112.43	113.31	112.49	113.12	110.91	111.54	111.39	112.67	111.62	110.66	113.67	111.03	112.22	111.93	110.97	112.32	111.04	111.71	111.88	113.87	112.62	112.19	111.07	112.2
105.33	105.49	105.52	105.42	106.21	104.27	105.13	104.45	106.08	105.42	105.16	105.35	106.43	104.74	105.46	105.29	107.31	104.34	104.76	105.26	105.99	107.28	105.38	104.76	105.04	104.3	103.94	105.2	105.58	105.78	106.49	105.79	105.69	106.42	106.5	106.19	105.98	106.02	105.29	103.8	106.77	104.98	107.37	105.15	103.85	104.83	105.58	106.32	106.34	106.75
105.86	105.01	107.03	105.93	107.29	106.51	105.38	105.9	107.67	105.23	107.88	105.8	105.88	106.7	106.72	106.82	106.08	105.88	106.25	106.38	105.38	107.51	106.83	104.48	107.45	106.08	106.59	104.73	106.47	106.83	105.18	105.58	105.73	106.08	107.33	105.96	106.5	107.04	106.49	106.8	106.12	105.32	107.13	105.81	105.16	107.93	105.06	107.32	107.63	106.17
106.33	105.53	105.86	106.22	106.46	105.81	106.41	108.67	106.05	109.48	106.98	106.92	104.47	106.03	106.78	106.5	106.82	105.64	104.84	104.22	106.34	107.19	105.81	106.53	105.66	107.82	106.12	107.27	106.11	106.04	106.46	107.14	105.94	106.43	105.72	105.65	106.39	105.1	105.18	106.14	105.66	107.17	106.15	105.1	105.36	105.94	106.77	104.86	106.14	105.93
105.02	105.76	104.05	104.98	106.09	105.17	104.95	105.34	106.5	105.34	105.72	105.18	105.94	105.73	104.89	105.56	106.02	105.74	104.48	104.42	105.37	105.41	104.05	105.48	105.03	105.57	106.23	104.61	104.81	106.36	105.62	104.75	104.72	107.29	104.01	105.19	106.77	104.04	106.14	106.31	105.66	105.44	104.98	105.7	104.22	105.07	105.6	104.51	104.98	106.47
111.99	109.93	111.23	111.79	109.68	111.2	112.06	109.5	110.88	112.2	110.9	110.92	109.46	112	111.47	111.28	111.68	111.72	111.44	111.52	111.56	112.03	110.33	111.78	110.56	111.44	112.17	113.59	111.27	111.27	110.2	110.71	112.31	111.46	111.03	111.64	109.48	112.47	111.23	112.3	111.92	112.04	112.11	108.63	111.42	112.71	111.71	113.78	111.02	111.33
112.46	111	110.79	110.68	111.37	111.2	110.26	111.47	111.66	111.34	111.1	110.85	111.67	112.8	110.63	110.49	111.4	111.75	113.01	112.05	111.01	109.75	111.63	110.27	111.46	111.25	111.04	110.33	110.23	112.42	111.77	110.88	112.46	113.18	112.69	112.9	110.65	113.16	111.24	112.22	111.56	109.07	111.9	111.94	110.91	111.5	112.2	111.72	111.43	111.9
107.3	106.01	106.31	105.74	105.6	106.26	105.33	107.58	107.32	106.95	107.64	106.03	105.16	106.19	106.84	106.82	106.4	105.03	105.94	105.73	105.83	107.29	105.92	105.68	106.65	106.17	105.6	107.11	105.01	106.53	106.47	104.97	105.8	104.89	108.35	105.77	105.34	105.99	107.21	106.53	106.23	106.82	106.2	105.62	107	107.13	106.22	105.56	104.67	105.18
99.136	100.45	100.35	100.05	101.24	100.05	100.62	101.33	100.58	98.49	99.701	98.954	98.996	99.951	102.08	99.941	99.521	99.974	101.66	101.44	98.87	98.263	99.365	100.37	98.81	97.988	99.773	99.972	98.754	99.765	99.268	97.695	98.792	100.55	99.434	99.994	100.59	97.324	100.06	100.5	100.06	100.54	101.65	98.164	98.868	100.71	100.48	101.07	98.57	99.841
110.39	110	109.17	109.55	110.98	110.1	108.76	111.2	110.29	109.74	109.66	108.94	109.29	110.66	110.16	109.32	108.3	109.29	111.09	109.45	107.91	110.95	109.68	109.08	109.31	109.13	109.9	110.74	111.33	109.97	109.58	110.81	111.44	109.57	111.22	109.8	110.8	109.64	109.96	110.67	110.35	110.03	111.43	111.5	109.61	110.88	109.79	111.08	107.94	110.2
106.95	105.18	104.73	106.4	105.72	105.42	107.61	105.85	107.92	107.8	105.11	106.15	105.82	104.21	105.03	104.92	105.83	107.09	105.02	105.58	106.7	106.75	107.09	105.82	105.65	105.57	104.68	105.3	107.67	107.18	104.72	105.05	105.4	106.11	105.36	105.65	103.73	106.05	104.77	104.96	108.23	105.76	106.14	106.22	106.96	104.43	105.35	105.3	105.36	107.09
109.27	112.08	111.27	111.88	109.81	111.08	112.06	109.49	110.71	110.15	109.29	110.96	111.6	110.08	111.43	109.54	110.85	110.15	110.08	110.42	109.69	110.78	110.43	112.98	111.32	110.62	110.8	110.36	111.58	110.96	109.32	110.09	111.41	110	110.45	111.56	111.75	111.48	109.78	110.38	110.1	110.4	111.3	109.66	111.64	110.83	110.98	110.38	110.98	112.08
107.12	107.48	108.67	106.37	106.63	105.41	104.57	105.67	106.29	106.01	104.34	105.67	106.24	106.17	106.82	106.53	105.75	106.38	105.55	106.96	106.02	105.72	106.81	105.55	105.92	105.61	106.05	105.38	104.84	105.18	106.83	106.1	106.39	105.97	106.82	105.38	105.22	106.12	107.15	105.72	105.6	106.5	106.44	107.07	106.84	104.72	104.95	104.88	105.99	107.63
106.63	105.66	105.59	105.44	106.74	106.36	107.89	105.18	105.42	106.81	106.12	106.3	107.15	105.57	107.01	106.43	107.41	106.58	106.18	105.44	107.66	105.5	107.14	104.89	107.03	107.01	106.96	105.56	107.28	105.5	106.63	106.67	106.55	105.91	104.12	106.54	107.99	104.45	106.29	105.32	106.76	105.86	106.52	106.64	108.02	107.02	107.34	105.21	105.41	105.77
111.48	110.65	111.21	111.11	111	111.2	110.63	109.84	109.86	110.14	111.48	110.17	111.69	110.74	111.48	109.66	111.07	109.43	110.61	109.33	110.73	110.06	110.61	111.73	110.33	110.48	111.23	110.76	110.99	110.16	110.08	111.21	111.33	111.07	111.14	111.44	112.46	110.79	110.03	110.24	112.77	109.8	111.31	109.24	110.29	111.47	110.91	110.15	109.48	110.68
106.51	106.36	107.24	107.06	105.72	107.27	106.31	106.07	104.41	105.12	105.49	106.95	106.82	107.38	107.13	106.74	106.69	106.16	106.83	108.24	106.81	106.44	105.13	107.35	105.91	106.97	105.58	107.94	105.44	105.85	105.48	106.73	106.64	106.45	105.56	108.28	106.01	104.68	106.38	105.82	106.34	107.48	108.36	106.05	107.05	103.72	107.16	106.63	104.74	107.85
106.12	106.19	106.75	105.61	105.51	105.74	104.23	104.99	106.16	106.45	106.88	104.63	106.04	104.77	106.47	104.98	105.47	106.88	105.43	105.19	104.47	106.96	105.83	105.57	105.1	107.15	105.91	106.41	107.67	108	105.03	106.08	107.62	108.57	106.14	105.37	105.89	106.18	104.94	104.35	105.42	105.63	106.59	106.66	105.16	106.51	106.08	105.89	105.95	104.5
105.35	105.55	105.86	105.45	105.95	106.26	106.19	106.2	105.79	106.28	105.19	104.37	106.4	103.98	104.82	103.31	106.81	106.12	105.19	104.74	105.09	106.76	105.38	105.31	104.03	105.36	105.66	104.8	103.88	104.99	105.95	106.21	105.45	105.15	103.66	106.7	105.17	107.49	106.18	104.37	105.94	106.17	105.86	105.95	105.54	106.63	105.67	105.08	104.56	104.29
106.82	107.31	106.23	105.27	105.61	107.74	106.33	105.38	105.55	107.17	107.16	107.86	106.2	106.05	106.04	106.31	106.99	105.46	106.65	106.61	105.02	105.17	106.35	106.92	106.84	107.3	106.78	104.77	106.58	105.67	107.58	105.62	107.26	106.68	106.18	106.45	104.44	106.31	105.83	108.53	107.73	105.19	106.65	106.38	105.8	105.27	104.15	106.12	106.25	104.98
102.69	103.98	104.02	104.92	104.33	102.81	103.08	103.82	103.91	105.03	104.88	103.42	103.68	104.86	104.17	105.37	104.02	103.45	103.45	104.28	103.07	105.08	103.71	103.07	104.65	102.57	102.64	104.02	103.84	105.63	105.14	103.47	103.32	104.43	104.71	103.64	103.69	102.57	104.8	104.04	103.51	103.46	104.62	103.28	102.34	104.21	104.39	103.19	104.8	105.08
101.07	99.727	102.29	101.3	100.38	100.87	100.76	101.13	100.97	99.787	101.61	101.92	101.35	99.134	100.7	101.29	100.38	101.29	102.28	100.59	101.92	101.92	100.7	101.08	101.97	100.17	101.29	101.63	100.45	101.75	101.63	102.39	100.47	101.24	101.33	101.01	100.83	101.25	101.26	102.45	101.09	100.05	100.31	101.12	101.83	101.8	101.17	101.27	98.915	100.13
111.42	111.15	111.18	112.44	112.87	112.63	112.81	111.39	112.25	110.27	113.53	113.06	112.99	111.56	109.76	112.57	112.32	112.09	110.72	112.26	112.2	111.47	111.89	113.44	112.86	111.23	113.32	110.95	112.72	111.52	111.44	110.81	111.57	111.49	112.94	112.75	112.58	110.13	112.42	112.44	111.24	112.08	110.9	113.15	113.39	110.15	111.7	113.99	112.61	111.37
100.98	99.504	100.81	98.831	99.27	99.469	100.79	100.21	100.24	100.94	99.744	99.824	98.254	99.997	101.72	100.11	101.11	100.71	99.759	100.29	99.631	102.05	100.16	99.688	99.199	100.06	100.42	101.22	99.901	101.1	99.491	100.33	100.25	99.255	99.925	99.26	99.817	100.69	100.23	98.021	100.91	99.548	98.397	99.149	99.625	100.04	99.465	99.072	100.85	99.881
105.56	104.63	106.32	106.32	105.84	104.34	104.55	104.89	105.23	104.5	105.21	105.5	104.56	106.57	106.62	105.48	104.29	105.7	106.25	103.99	107.14	104.71	105.62	106.35	104.34	104.37	106.45	104.61	106.23	104.34	105.35	106.04	105.82	103.65	103.76	105.55	106.97	104.71	103.8	104.65	104.88	104.13	104.99	104.16	105.36	105.99	106.36	104.97	104.01	103.76
106.1	103.83	105.76	106.15	104.22	104.47	106	105.44	104.98	105.81	105.18	106.05	105.55	104.51	105.46	104.58	106.37	105.44	106.45	106.74	105.58	104.53	106.28	106.28	106.55	105.85	105.62	106.07	105.76	104.89	106.18	104.3	104.86	104.69	105.36	104.29	106.18	105.26	105.69	105.87	104.28	105.35	104.95	104.95	104.55	106.17	104.73	104.71	104.25	104.58
104.05	103.4	103.58	103.24	105.76	102.53	104.83	104.56	104.24	103.86	104.1	105.32	103.43	103.69	104.39	105.8	103.59	102.24	104.35	103.92	104.12	103.96	102.73	104.17	105.18	104.37	103.27	104.8	103.8	104.44	105.95	104.95	101.2	104.25	103.89	104.64	104.94	102.69	104.93	102.22	104.34	103.4	103.98	103.67	102.9	105.04	104.13	103.05	104.15	103.81
102.62	99.154	101.65	101.32	98.842	100.29	99.971	101.79	101.58	100.77	100.29	100.03	101.02	100.6	101.31	100.88	100.34	100.5	100.84	100.59	99.036	100.16	100.32	101.18	99.626	101.88	99.722	101.63	101.69	101.54	100.7	101.12	99.08	99.316	99.863	100.5	100.98	99.886	100.75	100.09	100.23	98.447	100.17	102.2	100.76	101.01	102.23	101.36	100.31	99.417
105.72	105.21	104.82	105.56	104.12	105.39	103.9	105.48	105.19	104.58	104.37	106.1	105.23	107.05	105.88	105.7	105.82	107.49	106.63	105.45	106.36	105.97	105.82	105	104.86	104.12	104.78	105.98	105.17	104.33	106.62	105.39	106.23	104.16	105.44	106.73	105.82	105.48	105.83	103.41	105.32	106.03	105.64	106.36	105	107.19	106.47	106.44	106.08	106.07
112.79	111.57	112.21	112.3	111.75	111.9	110.8	111.57	112.85	111.69	112.25	112	111.59	110.67	113.05	112.26	111.86	112.31	113.15	111.51	111.15	112.06	111.8	112.18	112.09	110.53	111.83	111.58	111.85	111.79	112.47	112.79	111.55	113.42	110.22	111.94	113.16	111.35	112.53	112.71	110.99	111.36	112.2	112.14	112.06	113.9	111.02	111.1	111.53	111.9
113.54	112.2	113.99	113.01	112.18	112.27	110.52	111.89	112.74	111.76	112.59	112.63	113.34	112.3	113.91	112.24	112.79	112.73	113.71	112.72	112.09	112.67	112.07	112.33	111.76	112.89	114.04	112.92	112.25	114.15	113.43	111.43	113.17	112.06	112.59	111.32	110.85	112.68	110.98	113.11	112.53	113.69	113.63	112.02	112.87	115.08	113.22	113.05	112.52	113.82
105.41	105.4	103.28	105.31	104.83	105.31	106.01	105.61	106.24	106.12	105.66	105.93	104.43	105.55	104.99	104.86	104.73	106.81	106.23	105.88	106.8	107.18	104.2	106.05	106	104.95	105.31	106.21	105.49	105.42	105.13	106.5	106.84	104.32	106.43	105.96	104.95	105.21	106.64	104.09	103.44	106.31	104.87	105.15	106.02	105.71	106	104.21	105.19	106.27
111.48	112.52	112.98	112.5	112.32	111.57	111.62	112.12	113.01	111.94	111.48	110.96	113.01	113.96	112.42	112.38	111.59	111.17	112.4	113.49	112.17	111.88	111.12	111.78	111.27	112.86	109.33	111.58	112.77	112.63	111.81	112.33	113.2	111.84	112.56	111.21	113.76	110.43	109.7	112.51	111	111.36	113.9	113.32	111.85	112.19	112.73	111.85	113.83	111.44
102.45	104.33	104.71	102.61	104.58	104.34	105.01	102.99	105.63	103.62	104.79	103.82	103.92	104.18	105.97	104.94	104.88	104.27	102.52	104.33	105.44	103.91	104.31	103.57	102.51	104.36	103.05	103.75	104.03	104.35	102.3	105.74	103.77	102.87	103.86	105.58	104.87	104.69	105.56	104.09	103.52	104.02	104.66	103.72	104.03	103.89	104.47	105.48	104.03	103.99
111.16	111.78	113.08	112.47	110.15	111.11	111.83	110.07	111.06	110.5	111.97	110.48	111.91	109.05	112.14	110.02	111.72	111.65	111.58	110.93	111.81	112.6	110.29	110.49	112.53	111.45	111.71	110.94	111.17	110.43	110.34	110.97	112.49	110.74	111.62	111.15	111.37	111.54	112.58	110.81	111.56	111.14	110.58	110.94	111.24	111.23	111.99	111.48	111.39	110.13
112.34	110.28	110.92	111.54	111.19	111.49	111.74	112.86	111.68	110.18	111.81	111.52	110.9	111.07	110.28	111.58	110.61	112.05	111.1	109.64	111.35	111.97	111.46	112.12	111.86	112.04	110.86	111.54	110.59	110.83	111.09	111.62	111.02	110.99	111.15	113.07	110.63	111.35	111.66	112.3	109.83	110.03	111.78	110.63	110.32	111.46	110.35	112.23	111.65	110.14
111.4	112.51	110.66	111.63	110.75	112.2	112.47	112.85	111.95	111.55	111.1	112.19	113.63	111.41	111.32	111.64	113.49	112.17	112.78	110.73	111.83	110.99	111.38	111.24	110.29	111.05	111.81	111.65	111.97	110.11	112.27	110.13	111.01	112.05	111.71	111.89	111.12	110.73	110.31	111.07	111.21	110.03	112.4	111.47	112.33	111.93	110.51	110.83	112.65	111.29
110.38	109.02	108.65	110.85	109.57	108.8	110.31	109.88	110.91	109.6	109.06	110.71	110.53	109.97	109.57	109.65	110.75	110.16	110.2	109.64	111.83	111.63	111.31	112.69	110.09	110.71	109.91	110.59	109.96	111.13	110.4	111.28	108.33	109.97	110.59	109.14	108.67	111.26	111.62	110.05	109.23	110.29	110.87	110.29	110.65	108.74	108.26	109.4	111.3	109.49
100.51	98.842	100.04	100.21	99.562	99.673	100.22	99.788	100.2	99.851	99.379	98.828	99.749	100.56	98.998	99.334	101.07	99.915	99.817	98.877	100.06	98.827	97.558	100.77	99.946	99.516	99.653	99.458	99.035	99.646	98.981	99.628	99.591	99.49	101.67	99.939	99.862	99.874	99.218	99.429	99.581	101.14	99.157	98.048	100.34	98.141	100.69	101.02	99.67	98.98
117.44	116.85	115.99	118.89	116.58	118.08	116.71	118.21	116.99	118.07	117.75	116.8	117.99	117.03	119.12	119.35	116.86	116.33	116.12	116.51	117.04	118.1	118.82	118.48	116.33	117.14	118	116.16	116.66	117.61	117.45	117.78	118.03	116.37	118.36	118.4	117.31	117.56	116.48	119.56	117.81	117.98	116.63	118.12	117.32	116.45	118.75	116.8	118.8	118.55
109.09	110.25	111.05	111.42	111.24	111.93	110.89	110.33	109.43	110.93	113.02	111.37	111.68	110.59	111.41	111.05	112.09	112.61	110.83	110.75	111.29	111.11	110.17	111.56	111.36	111.08	111.89	112.08	111.65	111.1	110.83	111.39	111.72	111.24	109.62	112.13	111.55	111.15	110.93	109.8	113.38	110.82	111.19	110.43	110.31	111.94	112.07	111.48	111.03	111.03
107.26	106.22	106.03	105.2	105.44	104.43	106.58	105.78	103.31	106.87	105.57	106.45	107.15	107.16	105.17	106.45	104.67	105.25	105.21	104.45	104.74	105.47	105.21	106.14	105.45	106.69	104.82	108.25	103.59	106.01	107.45	108.32	104.62	106.2	105.91	106.78	105.09	105.36	104.46	105.62	106.46	103.92	105.84	106.14	107.19	105	106.35	106.91	106.38	105.44
106.67	105.5	104.85	107.62	106.49	106.48	105.54	106.96	107.21	106.21	105.37	106.22	106.46	105.34	106.73	106.4	105.39	104.7	105.76	107.47	105.71	104.57	106.28	106.12	105.99	106.51	107.21	105.5	105.58	105.67	107.1	106.26	105.03	105.3	104.81	105.39	104.57	106.99	107.11	106.81	106.09	106.48	104.28	104.28	105.05	107.05	106.19	106.46	106.55	105.15
110.07	110.3	110.56	108.97	109.45	108.7	110	110.11	109.07	110.03	110	110.13	110.43	109.84	110.28	110.35	110.47	110.36	108.16	110.35	109.25	109.22	108.26	109.71	110.66	110.1	109.74	110.46	110.38	110.44	109.89	109.72	110.6	110.76	109.6	109.16	110.91	108.26	109.42	109.52	110.67	109.2	108.93	108.57	111.68	109.19	108.89	110.9	110.07	109.75
111	111.8	113.25	112.56	113.16	112.82	111.31	112.59	110.55	110.8	112.65	111.99	111.5	112.71	111.96	111.28	111.62	113.22	112.22	111.85	112.16	110.85	111.76	112.65	111.13	111.18	112.92	113.66	112.01	110.58	111.53	112.31	112.2	111.96	113.11	112.65	110.8	111.76	111.6	112.77	111.19	112.74	111.5	111.9	113.59	111.78	113.51	110.56	110.77	112.18
100.75	99.116	99.821	100.3	100.47	99.295	99.424	100.66	100.67	99.056	100.78	100.78	100.12	100.19	100.7	99.287	99.22	100.47	100.56	100.08	100.35	99.966	99.974	100.71	100.22	98.572	98.92	99.067	99.711	99.452	100.59	99.656	100.03	99.496	99.024	100.32	101.31	100.4	102.43	100.3	98.85	100.24	99.409	98.384	100.33	101.23	100.97	98.888	98.891	100.88
105.97	107.83	106.09	104.89	104.71	105.36	105.13	106.79	106.66	105.11	104.81	104.92	104.55	105.11	108.04	105.7	105.65	105.44	107.21	105.61	103.41	105.92	106.33	105	105.9	105.9	105.96	105.25	104.07	106.52	103.77	106.73	106.16	105.71	105.88	105.45	106.45	105.76	104.02	106.14	104.79	105.25	105.86	106.09	105.89	104.72	104.74	105.34	104.85	106.74
104.63	105.45	105.22	106.21	105.45	105.62	105.54	105.3	105.73	106.59	105.49	106.19	106.29	104.77	104.87	105.67	105.39	103.53	105.43	105.39	104.23	106.73	106.47	104.43	105.31	105.77	106.39	104.62	105.01	105.25	106.27	105.25	106.94	106.75	105.25	107.26	106.31	104.71	106.4	108.03	103.71	105.88	107.27	104.56	105.11	105.22	104.93	104.55	106.1	105.17
104.12	103.97	104.96	107.02	106.13	105.35	103.33	105.52	106.66	104.28	105.48	106.73	105.67	106.52	105.8	104.62	104.98	104.14	105.84	105.63	104.47	103.31	107.17	104.41	105.67	105.36	103.71	105.14	104.7	103.79	104.96	106.19	105	104.5	104.74	105.41	104.87	104.5	106.07	103.72	104.77	106.59	104.12	105.76	104.88	106.28	104.27	106.23	105.25	103.75
105.94	104.8	105.38	105.57	105.68	105.72	105.35	105.38	104.77	106.21	107.41	106.13	105.76	104.48	106.44	106.78	104.97	104.65	106.28	106.77	105.36	104.75	104.92	104.82	107.36	106.63	104.89	106.69	105.22	104.03	106.19	105.78	106.71	104.43	106.43	105.95	104.9	105.12	105.99	104.6	106.45	106.03	106.28	105.71	104.56	105.76	107.04	106.35	106.2	105.03
106.64	104.01	104.54	103.71	106.76	104.74	106.05	105.56	105.34	103.8	106.24	105.24	104.91	105.73	104.81	106	106.03	106	106.24	105.46	104.79	106.01	106.35	105.84	104.05	105.71	104.98	107.49	106.03	104.53	107.83	105.04	105.92	105.99	105.4	104.63	104.48	106.27	106.08	104.95	107.19	105.25	104.72	104.34	105.54	106.82	105.73	105.16	105.7	105.04
109.79	109.81	111.44	109.08	109.52	109.91	110.16	111.5	109.81	109.59	110.24	108.86	113.12	109.25	110.68	111.18	109.84	112.66	109.23	110.2	109.55	109.54	110.43	109.62	110.86	109.99	110.88	110.9	111.49	110.68	109.56	109.17	111.03	110.07	110.6	111.06	109.55	108.43	113.04	110.91	111.58	109.78	109.9	110.98	111.37	110.04	109.77	109.73	111	111.49
116.78	118.76	116	117.84	117.24	119.12	118.95	117.56	117.35	118.53	117.39	118.18	116.98	117.29	118.07	115.37	117.26	118.01	116.62	119.18	117.06	116.43	116.99	115.96	117.53	116.86	119.02	117.01	117.53	118.85	118.23	117.38	117.69	116.72	116.59	116.97	116.6	117.81	117.92	117.05	117.36	116.8	115.68	117.67	116.92	118.7	118.01	117.51	118.19	116.14
104.64	105.38	106.04	106.13	106.46	105.93	106.13	104.03	105.56	106.08	105.51	104.93	106.44	107.2	105.37	107.66	107.68	106.74	105.8	105.3	106.16	106.25	106.21	107.4	104.99	106.42	105.3	105.73	105.67	106.34	104.83	106.09	106.32	106.09	106.27	105.87	106.97	105.65	105.03	104.59	106.72	107.26	107.06	105.84	107.59	106.93	106.04	104.23	107.26	106.33
105.68	105.88	104.89	107.31	103.86	106.88	106.29	106.87	106.41	106.47	106.17	105.9	107.8	105.67	105.56	106.12	106.33	106.8	106.27	104.5	105.61	105.77	104.77	106.14	107.29	106.72	107.05	107.04	106.95	105.85	105.65	105.56	104.34	104.61	105.92	105.87	105.7	106.62	105.32	102.56	106.74	105.62	105.38	104.46	105.98	104.64	106.64	104.28	105.25	105.43
105.97	106	106.72	105.96	105.76	105.66	106.41	105.9	106.6	104	107.03	105.1	106.27	106.15	108.68	105.16	105.46	104.91	105.09	106.73	105.61	105.77	104.79	106.11	106.8	105.79	106.02	105.64	104.82	104.85	106.01	105.5	106.89	106.03	106.62	106.44	107.37	104.86	107.22	106.34	104.37	107.91	107.12	107.36	106.01	104.87	106.1	106.12	107.08	105.59
106.32	107.28	105.52	105.75	105.39	105.46	107.02	105.33	106.85	108.08	107.16	105.24	105.82	106.04	105.64	107.01	106.06	107.54	106.26	107.75	106.76	106.07	107.1	105.56	105.99	106.39	106.97	105.55	105.26	105.8	106.22	105.04	107.21	106.53	105.4	106.09	106.79	107.64	103.91	105	106.81	106.06	107.11	107.08	105.06	105.97	106.4	105.74	107.08	105.94
112.33	110.71	111.3	111.67	111.67	112.58	112.26	112.58	111.33	112.47	111.46	112.21	112.08	112.01	110.8	111.1	110.27	113.1	112.25	110.02	111.58	111.95	112.23	112.7	112.38	111.22	110.96	110.09	111.97	112.66	111.51	112.86	112.26	111.13	111.41	110.44	112.22	113.06	112.2	111.94	112.54	110.55	111.41	111.48	111.69	110.8	111.55	112.63	111.36	110.21
107.08	106.54	104.8	107.23	106.42	106.83	104.13	107.41	105.04	106.3	105.56	106.8	105.78	105.4	105.8	106.96	105.45	107.13	106.87	106.7	105.16	105.92	106.67	105.59	107.13	106.51	106.12	105.81	107.13	105.62	106.16	105.74	106.66	105.41	107.4	106.18	106.79	105.87	106.41	107.14	105.6	105.31	106.84	106.14	104.84	107.4	106.68	106.52	104.49	105.41
104.26	103.25	102.87	103.33	104.35	103.66	104.39	103.77	105.31	105.12	104.95	102.7	104.7	103.01	103.84	103.21	104.59	104.65	104.96	103.85	104.01	102.45	104.06	104.31	103.56	103.36	104.56	103.39	104.72	104.84	104.67	104.56	104.38	105.54	104.49	105.29	103.32	104.25	104.31	102.7	104.19	103.62	103.02	105.13	104.09	103.46	104.25	104.68	103.98	103.43
100.66	98.54	100.63	101.3	100.17	101.64	99.891	101.61	98.236	100.8	100.95	102.04	100.36	100.72	99.7	99.422	100.67	99	101.47	100.68	100.03	99.916	100.57	99.337	99.386	100.61	101.5	101.05	101.16	100.62	99.372	99.887	99.538	100.15	98.328	100.32	101.79	101.11	100.4	99.929	99.708	98.97	102.02	100.98	103.25	100.46	99.756	101.02	101.02	101.06
109.06	109.72	111.95	110.15	109.82	110.51	108.42	110.36	109.44	110.65	110.01	109.54	109.91	109.29	108.54	108.34	109.79	109.06	109.61	109.44	109.53	109.15	110.29	110.78	109.84	110.98	109.88	110.63	108.53	109.52	110.34	109.68	110.05	108.31	109.66	111.16	108.68	109.93	110.01	111.73	110.1	111.01	111.72	110.38	109.74	109.95	110.47	109.79	108.32	110.26
99.404	99.919	100.47	98.518	98.897	98.29	100.32	100.63	98.594	100.48	100.5	99.748	100.92	100.63	100.99	99.81	99.518	100.69	100.81	101.69	102.05	100.39	100.3	99.044	101.01	100.57	100.53	101.11	99.937	100.01	98.893	100.07	101.85	100.7	101.09	99.573	98.902	99.781	100.16	99.946	101.43	101.88	99.737	99.083	99.632	98.873	99.024	98.375	100.53	99.773
101.81	100.56	101.13	100.97	99.459	100.09	101.05	101.16	99.963	100.7	101.84	100.46	101.14	99.606	100.22	100.5	102.04	101.09	100.82	99.944	100.47	99.435	101.39	101.53	101.04	99.922	100.97	101.8	101.28	102.04	100.37	100.75	99.883	100.12	99.359	100.98	99.861	98.97	101.08	100.97	101.85	99.088	101.21	99.676	101.09	100.57	101.16	99.973	100.93	100.63
110.92	110.04	112.81	111.41	112.41	110.8	113.32	110.82	112.12	112.52	112.34	111.83	112.46	112.29	110.61	113.93	111.64	111.07	112.25	109.77	112.85	112.88	111.67	113.48	113.5	112.06	112.62	111.86	113.88	112.82	113.06	111.95	113.77	114.1	111.21	113.37	113.53	111.66	111.34	112.03	112.72	111.92	112.7	111.7	112.7	112.29	112.01	111.31	111.75	112.38
115.9	115.8	116.17	116.57	117.97	115.57	117.74	115.42	116.55	114.7	114.4	114.86	115.95	116.13	115.37	117.1	114.71	114.91	115.62	116.13	118.07	116.51	115.92	116.41	115.78	115.47	114.99	116.64	116.69	115.15	116.65	115.41	114.65	115.78	116.73	116.37	117.19	115.73	117.4	115.66	115.53	116.3	117.78	117.08	115.79	116.61	115.2	115.18	116.59	116.3
112.64	111.81	109.94	112.48	111.35	112.05	112.92	110.72	110.91	111.19	111.83	111.91	111.56	110.31	111.24	109.95	112.87	111.4	112.3	111.62	111.7	111.37	112.72	112.13	110.75	112.74	112.65	110.78	112.18	109.93	110.88	111.06	111.47	111.53	108.7	111.46	112.26	111.8	109.86	108.65	111.25	110.7	109.91	112.66	111.27	110.1	109.67	111.96	111.24	112.74
112.2	110.51	110.86	112.33	111.93	110.96	112.14	111.41	113.41	110.43	111.18	112.97	111.45	112.89	112.2	111.64	112.26	112.16	113.17	112.52	111.62	111.85	111.59	112.39	112.18	112.93	112.79	111.31	112.96	112.6	110.7	112.72	112.97	113.12	110.81	111.57	110.59	112.11	112.92	111.55	112.04	110.83	111.21	112.45	111.05	111.54	112.91	111.27	112.94	111.94
110.76	111.58	110.81	111.62	111.75	112.8	111.79	111.98	112.64	111.88	111.68	110.65	111	110.63	110.07	111.28	111.96	111.94	110.53	112.28	111.46	110.92	112.4	110.16	111.19	111.02	110.84	111.22	111.13	112.21	111.06	111.5	110.43	112.15	112.22	112.75	110.88	111.05	110.92	109.74	112.17	112.75	111.48	111.01	111.01	110.24	109.96	110.2	110.79	111.76
105.35	105.1	103.67	104.49	104	104.45	103.67	105.65	104.6	104	103.88	105.12	105.76	104.12	105.07	103.71	104.71	104.13	102.76	106.66	104.45	102.58	103.54	103.16	104.92	107.64	103.84	106.12	104.99	104.6	103.03	104.83	104.8	105.64	104.66	104.63	104.08	103.21	103.97	106.32	104.79	103.55	103.75	104.18	104.83	103.29	104.72	103.69	104.76	104.44
104.24	105.72	106.01	107.42	106.49	106.48	105.37	105.68	105.55	106.32	107.54	105.73	104.67	104.59	104.68	103.95	107.52	104.91	105.79	105.71	105.11	105.17	104.53	106	104.39	106.25	106.31	105.04	104.8	106.38	104.63	106.1	105.37	104.95	105.82	105.62	104.6	104.86	103.89	106.79	105.29	103.71	105.37	104.83	106.07	107.13	105.96	105.34	104.14	105.84
106.36	106.27	106.35	104.23	103.99	105.56	105.14	103.72	106.45	104.37	105.88	105.85	105.76	105.96	105.63	105.73	106.14	105.96	105.47	104.93	107.46	104.85	106.06	105.76	103.47	105.24	105.82	106.53	104.1	106.12	104.41	103.5	105.63	105.81	105.52	106.02	105.4	105.65	105.88	104.47	106.24	104.8	104.98	104.35	105.55	104.81	105.73	104.42	105.03	106.64
105.81	107.76	107.23	105.62	106.85	107.39	105.8	106.04	106.38	106.06	106.75	106.95	105.04	105.55	106.77	107.01	107.3	105.99	106.5	105.73	107.13	105.09	106.1	107.78	106.88	105.2	106.86	106.17	106.79	106.29	106.53	106.98	105.84	106.67	105.8	104.83	106.98	105.5	106.72	106.17	106.87	106.06	106.13	107.19	107.04	106.43	104.73	106.22	107.68	106.74
107.37	106.79	106.42	107.46	107.15	106.44	106.82	108.13	106.69	106.49	106.74	106.09	106.16	106.3	105.54	105.61	104.78	105.44	106.14	105.75	106.33	106.38	106.79	107.38	105.95	106.84	106.56	106.38	106.29	106.34	106.2	106.7	107.37	107.88	104.9	107.32	107.08	104.41	105.84	106.86	106.64	105.31	107.04	106.19	105.44	106.87	107.37	106.9	106.45	106.85
105.7	106.26	106.5	105.61	106.51	106.55	105.01	107.87	105.52	105.7	105.49	106.52	105.38	105.38	107.14	105.53	106.49	106.22	108.04	105.34	106.39	105.57	105.74	104.9	106.55	106.56	104.55	107.56	106.55	105.27	106.02	104.81	106.98	107.36	105.44	104.93	104.91	105.48	105.95	107.31	105.3	105.33	105.61	105.48	104.42	106.33	107.46	106.98	104.81	105.19
118.58	117.35	116.73	116.58	118.21	116.4	116.65	118.56	117.22	116.8	117.71	118.19	117.83	118.58	116.23	117.59	117.59	115.43	117.79	117.23	118.09	117.86	116.87	117.32	116.23	117.09	117.47	116.71	116.48	117.92	116.9	118.22	117.78	116.89	118	120.03	117.65	117.89	118	117.26	117.71	117.7	118.1	116.43	117.42	117.66	116.3	117.83	116.94	118.03
106.54	106.28	106.43	105.43	106.86	104.33	105.21	107.12	107.43	107.2	104.9	105.74	106.3	108.03	107.38	105.24	106.48	106.35	106.65	106.65	106.5	107.41	107.43	106.04	105.83	105.29	107.67	105.95	106.38	105.91	106.05	107.06	106.29	105.55	105.39	106.1	106.95	105.9	106.27	107.06	106.55	106.14	106.84	107.31	107.5	106.32	106.59	106.42	106.14	107.26
106.93	105.67	106.56	104.36	104.98	106	106.66	105.95	106.21	105.49	105.28	106.31	105.02	107.17	104.01	106.42	106.74	105.57	105.57	103.4	104.64	106.78	105.62	107	106.66	105.54	106.98	106.7	106.45	106.06	105.32	107.12	106.83	107.2	104.92	105.96	103.6	104.33	105.93	105.62	106.5	105.03	106.74	105.68	105.77	105.44	105.99	105.11	104.56	106.13
99.463	101.51	101.2	101.84	100.16	100.17	101.2	100.52	99.247	101.19	101.23	100.36	101.42	100.28	100.1	100.64	100.51	99.621	99.338	100.78	101.22	102.96	100.94	101.59	100.25	101.55	101.08	101.84	99.352	100.01	100.1	100.37	100.49	100.29	99.857	100.83	100.44	100.39	98.945	101.01	99.73	101.85	99.567	101.05	99.015	101.13	99.254	100.73	100.1	100.7
110.75	110.93	112.15	111.75	111.73	112.9	112.31	110.78	111.68	109.84	112.53	111.39	109.52	111.33	110.53	110.76	111.91	112.52	110.74	111.86	111.89	111.52	110.02	110.53	111.33	111.51	111.29	111.6	112.3	111.94	112.89	111.26	110.42	112.29	111.07	110.82	111.89	111.09	111.72	111.43	110.21	111.02	111.33	111.32	111.04	110.68	111.76	112.31	111.48	112.56
109.81	112.37	110.98	112.16	112.61	113.72	113.22	112.57	110.17	113.63	111.01	111.32	109.93	111.85	112.51	112.83	111.52	112.37	111.68	112.98	112.94	111.83	111.99	109.74	110.9	111.57	112.19	113.15	111.27	113.28	112.93	109.84	112.2	112.58	110.48	111.99	112.23	111.84	112.1	112.99	113.82	111.37	111.01	110.92	110.25	110.78	113.25	112.4	111.35	111.07
104.06	105.47	105.81	105.83	105.16	105.77	105.84	104.62	106.1	107.07	105.41	104.54	105.53	106.17	104.69	106.79	105.15	104.5	106.16	106.69	104.57	107.2	105.41	105.4	105.86	104.82	104.74	106.76	105.82	105.12	105.69	103.03	106.97	105.69	106.92	105.31	105.2	105.99	106.81	105.51	106.3	105.36	106.49	104.47	107.29	106.32	104.74	104.13	105.74	103.91
106.38	105.45	105.62	106.12	105.64	105.57	105.92	104.14	104.59	104.59	106.79	105.64	102.94	104.54	104.84	105.55	104.2	107.28	105.46	106.49	106.64	106	105.72	106.7	106.38	106.02	106.18	106.51	104.24	104.81	106.56	105.18	104.83	104.75	104.92	106.12	106.29	105.91	104.81	105.47	106.46	104.91	103.68	105.24	105.67	104.83	104.64	105.42	106.3	104.4
112.68	111.83	112.87	113.62	112.53	112.14	113.28	113.99	112.24	111.7	113.5	114.75	113.58	112.45	113.3	113.01	112.65	113.93	113.52	112.83	113.26	113.03	111.78	112.3	112.87	113.1	113.15	112.03	112.82	113.19	111.73	111.88	113.52	114.26	112.77	111.61	112.11	112.78	111.12	112.61	112.92	112.43	113.23	112.33	111.99	111.17	112.09	112.96	110.84	112.21
104.4	105.62	105.39	106.13	105.33	104.34	105.44	107.05	105.4	104.64	105.25	105.07	104.33	103.97	105.62	105.27	106.72	104.29	104.63	104.41	104.69	105.17	105.51	106.12	104.9	106.01	104.85	105.8	105.7	105.93	107.02	106.6	106.04	105.64	103.9	106.18	105.94	104.15	104.56	104.16	105.4	107.45	105.54	106.72	104.78	105.48	106.39	105.37	105.18	105.43
103.32	103.67	105.76	102.95	105.39	104.78	104.48	105.33	105.6	104.28	104.3	103.85	102.27	104.13	103.64	104.92	105.62	104.63	104.46	104.87	105.73	105.73	105.08	103.39	104.55	104.45	105.18	104.57	104.39	104.48	104.61	105.17	103.85	105.43	105.17	104.91	102.92	103.95	105.81	104.81	103.78	105.54	103.67	104.54	104.86	104.82	104.21	105.97	104.95	104.94
103.3	104.94	105.89	104.18	103.02	105.59	103.56	104.7	104.18	106.86	105.05	104.42	106	107.18	103.59	102.85	103.98	104.48	105.05	104.14	105.17	103.48	104.68	103.94	104.52	103.41	103.61	104.79	104.14	105.3	105.23	104.16	103.8	103.59	103.03	103.93	103.21	105	105.11	105.65	104.62	104.55	105.23	104.29	103.82	103.98	104.37	106.27	105.42	104.68
117.82	117.35	117.95	118.79	117.31	117.6	118	117.16	116.74	117.56	118.94	117.88	117.36	116.39	118.41	116.49	118.24	118.09	118.5	118.46	118.51	117.01	118.01	116.75	117.87	117.42	117.97	118.66	118.2	117.67	118.02	117.21	117.27	117.54	117.73	116.7	117.79	118.57	116.66	117.94	118.64	116.64	116.05	118.15	118.28	119.85	117.17	117.19	117.52	116.67
111.42	113.81	112.11	112.62	111.35	111.41	113.2	112.45	111.58	112.8	112.1	112.66	113.04	112.47	112.55	112.39	110.51	114.05	111.16	111.93	111.89	113.54	110.99	109.59	112.46	110.85	112.83	112.83	111.58	111.84	111.65	111.6	113.39	112.93	112.37	112.32	112.31	114.16	111.99	112.18	112.92	112.65	111.68	110.55	112.07	113.32	111.33	114.04	112.31	111.24
111.46	110.41	112.97	111.7	110.02	111.62	111.62	112.11	109.98	112.27	112.74	112.54	112.91	111.87	111.06	110.9	112.03	112.57	111.59	112.61	111.65	111.23	110.13	112.21	110.61	111.99	111.14	112.37	113.45	111.55	112.09	111.83	112.95	113.16	112.41	112.21	112.54	110.5	111.84	110.99	111.71	112.58	111.96	111.72	114.05	112.05	112.36	112.68	111.7	112.15
106.68	105.74	104.87	106.99	108.07	105.86	107.4	107.22	107.97	107.32	107.63	108.76	105.32	105.08	105.76	106.61	106.54	106.19	107.67	107.13	105.26	106.97	106.42	106.91	106.39	106.79	107.16	107.81	107.52	106.06	106.03	106.86	107.59	104.45	108.13	104.84	107.39	106.69	106.12	105.93	105.2	107.32	106.63	106.82	106.26	107.32	107.08	105.39	105.66	106.93
104.43	106.11	105.12	104.17	106.14	104.39	103.93	104.31	105.09	104.49	104.92	105.52	105.02	104.43	104.2	104.17	105.03	105.15	103.95	104.39	104.72	104.93	105.06	104	104.77	106.1	103.66	106.13	105.34	104.63	103.93	104.58	104.69	103.64	103.75	103.83	104.82	105.76	105.06	104.6	104.15	103.45	103.5	104.68	104.12	105.68	103.94	103.15	104.93	105.57
111.49	110.89	111.06	110.38	110.7	111.25	112.08	111.14	110.94	110.5	112.38	112.26	109.69	111.45	112.05	110.98	112.82	111.22	111.43	110.66	111.16	109.97	110.46	110.81	111.53	110.64	111.45	112.21	111.11	111.41	110.84	111	111.5	111.01	111.31	109.9	110.05	110.56	110.22	110.77	111.54	111.27	111.9	111.92	109.84	111.72	110.67	111.63	110.13	112.29
113.27	109.92	111.16	111.35	112.32	113.02	111.35	112.91	113.35	110.29	112.06	111.2	110.67	110.93	112.47	110.43	112.71	111.33	112.33	111.94	110.63	111.83	111.63	110.77	112.51	112.37	113.07	112.73	111.84	111.51	112.45	110.48	111.98	111.9	111.54	110.55	112.77	112.28	112.18	114.19	113.69	112.33	112.84	111.45	110.57	112.05	113.1	111.83	111.59	113.31
105.87	105.04	104.36	106.63	105.6	106.42	104.42	105.29	105.96	105.75	105.82	104.59	104.61	104.69	105.88	104.94	105.39	105.33	105.18	105.92	104.07	104.94	105.62	105.5	105.18	105.16	104.45	104.82	105.59	106.56	106.78	106.02	106.18	104.32	104.54	104.51	105.1	104.98	105.09	105.06	105.58	104.53	103.49	104.84	105.55	104.68	106.01	104.1	104.95	104.73
106.1	104.95	104.27	105.47	106.3	105.35	105.45	104.55	106.99	105.41	104.89	104.76	106.07	105.13	105.55	105.65	105.69	104.27	104.59	105.66	106.59	105.52	105.57	105.89	105.88	105.44	106.72	105.61	104.11	104.77	105.38	104.09	106.14	106.11	108.11	104.67	105.8	106.43	105.55	106.49	106.08	106.64	106.01	104.76	105.35	106.75	103.61	104.79	104.67	106.06
111.42	111.67	111.03	112.05	110.82	109.61	111.48	110.52	110.97	109.96	110.89	110.12	111.89	109.58	111.74	112.48	110.6	111.67	109.9	110.62	112.15	109.79	110.06	109.47	110.56	109.36	110.52	109.92	110.22	109.85	112.11	109.93	111.75	110.43	111.63	110.38	108.77	112.24	111.13	110.62	109.77	109.79	111.86	111.03	110.23	107.99	109.49	110.17	111.37	111.13
106.31	105.92	106.44	105.7	106.3	106.06	104.69	107.31	105.27	106.48	104.03	104.13	106.42	105.54	103.25	106.99	106.36	106.83	105.74	104.74	106.58	104.63	105.81	106.01	105.05	106.57	106.66	105.62	105.43	105.78	104.66	104.77	106.83	106.35	104.69	104.5	105.96	103.73	105	105.82	103.97	105.27	105.79	104.16	107.24	105.06	106.36	106.54	105.16	105.23
105.76	105.81	105.11	104.56	104.95	105.48	105.98	106.42	104.29	103.92	105.98	105.67	104.23	106.7	105.36	104.77	105.55	104.47	106.92	105.61	105.99	106.97	105.9	104.2	105.94	103.45	106.36	105.72	105.41	104.55	104.26	105.19	105.45	105.77	105.16	102.94	105.91	107.36	105.88	104.86	105.09	107.06	105.88	105.42	105.08	105.42	105.31	107.12	106.28	106.35
104.6	105.25	102.42	104.82	103.93	105.24	105.96	103.7	105.62	103.87	105.37	104.02	105.62	103.56	104.44	103.6	104.61	102.81	102.87	105.58	104.07	104.33	104.11	102.45	104.36	103.29	104.34	104.75	104.14	104.41	105.13	103.11	104.76	103.47	103.68	104.91	102.42	103.88	104.91	103.34	105.65	103.25	104.62	102.77	104.88	104.23	104.31	104.15	104.57	104.83
111.4	111.73	110.78	111.93	110.26	109.65	113.55	111.33	110.66	110.2	112.06	112.48	111.7	111.28	112.06	110.46	109.85	110.7	110.5	111	111.78	111.36	110.47	112.02	111.36	111.47	110.3	109.62	109.79	111.54	111.63	110.99	110.73	111.58	111.18	111.05	111.59	111.86	111.07	113.82	111.07	110.88	110.91	111.67	112.15	110.24	111.71	110.08	111.52	111.48
112.63	113.5	111.92	111.71	112.12	112.02	112.93	111.95	113.18	112.16	111.88	112.11	112.07	111.94	111.33	112.27	112.74	112.19	112	112.42	111.75	113.15	111.21	111.11	113.84	111.18	112.79	112.36	110.91	112.58	111.3	111.52	111.78	111.31	111.98	110.87	111.84	112.99	112.25	112.24	111.46	111.53	112.56	112.35	112.45	111.1	112.1	112.66	110.6	111.28
103.74	104.51	104.22	103.07	104.61	104.71	103.05	104.37	104.73	103.92	103.79	104.76	103.49	105.25	103.45	103.71	104.63	104.48	104.95	104.79	103.8	103.4	102.95	102.96	104.23	103.46	103.44	107.26	102.92	105.55	104.9	102.47	103.41	104.51	104.3	105.3	104.26	104.49	104.1	103.54	101.74	104.56	102.63	104.09	104.17	102.79	103.19	103.54	105.26	103.35
117.62	118.28	117.17	118.9	116.51	116.89	117.35	118.55	117.63	117.93	117.69	118.64	117.86	117.43	117.5	117.49	117.78	117.05	116.73	116.75	116.78	117.36	116.8	116.48	116.66	117.11	117.25	117.27	118.1	116.18	118.78	118.36	119.21	118.13	117.24	117.56	117.35	118.35	116.8	117.52	118.02	116.81	118.35	118.83	119.26	117.72	118.6	116.75	116.96	118.02
109.2	108.45	110.36	109.83	111.5	111.57	109.67	109.79	109.94	111.98	111.09	110.25	110.61	112.1	109.76	109.45	109.55	109.5	110.63	110.73	110.98	110.52	110.37	111.77	110.37	110.53	110.43	110.06	110.61	108.39	111.75	111.4	111.02	111.14	111.3	111.36	111.14	109.41	111.72	111.17	110.9	111.54	109.14	111.35	112.96	110.37	109.03	109.86	109.9	109.93
104.53	105.2	105.45	104.96	103.86	105.02	105.57	105	105.1	106.35	104.86	105.85	105.55	106.67	105.18	106.6	105.95	105.34	105.77	107.01	105.41	104.84	105.47	106.01	107.1	104.89	107.36	104.8	107.36	105.51	105.89	107.03	107.15	105.3	105.23	105.47	106.84	104.56	106.7	105.14	104.96	105.3	105.58	105.83	107	106.43	104.63	107.34	104.75	103.84
109.56	110.77	110.39	110.05	108.78	110.77	109.94	111.96	110.03	111.09	109.87	109.72	110.84	109.51	108.96	110	110.08	108.89	109.98	109.85	109.32	107.97	111.14	109.94	110.18	109.95	108.76	110.15	109.51	110.52	109.71	110.06	110.3	110.38	112.26	109.34	111.34	109.57	108.81	108.57	110.08	110.78	111.38	109.78	109.64	110.18	109.5	109.31	108.12	108.49
104.76	105.64	104.51	105.41	105.36	104.81	106.02	105.07	106.39	104.89	104.84	103.99	105.33	105.87	105.04	105.45	104.75	105.44	104.99	105.11	104.62	105.02	104.17	105.88	105.81	106.43	104.48	104.76	104.55	105.09	104.97	104.87	105.82	104.01	105.99	105.58	102.29	105.18	103.81	105.26	105.86	105.67	104.81	104.95	105.22	105.58	106	107.04	105.02	106.94
105.71	104.47	105.43	105.98	106.24	104.76	102.81	104.8	105.9	104.63	105.11	105.67	104.22	105.84	103.89	106.87	104.64	106.07	104.38	106.19	104.99	104.14	105.56	105.7	104.54	104.59	104.98	104.89	104.52	105.94	104.16	103.86	106.13	104.62	104.37	105.95	106.03	106.09	103.76	104.15	105.26	104.09	107.05	105.21	106.17	104.01	106.04	105.12	105.22	103.48
99.076	100.07	99.613	100.2	101.21	99.385	99.696	101.19	101.17	99.778	99.992	100.2	100.72	101.09	100.23	100.63	99.405	99.409	100.39	99.879	101.73	100.46	100.49	100.25	100	100.68	100.03	101.56	99.433	101.69	100.79	100.55	100.95	101.99	101.02	99.799	100.1	100.19	98.596	99.448	101.79	99.96	101.12	100.27	100.94	98.593	99.842	99.997	101.26	100.61
98.18	99.487	99.836	98.585	100.52	100.59	100.84	98.94	100.04	99.664	98.951	99.232	99.573	99.576	100.33	101.1	99.22	100.62	99.021	99.584	100.3	99.975	100.72	99.295	99.221	100.22	100.37	98.605	99.893	98.796	99.797	98.442	99.663	100.63	97.711	99.362	99.775	98.907	98.277	99.545	100.09	101.15	99.246	98.935	101.17	100.38	98.693	101.15	99.323	98.994
109.4	109.75	111.47	110.2	110.82	107.69	110.5	110.67	109.66	109.4	109.91	110.32	111.64	109.96	109.76	109.43	109.9	109.59	110.53	111.17	110.11	106.53	108.48	108.74	110.67	110.03	109.5	109.11	110.05	110.73	110.26	109.45	108.65	108.71	109.83	109.22	109.33	109.8	110.56	109.16	108.05	108.87	110.55	108.73	110.55	109.93	110.87	112.44	111.71	110.47
104.72	104.94	105.81	105.18	106.41	107.11	106.74	103.97	105.52	105.61	105.27	104.86	104.11	106.21	106.34	105.96	106.68	105.03	104.24	104.95	107.28	105.24	104.34	105.76	106.04	105.51	105.24	105.9	103.86	105.3	106.25	105.01	106.57	103.57	106.04	105.57	106.54	105.96	105.49	105.22	104.12	106.05	107.27	105.18	104.17	107.54	106.07	106.67	104.78	105.97
107.35	106.14	105.63	104.83	106.51	107.83	105.02	107.96	108.39	107.12	106.51	106.28	106.86	108.17	107.75	107.12	105.55	106.67	106.03	107.21	107.76	106.06	107.12	107.24	106.51	106.15	107.45	106.11	106.17	107.01	105.83	107.32	106.55	105.91	106.4	107.65	106.23	107.22	107.83	105.85	107.13	108.87	106.36	106.08	107.01	107.71	106.97	106.94	105.1	108.39
100.22	99.85	99.419	98.161	101.36	100.65	98.828	99.574	99.398	99.368	100.16	100.71	101.36	100.34	99.738	100.04	98.627	100.61	98.286	98.378	98.452	99.432	98.419	99.876	99.995	99.286	99.131	99.801	102.05	100.27	99.857	100.6	100.2	97.827	100.11	100.52	99.665	98.642	100.66	99.308	100.15	99.983	99.646	99.556	99.741	100.12	99.308	100.14	100.39	97.645
117.42	117.15	116.58	116.54	117.77	118.77	117.4	117.92	117.19	118.74	118.97	119.31	117.43	118.03	118.43	117.3	118.05	116.57	118.91	117.85	117.62	116.04	118.13	118.93	117.91	118.06	119.13	118.56	116.99	118.71	117.93	117.51	119.32	117.7	117.62	116.84	117.24	116.52	117.22	117.91	118.1	118.33	119.32	116.93	117.5	118.12	116.55	119.33	117.17	117.04
111.97	112.39	111.71	112.84	110.73	112.71	112.91	112.08	112.1	113.29	112.03	111.05	110.97	111.34	113.11	113.6	111.06	111.36	112.45	112.1	111.71	113.06	111.83	109.84	112.67	111.43	113.24	112.23	112.5	111.94	112.59	110.31	113.08	110.66	112.22	112.4	110.69	113.48	111.7	113.37	111.79	112.35	112.22	111.66	111.94	112.22	111.92	112.52	112.72	110.39
106.45	107.91	107.22	106.64	106.26	106.91	107.49	106.54	105.71	106.1	106.21	107.07	107.73	107.01	106.22	107.6	106.52	107.16	106.04	105.66	106.64	106.46	107.53	107.11	106.09	107.34	107.19	106.01	107.33	108.62	106.01	106.87	106.31	107.43	106.35	107.5	108.07	107.07	106.99	107.98	104.58	106.4	106.93	106.36	107.97	106.82	107.93	106.82	107.68	105.86
111.37	111.9	110.99	112.19	111.83	113.47	110.43	112.14	113.51	111.54	112.83	112.59	111.78	113.32	113.02	112.45	111.59	109.91	111.94	111.5	112.22	111.75	112.13	111.33	110.96	112.76	111.2	111.82	111.52	111.98	113.59	111.97	112.68	113.11	111.74	112.1	111.94	111.8	113.21	111.78	112.7	111.41	110.44	110.49	111.02	111.73	110.77	110.76	112.38	111.77
111.31	110.52	110.63	109.82	112.56	109.7	110.95	111.55	111.6	110.22	111.03	110.03	111.1	110.82	110.49	112.28	110.12	110.41	109.92	109.95	111.23	110.27	110.1	111.29	111.46	110.3	110.05	110.38	109.18	110.32	110.92	110.79	109.76	110.86	109.57	111.41	110.94	111.94	110	110.79	111.24	110.75	110.18	110.78	110.85	111.7	110.21	109.76	109.31	111.19
99.291	102.33	99.99	100.96	99.181	102.53	101.59	100.5	101.13	100.79	101.07	98.694	100.42	102.57	100.94	100.43	100.96	101.31	100.66	100.08	101.63	101.3	100.65	101.43	102.03	101.28	100.62	102.04	100.96	102.42	100.21	101.7	102.18	101.47	100.27	100.98	102.24	101.05	101.81	100.77	101.63	99.363	100.67	99.828	100.91	100.55	101.52	101.68	100.75	100.14
100.62	99.836	99.217	98.927	99.736	100.55	99.328	99.584	99.96	99.434	99.877	99.631	98.554	98.457	100.95	98.971	99.089	100.99	99.549	100.49	98.459	99.77	100.04	100.6	100.79	100.56	101.07	100.28	100.57	100.79	98.139	98.834	100.44	100.4	100.15	98.875	99.844	100.77	99.158	100.81	101.05	99.116	99.146	100.33	99.989	101.17	100.06	99.146	101.03	99.659
111.63	111.32	111.15	111.12	110.61	110.86	110.87	111.58	111.58	110.54	111.91	113.58	111.37	111.3	112.19	111.48	112.18	113.63	112.51	110.77	113.11	112.31	112.04	113.73	111.5	111.65	112.65	111.37	110.29	111.86	111.12	111.19	112.98	111.92	110.96	113.06	111.22	112.15	112.84	109.67	113.06	111.84	111.81	112.4	112.1	111.18	111.07	112.13	111.39	110.2
104.92	105.74	106.95	104.84	105.57	105.69	104.38	104.39	105.3	106.48	106.32	105.25	104.76	106.31	104.79	105.47	105.15	105.83	104.76	105.07	105.3	105.41	105.12	107.03	107.21	105.52	105.34	104.33	106.05	103.98	104.93	106.12	105.31	105.21	105.37	104.41	105.65	105.77	105.31	105.99	106.15	104.95	104.44	104.18	104.53	105.53	105.73	105.15	106.1	105.19
111.25	111.24	110.33	111.46	111.4	112.92	111.35	111.94	113.19	112.37	110.59	111.69	110.58	114.35	110.93	111.07	111.97	111.66	111.96	111.66	110.53	112.33	111.37	111.44	112.54	111.22	112.72	110.15	112.93	110.31	111.12	111.26	111.37	111.65	111.52	111.97	111.06	112.19	112.54	112.34	109.69	111.56	110.08	112.34	111.49	112.44	111.02	111.49	111.14	111.53
108.06	106.44	107.17	104.82	105.44	105.58	105.97	106.73	106.23	108.28	106.38	105.32	107.55	107.56	106.63	107.17	107.78	105.77	105.52	106.89	107.01	108.09	106.74	107.07	106.59	107.5	106.49	107.48	105.93	105.06	105.98	106.01	107.28	106.08	107.51	107.09	105.34	106.6	106.72	106.06	106.79	105.12	108.5	106.62	106.04	106.85	107.89	107.16	107.74	107.59
112.27	111.06	113.63	112.77	114.29	112.05	111.81	111.66	110.58	112.02	111.8	113.06	112.84	112.3	112.08	111.2	111.96	111.73	112.1	113.14	111.18	110.83	112.68	112.63	110.39	111.71	111.89	112.39	112.17	112	110.14	112	111	112.86	111.53	111.58	114.23	112.4	112.48	110.85	111.68	111.72	111.29	112.17	112.68	112.65	111.81	111.44	110.72	111.18
104.51	104.85	105.53	105.27	105.61	103.8	102.69	103.29	102.63	102.52	103.85	103.22	102.83	102.79	104.15	105.54	104.58	104.57	103.24	104.59	103.38	103.57	105.79	105.41	103.69	102.68	104.07	102.75	104.7	104.41	104.12	103.65	103.67	105.72	104.14	102.42	105.07	102.92	104.47	102.77	106.38	103.42	103.16	101	104.46	104.84	102.58	104.59	104.83	103.1
107.64	106.03	107.14	105.64	106.54	106.73	106.16	107.73	107.25	104.82	106.52	106.95	106.58	106.14	105.77	106.37	105.62	107.56	106.35	106.3	106.17	107.55	108.42	106.64	106.53	105.32	104.79	106.49	104.13	106.45	105.68	106.01	107.53	106.21	107.54	106.04	106.83	105.67	105.77	107.48	106.74	106.99	104.69	105.3	106.57	104.86	105.2	105.16	105.57	105.53
111.67	112.14	112.2	110.94	112.19	111.95	112.45	111.63	111.85	111.55	111.44	111.27	111.43	113.93	112.81	113.14	112.42	112.69	111.54	113.19	112.2	113.71	113.74	112.49	111.15	111.32	112.4	114.01	111.54	113.27	111.88	112.52	111.97	111.11	109.99	113.73	112.3	109.85	111.77	110.38	111.45	110.98	111.84	110.47	111.09	113.18	111.94	112.32	113.24	112.76
103.88	106.03	104.5	107.43	105.19	104.3	106.69	105.96	104.58	105.42	103.81	106.14	105.86	105.54	105.47	106.3	105.38	106.65	104.87	106.73	106.56	103.54	104.75	105.75	106.01	104.18	104.79	105.41	106.22	106.72	106.31	105.99	104.69	105.97	105.78	104.44	103.74	105.4	106.28	106.31	106.12	106.08	104.69	105.81	105.12	104.17	106.09	107.32	105.87	106.57
110.9	111.01	110.79	111.04	113.28	111.89	110.85	112.8	111.83	112.92	111.31	112.66	113	111.96	112.4	112.71	110.98	111.95	110.62	111.9	111.76	112.62	112.34	112.39	113.05	113	111.6	110.03	111.77	111.83	112.17	111.62	113.92	112.33	111.79	114.04	112.28	111.61	113	110.9	113.1	112.35	110.5	112.46	111.06	110.59	111.53	111.03	111.71	112.28
101.52	101.94	100.83	100.31	100.37	102.42	99.596	101.29	100.87	101.97	99.356	99.918	101.09	99.606	102.15	99.883	99.798	101.16	101.38	100.11	99.208	100.28	101.18	100.77	101	101.53	100.34	100.89	100.91	100.3	99.643	100.8	100.12	100.39	100.38	100.38	101.81	101.04	99.421	98.88	100.24	100.46	101.58	100.92	101.34	98.718	100.75	101.51	100.11	100.69
115.58	116.4	115.27	115.9	116.97	117.44	115.79	116.31	116.04	116.11	114.55	116.45	116.13	116.62	115.32	116.05	116.03	115.29	117.49	117.03	118.3	115.77	116.86	117.49	116.41	117.03	115.76	116.17	115.28	116.64	117.11	114.73	115.34	116.2	115.75	116.18	117.24	115.66	115.76	116.49	118.46	116.51	117.53	115.44	117.19	114.29	115.51	115.9	116.09	117.36
110.99	110.33	113.12	112.22	112.26	110.74	111.26	110.73	113.15	111.64	112.06	110.66	112.14	111.27	111.24	110.81	110.71	112.92	112.26	111.47	111.16	111.23	111.02	111.84	112.38	110.65	112.93	110.29	111.59	111.87	110.87	110.34	112.24	110.16	110.61	112.82	111.97	111.1	110.93	111.92	110.21	110.56	112.73	114.36	111.1	112.03	111.5	110.85	111.56	112.14
105.82	105.81	104.81	102.67	103.17	103.29	105.53	102.94	106.37	104.96	104.91	103.68	105.31	104.84	104.35	104.6	106.28	103.4	105.1	104.83	104.08	105.75	105.04	104.07	106.21	104.94	104.54	103.06	103.04	103.63	103.72	104.44	102.85	104.68	104.59	103.78	103.64	105.49	103.71	103.47	102.96	104.26	104.58	105.22	106.35	104.27	104.37	103	105.56	104.03
100.69	101.23	100.41	98.566	100.6	99.487	100.35	99.466	99.622	100.28	99.783	99.309	99.532	99.645	99.662	99.305	100.94	99.769	99.334	101.24	99.928	99.014	100.62	99.598	99.736	99.687	100.61	100.18	99.797	99.97	98.692	99.873	99.995	99.542	100.49	100.04	99.065	100.9	99.268	99.11	101.08	98.706	100.06	99.787	99.393	100.5	99.605	99.58	100.24	99.214
103.88	104.48	104.24	104.33	106.18	106.22	104.81	104.75	104.92	104.54	103.26	105.2	105.02	103.66	103.27	105.59	103.85	104.49	104.5	105.04	103.86	104.85	104.31	103.87	104.53	104.1	103.48	104.71	103.81	104.03	105.92	104.02	104.37	103.71	104.8	103.94	104.87	104.14	104.95	105.15	104.53	103.67	102.99	103.57	105.16	105.41	104.72	103.84	104.71	104.89
104.73	105.41	104.86	106.21	105.43	105.33	105.65	106.03	105.54	105.83	106.56	104.07	105.58	106.16	105.37	106.34	105.38	105.23	105.97	104.82	105.56	105.72	106.29	106.57	106.88	104.94	104.84	106.07	106.62	105.16	105.26	106.5	106.92	105.16	105.47	106.3	106.2	106.74	105.73	105.96	105.5	105.72	105.35	107.48	105.96	104.62	105.38	105.67	105.42	106.37
104.17	106.23	105.56	103.88	105.71	104.37	103.84	102.82	103.72	104.65	103.38	102.63	105.82	105.31	104.06	104.07	105.25	104.02	101.23	104.74	104.5	104.44	104.49	104.33	102.48	102.22	104.17	103.39	104.73	105.05	103.43	102.45	104.79	103.92	104.18	102.11	103.82	103.94	104.8	103.93	102.76	104.05	102.1	104.27	104.51	104.98	104.14	103.19	103.2	105.15
105.39	105.42	106.48	106.58	104.73	106.7	105.16	106.11	104.46	106.74	105.58	105.08	107.2	104.98	105.42	106.12	104.82	104.36	106.06	105.18	106.24	104.51	104.53	106.77	105.97	103.34	105.79	104.13	105.53	107.81	105.56	105.34	106.19	104.96	106.51	104.71	105.12	105.13	106.18	106.91	106.13	104.84	106.08	105.44	105.45	103.82	105.14	106	107.3	104.8
106.95	105.17	105.69	105.71	106.35	105.88	105.76	106.87	106.13	106.57	107.89	106.24	104.76	105.58	107.68	106.73	105.82	105.97	106.29	107.94	106.25	106.48	105.68	107.17	105.82	106.2	105.87	105.7	106.08	106.41	105.5	106.31	106.39	105.38	105.01	105.7	106.17	105.98	104.37	105.52	104.98	106.17	107.11	106.23	107.17	108.69	105.32	106.22	105.9	107.4
111.26	111.63	110.59	110.59	112.68	113.28	108.91	111.56	110.89	110.46	113.29	111.6	111.7	111.77	112.42	111.21	112.58	111.97	111.24	112.89	112	111.55	113.37	111.27	109.81	111.52	112.24	111.62	111.35	111.28	112.4	112.36	110.64	111.88	110.75	111.53	111.5	111.13	112.28	112.9	112.42	111.09	112.39	111.43	112.71	112.17	109.84	111.79	111.08	112.01
115.04	116.57	116.63	119.06	115.28	115.91	117.04	117.44	117.33	116.04	115.63	115.84	117.14	114.63	116.5	115.3	115.38	116.13	117.47	116.18	116.06	114.98	116.07	117.33	116.76	116.11	117.69	115.02	116.37	117.28	116.46	115.76	116.35	115.05	116.77	116.5	116.6	115.77	115.14	117.38	116.55	116.42	116.68	115.52	115.64	118.09	115.5	116.54	116.58	116.41
104.63	106.9	104.01	106.37	106.34	105.99	104.96	105.33	105.04	106.43	105.64	104.51	105.57	104.43	102.87	104.11	105.23	104.15	103.54	105.04	105.01	105.57	104.5	105.31	104.54	104.36	103.48	104.67	104.97	104.78	103.58	105.86	105.33	103.44	105.11	104.04	103.64	104.22	105.7	104.74	104.61	106.19	104.9	103.91	103.95	104.53	104.07	106.42	105.21	104.06
104.51	106.16	104.61	105.2	105.17	104.41	104.5	105.71	105.04	105.26	105.19	105.74	104.5	106.31	105.51	103.76	105.49	104.91	105.54	103.63	105.34	104.67	105.78	105.42	106.33	106.39	105.91	105.2	102.98	106.08	104.92	103.96	104.54	104.37	103.59	105.21	103.44	105.27	105.26	105.13	104.24	105.01	104.09	106.63	103.98	105.28	106.18	103.47	104.63	104.59
105.22	105.39	104.04	106.25	105.16	104.02	106.21	104.48	106.33	106.43	105.51	106.65	105.32	106.64	104.03	105.59	104.7	105.61	105.22	105.28	104.35	105.3	106.64	105.57	106.33	107.37	104.59	106.93	104.64	105.88	107.72	104.7	105.28	105.82	105.43	104.58	104.61	104.43	104.83	106.04	105.16	105.49	104.72	104.37	105.77	106.72	105.03	106.21	103.66	104.06
105.57	106.47	103.88	105.37	105.18	104.96	106.61	105.34	103.94	105.34	106.5	105.08	105.68	105.76	105.55	106.48	107.23	106.01	105.4	106.9	104.42	105.57	104.09	103.33	106.29	105.28	105.79	105.79	106.23	105.07	105.13	104.86	103.12	104.37	104.5	103.18	105.24	105.34	105.84	104.35	105.14	105.09	105.33	106.12	104.04	104.83	105.49	105.65	107.05	105.89
110.3	109.08	111.09	110.15	110.04	110.46	111.56	110.85	109.08	112.56	109.14	110.03	111.68	110	110.3	109.18	110.48	109.36	110.6	109.85	112.23	111.15	111.34	112.46	109.75	108.9	111.83	110.23	110.8	109	111.16	110.02	110.61	111.45	110.73	110.08	109.51	109.37	111.1	109.72	110.1	109.85	109.27	111.2	109.06	110.25	108.94	111.32	110.45	109.32
105.2	104.47	107.43	105.65	105.88	105.12	104.69	104.84	104.84	103.07	106.97	105.72	104.29	104.67	104.65	104.24	104.99	106.71	104.16	103.82	104.97	106.14	104.35	104.62	104.14	104.98	105.59	107.22	106.35	106	105.55	104.08	104.79	105.54	105.37	103.33	104.68	105.32	105.31	104.86	103.92	105.62	103.4	104.61	105.51	104.58	104.01	104.99	104.35	106.32
112.23	111.37	111.78	111.97	111.02	111.15	112.93	111.51	113.7	112.72	110.26	113.11	111.88	111.53	112.15	112.57	110.89	111.19	111.53	112.4	111.45	110.47	111.44	112.55	111.26	110.79	113.78	111.65	112.83	111.88	111.9	112.41	112.37	113.93	111.91	112.6	109.89	110.6	110.97	112.08	112.8	111.11	112.7	110.6	111.64	111.5	111.37	111.16	111.81	110.85
117.12	116.93	118.49	117.64	119.29	116.77	117.83	115.98	118.05	116.56	118.51	116.38	117.1	118.85	119.75	117.2	118.04	117.58	117.23	117.83	117.59	116.25	116.49	117.81	118.17	117.55	118.18	117.67	116.65	117.79	118.18	118.25	118.23	118.3	115.62	118.21	117.27	117.57	116.88	119.33	117.26	116.31	116.45	116.69	117.56	118.46	116.63	117.9	119.04	116.99
103.44	105.6	104.66	105.28	105.91	104.29	105.09	104.16	104.65	104.87	104.13	105.4	104.79	104.93	103.67	105.57	105.76	104.25	104.54	105.16	104.17	106.21	106.46	104.22	104.08	105.42	103.88	105.54	103.14	104.69	104.63	104.03	104.73	103.89	103.45	105.44	102.65	104.64	105.8	103.68	103.89	104.28	106.26	104.06	103.69	104.02	105.34	104.35	104.72	105.57
110.75	110.15	109.98	111.25	109.32	109.95	110.18	111.04	110.07	110.54	110.93	109.98	108.94	109.35	110.3	111.56	110.78	110.27	110.46	110.94	109.39	111.03	111.75	108.72	110.13	108.34	109.68	110.06	110.06	110.15	111.25	110.61	110.38	109.98	109.96	110.32	113.99	110.75	111.04	110.95	109.93	110.83	109.5	111.12	110.82	111.84	110.53	108.58	110.88	109.95
110.36	111.04	111.05	112.02	111.22	112.31	110.84	111.59	110.47	110.89	112.7	110.82	111.02	111.04	112.57	110.83	112.75	109.87	111.76	112.36	110.51	111.39	110.15	111.74	112.31	111.29	110.51	111.83	111.02	111.95	111.75	110.67	110.22	111.94	110.32	110.45	110.2	111.32	112.38	111.24	112.01	111.26	111.89	111.19	112.72	110.92	110.38	111.11	110.71	111.23
103	104.67	104.82	106.16	104.09	104.04	105.96	105.15	104.04	104.55	105.35	105.29	103.49	105.26	105.08	103.9	103.4	103.99	106.1	104.89	106.04	103.71	103.37	103.66	105	103.3	104.31	104.38	104.88	105.01	104.91	104.79	104.99	105.49	105.14	104.58	103.04	106.43	104.22	105.41	104.13	104.33	105.26	105.01	104.88	104.81	104.46	103.31	104.28	104.71
98.745	99.583	101.61	100.66	101.62	99.489	98.383	100.22	99.326	100.24	100.07	99.044	101.15	100.3	99.738	100.54	100.41	98.213	99.323	99.568	100.06	100.89	99.628	98.429	101.13	101.2	98.718	98.61	98.965	99.431	99.478	99.435	99.882	99.345	99.619	99.881	99.122	100.86	99.008	101.19	99.109	98.505	98.658	99.612	100.51	99.71	100.92	100.73	98.249	98.493
105.24	105.72	104.73	103.86	102.68	104.53	104.97	102.32	105.47	104.3	105.75	104.56	104.56	103.64	103.94	104.28	104.56	104.28	104.62	102.54	104.61	105.26	102.44	105.87	105.99	103.48	104.32	103.19	105.01	104.31	104.49	104.48	102.06	104.35	104.01	104.62	103.32	106.44	103.78	103.24	104.71	103.09	105.26	104.7	105.53	104.79	104.36	101.9	103.44	104.51
103.75	103.89	105.02	104.81	105.36	105.27	105.53	104.47	106.1	104.02	104.24	103.4	105.16	103.96	104.33	104.48	104.13	104.74	104.13	103.82	104.33	103.55	103.36	104.24	105.53	105.23	103.57	105.3	104.99	106.12	104.6	103.91	105.63	103.02	106.09	104.35	104.6	104.71	104.37	104.53	104.88	103.94	102.83	104.16	104.2	105.18	102.89	104.51	105	105.31
105.84	105.21	104.48	104.75	104.93	105.14	107.04	105.4	104.61	105.49	105.93	105.52	105.29	106.36	104.36	105.84	105.68	105.68	105.18	105.72	107.33	104.15	106.78	105.85	105.32	105.31	105.02	106.6	104.75	104.72	103.61	104.66	103.7	105.46	106.06	105.61	103.89	104.76	104.13	106.57	105.26	104.89	104.87	105.01	105.6	105.51	105.99	105.42	105.77	105.08
105.82	107.92	106.31	107.11	106.26	106.58	104.95	105.28	106.57	107.18	104.1	104.24	106.39	105.65	105.5	105.82	106.38	105.83	104.35	106.83	105.46	106.32	106.12	106.01	105.32	105.51	106.44	106.12	107.54	104.86	105.78	107.07	106.24	107.12	105.88	106.18	105.59	105.95	106.02	106.13	108.14	106.58	105.26	106.77	105.89	103.79	108.03	106.05	107.65	106.21
110.68	113.09	112.13	113.54	112.3	114.02	113.53	112.56	114.41	111.58	111.95	111.38	112.3	111.9	112.52	112.36	112.51	112.67	112.56	113.39	112.35	112.76	113.91	112.67	112.42	112.02	112.59	112.62	111.45	112.79	111.86	112.8	114.45	113.61	112.43	112.88	114.28	114.93	112.82	112.86	111.34	114.09	112.86	113.32	114.65	112.3	113.23	112.45	113.05	113.55
106.9	105.45	105.08	105.07	105.63	106.18	108.26	105.5	106.37	106.62	104.36	105.19	106.61	105.91	106.86	108.37	105.82	107.83	105.62	106.85	106.69	105.5	106.22	104.99	105.6	104.34	105.38	106.33	106.72	106.5	106.08	106.94	107.23	106.95	105.27	106.45	105.02	107.52	105.64	105.2	105.88	106.92	107.03	106.25	106.16	105.65	106.29	107.07	106.54	106.32
106.41	105.61	106.61	106.07	104.63	105.47	105.72	106.52	106.29	105.66	106.1	106.13	106.52	106.13	106.14	107.43	105.48	106	106.59	105.51	105.93	107.47	105.61	105.74	104.87	104.87	105.95	105.16	107.64	105.03	105.51	106.03	106.91	106.01	108.32	104.27	106.12	106.37	104.98	105.7	105.25	107	106.21	106.6	104	106.18	105.97	107.63	104.23	107.37
104.36	104.84	104.06	104.64	102.79	104.73	105.21	104.8	103.79	103.08	105.78	105.39	104.76	106.49	104.55	105.93	104.53	104.61	104.65	105	106.93	104.65	104.4	105.1	104.03	104.76	104.47	104.82	105.78	104.5	105.91	105.93	104.18	104.79	103.63	104.85	104.88	104.39	104.42	105.23	105.98	103.7	105.41	102.57	105.22	105.24	106.53	104.32	103.92	104.96
113.49	111.83	111.05	112.72	112.15	112.32	112.06	112.2	112.84	112.61	111.99	112.41	111.43	110.32	111.21	110.99	110.54	111.09	110.09	112.1	112.8	112.42	112.19	111.91	111.82	113.07	110.99	112.46	111.46	112.9	111.87	110.72	112.02	114	112.01	110.19	111.25	111	113.93	111.26	113.45	111.98	112.85	111.59	112.56	111.57	112.12	111.14	112.23	112.15
107.5	105.57	105.49	105.82	105.89	105.77	106.1	105.85	105.64	105.44	104.91	106.06	106.18	104.94	104.87	106.39	106.16	105.7	104.62	106.02	106.32	106.62	104.44	105.34	105.47	106.53	107.68	106.23	106.41	104.95	106.27	103.48	108.06	106.97	107.1	106.63	107.24	106.68	105.2	106.79	105.01	106.58	104.84	107.43	106.42	106.73	105.31	105.19	106.6	106.42
111.17	109.28	110.87	110.94	110.7	110.6	110.29	111.87	111.16	111.86	113.11	110	111.24	112.61	111.39	112.01	112.42	112.07	111.81	112.6	111.35	111.89	112.56	112.75	112.27	109.41	111.23	111.88	111.24	110.65	112	110.87	111.82	112.01	112.68	111.71	112.45	111.27	110.94	112.17	110.95	112.13	109.99	112.48	112.14	111.47	111.84	111.3	110.07	111.2
115.71	114.9	118.18	117.26	114.15	115.24	116.8	117.3	118.31	117.58	115.26	115.64	114.62	115.95	116.03	116.06	117.12	114.51	116.65	116.25	116.71	115.3	115.43	116.38	117.42	115.27	115.88	116.4	116.51	116.66	116.7	115.93	117.51	116.22	115.89	116.44	116.09	116.79	117.1	116.64	115.98	114.62	115.84	116.89	114.15	115.75	118.19	115.9	116.22	115.56
106.04	105.75	104.87	106.33	104.34	104.61	105.66	104.86	106.32	104.79	106.6	106.6	106.19	105.29	104.55	105.48	104.98	106.41	106.27	105.33	106.54	105.63	104.55	105.89	105.21	105.8	105.17	104.98	106.59	105.03	105.5	105.54	106.02	106.36	105.84	105.9	103.08	103.24	105.39	105.63	105.99	105.5	107.08	104.37	105.81	106.43	105.4	105.17	105.13	104.54
106.52	106.35	106.47	105.96	104.81	105.77	107.23	106.36	105.71	105.57	107.3	105.32	105.69	107.23	105.73	105.49	107.56	106.58	107.45	106.4	106.67	106.45	105.26	107.19	105.17	107.28	105.4	108.46	105.67	106.73	107.16	106.3	106.05	106.63	106	106.02	106.9	106.48	105.81	106.69	105.38	104.86	105.45	106.03	106.54	106.46	106.75	104.72	105.59	107.32
107.88	109.76	108.89	110.29	109.94	109.99	110.25	109.43	110.13	110.87	109.63	110.03	109.88	110.08	109.84	109.01	108.96	110.32	108.68	110.03	108.21	109.75	110.2	110.19	108.61	109.52	110.44	108.94	110.19	108.2	109.37	110.8	110.12	110.47	109.56	110.69	110.25	111.12	109.04	111.48	109.31	109.74	110.12	109.49	109.76	108.76	108.42	109.69	110.1	109.31
112.32	111.02	111.71	110.91	110.04	112.44	112.15	111.97	111.38	112.07	110.88	110.12	110.03	110.65	111.83	109.98	111.43	109.81	110.76	111.14	111.98	112.04	112.97	111.04	110.66	110.26	110.98	110.42	111.92	109.75	112.52	110.27	109.66	110.09	109.45	110.58	111.91	112.04	111.92	111.59	110.45	111.72	110.05	111.3	112.29	110.19	109.97	109.49	110.74	109.5
111.92	111.12	109.89	112.76	110.62	110.58	111.61	110.67	111.28	111.07	110.21	111.66	112.84	114	111.57	110.9	108.97	111.41	111.9	111.25	111.6	110.36	109.84	111.49	111.89	110.65	108.66	110.08	111.68	110.54	111.84	110.73	110.41	111.46	112.52	113.13	110.99	110.75	110.75	111.04	112.82	111.18	111.35	111.8	109.9	111.6	111.54	111.65	112.84	112.47
106.3	108.46	106.08	105.61	105.3	105.24	105.91	103.47	106.34	105.65	104.7	105.75	105.71	104.98	106.95	104.76	105.32	105.76	106.12	106.85	105.56	104.82	106.88	105.73	105.27	103.94	104.64	105.6	105.89	106.3	104.78	105.71	106.15	105.59	105.97	104.34	107.69	106.01	106.17	104.65	105.07	104.97	106.16	105.68	106.41	105.7	105.02	105.68	104.71	106.38
118.44	118.21	117.79	119.48	117.2	118.09	117.98	118.04	118.71	119.19	117	118.18	117.79	117.99	118.64	116.54	116.72	117.01	117.7	117.24	119.35	116.43	116.89	117.27	117.6	117.8	117.53	115.89	116.5	117.67	117.55	118.89	117.2	118.51	115.94	117.7	117.39	117.65	118.13	119.55	116.86	117.15	116.82	116.93	116.46	117.12	118.4	118.26	119.2	117.94
110.94	111.38	110.65	111.48	111.89	112.4	111.72	110.51	111.27	110.47	111.19	110.44	112.09	110.67	111.7	108.89	111.75	110.79	112.84	111.26	109.91	109.67	110.33	111.44	111.36	111.35	112.32	112.38	109.95	111.87	110.24	111.03	110.66	110.36	111.28	111.91	110.61	112.48	110.84	110.87	110.85	112.71	109.75	110.51	111.63	112.3	111.72	110.86	111.62	112.2
110.33	110.87	112.67	111.03	111.84	111.13	113.02	112.46	112.35	113.01	111.79	111.84	111.28	113.5	111.97	111.31	109.95	112.04	112.3	114.2	111.91	110.9	111.44	111.76	113.95	111.31	112.75	112.78	111.52	111.98	111.7	112.29	111.79	111.66	110.23	112.2	110.37	110.2	112.46	112.94	112.01	111.25	112.07	112.18	110.32	111.05	113.02	110.78	113.07	113.63
104.03	104.66	105.27	104.18	103.56	104.72	104.21	104.12	104.37	103.99	104.48	104.05	104.34	105.19	105.28	101.97	104.83	104.05	103.65	104.29	105.35	103.85	103.1	104.81	103.94	105.46	104.74	103.87	104.92	103.43	104.34	103.42	103.52	103.46	105.23	103.91	104.57	103.76	107.18	103.06	104.04	104.54	103.56	102.74	104.66	104.47	105.02	104.29	105.46	102.47
99.645	100.19	99.395	101.11	98.164	100.75	100.27	99.744	99.906	100.54	99.118	100.69	99.961	99.244	101.25	99.544	99.165	98.12	98.89	100.04	99.749	99.763	100.59	98.932	98.403	100.53	99.372	98.932	100.18	100.38	99.73	98.801	101.16	98.933	100.78	99.982	100.81	99.237	100.06	99.214	100.08	100.05	98.8	101.63	99.161	100.67	99.959	101.08	99.182	99.522
106.15	105.86	106.69	107.51	106.55	105.47	105.66	108.47	107.48	107.06	105.23	106.81	106.12	104.9	105.72	105.87	107.59	105.76	107.13	106.7	104.59	106.51	108.08	107.1	106.63	108.45	106.75	104.77	105.5	105.32	105.83	106.85	106.8	105.76	106.62	107.05	106.22	105.71	106.35	106.32	105.52	105.63	106.37	106.38	106.28	106.61	105.49	106.82	105.94	105.48
110.66	107.85	109.45	110.33	109.21	109.8	109.98	110.25	110.56	108.43	110.33	108.89	109.75	108.79	108.23	109.67	111.54	108.01	109.65	109.26	109.85	109.26	109.75	110.21	110.52	110.44	108.65	110.11	110.19	111.07	108.57	109.54	109.14	109.88	111.28	108.55	108.56	111.67	110.64	109.23	109.58	109.36	111.13	108.68	109.01	110.77	109.98	111.45	108.59	109.07
116.77	118.35	117.71	118.11	118.34	117.39	116.75	117.88	117.27	118.05	117.59	117.02	117.59	118.35	118.27	117.39	118.23	117.32	118.56	119.49	118.05	117.65	117.13	118.19	115.67	118.18	117.27	118.51	118.79	117.72	117.68	118.03	118.81	117.14	118.02	117.28	117.93	117.11	117.85	117.43	117.85	117.05	116.89	117.36	118.47	117.67	117.17	118.94	117.57	118.44
100.06	100.57	100.52	101.28	99.769	98.806	99.946	101.23	98.736	100.45	100.55	98.838	101.1	99.474	100.87	99.721	100.26	98.456	99.573	99.661	100.61	99.972	99.253	100.75	98.897	100.61	99.188	99.16	99.571	99.466	99.511	99.865	100.22	100.39	100.28	99.959	98.929	99.903	99.61	99.577	100.9	99.201	99.482	98.083	100.39	100.93	98.971	99.607	100.77	99.79
104.15	106.37	104.52	105.73	105.69	106.76	104.63	105.71	106.58	107.36	105.24	105.76	106.97	105.69	105.76	105.92	106.62	104.77	106.96	107.82	105.55	105.5	106.78	104.62	105.22	105.45	106.6	106.14	106.08	107.6	107.28	104.47	106.93	106.2	106.09	106.79	107.08	106.09	103.64	107.58	107.36	106.25	106.5	106.38	106.32	105.03	106.38	106.02	105.7	107.11
111.27	109.51	108.75	109.99	110.72	112.11	108.79	109.51	110.27	110.76	110.32	109.67	111.3	112.58	110.2	111.76	109.78	111.87	110.67	110.8	110.36	111.84	110.44	109.48	110.7	110.61	109.71	110.65	109.95	109.61	109.91	110.92	111.99	110.51	109.93	110.09	111.36	110.92	112.29	111.13	111.23	110.49	110.24	108.64	110.6	110.69	110.37	110.06	110.44	110.86
103.98	103.89	102.9	104.27	103.63	103.91	104.99	103.39	104.87	103.89	102.26	103.99	103.93	103	104.95	106.15	104.22	104.44	102.94	104.77	103.62	104.17	102.56	103.95	103.81	104.16	105.36	103.72	104.09	105.52	103.23	104.96	104.64	105.76	103.55	104.41	105.09	105.25	103.5	104.74	107.09	105.86	103.55	102.91	103.17	103.54	103.74	105.43	103.64	103.96
108.7	111.24	110.39	109.05	111.29	111.22	111.02	110.48	110.62	109.21	110.88	109.21	111.27	111.39	111.16	109.41	109.53	110.5	110.49	111.66	109.57	111.15	110.5	111.8	109.43	111.1	110.23	108.78	111.29	110.73	109.04	109.44	108.72	109.93	110.72	111.18	109.69	109.11	108.62	110.44	110.14	108.05	110.2	111.51	110.62	108.37	109.71	110.44	109.83	107.65
110.31	106.69	110.45	111.29	108.19	108.21	109.86	110.41	110.78	109.48	109.54	109.88	109.43	112.1	110.92	110.74	110.49	111.04	110.59	111.03	110.2	110.22	110.79	108.49	109.37	110.95	109.01	110.55	109.39	109.28	109.66	109.68	109.46	110.83	109.4	110.81	109.12	110.11	109.91	109.14	109.81	111.24	109.65	109.94	110.64	110.9	108.53	109.93	109.82	108.8
104.81	107.19	106.03	105.2	106.04	106.21	105.17	107.24	106.53	103.96	105.32	105.11	105.39	105.16	106.15	104.94	104.3	106.26	104.34	104.74	105.19	105.3	105.43	105.17	104.48	105.86	103.88	105.38	106.11	105.52	104.36	105.94	106.65	105.99	105.7	106.92	106.47	104.68	104.79	103.94	105.93	106.06	106.26	107.73	106.59	105.15	106.87	106	106.05	105.97
108.28	105.77	106.59	105.5	108.27	106.88	107.19	107.52	107.63	107.45	107.76	107.09	105.83	107.32	105.49	106.3	106.94	107.85	106.24	108.26	105.38	107.09	106.19	106.39	105.63	106.98	106.73	107.12	106.65	106.22	107.35	108.67	106.77	106.73	106.76	106.94	107.28	106.63	107.1	106.69	106.98	108.36	107.98	107.94	106.57	109.22	104.73	105.99	106.25	106.45
99.962	102.37	100.71	101.02	99.974	101.78	101.59	102.43	100.56	99.359	99.857	101.94	100.8	102.52	100.4	101.48	101.2	101.67	100.61	101.81	100.01	100.2	101.63	101.39	101.14	100.34	101.63	100.63	101.46	99.867	102.86	100.99	100.02	99.719	101.77	100.9	101.29	101.55	101.42	101.61	101.29	100.25	101.45	102.13	101.25	101.14	100.61	101.52	100.56	100.04
102.3	99.857	99.965	101.38	99.163	100.22	99.682	98.205	98.834	101.07	97.871	99.759	100.6	99.272	99.38	99.803	98.907	100.57	101.17	98.163	100.74	101.65	98.926	99.477	100.65	99.487	98.286	100.62	98.817	101.56	100.45	100.45	99.655	99.795	100.24	99.189	99.587	100.22	99.26	101.13	102.05	99.452	101.51	99.751	100.48	98.416	98.305	100.21	101.76	100.33
105.6	107.23	106.4	105.9	106.21	106	105.59	106.91	106.33	105.27	106.26	105.49	105.43	106.01	107.44	107.11	105.72	106.14	106.62	106.81	105.77	105.43	107.26	106.39	106.31	104.37	107.06	106.81	107.9	106.02	105.29	107.69	104.46	106.71	107.24	106.15	107.33	106.57	106.33	107.66	105.94	106.26	106.9	105.9	106.51	106.91	105.93	108	105.87	105.19
105.59	104.69	103.46	104.86	105.09	102.1	103.45	103.82	104	102.94	103.83	105.16	105.08	104.49	103.21	104.81	104.62	103.95	104.55	104.66	105.25	104.58	105.03	104.52	104.56	106.01	104.08	104.82	103.47	105.74	105.26	103.94	104.38	104.04	103.11	103.83	104.21	104.23	103.22	104.94	104.99	105.18	104	104.93	103.16	105.69	103.67	103.92	103.91	105.3
110.57	108.76	108.54	110.96	108.95	110.53	109.92	110.76	109.22	109.55	109.45	111.81	110.5	111.57	110.08	107.84	111.94	110.65	109.48	110.98	110.01	109.53	109.86	110.84	109.94	110.78	111.35	110.81	108.99	110.78	109.95	109.46	110.7	109.88	110.01	108.95	110.98	109.9	110.07	111.98	110.91	111.13	108.49	109.7	110.64	110.39	110.29	108.43	110.04	111.78
112.35	112.81	111.98	113.89	113.25	112.31	113.35	112.84	112.63	112.06	113.39	111.52	112.68	114.41	111.58	111.84	112.24	111.25	113.35	112.67	111.87	112.13	111.71	111.9	112.07	112.5	113.8	112.49	113.78	113.55	113.03	112.49	112.66	112.4	112.16	111.03	111.78	113.67	113.79	111.5	111.66	111.46	112.37	112.21	114.35	113.02	113.41	113.17	112.53	112.25
100.17	99.246	100.1	99.91	99.384	98.414	98.109	99.97	99.412	99.631	100.07	98.96	101.04	100.64	99.578	99.205	99.673	99.084	98.908	99.194	98.635	101.31	100.12	99.893	100.86	99.362	99.083	100.38	101.47	100.56	99.606	100.31	101.37	100.07	99.701	100.8	99.796	99.791	101.47	99.331	99.695	99.718	100.8	100.37	99.912	98.436	99.25	100.94	99.889	100.02
111.16	110.51	108.99	110.04	110.67	110.85	110.03	109.45	111.68	109.3	108.73	110.97	110.98	111.33	108.19	109.15	108.29	110.09	110.6	108.6	111.41	111.34	109.9	109.49	110.95	109.94	111.61	109.99	111.29	110.33	110.62	109.75	109.49	108.02	110.84	110.52	110.03	111.37	111.27	110.08	110.4	108.85	111.32	109.56	112.26	110.52	110.35	111.75	111.29	108.84
105.85	105.47	106.96	105.64	106.46	105.82	107.05	107.34	107.48	105.77	108.23	107.25	108.66	107.21	107	106.97	108.31	106.87	107.72	107.56	107.7	107.15	106.75	107.75	107.39	106.14	107.93	107.03	106.68	106.65	106.91	108.07	105.58	106.67	107.01	106.49	107.75	106.1	106.77	106.84	105.75	106.23	107.34	107.53	106.73	106.85	107.71	107.06	105.84	106.61
103.13	105.46	106.65	107.06	104.25	106.29	105.34	106.63	105.93	105.21	106.28	106.01	106.17	105.13	104.82	106.95	106.32	105.82	105.13	106.28	106.14	106.12	105.31	105.81	105.28	106.84	105.27	106.78	105.93	107.5	106.34	106.56	106.67	105.85	106.54	105.43	106.9	106.3	106.73	105.77	105.96	105.82	106.84	106.22	107.38	106.82	107.25	103.9	107.81	107.14
112.38	110.23	109.76	111.6	109.46	111.59	110.88	110.45	109.99	111.1	111.36	108.8	110.51	110.87	110.38	110.68	110.8	110.49	111.44	108.87	110.67	112.43	111.64	109.25	112.07	110.43	109.2	109.61	110.1	109.96	109.95	110.93	111.45	108.94	109.5	109.86	110.6	111.79	110.09	110.56	112.18	110.62	110.68	110.75	110.24	110.63	109.54	109.31	110.69	111.48
111.26	111.48	111.83	111.49	111.41	110.62	112.32	110.7	111.26	109.93	110.37	113.31	111.18	110.58	110.85	111.22	111.99	110.48	112.61	112.54	110.18	111.9	111.83	110.87	110.4	113.03	113.01	112.01	110.83	111.64	111.62	110.78	112.23	111.19	111.75	112.43	110.93	111.88	112.55	110.01	109.97	110.79	110.24	111	109.89	112.23	112.3	111.98	110.71	110.51
105.48	105.87	106.34	105.37	105.61	105.83	106.3	106.12	105.92	105.85	106.02	105.46	104.34	105.87	105.29	104.49	104.64	105.6	105.61	106.43	106.74	105.39	104.43	105.02	105.86	106.06	106.1	105.08	104.73	104.65	105.15	103.92	105.34	105.37	104.94	106.65	103.78	106.47	106.48	105.59	105.58	105.31	105.09	106.4	105.55	105.12	104.76	105.6	105.13	106.21
102.93	104.11	104.36	105.73	104.83	105.97	105.88	103.79	104.73	104.23	104.84	105.31	104.32	104.15	103.93	106.53	102.82	104.75	105.53	104.1	103.67	104.89	104.62	105.66	104.29	105.56	104.35	105.1	104.79	105.13	104.54	103.81	104.17	104.58	103.18	105.68	103.93	103.96	104.99	104.46	103.81	105.51	103.52	105.42	102.67	105.45	104.09	102.35	106.33	105.45
105.94	104.89	106.01	105.3	104.54	106.04	106.06	106.04	105.52	103.99	104.51	106.57	104.7	105.83	105.37	106.54	105.46	108.95	106.12	104.78	106	106.38	104.43	103.5	103.52	104.21	105.39	105.14	104.02	106.56	105.8	105.26	106.71	106.18	106.49	105.77	105.78	105.41	106.11	106.78	106.31	104.76	105.85	105.22	104.88	106.38	106.34	104.83	105.96	105.4
110.19	111.02	112.96	112.12	112.55	111.24	112.27	110.42	111.8	111.18	111.35	113.16	111.68	112.55	111.85	112.08	110.69	111.65	112.71	111.63	111.09	111.63	111.76	110.76	113.08	113.15	110.91	111.29	111.6	111.57	112.56	110.88	111.82	111.27	111.41	110.2	111.38	112.09	114.11	112.03	110.34	111.71	109.05	111.33	112.35	111.46	112.48	111.37	109.9	112.05
111.38	110.9	112.9	110.55	112.38	112.47	113.03	112.68	111.18	110.55	111.17	109.38	109.98	113	110.7	111.9	112.06	112.91	111.32	111.24	111.58	110.87	111.46	111.49	111.62	111.2	111.26	112.38	111.02	111.49	112.38	112.37	111.24	111.4	112.36	111.79	112.48	112.65	111.71	111.52	110.7	112.13	111.98	112.38	112.51	111.05	112.23	112.45	113.13	111.29
99.974	100.71	100.35	101.19	101.64	102.21	100.66	100.96	101.71	100.89	101.85	100.1	99.158	101.11	100.85	100.2	101.55	101.68	101.28	101.98	100.99	99.881	99.822	100.93	99.193	101.22	99.91	101.21	101.3	100.66	99.764	101.05	101.94	101.2	100.38	101.71	101.22	99.203	100.55	100.74	100.21	100.05	100	100.93	100.38	100.57	99.441	100.88	99.351	101.2
101.12	99.917	100.76	99.008	100.29	99.734	99.465	100.15	99.767	99.467	100.27	101.31	100.17	98.169	99.184	100.08	99.848	99.351	100.85	101.29	99.461	100.28	98.081	99.781	99.808	99.686	100.71	101.04	99.969	101.66	100.68	100.08	99.982	100.41	99.625	99.829	99.696	101.07	100.93	99.087	100.12	101.31	101.02	100.47	100.83	99.839	98.68	101.15	101.24	100.34
106.56	106.41	106.79	105.62	104.37	105.98	105.85	104.98	106.13	103.63	104.93	106.97	104.91	105.05	105.49	104.86	105.75	106.34	106.06	105.29	106.15	107.43	106.29	105.07	105.46	107.43	105.18	107.06	106.14	105.43	104.73	106.01	105.76	107.12	106.2	105.91	105.82	106.09	105.26	105.78	105.48	104.75	105.18	104.64	105.05	106.52	106.01	105.61	105.76	105.77
116.73	116.71	115.97	118.3	116.49	115.68	116.81	116.13	115.02	115.02	115.07	117.59	116.99	117.77	115.19	116.01	115.92	116.96	117.38	116.47	117.61	116.18	117.46	115.21	116.75	116.72	116.88	116.69	116.53	117.97	116.48	115.72	117.11	116.09	116.99	115.71	116.49	116.57	114.96	115.94	116.05	116.12	114.56	115.34	117.39	115.54	116.18	116.57	115.93	114.65
111.02	112.86	111.27	110.95	111.11	111.84	111.16	111.19	111.74	112.74	111.93	112.03	111.8	112.2	113.43	113.87	110.87	112.63	111.45	110.82	110.67	111.96	111.24	112.35	110.18	111.6	111.99	111.19	113.16	111.99	113.36	112.26	113.41	111.96	111.04	111.51	112.42	112.34	111.6	111.79	110.87	112.18	112.42	111.5	111.56	111.3	112.94	111.62	111.67	113.48
[truncated: 99 more rows]
[truncated: 150 more columns]
