# Supplementary material for: Genetic dissection of main and epistatic effects of QTL based on augmented triple test cross design
Source: PLoS One. 2017 Dec 14;12(12):e0189054. doi: 10.1371/journal.pone.0189054 (PMC5730204; doi:10.1371/journal.pone.0189054)
Supplement: S8 Supporting Information — (ZIP) [file pone.0189054.s008.zip › z4_1250_0.8_5.csv]

106.65	110.13	107.85	107.55	109.3	103.72	104.84	103.8	105.69	105.04	107.25	105.89	104.3	103.86	105.56	106.72	106.68	108.02	105.62	105.74	106.15	106.25	104.73	106.08	104.84	105.23	105.56	104.44	107.82	104.81	106.74	106.36	107.27	106.11	106.32	105.76	108.97	106.37	106.86	107.04	109.49	105.99	105.11	107.17	106.51	106.83	105.53	104	107.95	107.01
102.04	99.843	97.736	101.8	101.93	99.482	102.09	100.85	101.13	100.13	101.55	100.12	99.889	98.885	100.07	101.13	102.3	101.09	102.39	100.65	99.689	98.491	99.941	99.861	99.624	101.12	100.6	98.733	100.94	100.3	101.25	101.04	100.18	98.387	101.78	98.511	102.28	101.93	100.95	100.74	98.914	99.072	100.23	101.89	99.183	99.883	101.31	100.73	100.17	100.68
106.42	104.81	106.06	105.84	107.7	104.24	106.1	104.57	105.56	104.36	107.1	104.16	104.78	103.88	105.86	105.99	103.4	105.91	106.51	104.66	107	105.11	104.73	106.98	106.05	104.91	106.41	106.95	103.67	105.46	105.49	106.63	104.62	105.36	107.93	106.36	103.78	106.51	106.43	105.74	106.24	104.24	106.65	105.67	107.16	107.58	104.41	104.24	106.19	103.12
107.14	105.01	106.16	107.4	105.47	109.16	106.94	107.05	106.66	105.18	105.05	107.08	107.25	107.1	106.29	108.33	107	106.56	106.07	106.85	107.51	108.7	105.11	108.34	107.66	108.16	107.61	108.84	105.99	104.98	104.83	104.31	108.89	108.54	108.46	107.23	105.85	104.84	107.66	105.3	106.68	107.13	107.17	107.77	106.58	107.36	110.18	108.73	107.76	107.64
102.96	103.23	104.46	105.56	104.47	105.49	105.05	106.81	105.93	105.53	106.67	105.72	102.8	103.92	104.51	104.18	104.84	105.89	104.79	106.54	104.65	106.34	106.34	103.17	105.92	104.13	105.62	104.85	102.62	104.81	102.94	105.26	104.15	104.43	104.29	103.85	103.82	102.37	103.35	104.72	103.56	104.35	104.65	104.39	104.66	102.08	103.75	104.3	105.77	106.09
104.66	106.28	107.3	106.9	106.25	105.21	107.67	106.78	104.93	107.2	105.56	105.97	105.6	106.54	106.51	105.81	105.6	105.72	105.93	104.99	107.72	105.54	107.88	106.13	104.22	106.34	107.13	106.38	105.36	106.17	105.4	105.34	105.39	105.72	106.94	106.37	107.65	104.18	107.01	105.95	105.92	107.15	104.89	104.87	107.6	106.59	102.45	104.63	104.32	106.26
106.88	106.22	105	106.37	106.16	104.96	108.24	104.92	107.08	108.99	107.35	106.54	105.4	105.76	107.92	104.82	106.36	107.34	107.14	108.33	107.78	107.59	108.05	105.01	106.42	108.29	105.94	108.42	104.74	107.93	106.25	108.34	105.82	107.06	104.89	108.56	107.87	106.44	104.4	106.59	109.8	106.13	107.39	106.08	104.3	106.3	108.26	105.75	107.11	106.19
104.74	107.29	105.11	105.7	105.79	104.82	106.18	103.39	105.78	107.2	106.12	107.53	105.51	105.23	103.75	107.34	104.53	106.42	106.01	106.07	104.97	104.82	106.71	104.28	106.13	104.73	107.67	106.06	105.58	105.78	106.63	106.28	107.97	107.85	105.24	105.42	106.93	105.8	108.98	105.94	104.19	104.78	107.63	104.99	110.19	106.38	106.71	105.47	106.25	107.24
104.05	103.46	103.14	104.17	103.15	104.4	104.19	104.2	103.36	104.84	105.65	105.12	105	104.34	103.74	106.16	105.29	104.16	103.78	103.66	105.73	103.99	104.27	103.32	105.17	104.19	105.31	104.98	106.25	103.11	104.16	104.33	105.81	106.44	105.59	104.7	106.79	105.4	103.26	106.29	102.5	105.95	106.4	101.97	107.51	104.29	104.15	103.33	105.1	105.37
114.18	111.72	110.05	111.5	113.25	110.46	113.09	112.57	110.34	111.88	111.61	114.95	110.33	111.09	110.58	110.66	109.34	112.89	108.42	111	111.49	111.01	111.42	112.42	111.26	110.95	110.5	112.11	111.37	111.03	112.46	111.47	111.44	113.68	113.35	109.1	110.71	111.1	113.22	111.01	113.22	110.71	111.57	112.46	110.65	112.69	110.59	111.93	112	113.02
104.18	105.77	106.85	105.59	106.24	106.31	107.14	108.81	104.65	106.03	104.86	106.7	108.92	106.16	106.15	107.57	104.68	105.36	106.4	105.57	106.74	105.55	106.05	107.15	106.9	104.67	105.18	107.51	104.96	106.88	105.89	107.89	105.1	105.9	107.13	106.17	104.19	104.61	107.47	107.1	105.6	104.95	106.89	107.8	106.09	105.31	106.54	105.12	106.32	105.44
104.19	105.32	104.22	104.94	103.44	105.24	107.57	105.88	103	105.84	102.55	107.25	102.02	104.74	104.2	103.88	106.5	103.4	105.56	105.11	104.79	104.23	103.53	104.45	104.33	104.44	105.96	103.03	105.94	106.75	102.73	103.72	103.69	107.79	104.26	104.1	104.24	106.5	105.47	104.74	107.6	100.48	105.23	104.4	102.3	106.03	106.36	105.18	105.32	105.82
100.05	98.274	100.74	99.192	99.356	97.064	100.14	100.97	98.8	100.49	100.57	100.09	100.36	101.08	99.275	100.39	100.5	100.84	100.06	100.41	99.78	96.951	100.45	98.345	99.571	101.62	101.42	100.49	99.484	98.41	99.96	99.145	97.914	102.88	97.447	98.441	100.7	101.43	100.4	100.58	99.382	97.781	97.306	101.42	97.975	99.282	97.297	100.93	102.49	100.91
104.59	105.09	105.48	104.18	104.71	103.58	104.01	104.32	103.94	104.84	103.78	104.77	104.99	104.6	102.81	104.04	102.73	104.06	104.31	106.29	106.31	105.71	103.97	104.18	105.58	105.3	103.77	102.9	104.82	104.43	102.04	105.18	105.37	104.75	104.67	102.25	103.55	103.25	104.37	103.43	103.96	103.46	104.58	105.06	103.23	103.97	103.3	105.72	105.37	103.32
108.97	111.43	108.64	109.86	109.83	110.58	109.25	112.63	110.21	108.58	110.47	107.89	109.8	110.06	107.39	108.56	108.28	107.18	111.69	109.41	109.34	110.05	111.21	111.03	108.92	110.64	111.16	110.54	109.68	109.65	109.35	111.7	109.86	107.22	109.74	109.39	109.78	108.85	109.99	108.79	109.2	106.07	109.29	110.27	109.41	111.32	111.38	108.88	109.76	110.71
105.08	107.19	106.88	104.8	106.52	106.94	105.96	106.1	105.35	108.38	106	105.77	105.96	105.64	106.59	105.81	107.7	105.31	107.37	106.54	106.3	104.76	108.2	106.06	107.64	107.69	104.96	105.46	107.2	108.41	106.2	105.94	108.19	106.43	104.53	106.69	105.5	107.74	108.54	106.55	104.73	104.74	105.7	104.48	107.46	108.41	107.72	105.97	105.48	106.64
105.89	105.25	105.31	104.18	104.18	106.85	106.51	105.24	106.02	106.01	103.77	106.05	105.61	108.09	103.27	106.49	107.97	105.47	103.46	105.32	107.38	106.2	105.78	103.78	105.69	105.03	104.08	107.37	106.32	105.81	104.71	105.3	109.42	104.88	104.7	105.8	105.06	105.25	103.89	103.96	106.57	104.91	106.46	106.32	106.25	108.12	107.35	106.5	104.94	107.58
107.35	106.14	107.7	105.6	105.75	104.26	107.63	106.56	107.89	104.79	106.6	105.65	106.46	107.49	108.64	107.69	106.21	106.81	107.81	106.99	105.16	107.31	105.2	106.93	108.43	106	107.48	105.58	107.19	106.35	105.62	105.99	106.5	107.61	104.06	105.77	106.71	106.88	104.36	104.6	103.69	104.59	105.65	106.92	107.02	105.96	105.6	106.18	104.49	106.23
97.806	97.965	101.48	99.006	100.87	99.693	98.852	100.11	101.21	101.64	101.14	97.999	101.07	100.45	99.535	99.117	98.072	99.941	99.653	100.77	101.91	99.21	99.707	100.14	99.46	99.971	98.982	99.186	98.795	101.67	99.442	98.057	102.2	100.16	99.91	98.388	99.206	101.36	99.931	100.28	97.936	100.19	99.351	97.679	100.76	99.388	99.472	99.627	99.896	97.013
105.02	105.75	104.9	106.97	106.44	105.89	106.18	107.41	104.89	106.73	106.09	106.28	105.28	105.5	109.56	107.35	103.8	104.99	107.68	106.09	105.9	109.03	105.61	107.28	105.45	106.98	106.38	106.69	108.61	107.56	105.49	106.43	107.72	105.08	106.64	105.37	106.62	106.99	109.1	107.5	107.49	107.49	106.12	105.36	105.72	107.94	108.7	105.49	106.84	105.47
103.26	106.3	106.64	105.23	107.96	105.96	104.61	107.18	106.5	102.94	106.26	102.65	103.19	107.56	104.92	106.55	105.49	106.08	105.07	106.75	106.09	104.59	105.2	104.05	105.85	105.95	104.87	105.35	105.47	106.17	106.63	104.31	106.39	106.65	103.37	106.59	107.46	104.44	104.18	102.61	106.89	104.1	105.34	106.89	105.53	104.76	107.77	105.36	104.74	107.26
111.01	110.96	110.82	110.46	111.7	111.71	112.24	113	114.29	112.02	112.54	113.07	113.35	112.31	112.16	113.21	110.36	111.4	113.33	112.46	112.85	111.52	114.25	111.19	111.61	112.6	108.46	111.78	112.86	112.35	111.97	111.08	111.85	114.03	112.64	110.4	113.11	112.67	111.73	112.61	111.48	111.6	112.49	111.5	110.74	113.37	110.2	114.41	110.71	111.27
105	104.38	105.5	107.5	106.58	106.98	104.13	104.02	104.67	105.27	105.89	104.7	106.49	106.18	106.25	104.3	105.48	104.51	103.92	104.45	103.45	104.87	106.29	104.27	105.71	106.41	107.61	105.86	104.37	105.02	106.5	106.04	106.63	105.83	105.69	106.66	105.64	107.18	105.77	105.85	104.74	106.09	106.18	104.04	106.19	104.4	106.12	105.33	105.2	106.25
106.44	107.16	108.41	107.17	106.29	108.86	105.38	108.83	107.44	107.92	108.52	104.5	106.82	104.87	107.76	106.79	107	108.63	104.22	106.62	107.75	105.97	106.39	106.98	105.61	107.63	106.89	107.47	106.84	104.73	107.52	104.25	105.88	106.47	106.89	107.27	106.82	107.1	107.02	107.15	107.49	106.64	108.11	105.55	109.09	107.99	106.91	107.82	107.88	107.8
108.89	110.35	109.7	113.03	112.28	111.52	110.13	107.32	108.84	110.33	112.32	109.55	110.05	108.86	109.26	109.32	110.54	109.78	109.61	109.18	110.21	109.79	112.02	110.3	112.57	109.31	109.66	109.33	110.32	111.85	107.97	107.22	111.07	110.4	110.1	107.87	108.95	110.32	110.58	110.13	108.08	108.35	110.37	108.76	109.55	107.97	110.71	110.6	111.29	111.02
106.73	106.34	105.69	105.97	104.87	105.94	107.05	104.48	106.62	105.96	105.82	103.38	105.48	107	104.76	105.99	108.64	107.18	106.01	106.53	106.39	105.63	106.56	105.11	104.73	107.65	106.65	103.08	106.41	106.94	106.17	108.25	105.6	101.12	107.34	106.15	108.19	105.89	107.07	106.93	106.4	106.85	105.6	105.23	105.54	103.98	106.68	104.59	105.06	105.71
111.29	110.78	109.5	111.8	111.32	110.08	110.77	111.19	109.95	108.68	109.8	110.86	110.75	110.24	108.9	110.78	109.53	108.82	110.73	109.73	111.31	109.43	110.72	111.72	109.7	111.89	110.23	110.58	109.89	110.53	111.5	109.58	110.65	110.94	109.39	110.54	111.99	109.81	112.24	109.28	110.73	110.4	112.76	110.96	111.26	110.68	110.87	108.91	109.16	111.28
110.11	111.21	111.34	108.49	110.38	110.51	111.55	111.78	112.38	110.63	111.59	110.98	111.26	111.16	111.88	111.34	110.73	109.77	108.82	111.62	112.13	111.71	109.8	110.61	112.8	112.86	110.85	110.56	111.84	111.5	110.36	111.17	109.96	112.66	112.43	111.94	112.47	110.22	111.76	110.55	111.36	111.7	111.98	113.99	112.1	111.77	112.18	113	112	112.33
105.13	104.19	105.11	104.78	105.48	105.98	106.12	104.49	104.67	102.24	104.87	104.91	104.49	103.52	103.85	102.85	105.89	105.11	104.73	105.07	103.35	105.72	105.79	103.64	104.31	104.51	107.14	104.95	105.64	104.68	105.39	105.19	104.27	104.19	104.35	103.12	104.85	104.48	103.01	106.11	105.35	105.67	102.68	106.16	105.06	103.54	103.89	103.78	104.5	102.6
105.26	105.35	105.66	103.92	105.17	105.38	104.6	104.33	104.86	104.57	106.14	105.41	106.77	106.23	104.68	105.03	107.9	105.5	104.91	106.59	104.83	105.28	107.38	105.9	105.41	105.26	102.58	104.43	103.43	104.27	106.01	105.08	105.41	106	104.84	104.95	103.93	104.73	107.28	104.71	106.61	102.3	107.56	105.72	104.19	104.71	105.66	104.83	104.15	104.85
117.88	117.17	117.4	120.7	116.76	118.28	117.82	117.25	117.48	117.09	116.48	118.11	118.59	117.32	116.95	117.46	116.54	116.61	115.9	117.41	117.58	117.53	117.19	118.08	115.79	119.24	118.24	118.16	115.66	115.93	119.03	117.9	117.98	116.38	118.78	118.05	117.49	118.1	117.3	116.65	118.78	116.36	117.26	118.97	116.34	118.05	117.95	117.51	116.82	119.36
112.5	113.62	113.36	112.39	110.08	111.9	113.2	111.79	111.48	109.34	111.76	114.16	112.49	110.9	114.09	114.04	109.1	112.8	112.5	111.95	110.89	113.17	112.98	112.32	110.47	110.85	111.02	111.13	112.64	111.6	114.8	112.12	112.05	111.31	111.4	113.3	113.13	113.51	112.71	113.17	112.43	113.67	112.57	111.31	114.06	112.8	113.26	111.3	112.38	112.94
104.35	105.95	103.72	104.27	106.16	103.09	103.59	105.63	103.34	102.73	104.57	105.05	102.5	103.31	104.08	103.16	102.93	103.85	104.41	103.86	104.58	103.95	101.01	104.23	104.85	104.9	105.28	106.68	104.09	104.5	106.45	104.91	105.12	104.38	103.7	103.42	104.76	101.5	104.01	105.04	104.74	105.16	103.54	105.21	104.44	103.15	103.54	103.91	103.04	106.65
105.87	103.34	104.51	106.35	106.31	108.29	104.97	101.13	107.17	104.47	102.02	104.72	104.14	104.43	105.1	105.32	106.68	107.28	104.71	107.2	105.21	106.41	104.43	103.91	103.8	104.17	105.08	103.73	104.33	103.85	104.72	105.39	105.95	104.68	104.99	103.94	104.33	106	106.58	106.75	106.42	105.93	103.77	105.5	105.41	104.02	106.91	105.19	106.45	104.26
99.12	100.69	99.789	100.53	99.881	98.456	101.85	101.33	100.84	99.982	100.86	101.2	100.2	100.74	100.44	100.66	99.48	100.67	99.888	99.637	97.97	101.43	100.26	96.858	97.019	100.17	99.926	97.71	99.914	101.24	100.8	99.377	99.427	99.033	96.864	100.67	99.779	99.032	97.815	97.637	100.17	98.69	100.2	102.82	100.69	100.45	97.534	101.24	99.498	100.99
112.19	109.68	112.2	112.08	110.53	110.58	110.8	110.47	110.28	112.15	112.17	110.71	108.83	110.87	111.1	111.56	112.55	109.6	112.6	110.97	110.58	111.34	111.36	111.08	110.24	110.82	110.18	110.09	110.93	112.34	112.68	111.15	110.38	110.91	110.29	113.22	111.47	112.13	111.59	112.63	112.01	111.79	109.81	111.17	111.09	111.17	110.47	110.45	112.97	110.72
99.871	99.797	101.19	101.4	99.735	100.14	100.33	102.21	100.86	100.15	101.13	101.5	98.112	101.67	99.185	99.905	101.86	105.03	101.72	102.83	99.88	99.942	99.283	101.16	100.6	99.963	101.8	102	103.06	97.024	99.96	99.354	99.688	101.74	102.28	101.8	101.65	100.57	100.34	98.668	99.287	102.46	100.55	100.8	102.14	100.9	101.74	100.87	100.39	101.07
101.73	99.628	100.93	101.23	102.63	100.4	100.13	99.523	101.54	100.04	100.62	100.53	101.49	101.8	100.85	102.29	99.689	99.607	99.745	99.111	102.84	101.28	100.3	100.36	100.79	98.578	99.841	100.02	101.25	100.86	102.2	100.14	100.74	100.46	99.876	98.567	101.27	102.69	102.29	101.93	99.496	98.992	101.81	102.69	100.88	99.593	100.38	101.2	102	101.62
107.5	104.21	103.8	106.43	105.73	103.73	105.48	105.04	105.28	108.14	105.84	105.44	107.1	105.21	105	104.06	105.43	103.76	106.98	107.83	106.66	105.55	106	105.28	108.66	105.66	104.22	107.16	105.95	107.44	105.41	107.13	105.14	108.78	106.85	104.45	105.33	106.65	105.78	106.15	105.09	106	105.55	105.29	105.25	105.72	104.74	106.97	104.86	105.57
111.54	113.71	114.13	111.55	110.79	111.88	113.9	110.86	109.27	113.14	111.79	111.74	111.08	113.66	110.78	109.74	111.81	110.37	113.99	112.6	111.79	110.24	108.8	110.59	110.11	112.09	110.24	113.33	110.6	110.65	111.44	110.56	110.97	111.76	113.24	111.75	111.61	113.45	114.46	110.34	110.2	112.5	113.59	112.08	111.17	112.47	111.06	111.19	112.62	110.26
104.61	103.47	103.16	106.08	105.4	105.5	105.64	104.26	104.16	106.19	105.75	106.62	105.72	104.23	103.31	106.41	105.9	106.09	106.21	104.25	106.81	103.33	106.88	103.83	103.98	105.18	104.78	104.63	107.11	107.11	105.91	107.19	106.24	104.06	108.13	106.05	105.06	104.88	104.99	106.26	105.75	104.43	103.3	104.61	105.26	105.52	105.85	104.24	106.53	106.5
111.02	112.41	111.84	113.38	112.92	113.68	111.48	110.94	109.94	109.81	112.82	112.35	112.93	111.96	113.62	113.83	113.56	113.17	110.43	110.68	113.07	111.72	111.33	112.67	110.74	111.16	112.59	112.18	112.46	113.6	110.7	111.78	112.92	114.73	113.22	111.42	110.39	112.93	112.75	110.3	111.37	112.45	111.86	112.93	113.28	112.63	113.16	114.57	112.38	111.15
101.37	98.964	98.469	97.961	98.749	99.272	100.7	101.22	98.874	98.772	100.54	99.119	99.186	98.913	99.449	99.052	100.44	99.198	101.04	100.2	100.75	100.95	101.02	99.262	98.437	99.138	98.545	99.364	98.35	99.426	97.896	100.87	98.233	98.651	99.726	100.16	100.89	101.11	100.17	98.41	97.892	98.805	101.81	98.857	101.51	99.593	100.18	100.22	99.534	97.733
107.71	105.81	103.88	105.39	104.65	105.28	105.53	106.37	104.42	105.95	108.42	107.17	103.76	104.08	106.89	104.1	105.13	104	105.28	106.74	106.12	107.55	106.07	105.71	105.9	104.54	105.73	106.69	106.96	106.28	104.5	105.1	107.85	104.47	105.72	103.36	103.21	107.56	106.37	106.72	106.28	106.46	104.74	106.71	106.97	107.48	105.84	103.43	108.24	106.65
106.06	104.86	107.54	102.16	104.43	104.43	105.14	106.5	104.9	102.95	104.64	106.87	106.1	104.4	103.28	106.14	104.87	104.05	104.92	103.39	105.55	106.98	103.82	104.5	106.66	107.2	103.06	105.33	106.65	105.75	106.36	105.32	104.78	105.11	105.82	106.17	106.68	106.7	107.3	104.16	105.21	107.73	105.39	105.82	108.1	107.2	106.49	104.76	106.88	105.49
103.73	105.7	106.46	104.72	108.4	103.71	103.52	105.18	105.86	104.63	103.31	106.12	105.71	106.98	105.97	104.46	104.94	105.47	104.01	105.28	104.13	102.87	107.61	106.48	105.92	104.07	104.65	106.3	106.74	105.66	105.68	102.85	105.4	107.08	106.28	103.96	103.81	102.42	105.3	107.11	107.05	106.83	104.3	104.44	105.29	103	103.45	105.32	103.98	104.45
100.12	98.022	96.639	99.991	99.104	97.414	100.42	101.51	100.68	100.5	99.076	99.527	98.862	100.38	101.84	100.06	98.222	99.076	101.07	99.799	98.753	98.341	101.44	99.281	100.2	99.679	99.115	97.955	100.15	100.1	98.212	100.29	99.733	99.258	98.665	99.861	99.96	98.82	102.16	101	99.119	100.81	101.34	100.28	99.231	99.569	101.81	100.31	100.6	101.88
98.281	98.845	101.22	99.066	99.074	99.453	99.38	99.151	100.82	97.624	98.679	100.41	98.839	100.44	98.514	102.49	101.01	98.601	100.64	99.135	99.171	99.651	99.761	98.357	99.892	100.75	99.261	100.91	100.47	101.81	100.17	100.82	100.16	99.607	99.249	100.43	100.38	101.27	101.43	98.934	99.132	100.26	97.073	98.137	99.836	101.13	98.084	99.897	100.98	101.62
110.2	110.38	110.91	111.41	113.38	112.79	110.81	110.17	112.98	108.75	110.15	111.61	112.42	111.87	109.52	111.51	109.7	111.89	114.06	110.39	109.8	110.11	111.94	111.1	111.09	113.03	112.19	110.39	110.77	109.46	111.72	111.98	113.29	113.21	112.95	115.09	113.68	110.92	112.18	111.95	110.7	110.17	111.69	112.85	110.39	109.21	112.64	111.11	108.3	110.05
99.847	100.53	101.19	100.48	99.948	99.442	99.725	98.678	99.305	101.08	98.428	97.138	100.63	101.41	99.669	100.31	98.24	99.215	99.176	98.929	100.43	99.272	101.89	100.01	99.339	99.133	98.702	99.149	99.062	100.68	100.99	99.231	98.566	101.09	99.157	100.2	99.247	100.38	99.793	96.928	99.766	101.3	99.707	101.95	98.972	101.73	98.573	99.409	98.582	96.646
110.41	110.13	113.52	113.11	112.43	110.77	111.75	110.97	110.64	110.88	112.64	110.43	110.39	111.93	111.07	108.73	110.02	110.32	112.77	109.72	111.08	112.16	110.25	112.26	109.87	110.47	111.38	111.48	112.48	111.53	113.12	111.62	110.61	110.07	114.05	112.21	112.68	109.55	109.49	112.43	112.02	111.75	110.77	112.4	111.23	110.87	110.49	110.28	111.98	109.89
104.34	103.41	104.1	104.4	104.4	106.81	105.53	105.11	107.77	106.74	104.92	104.82	106.12	104.18	107.58	106.04	105.04	105.43	106.46	103.37	108.64	106.05	105.17	107.96	106.93	105.22	104.55	103.98	104.35	106.74	104.54	106.09	106.35	105.78	102.82	103.91	105.99	106.96	106.72	107.68	106.91	102.41	106.97	107.11	106.01	106.65	105.37	106.72	103.17	105.22
112.87	109.83	112.23	112.8	112.58	108.66	112.57	113.34	110.66	113.81	110.3	111.4	110.96	112.03	112.37	111.77	110.87	113.17	111.9	109.36	110.29	111.84	113.4	110.3	111.79	112.3	111.2	112.54	110.5	111.42	111.15	112.33	110.83	113.05	111.18	109.74	113.48	114.27	111.52	113.8	111.26	112.68	111.43	114.17	110.51	112.4	112.85	112.27	110.42	111.34
105.45	106.99	103.76	106.84	106.82	107.85	106.17	106.55	107.41	106.9	106.85	109.28	107.28	106.49	107.9	106.09	107.5	106.54	108.07	103.76	105.22	103.53	106.34	105.28	106.72	104.98	108.02	107.66	106.02	105.64	106.36	108.35	103.51	106.46	106.34	105.17	106.77	107.07	105.55	106.78	105.83	106.41	107.15	108.96	108.07	108.31	105.8	103.56	108.58	104.71
111.28	109.82	112.41	110.4	108.92	110.9	111.25	114.23	113.46	109.71	110.92	112.12	109.43	111.63	112.39	110.72	110.8	110.03	110.5	110.49	110.44	112.4	110.88	111.59	110.98	110.88	110.15	112.21	112.19	111.68	109.56	111.73	111.74	111.98	111.96	112.7	108.33	109.99	111.66	112.83	111.8	110.71	113.01	112.14	112.44	111.59	110.56	112.37	111.08	113.28
106.59	104.37	107.11	106.19	105.72	105.91	105.68	104.87	106.59	105.34	107.36	105.27	104.6	106.57	104.74	107.19	105.21	105.01	103.11	104.49	107.08	104.89	104.51	105.36	104.88	102.31	106.69	106.87	105.17	106.84	105.23	104.66	103.88	104.29	106.25	107.22	105.73	105.31	104.39	106.84	104.24	104.94	104.62	106.23	106.26	107.33	105.19	105.4	104	104.42
110.2	111.04	109.87	111.85	111.25	107.09	107.7	110.75	110.06	112.43	110.09	109.9	111.42	109.67	110.77	110.16	106.85	109.07	111.62	108.63	109.12	112.08	108.81	109.22	110.1	109.27	109.55	111.13	110.56	109.95	108.41	109.89	110.54	109	110.28	108.17	110.98	109.73	107.33	112.22	110.15	111.15	108.86	108.16	110.45	108.61	109.89	108.6	109.73	108.88
98.568	99.943	101.19	100.74	99.737	100.89	97.499	99.839	99.746	100.63	102.01	101.6	100.95	101.35	99.657	101.13	101.57	99.773	101.43	99.935	97.734	100.45	99.682	97.253	100.16	98.558	97.711	102.23	98.57	100.72	101.91	99.66	100.37	98.908	101.12	100.01	100.03	100.6	100.13	99.928	98.612	98.96	99.449	102.45	99.928	100.7	101.17	100.35	100.2	99.955
98.95	100.23	99.162	103.05	98.8	99.02	101.02	97.247	100.12	99.815	99.974	96.851	100.12	99.265	98.875	99.099	98.363	100.55	99.738	98.313	99.201	98.851	99.52	98.18	98.549	99.199	99.705	99.872	98.347	100.49	99.078	99.626	98.777	101.13	97.463	101.19	100.58	98.692	98.69	101.37	98.502	98.17	100.72	100.39	99.7	100.41	95.27	99.461	100.72	98.822
101.53	101.94	101.88	100.38	99.72	101.82	100.27	99.988	100.18	102.89	100.28	100.95	103.24	101.84	100.23	103.1	98.396	102.3	99.868	102.03	98.97	100.38	101.2	100.16	100.17	101.22	101.14	98.578	100.38	103.74	101.24	101.69	101.58	102.71	102.97	100.58	101.44	100.63	99.736	102.4	102.41	99.706	101.99	101.42	100.97	99.907	102.04	100.14	100.72	100.68
105.5	105.86	105.38	107.08	105.9	107.29	105.3	105.91	104.73	104.16	106.98	104.93	105.12	105.44	106.93	105.49	106.96	104.91	107.14	106.12	105.62	104.25	105.55	106.37	104.82	108.12	105.79	103.45	105.2	105.92	105.29	106.87	106.59	107.32	104.41	103.91	103.88	105.51	106.19	106.13	103.95	105.35	104.11	106.42	107.59	105.23	102.58	105.44	106.5	108.05
111.39	113.09	111.39	108.84	112.12	110.14	107.86	110.79	111.65	110.11	111.88	110.11	108.26	111.28	113.81	112.39	109.59	111.25	110.93	109.61	111.1	112.8	112.22	110.93	109.7	110.93	110.03	111.12	108.33	109.76	111.11	110.51	110.06	111.95	110.43	110.82	111.29	111.72	110.41	112.67	113.33	111.3	112.35	111.72	111.07	110.28	111.78	110.81	112.15	111.34
101.77	98.616	98.118	99.349	100.22	100.03	99.015	99.367	98.753	99.724	98.98	100.32	101.25	98.372	100.82	98.734	100.19	101.13	99.891	100.34	100.85	99.779	99.553	101.8	101.24	98.583	101.71	101.18	99.664	98.964	99.25	99.525	100.18	98.254	98.649	96.986	99.908	98.905	98.567	96.617	99.866	98.537	100.98	99.861	100.39	99.181	98.919	101.32	99.889	99.093
110.83	110.22	111.88	112.15	110.62	111.46	112.83	111.81	113.75	111.88	113.83	112.48	112.97	112.29	114.14	111.61	109.69	113.32	112.58	111.95	112.73	109.32	109.05	112.12	110.16	112.2	111.35	109.74	110.38	111.78	110.29	110.81	110.87	111.92	112.27	112.78	111.39	111.37	111.23	112.41	112.49	111.59	109.83	111.82	110.35	111.59	110.5	112.19	110.7	110.95
105.72	106.6	107.15	106.1	106.17	106.59	106.8	105.29	107.05	108.64	105.78	108.13	106.66	107.15	106.2	107.23	106.48	106.59	106.42	108.33	108.46	107.47	107.08	106.53	108.11	107.13	108.08	105.6	106.61	107.05	107.1	106.42	110.26	108.18	106.58	106.86	108.91	108.06	109.14	108.42	106.17	106.85	105.71	105.11	105.47	107.02	107.53	109	108.56	105.49
103.91	102.4	104.9	104.21	104.4	104.48	105.37	105.04	106.14	105.41	104.05	103.57	103.91	104.52	104.67	104.4	105.64	103.17	104.79	106.35	106.82	106.72	104.93	104.8	105.5	104.92	104.23	106.82	104.71	104.36	103.61	103.51	106.29	104.85	103.85	101.96	105.44	104.6	104.06	103.55	104.6	103.81	105.11	103.29	106.06	105.89	104.66	106.08	104.23	104.8
118.32	117.03	118.83	119.33	115.61	117.27	118.46	117.17	116.87	119.16	118.42	118.75	116.47	116.39	116.18	116.91	115.7	116.11	118.19	116.54	117.52	119.68	118.43	119.27	119.43	116.26	118.88	115.3	118.08	117.72	117.76	118.38	119.16	115.1	117.12	118.98	117.6	118.23	117.4	116.14	119.6	116.42	114.41	116.59	118.31	119.95	119.5	118.63	117.31	117.55
116.8	115.64	117.75	118.21	117.43	116.85	115.16	115.63	116.9	116.38	114.79	115.63	118.33	115.35	115.23	117.03	115.64	116.56	117.42	116.8	116.35	115.95	115.54	114.33	114.57	118.02	116.02	116.71	115.04	115.68	117.35	118.13	114.46	115.9	117.82	116.97	116.81	114.55	113.69	116.39	116.03	117.75	117.14	116.17	116.66	115.68	114.77	115.24	117.01	115.86
103.87	105.05	105.07	104.59	104.34	103.46	104.75	103.69	104.68	104.81	103.42	105.69	104.89	104.78	102.86	105.22	102.94	104.53	108.35	105.01	106.34	103.11	103.1	103.89	103.61	106.63	104.83	106.56	105.49	103.94	104.32	105.36	106.22	107.61	104.21	104	106.07	106.32	103.77	104.22	102.83	104.91	105.51	105.82	102.34	105.23	104.68	105.95	105.25	104.78
112.43	110.85	112.58	112.26	111.59	111.26	111.79	111.93	114.06	112.09	113.03	110.36	113.88	111.06	113.49	109.73	111.76	110.61	112.98	111.44	111.12	111.57	113.53	109.5	113.67	110.59	111.15	110.7	110.23	109.91	112.48	112.5	109.06	111.01	111.29	113.38	111.65	112.25	113.77	112.33	110.22	113.25	112.76	111.61	113.55	114.72	109.52	110.65	110.56	114.86
108.54	110.2	110.44	110.24	107.91	113.18	111.17	109.28	110.33	110.43	112.46	113.97	110.52	112.19	110.9	111.94	110.46	108.08	109.79	111.39	113.51	109.52	110.57	112.59	113.83	110.83	110.49	111.27	113.35	112.62	112.76	112.28	110.51	108.89	111.36	111.5	111.35	111.4	111.56	112.75	112.43	109.84	109.15	111.26	110.47	112.15	109.05	109.86	110.37	110.36
97.949	102.58	99.231	100.69	101.5	100.5	102.36	99.741	100.69	98.372	99.673	99.817	98.806	100.51	101.64	99.906	99.564	98.732	100.11	102.46	99.02	102.69	98.464	101.36	100.01	98.81	100.19	100.58	99.557	100.06	101.14	100.85	101.03	101.6	101.07	99.206	100.06	100.14	100.76	100.5	100.09	98.376	99.059	99.686	102.24	98.626	100.09	99.752	100.88	98.273
110.48	107.74	110.34	108.08	110.43	109.03	107.88	110.59	109.34	110.23	110.52	109.85	110.02	109.65	110.13	109.39	110.55	111.58	108.34	109.01	110.02	108.74	112.29	109	109.22	110.7	107.76	106.82	109	109.58	109.98	109.19	109.32	107.74	108.87	109.66	112.56	108.6	109.24	110.1	108.82	109.59	110.6	107.52	108.74	109.54	110.77	111.86	108.26	110.5
99.742	101.78	100.09	99.388	96.699	100.76	100.35	98.602	100.15	98.251	99.519	101.27	100.08	99.308	98.509	99.953	99.212	98.677	99.564	101.66	99.223	100.83	100.09	98.084	100.49	102.6	99.132	101.73	99.704	102.59	101.02	100.47	100.04	99.342	100.37	99.718	101.02	99.257	100.13	100.2	100.5	98.9	98.296	98.184	98.785	99.751	98.641	97.591	100.02	97.632
104.22	104.29	107.04	106.67	104.74	106.17	105.8	105.33	105.54	106.09	103.74	105.03	104.73	103.91	104.5	104.03	104.12	105.9	106.21	104.09	104.62	103.41	104.38	104.42	105	105.97	103.77	106	108.11	104.62	104.29	102.86	105.46	103.38	105.11	104.74	105.96	105.93	104.16	103.51	103.1	105.45	103.35	104.88	105	104.92	103.52	105.16	103.75	104.64
104.19	104.1	103.03	103.82	103.17	106.3	104.71	104.74	104.05	103.55	102.29	104.71	107.23	102.69	104.67	104.28	101.84	105.27	104.6	104.34	103.3	102.55	103.9	101.45	104.18	104.09	103.34	102.57	105.21	102.63	105.28	107.45	104.55	104.29	104.33	103.49	106.21	103.57	103.11	104.65	105.01	105	103.61	105.01	104.95	105.88	103.6	104.68	103.92	104.06
105.25	104.02	106.23	103.05	104.31	102.98	102.72	105.79	104.08	104.65	103.87	105.09	104.06	105.35	104.71	103.89	104.9	102.94	104.43	103.37	105.33	103.96	102.5	104.76	105.37	105.6	105.46	103.35	104.18	103.27	106.37	104.11	103.35	104.97	107.38	103.28	104.38	104.76	104.09	105.36	103.95	105.18	104.03	105.53	103.22	103.57	104.52	103.68	105.9	102.62
99.239	98.952	99.004	101.01	98.991	100.19	99.563	99.064	101.84	98.681	99.605	98.4	96.018	97.735	99.297	97.755	100.65	99.751	98.215	99.572	101.65	100.36	99.378	100.32	100.2	102.57	98.737	98.701	99.758	100.96	99.657	100.85	102.18	100.82	101.17	100.11	100.14	101.57	99.114	100.38	99.608	99.767	99.512	99.479	100.46	101.13	98.683	97.825	99.149	101.85
104.78	106.42	106.26	107.43	107.07	105.18	107.15	108.45	105.64	104.91	108.4	107.38	108.89	105.72	106.07	104.01	107.23	107.29	103.98	105.3	106.25	109.06	105.04	108.01	104.53	105.26	106.77	107.69	108.93	107.36	107.65	104.58	107.06	108.3	105.57	106.65	106.62	107.58	105.27	107.44	106.83	106.72	107.47	105.57	104.2	106.3	108.19	107.07	107.23	106.33
103.85	104.21	105.23	103.41	106.04	106.67	105.3	107.1	105.08	105.63	106.21	108.21	104.61	105.25	105.74	106.16	104.29	107.25	105.85	107.06	107	106.83	107.66	106	106.82	107.51	105.74	106.41	104.18	104.34	105.78	105.14	104.74	103.61	105.98	104.65	105.52	106.15	103.86	105.2	104.72	108.22	104.61	106.76	106.48	108.72	106.38	104.03	107.53	105.2
104.23	104.38	105.01	104.5	103.23	104.32	104.22	104.58	105.09	105.75	103.12	104.33	107.41	102.83	104.65	103.68	104.47	104.3	104.25	105.26	104.09	103.6	104.81	103.84	101.54	102.59	104.16	104	103.56	103.92	105.8	104.01	104.4	104.08	104.75	102.83	106	105.35	103.22	104.8	106.05	104.06	102.53	106.23	102.72	103.04	103.79	104.33	105.23	103.06
110.98	110.69	113.84	111.17	112.68	112.17	110.92	112.15	111.71	109.98	112.03	111.67	112.34	112.66	110.74	112.63	111.39	109.67	111.28	111.89	113.07	111.55	110.84	108.37	112.6	110.59	111.32	111.63	113.02	111.19	109.19	109.21	112.97	111.25	109.28	112.84	110.81	109.93	112.44	111.21	112.5	111.19	113.34	109.88	109.7	109.35	113.41	111.5	111.4	109.96
110.47	111.81	110.54	110.65	109.69	109.42	113.19	108.68	110.87	110.78	109.95	113.4	111.31	111.29	109.93	112.56	109.44	113.01	109.36	107.61	110.34	110.02	110.25	109.79	112.19	109.89	109.37	109.65	109.54	109.95	108.03	111.69	109.23	110.98	110.27	108.27	111.97	110.57	112.59	108.83	109.81	107.5	110.03	110	108.83	113.25	110.43	110.14	114.09	111.95
104.07	100.85	101.26	100.95	100.87	101.37	100.91	100.04	100.93	100.65	100.17	100.5	98.515	98.825	100.87	100.98	103.28	99.822	101.16	100.96	101.07	99.688	101.96	101.63	103.15	102.57	101.5	99.867	100.91	100.34	100.58	99.66	102.17	99.733	99.667	99.582	101.37	100.64	100.75	99.934	101.7	101.54	101.81	100.89	99.944	100.58	100.47	101.98	100.48	99.281
107.02	106.23	106.75	106.45	106.93	106.14	107.51	106.54	107.46	107.96	107.72	106.47	108.97	110.82	106.65	105.55	108.29	108.86	108.31	106.35	107.73	107.61	106.9	103.4	107.03	104.63	108.06	104.87	107.39	108.54	105.79	107.81	106.01	106.27	108.14	107.26	106.85	107.31	107.66	109.4	105.81	106.82	106.91	106.1	105.97	107.39	107.1	107.44	106.68	106.96
107.16	105.99	102.07	103.85	103.92	106.61	104.87	104.45	106.07	106.3	106.18	106.75	105.65	106.35	103	103.72	104.69	105.61	106.09	106.72	104.19	104.92	107.16	103.87	106.82	104.79	106.1	104.68	105.52	105.72	106.87	103.38	107.35	106.28	104.14	105.94	106.4	106.28	104.94	105	108.65	106.9	105.46	105.41	105.45	105.11	104.99	106.44	104.29	105.21
117.29	118.34	118.82	115.94	120.02	116.78	116.28	118.9	114.72	118.27	117.17	117.57	116.64	116.99	119.01	118.62	118.27	117.22	116.8	117.93	116.02	116.14	115.6	116.5	116.34	118.79	119.54	119.61	116.86	118.71	120.86	117.96	116.05	117.55	116.42	116.71	118.86	119.35	117.59	118.37	116.85	119	117.7	115.66	116.1	115.96	116.27	116.6	118.82	115.82
104.74	106.66	107.43	106.23	107.79	106.5	106.75	105.65	106.51	105.28	105.65	106.73	104.55	106.06	104.82	103.48	106.71	105.79	104.56	103.61	105.57	108.22	106.86	105.31	107.09	105.62	104.2	107.4	105.87	103.92	104.63	106.62	107.1	105.71	107.13	104.83	106.7	106.6	106.03	105.01	106.79	108.18	105.26	104.77	107.58	103.94	104.46	106.42	106.74	104.23
110.32	110.96	109.8	109.43	108.35	110.77	109.95	110.98	109.13	109.94	109.51	113.2	110.53	109.07	108.96	110.78	110.83	109.62	110.03	111.99	107.35	110.9	111.27	109.78	110.2	109.25	108.55	107.71	111.32	111.2	112.02	109.16	111.22	108.81	110.97	109.67	110.95	109.51	112.11	111.88	110.63	108.69	107.47	110.36	111.38	110	109.01	113.23	109.98	112.1
110.6	112.21	112.42	111.38	108.76	113.24	110.68	111.78	109.94	111.73	112.97	110.44	112.43	111.88	112.2	111.8	109	113.03	111.5	112.67	111.52	114.66	112.41	112.43	112.07	112.87	111.54	110.87	111.98	112.09	110.56	110.91	114.31	111.93	111.02	114.68	112.1	114.02	111.07	111.57	111.8	113.81	113	111.56	112.66	111.33	113.33	111.74	110.53	113.26
107.39	107.74	107.14	106.59	105.85	106.75	107.61	106.9	105.94	107.5	108.7	107.07	106.24	107.79	107.31	103.85	105.98	105.68	108.15	107.34	107.14	107.94	107.85	107.21	104.42	106.5	106.68	104.46	105.9	106.75	106.21	105.3	105.41	105.55	107.31	107.61	108.42	107.83	106.04	107.31	106.7	107.15	105.74	104.51	107.01	107.26	108.42	104.71	105.81	106.33
111.2	109.26	112.13	109.33	111.48	111.35	111.28	113.87	110.72	110.7	113.24	110.4	109.22	110.94	112.05	112.11	110.73	110.56	112.21	112.71	111.16	107.7	107.75	114.9	110.51	113.01	110.5	109.99	113.31	111.83	111.7	111.12	112.75	109.46	111.85	112.88	111.15	111.78	111.34	110.58	113.49	108.31	111.93	109.08	110.67	109.18	113.07	111.38	112.12	110.49
105.98	107.6	104.72	104.98	104.08	105.78	105.62	106.87	105.78	105.93	103.91	107.4	106.1	106.75	106.95	105.29	107.14	107.35	107.27	103.02	105.23	106.43	106.44	107.45	105.47	107.36	104.83	105.67	105.32	107.74	105.28	104.42	105.7	107	105.6	106.49	107.01	106.04	106.37	106.01	105.16	106.33	106.58	106.48	105.57	105.64	106.75	105.03	105.89	107.27
112.8	111.73	110.66	112.81	111.08	112.59	112.06	112.81	110.64	110.65	108.67	108.57	112.08	109.76	112.4	112.96	109.86	112.35	112.73	113.13	112.33	111.75	111.24	110.26	110.62	112.11	111.99	112.64	112.29	111.74	110.27	112.33	111.85	112.34	111.9	109.56	113.38	111.06	113.17	110.72	111.96	111.33	113.48	111.77	111.39	110.05	110.41	112.2	114.11	111.36
111.23	110.07	107.9	108.73	110.74	107.89	108.55	110.67	110.49	109.97	112.26	109.44	110.3	111.07	108.47	109.61	111.38	110.74	111.02	110.95	112.79	109.75	109.27	108.03	108.76	109.82	108.52	109.36	106.66	110.27	109.27	110.18	112.6	109.47	107.65	109.91	110.09	109.72	111.33	110.94	109.36	110.36	110.8	109.73	110.41	109.27	110.31	110.05	111.7	111.17
105.37	104.88	105.5	105.49	105.92	103.71	107.02	105.06	106.98	105.33	105.05	107.34	106.1	105.86	107.93	106.03	104.19	105.8	106.94	105.03	107.09	106.96	106.48	106.05	106.99	105.6	104.67	103.57	106.89	103.36	105.76	105.69	103.64	105.86	104.19	105.32	105.76	105.42	104.83	104.66	105.95	109.78	104.36	105.05	105.61	104.61	106.47	104.34	105.22	107.26
105.49	104.78	106.58	107.46	106.64	104.96	104.74	102.94	105.12	105.45	107.03	106.76	105.8	106.25	105.97	106.14	104.06	108.16	104.9	105.21	105.49	106.78	105.07	106.63	104.21	107.08	104.83	106.74	105.32	107.12	105.18	104.42	105.23	104.77	104.46	107.85	104.72	106.9	103.59	106.79	104.56	104.32	104.75	104.77	104.86	105.46	105.54	107.39	104.96	105.74
101.51	99.913	103.27	100.5	98.505	100.13	100.5	101.07	99.143	99.324	100.67	100.67	99.682	100.89	101.4	101.25	101.98	101.62	100.91	100.65	98.737	100.92	101.34	98.069	100.93	99.149	100.56	101.15	101.35	100.66	101.64	99.527	101.41	100.55	99.517	98.923	101.77	98.501	100.03	102.16	99.929	98.551	102.48	102.82	100.51	102.45	101.68	100.63	99.987	101.1
118.92	119.2	116.69	118.76	118.81	114.7	117.51	118.8	118.53	115.08	116.79	118.9	116.19	118.84	119.15	118.8	118.19	117.14	118.87	115.65	116.4	119.07	118.56	117.32	116.83	116.09	117.71	118.13	117.5	117.84	118.55	117.52	116.39	118.39	117.12	116.74	117.6	117.95	119.55	115.68	117.92	118.69	118.59	120.51	116.42	117.47	118.05	118.6	118.46	118.02
114.55	111.77	111.62	111.44	113.31	113.04	111.49	112.32	111.76	113.43	112.19	110.57	109.81	113.14	114.02	111.92	112.87	111.19	114.8	110.3	112.77	112.21	113.29	112.2	110.55	110.34	110.38	111.99	111.82	113.15	111.09	112.07	111.65	112.2	110.95	113.56	109.67	111.28	110.74	111.9	112.54	112.12	112.62	111.85	111.28	111.73	111.55	111.37	111.05	111.9
100.22	97.394	100.02	99.34	100.69	102.24	100.07	99.834	99.484	99.587	100.08	100.33	100.46	99.437	99.027	99.649	100.67	98.536	101.05	100.21	102.34	100.14	100.19	98.213	101.5	99.846	98.538	99.882	100.37	98.161	97.722	98.183	99.208	98.092	99.958	99.778	98.536	100.5	101.9	97.814	99.596	99.605	100.09	98.71	100.46	100.73	99.174	102.17	98.662	99.188
103.97	105.33	106.86	104.55	106.8	106.74	106.56	106.51	105.46	106.36	106.27	106.65	104.86	104.56	104.19	106.06	105.26	105.84	106.2	105.89	103.32	104.27	104.2	105.54	105.73	105.23	102.4	106.39	104.72	105.07	106.95	105.37	106.01	105.57	105.59	105.09	106.03	105.48	104.67	104.51	104.51	106.07	106.33	103.66	103.58	105.55	106.01	105.8	106.35	105.14
112.54	111.11	113.87	113.3	111.21	112.17	114.53	111.79	109.31	112.02	110.33	112.75	110.83	112.72	111.92	112.35	110.06	113.46	111.63	110.69	112.08	114.01	113.99	111.76	112.1	112.36	112.41	111.22	111.14	112.21	111.7	112.16	114.11	110.11	110.25	111.12	109.28	111.69	111.95	111.09	109.08	113.77	112.06	111.2	112.55	112.79	114.45	114.19	110.91	110.37
110.02	105.95	107.45	107.39	106.2	108.9	107.17	109.11	105.59	105	107.67	105.6	108.2	106.2	106.5	102.3	105.53	106.39	105.59	105.58	104.83	106.06	107.12	106.49	107.6	104.38	109.07	106.12	106.9	104.28	105.07	106.73	106.11	106.98	106.14	105.12	105.32	103.87	105.66	104.09	107.01	104.57	106.6	107.75	107.18	105.5	105.6	104.82	106.91	107.09
107.69	107.4	107.23	106.83	107.74	108.2	106.06	105.59	104.88	106.58	106.36	106.82	107.32	105.93	103.61	106.38	105.34	105.87	106.06	107.1	106.65	105.69	105.86	106.49	107.35	105.31	105.93	104.34	106.89	105.6	106.48	105.6	105.31	106.23	107.07	104.63	107.68	106.14	104.48	106.95	105.75	105.65	106.43	103.65	107.51	105.39	103.72	107.38	105.22	105.18
96.355	98.238	100.46	99.461	97.679	100.58	96.636	98.866	98.871	100.98	99.31	100.95	99.176	101.45	97.119	99.109	98.725	101.06	100.79	99.263	100.95	99.49	99.902	99.733	100.19	100.66	100.88	98.618	100.65	97.974	98.394	99.191	98.448	100.56	97.722	100.54	98.661	97.903	99.186	98.135	98.557	99.566	99.169	99.05	98.76	98.767	101.01	98.305	98.629	102.23
105.14	104.86	105.02	105.49	104.72	104.06	105.73	104.15	104.39	106.34	104.86	104.86	105.96	103.43	105.46	105.52	105.08	104.4	104.23	106.1	101.72	106.93	103.74	103.21	104.82	104.62	104.37	106.57	104.77	106.75	103.04	102.68	105.55	103.46	104.69	103.89	105.12	101.97	103.32	105.4	103.18	103.61	100.43	104.35	103.75	102.53	106.76	102.85	103.18	104.33
110.9	112.7	113.19	112.76	109.86	113.83	112.14	110.5	112.21	113.08	111.64	110.97	112.13	113.91	113.6	111.36	111.44	111.38	109.86	111.94	111.44	112.43	112.6	111.25	113.14	112.65	111.9	111.76	111.5	109.74	112.48	112.68	112.78	111.61	111.17	109.49	110.64	112.98	109.22	110.09	111.53	112.33	114.21	112.55	111.83	112.73	110.26	111.78	114.99	113.01
110.87	113.12	111.33	114.06	110.17	112.02	114.5	109.48	112.36	112.98	113.64	111.63	113.38	111.79	109.88	112.99	111.44	110.94	114.08	111.13	110.31	112.07	109.75	111.94	114.53	112.66	113.24	113.62	111.52	112.3	111.08	110.93	111.96	112.19	113.16	111.28	110.42	112.3	109.87	111.97	112.76	112.08	111.59	113.01	109.45	110.3	113.79	112.55	113.06	113.72
107	104.65	107.59	106.15	107.27	104.82	104.41	106.56	104.04	106.49	105.29	105.16	106.02	102.22	105.59	105.14	106.39	105.86	104.13	104.19	107.31	104.57	105.33	105.95	105.6	103.65	105.51	106.83	104.19	104.32	107.52	104.34	105.05	106.45	106.19	103.43	105.04	107.77	105.88	104.54	106.52	105.73	105.84	104.77	104.33	105.98	106.07	105.56	103.35	105.01
118.38	116.32	119.27	118.63	116.39	116.84	114.02	116.05	116.57	114.52	117.38	117.77	116.91	116.77	117.09	117.75	117.99	118.94	119.22	115.82	114.69	116.56	117.23	118.83	114.42	118.13	116.98	117.38	116.64	117.62	118.87	118.49	118.49	119.7	117.71	117.99	117.51	116.13	115.71	119.17	117.04	116.08	118.23	115.34	118.45	118.33	117.27	117.08	116.32	118.08
99.852	101.58	100.05	100.41	101.26	99.58	100.13	102.11	101.73	99.893	99.987	101.05	100.31	101.43	101.96	101.48	101.24	98.714	101.14	99.959	99.791	102.66	102.62	101.62	102.9	100.03	101.89	98.579	101.79	101.76	100.4	102.4	99.602	100.36	101.46	102.5	101.18	102.33	99.551	102.5	101.47	100.22	99.541	100.83	100.8	100.95	101.92	100.63	99.13	100.01
111.65	111.99	111.78	110.63	111.74	111.16	112.64	111.33	110.56	112.09	113.41	111.13	112.35	110.79	113.03	110.73	111.65	110.92	112.9	111.26	111.54	110.75	111.02	111.85	109.34	112.51	109.94	111.14	111.92	110.62	112.01	111.82	109.5	111.97	112.63	112.15	112.73	111.06	109.27	109.41	110.75	112.61	111.39	109.8	112.63	112.49	113.46	112.32	111.35	111.18
105.99	104.36	106.22	107.13	107.25	106.7	105.33	105.09	106.5	104.11	107.36	107.34	105.75	105.97	107.37	104.67	107.02	104.86	105.22	106.93	105.89	105.62	107.59	106.19	104.12	106.75	106.76	106.14	107.86	106.87	106	103.6	105.38	105.06	105.55	104.69	106.76	105.09	106.73	106.21	106.46	107.41	107.23	106	105.8	107.54	104.81	106	104.78	106.24
101.92	100.06	97.995	100.92	102.69	103.77	100.71	102.46	102.09	102.27	101.75	101.25	100.58	99.619	102.54	100.28	100.6	102.3	102.07	100.62	103.25	101.71	98.503	99.844	100.66	98.903	102.22	101.83	100.36	99.175	100.58	99.575	99.81	100.3	99.549	99.422	102.35	100.87	100.4	101.72	99.952	101.63	100.57	99.861	101.1	101.09	99.824	101.22	100.39	101.98
105.6	103	103.81	104.58	104.85	105.08	104.09	103.81	103.22	103.15	101.48	103.47	105.38	103.36	104.71	106.12	102.44	106.27	104.18	104.5	107.06	105.13	104.36	102.66	105.65	105.09	103.06	106.36	104.8	105.95	101.93	103.25	102.98	103.91	104.91	105.76	102.99	106.07	105.42	104.33	101.37	105.18	105.58	105.1	103.33	102.46	103.92	103.17	102.91	104.75
106.37	106.01	105.24	104.45	106.93	107.25	105.41	107.34	105.76	106.01	104.91	104.73	104.35	106.83	105.29	105.71	106.93	107.35	107.18	107.93	106.37	104.98	105.3	105.38	105.89	107.1	104.18	105.97	106.66	106.4	105.95	105.46	105.55	105.74	107.19	105.06	106.57	105.59	106.46	107.7	105.36	104.01	107.64	106.36	105.1	106.48	105.7	104.86	107.62	105.2
99.943	99.906	100.76	100.14	99.22	102.12	101.19	99.798	99.179	99.12	100.68	100.7	101.02	99.363	102.78	100.12	99.924	99.876	101.18	99.452	100.78	97.558	100.78	97.911	101.1	101.61	100.64	102.55	99.687	100.76	99.688	99.36	101.11	99.731	101.45	99.872	101.27	101.62	101.75	99.489	98.376	99.95	99.051	99.336	101.56	99.976	100.48	101.78	102.5	98.698
102.97	105.72	102.54	104.5	105.24	103.73	104.81	104.38	102.8	105.2	104.26	101.55	104.81	106.35	103.24	101.82	102.82	105.8	105.11	104.64	103.32	104.54	104.28	105.46	102.58	104.56	103.72	106.05	105.76	102.49	105.63	103.54	104.74	103.85	103.28	102.3	103	103.71	103.85	102.8	104.53	104.83	104	105.21	104	102.35	105.02	105.7	102.96	105.02
100.09	98.681	100.48	99.192	101.46	97.682	98.63	100.31	100.45	100.64	99.551	101.37	98.787	99.724	101.83	98.129	97.808	100.85	98.348	99.703	99.163	97.829	98.173	98.489	101.14	100.02	97.455	100.11	99.125	99.147	100.02	98.686	99.703	100.56	101.19	99.793	100.18	98.957	97.882	98.516	97.369	99.7	100.18	98.8	99.694	100.43	98.627	98.221	98.964	101.38
105.7	103.65	106.1	103.51	104.95	105.86	104.32	104.3	106.03	104.96	105.48	105.44	106.03	106.43	105.5	103.16	102.87	106.03	106.08	105.38	105.68	106.01	104.21	105.97	103.54	104.23	103.17	105.92	104.63	107.09	107.16	105.37	103.69	104.23	106.98	103.65	103.95	105.65	105.52	102.5	106.74	105.73	104.97	104.55	105.38	104.76	105.29	106.03	107.71	107.98
111.44	112.6	110.39	108.14	110.71	113.58	111.81	112.02	109.97	111.62	112.65	110.54	112.8	113.02	111.99	112.01	111.79	113.24	112.75	113.53	113.06	110.27	112.01	110.86	110.81	109.6	110.41	112.58	111.72	110.88	110.78	112.57	111.55	112.39	111.34	112.15	112.6	110.71	113.03	111.21	111.44	110.63	111.88	113.13	113.99	113.88	111.62	109.56	113.83	110.43
111.72	111	111.44	111.68	112.57	110.93	112.27	109.32	110.92	112.29	112.15	110.99	112.68	113.33	112.38	112.48	112.83	111.21	111.28	114.26	111.58	111.95	112.16	109.68	112.27	110.82	113.59	112.23	112.81	110.42	112.03	112.13	111.51	114.19	109.82	111.74	108.78	110.87	110.7	112.72	113.94	111.75	110.7	111.95	112.65	113.16	111.62	112.34	110.95	112.08
112.64	110.58	113.11	114.97	109.95	114.08	112.06	113.5	110.67	112.78	112.86	112.22	111.79	108.07	113.68	112.02	112.39	111.13	113.62	111.59	111.05	113.37	113.29	111.9	110	109.93	111.31	110.94	111.43	113.04	111.34	112.72	111.16	110.75	110.76	112.07	112.17	109.72	113.32	110.02	110.91	113.78	113.69	110.59	110.87	112.04	112.11	110.26	112.84	113.38
104.42	106.51	106.73	103.87	104.72	106.92	105.4	107.21	107.06	104.63	106.29	103.99	106.24	106.43	104.55	105.18	104.24	104.82	105.57	105.22	104.69	105.71	105.95	106.68	105.33	105.07	106.03	107.37	107.99	104.46	107.88	105.38	107.82	105.06	104.6	105.59	107.36	103.75	106.52	105.01	104.45	104.82	106.1	105.44	103.64	105.51	105.04	104.84	104.15	104.76
106.56	105.65	107.35	105.3	107.17	106.7	106.37	107.91	107.86	105.49	107.44	105.71	107.45	107.29	105.79	107.78	107.81	105.2	105.46	104.62	105.86	109.1	105.09	105.42	105.74	106.37	106.56	107.11	106.89	108.53	107.56	106.6	107.06	105	107.11	107.37	108.51	108.33	106.29	106.88	107.3	107.54	107.13	105.32	105	106.24	106.1	105.43	106.02	107.36
104.3	105.26	103.61	105.69	103.82	103.99	104.92	104.33	105.45	104.18	103.87	105.36	104.88	103.35	104.36	103.8	103.74	102.81	104.13	104.66	104.18	104.21	104.19	102.44	102.18	104.22	103.86	104.56	103.24	104.52	104.48	105.34	103.95	106.26	104.5	104.28	105.25	105.74	102.26	106.24	107.23	103.33	103.11	101.26	104.52	103.51	105.68	104.87	104.88	106.19
104.81	104.73	103.05	105.61	101.34	103.1	104.07	103.63	104.35	105.62	104.38	105.5	102.93	104.53	103.47	102.61	103.55	100.88	105.37	102.58	105.24	103.23	107.24	105.7	105.16	104.27	104.79	103.7	102.47	102.24	104.19	103.66	102.22	104.65	102.87	104.41	102.4	105.3	104.46	104.72	106.54	104.66	104.59	102.57	101.5	104.01	102.86	103.04	104.63	103.85
104.87	106.97	105.85	106.22	106.1	106.79	107.67	107.71	106.44	105.61	107.45	106.56	105.42	106.59	107.48	107.87	107.33	106.33	107.17	108.15	108.53	106.46	106.3	105.89	106.33	105.87	106.74	107.34	105.99	107.78	105.06	106.81	104.76	107.07	106.32	108.7	109.59	108.27	106.27	105.54	105.91	106.11	108.87	105.44	107.07	107.28	107.08	104.99	106.6	106.04
106.95	105.95	106.23	104.19	102.82	105.72	106.05	105.51	106.28	103.66	106.39	106.63	106.17	105.08	107.22	106.74	106.37	107.35	103.23	104.16	103.2	105.55	106.39	106.06	107.56	107.85	107.12	108.16	104.78	107.21	104.93	102.99	105.68	106.69	106.28	105.01	106.59	105.55	105.67	107.73	105.71	106.09	106	107.03	106.28	103.34	104.95	106.26	105.94	105.22
114.66	110.82	112.77	115.4	111.99	112.21	112.41	110.83	111.2	110.68	110.01	112.38	112.75	111.7	112.69	109.43	113.6	113.19	112.13	110.53	111.26	113	109.54	111.18	108.86	110.72	110.77	111.93	112.51	111.1	112.94	111.45	112.74	111.6	112.08	111.67	110.1	110.65	109.21	111.76	113.52	112.2	109.64	111.31	111.63	111.42	111.6	113.4	110.81	112.21
105.82	105.02	106.82	106.6	104.51	105.14	107.43	106.9	106.74	106.63	104.02	106.6	104.04	104.26	105.56	107.44	106	108.14	105.42	105.78	104.35	106.6	105.31	106.28	106.35	107.17	105.83	104.84	105.59	105.37	106.28	106.49	105.14	105.59	104.29	105.19	105.54	106.85	106.73	104.76	105.53	106.71	105.52	105.79	104.63	106.32	105.77	105.81	104.93	106.28
109.91	110.87	111.15	110.76	108.98	111.42	112.19	110.77	113.19	111.91	112.91	111.76	111.49	111.84	110.97	110.62	113.55	110.04	110.94	110.89	109.73	109.67	111.84	110.9	109.82	111.36	111.1	109.53	108.63	108.89	110.78	111.64	109.82	111.96	112.77	112.63	109.93	111.81	111.77	110.4	112.26	110.31	111.11	111.78	109.28	111.4	111.94	110.81	111.48	111.92
106.47	105.34	107.41	105.48	107.34	107.53	105.43	105.18	106.95	107.58	107.3	104.34	105.66	105.01	104.12	105.75	105.97	108.35	104.65	105.57	106.6	105.91	103.67	104.69	105.47	104.65	105.69	105.6	106.4	106.83	104.49	107.81	104.54	105.03	106.22	103.46	107.58	106.55	105.6	106.36	106.98	105.11	105.33	104.79	106.95	106.46	106.69	103.65	107.85	105.6
101.99	100.38	101.47	100.87	101.59	101.3	99.869	99.252	99.343	101.78	100.87	100.66	102.58	101.32	102.68	100.22	100.29	100.42	100.97	102.02	100.86	101.57	101.89	98.24	101.66	100.25	103.07	102.42	99.913	100.91	102.5	100.67	100.78	101.55	101.91	100.61	100.4	101.7	100.72	101.3	101.03	100.36	101.7	101.23	101.85	100.96	101.73	99.606	102.35	103.43
106.63	106.09	105.6	107.31	107.33	106.56	108.81	105.73	106.65	105.53	105	106.65	107.34	106.04	106.47	106.94	108.34	107.69	106.14	105.73	106.35	108.69	107.19	106.35	107.24	105.12	107.13	106.21	106.99	105.83	105.94	105.68	105.75	107.32	108.3	106.85	106.47	104.69	106.26	106.7	106.06	105.67	105.51	104.29	106.45	106.79	106.11	108.44	104.9	104.83
112.06	110.49	111.45	111.93	112.72	110.29	112.97	110.85	110.19	111.94	110.35	108.37	111.71	110.94	109.76	112.03	111.78	111.94	111.61	110.15	110.9	112.85	108.88	111.38	113.52	110.76	111.93	110.31	112.6	108.97	110.36	113.17	109.77	111.14	111	109.62	110.62	112.15	111.18	112.22	111.44	111	111.54	111.33	115.57	110.75	111.14	112.82	110.34	110.2
109.5	110.24	108.04	110.63	109.7	107.62	111.11	108.94	109.99	111.63	109.35	110.86	109.02	109.97	108.77	108.17	109.7	108.58	109.97	112.28	109.58	108.49	108.92	109.75	109.2	109.17	111.53	106.85	109.71	110.37	108.32	109.65	110.05	109.79	110.57	109.94	111.94	111.73	110.4	110.33	108.95	110.62	110.52	108.17	108.25	107.46	108.79	109.73	109.54	112.18
105.33	106.96	105.73	106.15	106.46	106.31	106.13	106.04	107.01	105.97	107.87	104.77	106.69	108.53	103.44	107.11	107.61	104.27	105.85	108.96	106.03	106.35	106.56	107.99	105.55	105.85	106.33	106.11	105.09	108.98	106.56	108.59	108.13	106.24	105.31	107.02	105.75	108.88	105.15	107.56	105.21	106.43	105.31	105.48	108.12	106.54	105.83	107.28	107.6	107.49
102.65	104.55	104.56	102.78	102.21	105.34	104.44	105.99	104.33	104.84	103	105.68	104.5	105.53	104.56	103.76	104.53	104.49	105.19	104.59	102.8	104.96	102.96	104.28	103.79	104.26	104.7	104.49	103.77	105.1	102.88	104.92	106.18	103.63	102.87	104.82	104.58	105.74	103.7	105.14	105.58	104.01	106.13	104.57	104	102.22	102.22	105.53	101.24	102.61
105.3	105.18	104.6	105.17	105.73	105.5	104.24	105.07	103.92	106.43	106.62	106.41	107.57	105.33	103.94	106.03	107.06	104.91	103.43	104.32	105.65	106.21	103.64	104.07	104.2	103.91	106.01	104.63	106.36	103	105.36	104.68	107.02	106.26	104.52	103.24	105.11	105.57	104.06	102.76	105.89	102.33	106	102.23	104.21	105.6	104.35	104.81	107.12	104.48
111.35	113.3	111.7	113.63	111.37	112.33	111.92	111.92	112.33	112.26	111.95	111.35	112.84	111.69	112.35	110.36	113.09	112.79	111.43	110.05	111.03	114.21	113.4	112.86	113.71	112.04	111.88	112.19	112.25	109.91	112.33	111.59	109.97	110.63	111.29	108.14	114.24	111.14	111.94	109.41	112.1	112.77	110.77	111.23	113.98	113.01	111.76	112.47	111.39	111.95
100.99	99.929	101.96	99.023	102.54	98.459	101.28	98.655	101.58	99.174	102.22	99.776	101.51	99.363	101.14	102.5	99.489	99.838	98.596	100.52	97.734	102.06	100.34	99.74	102.15	101.18	98.815	99.924	100.79	103.96	99.953	100.54	101.35	101.83	103.34	100.74	99.921	100.94	97.565	99.167	99.549	98.412	99.273	100.17	100.35	101.92	99.989	99.729	99.432	96.949
100.07	100.35	101.38	100.03	100.78	100.91	101.6	100.31	98.761	98.351	99.22	100.61	100.04	98.112	100.99	100.44	98.574	99.884	100.26	98.981	99.401	101.18	101.01	99.453	97.605	101.95	100.98	99.791	101.05	101.79	99.597	99.574	101.46	100.59	101.78	98.829	99.858	99.75	101.18	100.3	98.372	98.885	99.651	99.203	100.52	102.56	101.64	99.95	101.78	98.359
105.53	104.52	107.59	106.76	106.66	104.72	105.53	104.79	106.44	104.95	105.13	107.11	103.59	106.27	105.15	107.97	104.65	106.22	106.32	104.68	103.88	104.13	105.78	107.59	107.51	106.11	106.86	104.77	106.08	104.86	105.03	103.63	105.83	104.69	106.23	105.49	108.05	103.76	105.94	104.91	107.06	106.26	104.97	106.3	107.57	103.78	105.92	103.17	105	106.8
103.21	103.53	104.38	103.92	102.89	103.36	104.95	100.23	104.71	103.56	105.02	104.43	102.13	104.46	104.66	104.03	105.81	105.74	104.95	104.42	104.86	105.27	103.38	103.49	103.74	104.81	102.25	102.48	103.69	103.78	106.71	104.34	103.86	103.9	102.44	105.59	105.72	103.37	106.48	106.01	105.28	104.79	106.09	103.9	104.44	105.28	103.58	103.83	104.58	104.63
105.09	104.29	108.59	106.42	107.45	105.97	106.12	106.79	107.54	107.45	104.62	106.61	107.04	108.92	104.8	106.61	105.04	104.38	106.56	105.98	106.22	106.15	107.27	105.97	107.74	107.06	106.51	104.4	103.7	108.2	104.7	104.64	106.93	106.4	108.66	106.12	105.77	105.16	107.4	106.81	107.2	103.76	106.56	107.56	107.35	105.86	106.28	104.89	108	106.64
105.88	107.59	106.04	105.7	104.84	107.94	103.83	103.86	104.92	104.53	107.34	105.82	108.61	106.79	106.63	106.92	105.48	106.38	105.58	106.56	105.57	106.04	106.05	106.31	106.25	104.74	102.67	105.47	104.64	105.38	106.38	104.98	105.05	104.13	106.52	107.3	108.74	107.11	108.26	107.08	103.39	105.72	103.27	105.12	104.55	106.22	106.5	104.06	106.69	104.68
101.15	98.705	99.401	99.499	98.723	98.439	98.883	101.46	101.61	99.902	101.88	98.633	100.2	98.99	101.29	100.22	98.339	100.09	100.96	101.57	98.098	100.87	101.95	101.05	97.331	97.571	101.77	100.05	100.27	102.32	100.3	98.362	100.12	99.484	100.07	99.995	97.521	101.38	98.94	99.951	100.35	100.69	99.638	99.646	98.154	100.9	97.174	100.95	99.841	100.97
110.82	110.94	112.79	110.7	109.37	112.31	114.11	112.48	111.03	109.71	110.85	113.52	111.98	110.11	111.11	115.85	110.23	112.68	111.31	112.03	111.3	110.85	110.57	112.77	111.5	109.47	111.14	111.93	112.89	110.12	108.55	112.14	111.82	111.31	110.01	110.15	112.82	112.14	110.78	110.88	111.13	111.39	111.09	113.23	109.77	111.17	109.91	109.92	114.21	109.42
112.07	110.19	111.42	111.68	110.17	110.99	110.86	110.39	111.8	111.03	112.42	111.04	110.18	113.25	110.67	112.03	112.79	111.32	111.4	111.49	111.77	110.38	110.98	111.56	111.87	110.08	110.71	109	111.74	111.6	109.68	110.78	112.18	111.86	110.25	110.25	110.22	110.09	111.79	109.01	113.06	111.61	110.62	109.96	112.19	111.24	112.93	111.4	114.22	112.58
107.06	105.56	106.34	105.2	106.27	106.94	107.48	106.85	105.53	105.12	107.91	107.91	106.72	105.56	107.43	105.53	104.77	107.52	106.12	106.54	106.25	104.86	104.87	105.07	104.76	108.58	105.63	106.57	106.9	107.12	104.45	107.74	106.52	105.02	105.23	104.8	107.54	105.83	107.43	104.1	105.2	108.01	105.56	106.99	106.51	107.84	108.09	105.73	107.79	104.32
99.958	100.25	101.79	99.987	98.955	100.64	101.44	98.172	99.101	99.884	99.699	98.664	99.178	101.22	99.585	100.86	99.072	102.17	100.17	99.55	98.416	99.779	101.32	100.25	99.314	100.37	97.914	98.968	100.27	100.69	100.17	100.36	99.995	100.48	100.62	97.323	101.81	99.324	100.68	99.771	99.401	100.62	101.74	100.82	99.031	99.161	98.672	100.94	100.7	98.85
114.67	111.77	113.89	111.37	111.72	112.09	112.23	111.5	114.68	113.78	110.91	112.29	115.15	114.09	113.33	112.98	114.34	114.18	113.03	112.28	115.94	114.34	112.13	110.65	110.77	113.48	114.1	114.04	112.42	114.31	112.49	113.28	112.02	112.15	111.7	113.37	111.63	112.92	112.21	111.3	114.01	114.7	112.12	113.08	114.16	113.79	111.76	114.06	111.16	112.35
111.41	111.03	111.51	108.79	110.31	112.29	112.81	107.26	109.57	109.69	110.15	109.11	110.67	109.95	110.26	111.44	113.29	112.99	107.84	111.58	110.87	109.5	109.92	108.14	112.26	109.45	109.7	110.56	110.87	110.26	109.66	108.89	111.26	108.86	109.23	108.78	109.57	110.45	110.6	109.19	110.26	111.47	109.16	110.23	110.19	109.85	110.71	110.01	110.01	110.25
99.411	100.35	99.716	101.39	101.62	101.11	101.43	100.17	101.88	103.9	100.06	100.62	99.092	99.287	101.59	99.982	98.754	100.84	101.29	99.566	101.2	102.29	100.18	99.583	100.55	101.11	99.992	100.67	101.56	99.863	102.48	100.69	98.185	99.541	101.54	99.636	99.01	99.805	99.489	97.503	101.58	98.526	100.13	101.39	101	99.614	102.77	99.966	98.669	100.35
112.29	110.84	112.64	113.75	111.72	112.23	113.38	111.76	112.63	114.14	113.87	112.88	113.36	109.67	113.86	114.37	112.38	112.5	110.78	109.58	111.78	114.26	113.66	112.85	113.4	113.14	113.91	112.4	113.62	110.94	113.72	113.14	111.78	110.44	112.51	111.58	111.57	112.86	115.33	112.67	112.69	113.63	110.97	113.58	113.03	108.85	111.21	114.34	112.29	113.36
111.02	109.86	110.97	109.22	111	112.84	112.02	108.3	110.61	110.46	111.24	109.2	111.01	110.98	111.89	109.52	111.19	111.59	109.07	111.15	111.77	109.23	111.93	109.28	110.78	110.99	109.26	110.75	110.19	111.15	110.94	109.35	111.44	110.97	109.04	109.11	111.53	113.31	110.45	110.53	110.46	110.18	110.44	110.16	108.37	111.37	112.48	113.48	113.32	110.54
106.08	104.31	104.87	105.21	107.16	104.77	104.61	106.04	108.38	105.66	106.95	104.59	106.87	105.66	106.12	105.7	104.33	106.22	105.46	107.71	103.68	105.87	105.92	104.88	106.39	105.19	107.68	106.73	105.84	107.7	103.76	106.47	104.79	105.21	104.64	104.65	105.49	102.75	104.48	106.85	106.12	105.88	106.72	105.63	105.19	108.87	107	105.1	105.8	108.05
104.48	104.29	105.96	102.43	104.3	104.9	104.3	105.56	105.24	106.04	104.45	105.69	105.41	107.22	104.78	103.73	103.84	105.64	104.81	103.12	105.77	104.84	109.18	106.96	104.92	106.1	105.09	107.21	104.74	106.82	107.41	106.26	103.35	106.1	103.42	105.36	106.44	107.15	105.53	105.46	104.87	104.91	105.72	105.43	104.24	106.14	105.25	103.56	107.49	104.06
105.55	106.16	106.35	105.78	102.45	106.73	106.1	105.99	106.82	107.14	103.48	104.69	103.91	105.32	104.02	106.54	106.12	106.79	105.2	103.26	106.66	106.98	106.42	104.96	106.52	105.47	104.33	104.31	105.97	104.66	107.31	106.14	105.93	107.51	105.81	105.52	105.94	106.44	107.18	104.96	107.02	106.53	105.08	105.35	104.44	106.24	103.01	107.97	105.33	106.75
104.32	105.54	104.41	106.41	105.23	105.94	102.75	105.96	106	106.89	104.73	105.35	105.81	107.05	104.09	103.8	107.35	105.28	105.46	104.14	106.2	106.2	108.82	106.28	103.52	106.99	107.98	105.53	105.55	107.6	106.47	105.58	106.19	107.4	102.15	107	104.95	104.24	103.81	105.38	107.23	106.55	107.38	106.82	104.63	107.56	105.96	105.68	105.96	105.97
105.31	104.63	106.83	103.49	105.7	103.37	105.49	104.85	107.01	104.43	103.14	107.55	105.73	106.38	103.86	107.48	105.28	105.2	104.68	105.19	107.34	104.71	105.51	104.84	104	108.09	105.67	107.35	108.23	105.95	105.2	105.5	103.54	105.02	106.47	105.18	104.75	105.35	104.43	105.62	107.02	105.73	105.58	104.51	106.06	106.64	103.52	105.61	105.65	104.13
100.23	98.816	100.96	101.95	99.885	99.519	98.631	100.95	101.67	99.656	98.238	101.18	99.369	100.62	100.26	99.572	100.28	98.612	99.463	97.601	97.506	98.864	100.5	100.64	98.104	101.4	98.582	98.523	99.42	97.278	101.39	99.915	99.849	99.864	97.877	101.23	98.652	100.56	100	98.506	100.11	100.08	98.625	99.432	100.04	97.594	101.32	99.131	102.19	99.441
107.31	105.93	104.57	104.16	107.42	105.44	102.34	107.16	105.41	106.07	103.04	106	107.48	106.63	107.15	105.76	106.86	106.76	105.65	106.08	107.77	104.8	107.06	105.56	106.73	106.71	106.62	106.72	106.88	104.44	107.02	105.64	106.69	104.93	105.27	108.18	104.49	105.32	104.73	107.03	108.25	104.17	107.9	104.26	104.31	103.93	106.46	106.51	105.04	106.33
107.11	106.27	104.52	104.04	105.9	107.51	105.71	106.22	104.34	104.6	107.13	107.15	106.75	105.38	105.64	104.5	106.47	106.02	105.55	105.47	105.11	106.32	104.24	106.42	108.92	107	105.93	103.01	107.48	105.46	104.8	105.56	106.81	104.14	103.73	107.39	103.74	105.47	104.41	105.41	103.55	106.84	106.36	107.97	102.87	108.25	105.44	104.28	104.64	106.84
104.06	103.99	106.2	103.34	105.65	104.14	105.72	103.28	103.88	103.6	106.09	107.28	102.93	104.49	104.41	102.95	104.22	102.87	101.47	107.22	103.32	103.74	104.77	102.25	104.75	104.87	104.99	103.29	105.25	103.73	104.29	104.36	105.31	104.23	103.36	105.85	104.09	106.63	103.08	102.51	102.76	105.35	104.44	103.96	105.57	104.38	104.39	104.51	104.37	103.54
99.981	97.085	99.43	99.43	100.83	100.64	98.718	98.727	100.04	98.884	97.559	100.51	101.84	101.56	98.998	100.92	100.23	101.32	98.576	98.92	99.18	100.83	99.536	98.457	99.273	100.79	100.2	99.653	100.4	101.01	101.39	100.92	100.69	98.465	102.66	99.371	96.737	100.61	99.333	98.968	101.28	100.17	100.24	99.013	101.08	98.828	101.33	101.07	100.32	101.15
107.14	106.87	105.51	104.8	105.69	107.09	105.88	106.41	106.31	107.08	108.47	105.63	106.67	104.76	106.03	107.78	107.14	109.17	103.3	106.74	105.86	107.25	107.26	107.9	106.34	106.44	107.28	105.87	107.35	108.45	106.21	107.56	108.09	107.05	107.08	106.91	104.98	105.32	105.73	107.49	106.78	106.24	105.57	106.35	106.7	106.84	104.57	103.87	107.05	107.46
108.39	107.72	105.64	105.61	106.27	106.73	106.29	107.42	106.95	107.61	108.33	105.63	106.41	107.61	108.5	106.7	107.49	106.92	104.79	108.65	107.63	106.43	105.77	107.61	106.68	105.52	106.75	107.44	105.12	108.97	109.32	105.89	105.94	105.46	108.38	107.26	106.98	106.75	107.41	106.89	107.16	105.23	106.61	107.66	106.53	108.85	106.11	108.81	106.35	106.84
99.923	101.29	100.76	100.81	101.99	98.778	100.94	100.14	100.18	99.654	101.07	98.029	97.166	99.255	99.207	96.959	98.591	100.4	100.14	100.04	100.16	99.163	101.2	99.588	101.29	99.991	99.815	98.83	99.71	98.737	99.293	102.23	99.562	99.481	99.516	100.02	99.41	98.064	99.933	98.415	100.46	98.662	99.228	99.162	98.544	99.922	99.83	99.889	99.007	100.96
104.71	106.35	105.35	106.26	104.61	108.44	106.65	103.87	104.67	104.66	105.03	104.71	106	106.85	105.52	103.89	104.68	105.66	106.7	106.43	103.67	107.76	104.68	103.75	106.35	105.98	105.88	105.48	105.31	105.35	106.11	105.78	104.05	106.26	104.25	106.72	106.39	107.91	106.66	105.09	105.51	106.38	106.16	108.28	105	104.41	105.92	106.05	106.52	106.15
105.77	105.21	107.09	105.26	104.01	106.24	107.02	105.73	106.38	103	104.39	104.75	104.29	105.17	105.74	105.77	105.74	104.94	105.17	105.22	103.04	104.61	103.89	104.99	104.61	104.83	106.8	107.73	104.22	104.46	104.21	105.82	104.86	107.83	106.4	103.43	105.61	106.81	103.85	105.33	105.81	106.92	105.49	107.66	106.01	107.32	103.19	106.24	105	103.38
109.79	109.28	110.05	109.65	112.08	109.78	110.82	110.05	109.91	110.54	110.42	112.24	108.64	109.09	110.18	111.82	110.25	110.27	110.63	110.04	111.48	110.45	109.57	107.43	110.7	110.12	111.09	110.27	110.41	108.98	111.49	112.67	110.44	109.41	111.59	110.63	109.06	110.33	109.33	111.13	111.12	111.86	109.77	112.54	109.96	112.55	111.21	110.32	111.15	111.63
111.39	112.85	111.2	112.55	112.52	111.14	111.78	112.12	113.31	113.67	112	110.35	112.11	112.29	112.59	111.74	112.32	111.72	112.21	111.7	110.2	112.77	111.12	110.41	111.27	110.91	111.55	110.68	112.37	114.11	113.37	111.57	111.76	111.57	111.62	110.15	110.94	111.14	114.34	110.49	112.09	111.4	113.9	113.28	111.34	111.31	112.69	113.28	113.7	112.28
108.16	106.46	110.99	105.63	106.29	105.72	105.65	105.48	107.23	105.37	104.63	105.77	108.72	107.33	106.23	108.53	108.9	106.21	105.79	106.21	105.64	106.3	104.7	106.68	106.13	106.3	107.16	106.85	106.01	106.38	107.97	109.45	108.7	105.63	107.27	105.46	106.97	105.91	105.54	107.21	105.15	108.57	105.55	107.88	108.11	106.19	106.53	106.47	106.86	108.49
104.69	103.99	104.36	101.69	106.28	103.01	104.37	102.82	104.28	102.52	104.45	103.97	104.04	104.15	102.15	103.52	104.94	104.03	105.12	104.43	103.83	106.45	103.07	103.64	105.56	107.3	104.16	102.69	104.1	103.35	103.71	104.07	103.76	103.05	103.53	103.83	103.45	104.44	104.79	104.79	103.37	105.85	102.33	103.47	105.98	104.42	107.26	105.42	104.76	104.55
112.23	111.11	111.25	110.05	111.46	110.6	111.78	110.91	112.38	110.28	112.07	111.45	111.51	109.82	111.44	111.63	111.5	110.92	111.58	109.96	111.91	110.29	112.6	113.14	112.1	111.75	111.58	112.68	112.67	112.58	112.13	114.66	114.22	113.81	111.91	109.85	111.63	111.78	111.59	111.18	112.71	112.1	110.83	113.04	112.1	112.65	111.96	112.84	111.64	112.97
106.22	107.31	109.26	107.33	108.01	106.62	106.67	106.36	104.85	107.63	107.44	106.71	107.58	106.6	106.88	106.72	107.46	107.07	105.65	106.57	107.27	106.49	106.03	106.87	107.51	105.42	107.19	108.66	105.21	107.1	110.72	105.53	106.56	108.33	105.82	107.42	108.45	108.28	105.76	105.93	106.51	106.28	107.14	108.31	108.59	105.54	106.78	107.66	105.9	106.8
112.43	110.07	110.72	112.2	109.83	113.03	109.77	112.66	112.16	113.03	109.55	112.84	114.52	111.51	111.58	113.13	113.4	112.03	112.56	112.7	113.79	111.17	108.82	110.32	112.64	110.19	112.82	112.18	111.74	113	110.7	110.05	113.25	111.61	110.83	111.98	109.98	112.82	109.96	110.94	110.33	109.72	110.77	108.56	110.97	111.23	113.38	112.63	113.18	112.52
101.02	101.06	99.899	101.02	99.502	99.694	99.04	98.035	98.93	98.687	100.04	99.18	100.22	100.4	98.774	102.58	101.44	101.02	101.05	100.55	98.488	101.91	99.095	97.155	98.825	97.623	101.6	98.954	97.861	99.961	98.117	99.941	100.84	100.15	100.26	101.26	101.48	99.852	99.69	98.95	97.387	101.11	99.825	99.934	98.036	98.453	99.752	98.342	100.67	100.82
101.01	101.01	101.39	100.91	97.953	99.309	99.614	99.498	99.594	101.75	102.12	98.943	100.59	100.21	100.03	99.955	100.51	100.79	100.34	99.798	101	99.853	101.61	100.05	102.48	101.92	99.851	100.34	100.18	99.008	100.89	99.235	100.79	99.462	99.556	99.741	96.881	100.09	98.994	99.675	98.468	99.729	101.8	102.14	98.297	100.33	99.651	101.09	98.122	101.45
115.29	111.31	112.98	115.06	113	112.95	109.85	112.99	114.11	113.95	111.73	113.61	111.73	113.56	110.73	113.49	110.24	112.99	110.99	111.72	114.08	111.38	112.39	113.27	113.95	113.16	113.65	112.25	111.26	112.14	110.13	113.95	113.24	113.58	111.64	113.58	114.58	114.45	111.38	111.5	112.68	113.31	113.19	110.47	112.78	113.87	112.25	114.6	113.21	113.84
106.08	104.36	106.18	107.02	104.73	105.26	104.62	105.83	104.38	104.29	106.64	104.32	105.2	106.56	106.2	105.75	107.08	106.63	104.25	105.82	104.66	107.37	105.93	104.97	103.85	106.48	104.86	104.96	105.16	106.55	105.32	104.87	107.48	105.86	104.59	105.24	107.49	104.82	104.07	104.1	104.09	107.11	104.06	105.94	107.2	105.83	105.13	104.36	107.74	103.91
106.88	107.65	106.45	106.94	107.6	104.32	106.05	106.65	106.61	106.14	106.6	105.95	106.85	105.64	107.31	105.69	105.61	107.03	107.5	105.45	106.95	108.4	105.48	106.46	104.53	106.74	104.79	107.89	107.78	107.04	108.43	109.3	107.31	106.52	107.3	106.25	108.62	103.43	107.74	104.93	108.81	108.52	105.61	106.85	104.81	107.56	108.26	105.93	106.03	106.85
106.53	106.19	105.64	105.85	105.5	105.97	106.21	102.64	105.71	106.69	105.4	105.71	103.72	105.69	104.05	105.26	105.18	104.77	105.89	104.99	104.37	106.51	106.76	108.03	105.16	105.33	105.07	105.35	105.77	106.85	104.69	105.35	106.16	108	105.3	105.37	103.14	105.22	106.79	104.37	103.65	102.89	103.5	104.76	103.76	107.65	104.35	105.87	104.71	106.89
108.41	105.6	107.88	107.35	106.67	105.64	106.16	105.32	106.08	103.55	104.74	106.09	106.59	105.26	105.43	103.97	104.7	104.53	107.22	106.66	106.03	106.08	103.8	104.68	106.46	104.24	105.11	105.17	104.98	105.69	103.03	104.97	104.7	105.93	106.11	105.91	104.33	104.72	104.67	103.11	106.92	105.47	106.85	102.99	106.75	106.16	104.77	107.59	106.18	105.4
105.35	105.62	105.08	106.36	106.23	107.76	107.27	107.09	107.61	107.69	105.3	108.47	106.29	103.87	105.96	109.59	108.19	106.11	106.05	106.25	108.19	106.82	106.23	104.73	106.41	109.32	106.43	106.48	107.33	108.03	107.46	107.27	105.4	106.16	106.13	108.33	105.44	105.79	105.53	106.71	105.46	106.78	108.92	108.82	105.1	105.21	107.02	106.73	106.7	106.04
111.8	111.32	112.42	112.5	113.62	113.71	113.64	111.5	112.58	112.7	111.73	112.59	113.58	115.45	112.62	112.01	111.6	112.29	113.47	114.04	112.07	109.23	113.78	111.7	113.66	114.65	113.09	110.59	113.61	113.68	112.57	111.45	112.89	112.54	113.42	114.54	114.34	112.49	112.81	111.69	115.06	113.96	112.09	113.17	112.7	112.3	113.24	110.52	113.53	113.86
107.13	103.7	103.63	106	106.16	107.34	106.57	107.81	106.13	105.67	106.3	104.51	104.84	106.29	104.45	105.48	106.01	105.89	105.12	104.25	107	103.85	108.19	104.93	105.48	106.42	106.48	108.34	105.64	107.36	106.78	106.73	107.26	105.61	104.84	104.52	104.55	105.25	106.49	106.13	106.36	105.84	104.45	103.98	107.67	105.91	108.15	106.18	105.47	105.44
110.83	108.7	110.82	112.02	112.63	111.95	112.33	112.59	111.49	111.89	109.15	110.99	111.57	113.03	114.26	111.78	109.86	110.09	111.8	110.71	111.13	112.59	111.26	111.83	113.2	111.46	110.74	113.57	110.03	110.67	113.51	109.52	110.7	108.7	111.49	109.47	110.61	108.93	110.3	109.58	110.8	111.04	113.66	110.61	112.24	110.93	113.21	110.18	111.41	112.1
103.28	105.58	103.37	104.17	103.27	105.09	104.27	103.95	104.48	103.31	104.41	103.05	105.29	104.6	103.49	104.13	104.9	105.7	106.13	102.23	103.31	100.63	103.73	105.06	103.3	104.65	103.47	105.3	103.96	101.99	104.04	102.54	102.93	102.84	104.38	102.77	103.99	102.59	105.28	102.72	104.85	102.44	102.38	103.57	104.96	105.07	102.2	103.19	105.82	104.17
103.56	105.31	105.39	106.04	107.18	105.5	103.01	105.11	106.71	104.1	105.39	106.11	102.77	105.07	106.27	107.84	106.62	105.46	106.03	106.56	104.7	105.6	105.92	104.97	107.02	105.11	106.04	105.01	105.82	104.65	104.93	106.67	106.17	105.6	104.29	107.35	106.59	105.38	103.78	105.59	104.03	106.74	106.97	105.88	105.86	105.99	105.11	103.43	104.25	104.8
103.94	104.99	102.38	102.65	104.75	104.88	103.16	105.78	102.21	104.83	102.35	103.91	103.88	103.27	102.54	104.89	104	103.79	101.65	104.75	105.96	102.52	104.4	102.9	104.31	102.93	102.26	103.54	103.47	104.13	104.7	104.67	103.74	104.45	102.87	103.23	103.02	102.87	103.83	102.01	104.46	103.64	102.83	102.89	103.73	104.06	105.76	105.1	105.39	101.18
106.98	106.85	103.12	106.55	104.91	106.15	106.29	106.59	104.58	108.63	105.68	106.14	105.09	105.13	106.42	105.99	103.44	106.33	105.13	105.79	103.69	104.29	103.22	104	104.95	104.93	106.56	106.58	105.16	105.31	104.41	105.58	105.88	104.75	105.13	105.79	105.96	104.24	106.77	106.79	102.91	106.58	105.25	105.64	107.26	105.61	103.51	105.3	106.27	106.07
104.22	106.58	105.12	105.03	104.69	106.47	106.55	105.04	105.73	107.4	106.38	105.28	105.77	104.44	105.28	104.52	105.64	103.54	104.7	107.53	104.51	103.18	104.54	108.65	106.12	105.63	106.7	104.28	104.56	105.69	105.76	104.94	105	105.2	106.86	105.42	105.61	106.85	104.88	105.44	107.78	105.44	105.76	104.38	106.42	104.22	103.94	105.57	103.55	105.79
106.32	107.42	106.26	104.54	104.77	104.15	107.86	105.85	106.62	106.04	106.54	104.45	106.22	104.32	103.86	108.17	105.87	107.79	106.87	105.99	106.11	105.53	106.76	106.5	107.34	106.32	107.73	107.76	107.85	105.42	107.23	105.1	105.27	107.19	106.47	106.36	106.29	107.07	107.12	104.11	104.47	107.15	105	102.76	105.86	106.14	105.8	106.02	103.65	106.86
105.76	105.33	103.93	103.71	102.85	106.54	107.36	105.42	107.02	107.49	104.42	106.55	105.29	107.27	105.31	106.4	106.07	105.47	106.13	103.73	107.27	105.29	107.4	107.25	106.94	104.56	105.02	104.31	106.5	106.89	105.53	106.5	107.13	103.91	104.96	107.42	108.47	107.38	105.85	105.19	105.17	106.9	107.42	105.83	105.96	106.33	104.01	104.44	107.63	106.04
99.126	103.29	100.46	99.451	97.82	98.806	99.052	101.1	102.88	99.184	100.78	98.826	102.36	100.08	99.884	100.96	99.486	100.69	99.43	97.144	100.92	99.766	101.82	100.41	100.92	98.944	100.54	98.067	100.64	98.439	99.311	100.04	101.25	99.101	100.58	100.77	99.229	98.53	99.645	101.09	97.606	101.1	99.312	100.91	100.86	99.254	98.652	99.81	101.08	100.46
105.05	105.84	103.06	106.7	105.65	105.18	105.9	106.86	104.93	107.37	107.03	106.59	106.22	104.59	103.64	107.19	104.05	106.71	102.6	104.39	102.64	105.86	105.43	106.05	105.91	104.92	107.64	106.62	105.73	104.9	105.99	103.75	104.29	104.41	105.61	104.09	104.25	105.31	107.26	106.96	107.11	105.03	105.04	106.67	105.16	106.12	104.4	104.22	106.05	106.39
105.31	103.94	104.27	103.85	105.09	103.56	106.02	104.91	103.78	102.93	104.65	102.65	106.05	104.17	103.06	105.6	105.43	101.27	103.11	103.84	103.78	105.83	105.53	104.78	103.36	103.36	105.62	105.52	103.75	106.95	104.02	104.01	106.6	105.86	102.88	104.08	104.46	102.89	103.96	103.77	104.66	106.13	104.43	102.15	104.42	105.48	102.87	103.65	103.72	105.38
111.19	110.68	114.31	111.42	111.87	111.42	110.44	110.74	112.59	111.3	113.17	111.28	111.58	110.36	112.37	111.16	112.03	111.12	110.46	111.43	112.04	110.97	110.93	114.16	111.76	112.81	109.82	110.99	113.41	108.77	112.42	112.02	113.72	113.5	111.87	111.66	110.69	110.61	111.75	111.02	110.63	109.83	111.31	112.76	112.51	112.55	111.44	112.42	109.57	111.26
104.39	104.11	105.77	102.89	105.69	105.2	107.8	104.06	106.71	106.96	106.67	108.25	105.58	107.37	105.72	107.64	105.03	106.81	108.42	107.27	106.52	107.64	106.68	105.81	105.48	106.69	105.1	106.14	104.94	103.81	107.52	107.14	104.14	106.17	108.04	105.64	106.67	105.24	105.58	107.15	107.78	104.99	110.22	105.03	105.3	107.44	107.61	108.34	104.04	107.83
105.09	103.99	106.27	105.68	106.22	103.46	105.92	105.13	104.83	107.76	105.62	105.22	106.53	104.4	104.78	106.25	105.16	103.45	105.55	106.44	106.38	106.03	107.09	107.7	106.81	106.71	103.12	104.2	103.28	105.69	107.72	104.64	103.71	104.97	105.28	103.87	104.03	106.19	104.88	104.22	106.81	104.45	103	107.55	103.61	105.04	105.91	106.87	105.95	107.03
99.723	99.096	100.82	99.298	100.63	97.896	100.36	100.03	100.14	101.32	99.261	100.09	98.175	100.31	100.02	99.533	98.468	99.894	99.862	99.22	100.31	98.316	100.68	98.477	101.58	98.997	100.67	97.198	98.321	98.513	97.715	99.566	98.624	99.886	99.881	99.14	102.48	100.27	100.2	99.153	103.33	98.535	99.032	98.426	99.649	99.788	99.624	98.464	101.03	101.1
106.93	106.76	106.2	108.39	107.2	106.86	104.86	105.12	106	106.93	105.78	106.28	106.68	108.69	105.86	107.61	104.63	104.22	105.74	106.76	105.48	105.29	105.26	105.8	105.84	106.85	105.5	104.99	105.02	106.28	105.42	107.74	106.51	105.95	106.03	106.36	105.59	107.43	107.49	107.8	106.17	106.89	106.41	107.84	105.72	107.73	108.24	105.52	105.1	104.01
105.24	106.46	106	107.25	105.85	107.97	105.92	106.82	106.43	104.46	106.98	103.66	106.12	104.37	104.74	104.11	105.87	106.95	106.31	105.46	105.92	104.87	106.92	107.31	103.92	105.76	106.17	105.05	106.18	105.49	106.14	107.29	106.96	104.23	106.71	105.78	103.24	104.25	105.29	104.11	107.72	104.04	105.6	106.02	104.17	105.77	108.17	104.28	107.27	105.84
104.52	105.17	106.27	107.42	105.67	106.06	106.74	107.89	108.07	105.63	103.97	105.83	105.41	106.25	108.22	105.45	105.18	105.92	107.57	105.67	107.62	108	106.53	107.34	106.26	106.63	107.57	104.75	106.33	106.86	107.34	106.91	106.54	107.5	106.33	108.59	105.9	105.1	105.59	107.34	104.23	105.93	108	105.65	107.19	106.21	104.64	106.09	105.52	104.85
112.67	111.27	111.86	112.81	113.52	113.24	111.41	109.34	112.01	110.78	115.03	112.86	113.93	111.05	111.54	112.75	114.49	112.1	111.25	112.41	110.64	113.07	113.3	110.57	112.27	110.68	112.24	113.09	112.71	111.55	111.59	112.53	112.12	112.37	112	113.24	110.72	111.18	111.84	113.14	114.04	110.9	111.36	113.11	113.68	112.41	110.36	111.7	111.41	112.51
107.8	108.03	105.92	109.02	108.16	105.54	107.09	106.37	105.63	109.34	107.32	106.69	105.04	105.53	107.1	106.22	104.64	105.8	105.1	105.89	103.78	105.44	106.1	106.37	107.75	107.53	105.4	106.63	107.02	106.41	106.2	106.68	105.76	107.49	107.65	107.52	106.62	107.09	106.73	106.44	108.74	106.97	107.21	109.24	107.59	107.69	103.44	108.51	108.03	106.23
100.5	97.887	98.529	102.36	100.71	99.458	99.704	100.99	100.8	101.12	100.87	102.06	101.45	100.97	101.25	100.02	100.96	99.764	100.06	101.41	102.73	99.224	100.88	99.708	100.04	101.34	102.55	99.578	99.539	101.58	100.79	99.97	103.16	101.86	100.07	100.62	100.56	99.538	98.938	100.14	98.291	98.38	100.04	100.47	99.882	99.237	101.16	99.828	101.98	101.09
110.88	112.49	114.19	110.72	112.47	112.25	112.71	112.81	116.83	113.76	113.76	113.21	110.86	111.23	111.23	110.88	109.73	111.87	111.27	109.99	110.54	112.1	110.08	111.44	112.14	111.66	110.76	111.11	111.36	109.12	112.62	112.41	111.27	111.78	113.69	112.54	110.71	111.05	111.93	110.63	111.21	113.8	113.03	109.76	112.15	113.22	110.78	110.02	111.83	112.29
113.89	112.4	111.28	113.02	114.08	113.11	116.95	111.78	113.59	115.44	112.59	111.49	112.04	114.52	114	111.75	110.5	111.9	113.53	114.56	113.95	113.79	112.69	112.91	113.84	114.09	115.88	113.55	114.06	112.63	114.61	112.08	112.32	113.19	114.15	112.23	114.17	110.63	110.77	112.97	113.21	112.34	114.54	114.42	111.26	113.15	114.59	111.13	110.52	111.58
99.197	97.054	101.94	99.226	100.49	100.68	98.928	101.03	99.654	98.888	99.298	98.934	98.809	100.4	97.99	98.89	99.833	100.95	100.43	98.309	99.658	98.366	98.143	99.199	100.02	100.29	99.476	100.56	103.1	101.32	101.37	99.095	98.704	101.68	102.24	101.05	100.74	101.87	103.13	98.5	99.405	100.8	99.255	100.02	100.28	100.5	97.864	102.6	99.433	97.723
102.93	101.97	106.19	103.93	103.75	106.52	103.78	101.96	102.5	103.61	107.29	103.17	103.53	105.37	104.46	104.41	105.8	104.19	103.7	102.81	104.25	103.42	104.97	105.09	105.45	104.17	103.46	104.24	104.21	104.58	102.48	105.53	105.59	105.56	102.64	105.75	104.91	102.4	104.25	103.77	103.34	105.1	104.07	104.32	102.07	103.38	102.53	104.19	104.43	104.26
106.4	106.5	105.35	104.83	105.17	106.7	105.89	107.62	105.28	106.4	103.71	106.13	105.75	105.88	105.85	106.3	106.86	106.37	103.17	104.94	104.98	106.56	107.12	106.7	104.78	108.13	106.52	104.92	107.35	107.67	105.91	106.12	106.31	106.61	104.66	105.41	107.63	108.05	105.78	107.45	104.23	104.63	104.61	105.76	106.2	104.12	104.55	104.92	106.6	107.45
104.11	105.6	106.19	106.84	106.2	106.16	105.65	106.43	108.08	105.28	103.53	109.7	105.66	105.08	105	106.44	105.89	105.9	105.46	104.71	104.14	107.27	107.63	104.05	104.62	103.7	103.79	105.03	105.1	102.42	105.5	106.95	105.34	107.16	105.38	106.17	107.8	104.57	104.93	105.72	104.98	102.23	104.46	105.59	106.19	107.74	105.31	103.07	102.78	106.45
112.75	111.77	111.51	111.61	112.03	110.82	114.59	110.97	111.21	109.74	109.11	113.16	109.65	109.33	110.22	110.57	109.67	110.64	111.53	110.96	111.16	110.61	109.96	111.47	110.62	111.42	108.81	111.94	113.12	110.9	109.05	109.16	112.15	111.86	111.4	113.76	111.93	112.78	112.43	111.3	109.83	112.27	110.81	109.72	109.88	111.54	110.96	110.2	109.05	109.04
106.33	108.58	104.94	105.87	103.52	107.38	107.88	106.16	106.69	106.55	104.99	107.29	106.27	105.99	104.6	105.98	104.86	107.03	105.24	106.65	107.87	104.75	106.92	108.69	107.47	107.19	106.8	107.21	105.95	109	105.35	104.17	106.64	106.54	107.54	110.13	105.79	105.7	105.81	106.3	105.75	103.87	106.47	105.59	105.68	103.58	107.23	109.09	103.58	104.56
110.88	111.41	109.46	110.28	110.41	109.13	110.46	111.03	109.56	112.96	114.16	112.99	108.93	107.69	113.16	111.39	112.14	110.28	110.96	111.87	109.93	109.87	111.99	109.26	111.39	112.04	111.59	108.45	111.28	110.56	109.79	110.03	111.15	109.87	112.55	111.62	110.3	109.29	110.37	109.23	108.97	109.87	110.07	111.71	113.63	111.22	110.42	108.52	110.05	109.97
112.31	112.87	112.2	113.88	114.29	111.93	115.11	113.13	112.2	114.54	112.09	113.06	114.28	110.37	114.21	113.24	112.87	112.68	112.91	112.65	111.65	114.13	112	113.25	110.64	113.77	112.75	110.62	113.73	113.03	110.81	112.92	110.38	112.55	113.01	111.33	111.94	111.62	113.69	113.48	113.84	114.51	111.22	111.88	112.13	113.01	112.4	115.18	111.74	111.47
105.8	106.11	102.77	105.26	104.39	106.01	106.43	105.47	105.27	103.76	107.6	104.78	105.42	106.48	107.79	106.31	107.4	104.8	104.69	103.85	107.07	106.02	106.89	107.75	105.57	105.3	105.2	106.43	103.43	107.86	104.62	106.73	105.6	107.83	105.65	104.65	105.67	105.96	105.43	106.1	106.01	107.77	104.49	107.81	104.94	104.4	104.27	104.65	104.89	106.84
112.18	113.49	111.31	112.63	112.74	112.85	110.48	110.45	112.26	113.5	112.88	113.23	111.49	113.28	112.13	113.19	113.13	112.57	112.36	113.98	113.47	111.7	112.93	112.17	110.38	111.06	110.49	111.77	113.12	111.13	111.31	112.69	113.33	110.27	110.83	111.45	113.03	111.68	110.34	110.31	111.68	112.12	112.11	112.54	111.09	110.22	111.32	113.82	112.36	114
118.56	118.8	118.84	118.21	116.88	118.46	116.18	116.37	117.05	116.53	120.63	117.78	116.02	118.11	119.43	114.74	118.44	118.29	116.16	118.23	118.06	117.31	117.95	118.67	116.76	117.7	116.81	119.88	116.33	117.38	119.41	117.93	121	117.2	118.85	117.72	118.78	119.32	116.83	116.13	120	117.47	119.49	118.44	118.27	117.69	117.71	117.59	117.36	116.79
110.57	110.69	112.3	112.41	108.64	111.46	112	112.82	113.72	110.85	112.34	109.78	111.48	112.7	110.48	109.14	111.25	111.7	114.28	114.54	110.77	112.4	111.76	112.68	110.34	110.16	111.08	114.05	111.01	112.27	111.76	112.8	112.29	111.03	112.63	112.67	110.53	112.9	111.84	114.17	111.76	112.78	111.31	111.63	110.95	112.58	111.59	111.75	109.82	112.25
100.08	100.67	102.57	101.63	101.03	101.54	102.84	101.64	99.936	99.665	102.69	102.53	99.747	100.17	101.04	101.08	102.89	102.83	101	100.92	100.85	102.19	101.34	101.55	100.86	101.52	102.8	99.633	100.4	100.08	100.25	99.847	101.94	99.915	103.01	98.425	100.38	101.01	99.917	100.89	102.09	99.773	102.95	99.444	100.64	103.21	102.33	101.26	102.44	100.37
109.95	110.14	112.49	110.1	110.05	110.57	109.77	110.83	109.31	108.42	108.17	110.7	107.74	110.43	108.5	111.14	109.81	110.38	111.29	110.69	110.13	110.68	110.56	112.64	108.91	112.21	108.64	107.74	113.05	109.96	108.55	110.67	109.01	108.81	110.21	109.44	111.66	110.76	111.08	109.05	111.09	112.24	108.35	108.51	110.6	110.32	110.3	110.85	107.89	110.34
110.7	110.33	111.56	111.56	108.85	110.03	110.5	111.43	112.3	107.41	111.69	110.89	110.72	110.22	110.7	111.6	110.94	111.85	110.82	110.84	110.99	111.76	112.96	110.53	111.15	109.2	112.07	108.75	112.01	111.91	108.23	109.96	111.31	111.3	110.42	113.85	111.56	110.28	112.9	111.75	110.39	110.55	110.63	110.73	112.68	109.76	109.89	108.23	110.8	109.84
104.68	106	104.66	103.35	103.31	106.51	106.68	103.77	106.56	106.82	105.41	106.39	106.82	104.14	105.55	106.17	107.15	105.6	108.55	109.43	105.27	107.55	106.28	107.54	107.07	106.92	105.02	106.05	104.05	105.99	107.1	105.95	105.1	105.45	106.78	105.44	105.66	104.91	104.74	102.92	107.3	107.69	106.59	106.06	105.49	104.01	106.18	106.04	105.85	105.45
99.243	98.483	98.504	101.12	101.34	99.444	100.13	99.857	97.807	99.896	99.009	99.97	99.521	99.947	101.57	99.789	97.255	101.51	97.025	100.66	101.89	100.24	99.699	100.11	100.22	99.368	101.08	99.619	100.15	100.66	99.989	99.826	98.983	98.149	96.659	99.696	101.27	101.14	100.01	97.062	100.69	97.536	102.6	98.318	100.22	97.823	99.687	98.848	97.096	99.48
118.39	117.06	117.99	116.75	116	116.88	117.74	116.78	117.94	117.55	116.02	117.09	116.48	116.53	117.42	116.2	117.91	115.45	117.2	116.38	119	119.52	115.32	118.86	118.37	115.86	115.97	117.07	118.64	115.99	118.73	118.54	114.83	117.86	117.28	116.99	118.75	118.82	117.69	118.09	116.18	117.16	116.58	119.74	117.08	116.23	119.21	117.7	116.69	116.4
112.93	110.06	112.05	110.58	110.71	111.39	111.87	110.56	111.83	113.2	109.26	110.64	110.15	111.77	110.47	109.8	113.08	112.82	111.45	113.99	111.16	113.48	112.32	109.83	109.69	109.72	111.42	110.74	112.8	112.35	111.01	110.99	110.49	109.79	111.2	111.34	110.86	111.89	111.98	111.44	112.55	111.91	110.97	112.71	111.41	110.13	114.66	114.91	111.3	110.6
100.93	98.111	99.342	98.233	99.147	100.52	99.091	101.39	99.932	97.888	98.871	97.785	99.925	100.54	99.511	97.769	101.57	101.9	100.94	101.45	99.327	98.896	96.722	98.466	99.535	99.568	99.972	99.648	99.05	99.441	98.759	99.115	98.278	101.11	100.94	100.67	98.348	100.07	99.311	100.55	99.526	99.916	99.693	99.986	99.274	99.529	100.34	101.23	100.27	101.46
104.82	105.21	106.34	104.38	106.92	105.89	107.36	107.16	105.72	108.01	106.78	105.22	105.52	109.1	104.92	104.88	105.27	106.96	104.9	106.35	108.08	105.67	105.44	107.12	106.23	106.3	105.59	106.03	104.18	105.27	106.27	107.04	105.2	105.5	104.76	105.43	107.17	103.96	103.93	104.33	105.78	104.68	107.28	103.87	105.79	105.31	108.09	107.13	106.9	104.75
104.37	106.08	104.29	105.93	107.26	106.12	103.68	105.54	107.66	108.07	105.89	105.56	105.35	104.65	105.95	107.7	106.58	105.23	106.24	105.23	105.26	104.71	105.51	106.34	106.71	106.81	105.06	107.3	104.91	107.76	106.76	106.45	104.97	106.49	103.81	105.83	104.9	105.95	104.69	106.4	106.4	104.88	104.93	106.95	107.38	106.14	104.29	106.41	104.31	106.55
108.37	106.3	108.15	104.76	106.45	103.39	107.99	105.09	108.86	105.13	105.12	103.96	106.84	106.44	108.67	104.98	105.08	106.21	107.46	106.78	105.52	106.2	106	105.79	103.82	105.72	104.97	106.98	108.05	106.52	106.32	107.04	107.03	104.16	107.14	106.45	109.13	106.87	105.05	106.31	106.96	107.27	104.11	107.02	104.02	106.48	106.08	106.28	107.69	105.97
104.95	104.44	104.45	104	104.63	104.99	108.31	104.52	103.69	106.33	104.72	105.73	106.96	104.78	105.01	106.33	105.56	104.98	106.49	106.43	107	105.39	106.15	104.84	104.75	106.08	105.41	106.93	107.89	104.48	105.7	106.25	104.42	106.25	105.67	106.9	105.72	105.59	103.12	104.63	104.34	105.75	104.1	106.43	106.47	105.42	107.46	106.46	107.22	104.24
111.86	111.53	112.71	109.83	109.85	109.65	111.19	111.13	109.09	111.8	110.68	110.9	109.3	112.48	110.42	112.68	113.54	110.8	111.01	110.63	112.49	112.99	111.3	111.07	112.66	112.97	111.75	111.85	111.73	110.04	113.27	111.61	110.9	110.05	112.4	111.7	112.62	111.85	111.29	111.06	112.33	111.35	111.7	111.88	111.23	112.78	113.47	112.6	111.84	111.4
111.05	112.23	109.38	113.06	111.92	113.7	111.4	111.11	111.48	111.84	112.19	110.69	111.45	110.76	110.96	111.85	112.89	108.67	109.97	111.89	110.68	111.16	112.79	109.23	112.37	113.82	110.91	110.86	111.74	113.34	111.64	112.11	111.9	111.55	111.58	111.39	112	110.75	109.5	111.41	108.95	112.65	112.76	112.86	110.66	111.82	112.44	112.62	111.25	110.89
106.02	105.06	104.03	103.31	104.67	104.47	103.24	104.85	105.48	103.93	105.52	106.86	103.35	103.49	104.08	103.18	102.76	103.64	103.54	104.79	102.21	104.36	103.95	102.83	104.98	103.33	107.07	105.05	104.5	103.93	105.1	104.03	104.81	103.22	104.87	103.72	104.65	105.52	105.64	103.88	105.57	106.97	105.69	105.48	103.89	103.49	107.7	105.14	104.34	104.76
105.45	107.19	106.4	105.73	105.07	105.01	107.6	107.29	105.17	106.9	106.49	106.62	107.52	105.86	103.71	105.62	106.43	106.49	108.42	104.92	105.64	106.7	104.5	106.17	105.66	106.67	105.95	104.87	107.2	104.74	104.97	104.02	103.37	106.36	105.36	105.69	108.33	106.56	107.42	108.04	103.72	106.35	105.9	107.82	105.76	107.53	107.02	106.25	107.31	105.74
100.38	99.045	99.714	101.71	101.97	100.86	101.63	100.08	99.404	100.3	99.494	99.309	101.11	101.85	98.838	100.01	99.931	100.58	101.13	101.77	101.14	99.348	99.807	101.16	100.22	101.4	102.77	101.79	101.32	100.9	99.613	98.952	98.771	102.74	102.88	100.23	98.403	99.868	99.771	99.529	99.028	98.781	99.854	102.92	100.78	99.37	102.49	98.807	100.95	100.72
105.81	106.29	106.42	105.42	107.3	106.36	105.91	105.29	107.13	107.04	105.8	104.98	107.41	105.1	105.81	104.78	106.05	107.21	105.92	104.63	107.06	105.15	105.25	104.29	104.94	106.53	106.54	106.41	105.82	105.18	106	107.22	108.2	105.6	102.77	105.84	105.04	104.47	107.29	104.68	105.35	107.38	103.06	105.4	105.97	102.79	107.48	105.48	105.1	103.73
106.15	109.48	107.2	106.64	106.39	107.38	107.04	106.57	105.82	105.87	107.28	105.32	103.91	105.71	105.52	108.02	105.33	105.73	106.34	106.34	105.98	105.95	106.74	106.59	105.83	107.81	106.84	107.55	106.4	107	107.67	105.67	104.35	105.29	106.08	106.1	107.43	107.61	105.82	107.22	106.07	105.06	107.23	104.78	107.06	108.18	105.54	105.45	106.04	105.22
106.44	105.72	106.04	106.45	104.67	106.01	106.26	106.04	107.51	107.02	105.79	104.07	105	105.12	106.38	106.39	105.56	105.54	107.24	107.06	107.1	106.35	107.72	106.49	107.26	103.76	104.31	105.04	106.53	105.88	106.16	106.42	104.57	105.67	106.43	103.61	104.03	104.9	105.99	105.85	104.73	106.73	106.75	105.26	105.96	105.31	104.9	105.4	106.11	107.1
106.21	106.59	105.16	103.74	106.92	105.2	106.57	105.05	103.88	104.35	103.46	103.07	107.33	103.52	107.49	106.22	105.51	104.04	105.82	107.25	106.34	104.31	103.91	106.78	105.62	106.3	108.3	102.83	106.17	106.42	106.32	103.66	106.41	105.83	104.25	106.02	105.9	105.58	102.56	103.15	105.4	106.8	105.64	104.59	105	104.15	104.12	106.53	106.4	106.74
106.55	107.19	109.25	108.14	107.31	107.31	106.2	104.71	108.57	104.9	107.06	104.29	106.35	105.94	106.01	106.87	105.85	107.07	105.19	106.43	105.01	106.6	107.69	109.58	105.83	106.92	105.44	107.2	104.46	105.75	103.95	106.53	105.12	106.24	106.18	107.18	108.46	106.21	106.67	104.67	106.34	105.36	107.01	105.27	103.46	105.74	106.28	105.69	105.58	105.75
111.82	109.75	110.58	109.42	110.9	113.75	110.6	111.93	111.9	110.05	110.69	111.58	111.52	113.21	110.54	110.49	111.34	111.41	110.57	110.49	112.36	111.42	109.03	110.34	110.47	111.88	110.72	110.17	111.56	110.78	110.21	112.49	109.73	110.56	111.13	111.26	111.41	112.67	111.05	111.56	110.4	109.92	114.15	109.57	110.97	111.43	110.06	111.42	111.21	111.75
111.59	112.12	111.77	111.26	112.21	112.11	111.3	111.73	109.94	111.43	109.83	111.84	110.85	110.9	111.13	112.79	112.14	111.84	111.93	111.18	111.51	111.65	111.68	111.63	111.88	110.61	111.5	110.01	110.32	112.59	111.24	113.57	110.86	109.6	112.06	113.04	110.71	110.85	111.95	108.71	114.26	112.08	111.32	109.65	109.81	108.95	111.97	113.09	111.36	112.33
112.06	109.87	111.25	110.28	113.91	111.82	111.46	110.57	110.36	111.83	113.23	109.45	111.51	109.33	113.52	112	112.38	112.51	113.82	111.19	111.96	112.12	113.38	113.5	111.64	111.62	112.27	111.16	110.63	113.38	111.01	111.29	112.77	112.24	111.85	110.06	113.59	111.4	112.49	109.64	112.6	109.09	112.51	113.71	111.93	113.03	114.48	112.11	112.22	114.17
117.38	116.94	117.5	117.59	118.07	117.94	118.07	117.37	117.46	117.48	117.41	114.7	116.73	116.99	118.62	118.06	118.55	115.86	116.26	117.89	116.33	116.58	116.49	116.4	115.37	119.28	115.46	118.62	116.23	116.32	117.65	117.75	119.18	117.92	120.14	116.07	119.89	117.71	117.53	116.98	116.49	117.82	117.42	118.47	115.1	118.57	116.84	116.82	117.67	115.91
108.17	105.96	107.97	107.2	110.86	106.57	105.94	108.63	106.54	105.93	105.79	108.16	106.84	108.91	108.76	109.2	107.96	107.81	108.13	107.03	108.37	105.77	107.86	107.1	106.45	106.61	107.1	106.09	105.14	107.88	105.83	107.42	107.93	105.68	106.2	108.32	105.3	107.45	106.73	106.69	107.78	106.89	107.05	108.15	107.8	106.17	105.18	106.98	106.06	107.97
107.79	105.84	104.63	106.37	107.17	105.31	106.92	105.17	105.5	105.66	103.88	107	107.54	104.46	105.6	105.12	107.49	104.41	104.53	106.06	104.93	105.86	106.01	106.04	106.41	106.06	102.8	105.17	104.5	105.76	105.81	106.84	105.09	107.91	106.22	106.1	103.99	103.36	106.78	106.27	105.42	104.05	106.72	107.45	104.86	105.61	107.95	106.59	105.44	105.95
105.16	104.73	104.96	104.29	102.13	107.4	102.45	103.71	107.03	106.65	102.96	103.33	104.64	104.19	106.77	104.85	107.86	104.1	104.64	104.81	101.4	104.74	105.31	105.83	103.74	103.26	106.66	103.65	104.16	104.35	104.09	105.23	104.98	104.18	104.46	104.67	105.46	105.78	105.37	104.2	102.63	104.82	105.27	103.17	105.62	105.99	104.19	106.44	107.19	105.57
111.17	110.6	109.97	112.96	112.13	111.9	113.22	112.48	111.53	110.42	110.74	112.87	112.64	112.48	111.79	110.88	112.28	111.63	115.3	111.53	110.97	112.75	113.57	114.11	112.95	111.61	112.15	113.12	111.76	113.16	113.73	114.53	111.53	112.57	112.68	112.71	111.06	115.54	111.98	113.46	111.05	111.05	114.25	111.56	113.66	111.66	111.3	112.73	113.01	111.41
108.23	106.97	107.17	106.26	105.01	106.65	104.07	105.04	104.86	107.59	105.74	105.04	105.54	104.74	103.91	106.14	104.72	108.1	105.57	106.15	106.65	103.88	104.72	106.31	104.07	106.98	105.48	104.71	106.84	107.04	107.5	106.08	105.04	105.37	105.93	105.16	107.02	105.51	107.03	108.44	106.56	105.83	107.51	105.85	105.85	106.74	105.38	104.32	106.76	104.57
99.707	99.842	98.976	99.49	97.866	100.91	99.307	98.492	98.524	99.437	99.631	100.02	100.88	100.69	99.051	99.888	98.171	98.454	101.67	101.21	99.412	99.191	101.14	101.45	101.07	99.381	101.02	100.51	100.98	98.6	97.866	101.44	98.202	98.903	100.39	97.124	100.21	100.32	98.649	99.618	100.55	100.61	98.635	99.377	98.378	99.758	99.213	99.739	99.914	101.04
103.03	107.05	106.62	106.6	105.51	105.55	107.01	105.23	105.78	105.16	103.64	105.36	105.02	105.62	104.26	105.4	105.08	104.88	105.87	106.26	107.99	105.9	104.64	107.44	105.7	105.36	104.92	106.03	104.49	104.1	104.34	103.94	106.52	103.69	106.06	106.34	104.7	103.79	103.1	104.99	104.52	105.67	106.58	105.83	105.2	104.44	105.69	104.34	105.33	104.72
110.04	112.62	114.18	111.88	113.43	112.41	110.86	113.65	110.35	110.5	111.92	113.64	110.47	111.43	112.46	109.61	110.96	112.91	112.06	110.4	110.22	112.24	111.63	110.03	111.98	112.01	113.32	113.16	112.1	114.62	111.3	109.67	109.9	112.46	111.24	113.99	111.43	113.59	113.5	109.61	113.15	112.46	111.2	109.62	109.94	112.51	112.43	111.91	110.37	111.46
100.39	98.992	99.355	99.374	100.77	100.81	100.49	97.289	101.18	101.11	99.91	99.96	99.968	99.133	101.23	100.16	99.839	101.3	101.88	100.12	100.62	102.33	100.26	99.094	97.442	99.356	98.881	100.73	100.4	99.132	100.49	100.85	97.299	98.344	100.07	99.095	100.73	100.31	97.523	101.33	101.07	99.129	98.742	101.62	100.6	99.998	100.81	99.97	99.459	101.63
104.71	102.56	104.56	103.72	104.21	101.96	103.06	103.85	104.26	103.7	102.41	103.6	104.34	103.84	103.45	102.87	102.07	103.81	102.47	104.53	103.75	103.27	103.58	105.66	103.26	102.95	102.67	104.89	104.78	103.94	103.62	105.04	101.63	103.94	104.36	104.91	105.45	105.14	104.05	105.65	106.27	105.31	103.84	103.41	102.65	104.87	102.49	103.95	104.07	103.57
104.19	105.61	104.96	105.71	106.58	102.86	103.89	106.66	105.03	104.38	103.99	106.58	105.37	105.19	106.22	103.74	104.09	103.53	104.51	107.2	105.88	104.98	104.21	107.68	105.8	105.82	106.29	104.08	106.93	106.15	104.05	107.56	105.47	105.48	106.62	104.63	107.12	106.12	106.14	104.58	108	105.38	106	106.75	105.91	105.31	105.18	106.22	104.27	105.34
109.03	108.79	109.46	110.34	111.84	110.93	107.72	109.16	109.35	107.16	112.02	108.4	110.02	109.71	109.45	110.87	107.81	105.8	111.32	108.71	109.41	110.26	110.71	109.87	110.54	108.11	111.21	112.48	111.85	108.72	110.19	110.15	110.59	109.07	111.68	110.25	110.04	110.25	109.34	110.08	109.36	108.05	109.85	109.42	112.08	109.56	112.06	109.7	110.31	109.02
99.728	101.08	100.1	100.35	101.21	100.02	102.25	102.05	101.41	101.95	97.821	99.216	100.13	99.294	99.869	99.569	98.287	99.001	100.29	99.89	100.19	101.28	99.224	101.32	100.98	101.65	101.33	98.837	99.77	98.634	100.08	99.947	102.44	101.67	99.239	99.653	101.31	100.03	100.45	100.8	99.354	99.895	101.35	100.18	99.769	99.778	101.69	101.26	100.26	99.826
105.17	104.58	108.83	107.24	110.01	108.17	107.54	107.79	104.72	107.71	106.05	105.96	106.45	105.15	106.96	105.82	107.53	106.18	107.55	106.36	106.47	108.92	106.72	107.49	109.1	107.85	108.16	106.18	105.54	106.49	107.47	108.92	107.35	108.59	108.26	106.72	104.84	109.13	107.47	106.76	105.43	105.77	106.76	108.18	105.27	107.81	108.36	106.99	107.83	107.13
111.43	112.09	109.7	112	109.54	109.6	108.34	110.74	110.79	110.57	110.31	108.78	111.04	109.93	107.92	110.62	110.71	109.53	108.35	109.96	112.09	110.7	110.64	107.64	109.78	106.66	110.82	111.32	110.38	110.27	108.41	111.6	108.77	109.95	109.62	111.26	110.52	110.79	108.63	109.69	108.32	110.35	109.35	108.84	112.69	112.52	109.44	112.14	109.55	112.12
106.05	107.64	104.82	107.13	105.34	106.07	108.03	103.22	105.74	104.3	105.78	108.48	106.23	107.07	105.91	106.01	105.25	104.7	107.46	106.05	105.94	105.44	103.37	107.73	104.96	107.31	105.03	105.07	106.7	108.18	103.43	104.66	105.98	104.69	105.34	105.76	105.51	105.4	105.31	104.66	105.6	106.77	107.46	107.55	109.06	107.71	107.13	104.58	105.44	105.21
107.23	106.78	105.04	106.28	106.65	106.82	108.29	107.66	107.23	106.89	105.59	105.53	105.27	108.99	107.77	109.04	107.38	105.61	107.82	108.02	107.66	106.95	108.36	107.73	105.1	107.62	105.86	106.97	106.41	105.99	106.34	110.49	107.35	107.19	108.35	104.06	107.19	105.52	106.32	107.72	109.61	107.49	106.08	106.28	106.12	109.18	106.13	108.1	107.11	104.5
111.07	110.04	108.71	109.96	113.29	110.95	112.29	108.54	110.36	110.16	110.66	110.94	110.39	111.46	110.2	109.69	108.36	110.42	111.93	111.27	110.14	109.98	109.03	111.22	111.08	109.13	111.59	110.62	111.35	110.93	112.29	112.27	111.14	109.98	110.92	110.63	108.85	109.99	109.21	111.37	111.37	111.07	107.64	110.78	111.56	109.68	110.03	111.51	110.17	110.21
112.13	110.42	111.97	112.89	112.15	111.77	111.8	112.41	111.36	113.23	111.29	113.33	110.38	111.46	111.99	110.71	111.77	111.81	111.27	112.39	111.89	112.32	109.36	115.39	109	110.58	111.04	111.07	112.96	108.15	111.79	110.78	113.89	111.11	109.79	110.46	113.12	110.47	111.49	111.62	111.85	110.03	111.62	111.78	109.24	110.95	112.8	111.11	111.28	110.76
113.98	112.66	110.37	115.93	111.86	113.64	110.79	113.14	113.23	111.09	112.97	113.49	113.03	112.78	111.23	113.73	113.43	111.01	113.02	113.56	112.75	113.53	111.88	112.32	112.18	112.41	111.4	112.42	112.42	111.61	108.94	112.92	112.98	111.72	114.54	112.07	110.44	115.79	113.14	112.69	112.51	112.9	112.52	111.38	113.08	113.45	112.07	112.44	113.3	111.38
107.66	105.9	106.27	107.2	107.59	105.73	105.83	108.1	105.29	108.58	105.37	105.44	104.85	105.73	106.56	108.96	107.73	105.43	107.04	107.02	104.53	106.11	104.35	105.78	107.86	106.09	105.87	105.59	102.74	107.17	107.69	105.35	106.22	105.61	109.35	106.89	104.52	106.22	105.21	106.82	106.88	104.29	107.81	106.54	105.31	106.3	107.08	105.57	108.35	107.02
105.9	104.46	108.04	106.36	106.92	106.07	105.96	105.65	104.26	105.09	108.23	107.12	107.57	106.3	104.76	105.28	107.09	103.67	107.81	105.08	106.48	106.18	106.56	104.47	106.66	104.62	107.66	104.95	104.94	106.86	105.53	105.68	105.14	109.13	104.05	104.39	105.27	107.44	105.12	105.82	104.65	106.01	106.32	105.37	104.96	106.68	104.78	107.14	106.56	106.93
109.79	108.74	105.39	107.09	104.21	106.01	107.3	107.51	107.14	108.54	110.72	107.82	107.52	108.32	106.71	108.24	105.41	106.89	107.17	108.63	106.14	105.85	105.63	108.31	106.09	105.34	108.86	107.52	107.73	106.96	107.53	106.42	106.56	106.35	109.02	106.46	106.31	108.53	106.36	108.19	108.09	106.66	108.18	106.87	106.64	105.97	107.97	106.91	104.47	105.12
100.81	100.35	100.97	101.78	101.62	101.78	102.88	102.55	101.65	102.46	100.2	101.65	102.59	100.6	98.788	101.86	99.306	102.36	101.75	101.78	101.6	100.75	98.92	103.08	99.296	100.69	101.5	102.26	99.038	99.021	100.77	98.629	101.63	98.958	101.24	99.552	102.49	100.73	101.31	98.61	100.01	99.024	100.47	98.085	100.19	99.802	102.1	99.22	99.246	101.41
106.73	106.84	106.76	105.44	106.33	106.54	107.08	104.48	106.69	104.94	108.52	105.99	106.61	106.66	105.4	108.45	106.5	105.35	107.96	106.7	108.14	107.72	106.65	106.64	104.67	110.16	108.69	106.07	107.77	104.31	105.35	106.61	106.65	107.73	105.51	107.77	106.38	103.97	103.59	106.05	105.5	107.46	107.72	105.21	107.51	108.32	105.63	105.84	106.59	108.36
106.42	103.6	103.26	103.49	103.51	102.03	105.37	104.3	105.17	102.82	104.14	103.64	104.54	103.55	102.61	104.75	103.33	106.35	105.53	104.21	104.3	105.18	102.47	105	104.26	105.74	107.43	105.11	104.13	105.19	103.52	104.88	105.25	104.82	104.01	103.06	104.11	103.47	102.22	103.77	102.66	104.51	105.18	102.32	102.64	107.68	104.02	104.14	104.43	103.1
105.15	105.46	104.9	104.94	104.88	106.7	102.88	105.63	102.38	106.11	104.73	105.42	104.84	103.37	106.1	104.68	104.35	105.21	105.28	102.8	104.13	102.3	105.12	104.81	106.64	106.61	106.21	103.51	103.79	104.44	106.64	105.23	103.41	103.88	105.46	105.99	105.18	105.27	105.63	105.82	105.08	104.51	104.91	106.66	104.12	107.52	103.39	106.2	103.55	105.28
110.82	108.67	106.58	108.64	110.2	109.5	112.2	110.85	110.64	108.54	111.02	110.42	110.52	110.62	110.17	109.72	108.01	109.49	109.25	109.8	110.68	111	111.58	109.52	107.25	110.21	109.22	109.92	111.04	107.35	109.2	110.02	110.68	108.91	107.34	108.41	108.51	109.26	109.57	111.06	110.05	110.38	109.78	108.82	108.75	109.59	110.53	109.55	109.4	108.82
100.12	102.12	100.97	100.32	98.458	101.34	98.575	100.67	100.94	100.07	102.01	100.81	100.04	100.81	99.644	98.04	103.35	102.03	100.93	101.17	101.48	99.39	101.27	101.91	102.08	100.37	100.46	100.51	100.29	103.31	100.35	99.192	98.17	100.56	101.69	101.32	99.905	99.02	101.21	99.099	102.29	101.01	100.82	100.61	102.05	99.89	100.66	101.18	101.51	100.97
108.55	109.97	109.39	110.53	111.76	108.51	110.47	109.21	111.1	110.87	109.92	111.55	109.04	109.57	109.04	112.75	109.75	108.39	110.6	109.08	108.05	108	110.43	110.44	110.64	108.86	110.26	111.84	108.23	110.03	110.8	110.47	109.86	110.45	110.03	108.34	112.78	110.87	110.84	108.63	110.57	109.21	108.89	109.01	111.09	106.61	108.79	109.4	109.22	108.15
108.96	109.5	107.1	105.26	108.79	106.71	106.85	106.96	106.08	107.24	107.75	107.7	107.06	108.06	108	106.53	107.64	105.73	105.29	107.55	107.54	104.47	108.32	108.05	107.34	107.3	105.61	105.33	108.36	105.46	105.64	108.72	105.38	104.98	106.35	105.13	107.88	106.73	106.7	106.48	105.08	107.59	107.18	107.01	105.5	105.95	106.2	107.46	108.71	107.9
105.18	104.27	105.77	103.26	104.81	104.7	101.96	104.74	103.56	105.16	105.59	104.41	103.8	101.75	103.5	103.41	104.48	104.51	101.01	102.25	103.65	104.23	104.31	105.35	102.17	107.21	103.88	104.96	104.36	102.83	103.45	106.71	103.92	104.69	105.04	105.67	105.65	104.78	106.93	104.43	103.69	104.63	107.93	104.54	104.53	103.5	104.78	105.5	104.53	105.49
104.41	104.83	103.93	102.99	101.82	106.18	103.6	105.97	103.94	105.3	103.83	104.56	105.18	104.56	105.98	102.88	106.84	104.4	102.49	103.39	103.39	106.26	102.88	106.25	104.41	104.43	103.68	105.13	103.91	103.75	105.87	103.42	105.49	104.4	103.08	105.92	104.07	104.02	103.99	104.34	105.13	104.17	105.58	104.11	103.6	104.27	104.24	105.02	102.46	104.33
112.97	111.65	111.96	113.6	110.77	112.55	111.5	112.64	110.7	112.88	111.78	110.36	114.31	113.7	112.51	111.62	112.56	111.72	111.68	111.65	112.7	111.94	111.98	110.48	114.21	113.13	109.55	112.29	111.97	112.93	112.13	111.26	112.47	112.74	110.22	111.74	110.41	112.4	110.54	114.66	113.1	113.41	110.99	109.57	112.77	112.34	112.58	110.84	111.24	110.45
105.19	106.44	103.77	102.95	105.05	104.53	105.77	104.48	105.81	104.89	104.74	106.52	105.01	105.94	104.34	105.91	105.2	103.87	106.31	104.08	104.04	106.73	105.12	105.5	103.73	106.41	106.85	105.05	105.52	106.95	105.03	108.74	104.71	105.68	105.69	105.58	103.65	103.57	104.69	106.72	105.43	105.55	104.48	105.83	107.06	105.64	105.54	104.59	104.47	106.53
104.62	105.6	108.46	104	105.4	107.44	105.03	104.97	107.83	109.16	103.68	106.73	105.66	106.46	106.08	106.48	108.56	107.37	104.72	105.45	105.1	104.44	107.23	104.62	104.39	107.64	107.48	107.11	105.44	105.81	106.38	104.02	107.13	106.36	106.13	106.63	104.07	105.71	105.18	106.96	104.7	106.59	107.24	104.09	104.87	106.46	105.33	103.49	105.72	105.31
107.13	107.63	106.04	105.41	106.67	106.39	105.39	107.05	109.44	108.78	105.28	106.4	105.01	106.79	107.25	107.59	105.71	109.05	106.43	106.26	107.02	106.3	104.54	106.62	109.39	106.78	106.71	106.08	107.83	106.18	104.6	107.56	106.82	107.07	107.5	104.32	105.26	105.55	107.21	106.21	106.65	108.15	107.06	105.86	105.29	108.72	108.22	106.47	108.35	106.16
105.53	106	106.73	106.1	106.29	104.44	106.15	105.04	104.35	107.38	107.23	108.05	104.48	103.82	102.21	106.31	104.77	105.37	106.67	106.37	106.06	103.82	104.74	106.75	105.33	103.7	104.84	106.11	106.13	105.91	104.35	107.15	105.98	105.52	103.96	106.15	105.79	103.75	106.69	104.75	104.48	105.04	105.88	105.21	104.54	106.88	105.21	105.22	104.6	105.44
102.75	104.6	105.28	104.38	105.22	102.43	104.16	105.68	106.54	106	104.35	105.95	105.61	104.4	106.73	107.78	105.94	106.35	107.79	104.29	104.66	103.81	106.94	107.65	106.27	105.18	104.94	104.85	104.48	104.91	106.71	104.18	105.3	105.98	106.51	103.22	107.63	104.6	104.62	106.08	105.16	107.5	105.22	106.49	105.12	107.56	106.49	104.44	105.58	103.77
105.55	104.49	106.2	107.25	106.5	106.59	108.05	106.45	105.78	105.36	104.55	105.22	104.6	106.07	106.85	107.35	104.39	104.95	106.44	109.05	105.69	106.05	106.65	106.5	107.97	105.74	106.38	105.42	105.11	105.13	107.01	105.77	105.73	105.16	105	104.53	104.81	104.25	104.98	105.11	106.27	105.43	106.49	105.58	104.44	104.3	104.78	104.58	106.6	107.15
108.71	107.94	110.26	112.78	111.33	107.97	111.1	109.23	108.95	108.63	110.87	109.03	109.28	110.12	109.01	109.3	110.42	112.52	110.04	109.55	110.56	108.33	111.26	112	110.88	110.87	108.15	108.89	109.93	112.33	111.75	109.43	110.73	108.9	111.23	108.87	110.7	110.8	109.72	108.68	111.49	109.48	112.5	109.69	110.81	110.9	110.19	110.44	108.56	109.26
112.29	111.66	110.81	112.27	111.89	110.16	112.78	113.83	111.8	111.46	111.27	111.75	111.42	113.46	112.06	112.44	110.84	113.01	111.84	110.32	112.02	112.38	110.83	110.53	113.36	113.97	112.24	114.2	112.07	111.17	111.49	111.24	111.22	110.61	111.3	112.51	111.16	111.89	111.34	110.68	110.27	110.01	110.86	111.82	112.07	112.12	110.36	112.84	111.86	113.3
106.17	104.35	104.7	108.06	106.05	105.27	104.46	107.76	106.2	105.23	105.73	107.6	102.15	105.43	106.37	106.71	106.53	106.07	105.38	107.44	104.56	104.63	104.62	105.68	105.42	105.73	103.68	105.33	104.61	105.9	109.15	106.68	106.59	104.76	104.43	108.49	104.73	106.17	106.67	105	105.78	106.33	108.21	105.84	106.68	106.96	106.64	105.36	106.37	108.5
106.17	105.13	105.02	107.02	106.22	106.14	106.03	105.69	104.53	104.6	106.82	107.56	105.67	107.16	102.2	104.44	105.54	105.4	105.85	108.42	103.92	105.5	105.53	104.94	108.03	103.43	105.98	106.13	107.3	105.72	106	106.16	105.41	106.85	105.26	105.55	105.62	104.16	104.98	106.34	106.67	104.08	106.26	105.09	105.18	106.21	104.87	106.11	106.42	105.54
107.18	107.69	105.04	104.79	105.54	108.65	104.54	106.55	105.8	106.98	106.51	104.68	106.2	106.81	105.17	105.25	108.72	103.51	106.23	106.29	105.98	105.74	105.65	104.45	104.86	105.65	106.76	104.62	107.24	104.3	106.45	107.44	104.72	107.73	105.83	106.3	107.26	105.19	106.46	104.21	105.49	106.27	106.43	106.17	106.75	105.77	106.19	105.39	107.6	106.55
109.75	110.69	111.24	111.17	109.31	112.21	110.74	111.9	112.15	109.12	111.49	109.25	112.98	111.09	112.4	109.97	113.36	110.46	109.23	111.59	109.72	112.15	113.16	112.05	110.9	112.82	112.28	112.71	110.79	111.28	110.79	111.17	110.52	111.43	110.22	109.57	109.87	110.73	109.86	109.77	112.72	112.94	112.61	109.28	110.73	111.58	109.88	109.69	110.65	110.12
105.48	106.45	107.32	105.19	106.7	105.64	107.62	106.16	106.01	104.69	105.16	105.28	106.11	106.87	105.66	106.63	105.36	106.27	105.93	105.86	105	105.95	106.34	107.22	105.83	104.82	105.87	105.22	104.82	108.01	104.16	106.97	106.62	105.75	103.94	108.35	103.79	106.14	106.54	105.8	106.02	106.08	105.59	106.38	105.9	107.49	104.65	108.35	106.61	106.34
111.49	110.18	110.56	111.6	113.12	111.66	112.67	110.7	110.34	113.39	110.22	112.04	110.91	111.83	111.13	110.89	112.66	110.86	111.41	111.44	113.24	112.74	109.82	112.09	109.59	113.97	108.86	110.8	114.63	111.4	111.06	111.44	108.68	112.41	113.23	111.53	109.3	109.97	111.06	111.73	111.59	111.06	110.13	112.53	112.61	113.62	110.95	112.3	110.04	114.24
100.88	99.121	98.765	99.197	99.706	99.707	99.611	98.122	102.72	98.715	101.56	100.76	101.29	99.902	99.251	98.801	100.57	101.25	100.86	99.33	100.86	98.873	99.352	101.12	102.2	99.226	101.53	100.53	99.534	100.27	100.65	98.304	98.738	99.975	102.4	99.22	102.41	99.521	100.06	101.39	99.223	101	97.746	102.11	100.13	101.5	100.51	99.036	98.481	100.02
100.7	100.71	100.91	100.98	100.93	102.26	101.52	100.85	101.59	100.14	98.611	102.49	100.92	98.905	100.59	99.21	100.01	100.6	101.26	101.47	100.95	101.66	100.36	99.537	102.73	101.49	99.475	101.26	101.84	102.08	98.728	102.53	102.08	100.7	101.31	99.03	99.301	101.27	99.236	100.42	101.15	99.092	101.13	100.61	100.19	100.85	100.78	102.37	98.796	100.38
107.7	107.32	106.87	106.65	107.44	107.21	106.63	108.59	108.31	107.26	107.7	107.96	106.87	107.68	106.88	105.81	104.98	107.33	108.45	109.7	107.81	107.81	106.8	104.87	106.04	108.11	107.84	106.23	107.21	106.96	109.57	104.58	106.31	104.28	109.28	106.91	107.78	106.6	106.92	107.06	107.74	105.36	108.88	108.78	106.52	108.39	106.21	106.88	105.31	106.39
104.85	102.92	107.72	105.49	106.57	106.95	106.22	104.45	109.01	107.96	107.94	105.75	106.01	104.32	106.16	105.76	105.53	105.56	105.02	108.14	108.43	106.78	105.14	107.15	106.3	106.35	104.92	106.94	103.41	106.54	105.24	105.41	108.39	107.73	105.69	106.86	106.27	106.73	106.16	105.73	104.45	107.4	104.41	106.65	106.72	106.91	106.47	106.85	107.15	105.22
100.29	99.869	98.785	100.37	99.312	96.374	100.1	97.824	99.088	98.048	99.47	100.3	101.43	100.44	99.337	100.56	98.767	99.961	101.52	100.95	99.572	99.043	99.272	102.4	100.52	99.355	97.694	99.876	99.367	98.337	98.787	98.081	101.09	101.25	99.029	100.05	98.569	99.141	97.458	98.715	99.601	99.892	97.539	100.2	100.83	99.123	100.33	100.58	99.121	99.777
97.608	98.12	102.31	100.53	98.591	98.703	97.059	100	98.974	96.106	100.61	100.29	100.97	99.552	100.1	100.44	99.866	98.59	99.701	99.648	99.122	98.034	101.06	100.15	99.435	99.538	98.991	101.21	100.11	97.952	101.9	100.32	99.379	100.97	101.05	101.98	101.03	101.47	100.37	101.15	98.301	99.678	98.585	99.893	99.419	97.258	101.07	101.96	99.967	99.494
109.18	111.59	111.01	111.36	112.8	112.38	110.68	111.79	110.32	111.16	111.8	109.86	109.48	109.91	110.5	110.69	112.08	110.98	112.94	111.73	109.49	111.4	113.5	109.47	113.04	112.91	108.88	110.66	111.17	109.48	113.46	112.6	111.47	110.35	110.68	111.9	110.45	112.28	110.71	110.54	112.2	109.99	111.58	111.5	111.73	110.78	110.86	113.05	110.17	111.77
108.03	111.6	107.87	112.09	110.16	108.37	109.94	109.5	108.61	110.37	109.16	111.18	110.82	108.46	108.42	112.02	110.03	110.05	110.04	110.61	109.99	110.25	111.41	110.85	109.99	109.51	109.8	111.31	109.29	109.15	110.01	110.6	109.46	109.7	111.37	109.97	108.94	106.49	108.28	109.07	109.21	110.7	111.43	109.89	108.94	108.5	110.37	109.32	110.19	108.52
103.43	104.47	105.5	105.76	105.46	106.77	106.42	104.89	105.47	104.86	104.52	105.29	106.63	105.6	102.95	107.5	106.92	105.54	105.06	106.38	106.47	105.51	105.86	104.95	105.36	108.38	103.71	103.98	106.4	106.81	104.65	107.53	105.29	108.94	106.31	107.18	103.98	106.41	104.43	105.74	105.82	106.77	106.11	106.97	105.51	106.64	104.3	106.82	105.76	107.04
100.82	98.668	100.96	99.051	102.91	98.25	98.771	100.45	99.81	102.56	99.782	96.938	98.54	99.531	99.946	98.043	101.08	98.758	97.896	100.16	99.348	99.94	99.069	100.72	99.708	100.84	99.021	98.517	99.351	101.68	99.009	97.526	101.28	98.973	98.986	99.332	99.546	99.183	99.946	98.834	97.822	99.861	99.21	99.313	101.29	99.429	96.683	100.14	101.16	101.08
103.18	103.92	104.99	105.76	100.99	105.63	103.89	103.13	102.33	104.32	103.96	104.63	105.1	104.33	104.89	104.1	104.11	106.82	105.4	103.92	104.6	105.33	103.01	103	104.67	104.99	105.62	103.66	104.66	107.24	105.5	104.63	103.8	104.28	104.36	103.44	101.85	105.08	105.27	104.87	106.39	106.46	102.82	103.67	104.54	103.7	103.76	102.92	105.11	104.4
117.91	117.7	117.64	117.68	119.03	116.36	116.98	119.51	118.08	116.96	118.17	118.07	116.46	118.9	117.55	116.56	117.54	117.07	116.98	114.62	115.81	117.13	118.06	118.3	118.22	116.95	118.4	117.93	114.98	118.93	117.24	116.41	115.54	117.64	118.41	116.86	118.49	119.34	118.94	120.12	116.94	119.22	119.23	117.27	115.4	117.58	118.9	118.66	116.27	119.26
102.89	98.268	98.711	100.11	102.03	98.213	98.826	99.522	99.311	99.354	99.501	100.4	101.21	99.889	100.92	100.92	100.89	99.283	99.888	100.76	99.308	100.25	100.91	100.85	101.23	101.45	99.189	101.14	101.07	100.52	100.31	102.1	100.65	101.07	100.11	101.15	100.49	101.6	98.566	98.274	99.495	101.29	99.595	99.756	101.61	100.81	102.65	102.74	101.52	101.57
103.62	105.27	106.37	106.19	106.48	106.77	105.17	105.22	105.69	105.8	106.37	106.23	103.32	105.91	106.25	105.85	105.54	102.8	105.88	104.27	106.4	105.68	105.07	106.91	105.63	107.62	105.44	104.22	105.01	103.53	106.48	104.99	104.27	107.65	106.01	106.68	105.08	105.38	106.02	102.66	104.97	104.5	103.44	107.81	107.64	106.8	104.85	105.58	105.35	106.03
105.78	105.45	107.11	103.87	104.87	106.42	105.47	107.8	106.54	106.35	105.65	106.4	106.14	104.79	107.2	106.27	105.49	106.39	104.01	106.8	107.31	106.72	107.01	103.81	106.27	107.59	107.3	103.05	105.53	107.69	107.31	106.14	105.61	106.48	107.19	105.58	107.31	106.31	105.83	106.38	107.06	105.48	105.97	105.77	107.51	105.87	104.62	107.79	107.82	105.39
115.08	116.54	115.99	116.88	115.54	116.4	115.25	116.35	116.97	116.6	114.26	115.35	116.38	118.13	114.19	117.11	115.8	114.6	114.5	119.52	115.45	117.4	116.77	118.09	116.93	116.37	115.04	116.56	115.3	116.83	116.68	115.79	115.37	116.62	117.65	116.33	117.57	114.84	115.97	115.05	114.41	117.27	116.13	116.65	114.8	116.38	117.2	116.73	116.04	116.82
106.2	107.23	105.42	105.66	105.8	104.79	103.51	106.68	104.87	103.9	104.51	104.88	104.84	105.12	107.64	105.64	106.22	103.44	106.48	103.38	104.45	106.04	103.68	106.21	105.72	106.63	103.34	107.15	105.65	105.17	105.12	106.02	106.33	106.34	106.11	102.88	108.5	101.67	104.68	105.07	106.3	107.67	105.16	106.51	104.29	106.77	106.45	105.87	103.4	106.32
102.75	99.893	99.908	99.687	101.12	100.63	99.287	100.74	101.99	100.28	100.37	99.934	100.26	99.685	100.85	101.01	98.717	101.76	101.77	98.175	99.312	98.168	101.06	102.92	101.68	102.15	98.587	102.85	98.807	100.73	100.24	99.065	100.97	102.61	100.94	101.64	99.746	101.81	98.696	101.22	102.28	100.47	101.52	98.863	99.842	100.7	100.06	99.933	100.35	99.02
98.867	100.5	102.21	98.122	100.71	102	101.23	100.19	102.13	100.71	101.39	99.91	99.972	98.984	100.98	100.01	99.104	101.19	100.92	98.417	98.867	97.183	99.957	102.45	97.43	100.86	98.391	100.65	98.438	100.71	98.399	100.78	100.04	102.78	98.87	99.07	99.116	98.736	101.93	101.13	100.61	100.31	99.915	100.97	100.04	98.438	98.929	98.446	101.54	99.459
114.66	110.78	111.99	109.46	110.53	111.9	112.09	112.57	111.34	112.06	113.61	114.08	112.74	111.42	112.66	111.44	111.21	111.62	113.21	112.72	112.13	112.49	112.5	113.25	113.46	109.4	110.78	111.89	113.42	110.26	111.44	112.09	112.28	115.27	110.41	110.11	112.18	111.58	114.31	112.79	111.85	113.1	112.04	115.17	113.15	111.52	110.22	113.24	113.01	110.77
106.63	104.8	106.03	105.6	105.99	103.94	104.68	106.79	104.88	103.82	107.13	103.83	105.19	104.89	103.13	105.45	106.66	104.3	105.26	104.3	105.9	106.05	106.84	105.73	107.4	105.86	107.82	106.13	105.58	103.2	104.97	106.95	106.52	105.65	105.09	103.88	105.7	105.6	104.61	106.48	105.27	103.93	106.16	104.7	106.2	106.25	105.89	105.28	103.62	103.97
111	109.69	111.28	112.02	109.93	112.7	110.34	108.61	111.05	110.19	110.7	109.14	111.76	109.67	111.4	112.07	111.31	110.72	110.72	108.91	110.42	111.33	111.5	111.07	108.99	110.97	110.34	110.04	109.54	111.82	111.68	108.68	109.53	112.07	113.3	109.47	110.35	111.06	110.02	109.64	113.32	109.05	111.92	112.13	109.22	112.17	109.96	110.46	111.63	112.58
113.77	111.87	112.97	112.15	110.81	110.65	111.83	111.17	112.24	112.88	111.83	111.67	110.58	111.41	112.87	110.5	114.02	111.26	110.81	111.21	112.58	111.67	112.17	113.36	113.06	113.34	112.42	110.62	110.44	111.65	111.45	111.7	112.78	113.92	113.74	112.36	111.2	111.62	110.64	112.83	113.58	113.17	112.63	113.26	112.92	110.54	112.02	111.73	111.99	112.3
98.541	99.565	100.8	98.842	98.604	100.38	99.052	98.353	98.763	100.03	100.87	98.653	100.32	101.23	98.403	99.906	99.176	101.12	98.166	99.91	99.566	100.5	101.03	100.85	98.146	98.545	100.44	100.38	100.86	98.163	99.66	99.221	99.455	99.04	99.277	98.052	99.776	98.572	98.834	99.113	101.67	100.08	98.861	100.91	98.771	100.02	101.23	99.228	100.18	97.819
106.15	106.52	107.17	107.02	106.82	107.7	104.86	107.32	108.29	106.06	106.62	106.96	106.94	105.96	109.97	106.06	107.01	108.52	108.25	104.69	107.61	107.1	105.47	108.38	108.22	107.64	105.41	108.04	108.26	106.46	105.08	107.02	107.22	108.64	109.13	104.84	106.49	106.26	103.95	104.53	107.99	109.4	107.33	108.21	108.79	107.37	107.99	105.53	105.05	105.9
113.35	111.07	112.75	110.93	110.82	110.01	111.12	111.11	110.94	111.91	110.65	109.46	112.15	110.6	111.57	109.58	111.81	109.88	110.96	113.14	110.05	107.79	107.56	110.33	111.46	111.97	111.67	112.13	111.62	111.24	110.11	110.2	110.59	112.95	109.25	111.14	113.28	110.39	110.1	112.93	110.86	112.13	111.02	111.13	109.43	111.98	111.52	109.92	111.19	110.69
112.72	111.83	112.46	110.46	109.87	113.67	110.92	112.32	111.28	112.51	112.07	111.26	110.95	109.12	112.36	111.12	112.44	109.92	111.19	111.1	111.71	113	110.53	111.89	112.66	110.89	110.37	111.77	112.23	112.62	111.01	110.88	114.36	113.02	110.16	111.41	112.47	112.7	112.79	110.21	110.77	111.4	108.64	111.5	112.34	110.08	111.12	113.66	111.07	113.5
113.13	110.84	113.57	110.22	110.81	110.85	110.94	108.74	110.99	110.53	112.78	110.79	110.92	112.47	110.47	111.08	111.44	111.87	110.34	111.48	112.38	110.69	112.89	111.26	111.1	110.84	110.21	111.09	112.93	112.4	112.37	110.7	112.29	112.74	112.03	112.3	113.22	110.9	112.89	110.69	111.67	112.21	112.28	111.81	110.72	111.16	111.32	110.79	110.87	113.48
112.03	113.39	109.68	111.53	111.04	111.9	110.63	110.76	111.52	111.57	110.91	113.53	109.95	111.99	111.3	110.46	112.03	108.56	113.42	110.48	112.27	111.02	113.15	112.44	112.04	111.48	112.13	112.09	113.56	111.8	112.08	111.99	109.62	109.82	109.11	112.08	112.67	110.62	111.42	110.16	111.29	111.35	111.83	113.43	109.25	109.58	111.4	110.84	111.6	111.28
110.1	112.49	110.1	112.23	111.54	112.76	110.58	113.22	113.3	110.75	112.81	109.96	111.04	112.67	113.11	112.39	112.03	111.7	110.78	110.84	112.4	112.27	112.15	113.49	110.57	113.11	112.56	111.46	110.98	110.75	113.07	111.94	113.11	113.69	110.58	110.37	111.64	113.22	114.31	110.11	112.82	110.88	110.29	112.63	111.19	112.14	111.81	111.53	111.33	110.69
107.66	105.24	103.97	108.33	107.3	107.46	105.94	104.85	105.4	104.04	108.33	106.82	103.75	107.21	105.11	108.76	106.22	106.51	105.27	106.27	107.72	108.01	107.1	107.62	105.02	106.13	106.66	107.88	105.1	106.62	108.71	106.24	107.93	107.53	106.36	104.52	107.06	105.55	105.62	107.47	106.27	105.69	105.28	106.05	104.77	106.5	108.99	108.43	107.55	106.87
105.95	106.83	103.1	104.66	104.91	104.78	105.2	104.85	104.73	105.19	106.83	104.98	103.11	107.36	103.04	105.13	104.05	104.89	106.98	105.99	103.93	106.56	103.9	104.54	105.29	107.81	103.86	104.55	104.16	103.42	106.32	103.61	106.35	105.32	106.86	104.37	106.24	106.04	105.47	105.62	106.15	106.79	104.51	103.82	108.74	103.66	105.15	103.01	104.36	108.28
103.67	100.13	101.22	100.03	101.95	100.65	100.61	101.96	103.76	102.54	101.26	101.92	99.611	98.794	99.854	100.03	98.72	101.65	100.49	101.59	101.41	99.261	101.5	99.507	102.76	102.22	100.94	100.29	100.47	100.46	101.59	101.43	101.74	101.92	101.72	101.18	101.98	101.32	101.35	100.27	99.367	100.91	101.16	97.824	103.36	100.15	102.51	102.92	101.7	101.35
105.23	104.33	106.22	105.71	105.69	104.24	104.74	105.37	105.84	105.25	104.34	106.08	104.31	106.34	106.35	106.38	107.03	104.56	106.99	104.73	107.5	107.45	105.11	105.05	107.05	105.44	105.74	107.35	105.57	104.51	105.58	107.15	104.48	105.22	106.02	108.06	103.92	105.02	105.97	105.52	104.95	104.63	105.39	108.45	104.56	107.28	105.03	105.49	103.35	106.15
105.42	108.02	105.37	105.88	106.05	105.44	105.52	106.46	105.69	104.49	104.04	105.02	106.89	106.3	103.96	106.52	106.15	105.31	104.66	105.53	103.63	105.99	106.75	105.9	103.65	103.94	104.63	106.94	108.43	104.15	105.49	106.66	104.7	105.21	105.81	104.92	105.83	107.62	106.58	106.74	105.21	106.04	105.69	106.69	105.93	106.33	103.94	103.99	106.64	106.82
106.54	102.52	105.56	103.29	107.06	104.73	104.28	105.53	106.43	103.99	103.97	105.27	105.17	105.05	103.92	105.2	103.92	105.78	105.7	106.66	107.47	106.36	104.72	105.26	106.48	106.87	104.55	106.83	105.22	105.35	104.85	104.06	104.57	105.09	104.09	104.82	106.27	104.17	104.96	105	104.91	105.99	104.44	105.74	106.94	105.52	106.4	105.12	104.95	104.3
106.19	104	105.03	107.16	103.87	106.83	104.29	105.85	105.73	104.36	105.27	104.94	106.81	102.8	106.51	105.23	103.37	105.29	106.15	106.1	106.69	105.75	106.74	105.55	104.75	105.42	104.82	106.7	105.8	106.15	104.61	104.12	107.52	105.64	105.25	103.41	104.12	104.5	106.85	104.32	104.28	103.29	104.28	104.81	106.55	104.61	103.04	105.37	106.37	105.52
111.43	112.25	111.82	111.7	113.32	112.15	110.82	111.89	112.72	110.44	111.67	110.61	111.11	110.58	112.95	112.15	111.15	112.66	110.77	108.94	113.15	111.07	110.32	111.14	111.57	111.26	112.24	111.95	111.47	109.52	110.61	112.03	111.86	111.25	111.17	111.08	111.03	113.81	109.8	110.86	111.32	110.55	110.07	111.07	111.33	109.99	108.9	111.29	110.18	112.13
101.11	98.957	99.048	101.79	99.089	99.868	102.09	101.55	98.322	97.25	100.71	100.82	101.54	101.04	98.425	99.356	97.55	100.39	100.96	99.52	99.584	99.89	101.76	99.365	98.226	99.393	100.55	100.68	99.609	100.66	100.18	97.73	101.22	99.412	98.918	100.27	100.21	99.89	101.85	101.29	97.563	101.4	99.771	99.119	99.126	100.01	99.384	99.897	97.787	98.96
104.38	104	106.87	105.32	108.18	107.69	105.1	104.92	103.58	106.4	103.75	104.78	103.59	106.78	104.52	105.58	104.73	107.93	105.51	105.4	104.9	107.03	105.06	104.09	105.15	105.76	106.06	105.39	105.59	106.54	107.74	104.6	105.09	107.48	107.41	102.6	106.33	103.84	106.05	103.9	105.49	105.39	106.23	105.6	105.48	106.8	103.35	105.57	106.7	105.92
112.03	114.09	112.69	113.11	111.25	111.39	111.55	112.11	113.5	111.35	109.28	112.52	112.34	113.74	111.14	110.15	111.14	112.46	113.79	112.55	114.11	112.53	110.13	111.84	112.11	113.54	113.12	115.31	112.44	113.27	114.19	114.46	112.29	112.07	110.9	113.83	113.22	112.48	115.48	113.77	112.76	113.36	112.15	112.16	112.54	113.26	111.74	111.41	112.48	111.86
98.719	99.637	100.31	98.752	101.43	100.8	98.577	103.02	98.895	101.09	99.425	101.4	100.2	100.13	98.271	99.837	100.15	99.006	99.146	99.715	98.282	99.317	99.123	99.541	99.69	99.649	99.622	98.901	100.26	99.82	99.757	99.161	102.25	98.608	101.3	100.2	98.556	98.307	99.408	100.6	99.936	101.15	99.411	98.93	98.719	99.008	99.681	98.161	99.676	100.58
98.834	99.038	99.545	99.644	99.525	99.757	99.54	101.31	97.769	101.96	100.19	100.17	97.67	98.988	103.09	99.738	98.661	98.363	99.825	99.489	100.07	101.61	101.17	99.966	98.582	99.398	100.81	99.688	100.79	100.29	98.585	99.46	98.24	98.215	98.976	99.505	101.18	97.794	100.17	100.47	98.68	98.131	99.945	97.804	100.36	100.84	100.72	99.092	102.24	100.94
116.55	119.06	117.2	119.78	117.55	116.15	117.19	116.18	117.89	117.32	119.08	117.57	119.36	117.47	118.15	117.91	117.97	117.63	118.8	118.16	117.45	117.46	118.56	117.81	118.31	117.31	116.05	117.05	116.41	117.89	118.71	118.79	118.09	118.53	120.19	118.32	119.09	117.43	116.89	118.16	118.45	115.08	117.84	118.2	117.14	115.99	116.91	116.66	116.73	116.99
101.02	101.15	100.71	98.393	99.513	101.64	101.09	101.22	98.556	99.73	98.94	104.63	101.56	101.59	99.792	101.13	101.34	100.52	99.661	99.968	100.15	100.23	99.868	100.09	101.28	101.61	101.49	100.38	100.35	101.6	101.99	99.828	99.719	102.22	101.2	100.81	102.46	100.15	101.83	100.3	100	99.312	99.561	98.859	101.89	100.51	99.701	100.81	101.83	102.06
107.47	102.01	104.58	105.7	105.29	105.48	105.63	106.08	106.36	102.96	106.99	106.92	105.54	105.78	105.48	106	106.44	105.86	107.19	106.21	106.14	105.75	105.71	105.39	106.69	107.93	108.11	106.63	108.16	107.13	104.3	107.32	106.87	107.04	106.22	105.85	109.91	106.87	105.57	105.49	103.49	105.3	106.54	107.88	107.96	105.87	107.16	108.36	106.32	106.09
109.4	113.18	111.7	109.11	110.94	111.01	109.17	108.23	110.6	109.93	109.63	110.5	109.62	111.16	109.57	109.25	111.08	108.64	109.82	112.25	110.4	109.72	108.4	108.28	110.31	108.48	108.84	109.6	111.15	110.01	111.29	108.26	108.98	110.17	111.85	110.32	108.72	111.53	108.68	109.6	108.73	109.39	110.1	109.58	110.52	112.07	107.81	109.86	110.85	110.04
105.24	107.46	105.5	104.39	105.42	106.25	106.8	105.74	106.38	103.38	107.02	107.26	104.48	105.35	107.07	107.5	106.05	107.88	105.47	105.08	106.11	106.63	106.26	106.1	106.51	105.92	105.6	106.16	105.73	105.76	106.09	105.03	104.41	106.82	106.45	107.07	107.9	106.41	105.16	105.38	106.3	106.2	107.22	107.66	105.32	107.56	107.17	106.64	108.74	107.07
114.85	116.13	117.6	115.98	117.2	115.71	118.36	114.57	115.39	116.79	116.11	113.15	115.73	116.12	117.67	114.92	116.15	117.94	117.07	113.71	114.39	115.79	115.47	114.39	116	114.89	113.21	118.27	116.83	115.75	117.04	117.19	116.6	117.41	117.75	115.3	117.21	114.8	114.75	114.86	115.43	115.54	115.33	115.8	115.78	115.33	115.15	114.64	115.37	116.37
104.56	106.8	105.62	103.4	104.35	103.32	104.5	105.57	104.41	105.69	106.62	104.74	107.83	106.94	104.75	105.99	105.74	107.06	106.95	107.36	106.49	106.09	107.12	106.73	104.9	107.16	106.85	105.16	105.84	105.26	105.95	105.69	108.33	107.28	104.07	107.58	108.17	107.02	105.91	106.19	105.64	103.72	106.24	107.96	104.18	105.79	107.66	106.95	106.07	107.76
102.77	104.6	104.74	104.62	103.78	105.2	105.14	105.44	104.2	105.37	107.06	104.92	107.53	107.17	104.49	105.55	106.33	105.5	102.95	105.69	106.64	106.19	103.97	105.52	105.14	105.34	104.79	105.71	104.1	104.31	104.95	103.52	105.51	104.37	104.27	106.02	104.82	105.32	103.57	104.45	105.66	106.76	105	104.78	103.35	102.75	105.06	108.56	104.18	103.18
118.27	115.73	114.63	117.7	120.14	118.55	118.25	118.52	120.14	117.89	116.53	116.75	115.45	119.4	118.77	119.27	116.19	117.98	117.58	117.73	117.92	117.79	117.66	118.54	118.79	117.19	115.1	115.8	117.15	115.98	118.96	120	118.08	118.28	118.42	118.4	117.97	116.6	115.63	116.98	119.96	116.35	116.33	118.95	119.37	117.93	119.33	117.41	116.7	117.2
108.4	106.65	107.12	107.53	108.32	108.73	109.51	106.89	106.27	108.98	103.41	106.25	105.44	106.19	106.04	106.85	108.57	105.56	106.14	107.88	105.61	107.53	107.69	106.64	107.45	106.5	106.68	107.13	107.5	106.6	108.5	107.15	106.97	106.17	105.25	104.62	105.99	104.63	106.48	106.47	107.97	105.62	107.03	107.89	108.5	108.72	106.26	106.69	106.78	106.5
100.66	99.041	98.773	100.28	100.97	100.05	102.3	101.84	100.39	96.873	102.19	101.02	101.65	97.524	99.223	100.69	98.38	100.54	99.145	100.4	100.75	100.7	100.28	100.62	101.15	102.37	99.037	100.69	100.25	99.726	98.452	102.16	100.12	99.472	99.828	99.921	99.489	100.23	98.771	100.31	102.1	100.02	100.72	99.593	101.53	101.08	102.03	100.64	102.04	98.478
112.8	112.05	112.08	112.96	111.28	113.02	111.34	111.2	111.06	111.51	113.35	113.55	112.94	111.36	111.34	111.56	110.77	111.33	112.14	112.97	113.9	110.88	110.29	112.89	110.84	113.18	111.56	113.73	112.11	110.8	110.66	111.64	111.23	111.48	110.43	111.67	113.36	112.05	110.05	111.3	109.71	111.55	111.58	110.6	111.19	112.04	110.92	112.06	109.48	110.65
105.18	106.16	105.41	106.3	106.09	106.27	104.89	107.36	105.94	106.54	106.15	104.38	105.31	105.16	107.61	106.83	107.04	107.83	105.42	108.46	103.6	104.05	105.07	104.19	107.12	106.25	107.42	107.77	106.83	106.09	107.29	107.97	105.06	107.23	106.42	106.94	105.03	105.57	108.33	105.39	105.38	105.51	105.23	104.59	104.94	106.58	105.63	105.27	104.22	106.1
104.94	105.76	107.24	105.93	104.52	105.8	106.4	106.64	106.28	104.52	105.52	106.08	104.71	105.93	106.51	105.41	104.8	107.52	104.72	108.2	105.28	105.51	104.51	106.9	107	106.53	106.15	104.67	105.22	108.06	104.2	108.5	104.32	105.57	106.35	106.34	106.09	105.81	107.14	109.19	107.33	106.07	107.59	105.42	107.4	104.44	106.45	105.08	106.91	101.43
98.621	101.31	100.65	101.38	101.59	102.68	102.98	103.87	101.35	102.08	101.84	99.02	101.17	100.96	99.259	100.59	104.43	100.74	101.78	99.575	100.65	100.98	100.21	100.85	99.843	98.84	101.19	100.69	101.3	99.191	99.474	99.819	100.84	100.44	102.38	99.01	101.06	100.73	101.55	101.07	100.93	99.186	100.13	100.59	98.132	102.22	100.26	99.166	100.1	101.92
108.07	104.46	103.94	105.36	106.37	102.85	106.54	105.98	102.74	106	105.64	104.82	105.29	106.93	105.84	107.01	107.09	106.57	105.5	105.91	103.55	106.52	105.18	105.7	103.21	104.89	104.15	106.3	106.2	104.98	106.25	106.49	105.69	107.07	105.13	107.03	104.15	105.85	105.86	105.41	108.29	106.79	106.53	106.18	105.82	105.6	105.79	108.06	104.89	103.89
110.82	111.03	107.53	112.84	107.47	111.1	109.5	111.06	111.84	109.27	111.5	110.65	112.77	108.39	110.64	111.26	111.11	109.19	111.47	112.64	111.9	110.75	111.91	110.49	107.92	112.09	109.36	110.91	109.73	110.49	110.4	110.73	110.65	111.1	114.06	109.94	110.79	111.6	111.49	109.19	110.59	112.16	110.08	111.67	111.42	109.22	108.55	110.49	110.43	110.99
106.22	106.3	105.22	103.41	107.7	105.69	106.28	104.69	104.99	104.66	106.91	107.79	105.56	104.48	105.82	103.04	105.83	106.27	103.57	104.63	104.51	104.39	103.5	105.13	106.42	107.79	104.54	106.16	106.1	105.96	103.83	106.14	105.73	107.44	106.86	105.66	108.75	106.82	105.21	105.9	105.78	108.61	106.11	105.66	104.08	106.61	105.42	103.66	105.93	106.66
105.39	103.19	101.96	104.96	104.34	104.55	100.93	102.13	103.03	102.99	104.54	103.04	105.63	106.71	104.23	104.17	103.67	103.21	105.09	103.12	102.89	104.39	106.76	103.42	103.57	103.46	105.45	102.08	104.74	103.45	105.92	104.99	104.31	104.88	101.71	103.33	104.26	104.67	104.05	103.27	105.63	104.86	104.55	102.82	103.93	102.76	102.8	105.23	103.84	103.9
104.21	106.24	106.56	106.08	105.9	105.17	104.97	105.87	104.44	104.72	106.57	104.5	104.77	103.92	104.12	104.53	108.3	105.19	104.08	104.95	105.49	103.81	105.14	106.25	107.64	104.83	105.24	107.23	105.59	105.19	105.92	105.5	103.35	104.43	106.49	105.77	104.87	105.46	108.01	105.03	104.71	104.62	103.99	104.59	103.63	106.91	105.92	105.44	107.02	104.98
112.73	109.39	110.81	110.76	111.19	111.09	108.29	111.67	112.88	111.7	111.54	112.32	110.91	110.38	110.69	112.2	112.62	111.42	109.08	112.61	111.68	110.23	108.45	109.07	109.5	109.99	111.17	111.03	110.08	112.17	111.64	111.56	111.05	111.45	109.94	111.13	111.2	110.12	112.15	111.28	111.28	109.95	111.26	110.53	110.32	109.2	111.21	111.76	111.66	112.51
107.41	106.8	107.37	107.12	105.77	108.36	105.56	107.72	106.28	108.02	108.23	108.87	108.46	106.83	105.86	106.67	109.04	105.55	108.34	109.04	108.14	107.31	108.03	108.51	106.2	108.54	106.86	107.42	107.68	107.78	107.92	105.73	107.38	105	104.74	105.37	106.69	105.91	106.73	106.82	107.17	105.06	107.27	108.15	108.59	105.24	107.93	105.09	108.2	107.1
113.06	110.93	110.89	110.58	111.67	112.56	112.88	111.83	111.8	110.76	112.85	111.01	110.52	111.96	111.02	112.27	110.16	111.95	113.14	110.29	109.89	110.41	111.19	111.2	113.37	114.41	114.08	110.63	112.8	112.23	111.82	112.76	110.98	112.03	112.89	113.54	110.39	112.63	110.75	113.71	109.95	112.84	111.51	112.46	112.11	111.41	112.62	112.48	110.43	110.8
105.36	103.57	108.37	105.92	105.15	105.68	107	105.48	103.93	105.05	105.17	105.16	106.51	107.66	105.56	104.42	106.67	105.3	106.17	106.04	104.38	106.81	104.26	105.44	106.28	105.36	104.95	104.88	104.26	107.97	105.53	105.82	105.89	105.56	104.59	103.42	105.09	106.11	102.52	106.09	104.33	106.35	104.65	105.55	104.77	106.2	104.22	104.96	102.74	105.57
106.02	102.77	105.05	105.5	103.4	105.84	106.08	104.52	104.08	104.68	104.47	105.16	102.79	105.29	103.71	105.15	105.71	104.72	105.55	103.8	103.03	104.58	106.46	107.29	104.39	104.45	105.71	103.69	103.56	105.28	102.94	104.99	105.17	103.02	105.16	102.28	103.12	103.68	103.66	104.64	105.82	104.87	103.21	104.62	104.28	104.49	104.58	106.18	106.25	104.67
105.88	105.72	104.86	106.74	105.07	105.63	104.58	105.07	105.37	105.59	104.44	105.18	104.14	104.6	104.29	105.35	104.58	105.42	108.46	107.52	105.07	105.49	104.88	105.62	103.55	105.91	106.56	104.42	105.76	105.06	105.65	103.26	106.79	105.3	102.73	108.12	104.76	105.95	106.07	105.14	103.27	105.78	106.44	106.5	105.73	106.29	106.52	108.09	105.55	106.06
106.32	105.21	105.82	105.3	104.18	103.76	104.76	104.37	106.8	105.54	104.58	104.77	107.41	105.27	105.27	105	105.01	106.62	107.22	105.12	104.68	106.88	107.24	106.67	105.61	105.85	104.66	105.06	105.6	106.26	105.82	104.86	105.16	106.93	104.43	104.62	102.93	108	106.19	105.58	104.74	109.04	106.5	105.25	106.94	106.52	106.29	106.5	108.31	108.25
103.96	104.65	106.96	107.02	105.54	106.23	106.55	105.71	106.02	102.9	105.2	107.32	105.33	106.17	104.74	105.48	103.24	104.46	104.9	105.64	104.97	103.77	103.63	104.79	104.72	104.7	103.7	102.84	106.11	106.48	106.62	103.81	103.32	106.17	104.25	104.05	103.13	105.15	104.27	104.59	104.2	104.44	105.46	103.67	105	104.77	106.35	105.69	106.33	107.17
106.72	106.28	103.63	104.46	103.28	106.52	106.79	107.65	106.63	107.1	106.83	106.07	108.53	103.96	105.16	105.11	106.78	105.22	104.03	106.24	104.77	106.88	105.67	105.81	105.63	107.1	105.9	105.68	106.22	103.6	106.37	105.34	105.54	107.82	106.06	104.66	106.44	105	105.44	104.72	107.42	104.51	106.62	104.92	104.6	106.34	105.45	105.83	105.84	107.41
110.73	108.79	111.63	108.61	110.78	110.69	112.47	109.83	111.64	109.52	109.81	109.9	110.08	111.02	108.56	109.73	109.57	110.58	111.1	108.1	111.77	109.54	107.81	111.3	108.45	110.24	111.16	110.61	113.31	110.16	110.33	109.91	111.15	108.27	110.75	108.54	110.75	110.83	108.65	110.85	109.9	110.37	109.42	110.54	111.39	108.81	110.4	113.18	109.8	112.55
112.24	112.02	116.18	112.45	113.2	113.16	114.32	109.86	113.5	113.78	113.74	112.44	112.63	116.26	110.71	111.62	112.78	111.08	112.25	113.3	112.8	112.88	112.94	111.24	112.7	112.19	113.68	111.96	111.47	111.12	113.36	112.94	115.37	115.01	114.03	114.66	113.61	113.65	113.66	113.4	111.37	114.23	110.56	113.87	113.01	113.89	114.39	114.69	110.82	111.98
112.43	111.44	110.34	110.32	110.14	108.37	109.86	110.89	110.05	109.1	111.94	109.43	107.38	108.61	109.14	108.24	111.76	108.17	109.38	109.92	110.33	110.12	109.13	110.47	111.27	108.36	109.05	108.43	107.73	109.31	110.59	110.01	110.42	111.41	109.77	108.4	109.8	109.49	109.85	110.19	108.64	110.14	109.83	112.1	111.5	108.85	106.57	110.51	109.19	107.02
108.15	105.39	107.43	102.79	106.18	106.56	104.09	104.17	106.96	104.56	106.86	107.12	106.81	106.6	105.37	105.16	105.96	105.53	107.79	106.16	106.88	103.61	105.76	105.17	106.51	104.35	105.73	108.21	109.28	105.37	105.42	107.21	105.27	106.08	107.56	104.56	106.89	104.2	107.46	105.57	104.99	105.09	108.42	105.42	106.31	105.74	107.04	105.3	105.92	105.11
107.6	106.47	106.37	106.91	106.03	106.18	106.55	104.4	105.85	105.6	105.42	104.03	109.93	107.25	104.44	105.81	105.72	105.57	106.45	108.1	106.55	108.14	106.89	105.54	107.37	106.31	107.97	107.15	108.44	108.4	106.8	105.47	106.78	104.96	107.41	103.92	106.81	105.35	108.89	106.57	106.64	107.51	106.41	106.45	106.1	106.54	106.53	105.3	106.31	109.17
105.84	102.86	104.8	104.98	105.6	103.04	102.35	106.11	104.72	104.42	105.51	104.64	103.94	105.67	107.17	104.74	105.53	107.97	105.4	104.56	105.23	104.87	104.16	106.03	103.87	104.82	103.6	104.83	103.54	104.13	102.16	103.54	104.46	105.61	105.84	104.62	102.08	104.19	103.5	106.31	104.03	103.87	104.66	104.84	102.52	102.26	103.6	106.47	103.32	106.28
103.28	103.82	102.68	105.96	102.84	102.72	106.38	102.31	104.01	105.88	103.92	103.51	104.37	104.66	103.19	106.7	104.16	104.88	105.66	105.29	104.45	102.97	105.22	104.58	104.04	103.61	102.93	102.72	104.13	106.77	103.33	102.43	103.35	103.84	106.25	105.27	104.12	104.04	104.41	103.39	102.1	103.84	104.87	105.79	106.39	107.01	102.53	103.75	105.6	103.02
106.68	105.81	105.98	106.95	106.1	107.54	107.61	105.96	105.39	106.05	106.02	106.08	106.17	108.16	103.38	103.96	106.77	103.63	106.71	107.18	105.99	107.07	105.96	107.83	106.95	107.89	105.94	107.97	105.55	106.37	107.67	106.05	107.46	105.92	105.69	105.48	108.59	104.95	106.67	104.74	105.78	108.79	107.99	106.8	106.18	106.95	107.05	106.48	106.25	105.08
105.86	104.25	103.49	103.23	106.11	104.7	104.1	103.37	105.6	103.81	104.94	104.64	104.94	104.28	103.53	103.04	103.18	105.65	105.02	107.29	104.9	104.75	104.98	103.18	102.18	104.17	103.8	105.58	104.38	103.3	104.42	105.48	105.97	105.37	105.1	105.84	104.27	103.81	105.02	106.99	102.96	104.34	104.55	103.38	106.14	104.09	102.76	103.51	104.19	104.57
105.72	105.78	106.7	104	102.14	106.28	106.83	108.5	106.98	104.39	107.44	104.85	104.55	103.77	105.19	105.28	103.93	105.09	106.97	106.66	103.94	103.49	103.66	106.11	105.91	106.45	105.13	103.6	104.94	107.06	106.55	105.7	105.78	104.81	105.02	105.66	105.33	106.29	105.76	104.73	106.34	106.27	108.45	105.82	107.9	105.87	104.55	106.92	106.1	105.89
104.33	102.9	99.507	99.68	100.34	100.1	101.32	103.07	102.42	100.46	101.22	100.97	100.78	102.74	102.32	99.152	101.01	102.31	101.43	101.31	101.27	99.858	99.795	101.01	101.8	100.71	100.17	100.87	101.32	100.66	98.982	101.56	100.74	101.73	100.88	101.39	101.92	98.872	99.656	101.57	100.42	101.63	101.65	98.939	102.17	101.08	101.72	101.15	100.12	100.6
105.77	104.35	105.45	106.38	106.61	104.41	107.25	105.95	108.52	106.12	107.58	104.04	107.75	108.3	106.74	105.79	105.75	104.7	107.32	106.38	106.77	106.32	108.29	104.13	104.87	108.32	105.91	106.32	105.22	106.27	106.93	103.37	106.41	105.56	105.85	106.1	104.45	104.39	106.51	106.41	108.36	106.32	105.93	106.87	106.82	108.76	105.76	104.03	108.06	105.1
106.33	104.88	107.46	105.99	105.61	105.72	105.73	107.37	104.38	106.26	109.37	106.43	105.23	105.22	106.73	105.02	104.87	105.51	104.53	107.91	103.75	105.72	102.98	106.33	105.77	106.54	107.25	106.07	106.08	107.74	107.02	105.33	105.19	106.14	106.67	108.19	104.91	104.34	105.14	107.11	106.82	107.42	106.83	105.77	105.78	108.44	105.6	104.23	106.03	108.34
109.32	111.32	109.01	111.62	111.09	111.86	108.83	110.65	109.9	109.75	110.18	110.68	110.91	108.79	108.99	108.89	108.39	108.82	110.62	109.49	111.26	107.68	110.95	109.43	110.19	108.69	109.93	110.04	110.8	110.06	107.61	110.15	108.69	108.16	109.17	109.79	112.28	109.14	108.32	111.26	108	114.11	111.67	112.38	109.05	107.54	109.09	107.21	111.07	109.82
105.5	105.8	104.14	106.83	106.38	105.45	106.29	106.92	104.71	104.29	103.43	104.29	105.03	103.82	105.94	103.69	103.23	105.48	105.29	105.91	106.63	103.51	102.55	104.96	107.34	105.55	102.62	104.98	107.03	104.1	105.5	103.37	103.18	103.84	103.13	106.26	104.52	106.08	104.64	105.58	105.69	102.75	106.88	106.86	103.67	105.31	105.04	108.89	103.56	102.87
107.94	104.09	105.53	106.31	106.7	106.52	105.38	105.22	106.44	105.47	106.33	105.01	103.29	102.99	104.68	105.61	105.62	103.63	104.06	107.12	106	103.74	105.3	105.12	105.16	103.78	106.9	104.47	102.82	103.82	105.96	105.27	105.37	103.98	105.78	105.46	106.1	106.51	104.66	105.72	106.65	105.45	105.1	106.95	104.6	105.15	104.73	104.72	104.55	103.47
105.7	104.95	103.98	105.8	107.65	107.62	104.56	105.82	105.6	106.67	107.25	106.99	105.4	109.01	105.4	106.55	106.45	105.69	106.1	106.02	104.65	106.48	107.52	103.9	107.14	105.52	105.69	108.66	107.1	105.73	106.2	105.83	107.25	106.71	106.51	105.8	107.72	105.08	107.41	106.22	108.12	107.45	104.65	106.8	106.99	106.8	106.82	106.19	106.08	106.35
103.38	103.32	106.49	103.84	106.08	105.36	106.14	103.63	106.27	105.84	105.08	104.97	105.32	104.84	105.58	102.36	106.18	105.3	105.44	106.26	104.66	105.4	106.05	106.42	106.09	103.46	104.51	105.4	103.26	105.05	107.6	105.26	103.55	107.13	105.04	104.02	104.7	105.98	104.28	106.02	105.15	103.97	106.43	105.6	102.25	105.51	104.48	104.85	106.71	103.33
113.25	110.59	113.41	109.9	110.45	108.84	111.68	112.26	110.89	111.89	110.27	113.4	111.02	110.32	111.84	110.71	111.15	109.89	111.4	110.6	110.28	110.44	111.66	111.13	109.76	110.79	109.13	111.83	114.91	110.49	110.97	108.15	111.39	111.77	111.21	111.08	112.02	113.29	111.82	109.47	109.53	112.2	111.72	112.78	113.75	109.32	113.08	114.62	113.01	111.28
106.62	104.81	108.56	103.27	102.55	105.21	106.14	106.07	106.17	105.92	107.24	103.94	104	105.61	106.28	104.72	107.11	106.24	106.29	104.1	106.45	105.58	103.26	105.05	106.99	103.83	105.88	105.21	104.19	103.34	103.45	106.39	105.4	105.48	108.26	105.19	105.45	106.52	104.33	109.68	105.13	103.09	107.31	104.86	106.62	104.58	104.41	105.6	105.1	104.71
101.07	102.04	100.7	100.81	99.231	100.56	100.74	101.67	100.24	101.66	100.7	102.38	101.32	100.39	98.503	100.07	102.97	101.48	100.22	101.75	102.93	100.31	102.45	102.31	99.877	100.97	101.77	99.681	100.4	101.39	100.79	101.8	101.1	98.702	101.07	101.56	98.892	97.944	100.94	99.626	100.4	100.91	101.67	102.41	99.925	101.59	100.87	100.2	100.98	102.43
98.861	101.65	99.316	98.243	99.355	100.4	100.09	98.462	99.047	98.549	101.07	101.44	101.3	101.73	101.14	99.489	100.02	101.79	99.222	101.23	98.633	100.56	99.555	98.767	98.719	101.63	100.36	99.56	100.09	99.887	101.5	97.228	101.12	98.719	100.6	102.16	99.841	101.49	100.4	101.28	101.24	101.89	101.35	100.33	100.13	100.95	102.26	101.78	97.165	98.753
105.75	104.94	104	105.96	105.21	106.95	105.39	104.48	107.31	104.71	102.26	105.32	104.23	106.37	104.56	104.04	106.45	103.83	105.1	102.75	106.92	105.86	104.96	103.51	104.85	105.26	106.72	105.6	106.21	107.02	104.38	104.6	107.28	106.96	105.87	103.82	107.64	105.11	105.31	104.02	106.46	103.94	106.06	105.06	105.84	105.66	105.97	106.29	106.71	108.01
104.52	105.89	106.29	106.84	105.63	103.79	105.09	106.42	103.97	106.53	104.04	106.97	107.56	103.6	106.51	104.2	105.78	105.29	104.49	104.22	106.75	103.18	105.12	104.93	107.6	105.04	103.99	106.3	106.79	103.56	104.98	106.21	105.27	104.39	106.44	105	106.85	105.48	106.88	106.07	105.73	104.82	103.99	105.15	106.88	106.13	105.72	104.62	106.87	105.3
110.9	110.86	112.86	112.18	111.93	109.95	112.37	110.61	108.9	113.87	111.28	109.46	111.15	110.63	111.35	111.11	113.35	114.67	110.13	110.65	111.28	109.28	110.9	109.9	111.22	111.44	112.46	111.81	110.22	111.51	112.3	111.66	109.86	111.56	111.42	111.07	113.9	113.58	111.68	112.59	112.28	111.86	111.66	110.42	110.68	111.13	112.13	112.07	110.84	112.84
106.4	106.77	107.12	104.99	105.62	105.67	104.41	105.88	103.69	107.65	104.48	105.53	105.41	105.53	106.98	108.26	106.59	105.31	105.9	105.32	106.63	107.67	106.96	105.19	108.49	106.19	106	107.32	106.34	104.78	108.21	106.5	107.81	107.18	107.09	104.14	107.32	106.5	105.44	103.78	106.44	107.25	104.92	106.81	105.11	107.15	107.96	105.47	104.87	105.74
110.75	109.97	108.87	109.31	109.71	111.81	108.11	106.18	111.43	108.55	110.1	107.7	109.2	111.91	112.19	109.36	109.62	109.61	111.63	107.82	110.52	110.52	109.71	110.98	108.81	111.01	108.9	109.92	107.22	110.16	110.79	109.54	108.96	109.63	109.77	108.98	107.86	108.47	109.57	110.04	109.55	110.14	110.71	109.18	109.69	108.24	109.21	109.72	108.61	111.33
112.1	110.87	111.92	111.96	112.73	113.26	111.06	109.13	112.03	112.82	110.93	111.06	108.1	113.86	111.57	112.45	113.25	109.32	111.4	109.07	111.17	112.12	110.75	113.17	110.29	111.41	108.76	110.23	109.13	111.58	109.63	110.91	111.61	113.16	112	111.36	112.8	110.51	110.34	110.94	111.37	113.75	109.44	110.84	114.55	112.83	111.49	110.63	110.83	109.84
105.73	108	107.73	106.2	106.1	106.2	106.4	107.37	104.67	103.85	104.4	106.54	103.09	108.03	108.31	108.09	106.12	105.34	107.21	107.45	108.08	104.65	107.49	105.56	105.26	106.55	105.89	106.91	104.48	106.52	107.21	107.94	105.36	105.85	107.63	105.14	105.68	106.05	107.96	105.66	104.57	107.54	105.88	106.62	105.14	108.84	107	107.2	105.79	108.04
112.28	109.74	112.7	110.79	110.33	112.21	109.88	112.97	110.13	112.01	110.73	111.37	108.72	111.62	108.59	112.54	112.36	111.05	110.28	110.1	110.42	110.81	111.8	110.41	113.56	111.08	111.31	109.28	111.18	110.15	110.91	111.42	110.82	109.67	109.3	112.02	108.76	111.94	110.9	110.63	111.74	110.36	110.89	110.67	111.52	112.63	111.17	111.03	112.88	108.67
104.95	104.38	104.44	103.44	103.61	106.34	106.12	104.13	102.41	106.05	103.95	105.17	105.55	104.7	106.3	106.37	105.29	106.6	105.79	105.52	104.65	105.05	105.89	104.39	106.03	104.6	106.14	103.96	107.49	105.67	105.84	102.92	106.7	108.49	105.58	105.35	103.74	106.4	104.99	104.33	106.19	104.92	103.98	104.08	104.05	104.61	105.97	104.77	107.14	104.49
103.98	104.98	106.1	104.81	105.5	106.23	108.12	106.12	107.09	106.41	105.41	105.91	103.02	104.45	106.74	107.72	106.51	105.92	105.55	106.09	104.19	105.44	105.66	107.29	105.43	102.13	105.61	104.77	105.61	105.51	105.28	107.79	105.52	107.17	104.55	105.59	107.21	103.7	107.36	105.35	105.7	103.45	105.54	103.91	105.36	107.8	106.22	104.16	106.04	105.27
111	111.82	111.4	108.16	111.69	113.78	114.08	113.34	112.15	109.59	111.74	111.01	111.44	112.5	112.03	112.67	111.6	112.59	112.26	109.75	111.43	110.84	111.15	109.41	111.16	110.05	112.42	112.81	112.22	114.76	111.94	111.75	109.61	111.78	111.89	111.17	110.77	111.33	112.96	112.23	111.92	113.32	113.18	112.01	112.86	112.17	112.72	114.47	110.89	112.12
109.1	109.05	110.13	110.02	108.87	109.77	106.81	111.67	109.66	111.14	111.19	109.45	110.46	109.58	108.76	109.17	108.84	109.02	110.04	111.4	110.62	110.39	108.26	110.13	110.43	109.47	111.36	111.03	109.89	107.66	108.08	109.42	108.56	108.92	108.53	110.46	109.58	108.97	109.84	111.12	109.62	110.92	108.23	111.35	109.09	110.83	112.19	109.29	110.24	111.36
120.08	118.26	116.28	118.25	116.54	115.85	116.34	117.53	119.64	117	118.29	118.27	115.67	117.6	118.57	117.89	115.34	115.95	118.02	117.58	117.53	118.82	118.87	119.86	118.09	117.63	117.03	117.9	119.8	117.06	118.1	116.26	117.67	118.03	119.02	118.16	116.38	117.23	118.12	117.15	116.84	118.39	118.09	116.83	117.39	116.68	117.81	117.02	118.96	117.13
99.691	97.499	103.75	100.2	100.35	98.803	100.18	101.52	100.06	99.812	99.3	99.608	99.207	100.59	100.53	99.849	98.426	100.59	100.98	99.505	100.49	99.2	101.1	100.19	99.761	98.539	98.946	102.05	100.77	102.29	99.352	99.96	100.15	99.007	99.632	98.52	98.524	97.872	99.918	100.11	100.55	99.417	101.68	100.19	100.9	100.41	100.81	100.92	99.11	99.999
111.86	113.57	111.82	111.27	111.09	111.03	110.28	111.11	114.33	111.2	111.97	111.35	112.98	111.09	110.57	111.93	111.11	112.87	111.9	110.82	111.68	112.45	114.99	112.63	112.74	112	111.53	111.64	109.46	110.9	111.63	112.78	109.16	110.89	113.35	110.65	111.48	112.36	113.07	112.42	112.75	112.14	112.16	110.71	111.59	109.91	112.33	113.03	110.09	112.69
112.44	111.04	112.66	113.19	114.52	113.02	113.19	111.23	111.07	112.16	111.28	110.25	110.36	111.74	110.37	113.82	111.52	111.18	114.89	110.88	112.6	109.28	113.81	112.79	111.7	111.7	112.89	112.05	111.54	114.27	111.01	111.58	112.84	111.24	111.73	112.52	110.67	112.77	114.05	111.12	113.36	113.93	112.44	112.33	111.01	113.54	113.18	114.61	113.06	113.13
105.41	106.99	106.65	105.56	103.17	105.76	105.08	107.13	105.65	106.39	105.45	107.62	104.99	105.92	108.08	106.46	106.45	103.02	106.19	106.3	103.57	107.78	105.38	105.79	104.87	105.51	104.5	104.79	104.77	106.82	107.32	106.16	105.79	107.46	105.35	103.65	107.6	105.32	104.34	105.22	106.62	105.37	102.05	103.5	104.63	106.25	104.4	107.2	105.55	103.82
100.04	101.34	100.54	100.8	102.84	100.93	98.076	99.317	99.183	99.767	102.15	102.48	99.561	101.49	101.54	101.31	101.45	99.185	99.039	99.52	99.4	99.402	99.23	99.901	100.93	98.908	99.457	100.03	103.36	100.69	99.38	104.13	99.619	99.383	101.07	100.49	101.74	102.22	101.99	101.16	100.14	100.39	102.21	101.07	101.78	99.41	100.62	101.34	100.45	103.2
117.84	116.78	117.55	116.76	120.06	118.89	116.09	115.61	118.14	117.6	116.6	116.47	117.59	113.82	115.54	116.95	114.54	118.06	116.01	114.21	116.44	116.23	116.16	117.22	114.39	116.2	117.03	115.08	115.11	115.95	116.29	116.83	114.53	116.81	116.26	118.56	115.12	116.49	116.62	115.24	118.73	116.19	117.13	116.22	117.34	115.23	116.18	118.1	116.8	115.19
106.94	105.72	104.52	104.7	107.7	107.23	106.48	104.62	107.84	107.42	105.35	106.4	106.09	104.99	104.87	105.06	104.59	104.5	105.9	105.74	108.91	106.41	104.78	105.98	104.89	106.35	106.17	105.47	107.78	104.77	103.62	105.62	107.16	106.41	103.36	106.01	104.6	105.68	106.21	105.77	104.8	106.84	106.73	105.36	104.99	108.64	106.06	105.72	105.43	106.66
104.84	104.54	105.29	104.28	103.38	105.34	105.55	103.56	105.17	103.55	103.86	104.79	103.85	102.06	106.27	102.21	104.97	102.98	105.03	104.9	106.04	102.66	105.9	105.57	103.2	104.04	105.21	103.21	104.58	104.13	105.26	106.29	106.17	102.42	105.85	103.9	105.41	104.61	105.31	105.02	104.55	103.15	104.63	104.13	103.32	106.28	105.36	104.6	104.65	105.08
99.629	97.718	99.91	98.802	99.402	100.79	100.16	100.88	101.18	100.23	100.28	100.54	100.59	98.386	98.379	100.07	98.624	100.81	99.558	98.923	101.17	99.051	99.294	102.35	100.02	98.848	101.41	100.5	100.14	101.01	100.71	99.862	101.53	100.75	101.4	99.041	101.08	102.49	100.53	98.977	99.898	100.4	98.674	99.711	100.67	99.683	100.88	98.912	99.567	99.155
108.38	110.44	109.17	111.71	109.83	108.74	110.11	109.67	108.63	110.86	108.61	110.43	109.83	108.71	110.59	108.82	110.83	110.19	108	109.22	109.13	110.19	110.22	110.21	109.23	110.68	108.41	110.54	107.38	111.67	110.18	109.74	109.76	109.67	111.91	110.96	109.19	109	109.51	109.25	112.23	109.6	109.61	107.48	109.89	109.2	109.04	110.99	109.7	112.38
105.7	105.48	105.29	106.15	105.81	107.22	104.81	106.34	104.71	103.94	105.51	105.8	103.82	108.32	103.68	105.35	106.71	104.75	105.2	105.06	104.13	103.96	104.12	104.36	106.46	106.63	103.96	105.45	104.04	105.61	106.71	105.77	104.91	106.66	105.94	104.2	104.8	108.07	106.31	104.58	104.64	104.86	105.17	106	106.15	103.79	104.72	106.74	106.48	105.47
105.79	108.21	107.52	105.96	105.93	105.9	106.8	106.01	107.36	108.1	105.54	107.03	106.84	106.49	108.41	105.13	105.87	107.04	105.87	108.58	105.62	107.38	105.72	105.93	107.79	107.58	107.43	107.45	105.74	106.54	106.16	105.86	105.72	106.29	106.74	106.29	105.77	105.33	108.47	107.51	106.26	105.18	106.63	107.28	105.05	108.19	106.82	104.73	106.92	105.54
102.1	99.908	99.688	98.504	99.737	99.959	100.48	96.676	99.714	99.164	99.508	97.798	102.19	99.933	100.99	99.966	99.161	97.973	102.21	101.33	101.59	100.87	100.6	98.784	102.03	98.394	100.83	99.675	100.66	100.79	99.778	99.805	101.55	98.405	100.76	98.869	99.255	97.839	101.67	98.748	100.32	98.03	101.13	99.139	100.52	98.736	98.41	96.863	100.66	99.814
104.36	104.96	105.99	105.28	105.03	106.17	105.37	103.97	103.62	103.88	104.33	104.68	107.46	106.55	104.22	105.28	102.91	107.39	104.98	104.72	106.07	104.79	106.06	105.18	104.62	105.8	104.43	107.66	106.58	104.36	106.05	104.68	105.7	106.22	106.57	106.26	106.57	104.95	107.26	104.85	105.45	108.26	105.66	106	105.92	107.74	103.54	104.57	105.44	105.8
103.39	105.54	106.4	106.28	104.76	104.59	106.28	104.13	105.27	105.36	104.5	104.57	104.26	104.06	105.16	104.53	104.99	106.21	106.07	103.97	105.28	101.1	106.12	106.59	104.4	105.68	103.64	104.97	104.47	106.21	104.3	103.75	103.57	103.91	107.03	106.13	101.95	104.81	104.76	105.72	104.52	106.15	104.5	104.58	104.2	104.39	105.94	103.49	103.96	105.89
106.12	106.24	105.64	107.78	103.78	105.75	105.36	107.01	103.54	103.56	105.8	105.28	105.14	105.36	107.83	104.71	104.36	106.9	104.04	103.81	104.35	105.99	107.11	105.71	103.81	106.55	101.82	106.98	105.44	104.56	106.27	107.05	105.21	106.77	106.42	105.48	105.1	105.95	105.39	106.57	107.41	104.49	107.39	106.35	106.46	106.51	104.65	104.52	104.32	107.73
108.9	111.32	110.59	107.35	110.92	108.04	107.98	111.13	112.48	112.47	110.84	109.27	109.1	109.72	110.17	110.19	110.85	109.7	109.26	110.48	110.83	110.1	109.6	109.71	106.85	110.14	107.14	109.99	108.03	110.48	109.6	108.4	109.9	108.72	106.12	108.83	110.02	107.77	108.91	110.66	109.5	112.23	110.69	110.68	107.89	111.1	109.43	111.41	110.51	109.08
98.586	99.626	101.27	101.1	97.809	98.173	98.781	99.772	98.928	99.886	99.903	98.853	99.201	99.174	100.16	100.83	100.39	101.04	100.51	100.28	99.743	99.335	100.15	100.3	100.15	97.046	99.326	98.393	99.258	101.04	101.52	99.39	102.01	99.823	100.6	102.23	99.748	100.74	100.1	102.09	100	100.53	100.64	101.44	101.18	98.834	98.994	101.41	98.976	101.43
99.58	100.44	100.29	101.12	97.737	100.1	103.64	102.77	98.997	100.19	99.276	100.78	102.77	100.89	101.09	100.98	101.04	102.13	99.822	100.79	99.549	100.37	100.87	104.12	99.554	101.77	102.18	98.969	99.437	101.43	101.88	103.06	100.88	99.218	100.75	99.785	101.69	104.56	101.38	101.19	99.288	102.15	100.42	99.857	100.19	100.82	98.629	99.156	100.18	100.67
110.91	112.62	110.42	113.36	110.53	112.49	112.95	113.41	110.51	111.36	110.18	112.98	110.11	110.89	110.79	112.43	113.06	113.06	110.96	112.55	109.06	111.3	110.99	109.78	111.41	107.78	113.51	110.53	109.76	112.2	110.65	109.33	109.77	114.76	110.21	109.79	110.5	111.8	109.81	111.14	108.7	112.11	111.03	111.29	111.8	111.96	111.13	110.95	110.5	110.68
112.11	111.93	108.32	114.02	111.73	111.61	110.74	109.94	113.46	112.41	111.07	110.14	111.01	110.15	110.96	111.41	111.54	111.68	110.68	107.05	110.08	110.12	110.3	111.33	112.96	111.72	110.67	110.88	109.12	111.47	110.88	110.44	112.58	110.1	108.77	111.84	111.83	108.89	112.37	109.16	110.74	113.65	111.8	112.12	112.72	108.44	109.2	110.77	110.16	112.7
100.98	98.628	100.43	99.404	99.065	99.675	99.915	101.22	98.557	100.31	99.51	99.572	100.26	100.54	98.799	100.08	99.88	100.42	101.92	99.001	98.456	101.12	99.486	98.284	95.8	101.71	98.738	101.72	97.154	100.78	99.286	98.382	101.04	100.26	99.554	99.068	99.789	101.21	99.497	99.937	101.05	100.24	99.795	99.907	101.64	100.36	98.011	99.016	100.93	99.267
103.76	104.52	106.36	104.16	105.89	105.05	107.36	104.02	106.82	107.55	104.56	103.87	104.11	104.21	106.17	107.02	107.62	107.44	104.61	106.98	104.75	104.29	104.92	105.17	104.54	104.96	103.39	107.02	105.6	106.84	105.78	105.89	105.15	105.79	105.11	106.52	105.72	105.72	105.4	102.89	108.18	106.33	105.05	104.65	105.72	103.81	104.78	105.35	106.08	104.79
98.349	100.27	99.936	100.35	99.909	100.62	96.974	97.538	99.999	100.41	100.46	101.01	97.911	99.768	100.03	99.881	101.26	102.14	100.21	99.828	97.857	99.804	101.15	98.781	100.2	100.41	100.62	99.841	100.48	100.89	98.756	100.13	99.484	98.683	100.77	98.947	100.77	101.35	99.855	97.695	101.95	101.28	98.582	99.608	99.909	98.864	98.279	101.25	100.74	100.07
103.76	103.45	105.19	105.46	103.24	104.46	102.75	104.57	103.69	106.39	105.64	106.74	104	104.89	103.58	103.94	104.75	106.7	103.72	104.31	103.66	102.12	104.24	103.85	104.13	104.64	104.87	106.74	104.85	103.44	103.83	104.08	102.56	103.46	103.78	105.26	105.48	102.51	104.61	104.64	103.82	104.05	101.22	105.34	102.97	104.38	103.74	102.66	104.89	104.1
109.76	111.1	111.69	112.17	112.21	112.72	113.39	112.07	111.93	113.13	109.68	110.89	111.97	113.16	111.41	112.67	112.19	110.4	111.13	112.13	111.45	112.39	111.45	113.46	111.61	112.58	112.65	111.48	110.15	110.66	111.84	112.63	112.11	111.93	113.53	111.87	113.54	112.33	112.37	111.34	109.97	112.6	112.06	109.29	112.68	110.16	111.5	112.17	112.4	112.87
105.83	104.24	106.73	105.11	105.01	104.05	105.81	104.78	104.75	106.49	104.43	105.04	104.92	106.87	104.36	103.79	105.38	108.9	105.04	103.36	107.55	102.17	105.15	107.07	104.19	104.85	107.09	103.88	104.38	103.45	105.74	103.43	105.36	104.45	105.96	105.22	105.63	105.57	104.53	104.22	104.69	105.66	106.6	106.03	106.94	106.96	104.94	106.03	106.27	104.38
106.26	104.62	106.6	105.35	106.72	103.95	105.23	105.41	104.2	106.48	107.28	107.73	109.27	107.73	105.11	103.95	103.82	105.4	108.17	105.7	106.58	106.78	107.4	106.36	104.54	105.97	103.02	105.55	108.8	105.59	105.75	105.88	106.36	104.31	105.47	103.99	104.64	105.18	106.75	105.6	107.71	105.44	106.98	106.65	105.9	105.43	106.01	106.64	107.31	105.32
105.14	102.35	105.86	103.92	104.32	106.14	106.87	102.01	104.85	105.46	103.71	106.17	104.43	104.68	105.17	103.25	103.44	105.1	103.92	107.01	105.02	101.9	103.89	103.91	104.07	103.51	105.22	102.93	105.22	102.59	104.8	106.25	103.94	102.08	104.55	103.32	102.83	104.43	105.04	104.55	103.75	103.68	103.77	101.09	103.1	105.92	102.73	105.65	103.18	104.01
112.16	112.55	112.4	109.6	112.38	111.22	110.03	113.96	108.88	112.43	111.97	110.86	111.4	110.77	110.67	111.1	112.36	111.61	112.43	112.37	111.24	112.43	112.08	111.02	110.64	112.6	112.91	110.66	110.25	113.86	108.59	111.8	112.88	111.76	111.37	111.42	109.85	111.43	111.71	111.29	112.48	113.03	113.42	111.28	112.13	109.77	114.84	110.81	113.76	110.98
109.97	110.93	110.6	109.86	112.48	110.97	111.31	111.84	111.7	111.61	112.07	110.65	110.45	111.81	111.36	110.53	111.15	110.91	112.61	111.49	109.28	111.19	112.06	110.44	111.66	111.87	112.08	111.54	112.13	110.54	111.7	111.73	113.39	112.94	111.6	111.25	114.07	112.28	108.93	111.04	111.35	110.45	111.01	111.66	111.27	111.79	111.67	110.2	112.14	109.33
110.66	110.58	109.78	110.37	110.97	107.48	109.45	109.48	108.81	108.57	109.2	110.94	112.33	109.64	110.11	107.83	111.12	107.92	107.57	110.34	108.74	109.4	110.11	109.45	110.27	111.4	110.5	108.77	109.39	109.22	110.58	109.27	110.39	107.66	110.57	112.65	109.48	110.04	108.63	109.31	108.03	109.75	111.1	108.52	110.21	109.84	110.08	112.7	106.79	108.56
105.08	106.09	103.3	105.32	105.34	105.72	104.79	105.35	104.44	104.81	104.97	104.68	106.74	106.06	103.57	104.3	102.94	105.65	104.68	103.15	107.17	106.43	104.29	105.99	106.15	105.3	105.64	103.67	103.98	102.76	104.16	103.82	105.68	104.06	104.24	102.06	103.14	102.78	106.45	105.83	105.27	102.59	106.89	104.62	105.59	105.13	104.47	105.32	104.15	105.04
105.56	105.12	105.36	106.23	104.7	104.97	107.35	105.85	106.11	107.56	104.47	106.03	104.97	107.45	106.67	107.65	107.68	107.14	107.3	104.86	106.18	105.14	106.21	105.95	106.78	104.87	105.28	104.08	105.31	106.54	108.38	105.26	106.74	106.67	107.99	108.74	104.23	104.58	106.87	105.11	106.29	105.94	104.74	104.92	104.4	106.64	106.74	103.67	104.02	106.57
113.06	112.3	114.99	114.19	115.28	114.02	113.98	113.53	110.67	111.65	111.86	110	115.67	114.09	113.11	112.1	111.06	113.1	113.29	112.6	110.28	112.99	112.66	111.99	113.24	114.2	111.43	113.56	114.47	113.9	113.42	113.13	111.87	111.27	113.13	111.4	110.9	110.91	115.59	112.47	112.29	113.13	111.81	111.52	112.67	113.53	113.31	112.78	113.4	112.38
111.43	113.92	112.61	113.76	112.97	110.89	112.12	108.63	110.74	111.75	112.77	112.14	112.01	110.86	110.52	110.98	110.92	110.66	113.85	111.38	109.26	112.43	111.25	111.11	111.61	110.74	110.94	111.65	112.86	111.18	112.92	111.17	110.55	112.57	113.41	110.79	110.4	111.58	112.87	111.84	110.89	111.78	108.82	110.62	112.05	112.1	110.04	112.12	112.2	113.17
110.96	115.63	111.77	112.76	112.05	112.6	113.48	113.04	112.31	114.39	113.85	111.49	114.13	114.04	114.49	111.39	111.68	112.68	113.55	112.59	112.02	112.88	110.97	113.9	113.85	111.9	111.56	115.33	112.58	113.88	113.33	114.72	111.96	113.84	111.87	111.84	115.1	113.41	110.74	112.47	111.99	111.41	112.68	111.38	112.15	111.96	111.61	113.03	114.31	116.44
105.53	109.26	106.29	106.8	106.85	107.83	107.84	107.06	105.03	108.66	106.91	107.01	107.73	108.04	108.63	105.86	107.78	105.7	106.55	106.95	105.81	106.06	106.4	107.33	106.2	106.73	105.66	106.16	107.93	107.34	106.88	105.42	105.7	105.65	106.24	107.7	106.47	108.18	107.35	105.91	109.61	107.81	108.68	106.7	109.66	106.47	106.42	107.32	106.71	106.33
110.49	111.7	112.31	112.57	112.42	112.76	109.37	112.63	109.51	112.37	112.22	109.83	112.22	113.43	111.63	111.21	113.62	112.76	109.67	112.4	110.04	112.86	114.06	111.93	112.13	112.05	111.98	112.69	112.52	111.49	111.26	110.72	112.57	111.52	111.13	111.97	111.58	112.72	111.25	112.83	111.24	112.93	112.7	112.68	113.88	110.79	113.63	112.51	110.79	112.19
109.42	110.22	110.81	109.36	109.76	109.8	112.81	111.65	109.83	108.91	111.85	112.13	111.32	112.92	110.57	110.26	110.08	109.9	112.46	109.72	111.93	112.29	113.54	112.12	112.46	109.93	111.47	110.6	110.06	109.6	109.4	111.79	112.55	110.2	111.67	109	109.84	111.35	111.7	109.81	111.57	110.35	111.51	109.24	111.63	109.76	112.93	113.1	109.7	113.19
105.84	106.51	105.63	108.62	107.7	107.19	104.91	107.5	106.46	106.29	106.25	105.27	104.72	106.73	104.72	105.57	107.45	107.48	106.3	105.16	105.59	105.7	109.63	106.12	107.55	105.53	103.5	107.52	104.61	104.49	107.17	107.42	105.06	106.72	107.57	106.69	107.32	104.82	106.39	107.03	105.78	105.74	106.29	106.96	105.09	106.41	107.72	109.75	105.77	106.13
111.38	109.73	111.11	112.91	112.84	114.13	108.88	110.42	112.2	111.92	110.32	113.41	112.49	111.95	113.49	113.6	111.2	112.13	113.59	110.83	110.98	110.09	112.47	112.29	111.95	112.33	110.91	111.92	111.15	111.25	111.31	111.93	111.79	110.1	108.92	111.43	111.86	110.71	108.87	110.11	112.31	110.59	110.34	109.78	114.23	112.22	113.11	111.36	111.39	113.6
106.57	105.35	106.19	106.08	105.4	106.28	107.36	104.94	104.03	104.93	105.63	106.31	108.8	104.4	106.44	106.46	106.35	105.12	106.19	105.6	107.15	108	106.31	106.93	107.11	107.73	106.51	107.52	105.37	106.69	106.94	106.61	105.62	106.46	104.16	106.15	104.85	107.7	106.35	105.64	103.72	105.15	106.89	106.92	107.1	107.46	106.8	104.74	106.06	107.62
105.04	106.62	107.29	107.52	106.56	106.68	107.38	105.18	105.03	106.92	109.85	106.35	105.64	104.61	106.57	106.97	108.15	105.51	107.68	107.54	106.44	106.71	106.11	106.66	104.69	105.53	105.04	106.68	106.21	108.73	105.9	106.03	105.88	105.05	105.6	105.84	105.98	104.68	107.56	107.6	105.21	106.59	104.59	106.44	103.47	103.23	103.3	106.41	105.46	106.4
104.2	104.66	104.57	106.94	105.4	107.02	105.92	103.82	108.77	104.93	105.92	105.96	104.17	104.06	105.12	106.85	104.34	104.02	105.64	105.43	105.65	104.36	106.31	103.64	107.26	102.82	102.64	103.79	105.79	104.44	105.88	105.77	102.4	105.18	103.45	104.07	101.44	103.95	102.45	103.81	101.37	104.02	105.69	106.46	104.49	105.08	106.67	107.04	104.54	105.97
110	112.99	111.96	111.68	112.79	111.72	111.92	111.72	110.91	114.29	112.76	112.54	112.17	112.34	112.6	113.68	111.01	110.33	112.53	110.89	111.73	111.1	113.36	113.51	111.64	112.33	111.93	111.98	110.11	113.65	112.84	111.85	113.55	115.49	110.91	110.21	113.18	112.08	111.3	112.27	113.91	112.72	112.09	112.73	112.78	110.77	111.41	112.17	111.42	113.22
106.41	106	107.85	107.03	105.41	105.43	106.25	107.54	105.71	107.04	105.5	106.68	105.8	108.35	106.1	109.28	107.89	108.29	108.25	107.14	106.48	105.31	105.24	107.95	106.83	105.1	108.41	105.75	105.99	106.7	108.2	107.58	106.22	107.75	105.47	105.89	107.08	106.98	107.52	105.86	106.93	105.69	107.44	108.22	108.26	107.29	108.45	107.27	106.57	106.33
102.96	103.21	105.47	102.94	105.6	106.34	105.27	104.21	103.69	106	105.08	104.13	103.12	105.2	104.04	106.3	104.6	105.03	105.58	106.12	101.2	104.98	105.52	103.07	104.56	103.63	103.44	104.21	102.93	106.02	105.94	104.71	104.23	105.86	102.32	103.06	105.98	104.41	103.89	103.01	102.86	105.64	105.9	105.29	105.15	103.78	104.4	104.73	104.44	105.77
111.82	111.17	111.42	113.03	110.96	109.58	111.94	112.63	110.69	108.63	110.68	113.98	109.14	111.1	109.21	113.35	112.57	111.79	113.67	112	110.52	109.78	113.37	110.65	110.34	110.3	108.93	112.82	113.77	110.85	110.14	114.22	110.31	112.06	112.32	112.98	111.13	113.15	113.04	111.47	109.49	111.84	111.06	112.61	112.22	111.16	112.66	110.79	110.15	109.59
110.51	110.69	112.36	111.66	109.93	110.99	112.19	110.02	110.01	108.58	109.96	112.51	110.08	111.28	110.83	110.43	112.34	112.01	109.85	111.07	110.54	110.38	113.87	111.5	111.59	110.74	112.88	111.74	111.48	110.09	110	111.35	112.44	112.35	110.71	113.73	114.52	110.17	112.34	109.1	111.83	108.75	112.17	111.92	112.43	111.19	109.42	112.79	112.32	110.85
113.35	111.42	112.12	112.35	110.52	111.53	108.82	111.39	111.99	108.21	111.77	111.2	109.01	110.65	112.9	111.68	112.97	110.6	113.43	112.3	113.1	112.32	111.48	109.64	113.73	112.69	110.79	110.91	113.22	112.99	109.81	111.63	112.45	112.41	113.09	112.4	111.72	113.75	110.3	109.62	111.98	111.78	111.62	113.61	112.45	112.25	113.38	112.79	111.39	111.55
111.35	111.96	109.38	114.84	111.92	112.45	111.28	113.05	110.26	114.32	112.17	111.31	112.63	112.34	110.8	112	112.31	112.44	112.64	112.2	111.65	112.6	111.11	110.73	113.03	112.46	112.96	110.25	113.05	112.19	112.49	110.12	113.63	111.23	114.04	112.4	112.04	110.69	110.74	112.33	112.78	111.47	111.87	111.85	112.45	112.83	112.64	112.93	112.11	113.04
105.88	103.32	105.21	106.71	106.72	104.87	102.97	105.36	103.92	106.66	105.67	106.76	106.32	105.48	106.85	104.85	108.54	107	104.92	105.81	105.47	105.74	106.32	105.12	104.67	105.52	103.29	104.35	104.24	105.18	105.94	103.55	106.07	106.15	106.53	103.63	105.37	105.94	105.05	108.76	105.62	106.83	106.28	106.64	107.76	106.09	105.85	105.32	108.08	106.25
100.15	103.08	101.83	101.5	103.01	98.576	98.504	100.91	100.96	100.59	100.8	101.47	101.58	100.37	99.371	100.53	100.65	101.4	102.49	97.963	101.8	101.38	100.47	100.19	98.035	101.02	100.34	100.45	100.02	100.31	101.45	98.957	100.66	98.991	99.23	102.68	98.818	99.284	100.61	102.79	99.052	99.193	100.17	102.22	99.71	100.06	101.37	101.88	99.867	98.924
103.84	106.59	103.82	103.78	108.18	105.38	106.2	105.29	103.33	106.97	105.33	107.78	105.03	104.58	105.54	105.08	105.46	104.08	106.01	106.59	105.13	107.35	105.58	106.52	103.4	106.45	104.61	106.66	105.42	106.36	106.06	104.22	104.62	106.1	103.38	104.31	108.01	104.96	107.26	105.31	105.53	105.87	104.61	105.52	106.82	105.3	106.72	106.16	104.21	104.91
106.06	106.59	107.07	106.04	105.52	104.88	106.51	107.74	106.1	107.86	105.46	107.14	105.35	106.64	105.8	105.73	103.57	105.72	108.82	104.62	108.13	107.42	108.49	107.08	106.06	107.61	105.63	104.88	103.8	105.55	107.21	107.82	106.13	105.69	105.54	106.78	105.17	105.89	103.02	109.39	107.96	107.2	107.52	106.39	104.4	107.56	106.84	106.19	105.21	106.62
107.45	106.32	107.36	106.95	103.9	107.11	107.62	106.26	107.93	106.76	107.57	103.75	106.32	105.4	105.94	107.13	107.57	108.26	107.36	107.98	106.61	106.47	106.3	106.67	106.85	105.7	107.34	105.93	106.98	106.63	106.87	107.1	104.96	105.3	105.74	105.37	108.12	107.03	107.12	108.4	107.07	106.02	107.56	105.83	105.98	105.7	106.21	107.59	106.35	108.18
98.397	99.283	100.08	103.4	102.04	101.57	101.05	99.386	98.811	100.97	101.29	98.855	101.95	102.26	99.555	100.82	99.71	101.41	100.21	100.61	100.55	101.62	103	98.876	100.51	98.117	99.068	102.87	100.85	101.03	99.337	101.96	100.76	100.22	101.57	100.66	98.91	104.84	99.907	99.06	102.59	101.99	102.29	100.93	101.24	103.12	101.7	104.1	100.73	100.3
112.03	111.6	114.54	113.72	111.13	111.89	110.49	109.23	109.59	110.07	111.16	112.12	111.38	110.95	111.13	111.19	111.94	109.9	110.7	110.76	110.54	110.22	107.69	112.72	111.03	111.98	111.52	109.43	114.42	113.05	111.09	111.05	110.11	112.13	114.27	113.53	111.76	112.29	111.12	110.07	110.41	111.63	112.39	113.1	110.54	111.87	111.8	108.74	112.97	111.27
104.86	104.53	103.97	104.76	106.89	105.69	106.93	106.23	107.2	105.81	105.31	105.7	104.93	106.48	106.71	105.32	105.28	107.3	104.98	104.89	106.5	105.18	105.38	104.55	104.43	105.69	104.3	104.8	106.68	108.51	105.28	105.78	104.09	107.13	105.86	105.06	105.81	107.09	106.21	104.91	104.37	104.85	103.46	105.88	107.49	105.62	105.61	108.36	105.39	104.35
114.99	116.29	117.4	113.79	117.15	114.99	114.42	116.14	117.57	116.85	118.38	116.04	117.31	116.5	116.46	115.15	115.47	117.24	117.55	117.83	115.53	116.75	114.18	114.22	115.7	113.92	118.18	114.29	116.78	117.83	115.2	117.72	116.08	117.94	114.46	115.13	113.28	117.44	117.12	115.87	118.79	116.59	116.51	116.87	117.41	117.91	115.49	116.32	118.23	117.14
111.01	110.27	113.09	112.14	111.7	111.68	112.77	110.18	108.98	110.95	108.98	111.87	111.01	111.55	111.13	110.55	110.32	112.42	108.22	111.25	113.91	110.57	109.55	112.29	112.97	109.86	112.19	111.54	110.13	111.94	110.95	111.95	114.7	111.78	111.83	112.48	111.06	108.75	112.03	110.62	112.26	110.99	111.25	110.86	109.23	113.49	113.39	112.28	111.95	114.1
108.82	106.06	105.33	107.12	106.32	105.84	107.44	103.03	107.17	106.04	107.24	105.88	104.38	106.56	103.38	107.79	105.68	107.36	104.98	105.25	105.28	105.42	107.92	105.64	104.3	106.35	108.03	107.06	107.11	105.86	103.43	106.96	106.31	106.07	105.77	106.59	106.86	105.35	106.82	106.71	108.31	106.76	106.54	107.69	108.81	106.15	106.38	107.46	107.95	107.14
103.6	105.97	106.24	106.25	109.01	105.25	105.74	103.85	104.36	105.05	104.74	106.21	106.24	104.48	104.69	106.58	108.04	105.45	102.67	104.98	107.38	106.64	106.04	106.77	105.27	106.18	104.2	107.17	105.18	105.41	104.81	105.53	105.18	104.31	105.79	106.79	105.75	104.25	103.89	107.19	108.97	106.87	104.75	107.85	105.45	105.64	104.38	106.81	104.82	107.93
99.815	99.346	100.14	100.45	100.2	100.65	98.744	97.431	100.25	100.16	99.025	100.41	101.02	99.35	99.424	99.725	100.57	100.46	99.826	100.46	100.51	98.559	100.6	100.42	97.704	98.836	100.64	101.28	99.173	99.566	100.06	98.059	100.16	100.13	99.747	102.42	99.784	100.74	98.181	100.09	101.75	102.21	99.73	100.02	100.71	100.88	99.222	100.45	99.999	99.734
105.19	103.09	107.13	105.48	106.28	105.97	104.31	105.11	102.77	106.06	105.97	104.7	105.26	104.39	106.72	105.1	105.06	106.49	107.56	106.64	104.7	105.06	103.99	106.63	104.61	106.02	104.96	105.79	104.94	107.92	105.87	105.32	105.51	104.09	105.56	102.43	107.83	105.23	104.39	107.23	108.27	106.52	107.03	106.61	105.04	106.42	106.88	106.06	107.95	107.67
107.27	105.03	103.91	107.31	106.64	104.07	105.74	106	103.12	104.99	107.09	104.47	105.49	106.03	107.11	105.39	105.46	104.44	104.49	105.99	105.54	103.78	104.48	106.56	103.64	105.31	103.99	105.28	108.29	105.76	107.37	106.17	106.58	106.23	104.82	104.36	103.87	106.91	106.25	102.82	105.81	103.39	106.69	105.17	105.54	105.89	104.7	103.97	104.56	105.28
114.16	114.03	113.88	110.4	111.85	111.54	112.66	114.21	112.29	112.98	112.92	111.48	112.4	111.91	110.86	111.91	114.3	111.38	113.42	114.53	111.88	112.47	112.79	111.8	114.02	112.33	111.6	110.56	113.64	110.08	113.56	112.13	111.92	112.3	114.45	113.04	112.62	114.77	110.65	110.56	111.57	113.23	110.45	112.14	113.37	113.86	113.42	111.62	115.54	114.19
99.362	100.6	98.156	102.09	101.18	103.03	100.75	101.72	98.595	100.74	100.48	99.008	101.92	99.652	101.93	99.293	100.09	99.842	98.675	101.03	100.7	102.02	100.05	99.521	100.56	103.18	98.591	102.72	101.39	102.75	100.38	99.719	102.99	99.126	100.68	101.91	100.68	100.45	100.54	99.605	101.99	100.73	101.22	101.54	102.33	99.192	99.681	101.24	101.8	101.75
98.835	101.11	100.09	101.43	100.48	98.864	100.68	100.22	99.47	99.789	99.439	98.041	98.449	99.597	99.197	99.613	97.18	101.95	99.411	101.59	98.669	100.77	100.97	101.25	100.74	99.668	101.91	100.18	99.869	98.454	100.89	100.79	101.07	100.64	100.06	99.383	100.58	98.824	99.272	100.09	100.02	100.79	100.89	98.579	98.206	101.35	101.19	98.045	101.37	98.574
108.33	106.02	106.43	104.02	107.15	105.71	105.62	109.73	107.1	104.79	106.5	106.33	107.52	106.19	105.08	105.53	107.27	105.68	108.22	105.15	107.98	106.87	107.44	104.97	105.13	105.83	105.89	105.03	104.93	106.14	106.65	108.92	107.61	108.25	106.79	105.69	106.34	107.34	105.04	106.98	106.94	105.43	104.92	106.16	105.83	107.72	105.89	104.42	109	106.65
105.2	104.86	106.56	105.69	107.99	106.97	105.63	105.49	105.63	108.47	107.52	104.86	107.09	107.65	105.89	107.29	107	108	104.8	104.55	107.5	107.3	104.57	105.12	106.96	107.38	105.68	107.65	106.91	104.97	106.88	105.04	107.27	105.57	106.91	105.53	105.19	105.87	106.36	108.12	106.06	107.63	105.33	104.73	107.64	108.34	108.92	106.29	105.65	105.36
104.42	104.01	103.39	104.25	103.26	104.81	106.72	105.79	104.75	105.36	103.99	100.95	104.1	103.66	105.73	104.04	103.26	104.48	103.55	102.65	103.13	104.92	105.89	103.15	105.88	103.38	103.88	103.95	105.25	102.02	104.56	104.7	106.36	104.67	104.41	103.09	103.86	105.14	105.97	106.51	103.5	104.18	103.16	105.09	104	105.04	102.89	104.78	105.75	104.6
118.7	118.93	117.64	115.82	117.42	114.71	116.82	116.4	119.5	119.16	117.21	116.65	118.81	116.74	117.23	115.33	116.63	118.12	118.98	116.46	117.62	117.52	116.11	116.92	117.49	115.3	118.34	114.88	118.78	117.28	118.7	116.47	115.96	117.78	116.72	119.04	118.03	117.86	118.08	119.72	117.22	116.91	117.52	118.64	118.48	117.08	119.92	117.17	118.5	115.81
112.37	111.25	109.32	113.87	111.9	110.47	111.6	112.43	112.13	114.84	111.55	112.18	110.22	112.39	109.78	111.24	113.81	111.79	112.72	112.77	110.85	110.44	114.11	110.28	112.66	110.54	111.81	111.21	113.94	112.24	112.52	110.53	110.73	112.55	110.88	111.18	112.34	112.66	111.86	111.83	112.39	110.04	111.32	111	112.81	109.72	111.83	112.28	112.4	111.6
108.81	109.04	108.79	109.58	107.49	109.47	110.06	111.03	109.42	108.3	111.03	109.52	110.12	112.95	110.6	108.61	109.93	110.87	111.58	109.7	108.59	110.94	110.73	109.79	109	109.46	110.5	110.84	111.23	108.6	109.45	108.43	108.44	109	108.91	110.25	108.84	110.17	109.3	111.42	109.1	110.08	108.38	110.15	110.77	110.77	113.41	112.33	110.17	108.42
106.19	107.33	105.42	105.01	105.36	106.28	106.13	107.18	105.42	105.96	103.76	107.78	106.87	107.32	106.88	103.07	104.61	102.56	105.21	106.1	104.79	105.45	103.57	107.79	105.69	108.96	106.83	108.11	107.62	107.35	105.47	104.3	103.68	105.75	105.83	106.45	107.69	105.66	105.48	107.91	104.83	104.16	105.4	106.15	106.2	106.62	104.3	107.11	107.79	106
107.72	106.45	105.55	105.34	105.84	106.73	103.62	106.72	105.68	105.68	107.57	106.53	107.48	104.95	106.96	104.71	106.64	103.15	107.75	105.64	106.11	105.25	105.06	105.88	106.56	106.9	104.89	105.51	104.82	107.99	107.54	107.87	106.07	107.68	107.12	105.72	108.12	106.62	106.38	105.5	105.81	106.32	105.34	107.24	106.52	106.49	107.17	108.8	104.06	106.39
109.78	112.59	110.68	112.11	109.84	110.91	110.27	113.27	108.96	114.55	111.65	111.82	111.95	110.62	111.26	111.73	111.45	109.47	112.47	110.52	111.33	112.25	110.67	107.26	110.77	110.46	112.12	112.93	112.14	111.34	109.44	111.76	111.19	112.15	108.51	109.93	112.45	110.84	111.72	111.8	111.18	110.43	111.25	110.31	110.49	112.3	112.58	110.6	112.14	110.64
103.96	107.27	105.33	106.67	107.05	106.52	105.28	109.11	107.11	105.88	107.98	107.64	108.18	107.88	106.56	105.5	107.53	106.35	104.6	106.65	104.06	105.42	104.08	107.5	107.99	104.88	106.06	104.91	108.14	106.05	104.96	105.48	104.73	107.46	107.72	106.71	107.97	107.16	106.71	108.64	108.82	107.63	105.18	104.76	105.55	107.01	105.52	105.7	106.24	106.15
106.34	107.48	105.87	106.7	107.22	102.74	105.33	105.8	105.99	105.64	105.51	107.28	106.69	108.87	105.5	105.45	104.6	105.03	104.98	106.98	105.29	109.05	105.28	106.01	104.41	105.61	103.1	103.35	103.65	106.13	106.26	103.11	104.9	103.88	105.86	103.13	104.32	106.85	107.04	105.87	104.48	104.77	102.22	104.62	106.07	104.93	106.03	106.33	104.48	104.43
101.07	99.474	97.626	100.67	100.48	100.4	97.894	100.74	98.812	98.945	97.846	101.51	99.181	97.978	100.83	99.187	99.823	98.46	100.69	99.719	99.703	99.789	99.09	98.992	100.17	99.795	100.44	100.35	100.34	99.805	101.68	100.29	99.322	101.05	98.173	99.907	101.45	97.759	102.59	100.16	102.36	98.969	101.32	99.484	100.07	98.066	97.947	101.21	99.42	99.765
103.51	100.76	104.84	103.23	102.6	105.13	103.55	105.01	105.43	104.98	104.28	103.7	102.66	103.59	103.81	103.75	105.62	106.17	104.94	103.31	104.65	104.43	103.88	105.34	103.55	104.59	103.09	104.35	102.8	105.4	104.76	102.71	105.64	104.51	103.96	103.41	103.38	105.36	103.08	104.19	105.11	106.01	104.5	103.77	104.87	104.46	101.56	107.41	106.46	101.62
105.52	105.18	104.62	105.2	105.78	105.21	105.59	105.74	104.87	107.54	106.16	105.89	106.1	106.3	106.76	104.17	105.8	105.99	104.53	106.5	107.25	106.14	104.93	106.82	103.82	106.3	105.96	105.76	106.53	105.3	103.69	104.22	106.19	104.35	105.36	105.91	104.9	108.2	107.43	103.18	103.78	106.8	105.6	104.8	105.12	106.42	105.75	103.17	105.15	105.43
110.66	110.94	111.96	110.38	110.7	108.24	112.57	110.88	110.84	110.56	108.55	111.27	113.91	109.49	111.51	112.16	111.32	110.38	111.85	112.06	110.79	110.27	110.33	113.99	109.46	112.37	111.56	110.97	113.02	111.02	114.02	110.4	110.13	111.59	111.76	112.67	109.71	111.94	110.7	111.87	110.87	112.83	112.39	111.01	111.29	112.55	112.38	109.76	111.81	109.06
105.45	104.97	106.93	105.55	105.14	107.22	107	107	106.73	104.78	107.81	107.2	107.19	105.01	107.32	104.61	103.1	105.54	107.21	106.99	107.09	107.59	106.31	106.21	107.81	107.62	106.46	104.55	105.35	106.1	105.56	106.52	105.14	107.77	105.31	106.51	105.55	107.39	105.89	107.29	104.99	105.67	106.69	105.75	105.39	107.04	104.44	106.56	106.56	105.19
102.07	100.67	98.471	101.46	101.26	98.093	101.28	100.58	101.54	100.6	99.386	101.97	101.4	99.112	98.731	99.114	102.54	99.843	102.58	99.575	101.68	102.74	100.67	99.311	102.16	101.26	101.78	100.94	100.19	101.15	100.56	102.21	99.352	99.189	101.98	100.14	102.21	99.517	102.4	102.04	100.86	101.8	102.06	98.722	100.58	101.54	101.13	101.93	101.1	100.06
106.1	103.77	107.54	106.51	105.45	105.68	103.07	105.66	107.65	104.65	106.3	105.2	106.71	108.63	107.21	106.1	104.15	105.33	105.04	107.14	106.64	108.03	103.85	105.38	108.14	107.55	107.94	104.97	104.89	105.13	106.63	104.63	106.77	106.93	106.02	106.69	104.47	103.89	105.98	106.06	106.92	105.5	105.25	104.67	106.95	105.43	104.95	105.64	105.9	103.77
105.02	107.4	103.92	106.72	107.1	106.65	105.12	106.75	105.9	107.47	106.45	107.27	106.7	105.76	106.6	105.98	106.02	106.32	105.51	103.84	107.25	107.91	106.14	104.9	105.91	104.22	105.17	106.29	105.65	105.69	107.79	107.06	109.07	106.75	106.66	105.78	106.76	106.61	107.65	105.37	106.1	105.49	105.58	106.82	107.22	107.15	106.33	106.06	105.89	104.01
107.11	104.06	104.65	103.31	103.35	101.79	103.15	104	105.29	102.57	104.89	106.74	105.73	103.87	102.89	104.75	106.08	106.79	105.44	101.81	103.68	103.89	104.47	103.89	105.01	105.15	104.69	102.77	104.61	103.09	105.34	104.14	102.06	103.62	104.9	102.98	104.56	105.86	104.63	106.44	104.91	106.22	102.99	104.24	105.67	105.3	104.59	103.66	102.75	106.54
110.76	112.08	112.11	110.61	112.41	110.8	110.55	112	110.7	111.49	110.8	112.27	113.3	112.57	111.2	111.12	113.28	114.25	111.11	111.16	112.7	110.12	113.34	109.86	115.16	110.69	112.69	110.29	113.15	108.74	110	112.16	113.61	111.3	111.27	108.63	110.57	111.53	111.47	112.58	113.64	113.77	111.79	112.24	110.96	109.88	111.88	112.21	112.28	110.07
108.96	113.66	112.18	114.33	110.07	111.75	111.63	112.03	112.75	111.68	110.91	111.9	113.21	111.15	109.01	113.35	110.81	112.39	109.17	110.59	112.34	112.07	111.34	112.74	112.64	110.04	110.46	113.02	112.98	112.24	112.79	111.36	113.01	110.97	110.98	113.5	111.48	112.97	111.98	112.42	111.31	110.25	113.01	111.14	110.6	113.08	111.24	110.6	110.85	112.3
112.03	113.3	109.45	109.59	110.02	110.76	107.7	110.09	110.64	109.45	112.16	108.45	107.62	110.84	112.19	110.48	109.96	111.2	109.99	109.58	110.08	109.27	111.91	109.73	112.75	111.78	110.7	110.98	110.18	110.24	111.74	111.23	110.33	110.19	111.85	109.2	109.75	110.15	111.53	109.43	110.6	111.91	111.46	109.7	108.74	111.62	110.17	111.73	110.34	113.8
101.72	99.529	99.867	100.67	99.602	101.92	100.69	100.46	101.38	101.93	99.063	99.981	100.57	99.894	101.91	100.12	101.51	101.52	102.52	96.966	100.3	98.534	99.294	100.43	100.45	100.06	101.71	98.987	97.953	100.74	99.774	99.674	98.946	101.28	99.751	99.255	99.973	100.54	100.88	100.81	101.09	101.95	99.727	101.2	98.178	99.436	99.949	99.842	98.807	100.8
105	107.95	105.62	106.69	107.75	106.53	106.68	105.68	103.54	104.96	106.41	104.15	106.85	104.18	105.54	106.29	105.05	106.91	103.75	104.37	106.65	103.88	105.98	106.26	106.33	104.91	106.66	106.15	104.7	105.58	106.46	104.44	104.37	103.83	105.42	106.12	105.9	104.8	106.49	104.15	102.46	104.97	107.52	104.4	105.31	106.02	105.55	104.51	105.07	105.6
106.84	105.31	106.02	106	103.95	105.84	105.92	105.69	105.54	107.13	105.73	107.72	106.8	104.95	107.03	103.79	106.71	105.2	105.44	106.84	105.77	105.39	104.83	105.62	104.7	105.9	105.37	106.74	103.24	106.19	106.2	104.87	106.8	104.62	105.11	104.66	106.18	105.7	106.03	105.11	105.34	106.25	105.6	107.3	106.77	105.75	105.1	104.96	103.66	105.84
106.25	103.2	106.36	105.55	104.18	105.89	106.34	107.21	105.47	104.9	104.7	105.96	106.2	103.84	104.68	105.26	106.57	104.62	107.01	104.79	107.25	105.98	105.31	106.09	105.75	105.38	105.5	106.1	105.51	105.08	105.91	105.42	108.17	106.24	106.18	105.22	103.67	104.82	106.7	107.51	105.65	106.05	105.36	105.59	104.85	105.32	104.59	103.2	104.71	108.51
100.2	103.15	101.66	101.18	99.842	101.15	100.12	100.99	103.46	99.954	100.92	101.16	100.38	101.28	101.05	101.08	100.96	99.784	100.5	99.849	104.39	104.07	101.74	102.56	101.76	101.67	101.28	102.05	99.829	101.85	100.9	102.22	100.54	100.74	101.67	99.928	99.839	101.11	101.72	102.25	99.83	103.18	102.39	100.43	100.85	99.67	100.24	99.635	102.12	103.06
106.76	105.82	106.92	104.87	105.62	103.66	106.62	104.66	106.99	105.25	107.19	105.72	107.2	106.48	104.61	106.92	107.13	106.15	106.07	105.74	105.19	105.36	103.34	107.15	106.01	106.92	105.84	106.85	104.39	104.19	105.14	103.46	104.31	106.54	104.7	104.11	104.21	107.47	103.79	104.86	102.05	107.7	104.48	107.2	105.22	107.57	105.27	105.2	104.66	105.02
108.45	111.73	110.02	110.89	110.73	111.35	110.8	108.31	110.4	108.52	111.46	109.09	109.69	110.33	110.2	112.08	109.65	108.21	111.66	109.69	108.58	107.99	108.33	109.13	109.8	109.2	110.95	110.06	109.08	110.79	108.1	109.74	110.34	108.43	110.24	110.64	109.37	109.45	110.97	111.56	108.56	109.2	109.69	107.27	109.31	107.69	109.83	110.35	110.03	108.31
105.09	105.8	108.07	106.57	106.31	107.44	105.56	106.92	107.57	106.88	108.18	109.51	105.53	105.15	107.4	106.36	105.2	106.02	105.97	108.25	105.99	107.6	105.8	106.07	103.41	106.41	108.47	103.92	105.98	105.7	107.84	106.1	107.88	108.77	104.72	107.51	107.58	109.26	106.01	106.03	105.6	106.94	107.07	107.28	105.53	106.48	106.6	107.18	105.8	108.17
105.31	105.26	105.18	107.77	105.77	104.26	104.87	106.84	104.81	105.51	105.58	105.65	106.17	105.46	106.86	106.57	105.93	103.19	107.08	105.72	105.32	104.09	104.82	107.21	103.39	106.58	104.71	104.23	104.49	107.01	106.2	105.96	107.24	105.51	106.35	106.98	106.14	104.09	105.09	106.97	107.25	104.72	103.34	104.82	106.52	105.1	105.23	105.62	104.8	106.64
112.16	114.07	110.5	111.12	110.05	112.28	111.07	110.53	109.23	110.33	111.9	112.6	112.12	111.8	112.6	111.75	108.85	112.64	109.26	112.24	112.04	109.82	111.88	112.69	112.75	113.67	110.62	109.13	111.65	112.22	112.82	111.57	110.65	110.19	112.4	111.63	109.11	110.31	113.57	111.64	110.74	112.84	112	111.88	110.02	110.54	109.5	111.08	111.85	110.29
99.749	100.23	100.49	100.67	101.99	99.096	99.973	99.07	99.516	99.488	100.96	98.233	101.24	99.162	99.806	101.19	101.83	98.431	98.896	102.93	99.019	98.341	101.18	102.43	100.02	97.332	99.08	100.45	100.73	99.779	99.059	99.973	100.06	99.667	99.787	99.515	99.018	97.789	101.96	100.13	98.656	100.42	102.14	99.437	98.231	100.8	102.2	99.005	99.436	100.6
107	101.84	103.12	103.7	106.6	103.17	104.34	104.48	106.38	104.84	104.65	103.89	104.41	106.54	104.73	104.35	103.19	104.44	105.01	103.62	105.59	105.49	104.2	104.51	104.29	104.93	105.57	103.38	103.88	107.96	103.72	105.18	104.04	106.35	102.86	105.56	105.72	104.02	105.12	104.05	103.39	105.84	104.33	101.56	103.17	103.29	101.72	102.78	106.33	102.03
110.79	108.28	113.21	111.84	109.89	111.06	111.69	111.46	111.88	110.8	110.51	111.19	112.24	112.48	112.97	109.77	112.61	112.49	111.25	112.15	112.78	111.08	113.2	111.67	113.23	109.27	110.41	111.12	110.9	111.54	110.45	111.34	110.51	112.09	112.46	111.26	111.41	112.68	111.99	110.22	110.4	111.91	111.97	111.9	110.99	109.5	109.97	110.36	112.1	109.41
100.81	101.32	101.53	100.36	101.8	98.107	99.112	101.8	99.71	99.262	100.46	97.496	100.39	99.043	99.44	101.15	96.647	99.878	99.427	99.213	97.746	100.16	98.942	101.36	100.75	99.603	98.08	98.154	101.61	100.85	95.869	99.394	100.75	97.619	99.369	97.905	101.41	99.309	100.51	98.661	99.567	100.43	97.559	101.48	99.137	98.843	99.401	97.911	100.03	99.849
110.26	108.8	110.79	111.25	113.39	112.27	112.21	111.03	114.18	108.59	111.55	110.46	112.79	112.35	113.13	111.1	111.55	112.68	111.45	110.81	110.55	111.46	112.07	111.93	109.18	112.46	109.65	110.17	111.62	110.38	110.36	109.25	113.02	111.78	109.24	108.9	111.8	110.13	112.51	110.88	112.54	109.52	110.31	109.33	110.41	111.87	109.43	109	110.85	109.17
109.37	107.83	107.01	106.16	106.83	109.98	106.98	106.16	107.99	107.74	106.67	108.24	105.27	107.22	105.56	107.42	107.73	109.1	106.41	107.92	107.44	107.56	106.67	108.28	105.94	106	107.07	107.19	108.99	106.04	106.12	107.28	104.1	107.6	109.88	106.06	106.02	107.62	113.6	106.38	105.01	106.48	105.9	104.66	107.61	107.41	107.36	106.44	107.97	107.66
104.38	105.74	103.84	107.14	105.44	105.16	106.09	104.49	107.91	104.82	105.27	104.41	105.18	104.43	106.99	106.29	105.8	108.42	106.25	105.78	105.13	104.72	104.48	103.77	103.5	105.79	105.68	108.04	104.95	105.32	107.72	106.58	106.38	105.83	105.82	104.48	105.15	106.78	104.77	106.94	107.61	106.72	106.58	104.04	106.97	104.09	103.15	105.34	105.01	106
110.27	110.26	113.12	111.48	110.45	110.06	109.67	109.26	110.7	110.22	112.35	112.21	112.97	109.1	111.94	110.58	110.42	110.44	110.79	110.11	114.02	111.53	111.55	111.77	110.89	108.98	109.9	108.14	111.08	111.3	108.4	111.16	110.45	110.03	112.23	112.57	110.4	109.26	112.11	112.64	110.39	109.3	110.51	110.98	110.1	111.58	111.97	115.04	111.14	111.26
103.49	104.85	106.14	103.59	105.65	104.92	105.31	105.39	105.98	107.14	105.92	106.29	103.99	103.36	103.72	103.85	103.98	105.43	103.14	105.42	106.3	105.19	105	104.87	106.37	104.8	104	104.42	103.24	104.85	104.5	104.4	105.01	103.61	106.27	104.97	104.97	103.81	102.24	104.56	105.08	103.83	105.77	103.87	104.27	104.87	105.28	105.05	108.06	104.38
108.63	106.47	109.52	108.18	107.18	107.27	104.58	105.3	105.53	106.96	106.91	107.72	108.78	104.73	106.46	106.33	105	108.22	105.54	106.18	106.67	108.01	106.83	105.56	104.47	104.71	107.01	106.64	106.38	107.02	105.65	107.81	106.45	107.92	104.74	108.01	106.31	106.67	107.7	106.76	108.46	106.96	107.2	106.53	107.03	107.56	105.63	109.09	107.26	106.33
106.88	106.43	104.18	104.28	102.84	105.2	104.88	107.49	106.42	104.77	103.65	107.38	104.47	104.71	106.17	103.74	107.65	105.1	104.5	104.47	105.64	105.01	104.39	105.35	107	105.41	104.75	103.6	103.65	105.8	106.11	105.38	105.93	105.64	103.8	106.99	107.64	106.72	106.4	106.44	109.55	106.59	107.26	104.46	105.56	106.37	106.69	104.18	106.31	105.74
106.11	104.08	104.12	107.68	105.19	105	104.68	105.88	104.37	107.07	104.33	105.54	104.48	103.83	107.22	105.12	105.34	103.11	105.97	104.3	104.06	105.26	106.77	107.46	105.41	108.21	102.66	103.78	104.23	104.59	104.3	103.17	107.19	106.13	103.36	107.39	105.46	106.66	103.44	106.88	106.22	103.93	105.47	104.26	106.53	106.95	103.69	106.9	106.94	104.64
108.57	109.49	110.68	110.65	108.93	109.45	109.88	108.18	111.06	111.06	108.84	108.52	109	110.84	111.66	109.81	110.8	110.69	107.6	109.54	109.08	109.84	108.56	108.48	111.94	109.83	110.31	107.89	110.1	110.63	111.23	110.97	112.13	110.85	109.96	110.68	112.12	109.54	108.57	110.81	108.37	106.9	108.56	109.37	110.34	111.16	108.37	111.05	107.16	110.52
106.64	105.36	102.9	107.19	106.13	108.31	104.1	105.89	105.04	106.58	104.31	104.78	105.91	107.66	107.24	107.32	107.53	106.78	106.13	105.86	104.04	105.3	105.6	107.7	105.13	105.92	106.48	106.17	106.75	104.77	105.95	105.76	107.8	107.78	108.8	105.96	106.25	105.78	104.79	105.74	103.39	105.46	107.51	103.91	106.77	105.77	103.78	108.16	108.27	107.06
106.45	105.7	104.93	106.58	106.95	106.27	104.85	105.49	105.21	106.85	106.26	106.39	105.64	106.5	104.84	107.36	105.33	104.99	103.88	103.93	104.37	104.56	106.01	104.45	104.85	104.74	104.23	105.49	105.19	104.46	106.01	108.1	105.46	103.91	105.33	106.37	104.82	103.28	105.68	105.13	105.52	105.63	105.66	106.03	106.13	106.18	106.03	107.9	106.66	106.18
106.69	105.78	104.54	103.73	105.45	106.84	105.01	105.34	104.37	104.84	105.32	104.35	106.15	105.75	104.18	107.41	105.53	105.47	104.14	106.7	106.5	106.67	103.91	103.39	105.09	106.63	105.03	107.71	103.96	105.65	103.72	107.81	104.49	104.04	105.57	105.34	105.68	106.98	105.69	106.55	108.29	105.78	105.4	104.36	104.57	106.97	105.67	105.82	106.95	106.29
112.38	112.62	109.81	110.22	112.56	111.63	111.17	110.22	112.24	112.19	112.06	111.36	111.48	111.38	112.03	110.12	111.65	112.89	114.33	110.86	113.57	114.26	112.97	111.55	110.67	111.9	111.58	113.17	113.33	113.1	112.9	112.85	112.25	111.61	111.01	112.77	111.03	112.87	110.61	110.88	111.16	112.8	111.44	111.25	111.55	112.37	111.22	111.33	113.22	112
110.3	109.26	111.3	109.29	110.67	111.32	109.77	109.81	111.59	111.55	112.07	109.97	108.62	109.99	110.56	109.3	109.44	110	110.79	110.25	109.02	111.69	110.31	108.9	110.75	109.07	111.43	110.28	110.69	111	110.64	109.69	110.42	109.7	111.2	110.21	110.46	110.95	111.19	111.29	110.23	109.25	108.96	109.03	109.67	108.37	110.88	110.78	109.97	108.6
111.27	110.24	110.47	109.45	112.12	112.61	112	110.5	109.04	111.25	110.87	110.56	110.77	112.05	110.31	110.1	111.22	111.65	111.82	111.58	110.28	109.27	111.28	108.83	110.54	108.87	108.93	111.25	110.26	112.4	110.25	111.31	110.95	111.31	110.78	111.42	112.7	112.13	110.16	110.89	110.97	110.56	109.25	111.42	109.34	112.69	110.81	110.79	112.1	110.28
111.48	112.51	113.69	113.08	110.62	110.5	111.43	114.4	110.85	110.55	110.81	109.03	109.85	109.05	112.25	112.46	111.79	111.1	109.63	111.6	110.87	112.04	112.27	110.1	113.81	109.5	110.27	112.55	111	112.19	112.25	111.83	112.03	112.9	112.35	110.29	110.39	111.2	110.84	112.21	110.01	111.24	111.05	111.04	112.28	112.51	109.84	110.48	111.59	111.5
115.84	118.28	117.15	117.03	118.91	119.78	116.27	116.58	118.27	116.35	117.81	117.29	118.1	119.56	115.49	118.44	118.79	118.66	115.75	115.5	117.66	116.7	119.83	116.1	119.01	116.2	117.94	116.3	117.37	118.8	119.87	117.2	119.03	117.99	117.86	118.91	118.94	117.78	117.64	116.7	118.34	117.54	115.87	116.02	116.62	116.61	116.77	119.76	119.51	115.18
106.69	105.73	106.16	108.15	104.24	106.52	106.1	105.85	105.82	105.5	104.82	104.6	106.25	104.91	104.69	105.84	105.56	108.03	105.7	105.62	106.37	106.65	105.53	107	104.21	104.45	104.61	105.24	108.6	106.49	106.33	106.74	105.04	107.53	106.61	105.35	106.81	107.5	103.62	107.31	104.98	104.57	107.18	104.91	105.11	107.26	105.33	106.01	104.22	104.88
100.6	99.935	101.07	100.84	99.66	97.69	100.26	99.923	100.31	99.579	98.194	103.62	98.457	100.62	99.005	101.99	101.58	99.883	100.77	100.5	101.29	100.03	99.462	98.692	100.97	100.48	99.932	100.92	99.803	99.965	96.519	100.3	98.994	99.687	99.665	99.129	100.57	100.21	102.61	99.153	100.98	102.36	99.375	99.816	101.66	98.506	98.459	99.148	98.435	98.744
108.99	110.08	110.88	111.04	109.36	110.34	108.55	110.43	109.23	110.18	110.16	110	109.64	109.68	110.95	109.26	112.67	109.67	109.28	109.28	110.3	108.67	108.81	110.89	108.22	109.47	111.71	108.99	108.84	109.96	109.89	111.48	111.9	108.88	110.57	111.13	109.16	108.69	108.78	108.24	107.36	108.63	111.18	110	109.74	108.48	108.63	111.27	108.81	112.67
111.07	112.08	110.82	110.97	112.1	111.1	109.23	112.76	110.64	109.83	110.8	113.07	109.77	112.64	110.41	111.35	111	110.67	110.89	108.78	110.19	110.51	112.64	113.04	111.59	110.62	113.51	111.95	112.51	113.33	112.24	109.75	113.17	110.55	111.88	111.98	111.02	110.97	111.13	112.05	110.24	111.38	113.37	112.08	111.14	111.01	110.83	110.7	109.58	110.3
105.35	105.86	107.47	106.03	108.37	107.95	103.87	105.38	106.44	107.94	106.43	108.77	106.39	106.58	107.44	103.81	107.89	107.66	108.65	106.66	107.24	107.16	108.07	105.99	107.1	104.99	108.19	106.34	106.59	104.01	107.43	106.48	107.28	104.02	107.27	105.66	106.66	104.08	109.26	105.16	108.07	107.87	105.67	105.94	108.58	107.7	107.7	106.51	107.12	108.25
104.05	106.29	103.62	103.89	106.7	105.15	105.27	103.9	106.13	105.57	104.2	105.54	107.6	106.48	104.62	106.76	106.34	107.71	107.39	106.93	106.57	107.04	107.03	106.67	103.78	106.48	107.06	105.25	105.56	105.65	107.83	103.96	104.93	104.67	105.37	105.8	104.69	104.86	105.64	106.71	106.05	105.94	107.81	103.48	105.34	104.38	105.67	105.74	104.89	105.62
108.5	104.57	105.34	106.13	107.13	107.64	104.23	104.95	105.7	107.24	105.99	106.64	106.31	105.37	105.55	106.25	106.53	105.95	106.84	106.88	107.6	105.13	104.68	105.96	104.1	105.58	105.84	105.26	107.96	106.55	102.37	106.73	105.21	105.4	107.28	105.9	107.54	106.82	105.41	105.49	105.73	104.64	106.11	108.03	106.99	105.23	108.67	104.83	104.6	106.29
104.85	107.08	104.16	104.99	102.6	105.52	106.05	105.06	104.08	105.63	105.34	104.98	107.63	106.46	106.58	104.91	105.79	105.2	105.81	104.89	106.29	105.75	104.16	106.32	105.21	104.17	106.52	105.03	104.69	103.52	104.93	103.21	104.66	103.54	104.83	104.15	105.59	103.52	104.65	104.45	105.61	103.7	102.33	105.95	105.46	103.04	103.63	104.9	104.42	104.68
104.4	106.17	104.7	105.17	105.05	104.9	105.59	102.61	104.15	103.52	103.77	103.98	104.66	104.34	103.87	104.43	105.55	103.22	103.4	104.57	103.21	105.41	104.41	104.52	105.04	104.03	102.4	105.44	105.32	103.17	103.75	104.36	104.59	105.45	104.09	105.55	102.64	103.03	104.92	105.61	103	105.91	103.65	104.43	106.5	103.51	105.46	104.77	104.83	104.33
103.3	104.2	104.81	105.44	106.91	104.92	104.43	106.24	103.48	106.3	104.84	105.72	106.38	107.35	104.8	105.4	105.78	106.2	105.4	104.91	104.25	105.07	105.99	105.57	103.42	106.1	105.82	104.67	102.87	108.42	107.1	105.64	106.96	104.9	106.5	104.45	104.01	104.96	102.67	105.71	105.2	107.13	105.24	105.86	105.4	105.05	104.98	105.59	107.19	107.26
105.43	105.13	106.36	105.13	102.88	104.68	104.39	103.62	102.99	103.65	104.02	106.41	104.32	104.97	103.2	105.59	105.35	105.04	104.09	102.73	103.93	104.74	102.81	101.27	105.49	103.7	104.84	102.8	107.28	103.3	105.27	105.8	105.1	105.12	106.98	105.28	104.38	104.42	102.05	103.75	104.78	103.39	103.98	102.85	105.88	104.37	103.5	105.21	103.47	103.45
111.47	111.04	113.37	110.66	108.87	112.2	110.06	111.48	111.16	111.76	109.98	109.98	110.07	110.26	112.69	110.86	111.88	110.14	113.47	112.29	110.45	109.68	111.83	111.29	112.24	110.12	110.86	110.39	111.75	111.63	112.65	111.65	110.55	112.37	111.94	112.51	110.75	110.73	113.1	110.2	113.03	109.95	112.24	111.17	110.1	110.01	111.37	112.68	111.97	114.64
104.83	104.02	108.76	105.41	105.54	103.17	104.93	106.8	104.5	104.6	105.83	104.8	106.25	107.17	106.78	104.99	105.91	106.85	105.42	105.77	105.86	105.73	105.03	107.34	106.38	106.92	105.68	105.52	106.7	106.1	106.46	108.84	105.13	106.62	110.16	106.88	106.28	105.42	105.7	104.94	107.86	108.23	106.19	107.73	107.32	105.09	103.16	107.34	105.03	104.34
110.04	110.53	111.14	110.88	111.23	110.09	112.76	111.02	110.29	111.45	111.3	111.84	111.91	108.69	110.19	110.98	111.43	110.46	110.33	109.48	111.06	110.51	109.62	111.28	110.93	110.84	109.93	111.02	109.16	109.71	108.7	111.12	110.69	110.53	109.38	110.51	109.28	110.33	114.75	109.2	109.49	109.14	111.51	110.49	110.45	111.08	110.22	111.22	110.92	108.61
99.683	97.445	98.931	99.257	99.891	100.62	100.11	101.68	99.658	98.115	99.067	100.32	97.783	98.272	96.773	98.313	102.08	100.69	100.79	101.93	101.21	98.185	100.43	102.19	100.34	99.542	99.387	102.12	99.317	99.56	98.3	100.09	101.93	99.011	102.07	97.322	100.16	100.65	98.444	98.222	101.61	101.15	97.803	101.1	98.867	100.64	98.461	101.23	100.19	100.35
105.09	105.13	106.67	105.41	104.98	105.2	105.16	104.07	105.42	105.42	106.1	106.1	105.72	105.43	105.69	104.46	105.66	105.25	103.52	104.12	105.37	105.99	105.74	107.6	103.87	105.46	107.49	101.58	107.25	106.74	106.77	105.93	104.03	106.28	105.15	107.52	107.31	104.29	105.76	105.31	105.31	105.46	104.14	106.22	106.15	107.49	105.42	104.17	104.21	104.37
104.47	105.51	103.55	107.11	106.63	108.1	105.22	106.3	105.51	106.13	105.69	105.38	107.3	106.19	106.29	106.9	106.36	104	104.97	104.51	104.03	106.26	105.71	107.05	104.77	105.23	106.97	105.42	104.82	104.16	105.16	105.3	104.89	104.64	104.48	106	107.65	104.32	105.95	104.95	105.77	105.85	107.77	105.63	106.83	107.84	104.59	103.21	104.15	106.01
105.88	105.93	103.53	106.52	103.96	107.7	107.06	106.96	105.12	105.18	105.21	106.08	105.06	104.86	105.88	106.22	105.16	106.69	107.8	106.86	107.36	106.88	106.21	106.41	105.15	104.6	108.65	105.28	104.42	106.29	106.29	105.86	105.86	106.3	106.84	107.31	105.78	105.1	105.3	105.73	104.12	105.24	105.63	105.19	105.06	105.98	106.33	105.13	106.15	104.74
100.16	101	100.43	99.99	101.15	101.51	99.505	101.12	100.35	100.93	101	99.614	101.59	100.9	98.723	98.616	100.61	100.36	99.47	99.982	100.21	101.08	99.506	101.73	100.04	101.44	99.722	104.04	100.09	100.93	101.72	100.06	99.766	101.5	100.13	103.01	102.62	99.7	98.19	100.07	100.44	102.19	99.253	101.95	100.3	100.94	101.71	101.88	101.73	100.01
111.07	110.29	112.51	112.41	112.68	111.4	113.01	112.63	110.73	112.83	113.56	112.23	114.02	112.62	111.93	113.55	111.82	113.33	112.57	110.47	109.86	112.31	111.48	108.87	111.95	112.49	113.19	111.63	111.44	111.27	112.27	113.41	110.66	110.21	114.59	112.22	111.8	110.94	112.12	111.7	111.91	111.74	113.08	111.72	111.94	113.51	113.42	111.3	111.95	111.28
112.03	112.97	113.62	113.01	113.44	111.89	113.28	112.45	113.26	113.33	114.67	111.37	112.58	113.36	112.94	112.97	110.65	113.33	112.62	112.22	113.18	112.28	114.24	111.46	112	113.58	114.28	112.47	112.71	112.9	112.69	111.6	110.68	113.13	112.57	113.61	111.21	113.06	113.08	111.51	113.21	113.92	111.73	112.56	114.7	110.58	112.08	113.07	113.78	112.42
104.06	104.11	102.05	103.05	103.6	104.69	106.01	105.05	103.24	104.44	104.69	103.66	104.62	105.44	102.68	107.36	104.19	103.34	102.93	105.61	103.72	102.1	104.49	104.7	104.45	103.35	105.81	103.3	105.64	103.83	105.64	103.15	103.55	102.76	104.99	102.78	103.17	101.97	105.02	103.31	102.94	104.36	102.85	104.24	104.27	103.89	103.24	105.05	103.52	103.92
105.48	105.65	106.44	105.23	104.68	105.62	103.98	108.66	106.68	104.02	104.78	107.2	103.48	106.33	107.25	106.51	104.29	107.31	105.79	105.98	106.06	105.6	105.36	106.06	105.73	104.38	106.81	104.59	106.21	106.16	106.12	107.38	106.24	104.92	105.64	107.95	107.18	106.88	106.09	106.81	105.24	103.66	105.09	107.62	103.87	104.79	105.89	105.26	105.46	106.1
111.87	112.56	110.22	112.07	111.59	111.48	108.76	111.19	111.42	109.56	108.74	109.42	112.04	108.66	109.11	112.77	111.59	111.53	108.62	110.72	110.3	111.25	110.8	111.01	110.8	111.97	111.84	109.15	112.88	110.98	109.36	111.49	110.6	111	108.63	111.31	112.35	110.39	109.56	109.89	110.63	110.53	113.16	111.31	110.95	111.01	109.9	110.95	110.38	108.69
108.22	106.34	107.91	106.35	104.14	103.87	106.71	107.25	106.28	107.23	104.54	107.51	105.2	106.99	108.19	108.52	105.34	107.62	104.72	108.08	106.56	103.59	105.07	103.98	106.57	107.08	104.61	104.79	105.24	108.22	104.35	105.43	104.09	106.64	105.86	104.48	105.65	105.53	105.59	107.64	106.98	103.61	106.71	105.38	104.48	106.29	105.9	104.35	106.56	107.37
106.1	107.04	106.81	106.48	107.03	106.84	106.02	105.1	106.98	106.49	102.71	105.57	105.94	105.76	106.08	106.05	105.68	106.12	107.41	106.1	104.91	106.57	105.51	107.49	106.49	105.1	105.7	104.88	105.44	105.92	104.9	106.07	108.39	106.43	104.09	105.86	107.58	106.33	106.12	107.82	106.55	105.66	104.3	108.22	105.53	105.12	104.24	107.28	104.53	105.81
104.78	105.04	105.16	104.58	106.2	109.2	106.02	107.07	108.63	104.51	103.82	106.92	108.08	107.27	104	102.09	104.79	106.18	104.17	107.46	105.62	105	105.91	106.38	106.64	108.1	107.85	103.71	105.78	106.33	104.54	106.47	106.39	104.05	103.58	104.88	103.16	104.78	103.66	105.06	106.86	105.53	107.42	105.54	105.55	105.24	106.04	103.35	105.18	105.45
101.37	100.88	101.33	98.317	99.832	100.14	97.01	100.38	98.699	100.17	100.53	101	99.617	99.683	99.276	99.831	99.457	98.827	99.293	97.989	98.797	100.82	99.243	98.876	101.58	101.53	98.269	98.484	102.05	101.07	101.96	101.06	98.606	99.347	98.393	102.13	100.35	100.27	99.17	100.8	100.87	99.51	101.3	100.75	100.86	96.601	100.38	100.15	98.48	103.16
106.77	105.64	107.74	105.08	105.15	108.62	105.32	108.24	106.54	107	103.7	106.21	109.56	107.45	107.69	107.81	106.35	107.24	106.84	107.63	105.86	109.11	106.49	105.25	104.25	103.85	106.28	105.85	105.22	106.43	106.15	106.48	107.18	107.31	107.84	107.76	105.9	104.33	104.7	108.1	106.25	106.38	106.43	106.26	105.53	106.55	106.82	108.64	104.35	107.18
100.8	99.525	100.04	100.47	99.806	99.071	102.07	101.03	101.73	101.33	98.861	99.158	97.976	100.5	101.51	101.23	101.62	101.03	100.8	99.879	100.8	99.932	100.15	102.02	98.931	99.853	99.168	100.29	100.91	99.438	100.71	96.846	100.61	97.352	99.422	101.73	99.618	100.79	99.577	100.88	100.51	100.45	100.44	100.02	100.33	100.2	98.571	102.09	100.67	101.36
109.6	112.75	114.27	114.08	111.25	112.12	113.07	112.08	112.85	113.77	110.05	111.93	111.81	113.3	112.36	109.39	111.25	110.58	112.33	111.78	109.76	110.56	113.32	110.48	111.19	111.82	111.87	111	110.8	110.77	112.58	112.71	112.36	110.35	111.23	109.74	111.78	111.92	110.84	111.25	109.09	110.41	112.37	109.86	111.15	109.8	111.15	111.22	110.21	112.07
104.38	106.84	105.74	108.3	104.4	106.53	105.42	106.39	106.75	104.38	104.69	108.48	105.13	104.36	105.89	106.63	106.86	106.33	105.57	105.45	106.09	106.96	106.32	105.23	105.22	106.36	106.74	107.63	109.12	106.49	107.27	107.35	103.97	106.85	104.85	107.86	106.52	107.77	102.62	104.52	106.67	105.73	105.18	108.51	107.13	104.8	106.69	107.35	106.2	108.32
109.09	110.39	107.03	107.91	110.93	109.8	108.59	111.92	110.99	112.09	110.09	109.91	109.06	108.31	111.26	111.84	109.99	111.24	109.47	107.72	109.31	108.05	111.76	108.02	109.97	108.17	110.65	110.6	109.63	108.41	110.01	108.07	110.12	109.47	107.75	109.63	109.31	108.99	108.99	110.17	108.52	110.11	109.61	111.01	111.2	110.22	108.97	107.27	110.11	110.92
111.88	111.2	110.52	111.68	111.76	110.75	111.59	110.53	114.42	112.86	110.31	112.05	113.55	111.74	108.84	110.19	111.68	111.48	111.49	111.25	113.8	114.42	112.16	112.14	113.53	112.13	108.45	112.46	112.91	114.2	110.97	112.92	112.44	113.27	111.03	111.25	113.65	111.96	113.49	111.55	112.56	110.43	110.13	112.23	112.65	110.94	111.62	113.65	112.63	112.15
100.77	102.71	102.97	99.159	99.31	99.384	100.03	100.28	99.461	100.51	100.26	98.17	102.63	98.849	99.99	101.6	100.7	102.06	99.747	99.905	100.04	97.365	98.204	96.915	99.11	99.216	100.2	99.306	99.512	97.914	100.12	100.79	98.136	99.793	101.54	100.37	99.487	99.302	100.78	100.52	97.188	97.931	101.25	99.886	99.018	98.61	100.08	99.041	100.76	98.882
112.79	112.62	111.81	113.44	111.6	111.2	111.92	112.84	108.32	114.87	111.25	112.56	112.24	111.66	112.98	111.79	112.59	111.12	112.36	113.9	112.74	111.24	111.64	111.92	112.99	114.01	111.19	110.49	111.49	111.07	114	110.29	112.23	112	111.29	112.89	112	113.05	111.06	110.94	113.72	111.44	110.7	113	112.28	112.13	113.23	110.09	112.56	110.85
106.15	107.44	107.03	106.53	107.55	106.08	107.44	106.3	105.96	106.28	106.21	104.84	109.51	108.66	107.46	107.97	105.29	105.73	106.82	106.7	104.88	106.21	105.67	107.04	105.27	106.05	107.79	104.81	105.94	107.64	109.05	105.56	107.07	104.93	105.04	106.35	107.9	105.09	107.94	105.67	105.21	108.99	107.71	107.76	106.1	108.21	106.38	106.57	106.25	105.73
105.53	105.66	104.51	105.47	104.17	105.41	104.49	104.06	103.52	105.3	105.54	104.94	105.92	104.98	106.96	106.11	106.64	103.35	103.9	104.01	102.48	103.16	105.57	103.37	105.33	104.88	103.24	105.49	101.97	106.72	103.06	105.97	106.85	104.96	103.74	103.44	105.19	102.37	104.56	104.9	102.91	104.02	106.03	103.44	103.59	105.55	104.28	105.32	104.96	104.95
106.8	107.13	106.53	110.45	106.76	106.03	107.07	106.24	106.21	105.27	105.26	105.04	105.64	105.78	107.37	105.66	106.32	105.77	104.76	103.54	108.18	106.5	102.75	105.47	106.83	109.07	105.97	106.13	105.85	105.52	105.28	104.9	106.97	104.44	107.45	105.68	106.83	106.16	105.64	107.46	107.07	104.9	105.62	107.57	107.04	107.9	107.7	107.26	105.75	107.78
115.17	119.1	117.28	115.89	116.69	117.59	117.15	117.65	117.35	118.91	118.71	117.41	119.42	116.7	116.32	119.41	118.65	117.95	118.92	118.63	119.15	118.3	119.52	117.26	118.28	119.49	118.88	116.73	119.83	118.33	116.91	119.46	119.17	119.26	118.79	116.32	117.15	118.34	118.94	118.76	119.48	116.71	115.87	118.51	117.07	118.41	117.35	117.95	115.84	117.11
105.56	105.19	106.44	104.63	106.26	106.97	105.78	106.44	108.84	106.34	106.39	105.27	104.8	106.52	106.5	104.41	106.29	107.68	105.29	106.08	105.52	106.52	106.44	106.57	103.45	105.43	106.13	103.23	106	104.18	106.85	107.45	104.66	102.85	105.09	104.49	105.61	104.81	104.19	107.34	104.33	107.22	103.96	105.98	106.52	105.92	105.38	105.61	106.18	105.44
111.38	112.27	112.54	110.08	112.17	111.51	113.4	112.72	113.88	114.34	112.43	112.03	110.55	111.54	109.29	111.76	110.97	110.54	111.35	112.07	110.85	111.22	110.85	111.61	111.03	113.82	112.21	111.98	112.99	111.98	112.03	112.45	111.89	110.08	110.64	112.6	111.81	115.23	113.93	112.05	111.63	112.39	112.52	112.04	111.12	112.32	109.92	110.2	111.93	111.32
110.49	111.56	111.7	112.72	113.59	111.16	110.89	113.61	113.02	112.05	110.84	111.51	110.19	112.1	111.08	113.14	110.93	113.67	112.25	110.44	110.88	112.58	110.14	110.12	111.15	112.08	110.05	113.63	111.1	111.5	110.81	111.56	110.47	111.46	111.27	112.57	110.64	112.03	111.78	113.15	110.58	113.11	114.33	111.88	110.94	112.44	112.76	112.35	110.76	110.83
104.75	105.99	105.63	105.44	104.19	104.92	108.08	105.08	108.37	105.01	106.31	105.17	104.28	109.21	108.69	107.53	107.72	106.58	107.82	106.71	105.22	105.09	107.45	105.83	106.28	104.75	105.44	104.23	104.07	105.88	105.61	105.83	105.96	106.99	105.45	106.43	106.34	106.66	103.85	105.72	107.43	106.96	107.62	105.1	107.72	105.92	104.26	105.42	104.87	104.63
111.3	113.01	111.16	110.24	113.21	110.16	110.28	110.19	113.18	112.03	111.5	113.49	110.19	110.89	112.4	111.48	111.45	112.32	110.78	113.31	110.85	111.88	110.41	110.97	112.43	110.84	112.46	113.64	111.86	112.14	110.81	112.54	111.3	111.96	110.9	112.45	110.4	112.52	110.33	111.62	110.42	111.41	111.46	110.34	110.6	110.02	110.57	110.96	111.07	111.37
109.91	110.43	111.54	111.37	107.99	110.31	108.59	111.15	112.29	109.86	109.58	110.16	109.51	110.2	109.14	108.67	110.56	108.86	108.42	111.04	110.26	109.94	108.27	110.92	108.3	112.05	110.97	108.92	107.92	111.32	110.96	112.62	111.42	108.96	110.1	108.84	110	110.2	110.86	110.43	109.81	110.62	111.41	110.6	111.48	110.53	111.15	111.75	108.65	111.84
99.07	99.391	101.11	99.108	99.42	99.289	101.95	101.19	99.657	101.73	100.12	100.38	101.52	100.58	100.96	98.666	101.51	102.26	102.25	99.33	101.58	100.59	99.511	98.336	98.932	100.97	99.99	100.51	100.57	101.12	99.684	100.33	100.29	100.79	100.47	99.026	102.84	100.65	99.318	101.66	101.73	100.97	99.373	102.81	101.56	100.82	101.59	101.99	100.85	101.21
104.01	108.38	106.46	109.3	106.94	107.65	106.87	108.44	107.26	107.57	106.9	106.3	107.82	106	108.31	107.34	108.72	107.93	106.93	106.35	106.75	107.85	107.39	107.19	107.2	106.78	108.53	107.53	105.03	106.84	105.28	107.58	105.04	107.44	105.96	111.11	105.69	107.88	105.93	107.98	108.52	108.75	107.5	108.92	106.54	106.27	106.43	106.96	109.1	105.83
101.95	101.01	100.53	99.85	102.2	99.094	100.48	100.2	100.82	101.5	101.29	103.19	100.35	100.73	100.86	101.82	101.08	102.83	100.42	102.2	100.65	100.97	101.46	102.01	100.08	104.69	100.31	98.627	99.602	99.016	103.18	103.65	101.69	102.52	99.928	101.81	102.15	102.06	101.73	101	101.64	101.97	100.56	100.93	98.941	100.47	99.904	101.88	104.5	101.34
104.01	103.91	100.89	104.28	106.58	103.26	104.63	104.47	104.86	104.27	103.99	107.27	105.05	106.08	102.93	105.64	104.61	104.07	104.71	105.12	103.91	104.26	105.39	105.1	104.42	105.29	104.56	102.72	105.15	103.62	103.43	102.44	105.85	104.49	105.52	106.34	103.67	105.21	103.35	106.13	101.44	105.46	101.89	104.21	105.52	101.9	103.74	105.41	105.2	102.38
106.48	105.6	105.42	103.99	106.34	105.6	107.33	108.83	106.9	105.43	107.53	107.48	104.5	105.66	105.4	107.1	106.69	106	107.05	107.94	107.46	107.22	106.03	104.95	107.15	107.77	108.02	105.41	107.98	106.89	105.84	104.04	105.15	105.93	107.17	104.31	106.32	108.73	106.7	105.95	105.02	105.75	106.46	105.03	104.67	105.71	105.46	106.45	105.58	105.12
101.11	99.752	98.438	98.93	100.07	101.95	99.539	99.873	100.48	99.768	98.547	98.412	100.36	99.311	100.09	100.3	100.15	100.46	98.846	100.88	99.472	100.97	100.76	100.99	99.486	100.67	99.015	99.985	102.73	100.22	100.18	99.89	100.44	99.616	100.67	100.72	101.4	100.27	101.07	99.032	100.98	97.824	100.92	100.41	99.611	101.92	102.27	101.74	100.34	99.145
104.18	105.19	107.14	106.23	104.44	106.74	106.96	105.04	106.65	105.45	105.37	104.78	105.25	106.53	105.01	106.54	103.41	103.62	106.32	105.95	105.4	104.18	107.24	107.32	105.4	106.17	107.33	105.94	106.17	105.9	106.72	106.33	105.85	105.41	106.55	104.29	105.73	103.36	104.02	105.86	105.2	105.81	106.17	106.49	107.66	107.34	105.72	106.65	108.46	107.73
106.71	106.13	103.84	106.45	103.81	104.62	107.87	105.21	104.01	107.51	103.79	107.52	106.56	105.48	105.93	104.19	105.42	106.21	105.5	106.42	105.1	105.02	106.21	104.81	105.73	106.59	105.26	108.45	107.13	106.73	104.23	105.84	105.35	107.1	107.32	107.32	104.21	107.91	107.16	106.39	107.22	104.01	106.16	106.83	107.28	107.03	106.13	105.16	106.86	106.52
113.85	109.78	115.41	108.98	113.82	112.48	112.12	111.98	112.52	115.31	113.31	113.2	112.89	111.5	114.25	112.99	111.45	112.49	111	112.5	111.23	113.93	111.53	112.04	114.59	114.2	111.67	111.12	111.52	113.02	113.31	113.64	112.18	111.34	112.68	111.46	114.15	113.48	113.03	112.15	113.97	113.13	112.19	112.63	112.01	113.51	112.31	111.86	112.24	112.63
106.54	104.43	107.81	105.95	104.91	107.04	105.62	104.43	106.02	107.17	105.58	108.31	106.03	107.25	107.08	105.9	107.1	105.95	104	105.06	105.72	105.24	107.92	105.76	107.59	106.07	107.37	107.01	106.89	107.96	109.33	107.02	105.7	107.4	106.25	104.7	106.04	103.48	106.68	107.97	105.52	107.23	106.89	106.73	105.74	104.83	106.87	107.27	105.46	105.48
105.67	104.49	106.12	106.66	104.53	105.05	104.88	108.1	108.11	106.45	104.23	106.13	106.1	106.11	104.5	105.67	107.57	106.05	104.74	106.01	106.07	103.59	106.53	107.51	107.21	105.1	105.74	108.07	104.59	105.31	104.23	107.45	106.42	107.55	105.84	102.48	105.97	106.66	105.04	105.37	108.27	103.73	107.36	103.25	107.68	106.61	106.64	104.75	106.47	106.27
104.49	105.4	106.26	106.94	104.49	102.32	104.21	105.35	104.32	104.68	105.07	106.26	105.9	105.47	105.89	106.37	107.03	105.18	105.13	104.66	104.97	105.42	104.46	105.84	104.41	105.89	106.11	106.67	104.69	106.16	104.43	106.53	107.31	106.64	104.08	105.26	103.91	104.82	106.65	105.48	107.54	104.28	104.74	106.26	105.18	105.28	104.77	102.94	106.11	106.86
104.54	107.49	104.68	105.75	106.46	106.59	103.85	105.31	105.17	105.85	105.14	105.82	108.09	106.33	107.02	105.34	107.45	104.98	106.48	106.41	107.03	105.9	106.44	108.04	105.13	106.3	107.55	107.16	102.99	106.22	106.57	106.75	105.48	103.9	105.93	105.5	107.99	105.55	105.77	106.92	102.8	109.09	107.85	104.76	106.73	106.37	106.17	107.14	108.46	105.48
103.48	103.21	104.31	107.67	104.94	104.58	104.94	104.87	106.13	102.63	104.34	106.36	104.84	102.39	104.43	103.25	105.04	101.85	105.12	104.49	103.31	102.21	102.95	105.51	105.25	105.92	101.57	104.53	106.12	104.51	106.1	104.85	103.43	103.79	104.25	103.89	103.9	106.48	106.99	105.5	105.39	102.46	103.51	104.43	104.13	105.72	105.74	106.05	106.64	103.37
115.78	115.53	116.76	115.79	116.09	117.42	116.5	115.95	118.23	116.3	117.44	117.09	115.67	116.63	116.64	116.4	117.43	116.27	117.68	115.73	117.39	116.15	116.64	118.21	117.59	116.42	115.57	115.82	115.35	115.89	116.33	116.96	118.11	117.86	117.92	116.58	115.38	115.23	114.75	115.43	114.87	115.94	114.93	116.67	116.34	116.67	115.82	117.37	116.53	115.17
104.15	104.73	102.24	104.97	105.01	104.72	105.57	104.29	103.94	103.81	105.68	104.82	106.54	106.12	106.03	105.66	104.87	103.72	102.08	106.18	103.94	105.68	106.2	106.05	106.22	105.83	105.96	105.42	107.66	105.3	103.75	106.5	105.76	103.6	104.35	103.64	103.09	104.97	104.51	104.34	104.26	105.13	106.11	104.15	104.68	103.97	103.68	104.99	104.96	106.98
117.94	116.78	119.8	117.08	118.31	115.78	118.83	116.76	119.27	117.23	118.84	119.02	119.85	116.58	118.63	118.21	118.48	118.14	118.21	117.19	117.45	118.78	118.21	117.08	118.97	115.05	117.67	116.54	117.59	116.99	114.88	119.36	118.28	119.28	118.14	118.4	120.08	117.87	120.71	119.19	120.15	116.71	117	117.22	116.47	118.15	116.34	115.96	116.33	117.25
112.85	111.56	111.41	112.82	111.44	109.94	112.01	113.31	110.55	109.51	111.65	112.61	112.26	111.64	113.31	110.66	110.54	113	111.88	114.49	111.35	111.65	112.25	109.16	112.14	111.4	112.81	112.06	110.98	111.11	111.11	112.09	111.49	112.02	112.33	112.07	112.67	113.04	110.03	113.63	112.39	109.45	112.82	110.13	110.48	110.2	112.59	111.37	111.44	110.81
106.63	103.18	108.63	107.25	107.25	105.09	106.17	105.83	106.11	106.58	105.6	107.83	108.79	105.9	107.69	105.64	106.8	106.82	108.11	104.61	107.04	106.69	105.81	106.92	106.48	107.36	106.96	106.29	106.63	105.65	105.98	104.36	107.92	105.18	107.12	104.18	105.78	106.78	105.48	106.58	106.05	106.18	105.51	108.41	107.2	106.61	106.87	106.77	105.51	103.56
104.17	105.22	107.48	104.81	103.23	103.19	106.12	106.44	104.76	105.2	106.45	105.01	106.39	106.36	104.54	106.29	107.07	106.15	105.66	104.67	104.65	105.48	104.05	104.03	105.62	103.81	107.5	104.55	105.7	106.01	105.34	105.75	105.53	106.24	106.55	104	104.73	106.41	104.14	105.13	104.56	105.45	106.55	105.4	104.6	106.28	106.15	104.7	103.25	104.54
103.11	104.13	105.76	104.14	104.45	103.28	105.42	106.48	103.79	102.82	104.38	104.31	104.92	105.04	101.85	104.73	102.96	103.66	102.73	105.83	102.45	105.7	102.76	104.43	102.78	103.36	104.47	105.67	105.87	105.03	103.76	105.46	107.02	104.49	106.8	104.35	105.12	107.09	106.4	105.07	103.25	105.06	103.26	104.43	105.02	104.06	104.71	104.1	101.05	102.29
111.96	113.46	112.74	111.3	112.59	113.19	110.85	109.6	111.4	111.23	111.7	111.54	111.56	111.47	110.92	109.99	111.86	108.74	113.02	112.06	112.36	112.53	109.98	110.49	109.62	111.54	110.27	111.22	110.82	108.9	114.5	110.65	108.74	112.7	112.46	111.5	112.1	112.36	112.41	113.1	110.94	111.34	108.24	109.2	112.86	109.91	112.4	110.68	110.01	110.72
106.66	107.13	105.87	105.97	106.1	106.14	107.68	105.82	106.61	105.81	106.39	104.83	107.02	106.06	101.79	105.3	105.51	106.89	105.36	104.48	105.06	105.55	107.05	107.41	105.39	105.04	107.55	106.2	107.31	106.07	106.12	105.23	107.65	104.72	105.65	106.76	105.7	105.45	104.18	105.29	105.26	106.14	104.55	105.73	106.42	106.68	106.53	105.94	104.82	105.72
106.98	103.84	107.18	105.31	104.5	106	105.54	105.37	106.12	104.75	105.4	103.6	106.53	103.35	106.8	107.42	104.53	104.2	107.63	107.12	106.02	104.85	104.65	105.93	105.71	105.69	103.81	107.59	105.13	104.71	104.83	103.77	106.29	104.63	105.53	106.22	105.3	105.25	106.57	104.65	107.63	103.81	107.91	107.11	105.02	106.21	104.7	106.58	106.84	103.97
102.05	103.29	106.22	106.63	102.85	105.18	103.43	105.11	104.09	101.37	105.78	106.84	104.52	105.64	103.33	104.76	102.53	106.07	102.56	102.7	106.44	106.77	104.41	104.75	103.74	104.88	104.66	104.4	103.69	102.32	105.98	104.1	106.13	105.08	105.53	104.04	103.43	104.79	104.82	104.61	104.71	105.18	103.75	103.16	104.94	103.71	106.1	103.62	104.74	104.01
107.33	105.93	106.02	106.16	105.96	107.87	106.06	104.66	107.77	108.21	106.08	107.88	106.49	105	106.39	106.01	104.91	106.16	106.43	105.18	107.99	105.85	108.07	105.13	107	105.6	103.16	107.58	106.39	106.7	106.21	103.9	108.2	108.77	107.54	106.75	106.39	105.41	107.61	106.63	108.24	105.91	105.96	106.57	105.61	106.24	107.5	105.44	105.23	106.17
113.04	110.55	112.28	109.41	111.33	112.02	111.83	111.58	112.76	111.71	111.37	110.09	110.3	110.45	112.7	109.81	111.35	109.3	112.21	113.08	112.11	111.29	112.18	109.5	110.59	110.63	112.3	111.92	111.64	112.1	112.24	109.91	112.79	110.99	113.95	112.33	111.73	111.76	110.75	112.19	111.17	110.91	112.9	109.55	112.81	111.11	110.47	110.99	110.02	110.88
100.25	101.25	99.598	99.082	98.102	100.38	98.595	102.47	98.773	98.936	100.94	100.23	99.876	101.82	99.72	99.413	100.69	98.253	100.86	100.25	99.719	98.533	100.54	102.75	97.835	100.03	99.712	101.86	101.23	97.105	99.333	98.365	98.544	102.46	99.823	96.666	101.61	99.568	99.342	99.873	99.682	103.06	98.355	99.477	98.363	99.276	101.32	100.05	100.6	98.663
108.78	111.23	107.91	113	110.88	110.89	110.78	109.04	109.62	110.8	110.53	110.57	109.94	109.53	110.35	108.35	109.35	110.11	111.96	111.46	109.58	109.22	110.51	110.29	110.78	109.02	111.57	111.67	110.55	109.35	109.21	112.22	110.62	110.72	107.59	109.55	108.5	109.27	111.95	111.52	111.83	109.51	107.95	110.24	108.63	110.17	108.49	111.06	108.9	110.66
112.74	113.83	111.09	113.19	111.74	112.84	111.71	110.58	111.42	112.24	113.2	111.09	109.78	111.08	113.48	115.05	109.18	112.09	113.58	110.1	112.3	111.12	110.44	114.58	111.77	111.99	110.29	112.33	111.2	111.4	112.73	112.13	112.49	112.07	113.4	111.73	111.85	108.69	111.6	111.5	112.15	112.67	111.48	112.12	112.38	111.28	110.64	114.34	111.48	113.2
99.457	99.541	101.34	100.99	98.939	101.37	98.102	102.17	99.445	102.13	101.12	99.396	101.75	101.66	101.33	100.98	101.82	103.08	100.66	101.69	99.655	98.996	99.122	102.28	103.06	100.2	100.16	101.99	103.15	100.69	99.63	101.83	100.92	102.83	101.71	99.569	102.72	100.55	101.73	102.85	101.14	100.55	98.38	102.59	99.428	100.56	102.31	101.41	101.99	101.81
109.79	111.15	110.98	111.25	112.37	109.97	110.88	111.56	113.42	109.44	111.62	111.44	112.67	112.75	109.85	111.59	112.34	111.4	112.05	109.41	114.3	108.73	111.83	109.14	112.07	110.92	109.8	111.41	111	109.64	110.67	110.75	112.15	110.68	111.44	110.61	112.09	112.58	108.89	111.88	112.01	110.4	109.46	112.01	108.86	109.18	111.55	109.52	109.37	111.47
105.75	106.93	105.15	105.28	107.11	108.07	106.03	104.48	102.38	105.82	106.92	104.34	106.5	106.11	104.22	105.76	103.22	105.42	106.15	107.91	105.76	106.16	107.64	107.14	108.37	106.18	106.12	102.28	105.98	105.38	104.93	106.33	105.67	107.13	105.11	106.07	104.82	106.56	106.06	104.96	105.94	105.58	105.86	104.08	106.5	106.18	105.9	106	108	106.38
105.16	103.89	105.82	106.28	101.91	106.52	109.47	104.78	107.24	106.62	104.44	105.47	103.42	106.12	103.81	106.8	106.32	106.86	107.8	104.8	105.4	107.29	104.04	105.03	105.4	105.01	104.89	105.82	105.61	106.76	104.04	105.74	105.38	103.18	103.45	104.39	105.41	106.83	107.28	104.53	104.6	105.71	105.62	107.59	106.45	105.44	106.82	104.14	106.55	105.58
112.21	112.92	113.16	112.28	114.05	112.13	114.72	112.3	112.08	111.55	111.11	114.58	113.91	114.08	113.74	111.6	113.71	112.67	115.04	113.14	114.36	111.95	112.49	112.55	112.71	112.35	111.77	114.57	112.23	114.87	111.6	112.66	111.82	110.61	111.8	111.94	112.3	114.7	112.6	113.08	111.88	112.58	110.14	110.73	112.57	109.28	112.96	113.2	111.32	112.92
107.91	106.43	106.23	106.95	104.25	104.39	105.78	104.54	105.44	103.51	105.71	106.65	105.98	107.55	105.55	102.92	105.97	107.13	107.35	107.9	105.63	105.49	107.5	105.92	105.77	104.96	105.25	107.72	106.43	106.31	107.72	105.79	105.03	103.34	105.55	106.8	106.66	107.35	108.36	108.1	105.87	104.9	107.43	105.58	105.42	104.99	107.41	108.63	107.16	106.1
105.24	107.53	106.14	104.08	107.9	105.4	106.61	105.68	105.61	108.54	108.51	104.95	106.52	106.13	105.49	105.34	108.83	104.03	106.95	105.92	104.54	106.32	109.1	106.21	106.15	106.58	105.73	106.38	103.53	104.63	106.95	105.11	106.36	106.71	104.27	104.72	104.05	105.75	104.11	107.24	106.19	102.79	105.86	105.09	105.62	105.5	106.48	108.23	108.17	106.5
107.56	104.08	106.32	105.16	104.03	106.16	106.06	106.27	107.3	105.97	104.65	103.86	105.9	106.57	105.63	105.35	105.44	106.02	103.19	103.2	103.12	107.92	105.9	105.06	104.51	107.62	104.39	104.25	105.07	105.14	106.32	105.93	105.93	103.36	106.66	105.15	105.41	106.11	106.73	108.17	108.19	105.67	104.56	107.09	105.83	105.39	104.94	104.19	105.88	106.19
118.84	117.3	117.38	119.92	117.96	118.68	115.72	119.78	114.98	117.27	118.24	117.43	117.01	116.72	116.07	118.02	118.07	117.31	116.95	116.85	117.47	118.21	119.64	119.15	118.46	120.01	118.65	119.71	117.99	116.96	117.62	119.96	117.87	118.72	117.33	117.33	118.25	119.45	116.73	117.05	118.4	116.85	117.03	116.73	115.6	118.29	118.47	118.82	118.57	115.64
107.28	107.19	105.61	104.02	104.78	107.08	106.31	105.05	105.14	106.16	105.89	106.31	106.43	106.97	106.7	106.5	105.81	105.95	107.19	107.17	107.72	108.05	105.13	106.45	106.99	108.51	106.81	105.91	107.68	107.31	105.07	106.1	106.84	107.35	104	106.39	107	104.66	105.05	107.02	105.62	107.44	107.42	108.02	106.3	105.4	105.76	108.86	105.74	105.02
104.71	104.44	104.32	108.07	105.94	105.67	104.69	103.63	103.62	106.25	105	104.74	104.53	103.1	105.37	106.14	105.91	105.56	102.97	102.73	104.52	105.4	103.68	103.22	103.78	106.34	103.51	105.94	104.81	104.74	104.01	104.62	103.67	104.45	105.4	103.17	103.09	104.6	104.35	102.67	105.5	103.23	106.97	104.53	105.98	101.26	103.43	103.97	105.27	103.98
102.39	105.28	105.52	103.93	105.78	105.56	105.52	104.08	104.88	102.88	106.18	104.59	104.37	105.07	104.98	105.14	103.86	105.07	104.78	107.6	104.15	105.1	105.13	104.45	102.83	107.03	105.78	104.44	105.17	102.95	106.4	103.97	106.47	103.15	105.04	103.89	104.99	104.63	104.83	103.55	103.88	103.96	104.78	104.28	103.64	102.74	107.5	103.43	107.35	103.58
104.75	104.87	103.28	107.01	106.41	106.67	104.79	105.11	103.39	106.72	106.68	104.65	104.48	105.8	106.45	104.57	105.74	105.61	104.49	105.64	105.5	106.09	106.57	107.5	105.34	105.43	105.16	106.01	105.69	107.15	104.75	104.15	104.11	103.77	106.07	108.89	104.86	106.64	106.41	105.56	104.69	105.59	106.05	104.54	106.88	105.62	106.36	106.2	106.47	106.05
102.97	103.81	104.41	103.78	103.17	104.26	105.79	103.36	103.71	103.97	104.74	103.77	102.71	105.53	102.31	104.26	102.85	103.02	106.9	104.55	103.92	103.61	105.22	103.2	101.62	103.06	103.62	102.97	105.6	104.53	104.52	103.66	104.15	104.23	103.63	105.89	104.72	104.71	105.01	104.1	103.54	103.95	105.45	105.48	104.53	102.34	103.14	104.34	102.82	103.9
111.85	112.06	111.25	110.59	111.28	109.28	110.67	111.76	112.17	112.08	112.36	112.95	111.25	109.76	112.32	110.84	113.49	111.4	111.87	112.25	112.89	113.05	111.99	114.98	111.05	113.1	110.41	112.2	113.58	110.46	111.93	113.05	114.12	110.68	112.44	111.54	112.05	111.81	111.29	111.94	111.73	110.66	113.52	112.31	109.02	109.12	111.7	109.79	113.06	111.36
104.77	104.82	103.06	103.29	103.34	104.28	105.77	104.58	106.54	103.76	105.37	103.84	105.77	103.82	104.26	104.55	103.48	104.18	105.61	102.86	106.56	105.5	107.51	103.08	102.34	104.64	102.93	103.83	104.35	103.99	107.24	106.33	102.81	107.08	102.31	102.99	105.49	102.51	104.93	104.35	104.13	105.56	105.6	105.11	106.14	105.4	106.71	104.24	106.36	105.18
105.8	105.21	107.24	106.42	105.41	103.7	107.37	103.4	107	104.3	105.7	104.34	106.07	107.02	104.72	105.97	105.98	105.81	106.69	107.43	106.82	104.49	107.18	108.91	104.76	105.86	106.75	104.17	106.64	108.06	105.43	105.13	106.38	105.38	104.67	107.19	104.99	106.56	105.06	106.61	105.77	106.44	105.81	105.79	106.17	103.91	105.47	106.6	103.36	104.01
105.04	103.66	103.28	105.95	105.59	104.32	105.64	105.59	104.73	105.8	104.79	107.03	107.21	104.7	106.84	102.01	103.22	106.65	106.03	105.96	104.43	105.36	106.63	107.04	106.47	105.81	104.55	104.87	104.77	105.55	105.77	105.47	106.29	105.93	106.67	104.76	106.05	105.61	106.48	106.1	103.8	102.89	106.75	105.19	107.43	102.97	104.44	106.21	106.97	106.63
112.59	110.11	110.45	109.16	110.98	112.98	110.8	109.06	110.84	111.48	111.56	112.19	109.64	111.33	111.38	110.36	111.35	110.42	110.69	111.31	111.17	109.79	114.6	109.84	110.64	111.02	111.34	111.75	110.7	110.52	110.63	109.79	112.47	112.17	110.76	112.23	109.01	111.19	110.83	111.88	111.41	112.25	111.2	112.2	111.78	111.46	112.83	112.14	111.37	110.6
110.51	111.94	110.86	112.53	113.33	110.41	110.56	114.26	112.43	114.82	113.52	112.85	110.18	113.08	114.64	109.87	110.11	113.35	112.22	111.95	114.25	111.19	111.57	112.89	112.76	111.3	111.34	112.05	112.82	113.93	113.6	110.83	112.05	111	110.95	112.97	111.73	109.16	110.6	111.33	112.44	113.29	111.81	111.75	112.88	111.72	111.83	114.19	110.23	111.37
104.02	107.6	104.82	105.62	105.77	108.16	104.97	105.71	108.24	105.83	105.26	107.39	107.84	106.6	107.77	105.97	106.45	106.03	107.2	106.07	106.99	107.3	106.87	107.48	108.31	107.4	105.35	106.06	105.75	106.43	107.45	106.71	107.47	107.09	106.65	107.33	105.99	106.28	105.47	105	107.05	106.42	108.04	108.19	106.48	105.61	105.13	106.8	110.44	106.95
110.67	109.49	110.97	109.62	111.35	107.74	111.6	110.42	110.94	111.26	108.47	110.18	110.56	109.37	109.93	113.62	111.19	112.28	110.29	110.25	110.46	111.53	112.06	110.81	108.53	109.15	109.89	110.51	109.36	108.87	110.18	112.73	111.69	108.45	107.92	109.44	111.22	112.86	112.65	109.47	109.62	112.3	110.94	109.32	109.02	111.03	110.77	110.25	111	112
106.58	106.17	107.82	106.58	106.46	107.46	106.41	108.74	106.25	107.19	106.14	104.94	106.07	106.23	107.19	108.13	106.72	106.28	109.13	108.61	106.7	106.13	105.94	109.13	105.61	106.96	106.77	108.27	105.56	106.51	106.39	107.25	106.1	107.01	107.11	106.99	108.25	107.4	105.93	108.79	105.74	106.39	107.61	107.41	108.01	108.09	105.58	108.27	106.12	106.12
103.54	107.14	104.79	105.26	105.21	103.02	107.34	106	103.83	105.89	107.85	103.97	105.69	107.69	104.48	105.9	106.75	108.16	106.3	106.66	103.94	107.66	104.5	104.8	105.4	104.13	104.5	103.18	107.14	105.66	105	107.4	106.59	106.39	106.05	105.46	105.96	105.77	107.06	106.62	105.7	106.1	105.5	105.74	105.51	105.61	105.19	107.59	104.53	105.01
99.782	101.92	101.43	100.51	101.51	98.175	99.808	100.53	100.37	97.425	99.018	100.34	99.226	101.86	98.037	101.16	99.847	99.325	97.884	98.713	99.036	101	100.39	99.345	101.95	99.407	100.52	100.95	100.64	100.23	101.81	102.9	99.792	101.54	100.92	99.595	102.35	99.125	99.825	101.73	102.56	101.51	100.77	98.436	103.16	100.74	98.887	98.842	99.386	100.81
104.2	107.22	105.22	105.11	107.72	104.62	105.21	105.19	103.9	107.61	105.05	106.05	106.36	105.76	105.84	105.39	106.44	105.13	106.46	105.89	107.43	105.58	106.19	106.39	107.45	105.94	105.11	106.54	109.23	104.62	107.49	106.03	108.23	104.85	104.13	104.15	104.03	105.19	104.63	107.15	106.92	106.65	105.74	103.82	105.67	105.92	105.93	106.26	105.23	104.62
107.32	103.75	106.42	107.88	103.89	107.29	104.19	105.4	104.33	108.55	102.7	103.35	105.87	103.53	105.38	104.62	105.54	107.79	103.06	106.56	106.26	104.6	104.11	105.55	105.21	107.23	105.11	107.5	105.97	106.37	105.47	105.87	105.21	104.83	106.05	103.36	105.12	106.04	105.69	103.4	103.31	105.75	105.6	105.63	103.87	107.85	105.26	103.71	105.01	105.6
112.64	109.06	111.85	113.08	112.27	111.56	110.91	108.05	110.22	110.47	110.92	110.32	109	110.19	113.73	111.79	109.64	110.45	110.8	111.35	111.85	109.81	112.74	114.64	110.64	111.67	110.79	111.57	111.02	109.01	112.6	109.34	109.15	112.07	111.79	109.68	108.58	110.2	110.88	110.13	111.72	110.28	111.18	111.81	111.32	110.81	111.7	111.7	108.51	109.48
104.62	107.37	104.73	105.3	104.89	106.22	106.68	105.94	107.1	105.08	105.32	106.23	108.28	105.49	105.12	106.46	105.69	105.49	105.62	104.39	103.31	105.98	105.69	105.9	105.11	105.35	105.26	105.6	104.73	104.98	106.52	107.37	106.97	106.95	106.25	103.81	105.26	105.68	107.53	106.33	105.68	105.26	106.07	107.76	106.04	103.72	107.05	104.33	106.65	104.86
107.05	103.55	107.97	103.93	106.19	104.51	107.14	106.79	106.52	106.2	104.95	103.63	105.94	106.77	104.19	105.01	105.89	106.54	106.66	106.47	104.75	106.01	106.24	106.88	105.05	107.38	106.15	104.76	105.65	106.12	104.69	107.32	107.05	103.88	106.84	107.88	105.22	106.21	107.07	105.07	104.84	105.55	105.42	107.33	105.48	105.16	105.39	104.36	107.55	104.77
107.05	104.27	104.24	104.35	106.14	109.27	105.12	105.34	105.38	106.84	103.98	108.6	104.45	107	106.01	105.74	105.41	105.45	107.49	105.03	104.71	107.05	105.83	106.71	107.75	103.89	105.67	106.01	106.94	105.82	106.89	103.79	105.8	105.52	107	105.87	105.54	103.69	108.8	104.11	107.03	105.13	106.66	105.7	103.63	106.97	107.63	108.01	104.85	105.71
104.84	104.9	103.69	103.59	104.28	102.38	104.44	105.55	103.97	105.7	104.34	103.87	106.01	101.77	103.98	103.49	102.49	102.13	103.58	106.38	103.54	105.41	104.14	104.18	103.04	102.46	104.8	103.94	104.12	104.51	104.91	106.03	106.61	105.13	105.83	103.55	104.29	106.12	103.79	104.75	102.56	104.63	104.25	104.9	104.11	102.43	105.17	103.32	105.02	103.61
116.33	116.16	116.21	115.37	114.65	116.26	117.12	114.54	116.83	116.5	115.32	114.8	117.29	115.7	116.05	115.65	117.25	117.4	114.39	118.44	116.82	116.76	117.92	116.73	117.05	115.49	117.66	115.79	115.54	115.32	117.62	115	115.36	116.46	117.49	115.89	118.88	112.72	115.26	114.47	116.44	114.58	118.66	116.8	118.13	115.6	114.57	115.77	116.46	116.67
105.9	102.9	106.92	106.37	104.72	108.33	105.76	105.61	106.75	107.69	105.76	107.2	106.3	105.79	107.89	106.44	105.2	103.78	108.08	103.06	105.84	106.81	108.72	105.38	106.42	106.99	105.61	105.37	105.4	106.11	104.58	104.34	106.65	103.9	105.82	106.16	105.08	105.87	104.75	105.41	104.72	106.12	107.04	103.06	107.01	105.6	104.91	105.88	105.62	105.32
106.67	105.26	105.32	103.89	103.88	106.01	106.66	108.15	103.56	105.96	106.74	106.01	105.91	105.29	106.94	105.92	106.65	106.25	104.84	103.56	105.79	106.57	104.86	105.32	105.55	104.14	107.45	105.68	107.88	106.07	105.1	105.89	105.59	104.74	106.68	106.11	104.7	106.3	106.92	106.05	103.12	104.54	106.55	106.87	106.48	104.48	108.3	104.67	103.54	105.74
101.65	104.02	105.83	104.53	105.78	104.79	105.02	107.84	106.48	106.14	103.36	104.31	104.74	102.64	104.39	105.12	102.88	105.62	105.53	104.29	104.72	103.39	103.58	105.56	103.93	105.44	103.16	107.81	104.48	104.11	102.27	106.44	103.05	104.91	104.82	102.47	105.4	106.62	104.77	106.08	104.27	107.5	104.75	105.3	106.47	104.27	106.36	105.83	104.17	104.43
109.54	110.98	111.13	112.95	113.24	112.61	109.96	113.91	110.56	110.13	111.67	113.08	110.57	112.94	113.44	111.42	111.67	112.68	113.2	111.85	111.45	113.37	113.03	112.7	110.98	112.03	111.22	112.96	110.5	111.86	111.41	111.45	111.22	110.66	111.92	110.97	112.64	109.35	112.98	111.79	112.22	112.34	110.83	112.69	111.14	110.53	112.58	109.27	113.53	111.81
99.178	97.164	98.755	100.44	99.833	98.642	100.28	97.947	98.712	99.587	98.517	98.774	100.5	99.809	98.661	101.2	100.06	99.98	100.71	97.335	98.362	99.008	98.421	99.465	99.205	100.11	99.958	100.39	100.23	99.578	101.51	98.599	101.33	100.51	100.06	99.457	97.298	97.958	100.07	99.535	99.564	99.017	101.05	97.086	100.18	99.484	98.88	99.777	100.48	97.848
104.42	105.32	104.31	105.62	107.97	105.72	105.1	102.79	102.19	104.47	103.79	102.91	104.18	105.67	105.03	101.41	103.11	106.04	106.13	103.59	103.49	104.73	103.64	104.9	103.74	104.24	106.05	103.41	105.4	105.3	105.13	103.18	104.17	106.32	103.22	104.3	103	104.46	104.46	104.92	103.55	105.15	105.24	105.05	103.59	103.34	102.04	105.33	102.47	103.77
101.5	101.82	99.265	99.243	99.849	99.493	98.756	99.641	101.45	100.67	100.13	102.74	99.383	102.57	102.18	100.85	97.936	98.045	98.098	102.59	98.738	99.754	101.78	102.71	101.62	100.24	100.44	101.76	99.219	99.839	97.574	101.68	99.857	101.28	99.735	99.496	99.514	100.41	103.51	100.58	99.935	102.73	101.52	99.307	99.269	101.55	100.06	100.14	99.582	103.52
103.33	105.33	106.62	107.12	104.7	104.24	107.06	106.91	106.15	105.93	105.76	106.84	104.56	104.95	104.94	104.84	105.19	106.39	104.44	104.98	106.04	105.29	106.05	105.26	105.35	102.22	103.79	105.4	106.07	105.77	107.36	104.14	104.51	105.66	104.56	106.62	105.7	106.88	105.18	104.82	105.21	106.08	105.24	105.35	105.52	104.47	105.52	104.54	106.73	106.27
103.18	105.68	106.7	104.67	102.83	103.33	106.25	105.66	105.07	104.19	104.09	103.51	103.96	103.47	106.25	104.64	102.75	103.63	106.28	104.31	105.21	103.67	105.24	104.23	104.26	105.23	105.59	102.9	105.35	106.59	101.93	103.88	103.12	104.33	106.24	103.38	105.07	101.38	103.31	104.24	101.53	103.67	103.86	105.79	102.18	107.46	104.09	104.54	104.19	105.55
113.44	111.29	112.56	114.11	114.15	111.94	112.46	114.43	112.3	112.21	112.44	112.07	111.58	113.04	112.14	113.39	112.79	113.92	114.53	111.39	111.54	113.5	114.06	115.58	114.12	111.35	112.04	113.27	112.24	112.6	112.81	113.91	113.93	112.77	112.94	112.96	113.32	111.4	113.52	113.94	112.45	110.61	113.37	112.38	113.86	113.46	111.03	115.02	111.2	111.98
110.65	110.29	110.18	111.03	110.65	108.27	108.91	110.55	107.97	110.13	109.74	110.18	108.12	110.62	110.68	111.41	110.21	109.05	109.06	111.55	108.52	109.62	107.29	107.93	111.05	110.83	108.79	109.69	109.78	108.16	108.58	113.98	110.06	109.07	108.16	111.05	110.66	108.32	109.61	109.49	108.64	107.67	109.32	111.41	111.1	108.49	112.21	109.63	109.83	110.3
105.58	106.15	107.45	103.22	105.06	103.85	103.87	107.03	105.39	105.66	102.58	107.9	107.47	107.05	106.38	103.56	106.67	103.8	104.67	107.47	106.09	106.84	103.64	106.15	105.54	105.35	102.88	105.6	107.13	106.53	104.56	105.57	108.1	106.99	107.64	106.98	105.11	103.35	105.22	105.55	105.74	105.86	107.16	106.25	104.2	103.05	106.28	107.68	105.37	105.27
117.13	118.51	116.83	115.27	118.64	115.76	116.21	116.85	116.21	115.22	113.72	114.86	116.68	115.35	115.97	116.27	117.31	117	115.93	115.34	117.61	117.38	116.97	116.51	116.37	116.74	115.34	115.81	116.78	117	116.85	112.87	114.78	116.27	116.16	117.2	116.14	119.44	117.03	116.03	114.88	116.11	116.18	117.02	118.48	115.55	115.75	116.13	115.17	114.45
101.09	99.503	101.55	98.417	100.28	101.86	100.58	101.24	99.921	101.74	98.795	101.77	103.39	99.441	99.92	99.078	99.597	100.97	100.4	102.02	99.937	100.2	99.257	99.457	103.33	98.721	102.46	99.29	100.25	102.13	98.624	100.12	100.16	101.21	101.98	99.234	101.28	100.16	99.325	102.89	101	102.7	98.992	100.08	101.53	99.956	98.425	99.869	99.576	100.1
107.88	105.11	108.05	104.4	107.1	103.76	106.92	105.42	104.18	107.04	106.63	106.18	104.93	105.34	107.83	104.78	104.56	105.15	105.83	104.63	107.55	106.68	107.07	105.41	106.21	103.13	104.66	104.05	107.55	106.16	107.22	104.24	105.95	106.64	104.89	105.36	105.71	106.34	106.55	104.73	104.82	106.43	106.73	105.72	106.43	104.69	105.83	105.85	107.01	104.07
100.66	103.09	100.17	99.257	98.951	99.032	100.5	99.765	101.28	99.755	101	100.99	100.18	101.64	99.62	99.933	101.97	99.281	98.239	100.44	99.878	97.816	99.173	100.39	98.976	101.69	100.24	99.775	99.261	100.76	102.73	100.96	100.42	99.116	100.06	101.58	98.747	99.364	98.842	97.73	100.88	100.05	99.614	101.47	101	101.31	102.47	100.59	98.644	99.341
106.12	106.49	106.48	104.86	104.87	107.21	105.24	103.62	105.53	105.49	106.74	102.52	106.53	106.74	106.59	103.58	105.95	108.1	106.26	106.17	107.72	107.22	105.8	105.4	103.48	106.02	105.92	103.51	104.65	104.32	106.48	107.46	107.11	104.32	104.49	105.7	105.79	104.5	104.85	107.43	104.26	104.35	106.64	105.73	105.97	106.39	103.73	104.96	105.22	103.86
110.36	110.71	109.18	112.12	110.79	109.84	110.6	109.69	110.61	108.19	109.31	109.96	108.62	109.24	111.9	110.7	111.34	111.65	109.68	110.54	109.83	110.02	109.1	110.42	109.03	109.11	107.52	110.09	110.96	108.04	110.4	110.54	110.67	110.98	109.66	108.4	107.93	111.25	111.36	111.1	109.92	109.32	110.28	110.72	108.62	110.67	109.88	110.25	107.76	109.76
110.46	107.33	106.02	107.3	105.68	105.76	107.57	106.44	109.19	104.66	104.72	105.69	104.24	106.29	106.97	105.84	107.09	106.68	108.5	107.15	107.13	107.98	106.92	105.77	107.62	106.09	106.55	106.58	107.91	105.15	107.04	107	106.82	109.82	107.19	108.11	105.96	108.07	106.19	104.53	106.45	106.91	108.6	106.66	108.31	107.59	108.19	105.71	104.92	108.25
109.75	108.73	110.86	111.1	107.53	109.59	111.78	110.71	109.94	109.32	108.62	109.34	110.67	111.13	108.83	109.21	110.65	110.18	108.97	109.4	109.65	110.7	110.55	110.29	108.8	109.88	108.72	111.46	110.49	108.51	109.77	112.1	110.33	109.92	111.82	111.19	112.28	108.91	105.94	109.83	111.88	110.12	108.95	109.07	108.06	110.02	110.05	109.24	108.54	110.61
106.73	104.97	106.11	106	105.58	104.82	106.84	104.67	105.59	106.75	104.94	106.15	106.96	106	105.76	105.51	106.64	106.39	105.69	107.4	106.54	106.25	106.53	105.19	105.22	107.26	104.22	104.22	106.13	106.85	107.69	106.78	106.51	108.13	107.8	106.99	106.93	107.89	104.75	106.39	108.97	107.46	106.37	109.23	107.18	106.12	104.43	105.65	107.11	106.26
109.64	110.45	110.22	112.04	110.4	112.6	114.74	110.45	110.73	110.49	112.61	111.85	111.2	110.42	109.23	111.88	109.02	112.84	110.57	110.49	113.5	112.95	110.28	111.53	111.83	111.16	110.62	111.3	113.16	110.22	112.75	111.05	112.94	112.26	111.79	111.8	111.39	112.41	111.64	109.86	111.59	111.32	112.54	110.17	112.94	111.24	111.81	110.2	112.69	112.86
108.27	104.06	105.13	103.87	106.05	105.16	104.6	104.17	104.75	106.47	105.13	106.33	105.13	106.42	106.35	104.8	105.69	103.98	105.85	106.19	105.39	104.91	106.97	105.99	106.29	106.92	103.45	106.4	104.44	104.66	104.65	106.97	105.24	103.84	104.2	105.37	103.26	105.22	104.13	104.61	105.81	104.88	104.27	106	104.84	105.93	104.71	105.97	105.4	104.18
105.81	104.17	104.28	105.01	106.09	104.07	104.84	108.17	104.27	104.35	106.29	104.3	106.58	105.96	105.34	104.61	104.19	104.25	104.99	108.94	105.63	106.64	105.84	106.34	106.52	106.9	105.02	105.44	105.91	106.37	105.24	106.29	106.89	104.8	106.87	107.19	104.68	105.55	103.43	105.18	105.4	108.26	105.68	105.01	105.25	103.68	106.28	103.99	105.91	106.48
114.77	113.07	112.57	109.43	108.85	110.47	110.41	112.58	111.25	111.23	110.19	111	112.22	111.38	110.31	108.95	111.28	110.63	111.24	108.59	111.59	113.27	111.28	111.99	113.23	109.56	111.24	113.15	111.43	111.91	113.51	111.3	109.78	110.26	113.6	110.72	110.16	110.99	111.01	112.18	112.65	110.31	111.8	110.65	112.32	112.2	111.11	110.67	109.94	111.88
103.03	105.79	104.41	105.5	105.14	104.28	107.78	105.49	104.74	106.42	101.6	102.92	104.3	104.73	103.05	103.99	104.62	104.89	104.06	103.89	102.82	104.6	104.28	106.25	103.74	103.58	105.51	103.86	105.43	100.48	102.77	103.69	101.58	102.75	102.8	105.26	104.59	104.75	105.22	105.22	103.52	104.6	104.49	103.49	104.64	105.68	104.57	104.11	103.82	102.82
105.6	102.92	106.54	104.63	105.15	103.21	107.75	105.56	105.22	104.67	104.08	103.56	105.65	104.34	105.31	105.29	103.08	103.42	104.66	105.05	104.77	104.61	103.57	103.01	106.15	105.78	104.35	103.28	105.38	105.67	105.64	107.92	103.49	104.53	105.12	104.83	104.54	102.09	105	105.15	105.1	104.04	105.18	103.02	105.43	105.28	103.95	106.5	106.54	106.32
105.51	108.71	105.8	107.64	109.74	106.78	107.31	107.26	106.74	106.09	107.44	107.01	105.8	107.56	107.75	105.96	104.77	105.45	106.27	105.6	108.16	105.28	106.4	106.29	105.44	106.48	107.56	106.84	106.15	106.08	106.81	106.44	106.8	104.97	104.7	106.99	103.32	104.27	106.97	106.9	106.69	106.23	107.73	106.86	106.65	103.99	108.04	109.54	108.7	107.66
101.85	100.33	99.535	100.15	102.08	99.1	99.697	101.6	101.08	100.98	100.63	102	98.307	100.4	99.081	101.25	100.39	100.2	96.987	99.338	101.59	101.6	101.75	98.767	100.09	100.68	101.3	100.8	101.05	101.27	100	101.24	100.24	102.27	100.54	102.89	100.29	101.25	101.13	100.39	98.429	103.19	103.39	99.39	101.36	101.92	102.82	100.48	96.823	101.48
105.02	107.05	106.43	105.18	105.55	104.77	107.02	105.68	104.5	105.27	104.3	103.83	103.04	104.88	105.88	106.72	105.86	105.5	106.42	106.55	103.33	104.11	105.8	104.72	106.46	104.21	103.32	103.93	104.55	103.24	103.78	104.23	104.48	104.56	104.47	104.88	102.44	104.57	105.93	103.02	106.33	104.84	103.02	104.32	104.81	105.24	104.16	106.83	105.8	105.79
104	105.66	103.12	103.1	103.93	101.96	105.2	105.4	104.31	106.9	105.47	105.02	104.62	107.46	104	105.52	104.69	103.44	104.06	103.76	104.79	105.5	103.47	104.03	105.44	104.17	103.96	103.61	107.29	104.07	105.39	105.33	103.88	104.48	103.91	103.21	102.66	103.49	105.08	104.58	104.96	103.71	105.71	102.97	105.08	103.54	103.95	103.96	101.99	105.55
106.63	105.41	102.05	105.29	103.54	103.88	106.57	105.18	104.21	104.86	105.3	108.46	106.15	105.79	103.77	106.11	104.94	107.59	105.86	105.65	106.65	107.53	105.03	106.59	105.28	107.69	103.9	106.19	107.49	102.76	106.39	107.64	105.66	106.26	104.71	104.14	103.88	104.67	107.14	107.07	106.22	105	105.5	105.06	105.92	104.52	105.26	105.5	106.5	106.02
107.19	107.47	106.36	110.07	105.2	107.12	103.86	107.82	105.69	106.91	106.26	105.01	105.57	107.17	106.18	108.47	105.29	107.32	105.6	105.57	107.36	106.28	105.8	106.05	105.02	106.21	107.76	106.28	107.11	105.12	105.92	108	105.32	106.8	105.77	106.23	106.55	105.48	107.18	104.97	106.83	105.94	106.33	106.98	106.42	104.56	107.67	105.6	105.63	107.2
102.66	105.48	102.46	104.49	103.79	104.5	104.31	104	104.42	104.19	106.49	104.74	104.05	103.73	101.61	103.13	104.29	105.72	102.13	105.4	102.87	104.02	101.05	102.83	105.56	103.86	102.98	105.21	105.16	106.09	104.18	103.63	105.12	103.81	104.65	103.73	101.83	103.12	104.1	103.21	103.09	103.56	104.66	104.36	106.62	104.44	103.1	103.54	105.91	104.79
106.82	108.64	106.21	105.93	104.96	105.39	106.46	104.85	105.67	108.23	107.15	107.45	105.57	106.63	106.86	107.65	106.57	106.46	106.14	108.6	109.07	107.45	107.76	107.94	107.23	106	106.32	106.75	106.65	106.29	106.42	106.96	107.6	105.86	106.74	106.83	104.92	108.6	105.3	107.53	106.49	108.24	107.3	107.94	106.87	106.15	108.36	108.46	104.75	105.49
105.7	106.97	108.81	107.28	104.37	106.13	106.35	105.07	105.27	106.61	107.78	105.83	106.4	107.77	108.21	107.4	107.76	106.69	105.1	103.98	105.3	107.91	105.16	107.05	103.43	107.49	105.32	107.05	107.42	109.05	108.11	104.91	107.05	107.41	106.25	106.19	108.36	108.04	105.52	104.01	108.24	108.05	106.3	104.92	107.35	107.14	108.67	105.75	108.05	107.62
114.37	115.74	116.06	116.38	115.2	115.39	117.31	117.45	119.27	116.23	117.48	116.09	115.8	117.03	118.01	116.78	115.8	113.97	117.45	118.43	119.84	115.55	117.05	116.49	114.95	118	116.2	117.27	116.82	117.74	115.9	115.48	116.52	115.06	115.8	115.65	117.17	115.34	117.65	118.03	115.45	115.92	115.44	116.24	114.23	115.76	116.47	114.47	116.99	115.77
110.72	111.06	112.63	112.89	111.5	109.83	110.26	110.59	110.01	112.74	109.64	111.6	111.19	109.43	110.2	110.58	111.28	110.56	112.1	111.76	112.99	113.06	111.46	110.56	112.68	110.74	110.85	110.59	111.8	110.88	111.59	111.25	113.38	110.42	111.44	110.17	112.24	110.95	112.44	111.03	111.44	111.44	114.63	111.75	114.29	110.93	113.41	110.63	111.13	111.11
104.43	105.11	107.56	105.31	105.78	104.37	104.32	105.19	106.26	106.57	104.55	105.79	104.44	103.61	105.05	105.4	106.09	106.92	104.9	105.59	106.31	107.44	105.68	105.66	103.8	107.42	106.73	104.98	106.24	105.83	107.35	106.34	105.28	106.84	106.47	106.33	103.32	105.78	105.1	104.02	107.76	105.01	106.59	105.09	103.79	105.39	107.8	106.78	104.8	106.08
107.03	106.23	104.42	107.25	108.8	103.63	105.76	103.95	106.26	105.81	107.71	104.84	104.81	106.45	105.44	104.66	108.38	105.96	104.39	106.29	105.64	106.11	106.17	105.12	105.46	105.41	104.92	104.86	106.18	105.88	105.72	106.19	105.34	106.14	106.99	103.88	105.59	104.78	105.75	104.29	105.51	104.44	106.96	106.12	104.86	105.56	105	105.9	106.37	106.99
110.49	109.69	110.84	111.92	112.23	109.97	110.62	110.6	113.62	111.42	113.11	111.66	111.39	113.6	114.27	114.7	112.92	112.24	112.49	112.04	111.39	111.15	114.37	109.37	111.9	112.26	111.69	111.95	110.16	113.92	111.09	110.26	110.32	111.7	112.54	112.16	110	111.41	112.59	114.84	111.04	112.86	112.4	111.16	113.01	110.51	113.13	111.83	114.32	113.16
105.82	102.9	106.52	104.49	102.24	103.63	104.62	104.6	103.73	105.51	105.88	102.67	104.03	103.68	103.39	104.49	103.17	106.06	104.95	104.44	105.08	106.17	105.27	105.14	105.97	102.51	104.41	103.78	103.86	104.79	104.95	105.96	103.04	102.98	106.17	103.68	104.03	106.07	102.72	103.71	101.89	105.56	104.34	103.98	103.94	104.14	103.46	103.93	105.02	102.62
117.02	117.42	116.4	117.77	117.45	116.05	119.04	117.07	118.83	117.32	118.33	116.25	119.46	119.47	118.11	120.76	119.93	117.73	117.82	117.1	116.43	118.3	118.46	116.11	118.14	116.09	117.05	118.19	116.82	116.34	119.02	120.56	117.51	119.76	117.07	117.83	118.56	118.55	117.58	118.48	117.01	119.91	118.65	119.57	115.73	117.98	116.99	119.01	117.23	117.01
105.7	104.75	106.48	104.94	106.8	105.3	107.62	106.74	103.14	107.75	107.93	107.62	106.95	106.01	107.61	105.89	106.53	103.71	105.77	106.27	102.9	105.72	105.53	107.7	105.11	104	106.31	106.89	105.74	107.04	104.59	105.97	107.31	106.56	105.79	105.9	106.47	108.23	105.75	107.13	104.9	106	106.61	104	106.27	105.7	107.38	105.32	104.76	105.74
105.02	104.1	106.31	103.9	104.73	102.98	105.32	104.84	105.17	104.4	104.33	106.56	106.91	104.58	104.5	103.07	105.86	104.89	103.42	105.82	104.29	103.95	104.67	103.19	103.88	104.18	104	105.91	105.45	102.71	105.85	107.43	105.44	103.98	105.32	107.12	105.76	104.48	103.52	105.7	103.91	106.09	103.62	103.65	102.75	103.25	103.87	106.4	105.09	103.51
99.78	102.69	101.24	99.282	98.859	99.053	99.679	101.86	99.121	100.05	99.936	100.39	100.51	100.69	99.183	99.265	100.25	99.278	98.454	101.32	101.97	100.12	101.06	100.76	101.18	99.146	100.01	99.8	102.62	97.316	98.785	101.37	100.41	98.541	99.556	98.614	100.93	99.666	99.891	100.18	102.19	101.01	99.816	99.839	99.251	101.44	99.4	102.35	100.24	102.95
109.87	110.77	112.41	112.3	111.68	111.39	111.09	111.1	111.11	110.48	109.68	110.99	111.44	111.6	110.21	111.15	111.33	111.71	108.43	110.61	111.49	112.72	109.41	112.31	110.04	111.24	113.18	111.84	110.18	111.15	110.67	108.13	111.98	111.76	112.58	110.82	111.91	108.93	112.82	111.1	111.48	112.31	109.47	109.15	109.57	111.31	113.36	115.39	112.22	110.68
111.42	111.21	111.25	111.07	111.14	110.99	109.11	111.91	111.08	112.59	111.43	112.2	111.89	110.98	112.04	112.89	112.1	112.12	110.07	110.95	111.17	112.39	110.41	111.7	109.11	109.95	111.55	110.44	110.58	112.51	111.6	114.68	111.95	111.93	112.7	108.5	111.03	111.91	112.11	112.5	112.04	112.11	110.54	110.46	112.17	110.45	109.76	109.72	110.02	108.51
102.86	104.38	105.35	105.32	104.93	106.69	106	105.41	104.74	106.92	105.41	103.5	103.07	106.15	104.55	103.31	103.43	104.74	108.6	104.71	104.68	105.4	103.38	103.79	105.93	104.92	103.72	102.82	106.07	103.95	103.57	105.66	103.69	103.4	104.43	102.89	102.39	107.74	103.71	105.17	105.61	103.82	103.76	103.9	103.6	103.75	106.36	103.31	105.49	104.74
106.32	107.34	105.8	107.09	106.12	105.36	106.5	107.94	105.95	106.13	106.17	106	107.61	104.21	106.99	106.37	106.11	105.74	106.82	107.09	104.93	106.08	106.3	105.05	106.03	106.5	106.68	107.46	108.25	106.52	104.44	106.69	106.14	105.8	106.02	104.15	108.15	105.95	106.55	106.27	104.94	107.17	107.13	107.06	107.5	107.64	107.1	106.8	107.76	105.02
105.29	105.9	103.25	104.98	103.22	102.51	104.45	103.53	103.84	106.33	107.79	107.34	105.22	106.2	107.17	106.11	105.88	106.27	104.33	105.65	107.66	107.43	105.44	104.96	102.58	103.07	106.79	105.28	105.56	104.62	106.36	107.45	105.45	105.1	105.48	103.41	106.38	105.41	103.48	104.24	106.54	105.84	105.72	107.34	105.39	106.65	107.38	105.38	107.04	105.36
110.89	111.29	111.89	110.48	110.18	113.55	110.93	113.77	113.1	111.9	110.89	112.27	113.82	112.96	112.84	110.01	111.27	111.03	111.75	110.85	113.5	112.15	109.75	109.92	112.86	111.62	110.81	111.93	113.67	111.24	111.71	111.25	111.86	110.32	113.82	112.76	109.71	111.93	110.21	110.79	110.97	112.49	110.45	111.83	111.11	113.23	111.29	112.24	110.53	111.61
105.23	106.92	103.85	107.39	105.89	107.16	105.75	106.5	105.36	106.49	106.74	105.24	103.59	105.56	103.98	106.51	104.26	104.43	104.34	107.45	107.03	104.61	102.85	107.32	105.9	107.13	106.82	108.35	106.9	106.15	105.27	104.78	104.74	106.77	106.75	105.96	104.94	106.43	107.65	105.45	106.05	107.61	103.85	105.52	103.65	104.25	106.51	104.99	104.89	106.26
99.631	99.395	100.64	102.05	100.49	98.808	99.457	100.04	97.93	98.774	98.642	101.66	101.66	99.214	100.83	99.004	101.49	99.623	102	99.421	101.8	102.91	101.49	98.907	99.83	98.786	100.42	99.568	101.38	101.02	102.19	99.855	101.42	102.19	101.51	99.74	98.927	99.05	99.164	100.37	99.683	98.887	98.791	100.09	99.676	100.64	99.291	98.702	98.19	98.779
104.21	106.12	105.8	105.01	106.14	103.3	104.53	104.07	104	104.32	104.71	105.5	105.29	105.26	104.65	106.11	107.37	106.08	104.81	106.45	105.46	104.44	105.64	104.43	106.96	104.63	106.41	105.13	104.38	104.45	104.01	107.8	105.41	103.65	105.51	105	105.18	105.32	104.98	107.75	103.69	106.47	104.95	107.56	102.81	104.7	105.23	106.54	104.25	105.91
112.44	110.99	113.35	111.55	110.42	109.6	111.52	110.69	112.66	112.76	111.42	111.04	111.6	112.13	111.99	112.99	111.69	113.26	111.82	111.37	109.41	112.08	112.54	110.45	110.56	109.92	110.03	113.24	108.87	111.42	113.26	110.82	111.04	109.68	109.46	110.49	112.34	112.43	110.34	111.3	110.86	112.48	111.53	110.41	112.37	111.8	109.56	111.61	113.74	111.84
111.33	110.03	110.2	109.8	109.72	110.66	110.21	110.15	109.05	110.7	111.95	110.89	111.52	111.44	111.09	110.33	111.27	112.16	111.03	112.46	112.65	112.19	110.66	110.49	110.91	112	109.49	111.3	113.16	112.6	112.34	111.21	112.03	110.45	110.82	108.83	109.77	110.66	108.94	110.2	110.97	113.05	112.08	112.91	112.63	111.53	111.88	112.71	110.01	111.82
112.92	108.98	114.58	112.45	111.83	111.61	112.92	111.96	110.28	112.28	109.62	111.23	111.48	110.99	114.44	113.21	110.51	110.95	112.24	112.38	110.88	111.15	110.14	111.19	112.64	111.83	112.55	110.8	112.99	109.99	110.55	111.26	112.47	111.41	111.58	110.1	111.91	109.58	112.99	110.89	112.32	109.29	111.85	111.24	114.35	109.58	111.93	110.73	110.98	111.8
113.21	110.99	110.72	111.04	111.71	110.99	111.76	112.31	113.04	110.36	110.92	112.54	110.58	113.3	113.27	110.84	112.82	112.77	113.66	110.52	108.89	110.8	112.08	109.57	113.35	112.34	113.29	110.82	112.92	111.74	110.3	111.57	114.25	113.34	113.91	113.27	111.07	111.49	113.22	112.48	110.2	113.07	110.49	111.96	111.31	111.18	113.76	110.85	110.71	109.81
114.47	113.49	114.22	114.65	114.92	113.08	110.69	114.88	112.73	114.58	113.3	112.32	110.18	111.93	112.29	110.43	112.93	113.62	110.96	109.84	110.31	113.37	113.44	112.39	112.67	112.21	113.72	112.25	113.59	111.83	113.24	112.65	111.37	113.31	112.63	114.09	110.87	112.31	114.85	114.88	113.52	111.93	112.8	113.32	113.57	113.68	112.72	111.34	111.55	114.7
112.1	111.12	110.38	111.72	113.35	111.29	112.4	109.9	112.14	110.49	110.85	111.55	109.22	110.93	108.76	109.42	111.33	110.95	112.84	110.55	109.74	110.54	109.6	113.25	110.44	110.05	110.52	112.79	110.89	111.17	113.92	111.51	113.25	110.25	110.71	111.3	114.39	110.6	110.47	110.17	109.04	112.66	113.96	112.4	111.53	111.17	111.75	110.72	112.15	109.7
111.68	111.28	112.03	111.89	111.05	111.84	110.9	108.77	109.71	113.09	110.14	111.44	114.18	110.78	110.33	109.52	112.07	111.66	111.1	110.06	110.17	111.83	109.28	109.1	111.39	110.82	109.84	109.7	111.72	107.3	111.45	109.22	109.93	111.25	110.88	111.93	112.47	110.26	110.14	110.78	110.97	113.19	109.2	109.32	108.81	108.93	110.23	110.19	109.58	111.23
111.74	109.86	110.76	114.51	114.27	114.64	113.65	112.02	111.88	110.44	113.56	112.25	111.07	111.09	109.91	113.74	111.47	110.06	113.35	112.62	113.56	111.62	111	110.76	112.78	111.34	110.66	110.99	112.04	112.59	112.44	112.29	111	111.86	114.71	111.64	110.27	113.29	112.73	109.85	114.11	112.62	111.52	111.22	111.28	114.34	113.11	111.29	113.37	111.22
111.29	110.67	112.64	112.9	111.15	111.97	112.55	112.97	111.71	109.7	114.12	112.04	113.39	111.93	111	110.46	110.38	113.46	112.46	113.17	111.84	111.89	111.48	109.96	112.45	110.6	111.28	111.76	111.44	110.39	112.69	112.48	109.69	112.06	113.69	111.98	111.43	112.17	110.66	111.81	112.53	112.1	113.15	110.22	112.53	108.81	113.99	110.03	110.44	111.64
99.542	98.962	99.189	100.08	99.57	99.854	100.58	99.317	98.658	100.58	100.22	101.01	102.03	99.008	99.233	101.43	101.77	101.7	100.6	97.789	100.95	98.681	102.37	100.74	101.87	99.777	101.81	98.735	101.04	100.65	97.063	99.779	102.04	97.716	98.082	99.887	98.395	100.04	98.061	100.21	99.31	100.61	98.204	97.222	100.58	99.096	99.904	101.7	99.505	100.83
104.99	107.64	106.44	107.21	105.78	107.17	104.59	107.19	107.31	106.14	107.27	105.12	106.88	107.66	108.75	106.98	108.01	106.8	107.08	105.93	107.46	106.84	106.64	107.32	107.79	107.24	109.18	107.48	106.28	106.79	109.39	107.36	105.19	107.91	105.36	105.66	106.64	106.3	106.55	106.02	107.28	108.13	103.65	105.5	107.71	105.9	106.63	107.72	106.15	107.25
106.44	105.23	102.87	103.56	106.6	106.65	106.87	106.29	106.61	104.5	107.29	105	105.31	106.49	105.77	105.71	105.93	103.53	104.24	104.3	103.21	105.79	105.85	107.11	105.88	104.58	103.78	105.96	106.34	103.98	105.63	103.92	105.94	106.13	104.81	104.87	106.05	104.44	107.58	106.51	103.36	105.08	103.17	104.93	107.88	106.21	104.7	106.72	106.52	106.03
105.58	105.91	104.9	104.07	103.56	103.55	105.59	104.69	104.42	103.33	106.61	102.78	104.2	104.78	103.79	105.72	103.73	106.32	106.73	103.59	103.4	104.94	103.41	102.15	105.34	104.3	106.27	103.61	102.21	103.1	105.59	103.56	105.96	106.07	106.59	104.55	104.38	107.01	104.77	104.97	103.59	104.5	101.68	105.85	104.54	104.59	102.06	103.45	105.16	104.79
99.236	102.73	101.64	97.924	99.577	100.45	99.994	100.49	99.507	102.35	99.613	98.276	100.79	101.93	99.077	99.823	100.22	100.74	97.861	101.25	99.945	99.601	98.748	101.59	99.855	98.639	98.623	97.96	100.94	99.329	99.759	99.333	100.03	100.22	99.701	100.54	96.844	101.34	100.17	101.12	99.137	100.44	100.49	100.26	102.36	100.99	100.39	100.24	104.53	101.12
105.65	104.38	107.1	105.69	104.48	104.83	104.83	102.97	104.08	107.11	105.47	104.56	104.73	102.93	103.18	104.98	104.8	106.09	105.31	104.8	107.26	106.09	106.64	106.97	105.86	106.72	104.66	104.36	105.79	107.38	103.85	104.01	105.28	104.74	105.69	104.96	105.75	106.01	105.4	107.47	105.93	106.67	106.21	106.01	106.46	105.07	105.19	107.19	106.77	106.94
105.8	104.87	108.89	106.73	108.73	107.29	106.36	105.59	105.81	107.25	104.81	104.73	109.47	107.06	109.11	108.19	107.66	107.73	110.3	107.8	108.31	107.68	106.99	108.52	106.61	107.84	106.34	106.99	107.74	105.98	103.68	107.14	107.65	105.88	108.37	108.23	106.07	105.14	107.25	107.48	105.6	106.4	108.37	106.43	108.92	108.39	105.53	104.98	108.85	107.15
106.09	106.26	107.53	104.32	107.24	105.06	107.1	105.42	105.05	107.43	105.81	106.63	105	104.95	105.3	105.08	104	106.16	108.24	106.58	104.97	107.13	106.77	106.61	103.48	105.75	105.56	103.69	106.2	107.49	105.01	105.49	106.97	105.67	107.37	107.1	106.32	103.66	104.93	104.36	105.69	107.57	106.4	105.75	103.85	108.78	105.07	108.15	107.41	106.92
104.66	108.69	108.5	106.68	106.12	106.38	104.94	107.21	108.23	106.21	104.98	107.42	103.55	107.78	108.08	107.39	103.73	105.77	106.28	104.31	104.36	107.06	105.47	107.53	106.45	107.28	107.49	107.66	108.51	104.48	107.76	105.24	108.8	107.93	106.57	103.67	105.8	104.9	105.76	105.6	106.22	106.51	105.86	105.31	103	107.39	106.36	107.58	105.15	105.09
104.31	105.01	107.05	106.34	106.63	105.73	105.79	106.14	105.67	108.29	104.58	109.18	105.81	106.27	104.81	103.53	103.01	105.74	106.7	107.35	105.82	106.59	106.41	105.64	107.11	107.82	106.19	106.48	104.06	106.19	108.5	104.71	106.68	106.76	105.03	108.57	104.36	106.04	105	106.46	104.36	106.28	104.88	104.7	105.06	104.13	104.88	106.05	105.46	106.43
103.46	103.66	103.99	104.76	102.17	103.8	103.51	106.01	103.7	104.54	103.21	102.12	103.31	102.56	101.88	104.01	105.33	105.11	103.25	106.15	105.03	100.36	104.14	103	102.92	107.01	105.41	104.04	103.26	102.57	104.56	102.09	104.71	105.35	103.26	102.91	106.14	107.47	104.65	103.85	106.06	105.31	103.44	103.49	105.73	104.95	103.38	104.66	104.02	105.43
106.46	107.08	105.85	108.49	106.55	107.82	105.33	105.23	104.69	106.53	104.67	106.97	106.52	105.44	107.83	108.79	105.91	104.32	105.4	105.37	104.52	103.87	104.6	105.66	106.95	107.62	104.26	107.15	108.06	107.26	104.51	107.13	105.98	105.1	107.24	106.78	106.26	108.57	107.99	105.35	106.9	105.02	105.15	107.31	105.89	106.49	108.75	104.07	107.56	105.17
108.72	106.38	106.54	106.37	104.6	103.61	103.31	104.64	104.39	105.27	106.21	105.8	106.77	105.28	103.65	106.32	108.58	104.48	102.59	104.62	106.05	105.11	103.72	105.58	106.31	107.04	104.78	104.68	105.96	105.08	107.25	106.72	105.12	105.46	104.94	102.1	106.15	107.35	105.92	105.3	106.94	105.17	104.97	103.57	104.51	106.03	106.05	103.73	106.74	106.99
112.45	112.17	109.86	112.61	112.45	113.01	111.58	112.19	113.26	112.8	112.73	111.88	111.52	108.21	112.17	113.16	111.5	112.67	112.8	111.19	110.35	112.93	111.74	110.99	108.2	112.55	110.06	112.77	110.62	113.22	112.81	111.85	112.85	110.99	113.11	110.89	111.76	113.19	110.44	110.35	111.35	113.28	111.02	112.37	113.32	112.22	110.26	112.61	109.48	112.35
113.26	111.54	114.24	111.88	113.62	114.14	111.97	112.19	113.64	112.16	112.29	113.81	115.14	113.44	112.63	113.12	112.32	112.46	112.25	110.95	111.3	113.31	113.54	111.23	111.78	114.41	113.25	113.17	114.42	112.16	114.63	114.17	113.62	114.29	112.02	113.4	111.81	112.44	112.42	110.48	114.1	112.32	113.72	115.31	113.89	112.11	113.36	113.68	112.8	113.01
100.53	101.64	102.64	98.868	101.19	101.28	101.47	101.73	97.885	102.02	100.33	100.6	101.91	99.698	100.93	99.344	98.008	102.73	101.15	100.84	102.08	99.725	97.735	101.31	100.92	99.297	100.01	99.28	100.06	99.885	99.866	99.65	101.79	100.77	101.69	100.76	98.819	100.2	100.92	100.7	100.62	104.39	101.18	100.88	101.73	101.47	101.62	100.48	99.877	99.134
112.12	110.94	111.92	112.83	113.45	112.36	114.49	113	113.63	112.27	112.96	113.51	110.9	112.46	111.77	110.17	111.57	112.27	114.03	112.36	112.61	112.26	111.8	111.99	111.34	112.19	111.61	112.18	113.44	113.29	111.62	113.2	110.51	113.36	110.58	112.75	112.15	111.02	111.38	114.26	113.95	112.21	110.73	115.33	112.18	112.52	112.43	115.15	114.01	113.86
102.93	104.95	103.71	103.13	101.9	104.82	105.47	103.86	103.7	102.21	104.11	105.32	103.95	104.14	104.16	102.47	103.24	104.39	100.49	103.22	103.07	105.24	102.82	103.66	102.97	106.02	105.79	101.63	104.92	105.64	104.26	103.92	102.37	103.7	102.53	104.04	104.98	104.17	104.7	104.31	105.46	103.65	105.57	104.47	105.22	103.71	103.87	105.13	104.67	104.52
104.1	106.56	105.68	107.19	105.14	104.8	106.99	108	104.8	104.78	105.15	106.86	105.91	106.27	106.09	105.51	105.64	107.52	108.69	105.47	104.82	105.17	106.29	104.76	106.17	105.53	106.71	106.34	105.96	106.35	104.8	108.56	107.69	106.8	104.7	104.86	107.69	105.51	106.23	108	105.43	107.03	107.2	104.09	107.37	105.88	105.09	105.52	105.73	106.65
111.41	114.5	113.48	113.39	111.1	116.07	112.75	110.88	112.26	112.65	114.03	112.49	112.98	114.4	112.57	112.27	114.63	111.11	113.81	111.77	112.53	114.12	111.45	115.01	113.25	111.93	114.11	112.6	112.75	111.5	112.75	109.74	112.41	113.04	112.35	112.06	111.81	111.25	114.17	111.4	114.97	112.21	113.64	113.25	111.32	113.71	111.9	111.93	112.91	113.67
112.47	110.33	110.02	112.29	112.4	111.47	111.16	110.46	112.31	110.88	112.15	110.18	110.63	112.29	113.04	111.86	112.61	109.92	113.53	110.32	111.61	112.93	110.61	109.76	112.05	112.53	109.83	112.22	111.08	113.17	112.82	111.37	110.4	111.25	110.68	110.55	111.05	111.79	113.02	110.14	111.72	112.47	109.96	109.69	113.75	110.15	112.45	115.56	114.65	109.74
112.34	112.15	111.2	112.38	113.22	111.02	111.54	112.28	113.18	111.83	113.83	111.36	112.53	111.37	111.36	110.51	113.74	110.55	111.82	110.37	111.81	113.03	112.2	109.93	111.39	112.54	111.47	114.25	111.33	110.28	112.34	113.01	112.23	112.91	111.71	111.51	112.59	109.53	110.78	111.09	113.02	112.73	111.29	111.41	112.08	110.2	110.58	111.84	112.72	111.52
108.96	111.99	109.28	111.97	110.83	112.36	111.45	110.68	111.6	112.67	112.37	110.43	113.41	109.59	110.14	109.95	112.58	110.67	110.29	113.16	112.2	110.17	110.19	111.27	110.44	111.18	110.48	112.97	112.08	111.38	112.81	110.15	109.66	109.27	111.27	112.18	112.96	112.42	111.59	109.48	110.97	110.37	110.95	110.96	110	112.26	112.21	110.45	109.61	112.99
107.79	108.07	107.38	107.54	108.89	108.43	107.96	106.24	107.67	108.11	106.74	106.4	107.91	109.57	106.56	106.48	107.33	106.07	106.18	107.89	108.97	105.84	106.69	107.16	107.09	107.6	106.37	104.81	104.15	104.55	106.15	107.3	106.78	106.6	107.3	105.08	108.69	106.39	108.15	107.26	107.83	103.31	106.02	107.66	107.57	106.64	109.77	106.17	109.71	105.06
104.8	104.76	104.44	104.99	106.38	102.88	105.4	103.14	105.11	102.66	105.39	103.07	103.95	104.61	104.34	105.76	106.04	105.47	103.09	104.96	105.03	103.34	103.68	103.35	103.73	104.31	103.1	104.12	103.1	103.86	103.39	103.77	102.78	103.27	102.33	102.73	103.17	104.77	102.37	104.59	105.13	106.29	103.29	102.26	101.62	104.06	102.16	101.35	105.47	105.33
104.27	105.08	105.41	106.14	107.92	107.18	108.81	109.48	108.02	104.49	106.61	107.41	106.38	104.81	107.3	107.1	105.28	107.27	104.25	107	105.02	105.53	104.75	107.52	104.22	106.41	105.44	105.25	105.27	107.32	106.01	105.68	108.32	105.45	105.88	105.78	105.34	104.7	107.01	106.97	106.11	105.42	105.76	106.46	106.72	106.62	107.28	106.06	105.07	106.11
103.99	107.02	106.67	106.25	105.62	106.01	103.27	105.58	104.88	106.15	103.57	103.44	104.01	105.64	107.96	104.92	104.89	104.52	106.78	105.98	105.37	106.69	106.21	105.85	103.69	106.05	105.3	103.94	103.68	104.72	105.17	109.3	103.68	104.63	105.69	103.5	106.36	106	105.38	102.76	105.74	105.97	105.61	105.44	105.96	105.75	105.99	104.62	107.02	104.2
104.45	107.54	108.08	107.49	106.19	107	106.26	105.81	105.74	106.89	106.62	106.59	107.99	106.24	108.31	105.76	106.3	107.17	107.93	105.71	106.3	105.48	104.82	106.39	106.45	107.99	107.85	105.9	106.8	107.56	106.34	107.74	107.33	105.41	108.67	105.81	106.44	108.64	106.56	107.79	106.5	106.68	106.93	106.15	106.38	108.59	105.31	105.53	106.77	107.13
104.46	105.2	106.24	105.16	105.97	106.01	101.96	103.88	102.96	105.06	104.26	105.17	104.88	105.47	104.99	104.51	103.79	104.14	105.91	103.53	106.42	106.32	105.05	104.16	106.75	105.91	104.96	104.02	105.3	104.71	104.21	105.84	103.35	103.18	105.23	105.76	105.24	104.23	105.55	105.11	104.27	102.64	103.91	103.55	104.69	105.18	105.3	105.08	104.74	103.75
107.84	107.55	104.88	106.55	106.53	107.44	105.28	106.38	104.14	105.52	105.47	108.17	105.6	106.15	107.61	106.53	105.61	104.61	107.99	106.99	107.37	105.48	105.94	104.88	105.59	107.7	105.24	106.38	104.13	106.09	107.62	106.17	107.02	105.68	105.99	107.41	104.85	104.37	105.64	107.49	103.24	104.8	105.55	107.44	104.74	105.48	106.83	106.07	106.05	104.94
102.81	106.08	106.79	107.47	104.57	105.38	107.63	106.79	108.46	106.6	106.35	108.03	104.83	105.31	104.34	103.78	105.95	106.55	106.7	103.89	105.05	106.23	106.86	105.42	106.62	105.83	107.54	105.67	103.79	106.51	105.57	107.89	107.21	104.08	105.59	106.33	107.78	106.79	106.39	106.15	107.25	104.9	106.15	106.45	106.44	104.04	109.01	108.18	108.42	106.51
103.55	104.57	107.55	103.08	102.76	102.81	106.03	104.4	105.64	103.27	104.95	103.42	107.64	104.87	105.92	105.25	104.22	105.2	105.27	103.83	105.18	105.86	103.22	104.91	105.55	105.41	104.22	107.56	106.73	106.24	107.08	107.47	104.73	107.71	103.95	104.82	104.68	106.63	106.38	104.8	107.72	107.66	107.38	107.66	104.94	105.66	103.31	106.27	105.88	103.96
104	103.84	108	105.8	105.49	105.81	104.89	103.82	105.07	105.85	105.43	103.29	103.54	105.26	103.88	104.22	102.51	104.36	103.8	103.76	104.41	103.81	105.91	104.28	104.35	104.77	106.49	103.76	103.16	103.73	105.33	102.17	104.54	102.79	105.39	104.82	102.38	104.34	104.09	105.7	104.43	101.85	105.27	106.03	104.3	106.34	103.24	103.79	102.79	102.18
116.52	118.35	117.13	117.57	119.68	117.3	116.27	118.59	118.12	117.6	115.18	116.89	116.89	117.45	117.2	117.73	114.76	118.22	117.89	118.4	119.08	118.26	118.48	115.99	118.38	117.73	117.06	116.81	116.01	118.41	116.15	116.93	117.16	117.58	115.12	119.84	120.91	119.09	116.93	118.65	118.51	117	117.47	118.03	117.3	116.51	116.95	118.95	115.35	117.77
105.76	103.16	106.54	106.35	105.29	105.13	104.53	104.92	105.72	106.7	106	105.45	103.84	106.77	104.69	107.54	105.8	103.87	106.57	105.29	104.7	105.41	105.67	106.27	104.67	105.7	108.68	105.68	104.43	104.55	104.48	107.2	107.63	106.25	106.7	104.91	106.58	107.23	105.07	105.94	106.43	103.85	106.65	105.92	106.26	104.35	106.66	106.02	104.15	105.88
109.82	107.88	109.62	110.55	112.93	110.98	110.35	111.27	110.86	108.68	108.27	110.99	109.92	109.38	111.19	110.11	110.18	112.16	109.86	109.73	111.59	110.56	110.52	109.41	110.33	110.68	110.81	111.17	111.27	111.26	110.51	110.13	108.77	110.98	110.81	111.95	111.95	113.54	112.04	112.4	109.98	110.47	108.66	110.46	110.41	109.18	110.73	111.38	110.97	109.15
108	106.47	108.53	104.93	106.45	105.66	107.85	106.91	105.33	106.63	106.74	107.25	105.93	104.61	106.44	106.19	106.31	106.91	105.78	105.31	106.99	104.61	106.75	108.38	107.23	105.84	107.55	104.62	106.84	106.25	104.45	107.96	105.09	107.69	104.79	105.79	106	104.19	106.25	105.14	105.79	104.75	106.69	108.83	104.49	105.55	107.41	105.99	106.62	108.01
97.916	99.441	100.8	97.279	97.952	98.802	99.169	100.87	98.453	99.348	99.811	98.413	99.757	98.404	99.233	98.88	99.51	100.92	99.38	100.22	100.17	101.62	101.59	99.392	98.352	98.626	100.5	100.64	99.429	99.985	97.694	100.13	98.788	101.1	101.6	98.334	100.48	102.1	100.06	100.82	99.612	99.614	98.203	99.195	97.654	98.997	98.103	99.529	100.5	96.676
110.83	112.23	110.79	112.6	114.6	111.68	111.82	111.44	109.05	111.68	112.95	112.03	111.4	111.09	111.22	111.96	112.11	112.49	112.31	112.66	111.03	109.65	111.38	111.07	113.72	109.83	110.68	111.53	112.92	111.89	113.6	112.03	112.02	110.64	112.63	110.75	114.28	113.86	112.11	112.75	110.11	111.48	111.95	111.37	111.31	112.7	109.77	110.61	112.31	110.94
102.9	105.45	103.27	105.24	105.9	103.4	105.98	104.2	104.86	105.38	105.99	106	104.05	103.99	105.4	104.82	102.74	106.46	103.73	105.31	103.51	104.4	103.94	102.89	104.18	105.38	104.36	105.78	102.53	104.75	104.62	105.58	104.59	103.55	101.52	103.53	104.2	104.43	105.37	105.8	104.22	104.72	107.12	105.87	103.59	104.4	104.4	102.25	103.16	105.73
110.53	110.11	108.85	108.28	109.75	109.96	109.1	109.75	108.82	108.1	110.31	110.27	109.28	108.76	110.55	109.4	106.15	110.6	110.18	110.4	108.78	107.75	110.08	110.32	111.37	107.82	107.72	109.76	110.1	108.42	109.5	110.34	108.79	109.77	109.8	109.85	109.47	110.28	109.18	109.11	110.33	111.17	109.02	108.86	110.52	109.78	110.85	110.07	110.82	108.7
101	101.65	103.42	100.04	102.84	98.844	100.86	100.07	99.195	100.06	101.55	100.35	100.99	101.1	100.62	98.827	101.65	99.951	99.352	102.81	102.6	100.17	100.48	99.945	100.98	100.34	101.41	98.626	101.61	101.24	101.92	99.526	100.04	100.01	101.09	100.14	101.16	98.906	100.73	102.08	100.99	99.873	99.351	101.09	100.38	103.11	101.94	99.632	103.04	100.84
107.33	106.5	103.99	107.59	105.57	107.31	108.02	107.06	107.74	106.6	108.31	108.87	106.66	104.51	105.53	107.79	106.64	106.33	106.3	107.58	106.67	107.24	106.85	108.26	106.75	108.48	106.36	105.74	107.4	104.64	105.58	105.74	105.61	105.37	105.68	105.52	108.33	107.24	104.35	107.24	108	107.94	106.83	106.78	106.09	106.55	104.81	107.21	106.54	106.26
112.54	112.28	108.64	112.6	111.09	108.33	111.84	112.59	113.52	113.6	113.71	110.9	110.31	112.42	112.55	112.67	111.46	111.93	112.47	111.58	113.26	113.57	112.67	111.39	110.35	114.73	111.72	112.21	111.92	112.25	111.09	111.44	112.99	112.81	113.44	113.09	110.64	112.27	111.73	110.61	114.3	113.04	109.71	112.78	110.08	114.27	111.84	112.08	110.51	112.27
104.12	106.05	106.38	105.69	104.88	107.39	108.9	104.98	106.59	104.14	106.17	107.13	106.92	105.74	107.68	104.18	105.97	105.2	105.24	105.16	105.51	105.89	106.01	104.19	106.81	103.95	104.65	104.97	105.59	105.08	105.64	102.85	103.96	106.61	106.42	103.85	105.71	105.2	107.18	105.57	105.77	105.85	104.62	106.71	104.01	105.9	106.17	106.41	104.18	104.26
107	104.48	106.34	107.91	106.37	105.46	105.23	106.09	104.43	104.58	106.15	105.23	105.53	105.58	107.4	106.33	105.77	106.52	106.05	105.26	104.36	106.1	105.75	106.54	106.31	106.15	106	104.91	106.55	107.68	105.36	105.86	105.55	106.82	105.88	105.98	105.75	107.19	102.8	106.48	105.23	104.84	105.96	104.75	104.3	107.36	105.27	106.48	106.98	106.67
101.62	99.483	100.89	101.04	102.21	101.04	98.864	101.26	101.7	98.989	102.79	101.58	100.8	101.3	101.7	101.32	101.26	100.15	101.52	100.03	101.02	99.126	100.24	100.48	100.07	102.89	100.34	101.27	98.949	99.272	99.792	102.06	100.58	99.734	100.67	99.44	101.06	103.37	103.81	98.692	99.308	103.05	101.98	100.56	101.26	101.12	100.11	101.63	101.17	103.21
111.47	111.27	109.72	108.9	110.42	109.22	112.11	111.77	109.46	110.69	111.17	112.81	110.74	111.93	111.14	109.82	111.38	110.59	111.22	115.3	111.87	111.53	109.99	110.59	110.11	110.79	111.05	111.4	110.19	110.28	110.24	110.13	113.23	109.31	109.81	108.58	111.11	110.7	109.87	111.09	111.89	110.56	110.31	109.54	110.71	110.56	109.8	110.94	110.51	113.17
109.6	110.04	111.9	111.64	107.15	109.2	108.56	110.96	110.54	110.29	112.84	110	112.42	109.78	108.15	109.31	108.28	108.22	111.5	110.58	111.34	110.01	110.54	110.35	109.44	110.84	109.98	110.53	110.78	112.07	111.45	109.07	107.65	109.87	109.07	110.06	109.42	110.59	109.71	109.23	108.51	110.85	109.93	109.99	109.29	110.91	111.45	112.1	112.11	109.74
111.96	108.43	114.22	110.9	111.22	113.04	109.67	109.35	113.02	111.79	110.44	110.88	112.76	111.64	110.7	111.42	111.45	112.76	111.53	110.81	110.87	110.45	111.2	113	108.06	110.77	112.01	114.29	110.85	113.37	110.13	111.56	110.2	110.67	110.33	111.5	111.08	109.47	110.04	109.51	110.63	111.43	113.27	113.09	112.07	109.99	111.2	108.24	110.17	111.92
104.57	106.34	107.36	104.96	107.38	106.61	106.47	105.76	104.95	106.27	105.61	106.74	104.04	104.75	107.99	103.76	104.66	105.8	106.53	106.32	105.75	106.76	106.08	106.1	107.27	106.71	105.96	105.7	104.82	103.37	103.65	109.07	103.46	102.96	105.95	104.91	104.94	105.44	107.85	104.69	107.51	107.27	107.42	106.03	106.32	105.41	105.98	106.35	104.39	105.32
105.11	105.41	104.78	104.43	106.36	108.22	106.22	107.17	105.81	106.87	108.14	108.73	104.37	106.56	106.71	106.76	102.33	104.84	105.4	106.38	104.78	105	104.99	106.72	106.57	104.81	103.06	103.35	104.53	107.2	104.69	106.3	106.46	103.66	104.88	108.14	105.19	106.89	106.59	106.35	101.92	105.92	105.53	104.2	107.36	103.94	105.32	106.35	103.55	105.34
105.4	105.26	105.5	105.88	107.25	107.41	106.14	106.41	106.16	105.7	105.97	104.72	104.63	107.76	106.22	105.17	106	107.41	104.11	104.62	108.11	108.21	105.63	107.41	106.93	104.9	105.09	106.54	108.69	108.19	108.16	106.37	105.74	105.11	105.73	106.16	105.96	106.51	107.02	104.37	105.58	107.56	108.09	107.2	106.5	105.71	107.53	106.97	105.96	105.04
101.19	102.69	100.89	99.385	100.7	99.133	99.828	99.293	101.34	100.5	100.66	96.66	100.11	103.14	99.907	101.89	99.946	99.464	99.034	100.23	99.484	101.51	100.3	100.34	101.02	101.64	102.3	99.847	101.15	102.32	100.02	102.7	101.55	99.091	100.48	101.88	101.03	102.5	99.787	100.04	100.45	99.955	100.27	101.25	100.97	99.367	101.79	97.985	99.58	101.07
114.73	116.36	114.37	113.84	112.96	113.75	113.28	109.71	114.41	114.61	112.53	113.74	113.5	111.94	113.89	112.91	113.04	112.63	111.69	113.12	110.93	112.33	113.43	111.75	112.44	112.35	112.34	114.52	113.81	113.85	112.94	112.4	113.1	112.45	113	111.47	114.19	112.62	113.96	111.03	113.38	114.21	111.35	112.25	114.03	112.06	113.12	114.06	112.8	113.25
105.28	107.64	105.36	105.38	105.16	106.74	107.1	108.16	107.51	105.91	105.81	103.61	108.57	107.16	104.47	104.85	105.5	106.59	106.82	106.42	106.93	105.54	105.29	108.22	106.45	105.36	106.59	106.12	106.17	104.9	106.5	104.28	106.57	106.86	105.68	106.74	107.85	107.65	106.56	105.53	108.67	104.9	107.19	107.01	105.86	106.7	105.38	103.92	105.25	106.07
111.15	112.27	110.84	111.34	110.5	114.05	112.27	112.69	111.48	110.69	112.38	110.12	113.5	108.61	111.47	113.05	111.5	110.66	111.95	111.99	109.84	111.54	112.38	111.12	112.27	110.84	110.84	108.16	112.24	111.55	111.96	110.89	113.09	112.87	110.46	111.12	111.72	112.45	111.95	110.4	113.89	110.84	111.63	110.61	111.91	112.92	111.29	111.31	109.38	110.71
111.18	110.36	111.75	110.6	111.59	110.59	112.46	111	112.49	111.27	111.87	112.68	112.38	110.22	107.9	111.35	112.77	111.59	112.1	112.65	111.15	111.44	111.17	111.37	111.29	110.67	111.3	110.87	109.96	111.49	111.49	109.71	112.16	111.2	111.21	111.54	109.47	110.05	110.22	109.8	111.74	111.09	111.62	108.43	114.05	111.82	111.82	111.53	111.95	108.77
106.59	107.31	107.03	106.01	106.76	108.6	102.99	105.22	107.51	107.16	106.07	103.72	106.41	106.14	105.66	106.44	107.49	105.18	106.25	104.96	108.53	106.16	105.98	106.22	105.33	108.58	105.86	106.5	106.17	107.2	104.65	105.83	105.58	106.51	107.34	106.09	105.52	103.98	107.31	109.19	105.05	104.82	106.42	106.26	105.65	108.87	108.48	105.75	108.21	107.25
107.74	106.3	104.48	105.4	103.97	104.94	105.06	104.43	106.5	105.15	105.33	106.26	105.45	104.63	105.31	103.5	104.66	105.57	106.64	102.27	106.74	104.94	104.12	105.09	103.95	107.51	104.49	104.94	103.41	104.58	102.97	103.94	102.71	105.88	105.16	105.3	105.11	105.78	106.18	104.23	103.23	104.06	103.57	106.31	104.32	105.51	103.63	105.03	106.37	101.37
110.47	109.7	112.37	110.49	112.45	112.12	111.44	112.26	112.84	110.38	110.88	112.11	109.78	109.42	111.71	112.47	111.26	111.42	114.19	111	111.35	112.21	111.17	112.49	109.94	112.11	111.83	109.07	109.89	111.88	110.04	111.86	108.12	112.23	112.21	112.88	111.44	111.18	110.95	111.71	112.28	110.09	112.32	110.75	109.99	110.14	109.26	112.56	112.25	110.34
107	106.8	107.56	106.79	104.61	107.76	107.97	108.56	107.21	104.21	105.67	108.51	106.8	105.32	105.09	108.44	108.09	105.74	107.87	103.9	106.35	107.07	107.99	105.09	106.67	105.16	106.16	105.54	106.78	105.32	106.21	108.28	105.88	107.59	107.95	106.81	108.87	104.06	105.14	105.62	108.4	108.36	107.36	108.78	107.58	107.29	106.66	106.16	107.75	108.78
104.18	105.01	105.94	106.35	104.08	105.06	105.71	105.11	105.65	104.77	106.47	104.34	104.04	105.96	107.62	106.83	104	106.09	107.13	105.87	104.6	103.65	105.66	105.3	107.93	105.96	105.94	105.5	108.5	104.5	105.65	105.94	106.1	104.47	104.77	107.48	105.3	103.76	107.37	107.17	106.24	105	105.53	106.03	106.06	105.51	105.46	104.92	105.3	105.68
99.191	101.09	98.562	100.97	98.02	101.32	100.45	100.77	98.846	100.2	98.761	99.913	101.57	101.4	100.89	100.42	99.29	100.26	99.225	99.328	98.943	96.684	102.3	98.924	98.301	100.07	100.23	101.67	99.481	99.312	99.459	97.929	100.48	98.475	97.411	99.292	99.847	99.996	99.446	100.72	100.98	98.683	99.93	99.471	99.911	99.38	99.536	99.158	96.098	98.867
104.67	104.77	105.37	107.38	104.82	105.21	106.74	106.24	106.19	109.4	106.35	104.53	104.48	105.52	104.69	105.19	105.53	108.65	106.32	107.01	108.31	105.8	107.77	103.44	105.55	106.14	105.56	103.79	103.88	106.61	107.48	105.53	107.56	106.18	104.13	106.49	107.3	104.7	107.31	106.78	106.06	105.21	104.89	107.93	107.21	107.36	106.09	106.17	106.96	107.87
99.171	100.98	101.88	99.325	101.14	100.29	99.529	98.996	104.3	98.479	100.88	101.69	97.857	102.65	100.15	101.81	99.009	97.77	100.5	102.27	102.6	100.51	102.52	101.36	100.17	100.82	101.26	100.4	100.07	99.201	100.86	98.022	100.03	100.84	100.69	100.42	101.01	99.896	101.6	98.026	103.21	101.61	101.83	100.65	101.92	100.62	100.5	100.23	100.86	99.274
111.95	112.23	112.27	111.75	111.87	111.87	113.67	110.45	112.03	113.02	110.96	113	112.08	111.15	111.51	110.09	111.22	110.75	112.36	109.68	110.75	109.72	108.18	112.28	114.24	111.14	109.99	110.83	109.88	110	111.06	110.17	109.89	110.39	112.23	109.67	111.01	111.54	112.6	110.32	108.83	112.7	110.99	112.8	111.36	110.62	110.3	110.83	113.14	112.61
101.44	101.14	99.691	101.11	100.71	100.07	100.5	100.57	99.075	98.342	98.268	97.542	100.63	99.874	100.34	98.788	99.097	101.35	100.02	99.121	98.535	100.88	97.9	100.9	97.838	99.557	99.989	99.068	98.397	99.688	98.721	99.003	101.72	100.49	99.98	100.29	101.76	99.04	100.56	99.262	99.486	98.992	102.4	100.59	100.08	100.09	100.13	99.828	102.55	99.059
105.09	106.18	103.45	105.01	104.82	104.08	103.98	103.86	104.41	103.56	106.27	103.92	106.04	105.95	105.72	104.89	102.02	103.87	104.97	104.95	106.19	103.54	104.5	104.26	104.1	105.36	103.06	105.52	104.94	102.8	104.36	105.55	104.43	102.74	103.77	104.58	104.26	104.61	105.41	106.38	104.79	102.86	105.27	106.83	102.76	102.28	104	103.29	106.39	104.16
112.93	109.99	110.92	112.84	111.59	111.06	111.82	112.91	111.73	112.66	110.64	111.75	112	110.95	112.22	110.15	113.16	114.04	113.16	113.92	112.22	111.89	111.17	112.36	110.94	112.57	113.5	111.8	110.29	112.09	112.49	110.98	111.97	111.51	110.2	112.35	111.39	111.64	111.97	110.72	111.31	111.7	111.92	112.57	113.02	111.93	111.27	114.19	113.42	111.79
104.2	104.34	104.19	106.28	107.15	108.18	104	107.69	107.03	105.63	106.38	107.24	105.14	108.74	105.5	104.25	105.49	105.89	105.82	107.96	104.54	107.31	106.56	108.39	104.94	104.94	105.52	107.77	103.89	105.88	105.86	106.88	106.34	106.2	105.76	103.16	103.69	105.21	103.05	106.05	105.86	105.84	105.83	106.38	105.3	106.25	106.44	102.92	105.4	104.92
104.46	101.8	104.21	104.52	105.25	104.24	102.46	102.81	102.32	102.3	102.75	102.14	103.64	104.87	104.39	104.89	105.7	106.31	104.1	104.29	104.25	102.69	104.17	104.65	104.69	103.71	105.09	102.46	106.07	106.92	102.4	104.5	103.52	102.98	105.3	105.6	104.35	103.35	103.25	104.79	103.31	105.46	104.37	104.07	103.62	105.63	103.03	104.63	105.53	105.94
98.865	101.41	98.199	99.765	100.76	100.31	100.36	99.846	101.31	101.1	100.89	101.43	100.49	101.17	101.62	99.874	100.83	102.28	102.03	100.05	101.07	102.23	100.89	100.55	98.603	100.55	100.25	100.86	101.5	99.208	99.205	100.06	100.55	99.604	101.95	102.53	98.232	101.86	100.8	101.51	99.477	102.24	98.727	99.886	103.56	102.05	99.069	100.7	101.01	101.06
104.33	107.23	105.71	106.41	107.51	105.8	107.22	104.26	104.61	104.51	104.72	103.78	103.76	105.92	105.35	106.56	105.9	105.04	106.51	105.94	102.52	104.05	106.16	109.4	105.78	106.01	106.26	106.71	103.89	105.11	106.1	104.74	106.33	105.44	106.16	105.3	105.88	105.38	105.88	106.06	106.46	105.01	106.41	106.41	105.82	105.38	106.14	103.63	104.69	104.81
113.79	111.99	113.24	112.71	112.07	114.51	113.09	113	110.5	113.69	112.59	112.09	112.17	112.29	112.08	113.74	110.32	112.22	113.63	112.12	110.7	113.37	112.42	114.29	113.86	113.03	115.13	115.2	115.61	112.83	112.13	113.18	113.41	112.16	113.08	112.83	112.89	112.52	113.89	112.44	112.27	114.33	114.11	111.09	113.2	110.9	111.36	115.18	111.74	110.35
109.71	111.89	110.09	107.87	112.16	111.76	111.15	109.93	110.76	113	109.98	113.32	112.9	110.16	111.08	111.29	114.15	112.32	110.77	111.33	110.84	110.21	109.63	112.97	112.05	111.96	110.9	109.58	111.06	112.4	112.29	109.93	113.15	111.13	110.92	113.77	110.75	109.86	110.55	112.51	113.07	109.92	112.3	112.01	111.71	111.85	110.41	107.89	111.42	110.28
110.96	108.59	110.47	111.29	110.48	110.27	111	108.95	111.85	111.16	110.03	108.25	108.29	109.94	112.43	110.31	111.15	110.16	106.6	110.72	109.27	109.93	108.95	107.67	112.02	110.2	111.6	109.8	107.08	110.46	111.02	112.84	110.82	110.03	108.16	108.38	109.93	110.61	109.59	109.4	110.68	110.96	110.76	110.55	109.83	109.07	110.59	110.86	109.57	110.01
114.9	112.05	113.36	113.01	112.48	113.2	113.11	113.47	112	112.16	112.16	110.9	114.04	111.27	110.28	111.93	114.45	111.02	111.65	108.9	110.57	109.8	111.85	113.38	114.32	112.29	111.71	112.25	112.74	110.55	111.2	111.59	111.35	112.02	109.8	109.81	111.91	111.18	113	112.48	110.76	109.38	113.24	111.7	111.81	111.85	111.11	111.14	111.85	114.1
101.1	101.45	99.638	98.734	100.29	100.34	99.937	100.31	101.7	98.588	100.92	101.11	100.06	100.63	99.772	100.15	99.704	98.893	98.778	99.86	98.801	98.022	99.078	99.079	100.29	99.681	103.14	100.21	99.911	98.765	100.11	97.015	99.722	100.76	101.64	98.43	101.91	102.04	100.68	100.92	99.135	100.32	99.75	99.838	101.5	99.79	99.493	99.632	101.13	99.054
105.72	105.7	106.6	105.11	104.47	104.71	103.57	105.72	106.28	104.84	103.98	103.55	102.89	104.15	105.38	104.23	106.99	106.74	104.1	104.36	103.34	104.33	105.65	102.99	105.09	104.49	101.99	103.7	102.91	106.31	106.24	103.02	107.18	104.6	104.51	104.26	101.64	100.79	104.1	103.12	101.48	104.53	103.95	103.63	102.38	104.57	105.2	103.04	107.46	103.1
104.53	102.78	103.4	106.26	103.3	104.47	102.87	103.08	103.24	106.25	104.92	103.82	103.83	103.96	101.38	102.94	104.7	103.29	104.51	103.39	103.5	103.16	103.81	102.42	103.95	104.14	104.62	105.35	103.61	101.93	106.01	104.01	104.48	102.28	106.16	103.21	105.39	103.54	102.87	104.52	104.6	103.85	103.85	104.26	104.3	105.54	104.49	105.13	105.77	103.7
100.99	100.68	101.58	101.08	99.519	99.153	102.33	99.573	101.32	100.97	99.716	102.17	101.43	100.83	101.37	102.66	99.174	100.53	104.3	101.36	100.01	100.63	101.44	99.62	100.86	100.5	100.14	100.48	99.08	101.16	98.605	101.77	98.27	99.556	100.58	100.03	101.53	103.06	99.177	99.526	100.93	102.74	101.71	102.61	99.401	102.02	100.68	101.02	99.595	101.61
109.87	105.1	107.08	108.33	106.07	106.35	105.12	106.09	106.55	106.15	108.83	106.38	106.51	108.46	107.74	106.45	106.82	108.37	107.26	108.52	106.8	105.8	106.91	106.39	107.91	107.5	106.11	106.78	105.44	105.39	106.42	109.12	105.15	107.17	106.45	107.36	108.25	106.76	105.93	108.1	107.33	105.52	107.1	105.94	106.34	105.64	107.52	107.56	107.73	105.88
106.95	107.06	106.52	107.76	106.62	105.15	106.44	106.21	107.17	106.33	103.89	104.34	104.88	107.84	105.29	109.44	106.69	104.26	106.07	106.22	106.63	107.93	105.07	106.82	105.65	105.75	105.5	106.19	107.09	104.83	106.74	106.36	106.55	106.96	108.34	104.45	103.74	106.37	105.93	106	109.31	104.25	107.55	107.1	105.69	105.01	105.55	107.69	107.44	105.87
106.48	103.8	103.72	103.79	103.89	105.89	103.41	105.73	104.13	103.98	106.5	105.13	104.21	105.69	105.2	102.52	103.67	104.66	105.81	105.98	102.71	105.84	102.78	106.71	102.8	105.03	102.8	104.18	104.38	104.45	104.95	105.51	103.99	105.9	103.78	104.19	104.24	105.35	104.24	103.34	106.48	103.37	104.97	104.15	104.44	104.22	103.85	103.21	105.99	105.17
108.32	106.33	107.47	106.71	107.84	108.1	107.57	106.63	107.15	106.05	108.12	105.63	108.68	107.16	108.03	105.77	106.3	107.13	107.08	107.03	106.59	107.55	108.13	108.39	105.11	106.92	106.54	104.9	105.28	105.61	106.44	105.96	107.36	109.05	106.19	105.15	105.71	107.3	104.3	108.16	105.26	105.9	104.98	106.41	107.2	104.22	104.55	105.44	106.29	106.59
104.81	104.61	105.32	106.32	106.63	106.78	106.58	108.38	107.15	107.18	104.54	107.81	105.4	104.98	107.34	105.22	107.14	107.64	107.44	108.01	104.76	105.56	105.61	104.06	105.2	103.1	107.3	106.85	106.65	108.32	105.87	104.18	106.13	105.52	108.34	106.59	106.32	105.63	103.33	105.47	104.58	105.98	105.7	107.23	103.96	105.24	104.08	104.65	105.48	108.29
104.55	103.24	104.8	103.43	104.29	104.99	105.62	104.05	104.12	104.86	107.5	103.93	104.85	105.13	104.26	105.08	103.9	103.22	103.28	103.78	103.27	105.34	104.72	101.42	105.01	105.47	104.2	105.28	106.02	102.48	102.98	102.48	104.66	102.94	104.13	105.3	104.58	104.71	103.81	104.63	103.72	104.11	103.87	103.48	104.59	103.87	105.17	104.04	104.41	103.21
105.65	105.25	103.63	104.39	106.39	103.11	103.18	103.41	106.64	106.76	107.55	107.15	102.55	104.43	104	105.32	105.51	103.3	105.2	103.45	104.66	103.24	106.08	107.12	106.28	104.78	105.48	105.92	105.01	106.66	104.63	103.86	105.08	106.2	102.47	103.03	104.11	104.52	106.54	105.6	105.76	103.85	105.72	105.01	107.39	104.18	107.07	106.06	104.14	107.36
104.82	104.63	106.8	105.47	105.5	104.98	103.91	103.19	103.99	105.95	106.37	103.69	106.22	106.28	106.9	105.81	104.32	104.85	106.76	106.15	105.93	105.46	105.42	104.71	103.17	105.92	104.62	103.84	107.65	106.12	107.22	105.31	107.32	105.84	104.36	105.3	107.14	104.59	107.73	105.94	106.92	105.31	104.43	105.91	106.96	103.57	104.29	104.43	107.99	104.44
109.1	109.92	109.52	111.73	109.64	108.68	109.86	111.06	109.49	108.49	110.09	110.58	110.71	109.21	110.55	110.21	111.45	110.27	110.22	108.56	106.93	110.6	108.66	109.22	108.75	108.59	110.18	105.72	110.98	110.63	110.63	110.12	109.52	110.18	111.09	110.59	108.74	111.7	108.51	108.56	110.02	107.2	111.87	111.11	108.61	109.43	109.28	110.24	108.76	110.89
104.08	104.97	105.03	103.63	105.21	105.1	107.43	106.91	106.43	106.28	106.18	105.73	106.73	105.21	105.8	105.43	107.43	105.06	105.46	106.18	105.12	106.29	105.04	105.02	104.75	106.71	105.23	105.41	104.19	107.42	104.62	104.48	105.95	107.96	104.28	107.3	102.71	105.51	107.14	105.24	107.92	105.14	105.09	104.28	105.8	107.2	105.48	105.35	106.67	105.42
99.556	102.35	100.7	99.434	98.714	100.48	99.787	97.49	98.077	101.25	100.46	100	99.873	101.79	99.143	100.88	100.79	100.8	101.63	99.028	100.39	102.35	101.46	99.742	100.35	100.79	101.32	98.516	100.68	101.03	100.81	98.271	100.97	100.81	100.67	99.703	100.92	99.365	100.1	98.615	102.17	100.5	99.06	101.65	99.246	100.32	100.15	101.74	101.19	100.1
99.119	103.06	99.248	99.245	100.99	101.62	98.992	102.64	99.486	99.831	101.03	100.62	99.663	100.13	98.763	98.279	100.23	100.64	99.486	98.663	99.162	98.676	99.685	101.04	99.409	103.09	101.64	101.81	101.28	98.395	101.03	99.996	97.607	99.871	99.31	99.34	99.516	101.01	100.68	99.438	99.602	99.61	100.17	98.565	100.81	101.75	100.77	101.2	101.33	102.89
112.54	112.91	111.54	113.93	109.05	111.43	112.18	109.84	109.95	110.96	111.93	109.37	109.12	111.31	112.52	109.92	111.21	112.3	111.8	112.81	110.44	111.44	110.01	108.75	111.84	112.33	111.28	110.75	111.65	111.5	111.52	110.67	112.23	110.8	111.67	112.81	111.41	112.58	109.73	112.22	110.34	112.85	112.75	114.29	111.27	110.66	109.16	113.13	110.67	109.46
105.12	106.09	102.72	102.55	106.11	104.94	104.66	103.07	105.56	102.55	104.46	105.43	104.89	104.5	107.12	105.46	103.67	104.82	105.39	104.26	104.98	104.73	104.46	105.72	103.07	102.04	102.2	103.27	105.18	103.84	105.42	103.6	104.82	103.26	104.05	102.5	106.17	101.89	103.78	104.16	102.54	106.53	104.67	104.9	105.73	104.61	104.31	104.16	103.91	103.97
104.72	105.45	105	103.76	106.98	105.43	107.73	106.07	104.17	106.85	106.28	106.86	105.6	108.37	104.06	105.37	105.12	104.12	106.98	105	105.71	106.3	105.88	107.98	105.95	104.81	105.52	106.2	104.54	104.62	103.33	105.34	105.83	106.22	105.77	105.46	104.83	104.84	105.62	106.66	106.17	106.21	106.11	107.1	105.3	104.02	105.43	107.66	103.78	106.47
106.21	105.66	107.63	105.17	104.76	106.23	109.16	107.14	107.35	106.04	105.69	105.56	106.87	106.84	105.68	105.46	107.15	106.37	106.4	105.29	105.93	107.53	107.02	106.77	106.81	106.44	106.57	104.82	106.68	106.2	107.57	105.39	105.25	106.34	107.3	106.89	106.09	107.77	105.51	107.72	109.71	107.61	104.31	109.11	107.95	109.15	104.92	108.47	106.13	106.55
105.86	106.42	107.07	106.5	104.6	104.04	105.24	105.82	105.61	103.27	103.29	105.41	105.56	105.72	103.67	104.98	105.38	107.06	104.24	104.82	104.04	105.82	105.47	108.86	104.91	108.08	106.34	103.94	104.66	104.65	102.93	106.33	103.81	103.62	103.21	104.65	104.29	105.71	104.68	106.84	106.47	108.87	106.96	102.13	106.1	104.17	104.94	102.97	102.43	105.67
106.19	106.24	104.18	105.01	104.81	106.58	105.97	106.83	106.29	107.65	106.11	104.66	106.3	105.85	107.38	105.27	105.47	106.13	104.14	105.03	105.26	106.46	107.32	105.54	106.39	107.91	105.58	106.22	103.82	107.76	104.6	105.6	102.77	104.7	107.63	103.76	105.89	105.86	106.88	105.16	104.25	102.96	106.28	105.51	105.83	105.38	104.51	104.18	105.87	106.29
109.52	108.18	110.68	110.67	108.46	109.85	111.76	108.31	112.41	111.75	112.31	107.94	111.24	109.78	108.16	109.32	111.13	109.46	109.71	110.67	110.89	109.93	111.45	109.12	109.27	109.72	108.6	110.98	108.45	109.7	111.54	108.37	108.7	111.2	108.68	110.89	109.96	109.59	107.59	111.07	108.15	108.51	109.39	111.15	111.4	109.08	111.79	107.56	111.32	110.46
104.34	105.26	107.54	106.28	105.86	106.5	106.54	104.23	104.61	103.47	106.46	105.98	105.74	107.27	106.2	107.39	105.12	104.92	105.6	106.89	105.8	104.99	106.91	104.73	104.82	107.86	105.71	106.23	106.37	105.21	105.69	104.76	103.75	105	105.75	106.58	105.14	104.56	105.09	107.07	106.13	104.9	106.97	106.33	106.39	106.13	108.52	105.91	108	106.22
104.36	105.47	102.78	107.12	105.15	105.47	103.13	106.3	103.6	103.02	104.83	103.52	102.31	105.42	105.58	104.12	103.33	104.37	104.26	102.52	102.65	105.37	104.8	104.32	102.6	104.57	103.12	104.9	104.81	105.08	104.15	103.35	103.71	103	107.3	103.91	104.5	105.65	103.39	106.05	103.87	104.67	104.67	104.14	105	102.42	103.59	104.25	103.89	104.96
106.03	104.96	105.94	103.17	102.67	105.28	104.85	106.75	103.53	106.02	104.71	104.61	105.11	106.12	106.59	106	103.43	103.5	104.54	106.71	103.54	104.3	105.51	105.23	105.02	108.27	105.76	106.94	106.81	104.92	104.77	106.06	105.27	106.7	105.95	106.32	103.95	103.54	106.39	105.82	105.07	104.18	104.98	104.07	104.2	104.42	104.59	106.21	106.65	104.76
111.04	110.31	113.71	109.61	113.93	116.04	110.57	111.68	112.69	112.24	110.79	113.19	111.67	113.4	113.65	113.93	110.32	111.41	111.76	110.92	112.12	112.56	112.35	114.22	112.99	111.42	111.03	112.74	111.52	114.68	112.23	109.49	111.41	110.57	112.53	112	112.92	113.1	112.55	112.38	112.99	111.97	112.21	111.07	113.15	113.57	112.78	112.15	113.81	110.37
112.36	113.56	112.21	110.07	110.34	112.35	111.59	113.01	112.32	114.6	111.77	111	112.71	112.07	112.64	111	111.14	112.18	112.07	112.59	112.96	110.4	110.21	110.7	111.8	113.18	112.45	112.02	111.4	113.4	112.19	111.23	110.83	112.19	112.9	113.13	110.94	108.64	111.95	111.65	112.46	114.47	111.42	112.31	109.36	112.03	112.33	111.94	113.38	109.69
107.23	105.64	107.41	106.4	105.07	107.96	107.6	107.64	107.85	106.55	108.33	106.1	106.47	105.93	106.32	106.08	107.53	107.24	106.7	106.57	106.83	105.37	105.12	105.86	105.78	108.77	105.84	107.04	106.93	106.36	107.89	107.43	105.27	105.98	105.29	107.54	105.47	107.84	106.1	108.46	108.28	107.37	107.52	106.98	107.22	104.76	106.4	105.84	106.25	106.35
106.48	105.02	106.84	104.24	104.24	107.3	106.48	104.52	104.24	105.38	106.18	106.86	107.25	106.65	106.49	106.42	106.3	107.13	106.42	106.13	105.61	106.79	104.98	106.17	106.75	107.68	105.78	105.23	106.89	105.7	106.12	105.63	107.83	107.06	103.46	105.14	106.43	103.69	106.88	104.66	106.12	107.86	106.75	105.74	106.58	106.62	106.36	105.79	105.18	105.77
106.82	105.69	103.8	106.62	104.82	107.47	104.1	105.61	105.38	104	105.27	102.94	105.26	103.51	102.61	104.73	105.34	106.32	106.37	103.99	105.02	104.95	103.21	106.51	106.13	106.87	103.57	103.29	104.6	104.97	106.08	104.98	102.3	105.75	104.07	103.48	102.54	105.16	103.79	105.68	106.78	102.68	106.08	103.24	104.6	105.19	104.59	105.92	106.21	105.17
109.94	110.05	111.27	110.48	111.72	109.73	109.1	110.97	110.36	109.84	112.07	110.32	108.6	112.57	110.05	113.21	110.3	110.09	108.97	110.18	110.22	109.41	108.72	108.73	108.78	106.98	110.48	111.26	108.5	108.93	109.96	109.95	110.41	109.41	108.09	110.37	109.51	110.52	108.64	110.25	110.32	109.23	110.18	110.04	110.11	110.94	109.44	108.15	109.7	109.43
104.54	105.64	106.96	104.57	106.31	104.67	105.78	106.47	103.8	102.21	105.33	105.67	105.27	105.32	104.78	105.85	106.38	106.65	105.33	104.91	106.56	103.41	104.34	104.17	107.22	107.08	105.1	104.18	105.3	106.26	104.79	105.89	106.09	104.56	107.53	106.08	103.28	104.32	107.79	105.55	105.17	105.44	106.84	103.44	106.77	106.04	103.92	106.42	108.82	106.01
106.46	106.07	106.72	104.86	107.11	105.53	105.97	106.55	104.46	106.27	106.43	107.81	107.73	103.47	106.19	106.88	104.62	106.4	105.92	105.6	107.09	105.44	105.72	105.87	107.48	105.38	104.57	104.26	104.51	106.67	105.55	107.39	105.29	104.54	105.94	107.01	106.27	105.04	105.06	103.26	104.99	107.68	103.94	103.66	105.25	107.06	104.53	105.15	105.17	106.18
106.35	106.57	107.87	106.7	105.22	104.64	105.75	106.93	105.8	104.72	105.92	105.54	107.17	107.86	107.55	103.78	105.13	106.47	105.2	105.54	103.27	106.7	105.71	107.05	106.91	107.72	107	105.04	107.91	107.44	108.2	105.27	105.43	107.27	105.96	104.69	106.09	105.12	106.3	105.48	105.52	105	105.06	104.61	108.83	105.48	104.1	106.6	106.72	105.27
104.25	107.04	102.5	107.06	105.02	105.62	107.82	106.7	104.32	104.96	103.5	107.62	103.72	107.3	105.74	105.64	106.72	104.74	105	105.8	105.72	105.09	106.41	103.26	105.32	104.12	105.17	105.26	105.73	105.58	105.1	106.01	104.91	105.52	106.26	104.78	104.85	105.01	105.23	107.56	105.56	103.12	105.46	105.78	104.41	106.86	104.35	105.96	104.16	107.18
113.9	112.55	112.71	113.08	113.22	110.79	113.95	114.28	112.39	111.48	113.71	112.31	110.76	111.24	111.61	111.62	110.34	113.02	115.54	113.4	110.59	110.99	110.92	110.97	112.1	111.59	113.73	112.28	112.77	110.28	111.06	110.59	111.03	109.51	113.78	112.24	110.7	112.53	110.22	111.4	112.91	112.67	112.08	111.31	113.03	111.14	110.29	110.98	112.05	113.74
100.54	99.235	100.41	99.14	101.59	98.498	98.681	98.473	101.3	101.82	101.75	100.12	100.27	100.11	101.68	98.796	100.87	100.9	99.86	99.089	100.82	98.701	99.098	101.01	101.53	99.401	99.165	100.54	98.969	99.075	100.27	98.398	100.84	99.896	100.08	97.438	100.05	102.97	99.635	100.92	100.07	99.734	100.82	99.365	102.28	99.196	99.508	99.181	100.77	101.39
106.38	105.58	106.9	103.6	105.3	105.5	105.92	106.62	105.57	106.15	107.1	107.8	104.86	104	107.46	104.64	104.94	104.15	105.65	104.09	106.42	104.99	105.91	106.62	104.99	106.08	104.59	105.49	104.6	104.73	105.39	103.93	106.57	107.09	104.9	104.06	104.35	106.94	104.74	106.31	104.77	104.56	106.51	104.98	105.73	103.61	107.49	105.06	105.09	105.55
106.54	103.13	105.35	104.49	105.45	105.44	104.42	106.01	106.56	102	104.23	103.84	106.85	105.18	106.11	105.85	105.85	103.57	107.09	105.54	106.04	103	105.54	105.94	104.88	106.8	104.05	105.47	105.66	107.6	104.88	105.85	105.39	105.39	104.78	104.8	104.22	105.93	104.88	103.17	104.18	106.18	107.63	106.09	107.57	105.43	106.81	104.09	104.51	105.3
108.32	108.9	112.12	109.22	111.02	110.93	110.29	109.2	108.88	110.52	110.06	110	109.19	111.28	111.22	110.4	109.35	109.17	108.92	111.89	110.06	111	110.67	109.15	109.75	110.81	109.33	109.79	110.13	110.16	111.95	108.29	112.65	109.53	111.16	109.97	111.08	113.42	108.63	111.29	109.09	110.2	108.07	113.58	110.07	107.73	108.78	109.67	108.86	108.67
111.54	110.7	111.44	112.35	113.91	111.85	113.59	112.69	111.71	112.66	109.71	110.49	112.29	113.16	111.1	113.05	112.7	112.93	109.49	112.56	112.39	111.49	109.52	113.55	111.78	112.37	113.22	110.47	111.26	112.21	111.37	110.66	109.94	110.9	111.72	110.52	113.16	111.18	110.24	110.38	109.41	111.51	112.39	108.85	111.45	112.64	112.33	110.19	111.83	112.54
109.08	106.55	104.6	106.3	106.02	105.38	104.61	105.93	105.26	104.09	106.82	105.7	105.39	105.8	107.02	106.19	107.14	104.35	105.3	105.71	102.92	105.26	105.75	103.58	105.14	105.83	105.91	105.14	105.22	103.87	106.21	105.07	105.36	105.07	106.53	104.94	104.57	106.92	104.53	104.73	105.7	107.01	107.53	105.41	106.91	104.15	108.58	104.55	106.25	107.9
102.92	103.66	106.5	104.98	105.06	105.6	104.43	107.37	103.68	103.7	103.44	104.85	105	107.06	104.81	103.41	104.86	106.21	106.38	104.88	104.87	103.24	103.58	105.36	107.08	104.89	107.61	104.81	104.8	104.4	105.47	104.71	105.51	106.24	104.78	104.13	108.11	104.48	102.63	105.92	103.6	105.25	105.01	104.09	105.49	106.35	103.02	103.6	106.48	105.16
116.39	117.15	116.33	116.72	118.6	117.86	117.35	118.57	117.3	115.01	119.74	117.75	118.52	114.82	118.66	115.66	116.22	120.62	118.84	120.35	117.15	115.23	117.83	116.74	118.47	118.19	115.92	116.52	116.5	118.21	117.38	116.35	119.35	117.19	117.21	118.67	116.28	115.83	118.2	118.8	117.23	117.63	116.36	117.79	118.47	117.78	118.13	118.38	115.89	116.75
101.58	103.59	102.6	105.03	104.32	104.13	105.13	104.84	105.53	103.62	103.51	105.67	103.38	105.31	103.26	107.46	104.4	103.96	105.94	106.28	103.45	103.86	103.12	103.76	104.19	105.97	106.93	104.29	106.01	104.55	104.78	104.19	104.44	103.84	105.26	104.86	102.48	101.96	105.58	104.22	102.74	103.75	102.91	105.06	103.25	105.09	103.47	105.71	101.96	104.06
100.36	99.311	99.699	98.58	100.11	97.947	100.35	98.531	99.115	101.17	98.943	98.96	99.022	99.868	100.8	100.39	99.982	100.65	98.731	101.53	99.44	100.15	98.651	100.12	99.987	98.939	101.53	102.56	99.44	98.678	100.75	99.712	98.84	100.89	98.907	98.774	101.67	97.695	101.39	99.557	98.568	101.64	99.961	101.83	100.02	99.225	100.14	101.28	98.988	102.09
107.57	106.28	105.6	106.42	104.71	106.49	105.82	105.5	105.19	104.98	107.3	104.86	102.81	103.77	106.1	105.08	107.84	107	106.07	104.86	107.81	106.09	104.55	105.34	105.31	107.43	105.71	106.21	107.85	106.38	105.09	106.66	106.45	104.59	104.77	102.23	104.98	106.08	106.04	106.79	103.79	104.6	105.33	105.59	103.03	105.41	103.81	107.09	104.03	102.76
99.27	99.426	101.62	98.766	101.55	100.94	100.54	101.04	97.796	98.481	100.01	99.537	99.434	98.703	101.24	99.536	98.418	98.539	99.361	99.773	98.575	99.105	98.948	99.629	99.919	100.8	98.804	100.28	99.716	98.776	100.24	98.034	100.52	99.058	99.457	98.815	99.613	101.07	100.11	100.06	99.679	97.077	99.48	97.312	100.03	100.55	100.82	98.253	99.906	100.7
107.33	108.76	105.5	103.66	107.28	105.13	105.35	107	106.19	106.75	106	106.84	106.85	106.94	104.55	105.94	105.53	105.52	106.12	106.16	106.7	107.38	106.06	106.38	106.51	105.99	106	108.77	109.03	105.37	106.89	107.97	106.84	106.7	105.63	106.19	108.03	106.92	106.79	104.7	107.15	106.81	107.32	106.61	105.55	107.04	107.93	106.57	106.53	105.89
109.74	109.7	107.57	109.43	107.88	110.88	110.66	109.32	110.1	109.6	110.55	109.76	108.09	109.86	109.51	109.81	109.55	110.41	111	109.34	109.82	110.63	110.33	109.67	108.56	108.84	110.81	108.88	114.15	111.57	109.76	109.19	109.3	109.41	108.56	110.21	110.46	108.05	108.64	110.49	110.62	109.19	109.26	109.49	108.84	108.68	109.81	108.68	110.39	109.86
106.95	106.65	106.86	106.89	106.43	105.93	106.47	104.17	103.77	108.3	107	107.84	106.23	103.83	106.94	106.46	106.05	104.72	106.62	108.34	104.81	107.66	103.87	106.99	106.15	105.3	105.16	107.68	105.55	106.42	106.73	107.66	106.97	107.32	106.4	104.09	105.34	105.88	107.17	108.84	104.3	106.66	106.35	107.26	105.97	107.43	105.99	104.56	106.85	108.64
100.11	98.809	101.31	100.79	99.831	99.292	99.191	99.107	98.63	98.429	99.716	100.23	100.1	99.473	97.427	98.786	101.45	98.132	98.176	99.791	101	100.98	99.414	100.16	98.551	101.17	100.75	101.93	98.161	100.1	99.083	98.803	100.64	99.787	100.76	98.849	99.089	97.143	101.34	100.34	100.57	99.258	102.06	99.976	98.677	101.05	101.11	99.584	100.92	99.068
100.86	99.242	100.66	100.06	100.22	100.87	102.49	98.856	101.93	98.647	99.782	100.78	99.721	100.43	100.1	99.284	100.98	100.03	102.45	97.578	98.813	99.639	101.04	101.82	100.64	99.108	99.574	97.535	98.836	98.918	101.59	99.808	101.53	98.446	99.337	101.09	99.921	102.07	100.04	100.57	100.41	100.46	100.1	100.68	98.655	98.884	99.565	98.342	99.241	99.278
119.34	116.88	117.03	118.41	119.61	116.38	117.05	117.82	118.22	117.03	119.3	115.4	115.34	117.11	119.03	116.98	117.84	117.37	118.32	116.52	116.7	116.96	116.06	118.52	117.48	118.4	118.41	119.27	118.08	117.51	117.99	117.11	117.55	118.16	118.27	117.7	116.76	118.84	118.71	118.68	116.78	118.14	115.69	116.26	117.09	116.84	117.25	117.89	119.29	116.25
107.61	108.24	105.67	107.78	105.07	107.17	107.02	103.92	106.22	107.7	107.4	105.65	104.13	104.83	103.62	105.48	104.62	104.25	103.73	107.1	106.82	106.62	106.73	105.77	109.92	106.09	107.07	106.86	105.19	104.34	104.95	108.29	106.01	104.93	105.31	106.43	106.36	105.49	104.14	107.37	107.38	107.27	107.38	104.69	107.43	104.41	106.36	106.68	105.82	106.96
105.05	108.02	105.47	104.96	105.64	106.41	106.18	104.42	105.57	106.65	105.89	104.11	104.89	105.58	104.82	107.14	106.38	106.27	104.35	106.28	104.26	104.56	104.57	105.7	105.61	104.9	104.21	104.06	106.91	104.13	105.73	105.1	106.01	105.37	106.51	106.51	107.09	104.09	104.3	104.46	106.89	105.94	106.73	106.22	105.8	105.22	106.25	105.2	106.13	106.22
99.709	100.17	99.509	100.7	99.482	102.37	100.3	101.3	102.31	98.739	100.4	99.866	103.51	98.458	100.61	98.974	99.792	99.529	98.775	99.553	100.59	101.38	98.577	100.62	100.29	99.217	101.21	101.55	99.851	99.475	101.93	98.967	100.75	101.03	102.68	99.265	101.4	99.28	101.71	100.61	99.128	100.16	100.01	101.34	101.32	100.37	98.412	98.96	101.32	99.911
111.3	111.61	111.1	112.1	110.28	113.81	110.84	110.39	112.59	110.18	110.78	110.29	112	113.38	110.98	110.05	109.65	113.01	111.85	112.65	111.47	110.92	113.75	113.2	113.02	110.47	110.83	111.48	111.83	109.33	111.81	111.2	112.17	111.04	111.15	109.93	112.12	112.2	113.42	108.4	112.47	112.21	111.53	111.16	113.55	112.65	111.05	109.63	112.84	111.22
102.68	104.97	102.83	106.64	105.96	103.68	105.56	105.17	106.85	105.63	104.56	105.52	106.45	104.42	104.14	104.64	105.65	105.52	103.35	102.55	104.28	105.2	104.71	106.08	106.51	103.92	103.66	105.26	105.39	104.26	104.82	105.78	103.93	103.74	102.18	103.88	105.25	102.76	105.1	103.35	105.38	107.45	104.33	105.79	104.4	104.23	105.02	104.48	105.53	104.4
103.41	102.69	104.01	104.4	104.67	103.9	104.47	105.2	103.89	103.34	104.81	104.65	103.41	104.11	104.19	104.21	103.04	101.12	105.69	105.23	104.74	101.71	104.88	103.37	104.75	104.24	104.52	107.07	106.73	102.91	105.24	102.29	103.82	103.44	104.6	103.98	105.53	105.05	105.44	105.89	103.92	104.63	105.49	103.55	102.89	103.51	106.08	103.16	103.86	101.95
107.77	106.95	104.19	104.85	106.18	103.77	104	105.6	105.89	107.4	106.8	106.39	105.07	106.33	104.53	105.37	107.7	104.71	105.68	104.69	105.29	105.16	105.61	101.82	104.61	104.04	104.97	105.23	106.34	105.77	104.42	104.59	107.06	104.31	104.35	106.23	107.94	109.14	107.49	107.18	107.12	105.69	106.43	105.08	106.03	107.85	103.56	105.43	105.72	106.75
98.8	100.07	99.336	100.49	100.99	99.618	99.171	101.63	98.035	101.56	101.31	99.807	98.798	100.53	100.97	101.74	100.94	98.733	101.37	99.703	98.543	98.793	99.393	101	98.539	98.869	100.87	98.982	99.405	101.44	100.82	100.03	100.39	99.67	99.704	98.479	99.468	101.1	98.815	99.413	99.222	99.931	99.487	99.165	99.334	99.977	100.79	98.868	99.81	101.22
106.1	106.42	106.33	104.3	105.97	105.11	104.41	103.87	104.56	106.21	105.78	105.58	104.47	106.89	107.23	106.99	106.25	105.57	106.21	105	105.69	105.61	103.83	104.52	106.07	105.32	105.23	105.34	107.93	105.25	106.23	106.94	105.7	105.57	104.29	104.58	105.09	105.77	107.57	105.4	105.44	104.88	105.12	104.29	106.22	105.35	104.54	105.65	106.63	105.57
111.39	112.32	111.45	111.01	111.87	111.39	110.96	112.44	112.96	112.98	111.75	112.73	111.29	110.94	111.95	111.72	111.3	112.87	113.57	111.32	110.86	113.7	111.32	111.04	111.2	112.06	110.88	110.66	112.82	112.65	111.02	112.98	111.53	111.75	110.87	113.99	113.44	111.71	112.84	113.15	108.36	111.92	111.41	112.85	110.31	109.71	110.72	110.82	111.79	114.17
102.46	105.32	106.35	109	105.94	107.38	105.67	106.51	107.34	103.57	106.26	107.51	105.26	105.08	107.96	105.14	106.56	105.81	106.08	103.15	103.35	104.43	106.25	103.62	106.22	104.86	105.01	106.47	106.87	107.03	104.59	104.71	104.17	108.36	105.46	104.71	104.49	105.63	105.48	106.33	105.08	104.95	103.47	107.53	105.87	104.13	105.16	107.43	103.3	105.72
105.03	103.5	104.09	104.47	105.94	105.72	107.57	106.83	105.98	104.01	105.54	104.54	105.99	106.11	108.17	105.15	106.89	106.55	106.31	105.68	104.79	107.48	105.69	104.6	104.45	108.47	105.17	103.84	103.84	104.86	104.86	106.86	105.45	106.72	103.42	104.68	105.77	104.56	107.53	105.75	105.86	106.07	105.84	106.97	106.97	105.78	106.86	105.74	103.29	108.27
107.3	107.72	105.77	105.89	105.24	106.38	107.32	107.44	106.63	106.46	107.68	107.24	105.39	104.48	108.34	105.48	106.11	106.4	106.09	108.39	106.09	104.63	105.39	108.17	106.14	106.9	107.38	108	105.54	108.09	106.07	105.19	108.32	106.52	106.69	106.05	106.79	108.52	105.65	107.9	105.75	107.11	106.28	106.39	105.83	107.07	106.99	107.57	105.94	107.29
102.15	100.48	103.21	101.45	99.271	101.1	100.84	100.21	101.03	98.137	100.67	102.93	99.626	100.72	99.351	99.757	103.6	99.942	99.241	100.9	100.49	101.29	102.58	100.57	101.24	100.49	100.77	101.54	100.36	98.738	102.34	100.84	98.771	100.39	100.24	100.84	98.469	99.507	100.41	101.31	99.922	102.2	103.31	100.64	100.57	102.23	100.13	101.23	102.18	100.19
105.6	106.62	104.36	107.05	105.96	104.33	107.86	105.39	105.09	105.17	108.19	105.01	106.84	105.23	104.55	104.23	106.2	104.31	106.47	108.24	106.49	105.15	105.34	106.48	103.03	105.96	105.87	107.3	108.01	106.15	104.73	104.07	104.79	106.92	107.75	107.92	107.43	105.25	104.85	106.6	105.78	104.34	105.43	107.18	107.65	103.5	105.73	107	105.28	107.22
120.13	118.58	117.48	119	118.61	118.93	117.93	118	117.98	119.74	117.02	115.93	118.69	116.93	118.33	118.06	118.02	117.96	117.96	116.27	117.56	116.69	117.86	118.05	117.6	116.13	117.49	115.06	118.18	117.59	116.88	116.79	119.72	116.72	118.97	117.63	115.67	117.06	118.95	115.38	117.16	116.76	116.29	116.71	116.31	118.67	116.97	117.89	117.58	118.08
106.82	107.8	106.57	107.71	107.78	107.43	107.69	108.72	108.08	107.57	106.12	107.89	107.29	107.15	106.42	107	106.83	104.55	107.29	106.04	108.11	107.42	106.39	108.13	108.95	106.41	108.23	109.55	107.78	106.2	109.26	107.16	106.97	106.55	106.77	106.2	108.3	106.15	107.41	107.4	107.27	108.3	109.42	107.2	107.04	109.83	108.07	107.59	106.65	108.52
112.29	111.71	110.16	108.21	112.01	110.32	111.73	110.93	110.07	110.94	109.09	112.46	110.9	110.95	110.7	113.96	112.34	110.66	113.94	112.38	110.22	113.38	112.43	111.2	111.09	110.75	110.37	111.34	110.48	112.18	111.59	112.03	110.51	111.26	112.06	111.57	111.72	111.81	112.59	113.47	113.38	109.56	111.31	112.04	109.61	113.27	109.01	110.15	110.26	111.98
105.11	103.87	101.93	106.15	104.75	103.39	105.71	103.76	105.83	104.52	104.12	106.32	104.73	104.79	103.37	105.83	105.79	105.57	106.12	104.84	104.02	105.11	104.36	101.99	103.92	104.51	104.33	104.7	103.45	103.83	103.84	104.42	105.38	103.41	105.33	105.29	104.62	105.68	104.09	105.85	103.08	105.22	102.92	105.92	105.11	104.42	105.81	105.42	104.67	104.03
110.53	111.83	109.68	108.88	110.83	111.42	111.89	110.61	112.13	110.2	113.09	109.88	111.89	111.38	111.84	111.11	110.46	111.77	110.59	112.89	110.71	112.41	109.75	108.93	110.83	113.37	110.48	110.25	111.09	111.44	111.95	110.62	113.07	110.6	111.35	110.18	112.6	109.38	109.93	109.03	110.31	109.87	109.7	110.69	112.14	112.3	111.43	110.08	113.58	111.37
113.45	111.47	115.45	111.32	111.45	111.83	113.93	111.05	112.56	112.13	111.7	111.46	113.52	109.55	111.92	110.68	111.86	111.19	114.05	112.72	110.78	111.09	112.29	112.12	111.74	112.3	111.87	110.24	113.89	111.74	113.13	110.82	111.61	112.8	110.31	109.87	114.56	110.3	111.4	113.17	110.69	109.81	112.62	112.24	111.78	111.86	109.38	113.74	110.35	112.01
103.72	106.67	105.42	105.12	105.22	105.94	101.88	103.79	106.26	105.05	104.71	106.63	104.7	103.9	104.83	105.23	106.23	104.46	106.38	105.22	103.94	104.01	103.32	104.19	108.13	104.23	103.91	105.08	105.51	107.05	105.04	105.33	104.39	106.99	105.46	106.19	106.62	105.22	105.49	107.65	106.43	103.78	103.36	105.46	103.95	105.11	101.71	105.69	105.85	101.25
104.7	107.29	107.13	106.66	105.63	104.95	105.27	107.49	107.15	104.54	104.61	107.53	106.33	106.42	105.03	105.09	102.2	104.87	106.15	104.68	104.91	106.08	106.43	108.23	106.18	106.61	105.14	103.67	106.12	108.24	105.89	103.7	106.91	107.38	104.69	105.93	105.69	103.3	106.57	103.44	105.1	106.47	103.88	106.24	107.11	104.88	104.54	104.05	105.02	104.25
107.44	106.88	107.27	106.32	106.66	106.94	106.14	105.59	106.74	105.82	108.52	106.24	108.31	105.24	106.68	106.16	104.84	105.54	108.08	107.72	107.85	105.97	105.15	105.26	105.3	107.15	105.68	107.11	106.22	106.15	108.65	106.78	104.42	105.62	106.61	105.61	108.05	105.64	106.06	107.4	106.47	108.85	109.03	104.09	106.8	106.59	105.65	106.12	105.18	105.88
103.66	101.07	104.63	105.69	105.43	103.92	103.91	105.19	103.47	106.16	102.9	105.2	104.02	104.06	104.47	103.73	103.8	105.28	103.16	102.88	103.57	104.55	104.53	102.45	102.35	104.41	104.55	103.18	101.77	103.27	105.9	103.07	104.96	104.91	103.2	105.07	103.62	105.46	104.41	104.39	105.16	104.09	104.62	102.43	104.02	105.4	105.41	102.1	105.09	105.01
106.29	106.59	105.61	105.78	105.2	107.33	105.99	107.33	104.4	106.74	105.22	106.55	104.91	106.89	105.94	105.46	106.21	106.87	104.88	107.83	106.6	105.84	105.82	105.93	106.2	107.62	106.86	107.27	104.37	106.63	106.48	106.3	107.19	107.11	107.05	107.08	106.06	109.09	105.58	105.83	105.18	107.27	110.51	107.67	107.58	106.62	107.35	106.33	105.61	106.23
105.92	106.62	107.54	105.59	107.41	104.19	105.51	104.48	104.97	107.29	106.35	103.72	105.73	105.43	105.21	105.73	105.46	108.42	107.28	103.76	105.99	107.75	106.58	106.83	105.12	105.75	107.72	106.25	105.16	105.09	103.22	105.81	105.71	106.43	103.55	106.11	104.58	106.01	104.89	107.6	106.06	105.27	108.42	108.96	105.78	105.06	106.38	106.77	104.47	106.37
112.03	112.91	111.06	110.92	110.11	111.62	110.8	111.71	111.27	110.41	111.27	112.23	110.35	110.57	112.34	109.39	113.41	110.71	111.17	110.49	111.69	110.33	112.13	113.81	111.41	113.51	110.88	110.06	109.71	110.59	109.56	110.72	111.02	111.88	111.04	111.26	110.17	111.22	111.77	110.98	112.46	111.73	109	111	112.82	112.6	110.73	112.14	110.98	110.81
112.2	112.38	111.49	111.5	110	109.69	110.59	111.72	111.67	110.63	111.82	109.85	109.33	112.47	112.17	110.33	109.58	109.05	110.64	111.69	113.1	110.85	111.19	111.01	109.65	110.67	110.63	109.84	111.77	109.3	111.48	110.19	111.34	112.03	110.57	111.25	111.69	110.28	111.64	109.9	112.54	113.85	110.27	112.15	111.57	109.65	109.45	111.1	110.05	110.81
112.83	111.02	112.07	111.89	110.29	111.58	112.56	109.58	111.29	110.76	111.83	111.39	111.7	111.12	110.33	111.58	111.44	111.07	112.93	111.93	111.47	110.42	112.87	112.8	112.56	109.67	111.87	113	114.31	113.21	111.07	112.03	113.07	111.99	112.62	112.88	113.55	112.04	112.27	112.06	112.96	112.94	113.42	111.34	112.31	113.71	111.37	112.17	113.54	111.77
105.69	104.46	106.32	104.85	107.71	108.6	104.39	105.52	103.98	106.52	107.5	105.86	107.56	107.14	106.68	104.71	106.5	103.61	106.79	104.66	108.23	106.04	104.11	106.86	105.62	107.95	104.55	104.38	104.14	106.48	104.92	106.09	108.6	105.42	105.12	108.52	106.13	105.82	107.49	106.9	108.15	105.52	106.41	107.13	106.82	105.23	108.18	108.73	108.41	107.29
111.9	112.08	109.67	111.89	110.91	112.47	108.41	110.55	110.51	111.62	110.43	110.55	112.86	109.94	111.69	109.26	112.43	109.41	109.75	110.01	110.43	110.53	111.36	111.46	110.16	109.02	110.58	110.19	109.64	109.46	109.08	110.95	109.78	111.13	108.65	109.04	109.35	112.35	112.24	110.55	110.51	109.65	109.51	110.85	108.54	112.27	108.5	110.5	110.7	110.45
111.03	110.33	109.85	110.92	111.14	108.73	109.83	109.86	109.31	110.83	109.98	111.05	108.72	109.1	109.22	111.9	110.95	112.39	108.64	110.57	110.81	109	111.15	109.65	108.78	109.75	108.92	110.63	108.93	110.08	110.55	110.67	107.35	110.23	109.55	109.95	111.1	109.96	111.17	108.17	109.87	110.06	111.93	111.45	108.16	108.7	110.59	109.89	109.19	109.83
105.01	104.18	105.21	106.57	102.93	103.14	105.8	108.4	106.2	105.22	106.85	106.13	105.81	106.65	105.68	103.56	106.39	106.73	102.98	103.75	107.07	105.4	104.18	104.91	106.2	105.61	105.93	107.57	105.74	105.78	107.28	105.1	106.06	107.57	105.88	107.22	104.98	103.49	104.58	103.87	104.58	105.02	107.03	105.47	108.34	104.48	105.25	105.01	103.78	105.23
114.5	112.45	115.5	111.13	112.39	111.74	110.83	112.81	111.55	115.21	113.62	112.54	111.5	111.56	112.37	114.57	117.84	115.45	114.05	115.31	113.55	112.55	113.73	113.36	111.72	112.68	111.81	115.4	113.31	112.9	111.61	112.64	112.21	112.9	113.06	113.72	113.18	112.4	112.5	114.14	114.09	112.62	115.2	114.42	112.23	113.27	112.37	113.06	111.96	113.3
110.01	110.18	110.12	108.51	108.34	110.4	110.98	111.52	111.09	109.4	111.26	110.6	108.44	111.27	112.68	110.38	109.39	111.64	109.71	111.05	110.1	111.41	109.01	109.41	109.39	109.6	109.49	110.08	110.56	111.77	108.78	112.04	110.43	111.94	109.82	111.39	110.15	111.2	110.64	110.49	110.42	111.41	110.77	109.48	110.74	109.09	108.96	111.13	113	112.19
104.68	104.39	104.22	103.32	102.78	106.46	103.85	105.98	106.79	110.18	105.17	107.19	104.03	106.37	104.64	106.6	103.93	103.89	106.96	106.27	106.7	105.72	106.6	104.65	104.82	106.05	106.36	106.72	106.05	106.67	106.17	106.43	103.54	104.92	107	107.58	105.86	103.78	106.58	104.81	104.58	105.65	106.59	105.38	106.45	106.67	105.07	106.22	104.16	104.51
105.14	107.73	106.84	108.67	106.64	106.31	107.08	105.29	105.99	104.1	107.27	106.66	107.76	105.12	107.11	105.81	104.58	105.46	107.43	106.67	105.56	108.41	107.41	108.93	108.09	106.97	107.4	107.69	107.59	108.28	107.88	105.59	106.05	106.87	108.4	107.7	107.15	107.35	105.07	104.83	106.82	105.85	106.2	105.43	108.09	105.79	106.09	104.9	107.07	107.66
105.64	104.79	106.58	104.75	107.41	108.41	105.12	105.44	105.51	105.57	105.62	105.48	107.13	105.41	104.16	105.17	105.94	107.06	104.89	108.73	107.4	106.34	107.49	106.9	108.78	106.82	106.81	107.1	108.44	104.77	106.99	106.79	107.35	106.94	107.27	105.29	107.58	104.17	106.41	106.46	105.09	107.56	106.11	107.82	105.03	108.25	104.68	105.19	106.77	108.02
105.42	104.69	105	105.61	107.81	105.56	105.01	105.14	104.16	106.73	103.45	105.79	103.55	103.99	106	105.4	103.95	103.64	105.24	104.4	105.38	105.76	103.85	104.8	106.39	105.42	104.67	104.49	103.85	106.35	103.98	105.58	106.6	106.38	106.84	101.75	106.53	106.41	102.8	105.63	103.33	107.01	106.1	104.29	103.97	106.67	106.55	105.39	106.16	105.81
106.96	104.62	105.73	105.48	103.1	107.85	104.31	106.01	104.58	105.78	107.29	105.15	104.87	105.79	103.75	105.17	106.34	105.67	105.24	104.4	107.56	104.27	105.79	105.17	105.89	104.77	107.1	107.29	106.63	104.96	105.76	108.17	106.42	106.49	107.05	106.89	106.35	106.02	106.78	105.34	106.21	105.11	105.08	104.9	106.4	104.79	104.76	106.11	106.36	104.77
105.52	106.43	104.1	104.95	106.3	105.55	106.46	106.53	104.74	106.76	107.12	108.02	106.85	105.5	107.92	104.49	105.32	104.23	105.58	104.47	105.5	104.89	105.58	105.07	103.65	105.13	104.86	105.5	105.97	106.37	109	107.38	105.03	105.98	107.23	106.13	107.39	106.2	105.14	106.65	104.9	107.24	106.11	105.09	107.14	105.15	104.4	105.52	104.42	105.59
101.22	102	101.16	101.57	99.191	98.849	102.79	100.55	101.8	100.4	101.56	101.86	101.03	101.41	101.39	102.14	99.668	101.28	103.61	102.9	101.1	101.46	99.623	101.18	102.59	99.484	99.731	100.79	99.408	101.87	100.88	101.58	101.44	100.57	98.419	100.87	101.08	101.02	99.122	100.14	101.39	101.4	102.24	101.19	99.792	102.99	101.4	99.113	99.146	100.73
106.18	103.95	104.04	104.35	103.39	103.99	105.26	104.03	103.16	105.25	102.44	104.89	105.34	105.67	106.43	105.79	106.31	106.16	104.49	105.41	104.15	104.38	105.34	106.17	102.74	107.16	103.92	104.69	103.1	105.05	105.52	101.64	104.75	103.24	104.94	104.46	103.52	104.75	104.63	105.68	104.75	104.36	104.4	105.33	104.25	103.79	104.28	105.86	106.3	105.93
104.92	105.33	105.61	108.3	105.55	105.62	105.62	106.81	106.32	105.06	107.11	105.46	107.68	106.37	109.03	106.51	108.11	106.01	107.42	108.9	106.94	108.82	106.58	106.61	106.55	108.02	108.36	107.2	105.07	107.34	107.92	104.92	108.09	108.15	107.77	106.31	110.62	105.81	105.97	108.16	107.16	107.7	104.52	107.02	106.59	107.95	106.97	107.19	104.68	109.13
112.08	114.81	111.82	110.5	110.76	109.47	112.36	112.7	112.53	114.98	113.83	115.36	111.08	115.28	112.89	111.96	112.86	111.91	113.57	113.43	112.48	112.37	112.99	113.71	112.3	113.03	113.35	113.56	112.35	113.62	112.81	114.26	114.5	113.54	111.7	110.44	112.43	115.27	112.69	113.79	113.26	111.21	111.94	113.77	114.29	114.08	110.56	113.13	113.63	112
110.18	112.73	110.05	110.58	111.86	111.79	111.01	112.14	111.53	112.67	111.57	112.83	111.96	110.64	112.17	111.02	111.21	111.8	111.86	113.14	109.9	110.43	111.71	111.13	112.28	113.76	112.31	112.27	110.72	110.7	114.15	111.99	111.77	110.66	108.71	110.01	111.02	112.05	113.5	112.13	112.18	111.83	112.58	111.64	111.15	109.63	111.66	108.81	111.28	113.59
111.45	113.08	112.24	113.66	109.83	109.51	110.86	113.61	112.74	113.36	112.39	110.11	111.5	111.55	112.29	111.31	111.23	113.2	113.47	112.25	113.08	112.22	113	111.87	111.19	112.61	112.24	113.78	112.21	112.08	113.39	109.71	111.09	110.84	112.93	110.76	111.92	109.77	112.93	112.24	112.15	113.3	113.2	114.38	112.49	111.03	112.12	111.22	112.59	114.38
99.702	99.748	100.36	102.41	99.936	98.485	97.521	99.894	99.016	97.842	100.99	100.17	100.6	102.01	96.614	99.484	100.31	100.98	101.13	99.697	100.9	99.374	97.46	100.81	99.657	103.66	101.38	99.257	99.639	98.992	96.994	100.28	98.114	98.763	100.68	98.65	99.781	99.929	100.41	100.81	99.844	100.37	97.771	99.063	98.098	99.47	103.69	101.21	98.456	99.355
117.65	120.6	117.41	118.13	115.62	118.66	119.68	117.12	116.3	115.17	117.9	118.98	120.16	117.88	118.71	119.3	117.02	117.7	116.42	117.56	118.06	119.25	116.58	116.79	117.12	119.28	118.75	118.89	118.27	116.05	116.86	119.17	116.47	118.44	116.22	117.36	117.74	118.64	119.07	117.01	118.81	116.02	115.81	119.25	117.11	117.31	117.93	117.53	118.3	117.19
105.97	108.22	108.51	105.96	106.61	108.67	106.12	108.89	108.3	106.18	109.08	105.24	106.37	106.69	107.56	106.83	105.71	106.08	105.75	106.15	107.24	108.54	108.47	106.82	109.76	109.11	108.31	107.27	106.66	105.89	105.76	105.55	107.39	106.02	106.88	106.82	107.08	106.84	106.23	106.8	106.75	106.15	105.11	105.76	107.08	104.95	107.44	106.26	105.83	108.43
108.95	111	113.27	113.27	113.49	112.3	112.25	111.96	112.35	110.34	112.78	110.51	112.65	114.26	111.78	113.6	112.69	111.42	113.25	112.69	112.91	112.9	112.69	110.71	112.89	111.36	112.6	110.39	114.03	110.92	111.52	108.4	111.35	110.49	111.92	110.23	112.15	112.35	113.07	112.73	113.2	110.76	109.31	112.98	111.06	113.01	112.59	113.96	112.9	110.82
106.22	105.4	104.44	107.23	106.08	104.23	103.81	108.51	107.1	105.26	106.89	106.86	105.55	105.9	105.27	107.07	107.08	105.91	105.23	103.86	106.67	105.95	105.62	105.21	106.61	105.14	107.11	102.05	104.69	104.12	104.71	108	105.18	105.6	106.19	102.58	106.84	103.68	104.31	104.68	106.4	108.43	106.24	103.17	106.86	104.9	107.71	104.37	104.17	106.13
119.59	116.54	118.41	118.3	117.63	118.49	119.28	120.16	118.3	114.94	116.68	117.62	117.21	118.17	117.64	120.82	117.55	118.91	116.58	118.16	118.26	116.62	117.08	117.32	118.44	117.76	118.09	118.03	117.65	117.37	117.76	116.17	118.12	119.92	116.09	116.18	115.92	118.08	114.33	118.63	117.9	119.76	120.16	119.03	117.02	118.56	115.81	116.21	115.49	116.34
102.66	104.26	102.79	105.69	104.75	103.24	105.63	105.73	104.65	102.38	107.88	104.93	102.22	104.99	104.01	106.29	102.35	104.37	104.9	105.97	102.15	104.44	105.5	104.63	104.7	102.95	104.92	104.1	104.45	103.09	105.52	102.81	104.13	104.46	101.7	103.15	102.62	106.22	105.99	104.68	103.83	106.93	106.92	103.64	103.79	105.81	103.68	102.65	104.09	104.64
105.46	106.78	105.55	106.95	105.03	105.94	106.64	107.02	104.72	106.96	105.32	107.49	105.79	105.74	106.31	105.41	107.16	107.51	105.58	104.42	104.84	106.46	106.48	105.27	105.45	106.76	106.94	105.93	106.05	107.07	105.62	105.89	105.89	104.94	107.18	107.51	105.37	108.32	107.98	106.73	106.02	103.19	104.87	105.75	105.27	106.96	107.77	104.82	108.14	104.55
107.7	105.53	106.1	106.3	105.28	106.64	105.62	104.77	105.01	106.16	105.76	106.27	107.12	106.13	106.68	105.72	106.16	105.1	106.72	104.12	106.3	105.88	103.83	104.6	106.85	105.1	106.74	105.26	105	105.39	105.59	105.96	106.69	106.43	105.93	106.37	106.04	105.85	104.92	104.19	104.31	105.76	106.17	107.17	107.46	103.38	105.6	106.85	106.52	103.11
108.96	107.91	110.94	109.69	111	110.97	109.51	108.6	110.17	108.08	111.83	110.31	108	110.26	112.28	108.27	111.41	110.1	109.79	109.66	110.1	108.83	109.28	109.24	110.79	111.03	108.82	109.33	110.39	109.27	110.49	108.71	108.5	110.36	111.16	111.04	107.86	109.23	109.09	109.01	110.23	106.92	110.71	112.55	108.48	108.4	110.09	111.52	110.52	111.24
105.23	105.04	102.69	103.37	103.87	106.01	104.28	105.42	104.88	104.77	104.06	106.05	105.72	103.14	104.92	103.58	104.24	105.59	106.6	106.89	106.32	104.97	104.33	104.7	105.87	107.73	105.01	105.27	105.43	105.9	104.51	105.66	106.15	104.81	105.67	107.57	104.29	104.02	107.66	104.4	104.84	104.94	105.22	103.28	106.49	104.86	104.9	105.01	107.44	106.72
100.19	101.06	99.164	98.873	100.01	98.739	99.521	100.33	100.62	100.79	99.402	99.909	99.421	99.665	98.591	97.776	101.73	99.415	98.581	99.372	99.55	100	102.28	97.433	99.339	99.106	100.13	100.91	100.49	98.684	99.523	98.963	98.933	102.15	101.41	99.235	98.169	100.15	101.28	100.56	100.82	97.38	98.648	101.13	99.555	101.41	99.536	102.51	99.857	97.955
106.21	105.93	105.88	106.85	104.42	106.07	106.86	107.32	105.7	105.62	106.53	106.8	105.86	107.26	105.47	105.68	105.79	107.65	105.86	107.16	106.19	108.71	108.11	110.42	105.9	105.02	107.19	106.88	106.93	107.11	105.59	108.11	105.04	107.57	105.17	105.28	104.73	105.99	106.34	107.47	105.36	106.94	105.58	105.57	106.17	108.56	106.22	107.13	106.51	105.65
110.57	111.67	109.97	110.47	109.07	111.71	110.67	111	109.62	109.09	111.04	108.13	110.88	108.87	110.2	113.73	108.53	107.75	109.13	111.03	113.97	109.46	108.31	111.11	109.47	110.7	111.34	110.04	110.96	109.46	107.62	110.16	110.08	111.3	109.77	109.46	109.99	109.71	110.66	110.44	109.02	110.43	112.24	110.72	110.11	106.99	109.97	110.12	110.21	111.36
109.28	108.51	109.38	111.17	108.76	107.27	110.13	109.38	108.9	110.83	109.62	109.59	107.04	110.87	109.78	108.73	111.11	109.34	108.17	110.67	111.78	110.55	110.07	109.48	110.47	109.85	109.66	109.77	108.32	109.75	108.68	108.23	108.53	108.85	108.14	108.87	111.09	108.47	112.33	109.59	110.02	109.13	110.92	110.3	108.96	109.23	110.37	109.17	111.09	110.2
111.46	109.93	110.94	111.17	110.65	111.26	110.57	110.97	112.01	109.65	111.15	108.6	111.38	112.4	111.43	110.63	110.63	111.07	109.97	111.78	109.24	110.31	113.5	111.19	111.09	110.23	112.83	111.75	111.27	110.1	114.23	110.76	108.94	111.73	108.89	111.73	111.06	109.59	113.66	110.19	111.89	110.19	108.51	110.76	111.11	110.42	112.14	112.42	112.3	110.87
106.81	106.18	106.92	105.51	104.09	108.43	106.79	107.46	108.15	105.54	106.35	105.98	106.43	104.78	106.56	106.73	104.91	105.41	104.55	107.13	109.03	107.27	105.3	105.97	107.67	108.4	106.06	105	105.14	104.77	106.69	104.77	106.5	105.57	105.06	104.78	107.74	106.32	105.77	107.6	107	105.04	105.79	105.97	104.88	107.85	106.35	107.17	105.8	105.32
112.57	113.21	112.76	110.88	112.45	113.73	111.86	111.34	109.96	111.56	110.89	110.2	111.52	111.92	115.03	111	111.05	112.09	113.9	110.91	111.44	111.9	112.9	110.88	112.22	111.07	111.42	112.86	109.01	114.79	111.54	113.18	114.67	109.73	110.11	112.03	112.29	111.01	111.62	111.68	111.44	114.26	109.84	113.03	113.46	108.75	113.5	112.65	110.69	112.47
120.15	118.22	116.85	117.52	118.4	118.31	117.52	118.28	118.24	116.15	119.16	119.03	116.5	118.59	120.11	118.01	116.78	117.45	118.49	117.43	120.64	118.13	116.88	117.17	118.89	119.15	116.73	118.7	118.87	118.02	115.45	115.9	118.15	117.54	117.62	118.11	118.07	117.93	120.44	116.32	116.35	116.58	118.83	116.83	115.54	117.82	118.18	118.71	115.63	116.65
103.01	102.99	105.11	104.47	104.88	106.34	104.16	104.72	108.33	104.73	103.93	102.92	107.45	104.62	103.36	103.8	104.54	104.62	107.2	105.12	104.85	104.85	104.32	107.91	102.83	104.51	104.66	104.21	106.99	104.32	104.77	105.57	104.59	105.18	106.18	106.48	104.59	102.65	103.83	103.89	103.01	106.55	102.87	101.8	105.51	105.49	104.17	105.44	105.26	106.08
112.72	110.76	110.65	111.31	110.06	110.78	112.79	108.47	111.09	112.34	113.71	111.85	113.35	113.96	109.94	111.73	113.66	110.89	112.48	112.79	111.22	109.3	112.56	112.03	113.7	112.21	113.06	110.23	112.12	110.27	111.37	108.03	111.08	112.45	111.63	111.61	112.37	112.76	109.61	114.58	110.15	110.78	112.74	109.76	111.25	111.57	112.52	114.79	112.21	111.82
110.15	111.2	109.37	110.65	110.02	110.28	111.21	109.89	108.07	107.91	111.65	111.28	109.26	109.74	108.5	109.56	109.58	111.57	109.7	108.76	109.88	109.97	109.51	112.61	109.19	108.88	109.88	106.81	109.94	109.33	109.86	109.19	109.79	112.42	110.64	110.58	110.8	111.69	109.5	108.94	111.32	109.97	111.22	109.41	110.3	111.07	108.29	111.21	110.28	110.97
111.68	110.8	110.65	112.56	112.33	109.35	112.96	108.37	110.8	108.87	111.73	111.24	110.36	109.85	111.28	110.65	111.35	110.2	110.28	111.28	110.6	112.97	112.64	111.21	112.05	112.91	113.7	110.7	111.14	110.29	109.82	110.99	110.25	112	110.25	111.16	111.35	113.3	110.02	112.27	111.23	110.62	111.7	111.74	112.44	111.77	111.96	111.86	109.92	113.56
107.16	107.81	102.98	105.57	107.18	105.54	103.5	105.77	106.72	106.19	103.6	106.9	105.93	105.52	103.9	104.59	105.97	104.29	107.69	104.5	104.65	104.52	104.22	107.36	102.84	104.02	104.64	104.17	105.51	106.75	104.18	105.52	104.77	108.26	107.92	106.7	106.81	107.58	105.84	105.93	106.67	107.62	102.65	105.42	104.82	107.91	106.73	105.16	105.84	106.43
107.15	106.58	108.23	107.39	106.11	105.38	104.69	105.68	105.17	105.05	105.57	104.75	106	106.36	106.83	103.62	105.03	104.9	106.24	105.24	106.17	103.71	107.05	106.37	103.84	104.26	104.97	105.11	105.63	106.54	106.98	104.85	104.26	103.54	103.56	104.55	105.14	105.88	105.85	106.98	105.2	104.98	103.5	104.19	106.82	105.41	103.59	103.73	105.73	105.27
99.383	99.964	101.32	100.57	100.79	99.677	99.347	100.77	101.36	99.349	101.15	101.65	99.929	102.66	102.4	101.54	100.38	99.574	100.86	101.4	101.5	100.98	100.66	100.11	100.84	99.966	100.49	101.19	98.924	101.06	101.07	101.65	101.46	102.79	100.2	102.34	101.69	98.609	100.44	101.97	101.95	99.693	101.95	102.12	99.565	103.51	99.726	102.5	100.52	101.57
99.008	100.68	99.689	100.61	99.801	101.66	99.615	99.936	102.73	102.34	101.63	99.799	97.802	98.957	99.335	98.207	99.096	100.68	101.11	98.642	100.69	99.874	101.78	100.65	101.31	100.93	98.652	100.22	101.71	99.618	102.69	101.17	100.46	102.37	101.08	100.39	100.51	101.95	99.299	100.64	101.41	101.61	101.66	99.3	100.29	101.88	101.38	101.97	100.7	99.528
100.24	102.14	100.19	100.07	100.06	101.3	98.448	103.21	102.06	99.827	102.64	102.08	100.07	99.935	101.74	98.664	99.258	98.063	97.663	101.28	99.099	100.95	99.593	102.44	100.7	99.281	98.079	100.15	98.589	99.317	101.06	100.7	98.429	98.907	97.565	101.37	98.918	101.26	99.383	101.44	103.6	100.37	101.06	98.942	100.89	99.562	99.21	98.598	101.6	99.057
110.31	112.45	110.03	110.22	111.75	112.56	111.32	110.69	112.24	111.45	113.48	110.78	109.94	109.26	112.59	109.75	112.65	111.31	109.98	113.14	114.04	109.11	111.06	111.5	113.53	111.75	113.09	110.22	112.06	109.89	109.85	111.62	110.62	110.14	112.63	107.76	111.42	109.59	110.68	110.01	111.47	111.85	113.32	110.71	112.03	110.63	111.51	108.92	110.67	111.29
112.09	112.28	109.41	111.23	110.67	112.94	111.83	113.42	113.81	112.88	112	111.32	111.1	111.31	113.13	111.89	111.19	112.68	113.84	112.37	112.49	111.51	111.35	112.57	112.46	112.29	111.73	113.31	112.53	114.23	112.17	114.27	110.9	112.84	109.94	109.56	111.05	111.28	113.69	112.48	110.3	112.57	113.86	114.11	114.12	112.35	112.79	110.54	114.94	111.61
106.09	103.75	104.82	106.04	107.66	104.45	105.64	105.94	108.48	104.8	106.02	103.83	105.26	105.83	104.49	106.2	105.1	104.45	107.29	107.14	105.68	104.23	107.24	105.48	104.61	105.59	104.76	104.85	105.96	106.58	104.51	105.62	105.77	106.13	104.59	106.05	103.21	105.01	106.45	108.64	103.59	105.14	106.32	106.21	104.12	105.09	106.09	104.79	105.69	106.43
113.46	114.08	113.54	114.04	113.91	113.07	113.65	111.73	113.65	111.87	111.69	111.66	112.86	113.26	111.27	112.13	112.47	112.41	111.1	115.29	114.24	112.55	114.45	111.57	113.14	114.39	111.56	113.99	112.59	112	112.73	110.74	112.47	112.24	112.89	112.82	112.46	111.18	114.16	111.9	113.02	113.47	112.08	112.56	114.24	111.43	114.18	112.72	113.86	114.91
100.31	99.722	98.598	102.33	99.092	98.316	98.973	98.026	101.04	98.434	98.555	100.06	100.58	98.894	97.537	99.288	100.34	100.16	99.003	98.17	100.95	99.054	98.375	102.6	100.13	98.988	100.83	100.36	98.197	101.4	100.07	99.715	99.582	98.928	97.245	100.01	100.48	100.48	99.569	99.665	98.539	98.678	98.896	99.997	100.25	100.7	102.96	100.35	98.198	98.371
106.32	105.15	104.07	105.19	105.84	106.03	106.48	106.32	105.55	108.75	105.59	105.81	105.21	106.76	107.03	106.2	105.9	103.97	102.98	106.16	108.21	106.06	104.97	105.86	105.68	104.75	106.39	104.46	106.78	108.08	104.82	104.77	107.6	108.16	106.55	102.53	104.89	105.45	105.92	106.31	106.24	104.62	106.82	104.83	106.26	105.17	106.79	104.86	105.41	103.83
103.1	105.79	104.34	104.36	103.24	105.93	104.18	105.37	106.5	104.73	104.63	104.1	103.18	104.26	103.41	104.48	102.62	103.52	103.64	105.02	103.85	105.62	102.45	106.46	103.15	104.99	106.19	105.36	101.21	101.57	103.7	103.38	103.04	102.43	102.29	102.96	102.22	103.91	105.92	103.04	103.64	104.14	104.08	103.33	104.69	104.22	104.15	105.2	105.31	105.48
105.95	104.49	105.97	103.74	105.42	105.06	105.09	105.63	105.41	107.73	105	105.33	105.9	105.47	106.85	106.23	107.32	105.46	105.4	105.48	107.24	104.94	105.62	106.54	105.66	105.84	105.17	105.01	103.74	105.18	104.57	104.3	105.33	106.75	105.93	106.19	104.53	106.75	105.55	104.77	104.53	106.01	105.39	103.93	103.99	107.33	106.05	104.32	105.38	105.2
106.24	103.07	104.93	104.79	104.12	105.14	104.64	105.39	102.31	105.67	102.08	105.91	103.89	103.14	104.73	103.98	104.1	103.97	105.97	104.85	105.18	103.95	104.37	103.23	105.68	105.54	104.25	103.48	105.02	104.99	105.62	105.19	106.03	105.37	104.82	106.02	104.4	103.41	105.27	101.27	106.9	104.86	103.61	106.11	104.53	103.37	105.73	103.98	104.39	103.71
104.66	106.75	107.62	105.88	107.88	106.22	105	104.84	105.49	106	109	106.06	106.14	104.89	106.01	105.22	105.62	104.08	105.89	104.87	105.39	106.23	103.88	106.71	103.84	104.83	106.11	106.1	105.5	105.04	105.05	105	106.31	105.99	104.61	106.03	106.21	105.89	106.12	104.9	105.59	107.06	106.42	106.68	103.87	108.02	106.99	106.58	105.22	105.17
105.16	104.5	107.66	105.63	105.17	109.41	105.49	106.38	106.44	105.18	106.5	107.11	105.19	104.65	103.93	104.52	107.1	105.94	105.88	107.3	107.29	104.78	107.78	105.71	107.57	107.2	105.65	106.71	106.53	106.34	105.57	104.73	106.4	107.29	108.97	108.12	104.08	106.51	106.44	107.53	105.18	105.24	106.73	103.23	105.31	106.21	106.51	105.25	105.71	104.62
112.76	112.54	109.71	110.73	108.07	109.69	111.37	110.32	109.6	110.32	112.37	112.06	111.23	111.5	110.55	110.34	110.25	111.79	112.5	112.68	111.96	110.11	111.69	108.53	112.95	112.5	111.22	109.98	110.36	108.29	111.01	112.36	111.34	112.54	111.71	110.86	112.26	111.28	111.74	111.77	108.14	112.16	109.79	113.37	110.35	112.33	110.09	112.55	110.76	110.14
108.56	107.87	104.22	108.22	104.61	105.72	106.31	108.36	107.92	108.59	109.57	108.1	106.42	107.88	108.15	106.59	107.89	105.57	105.3	107.74	105.48	106.39	107.95	108.24	108.03	105.5	107.55	106.36	105.59	106.8	106.96	106.69	106.6	107.09	106.87	107.77	106.66	105.77	104.79	106.48	106.35	105.8	106.64	106.21	107.21	103.62	107.13	107.55	107.4	107.01
111.56	113.24	111.56	113.54	111.54	113.15	111.68	110.46	114.39	113.11	110.98	112.34	112.19	114.59	112.94	111.75	111.67	111.71	112.28	111.26	112.26	114.58	110.27	111.53	112.67	113.88	111.53	112.97	111.57	111.4	112.2	112.87	110.91	112.2	112.02	113.02	113.51	112.49	112.34	112.74	113.34	112.77	112.2	113.13	113.26	113.26	112.55	112.47	113.49	114.17
105.6	105.56	107.46	105.29	108.35	109.51	107.38	105.61	105.05	106.56	105.19	104.75	105.62	106.2	106.19	107.12	105.21	108.38	107.39	107.56	106.38	106.2	106.37	106.48	105.38	106.08	105.85	105.7	105.17	104.74	106.82	106.02	106.3	107.77	105.61	106.31	107.52	107.65	107.04	106.24	106.3	105.04	105.35	105.59	108.77	103.77	105.95	108.25	103.92	106.48
117.32	116.54	115.75	116.85	117.01	116.51	115.39	115.82	117.43	116.53	115.76	118.89	118.04	116.46	115.09	117.23	116.36	118.41	117.06	114.57	113.67	115.8	114.94	115.37	116.65	117.68	117.2	118.16	116.09	116.15	116.05	115.74	114.74	116.95	119.54	116.01	118.66	113.84	117.1	114.96	117.88	113.46	116.81	115.8	115.7	117.13	116.27	114.7	116.38	117.72
105.03	108.22	107.14	106.26	106.62	107.16	105.71	105.43	107.92	105.97	106.77	105.07	107.29	105.43	105.6	109.29	106.4	105.89	107.82	107.09	107.74	105.53	103.27	106.32	106.77	106.8	107.31	107.61	106.13	107.58	106.17	107.16	105.49	103.77	108.02	103.71	106.52	107.43	109.73	104.22	103.72	108.09	109.81	107.2	106.36	107.02	107.46	104.64	108.26	107.12
107.27	104.24	107.38	106.99	105.15	106.43	106.9	105.3	106.77	105.03	107.01	103.63	104.13	105.56	105.09	106.21	105.42	104.65	106.24	105.7	104.94	104.64	104.67	106.25	105.98	105.15	105.84	107.55	106.07	105.85	103.48	105.57	104.96	106.6	103.01	104.85	105.08	105.74	105.76	103.37	107.27	107.27	104.29	106.49	106.8	104.38	105.12	105.76	105.79	106.39
106.32	106.48	106.36	105.52	107.08	107.37	107.15	105.12	104.69	107.89	107.14	105.88	106.73	105.46	107.79	105.33	108.11	106.01	106.25	106.86	106.34	106.84	106.09	107.36	108.25	106.4	107.88	104.81	107.77	108.49	107.34	108.61	106.54	107.74	107.32	106.85	108.66	106.27	108.51	107.76	106.08	106.43	106.81	107.78	107.25	106.59	106.1	106.68	106.45	106.2
117.29	117.86	116.96	118.14	117.68	117.9	117.57	116.37	116.4	118.21	117.41	116.02	118.59	117.64	116.7	118.12	116.91	116.99	118.49	118.4	116.91	116.89	116.67	116.29	115.15	117.92	117.05	117.45	117.61	117.88	115.24	116.4	116.22	115.09	116.81	117.18	118.38	118.28	116.67	118.15	115.75	117.62	119.28	116.54	116.01	118.28	119.26	118.47	118.31	118.68
106.38	105.32	105	107.19	105.39	105.03	104.67	105.52	105.69	105.14	107.07	105.95	104.87	107.69	106.77	106.61	108.08	108.2	104.2	110.12	105.12	103.51	106.26	108.21	106.99	107.07	105.4	105.44	106.02	107.62	107.44	104.64	107.41	107.44	104.54	105.82	106.02	105.37	105.76	107.82	106.44	106.46	104.89	105.41	104.73	107.55	104.45	105.65	105.18	106.77
97.363	99.545	100.14	100.23	100.15	97.361	99.666	98.71	100.96	99.482	98.913	100.24	98.836	98.921	100.62	100.64	98.785	98.21	100.13	101.73	100.76	100.89	101.06	98.313	102.09	99.687	100.31	97.672	100.39	100.54	100.66	98.214	101.54	99.785	100.25	101.42	102.86	99.66	99.908	98.345	100.26	99.837	98.711	99.291	101.26	98.621	99.602	99.59	99.349	99.306
107.89	105.06	108.01	106.5	106.08	105.36	106.6	106.46	105.88	104.41	106.45	107.8	106.06	106.41	105.48	106.79	107.48	106.57	106.44	106.44	107.5	105.86	104.95	104.35	109.74	106.99	105.56	108.53	105.44	109.08	106.42	106.65	105.84	105.01	105.17	105.87	107.84	109.12	106.92	107.23	106.52	106.44	105.45	106.5	106.99	106.03	108.41	105.01	107.39	103.75
105.46	103.04	107.31	107.97	104.86	106.84	104.16	105.67	105.57	107.16	106.59	103.84	105.95	105.96	105.19	103.92	104.44	107.19	106.48	103.58	104.99	104.25	104.94	107.74	104	105.21	107.28	106.29	107.33	106.11	104.03	107.81	102.77	105.58	107.68	105.65	107.7	107.27	105.77	107.4	105.95	105.78	106.39	104.11	108.17	104.78	103.89	106.9	106.45	106.85
106.42	105.3	104.61	107.84	106.03	107.76	104.86	105.54	106.32	103.69	105.18	107.9	107.02	104.19	106.49	105.37	104.74	106.08	107.75	105.78	105.13	105.27	103.64	104.92	104.61	104.96	104.45	106.18	106.23	105.61	105.26	104.76	105.42	104.87	105.89	104.1	105.49	106.22	107.37	107.93	106.09	103.38	104.4	106.49	107.61	106.15	106.71	104.62	105.74	107.1
111.95	111.06	109.71	109.34	108.23	109.21	109.08	109.97	113.79	109.01	108.82	111.42	107.35	109.65	111.79	110.26	110.17	109.08	110.83	112.06	110.93	109.49	111.56	110.03	111.46	109.04	110.48	109.27	109.84	108.06	110.38	109.7	112.53	110.52	112.14	110.64	109.53	110.2	109.87	110.35	110.01	113.67	111.04	108.46	107.68	110.86	109.41	109.48	109.48	109.74
111.98	112.57	114.14	114.14	111.34	113.7	109.66	111.46	114.23	111.63	113.03	114.39	112.79	112.9	113.46	114.11	114.62	112.15	110.38	113.29	112.28	112.7	116.93	113.72	111.29	113.09	113.84	112.74	113.9	113.02	112.65	114.18	112.01	110.78	111.81	114.25	113.67	111.89	114.54	111.06	111.84	112.42	115.2	112.11	113.06	112.44	113.72	112.98	113.13	114.43
111.78	109.55	109.21	110.52	107.81	111.88	110.65	108.81	111.55	110.08	111.85	109.99	108.37	109.93	110.04	111.77	111.03	111.16	109.69	110.04	111.27	110.04	109.61	111.55	109.73	111.69	111.2	109.75	110.72	111.66	110.32	108.88	109.92	107.33	112.69	110.02	110.07	109.81	111.12	108.81	109.16	109.55	110.78	110.61	109.04	110.74	109.03	107.55	110.3	110.26
109.84	107.4	108.58	108.42	107.06	106.24	107.23	105.75	105.18	105.47	107.15	106.08	107.98	107.99	108.18	108.31	108.73	106.4	105.6	105.42	105.13	108.14	106.74	106.35	107.04	107.88	105.87	106.86	106.15	107.44	105.56	106.23	107.06	106.12	105.94	105.8	106.27	106.22	107.08	104.64	106.87	105.81	105.98	106.37	105.23	105	105.5	105.26	107.01	107.17
109.65	111.47	113.02	111.56	106.51	109.23	110.74	109.43	108.62	109.64	111.32	109.9	109.26	109.7	109.75	110.35	110.83	108.86	112.76	108.89	108.67	110.18	109.12	110.94	111.22	109.61	110.11	109.8	111.09	109.69	110.28	110.41	111.2	108.65	110.88	109.22	110.13	108.71	110.29	108.02	108.13	109.31	111.89	109.94	108.7	110.98	109.5	108.08	111.1	108.32
100.07	101.01	100.71	101.57	102.37	102.06	98.913	100.58	99.305	100.97	102.5	100.61	99.906	100.82	100.93	101.22	102.45	100.83	102.65	100.27	100.66	101.57	100.51	99.406	101.22	101.45	104.94	103.42	102.35	102.65	100.99	100.85	98.775	103.76	100.62	101.15	98.357	99.229	102.08	102.64	102.44	99.759	101.5	100.75	100.95	101.64	100.36	100.13	100.37	99.185
103.22	105.85	105.87	105.05	106.56	107.98	105.61	107.69	108.04	107.81	105	106.88	105.96	107.18	106.94	105.79	108.25	106.65	106.67	106.7	106.7	107.82	105.46	107.72	106.26	106.1	104.34	105.69	105.39	105.82	105.22	105.9	106.58	107.68	105.99	107.72	106.82	107.08	106.42	106.17	107.93	106.2	104.42	108.75	105	106.41	107.76	104.56	105.87	105.31
110.2	108.47	111.08	110.37	108.79	109.06	109.6	110.2	109.91	108.57	109.84	112.74	110.01	107.82	109.16	109.84	109.54	107.69	110.46	109.84	109.31	109.43	109.46	109.16	109.97	108.47	108.4	108.5	108.1	109.14	110.35	107.72	110.48	109.91	109.44	109.46	109.75	110.57	110.07	109.26	111.37	110.72	110.99	110.71	109.68	110.85	108.52	109.82	109.17	108.62
117.45	117.54	117.55	119.79	116.79	118.05	117.07	118.81	117.56	116.67	117.02	117.92	117.94	116.75	117.12	117.98	118.01	120.49	119.21	117.88	117.98	116.44	116.05	117.35	118.8	116.81	119.17	117.86	116.25	118.38	117.46	116.95	118	117.41	117.71	116.73	116.68	117.27	115.83	118.63	118.44	118.06	118.01	116.13	119.8	117.76	117.91	118.68	118.2	118
100.33	100.8	101.59	102.89	101.44	98.469	101.02	99.697	99.446	100.62	102.21	103.86	98.446	98.833	102.62	102.23	99.107	101.46	99.785	98.234	99.668	100.41	100.79	102.64	101.43	102.1	102.78	100.37	101.32	102.61	99.305	100.35	99.049	97.819	99.904	99.185	101.86	101.1	99.979	101.14	103.02	100.47	104.07	99.801	99.605	99.816	101.97	101.45	101.12	100.83
98.718	100.45	97.463	100.28	99.762	97.26	100.72	99.874	99.115	100.38	98.609	99.928	98.647	99.064	101.45	98.201	100.56	98.962	100.93	100.41	99.513	101.21	99.192	99.824	101.09	100.69	99.779	98.221	101.15	99.285	102.17	100.63	99.755	100.44	98.526	100.9	98.272	100.69	99.875	98.586	101.98	100.15	98.162	99.742	100.22	100.11	100.8	97.737	99.199	97.415
107.11	104.94	104.72	105.96	106.67	103.8	104.8	104.96	104.3	103.41	106.31	104.78	104.83	105.78	108.14	104.79	106.68	107.96	105.94	104.08	106.23	106.37	105.38	104.17	106.88	105.94	104.34	104.88	106.3	106.47	105.85	104.83	105.56	106.6	106.26	106.25	106.7	104.62	104.63	103.54	105.32	105.21	103.41	105.29	106.88	105.8	105.67	103.77	106.91	103.12
111.06	109.33	108.16	109.21	110.42	108.17	113.27	112.45	110.35	109.42	109.53	111.17	110.15	111.06	109.6	110.48	108.8	107.84	108.67	111.63	106.46	109.1	110	107.37	110.85	108.71	111.6	108.72	110.6	108.09	110.6	110.25	111.78	109.61	108.1	109.43	110.25	109.2	110.25	109.44	106.52	109.59	109.78	110.43	110.49	108.56	112.08	108.01	111.76	109.66
117.6	116.83	118.73	117.92	118.04	120.23	116.84	116.78	116.3	118.21	117.23	115.19	117.22	114.2	115.41	117.22	118.02	116.34	117.05	115.86	116.88	116.03	118.74	116.5	119.52	117.49	118.51	117.48	118.63	118.66	118.24	119	116.82	118.14	116.72	118.43	117.76	117.72	116.4	120.65	118.23	115.47	116.17	116.1	115.81	115.91	116.9	118.24	115.24	116.68
104.88	104.33	104.73	103.76	104.27	103.97	104.4	104.04	106.08	104.24	103.84	104.79	103.24	103.18	106.36	102.81	105.77	103.03	103.75	103.63	103.62	103.2	104.47	104.01	104.73	102.83	106.95	103.55	103.87	105.05	104.39	106.28	102.97	104.22	107.44	106.34	104.22	106.49	105.22	103.73	104.28	105.57	103.69	102.89	105.21	103.47	104.91	104.53	103.8	105.67
111.66	110.54	110.47	111.73	113.76	110.15	112.75	113.1	112.86	110.44	111.01	110.65	112	112.14	108.38	111.23	110.18	111.88	113.15	111.17	111.16	111.81	109.89	112.45	111.56	112.15	111.42	109.98	111.84	110.15	111.52	111.35	109.77	110.53	112	109.7	111.84	114.63	110.48	112.25	110.92	110.17	109.51	110.49	110.61	110.52	108.58	112.05	110.92	111.97
111.93	112.66	112.21	110.77	113.13	112.68	114.34	110.59	110.5	110.98	111.85	110.61	110.45	111.71	109.83	113.81	113.45	113.38	111.89	112.11	112.62	111.63	111.12	111.37	111.1	109.25	111.51	110.23	108.53	113.22	110.16	112.72	111.17	113.38	111.91	113.31	111.16	112.11	111.02	112.3	111.34	111.79	112.55	111.87	110.08	111.1	111.79	112.44	111.55	113.39
104.78	104.9	104.09	105.58	105.14	106.3	104.49	105.07	105.04	105.63	104.54	106	106.11	106.46	104.62	104.96	106.8	103.9	104.69	106.09	104.44	103.89	103.58	103.38	105.73	105.92	103.72	106.45	103.96	105.85	104.73	105.36	106.14	105.08	104.78	104.51	104.78	105.49	104.19	107.67	104.73	107.07	106.02	104.3	104.59	105.19	105.19	105.42	103.64	105.05
111.2	111.58	112	113.57	110.42	112.69	110.7	111.56	111.15	111.3	110.63	112.15	110.17	111.83	112.84	110.72	108.47	110.31	112.14	112.06	111.17	110.46	109.07	109.2	111.53	110.8	111.71	113.04	110.21	111.85	111.83	112.35	113.19	111.72	112.04	111.41	111.21	112.03	111.8	110.91	111.97	111.38	110.86	112.1	111.78	111.32	110.13	109.79	108.76	109.9
119.98	117.49	118.15	117.64	116.35	117.21	116.64	117.8	117.22	116.67	118.73	115.65	120.72	116.03	116.48	120.03	119.48	116.17	115.79	117.85	118.08	117.1	115.78	115.8	117.82	117.61	120.23	116.45	115.84	118.29	117.27	116.32	115.58	117.18	117.98	116.68	118.88	117.24	117.18	117.39	116.87	118.93	119.12	117.43	116.85	119.03	118.39	116.61	116.79	118.76
111.88	112.87	112.76	111.82	112.2	111.1	112.83	111.37	114.48	111.35	112.49	110.8	112.15	115.35	112.34	112.46	111.25	111.54	110.86	112.28	112.17	110.9	113.08	109.58	112.65	114.36	112.87	111.74	111.51	111.23	111.1	112.83	112.31	111.84	113.46	110.45	111.11	108.89	111.98	113.21	110.25	113.27	112.99	110.43	112.06	112.58	111.32	110.75	112.71	113.68
107.48	105.27	105.06	104.63	104.47	106.49	103.3	105.19	104.33	105.11	104.21	105.17	106.26	105.61	104.7	103.56	106.1	103.74	106.37	101.7	104.58	104.45	105.8	104.28	106.06	103.07	105.07	106.21	103.5	104.57	104.05	107.42	106.36	103.6	106.28	104.71	104.8	106.06	103.53	105.54	106.62	105.69	105.93	103.45	106.37	105.14	104.12	107.29	103.81	105.81
119.18	116.37	117.09	118.78	116.67	118.95	116.2	117.42	118.17	119.32	119.19	115.42	117.71	117.72	116.98	116.46	118.46	118.8	117.84	117.06	119.13	117.16	117.71	119.73	119.33	117.63	117.9	119.72	116.43	118.13	118.57	119.6	118.72	117.33	119.32	116.93	118.36	114.53	116.9	120.35	117.4	116.79	117.37	117.17	117.86	116.32	117.96	117.96	117.4	116.09
117.59	117.78	116.65	115.9	117.21	116.79	119.15	116.69	117.92	116.61	118.16	116	116.82	118.67	118.26	117.69	118.21	120.33	116.8	118.56	116.18	117.89	117.97	116.93	118.25	117.91	117.98	117.42	119.29	117.7	115.88	116.16	116.96	116.58	116.53	118.61	118.12	116.23	118.28	117.1	114.54	118.87	117.11	118.6	117.9	116.71	115.79	118.1	117.77	117.25
103.95	104.77	105.19	106.33	106.28	105.86	106.15	103.93	106.7	105.91	105.14	105.17	104.87	104.45	106.49	106.73	104.72	106.76	104.21	104.11	103.07	107.66	106.03	105.52	103.42	106.06	106.53	105.03	105.34	106.74	102.62	105.11	104.62	105.06	105.4	105.48	106.46	106.32	103.24	106.55	105.59	106.12	105.46	103.68	104.33	106.6	105.37	104.94	105.62	104.6
106.93	108.57	106.27	105.14	105.47	105.11	107.82	105.55	105.14	106.68	105.86	105.04	106.5	105.29	106.33	105.64	105.47	104.33	105.73	107.26	105.09	103.87	106.33	107.7	105.4	106.57	107.35	107.67	105.75	108.1	104.6	105.75	107.84	104.92	104.8	105.16	105.94	105.66	108.26	108.15	106.8	103.22	104.12	105.49	106.63	106.84	107.36	106.68	103.89	106.41
105.77	105.21	109.24	106.74	106.5	108.26	107.66	108.05	106.66	107.76	107.5	106.94	106.01	107	106.89	108.25	106.95	105.67	105.45	106.93	107.42	107.38	106.08	107.29	108.37	107.54	107.89	106.09	106.64	108.4	107.23	107.34	105.91	107.15	108.32	107.37	107.28	107.21	104.48	109.08	107.71	105.95	106.81	106.06	108.82	105.85	106.94	105.83	106.25	107.39
116.84	118.23	117.56	116.18	117.34	116.38	117.65	117.83	116.68	116.44	117.58	120.34	115.83	116.86	115.07	116.96	117.17	119.43	115.33	116.44	116.4	118.98	116.41	118.67	116.11	117.09	116.66	115	118.16	116.59	118.72	116.51	117.27	119.95	117.07	119.63	117.06	117.97	117.44	117.79	119.45	117.38	119.05	115.73	116.91	117.76	118.8	119.66	117.33	117.67
104.5	106.02	104.15	105.17	103.02	104.44	105.72	104.94	103.19	103.93	103.39	102.83	104.94	103.7	104.94	105.07	102.76	103.99	103.8	103.99	104.28	104.17	104.61	105.17	104.12	104.82	104.2	106.76	102.95	105.59	105.68	103.51	103.81	103.55	102.3	103.44	104.61	103.08	103.95	103.51	104.26	103.7	103.84	105.55	103.65	102.97	103.43	105.99	106.01	103.99
104.44	104.26	106.45	105.15	105.06	104.37	105.23	107.39	105.86	106.8	105.96	105.96	105.19	106.67	105.04	106.4	102.77	103.8	104.38	105	106.01	103.86	104.41	106.45	102.79	104.85	105.11	105.97	105.56	106.06	105.03	104.78	106.75	105.13	106.01	106.78	106.68	103.55	106.7	105.94	109	104.25	104.88	103.37	103.97	103.79	105.57	105.45	104.37	103.73
105.26	103.15	103.72	103.9	104.21	106.1	106.17	106.01	104.86	103.07	103.01	105.67	108.02	103.7	106.02	106.27	103.74	104.37	102.99	104.01	104.55	106.66	104.16	103.94	105.8	104.88	105.18	106.07	104.43	106.25	103.88	102.7	105.08	103.41	105.96	105.47	104	106.67	104.53	106.84	104.79	104.02	105.89	104.7	103.18	104.89	105.36	106.09	104.53	104.58
104.91	104.76	106.29	106.1	104.14	107.02	105.86	106.31	105.46	105.99	106.83	106.31	106.48	104.39	105.9	104.99	104.05	105.84	102.92	106.44	105.49	106.64	106.02	104.38	106.41	104.48	107.16	105.18	106.06	105.63	105.28	105.9	106.24	106.31	106.21	105.09	106.98	104.44	107.12	104.55	106.41	107.25	106.72	107.07	107.81	107.51	104.82	107.86	105.88	107.34
109.89	109.31	109.57	108.68	110.97	110.8	109.45	110.06	108.77	110.97	109.27	112.11	111.31	113.32	111.38	110.65	110.31	110.79	109.24	109.29	112.51	109.91	109.35	111.82	109.31	109.02	110.05	110.79	112.04	108.33	109.43	109.05	108.01	108.09	111.62	111.71	111.61	110.13	111.05	112.28	109.93	111.97	110.99	110.03	110.94	108.88	109.57	110.09	113.54	111.09
106.29	106.76	105.57	105.13	105.56	105.06	104.42	103.77	105.6	106.33	106.04	106.62	106.29	107.13	104.5	105.33	104.55	107.83	106.02	107.97	106.5	104.87	106.64	104.3	102.18	105.92	107.4	105.75	106.71	106.43	103.14	107.3	108.1	104.14	105.56	106.85	103.53	106.71	105.93	109.18	107.09	105.25	102.83	107.88	107.13	105.99	104.37	105.47	107.35	105.76
103.71	105.43	105.65	104.4	103.09	105.72	106.49	105.1	104.48	106.87	104.24	104.37	103.18	106.29	106.8	104.42	103.16	105.59	105.28	104.79	103.99	106.53	104.48	104.95	103.86	104.35	105.69	105.28	105.57	105.35	106.75	107.56	105.75	103.85	103.12	108.28	105.41	106.03	103.22	105.74	106.21	104.7	106.56	105.9	105.27	105.84	105.49	105.28	106.97	105.55
108.28	107.49	109.96	106.88	106.18	108.28	107.37	107.07	106.75	108.03	108.3	105.73	109.59	106.1	107.57	107.77	104.55	107.42	107.55	107.5	105.94	105.12	104.55	106.44	106.18	105.6	103.58	104.89	107.94	107.37	108.35	104.97	107.33	108.01	106.78	106.03	106.92	106.93	105.13	108.31	107.73	105.14	106.25	106.28	105.33	106.3	107.38	108.34	106.79	108.29
110.21	111.2	111.69	112.58	112.57	110.89	110.11	111.32	112.22	111.17	111.69	111.6	111.37	113.19	112.34	112.66	111.1	112.35	111.96	113.35	110.02	110.74	113.26	112.57	110.95	112.82	107.87	111.09	110.54	111.64	112.46	112.57	111.36	113.38	112.86	109.75	110.45	110.01	112.04	111.48	110.16	110.22	111.83	110.15	111.82	111.66	113.56	112.26	111.91	112.55
105.66	104.55	106.1	104.31	105.9	108.04	105.54	105.36	104.58	104.62	104.64	103.21	105.98	103.69	105.17	104.58	105.75	106.39	103.39	104.16	104.6	104.64	106.69	103.71	104.43	105.39	105.15	103.96	104.39	102.19	106.26	105.05	105.45	104.3	104.62	106.79	104.06	105.81	107.36	104.69	106.6	104.44	103.5	104.29	105.11	107.96	104.63	104.55	103.5	106.13
105.74	104.66	105.22	105.66	105.35	107.55	103.35	103.94	108.06	105.63	106.57	104.98	107.15	105.19	105.55	104.91	106.01	105.74	104.55	104.87	107.24	106.19	106.9	104.65	103.54	105.16	104.66	107.36	105.29	103.44	106.46	106.38	105.11	104.53	107.77	106.52	106.67	105.44	103	104.29	104.15	106.01	104.16	106.6	106.06	104.42	105.37	105.42	106.92	106.71
108.59	108.39	105.67	107.49	107.23	107.33	107.33	107.44	107.04	109.16	106.35	108.36	106.92	107.04	106.73	108.71	107.37	106.09	106.36	105.91	107.67	106.23	107.5	106.8	106.8	108.81	104.19	107.8	104.75	107.55	105.4	104.56	106.73	106.72	109.68	104.98	108.52	106.7	105.74	106.55	106.4	105.64	109.23	105.76	105.98	108.92	106.88	107.35	107.41	105.6
117.07	117.66	116.79	116.8	116.9	118.82	117.87	116.51	116.65	117.74	120.71	118.96	117.65	116.89	118.43	119.33	116.95	119.17	119.17	118.78	116.79	118.19	118.69	118.66	119.27	116.12	116.72	119.01	118.69	115.59	114.9	116.25	118.2	117.98	116.83	116.41	116.67	116.91	117.3	117.08	117.15	117.57	117.58	118.11	117.36	119.35	118.19	117.71	117.91	117.44
103.5	103.13	105.58	104.6	102.54	102.07	104.15	104.67	104.58	102.23	102.2	103.88	104.64	104.24	103.98	104.5	104.98	104.92	102.45	104.76	103.91	104.52	104.55	105.35	104.95	102.72	104.55	102.71	103.76	104.77	105.01	105.31	101.79	103.28	101.6	104.23	107.29	107.18	102.39	104.73	106.44	103.93	106.48	106.66	103.73	104.75	106.04	105.05	103.6	104.83
100.65	100.4	98.329	100.19	100.15	98.453	100.17	100.1	99.937	99.085	101.5	101.89	101.02	99.343	100.51	98.982	98.085	97.289	98.595	101.01	97.895	100.37	99.573	98.786	96.918	99.127	100.42	100.57	100.36	100.27	99.884	100.17	99.802	100.63	98.445	100.39	99.185	100.22	99.883	100.53	100.18	97.547	101.25	100.11	97.592	100.96	98.313	100.15	101.48	98.685
111.6	112.58	111.35	111.01	110.46	111.73	110.34	112	112.09	111.65	112.69	110.37	110.72	113.76	109.95	109.19	111.19	110	111.85	109.69	111.54	109.45	111.9	111.23	110.33	109.23	111.12	112.98	112.12	108.52	110.33	110.33	111.34	109.51	111.05	110.36	109.71	110.32	111.66	112.56	112.89	110.1	110.65	109.93	111.27	110.68	110.29	111.96	111.12	110.47
111.6	111.34	112.52	108.93	112.77	111.59	112.45	110.23	111.55	114.92	111.05	112.88	111.99	112.41	112.24	113.41	111.52	110.68	110.46	113.05	110.64	112.44	110.63	110.38	110.45	111.15	109.41	112.68	113.68	112.3	113.34	112.77	111.48	111.58	111.61	112.26	112.71	113.55	109.71	112.22	112.93	111.35	109.26	111.03	111.34	113.19	112.9	110.56	114.11	111.17
105.48	106.7	106.25	104.51	106.63	109.27	105	106.25	106.46	107.6	104.63	107.03	105.74	106.22	106.91	106.23	107.83	106.36	108.09	108.02	107.29	107.55	105.11	106.07	108.18	107.73	108.65	108.93	107.76	105.72	107.05	105.65	104.75	105.66	105.63	106.98	107.25	107.31	108.77	107.62	106.66	106.35	106.92	106.48	105.83	107.93	108.84	106.23	106.84	108.99
110.5	111.04	113.41	110.26	111.65	112.3	112.31	112.63	111.02	110.26	111.6	114.83	111.84	111.05	112.48	111.53	112.84	112.63	110.23	109.92	113.69	114.06	112.16	111.34	111.06	114.18	114.41	111.41	110.98	113.59	112.83	111.72	111.95	112.93	111.51	111.64	111.95	112.76	112.09	108.37	114.35	111.43	110.94	112.25	111.27	110.95	115.19	113.12	111.25	111.09
105.29	102.71	106.58	104.02	105.49	106.56	104.78	106.11	107.22	105.34	105.03	104.88	106.55	105.51	104.76	105.36	106.55	104.88	104.3	103.14	105.04	105.44	105.85	106.88	102.76	104.93	102.42	105.47	106.21	107.1	106.5	106.57	107.21	105.33	105.71	106.08	107.43	104.53	103.95	103.38	107.43	107.75	106.49	103.12	105.9	107.39	106.39	103.79	105.57	103.34
105.16	106.2	106.31	105.86	104.58	105.88	104.33	103.03	106.85	104.2	103.15	102.49	102.99	105.09	106.45	106.09	105.22	107.13	104.01	106.53	105.26	105.41	106.35	105.69	105.42	106.77	105.33	104.85	105.33	104.96	104.95	105.12	104.7	104.34	103.87	105.58	103.3	106.54	103.84	106.21	105.06	104.22	103.01	103.7	105.77	105.05	104.84	104.15	106.15	103.22
100.48	101.7	100.17	100.74	101.26	100.9	99.657	100.85	101.14	102.3	101.39	102.83	97.563	101.7	102.02	99.348	101.25	97.708	101.18	99.656	99.681	101.49	98.448	101.49	99.904	101.83	102.21	100.92	100.49	101.04	99.295	100.18	102.52	100.91	100.7	100.34	98.322	100.38	100.51	100.81	99.244	99.948	101.16	101.17	101.73	99.883	101.38	101.4	101.55	100.09
110.27	110.86	113.03	111.25	109.47	110.39	113.03	112.71	108.97	111.83	113.35	112.5	111.61	112.18	111.86	109.16	110.92	108.4	111.02	111.29	110.13	109.49	110.41	110.9	112.46	112.04	113.24	110.16	110.13	110.94	112.68	110.66	112.03	112.08	109.46	112.45	110.65	110.74	109.18	110.74	110.25	109.77	111.94	112.01	112.28	112.35	110.32	111.99	112.92	110.52
110.3	113.3	112.25	110.14	112.97	110.9	111.45	110.97	112.55	111.02	111.44	112.97	109.77	111.94	110.29	111.7	112.7	110.08	110.61	111.35	112.22	111.49	111.85	111.65	110.92	111.66	110.06	111.73	110.81	113.39	111.24	110.57	112.9	110.79	110.58	112.7	111.81	112.52	108.6	110.09	112.9	111.78	111.32	110.11	109.91	112.54	112.68	111.91	112.52	110.5
103.06	104.87	104.4	104.12	104.44	103.13	104.95	105.99	105.49	105.13	102.26	103.55	106.07	105.45	105.01	107.29	104.99	104.34	106.19	104.05	105.54	106	105.32	105.23	105.62	105.34	104.29	106.34	106.88	103.97	102.91	106.07	104.38	105.68	103.33	105.99	104.56	104.41	104.05	106.56	108.04	106.06	104.86	104.77	107.01	102.62	103.96	105.35	104.96	104.91
104.17	105.9	107.05	107.47	106.76	107.1	103.87	107.21	108.33	107.44	107.02	106.26	106.96	108.73	106.1	106.15	104.74	107.91	108.63	105.33	104.68	107.1	106.71	105.9	106.61	105.24	106.11	106.5	105.43	107.26	106.36	107.55	105.07	106.17	106.93	105.2	105.71	105.98	105.54	106.12	107.99	106.87	102.84	108.8	106.55	106.52	106.38	105.89	105.92	106.16
105.72	106.57	106.55	106.6	107.44	107.27	105.46	106.73	105.38	105.67	104.54	106.95	103.92	105.09	104.34	105.91	106.75	105.9	106.04	104.7	107.31	107.8	106.56	106.07	106.42	107.88	106.47	106.53	105.67	105.7	105.22	106.71	107.67	106.34	106.86	107.45	106.94	107.74	107.51	106.4	104.26	106.42	106.2	106.13	107.49	108.3	105.96	107.11	105.43	106.24
104.04	106.05	104.77	105.5	107.04	106.57	104.23	105.23	106.6	105.13	105.76	108.25	103.95	103.84	105.46	104.84	106.68	104.89	105.65	105.88	104.67	106.97	104.67	105.61	105.26	104.29	105.15	105.54	103.57	107.02	103.62	105.41	105.04	107.27	104.76	106.62	104.64	107.94	106.24	106.32	105.59	105.01	107.21	106.13	104.56	107.67	105.4	105.91	106.37	104.65
99.713	99.733	100.2	100.23	100.18	99.763	99.205	98.165	99.415	99.223	100.73	99.053	99.515	99.67	99.603	103.04	99.824	101.58	101.09	99.028	101.94	101.23	100.99	101.61	101.83	102.58	101.45	100.88	99.558	101.21	98.083	101.33	100.18	101.85	99.929	100.01	97.405	99.711	101.99	101.82	97.801	99.534	99.27	99.249	100.71	101.81	101.73	101.17	98.563	99.424
103.95	106.1	104.35	105.9	107.01	105.2	105.92	104.73	105.14	104.97	102.26	105.17	103.31	104.54	105.42	107.11	107.1	106.28	106.14	103.88	108.09	106.33	106.09	105.65	105.98	106.29	106.62	108.18	103.94	103.68	105.89	107.03	105.75	105.71	103.98	106.35	107.84	105.75	107.31	105.73	106.38	103.28	108.08	105.52	108.83	106.62	104.16	103.87	106.03	105.81
107.28	106.14	106.05	105.1	105.53	104.95	106.08	104.69	103.51	106.58	105.55	103.79	104.57	105.29	103.74	104.51	104.17	105.2	104.75	106.3	103.65	104.66	106.59	103.84	105.51	105.32	105.02	106.07	105.08	105.67	104.64	104.97	105.14	103.37	106.56	105.64	105.13	103.33	105.34	105.21	105.32	104.2	106.71	103.88	104.81	104.56	104.73	104.9	106.53	106.13
102.14	100.48	98.575	100.28	99.896	100.9	100.9	99.831	99.169	100.24	99.341	99.13	99.583	99.711	99.182	101.27	99.367	101.56	98.426	99.392	97.389	101.79	99.911	99.145	99.296	102.56	99.568	101.68	100.93	100.14	98.675	98.287	101.52	99.716	99.951	99.576	99.907	101.51	97.406	101.07	100.31	101.98	100.32	102.21	101.12	101.07	100.43	101.24	100.24	100.47
107.58	107.4	106.71	107.36	106.11	104.23	106.03	108.55	108.96	106.85	107.81	105.96	107.51	105.52	108.23	107.65	106.97	105.96	104.87	106.72	105.93	108.29	106.05	105.22	106.4	106.64	106.3	106.42	108.46	107.17	106.16	106.46	107.39	106.12	104.57	107.46	107.34	105.38	106.15	105.18	107.37	105.51	105.72	107.43	104.09	106.95	105.47	105.81	105.59	105.21
99.836	100.68	99.781	100.61	101.63	101.34	101.69	102.29	101.21	98.069	100.24	98.029	99.758	100.68	98.99	100.07	99.476	99.181	101.44	100.64	99.419	100.22	99.25	102.19	99.339	101.85	101.2	99.175	99.821	98.682	100.26	102.23	99.734	100.61	102.13	100.6	100.51	101.43	100.5	99.467	100.76	100.81	100.24	98.482	100.55	100.01	102.05	99.877	102.31	100.08
107.44	105.35	106.73	105.05	104.67	106.11	102.66	106.83	106.5	105.2	107.78	106.48	105.16	106.79	103.7	106.63	105.48	104.73	106.92	105.39	104.85	105.68	103.74	105.06	105.56	107.02	104.6	105.83	105.66	104.89	106.05	104.92	105.64	105.3	104.26	105.04	106.16	105.33	105.74	104.31	106.57	105.26	105.21	106.63	106.89	106.48	105.18	104.79	106.82	104.23
105.19	103.82	102.71	104.28	106	107.2	107.13	106.51	106.15	105.68	107.58	104.59	106.23	103.85	105.03	107.13	104.67	104.08	106.67	107.72	104.86	106.62	104.31	104.61	107.11	106.52	107.59	104.08	105.97	105.49	109.25	104.07	108.1	105.99	106.8	105.28	104.38	105.52	104.33	107.24	105.49	105.7	105.07	107.35	105.8	105.82	105.15	107.02	104.96	107.01
111.84	112.6	110.94	111.38	109.95	111.57	112.19	112.48	111.15	112.04	110.43	113.33	111.69	110.77	111.89	111.46	111.14	112.16	112.13	112.21	111.01	110.25	112.96	110.39	112.63	110.85	111.04	113.92	110.95	111.81	111.43	110.99	113.88	111.47	112.49	111.84	112.45	110.92	109.98	112.73	113.47	111.35	111.73	113.11	113.09	111.02	111.86	108.65	111.77	109.57
102.59	105.86	105.78	104.14	102.95	103.49	106.11	102.72	104.44	102.92	106.99	102.93	103.07	104.34	102.83	104.27	102.7	104.84	102.81	106.07	105.13	102.42	105.62	103.83	103	104.11	103.51	102.91	104.26	106.41	105.6	105.01	104.11	104.79	100.44	103.79	102.55	102.37	102.08	105.3	106.18	104.53	104.81	103.12	104.89	104.07	101.56	104	104.28	105.57
106.99	105.86	104.11	103.94	104.69	104.43	105.69	106.34	105.48	104.8	105.67	105.35	105.94	104.16	105	104.49	103.59	105.37	104.85	106.34	106.47	103.46	106.03	105.52	104.99	107.5	105.23	105	105.23	105.13	105.48	105.06	103.51	105.42	105.92	104.77	105.78	105.94	104.57	104.85	106.85	104.49	105.01	102.81	106.56	104.23	103.89	104.78	104.3	105.35
107.78	106.75	107.54	107.03	106.14	107.97	108.07	106.82	107.96	109.1	106.17	106.58	106.17	107.04	107.27	106.84	107.21	107.11	106.48	105.06	105.44	105.82	107.11	103.46	106.11	104.11	104.21	106.07	104.56	106.56	107.74	104.66	106.19	106.52	105.43	105.89	107.75	105.92	107.52	106.42	105.22	105.63	107.43	106.52	104.68	106.19	108.76	105.08	110.19	107.47
106.38	107.74	107.73	104.75	107.5	102.36	107.56	104.94	105.71	106.19	106.58	103.66	107.32	106.77	105.2	107.53	104.59	105.59	107.68	109.33	107.16	106.64	106.26	105.01	106.41	108.18	106.83	106.29	105.8	105.2	104.83	107.02	105.12	106.42	105.08	106.66	106.15	103.26	104.34	103.92	108	107.07	107.24	107.77	105.8	108.09	106.39	105.75	106.55	103.89
108.22	104.58	107.68	104.75	106.4	107.25	109.72	106.58	105.25	105.06	104.38	107.73	106.42	105.63	106.34	107.36	105.35	107.37	104.16	107.35	106.27	105.95	108.17	107.1	107.27	107.12	106.85	105.63	106.7	106.11	105.03	108.6	108.42	108.86	106.55	106.45	106.61	105.74	107.18	107.3	106.26	105.94	105.44	106.71	104.4	106.94	105.95	107.18	104.96	106.43
112.42	112.04	111.27	112.62	112.21	110.75	108.92	113.16	111.9	113.33	113.29	110.13	110.74	111.74	111.44	111.08	111.75	110.68	109.81	111.91	110.91	109.56	111.96	115.38	110.57	109.4	110.67	111.86	109.93	111.47	110.84	109.99	108.83	111.6	111.42	111.32	109.46	110.14	111.81	110.56	110.3	111.96	109.65	111.12	111.51	111.99	111.66	109.36	109.96	115.2
106.43	106.04	105.87	106.94	105.9	104.31	107.01	105.9	104.57	105.22	105.89	106.03	103.43	107.5	105.9	104.77	108.59	107.62	105.87	101.84	106.17	106.58	105.77	105.5	103.91	106.74	108.08	107.46	106.37	106.21	106.66	105.23	106.42	107.25	105.54	105.39	104.95	108.41	105.67	107.91	106.72	106.44	106.62	107.73	106.25	106.98	106.43	104.75	105.11	107.74
100.9	99.518	101.13	98.935	98.478	99.654	100.41	99.386	98.617	100.29	99.78	98.389	99.98	100.41	99.588	97.194	98.477	100.08	98.681	99.563	100.14	99.53	100.94	99.209	100.03	99.899	99.319	100.6	98.171	101.47	99.494	100.68	98.646	98.77	101.19	100.09	99.943	101.06	99.232	98.132	99.292	98.417	100.61	100.29	98.179	96.923	100.09	98.902	100.69	101.24
111.66	111.43	114.35	111.91	114.27	112.96	111.43	111.58	112.7	113.94	112.48	114.58	112.61	112.63	112.05	113.66	114.92	111.73	110.48	112.85	108.61	112.44	113.5	110.23	115.03	113.6	113.29	111.64	113.36	111.57	112.66	112.06	112.72	112.15	113.32	112.13	112.61	112.75	112.22	112.58	113.52	112.71	115.52	111.81	113.6	113.52	112.35	114.11	111.52	113.23
105.48	103.31	104.16	105.1	103.3	104.6	104.62	103.93	101.7	103.38	103.32	102.99	103.83	105.13	104.37	101.95	102.95	106.76	103.87	101.28	104.64	102.53	102.13	103.53	105.09	104.52	105.32	105.98	102.66	102.11	105.84	103.53	100.76	105.38	102.01	103.42	103.98	104.29	105.93	103.67	105.88	103.33	103.42	103.01	103.89	105.21	102.99	102.36	104.4	100.97
104.92	104.06	103.16	103.85	104.61	103.58	102.41	105.52	102.9	101.96	104.78	104.63	101	103.41	103.61	105.23	104.59	103.9	104.43	104.6	104.07	103.08	103.23	102.91	103.9	101.41	104.93	104.13	106.29	103.63	103.19	103.11	104.7	104.72	101.86	106.11	105.36	101.07	105.12	104.67	103.32	104.41	104.39	104.94	101.9	105.75	105.4	104.26	103	104.89
106.06	103.99	104.28	104.89	101.59	105.37	103.81	106.22	103.29	105.35	101.76	104.13	105.36	106.2	103.29	106.23	104.8	103.78	106.04	103.09	103.23	106.16	104.06	105.68	103.63	104.58	103.7	106.16	104.23	105.06	105.23	103.81	104.91	105.86	103.76	103.74	105.07	103.17	104.21	103.76	104.01	104.32	103.82	106.84	103.97	105.42	103.69	104.82	103.38	102.77
108.96	111.27	111.88	112.82	113.54	110.85	113.24	111.4	114.99	112.08	110.72	111.06	110.46	112.42	113.71	109.74	112.27	110.77	111.68	110.84	112.32	112.57	111.85	112.22	110.93	109.82	113.2	112.62	114.86	112.95	111.22	113.43	112.58	112.76	114.05	109.57	112.99	111.19	112.5	109.77	112.14	111.53	110.39	112.74	112.72	111.27	112.79	111.04	114.01	112.92
100.88	99.226	99.167	99.875	98.106	100.22	98.429	102.88	98.796	99.732	101.05	100.74	100.62	99.809	101.9	99.707	101.62	101.27	101.04	99.826	97.479	99.324	100.43	99.275	100.63	98.842	99.089	100.91	98.342	102.21	99.514	100.43	102.18	99.321	101.33	100.07	100.31	101.39	100.54	102.37	99.469	99.102	100.2	98.8	101.59	98.561	99.992	100.7	99.577	99.926
111.58	112.58	112.63	112.13	112.16	110.68	111.34	111.05	112.36	113.21	111.85	113.17	110.84	111.99	110.27	111.43	112.02	113.01	111.89	112.63	113.56	111.47	110.19	111.31	112.12	112.91	111.58	109.76	113.65	111.12	113.56	111.17	110.35	110.22	110.31	112.49	113.9	111.67	113.8	111.34	112.71	113.61	113.94	111.95	111.4	112.07	108.95	114.7	110.81	110.9
105.51	105.3	105.79	107.85	105.7	106.83	106.17	108.17	103.47	107.12	107.62	108.44	104.64	106.32	109.01	108.35	107.85	107.87	107.37	107.55	106.78	105.29	107.82	105.74	105.62	107.08	108.01	108.97	105.29	109.18	106.09	107.16	107.32	107.54	105.24	105.99	105.9	106.14	105.51	103.85	105.95	106.35	108.22	108.11	106.27	108.31	105.19	106.78	106.75	106.27
97.682	101.42	100.99	99.451	99.608	99.058	99.317	100.87	100.49	102.07	99.673	99.381	98.409	100.75	99.462	98.903	98.531	98.447	100.91	101.38	102.07	100.74	101.75	99.924	99.768	99.57	97.497	100.8	100.36	98.406	98.766	99.401	97.899	98.51	98.603	99.403	102.29	103.42	100.13	100.82	99.834	100.68	100.67	99.622	99.976	101.46	99.399	100.74	98.713	99.682
102.62	104.89	104.87	104.36	102.41	105.93	103	103.65	102.14	104.89	104.76	101.88	104.71	104.66	104.95	104.03	103.83	104.47	105.16	104.97	103.82	104.91	103.68	106.42	106.44	104.81	104.26	104.36	103.98	102.71	103.41	102.65	104.72	105.39	105.84	105.19	102.21	103	104.85	104.36	101.98	103.79	104.58	104	105.85	103.71	103.95	102.9	106.02	101.74
110.37	112.01	114.8	111.05	113.66	113.39	111.41	109.48	109.61	112.45	113.4	112.6	113.54	113.14	108.91	111.22	113.66	112.88	113.82	111.7	113.94	112.68	113.19	111.63	113.14	111.77	113.12	111.74	110.31	112.96	110.32	112.25	111.54	111.93	111.35	109.49	111.86	111.54	113.56	110.74	114.2	110.94	110.04	112.94	109.92	111.78	112.95	115.09	112.37	110.45
112.55	113.52	108.89	112.32	112.65	113.02	111.15	113.08	111.8	112.09	113.16	113.39	113.51	113.08	113.39	113.92	112.7	114.49	112.05	108.8	110.89	111.78	114.55	112.55	113.4	112.66	115.16	110.92	112.31	113.5	110.84	112.91	114.72	112.96	112.44	112.44	114.36	113.09	114.12	112.92	112.94	113.3	113.96	111.66	115.09	113.86	110.99	112.88	112.24	109.85
106.16	104.94	106.54	104.53	104.98	108.07	105.47	105.68	103.68	106.79	106.3	107.46	108.55	104.46	106.41	106.43	105.41	104.56	103.37	104.94	106.08	106.35	105.39	106.39	104.74	105.92	106.62	106.77	105.36	105.65	105.88	106.4	104.19	106.39	106.59	103.03	107.78	105.85	106.02	104.65	106.02	105	104.89	105.73	105.75	105.82	105.32	106.32	107.36	106.26
106.31	105.16	103.88	107.52	104.48	106.18	103.85	105.83	109.17	103.78	105.3	105.38	104.65	104.43	106.16	108.12	106.73	105.81	104.05	104.87	106.2	104.69	106.04	105.6	105.38	106.06	105.45	106.05	103.69	107.18	105.31	106.06	104.66	103.93	107.14	106.04	107.56	105.44	103.18	105.95	106.27	106.77	107.68	108.01	105.08	102.76	106.95	105.78	103.35	107.64
113.48	113.75	112.42	112.21	114.31	111.51	112.81	112.04	110.86	110.4	111.89	112.18	112.09	111.7	110.34	112.07	114.71	113.19	112.43	113.15	111.53	111.25	113.25	110.77	110.92	112.49	111.54	110.74	113.09	112.43	112.57	111	111.44	114.36	110.03	113.7	110.6	112.02	112.22	112.93	113.32	111.82	110.23	114.71	112.27	111.7	110.32	110.78	111.56	110.78
105.84	106.49	104.97	106.57	104.77	105.18	106.35	105.68	108.77	105.31	107.2	104.7	104.37	107.22	102.99	106.02	106.07	105.57	104.93	108.1	104.39	106.51	105.39	104.06	104.77	105.71	105.67	105.41	104.7	108.44	105.73	104.89	103.97	105.63	105.7	105.27	105.26	105.91	107.23	105.39	103.66	106.83	106.99	104.28	104.66	104.66	107.83	103.73	107.22	106.92
101.25	99.476	99.993	101.44	98.926	99.814	101.52	104.11	101.15	99.231	101.94	101.89	100.28	100.65	98.609	100.23	100.12	101.3	100.46	101.48	101.8	98.003	102.34	101.28	101.57	99.615	101.94	100.83	99.67	99.798	100.05	99.635	101.31	100.21	99.201	101.72	98.15	100.06	100.96	99.047	99.826	101.86	100.7	100.72	102.37	101.32	101.24	99.593	101.22	100.62
106.92	106.71	106.51	106.12	105.7	106.05	106.72	106.38	106.03	104.18	107.76	105.8	106.39	106.23	105.79	106.17	106.96	106.31	104.89	105.3	105.61	106.15	105.71	105.85	104.47	107.82	104.18	107.04	106.48	107.46	105.78	106.01	106.01	107.65	106.66	104.33	106.07	106.93	108.26	102.93	105.73	106.74	106.44	105.35	108.23	105.53	107.05	107.17	105.5	106.09
97.35	97.648	99.847	101.82	99.857	98.836	98.333	97.8	97.544	99.388	99.474	100.98	99.092	100.38	100.02	99.967	101.97	101.32	98.409	100.76	101.03	99.81	99.59	98.169	99.581	100.6	99.96	100.69	100.43	97.24	100.41	99.247	100.82	101.06	99.877	99.148	98.385	99.907	99.199	98.959	99.659	99.852	98.422	98.751	98.816	97.87	99.921	99.259	100.03	100.86
104.34	103.74	104.42	104.12	102.55	102.7	103.2	104.41	104.26	103.77	105.29	104.76	103.88	105.78	104.61	104.74	103.83	102.93	101.4	104.61	105.29	104.31	104.24	102.75	102.87	103.85	105.2	104.02	102.66	103	103.67	106.05	103.36	104.51	103.47	104.7	102.98	103.78	104.28	102.07	105.41	102.4	102.97	101.88	105.25	103.42	104.03	103.93	105.01	102.46
100.47	98.257	101.48	103.27	99.472	101.39	99.647	100.51	100.17	100.31	102.09	99.935	98.039	99.767	101.22	99.897	101	100.53	100.34	101.45	100.27	101.63	101.23	99.422	100.89	98.248	101.6	101.4	99.332	101.07	100.39	100.86	100.92	102.67	100.89	100.19	99.432	102.32	102.93	100.85	101.1	100.1	100.85	101.91	99.668	98.662	99.957	99.767	100	100.04
110.55	110.99	111.82	109.84	112.64	112.53	111.03	110.75	110.55	110.99	112.99	111.29	109.46	112.29	107.73	111.18	112.84	113.08	113.29	109.88	113.17	110.67	110.76	109.69	113.52	111.8	113.63	112.2	112.87	110.58	110.74	112.69	112.19	110.22	112.59	110.06	112.2	112.25	110.43	112.02	112.25	112.45	111.94	111.24	112.12	112.07	112.35	111.97	109.99	110.8
107.11	105.81	106.49	105.11	105.89	106.63	105.69	107.92	107.86	107.32	106.01	105.99	107.04	106.26	105.93	108.71	106.74	107.93	107.04	105.33	107.52	106.54	107.7	105.13	105.84	107.52	107.16	106.67	105.97	105.65	104.52	107.82	106.22	105.34	103.49	107.24	104.69	108.64	102.66	106.92	104.85	105.62	107.08	108.34	105.28	106.53	106.56	107.67	106.79	109.61
111.82	112.27	112.44	113.22	112.91	111.87	111.91	111.79	109.97	114.31	112.27	111.02	110.07	113.5	112.94	112.54	112.57	112.56	111.64	111.81	111.51	112.71	110.39	111.93	112.42	112.64	110.56	112.77	112.82	110.81	112.01	113.89	111.72	110.65	110.12	110.79	113.19	113.86	111.32	112.58	114.66	113.5	111.29	114.36	112.76	111.22	111.06	112.6	112.8	114.3
100.87	100.32	99.718	99.993	99.235	99.891	97.517	98.612	98.519	97.402	98.957	99.742	99.8	102.1	97.153	98.179	99.905	100.54	100.38	101.2	100.86	100.32	100.54	100.66	100.88	99.479	99.044	98.746	101.42	99.37	99.458	100.76	99.716	102.37	99.179	97.776	101.26	98.93	99.891	98.829	100.19	98.784	99.829	99.813	99.787	98.653	101.29	98.678	97.597	100.22
108.92	112.73	111.81	110.31	110.45	109.24	110.28	110.52	113.53	112.91	109.17	110.62	110.51	110.61	112.21	110.73	109.08	111.11	110.77	113.13	112.48	111.14	110.84	111.74	112.57	110.79	110.92	109.14	110.38	108.89	110.94	110.43	110.85	107.7	113.26	110.09	110.88	113.65	111.57	112.43	110.13	112.06	111.09	109.56	110.6	110.51	111.2	112.05	112.66	109.26
99.382	99.602	103.93	99.281	99.506	98.011	100.43	101.02	99.78	97.276	100.04	100.41	100.35	100.91	100.71	98.56	100.02	100.56	102.87	97.845	99.199	97.317	100.48	99.413	97.405	99.29	101.28	99.791	98.914	98.119	99.376	98.399	99.231	98.682	101.68	100.56	101.31	98.745	99.397	100.71	97.012	101.4	101.19	102.6	98.553	101.76	99.659	99.176	100.04	100.67
107	105.7	105.51	107.79	107.68	105.17	104.87	105.78	103.19	104.63	105.02	105.78	105.1	105.73	105.16	105.33	107.52	105.92	105.66	104.46	103.94	105.44	105.58	106.31	105.43	107.47	106.21	105.21	105.42	103.17	106.82	103.72	106.19	104.93	104.37	104.07	105.82	105.33	106.1	108.8	105.73	107.66	105.81	106.33	105.89	108.49	108.23	104.96	107.29	104.88
106.13	108.02	106.91	107.56	107.74	106.81	108.31	107	108.56	107.11	107.69	106.47	106.11	107.02	106.62	107.5	105.36	108.31	106.97	105.65	107.31	105.86	107.51	107.61	106.62	105.67	105.64	106.49	109.83	106.82	107.15	108.54	106.44	106.77	105.86	109.7	107.94	107.32	107.41	106.04	106.79	107.11	106	107.13	106.36	107.8	107.39	108.69	108	106.46
113.61	112.96	110.78	112.26	110.48	111.89	111.76	111.46	110.15	110.08	111.93	111.63	112.36	111.35	112.51	112.46	112.81	112.53	110.7	112.21	113.83	111.57	110.47	112.5	110.65	110.94	113.21	112.25	111.03	110.31	111.68	113.75	111.13	112.7	112.94	110.85	112.26	111.28	111.85	111.51	111.14	111.91	111.74	112.11	112.3	114.41	111.5	108.93	112.12	112.9
118.11	117.55	118.71	119.5	117.64	119.24	116.23	119.71	117.12	116.21	116.35	116.1	120.01	117.36	117.54	118.16	118.51	116.23	117.15	116.17	118.52	118.74	117.48	117.98	118.78	116.88	118.22	118.41	116.64	118.74	118.25	120.34	117.08	116.22	118.67	116.65	119.72	117.4	116.63	117.51	116.73	115.67	116.17	118.48	119.82	117.37	118.82	119.26	118.54	120.06
113.04	112.42	113.34	112.01	111.11	113.65	108.7	111.43	113.24	110.51	109.79	112.01	111.45	113.22	110.96	112.19	110.39	108.56	112.66	109.89	111.54	113.47	111.11	108.87	110	109.56	111.33	111.1	109.24	111.23	112.58	111.56	110.78	110.43	111.94	112.81	111.89	111.94	110.76	111.73	110.86	113	110.05	112.19	110.01	110.1	113.72	111.06	110.73	111.61
105.63	107.28	106.43	107.61	104.39	106.83	105.59	107.2	106	107.63	105.98	106.28	105.47	104.23	106.31	107	105.31	106.98	105.53	104.52	106.05	106.56	106.45	105.27	106.62	105.29	106.44	105.77	107.34	108.12	105.84	106.6	106.91	103.33	105.11	107.73	105.66	105.15	104.74	105.7	105.69	104.34	104.09	105.86	108.5	106.02	105.01	105.36	104.42	105.5
106.43	105.75	106.19	105.76	105.78	106.58	106.11	106.52	106.15	107.78	107.25	106.56	105.85	105.88	108.09	107.07	106.61	107.56	106.11	104.91	108.01	106.15	105.26	106.65	109.44	109.52	105	108.22	106.98	106.42	105.1	105.49	104.58	104.09	106.77	106.07	108.14	104.69	105.49	107.03	108.21	105.82	105.85	104.44	106.23	106.18	106.5	105.73	106.91	106.61
106.22	105.57	105.72	107.05	105.31	105.94	104.77	108.84	105.1	104.89	105.5	108.03	107.07	104.99	105.23	106.3	103.82	107.55	105.3	104.27	106.88	108.53	105.49	107.08	103.67	105.22	102.8	106.25	104.26	106.69	106.16	106.29	109.56	103.96	104.67	105.34	105.48	104.59	104.56	105.01	105.5	106.03	106.47	107.87	105.3	106.2	105.85	105.89	106.82	106.2
112.32	110.07	110.38	112.36	111.07	110.54	109.67	109.67	109.44	112.02	109.96	110.58	114	112.1	110.02	112.61	110.16	111.73	110.1	112.02	109.92	111.05	109.95	110.49	111.99	111.11	111.53	110.58	110.47	109.46	109.81	111.5	113.33	110.09	111.3	111.33	111.02	110.43	109.99	110.47	108.76	111.19	111.41	112.18	112.81	113.06	112.13	110.77	111.32	112.07
107.32	106.52	107.21	106.52	105.49	105.9	106.56	106.46	105.08	105.5	106.27	106.65	105.02	107.03	105.17	106.47	105.6	107.89	105.8	106.98	104.58	104.33	106.75	106.14	107.39	105.58	106.01	104.21	106.14	106.29	106.63	104.39	103.95	103.79	105.56	107.69	106.23	105.24	106.25	105.47	105.28	105.67	104.94	105.41	104.38	107.25	104.98	106.85	105.28	106.93
105.85	104.3	105.12	107.38	106.43	106.86	105.67	105.35	105.14	103.25	105.55	104.51	106.74	105.43	105.29	105.15	107.64	105.74	105.02	104.93	106.31	105.06	106.26	103.23	102.48	106.34	106.41	104.84	105.85	105.05	105.04	105.5	104.62	104.02	106.13	105.15	106.14	105.66	104.11	106.26	104.21	104.77	108.81	105.7	104.41	107.27	104.92	105.67	103.96	104.75
113.26	112.39	110.89	112.38	113.34	111.72	112.74	112.29	111.25	111.98	112.25	113.81	111.88	111.64	111.52	111.11	112.9	110.07	111.06	111.03	110.49	111.8	112.05	110.98	111.67	109.88	112.13	111.76	109.36	109.35	110.89	112.22	115.59	109.54	112.14	111.16	110.84	112.92	110.64	109.39	113.42	112.83	111.22	113.03	111.59	112.88	112.63	112.52	111.54	110.77
105.73	103.78	105.14	106.25	107.5	106.98	106.12	106.1	105.75	106	104.98	104.52	107.63	103.99	104.2	105.13	105.57	107.42	105.08	105.27	106.3	106.7	107.01	105.8	104.12	105.8	105.23	104.33	108.08	107.77	106.19	106.98	104.83	106.53	105.16	105.72	105.87	104.37	104.52	105.97	105.83	105.38	106.57	103.76	105.48	105.78	104.75	106.75	105.29	105.13
115.84	115.38	115.58	116.27	115.93	117.56	116.27	116.02	117.41	115.37	116.16	116.31	115.19	115.59	118.8	118.41	117.1	116.81	115.62	116.29	116.23	114.16	117.46	115.45	112.98	116.43	114.99	120.23	118.25	118.8	115.03	116.85	114.64	117.18	117.09	115.79	117.12	118.54	117.12	116.74	116.34	113.51	116.79	116.84	116.43	118.03	115.45	116.14	116.15	115.95
109.19	106.18	105.96	108.03	106.14	105.26	105.3	109.15	106.94	109.06	105.78	107.11	107.34	108.92	103.94	105.04	106.43	107.66	107.29	109.06	106.58	107.3	106.49	105.96	107.6	105.91	107.27	105.44	106.22	107	106.48	106.79	108.56	106.55	105.95	106.6	107.93	106.24	106.62	108.58	105.83	109.22	106.42	107.25	106.9	107.08	105.35	106.14	107.36	108.68
108.49	108.69	110.31	110.49	109.21	109.65	110.04	107.3	110.76	110.68	110.99	108.78	107.62	109.8	110.5	110.16	107.75	108.96	110.35	110.68	109.83	109.21	108.72	108.39	111.37	110.12	110.11	110.81	113.16	109.4	108.73	109.7	110	112.06	111.32	110.94	107.08	109.89	110.35	110.98	110.63	110.38	110.1	108.85	110.01	111.09	112.22	108.55	106.67	108.19
102.6	100.69	98.914	99.598	103.24	100.9	99.015	102.4	100.43	104.17	102.07	100.47	98.928	100.53	97.417	100.25	99.267	100.78	98.183	100.74	101.84	99.452	101.14	101.34	102.02	100.13	96.914	100.56	98.385	98.849	100.7	99.703	101.47	99.734	100.67	99.749	103.45	98.756	100.74	102.44	101.42	99.024	101.66	100.71	100.89	98.533	99.799	100.99	99.058	100.34
110.1	110.73	111.98	112.89	112.31	110.08	109.21	109.21	109.23	110.66	108.18	111.84	108.52	109.89	111.29	112.94	110.26	113.07	111.81	110.87	111.39	111.52	108.32	111.28	111.93	111.19	109.95	108.64	110.47	108.48	109.94	112.06	110.6	109.5	110.65	110.36	109.64	108.91	108.99	111.64	109.15	109.51	109.03	110.49	109.55	108.39	110.36	108.74	109.86	109.51
113.24	111.05	111.26	110.99	110.15	112.59	110.47	110.41	110.72	110.01	112.11	108.28	109.85	112.04	109.66	112.38	111.34	108.87	110.77	112.71	113.52	111.69	113.63	111.75	110.42	109.88	112.19	112.82	111.12	111.69	111.12	111.67	107.95	109.58	110.32	112.04	111.38	110.65	112.61	112.23	111.63	112.46	109.51	109.61	112.52	110.76	111.24	113.09	113.2	109.77
108.7	108.61	110.45	108.15	110.33	109.21	106.32	106.69	108.99	110.17	108.68	111.41	106.52	107.8	109.38	111.42	110.55	113.29	108.72	109.16	110.39	110.57	108.52	110.12	110.1	107.24	108.06	108.14	112.87	108.11	109.35	110.52	107.64	110	110.82	110.98	111.83	110.96	109.97	109.84	108.64	108.87	109.17	111.67	108.95	111.83	111.4	110.05	111.16	109.91
106.56	106.01	106.5	104.06	105.68	104.03	104.04	105.64	105.95	104.75	104.74	105.65	105.62	104.6	105.36	105.52	105.2	108.53	106.39	103.81	106.05	104.18	105.69	105.6	104.36	104.29	103.16	107.32	104.17	105.48	105.21	103.9	105.04	104.47	105.94	106.61	103.84	104.69	103.96	105.25	107.37	104.13	105	105.53	106.44	105.85	105.27	105.24	105.22	103.43
108.97	111.31	112.62	109.31	111.42	112.47	111.88	111.07	111.86	111.03	113.27	112.14	110.32	110.36	108.56	110.27	111.13	112.81	110.18	111.53	112.14	109.99	113.17	110.12	112.19	113.65	112.49	112.15	111.32	111.63	109.09	112.07	112.72	111.8	110.46	108.02	113.06	111.16	111.29	111.54	112.28	110.93	111.09	112.21	111.75	110.3	112.57	109.86	112.19	109.98
107.08	107.04	107.05	107.04	104.83	106.85	106.12	107.12	107.48	106.18	108.25	105.67	107.59	106.58	103.71	105.22	104.86	106.76	106.16	106.99	104.22	105.38	105.23	104.44	106.61	104.47	106.63	106.47	105.06	105.47	107.36	107.01	107.32	106.62	107.57	108.37	105.67	106.46	106.05	107.2	109.82	106.76	105.51	105.22	105.14	106.41	105.73	106.29	104.4	106.47
105.16	105.79	104.86	106.23	107.67	107.19	104.25	106.86	105.72	105.13	103.96	104.74	105.52	105.25	106.03	106.71	106.06	106.42	105.91	105.17	107.42	109.09	105.48	107.39	108.63	108.2	105.83	106.04	107.65	107.05	107.52	107.25	107.41	106.24	107.4	107	105.34	104.61	106.66	105.29	105.49	106.69	108.45	106.1	105.6	107.7	105.95	104.8	108.3	106.46
110.59	110.81	114.35	113.7	113.11	111.31	113.89	112.51	112.17	113.41	112.35	112.48	112.57	111.84	113.96	111.56	111.25	112.62	113.61	111.35	112.15	112.59	111.82	114.06	112.35	111.87	112.76	113.09	112.58	113.6	113.12	111.31	113.32	112.49	114.16	113.98	113.76	112.46	113.03	113.28	111.55	112.65	112.97	111.98	114.04	112.98	114.84	115.79	114.23	112.71
100.5	97.689	98.104	99.592	100.39	99.125	100.33	98.429	99.566	100.34	97.778	99.032	101.53	100.99	100.65	101.6	98.795	102.3	98.095	100.08	100.27	99.336	98.608	99.104	101.1	98.014	98.013	100.34	100.77	99.017	98.566	99.122	102.1	100.71	98.204	101.47	100.33	102.78	100.47	99.584	98.403	100.94	100.26	97.873	99.989	99.282	100.14	101.07	101.27	101.57
110.73	112.8	112.32	112.15	112.04	110.81	112.09	109.86	112.16	112.72	109.89	114	110.72	111.05	115.27	111.69	111.06	111.52	112.18	110.3	113.48	113.46	111.17	110.08	111.86	112.93	110.56	112.52	113.37	112.16	111.05	112.21	110.59	111.69	108.96	113.14	110.27	112.16	112.32	111.48	111.1	110.16	111.43	111.3	107.92	110.93	112.29	110.83	111.6	111.77
104.65	105.93	106.06	105.68	105.94	104.73	103.73	104.93	107.71	106.79	105.66	105.67	106.68	105.34	107.69	106.2	106.37	104.65	106	105.72	106.79	108.57	107.23	104.16	105.34	108.22	104.04	105.46	103.99	106.84	105.23	105.7	105.84	106.27	109.01	106.6	104.78	106.02	106.6	106.75	106.84	106.63	105.04	105.98	106.55	104.62	107.59	106.98	105.24	105.65
100.72	98.703	97.271	97.733	98.752	97.298	100.09	99.696	100.41	98.174	101.31	99.601	99.102	99.754	99.28	99.056	98.596	99.244	98.944	98.92	99.449	97.465	97.599	100.88	99.984	99.576	100.89	102.12	99.788	101.26	100	100.74	100.49	101.04	101.02	100.33	97.999	98.762	99.392	97.508	99.809	101.47	99.196	98.123	99.2	101.98	99.582	99.709	101.25	99.289
110.31	111.3	110.66	112.56	111.96	109.44	111.15	111.42	111.91	111.57	110.26	111.24	108.84	109.94	108.86	110.4	110.85	111.23	111.55	109.07	109.1	109.61	111.4	108.6	111.12	110.08	111.07	111.5	110.81	109.17	110.22	111.01	111.49	109.96	107.65	111.38	111.41	109.89	109.74	111.93	111.53	111.19	107.87	111.52	112.06	110.46	111.44	111.04	111.84	110.04
113.06	109	109.98	111.2	112.38	109.87	111.95	108.97	111.74	110.91	111.03	112.84	109.71	109.43	111.77	113.44	109.44	109.58	114.08	109.19	109.45	113.4	109.88	113	111.43	111.07	110	110.45	110.52	110.08	113.65	110.33	112.03	110.61	113.26	110.5	111.69	109.98	111.28	112.22	111.88	110.7	108.78	112.29	111.56	110.23	111.32	111.33	110.42	111.84
104.58	104.85	105.72	102.49	104.96	107.16	106.45	104.52	108.49	104.19	104.28	105.3	107.37	105.87	106.79	102.09	104.52	106.05	104.64	105.03	107.43	105.57	105.9	103.85	107.3	104.33	105.98	103.36	104.2	107.1	104.71	102.97	107.85	106.87	105.65	106.61	103.8	108.31	106.02	106.16	106.23	105.54	104.18	105.94	107.86	102.57	107.26	107.05	107.41	105.14
119.47	117.84	118.71	116.08	115.7	118.85	118.03	116.75	117.45	118.71	116.19	117.27	115.93	117.47	118.44	115.56	117.07	117.5	116.16	118.78	116.74	117.07	118.25	118.48	115.37	116.88	116.06	118.54	116.88	115.98	116.71	117.15	118.96	117.01	117.32	117.27	116.91	119.64	115.83	118.2	117.65	117.03	117.68	116.35	117.6	117.44	117.99	118.43	116.16	116.32
109.21	110.41	111.78	108.62	108.19	109.56	109.67	108.55	109.63	110.58	110.88	108.95	110.18	107.56	110.53	112.11	111.64	110.57	108.83	109.99	110.13	111.26	108.79	108.55	108.65	107.54	108.51	109.98	109.84	107.88	110.13	111.73	110.55	111.82	110.08	111.16	109.69	109.38	108.53	111.02	108.99	109.75	108.98	107.99	109.74	107.82	109.99	110.96	109.75	108.99
105.65	104.63	103.45	108.28	105.36	107.08	107.17	107.02	107.45	105.62	107.82	105.47	105.07	107.05	106.61	108.2	106.15	106.57	106.8	105.38	105.77	105.22	106.37	105.71	108.48	108.01	106.08	105.83	106.66	105.65	105.93	106.65	107	107.04	107.77	107.91	105.05	106.84	106.39	106.55	106.62	104.86	106.02	106.58	105.92	106.2	106.03	105.44	104.94	106.14
106.62	106.94	105.95	104.89	104.63	105.78	105.63	106.55	107.47	104.6	105.19	107.53	105.73	107.84	106.19	103.22	107.07	106.26	105.94	105.43	105.95	106.24	106.69	106.48	105.54	106.75	106.07	106.43	106.22	105.84	105.36	104.88	104.72	108.75	106.59	107.59	106.83	105.23	107.81	106.91	105.68	107.35	104.78	106.92	107.25	107.88	105.84	107.48	108.43	107.35
105.8	106.4	107.14	106.83	106.17	104.43	106.33	105.72	104.26	105.34	105.47	104.14	107.9	104.95	105.84	106.47	104.7	106.1	103.54	105.64	106.42	104.89	103.95	106.17	105.7	106.35	105.17	105.57	106.35	105.34	103.28	105.7	107.97	106.93	104.97	107.22	104.06	105	104.02	104.66	106.43	105.64	105.67	104.71	104.58	104.79	106.19	103.27	105.2	102.91
110.37	109.25	111.17	110.07	109	110.07	111.44	110.89	110.8	110.94	111.19	110.46	110.21	110.02	111.43	110.39	113.1	110.87	111.01	111.76	109.96	111.42	109.23	110.59	109.42	112.05	109.74	110.16	109.96	111.21	108.72	110.94	110.02	111.14	110.35	109.93	110.29	110.1	113.39	110.09	111.18	110.5	109.49	111.34	110.42	110.52	109.7	108.72	110.06	109.44
106.36	107.93	107.62	106.48	104.02	106.01	104.95	106.29	107.73	105.96	106.63	109.18	104.88	105.21	105.66	106.56	105.94	104.05	104.07	104.95	107.84	108.27	106.1	105.51	102.54	106.75	106.21	105.28	105.39	103.96	105.83	107.07	105.43	103.49	108.11	105.32	106.61	104.22	106.63	104.05	105.02	106.12	108.05	105.02	106.59	106.65	106.13	104.93	103.69	104.48
103.8	105.77	104.94	107.29	106.45	105.9	105.2	106.48	106.82	105.28	106.28	106.23	105.63	105.99	104.25	106.99	104.29	105.38	104.46	103.39	105.23	107.17	105.03	105.73	105.62	107.02	105.12	104.95	105.98	107.31	104.35	104.86	106.9	105.48	103.69	104.93	106.28	105.77	105.11	104.62	106.8	105.6	107.89	103.89	106.23	105.31	104.85	106.35	105.52	106.35
105.71	107.68	105.98	105.88	106.23	106.04	106.17	105.04	107.31	107.32	105.38	104.93	104.77	107.51	104.71	108.52	105.3	107.61	104.51	106.01	104.63	105.54	106.41	106.24	106.15	104.93	105.21	106.45	105.2	105.62	106.35	107.08	106.69	106.17	106.76	106.68	108.34	104.99	105.65	104.55	108.21	106.3	106.11	105.18	105.54	104.24	106.14	102.82	105.11	106.16
112.65	113.01	112.84	111.6	111.72	111.89	109.97	110.82	112.27	110.66	111.88	108.92	111.63	112.24	111.52	114.07	108.97	113.85	111.23	111.65	111.83	112.75	112.18	111.01	109.96	110.59	114.05	110.95	112	112.69	112.88	109.32	113.09	111.61	109.49	113.07	112.77	112.19	110.83	112.34	111.37	111.84	109.58	112.45	113.24	112.34	112.31	114.58	110.73	111.63
105.38	105.89	102.74	102.42	103.35	104.97	103.82	103.97	104.47	103.33	103.6	105.38	101.68	102.38	105.52	106.8	103.4	104.15	104.24	104.98	103.13	104.3	102.42	103.33	104.66	101.38	104.83	104.51	105.81	104.52	102.98	106.23	103.51	102.92	105.09	105.14	104.6	103.5	103.75	102.9	104.95	102.57	104.2	103.48	102.48	102.82	105.15	103.26	105.75	103.68
105.57	107.2	105.8	105.75	108.69	107.36	105.48	107.01	106.09	106.2	106.82	106.17	104.83	106.05	103.29	104.89	106.14	106.66	107.04	109.22	106.28	108.46	109.21	107.51	105.44	106.77	107.34	107.57	106.5	106.55	107.51	106.42	105.72	105.23	106.17	106.75	105.93	106.03	106.92	108.38	105.21	107.87	108.48	106.22	108.07	107.15	108.07	103.87	105.93	104.95
106.04	106.35	105.12	104.78	107.04	104.73	106.62	105.36	105.37	105.93	106.75	103.98	106.57	104.71	106.21	107.18	105.28	106	104.65	108.24	105.91	106.02	105.9	105.05	107.8	103.98	107.09	105.42	106.29	107.8	107.15	105.2	105.17	105.24	106.37	103.14	105.57	106.41	106.23	106.94	107.6	106.84	106.59	106.09	105.55	104.75	109.76	106.4	106.37	106.63
104.43	105.45	106.26	104.13	104.28	104.01	106.94	105.32	103.64	104.79	104.87	106.32	106.37	106.34	104.92	105.79	103.92	104.68	104.66	105.26	105.99	105.19	105.92	104.97	104.13	104.94	105.25	106.24	106.81	104.57	104.58	106.09	103.07	106.11	107.11	103.48	106.18	105.81	105.76	103.54	104.94	105.42	107.31	105.33	106.69	104.9	105.05	104.38	104.86	106.19
112.54	112.06	111.06	112.28	114.1	111.58	112.55	112.32	113.69	112.49	114.09	110.2	109.08	110.84	111.66	113.45	110.26	112.99	110.89	112.02	112.91	112.26	108.91	111.76	111.85	113.24	113.47	110.33	111.73	112.92	111.5	110.8	109.73	113.14	111.77	113.02	113.64	111.49	111.93	111.48	113.07	111.49	109.85	113.03	113.74	112.19	111.94	110.95	111.56	110.85
104.3	105.94	103.08	106.87	105.07	105.69	103.7	106.14	105.83	104.31	103.85	103.67	105.82	106.5	106.62	102.41	106.27	106.88	106.44	104.37	105.1	105.19	103.96	104.4	105.01	105.51	104.41	106.17	107.6	103.71	106.27	104.85	105.74	108.09	106.94	105.6	107.78	105.6	105.4	104.78	105.8	104.62	102.08	103.47	103.13	104.77	105.02	105.48	104.52	105.21
103.79	105.86	104.1	102.3	103.8	103.64	102.94	105.65	103.86	103.74	104.44	105.09	103.16	104.65	104.91	103.82	105.6	103.34	103.52	102.97	103.72	104.1	104.02	104.23	104.37	102.22	102.21	103.79	103.48	106.2	105.26	104.89	104.71	103.1	105.55	104.03	104.99	104.45	104.37	104.31	104.04	103.76	102.57	102.86	104.1	102.46	102.22	104.77	106.3	103.42
115.95	115.69	115.51	116.55	116.93	115.08	117.74	115.9	115.86	115.12	117.42	117.82	115.47	116.15	115.13	115.76	113	114.32	118.02	114.91	116.84	114.94	116.69	114.93	116.78	116.78	115.71	115.83	116.58	116.11	118.48	115.93	115.75	116.4	115.25	116.58	114.75	116.67	114.42	114.23	117.13	116.78	115.66	114.65	118.89	114.11	114.95	115.56	118.87	117.05
113.53	111.72	114.94	113.37	113.09	111.47	111.4	111.84	112.95	112.2	112.87	111.8	113.37	112.37	113.46	114.43	112.73	112.28	112.51	110.36	112.23	113.05	113.9	109.66	112.79	111.3	112.52	112.67	115.13	111.09	111.66	112.84	115.01	114.47	113.04	113.79	111.48	111.25	112.67	112.47	111.69	113.5	112.85	113.24	114.11	113.62	111.58	113.2	110.74	111.67
107.37	103.96	105.01	103.31	104.84	102.64	106.39	105.5	105.98	105.12	103.22	104.64	107.6	104.79	104	103.7	103.06	103.67	102.62	103.67	104.8	103.66	105.32	102.69	104.91	106.23	105.34	107.39	104.05	105.63	104.44	106.89	104.01	104.86	103.89	106.17	107.72	104.18	105.39	102.01	105.96	105.62	105.42	107.23	105.61	105.01	103.08	104.27	105.11	103.88
104.43	102.61	103.03	105.62	103.39	103.2	104.02	103.57	104.32	106.71	103.57	103.16	104.61	102.2	102.43	103.93	103.17	103.58	105.6	102.29	103.98	105.04	103.4	102.44	104.49	105.2	102.34	103.56	102.05	105.33	105.29	105.88	103.58	104.38	102.48	103.51	104.89	102.22	105.01	103.14	104.66	105.04	102.97	104.57	104.14	101.79	103.53	102.21	105.35	102.46
110.66	111.74	109.65	110.47	113.08	110.89	112.42	112.39	110.64	111.04	109.91	110.92	111.6	111.14	112.46	109.5	109.07	109.62	112.23	111.74	113.41	111.83	111.24	111.72	110.68	110.36	111.66	109.08	111.42	113.1	112.33	108.04	110.32	111.28	110.76	110.6	112.73	112.13	110.62	110.94	109.41	109.68	111.87	109.66	113.32	111.28	112.37	110.92	112.8	110.53
105.35	105.34	103.39	105.19	104.78	103.18	104.67	103.59	102.4	104.33	104.71	105.75	103.68	104.86	102.5	105.85	103.69	102.71	103.07	105.17	106.19	103.39	104.81	107.27	105.07	105.77	102.16	104.7	104.54	104.85	102.16	102.93	104.92	103.73	103.09	101.27	107.1	105.24	103.49	106.44	104.66	103.15	102.89	103.94	104.31	105.5	102.55	102.02	103.79	105.42
99.132	100.67	98.99	100.15	100.96	100.86	101.79	99.699	102.9	101.39	101.81	100.71	101.49	100.18	101.32	101.18	100.52	101.17	98.785	101.83	101.07	99.844	99.756	99.276	100.51	99.791	100.31	99.254	100.74	100.48	100.14	103.09	99.545	100.02	99.341	101.16	100.99	100.33	101.44	100.08	101	102.37	101.06	99.722	100.07	97.436	99.526	99.872	100.36	100
117.77	117.92	118.9	116.83	118.88	115.3	119.2	119.21	117.27	117.05	118.16	115.05	116.68	117.26	114.74	116.97	116.18	117.04	118.27	119.27	115.57	117.58	119.43	117.39	117.51	117.7	119.19	116.89	120.02	116.96	116.4	116.96	117.86	118.03	117.29	116.9	118.06	117.57	119.84	115.75	115.18	117.76	115.17	116.15	118.41	116.87	115.74	119.04	116.82	118.96
103.86	103.06	101.34	100.06	97.855	98.026	101.27	101.44	99.838	99.507	98.957	101.1	101.6	98.171	101.89	100.47	100.97	100.16	99.461	99.267	99.189	100.07	100.48	101.64	101.98	97.769	98.835	101.66	99.327	101.05	100.77	100.62	98.006	100.8	96.522	99.988	101.21	100.02	99.135	98.222	101.37	100.2	101.2	101.64	99.84	100.35	99.006	99.875	100.98	98.104
106.35	107.19	107.48	106.61	107.83	105.97	107.33	105.76	106.41	103.95	107.35	107.75	104.57	105.12	107.17	104.31	107.53	106.09	103.22	103.08	105.14	106.33	105.07	108.75	104.5	105.18	107.01	108.31	107.97	105.85	106.83	107.23	106.09	107.36	107.17	104.94	106.15	107.12	105.91	106.3	105.73	109.14	107.25	108.05	102.76	106.28	106.12	107.48	105.37	106.53
108.2	110.7	110.1	109.89	113.54	111.99	111.24	109.92	111.94	111.17	111.1	111.8	112.78	110.9	112.39	109.21	109.79	110.81	112.21	110.67	111.02	110.32	109.15	110.06	112.93	111.66	111.31	112.05	110.15	109.51	112.07	110.54	111.99	110.37	109.98	109.69	112.31	111.43	111.63	111.19	109.56	112.91	107.79	110.88	111.94	110.06	110.06	110.2	113.27	108.49
110.01	111.81	113.46	111.59	112.9	110.23	112.96	111.15	110.09	112.19	111.72	111.46	110.54	109.7	108.9	109.36	109.55	113.24	108.86	111.25	109.61	113.41	111.45	110.83	112.45	110.31	110.16	110.45	110.12	112.43	111.14	108.16	113.67	112.19	111.79	112.73	111.18	111.06	109.9	110.56	110.79	110.42	111.6	111.79	112.67	111.43	111.36	110.56	111.1	113.39
106.21	106.61	105.87	106.31	106.03	105.63	106.1	106.77	104.51	107.11	106.57	108.23	108.5	107.4	105.51	108.06	107.89	107.87	106.83	106.61	106.1	107.87	104.69	107.34	107.5	106.92	106.04	108.13	107.61	104.8	105.79	106.1	106.48	104.85	106.67	108.52	105.89	107.11	107.46	108.03	109.07	107.24	107.11	106.92	105.53	107.46	105.19	105.31	108.08	105.68
106.03	105.87	104.75	104.33	106.22	106.9	107.84	105.31	108.32	104.29	105.88	104.14	106.95	106.75	105.39	104.17	106.37	107.57	103.69	106.04	104.87	106.08	106.1	104.76	106.77	106.96	106.98	104.96	106.36	105.13	107.5	106.75	106.54	108.54	105.95	104.86	106	105.59	107.21	106.68	105.87	104.12	108.16	105.39	106.23	106.56	107.14	105.81	104.44	105.46
109.27	111	109.14	109.7	109.73	111.18	109.68	109.41	109.13	110.8	110.14	108.59	110.27	110.57	108.65	109.8	110.04	111.42	106.46	109.4	111.34	110.82	109.14	111.42	111.14	108.16	107.9	105.78	107.81	111.81	110.89	111.76	110.28	110.71	108.23	109.62	109.56	110.2	109.63	111.59	114.86	108.72	108.86	109.94	109.65	110.18	109.07	108.86	110.2	111.16
113.7	112.13	113.2	113.18	111.5	112.41	114.59	113.02	112.06	112.22	112.17	111.24	111.45	114.99	114.47	111.89	112.4	113.07	112.52	112.86	113.35	113.83	114.78	114.56	111.15	114.67	113.83	114.26	113.85	111.41	113.33	110.93	113.85	112.98	112.6	110.94	112.23	112.91	112.08	111.68	112.39	112.31	114.12	112.24	112.17	114.11	110.42	111.14	113.25	113.49
107.43	104.89	103.89	104.34	106.27	107.79	105.84	106.48	105.79	106.96	106.09	108.42	106.33	105.61	105.49	106.51	108.78	105.08	105.39	104.97	107.33	106.16	104.08	107.32	106.53	105.03	106.11	105.65	104.35	108.11	107.18	107.45	106.1	103.13	105.22	105.53	105.67	104.04	106.04	107.3	104.41	105.49	105.3	106.83	106.38	105.72	106.73	105.74	106.56	108.69
107.36	107.18	109.58	105.11	106.6	105.92	107.34	106.7	105.29	107.52	105.5	107.25	107.94	106.72	105.51	106.08	106.06	106.04	107.75	108.46	106	107.45	105.84	105.18	105.74	106.67	106.83	107.05	108.36	106.54	105.69	104	107.71	105.82	107.78	107.12	106.19	107.45	107.36	107.39	105.31	105.92	108.09	105.21	105.86	107.16	106.46	108.02	105.97	108
110.32	111.92	110.55	111.64	110.35	110.41	110.67	111.52	111.79	110.98	111.23	109.68	111.76	111.16	110.42	110.19	109.45	107.76	109.86	111	108.56	109.5	113.19	109.52	110.92	111.22	111.5	109.17	110.87	111.34	108.99	110.01	112.28	111.04	110.63	111.21	110.87	110.17	110.88	109.05	111.18	112.19	111.33	110.4	112.17	109.19	109.19	109.48	111.12	111.23
107.17	105.88	106.23	102.65	105.52	102.59	104.14	103.68	104.62	106.93	105.81	101.84	104.85	103.73	106.01	105.73	106.31	104.95	107.13	103.31	106.1	105.53	107.11	104.8	105.53	105.15	105.07	105.62	105.14	103.8	105.28	106.47	104.2	105.23	105.68	102.31	103.85	104.84	106.1	106.56	105.21	105.28	106.93	104.34	104.34	103.34	104.3	104.43	103.99	105.07
111.72	111.37	111.69	111.29	114	111.48	111.85	112.15	112.2	114.05	111.56	111.05	112.84	112.07	112.67	111.1	109.12	111.67	110.47	112.22	112.37	111.45	111.39	113.92	111.35	109.98	112.07	109.06	113.15	110.6	112	113.94	108.26	112.1	111.09	112.46	113.24	112.27	113.67	112.2	109.76	111.45	112.54	111.2	113.83	111.9	110.22	112.4	112.18	111.78
105.1	105.81	103.35	106.28	105.22	106.53	107.4	105.59	106.72	104.88	103.58	107.62	105.24	105.16	105.33	105.67	106.31	103.51	108.17	105.48	105.39	105.45	105.68	105.07	106.03	106.52	105.43	103.35	106.43	105.71	106.66	103.98	105.85	105.45	105.9	105.36	107.46	104.62	105.56	104.58	105.92	104.58	106.51	106.16	105.79	105.02	105.87	105.1	105.94	106.06
117.05	118.58	115.88	118.43	118.27	117.82	117.06	117.08	117.38	117.08	118.32	117.48	118	116.28	114.82	118.29	119.2	116.99	117.48	119.25	117.01	117.66	117.06	117.25	116.93	115.46	117.74	118.07	117.27	116.19	119.03	119.83	118.95	117.97	116.51	119.59	117.75	117.26	117.98	117.7	115.03	119.13	116.6	117.02	117.58	117.7	117.96	117.38	117.19	116.82
116.26	116.15	115.41	117.4	115.64	117.89	118.94	117.45	118.12	117.49	118.09	117.01	118.17	116.48	115.83	117.63	115.76	117.81	118.13	116.69	117.68	116.6	118	119.03	115.02	117.89	119.08	114.12	118.36	117.61	116.88	118.79	118.28	117.07	120.21	117.56	117.4	118.42	118.42	116.58	118.28	117.38	115.29	117.14	117.32	117.58	118.39	117.46	116.66	119.34
111.57	109.75	111.95	111.82	110.12	111.06	109.73	112.03	110.28	114.11	109.64	109.8	110.84	111.39	110.49	110.98	110.15	112.01	111.42	110.79	110.51	111.58	110.36	110.74	109.39	110.11	111.76	112.93	110.85	111.14	109.43	110.69	109.67	111.63	111.64	109.23	111.89	109.9	112.06	111.25	110.52	111.19	108.99	110.44	109.84	112.03	110.5	110.76	110.9	111
111.46	109.92	113.38	114.51	112.4	112.88	108.96	109.71	111.65	109.71	112	113.09	111.5	111.12	109.96	110.43	110.39	110.66	109.5	111.13	109.4	110.31	112.3	110.78	110.88	110.39	111.3	111.34	109.99	108.86	110.2	113.27	110.6	111.07	112.32	112.21	110.11	110.64	111.04	113.08	111.71	110.95	110.13	112.72	111.36	111.44	110.35	111.62	113.94	110.57
108.92	110.76	109.11	111.84	109.29	111.13	110.73	110.57	110.99	111.58	113.78	110.53	110.91	110.63	111.1	110.96	112.21	110.98	111.01	109.99	110.85	110.33	111.83	110.62	111.35	111.65	112.47	111.69	110.37	108.32	110.94	111.22	109.6	111.97	111.66	113.09	110.02	110.83	111.71	110.1	111.87	110.77	111.4	110.76	111.67	110.66	109.45	108.92	108.67	109.28
117.11	119.17	116.8	115.77	115.35	115.78	115.73	115.73	115.78	117.81	115.91	118.4	114.4	116.28	116.95	116.3	115.66	117.84	117.2	113.85	116.41	115.61	116.84	115.79	116.52	116.69	118.41	112.88	116.87	117.64	116.01	116.57	114.56	114.06	115.89	117.21	117.73	119.04	113.65	116.12	116.08	116.07	113.84	115.32	113.86	117.75	115.51	116.13	113.56	117.81
109.15	109.35	110.23	110.39	107.06	110.5	109.96	112.84	110.36	111.4	112.06	109.39	110.7	111.97	112.76	109.87	110.8	109.74	111.07	109.54	112.83	109.8	110.57	111.76	113.71	111.79	110.58	110.8	108.28	113.31	113.08	111.68	110.68	109.58	110.97	112.05	110.22	111.97	110.91	112.08	110.93	111.86	111.75	110.77	110.17	110.76	111.44	110.81	110.45	108.75
104.46	105.91	106.49	102.81	105.06	103.31	104.9	104.23	104.18	102.77	103.81	105.77	105.92	105.25	105.1	104.83	106.18	106.7	104.38	106.07	104.9	105.22	105.06	104.38	106.53	103.1	104.8	107.17	105.55	101.13	104.59	105.11	105.55	104.48	104.5	103.26	104.5	108.18	104.96	103.07	104.63	105.2	106.39	103.91	103.12	101.7	104.1	104.85	104.44	103.21
98.5	101.47	100.27	101.96	96.397	98.142	98.723	99.622	100.47	100.02	99.448	100.76	98.118	99.634	100.18	99.255	100.86	99.283	100.69	97.046	99.707	100.58	99.218	98.036	100.79	100.7	101.48	98.907	99.899	99.387	100.47	98.413	102.21	99.438	99.277	101.21	101.43	100.94	99.234	99.05	98.848	99.216	98.465	98.916	100.78	99.567	98.181	100.24	99.401	100.76
104.11	104.29	105.27	106.26	104.09	108.06	104.57	107.27	105.35	107.35	106.35	108.33	105.07	106.83	105.95	105.77	106.7	105.8	108.67	106.68	104.81	107.67	106.96	106.84	107.24	106.49	104.87	105.28	105.43	106.36	105.83	106.18	105.16	103.93	105.42	107.73	105.3	105.04	108.51	106.06	105.25	106.2	104.52	106.88	105.91	105.57	107.95	105.92	104.23	108.01
104.61	104.54	106.22	107.72	107.97	103.97	105.92	104.2	105.76	106.26	105.23	108.09	105.57	104.2	106.67	107.09	105.61	108.1	104.38	107.51	107.31	108.87	104.95	106.24	105.68	107.16	104.79	104.57	104.43	106.12	105.59	107.2	104.92	105.57	106.95	105.17	108.13	104.38	108.14	106.95	105.35	106.43	105.58	106.93	105.95	107.7	104.74	105.03	107.41	103.92
101.2	100.4	100.53	99.149	100.09	98.578	98.929	97.454	99.885	101.61	100.59	98.995	99.079	99.255	99.554	99.383	100.68	97.4	100.82	100.16	100.03	99.315	98.778	99.003	98.832	99.33	101.86	98.087	100.36	100.05	97.739	99.88	98.291	99.031	98.391	100.67	99.919	101.37	98.726	99.557	99.297	99.479	100.11	97.465	99.857	100.04	100.39	102.66	98.383	98.664
105.34	105.37	106.19	106.22	106.89	105.81	107.03	104.54	104.45	106.3	108.56	106.15	105.12	107.06	105.76	105.95	106.53	106.78	104.5	103.86	105.5	107.09	106.34	104.79	107.97	105.75	106.58	107.05	103.52	104.62	106.68	107.14	106.21	105.31	104.54	106.34	104.65	107.43	105.83	105.63	107.01	105.38	106.85	107.11	107.27	106.58	107.85	107.2	104.68	106.32
109.79	112.24	111.1	113.87	111.2	110.16	113.26	113.83	110.53	111.42	111.54	112.88	111.91	109.15	114.41	112.74	112.53	110.99	109.74	110.12	112.75	110.39	111.18	110.91	111.83	109.82	112.11	110.22	112.18	109.71	112.55	110.32	114.14	109.9	111.76	113.37	109.04	112.71	112.79	110.25	110.81	111.8	111.67	111.69	112.56	109.75	112.22	110.27	110.34	111.08
111.61	112.17	113.85	112.59	110.85	113.07	111.21	113.55	112.02	114.01	112.52	110.08	110.95	113.25	111.72	112.21	111.81	112.56	111.21	113.9	112.61	110.34	113.79	111	112.03	110.2	110.89	110.29	110.74	110.78	110.66	113.97	113	109.81	109.64	113.34	111.32	110.73	112.44	110.42	110.6	110.52	113.72	109.74	110.82	112.2	110.8	113.39	112.59	110.98
104.74	107.06	107.35	105.67	104.41	107.97	103.75	105.93	106.82	106.65	107.49	106.07	105.57	104.33	105.58	105.79	106.34	104.79	104.75	104.56	105.54	106.5	106.53	106.99	104.95	105.68	104.77	106.4	105.1	105.86	105.2	106.59	104.64	106.85	104.81	105.31	105.13	106.68	106.13	106.95	105.98	103.84	105.57	104.95	105.91	106.45	104.86	106.66	107.42	106.58
98.709	97.482	98.854	102.07	98.59	100.86	100.85	99.777	99.856	100.14	99.027	97.173	99.361	99.13	98.719	98.956	99.679	99.409	98.322	99.713	99.969	99.06	100.13	101.82	101.34	97.905	96.548	98.868	101.21	98.817	100.04	99.121	100.16	98.177	98.324	100.33	99.391	101.27	98.301	100.34	99.35	101.15	100.34	101.11	99.665	98.996	100.88	98.504	100.17	99.266
105.16	103.87	106.4	105.54	106.65	104.52	105.5	104.55	104.84	103.71	103.88	106.66	105.19	105.02	106.04	104.65	105.66	104.03	107.87	104.38	103.98	103.47	103.01	107.08	105.83	106.3	102.87	107.68	107.97	105.36	104.1	104.78	103.75	107.02	105.26	106.96	106.52	105.07	103.72	105.87	108.19	104.58	105.91	104.26	104.28	104.92	104.57	106.13	103.81	105.26
113.15	111.43	112.36	108.39	111.54	111.07	112.35	109.94	111.56	112.76	110.65	109.57	109.24	113	111.37	109.56	111.03	110.38	110.77	112.48	111.87	110.73	111.99	111.78	110.74	113.26	111.63	112.22	111.05	111.58	110.83	112.41	110.38	113.62	112.26	112.08	110.77	110.32	112.02	109.67	109.32	109.64	110.4	111.66	110.05	110.68	111.29	107.93	111.47	112.32
109.44	110.39	107.37	110.6	109.57	111.31	110.75	110	112.41	109.95	111.02	111.65	106.65	109.32	109.29	109.82	109.37	108.89	109.61	110.38	108.3	109.34	109.65	111.29	109.77	109.88	109.87	109.72	110.32	109.45	111.79	109.49	110.36	110.51	109.77	109.99	112.62	108.42	110.84	108.32	109.16	109.83	110.27	110.64	111.31	108.67	108.99	111.66	111.02	110.25
104.35	105.52	105.2	107.49	107.44	107.19	105.59	106.97	105.15	105.31	106.61	108.4	106.21	109.18	106.78	108.25	103.97	106.71	106.43	106.59	108.85	107.07	108.63	109.29	107.58	108.05	106.65	104.86	105.09	107.1	106.24	108.62	106.93	106.67	107.08	105.7	107.45	106.37	107.29	105.97	108.28	107.25	104.77	107.34	106.19	107.83	107.03	105.09	106.47	106.68
115.95	115.77	116.25	118.88	115.9	116.45	119.41	116.41	116.74	115.9	118.19	117.27	118.53	115.91	116.65	117.77	117.66	117.3	117.87	119.56	117.36	116.96	116.99	119.37	118.97	118.89	118.23	118.97	118.05	115.72	117.2	116.42	114.23	116.91	118.64	118.32	119.06	116.99	116.77	119.39	118.17	117.67	117.72	115.83	116.56	116.97	118.28	118.05	117.86	117.1
113.19	112.07	111.03	112.25	112.25	111.65	110.92	112.61	111.65	110.31	111.67	112.56	111.96	109.46	113.97	112.05	111.02	112.24	109.88	109.68	112.75	110.66	110.01	112.48	110.77	114.01	110.87	110.67	111.44	110.44	111.7	112.4	112.32	111.38	112.34	110.64	112.16	112.79	110.15	110.54	110.15	112.12	111.66	111.44	111.32	111.72	111.46	111.41	110.46	110.13
105.72	105.22	107.09	103.73	105.17	107.28	104.47	103.74	105.4	104.64	106.03	105.89	107.42	107.16	104.63	104.41	105.38	106.21	106.86	107.16	104.18	104.99	104.04	106.12	105.51	105.35	106.16	105.91	104.74	104.27	103.68	105.21	104.74	106.88	103.38	104.7	104.38	107.69	104.52	105.9	104.12	105.53	105.56	106.96	105.77	105.38	105.91	105.94	106.03	106.76
105.67	103.47	104.79	105.86	105.37	105.95	105.43	103.99	105.25	108.01	105.61	105.83	107.04	107.23	104.7	105.77	106.08	104.98	108.61	105.49	105.31	105.96	106.7	104.83	106.45	107.01	103.4	108.21	105.27	106.09	105.94	104.84	106.06	105.97	105.7	105.91	102.62	105.98	105.91	104.9	105.74	106.86	104.78	104.91	107.32	104.17	103.42	107.47	105.4	105.54
109.45	108.27	108.61	109.59	109.18	109.22	107.99	111.17	110.97	108.9	109.59	110.34	111.26	109.84	110.1	107.92	109.62	110.95	109	110.37	111.55	109.66	111.37	110.04	111.85	110.03	109.01	109	108.15	109.9	109.03	113.16	109.22	110.86	109.16	110.19	109.67	108.49	111.07	108.31	111.33	110.86	108.68	108.52	107.86	108.4	110.53	108.13	108.35	108.66
110.01	112.13	112.62	111.26	112.55	110.92	112.02	111.29	109.79	111.22	109.13	112.21	109.47	109.77	111	112.97	109.96	109.82	110.83	111.99	112.31	111.02	110.55	110.15	111.26	110.92	110.27	111.54	110.74	110.38	111.28	111.63	110.81	109.99	111.38	112.09	110.98	110.99	111.32	110.28	110.12	111.78	110.77	112.24	111.1	111.27	110.8	111.42	111.48	112.45
111.26	111.08	112.26	109.19	110.83	109.84	111.1	114.18	112.11	112.18	112.91	110.98	110.73	109.29	109.33	112.13	110.61	110.85	112.76	110.17	111.74	110.4	110.43	110.34	112.13	111.27	110.1	112.86	111.64	110.52	111.05	112.35	112.03	109.55	112.11	110.8	111.35	111.77	111.51	112.66	110.6	112.49	109.81	109.48	112.37	110.8	111.63	110.89	111.13	110.91
102.79	101.43	101.62	101.31	100.02	99.739	101.18	99.945	98.078	99.477	98.844	99.072	98.813	101.23	99.659	100.92	100.71	99.621	100.41	98.306	101.02	99.023	100.29	99.733	100.12	100.66	101.08	101.11	100.69	99.515	100.68	101.59	98.643	98.688	101	98.822	101.52	100	99.88	100.2	98.867	96.551	97.382	100.11	100.53	99.512	99.373	97.955	99.584	98.719
112.02	111.88	108.04	109.82	109.52	108.69	112.94	108.16	111.44	108.21	109.33	108.55	108.53	108.72	109.94	110.78	110.61	109.76	109.13	109.67	108.91	108.32	108.04	108.23	110.06	110.21	109.81	110.62	110.11	111.12	110.07	109.63	111.03	110.4	107.78	110.57	109.79	109.71	109.67	110.14	109.89	109.66	110.06	110.25	111.99	109.53	109.11	109.12	109.96	110.89
106.88	106.76	105.06	108.69	104.93	106.96	109.47	106.04	108.86	105.97	108.01	104.16	105.76	105.51	106.79	106.05	105.88	105.47	107.21	106.49	106.4	107.22	106.37	107.48	107.75	106.12	107.09	107.11	107.2	106.01	107.83	106.31	106.27	106.66	107.67	104.68	106.12	106.14	107.43	107.36	103.91	105.21	104.45	105.88	107.56	107.02	104.05	106.34	105.97	108.38
109.52	108.13	109.06	111	106.63	108.8	108.04	112.38	112.21	109.9	109.27	109.94	109.67	110.18	108.89	108.98	110.55	109.02	108.08	111.5	111.35	109.54	109.12	110.79	111.48	109	111.68	109.87	107.85	107.07	109.26	110.54	108.41	109.26	110	107.26	110.4	110.03	110.21	111.34	108.5	108.44	110.96	107.29	109.69	109.46	108.92	109.67	109.89	108.34
109.57	105.92	107.56	106.39	105.81	107.21	107.64	106.1	107.5	107.79	107.39	107.88	106.76	105.98	107.89	107.8	106.68	106.16	105.29	106.71	107.95	107.19	104.73	108.52	106.67	107.34	107.58	106.63	107.69	107.11	107.52	108.4	107.32	108.76	106.15	110.3	105.83	105.85	105.14	107.68	106.88	106.22	107.1	107.29	107.49	104.41	106.85	105.02	110.83	105.89
105.59	103.24	104.3	106.48	103.75	104.72	109.05	104.84	107.47	108.01	105.77	106.15	106.35	105.67	106.91	107.42	105.67	106.28	108.36	107.98	105.45	107.73	105.76	107.34	105.2	106.5	105.17	106.51	108.01	105.23	106.53	106.48	106.95	106.39	107.92	107.38	105.04	105.98	106.82	108.43	107.25	105.45	104.89	108.15	105.55	106.3	105.02	105.12	104.64	105.77
111.4	112.2	112.81	113.03	111.82	108.82	109.45	112.36	112.23	111.84	112.17	112.09	112.16	111.4	113.57	112.69	110.78	112.58	112.83	111.33	111.11	111.95	110.7	111.07	111.76	111.98	112.61	113.14	112.67	112.12	111.68	111.15	112.67	113.39	111.64	111.85	111.38	111.69	114.61	111.84	110.47	112.13	113.09	113.49	113.69	111.6	112.85	112.35	112.12	112.67
106.86	107.73	107.88	103.13	105.33	108.35	105.62	106.08	106.13	108.71	106.6	108.12	107.94	106.59	106.88	107.16	108.82	106.14	106.83	107.1	106.19	106.18	106.86	106	106.74	107.75	105.41	108.28	107.71	106.99	107.22	106.72	105.89	108.35	106.35	106.16	106.61	107.33	107.15	108.75	106.42	107.3	106.09	106.83	107.44	107.49	106.98	106.76	106.07	107.41
106.64	107.67	107.38	104.85	107.23	106.55	106.07	106.7	108.84	104.34	106.11	105.32	107.15	106.56	107.45	106.59	107.88	107.13	106.94	103.83	108.23	107.05	104.48	105.74	107.14	106.21	107.15	105.26	106.87	104.9	107.05	106.57	108.7	105.21	108.42	105.66	105.67	107.54	104.75	103.87	104.99	104.33	105.86	104.93	107.78	106.77	105.75	106.06	105.79	106.52
105.33	108.23	104.57	104.73	105.77	105.33	106.49	103.96	103.46	104.84	106.93	105.5	105.78	101.9	104.38	104.6	103.25	105.2	106.02	106.15	103.18	103	106.04	104.57	106.66	103.31	105.99	104.16	107.31	104.63	103.02	103.65	105.63	105	104.49	102.6	104.18	104.04	106.93	107.95	106.83	103.7	103.83	104.64	104.43	104	102.94	106.62	105.22	106.56
106.63	106.44	105.72	105.9	103.45	107.86	105.76	104.27	106.37	105.03	106.55	104.41	107.11	106.05	107.42	105.35	106.77	105.81	104.71	105.48	105.66	104.7	105.98	105.12	104.92	105.78	107.31	108.34	105.08	103.58	105.2	105.13	105.7	103.04	105.15	106.01	105.88	104.41	105.27	104.77	107.39	105.65	102.95	105.47	105.52	105.86	104.51	104.5	106.79	106.61
103.89	106.17	104.53	105.4	104.67	106.41	106.12	105.56	105.65	104.66	107.4	106.31	106.01	105.98	107.13	104.17	105.98	107.27	105.46	106.44	106.65	104.74	104.87	104.42	103.6	103.84	108.65	105.17	106.58	104.28	104.01	104.37	105.96	106.24	102.83	104.97	104.65	104.61	105.22	107.38	107.53	106.53	105.21	106.19	106.32	105.72	102.41	105.25	105.83	105.75
98.79	101.27	101.7	98.235	101.58	100.23	99.786	100.34	99.766	101.33	98.691	101.66	102.81	100.28	101.62	99.327	101.37	100.8	101.61	101.42	102.18	102.19	101.74	103.02	101.15	99.261	98.141	101.5	98.811	101.7	99.109	101.33	100.26	98.936	100.15	101.34	101.41	101.93	99.231	98.737	99.381	100.12	100.31	99.988	100.79	98.482	101.26	100.71	100.8	102.52
110.63	112.09	111.64	111.7	111.65	113.42	112.9	111.76	112.75	113.04	112.98	112.72	112.03	112.91	112.87	110.21	112.44	112.29	111.34	112.02	110.35	111.3	111.83	114.1	110.65	111.88	110.54	112.26	112.24	111.37	111.37	111.13	111.07	109.05	116.21	111.08	110.96	111.21	112.6	111.65	111.63	114.06	112.06	111.3	111.38	109.85	114.7	113.85	114.3	113.63
[truncated: 100 more rows]
[truncated: 150 more columns]
