# Supplementary material for: Genetic dissection of main and epistatic effects of QTL based on augmented triple test cross design
Source: PLoS One. 2017 Dec 14;12(12):e0189054. doi: 10.1371/journal.pone.0189054 (PMC5730204; doi:10.1371/journal.pone.0189054)
Supplement: S8 Supporting Information — (ZIP) [file pone.0189054.s008.zip › z4_1300_0.2_10.csv]

113	115.89	117.36	113.84	115.19	112.73	113.19	108.07	113.79	121.29	109.22	112.35	102.92	109.12	117.41	113.81	120.1	117.96	107.68	115.56	112.27	113.42	107.82	116.81	111.4	114.76	115.8	107.79	117.97	116.61	110.72	107.29	116.04	109.76	118.59	111.92	108.59	117.65	117.56	108.94	114.64	112.5	112.35	111.58	112.03	114.68	111.78	118.93	119.85	112.63
105.38	100.8	105.1	96.42	103.8	106.34	105.71	108.39	103.14	99.9	110.59	99.476	99.706	108.02	105.17	109.22	106.37	100.46	104.61	106.78	107.27	107.68	101.2	104.76	100.38	109.29	101.63	105.57	105.47	103.58	99.031	105.71	107.52	103.14	104.36	105.37	105.81	101.06	105.66	104.66	102.06	98.976	108.72	102.69	103.38	109.74	98.567	110.18	106.53	106.63
101.93	104.63	103.61	107.64	107.89	109.73	104.16	98.653	103.68	110.44	101.13	108.76	101.59	109.65	100.47	109.57	110.65	103.16	106.98	105.69	106.05	101.44	107.92	114.1	104.5	107.06	103.75	106.05	106.74	108.44	109.81	109.88	102.87	103.83	108.51	107.28	106.5	104.29	104.67	103.62	103.86	103.51	103.68	108.13	103.77	107.45	100.26	105.05	109.44	111.96
112.2	111.18	112.91	109.34	105.42	117.18	115.06	114.52	106.73	115.7	109.45	116.03	110.62	114.99	114.68	106.16	109.23	117.16	111.78	114.16	111.36	108.68	115.32	114.56	111.44	112.24	116.81	113.2	115.51	114.67	114.38	110.27	113.95	107.09	109.76	111.16	113.37	118.24	116.89	116.71	116.59	114.56	119.75	106.4	111.22	109.86	113.61	112.09	110.1	113.07
104.12	103.24	108.02	107.79	102.83	105.42	106.75	111.17	105.33	103.81	108.56	104.63	104.45	104.52	104.14	110.28	105.71	104.78	107.29	105.08	104.62	109.86	100.14	112.04	106.52	103.77	105.65	103.32	103.18	104.94	112.14	117.15	112.83	110.75	104.95	102.06	103.08	104.62	109.21	108.15	112.1	106.92	105.01	107.2	104.34	106.36	106.01	106.59	102.04	106.57
106.86	104.3	108.33	108.95	104.06	110.69	111.02	104.24	104.79	105.14	104.24	109.44	106.31	105.51	105.02	103.56	105.13	108.37	104.36	107.07	110.03	107.59	107.77	108.06	104.32	102.78	102.24	100.94	113.87	104.87	106.24	99.69	107.49	108.15	106.26	102.96	108.25	106.68	107.67	102.33	108.96	101.83	105.47	102.98	107.02	105.49	103.56	107.8	110.8	115.97
106.34	100.87	104.26	106.38	105.37	103.38	104.26	108.76	100.59	100.21	103.78	102.7	100.49	111.56	103.23	104.44	104.25	105.86	105.81	100.44	102.53	110.35	108.09	105.57	100.88	106.33	109.64	98.261	101.84	101.27	101.87	105.51	109.1	100.55	101.74	103.55	104.08	108.49	105.45	104.34	99.685	103.31	110.12	100	107.45	100.84	107.24	101.74	100.44	109.6
109.87	101.62	102.61	97.312	104	96.967	107.39	104.19	110.03	108.18	107.59	103.89	102.74	103.88	102.08	103.76	107.49	98.715	104.43	102.96	103.39	104.88	105.77	104.08	95.669	101.8	103.43	110.44	102.25	100.38	99.392	106.91	103.74	110	106.62	101.66	107.45	110.4	104.29	106.02	102.1	100.98	106.81	101.66	100.48	109.97	102.42	105.96	99.192	106.89
101.77	110.23	110.21	102.61	105.17	103.27	106.59	105.16	110.81	110.5	108.56	110.27	111.85	103.46	100.26	107.94	104.6	106.99	109.39	103	103.62	108.49	106.26	105.55	102.77	99.482	109.57	108.29	107.47	100.64	104.27	111.6	99.926	107.98	111.29	107.16	107.58	109.25	102.6	105.18	98.611	110.9	106.18	101.39	103.77	103.71	106.93	102.43	105.01	107.25
106.28	110.04	102.32	106.53	105.35	101.62	108.59	102.84	102.02	109.09	100.25	107.6	100.5	104.26	105.84	104.85	106.66	111.63	104.6	100.09	109.36	108.58	106.84	107.03	107.86	100.57	108.44	98.888	105.66	102.07	109.19	99.729	104.75	101.01	106.59	105.9	106.52	104.82	99.997	105.47	103.47	101.24	108.98	102.39	95.789	105.39	106	104	104.9	108.42
101.87	104.9	102.84	107.66	96.176	112.28	104.05	105.78	102.67	101.59	107.3	107.6	108.59	107.4	107.19	103.59	102.6	103.76	106.67	106.81	105.15	104.39	99.458	106.06	105.33	103.61	102.31	103.22	108.58	109.49	102.62	106.83	104.14	107.4	103.38	106.26	104.84	104.3	104.53	103.77	108.33	98.406	103.98	107.06	101.99	108.1	110.46	110.45	103.23	102.13
109.75	115.63	112.24	116.1	106.9	115.03	110.25	112.33	111.91	116.88	114.21	114.75	110.7	111.75	116.5	114.54	114.62	113.2	114.62	115.8	107.73	110.73	109.62	110.82	114.25	109.35	112.29	117.15	114.07	113.77	108.81	113.98	111.48	112.02	120.87	116.6	114.57	112.79	117.36	114.18	110.64	114.08	111.57	109.18	110.66	110.04	120.4	112.44	113.39	114.02
101.2	104.87	107.69	107.34	99.318	103.7	104.24	107.94	103	107.02	101.5	108.08	106.01	97.916	106.16	104.36	99.061	104.14	102.49	103.86	110.61	103.98	102.25	100.23	104.55	102.1	100.18	102.53	108.46	110.17	107.88	105.2	105.62	111.57	105.85	104.41	104.53	109.24	100.98	97.818	103.89	104.41	102.45	104.19	106.61	108.85	105.52	106.43	108.24	101.77
108.85	105.95	105.46	101.58	106.5	102.37	100.15	103.53	110.35	107.28	110.85	105.93	101.42	111.43	110.86	104.44	104.35	106.46	102.88	108.13	98.615	106.15	103.28	103.31	105.86	107.7	108.36	100.2	108.23	109.43	109.28	104.79	110.98	110.45	102.91	105.95	109.47	103.74	100.22	101.43	102.03	107.25	107.45	107.94	108.81	100.61	109.39	109.92	112.65	105.26
105.22	105.14	106.85	109.07	102.93	108.28	108.39	104.32	109	100.9	107.63	101.24	105	98.08	105.48	106.16	106.17	107.55	101.97	103.94	109.49	105.31	104.25	105.63	110.35	110.5	105.19	100.03	107.33	106.86	100.25	98.989	110.29	106.56	104.07	105.98	103.9	105.53	100.77	109.8	104.57	102.86	103.57	106.13	104.74	108.02	107.07	106.86	99.536	102.9
109.49	106.96	111.59	114.89	110.77	112.19	113.31	107.96	108.88	112.84	109.2	115.63	111.63	111.01	115.36	111.68	112.1	111.81	110.91	107.03	116.87	103.01	109.05	109.89	116.48	111.44	109.83	111.14	114.88	107.5	110.05	109.55	109.78	113.85	116.16	120.27	108.56	108.99	110.63	121.28	112.24	119.12	107.16	111.99	113.11	112.25	114.42	115.08	112.05	112.94
112.85	116.24	113.59	110.77	113.82	111.79	118.04	109.74	115.6	115.25	112.4	116.99	111.35	110.56	118.45	122.63	106.83	108.5	111.64	113.47	111.59	110.05	116.8	107.44	109.31	117.29	110.62	114.22	113.58	112.74	111.98	115.77	112.08	111.61	113.61	111.15	115.1	114.48	112.9	114.19	109.65	108.94	123.67	112.82	114.26	114.6	106.53	115.31	116.09	114.21
100.55	102.02	103.62	96.78	103.35	98.023	103.81	103.29	95.668	100.66	105.7	100.63	99.589	96.117	104.08	98.412	99.711	106.29	104.33	102.48	94.167	101.05	103.46	104.55	105.06	95.557	94.013	99.573	103.12	98.404	93.895	101	100.23	102.28	99.025	101.81	100.31	96.606	102.33	99.462	96.869	96.211	100.14	95.41	98.017	98.024	92.65	100.22	100.9	100.32
110.79	103.89	110.32	116.74	109.57	109.68	107.45	113.73	106.2	106.22	109.68	113.05	110.77	110.88	112.37	110.06	108.02	103.59	111.38	103.6	114.21	109.79	105.12	108.58	106.87	109.22	106.8	110.4	109.59	111.63	114.07	108.89	116.12	111.43	105.4	108.64	108.05	112.82	110.79	104.9	104.34	106.08	108.73	108.98	110.58	109.65	105.91	108.79	106.04	108.57
105.81	96.771	102.7	101.64	101.61	96.08	101.52	102.48	101.92	97.696	98.388	93.839	101.87	97.181	101.19	102.47	98.696	99.041	99.726	99.247	94.79	98.737	100.29	99.327	98.392	106.96	99.802	104.79	102.51	102.26	99.946	98.73	102.82	95.603	100.32	101.95	103.81	96.291	100.4	97.135	102.89	97.826	101.9	98.209	94.097	100.42	99.758	100.93	99.479	110.43
114.46	114.61	112.6	110.89	112.03	109.51	107.11	111.68	108.09	112.41	109.57	105.21	107.79	114.26	113.96	110.47	110.06	109.46	113.11	111.08	110.28	116.41	108.53	108.03	109.12	109.46	116.6	109.45	110.66	104.93	113.03	112.41	112.01	118.19	105.93	111.21	115.02	111.44	118.53	114.8	97.568	107.63	115.65	110.49	106.79	116.53	118.65	110.66	110.43	111.5
101.6	110.57	107.4	105.52	101.7	105.64	107.71	105.96	103.37	107.67	107.92	109.4	110.99	111.54	97.387	102.67	110.38	111.92	108.09	105.18	106.35	103.95	104.33	104.31	106.23	105.23	100.13	106.1	101.08	104.95	107.57	106.71	101.22	109.34	111.44	107.17	109.99	104.5	101.87	103.95	102.16	104.84	106.51	99.758	100.12	109.08	101.1	102.18	112.05	105.27
105.89	107.48	108.72	104.41	98.877	107.4	106.56	109.64	106.3	104.18	107.21	107.58	102.84	104.58	106.1	104.4	103.98	106.41	103.4	99.384	108.62	99.749	107.42	106.76	104.1	107.39	102.96	100.67	111.11	104.51	107.02	101.63	105.16	104.62	105.6	109.5	103.3	105.61	105.98	98.535	110.78	106.06	103.73	108.75	112.51	107.09	103.7	103.79	98.752	100.39
117.36	114.72	109.81	115.15	115.54	116.61	110.76	114.54	112.35	117.17	119.72	111.82	112.52	112.32	111.58	115.44	111.92	107.85	111.47	110.51	114.47	112.42	111.59	111.19	112.65	112.26	111.96	110.88	112.14	112.73	117.62	116.8	116.94	120.26	116.39	109.23	115.91	113.22	115.86	116.71	113.06	110.51	113.98	114.13	113.65	105.22	117.4	111.25	112.43	115.39
112.52	116.11	106.38	114.38	111.09	110.01	106.8	110.12	109.61	110.29	112.77	109.86	108.32	109.94	110.45	110.87	109.01	110.51	108.87	110.01	113.37	111.68	115.9	119.64	110.11	113.42	111.53	109.43	111.42	114.66	111.05	109.04	109.13	111.12	112.21	111.87	115.52	109.27	106.27	107.12	109.47	111.49	112.75	110.91	107.15	115.34	108.81	105.65	108.45	108.09
114.35	105.22	111.9	115.32	109.7	108.55	109.49	113	110.92	102.88	116.5	114.19	108.74	109.03	111.27	114.89	108.43	107.77	118.48	112.4	116.26	118.73	109.87	112.65	109.88	109.3	113.37	113.67	109.88	114.71	113.68	110.9	109.28	109.15	107.3	112.83	113.02	115	108.48	105.32	110.9	115.89	114.64	110.35	107.47	113.12	111.57	113.66	113.29	105.65
114.5	112.01	109.85	111.98	113.52	108.67	111.07	107.64	109.45	111.11	113.32	113.42	113.43	108.58	117.97	111.1	102.29	113.01	107.46	108.94	117.3	111.56	107.86	108.27	108.87	110.74	111.46	112.73	111.67	110.83	109.87	114.36	115.5	112.41	109.93	105.62	108.46	113.73	106.94	111.96	119.88	112.14	111.6	114.1	112.2	112.25	111.34	110.83	110	105.5
120.1	110.37	110.21	112.09	117.69	110.87	110.69	108.71	110.49	111.85	115.22	111.46	112.6	112.02	112.65	105.22	110.52	111.96	115.02	109.4	108.63	110.54	111.14	109.54	109.05	108.57	114.41	110.24	111.19	107.31	110.33	105.24	111.48	106.15	116.01	117.75	117.21	116.18	113.13	114.02	113.46	113.45	112.01	116.28	107.15	122.64	112.49	106.14	110.76	117.58
112.48	105.12	104.42	111.63	106.55	111.33	104.9	110.86	108.82	110.12	110.37	112.64	103.1	107.8	106.35	107.95	110.75	110.44	109.91	107.89	105.06	117.28	110.98	107.87	112.43	115.21	106.27	103.78	111.67	112.92	109.59	99.951	111.86	108.55	113.77	109.97	106.61	107.39	109.58	103.22	105.32	112.08	108.41	110.68	113.17	105.86	113.59	105.21	111.37	110.95
106.89	109.82	96.621	99.114	105.11	105.05	96.568	102.03	110.19	105.37	109.22	105.79	106.14	101.04	101.56	101.85	106.7	99.236	104.7	99.491	111.04	108.78	106.52	104.27	102.8	106.21	106.52	101.17	110.95	103.64	102.38	106.1	105.17	97.742	109.69	97.067	104.45	107.12	102.12	98.856	104.94	103.22	101.57	104.31	102.76	98.273	102.31	107.68	105.71	100.88
112.37	110.32	111.19	112.37	112.03	107.89	107.01	116.19	113.49	109.5	106.62	117.9	117.45	109.96	114.65	113.88	115.45	111.37	107.25	115.16	111.29	107.6	112.93	111.28	113.66	110.39	115.4	112.04	113.44	109.22	104.85	109.2	116.66	113.14	112.96	115.71	108.19	105.5	108.49	106.55	112.1	114.72	109.55	112.05	109.45	114.22	108.78	113.9	112.3	112.86
108.18	105.93	108.69	101.37	107.28	101.71	97.243	106.4	111.05	102.36	101.46	97.347	105.18	104.93	106.96	108.88	102.07	105.52	103.13	101.19	104.7	104.12	114.39	106.21	107.69	102.09	109.72	102.14	105.73	108.67	99.853	107.54	104.01	105.01	104.78	109.28	104.89	103.36	102.89	103.42	104.31	104.49	104.94	105.43	109.54	106.98	108.27	95.179	109.09	111.21
101.44	103.38	104.5	106.92	108.45	103.97	106.53	104.49	111	110.22	104.33	103.74	103.25	107.23	109.56	103.48	112.12	105.4	107.18	105.17	101.71	103.79	106.35	104.68	104.56	103.12	105.54	101	106.88	107.85	106.17	106.89	104.49	115.4	105.5	103.54	104.2	108.06	100.82	106.07	104.86	105.17	106.84	100.67	106.74	106.72	100.29	112.18	110.1	101.37
106.33	114.27	103.83	111.37	110.17	94.999	111.14	110.68	105.94	101.32	102.89	102.35	103.1	108.76	108.64	112.67	108.02	105.83	109.86	111.58	104.13	106.94	101.73	107.31	103.26	97.055	104.64	109.15	110.15	105.54	107.29	111.7	110.11	103.01	107.62	102.71	102.26	104.61	104.74	106.81	102.02	99.919	103.26	100.96	100.9	106.02	105.51	102.75	104.19	102.23
101.06	112.66	108.43	104.36	103.63	106.33	106.29	102.93	109.28	112.07	103.49	102.15	109.48	105.31	99.909	105.88	105.53	105.78	107.91	105.03	110.5	104.2	101.69	101.66	101.87	107.84	103.38	105.94	110.12	106.41	101.25	109.77	105.18	109.94	105.48	102.6	107.22	103.48	108.09	111.64	100.85	106.61	106.14	104.01	109.81	105.16	105.86	100.25	102.47	104.12
108.46	103.32	105.71	103.11	94.676	98.787	90.573	101.94	96.255	92.554	102.3	102.91	102.18	90.772	100.12	98.943	100.32	101.65	111.86	102.39	101.06	95.369	103	99.01	93.701	95.786	97.562	100.43	102.96	96.498	97.233	103.1	102.16	97.869	100.18	95.015	93.956	100.48	98.361	91.375	99.271	103.51	99.115	101.82	101.69	101.02	95.417	100.21	97.183	98.883
111.02	113.96	111.16	112.79	110.48	111.99	108.2	110.24	107.54	109.36	113.73	111.92	113.2	113.85	118.99	109.97	109.39	117.23	111	103.91	106.42	113.78	105.54	116.55	107.85	111.9	107.99	107.03	108.48	114.98	109.14	109.54	114.3	110.3	113.62	106.55	113.53	113.62	111.21	110.08	109.37	107.2	108.84	108.64	116.03	113.34	114.97	106.76	116.62	111.41
100.13	105.7	94.38	98.403	102.71	99.464	98.609	98.208	101.54	95.457	99.982	97.024	99.028	97.343	99.597	95.936	102.04	93.949	99.479	98.369	99.032	99.135	100.33	104.13	103.19	101.64	96.101	101.62	94.773	102.49	100.05	98.635	96.39	96.079	95.261	98.088	93.469	101.01	98.739	96.27	99.204	96.312	104.96	103.19	102.76	98.203	100.46	98.325	92.998	99.412
113.61	102.67	115.32	107.16	113.75	116.8	113.49	114.23	114.9	106.19	107.08	108.35	114.3	111.28	113.14	107.06	116.67	113.89	117.24	112.85	114.38	114.29	111.6	112.69	110.33	108.9	117.13	113.66	105.13	114.6	105.33	115.07	114.99	110.07	113.14	113.82	106.69	103.94	115.58	105.73	113.67	113.16	112.32	116.69	115.98	110.52	113.95	114.34	113.64	105.94
114.95	112.21	113.16	109.84	115.51	111.06	115.08	106.83	115.7	118.41	113.08	111.36	107.88	116.76	110.62	108.4	115.54	115.78	109.72	120.06	115.26	113.65	114.72	118.97	116.18	117.48	116.39	113.16	109.08	115.88	117.59	113.84	110.41	110.66	113.01	108.95	112.49	117.92	110.46	111.66	109.08	112.75	112.91	106.01	109.9	109.43	109.97	113.8	114.81	110.53
110.25	116.33	117.83	117.97	110.98	112.3	112.31	109.26	110.48	109.74	104.6	110.85	110.03	112.53	101.76	114.45	111.2	113.35	114.29	115.31	114.56	115.14	112.8	110.53	110.11	114.96	107.15	113.26	117	117.57	113.64	113.78	113	115.77	112.25	112.32	107.51	108.91	109.78	110.08	108.39	108.76	114.56	115.04	115.94	113.59	113.9	107.98	107.46	112.45
111.55	105.3	105.42	108.87	109.64	106.71	105.79	103.92	106.74	108.82	103.7	113.03	103.98	98.073	110.39	104.28	100.42	100.19	101.75	106.88	109.43	108.65	103.39	108.46	105.27	102.45	101.73	105.01	100.62	100.86	104.82	108.41	107.4	107.73	101.86	104.59	107.84	106.84	104.07	105.42	97.363	102.62	100.45	106.75	102.99	101.43	100	108.31	107.2	106.77
117.21	108.46	111.31	108.22	115.41	111.17	110.3	111.3	106.65	106.27	117.86	113.52	109.55	111.8	110.92	115.81	110.38	112.58	105.8	114.1	104.17	111.82	116.24	108.4	111.69	108.49	110.97	106.94	117.94	105.77	116.36	109.37	110	109.91	109.59	108.02	107.31	105.64	102.15	106.73	110.55	112.85	112.3	109.18	105.3	108.6	110.81	107.16	104.88	105.12
100.79	103.21	105.82	99.504	100.39	107.07	106.04	107.1	98.295	106.48	108.78	100.32	100.41	100.09	104.91	103.63	96.777	103.87	104.02	106.29	105.19	110.07	102.19	107.61	103.78	101.88	107.73	102.59	102.55	105.69	100.64	105.93	106.84	112.08	107.99	106.7	107.33	108.82	109.27	102.58	106.63	104.98	113.11	103.95	107.23	108.05	113.62	107.98	106.16	108.63
110.62	105	106.52	113.99	113.75	112.15	106.45	111.35	112.91	115.32	110.8	112.24	108.47	109.6	111.06	108.4	107.95	117.64	109.98	108.03	108.26	118.1	109.68	111.51	112.41	113.53	117.37	111.48	111.45	112.78	114.6	113.15	105.43	117.99	106.52	113.6	109.73	110.68	108.94	111.49	104.86	118.41	108.64	113.17	113.75	111.79	108.16	106.12	111.34	110.73
112.09	115.78	113.27	110.26	110.07	117.25	108.88	111.58	115.1	109.88	110.31	118.78	117.49	112.85	115.13	111.11	112.31	113.21	106.2	117.77	110.77	106.78	107.38	117.45	103.72	110.33	114.68	107.34	109.99	111.89	114.31	105.56	110.19	110.75	112.44	110.56	115.09	110.22	109.63	109.65	115.07	112.55	111.65	110.92	113.2	108.6	109.33	113.81	111	110.72
97.392	104.57	101.54	95.391	107.31	106.94	104.84	102.14	95.675	103.67	97.438	105.46	97.092	104.6	98.622	102.54	97.468	105.81	107.82	96.497	101.68	102.38	97.614	101.64	96.179	103.74	101.13	104.54	98.587	104.45	99.954	98.621	100.75	100.87	104.28	104.35	99.451	100.31	97.284	98.147	102.81	101.56	100.05	107.01	102.7	98.369	100.92	99.801	96.975	108.91
104.51	103.39	105.75	96.773	105.9	108.16	105.22	100.26	105.62	105.03	105.48	105.81	102.45	100.16	111.36	104.37	104.01	104.43	102.75	104.21	103.58	99.524	109.14	103.94	101.89	107.14	102.76	94.835	100.55	100.5	102.34	99.362	105.33	104.28	104.49	105.58	104.57	104.2	95.584	103.94	102.66	106.52	102.83	103.21	103.37	103.88	102.18	102.68	97.117	100.48
101.96	105.84	104.41	102.19	107.73	105.06	105.8	102	102.44	101.35	103.29	113.24	109.91	106.76	104.81	107.35	110.08	108.35	105.77	104.12	100.25	102.13	107.43	106.85	107.08	103.33	105.33	106.15	106.14	101.71	104.43	108.92	103.61	107.41	105.33	102.66	105.47	107.84	103.88	98.693	103.54	104.88	105.49	104.87	105.74	110.28	112.42	98.165	100.12	111.2
110.05	105.81	107.19	107.58	105.98	104.01	106.81	101.21	108.77	109.81	106.1	101.63	107.79	104.37	108.13	106.05	106.51	109.9	114.42	104.36	106.1	103.92	99.546	109.8	104.41	107.46	106.51	110.69	110.75	106.51	105.04	105.24	105.27	110.35	106.86	103.83	97.566	106.11	108.59	110.2	109.8	105.42	103.39	104.3	106.5	105.7	108.11	100.03	109.32	104.92
116.86	112.1	115.48	116.28	111.5	113.1	116.96	111.21	116.38	118.42	113.28	112.95	113.43	106.37	111.33	110.55	111.66	110.51	114.05	112.77	115.19	117.01	111.85	117.26	109.9	106.65	100.15	106.76	112.65	108.42	109.4	114.02	115.41	116.01	107.11	108.56	110.85	108.38	108.93	107.6	115.5	111.59	111.98	111.49	105.98	111.38	108.78	109.68	110.27	110.3
113.74	111.99	104.88	116.26	106.38	112.19	109.56	112.19	109.32	113.91	111.68	113.26	114.57	109.92	110.11	107.32	112.03	112.39	113.44	105.49	112.81	119.27	114.88	114.19	114.49	119.36	112.91	116.22	109.2	112.59	111.15	116.33	113.15	106.91	118.12	110.71	116.91	118.27	113.19	110.49	115.15	110.8	107.91	114.34	113.31	117.11	114.84	115.05	115.93	104.25
98.472	102.09	98.834	108.13	97.41	95.323	101.87	99.189	100.29	108.74	99.513	97.709	103.88	99.407	105.31	99.592	97.543	100.29	100.62	102.67	96.113	97.863	94.504	100.97	101.04	97.807	95.137	105.78	95.989	98.17	99.112	98.3	104.43	97.345	95.265	105.64	98.451	99.906	99.388	95.762	90.386	94.978	100.98	103.61	102.67	99.841	100.03	102.64	100.1	100.13
108.06	108.39	100.88	104.09	100.39	105.9	107.82	106.64	103.91	100.91	105.65	107.03	104.58	108.83	108.83	104.52	109.57	105.63	104.82	109.23	101.14	107.31	110.1	98.702	106.36	112.14	100.79	100.87	106.46	105.1	107.65	100.33	104.33	101.42	105.46	107.66	104.36	103.77	105.8	105.92	97.141	97.729	107.66	108.79	104.81	103.14	99.067	102.67	109.08	105.52
101.84	106.26	105.42	108.35	106.58	110.59	110.7	103.09	102.28	104.15	102.41	106.07	100.36	107.14	99.662	111.78	103.16	110.09	106.26	106.22	108.84	100.38	103.15	102.89	105.39	105.88	106.04	104.93	106.87	99.846	107.38	111.34	100.88	106.86	107.59	109.89	107.19	106.84	103.23	106.54	108.55	100.29	107.61	106.77	112.58	105.14	109.98	108.11	109.31	109.3
106.85	105.28	103.42	104.19	101.1	108.27	109.79	107.9	107.86	110.35	106.13	99.05	102.76	107.35	104.45	103.94	108.44	106.79	105.58	109.17	103.25	103.91	106.19	103.86	102.66	105.44	104.88	102.11	104.32	103.43	109.78	107.14	107.82	108.29	99.388	102.79	99.302	105.3	108.29	111.79	102.48	102.98	104.55	103.52	105.4	109.33	108.67	110.01	101.86	104.13
108.87	108.23	107.37	99.851	103.81	107.57	107	104.48	102.34	105.72	107.13	100.02	107.32	101.06	106.54	104.61	106.21	104.78	101.21	106.13	102.11	103.16	103.85	100.86	100.03	102.3	111.34	97.044	101.72	105.31	102.35	106.29	107.61	104.82	109.57	102.51	105.88	106.53	104.86	102.84	105.51	104.86	103.08	105.15	104.42	107.08	101.38	101.52	104.03	101.84
96.114	98.388	97.927	100.66	102.05	108.57	107.08	102.14	98.629	108.09	110.17	105.6	105.12	102.53	97.571	105.37	111.21	106.14	103.26	103.79	108.26	104.51	105.07	106.19	98.114	105.53	105.34	106.28	109.56	105.31	107.24	104.14	103.83	110.17	100.95	95.088	103.55	104.44	106.06	106.69	107.17	98.539	105.02	100.73	101.68	101.52	106.17	103.28	104.66	104.2
103.28	108.94	104.22	101.82	102.48	108.5	103.81	100.7	103.93	101.27	101.94	109.81	105.83	98.067	108.72	104.36	103.88	100.74	104.79	109.52	104.29	103.96	101.37	104.62	108.58	111.37	109.72	98.561	109.39	104.61	101.07	103.66	107.32	107.63	102.3	107.41	102.9	105.27	105.28	104.87	103.92	95.672	109.22	105.27	103.13	103.04	104.7	103.75	106.16	101.86
103.46	111.34	117.6	110.06	106.12	102.23	104.8	105.86	105.61	106.31	103.95	111.66	105.47	107.77	102.24	107.51	103.21	106.05	100.7	112.1	104.69	105.73	108.09	108.45	105.69	107.28	104.21	109.81	103.98	96.885	109.37	100.47	110.88	109.29	104.57	107.73	112.58	103.77	106.77	107.78	103.82	102	101.02	106.42	108.59	112.23	107.59	110.62	101.31	105.27
102.67	94.219	98.647	104.22	107.01	108.59	105.06	101.14	108.87	102.07	106.94	103.67	102.74	108.06	107.34	103.34	106.02	105.03	107.07	106.16	107.28	104.04	108.44	102.55	100.49	101.56	101.96	100.34	99.616	108.07	98.369	107.97	104.12	107.07	100.48	102.52	112.34	106.44	104.79	105.73	101.46	108.85	102.22	110.65	107.92	103.54	111.14	101.44	100.73	105.13
104.15	106.22	104.71	101.54	105.55	111.23	103.55	103.66	107.72	111.24	103.48	101.61	108.46	110.17	109.5	109.13	108.3	104.26	108.47	97.42	100.82	108.4	104.78	105.38	105.01	103.58	106.79	105.6	103.96	107.09	105.82	105.65	105.07	108.58	105.2	99.721	103.3	102.27	106.72	104.9	104.99	104.26	108.08	108.53	101.71	110.79	102.2	108.28	102.75	102.96
100.5	100.25	97.067	102.61	98.112	101.45	104.95	98.204	96.916	92.9	101.5	97.96	97.806	103.13	98.287	97.479	95.092	102.63	100.37	99.59	99.796	100.82	101.32	101.76	103.19	102.93	103.32	98.929	94.165	103.33	106.41	105.56	103.66	103.87	100.1	106.53	100	95.684	98.384	95.438	98.418	105.04	98.346	98.995	102.28	95.72	99.535	97.589	101	94.014
112.24	120.49	116.98	111.85	110.89	114.4	110.41	111.43	109.69	104.85	107.84	107.85	108.27	111.35	114.02	110.8	105.84	108.71	115.55	106.56	113.59	107.69	112.61	109.19	108.16	116.53	111.95	116.15	112.11	117.81	114.03	113.58	108.15	106.93	118.54	109.25	114.86	114.41	110.72	113.52	108.84	108.97	114.07	111.92	108.51	116.37	114.39	116.75	108.78	114.37
107.55	112.43	113.18	111.5	111.58	108.58	113.55	104.11	110.45	112.1	110.64	112.57	107.53	113.01	112.06	108.39	105.48	105.08	110.31	113.94	107.37	104.42	107.94	109	112.8	112.43	108.22	109.84	111.83	117.17	103.47	112.04	114.71	113.38	109.62	107.55	108.46	113	116.16	107.29	108.6	109.51	117.64	113.18	107.68	111.52	108.4	112.99	107.01	110.75
120.22	111.33	109.67	118.7	112.74	115.98	112.56	121.77	121.96	119.04	111.25	118.81	118.13	112.91	112.92	116.71	123.53	116.72	112.95	120.01	115.03	115.33	115.66	113.29	117.33	112.38	116.18	113.45	121.41	120.19	122.09	117.83	116.88	119.73	112.93	122.23	122.17	116.79	109.59	115.96	119.31	115.32	119.37	119.05	122.76	111.69	118.98	114.88	119.74	120.51
105.69	113.24	116.45	109.22	112.85	113.21	111.89	111.08	115.53	120.55	112.26	111.23	109.66	115.11	107.51	113.82	106.07	111.76	114.9	112.42	108.23	109.05	114.46	110.99	119.42	112.38	116.09	107.91	111.19	110.84	107.89	112.44	116.4	108.45	103.5	107.11	110.36	104.85	113.25	118.32	109.86	113.22	117.27	110.61	115.83	105.99	111.5	106.69	108.93	114.72
102.17	108.34	107.48	107.83	103.23	104.97	112.27	104.58	107.81	110.75	105.22	106.46	105.26	104.06	106.26	113.25	105.15	107.43	107.3	109.05	109.08	104.41	108.12	105.35	100.91	101.85	104.97	106.34	105.73	108.79	101.44	112.13	96.452	116.02	103.54	109.23	104.3	104.28	112.24	104.38	113.47	109.45	105.61	102.59	103.57	111.96	105.36	112.53	106.26	109.38
103.13	101.18	104.83	101.59	105.19	105.09	104.53	103.55	100.78	104.99	108.36	106.51	98.26	103.08	105.88	108.83	104.81	106.99	102.89	103.46	104.57	104.7	108.93	104.97	100.89	109.88	103.05	107.2	102.3	101.7	103.51	107.3	106.03	102.6	106.02	102.39	101.04	104.38	101.79	103.31	97.151	104.01	107.17	112.78	110.27	101.8	103.44	104.1	100.95	105.27
107.01	104.33	106.31	107.76	99.059	98.618	105.61	103.79	110	99.101	101.36	107.15	104.3	110.85	107.44	105.97	102.43	103.58	102.69	102.7	103.54	108.44	100.7	104.53	106.04	105.4	110.64	114.9	102.88	105.9	102.32	108.89	110.28	108.83	113.6	100.05	104.95	108.75	106.53	106.34	104.64	102.77	105.14	107.82	104.07	108.5	109.81	107.18	109.29	109.72
97.714	105.61	91.881	103.8	99.202	101.78	105.42	104.5	106.24	96.273	101.59	106.18	96.983	97.613	98.666	101.64	101.15	99.726	105.93	107.55	100.96	103.84	104.87	93.49	102.5	100.32	98.724	100.84	97.897	99.945	92.412	99.407	104.41	97.003	103.69	95.236	108.11	102.35	102.13	100.81	104.55	101.84	96.766	98.62	101.48	97.688	96.781	98.828	99.234	100.55
109.65	109.75	115.03	112.55	111.67	116.39	113.1	109.13	112.12	111.26	105.93	109.71	107.78	118.28	110.43	107.04	118.49	118.11	111.66	110.65	114.68	121.62	109.51	111.14	110.53	112.07	109.88	114.52	107.64	114.96	109.03	109.31	113.92	110.24	108.83	118.49	103.16	108.51	106.9	113.41	113.04	109.13	110.99	112.18	117.93	117.44	113.57	109.46	107.89	109
103.43	104.81	105.35	103.86	111.91	108.55	109.37	107.33	96.363	103.16	107.43	105.18	101.09	105.65	108.66	112.63	100.41	106.88	104.13	110.66	100.13	109.1	113.66	104.72	111.15	102.43	108.07	106.73	102.37	106.1	105.7	107.99	110.35	104.83	101.06	104.44	109.44	105.44	101.67	105.38	102.07	104.03	110.47	107.23	103.65	104.26	107.57	105.12	109.52	106.8
102.26	102.27	101.28	102.84	110.27	103.42	103.48	105.13	105.19	104.83	100.48	105.64	107.11	110.06	107.55	97.972	101.4	109.87	102.45	103.41	112.57	102.71	109.94	106.45	105.48	95.865	105.01	99.165	104.44	104.03	103.99	106.36	103.09	104.65	107.78	106.9	100.9	107.42	107.24	102.23	108.39	100.73	109.24	102.19	108.46	109.3	113.57	99.804	103.37	107.97
111.52	112.34	112.53	105.43	115.4	113.96	108.6	115.4	111.41	111.37	109.69	113.72	106.98	111.27	109.29	110.28	106	110.31	114.58	112.45	114.87	110.45	113.9	110.8	110.37	104.02	108.15	114.02	114.99	107.62	109.45	117.15	106.65	115.66	114.56	113.22	108.43	112.46	115.32	117.88	107.22	112.25	111.96	114.76	109.64	106.3	107.51	113.96	111.15	110.09
96.154	103.93	103.29	103.03	98.696	105.52	104.3	103.3	101.88	102.32	99.395	107.85	105.54	107.28	104.48	105.93	103.22	104.35	103.02	105.3	106.9	99.977	103.97	104.82	105.64	102.09	101.87	109.45	104.44	100.6	100.4	107.5	102.44	102.99	107.36	107.01	102.16	105.19	102.33	104.66	108.54	111.5	109.89	107.73	96.308	98.618	101.29	101.91	106.42	104.91
106.38	103.45	102.68	105.39	114.25	103.55	109.81	97.479	104.39	102.51	106.17	106.1	105.23	103.82	105.3	101.63	110.98	104.55	103.59	101.62	102.69	103.22	98.499	105.39	108.14	109.49	105.62	102.38	107.43	107.61	107.88	101.35	104.68	102.35	103.72	104.33	102.97	110.47	108.74	104.52	102.31	103.38	109.04	99.819	106.46	103.68	108.16	107.27	101.81	104.94
107.74	112.23	108.74	110.04	114.16	116.83	111.24	110.67	107.17	113.79	111.1	115.32	110.23	117.81	110.55	117.42	107.2	117.42	113.59	111.43	108.84	113.21	110.91	114.74	110.86	110.86	106.09	113.41	110.16	112.03	109.11	112.32	115.99	117.65	110.75	120.31	108.51	110.66	110.56	110.96	112.79	105.38	110.83	114.8	109.94	109.54	110.65	117.79	107.98	118.44
107.35	101.95	103.91	106.28	103.76	106.33	98.957	104.72	107.51	107.67	104.2	107.39	106.8	111.52	103.09	107	103.65	101.66	105.32	109.83	107.16	106	103.87	101.64	108.02	109.06	107.94	105.69	101.92	106.36	108.52	110.54	118.98	104.23	107.63	105.36	101.16	108.02	101.74	106.67	106.33	109.85	102.33	101.35	103.62	110.04	110.24	112.02	104.08	101.41
117.32	108.51	105.95	112.11	104.11	120.08	108.5	111.57	113.23	112.17	114.85	110.78	108.04	112.48	113.68	120.5	117.98	106.86	112.58	111	109.48	112.28	108.8	118.11	115.55	106.86	111.2	114.37	111.77	110.73	109.75	112.18	110.06	106.87	118.48	107.32	114.12	116.69	113.29	116.3	109.75	110.46	116.88	115.32	111.4	103.71	111.08	114.28	113.35	111.28
100.55	99.59	99.348	95.441	97.321	105.99	102.98	104.11	107.2	106	98.242	97.431	99.544	103.39	103.66	94.825	92.548	105.45	107.19	104.82	105.5	103.27	106.74	102.17	100.84	98.479	100.21	96.924	100.52	104.03	95.962	95.982	100.49	100.42	102.48	98.952	99.88	99.321	101.57	110.84	105.78	101.82	106.5	105.85	101.18	102.21	99.126	104.41	100.89	101.99
103.1	100.98	101.36	107.19	106.67	100.64	107.47	106.58	102.38	106.32	98.769	101.65	106.24	108.1	106.92	104.69	102.1	105.17	106.65	105.65	108.95	108.26	103.53	109.35	102.1	107.34	107.09	100.05	108.94	104.3	100.14	107.4	106.68	101.7	106.79	99.37	105.32	106.32	101.14	104.8	101.25	108.51	107.64	104.11	104.68	104.24	112.02	102.68	107.37	98.178
112.87	105.02	107.18	102.18	104.21	104.67	105.77	103.44	100.21	100.16	114.15	105.95	101.13	103.89	103.94	98.266	100.71	109.09	104.63	101.34	105.15	101.46	101.48	100.34	103.42	110.4	101.54	99.402	102.88	98.463	99.634	107.55	104.49	105.77	102.94	105.98	106.03	97.4	112.81	104.29	105.04	103.5	107.33	103.86	105.35	103.75	96.512	99.079	104.17	100.89
110.99	106.25	102.99	106.7	112.95	103.74	103.59	102.89	111.1	102.97	110.63	103.45	106.26	105.4	110.2	109.02	110.34	104.37	106.13	106.84	101.79	104.4	100.65	111.09	102.78	104.33	110.68	110.35	102.31	108.07	105.07	110.7	103.71	102.78	103.97	107.53	107.69	104.99	104.64	112.37	99.817	107.45	111.96	111.31	103.7	104.05	106.32	109.33	107.66	99.96
107.77	111.08	107.86	104.22	109	103.99	105.44	109.12	107.62	107.12	111.03	107.19	104.11	107.69	101.7	108.63	110.45	110.32	104.66	108.56	108.85	108.39	104.73	107.55	107.08	107.13	110.36	109.44	107.72	106.65	102.81	103.8	108.34	106.84	102.79	102.09	105.68	103.39	100.43	104.18	107.36	109.61	110.09	99.599	107.84	109.22	105.82	101.91	102.3	105.5
108.87	106.82	102.2	108.06	102.21	104.22	102.23	106.84	102.13	104.96	98.509	103.29	106.54	103.18	101.14	107.96	106.15	104.59	102.07	105.48	104.95	101.37	99.734	102.4	104.54	106.33	109.15	101.38	108.73	109.02	103.13	110.61	104.05	113.37	103.78	106.09	101.21	100.51	105.01	105.21	108.9	100.58	105.87	100.79	106.05	108.57	96.698	108.97	111.84	104.14
100.57	109.97	100.45	108.82	105.57	108.13	103.8	101.5	103.54	100.81	106.72	104.62	104.63	105.42	107.47	103.26	103.99	104.66	108.77	106.74	104.59	104.86	111.62	106.43	102.21	105.3	110.04	106.1	106.55	108.13	106.26	106.65	104.18	105.88	107.64	101.98	103.51	99.308	108.05	100.23	105.89	103.27	104.59	109.87	103.76	100.51	100.79	105.04	105.22	108.36
99.576	103.79	97.186	102.31	99.802	94.456	97.809	102.11	102.58	105.75	100.72	103.37	94.449	100.94	98.55	104.62	97.687	98.173	98.341	98.467	101.82	104.44	101.33	99.28	102.75	100.41	97.938	99.685	101.14	108.92	106.05	104.72	99.158	97.613	106.33	99.043	100.69	96.041	103.48	93.108	102.85	102.92	102.11	98.359	99.973	96.024	101.83	103.26	97.075	95.089
109.21	105.83	109.13	107.01	105.89	105.48	107.33	103.64	102.77	103.3	108.78	103.47	110.83	103.88	104.51	104.03	112.61	102.69	104.22	107.38	105.33	101.44	107.5	111.12	98.94	105.23	106.91	106.41	102.42	101.09	110.55	106.12	110.64	105.54	98.748	103.32	104.02	103.88	104.38	103.88	108.77	99.129	106.37	101.81	105.08	106.52	106.52	95.744	107.7	102.75
109.55	103.48	108.85	116.69	109.94	114.06	110.88	110.7	111.43	111.18	114.13	114.2	108.6	115.65	110.14	112.54	108.73	112.7	111.83	106.27	111.89	113.61	107.2	104.46	108.43	114.01	109.32	107.91	110.52	115.77	111.8	110.7	110.8	106.79	106.65	108.54	106.01	108.7	109.12	107.56	105.59	114.88	110.79	106.71	110.76	113.47	115.49	107.89	106.81	113.15
100.26	105.19	106.62	114.37	107.17	104.2	103.67	106.84	110.64	103.66	111.16	103.46	109.67	107.04	106.49	105.04	102.31	105.4	102.99	106.51	109.69	106.6	101.25	113.9	105.73	111.14	104.08	107.32	102.78	109.67	105.33	103.61	107.94	110.63	108.86	107.57	108	106.45	109.79	106.57	112.28	106.96	113.16	105.7	106.82	108.81	103.73	105.61	106.08	113.6
113.72	123.68	119.67	113.29	116.69	116.29	113.18	121.44	109.76	117.01	115.37	122.68	115.62	112.99	122.96	115.77	118.32	115.47	116.9	115.63	110.67	118.67	121.41	123.46	118.85	112.59	114.78	116.16	124.37	121.55	116.57	115.43	113.06	118.75	115.71	113.03	119.86	116.74	120.27	116.36	116.72	115.33	117.55	121.14	118.52	116.73	121.49	117.28	115.97	112.05
110.91	110.85	113.44	120.22	108.47	112.86	111.43	113.85	112.17	116.68	109.74	106.01	112.61	113.56	119.32	112.3	112.6	107.53	118.08	112.57	111.92	112.33	109.77	108.41	113.66	113.35	104.55	109.5	114.28	121.78	113.91	111.62	113.58	107.25	118.84	110.38	109.28	105.39	111.9	111.96	108.44	117.1	112.1	112.71	112.01	108.58	108.06	115.1	112.38	110.03
110.17	114.79	115.09	112.1	110.52	113.87	110.71	112.38	110.5	109.59	106.31	114.85	112.68	110.85	113.24	111.17	108.99	110	112.29	104.63	108.05	110.31	113.41	105.55	105.95	117.4	112.61	111.25	108.82	110.18	112.77	107.32	111.44	106.44	112.04	115.36	110.02	112.33	106.12	111.86	105.32	110.99	112.51	101.78	105.56	106.48	111.5	109.53	112.94	110.58
108.11	103.4	106.81	106.5	104.03	99.757	108.99	106.85	101.57	111.54	108.06	106.33	108.54	101.95	105.88	111.04	105.84	105.47	101.74	103.21	111.37	113.98	111.71	108.98	106.79	109.67	105.89	103.18	109.36	106.81	104.13	104.5	111.65	103.02	107.26	108.69	106.63	108.67	100	105.23	101.83	111.97	105.91	115.73	106.57	105.18	107.11	103.48	103.64	108.01
121.05	117.69	119.51	114.98	118.68	118.98	114.65	112.92	128.52	115.95	116.63	120.19	112.58	120.92	118.29	112.2	118.47	117.64	117.26	117.7	113.62	114.42	119.82	118.75	119.95	116.37	115.69	117.47	117.27	114.94	119.17	124.81	120.48	114.11	117.57	118.71	122.62	114.13	118.95	107.58	115.45	118.43	120.62	118.11	115.88	126.09	116.79	120.02	116.58	117.8
106.07	113.43	111.6	109.81	108.75	101.14	108.02	103.35	104.83	110.93	107.2	105.22	111.43	101.72	105.66	101.48	104.95	106.18	111.5	108.77	103.82	106.37	104.51	101.24	110.11	106.58	104.79	105.4	96.53	114.32	109.99	107.02	103.9	105.04	101.05	107.93	104.58	105.23	104.35	107.26	108.72	106.15	110.47	104.68	109.35	110.12	106.53	111.76	101.82	102.33
101.33	100.67	103.68	98.645	99.512	96.811	104.79	95.956	101.57	98.722	97.21	96.066	106.02	105.52	95.1	93.149	103.19	96.536	104.62	99.224	103.35	99.737	99.487	107.42	104.75	96.215	101.05	98.954	104.94	100.37	100.49	100.01	96.14	102.32	104.09	102.22	103.92	102.85	100.04	101.79	93.44	96	94.157	91.242	96.855	101.54	99.126	101.92	100.17	100.63
98.057	98.699	96.801	98.242	100.61	99.155	105.33	100.24	100.59	105	96.206	100.62	101.89	95.403	103.06	100.4	107.76	98.992	95.992	101.6	102.25	100.01	106.17	102.25	102.67	94.632	97.217	100.43	101.54	95.959	96.706	94.678	102.89	102.94	100.83	104.48	106.06	97.59	95.426	102.19	100.88	100.36	97.227	96.81	101.57	94.971	101.71	91.243	103.54	99.329
99.154	102.37	94.166	100.04	100.89	97.209	102.55	95.305	101.31	102.98	100.01	97.242	106.16	99.489	98.028	95.929	102.47	93.144	100.39	97.223	99.124	91.557	99.404	105.23	98.665	96.459	100.06	99.279	101.17	102.31	102.68	102.3	104.35	104.56	101.37	100.38	98.996	99.152	102.18	101.59	99.458	105.63	99.3	105.55	100.35	103.46	96.127	103.56	98.654	102.29
105.94	109.89	111.59	112.26	111.23	107.68	110.92	111.44	110.23	113.57	111.65	115.92	110.16	108.84	108	113.93	114.97	114.4	109.22	113.88	120.07	110.56	113.24	115.08	109.4	107.09	109.71	113.01	110.96	113.33	111.87	111.36	108.87	108.53	114.61	113.51	104.92	108.46	111.39	116.2	107.04	116.26	108.82	112.04	114.24	112.56	110.61	115.38	107.72	109.53
107.58	101.55	105.73	107.66	101.1	105.87	103.31	103.8	110.03	108.02	106.95	109.02	102.46	100.48	103.85	107.25	107.49	101.67	101.81	112.82	103.76	107.49	108.94	106.85	103.24	107.77	112.2	104.18	110.89	105.81	108.22	103.01	104.97	106.9	103.83	110.32	109.97	106.24	107.06	99.721	106.11	101.84	103.77	102.09	104.24	108.02	103.1	109.84	106.59	112.38
108.06	115.66	112.24	106.23	111.36	109.72	112.14	109.01	109.19	111.87	105.64	112.18	111.62	115.11	109.16	101.8	111.64	103.63	106.45	106.9	108.38	114.16	113.79	113.42	105.36	115.94	113.83	107.52	109.59	109.94	111.6	111.84	108.01	112.64	104.49	112.76	106.72	109.74	109.52	105.85	108.54	108.44	105.61	109.15	114.66	111.74	114.43	109.32	108.27	116.59
98.193	102.28	96.5	100.39	100.19	101.49	103.08	99.388	101.51	102.24	99.289	96.768	105.1	103.61	106.59	100.48	99.537	101.59	97.702	99.94	101.84	101.68	102.79	96.703	101.21	95.44	101.7	101.14	104.93	92.753	102.27	99.751	107.47	102.73	99.004	110.14	98.771	97.591	98.414	104.84	104.82	97.298	96.646	97.078	101.58	92.874	101.84	98.515	97.811	99.707
107.36	103.7	104.87	99.044	107.95	108.91	102.83	106.35	110.75	96.768	100.16	102.97	105.14	106.99	102.38	106.33	103.24	109.63	104.99	109.04	108.66	103.82	107.77	99.741	97.334	104.31	103.38	103.66	104.47	101.35	108.77	99.584	100.91	104.24	105.36	102.64	101.52	107.97	109.22	105.94	105.16	111.96	106.28	102.57	103.34	100.8	99.734	104.8	103.08	100.74
115.4	108.07	111.7	114.14	109.38	108.62	108.09	107.27	110.16	109.17	109.56	108.49	106.13	109.52	115.1	113.04	110	112.93	113.19	113.42	108.45	113.18	112.76	111.89	106.21	109.44	110.77	111.64	107.79	111.65	113.86	108.16	117.11	110.89	110.82	105.33	110.89	112.88	112.42	112.81	114.14	104.59	106.7	116.03	111.18	107.37	111.35	109.21	118.74	115.23
109.42	110.44	106.6	107.42	106.32	105.23	113.25	111.14	113.2	111.74	113.9	114.17	112.18	113.55	108.25	114.34	117.11	114.05	115.3	111.15	114.82	107.54	117.12	114.85	115.69	115.86	114.24	109.91	112.66	106.71	113.44	115.61	116.22	114.52	108.04	116.38	107.12	114.44	114.32	106.28	115.93	107.78	112.84	112.83	108.01	113.37	112.32	101.14	109.71	112.67
114.78	108.75	112.01	115.65	111.13	111.66	110.59	110.31	110	111.61	113.42	106.6	109.15	114.65	108.11	111.46	109.29	111.59	115.5	110.74	110.48	111.57	113.66	108.15	113.04	117.04	118.3	109.25	107.94	111.28	110.43	113.22	113.02	113.58	110.7	109.62	117.69	110.73	110.04	114.71	113.99	114.28	114.74	115.36	113.11	111.99	115.73	105.71	106.69	115.07
117.98	122.78	116.09	118.61	119.01	123.44	113.14	113.64	123.55	116.67	119.43	126.32	119.29	116.99	116.67	115.12	114.18	114.24	116.95	116.96	118.64	115.45	120.51	119.87	121.58	120.83	122.17	123.02	113.15	116.41	113.93	117.8	115.94	117.88	118.76	114.8	119.15	112.83	121.39	118.68	116.45	122.13	116.79	118.73	116.85	115.73	115.14	119.28	121.91	116.98
112.5	110.45	107.23	110.76	114.19	105.17	108.29	116.15	112.37	111.12	111.8	107.02	113.55	114.75	112.96	108.06	109.92	113.59	114.67	111.38	108.45	109.44	112	108.54	113.7	111.38	117.64	111.61	110.14	112.11	117.37	111.72	109.98	112.96	110.41	108.48	112.41	102.76	107.94	117.67	106.21	119.42	112.8	111.28	112.44	110.03	114.33	110.67	110.13	113.43
104.73	103.76	101.77	114.72	105.74	106.08	101.09	101.98	102.16	98.147	102.37	96.988	106.7	109.64	108.66	103.73	101.93	98.633	107.68	101.39	108.55	97.305	100.43	111.43	103.03	110.1	109.38	108.72	112.28	109.12	107.14	105.5	104.6	113.26	112.34	107.14	107.15	105.79	102.17	101.56	105.37	112.55	106.55	105.18	105.05	109.49	109.21	107.71	106.39	107.38
102.91	101.04	97.302	100.98	98.924	95.296	100.07	97.705	103.78	98.97	101.49	102.53	101.28	98.095	101.16	103.11	101.3	103.93	98.635	101.03	107.5	98.181	92.938	98.033	96.382	113.25	102.69	100.52	99.97	105.02	97.946	95.718	102.49	108.27	102.22	101.59	98.667	102.73	95.316	106.67	98.332	100.86	93.188	102.83	94.663	94.087	96.094	96.683	97.005	101.94
105.19	101.27	109.41	103.85	100.02	108.22	106.31	107.94	108.42	103.68	106.61	111.47	101.32	103.67	103.46	105.67	104.4	110.68	106.89	105.59	112.34	112.46	101.3	99.254	101.83	106.03	104.04	105.87	106.45	101.09	106.45	109.7	110.25	104.13	107.19	106.76	104.89	108.13	102.08	103.39	106.49	106.99	100.66	104.95	106.67	103.74	103.28	105.93	109.34	106.94
113.1	119.53	115.53	108.97	114.94	117.74	114.15	111.91	111.68	111.27	118.12	115.14	117.5	113.04	108.96	113.43	113.82	112.98	110.79	111.09	114.95	113.92	111.39	109.8	112.5	111.17	111.41	110.67	107.79	116.36	119.58	114	107.67	114.71	115.21	119.68	110.06	104.34	116.13	112.63	114.97	122.06	118.25	117.14	112.66	109.9	111.99	110.12	113.78	115.45
100.12	100.82	102.78	97.298	100.04	98.002	99.773	101.74	99.488	107.24	101.13	99.069	98.189	100.91	99.963	96.404	98.45	95.703	96.206	102.19	102.44	105.86	105.63	102.21	100.82	101.17	101.61	97.764	99.241	99.92	98.37	96.528	100.45	96.779	95.578	107.24	94.216	100.48	101.86	94.581	94.858	105.28	103.98	98.074	103.34	105.43	103.06	97.952	102.21	102.93
103.17	112.3	110.79	105.7	97.011	110.25	108.01	100.91	112.16	100.09	110.38	103.18	106.6	106.48	112.59	104.08	102.1	105.27	110.77	105.51	104.69	105.53	110.05	106.19	106.28	102.51	106.99	106.07	106.9	110.86	105.65	110.1	107.54	101.85	107.68	110.36	108.74	106.97	104.89	109.21	104.09	103.73	110.2	103.37	106.42	103.22	99.493	105.74	100.84	104.19
102.58	103.1	102.4	105.48	107.54	104.24	102.05	105.49	106.96	103.78	106.49	107.06	99.645	106.95	109.5	110.53	107.93	109.58	106.43	102.14	108.21	102.53	104.65	104.76	103.9	106.4	103.55	98.353	107.71	105.08	106.45	109.32	103.55	109.29	101.5	106.23	99.576	106.81	109.33	109.23	102.14	104.25	105.53	100.89	103.55	108.58	98.983	98.816	102.68	103.42
108	105.82	105.42	103.12	104.23	108.46	109.7	104.18	109.78	107.71	105.03	107.52	99.184	108.22	101.93	104.74	105.63	106.77	106.76	105.32	104.48	105.09	101.08	104.04	105.18	104.87	105.28	105.16	102.92	103	103.91	104.54	109.17	96.668	108.27	99.491	107.79	103.08	112.48	108.1	103.43	108.44	99.628	110.99	103.21	107.4	109.02	108.3	98.564	108.49
105.79	100.04	104.14	104.18	104.1	98.909	100.89	101.36	106.61	105.77	105.08	104.01	102.43	110.08	112.53	99.007	105.44	102.73	98.175	104.6	95.479	103.68	105.46	104.65	106.76	102.01	97.675	98.496	100.27	108.18	101.17	104.81	97.677	101.02	101.55	99.089	101.35	105.5	101.38	107.92	104.28	109.78	105.38	105.48	106.78	102.59	101.08	101.84	105.28	105.68
114.4	107.71	106.54	111.07	111.49	108.02	110.01	103.79	114.69	106.14	112.13	110.02	107.8	105.14	110.34	112.3	103.41	109.97	108.54	110.83	106.46	113.04	105.16	112.5	113.16	106.06	107.68	110.02	106.77	114.5	112.08	108.92	114.86	112.84	107.97	109.8	108.23	107.97	112.18	110.95	108.12	107.65	105.7	111.99	111.28	110.39	107.57	110.56	109.58	107.21
111.03	105.36	118.72	114.49	113.14	113.39	110.47	115.99	116.14	111.61	112.24	113.36	114.09	113.72	118.99	116.11	115.82	112.25	109.41	103.98	111.63	110.78	112.63	111.77	123.52	110.97	116.26	112.19	116.55	118.24	114.98	118.28	116.84	113.32	114.41	108.79	114.25	116.64	115.04	113.54	115.13	113.86	110.1	115.07	113.05	117.42	107.29	110.61	111.15	114.63
101.41	108.67	109.71	98.31	107.21	107.17	104.12	107.12	106.71	103.18	104.7	107.88	105.36	107.14	102.01	105.53	105.05	103.63	103.64	111.11	99.643	104.8	107.35	103.63	108	110.55	102.13	111.22	105.31	107.69	104.62	108.08	103.38	112.4	111.74	101.74	104.46	106.05	109.42	105.07	108.58	105.26	103.09	108.57	105.28	109.55	102.62	103.3	101.39	104.57
96.433	100.97	111.89	97.556	105.17	102.81	104.61	99.267	96.633	97.885	102.39	105.94	102.6	103.42	96.426	96.458	97.429	98.058	94.574	101.38	101.84	100.67	108.06	105.16	106.09	99.578	97.859	103.03	93.898	99.849	94.547	97.747	99.102	93.975	98.444	98.954	100.44	98.414	96.33	95.149	101.72	104.58	101	98.093	98.194	100.77	101.48	99.547	108.06	92.223
111.33	113.91	117.28	111	106.95	112.65	119.99	109.61	112.96	109.95	107.69	108.19	111.97	110.35	112.83	116.8	111.32	116.07	113.25	115.2	111.43	113.5	108.27	115.01	111.77	105.94	110.77	114.24	116.44	112.86	105.35	116.24	108.37	111.07	111.76	113.07	106.89	114.58	111.47	105.1	109.9	114.79	107.29	115.45	108.63	112.4	113.79	109.9	112.26	116.25
105.74	105.89	110.4	108.36	106.08	103.58	105.79	105.85	102.64	105.89	111.83	105.27	106.11	108.83	107.72	110.1	111.31	102.71	107.72	108.85	106.78	102.69	100.62	103.11	106.58	106.21	104.16	109.45	108.37	108.97	103.17	107.37	102.1	106.71	101.58	104.08	100.98	103.97	105.85	107.26	99.902	107.94	108.27	109.46	109.56	99.132	109	110.66	101.05	104.16
112.71	109.43	112.9	108.96	107.35	109.65	112.35	114.24	105.84	107.68	107.68	107.31	118.11	108.43	108.28	107.71	117.58	109.78	113.54	114.86	108.81	116.41	114.54	103.35	103.45	108.64	104.54	111.33	114.96	111.04	109.72	102.89	107.19	104.91	108.14	113.7	113.82	111.6	105.44	107.7	110.82	109.09	106.78	107.86	111.88	115.42	108.64	110.94	108.51	112.63
102.69	100.52	100.56	108.71	107.58	109.46	102.61	106.62	105.4	106.26	103.4	101.04	114.11	105.33	99.754	101.69	104.05	105.42	102.04	98.973	111.54	108.58	102.94	110.44	102.08	102.57	100.31	105.88	107.29	95.556	105.62	107.16	105.24	107.14	107.43	107.03	104.31	107.9	105.08	104.86	107.37	107.82	103.18	106.46	100.64	101.37	105.87	96.653	104.95	110.96
103.47	99.966	101.35	96.306	105.23	102.62	103.55	93.5	95.684	101.81	107.2	98.913	100.45	97.121	97.876	99.432	102.02	99.445	99.928	104.26	97.693	106.16	101.29	97.718	103.49	98.441	104.77	96.671	99.203	96.75	101.47	104.01	98.42	95.63	100.65	93.818	98.884	99.754	97.141	96.038	99.549	100.54	103.64	97.137	96.866	100.31	100.77	107.3	94.346	96.535
110.81	116.23	118.09	109.26	106.61	113.28	118.07	109.62	107.79	106.78	110.76	112.64	112.88	110.48	109.15	113.82	114.09	113.87	111.11	103.88	108.73	108.27	102.01	112.67	114.27	111.91	114.52	111.22	115.44	112.13	113.51	107.86	109.91	111.46	113.8	114.05	112.77	110.6	112.39	112.64	112.32	112.11	114.43	110.98	109.6	114.89	111.64	108.89	111.35	116.21
100.08	107.47	111.71	105.44	112.6	107.2	102.84	101.65	106.99	104.91	107.81	103.15	107.7	102.03	103.37	103.17	101.32	107.87	100.18	94.331	103.74	109.86	100.93	108.67	97.638	103.96	112.04	106.82	100.49	106.24	104.68	110.14	102.68	109.23	107.25	103.51	107.58	103.26	101.49	108.23	108.2	108.01	103.33	109.35	104.24	107.83	103.62	109.39	103.32	100.79
102.83	103.16	108.2	98.661	111.36	101.9	109.44	102.97	107.57	103.94	99.946	103.03	104.06	105.49	106.78	108.12	103.75	105.55	104.56	101.61	99.286	103.14	111.81	103.74	101.7	111.06	104.44	101.9	100.71	102.86	106.84	100.54	100.92	107.95	105.24	105.7	98.124	107.05	102.57	104.54	103.77	97.678	101.53	107.09	103.38	104.91	105.99	97.417	100.74	101.58
104.44	115.65	103.79	112.32	101.91	105.27	103.29	105.64	105.84	101.05	99.198	106.29	103.42	107.56	101.37	105.05	104.51	103.91	103.75	106.13	101.51	104.87	111.2	107.35	106.84	103.6	102.54	103.61	107.1	107.32	112.3	102.78	105.38	112.17	107.11	109.32	102.67	103.09	105.42	105.05	101.85	100.71	104.92	108.82	103.83	105.59	105.4	103.65	109.59	102.7
109.11	108.46	107.95	104.93	110.01	110.23	109.92	108.33	106.97	105.31	106.84	105.15	103.39	105.99	107.5	106.09	106.61	109.64	104.29	104.63	106.8	106.74	106.04	98.667	111.4	102.38	95.642	108.48	103.15	100.88	103.44	104.79	107.41	100.63	98.681	103.78	102.87	102.46	106.68	105.12	98.278	106.63	111.97	102.37	102.23	111.22	105.84	111.41	107.1	104.56
103.76	111.09	105.68	102.31	108.38	107.98	110.72	106.64	109.31	104.81	102.62	103.99	105.71	108.4	105.47	107.85	102.82	104.29	105.35	107.2	101.71	106.13	107.27	105.8	98.274	108.66	101.68	109.58	108.64	107.34	104.9	106.63	103.12	100.64	103.93	109.2	106.44	109.74	102.41	105.62	107.69	104.05	100.3	111.86	107.32	105.41	104.29	108.24	100.85	98.524
103.03	100.1	101.57	106.07	98.782	104.34	103.81	98.001	96.565	93.173	103.2	93.088	102.5	98.465	99.776	98.028	101.22	92.716	102.65	97.43	99.509	101.1	100.24	104.25	97.426	106.07	94.954	104.02	101.95	102.51	94.855	102.55	107.84	101.93	101.98	104.46	95.42	99.585	101.58	102.81	101.22	100.49	103.72	101.49	103.69	101.35	95.908	101.08	107.22	101.28
107.97	107.26	109.07	105.33	102.99	101.53	106.3	105.03	100.84	106.5	105.61	111.74	108.8	106.51	114.61	110.95	102.84	103.29	101.41	110.86	112	108.54	104.52	107.92	100.87	109.13	110.47	107.62	109.44	107.35	110.72	113.1	101.94	108.75	109.62	108.44	107.7	107.92	98.847	111.21	106.33	113.14	105.61	107.95	108.67	110.27	101.48	108.52	106.71	107.99
102.66	102.13	106.66	107.24	101.95	101.61	99.887	108.54	105.95	100.96	101.79	101.46	104.82	100.66	100.17	102.09	94.641	102	101.27	106.15	102.95	106.55	106.29	100.44	103.47	112.45	101.77	103.75	106.16	101.01	107.5	107.49	99.681	104.47	105.13	99.052	104.77	100.17	102.02	101.09	99.464	98.328	105.71	103.33	102.67	103.34	105.33	101.3	106.67	104.47
106.34	110.51	102.62	110.08	105.52	107.1	106.06	103.73	100.36	111.23	103.07	103.89	107.82	102.46	108.78	105.94	107.14	108.59	108.59	105.33	110.14	108.25	101.88	105.62	104.23	108.04	109.41	110.7	107.21	115.04	110.34	102.46	104.36	108.07	101.67	106.08	103.89	107.77	110.91	112.6	100.82	107.15	112.44	110.87	109.21	106.13	108.22	109.61	111.35	103.72
97.715	109.77	100.11	105.43	107.34	112.29	109.06	103.63	106.68	102.98	98.058	104.25	104.15	103.46	106.58	105.66	103.94	104.87	104.9	110.06	102.41	109.41	104.71	106.22	102.77	106.82	111.7	106.34	105.95	106.1	111.11	105.77	102.9	105.41	104.68	103.03	101.54	110.2	110.01	107.24	100.39	103.36	106.74	104.18	102.43	107.64	104.3	102.7	104.2	107.83
110.97	107.48	113.35	113.66	113.42	110.7	114.54	108.97	117.12	112.57	112.07	108.87	119.09	116.82	112	113.26	109.2	117.11	112.64	114.08	109.14	110.5	111.98	106.9	115.55	112.92	108.18	113.37	110.37	112.84	104.16	109.53	107.93	111.39	112.54	115.25	105.9	109.23	106.13	113.02	109.63	114.67	111.3	109.16	112.18	108.97	111.36	109.98	113.97	109.03
97.527	104.29	99.646	95.164	100.41	92.65	101.66	103.39	98.778	96.416	99.384	99.492	103.93	98.567	99.329	93.576	100.79	98.615	96.603	99.552	95.031	101.9	107.36	101.29	95.259	100.17	99.868	101.97	100.7	91.511	102.02	98.511	103.37	102.73	102.87	101.41	105.75	103.28	98.107	95.754	105.77	93.088	98.532	102.12	98.567	103.45	98.237	94.7	98.884	102.86
109.17	107.86	102.1	102.55	103.24	108.21	108.58	106.47	109.2	103.71	106.89	103.57	102.81	104.31	105.35	108.15	107.12	108.04	107.38	108.06	108.24	106.07	109.44	108.03	100.72	106.36	100.99	102.07	102.17	105.22	108.74	106.32	101.7	108.73	104.11	103.82	105.25	107.13	108.55	103.63	103.26	107.11	98.783	104.9	98.893	109.93	108.37	106.79	110.18	105.68
107.78	111.06	107.58	105.63	109.5	114.02	114.25	110.93	105.13	108.34	110.37	105.58	115.7	113.88	111	112.72	103.27	110.45	114.38	110.8	103.88	110.42	113.68	110.29	108.03	114.77	102.87	110.35	113.43	107.5	109.22	115.76	113.72	107.54	111.71	109.05	113.48	108.52	108.03	109.29	106.49	110.75	108.88	109.14	111.5	106.85	110.81	108.08	104.38	117.6
99.54	104.44	104.13	104.43	109.54	100.74	105.25	101.22	106	103.85	106.27	104.62	102.69	103.39	103.71	102.55	101.45	100.04	102.56	107.25	101.98	99.909	102.93	101.94	100.93	113.44	106.81	94.477	102.21	99.333	99.212	107.68	108.1	106.16	107.2	104.87	111.47	108.55	103.99	101.43	100.21	98.37	107.69	99.768	102.23	104.29	98.372	107.51	105	105.2
113.33	120.26	104.2	108.53	119.7	110.85	115.16	110.06	114.59	113.62	111.88	113.24	114.04	112.25	109.82	111.88	117.91	106.33	112.26	114.48	111.03	116.75	111.46	112.77	109.59	110.65	107.84	104.73	116.25	112.04	107.21	113.09	106.98	114.81	115.36	109.27	111.2	106.68	115.46	112.1	112.35	107.46	114.63	108.75	120.15	111.41	113.21	107.76	111.24	110.91
111.63	118.46	115.31	110.32	109.07	115.56	122.58	112.47	109.47	113.09	106.95	112.98	110.23	118.36	107.96	114.49	111.06	107.91	110.02	114.59	108.66	111.39	118.3	111.39	113.09	109.55	108.25	111.52	115.68	115.24	113.7	107.73	110.65	115.45	116.2	112.24	114.2	108.64	115.29	109.49	114.83	112.42	116.65	109.23	113.87	105.7	109.68	106.1	110.48	112.42
105.16	100.62	104.54	106.71	109.43	103.7	102.66	100	96.81	105.3	97.372	106.08	104.85	104.97	113.48	106.01	107.23	106.28	103.01	102.43	103.59	109.55	100.66	106.25	104.6	98.502	107.43	108.71	103.11	107.08	105.65	112.73	104.81	104.58	101.06	104.85	102.01	107.01	109.52	98.516	101.05	108.16	100.13	103.28	102.84	100.66	98.49	106.76	102.8	102.98
101.83	105.23	103.48	102.61	104.16	98.96	106.26	100.59	102.49	110.14	106.14	103.55	108.29	111.48	106.28	100.87	103.23	105.24	112.36	109.75	106.63	107.67	100.84	111.19	103.63	102.05	105.06	106.17	110.59	105.51	103.08	101.04	106.65	108.86	106.81	104.99	103.95	100.95	107.53	107.76	109.14	106.08	102.9	110.08	106.16	109.79	107.25	100.54	102.61	114.17
104.4	104.4	92.544	99.495	99.603	101.1	97.794	103.93	105.16	103.34	97.198	97.237	103.5	96.147	102	102.71	99.656	97.736	106.63	106.01	107.44	101.41	101.14	98.229	107.99	91.231	102.34	100.23	100.78	104.41	98.735	96.526	100.86	101.4	106.63	105.4	109.73	105.81	106.73	94.99	101.94	97.45	104.71	104.84	111.15	109.53	96.501	98.654	99.728	96.987
102.11	100.57	101.69	108.65	106.57	110.8	109.51	101.5	102.93	105.45	99.045	105.07	103.52	106.34	105.65	117.27	108.99	105.02	104.79	105.09	105.51	103.44	108.87	104.51	105.94	103.98	106.06	113	103.27	106.93	107.15	106.96	100.26	108.65	106.13	102.54	100.75	111.15	110.66	104.85	102.28	105.02	109.66	110.84	111.7	108.44	103.28	107.39	103.62	103.13
103.19	106.35	107.82	110.02	106.35	104.34	102.81	104.86	106.28	103.4	102.16	106.61	108.09	103.17	102.36	106.06	102.71	102.52	106.39	100.5	108.38	104.66	101.69	107.61	104.9	103.7	107.36	109.36	107.15	98.874	108.23	105.26	104.38	108.3	110.97	112.36	105.93	107.29	103.75	102.62	106.49	101.91	111.4	106.89	107.08	101.7	99.489	105.58	109.98	102.73
104.07	101.95	104.82	107.25	95.895	103.61	96.992	103.86	100.8	109.07	106.22	104.93	108.61	102.86	107.36	102.48	92.849	107.57	104.95	99.522	102.55	106.75	104.22	100.32	103.47	105.85	103.1	101.75	108.31	104.29	104.26	104.27	105.65	107.72	106.67	104.19	106.47	106.04	106.29	102.62	98.987	107.46	104.47	101.46	107.55	107.32	100.47	101.18	102.1	103.87
105.02	103.69	105.47	106.41	103	107.05	105.84	105.65	105.19	107.96	107.02	112.07	105.78	102.92	108.54	100.87	115.29	108.43	100.49	105.49	104.91	105.06	104.27	106.82	103.38	103.52	104.92	99.974	102.7	104.17	104.62	106.68	100.44	103.15	111.17	111.42	107.17	109.24	106.45	111.93	106.93	103.87	105.47	107.68	103.37	102.56	107.35	109.84	107.97	102.79
108.26	104.51	105.19	105.17	113.28	104.38	104.43	114.51	106.44	107.29	110.94	101.19	101.37	110.67	108.02	101.7	109.32	103.28	100.76	105.55	108.91	102.23	108.96	105.51	109.35	106.39	105.01	107.29	107.34	110.63	107.44	108.78	102.2	107.58	100.65	97.046	106.23	105.97	106.56	103.42	109.67	109.16	104.15	107.23	106.24	105.53	106.55	108.02	102.33	110.11
113.19	110.57	99.837	114.46	106.08	107.05	111.29	111.73	116.58	110.22	111.8	119.22	108.09	116.36	108.62	113.63	119.45	108.22	114.01	109.08	118.42	108.5	110.75	116.18	109.83	114.47	114.3	113.83	114.64	109.75	115.23	109.82	113.77	111.58	117.1	112.06	109.39	110.79	117.75	116.43	112.63	111.69	107.46	116.14	112.49	111.26	113.62	116.59	114.17	107.82
105.85	109.11	109.03	108.23	116.49	113.62	110.28	107.76	109.74	117.97	107.07	112.72	121.98	115.92	107.62	111.56	110.36	114.14	114.99	108.34	110.08	115.09	110.34	112.65	114.5	109.8	112.18	108.38	110.19	109.97	111.49	111.31	108.41	115.05	113.91	114.95	111.96	112.18	115.52	106.85	107.24	111.63	115.33	109.43	110.02	108.61	114.6	113.2	110.43	108.02
103.52	110.6	121.01	113.36	107.95	111.44	113.82	110.47	108.5	107.71	108.22	117.96	112.32	113.47	106.63	114.17	111.29	108.84	115.22	117.42	104.99	111	115.38	120.02	114.12	113.76	111.52	114.88	113.42	103.55	110.91	116.61	117.53	116.32	116.36	114.19	111.67	110.22	106.55	118.6	113.14	111.8	108.15	111.27	111.31	114.37	111.76	111.87	113.69	112.18
106.48	106.45	103.38	106.25	109.08	108.27	101.59	99.815	104.78	104.55	108.36	106.83	101.73	100.24	105.43	106.56	105.8	100.85	105.42	105.07	104.72	108.1	104.16	109.02	100.3	106.85	106.23	103.53	107.1	106.64	100.15	106.05	107.04	101.73	100.71	105.08	104.28	106.32	102.5	97.84	105.42	105.48	100.51	110.71	99.941	110.59	106.17	111.99	107.32	101.07
107.34	104.86	104.56	109.47	101.87	98.341	103.77	103.92	106.99	102.31	103.87	106.1	104.64	106.43	106.7	98.835	105.91	97.276	107.93	98.833	100.49	103.79	100.87	104.31	101.49	93.772	103.25	105.24	102.66	106.47	105.92	106.45	98.568	102.94	111.98	104.1	105.75	107.55	103.94	106.31	106.08	107.92	109.2	101.38	101.96	103.57	105.5	103.27	107.16	109.2
103.65	101.14	104.25	105.62	103.1	113.16	109.05	98.869	105.03	110.2	103.4	105.3	99.124	101.3	104.2	104.36	101.85	106.63	102.13	106.21	106.06	109.55	103.44	98.811	108.94	97.141	98.121	100.66	102.89	105.33	102.33	102.33	111.15	111.31	110.43	105.33	108.59	103.71	104.94	104.23	104.17	105.07	110.24	102.72	101.78	102.43	98.873	100.97	104.94	100.24
109.57	109.68	113.27	106.98	108.89	109.74	111.04	110.68	108.78	113.24	113.28	112.76	110.81	106.85	110.91	112.93	110.93	107.51	112.95	107.45	112.68	107.3	114.65	114.31	110.82	113.2	116.88	109.13	109.38	108.98	109.2	114.84	111.21	104.54	112.28	113.3	114.52	113.34	112.27	111.08	113.26	107.48	112.7	107.39	111.21	108.66	113.27	106.77	109.93	114.89
107.8	112.86	112.81	104.81	111.05	118.56	112.3	113.69	108.9	108.47	108.12	110.1	110.74	105.21	109.88	108.92	107.67	111.16	111.41	115.47	113.71	106.79	103.95	112.53	116.38	111.95	110.88	114.58	110.08	109.31	104.91	108.14	115.19	106.74	110.12	109.3	108.68	113.03	108.94	111.19	113.07	104.93	110.75	109.74	115.47	113.11	114.42	109.81	103.92	112.17
103.51	100.78	103.03	103.82	106.02	106.61	106.7	100.59	100.51	110.27	103.46	107.02	105.2	106.69	105.04	101.61	107.29	104.79	103.42	107.93	104.11	105.1	106.54	102.85	109.63	106.54	100.7	105.56	103.83	97.75	104.51	100.39	107.58	103.82	101.4	105.67	99.082	105.44	98.982	105.05	102.82	108.9	100.23	107.26	107.07	99.678	100.19	104.84	102.67	103.11
104.79	106.48	112.08	110.8	108.11	108.15	106.34	111.09	107.29	105.99	100.98	111.67	98.726	103.58	102.6	109.29	106.1	105.77	103.2	107.86	108.98	98.876	112.69	105.71	111.3	105.48	104.86	102.63	106.68	102.9	107.22	107.49	104.42	99.626	104.23	106.31	105.4	103.82	99.117	108.04	102.47	102.36	102.98	109.11	106.82	105.93	104.48	106.24	103.7	107.73
106.77	107.55	106.37	105.1	99.498	101.19	100.16	104.32	105.33	95.578	104.12	110.09	110.09	101.78	104.3	103.94	103.44	102.81	106.59	96.904	107.36	97.516	110.16	104.76	100.92	109.54	99.699	111.28	100.96	102.38	106.54	104.58	104.38	104.08	103.36	102.38	108.2	102.58	109.4	105.83	104.21	95.399	108.95	103.08	95.986	103.24	101.66	113.37	103.52	103.65
94.514	97.371	97.94	101.23	95.098	103.18	102	98.607	100.81	100.03	101.63	97.408	101.21	101.26	101.14	105.61	99.593	103.21	96.652	95.643	101.32	104.94	100.9	97.357	97.71	97.529	97.935	98.913	95.431	95.917	97.936	100.93	100.55	103.59	98.222	102.25	96.649	97.782	107.45	101.13	95.269	93.058	92.259	93.371	98.334	101.08	98.32	105.87	94.753	103.5
110.33	111.72	113.44	108.14	113.28	104.18	108.8	115.65	116.59	118.88	112.98	114.74	116.21	120.83	109.78	106.65	111.7	110.07	105.93	106	114.32	113.23	108.96	111.03	114.99	106.26	114.32	109	116.04	115.34	110.62	122.15	116.39	108.95	115.2	114.29	112.7	111.92	106.83	110.26	107.16	117.77	117.01	112.23	119.62	111.17	111.92	112.23	115.75	112.38
107.5	109.03	111.73	103.03	110.37	109.65	103.64	108.27	108.31	105.47	109.25	104.84	104.11	108.43	108.03	101.6	109.76	111.13	102.05	100.75	106.81	106.53	108.52	106.13	109.75	107.07	107.52	112.23	110.11	105.88	105.64	101.63	105.96	108.75	97.912	105.43	104.2	99.833	101.07	101.81	106.88	101.68	104.63	100.66	102.96	105.7	101	105.71	111.24	104.12
97.527	95.854	98.039	100.66	95.951	97.266	102.11	98.646	97.101	96.334	97	95.416	101.14	96.411	106.14	96.676	95.073	94.022	104.77	99.357	103.77	94.799	97.3	98.245	99.242	99.766	103.18	100.96	97.973	112.37	98.394	97.933	103.3	92.165	98.998	103.28	107.14	101.79	103.06	98.232	104.91	102.78	99.389	108.31	96.825	105.19	99.924	98.973	101.98	100.82
101.82	100.4	102.68	103.31	105.17	102.98	104.25	105.55	102.18	101.95	105.88	109.62	106.89	107.18	107.85	108.42	109.29	97.237	100.82	105.73	107.84	102.7	106.18	101.25	106.89	103.37	102.71	110.71	102.62	112.35	102.82	106.22	104.14	108.55	104.19	106.88	109.35	98.728	105.94	101.9	108.72	104.08	108.35	104.64	110.3	107.55	108.22	107.14	107.96	98.404
104.3	103.45	97.105	100.02	94.575	102.94	97.43	97.799	99.75	100.49	100.04	98.194	95.11	99.264	100.84	98.68	100.74	103.55	100.78	96.225	105.74	97.319	100.91	102.34	97.176	100.74	94.638	105.84	94.612	99.41	110.04	94.967	105.75	103.85	107.65	96.266	99.777	103.21	102.35	98.473	99.555	104.56	105.15	99.752	100.11	99.576	97.861	97.934	97.539	101.29
107.73	114.3	109.08	113.55	111.04	112.62	107.75	110.91	112.39	120.12	117.54	114.71	112.51	110.58	112.82	116.75	111.54	112.55	112.14	105.35	114.69	117.78	114.99	112.42	111.52	114.3	114.42	110.6	112.53	103.41	111.39	112.42	116.85	114.32	119.17	116.34	114.64	112.64	109.48	111.99	114	116.41	111.93	116.63	113.25	108.83	114.36	112.14	113.14	113.26
98.599	110.12	102.23	104.61	102.87	98.82	100.22	101.22	93.91	101.39	97.623	100.41	100.14	101.48	98.581	105.94	98.523	98.72	99.097	93.796	98.246	96.924	101.37	99.197	104.51	100.41	98.046	89.552	97.312	103.94	101.32	96.309	100.32	101.44	98.737	105.25	103.36	100.36	98.461	95.536	98.391	101.35	94.138	106	100.4	106.3	94.459	98.38	97.743	101.51
110.87	113.41	103.6	108.32	117.64	113.66	112.21	112.24	113.65	110.71	107.89	113.33	102.21	111.71	114.23	106.79	110.75	116.15	112.13	103.49	117	107.81	112.02	110.61	109.78	107.82	119	107.58	113.29	113.03	113.62	110.29	114.92	112.15	113	116.58	111.8	111.48	107.59	113.13	118.63	117.01	107.98	110.17	112.48	109.8	115.61	108.2	108.78	114.09
111.08	105.25	108.82	111.98	110.86	115.62	117.25	110.62	112.08	112.33	110.47	110.65	113.01	112.26	111.05	105.32	106.4	108.35	109.79	108.61	110.53	106.94	111.91	107.5	112.76	110.55	112.22	109.41	109.05	106.22	110.42	117.21	111.22	113.69	109.76	110.51	105.19	109.09	112.33	105.37	112.88	115.46	117.72	110.27	109.44	111.21	116.65	118.32	116.1	108.89
113.62	110.34	116.39	116.76	111.28	112.99	112.7	110.92	115.58	112.66	107.58	112.61	110.09	115.55	116.3	108.6	107.02	113.88	109.25	112.3	114.29	107.94	105.93	118.9	113.39	110.77	115.39	113.46	114.08	115.69	111.73	114	116.1	115.94	114.06	112.72	114.44	109.76	111.21	114.3	107.14	112.26	109.29	113.54	119.27	116.81	108.67	109.92	110.14	112.37
104	102.19	101.53	101.26	101.91	108.2	106.01	108.23	109.37	111.76	104.57	104.36	109.58	101.62	100.71	112.93	97.934	102.2	107.41	98.819	105.21	104.06	104.24	102.53	104.23	102.69	105.13	108.69	105.01	101.66	101.75	105.68	103.45	100.49	99.557	95.52	104.34	109.63	103.54	107.37	105.55	97.307	109.02	107.4	104.7	104.65	102.37	105.05	101.38	101.88
107.73	105.6	106.57	105.37	107.98	108.55	110.86	102.74	110.11	106.85	102.88	106.77	111.77	109.42	105.63	108.61	108.72	108.96	105.77	104.09	107.78	100.34	111.73	110.48	106.28	106.82	105.92	104.92	109.74	104.84	108.02	106.9	105.41	107.2	102.28	99.422	103.47	103.81	108.74	107.2	107.8	104.41	116.9	109.43	105.86	115.31	105.37	106.6	109.24	105.53
107.62	107.22	111.64	115.03	110.29	114.51	113.42	110.03	108.77	112.18	112.12	106.7	113.16	109.01	114.27	114.89	108.07	106.92	108.71	110.06	108.72	114.85	110.88	107.35	107.89	105.62	107.42	111.52	104.08	114.73	110.27	106.27	107.47	113.29	108.48	105.17	103.95	112.3	107.12	117.28	110.29	111.44	110.7	110.31	114.66	110.61	112.25	114.59	108.18	108.49
103.22	103.85	99.894	103.9	110.05	100.81	99.444	105.25	99.135	100.31	102.37	101.72	102.33	107.22	103.64	106.18	100.24	106.5	104.94	108.74	97.571	101.03	104.84	103.16	102.06	105.03	108.77	100.3	103.3	106.44	105.8	107.03	104.89	109.85	106.04	103.26	110.35	106.51	102.88	102.77	108.57	109.73	101.93	102.71	108.57	107.17	111.71	108.18	107.16	106.7
109.02	99.877	110.63	106.54	112.29	100.56	103.62	105.95	105.48	109.82	99.812	103.54	109.4	99.163	101.19	107.29	109.71	107.85	99.839	105.81	103.86	108.16	103.93	110.1	109.19	106.15	106.19	108.3	101.67	101.27	109.05	104.86	104.24	109.84	103.44	106.37	101.7	96.91	104.2	103.78	100.22	110.16	103.53	110.64	111.52	98.386	101.25	99.67	96.211	104.04
106	106.65	104.5	107.27	105.86	96.753	106.72	105.53	104.73	101.4	98.532	108.12	107.67	104.01	104.91	103.85	102.67	106.02	97.895	105.84	107.06	100.12	104.58	108.98	106.19	114.03	107.65	103.97	100.36	104.84	103.95	107.52	107.93	105.78	111.61	109.97	107.91	105.9	108	103.43	107.6	111.07	102.78	105.6	105.24	105.27	101.11	107.04	103.37	101.71
103.78	102.81	110.42	104.94	103.46	98.415	102.99	106.8	107.7	106.05	105.03	103.58	107.35	105.97	107.45	101.53	105.65	106.28	106.54	111.25	107.82	104.9	102.72	102.83	105.28	104.36	108.73	111.54	101.21	103.08	104.52	107.91	107.07	102.7	99.669	105.38	108.08	101.92	107.65	103.86	105.02	101.2	101.59	110.39	105.8	110.3	103.33	110.3	109.73	99.572
102.71	105.19	105.44	102.23	105.49	108.26	109.61	108.1	107.44	108.56	111.74	103.56	104.86	103.6	104.42	96.093	105.41	99.07	105.83	107.38	101.68	108.79	114.45	103.75	106.02	106.69	109.86	104.08	107.02	103.73	104.21	104.06	108.15	115.01	106.99	97.582	106.74	102.3	103.69	104.59	104.2	106.32	103.56	102.54	103.28	110.42	107.81	102.81	118.77	99.133
112.42	117.55	107.46	108.66	106.2	107.38	110.61	109.57	112.26	106.11	104.39	110.23	112.48	107.56	109.02	110.02	112.04	109.61	108.01	101.69	106.3	108.67	115.5	105.12	106.84	109.67	106.5	110.07	115.65	106.1	112.96	112.2	109.37	109.5	111.99	111.19	122.45	109.14	111.17	112.88	113.42	109.86	109.4	105.89	110.93	107.69	116.33	116.18	105.58	103.71
103.79	100.47	98.092	103.79	99.22	98.59	90.551	99.843	101.3	95.288	100.66	101.63	96.611	102.47	95.328	99.628	98.71	104.51	97.975	106.75	108.29	96.344	99.259	104.19	103.79	96.723	100.88	95.563	101.09	101.54	103.51	98.725	91.139	99.678	104.68	103.56	99.502	101.15	94.814	103.54	103.41	99.711	97.398	106.79	102.04	97.132	104.9	95.627	97.419	100.76
102.26	96.887	97.875	101.4	94.034	104.01	99.153	101.5	97.225	100.64	100.11	97.732	102.88	92.998	99.733	98.815	97.191	100.65	92.885	108.67	97.045	100.53	94.265	96.812	99.14	101.98	103.24	102.62	96.117	104.54	101.62	98.429	99.025	95.369	98.355	100.07	100.55	103.49	94.352	103.18	101.05	101.13	102.21	103.85	96.382	96.723	102.33	94.453	98.026	100.32
95.853	101.37	98.394	99.003	102.49	96.665	96.243	97.516	97.784	101.33	99.022	101.65	102.3	102.49	96.755	91.271	94.739	102.71	99.972	96.483	98.45	100.08	100.53	99.487	98.034	94.332	103.05	98.34	100.1	100.17	102.86	97.348	105.15	105.89	100.79	101.85	107.65	99.759	100.86	99.942	97.45	97.239	97.847	106.19	99.156	102	101.99	101.51	100.09	102.19
114.12	121.47	111.3	116.58	118.67	119.68	121.49	120.49	114	118.92	124.18	113.47	118.11	117.39	110.5	122.63	118.46	119.03	108.89	118.54	120.93	116.72	115.6	115.14	120.64	114.86	121.93	121.55	117.34	117.76	118.83	114.83	118.87	112.12	118.42	118.29	113.86	114.49	113.04	118.59	115.73	114.08	115.24	118.6	118.47	120.43	123.6	116.36	121.08	112.93
112.33	110.35	110.83	115.59	115.26	110.93	107.33	114.86	117.42	109.12	115.79	111.29	109.75	111.41	114.19	108.34	106.12	111.78	106.81	111.86	115.59	110.1	115.58	115.81	104.28	112.17	114.86	111.74	109.65	110.01	110.28	110.52	117.59	107.56	110.11	114.4	108.24	103.96	101.82	113.49	118.37	111.68	111.2	113.75	110.02	115.28	106.29	104.92	108.08	109.7
98.643	99.142	99.77	96.522	101.5	93.689	102.76	102.47	95.557	96.226	93.298	101.04	101.24	103.96	95.791	99.953	99.265	103.62	101.92	106.5	98.038	96.967	99.427	97.152	94.618	99.793	91.151	101.85	106.08	97.907	96.736	96.93	94.484	101.61	102.42	100.14	97.951	96.871	97.88	98.283	101.23	100.57	100.54	100.89	92.755	99.914	101.94	96.258	96.782	103.24
101.4	113.49	103.06	105.61	97.395	100.2	105.07	106.39	104.51	106.62	102.75	110.55	107.83	102.97	105.54	105.96	107.51	104.08	107.59	115.98	104.13	110.43	107.41	100.13	103.22	101.35	101.81	104.98	96.742	105.66	105.64	106.07	109.14	102.2	104.72	103.59	108.11	107.09	105.07	107.37	103.08	105.46	102.35	105.79	105.41	101.88	108.82	94.513	104.42	106.91
117.02	114.69	113.41	119.17	117.71	121.2	119.07	108.89	119.02	118.38	116.42	117.84	118.46	115.22	122.69	113.01	117.1	112.44	113.46	120.35	115.84	115.12	120.19	117.75	120.95	117.96	119.16	113.9	116.01	119.77	113.85	117.46	113.13	114.24	114.12	116.77	123.69	118.32	112.67	110.52	115.52	113.28	113.18	118.19	120.05	113.91	120.08	114.89	119.27	116.37
101.76	105.65	102.33	105.93	104.62	108.55	106.15	106.35	104.3	107.9	100.69	113.74	106.18	96.928	100.55	105.33	104.72	111.37	104.1	109.59	106.89	105.57	103.49	100.31	105.8	103.35	109.17	100.97	105.83	102.48	96.885	103.4	112.87	107.8	105.67	109.08	104.97	105.76	102.7	106.8	107.65	110.53	108.63	104.32	106.25	100.81	103.56	109.26	103.54	105.06
117.84	111.44	106.89	118.38	107.62	107.99	114.32	107.43	116.88	113.28	115.07	107.07	115.95	109.51	112.32	109.5	109.54	106.23	109.24	117.93	115.71	108.29	116.74	108.8	110.04	116.39	110.22	110.44	107.87	115.96	110.13	116.02	111.2	111.37	111.3	111.61	114.67	110.94	117.17	116.08	113.47	113.27	110.01	110.43	113.28	113.35	114.8	109.85	115.31	111.78
104.38	104.59	107.1	103.79	106.06	101.55	103.19	107.32	104.74	103.97	106.55	99.792	105.01	104.27	99.62	101.87	109.36	102.38	104.03	109.02	107.36	100.22	100.1	104.32	100.89	103.78	109.06	105.17	97.873	102.37	109.51	109.41	102.05	102.04	102.8	106.48	103.94	100.35	106.44	101.89	107.45	107.73	107.82	98.323	113.47	104.7	103.34	105.85	106.6	109.34
114.34	113.02	108.11	112.62	113.77	105.54	113.02	113.63	111.24	107.54	106.78	114.55	106.24	112.53	110.98	109.8	113.86	111.9	112.96	119.1	111.83	114.02	110.57	108.64	107.98	117.05	109.11	108.48	109.86	105.9	109.02	105.25	113.48	107.36	106.62	107.43	111.58	111.8	109.97	105.76	112.1	102.29	105.97	114.86	112.11	113.74	99.214	110.09	109.64	108.98
106.85	113.07	106.06	106.9	113.22	111.02	109.53	111.42	112.15	112.31	111.01	113.03	110.6	110.72	112.19	113.53	104.41	110.01	107.1	113.7	110.46	108.37	109.55	114.04	117.41	110.26	112.08	115.04	115.31	114.19	109.24	120.84	111.23	106.33	113.62	115.72	116.66	115.03	104.7	108.57	110.35	104.47	109.7	105.6	110.33	116.98	111.92	108.58	116.06	105.3
104.61	100.2	106.08	102.56	102.07	106.19	100.93	103.28	99.775	101.02	105.75	100.57	106.29	104.97	104.45	101.26	105.44	102.26	109.77	101.84	103.43	102.09	104.73	103.92	102.41	103.58	99.427	108.59	102.16	98.253	105.82	105.91	102.05	104.72	106.28	110.25	104.34	105.06	102.22	108.2	102.76	108.32	101.3	102.95	101.28	103.42	104.19	105.32	106.92	99.579
108.82	99.316	103.71	108.4	109.51	105.94	107.84	109.94	106.88	104.77	104.83	113.19	104.09	107.39	105.6	109.77	103.53	101.97	113.05	112.84	105.28	107.55	108.49	105.99	112.08	101.93	103.03	111.28	105.2	102.66	103.36	106	109.58	105.66	109.39	108.69	108.72	102.63	102.56	105.69	109.89	103.54	109.39	111.5	104.65	107.52	100.06	105.88	109.14	106.57
116.3	118.5	115.69	127.61	120.4	111.81	115.23	115.74	122.29	114.4	115.3	119.33	119.08	109.65	114.08	114.08	111.44	115.03	116.2	118.63	109.84	119.14	114.38	113.86	117.4	116.59	116.28	115.87	112.06	117.09	112.64	119.64	118.8	114.2	117.39	118.36	113.63	122.32	118.5	112.04	115.6	116.11	110.91	113.43	108.06	117.94	118.91	110.96	116.96	115.66
103.7	101.09	100.73	95.748	105.2	106.04	100.55	101.38	99.802	97.455	102.94	97.123	102.04	98.799	99.132	97.924	99.006	100.89	105.61	105.4	101.83	108.26	103.99	98.594	99.906	100.96	93.962	99.955	95.188	100.45	100.76	99.555	97.431	99.91	96.694	105.2	97.559	103.73	95.268	96.355	95.155	97.958	103.28	101	102.98	100.97	98.721	98.96	102	103.29
118.04	115.84	109.26	114.17	112.33	113.49	114.18	107.93	110.89	114.25	115.1	107.69	108.53	113.1	113.67	113.35	113.35	109.36	114.01	111.74	107.49	112.23	114.12	108.6	111.79	111.57	109.24	104.91	113.87	105.18	113.25	111.37	113.31	108.04	113.95	108.68	114.45	121.55	108.7	108.67	116.07	109.25	105.44	108.28	108.39	109.9	108.81	112.82	106.31	108.12
102.56	101.84	102.41	103.86	100.17	102.74	102.73	106.46	102.82	103.44	102.51	107.46	103.22	94.346	99.519	95.291	106.1	100.99	94.851	98.439	96.741	101.49	102.22	99.066	101.4	103.03	101.73	101.02	106.87	97.09	102.64	104.66	98.923	93.995	101.37	99.115	100.94	97.399	100.94	97.272	99.401	99.226	98.893	97.821	101.09	96.282	96.816	104.27	102.43	96.301
108.22	108.21	102.58	110.32	116.6	113.59	114.04	110.61	105.75	107.5	111.42	116.84	108.19	116	105.89	107.59	112.92	113.02	114.17	111.28	115.43	113.92	107.13	114.51	106.91	107.73	112.14	108.68	104.44	114.91	109.9	110.73	105.71	112.55	106.95	109.59	103.29	106.38	105.39	114.04	113.05	108.4	111.82	106.97	110.86	109.34	112.97	105.43	110.1	105.75
96.581	99.865	105.17	103.93	100.35	101.58	107.5	105.57	102.33	104.22	103.56	101.86	103.04	98.287	107.67	104.25	103.62	102.36	101.02	108.36	103.17	103.85	112.89	99.967	106.91	104.63	102.67	106.35	104.54	100.15	104.26	101.4	104.08	105.68	103.57	111.3	105.39	108.78	110.57	105.37	108.08	97.417	106.68	105.98	108.13	106.17	104.83	102.64	99.737	108.9
104.04	103.32	104.96	101.79	96.286	110.24	103.69	101.24	110.53	99.609	101.84	108.49	104.72	114.15	101.18	96.857	107.03	102.27	104.13	103.83	106.02	104.03	97.486	104.22	104.32	104.75	109.73	106.79	108.62	110.17	104.05	104.66	100.85	103.67	104.83	105.74	103.82	105.61	99.389	108.43	108.37	103.22	109.91	105.37	102.59	108.87	102.54	101.04	106.2	101.64
106.34	109.3	103.09	103.84	103.18	108.51	103.26	105.21	101.65	104.37	108.99	106.25	108.84	103.13	101.94	105.44	102.99	110.04	106.38	106.43	103.31	106.51	104.64	105.31	99.018	102.59	103.01	108.67	106.82	108.01	105.86	103.21	111.65	96.704	103.62	106.84	93.779	109.88	109.95	108.09	105.32	112.36	102.37	105	101.81	100.9	101.44	106.59	108.98	103.05
109.48	120.7	116.49	118.83	121.11	120.41	118.26	114.33	114.45	113.6	116.78	118.56	122.26	114.4	126.58	113.36	124.16	115.46	113.98	114.64	112.11	124.32	113.08	113.64	119.72	116.91	114.73	116.73	118.32	125.07	112.39	115.53	118.15	120.54	115.79	112.97	120.42	118.74	116.29	120.08	116.94	121.2	114.16	117.61	118.17	122.49	114.72	117.36	124.33	112.75
114.71	115.4	113.02	108.76	114.17	115.2	114.12	109.79	110.56	109.95	114.21	109.45	109.06	117.67	112.77	109.47	111.74	113.37	109.18	113.54	114.22	104.96	113.33	113.65	107.44	105.4	108.92	111.75	109.92	112.35	110.9	110.71	111.39	111.1	112.94	108.91	117.69	113.08	109.95	115.01	113.2	112.02	114.68	116.82	104.14	108.96	106.67	112.55	111.61	112.61
101.05	97.484	94.769	96.361	101.21	105.75	97.499	98.576	100.37	98.915	105.33	99.413	92.657	106.39	97.168	99.924	98.034	104.52	103	92.695	99.654	102.47	102.91	99.172	97.872	90.879	93.665	101.24	101.25	97.084	104.09	93.716	100.83	101.24	98.799	101.13	102.52	99.784	98.628	104.99	95.444	100.66	102.43	103.72	99.557	103.88	101.07	101.07	101.96	95.446
96.923	101.87	109.09	107	110.99	105.09	110.91	108.1	106.95	107.91	110.42	106.16	107.58	106.07	105.07	102.27	108.15	103.95	103.97	100.36	105.03	101.16	104.38	103.2	105.11	103.93	113.19	105.86	106.05	103.92	108.98	103.29	99.141	102.02	103.37	102.19	108.35	115.61	105.41	105.25	105.37	100.66	109.68	103.09	111.08	104.08	108.66	104.22	107.06	106.61
103.68	104.52	104.09	103.79	111.31	102.99	101.64	100.94	108.55	99.87	102.3	104.33	109.03	107.44	102.52	97.782	101.5	110.02	104.34	106.29	107.29	107.62	104.81	109.5	104.18	97.179	98.783	101.52	110.08	108.74	105.19	99.314	105.63	110.08	100.34	104.31	102.49	102.1	102.61	98.591	102.41	102.01	102.67	100.57	104.33	107.8	109.88	106.25	101.23	98.22
110.4	121.57	112.6	114.15	112.4	111.64	113.8	120.37	115.36	119.88	115.61	108.89	103.27	116.68	111.67	105.37	109.41	108.51	117.66	109.18	108.88	111.56	112.76	112.85	115.92	111.57	112.76	112.72	117.82	105.6	113.28	116.29	119.54	112.44	115.09	108.29	108.01	113.26	114.53	117.15	110.93	113.34	113.51	110.78	117.89	111.42	107.15	116.84	108.54	116.69
106.94	102.74	102.69	101.64	102.86	103.83	97.708	106.37	106.77	102.81	103.89	105.66	106.52	100.19	104.27	107.47	102.8	100.92	105.13	107.64	102.9	103.8	104.99	104.5	101.88	103.62	101.82	101.05	105.09	102.56	106.19	104.95	103.53	100.77	104.64	106.59	101.32	103.83	109.37	108.15	99.916	101.55	105.12	101.24	98.908	102.42	108.68	100.29	102.59	102.16
105.8	101.39	100.96	106.04	108	102.51	102.93	106.46	111.83	108.74	104.59	102.11	108.39	108.96	102.38	104.12	109.69	101.27	104.33	106.51	108.4	113.67	106.41	107.95	112.41	104.76	112.62	106.89	100.64	106.04	103.1	104.2	101.48	109.65	107.21	108.28	108.34	107.36	103.6	108.33	105.88	102.22	101.36	103.39	113.06	107.27	102.98	108.19	106.42	105.09
111.4	105.02	101.11	104.08	111.7	107	115.05	109.14	108.62	110.53	108.7	108.41	102.25	102.82	112.66	100.19	109.95	109.13	111.02	108.69	110.38	107.74	108.32	109.31	100.37	108.02	105.98	109.94	107.29	105.2	107.99	106.13	111.67	106.34	104.57	105.45	99.909	105.13	108.23	106.83	104.22	107.78	105.53	112.49	106.41	107.91	106.48	111.4	110.54	117.89
105.82	109.72	112.03	105.02	106.74	111.45	110.42	109.09	108.36	114.34	113.81	108.28	108.23	107.58	100.49	98.439	110.06	110.87	109.33	106.04	104.12	107.48	103.51	103.68	101.63	98.195	102	103.09	103.87	108.6	106.25	103.71	112.22	110.76	115.53	101.92	109.58	100.13	105.21	101.02	109.37	110.19	113.68	105.12	110.03	109.74	105.67	102.22	97.427	108.15
104.35	104.01	106.31	108.62	100.88	103.71	105.16	108.59	105.59	104.79	107.68	102.97	103.65	111.73	107.54	105.73	103.75	107.34	104.56	105.92	100.7	109.35	105.85	110.91	110.95	107.51	109.75	103.83	101.23	113.97	103.99	107.59	111.56	103.82	110.14	101.55	110.8	102.43	105.06	108.68	112.52	108.57	104.85	105.53	110.22	98.206	109.4	103.26	110.13	113.98
111.15	116.76	117.51	123.73	119.77	125.09	112.26	117.86	112.61	116.75	114.37	119.05	120.17	111.86	117.47	120.44	115.68	120.66	115.08	116.42	116.99	122.3	115.81	119.41	119.01	119.41	123.56	116.05	114.22	111.01	115.61	112.51	115.34	122.96	119.97	115.6	113.56	115.72	117.28	115.54	120.41	113.73	115.27	114	119.14	112.37	119.86	119.75	126.41	123.43
107	104.29	103.3	108.34	106.54	100.63	103.23	105.06	98.816	101.93	105.34	101.41	101.7	107.93	101.08	98.848	111.82	102.56	102.16	101.47	110.98	96.868	106.1	101.29	106.3	103.99	114.42	109.92	107.6	105.75	107.62	100.85	105.13	100.55	103.77	109.44	106.27	103.8	102.25	103.16	105.69	97.642	105.28	109.76	107.66	111.96	105.47	101.13	112.74	98.71
102.7	106.96	106.81	102.04	104.3	106.35	103.31	104.14	112.14	110.44	107.23	107.82	105.57	105.31	102.47	102.26	105.81	106.4	106.53	111.36	101.62	107.11	101.87	108.12	106.77	100.65	101.97	104.79	106.6	106.32	103.05	106.05	102.58	108.33	111.6	110.02	108.2	105.88	111.13	106.26	106.77	102.31	102.97	103.44	110.89	108.62	111.59	101.61	104.33	102.04
107.03	112.43	104.9	104.4	109.49	105.59	108.9	108.99	103.83	102.43	107.47	112.59	108.94	112.76	102.98	107.46	99.05	105.84	106.12	102.88	107.26	103.06	104.68	98.834	99.643	107.05	108.59	104.52	108.14	105.86	102.32	112.89	110.21	107.34	107.19	108.56	100.32	102.49	100.35	108.75	106.15	103.68	103.45	109.6	104.04	117.11	108.9	101.1	105.4	102.82
108.93	110.26	107.82	107.57	108.64	112.4	113.2	114.14	116.21	109.62	109.14	113.99	108.26	115.83	104.57	116.26	114.41	110.6	109.81	117.53	107.97	114.73	111	114.81	111.91	108.2	117.18	107.23	107.65	109.34	114.27	113.94	115.68	106.11	112.39	110.87	115.56	121.76	112.44	110.66	106.28	112.99	106.49	116.98	115.56	107.82	111.84	107.73	106.42	116.84
103.75	98.418	106.02	101.88	109.3	101.07	97.735	102.13	101.73	100.2	102.89	107.51	105.99	107.71	106.27	107.02	109.51	104.89	100.22	106.42	102.21	104.8	104.22	102.52	106.78	107.65	109.35	113.39	104.07	105.73	107	104.11	104.28	104.2	105.71	108.22	102.35	101.44	105.76	110.46	105.05	98.953	105.5	107.21	104.13	105.39	106.33	103.15	99.073	111.7
106.76	111.43	107.74	103.87	115.37	108.16	110.49	112.15	108.92	114.32	112.71	109.8	112.17	113.69	111.01	110.86	113.34	109.58	111.85	109.73	109.69	110.79	111.18	102.6	112.24	110.66	114.61	109.12	109.11	111.41	116.97	111.89	108.22	106.53	112.14	112.28	112.81	107.96	112.2	110.45	108.94	107.9	104.81	111.51	103.69	113.92	114.97	112.92	113.73	111.92
114.33	111.73	106.42	110.58	104.49	106.64	108.01	116.54	107.98	113.95	112.4	116.64	110.81	110.03	111.67	111.57	112.07	109.15	115	113.15	115.18	110.45	112.45	112.65	112.4	106.42	110.94	110.74	112	110.76	113.57	111.3	117.86	111.38	114.22	106.97	115.34	114.45	113.2	115.86	111.32	109.03	113.84	110.7	108.1	110.63	115.29	112.4	117.76	106.82
108.16	104.39	104.46	109.09	107.18	106.72	104.66	108.31	109.23	103.63	107.48	107.14	102.54	107.26	109.5	105.66	111.19	107.78	102.27	110.41	105.63	102.97	103.88	106.38	102.94	113.8	102.4	97.894	108.23	109.48	107.24	105.57	110.24	103.59	107.9	111.67	98.574	107.71	105.87	107.11	103.08	106.94	105.58	110.87	104.57	104.75	111.83	99.74	108.52	105.94
101.96	106.17	107.09	107.19	101.23	108.51	104.2	104.55	109.4	106.91	103.09	106.7	104.22	108.34	106.04	106.09	108.19	114.26	99.707	99.324	107.54	109.42	105.52	105.98	104.72	100.48	104.4	110.84	105.93	106.14	116.31	111.15	106.88	111.7	103.48	103.4	110.2	101.67	101.78	110.01	107.2	110.76	104.61	97.924	108.43	107.38	108.12	107.62	104.47	107.38
103.37	102.03	101.25	97.514	94.831	102.09	100.33	94.779	103.89	102.28	105.26	94.047	97.967	105.33	105.85	96.522	103.77	99.519	96.407	96.984	107.28	96.014	104.56	100.6	99.867	98.392	96.585	98.797	103.15	98.549	95.542	100.93	100.78	102.61	101.89	101.47	103.11	98.861	97.848	98.875	104.55	105.39	100.93	100.78	97.471	94.191	100.04	93.606	104	97.429
107.67	110.99	113.62	110.66	114.68	111.91	107.53	105.77	114.95	118.25	111.49	111.04	110.08	115.15	116.26	114.69	112.02	109.73	111.66	113.87	121.42	107.81	113.36	117.75	108.95	117.61	110.36	108.43	110.39	112.4	109.25	117.04	117.19	115.57	110.12	109.75	104.79	114.68	113.4	109.16	117.5	119.02	114.35	115.65	111.87	112.39	110.07	110.07	110.55	111.02
106.22	108.18	101.75	106.12	102.33	102.65	107.85	107.02	103.87	102.82	109.19	105.41	109.14	103	100.68	100.36	102.99	107.16	100.21	104.64	106.46	101.63	108.71	99.076	107.11	100.19	106.5	109.25	108.7	114.17	109.97	104.12	104.81	107.93	109.82	98.066	102.84	103.52	109.99	105.86	104.19	110.48	110.03	108.26	107.32	105.82	106.18	109.21	109.57	109.91
111.95	106.71	116.96	115.14	106.78	111.35	116.62	114.59	113.39	112.86	110.11	117.7	112.88	111.42	108.84	114.46	109.77	118.8	109.1	112.93	114.32	111.79	106.27	113.77	109.14	112.13	115.69	105.97	111.52	112.12	113.3	112.31	111.66	110.68	112.56	115.73	112.73	108.91	110.77	108.62	115.46	115.86	115.7	114.91	107.78	117.74	109.52	114.32	114.95	113.87
106.32	107.08	105.01	105.84	104.86	103.03	107.64	107.61	103.02	104.43	101.9	107.32	104.75	103.64	109.72	106.28	108.25	105.34	99.958	107.35	105.31	107.99	106.53	104.41	106.37	104.9	105.31	108.33	100.08	106.49	110.47	109.21	107.74	106.78	104.5	104.52	100.85	104.01	102.24	109.28	108.47	99.925	105.5	107.62	108.44	112.17	108.51	106.33	108.19	103.49
124.18	115.42	113.78	117.69	111.3	114.4	115.2	115.99	117.84	116.52	114.79	121.37	113.26	119.9	116.5	119.93	112.21	118.7	118.12	114.18	121.58	120.07	119.55	116.24	118.31	115	118.06	119.9	116.01	123.89	123.17	115.75	121.9	112.59	120.43	124	117.43	122.71	117.09	117.38	116.07	116.79	118.49	117.97	114.43	112.46	125.55	115.38	114.65	117.88
111.46	108.07	108.74	108.5	110.5	107.64	108.99	110.62	112.19	110.49	104.5	108.73	103.8	114.53	113.25	109.69	112.99	118.9	114.86	117.5	110.6	115.62	107.98	104.74	117.5	107.22	112.3	114.56	109.73	110.96	117.53	105.96	110.66	111.48	105.93	114.64	110.95	106.01	106.08	111.63	115.18	106.28	112.98	111.91	106.47	112.17	109.94	112.3	110.42	114.41
93.216	93.451	100.37	101.64	101.73	101.42	94.581	97.249	101.16	102.49	102.81	105.78	95.611	93.139	101.39	99.182	98.018	97.198	102.21	100.9	99.474	103.62	96.848	100.03	103.44	98.046	98.753	95.234	98.337	102.59	104.77	100.01	101.24	101.66	103.68	97.716	101.64	96.509	99.35	98.086	101.48	96.754	100.03	105.52	97.611	107.47	99.389	100.53	98.143	98.571
109.36	112.26	106.92	115.17	108.44	116.25	103.83	111.43	109.4	116.23	113.35	111.71	109.45	110.16	109.59	113.79	105.2	111.49	109.76	114.85	110.21	114.43	109.03	108.87	112.03	105.45	107	118.61	109.53	110.16	107.69	103.34	108.19	109.27	110.42	106.87	112.8	107.4	102.74	112.95	104.86	113.39	110.58	105.28	111.99	110.09	114.95	113.28	109.36	109.63
102.08	104.92	102.57	105.58	105.5	106.71	101.56	103.68	102.75	103.08	104.85	100.79	106.98	106.22	99.843	107.28	105.1	103.23	105.47	105.32	101.33	101.19	100.48	102.96	111.34	104.23	100.19	102.02	100.31	102.71	103.41	104.77	103.77	107.63	105.92	104.61	101.78	101.15	107.03	100.44	104.58	111.45	110.07	107.22	105.38	111.06	104.67	108.18	103.82	107.72
119.26	111.28	106.84	110.93	115.25	108.22	111.76	108.88	114.2	105.92	111.08	107.32	116.01	108.66	106.21	109.34	109.94	107.62	112.84	110.33	111.44	114.5	104.97	112.15	106.53	111.92	113.4	110.35	110.71	107.65	106.79	107.53	109.02	115.22	117.29	110.34	110.47	111.79	109.64	110.89	112.98	110.35	110.13	112.05	108.31	111.84	113.79	110.82	114.54	111.18
116.84	111.14	114.78	109.94	106.58	121.13	109.44	106.87	108.66	106.03	116.4	111.17	116.42	116.89	110.53	111.6	117.28	113.29	112.66	106.87	109.04	111.74	106.7	114.57	111.59	110.18	111.8	112.62	116.82	116.84	109.35	111.13	112.27	116.33	109.35	109.47	112.2	110.62	115.99	111.98	111.73	119.05	107.85	116.3	110.98	109.57	111.77	107.69	112.32	107.59
109.88	104.88	112.99	113.24	113.96	113.01	112.27	113.3	106.32	103.3	116	103.09	104.27	108.95	115.13	112.1	109.2	113.11	109.55	111.02	117.14	104.48	108.59	112.22	119.76	112.89	108.81	108.86	111.46	103.56	118.91	116.18	109.52	105.76	113.16	110.94	112.31	111.52	109.21	109	112.31	113.79	112.77	107.6	110.88	111.42	112.96	115.95	115.34	110.3
111.22	104.09	110.32	102.91	110.51	109.66	111.72	111.08	108.16	110.81	108.73	107.93	104.51	104.78	103.32	107.62	111.2	106.03	108.67	110.3	106.94	110.5	97.006	100.87	112.29	105.91	106.8	111.67	105.5	109.6	109.93	105.36	106.3	105.78	102.69	105.77	107.09	111.67	110.41	108.57	108.31	105.8	105.98	111.31	106.01	106.18	102.3	101.84	105.39	103.76
109.68	105.69	107.72	107.03	103.34	100.52	109.99	103.94	102.55	105.34	105.71	109.8	108.5	104.72	109.47	105.11	96.631	108.13	114.94	107.67	100.89	109.13	107.83	102.14	110.5	110.98	103.34	103.08	105.93	108.29	107.6	103	110.69	109.38	103.53	103.45	107.41	112.54	101.98	105.47	106.38	102.88	112.07	99.084	106.53	106.16	106.84	105.66	105.24	101.03
111.78	111.53	108.4	109.98	110.71	116.2	112.3	113.72	110.1	117.69	111.28	107.84	107.41	113.1	109.84	108.69	113.23	117.06	113.74	114.85	102.04	108.49	110.87	106.26	106.23	113.77	110.42	111.02	109.58	110.77	105.6	116.92	112.25	113.71	112.33	109.69	109.64	107.68	108.68	113.02	114.3	107.51	113.28	106.39	113.19	113.92	114	109.57	107.33	107.72
106.27	107.92	112.24	106.82	103.26	104.91	104.02	109.59	102.27	106.13	106.5	103.51	108.08	102.92	99.19	106.97	109.3	107.94	103.75	108.6	106.92	108.48	105.64	109.16	111.99	108.56	106.61	105.79	111.87	104.72	99.513	106.76	103.55	102.54	105.89	107.04	106.47	114.18	100.41	105.58	103.91	103.58	105.27	109.01	104.33	106.2	103.79	103.29	105.08	106.06
111.8	104.5	104.7	98.777	101.69	102.46	101.99	105.07	103.24	99.779	104.08	104.95	107.12	107.24	109.17	102.85	108.62	108.01	104.06	107.9	101.52	111.22	104.47	103.28	112.4	97.253	107.48	107.47	109.99	107.05	106.43	100.56	104.59	100.46	100.68	98.962	104.59	105.39	107.54	108.36	100.88	103.75	100.9	103.93	103.45	102.83	107.15	112.52	101.98	100.48
102.54	108	102.4	111.22	104.03	105.18	97.267	109.24	101.89	110.36	104.2	106.74	107.21	103.45	108.38	101.6	100.6	100.22	105.15	109.33	104.34	111.83	106.28	105.47	101.57	108.54	103.73	103.76	104.15	107.86	99.737	98.982	102.33	106.06	105.59	103.93	105.38	103.75	100.92	108.81	100.88	108.41	106.9	103.25	103.66	107.8	104.36	103.43	104.44	99.131
104.7	104.33	111.42	112.46	101.07	110.89	107.26	102.22	110.67	109.36	97.699	103.47	102.54	104.6	99.118	102.94	105.82	107.52	105.73	97.938	104.61	101.74	111.02	101.53	108.08	97.732	98.539	105.21	105.25	100.92	105.98	100.31	103.87	103.25	97.084	111.49	100.76	108.03	102.56	105.12	110.25	106.75	110.63	108.28	101.64	108.74	107.08	100.67	104.29	107.55
104.59	106.92	106.98	104.23	104.54	105.97	111.3	110.69	106.53	110.27	112.04	104.79	107.17	106.52	107.91	99.561	104.82	106.2	100.1	106.59	105.59	108.2	107.4	109.15	103.38	109.51	110.6	112.53	100.99	104.49	104.24	107.92	103	106.63	109.1	103.53	102.26	108.72	103.79	107.01	102.05	104.29	103.35	106.47	107.04	109.49	110.21	104.26	106.8	105.4
119.97	121.28	113.25	120.33	120.7	117.4	120	123.5	122.32	120.83	114.17	118.97	117.14	122.67	113.64	112.71	118.34	120.17	115.06	115.67	118.63	120.65	117.84	114.95	120.26	122.5	116.68	109.36	119.18	111.39	114.7	119.8	116.2	124.28	118.04	121.48	115.05	119.91	121.89	116.44	119.73	121.19	124.24	120.37	120.61	117.64	116.91	117.84	123.58	115.4
106.68	111.09	103.74	106.88	108.87	105.11	105.85	100.83	105.4	102.11	108.45	111.61	107.96	104.65	105.68	112.28	104.69	108.23	104.29	107.72	110.79	104.66	103.45	103.64	107.69	103.51	108.59	107.26	107.82	107.44	111.28	101.51	105.78	103.81	110.62	103.97	110.72	108.47	106.44	106.6	109.85	110.08	108.48	108.92	109.59	109.39	106.41	108.57	110.46	106.42
107.06	112.43	109.68	113.27	109.69	110.4	110.16	104.78	108.48	107.06	105.09	113.25	103.86	105.98	112.59	106.86	105.27	106.4	114.15	109.38	114.76	107.53	110.75	111.1	109.15	112.38	111.85	106.5	114.43	106.72	107.64	111.23	106.29	108.36	107.59	111.59	108.4	112.07	112.24	104.55	109.02	112.72	111.72	103.98	111.93	105.63	110.39	108.19	112.53	116.05
102.06	95.735	109.95	99.242	99.772	103.89	99.714	95.481	101.3	94.904	106.65	99.133	104.37	105.59	100.1	104.18	98.941	106.15	97.639	96.1	101.85	100.79	107.43	107.43	98.259	100.04	103.63	103.39	101.46	93.582	113.7	100.2	105.45	104.14	99.731	94.558	91.626	100.28	104.27	104	104.86	102.05	92.364	103.68	103.1	103.46	100.18	93.508	95.701	102.74
107.26	107.58	102.63	107.54	103.15	101.07	100.76	102.42	103.03	106.04	99.824	109.06	107.07	102.89	105.63	108.09	101.33	105.89	101.91	107.46	98.7	106.17	105.09	106.51	108.44	109.18	102.48	100.74	107.67	108.1	106.17	100.89	106.48	107.54	103.79	100.54	104.83	109.61	106.89	105.87	105.74	98.278	102.73	105.99	109.95	108.19	102.5	99.973	102.63	103.15
104.49	107.02	105.23	101.33	108.29	103.42	104.21	106.61	104.51	102.74	101.36	103.64	116.17	108.47	106.39	104.31	108.28	102.28	102.98	109.25	102.71	109.87	105.52	106.99	109.37	113.31	111.17	109.52	104.98	96.89	109.09	108.21	103.52	108.27	105.28	104.59	104.17	108.99	105.2	107.39	110.17	106.91	109.26	100.47	108.05	108.17	109.99	106.94	107.01	107.31
105.46	99.692	104.27	104.93	107.15	107.94	103.57	105.09	109.93	102.35	109.32	108.75	104.57	97.709	106.39	105.48	105.94	105.34	106.11	106.71	111.69	108.06	102.23	107.74	99.553	110.36	104.05	106.52	106.92	104.09	101.06	101.74	103.06	104.97	112.52	102.38	105.99	106.04	105.18	108.03	104.22	104.91	109.78	106.03	104.88	101.73	94.446	101.61	101.32	107
115.14	110.89	115.63	111.79	109.86	108.97	106.85	119.45	112.86	111.56	109.29	111.96	112.86	112.4	108.77	104.28	113.42	111.7	109.61	119.28	111.66	106.61	122.11	107.45	113.17	109.96	108.38	116.91	108.04	121.75	116.34	111.62	116.79	113.2	112.16	99.602	113.54	118.11	114.26	112.41	111.29	112.93	115.59	109.66	104.91	108.11	109.98	116.41	118.92	107.35
102.01	108.8	101.45	112.41	109.18	102.67	108.58	107.48	102.61	108.53	107.86	107.25	112.8	104.16	107.15	104.53	103.84	106.64	99.888	107.51	110.11	107.72	108.52	106.49	106.24	106.28	109.21	103.37	104.7	106.79	106.03	106.12	108.82	105.46	106.9	112.83	111.41	108.01	106.62	109.68	103.7	112.18	107.83	100.87	108.14	108.63	108.57	102.06	103.85	112.07
110.58	114.25	108.95	117.65	114.23	112.19	108.13	116.52	111.87	107.95	108.5	117.24	112.72	114.68	116.07	105.63	112.84	111.32	105.96	114.71	107.74	107.33	108.21	109.07	111.36	110.02	110.03	109.34	112.38	112.42	113.12	108.58	109.31	115.26	106.21	113.1	115.25	113.02	114.7	109.4	114.93	110.74	108.98	111.15	115.83	112.67	107.05	107.65	110.31	111.74
104.76	100.21	100.3	101.61	96.563	97.169	104.16	101.06	102.61	101.7	101.31	105.42	104.03	100.73	101.38	98.755	97.94	97.982	105.87	104.6	107.96	100.43	104.31	103	99.968	98.917	103.54	100.74	100.87	93.868	101.22	103.09	96.899	99.254	102.19	93.58	98.345	101.17	101.17	102.54	106.97	105.54	103.98	105.66	100.19	99.106	105.19	104.43	106.28	99.018
96.932	95.428	98.184	101.92	98.385	103.61	97.514	99.498	102.09	101.27	100.41	102.09	105.96	101.21	101.3	102.31	93.944	98.283	101.73	98.324	100.83	104.06	104.35	97.986	99.942	96.392	102.41	101.56	104.62	99.334	104.47	102.46	97.201	96.371	102.01	99.211	103.7	96.4	101.9	99.434	100.51	99.145	94.202	101.94	102.37	98.195	101.62	106.98	98.343	96.199
121.68	116.87	117.05	119.92	120.38	121.19	113.15	115.63	115.47	109.93	114.5	116.49	112.64	116.29	115.43	118.89	109.22	116.18	115.93	114.09	119.05	115.04	117.49	123.84	118.12	115.84	116.01	118.93	110.13	116.57	117	117.47	111.62	118.08	117.4	121.02	114.91	123.28	114.01	117.07	112.76	115.75	113.39	110.73	116.72	119.61	111.72	115.83	120.86	126.7
105.27	114.63	114.08	105.81	113.86	107.63	112.54	105.73	112.13	111.88	112.28	112.09	112.72	112	111.95	112.24	104.52	115	113.82	109.9	117.31	112.93	110.31	110.63	106.47	108.79	110.31	110.18	110.75	109.83	108.49	112.96	107.15	111.7	109.91	112.31	104.87	112.61	110.22	110.45	107.74	110.34	113.75	114.39	111.04	113.04	108.32	115.92	111.93	110.48
108.82	109.37	103.35	103.39	109.65	106.71	103.46	105.98	111.7	103.95	108.29	101.3	105.87	105.08	104.81	110.27	107.39	103.6	106.35	110.59	108.86	106.01	102.85	101.71	102.31	106.15	108.35	100.34	103.7	102.82	100.04	101.63	105.01	108.08	106.52	107.43	98.429	105.57	103.54	109.54	102.5	104.46	106.11	102.22	104.72	107.77	106.08	103.57	99.011	110.36
109.53	113.96	111.13	106.13	117.96	110.46	111.41	113	106.86	112.28	108.2	116.57	113.09	115.95	114.18	110.59	114.19	111.85	110.25	105.51	112.96	112.41	114.32	114.53	106.19	113.05	110.36	117.85	114.91	114.65	113	113.25	109.7	112.27	115.97	117.74	106.93	111.66	114.75	109.42	109.88	111.3	110.1	115.03	111.27	113.69	112.26	111.1	113.91	108.26
100.43	98.608	98.657	102.89	104.36	102.25	103.59	108.25	104.12	103.9	105.12	102.73	98.191	99.009	104.71	100.25	98.693	103.25	97.151	100.99	104.84	93.525	101.42	97.089	104.5	100.85	105.46	106.19	101.21	104.41	100.14	102.99	100.52	100.4	110.05	96.569	100.96	102.6	101.5	104.25	98.368	98.76	101.98	106.02	101.79	105.22	99.558	105.26	95.385	98.876
103.29	104.64	103.52	98.645	108.54	105.9	98.82	102.48	101.74	106.24	110.93	106.33	99.097	97.504	102.51	103.14	103.71	102.54	103.04	100.01	100.39	107.92	105.88	104.48	103.33	105.01	108.78	107.43	100.21	109.37	109.2	104.41	102.15	106.56	100.79	102.1	104.19	102.38	107.8	101	98.325	107.57	109.71	101.05	106.54	106.48	103.65	103.1	106.45	104.11
102.09	107.3	102.82	104.93	107.17	106.52	103.92	108.91	100.89	104.54	105.96	105.15	104.5	100.12	104.87	108.58	99.086	99.242	107.34	107.63	98.901	114.65	106.12	98.531	103.91	97.572	111.97	106.55	105.66	107.97	107.24	112.42	101.15	109.26	112.18	105.06	102.54	106.04	105.87	105	108.57	110.03	106.53	100.14	114.44	111.85	102.25	103.4	107.5	106.82
103.22	112.79	112.62	111.99	109.23	112.16	111.6	107.4	109.43	104.9	111.32	110.74	109.34	108.09	109.75	108.13	108.06	112.4	109.62	111.9	111.44	108.92	105.47	107.74	110.3	103.64	108.99	106.86	107.51	107.91	105.45	113.46	104.84	108.15	114.15	108.2	109.97	111.46	107.82	108.76	111.19	102.55	107.66	109.78	111.77	109.11	111.53	108.87	103.13	105.11
110.79	108.45	101.71	108	99.891	107.02	102.45	103.62	106.15	108.46	102.4	105.35	106.3	105.18	106.93	102.93	105.87	107.33	104.37	104.04	107.44	108.62	111.26	103.67	105.32	106.7	103.36	105.38	106.12	101.4	103.61	104.42	105.9	106.06	110.82	104.85	109.91	106.81	110.72	110.25	101.64	104.09	109.77	109.46	106.12	104.75	109.47	107.61	102.56	109.81
113.89	101.67	100.1	106.58	99.407	101.08	99.054	109.77	113.24	111.07	107.49	105.57	102.42	101.36	112.44	105.68	110.19	105.76	102.03	111.37	106.4	101.31	110.42	112.56	102.52	107.19	105.9	107.16	106.87	103.15	103.16	99.454	102.89	101.13	105.11	101.62	107.5	104.8	109.34	112.24	101.17	103.45	102.82	108.02	101.68	99.032	107.44	106.86	108.59	100.14
109.36	107.58	107.48	107.34	104.91	107.65	101.51	109.22	108.84	109.11	105.67	107.28	103.69	103.65	109.43	112.47	109.58	106.89	102.94	107.65	103.12	108.68	105.82	102.96	110.44	112.12	109.69	107.44	104.95	108.27	106.59	111.13	107.03	103.75	105.63	109.9	108.6	108.1	107.75	103.99	105.41	106.04	109.84	114.73	107.86	106.48	104.45	107.85	104.1	105.03
112.28	109.03	107.45	103.69	110.73	111.31	107.6	100.74	102.93	101.71	106.21	101.7	103.49	108.95	107.16	110.42	106.07	103.95	104.01	108.19	108.31	104.3	99.79	103.13	108.05	106.39	109.26	107.86	104.59	103.81	107.89	109.54	105.14	104.97	108.62	102.98	103.24	104.44	108.85	108.73	105.26	107.68	106.24	103.7	103.36	116.8	104.03	103.64	107.27	102.69
110.72	116.49	108.73	106.32	108.37	116.15	111.33	116.64	110.86	109.63	111.64	110.88	112.12	110.26	112.19	106.76	107.53	108.14	110.63	103.71	106.89	113.57	115.51	113.26	112.91	115.29	113.62	110.23	103.35	110.1	108.06	105.06	111.57	105.13	107.31	107.3	113.77	113.23	108.24	115.02	108.28	110.5	107.94	106.98	108.26	107.86	108.35	104.73	109.06	110.09
105.17	101.99	106.07	108.45	105.47	107.47	102.62	110.16	109.14	101.46	97.972	105.59	103.42	107.54	101.26	100.69	105.05	105.66	97.456	104.25	107.75	106.66	102.34	110.35	101.41	104.72	97.938	104.09	108.11	105.59	110.07	104.81	102.06	102.08	103.33	105.26	100.74	107.43	103.44	104.45	104.95	100.37	113.79	107.7	99.747	103.91	113	98.063	105.35	99.865
105.28	104.17	101.41	100.04	101.17	98.476	105.21	99.072	99.847	98.691	101.07	96.395	105.07	98.853	93.762	99.92	102.62	102.77	98.437	96.488	111.06	100.64	98.971	96.895	97.713	97.468	96.559	104.07	99.321	98.513	101.67	95.758	103.93	102.25	100.41	97.594	104.31	98.879	98.313	94.268	100.91	99.046	95.609	99.306	100.4	99.668	105.4	101.54	99.517	102.95
112.05	113.63	108.84	113.95	114.57	112.23	112.04	111.72	111.89	116.31	109.76	111.34	117.87	111.41	116.16	115.67	110.14	104.39	111.86	113.07	112.77	114.97	105.91	115.99	116.23	114.55	114.78	110.67	115.03	112.46	112.46	117.33	114.33	112.2	111.17	113.81	109.19	118.19	110.35	110.49	117.65	112.05	115.14	114.55	111.77	113.7	107.73	119.99	114.65	114.43
109.55	100.57	103.01	105.32	103.96	108.96	107.21	111.31	100.12	101.64	99.339	108.61	101.88	98.948	104.61	107.84	113.17	104.74	100.73	102.2	114.52	106.75	106.28	102.75	107.43	98.43	103.83	107.44	107.37	105.84	105.84	101.94	106.42	103.2	101.63	101.97	105.65	105.71	105.12	99.962	109.31	102.13	107.93	102.7	99.87	107.99	107.07	114.14	105.16	101.87
110.66	110.73	109.64	108.22	105.57	114.11	115.05	117.58	110.82	117.96	110.76	114.87	112.14	115.19	115.95	118.21	111.26	115.76	113.3	112.81	103.27	117.51	115.54	106.47	118.95	111.97	109.27	111.9	113.4	114.63	118.54	110.98	107.38	105.33	110.68	105.43	112.1	113.16	110.92	107.66	107.99	116.2	109.12	116.91	115.51	111.16	109.86	113.95	111.08	113.04
111.23	104.91	101.81	109	107.69	102.34	106.31	107.37	108.56	110.14	104.14	103.1	107.55	106.64	100.59	98.3	104.29	97.025	104.44	99.335	105.01	109.9	97.949	106.31	101.38	105.76	109.37	107.99	101.84	108.41	109.26	101.79	101.87	102.06	97.438	114.51	106.9	107.48	109.41	107.8	107.51	107.71	105.8	100.7	103.57	106.47	103.85	102.99	106.97	104.11
113.69	110.73	104.33	113.67	117.48	117.29	116	115.16	112.35	116.18	106.26	111.17	115.82	107.26	110.94	112.1	108.15	112.58	112.03	110.56	106.23	111.89	105.62	115.87	111.57	113.44	114.64	116.42	108.76	112.26	116.11	112.28	110.6	113.53	117.06	108.98	110.23	106.66	111.49	109.82	113.13	112.35	111.12	109.18	107.89	108.51	106.37	108.8	110.31	108.93
107.75	103.42	105.35	104.59	100.78	105.87	106.97	103.66	108.98	109.13	103.38	108.94	107.02	106.34	99.413	111.79	110.2	106.22	103.69	104.68	108.48	102.39	104.19	110.16	102.67	106.1	110.61	103.23	108.15	104.23	104.68	105.05	104.8	102.95	105.51	100.28	106.51	105.26	104.76	109.49	112.11	107.34	106.37	101.02	107.96	108.46	112.73	104.67	100.48	103.07
110.38	109.4	108.67	103.91	105.33	98.856	103.89	98.888	108.54	105.6	98.903	110.01	100.08	110.54	103.96	102.16	101.65	107.65	100.65	110.61	113.02	105.86	108.18	104.22	113.14	100.65	113.25	98.707	106.77	105.87	102.56	113.56	109.85	107.79	103.96	106.75	108.15	103.33	112.84	105.76	103.9	104.46	107.81	108.07	104.38	107.62	102.99	104.89	105.96	101.74
107.82	108.35	104.23	105.45	102.16	108.15	102.26	110.17	108.58	109.3	98.336	109.06	107.96	111.5	107.91	105.88	110.53	105.67	105.01	106.05	103.19	106.17	106.79	107.76	100.07	109.2	107.43	107.29	106.48	104.99	116.39	106.39	108.45	109.08	103.36	107.49	102.47	109.84	105.64	109.16	102.52	104.24	102.86	114.49	109.31	103.92	102.36	106.39	105.77	110.58
103.51	102.29	102.79	98.925	94.683	94.951	101.13	97.718	99.286	107.08	106.37	103.57	96.382	96.834	94.006	95.209	94.355	104.46	106.55	106.53	99.128	99.718	91.056	100.7	101.64	96.594	105.52	98.924	97.933	100.55	99.828	104.34	99.558	101.01	102.24	98.127	104.19	91.905	101.33	103.94	94.766	99.438	101.6	99.449	93.739	98.856	97.423	92.149	103.14	93.792
113.7	111.31	112.89	112.03	115.74	112.04	110.32	112.44	111.08	118.49	112.88	107.79	110.2	105.82	108.28	107.39	115.24	107.41	109.38	108.53	111.82	109.86	116.29	107.2	113.03	113.29	108.07	113.04	103.28	114.78	108.41	111.48	114.89	112.73	111.36	117.73	117.01	119.15	115.65	110.4	109.63	118.85	106.63	114.43	115.14	109.81	112.45	105.38	106.25	112.92
115.74	106.68	111.15	109.79	113.72	108.21	109.61	109.88	111.16	110.46	114.29	110.5	115.02	109.52	108.18	115.73	111.17	111.74	113.32	116.32	116.75	107.82	106.68	114.93	115.62	112.6	106.86	112.73	114.44	102	106.63	114.08	107.67	108.67	110.7	104.27	108.54	105.92	113.46	108.47	113.08	107.96	107.44	112.44	104.85	113.56	112.23	113.4	112.97	111.49
100.53	106.24	108.26	109.22	105.19	113.01	104.53	97.738	100.32	106.78	111.69	115.04	107.17	100.06	108.07	102.68	109.21	106.02	105.7	108.76	111.33	102.8	106.66	111.73	105.84	107.42	105.85	103.89	103.4	105	103.13	108.45	107.18	107.48	104.56	111.19	101.21	104.99	102.9	105.14	106.48	102.19	105.11	104.68	101.49	105.51	104.27	109.92	102.77	102.64
100.74	107.07	100.08	106.49	104.1	106.41	107.65	105.44	106.93	104.53	103.68	103.93	107.27	99.159	107	100.54	101.1	102.89	103.93	111.54	97.778	104.49	100.56	105.55	104.95	108.36	104.07	107.61	106.61	103.61	101.98	105.57	101.16	101.7	103.52	107.8	108.03	102.33	106.5	102.85	97.074	102.39	103.67	108.96	103.7	100.29	102.9	102.6	99.729	105.66
109.79	108.26	109.35	110.92	112.82	113.37	105.51	113.71	111.98	122.3	109.5	114.26	111	111.15	108.89	112.23	113.45	109.44	114.31	110.34	114.21	109.96	116.06	105.33	109.89	116.36	114.82	107.88	110.42	107.15	108.94	108.7	109.15	115.18	113.01	117.96	104.36	113.55	118.4	110.98	110.32	112.26	113	116.06	109.31	103.98	112.08	105.3	108.77	112.21
109.76	106.15	104.88	106.09	103.94	107.75	116.58	109.27	108.01	107.16	109.27	111.55	104.92	105.98	105.66	102.7	105.21	103.07	106.36	105.61	107.08	105.7	105.37	100.19	109.89	102.68	102.13	110.28	109.07	110.4	107.29	101.55	107.38	97.712	107.5	103.23	107.55	108.96	104.23	103.28	113.2	105.09	102.41	102.87	108.29	112.85	108.04	107.51	111.35	108.07
98.197	106.87	109.09	106.71	108.99	107.37	109.15	110.27	109.23	105.84	107.02	105.97	102.97	106.63	99.059	101.19	102.84	102.93	108.12	108.54	106.98	104.86	99.246	106.17	108.67	100.35	104.1	108.38	107.08	105.75	107.49	107.05	102.78	106.21	104.97	102.81	105.76	103.74	110.85	107.02	105.52	100.76	101.45	102.6	108.14	106.52	107.49	106.49	109.98	110.04
103.78	101.08	104.2	100.34	98.9	108.82	105.62	102.47	104.11	115.21	112	107.75	105.66	106.91	99.55	103.85	108.9	110.01	110.14	104.01	105.85	107.03	105.49	99.487	106.88	106.97	109.19	108.03	105.43	104.86	107.16	105.05	104.66	104.5	108	107.35	108.72	105.07	109.59	107.54	107.27	105.87	103.21	103.96	106.57	105.69	105.84	107.44	113.09	101.43
102.56	102.84	112	98.274	97.026	102.58	109.3	106.27	106.53	105.97	105.87	105.8	108.78	103.54	104.72	104.55	106.67	109.25	109.91	100.1	105.23	108.65	109.43	102.2	109.29	106.77	104.09	109.54	104.85	102.88	105.17	113.84	108.24	107.13	103.36	108.95	105.1	103.84	105.15	104.17	106.43	107.09	107.62	105.96	104.21	102.19	107.31	107.02	108.96	105.62
108.18	107.11	108.3	110.85	106.45	105.79	102.48	106.78	106.4	109.87	104.8	107.54	106.56	105.74	108.86	102.87	103.13	102.92	106.49	106.52	104.55	102.41	106.05	110.33	111.16	108.74	103.56	106.96	108.32	110.83	101.28	109.48	103.22	110.88	110.7	110.41	109.5	109.24	97.945	99.72	105.98	102.46	103.74	106.03	106.56	104.88	104.3	111.88	106.12	105.78
101.34	91.928	93.042	98.154	101.91	101.01	92.349	99.61	106.49	101.78	93.55	107.07	97.942	95.109	98.693	102.72	98.991	96.479	94.637	103.73	102.54	97.672	101.24	98.497	94.541	97.689	99.616	98.031	98.246	101.26	97.204	97.965	103.59	99.286	107.14	99.168	97.204	107.57	100.91	103.43	97.751	97.581	95.603	106.54	99.207	96.682	102.76	97.072	102.37	91.932
108.46	113.08	115.11	110.44	109.52	105.63	109.9	107.66	115.54	116.26	114.97	109.29	119.79	110.13	114.84	110.46	114.54	113.26	112.54	114.35	107.79	107.64	111.16	106.91	107.72	116.77	113.6	112.6	117	118.47	115.71	111.85	113.57	112.35	107	114.81	110.77	112.95	110.98	111.31	116.82	113.48	107.35	114.26	114.09	112.94	111.84	111.46	111.35	115.76
108.69	105.35	100.34	108.75	103.3	107.99	108.56	102.41	105.49	107.95	106.46	109.31	104.55	116.11	109.6	106.08	108.98	116.43	105.8	108.64	106.08	111.44	109.26	103.13	110.22	106.8	110.36	105.97	107.44	98.664	103.54	106.46	99.552	102.99	105.56	100.55	110.72	112.93	110.95	103.95	110.54	105.51	105.25	105.89	107.51	104.74	112.33	107.73	108.27	111.38
108.76	106.38	117.89	111.27	115.58	103.29	110.33	110.52	110.12	101.86	112.36	108.79	114.02	105.87	110.01	108.01	111.88	112.37	109.9	104.56	106.96	108.49	113.45	115.85	108.29	114.25	106.55	107.93	108.01	108.98	110.99	112.7	114.96	112.85	114.84	118.62	113.71	104.53	108.3	110.4	117.23	113.78	109.73	113.66	104.34	109.45	114.48	116.07	116.36	105.83
101.49	98.659	97.477	103.27	97.934	103.35	100.73	99.256	106.52	106.74	99.03	104.72	102.5	98.902	99.243	97.394	101.01	100.98	97.604	104.78	103.16	97.696	98.673	99.064	97.394	103.8	97.167	100.06	103.76	97.204	99.637	104.28	101.54	100.88	99.955	99.168	102.42	106.21	107.02	104.4	98.651	98.545	103.7	92.698	95.801	104.07	103.63	97.903	100.31	96.047
109.49	109.13	110.16	114.69	111.74	110.11	112.01	110.62	109.65	108.47	110.6	109.49	114.25	106.52	107.45	107.79	114.35	121.87	110.21	110.47	107.65	117.21	115.05	112.2	109.18	107.11	111.43	114.29	110.48	114.53	109.28	115.03	110.82	112.23	109.75	119.66	109.67	115.72	107.38	113.43	112.62	109.26	113.16	111.12	120.29	113.41	118.46	108.63	111.42	114.26
105.87	105.2	111.4	109.93	103.55	107.87	104.19	104.4	104.42	105.05	107.99	105.81	113.24	108.76	107.1	101.92	102.28	101.96	107.85	106.56	104.89	109.3	106.02	108.41	107.04	106.4	107.05	102.25	103.95	105.31	110.62	109.54	102.77	106.43	102.35	109.16	99.441	106.09	108.94	99.226	106.07	110.47	102.52	107.9	99.761	104.93	99.246	103.76	107.46	108.73
108.31	101.67	102.23	106.57	105.59	106.94	104.75	108.32	106.2	106.4	104.74	104.74	103.17	104.14	107.16	103.7	104.06	107.81	100.78	98.501	97.002	106.71	115.11	97.267	103.2	105.26	103.81	109.08	104.44	109.56	107.08	102.25	109.29	101.2	109.26	104.91	102.86	110.06	102.81	107.73	105.17	113.18	108.51	102.75	108.61	102.8	106.28	102.61	106.69	97.519
101.68	105.71	110.78	106.16	100.89	104.76	111.99	102.32	105.29	108.38	104.27	105.62	102.24	109.96	101.34	104.49	108.72	103.38	110.77	101.97	106.4	104.27	104.05	99.774	107.28	108.45	102.97	107.59	108.08	102.54	100.48	110.74	105.42	101.19	110.84	102.66	108.39	107.72	103.77	109.14	104.72	105.74	104.63	106.57	97.772	105.24	104.58	102.52	105.3	105.98
112.14	103.79	113.62	102.82	102.84	108.75	108.11	104.4	108.08	107	106.52	103.95	111.46	105.49	109.9	106.17	106.8	105.03	102.03	109.96	105.26	108.57	111.09	103.38	106.61	104.92	108.7	107.14	108.05	101.07	104.66	107.69	106.41	116.14	105.07	106.46	113.47	105.15	104.74	107.37	105.07	108.36	109.22	108.59	103.87	102.25	110.93	108.59	103.95	110.37
101.76	108.67	103.85	100.46	107.4	101.05	100.31	112.16	105.98	107.73	105.79	97.293	106.82	102.74	106.91	104.95	98.857	103.51	107.48	102.56	104.84	106.72	107.92	103.68	101.08	98.19	102.52	103.07	103.62	102.38	102.94	104.25	102.2	107.16	103.51	99.943	106.61	102.16	105.31	99.785	104.66	100.37	111.89	107.99	105.72	106.06	103.1	105.66	103.2	103.01
103.3	112.63	107.45	103.84	103.52	104.87	106.8	102.26	103.37	102.12	106.48	109.29	105.58	104.83	115.08	103.97	95.933	108.03	108.95	115.23	106.68	104.94	101.91	97.804	99.605	105.33	102.3	108.66	108.08	109.17	110.83	108.44	97.693	103.05	108.54	104.65	100.79	100.42	102.48	105.2	105.64	98.277	101.17	104.38	107.85	111.71	105.67	106.14	102.55	105.48
106.18	101.93	103.1	106.26	103.3	103.45	107.14	101.88	106.21	98.882	104.68	106.19	101.69	107.03	104.67	107.13	100.95	98.49	104.42	107.33	105.8	102.87	108.16	106.05	104.02	99.903	103.85	106.81	106.81	103.09	105.34	103.41	100.88	102.49	106.39	102.21	106.13	105.69	102.39	103.36	102.6	106.72	103.83	103.36	101.95	96.541	99.047	101	107.74	104.08
100.5	108.24	109.1	111.29	110.25	107.59	106.56	104.43	104.91	102.91	104.24	109.89	110.03	109.6	107.59	102.61	106.14	103.81	104.46	108.39	105.96	103.6	107	102.8	106.36	105.32	103.06	100.3	101.8	103.45	100.13	104.25	101.37	100.82	107.96	103.72	106.27	107.11	106.47	101.07	107.95	105.9	108.36	108.54	102.47	109.38	100.15	109.74	103.04	103.64
104.88	102.33	97.611	105.08	106.89	105.97	106.22	108.53	104.53	101.15	103.8	111.76	106.03	102.5	103.11	110.01	102.24	102.76	106.11	106.33	107.63	105.02	109.27	102.8	105.51	105.06	105.13	102.87	106.41	99.26	112.26	100.48	108.05	106.29	99.986	102.27	105.1	99.401	107.12	104.35	105.1	114.58	106.24	104.41	107.99	105.71	107.12	104.05	103.2	111.06
115.05	123.96	115.8	119.2	124.23	117.48	125.15	114.69	121.51	120.29	117.89	116.94	117.36	110.56	120.51	117.8	117.43	119.37	115.91	117.48	112.84	116.34	119.74	117.6	122.4	114.66	119.58	109.97	108.02	115.9	114.03	118.29	119.01	117.13	118.41	118.95	115.87	117.05	113.53	119.37	120.94	121.01	119.89	121.91	120.79	121.3	117.39	114.35	108.89	114.23
106	104.7	100.26	112.87	108.15	98.654	109.15	104.28	111.14	102.61	105.98	104.25	103.49	108.54	107.39	105.42	112.21	98.135	106.48	103.54	103.14	104.23	100.46	102.23	106.2	107.19	105.14	105.2	102.47	103.54	102.54	107.55	103.63	104.7	106.69	113.74	106.37	104.24	103.76	98.59	102.49	111.96	101.73	105.08	108.44	105.25	106.23	113.72	105.97	104.65
99.82	105.66	110.21	105.13	109.04	106.79	108.78	106.48	102.97	109.41	99.948	106.14	109.24	108.06	111.37	100.61	103.19	111.97	107.62	110.66	103.88	100.86	101.49	106.52	108.54	104.25	108.39	111.36	107.62	99.984	106.51	104.7	109.2	110.85	104.33	101.72	105.48	98.766	107.07	99.382	107.13	103.26	102.29	111.02	106.81	108.1	102.78	108.6	110.1	105.26
99.994	107.41	111.75	100.36	105.26	102.91	105.57	103.65	105.96	106.18	106.25	108.85	103.71	97.546	106.18	106.86	103.86	104.48	105.08	108.48	104.43	108.33	103.38	104.76	106.39	104.07	104.95	105.8	107.09	106.46	109	101.92	107.25	103.82	107.3	106.34	100.55	105.46	105.65	109.17	101.4	110.71	108.12	112.85	108.17	110.11	107.33	106.53	100.64	105.53
109.21	106.46	104.44	106.42	104.92	110.38	103.69	105.53	107.48	110.1	104.07	104.66	109.46	106.54	105.4	110.14	108.87	104.2	105.49	107.68	102.47	108.26	105.61	107.05	103.94	103.73	103.76	105.76	108.79	104.11	109.24	112.01	105.35	106.48	105.1	108.48	111.33	113.26	108.51	108.81	102.31	97.5	105.53	110.39	101.8	111.44	103.79	111.88	106.45	102.9
110.28	113.12	114.32	117.29	107.07	104.91	115.65	112.34	112.74	115.3	114.74	115.19	121.76	114.42	111.67	109.34	111.17	108.77	110.9	113.25	109.92	112.6	113.92	109.26	111.18	106.08	105.89	108.38	113.92	110.82	108.14	115.98	113.22	118.28	112.85	114.8	109.76	110.44	114.72	113.06	110.4	112.64	115.1	115.25	107.98	111.06	112.13	106.57	109.55	112.11
103.15	100.15	96.223	107.57	100.07	100.22	101.25	102.74	107.2	105.07	98.343	106.25	104.8	103.16	106.7	107.78	104.08	101.95	105.51	104.79	105.49	100.33	103.54	103.35	104.86	107.19	106.66	103.42	98.335	97.181	105.68	109.17	99.725	93.086	98.858	101.33	99.111	106.41	99.782	105.62	100.98	101.93	105	105.9	111.58	106.55	104.47	103.21	104.17	107.9
103.02	98.836	104.98	97.263	102.26	109.27	102.34	102.31	103.55	102.48	102.78	100.08	106.19	96.632	96.66	97.498	99.253	95.06	98.618	99.017	104.83	100.08	96.37	101.95	105	109.09	96.723	102.77	102.01	99.892	99.729	104.3	96.645	101.73	98.921	101.46	103.86	106.05	97.838	102.96	105.3	99.876	98.648	100.06	99.929	99.038	101.03	103.47	102.51	98.962
95.737	98.925	99.138	96.815	100.74	100.91	98.422	104.05	101.63	103.79	103.94	103.02	104.46	109.39	105.92	95.313	95.245	97.535	100.21	104.25	101.92	98.121	101.68	103.42	98.214	103.81	105.76	99.454	102.06	99.733	105.32	93.851	101.34	106.34	100.27	106.19	92.886	101.29	104.27	100.88	100.53	98.487	108.3	104.73	100.77	106.5	102.41	97.257	98.386	94.913
107.72	112.74	107.68	106.07	109.78	113.14	110.07	109.21	100.65	105.23	110.41	113.52	105.4	114.09	111.27	105.04	110.57	115.75	106.05	107.15	111.83	107.67	111.15	112.28	108.63	107.35	106.52	106.51	113.71	107	107.91	111.24	108.65	110.18	102.47	106.59	110.86	114.82	110.35	106.68	119.74	108.56	108.97	106.37	106.11	108.48	111.37	111.59	113.04	113.31
104.03	105.04	100.5	99.48	100.01	107.05	108.64	103.24	105.14	112.71	101.62	108.44	108.85	106.95	103.93	106.5	107.97	110.57	112.11	105.47	102.94	105.33	106.21	108.19	107.75	102.13	105.95	104.85	103.36	105.26	104.98	106.72	101.91	107.06	99.824	106.36	106.07	106.25	101.64	107.55	103.94	106.44	104.83	103.26	107.17	100.25	104.66	105.79	106.88	108.22
106.24	110.84	108.67	103.5	106.97	106.12	106.62	106.7	108.74	103.93	105.09	109.7	112.61	98.938	106.62	111.95	103.88	109.4	107.44	108.31	101.67	102.6	107.98	100.98	109.72	107.54	103.6	105.99	102.62	100.97	107.29	108.72	98.532	101.2	107.97	107.51	111.36	106.88	105.96	114.55	107.14	105.17	106.05	105.25	107.35	112.29	111.12	109.73	110.46	115.34
104.08	106.42	102.24	106.83	108.47	109.93	107.3	100.5	104.27	108.41	107.24	111.68	102.94	105.38	101.67	111.68	105.1	102.03	107.97	102.49	104.99	104.15	108.55	105.89	102.67	111.16	105.07	101	103.27	100.52	105.7	107.85	105.14	104.79	103.91	104.5	113.19	99.634	102.99	98.956	110.68	108.78	99.702	103.7	102.5	102.4	111.59	102.9	102.37	105.24
109.8	106.96	98.257	104.82	102.9	103.38	107.57	107.78	109.25	104.07	105.37	102.02	99.893	111.85	97.397	101.36	103.39	110.4	104.29	105.89	107.04	109.78	103.04	104.74	112.27	104.68	107.9	108.09	101.37	108.17	104.93	108.67	106.25	99.873	100.25	107.34	112.88	106.48	107.1	113.78	104.3	109.38	107.46	108.53	106.53	102.32	107.22	99.085	108.86	103.53
106.28	100.68	100.63	105.31	107.61	105.74	105.93	107.23	107.21	105.98	109.7	107.92	108.48	102.05	105.08	107.48	107	110.15	106.82	106.23	104.45	105.99	105.15	100.04	103.61	108.16	109.75	100.96	103.47	107.29	106.62	107.72	109.14	108.23	108.29	103.36	100.55	100.91	106.53	108.34	108.91	103.85	104.02	106.11	104.55	105.51	102.34	100.48	110.44	103.14
96.986	105.64	103.87	103.47	109.37	108.9	108.48	109.64	104.87	106.78	110.45	116.01	107.76	110.68	101.57	101.91	107.65	106.18	105.11	109.47	104.31	108.1	112.71	102.47	103.79	109.17	110.65	104.76	101.23	103.79	105.76	109.66	101.6	102.7	99.016	105.7	108.1	108.88	107.52	105.81	111.02	107.41	98.35	107.34	110.92	100.45	100.91	104.59	102.92	101.77
111.28	112.51	111.29	115.36	109.79	109.95	115.18	119.71	110.42	104.99	114.78	114.76	114.83	111.31	105.82	105.22	109.81	110.58	115.59	106.44	108.99	112.72	115.23	111.37	109.38	110.48	113.91	109.58	116.99	107.72	117.73	112.7	110.64	110.61	111.12	111.44	110.63	116.38	107.11	114.87	115.35	116.65	114.62	117.67	113.15	112.06	116.19	107.43	117	110.03
108.04	108.55	105.79	107.63	99.406	100.97	108.87	105.05	106.98	106.98	100	109.77	103.57	105.64	105.79	108.09	104.71	103.33	105.16	105.73	108.18	110.4	105.82	109.37	105.8	108.66	105.31	104.32	108.57	102.79	107.71	105.66	107.28	109.21	103.71	112.86	104.84	102.67	108.01	103.84	106.67	104.49	111.38	103.56	106.68	107.29	104.48	101.12	108.12	105.92
110.72	102.59	106.6	106.73	102.03	105.63	108.43	106.45	98.178	105.12	108.1	104.6	100.32	101.92	107.14	106.91	105.36	106.77	104.1	107.38	105.1	106.65	100.85	106.13	104.35	105.44	103.53	100.19	106.59	105.25	107.53	99.188	104.37	104.66	106.78	110.31	106.89	103.89	108.67	104.25	101.23	102.96	103.89	105.6	99.343	103.62	100.87	105.96	107.37	107.2
103.83	105.98	108.57	104.05	101.95	107.96	104.78	108.08	104.77	101.11	104.09	105.83	102.16	107.81	111.51	107.59	105.95	106.15	104.25	104.77	106.84	110.63	106.15	112.3	106.87	104.39	103.7	103.72	108.36	107.32	102.01	109.39	106.75	110.6	107.68	111.7	100.15	99.941	98.992	109.22	104.02	109.61	104.12	104.88	110.12	105.87	104.27	109.44	103.37	108.02
106.81	109.51	117.6	107.6	114.82	107.28	109.48	111.61	114.27	110.98	104.55	113.26	112.85	108.73	113.2	104.25	116.52	110.1	105.09	111.71	106.28	106.97	107.02	113.11	107.83	109.81	109.99	120.69	108.16	111.5	105.03	106.94	111.48	110.56	110.11	102.96	111.44	103.26	107.9	112.5	107.46	115.51	104.57	107.2	112.94	110.76	114.71	108.67	105.01	112.25
104.4	96.551	97.025	96.641	98.584	98.321	100.68	102.33	99.878	103.25	100.16	98.727	98.762	100.63	100.77	102.62	105.64	95.206	99.457	97.463	102.66	95.912	101.25	104.55	101.16	96.561	99.22	98.457	101	98.506	101.63	100.88	100.76	103.41	96.198	100.09	100.74	101.6	96.386	99.653	93.357	97.554	97.132	98.146	104.08	98.945	103.54	97.169	104.99	99.532
119.19	109.44	117.33	121.92	116.81	119.93	116.42	116.79	123.03	116.56	114.14	119.34	112.14	117.85	121.81	117.63	110.14	111	106.93	122.31	119.97	118.56	111.33	112.77	119.31	117.03	111.33	111.04	117.81	120.95	116.15	112.78	114.21	119.45	122.19	115.87	114.08	119.79	120.54	112.83	124.52	116.59	118.48	115.69	114.87	116.51	116.84	119.16	116.97	119.61
112.67	105.63	106.9	111.36	109.9	109.96	118.95	117.78	107.11	111.64	111.65	111.04	113.17	116.95	113.23	111.16	112.19	112.87	112.05	107.01	115.75	119.43	110.83	112.52	104.58	113.51	109.75	112.95	110.69	113.99	112.86	114.65	111.64	112.78	109.62	109.43	108.38	105.33	116.94	114.22	112.76	114.02	117.97	117.67	110.82	106.76	112.86	108.54	112.92	106.84
103.26	113.61	106.4	99.844	111.74	103.56	103.5	107	103.42	102.61	109.91	113.49	106.96	105.8	108.23	108.71	106.76	109.86	106.58	107.17	109.45	113.5	105.83	103.82	109.36	106.4	106.76	105.1	103.2	105.38	111.16	104.23	101.51	104.45	107.81	105.96	104.41	108.35	101.56	107.5	106.43	105.81	113.1	109.24	113.04	100.52	106.77	101.01	108.48	103.79
108.31	112.85	105.9	112.13	103.64	107.8	103.3	110.63	103.98	108.88	104.92	95.675	111.98	104.78	109.48	108.09	109.43	106.65	107.02	102.22	104.61	104.12	108.94	103.05	103.54	106.62	107.61	103.92	102.61	107.1	106.84	108.8	105.25	108.85	106.48	107.53	105.51	108.23	100.17	107.09	111.17	102.57	111.06	107.33	99.361	106.58	107.42	105.47	110.41	106.81
114.65	108.38	106.62	110.17	113.53	109.35	114.25	113.51	113.7	107.62	109.96	107.48	106.61	112.05	111.13	115.39	106.44	108.82	106.46	113.93	105.87	115.34	109.37	116.59	107.6	111.94	107.24	105.7	117.17	113.41	106.92	105.29	107.12	114.69	104.56	107.92	107.5	108.33	111.79	112.29	112.15	106.41	113.96	112.22	118.51	114.04	112.45	110.32	110.7	110.12
112.38	118.81	113.54	111.44	110.17	107.54	107.64	108.26	113.44	115.74	113.41	113.99	119.18	111.63	107.94	112.72	112.04	111.07	110.3	106.84	114.71	106.46	107.83	108.85	111.11	112.76	112.48	111.12	109.66	113.52	110.41	114.63	110.73	105.93	108.62	111.48	107.15	108.31	109.55	114.68	112.52	109.7	111.25	109.71	105.57	106.45	106	111	110.58	111.83
119.25	107.02	115.12	117.28	112.81	111.62	115.58	105.88	108.36	108.31	115.61	118.65	112.2	111.23	104.48	110.73	107	114.03	113.59	114.69	108.89	116.74	109.99	114.6	114.8	109.29	107.67	110.19	114.68	111.9	118.73	117.13	111.85	110.13	113.25	111.8	107.75	114.83	118.78	113.98	114.41	111.82	113.21	112.38	112.35	107.27	113.51	116.06	108.57	114.46
112.33	111.86	112.32	114.02	114.2	113.97	111.83	113.14	112.99	108.96	112	110.47	112.75	107.85	115.01	105.45	110.07	107.01	108.29	113.25	109.97	109.76	113.01	112.62	114.8	107.65	113.29	109.16	120.34	106.08	112.1	112.7	111.33	110	112.57	118.36	110.12	112.31	108.12	110.78	110.99	118.29	112.3	109.73	111.27	111.13	115.04	109.69	107.15	112.99
110.89	109.38	111.81	116.65	115.86	113.52	116.78	108.1	117.29	116.55	109.47	108.82	116.1	108.83	110.11	113.95	110.26	117.2	116.14	113.28	108.32	106.61	113.03	114.16	117.88	112.74	116.17	110.72	114.06	100.64	109.51	109.69	113.03	114.34	114.52	108.79	111.84	110.97	109.71	113.94	115.17	116.3	107.84	112.45	105.39	110.85	112.96	109.42	113.98	109.84
104.25	115.75	112.36	105.88	102.99	104.26	112.5	99.256	104.18	103.69	107.16	108.33	105.86	103.73	111.01	101.52	104.22	105.65	106.92	101.8	105.1	108.19	108.63	107.46	111.87	105.13	101.59	103.02	112.23	104.86	107.49	106.29	110.69	99.085	108.44	98.161	104.19	106.83	106.4	111.34	105.89	110.03	103.73	112.03	107.63	103.2	105.65	108.86	107.92	100.96
101.76	109.06	109.06	102.74	109.5	105.28	110.91	100.07	104.4	106.51	106.72	105.17	101.27	105.6	107.22	100.08	107.15	104.43	102.95	102.57	110.52	102.2	103.4	105.03	103.83	107	104.63	98.312	102.82	103.26	105.74	101.65	105.02	104.05	104.44	111.45	112.75	97.127	98.347	107.59	107.75	110.56	101.53	103.72	99.466	103.81	112.43	106.51	106.56	107.81
100.22	102.98	100.76	103.35	104.74	106.46	105.71	105.27	111.25	104.46	107.33	109.93	104.91	108.7	100.17	99.708	104.13	102.91	103.82	104.45	103.81	104.26	96.962	101.81	102.08	101.97	99.939	102.6	104.08	108.24	104.82	103.22	107.56	103.71	108.74	108.88	99.88	104.86	104.85	108.7	106.48	110.13	105.87	104.56	111.21	109.77	104.71	100.49	110.53	107.56
116.57	107.26	116.44	108.23	111.09	115.1	114.25	107.36	115.52	107.72	109.19	112.81	110.29	110.93	114	108.01	115.99	110.1	115.09	112.24	106.61	106.96	110.11	107.73	107.02	113.69	115.5	113.87	113.34	109.38	112	113.12	110.46	107.75	116.22	116.3	108.76	112.97	115.57	111.91	118.25	115.33	113.35	111.31	107.29	119.24	107.82	110.47	111.9	110.07
107.28	100.6	105.78	107.36	103.85	104.69	107.03	107.81	100.99	109.97	98.954	107.57	105.72	103.55	103.56	110.81	103.63	109.2	102.44	102.19	111.56	100.98	102.98	108.54	103.26	109.76	108.91	109.13	98.802	108.55	108.1	105.34	109.19	96.721	100.6	101.77	105.39	99.868	103.44	110.08	104.11	108.29	106.93	106.12	101.08	100.66	106.23	107.28	103.43	103.52
104.22	99.96	101.28	109.06	105.84	105.47	102.3	110.12	106.28	102.24	101.96	106.98	106.07	101.99	111.88	103.54	108.26	100.54	104.11	100.24	102.51	111.47	101.18	105.17	104.27	112.64	106.19	105.87	98.409	102.2	101.41	99.897	102.83	103.03	106.16	101.84	102.15	99.748	109.7	108.19	103.72	102.9	102.8	102.47	104.44	106.43	106.8	104.83	97.005	106.77
99.3	103.85	104.64	108.01	101.65	107.48	113.59	101.85	111.12	107.04	105.68	106.34	102.33	104.65	109.65	101.21	108.78	108.83	108.59	106.22	103.42	106.64	107.49	108.07	99.628	105.92	96.25	105.86	104.36	104.78	106.59	94.854	105.34	106.22	111.12	109.74	103.18	107.3	112.9	102.14	102.28	109.27	106.54	104.02	103.41	102.24	108.16	103.41	104.04	105.43
111.63	120.62	119.1	117.68	110.78	109.81	111.42	112.53	105.02	111.97	109.4	114.92	112.35	114.19	107.23	114.62	109.66	109.32	111.38	113.1	107.54	114.51	107.62	112.32	108.94	114.32	114.32	111.35	118.05	116.87	114.55	113.05	114.62	114.2	107.55	115.03	103.29	117.36	116.25	106.58	118.34	105.63	110.51	113.65	118.42	116.83	104.36	112.39	113.77	116.38
103.19	111.19	108.41	103.66	106.49	101.56	106.21	108.98	104.78	101.7	104.68	104.07	108.9	103.16	103.93	107.41	106.45	99.974	107.51	97.332	99.974	108.58	104.21	101.01	99.389	107.64	106.09	106.84	105.47	100.24	102.78	94.55	105.27	102.74	108.69	105.34	106.51	102.11	102.9	98.007	106.11	108.92	104.04	103.58	106.01	104.31	101.19	102.79	100.39	105.18
108.91	107.4	107.91	103.29	110.5	110.57	104.94	101.54	111.38	108.91	106.92	107.59	105.8	103.79	106.66	105.17	105.86	106.85	102.16	110.51	108.11	106.99	102.21	103.21	106.96	104.5	107.22	104.27	103.62	106.28	105.48	98.319	101.61	105.21	97.652	105.98	109.15	98.555	107.13	109.97	105.04	104.48	104	106.05	101.92	105.59	102.88	104.58	109.11	106.69
115.3	113.5	110.78	104.31	108.87	113.51	116.64	114.67	108.29	118.88	111.34	112.59	110.48	111.95	107.79	111.49	111.4	106.69	113.08	113.16	113.26	106.88	112.27	108.28	103	110.08	102.74	111.25	112.48	113.82	114.24	111.1	107.81	111.65	115.06	103.99	109.1	111.88	110.55	111.07	112.64	104.76	108.66	117.48	110.21	119.84	112.94	112.45	111.95	110.85
110.16	111.48	110.25	111.23	114.35	107.87	109.21	110.35	111.9	106.22	113.16	110.25	109.12	114.12	110.61	108.59	115.39	104.86	107.07	116.74	111.02	106.25	114.84	107.11	114.14	109.4	107.37	110.04	111.77	103.17	117.03	116.42	114.09	113.22	112.96	110.44	104.29	110.42	109.29	110.44	103.83	104.84	106.83	106.26	108.85	104.02	112	108.76	105.18	104.66
115.52	119.97	113.05	109.89	112.08	119.43	115.77	115.54	113.35	111.8	113.94	117.19	116.85	112.18	113.89	113.55	122.96	116.51	115.81	112.05	111.01	115.4	116.15	108.67	118.03	113.57	117.7	120.55	115.2	115.55	120.32	116.72	118.34	114.12	125.3	115.99	110.43	117.88	117.21	114.01	120.16	119.44	119.44	115.73	120.91	121.74	119.88	112.92	114.61	116.58
102.37	96.565	104.6	95.922	105.69	97.852	96.912	97.751	101.2	99.401	102.85	103.36	98.631	105.04	97.842	100.28	94.189	101.5	97.74	99.932	99.913	105.04	100.98	100.56	95.695	99.199	96.461	101.74	102.8	97.39	108.87	104.72	97.43	97.996	97.936	105.91	101.59	96.891	99.444	101.81	100.98	101.39	98.421	99.344	101.2	104.02	93.698	102.8	97.995	98.54
99.915	101.98	107.27	105.31	104.5	107.75	109.74	107.98	103.74	115.4	103.82	105.43	102.87	106.01	105.13	100.74	102.72	102.66	106.1	101.64	105.69	101.14	100.73	107.1	108.73	103.23	107.03	98.697	100.04	104.16	102.57	106.52	106.23	102.82	105.45	104.29	106.52	102.89	107.2	107.05	104.45	99.13	99.564	102.76	98.782	103.01	108.24	101.12	103.21	114.13
101.57	104.72	101.34	94.489	97.32	94.307	101.79	95.708	99.215	100.84	99.988	108.41	96.706	104.3	93.83	96.615	98.941	100.49	99.771	99.879	97.53	96.657	96.515	95.941	101.17	99.316	97.559	106.77	96.843	103.93	100.89	94.128	101.69	99.56	104.86	98.687	97.378	101.96	101.8	98.04	95.422	95.843	101.14	96.985	100.99	97.837	97.034	98.329	103.74	101.52
109.73	108.73	113.85	117.43	113.06	110.59	107.5	112.03	112.57	114.79	114.96	115.76	114.38	106.24	112.86	112.4	107.04	113.15	111.46	110.39	111.79	113.59	113.18	107.44	105.71	111.7	112.67	112.45	113.96	112.64	107.52	110.81	115.31	105.83	107.92	118.55	113.33	110.16	112.79	107.39	111.9	108.51	115.82	107.53	109.2	111.8	112.16	112.6	120.76	112.34
110.22	103.06	106.32	105.46	100.68	105.91	103.52	107.12	104.99	111.25	104.56	108.78	104.05	104.08	107.86	100.05	102.92	104	104.62	98.394	109.57	105.63	98.504	103.44	102.39	98.868	109.4	109.78	106.28	108.55	108.52	107.51	106.73	97.598	102.8	99.014	106.47	105.59	102.91	100.05	103.04	110.73	102.34	99.121	115.53	102.14	104.5	106.95	108.63	101.73
110.63	106.15	117	115.05	111.67	107.4	114.74	107.28	111.54	103.67	116.94	115.45	114.47	112.9	109.38	113.21	109.77	110.15	111.53	114.79	111.96	113.59	116.06	111.66	117.93	108.66	110.04	108.8	116.71	110.81	109.61	113.78	115.73	112.48	109.19	115.13	110.3	115.2	112.18	112.87	112.48	112.42	104.01	112.02	114.08	116.41	107.41	108.35	110.91	108.21
113.64	102.93	102.14	108.14	106.47	104.11	101.9	107	105.45	106.72	107.07	113.06	102.97	106.54	107.98	103.89	103.7	100.03	98.14	107.23	102.31	100.46	108.45	106.64	110.82	106.05	106.61	102.64	100.84	106.35	114.4	108.86	102.12	105.87	107.78	97.054	102.88	112.17	102.96	104.99	100.05	108.44	105.52	99.798	108.51	103.2	102.48	105.49	106.85	104.74
121.85	116.95	109.03	112.2	119.18	109.72	116.54	122.41	120.16	116.9	121.85	118.63	112.19	113.99	120.49	116.97	121.03	120.94	113.87	119.94	121.4	115.13	117.24	117.76	112.51	122.91	119.34	115.13	114.28	120.27	120.05	115.93	118.53	119.58	111.54	107.57	119.8	122.87	114.23	118.74	118.47	112.65	116.64	119.74	118.16	116.26	117.31	121.26	114.67	118.61
112.99	107.64	110.7	109.72	116.06	115.34	112.05	113.3	110.9	110.41	115.8	110.82	116.32	110.37	113.55	112.49	108.76	115.4	111.57	114.03	111	113.26	108.19	111.78	112.32	109.71	112.21	108.33	115.65	109.37	113.62	117.18	111.51	109.03	114.67	116.09	111.26	111.65	107.97	112.33	113.62	110.92	110.46	110.81	118.94	110.77	109.79	117.95	114.51	111.98
115.83	116.47	110.02	112.47	107.78	113.25	111.78	114.54	120.9	111.86	111.43	109.26	111.66	116.88	114.64	118.94	113.01	111.69	114.17	109.05	110.89	114.59	117.25	108.41	112.4	113.82	107.78	109.69	106	112.72	109.55	113.36	115.62	113.12	114.31	109.54	112.48	118.35	112.53	114.74	113.84	118.19	111.4	115.92	115.96	114.38	112.34	116.11	112.27	111.87
107.47	99.38	101.65	113.57	106.31	104.25	104.39	106.51	102.14	102.87	100.71	104.88	103.9	102.86	104.73	98.393	100.97	107.84	106.14	100.3	104.1	101.74	104.14	104.1	109.9	101	104.01	104.88	106.64	106.58	109.16	102.31	100.92	97.843	103.47	108.65	103.47	102.95	106.04	102.53	103.31	101.04	105.54	111.25	111.03	99.956	107.88	99.548	104.92	101.88
109.11	113.9	106.17	104.07	107.73	108.12	102.88	104.3	106.41	111.9	102.24	104.09	109.3	104.14	101.19	109.06	107.08	106.96	107.24	107.6	105.44	106.08	99.647	118.48	116.75	107.01	107.12	108.46	109.96	105.08	113.56	111.09	108.32	104.97	110.34	112.51	104.44	106.4	108.25	104.74	105.3	112.05	103.59	99.236	103.64	108.52	107.31	106.72	108.13	106.68
105.62	107.02	101.99	105.78	113.38	102.71	110.71	104.91	108.72	106.07	109.68	107.07	104.1	110.95	109.88	103.67	106.22	105.25	103.98	109.56	110.28	100.17	107.01	103.9	106.22	103.1	105.47	106.13	105.42	107.46	104.48	108.36	104.29	107.48	104.26	105.32	109.19	111.06	109.85	112.24	102.66	104.7	105.74	108.49	109.8	106.47	99.335	102.6	108.83	103.8
104.95	102.94	105.81	101.71	105.64	107.23	104.87	101.68	102.41	109.68	107.75	97.575	102.42	104.71	99.344	113.7	106.35	112.51	106.08	106.85	106.94	103.97	104.41	95.9	100.8	112.92	107.29	109.25	109.43	105.37	105.57	105.71	99.971	109.34	103.48	105	108.91	110.08	104.39	95.432	112.02	102.99	102.4	109.85	104.93	105.25	105.5	106.33	109.11	108.51
106.42	104.66	105.78	105.12	105.36	109.47	101.37	106.65	106.2	107.31	109.71	104.78	108.17	102.8	107.72	109.63	100.14	103.06	110.4	100.63	109.21	107.56	110.67	103.97	105.63	109.76	105.59	102.34	100.79	105.33	102.49	107.34	103.2	112.41	106.05	106.63	100.77	106.4	107.9	104.61	105.47	103.02	106.69	106.45	103.78	116.21	102.93	105.13	107.83	104.75
103.02	109.58	107.06	98.844	106.11	106.76	110.48	110.28	102.17	108.86	99.456	104	102.26	105.99	109.51	109.05	110.7	100.87	107.77	112.4	103.29	100.85	99.383	102.06	105.91	105.38	107.09	106.82	101.31	97.042	110.1	109.24	106.53	107.04	112.84	105.64	103.22	103.29	99.783	107.45	110.7	105	106.48	107.65	106.24	106.09	106.09	101.48	103.35	105.52
110.61	121.13	118.3	118.03	115.94	109.06	119.75	118.88	120.9	121.86	117.5	114.15	122.24	119.04	114.11	127.63	117.34	117.1	116.17	113.57	116.11	125.06	122.85	118.3	121.82	124.59	125.69	120.38	116.69	120.08	119.09	112.56	118.7	119.52	119.79	114.43	118.71	112.02	116.56	114.58	115.97	121.08	115.6	120.84	117.44	121.49	116.69	114.22	123.37	118.15
110.47	110.86	103.82	113.77	112.24	117.22	107.73	108.06	110.66	114.85	114.61	110.13	109.53	111.33	110.52	115.04	109.54	106.88	108.91	105.76	108.77	115.57	115.71	108.26	113.47	117.09	117.19	108.94	107.18	105.51	111.27	113.69	114.29	115.79	107.82	117.19	113.39	110.52	116.34	115.43	114.38	116.81	114.73	112.01	115.03	111.7	112.76	112.57	112.06	110.37
110.85	114.11	112.4	105.3	111.62	109.06	106.85	112.31	109.68	106.91	115.81	113.48	113.54	109.88	106.82	120.79	114.56	107.59	108.85	109.74	113.82	111.79	115.1	113.97	113.37	111.11	115.38	100.2	103.64	112.18	117.43	105.79	109.35	105.82	113.63	113.62	116.41	110.36	114.33	110.2	113.16	116.88	113	107.78	110.26	105.69	113.05	113.72	118.54	109.28
105.04	105.26	108.35	106.9	106.95	106.88	98.631	105.31	103.82	105.84	106.2	113.86	100.25	108.39	110.7	104.72	108.86	106.82	105.86	103.41	110.81	102.76	105.51	102.6	107.27	113.61	101.76	112.65	112.02	102.98	103.52	105.04	101.1	106.6	105.17	109.96	107.03	109.1	107.33	104.92	108.24	113.16	108.75	105.72	111.82	105.62	102.74	108.13	106.91	107.75
106.82	110.08	107.62	103.8	111.52	108.9	98.274	104.06	100.36	104.74	100.53	105.73	107.68	110.25	108.17	103.35	107.12	101.65	103.97	103.32	109.12	99.981	110.56	104.78	106.85	107.13	108.78	108.69	102.53	101.26	106.23	105.51	111.31	109.69	107.03	109.93	101.37	103.52	109.12	102.78	110.11	105.44	110.53	105.87	108.44	101.33	101.24	101.24	99.818	106.91
114.38	108.68	117.28	115.78	115.15	109.13	111.74	112.22	108.12	114.74	120.7	112.23	111.33	108.65	116.56	114.01	106.35	110.75	110.46	111.03	105.36	107.72	112.83	113.87	110.85	113.43	113.32	111.82	113.79	112.43	110.29	105.44	111.54	108.36	108.06	107.51	114.9	106.29	108.96	110.92	111.32	117.73	109.6	111.13	110.99	110.6	108.06	112.91	116.06	109.5
111.47	109.79	108.03	112.43	108.68	113.74	114.79	115.19	109.79	115.26	108.8	113.96	112.74	108.49	106.47	109.47	104.56	110.24	110.78	106.08	109.19	108.74	111.98	117.15	113.38	117.58	112.99	109.6	111.14	108.03	111.54	116.93	112.08	109.78	113.94	110.33	112.2	117.72	108.19	115.58	116.61	112	108.47	108.86	112.51	115.98	112.83	113.65	106.71	112.7
105.13	101.78	102.31	111.72	102.04	110.38	104.1	105.88	99.448	101.01	102.18	104.35	106.52	102.16	102.5	104.67	109.38	104.43	102.31	99.142	107.51	108.55	106.14	110.73	106.1	100.75	106.07	99.933	115.07	98.622	106.51	106.74	104.41	101.68	107.83	106.54	104.01	98.626	109.01	104.26	104.55	100.01	97.126	111.53	105.6	103.7	105.59	106.94	107.63	101.2
115.93	112.46	112.53	110.34	108.77	104.42	113.78	113.01	106.18	111.79	114.13	107.92	109.25	110.35	108.19	111.92	110.34	109.9	110.18	109.97	109.15	109.75	113.63	104.06	104.17	112.38	112.74	112.16	111.35	105.7	109.09	115.54	106.88	113.29	115.01	111.8	107.03	115.49	111.08	112.89	108.41	106.66	109.02	106.27	109.98	105.94	108.41	118.21	108.88	110.34
106.22	105.87	103.68	105.77	112.04	104.39	100.71	103.27	104.91	104.48	107.43	105.63	110.69	105.8	106.21	103.39	107.2	103.69	111.27	102.54	101.63	101.97	111.04	115.11	103.65	102.67	106.36	104.35	109.09	103.82	102.55	106.12	108.25	99.985	107.78	110.13	106.02	109.58	103.49	104.5	106.01	105.64	104.84	101.94	101.25	111.16	102.28	104.75	101.11	105.46
105.01	102.72	103.77	106.53	106.41	98.401	100.2	98.964	113.15	103.73	106.76	105.05	97.236	102.62	109.5	99.341	108.38	108.82	107.04	104.9	107.47	104.21	99.625	107.65	107.3	103.94	98.562	99.665	105.63	108.32	104.65	105.92	104.02	110.84	111.95	99.644	111.59	105.18	101.77	102.11	107.1	100.56	100.56	100.04	107.2	106.15	107.7	110.78	101.99	103.41
110.07	101.63	103.37	104.99	107.14	100.52	104.42	105.73	101.26	105.14	110.32	107.15	102.14	104.28	99.647	104.76	99.336	106.51	105.8	109.88	106.08	104.05	103.62	97.394	99.164	112.64	104.2	112.25	101.67	107.51	98.432	110.02	100.32	99.247	110.09	97.43	107.32	102.7	100.97	103.83	102.14	107.92	112.47	105.63	103.46	105.82	105.91	109.13	103.13	102.57
101.86	101.77	103.23	93.774	97.782	105.33	102.72	99.42	99.519	105.09	98.474	101.46	102.31	104.67	99.065	95.12	98.582	92.527	95.758	101.03	102.82	100.27	99.227	103.23	98.19	103.81	102.79	99.236	99.389	99.346	95.136	99.074	96.678	108.4	102.58	99.317	105.64	92.092	100.03	99.269	92.603	98.953	98.287	108.81	96.44	98.937	95.433	100.94	97.827	102.63
110.74	111.89	107.19	110.1	113.55	111.03	113.41	109.43	118.45	111.84	114.22	110.63	117.93	111.07	111.78	111.15	108.78	101.76	105.52	110.66	112.3	112.52	112.5	112.94	116.36	116.28	114	112.16	111.79	111.69	108.03	110.66	113.35	108.74	117.39	115.67	111.69	107.62	109.24	112.52	113.61	123.3	108.98	114.45	112.86	114.5	111.04	110.42	105.73	110.26
105.7	114.29	110.82	106.25	112.53	107.74	109.89	116.87	102.99	107.51	109.77	109.3	107.63	105.8	114.45	102.3	107.4	113.25	109.2	112.36	109.29	114.56	113.25	109.69	112.83	114.01	116.31	103.52	117.45	105.28	110.83	109.9	107.25	107.47	114.43	111.42	109.2	109.58	106.64	110.26	112.17	113.03	109.27	107.2	117.2	101.22	108.3	108.98	112.46	112.86
101.58	101.82	100.68	104.01	98.361	92.561	92.036	95.687	101.23	96.696	101.4	97.706	102.36	94.887	100.53	101.09	99.181	102.6	102.98	98.053	102.6	98.823	101.24	104.24	100.71	98.205	98.487	102.52	100.7	101.56	103.49	101.09	97.131	92.221	94.621	97.253	95.43	101.16	98.385	102.47	103.52	111.79	98.384	100.26	100.51	102.13	107.24	104.25	100.12	100.66
107.15	102.82	105.09	109.65	110.11	107.87	109.66	104.65	101.48	108.44	99.433	102.79	115.16	103.85	108.47	106.89	105.32	104.54	103.92	106.25	107.79	106.69	107.39	105.38	103.34	104.03	106.77	110.73	103.28	107.63	104.27	110.02	101.61	105.91	102.67	108.05	105.88	108.49	107.51	100.13	112.66	108.03	103.22	100.91	100.76	111.01	107.47	101.51	103.23	108.21
108.91	111.33	105.56	116.96	108.71	112.36	105.67	106.98	108.09	109.67	114.28	115.7	109.43	109.82	113.86	110.98	113.78	110.13	111.2	109.36	106.52	111.61	115.98	113.49	120.29	109.95	111.96	111.06	111.53	109.66	110.41	114.93	110.69	118.74	112.81	107.87	110.33	113.15	111.86	112.17	109.11	110.95	112.97	108.13	107.72	111.03	109.16	110.2	114.41	111.82
117.53	108.36	111.32	109.69	113.98	105.74	112.76	112.03	111.33	112.84	113.23	114.8	110.36	112.22	109.66	103.33	112.43	115.11	115.46	110.51	112.59	107.74	110.87	109.88	114.2	112.36	112.92	110.41	105.87	110.37	107.93	106.78	109.28	111.73	107.56	110.23	106.6	113.31	117.42	113.05	120.73	111.38	107.46	108.57	110.83	106.32	109.22	110.52	106.84	110.72
104.53	100.29	115.76	99.147	101.13	105.77	104.47	107.51	105.91	107.6	110.31	104.68	107.59	105.07	103.2	106.49	110.05	106.36	109.86	109.23	108.81	101.29	104.72	101.69	101.35	102.42	103.9	105.18	108.46	112.1	107.11	109.32	104.33	110.16	99.048	103.63	104.14	107.57	102.14	107.53	113.82	102.91	106.93	106.58	112.24	105.69	99.898	111.04	108.57	105.96
108.83	109.04	115.89	110.33	115.67	114.99	116.3	113.96	112.74	112.14	111.63	112.19	115.7	112.42	111.63	115.21	113.55	112.29	111.92	111.36	111.05	114.88	113.44	112.75	109.92	110.65	108.29	116.5	112.79	112.91	105.29	113.85	110.65	111.25	110.6	106.07	109.84	107.97	111.87	113.36	112.32	109.58	111.16	104.43	115.44	113.87	108.45	109.54	110.08	107.48
115.93	115.89	115.17	115.78	118.91	115.45	121.39	111.39	121.9	118.98	115.55	115.28	112.63	114.87	117.23	117.96	111.68	112	115.63	117.59	119.7	119.24	116.2	110.44	114.74	120.58	121.69	121.52	121.57	117.55	120.66	113.12	119.33	118.67	122.33	119.19	119.09	106.59	125.32	115.07	114.68	120.14	118.76	121.18	119.03	111.18	114.32	119.58	118.24	114.97
111.21	111.07	109.99	112.49	111.92	112.48	114.41	112.02	108.04	105.5	110.66	112.13	116.42	106.76	113.59	107.11	113.03	106.77	113.14	110.5	109.65	111.91	112.67	114.56	109.68	111.06	107.76	107.42	109.66	108.04	116.4	116.58	106.14	109.8	108.52	113.6	107.64	108.12	103.48	107.58	107.2	114.17	113.45	116.41	112.9	113.95	105.69	116.97	112.29	107.06
108.18	103.66	108.47	104.81	105.52	106.82	108.69	113.37	106.45	108.67	107.22	100.78	108.85	108.95	109.95	101.77	105.61	102.63	114.8	99.082	113.14	106.43	108.31	102.84	103.64	106.8	111.13	104.79	107.11	109.93	99.375	105.53	102.63	101.12	104.73	112.31	108.01	108.04	103.7	103.26	107.1	102.91	106.59	108.5	102.55	105.73	107.04	105.52	107.78	105.97
110.86	106.2	113.78	108.65	105	111.02	111.15	118.13	107.83	109.82	112.27	111.22	104.65	115.54	110.86	113.47	109.81	117.48	112.83	111.17	110.1	114.36	104.79	112.8	115.68	103.82	115.17	114.38	106.21	112.71	109.65	111.57	108.4	105.44	111.28	113.52	113.45	107.27	107.12	110	99.394	112.98	109.6	115.06	105.3	108.63	111.11	110.35	111.86	107.83
102.38	109.53	103.36	105.06	104.11	101.78	104.59	98.671	99.663	107.47	101.13	104.91	103.73	106.64	104.08	100.58	104.38	109.12	102.49	102.42	101.69	100.37	103.88	102.98	109.93	104.81	102.21	98.516	105.26	106.67	105.43	100.97	111.1	108.02	109.2	102.17	100.38	103.22	107.81	105.13	104.86	106.72	109.35	106.6	103.31	106.48	108.62	110.31	110.27	101.89
106.58	102.13	114.15	101.97	106.19	102.29	107.54	101.92	114.46	101.19	102.55	102.45	106.36	110.21	104.19	105.28	107.67	105.29	102.45	104.04	104.74	106.96	101.87	103.81	101.97	107.97	96.416	100.54	103.56	107.46	102.97	106.18	101.48	110.35	102.81	108.01	110.74	114.61	99.356	103.01	109.57	111.66	106.24	102.34	108.63	107.78	105.47	111.32	103.28	103.2
112.73	113.15	110.71	117.27	114.96	112.56	114.16	116.81	115.26	111.89	110.96	118.56	113.4	111.67	105.85	109.09	113.96	112.83	113.71	113.35	122.24	114.52	112.76	110.62	113.57	113.92	107.89	110.6	106.56	116.67	116.05	110.71	114.98	113.33	114.92	120.47	109.81	109.5	112.92	114.56	110.48	109.99	109.51	111.36	112.48	106.15	120.64	111.46	113.72	109.83
112.38	99.499	103.11	103.6	106.01	106.73	107.59	104.96	110.52	105.51	108.64	107.25	105.01	103.95	102.56	103.04	106.02	107.89	101.85	107.9	106.74	106.2	105.85	107.96	113.07	104.77	112.5	98.964	109.68	108.65	98.885	99.683	104.67	101.41	105.48	105.45	109.68	109.55	111.49	103.41	103.75	104.04	104.09	107.98	104.34	109.02	108.52	100.24	107.63	105.6
106.77	111.13	105.16	112.01	111.52	110.03	104.99	105.8	103.79	109.22	105.6	105.95	104.84	106.74	106.35	109.96	109.51	110.73	106.08	109	105.57	113.5	106.91	114.17	109.56	111.51	107.21	110.68	104.92	106.12	108.21	104.44	108.24	109.95	114.96	102.56	106.03	102.46	107.35	104.96	106.29	106.3	103.22	105.94	106.13	108.35	107.58	108.18	102.02	104.36
108.01	111.34	120.34	112.56	110.67	121.33	116.89	107.66	118.17	113.92	111.04	111.65	113.54	115.38	109	111.04	107.17	108.82	110.16	113.21	109.36	114.89	110.48	115.35	113.47	120.31	114.9	106.95	109.58	105.15	112.55	110.44	111.3	102.22	110.68	107.25	112.53	116.34	107.94	116.48	110.23	117.39	111.55	104.93	113.12	114.88	111	112.97	108.13	112.75
100.88	112.96	107.98	106.27	115.36	97.795	107.99	102.96	102.39	106.19	105.8	112.91	105.62	104.61	106.6	101.89	112.47	106.77	107.66	109.77	106.36	99.212	108.17	111.93	112.04	105.98	106	102.11	112.81	98.227	106.82	109.99	110.33	110.92	118.05	109.02	109.85	108.37	104.92	103.57	107.3	100.56	103.84	104.87	106.42	100.93	111.68	101.5	109.33	107.41
101.31	92.268	95.685	101.06	99.238	104.94	95.502	98.499	92.525	95.435	103.81	101.69	102.8	101.19	96.777	98.998	102.41	95.138	100.14	102.19	101.02	100.28	102.41	102.91	101.93	97.335	103.9	101.78	102.97	90.952	95.741	99.32	98.769	100.86	107.37	97.604	97.084	97.392	101.88	103.73	99.632	102.28	106.38	98.415	100.23	98.655	99.525	98.874	98.99	100.15
109.14	110.44	111.05	115.67	111.78	108.54	112.74	109.21	119.39	113.7	116.95	116.22	111.79	113.75	113.22	108.74	106.38	112.22	113.12	107.46	118.24	109.29	111.23	115.09	113.31	109.79	114.67	116.7	114	117.5	111.25	109.55	112.17	116.12	115.93	120.48	106.4	107.64	111.03	109.39	112.81	112.63	112.64	107.93	113.65	105.21	111.23	113.83	109.41	114.55
99.903	99.293	103.51	106.32	101.43	107.95	103.48	104.72	101.83	99.915	112.4	103.82	96.801	109.33	104.08	107.3	107.89	103.73	106.49	106.75	108.09	106.89	103.28	100.17	101.96	98.339	106.58	100.39	104.45	107.1	104.69	106.44	99.042	103.8	104.33	104.99	109.87	102.01	100.82	99.857	108.02	102.57	105.47	105.64	106.37	105.03	106.36	107.22	102.52	99.13
102.9	99.704	102.98	107.91	102.3	108.47	97.661	99.949	104.75	99.831	109.66	109.66	101.06	106.88	107.67	97.558	103.3	106.26	105.02	101.46	97.11	106.73	99.214	98.995	103.93	104.79	102.54	97.779	101.65	109.19	102.32	107.2	103.82	103.24	101.74	99.738	110.17	105.18	101.23	108.11	92.819	104.54	104.67	108.62	110.11	102.59	100.52	112.82	104.4	103.93
116.91	112.46	110.92	113.93	114.36	113.54	108.47	105.31	113.32	107.25	111.18	116.98	111.94	111.44	111.8	112.58	104.34	113.43	111.81	112.9	112.57	108.45	112.17	110.15	115.59	108.5	105.23	100.81	108.92	111.4	116.71	114.81	115.97	111.16	113.11	111.81	112.46	106.02	103.84	110.22	109.12	108.98	115	112.68	108.2	109.36	110.65	113.85	113.5	116.15
107.56	109.73	106.07	98.909	112.83	112.11	107.01	104.23	104.67	102.74	110.55	106.41	109.94	104.7	105.53	105.1	102.79	110.31	101.48	110.3	108.48	101.32	103.04	106.05	109.95	107.92	109.39	107.21	105.98	109.17	105.82	101.04	104.57	105.7	109.3	105.35	105.14	107.88	104.6	105.06	96.99	106.55	112.86	105.95	100.87	102.71	101.97	104.53	102.31	104.35
104.81	102.5	102.01	107.99	105.8	102.75	103.85	104.9	106.26	104.7	106.67	104.83	101.17	107.77	104.3	100.3	106.77	104.27	100.24	104.02	103.25	103.68	104.03	108.57	108.74	100.62	105.83	109.33	102.5	103.73	106.88	103.01	106.92	107.22	103.45	101.23	103.29	106.09	103.53	106.36	106.58	101.9	111.2	109.95	101.49	99.545	101.46	101.24	107.6	104.39
99.49	104.72	109.18	105.51	106.46	103.99	111.62	108	101.9	109.09	101.14	102.72	94.846	108.18	106.27	105.94	104.53	99.496	94.891	113.02	105.23	105.61	99.023	99.536	104.12	105.8	101.39	104.62	104.27	99.375	104.26	103.71	107.53	102.19	106.42	102.31	105.81	101.12	109.57	100.52	101.4	103.58	105.52	101.36	105.09	104.37	112.73	109.72	99.968	103.37
112.71	116.02	113.78	118.33	109.63	113.1	110.73	114.53	112.1	111.24	113.35	106.93	116.42	116.34	113.37	112.35	110.32	104.15	114.88	113.1	113.39	112.39	112.5	109.18	110.92	112.97	116.1	116.64	117.9	113.37	112.77	119.15	108.35	112.29	105.55	114.98	111.71	107.11	112.97	115.88	108.53	113.44	112.95	108.76	111.96	110.38	107.85	117.99	111.21	109.12
113.91	117.07	113.95	119.16	112.81	116.84	113.59	114.7	111.64	113.94	109	115.55	119.53	112.03	116.03	114.17	116.93	116.4	117.77	109.71	111.53	113.02	112.3	109.12	116.54	119.09	111.5	118.62	105.28	118.47	113.73	112.68	118.52	105.72	106.76	107.94	112.57	117.7	107.77	120.39	114.73	112.85	111.26	109.57	113.37	111.81	108.51	113.05	107.15	110.6
117.48	113.81	112.11	113.06	110.36	108.06	110.9	111.19	108.16	115.89	112.48	112.01	110.11	105.59	119.77	109.96	110.51	118.06	103.39	113.38	108.26	113.32	111.85	111.38	108.69	110.5	108.14	104.96	110.66	117.03	108.01	116.88	120.08	108.48	112.34	112.59	112.21	114.68	116.42	110.77	117.32	113.24	112.9	107.2	116.84	112.22	112.01	110.63	115.35	118.97
98.661	96.855	108.73	101.43	109.92	104.79	104.52	106.21	106.76	113.56	99.26	108.33	101.9	106.75	104.08	100.52	108.99	101.65	110.16	109.4	104.19	100.84	106.05	103.1	106.57	103.06	106.13	106.1	106.54	107.06	105.8	106.61	103.06	102.91	104.92	106.37	106.49	102.27	103.43	107	106.29	105.54	104.28	107.14	105.93	105.5	105.38	109.79	106.19	107.12
105.35	115.41	108.03	108.63	115.07	108.43	110.44	104.5	110.44	111.9	113.85	109.92	109.47	107.28	106.06	107.82	108.61	110.95	111.9	108.16	109.56	103.09	115.15	109.67	112.29	103.43	112.3	105.89	104.76	108.94	104.6	114.08	107.77	110.97	110.76	110.86	105.96	107.97	103.98	109.25	109.17	106.78	111.07	103.98	107.7	109.06	103.67	116.78	104.47	109.11
111.44	106.98	111.96	109.29	113.66	108.48	105.78	117.71	112.63	110.89	106.38	108.47	109.9	111.6	113.3	110.3	101.28	112.77	108.62	111.8	112.7	109.03	117.06	111.35	104.2	105.56	115.24	106.45	108.21	112.14	111.52	119.69	114.53	111.61	115.22	112.14	115.55	110.59	110.78	111.69	107.53	107.95	117.14	113.61	105.94	113.07	113.16	111.97	117.39	107.22
102.67	102.68	108.86	103.34	101.56	104.95	105.05	106.74	111.65	103.56	108.45	102.54	105.46	98.336	102.51	106.34	100.19	108.43	110.12	103.5	102.23	109.26	106.59	104.84	106.79	103.51	105.96	106.71	105.35	105.05	111.33	109.77	102.55	101.81	103.6	102.73	104.01	107.57	107.4	108.27	108.74	101.37	105.12	106.31	105.45	107.25	107.59	105.44	107.21	106.7
103.11	103.97	103.33	111.83	111.19	109.86	101.82	101.72	112.01	105.78	102.42	105.14	102.16	107.04	100.63	109.24	104.92	101.5	100.41	105.88	106.07	103.17	114.1	112.57	110.59	112.73	108.49	98.934	107.94	107.63	102.24	106.4	108.1	107.02	106.03	105.72	103.21	104.33	105.57	105.22	105.49	101.23	105.06	105.47	106.13	106.8	103.91	105.7	104.9	104.85
100.37	103.21	101.62	105.23	104.99	101.57	107.97	101.52	103.01	105.57	103.71	106.46	102.19	105.28	110.68	105.32	104.01	103.38	104.38	99.583	100.91	102.04	106.37	98.971	106.39	100.03	105.93	104.54	108.69	103.05	102.61	109.66	98.191	105.22	108.41	108.59	106.47	106.06	110.58	98.974	109.69	108.05	106.85	100.48	103.01	101.11	106.64	103.81	104.89	116.13
108.8	106	113.01	111.81	108.62	115.73	117.6	101.81	113.16	106.63	109.46	117.14	109.46	112.72	114.55	104.97	103.01	105.56	111.91	116.84	105.26	113.74	114.28	109.15	114.51	113.04	109.43	115.8	113.46	106.86	114.12	114.12	107.29	111.79	109.82	114.64	106.65	110.56	115.16	112.96	108.54	108.78	115.9	107.95	113.47	112.88	110.74	110.96	109.78	110.7
102.63	103.06	106.6	105.78	108.67	106.99	110.9	108.75	101.1	104.78	105.41	105.06	104.18	109.48	103.82	104.55	108.39	107.12	103.75	104.81	107.06	103.46	106.04	101.76	105.14	110	106.75	106.58	102.97	103.1	109.04	106.86	105.23	109.15	99.306	111.23	109.95	107.77	105.62	108.74	109.02	111.64	106.21	102.69	109.89	109.92	109.79	97.732	113.09	100.94
101.67	103.15	103.75	101.83	106.7	106.85	104.67	101.18	110.31	106.38	111.48	109.03	103.59	109.98	107.58	111.89	106.17	105.86	104.14	107.61	101.84	110.79	109.39	103.27	107.94	104.61	104.65	104.73	108.12	102.73	104.39	109.14	107.39	106.87	109.93	105.05	108.59	105.33	106.21	106.18	109.42	100.49	110.76	108.45	109.15	108.93	105.22	105.33	105.49	106.69
113.4	108.5	113.09	115.14	115.49	111.09	108.73	112.1	114.05	107.23	108.48	109.94	106.84	115.55	115.14	114.21	116.25	107.95	113.67	107.64	118.78	116.75	113.79	108.44	105.95	112.11	111.76	111.05	108.98	111.66	111.47	110.28	109.83	114.62	119.33	109.32	106.59	110.36	114.7	113.53	105.59	117.53	109.45	113.72	116.2	110.81	106.18	111.36	107.75	112.96
110.61	113.79	110.03	116.06	113.6	110.77	113.31	111.59	107.07	107.39	110.25	109.82	110.32	113.77	108.61	113.88	108.03	109.79	112.16	108.33	110.89	111.37	111.42	106.72	111.22	109.35	111.24	111.88	110.83	115.7	111.27	108.91	108.68	105.34	112.62	104.62	106.43	111.66	110.72	104.07	111.51	110.94	108.07	113.24	114.74	115.15	117.48	111.95	111.67	112.94
102.58	107.76	101.61	110.97	103.23	107.04	104.87	103.31	105.63	105.1	101.24	108.22	102.2	109.33	105.54	105.05	105.7	105.3	105.04	102.48	105.9	111.66	111.52	106.97	110.96	106.95	107.39	106.26	107.2	105.3	111.08	106.66	110.57	104.38	105.07	105.74	107.65	103.84	109.66	106.03	112.57	102.97	109.73	103.52	103.23	106.48	105.48	102.8	106.31	104.84
100.63	95.246	96.041	103.36	99.568	97.781	99.259	109.05	103.3	101.25	104.2	98.125	104.07	99.472	97.189	98.22	98.013	98.603	92.494	102.98	100.75	103.38	101.85	101.18	102.14	97.568	98.02	99.811	99.227	104.8	99.805	103.51	105.71	99.61	103.51	96.801	99.872	98.807	102.22	105.43	105.47	98.849	106.62	100.92	99.129	97.29	105.82	99.246	93.877	102
105.96	109.49	112.59	106.89	111.62	111.38	112.68	111.72	114.85	111.74	112.81	111.68	107.77	110.5	104.68	114.52	111.94	117.33	106.19	108.6	111.98	112.43	114.63	110.2	113.91	111.15	109.3	108.14	110.84	107.95	107.73	114.54	111.98	114.44	110.28	104.5	111.71	107.12	109.6	111.69	106.78	110.1	108.07	113.44	114.95	112.33	114.06	115.43	114.07	114.86
109.79	109.25	111.63	114.46	117.07	115.48	114.19	111.31	115.79	110.44	112.54	116.5	115.88	112.1	113.14	106.33	106.7	110.59	109.66	112.61	111.11	102.64	108.83	113.05	109.19	110.02	112.11	111.7	110.97	109.07	107.96	120.79	114.26	109.27	111.03	109.61	105.77	108.07	112.89	111.27	109.97	108.91	115.59	110.49	113.78	113.58	111.5	117.07	107.82	113.65
105.63	107.04	99.769	106.4	102.24	105.8	108.84	108.27	103.97	103.12	104.77	113.31	105.72	107.36	107.07	105.19	98.845	109.92	109.83	104.84	100.91	104.8	104.44	108.55	105.85	106.87	100.78	101.98	107.65	101.47	108.58	103.26	111.57	105.76	105.68	107.55	106.84	107.43	105.87	107.3	105.41	107.12	109.89	106.7	111.87	103.05	110.45	98.223	107.67	108.31
99.465	97.9	100.45	94.311	97.952	102.76	98.763	100.38	94.272	94.112	100.25	97.571	107.33	95.428	97.768	99.572	102.42	105.99	99.529	102.73	101.74	97.503	96.01	100.63	98.416	102.47	96.671	96.058	98.778	98.297	96.223	100.87	93.885	101.98	98.329	107.34	105.15	96.048	97.628	103.45	93.191	96.414	100.56	105.72	94.888	97.553	104.23	93.783	99.556	104.65
99.755	101.98	104.95	107.03	111.43	104.88	102.98	104.83	104.07	102.26	98.479	105.8	104.14	101.27	100.45	103.4	101.89	100.3	108.13	100.31	102.24	96.677	103.38	100.68	108.44	106.74	106.9	102.77	107.29	101.25	103.64	106.69	103.79	108.9	106.28	106.07	103.2	111.32	100.53	102.63	104.53	98.643	101.52	109.39	112.53	98.501	115.75	107.12	102.91	105.67
97.485	110.3	93.176	106.48	97.834	97.783	102.45	96.64	106.71	96.7	97.378	95.648	93.809	99.173	104	95.953	104.49	104.12	98.55	100.18	103.61	101.09	101.68	109.3	98.148	96.616	98.937	99.781	95.771	96.675	98.112	103.66	96.848	97.147	106.84	102.55	98.052	101.78	102.59	103.6	102.87	100.78	97.754	97.677	100.28	106.08	101.47	101.66	95.808	96.99
112.89	113.12	109.94	104.19	109.92	115.29	119.43	111.18	111.21	111.29	114.23	113.93	110.46	107.91	115.97	105.64	110.03	114.59	112.26	107.64	116	108.89	106.87	108.41	108.77	118.08	113.77	115.73	108.73	107.77	109.83	110.4	105.86	113.14	119.31	103.21	112.29	105.57	104.82	116.3	108.95	117.76	114.94	113.56	110.08	109.02	108.67	112.84	115.83	111.47
111.31	103.86	111.19	102.13	105.43	102.36	109.36	102.4	103.92	104.64	102.4	104.9	105.4	101.92	103.8	97.319	97.747	104.59	103.35	107.08	105.74	106.2	103.88	107.12	105.52	104.97	106.06	109.59	104.94	108.04	107.55	105.11	101.45	103.77	98.229	104.53	100.61	101.75	106.95	100.32	103.15	102.7	104.56	103.16	107.12	108.97	103.65	103.08	99.447	99.758
108.75	106.78	104.79	101.72	105.18	101.54	103.99	108.14	107.49	110.05	110.17	100.55	109.55	97.901	111.97	104.3	103.99	112.21	113.34	105.1	108.99	110.83	102.11	108.26	101.41	103.95	105.42	107.77	101.4	107.33	107.66	101.84	109.06	105.12	106.87	106.66	110.86	106.29	105.43	102.15	106.76	105.77	104.73	97.583	103.32	107.23	103.59	109.34	107.77	112.03
110.65	112.07	114.38	112.18	111.95	108.91	108.72	106.47	111.13	116.51	107.11	113.1	111.61	111.42	108.46	112.94	107.61	111.6	111.14	114.58	102.88	108.33	107.23	107.92	114.49	108.89	112.24	117.29	120.31	114.71	116.91	109.32	110.36	104.91	109.78	107.36	110.22	113.44	111.79	107.43	105.41	113.2	115.68	114.1	115.38	107.35	103.31	114.66	109.86	110.94
107.99	113.34	114.69	114.95	111.12	111.71	111.32	108.96	111.63	117.14	111.23	112.25	103.77	111.42	112.65	113.66	112.66	114.16	110.48	113.55	112.83	114.93	108.51	110.12	113.18	111.93	110.17	116.29	109.57	109.01	104.73	115.86	105.92	107.84	109.49	112.26	109.18	113.74	114.58	110.81	114.78	105.81	107.56	110	114.98	111.6	110.62	104.93	113.19	113.66
99.616	95.55	102.17	103.14	98.563	99.478	98.309	101.97	96.721	102.55	103.1	93.672	95.172	104.4	106.15	91.432	95.73	104.9	94.04	101.09	97.612	97.956	101.75	94.056	99.18	101.61	95.429	101.37	102.62	100.94	95.561	99.469	94.35	100.4	100.78	95.97	99.267	104.81	97.319	94.699	103.95	98.597	93.059	100.28	100.71	105.13	100.3	100.04	94.601	103.64
104.33	104.52	104.01	109.44	106.63	102.22	102.99	102.2	108.04	103.52	102.15	108.54	103.2	100.44	102.04	100.72	107.76	104.62	102.48	107.14	104.35	105.67	100.98	103.24	104.86	104.12	109.17	107.94	106.7	103.52	103.28	106.16	106.58	97.529	103.67	101.8	108.9	103.76	110.68	103.78	101.75	103.81	98.686	95.505	108.62	100.01	103.65	109.02	104.59	105.25
116.11	114.63	119.57	115.16	117.83	119.88	117.21	128.04	112.18	122.12	117.76	113.85	118.87	119.34	121.9	120.75	116.57	115.53	121.83	112.92	118.96	115.45	122.48	113.56	117.54	118.15	114.36	107.88	121.09	118.39	118.97	115.77	114.59	115.56	116.22	118.97	117.1	120.37	120.86	113.67	119.85	120.89	120.43	110.68	111.33	117.76	116.94	114.85	115.64	116.66
114.45	108.09	107.64	100.94	108.71	107.72	109.3	113.33	108.86	112.07	106.01	114.24	107.29	109.65	112.07	108	111.67	105.13	106.39	108.6	109.92	110.73	110.84	117.22	107.65	110.07	113.3	104.49	113.53	111.43	107.93	112.15	103.28	108.54	113.26	118.72	116.07	106.73	108.54	110.61	108.58	110.48	106.38	106.64	107.09	112.71	104.83	115.26	105.84	105.59
110.35	100.9	105.28	106.91	104.53	102.52	105.6	109.61	108.66	101.69	108.82	108.81	104.86	111.51	109.62	105.28	101.63	105.73	100.63	103.08	110.21	104.16	101.25	103.46	97.814	101.77	109.08	106.12	108.53	112.15	108.59	106.34	115.31	104.54	112.52	101.76	103.33	95.627	115.45	96.045	103.86	105.15	102.41	106.46	108.11	103.98	102.35	102.93	110.32	100.16
112.2	106.45	108.9	102.22	110.05	110.55	113.86	107.5	110.02	105.92	100.88	107.63	97.268	102.85	103.91	109.87	103.43	103.34	104.75	100.97	101.63	111.78	103.65	107.12	100.59	102.9	107.92	110.51	109.9	102.81	104.63	104.32	104.54	102.73	101.8	102.74	110.86	111.91	100.45	116.3	98.799	105.75	100.14	108.94	109.21	103.96	105.89	103.9	102.33	107.7
111.76	108.04	111.39	114.04	114.14	114.86	110.59	112.57	113.72	108.92	109.78	120.72	112.18	112.33	108.93	112	114.14	111.63	107.21	104.86	108.91	111.06	114.88	112.99	111.69	113.95	115.16	109.53	112.44	105.49	110.77	112.18	110.34	115.07	110.64	112.56	113.85	107.3	113.96	114.43	112.56	116.38	109.42	114	120.33	108.5	107.34	119.91	118.66	103.91
111.14	111.36	110.02	107.69	108.45	116.09	116.07	110.21	112.07	112.23	112.47	113.08	112.82	116.45	115.29	115.51	112.78	109.36	114.58	112.42	110.56	108.09	115.54	107.98	110.06	110.64	108.86	115.37	115.71	115.53	114.36	108.14	109.02	108.41	108.05	112.05	111.88	112.46	112.13	113.68	113.99	110.25	111.19	113.89	117.33	103.6	110.79	112.7	110.44	122.8
106.9	111.07	106.22	102.67	106.83	111.72	104.26	106.64	113.1	107.2	113.01	98.32	105.7	110.47	105.15	104.28	104.83	105.08	102.71	105.39	100.99	106.97	101.88	106.83	105.94	106.96	112.89	104.08	106.81	110.32	108.07	115.86	106.88	110.28	109.66	106.06	108.46	104.45	104.93	101.25	107.13	106.24	106.81	102.91	101.96	106.32	104.07	108.71	101.84	105.32
106.92	106.69	103.48	106.7	106.15	107.14	104.39	108.58	99.812	104.9	98.971	106.97	103.94	107.1	105.37	104.35	100.98	104.84	106.36	106.2	106.19	104.13	111.03	103.15	111.63	105.17	105.18	104.95	102.35	102.08	108.23	102.54	106.25	110.69	108.18	106.49	102.48	106.46	104.02	114.82	109.62	106.12	109.08	102.32	105.27	109.44	100.37	110.63	106.7	109.35
106.86	108.36	112.68	109.93	109.54	108.4	117.74	115.25	111.37	114.55	108.17	111.86	109.32	110.09	110.72	119.96	117.24	111.27	112.19	109.13	110.94	106.36	110.64	112.31	107.79	107.44	114.1	109.13	113.47	109.16	116.84	110.45	110.2	111.7	113.01	112.63	106.29	118.16	114.36	113.72	113.82	109.45	115.86	113.88	111.47	112.37	116.11	118.18	111.18	118.03
106.51	101.93	106.04	102.75	106.07	99.356	104.03	105.72	100.46	108.32	105.49	108.26	104.97	100.51	101.3	110.2	109.54	99.425	107.25	101.23	101.12	106.79	100	109.27	105.87	97.242	103.19	111.22	96.355	102.44	110.08	105.9	105.57	107.47	105.35	107.38	112.65	107.59	105.49	104.12	106.83	101.65	104.44	97.368	113.31	108.42	101.56	103.08	102.74	106.48
113.64	107.13	111.75	111.14	107.53	112.22	109.99	104.23	103.85	113.61	117.01	112.11	109.03	111.36	114.13	106.9	111.04	110.45	103.69	112.27	106.42	114.89	109.44	110.08	111.58	113.3	110.7	111.73	109.73	106.51	109.42	113.96	112.11	104.71	110.59	113.32	105.71	110.32	108.63	107.24	106.7	108.19	116.2	111.99	110.82	114.89	108.69	109.32	107.83	110.52
108.64	104.9	105.97	111.63	105.78	105.02	107.4	105	106.95	100.57	102.18	109.38	105.89	104.19	102.24	110.55	98	112.6	100.6	108.35	107.15	106.31	103.16	111.49	109.43	103.58	108.17	105.53	104.38	102.42	107.47	108.41	110.29	102.32	105.04	112.52	105.6	106.45	103.87	102.03	106.16	109.05	99.4	98.934	102.06	101.23	105.22	105.54	108.51	99.763
106.72	103.78	109.85	109.62	108.3	102.94	113.97	100.51	104.48	102.07	108.15	104.22	103.43	103.26	109.22	104.96	105.73	107.45	103.12	104.2	101.3	98.472	104.21	104.32	116.44	104.04	108.3	110.43	108	103.83	106.05	109.01	107.95	103.19	108.52	105.2	102.98	102.54	99.826	103.3	104.6	103.6	107.93	107.39	109.92	111.65	106.85	106.52	99.348	105.34
102.41	106.02	104.74	98.417	109.95	106.28	99.724	103.92	107.17	97.546	106.32	106.31	108.65	109.01	102.14	111.29	105.94	102.01	115.83	100.99	106.04	100.27	106.53	109.6	103.05	103.3	108.85	110.16	107.03	105.72	105.03	106.35	105.15	107.8	96.814	107.17	110.81	104.12	108.67	107.31	107.06	108.74	101.05	108.43	102.04	103.58	109.69	95.563	104	102.72
101.65	110.16	111.12	110.33	103.03	100.12	110	106.26	106.19	100.72	103.65	100.53	100.21	104.09	105.86	108.38	103.3	103.23	101.82	110.74	105.65	95.627	107.92	105.13	109.52	111.05	108.06	104.71	101.69	103.99	102.95	103.79	106.03	106.16	100.2	104.38	105.6	99.194	106.05	108.19	102.4	108.13	103.93	101.58	107.07	105.78	103.27	109.41	104.51	102.1
98.203	97.054	99.613	100.82	106.23	101.14	103.25	99.678	100.31	101.33	98.857	102.28	102.84	102.89	101.77	101.14	99.394	107.51	99.034	98.719	96.736	101.05	107.56	102.31	105.53	102.49	98.724	98.903	101.81	98.983	100.99	101.54	104.12	105.74	100.38	100.51	100.99	96.982	105.12	96.342	100.3	103.31	98.234	98.825	97.797	97.588	100.87	103.3	102.02	103.13
107.3	100.65	109.11	106.39	99.856	106.06	105.94	102.38	107.21	105.07	108.54	106.94	109.45	102.11	104.21	107.15	103.74	112.92	113.7	105.99	103.16	102.54	108.81	104.41	110.27	111.25	105.73	103.89	112.16	102.15	104.08	108.36	107.51	101.69	106.11	104.07	104.26	101.85	102.49	107.8	107.49	104.41	108.21	108.09	103.4	107.26	107.02	106.52	100.93	99.701
103.82	107.81	108.18	101.88	99.559	102.9	107.4	101.94	107.49	104.34	100.71	106.42	104.21	100.05	108.53	102.92	103.49	97.731	104.74	100.76	109.65	109.78	104.32	98.533	100.64	103.37	106.74	108.4	106.08	102.17	100.52	104.35	102.76	106.6	108.29	102.54	98.33	106.15	104.2	103.17	109.41	109.72	101.45	99.688	102.81	105.28	107.71	104.73	103.72	101.03
100.23	106.74	105.53	111.31	105.8	109.68	103.19	99.166	106.77	106.63	101.45	106.17	106.4	106.25	97.302	104.04	105.59	105.23	104.19	100.95	99.72	105.49	101.41	109.53	104.97	104.04	106.74	104.09	105.36	111.42	110.91	108.57	102.37	106.13	106.47	107.25	97.976	104.48	104.49	99.796	108.06	104.34	104.92	106.98	98.767	104.7	101.15	109.37	102.81	101.69
105.61	107.61	108.44	104.58	106.59	102.45	108.94	104.77	110.2	105.19	105.13	103.04	101.85	101.79	109.28	108.43	104.09	111.67	104.51	108.09	103.96	102.62	101.7	105.39	101.18	108.17	109.52	103.76	106.24	112.56	108.35	110.4	105.48	105.75	109.53	109.14	102.06	107.54	97.42	110.69	104.79	101.21	106.21	108.75	103.68	104.95	104.56	109.73	108.54	107.79
107.21	101.69	108.12	103.97	106.31	111.72	104.98	97.181	105.09	111.48	104.67	102.95	106.87	103.4	109.1	107.03	101.66	102.38	101.25	108.63	105.52	111.54	104.85	105.64	106.71	108.52	107.83	105.28	101.43	100.81	99.005	107.49	108.48	105.93	104.11	103.18	105.68	104.66	109.8	108.45	107.4	110.23	104.18	109.59	102.89	104.8	107.16	107.91	104.58	102.73
107.64	103.87	112.95	105.46	101.83	106.25	105.56	105.42	104.75	102.26	102.03	101.76	104.6	104.68	105.15	108.53	104.39	99.981	103.31	100.86	101.66	105.07	107.34	104.98	109.28	107.74	113.45	106.34	105.49	99.222	109.47	103.99	106.09	105.88	106.4	102.73	108.98	104.27	105.59	102.68	108.8	101.37	103.76	102.43	100.62	109.5	103.41	104.63	103.41	102.94
101.79	104.52	102.15	97.096	99.402	97.892	99.125	97.025	103.61	102.9	104.43	97.526	96.894	98.81	97.307	96.688	100.19	98.995	106.51	104.4	97.656	107.84	97.289	102.11	104.3	94.352	95.823	99.286	96.84	99.504	96.608	105.58	104.73	97.522	101.16	102.27	101.43	90.085	99.585	101.96	101.64	94.237	95.552	98.126	97.006	90.648	104.38	104.67	97.836	98.471
107.81	100.1	105.98	105.09	105.84	105.15	111.11	104.43	105.55	103.48	103.93	103.54	107.16	103.95	103.17	104.81	101.07	107.81	105.62	100.8	109.52	107.35	106.21	106.97	107.01	103.11	106.06	103.48	96.919	104.78	105.06	100.53	106.03	110.4	100.51	106.95	106.71	109.07	105.21	108.84	109.13	101.34	107.23	103.63	107.36	111.18	109.21	111.06	102.7	104.84
118.13	116.24	116.06	119.34	116.78	121.67	121.23	118.73	114.16	116.91	119.75	114.88	118.28	119.77	117.17	113.11	120.66	115.67	122.13	122.68	117.74	112.48	119.2	123.83	116.81	112.64	116.74	120.49	123.02	114.48	122.72	116.14	119.38	117.07	121.95	119.58	118.15	119.45	119.05	114.05	115.17	120.9	121.29	118.06	115.86	114.59	116.88	117.85	113.19	104.24
105.18	106.61	107.16	105.9	103.55	107.15	107.59	101.9	104.05	102.5	102.81	110.68	107.25	104.68	104.85	109.97	102.16	108.26	108.3	109.3	110.89	104.28	106.22	109.86	106.55	110.32	104.39	109.39	100.22	107.06	108.22	103.55	107.74	102.31	104.26	110.91	101.47	106.22	100.99	104.56	98.636	98.149	98.517	106.62	102.38	97.878	114.49	103.29	104.91	106.01
109.8	100.26	107.12	104.52	104.81	105.13	102.42	106.22	105.52	105.43	108.77	110.2	107.06	99.979	110.71	106.96	108.95	109.08	102.63	106.14	104.18	105.99	105.81	100.9	106.61	104.2	105.39	103.91	103.06	110.85	103.72	103.83	109.48	103.96	106.47	105.97	105.1	108.23	104.54	111.9	97.016	101.4	109.84	103.47	109.42	105.64	113.14	110.05	110.98	105.49
108.91	104.41	105.74	106.97	111.46	107.84	107.37	110.86	104.9	111.09	111.3	98.812	96.789	109.92	105.25	106.76	106.6	102.39	108.63	109.59	111.53	107.03	106.72	113.79	107.03	104.1	109.09	104.84	105.71	108.4	110.8	106.46	109.84	112.39	104	106.74	110.95	105.59	110.83	106.22	103.25	108.17	107.51	103.89	108.44	107.68	107.32	108.29	105.88	105.04
114.65	111.63	109.45	110.87	112.79	111.27	104.44	109.04	106.01	108.47	113.18	109.88	116.67	112.09	112.18	108.34	108.83	110.25	103.43	106.86	115.51	109.78	106.05	111.89	108.75	109.09	107.53	115.52	109.66	106.38	118.63	103.71	108.64	113.31	108.22	109.53	109.33	109.67	108.78	112.94	112.02	114.29	109.19	102.57	108.76	109.8	107.83	113.02	116.38	109.9
109.98	114.76	108.37	111.3	103.73	110.21	117.41	110.95	109.24	109.7	111.89	108.26	107.38	114.12	110.57	107.62	110.01	110.86	105.56	110.18	115.12	106.62	109.37	114.47	111.06	109.49	106.82	105.98	116.73	111.55	111.64	111.11	109.29	108.05	109.5	109.37	110.27	110.75	109.69	114.23	109.92	112.68	110.54	108.19	106.67	116.21	108.89	113.75	118.72	106.69
117.08	109.92	109.77	103.76	112.97	114.45	109.77	108.05	107.52	108.58	108.41	114.49	112.03	108.63	112.26	117.5	117.07	113.34	108.92	108.86	110.9	111.48	113.7	108.38	111.69	111.62	115.85	110.6	114.26	114.65	116.62	112.65	113.01	113.19	105.58	112.27	115.29	109.71	107.65	111.73	110.8	119.56	114.63	111.47	113.1	112.45	108.27	109.5	114.81	114.5
102.87	102.98	103.45	99.614	104.38	103.98	91.809	102.84	99.787	101.66	96.456	98.326	106.91	96.194	96.343	104.52	102.77	96.004	96.605	99.751	103.8	97.239	103.13	105.13	104.7	102.89	98.55	107.71	97.941	100.75	100.24	93.962	103.46	103.08	98.658	96.744	92.269	100.01	101.44	102.18	103.56	97.956	100.65	101.84	100.28	99.881	101.11	104.26	101.31	99.857
125	114.69	119.26	122.2	126.11	121.67	117.41	120.4	111.42	117.61	115.56	119.33	117.56	114.81	124.1	120.63	110.37	119.64	124.07	117.72	118.71	112.88	117.89	117.45	112.74	124.48	121.46	116.24	118.87	121.74	117.8	110	119.76	119.44	115.19	116.35	119.38	121.07	113.1	114.53	112.8	112.4	117.39	119.48	116.73	114.81	115.16	118.29	124.16	116.43
101.67	114.11	104.31	113.22	110.43	111.06	111.01	111.9	107.15	112.26	113.47	113.09	109.44	111.01	108.14	106.86	111.91	111.78	113.43	107.12	114.96	107.15	109.97	109.04	114.36	108.99	110.63	108.46	116.83	114.2	107.72	108.48	116.38	112.88	105.92	108.86	110.99	111.56	109.93	104.37	109.19	110.57	109.46	106.65	113.1	112.55	116.18	107.17	112.31	108.17
105.5	95.555	101.17	105.74	102.43	95.739	103.68	104.78	100.95	100.39	99.022	101.8	97.845	98.936	101.62	108.48	105.75	102.75	98.655	98.696	95.829	99.372	97.087	100.5	99.883	91.36	102.23	103.66	96.941	102.71	98.821	97.299	92.902	96.878	97.683	100.85	91.238	96.31	98.42	101.65	90.831	98.06	103.21	99.646	94.762	103.76	88.732	102.34	103.84	101.25
111.4	110.99	110.34	115.26	109.57	105.4	113.64	110.02	115.28	109.18	107.54	112.93	118.53	113.56	112.08	115.68	107.63	109	115.45	111.21	109.41	112.68	109.76	111.92	111.75	110.49	111.44	111.96	107.8	118.53	104.25	113.25	112.05	111.82	114.22	107.73	110.74	112.06	111.64	109.63	109.14	111.77	110.41	107.04	109.96	114.51	109.32	107.88	106.58	111.45
107.47	111.2	110.41	107.62	111.69	109.42	109.82	110.78	111.08	109.47	109.58	110.69	108.22	112.9	118.79	108.02	108.5	111.03	108.24	115.87	115.35	112.04	113.73	110.33	109.25	107.06	114.39	112.55	114.57	105.39	116.95	113.52	112.02	110.68	107.81	108.88	114.29	112.33	110.89	106.38	111.77	110.35	110.07	113.27	111.67	111.57	111.81	111.23	111.2	111.79
108.56	109.22	108.65	110.53	103.75	106.26	108.34	103.58	103.82	100.42	110.52	102.88	105.16	105	104.27	104.96	108.34	102.77	99.682	110.1	107.97	105.38	108.4	97.613	107.55	113.15	99.161	105.9	102.15	107.88	97.172	102.57	105.83	106.32	110.1	104.44	103.5	104.86	104.14	103.91	103.69	104.25	106.93	106.9	100.86	101.86	109.4	101.65	103.41	109.52
103.83	105.36	99.037	101.49	104.3	105.99	105.26	108.12	107.98	106.44	106.94	104.87	106.47	104.97	104.33	107.91	107.68	107.07	113.51	107.69	108.13	109.87	109.79	109.07	110.82	98.618	107.43	103.81	111.95	104.59	107.58	109.08	102.05	107.54	106.28	101.78	105.44	103.92	103.87	112.39	111.61	103.32	108.7	103.74	112.15	100.61	105	110.79	106.66	104.43
115.79	102.03	101.89	107.91	105.97	106.27	103.75	98.474	101.47	103.19	111.87	107.46	106.19	107.51	108.47	109.63	110.83	101.55	107.54	102.37	109.04	107.76	104.7	110.67	103.79	111.29	103.75	106.35	98.888	106.96	108.05	99.081	101.05	115.33	107.83	105.55	105.5	105.53	108.33	111.62	104.53	107	104.55	110.57	101.66	101.43	105.96	108.63	104.14	102.81
110.63	110.33	110.66	110.84	107.17	110.14	109.6	111.04	111.21	119.4	110.67	114.18	109.3	123.75	115.71	112.32	108.98	112.94	110.64	108.91	116.2	113.08	108.63	104.97	109.72	111.48	109.16	117.16	110.03	119.73	117.37	115.06	109.92	114.79	113.46	111.43	112.09	105.68	113.66	117.78	110.88	108.73	110.47	109.58	105.7	110.85	110.17	113.48	104.96	106.26
100.45	94.596	105.07	110.77	111.56	105.31	109.95	108.45	104.47	108.71	104	108.66	102.45	109.94	105.23	109.33	104.61	104.85	102.5	101.48	109.71	105.82	107.97	106.94	104.57	111.05	108.13	109.75	102.2	108.41	107.76	111.46	107.53	107.33	107.48	105.3	106.76	104.47	108.65	108.13	104.36	101.32	104.42	103.69	105.35	106.01	101.01	106.99	101.02	107.06
106.82	103.94	110.53	103.57	108.59	112.01	106.94	114.9	115.23	109.74	106.94	108.49	106.61	105.09	109.68	105.93	103.54	104	111.04	104.42	107.17	112.53	105.22	107.08	109.36	115.19	109.79	107.45	108.14	108.13	104.99	107.81	108.87	111.55	104.1	103.49	107.81	104.17	104.85	103.98	106.33	103.13	109.23	101.49	99.788	110.15	107.28	108.07	100.76	99.976
100.54	102.9	100.84	108.9	103.86	101.78	104.04	113.06	108.08	102.72	102.97	101.84	106.59	104.46	104.46	98.175	106.49	105.38	102.08	99.414	105.21	103.42	104.58	103.45	105.4	104	112.42	107.76	105.06	104.24	109.02	100.95	100.95	100.79	111.5	100.7	105.22	103.52	99.357	108.78	104.3	105.36	104.51	107.56	98.341	107.82	99.286	105.19	112.06	103.37
102.73	107.85	105.19	98.823	98.884	105.09	100.03	104.62	100.9	107.31	106.48	105.02	105.16	107.36	108.36	108.58	104.69	105.81	106.65	109.53	108.45	107.03	109.68	103.31	102.36	103.24	106.38	111.56	106.2	106.33	106.26	107.53	99.756	102.36	104.35	107.74	106.93	108.52	100.86	109.49	104.74	102.36	106.2	113.46	105.84	100.49	106.66	104.01	104.8	94.976
95.32	100.34	100.91	101.6	97.275	101.96	102.62	98.374	99.293	98.504	100.78	97.96	99.257	99.827	102.4	100.25	102.19	101.82	99.327	96.144	105.2	103.28	101.56	101.82	101.89	99.033	103.31	111.57	104.32	106.03	94.849	104.59	98.44	104.05	98.705	101.21	102.42	101.86	96.314	100.39	104.01	101.32	99.957	99.896	100.47	103.77	104.54	102.83	97.538	95.623
119.43	107.29	106.88	110.01	106.96	113.86	112.04	113.59	110.44	111.97	116.44	109.1	114.27	115.85	107.84	112.88	109.17	107.88	109.14	114.83	113.48	108.39	108.07	108.37	110.62	109.14	110.74	110.36	107.86	116.37	114.21	110.87	116.79	111.9	110.73	110.23	112.39	106.08	110.51	113.67	117.71	107.59	106.18	107.59	114.18	112.65	105.04	109.75	106.65	111.48
102.32	111.51	107.09	104.15	107.55	103.74	106.81	101.18	111.82	110.33	105.7	108.74	106.16	110.1	103.73	110.24	101.35	104.98	100.97	107.26	100.6	103.62	104.61	107.3	104.9	101.64	106.73	99.794	107.53	109.47	102.4	110.93	110.04	107.38	108.44	111.8	109.24	111.4	108.2	106.07	108.5	108.67	105.08	106.38	107.17	105.34	103.75	103.06	109	102.7
106.73	96.356	97.343	103.06	103.47	100.16	100.32	103.79	101.4	100.56	101.72	98.336	95.567	98.918	95.892	101.7	100.24	105.33	97.868	97.977	102.74	98.32	101.96	98.365	106.55	103.21	100.62	91.742	95.861	99.838	100.1	104.22	102.58	99.782	98.618	103.22	95.049	99.659	100.66	100.56	104.72	100.79	100.59	103.18	98.5	103.59	97.329	94.33	103.38	97.578
104.24	113.8	107.75	108.24	119.02	106.67	107.29	102.84	107.26	111.85	112.26	113.61	110.22	108.48	111.06	104.59	113.75	112.64	106.99	112.34	111.26	111.43	113.43	109.6	108.31	103.68	114.63	116.35	114.36	115.59	115.68	118	113.71	105.5	108.46	107.94	109.84	113.58	115.03	110.03	111.07	108.41	113.83	109.94	110.71	114.47	111.98	104.04	111.37	118.21
106.57	104.92	105.16	106.9	109.71	105.95	108.5	102.72	103.37	103.6	103.98	107.61	108.77	112.67	107.92	111.23	104.03	107.42	108.52	107.52	104.3	101.48	103.54	105.2	106.11	106.68	110.28	112.34	111.58	109.77	108.41	110.77	106.22	104.72	106.21	103.92	108.59	102.5	105.09	104.04	100.08	109.5	101.4	103.98	106.86	105.87	102.73	108.59	109.01	111.62
110.95	111.15	109.76	115.91	103.75	111.37	107.19	118.02	114.65	112.42	109.31	113.3	116.09	110.35	107.43	107.99	109.08	117.67	107.88	108.36	112.81	114.56	105.14	111.67	119.12	114.13	107.77	112.36	115.82	117.2	117.09	117.49	114.06	110.76	113.79	111.04	104.53	104.18	106.26	110.25	108.12	112.49	113.69	114.44	106.31	112.62	111.29	112.2	113.65	113.09
106.27	105.33	105.19	99.645	102.18	111.78	103.4	111.15	103.79	101.36	99.029	101.81	103.33	104.02	107.76	107.38	102.31	108.75	106.11	102.56	105.25	103.86	101.33	106.21	102.11	102.58	105.38	100.07	104.11	107.22	103.56	104.74	99.078	102.43	108.58	104.36	105.54	106.62	99.701	101.85	106.54	105.71	103.38	102.16	102.21	105.27	103.65	102.53	100.87	105.42
101.58	111.52	109.05	107.82	98.853	101.43	104.64	108.9	104.02	110.25	106.74	103.85	104.6	104.97	106.4	107.6	106.39	107.18	110.74	113.87	106.83	104.93	106.83	106.71	104.28	106.63	106.66	108.23	107.06	105.01	113.57	105.6	106.64	103.13	102.3	106.48	110.06	104.91	101.49	105.35	105.33	112.51	107.19	103.36	103.78	100.62	110.48	106.3	104.39	109.76
111.4	105.62	102.55	109.2	102.34	116.16	101.28	111.63	109.09	109.45	106.23	108.86	103.87	111.31	97.098	104.29	104.43	107.79	101.23	104.92	108.49	109.99	104.75	94.382	108.44	109.73	99.347	101.22	109.29	107.03	105.77	97.186	100.59	106.07	103.4	99.406	107.11	106.86	102.71	102.12	105.23	102.4	107.76	106.43	100.33	98.692	107.84	107.36	104.58	107.92
99.647	107.56	105.79	105.11	106.09	105.53	102.29	100.3	102.16	109.22	103.43	107.61	103.87	105.87	101.22	104.18	106.82	109.3	96.921	104.91	106	100.51	111.27	102.7	109.19	108.53	103.13	106.06	107.54	109	102.34	104.84	104.36	97.635	104.99	107.25	108.04	104.6	108.26	104.15	109.64	108.16	106.71	103.3	101.64	101.38	104.98	105.95	101.57	109.63
113.67	113.66	109.3	113.11	116.62	111.95	104.33	115.58	117.83	112.91	116.22	112.77	115.3	121.62	110.93	106.16	114.93	113.5	118.41	109.09	115.08	108.32	113.45	110.62	112.05	114.68	114.15	117.3	115.75	110.02	115.6	110.36	109.6	108.34	113.78	112.95	114.58	113.05	117.59	114.99	110.7	115.38	114.53	106.33	109.7	117.37	107.68	113.83	111.94	113.66
98.723	101.13	103.74	104.28	106.95	102.35	100.98	108.08	108.71	105.52	105.99	105.85	107.44	105.77	105.29	105.69	106.48	108.72	108.48	104.05	109.5	102.15	103.26	103.47	107.17	100.73	109.37	97.207	98.627	105.91	109.07	96.368	112.86	103.31	108.54	107.43	103.27	106.63	104.78	105.39	105.26	105.17	106.1	98.19	101.82	100.92	101.01	103.07	103.15	102.45
104.26	107.85	106.65	104.79	110	104.81	110.54	111.86	107.06	100.69	108.2	107.03	104.74	106.42	96.846	98.563	104.11	109.51	107.92	115.29	113.76	113.83	102.74	112.99	109.7	110.75	106.35	110.15	113.21	104.94	107.19	111.46	108.96	103.61	108.18	112.02	105.93	111.36	101.13	106.62	107.04	107.03	103.7	102.53	103.74	101.54	103.81	102.52	106.54	105.48
104.99	105.03	100.88	106.94	100.85	105.84	101.96	102.13	112.6	107.02	102.4	105.96	108.62	108.86	104.77	102.98	105.8	105.07	105.58	109.66	109.49	105.69	98.646	102.08	106.94	104.57	105.65	102.31	108.14	106.95	103.71	108.35	108.07	107.15	98.485	109.73	105.16	103.63	112.49	104.56	107.51	105.61	104.57	105.97	100.63	101.07	101.62	103.7	106.55	107.87
114.06	118.81	112.6	116.11	117.42	109.81	113.92	117.41	112.88	116.04	120.07	122.09	121.33	114.74	114.35	120.58	124.49	120.58	114.23	120.02	120.91	114.52	120.32	116.28	116.61	117.65	120.7	118.35	121.81	113.7	118.25	123.56	120.03	123.09	120.49	117.07	114.54	119.57	124.67	115.05	113.96	122.24	117.56	117.53	123.78	118.04	118.02	110.2	117.72	123.2
110.19	104.55	106.35	103.94	103.33	109.47	106.77	103.29	105.1	100.35	107.72	107.22	106.78	103.83	108.25	102.27	109.15	107.02	111.15	104.1	108.98	107.19	102.66	111.28	100.73	100.05	104.02	99.621	99.931	107.36	104.12	107.83	100.51	100.67	111.73	106.63	106.55	105.68	103.58	109.7	105.8	102.73	113.8	106.89	104.48	104.98	103.17	104.3	109.74	101.25
104.56	110.52	102.91	102.33	110.28	108.24	106.6	107.88	100.47	107.67	100.17	105.55	108.39	100.3	111.26	103.52	101.63	107.35	110.18	98.895	104.69	107.4	107.16	105.14	104.13	108.12	109.47	101.04	103.29	104.63	104.41	106.65	103.38	110.46	98.637	109.01	107.7	96.935	107.85	101.09	108.56	103.8	106.7	104.9	103.66	109.38	107.03	105.27	105.76	103.99
96.136	105.42	108.17	104.21	102.03	109.23	110	107.48	105.58	97.378	108.11	105.43	100.41	97.538	101.04	105.85	105.64	100.03	105.73	105.59	108.07	101.52	102.61	102.91	105.99	108.11	108.07	102.47	105.04	102.04	106.71	104.29	103.69	107.36	110.07	109.58	103.15	104.37	101.35	103.71	101.52	110.19	101.43	104.49	102.5	106.79	107.27	105.39	104.13	101.08
100.98	104.19	101.14	104.91	105.42	105.37	99.006	102.32	104.88	108.98	99.118	95.68	102.42	110.99	105.29	110.65	107.69	104.77	102.85	106.58	104.58	107.04	104.13	101.02	100.36	102.7	106.44	103.91	104.68	107.56	107.77	104.89	106.51	101.07	107.78	105.54	104.94	111.1	102.6	115.37	104.64	104.71	107.77	108.79	110	105.04	104.34	105.95	111.35	109.3
115.64	117.89	115.29	115.32	112.59	122.43	111.73	117.05	122.82	119.85	110.35	114.33	116.77	114.67	116.8	115.32	109.32	120.24	118.46	117.63	119.09	121.32	123.38	118.96	117.69	108.87	117.32	109.78	109.61	116.28	120.56	122.04	108.19	114.28	122.5	125.73	115.73	118.48	116.43	113.91	117.15	119.14	113.49	112.19	121.07	114.66	114.74	117.58	113.55	118.93
101.58	100.08	101.16	98.344	101.76	106.73	99.864	95.254	100.7	104.46	98.601	100.97	101.73	91.957	100.54	95.685	95.825	101.91	98.686	98.27	97.346	102.14	97.024	97.833	95.419	100.49	96.815	98.515	94.141	94.276	102.37	99.974	102.77	99.881	93.778	102.99	98.638	94.434	99.6	104.17	105.92	101.05	103.97	102.71	95.644	106.3	102.59	100.99	101.72	101.56
101.36	107.87	98.445	99.982	105.18	111.68	98.856	108.2	106.43	104.32	104.57	109.62	108.04	101.37	107.33	105.28	101.13	111.73	104.23	103.54	101.74	103.34	105.23	102.79	108.01	105.05	105.64	108.52	112.46	106.89	101.02	101.04	107.87	107.06	104.94	110.06	104.4	109.91	104.82	101.19	96.863	100.71	106.47	103.06	100.16	108.22	104.46	100.75	103.23	101.58
97.165	103.78	95.221	97.386	107.92	99.13	94.618	98.624	102.77	103.42	102.38	102.84	94.063	102.41	100.97	98.889	102.24	102.93	104.23	98.797	97.939	106.98	104.33	100.9	108.19	100.17	99.124	100.92	98.828	103.23	99.807	104.13	100.29	98.923	102.27	97.245	94.775	95.316	100.07	98.992	100.65	95.179	106	101.18	97.666	95.378	97.944	93.843	97.684	95.659
105.65	106.73	105.52	105.45	102.72	106.71	101.51	96.577	107.91	100.61	104.61	104.18	104.29	101.97	103.38	101.5	105.19	101.04	106.91	99.751	105.37	107.73	104.88	100.98	105.85	109.26	102.87	97.659	103.48	98.183	106.29	98.787	104.26	106.57	103.15	104.07	96.937	107.5	106.07	100.71	104.78	98.66	109.35	105.58	103.5	102.62	103.47	101.13	106.83	102.24
105.59	102.78	107.95	103.51	106.44	99.91	102.69	99.963	109.09	108.65	103.17	102.66	107.05	104.42	108.52	103.65	103.26	109.12	106.45	104.49	102.27	103.39	103.79	93.502	100.75	110.35	102.2	102.94	104.39	99.033	100.68	105.92	111.09	104.31	102.87	107.11	103.86	101.12	100.94	108.26	98.348	107.62	106.95	105.11	103.36	102.79	111.57	103.72	107.04	109.32
101.57	98.817	96.042	100.03	98.036	100.93	98.086	100.97	104.48	95.916	100.04	95.486	99.013	94.038	99.195	100.26	96.703	98.116	99.651	96.785	100.94	98.925	98.418	100.95	110.65	103.65	95.933	103.66	102.01	99.754	99.812	97.206	99.711	100.57	99.174	100.01	102.3	100.76	99.939	101.96	96.62	100.57	98.379	99.676	102.05	102.35	104.09	98.791	96.072	95.647
101.31	95.992	99.311	98.982	98.302	100.97	110.59	97.578	103.81	95.31	103.29	101.04	111.22	94.603	96.73	98.407	100.48	103.41	96.313	96.736	95.888	98.693	97.505	96.88	101.69	103.92	100.72	99.744	93.774	105.16	99.578	94.339	100.55	104.8	107.56	98.274	97.832	106.71	105.88	97.614	100.94	103.73	97.23	98.008	98.109	104	100.3	96.234	99.181	101.49
118.61	116.3	117.78	119.07	112.46	118.44	113.16	120.74	120.1	116.72	119.38	114.43	112.18	115.98	119.57	120.89	120.1	115.12	118.4	113.57	116.47	125.06	123.37	120.7	116.43	119.46	115.45	122.48	112.57	121.73	124.07	118.82	115.54	111.15	126.34	115.82	114.79	120.62	117.26	114.32	115.23	114.94	114.55	115.86	119.79	121.04	112.06	121.13	120.83	119.17
104.78	99.086	104.6	100.75	109.85	101.47	111.22	115.83	106.63	113.02	107.62	105.37	103.4	98.211	108.84	106.39	104.56	112.17	105.7	105.95	109.35	106.18	103.09	102.93	104.1	103.37	103.49	106.43	106.73	105.2	103.5	108.61	108.26	109.35	105.7	106.59	103.69	108	102.23	106.87	103.78	105.64	105.14	101.38	105.07	103.16	108.85	107.81	104.53	106
107.99	103.01	103.69	104.72	103.94	106.7	106.47	102.79	109.44	106.85	113.03	106.81	99.363	107.06	107.74	102.07	107.07	112.36	108.53	108.55	111.24	103.83	102.16	102.82	106.47	105.63	104.99	103.98	104.21	99.788	107.38	105.02	106.03	109.99	108.63	111.79	107.06	106.64	103.28	105.52	105.1	102.8	108.66	108.79	104.57	99.727	102.12	106.66	102.49	101.13
100.42	105.31	102.16	100.83	99.752	99.748	95.464	104.21	105.8	99.401	102.75	96.197	104.53	96.965	99.27	102.86	99.508	106.23	101.35	102.97	102.23	101.13	106.09	106.98	97.734	105.53	100.48	105.83	99.198	100.72	101.54	96.99	96.517	106.83	94.631	97.165	97.65	106.53	100.66	95.818	101.74	96.081	100.05	101.84	100.99	105.37	96.086	108.02	100.29	101.39
99.779	102.81	107.04	107.07	103.74	105.64	107.46	103.33	111.52	105.7	103.95	100.22	107.58	108.73	106.99	109.09	110.68	103.5	105.59	105.99	109.38	102.88	106.02	108.21	109.94	108.36	105.34	108.01	102.46	102.69	106.91	108.26	105.69	109.48	107.58	99.121	102.73	107.75	103.01	107.75	98.719	107.07	102.57	111.14	101.91	106.14	107.62	108.16	104.26	99.825
106.69	101.75	106.45	102.11	101.38	112.03	101.85	105.3	105.61	110.41	102.82	107.94	108.95	101.76	102.56	106.62	109.89	108.3	109.86	103.07	104.01	105.61	104.25	101.74	109.37	108.87	104.89	109.29	105.46	109.36	104.56	103.53	109.57	101.6	106.92	101.39	109.31	108.21	101.89	103.66	105.25	108.63	115.46	102.92	105.14	105.12	111.16	108.65	110.81	97.633
104.01	103.18	100.96	104.67	105.8	105.56	108.15	112.69	107.64	108.21	104.91	104.91	105.62	100.47	105.47	106.55	106.18	103.15	103.91	103.03	103.69	101.51	112.05	113.15	107.02	104.21	109.92	105.59	103.89	109.52	107.09	102.11	103.89	105.88	103.49	102.97	99.142	106.47	104.47	109.33	103.38	113.36	102.91	107.34	109.25	105.47	107.24	109.58	109.56	110.62
104.53	104.42	110.69	104.87	101.68	111.09	102.39	100.88	98.04	104.44	107.58	106.03	100.72	102.22	105.92	108.62	104.82	109.47	109.96	105.95	99.161	105.46	109.11	102.08	111.33	103.79	104.32	108.7	112.41	101.08	102.05	110.53	105.81	105.28	101.1	108.98	105.23	112.93	102.56	107.35	103.85	107.2	111.52	104.7	110	104.47	101.42	105.98	107.24	110.67
106.15	104.4	105.06	104.86	100.95	109.46	95.779	99.638	104.03	109.44	98.728	101.05	108.02	104.35	107.34	112.43	106.71	103.59	100.77	106.39	111.01	102.33	108.9	104.21	103.5	107.65	101.5	105.37	104.36	102.9	107.38	103.55	104.37	106.41	104.15	102.24	107.44	101.63	105.58	104.48	103.92	103.19	106.14	101.19	105.53	100.33	109.55	100.8	107.72	105.66
109.15	106.79	106.74	96.753	106.31	106.9	114.33	106.88	112.6	106.71	106.58	107.72	107.24	103.11	108.99	100.82	107.73	108.62	106.35	111.54	105.43	105.01	102.28	105.28	110.45	108.74	102.5	110.88	103.71	104.98	106.23	104.28	102.02	102.88	104.34	109.49	101.72	103.22	109.17	106.54	110.92	108.67	102.95	98.883	105.98	112.41	109.44	109.13	103.21	105.28
109.25	105.67	105.07	103.9	112.15	103.24	99.686	109.32	110.44	105.46	108.68	103.01	110.99	112.97	106.68	101.68	111.06	111.19	107.68	114.9	104.13	102.29	108.43	105.03	103.13	103.67	106.95	102.79	108.68	108.05	101.87	105.9	111.99	104.93	105.52	104.33	108.2	107.75	105.52	102.36	97.345	112.51	106.18	101.33	108.93	106.69	111.89	110.12	116.22	107.29
112.81	110.44	115.52	106.38	109.99	113.52	113.92	109.47	113.06	109.97	111.19	107.66	113.47	104.54	113.84	112.5	121.65	113.37	110.04	115.98	110.67	109.92	110.61	117.11	116.63	112.99	114.93	108.08	111.04	105.79	111.69	113.97	109.27	112.79	110.3	104.15	109.55	113.68	108.58	110.01	105.98	109.44	113.83	114.5	112.66	113.5	116.57	106.42	106.15	109.52
108.41	117.63	112.17	107.32	104.95	104.78	106.09	101.4	110.41	105.45	107.46	107.73	109.02	112.09	113.25	110.43	111.01	106.1	106.34	105.54	110.31	111.41	110.41	105.05	110.74	108.1	101.95	102.28	103.95	103.47	106.47	107.52	103.6	111.53	105.72	103.13	102.09	105.5	109.67	109.25	107.07	104.04	109.3	102.55	112.15	110.53	110.88	107.22	112.25	110.18
107.37	102.78	107.54	104.18	101.79	107.77	108.04	109.62	102.53	103	105.27	109.1	105.25	103.62	98.956	99.319	104.58	104.65	110.64	109.66	105.78	107.15	101.67	103.14	102.19	103.73	103.86	99.788	105.06	109.64	113.57	111.7	106.47	104.93	100.35	104.34	110.08	111.22	113.72	105.56	110.58	108.71	108.36	101.06	101.94	102.39	105.51	113.08	110.68	103.02
107.77	115.53	114.69	107	114.4	118.3	109.25	115.48	111.7	111.79	112.7	106.46	113.1	108.46	119.83	108.91	114.81	113.59	111.72	113.33	114.3	109.3	110.23	109.67	109.32	113.3	109.28	109.79	114.94	111.4	111.95	116.23	110.72	108.51	104.83	111.89	113.11	115.15	113.39	108.22	116.83	108.27	109.02	108.07	114.6	112.21	115.03	107	106.81	113.38
104.73	102.62	104.03	98.721	99.043	108.4	110.23	108.06	101.53	104.12	102.44	112.48	101.57	106.35	110.54	101.81	107.11	104.19	102.71	106.13	106.01	111.64	103.29	105.49	99.262	104.83	101.1	102.09	106.55	101.36	101.25	108.12	105.06	109.91	104.32	106.39	103.8	104.98	100.31	107.88	103.24	102.95	101.75	104.47	105.68	107.08	104.77	104.42	108.83	107.69
100.74	104.68	103.16	107.63	102.4	102.34	108.21	110.56	109.18	109.7	109.36	103.54	104.67	110.91	97.237	99.458	104.35	103.23	107.08	102.48	102.07	101.36	109.46	106.32	98.523	100.96	109.07	106.34	106.42	103.89	98.815	111.01	111.28	105.8	107.2	109.69	103.22	106.5	98.192	102.54	105.38	111.25	109.47	107.27	106.17	106.37	108.92	110.15	105.56	104.16
98.624	102.79	96.144	94.095	98.79	99.446	106	97.172	100.45	101.33	99.917	100.8	101.08	99.836	98.66	105.02	101.31	102.27	98.656	98.304	97.213	100.9	101.16	101.06	100.5	95.933	100.85	100.89	100.85	99.99	97.264	104.48	98.485	95.699	92.913	97.703	97.042	100.73	99.027	102.6	98.403	102.85	101.97	100.83	102.54	102.7	98.499	102.6	101.56	103.04
95.38	100.85	96.752	101.99	91.31	95.159	106.02	106.51	96.032	102.87	99.447	101.29	101.35	99.661	101.6	104.56	104.38	99.137	104.68	96.873	97.812	99.988	99.943	102.23	100.49	93.379	99.935	99.895	96.964	99.4	99.024	98.818	96.994	99.482	101.47	109.23	106.18	104.66	96.308	94.805	99.768	103.65	97.807	99.03	103.39	99.044	105.52	93.401	100.45	101.14
101.59	99.262	107.53	97.592	101.46	96.866	96.778	99.359	97.414	94.297	99.425	102.18	102.82	98.895	97.761	93.85	101.15	95.549	107.96	103.83	99.511	107.48	99.637	106.63	101.29	95.589	100.57	101.51	101.93	103.02	96.622	104.77	103.93	97.532	93.57	100.2	96.194	103.11	100.86	102.16	104.6	98.608	99.707	98.925	103.33	104.58	105.08	97.62	95.532	96.659
104.12	103.5	107.99	96.751	101.54	103.06	100.78	100.55	106.83	100.65	102.76	103.68	105.06	105.02	103.21	104.86	104.26	103.6	99.104	105.3	106.67	107.18	109.68	104.38	108.02	104.1	102.07	105.61	101.01	102.52	100.26	106.09	105.27	105.58	108.08	105.01	109.06	104.36	100.16	100.42	105.78	100.04	104.02	105.62	103.36	100.5	101.92	99.89	98.435	106.46
117.5	110.63	114.01	113.61	109.29	113.59	107.66	113.53	113.67	111.7	115.67	116.76	108.87	114.11	109.74	114.94	111.45	108.81	111.56	113.55	117.49	107.56	102.83	107.55	109.76	116.02	114.01	113.47	111.61	107.01	114.29	115.65	115.29	111.67	108.31	113.39	109.6	113.84	106.71	113.04	110.19	113.47	114.79	104.39	111.08	114.23	115.52	112.36	109.99	105.27
105.62	106.92	114.26	116.6	108.09	108.42	113.98	115.59	112.86	111.28	112.65	109.67	108.69	115.25	112.78	105.8	117.94	113.01	111.42	106.69	110.62	112.14	107.06	106.69	110.84	108.27	111.67	107.7	110.8	113.9	118.17	114.75	107.9	121.04	116.27	115.25	102.59	112.51	105	111.13	117.02	110.27	119.59	115.89	111.55	114.07	109.35	117.05	105.17	112.47
106.48	111.1	108.92	108.86	109.44	108.72	104.79	100.96	97.639	105.01	105.59	109.32	109.61	107.98	110.24	103.24	106.89	100.15	104.96	109.49	106.77	109.48	111.69	107.77	103.39	103.87	109.03	109.06	111	104.32	103.99	102.15	106.22	106.98	106.58	107.44	106.42	107.8	110.76	107.66	103.91	106.01	101.41	106.25	102.95	106.97	106.47	108.75	108.22	107.89
109.55	107	114.98	115.9	119.16	115.72	109.58	117.16	105.46	111.8	115.21	110.11	113.07	111.66	113.15	109.41	111.96	113.04	113.87	108.32	111.34	107.99	111.12	112.06	113.64	110.03	108.85	103.59	109.1	108.98	113.69	110.12	110.02	110.78	113	103.85	111.84	112.1	118.51	108.02	113.06	105.56	108.2	107.74	111.35	115.29	109.99	110.71	116	110.97
106.15	104.37	97.167	103.11	104.7	106.29	108.65	102.88	109.68	106.15	103.15	102.11	103.73	107.68	110.06	108.62	105.13	110.41	110.24	104.74	103.66	103.52	110.93	105.07	109.19	108.13	95.966	104.71	102.72	99.527	105.94	101.93	109.85	108.22	109.91	108.61	110.02	104.06	108.71	107.6	110.89	99.778	108.21	100.57	110.36	109.5	110.67	110.08	103.84	103.26
107.81	107.29	103.87	103.22	106.41	102.08	111.13	110.52	106.03	105.24	102.67	104.41	108.88	104.53	110.91	103.78	101.72	107.23	113.11	107.66	101.29	111.39	105.5	105.65	101.8	105.53	96.885	99.9	110.14	103.04	110.01	105.52	99.781	102.08	110.89	106.8	101.64	103.98	103.12	102.24	109.1	107.69	108.59	110.61	106.23	102.74	109.25	109.76	100.43	108.91
108.83	106.46	105.94	102.61	107.5	104.34	108.24	106.57	108.2	108.32	103.39	112.24	107.34	106.81	101.61	100.9	113.51	109.85	104.88	107.56	107.08	99.489	104.59	109.91	107.62	105.35	103.09	109.93	108.1	109.9	104.18	105.76	102.02	105.32	105.36	111.13	104.81	106.1	111.81	108.01	104.17	112.28	111.11	105.54	107.25	105.23	109.05	109.55	104.01	107.85
100.42	98.036	100.1	105.16	103.32	93.575	100.32	97.68	97.407	104.89	95.163	96.978	100.92	98.544	94.443	114.94	99.499	102.43	102.78	97.733	100.01	103.88	103.67	99.939	87.085	103.26	100.3	95.327	100.81	95.137	101.96	99.503	100.91	97.687	102.34	101.38	106.25	101.68	98.103	102.48	103.03	99.9	103.25	100.1	101.32	104.61	98.786	98.625	102.95	103.56
109.5	101.48	106.65	104.56	107.05	110.16	106.16	104.81	108.13	104.96	115.62	111.68	118.6	110.04	109.81	111.08	107.04	110.94	108.43	108.34	110.29	112.28	104.79	106.73	113.19	114.66	111.43	108.41	109.08	105.65	112.18	114.98	106.91	108.5	116.06	109.13	106.33	108.57	112.67	108.77	117.06	113.07	113.98	112.37	114.03	104.41	105.94	112.66	115.32	113.56
100.95	98.364	97.348	96.392	101.22	100.57	98.189	99.009	96.748	98.261	96.826	98.557	99.613	103.28	102.84	90.433	103.86	97.852	98.041	98.482	106.3	98.193	99.978	101.96	102.25	98.543	96.162	102.01	97.155	99.892	99.652	104.52	96.337	98.779	90.79	99.446	98.125	103.34	97.797	100.44	97.781	97.177	95.323	101.39	102.79	90.653	107.42	102.51	95.968	101.17
109.33	99.908	109.07	106.43	110.14	101.19	105.79	108.95	104.81	108.47	104.93	104.37	102.51	106.49	105.6	109.63	98.754	106.92	105.08	111.68	102.4	117.03	109.32	105.16	112.13	104.33	101.82	113.56	106.5	104.58	97.739	101.04	106.15	111.38	109.3	108.36	111.45	106.78	107.82	111.16	103.49	106.02	108.9	111.1	106.37	105.01	106.51	111.83	101.45	104.67
100.81	107.43	98.879	95.503	104.83	97.737	93.542	101.52	102.09	99.852	103.33	106.28	95.519	96.237	106.56	95.756	98.982	102.7	95.524	102.46	95.732	98.796	102.86	102.64	99.7	99.723	108.23	98.951	94.83	104.36	97.969	101.57	102.44	104.56	101.88	94.181	96.13	108.16	100.49	107.92	101.99	101.92	103.27	102.6	96.309	100.01	100.03	94.386	97.953	95.772
104.82	103.19	102.78	99.895	97.78	96.77	106.7	106.36	101.08	104.54	99.524	105.93	103.19	96.122	100.6	99.068	99.252	110.51	100.2	98.338	110.98	94.356	99.039	100.42	93.985	104.13	104.5	99.909	100.31	103.52	104.03	101.2	107.1	99.089	100.19	98.077	106.31	97.821	100.61	95.25	101.91	94.956	96.988	104.18	104.29	106.04	97.594	99.675	104.71	99.575
113.58	108.29	114.04	101.44	110.63	110.19	108.65	112.1	115.06	110.59	109.46	117.86	115.76	112.66	109.91	109.45	114.48	108.97	109.23	110.75	105.89	111.41	104.53	109.1	110.71	112.76	107.57	116.99	110.06	109.58	110.71	112.63	106.74	111.71	109.93	108.49	109.24	111.5	107.35	110.41	108.46	113.85	106.6	107.75	116.85	116.32	109.12	112.22	105.51	115.02
112.98	106.48	111.37	110.59	106.4	109.07	111.72	113.95	105.74	115.62	111.94	107.41	116.58	111.91	111.24	111.42	112.1	110.58	108.52	106.05	113.16	112.4	112.46	106.71	105.43	115.9	115.32	110.07	110.78	112.73	111.13	115.48	116.44	113.18	118.79	113.72	116.83	115.23	118.12	107.93	110.4	108.05	109.71	112.32	108.14	119.15	116.91	113.86	112.03	113.49
103.57	106.14	107.76	104.62	108.47	100.32	103.11	104.37	106.74	108.15	106.51	94.69	106.99	115.54	99.442	102.04	101.03	109.05	102.85	100.2	106.16	106.43	102.69	109.53	99.823	99.921	104.79	104.8	99.131	102.41	108.48	104.08	102.02	104.4	102.66	103.73	101.67	104.13	108.37	108.14	107.01	107	102.27	100.11	102.87	100.62	107.11	98.907	105.24	104.45
113.85	113.05	110.74	114.56	112.43	116.17	107.78	112.2	110.06	111.78	113.61	115.1	106.28	108.76	105.06	115.39	109.38	116.86	116.35	109.88	113.12	108.92	112.32	108.16	103.78	112.82	103.98	109.62	112.27	111.1	112.88	109.73	114.07	113.47	111.17	112.07	112.97	119.29	107.89	112.19	111.65	109.84	105.51	115.85	108.89	121.98	108.64	115.5	109.24	109.85
111.94	109.76	105.55	109.13	110.16	111.07	105.05	109.11	109.95	108.93	112.51	103.43	107.45	112.96	110.54	116.1	114.7	108.6	110.13	111.37	109.13	110.13	105.69	113.5	110.11	112.51	106.64	107.86	105.94	112.77	106.2	103.84	113.14	114.14	111.04	109.36	102.03	110.64	110.29	108.8	107.81	108.45	114.37	109.15	110.18	107.96	106.19	107.08	108.52	109.03
112.37	107.08	107.93	103.26	109.47	104.24	104.64	106.65	104.44	102.6	101.72	102.1	102.81	102.91	111.76	104.63	109.3	105.86	106.11	108.34	103.49	108.59	107.06	106.08	97.772	103.7	101.19	99.19	104.17	102.9	97.639	98.806	107.24	107.27	107.12	103.69	104.34	101.45	106.27	108.07	106.51	98.632	106.16	104.71	104.97	107.98	103.53	107.51	98.213	101.02
95.294	100.28	97.694	99.397	101.17	97.989	100.95	102.26	101.32	98.783	101.15	102.18	90.448	102.11	103.11	98.813	101.05	98.528	99.025	102.04	99.008	100.19	101.54	99.473	98.918	98.169	100.61	100.56	100.64	97.743	98.771	99.502	104.86	97.965	103.09	105.31	97.44	103.34	96.864	97.841	107.45	96.405	101.3	107.01	92.326	103.82	93.868	107.26	100.14	96.48
102.89	109.31	105.85	101.8	107.59	100.42	107.81	105.82	99.888	103.9	103.64	98.868	97.986	108.66	98.119	108.08	104.38	108.15	106.2	110.73	108.17	104.13	106.91	107.3	104.05	105.23	94.749	109.04	100.19	106.22	103.47	98.835	105.02	102.92	104.35	104.37	102	109.87	107.43	107.99	111.95	108.28	105.81	103.16	108.45	98.108	102.25	104.3	99.682	110.2
108.27	105.36	101.53	107.68	99.947	106.2	107.89	104.73	103.02	108.54	108.92	111.07	107.05	105.47	109.11	105.69	108.31	107.01	104.26	104.39	104.9	106.32	111.59	105.82	100.96	104.43	102.76	108.42	109.58	100.95	100.15	104.94	106.38	108.66	102.02	104.42	110.68	100.21	109.25	99.106	107.53	105.82	96.759	106.23	101.42	107.68	101.18	104.69	107	110.3
105.54	105.32	106.92	105.33	103.3	101.92	108.01	104.36	101.4	105.92	106.45	101.98	100.38	102.14	111.68	101.12	98.776	106.23	102.39	104.21	110.25	111.53	104.93	106.48	104.55	104.64	103.31	104.29	103.45	101.4	104.93	105.98	105.76	110.51	108.23	105.71	93.617	105.2	106.21	106.12	109.76	100.12	105.44	100.38	97.288	107.01	97.129	103.89	106.32	104.09
110.29	109.01	106.84	103.65	111.96	117.23	110.07	114.03	107.31	115.91	112.85	113.56	110.51	113.55	113.59	106.76	107.67	117.61	102.43	113.64	110.68	112.93	114.14	113.3	107.04	111.82	107.87	107.99	108.69	103.67	115.87	114.32	114.04	111.76	112.24	115.08	111.78	116.28	106.87	106.23	112.39	107.9	113.33	109.74	113.88	106.38	109.65	111.49	112.51	114.87
112.37	114.55	110.79	113.85	112.76	113.45	110.4	110.58	110.69	120.81	114.44	115.21	116.47	109.54	112.38	108.89	114.22	108	111.72	114.18	110.53	110.36	114.3	119.87	111.82	109.41	112.12	115.38	114.73	108.51	109.94	111.93	111.12	106.95	109.31	112.31	106.35	109.08	110.03	110.99	108.77	111.6	115.43	111.85	116.26	114.57	116.17	114.73	115.61	110.1
111.91	111.09	105.83	114.12	108.36	109.91	108.48	113.76	114.2	112.14	114.79	112.61	119.25	114.96	107.43	112.94	115.32	110.74	115.53	109.98	107.24	113.29	115.79	112.01	105.6	109.42	111.03	112.27	103.19	114.76	111.48	115.1	118.23	112.49	116.28	113.9	110.4	115.56	107.08	116.38	117.22	110.27	106.74	110.36	110.82	107.23	104.91	109.84	112.14	112.8
114.4	117.18	116.5	114.94	105.75	109.77	111.65	117.11	115.51	108.28	106.83	109.95	112.22	113.37	108.06	112.5	120.97	114.88	116.65	115.73	116.83	108.54	113.13	117.87	114.09	112.15	119.51	113.69	110.64	106.54	113.86	115.79	111.39	107.48	115.8	109.89	120.25	115.05	115.14	110.88	108.39	113.71	110.18	114.61	114.09	110.59	107.79	112.04	107.18	111.62
102.32	97.435	104.12	102.3	105.53	106.13	107.14	99.483	103.2	101.89	105.33	102.23	100.03	103.43	102.79	101.05	102.12	102.3	99.919	105.79	99.368	108.14	111.46	97.564	103.62	104.66	102.88	95.631	102.7	102.72	97.777	103.18	101.47	107.86	106.67	99.819	103.37	105.08	103.19	106.56	103.85	101.06	106.53	99.774	100.52	108.21	108.09	101.85	105.7	105.61
108.89	108.83	109.7	110.74	111.41	111.77	107.3	112.9	116.13	112.59	116.19	108.16	110.51	111.12	108.83	110.75	115.17	114.38	111.48	114.82	115.58	114.04	109.12	114.69	115.2	111.2	121.76	116.47	115.41	113.85	112.95	112.71	112.48	108.06	107.22	116.01	110.07	116.23	112.84	110.98	112.49	111.43	115.58	112.3	112.04	113.85	113.62	111.34	116.03	110.2
105.06	103.89	107.74	109.54	106.1	102.51	111.02	106.05	108.11	101.88	105.77	104.17	106.48	106.84	110.06	104.73	106.46	110.18	101.65	112.01	112.42	109.47	104.75	100.58	103.27	109.14	103.84	109.56	103.71	102.33	104.76	111.75	106.8	104.02	103.39	103.21	105.85	109.3	108.05	103.5	105.25	110.43	103.46	105.08	102.88	104.34	106.23	105.44	110.31	107.26
104.02	102.98	103.43	102.65	104.31	107.36	106.93	100.59	105.28	104.46	101.35	98.551	101.81	101.07	102.38	109.59	109.6	96.278	105.91	103.52	104.91	107.6	113.08	101	108.64	102.08	104.36	102.17	101.15	108.25	101.85	102.39	102.74	103.11	109.32	103.45	105.5	98.198	98.525	103.12	109.45	107.75	103.16	108.14	104.07	108.61	103.36	102.07	102.88	98.88
110.49	95.461	98.252	100.75	105.01	102.45	102.34	99.333	102.83	105.26	98.765	91.948	97.417	99.847	103.48	104.43	98.102	97.42	106.64	103.48	100.24	98.887	99.411	96.706	97.077	103.99	99.168	103.57	103.89	101.77	94.015	97.56	100.83	91.595	101.12	98.12	101.53	103.18	95.282	107.56	98.721	100.57	105.32	96.129	100.7	101.49	96.305	95.123	102.7	100.94
104.9	107.38	107.63	109.02	102.44	107.03	102.83	105.82	102.52	105.88	114.24	99.941	105.01	106.87	107.47	108.1	101.98	110.71	103.98	109.05	110.51	107.41	110.85	110.81	105.32	113.63	106.2	107.82	109.08	104.41	102.68	105.3	107.99	104.79	103.78	104.38	107.05	106.63	102.29	115.66	103.05	106.83	106.42	102	105.44	110.17	103.71	111.16	107.54	112.43
106.42	101.86	110.45	106.19	110.42	106.96	106.91	108.74	102.24	107.6	104.87	106.59	109.14	108.45	108.96	106.56	108.45	107.68	107.21	105.43	104.42	105.29	100.71	118.68	105.19	106.68	106.04	110.12	104.97	105.17	108.38	103.03	108.98	110.15	110.13	106.66	99.649	108.96	103.2	109.6	107.62	102.07	109.74	107.7	106.92	109.33	104.47	104.49	112.33	103.59
110.44	113.93	111.7	116.54	110.73	110.7	106.53	111.64	112.23	109.82	114.74	111.74	116.46	117.08	110.68	109.4	114.27	108.42	113.56	110.55	108.05	116.29	112.24	112.82	115.72	108.58	114.97	114.08	111.88	111.95	112.26	111.21	114.3	112.62	110.93	109.45	114.14	115.02	116.3	110.58	113	112.49	113.26	117.51	110.71	104.54	111.99	113.28	108.93	107.8
99.011	103.78	99.429	100.38	95.982	98.047	101.87	103.33	95.9	95.144	103.69	104.71	101.82	99.105	99.006	100.59	101.04	96.059	95.669	98.268	104.94	102.31	99.027	98.519	96.03	97.23	102.81	101.98	99.145	100.49	99.294	98.703	102.17	107.43	89.79	99.899	100.09	99.853	103.52	99.056	99.089	100.79	98.008	101.13	104.74	100.63	99.507	92.492	110.99	99.96
104.69	101.15	93.904	101.42	94.408	105.26	102.76	102.71	96.158	99.428	99.516	102.64	98.513	98.216	95.462	99.39	101.01	93.549	102.83	104.76	103.13	99.86	97.611	98.158	103.08	100.61	99.213	100.88	104.71	105.61	91.598	100.84	99.962	94.57	97.283	101.14	98.328	100.79	101.26	101.27	102.69	94.561	101.51	98.16	101.5	103.6	96.525	93.884	95.61	95.658
116.11	115.09	108.26	110.66	115.41	110.33	105.4	111.35	109.47	105.05	112.37	116.03	110.43	112.78	106.65	115.84	107.92	116.33	103.47	102.33	111.2	112.36	113.71	110.06	110.95	115.7	111.64	111.47	112.57	111.56	111.24	110.6	117.11	113.89	108.35	107.66	113.1	113.48	109.55	112.4	115.01	117.29	119.72	107.99	113.72	113.49	110.5	113.13	112.14	112.06
110.13	113.98	111.71	111.47	111.27	109.58	116.99	114.1	109.96	107.97	112.71	111.7	105.64	115.11	105.97	108.61	109.5	113.84	115.53	109.91	109.09	113.77	108.14	108.28	114.57	109.06	110.53	110.91	116.07	114.06	106.91	119.06	114.3	103.87	112	111.93	111.92	115.69	113.85	119	108.9	110.2	111.55	110.81	112.16	109.77	114.17	113.13	115.98	119.03
100.28	113.25	103.45	99.407	103.92	102.73	105.94	106.7	106.26	111.67	110.62	109.56	112.63	108.02	100.4	104.78	109.7	102.91	103.75	104.72	101.29	103.86	106.65	101.66	105.29	99.852	98.363	109.61	100.91	104.52	105.98	101.75	110.24	108.21	107.63	102.08	97.937	108.3	100.35	103	107.85	102.2	106.14	100.52	105.63	108.71	103.88	107.28	110.41	98.097
100.64	101.45	106.22	101.12	107.35	98.327	97.104	99.116	94.934	102.19	97.141	94.795	98.256	95.18	95.478	97.771	105	101.4	101.31	100.4	98.314	97.145	96.226	99.681	100.48	97.488	104.06	101.34	102.17	100.62	106.48	101.09	97.339	101.06	99.92	97.772	99.841	100.47	100.85	96.502	103.86	100.38	101.23	105.16	95.377	100.45	100.95	97.497	98.895	106.47
105.24	100.71	105.2	97.357	106.7	106.56	99.017	108.62	107.93	104.89	106.94	105.51	104.94	110.5	116.06	105.92	105.33	107.82	107.07	107.77	104.37	107.01	101.85	109.69	106.86	109.82	101.61	100.67	102.79	108.73	108.42	104.53	97.739	103.13	113.66	101.34	111.74	104.57	102.52	101.43	103.58	101.43	107.79	101.61	100.74	103.87	100.46	109.88	110.39	104.45
106.16	115.13	115.43	118.59	109.71	110.18	113.96	110.66	106.71	108.66	111.24	115.51	109.66	112.71	113.97	111.03	110.61	112.1	113.22	109.56	113.88	106.13	114.74	107	111.6	117.84	117.53	111.12	111.53	112.51	107.98	113.62	106.22	107.45	115.39	108.99	113.93	114.76	113.76	110.28	106.13	111.67	113.81	109.91	111.03	116.39	109.2	112.38	110.71	110.56
106.95	106.73	104.18	101.74	106.31	108.3	107.2	105.88	106.73	107.8	108.85	104.99	106.98	108.08	108.74	106.66	105.6	102.26	102.55	100.63	109.87	104.54	102.2	100.93	101.14	108.08	101.32	107.26	104.31	102.68	106.63	103.57	107.38	104.59	106.5	110.54	101.65	97.466	105.42	107.3	103.72	108.41	108.53	107.06	106.56	106.39	108.37	108.79	105.62	106.75
103.95	103.55	109.87	103.97	107.71	102.78	102.94	108.04	108.13	106.3	107.67	97.484	105.2	109.82	103.38	109.17	116.07	106.47	103.89	106.92	105.07	110.01	111.27	111.6	104.19	109.28	105.41	108.7	105.78	107.38	102.92	102.09	104.21	108.85	108.44	107.97	106.79	106.08	106.98	100.45	110.64	105.65	102.09	109.01	103.08	110.13	110.1	107.66	110.23	103.84
97.971	102.77	102.25	98.546	103.4	95.844	98.887	98.984	101.59	98.728	102.54	102.73	99.119	97.472	98.158	98.916	97.473	100.68	92.923	105.71	106.28	95.461	103	108.74	104.64	98.694	100.05	106.41	99.296	93.749	98.879	99.227	99.522	98.946	100.62	93.789	100.74	101.34	100.3	100.02	94.907	101.39	105.11	98.835	96.828	99.173	102.36	104.06	101.37	97.728
119.62	115.54	116.9	116.62	117.23	118.37	120	121.16	121.21	114.36	114.7	122.69	120.89	116.69	109.02	124.81	121.04	118.43	112.9	112.72	118.04	118.48	121.03	117.87	115.62	114.66	110.64	117.1	119.7	118.34	114.61	122.9	112.99	120.21	117.25	118.76	119.25	120.05	120.23	122.05	112.8	115.52	119.49	112.39	118.51	122.22	117.49	120.08	116.04	123.83
104.28	102.45	107.65	105.03	98.848	110.06	100.86	103.8	103.24	101.41	106.06	101.41	107.8	104.74	109.66	102.63	101.13	110.98	107.96	111.31	102.52	105.09	104.69	107.84	110.15	106.13	107.77	102.76	106.34	100.64	109.85	114.47	110.06	104.65	111.74	102.25	103.76	97.023	105.29	89.54	108.64	106.63	104.08	105.48	101.49	105.06	113.72	105.16	110.87	109.39
108.56	105.39	101.77	101.74	97.92	98.408	105.32	107.7	108.34	103.54	109.01	101.74	104.45	104.03	110.18	105.61	101.02	101.24	106.27	112.87	105.51	106.97	108.57	101.3	105.55	102.94	105.94	106.55	105.63	99.915	107.64	106.01	109.76	106.94	107.27	103.46	104.21	99.029	107.12	106.45	107.84	112.15	110.13	107.49	106.19	108.04	111.56	109.93	104.08	104.42
108.27	116.04	113.41	108.11	115.85	115.06	111.48	113.14	116.69	111.79	117.18	99.474	110.06	113.69	113.41	112.59	112.81	102.67	115.03	113.52	113.43	111.09	113.04	116.56	104.24	114.32	109.66	114.6	111.63	114.99	112.99	110.93	113.94	111.4	115.01	109.98	110.22	115.04	112.4	112.79	112.33	117.7	114.09	117.9	112.6	111.22	106.03	107.74	113.88	117.14
106.98	109.11	107.63	101.67	100.23	101.94	105.09	109	104.9	102.36	104.68	104.09	103.37	110.71	109.72	106.14	103.06	110.26	101.65	101.33	109.92	107.95	100.05	109.08	103.29	104.6	109.6	106.68	110.1	110.26	104.06	104.59	106.7	106.6	99.065	101.6	106.64	100.8	102.03	106.56	109.84	113.53	110.69	108.98	106.77	105.02	115.01	105.59	107.69	104.47
110.46	105.65	111.82	107.19	109.99	104.15	105.64	109.99	106.2	102.8	103.07	107.52	104.05	108.62	97.071	104.19	105.67	101.28	110.33	106.38	102.26	106.47	99.696	102.18	108.97	110.26	110.81	108.48	100.84	102.31	106.75	105.75	104.82	101.73	106.78	103.52	101.03	115.56	104.7	111.63	100.79	108.12	110.57	105.19	105.64	104.9	104.41	98.779	108.89	107.85
110.76	104.6	111.87	104.78	105.77	108.01	107.67	109.28	110.12	108.09	109.15	109.01	109.32	107.19	105.23	106.28	107.25	102.16	103.51	100.72	109.89	100.79	107.61	101.79	104.72	104.41	107.99	111.44	107.42	102.9	114	106.64	108.1	101.3	111.01	106.44	104.63	106.8	106.3	107.08	109.74	105.45	103.86	109.97	109.11	108.33	111.99	102.67	108.79	107.44
115.67	113.07	106	108.67	108.54	118.89	119.8	115.22	113.98	110.96	115.81	107.84	113.88	109.98	112.68	108.43	114.09	108.74	124.64	113.86	108.6	109.31	115.01	114.15	110.79	105.49	112.51	115.52	111.65	107.58	112.73	113.25	112.35	107.62	107.29	113.91	111.88	115.94	118.38	106.31	110.99	110.03	110.49	109.39	112.3	110.47	109.8	115.96	108.92	110.94
103.03	101.66	99.729	111.61	105.36	101.38	109.48	109.55	109.89	109.21	107.98	105.3	106.59	103.71	105.06	107.61	109.19	105.7	102.9	105.53	109.59	109.03	106.46	109.35	106.8	109.06	111.79	107.22	108.59	107.91	105.76	107.6	105.02	104.86	107.69	101.52	100.42	103.29	105.89	105.76	103.1	103.53	100.61	108.05	106.58	104.3	103.05	104.38	102.35	100.9
97.444	97.788	104.32	104.62	107.17	103.91	97.073	102.24	98.733	100.64	103.43	99.403	95.606	98.615	104.95	97.308	98.087	98.466	104.46	99.096	99.524	97.807	99.555	100.25	106.81	94.064	100.7	100.79	95.908	100.79	97.38	102.79	100.29	100.89	108.06	97.104	105.06	101.29	107.35	97.489	100.07	100.64	104.15	99.107	105.07	100.79	106.76	94.877	104.79	103.37
104.42	103.66	108.8	110.29	108.99	107.93	109.02	98.656	107.44	98.669	110.35	111.14	104.82	100.13	103.69	102.16	100.5	103.8	103.57	105.11	105.24	110.59	107.35	101.42	103.63	104.59	105	103.1	100.63	105.05	109.6	106.32	99.589	103.16	109.49	102.98	103.63	102.17	107.04	105.25	109.59	102.57	107.24	101.13	101.85	96.931	106.95	101.98	105.6	105.96
98.512	109.91	101.3	100.63	109.72	103.78	106.12	110.56	107.41	110.43	103.73	105.11	102.16	105.37	105.43	108.65	107.85	103.79	103.96	104.07	109.9	112.6	104.17	104.76	110.63	105.58	106.53	110.99	107.46	105.47	110.59	106.45	105.24	104.55	108.08	106.16	110.94	101.86	108.14	109.7	99.82	102.81	111.92	107.39	104.14	104.6	105.61	101.84	108.9	102
108.35	107.23	109.27	103.43	104.22	105.46	104.22	107.74	102.06	101.99	102.17	114.86	105.82	99.188	103.75	108.15	104.83	107.96	106.65	98.318	109.94	105.09	106.22	101.3	109.08	107.88	105.66	97.117	108.47	104.65	110.38	105.58	106.89	104.29	110.34	102.85	109.65	105.91	111.23	105.3	106.16	111.98	106.62	103.49	109.74	111.48	104.13	110.55	105.92	102.72
103.7	110.58	108.07	105.81	109.42	98.88	108.93	102.28	100.76	104.03	99.098	103.33	104.4	103.16	104.17	100.36	101.12	107.84	105.92	101.98	105.18	112.11	108.21	107.2	101.77	107.47	105.57	106.05	102.65	103.41	102.82	106.98	109.12	106.35	98.84	108.83	104.1	98.515	106.21	98.509	106.28	107.61	104.42	110	108.75	102.13	103.67	106.31	101.75	105.9
110.2	104.71	103.6	107.56	107.77	100.57	115.95	98.325	102.77	106.26	102.13	101.34	101.34	105.73	107.54	104.88	103.55	106.8	104.48	104	108.39	108.82	108.56	110.18	112.44	104.39	104.64	108.68	102.75	106.23	103.55	109.57	103.2	107.03	104.75	107.14	108.35	102.52	107.37	109.27	111.22	103.33	104.57	107.69	106.39	108.75	103.97	108.16	107.64	106.18
106.48	96.735	105.12	99.544	99.38	93.988	101.02	101.07	101.05	103.41	101.53	101.71	102.89	92.671	103.93	107.14	99.93	103.77	102.96	102.57	100.58	101.22	102.21	95.56	95.326	94.625	101.69	102.91	102.54	99.298	92.622	101.9	98.099	105.34	103.66	99.215	105.8	95.545	96.417	100.11	95.565	97.443	98.162	94.255	101.19	102.2	107.98	97.208	106.01	106.97
102.97	111.49	105.85	102.44	110.3	108.81	104.9	107.26	102.1	109.95	112.27	105.26	104.92	107.43	108.68	106.1	109.23	107.32	106.07	107.15	103.17	104.08	100.07	106.34	105.72	107.06	108.29	102.65	113.24	109.16	104.39	106.26	110.61	110.6	108.58	115.66	112.6	105.65	105.51	107.5	116.27	105.7	111.24	108.77	101.29	106.23	103.71	107.12	103.47	109.66
105.97	106.59	103.1	105.73	111.57	101.84	108.22	108.32	107.25	109.63	105.78	103.36	113.21	101.83	103.28	111.21	106.08	107.31	103.48	103.75	108.06	110.1	113.29	109.16	106.81	109.48	108.35	109.96	110.24	103.64	104.87	104.51	111.87	103.55	103.29	106.88	106.62	110.62	106.09	109.25	103.18	101.57	105.11	110.8	106.56	111.48	103.58	106.16	109.85	110.43
106.6	115.48	110.04	107.36	112.21	111.88	106.79	113.67	117.5	112.18	110.29	110.8	113.03	111.84	112.48	109.1	114.62	120.02	116.7	115.34	112.85	114.47	112.46	115.77	118.79	114.41	104.89	115.55	106.83	117.08	114.23	113.98	109.7	112.56	110.2	113.24	114.02	110.04	113.12	111.29	111.21	110.73	117.87	113.39	113.44	114.86	107.63	109.33	116	117.33
105.32	106.41	105.27	110.99	105.47	107.71	102.31	110.04	109.49	106.28	107.16	105.35	101.43	109.47	105.31	104.84	100.64	103.77	102.96	102.92	104.8	105.88	100.01	105.75	102.89	101.3	109.75	96.515	112.93	98.892	103.01	103.99	104.46	103.28	104.47	105.58	109.01	108.19	106.65	103.81	108.03	103.89	107.09	101.8	100.23	105.74	100.78	102.12	104.84	105.71
112.96	107.38	111.39	110.29	112.07	111.89	112.06	111.89	115.68	110.9	110.9	107.26	107.01	113.13	108.43	111.4	116.08	102.58	112.14	107.78	106.49	119.2	107.47	114.01	111.97	115.12	113.66	111.62	111.96	107.81	110.44	103.74	119.52	116.12	110.29	109.76	113.88	114.81	114.8	111.81	112.43	109.42	112.78	119.34	110.66	114.7	115.69	107.48	110.95	110.06
107.65	109.58	106.46	106.91	100.6	102.68	107.92	109.37	105.13	109.41	109.46	105.79	101.54	106.65	111.27	104.15	108.68	107.86	101.88	107.71	104.46	104.34	99.222	107.91	103.83	108.95	103.17	107.23	108.15	109.89	101.6	107.22	106.77	100.18	104.4	109.17	107.02	111.75	107.9	109.72	106.99	108.19	110.08	110.1	104.7	100.69	108.78	102.54	112.85	105.18
106.8	111.57	101.09	109.3	103.93	104.17	105.43	108.72	109.3	107.77	106.9	106.12	107.35	106.08	104.49	100.54	105.71	102.3	108.39	105.23	105.08	106.98	112.39	101.72	106.55	105.6	107.72	102.45	106.13	108.15	107.93	105.1	113.95	105.97	103.09	104.19	105.61	103.57	109.2	107.36	103.33	104.33	106.66	111.88	106.19	105.89	110.74	102.64	104.05	105.11
116.43	111.77	113.86	116.59	116.92	107.05	112.33	110.47	115.38	103.3	112.55	112.83	109.19	114.02	107	113.6	113.44	112.36	109.21	113.01	108.51	112.25	115.41	105.09	113.69	115	114.43	113.34	110.07	109.65	108.09	107.33	111.1	108.73	114.43	112.28	109.39	115.69	112.66	108.38	108.76	115.16	114.2	112.41	109.55	112.25	110.63	115.89	111.56	115.79
108.04	97.475	100.2	96.233	100.03	113.06	102.99	104.22	106.9	107.91	101.81	109.08	105.18	101.3	98.768	105.94	101.52	102.35	107.11	104.04	103.42	105.08	101.85	100.36	109.65	104.76	107.81	99.039	99.409	102.76	100.05	102.23	97.415	104.09	107.93	104.91	105.41	99.446	108.75	106.61	110.04	103.52	105.32	108.68	103.9	102.5	103.82	103.61	102.46	105.62
112.39	114.29	111.79	118.83	116.39	116.18	121.44	114.35	112.69	114.01	114.71	121.59	116.17	108.25	114.59	112.09	115.01	115.6	111.04	113.81	110.2	112.16	117.88	120.22	124.44	117.87	115.83	116.85	118.99	119.71	116.77	113.14	118.48	113.31	111.32	115.57	118.62	123.09	120.48	116.21	115.01	120.66	107.68	116.82	112.72	119.88	120.21	115.25	118.18	112.32
106.88	104.58	105.51	101.2	107.87	102.31	105.1	110.27	106.54	112.03	109.16	107.08	108.15	104.63	105.8	110.88	99.524	111.6	108.13	101.6	104.38	103.44	99.481	104.75	99.719	110.22	104.04	102.95	101.74	102.41	104.28	102.98	102.5	104.06	108.75	107.95	104.64	107.17	99.988	112.4	103.43	113.22	106.4	106.46	110.54	101.47	105.43	104.02	107.89	103.99
103.31	105.83	105.47	109.48	104.71	102.61	107.65	100.75	106.08	105.97	104.8	106.89	106.57	110.1	101.09	111.6	110.01	108.96	101.72	103.08	109.32	104.3	105.13	105.85	107.41	101.33	105.5	106.69	106.16	109.46	103.66	104.62	106.34	105.79	100.15	108.37	106.77	106.05	102.46	106.83	103.87	104.28	103.32	99.54	105.46	105.73	105.1	109.28	103.31	106.7
116.15	115.68	110.95	112.09	111.97	109.57	114.3	108.43	111.06	109.87	109.71	107.83	115.15	117.6	111.4	113.9	113.77	110.63	109.89	106.78	115.96	114.71	115.62	108.27	113.97	103.64	112.1	112.51	110.69	119.51	117.6	111.48	110.65	112.95	110.99	114.31	115.05	112.41	115.59	111	112	115.83	111.55	113.6	118.31	118.55	116.2	116.44	113.31	113.65
106.67	109.91	108.18	109.44	120.52	111.6	108.05	107.64	115.15	106.22	113.57	115.46	104.87	112.71	110.41	111.18	105.77	111.67	112.09	109.97	109.34	109.61	112.46	110.66	106.37	114.06	113.82	111.91	110.47	115.04	104.35	108.89	108.1	111.4	112.35	112.37	106.59	111.7	115.69	113.35	110.99	111.96	101.21	110.27	104.66	108.22	112.27	110.14	110.37	113.62
104.33	111.54	106.73	107.61	99.26	101.81	105.71	93.99	102.63	107.82	103.48	100.51	105.85	97.638	104.36	101.57	104.31	104.77	105.56	106.25	109.08	108.56	105.46	107.31	99.61	101.36	106.36	105.59	103.37	108.05	99.927	108.98	103.01	102.87	102.78	102.83	103.7	104.94	107.74	101.17	99.513	107.58	105.84	106.39	105.38	106.88	107.49	104.17	98.673	110
103.01	109.78	97.798	96.178	96.075	104.52	94.945	105.66	106.13	94.742	96.776	95.211	101.53	95.702	102.17	100.61	104.56	99.686	101.36	100.92	104.94	100.99	99.849	98.984	96.069	104.69	102	95.509	98.593	98.31	97.919	97.114	100.63	93.722	105.43	98.192	100.12	99.705	98.171	100.03	100.92	91.648	98.958	105	101.21	99.326	98.788	94.15	102.51	101.87
108.9	96.8	99.761	108.69	107.67	108.08	99.176	104.64	94.67	109.69	101.83	102.43	101.02	106.7	105.03	105.9	100.56	102.71	105.63	109.71	102.38	111.31	102	101.24	103.3	99.431	101.6	96.623	104.54	109.89	106.74	109.37	105.66	99.64	111.4	100.05	106.4	105.96	107.47	110.1	111.41	102.5	107.32	100.63	99.908	105.47	109.56	109.17	109.41	102.35
100.8	103.53	103.66	103.33	106.31	104.93	100.23	104.17	104.81	108.09	106.47	100.96	109.8	110.51	109.32	102.69	105.66	106.68	104.62	100.8	107.03	106.28	112.07	105.36	103.14	104.66	105.37	104.54	113.61	101.96	97.999	106.98	108.1	113.4	106.95	105.35	102.98	114.06	103.7	100.09	108.89	99.846	108.24	108.21	105.23	107.37	110.47	104.85	106.86	113.88
97.851	100.34	103.38	100.37	94.811	97.089	107.68	98.338	106.92	101.3	96.996	95.609	97.955	101.75	98.511	99.18	101.37	96.431	99.313	102.46	99.473	103.24	99.61	103.98	99.488	107.78	101.05	99.352	101.33	95.969	96.272	102.12	101.64	97.156	101.92	102.15	102.39	99.288	102.36	98.708	100.06	97.576	97.987	100.49	103.31	98.419	99.555	96.486	102.79	97.145
101.06	93.747	102.17	100.44	99.632	105.35	96.972	102.88	103.26	102.99	99.766	104.14	102.99	104.33	92.319	105.3	95.78	100.54	98.723	100.55	99.947	97.523	107.29	98.26	105.82	95.7	99.273	98.357	101.84	105.5	102.31	93.578	99.541	98.234	101.18	98.962	98.219	103.25	100.13	94.311	104.24	101.45	99.208	90.017	99.983	102.77	107.04	99.173	100.79	101.39
105.28	103.99	100.49	99.958	98.977	102.23	103	95.81	107.53	100.29	106.69	102.5	104.63	104.15	105.72	95.169	103.92	102.08	100.67	97.132	100.65	99.041	92.817	99.981	103.11	99.258	99.662	95.507	95.567	101.55	93.879	100.65	103.98	102.65	94.786	101.85	95.147	93.54	99.788	96.574	96.116	100.68	97.323	97.753	97.82	98.028	96.66	99.123	98.242	102.8
108.26	107.06	114.18	106.02	108.61	106.78	99.846	103.84	105.22	107.51	110.14	110.46	109.47	108	106.3	104.65	105.21	97.767	108.02	99.511	110.16	107.75	105.04	113.56	103.58	103.17	106.95	108.13	103.21	97.195	101.06	110.52	99.651	105.56	106.34	99.133	108.64	111.18	109.02	105.51	105.34	101.14	111.38	104.26	109.21	112.59	101.88	108.31	108.53	105.46
107.26	106.64	101.39	109.59	109.57	103.22	108.16	102.09	107	107.26	104.68	102.46	108.71	106.6	103.11	103.54	102.53	104.13	103.15	101.87	106.32	107.97	105.53	109.77	108.62	105.58	109.12	107.47	103.35	105.25	105.95	99.809	103.58	109.72	110.71	104.41	105.28	108.06	110.24	107.57	111.57	108.15	102.28	108.46	106.34	105.43	106.41	106.83	106.5	113.79
108.06	101.64	112.27	107.03	115.42	108.83	116.95	109.25	111.9	118.44	109.41	112.77	111.14	103.87	115.06	113.4	105.92	109.48	116.95	108.72	109.13	117.15	112.63	114.69	112.5	110.4	113.04	110.02	116.85	111.08	109.79	108.15	112.54	103.45	113.62	106.75	109.97	110.7	111.05	115.22	105.02	111.42	105.46	107.12	109.66	108.57	116.57	110.67	110.87	105.64
102.85	100.5	105.1	102.48	112.94	103.2	103.75	107.73	105.06	106.87	100.59	103.44	104.41	104.22	107.34	110.92	103.62	100.41	99.75	103.92	105.14	105.8	105.28	100.48	104.63	106.11	109.23	111.73	106.3	103.89	104.38	103.4	108.83	106.16	111.63	102.22	108.52	110.34	102.93	102.81	98.906	109.13	110.05	107.95	100.59	106	103.71	103.82	106.24	100.84
106.83	116.33	108.19	103.39	111.99	112.17	114.93	115.77	113.51	106.79	110.61	114.99	113.18	108.05	111.08	112.15	109.41	108.72	113.73	105.76	112.56	114.91	110.21	111.78	108.38	111.23	110.93	111.82	110.8	110.02	113.11	119.06	115.56	114.27	113.16	112.34	111.94	108.67	111.79	114.45	112.93	112.51	112.11	110.39	116.46	110.43	110.12	106.27	111.59	115.69
99.466	105.64	94.275	98.135	102.05	100.93	102.31	93.839	101.93	99.136	99.753	99.331	105.04	100.61	98.295	100.35	102.11	102.49	95.7	103.05	98.65	107.84	94.806	95.813	97.955	101.29	101.26	102.89	97.633	99.037	100.23	96.651	101.54	98.86	99.494	101.02	102.67	98.258	99.811	98.93	95.389	100.75	102.92	100.68	95.866	101.55	99.653	95.053	102.32	99.085
118.03	115.38	101.16	105.72	109.64	113.93	115.77	111.98	105.42	113.23	119.98	107.63	113.22	109.92	117.07	117.02	110.78	113.36	112.28	117.14	113.29	111.23	105.85	111.24	113.45	113.7	112.3	105.98	114.98	113.2	111.88	113.23	110.77	109.64	113.33	111.32	119.43	113.58	106.87	112.7	110.84	113.65	116.31	116.22	111.72	106.49	108.48	112.21	112.32	105.36
118.43	104.36	111.42	119.47	108.93	109.23	109.44	112.97	111.79	115.72	113.88	110.6	112.67	112.69	112.62	113.95	111.88	115.21	111	111.98	111.14	112.56	109.01	115.12	110.05	115.97	109.19	109.48	114.15	110.05	118.17	108.49	116.86	112.71	114.17	113.43	115.65	111.39	111.76	111.84	113.39	113.91	113.07	108.28	107.29	110.92	112	106.77	108.41	111.13
108.03	99.664	106.85	106.45	107.7	100.23	103.55	103.68	112.17	101.29	108.11	107.09	99.73	106.6	106.57	97.97	106.79	101.43	106.23	99.794	106.35	101.34	106.06	108.75	108.37	104.02	97.531	107.07	111.81	108.31	102.42	101.31	110.27	105.7	103.35	110.2	107.68	105.93	105.19	103.42	101.98	104.76	100.08	105.13	103.12	106.93	103.86	103	101.09	96.96
103.83	104.85	107.45	104.36	110.44	99.847	108.44	108.61	105.13	107.11	104.35	100.18	101.45	111.56	102.11	105.61	111.17	102.15	108.36	102.36	107.47	102.56	108.79	103.68	101.44	104.49	109.47	113.16	100.75	103.43	106.34	105.57	108.44	106.02	105.29	105.02	107.84	105.05	101.22	106.47	98.974	103.91	99.887	107.52	111.2	104.83	105.8	110.77	105.47	103.82
102.16	92.683	100.53	101.9	101.23	91.607	102.38	103.7	96.968	98.114	102.97	101.27	103	98.067	94.841	104.82	102.31	96.732	101.92	103.37	100.22	97.509	98.816	103.2	95.747	102.8	99.482	102	100.06	104.01	102.64	97.482	103.73	102.98	101.85	100	97.822	97.332	98.157	97.478	96.328	102.31	102.36	97.894	99.338	105.18	99.426	100.28	99.085	98.455
107.26	111.45	112.12	113.81	108.88	110.84	114.64	112.19	108.45	115.86	107.34	114.31	109.27	112.87	113.68	106.69	114.87	110.71	110.87	112.08	110.3	112.98	114.93	112.31	110.03	115.1	105.64	108.77	110.56	112.04	110.67	115.72	110.88	107.44	110.59	115.39	117.03	114.96	113.09	111.07	114.68	109.79	108.79	114.09	113.9	111.64	111.34	115.24	115.94	108.98
107.51	105.4	113.57	110.08	109.31	109.35	111.89	112.43	115.96	114.37	108.33	105.5	107.14	115.68	111.95	110.39	110.13	111.51	109.16	114.99	109.66	116.73	114.23	113.34	111.38	113.23	117.12	108.61	113.78	113.87	113.85	109.85	112.53	105.06	106.32	111.34	105.77	110.7	110.8	113.41	108.58	116.99	109.46	108.17	107.36	119.58	111.59	110.06	114.05	111.42
112.56	113.71	113.57	114.46	118.92	115.03	115.91	117.86	113.79	112.94	112.71	109.66	106.4	107.66	105.22	110.95	114.54	109.61	113.55	110.62	111.07	114.4	110.65	118.64	116.05	110.64	115.88	113.38	109.52	113.54	114.76	113.25	113.14	115.58	114.31	113.84	111.18	117.59	115.95	108.82	112.73	113.02	110.27	110.29	113.6	108.02	107.47	108.82	117.11	112.9
123.87	123.9	120.87	117.14	115.71	116.09	122.4	118.2	116.79	121.86	118.5	118.86	111.82	111.86	121.36	118.52	114.72	115.99	113.11	122.46	120.18	120.23	117.42	114.97	114.49	117.08	117.89	120.94	120.78	119.38	113.21	119.39	126.67	115.54	116.35	113.27	117.4	120.28	114.83	123.38	119.42	122.07	112.33	118.23	112.85	116.96	123.93	113.09	122.25	110.23
100.83	102.61	99.611	104.05	112.74	107.22	101.53	103.28	105.8	105.27	106.51	108.56	108.71	107.15	106.19	103.48	102.43	110.07	102.71	105.6	98.884	108.62	104.33	104.2	114.53	111.59	108.93	102.77	107.46	109.96	109.07	108.9	105.07	108.98	107.66	106.62	107.59	104.08	103.29	108.13	107.84	105.05	104.78	112.21	93.957	106.14	102.8	106.19	108.52	102.76
118.16	120.43	118.08	117.25	122.03	119	119.61	119.02	117.37	115.03	122.18	121.45	119.62	114.38	110.54	112.8	113.53	121.07	115.81	117.64	118.96	118.44	114.43	120.82	112.35	119.75	120.23	118.94	120.13	120.98	116.84	126.99	116.3	114.59	115.62	123.91	116.63	118.85	117.53	117.71	119.61	114.45	119.51	111.82	116.81	120.52	117.29	119.12	115.03	118.06
110.27	110.88	103.09	105.88	101.54	108.58	102.68	103.03	107.36	103.5	110.29	110.95	105.72	101.65	109.62	104.53	108.87	109.04	105.7	106.23	102.9	101.41	106.39	104.55	107.01	110.1	107.22	108.31	104.9	105.06	108.85	107.36	96.31	104.86	105.44	108.13	101.95	105.58	104.27	101.17	108.21	112.12	106.93	110	105.89	100.79	103.69	104.6	101.28	100.87
109.47	104.1	110.63	105.75	107.53	111.09	107.06	104.87	108.31	104.12	102.5	104.93	104.42	106.45	106.01	104.43	105.66	109.83	107.78	108.89	107.99	110.63	102.92	104.76	107.67	115.38	104.18	105.38	108.91	107.48	103.39	111.43	112.44	108.28	107.18	109.63	110.24	107.42	101.28	103.45	105.98	102.96	108.08	111.06	106.37	102.5	99.018	111.46	105.5	107.67
111.6	112.1	108.21	111.24	112.07	115.32	114.52	109.89	117.87	111.62	117.09	112.54	112.55	115.84	110.72	107.87	112.56	106.45	111.28	113.77	110.5	111.16	110.52	113.79	110.86	110.43	117.81	117.43	113.65	119.35	109.99	110.58	115.06	114.21	111.75	115.98	111.13	109.24	109.03	102.15	113.9	115.78	108.43	113.13	114.53	111.74	108.78	113.54	115.79	114.01
116.44	109.74	109.41	108.81	115.08	103.74	112.21	108.79	105.55	108.66	105.84	115.52	110.26	105.71	110.97	118.67	108.57	110.78	110.12	110.31	110.73	109.86	106.11	115.58	108.31	112.1	109.35	106.77	106.44	105.78	107.28	115.66	107.92	110.46	111.13	115.4	108.84	112.8	107.8	108.67	112.71	119.55	112.86	110.59	105.98	110.83	119.1	110.66	108.38	103.88
107.54	108.22	110.26	104.84	100.81	105.45	102.86	104.26	108.04	108.13	109.16	107.81	106.81	101.68	108.51	105.97	108.18	105.97	101.54	108.37	102.95	106.5	106.3	106.49	106.52	108.84	103.37	109.84	102.92	109.72	109.45	108.57	107.63	105.52	105.34	103.87	110.09	105.48	110.36	107.47	104.99	101.74	103.2	101.21	105.84	106.8	107.4	99.178	105.79	110.79
110.31	110.07	104.59	113.98	114.05	115.63	109.41	105.93	113.86	110.22	104.61	109.12	117.56	110.01	113.81	115.11	112	111.51	117.16	108.14	114.87	107.68	106.63	117.04	112.97	110.46	117.98	109.45	116.63	110.38	115.48	108.85	107.25	113.82	108.47	110.64	117.29	111.84	109.11	116.41	113.7	104.5	112.95	113.48	109.83	107.09	115.15	116.83	110.66	114.83
101.79	110.18	111.29	105.53	107.8	111.06	105.79	102.64	108.29	108.42	106.69	111.73	109.07	109.61	102.13	104.96	105.75	107.17	109.48	105.96	104.44	111.5	103	108.5	107.34	107.46	115.41	104.27	102.79	111.6	106.85	106.52	111.96	102.91	106.09	107.23	102.36	104.47	103.19	103.68	102.68	111.75	107.77	104.82	112.65	112.9	107.36	105.51	112.67	105.81
105.84	103.34	103.38	101.04	101.17	115.36	99.309	106.03	102.02	110.08	100.81	106.26	105.59	102.37	102.64	93.936	101.9	108.94	99.42	101.98	106.62	107.67	104.96	106.99	111.35	103.02	105.66	107.26	104.57	103.54	106.44	101.79	100.82	111.51	104.59	105.21	98.506	103.91	107.05	107.31	109.23	100.15	103.03	103.63	101.64	106.26	106.57	105.75	106.95	109.2
105.88	104.22	107.59	104.7	106.43	105.92	102.16	105.2	107.79	104.56	107.18	108.82	100.13	97.071	100.78	103.76	104.49	104.69	101.8	103.98	105.26	105.35	104.01	95.719	109.11	103.89	103.44	105.79	107.03	100.9	100.77	107.29	108.82	104.65	100.85	102.48	100.53	105.73	111.74	100.25	100.82	103.51	102.82	99.745	108.62	99.945	101.18	104.45	103.76	110.52
111.01	112.21	113.97	106.75	106.03	110.85	115.78	111.95	112.14	107.7	107.73	112.15	105.96	107.83	110.6	114.91	114.62	108.18	103.76	114.04	104.53	110.09	102.6	109	106.69	111.08	115.82	115.29	112.59	113.43	112.82	111.62	112.98	110.84	103.75	117.84	109.75	106.53	113.65	109.72	110.88	114.82	110.66	111.86	114.72	108.3	111.59	112.23	113.2	104.41
110.68	108.34	105.69	109.53	105.67	104.47	110.15	110.16	103.9	106.05	109.26	103.05	99.646	110.99	104.73	109.72	107.77	99.167	103.18	104.53	108.1	101.63	105.78	106.31	108.39	105.33	99.592	109.67	102.76	105.91	102.51	101.23	106.89	107.76	108.18	108.86	102.78	111.73	106.63	101.09	101.29	104.04	108.04	104.72	106.91	109.88	101.89	109.6	104.03	104.24
104.53	112.09	110.1	110.76	115.8	107.82	112.81	116.01	113.26	106.2	111.74	114.34	106.76	115.36	111.82	111.34	106.93	115.87	115.8	106.33	107.08	113.45	119.5	110.16	114.63	114.68	108.79	109.63	116.06	115.92	111.16	110.24	106.44	116.23	114.04	113.41	109.66	113.15	108.45	105.1	107.25	111.41	109.41	104.8	110.17	116.09	112.52	115.1	109.2	110.89
103.46	97.239	103.52	107.53	104.81	113.15	102.38	111.56	103.92	100.63	108.33	110.41	101.21	111.26	101.28	104.5	104.96	109.27	111.66	109.46	106.64	106.72	106.79	97.199	104.86	105.1	102.5	112.45	105.54	113.7	101.66	108.67	103.71	105.21	105.91	106.85	108.46	107.1	101.46	95.214	103.66	102.99	102.85	100.61	106.8	106.07	106.61	107.3	104.75	101.17
111.45	119.81	113.49	120.19	115.3	118.19	111.99	116.42	120.67	123.31	117.79	115.68	114.22	116.36	115.77	116.97	119.07	120.32	118.53	116.02	116.34	121.06	122.06	118.71	119.07	119.69	114.92	119.92	115.14	111.96	120.63	113.12	117.98	109.21	119.8	122.81	116.33	119.52	121.23	122.01	113.39	120.6	119.16	114.03	117.44	118.32	122.09	115.44	116.31	116.36
104.82	100.27	105.31	106.79	101.91	102.37	104.85	110.48	104.37	102.38	104.05	107.24	109.95	107.54	98.953	100.88	106.09	102.62	100.72	108.63	100.25	105.44	102.58	101.74	109.74	108.6	102.08	102.39	105.2	102.52	108.84	107.53	99.092	100.19	107.56	104.69	107.72	109.12	109.61	104.53	106.18	104.57	104.57	110.43	107.58	96.308	104.36	102.48	106.05	106.05
104.06	102.28	105.73	109.6	105.1	108.19	102.02	111.04	106.17	104.61	94.873	108.45	97.149	107.19	104.57	103.42	104.36	101.36	105.23	99.819	101.86	106.81	102.81	96.054	102.58	99.905	109.51	107.21	110	103.81	105.65	105.28	101.96	99.705	97.614	98.915	98.769	110.66	99.32	107.54	103.78	102.5	112.3	108.52	96.038	101.26	105.05	109.77	106.65	109.18
107.53	100.41	97.772	105.59	108.88	101.98	99.96	104.96	107.03	96.706	107.3	102.73	107.06	107.21	105.56	102.56	107.88	102.59	103.73	116.03	102.24	112.46	106.91	106.37	105.28	108.27	102.92	106.73	100.53	107.42	103.79	107.01	104.44	107.64	97.245	108.72	101.21	103.47	110.35	104.86	105.23	106.14	100.98	104.11	108.33	105.94	111.4	110.67	106.41	103.56
101.04	102.41	97.087	97.725	101.12	97.566	108.29	102.25	101.91	101.36	95.632	97.735	101.36	102.6	98.623	95.408	102.44	99.704	97.413	96.054	98.778	94.727	100.4	102.19	99.137	100.82	101.17	101.53	99.49	105.52	98.173	97.677	100.42	103.37	101.54	100.2	105.78	103.45	101.51	100.56	104	98.034	106.45	103.44	102.98	97.914	97.763	103.09	98.617	94.629
112.21	106.47	109.06	105.55	101.66	106.54	107.55	105.35	109.94	102.5	106.04	106.47	107.37	97.961	107.39	107.05	106.59	106.05	107.18	103.07	104.71	108.75	104.91	110.02	102.3	113.41	101.97	101.65	104.11	103.01	112.89	107.45	108.99	103.48	103.69	104.44	111.08	109.87	97.828	106	114.94	113.45	108.31	102.44	106.49	107.27	108.72	108	108.27	111.11
116.11	112.59	109.21	110.19	106.32	114.73	106.58	111.08	113.44	116.15	109.16	117.54	113.01	115.6	114.1	110.66	112.4	114.55	110.91	113.15	108.19	104.49	118.95	106.53	113.59	112.72	115.57	115.46	118.64	117.46	110.22	112.96	111.94	111.77	113.76	110.32	106.7	114.65	111.31	116.19	109.63	110.84	114.21	106.8	112.5	109.04	111.54	109.7	107.01	111.56
110.29	101.29	107.29	107.59	96.347	110.04	107.73	107.78	103.94	100.23	108.69	100.27	101.87	101.54	108.3	103.74	109.08	103.88	106.28	105.91	105.09	103.96	107.52	109.66	108.8	104.35	105.23	108.81	106.89	104.15	105.39	106.15	118.15	103.15	108.01	105.21	104	102.38	109.93	107.02	111.09	109.81	100.51	106.39	100.09	100.33	105.7	110.66	100.68	106.48
105.1	103.43	100.33	107.63	101.04	103.41	105.2	100.36	97.977	105.66	103.54	104.85	102.06	101.1	106.15	102.71	108.21	110.49	106.06	108.75	108.65	103.11	108.19	103.36	106.77	101.5	104.26	100.19	102.37	102.13	105.15	105.56	107.17	107.73	104.31	112.38	106.89	105.22	104.32	101.86	108.31	98.962	103.17	102.15	108.44	104.75	108.84	105.86	103.56	105.95
105.14	107.6	105.26	105.33	103.27	100.24	108.32	107.04	101.03	110.65	105.02	102.31	109.93	104.46	103.76	104.7	113.68	105.05	103.03	102.26	103.21	108.7	109.96	103.78	104.2	100.78	103.05	103.86	99.249	106.85	104.36	107.76	104.29	104.35	101.85	101.55	103.01	104.5	107.14	104.17	112.15	109.94	104.83	101.83	111.86	109.39	108.37	101.19	100.18	96.999
103.56	105.58	107.26	105.61	106.55	104.35	107.57	110.47	103.94	111.83	107.28	103.22	103.68	110.76	105.95	106.27	103.97	102.84	109.98	113.3	108.58	111.72	100.95	106.25	106.74	109.79	104.75	105.28	108.21	108.72	107.4	106.78	109.24	108.3	114.08	106.65	100.72	108.17	107.6	106.13	108.38	106.08	104.23	101.88	106.88	107.88	108.64	105.61	112.33	116.84
111.04	113.84	111.33	118.99	114.32	110.32	104.49	108.02	114.45	111.92	111.05	105.89	106.03	109.47	112.98	111.47	118.58	113.45	116.91	112.26	111.02	112.43	111.76	113.01	106.88	111.51	111.49	119.92	108.69	113.14	106.41	113.53	106.61	111.18	106.52	109.82	112.8	108.71	108.89	113.97	114.99	118.23	106.53	109.23	115.84	115.23	110.42	116.43	107.65	110.7
114.38	108.58	112.17	110.85	107.35	107.96	112.3	105.25	112.99	106.48	117.57	105.75	108.22	111.96	105.45	116.49	111.99	106.98	108.46	112.96	109.49	109.03	109.76	112.28	109.93	107.79	106.11	116.74	105.56	113.73	109.12	104.8	110.21	105.46	112.02	114.4	116.28	115.85	111.4	109.5	115.94	107.71	111.05	103.42	106.94	108.54	111.02	112.19	107.23	111.32
111.38	112.46	106.65	110.31	107.69	116.87	117.24	101.13	110.33	108.76	108.74	109.11	103.66	109.94	103.55	112.16	108.11	110.55	114.84	109.4	110.36	116	103.46	118.95	111.06	110.6	107.39	112.66	108.77	108.02	115.02	114.58	109.01	114.28	112.94	113.98	109.76	109.27	109.14	110.9	106.66	111.6	114.87	110.35	114.85	106.29	112.19	108.83	108.45	116.87
108.87	104.11	105.58	103.69	111.11	104.63	113.5	103.05	102.21	107.94	104.71	108.84	110.05	103.67	101.41	106.97	106.6	107.98	106.13	105.95	102.93	102.98	103.52	104.78	109.27	109.57	108.84	103.81	108.17	107.11	102.55	104.79	106.41	104.23	103.07	103.43	101.64	106.27	103.79	104.53	105.57	106.07	104.88	108.29	105	104.25	108.91	100.27	102.1	102.48
103.36	108.36	109.97	107.26	101.63	106.89	99.11	104.71	104.84	102.46	112.16	108.1	98.791	104.28	99.757	97.416	101.39	108	103.35	104.93	107.01	102.77	101.69	101.48	99.933	103.14	104.31	103.48	104.54	99.814	108.01	106.03	103.72	100.33	99.907	108.25	103.39	99.669	102.81	101.48	98.576	102.59	97.414	109.42	102.42	107.79	96.808	101.68	96.38	107.84
111.81	113.36	114.57	114.97	112.28	110.57	114.56	112.53	107.75	106.76	107	116.64	111.66	110.38	112.65	112.96	114.04	112.68	115.22	110.53	111.21	110.08	103.78	111.09	109.07	112.6	114.19	111.89	108.12	104.8	107.89	107.73	109.17	113.47	111.23	111.97	109.88	108.07	106.32	110.32	119.61	109.53	110.21	110.55	110.8	111.01	111.49	117.57	111.09	108.19
109.65	105.89	108.01	104.02	102.2	109.78	105.38	108.37	105.37	107.95	105.37	105.13	108.71	105.21	106.96	101.78	111.66	106.94	105.2	103.58	105.6	102.28	106.94	106.02	106	102.04	104.83	104.28	108.89	109.15	103.95	109.97	104.78	108.42	111.24	107.31	111.48	101.61	110.36	106.81	106.17	113.43	103.26	107.99	108.99	114.29	105.19	108.95	105.79	107.76
109.15	112.32	103.56	107.33	115.44	111.7	108.79	113.48	109.88	107.98	109.08	110.86	106.7	117.7	113.6	104.5	109.21	110.69	103.51	113.78	109.71	101.58	112.64	110.94	110.96	109.42	101.96	108.12	113.16	108.12	110.41	104.54	110.14	112.55	115.67	112.52	105.93	106.68	110.87	114.42	108.26	108.25	111.9	110.62	111.14	114.98	109.45	108.99	109.73	111.34
101.71	111.65	114.69	108.41	111.69	105.88	111.58	102.6	104.07	115.93	113.91	111.31	115.17	109.5	118.82	107.38	110.71	100.23	106.39	105.84	106.69	104.78	106.85	105.36	112.94	111.28	107.27	110.12	115.64	105.88	110.46	108.85	111.02	109.04	110.74	104.01	109.06	99.545	108.36	111.76	111.11	108.02	106.3	108.72	111.21	116.74	105.96	106.62	118.37	113.68
100.84	97.241	100.78	101.24	97.241	99.249	96.76	98.352	104.25	105.89	103.56	102.36	102.76	100.9	102.72	99.959	108.34	99.135	103.6	103.13	98.639	96.873	100.35	101.95	98.931	86.616	106.3	99.664	105.47	102.56	102.11	97.474	102.03	97.57	102.15	96.892	101.34	104.73	104.31	103.11	98.186	103.5	94.61	95.557	100.3	103.36	99.788	106.38	99.641	100.9
110	108.47	108.39	110.37	111.71	110.11	111.7	107.86	109.92	107.49	111.7	114.78	110.15	112.48	113.48	108.03	120.52	102.37	108.03	107.34	112.91	111.15	108.84	112.05	115.21	107.82	105.95	105.06	109.34	107.75	113.09	107.65	103.28	110.89	109.05	106.21	108.14	106.12	107.3	110.41	110.39	109.63	111.04	108.38	112.13	114.15	114.41	108.36	109.96	110.73
106.96	102.82	107.9	108.25	107.02	104.09	109.21	116.38	98.891	104.67	107.51	107	105.9	108.02	109.74	106.87	106.09	112.9	103.58	105.36	99.551	104.5	109.44	105.75	105.92	102.82	107.41	102.43	104.4	106.3	101.41	107.47	103.85	103.73	102.86	103.07	104.64	105.22	102.87	105.48	102.76	112.56	106.95	101.31	106.79	106.65	104.47	101.96	108.48	105.32
110	103.11	101.94	107.88	108.77	111.21	112.7	106.41	104.42	103.27	105.71	109.9	104.13	109.34	107.01	106.76	105.72	106.01	109.47	102.54	101.04	105.95	109.11	105.8	108.73	98.402	111.27	105.42	108.45	111.76	103.91	109.64	102.33	99.205	101.56	110.52	108.36	99.494	104.04	100.44	107.33	107.49	103.82	109.02	106.17	103.11	109.07	106.92	105.92	103.33
109.21	108.39	111.08	108.3	108.96	114.56	111.06	100.79	102.95	103.93	111.95	105.59	106.24	105.85	105.84	107.42	106.46	99.781	109.34	109.69	104.68	109.02	106.62	112.94	108.3	111.73	109.32	104.47	104.28	104.12	110.36	103.38	103.99	106.05	102.93	101.71	108.2	106.43	102.29	101.38	102.77	105.52	106.06	107.29	106	107.06	108.46	104.86	110.57	107.41
112.68	117.7	112.48	112.75	114.8	115.83	115.5	111.91	113.89	108.66	107.01	112.02	103.81	113.12	110.68	113.49	106.48	112.02	118.02	114.59	113.26	111.17	106.59	110.93	115.25	113.49	113.22	111.81	106.5	110.57	110.9	110.72	116.73	116.04	111.02	110.7	108.56	107.49	113.3	110.2	108.26	105.05	108.22	106.07	109.62	106.48	112.26	109.82	109.02	109.08
101.07	105.25	107.55	100.59	107.61	108.5	99.087	107.8	102.32	102.46	102.99	108.16	110.42	104.9	109.5	112.96	107.79	99.353	96.086	105.63	102.45	105.83	110.62	104.19	107.27	105.27	101.1	105.72	106.95	104.85	103.75	106.99	106.12	107.93	107.91	105.26	106.62	105.71	110.81	108.48	107.44	104.54	105.08	108.71	110.07	103.97	106.42	104.46	109.43	106.26
110.18	110.18	110.73	112.23	105.6	111.88	109.35	117.54	109.39	113.28	112.69	115.54	111.96	109.71	112.96	115.09	117.25	114.51	112.9	108.44	113.47	107.36	107.33	109.75	111.77	114.56	110.15	109.73	113.88	113.98	126.24	113.9	107.83	110.14	110.05	114.13	113.12	112.85	114.64	107.34	112.01	107.44	109.51	117.28	106.87	108.39	109.02	116.62	115.65	107.93
115.62	110.23	109.21	112.38	109	116.8	115.91	111.37	110.71	105.9	114.71	117.02	114.46	114.95	105.29	107.99	111.01	106.76	115.13	116.57	114.63	108.34	109.82	110.31	111.9	108.09	113.27	110.62	108.57	112.29	113.28	115.37	115.93	110.47	114.72	105.42	107.28	115.88	111.41	112.5	108.69	117.34	109.67	107.14	115.3	112.14	105.66	115.35	108.98	114.76
115.18	102.43	113.26	110.27	106.95	116.44	106.82	110.17	110.52	112.53	116.29	114.89	115.44	120.21	119.7	110.62	114.36	112.43	113.71	112.63	109.7	109.48	111.37	108.7	117.34	113.21	114.54	112.68	111.17	112.8	109.74	112.87	108.57	115.76	114.83	111.81	112.65	114.48	115.36	111.91	117.33	106.49	112.52	117.25	108.97	114.56	110.55	111.48	110.37	112.82
108.37	110.47	106.77	113.26	118.92	115.29	107.37	115.07	114.55	110.9	115.39	117.85	105.64	111.9	110.92	107.58	108.24	108.41	105.32	112.84	110.03	119.25	112.33	103.99	118.79	107.87	113.27	120.58	113.24	112.16	112.03	114.25	108.38	107.54	109.5	118.55	113.32	109.49	106.96	109.31	107.9	113.24	110.5	110.32	108.33	116.41	105.78	117.32	117.32	113.14
105.17	110.03	109.05	104.54	105.54	105.78	101.02	105.42	109.29	103.61	96.742	102.49	110.35	103.83	103.01	107.76	105.83	99.193	101.76	104.22	100.68	105.95	108.54	106.13	105.17	103.66	107.81	108.14	111.95	105.31	106.78	111.25	102.58	105.85	99.936	106.21	106.43	107.83	101.33	108.27	106.85	104.5	110.47	98.887	104.33	109.52	107.43	100.71	104.71	107.55
110.59	102.09	104.1	100.88	98.728	109.69	111.49	109.67	105.15	105.14	100.52	101.73	102.24	101.06	106.36	106.1	107.3	106.91	103.14	110.51	99.178	104.73	102.61	102.66	103.71	109.99	104.73	112.23	101.18	106.82	104.01	105.67	100.68	109.04	103.35	104.14	104.21	105.04	113.08	103.87	103.12	110.41	107.2	108.17	101.61	107.2	102.7	102.87	103.29	105.1
109.38	106.51	105.54	105.16	102.78	103.88	101.07	105.3	103.54	108.63	106.21	110.16	104.03	106.34	108.79	99.552	104.95	108.3	108.18	110	104.32	102.7	96.915	112.74	106.46	102.7	104.02	105.82	110.26	103.56	104.76	111.08	103.09	105.84	108.64	97.14	103.53	106.64	103.76	104.85	106.36	104.86	105.65	108.48	105.14	107.22	108.87	108.09	101.68	99.466
102.26	99.271	101.49	101.52	94.148	98.765	101.09	100.17	100.8	102.68	101.04	98.141	99.664	98.145	105.22	97.686	100.09	97.174	103.47	102.72	101.32	95.71	101.34	99.837	97.572	101.69	103.51	104.55	97.416	95.249	97.927	102.06	104.88	104.51	102.71	100.68	102.24	100.63	101.84	106.64	100.02	101.84	97.115	97.176	96.942	102.03	98.89	105.05	97.427	96.869
113.23	112.7	113.47	114.42	109.57	107.68	110.93	107.87	110.62	113.81	112.82	112.71	109.07	111.13	118.02	108.39	108.06	111.74	113.11	110.48	109.76	108.36	111.44	106.81	111.04	113.5	111.92	109.9	113.81	112.62	110.29	111.77	109.53	112.91	113.5	110.04	110.28	111.01	109.93	120.75	111.14	110.29	114.03	108.89	113.53	107.2	116.89	110.01	107.7	113.49
107.87	106.11	111.41	109.5	109.66	106.53	111.4	107.55	109.9	111.45	115.24	105.5	110.69	109.38	112.24	119.22	110.19	116.22	104.57	111.88	116.97	111.4	112.47	110.46	115.18	111	111.51	112.88	110.48	113.62	109.22	115.86	110.28	107.85	113.24	105.52	109.28	112.64	111.67	112.37	113.17	107.04	113.54	109.85	114.94	109.65	109.37	107.42	109.66	112.35
98.816	103.21	98.922	98.59	97.444	100.36	101.16	101.3	87.856	98.872	93.471	96.941	96.986	96.699	101.7	102.4	97.272	94.421	100.03	95.187	100.83	102.36	100.09	102.45	93.271	103.69	96.226	96.694	101.24	96.153	100.66	105.77	104.2	99.231	104.74	105.15	90.986	106.64	99.455	97.306	103.26	102.93	100.21	97.154	94.929	107.72	103.83	94.77	102.27	104.58
109.35	103.56	103.01	100.4	107.31	103.59	104.19	111.24	103.71	105.04	104.44	108.79	104.23	107.87	103.36	107.83	105.96	109.14	105.4	108.97	108.7	109.34	109.68	117.32	101.12	98.121	101.12	107.3	107.57	106.42	97.735	105.17	106.64	101.64	107.72	103.06	103.68	107.37	99.723	108.11	103.92	105.82	101.25	105.21	103.82	100.65	111.26	96.504	109.47	107.59
111.47	113.8	109.68	115.47	112.85	108.4	116.82	110.72	117.45	121.24	115.84	114.21	112.83	108.12	109.77	113.08	116.97	112.99	114.85	110.81	113.44	113.1	109.4	110.14	112.42	115.99	113.69	107.9	113.85	116.6	114.19	116.99	111.69	113.15	118.13	117.8	117.37	115.42	112.51	108.83	114.43	116.8	107.42	114.48	108.01	108.78	119.73	118.48	112.7	114.38
105.12	107.57	105.03	108.61	102.27	103.94	100.25	109.3	105.02	105.34	100.52	107.96	105.35	105.14	103.32	105.53	107.57	100.2	108.18	106.22	105.29	100.66	107.22	108.98	104.38	103.74	114.53	93.706	98.287	103.24	101.32	111.38	101.07	102.48	106.32	108.89	108.25	104.67	105.65	108.13	104.78	102.72	101.38	105.46	101.84	105.54	102.94	110.28	105.28	106.57
108.43	110.18	113.6	105.1	109.47	112.11	112.43	118.92	105.7	105.13	113.31	116.16	105.02	111.18	105.55	108.02	113.47	119.83	105.63	114.66	104.1	116.41	110.06	110.44	115.94	104.1	111.94	108.78	115.35	114.33	110.38	109.65	110.33	112.58	113.02	114.95	117.34	112.57	111.88	113.44	114.94	113.95	114.5	114.78	116.76	112	110.03	104.18	113.28	112.64
108.67	109.03	107.09	106.41	106.52	107.52	107.52	106.46	104.69	104.68	101.9	102.55	104.53	108.73	107.27	110.29	108.54	106.82	101.98	108.23	111.32	106.66	100.82	108.93	108.78	102.36	105.86	110.14	114.47	111.61	106.26	109.09	106.96	110.26	108.26	100.38	111.17	105.91	106.26	108.09	105.09	112.36	101.06	106.6	105.08	104.5	101.26	107.46	111.56	106.77
95.313	100.6	98.528	101.1	95.806	92.625	101.05	103.77	99.535	93.539	93.33	100.84	102.79	105.09	106.38	103.22	90.93	99.879	93.446	97.292	99.057	97.011	101.87	99.17	101.01	105.77	100.64	93.36	97.953	103.29	100.31	102.58	103.26	98.267	101.03	107.59	105.26	104.08	100.6	101.18	98.365	99.876	94.303	92.477	94.935	97.988	103.56	99.773	99.451	94.356
108.79	107.48	104.87	111.59	106.89	101.19	103.91	104.64	101.47	109.23	104.67	102.81	112.37	105.51	102.23	107.54	102.76	104.2	105.76	103.48	107.1	103.36	103.2	102.27	97.811	105.59	105.51	108.68	104.19	100.35	109.9	107.75	102.04	99.653	102.19	107.21	109.88	105.95	105.78	102.85	111.48	102.48	101.78	103.61	101.75	100.28	104.94	104.25	109.22	102.51
103.67	104.71	99.972	106.47	110.01	108.09	105.51	102.6	107.05	102.28	109	111.28	106.69	101.59	100.63	102.46	108.84	99.552	103.73	107.89	99.535	99.709	111.32	97.444	104.01	107.29	111.63	105.81	104.08	108.59	107.06	108.2	108.08	100.07	104.11	105.78	112.99	108.19	104.89	106.45	101.48	116.43	104.19	104.87	100.03	106.5	103.04	107.63	99.678	109.7
102.96	103.93	101.65	114.72	104.05	104.67	104.46	108.82	114.11	104.38	102.55	103.11	106.83	101.51	108.87	106.03	107.59	104.6	106.29	108.64	104.95	99.878	104.08	101.38	104.17	100.44	106.42	101.16	108.18	106.88	95.083	105.41	102.49	102.35	101	98.493	101.25	97.442	108.03	108.36	114.34	105.02	109.19	102.8	110.31	108.64	103.81	108.29	100.81	108.17
107.33	109.78	108.18	105.25	105.45	101.46	98.488	98.515	100.11	102.04	103.14	108.83	108.29	99.175	109.41	104.51	108.22	111.33	103.27	108.62	110.95	98.523	106.15	109.68	109.99	100.02	105.02	104.9	111.95	103.3	104.61	104.85	102.99	110.05	107.69	104.12	104.03	104.66	106.04	101.28	101.43	105.25	103.05	104.53	106.9	99.811	108.27	104.94	108.61	102.3
113.24	107.11	107.06	105.65	108.54	103.48	105.43	103.83	108.35	101.58	110.05	105.1	106.81	109.14	103.96	106.69	110.07	111.85	102.49	107.49	105.72	102.14	110.68	101.8	108.66	104.72	104.93	110.23	104.93	104.46	108.49	110.02	102.69	106.67	102.6	108.62	102.97	104.92	105.89	106.95	102.45	107.58	109.74	113.7	103.14	100.33	102.49	105.5	108.11	106.32
116.1	111.85	106.42	110.58	111.98	108.64	115.43	110.38	108.98	115.93	111.33	108.82	114.39	111.56	105.42	115.36	111.16	108.5	115.33	113.15	117.09	116.82	116.8	111.37	112.95	119.03	114.74	110.45	108.22	108.95	112.33	117.66	112.56	107.86	110.98	111.93	108.74	115.53	114.24	114.02	111.06	103.45	112.98	111.7	116.61	110.78	118.32	107.92	111.7	110.24
107.06	109.22	105.72	101.75	110.68	102.67	110.22	104.56	106.11	103.8	100.64	110.55	108.96	106.96	111.4	103.39	106.36	105.71	104.58	102.29	102.01	108.2	106.63	97.696	105.77	102.99	99.82	112.03	95.627	107.09	105.42	99.301	102.14	109.48	102.97	103.61	103.39	100.27	99.07	101.43	105.04	110.21	105.81	111.1	99.315	109.64	98.887	109.68	101.78	108.95
123.49	117.66	109.81	113.19	112.89	116.26	114.47	117.58	115.44	124.84	122.44	109.51	120.78	116.95	122.79	119.06	117.5	116.06	118.55	119.53	114.7	114.82	117.04	111.68	115.31	118.21	115.53	121.74	115.78	119.41	113.71	120.38	114.86	122.84	110.13	114.46	114.94	117.66	113.06	121.81	119.58	118.34	113	119.6	121.6	113.47	117.93	118.03	115.18	115.94
105.88	102.13	106.84	106.22	101.04	104.99	110.73	106.97	107.72	102.36	103.42	106.11	101.81	105.23	108.11	104.66	106.88	103.4	103.48	109.04	107.8	105.37	103.22	101.14	108.03	108.82	105.71	108.82	110.02	103.44	109.83	104.8	105.69	108.76	105.11	105.46	98.773	100.88	105.58	111.45	104.63	101.14	107.09	111.38	106.89	100.63	107.65	105.78	106.65	107.42
112.3	114.73	115.47	111.74	113.97	111.14	109.29	107.8	110.75	109.72	107.09	109.79	113.82	112.74	113.72	118.06	109.91	109.77	113.52	118.35	115.46	111.09	118.06	107.55	112.72	111.94	120.95	108.18	113.81	112.75	109.13	112.33	111.58	111.6	111.12	109.52	113.65	111.82	111.99	107.28	108.71	105.26	112.21	111.14	112.22	112.57	109.45	106.63	112.99	111.96
107.08	114.09	118.59	112.23	110.58	113.36	109.49	115.23	112.15	112.16	111.66	113.3	111.69	120.99	117.5	112.57	108.93	115.2	108.78	111.34	114.52	110.48	109.45	113.89	112.98	105.61	105.76	108.64	109.51	110.04	106.77	108.27	116.6	108.01	106.16	111.6	116.1	111.09	116.78	110.08	112.6	112.77	107.29	107.6	110.14	109.11	110.32	116.62	111.59	111.49
114.86	114.4	113.49	112.53	107.2	115.23	114.74	112.14	111.16	113.22	109.94	106.52	113.02	111.01	111.75	110.03	115.1	106.1	114.92	107.73	111.27	111.54	117.42	111.23	113.72	117.64	114.98	110.27	106.09	111.35	111.81	113.84	116.37	114.44	111.12	104.25	110.36	117.83	111.03	110.42	111.32	112.66	110.93	113.61	109.71	108.21	113.1	116.52	117.38	109.21
113.02	115.76	119.05	116.46	120.83	121.33	120.18	120.46	113.7	117.78	121.43	117.03	119.22	110.7	119.47	115.14	121.76	119.58	118.52	118.37	106.89	117.73	110.75	121.3	119.58	122.25	120.85	117.61	114.21	118.94	114.87	118.51	118.92	116.59	118.24	122.24	117.53	119.1	120.86	113.8	121.88	115.26	117.71	114.84	121.64	121.16	117.97	116.27	117.96	119.98
110.91	103.96	106.28	102.36	111.18	112.03	106.69	107.49	107.14	103.02	106.15	109.4	110.12	111.82	104.82	105.96	104.55	105.78	109	99.31	108.8	103.07	102.19	106.74	100.31	109.48	103.49	104	112.23	108.14	107.66	108.65	112.06	100.61	109.48	109.29	104.36	105.6	105.57	110.48	111.94	110.83	108.87	109.35	105.12	103.17	107.84	103.85	102.88	101.41
104.35	105.94	98.473	102.9	100.9	106.38	99.916	107.39	102.41	102.63	100.63	108.92	106.71	102.64	106.54	103.52	105.39	107.39	108.35	105.38	103.7	112.11	104.7	98.179	104.05	94.2	103.62	98.757	100.76	100.95	108.68	99.96	112.51	107.47	105.47	102.25	106.79	108.25	109.67	109.1	109.19	100.71	101.36	103.19	102.22	101.86	105.1	98.348	105.55	101.59
100.98	102.5	103.17	102.06	102.45	106.78	101.33	96.497	99.512	102.51	108.98	104.06	101.03	99.092	96.511	106.55	103.26	95.969	94.175	105.18	101.94	103.05	101.39	103.26	98.533	105.31	100.49	105.54	99.08	99.574	99.818	101.83	101.96	101.03	99.784	102.83	102.56	101	104.74	100.7	101.03	102.74	100.89	98.243	102.44	103.96	102.28	99.353	103.91	103.44
111.36	99.758	105.2	103.69	103.11	106.84	107.53	110.35	104.57	104.28	103.81	103.16	106.2	106.43	106.47	111.91	105.6	111.42	105.91	101.59	110.08	101.97	106.76	104.04	104.1	109.05	103.11	102.02	103.17	107.83	102.66	104.03	104.42	100.99	101.72	104.64	103.18	104.48	108.29	104.06	104.59	102.5	109.46	105.24	110.51	105.55	107.06	111.14	105.44	104.46
105.74	102.69	102.5	109.34	100.74	108.94	106.89	104	106.42	106.82	109.41	108.62	102.66	104.53	108.68	105.38	99.001	106.96	107.04	105.86	102.39	107.32	106.32	98.963	107.61	107.49	100.45	107.63	105.57	110.27	103.26	102.18	105.69	105.33	104.8	104.31	101.74	107.79	99.252	102.21	104.9	105.04	106.14	110.29	110.91	102.95	98.893	99.167	110.55	104.28
112.79	115.04	108.66	109.77	106.64	112.31	116.71	115.1	113.4	113.11	116.76	114.73	112.35	117.1	107.61	107.61	108.05	116.08	113.85	110.95	109.67	111.07	122.23	114.06	108.31	119.81	115.01	109.4	112.74	104.89	115.02	113.72	113.01	111.15	111.21	114.46	116.96	111.06	109.48	112.34	109.56	106.69	109.69	102.96	115.27	111.62	110.75	108.02	105.58	111.82
104.74	108.83	107.85	101.7	98.557	101.44	106.22	105.51	108.56	101.59	103.96	100.37	110.44	102.88	100.66	107.14	105.67	110.58	103.71	101.62	111.3	103.78	108.78	104.86	106.89	107.14	106.84	104.89	98.863	104.36	112.02	106.87	110.9	107.67	101.12	108.46	101.38	109.48	107.63	109.99	106.65	108.28	110.15	111.98	106.93	109.33	100.35	108.8	107.75	103.9
105.01	103.86	112.46	104.91	106.87	106.5	105.98	102.59	103.59	104.26	105.92	103.29	101.74	101.73	102.33	105.07	103.65	104.92	106.11	105.05	109.43	113.01	106.03	99.686	107.84	107.36	112.28	105.74	97.62	104.41	108.86	106.6	110.15	105.5	108.96	107.06	104.3	103.02	102.45	111.01	104.59	106.58	111.92	106.91	105.04	108.57	111.85	100.88	102.59	109.62
109.42	110.75	113.22	117.85	109.46	112.23	111.18	108.08	118.9	113.88	106.27	104.09	114.75	108.26	106.34	110.84	110.23	111.42	104.67	109.65	113.57	110.34	110.7	109.79	107.7	109.8	114.21	118.79	108.72	113.28	109.36	118.25	110.83	107.35	107.19	106.54	112.77	110.68	106.06	113.23	111.6	115.28	108.56	110.33	108.89	109.71	110.39	109.18	116.37	114.3
105.95	106.88	102.26	105.71	109.94	103	106.55	101.33	105.08	101.04	105.96	103.38	108.61	103.04	103.26	109.08	104.85	111.31	109.18	106.41	104.32	106.97	107.12	103.62	101.25	103.88	108.28	108.57	101.93	107.69	106.25	102.69	102.38	101.02	98.629	100.17	105.57	109.84	104.77	105.66	102.32	105.17	102.94	105.89	101.72	100.24	96.178	103.39	106.45	103.15
107.75	103.02	101.37	101.98	102.7	113.4	102.96	109.39	111.05	107.33	105.59	99.864	99.889	105.57	108.06	111.35	105.34	107.37	107.6	103.99	110.97	110.71	101.45	108.13	111.13	106.5	105.61	107.58	102.53	109.03	109.24	102.47	106.52	101.52	106.35	107.14	98.611	108.42	107.68	100.93	103.52	107.98	108.22	107.07	108.31	113.96	106.69	104.99	108.46	96.136
115.34	109.79	109.27	110.69	114.36	110.83	113.22	107.11	116.81	104.25	114.83	109.64	115.84	116.57	113.94	111	109.52	111.75	110.51	114.82	112.96	110.3	111.01	114.37	115.11	113.72	109.03	115.7	120.87	108.83	114.29	102.87	107.07	116.33	113.73	114.76	117.27	110.96	114.46	111	120.31	105.89	106.19	112.19	108.51	118.09	113.08	105.26	114.74	111.12
118.55	106.58	110.18	114.34	112.43	118.7	118.71	113.96	108.55	111.27	117.36	109.71	111.78	110.6	113.41	117.88	112.22	110.47	116.55	116.69	113.22	118	111.39	113.58	113.15	114.17	111.99	116.05	120.76	119.08	115.17	115.23	112.4	109.49	110.65	112.97	107.56	118.48	109.36	110.99	117.95	118.84	106.76	107.85	112.69	111.93	112.56	114.53	114.38	109.03
109.46	108.01	105.52	107.86	108.04	104.91	96.083	101.09	107.04	108.04	103.98	103.39	99.847	109.91	107.15	106.09	106.92	110.52	104.92	103.04	108.12	110.6	103.55	106.2	102.82	102.79	103.24	100.71	105.91	106.95	103.11	105.5	106.57	103.86	102.8	109.32	107.18	104.57	105.37	107.11	106.51	104.62	106.85	104.98	107.93	104.59	99.118	103.21	102.52	100.93
98.559	102.02	99.77	98.845	101.59	94.335	98.222	96.081	97.708	101.69	102.74	102.37	102.25	102.88	103.8	98.95	105.44	100.3	99.871	100.65	101.43	105.14	99.169	96.09	101.72	101.56	100.92	96.469	98.987	101.84	106.97	98.129	100.9	97.304	98.899	107.18	94.647	103.88	99.626	106.45	101.45	97.221	101.55	96.414	104.53	106.37	99.178	105.76	108.73	98.594
113.3	109.17	112.03	111.39	109.46	111.88	106.73	115.78	110.37	105.81	109.04	111.21	109.71	110.81	111.14	110.83	112.93	108.91	110.14	110.39	111.89	107.01	115.78	114.87	106.42	111.52	107.58	113.42	101.05	110.15	110.77	112.4	108.56	104.53	109.52	108.26	107.18	104.56	110.83	101.65	115.97	110.13	112.14	109.16	109.23	110.06	111.08	113.87	108.33	114.37
100.76	102.91	102.49	108.62	97.924	95.858	102.78	91.76	92.493	96.901	97.376	103.87	101.96	102.06	101.8	103.21	100.7	102.51	95.797	101.65	103.11	94.032	105.83	98.981	98.981	105.46	96.533	102.97	103.55	108.19	100.35	102.43	97.715	100.33	97.937	101.71	99.411	98.555	104.83	105.34	103.52	102.55	101	100.06	100.84	100.08	103.69	105.4	95.346	101.74
112.94	110.01	107.06	109.18	116.59	107.38	113.55	114.3	107.84	108.42	109.9	114.52	111.06	113.92	112.14	117.91	114.75	109.46	110.75	104.34	113.58	117.74	113.54	115.38	113.34	115.01	113.59	106.97	110.26	115.67	109.74	115.1	111.98	113.36	110.99	108.28	109.24	110.8	116.49	112.88	114.45	111.88	111.43	119.23	115.24	108.37	111.62	108.96	107.63	115.53
109.59	101.6	108.77	107.01	101.67	102.65	108.34	107.8	104.3	106.01	99.92	108.34	113.55	100.79	104.74	100.6	101.04	107.63	103.17	105.34	105.56	107.35	102.99	102.92	107.4	107.48	111.94	106.31	109.18	109.58	104.9	110.4	106.65	107.37	106.92	105.63	101.28	102.61	101.97	96.509	105	102.51	106.13	110.95	102.48	105.81	104.93	106.84	108.18	105.62
107.08	105.97	105.42	106.43	104.75	107.26	106.02	103.6	102.25	105.36	104.28	113.88	106.78	101.69	96.856	107.51	104.67	101.85	104.12	107.29	108.38	101.7	104.55	101.82	99.099	111.35	104.87	102.71	107.73	103.96	101.38	104.8	106.19	102.97	106.33	98.611	100.77	104.04	107.38	101.74	107.74	102.7	109.57	103.04	107.54	108.3	104.63	101.39	102.54	106.66
102.76	98.507	104.61	96.692	94.823	100.43	104.86	104.37	97.784	102.06	95.434	104.66	99.27	100.51	94.255	100.55	100.23	98.175	98.675	94.104	108.3	102.89	107.65	85.325	105.99	93.437	98.639	100.01	98.385	98.776	98.279	101.26	99.782	103.67	98.933	97.469	101.26	95.45	99.078	89.037	109.78	90.742	101.17	96.111	97.191	104.09	99.101	96.301	97.837	93.943
101.91	105.99	104.46	107.17	112.27	102.24	109.01	107.34	107.2	107.16	100.6	108.87	108.22	99.167	104.43	105.79	103.28	107.75	111.45	105.07	103.05	108.48	103.02	110.81	106.81	105.12	104.21	111.95	106.73	112.69	108.22	107.66	108.96	107.03	109.33	113.33	101.25	108.16	102.15	104.72	108.33	103.12	99.745	105.56	107.08	104.92	101.33	102.93	106.36	105.32
109.35	108.65	103.06	106.95	99.693	106.07	105.38	104.55	105.25	110.47	107.15	108.03	100.99	103.33	104.84	106.11	105.71	112.04	102.54	97.616	104.1	109.59	107.87	99.02	104.4	105.65	104.05	106.03	106.19	104.31	101.29	109.77	104.63	112.49	106.08	110.91	108	105.72	105.93	104.08	105.46	104.94	107.19	101.77	92.619	110.55	106.3	105.13	109.23	107.66
116.4	107.79	116.04	109.51	114	110.28	112.32	117.1	110.18	108.3	112.66	114.35	111.93	113.76	109.35	109.78	112.2	107.96	111.66	108.51	111.98	111.16	110.64	106.23	114.85	116.29	117.63	112.54	114.92	115.1	117.11	110.28	111.33	111.45	102.42	107.77	113.39	105.78	114.85	108.01	113.94	111.03	104.96	108.15	111.33	110.14	117.23	113.3	112.53	110.47
111.92	110.3	109.26	113.64	111.86	112.05	114.36	109.89	107.31	111.19	112.3	101.41	108.65	111.91	112.56	119.56	118.01	119.91	109.42	113.08	108.07	102.23	112.36	116.8	115.84	112.81	106.12	115.08	110.8	106.4	110.19	119.29	105.09	109.5	114.47	112.78	116.47	102.97	114.27	107.72	115.42	110.89	112.02	116.93	116.35	110.91	110.55	116.67	113.25	122.44
113.81	110.14	103.45	111.83	102.63	112.02	105.74	110.82	106.8	108.82	110.97	115.45	111.63	107.84	109.29	108.69	105.39	112.95	109.39	110.39	108.52	110.48	104.24	108.39	113.91	100.78	110.95	116.75	112.55	110.57	111.4	111.32	109.5	108.32	115.22	112.52	115.11	112.66	110.74	108.17	109.2	110.94	111.09	111.48	108.2	110.2	107.67	112.63	114.41	108.3
108.31	115.28	114.84	111.74	114.49	114.48	111.06	110.86	110.27	112.49	114.47	111.49	111.64	113.42	107.96	109.52	109.29	115.23	113.51	115.93	116.03	113.25	109.25	119.6	106.9	113.34	111.01	111.54	113.85	108.46	114.43	108.82	106.26	117.25	109.53	111.63	117.03	111.39	115.42	108.98	111.3	103.71	110.69	112.05	112.75	112.37	112.21	109.9	108.47	108.56
113.83	109.04	110.21	112.66	110.22	111.85	114.29	113.62	115.15	111.64	110.3	111.64	107.82	106.88	111.56	113.84	109.67	109.65	109.59	116.98	110.51	106.79	111.08	111.31	106.83	111.11	117.86	118.72	111.34	112.79	113.14	108.31	104.27	114.3	112.06	105.83	108.59	108.61	111.38	112.07	116.5	111.67	111.68	103.78	112.19	118.4	109.96	106.29	112.75	110.54
114.75	110.76	112.78	111.63	112.1	106.23	117.32	117.58	114.16	109.42	110.19	115.28	112.02	115.8	105.66	114.2	112.25	107.17	110	105.15	117.91	114.56	107	112.21	114.53	111	110.24	112.55	110.32	114.01	113.1	113.19	111.19	112.4	107.79	117.33	112.3	109.68	104.22	106.2	114.21	111.77	111.76	111.98	109.44	115.76	110.87	108.71	113.81	107.98
107.76	106.55	108.73	99.829	104.56	105.95	110.21	105.58	106.4	108.29	103.04	103.97	107.48	110.12	110.59	103.75	100.77	101.67	105.48	109.07	108.6	105.56	111.35	104.48	104.94	107.36	104.63	106.88	110.77	107.39	104.68	106.77	110.28	109.82	101.79	100.37	113.53	107.89	101.18	105.7	106.32	104.48	112.65	101.66	106.77	108.24	111.84	107.42	106.43	107.92
99.396	103.92	106.83	105.89	107.31	107.05	107.02	110.42	109.62	99.218	106.89	105.58	103.44	108.68	107.6	103.02	109.44	107.32	103.45	111.08	112.29	101.62	105.29	102.86	108.61	103.37	107.18	103.32	105.45	105.71	105.08	109.95	100.43	107.18	103.51	106.46	104.44	101.24	107.98	112.55	103.62	107.05	103.37	103.48	103.85	109.21	112.18	104.84	106.82	113.43
102.01	107.35	108.55	99.468	104.92	108.47	107.52	101.78	104.46	110.11	110.27	104.97	105.65	107.46	105.82	107.39	102.98	105.23	110.08	111.29	110.36	102.93	106.55	100.16	109.28	115.83	101.13	105.9	103.69	102.26	106.65	105.38	110.11	109.19	112.93	104.61	111.04	106.14	106.58	108.5	108.66	102.65	107.2	104.8	109.31	108.45	108.4	106.62	106.99	99.749
110.23	104.91	102.66	103.25	107.75	104.65	105.26	106.57	108.64	104.05	110.6	104.03	107	102.61	109.09	102.99	107.33	105.64	102.85	106.49	105.49	106.99	104.49	111.26	103.92	108.1	99.088	106.8	107.35	106.69	109.73	105.72	100.97	104.05	104.27	101.61	101.93	100.18	105.47	108.96	101.64	104.19	106.93	101.73	104.19	108.78	100	108.96	108.56	103.96
112.02	108.35	111.05	111.05	103.91	105.22	102.19	101.67	100.89	108.17	101.96	102.23	112.44	106.01	105.2	106.02	109.36	105.54	109.75	111.59	104.97	107.36	109.83	111.38	101.89	104.77	108.39	111.14	102.3	99.71	108.84	111	105.31	102.46	111.56	101.38	107.81	109.96	106.05	107.69	109.4	106.78	107.56	104.34	106.12	106.25	105	111.21	104.35	106.91
104.97	104.84	109.43	103.43	110.57	106.43	107.35	110.5	107.55	106.31	109.87	112.7	105.1	108.22	104.38	103.75	106.63	106.7	108.64	109.01	107.62	113.39	104.9	109.45	105.84	104.39	105.37	102.51	105.55	108.42	109.91	105.83	105.1	107.49	103.97	107.16	100.39	108	105.04	106.66	104.81	110.04	101.85	104.63	112.95	102.71	104.99	108.91	101.82	106.9
111.68	107.06	104.69	111.83	112.62	117.76	112.47	106.44	110.36	115.31	108.89	107.94	109.09	107.62	114.09	114.12	111.36	110.39	107.16	112.08	110.55	110.14	109.04	109.14	107.59	106.57	107.93	116.98	117.75	110.34	109.33	113.46	109.42	108.84	109.8	115.64	110.6	109.16	103.75	116.62	108.52	104.41	116.54	108.13	108.14	105.08	111.05	106.66	107.51	104.54
109.63	106.07	114.66	110.58	108.47	105.11	110.32	108.38	107.56	106.69	109.59	108.6	115.3	105.64	110.25	108.34	105.25	110.45	108.5	111.23	107.96	115.18	112.49	108.11	108.91	108.84	112.27	115.5	110.01	104.73	108.98	108.5	113.21	106.54	101.63	108.66	109.86	109.5	109.09	114.59	105.71	105.67	111.27	115.72	106.65	110.89	108.46	110.73	104.41	107.31
99.444	100.1	101.12	108.74	103.18	101.63	100.48	103.45	104.93	99.635	100.78	105.52	103.51	102.08	102.78	97.858	106.05	93.403	96.534	96.65	96.254	105.99	99.472	99.012	97.8	99.69	98.693	101.55	96.283	97.487	97.883	104.96	96.764	102.99	97.322	106.49	98.643	99.647	101.28	103.03	100.25	97.088	95.639	105.42	99.363	101.18	102.29	105.33	96.751	103.44
105.61	109.77	105.71	98.942	108.37	110.88	104.72	107.18	110.66	108.38	109.27	105.9	111.25	104.52	109.1	107.25	102.55	103.1	101.52	107.69	100.52	112.09	104.4	103.64	105.93	106.76	108.71	96.866	100.33	109.31	100.19	101.9	108.15	101.74	99.331	108.71	99.409	106.48	102.45	110.41	107.1	99.342	103.82	102.21	108.68	112.63	107.53	102.37	103.64	102.46
113.8	112.05	106.36	103.5	104.89	106.06	95.183	104.66	105.2	112.18	108.11	105.38	95.781	104.69	100.49	106.66	106.31	106	107	108.68	105.56	100.74	100.84	100.64	106.63	100.31	104.81	105.01	108.11	104.67	96.29	106.9	100.71	104.91	102.07	108.54	105.53	113.99	104.14	108.26	106.55	107.28	111.87	100.67	107.96	106.67	106.3	109.33	105.76	108.62
109.87	105.96	112.25	99.468	106.29	100.14	108.04	104.49	100.34	100.87	105.41	111.36	106.07	108.83	105.77	99.126	106.12	106.52	103.96	104.24	107.05	106.86	108.52	100.45	108.6	97.997	104.71	105	105.94	98.999	107.85	103.14	105.93	106.34	106.58	108.55	112.66	101.74	107.59	107.99	104.24	108.33	103.33	102.61	105.41	100.61	100.5	103.54	108.9	110.18
101.84	103.45	104.83	106.35	103.72	106.63	104.13	103.86	102.31	109.77	102.01	108.81	97.559	105.14	99.712	102.83	101.31	102.02	99.848	105.36	104.93	103.19	100.62	109.91	105.88	105.67	104.55	104.7	98.649	113.78	100.68	102.16	100.84	101.54	108.1	98.092	102.92	104.06	103.13	103.11	107.51	100.62	101.13	106.73	107.6	103.02	115.8	102.4	107.98	105.56
110.83	104.27	108.57	107.04	112.56	108.48	100.47	103.48	111.37	103.44	105.05	104.43	108.3	98.973	106.38	104.74	107.29	107.35	100.31	104.23	105.09	108.82	103.21	104.66	99.262	105.71	105.67	104.7	105.9	109.06	105.34	103.11	101.01	110.79	102.7	103.71	106.69	108.87	107.07	107.01	105.61	106.32	106.87	103.97	106.12	105.24	105.17	96.687	101.55	107.07
102.36	99.161	108.26	110.37	106.74	96.444	107.98	105.81	108.89	100.55	103.13	112.09	104.24	106.33	107.72	95.706	105.18	96.949	104	105.89	103.46	106.13	107.6	111.6	105.85	97.356	104.63	101.98	104.31	102.01	103.56	108.86	99.262	99.981	101.98	105.11	106.44	101.47	108.79	105.97	98.825	104.45	105.03	100.21	105.34	108.25	101.44	104.94	101.21	107.49
109.67	99.91	105.79	101.9	109.49	99.586	99.465	104.79	111.47	98.946	98.464	106.41	99.212	111.65	102.99	99.44	106.38	103.29	104.88	102.66	100.09	101.63	104.41	99.677	101.68	100.75	100.23	100.6	104.03	111.32	100.08	103.56	107.73	109	104.94	109.57	109.84	103.91	107.6	102.71	96.748	105.13	105.48	106.91	107.2	100.33	107.09	100.5	101.97	107.26
115.52	107.93	109.21	113.88	104.87	109.9	115	115.33	112.61	114.91	109.13	112.66	115.01	113.53	106.48	106.78	106.04	112.22	112.98	112.41	109.75	115.56	108.45	108.58	118.68	112.59	112.87	109.37	104.33	113.65	114.47	114.38	112.87	106.53	110.33	115.1	108.69	112.45	108.43	109.03	117.64	111.96	115.78	110.56	117.48	116.46	111.9	113.12	110.99	117.26
105.78	107.31	109.77	108.4	109.77	104.95	106.28	107.14	110.65	109.4	97.689	106.74	107.49	106.8	106.25	107.94	110.78	108.03	107.71	107.34	104.41	107.71	107.31	107.4	108.48	100.31	111.7	115.95	105.14	108.63	105.05	102.8	104.58	106.85	107.49	110.92	113.57	104.71	100.77	105.88	109.83	116.24	104.03	107.81	107.43	104.65	98.862	100.91	107.57	106.54
108.65	101.88	103.18	95.181	101.28	100.34	102.41	101.24	102.32	99.734	103.25	107.55	109.99	108.94	104.55	100.54	109.29	105.79	100.62	102.4	105.47	105.23	102.89	106.96	96.055	99.822	103.52	108.42	109.52	101.12	98.515	103.67	106.03	103.7	104.36	105.79	101.94	112.29	106.06	104.27	101.33	99.15	107.13	98.929	105.25	98.862	103.37	99.524	107.16	104.83
112.8	99.227	107.38	103.53	104.48	101.33	109.36	105.73	107.61	103.14	106.83	108.16	101.68	99.661	106.53	107.34	105.25	107.45	107.16	107.02	111.75	104.09	102.24	111.46	111.05	105.82	104.49	101.21	106.6	104.39	104.58	105.39	102.61	111.26	102.03	111.45	99.459	104.67	104.86	111.73	110.72	99.694	109.6	110.14	109.58	103.64	106.03	108.8	109.27	103.81
114.45	107.52	108.86	106.95	105.74	105.51	111.4	108.07	111.26	111.3	107.4	107.99	113.56	111.26	110.55	115.55	104.96	100.39	113.85	112.85	115.79	106.12	108.05	115.28	114.44	113.6	111.23	109.98	114.54	107.56	108.04	109.2	110.31	108.81	107.24	116.49	108.41	114.44	115.29	108.79	107.5	119.94	108.84	116.01	102.67	113.72	108.7	107.21	110.66	114.87
114	119.03	119.18	117.01	115.39	115.14	113.68	119.21	116.76	116.66	122.74	119.94	116.05	122.61	113.81	112.15	122.7	124.45	106.86	117.4	119.41	119.63	121.69	121.79	117.17	111.4	116.33	119.93	116.11	113.68	120.37	116.2	119.82	116.48	118.11	111.87	121.47	116.19	116.77	111.36	117.95	114.46	115.7	109.88	122.51	118.92	114.43	113.54	110.83	117.19
107.1	105.35	108.8	111.72	109.94	111.28	105.88	99.337	106.82	110.35	107.84	111.37	111.94	104.89	110.16	115.02	106.32	109.89	105.01	109.46	112.9	108.82	111.67	114.12	113.27	104.92	112.49	113.41	106.91	114.06	110.46	113.28	108.67	109.41	108.4	109.35	109.93	106.28	104.04	110.13	103.19	107.7	109.11	116.07	106.98	113.76	116.24	108.03	104.67	114.64
98.17	106.6	100.67	105.67	104.17	105.19	109.1	110.6	107.82	111.72	102.84	105.11	103.99	108.65	113.04	113.18	108.65	102.07	109.87	105.75	104.88	104.93	104.88	112.85	104.77	103.2	95.441	105.59	105.65	98.762	102.43	107.02	100.6	95.973	109.22	109.2	96.264	106.31	106.78	102.44	109.24	104.38	101.47	107.99	106.1	105.96	110.44	105.77	108.58	103.94
105.08	107.52	109.37	103.43	108.93	110.16	108.07	105.87	104.18	101.55	111.67	104.36	108.64	109.3	105.34	100.22	112.18	98.362	106.46	100.29	108.61	104.43	115.19	103.27	104.89	107.31	105.42	109.55	104.94	106.24	102.81	105.3	111.18	105.55	99.288	109.82	105.12	111.08	108.24	105.36	103.82	111.79	101.86	101.49	106.56	98.487	99.086	103.58	107.48	104.64
109.71	108.8	107.9	112.72	106.26	106.98	109.53	110.42	110.66	116.51	103.68	113	113.54	106.92	113.55	108.65	110.78	112.52	110.77	113.87	113.32	114.94	109.41	111.21	111.68	110.43	118.88	109.46	114.12	109.54	107.81	113.21	107.72	112.3	112.79	112.35	111.45	112.71	108.09	111.6	110.76	111.29	109.18	110.02	111.23	102.95	113.19	116.96	116.38	109.51
118.96	108.78	113.1	106.93	110.56	112.52	105.31	112.72	108.68	108.11	110.01	104.41	112.72	111.66	109.68	112.95	111.1	107.03	109.3	109.25	107.65	108.83	109.85	114.99	110.89	106.23	107.54	109.56	112.63	113.61	105.58	111.81	107.95	117.19	105.71	108.78	110.17	104.82	107.15	106.79	111.46	112.54	109.22	110.32	110.07	111.53	111.64	106.5	111.6	117.03
104.2	106.24	105.91	105.19	106.85	101.08	107.41	103.04	107.09	104.56	104.32	103.26	102.24	106.11	106.34	107.19	99.628	106.49	107.09	104.8	102.68	110.41	103.84	109.46	107.42	98	100.36	100.83	105.01	106.21	102.91	109.68	104.2	107.67	106.7	102.45	103.69	106.07	106.81	105.91	105.16	96.553	107	105.16	104.22	106.65	102.16	107.97	104.94	101.66
102.8	105.56	106.18	107.08	104.4	104.84	107.79	104.29	102.74	100.71	107.07	107.59	102.88	104.9	101.38	105.12	108.86	106.26	106.07	107.98	107.38	103.53	109.39	110.58	105.94	103.88	99.673	100.68	101.78	106.96	105.24	110.58	99.548	108.14	109.09	108.92	105.04	107.8	99.463	106.67	108.68	107.28	109.9	108.13	106.13	102.53	107.52	105.57	102.75	109.49
105.25	110.74	110.5	101.02	102.5	107.72	101.5	105.92	108.5	108.96	115.64	100.95	107.91	101.5	105.55	106.31	105.23	112.94	104.48	108.87	108.25	98.958	104.61	98.359	108.16	109.4	104.12	110.8	106.05	103.66	113.07	105.53	109.06	105.95	112.11	101.32	105.38	99.108	109.04	105.15	105.8	108.93	102.12	107.82	100.97	101.8	111.9	113.21	103.6	97.66
109.95	111.12	110.53	111.83	111.95	117.58	111.55	108.82	107.87	106.53	111.8	111.51	111.6	112.25	111.81	111.34	113.48	111.36	108.7	106.03	115.44	105.46	115.57	110.43	109.46	105.74	114.22	104.19	107.09	112.09	114.75	108.94	113.89	117.13	109.24	108.98	116.28	110.11	109.72	111.65	111.89	115.79	114.82	115.77	109.39	107.57	110.12	106.04	115.03	115.88
98.662	103.54	94.051	94.425	98.25	101.56	97.134	96.031	95.724	97.338	96.914	104.08	100.87	99.811	100.01	101.58	99.252	95.419	100.25	105.76	97.404	106.76	104.81	107.41	99.988	101.77	100.57	98.746	97.567	99.232	100.57	107.48	101.16	102.21	111.36	100.91	102.21	98.886	97.442	97.779	98.543	108.88	96.677	105.04	102.26	97.335	100.86	105.58	100.41	100.78
102.39	105	112.7	96.657	104.71	104.3	113.24	106.55	103.68	109.18	102.28	112.25	103.14	104.72	110.17	103.97	103.45	106.71	100.45	103.33	104.05	107.28	104.07	100.31	103.44	105.71	104.42	106.27	110.83	103.1	109.1	104.7	109.69	107.2	113.01	110.69	103.02	102.97	103.4	105.94	100.88	105.23	105.01	112.78	108.2	106.81	103.59	107.67	111.07	112.14
99.691	101.94	94.587	99.637	97.902	99.571	103.06	95.909	94.734	100.71	98.046	100.94	95.872	97.803	97.107	107.84	100.8	100.62	100.78	100.81	104.53	92.349	98.784	99.825	95.684	99.624	104.92	99.456	103.62	89.519	99.164	102.97	104.75	98.209	106.41	98.926	101.89	99.156	99.104	100.63	101.22	97.596	107.59	101.74	99.205	98.753	98.9	97.817	102.01	100.35
105.9	109.73	102.14	106.18	106.26	107.98	106.08	106.1	101.38	105.2	113.69	98.772	106.61	102.62	100.17	102.06	107	106.05	103.05	105.86	99.635	112.08	104.8	98.617	107.16	102.3	100.01	107.79	103.03	103.61	105.54	103.71	106.28	105.72	102.66	102.69	99.912	109.22	109.17	105.4	111.24	103.2	103.97	102.34	97.41	103.73	104.75	103.99	114.98	105.82
99.104	102.87	102.28	103.37	99.676	95.824	105.51	100.39	100.1	104.12	99.35	98.672	101.63	95.982	102.87	101.38	97.1	99.722	98.699	98.932	100.89	103.72	97.727	97.148	99.587	98.248	106.86	109.74	97.876	101.76	100.58	99.881	96.686	98.637	101.59	101.67	106.99	100.17	104.41	99.92	95.715	102.04	103.94	102.1	100.61	101.11	92.888	96.814	101.69	101.59
110.75	109.05	103.29	107.27	106.64	114.32	107.51	106.33	104.77	103.93	107.82	105.7	108.28	107.13	113.4	108.47	105.56	105.53	101.67	108.41	108.82	106.81	109.27	110.95	100.12	103.28	105.38	108.71	108.58	102.02	104.69	105.99	104.19	104.88	104.05	111.44	104.16	107.14	107.97	102.04	110.92	100.42	105.22	107.46	107	108.59	107.43	111.69	107.95	106.26
117.04	116.23	118.33	119.53	111.54	118.54	117.18	116.13	120.32	117.83	114.23	104.91	121.82	115.57	108.16	113.45	120.88	113.57	117.01	117.67	121.51	121.46	116.65	116.03	119.77	114.91	122.22	114.07	114.7	113.72	119.01	120.28	115.76	110.36	112.29	115.89	115.35	116.67	114.62	120.88	115.78	114.21	114.82	120.16	120.33	120.79	117.07	115.07	115.46	125.7
99.563	101.36	98.492	106.82	104.38	104.44	105.79	100.67	107.4	103.52	98.332	102.02	98.984	103.26	104.12	112.06	100.59	105.07	102	99.116	103.99	102.3	105.91	104.91	106.57	111.1	105.83	103.14	101.52	104.47	103.83	112.05	108.32	111.93	102.04	108.57	100.76	105.56	107.31	105.97	106.44	102.43	105.99	105.98	104.02	101.82	108.23	99.612	103.53	105.11
108.17	102.4	100.87	104.96	109.13	98.387	102.77	109.7	98.741	108.4	102.18	105.98	101.26	108.11	105.58	102.7	100.44	110	101.89	101.06	107.19	105.68	106.32	106.13	110.21	106.88	104.08	99.494	104.88	102.35	96.058	108.19	101.88	106.37	108.74	102.07	108.88	102.86	107.79	98.02	97.104	106.86	97.881	108.18	103.21	106.93	103.05	102.77	107.3	104.99
102.27	107.23	101.89	101.56	103.2	103.79	106.49	105.12	103.77	110.65	110.35	99.952	106.66	112.48	105.82	107.38	103.91	109.71	109.24	106.81	105.54	105.86	104.36	104.82	107.75	109.19	108.58	108.9	106.79	101.06	106.57	100.14	106.9	106.9	105.35	106.73	104.03	106.08	104.98	108.24	107.96	103.09	103.82	98.984	103.06	103.51	96.273	103.71	112.48	107.4
104.56	97.933	99.199	106.38	103.44	104.41	100.46	105.83	110.39	105.69	100.45	105.16	108.51	104.88	105.16	98.312	100.92	111.06	101.54	102.68	112.59	108.96	108.35	102.74	106.79	101.67	101.02	102.98	109.33	98.795	98.362	108.45	106.56	107.96	110.86	109.42	101.32	105.36	105.29	100.88	101.71	104.03	109.13	103.59	112.14	104.32	100.72	104.42	106.17	103.05
106.66	108.43	101.66	102.93	106.24	110.22	102.46	100.62	107.81	105.21	102.98	102.74	109.95	102.96	106.68	106.27	105.48	107.29	106.63	104.11	105.55	108.55	109.82	107.81	105.9	103.32	110.34	102.58	103.66	107.3	106.56	107.6	106.51	109.77	105.45	103.74	104.61	108.17	102.52	102.91	108.06	100.32	112.24	105.91	108.56	102.25	103.66	107.58	112.81	102.18
108.12	101.27	108.35	111.74	107.06	102.58	107.91	97.25	106.52	105.45	107.36	105.08	107.3	108.45	108.67	103.89	99.908	105.31	102.85	108.16	105.03	103.41	106.91	102.3	102.75	108.64	103.29	107.44	102.58	108.79	100.27	101.77	103.58	103.52	106.88	105.68	100.66	103.91	109.01	108.79	105.84	101.06	102.31	107.79	106.2	104.35	103.43	106.14	104.31	110.65
109.36	106.33	104	101.83	104.42	107.38	104.11	104.68	108.73	97.517	111.16	106.45	101.52	106.67	106.63	104.02	99.891	103.06	100.9	103.22	109.13	107.27	106.24	98.846	101.62	107.44	109.19	109.13	108.68	105.03	100.17	102.38	104.01	106.18	103.01	108.29	105.2	104.63	104.31	102.56	103.9	108.34	107.17	104.25	98.983	109.68	112.73	102.1	106.25	99.967
101.27	108.42	111.33	100.1	105.39	104.27	109.13	105.63	102.57	109.59	104.28	106.42	104.57	108.04	99.665	109.06	103.97	101.37	102.61	104.48	103.65	106.71	98.93	109.5	105.13	102.45	111.44	104.78	103.63	113.6	103.81	102.12	109.11	103.54	109.8	105.31	105.58	96.927	106.48	108.4	107.03	108.86	101.89	109.07	106.59	101.83	106.14	102.84	102.94	101.27
110.42	102.54	107.12	109.17	108.55	108.68	106.31	113.29	100.34	103.31	98.551	111.34	110.86	97.596	108.62	111.63	104.81	111.87	106.44	110.27	103.19	108.32	102.22	102.62	103.8	107.63	107.29	109.95	104.63	103.71	108.82	103.05	106.91	108.12	110.06	105.41	110.41	110.17	106.41	106.31	113.71	109.08	104.4	105.15	102.66	108.37	109.11	95.496	109.03	106.1
109.89	105.87	111.24	116.93	103.12	109.07	111.34	107.66	106.71	109.55	111.3	107.75	118.12	105.49	114.76	110.31	108.84	109.02	110.77	113.31	111.05	110.22	114.28	105.84	116.2	108.38	107.05	104.89	112.07	110.53	108.73	117.95	105.04	113.85	113.6	104.86	113.97	105.5	113.19	110.39	117.47	105.98	104.91	108.67	109.87	115.61	109.65	121.52	113.55	108.71
104.11	102.44	100.52	101.7	100.93	99.732	102.04	100.39	104.42	100.8	108.3	109.11	105.54	106.17	98.144	103.23	102.83	97.962	103.22	107.31	103.05	104.68	98.038	102.76	110.03	103.22	111.27	107.77	110.16	106.94	105.95	102.13	102.92	107.01	101.42	111.1	105.65	100.69	104.77	102.01	105.18	101.83	108.44	102.01	106.12	106.11	99.654	104.94	108.9	107.32
109.25	107.99	107.64	113.24	102.7	104.44	102.53	106.57	105.28	104.24	107.12	106.36	100.42	112.09	107.7	106.73	102.22	104.74	102.76	106.93	106.23	109.57	110.41	105.3	104.56	109.19	108.82	102.25	105.03	103.21	109.23	99.853	102	103.4	96.668	104.41	102.29	104.92	105	102.3	98.862	106.51	102.68	100.1	108.12	111.06	108.52	105.38	108.12	102.06
109.05	110.76	115.41	112.68	115.17	107.5	105.16	108.88	112.82	105.87	114.85	109.96	116.72	111.87	113.94	115.68	111.8	107.39	113.54	108.75	110.22	109.6	109.21	117.66	111.11	103.54	111.45	109	113.09	114.84	115.58	112.67	117	108.78	112.79	111.24	111.22	115.28	111.53	113.1	112.68	115.14	109.69	113.18	109.51	110.93	116.9	110.53	100.19	112.64
102.91	117.69	101.84	103.65	105.8	110.18	102.05	116.5	102.72	104.07	107.3	107.79	112.45	115.32	112.79	111.19	113.4	107.09	104.68	107.5	105.54	109.92	104.61	109.33	108.34	110.86	111.38	109.12	107.19	106.95	107.32	106.83	106.21	105.04	102.56	106.72	106.7	111.61	106.34	99.615	107	109.83	102.01	106.88	105.44	103.2	111.61	108.41	109.65	109.97
113.46	106.49	109.35	117.23	108	111.59	115.56	111.86	114.6	116.87	110.31	114.87	114.59	115.13	111.1	109.52	107.96	108.46	116.41	111.74	121.27	106.06	108.41	109.28	111.84	114.15	112.49	111.1	111.6	112.06	113.58	109.72	109.8	110.35	111.31	102.54	105.41	111.9	104.96	113.53	115.98	112.61	111.39	107.13	110.77	113.55	112.67	109.36	110.77	108.75
106.92	102.57	104.85	106.46	107.41	108.89	106.83	104.25	104.1	99.398	112.79	99.84	104.48	106.03	105.36	99.797	101.11	104.83	98.148	107.55	105.14	111.35	110.17	102.69	103.61	110.25	104.37	103.47	103.07	113.31	108.19	103.72	106.55	108.61	109.74	98.38	104.91	104.93	105.72	108.59	109.08	109.96	108.85	103.89	102.22	103.73	106.05	106.48	108.78	105.8
108.35	107.49	105.42	100.62	98.663	110.75	108.64	100.19	97.712	104.97	106.32	111.58	108.39	104.61	114.24	104.14	105.33	107.1	104.36	108.64	108.07	109.14	101.4	105.5	104.44	108.72	107.77	106.72	106.13	107.09	109.7	103.72	108.55	112.4	103.86	105.22	98.646	102.92	103.96	107.11	100.58	106.65	106.72	105.22	114.64	102.73	108.2	105.45	102.98	111.1
111.4	116.38	114.94	113.31	115.51	110.41	115.47	108.77	113.08	112.74	109.79	107.71	111.61	113.71	113.09	116.65	112.44	109.18	112.51	115.01	108.49	113.89	112.6	109.44	115.2	108.77	114.29	106.65	111.18	109.83	111.38	112.23	113.97	114.94	104.74	105.8	118.11	111.49	111.99	105.04	113.42	104.8	113.03	108.19	114.21	114.99	115.81	110.23	116.86	110.19
110.23	105.46	105.42	107.4	102.77	108.63	108.61	105.25	106.44	110.2	103.16	104.85	102.52	103.76	104.65	107.9	106.26	102.52	112.15	103.5	114.15	107.82	107.68	105.74	102.75	110.07	107.94	115.67	108.58	106.01	113.67	105.87	106.17	103.82	108.17	103.71	111.14	106.71	102.41	106.44	105.37	106.38	109.81	104.8	104.28	106.31	109.47	100.49	104.84	102.97
105.58	102.92	110.05	103.46	112.04	105.7	108.12	102.84	106.59	107.95	109.01	110.85	105.36	102.66	98.58	108.69	105.18	106.7	100.1	104.32	103.56	103.12	107.16	101.97	104.51	102.44	102.88	106.48	101.17	99.363	106.31	96.096	98.468	104.22	103.68	113.04	101.78	100.56	97.227	105.05	105.63	110.99	103.57	103.42	108.49	102.02	100.76	103.48	105.12	105.1
106.81	111.64	110.09	112.19	110.24	113.72	104.85	109.92	117.85	115.02	106.68	110.74	113.63	114.28	114.97	113	107.48	109.4	113.11	107.13	111.69	109.96	109.09	109.23	109.81	115.3	111.37	108.16	113.26	110.28	116.58	108.39	105.72	108.41	113.26	114.75	117.38	106.67	110.43	110.44	114.84	112.76	112.61	112.48	111.83	112.44	112.58	107.52	112.71	111.77
111.48	109.04	121.41	113.55	112.84	114.23	112.29	107.16	112.66	108.88	110.4	105.18	113.33	107.24	113.4	113.95	106.72	111.96	106.84	109.76	112.37	109.44	112.63	110.83	108.61	112.98	113.87	112.6	109.17	111.33	111.09	109.64	113.32	105.93	117.36	107.01	111.99	115.55	114.06	110.74	110.09	112.17	113.09	107.22	106.56	113.43	104.59	112.14	104.89	111.22
106.25	107.39	105.59	104.36	105.84	102.38	105.53	104.79	107.04	109.42	104.99	107.66	106.14	102.34	106.04	104	106.82	107.29	106.01	110.95	105.07	113.08	108.47	108	104.88	106.2	106.25	104.18	113.23	110.08	111.76	114.21	104.04	104.27	103.32	113.27	106.32	106.17	104.23	106.67	108.41	106.21	105.67	105.59	107.95	101.96	106.73	103.13	113.56	97.719
106.32	102.81	105.76	99.498	100.82	104.54	104.18	100.59	103.59	102.68	104.1	105.39	102.21	106.51	104.29	101.38	109.49	104.12	100.22	103.83	110.91	101.21	103.53	102.8	101.99	106.82	104.27	104.6	105.07	105.12	103.98	105.16	97.822	100.24	110.16	112.92	108.23	99.446	103.95	106.75	100.35	108.23	106.96	107.2	105.88	101.68	96.642	99.7	106.04	105.53
107.39	108.49	112.61	104.95	106.51	112.75	108.9	110.22	113.47	111.63	110.15	109.92	107.91	112.38	112.05	115.19	112.42	104.96	112.99	113.58	106.51	104.66	106.03	108.38	116.07	117.17	111.99	112.62	111.16	112.61	106.78	114.87	112.62	111.88	113.15	111.94	112.49	112.27	110.29	116.09	106.36	116.37	109.73	115.76	105.69	109.57	116.5	112.37	110.02	107.51
102.61	101.11	99.6	99.074	98.948	99.612	101.65	102.2	103.25	97.612	101.2	101.92	100.33	98.868	93.448	99.848	101.21	92.002	97.497	97.875	99.424	98.075	98.156	102.82	98.063	98.043	98.991	96.187	99.668	96.109	100.27	95.794	98.197	98.697	100.86	97.445	101.09	93.234	101.03	105.59	100.24	98.797	97.411	93.666	97.754	99.833	96.939	94.158	104.15	107.33
106.51	107.55	104.42	102.08	104.67	100.86	105.43	107.52	106.73	104.8	101.5	107	106.16	109.1	104.02	104.72	105.99	108.07	105.54	101.82	98.489	101.35	112.47	105.81	97.623	109.99	106.47	101.91	101.9	111.14	101.96	106.32	112.48	107.95	108.08	105.48	99.486	107.92	105.16	105.49	103.64	107.6	100.37	110.95	102.98	103.73	108.65	104.53	106.85	108.05
105.66	92.008	101.78	100.3	99.221	95.448	107.92	96.1	103.78	96.516	96.264	92.426	98.628	104.64	98.949	103.33	92.007	103.29	99.911	101.18	98.18	100.23	101.86	104.33	103.85	103.44	99.939	105.1	98.305	100.29	102.98	93.112	103.9	106.51	92.44	98.356	95.119	100.01	104.59	107.14	99.219	92.557	98.708	102.78	105.91	93.12	97.028	96.938	99.55	100.19
107.27	110.66	107.32	108.92	109.89	107.76	112.1	105.61	109.82	113.74	103.89	111.29	108.26	108.9	106.86	107.45	111.01	106.47	110.14	109.5	115.12	117.51	115.18	107.69	112.3	107.48	111.21	109.96	108.35	114.97	107.42	105.27	110.25	103.79	111.82	112.95	106.02	105.01	109.26	106.06	115.03	106.31	108.67	110.29	109.82	112.9	108.57	112.25	110.02	115.05
110.03	112.39	111.2	115.94	109.7	119	113.74	104.99	111.5	112.75	114.07	118.59	118.19	108.65	112.72	116.55	100.66	116.6	113.49	108.82	112.2	105.85	110.99	106.79	110.92	116.13	113.32	108.03	119.17	111.59	115.97	114.25	109.09	110.33	107.09	113.13	112.95	110.42	114.63	106.62	112.28	112.54	107.69	112.8	110.22	112.53	112.21	117.79	109.6	113
104.44	106.79	101.93	108.97	103.48	108.65	99.678	103.41	101.82	106.92	111.5	108.24	103.91	100.85	110	109.22	104.17	105.17	103.86	103.82	103.66	107.72	103.93	101.13	106	109.16	108.25	106.92	106.52	103.69	109.7	105.74	104.67	104.84	107.69	111.64	108.1	109.02	108.25	114.01	102.32	105.57	108.42	103.2	110.17	106.89	104.04	99.61	108.64	104
115.31	110.8	103.12	112.8	115.83	115.79	105.08	110.4	106.39	111.69	111.9	110.9	111.35	109.25	116.11	109.62	111.2	114.19	106.75	107.9	108.67	108.39	112.6	110.02	114.77	115.42	109.04	113.3	110.58	112.34	114.03	112.29	109.56	106.88	112.37	105.33	113.39	108.33	116.19	114.76	108.65	110.16	118.91	111.8	113.47	115.74	113.65	112.09	114.05	111.1
103.5	105.39	104.55	102.44	109.24	104.32	108.72	109.18	107.58	112.04	104.78	111.62	106.49	103.63	109.48	109.55	106.5	109.63	106.46	108.59	105.1	109.72	102.98	108.73	104.74	103.12	106.13	107.29	103.4	113.75	106.85	104.57	112.91	104.71	103.69	110.84	104.66	103.62	109.45	104.28	107.25	114.4	105.37	100.82	109.43	106.4	103.46	107.82	102.6	103.52
103.22	103.42	97.636	98.598	104.04	100.03	92.203	96.994	97.159	101.11	100.56	102.53	101.09	94.285	100.54	99.963	95.855	101.87	96.069	100.68	101.82	100.46	99.776	98.358	101.9	96.93	100.66	105.18	102.43	95.638	100.83	101.97	97.317	95.419	97.941	98.14	101.92	104.26	106.44	99.139	100.12	102.48	102.04	99.552	104.13	100.88	103.57	99.204	98.019	97.364
110.13	114.67	112.26	113.64	110.94	107.46	114.69	114.4	110	116.53	115.76	108.75	104.51	107.68	103.83	115.34	115.6	110.03	112.34	115.67	112.35	108.58	118.16	117.53	111.54	113.59	108.86	108.39	113.88	108.15	114.11	108.64	110.34	107.93	114.13	110.4	111.46	113.98	110.39	111.91	108.91	107.78	106.51	115.78	108.64	113.04	110.88	114.84	115.16	107.4
109.54	105.63	109.95	110.97	118.31	115.39	111.88	116.1	109.81	113.48	115.98	115.22	111.99	111.39	112.16	109.67	109.2	117.85	110.37	111.78	105.01	114.06	107.66	113.29	112.29	112.74	111.38	111.49	110.01	115.03	114.7	110.09	114.28	115.49	111.61	109.25	110.09	107.26	112.14	114.79	107.89	114.39	118.87	114.25	113.05	112.1	108.26	111.67	112.65	110.78
96.373	97.176	99.572	100.76	100.84	99.688	98.686	98.125	101.11	100.96	102.06	99.375	96.011	103.82	90.337	107.35	105.82	106.64	98.003	95.982	93.519	103.32	99.331	101.52	100.64	102.28	97.95	101.15	103.47	100.91	103.05	100.73	104.58	102.02	100.67	93.32	102.15	98.252	107.93	96.308	106.94	96.804	95.267	100.97	98.834	97.782	104.43	100.98	101.58	97.068
108.14	112.86	107.84	107.99	115.69	115.97	111.88	113.31	110.91	105.93	101.13	108.73	102.79	112.53	109	114.63	106.29	110.01	117.11	109.16	107.7	110.32	107.08	109.07	105.55	107.15	114.11	105.74	109.44	107.17	109.01	111.68	116.13	112.65	110.47	111.06	114.83	114.01	113.93	105.11	109.97	105.37	109.28	111.03	106.71	114.67	107.31	109.83	102.78	115.61
105.9	103.73	105.59	100.33	107.13	106.14	104.27	105.93	105.52	108.32	106.58	106.26	107.45	109.27	107.48	106.45	100.88	103.4	106.55	103.23	103.77	104.71	105.67	107.52	102.36	106.99	99.514	107.2	105.45	105.73	106.28	103.15	109.07	108.46	106.29	108.71	100.39	107.48	110.94	105.9	105.45	101.53	106.02	106.49	105.74	109.43	106.78	107.79	111.49	110.49
102.26	103.89	107.66	100.99	110.11	102.18	104.09	101.49	108.76	111.37	108.8	102.72	105.23	103.76	102.36	106.65	107.48	109.36	106.43	109.49	107.8	109.25	106.66	103.25	100.61	99.142	105.74	105.94	109.09	105.51	106.87	109.65	113.02	109.1	102.5	106.92	108.77	101.57	103.55	104.5	104.36	110.06	104.93	110.16	107.5	112.77	110.6	100.01	102.78	107.31
111.06	105.08	109.26	111.79	107.04	104.53	112.6	108.36	105.5	104.28	103.94	100.86	102.08	101.8	104.41	105.72	108.87	109.68	108.9	105.64	99.145	102.94	109.43	104.23	101.91	99.936	103.16	102.99	102.79	105.95	108.9	104.04	101.36	111.06	107.21	110.63	104.58	104.1	112.24	106.78	107.79	106.46	106.27	103.29	109.53	108.25	107.1	104.43	110.36	110.46
104.91	103.51	103.47	103.43	100.77	103.15	109.07	104.57	101.64	103.12	106.23	102.42	109.25	102.19	101.42	102.77	100.12	104.35	107.78	97.972	114.25	107	103.71	101.29	104.57	108.1	100.97	109.07	105.29	107.12	105.25	106.33	104.69	102.4	111.83	107.69	109.54	107.35	106.12	100.4	96.208	105.51	104.54	109.28	103.52	108.6	108.54	105.27	108.42	98.086
116.36	114.36	112.09	107.99	111.32	105.79	111.48	115.79	117.43	115.67	109.89	112.32	104.48	114.38	110.1	110.24	112.4	110.67	106.16	111.4	109.05	115.46	111.38	112.1	113.97	113.59	114.22	112.1	105.32	111.73	109.98	114.67	110.25	110.85	111.75	118	114.12	113.63	114.57	111.9	109.76	112.05	109.89	115.12	117.16	116.19	109.94	110.05	107.5	103.37
102.77	115.82	101.15	108.61	107.64	111.01	110.53	106.23	107.49	111.4	102.66	108.7	109.01	109.46	101.91	105.57	102.97	107.27	103.92	102.59	103	105.21	105.39	107.01	107.16	105.85	107.44	105.48	107.67	108.1	111.38	103.67	104.09	108.99	100.73	111.91	105.8	105.03	108.7	114.95	105.55	105.71	105.13	110.73	104.44	102.03	102.02	106.2	104.42	109.06
103.46	106.05	107.15	105.84	106.04	105.38	104.91	104.73	99.034	111.86	109.33	107.32	104.23	102.13	108.24	108.9	109.41	105.42	103.08	111.65	109.8	111.32	107.48	107.02	106.87	108.25	105.55	104.11	108.28	108.99	100.3	110.88	103.52	105.12	106.94	109.91	110.47	105.81	103.99	108.53	105.78	103.9	102.25	102.65	108.39	114.78	104.74	102.29	111.58	106.5
110.22	110.58	108.62	112.9	110.36	103.97	109.72	113.24	111.22	112.7	109.82	110.25	106.99	109.14	111.47	109.09	109.89	110.12	115.2	110.16	111.45	107.22	109.52	115.44	104.83	111.85	114.2	110.76	108.95	106.98	109.21	106.8	110.54	102.91	107.83	110.5	110.11	111.42	113.23	114.82	107.83	105.9	112.63	105.55	109.18	111.96	106.06	107.56	110.57	106.92
111.44	103.61	109.32	103.13	106.24	100.83	106.72	106.87	106.65	105.29	108.59	108.99	107.31	106.9	107.55	107.55	105.15	103.9	111.07	105.26	104.05	107.6	105.24	104.96	111.76	110.94	109.64	107.35	108.64	108.52	103.87	99.795	106.1	106.3	100.67	105.05	111.1	103.79	107.87	106.38	106.23	103.94	99.472	107.94	109.83	112.94	108.94	108.05	103.82	107.9
107	104.14	108.46	101.88	112.75	108.82	110.38	99.072	99.779	104.22	108.58	99.373	103.78	106.96	106.98	101.64	100.15	109.91	111.46	103.17	105.28	102.76	109.31	108.04	115.56	107.45	105.76	102.03	101.3	106.32	108.81	107.67	105.12	105.58	111.49	106.49	104.49	102.38	102.94	104.42	107.44	101.67	100.03	109.18	109.32	106.34	105.35	106.03	101.65	107.18
103.29	112.33	111.16	101.28	108.04	108.01	107.99	112.31	107.04	108.74	106.33	105.08	109.77	105.67	106.42	102.55	111.88	110.46	108.32	107.81	109.51	110.82	103.35	102.27	106.08	100.92	105.36	108.06	102.61	103.26	106.37	111.74	101.21	106.71	106.72	108.86	111.12	105.97	104.4	107.67	101.07	111.23	106.57	104.55	101.48	106.44	100.39	99.966	110.94	103.87
106.08	103.9	104.77	107.99	105.8	104.5	109.35	113.42	105.29	106.07	102.42	107.39	108.17	106.97	108.31	108.01	106.77	111.3	106.38	110.1	109.4	105.41	107.8	105.5	112.35	108.68	106.36	103.54	101.11	107.63	109.03	112.94	105.65	108.34	102.86	110.07	107.93	110.33	110.46	107.05	113.06	103.09	108.66	102.77	112.35	106.64	107.94	109.58	109.67	110.51
118.04	115.21	112.18	106.33	108.92	115.02	107.4	109.48	112.61	108.5	109.79	116.73	109.8	114.48	109.62	109.28	106.99	104.26	111.41	116.29	105.34	113.84	113.93	114.18	117.54	113.05	117.03	108.44	114.42	105.51	108.01	112.22	110.27	111.87	109.89	109.22	109.69	110.59	106.22	107.32	109.03	112.37	107.62	107.45	104.26	105.79	110.81	110.67	109.64	114.83
103.2	101.07	109.66	109.18	102.65	106.01	103.19	113.06	106.51	104.95	104.7	105.23	103.84	101.19	105.91	106.52	106.62	103.57	104.01	104.24	98.11	102.28	106.45	104.68	100.37	104.43	110.9	108.49	107.36	107.37	99.788	100.52	102.62	107.53	99.248	107.16	103.05	107.17	105.87	109.54	110.4	101.88	110.88	100.18	105.86	109.03	103.67	101.18	103.54	101.97
104.07	101.64	110.3	105.5	95.951	108.02	107.61	106.75	107.64	106.89	103.83	104.77	103.16	108.03	102.88	101.53	104.35	109.62	104.94	111.34	106.03	107.9	109.74	104.04	109.97	105.58	104.51	104.53	105	108.8	100.46	105.97	107.29	112.84	105.56	101.97	101.83	110.23	107.85	101.48	106.42	101.85	100.01	101.85	106.34	104.03	106.24	106.98	99.433	108.45
106.44	107.59	104	109.58	106.8	109.57	110.65	105.46	108.77	103.31	110.38	108.2	110.77	104.05	107.09	101.58	112.07	110.87	109.25	107.19	99.4	107.05	104.95	107.17	98.355	106.97	102.97	107.07	104.85	106.11	110.74	107.69	108.59	113.6	108.38	109.02	111.37	106.94	114.4	109	103.94	101.54	102.96	102.93	114.8	107.29	99.138	106.35	107.64	111.75
106.36	107.77	111.61	109.96	108.16	108.49	109.25	107.49	107.75	107.99	108.43	101.2	106.42	104.25	101.33	109.15	105.92	103.96	105.42	106.62	109.15	98.961	106.21	100.84	103.73	96.81	110.31	107.08	104.63	103.59	108.46	106.51	107.39	99.288	110.74	107.09	104.96	104.97	106.35	107.48	105.66	104.28	105.9	103.26	106.8	99.779	108.32	108.29	107.2	109.58
111.8	106.92	109.63	109.48	115.79	116.55	111.67	113.62	113.34	111.43	113.97	108.73	115.96	105.15	107.21	109.91	113.79	108.94	112.33	112.8	107.28	109.69	107.93	115.47	111.28	113.84	110.86	109.44	109.72	111.63	109.04	102.64	110.21	108.64	114.9	109.83	110.73	114.93	111.04	110.44	120.28	107.46	112.22	113.91	109.76	111.37	111.28	101.92	105.94	112.63
109.2	110.1	110.5	111.33	106.92	110.73	111.45	114.47	109.89	111.65	112.78	116.29	113.19	109.03	107.83	109.77	115.33	109.48	113.42	105.14	113.31	108.82	114.2	114.59	104.88	110.04	108.67	114.99	112.24	112.82	113.92	111.18	113.04	112.44	110.05	118.18	109.31	110.03	102.62	113.02	101.35	108.79	109.86	110.8	110.95	110.92	111.16	112.6	109.57	107.82
100.1	101.45	92.712	102.31	109.88	106.64	106.7	107.27	111.53	107.29	109.99	102.79	104.65	107.66	105.1	107.67	108.05	112.27	107.3	106.91	113.27	104.3	98.744	103.86	105.33	106.58	107.22	107.19	110.55	108.29	107.94	110.12	107.39	101.93	102.72	100.71	109.06	109.26	102.82	106.05	99.268	105.04	111.45	106.23	100.11	104.71	104.92	104.26	108.05	108.45
102.71	105.28	108.6	101.8	101.25	105.36	106.87	105.53	109.72	103.8	103.75	108.03	105.11	110.77	105.41	105.13	109.61	111.25	106.45	106.61	111.74	96.843	107.71	104.25	104.62	109.57	106.85	107.52	98.003	106.42	105.75	107.79	110.31	107.33	110.65	102.5	113.04	105.51	97.409	101.91	105.08	106.81	106.87	107.39	109.12	110.34	107.1	104.87	105.42	101.88
102.48	101.33	112.43	104.09	110.35	106.42	113.07	108.07	110.04	110.8	97.152	111.13	102.67	108.72	108.39	107.78	107.23	109.48	104.68	104.52	104.54	105.55	103.72	109.37	108.43	109.35	105.99	106.27	108.91	98.205	107.54	101.69	105.81	102.6	112.06	104.5	97.214	105.71	105.2	101.34	98.166	104.05	104.38	107.04	112.77	106.58	108.44	103.79	106.41	103.6
109.86	108.82	108.96	108.22	110.29	110.12	112.1	105.75	108.53	109.65	111.09	111.96	110.5	107.1	112.38	109.74	106.04	108.69	109.96	113.8	108.13	111.83	116.83	117.05	110.46	111.57	105.26	112.4	109.38	112.23	110.1	114.08	113.95	105.21	109.34	109.77	116.21	112.27	107.78	109.06	111.29	106.05	102.82	113.78	109.42	109.68	113.28	113.27	108.91	107.23
108.21	106.92	110.88	115.19	111.23	109.32	114.34	107.87	115.62	114	110.18	110.89	112.59	109.33	115.72	112.95	112.5	109.84	106.38	119.04	109.82	112.5	106.74	107.52	112.12	107.01	115.71	108.64	108.11	106.83	111.81	109.36	113.45	110.01	106.8	112.65	110.32	121.89	115.56	112.27	106.72	112.38	111.93	112.46	116.69	104.75	117.45	104.11	104.91	112.07
97.333	105.39	101.86	98.975	93.82	97.708	94.493	105.42	99.738	103.92	95.974	104.7	102.58	101.97	98.674	97.266	98.486	95.304	97.765	104.8	101.47	102.47	100.63	98.624	99.187	100.94	103.13	97.66	101.88	101.96	100.13	99.435	96.357	98.949	102.04	98.531	99.288	94.968	93.603	96.756	99.644	99.377	97.298	96.203	103.35	106.49	98.036	100.77	103.54	105.87
108.99	105.47	103.93	101.24	110.81	104.3	105.36	103.32	108.22	109.25	103.96	102.34	104.55	103.19	106.33	101.7	101.87	106.71	105.56	109.02	108.4	100.05	114.38	102.51	108.33	102.54	109.84	105.57	104.44	106.71	104.63	103.5	102.7	102.55	103.06	100.71	106.47	106.55	106.72	106.22	106.75	105.06	105.85	102.12	101.73	110.99	106.6	104.3	105.62	105.19
104.06	103.74	107.66	103.36	107.16	100.95	107.22	105.41	111.18	99.275	103.16	100.55	106.22	108.33	109.04	102.14	106.81	108.67	108.22	112.15	103.67	107.1	108.08	108.41	102.21	108.66	103.05	108.24	109.95	104.17	102.83	115.7	105.77	109.21	105.44	108.17	110.39	109.9	98.753	102.45	109.65	104.98	102.77	110.15	108.13	105.37	100.37	107.1	104.21	111.56
115.31	108.3	104.43	111.6	109.25	110.6	115.53	112.55	105.66	109.92	108.19	113.72	119.86	117.67	105.88	110.41	109.85	104.42	111.28	114.8	117.48	100.78	111.96	110.78	114.16	107.42	112.07	114.68	107.43	112.34	110.95	109.06	103.75	105.14	114.94	113.74	99.52	113.29	109.11	116.38	108.6	112.33	113.37	114.67	110.68	108.55	110.6	114.65	116.44	104.81
106.09	112.45	114.59	111.78	113.34	113.18	112.17	111.31	113.77	110.88	111.92	106.29	112.4	116.04	107.76	113.97	105.56	113.96	109.39	113.82	108.08	114.63	107.93	112.6	112.25	110.31	102.09	114.99	105.18	108.76	112.44	105.49	109.61	110.19	116.09	110.76	107.3	115.84	110.54	111.67	107.33	111.91	106.28	112.86	111.92	107.01	112.57	109.48	112.51	107.56
112.83	107.75	112.72	112.47	108.65	109.71	111.3	108.29	117.05	107.07	108.53	110.76	117.85	110.39	115.69	110.33	112.84	109.34	113.56	107.85	111.38	120.35	114.32	113.33	111.08	114.23	115.32	109.5	109.46	111.85	111.69	107.59	110.07	112.62	115.06	113.81	106.93	108.36	114.31	110.04	108.42	116.41	119.09	115.19	110.55	111.82	113.87	115.3	116.2	106.46
106.29	105.5	110.93	101.74	103.3	108.11	105.91	105.27	104.16	101.33	103	115.87	104.65	102.49	104.78	112.99	100.22	102.18	102.99	99.162	103.86	106.91	99.704	99.433	101.26	110.33	112.29	109.13	109.75	104.29	100.74	106.22	105.03	98.76	107.73	105.03	106.58	99.121	108	98.518	97.56	104.47	104.83	100.39	99.891	105.32	103.87	111.29	102.62	102.94
110	113.24	105.34	114.41	111.09	108.81	107.29	113.01	102.74	109.95	107.62	103.68	110.16	105.74	112.88	102.87	105.86	107.36	99.053	110.26	107.96	104.65	107.24	106.84	109	104.61	109.37	104.4	103.4	113.43	109.13	110.81	102.29	107.49	108.67	101.51	106.52	112.02	100.17	106.33	102.81	106.51	109.87	110.24	103.92	111.96	106.65	108.97	109.93	107.76
106.37	108.09	102.69	106.48	105.47	107.86	109.9	108.29	101.13	102.73	106.79	106.04	104.32	111.59	106.92	105.43	107.96	110.87	109.54	104.21	107.24	107.62	99.685	108.82	113.33	107.47	96.918	107.74	107.45	103.34	105.52	107.92	105.3	107.91	104.05	106.27	102.94	100.48	105.54	113.37	106.95	106.78	105.81	105.92	105.65	111.97	108.7	103.09	108.77	103.52
113.2	114.5	106.89	116.29	109.62	117.08	106.62	105.29	107.58	110.73	110.86	117.02	111.18	114.15	116.86	111.83	109.79	112.4	114.13	113.57	118.75	111.87	112.98	108.23	116.6	112.3	113.87	110.09	112.19	114.4	113.69	109.17	112.18	113.3	109.33	114.49	114.47	115.54	118.73	110.57	112.36	109.75	113.54	110.49	113.26	117.02	113.3	112.62	114.56	112.78
105.23	111.87	98.144	103.39	104.73	110.94	111.87	102.46	103.55	101.6	106.73	103.51	105.21	107.89	106.52	110.28	101.58	109.54	106.84	104.89	103.16	102.82	109.41	104.92	103.23	109.68	101.21	106.01	102.87	102.03	108.91	103.32	106.06	100.13	108.84	111.44	105.32	101.39	99.016	109.75	103.74	108.09	104.04	107.36	98.77	101.51	109.06	110.43	105.94	107.47
103.74	105.71	100.87	101.72	100.85	103.77	101.31	102.19	103.27	99.56	102.02	106.01	104.31	104.06	103.18	107.62	110.04	109.8	104.78	107.69	104.91	104.97	109.75	107.32	101.71	103.87	104.23	97.473	104.29	104.21	99.929	105.76	105.5	111.81	110.64	101.36	111.4	109.87	107.31	108.59	110.18	101.13	102.42	102.99	100.8	105.23	111.4	112.18	98.066	102.44
106.09	105.91	105.85	108.86	102.73	109.91	103.56	106.02	105.61	100.84	99.742	107.34	105.71	115.33	104.2	106.23	110.79	103.53	112.31	100	108.78	114.41	105.5	101.85	103.83	106.58	102.37	109.42	104.45	105.78	104.87	101.32	101.92	105.24	110.63	105.23	105.01	103.07	109.59	107.46	104.03	103.08	103.7	102.76	103.97	106.4	101.16	103.81	103.4	104
105.17	104.18	102.46	101.8	107.61	101.75	105.19	103.26	105.32	99.868	101.38	109.12	107.33	102.54	104.01	105.02	105.53	104.41	109.25	100.9	105.22	100.86	109.07	102.77	105.54	101.55	107.94	104.18	106.97	102.58	100.6	107.23	103.96	106.19	103.63	107.11	105.39	95.753	112.15	105.31	105.19	102.62	104.22	107.27	104.17	104.15	106.59	101.94	101.59	100.58
102.76	104.72	105.84	107.1	108.06	107.93	98.833	105.7	104.56	105.66	109.75	103.96	100.41	100.03	101.7	102.78	108.98	96.166	107.15	99.49	102.16	109.51	107.24	108.17	105.02	112.8	106.1	102.29	106.15	98.716	110.99	105.09	108.96	107.15	110.8	107.5	101.76	110.63	101.94	104.84	101.68	102.81	101.9	102.33	102.49	99.623	108.24	103.5	103.93	109.56
117.26	115.38	119.82	120.45	118.6	116	115.9	121.46	119.94	115.06	123.12	109.5	115.13	114.42	121.02	117.07	115.48	115.08	126.2	123.9	113.83	123.76	121.09	118.62	116.09	115.64	114.4	120.54	117.97	107.45	116.93	116.35	119.72	112.48	121.07	118.34	122.29	115.46	121.76	119.31	116.01	112.2	113.17	116.49	113.6	116.42	114.32	113.4	117.06	122.03
105.41	100.58	100.75	95.895	101.09	100.76	99.84	98.511	99.474	96.269	99.765	100.64	98.214	93.949	101.81	98.746	101.72	99.919	102.74	105.6	105.1	100.01	93.19	102.39	101.44	101.95	90.985	99.281	105.71	101.57	104.83	106.05	94.23	106.36	99.798	99.336	101.95	105.21	98.673	100.89	99.732	107.01	103.98	100.93	103.92	92.374	97.733	93.727	96.626	107.79
102.89	109.5	103.51	104.09	113.28	101.49	107.13	106.81	105.69	101.3	103.52	98.32	107.48	108.22	102.82	101.76	110.63	100.75	100.27	101.66	108.49	105.97	109.48	103.86	108.42	104.34	109.33	110.29	103.65	99.315	104.51	111.83	101.9	101.87	103.95	108.49	105.47	107.13	108.2	102.91	112.17	102.3	106.09	99.707	108.26	100.64	108.56	102.01	101.31	104
104.68	104.62	107.04	108.41	106.55	107.44	107.21	108.95	116.7	106.94	107.95	113.09	105.12	109.85	100.15	111.63	104.79	104.89	104.35	106.77	107.17	108.64	113.38	106.14	106.63	106.09	104.61	104.5	106.53	101.68	104.99	103.38	108.05	103.73	107.13	100.62	106.39	100.11	103.49	105.29	108.76	105.5	106.91	99.885	105.31	103.97	105.84	106.57	110.11	113.2
108.15	104.83	102.82	103.55	101.04	107.53	107.32	108.33	114.27	109.3	103.38	106.84	99.844	104.91	106.64	114.67	106.36	106.53	108.34	101.5	104.77	103.84	107.38	101.38	100.64	102.87	101.01	106.23	103.2	111.35	106.67	105.11	109.03	102.94	102.5	100.27	101.44	109.79	98.562	111.71	100.97	101.29	106.85	107.89	105.33	102.9	103.13	102.45	104.51	109.58
108.62	105.64	106.57	106.78	105.98	108.78	105.76	109.81	104.52	108.95	98.096	106.14	104.08	107.66	101.86	102.11	106.47	109.85	99.796	113.69	102.44	108.84	104.33	102.7	102.09	109.9	112.43	105.88	107.68	106.93	102.25	106.19	115.14	101.08	112.93	108.31	100.02	103.9	107.05	110.97	109.81	107.77	106.78	107.97	107.74	108.61	110.56	104.33	104.42	105.27
105.62	110.25	110.27	105.65	108.59	108.23	107.53	113.2	110.98	109.28	109.64	108.98	112.4	112.63	106.27	108.3	111.08	107.39	111.11	104.63	113.37	110.19	108.42	107.37	114.23	106.52	110.07	114.42	112.81	118.21	106.96	112.06	112.52	110.26	116.82	108.88	108.89	114.58	107.41	115.89	108.18	105.65	109.46	109.97	109.16	106.43	113.31	109.41	110.32	107.7
99.361	96.271	100.13	93.304	99.737	97.235	100.77	99.469	100.02	101.61	104.31	101	100.49	100.62	101.22	98.693	100.14	88.489	94.378	95.448	108.58	102.18	101.61	101	104.18	101.61	97.784	103.1	99.952	99.625	101.99	101.86	103.29	104.94	100.68	102.49	97.701	100.42	98.488	101.22	98.427	97.765	102.98	97.943	97.159	99.789	99.927	103.96	98.299	100.66
96.017	96.152	93.495	104.9	98.655	106.76	102.86	99.24	97.157	99.659	97.649	100.09	102.84	98.173	101.87	103.49	101.49	102.28	95.553	101.07	103.11	100.62	104.31	99.461	94.884	96.444	93.581	104.22	97.712	109.22	101.06	99.586	103.99	103.97	95.094	102.88	106.84	97.813	104.17	103.21	97.059	107.07	94.959	94.424	104.5	102.93	104.77	100.38	97.942	101.98
110.24	112.63	107.33	115.77	109.35	116.41	110.88	114.07	107.02	109.2	106.98	108.51	110.95	113.3	110.91	109.82	109.43	112.38	115.66	110.6	109.99	113.48	114.16	106.26	107.86	108.99	115.12	118.46	110.57	108.73	112	111.52	112.33	107.36	111.05	109.07	109.96	107.86	112.62	116.21	115.37	116.85	116.89	104.6	107.56	106.4	109.16	106.98	108	105.68
101.74	105.63	103.09	108.53	102.13	103.47	108.84	111.22	105.08	99.648	94.122	104.79	104.61	102.56	104.12	96.097	103.29	102.78	97.963	98.76	102.5	104.03	106.27	107.73	103.58	104.93	98.91	102.99	105.99	104.62	107.77	106.45	103.04	104.45	106.18	99.309	105.13	98.217	100.59	102.73	104.73	106.91	104.87	105.97	106.15	105.27	110.06	105.7	106.92	104.32
115.24	105.13	110	116.43	107.59	106.1	108.84	107.51	112.69	113.02	116.82	112.58	107.68	106.95	112.95	113.5	115.15	110.17	115.81	109.85	103.86	116.47	104.39	101.97	110.97	106.51	109.61	106.01	108.53	106.38	108.44	116.11	106.27	110.83	102.2	110.93	112.67	106.61	112.17	114.47	108.97	103.37	112.36	110.46	109.1	108.3	100.83	116.49	117.19	114.16
111.03	107.04	106.85	114.17	113.91	104.22	110.94	111.67	106.78	114.35	111.89	109.45	108.92	115.02	114.46	115.73	112.51	116.69	116.26	105.11	119.95	107.55	110.26	109.42	107.05	114.01	111.74	110.02	109.47	111.69	115.27	107.88	116.56	113.63	108.52	112.41	113.86	118.03	109.9	107.67	106.3	113.24	112.36	110.8	112.61	113.07	109.46	108.77	110.25	112.07
106.59	107.73	101.92	106.41	109.33	102.95	105.1	105.94	106.23	107.64	108.24	108.79	105.21	101.2	105.27	100.13	103.51	102.02	105.1	104.2	102.23	111.3	107.78	105.79	107.15	108.52	103.38	102.05	109.73	107.81	101.76	101.73	103.86	104.16	115.64	104.07	110.56	103.5	102.91	104.36	107.6	111.05	108.68	107.74	106.81	105.21	102.98	110.2	105.73	101.88
102.46	111.85	100.49	107.09	105.17	102.99	105.81	103.38	97.502	106.01	105.08	108.76	100.94	105.06	102.16	101.73	113.8	105.81	100.48	108.98	111.92	108.04	104.86	107.96	102.88	101.18	104.84	101.33	105.17	105.94	108.08	100.1	101.61	102.93	104.61	102.98	105.34	101.37	108.69	109.37	109.5	112.87	103.3	107.49	105.24	101.32	101.1	108.59	106.81	103.46
107.44	109.43	110.49	109.94	110.76	108.97	107.66	108.18	110.55	110.67	112.31	118.08	106.08	112.03	112.79	110.32	113.27	110.59	112.1	111.69	103.93	113.1	112.35	110.87	113.25	114.62	118.09	111.83	108.41	116.17	108.32	109.02	112.35	104.65	115.4	115.31	116.71	109.96	107.26	111.7	108.69	109.16	112.58	110.5	119.28	111.99	114.56	109.08	107.35	114.22
105.4	98.658	106.41	103.77	105.69	111.19	103.96	96.731	103.39	104.19	115.68	101.98	108.44	112.53	99.909	103.3	104.19	105.89	110.45	98.657	105.17	104.71	100.02	112.43	101.33	103.88	102.34	104.3	104.44	99.149	103.33	110.77	101.01	107.45	100.44	98.311	106.36	111.43	103.79	104.98	102.3	106.19	108.15	105	107.93	104.34	107.16	107.45	102.3	99.932
104.72	106.51	108.72	110.58	106.78	107.48	104.2	105.06	106.43	109.77	104.27	103.83	105.64	102.91	106.85	103.96	105.28	105.14	107.03	109.7	102.81	110.59	109.61	108.91	99.679	113.07	105.6	106.4	108.22	108.26	107.69	106.08	108.56	105.68	104.96	113.59	103.98	101.17	104.75	104.31	106.33	106.8	108.63	101.64	113.27	104.95	101.74	108.89	109.18	108.67
112.13	110.61	115.38	113.17	112.19	106.6	112.71	110.79	105.96	111.48	100.94	117.45	109.22	112.63	111.55	109.98	108.64	107.11	116.92	109.18	106.13	110.72	107.44	117.85	109.85	112.93	108.94	105.18	110.58	114.7	113.07	111.07	107.44	112.96	114.73	109.3	113.36	117.33	111.63	111.78	112.96	115.34	106.17	111.95	110.82	112.21	118.55	115.89	109.82	114.36
111.17	105.67	109.01	113.62	105.46	108.01	113.58	111.08	110.82	119.2	104.6	117.79	112.5	109.64	113.05	110.39	116.44	108.98	118.93	116.93	109.31	112.03	106.17	118.99	104.55	112.84	113.85	109.87	113.28	116.13	111.47	114.66	119.65	115.19	118.44	114.48	109.83	109.31	115.55	110.39	114.28	110.23	117.01	113.48	110.44	116.45	120.03	101.42	112.71	109.1
100.4	97.329	104.67	96.126	100.79	106.85	103.18	103.26	105.38	97.284	98.419	103.68	98.787	101.51	96.749	101.28	96.217	96.878	98.37	94.905	105.56	101.16	96.695	100.46	104.88	106.81	99.908	95.932	99.954	96.643	95.841	102.04	102.79	98.866	106.78	101.62	100.13	100.37	102.43	99.384	100.38	98.106	103.5	106.13	100.85	99.485	98.298	102.07	104.66	106.24
96.24	109.79	102.96	102.27	99.286	110.14	104.93	111.79	104.1	107.25	103.98	108.06	102.08	102.77	108.87	105.82	103.44	108.42	104.34	104.52	106.53	105.07	107.75	100.59	110.47	109.24	106.74	106.88	112.1	103.25	98.919	112.98	106.53	101.42	103.22	108.45	106.68	108.27	105.98	108.73	106.37	103.52	101.83	106.37	114.03	108.99	109.71	109.35	105.52	104.41
107.33	107.69	99.275	104.76	103.11	106.54	102.12	105.95	110.6	110.15	101.99	103.86	107.86	108.76	102.53	100.63	105.45	104.1	103.16	100.18	107.47	108.08	103.89	105.89	106.15	109.25	104.53	107.78	106.45	106.17	104.56	105.88	101.31	103.83	104.86	110.32	103.51	105.42	101.52	106.24	104.58	109.96	108.26	106.55	112.72	106.98	102.76	108.11	103.61	105.26
100.19	106.67	98.067	99.066	105.43	102.97	102.55	103.63	95.684	96.032	99.831	101.48	103.73	97.993	98.63	100.69	104.84	106.8	100.58	106.41	99.197	98.656	101.21	102.43	107.56	96.274	103.88	102.54	102.57	98.928	104.19	100.83	110.31	105.91	101.05	100.71	101.64	106.66	96.555	96.6	98.626	101.73	100.12	109.32	103.56	96.691	102.38	96.851	99.313	98.449
102.16	99.859	102.24	95.795	104.12	98.093	98.431	99.078	101.04	102.4	99.428	100.31	95.316	102.33	98.792	98.689	99.857	103.55	98.628	100.25	101.96	98.612	97.928	97.985	100.15	97.564	100.07	97.759	102.01	99.263	92.981	101.41	102.11	101.16	97.793	98.739	102.87	103.41	99.466	104.13	102.27	101.8	101.05	101.7	103.73	103.1	97.387	94.345	101.4	95.544
112.17	113.62	113.5	117.97	115.01	109.5	106.9	109.25	113.68	112.38	109.31	108.02	107.16	108.86	112.96	107.65	107.77	115.39	110.01	112.98	107.1	110.04	115.82	110.12	115.56	106.4	108.34	109.71	113.65	107.19	111.36	110.04	111.9	119.12	113.28	111.96	112.94	106.14	109.97	109.52	114.26	111.09	111.1	109.25	110.01	105.42	107.84	111.55	103.38	112.61
108.45	109.81	107.13	100.89	106.27	116.7	105.74	110.53	110.9	107.64	106.94	105.72	104.57	105.02	104.71	106.8	101.35	103.71	112.2	99.586	105.73	106.32	104.97	109.53	102.67	103.04	103.55	104.45	109.15	100.24	100.27	102.54	103.37	108.33	105.17	104.83	112.19	107.45	106.3	104.92	103.35	106.1	110.48	109.54	104.67	97.256	103.13	101.54	107.77	103.69
110.62	111.18	120.45	114.83	111	115.28	112.91	107.36	113.36	115.54	111.69	112.08	113.65	110.8	108.82	114.81	112.12	109.33	112.96	108.55	114.13	119.36	117.93	107.7	108.33	111.65	111.33	116.01	112.85	115.58	114.85	112.12	105.09	110.4	113.75	106.14	112.06	109.99	117.58	107.4	119.4	117.7	114.42	113.14	103.95	109.62	119.03	109.06	114.64	118.49
97.343	98.952	108.22	101.78	101.43	98.588	98.116	101.06	99.904	102.86	103.36	100.62	98.402	103.91	106.84	99.543	100.24	105.81	106.29	101.53	97.903	98.286	101.4	96.08	98.337	99.583	98.188	100.15	101.4	106.57	95.582	99.724	104.65	101.55	98.539	95.366	97.79	90.408	102.99	96.744	103.62	101.04	105.01	99.644	99.094	102.57	98.589	97.019	99.299	98.971
100.25	107.93	100.61	98.821	99.387	100.14	99.097	103.33	100.49	97.701	99.905	96.622	101.67	99.727	101.51	97.242	101.4	102.45	100.31	98.645	101.74	98.963	102.64	99.425	99.889	99.22	94.903	101.32	100.85	98.142	101.16	95.196	107.21	96.091	97.577	101.52	97.296	97.141	97.579	98.096	100.89	98.101	97.105	100.35	98.129	93.598	109.85	100.35	97.082	94.912
111.01	109.48	114.45	107.06	110.94	115.82	113.01	111.73	108.59	113.87	106.8	104.55	111.08	104.86	105.91	115.21	105.36	114.37	109.56	110.44	108.28	111.91	112.39	106.77	102.52	107.54	109.47	114.25	114.15	105.45	109.81	110.43	108.12	111.89	104.5	107.27	107.84	111.05	111.35	106.9	100.81	108.94	109.45	114.15	112.94	110.74	108.4	110.83	114.56	103.37
106.97	104.83	99.582	100.63	97.15	92.601	97.397	96.438	105.4	91.006	98.664	100.7	99.273	101.81	106.47	100.12	102.34	99.609	98.8	104.9	97.824	98.209	96.839	100.75	95.776	106.62	106.8	101.95	97.595	95.647	107.18	104.68	95.189	103.71	95.826	100.08	102.8	105.47	99.81	109.25	98.272	103.86	105.57	105.19	108.96	99.878	107.11	105.46	103.19	100.74
103.63	103.97	102.51	106.42	95.989	101.28	108.3	97.662	95.992	100.51	98.606	101.59	99.523	103.58	101.09	100.08	93.724	101.98	105.39	100.91	105.36	99.348	97.896	106.46	99.723	99.261	103.39	97.714	100	104.9	94.233	110.67	107.9	101.04	96.131	96.836	95.181	98.223	107.09	102.05	104.93	105.82	101.29	102.31	97.4	91.916	105.24	104.77	100.69	96.947
107.23	112.63	107.31	102.64	105.19	102.84	111.6	109.06	109.19	104.49	98.446	111.18	104.23	106.72	107.53	107.25	109.06	103.48	106.81	105.35	111.62	109.45	106.59	110.29	112.62	98.34	104.44	108.02	103.69	103.49	107.54	107.94	108.11	113.89	108.68	100.94	110.13	109.69	108.38	110.66	103.36	108.33	104.14	109.98	111.77	103.99	103.87	108.38	104.74	100.44
104.36	101.73	107.51	105.3	104.77	106.65	103.99	103.66	109.97	106.43	105.49	100.62	104.8	106.79	102.42	103.43	104.19	106.64	104.89	105.24	101.07	105.4	109.63	102.18	107.76	104.23	103.69	106.81	101.2	105.47	109.91	107.34	101.03	106.33	102.97	104.46	101.13	107.57	102.71	104.61	97.417	101.84	107.15	100.74	106.21	100.75	109.06	105.54	103.63	98.128
106.73	106.51	101.06	108.02	108.79	102.64	107.81	106.86	103.86	109.4	103.93	104.62	100.37	99.912	108.6	105.25	106.52	103.07	110.14	104.61	112.09	111.73	104.73	107.83	107.06	102.88	104.05	103.75	101.78	107.2	99.827	109.63	106.31	103.56	105.01	105.41	105.79	108.04	108.23	100.7	98.55	101.52	106.52	103.67	106.93	103.91	103.04	102.17	107.43	106.58
119.97	114.83	115.42	110.45	116.42	113.68	108.43	113.2	115.28	114.94	113.09	108.72	117.63	106.77	109.56	113.83	118.71	114.78	110.59	116.52	114.21	112.22	115.69	111.81	112.9	111.85	114.15	110.97	110.46	109.12	112.38	113.1	114.07	112.7	112.74	111.25	109.25	116.53	110.24	107.45	110.4	110.21	103.58	107.78	108.69	107.42	115.61	115.8	116.19	112.37
97.352	97.826	101.5	101.82	98.779	100.29	99.434	99.866	106.92	98.711	104.29	100.28	100.2	104.06	97.702	100.1	104.31	103.39	95.631	98.552	99.557	101.03	96.272	105.3	101.7	103.65	97.258	94.566	100.19	101.28	100.61	104.59	106.82	101.98	97.13	100.17	98.752	98.966	98.896	95.46	103.92	99.851	95.415	98.843	100.85	90.949	99.414	101.74	103.25	100.21
108.37	107.59	102.3	105.87	109	101.14	108.54	112.45	109.79	104.21	111.67	102.01	103.29	102.43	110.92	97.719	108.83	112.47	102.37	106.51	106.96	106.62	101.5	99.251	102.57	112.64	108.52	110.42	103.28	105.26	105.55	102.57	104.55	110.33	104.34	109.5	105.29	102	101.78	110.91	108.53	102.16	106.56	103.96	100.7	106.67	104.5	108.25	103.93	113.15
110.04	105.32	108.48	105.34	98.463	109.38	105.41	105.91	110.66	108.42	107.77	102.56	101.31	104.12	101.52	106.43	103.31	105.73	109.81	103.11	104.2	107.5	109.69	99.697	95.528	105.77	101.88	102.56	101.49	103.11	105.9	104.71	107.76	106.93	101.75	106.54	99.679	97.526	101.38	100.32	104.02	105.36	105.8	106.7	105.94	107.55	108.86	103.91	105.96	104.01
114.83	119.03	109.59	109.62	109.91	116.05	118.28	109.29	115.54	111.08	115.69	116.97	115.5	117.99	111.13	112.41	112.37	115.01	110.68	116.07	115.04	112.68	112.66	113.55	114.92	112.72	108.22	112.8	105.69	118.83	110.5	110.84	107.33	115.58	109.99	116.79	117.51	105.07	111.87	117.98	112.09	119.87	115.34	111.7	110.77	110.34	113.18	108.3	118.01	115.26
99.832	104.48	97.054	99.369	102.44	97.942	97.658	107.59	101.65	101.44	103.79	99.305	104.77	100.55	95.405	100.5	105.09	100.46	100.78	104.88	102.7	98.903	103.59	93.471	100.5	97.191	105.25	97.857	98.097	101.37	99.314	106.29	97.731	97.718	98.158	97.606	102.32	106.3	104.85	98.248	97.18	101.92	99.861	103.86	96.998	94.473	93.608	98.106	94.238	101.45
110.98	105.68	106.4	112.77	116.8	116.28	107.4	106.05	116.49	112.15	112.12	111.15	113.87	114.39	112.47	113.67	106.13	111.33	112.54	108.61	107.1	107.73	108.1	110.03	112.03	115.53	113.66	114.39	109.84	109.6	111.92	115.72	111.37	113.04	110.09	109.35	110.5	113.54	116.32	113.41	109.81	111.04	113.07	120.55	106.74	113.79	115.43	113.79	109.16	111.39
111.09	96.14	104.62	103.21	107.71	103.93	103.87	106.57	105.27	99.147	106.85	103.6	107.37	105.5	107.22	104.74	101.49	103.94	103.38	107.14	107.16	107.3	106.28	106.29	108.82	96.661	103.54	115.86	105.02	107.2	103.13	106.37	102.35	107.43	104.4	106.92	106.01	98.601	104.74	106.31	108.57	110.39	106.65	106.74	105.09	107.69	115.19	102.1	103.31	106.56
108.05	102.2	104.87	95.892	113.53	105.3	102.8	107.39	104.19	101.41	104.74	109.92	107.12	106.61	110.77	109.75	101.25	108.04	107.33	102.64	107.22	105.89	103.65	107.79	106.37	110.27	96.252	103.95	105.97	105.11	105.77	113.87	108.94	105.44	97.318	102.54	106.99	103.79	96.208	106.17	104.16	109.59	109.32	103.29	109.23	102.68	107.74	106.45	104.02	102.7
107.54	106.13	101.11	104.32	106.11	95.728	110.05	101	102.98	99.463	102.74	103.83	103.64	104.86	104.15	109.86	104.43	102.12	107.41	103.03	101.89	105.21	100.81	105.38	101.89	102.04	102.81	101.84	103.75	109.54	97.798	100.82	105.32	104.96	105.93	106.23	102.8	104.16	104.28	109.48	101.68	100.32	98.996	105.51	104.77	112.16	102.4	99.488	96.487	100.35
109.54	105.69	107.18	104.02	102.18	104.7	108.17	104.03	105.3	105.98	105.27	106.29	98.426	111.87	100.79	103	106.29	105.77	97.19	105.03	106.65	105.55	104.3	103.06	104.46	105.86	105.18	100.04	104.68	106.78	103.53	103.54	105.47	112.52	103.31	101.26	107.77	105.74	101.21	108.01	104.1	106.41	106.14	102.41	109.7	102.94	100.71	101.99	95.051	110.73
107.94	108.71	106.42	101.06	103.25	107.57	109.53	103.13	103.82	104.67	105.22	102.4	105.09	105.64	103.68	111.83	115.9	98.922	105.3	104.56	104.42	105.37	105.71	102.54	105	106.29	107.63	109.45	103.78	111.37	104.21	111.21	107.84	110.92	105.41	107.06	101.83	106.74	109.21	108.75	109.5	113.85	112.28	105.26	108.78	113.09	102.24	107.89	101.21	105.67
109.5	107.97	109.29	107.94	113.4	109.8	107.33	110.98	104.64	112.57	108.64	102.57	113.1	108.23	114.62	106.17	102.49	106.86	109.48	114.53	107.6	105.21	117.22	104.67	103.21	106.39	109.42	113.12	107.02	113.01	110.3	110.92	106.03	110.56	105.24	113.36	112.83	113.33	108.12	112.23	110.26	109.9	114.41	104.49	108.27	102.23	107.12	110.44	109	107.26
105.04	106.89	104.66	108.61	107.77	102.79	107.37	104.33	109.18	108.31	109.39	104.66	108.41	112.04	109.96	110	103.23	107.86	99.268	103.89	102.93	108.95	105.3	101.79	112.88	110.24	111.1	102.94	103.91	104.08	109.89	111.34	103.9	103.47	114.94	104.46	104.2	111.61	105.59	110.38	100.23	104.49	103.41	110.89	105.07	107.07	112.02	104.55	114.63	104.91
105.9	109.1	112.73	111.17	114.04	107.5	105.54	112.3	106.06	107.5	106.91	104.52	101.77	110.2	106.83	102.64	104.46	106.85	106.65	109.04	107.75	104.98	104.55	108.56	99.571	101.93	100.62	104.47	107.3	100.13	108.79	102.99	104.69	108.78	108.91	106.92	110.5	107.04	109.42	105.24	100.6	107.63	110.31	104.51	115.3	98.638	106.74	104.46	111.41	100.09
97.807	102.14	103.15	101.11	98.038	104.37	109.17	99.083	105.37	106.21	108.07	110.18	104.61	105.51	103.36	108.1	102.51	99.839	102.67	97.713	105.84	105.45	103.13	96.97	102.52	107.83	102.28	106.77	106.5	106.45	109.18	100.14	102.66	107.6	106.83	102.17	104.67	109.19	104.73	100.59	107.13	101.71	101.86	100.45	105.44	107.17	99.545	102.74	100.16	104.95
112.47	107.32	109.55	110.5	114.97	108.21	111.69	111.74	109.29	112.24	110.29	116.94	114.01	111.28	104.23	116.29	110.69	104.34	111.79	116.09	109.99	108.83	116.97	119.54	108.34	114.8	112.85	110.58	117.57	109.5	115.88	112.47	114.19	113.34	111.91	115.97	110.06	113.23	111.56	108.31	112.98	119.79	112.04	121.24	114.2	111.09	114.02	111.5	108.97	113.18
99.534	96.488	98.508	96.603	101.43	99.328	95.803	98.407	106.73	97.439	92.038	102.88	98.881	90	103.83	96.032	97.693	99.453	97.907	100.25	100.28	104.98	98.87	102.18	103.71	107.21	103.99	104.39	99.932	102.21	101.97	99.846	104.04	100.29	103.53	102.28	94.832	100.94	93.522	96.047	109.74	101.41	99.566	98.44	99.931	102.29	97.086	99.572	104.21	101.7
95.836	101.74	100.62	102.34	103.8	101.36	101.5	102.01	100.76	99.025	103.83	106.13	100.35	109.26	102.38	99.185	104.64	99.235	100.6	98.402	94.158	103.85	95.57	99.753	103.85	97.696	105.15	92.009	103.22	92.059	100.77	101.08	99.544	108	104.85	105.53	101.49	102.82	98.822	102.34	93.563	99.977	100.04	98.021	101.8	95.619	99.084	99.291	110.18	97.254
111.03	106.17	110.76	110.79	112.83	111.42	111	106.54	104.84	104.07	119.57	109.27	114.93	114.58	111.04	111.79	114.3	112.38	111.02	115.65	109.94	115.4	109.06	115.82	113.47	119.37	111.8	115.71	110.18	109.84	107.18	113.44	116.73	111.99	116.15	113.7	108.15	109.34	111.8	107.62	115.71	107.68	110.39	109.03	106.42	114.88	113.47	108.84	112.38	109.97
104.29	106.01	105.01	103.66	105.2	104.83	111.41	102.8	104.52	116.58	101.05	106.12	101.6	106.18	109.61	104.02	104.45	105.69	104.5	111.53	102.74	106.24	104.99	102.75	105.76	99.008	93.354	107.95	105.97	103.31	103.34	104.7	103.01	107.96	102.69	100.43	105.47	106.39	101.12	105.39	96.608	104.79	103.82	101.94	109.91	109.33	106.76	101.95	106.27	106.69
96.555	100.83	103.38	105.07	98.722	103.04	105.52	94.276	98.309	100.43	94.565	99.805	102.23	102.49	97.29	99.697	97.472	105.34	106.56	101.95	102.41	101.78	102.36	102.5	98.551	99.875	99.196	100.74	106.96	103.05	100.85	99.016	97.77	99.782	101.98	104.72	102.83	104.13	101.05	96.304	96.488	98.234	98.319	103.86	105.51	99.717	103.35	103.19	103.04	95.005
111.11	105.71	111.41	106.45	117.13	115.71	104.46	112.32	113.16	108.64	109.3	106.07	110.08	108.25	111.32	112.8	117.85	112.34	112.3	112.55	114.23	115.79	112.54	103.81	108.34	109.97	110.76	111.2	106.18	112.82	113.32	114.55	114.2	110.94	112.88	110.56	112.71	110.84	116.39	108.6	105.79	111.14	113.81	109.49	114.74	116.13	109.8	114.15	112.23	109.97
107.97	96.571	100.91	107.71	102.43	98.155	96.327	106.71	105.45	102.86	101.02	99.046	100.05	99.448	98.023	100.3	102.68	102.99	98.939	102.97	97.991	99.381	94.964	98.469	97.54	106.48	96.627	102.11	96.934	98.015	105.37	98.686	94.858	99.162	99.184	95.791	103.67	98.375	103.02	94.621	98.166	104.57	100.1	106.97	95.416	100.25	99.121	105.35	100.63	98.639
109.37	115.46	113.27	115.37	110.18	112.87	107.93	109.65	112.11	110.23	112.28	110.59	114.23	116.81	110.38	113.09	105.95	109.82	113.34	111.98	106.44	115.04	110.34	99.744	112.18	112.85	106.47	112.24	110.69	109.87	124.23	109.13	118.22	106.52	106.33	111.77	112.27	110.81	113.37	107.63	108.35	113.25	110.45	116.34	114.4	109.6	109.23	111.91	108.71	110.69
108.65	117.19	115.01	114.94	112.07	108.22	119.09	112.85	107.05	113.69	107.69	107.26	110.37	110.21	109.03	105.32	105.12	107.23	113.69	111.72	111.6	105.88	113.93	113.65	111.37	107.41	110.05	112.52	110.8	105.03	108.47	112.86	106.14	112.89	117.41	114.38	113.87	113.58	107.95	113.73	111.26	114.64	109.43	113.56	109.77	106.94	108.69	113.54	112	109.76
113.03	108.96	114.7	104.13	112.07	121.49	117.88	110.78	109.24	115.88	112.59	110.42	115.63	114.39	115.32	117.51	112.47	110.21	117.92	108.85	106.75	111.82	107.41	116.82	116.62	113.64	115.93	111.39	106.97	115.72	114.93	115.79	114.61	108.41	115.66	110.68	114.14	113.75	111.71	116.19	110.19	115.51	116.86	108.24	113.75	113.19	113.98	114.37	111.42	111.85
103.58	103.58	99.382	107.21	103.77	107.83	104.04	99.82	97.898	110.97	109.26	101.65	105.64	105.11	107.39	101.14	103.05	102.28	105.67	109.75	105.2	101.29	110.69	104.59	101.83	106.97	110.36	105.97	106.96	105.63	106.69	110.39	105.99	101.13	103.6	103.77	106.51	110.43	102.02	108.88	101.05	107.23	109.51	105.22	103.89	104.21	106	108.38	106.81	101.16
121.38	112.14	108.67	112.41	112.16	111.65	109.9	114.3	112.09	115.85	115.6	110.54	108.89	114.58	112.44	112.12	111.64	105.75	106.17	110.96	108.13	117.96	110.87	114.3	116.12	110.51	119.92	112.81	113.19	111.28	116.27	108.56	113.19	116.42	111.38	108.07	109.21	113.28	106.13	113.51	120.63	108.46	109.76	120.48	112.42	110.1	115.06	108.97	113.08	112.75
98.817	100.04	99.273	103.69	104.27	99.432	105.46	97.639	95.81	99.007	95.856	91.592	95.782	100.87	98.459	95.269	99.115	95.09	104.47	92.336	101.73	103.72	103.91	99.214	99.251	99.208	100.87	97.201	99.28	99.785	100.83	102.17	98.925	101.05	103.57	104	97.663	102.31	101.44	93.206	105.99	102.44	94.179	104.26	100.34	99.833	104.58	98.482	95.862	101.44
103.35	99.684	105.54	109	108.34	100.58	100.03	110.43	101.73	100.66	102.91	105.16	107.47	105.81	103.95	109.72	108.48	102.48	111.11	106.21	108.5	108.28	102.26	108.24	108.59	105.57	101.4	110.03	101.84	102.6	105.24	109.16	109.39	104.27	106.9	98.847	101.05	104.19	109.06	110.56	101.54	108.59	106.33	103.41	104.07	103.3	109.86	106.56	106.04	105.66
103.21	106.01	109.88	102.21	106.45	104.89	101.17	104.31	104.77	109.05	101.57	106.67	102.97	100.13	104.54	104.96	108.85	103.34	102.67	104.3	108.32	106.51	105.14	110.78	103.43	103.11	106.15	100.63	103.41	103.96	106.99	100.06	102.05	110.91	104.33	105.36	106.23	106.31	99.225	104.13	108.64	104.4	107.54	108.66	103.87	107.38	107.32	106.88	105.51	105.11
107.56	101.8	105.89	102.7	108.43	107.99	109.67	110.73	102.8	103.11	104.52	113.9	109.17	96.62	104.24	103.5	111.08	106.4	104.74	106.98	105.51	104.84	109.86	107.9	106.45	106.42	106.05	101.04	106.7	103.85	107.8	110.18	100.98	104.78	107.99	102.99	109.27	106.89	107.23	101.57	105.59	107.91	104.74	109.98	102.91	106.89	103.27	104.37	106.12	106.57
111.01	103.51	103.69	101.92	104.08	108.09	105.67	105.25	98.523	106.27	106.3	104.7	110.4	104.79	109.13	107.77	99.31	107.24	105.1	103.34	101.17	104.45	108.45	107.4	99.845	105.37	105.91	105.25	106.74	106.65	110.51	105.66	107.71	103.74	101.97	102.69	106.18	109.55	103.72	104.03	106.37	109.51	104.47	105.67	106.01	111.37	108.69	107.01	104.33	101.7
105.54	111.01	106.52	104.27	105.13	108.27	105.68	109.31	106.11	110.22	106.66	104.3	106.44	104.72	104.54	107.66	103.74	116.43	102.98	105.65	111	99.985	105.61	106.63	104.38	106.24	106.18	102.02	105.1	105.12	105.15	101.45	102.1	102.94	101.21	110.08	104.8	102.93	106.47	102.13	103.75	106.1	106.18	103.04	104.31	110.73	104.02	104.29	108.47	106.61
103.58	105	110.1	103.49	103.49	104.07	102.21	110.04	106.2	100.43	100.35	108.43	113.32	100.53	106.81	100.32	100.93	107.16	104.47	108.15	100.65	108.76	104.19	101.24	106.45	103.42	107.26	108.37	107.52	105.06	102.69	107.75	97.307	108.58	104.56	100.17	102.8	105.12	104.82	104.73	106.17	108.95	106.84	104.13	104.79	97.99	110.09	102.85	105.55	110.48
107.34	108.5	104.23	107.06	107.25	109.94	99.864	109.67	105.87	109.2	98.355	108.59	103.98	101.23	106.33	103.02	104.73	105.75	104.97	109.12	109.06	105.58	105.99	105.26	101.51	100.52	106.48	97.323	98.579	104.59	104.12	106.62	98.961	106.82	99.558	110.24	106.92	105.15	108.69	109.05	110.76	99.196	111.64	102.94	110.15	104.32	106.12	105.79	107.9	107.68
103.22	107.13	97.7	99.135	108.32	99.658	101.87	95.969	97.424	110.54	101.63	109.48	106.67	106.25	106.14	105.21	103.18	101.62	99.509	110.81	98.196	111.05	104.13	111.56	106.34	101.01	98.837	103.09	108.2	103.4	102.6	110.98	104.38	102.82	104.67	106.78	108.79	106.85	108.3	105.63	99.764	108.35	100.82	107.96	103.48	101.54	101.09	108.88	103.69	103.77
104.21	110.82	110.59	109.36	106.65	111.01	114.81	110.31	112.43	111.15	115.31	112.07	109.14	111.13	110.7	107.02	111.86	113.47	112.67	105.94	112.22	115.01	114.85	108.11	109.65	116.55	113.89	113.67	108.39	107.57	109.8	114.23	110.99	108.59	109.3	119.45	109.42	105.69	111.85	107.27	111.6	120.45	108.74	109.92	114.24	110.93	110.96	115.29	117.53	111.54
109.3	110.67	116.04	106.93	113.3	106.6	106.14	108.95	112.18	113.05	112.08	111.04	111.61	107.89	107.95	114.75	110.49	103.89	109.02	112.01	108.4	113.29	115.51	108.68	115.49	113.2	111.39	113.86	110.97	114.38	110.44	116.7	113.13	109.04	108.02	108.52	109.71	116.95	112.03	110.48	105.85	104.02	112.74	112.31	116.61	113.38	116.87	108.61	110.51	115.74
104.3	100.51	106.93	109.32	104.29	100.27	106.21	103.47	103.66	106.99	108.99	109.12	102.72	103.65	102.47	101.67	106.2	104.52	107.18	106.3	103.52	109.9	104.06	109.53	106.53	107.04	98.721	97.896	108.61	107.92	108.98	104.54	105.93	107.7	107.52	107.07	109.01	103.92	97.458	103.9	102.59	103.54	103.82	107.92	103.23	106.02	103.51	103.99	102.31	109.12
111.18	106.8	105.59	107.51	109.8	108	111.52	111.02	109.53	102.88	103.38	107.22	108.81	107.15	103.28	109.1	105.74	108.9	106.5	104.09	111.14	109.01	105.41	100.57	103.71	108.64	104.08	107.58	106.39	105.83	109.83	106.79	104.96	97.623	108.48	104.52	111.25	108.08	107.22	109.79	102.28	105.03	109	104.8	106.04	109.32	105.15	113.98	104.74	101.1
108.9	106.4	102.19	105.94	108.96	106.56	106.19	111.93	105.47	104.1	111.77	109.83	108.77	103.78	106.89	108.81	108.38	111.1	104.33	108.21	99.086	101.97	102.75	106.98	103.2	103.24	102.23	106.32	106.13	107.19	107.32	108.83	100.59	102.36	104.75	106.7	105.11	102.38	99.105	104.97	104.93	104.2	109.65	100.17	109.35	113.34	107.35	110.86	105.95	111.43
101.37	106.19	106.6	98.954	106.14	105.19	111.43	103.35	104.76	104.62	102	101.41	103.11	102.9	104.63	108.26	105.29	106.91	102.55	103.8	106.3	105.88	105.4	100.86	109.54	99.67	106.61	102.44	105.84	100.12	105.57	101.02	104.57	103.68	104.65	109.29	105.78	101.07	103.62	107.59	102.85	110.42	108.15	109.49	103.69	106.8	107.83	105.56	104.85	104.87
103.1	105.29	111.14	102.01	107.34	99.258	99.287	106.75	106.68	108.57	102.07	110.89	103.95	102.7	105.03	100.69	104.46	106.04	104.48	105.92	110.8	105.93	109.76	106.85	111.99	105.48	104.73	107.44	108.78	105.39	107.89	103.87	101.43	105.57	103.09	108.99	99.869	102.97	106.23	106.25	107.41	108.98	98.226	105.18	105.92	106.1	100.14	101.62	105.39	103.38
97.781	103.28	102.25	99.937	97.686	98.741	99.631	97.497	95.835	102.13	100.87	99.029	98.651	102.97	96.113	99.811	95.483	97.489	96.591	97.669	99.879	100.22	100.29	96.469	98.824	95.3	100.99	103.85	101.53	104.15	104.65	101.03	93.642	98.611	103.12	99.953	99.301	103.07	96.669	101.7	98.223	95.921	98.762	98.403	100.96	101.97	95.203	101.21	97.512	97.12
112.28	116.44	111.01	118.64	109.01	113.13	114.3	115.84	116.23	116.18	114.09	111.39	108.52	115.3	118.29	111.52	112.69	109.23	112.3	111.68	116.55	110.45	109.71	111.77	115.04	112.9	116.96	116.24	115.08	116.34	108.91	112.98	113.11	111.07	114.54	113.83	110.43	113.97	110.73	109.92	118.9	112.37	113.85	117.59	117.8	113.71	109.84	111.02	112.34	106.54
102.3	104.27	104.21	100.05	100.71	104.53	108.2	106.22	107.83	98.387	105.83	100.58	105.53	102.84	102.06	103.63	103.09	99.284	106.37	96.586	110.89	109.11	100.85	103.39	111.04	99.66	108.14	109.17	103.56	104.21	102.8	103.39	104.23	104.88	107.62	111.03	109.84	111.59	103.26	107.88	104.83	104.06	109.08	107.69	106.99	100.05	101.91	106.44	104.68	107.54
111.88	116.07	107.07	113.14	106.38	106.27	113.92	109.9	112.66	109.15	114.22	108.22	114.04	113.75	109.62	117.38	119.34	111.76	111.16	112.75	108.98	109.75	104.9	111.76	108.96	106.91	109.11	108.9	117.64	110.92	111.96	109.89	113.48	110.2	116.39	119.53	106.72	111.37	108.23	107.04	107.15	113.42	112.67	103.84	110.05	108.9	108.8	110.55	107.55	111.88
114.6	115.56	112.84	119.89	114.07	104.14	111.66	111.49	114.71	107.92	112.39	116.37	114.89	113.28	113.8	117.24	107.89	108.45	123.08	115.36	114.3	115.57	116.14	116.32	113.83	111.19	111.35	111.09	112.5	112.84	114.97	113.61	117.72	116.66	112.45	112	112	111.24	112.2	112.49	114.95	115.36	117.5	116.45	111.16	107.69	113.95	112.1	118.47	110.68
111.67	109.7	109.33	111.37	108.64	105.82	115.7	111.12	113.49	111.11	118.54	109.61	111.87	104.38	113.96	111.31	108.86	115.57	106.17	108.92	117.32	110.28	114.01	111.23	118.8	112.71	114.95	116.85	112.11	106.34	101.31	112.32	107.75	112.69	108.16	116.81	112.68	107.19	116.16	115.44	109.35	109.84	110.89	102.5	113.98	116.57	105.12	108.25	113.13	112.92
101.5	105.2	105.42	103.39	96.289	96.964	99.344	100.03	102.37	101.63	101.71	99.174	96.224	105.8	98.061	98.294	101.64	99.535	107.95	95.463	97.295	107.07	102.53	101.47	101.13	99.204	94.661	91.801	100.79	101.38	98.77	100.22	93.475	99.53	103.42	99.616	100.24	96.047	98.219	99.142	100.64	100.17	102.74	97.015	100.59	101.95	94.248	97.003	96.204	100.35
97.803	102.25	94.245	99.13	100.72	99.609	95.022	98.651	101.28	101.66	97.523	102.53	99.028	93.077	97.088	96.775	110.3	102.09	99.416	98.054	95.043	100.98	106.52	102.23	96.968	104.37	100.83	99.482	99.677	96.266	99.66	105.81	99.008	98.653	91.524	103.88	96.064	101.62	103.19	99.493	98.077	96.069	97.808	101.39	101.49	97.351	107.86	96.45	98.17	100.87
99.289	109.89	105.12	107.83	105.95	109.03	104.83	105.47	109.73	104.22	112.01	97.893	106.48	109.76	101.57	109.31	106.95	105.14	103.54	98.384	110.86	110.4	103.63	105.96	107.54	108	104.59	100.22	104.88	106.88	103.93	105.62	111.35	104.69	106.33	91.711	110.26	111	109.91	104.93	108.12	103.69	103.85	104.9	110.41	104.66	102.81	105.14	103.81	98.483
101.47	106.6	104.37	109.51	101.77	104.85	101.49	105.6	103.17	116.02	103.86	108.88	102.9	104.49	110.06	108.78	110.08	106.5	108.11	110.9	105.47	107.65	102.49	108.62	103.99	105.83	109.78	98.753	109.24	102.32	104.86	107.18	101.92	101.82	107.14	103.05	116.7	107.44	103.21	107.36	106.71	106.31	106.45	102.64	105.08	106.46	104.15	109.93	106.24	104.21
112.79	115.5	110.1	112.63	111.57	113.46	107.55	113.69	114.5	106.92	116.06	110.62	110.43	108.73	111.8	108.4	106.28	115.67	113.4	111.55	113.55	106.2	114.91	115.46	110.01	111.73	104.09	111.84	112.88	112.81	110.91	107.39	112.58	106.83	113.19	114.34	110.9	108.81	116.36	112.09	106.09	113.66	108.75	109.23	108.84	112.47	117.72	106.87	109.58	108.23
112.38	114.47	122.15	117.03	114.2	120.68	117.92	114.71	114.11	112.03	113	117.72	116.95	125.51	111.88	119.46	121.22	113.67	114.53	120.16	114.5	122.86	111.18	115.02	117.82	122.55	122.86	117.42	126.55	114.8	113.18	114.63	115.61	118.41	112.26	121.54	120.14	115.67	112.46	109.64	114.07	123.01	123.01	119.02	115.79	118.02	116.23	113.73	119.34	115.9
112.95	116.25	110.48	115.5	110.58	105.1	111.32	108.87	108.95	110.74	113.59	111.21	114.07	112.43	112.73	116.44	109.74	111.28	108.54	112.89	112.67	113.31	107.64	112.6	112.17	111.23	115.02	110.19	110.62	111.9	106.34	110.85	111.11	115.1	108.25	108.22	112.52	108.32	108.54	106.59	108.61	115.2	112.67	110.59	108.72	116.63	107.23	112.5	111.76	106.82
106.98	105.37	102.48	105.27	102.96	101.1	109.42	106.95	103.95	109.07	107.83	108.01	118.93	108.79	108.19	104.28	110.19	106.37	107.65	103.49	106.73	105.49	101.52	105.11	102.06	104.5	103.42	105.11	108.66	108.11	104.18	100.02	105.76	108.62	106.64	108.5	105.91	103.72	107.23	105.12	107.93	105.76	105.05	102.33	110.02	109.84	109.18	97.679	106.08	109.2
113.15	113.17	113.38	106.12	113.89	111.26	105.89	107.56	114.85	112.1	116.82	110.12	116.58	105.77	114.45	106.83	110.91	105.52	110.78	108.85	109.46	112.6	109.49	108.73	114.8	109.83	113.85	106.67	115.48	112.52	105.38	110.96	104.94	110.98	109.23	116.38	116.5	109.63	108.6	112.52	108.84	104.9	111.39	108.68	110.61	111.75	106.42	109.38	109.95	108.98
109.59	113.91	112.59	112.85	113.14	116.83	107.74	109.06	110.96	107.02	107.95	110.73	112.89	111.09	112.95	110.98	107.4	109.01	102.66	106.02	112.83	108.76	110.52	112.09	112.4	109.1	107.05	115.09	107.37	108.2	108.97	113.75	112.38	115.62	111.74	118.52	112.07	110.3	113.8	115.28	105.38	106.72	112.87	110.15	110.94	113.26	111.29	103.97	109.63	113.77
109.44	116.29	111.7	111.71	114.23	115.72	115.71	108.95	108.17	109.32	109.39	113.12	109.28	110.36	107.95	114.3	110.15	114.38	110.44	107.92	110.14	111.29	106.66	109.18	106.02	105.52	115.03	112.88	107.81	105.09	115.08	110.36	106.6	117.7	106.63	115.96	109.74	107.05	109.57	109.92	111.46	109.37	112.01	111.99	107.63	108.71	114.98	104.67	118.54	109.08
101.04	105.97	103.79	109.26	103.78	105.91	105.95	104.25	105.1	107.83	102.22	107.6	104.71	114.32	105.76	105.55	107.6	110.7	103.05	110.13	102.99	110.92	105.35	100.27	107.05	104.55	102.01	108.52	103.75	108.31	109.66	110.61	100.11	105.35	104.7	106.03	111.01	103.73	109.49	104.59	105.52	102.31	105.55	109.89	112.01	111.6	110.07	107.26	103.16	107.91
99.741	105.47	99.711	102.16	103.75	104.82	105.24	96.642	98.364	97.194	97.122	97.581	101.18	99.392	94.859	102.7	102.91	99.159	102.12	105.55	98.392	93.607	102.83	107.98	102.45	97.221	103.66	100.73	96.677	94.723	101.7	96.873	100.62	98.663	95.046	101	97.428	99.462	100.33	100.12	96.019	99.391	101.27	99.934	106.16	103.8	100.1	93.307	103.66	103.65
113.91	110.84	113.76	111.2	119.75	101.04	109.97	106.51	113.55	114.65	113.35	114.4	107.72	110.19	111.11	101.73	112.21	109.04	111.05	117.61	115.01	107.89	108.55	116.85	116.91	116.4	108.48	113.63	110.71	115.78	112.13	107.36	113.85	116.44	111.52	110.89	107.28	112.89	116.85	110.01	111.43	111.79	110.79	106.51	106.39	110.23	117.14	109.58	112.78	110.84
98.052	98.335	106.61	98.245	105.23	102.45	102.85	104.62	103.3	99.054	99.999	99.196	97.847	99.484	100.14	96.732	101.28	100.16	104.36	97.356	100.83	103.73	103.27	104.68	102.39	103.48	98.302	96.254	96.118	99.686	99.194	102.7	99.719	104.02	98.694	103.21	99.105	103.32	109.31	95.74	103.9	99.723	100.85	99.488	95.167	105.18	98.447	99.041	100.53	97.286
106.08	104.69	106.37	102.07	104.58	112.98	102.79	103.31	106.44	97.722	99.416	109.16	106.69	106.25	104.98	107.78	104.2	103.17	106.12	108.15	99.385	100.79	104.35	91.899	105.2	103.22	101.64	110.13	98.39	107.33	104.34	99.745	99.955	100.18	106.17	108.44	108.41	103.72	103.54	98.956	103.37	100.56	103.32	104.2	105.53	102.54	104.73	106.3	100.49	109.12
106.9	119.37	114.29	108.83	113.74	111.5	113.98	106.02	119.88	109.53	114.42	113.68	111.15	109.1	109.4	116.89	108.89	109.52	110.91	107.5	109.62	111.67	110	116.02	110.12	113.97	109.21	117.97	114.01	111.16	114.16	110.51	109.33	108.11	112.02	112.89	106.77	112.6	105.88	106.95	111.76	108.36	107.93	111.28	119.99	108.35	108.74	110.28	107.33	109.44
105.69	102.02	107.54	110.06	106.28	96.463	108.57	105.46	100.76	103.56	99.729	107.88	104.69	105.02	102.41	103.24	103.59	99.899	108.27	102.7	110.15	100.2	103.05	106.38	96.767	105.35	106.33	100.74	102.75	102.89	106.69	110.76	103.51	112.51	107.85	99.09	105.1	104.99	107.58	110.39	107.32	107.4	106.86	104.27	109.03	107.12	110.64	113.58	108.23	107.09
98.811	102.01	96.22	102.37	106.59	99.239	103.06	99.498	101.98	100.45	103.55	100.24	96.272	99.937	99.194	104.17	103.47	94.878	104.01	94.174	103.34	95.034	98.803	97.817	101.42	96.959	95.48	99.873	99.445	103.8	96.815	101.79	101.05	94.721	102.26	96.2	101.46	98.443	99.395	103.83	98.339	102.08	103.96	99.432	102.85	89.345	105.02	102	97.782	102.24
108.87	102.18	109.24	113.91	107.49	102.64	102.06	106.62	110.11	102.56	105.71	103	103.28	105.86	106.63	102.26	102.17	108.74	111.01	111.57	106.73	108.62	105.15	106.43	105.16	109.12	103.16	103.35	108	111.09	112.58	103.96	109.48	106.59	111	110.08	103.46	105.28	108.36	105.93	109.45	107.67	104.93	106.45	110.24	100.91	107.06	104.74	110.84	99.96
106.39	108.02	108.16	112.03	109.2	108.16	105.98	110.28	104.76	110.38	110.31	115.28	109.54	112.92	112.47	111.97	113.2	108.93	102.27	114.74	108.54	100.59	107.44	107.03	118.35	111.97	104.57	108.39	109.31	107.79	110.78	110.95	105.86	108.97	106.74	106.38	107.8	108.94	107.36	102.81	102.45	108.6	106.56	106.44	113	108.64	112.75	107.59	115.65	111.85
105.14	113.65	108.89	100.17	103.28	107.4	106.18	101.94	109.22	110.01	103.82	109.24	106.78	112.8	108.86	111.22	108.4	104.66	108.65	108.64	110.72	110.5	109.18	107.07	104.09	105.84	104.33	103.76	107.67	100.43	103.35	105.31	102.49	108.98	107.11	107.37	111.68	106.39	109.18	99.552	107.94	105.17	106.87	105.79	103.27	101.56	105.59	102.1	102.68	104.16
97.649	95.027	103.37	99.088	97.617	101.32	95.739	97.278	102.32	98.794	102.92	94.245	104.81	98.488	99.969	97.416	105.07	102.96	102.28	97.339	97.69	98.563	103.64	97.383	101.82	97.526	98.301	106.12	104.45	98.34	94.08	95.055	97.753	99.363	98.591	104.44	98.413	105.6	105.6	104.45	99.489	108.26	102.65	98.482	97.158	98.224	102.57	104.62	95.953	98.384
100.9	108.09	104.59	104.4	105.73	105.03	104.23	104.5	105.45	102	106.63	104.81	104.73	104.37	105.6	100.33	102.37	105.62	99.55	106.67	100.32	103.02	99.666	106.46	106.57	103.36	108.43	100.91	103.76	101.41	107.43	96.876	102.06	103.5	102.63	103.96	105.32	104.04	109.13	101.11	102.42	104.56	104.66	110.32	102.17	102.99	102.1	108.99	102.39	100.14
108.43	109.05	101.06	103.2	108.81	106.34	102.6	97.108	105.48	102.97	109.22	103.67	107.33	106.43	103.4	106.71	104.45	99.702	107.06	99.383	108.45	103.71	102.37	106.13	103.75	104.15	104.86	116.07	101.73	101.88	108.24	110.06	104.08	106.07	111.48	104.73	103.91	106.4	103.47	100.46	104.72	104.6	104.89	108.22	101.94	104.65	104.61	110.4	106.86	105.72
103.83	100.7	105.75	105.48	100.11	104.42	108.43	101.99	96.88	108.32	100.8	106.27	107.24	105.12	107.15	101.96	107.51	104.31	108.27	108.02	105.25	105.39	102.72	107.7	110.17	105.57	100.24	108.98	96.248	110.26	99.909	103.24	113.88	110.6	104.24	109.85	105.72	97.451	99.461	102.89	106.96	95.89	105.81	113.83	104.39	99.149	103.77	106.8	106.74	106.58
105.14	105.34	101.89	110.59	105.57	101.12	107.56	114.17	112.79	104.5	100.52	106.72	103.29	110.87	108.06	104.68	103.3	104.13	105.53	107.29	109.35	105.13	112.42	107.83	107.95	105.03	103.37	108.07	107.69	100.33	103.69	103.38	102.54	105.95	106.43	107.76	99.231	106.27	104.15	102.5	104.7	104.06	100.42	104.64	105.58	109.38	106.97	102.38	111.2	100.89
106.15	105.94	102.49	105.78	109.96	108.56	102.88	108.17	103.68	105.45	104.16	100.74	109.97	100.96	109.5	102.47	104.72	107.35	105.15	103.97	110.55	103.29	104.25	103.67	104.75	108.57	105.49	96.451	110.38	104.88	107.74	108.69	104.29	107.57	109.53	96.538	106.8	106.96	103	106.09	101.53	104.77	104.03	102.62	106.2	104.44	95.071	102.61	104.73	111.32
108.46	112.86	113.66	118.11	110.63	108.36	116.03	117.39	114.31	112.5	106	113.48	112.32	113.62	110.7	112.08	114.41	114.03	111.07	106.78	113.06	108.07	114.24	110.43	108.71	112.15	108.93	109.84	108.06	107.55	111.18	110.11	116.32	108.75	111.36	110.55	109.71	110.23	111.24	111.22	115.96	112.36	115.09	113.92	113.89	111.57	110.47	109.67	114.09	112.63
105.19	106.94	105.35	102.89	101.28	105.09	108.27	103.42	106.21	109.88	109.45	104.1	106.04	107.47	103.81	105.28	105.8	109.03	107.79	109.33	104.05	107.22	104.04	105.07	101.84	109.49	108	107.68	108.51	104.71	104.87	101.17	105.18	104.27	110.02	103.53	110.48	103.89	100.68	106.08	108.07	95.413	110.85	101.84	100.71	101.33	108.53	108.1	106.96	107.07
114	108.79	113.57	106.84	103.79	106.68	110.72	119.12	107.5	106.92	112.24	118.61	106.92	111.29	104.98	114.97	109.86	110.2	103.58	106.96	106.99	110.82	107.28	107.66	111.43	107.89	109.45	110.25	105	105.66	107.91	105.93	105.57	114.94	111.26	107.98	108.35	107.32	109.57	109	113.78	109.76	109.91	104.42	106.38	105.97	110.13	103.57	112.99	111.2
113.52	113.84	105.6	105.85	112.99	115.74	111.06	104.56	112.45	102.34	109.55	110.62	108.65	112.04	109.86	107.93	120.51	108.15	107.37	112.29	106.26	114.77	113.92	111.09	109.76	113.19	110.6	107.81	110.45	107.25	107.89	116.63	112.78	106.55	116.24	108.69	121.8	107.27	102.61	106.76	107.12	110.19	111.6	111.97	110.77	107.9	110.26	108.01	115.76	109.2
106.33	107.37	107.46	101.45	105.57	107.49	101.78	102.17	104.53	104.02	110.32	103.47	105.54	108.61	105.4	105.36	109.36	101.65	105.03	100.22	101.1	107.18	109.4	108.97	100.75	98.507	110.78	108.66	104.91	106.35	101.49	105.8	109.28	103.22	108.98	104.4	108.25	101.6	109.33	102.82	106.44	104.11	101.91	103.84	105.55	103.07	104.76	105.8	102.99	102.98
105.6	106.47	106.29	101.33	109.48	104.23	106.29	106.25	108.24	98.22	111.01	108.86	102.94	104.7	97.585	103.69	103.35	108.4	102.9	110.08	108.95	100.33	107.38	103.22	105.32	103.55	109.97	99.152	107.79	105.19	104.04	104.03	107.58	104.17	103.98	107.29	104.08	106.8	100.76	103.88	109.53	111.74	108.57	111.94	107.8	103.44	101.87	104.8	111.06	107.36
107.51	101.29	101.73	109.2	106.45	104.44	106.74	109.09	105.09	104.02	103.34	108.74	109.26	104.22	106.69	105.08	108.75	105.36	113.78	100.93	105.33	109.06	108.32	110.72	108.51	101.38	104.26	105.61	112.68	102.1	108.26	102.44	102.45	110.93	110.56	105.14	107.72	112.03	104.3	114.41	109	108.68	108.25	106.29	104.96	110.49	109.36	107.92	103.62	101.68
116.07	111.99	110.97	111.17	112.83	117.01	113.21	111.82	114.07	103.91	111.13	112.12	113.11	115.45	112.84	109.92	118.54	115.53	114.43	117.74	118.03	110.85	111.59	111.3	106.19	108.13	111.66	115.45	115.02	115.96	115.39	113.3	113.33	112.88	113.11	116.17	114.78	120.82	120.21	110.74	114.39	111.51	116.21	109.58	117	114.36	109.68	110.06	114.99	110.96
101.32	107.98	106.5	112.23	98.377	101.91	109.85	106.08	107.04	106.23	110.41	105.43	98.83	105.92	108.15	105.78	101.08	104.37	107	111.51	102.41	108.65	109.49	103.91	100.31	104.88	104.7	107.2	93.278	106.91	103.35	111.66	114	107.86	109.07	104.49	111.58	110.59	105.78	102.21	108.59	102.68	108.52	107.64	110.72	104.26	106.84	105.9	100.26	110.72
110.44	108.18	117.46	108.21	115.57	112.78	109.75	111.08	111.28	114.77	109.97	112.81	115.11	117.93	107.37	112.47	110.98	114.19	113.74	117.89	111.83	112.95	111.81	110.11	106.98	114.21	112.59	101.19	108.91	116.09	114.59	108.84	112.06	113.1	106.44	113.97	112.04	118.2	113.42	112.65	111.21	114.23	113.06	115.8	112.26	107.57	110.37	108.82	107.71	109.43
102.93	110.28	102.66	101.05	99.093	103.98	96.739	101.33	108.22	98.228	113.92	107.24	109.9	106.13	102.4	105.73	105.49	110.26	101.11	102.07	107.31	105.3	101.26	105.78	98.728	111.5	97.6	100.79	103.82	102.86	103.12	113.3	101.4	99.169	103.7	106.32	95.31	106.21	102.3	111.76	102.34	109.77	106.96	104.41	105.84	105.09	103.74	113.06	107.59	101.51
105.19	109.29	107.52	108.71	104.67	103.32	102.46	104.48	102.36	106.21	99.714	97.551	107.69	110.51	104.67	106.2	106.57	109.03	105.35	107.57	106.73	103.78	106.4	102.44	108.2	101.42	98.572	99.627	107.17	109.6	111.6	105.74	102.35	102.96	101.12	101.85	98.201	101.71	109.29	99.135	105.38	109.67	108.59	108.81	105.58	104.44	109.31	102.19	105.15	111.39
110.36	115	113.3	111.58	107.86	110.61	109.78	114.22	109.28	115.27	108.06	114.21	112.27	109.33	110.94	111.84	109.67	115	115.95	109.99	112.33	106.59	114.92	108.28	114.52	113.51	115.45	108.96	107.92	111.57	112.23	103.39	107	113.4	111.89	113.58	116.49	118.29	109.87	112.41	111.28	114.97	111.57	114.84	105.38	114.76	112.87	112.03	110.48	107.1
106.59	109.15	104.69	112.58	101.78	107.07	106.46	107.53	108.82	104.28	110.01	102.14	107.67	107.1	103.32	110.6	107.36	107.78	99.103	108.54	102.17	105.75	106.9	108.28	107.86	104.78	111.36	109.64	101.72	105.17	104.73	110.75	103.7	108.42	106.55	106.42	99.838	110.24	108.49	108.11	107.29	102.91	109.32	109.97	107.17	109.57	108.12	113.55	109.69	101.4
105.7	122.28	114.74	109.9	111.43	111.67	111	110.8	111.58	109.19	106.29	117.47	113.92	106.98	108.09	107.84	109.99	103.56	112.26	114.52	113.43	105.53	105.94	115.05	109.66	113.95	115.26	107.16	110.23	106.35	111.89	119.68	110.58	109.38	109.38	115.59	113.08	110.86	107.88	105.77	110.82	113.79	104.44	113.84	105	109.14	113.7	109.44	114.34	111.7
101.91	101.55	101.33	96.09	100.98	101.99	99.044	100.03	104.89	103.86	92.536	99.629	97.5	103.36	96.287	101.51	103.93	99.177	104.54	106.96	99.817	102.47	99.765	97.175	96.103	99.181	99.504	101.13	101.19	102.35	99.915	102.66	97.978	99.532	96.736	99.823	105.71	100.12	97.99	104.33	98.827	102.12	98.628	96.751	101.89	95.929	105.45	97.574	98.558	106.41
101.85	100.85	107.58	113.18	104.96	104.18	101.37	110.2	110.73	109.8	106.02	107.67	100.73	104.25	107.55	105.05	106.39	106.46	102.15	103.6	105.39	106.48	106.94	106.06	104.16	108.77	105.7	106.7	108.63	101.56	103.3	107.47	107.12	105.98	109.18	98.407	110.68	99.544	105.58	109.45	101.76	99.341	107.27	102.84	103.75	109.59	105.4	107.05	103.89	104.29
109.03	106.85	105.54	106.93	107.82	104.93	114.44	113.37	107.68	107.9	113.44	107.89	103.81	112.56	106.14	102.51	102.68	109.29	105.09	106.81	102.61	102.64	110.93	100.56	106.18	106.87	106.22	106.59	104.77	108.9	101.36	107.2	102.63	105.47	105.12	103.41	105.91	108.12	110.48	105.05	107.51	104.37	109.69	109.73	106.61	110.73	106.38	103.9	110.75	115.17
115.42	113.92	107.65	110.82	106.13	112.94	109.87	109.97	116.16	113.98	116.03	111.02	110.57	111.09	115.52	109.95	113.36	109.01	107.74	104.84	112.65	117.22	106.17	117.41	108.84	108.86	109.99	113.22	116.15	113.47	109.69	111.51	112.78	110.45	115.11	116.6	114.88	110.04	112.51	113.16	112.79	110.46	113.02	119.21	107.31	110.52	110.61	107.05	106.89	113.96
110.21	114.16	106.31	110.3	108.9	109.82	110.79	115.48	107.98	118.55	113.93	106.91	111.11	111.05	113.09	107.35	107.96	109.78	116.13	111.75	107.54	107.99	110.74	109.42	111.73	112.25	105.01	115.76	106.04	115.4	108.21	102.42	105.49	109.59	107.92	110.63	112.72	106.88	112.49	108.87	109.07	109.06	103.22	110.49	108.56	107.34	107.13	110.47	107.18	109.84
110.04	108.89	110.27	110.55	108.55	108.12	110.91	102.78	107.93	110.97	109.03	112.4	108.26	110.46	103.98	105.82	110.43	115.29	112.22	113.91	108.15	107.04	104.23	111.54	108.33	107.88	111.42	101.2	103.91	111.99	114.24	110.99	109.24	110.97	111.27	113.36	119.44	116.47	113.37	118.48	108.08	107.12	111.09	110.24	105.57	107.07	108.97	108.52	111.99	113.56
107.22	108.37	112.61	112.23	106.96	103.57	108.85	108.32	111.27	105.42	111.52	112.66	107.8	108.63	113.37	113.15	106.28	107.48	114.41	110.37	118.07	107.21	102.71	107.97	106.36	108.33	111.66	112.43	113.14	109.55	112.4	114.59	110.34	113.64	110.09	109.67	113.48	103.85	111.89	106.89	108.74	112.34	115.82	109.87	113.89	109.64	105.75	109.52	107.96	106.49
94.33	101.93	102.51	94.867	93.263	98.679	97.731	96.518	101.52	107.66	99.312	96.656	99.011	100.2	106.05	97.889	100.62	101.08	96.124	94.633	102.56	95.266	98.875	98.782	97.746	100.66	95.145	98.873	99.503	97.297	100.67	105.76	94.112	98.042	106.01	92.996	100.12	98.888	103.11	98.924	99.595	104.77	98.2	103.57	101.44	98.99	103.27	101.25	97.218	95.105
112.73	109.77	116.14	119.49	108.74	110.67	115.83	106.66	110.88	115.93	121.32	109.59	109.47	112.18	111.42	107.96	116.21	107.96	111.12	110.28	110.35	112.26	109.6	105.4	116.47	111.75	113.36	104.58	115.79	110.32	113.53	111.23	111.05	101.8	105.1	112.19	113.92	113.75	115.82	114.27	108.97	109.65	110.21	108.72	109.11	116.09	117.08	113.69	113.95	112.52
107.95	104.29	104.2	100.78	106.88	98.635	99.86	100.09	99.156	100.09	99.215	99.598	102.94	104.44	99.677	100.94	101.93	101.99	101.02	100.97	105.62	99.985	95.302	100.41	100.4	105.49	104.74	95.95	97.641	99.697	101.92	101.41	101.46	97.087	101.7	100.79	96.661	95.753	95.55	103.29	98.967	103.1	101.2	100.41	96.254	101.12	99.008	101.32	98.093	101.14
103.11	100.18	104.42	104.14	100.07	102.95	108.87	107.2	106.14	104.44	101.01	98.617	106.51	106.23	107.19	103.57	100.25	102.82	101.25	100.37	108.7	101.69	102.9	109.06	103.85	105.13	102.27	105.73	109.84	105.44	110.86	104.99	103.32	102.04	109.25	102.61	110.54	104.52	103	104.53	106.06	102.95	101.96	104.85	105.54	107.25	101.12	104.75	105.14	97.581
106.01	109.1	109.39	113	110.73	117.74	119.39	112.36	111.73	111.08	112.95	111.05	105.55	105.66	112.25	109.56	111.73	116.98	107.71	111.01	113.94	108.39	105.33	108.4	106.16	107.58	111.42	106.7	112.19	114.06	112.04	112.2	109.29	109.12	117.9	112.64	108.21	113.41	115.32	112.68	117.8	114.17	119.8	111.27	111.1	110.19	115.33	110.18	113.79	108.07
104.65	104.93	106.01	108.67	104.28	103.57	103.16	107.63	103.78	99.543	105.79	108.41	104.65	110.18	101.94	101.62	102.98	109.04	104.04	111.26	105.99	110.16	108.66	104.14	100.49	97.826	103.8	110.5	105.01	106.58	106.08	106.85	109.44	104.59	108.7	108.76	105.39	110.04	101.55	100.99	107.94	110.2	102.23	108.06	109.94	110.19	104.37	105.15	104.19	105.33
103.41	101.82	103.46	106.9	101.43	103.25	112.7	104.05	108.31	105.41	106.32	106.13	108.75	100.55	107.45	106.75	108.66	106.01	101.24	106.49	104.12	101.09	105.66	106.7	104.82	109.01	107.96	107.31	103.96	103.39	109.68	110.03	104.26	100.33	100.64	104.41	103.32	101.72	101.32	106.21	104.41	107.19	108.77	110.3	106.03	109.66	98.556	101.25	110.4	107.85
97.95	102.73	103.48	106.62	107.82	111.66	106.06	104.05	102.97	102.74	106.26	107.28	99.413	104.48	101.24	107.89	99.981	104.8	99.035	108.37	112.24	106.84	104.74	109.2	102.22	104.2	111.28	108.94	98.663	105.43	104.94	109.36	107.58	101.55	104.4	99.164	100.17	110.72	102.64	107.16	102.12	106.73	103.96	102.68	110.71	110.44	106	102.4	107.79	107.93
108.95	103.32	108.78	101.47	103.86	99.231	104.49	111.71	108.33	102.73	99.152	104.66	100.63	103.65	100.77	105.33	105.1	104.94	103.68	107.08	105.33	99.572	104.21	109.25	108.09	107.24	107.03	103.66	99.695	99.423	104.65	102.54	101.6	100.49	109.2	104.09	107.56	104.79	111.74	114.28	107.67	108.29	106.79	108.6	106.96	112.52	104.43	108.29	108.9	101.14
118.74	114.52	116.2	121.61	117.38	117.19	116.81	117.94	120.85	117.83	117.55	116.25	116.83	116.71	117.62	115.87	117.82	116.51	116.15	122.95	123.29	114.23	118.59	118.2	112.09	116.08	117.31	109.95	119.66	115.2	116.95	114.37	119.15	118.88	126.66	118.27	111.68	119.22	115.9	113.94	115.67	123.22	118.08	119.85	112.93	119.91	117.75	117.53	113.4	109.49
103.55	108.07	107.65	107.17	112.45	107.7	108.84	106.16	109.32	108	102.99	103.74	105.57	103.37	110.88	104.62	108.65	105.86	103.53	109.94	104.69	107.64	100.24	101.12	103.79	109.12	102.19	105.97	101.73	106.38	103.62	100.96	102.94	109.62	102.03	104.2	109.3	107.8	105.42	106.45	107.56	108.18	108.71	109.63	102.14	104.56	109.74	109.47	104.95	106.27
104.03	111.87	112.25	107.46	107.75	108.9	108.01	106.86	102.39	108.75	108.05	104.98	108.84	107.6	104.82	110.75	107.72	101.77	104.56	103.18	108.6	104.12	107.26	103.6	109.13	103.25	102.81	110.36	105.81	103.36	102.99	104.49	109.58	108.05	98.073	96.908	106.21	105.81	100.2	103.71	99.774	108.82	107.77	105.59	103.69	104.75	105.02	106.61	99.258	101.33
109.46	104.94	102.84	101.26	105.56	107.06	109.25	104.26	102.54	104.19	104.49	104.93	104.69	97.17	103.88	105.65	103.62	104.9	106.29	104.28	110.95	104.57	107.63	105.33	102.93	99.889	103.61	107.32	106.09	107.83	103.83	101.71	101.52	100.57	96.858	106.3	102.77	102.79	103.96	102.44	98.035	102.25	102.66	98.659	99.915	105.33	104.59	98.901	103.66	100.87
112.55	109.18	105.91	109.41	107.82	113.99	110.95	115.44	112.36	106.02	108.21	108.02	111.4	109.27	107.78	109.88	103.68	106.77	108.88	108.04	102.4	111.87	110.25	112.96	99.848	110.35	109.1	112.47	108.94	110.5	109.99	110.97	109.06	109.46	107.72	108.57	111.99	110.35	108.04	104.9	113.9	108.17	114.28	112.81	111.56	105.23	112.05	113.9	106.4	109.67
105.87	105.58	105.65	100.14	103.42	106.22	103.37	106.44	104.11	105.18	110.1	103.23	105.41	101.63	108.14	109.05	108.6	115.52	105.2	107.43	105.4	108.11	107.51	104.6	105.44	105.06	106.43	108.42	103.16	104.56	100.4	108.86	102.66	104.85	100.63	99.984	110.73	103.39	102.2	106.25	103.47	105.48	100.55	112.76	106.3	106.87	108.81	107.71	107.23	100.19
110.66	111.98	106.5	105.73	107.53	110.63	111.55	111.64	104.44	111.3	103.82	109.13	106.78	103.7	109.16	110.71	109.23	106.11	111.92	112.23	109.23	113.89	108.02	107.94	108.31	112.41	107.35	109.45	107.16	108.41	109.8	108.36	115.17	109.81	109.9	112.31	110.81	104.49	104.6	112.32	105.43	114.12	115.71	107.25	110.03	105.66	108.78	110.66	107.77	106.89
111.87	114.83	111.42	114.36	110.25	116.51	115.38	111.76	106.45	107.96	118.33	110.48	104.46	110.03	111.86	112.88	108.32	108.95	110.47	119.49	110.72	107.71	114.96	111.93	108.24	109.96	113.13	113.44	112.06	107.33	115.84	113.23	106.73	105.7	113.3	110.07	112.97	111.49	113.73	111.17	113.49	113.81	109.16	112.96	108.61	114.76	112.51	109.16	117.06	115.15
106.72	105.36	111.57	107.55	113.52	118.89	110.39	106.4	109.42	107.72	113.3	112.22	114.57	114.89	110.28	107	118.47	110.06	105.93	111.79	113.26	108.59	111.93	117.92	118.92	113.89	115.43	113.09	109.47	111.14	109.11	110.68	108.08	109.38	110.66	109.67	118.02	108.94	113.55	111.97	110.19	110.1	106.81	105.04	111.01	110.91	108.4	109.93	111.03	115.51
113.54	108.95	109.01	120.04	106.54	112.27	108.54	112.66	109.88	109.93	108.09	107.72	109.96	110.87	108.39	110.78	102.12	111.29	107.25	110.35	109.93	109.43	107.81	111.28	111.09	110.43	111.89	114.68	108.96	112.94	108.85	114.46	110.25	102.87	108.87	103.78	112.12	117.85	104.06	107.12	113.33	111.33	105.85	103.01	109.93	112.29	113.59	110.07	108.94	110.57
103.22	105.15	98.747	111.32	100.36	101.64	100.4	97.308	98.247	99.982	100.9	105.11	99.709	92.477	103.78	100.5	104.77	102.46	100.88	92.958	97.38	102.78	99.415	95.992	103.06	101.9	97.165	103.05	107.72	97.245	99.145	98.486	99.288	104.32	100.43	105.13	100.8	101.21	101.6	96.576	102.68	97.768	97.605	98.354	101.11	97.501	98.16	99.857	103.05	98.408
107.01	105.1	109.83	105.31	113.55	105.92	107.61	106.83	95.816	109.88	105.67	114.83	105.46	105.58	107.72	107.78	110.18	104.28	100.69	111.72	107.17	107.73	103.38	100.95	105.58	106.08	102.8	107.4	107.52	106.86	105.58	108.02	100.61	94.548	113.27	105.42	106.71	107.8	107.51	109.29	100.63	105.77	107.93	110.15	105.42	110.05	113.81	102.63	106.21	103.53
103.87	107.93	94.514	98.758	102.43	116.01	106.96	107.57	101.52	104.67	107.52	103.7	109.6	98.167	104.63	107.64	106.77	109.86	106.17	101.09	107.22	100.87	99.477	104.69	108.33	99.346	103.22	102.03	105.74	99.394	105.97	103.55	100.89	102.88	99.12	108.04	102.38	107.44	110.77	112	108.85	101.54	108.8	110.94	103.48	101.24	106.08	98.844	107.14	106.25
104.99	103.56	107.43	104.94	104.37	110.61	110.84	103.42	106.01	106.67	106.18	105.95	104.47	110.39	100.83	101.48	109.92	105.98	104.07	111.36	106.31	108.49	105.57	104.69	104.58	103.96	103.18	107.93	110.29	101.77	109.8	99.573	103.76	112.07	105.21	103.69	97.972	109.17	107.72	102.99	101.94	102.71	108.23	105.97	98.635	108.68	101.71	107.85	104.09	110.44
110.99	107.39	105.84	111.01	114.53	104.51	114.18	108.56	110.54	114.96	118.97	121.5	112.5	113.78	107.58	108.96	113.88	110.58	107.93	116.32	110.21	118.18	115.1	116.91	118.39	117.01	111.88	109.63	107.17	114.66	112.32	107.67	115.55	109.35	113.16	111.96	111.85	113.65	111.97	116.24	114.63	116.91	112.61	104.37	113.1	113.52	110.11	112.82	109.3	108.99
108.32	111.43	114.79	108.76	111.83	108.81	108.87	109.85	110.8	118.1	109.95	112.13	109.49	111.48	109.67	106.34	112.26	116.04	110.63	104.52	111.08	111.64	118.42	112.05	110.35	109.58	115.26	110.21	115.87	107.69	111.1	118.42	111.56	109.28	112.98	109.56	111	113.78	114.37	110.02	117.89	114.33	111.65	111.09	111.18	102.38	115.37	108.61	115.19	112.45
101.56	102.67	102.16	105.01	110.15	101.45	107.03	105.88	102.47	103.46	109.96	112.68	104.82	107.5	108.59	104.53	105.43	109.34	97.798	105.65	111.67	104	108.15	102.3	111.42	107.47	106.37	106.75	98.945	104.76	108.03	111.59	105.2	104.91	107.03	106.3	108.12	106.05	102.7	108.03	101.12	100.2	102.74	105.42	106.73	103.74	105.62	106.94	102.44	103.68
113.26	111.01	107.06	110.28	112.43	108.85	113.54	107.85	117.93	107.09	118.38	115.39	119.97	112.01	115.19	115.32	111.33	118.76	114.73	113.32	112.97	116.45	111.13	112.36	112.41	111.09	107.43	113.11	120.44	116.75	110.91	114.14	115.6	112.89	111.31	112.18	107.99	117.26	105.11	110.07	115.33	111.64	111.23	114.22	111.78	113.12	113.01	108.76	115.13	112.55
101.78	105.91	105.26	105.79	107.94	105.72	99.574	100.33	101.73	107.01	104.17	107.64	102.47	107.08	103.48	102.65	108.74	107.16	110.83	108.45	102.04	113.01	113.5	102.51	106.98	103.83	110.37	103.55	106.9	105.5	106.43	104.85	110	103.64	102.22	100.38	110.55	104.39	105.79	101.51	102.9	103.7	103.17	108.22	106	105.72	100.39	109.39	107.25	107.3
103.6	115.23	112.14	109.11	109.44	110.83	108.87	103.72	107.69	110.71	115.89	113.77	115.32	108.77	113.91	105.59	109.35	105	107.2	108.13	114.14	108.16	111.09	111.4	108.76	100.49	114.46	108.65	108.57	110.56	109.59	108.57	105.07	116.23	115.52	116.92	114.74	109.39	108.84	111.95	111.45	111.83	107.34	113.37	112.38	106.44	113.23	109.75	105.13	111.49
112.28	115.2	110.39	111.1	116.77	109.85	109.99	114.11	103.61	111.15	107.75	109.52	109.75	112.42	111.02	110.14	111.57	110.76	110.56	104.14	110.94	107.21	112.16	110.99	106.43	112.3	111.15	113.52	106.36	112.59	113.28	108.2	112.38	103.29	110.26	111.68	107.78	102.92	109.2	109.45	106.11	109.69	109.7	108.88	108.4	109.67	112.04	113.85	107.87	112.92
109.97	110.71	108.24	110.71	112.92	113.93	115.55	111.16	113.61	107.86	111.77	110.7	110.05	110.36	110.64	111.72	109.35	104.51	118.51	113.45	112.82	107.36	113.05	113.2	104.79	108.09	111.99	102.19	111.54	111.8	110.91	115.9	114.16	104.4	108.61	112.98	121.19	112.38	117.37	115.22	109.88	106.14	110.84	108.45	111.5	110.96	116.38	113.75	107.46	107.85
113.84	101.6	112.3	104.05	112.57	105.18	104.08	103.72	105.15	112.28	104.93	108.04	110.16	102.93	111.31	105.02	95.685	102.09	111.01	114.97	98.88	107.16	107.05	104.07	109.61	102.68	100.15	103.47	104.28	102.95	109.98	106.39	104.27	102.01	107.92	107.78	101.41	106.17	101.86	102.06	112.09	105.69	104.45	110.21	111.54	109.71	105.86	105.54	104.02	107.82
99.376	102.29	98.233	105.62	101.66	99.581	100.17	99.387	100.96	96.795	97.434	106.25	96.501	101.46	98.546	106.6	103.35	101.8	102.79	103.06	100.23	97.776	101.19	100.81	106.52	105.7	103.92	99.024	103.08	104.97	104.34	98.762	96.804	100.39	95.093	100.46	97.997	104.05	103.58	101.49	95.041	100.45	101.67	96.516	104.15	109.77	97.713	102.79	101.78	98.015
105.76	109.9	106.02	103.1	109.78	107.28	108.54	99.74	111.27	100.74	96.881	106.42	108.5	105.45	106.31	103.66	100.65	109.33	109.93	113.29	106.19	97.45	103.37	106.27	107.88	99.044	108.76	104.29	110.75	103.33	100.88	103.12	113.09	101.27	101.42	104.19	108.19	101.32	104.46	107.52	113.41	109.24	105.43	103.5	106.52	99.923	100.57	105.52	99.197	104.1
112.31	107.84	108.91	112.2	115.89	107.05	108.07	114.81	111.98	108.79	104.6	110.73	108.57	112.79	108.72	110.86	111.22	110.32	116.26	108.41	111.24	107.74	107.26	111.53	109.8	105	106.02	106.07	112.76	110.52	100.18	114.12	108.42	108.44	117.86	109.93	110	109.14	109.87	112.92	109.11	112.36	109.28	113.74	123.01	110.71	109.79	113.97	104.73	108.83
106.7	100.65	100.01	103.66	112.58	104.26	112.08	110.02	103.27	103.58	99.241	103.12	105.37	105.74	106.5	103.49	106.27	111.8	106.17	109.11	106.64	107.41	100.45	110.27	99.958	111.78	104.18	109.01	106.15	108.28	101.67	110.66	110.56	99.527	100.49	111.62	105.76	106.21	101.07	108.34	107.64	103.58	108.96	103.91	103.1	104.17	107.03	101.92	108.67	104.3
112.07	115.97	106.27	111.19	115.46	109.17	106.43	114.34	115.41	111	110.8	115.69	109.03	111.11	110.78	108.64	116.4	108.55	108.72	110.58	110.21	113.68	119.98	112.02	112.6	111.41	111.47	114.53	112.47	115.73	113.14	112.48	110.98	113.18	115.07	113.46	116.34	114.23	113.24	109.9	111.59	111.83	105.43	104.92	121.28	108.77	102.83	109.69	114.7	108.63
112.99	105.75	108.8	103.15	110.31	109.79	104.78	105.14	106.8	101.68	107.2	114.3	108.9	100.59	110.32	104.78	114.88	99.992	105.56	109.69	107.96	103.97	99.663	108.75	101.92	105.58	104.89	108.89	96.539	107.52	113.73	108.06	102.77	108.51	107.82	102.95	105.04	102.89	108.12	105.75	107.92	107.3	105.37	106.69	109.59	112.28	106.42	106.94	101.02	101.35
99.134	100.95	109.91	100.82	109.11	95.862	102.36	103.69	106.61	107.65	109.88	105.91	111.96	99.007	101.46	101.87	102.72	107.22	103.68	106.07	106.75	99.958	98.079	105.09	104.51	102.39	102.48	106.62	109.86	105	97.525	104.02	103.32	104.04	103.34	105.7	103.73	106.64	97.176	103.78	106.61	107.83	104.46	105.7	104.28	107.97	100.41	105.14	100.12	102.99
111.33	116.49	113.89	114.42	110.6	114.43	113.27	115.71	112.95	112.25	113.99	112.68	120.86	109.98	116.31	107.39	116.76	115.91	113.08	115.62	105.96	116.92	118.97	115.64	114.18	109.88	114.57	114.68	122.76	115.28	114.91	118.54	110.54	116.22	117.99	114.17	117.11	121	120.13	113.85	111.35	116.99	114.97	111	115.31	114.25	122.57	113.61	124.83	123.19
109.25	107.07	107.01	104.23	102.42	99.138	110.76	108.65	106.24	106	103.3	108.1	105.3	105.92	106.79	109.88	102.66	105.56	108.95	112.37	98.051	111.83	109.36	101.79	103.58	110.8	110.63	106.96	101.88	111.51	108.97	107.82	110.23	110.2	105.82	112.99	104.04	108.62	110.2	109.14	104.5	108.28	103.56	105.02	105.12	112.43	106.99	101.2	101.17	109.55
103.01	110.39	106.48	104.97	109.6	104.22	111.06	109.23	108.72	106.89	100.31	109.72	106.5	103.04	103.06	105.06	107.3	107.94	108.86	104.11	102.86	103.81	104.44	98.546	111.17	100.23	111.79	106.33	99.759	102.58	106.07	102.07	99.715	110.2	106.49	106.43	99.31	104.42	103.15	112.91	112.06	111.8	104.13	103.61	102.49	106.67	107.47	108.07	96.275	106.64
104.81	94.846	98.384	103.72	93.578	95.958	97.522	97.04	102.98	108.21	102.36	95.683	95.777	103.15	100.45	96.678	96.537	101.81	91.463	99.704	108.28	98.315	103.96	100.54	94.768	96.124	100.6	106.05	103.05	99.962	104.44	99.002	101.48	95.766	96.874	105.64	97.685	98.153	99.459	100.4	104.26	104.23	104.96	100.19	105.45	96.108	101.2	103.93	106.13	103.1
103.62	101.68	105.96	102.98	100.39	108.29	105.15	110.01	107.89	103.29	106.02	110	106.79	108.07	103.92	104.07	107.82	105.84	106.24	102.99	108.07	103.62	105.07	104.41	102.81	99.558	104.29	101.93	111.61	109.93	109.22	103.78	104.54	93.867	103.24	102.29	105.87	97.813	104.59	101.42	101.79	99.7	106.24	107.57	105.46	104.09	103.94	98.664	106.03	106.47
99.938	99.409	100.58	100.95	106.38	90.234	102.24	105.19	96.983	105.49	102.14	98.481	103.71	100.7	98.557	99.43	89.703	105.14	95.388	97.93	96.272	103.99	97.569	99.673	101.32	100.27	99.631	94.869	97.629	94.074	102.07	103.37	97.523	97.105	102.16	97.826	91.386	100.88	95.875	98.348	104.38	97.419	98.831	100.91	99.026	108.65	99.217	101.43	95.386	108.09
118.27	119.47	122.14	114.47	111.91	113.1	120.99	120.44	117.38	121	113.05	118.39	114.76	115.9	105.14	117.06	114.51	120.05	115.7	116.03	111.69	117.53	120.01	118.6	119.72	124.59	116.34	120.75	115.28	118.12	123.76	111.99	123.35	121.81	118.05	117.54	118.59	118.68	114.32	119.68	116.67	123.12	120.59	118.45	120.4	117.68	121.06	116.94	119.35	117.58
111.04	107.78	103.73	106.59	101.59	107.59	109.77	111.46	110.44	106.06	105.01	111.74	104.3	103.49	104.13	110.13	107.54	100.81	104.1	104.53	103.21	107.22	103.77	106.46	107.67	104.03	108.25	103.95	107.94	103.94	102.48	105.51	101.22	111.32	105.47	105.86	105.57	107.91	112.12	100.59	108.06	106.93	108.45	106.01	106.57	111.6	104.81	108.29	101.56	103.81
106.53	106.69	105.64	99.384	103.76	104.18	114.93	104.44	107.54	107.9	103.57	109.77	110.43	109.59	105.34	106.11	103.39	103.51	103.67	101.89	104.32	103.91	104.2	105.62	108.33	102.88	103.51	102.91	105.46	103.09	103.81	100.7	104.94	103.27	105.09	104.62	104.74	100.62	107.58	105.12	104.36	107.35	108.46	105.8	103.95	103.38	105.7	106.24	104.77	108.26
109.8	102.66	107.06	106.14	104.24	111.95	105.27	104.78	104.59	107.47	101.29	106.39	105.94	107.91	106.23	103.51	108.52	101.23	106.09	104.21	108.28	104.41	107.27	106.02	105.64	105.71	108.22	107.28	104.12	111.95	104.83	104.68	112.26	108.26	106.95	106.29	106.82	111.81	107.49	106.41	95.311	106.57	108.58	104.5	113.18	107.92	108.46	112.46	111.98	110.4
104.97	102.63	103.92	108.72	106.44	109.64	111.28	102.33	103.74	104.02	103.99	100.39	106.14	113.18	113.47	103.76	109.14	107.18	97.558	103.61	109.44	103.51	107.51	108.79	112.25	103.15	106.2	103.12	106.18	105.31	112.24	102.06	106.96	100.46	107.47	103.5	108.65	107.03	106.17	100.57	110.72	102.43	104.8	104.56	101.73	102.96	107.41	103.57	106.77	113.27
100.88	109.43	105.35	103.47	102.15	105.51	101.88	105.76	105.52	109	104.01	112.98	108.85	107.76	106.57	104.19	105.38	102.45	108.71	107.96	104.34	103.8	105.78	104.61	111.77	104.76	99.949	107.18	101.73	105.18	110.22	104.89	114.34	103.53	105.8	110.99	103.11	104.96	107.55	111.01	110.55	107.28	108.38	106.67	110.8	105.98	109.83	106.32	111.76	107.25
105.02	105.68	109.78	106.11	103.42	107.03	112.25	106.58	102.99	106.82	107.62	101.48	106.69	100.51	103.17	107.76	105.44	107.18	106.03	108.14	114.33	106.95	107.01	106.71	114.89	106	105.59	106.11	104.36	103.79	110.15	104.04	106	105.52	111.56	111.99	101.69	108.51	107.73	109.8	105.76	108.31	106.13	107.85	107.8	105.44	112	106.15	105.74	108.01
99.38	105.82	97.964	102.93	106.8	108.52	114.08	112.69	103.75	102.11	103.63	107.36	106.5	106.68	112.43	107.19	116.02	104.98	102.89	102.53	108.47	108.4	103.34	102.27	103.26	105.32	113.02	107.12	104.63	104.19	112.92	106.45	107.5	105.09	102.92	108.05	103.54	100.28	105.12	106.67	112.07	105.76	107.24	106.01	109.12	107.54	105.19	107.94	105.84	104.94
111.4	112.54	111.57	111.53	113.96	114.16	116.49	115.35	120.73	111.98	114.33	112.85	114.17	116.94	112.95	113.82	113.82	113.8	111.92	113.62	114.59	114.65	108.62	110.51	115.38	111.07	113.93	113.34	113.27	107.82	111.51	115.83	117.64	109.77	112.63	114.48	108.55	115.04	110.46	118.47	114.62	118.98	115.12	106.81	113.94	114.4	112.51	116.84	107.42	108.7
107.97	98.495	100.91	104.77	102.88	104.33	106.21	103.94	115.48	104.33	106.94	103.17	100.38	101.07	107.96	103.87	112.25	109.2	104.59	104.16	104.8	109.1	103.16	110.64	105.99	109.23	103.26	108.87	103.76	102.7	108.58	107.32	101.99	109.91	102.66	104.67	102.84	102.87	103	107.06	103.31	106.72	107.28	95.049	104.46	110.92	94.481	109.85	101.46	109.52
107.77	114.28	109.56	110.25	108.45	101.37	110.44	102.01	107.02	109.01	103.2	101.12	102.39	104.72	106.34	103.9	109.24	109.95	105.23	104.31	109.15	111.27	101.26	111.13	107.41	105.8	107.21	106.39	106.06	101.91	110.28	102.72	101.9	109.98	108.41	105.96	104.63	105.86	105.49	98.322	105.21	103.16	104.29	113.24	107.14	107.79	106.63	98.735	114.23	108.96
106.05	103.83	103.55	108.29	103.86	106.09	107.11	102.55	103.99	108.45	102.75	104.53	105.73	99.668	103.4	107.4	108.57	105.06	108.82	100.48	101.57	104.65	105.1	113.02	97.935	106.04	111.48	104.82	102.38	104.76	102.63	107.72	104.45	108.19	103.81	100.31	104.72	107.06	105.04	107.46	103.82	101.6	100.25	101.1	103.63	99.63	102.79	98.164	100.91	107
98.664	102.2	108.94	107.01	103.27	111.29	103.38	99.035	102.14	107.5	107.67	104.82	98.612	103.83	102.19	107.96	96.807	108.08	108.5	107.76	107.74	104.06	104.92	104.04	109.19	106.09	106.8	101.33	103.07	105.17	106.18	115.19	103.23	106.6	109.77	106.39	104.48	105.83	107.53	105.38	107.87	102.37	105.43	102.82	104.9	103.42	106.93	112.15	105.91	112.08
108.38	104.34	104.29	108.29	109.17	105.5	105.73	107.55	111.21	104.71	107.52	102.47	99.13	103.18	111.81	110.12	113.09	105.81	102.59	107.34	112.51	109.86	107.28	106.44	104.62	103.44	103.81	110.86	102.66	100.65	105.83	102.24	107.99	108.39	105.43	101.11	102.55	108.5	109.08	111.28	100.71	107.79	107.56	106.72	101.99	104.08	105.05	109.47	108.08	107.78
114.45	114.67	102.57	108.31	118.18	107.93	111.77	109.6	108.01	109.75	110.25	113.79	110.27	106.31	113.07	108.09	113.02	111.85	115.39	110.2	108.86	115.76	106.86	113.41	120.66	109.61	108.87	112.66	111.32	116.39	110.84	111.54	111.87	115.68	114.02	112.17	109.48	112.51	115.58	112.08	115.24	108.41	109.3	113.3	113.7	109.4	116.36	107.22	110.27	111.91
112.73	114.38	117.4	119.4	109.72	115.41	123.36	117.73	120.94	115.23	121.48	117.52	120.1	119.71	120.78	121.48	120.05	121.76	119.24	119.44	120.05	120.71	114.13	118.63	119.83	120.03	118.1	116.67	116.28	117.21	115.54	116.01	121.08	123.49	115.11	116.86	114.51	115.44	117.8	115.53	112.14	110.48	116.97	117.86	110.65	117.09	123.43	119.69	125.73	122.84
107.47	109.24	107.18	106.66	101.15	107.29	104.77	99.819	106.05	100.06	107.3	112	111.21	102.13	106.38	108.66	109.74	100.65	107.18	108.36	108.39	108	103.92	103.84	106.1	110.7	106.68	106.16	114.77	102.69	104.44	103.95	105.71	107.86	114.33	104.51	105.66	104.62	113.02	110.29	107	108.06	108.78	104.94	108.92	103.4	103.52	111.03	106.1	101.91
103.57	116.74	104.11	102.33	105.09	109.67	106.58	108.46	104.43	109.29	103.1	104.85	104.45	101.98	106.06	107.3	108.54	101.9	112.33	106.95	108.6	110.91	105.89	109.02	108.07	109.06	102.65	105.94	111.04	104.48	104.08	108.84	102.15	106.89	104.21	107.75	103.4	107.24	105.53	109.66	103.77	101.55	107.73	109.69	108.38	110.95	109.07	108.2	109.36	108.78
102.31	97.354	96.204	100.62	98.77	104.78	101.82	95.592	94.269	99.533	99.548	99.118	101.82	93.217	101.48	105.42	97.09	106.36	97.155	104.72	100.37	95.012	99.857	91.672	98.734	97.407	97.53	101.78	102.73	93.895	101.74	97.24	98.639	103.11	95.874	98.692	96.065	104.84	96.876	95.899	100.75	102.6	99.008	95.031	101.15	99.107	97.659	93.328	95.476	99.546
104.27	103.54	108.49	103.14	105.87	111.73	105.96	105.77	110.63	105.12	102.98	104.21	98.957	109.13	106.93	104.56	99.071	104.6	104.46	102.66	102.83	102.66	103.85	110.66	112.06	101.17	104.48	102.46	108.29	110.58	106.45	109.08	101.85	102.9	105.2	100.56	99.632	104.25	104.37	102.17	108.07	105.21	107.42	104.19	104.61	96.496	101.86	101.4	105.52	111.88
116.97	107.82	110.67	111.26	117.96	106.41	115.23	116.27	113.16	115.57	114.15	111.07	109.44	115	107.01	121.06	117.06	104.97	112.78	110.41	109.92	117.74	113.99	116.54	118.51	112.4	110.88	116.94	119.31	117	107.92	113.29	111.89	111.55	113.99	113.03	113.06	112.52	106.63	114.51	109.26	112.79	116.71	114.93	116.53	114.38	117.05	112.52	115.14	108.67
109.02	111.45	106.65	101.8	110.32	111.9	107.86	99.854	114.42	105.39	107.62	103.59	105.65	99.576	107.72	108.81	110	110.93	104.81	102.03	104.81	108.67	106.51	107.63	104.87	101.36	110.23	101.8	106.54	113.27	108.64	105.36	110.62	98.914	107.96	105.93	99.667	107.61	102.29	102.54	107.12	103.19	107.87	103.87	107.25	108.35	108.23	108.01	110.27	105.39
108.75	106.43	101.28	105.43	101.96	101.63	110.28	105.26	107.11	108.61	105.76	110.43	98.426	106.23	110.81	103.43	105.99	106.56	110.09	103.65	104.03	107.05	108.84	104.18	104.99	105.07	106.05	106.12	99.899	106.02	107.7	102.37	102.17	105.18	101.03	108.3	106.96	103.61	108.44	107.29	105.55	105.01	109.9	109.33	103.02	104.43	105.16	105.76	113.53	109.33
110.19	102.29	111.68	112.12	114.1	107.9	116.43	108.46	109.22	110.48	112.46	116.52	105.2	113.25	119.1	111.19	104.28	111.76	109.09	106.73	111.32	113.53	112.85	112.37	114.46	109.47	104.37	114.87	107.81	111.48	114.12	111.33	112.34	109.02	109.6	109.04	115.1	110.61	110.35	108.34	112.49	111.96	112.52	116.69	116.63	104.84	109.08	111.82	110.97	109.88
108.65	112.49	112.22	105.74	101.66	110.27	110.14	117.68	112.28	110.91	114.84	111.1	108.19	113.17	105.37	112.73	114.04	113.22	109.27	112.15	109.04	106.45	111.26	112.22	112.61	114.98	107.77	117.29	108.66	105.01	120.35	109.19	110.91	117.43	114.1	109.37	112.93	109.33	110.71	110.14	112.39	114.79	105.73	106.91	114.2	108.03	113.3	116.96	108.59	104.62
105.24	105.1	99.985	102.59	106.31	106.96	106.92	101.62	104.37	109.91	105.98	109.1	101.45	99.629	105.7	106.14	101.91	101.01	109.88	101.98	107.83	106.28	101.42	101.02	102.21	103.46	105.44	106.03	111.7	100.33	106.3	105.94	107.69	109.61	105.26	110.56	105.55	106.43	109.8	105.03	109.12	103.62	103.01	99.676	107.08	106.24	101.07	103.77	103.38	110.56
96.593	101.3	105.81	106.9	102.02	99.921	101.97	96.851	101.9	104.52	101.75	102.39	96.856	98.328	93.607	103.83	101.11	105.56	99.455	103.07	101.09	101.99	102.67	99.425	98.656	100.84	97.038	96.186	103.79	102.93	104.43	100.3	100.16	98.986	105.04	101.96	103.23	101.75	102.33	103.42	101.81	95.951	104.91	99.432	102.45	99.627	104.88	97.304	101.73	103.2
99.038	103.1	101.87	100.8	93.457	99.341	98.109	96.089	101.3	101.64	102.15	101.58	98.273	94.848	95.143	92.33	105.04	104.27	100.17	104.98	101.41	103.01	100.47	98.428	101.17	101.46	95.394	101.2	102.55	100.26	102.69	108.26	97.868	102.51	100.14	100.59	101.78	98.877	105.8	98.921	101.16	91.546	96.321	101.62	98.663	101.25	102.82	103.55	103.91	97.131
105.61	107.16	108.07	103.94	107.77	109.37	107.21	109.23	110.32	115.35	108.28	104.93	111.21	111.4	109.82	106.86	105.07	108.38	104.66	109.67	111.61	101.75	112.65	107.51	107.06	110.86	106.55	103.15	106.07	105.78	103.21	109.59	104.26	113.78	108.62	112.68	115.42	104.78	105.56	103.96	111.29	103.84	109.86	104.22	107.83	104.54	109.65	101.31	104.57	106.28
106.42	107.95	107.97	102.66	100.76	106.75	106.72	104.61	106.58	102.72	102.9	103.75	102.75	107.68	104.67	107.84	109.49	113.32	114.73	103.2	106.98	110.28	109.69	107.4	106.39	106.86	112.09	108.68	102.88	110.72	108.39	107.48	111.71	107.5	105.7	105.32	104.31	105.05	108.07	100.93	106.27	106.29	103.05	113.08	102.8	101.89	106.43	104.57	105.54	106.45
115.4	110.77	108.97	110.64	111.48	119.05	117.35	115.18	115.72	107.07	108.93	111.14	108.64	112.34	114.78	110.49	112.17	113.06	112.92	113.93	112.31	110.66	110.05	111.01	110.64	111.08	111.7	112.4	110.6	114	106.81	113.37	113.36	107.27	112.07	111.47	113.98	108.5	110.32	112.68	113.79	112.91	112.35	110.31	113.31	111.06	108.85	113.56	113.12	119.14
93.436	92.369	102.14	99.863	102.11	99.513	100.84	94.269	107.46	101.09	106.11	104.88	99.62	95.352	97.188	94.897	98.419	99.529	101.4	98.805	94.978	99.33	103.89	98.311	99.886	97.218	101.5	103.13	103.09	95.857	96.955	98.506	97.882	100.38	92.017	101.04	99.807	102.04	104.82	103.9	105.73	99.037	104.54	98.01	97.335	101.32	108.62	102.66	102.79	98.579
105.16	111.16	105.73	105.44	109.78	107.09	111.16	105.41	103.82	101.91	105.99	108.46	110.32	105.34	107.62	107.61	105.33	102.82	107.53	106.28	110.09	106.39	104.14	103.19	108.65	106.37	109.86	108.82	105.08	108.82	101.89	110.01	101.25	101.01	102.01	108.4	114.86	109.89	104.27	107.79	110.39	107.12	99.343	105.17	106.48	113.7	102.64	102.53	104.08	111.46
107.93	109.03	120.33	113.33	109.16	111.39	111.94	114.23	115.17	115.83	115.11	111.81	112.75	116.81	107.01	114.39	107.8	113.76	104.08	111.72	115.07	109.21	109.25	114.06	110.31	113.35	109.83	114.77	117.12	117.08	117.33	113.91	114.42	114.36	111.87	111.62	110.61	111.45	109.76	116.68	115.73	109.36	109.17	118.31	113.19	114.24	113.05	112.94	112.73	109.76
108.38	110.28	109.18	116.02	104.41	108.24	111.53	108.8	107.43	113.47	113.71	115.41	115.52	108.87	113.31	108.98	111.66	115.04	116.79	117.99	107.66	110.1	106.72	114.38	109.5	113.56	112.36	111.44	107.02	106.24	114.2	114.41	106.72	108.46	105	111.79	120.23	111.26	114	115.24	113.41	102.91	114.74	113.36	111.54	116.48	109.34	112.45	112.97	107.17
115.14	104.35	117.69	111.24	108.54	113.63	119.23	112.77	112.69	119.14	117.88	113.03	111.83	109.62	117.42	108.86	117.52	112.7	108.36	111.9	118.48	107.3	111.28	111.01	114.09	116.09	109.78	115.84	116.74	111.54	113.46	105.01	116.01	106.21	111.31	107.04	106.55	109.18	113.97	117.22	116.38	113.71	117.25	108.32	108.43	110.97	113.66	106.57	110.17	117.75
101.66	96.534	97.128	101.08	103.25	101	98.199	101.96	98.501	99.77	96.631	98.221	100.23	99.894	101.53	100.92	99.407	98.37	102.54	99.862	97.243	101.64	97.884	98.136	100.08	97.619	104.77	97.458	103.48	99.768	98.23	99.453	98.615	107.31	102.64	96.736	102.72	105.2	103.17	100.24	93.324	100.99	99.138	101.12	97.379	92.092	106.15	96.066	96.529	99.701
111.39	112.17	115.45	113.92	114.12	102.63	117.97	108.14	103.4	111.39	104.38	109.02	110.86	116.08	111.03	116.96	112.18	116.82	108.96	113.56	113.27	109.44	111.19	110.54	114.25	110.48	115.32	108.2	110.89	105.93	110.81	112.94	114.51	108.94	106	112.49	112.08	107.7	113.8	114.24	111.95	115.13	108.89	114.23	111.33	112.14	114.2	118.19	108.94	115.95
103.63	111.29	103.72	108.31	105.64	105.44	106.67	106.16	113.93	102.28	107.37	113.22	101.77	103.92	107.53	108.94	98.849	105.09	103.5	99.115	105.49	103.84	106.14	106.47	109.94	100	105.83	108.41	98.908	106.04	106.48	100.28	106.85	110.16	101.94	101.18	110.78	110.25	96.715	101.22	104.32	109.95	100	104.19	108.92	103.49	109.34	102.78	105.34	107.79
108.29	99.935	106.69	101.81	102.95	106.11	96.056	113.38	97.656	99.955	104.89	101.51	107.14	109.91	105.83	107.77	108.21	101.68	108.14	106.95	100.31	100.27	106.65	109.34	107.29	100.9	106.26	103.78	98.126	101.6	106.47	105.78	105.61	108.33	98.693	98.163	104.43	95.522	104.41	106.86	108.57	108.7	105.99	103.58	104.29	103.88	102.55	106.17	107.52	108.34
109.67	105.29	108.08	108.28	102.03	104.5	107.73	103.48	114.48	107.59	108.72	103.82	101.5	102.01	102.27	104.79	106.68	101.75	108.88	104.61	104.48	104.13	104.28	103.4	108.45	104.94	114.27	109.49	107.13	98.934	107.51	104.49	103.6	105.06	97.017	106.18	107.71	108.01	109.29	107.56	104.04	106.87	99.691	106.94	101.98	112.53	102.53	110.47	104.51	103.14
109.89	108.62	110.25	106.39	100.64	107.79	109.49	106.25	112.7	109.89	113.99	111.18	106.85	113.6	111.18	105.55	106.19	98.918	107.98	104.62	106.36	105.14	101.82	108.91	108.24	107.22	112.54	102.25	104.1	100.17	108.65	111.42	101.41	102.59	113.46	105.09	102.92	111.72	107.57	101.93	111.18	105.39	113.38	104.49	103.49	107.15	106.54	107.49	106.29	103.17
108.33	112.37	109.43	107.1	109.36	105.74	111.01	108.65	108.81	100.34	106.98	104.95	110.17	104.31	109.87	118.89	109.19	108.88	108.29	114.96	117.75	117.58	114.55	111.13	114.94	113.61	108.8	112.36	110.74	110.57	106.14	106.54	115.93	106.45	103.76	105.03	101.73	113.57	112.37	109.45	115.46	107.2	108.38	105.86	113.09	110.23	111.66	117.03	109.86	107.43
101.57	98.462	100.21	102.53	98.571	101.74	100.5	102.53	97.937	101.45	98.289	103.04	109.79	98.739	93.692	100.49	105.17	103.81	102.14	101.78	99.148	102.69	98.534	101.62	100.75	104.16	108.74	97.358	99.395	103.25	96.664	98.595	103.1	96.997	97.284	99.148	97.781	104.34	106.26	107.19	98.557	97.572	98.5	98.869	102.45	99.26	101.36	109.59	100.3	96.619
99.693	103.17	102.29	100.17	105.92	101.73	106.58	105.88	101.8	109.93	104.2	106.23	106.18	110.14	100.14	99.95	105.28	100.94	106.58	103.9	101.38	104.56	107.14	107.45	103.73	100.1	109.78	99.613	106.08	111.85	105.45	105.4	96.625	101.1	104.3	106.42	109.86	102.18	101.07	107.1	103.76	105.04	103.35	105.82	104.25	106.19	111.19	106.82	101.14	98.865
104.38	111.05	103.84	107.48	105.96	109.63	101.6	99.296	105.22	101.62	108.81	111.72	101.56	105.59	108.79	106.98	110.41	105.04	110.87	112.89	103.96	105.34	108.62	110.45	109.84	110.95	111.42	102.77	107	103.48	104.91	104.69	105.77	103.35	104.55	106.87	104.97	105.94	106.1	107.08	108.17	104.17	104.3	103.71	105.6	111.27	111.33	107.45	104.79	106.29
110.07	111.12	108.73	103.88	106.39	105.19	106.51	108.44	105.54	108.94	105.97	111.19	112.05	100.67	105.42	108.82	100.85	107.8	101.93	108.73	106.63	103.64	114.2	107.77	105.44	106.51	107.11	106.71	112.88	111.93	110.15	110.43	103.43	104.19	104.19	105.72	106.59	107.16	108.54	104.47	100.61	104.67	102.99	108.08	109.65	107.29	108.24	101.86	103.49	102.77
104.52	108.72	112.27	107.25	106.18	104.65	107.8	101.97	105.18	110.48	114.67	102.28	102.01	103.76	111.4	105.55	105.85	106.15	114.38	104.46	105.33	101.26	100.78	107.07	108.42	105.29	105.98	103.42	105.24	108.9	109.38	103.09	108.71	106.8	108.98	101.69	107.47	110.46	104.53	106.4	111.25	101.66	99.737	108.22	100.22	103.61	109.27	104.23	102.57	108.78
100.64	108.87	105.22	102.44	104.86	108.03	106	103.11	101.35	105.83	105.47	108.16	103.85	104.65	101.91	106.17	107.08	102.14	104.66	104.73	103.88	106.38	99.746	102.84	102.92	110.82	107.56	103.53	104.56	104.64	100.7	103.97	107.1	102.03	98.363	108.42	105.45	101.76	110.27	105.54	104.36	108.84	100.99	99.308	103.75	102.15	107.04	101.95	106.01	112.09
107.14	100.98	107.54	107.12	105.35	104.18	109.65	106.64	105.79	103.17	109.19	104.35	102.13	107.45	104.89	107.19	108.19	108.13	104.31	106.44	104.62	101.05	105.86	103.76	100.66	106.88	109.04	103.83	106.51	109.76	108.94	104.48	103.97	110.33	109.68	103.93	106.73	104.07	106.56	109.66	101.22	107.98	103.26	114.66	99.108	105.1	108.73	104.27	107.79	109.1
109.18	108.61	104.14	104.45	105.72	108.06	104.56	104.8	109.7	107.93	108.66	104.95	106.2	106.7	111.73	99.471	101.03	102.68	105.4	102.2	104.53	107.46	107.39	104.25	104.31	104.46	106.77	108.61	108.46	105.7	100.62	109.04	106.36	108.84	104.73	107.62	105.55	101.98	106.01	108.87	98.67	112.21	99.043	105.15	111.19	116.3	106.9	104.98	109.73	108.98
113.16	105.53	103.74	104.77	105.56	109.68	108.9	111.49	108.48	107.58	103.19	102.75	108.57	110.26	114.54	106.29	111.74	104.24	105.98	102.66	106.51	103.18	105.67	102.44	106.28	104.92	109.95	110.12	107.56	107.25	111.17	108.23	106.23	107.97	101.81	106	108.15	104.94	106.98	106.42	101.34	105.68	108.51	104.65	101.92	106.67	101.59	110.67	101.04	103.78
104.48	105.42	104.95	109.79	104.14	102.14	106.58	113.74	104.98	106.61	106.79	104.16	109.43	101.92	109.52	112.2	108.87	113.91	102.15	106.55	111.09	104.56	105.91	101.38	108.47	110.39	107.05	104.42	104.34	103.44	108.42	107.26	106.58	97.028	107.88	101.92	110.57	109.91	102.69	104.63	102.81	103.28	102.92	104.57	112.49	108.17	98.229	107.23	112.59	104.14
112.33	108.72	109.38	117.98	110.73	111.59	110.77	108.42	116.7	115.41	118.68	111.11	111.51	117.7	112.81	108.61	108.54	111.72	115.23	110.65	109.5	112.09	112.5	109.94	106.95	116.99	109.13	112.22	111.02	112.76	107.97	104.18	116.81	104.81	109.06	108.4	109.9	109.11	112.63	108.22	105.57	111.66	106.28	110.61	109.28	114.35	112.5	108.3	113.69	111.76
105.33	109.23	111.33	111.02	114.78	109.97	108.41	116.69	110.4	108.47	106.43	114.92	107.26	108.53	108.73	109.51	110.8	107.46	112.07	109.04	108.64	111.75	110.76	110.88	117.86	110.28	109.91	111.44	112.25	113.96	106.86	108.43	98.473	108.53	103.46	112.65	107.91	113.7	102.66	109.78	108.56	109.56	104.36	117.29	115.73	112.48	106.2	111.53	109.85	111.02
103.18	98.998	101	97.635	97.586	98.025	96.51	98.29	97.046	99.82	100.63	103.21	100.51	100.23	100.05	96.48	97.799	95.872	100.42	97.814	104.05	96.67	96.949	99.761	96.741	104.3	102.92	103.72	102.47	102.3	99.875	101.21	95.886	98.439	99.756	95.005	98.378	97.633	97.326	100.98	97.297	97.966	98.589	101.37	103.49	100.41	103.87	100.52	96.852	100.43
111.48	103.14	110.65	107.56	103.29	103.14	111.22	107.4	106.51	106	107.56	103.76	102.87	99.608	108.99	108.56	105.41	101.24	100.98	115.01	110.49	97.729	104.1	102.74	111.91	103.15	106.55	102.84	106.36	103.55	109.82	107.51	108.02	106.52	101.55	109	106.92	108.35	106.57	107.32	110.07	106.37	108.32	103.84	111.01	106.87	109.47	106.6	104.04	105.03
107.47	102.07	105.56	105.65	110.2	114.85	100.41	107.58	102.54	106.52	107.22	106.9	103.26	106.2	108.18	106.58	109.05	105.02	106.96	111.16	111.83	109.44	103.08	103.58	105.94	104.71	108.34	108.1	107.57	103.65	117.07	105.49	102.45	108.64	113.03	97.923	107.13	105.51	110.18	110.28	106.16	111.28	101.81	104.98	101.04	104.31	103.27	108.63	107.48	107.55
102.46	109.1	102.64	99.89	111.01	105.9	104.04	97.384	104.92	102.33	107.87	100.92	100.27	101.5	103.61	101.19	103.12	110.25	98.49	109.9	106.58	102.89	107.6	107.63	107.02	105.34	105.01	102.23	102.61	104.12	104.9	106.71	104.94	108.4	109.95	103.52	107.65	110.87	107.92	106.36	100.21	107.46	103.74	108.31	106.59	105.02	104.13	103.21	105.25	109.26
117.01	122.61	121.65	118.1	118.24	119.01	120.16	122.08	112.62	116.86	113.89	109.24	118.17	117.89	115.58	122.59	109.63	115.68	120.12	116.89	120.3	113.69	120.74	117.76	117.58	117.11	121.19	115.53	118.16	117.65	117.5	114.76	120.57	112.37	112.12	120.08	119.42	122.38	114.93	116.64	109.7	122.82	120.77	110.18	116.77	109.96	120.33	118.46	116.48	112.13
101.94	106.04	107.12	104.79	110.58	100.35	108.28	107.81	108.97	100.05	106.16	107.4	109.17	112.08	111.86	108.98	110.87	103.09	102.3	110.6	105.27	107.14	107.86	105.41	106.06	108.89	104.94	103.32	113.12	105.53	113.96	104.95	107.22	98.978	111.63	107.7	103.64	108.43	104.68	105.68	107.67	102.64	110.04	103.32	108.05	108.17	107.39	109.81	114.2	102.18
111.16	111.09	103.35	116.5	106.74	110.43	117.12	102.96	111.78	115.02	107.85	106.42	111.47	115.2	110.6	107.27	108.19	111.14	110.8	113.79	106.89	107.92	113.75	108.18	109.24	110.77	116.4	108.23	108.81	105.67	104.45	114.31	109.76	100.48	107.16	109.16	110.08	109.07	108.62	107.69	106.02	111.14	110.69	107.57	107.05	113.7	110.62	109.35	111.42	110.26
113.87	111.11	111.23	108.74	102.04	109.18	116.66	119.9	111.4	111.92	111.84	109.82	112.95	110.05	109.6	113.5	110.89	110.04	107.24	112.32	110.9	116.64	112.3	111.53	113.42	117.82	112.1	115.68	105.54	109.68	112.38	107.33	112.06	110.56	109.32	110.36	110.68	114.69	113.76	109.9	110.27	112.05	109.7	103.54	112.23	114.11	107.7	108.4	111.25	116.08
110.8	103.43	105.33	109.12	106.89	101.66	107.15	102.08	106.35	105.33	107.41	108.17	99.829	106.44	103.76	106.79	112.95	111.13	104.73	102.26	99.715	102.49	101.33	101.9	110.86	103.59	105.56	107.81	102.73	107.02	107.99	109.23	104.66	102.8	114.87	107.28	99.376	99.182	107.42	107.45	104.18	107.12	105.6	110.53	103.56	106.5	106.93	102.61	103.75	100.69
101.99	108.88	104.94	106.42	104.32	102.98	104.19	102.04	104.42	100.81	104.11	104.78	114.58	101.13	107.57	110.55	111.76	105.23	103.69	108.51	105.53	106.39	109.48	105.04	106.66	110.17	107.82	105.61	103.77	103.77	100.2	104.87	103.84	110.12	100.5	106.69	108.02	104.89	105.25	114.8	105.81	102.54	104.31	103.07	108.96	108.84	108.07	104.35	103.35	113.49
100.86	101.15	104.46	97.762	100.08	99.743	96.144	104.03	100.32	103.43	100.81	100.85	91.561	95.874	100.49	97.811	104.61	103.46	100.13	105.25	99.378	102.32	103.47	104.51	98.261	99.824	100.27	108.82	104.93	103.85	101.39	100.77	98.042	104.35	99.981	100.61	98.361	100.49	98.133	103.32	103.1	98.426	100.32	95.985	105.58	102.73	93.709	99.361	96.084	96.377
109.79	106.01	111.51	111.17	109.74	111.27	113.96	109.79	107.71	114.81	114.94	107.6	113.56	106.36	109.82	109.04	110.12	107.83	112.68	109.53	107.37	111.59	109.28	110.77	109.84	112.26	107.47	114.85	109.52	108.5	113.89	108.27	114.25	117.14	110.04	112.99	114.79	106.01	113.48	113.7	112.31	114.72	107.39	112.62	112.72	113.08	120.9	107.23	118.63	113.03
110.44	108.53	109.49	109.15	114.52	108.11	113.44	102.64	114.89	113.93	113.68	112.32	105.28	109.55	113.02	102.79	102.24	112.96	106.48	112.15	113.57	112.6	115.44	111.77	108.83	117.03	112.19	116.25	110.85	106.66	111.69	105.46	114.88	114.14	109.72	114.03	112.18	117.06	115.38	113.22	115.04	111.27	112.26	107.46	118.62	114.26	110.92	118.06	105.37	115.53
110.89	112.37	110.44	111.89	114.51	115.62	109.93	108.03	117.81	112.22	112.15	104.8	110.07	106.54	113.75	108.45	112.77	104.06	109.76	113.91	113.94	114.56	112.9	109.45	109.2	105.04	108.89	113.78	103.81	113.72	108.71	113.58	114.91	109.6	110.89	112.55	104.84	115.44	106.83	110.55	110.97	110.26	116.21	121.47	107.35	109.69	112.37	113.83	115.67	109.63
98.132	97.763	97.39	97.142	104.88	93.977	101.88	99.943	104.05	100.85	101.61	99.891	98.113	106.59	99.715	100.26	97.943	95.411	99.575	98.746	102.31	89.325	108.48	100.4	91.301	103.17	96.864	100.07	101.02	101.84	106.01	100.8	98.075	101.41	104.6	104.16	98.65	98.613	102.88	98.391	96.794	97.884	103.33	96.645	101.85	98.47	94.352	100.87	102.79	103.88
106.01	106.3	105.11	113.46	103.85	108.45	100.66	103.2	112.86	107.98	103.16	110.95	109.29	107.93	102.44	104.93	108.87	104.92	103.86	98.393	107.71	103.76	104.53	101.03	104.16	100.66	111.28	111.97	105.83	107.21	106.23	106.95	107.26	108.31	107.3	104.23	108.65	109.29	103.06	106.81	102.72	100.95	103.34	103.95	104.59	107.25	102.81	107.12	103.9	103.47
106.47	103.16	104.76	104.03	101.06	110.09	108.01	104.35	107.52	104.79	102.98	110.26	98.971	111.73	103.52	107.53	103.26	101.98	99.073	100.45	105.36	102.49	106.69	104.27	108.29	98.826	98.903	114.15	110.17	107.64	105.77	102.32	104.9	105.84	100.88	102.61	108.53	102.37	106.1	106.31	106.14	106.07	107.63	108.22	106.13	102.14	102.86	106	100.09	108.75
100.97	101.37	101.55	100.87	102.68	102.04	96.977	98.265	100.58	100.11	97.759	101.79	102.02	98.168	105.65	105.15	101.34	96.674	99.713	99.337	105.64	101.11	100.32	108.63	99.425	96.768	106.96	96.682	104.68	98.386	109.03	106.53	99.848	101.81	101.31	101.62	105.77	101.44	97.883	97.602	104.87	101.16	103.02	103.43	102.26	101.74	98.723	97.834	96.931	101.99
106.14	110.89	106.39	106.52	105.69	107.76	104.91	110.21	110.76	111.63	100.3	104.87	108.37	103.13	107.35	101.34	100.34	102.85	107.25	110.65	107.5	104.48	108.23	101.43	107.84	107.66	104.16	98.714	106.44	108.69	106.81	111.04	110.64	107.01	109.16	109.07	108.19	110.42	111.56	106.31	103.74	103.92	104.22	106.93	107.87	106.53	106.02	108.02	105.79	105.74
110.18	114.52	109.64	108.04	111.95	107.41	115.88	118.05	115.62	105.88	121.36	105.71	114.35	115.56	110.16	110.46	114.42	108.76	110.08	110.75	112.7	107.37	119.67	113.22	114.72	114.27	114.57	114.87	117.55	103.43	117.54	110.05	111.4	110.54	110.34	104.99	106.95	116.45	114.65	109.74	111.33	107.19	118.59	112.58	106.65	112.2	106.29	114.93	111.16	106.71
122.27	115.38	123.98	118.76	121.97	116.46	118.69	118.06	124.58	120.23	118.22	117.27	116.15	125.54	117.92	122.75	116.95	115.47	118.23	120.41	124.11	114.08	116.38	119.94	116.61	114.1	119.98	114.25	114.75	115.68	119.54	118.73	110.62	118.49	116.4	122.63	123.85	119.84	117.14	121.86	115.53	116.89	119.03	118.46	123.2	114.21	118.67	115.65	120.34	112.82
113.31	108.03	109.76	106.85	113.47	119.74	117.78	108.98	112.08	106.62	112.17	107.44	109.16	113.81	118.4	109.54	117.72	115.97	108.59	113.27	108.33	113.63	112.03	106.15	115.06	116.68	111.09	117.19	114.87	105.59	117.12	109.55	107.67	110.6	111.73	111.98	112.61	104.58	112.48	112.08	114.99	110.74	114.9	117.05	111.96	108.98	115.06	110.46	111.66	108.53
96.794	101.99	96.312	95.987	104.71	99.533	105.49	96.186	104.38	94.204	98.451	101.21	97.369	106.32	97.345	93.693	95.972	98.648	99.872	107.81	101.44	102.93	97.895	101.91	94.31	103.55	98.734	100.79	93.29	94.262	95.997	97.968	97.706	101.93	96.025	105.55	99.895	99.187	102.41	102.32	107.47	104.54	98.853	96.94	104.25	99.816	103.17	96.741	102.29	102.49
101.04	99.256	105.01	113.99	102.61	109.53	105.01	104.28	109.68	104.36	95.793	104.1	108.63	99.268	100.63	108.5	109.16	106.28	102.18	103.81	109.42	104.68	100.01	99.335	102.85	107.3	108.07	96.931	105.1	99.826	107.27	104.19	97.898	106.6	101.3	104.98	109.44	100.34	105.9	104.17	107.44	97.439	102.95	100.65	109.97	100.79	101.46	102.02	106.66	104.49
100.86	103.89	108.33	103.02	106.85	105.77	112.01	106.9	109.65	107.42	104.56	105.77	106.43	109.65	101.59	104.45	100.59	102.12	108	106	100.81	98.11	110.28	110.31	103.98	107.66	108.24	109.43	99.911	106.77	112.43	105.13	102.08	101.88	102.39	102.49	103.92	105.08	107.94	102.51	104.44	106.57	105.67	111.36	103.31	99.297	105.98	100.13	104.52	98.505
112.28	116.51	114.28	116.13	109.07	105.63	107.51	115.23	115.02	114.19	112.05	110.79	109.36	110.39	113.34	103.24	114.12	104.75	105.49	114.15	110.4	114.93	111.9	112.4	110.52	113.84	108.41	112.6	112.59	108.58	111.02	114.28	113.96	114.24	111.58	107.8	109.67	112.54	117.28	107.87	109.33	101.59	109.5	110.3	109.98	114.9	116.9	108.1	116.09	111.54
100.28	107.68	106.48	104.02	104.01	102.38	106.65	104.33	101.19	101.22	98.705	97.041	106	104.52	101.99	110.9	110.28	107.79	104.88	109.02	100.09	105.59	107.67	99.675	105.91	107.43	111.1	108.37	103.51	109.68	102.47	104.73	105.45	107.87	105.77	102.63	106.92	105.66	104.28	109.15	107.75	103.99	98.947	107.57	104.78	105.79	101.93	110.07	103.44	104.68
101.89	97.722	100.41	103.29	105.81	98.154	97.936	98.792	97.748	96.643	97.11	102.02	100.36	104.03	103.39	101.54	96.633	104.6	96.352	97.557	97.537	94.202	93.922	97.011	99.01	94.803	102.16	101.2	98.263	99.546	102.33	97.71	107.11	101.25	98.167	102.6	103.53	97.507	101.13	102.49	97.756	99.239	102.35	98.371	97.2	100.19	97.291	102.67	100.02	102.67
101.03	112.89	109.08	100.67	108.53	104.73	99.386	102.24	106.14	103.05	109.88	109.7	110.21	97.292	105.37	102.67	108.49	108.39	104.21	105.61	105.74	106.36	111.8	115.05	103.83	110.32	103.75	109.19	109.26	103.31	105.46	106.82	109.75	114.46	101.84	111.21	104.55	103.66	105.92	105.73	102.86	104.23	107.88	104.99	113.14	109.32	105.44	107.24	114.44	107.17
105.73	115.23	103.41	112.75	104.32	110.52	113.55	114.94	106.65	112.56	111.26	109.49	107.9	112.62	109.35	111.42	113.07	111.79	115.26	113.14	117.02	112.77	109.95	111.76	111.1	106.46	112.52	107.46	105.77	113.2	113.34	100.51	109.05	112.05	109.9	105.72	109.4	111.86	108.89	115.47	108	103.97	113.19	109.23	108.28	109.79	104.85	117.17	110.02	112.05
105.12	106.93	102.54	110.75	106.15	109.64	104.66	108.4	109.91	110.61	105.54	104.14	107.8	105.23	101.83	111.71	116.67	109.47	108.69	109.91	106.13	103.3	104.11	102.67	100.91	105.53	111.35	106.32	105.42	104.16	104.8	110.63	109.78	103.39	102.06	105.34	105.43	108.94	103.62	106.72	98.422	107.16	107.62	102.44	105.07	107.73	106.51	107.26	106.38	110.02
108.72	107.74	107.5	104.09	107.88	103.37	109.45	117.8	106.46	107.4	109.25	103.12	115.1	111.01	111.96	104.98	107.69	115.95	113.78	114.13	111.41	107.81	111.11	111.42	108.6	103.14	107.86	107.93	110.81	110.03	111.55	112.67	105.76	109.35	108.11	111.99	107.11	114.82	113.79	111.34	113.28	106.81	110.62	104.48	113.35	104.25	105.01	110.79	107.77	114.95
111.61	108.69	108.2	104.94	107.45	105.78	112.65	108.81	102.59	104.42	108.48	101.59	105.16	104.23	111.41	102.08	108.22	109.18	102.81	114.43	105.07	107.73	102.09	97.712	102.68	105.93	108.86	105.75	105.48	107.08	109.75	105.52	108.5	103.3	109.8	109.55	100.93	106.5	99.868	103.13	103	105.62	106.64	105.19	105.38	106.35	106.12	109.82	104.61	108.61
100.84	100.75	98.221	107.03	102.89	93.491	98.653	98.763	94.488	103.8	102.41	94.125	99.997	97.894	99.706	99.714	99.748	104.76	100.91	105.12	103.01	99.658	97.164	103.22	95.736	101.27	98.562	96.473	101.06	99.918	100.77	106.6	100.62	103.84	103.8	94.039	109.14	105.74	96.186	99.283	99.47	101.86	102.24	107.21	94.823	94.556	102.48	101.42	91.356	110.44
113.85	109.54	110.94	113.03	112.6	113.89	119.82	120.03	105.99	114.21	115.3	111.79	118.8	119.97	111.18	117.34	101.28	110.56	112.1	108.31	116.35	109.82	107.6	112.86	112.73	109.22	110.32	107.88	113.68	106.31	122.63	107.73	109.84	109.79	111.71	107.18	112.46	109.95	108.8	110.72	113.64	111.01	114.44	109.44	115.23	111.95	119.82	109.09	116.97	114.63
95.973	103.37	97.469	104.69	94.599	97.573	103.26	98.599	94.367	102.03	99.477	95.71	98.224	102.98	104.57	101.07	100.91	103.55	100.3	101.27	99.921	103.51	99.822	99.251	103.22	106.55	101.14	95.012	103.45	102.58	98.352	97.83	100.92	101.6	96.201	102.64	107.12	103.28	106.95	99.464	92.819	100.22	108.38	95.699	95.41	99.501	103.92	103.53	98.39	99.336
111.45	105.68	111.5	106.85	109.78	105.84	105.48	111.58	111.64	113.36	107.28	108.25	108.44	108.88	114.07	115.81	111.75	102.39	113.83	106.74	109.43	114.77	109.3	113.06	107	110.09	106.28	115.17	116.43	105.26	111.69	106.45	111.76	110.55	107.2	115.89	102.73	111.43	106.82	110.97	111.8	111.7	107.78	112.4	111.73	111.95	107.62	105.71	108.64	114.46
101.21	105.17	102.51	99.612	103.46	98.879	102.42	98.446	101.98	100.01	103.35	93.662	105.29	96.914	101.28	101.54	102.17	101.08	104.58	102.96	103.72	105.65	101.45	100.87	100.58	102.83	96.44	101.77	99.416	102.02	93.601	98.731	102.26	97.227	107.83	102.79	96.38	100.13	103.58	97.33	99.102	99.853	95.55	102.62	103.26	100.49	97.717	103.91	102.85	102.02
104.03	94.663	93.897	97.8	102.91	104.97	98.204	106.08	99.577	98.029	95.374	107.74	102.38	99.019	96.604	98.767	96.456	103.62	108.87	96.943	99.195	96.357	101.01	103.01	104.86	95.818	96.637	96.533	98.279	101.1	102.62	102.98	99.047	99.161	104.62	102.85	97.873	101.07	93.653	102.49	94.337	97.319	99.956	99.847	104.31	91.606	106.55	99.811	95.97	95.137
102.78	99.13	112.26	107.15	103.27	103.68	102.62	108.34	103.62	109.15	106.74	104.36	107.77	106.8	101.84	100.07	106.23	105.13	106.32	108.71	105.96	105.38	104.43	107.99	103.27	106.71	103.67	107.19	98.817	113.99	107.79	106.9	108.16	109.17	104.35	106.85	103.54	102.25	104.76	108.08	104.25	103.93	107.45	99.801	106.02	111.21	97.552	109.85	105.55	103.85
116.7	108.58	107.02	115.48	110	107.7	108.06	111.86	108.37	114.32	108.01	115.13	105.74	107.8	112.48	116.08	112.23	112.23	111.48	105.79	108.22	108.6	112.43	115.32	110.29	112.44	113.64	104.29	101.63	108.88	110.93	110.59	109.84	109.12	107.6	116.87	113.05	112.22	116.29	108.55	108.27	113.37	108.73	107.82	105.52	108.95	110.14	116.16	115.33	110.74
110.59	108.03	114.37	111.56	113.95	108.34	108.17	109.81	112.3	110.46	112.66	107.8	103.76	107.61	109.21	111.49	112.04	110.45	110.92	113.15	113.87	114.05	108.8	111.04	116.91	106.06	110.11	109.69	114.61	109.86	107.97	115.6	111.92	109.14	106.81	110.53	110.12	109.34	112.23	110.97	113.65	107.72	110.89	107.79	112.04	113.32	112.58	111.74	114.47	110.69
107.72	115.33	111.34	111.96	112.14	113.53	107.67	109.72	113.5	111.79	112.68	117.98	112.42	113.54	114.66	112.64	106.74	112.46	107.91	109.36	106.7	105.19	109.87	110.57	105.19	112.31	114.45	112.16	113.37	116.09	115.68	115.22	111.54	109.04	112.38	115.4	107.96	114.73	113.26	108.68	112.58	117.83	108.23	116.64	109.56	114.63	106.65	115.75	102.2	114.37
113.84	119.14	112.16	111.04	114.37	112.54	115.03	105.98	108.42	107.53	111.1	108.94	110.75	109.56	114.76	111.81	108.67	113.73	114.33	115.46	111.37	121.6	109.22	112.98	113.76	111.92	116.33	107.53	118.18	111.64	113.36	120.13	110.36	112.29	110.51	114.68	111.71	111.46	115.01	109.2	112.43	113.35	114.99	116.2	105.87	111.89	114.75	117.54	112.13	112.43
104.66	99.534	106.08	103.8	102.2	103.08	103.96	107.26	101.14	108.54	104.63	108.26	105.36	105.92	104.21	109.71	106.24	107.12	102.93	105.75	99.202	101.1	100.71	103.67	103.54	106.11	103.84	103.76	109.15	101.59	103.94	105.8	103.4	106.47	100.27	110.48	104.6	108.4	112.08	104.9	109.23	105.3	106.18	102.39	103.56	107.71	105.72	104.21	102.03	99.055
100.91	111.43	109.37	102.35	106.06	110.94	104.56	110.52	109.43	108.7	107.66	106.64	116.87	112.28	105.97	99.465	100.22	110.46	101.51	108.61	104.82	102.64	104.01	102.69	108.91	98.86	106.79	101.22	104.95	97.835	105.89	110.04	108.47	104	111.48	110.11	106.04	104.64	112.96	108.33	107.06	96.853	103.54	106.89	105.45	105.66	104.51	107.03	109.95	108.9
105.33	108.84	101.82	105.72	108.73	106.54	105.87	102.3	116.18	107.44	115.85	111.87	107.83	111.36	107.77	110.23	113.21	105.91	110.12	104.71	105.87	98.191	104.73	106.01	106.85	109.54	112.51	106.78	104.11	109.92	104.29	106.91	107.82	105.65	109.25	104.35	110.08	104.01	107.68	101.32	110.69	107.54	113.15	107.08	106.38	113.86	107.63	106.08	103.74	98.28
108.61	99.334	110.24	104.76	109.57	110.09	107.58	111.27	103.54	106.9	107.53	107.8	110.43	106.03	103.83	105.31	104.4	110.59	103.97	105.92	100.51	107.64	101.18	111.29	109.65	107.51	110.55	106.44	102.71	105.04	102.39	110.28	110.54	109.85	101.77	105.19	109.04	103.39	107.16	105.99	105.61	113.39	107.66	103.8	106.2	104.7	104.59	104.8	110.14	102.66
113.05	103.07	109.14	107.18	107.19	107.15	106.35	102.11	103.4	106.27	109.98	104.91	106.29	108.05	103.98	106.74	100.56	106.46	102.21	104.85	102.76	110.62	107.63	105.67	106.1	102.06	107.36	103.7	108.23	103.97	103.22	115.15	106.32	105.5	108.15	103.58	105.87	101.3	106.77	104.38	110.86	102.25	107.07	108.69	101.81	106.61	103.6	108.73	106.02	108.03
103.41	115.29	116.52	114.73	113.43	108.08	113.48	110.39	112.11	106.49	106.02	108.98	107.65	112.96	114.91	109.64	111.38	106.12	109.2	117.87	111.88	112.02	109.09	112.46	114.87	106.26	107.51	106.06	110.23	105.98	108.89	118.25	104.15	109.14	111.06	111.79	116.5	114.4	112.75	107.25	107.85	111.83	117.44	111.96	102.51	109.45	113.95	114.49	108.57	115.54
101.39	102.8	105.4	99.18	103	107.59	104.74	103.23	105.05	103.65	101.55	110.02	110.23	101.43	107.49	109.51	103.78	108.69	101.44	105	106.99	105.02	103.35	103.18	98.274	109	105.24	101.03	104.92	104.17	107.33	106.32	111.17	105.37	103.51	103.77	108.15	102.76	106.86	102.79	111.16	102.71	100.09	100.75	105.07	101.44	107.02	103.47	104.08	105.77
106.82	104.33	103.75	96.724	103.84	106.34	105.33	102.59	103.71	104.8	107.16	101.93	102.57	98.561	105.65	101.61	107.57	100.62	106.76	103.69	108.26	102.87	105.61	102.17	104.97	103.66	107.12	100.91	100.11	104.68	103.21	104.68	101.12	107	99.838	113.45	100.35	111.35	102.66	104.53	105.97	106.49	108.79	101.09	109.81	104.75	98.408	106.65	99.866	105.41
117.54	107.44	113	109.14	116.66	116.22	114.13	117.91	111.11	112.61	111.42	116.69	111.37	110.67	110.53	118.43	108.74	109.67	113.46	111.44	112.14	117.2	112.55	113.04	108.73	115.52	114.44	108.27	111.38	112.33	109.32	113.61	111.4	108.94	115.86	111.1	115.28	119.42	120.09	112.83	112.25	108.92	110.82	108.32	114.51	113.84	115.54	118.76	116.58	114.16
110.49	104.19	103.92	106.16	108.99	109.63	105.62	100.86	110.81	101.93	111.23	108.5	106.16	113.1	101.07	109.97	109.7	104.9	104.28	106.41	99.674	104.71	104.04	105.7	102.38	108	101.53	106.03	102.69	102.31	111.92	107.33	109.14	107.04	109.43	101.91	104.66	102.17	106.87	111.19	102.96	110.29	104.75	105.01	106.86	111.97	104.44	105.06	100.65	104.72
109.67	105.75	109.34	109.94	110.73	109.31	111.31	102.66	117.68	113.59	108.12	108.95	109.05	111.73	117.18	112.33	109.09	109.76	109.8	105.58	104.68	109.74	110.88	102.99	110.67	110.19	112.12	115.68	112.17	106.84	116.89	109.59	109.74	108.97	113.5	111.05	106.27	106.29	111.08	112.37	104.91	111.15	110.91	110.84	115.02	103.72	109.87	111.01	110.85	108.76
108.88	105.53	109.44	108.86	112.14	109.47	109.04	112.24	110.87	114.26	109.33	116.56	114.03	107.31	109.89	101.67	112.87	111.04	103.01	116.59	111.21	104.01	113.81	105.7	110.1	104.73	112.23	114	111	106.02	113.97	104.96	109.72	119.76	108.51	108.68	111.73	112.13	106.43	111.7	115.81	110.63	111.8	117.94	110.54	109.6	110.52	115.26	108.6	111.78
119.08	113.98	115.37	117.29	110.05	115.2	113.6	116.81	111.39	118.1	120.82	128.73	114.24	115.98	120.38	115.5	115.78	115.82	116.93	115.25	115.14	119.32	112.58	116.28	119.69	120.48	114.54	117.62	116.42	114.19	117.22	116.19	110.98	119.39	121.82	115.91	115.34	122.48	113.2	117.49	116.88	112	111.43	116.34	114.13	112.76	116.47	113.77	119.31	118.67
112.47	107.22	110.32	118.72	109.25	113.51	111.23	109.43	111.87	109.09	105.54	105.22	114.34	107.95	114.02	107.53	110.34	114.94	102.27	113.66	115.18	112.73	107.23	119.42	106.22	116.56	113.05	110.49	108.45	114.34	113	110.41	107.78	114.08	108.21	110.12	111.99	113.73	114.88	118.34	111.93	110.27	110.71	112.89	111.66	108.71	110.03	108.29	112.62	109.93
105.09	105.57	109.19	104.6	106.58	105.35	107.33	102.62	103.34	107.12	103.64	104.9	107.85	107.1	102.34	104.85	106.2	104.01	102.21	108.59	106.25	105.69	108.23	105.31	100.58	100.66	100.63	104.71	105.98	108.44	105.49	109.17	102.83	108.55	109.25	104.87	105.4	104.82	103.31	104.52	104.21	100.94	103.45	105.43	105.81	102.16	110.61	102.41	97.51	104.69
106.63	109.83	103.85	103.6	108.05	101.21	101.02	108.15	104.1	105.92	105.04	107.74	100.4	104.57	103.19	106.49	105.84	104.39	105.42	101.24	101.16	106.84	109.74	105.01	104.98	99.795	100.65	102.25	104.28	105.29	99.419	102.48	105.33	102.37	102.27	107.16	106.03	101.22	107.61	106.3	94.852	105.43	103.27	104.34	109.48	99.187	100.16	106.59	109.93	102.3
111.55	107.24	110.58	105.7	112.53	108.83	106.39	113.48	114.84	111.73	109.22	110.79	113.87	109.58	109.68	111.71	107.92	108.72	110.03	108.11	107.71	104.8	106.92	107.26	107.78	110.86	116.07	113.19	106.17	110.22	109.5	112.93	110.64	114.08	112.29	115.45	109.31	113.49	115.8	108.45	111.71	108.43	108.5	110.2	109.29	105.55	113.95	111.64	110.67	110.54
107.93	112.65	113.62	105.87	109.4	105.31	108.24	114.24	106.56	117.38	103.56	109.59	103.53	105.85	109.56	113.17	111.55	111.45	106.54	108.64	109.34	104.68	106.67	104.28	107.7	106.73	105.72	117.23	112.51	110.15	107.95	112.72	111.23	111.27	111.26	104.73	110.6	109.59	108.88	112.54	106.87	109.26	111.84	109.83	113.24	110.25	108.55	107.17	110.87	108.16
98.603	104.86	105.29	107.11	111.68	106.79	103.88	106.6	106.79	99.047	100.91	110.73	104.56	108.12	115.72	109.27	107.94	108.03	104.52	103.82	112.87	110.5	107.83	102.55	107.67	106.64	105.09	104.32	104.95	109.51	104.01	106.58	107.06	110.17	109.55	108.19	103.74	105.52	108.6	105.55	105.15	99.813	105.16	106.6	98.612	105.86	106.13	104.11	99.867	107.39
108.93	115.81	114.54	107.46	111.63	106.71	104.01	105.24	110.56	110.54	111.61	112.05	110.71	108.86	116.67	112.89	105.86	111.34	108.8	111.27	112.71	108.08	110.12	114.88	106.17	112.41	108.12	108.18	116.16	112.47	105.24	112.3	111.69	110.36	110.12	112.92	111.66	111.22	104.4	108.12	109.38	106.89	114.31	113.93	107.62	113.83	111.9	106.16	100.25	108.36
99.642	100.64	102.31	99.047	102.55	99.445	103.52	103.17	97.538	106.73	105.96	98.249	101.2	98.405	98.778	101.49	103.07	99.033	96.065	98.439	99.047	100.96	97.882	99.006	106	96.69	103.46	98.251	96.224	107.16	102.98	102.3	101.96	99.253	97.22	104.19	105.2	98.574	100.53	109.62	103.43	103.31	99.372	97.715	101.17	97.976	100.38	98.594	96.293	100.79
[truncated: 150 more rows]
[truncated: 150 more columns]
