# Supplementary material for: Genetic dissection of main and epistatic effects of QTL based on augmented triple test cross design
Source: PLoS One. 2017 Dec 14;12(12):e0189054. doi: 10.1371/journal.pone.0189054 (PMC5730204; doi:10.1371/journal.pone.0189054)
Supplement: S8 Supporting Information — (ZIP) [file pone.0189054.s008.zip › z4_1300_0.2_5.csv]

103.35	103.1	106.43	109.75	109.1	104.84	107.03	108.39	95.403	98.104	104.59	108.2	97.295	96.773	106.97	108.15	95.229	99.179	102.79	109	102.2	104.51	103.73	103.24	106.04	106.01	98.044	106.15	101.21	109.17	109.71	103.11	101.87	106.68	108.04	107	93.118	107.57	103.82	110.62	106.77	103.88	99.269	100.18	97.577	99.012	103.04	101.43	112.91	104.64
111.69	119.59	115.98	113.6	113.6	118.51	118.35	127.74	108.99	120.95	120.66	123	120.58	122.65	120.29	119.46	107.69	121.62	126.95	111.98	111.18	120.42	108.51	116.6	115.29	113.45	106.07	114.67	110.86	119.3	118.19	113.68	116.3	112.65	113.57	115.44	114.42	108.28	124.88	120.6	127.27	117.1	117.95	124.11	117.89	123.58	118.01	134.14	123.34	123.57
95.817	98.907	94.381	92.007	107.15	106.49	95.164	103.13	104.83	108.52	99.966	95.603	100.74	100.14	110.64	98.529	103.97	93.07	101.13	103.84	96.685	94.599	101.92	102.03	87.513	90.484	102.67	97.801	97.947	108.12	109.18	96.513	95.989	93.513	92.889	100.62	91.481	93.461	102.95	90.059	97.413	95.134	92.947	101.5	102.27	101.83	102.73	104.53	105.87	92.877
117.22	114.02	111.5	111.43	102.17	119.81	118.58	116.54	121.43	109.82	116.29	112.97	103.66	112.83	117.95	118.3	109.2	115.05	108.15	109.53	111.67	109.57	107.41	102.87	106.81	104.37	111.46	110.82	109.64	109.93	107.08	118.19	120.31	107.79	107.27	115.95	99.918	102.52	122.63	104.75	114.78	111.42	124.32	112.91	109.27	120.32	113.51	105.56	116.62	113.17
106.14	104.13	103.68	119.25	115.38	106.88	104.01	110.99	109.59	105.44	113.66	115.71	111	109.36	107.04	119.34	102.48	115.54	106.3	113.77	107.44	111.45	107.87	105.8	109.45	110.17	106	110.67	103.19	110.94	108.18	114	105.9	110.19	106.52	113.8	107.19	105.23	122.19	106.15	105.75	116.65	105.18	110.08	116.33	107.73	112.88	114.45	119.67	114.26
100.61	109.42	115.69	100.66	106.06	106.53	109.38	105.78	116.83	104.53	112.49	105.79	108.39	102.34	110.12	107.13	102.84	106.83	104.69	107.44	106.95	111.29	106.05	97.822	99.714	115.34	99.239	113.57	114.22	106.85	106.85	105.46	106.09	102.3	97.787	109.34	108.39	108.99	107.91	108.28	100.37	106.94	111.08	107.66	102.37	105.24	108.46	108.95	109.89	109.73
100.37	102.23	104.43	102.44	107.55	95.384	91.257	107.23	104.99	108.27	105.3	99.95	108.35	99.442	105.07	104.95	103.12	103.2	103.97	106.94	103.01	98.853	99.741	104.57	107.74	110.91	102.56	103.97	102.23	99.912	97.284	97.907	97.202	101.79	96.033	107.12	94.912	99.535	111.23	100.08	92.274	101.45	106.37	99.586	100.36	106.4	109.53	97.128	105.89	103.91
106.59	108.02	117.48	108.7	108.3	103.56	103.53	101.68	94.886	104.16	106.54	97.891	105.54	105.09	112.85	107.06	100.42	101.62	99.06	101.05	103.75	105.96	100.46	99.718	107.74	104.25	103.92	117.66	97.135	103.36	106.54	102.13	104.5	112.87	104.54	105.66	113.05	99.084	101.8	101.6	107.37	101.25	99.714	99.025	106.41	114.06	97.853	99.494	102.4	102.92
109.92	115.89	117.78	116.79	116.45	113.07	105.92	110.97	110.48	119.64	116.19	106.79	107.14	104.34	110.4	113.72	107.75	111.33	110.05	107.21	109.33	114.43	101.61	114.52	109.59	109.36	113.29	114.39	114.99	110.88	111.35	113.7	112.37	112.01	112.61	107.81	105.01	111.63	119.94	107.69	107.34	106.88	112.19	111.58	104.1	111.27	108.64	102.12	106.1	108.94
105.12	101.86	96.79	105.82	98.723	107.84	109.42	112.94	95.007	105.41	102.08	109.71	111.37	115.11	94.012	108.82	98.543	107.24	102.45	98.478	100.69	107.9	103.58	107.43	99.62	112.17	107.76	105.64	108.11	104.22	103.55	100.58	106.85	99.019	99.906	109.64	114.6	105.61	103.07	111.76	96.38	109.94	104.72	107.24	104.34	105.57	104.96	101.38	108.4	102.03
94.189	100.04	106.64	93.983	101.46	101.38	96.502	100.09	98.393	95.901	93.521	99.377	100.09	100.6	99.017	91.44	99.054	109.22	96.238	97.057	91.759	96.18	100.02	95.998	96.284	98.556	90.933	89.67	100.18	94.114	95.158	95.05	106.96	100.58	95.818	105.5	100.55	100.64	105.62	103.42	104.47	91.797	98.486	99.075	95.44	98.817	94.67	98.992	100.5	99.175
102.39	109.26	109.67	104.7	108.97	111.43	104.07	111.72	103.67	96.334	111.6	100.97	99.49	99.734	107.66	105.28	105.82	94.128	106.02	109.43	104.48	112.5	106.59	113.83	97.691	115.03	112.74	110.94	110.21	103.46	105.36	110.71	104.38	106.45	106.1	100.52	109.7	103.05	102.21	108.72	105	99.3	100.61	110.44	104.98	99.338	109.1	97.041	107.7	103.18
103.76	102.03	104.77	105.15	109.54	104.89	110.18	96.557	98.519	101.39	102.34	106.95	109.86	100.13	106.54	108.78	107.49	115.07	107.65	106.69	105.83	105.8	109.69	100.58	109.76	102.57	104.55	105.19	111.08	105.67	102.71	114.24	101.45	103.35	109.73	100.54	117.43	108.22	101.09	104.18	105.79	102.96	110.32	105.47	103.24	95.668	105.77	105.2	115.27	106.57
108.35	98.361	100.3	109.83	104.23	96.101	118.49	97.089	107.21	109.41	108.16	97.426	103.64	111.01	109.8	107.06	112.06	111.16	108.22	107.8	111.6	106.5	107.25	108.57	99.984	106.73	109.11	110.92	104.45	93.077	107.25	108.13	94.437	112.79	110.14	106.4	116.15	98.208	101.64	97.228	105.56	109.39	112.82	109.59	109.69	114.62	107	106.05	101.47	106.98
108.44	102.24	107.15	100.65	94.545	110.08	93.787	104	97.533	98.857	111.67	104.76	102.9	104.62	107.03	108.49	105.31	116.24	105.87	95.092	105.56	109.04	103.33	106.83	101.45	105.18	109.14	97.85	105.01	108.35	101.74	109.82	103.38	101.81	105.98	102.68	95.444	100.08	103.93	110.18	100.07	108.03	101.44	114.61	102.7	102.98	105.23	109.09	101.61	108.78
106.01	96.347	100.88	99.033	97.925	96.206	83.543	105.04	98.39	97.693	95.326	93.838	94.11	103.01	98.497	95.975	97.656	99.299	94.441	93.84	98.847	96.728	97.601	104.09	104.13	99.918	94.724	105.77	105.75	103.13	104.58	103.28	98.086	105.88	92.049	101.28	97.261	98.925	98.392	108.28	105.12	94.907	101.64	92.568	98.914	104.48	98.476	103.34	103.67	92.386
106.77	103.37	102.84	99.93	109.76	106.19	104.79	102.7	103.88	109.91	108.54	112.43	105.27	99.186	110.98	104.58	95.815	115.49	109.05	106.81	107.19	103.88	95.311	106.64	105.15	118.31	109.28	102.59	104.44	108.74	96.93	105.98	112.72	114.91	103.9	107.16	106.9	103.68	100.26	107.24	101.84	100.44	103.06	98.077	102.62	107.16	111.07	103.72	110.75	103.53
112.72	117.39	117.94	118.08	115.77	119.56	116.52	114.93	124.1	115.21	117.78	111.47	129.31	109.16	113.12	116.48	110.12	111.71	118.85	119.79	113.43	119.7	110.18	113.03	118.41	120.93	120.62	119.32	115.11	127.41	109.62	117.87	122.23	127.17	118.97	114.03	124.24	126.89	107.77	117.04	125.02	132.78	118.05	119.1	120.08	114.82	116.25	119.56	125.17	117.14
105.56	110.47	113.2	106.42	119.83	109.27	113.98	110.82	111.81	109.82	108.35	108.99	113.19	117.27	110.74	115.11	112.63	107.44	117.28	106.22	109.29	104.72	109.27	107.06	109.15	113.5	103.35	114.6	116.1	112.61	109.63	103.92	111.33	113.97	113.8	112.76	113.83	117.6	113.17	106.36	116.38	117.89	119.21	114.6	113.44	113.29	109.27	110.18	105.48	103.13
107.28	100.06	105.94	108.24	106.27	100.98	109.89	100.31	93.415	103.47	112.62	101.11	110.93	106.41	109.61	104.78	106.63	110.91	106.72	107.61	110.46	113.34	94.883	103.91	108.54	105.8	105.05	117.25	106.69	97.405	104.39	104.6	101.35	109.23	98.559	107.19	107.23	100.98	108.53	107.14	97.525	108.87	100.73	102.36	111.28	107.05	100.52	109.65	109.14	106.89
106.87	106.89	103.88	109.96	110.63	106.03	107.74	101.81	103.2	108.79	114.44	109.93	109	108.47	107.45	113.59	108.77	107.67	110.49	105.29	113.35	102.24	101.85	106.63	104.81	98.361	102.75	122.63	101.24	113.24	98.797	99.842	111.72	102.16	107.35	104.83	105.84	98.393	102.43	115.11	107.88	96.741	113.64	100.59	112.2	112.48	90.893	102.6	106.6	99.529
115.4	115.68	109.58	111.47	101.08	99.51	114.23	115.96	111.2	106.18	115.37	111.94	113.72	101.42	104.86	110.1	114.21	116.03	114.76	110.25	103.96	112.75	109.61	105.49	112.59	109.56	112.88	108.6	113.59	106	103.76	114.46	109.25	110.06	108.77	108.96	108.03	110.19	109.9	114.58	110.19	119.69	113.28	107.8	120.64	119.76	116.87	118.26	117.3	122.6
106.32	110.25	109.72	102.29	106.01	114.61	115.08	128.52	107.43	108.56	106.81	109.51	105.76	109.2	106.52	99.201	115.69	113.09	115.82	115.66	105.41	115.6	114.63	107.29	116.33	110.68	120.33	120.65	107.37	112.8	120.01	122.16	113.05	115.61	109.87	113.51	106.14	112.57	109.96	106.99	105.97	114.9	116.64	109.08	111.96	108.89	112.76	117.59	114.14	104.35
104.17	106.08	102.08	104.54	108.59	96.859	103.19	107.12	95.855	99.1	103.07	96.333	113.72	99.674	102.08	108.84	108.73	108.81	99.292	110.7	106.86	105.12	111.89	96.031	99.993	100.37	100.64	111.45	100.47	105.89	110.52	106.64	108.46	97.593	100.86	98.163	98.873	111.74	104.87	112.13	103.77	101.39	102.99	102.84	110.06	106.94	107.31	95.464	103.83	98.245
109.13	105.56	106.46	105.55	109.53	103.56	108.35	110.84	100.26	105.9	102.1	108.02	104.26	103.22	104.17	106.75	106.61	110.24	107.39	102.33	106.95	104.32	111.32	111.92	105.51	111.59	107.88	94.477	106.87	115.03	105.94	98.919	108.21	102.5	108.57	104.23	104.52	107.76	103.63	94.61	108.79	99.377	108.69	100.48	96.117	105.32	101.4	96.139	102.72	110.3
117.11	116.89	114.34	116.81	112.13	108.25	106.99	106.77	103.33	114.72	111.47	103.56	100.88	107.21	116.87	105.86	115.37	116.78	111.68	96.753	108.85	107.1	109.15	117.67	108.05	110.82	103.08	111.32	117.07	113.98	118.86	106.31	116.18	106.31	114.83	117.37	115.11	117.29	114.34	109.6	105.3	113.22	116.75	109.83	112.98	110.99	106.62	110.14	107.91	108.52
109.03	102.59	103.93	94.442	105.95	106.24	107.66	110.56	108.99	110.92	112.96	100.25	107.23	105.14	106.77	99.973	108.3	105.91	97.248	108.72	99.145	108.67	104.93	113.99	106.91	103.29	103.04	107.98	100.31	109.16	106.02	100.83	98.243	103.77	103.21	102.44	101.6	108.35	98.226	104.31	107.54	100.95	117.97	102.31	103.19	106.96	108.63	108.77	109.37	107.64
105.59	97.089	113.79	104.83	102.05	100.42	110.94	102.77	108.09	103.76	118.05	106.94	107.97	101.12	96.029	106.83	108.93	109.41	102.1	110.1	112.4	103.29	97.609	108.94	104.38	102.55	102.34	108.57	100.27	111.59	104.04	101.41	109.45	102.29	115.78	98.261	111.19	105.83	106.16	115.73	110.49	105.25	102.24	105.96	105.87	103.44	113.28	104.59	101.84	117.14
106.1	106.11	110.16	104.58	104.43	99.541	91.191	109.69	118.43	105.83	103.13	95.257	102.09	99.278	99.768	101.27	108.61	105.09	103.41	119.73	110.01	104.3	102.48	103.13	109.98	105.89	99.928	112.51	112.5	107.24	101.32	100.47	101.84	110.47	99.657	107.27	115.56	101.25	101.91	101.04	102.62	105.6	107.04	105.64	110.25	103.21	104.16	99.692	106.55	105.69
97.479	100.34	107.94	96.24	109.7	95.501	95.484	108.92	101.49	107.69	98.361	104	105.55	104.38	101.25	109.14	103.18	105.83	108.43	112.23	116.97	103.19	109.18	111.79	90.587	112.33	98.439	96.955	101.99	107.28	116.83	103.86	106.99	99.108	108.2	111	106.03	100.88	104.31	104.92	108.37	96.427	108.61	117.48	109.22	105.8	107.13	106.24	115.13	105.2
110.34	114.83	112.29	115.22	118.45	118.29	118.57	117.46	123.5	122.45	123.08	124.75	107.73	113.3	111.97	111.97	115.75	104.91	114.54	121.45	121.11	108.89	112.33	116.11	117.62	119.14	118.6	120.13	119.97	117.9	113.87	107.18	110.78	110.37	115.65	115.31	123.04	119.05	118.16	122.93	117.82	112.25	115.45	111.62	116.11	111.73	111.01	125	113.14	120.95
106.93	108.38	114.98	99.174	108.02	99.511	106.42	106.39	99.571	106.97	102.22	105.37	115.05	106.17	120.26	103.48	102.35	101.97	107.49	102.59	113.91	104.8	106.73	105.35	93.032	108.83	104.01	102.69	111.01	106.89	107.49	107.03	107.96	105.69	107.83	102.79	103.39	111.22	108.94	112.92	101.57	105.86	107.83	99.97	105.92	98.941	109.34	100.64	101.8	95.157
108.45	105.57	109.35	116.01	114.11	111.89	112.1	109.55	106.87	117.87	112.6	111.36	105.03	109.51	114.19	118.12	104.59	104.59	115.11	118.91	106.36	103.52	109.8	118.79	115.84	100.61	108.04	115.16	117.23	111.5	113.74	116.42	117.14	118.4	120.05	107.06	113.25	110.31	109.04	117.16	113.24	118.97	108.62	108.34	116.41	101.51	123.26	117.02	111.07	111.73
113.88	113.72	115.71	114.12	102.91	110.82	110.38	107.69	117.84	111.38	104.66	116.51	116.36	113.93	108.06	113.21	118.88	113.12	110.56	110.37	122.69	114.36	117.52	114.68	110.85	118.34	118.3	106.93	103.48	117.53	111.5	119.01	115.07	107.93	114.72	108.38	111.16	117.82	109.16	109.08	105.6	115.43	112.28	117.37	119.58	118.23	106.73	119.78	112.43	105.24
101.01	91.672	102.36	98.858	104.56	94.125	97.08	102.12	109.51	118.52	92.87	102.81	88.991	112.82	102.38	95.058	97.232	104.7	91.206	100.12	96.442	104.37	100.9	98.37	100.25	90.233	95.181	109.84	92.993	93.792	103.02	96.042	104	102.31	103.54	92.239	95.33	100.04	101.1	93.815	99.017	100.8	103.57	107.73	110.59	89.851	112.01	95.888	107.09	99.437
105.89	104.98	99.26	105.83	106.42	104.49	115.87	106.34	105.78	112.28	104.04	104.29	108.66	102.51	109.58	110.03	109.6	97.707	100.13	106.15	107.94	106.07	102.16	102.18	112.11	101.46	107.72	103.47	102.48	95.096	108.78	109.47	107.31	97.623	109.39	100.85	109.17	106.54	97.195	109.03	107.52	105.55	107.69	105.34	105.98	114.35	107.96	112.91	108.44	113.09
102.7	110.08	89.995	107.98	97.793	106.45	101.9	99.023	106.57	97	103.79	103.63	103.25	110.54	108.54	91.875	105.66	109.32	105.89	104.78	114.31	98.329	109.66	101.19	106.05	100.81	112.68	108.1	105.3	116.86	100.94	111.46	107.11	96.82	102.67	105.87	97.924	107.39	108.82	109.49	106.17	115.62	111.75	106.09	103.44	119.27	105.48	99.676	101.31	112.14
105.32	113.65	107.94	108.12	105.31	111.38	116.66	98.544	109.32	109.66	106.72	113.77	96.662	111.12	103.22	101.18	110.68	104.87	104.06	113.12	110.97	110.42	107.56	114	101.22	110.01	104.5	109.17	98.438	100.97	110.55	93.144	99.504	101.03	106.26	107.26	105.81	109.34	105.98	114.97	101.21	115.19	106.28	104.5	104.83	110.82	110.54	113.93	106.15	102.34
103.88	105.69	103.46	109.39	105.13	101.75	106.22	115.41	99.142	110.32	103.9	112.51	100.81	113.99	102.37	109.77	110.25	105.61	107.76	106.8	104.35	101.84	101.84	119.63	106.04	105.01	111.03	106.48	101.98	113.23	93.407	98.046	110.75	105.13	107.23	114.25	109.5	103.48	112.25	108.3	112.08	108.81	110.29	102.65	108.56	103.53	109.56	97.845	108.94	110.97
103.92	116.11	101.99	98.405	108.39	100.68	101.88	105.79	97.982	105.32	109.5	101.05	99.879	107.47	99.385	106.53	110.1	105.92	99.299	99.832	106.7	105.21	108.48	104.78	102.55	95.293	109.83	99.318	110.76	98.673	110.24	100.87	100.62	108.34	102.93	94.461	98.469	106.57	92.554	107.76	104.16	103.8	103.81	106.63	111.66	102.41	103.65	106.45	112.07	115.6
102.87	108.4	106.67	110.19	108.62	115.1	99.298	109.83	101.05	105.19	102.66	96.483	103.87	112.69	109.24	107.29	102.91	101	113.34	103.53	109.46	111.31	109.37	104.87	108.01	117.7	102.66	111.66	112.18	112.05	99.942	106.17	110.51	108.23	103.51	97.719	108.04	95.871	99.104	105.57	108.04	112.11	103.45	104.31	103.84	105.31	101.56	103.64	106.22	103.02
105.1	101.38	106.29	109.91	112.87	106.31	108.96	100.41	99.319	95.693	104.92	104.17	102.03	104.73	91.425	100.73	104.24	105.83	107.87	104.37	98.629	104.51	97.398	112.09	107.47	112.25	100.76	104.05	105.2	107.92	107.55	105.48	102.39	94.772	102.81	113.22	101.51	98.982	106.27	109.15	102.91	103.41	111.03	108.81	100.52	100.88	103.32	93.688	105.23	97.33
116.89	122.74	122.62	111.92	116.57	125.61	108.18	117.54	112.23	111.28	110.31	116.65	106.03	114.41	113.81	110.91	111.33	109.71	115.93	116.47	112.76	111.67	112.98	109.47	116.05	104.49	109.12	107.92	112.21	113.02	120.32	109.83	111.15	107.93	111.37	118.31	108.05	100.89	121.43	107.61	112.43	109.43	109.89	102.51	118.12	120.6	107.54	113.44	104.4	108.21
86.826	95.846	97.574	97.662	101.3	96.608	100.58	98.584	103.97	93.882	103.82	97.39	92.522	96.557	98.705	109.48	95.335	95.913	113.94	103.44	103.18	94.971	97.711	96.39	102.14	92.484	98.717	106.49	101.39	98.448	109.84	98.251	101.49	103.87	100.05	95.561	96.833	101.57	104.48	100.65	98.467	94.963	95.855	99.578	103.8	100.1	104.49	103.16	110.14	105.84
106.57	102.28	108.59	104.57	100.21	105.63	103.73	105.13	100.78	108.95	109.21	107.74	116.85	115.74	109.38	114.87	105.25	105.3	111.12	102.99	106.96	99.078	104.68	109.47	104.41	103.47	105.05	108.06	98.201	106.93	109.46	108.16	98.687	107.84	105.11	102.32	111.1	111.48	105.57	108.58	106.94	102.6	108.61	106.11	106.63	109.43	94.452	104.29	107.27	103.85
102.22	101.98	101.13	93.066	91.826	98.202	99.153	103.98	99.497	94.324	104.53	91.799	96.489	106.94	98.436	93.017	101.75	99.251	96.171	102.14	92.133	104.27	98.91	92.489	100.81	93.456	95.023	95.656	105.65	98.864	95.038	100.81	101.18	98.03	93.271	98.458	104.34	97.089	99.678	102.43	103.61	104.83	105.19	104.05	95.914	107.44	106.07	98.411	107.73	94.673
105.05	109.67	105.72	106	103.18	109.11	94.266	100.44	111.36	107.13	109.87	106.75	100.65	112.81	100.77	110.05	100.45	109.55	106.78	104.77	112.08	100.34	99.177	109.24	105.87	99.432	104.39	105.59	101.14	105.39	101.99	109.1	110.62	98.604	108.59	110.53	110.7	109.01	110.91	107.7	105.69	101.35	102.99	103.27	98.189	102.3	108.27	105.11	104.09	107.63
102.99	107.77	98.156	108.74	103.61	109.77	98.777	102.45	96.501	98.307	111.57	109.13	109.94	106.94	100.79	107.68	104.68	96.85	105.44	106.81	103.19	99.33	109.88	107.53	103.16	111.32	105.4	97.219	114.23	99.6	104.71	101.6	104.21	108.39	100.99	106.65	115.7	93.905	104.71	107.24	98.866	100.33	103.12	101.83	101.44	115.98	103.35	108.98	99.892	106.38
103.37	106.32	115.73	110.81	113.26	111.15	105.33	108.48	104.5	100.59	112.54	106.91	105.85	94.814	114.03	102.71	103.29	109.02	111.53	103.24	103.29	103.66	101.18	110.37	101.64	109.28	101.72	110	110.83	103.67	107.35	103.23	103.19	104.98	98.063	100.06	109.87	102.19	110.98	102.15	98.47	101.77	106.31	101.05	105.21	107.52	102.65	105.37	108.51	100.67
114.11	113.55	104.5	112.22	112.84	116.1	119.48	116.58	120.34	118.09	106.91	109.25	107.01	114.74	112.18	110.87	120.98	111.31	112.4	114.22	109.66	115.72	114.86	118.28	109.24	106.84	107.78	118	114.63	116.48	107.17	114.55	118.36	105.12	110.33	113.96	107.59	117.21	120.36	124.23	118.79	111.43	111.89	104.12	109.1	111.7	121.93	118.02	109.02	113.68
109.4	108.36	105.84	108.67	104.34	105.33	103.36	110.11	102.9	102.04	113.53	106.68	101.69	109.16	105.14	110.49	115.61	101.97	115.08	106.25	106.15	105.78	100.07	104.09	101.47	103.66	112.93	106.26	105.82	107.03	104.33	98.68	112	103.52	105.29	114.45	100.62	103.05	101.74	103.3	111.73	112.74	109.1	100.26	108.14	104.39	104.69	101	97.008	109.05
100.39	102.41	103.44	104.93	112.86	102.48	101.32	110.25	110.36	99.611	107.45	110.65	106.44	115.71	102.37	110.89	111.08	101.43	107.34	107.16	117.15	101.4	102.17	107.12	104.26	112.23	106.25	110.65	103.25	104.64	96.84	107.67	102.41	107.31	111.51	94.025	106.67	110.6	108.09	107.87	105.88	105.82	104.46	102.95	109.83	103.13	112.11	100.13	106.95	103
117.54	112.86	112.74	115.06	113.15	118.82	116.22	113.53	103.86	116.5	108.02	110.42	112.4	120.66	113.3	115.11	115.26	117.98	108.46	110.47	111.89	118.57	117.59	119.16	119.72	117.98	121.32	127.17	115.81	112.92	124.06	114.92	115.21	109.76	117.89	120.64	121.79	118	111.06	124.85	115.88	113.44	109.48	114.42	117.98	116.05	111.22	117.38	113.53	114.63
111.66	102.93	100.26	113.74	112.81	103.88	106.31	111.72	99.225	105.94	108.21	109.26	109.2	101.39	98.746	99.922	90.784	107.49	112.24	102.08	115.16	109.08	102.15	104.66	100.23	109.17	108.88	101.35	106.15	119.41	115.53	115.07	99.85	108.13	112.25	102.04	102.12	107.97	109.06	111.34	112.06	103.05	109.36	102.13	108.19	110.56	98.317	100.09	108.78	108.27
109.75	113.2	111.54	115.21	114.2	110.91	115.08	109.2	112.83	113.77	111.92	113.17	112.81	116.11	106.18	109.11	117.69	119.53	102.86	100.02	111.88	114.78	111.94	100.71	113.23	106.08	111.97	115.96	116.69	101.23	107.1	111.4	103.85	106.98	108.55	111.28	113.94	113.09	106.17	111.42	118.15	109.57	107.49	114.08	111.21	117.31	107.13	112.47	113.75	111.72
105.49	106.76	103.41	104.84	92.894	115.25	100.39	96.128	114.06	116.26	115.24	103.4	101.94	105.68	107.09	110.62	110.74	98.81	93.709	107.06	102.85	100.59	109.52	111.79	98.079	113.74	102.85	100.48	93.914	112.69	101.52	106.31	99.884	102.85	105.89	105.06	116.45	113.26	100.25	106.51	106.57	103.49	105.22	91.562	107.59	104.16	109.38	110.54	107.91	103.74
114.76	115.89	119.47	124.35	113.11	121.71	123.24	104.82	128.17	118.35	107.02	111.7	116.16	122.06	120.13	114.79	110.28	123.75	120.25	120.23	121.52	109.36	111.06	112.4	118.97	122.81	113.41	125.2	111.34	114.09	113.79	112.93	118.21	118.27	117.32	127.27	110.01	120.05	120.06	118.8	114.89	120.83	112.08	113.37	124.3	121.82	114.82	120.84	118.95	118.14
110.6	104.36	98.493	100.73	111.14	97.928	106.17	103.62	95.185	95.736	90.89	101.43	96.467	109.71	108.52	93.836	99.565	90.82	105.64	98.986	99.241	110.35	93.744	100.28	102.91	97.283	107.05	97.148	104.94	96.236	112.18	99.443	97.23	100.15	107.57	98.204	96.925	107.59	110.93	97.252	101.89	110.01	96.892	102.35	101.46	104.43	99.285	95.334	103.57	103.34
103.81	113.74	99.275	104.05	101.94	109.5	104.62	116.47	102.77	109.01	101.76	109.77	109.11	101.63	108.06	103.94	105.33	103.98	107.03	109.86	100.46	104.78	107.62	108.68	109.29	102.89	111.89	106.99	111.78	106.16	106.79	109.74	101.7	104.84	107.97	107.95	106.69	111.81	110.68	113.2	108.23	102.06	106.35	102.39	113.61	108.77	101.51	104.16	97.586	100.5
99.68	107.36	98.663	102.96	110.97	116.76	113.45	108.43	111.68	118.66	103.3	112.14	106.19	109.27	89.206	110.33	112.43	108.16	112.5	98.764	106.85	102.82	108.63	117.21	109.93	100.92	106.44	104.01	107.25	108.27	103.93	105.06	100.19	99.509	107.47	103.69	101.13	95.941	95.983	103.33	107.68	114.39	104.1	102.01	105.04	105.18	110.99	110.08	112.28	105.98
97.213	93.158	93.896	93.032	94.389	102.13	96.887	93.138	91.214	100.2	100.69	96.704	93.211	103.93	101.65	106.93	93.28	106.03	94.738	99.711	106.93	111.95	83.332	107.72	102.63	106.5	94.711	96.574	99.787	96.102	103.09	96.098	102.01	108.74	97.345	98.372	89.967	104.87	104.18	97.12	104.41	90.495	95.232	97.464	101.74	101.51	93.555	95.326	100.87	105
117.08	115.61	108.54	105.46	112.68	106.9	120.68	117.54	110.68	115.29	113.89	112.07	116.08	111.27	117.75	114.58	113.84	110.09	101.48	110.4	116.06	112.84	109.9	113.07	114.13	102.25	107.02	107.08	103.13	109.45	104.83	109.56	111.85	107.04	115.29	111.65	111.74	116.87	108.43	117.73	107.51	113.31	110.85	106.01	102.19	105.55	112.54	110.46	120.45	104.8
115.01	111.86	108.93	108.12	105.61	107.74	108.31	108.15	104.34	120.92	115.47	107.99	103.68	113.98	111.68	113.63	112.95	112.71	107.21	106.94	111.88	114.09	102.79	119.67	101.23	103.62	104.76	107.27	105.8	113.52	115.4	122.08	108.16	109.25	110.98	112.52	112.41	112.5	105.28	103.54	104.08	112.69	110.39	110.75	113.9	106.69	117.86	107.32	113.34	107.84
110.52	116.53	105.25	115.59	106.11	105.84	112.18	111.59	106.15	116.47	118.39	115.02	110.16	112.7	115.11	108.95	119.82	106.27	109.33	118.72	117.85	118.55	115.42	113.46	110.58	114.86	107.99	111.13	114.85	106.79	110.19	112.67	119.98	108.46	117.22	102.11	114.72	102.75	103.59	117.94	111.78	114.12	108.83	105.45	115.62	108.04	118.05	115.03	109.54	108.82
91.693	101.41	102.97	105.6	108.37	106.83	105.53	105.62	97.34	103.55	99.288	103.34	104.01	103.93	103.33	96.513	103.76	99.237	102.52	98.25	98.022	98.308	104.32	98.238	99.183	96.411	98.884	98.053	97.688	104.64	94.435	97.496	100.17	94.455	106.34	101.12	108.45	109.24	106.2	96.064	106.88	109.57	106.46	93.38	102.73	95.052	105.63	102.8	101.69	99.602
105.87	116.1	107.67	110.75	114.46	106.84	111.18	111.81	112.76	120.65	110.33	106.6	111.64	103	112.03	116.07	99.17	113.06	113.93	104.33	112.31	113.84	110.91	111.89	106.81	105.95	112.55	108.85	115.85	109.98	103.26	115.45	113.73	113.59	114.14	103.98	116.17	99.43	105.72	109.95	109.5	113.14	117.01	117.13	114.15	113.95	115.12	127.08	107.44	112.3
111.92	105.27	100.14	105.41	115.02	105.38	97.36	112.36	111.51	104.15	111.74	117.15	114.39	106.49	114.43	109.51	112.39	109.64	104.55	103.67	112.15	102.44	103.68	100.76	101.7	112.69	112.46	108.9	102.61	107.03	108.02	102.61	105.7	106.1	98.343	109.96	103.79	114.07	105.5	114.46	109.39	110.49	103.65	108.53	116.15	108.93	98.769	108.82	106.36	105.9
105	103.26	108.82	107.58	102.47	110.12	102.73	110.02	109.22	107.67	113.82	103.39	106.33	107.17	111.25	107.17	107.2	105.89	104.48	107.25	114.19	114.1	115.67	103.32	108.29	107.78	112.14	103.29	99.577	108.74	105.74	111.17	102.97	108.47	107.83	102.7	112.2	105.49	105.8	113.38	113.26	111.94	107.21	105.79	101.21	105.05	107.1	102.33	110.5	109.76
113.63	105.09	102.75	108.05	111.72	109.75	115.18	107.31	98.335	107.9	110.94	111.17	115.81	113.37	108.31	106.25	106.91	103.89	114.55	105.39	108.97	109.32	115.45	104.71	111	113	103.08	109.75	113.58	109.23	98.724	107.55	109.32	104.34	115.04	118.44	116.06	104.73	106.7	110.11	110.99	116.25	115.48	104.66	112.49	115.73	110.32	110.13	110.78	102.55
104.2	102.69	118.18	106.73	97.684	107.07	103.88	95.081	108.73	105.69	101.24	101.5	100.73	102.17	106.22	108.36	100.48	107.86	106.06	113.93	111.95	107.26	94.256	107.47	102.82	113.34	108.92	100.14	102.57	114.66	98.544	105.72	108.48	119.25	105.49	103.64	105.92	103.92	101.41	111.83	110.48	98.854	109.74	96.814	106.98	101.7	92.504	105.81	104.54	98.234
107.17	122.52	116.69	109.79	106.84	110.14	106.44	107.54	108.49	104.6	106.47	113.37	118.51	105.94	112.73	106.96	110.66	104.24	107.6	116.98	101.55	100.49	107.44	113.64	108.68	107.37	109.7	111.21	115.29	121.73	112.44	102.39	111.8	111.95	114.01	99.617	108.81	99.661	107.37	108.95	115.3	107.27	109.37	105.67	118.61	106.02	105.49	111.56	119.27	112.1
96.075	102.77	105.08	113.82	107.32	106.29	104.89	103.66	113.07	101.56	99.557	102.85	103.98	108	110.07	105.04	110.28	102.54	113.5	107.44	109.42	108.7	105.53	100.4	101.64	102.36	100.51	99.548	106.51	110.14	104.24	107.95	110.46	110.9	105.62	110.05	105.18	107	95.659	107.04	98.084	98.417	103.94	110.36	109.96	106.37	103.18	102.94	102.99	101.79
109.31	112.76	101.87	104.77	105.34	96.673	107.98	98.576	107.59	107.25	103.4	102.27	110.41	104.23	113.26	107.35	107.31	112.38	110.54	104.42	107.07	110.51	109.88	109.2	101.27	98.131	99.02	111.95	110.12	100.61	114.56	109.7	106.88	111.42	103.9	104.75	103.01	106.51	103.99	107.24	106.21	105.33	106.3	109.21	108.58	100.65	101.76	106.14	112.57	102.46
105.28	108.04	102.85	103.33	108.19	105.65	105.18	101.26	104.95	107.16	103.71	101.4	104.17	100.63	106.57	98.919	101.41	106.14	101.87	99.325	106.5	100.64	109.24	105.59	101.77	103.03	103.17	114.13	103.29	112.75	99.033	111.25	102.8	99.66	107.83	95.994	110.79	107.32	100.27	100.24	108.64	98.881	106.05	97.283	104.58	102.53	103.19	92.378	101.84	100.04
112.23	98.715	107.34	93.848	99.368	92.779	104.4	105.19	102.53	103.82	104.94	106.72	99.046	105.22	101.52	85.757	102.74	93.829	105.33	109.3	103.59	98.826	99.36	102.73	93.788	104.23	94.324	90.598	103.94	104.08	107.36	101.95	99.527	103.74	93.08	97.273	102.11	96.819	113.5	99.006	108.91	100.68	100.7	106.63	93.64	104.02	98.126	98.508	97.887	100.02
95.965	94.911	105.35	96.715	97.72	97.824	94.526	100.39	100.65	94.728	97.807	102.14	100.09	103.89	100.59	104.15	96.297	99.431	104.6	106.11	82.416	97.785	96.305	101.14	101.67	96.319	101.73	103.33	99.685	99.598	95.369	97.472	97.807	103.02	94.256	93.843	97.558	99.938	96.873	103.63	102.58	98.813	98.633	105.03	93.63	105.45	103.53	101.15	105.16	101.99
95.852	100.07	107.36	109.98	109.71	105.81	104.92	112.21	98.086	93.751	109.08	109.21	112.11	108.44	99.892	93.587	105.62	101.55	108.93	105.87	109.54	108.91	106.71	104.71	106.9	107.37	115.65	98.55	117.34	109.99	100.68	112.18	104.45	105.24	105.21	109.16	111.74	107.67	103.22	99.065	105.72	101.04	104.8	109.7	107.56	110.52	107.29	109.09	101.13	106.72
102.72	104.85	103.03	95.086	96.806	107.45	99.209	106.59	102.07	103.95	101.37	97.603	98.455	101.17	96.414	100.03	102.17	99.612	95.696	103.93	94.431	96.2	101.47	98.889	104.97	103.96	99.846	104.01	106.12	88.622	103.53	98.877	104.71	95.027	97.626	105.87	100.73	98.11	98.47	96.502	101.22	106.67	92.12	103.45	103.87	107.79	109.44	94.578	98.537	103.48
102.94	105.81	98.35	109.96	115.84	97.199	104.8	99.641	101.38	107.74	109.12	116.5	103.37	105.66	100.29	117.38	99.799	104.21	99.709	98.668	110.12	107.52	104.05	115.85	114.78	101.33	108	104.63	110.36	106.27	100.38	112.5	104.97	99.45	110.32	101.35	112.46	108.43	105.94	109.03	103.23	95.923	97.805	110.04	98.314	97.89	103.69	112.45	111.02	104.86
109.03	108.48	103.43	108.66	106.53	105.48	99.205	107.27	113.1	105.68	101.26	100.51	102.73	107.24	108.91	103.11	104.79	105.18	111.19	107.32	110.13	103.11	104.85	114.97	105.42	102.9	100.65	108.81	104.4	110.43	97.313	96.51	108.42	109.05	105.01	101.48	102.56	102.39	109.41	105.86	105.74	104.92	95.819	104.46	98.743	96.51	110.1	112.01	116.24	110.23
113.63	107.28	108.29	113.85	108.58	114.9	107.27	108.49	104.44	106.82	108.36	114.88	110.57	112.35	109.37	113.11	109.19	106.08	103.14	101.41	113.79	107.42	117.33	104.65	111.77	111.44	110.97	112.64	108.8	105.12	112.41	109.27	110.19	108.87	113.95	120.83	104.9	107.67	108.62	106.02	99.293	113.27	109.95	113.06	107.64	110.96	110.28	115.83	111.47	119.78
107.95	102.55	106.54	109.73	116.84	105.26	107.22	106.82	106.76	116.12	110.04	108.91	106.98	108.41	99.799	104.27	110.27	108.66	104.77	109.64	106.74	94.939	103.09	107.56	113.61	104.4	110.49	99.66	98.874	103.35	100.97	109	116.66	100.99	106.64	103.76	115.65	98.825	101.65	100.69	106.76	98.816	107.45	120.36	104.23	98.595	103.74	104.66	101.11	100.92
105.93	98.828	96.954	106.35	98.173	106.01	102.82	101.7	103.7	101.14	107.9	104.91	100.7	103.18	108.39	105.35	108.71	99.814	107.65	109.28	102.71	101.51	103.44	102.77	108.51	114.59	96.433	102.33	111.77	115.92	105.48	94.776	110.22	105.93	104.98	108.38	108.69	99.753	102.03	98.845	104.74	112.15	101.92	113.53	105.35	96.458	106.43	104.02	113.41	110.12
111.14	103.48	107.13	97.116	111.41	114.51	102.56	112.83	105.38	107.52	114.57	98.047	109.26	107.62	99.765	103.77	111.58	95.858	111.82	108.19	100.55	110.25	103.16	104.56	97.719	107.3	115.88	113.74	110.57	103.24	105.58	105.29	102.85	98.116	104.1	109.11	110.41	104.69	110.78	120.01	111.08	100.5	101.78	104.46	102.56	107.24	97.137	105.28	111.54	105.87
121.93	109.71	108.93	110.68	115.84	106.47	105.95	115.15	115.99	111.21	108.76	117.7	102.04	116.18	106.84	106.58	115.54	109.56	114.58	102.34	110.99	102.32	115.75	116.17	117.08	111.35	102.7	107.07	109.64	101.1	121.04	113.57	110.35	114.29	108.46	107.34	103.57	115.04	102.46	107.17	112.55	108.44	118.15	111.41	113.82	108.45	109.05	100.41	118.93	112.88
96.238	105.32	100.31	102.71	100.08	108.03	108.2	101.72	108.44	96.492	109.5	106.38	100.87	99.114	105.53	98.698	109.8	109.93	99.633	101.75	103.61	110.65	101.53	105.16	100.91	101.58	108.98	99.907	102.09	107.86	101.69	103.13	103.94	101.94	94.609	97.933	108.88	96.802	98.979	115.87	109.33	110.2	99.705	113.59	101.56	104.92	95.527	102.03	102.96	103.06
107.91	104.85	109.43	114.52	102.27	109.44	106.82	108.33	106.3	103.9	110.03	109	110.32	105.82	106.21	109.15	111.05	105.4	99.761	100.21	104.69	109.11	103.58	102.04	103.05	101.47	114.72	110.11	101.48	107.74	103.12	100.34	109.01	105.66	110.71	103.08	113.61	105.27	113.66	110.42	107.9	109.72	104.69	102.2	97.966	102.64	96.469	114.29	105.93	112.3
112.22	112.11	111.98	109.89	116.34	108.29	111.32	111.87	109.87	109.08	110.86	114.37	107.7	107.38	123.25	105.85	104.99	114.57	105.74	106.63	112.75	111.98	118.46	104.29	106.64	112.52	114.81	113.24	107.43	108.97	121.29	113.95	108.73	106.82	107.87	114.71	104.96	112.76	114.44	117.18	106.32	109.83	114.42	116.91	115.81	103.8	117.11	112.17	109.05	107.81
116.36	119.76	117.89	114.19	113.45	109.95	105.39	107.26	110.6	114.68	121.31	115.15	111.94	114.08	107.21	119.65	108.16	107.16	113.66	111.22	114.76	107.53	109.24	108.86	110.52	101.02	114.92	118.04	115.96	111.17	113.96	111.98	108.46	110.65	112.64	118.14	114.19	117.5	115.64	118.35	106.44	116.56	112.1	113.59	118.32	110.41	106.16	114.1	116.78	113.89
101.47	105.15	100.1	98.962	99.723	108.04	102.89	89.408	106.04	98.419	105.34	109.27	104.32	113.8	102.13	98.705	108.97	106.18	103.67	99.652	111.11	109.2	98.078	109.77	110.26	100.21	95.498	112.58	104.21	117.06	111.47	97.186	104.23	105.33	101.28	103.94	111.07	105.66	104.68	106.44	114.92	108.62	104.47	100.34	105.61	106.68	99.736	98.94	101.49	105.43
100.91	105.67	106.62	101.24	106.54	106.01	92.161	104.89	103.6	104.68	99.037	103.11	96.372	94.54	95.802	97.58	93.297	102.99	99.885	99.205	95.157	89.75	104.13	106.71	100.32	104.31	106.56	98.066	105.2	92.975	99.415	100.84	107.85	98.057	95.229	100.14	101.91	107.67	96.246	100.33	102.66	100.45	97.924	101.41	96.947	102.12	106.85	101.01	105.08	96.043
101.51	97.18	104.65	105.73	99.618	110.72	100	104.44	101.9	98.318	105.52	104.85	98.783	110.77	105.85	102.78	96.183	97.889	101.15	102.52	108.5	102.06	108.52	106.19	102.71	107.73	107.54	101.96	98.699	101.1	106.93	111.01	102.81	109.02	105.91	101.97	107.38	98.998	103.8	114.16	99.35	106.65	101.01	107.67	110.04	106.3	112.08	111.84	107.78	103.07
109.72	106.65	114.48	108.21	98.067	103.57	106.76	114.93	110.02	108.06	109.52	110.57	99.73	115.73	111.41	114.34	114.75	106.38	116.54	107.91	119.9	109.89	117.11	118.68	112.31	113.84	107.11	109.78	113.41	105.82	117.23	109.61	111.04	110.55	108.63	107.69	105.52	108.29	96.616	105.94	106.21	113.38	112.88	104.38	107.89	120.52	112.16	112.89	107.16	115.74
109.87	114.08	102.5	108.41	111.6	112.98	109.1	116.2	112.26	115.66	112.07	100.99	110.72	106.32	116.43	116.7	118.48	113.66	114.09	104.94	110.85	113.84	112.26	113.66	118.47	111.94	112.72	108.78	110.18	115.37	113.12	105.22	105.21	116.18	105.57	117.17	122.77	106.48	113.57	110.06	118.62	101.1	110.24	105.31	115.06	117.98	117.53	106.42	118.21	116.64
105.67	104.4	108.1	100.95	111.34	108.02	113.86	105.96	107.89	107.9	106.3	106.09	108.29	119.1	102.87	110.94	108.39	109.94	103.6	107.61	106.43	109.8	103.67	111.06	102.97	96.459	104.7	103.94	107.84	100.65	107.88	112.5	104.29	104.58	107.13	105.24	97.887	103.68	106.88	103.66	105.09	107.05	105.93	103.44	103.96	114.85	109.33	104.76	107.03	104.46
107.5	105.71	107.6	111.93	112.52	102.47	109.52	107.26	114.02	107.12	108.12	108.96	119.69	111	102.85	103.22	114.92	107.11	110.57	110.82	104.99	103.79	114.29	107.41	106.7	112.6	106.19	110.07	106.05	112.05	108.48	115.06	104.4	117.17	106.19	110.04	109.34	109.22	113.61	105.17	101.49	105.87	112.38	109.82	104.13	110.89	107.78	109.71	110.59	114.24
107.9	108.12	101.12	110.72	110.83	109.19	106.19	114.16	102.54	114.34	100.25	103.58	102.75	115.11	103.69	99.51	98.195	101.54	106.74	97.931	106.05	103.89	106.31	105.47	99.052	107.76	106	103.11	103.36	102.26	100.54	103.34	102.61	109.47	110.92	108.46	106.7	102.79	105.74	110.52	100.44	105.04	109.67	101.61	102.23	114.54	97.782	100.43	93.821	108.19
109.93	97.238	116.21	107.26	110.9	111.38	103.56	104.26	111.26	104.43	116.21	98.292	107.74	111.38	103.89	112.95	107.26	107.3	107.58	115.7	115.56	110.59	109.67	104.64	109.39	93.595	112.09	100.84	105.48	110.11	110.43	103.76	99.638	105.82	105.1	97.189	97.277	109.16	108.42	113.2	108.96	109.45	107.92	117.16	104.75	115.99	105.22	107.04	102.82	111.08
103.62	107.36	98.029	109.41	106.38	103.65	99.264	106.24	111.41	114.43	97.441	109.23	98.43	107.44	111.18	107.33	109.41	107.26	111.49	102.8	114.55	103.75	98.808	110.19	105.48	109.91	105.22	114.1	105.6	106.72	110.85	105.39	110.71	107.16	108.42	103.74	104.24	95.237	102.44	101.48	115.48	107.28	114.41	100.64	97.743	108.57	108.95	106.95	105.36	103.96
102.51	104.45	110.52	107.07	101.03	99.622	100.81	111.5	114.25	107	105.85	102.11	102.62	102.27	97.421	104.42	109.13	111.93	110.15	103.71	108.23	96.128	109.93	101.62	106.63	107.61	102.95	104.2	102.27	101.25	101.11	110.28	110.78	102.03	104.78	109.91	109.08	93.3	111.11	106.19	107.82	98.534	105.84	105.39	109.16	103.68	106.53	107.5	109.1	106.04
112.44	111.67	113.55	116.18	104.32	109.56	104.5	118.67	113.78	113.49	111.2	111.16	107.12	112.04	106.79	111.17	108.71	108.45	104.67	108.59	106.46	112.61	100.43	118.91	108.49	112.6	110.76	111.51	107.7	112.33	101.88	108.51	107.77	117.35	113.74	109.81	103.84	104.87	109.46	103.36	109.11	121.1	112.05	112.92	115.94	117.97	107.39	111.58	112.13	107.69
101.46	103.39	107.29	118.38	105.3	110.72	102.88	113.05	112.47	102.46	109.93	107.33	105.45	104.24	104.64	106.12	98.534	97.565	104.82	105.14	110.16	111.58	102.75	111.15	114.49	109.1	108.68	103.77	112.01	100.34	107.79	102.89	111.77	104.26	101.65	108.38	102.02	111.37	106.96	111.31	105.94	117.22	96.918	110.76	109.14	108.62	107.12	109.97	108.86	112.02
104.37	105.99	116.29	106.99	97.619	103.28	109.11	110.36	113.59	115.25	101.09	106.42	106.92	101.25	109.51	107.7	107.53	100.91	106.62	107.19	108.94	112.4	102.1	112.94	106.61	96.742	100.72	103.52	107.91	100.89	103.35	111.26	105.91	102.07	98.878	105.34	100.84	102.95	96.889	100.15	112.04	104.24	105.61	99.524	104.29	102.5	104.19	106.96	112.35	106.53
115.99	102.42	107.1	110.46	112.7	105.3	113.54	108.65	113.17	110	115.39	114.82	107.76	113.93	114.65	117.67	108.01	106.82	112.02	114.35	106.21	112.95	109.79	101.48	123.64	109.21	116.75	105.81	100.52	111.02	104.89	102.04	116	116.54	106.07	111.73	106	111.91	107.78	109.95	107.76	107.52	119.54	111.83	113.92	108.56	101.56	112.18	113.41	111.95
105.3	108.46	108.65	114.51	107.24	110.71	112.6	105.85	104.3	107.61	119.92	102.32	110.16	112.58	119.72	114.36	111.74	107.75	105.45	112.44	114.51	111.98	107.74	107.13	112.48	107.5	112.44	111.07	104.13	106.92	111.39	104.01	115.79	109.38	110.4	109.09	113.97	109.03	103.76	115.69	109.16	111.69	108.97	111.81	109.5	108.48	113.16	103.77	113.87	105.4
102.2	110.45	112.59	99.049	105.45	104.82	116.44	102.36	102.62	100.69	113.42	110.37	97.693	108.61	108.58	109.78	104.56	114.59	112.78	107.37	106.14	104.65	96.374	105.74	105.66	108.31	105.24	108.12	109.78	95.076	101.42	108.04	113.79	109.89	110.66	115.16	110.97	105.16	108.02	114.89	105.52	103.76	95.8	104.27	108.71	106.44	102.19	104.12	108.06	97.846
102.33	105.32	119.17	110.77	110.53	120.4	105.91	112.79	106.22	112.06	106.91	109.52	109.22	101.11	108.83	110.52	109.8	115.98	106.45	107.87	113.04	111.4	119.91	117.5	115.31	106.99	111.45	104.73	111.84	106.54	112.02	108.32	108.86	111.46	113.37	116.39	103.29	104.51	112.5	117.11	116.85	103.21	114.34	112.7	106.46	116.74	114.97	114.94	110.36	104.49
103.48	96.884	109.44	116.89	105.73	113.32	98.197	96.306	108.16	108.38	101.73	116.1	104.7	106.69	101.08	104.13	101.86	109.35	98.95	103.23	105.57	102.54	111.93	105.2	99.824	99.354	106.54	111.21	97.012	106.14	109.69	109.02	101.84	106.54	93.656	108.22	107.57	106.03	105.95	106.91	98.91	121.44	102.96	109.66	114.87	102.88	108.91	103.37	107.07	114.36
117.67	112.17	111.59	113.71	104.6	104.31	113.89	108.11	115.71	112.38	115.21	105.75	103.14	117.94	114.59	109.96	119.1	110.75	115.34	106.89	110.99	101.93	113.71	106.72	110.07	107.48	111.04	108.33	103.59	112.93	103.73	112.09	109.62	114.5	113.32	106.18	101.45	110.57	114.24	116.71	106.37	111.33	106.49	104.29	110.66	115.09	103	110.63	108.4	112.91
107.45	111.78	109.53	99.878	99.622	105.95	105.81	108.64	103.59	107.77	105.37	104.77	106.36	100.4	95.717	101.19	103.77	106.83	109.06	106.47	105.09	95.644	113.01	107.53	109.12	111.07	107.85	101.05	97.402	105.45	106.42	109.12	99.746	103.1	95.478	107.83	99.894	104.13	106.16	108.13	104.7	107.1	109.93	108.23	107.07	102.04	104.45	104.39	97.77	103.48
117.8	113.8	116.25	114.91	111.46	108.54	112.94	120.63	105.11	118.15	111.02	111.06	116.71	106.25	118.53	108.67	105.41	120.93	111.19	111.99	106.4	102.91	112.28	116.16	110.01	106.73	112.7	127.23	118.53	111.14	108.77	110.67	120.2	111.99	117.15	107.21	111.43	112.65	112.14	114.76	117.85	112.46	117.86	110.19	118.1	116.98	113.43	120.02	110.37	111.2
102.21	104.89	111.99	108.67	100.29	104.76	96.92	117.81	107.62	115.74	109.43	107.1	102.93	105.08	104.25	100.87	108.12	104.02	107.81	99.922	99.991	111.04	109.76	104.23	101.05	106.71	110.91	114.3	108.8	112.35	110.08	98.535	116.37	110.85	102.23	111.83	111.36	110.61	103.5	108.69	104.68	112.49	107.11	112.08	106.07	110.76	103.4	113.52	107.89	112.08
120.39	113	110.11	108.37	111.29	112.23	113.58	112.15	111.67	109.53	113.04	112.32	112.06	107.18	96.201	104.77	101.72	111.34	111.89	101.84	109.21	109.06	113.57	114.49	108.66	109.69	112.53	108.88	115.98	108.25	104.24	104.86	99.965	117.81	117.73	107.65	102.89	108.04	108.08	102.92	104.6	120.48	110.18	115.45	98.643	109.27	114.92	108.49	113.51	104.66
103.08	112.21	103.08	110.24	106.38	105.97	103.8	95.555	107.92	110.14	98.998	110.5	103.65	107.23	104.03	101.69	101.36	107.47	103.8	107.71	104.1	95.262	117.5	110.12	104.03	105.24	103.42	103.69	104.1	103.83	105.02	105.43	99.966	99.324	106.41	110	105.92	104.27	103.01	106.09	100.52	106.09	102.6	111.2	107.76	106.82	109.34	92.301	102.84	108.35
104.2	103.23	102.22	105.19	106.43	102.75	109.03	100.05	114.34	121.58	105.86	106.79	103.98	108.67	110.23	102.92	106.59	101.74	107.61	105.14	112.25	118.22	108.49	108.65	107.08	110.24	106.45	97.284	101.18	98.149	105.35	110.86	102.48	105.89	107.31	104.86	118.86	120.44	114	102.33	98.989	103.22	114.79	98.736	114.39	111.67	112.63	106.74	101.63	104.6
110.61	114.4	107.6	110.97	111.58	118.61	115.45	115.57	109.42	109.13	107.64	114.44	115.12	116.93	119.24	113.74	112.74	121.52	112.72	117.53	115.89	102.6	114.8	112.92	116.43	113.38	113.59	111.7	108.26	106.41	118.06	110.71	119.91	112.01	111.09	107.54	107.21	109.58	110.56	106.98	107.36	111.09	103.36	104.95	118.45	110.75	113.81	112.33	113.06	104.44
123.6	121.54	119.93	115.38	117.79	128.98	120.89	117.54	123.53	124.23	118.28	110.8	119.41	125.42	119.27	110.44	104.88	116.59	110.94	117.38	114.23	117.22	113.57	122.43	107.54	115.92	118.33	124.13	116.64	116.89	108.13	124.3	109.99	124.29	126.85	114.67	118.05	122.22	105.76	116.39	116.56	113.11	124.61	110.21	114.01	121.7	111.44	121.66	117.24	120.38
104.93	106.55	103.31	101.89	98.604	108.81	104.71	98.7	105.84	102.26	99.682	97.989	113.28	95.22	104.13	102.75	98.334	108.46	98.273	104.49	103.12	106.86	101.92	100.9	97.96	97.793	109.48	100.32	103.41	111.37	104.63	104.34	104.3	97.689	110.61	96.151	102.68	101.84	103.6	95.869	104.07	111.9	102.03	96.24	101.76	93.795	98.047	95.267	99.067	102.86
117.89	127.82	116.1	110.32	119.93	119.21	120.4	109.65	122.94	112.14	112.82	117.86	118.7	119.67	118.33	116.92	116.65	124.54	111.45	117.05	123.71	114.55	112.95	112.11	116.21	112.96	110.64	122.31	106.14	118.01	110.39	122.87	119.57	120.42	124.35	120.14	117.71	114.24	117.14	115.81	119.84	115.44	115.34	112.06	120.82	114.79	116.54	119	116.47	106.19
103.94	104.52	104.81	118.68	117.68	103.63	101.1	110.05	110.73	107.71	106.47	104.91	118.45	107.2	116.48	109.04	114.47	103.24	97.502	107.41	104.27	103.4	103.83	112.45	111.27	107.68	106.95	107.14	100.51	102.61	109.91	94.178	116	104.13	107.1	108.89	104.28	101.51	95.58	104.05	108.49	101.29	99.367	97.826	111.16	108.84	103.2	111.15	105.39	104.29
104.28	105.74	98.283	105.11	108.09	112.13	100.99	110.17	105.38	94.387	106.69	102.48	109.55	109.9	112.07	107.99	114.23	100.93	113.93	96.867	110.54	108.22	106.46	109.2	99.803	107.45	111.94	109.01	105.9	107.15	106.85	102.73	98.054	105.26	112.55	107.22	105.1	107.87	108.39	106.69	103.31	109.79	97.357	109.52	109.92	104.01	102.53	109.48	99.471	109.71
120.02	116.27	102.87	112.24	108.16	112.86	116.24	107.48	108.27	108.05	111.46	107.61	99.57	118.44	104.07	107.32	110.25	109.16	104.78	117.72	101.66	108.99	101.38	117.87	116.71	104.59	102.94	115.88	123.08	115.81	109	106.72	114.02	112.11	111.88	112.44	111.59	114.47	111.93	118.38	105.69	106.08	113.59	112.21	104.95	107.02	112.03	114.31	108.49	118.59
109.23	108	113.3	108.75	102.58	102.69	113.35	104.34	105.72	102.13	107.24	102.65	114	108.52	107.97	110.22	96.957	104.92	104.89	109.36	103.21	101.03	105.41	99.597	111.63	93.259	104.38	109.86	112.37	98.578	112.18	104.86	103.16	111.98	93.892	103.12	109.45	101.89	107.35	101.38	98.01	97.777	111.57	101.33	108.13	99.375	105.83	113.9	107.71	106.41
113.38	109.32	119.32	104.12	122.09	101.92	118.81	117.55	107.43	115.2	126.17	106.02	114.68	119.92	117.16	111.65	106.29	112.89	108.1	110.66	115.19	115.63	106.25	99.506	116.08	115.33	111.64	110.92	111.73	110.74	114.63	106.52	111.16	106.52	111.71	105.31	111.23	107.84	103.56	103.22	110.67	108.01	109.17	104.14	112.85	109.18	111.39	111.31	114.11	118.58
106.62	105.54	99.036	92.436	99.36	95.216	97.038	108.45	97.061	100.86	99.586	98.925	102.81	106.38	101.63	102.71	101.32	100.88	102.3	92.307	99.801	102.27	92.886	102.27	99.078	100.71	96.003	100.21	109.41	101.61	104.05	104.47	97.989	91.117	98.254	98.802	100.03	97.358	104.98	101.89	105.74	91.069	96.357	100.93	93.062	100.6	102.26	101.13	94.546	87.054
104.9	114.47	111.75	112.47	118.38	112.04	112.98	110.51	113.87	105.05	109.9	111.11	115.29	101.34	109.89	103.38	119.63	116.56	110.56	112.88	112.43	110.15	110.19	110.17	114.19	113.47	111.36	104.36	103.85	116.74	112.08	110.24	115.38	106.97	116.88	107.07	111.43	107.24	109.77	105.69	105.13	112.17	114.64	105.29	106.02	114.33	116.61	99.838	115.98	105.55
115.2	112.03	113.26	113.23	104.46	108.43	117.97	110.25	110.03	105.46	103.87	111.7	112.68	108.76	116.77	108.11	107.15	110.95	112.44	104.9	110.85	113.22	109.71	106.95	107.98	105.66	105.67	106.23	115.01	107.03	120.62	114.54	103.36	113.15	109.45	109.18	107.62	110.87	107.5	112.35	107.93	110.06	107.16	115.41	119.29	110.45	114.45	112.75	117.8	109.5
110.47	120.33	96.479	109.2	101.82	115.17	106.95	102.66	109.31	102.84	101.44	108.48	107.71	105.64	110.14	105.66	110.75	104.09	105.87	102.13	109.68	108.9	104.57	107.67	109.32	108.62	93.373	112.52	113.51	109.56	106.58	98.432	104.97	108.14	94.873	98.57	115.57	101.39	112.65	108.49	102.42	107.07	102.64	107.1	102.9	104.86	103.1	99.258	103.33	98.507
122.92	115.73	121.96	118.45	123.99	124.24	116.42	113.28	123.76	121.6	122.28	116.92	111.28	116.74	120.47	123.45	113.65	124.35	111.78	115.92	113.55	113.76	122.07	117.79	121.72	120.11	116.21	120.25	119.42	120.03	120.97	118.51	115.5	114.81	115.18	111.42	120.64	129.23	122.53	119.71	107.06	109.72	120.96	113.02	117.75	116.17	122.09	118.28	114.91	122.35
109.85	100.3	100.96	108.69	96.759	116.17	103.09	107.17	99.438	105.67	98.832	115.02	106.79	99.588	104.69	106.93	102.54	107.76	105.33	110.7	109.74	105.71	114.15	115.41	92.748	109.26	97.547	98.901	102.93	107.61	89.584	99.205	110.41	101.67	111.7	114.26	102.52	96.5	104.26	113.02	101.36	101.26	101.61	105.79	104.43	104.55	110.3	96.982	107.24	105.83
103.62	112.19	104.86	122.77	108.82	111.71	112.82	124.14	114.74	109.9	119.62	102.24	105.74	110.83	110.32	108.96	117.62	101.49	108.25	115.58	106.31	118.71	104.78	118.16	110.83	108.25	111.11	117.89	107.2	110.59	114.77	112.87	119.52	102.39	111.67	108.96	121.11	102.66	113.58	114.24	109.84	115.04	105.66	113.6	118.46	117.19	110.23	117.52	113.06	119.46
103.49	111.37	95.487	103.85	101.7	111.01	107.17	109.89	101.02	102.61	100.41	107.63	110.34	103.03	111.84	106.23	111.19	109.4	112.73	108.41	110.76	101.9	107.55	105.98	103.66	102.21	114.61	108.47	102.91	105.17	107.97	107.55	108.99	116.53	110.96	107.8	112.71	106.98	117.65	106.52	108.26	112.09	110	96.918	105.25	107.39	107.06	93.391	104.99	101.52
113.59	112.44	116.74	107.63	107.82	108.42	116.76	109.84	106.67	110.07	107.96	113.2	111.79	103.34	110.85	108.37	113.8	112.09	115.23	100.8	112.19	112.4	101.91	108.4	114.27	104.39	99.698	116.14	105.87	115.12	117.52	111.08	105.26	109.51	106.28	111.22	116.27	110.85	114.63	106.84	109.04	108.65	113.9	115.09	102.44	112.11	105.38	112.38	113.7	115.39
100.08	104.47	109.46	111.75	104.49	105.51	101.97	111.98	104.65	100.39	105.3	104.04	107.76	103.81	99.815	108.26	106.82	110.78	114.82	111.14	108.42	111.41	106.5	112.88	108.91	104.66	102.71	113.46	117.11	108.69	102.05	102.64	104.66	106.51	97.85	94.616	104.31	104.58	109.22	103.37	104.58	111.06	102.82	95.854	102.55	98.326	110.89	108.56	103.34	109.26
100.96	111.24	112.28	107.47	103.49	102.83	104.54	112.03	110.53	102.1	100.75	103.16	113.09	96.564	109.41	109.87	98.027	109.52	108.08	101.81	102.27	100.34	107.6	107.08	106.22	108.76	105.54	100.05	108.54	103.38	102.24	101.85	108.44	96.824	108.43	96.764	97.788	102.7	98.937	111.59	103.93	99.056	103.75	103.86	113.11	101.08	105.55	107.95	109.7	110.58
107.32	104.88	97.082	110.01	108.43	106.72	112.82	105.18	98.494	100.8	98.405	106.87	116.1	97.97	109.99	107.94	112.46	105.32	100.6	99.906	97.862	101.17	103.86	105.05	105.7	99.228	107.55	103	114.18	103.96	106.79	107.97	105.49	116.66	101.12	103.44	106.14	101.68	100.23	101.29	96.723	103.39	102.15	105.53	105.34	103.36	97.744	111.15	108.15	107.32
107.06	99.504	106.71	106.01	106.93	114.19	98.628	104.87	101.13	102.37	106.39	109.38	99.633	97.257	104.02	109.88	103.47	104.76	108.48	100.62	95.239	101.14	106.4	101.34	100.99	112.74	107.32	105.64	93.698	101.81	111.32	102.18	96.856	102.56	105.25	106.95	98.472	103	105.7	98.836	101.46	108.17	112.02	106.55	103.44	106.25	102.52	99.737	101.09	100.49
110.96	117.53	121.85	116.71	103.57	116.27	110.19	103.76	114.81	110.12	107.7	112.8	118.84	114.03	112.22	117.55	113.87	114.75	123.22	110.24	114.95	117.38	110.28	123.24	108.56	109.18	119.55	109.62	112.53	111.11	114.79	119.56	112.5	104.44	114.35	112.55	118.19	115.05	113.36	110.33	107.94	116.16	116.8	112.12	111.45	112.91	119.62	113.4	114.26	113.82
102.05	101.27	101.88	102.83	98.283	107.85	89.678	103.09	103.67	102.34	98.964	107.87	95.715	92.379	93.21	95.266	107.25	94.178	94.345	100.52	100.56	96.242	96.416	98.723	102.49	101.92	102.22	105.36	106.28	103.4	94.155	101.74	101.3	110.72	101.74	93.532	103.65	98.458	104.11	102.98	104.88	93.646	101.62	97.767	99.644	105.95	100.55	106.17	106.81	100.42
107.49	95.53	98.924	109.37	105.37	100.19	94.596	103.66	109.47	98.596	105.03	107.97	107.65	108.86	96.238	95.927	108.82	112.04	111.84	100.87	106.57	100.8	94.996	102.38	107.24	96.095	109.76	104.14	104.48	102.42	109.99	115.99	105.79	98.992	111.88	110.17	107.95	112.18	108.57	101.58	110.31	101.58	94.634	111.89	95.778	107.86	106.39	111.04	101.01	108.03
121.27	121.51	107.43	123.89	120.57	123.75	117.38	125.19	119.98	115.75	113.68	118.82	111.11	123.76	117.54	126.49	116.79	119.42	120.22	115.84	104.95	121.85	122.93	123	118	113.36	111.22	117.51	126.78	118.84	116.74	125.13	123.76	117.42	116.99	119.45	115.25	124.68	127.75	118.55	121.13	119.74	128.95	117.21	123.33	117.26	120.4	109.44	111.67	115.51
109.02	111.63	110.75	108.81	109.53	107.31	106.64	100.58	101.34	113.45	106.68	104.89	98.901	103.9	113.57	112.13	98.306	101.79	114.69	117.46	104.12	104.33	103.91	103.93	107.76	105.82	114.59	115.77	103.66	105.02	113.75	104.98	108.85	107.68	100.91	98.358	112.55	108.22	106.63	107.68	99.88	101.59	115.32	109.33	99.907	98.371	115.31	108.18	104.59	97.979
108.36	96.849	103.62	109.41	108.55	108.48	111.81	111.05	104.78	105.54	111.67	98.552	99.818	111.02	112.43	101.68	110.77	107.69	102.13	115.58	109.53	111.95	106.75	115.82	101.7	105.3	105.26	102.72	105.61	112.56	101.87	102.46	110.33	102.05	101.16	103.75	105.21	108.31	104.46	113.85	109.07	103.43	97.556	100.49	108.61	109.61	106.79	112.14	110.5	115.95
103.28	103.92	110.91	104.58	106.02	103.04	110.13	103.54	100.53	110.52	113.27	107.88	107.25	101.83	98.745	107.53	97.995	108.49	100.83	108.77	109.14	106.99	102.48	110.27	102.61	109.54	118.14	106.2	103.04	106.85	107.74	97.197	106.15	108.77	103.76	106.77	102.44	111.24	114.04	100.78	105.91	103.57	103.3	101.88	111.82	107.63	106.8	103.42	101.52	105.09
100.23	98.977	107.95	103.65	103.1	105.63	105.95	98.05	97.865	103.62	101.8	98.851	104.97	100.55	101.1	101.67	103.58	92.187	97.046	101.37	103.95	104.08	111.98	115.68	109.99	107.16	98.011	109.69	106.64	103.91	101.35	107.69	104.87	101.97	111.4	101.07	112.88	104.21	106.58	107.49	105.61	100.11	102.81	111.38	105.84	99.893	108.19	114.77	115.14	101.95
99.354	106.68	93.462	91.951	101.07	106.2	101.97	101.81	98.214	103.35	94.358	100.21	102.07	95.553	91.685	94.649	98.754	99.966	93.104	102.57	108.33	102.59	95.798	103.44	107.01	108.16	91.357	103.69	100.53	96.825	104.74	98.143	108.14	99.989	98.469	103.14	96.499	99.526	104.16	101.71	98.395	100.78	107.24	99.478	88.581	110.77	100.24	89.743	103.91	98.087
110.71	112.72	113.27	116.88	113.54	117.08	109.37	111.33	117.95	112.16	114.51	106.77	111.48	111.73	116.39	114.1	110.19	105.38	117.72	111.89	115.07	116.71	111.47	117.79	101.74	103.79	113.22	101.35	112.62	114.63	112.52	110.28	109.19	113.49	102.59	104.14	105.81	111.05	107.63	105.16	108.71	117.44	107.1	110.98	117.11	117.37	115.53	120.01	115.39	119.07
95.28	105.29	103.61	95.162	107.6	94.912	102.35	99.575	101.49	99.994	94.924	106.82	95.172	100.5	100.32	101.23	91.627	109.69	103.76	90.404	93.626	99.19	112.49	95.213	103.4	99.468	101.95	97.1	104.1	93.272	99.166	100.57	98.908	105.32	102.65	101.98	99.987	100.85	97.498	100.63	103.82	96.392	104.91	94.609	97.054	98.273	102.84	100.85	110.02	92.474
99.707	97.424	100.56	101.78	101.86	101.77	99.679	101.05	98.934	97.849	98.413	100.09	97.895	98.475	102.79	96.806	98.825	96.271	97.265	103.53	105.89	96.264	95.14	101.55	91.084	96.533	94.797	96.676	110.6	104.71	106.03	95.47	92.915	99.806	102.16	103.42	99.641	95.014	96.398	98.952	103.44	96.599	102.26	105.12	100.46	98.329	107.2	98.236	95.923	100.16
106.7	116.85	97.689	103.4	106.9	93.506	102.63	96.728	102.29	101.24	107.41	93.772	103.98	105.56	105.21	102	110.61	103.47	96.258	104.81	104.55	94.45	105.87	102.83	97.431	107.22	98.878	99.961	97.406	97.212	94.985	98.104	101.76	102.14	93.652	95.323	106.44	98.504	103.26	104.57	103.1	111.5	102.13	100.35	99.303	107.73	105.79	103.93	101.42	104.61
101.6	112.49	113.05	110.43	116.35	118.49	107.46	111.63	98.817	119.87	115.69	118.5	112.07	116.25	111.69	115.11	115.39	116.88	107.78	125.05	111.89	104.98	106.46	120.2	111.25	110.15	119.53	116.44	113.18	107.71	113.56	118.82	110.77	115.88	117.64	106.74	112.75	118.9	121.08	110.23	119.79	122.44	117.84	114.78	113.49	123.89	111.43	113.46	112.08	117.41
106.13	100.47	109.57	103.32	109.72	100.89	102.97	111.98	106.95	106.52	112.52	104.26	101.9	105.96	110.72	110.42	101.99	101.59	101.89	112.07	103.18	106.48	116.74	103.44	98.114	108.01	98.919	114.16	100.87	114.95	107.47	100.35	105.34	105.38	104.05	103.51	99.624	110.73	114.55	101.76	101.22	103.63	107.53	110.71	114.9	102.03	104.55	114.56	101.65	99.871
109.51	110.42	106.26	102.69	108.41	105.67	108.35	109.47	107.35	100	94.226	100.12	101.1	108.46	107.38	109.79	98.957	104.78	108.22	109.62	106.89	110.58	99.18	103.8	105.51	100.42	100.79	105.32	103.26	111.83	100.99	94.709	102.22	89.944	105.31	108.7	109.52	103.31	108.51	105.7	94.39	109.43	108.24	101.52	101.87	104.99	103.19	95.067	104.87	96.636
96.571	100.63	105.99	100.85	109.58	90.4	109.36	88.642	99.745	95.405	94.503	96.383	101.53	99.993	96.331	98.545	102.99	96.116	102.01	97.398	96.38	104.52	108.78	99.492	99.305	99.257	99.888	103.3	101.89	94.285	94.822	109.54	102.49	100.51	99.091	98.929	97.509	100.59	95.1	105.16	101.6	98.523	97.446	98.326	95.607	97.503	93.637	88.501	100.58	96.456
106.06	98.185	101.85	93.479	103.43	111.49	104.29	106.92	105.43	107.34	103.09	106.07	103.44	102.41	100.43	111.38	96.407	101.82	104.82	110.89	111.85	98.271	108.77	110.7	107.81	104.57	102.9	110.49	97.966	115.11	106.5	102.68	102.62	100.28	115.78	103.83	106.37	110.52	110.87	107.68	104.63	103	104.33	101.38	99.629	105.25	102.88	104.46	101.09	114.29
102.57	108.55	110.07	100.51	109.73	107.02	106.66	101.97	114.99	101.31	105.12	111.42	96.45	107.95	106.11	106.13	106.92	103.48	106.51	106.58	105.67	97.691	104.52	103.73	108.16	110.44	109.49	112.35	100.7	96.921	103.91	109.11	116.16	109.82	96.021	107.04	106.84	107.74	107.09	102.85	108.62	105.39	108.04	117.17	110.31	100.21	108.12	106.89	104.07	108.39
109.48	118.72	120.31	119.67	118.89	123.71	121.82	119.8	117.17	107.4	119.59	115.13	112.55	116.66	121.41	112.77	109.95	120.75	111.93	122.22	117.61	118.14	114.22	120.32	116.3	115.26	107.04	112.93	106.98	115.36	107.58	108.76	116.85	121.37	106.98	115.46	112.96	112.25	113.26	119.47	114.09	106.65	117.81	112.84	118.46	115.49	115.93	118.39	109.01	126.3
101.87	117.18	106.82	106.05	104.67	97.818	108.02	101.38	105.42	101.03	107.96	104.92	115.16	98.305	108.18	104.87	105.83	114.26	113.21	108.56	104.35	109.17	105.95	102.02	109.02	102.55	105.71	103.9	114.45	106.55	100.02	102.85	106.57	103.89	95.201	108.16	101.52	106.28	107.11	103.52	110.49	107.66	101.7	106.53	103.91	107.17	100.02	112.16	108.51	101.95
106.09	112.52	111.25	106.06	107.44	105.6	109.96	106.77	112.77	115.68	109.46	104.31	114.98	114.29	109.2	97.475	108.65	104.73	111.06	109.47	112.5	98.831	104.96	104.79	107.25	110.83	99.318	109.46	104.04	104.73	101.68	107.2	103.58	99.852	108	105.24	111.91	110.32	98.976	112.16	108.3	105.53	99.876	113.71	107.26	111.62	107.72	103.84	111.67	116.03
109.89	105.31	103.23	103.02	98.719	108.28	101.37	104.18	103.27	109.13	105.78	98.216	100.73	109.24	97.506	102.44	101.17	97.502	107.32	106.29	103.18	94.791	106.53	111.03	103.53	108.89	104.77	102.98	112.54	96.748	102.86	101.99	106.65	100.49	102.5	100.25	100.68	98.622	100.04	106.23	111.24	101.2	102.05	109.63	100.09	98.715	115.39	108.11	99.654	95.456
110.81	110.76	107.48	115.8	107.97	111.13	103.74	104.6	106.04	114.36	104.83	109.02	114.59	108.6	103.56	113.97	108.77	111.99	105.47	116.16	107.01	119.5	104.98	115.26	106.2	104.6	106.66	104.56	117	109.51	112.57	109.71	106.78	105.62	108.21	111.34	102.69	109.1	114.5	115.63	104.88	104.25	116.02	112.31	107.02	112.97	115.95	113.77	110.05	104.77
104.29	118.3	106.53	109.54	99.618	105.44	105.11	115.44	112.65	101.12	105.1	107.01	103.75	106.84	96.51	107.83	105.3	102.27	98.074	99.336	110.78	105.53	105.94	104.3	107.69	117.42	105.13	104.3	99.588	105.77	105.1	111.49	103.78	105.41	105.99	108.12	103.2	98.031	110.52	104.94	109.25	105.37	105.94	101.16	100.72	108.73	110.8	104.84	109.27	103.73
101.96	101.08	102.78	115.6	105.05	113.4	104.31	113.05	97.57	107.37	108.27	109.82	107.03	109.84	102.75	102.54	102.22	112.68	108.16	93.88	106.62	108.89	105.37	115.1	102.48	99.797	104.9	103.56	108.93	107.24	101.7	109.37	109.05	101.18	103.13	101.62	104.41	111.35	103.98	109.56	104.54	104.73	108.66	107.01	97.19	107.12	104.98	106.23	107.64	105.94
100.33	104.59	104.66	106.51	110.83	101.86	98.503	108.22	105.8	108.88	112.42	103.49	103.55	105.75	108.06	103.9	101.36	95.568	96.373	104.51	97.817	103.35	118.5	102.37	95.87	106.06	110.63	103.79	104.02	108.02	108.67	109.8	100.53	105.8	107.19	106.86	115.5	107.09	108.36	110.79	101.06	93.813	107.28	107.52	103.45	108.4	101.69	101.58	106.55	103.08
112.34	111.05	121.71	105.79	104.18	103.98	110.57	115.57	113.3	104.64	114.99	115.86	118.04	113.86	108.92	118.91	113.1	108.34	108.93	110.21	104.48	105.93	107.15	112.64	113.42	111.76	102.01	115.47	106.8	111.63	111.48	115.96	111.95	115.89	120.67	112.92	122.96	112.59	99.976	113.83	119.36	117.57	113.33	117.51	111.98	114.14	119.79	108.72	114.3	113.35
109.78	112.94	106.12	99.11	103.78	108.94	99.428	112.19	98.259	103.7	106.42	103	102.64	98.306	102.91	101.32	109.64	103.02	105.73	110.25	98.078	109.12	100.68	104.53	105.76	105.77	98.372	106.11	103.77	105.75	104.59	100.9	109.26	89.937	101.34	107.39	103.39	100.73	108.37	97.166	106.75	102.33	101.74	103.02	106.2	104.19	98.287	100.14	107.43	104.2
112.62	111.45	113.39	107.12	111.51	106.53	113.4	108.35	118.75	108.89	113.07	115.26	108.65	107.38	100.65	102.79	105.55	107.87	109.96	117.34	111.61	114.67	111.76	108.37	113.6	117.35	113.92	102.92	109.51	106.9	120.57	106.57	115.7	115.1	103.5	113.02	108.91	111.51	103.2	109.45	111.52	117.67	109.7	108.25	118.4	114.19	118.03	111.11	107.9	97.326
108.54	105.46	107.8	115.35	105.77	110.93	103.79	98.555	103.47	111.98	105.5	102.43	102.5	99.208	104.94	105.51	109.55	107.08	101.92	97.173	110.25	105.32	108.72	105.37	92.913	112.56	115.95	103.62	102.61	111.32	108.9	107.73	104.52	109.39	106.06	110.66	94.88	103.23	95.001	96.663	102.01	109.21	109.77	109.62	98.065	101.76	90.274	107.03	101.15	104.63
97.585	102.9	103.32	102.44	98.056	103.09	93.735	111.06	106.27	93.749	94.954	110.07	104.19	97.112	102.56	109.34	95.423	93.641	96.309	104.84	104.32	91.762	96.548	107.64	102.28	105.69	95.633	100.23	94.552	100.04	105.14	105.7	94.687	102.24	95.01	100.55	101.92	103.87	101.09	114.94	91.427	100.02	100.79	98.808	100.9	93.83	97.59	100.68	105.29	98.649
109.4	106.47	100.87	97.554	106.67	96.195	100	107.93	102.43	103.4	100.37	102.11	108.93	107.36	107.75	105.93	102.26	101.78	108.26	104.78	109.32	107.19	108.51	101.8	104.38	103.14	100.32	102.77	108.92	106.95	110.31	108.88	92.116	101.75	109.72	104.68	101.02	101.83	96.239	113.16	109.71	108.84	104.95	105.72	108.39	103.67	104.59	98.817	103.94	98.517
112.93	114.46	115.31	112.11	103.6	118.36	112.66	120.1	118.79	110.66	110.94	111.45	105.72	112.12	107.47	113.93	111.22	122.19	112.49	119.73	117.23	114.17	108.59	116.56	108.48	107.34	101.83	112.61	114.33	127.1	111.46	113.56	107.73	119.95	111.61	115.63	110.46	119.97	118.25	113.57	110.86	115.06	110.62	113.97	108.13	114.45	106.11	106.34	109.53	105.64
100.22	102.86	105.47	104.6	112.48	99.071	106.69	105.26	108.51	102.53	115.04	114.03	101.7	102.3	107.08	99.393	109.07	107.07	118.5	104.7	106.87	109.4	116.55	101.16	108.08	103.24	107.33	102.12	104.59	97.339	96.411	105.47	93.828	103.13	103.91	98.968	110.2	103	111.69	105.04	108.22	107.94	102.56	103.52	108.22	99.455	97.745	100.93	97.931	100.92
96.872	107.56	97.027	109.16	109.21	103.74	108.22	108.87	106.16	104.4	101.07	102.33	105.23	111.17	110.29	107.15	105.08	105.55	101.09	101.36	102.73	113.74	106.41	107.63	106.66	101.88	108.08	105.12	109.28	106.46	106.83	107	107.7	103.04	107.14	104.27	106.48	104.91	114.74	101.64	103.87	98.73	109.02	101.37	105.34	113.25	105.06	99.663	109.14	106.96
109.83	108.72	95.466	102.41	108.74	111.6	110.7	114.13	115.66	116.99	102.31	101.44	103.51	106.6	98.047	110.85	106.78	101.06	105.2	115.92	104.16	112.04	110.06	107.37	99.518	103.23	104.36	110.42	103.25	102.88	103.63	109.75	106.73	106.22	111.17	110.28	99.495	111.59	109.06	102.66	108.28	109.48	101.82	98.177	99.188	103.3	108.43	108.29	108.77	110.99
102.59	106.35	96.892	97.061	103.4	106.13	98.822	108	101.16	109.39	105.43	108.44	95.535	97.576	98.047	101.68	98.693	103.58	100.57	97.977	102.34	108.51	107.27	106.73	105.13	105.76	108.55	108.86	100.1	99.719	106.73	99.797	101.81	109.59	110.76	102.73	109.15	103.54	102.44	100.69	105.51	106.65	110.87	101.9	103.06	94.992	98.102	107.34	114.17	106.33
111.09	98.62	105.51	97.268	106.52	103.65	100.95	98.474	93.644	100.3	94.403	102.77	106.01	102.53	102.15	107.08	92.537	101.46	107.04	108.89	98.522	111.44	107.94	96.421	98.018	102.28	107.68	93.464	94.213	96.908	104.84	100.74	110.41	106.86	100.26	100.09	101.93	105.52	99.891	101.17	101.35	102.93	99.236	97.067	102.46	102.74	103.14	100.47	105.25	106.41
101.6	114.58	102.66	110.3	104.74	101.61	98.604	110.28	104.42	102.1	106.12	95.095	108.36	106.57	103.26	108.32	104.05	105.84	99.949	101.39	114.33	106.85	106.97	104.59	114.69	108.74	104.34	100.91	106.73	101.18	110.1	96.221	113.3	92.227	110.79	109.09	100.68	100.45	106.35	105.61	107.88	111	103.9	112.91	111.89	107.2	105.03	117.38	106.51	105.86
109.42	110.51	106.87	120.04	118.25	104.55	114.75	113.4	108.16	104.68	119.36	105.32	107.74	104.49	108.39	111.42	111.29	104.52	113.47	108.68	111.71	112.82	112.99	108.16	105.11	106.72	101.73	109.78	104.91	104.44	110.06	114.15	109.17	112.29	116.37	117.05	115.15	110.01	111.85	106.37	101.41	113.78	108.59	110.33	111.19	110.27	112.28	113.4	110.79	118.6
112.89	113.37	101.76	111.83	96.72	100.11	106.81	110.45	106.2	107.11	103.42	104.49	110.68	103.29	99.813	100.23	111.67	103.92	100.55	115.88	103.79	97.022	100.31	105.68	110.5	100.3	102.96	105.07	105.67	98.96	104.24	103.96	101.8	101.85	113.41	104.49	97.524	112.52	105.65	105.85	102.5	114.65	116.5	104.45	104.43	104.81	97.077	107.43	104.87	105.48
104.85	97.648	98.032	93.675	95.795	100.17	106.08	102.35	98.841	99.734	101.8	102.54	90.915	91.939	88.574	103.71	98.308	102.8	105.89	90.16	100.77	98.054	99.033	102.43	99.269	99.984	103.7	105.41	101.63	107.26	95.829	106.69	101.63	101.31	100.87	102.05	100.67	106.64	109.14	98.015	99.791	98.138	102.56	100.74	95.392	99.229	99.411	106.97	92.712	102.69
112.15	99.438	111.34	112.83	111.67	115.23	115.94	109.84	116.7	112.28	107.95	123.02	118.47	106.22	104.81	112.03	112.66	106.25	118.14	106.62	107.63	118.59	117.13	111.19	108.9	107.85	113.07	107.81	111.44	116.76	107.96	106.13	113.14	106.2	108.37	98.279	113.58	103.91	106.94	117.47	110.86	106.23	111.92	110.52	111.92	108.4	114.33	112.48	110.14	119.89
113.05	97.963	105.47	109.95	99.346	105.97	107.81	109.22	99.887	116.86	107.81	107.43	104.36	108.46	116.1	101.63	100.58	96.783	108.69	107.16	110.75	103.83	105.65	99.5	104.98	110.7	98.788	104.55	94.487	111.99	112.18	105.73	112.66	100.25	102.29	100.7	105.02	109.42	105.27	108.69	112.55	115.9	102.88	110.64	107.75	115.01	103.94	101.59	104.69	107.91
114.19	115.89	108.63	111.13	113.21	108.28	114.8	110.09	107.01	110.02	116.76	99.817	118.7	103.18	102.41	112.84	111.26	115.63	115.16	113.29	110.13	108.66	118.97	112.35	101.67	107.94	98.859	109.8	103.68	118.79	114.16	114.7	107.39	107.18	109.62	119.89	117.43	114.46	111.5	110.04	120.01	107.35	112.6	121.73	102.24	115.58	110.54	108.55	108.13	109.32
127.07	115.38	118.11	120.93	119.03	114.56	115.04	118.24	118	115.82	112.79	120.46	119.72	113.12	106.01	111.36	121.32	108.6	120.03	114.31	120.61	122.27	118.09	123.74	115.44	124.57	114.36	111.85	117.93	114.65	122.66	113.18	118.12	113.72	109.73	109.02	119.93	113.66	121.08	116.64	119.56	126.73	112.63	120.13	111.7	111.53	119.27	113.95	109.44	118.75
105.13	116.73	117.72	109.9	114.11	108.55	114.53	117.07	105.42	112.37	108.71	112.04	115.46	105.8	114.29	105.79	111.69	111.41	115.24	110.31	107.19	111.7	119.04	115.32	114.62	104.23	103.95	101.14	108.31	116.52	117.2	111.44	106.37	119.63	117.81	121.73	109.52	113.07	114.78	114.7	123.94	108.02	118.08	96.022	110.69	109.55	115.86	111.92	106.73	120.74
104.6	104.48	91.353	103.21	111.11	102.36	100.26	103.91	94.275	109.46	107.92	107.97	114.2	103.64	105.58	96.022	109.8	103.55	109.07	107.71	100.01	109.59	98.371	100.07	99.079	111.06	101.52	103.64	104.07	103.17	110.24	107.28	107.72	97.586	105.02	103.98	97.291	102.4	92.999	104.47	112.65	105.74	110.24	104.25	101.3	117.98	106.44	98.986	108.38	103.21
97.571	107.83	101.63	100.07	110.59	108.76	97.522	108.74	112.4	98.144	95.151	109.95	103.75	100.08	104.51	108.16	108.99	102.17	105.62	100.6	96.956	103.08	92.314	104.07	93.432	104.36	105.46	100.16	101.15	102.64	106.31	99.137	106.01	108.94	102.69	109.31	112.22	105.68	99.198	101.8	102.9	107.66	109.94	108.13	112.97	105.49	106.32	104.39	104.89	106.08
96.41	107.9	106.78	110.15	100.96	106.2	100.66	102.95	106.73	106.5	103.01	105.71	106.3	105.37	110.65	97.969	104	109.17	114.16	106.59	96.868	100.04	112.28	101.38	104.14	101.43	108.81	114.15	102.78	110.74	99.214	104.22	105.79	103.01	109.36	104.47	101.09	101.74	107.96	100.3	105.2	101.42	101.23	104	104.92	111.78	101.08	104.27	100.15	112.09
117.5	112.4	119.24	106.22	110.36	122.8	114.1	107.14	106.07	103.9	108.96	113.53	111.84	110.78	103.59	115.04	115.7	109.6	116.74	115.33	101.95	112.63	112.08	103.25	112.78	112.61	108.99	116	115.89	110.83	110.87	109.69	113.73	108.41	113.22	111.22	107.87	109.79	111.95	116.13	121.75	109.34	112.25	110.68	108.38	110.73	112.3	107.99	106	112.61
112.91	113.04	117.88	115.14	115.31	103.84	115.5	115.91	115.38	103.15	110.98	106.58	115.64	116.37	117.96	109.46	117.29	105.61	112.14	111.84	118.21	112.23	112.46	116.17	108.87	115.61	108.4	102.52	117.99	108.87	111.08	106.73	121.98	115.18	107.88	109.01	104.52	113.55	110.56	115.06	103.97	103.73	101.86	109.9	113.41	101.95	113.98	113.13	122.02	109.86
97.318	89.518	102.21	97.699	99.259	102.26	96.977	107.72	92.395	102.6	101.74	104.82	86.878	99.412	96.978	107.25	100.91	101.69	93.574	101.56	100.24	107.38	104.9	97.829	98.874	87.418	96.651	102.83	97.574	103.75	102.54	103.57	97.868	94.42	105.25	95.395	100.49	110.41	101.2	96.175	92.648	100	106.92	100.69	95.222	102.8	103.54	92.084	96.79	100.41
97.486	103.7	102.42	107.62	104.88	107.53	107.76	107.56	116.52	108.84	102.93	111.04	101.72	102.83	104.63	111.23	105.25	104.52	101.2	104.15	100.86	100.31	111.01	107.85	102.87	113.95	106.34	104.16	103.11	99.884	101.95	103.16	104.89	106.72	114.02	102.7	110.05	111.44	109.44	92.41	105.06	108.44	109.87	101.51	113.46	110.31	108.25	106.01	110.61	104.3
109.13	108.46	106.7	105.12	115.54	109.1	108.72	112.44	114.65	110.57	105.74	118.74	107.9	107.1	109.05	117.46	119.96	111.07	106.63	112.82	103.67	118.59	116.09	111.16	113.03	114.5	112.08	110.66	107.72	115.15	110.42	111.05	115.55	108.75	113.83	102.03	115.92	105.91	112.51	107.68	106.74	107.82	115.73	109.33	108.78	113.79	104.58	122.54	115.42	118.98
109.34	109.01	106.13	106.47	106.55	112.82	99.462	103.06	95.668	111.91	104.13	105.42	112.75	105.31	110.44	104.89	98.934	98.494	111.75	113.51	112.47	104.28	106.04	102.35	107.39	111.59	109.09	100.02	96.892	101.73	114.17	112.93	102.73	112.88	105.07	99.977	113.63	111.89	104.55	108.39	106.47	105.89	101.67	112.45	114.97	100.46	109.42	108.32	98.317	110.97
113.91	99.657	100.3	107.63	103.37	97.173	109.33	98.373	101.79	108.49	108.21	113.19	106.08	109.24	113.86	103.83	115.72	115.23	105.55	108.9	102.5	102.46	104.41	103.43	104.63	97.713	106.82	105.6	110	100.7	99.403	101.72	101.01	111.85	119.14	101.35	101.25	111.23	98.659	107.3	100.57	95.043	107.51	103.89	96.965	104.08	105.73	108.01	98.872	98.868
108.05	109.45	101.76	105.21	106.24	104.65	104.12	102.91	105.47	106.44	97.97	104.5	108.37	104.75	103.84	109.48	102.93	108.7	104.79	107.34	106.13	106.48	105.56	106.86	100.59	101.64	105.47	102.13	115.96	109.65	105.72	107.83	110.78	111.15	101.87	104.48	102.41	98.608	103.17	100.1	111.88	103.68	103.82	105.23	106.77	113.32	110.64	106.39	107.34	102.81
106.51	108.73	103.94	106.69	103.88	106.87	108.87	113.3	93.955	104.46	98.99	105.13	108.35	101.58	112.8	108.85	100.2	107.92	97.925	101.87	103.77	101.33	102.43	102.55	104.45	90.332	106.09	107.06	102.76	106.44	108.98	108.67	94.593	108.42	108.74	103.1	101.04	95.832	99.82	106.43	102.08	100.99	108.74	101.09	94.934	107.02	101.01	107.64	110.99	109.76
104.99	104.03	107.46	107.08	100.5	107.35	106.45	108.17	111.4	111.81	99.958	100.15	105.1	106.06	107.46	97.272	107.2	104.57	103.92	108.66	112.11	119.36	104.55	103.27	109.89	114.27	97.487	106.78	100.16	106.66	94.98	104.57	109.78	103.59	107.75	106.42	108.84	112.49	106.18	116.59	110.36	112.11	106.69	100.93	100.83	103.18	107.86	111.67	107.05	109.6
102.27	99.5	96.869	103.36	103.39	108.08	95.151	102.26	106.64	105.44	100.26	104.53	100.48	99.734	98.591	97.528	113.1	101.14	103.61	109.77	107.13	110.55	111.17	100.68	107.12	104.4	107.21	99.936	97.295	105.91	111.37	98.526	100.58	106.08	107.13	101.82	98.313	102.21	98.188	107.01	107.44	113.55	105.09	100.09	109.07	99.994	99.815	113.33	106.5	100.28
103.57	107.98	107.54	104.83	106.06	112.66	98.873	112.74	112.92	112.53	105.11	107.47	109.27	106.53	109.06	103.23	112.02	104.2	104.67	97.162	113.21	106.83	103.89	104.03	104.67	102.42	102.79	110.47	107.09	96.616	109.94	112.24	91.444	101.39	106.66	102.26	105.32	98.112	102.37	102.17	103.73	104.96	96.934	101.94	102.58	113.39	100.87	108.87	102.94	105.48
106.3	108.4	114.82	104.04	104.14	106.74	109.1	110.27	107.59	102.65	106.61	102.74	113.48	102.3	109.73	110.41	104.63	109.44	109.74	111.22	105.55	113.07	106.08	108.41	109.09	110.27	104.07	107.21	110.08	105.59	105.59	98.619	105.36	108.86	107.4	105.14	112.85	99.236	111.23	102.23	111.3	100.41	99.144	105.21	112.62	107.96	110.19	116.47	103.14	111.58
101.35	115.85	105.51	107.12	100.62	104.64	108.49	95.735	100.16	101.69	105.92	101.8	105.51	106.95	102.31	109.5	106.82	97.142	96.993	100.87	97.539	110.53	103.57	104.38	96.029	105.24	106.9	102.32	99.864	105.57	109.64	107.1	93.683	103.21	101.95	99.064	94.983	102.17	108.48	109.38	109.21	105.92	104.21	98.273	113.08	104.58	104.05	99.198	107.86	107.38
105.09	116.17	106.41	115.03	118.61	109.47	111.44	107.72	109.81	121.15	118.84	102.41	115.68	115.84	114.04	118.05	99.306	111.7	115.96	103.95	105.58	114.95	115.29	111.09	112.58	113.83	115.04	116.25	116.21	110.3	119.69	110.14	113.81	115.37	110.97	112.88	115.03	111.51	112.29	112.36	112.05	104.09	115.63	118.73	109.08	120.52	103.68	114.63	113.72	112.41
109.22	117.85	118.59	107.45	108.91	106.57	108.22	107.91	112.38	114.42	102.63	112.77	104.44	111.51	116.31	109.73	108.89	110.31	114.67	122.54	110.71	114.21	104.12	110.3	109.93	108.91	102.52	117.78	116.25	112.5	111.17	102.68	106.81	109.97	114.51	118.58	118.7	117.34	114.56	102.68	105.24	113.2	111.91	110.27	114.75	109.83	107.46	120.63	112.92	98.959
114.06	114.24	113.1	107.53	112.57	109.26	109.67	106.54	112.44	110.34	107.01	119.52	114.55	109.54	103.39	122.71	94.759	107.09	117.84	113.28	111.57	114.15	110.74	117.53	106.26	111.09	109.01	114.86	108.31	104	110.33	121.92	122.28	103.52	114.09	109.38	109.47	109.19	106.87	110.93	109.53	109.71	100.86	110.48	112.84	108.45	101.02	119.63	108.44	105.67
104.63	97.948	106.48	107.9	101.84	93.724	114.01	112.9	98.97	95.365	103.02	90.003	99.232	105.12	102.65	99.034	104.57	95.626	99.544	99.818	94.7	100.96	102.28	92.706	106.26	113.36	106.25	102.58	99.657	102.15	95.253	93.484	104.03	94.373	100.4	104.94	103.99	102.64	99.399	94.253	96.077	99.553	99.325	97.082	103.02	96.024	100.6	102.56	110.24	95.53
100.47	101.58	104.74	102.01	100.33	96.291	97.761	102.1	94.412	99.487	110.14	101.24	96.672	93.731	98.972	103.22	99.154	106.63	99.42	99.416	104.79	107.94	98.799	94.913	98.313	98.952	98.107	93.029	103.23	92.977	99.915	99.321	96.038	95.176	107.43	102.17	105.33	99.685	97.514	90.321	102.98	103.05	100.34	96.191	101.12	109.03	105.34	100.38	96.511	98.987
110.63	109.59	124.32	114.74	113.47	125.42	114.07	121.44	109.05	120.44	112.86	120.5	104.49	119.63	119.17	114.13	109.25	116.11	115.88	108.92	104.55	122.91	120.93	114.84	118.27	123.7	125.49	113.73	116.66	120.62	118.27	114.12	120.48	115.59	121.8	113.76	125.82	106.75	112.92	115.2	110.91	110.11	116.71	121.08	114.26	116.29	110.11	118.97	120.04	109.18
104.85	114.94	99.147	112.85	102.56	104.45	102.55	99.663	104.67	105.39	111.72	102.78	109.44	102.33	107.47	107.85	104.14	112.76	108.43	117.27	103.72	103.21	100.06	97.761	100.39	99.016	103.67	112.3	106.57	97.44	103.71	108.24	108.36	114.31	115.03	97.121	104.5	109.37	117.57	103.68	101.88	107.52	94.547	108.62	102.96	100.02	104.84	113.47	105.56	103.45
109.14	118.48	116.82	108.77	106.8	110.86	113.11	109.19	113.41	106.34	102.04	112.52	117.1	118.26	110.57	111.41	115.37	98.31	105.64	105.44	115.31	115.25	112.14	105.06	110.01	115.84	109.79	108.19	114.37	118.77	117.88	117.76	118.71	107.61	108.22	108.13	108.04	117.45	112.79	120.39	110.73	107.41	111.39	111.35	111.88	115.59	109.67	111.29	110	112.67
109.68	111.66	104.57	113.17	109.91	106.21	119.89	109.03	105.74	111.4	112.13	110.91	110.54	111.52	113.31	110.68	112.51	106.73	110.34	114.94	104.94	114.92	113.8	113.4	112.31	114.41	118.66	109.61	110.59	114.56	113.96	107.54	115.63	117.07	112.5	123.1	109.83	111.37	113.2	108.42	114.86	114.09	110.85	112.73	107.08	110.03	103.89	110.1	110.99	117.35
113.46	122.89	118.92	110.48	117.38	116.12	117.64	115.25	116.58	119.12	118.24	112.08	120.19	119.58	116.77	116.14	120.02	120.78	110.89	104.47	120.62	119.69	119.71	117.02	121.19	116.59	119.49	121.32	101.67	111.91	119.35	111.82	125.3	109.45	120.89	119.46	106.93	121.28	121.5	123.21	120.44	123.35	116.34	113.86	115.46	126.67	121.74	115.29	119.87	124.76
105.09	99.573	111.82	107.75	104.07	102.99	118.04	106.6	105.07	114.16	89.985	103.21	103.77	102.86	102.16	101.56	109.01	106.32	109.08	104.19	100.55	104.86	104.39	97.609	106.63	106.31	112.51	104.39	101.18	99.773	101.77	104.79	103.37	114.69	103.59	100.64	103.12	102.57	101.21	102.2	105.44	113.17	115.67	110.35	110.76	104.42	99.965	114.54	105.08	105.67
102.77	111.07	108.31	111.17	108.73	107.47	109.77	114.33	110.2	107.55	105.57	102.92	114.35	110.83	106.93	108.41	104.59	100.91	107.31	113.83	115.24	107.3	110.27	104.3	104.36	100.47	104.88	105.45	108.16	104.79	106.2	105.05	101.07	102.14	112.59	99.614	94.999	109.71	101.31	108.13	108.55	108.27	115.43	104.04	103.89	106.64	110.73	106.43	92.952	103.22
95.663	92.574	98.3	101.24	96.055	99.631	96.392	87.333	96.997	101.12	109.63	94.869	90.349	90.929	103.63	104.09	103.32	105.87	92.028	92.572	99.014	100.89	94.028	106.23	93.505	97.363	101.32	100.67	101.45	94.992	89.609	107.18	101.72	98.071	96.249	90.494	94.933	93.15	93.001	100.7	101.75	99.17	103.22	108.06	97.421	98.13	97.691	102.6	96.525	107.12
99.795	101.25	100.48	97.815	99.396	107.35	97.593	108.47	99.252	98.449	94.301	98.505	100.76	97.177	108.76	101.62	98.423	96.705	105.4	102.82	96.906	105.37	94.764	94.012	99.159	102.97	101.81	102.17	98.696	96.611	100.22	102.63	104.53	96.662	95.037	108.77	95.207	94.098	100.49	101.44	99.201	98.477	91.759	106.11	100.43	101.28	97.266	92.134	106.47	105.65
108.1	113.92	115.26	113.13	125.04	111.74	112.56	111.59	109.65	120.14	111.76	112.8	118.45	120.89	116.15	112.22	113.21	112.07	120.62	115.29	114.53	114.46	109.92	121	112.09	116.15	107.13	122.43	113.65	109.26	106.45	117.54	117.18	105.27	110.36	114.97	116.9	115.29	117.02	113.82	118.68	114.32	120.69	122.78	105.8	113.58	112.89	103.03	111.37	117.49
105.99	102.44	111.91	113.96	108.18	115.4	108.74	112.74	111.95	101.81	118.44	103.25	108.93	114.49	102.49	113.76	111.25	109.95	114.16	116.28	110.82	114.58	107.08	110.56	117.63	123.53	112.52	109.34	106.44	109.96	114.52	109.86	113.94	116.24	113.43	107.87	113.82	117.23	109.42	106.64	113.2	102.56	110.73	112.76	117.92	113.71	106.31	116.79	117.93	111.56
112.6	111.38	108.77	104.74	112.62	117.51	110.29	114.81	116.84	112.9	114.71	116.44	110.23	107.54	110.34	109.08	111.44	106.29	96.447	116.29	115.79	103.21	119.91	102.47	111.54	117.96	116.7	112.66	108.51	107.68	116.57	123.77	108.43	114.17	114.22	114.37	117.15	113.17	112.18	114.82	110.08	113.02	102.98	111	107.98	109.47	108.56	110.25	117.04	116.6
107.28	102.68	105.62	111.35	108.73	105.81	105.27	112.28	106.67	117.74	106.61	94.696	104.77	100.11	110.7	105.9	101.29	93.097	103.72	102.33	112.52	112.04	107.49	105	107.57	103.31	106.41	106.31	94.044	100.44	111.4	113.74	106.22	100.83	105.86	100.72	111.04	106.53	108.27	101.84	105.36	102.46	107.13	107.22	109.86	105.48	117.73	103.19	102.49	106.66
121.62	112.99	102.31	115.02	110.49	112.96	116.08	108.17	117.3	110.72	110.66	119.01	105.21	112.3	109.56	98.593	115.05	113.91	107.67	111.67	112.76	107.5	99.713	118.92	111.33	111.03	102.63	106.88	109.96	112.9	118.5	104.29	103.42	110.74	112.88	103.5	106.87	107.64	113.8	107.1	115.09	109.51	116.42	112.71	109.93	111.13	108.36	110.27	112.41	121.16
116.55	109.66	112.58	103.62	117.86	108.81	113.01	111.23	109.69	108	117.14	107.43	122.92	108.49	108.19	114.27	109.15	116.08	118.32	114.74	107.02	107.09	100.68	108.5	107.06	113.4	108.07	107.66	118.58	113.4	112.34	102.39	106.64	115.3	119.62	103.31	118.29	98.049	116.39	120.44	111.23	110.5	106.34	111.27	110.26	115.35	116.49	103.92	107.93	114.23
108.82	106.55	120.04	111.75	105.35	99.171	108.53	102.41	113.27	101.98	107.98	107.5	112.75	105.13	110.45	113.05	107.71	110.8	102.07	112.54	107.06	105.62	101.06	105.21	107.39	99.672	105.4	109.85	95.719	101.27	108.1	110.22	102.72	99.998	106.75	101.83	106.69	103.44	101.81	98.21	99.667	106.15	108.52	100.33	102.97	110.41	114.96	110.12	106.6	103.24
108	105.93	107.17	111.8	107.66	115.55	104.9	105.77	107.39	111.41	112.34	101.38	106.01	97.745	98.485	110.98	104.66	103.69	106.39	109	107.5	111.12	110.52	107.75	109.08	104.41	107.67	112.39	106.57	107.85	108.65	110.75	107.04	112.97	109.2	103.05	107.01	106.36	106.23	108.02	108.75	101.28	101	97.28	103.38	104.61	108.13	108.14	110.15	108.71
107.11	100.14	122.68	110.46	103.69	113.74	105.93	105.63	106.16	103.94	104.23	97.147	99.96	103.08	107.07	102.68	95.949	100.81	108.6	111.17	104.11	103.93	98.097	106.39	109.18	108.4	101.57	101.34	111.96	108.51	97.82	94.011	110.15	101.99	108.13	103.37	107.41	110.9	104.71	95.719	104.36	101.1	122.92	110.07	114.3	108.72	106.03	104.95	112.57	113.37
106.97	106.5	106.76	113.18	106.5	105.24	117.57	113.78	107.58	119.28	112.71	113.7	108.63	110.35	105.68	103.93	116.43	117.9	107.99	104.4	118.57	108.98	106.29	111.54	110.29	114.58	119.31	103.28	120.03	121.53	112.89	121.61	113.36	115.34	113.14	116	104.6	110.77	110.11	107.24	110.48	107.45	109.24	111.68	114.06	117.44	100.54	113.04	115.52	110.19
103.97	103.48	95.317	108.42	100.93	110.17	100.84	104.62	108.66	107.03	105.91	107.28	108.73	101.74	107.48	110.25	108.89	107.46	103.77	106.1	108.44	110.79	118.21	104.6	105.23	110.21	98.849	90.56	103.24	98.853	106.43	112.67	101.49	105.02	105.25	100.81	106.76	113.93	99.596	100.75	106.97	108.28	111.34	105.26	110.65	108.01	107.77	101.08	101.87	105.27
109.96	114	99.664	111.73	106.67	110.62	107.27	113.39	97.71	105.48	110.27	107.37	105.56	102.8	109.82	103.85	106.83	110.67	104.67	110.49	104.68	103.17	114.94	99.691	106.92	109.24	102.47	106.37	116.16	102.53	109.17	108.97	102.58	110.09	100.67	106.14	104.76	97.868	105.56	108.69	110.25	108.8	108.71	106.88	101.32	101.98	98.641	107.57	109.51	107.09
102.76	111.8	106.39	115.42	118.85	108.55	110.73	108.03	114.63	111.81	116.24	119.22	113.21	98.423	121.58	108.33	110.59	113.17	103.7	118.03	106.22	105.3	110.75	106.76	103.2	106.62	117.99	108.93	108.85	108.73	105.66	111.53	118.55	109.89	105.97	125.09	111.02	112.37	107.76	105.8	119.59	113.35	103.05	115.64	119.3	118.37	115.84	116.09	113.3	108.51
111.98	109.81	120.16	106.54	110.35	105.71	109.46	104.03	112.88	107.16	104.14	118.98	108.54	111.2	104.91	120.71	98.853	109.47	111.04	111.78	112.07	112.65	112.43	115.02	109.49	104.79	98.761	103.41	105.04	116.44	106.41	113.62	110.89	103.97	107.21	117.24	111.74	98.187	107.3	115.83	109.77	111.11	106.67	114.01	108.9	112.34	106.7	117.27	111.47	109.61
101.09	107.03	101.15	107.12	110.5	98.714	98.759	105.95	102.63	96.148	105.78	108.74	100	100.76	103.62	107.35	104.31	102.43	105.76	104.35	101.85	104.97	105.32	101.46	107.33	98.976	108.75	105.05	113.16	97.602	108.47	105.54	109.64	115.95	108.67	108.56	105.87	105.66	107.42	103.67	97.303	104.41	99.068	107.73	105.13	102.62	103.18	116.34	98.316	106.72
103.12	111.44	103.81	108.12	119.69	111.92	105.21	114.66	105.03	109.42	111.3	118.48	117.56	106.81	102.02	116.22	111.58	116.2	118.12	105.09	117.65	118.5	108.55	109.86	112.92	114.33	120.24	119.57	112.86	110.5	112.31	116.06	114.91	110.3	115.47	108.41	111.74	109.71	109.1	112.58	110.34	115.06	104.56	108.79	109.05	99.277	110.81	112.78	116.95	108.62
105.11	109.82	101.56	105.82	104.38	111.11	110.2	109.83	109.15	114.1	106.39	113.04	103.72	107.36	103.93	106.78	102.62	109.45	109.74	98.912	108.77	108.57	101.63	108.67	108.23	109.71	111.5	107.82	99.18	108.19	101.29	106.43	106.65	99.453	98.505	110.88	102.02	109.39	115.5	106.99	105.22	110.28	110.91	101.48	104.35	104.22	112.91	113.37	96.199	115.16
101.46	105.21	103.23	105.8	101.9	103.19	101.77	99.821	108.61	105.58	96.406	105.02	96.496	101.74	112.77	105	105.12	98.121	100.23	98.678	106.03	107.75	108.97	93.719	100.62	102.49	109.94	105.38	101.77	111.59	102.65	100.19	96.842	102.88	97.702	95.221	104.14	102.58	102.77	103.2	102.84	101.09	103.7	104.33	104.93	108.6	106.8	98.697	101.48	101.36
119.37	112.45	120.51	111.34	106.95	110.96	106.22	110.38	115.79	112.87	106.68	109.14	108.73	110.71	101.11	111.05	115.73	108	107.05	110.93	114.4	110.98	107.44	119.11	116.83	113.1	101.68	112.65	107.92	108.32	113.01	114.1	107.59	108.73	114.81	114.4	104.18	104.44	113.95	109.79	106.51	114.34	112	109.34	113.5	107.44	108.13	110.11	106.22	111.3
106.63	102.02	108.95	105.01	104.84	99.565	111.51	102.81	106.82	100.13	98.938	110.61	104.83	105.18	107.04	96.38	100.37	114.35	108.17	99.869	104.13	105.73	94.168	99.36	102.96	109.78	98.143	106.33	106.16	108.52	106.37	111.03	94.236	108.91	112.67	99.292	102.97	100.97	96.514	100.28	102.87	104.97	113.36	90.277	107.41	98.67	107.21	107.4	102.34	100.29
99.066	103.6	107.15	99.071	96.424	105.15	104.27	95.084	99.502	96.787	93.976	101.18	100.52	87.997	106.95	105.07	96.548	98.26	95.839	98.156	103.57	105.75	106.44	106.36	100.9	97.74	99.812	111.6	109.9	112.33	96.844	101.2	100.62	95.853	97.922	106.43	105.42	96.297	99.729	107.57	102.04	96.461	95.819	93.503	86.308	103.72	100.21	96.02	100.95	91.567
117.24	110.43	108.57	115.88	109.74	108.23	116.92	114.86	102.55	109.77	111.04	102.8	107.56	101.98	110.91	120.26	119.36	120.11	108.44	109.78	105.01	114.09	113.66	112.18	110.93	112.27	119.9	107.59	119.07	103.39	113.63	115.28	116.07	110.63	112.67	104.26	108.87	112.91	117.13	111.12	117.05	113.18	120.01	108.29	112.66	106.71	118.44	107.03	105.17	114.72
104.01	102.97	103.04	108.71	110.38	110.2	106.22	110.27	105.12	110.89	105.65	107.59	105.47	102.15	102.96	111.86	106.03	100.49	100.39	113.34	93.506	106.22	105.21	107.95	112.36	111.2	106.09	104.65	105.36	102.14	99.134	100.81	104.6	103.41	109.58	106.84	109.12	106.32	102.33	114.15	102.91	98.869	98.539	108.68	102.91	104.9	106.69	109.82	113.14	110.9
111.05	111.64	107.69	113.25	117.44	110.96	118.41	116.75	105.28	110.33	113.89	117.05	119.95	115.63	111.53	110.19	114.73	109.19	110.65	110.12	113.15	111.51	108.7	116.26	117.29	116.12	120.48	104.2	103.88	117.32	120.37	115.75	117.85	114.83	116.82	106.91	113.36	114.26	123.21	108.87	115.05	122.17	107.6	108.86	113.39	112.24	106.97	108.97	109.94	108.11
106.06	98.187	110.22	106.6	105.22	100.81	112.89	105.05	106.56	101.15	104.86	105.24	102.48	103.86	108.15	105.95	93.859	106.68	116.92	105.14	100.97	113.28	105.21	99.077	95.44	111.71	98.318	104.89	111.96	103.7	100.97	106.24	117.62	111.56	110.87	101.89	107.96	102.54	114.62	99.715	100.45	109.12	103.81	115.06	110.4	106.79	103.65	100.15	112.27	112.58
106.1	99.55	108.44	108.53	105.87	102.36	106.26	112.98	104.97	109.46	112.99	109.29	98.537	103.06	106.05	107.5	105.82	111.25	115.32	112.45	107.68	104.58	106.4	107.77	104.49	114.22	106.11	110.12	103.14	107.51	119.58	110.65	114.51	109.56	114.87	105.94	100.4	101.47	111.49	103.17	113.7	106.87	104.42	112.47	109.37	102.01	102.48	111.49	110.22	107.62
109.3	112.45	102.18	106.58	101.79	102.39	101.77	103.14	115.22	110.97	103.57	105.14	94.733	107.65	101.45	110.64	110.94	102.65	95.299	96.079	110.5	92.031	102.64	107.86	103.6	111.16	100.13	96.9	111.71	106.72	101.86	107.04	117.22	105.22	108.2	103.95	107.86	113.91	101.81	111.38	107.72	92.977	113.37	108.97	107.38	107.03	110.47	106.09	106.38	102.27
122.6	106.29	117.06	109.72	124.03	110.57	114.01	107.63	105.28	108.83	117.59	107.62	119.06	110.45	112.87	115.37	117.49	117.88	121.58	112.97	107.37	115.79	115.7	103.86	114.56	102.83	103.42	116.25	115.81	107.6	109.61	110.94	113.62	119.78	107.71	103.81	112.81	106.3	117.53	114.05	112.84	114.07	114.65	112.6	109.57	110.05	105.92	112.32	114.32	113.87
109.52	105.82	107.89	107.67	108.43	107.6	109.79	113.55	100.81	106.35	104.64	104.27	101.92	98.906	110.46	104.3	105.34	106.12	107.02	106.95	104.03	99.062	108.34	110.59	109.16	108.74	108.22	106.83	101.48	106.55	105.73	102.27	102.21	91.426	103.91	105.05	106.15	109.24	110.29	104.89	102.74	108.42	102.52	104.64	101.8	106.39	108.61	102.04	106.66	108.36
119.39	115.66	113.02	119.84	116.92	123.29	119.85	114.06	113.34	120.71	111.9	127	122.15	112.07	109.6	120.86	116.24	123.5	115.41	109.33	114.87	122.78	116.4	126.54	108.29	110.28	114.36	120.59	113.5	119.97	119.92	118.97	120.95	108.89	116.32	118.91	115.17	122.99	117.37	119.2	122.25	113.99	118.66	112.6	113.65	119.98	106.25	121.9	116.71	124.58
100.28	107.18	107.6	101.64	99.902	106.79	100.27	95.634	104.26	103.88	100.19	95.801	102.74	93.656	97.442	102.04	100.7	97.077	97.15	91.602	106.43	103.04	100.8	105.12	109.07	104.26	100.77	99.788	97.171	105.66	107.5	103.38	98.244	93.293	104.35	94.889	111.65	99.44	92.378	100.85	94.625	101	94.564	103.92	91.39	104.48	99.301	101.91	93.436	88.965
103.69	106.78	105.38	100.52	102.45	109.59	114.45	108.55	104.12	112.59	95.432	115.73	105.24	105.26	110.49	104.77	105.88	109.03	110.61	109.58	107.67	107.51	114.94	105.42	116.27	109.17	101.65	103.05	109.9	110.74	114.11	105.35	104.67	108.69	106.66	103.72	112.09	107.53	105.66	106.16	104.93	107.14	97.624	102.55	105.76	107.51	105.4	103.63	114.9	107.12
109.35	106.87	105.02	106.14	108.21	104.65	100.27	99.27	108.1	108.57	105.03	109.46	108.17	101.5	105.76	109.99	104.84	101.53	109.25	103.4	110.55	115.1	116.33	103.59	107.4	104.53	100.62	108.46	107.8	103.11	104.2	108.34	118.12	107.39	102.87	106.01	104.41	113.06	107.09	100.42	102.47	105.42	110.02	96.193	115.27	108.42	98.759	111.59	106.74	112.52
108.6	106.67	114.68	115.56	108.68	105.26	100.19	107.31	120.93	107.55	101.34	108.28	98.544	102.32	111.63	109.1	104.36	99.655	103.43	107.07	105.9	108.56	92.415	104.23	112.57	106.88	105.27	109.65	104.04	104.81	106.89	100.07	109.29	94.43	115.65	104.45	105.58	100.93	109.43	107.3	102.95	100.57	104.9	115.41	104.61	94.518	104.74	102.34	102.76	103.81
105.18	105.75	108.06	107.7	103.76	111.84	115.08	101.3	108.07	114.42	117.12	111.1	103.43	108.25	98.811	108.72	110.05	114.9	107.99	102.54	104.1	108.68	99.587	101	103.04	100.14	110.18	105.6	105.15	96.223	103.65	111	103.78	106.8	106.26	109.32	106.38	95.572	109.14	102.23	104.96	111.7	106.4	105.06	111.62	98.397	104.64	101.47	110.98	102.95
112.71	107.56	114.98	107.95	115.34	113.14	113.54	113.08	105.75	106.79	113.42	106.74	116.02	105.11	105.38	111.23	105.34	110.48	99.423	108.41	101.34	101.15	107.88	109.23	110.26	107.94	104.63	103.64	98.666	100.24	106.61	102.27	104.05	114.84	110.07	109.77	100.67	109.38	110.15	107	92.94	102.11	105.38	98.874	105.85	111.1	109.94	111.48	108.38	106.71
106.88	105.34	110.57	114.08	100.32	102.47	106.61	107.32	121.5	103.77	102.29	104.85	111.45	99.962	94.162	106.56	102.67	116.8	108.92	111.29	103.89	116.08	104.63	114.69	111.91	107.49	107.61	108.49	103.4	101.4	108.68	106.81	114.63	108.75	108.77	110.08	110.96	112.79	98.468	110.86	108.7	112.43	120.26	102.67	110.5	106.94	105.71	107.08	103.72	102.05
107.37	108.79	120.73	99.529	98.73	101.59	104.72	105.01	104.57	110.1	110.74	100.19	114.75	108.31	109.32	104.09	103.26	105.74	104.62	108.3	106.58	104.78	109.19	102.75	103.09	107.2	107.95	103.78	103.31	105.17	106.85	100.34	105.96	106.69	97.923	102.89	105.42	119.81	108.06	113.96	109.74	99.791	104.47	109.88	107.79	98.368	107.53	101.9	103.65	92.887
114.24	116.35	105.59	107.8	105.9	114.74	106.77	108.63	109.85	114.65	113.38	104.83	112.58	97.563	108.1	109.62	126.7	108.73	117.53	116.83	125.51	111	117.5	109.1	115.71	109.92	101.22	109.85	113.88	106.63	107.75	109.35	105.55	107.07	102.24	107.8	107.75	103.81	114.02	117.43	107.11	114.79	111.8	102.9	106.25	111.91	117.83	114.81	107.65	108.07
104.94	110.3	101.16	103.2	102.79	98.8	106.96	103.7	106.77	109.01	99.563	99.767	91.277	99.774	103.7	105.94	97.658	100.51	98.547	105.58	97.468	103.09	103.3	101.48	93.554	105.56	108.65	101.11	103.54	104.04	111.14	105.15	94.049	103.96	108.38	100.94	93.339	110.81	99.62	103.41	115.01	99.399	96.997	102.09	102.11	103.99	101.09	98.324	101.69	101.47
112.26	103.64	107.87	112.7	107.53	104.89	104.1	102.57	101.21	104.37	110.12	101.21	112.41	102.36	113.16	108.41	104.87	109.46	108.02	106.48	116.56	112.91	106.9	104.87	102.73	95.204	109.81	99.816	108.78	100.05	106.84	94.947	104.95	111.46	105.59	106.51	111.28	102.19	106.08	103.92	98.046	107.26	114.35	103.55	96.481	109.27	99.798	102.57	110.77	110.44
106.78	104.62	108.12	109.53	98.123	110.76	109.25	98.533	105.22	109.47	97.636	96.929	106.72	100.27	107.37	99.946	113.23	107.07	111.79	111.19	104.21	105	106.78	103.44	116.11	105.12	105.26	112.91	107.39	98.866	107.39	109.46	107.33	112.65	107.7	115.62	98.051	107.58	107.06	110.49	112.75	108.76	100.02	109.7	109.8	109.52	103.67	106.43	103.28	105.61
120.91	115.38	115.83	110.16	110.75	110.76	111.68	110.03	109.91	104.59	108.35	111.61	113.93	109.95	113.27	116.35	109.76	110.63	123.03	110.79	113.21	110.75	122.26	108.35	112.56	101.95	117.5	98.874	99.451	118.21	117.5	116.53	106.4	108.16	107.79	104.45	108.42	114.14	108.74	122.68	124.72	117.61	106.01	104.54	107.52	122.16	117.45	112.75	104.18	108.37
113.37	113.43	119.44	115.75	115.83	120.81	121.46	119.75	121.99	120.8	113.89	123.97	120.71	120.34	120.07	114.21	122.03	112.04	118.87	113.97	119.89	123.55	116.66	117.32	119.29	114.45	118.08	114.08	115.14	125.35	118.58	110.91	122.56	120.41	121.33	116	130.06	119.87	116.22	120.19	113.11	120.59	109.25	124.78	112.89	115.5	120.69	109.83	119.17	109.39
113.09	107.68	103.13	105.95	111.15	108.91	96.087	108.4	98.445	97.844	96.727	115.02	111.49	99.759	104.68	96.103	112.59	106.97	106.24	108.82	110.99	103.47	103.64	107.53	107.74	104.22	109.52	101.28	103.83	109.28	116.31	121.14	101.58	113.63	103.86	102.41	101.05	113.53	109.82	101.61	104.14	103.2	108.17	114.91	109.91	103.6	103.84	98.456	101.97	100.38
119.83	108	119.23	115.13	109.44	112.95	103.76	110.84	112.92	116.91	110.89	118.35	113.88	105.84	113.13	103.39	113.65	110.03	109.98	112.25	113.46	117.56	108.91	114.71	105.91	111.29	119.73	112.22	110.51	120.93	115.92	115.51	101.17	103.56	114.88	112.46	111.01	117.66	115.93	110.38	123.26	110.33	115.97	118.17	117.03	114.55	115.68	110.6	109.35	106.49
103.13	101.53	101.16	113.82	106.27	104.6	114.8	104.18	105.59	109.75	96.245	105.03	112.35	102.58	107.21	99.22	109.81	105.7	105.16	108.13	106.52	99.483	104.4	111.46	96.289	106.18	109.26	109.44	105.14	109.35	109.15	106.62	111.88	103.21	104.77	110.61	110.5	110.68	105.65	105.71	114.92	108.85	102.24	96.017	109.38	105.25	104.25	103.14	101.51	104.09
108.81	101.72	106.68	111.5	107.45	107.99	91.653	100.79	103.32	106.13	103.93	96.102	99.587	104.98	108.7	108.95	108.07	114.01	110.51	100.42	107.03	108.48	106	100.36	97.981	111.11	109.11	110.09	108.86	113.61	105.85	98.344	101.52	100.09	104.67	106.55	104.34	114.17	110.75	104.01	104.86	102.52	108.57	105.85	107.21	103.18	115.17	108.23	112.36	100.33
100.21	111.38	99.364	109.21	111.05	111.86	105.55	113.2	101.66	106.26	102.52	111.61	105.1	105.57	101.88	99.96	102.73	111.81	105.56	99.826	108.64	106.24	105.53	102.57	104.56	103.71	97.994	105.52	111.95	112.44	107.37	116.43	106.88	110.33	111.73	104.97	107.03	109.14	113.66	112.92	106.42	96.282	104.02	107.77	102.23	111.96	109.32	99.795	107.93	121.18
108.73	95.34	105.57	94.628	100.82	99.547	104.54	93.536	95.823	102.78	107.5	98.045	102.8	103.45	100.77	108.3	106.91	105.14	95.353	108.04	89.691	96.138	99.944	104.22	101.71	93.741	95.926	101.39	89.627	100.78	104.91	100.9	93.424	102.64	96.839	94.333	88.121	97.58	92.044	96.763	103.2	98.842	93.439	101.86	112.48	93.616	96.37	102.62	100.85	100.59
106.06	99.536	115.23	105.64	105.77	107.22	108.21	104.97	107.84	110.89	97.966	106.52	105.63	105.24	105.09	105.75	113.34	104.33	101.22	104.5	108.49	107.13	100.47	106.97	97.116	101.85	102.57	110.09	111.06	107.12	100.26	100.83	98.534	109.89	94.142	99.538	114.43	104.43	104.18	111.69	103.24	110.19	104.06	109.08	104.44	105.57	98.499	105.16	104.31	100.72
98.475	111.23	111.3	109.49	106.96	103.54	116.43	105.05	102.95	103.8	112.51	107.87	106.46	102.28	98.573	106.88	105.21	97.251	105.17	114.27	111.18	108.85	111.15	113.09	103.91	106.18	105.53	111.28	100.27	106.57	97.356	103.41	105.35	97.311	99.376	106.97	111.65	106.34	104.01	98.898	95.444	96.349	106.56	109.69	111.71	108.34	110.64	112.29	109.86	110.19
110.41	116.68	101.28	103.81	106.53	107.21	113.73	112.32	105.78	109.4	105.08	115.28	108.02	102.76	108.7	105.73	106.38	102.63	105.4	100.78	102.61	112.84	117.47	103.6	113.91	120.78	112.2	103.35	100.42	100.84	109.25	106.23	101.49	102.5	105.9	113.36	110.87	99.714	117.74	103.72	103.05	106.1	116.71	105.81	113.92	107.89	108.13	113.06	113.57	107.49
95.361	92.455	107.64	104.15	106.56	103.26	94.401	105.74	101.8	99.574	104.82	104.33	101.06	102.53	92.091	96.419	102.08	103	107.11	103.53	89.255	91.98	100.39	99.691	115.02	101.13	103.54	90.214	105.15	102.87	98.983	95.686	99.528	102.34	97.623	89.18	87.72	95.474	98.13	104.97	98.018	92.777	98.165	101.14	100.26	97.174	100.62	106.44	98.381	92.057
111.52	108.41	115.49	103.1	107.59	125.06	110.02	120.98	113.91	101.95	116.65	115.54	109.96	116.18	116.69	114.78	105.22	106.77	115.92	111.97	115.03	111.87	109.91	115.8	101.85	99.458	106.52	113.1	108.67	114.73	107.94	114	110.85	105.93	111.72	109.96	102.88	107.45	105.43	117.3	111.86	109.92	103.53	106.36	111.26	112.1	114.23	117.36	111.95	109.56
90.654	102.15	91.481	110.4	99.413	108.04	97.241	104.22	98.007	95.682	105.09	100.7	106.29	88.991	102.64	103.59	98.461	84.641	101.7	98.875	104.77	96.54	98.874	98.577	97.173	102.61	92.131	104.68	103.38	97.454	95.575	96.267	93.046	103.3	98.323	100.04	92.921	94.604	98.309	96.349	98.348	89.841	94.979	103.51	91.608	105.29	90.674	88.545	96.726	102.68
99.898	100.16	106.04	103.64	107.81	111.37	103.75	105.37	110.8	95.782	104.74	112.91	116.49	99.486	102.37	99.711	107.65	107.03	101.92	108.65	100.9	109.99	105.62	103.82	109.2	110.34	106.74	100.74	102.41	95.718	105.49	102.73	110.73	107.86	104.2	102.91	106.81	108.05	94.409	105.78	103.56	105.05	108.08	100.13	106.04	105.52	102.25	102.37	104.75	112.93
101.56	115.75	96.679	113.96	108.61	97.653	108.78	104.17	110.84	103.32	105.35	109.09	97.391	100.54	100.8	106.79	111.22	111.86	115.8	103.99	102.31	105.63	106.22	106.93	109.19	104.33	110.12	103.98	102.52	106.28	102.46	110.08	106.94	112.72	111.1	99.077	107.39	103.06	109.2	112.04	102.26	112.65	109.71	102.84	108.91	109.02	104.08	106.58	108.1	101.2
107.61	107.61	112.78	111.17	92.168	97.599	101.33	99.131	104.26	101.71	100.61	104.64	106.68	103.64	114.07	107.6	104.44	105.59	105.45	101.64	106.27	100.86	112.33	104.16	105.91	104.05	101.58	104.1	113.12	114.06	110.41	101.66	115.84	108.36	97.986	107.67	115.09	109.18	97.462	97.576	111.6	105.34	107.14	112.89	105.22	115.03	94.603	107.75	105.79	109.11
112.68	106.88	94.482	105	102.87	108.2	108.34	110.15	106.41	114.7	99.563	101.34	101.12	97.648	110.74	96.582	96.996	109.1	117.92	109.44	110.07	109.93	107.16	109.09	111.73	110.62	110.81	103.19	116	114.56	116.06	115.23	110.36	103.82	99.75	98.545	105.32	101.28	102.35	110.95	114.63	104.39	104.27	114.18	112.54	109.86	111.21	120.21	106.68	101.65
108.33	109.51	109.81	102.33	105.81	105.95	108.5	100.24	107.43	109.55	108.6	105.68	109.56	104.84	106.48	106.09	114.98	98.805	114.6	108.38	107.94	97.766	113.75	103.42	107.82	104.13	108.51	105.86	113.29	103.09	110.25	107.26	107.94	102.51	109.22	107.95	103.08	99.553	103.84	102.05	99.698	108.71	109.42	110.52	106.67	105.5	112.5	101.23	109.38	98.694
113.01	119.6	112.12	117.77	111	111.27	108.98	110.77	114.32	116.15	112.16	110.54	112.63	109.59	123.18	116.03	104.92	110.48	114.15	111.93	120.37	113.47	111.38	109.59	104.67	114.22	115.3	114.32	115.33	108.02	110.7	109.14	119.43	109.8	115.05	108.32	109.88	114.36	113.52	111.46	122.74	110.46	110.13	111.6	104.77	121.25	108.62	116.83	112.78	103.62
95.909	104.12	97.184	95.492	88.003	95.571	94.633	100.17	89.232	94.31	95.935	102.78	105.83	107.6	108.01	107.87	95.11	101.15	95.204	94.809	102.35	99.936	105.69	101.09	101.06	92.2	100.57	91.581	103.74	105.84	106.56	99.064	103.89	96.512	102.87	100.47	101.68	99.352	97.911	94.963	106.72	98.394	98.178	97.312	100.24	96.827	97.214	103.52	91.948	105.23
110.17	101.42	101.55	102.19	91.679	109.89	110.12	102.74	102.74	96.279	101.4	102.12	100.05	108.42	102.54	104.55	105.57	117.53	99.883	103.94	105.46	105.52	101.96	101.06	102.23	98.593	105.71	106.93	104.38	103.27	101.19	103.63	102.47	95.177	104.84	108.31	104.71	106.14	100.64	113.36	95.819	96.419	99.849	97.77	108.12	105.52	102.11	102.48	116.61	103.96
107.72	111.7	106.28	114.02	114.56	110.54	96.938	112.37	107.64	112.59	117.75	120.39	112.02	114.55	111.1	109.77	105.36	108.66	109.77	110.93	117.23	105.14	110.8	114.08	103.95	113.7	116.13	112.06	110.93	112.65	107.69	97.6	114.36	109.61	110.3	108.62	110.22	107.42	107.2	109.54	106.45	115.54	113.43	106.88	109.63	110.74	111.18	109.26	112.87	107.83
109	113.82	103.24	108.61	113.84	103.67	100.65	111.12	96.426	107.25	107.19	104.4	105.65	106.2	99.438	106.03	113.59	109.81	102.69	113.29	105.34	114.52	107.41	112.22	107.25	108.57	95.332	97.617	107.25	102.3	101.04	100.75	106.71	110.24	112.43	99.426	103.51	108.37	101.65	119.17	114.75	107.77	110.86	110.67	114.35	100.55	110.42	107.68	103.58	107.85
106.09	112.36	109.11	111.51	110.6	118.79	99.43	102.88	113.57	109.47	108.83	114.52	108.98	120.55	105.23	106.98	108.25	107.46	111.5	120.25	112.68	110.99	109.79	118.6	102.25	114.52	110.53	107.81	113.52	116.24	104.41	106.22	113.51	108.67	111.87	118.64	104.58	111.66	110.98	101.41	98.881	111.88	105.64	105.16	105.74	110.49	113.74	113.2	110.91	101.06
118.9	114.43	112.23	109.58	117.49	112.96	105.74	108.81	107.95	107.12	109.8	117.65	103.27	110.4	115.7	115.64	114.81	111.5	104.75	107.57	111.63	110.83	116.01	109.22	108.95	111.15	111.64	116.15	110.35	110.02	115.24	116.05	105.36	115.28	119.65	113.97	113.12	106.43	112.87	107	121.84	117.43	112.89	101.6	114.4	120.56	116.33	113.53	109.49	110.82
106.23	102.65	107.9	106.17	104.96	94.863	108.3	106.75	109.83	107.23	113.6	107.94	107.3	103.22	103.72	110.79	109.67	100.86	101.69	101.52	108.84	119.15	106.58	99.039	105.02	103.23	109.23	92.22	104.13	105.64	104.83	101.92	101.57	97.63	105.27	104.01	109.52	103.79	104.56	108.24	115.65	110.72	104.76	100.76	100.16	102.92	102.36	111.49	102.59	104.98
104.28	98.862	98.511	97.588	99.612	101.69	100.24	91.816	105.19	103.94	102.58	98.069	101.57	98.412	101.88	95.413	103.75	101.06	99.414	109.63	101.17	111.6	100.19	104.82	100.24	102.89	96.242	95.869	105.94	101.07	101.18	102.94	106.97	95.965	95.526	94.574	102.28	95.574	100.47	99.217	104.27	91.708	101.28	97.248	94.679	95.057	98.536	95.027	94.944	100.2
108.06	113.02	109.35	105.53	110.33	98.748	105.63	109.71	111.97	104.16	104.61	104.14	100.32	111.36	106.77	100.75	94.981	107.47	102.15	105.26	114.4	97.662	99.953	112.17	107.47	116.41	108.79	107.79	100.28	102.99	103.23	112.3	111.33	107.14	105.9	106.56	99.312	103.49	113.99	98.073	107.22	108.22	106.69	109.44	105.3	110.24	109.03	101.35	104.81	106.17
106.49	120.6	113.32	112.27	121.23	119.98	116.78	121.44	115.68	111.47	116.46	111.01	105.91	113.41	115.91	118.16	114.45	113.62	119.53	121.2	112.83	120.44	119.58	105.79	112.39	119.73	119.42	110.01	113.49	113.44	116.75	108.5	119.41	110	109.14	107.57	112.97	117.59	109.92	114.92	117.66	106.78	109.9	116.52	113.01	119	109.4	110.35	113.49	117.89
109.37	98.25	98.493	98.965	108.01	101.78	112.03	104.37	116.09	108.12	99.75	98.094	113.16	107.56	98.82	101.47	105.45	106.35	97.089	96.765	107.93	97.817	109.41	102.57	104.03	100.43	102.79	103.65	111.16	97.86	108.62	98.565	109.91	106.29	106.48	97.527	108.72	106.99	109.54	103.06	108.38	99.613	105.15	107.14	106.08	102.15	114.32	110.09	107.73	113.78
115.07	103	109.38	106.87	107.86	100.15	110.95	97.33	110.35	108.9	102.21	102.87	105.39	98.211	109.35	96.275	106.52	104.14	100.95	112.99	101.75	105.89	113.41	104.59	102.4	99.268	112.87	106.13	113.85	103.61	104.89	105.09	106.92	102.82	103.16	105.9	107.36	105.55	108.77	112.33	110.14	118.73	101.32	103.57	106.44	111.35	103.85	102.43	105.78	105.79
106.45	98.185	101.19	103.37	105.41	110.86	104.73	103.04	104.91	105.59	105.95	103.13	113.43	103.51	106.26	108.63	110.43	113.24	111.08	111.49	109.24	107.97	107.43	113.67	99.884	110.41	108.05	105.04	110.31	101.19	108.4	106.12	106.34	112.75	103.17	112.8	103.35	107.75	105.92	109.38	97.51	102.99	105.86	109.24	99.665	105.15	95.819	107.58	104.38	108.07
104.22	116.35	116.21	111.39	118.32	104.6	112.08	110.68	104.38	113.57	114.09	114.65	109.54	111.05	109.58	118.13	110.03	106	112.26	108.33	114.08	123.92	117.79	112.56	112.8	112.02	102.08	116.59	97.245	113.53	114.39	120.36	106.47	109.39	99.112	105.72	115.1	107.57	117.47	117.16	104.25	124.08	102.47	116.52	109.64	114.31	114.37	119.4	113.88	112.81
101.58	106.34	112.72	100.74	106.32	109.49	106.42	106.1	105.23	112.02	111.84	107.75	101.58	99.576	112.9	109.87	97.69	106.21	112.56	111.31	103.8	110.79	105.25	109.75	107.45	103.09	103.89	99.883	104.13	103.23	103.38	109.11	105.45	99.216	101.23	100.52	107.19	106.79	101.83	102.87	107.24	102.67	104.12	107.38	105.55	111.62	108.91	100.96	99.795	109.21
98.381	94.867	96.304	106	97.882	106.13	100.51	103.66	105.08	101.86	99.784	93.476	109.98	102.58	103.2	107.81	97.489	97.755	101.66	103.6	106.17	100.75	111.64	94.737	98.792	95.265	109.41	94.544	102.74	99.268	93.486	99.094	102.7	105.71	96.988	100.06	93.773	88.706	97.359	101.23	98.388	99.07	100.39	104.98	93.939	98.423	106.04	99.984	103.76	90.21
105.58	108.26	105.75	105.32	98.468	99.901	103.01	110.98	111.03	99.345	98.17	98.808	110.3	106.68	106.39	106.31	101.7	114.85	108.79	105.89	106.36	108.46	95.778	111.83	95.577	104.73	94.684	105.98	103.34	108.87	116.13	108.22	103.78	103.36	108.29	104.15	103.37	104.98	105.06	111.3	107.5	95.813	101.02	104.45	109.9	104.2	99.884	108.55	106.7	103.19
104.1	101.55	99.405	97.082	94.087	92.384	94.537	100.74	107.35	92.643	108.89	105.3	95.6	96.491	105.11	104.57	105.57	106.32	93.616	103.35	106.84	98.475	108.83	100.92	99.521	106.73	98.951	105.22	88.078	100.98	100.18	100.32	99.589	102.93	97.802	100.28	99.949	111.41	106.53	113.81	99.52	105.88	100.61	102.02	102.17	100.22	96.58	96.862	102.11	104.48
97.809	102.23	90.694	103.14	95.714	97.553	94.284	100.55	105.54	99.008	100.52	95.065	93.377	99.268	111.19	108.1	103.78	100.09	109.48	106.18	98.009	97.353	97.013	95.461	106.71	105.41	107.04	102.22	108.88	100.33	103.04	85.642	98.327	106.6	97.889	94.986	103.5	92.975	111.85	99.419	108.64	105.49	106.11	91.83	107.3	100.89	100.52	102.09	86.647	101.5
109.04	103.5	105	103.35	110.76	99.961	93.461	110.64	96.471	103.23	107.04	102.62	104.23	108.57	97.587	107.85	100.11	107.31	109.41	102.32	114.89	99.181	108.03	101.39	97.812	107.57	110.52	103.33	102.07	101.95	103.1	109.79	102.23	102.25	100.8	100.65	108.79	109.09	105.04	116.5	106.61	103.78	112.97	105.92	108.08	107.96	113.98	103.05	108.4	102.94
111.9	103.2	106.76	99.65	103.2	104.79	115.59	110.92	103.96	107.41	108.07	106.97	105.54	107.64	110.78	103.73	98.028	110.93	104.93	98.814	97.115	107.21	103.31	108.18	100.49	110.52	105.5	110.64	105.74	109.97	99.29	111.28	102.36	101.67	100.08	108.72	109.74	96.97	105.04	108.99	111.19	93.675	104.36	103.34	102.65	111.36	107.78	100.15	109.49	105.62
101.17	105.36	111.48	98.084	96.826	110.13	106.39	107.35	103.36	108.23	99.261	101.26	105.33	98.655	105.41	112.49	104.06	108.99	108.26	100.8	104.67	97.5	104.04	114.26	113.87	111.03	103.15	116.93	99.947	108.21	102.58	108.75	108.71	101.71	108.6	104.5	111.66	106.95	95.317	105.16	104.89	113.57	112.33	106.83	93.893	105.65	107.09	110.37	107.38	98.316
113.19	118.52	111.56	114.37	115.43	114.82	116.74	113.45	116.46	120.65	112.43	122.18	109.18	103.91	114.24	121.75	121.78	104.56	115.1	115.21	110.37	114.35	112.04	104.2	115.7	121.85	103.61	112.38	109.65	119.46	108.12	112.98	106.87	104.4	111.95	107.67	107.34	111.49	106.08	113.7	112.6	114.08	110.89	105.19	110.43	120.76	111.89	107.92	108.9	109.97
110.8	108.76	114.16	113.16	112.23	105.62	116.23	113.92	116.05	118.01	120.86	110.75	118.07	112.4	123.27	118.02	113.68	115.4	110.61	113.77	109.66	119.94	112.1	107.83	115.17	108.97	114.25	114.31	113.08	121.54	113.95	116.75	119.45	121.47	115.44	107.44	115.82	106.01	120.61	118.07	118.42	107.49	111.2	110.84	111.55	113.57	104.89	111.38	123.06	121.01
109.07	104.53	108.19	112.04	114.6	108.52	108.41	107.91	107.53	112.1	122.71	107.57	107.01	113.02	116.42	98.595	115.98	104.8	105.51	110.59	108.83	113.76	109.41	112.46	116.27	101.92	106.4	112.19	110.85	115.12	112.59	111.89	106.18	112.01	108.55	110.67	115.47	104.34	104.95	103.08	105.56	103.3	115.93	113.9	107.94	109.55	113.46	108.71	104.97	112.34
112.48	104.77	107.92	105.58	112.88	105.8	103.68	105.04	104.55	102.43	109.59	104.9	106.23	107.86	104.74	113.07	102.5	106	106.69	104.57	109.5	108.87	94.123	103.02	109.4	107.48	114.29	106.32	110.28	110.64	108.28	110.46	101.79	109	96.055	105.86	100.22	104.34	99.93	110.49	115.24	103.63	104.72	112.96	102.67	113.03	101.95	106.61	104.65	108.06
101.57	102.79	111.43	106.85	106.74	105.59	102.69	99.417	106.63	107.59	99.197	99.807	109.63	107.5	100.92	100.47	102.03	100.08	101.21	105.81	107.47	98.359	110.4	98.624	113.58	99.957	107.83	110.8	98.223	97.938	105.09	99.97	109.17	88.538	102.45	108.12	114.01	102.46	95.697	100.01	100.29	104.64	113.93	98.722	112.42	105.77	107.07	99.416	98.542	104.96
107.71	92.888	107.78	106.94	102.5	112.62	102.74	110.84	103.16	107.53	105.68	107.82	99.788	100.43	105.25	109.25	106.97	106.06	106.55	104.67	106.54	109.11	97.132	95.472	94.63	103.72	102.44	99.61	106.69	104.07	104.43	108.91	102.98	109.01	106.86	113.63	102.43	105.66	98.021	109.19	96.373	101.1	100.54	103.44	110.15	109.47	105.32	106.09	105.91	105.87
102.54	100.03	100.2	103.88	100.07	95.977	104.15	100.2	97.934	102.03	95.928	91.607	94.845	106.54	101.59	110.08	96.624	102.71	95.089	99.354	94.305	93.228	105.13	102.47	98.001	101.08	91.009	105.04	98.152	103.16	98.074	101.51	99.599	110.18	102.05	94.645	104.72	98.556	105.96	94.617	92.548	90.043	100.01	116.1	98.792	110.88	91.154	100.74	94.537	100.65
105.83	115.33	108.31	109.65	116.48	113.71	112.01	118.19	110.08	120.88	110.2	113.29	117.27	114.78	115.5	107.64	107.1	102.61	107.01	117.42	106.43	118.89	116.78	106.76	116.86	114.83	116.92	100.99	118.72	111.04	120.34	114.22	106.3	113.89	114.69	114.87	109.05	109.38	119.16	108.06	116.79	119.42	110.61	105.82	114.11	109.04	118.73	112.86	109.67	108.25
108.86	111.94	100.9	111.16	109.2	117.95	113.38	112.82	114.43	103.42	106.77	107.62	111.44	118.41	118.97	114.22	110.5	112.14	109.84	116.94	105.98	111.8	109.28	118.88	112.83	115.03	112.54	106.71	116.01	110.46	112.35	116.53	108.56	100.47	114.54	118.16	110.37	117.17	99.879	118.47	105.78	115.05	112.3	109.16	115.41	109.79	113.96	104.88	116.66	110.28
104.73	110.32	117.79	104.56	109.27	103.32	107.09	106.87	98.61	110.7	96.507	104.52	106.67	109.15	106.12	112.47	104.37	97.959	102.15	110.04	105.34	105.49	100.26	116.69	103.39	100.88	104.22	101.55	106.71	116.98	102.03	107.38	103.03	105.37	109.56	101.52	105.99	102.53	101.75	102.22	103.71	99.452	98.348	107.43	105.36	95.52	110.06	106.04	111.29	105.37
103.52	104.48	101.69	102.84	107.08	112.55	103.36	110.95	97.851	110.98	103.06	106.51	106.97	105.91	114.08	104.93	99.733	104.12	103.37	101.09	108.42	105.9	102.26	109.7	98.727	106.28	107.87	112.09	98.451	101.81	109.23	104.61	103.82	110.42	107.21	102.93	103.44	111.67	100.21	107.4	102.88	102.89	113.94	103.94	108.43	107.24	108.47	110.18	112.88	98.955
101.28	104.07	108.17	101.17	95.065	110.18	103.26	110.66	100.33	100.85	103.68	102.88	107.61	103.68	92.473	103.51	103.02	104.68	107.91	103.37	105.35	105.84	98.347	107.53	104.79	110	106.19	105.21	105.26	105.77	89.399	102.96	94.26	100.5	107.32	102.54	113.7	109.14	101.04	95.293	105.21	99.101	110.97	104.4	111.74	104.93	98.576	101.08	103.21	105.29
107.02	97.834	105.99	95.022	99.088	101.56	90.822	106.82	101.57	108.24	92.75	97.692	99.753	96.371	96.116	101.8	101.06	108.49	98.859	97.231	99.08	102.19	103.05	92.696	103.48	96.46	97.266	96.303	100.18	104.34	99.423	92.149	108.04	104.77	109.85	108.92	102.01	102.11	102.12	99.321	103.4	101.77	100.7	103.13	98.968	90.455	100.5	93.435	107.33	98.43
103.86	111.21	108	115.41	103.45	111.24	108.78	108.36	109.48	106.51	111.94	101.06	110.58	109.56	112.4	123.62	115.28	103.27	108.31	114.25	106.5	112.9	106	121.08	108.68	102.39	114.34	110.34	105.79	118.85	107.52	111.98	109.97	110.91	104.83	111.91	109.25	110.02	108.13	119.41	115.22	111.24	106.32	110.29	104.42	107.83	112.78	101.72	112.04	111.68
114.93	112.19	113.43	118.32	113.98	107.36	114.03	108.31	116.52	102.02	122.22	108.95	108.28	117.92	114.8	111.47	111.66	109.84	124.39	107.62	113.17	111.83	105.45	108.71	119.62	113.96	107.17	110.82	111.25	112.22	113.07	107.74	111.1	117.26	109.32	121.55	113.67	124.01	107.3	113.07	115	109.99	108.6	113.87	105.54	116.27	117.49	109.16	102.89	108.78
101.43	104	114.38	105.62	102.58	100.34	106.99	111.81	114.56	105.7	104.23	106.44	110.66	98.074	101.01	112.77	101.24	109.44	104.55	105.79	114.92	109.27	104.83	112.01	104.11	98.047	102.48	107.35	107.88	105.47	114.18	100.89	105.97	103.18	94.304	114.03	109.99	105.49	104.3	108.3	112.18	99.861	105.9	108.94	107.67	113.37	111.22	103.37	102.9	113.13
107.32	118.69	115.53	110.09	112.28	122.53	110.58	98.196	109.2	107.9	107.08	111.41	111.3	109.36	108.65	112.52	106.64	96.493	110.48	114.68	113.15	113.03	107.69	112.04	107.45	114.41	112.47	110.62	111.4	109.84	101.45	114.39	101.4	103.96	103.7	113.75	115.78	116.73	107.46	114.85	114.09	107.36	117.77	117.21	107.89	112.96	113.97	107.17	113.95	108
100.79	103.04	104.83	105.06	102.56	93.791	95.893	108.8	93.038	101.34	108.6	92.099	104.63	108.55	113.78	112.66	101.04	106.48	106.26	105.92	111.25	99.263	106.15	101.4	110.88	104.82	107.89	107.01	107.4	111.62	100.38	112.14	115.83	104.76	104.72	100.58	99.906	110.74	95.397	112.53	103.92	101.41	99.697	109.52	108.2	104.06	101.92	105.72	107.63	105.07
111.43	111	109.28	118.68	104.34	111.35	120.45	109.09	113.37	106.97	109.34	111.75	112.14	108.47	107.32	109.28	110.38	111.09	108.59	115.21	119.81	107.41	108.27	109.43	117.68	111.99	119.05	111.66	112.13	103.52	105.15	122.15	113.85	109.98	113.89	110.32	104.56	114.64	101.63	117.14	109.34	109.1	121.13	116.63	105.44	107.33	114.09	109.52	115.87	108
120.59	105.99	107.86	113.99	110.22	109.57	114.18	108.56	111.41	117.35	112.14	109.12	106.31	105.64	115.17	119.88	119.2	113.77	109.06	109.17	119.01	110.06	117.03	100.01	108.54	112.45	98.785	107.38	125.76	113.97	104.16	114.12	112.74	117.99	123.44	109.79	111.49	117.54	120.88	111.09	113.76	116.31	113.55	117.57	111.19	112.22	111.96	118.65	115.04	112.59
104.8	111.6	105.21	106.28	100.89	101.62	104.95	113.84	103.1	101.64	104.1	108.86	110.6	110.46	106.52	103.59	117.48	109.8	107.74	107.78	101.47	101.32	113.6	103.4	106.04	103.87	106.53	107.4	109.9	106.65	112.3	101.23	101.57	102.57	105.21	109.95	108.83	104.39	104.05	106.96	102.48	110.23	97.832	105.07	103.05	114.33	107.49	102.14	109.16	102.09
107.37	108.07	103.1	104.38	106.34	100.96	111.15	107.23	106.19	103.22	115.05	108.06	106.15	110.22	100.65	109.44	105.1	109.48	111.15	101.79	90.13	109.02	112.1	103.1	102.62	112.7	105.07	110.95	100.5	101.55	106.1	101.53	106.86	103.86	102.73	108.44	105.13	110.8	112.73	110.62	102.17	102.6	101.53	115.18	100.29	109.37	110.56	102.58	110.12	106.49
104.33	111.99	110.71	101.75	106.62	113.41	120.1	113.26	100.65	104.7	104.45	104	103.26	106.57	105.32	102.93	112.49	105.79	108.06	106.39	101.02	104.59	110.48	112.99	102.27	98.076	103.08	104.78	98.646	102.63	108.03	106.85	109.33	110.26	106.06	109.35	98.521	114.76	116.31	104.08	103.93	107.19	113.29	104.18	101.51	107.86	114.29	97.021	101.32	112.42
109.19	112.09	114.39	117.66	114.31	108.97	110.57	118.93	110.4	115.37	96.335	117.14	113.92	114.84	112.75	111.32	99.83	112.18	112.22	123.3	102.28	111.86	111.64	115.24	109.42	114.48	113.37	113.14	106.42	112.65	115.24	112.83	104.51	113.98	126.75	108.64	104.23	109.03	110.06	109.19	110.03	121.86	112.59	113.15	101.57	116.01	111.25	111.03	112.82	111.21
100.76	105.2	108.71	104.2	109.42	110.35	102.96	106.15	111.65	105.55	103.65	108.37	101.97	100.97	99.948	102.9	102.1	113.12	101.68	98.339	99.686	115.71	105.29	103.13	100.43	105.85	108.11	101.7	103.25	112.6	111.5	104.42	100.93	110.19	109.75	105.39	100.24	94.088	100.7	111.2	105.54	103.34	104.67	110.41	108.06	91.766	114.38	100.61	104.66	107.63
104.65	114.49	109.69	109.35	110.38	108.49	110.26	101.85	98.701	103.21	100.47	93.973	97.758	103.44	97.196	92.695	104.17	109.14	112.43	101.18	106.71	101.84	96.09	94.713	108.95	98.536	107.95	105.81	105.61	105.38	111.34	111.45	113.79	100.53	106.39	102.72	107.33	98.645	98.195	99.365	101.14	98.178	111.27	110.74	107.91	105.93	105.31	112.77	104.94	104.51
111.25	107.09	109.9	103.74	104.3	105.87	105.48	107.72	109.22	110.63	119.15	107.89	102.32	116.74	106.57	111.2	113.71	118.95	110.09	108.66	117.83	111.18	114.92	96.143	117.63	104.6	109.8	111.5	122.65	108.18	114.04	106.12	104.9	108.81	119.22	107.43	106.2	101.18	104.76	109.16	104.13	108.49	105.55	106.25	110.5	108.3	109.61	105.25	110.55	121.27
98.539	108.16	98.141	102.39	95.387	108.81	101.97	103.54	109.95	100.01	101.17	99.704	107.97	102	110.27	105.58	111.46	107.43	110.24	108.86	99.211	105.46	102.55	105.32	115.04	100.57	102.18	97.74	99.936	111.34	105.93	106.17	100.34	106.68	102.47	100.93	95.421	109.07	105.09	107.32	108.55	100.22	110.44	112.95	102.59	104.78	105.8	104.1	103.32	100.73
104.43	105.12	113.94	102.85	109.59	112.02	108.62	105.58	104.88	109.57	108.42	111.54	110.22	115.19	106.18	106.73	106.34	112.09	100.25	121.82	114.82	118.97	112.46	105.5	107.14	107.48	111.18	117.45	108.98	111.37	109.49	112.86	110.34	116.09	112.1	111.91	101.78	115.25	105.62	108.35	113.57	107.71	105.63	102.89	116.49	116.24	108.4	100.95	109.96	105.19
103.46	99.362	105.86	112.18	105.57	104.59	108.17	103.39	106.55	99.458	107.03	104.22	103.23	97.913	106.55	113.66	108.19	106.78	105.71	112.3	109.7	108.79	110.37	101	108.16	99.44	107.88	108.13	105.4	102.62	111.47	108.88	105.64	107.72	100.64	105.09	114.45	102.54	101.66	99.753	102.2	103.01	116.57	97.6	108.61	102.12	102.98	102.32	103.8	105.44
106.62	109.67	107.26	116.55	108.69	113.73	111.45	104.93	113.55	123.26	114.76	113.21	112.54	110.2	107.3	109.15	109.93	113.69	113.68	107.12	109.11	114.02	109.37	111.44	114.28	107.94	109.68	114.63	110.81	111.21	111.9	122.32	106.55	106	122.25	99.586	111.96	105.73	108.27	115.52	112.27	115.45	107.36	108.35	106.16	115.83	115.09	108.41	117.79	116.49
116.88	106.43	106.96	114.62	102.42	122.33	114.75	104.32	114.3	108.51	107.19	104.86	111.25	111.11	104.31	114.85	115.04	107.89	112.29	112.66	108.32	117.7	98.26	111.1	113.26	115.08	112.2	105.36	118.11	107.24	110	104.31	104.16	96.567	115.04	121.84	113.05	112.28	107.68	116.82	111.55	108.76	115.11	111.37	116.54	106.73	114.73	104.85	113.88	112.13
97.807	108.05	105.17	100.4	98.863	101.3	99.616	97.263	103.83	100.42	106.42	100.55	95.287	95.221	95.318	107.3	102.37	100.26	101.13	108.39	99.326	97.75	98.234	98.85	92.435	105.4	105.53	103.92	105.22	97.463	104.71	97.036	91.199	103.11	96.885	96.321	94.764	103.91	97.974	104.59	93.758	95.741	106.75	95.284	105.64	102.98	94.536	101.86	92.226	99.497
105.45	89.365	98.043	103.56	100.96	103.71	100.89	96.299	100.2	102.94	98.499	91.472	105.07	95.759	87.785	98.794	102.17	95.132	105.16	109.65	103.8	95.118	98.88	99.61	95.623	97.179	99.873	102.87	95.815	94.168	94.897	99.785	103.76	102.48	103.81	93.012	102.76	95.741	94.35	96.107	102.19	100.36	100.26	104.77	98.359	106.19	101.04	104.6	101.39	99.627
109.36	106.29	98.829	111.48	110.48	102.38	110.7	104.4	106.62	101.9	103.84	110.47	107.42	108.14	112.97	99.486	106.05	103.51	108.74	104.85	101.62	105.59	107.5	104.89	105.77	108.62	100.03	108.67	115.58	106.88	109.64	108.79	108.87	95.85	104.71	114.82	101.09	100.56	108.41	102.24	103.05	106.38	104.3	106.48	110.12	115.7	115.6	112.29	109.75	113
114.06	98.747	105.09	104.28	102.41	105.84	107.1	113.91	106.66	105.78	106.48	99.75	104.25	102.28	100.93	116.93	102	95.719	100.57	100.2	101.17	104.24	96.153	104.58	114.58	97.431	98.052	102.49	96.882	103.75	109.27	112.25	105.37	106.28	99.526	101.67	96.787	106.54	107.69	104.54	97.762	106.43	113.25	109.64	102.15	103.71	110.23	114.86	106.35	108.27
114.34	113.66	122.18	115.49	115.7	115.76	118.61	117.62	117.98	114.25	117.74	121.2	104.45	111.91	113.71	125.54	119.62	113.87	113.48	113.07	107.46	117	119.87	113.36	121.86	113.21	109.64	123.49	118.82	113.28	112.16	115.48	116.72	119.12	112.9	123.35	108.99	116.86	116.74	116.41	113.96	115.31	121.65	119.71	117.22	105.71	113.67	124.74	121.85	121.99
97.799	102.69	118.22	111.77	109	105.34	110.64	111.33	106.88	112.59	114.61	114.07	105.22	104.65	97.47	117.06	104.39	109.81	114.12	109.67	123.03	102.71	113.95	107.7	106.35	110.85	115.6	113.91	105.34	115.09	104.69	113.05	103.68	106.48	113.14	103.54	107.41	111.95	120.98	108.85	105.83	111.51	117.92	114.6	118.86	101.67	108.88	116.04	112.84	111.47
114.09	112.09	104.82	112.41	115.66	111.08	110.8	114.61	111.77	116.71	110.57	115.85	118.61	118.95	115.46	109.19	112.4	117.63	115.02	106.26	110.62	120.21	110.32	108.89	109.33	107.57	112.3	103.2	112.66	101.89	107.99	118.54	113.35	112.49	110.5	111.38	106.93	115.28	111.98	108.6	110.98	116.92	109.53	110.48	108.13	112.22	107.58	111.96	115.81	108.75
104.6	102.54	100.22	103.98	88.379	103.22	96.869	93.542	101.26	103.16	97.286	98.982	103.4	106.15	102.71	101.67	99.936	101.65	99.496	108.05	95.778	88.239	100.25	104.11	94.111	96.697	100.87	101.19	99.105	104.54	103.07	95.451	95.342	97.68	96.69	99.065	98.164	106.94	96.797	95.846	108.44	102.89	98.916	105.85	98.114	100.85	104.19	94.702	98.609	99.596
111.37	109.62	103.14	107.37	110.42	112.56	117.89	109	109.77	97.965	103.26	105.27	106.82	101.73	109.05	103.81	100.71	96.857	107.61	111.49	106.86	98.368	112.69	107.06	111.46	107.2	108.4	107.7	107.12	113.79	102.35	110.97	101.88	109.33	104.41	115.03	115.85	105.91	104.13	104.18	105.14	106.84	105.41	108.95	100.17	115.2	106	107.55	110.95	109.42
109.38	104.34	108.84	107.86	110.53	107.09	105.45	103.69	102.32	102.22	100.5	98.47	104.02	100.73	102.86	110.37	113.71	99.028	107.16	104.43	102.56	104.9	107.87	111.43	102.53	111.39	104.29	108.41	111.69	115.76	104.91	102.47	106.95	115.1	106.53	104.17	113.35	109.89	105.4	104.9	106.66	105.17	111.95	104.01	107.05	98.555	111.27	114.82	108.04	111.3
101.92	106.97	104.42	95.433	102.05	89.639	100.9	103.84	103.18	100.65	108.63	103.6	102.84	100.28	107.65	106.41	99.825	105.69	104.11	104.75	97.846	84.775	101.01	97.995	97.88	97.316	95.664	103.31	109.53	107.68	104.07	96.553	97.268	99.617	98.474	97.224	106.47	98.347	96.807	100.28	98.38	98.319	88.991	99.46	94.554	106.72	94.617	106.99	91.671	97.641
111.61	108.19	106.08	100.95	101.37	106.2	102.6	107.05	101.84	104.22	102.03	112.74	99.696	97.134	104.78	102	114.66	103.59	100.63	117.4	104.81	97.662	105.89	100.84	104.09	102.76	109.65	97.291	109.95	115.31	112.99	106.57	99.326	105.87	112.93	106.99	116.07	111.56	104.03	110.47	115.71	102.9	104.89	107.37	107.67	103.57	108.92	106.26	101.68	102.59
113.23	105.89	109.14	106.52	102.4	111.01	100.32	102.58	112.46	105.47	113.92	108.05	109.21	116.67	106.95	104.02	116.43	116.12	115.01	104.3	104.14	113.15	104.68	104.63	107.25	104.48	103.21	96.989	103.38	104.41	106.11	105.35	103.51	103.38	106.01	109.14	93.047	106.23	108.4	107.31	98.542	106.67	108.26	104.16	102.51	95.818	98.065	103.7	102.12	103.45
101.56	102.79	108.3	106.61	97.018	99.933	110.71	103.86	107.5	107.21	102.15	104.14	116.06	103.19	110	97.481	103.66	102.5	101.96	113.99	110.74	107.38	114.89	104.16	95.628	114.63	111.84	104.74	116.19	106.79	115.77	106.16	102.96	90.533	116.99	106.88	104.26	107.73	96.214	109.02	109.35	111.23	108.28	116.42	105.73	108.14	103.49	115.53	106.56	113.4
106.67	119.96	110.38	109.29	101.1	102.44	113.07	100.91	107.24	105	102.11	106.96	102.12	111.71	112.06	101.95	104.14	112.62	108.26	104.44	106.53	101.09	117.02	111.16	102.71	101.17	101.59	105.7	94.206	103.82	98.932	99.676	106.41	107.68	98.471	94.665	107.52	109.12	101.6	111.26	109.33	108.93	107.62	97.382	98.798	109.49	101.14	99.957	97.221	104.73
101.78	101.68	104.97	107.78	104.93	111.01	106.3	114.32	97.654	96.687	100.14	103.53	103.94	110.89	103.52	102.81	109.58	101.69	104.76	107.82	111.48	106.98	114.07	102.59	107.89	98.857	107.28	107.45	109.67	98.848	108.68	103.02	102.15	112.96	107.09	110.22	103.14	105.05	116.39	102.63	99.855	109.31	96.853	113.15	109.79	112.7	104.47	113.05	108.2	105.96
107.6	105.78	108.89	109.82	112.77	108.03	105.1	101.2	105.71	122.75	108.33	107.59	104.66	119.04	108.24	105.5	103.42	110.3	107.88	100.72	114.54	108.34	100.63	112.52	106.44	105.77	112.45	106.17	121.17	109.97	107.05	98.679	102.47	104.67	109.76	107.06	112.61	101.32	111.46	108.27	99.895	103.24	108.36	104.88	105.72	108.98	109.7	109.06	101.79	106.17
104.43	94.158	98.18	92.832	108.94	98.037	104.59	98.017	100.01	108.87	102.94	101.86	99.396	108.05	92.179	101.74	102.66	101.86	97.51	107.4	107.9	95.868	97.072	93.288	105.54	96.65	94.537	98.133	111.57	95.323	92.143	95.691	93.815	110.19	94.379	104.45	97.981	97.807	99.39	99.079	100.39	100.97	98.098	99.829	103.81	103.77	97.292	104.75	102.16	95.262
119.68	111.6	102.67	117.81	112.46	114.57	116.04	110.27	116.52	111.27	109.01	109.39	114.42	116.85	109.91	107.46	106.48	116.23	112.44	113.14	107.37	115.53	116.97	113.96	108.54	106.79	110.86	114.36	110.8	114.07	106.66	112.49	106.95	109.27	112.86	106.19	115.01	114.99	109.17	118.72	114.46	112.46	108.32	114.59	113.47	119.74	99.839	114.22	119.02	107.38
106.61	114.49	103.69	115.62	109.55	116.94	108.55	106.8	121.73	114.2	116.63	114.01	112.86	114.03	116.54	112.25	111.72	112.11	109.35	117.42	111.73	108.59	112.38	116.15	108.78	113.31	117.64	111.54	109.37	113.23	108.39	107.49	119.45	119.04	115.18	116.06	106.45	108.44	110.19	112.77	115.53	110.72	110.05	111.39	108.6	110.08	115.37	105.79	105.48	116.12
109.87	105.26	108.62	107.16	109.07	105.72	113.47	114.53	113.49	108.62	109.14	101.61	111.73	116.16	119.87	105.12	104.61	115.48	109.96	113.21	108.97	110.19	114.09	115.58	109.59	113.95	121.1	108.1	111.58	107.96	112.93	114.47	102.51	118.68	111.43	109.78	107.3	116.66	106.74	115.5	114.94	111.22	109.78	114.21	108.7	109.17	106.58	117.45	110.29	111.22
111.28	107.55	110.8	122.38	111.72	115.98	106.35	106.77	103.73	114.23	109.01	104.18	110.42	100.37	109.6	107.79	98.701	114.06	103.34	112.57	99.84	110.23	107.47	114.23	116.92	110.98	116.43	108.28	121.6	107.13	109.14	103.54	107.35	103.46	115.86	109.89	117.8	109.3	108.9	117.52	109.86	111.46	107.23	111.66	108.01	106.42	110.1	104.22	107.52	113.52
107.08	114.33	108.54	112.05	102.39	96.929	113.69	105.77	107.66	100.41	111.42	101.65	106.38	112.28	111.54	105.37	99.336	100.72	100.52	107.22	105.82	104.99	106.78	101.14	113.25	110.6	103.05	107.11	99.288	107.22	106.73	108.95	109.76	104.16	106.22	108.22	106.76	103.42	102.86	103.83	109.81	111.69	108.02	102.96	102.9	104.41	106.39	108.75	112.68	103.27
112.19	116.94	109.55	116.62	105.13	112.33	116.64	111.26	113.11	112.24	118.93	110.39	109.31	102.88	107.98	109.14	97.316	120.99	107.6	111.71	113.15	119.35	111.34	111.35	120.58	105.9	111.54	122.22	110.46	115	115.51	106.87	99.793	111.41	108.72	108.38	110.61	115.39	104.41	110.29	112.9	112.79	106.77	106.23	116.11	112.55	108.74	111.37	110.63	108.76
113.19	103.09	111.46	110.53	113.51	107.39	116	113.09	115.54	113.28	100.75	113.55	116.69	118.83	108.11	114.18	112.51	117.11	111.36	116.24	112.37	109.17	120.1	105.18	112.58	109.77	104	113.82	101.4	110.13	104.89	112.27	112.35	122.09	102.31	113.89	108.75	112.43	107.33	109.38	105.93	115.04	110.09	113.94	116.21	109.76	112.55	111.18	110.88	111.22
103.27	106.12	110.9	102.31	106.64	99.969	99.186	101.14	94.095	103	100.81	103.03	110.83	96.723	107.49	109.27	94.374	107.94	105.11	94.81	116.85	100.43	102.44	99.685	98.777	110.52	101.31	100.68	102.93	98.445	108.67	109.4	96.607	99.072	105.3	105.67	103.13	109.38	98.319	101.92	109.53	105.7	105.93	98.555	108.97	99.677	97.849	101.13	109.53	103
107.83	108.61	97.572	100.97	98.571	103.01	115.31	116.2	99.494	106.8	102.52	114.2	97.255	110.7	100.34	100.37	103.64	100.56	94.078	101.16	100.22	111.59	109.93	104.53	102.29	113.55	97.077	114.49	104.73	109.3	106.81	113.12	99.087	103.3	105.73	116.33	97.217	108.25	107.79	90.122	106.54	113.05	111.61	110.75	104.99	115.64	111.3	105.54	109.59	104.98
111.17	104.41	104.92	112.11	108.04	103.5	112.49	101.87	98.369	98.406	94.896	108.32	96.277	113.77	114.67	111.65	99.259	102.05	99.249	100.95	99.035	109.63	100.32	103.13	102.59	103.34	107.57	108.64	102.44	112.3	100.35	109.79	109.06	107.21	103.03	105.1	103.27	101.12	99.037	107.61	102.79	109.15	106.05	105.89	102.73	102.98	95.335	110.41	112.32	100.57
110.37	103.04	105.34	111.4	108.98	110.42	115.74	113.11	105.06	109.45	106.8	103.57	102.64	110.45	99.436	120.68	101.61	104.01	110.08	96.207	105.91	104.1	107.42	103.8	103.84	104.57	109.19	105.4	102.5	105.58	104.22	110.12	108.55	94.7	103.07	107.76	111.52	105	106.73	113.81	113.01	110.43	104.79	108.34	102.31	115.32	103.15	106.24	103.93	111.5
97.193	108.92	102.12	98.62	99.138	109.88	106.08	93.99	103.41	107.67	102.88	103.13	100.41	114.75	107.27	107.1	107.2	99.983	102.26	98.875	110.2	100.55	111.72	103.78	107.1	114.03	119.1	105.57	104.8	97.047	103.89	92.119	109.47	116.28	110.06	105.36	105.71	109.07	101.13	103.67	106.03	98.952	107.91	113.85	108.43	102.72	106.11	104.21	116.23	110.8
106.08	113.96	103.47	103.19	98.924	111.55	104.91	105.27	103.07	96.721	115.59	108.27	102.97	110.05	108.01	100.65	117.63	106.63	103.23	115.35	110.5	112.01	107.73	102.87	98.255	100.68	106.36	111.44	99.613	102.27	116	106.63	114.05	107.7	106.93	96.354	108.05	106.19	106.35	101.26	110.11	103.86	106.11	105.48	103.5	107.36	101.06	113.21	101.93	103.01
111.39	111.43	114.54	114.19	118.26	100.22	107.32	107.87	102.54	102.88	99.005	103.9	98.034	102.93	101.5	112.6	103.85	110.64	112.54	104.41	108.14	106.54	111.97	107.98	107.73	102.43	101.16	115.55	112.3	111.51	106.06	105.37	113.57	111.01	102.84	101.62	106.52	114.9	116.87	108.62	105.92	105.24	108.7	100.99	113.62	103.78	107.21	102.32	106.99	105.89
98.378	109.23	106.48	111.08	112.62	102.35	114.25	115.15	106.43	103.75	98.787	100.45	111.13	99.746	104.67	104.43	98.462	110.04	110.42	108.76	98.067	102.74	99.159	115.41	106.56	103.63	109.53	95.413	105.99	99.039	104.04	112.57	104.75	100.47	101.36	106.37	113.56	106.44	111.98	109.03	105.99	102.16	103.85	109.75	104.15	106.12	96.41	105.25	98.602	105.09
105.98	107.91	102.52	111.2	101.24	100.07	96.389	106.82	102.31	103.35	106.96	98.803	105.73	108.07	107.49	104.81	104.68	103.93	109.49	107.74	116.29	107.65	104.53	98.308	104.73	105.45	109.91	103.54	104.36	105.32	107.02	94.481	109.18	110.24	107.5	106.51	106.52	110.16	103.63	107.93	105.06	104.8	103.03	103.42	110.3	101.71	107.04	101.83	107.69	110.07
105.3	109.62	105.98	104.54	100.16	102.58	111.4	106.85	110.62	98.354	112.72	107.17	106.65	104.95	99.135	104.33	112.97	104.43	113.66	115.46	98.321	101.42	109.81	107.82	107.78	101.92	104.77	108.64	102.25	109.88	100.55	116.39	100.66	101.54	107.19	105.85	107.93	106.38	103.5	103.18	111.67	109.97	104.14	114.28	104.1	107.77	105.76	98.978	106.74	99.642
103.77	103.75	110.57	110.95	104.28	111.29	111.36	113.08	102.32	100.05	112.51	99.03	105.22	105.7	104.93	105.7	104.99	103.97	108.01	109.24	116.9	110.82	106.36	109.3	108.97	103.57	112.83	115.46	107.63	101.06	107.26	107.44	112.6	107.5	108.36	113.17	102.84	113.1	100.09	108.46	102.14	104.57	94.649	106.67	109.79	102.36	107.82	106.75	114.38	103
102.95	98.563	91.441	96.406	100.11	110.68	95.771	101.23	100.92	93.936	106.38	110.54	98.027	105.58	95.455	97.474	91.825	101.85	97.733	103.65	104.11	101.38	106.39	96.023	87.357	103.09	101.39	98.578	94.226	110.92	104.3	86.45	100.45	102.72	105.25	101.3	98.536	86.424	102.24	98.004	91.723	93.833	91.776	90.349	92.96	90.088	97.352	89.134	99.432	105.29
116.13	111.26	109.28	110.18	106.94	119.32	117.95	113.1	109	112.12	111.85	108.4	113.19	115.87	107.64	112.69	118.19	112.95	113.49	110.98	110.37	100.01	106.66	111.79	108.01	108.68	113.43	109.86	104.08	110.48	119.97	108.7	110.29	115.18	110.32	110.49	104.96	107.57	113.74	100.66	119.16	110.09	114.7	111.27	112.39	110.31	110.07	109.8	116.46	112.65
107.84	108.76	110.59	108.84	116.51	119.17	102.15	112.78	102.43	110.17	108.99	101.63	115.27	112.87	119.36	110.02	111.18	108.12	111.51	124.37	116.53	115.26	114.09	113.82	105.21	112.67	107.87	114.43	111.35	109.3	105.78	110.13	102.98	104.73	100.2	106.21	113.94	100.21	104.01	123.57	98.271	108.84	111.14	111.85	111.74	110.72	110.32	106.78	103.76	115.77
111.86	110.93	102.36	100.87	105.59	103.79	97.985	103.31	111.84	106.33	102.95	98.68	105.26	99.133	104.47	108.47	107.97	99.387	104.19	108.62	107.56	98.965	109.71	109.99	107.36	102.98	109.66	97.308	93.866	100.41	102.16	98.576	93.935	98.665	97.758	101.56	101.57	108.4	100.51	115.87	97.511	96.404	111.59	110.31	102.58	101.77	95.904	98.097	98.144	114.57
101.01	100.4	109.11	95.395	104.82	110.08	92.536	110.95	110.34	102.33	110.36	103.48	102.22	107.72	111.41	102.45	109	95.865	101.78	104.86	106.07	109.57	105.31	108.97	96.292	112.97	110.8	108.57	107.45	104.01	106.78	101.42	98.032	98.978	99.888	107.76	113.61	98.409	107.53	105.36	107.67	104.3	101.77	108.85	101.55	96.477	112.03	107.55	102.27	102.18
108.32	109.66	108.89	110.22	115.59	117.66	118.14	104.33	117.16	113.4	105.75	107.16	111.19	111.25	105.48	110.29	112.71	100.65	112.98	115.49	102.71	111.22	108.95	109.21	106.4	108.5	118.57	122.92	108.69	125.66	117.57	113.97	119.75	109.52	111.29	103.86	112.06	112.14	104.94	106.79	106.46	102.49	100.19	108.2	106.76	108.23	122.94	100.53	113.23	112.65
111.68	114.81	122.34	100.75	114.31	105.87	117.34	106.17	115.32	113.13	111.2	110.61	113.27	118.71	101.89	109.11	124.01	116.94	111.09	113.33	112.1	110.44	110.17	111.91	113.35	104.34	117.61	116.8	114.41	119.07	100.49	108.84	115.58	115.81	117.82	110.48	122.31	113.93	106.69	109.98	118.54	116.63	106.13	109.92	115	109.74	115.03	118.86	119.32	116.06
114.23	104.86	114.81	91.57	103.13	105.68	103.94	97.795	100.27	105.57	103.07	99.781	106.01	105.68	106.11	101.81	112.22	100.66	103.44	100.5	97.064	108.18	100.05	106.59	109.93	121.28	103.76	104.26	105.2	104.62	105.48	106.6	99.108	112.24	96.403	110.09	111.12	106.55	108.77	109.08	112.9	102.05	103.97	103.99	100.85	110.68	111.79	112.35	102.71	98.544
117.37	110.53	112.66	108.69	104.47	109.73	109.05	110.28	106.13	115.61	111.48	105.37	112.46	104.91	105.94	110.62	113.75	108.53	115.01	101.66	105.98	109.79	105.81	108.63	115.23	114.45	112.09	108.35	115.37	105.72	115	113.76	110.09	113.86	103.3	107.09	115.68	110.03	113.17	109.86	115.99	105.47	103.96	121.64	106.27	110.83	106.56	103.16	109.36	110.39
114.49	126.26	107.45	117.51	112.87	110.31	112.25	114.49	115.86	105.72	115.91	117.86	110.4	113.37	110.23	114.66	111.75	107.69	110.26	116.26	111.25	104.01	114.21	119.19	103.92	111.92	111.59	100.63	111.48	107.72	113.17	112.54	110.84	115.81	120.97	113.55	107.77	107.76	116.14	109.26	108.33	113.18	116.24	107.92	114.53	110	107.33	110.24	104.41	102.96
115.78	114.77	113.25	113.58	120.66	116.67	107.97	124.55	116.51	114.72	116.22	114.41	123.71	112.85	123.3	113.29	114.29	120.21	114.15	122.49	107.73	111.97	117.58	125.4	119.26	113.67	113.57	115.99	106.46	121.35	117.76	119.87	111.44	114.41	115.29	114.64	111.8	113.17	116.37	118.96	120.41	115.06	112.66	121.39	104.21	111.28	120.06	115.94	113.73	107.95
99.789	97.02	91.473	98.718	99.227	93.781	93.054	101.36	113.93	102.27	101.32	111.08	90.04	100.29	99.237	98.447	99.068	100.83	102.29	99.132	94.012	99.857	105.05	97.699	98.494	90.294	96.358	93.147	102.41	92.933	99.609	103	102.6	92.28	95.929	98.719	96.777	99.165	105.63	96.6	86.893	96.906	97.159	98.105	105.23	101.36	99.571	85.748	106.99	103.36
114.15	98.902	113.59	111.14	111.35	116.13	114.03	117.32	109.37	110.41	107.65	111.47	109.97	114.71	107.18	109.58	112.35	112.75	103.03	112.8	104.01	118.77	113.84	110.52	106.32	111.99	109.92	112.32	105.79	106.76	108.82	106.25	107.5	98.366	119.61	111.82	110.43	102.25	116.2	111.16	105.82	101.13	113.93	105.74	111.01	113.3	106.01	106.62	114.24	105.55
108.42	114.16	108.49	113.09	107.95	108.33	102.24	108.6	103.67	110.86	108.03	102.7	106.85	109.06	108.8	114.29	106.62	108.93	104.57	110.85	106.94	107.9	107.9	102.15	112.1	107.94	98.627	108.8	104.63	115.52	99.682	102.31	111.01	109.72	105.34	110.95	107.58	100.68	105.59	101.78	103.42	114.99	109.6	116.11	115.72	110.76	101.51	111.83	111.85	107.24
104.94	99.616	89.464	98.009	104.73	95.874	98.478	97.923	94.446	97.507	99.954	107.03	103.51	102.19	95.023	97.588	101.13	98.978	101.55	105.65	99.715	86.743	94.46	99.7	107.35	102.23	101.88	103.54	105.24	98.796	94.794	103.44	98.88	91.47	102.31	97.278	94.981	98.593	101.76	95.377	110.13	98.822	94.505	100.5	110.6	109.02	101.51	97.891	106.22	107.15
106.62	111.42	113.9	106.79	113.58	116.5	113.87	116.53	122.74	113.32	116.46	119.22	115.16	109.26	103.12	107.76	111.64	109.43	118.19	113.42	114.54	115.68	121.43	113.82	116.09	109.49	110.97	117.25	109.79	117.24	117.4	119.9	112.09	116.94	124.52	104.45	118.56	108.19	108.18	119	109.15	114.18	121.85	119.08	110.42	118.33	113.99	114.31	118.53	124.3
110.37	112.25	107.33	117.87	109.76	114.97	119.39	97.379	117.66	117.37	117.57	103.31	114.62	116.43	111.45	113.23	111.33	116.13	114.85	115.41	115.69	119.08	103.37	110.57	114.25	108.76	110.76	109.01	111.48	120.84	118.06	113.44	105.66	111.49	101.92	116.83	114	120.29	108.83	116.16	103.42	110.61	110.15	121.72	113.69	112	114.95	103.32	113.21	108.57
100.75	114.3	113.18	110.46	104.54	100.58	104.54	100.08	107.3	106.7	109.72	107.69	108	116.04	106.17	103.83	105.19	95.916	121.36	105.17	106.12	113.23	105.9	99.749	103.61	102.88	110.84	103.25	98.319	100.43	106.13	108.67	101.86	105.52	107.56	107.05	105.35	102.74	106.34	112.69	99.597	93.89	105.6	99.265	115.3	97.518	109.57	103.68	107.65	103.41
106.28	98.148	105.32	104.97	107.39	100.59	100.46	91.232	103.43	94.294	99.609	102.41	104.28	97.979	100.38	102.54	99.688	95.372	94.395	103.55	101.11	112.48	99.925	100.03	97.771	96.492	105.13	102.11	109.6	103.72	94.497	110.89	92.46	102.99	103.04	101.84	96.674	96.971	107.78	104.82	107.55	108.44	99.326	102.43	98.099	98.174	98.821	94.782	106.22	95.422
100.24	102.32	107.22	110.14	102.34	103.97	108.04	99.62	107.3	111.58	108.09	105.53	106.66	103.49	103.98	110.34	104.23	108.2	96.839	105.22	105.2	104.58	105.95	104.28	101.33	104.6	104.06	103	106.56	108.82	117.26	106.81	106.2	104.87	107.31	98.653	108.18	111.89	109.06	94.932	106.47	104.01	106.28	107.97	106.98	110.63	106.92	112.88	95.786	116
102.75	102.36	102.53	105.37	103.84	104.45	99.325	105.91	98.184	96.35	108.71	95.365	95.702	95.833	100.96	110.58	105.98	102.08	99.426	95.596	103.23	105.13	98.815	99.23	96.589	99.742	93.35	98.554	95.292	103.48	101.41	101.52	111.83	89.592	94.572	104.43	110.5	92.158	100.02	97.779	101.69	104.23	97.726	102.53	99.191	99.627	99.146	104.26	94.262	101.84
100.37	102.27	104.62	104.93	112.98	100.65	100.48	103.89	108.47	98.929	96.626	100.07	102.52	107.45	97.948	104.33	107.89	108.43	112.49	111.43	106.78	98.923	97.339	104.69	105.89	104.31	109.64	106.72	109.12	101.64	112.75	99.747	99.223	105.78	106.01	106.32	88.767	112.83	111.66	107.76	99.422	101.35	105.09	102.87	120.7	95.161	111.09	106.8	100.36	100.88
103.73	113.34	105.38	108.12	100.48	99.454	112.06	102.31	112.59	103.77	98.707	106.34	115.63	104.94	107.42	102.85	100.94	111.44	100.97	104.43	106.68	106.3	95.96	109.6	108.62	109.43	107.48	108.64	105.86	104.19	115.93	103.33	112.89	105.21	113.29	110.65	101.35	102.31	107.6	101.87	91.297	109.99	107.67	107.38	111.41	98.815	112.8	106.63	101.22	111.3
118.12	97.283	110.39	99.174	112.94	104.55	106.88	107.41	98.967	107.87	108.12	98.116	106.57	108.54	100.32	111.42	100.64	108.12	103.44	107.47	91.92	105.96	107.32	101.54	109.56	99.12	107.02	107.78	110.26	101.25	103.28	103.18	102.96	99.676	94.247	99.461	103.35	108.86	102.84	107.72	107.39	104.12	102.81	98.108	110.3	100.7	99.718	102.96	106.76	105.74
104.75	99.005	109.18	112.35	106.53	112.46	109.98	101.59	106.08	103.45	106.46	107.35	101.87	110.26	111.58	105.88	108.03	113.1	105.16	110.31	108.46	110.06	104.84	109.65	106.94	111.91	105.29	104.21	101.12	104.93	101.61	109.56	107.69	106.1	106.3	115.48	110.08	109.26	106.93	109.33	102.75	106.99	102.69	111.13	110.35	100.97	109.99	108.34	109.28	109.88
91.472	107.61	95.291	105.41	98.813	99.376	99.029	95.308	98.516	101.21	97.784	104.91	96.938	101.63	98.361	97.495	102.07	107.19	97.634	95.659	100.6	100.91	94.538	87.963	103.83	101.5	102.88	105.37	103.21	98.535	96.901	97.541	103.03	98.908	106.12	97.334	96.369	102	94.093	96.312	95.645	97.943	106.38	94.795	100.41	94.916	93.252	103.79	95.602	91.044
107.21	107.35	109.43	105.96	110	110.93	118.91	108.12	103.98	109.59	112.84	111.14	111.4	100.44	111.23	116.94	117.18	105.65	116.39	109.69	108.85	103.16	112.74	122.3	118.4	111.26	110.53	104.12	114.26	113.29	109.7	117.35	119.48	110.62	113.47	120.89	109.49	116.53	106.76	111.99	112.39	111.5	119.26	114.38	120.13	115.73	104.05	115.94	109.52	115.4
107.33	101.6	107.34	98.706	113.93	101.52	102.48	101.86	107.76	112.57	108.7	103.26	107.3	96.648	103.64	101.76	107.15	105.21	110.55	106.7	106.68	108.63	104.8	105.58	109.05	105.19	110.34	113.34	106.55	109.23	111.65	108.9	111.16	108.7	106.53	113.75	117.89	110.26	107.05	104.25	107.17	98.455	99.492	112.42	101.44	98.045	108.04	111.2	107.01	105.31
100.55	97.655	108.19	108.98	107.35	105.62	109.05	100.77	98.353	109.93	107.2	102.74	101.59	109.96	102.72	110.53	102.44	106.42	104.57	108.54	102.54	100.42	107.8	105.79	102.73	107.38	95.132	105.63	100.37	99.337	105.34	106.85	105.2	104.17	103.38	112.06	105.25	105.11	108.07	107.92	98.436	116.58	107.58	99.975	96.411	107.24	102.02	110.89	100.07	99.114
111.69	111.45	110.86	112.75	111.33	112.25	107.7	110.06	118.24	104.52	106.85	119.52	116.13	106.58	121.1	110.14	103.95	107.93	110.2	109.38	112.66	124.52	122.31	117.26	120.35	108.97	116.63	121.27	115.27	110.41	114.83	109.48	111.23	113.51	106.22	96.617	107.19	107.09	108.6	111.63	109.43	117.55	112.79	107.08	112.73	114.77	113.17	119.17	117.68	119.28
101.49	98.913	105.41	107.16	101.14	108	104.56	106.08	106.23	111	100.97	101	102.08	104.31	106.47	103.84	103.36	101.7	109.09	107.02	103.35	98.358	106.11	107.99	104.23	103.14	99.237	106.17	107.77	105.28	104.99	97.926	103.31	108.52	104.15	96.586	114.32	104.01	98.811	100.9	98.94	107.49	103.45	106.65	95.035	107.41	108.75	112.45	106.41	104.63
110.92	105.87	100.6	110.85	98.651	111.46	110.36	100.91	108.91	108.96	106.73	110.23	107.3	115.7	114.3	102.13	105.12	98.721	108.02	119.1	98.286	112.16	114.67	109.17	110.2	117.39	110.28	107.66	105.17	115.33	111.37	114.39	108.61	114.05	119.79	108.21	117.64	103.57	111.59	115.96	113.4	114.01	106.74	118.48	116.36	107.82	97.916	108.06	112.78	105.88
101.5	101.27	103.7	100.84	111.92	103	100.46	102.42	102.11	110.39	98.256	112.75	105	104.21	111.95	102.78	95.186	96.72	106.73	100.78	108.9	104.97	101.27	109.54	107.11	107.46	110.21	99.934	109.83	105.12	106.89	104.9	104.47	101.27	105.83	97.977	113.87	115.68	112.69	104.59	112.31	99.509	101.26	103.63	102.09	107.28	111.24	101.73	104.02	100.56
109.32	103.02	100.99	110.56	100.7	108.7	94.598	101.78	100.01	102.36	101.4	106.42	106.71	104.2	113.31	110.95	101.03	103.5	113.59	99.993	96.415	112.16	110.84	104.6	101.06	114	104.36	104.07	110.36	110.83	103.39	108.14	105.06	106.1	104.15	101.04	116.09	94.271	101.44	105.93	108.52	102.09	108.73	114.66	109.67	113.41	102.27	107.97	108.28	109.28
108.58	105.82	109.95	109.86	119.35	104.87	107.89	110.71	105.25	107.76	119.27	108.42	113.52	113.55	103.64	108.37	104.51	111.37	110.76	109.53	116.51	118.27	116	109.12	105.5	112.73	120.47	100.24	111.51	119.11	108.09	114.91	113.15	106.08	115.48	105.27	107.46	107.88	112.51	112.33	113.46	102.51	106.03	117.96	111.46	105.48	107.72	107	116.11	113.74
109.43	103.66	110.03	113.31	104.71	101.62	101.59	109.72	103.55	108.14	105.83	102.65	111.41	109.04	113.48	107.71	104.08	107.34	104.03	109.94	101.43	98.778	96.946	102.41	101.15	110.93	112.44	119.02	103.29	103.72	106.27	113.22	105.12	105.33	110.03	101.27	103.99	111.84	107.44	107.37	106	102.67	110.97	101.16	112.92	103.24	105.48	97.772	101.53	100.09
103.63	104.02	103.75	113.56	104.2	98.31	105.03	95.166	101.77	104.12	108.69	101.57	98.893	98.423	110.37	103.99	104.9	92.674	111.41	104.04	98.547	102.93	100.71	105.95	103.88	100.2	108.51	104.03	103.48	115.93	112.2	105.62	109.88	101.6	102.13	114.72	96.99	103.81	106.08	110.37	100.01	107.25	107.25	105.56	104	105.18	107.84	99.197	107.75	111.79
107.21	109.51	102.12	102.35	101.54	110.42	110.7	100.63	100.99	108.71	103.36	106.59	96.347	104.09	108.44	97.634	100.6	104.1	108.14	99.047	96.682	105.57	100.76	106.04	107.11	103	107.61	107.95	106.64	107.16	108.68	102.22	107.94	115.64	104.08	99.728	105.07	100.9	96.104	102.52	109.47	101.83	105.37	100.16	99.729	115.46	97.583	110	105.34	104.43
106.95	108.23	115.07	102.37	106.58	106.14	108.34	106.05	104.54	107.18	106.67	107.21	107.5	99.51	96.632	104.3	109.85	112.09	107.08	99.304	108.92	102.33	100.73	114.56	108.17	106.43	100.95	102.08	106.71	103.61	97.434	110.1	109.16	112.5	107.27	104.99	114.44	107.86	96.355	99.118	98.179	112.8	102.08	106.69	111.73	102.61	103.12	111.63	100.57	104.52
105.68	90.563	103.84	95.814	100.57	94.988	92.857	96.004	103.78	108.23	98.116	96.938	103.41	109.15	97.114	102.33	95.793	104.62	98.025	91.235	108.92	103.33	111.16	100.69	93.937	99.857	102.61	102.11	105.27	101.96	101.22	98.418	105.02	100.54	101.88	106.6	90.145	96.953	86.558	101	104.04	93.113	94.034	92.116	102.92	100.3	112.64	98.827	102.6	101.65
97.697	104.54	103.08	102.43	105.44	99.81	101.87	103.56	103.68	97.694	113.74	106.56	99.101	104.08	110.31	96.107	93.677	112.98	110.58	106.99	108.03	106.16	107.42	108.21	107.84	113.46	111.82	96.068	99.422	99.187	104.35	105.38	104.16	112.3	111.82	99.385	110.67	106.18	106.29	100.9	105.38	105.88	104.49	103.09	117.2	105.76	113.33	113.05	105.65	116.95
104.68	119.71	104.71	114.4	100.88	106.07	109.35	102.62	104.51	110.08	109.12	114.93	108.24	110.44	101.38	101.97	113.5	108.1	113.75	106.37	110.18	106.33	97.105	99.578	99.355	110.37	105.49	104.48	105.21	113.94	106.72	97.598	105.17	105.23	108.67	104.37	104.87	107.51	99.547	103.67	107.73	104.61	106.93	108.13	105.4	113.72	106.58	111.83	110.98	104.93
107.98	106.73	100.59	98.755	107.26	106.75	107.06	114.99	100.84	111.54	102.83	108.52	103.73	98.166	99.051	94.228	110.47	99.132	103.58	108.6	100.13	112.89	109.6	104.61	107.14	111.29	106.13	106.13	100.69	106.26	95.016	103.34	99.728	106.82	98.795	107.74	112.7	109.84	103.95	108.93	105.91	102.6	101.81	112.14	112.17	112.88	105.09	104.6	99.859	112.31
108.16	102.33	111.12	107.42	104.99	110.54	100.29	111.51	110.99	111.14	107.9	103.55	102.49	98.659	105.79	105.07	105.42	100.76	107.07	111.27	108.27	103.99	99.214	107.1	106.21	105.92	112.03	104.81	105.77	106.94	102.13	108.99	107.35	100.8	100.57	107.37	107.39	109.69	93.085	104.18	104.8	105.29	99.756	98.949	96.695	103.08	97.016	104.69	99.891	105.12
109.73	98.35	106.63	103.91	108.62	109.95	96.375	108.62	111.26	106.4	114.43	109.37	106.16	103.03	103.84	95.964	110	108.83	103.36	101.9	100.85	98.547	108.48	112.17	102.32	102.06	100.72	111.18	107.79	115.39	110.19	112.05	114.58	111.79	108.81	100.45	110	114.44	103.99	100.19	104.76	107.44	114.3	112.54	108.53	118.93	105.47	101.68	104	102.19
107.75	120.25	106.36	111.26	98.475	116.72	115.98	98.333	112.46	106.7	110.84	110.2	105.35	104.63	108.87	116.1	111.43	112.93	107.43	120.65	116.02	112.82	110.94	111.8	110.25	115.05	110.78	116.05	114.69	110.57	112.91	101.66	113.96	108.89	112.43	113.27	106.77	108.33	115.92	99.43	110.38	114.18	107.74	109.68	108.63	110.02	105.49	112.25	102.88	110.22
104.16	120.04	114.85	104.72	112.61	107.49	117.69	112.75	121.57	113.48	118.22	111.56	111.18	108.02	114.66	116.22	120.4	110.7	115.71	110.36	106.06	113.79	106.66	109.78	113.96	120.49	114.48	111.84	106.03	111.07	111.15	111.31	102.61	107.53	108.89	120.92	114.61	119.77	122.15	116.08	112.54	110.28	116.61	107.79	109.58	103.03	111.97	120.39	115.88	105.64
111.45	111.04	103.54	114.19	96.439	104.28	114.25	104.7	110.77	103.11	103.98	93.907	97.025	106.8	105.79	106.22	109.87	109.42	102.07	114.04	102.86	101.03	104.96	109.51	105.2	114.86	104.83	103.23	97.916	107.36	99.233	108.51	102.38	103.15	104.76	113.74	106.71	103.85	103.58	110.53	106.29	97.139	107.96	111.75	107.48	99.327	96.201	100.82	103.65	103.81
102.97	107.67	104.91	97.295	90.955	99.497	96.288	90.597	94.727	100.69	100.92	98.252	106.38	101.52	104.34	98.101	98.519	104.7	103.93	102.54	102.98	99.629	105.56	90.733	100.16	103.04	103.04	101.37	106.43	95.893	104.98	100.85	103.06	102.22	98.798	95.612	98.466	100.81	107.23	98.202	100.19	100.39	106.04	98.578	101.96	96.285	98.388	79.874	103.33	101.78
116.45	115.18	120.63	111.87	113.79	99.364	113.64	111.51	95.019	116.42	109.9	112.95	114.55	102.32	107.42	117.54	104.45	113.88	110.9	111.55	113.47	117.22	111.62	106.64	102.19	108.44	113.06	107.42	116.85	114.49	104.15	116.38	110.23	109.51	115.9	109.82	103.15	99.804	113.16	106.02	123.23	112.03	100.82	105.74	110.57	106.84	104.65	106.19	113.6	113.77
98.466	97.487	103.32	99.001	90.783	113.31	106.61	101.56	101.87	92.042	97.253	93.48	102	98.524	102.77	105	99.843	107.37	98.242	102.47	95.769	99.361	101.32	98.129	103.09	100.12	104.18	107.01	97.638	101.59	100.33	97.829	108.03	103.67	96.23	95.916	101.87	101.04	105.08	104.87	105.65	97.752	95.126	98.942	102.83	101.52	96.551	98.387	100.33	97.298
118.06	118.74	116.45	113.37	116.37	121.84	120.21	102.8	116.07	110.56	105.77	107.79	112.36	103.66	106.44	110.95	110.53	114.65	109.65	112.04	111.14	110.73	109.59	110.3	104.5	109.17	110.84	116.8	111.96	101.26	111.13	110.45	104.16	113.8	116.12	111.65	114.67	107.72	109.84	118.37	118.41	106.59	115.48	114.23	113.74	112.49	109.66	114.94	106.47	111.26
107.93	112.83	105.7	102	112.13	102.03	105.86	96.695	109.44	107.68	102.29	100.76	112.38	97.672	112.53	110.72	107.97	108.53	104.74	105.48	107.45	101.78	108.09	110.22	109.09	93.523	111.1	101.48	107.34	105.66	101.27	105.27	97.212	113.57	102.64	102.41	103.58	117.66	113.23	110.79	112.8	106.23	103.92	106.56	92.005	111.42	103.24	102.89	105.54	106.08
105.01	104.22	102.13	98.13	107.18	109.62	106.37	98.634	110.09	104.95	93.874	107.61	106.15	98.034	108.62	95.367	116.37	109.28	104.56	103.17	105.78	110.77	101.06	103.6	114.98	110.73	114.93	105.48	108.63	111.97	107.93	107.55	107.88	99.798	106.1	107.59	105.78	104.37	108.66	109.62	111.75	115.19	107.64	99.45	108.92	107.42	99.61	92.511	109.82	107.38
106.61	104.11	103.69	108.61	105.49	109.84	100.2	104.5	109.34	101.5	106.01	108.43	100.09	100.49	107.6	107.95	110.03	103.21	101.98	101.51	104.26	105.64	107.07	102.1	98.241	102.82	107.39	111.21	104.87	91.911	105.38	104.07	105.76	104.01	104.63	92.053	108.01	97.487	107.62	101.82	97.936	104.44	103.1	93.176	103.72	108.24	102.26	101.51	98.894	104.96
117.89	102.77	110.37	104.43	115.72	112.44	112.46	116.83	112.42	108.37	109.42	111.4	101.38	106.58	117.19	109.69	110.37	108.36	112.52	118.73	111.73	110.27	110.76	114.81	110.19	114.8	115.4	111.73	105.41	125.24	112.2	112.28	109.08	105.17	105.71	115.66	111.42	107.03	106.28	108.27	117.62	108.15	113.34	108.77	109	109.23	116.34	109.35	103.91	107.78
98.802	91.106	107.67	106.72	101.28	95.997	108.54	109.39	95.626	108.97	87.051	103.1	95.513	103.75	103.84	99.508	99.952	102.52	101.41	97.541	87.39	98.33	97.46	99.082	106.65	96.01	89.057	109.21	100.51	94.331	91.063	109.21	100.82	99.819	98.544	102.68	101.09	108.18	98.968	105.53	109.26	98.463	99.41	103.92	97.155	102.77	103.74	96.262	101.59	98.769
98.894	113.84	108.8	101.23	102.33	102.18	100.11	100.47	106.88	106.15	104.35	104.01	105.38	101.11	100.21	94.111	110.59	99.446	108.31	106.75	98.84	106.04	99.313	101.96	105.38	109.71	96.929	106.03	104.23	105.46	108.1	102.66	103.45	108.96	102.7	110.22	96.565	105.4	96.854	103.72	106.37	106.97	102.69	101.51	108.38	105.32	103.93	100.81	101.57	114.67
106.19	99.545	104.21	105.72	94.163	107.18	112.37	97.079	104.04	111.28	101.21	107.51	104.89	107.07	115.41	108.92	104.4	99.521	104.4	108.1	104.16	108.23	106.12	94.804	110.94	109.33	107.66	113.2	102.68	107.91	108.38	110.09	99.991	106.44	99.006	102.6	105.74	112.45	104.03	104.16	112.63	102.3	104.42	105.59	109.47	112.76	112.97	110.14	108.87	113.92
115.68	117.17	111.91	109.47	110.26	115.31	115.19	114.96	126.5	123.65	119.22	110.21	127.99	118.8	124.26	112.71	113.96	115.24	118.7	108.47	121.86	111.64	124.15	116.54	118.95	118.17	114.56	108.81	119.3	120.34	124.74	118	120.19	115.65	121.56	115.01	121.5	115.94	115.95	122.96	119.32	121.12	126.42	117.44	124.83	119.25	109.42	117.29	117.98	118.92
111.81	105.42	104.27	104.46	110.78	104.18	107.71	106.97	110.7	103.21	100.19	103.16	99.987	101.6	110.14	111.53	103.95	112.06	102.05	106.11	110.77	99.826	103.91	105.35	113.83	95.566	106.63	100.12	104.39	102.6	97.033	100.7	108.04	108.33	113.63	100.15	108.24	101.69	105.15	112.37	99.735	102.56	108.82	112.97	103.92	106.03	107.12	100.73	95.936	99.258
111.71	101.4	105.83	108.72	103.72	109.29	106.6	102.13	107.95	108.74	102.6	107.43	118.78	115.75	112.03	107.67	105.68	102.74	103.13	108.09	109.91	109.04	103.42	113.56	116.38	116.01	107.83	99.824	99.424	97.996	109.39	106.95	108.67	107.11	106.23	103.11	95.053	104.55	103.29	109.55	108.69	114.22	96.073	98.325	105.43	117.68	122.02	104.38	107.07	110.28
110.48	101.39	111.15	108.76	111.85	104.79	106.77	112.43	110.88	108.86	119.49	114.22	111.61	111.33	115.74	111.52	111.25	120.89	122.28	106.27	104.48	108.26	118.2	111.16	117.42	104.03	112.93	103.47	113.19	108.09	116.86	109.21	111.15	109.45	110.72	99.343	111.66	114.63	109.05	110.5	109.4	113.13	113.27	108.13	111.42	105.1	93.672	111.47	106.44	110.05
105.79	93.892	100.42	99.092	94.107	96.481	98.649	91.237	108.15	94.017	98.912	98.33	97.542	96.837	104.3	92.873	100.98	99.924	95.001	105.43	100.49	100.3	107.93	108.54	103.31	104.76	92.844	102.02	101.72	105.42	102.56	92.385	107.75	91.814	104.69	98.24	95.692	93.47	92.219	90.349	90.879	93.265	99.453	100.66	103.09	99.011	100.21	98.568	108.32	107.28
115.86	116.56	118.29	111.55	117.28	112.33	114.81	109.53	109.32	113.31	111.74	110.35	121.58	108.33	113.18	108.95	111.77	100.37	103.58	113.81	118.17	119.72	114.05	106.92	115.35	114.49	113.68	126.6	108.3	113.98	108.78	117.72	108.48	113.62	103.24	110.92	116.89	124.17	110.5	111.26	112.93	112.96	113.62	102.47	120.49	104.49	116.44	112.45	104.17	122.99
104.39	116.19	94.592	107.61	109.82	115.65	96.08	112.81	116.17	102.65	112.05	115.96	107.5	104.25	107.22	115.29	102.97	110.33	109.57	110.25	111.89	109.78	108.51	116.76	114.6	108.67	107.81	116.02	116.66	107.04	109.7	102.51	113.8	114.61	102.79	112.79	104.82	116.72	108.46	112.82	104.57	109.36	104.24	115.74	100.77	114.34	107.43	109.29	109.88	109.89
106.12	114.17	108.01	105.67	114.21	120.6	120.19	108.07	109.68	115.57	118.04	109.57	120.46	112.73	114.35	108.61	118.06	110.49	107.8	114.35	109.62	115.75	106.9	107.73	113.91	106.45	107	111.63	110.79	115.6	112.09	112.04	109.76	104.84	115.65	110.31	114.18	111.24	112.12	114.6	106.14	104.75	118.13	113.64	111.65	116.37	114.7	116.04	114.77	112.91
94.512	104.4	105.41	95.675	111.52	96.018	105.93	103.21	102.78	101.18	99.766	101.53	108.51	101.05	105.46	108.27	106.27	101.32	105.23	104.62	107.16	97.109	112.08	103.01	105.97	106.59	100.45	104.6	96.097	100.57	104.81	97.399	103.23	101.43	107.98	96.134	111.2	98.596	102.12	107.67	102.02	106.45	97.307	104.25	106.86	104.75	109.14	99.219	108.28	99.078
108.35	116.32	108.56	111.05	107.17	105.26	115.78	115.42	120.7	104.32	113.53	106.49	116.37	110.04	108.17	106.18	117.01	108.8	117.24	120.03	110.5	113.79	116.58	110.28	114.27	105.95	120.1	107.1	118.89	110.87	113.66	117.36	120.33	109.85	112.78	108.15	117.55	114.92	110.84	113.42	111.37	116.01	110.46	111.76	103.43	114.23	108.69	109.96	106.48	117.93
109.8	108.44	106.05	112.97	100.51	110.03	102.18	106.04	109.47	97.4	109.73	103.8	101.41	100.47	105.68	98.728	109.22	113.72	110.8	102.42	107.69	96.426	97.81	104.83	109.22	106.69	105.32	102.3	109.24	107.68	98.398	105.76	99.484	100.84	105.71	108.62	95.515	102.48	98.096	104.41	108.5	108.03	97.394	107.35	97.233	108.55	108.48	102.16	93.88	106.31
103.79	104.83	108.15	104.97	103.21	110.87	103.88	107.18	106.09	108.82	106.87	107.75	101.73	106.4	100.47	101.27	105.3	96.929	99.984	107.06	103.7	109.11	106.32	104.91	95.367	105.58	94.841	100.65	102.59	103.44	106.42	107.22	107.82	104.65	101.01	101.87	88.243	105.38	105.67	100.13	102.55	104.09	108.51	105.45	100.71	104.14	108.91	106.28	106.75	113.01
108.29	102.73	107.91	112.41	98.309	110.67	108.17	107.23	113.09	104.74	110.85	109.08	105.16	104.87	93.408	98.179	100.13	111.19	100.99	103.28	121.41	107.64	98.065	106.78	113.85	106.24	104.14	105.85	100.66	103.99	104.68	111.16	109.16	107.09	104.49	99.786	102.61	114.2	99.278	109.09	107.62	99.833	114.87	111.22	109.5	108.47	111.95	100.37	106.78	96.671
103.15	108.08	97.63	97.969	100.06	107.43	100.72	103.93	97.938	107.09	112.28	97.517	98.062	96.916	112.33	100.23	113.53	109.59	107.24	107.74	113.03	105.55	107.2	116.24	105.45	108.6	109.85	104.66	107.27	108.82	105.1	98.126	107.74	104.22	102.64	107.68	107.26	100.21	119.55	114.78	102.15	105.39	106.73	102.11	96.917	104.63	101.01	92.678	95.998	102.06
105.61	114.45	102.76	95.961	108.83	106.19	109.95	100.23	108.01	105.8	104.21	97.665	100.28	110.45	99.274	101.43	97.181	100.96	117.28	110.18	109.46	105.03	103.32	102.19	103.9	104.41	108.23	105.33	101.24	108.59	99.698	106.03	109.5	101.06	97.835	102.2	103.75	111.74	112	106.81	109.41	112.21	105.35	98.758	113.82	101.6	100.71	102.47	100.06	99.634
119.97	107.93	100.6	117.68	111.65	117.79	113.52	112.47	115.48	111.36	106.32	115.17	109.92	115.99	123.48	105.55	114	101.63	122.09	110.99	117.57	104.79	109.63	119.95	105.16	116.2	120.07	115.99	119.26	104.93	117.66	107.93	117.44	105.52	104.83	110.24	112.45	100.51	105.1	117.7	114.47	115.7	112.48	105.93	110.29	107.31	106.94	111.05	120.44	117.47
107.92	104.92	101.83	111.33	108.18	107.33	100.67	106.04	100.07	97.087	103.43	94.025	105.54	104.75	113.68	106.12	107.98	108.37	108.74	104.64	110.16	104.81	100.91	100.86	103.3	115.3	110.96	107.26	102.69	108.41	101.5	102.3	95.064	104.98	109	103.99	99.644	102.15	104.43	101.77	109.57	106.38	107.1	108.4	96.334	111.87	106.14	100.58	108.5	100
122.13	115.06	116.04	112.18	119.23	108.95	112.42	104.21	113.16	113.02	109.92	106.65	122.58	119.59	116.44	106.82	122.09	114.93	114.16	112.67	109.76	109.24	111.32	117.34	114.62	106.84	106.89	110.08	105.25	115.16	104.75	122.43	102.55	105.93	111.93	115.2	105.87	120.89	123.42	115.44	120.43	116.77	113.26	109.14	115.53	118.62	109.36	114.36	105.1	114.46
109.64	108.91	110.43	107.87	103.77	109.75	111.65	114.25	105.53	117.57	112.4	108.87	114.75	112.84	113.97	112.99	107.07	109.8	109.36	116.36	115.65	103.22	108.08	112.17	113.68	106.09	101.47	108.07	106.46	104.87	119.55	109.56	109.84	105.55	117.22	109.52	111.35	101.31	111.23	117.67	110.03	111.3	107.65	109.72	109.84	109.99	110.67	111.14	111.06	110.24
112.01	109.6	110.35	108.87	113.51	114.85	103.63	112.15	106.7	109.61	113.26	110.61	111.38	110.26	111.38	111.64	114.11	110.36	105.35	116.31	114.79	114.86	111.49	107.77	113.85	118.97	110.12	122.58	110.24	117.44	116.21	108.23	122.35	106.37	117.08	110.33	111.89	110.23	104.77	109.35	103.91	116.83	113.84	108.73	105.27	115.05	109.56	110.64	110.13	106.69
113.2	114.96	112.33	110.22	108.44	110.28	104.74	108.43	112.51	105.17	108.19	111.62	114.62	118.78	106.89	118.59	113.19	110.58	114.43	114.02	116.24	114.1	120.47	108.07	113.75	111.82	116.77	114.33	113.94	114.97	123.45	108.85	105.23	116.66	113.42	116.33	117.18	124.73	118.61	122.63	99.25	109.91	113.53	112.14	114.56	113.41	104.66	124.59	110.96	114.18
108.99	103.2	109.55	114.36	101.06	93.565	101.37	114.72	110.86	109.44	97.011	106.64	104.86	115.19	111.01	95.734	108.62	111.83	105.13	106.66	118.4	105.84	98.883	109.7	99.542	107.73	107.4	100.48	108.12	114.13	104.96	106.51	99.295	102.82	109.99	109.58	107.28	112.53	113.52	100.82	107.19	100.52	106.64	103.35	105.38	107.12	108.46	110.94	112.21	111.32
124	118.01	121.84	118.53	116.46	117.6	108.88	114.6	121.09	117.17	110.8	120.32	115.65	124.4	122.06	114.82	112.86	113.12	113.09	113.36	116.19	112.69	112.64	109.47	119.94	117.48	107.52	123.34	120	118.23	112.28	122.08	119.15	117.31	112.12	121.11	103.37	114.31	125.89	116.44	115.54	115.79	106.81	120	121.25	121.18	113.01	118.2	114.34	122.61
93.325	95.658	95.142	99.711	99.767	99.156	93.621	99.8	104.83	95.192	95.057	101.6	102.49	94.584	103.32	104.01	92.511	105.41	99.86	103.15	93.229	93.551	104.85	94.731	98.171	94.795	113.48	99.036	113.88	95.145	95.195	105.68	103.36	102.27	101.88	104.16	98.908	92.709	106.98	109.77	99.545	101.11	94.048	102.5	97.839	91.329	95.173	106.49	95.797	100.73
112.43	115.39	115.42	100.42	110.55	120.6	111.38	103.02	121.23	117.61	115.06	109.73	105.17	105.79	107.78	126.2	113.21	110.65	107.09	116.68	111.97	109.98	113.25	121.38	104.53	110.19	111.84	111.14	112.43	101.62	119.94	118.05	105.45	114.91	118.39	111.89	104.62	113.8	119.94	110.57	106.09	112.43	108.19	117.66	106.38	109.02	110.1	110.26	113.32	111.65
109.03	111.46	108.2	110.4	109.9	105.4	116.19	112.87	94.654	110.73	102.72	100.81	109.1	105.73	104.6	106.14	101.18	111.83	108.71	106.04	109.13	101.19	114.29	105.06	105.79	119.18	109.62	110.18	122.7	112.48	106.36	112.73	106.51	108.11	106.29	116.82	104.11	110.75	111.44	115.55	127.71	108.81	110.37	119.2	112.06	108.72	112.39	118.7	108.26	114.82
109.54	96.203	98.36	111.38	107.33	106.74	112.18	104.68	103.36	108.28	96.648	108.75	104.94	104.14	106.12	108.03	98.346	105.31	103.74	107.87	106.25	95.779	103.49	104.58	117.28	109.96	107.41	109.34	101.32	103.32	103.16	106.6	109.88	114.46	106.52	102.06	97.483	105.93	105.51	101.62	105.15	114.18	103.74	104.91	98.408	106	109.39	103.42	110.72	98.009
100.48	109.18	107.2	116.85	114.96	116.75	109.12	106.4	109.13	116.73	111.11	112.02	104.13	110.44	105.86	113.02	104.48	109.26	106.67	121.18	108.84	104.05	112.75	114.35	115.06	112.29	101.62	116.21	101.18	103.65	117.74	108.28	110.38	119.19	102.98	99.822	109.15	116.01	110.67	109.32	117.93	110.09	108.64	105.1	109.54	104.11	108.96	108.5	109.03	113.1
107.66	105.39	98.086	94.176	101.85	104.65	97.278	104.59	112.55	100.08	102.13	107.98	102.87	103.85	107.36	107.3	100.72	105.3	106.11	100.89	101.82	104.8	101.79	96.011	100.92	94.733	90.964	99.246	96.007	106.12	102.49	101.57	94.969	98.155	104.96	95.926	103.15	103.05	105.89	98.314	94.899	83.674	94.612	92.45	88.822	101.96	99.097	101.16	92.334	95.598
104.52	99.031	114.54	99.441	103.76	105.53	104.43	111.4	110.46	104.51	98.645	105.8	108.5	107.4	105.68	105.16	110.36	107.33	92.725	105.93	96.414	106.09	112.28	106.02	105.68	104.38	105.44	100.01	104.19	99.799	108.64	110.11	101.32	100.58	98.774	108.57	93.572	101.14	113.72	99.348	112	105.94	108.71	98.799	99.109	112.57	102.54	112.77	108.2	109.5
107.68	108.51	104.29	119.73	111.7	106.89	104.22	108.15	110.53	112.32	109.76	118.96	116.18	111.74	106.49	111.19	105.7	105.07	116.71	110.95	112.73	106.31	105.3	111.74	111.87	102.64	108.06	108.63	112.48	109.4	114.3	113.61	108.08	109.99	113.09	116.48	112.29	109	102.01	109.9	111.06	116.61	103.92	107.14	111.77	111.12	117.88	111.44	110.25	106.39
108.74	106.43	119.19	108.82	113.32	122.78	115.85	115.04	121.28	116.94	112.8	103.15	116.45	121.45	101.96	114.72	121.88	114.41	104.06	117	117.42	104.83	113.85	109.6	115.14	112.09	111.11	112.21	113.09	112.41	106.67	105.3	107.58	109.69	113.25	120.1	113.16	119.42	118.99	115.95	113.16	114.3	117.74	105.37	109.28	118.59	116.26	115.71	109.04	115.8
104.5	89.424	99.819	98.424	90.497	96.762	103.43	101.09	95.873	100.67	103.05	95.885	93.576	100.44	107.35	100.53	101.66	97.2	102.6	104.52	97.149	101.75	109.49	94.299	103.74	96.989	102.19	109.16	104.1	99.157	94.926	102.88	100.14	101.42	100.21	90.989	104.46	102.14	99.054	103.95	95.488	100.06	99.395	91.145	105.28	98.932	106.33	96.524	101.78	105.14
117.22	117.62	126.24	116.23	122.21	114.09	123.06	112.49	117.46	109.79	124.22	117.12	112.63	122.32	115.35	133.4	120.57	115.43	118.73	117.5	108.71	121.54	114.56	120.53	115.07	115.79	112.39	112.36	118.78	118.16	118.01	109.17	107.93	119.93	114.44	119.76	112.15	117.97	118.56	117.71	125.9	125.68	116.61	120.83	121.18	124.35	118.91	115.03	119.92	124.61
105.82	119.09	107.09	107.35	95.217	97.88	104.61	102.04	105.71	106.77	103.51	109.99	110.34	106.26	107.01	106.83	91.113	105.47	103.6	101.83	101.85	111.62	112.07	111.49	112.91	111.64	115.06	108.33	105.15	98.855	101.17	100.26	101.04	116.67	100.29	107.85	108.89	105.61	108.94	107.67	96.516	112.87	106.91	107.57	107.11	109	102.17	102.05	108.22	101.73
107.83	109.64	106.2	108.84	102.66	97.251	103.93	106.97	106.64	100.79	99.331	94.572	106.89	109.13	106	103.4	112.64	101.9	105.9	105.94	109.61	108.62	101.39	107.09	104.42	103.81	108.7	106.44	101.18	100.13	108.66	99.482	100.26	104.95	102.16	105.55	100.81	105.34	99.738	104.07	104.53	98.28	102.15	118.66	112.37	110.84	95.79	106.57	108.03	102.93
107.25	109.23	104.25	112.25	109.29	112.53	111.28	103.63	115.59	112.2	111.75	118.85	112.25	112.35	106.9	110.39	116.96	100	116.13	121.25	106.43	113.11	101.49	111.61	113.95	111.55	107.88	109.11	112.55	114.77	107.6	97.975	111.29	111.26	109.91	109.83	112.2	111.78	112.96	107.28	103.95	100.49	110.38	106.81	105.07	105	109.65	110.37	107.25	116.03
105.97	123.35	111.64	112.28	113.02	113.14	103.77	99.346	103.16	108.75	106.6	112.49	102.93	108.54	106.95	123.86	109.87	104.76	114.47	109.44	109.61	112.03	119.03	105.68	106.3	112.63	108.53	108.63	115.9	115.37	108.44	113.9	106.99	110.67	106.56	104.5	111.61	106.26	117.19	109.6	113.72	108.19	116.86	129.14	117.9	110.32	111.32	118.85	103.97	110.95
107.91	111.13	97.293	99.489	101.19	108.8	101.22	100.18	103.95	105.72	106	116.9	105.02	106.27	114.78	101.07	114.01	109.84	95.681	101.92	105.5	96.407	105.79	112.95	108.57	108.03	105.2	97.219	112.34	99.569	103.85	108.9	105.19	101.5	109.01	110.62	102.94	100.87	103.6	111.43	112.94	97.141	101.78	106.26	114.52	97.571	106.94	102.34	110.85	109.61
102.81	105.99	101.57	112.89	104.56	113.66	104.63	108.8	116.22	108.57	107.13	110.12	110.82	112.78	103.12	112.87	98.987	115.05	105.42	110.52	108.4	102.59	110.24	99.385	103.01	110.53	108.38	100.13	107.84	99.471	109.03	110.86	102.64	97.881	98.97	105.78	103.36	102.33	107.66	111.88	96.441	103.78	99.224	98.363	107.93	101.98	106.09	106.11	108.2	99.604
102.55	105.58	110.13	104.33	103.24	109.8	105.14	103.63	104.6	111.52	106.41	105.67	109.9	108.57	104.78	111.24	103.93	112.05	101.48	111.97	108.64	97.806	104.58	113.49	98.423	103.58	108	108.24	106	100.85	95.421	101.51	109.37	105.8	111.59	104.3	113.88	106.08	90.025	105.53	110.55	109.23	96.646	108.48	111.5	101.05	89.78	101.82	98.044	112.62
99.142	98.232	102.9	96.153	93.853	104.05	101.05	96.293	100.65	92.63	106.05	100.51	96.611	104.14	97.793	100.66	96.327	102.67	103.96	106.36	95.008	99.884	102.35	100.26	93.833	100.78	96.266	100.58	107.3	100.99	106.08	103.74	96.163	97.152	92.268	100.72	99.906	108.77	108.55	98.685	101.79	98.49	96.273	104.95	101.96	113.29	93.127	92.73	107.92	105.76
111.85	112.47	110.02	114.01	112.71	111.31	118.99	112.05	107.56	118.03	117.97	114.41	115.67	110.07	105.63	111.8	108.69	118.98	111.3	115.43	110.85	116.34	108.14	114.96	114.12	113.3	111.36	103.84	107.82	111.13	114.87	108.84	111.51	116.07	120.07	112.74	112.72	110.07	99.466	109.17	103.89	101.79	113.79	112.28	110.5	106.87	111.55	111.75	112.07	104.58
99.438	104.75	103.95	90.473	107	99.525	107.64	105.03	93.376	94.129	100.71	102.11	97.108	105.79	106.58	104.05	111.65	96.828	103.34	105.9	98.996	101.9	108.33	99.843	99.731	107.16	104.2	107.09	101.96	108.66	93.435	99.471	105.23	101.13	97.186	96.57	103.1	109.66	100.25	96.942	102.63	97.968	103.27	102.44	109.61	101.9	96.635	101.94	102.65	89.322
105.59	103.87	107.11	102.03	106.13	97.793	104.07	110.38	112.97	102.89	101.42	104.33	97.714	102.41	101.65	110.98	111.23	111.55	104.51	105.81	96.813	113.62	102	113.31	110.64	111.52	97.463	97.1	100.64	103.87	110.47	109.98	114.13	101.07	106.26	102.77	108.28	103.04	105.88	102.7	106.46	104.74	103.31	108.75	112.72	101.63	115.14	107.54	106.17	108.88
100.85	102.55	111.81	114.72	113.25	109.21	105.72	108.03	109.51	112.63	100.84	111.06	117.27	109.73	115.27	111.62	115.55	102.95	106.3	111.02	119.7	113.35	110.33	104.77	111.54	105.93	114.65	107.75	119.03	104.02	111.35	115.87	113.73	118.22	119.74	108.3	116.42	111.46	122.48	106.37	109	106.83	117.92	105.47	107.58	107.38	112.21	107.7	114.14	118.74
104.08	97.654	100.31	100.85	96.473	97.96	100.01	106.05	98.757	101.37	101.4	102.33	99.787	105.95	103.84	93.935	98.831	108.88	102.4	100.87	98.358	101.02	96.697	107.09	103.31	99.484	96.604	107.3	105.75	97.421	95.077	103.43	98.301	102.62	107.08	94.748	98.992	100.35	103.01	99.838	104.91	105.7	98.5	97.64	96.567	102.96	113.84	98.884	101.11	97.153
103.24	104.06	103.34	103.41	117.14	112.65	112.35	108.85	102.18	101.55	101.53	102.89	99.514	98.574	104.65	105.48	111.07	110.54	102.32	111.33	94.393	109.89	105.33	117.94	105.75	108.95	101.62	105.21	103.37	105.29	99.583	112.47	107.44	112.51	108.73	108.02	102.91	103.68	114.12	101.51	107.64	109.83	102.84	101.64	110.18	109.9	106.16	108.27	105.03	108.97
100.5	95.59	104.27	91.024	97.784	102.44	103.94	88.639	97.047	97.895	93.542	100.82	101.95	102.18	98.584	104.46	97.514	98.009	99.332	97.803	95.371	106.46	101.48	105.21	96.532	106.4	101.14	111.11	107.9	97.927	101.05	102.75	102.94	89.911	101.6	105.26	100.86	96.312	102.63	99.854	88.834	102.03	99.997	98.663	99.24	92.456	105.65	100.22	99.388	96.219
103.38	110.68	109.37	97.031	98.558	114.28	100.35	104	101.36	100.36	94.331	98.065	112.35	104.84	106.7	104.38	101.32	113.74	109.95	106.15	112.93	101.22	102.27	104.2	106.91	102.08	112.72	92.514	107.42	99.499	103.14	101.65	105.66	110.77	102.42	106.61	103.51	103.67	104.71	106.36	113.17	103.2	104.83	98.687	98.293	100.81	97.172	104.22	100.7	96.157
109.8	113.71	112.48	113.29	111.61	120.93	117.65	115.39	109.21	103.34	121	122.67	111.9	99.228	111.5	109.55	112.62	117.25	111.66	115.07	119.98	121.87	110.01	112.12	112.41	106.43	118.86	107.72	108.17	117.05	111.71	107.55	115.93	108.8	110.79	113.5	116.71	112.62	110.83	114.85	103.73	113.95	112.3	110.01	111.42	123.65	117.43	104.81	115.58	111.78
105.84	102.16	104.54	102.85	100.51	114.08	110.31	102.7	106.39	105.56	105.78	103.69	109.1	104.28	105.72	113.69	107.3	101.19	111.15	107.96	107.47	112.26	99.875	103.2	108.73	98.656	108.94	96.298	111.63	101.68	100.65	108.98	106.8	104.81	116.86	109.96	106.41	113.83	111.41	100.9	115.8	107.82	105.58	111.27	110.86	103.3	104.82	96.727	94.433	104.26
112.26	110.07	114.83	108.69	104.83	110.35	114.36	111.58	115.22	113.49	116.74	110.28	110.69	116.63	117.41	117.31	113.39	112.9	113.23	108.06	110.66	119.65	112.89	112.08	107.83	111.91	106.56	106.37	115.74	109.16	105.54	113.1	114.52	106.24	116.75	109.21	113.62	117.51	109.57	109.18	111.69	122.32	105.6	105.07	108.38	112.1	110.85	114.23	104.75	102.09
108.07	115.58	116.36	101.12	105.68	107.75	107.11	115.61	106.32	116.64	108.15	108.29	114.22	114.28	114.82	108.99	103.17	112.01	110.98	107.46	109.29	114.07	115.96	114.33	106.92	111.56	104.17	110.52	116.57	111	110.22	105.1	109.89	108.29	112.42	110.01	113.41	114.96	109.5	112.28	112.68	105.02	114.51	115.7	111.35	114.32	107.01	121.1	110.75	111.92
93.667	99.049	106.97	107.05	98.714	102.57	104.65	98.288	101.05	109.27	97.879	100.76	95.008	106.36	96.306	99.527	100.88	103.19	102.81	91.952	106.14	105.64	100.96	101.77	95.181	103.73	94.398	101.62	102.69	99.54	98.364	104.17	105.96	94.219	105.56	95.412	100.37	106.91	88.691	95.368	93.256	91.992	93.78	101.89	110.89	103.86	97.677	96.499	107.97	99.204
103.84	110.89	108.64	106.73	110.96	110.89	108.76	108.59	108.65	107.85	115.9	110.44	117.31	112.84	107.84	117.94	108.68	117.8	104.61	111.53	108	109.43	106.36	115.39	105.24	104.15	112.91	110.26	114.98	120.75	118.96	116.28	114.64	113.62	113.64	117.25	105.88	105.77	115.34	110.56	109.91	109.25	105.57	116.54	117.32	121.61	108.48	115.32	113.84	111.45
95.483	112.36	108.26	99.478	103.92	102.67	100.3	105.61	106.7	103.52	114.96	108.97	111.29	105.78	99.021	100.19	109.41	111.99	101.96	104.89	109.67	107.03	101.57	110.66	102.11	100.92	106.94	106.22	108	103.46	106.09	107.45	104.79	101.59	105.42	108.8	100.06	102.2	107.31	103.85	114.41	97.051	110.73	109.36	108.04	99.732	98.204	109.95	108.17	112.89
123.31	115.47	117.21	118.39	125.42	113.87	112.48	125.4	108.41	117.55	115.61	119.64	116.73	120.92	122.12	111.73	129.99	108.96	119.6	123.83	119.61	125.32	115.14	121.65	115.2	116.72	114.44	119.65	120.93	108.94	114.51	121.01	117.55	115.01	115.59	127.69	121.62	124.37	118.33	124.13	114.42	113.02	118.68	107.49	115.74	113.73	119.69	122.23	115.04	119.01
111.23	111.59	108.19	102.8	109.5	113.84	119.29	103.43	108.09	107.15	105.81	98.939	99.703	104.91	99.582	112.86	103.14	113.03	104.87	98.348	112.53	110.56	101.51	110.49	100.65	117.44	105.35	111.88	107.94	107.35	120.75	103.68	105.39	106.17	97.448	94.786	110.77	106.66	105.68	107.28	108.56	108.82	114.17	105.14	102.93	112.56	110.72	110.17	113.79	107.25
113.09	109.22	114.03	111.83	105.54	105.54	111.57	103.33	116.66	109.09	107.99	117.47	107.16	110.46	106.01	115.34	112.29	109.8	111.36	111.31	106.52	112.88	116.68	109.21	110.85	107.47	110.61	108.93	108.73	110.92	108.5	115.1	112.81	108.64	104.7	107.41	107.87	110.15	125.22	112.91	113.43	107.12	105.44	113.51	117.6	110.18	109.39	112.98	107.73	116.83
97.349	112.53	105.53	104.38	106.76	106.88	107.8	105.01	96.382	107.84	108.25	101.76	106.01	105.41	107.26	99.129	110.65	101.22	113.95	107.08	107.67	111.47	116.03	103.05	108.07	114.72	106.39	98.911	99.664	108.41	119.1	109.94	107.59	98.788	107.71	96.53	101.75	109.65	101.82	98.939	112.46	103.62	105.07	98.284	103.39	103.07	104.99	111.12	112.89	102.87
108.74	108.15	106.54	108.1	107.55	107.09	109.53	112.54	104.67	100.99	110.12	103.56	109.4	101.76	104.52	95.694	107.73	108.9	111.07	111.6	104	103.87	104.21	110.64	107.95	100.83	108.21	102.09	107.51	106.25	103.47	105.09	105.46	104.18	97.543	96.87	112.55	105.41	113.2	107.33	106.77	99.131	97.24	93.725	108.81	108.1	102.06	108.98	101.98	117.03
107.63	101.67	99.696	110.07	113.46	103.13	104.02	106.72	111.24	105.73	111.18	104.44	104.49	112.53	111.68	107.02	108.51	104.81	103.52	108.94	100.5	110.97	107.59	105.31	104.63	103.75	99.49	112.72	105.8	107.67	105	112.38	103.37	107.89	107.27	109.13	97.434	109.28	101.64	105.78	102.22	102.21	107.88	104.85	107.81	111.31	99.494	108.66	109.65	104.45
110.61	102.75	106.43	100.1	97.973	103.36	102.04	112.89	112.15	102.71	101.12	104.92	104.18	100.3	105.8	109.87	100.88	108.04	107.77	102.1	101.19	107.29	92.953	104.5	108.6	106.43	99.314	112.43	110.16	97.144	99.907	116.57	114.8	99.321	110.52	109.2	104.21	101.53	104.29	109.9	102.12	102.82	99.539	99.354	107.23	100.12	105.79	100.34	100.25	106.36
99.926	99.16	100.23	95.138	103.25	111.78	102.98	103.73	106.5	101.53	98.805	101.4	110.2	103.28	108.21	107.08	109.28	98.484	102.44	106.15	103.29	111.56	106.66	100.95	112.96	108.32	108.97	106.24	106.25	109.86	104.78	102.94	114.35	109.21	101.21	100.14	100.94	108.45	108	101.02	104.64	109.12	104.53	104.39	111.62	106.22	107.17	101.25	102.83	112.38
116.39	121.99	108.76	123.14	118.35	125.65	112.15	109.39	119.76	122.22	115.1	123.28	110.06	114.93	114.14	124.25	113.17	121.4	115.9	116.63	117.27	114.25	123.86	116.4	105.6	111.53	116.52	114.72	116.37	115.13	116.64	124.44	117.46	117.72	120.06	112.13	111.84	114.97	113.1	120.48	128.31	118.15	120.08	119.79	118.18	114.73	110.91	115.14	120.04	108.61
110.81	99.242	111.31	106.91	106.52	115.7	110.31	100.79	103.3	106.65	105.79	104.92	106.38	105.72	108.62	98.742	107.37	105.16	106.72	111.67	108.07	98.578	102.35	106.73	111.26	94.697	97.603	98.581	109.49	107.71	108.55	109.4	107.84	103.17	109.99	104.08	102.09	96.512	113.97	104.6	107.15	103.53	102.13	103.37	99.22	108.24	98.777	107.81	107.92	109.89
110.37	116.01	110.2	121.41	107.62	108.06	113.89	114.01	110.12	111.51	119.85	110.5	119.15	123.28	108.24	106.79	108.02	115.88	114.48	115.4	117.78	106.37	114.28	111.87	115.15	107.14	117.8	109.91	106.93	117.74	119.03	103.53	107.37	110.76	110.21	112.57	115.75	106.78	117.01	119.56	117.35	109.8	106.66	109.11	113.63	118.36	112.42	114.48	105.95	112.91
106.68	116.15	106.88	107.92	110.86	107.85	109.28	105.76	108.93	107.36	103.92	104.15	100.74	102.89	115.21	106.89	103.16	107.56	106.09	104.61	111.35	114.21	114.09	103.67	110.89	107.82	99.867	105.45	104.62	112.99	117.97	101.59	107.59	100.62	104.41	100.26	101.58	105.48	96.365	101.92	106.54	108.18	115.08	107.21	106.87	107.37	107.68	100.68	104.33	91.668
114.11	110.37	104.57	108.96	97.693	106.51	106.99	109.66	101.77	112.03	106.24	106.3	105.98	111.96	107.25	106.71	108.41	108.59	107.91	102.1	107.35	101.38	111.64	103.22	100.81	100.31	107.59	105.06	103.07	105.65	100.8	108.27	98.465	104.68	110.38	106.63	107.62	106.29	105.06	110.1	110	109.05	98.249	105.04	108.82	105.43	111.76	103.32	109.18	102.22
107.29	110.65	106.45	99.043	106.71	107.71	106.01	107.26	101.92	110.04	112.03	104.58	102.77	102.74	105.27	102.03	108.79	110.23	108.65	101.53	94.695	101.36	113.9	109.79	107.88	105.4	112.66	109.13	100.14	108.45	94.843	107.27	104.29	101.14	107.75	111.05	107.08	107.18	113.8	110.38	105.39	111.17	104.4	113.14	108.84	108.67	105.72	111.99	104.47	111.92
96.822	97.994	108.08	101.03	101.88	101.16	94.568	94.715	105.71	109.22	96.887	96.226	103.61	100.82	106.3	100.32	91.146	98.065	97.733	110.15	106.1	99.131	106.21	100.99	91.605	92.958	105.16	99.825	98.726	92.747	95.613	98.449	97.87	98.103	97.483	99.903	103.02	105.75	93.14	100.7	100.05	94.898	104.8	97.687	101.63	107.53	91.522	97.299	101.68	103.63
101.28	92.055	108.12	114.15	115.05	111.96	119.56	109.58	110.12	114.09	104.43	99.654	108.09	107.28	104.95	106.28	114.24	113.32	107.86	103.95	106.52	108.67	104.9	101.04	103.06	106.35	104.49	108.13	104.4	112.03	102.14	99.48	109.79	104.19	109.99	106.9	102.82	103.39	101.92	108.86	105.27	101.62	114.13	110.42	109.06	110.86	101.78	104.77	104.43	104.28
104.17	101.33	92.77	101.7	97.033	96.143	93.203	98.675	102.84	102.38	91.434	98.624	99.668	106.48	103.72	103.77	103.09	99.023	97.521	92.118	96.22	90.76	101.01	101.09	100.6	100.16	103.21	92.872	106.71	95.591	96.668	100.17	106.96	105.01	96.275	101.43	101.72	96.477	101.57	98.398	98.302	104.55	98.028	95.243	108.56	100.31	101.47	98.309	101.91	101.47
99.518	100.74	97.407	109.25	95.394	97.173	92.38	97.162	104.64	100.56	102.01	100.51	88.673	101.17	98.949	101.86	97.388	100.12	95.644	99.429	95.729	100.56	95.084	105.44	101.07	104.78	105.02	98.2	100.39	97.066	99.436	101.61	99.654	98.859	97.405	97.614	98.135	98.54	94.123	93.67	99.026	90.507	99.241	103.02	98.24	105.86	100.92	101.98	102.07	102.71
100.91	107.62	95.165	109.35	97.744	99.645	107.96	99.434	98.44	97.138	109.43	104.3	110.63	104.52	103.75	109.07	94.82	104.81	104.89	108.3	109.6	105.34	97.054	110.06	106.88	97.309	106.93	102.41	99.883	109.48	109.26	114.6	112.71	110.66	105.61	104.22	106.34	111.62	99.34	101.25	108.68	99.227	115.13	111.93	103.97	107.43	103.68	104.23	111.71	108.44
96.703	114.69	113.05	108.81	112.41	99.878	106.65	109.03	109.14	103.3	99.507	104.67	101.17	110.88	99.787	97.249	109.86	102.89	110.87	109.71	101.26	108.96	108.48	110.81	107.93	105.12	105.39	114.3	109.42	106.17	110.23	104.63	112.12	98.258	102.75	107.18	110.73	106.71	95.939	103.43	113.41	104.64	98.562	106.28	97.711	106.32	95.437	115.31	109.47	103.3
111.99	104.02	106.27	122.41	110.05	111.32	108.14	111.89	117.14	107.84	112.92	108.79	118	120.03	115.14	101.81	109.84	104.47	113.85	113.77	118.23	123.88	113.01	113.92	111.53	122.34	96.468	112.88	111.9	102.33	113.8	106.27	101.47	110.19	110.52	106.73	111.82	115.9	111.23	117.76	110.62	110.15	113.73	109.22	117.25	114.11	107.85	116.06	107.77	113.53
111.16	112.19	106.94	109.85	114.15	111.37	109.75	111.09	112.48	97.967	105.55	101.77	110.21	107.91	113.51	109.55	108.39	115.33	112.15	109.99	109.44	103.84	104.93	103.93	104.28	114.71	112.69	115.47	110.25	112.23	107.14	109.66	107.22	98.986	108.48	119.11	116.79	118.96	113.23	104.48	108.03	113.34	114.46	100.76	116.4	109.35	111.4	109.68	121.06	107.25
106.23	108.83	113.89	109.34	101.71	102.36	105.57	117.43	115.83	110.01	107.07	104.57	107.85	108.24	106.6	100.58	100.74	110.68	110.83	104.22	101.28	111.15	113.61	98.465	109.68	101.37	102.82	108.09	100.17	105.37	101.36	106.49	100.49	112.65	111.55	108.98	101.18	101.81	107.95	113.85	106.5	102.55	113.26	106.5	105.52	104.94	105.75	111.56	96.301	107.27
112.06	108.82	103.99	110.17	111.36	100.96	98.749	108.74	101.75	101.91	109.86	111.34	103.02	104.76	102.65	107.66	112.05	108.74	103.89	115.16	108.68	107.86	106.47	113.6	112.86	105.05	105.47	108.56	108.36	107.05	113.25	105.17	107.39	104.25	99.382	102.23	110.06	115.15	117.63	105.96	106.23	105.06	105.68	101.91	104.12	109.99	109.55	108.97	107.78	103.39
110.1	113.01	106.18	112.37	110.78	104.68	110.77	114.27	101.4	108.63	104.8	101.93	109.9	113.08	105.54	111.52	102.22	99.519	110.5	107.13	106.31	103.74	100.85	101.05	106.53	103.24	107.73	106.73	110	94.891	94.68	106.28	99.727	103.35	98.225	109.93	105.68	114.18	114.24	106.84	111.88	102.96	113.19	105.03	100.02	105.32	102.95	118.27	103.56	100.38
108.83	109.6	116.51	109.39	106.72	113.57	117.04	102.44	117.9	108.8	111.3	120.1	111.08	106.2	112.83	100.86	113.95	130.32	118.05	112.31	117.43	112.71	106.86	118.42	106.09	115.63	112.07	110.03	110.22	106.01	117.17	113.34	111.74	105.39	106.53	112.67	102.17	111.2	108.1	114.68	125.37	106.92	108.33	119.38	111.25	107.94	105.72	113.28	117.64	111.34
112.19	105.08	110.29	104.08	112.86	104.06	105.91	108.86	104.43	107.9	110.52	106.72	109.85	95.052	101.41	103.32	110.96	111.75	99.405	109.2	101.52	105.43	101.93	97.363	109.28	106.38	94.36	114.88	104.2	107.92	111.19	97.183	108.48	100.99	103.32	109.75	99.098	107	117	92.546	99.073	99.269	103.5	106.89	105.53	108.35	112.9	113.37	100.11	104.44
98.422	99.829	110.96	100.24	93.308	105.34	92.201	99.345	98.443	107.15	95.62	100.15	102.51	102.01	103.04	96.866	103.87	102.25	104.18	106.17	96.236	96.267	99.433	98.135	93.616	98.13	100.67	107.76	99.033	98.621	106.44	98.312	91.71	99.41	97.981	94.609	95.862	99.41	104.73	95.51	94.355	96.875	99.356	98.199	99.31	101.1	97.129	95.864	104.29	103.93
115.61	119.57	102.83	118.87	114.2	113.52	110.25	108.33	107.99	110.62	106.5	116.75	108.05	110.65	119.22	102.78	114.26	113.61	126.38	126.28	104.48	108.78	109.12	96.312	109.85	120.25	102.81	103.32	112.56	115.3	117.89	116.73	100.52	113.95	108.65	106.28	107.06	108.79	108.95	112.13	105.2	110.85	104.11	109.98	109.48	118.56	107.98	112.55	113.63	112.52
105.67	105.11	109.44	117.28	99.495	107.36	107.57	105.36	109.41	113.55	110.06	99.213	106.21	99.92	112.15	107.2	107.32	111.6	102.81	99.53	106.55	106.32	101.35	109.28	108.64	110.14	110.5	115.21	104.83	101.61	110.31	107.61	114.5	110.91	97.861	113.28	118.54	113.52	116.09	111.74	103.54	110.46	111.03	111.06	104.29	101.18	118.38	102.64	110.18	109.97
109.72	117.18	118.2	99.876	106.24	119.75	115.31	106.51	111.02	110.57	100.77	107.61	116.11	108.43	103.95	110.02	108.53	113.7	113.59	108.92	110.39	117.07	109.88	107.59	117.5	112.59	116.97	104.8	116.85	111.64	111.96	108.56	109.14	105.22	108.59	112.79	109.13	107.45	113.05	98.793	118.25	112.81	120.56	111.9	112.53	114.66	101.33	118.87	111.02	117.83
100.48	110.34	107.84	105.14	92.298	115.68	105.19	105.06	106.44	103.21	109.49	109.02	103.13	99.889	117.56	110.01	101.69	111.26	103.42	98.011	106.64	102.64	106.28	101.24	104.47	105.73	108.15	103.65	108.3	108.48	105.08	111.71	106.89	105.04	103.77	105.97	104.87	107.71	107.63	109.65	114.25	103.45	100.24	104.03	102.6	110.9	107.24	109.28	103.86	95.239
106.44	106.19	101.31	101.35	107.64	100.94	109.83	97.841	108.71	109.39	92.137	103.92	111.52	99.596	111.32	96.411	101.7	99.872	103.98	113.61	101.99	104.31	107.37	105.78	103.85	114	100.22	109.6	99.534	97.645	112.09	105.39	102.9	95.908	103.24	97.249	100.17	95.462	102.27	110.76	107.01	104.84	107.28	103.62	108.85	110.65	97.447	99.059	108.97	106.37
120.12	111.02	114.54	119.07	107.57	117.77	110.51	108.62	113.5	112.6	116	115.43	120.29	114.74	121.17	111.25	111.32	105.14	107.41	114.19	111.44	112.44	119.91	108.17	99.638	115.54	108.7	105.47	115.62	112.24	101.67	105.84	114.39	114.39	103.1	118.51	108.99	118.53	102.1	104.59	114.92	117.28	115.32	106.06	108.96	114.03	112.91	113.8	111.82	114.19
110.63	100.12	102.41	99.816	110.91	100.92	100.39	107.01	108.71	109.5	100.49	102.4	107.4	100.84	111.82	102.89	103.73	108.98	100.78	101.55	109.08	109.17	109.94	114.26	105.97	109.42	102.09	104.92	114.97	105.12	107.33	98.925	105.96	110.12	103.11	104.93	107.83	99.573	101.05	111.37	111.19	108.14	104.8	99.094	109	108.18	112.73	99.111	103.8	104.57
95.77	97.546	104.31	105.34	98.314	108.09	100.75	103.47	98.46	101.79	104.5	100.38	102.77	105.6	105.61	102.15	100.58	106.02	105.71	104.47	85.912	102.29	100.88	109.2	89.107	98.56	97.195	94.473	105.12	101.5	101.19	105.41	101.34	95.19	100.72	109.5	101.93	101.2	94.838	98.478	103.91	97.618	104.38	93.115	100.95	96.114	98.173	108.36	102.29	98.454
107.07	99.256	111.15	117.58	99.795	105.22	104.88	109.45	98.988	103.38	100.42	96.673	110.08	97.195	103.79	102.17	102.22	105.96	103.56	106.89	112.36	108.18	104.09	108.27	105.23	101.44	102.26	109.92	107.17	119.94	98.561	113.89	100.88	105.29	110.21	108.02	101.76	106.01	110.68	110.04	108.35	101.49	107.28	114.13	103.74	107.57	98.74	110.92	104.8	103.6
109.35	112.13	115.11	116.83	112.71	114.13	114.45	106.11	117.13	118.87	116.3	120.58	115.95	110.23	116.29	113.92	110.83	119.2	116.59	112.85	113.46	110.29	112.8	121.71	117.9	116.68	104.4	109.92	110.14	108.2	112.21	112.66	111.5	109.89	120.44	111.4	111.6	114.31	112.95	111.4	109.47	107.65	109.2	115.05	108.95	109.1	112.45	109.67	111.66	110.62
110.35	96.549	106	100.08	103.63	107.44	91.537	103.29	96.146	102.95	104.4	84	101.23	100.95	104.53	98.889	103.77	101.41	96.457	89.856	102.57	95.931	104.19	102.33	91.548	101.01	100.57	91.226	96.973	98.031	103.31	99.423	100.9	95.252	97.941	103.87	103.39	100.01	94.227	106.3	101.7	107.2	104.72	103.69	94.773	106.43	104.63	109.28	103.2	103.15
94.566	102	107.41	106.44	96.147	103.9	104.01	98.414	100.37	102.68	95.008	99.976	90.094	103.36	94.909	110.63	97.393	98.286	96.026	93.845	103.44	95.055	108.19	116.53	95.169	97.83	100.83	97.828	110.24	100.93	108.26	98.365	97.588	95.75	105.89	101.32	98.557	98.265	97.462	109.17	103.79	96.286	97.879	96.666	91.384	98.856	95.752	101.95	105.47	101.45
109.15	107.67	99.935	116.02	110.47	102.28	104.49	93.892	106.37	105.16	108.79	97.091	110.67	109.1	108.92	107.83	102.08	112.74	99.798	114.5	114.68	101.33	106.95	107.27	102.78	103.8	109.19	103.16	106.34	105.28	116.39	109.64	98.252	107.05	106.63	103.57	105.51	103.64	111.76	98.9	99.009	102.45	102.06	105.47	101.05	101.13	104.87	102.38	104.39	101.84
103.12	99.737	109.07	105.1	101.26	99.161	115.24	91.065	100.71	113.19	114.38	103.35	112.76	106.26	108.09	101.81	98.172	109.65	110.98	102.49	108.38	109.84	102.91	105.37	102.78	103.19	111.66	97.129	104.6	106.41	108.68	116.44	97.351	102.25	100.68	108.45	114.21	105.98	109.08	107.87	107.66	112.98	109.41	109.08	103.42	102.85	103.81	106.95	105.32	108.89
108.9	112.39	108.3	124.65	118.39	110.77	112.24	115.82	102.89	112.54	110	110.11	116.45	120.44	118.47	111.58	112.32	115.39	114.63	118.98	114.18	113.08	115.78	117.05	118.26	109.44	101.82	115.82	122.27	107.67	106.1	113.21	116.11	112.31	118.46	106.97	111.36	117.53	107.37	112.04	117.67	117.75	117.78	111.02	111.21	112.9	116.53	110.88	119.12	110.79
114.04	108.03	124.27	101.24	99.331	115.06	119.65	113.94	119.1	103.72	114.33	105.7	106.54	109.49	110.51	115.8	123.19	114.53	112.41	109.11	111.37	112.67	119.69	103.82	114.87	113.26	113.69	111.5	108.15	112.62	103.42	109.76	115.21	104.36	102.23	103.82	118.08	124.8	115.28	114.23	106.37	116.49	110.9	111.12	112.67	107.32	105.71	105.53	111.01	110.18
102.19	106.13	101.7	104.35	100.98	93.177	101.2	107.94	91.248	100.9	95.92	106.64	98.33	98.442	104.67	102.37	91.462	104.53	109.68	114.74	102.67	108.63	103.62	96.651	105.84	106.32	93.573	97.623	100.29	99.511	100.25	94.646	99.618	107.82	99.59	97.829	104.6	99.795	93.759	104.32	103.43	104.85	97.034	101.96	101.17	96.063	97.056	95.063	109.44	104.68
116.84	107.72	117.97	110.94	113.84	112.96	105.26	106.2	106.59	106.37	116.78	109.09	109.45	107.5	110.75	108.23	112.18	112.61	110.97	117.46	114.62	102.2	107.45	112.5	106.42	115.13	108.54	112.27	109.03	110.76	111.34	114.21	107.71	106.14	110.71	102.56	111.87	105.19	112.07	105.07	119.38	110.96	105.3	107.94	105.93	115.11	117.08	114.82	108.81	113.82
110.73	102.72	100.8	101.95	112.2	111.83	105.63	100.72	108.21	104.01	110.73	114.51	95.788	109.77	97.447	101.2	111.72	112.73	104.59	108.85	109.93	91.073	103.14	105.08	112	99.899	104.69	105.58	105.29	105.36	108.98	105.11	104.5	108.51	107.78	108.14	100.93	97.132	104.4	115.42	112.31	105.44	105.8	108.59	108.38	107.1	104.62	102.22	112.71	104.99
116.96	112.41	105.24	117.29	108.91	105.08	110.42	102.52	107.65	117.12	112.83	113.52	109.07	106.51	105.79	119.64	107.86	114.86	114.32	114.11	110.66	112.42	108.02	111.72	106.25	105.9	115.63	103.14	110.06	113.07	107.02	107.05	115.04	113.07	104.21	107.77	109.02	112.47	102.77	114.99	115.81	108.36	113.65	114.41	109.56	112.43	118.35	110.13	105.26	113.3
110.03	112.01	120.03	117.5	111.23	118.43	115.49	117.34	112.72	110.13	111.22	110.97	113	115.65	118.72	116.39	122.39	110.19	115.71	102.71	117.8	108.91	120.18	113.21	100.48	105.26	114.53	112.34	116.75	120.58	118.39	111.72	109.31	105.04	112.07	114.91	108.65	112.57	114.44	106.34	120.37	115.59	114.05	102.63	108.49	107.92	119.74	117.59	118.42	122.61
99.521	97.757	102.55	99.352	99.798	112.93	97.978	104.07	110.51	100.07	106.47	99.665	110.11	107.48	104.36	111.18	100.65	109.64	101.77	113.24	98.615	103.94	110.83	106.77	115.83	110.56	104.49	114.23	102.85	117.43	107.58	114.85	108.27	118.19	107.21	103.16	100.08	103.88	115.71	109.37	105.33	105.56	98.784	102.63	114.7	104.97	110.22	101.7	100.24	97.055
106.6	107.63	103.54	102.03	114.04	107.25	108.37	99.673	107.39	109.54	109.07	96.666	100.19	106.8	100.53	105.62	97.101	103.74	106.38	97.918	98.188	109.8	96.957	102.66	108.08	111.34	116.69	106.19	103.52	106.9	102.58	103.15	117.77	97.301	97.375	106.96	97.434	109.31	102.76	106.58	109.9	102.84	98.079	115.4	107.1	99.287	108.71	99.458	101.42	109.23
114.08	107.94	106.34	107.01	96.55	115.65	108.86	110.78	104.42	101.51	107.94	105.86	105.29	109.34	95.356	113.07	110.87	107.4	110.42	115.79	109.98	114.06	102.2	108.85	103.94	113.44	114.74	102.94	109.31	106.34	103.49	116.16	97.541	104.39	107.18	103.49	111.56	107.24	108.53	108.45	111.05	104.7	102.45	109.04	108.53	108.97	103.18	104.28	97.923	107.15
112.06	115.39	122.31	117.44	118.51	120.17	114.74	119.45	106.87	117.15	118.37	114.96	113.44	117.86	120.58	121.42	115.7	121.64	123.01	122.88	115.92	121.89	122.74	124.28	110.76	119.72	115.64	125.88	108.05	118.52	116.97	115.27	108.56	128.11	120.53	120.4	113.25	122.52	122.79	111.68	115.59	118.61	120.33	113.34	115.02	118.24	114.19	117.8	113.54	122.97
99.552	108.94	103.23	97.008	105.58	110.12	111.82	107.81	106.56	95.639	108.78	105.1	111.49	111.87	108.13	107.74	109.52	103.89	114.37	111.01	99.804	101.58	102.13	99.058	111.22	115.68	103.95	103.95	111.24	103.25	103.64	109.55	112.41	105.22	104.08	111.74	105.51	101.84	106.72	104.21	105.51	103.97	104.32	106.32	108.01	105	107.67	108.54	99.817	101.49
104.56	110.47	103.8	100.48	99.162	107.83	105.22	99.848	110.44	104.04	101.46	98.381	110.28	108.42	113.67	103.18	113.57	110.23	93.843	112.26	101.73	104.05	111.01	114.12	109.9	105.04	105.94	110.24	106.67	106.29	101.18	106.25	110.06	105.55	111.99	111.45	104.51	109.59	102.67	98.872	106.94	106.41	99.565	103.21	104.4	106.09	103.02	102.37	109.64	112.66
100.24	99.895	105.3	97.659	109.88	109.96	109.42	107.68	108.9	99.793	104.37	103.71	107.09	110.19	107.85	107.07	100.04	111.45	99.424	97.637	113.59	107.48	107.47	100.34	110.62	97.699	102.55	103.67	111.91	98.93	105.07	103.53	113.18	109.65	114.38	112.37	105.21	102.47	101.36	104.16	114	110.79	105.44	110.42	103.95	105.19	102.7	106.34	112.35	100.48
111.47	116.51	114.32	123.44	111.39	106.18	109.7	116.67	104.99	111.25	114.18	102.19	107.87	119.83	112.87	107.71	120.36	108.04	119.55	118.65	106.36	107.05	112.32	111.15	111.9	111.47	112.78	113.87	103.09	113.59	112.49	106.67	109.45	112.58	116.66	110.58	119.67	114.68	112.44	110.92	108.11	105.06	107.52	107.97	111.72	114.13	106.76	112.93	112.79	111.35
114.86	107.79	112.64	104.95	110.82	109.91	109.36	120.2	118.74	115.43	119.36	98.282	108.58	108.17	110.64	108.02	103.85	107.79	112.63	106.94	115.54	109.61	104.68	114.64	115.39	119.32	115.34	122.22	116.02	110.23	105.69	105.81	115.51	103.95	111.69	116.19	106.99	112.39	109.46	113.48	107.8	120.79	113.29	117.42	108.33	105.43	110.49	111.63	112.07	111.09
100.21	88.483	110.85	101.7	104.12	96.696	109.78	103.96	104.48	95.012	98.523	105.76	100.88	92.886	97.288	94.566	100.66	101.12	92.532	102.85	93.435	103.12	99.172	96.279	103.21	109.12	96.913	100.82	93.951	99.762	99.882	98.856	90.61	94.485	104.61	101.73	99.694	103.23	96.817	88.457	109.75	99.613	108.53	102.79	108	97.926	97.742	95.657	103.71	109.18
118.79	108.02	108.84	108.12	114.94	106.17	117.25	124.76	107.95	110.97	116.65	107.42	109.53	105.47	112.9	112.22	106.72	110.42	114.82	122.37	118.64	116.75	109.37	114.39	109.3	119.98	111.26	92.556	111.75	116.44	114.57	117.55	105.43	117.57	113.37	118.59	120.83	110.42	117.62	106.8	110.11	108.32	111.65	109.84	109.06	105.97	109.16	114.92	107.06	112.54
113.14	102.08	103.09	104.26	112.46	107.69	104.26	103.45	110.23	103.45	110.27	102.28	108.17	101.57	95.49	111.75	103.14	104.68	99.774	98.863	104.07	112.95	106.75	97.417	93.85	93.167	97.671	102.19	99.624	101.12	114.27	103.37	103.34	98.831	103.79	99.203	105.43	109.72	103.25	102.32	99.548	100.1	98.343	107.05	109.29	109.89	108.78	107.54	105.41	105.33
113.33	111.17	106.66	103.36	98.721	103.78	96.353	100.81	111.46	110.89	108.4	105.38	101.02	109.12	105.18	101.59	108.45	108.83	108.35	112.36	110.29	96.665	108.52	105.12	108.65	111.37	113.61	105.11	103.25	103.67	102.32	102.86	105.23	103.5	105.56	112.76	116.41	103.78	109.39	97.566	110.17	108.43	90.511	111.76	103.56	111.27	106.05	106.86	106.83	107.06
106.33	102.74	112.1	103.89	103.29	100.25	103.9	97.266	109.12	106.32	97.762	110.76	107.5	99.973	107.96	106.48	111.41	116.08	102.15	102.95	106.9	111.06	108.19	107.86	98.977	109.5	105.95	110.13	106.14	109	104.29	107.46	106.26	88.63	113.19	106.85	98.927	90.055	102.21	99.2	105.94	105.85	113.26	104.31	98.968	101.13	95.375	110.03	98.299	100.86
94.712	109.34	99.078	101.51	94.493	104.45	99.723	105.01	95.057	105.68	118.06	101.86	102.03	103.27	95.494	94.403	97.74	107.42	90.657	100.94	100.48	95.081	101.51	95.514	98.714	97.082	97.118	109.18	94.646	106.37	99.272	94.211	97.777	97.039	103.6	93.205	104.25	100.05	98.755	107.79	95.572	102.51	107.57	100.88	98.314	97.087	106.27	104.54	107.1	105.6
112.94	121.19	117.22	117.69	117.08	119.24	106.51	116.95	116.96	119.15	115.88	119	109.51	120.15	118.13	113.96	102.03	114.02	118.89	116.48	121.01	121.78	120.7	120.3	115.31	110.15	117.24	106.25	108.73	119.17	117.19	120.09	113.75	116.41	109.54	119.27	112.54	117.35	123.89	120.47	123.48	112.46	112.07	106.11	113.6	102.82	111.81	110.93	118.13	120.51
113.37	115.6	116.38	118.83	105.94	106.68	107.55	109.25	107.63	117.24	116.85	110.16	114.65	110.18	109.1	112.92	107.17	115.96	113.14	103.52	105.04	109.78	106.93	103.27	109.83	119.22	112.89	113.67	109.11	116.3	115.54	115.88	118.83	116.38	110.01	105.5	115.11	113.2	112.82	108.98	112.54	110.53	116.41	111.31	112.11	108.11	115.44	111.38	113.38	110.41
116.2	111.7	109.09	106.31	116.65	104.03	115.96	116.08	109.9	116.08	112.53	109.47	108.94	116.14	103.36	113.8	111.15	101.76	110.22	115.63	103.6	111.96	115.06	104.73	108.68	105.72	122.77	105.3	117.11	109.78	113.39	102.72	117.68	109.05	107.24	103.12	114.99	105.77	111.76	105.04	117.29	101.43	113.33	106.85	107.53	111.87	108.79	104.18	110.79	120.32
105.23	104.97	95.347	112.82	101.4	109.12	97.248	116.16	116.22	103.92	103.67	104.21	104.54	97.745	97.594	104.54	111.12	101.31	106.36	102.75	91.649	106	102.86	115.34	99.744	101.13	93.339	109.88	97.088	109.01	101.77	106.48	108.31	111.1	106.91	104.95	105.05	108.41	103.55	110.64	101.67	105.41	112.26	103.29	99.629	108.97	106	102.78	98.676	106.02
98.94	98.91	93.609	100.29	94.205	101.74	95.888	100.48	107.15	92.225	93.53	97.366	97.424	101.77	106.38	100.12	103.26	103.53	87.091	104.71	100.1	96.644	101.71	93.655	100.52	98.432	97.181	98.869	109.4	105.94	104.03	96.331	95.813	101.46	95.767	98.05	97.946	101.7	87.535	99.243	101.21	110.08	99.481	97.194	105.39	110.44	99.539	94.413	94.323	96.937
109.74	97.38	95.754	104.75	97.735	103.35	99.967	94.515	104.14	97.049	98.087	102.82	98.436	98.745	106.72	98.633	110.76	90.754	98.375	97.521	102.05	90.882	100.16	102.94	98.889	94.559	112.26	107.21	98.393	97.551	91.369	105.78	94.302	98.413	103.31	106.52	103.33	97.115	97.017	99.027	93.313	94.562	101.59	114.09	99.292	102.07	100.42	96.292	92.342	102.86
106.24	104.64	110.59	102.42	101.16	106.32	103.98	110.68	100.74	112.95	111.63	104.17	112.11	103.22	103.47	104.49	103.47	112.91	99.75	111.66	111.66	112.23	99.023	101.47	97.711	103.71	100.79	112.27	102.71	102.48	113.07	102.37	103.16	105.01	107.63	106.92	104.52	108.22	97.207	110.3	101.5	113.89	105.32	107.26	101.04	105.93	109.31	102.28	110.41	107.52
114.63	112.83	118.3	111.31	109.65	112.2	114.08	110.34	116.95	116.1	117.28	112.44	112.22	109.98	98.543	100.37	119.44	104.33	109.15	107.05	115.38	111.69	114.84	120.28	120.32	106.65	107.3	121.5	106.37	112.47	105.97	117.57	111.36	114.71	116.39	114.76	121.88	115.78	116.21	107.83	110.15	112.21	113.41	110.7	112.36	110.18	111.81	107.09	109.34	120.13
110.2	122.71	115.4	116.48	108.01	116.25	110.05	110.04	108.91	101.58	113.14	112.46	109.12	110.68	114.92	115.73	114.72	104.82	108.52	119.42	103.29	114.44	116.1	106.06	116.32	99.566	115.24	115.78	112.94	105.97	106.41	107.25	118.13	115.96	114.6	112.14	111.28	108.82	111.63	110.7	112.72	123.54	107.42	118.31	108.57	117.68	104.67	112.5	110.46	109.77
95.628	98.155	102.83	101.79	105.42	95.547	95.516	101.99	103.53	108.77	106.94	108.19	110.15	98.538	98.781	87.063	112.46	90.996	104.03	103.03	98.53	101.45	99.278	97.072	93.557	105.71	95.96	105.53	106.13	103.09	103.69	100.54	104.54	99.299	101.12	93.373	92.028	95.326	98.462	103.9	98.034	103.09	96.116	98.707	97.681	96.271	103.69	101.29	105.31	90.948
107.73	111.89	107.89	102.81	96.818	108.39	107.75	109.02	109.2	97.079	110.13	100.93	104.87	99.341	106.62	102.88	107.83	112.87	103.64	100.09	112.99	111.24	99.105	100.06	104.75	101.37	105.54	108.51	108.18	95.103	106.97	100.13	99.463	100.51	103.43	102.96	109.31	107.15	95.789	108.52	100.85	107.69	109.22	104.19	97.883	97.268	102.77	102.06	103.25	103.82
106.81	97.455	111.14	109.66	110.88	111.14	111.47	103.3	116.36	107.09	107.74	106.5	107.38	101.95	101.85	104.07	111.27	111.68	114.31	112.77	108.02	106.26	110.75	105.48	105.25	107.72	104.02	102.4	108.09	101.87	98.697	114.18	109.14	102.18	109.3	95.933	102.97	108.26	101.53	102	102.36	110.89	103.23	103.14	102.93	102.45	106.86	107.23	103.38	99.147
111.64	110.4	110.05	115.29	98.922	111.86	117.85	110.79	111.78	115.36	106.18	107.81	108.47	114.12	114.5	106.94	112.47	119.26	109.87	114.39	110.72	116.07	119.5	108.61	114.13	111.45	106.38	114.7	117.74	114.14	113.56	113.96	104.99	107.21	117.52	111.22	112.94	119.37	114.98	115.45	111.43	115.74	111.8	111.45	108.37	116.56	110.49	105.11	104.83	106.99
103.59	103.68	92.413	98.641	99.362	104.72	105.79	97.358	103.82	101.46	96.32	92.147	106.08	86.143	101.91	91.606	95.15	104.74	106.33	107.46	98.869	95.919	102.24	94.624	99.959	96.225	97.51	105.15	93.046	97.522	108.93	94.733	90.517	104.69	106.82	97.995	97.928	108.96	102.53	90.781	101.52	105.68	99.976	100.14	94.207	99.595	107.68	98.787	95.126	99.373
100.22	101.77	93.665	95.353	103.38	99.491	104.55	98.673	100.43	102.53	102.22	97.101	107.77	106.04	103.88	101.42	107.18	98.774	104.88	101.42	103.12	98.988	99.506	103.16	103.11	96.178	98.879	104.19	99.729	99.719	95.597	92.282	97.148	98.365	89.287	95.614	98.427	103.23	93.17	109.2	99.197	96.555	103.78	101.04	102.7	102.04	103.8	101.68	96.966	96.02
104.32	102.3	101.11	104.56	94.227	103.87	108.32	94.037	104.35	103.58	90.924	98.273	105.55	105.05	96.246	99.477	108.63	95.748	93.286	99.419	100.98	107.84	104.35	96.85	104.8	98.275	96.181	97.771	95.881	95.261	105.39	108.45	106.9	92.58	106.41	99.725	101.88	96.711	107.9	101.76	97.877	108.51	97.511	105.39	93.796	98.961	101.28	104.56	99.385	100.66
122.25	122.84	125.02	120.31	124.83	124.11	126.27	116.51	119.63	119.26	118.75	117.05	116.23	115.95	126.65	116.8	118.18	117.11	109.42	124.58	119.25	114.75	113.09	117.2	113.15	110.96	112.66	121.97	115.81	124.83	125.5	108.23	115.87	113.06	108.28	117.73	117.56	124.31	127.12	116.81	120.79	115.73	120.85	120.61	116.69	119.91	120.44	112.88	111.33	116.09
112.19	109.03	113.9	117.53	113.96	111.84	112.79	111.25	102.63	107.89	121.44	121.22	109.37	106.33	115.3	107.33	113.01	110.4	111	108.72	115.42	104.35	109.74	114.98	106.5	98.495	118.13	105.25	109.21	110.28	112.78	104.92	113.95	108.52	104.67	108.66	112.82	110.61	111.49	105.64	102.95	114.89	112.09	108.59	103.48	109.19	106	107.17	108.27	107.98
107.46	101.05	109.65	111.58	116.58	111.78	112.56	114.03	113	105.27	106.32	109.22	110.02	113.51	115.51	111.19	102.36	111.85	110.33	112.08	106.1	104.98	108.41	115.97	112.77	106.56	106.05	106.82	108.9	114.1	104.95	106.26	114.5	104.72	105.42	109.43	109.42	105.55	109.5	110.04	111.81	114.95	111.88	105.82	120.88	110.98	115.05	111.14	112.21	101.88
101.4	104.47	100.57	109.27	104.74	105.33	102.28	106.59	103.74	96.638	102.81	108.24	103.61	108.03	108.88	107.39	97.454	104.54	110.31	108.4	106.97	113.88	117.93	113.03	106.25	114.55	108.79	107.35	101.92	105.58	100.86	104.97	102.89	112.32	98.005	105.71	107.91	99.296	102	108.74	109.9	111.53	113.2	107.77	100.57	105.31	109.49	103.94	103.47	108.54
105.57	103.34	103.13	107.02	103.66	114.5	109.79	104.31	106.98	108.03	104.55	110.23	99.962	107.37	109.88	112.99	105.72	101.64	101.89	100.34	102.78	108.5	100.96	105.97	102.96	109.64	103.15	111.37	110.64	107.62	107.06	108.34	110.7	114.73	111.93	98.291	109.21	97.911	104.44	97.895	100.67	110.59	107.76	118.2	104.48	106.94	107.22	119.36	108.89	106.6
101.39	98.541	106.07	102.78	100.87	104.27	111.42	101.61	100.34	101.99	94.911	102.06	103.81	104.69	113.77	100.89	94.029	100.34	97.477	106.9	101.09	94.354	102.15	99.96	104.79	94.592	104.78	101.88	91.74	101.28	104.45	96.272	97.026	108.67	95.5	98.665	106.48	100.77	108.47	109.3	98.132	98.53	96.677	93.505	101.92	98.588	108.09	98.204	92.382	94.874
95.885	98.649	102.76	106.49	107.16	101.01	104.15	100.26	90.55	98.967	93.84	101.75	100.23	99.981	98.506	98.889	101.41	89.199	95.993	99.177	104.6	95.579	98.084	90.535	108.6	94.751	96.309	102.77	94.224	102.19	101.39	98.696	106.07	102.96	108.84	96.805	93.976	99.526	99.534	105.42	93.122	91.318	106.7	98.155	95.684	97.972	100.38	101.16	99.633	96.093
100.97	107.63	102.13	94.691	90.821	101.11	103.88	107.96	104.82	107.43	94.04	112.6	107.51	104.47	103.22	103.07	102.39	104.01	104.64	102.13	102.99	104.07	93.951	89.531	95.566	101.7	97.247	98.85	102.38	99.096	106.97	99.388	103.66	105.59	103.27	102.38	93.023	97.492	99.051	99.771	101.12	94.464	102.18	94.828	109.45	94.856	96.241	97.726	95.758	101.97
114.69	102.82	110.02	108.32	107.51	112.81	98.558	105.32	107.38	105.56	99.529	114.22	103.93	111.8	104.81	106.19	110.59	107.27	97.165	103.36	102.56	111.96	107.67	108.42	99.026	103.88	98.004	112.48	99.779	97.496	101.55	94.842	99.804	102.64	99.07	114.26	106.94	103.99	104.28	111.78	102.41	105.54	103.27	105.14	109.76	97.917	106.91	110.66	110.07	110.41
103.53	100.92	107.97	105.34	114.68	113.73	102.29	108.55	104.79	110.9	95.38	96.898	109.25	111.1	106.21	107.77	100.64	110.87	111.48	108.61	104.71	100.41	113.68	98.11	106.82	101.62	98.624	100.04	106.71	109.69	106.76	104.14	108.75	108.98	105.05	106.92	107.91	107.97	98.851	98.456	103.69	111.62	99.798	108.71	102.08	100.34	100.54	103.08	101.6	99.696
110.14	112.26	107.6	109.82	123.75	112.06	114.31	108.02	111.92	106.06	111.43	110.65	114.44	111.05	106.18	104.76	109.92	111.37	106.77	104.61	112.9	105.74	109.46	114.57	111.7	110.37	111.96	114.75	104.21	113.07	109.71	118.35	116.53	116.82	107.43	107.36	104.72	104.69	111.08	111.1	114.03	98.819	108.63	108.18	108.25	103.61	113.29	107.52	104.5	112.07
111	107.99	120.18	107.52	109.29	108.73	114.47	109.31	117.58	114.1	114.52	110.44	109.45	106.43	105.67	110.9	110.74	117.92	111.07	113.04	109.16	104.44	106.07	110.51	110.17	116.46	111.9	110	105.21	108.57	107.58	112.05	111.95	110.73	112.89	108.56	108.73	112.29	98.944	114.62	113.45	112.1	114.98	114.33	109.03	111.09	116.47	117.31	103.78	115.83
113.63	103.72	114.01	104.47	108.22	113.29	112.48	101.93	118.19	107.88	115.1	119.62	117.44	115.1	114.56	116.9	109.22	109.7	118.01	111.78	107.12	105.19	110.36	113.16	112.78	104.08	104.35	98.411	116.63	111.96	101.74	114.42	110.58	106.99	109.03	115.51	105.4	106.68	111.49	113.66	107.22	107.95	110.01	111.04	111.99	106.41	108.69	107.01	101.44	110.3
99.656	106.21	115.61	105.93	106.45	105.29	104.3	99.026	102.03	107.59	103.65	107.95	110.7	103.07	111.56	103.96	109.76	96.261	102.33	95.883	106.94	108.13	97.319	100.98	110.8	111.75	113.34	105.62	108.86	111.24	112.05	110.69	111.79	107.53	101.78	108.45	106.69	105.34	110.15	115.95	109.72	109.56	107.09	104.71	105.62	113.65	110.78	106.94	106.32	105.51
106.15	105.93	109.08	100.17	106.37	107.26	107.05	110.13	98.262	104.68	100.96	102.16	104.19	106.08	102.21	97.685	104.53	97.946	97.377	106.47	105.62	107.56	108.47	98.87	100.71	107.96	97.804	98.859	101.12	102.21	100.37	111.98	111.54	95.626	104.68	106.94	108.53	104.57	104.17	108.38	103.68	106.59	93.838	96.529	108.17	115.63	102.59	105.28	103.54	111.7
111.67	102.69	106.61	101.42	102.3	109.85	119.53	105.57	102.53	110.22	107.81	107.04	112.07	109.16	106.14	108.75	109.47	106.85	100.06	98.426	109.73	101.94	106.58	100.07	87.999	103.69	107.53	108.51	105.71	109.18	104.89	104.91	102.22	111.67	108.89	105.32	99.649	112.82	109.3	106.43	98.965	105.8	109.37	108.63	114.84	109.19	105.7	101	109.37	97.269
103	100.44	102.51	103.16	100.82	104.96	108.65	90.902	90.294	98.563	109.32	103.85	95.311	95.554	96.273	107.8	104.1	101.97	101.72	100.37	102.24	95.387	101.56	98.132	102.59	101.72	91.92	94.274	102.4	103.03	104.21	92.872	101.67	99.37	84.98	103.31	99.659	94.968	102.36	106.72	98.556	95.679	101.35	98.003	99.069	101.36	106.03	96.682	105.7	95.383
99.067	99.561	99.2	96.756	92.771	90.091	102.41	99.804	105.33	92.373	97.497	100.19	96.272	94.21	100.68	94.833	103.35	97.611	87.126	106.16	108.4	95.699	96.049	100.57	94.567	103.47	108.61	92.386	104.73	94.853	91.412	111.5	97.306	107.98	99.478	100.06	98.325	106.15	102.86	99.811	96.555	103.39	104.8	100.63	96.925	94.438	99.596	102.69	102.76	97.623
107.1	92.981	101.62	102.06	87.676	95.821	97.968	106.01	92.397	101.87	96.317	93.022	95.252	109.66	99.183	96.443	94.094	104.77	100.87	101.6	101.8	97.429	101.42	108.43	96.017	101.16	101.94	100.46	96.692	99.429	112.06	102.24	99.22	109.1	91.52	99.317	97.437	97.318	108.22	97.274	93.396	102.19	89.885	92.285	100.27	95.068	102.97	102.05	93.18	102.29
101.32	109.86	104.69	108.76	102.22	102.98	104.7	100.9	107.94	107.59	105.58	101.59	107.93	109.61	110.11	100.86	103.72	99.335	103.75	118.75	110.46	112.83	112.08	102.05	113.64	110.55	106.06	112.95	97.551	98.552	103.55	111.25	114.16	101.99	110.32	100.89	98.673	101.1	110.44	112.16	109.63	103.79	112	95.619	99.902	109.08	100.36	99.676	100.87	95.462
109.53	105.84	107.16	118.29	115.54	111.39	107.45	118.74	113.91	95.511	108.12	111.23	101.32	110.58	113.73	112.09	109.92	109.94	116.28	110.54	107.64	119.77	108.14	120.78	111.65	112.33	115.5	105.94	109.93	117.49	103.17	115.79	107.81	115.9	111.62	111.99	101.18	112.38	110.3	114	116.78	111.55	106.16	122.5	103.87	116.76	117.41	105.98	113.35	111.51
104.51	102.61	107.42	119.2	107.19	105.24	98.568	105.25	110.96	104.25	107.27	97.34	109.37	99.146	107.31	103.62	111.39	100.58	109.75	103.7	97.388	99.093	109.69	98.777	104.27	114.01	104.57	111.65	108.18	106.89	105.75	105.69	110.49	107.96	99.191	100.7	99.99	109.45	107.82	101.48	107.09	103.64	103.86	104.86	108.35	106.64	104.82	103.87	109.12	110.06
105.75	105.28	103.94	101.25	109.41	105.19	101.4	107.83	111.93	118.93	94.545	108.78	108.79	106.55	99.234	111.19	108.98	112.02	115.78	107.12	115.74	114.28	111.12	104.01	109.66	110.29	107.37	109.58	112.47	117.28	103.69	108.64	105.31	107.52	116.49	112.87	111.43	109.03	104.62	101.45	107.89	105.89	104.91	104.75	97.302	108.88	105.62	107.44	100.16	104.68
108.33	113.41	108.74	98.532	98.079	97.934	114.9	112.99	99.265	105.18	114.52	106.08	100.05	112.02	106.04	107.56	108.63	104.75	108.15	107.5	107.85	103.35	106.83	106.1	111.18	110.74	106.67	103.46	103.83	105.99	103.11	110.82	102.99	101.34	106.42	101.61	107.57	103.16	113.06	107.08	102.33	105.43	97.713	105.92	104.73	115	106.87	99.991	98.574	107.85
111.41	114.37	122.09	112.16	107.93	109.51	114.95	114.15	118.5	105.12	112	104.94	112.55	116.18	113.84	115.6	121.08	117.27	112.35	118.18	106.34	118.01	111.24	110.73	104.41	118.67	112.57	119.21	118.24	106.74	112.98	109.52	113.12	113.06	109.29	106.21	117.1	112.4	122.33	113.87	114.63	112.74	111.09	110.12	120.45	113.41	107.62	117.28	118.5	116.23
106.18	96.467	103.65	96.306	90.746	98.459	99.338	103.37	107.09	105.5	104.14	106.09	105.3	103.12	103.37	91.948	95.071	108.34	94.843	99.311	98.136	96.959	99.862	99.26	100.45	96.866	98.991	100.25	101.66	102.92	95.64	105.36	93.784	99.56	102.74	99.811	105.98	101.86	101.11	101.6	94.543	114.6	101.83	106.04	98.381	97.178	106.87	96.179	101.48	106.48
107.55	103.16	103.82	111.64	113.2	103.4	106.42	104.19	103.84	116.68	105.09	113.15	117.18	111.33	101.3	100.71	110.81	114.57	105.82	120.85	106.71	105.12	122.82	115.52	113.45	121.4	108.21	103.86	111.63	98.994	111.84	112.04	102.05	104.33	96.638	105.63	104.67	121.01	110.4	106.55	113.1	112.89	114.6	112.71	115.56	117.71	117.41	96.223	108.94	110.68
98.53	105.98	104.09	105.58	98.573	108.22	107.16	114.26	108.71	99.861	107.43	107.83	112.21	103.6	101.37	105.08	106.38	106.58	103.88	106.77	102.93	103.62	109.11	108.87	117.36	109.9	106.26	102.98	111.34	101.6	98.364	102.03	106.61	100.88	107.76	101.47	113.37	104.37	106.03	104.75	96.605	102.33	105.38	100.56	110.75	108.15	105.36	103.54	104.32	111.66
103.13	109.9	101.29	97.728	98.984	108.54	102.9	103.31	104.29	97.334	99.51	99.722	99.736	102.06	96.022	106.92	101.05	96.326	93.109	99.963	96.945	93.1	101.92	101.61	92.795	104.22	91.943	101.94	98.493	94.199	102.94	103.97	98.709	107.69	92.641	100.32	99.816	87.258	103.81	94.334	102.65	99.671	105.72	98.173	100.9	99.487	99.849	101.72	98.707	106.89
116.64	112.05	112.15	110.46	111.08	111.18	114.95	112.22	111.86	114.3	102.66	113	115.78	110.6	109.69	112.37	117.73	112.33	113.74	112.1	118.18	112.38	109.57	121.3	117.01	117.64	108.47	105.33	113.01	109.54	104.74	105.09	113.34	114.02	111.64	112.88	108.5	108.88	118.86	115.27	114.54	116.32	116.47	115.02	108.73	110.89	116.2	108.34	103.58	107.92
111.03	117.37	108.93	113.85	121.58	124.82	112.93	118.53	123.45	129.41	114.38	124.54	125.81	119.62	110.04	116.39	119.87	104.45	121.54	116.9	119.68	109.54	115.14	119.4	116.48	112.59	114.04	112.17	113.01	120.76	119.09	113.65	110.03	117.05	113.18	119.09	114.45	118.85	112.68	122.08	121.57	119.51	118.11	111.87	115.61	131.76	121.53	110.03	106.58	121.66
106.88	106.55	118.96	112.85	111.91	108.56	111.36	119	103.78	108.15	106.52	107.7	108.02	117.56	108.88	111.38	117.78	110.03	122.2	104.04	106.59	110.7	107.94	112.14	111.84	110.55	108.77	115.09	106.92	119.56	114.1	109.14	108.47	104.75	113.44	106.54	116.6	110.82	106.73	118.34	109.69	109.56	103.95	114.84	110.34	119.05	108.59	111.82	109.87	120.82
110.06	96.578	102.43	99.78	105.65	106.41	103.75	111.34	104.11	112.74	104.97	112.41	112.83	105.29	106.3	102.14	101.84	98.907	109.79	103.81	107.86	116.45	108.21	104.36	102.1	110.08	109.81	112.21	118.97	110.84	108.62	106.83	106.25	106.59	104.74	107.79	103.49	110.59	103.63	106.32	106.65	99.407	103.34	104.21	107.93	100.52	105.49	102.97	104.84	105.91
108.8	107.5	103.15	110.99	114.55	113.99	99.703	111.71	115.08	106.78	107.02	112.11	110.36	110.4	111.56	111.5	112.24	110.74	106.67	108.64	104.73	106.89	109.07	115.09	112.56	106.27	108.18	114.58	115.42	109.04	108.86	106.86	112.04	105.84	122.82	103.2	110.73	108.77	116.19	108.08	112.73	106.27	116.35	107.68	102.84	117.37	118.43	106.14	116.2	102.21
106.33	112.32	104.62	111.79	106.42	104.01	104.77	114.91	99.379	109.22	108.48	105.06	105.68	111.54	110.89	98.865	108.69	106.56	112.68	102.79	99.606	98.794	94.731	105.22	110.59	102.76	109.12	121.09	113.16	99.715	97.409	98.804	104.32	113.47	100.37	109.16	111.52	100.74	108.86	105.58	108.99	107.67	108.3	112.74	100.93	114.92	98.141	102.11	112.85	103.72
101.13	110.82	100.55	111.87	107.04	107.35	109.72	103.2	103.41	112.7	110.68	104.6	112.66	114.44	106.57	110.79	113.4	101.19	105.3	107.1	105.65	111.75	107.41	111.17	106.42	103.78	118.46	104.6	107.29	100.6	105.42	107.71	100.41	102.17	104.87	110.11	105.46	106.15	110	100.98	103.69	104.99	110.92	105.03	109.41	111.38	107.03	106.42	113.56	113.4
106.61	102.07	105.25	106.06	103.28	110.45	102.01	101.8	117.14	99.84	118.39	112.14	112.88	110.46	106.47	106	118.37	108.53	101.01	108.67	102.13	109.69	100.92	110.98	109.22	105.07	99.375	114.88	108.83	106.68	108.39	105.57	107.41	107.14	105.94	105.87	110.13	97.227	106.06	110.89	109.59	99.862	108.58	110.3	100.42	112.64	97.718	98.853	104.58	109.31
100.35	108.28	101.88	100.77	99.996	107.14	106.91	100.14	103.93	107.96	106.7	98.612	98.451	110.2	102.79	111.61	119.5	97.259	112.96	99.86	109.63	110.78	97.989	95.768	104.34	103.05	97.597	111.91	117.93	110.49	106.88	106.73	100.12	99.016	109.48	104.36	114.92	99.308	113.43	107.04	100.85	105.42	108.03	104.53	104.16	110.15	94.637	101.59	105.23	104.68
100.78	101.29	94.158	99.482	105.8	110.77	102.01	95.635	103.62	100.64	107.45	91.85	86.337	106.41	93.492	94.597	97.398	94.724	98.361	102.84	93.304	100.49	98.364	108.49	103.95	101.87	101.19	97.387	103.68	98.116	93.476	102.33	103.14	103.55	101.15	94.793	96.927	99.644	104.18	97.322	99.705	96.842	93.637	104.28	93.574	108.7	100.75	101.79	100.21	96.438
103.48	109.99	107.52	117.11	107.42	112.84	113.79	102.94	111.96	111.79	109.39	111.23	106.02	108.92	117.16	109.96	117.43	108.92	115.39	123.81	104.76	115.27	108.93	110.6	96.784	112.75	111.63	104.15	106.59	107	113.81	109.28	114.3	112.71	109.9	105.34	111.85	105.93	105.19	119.18	109.86	117.77	112.59	102.81	115.06	123.12	113.32	107.59	108.81	100.47
105.7	110.16	113.09	114.87	105.42	114.07	114.1	109.56	112.41	115.16	120.72	120.3	112.42	115.7	111.32	115.84	106.38	110.14	108.82	114.85	119.3	106.91	114.96	109.81	110.59	113.05	117.75	105.18	105.76	108.64	114.67	106.74	111.78	112.59	115.74	109.96	103.72	113.82	120.86	113.35	109.31	112.58	108.11	115.47	119.85	116.82	110.06	112.23	107.48	114.33
109.52	106.56	111.97	113.15	110.07	123.48	118.9	116.81	111.39	121.18	115.67	108.81	112.4	114.46	110.7	113.87	106.59	101.27	108.86	114.2	109.59	108.21	114.76	118.23	108.75	115.59	110.57	116.98	112.94	115.19	112.73	107.69	108.68	101.78	113.23	108.5	109.84	103.7	107.27	117.19	108.07	109.85	110.96	119.87	106.78	120.55	114.32	109.23	112.3	118.83
101.68	106.97	106.15	108.26	115.32	99.934	116.25	100.81	101.06	99.169	102.95	104.83	100.35	100.4	104.11	114.33	99.645	109.15	106.47	102.46	115.81	106.02	107.37	110.74	108.13	111.17	102.97	101.93	105.84	108.09	115.13	104.91	99.326	96.283	113.12	99.29	108.64	106.46	104.75	107.26	98.03	104.36	103.47	104.87	101.61	113.33	107.63	103.2	99.46	97.717
110.26	107.53	105.96	111.2	112.73	112.34	111.3	114.16	113.28	110.54	113.08	109.82	115.1	107.44	115.47	114.99	106.55	110.14	111.06	109.56	106.42	106.04	113.99	111.56	102.18	112.08	109.34	103.42	107.63	110.76	106.09	110.21	107.87	110.16	107.9	121.3	114.17	113.79	111.04	113.6	110.69	118.44	116.73	105.24	109.55	98.817	114.97	103.77	115.18	111.33
96.252	106.42	106.57	102.65	100.94	92.429	96.059	105.76	99.849	108.44	103.92	102.35	99.068	104.69	108.88	87.787	102.03	110.44	96.901	96.987	101.53	102.6	104.47	99.082	97.987	90.707	102.09	100.33	103.67	92.965	98.949	104.11	94.906	96.445	102.94	96.604	94.832	98.382	103.64	101.8	97.123	95.19	116.13	94.428	99.76	105.37	102.62	105.67	95.041	107.99
112.69	98.064	115.21	109.12	106.91	115.16	110.36	104.13	123.35	106.03	109.63	112.27	103.31	103.43	111.88	112.96	105.44	99.56	111.61	109.87	123.23	118.93	114.06	101.66	98.997	107.86	102.53	108.57	111.12	100.85	106.92	114.2	110.82	102.84	117.11	109.41	111.74	111.06	108.86	108.23	108.57	111.29	103.5	112.23	108.28	114.54	115.33	107.93	112.62	110.02
113.31	109.45	105.08	119.34	112.77	122.13	108	112.03	108.35	111.49	109.14	116.06	124.12	109.68	114.67	117.83	107.46	109.96	110.43	112.05	106.39	105.5	113.62	111.49	121.99	114.34	109.63	108.51	115.1	104.33	106.81	102.34	114.46	114.86	112.27	105.69	107.59	110.84	110.18	113.62	113.73	114.76	110.88	113.05	110	107.05	109.91	118.31	102.83	111.67
98.932	112.26	115.93	111.79	112.52	115.56	113.38	109.86	113.11	109.35	114.14	111.36	111.12	116.96	112.42	102.31	109.92	99.292	115.02	106.6	112.17	103.94	112.82	101.87	107.94	104.91	102.62	114.82	109.65	115.19	111.41	107.64	111.86	105.98	107.99	105.44	109.91	118.25	110.13	110.23	111.05	106.11	109.68	106.31	121.58	109.48	119.93	110.63	116.93	115.86
103.55	110.93	103.93	102.84	111.56	113.29	104.91	113.39	109.31	96.348	104.55	99.813	105.44	105.04	102.46	102.04	112.27	105.6	98.306	111.34	115.73	115.1	106.13	101.84	104.02	107.24	107.36	111.57	109.75	101.94	102.09	99.483	106.07	98.563	98.586	101.9	101.05	100.58	105.37	98.565	112.83	104.68	104.32	108.57	100.87	102.16	104.6	108.61	105.25	109.3
113.12	110.58	99.757	120.98	109.57	122.06	112.57	112.96	109.1	110.68	106.84	108.54	109.81	106.15	107.05	114.91	101.58	116.64	108.43	111.99	105.25	106.95	112.52	114.37	107.51	112.66	110.4	106.29	109.66	109.67	103.99	108.6	111.68	108.6	112.83	114.9	104.52	110.56	111.05	105.27	104.23	108.48	115.54	111.17	117.5	114.53	103.08	112.59	106.06	111
115.01	101.88	106.41	108.27	106.7	108.24	97.18	105.65	105.34	111.99	98.601	106.15	104.79	107.76	100.5	100.18	104.26	100.69	109.28	97.246	108.23	109.89	109.46	106.29	101.59	106.1	102.09	102.97	104.11	111.21	116.43	101.48	97.023	100.46	106.16	109.08	119.95	105.02	100.27	105.21	101.53	106.24	98.882	108.09	98.814	103.68	115.51	109.11	108.84	101.6
115.51	110.71	107.28	112.11	111.88	110.27	105.14	115.57	113.02	104.63	108.51	119.1	106.87	117.71	113.79	113.18	114.72	111.43	112.39	111.58	109.97	113.9	98.598	110.24	107.82	108.81	108.05	118.62	104.31	110.87	109.74	116.16	104.79	110.59	109.75	111.24	104.74	113.68	113.89	106.85	112.73	108.94	101.98	111.3	103.26	108.91	115.3	107.2	111.76	114.26
110.97	105.7	102.35	101.82	104.48	104.41	98.488	108.99	98.498	105.24	108.46	108.28	110.01	109.12	104.52	109.68	102.9	103.22	103.75	99.736	107.33	116.35	104.95	106.32	104.26	106.69	111.83	103.72	107.74	106.72	107.33	106.84	103.93	105.76	108.38	111.89	99.848	106.27	106.08	104.46	110.7	101.58	105.36	102.17	100.15	101.77	104.14	113.84	104.84	91.319
109.62	100.83	105.99	103.32	108.79	107.99	101.79	108.42	108.31	93.021	101.78	110.47	96.358	105.17	101.04	107.39	106.94	105.61	116	93.932	109.09	106.67	112.8	111.1	108.77	105.72	105.4	100.38	107.53	107.79	101.56	104.54	103.58	103.52	106.03	109.43	104.89	102.06	103.48	103.29	113.02	96.584	111.22	115.18	103	101.17	111.49	97.359	109.01	111.46
107.01	100.7	102.82	99.92	100.46	103.28	113.85	115.23	104.58	110.05	101.92	108.79	99.046	105.74	107.4	105.25	101.49	116.69	112.77	115.78	104.45	103.37	106.21	110.61	106.93	97.787	105.47	102.7	108.96	101.07	97.242	104.73	108.05	116.58	107.05	104.65	112.98	101.44	113.14	108	108.91	108.37	109.89	106.91	109.41	104.98	109.59	98.43	110.66	103.84
117.03	110.4	107.26	101.06	109.77	110.61	104.69	100.18	114.77	104.86	105.4	109.78	105.86	108.78	105.48	99.354	104.98	100.24	104.28	102.52	109.08	101.85	97.559	108.64	114.78	101.23	121.53	101	105.24	98.973	104.11	112.39	98.993	103.42	107.92	103.32	100.11	101.62	111.47	99.177	108.27	97.558	105.7	101.29	107.69	105.35	106.66	106.88	102.46	104.28
106.47	107.42	111.96	115.57	113.86	111.65	112.86	109.63	116.87	107.61	114.69	106.15	108.3	107.03	117.71	111.87	107.37	108.31	119.33	113.29	111.4	113.25	112.14	115.08	112.91	112.98	110.99	110.73	108.85	109.53	110.25	111.61	113.56	114.54	113.64	119.32	110.83	106.55	113.15	113.04	106.9	108.66	107.86	99.159	104.36	109.07	113.36	115.67	114.77	121.33
110.15	109.99	122.79	114.34	109.42	113.97	109.8	118.86	123.15	105.78	109.27	108.62	120.97	113.55	121.13	116.76	108.79	103.25	108.71	115.45	105.11	105.43	116.39	119.07	115.63	111.87	112.54	124.85	107.17	112.51	104.66	111.61	110.54	113.12	104.77	112.18	109.61	116.86	116.01	115.15	119.99	113.59	107.27	108.51	111.93	118.41	117.4	114.53	123.33	112.47
106.35	102.99	98.603	102.51	104.98	106.38	103.14	105.84	100.05	108.7	101.9	105.08	101.25	101.7	98.244	100.87	105.87	91.691	100.26	99.724	96.018	107.55	91.568	90.372	102.88	98.197	104.86	107.69	103.55	103.04	105.96	101.39	97.825	102.16	101.2	96.7	100.71	97.448	100.5	102.99	110.96	101.61	101.08	99.742	100.1	102.72	104.05	101.75	98.729	100.78
116.04	110.7	108.26	114.46	115.73	111.17	107.25	112.51	111.29	118.37	104.55	108.85	112.97	111.99	117.39	108.55	109.55	110.71	113.4	113.22	109.12	110.55	108.61	114.68	114.92	113.18	104.28	112.02	108.18	106.41	109.55	113.4	108	112.49	110.94	107.82	116.8	114.46	112.88	106.37	107.52	105.87	106.43	110.96	120.83	108.51	106.06	115.48	111.72	101.78
98.419	100.29	104.66	96.477	97.604	103.09	103.63	91.847	99.3	94.037	97.239	100.37	99.3	100.93	100.94	91.059	101.21	97.802	102.35	97.63	94.063	104.68	103.15	103.25	99.485	105.91	108.48	109.13	102.69	102.35	88.801	108.62	100.46	104.34	101.01	99.776	99.102	93.688	98.112	106.39	104.23	110.31	98.944	95.901	98.393	98.951	108.04	101.66	102.14	104.97
98.105	101.65	108.79	100.63	98.746	103.23	104.47	96.012	99.591	111.21	97.557	108.18	108.32	101.04	112.36	105.79	110.77	103.6	102.71	97.745	103.37	104.46	99.192	109.3	102.22	108.01	111.24	107.02	104	107.24	116.79	102.98	107.48	99.905	93.641	97.326	100.74	99.936	105.81	108.27	104.1	98.319	103.39	109.52	103.96	96.211	106.09	98.598	102.46	103.98
116.37	102.59	98.564	101.65	90.448	98.288	98.622	108.7	105.38	109.86	103.51	109.97	103.24	103.82	111	103.5	107.52	111.39	108.28	98.456	100.15	103.72	104.6	104.67	103.07	107.61	104.01	108.03	111.6	103.81	95.556	109.83	107.59	102.28	97.244	98.921	108.26	103.97	95.417	102.59	108.02	105.31	106.76	99.613	107.91	108.9	94.871	102.99	98.727	104.56
96.799	102.8	111.91	108.5	112.92	100.68	108.72	107.08	101.65	106.56	106.2	110.49	108.67	106.05	97.72	98.52	95.639	100.95	103.03	107.26	107.36	104.5	113.28	104.67	108.61	114.97	96.111	102.08	102.14	104.99	112.21	104.5	100.59	100.6	97.372	104.62	107.88	102.09	108.48	108.93	100.43	105.85	95.555	101.75	103.74	103.05	109.7	112.57	91.963	106.94
92.092	104.04	111.31	97.597	104.97	103.4	104.13	105.58	104.77	102.38	106.81	99.366	104.53	114.07	104.28	103.52	103.97	104.37	104.95	110.48	104.9	100.93	110.4	103.31	107.22	96.328	107.26	107.66	104.09	110.03	103.36	109.61	104.39	99.423	102.67	107.79	102.67	102.36	93.926	105.36	101.81	102.32	108.78	105.39	105.92	105.08	111.19	101.92	100.7	97.993
101.48	101.66	112.99	108.2	104.23	101.42	114.17	103.55	101.76	112.74	108.62	106.82	110.26	104.13	117.7	106.38	109.48	100.75	103.4	109.42	109.54	108.15	106.69	103.88	102.94	102.75	111.1	101.6	103.08	103.96	112.47	109.68	106	106.95	109.44	107.07	103.22	99.807	106.75	100.94	108.59	105.1	107.12	103.52	114.6	112.41	107.62	103.52	107.69	113.9
110.72	113.13	109.8	112.46	105.95	103.77	114.63	113.3	108.85	110.52	111.18	107.27	110.18	120.48	113.4	112.35	112.46	103.79	110.52	109.55	97.78	112.22	115.22	116.96	105.66	101.72	111.15	110.07	106.74	110.81	110.18	102.21	112.51	110.08	108.48	111.5	112.48	109.27	117.25	110.71	111.4	112.88	117.31	110.02	114.2	108.27	111.8	113.38	112.57	108.06
104.48	114.74	110.39	101.26	102.25	112.3	103.02	100.91	107.49	102.57	105.68	109.48	101.05	103.17	108.57	106.88	101.97	106.24	101.07	98.962	121.43	110.53	102.85	104.83	110.93	110.45	99.836	107.01	97.42	94.967	93.848	106.65	103.96	103.9	112.74	110.73	102.79	100.96	108.29	101.55	101.94	95.63	107.44	92.31	114.61	105.03	106.56	99.711	99.092	104.96
97.197	96.022	95.653	97.882	102.43	94.214	101.22	91.497	111.77	95.144	99.055	108.97	91.167	105.31	99.463	93.457	97.697	98.926	99.044	98.505	97.956	104.02	100.15	101.96	95.627	106.24	90.947	99.671	98.222	97.438	91.996	96.336	105.47	103.25	103.59	102.7	95.177	108.52	99.344	97.926	111.02	98.36	109.48	96.155	104.26	109.16	101.92	98.724	99.226	103.21
102.18	102.86	101.82	93.459	96.472	99.195	102.84	110.31	97.255	104	100.28	100.69	100.23	96.833	106.86	111.1	99.855	101.4	107.85	92.423	100.32	98.561	100.65	103.98	101.09	90.579	99.189	109.9	91.877	100.73	89.658	104.64	107.51	97.749	96.598	101.26	101.11	102.94	100.09	112.24	100.16	95.237	103.89	98.401	97.834	97.846	94.349	99.104	103.57	89.985
112.66	116.52	110.1	112.62	111.83	118.94	112.75	109.46	105.21	103.71	110.31	113.57	118.86	112.98	108.84	116.19	100.13	112.31	108.59	122.9	111.28	110.42	111.53	112.08	111.89	106.28	108.55	111.69	120.92	119.61	116.01	109.76	111.17	109.64	109.98	113.69	109.87	111.33	105.53	111.97	110.37	115.12	116.23	115.64	106.21	117.7	108.78	112.38	117.42	115.21
109.32	111.06	114.5	109.14	113.94	112.15	117.87	107.14	108.29	107.54	108.46	121.12	108.64	106.16	102.57	110.47	105.53	112.53	104.98	113.87	108.03	108.57	103.74	115.87	108.5	116.26	111.3	110.31	113.23	103.52	115.09	104.76	106.95	109.83	113.07	117.96	111.81	110.13	107.78	104.1	107.47	113.37	110	113.28	107.41	112.45	115.95	105.99	105.44	115.55
109.25	102.06	89.714	105.65	105.77	106.82	103.05	98.255	103.94	99.126	100.62	102.7	99.058	109.25	92.885	98.056	96.611	102.46	96.606	97.702	99.226	107.83	96.618	95.13	101.53	91.695	107.04	101.6	100.92	101.48	102.16	108.99	103.31	102.36	105.48	105.47	101.44	102.7	104.98	91.228	100.24	100.01	104.61	94.145	101.1	103.6	106.06	97.202	103.63	96.269
113.59	97.745	106.29	98.281	110.81	100.87	107.72	102.73	104.34	119.88	102.02	102.78	105.95	94.23	110	103.23	100.25	105.87	110.93	111.43	105.8	108.19	102.53	98.264	102.28	109.91	117.62	102.9	90.379	97.947	102.16	118.4	108.44	104.79	104.71	100.44	107.06	108.42	103.14	105.56	107.79	99.723	102.79	104.49	109.74	104.86	111.91	109.25	100.78	101.99
111.72	116.08	113.5	112.95	120.86	107.73	111.23	113.62	108.27	112.63	113.58	111.89	103.22	109.86	119.44	115.37	110.5	120.81	118.23	103.92	104.57	109.69	122.51	122.72	107.69	112.23	110.36	102.25	105.26	104.5	110.32	112.93	112.14	112.83	109.62	115.83	113.56	107.12	113.61	120.97	103.65	115.28	114.04	110.76	108.97	105.22	118.82	115.69	115.44	102.34
102.84	110.49	109.18	104.68	113.04	111.35	104.43	105.13	112.45	109.13	102.04	102.59	98.075	111.71	105.25	108.87	101.67	110.34	107.63	111.04	107.36	113.59	109.61	104.45	111.62	103.92	99.282	108.29	109.26	104.46	100.73	101.85	109.37	105.33	116.08	102.4	113.56	105.24	111.46	106.38	102.87	101.79	100.22	105.57	107	110.05	99.69	104.33	112.64	101.43
100.16	105.25	103.51	102.81	119.27	115.73	107.29	105.29	106.61	109.39	109.5	105.48	100.67	115.61	107.31	109.9	92.379	108.06	106.34	107.3	113.37	101.32	109.82	104.33	101.69	98.503	108.07	103.5	107.83	110.05	107.33	103.03	103.21	104.02	114.23	107.33	114.5	107.44	112.24	109.78	94.986	98.318	100.03	113.19	100.75	102.5	100.77	106.63	105.85	105.67
102.14	97.134	97.954	95.488	98.351	91.956	97.133	104.68	96.495	101.83	106.45	102.2	102.54	102.08	98.992	97.22	93.758	106.83	96.19	94.214	97.171	101.44	108.57	106.05	97.108	94.339	96.936	101	102.59	97.906	105.3	96.716	95.466	92.772	105.36	110.72	98.806	102.97	96.707	102.77	102.53	99.258	95.983	113.36	102.27	100.68	101.75	98.384	102.72	106.44
104.81	106.81	102.73	103.51	115.97	105.36	106.95	109.06	100.79	110.75	103.44	98.971	109.04	104.39	103.27	109.58	99.394	102.21	102.84	106.55	119.06	111.42	103.2	114.37	104.57	111.93	106.88	104.95	107.73	108.01	108.88	101.66	111.5	105.64	102.89	106.99	100.56	105	110.32	112.74	111.49	107.07	111.53	105.77	99.923	111.64	104.8	107.96	100.17	109.04
100.39	91.57	97.414	104.24	103.51	96.216	102.38	114.08	103.12	103.05	107.84	93.748	109.3	93.567	102.29	98.727	98.329	103.06	99.335	111.86	95.71	99.619	100	93.607	107.22	101.09	100.81	101.17	104.28	92.568	94.908	91.192	111.6	89.739	103.21	98.449	101.12	106.04	98.607	107.15	102.41	95.729	105.4	98.954	95.783	106.55	99.748	95.986	97.528	100.95
107.1	110.84	114.78	112.55	115.53	101.63	118.51	111.18	114.52	111.16	110.09	108.09	108.35	121.1	118.4	107.76	106.71	106.87	116.72	112.26	111.32	109.55	110.52	114.79	120.35	111.15	112.69	109.72	114.32	116.49	108.29	120.01	114.5	101.97	119.82	116.46	116.43	110.2	111.18	117.38	110.91	112.36	106.18	112.16	115.04	112.42	106.12	108.64	117.49	109.02
108.18	113.27	109.62	103.89	111.87	101.56	105.65	102.57	109.24	105.95	108.62	114.48	105.82	102.43	103.42	95.992	102.34	96.572	101.63	111.88	115.15	104.29	102.75	101.83	105.33	114.49	104.8	112.05	102.67	100.85	108.73	105.87	96.188	98.647	119.81	101.05	104.41	109.55	109.91	101.24	92.471	107.33	105.12	106.59	105.6	106.79	109.54	110.66	109.82	106.4
103.75	111.21	113.96	114.28	103.85	111.74	111.58	107.97	111.5	111.29	104.78	114.65	102.99	107.01	110.19	107.81	107.48	105.61	116.76	115.14	117.75	105.94	102.77	109.16	115.97	111.1	106.62	114.52	116.3	110.44	107.79	105.07	115.25	111.9	114.79	105.19	107.48	114.84	111.4	114.58	108.56	107.12	107.87	102.26	112.8	108.13	116.13	111.03	109.27	117.72
98.412	113.2	106.14	104.58	110.89	109.33	103.43	100.5	112.78	108.16	103.42	113.13	103.99	111.12	92.477	109.49	100.09	100.64	105.79	109.24	103.85	107.38	98.813	107.33	103.16	104.06	106.1	105.53	99.746	113.46	106.65	107.15	107.71	106.23	103.68	112.92	102.18	112.28	106.83	108.26	98.334	103.38	105.96	93.798	106.25	105.61	110.96	104.96	101.42	100.47
109.22	105.76	100.13	106.72	103.69	112.66	104.57	106.52	96.775	110.73	103.65	103.02	95.469	98.137	100.49	103.5	102.4	103.39	104.32	106.32	106.49	109.23	105.95	96.981	98.587	92.918	106.98	101.34	96.15	98.322	98.98	105.8	102.02	99.786	95.15	101.96	102.33	102.05	100.71	101.86	100.08	103.14	100.75	93.195	101.94	87.061	100.46	101.07	107.55	104.9
120.42	123.66	119.39	118.31	117.99	107.75	123.57	111.63	117.88	119.99	129.07	127.53	119.05	114.63	108.28	116.99	119.44	120.11	116.91	118.28	109.81	113.68	120.5	111.92	113.83	122.84	115.19	115.4	120.19	119.36	109.73	121.19	113.33	114.29	121.46	122.95	122.64	115.71	125.34	127	119.91	113.2	109.45	105.83	121.98	127.12	112.32	109.36	114.58	123
110.05	100.87	108.44	109.92	113.56	103.92	110.3	108.12	108.85	110.5	107.85	102.38	110.34	113.84	105.39	103.55	118.02	112.27	112.69	99.569	112.67	109.91	103.89	105.83	109.14	110.29	103.47	108.65	105.86	109.81	113.91	110.55	106.4	114.4	113.84	110.28	113.21	110.65	112.85	100.99	111.14	112.04	116.04	112.71	108.76	113.11	114.75	107.86	108.04	114.02
97.313	96.152	93.434	98.931	105.05	107.35	103.34	102.7	105.17	105.81	99.319	103.66	89.878	97.914	101.91	98.795	99.881	110.52	102.31	100.72	99.714	108.63	96.411	96.324	105.81	105.42	101.08	101.23	101.55	109.67	94.633	108.4	96.124	103.3	95.304	101.46	103.81	101.94	100.59	101.53	94.399	102.34	109.26	90.073	102.74	102.5	99.687	103.23	101.13	90.311
113.76	109.87	110.64	98.564	111.26	110.28	106.74	108.65	96.116	100.02	105.22	105.12	107.37	101.07	104.99	106.03	108.88	101.79	116.81	100.46	115.19	108.69	107.77	104.96	110.26	99.972	110.04	101.13	108.84	111.06	103.65	103.96	106	97.832	103.73	104.68	112.83	102.24	106.95	107.19	108.87	99.689	110.68	106.67	102.2	103.19	110.53	113.33	107.69	103.42
116.03	113.17	103.47	106.32	113.26	115.6	111.87	108.37	115.39	111.86	110.62	120.54	110.44	111.41	114.78	117.49	103.99	112.96	115.19	107.95	105.82	115.56	119.79	122.2	116.25	115.44	119.04	117.58	117.18	115.34	112.68	108.4	123.33	117.31	103.86	111.96	116.48	110.21	112.23	105.29	114.56	111.48	110.49	119.88	111.35	120.04	116.15	114.12	123.21	109.32
116.43	113.31	114.85	108.58	109.67	108.26	119.57	109.71	117.63	120.91	118.04	107.21	111.34	109.56	115.56	120.13	107.34	108.29	113.14	111.62	106.33	116.94	113.19	104.43	116.1	108.91	115.05	108.88	116.86	105.56	98.94	102.15	111.58	112.86	110.58	112.4	119.86	106.47	109.93	111.77	114.33	110.53	108.83	105.91	106.33	110.69	110.53	105.85	112.62	106.58
122.72	97.677	110.73	112.84	113.12	112.79	103.2	113.54	111.9	106.85	113.74	116.3	118.53	107.41	110.06	112.31	109.75	112.76	110.88	102.33	113.52	108.48	106.12	108.87	112.95	110.02	116.85	110.3	110.56	103.39	122.16	110.36	114.83	109.67	118.78	106.67	111.85	113.4	111.89	111.44	110.56	106.84	107.85	102.85	102.09	115.17	106.47	106.43	112.61	107.95
108.01	106.61	108.1	109.93	106.46	111.23	107.74	109.85	100.17	96.168	113.77	106.15	113.03	104.57	100.54	112.57	118.24	99.937	109.62	110.38	104.95	115.03	109.71	105.68	121.19	108.31	102.21	110	103.17	95.81	110.49	113.91	109.32	105.15	116.91	110.83	105.89	113.37	99.886	106.34	103.8	103.86	116.47	101.76	111.44	102.64	107.65	101.9	113.27	103.34
113.2	111.83	103.89	112.2	101.51	112.96	104.92	106.08	105.6	104.51	115.55	103.74	107.59	115.88	116.35	109.95	96.942	112.74	113.47	108.58	116.45	108.59	110.52	108.01	114.1	95.364	107.99	112.39	119.46	116.5	106.21	111.25	108.51	113.19	115.51	106.92	115.12	98.653	105.57	111.46	110.46	111.34	115.38	118.55	109.69	110.33	113.05	113.61	101.89	119.27
111.88	113.83	102.76	108.62	112.51	106.68	105.37	101.15	103.82	103.4	106.71	101.52	92.619	92.459	104.84	99.602	101.22	95.068	114.11	109.61	94.66	109.32	105.93	110.64	114.97	106.59	104.9	111.04	108.85	107.45	111.06	108.73	111.37	112.73	105.01	106.08	99.256	106.93	99.773	109.96	102.3	108.66	103.38	110.33	110.17	101.51	110.5	110.16	102.23	101.31
95.547	105.82	97.292	105.5	95.516	89.193	108.56	94.808	95.916	99.462	103.44	103.95	91.078	93.843	97.859	96.583	94.959	95.455	104.67	96.31	101.26	102.89	101.5	103.5	101.05	100.04	95.633	103.2	100.32	98.508	99.418	95.459	103.64	96.831	96.284	106.27	99.986	99.442	103.82	102.82	91.454	93.86	91.128	92.076	97.196	104.17	97.331	104.13	106.28	104.8
103.23	101.85	104.72	110.53	107.07	100.04	101.22	98.396	106.4	108.52	119.7	112.91	105.46	103.6	113.82	102.28	107.81	100.73	102.68	100.24	103.71	111.01	104.97	104.77	94.836	104.67	103.67	105.51	105.88	98.74	106.93	106.3	108.3	112.95	117.81	97.139	104.43	109.1	100.49	101.62	106.88	108.25	112.61	111.21	104.24	113.03	106.36	98.551	109.94	98.722
103.95	97.874	110.42	105.28	104.98	100.46	108.84	105.73	104.92	98.402	103.32	102.12	99.522	99.363	111.88	105.51	96.86	104.16	106.27	109.25	113.75	101	97.169	107.33	101.19	112.54	106.69	102.74	110.37	109.64	104.04	105.19	100.79	116.18	103.57	95.597	105.56	103.29	102.7	103.08	109.62	93.074	102.92	104.74	97.093	107.2	100.22	105.55	102.9	109.19
117.24	100.69	114.98	117.31	122.66	111.78	116.14	114.58	120.74	113.17	115.06	124.54	116.21	121.97	104.71	119.75	115.9	117.37	115.36	108.31	116	117.12	111.14	122.54	120.68	122.88	109.82	117.76	108.42	107.31	115.21	125.58	110.94	121.75	113.19	122.61	115.01	106.71	117.29	115.28	118.18	115.52	112.07	119.85	118.67	121.65	111.41	107.28	118.99	121.38
94.348	98.788	93.287	100.68	93.793	99.286	87.589	104.16	99	97.805	100.39	94.825	95.61	103.95	93.05	104.09	94.834	93.981	95.793	102.23	89.003	90.767	87.186	95.059	95.586	93.815	101.91	97.617	100.46	92.464	89.873	102.28	106.2	99.373	102.48	95.966	94.905	97.926	110.95	105.24	106.85	100.26	88.998	98.419	98.827	95.256	105.82	104.36	100.06	107.75
111.65	110.57	115.11	119.62	107.67	114.56	111.86	107.77	107.26	109.08	112.12	118.84	117.54	113.09	114.87	112.88	114.23	113.7	115.38	114.33	119.27	114.76	111.46	113.22	109.36	104.19	117.91	119.74	123.58	122.22	112.52	113.3	111.8	111.05	113.54	112.7	108.97	104.21	115.74	106.67	105.37	107.79	108.82	109.39	119.46	112.78	112.71	111.8	111.6	108.1
110.1	113.21	115.57	120.35	108.33	106.8	115.05	112.15	111.33	109.41	107.82	108.42	102.26	116.13	117.31	112.45	109.52	108.24	114.63	116.59	112.48	111.21	112.75	115.78	118.16	110.5	104.45	108.59	110.61	117.63	117.01	117.43	115.29	102.17	118.34	109.23	122.08	108.79	105.17	110.86	108.39	115.82	111.78	104.98	113.67	113.53	109.04	110.89	106.74	101.12
103.75	105.89	108	104.11	97.391	95.438	100.6	107.39	111.3	101.75	100.07	104.09	98.322	112.51	95.692	106.88	115.42	105.5	95.092	97.794	102.18	103.06	98.22	97.683	105.16	113.23	108.1	105.95	104.93	95.019	104.15	107.16	104.54	105.51	90.642	105.18	105.86	107.67	98.666	103.58	108.11	107.08	104.15	103.89	104.49	101.86	102.45	109.66	107.16	114.12
121.78	116.58	105.46	106.01	113.41	115.33	105.27	111.99	107.03	109.05	103.53	104.14	110.08	113.42	121.43	111.32	119.71	106.72	103.68	114.13	109.43	111.16	113.86	103.37	110.13	108.32	106.31	109.26	111.99	120.29	102.19	119.08	115.45	112.88	120.44	110.17	109.35	109.14	113.29	112.04	111.59	105.02	110.56	113.91	118.22	118.16	104.03	117.22	108.15	107.94
102.96	109.49	99.331	99.699	114.69	97.251	105.02	107.59	106.12	105.47	99.032	109.85	110.05	107.53	104.8	109.24	105.9	108.81	109.84	107.88	113.66	108.41	109.91	105.08	107.75	100.74	105.25	104.05	113.34	116.81	99.229	109.01	101.08	106.9	103.91	100.02	100.58	116.59	112.34	112.71	105.28	111.5	105.63	108.19	105.19	93.59	118.49	106.32	107.26	105.9
107.12	108.21	112.35	106.88	109.34	109.19	108.53	94.432	113.45	101.4	112.6	107.09	103.61	99.034	101.16	105.07	111.29	107.88	100.52	106.4	105.5	115.9	103.57	101.18	107.84	110.79	108.82	106.73	101.57	109.16	108.33	107.48	101.17	107.13	98.203	114.9	103.94	111.19	100.38	103.86	111.39	105.34	101	104.03	100.93	105.7	105.22	110.64	101.61	105.31
110.83	96.265	110.5	100.45	108.29	109.98	102.83	100.58	101.82	101.17	97.043	106.13	108.93	103.26	105.84	101.75	102.24	105.97	110.68	106	103.59	109.41	117.55	105.27	105.72	110.94	103.08	101.76	103.92	106.86	105.46	99.21	98.189	111.79	105.11	105.97	104.69	100.32	109.73	101.24	114.31	101.06	102.67	110.02	111.73	100.54	98.858	104.56	101.62	103.44
105.76	101.52	109.8	113.46	107.3	102.1	103.76	108.57	105.32	113.54	101.81	99.074	105.39	93.895	100.65	98.791	108.69	104.73	104.02	96.786	105.08	104.24	107.73	105.65	102.11	104.68	107.7	113.46	108.52	108.67	109.34	116.49	91.858	93.769	105.85	102.86	111.05	105.84	99.067	97.972	106.82	99.46	109.48	103.29	109.04	100.19	91.178	110.39	103.99	107.43
106.54	107.65	97.783	99.032	100.18	100.79	103.15	98.744	105.94	96.377	93.321	96.037	106.76	98.848	96.485	98.571	104.21	99.476	100.73	94.509	91.263	107.06	98.141	97.132	96.05	98.72	104.95	106.43	103.66	104.24	93.774	94.187	105.23	102.25	107.96	95.507	103.21	105.82	101.23	103.18	99.031	100.82	94.02	99.591	93.101	106.61	94.844	94.161	99.942	100.16
110.29	105.56	110.7	109.2	104.16	106.97	111.57	100.7	108.34	103.22	116.7	107.7	110.89	100.24	100.84	98.851	101.22	109.13	113.43	108.12	98.527	107.55	98.006	111.64	114.18	98.273	109.24	102.2	106.46	95.91	107.84	103.22	120.44	109.22	108.3	94.139	102.7	99.288	103.02	106.74	104.05	115.46	106.58	109	109.05	112.92	115.24	108.88	112.12	107.01
111.96	102.79	108.4	109.46	106.08	104.25	107.4	114.77	107.56	99.98	87.494	96.32	103.32	105.75	112.72	106.33	96.788	107.2	112.79	109.86	95.407	96.588	104.51	102.51	103.14	98.862	104.99	106.07	99.693	97.646	100.61	106.59	102.89	95.802	105.69	103.98	105.81	103.82	103.72	101.93	101.27	100.07	107.27	99.109	100.38	95.925	101.22	119.74	101.28	97.591
118.57	114.94	115.93	108.08	112.8	116.11	107.28	110.27	110.78	112.7	114.96	108.54	115.11	119.93	101.41	115.43	107.44	111.62	107.23	112.56	118.83	106.76	114.07	118.06	109.4	107.05	113.48	114.02	111.59	105.11	115.78	104.73	115.72	117.48	114.32	117.79	111.15	113.6	111.53	113.61	114.58	117.44	109.44	117.12	110.94	118.94	115.76	108.66	99.31	113.52
106.1	110	111.51	107.55	103.98	110.11	108.98	106.16	102.64	98.341	114.63	93.772	105.18	106.71	105.22	103.95	99.572	107.13	106.88	103.1	110.56	104.5	95.448	104.74	102.65	98.215	112.3	103.6	103.57	103.27	99.465	101.73	103.64	101.2	108.81	110.62	97.328	97.802	107.95	103.54	110.47	104.42	102.11	101.08	100.05	107.69	113.22	102.98	109.86	109.5
107.35	112.61	101.37	106.38	107.56	110.71	104.51	114.93	107.96	111.66	104.57	111.83	107.92	108.44	103.51	111.77	109.27	113.03	110.84	106.31	104.73	114.1	114.33	102.59	114.83	112.12	112.1	110.18	121.63	112.55	104.12	114.1	105.43	111.92	115.07	115.41	107.91	97.105	108.04	107.17	110.82	108.28	106.38	109.31	117.48	110.39	107.75	108.04	109.41	107.79
101.79	105.43	101.02	99.595	111.83	100.39	107.27	103.46	101.95	102.5	103.71	102.2	101.09	106.87	110.96	102.58	106.08	105.07	105.13	112.61	106.85	100.1	97.903	96.158	109.98	106.79	100.23	108.34	100.57	110.91	106.32	105.11	107.66	100.46	106.18	102.96	101.91	98.809	107.88	100.78	110.09	103.14	110.19	99.633	106.83	105.22	104.15	110.32	100.08	107.14
109.89	107.49	110.99	107.83	111.63	113.42	103.89	110.19	109.98	119.15	98.147	113.81	106.55	109.77	114.27	101.32	104.01	107.21	98.672	120.52	101.72	113.53	104.53	111.93	103.35	108.89	103.87	108.72	114.12	113.05	109.34	105.52	99.968	110.38	99.885	114.71	115.62	108.41	94.65	103.77	106.03	101.18	107.95	102.09	99.726	104.74	103.33	109.71	99.573	106.89
99.557	106.71	106.46	99.208	101.43	99.417	107.82	106.28	94.749	105.27	107.88	104.32	111.23	106.65	100.2	107.41	102.71	98.387	105.58	102.86	106.74	116.06	105.63	105.93	95.206	100.31	105.69	108.31	107.72	99.809	113.51	104.86	104.6	103.44	98.13	104.34	105.19	113.68	115.36	107.26	99.91	102.62	101.21	101.09	94.593	114.21	103.69	103.15	98.32	107.62
129.39	115.2	119.19	107.21	113.35	124.52	118.11	107.77	113.73	114.7	116.91	105.82	122.02	116.19	115.46	109.48	115.24	117.2	118.24	101.74	111.51	117.41	122.05	112.85	111.94	114.78	112.64	116.02	115.39	102.74	111.4	118.49	122.92	113.56	113.59	123.57	117.66	115.68	121.88	123.67	116.78	126.78	116.41	115.9	121.61	116.86	118.27	121.21	116.55	119.29
115.86	113.1	109.86	113	112.69	112.92	124.46	120.85	103.51	109.45	108.01	115.49	103.07	103.29	114.52	113.06	109.43	120.35	97.559	109.61	107.13	111.81	106.01	108.43	112.94	120.76	104.24	105.15	107.75	105.44	112.16	106.09	110.84	107.74	111.01	106.75	111.49	109.33	117.63	112.46	110.57	116.09	122.11	117.73	113.83	116.53	114.84	112.27	103.35	107.52
102.8	102.67	97.701	105.01	104	101.41	106.61	100.59	100.83	93.915	101.97	105.4	105.77	105.08	105.75	107.02	103.11	104.56	97.577	100.6	107.84	95.775	103.37	98.541	108.15	99.666	106.47	109.54	108.06	105.85	106.66	104.9	108.29	107.42	110.6	114.16	111.9	97.326	104.1	106.17	107.39	98.769	101.05	105.53	107.99	103.2	107.63	110.77	101.68	107.71
113.54	109.23	110.73	118.01	99.594	104.21	109.93	121.41	111.09	106.14	115.31	106.9	108.68	114.91	114.56	104.27	111.36	117.95	118.55	109.84	112.89	109.86	115	108.52	116.83	108.93	119.63	110.59	119.23	106.81	106.53	116.3	116.34	117.03	116.34	104.39	104.46	112.74	109.28	109.18	114.62	122.59	117.33	115.67	121.69	115.77	116.71	105.73	117.83	117.24
105.37	96.451	111.87	110.05	111.64	103.77	102.46	107.3	106.92	102.19	109.47	111.46	105.99	112.45	96.973	104.53	103.23	103.09	103	101.31	95.318	102.33	100.57	108.12	114.02	103.04	109.03	110.22	102.04	109.64	105.13	110.69	108.95	101.78	107.73	109.19	106.39	112.78	110.97	107.9	98.245	108.04	106.46	94.593	108.22	105.57	100.83	114.13	107.37	108.78
112.23	110.72	109.4	112.58	108.41	115.55	104.31	112.71	110.39	107.06	108.13	107.67	113.15	114.24	108.16	104.46	114.58	107.08	121.44	109	106.54	114.09	116.11	116.91	115.05	111.17	115.39	110.37	114.8	108.44	109.44	108.21	119.29	109.73	108.55	119.46	118.49	108.49	104.35	95.801	114.21	110.16	105.8	108.08	111.53	117.8	110.86	110.41	117.28	105.98
109.02	102.37	96.255	106.92	111.29	108.53	95.387	105.01	101.33	104.37	105.31	100.87	104.98	108.13	103.46	105.88	112.23	112.97	102.36	111.33	105.56	109.77	107.74	102.65	112.79	122.45	100.02	105.64	105.43	108.7	104.18	114.94	108.3	107.84	102.26	104.45	105.4	108.25	103.54	103.01	108.1	99.188	108.6	107.85	107.02	107.4	110.78	102.29	106.74	95.371
97.827	106.25	108.14	109.76	101.24	115.17	111.21	110.14	102.28	105.33	99.255	99.202	96.035	99.373	105.14	109.84	102.15	96.118	97.7	106.64	104.54	100.74	111.82	104.46	103.03	106.32	95.084	106.78	113.76	115.27	108.96	101.62	110.68	107.67	103.44	97.846	108.57	108.04	109.78	96.501	109.72	103	93.862	113.65	108.24	102.85	107.67	103.83	100.93	95.581
103.88	104.4	98.96	104.88	102.23	96.248	104.14	110.54	100.11	104.67	102.52	99.247	112.92	105.34	93.728	108.5	104.21	107.68	103.16	108.66	111.44	103.6	102.73	102.58	109.29	105.34	105.65	102.73	106.35	107.17	111.51	109.77	105.23	98.873	113.72	105.15	115.35	99.199	96.251	101.85	102.74	105.46	95.717	109.44	98.527	101.06	102.64	107.77	96.99	113.67
116.23	120.96	115.77	122.59	112.61	114.4	128.26	109.73	122.52	122.02	115.98	119.41	119.36	113.08	110.14	110.21	114.07	112.6	114.31	127.28	112.13	120.72	121.28	118.11	121.36	109.37	112.73	124.21	124.03	115.06	118.23	113.75	113.16	119.33	110.4	114.01	110.88	115.39	114.33	112.64	118.09	113.92	115.64	117.82	125.67	113.16	111.28	124.02	117.61	106.49
121.76	109.27	111.16	111.64	112.76	110.32	112.76	115.13	110.84	107.11	111.01	107.01	115.88	118.03	106.09	111.21	117.14	119.18	118.87	112.73	102.33	119.14	107.84	110.72	106.86	110.68	108.41	112.46	108.34	108.59	102.31	110.2	113.88	108.18	108.56	105.89	100.03	110.56	119.48	111.52	108.94	110.73	115.78	102.98	124.09	105.17	113.62	111.88	110.95	109.88
113.66	111.39	115.5	113.57	117.1	116.55	111.18	114.3	118.76	104.69	109.89	120.99	113.49	115.6	107.24	116.54	111	108.16	107.72	106.4	108.36	114.84	116.25	118.38	114.82	117.99	103.02	112.15	117.49	118.79	112.71	111.46	108.1	109.1	109.12	110.82	99.656	106.59	112.61	121.09	109.8	110.84	112.65	106.77	111.91	120.46	117	113.06	111.77	117.76
109.56	108.44	115.65	112.83	113.16	107.98	117.21	115.52	106.46	114.8	106.82	114.89	114.83	120.22	106.35	115.28	112.25	114.22	108.71	117.09	97.989	105.15	114.45	103.94	107.49	104.78	112.03	114.82	102.68	111.82	107.99	107.91	110.35	116.33	117.4	112.25	108.99	117.21	114.48	110.93	117.58	104.92	105.47	113.74	108.86	108.03	117.03	108.02	112.38	99.847
109.97	117.01	111.1	116.5	113.45	106.01	106.16	107.6	109.88	114.29	115.49	113.63	112.01	112.12	112.95	104.51	111.71	113.74	109.8	112.86	113.37	107.59	94.875	110	106.9	108.86	118.8	104.08	115.17	109.08	102.66	101.7	107.96	114.13	103.76	111.36	116.17	113.76	106.68	112.5	122.06	109.97	100.73	106.75	118.42	108.28	114.29	110.02	106.65	107.84
113.75	108.98	107.37	100.26	103.91	102.89	110.96	94.152	100.26	115.89	106.8	102.11	114.33	104.7	114.36	111.62	105.14	110.92	108.86	109.92	103.78	102.67	111.85	110.79	99.977	109.74	108.14	108.69	107.71	97.505	109.68	102.94	107.43	108.33	100.57	104.41	110.48	119.76	102.8	104.52	103.79	112.79	108.08	106.07	110.07	98.462	101.56	107.41	100.57	100.94
112.99	106.72	117.89	115.42	123.73	118.85	115.69	116.25	113.52	119.96	116.32	114.93	124.25	117.53	115.52	123.01	113.36	121.14	123.31	120.43	119.91	125	115.43	111.71	114.42	110.73	120.09	110.03	114.35	116.91	119.3	122.25	117.13	118.52	121.41	112.03	112.58	119.76	119.07	114.85	111.23	118.08	123.55	116.01	123.86	124.04	123.14	122.13	115.63	118.6
99.046	96.335	101.19	96.362	100.59	95.635	98.16	95.571	103.11	95.153	107.08	101.19	99.34	101.62	100.06	103.96	101.44	97.046	108.94	96.025	103.37	92.38	100.06	101.76	99.519	106.1	102.63	103.37	103.06	98.08	104.92	104.36	99.866	98.502	92.817	96.748	104.85	93.86	103.33	100.19	98.009	98.27	98.244	101.04	98.388	104.6	97.54	101.95	99.668	103.21
103.05	103.93	100.9	105.74	104.75	115.18	109.36	106.4	105.44	99.208	114.41	110.24	101.96	101.85	103.64	106.28	107.06	95.677	113.14	111.24	109.75	103.76	106.8	104.14	98.657	98.691	104.75	102.64	108.11	108.89	113.75	111.29	113.31	109.29	115.05	99.305	108	105.97	111.62	105.07	117.57	108.85	100.64	109.24	107.4	107.68	107.24	110.79	103.93	115.73
93.075	96.606	104.62	93.589	98.879	93.534	100.23	93.939	106.13	103.73	114	95.656	93.667	111.3	99.308	90.014	107.44	91.844	103.4	96.085	95.309	102.77	99.656	102.19	98.271	104.8	103.14	97.844	105.53	103.14	100.11	90.129	110.7	93.756	102.95	100.21	102.88	95.835	95.261	99.827	101.89	113	106.79	104.17	94.212	99.225	106.45	97.611	100.04	104.27
113.85	111.44	116.85	106.54	114.35	114.27	116.92	103.78	114.77	110.06	101.97	102.99	111.32	107.33	110.32	108.32	106.6	110.55	112.2	107.3	108.33	113.78	115.02	110.56	109.39	112.73	111.35	109.9	116.06	114.2	113.78	108.57	115.42	112.82	111.75	109.94	115.33	104.4	112.41	107.88	114.18	109.61	113.28	119.12	112.21	113.06	119.79	116.9	112.85	110.44
100.92	89.302	100.11	103.88	104.11	96.997	101.95	108.23	107.62	100.45	99.045	108.73	102.13	107.65	86.093	104.06	101.89	94.552	93.674	105.75	99.544	96.167	105.81	98.879	106.55	96.999	108.35	103.79	101.38	93.418	102.76	108.33	109.84	89.686	95.282	99.722	95.515	98.023	97.505	99.624	92.752	101.4	108.58	98.35	99.908	98.307	96.481	106.45	112.09	101.31
110.15	103.31	115.49	104.57	104.49	100.16	107.19	104.96	103.41	103.9	110.37	100.31	103.71	112.49	111.08	100.12	109.76	110	108.55	110.27	112.41	98.339	104.98	107.04	103.4	111.72	105.85	105.76	113.1	104.67	102.74	102.61	110.11	104.96	102.99	103.51	106.42	110.07	101.22	105.98	104.49	115.49	107.25	100.58	100.09	105.12	114.05	102.3	104.67	97.904
114.31	105.16	106.34	116.68	117.43	106.41	112.27	106.67	112.42	114.53	104.22	115.74	110.08	109.36	118.5	111.6	114.08	108.16	115.81	114.68	110.19	107.81	104.24	102	112.56	117.87	111.59	115.36	100.58	114.05	104.16	105.36	100.27	110.34	101.36	106.06	102.92	112.09	109.02	109.17	109.74	113.73	119.51	99.887	106.74	110.7	110.11	117.81	109.65	104.85
106.47	100.24	107.71	106.57	106.92	116.18	110.83	103	105.62	105.04	102.05	118.7	107.16	98.294	111.31	100.48	112.53	103.15	110.74	103.13	111.15	104.1	107.01	106.77	99.293	105.36	112.3	101.58	105.29	106.86	99.274	120.05	107.3	103.16	107.12	113.98	107.66	105.35	108.6	105.9	106.28	108.82	103.02	110.44	102.52	102.99	112.45	100.1	102.43	102.74
102.28	111.23	106.9	104.93	111.02	99.11	107.45	111.34	98.937	102.6	105.68	103.6	105.59	104.07	110.42	104.47	111.3	99.107	108.68	107.25	107.32	104.14	109.45	111.63	113.21	106.49	98.949	109.55	105.18	102.06	107.59	103.85	105.53	109.62	101.2	111.6	108.97	119.06	103.16	117.08	105.05	112.25	105.74	105.58	107.05	116.24	108.06	106.58	108.28	95.454
99.329	117	98.444	115.33	107.68	105.52	119.5	98.96	110.06	108.5	110.76	106.25	108.44	101.88	116.29	102.4	114.51	106.43	110.53	107.13	114.81	105.54	109.69	112.28	106.97	107.44	115.85	113.71	106.47	110.28	118.68	110.38	113.02	112.3	108.86	102.09	118.42	112.91	106.08	114.57	116.18	110.65	104.82	106.28	112.94	99.048	113.67	112.06	111.81	114.52
106.1	99.124	102.23	101.2	105.83	109.19	104.09	115.85	107.24	102.83	97.194	103.06	101.06	105.72	112.17	100.89	102.04	109.73	111.17	99.656	104.59	105.89	109.58	105.71	109.06	108.29	107.11	108.93	99.403	112.95	105.77	114.7	100.38	102.75	102.52	105.05	105.05	103.94	98.157	111.63	109.5	99.984	99.087	104.13	106.02	93.192	108.07	101.53	107.45	97.78
113.41	107.01	114.71	109.64	111.09	111.99	107.28	113.66	109.21	101.94	112.82	103.25	109.75	112.58	106.1	104.87	114.36	109.32	114.42	109.31	113.97	109.38	103.6	114.25	109.77	104.7	123.45	106.13	110.62	119.07	107.94	108.81	101.43	108.49	108.92	113.55	105.88	117.57	114.38	103.71	107.76	103.01	103.81	106.5	107.87	107.32	109.45	102.82	110.49	111.78
110.97	103.87	113.17	103.29	102.68	101.41	101.62	104.51	104.15	106.62	97.235	105.65	110.23	103.05	96.835	104.39	110.18	107.76	109.15	98.719	104.9	100.96	103.82	99.204	107.03	108.51	113.46	103.98	101.92	109.15	110.33	97.986	105.35	96.021	107.4	100.71	106.91	108.17	106.62	103.92	104.15	103.9	105.72	102.59	103.1	105.29	107.19	105.06	112.28	104.81
108.85	113.93	112.99	108.78	122.47	108.02	106.76	109.83	105.79	109.77	113.25	112.84	111.04	112.69	110.5	116.21	111.67	116.77	113.87	119.03	115.16	113.8	105.64	109.23	111.15	114.76	109.4	115.57	110.52	116.89	105.05	114.99	114.15	123.02	111.57	120.95	106.97	107.02	114.52	105.29	110.65	98.879	112.58	118.63	112.01	114.97	116.79	111.18	109.07	118.59
108.55	114.06	110.06	107.54	108.48	96.33	104.32	108.04	105.56	104.89	94.971	100.23	106.15	106.29	116.75	104.96	108.14	111.85	107.11	113.7	113.42	98.639	110.07	104.74	107.17	111.15	107.17	107.21	103.01	113.78	105.32	109.04	103.35	108.7	112.43	101.86	106.79	104.76	100.17	108.23	101.26	99.843	112.02	100.15	107.52	107.8	108.74	101.58	104.75	102.46
106.55	108.08	105.19	110.51	107.49	117.73	104.54	99.432	106.97	110.74	102.26	117.53	108.2	101.02	105.66	98.462	101.57	117.81	102.06	107.47	100.07	103.89	100.76	105.14	89.712	107.01	104.34	103.62	117.48	109.6	108.67	106.05	103.57	108.81	101.62	106.85	103.61	98.207	109.13	112.04	104.13	105.78	107.67	114.55	110.38	106.94	105.01	105.11	107.7	100.94
109.8	109.66	108	109	104.62	115.09	104.03	107.29	106.07	103.48	105.47	114.63	105.97	96.368	98.481	105.67	106.74	102.87	103.57	110.03	101.39	107.27	107.98	111.07	104.74	108.24	108.12	104.96	103.36	109.28	103.17	118.52	108.08	109.76	105.53	99.606	102.35	105.85	107.63	100.35	96.568	107.47	107.86	112.11	109	101.03	109.95	104.72	102.06	102.24
103.47	102.33	101.52	101.09	105.09	101.57	103.12	102.47	107.34	112.27	101.63	104.78	106.89	107.11	100.96	103.64	107.06	105.31	114.94	98.937	107.39	111.97	110.7	108.17	103.3	110.66	103.4	104.49	107.5	103.64	104.33	108.75	110.33	100.69	102.23	104.27	104.71	113.39	104.2	117.12	107.11	101.05	103.24	105.87	111.88	105.48	104.31	100.18	99.757	95.875
101.45	110.98	108.71	112.87	108.95	102.07	115.82	111.87	117.69	103.2	113.43	101.47	110.11	114.32	109.73	105.74	111.63	114.29	117.22	114.8	109.87	109.99	103.37	114.31	111.21	111.33	103.45	111.3	112.45	109.71	111.14	112.32	110.19	118.5	108.54	108.49	114.87	103.24	114.24	105.15	117.11	97.373	110.62	110.22	112.98	108.49	107.89	109.33	109.39	109.27
102.51	106.03	108.43	99.801	114.11	106.03	105.11	110.46	101.3	106.84	98.854	100.28	105.4	107.82	106.28	95.444	102.39	115.01	100.01	100.64	100.84	106.64	113.3	112.03	104.57	111.62	95.648	98.571	108.55	110.55	110.24	103.77	103.83	101.25	107.22	101.87	106.02	102.84	109.11	103.98	107.72	101.47	109.6	104.16	112.23	103.48	103.5	103.65	103.32	111.56
100.66	110.46	110.01	104.22	102.82	104.3	99.414	108.75	113.67	98.181	108.35	103.14	106.98	105.82	112.14	104.23	107.94	109.74	106.4	96.504	98.138	107.93	106.65	110.67	105.35	114.16	112.6	110.46	111.15	111.75	105.84	108.61	106.14	94.773	107.43	107.62	108.33	113.58	108.93	107.39	91.148	112.38	102.09	104.57	114.68	107.61	108.17	106.9	109.06	107.48
109.63	116.97	108.15	103.69	105.52	106.43	103.73	100.84	98.954	102.07	98.764	100.53	105.09	117.1	100.97	97.039	102.32	103.41	95.298	97.585	106.59	105.32	98.704	99.167	105.19	105.56	104.16	115.28	103.35	107.19	103.53	105.16	101.2	108.44	104.14	103.49	102.86	98.667	98.869	106.34	93.466	112.53	102.17	100.28	109.47	115.17	106.53	105.4	110.35	107.87
105.36	104.03	101.17	102.86	102.31	99.265	99.273	96.266	98.175	103.55	108.52	103.88	102.66	100.6	104.32	97.432	102.22	100.92	99.078	102.94	100.31	95.728	96.712	102.8	89.282	97.634	104.44	101.85	97.6	108.57	98.976	90.756	108.05	99.63	95.864	95.331	101.76	102.07	95.737	101.49	97.229	101.92	101.53	93.849	97.54	106.9	101.52	101.53	99.17	91.953
107.64	89.831	105.71	109.75	99.725	111.47	97.826	100.73	103.48	96.972	110.58	102.68	111.96	104.14	100.65	101.6	103.12	101.58	101.54	110.23	101.73	103.51	110.96	99.637	109.18	100.57	102.53	108.12	102.93	98.235	107.93	111.54	115.31	102.68	106	109.19	108.69	106.9	99.78	107.07	110.28	108.25	103.76	107.5	104.03	101.98	113.89	102.79	102.94	98.97
102.88	110.08	106.74	105.71	107.32	106.06	112.16	105.24	108.89	110.17	108.5	110.82	100.18	113.19	115.34	99.378	109.19	101.6	113.49	101.1	99.291	109.97	108.68	116.61	103.73	108.79	100.65	104.69	103.69	94.184	107.24	100.02	114.36	114.16	104.29	107.88	99.61	98.783	99.215	109.12	113.66	99.775	115.51	104.44	104.44	101.77	99.101	117.11	104.77	111.1
97.108	98.742	96.527	101.24	102.23	97.753	94.013	109.04	99.341	105.31	95.063	103.02	108.71	104.37	95.373	101.36	101.3	107.45	104.63	97.758	102.24	91.97	106.49	110.44	102.48	107.18	105.63	104.18	99.803	94.684	93.441	100.99	102.04	100.93	104.42	101.12	103.62	109.7	94.88	106.81	97.262	95.858	103.95	98.196	106.06	89.141	102.74	104.63	98.712	97.384
111.22	117.38	106.88	113.22	111.95	105.22	113.83	110.84	107.89	117.85	113.02	115.46	107.25	103.98	113.23	107.67	112.41	110.63	115.04	115.1	109.8	109.22	108.35	102.95	112.97	110.71	116.77	112.9	109.93	114.46	108.03	117.29	106.64	110.26	110.25	110.38	118.34	109.43	107.92	112.91	99.658	116.69	103.51	120.28	108.05	104.45	113.43	114.36	114.98	102.6
106.2	106.49	108.56	97.928	113.49	110.67	100.62	108.1	107.63	102.48	106.27	106.07	115.74	124.02	112.53	100.29	102.79	107.97	116.02	99.472	110.86	105.94	114.14	106.58	104.5	109.38	108.42	103.85	111.09	103.55	113.9	102.41	107.29	105.56	106.93	99.066	113.19	111.36	104.27	114.01	102.55	111.74	104.23	102.15	111.88	102.85	103.58	106.56	104.63	105.88
116.32	106.31	118.03	114.83	112.7	113.61	113.62	108.03	118.22	119.63	108.41	109.24	116.44	114.54	119.11	104.31	101.88	113.59	109.22	116.86	118.83	109.63	107.92	107.4	103.66	108.32	107.38	116.27	106.25	120.24	117.2	117.92	105.82	110.08	115.46	117.96	121.39	104.58	114.25	115.06	109.3	119.36	114.75	111.29	113.25	109.9	107.72	108.5	113.5	109.23
108.28	104.3	107.3	103.1	106.62	106.68	107.21	102.8	107.16	93.131	100.05	107.22	107.29	113.99	107.12	107.08	110.03	108.25	109.56	114.47	112.53	104.72	111.32	104.99	106.97	108	106.21	111.85	98.165	110.12	106.3	107.88	109.53	115.98	98.265	105.37	109.25	103.81	102.19	114.11	108.55	97.414	101.78	112.47	107.31	111.31	102.53	110.87	105.37	104.96
112.56	107.12	110.72	124.98	112.41	116.23	111.99	110.74	112.5	113.03	116.11	109.39	112.34	113.97	103.07	106.82	122.28	124.18	117.94	112.63	113.63	116.64	107.26	111.51	110.41	113.03	112.37	122.06	119.41	120.83	109.88	111.49	107.37	113.9	110.71	110.23	119.42	108.26	108.94	107.64	119.57	117.99	124.57	114.63	113.61	125.3	118.72	116.08	99.805	119.14
102.02	112.31	115.41	115.58	106.11	108.81	110.47	111.54	114.59	108.63	116.86	111.88	119.78	106.77	119.98	111.19	107.37	104.84	109.98	114.98	110.97	115.88	115.86	104.83	117.06	119.38	108.2	105.83	112.76	109.23	111.02	113.44	107.45	115.62	113.31	110.69	116.97	112.42	111.16	120.62	109.98	117.95	116.5	114.93	110.97	104.74	116.68	104.17	111.39	115.32
109.29	109.91	109.72	100.73	108.76	97.259	106.6	110.44	112.55	107.86	97.755	103.32	108.28	107.92	97.314	103.22	101.72	110.44	100.55	113.32	108.91	101.67	107.34	111.51	100.54	102.37	102.3	113.17	98.245	108.91	104.15	100.11	111.21	102.12	105.63	100.09	109.09	102.61	103.08	104.46	109.44	94.646	101.05	91.812	98.775	109.72	109.9	98.38	108.31	108.47
109.94	115.91	109.41	104.69	105.92	95.238	105.98	105.92	107.01	110.1	98.566	107.96	107.85	115.19	104.93	104.77	112.86	100.42	109.18	99.412	103.79	103.81	99.465	97.051	109.2	107.98	112.54	105.28	102.9	99.04	109.97	114.69	102.97	99.613	112.41	106.79	110.23	103.55	103.1	114.22	108.05	101.11	106.17	103.11	109.89	104.88	108.83	117.21	107.7	110.45
96.618	96.874	98.141	101.39	96.207	104.96	105.04	93.765	94.455	101.67	107.12	98.02	105.01	105.51	108.14	91.601	98.964	103.07	104.22	97.323	101.89	106.64	86.92	108.14	97.44	103.63	100.27	101.16	105.88	99.014	92.556	107.53	95.453	98.125	101.79	97.006	97.98	96.063	89.525	102.45	106.81	110.88	98.451	104.34	105.04	97.863	98.039	94.008	99.488	102.08
104.64	109.67	120.05	116.39	111.22	108.18	114.24	108.36	103.05	99.95	113.68	109.1	113.99	106.52	107.74	115.92	109.05	107.51	124.32	113.03	106.08	105.41	110.14	110.4	115.44	109.95	115.84	105.18	113.41	104.94	116.12	113.2	109.61	113.83	109.68	106.78	116.6	115.77	107.98	116.29	113.13	119.52	109.48	105.35	118.08	101.65	111.89	114.63	114.08	114.07
111.97	116.08	116.67	114.25	116.99	108.99	107.42	112.01	102.97	108.3	115.87	110.46	112.96	120.29	115.45	109.85	107.41	116.32	112.32	102.02	108.89	117.71	104.13	110.01	110.97	125.6	108.71	112.6	114.63	102.91	108.58	111.26	112.85	116.43	116.1	116.67	107.49	122.45	118.71	106.55	111.75	111.36	117.44	109.22	115.96	105.54	110.96	109.86	116.62	123.38
106.3	106.6	104.62	106.79	100.97	107.23	95.222	99.721	107.43	106.66	103.47	109.04	102.3	106.34	99.244	100.51	114.78	101.5	107.36	111.69	109.88	106.07	106.52	99.999	98.3	98.612	98.61	98.306	105.58	110.66	105.88	101.12	108.77	103.37	104.05	104.57	102.46	106.75	97.247	99.809	101.07	104.54	99.493	100.98	95.72	105.51	106.74	105.17	105.57	98.747
114.97	115.71	102.41	107.7	114.89	113.03	100.49	118.79	104.19	102.23	117.06	111.77	118.15	101.11	109.52	105.55	117.79	100.06	103.7	111.33	106.78	100.64	108.68	113.89	114.01	124.23	115.5	112.29	110.91	114.59	108.5	119.35	108.61	114.24	111.95	115.98	107.48	115.43	115.95	109.73	115.8	109.61	109.09	118.49	109.31	114.29	118.64	103.32	115.98	113.44
107.22	110.39	99.242	100.49	99.379	93.121	95.803	106.77	101.35	112.05	96.553	101.76	99.304	103.41	105.91	107.69	104.81	110.57	105.59	111.51	99.174	100.96	95.471	102.7	101.98	97.788	103.36	102	110.48	107.13	109.57	99.845	112.71	102.28	108.02	112.52	107.72	105.03	111.3	102.7	98.584	104.43	111.49	114.63	96.726	98.606	107.71	110.9	112.76	102.95
117.08	106.35	113.47	117.92	107.14	111.8	116.45	114.85	105.7	116.39	108.07	106.35	119.92	120.46	116.79	108.86	112.32	109.48	107.39	115.84	120.37	116.68	115.65	106.93	115.23	115.61	104.3	115.56	109.46	106.47	107.64	108.29	108.86	109.5	114.32	107.81	109.27	109.35	111.85	111.69	113.46	109.1	111.22	100.57	108.16	113.25	114.13	111.03	111.19	107.18
104.09	110.37	102.7	100.13	96.87	94.8	99.934	104.5	105.94	102.51	101.27	99.466	108.46	108.4	97.519	103.2	100.01	98.816	106.42	111.59	102.95	97.839	104.68	101.75	108.04	101.15	105.15	101.52	103.13	106.55	101.77	98.949	94.742	102.82	114.14	100.44	100.63	111.64	106.92	102.67	104.36	97.125	107.88	104.89	98.596	101.27	111.06	103.75	94.342	101.3
113.76	110.99	121.34	119.26	115.44	106.76	102.61	114.04	112.45	115.18	106.5	111.22	108.13	113.34	112.43	117.15	112.11	104.65	110.16	118.44	111.97	106.13	111.25	102.01	115.61	105.94	111.92	113.31	106.59	113.05	123.11	106.99	110.06	119.35	110.07	106.77	100.04	121.27	109.32	118.3	115.87	108.68	115.47	115.08	113.03	112.88	109.12	120.36	104	109.78
106.82	121.78	102.69	107.81	113.56	107.67	106.99	110.82	114.92	114.9	121.15	114.13	110.82	109.1	99.058	103.81	116.08	116.7	96.594	109.5	117.67	112.33	119.28	112.01	101.9	107.9	112.46	114.54	106.63	113.87	117.95	111.42	109.46	111.38	109.05	105.23	111.51	114.72	114	107.1	105.89	108.47	99.651	113.26	123.39	118.49	109.71	115.79	112.74	111.68
119.28	114.94	117.88	112.31	122.89	112.99	113.57	103.74	107.07	111.81	121.37	104	112.45	106.31	118.44	115.27	107.44	119.95	104.91	107.96	106.56	116.98	112.33	111.1	116	111.15	111.79	117.07	114.21	108.97	113.06	114.38	116.51	122.18	116.26	111.38	122.45	107.08	110.08	110.94	112.52	107.37	110.68	111.75	111.36	115.92	106.02	117.13	109.26	110.62
105.38	111.99	109.51	98.907	101.07	98.498	107.29	97.518	104.68	104.25	106.07	101.44	103.81	114.25	102.3	104.61	103.42	105.55	105.64	103.68	100.06	107.4	107.92	108.04	107.04	101.31	113.28	97.889	95.291	98.489	108.55	107.37	106.69	111.25	110.34	106.11	97.131	105.19	103.68	112.1	94.04	111.42	110.67	104.77	105.31	102.31	106.57	108.05	112.26	97.933
115.15	113.65	106.28	107.04	109.71	108.09	109.78	122.56	112.21	110.23	111.95	115.77	117.14	114.91	113.05	114.69	111.64	115.06	110.82	114.05	112.43	110.82	115.49	113.27	115.01	114.72	112.04	107.7	107.51	99.191	112.37	119.67	110.5	110.71	113.07	109.4	103.58	121.55	108.23	104.54	107.62	116.44	113.67	105.47	109.36	105.96	112.96	110.45	120.53	102.38
109.55	110.59	116.69	116.64	112.66	115.31	111.17	115.98	116.97	103.7	112.55	113.62	118.34	108.43	110.03	108.53	107.51	120.51	122.79	108.3	111.39	114.85	102.25	105.42	110.83	115.6	109.93	112.49	108.92	113.85	114.91	110.64	111.64	114.01	116.19	115.28	110.91	111.63	104.32	105.95	113.43	106.17	115.16	115.37	113.71	115.58	123.89	110.78	114.13	106.02
95.724	105.53	94.951	97.279	101.88	101.39	92.791	107.34	91.764	103.27	114.47	101.68	99.787	102.34	101.22	101.17	105.3	103.83	101.05	102.52	109.85	107.18	108.67	111.74	90.835	104.81	96.094	108	90.158	95.374	95.438	96.084	95.65	103.43	100.07	96.169	110.67	101.68	96.389	98.952	103.05	100.36	106.08	96.18	100.21	110.63	105	99.511	112.02	98.788
108.23	101.72	113.06	107.67	99.312	102.95	102.67	101.07	101.04	100.32	101.34	103.4	102.08	101.76	92.131	107.69	108.83	99.238	108.95	98.528	106.79	106.52	105.92	112.71	99.959	95.998	98.415	114.53	98.911	106.41	104.83	109.97	99.221	106.69	111.1	106.19	102.12	103.2	99.688	109.56	105.68	101.96	106.79	106.84	102.93	113.35	108.57	107.71	112.18	107.07
111.98	106.32	99.583	108.35	107.66	101.49	96.602	106.63	100.59	101.02	106.17	100.44	117.81	104.83	105.93	100.02	102.85	101.16	98.167	102.61	105.76	103.15	100.98	112.18	103.13	102.42	103.1	110.05	100.6	94.969	109.49	97.295	107.62	110.25	100.67	99.676	104.61	105.82	108.53	90.903	114.92	108.59	96.606	101.64	103.57	106.61	109.5	99.004	105	103.97
109.07	107.39	110.35	113.87	106.48	118.43	102.62	104.83	107.87	108.85	119	111.64	115.4	109.1	104.21	114.69	106.68	111.68	108.13	106.73	108.73	112.61	104.59	119.63	108.84	110.86	113.81	109.12	110.74	109.8	108.62	114.02	108.71	115.42	119.31	110.09	116.54	116.54	116.44	102.3	107.77	111.08	105.03	109.45	114.83	105.98	116.53	111.62	113.37	106.95
106.8	104.62	105.55	103.66	108.62	97.174	103.33	104.72	106.27	99.799	110.21	109.96	103.68	105.42	97.707	101.48	103.31	104.54	103.78	108.47	102.3	97.149	115.41	93.705	99.797	99.075	110.76	100.76	98.788	113.35	109.36	105.18	106.52	112.15	104.32	108.85	108.09	101.33	111.92	107.64	102.62	111.8	101.7	110.52	104.18	108.01	101.76	105.26	105.47	100.19
105.9	114.38	102.86	108.2	113.86	113.61	110.25	96.002	108	105.79	98.708	106.1	108.9	103.66	107.06	101.83	102.71	108.48	103.41	97.375	98.583	110.77	99.506	106.81	105.31	108.46	113.45	101.21	114.58	96.996	104.5	105.35	109.31	109.68	101.55	110.48	103.38	104.29	111.14	100.98	104.72	111.74	113.79	114.53	111.79	102.78	110.94	108.7	107.57	100.95
109.02	109.39	114.64	114.18	102.97	110.98	99.615	110.73	100.4	107.02	113.78	111.5	117.99	104.45	107.24	102.34	117.19	106.96	111.54	116.59	97.795	105.06	100.83	98.337	106.46	100.68	108.87	108.75	105.21	104.5	102.39	111.19	110.7	105.6	104.09	102.21	117.75	115.25	103.26	107.14	112.6	99.782	103.89	112.43	104.61	95.42	99.467	103.81	104.64	105.21
104.15	113.91	101.36	104.45	99.917	104.5	106.69	107.6	110.17	104.47	107.13	99.926	110.72	105.99	101.44	109.65	108.85	104.38	102.65	109.42	114.88	104.78	100.04	111.61	107.66	100.22	107.01	107.78	107.91	103.47	97.099	106.35	106.28	111.29	106.06	113.04	109.32	115.94	100.31	99.131	108.46	110.92	112.16	102.92	100.85	107.65	109.07	106.95	108.65	100.71
117.18	115.32	109.04	112.38	110.53	112.77	103.09	114.92	103.83	116.2	106.34	115.18	101.96	108.64	112.35	111.64	109.43	112.43	109.76	109.18	116.46	116.75	106.58	102.57	105.08	115.16	104.68	118.29	117.48	104.62	105.35	103.45	110.91	111.57	113.63	108.38	108.45	115.76	107.52	107.03	115.37	109.42	104.91	109.51	118.9	112.54	114.72	108.07	112.74	112.83
106.99	106.12	107.03	102.45	106.2	105.16	102.08	114.39	111.17	105.7	105.17	111.66	104.53	108.29	102.89	107.75	104.5	102.41	101.36	106.28	107.1	103.47	98.169	103.7	105.47	101.86	97.434	105.62	111.16	104.76	100.21	101.89	107.38	108.44	98.977	103.95	105.99	98.971	109.04	105.95	101.03	108.02	102.27	112.83	104.36	102.43	100.61	108.75	105.84	105.05
107.28	102.32	113.83	103.44	105.29	98.113	104.82	104.95	101.82	112.31	99.67	96.941	106.83	95.596	111.76	112.16	107.24	106.71	102.8	95.1	101.11	112.33	106.1	101.08	113.63	107.22	104.97	113.35	107.69	104.23	109.37	99.24	98.211	105	99.877	107.89	113.74	97.343	115.65	112.67	98.994	96.762	100.57	106.44	102.36	109.4	113.04	105.69	109.76	102.37
113.09	112.74	116.88	107.3	116.71	116.3	110.88	103.65	106.82	108.44	117.62	99.918	116	113.06	108	110.72	109.87	103.96	108.5	104.8	107.93	101.36	108.5	109.51	103.3	113.54	110.62	106.91	111.13	97.627	113.07	113.44	103.34	100.31	104.76	116.43	110.68	113.47	107.8	106.86	109.53	108.52	103.11	109.6	104.57	115.99	116.72	109.38	104.22	119.96
107.56	105.85	99.347	108.22	108.73	112.57	106.05	109.35	105.85	113.71	103.83	111.92	109.99	107.49	105.76	111.54	102.46	107.25	95.851	92.645	99.045	104.61	99.28	107.5	109.88	112.92	102.13	107.54	99.906	113.16	102.57	100.22	109.11	111.3	98.157	104.55	101.76	101.15	104.33	106.65	104.78	108.74	101.74	113.27	102.42	105.94	110.78	99.856	105.78	105.27
110.96	114.02	106.66	104.24	104.33	105.28	114.04	104.04	102.16	106.65	101.19	109.6	117.43	116.74	105.26	103.17	105.16	105.66	105.93	106.93	115.38	109.75	96.66	104.34	110.15	102.36	111.95	104.76	107.1	104.76	111.14	105.85	109.99	107.81	104.35	93.933	100.76	118.54	104.41	101.46	104.56	100.35	109.14	104.48	105.4	95.844	102.1	93.36	103.1	106.73
121.33	115.15	113.88	100.97	106.9	117.63	119.12	112.35	109.62	114.12	100.31	101.3	122.72	116.01	116.45	111.19	114	111.9	103.39	104.69	114.07	115.97	120.56	115.07	116.8	106.67	112.88	109.32	111.05	124.11	108.75	119.55	117.65	116.9	114.94	121.38	103.63	105.49	112.45	118.75	111.38	101.69	103.12	107.36	101.28	103.6	111.54	105.69	113.1	111.05
113.03	108.55	106.44	98.526	104.62	107.02	103.96	104.29	108.28	106.31	109.92	108.27	108.18	108.09	107.01	103.35	109.67	108.15	107.54	101.83	102.73	103.54	95.72	107.28	105.06	103.93	109.25	109.22	107.74	103.2	111.94	108.24	96.006	103.03	106.46	108.92	106.54	104.01	105.23	99.96	105.79	106.74	106.78	111.27	109.92	110.34	106.6	109.93	107.67	108.73
113.13	118.34	119.53	117.35	117.09	114.56	112.69	124.93	110.87	111.16	114.19	107.49	105.45	109.39	106.23	114.76	109.44	113.89	110.31	108.39	113.76	110.61	106.44	117.76	112.9	116.84	121.83	123.52	120.09	114.08	119.81	106.11	112.65	115.19	111.95	117.27	117.04	120.75	115.3	109.19	113.25	121.13	115.26	113.22	113.11	113.47	106.63	109.17	119.7	112.19
109.26	106.12	114.67	104.41	116.54	114.85	115.24	112.6	116.28	112.9	118.69	108.07	115.05	111.36	115.89	122.2	116.39	115.56	121.23	111.7	121.71	112.29	114.39	105.84	109.1	115	112.96	113.26	111.38	115.94	112	109.09	113.45	114.22	108.5	113.96	104.44	112.98	106.82	112.78	106.79	116.53	118.81	110.43	120.93	110.22	108.75	114.98	117.12	115.04
108.9	103.39	107.8	110.96	102.6	115.72	111.66	110.47	107.85	107.8	120.1	106.81	117.04	106.72	113.17	116.97	108.69	101.88	104.97	110.36	104.99	109.95	107.77	109.33	105.49	109.92	117.53	110.58	105.66	105.59	111.03	116.54	104.1	109.56	111.96	100.97	108.2	110.13	108.73	106.2	111.28	111.97	118.17	114.38	115.85	110.23	109.47	105.08	113.32	107.36
97.992	111.08	112.4	105.09	97.554	97.93	104.11	103.59	117	105.24	108.52	101.93	105.48	104.35	123.6	103	107.21	106.39	95.795	107.48	99.691	102.85	104.14	112.67	100.34	107.55	109.55	103.04	107.68	106.35	101.52	101.27	108.91	108.73	103.01	111.02	110.42	94.672	104.5	106.7	105.11	107.7	110.77	97.893	101.76	112.26	102.14	108.61	111.66	115.78
104.64	107.05	104.81	93.876	98.792	101.59	106.1	106.4	109.74	102.05	107.19	107.44	97.7	108.69	103.15	106.85	115.31	107.67	113.64	112.99	106.91	99.941	109.01	104.49	106.11	100.06	106.58	103.51	102.93	99.1	103.29	106.32	107.95	110.05	103.25	109.45	104.66	100.25	110.27	99.625	94.476	96.462	110.9	95.673	99.401	113.94	105.1	106.5	98.056	108.52
115.36	122.15	119.02	115.54	114.1	102.47	112.34	101.86	117.96	109.81	111.82	107.29	104.64	98.051	117.69	113.39	114.24	106.45	106.9	106.93	109.36	111.7	109.11	114.58	114.88	116.96	116.91	113.22	116.52	98.436	117.12	105.55	119.71	115.56	102.73	107.98	100.37	112.68	102.67	102.44	112.07	114.84	108.94	105.04	109.34	118.35	107.5	103.44	115.39	104.63
110.02	101.27	94.343	102.78	92.96	104.77	95.595	100.88	95.695	110.86	95.219	100.47	98.194	97.982	99.283	101.9	96.881	99.743	105.98	97.012	95.59	97.897	89.534	98.334	100.4	105.89	100.52	98.162	93.665	105.73	91.11	94.989	106.19	106.07	107.7	103.56	96.137	97.549	104.17	94.789	109.86	98.409	95.416	96.277	99.925	98.574	99.234	99.892	96.328	102.89
101.46	95.953	107.83	111.24	102.35	107.98	103.88	101.55	99.378	113.22	107.97	101.23	113.13	104.2	101.98	101.82	111.03	109.78	100.38	103.46	108.35	103.77	100.96	89.709	95.184	99.449	107.02	110.31	97.139	101.25	101.82	107.37	109.78	110.35	101.9	107.74	101.64	105	102.31	100.07	108.44	105.13	100.24	99.058	108.74	112.15	99.162	110.89	105.35	105.96
104.31	117.87	104.71	107.55	105.38	105.26	99.74	102.24	107.18	108.24	107.51	104.87	113.91	104.2	104.2	105.32	101.07	100.07	99.606	105.27	106.77	106.76	106.76	101.93	106.17	111.93	111.83	105.25	106.71	104.62	111.85	103.21	109.69	107	104.78	98.929	113.91	104.32	96.816	107.18	108.45	96.067	110.97	101.04	109.59	97.985	111.03	104.47	103.18	104.99
107.23	96.67	98.174	91.02	94.691	98.884	101.36	104.81	105.83	96.89	100.13	104.67	103.99	87.913	94.265	101.69	107.22	104.32	101.17	101.1	101.7	104.63	97.076	94.91	104.45	98.524	93.331	103.75	105.55	93.181	94.605	96.915	103	102.31	94.057	99.033	104.63	101.37	93.559	109.03	96.539	101.52	110.33	106.05	89.511	103.27	94.792	109.05	102.02	97.007
120.51	110.09	114.66	113.02	105.02	109.31	115.57	108.14	106	109.4	108.56	103.56	109.09	114.2	114.29	107.18	106.82	97.557	117.03	116.89	110.62	112.84	108.97	105.83	121.13	113.33	106.28	107.22	108.83	114.48	108.97	108.5	112.67	111.98	109.68	124.5	109.73	110.18	111.46	115.75	110.65	110.02	110.52	110.88	114.36	106.23	110.79	110.02	108.33	111.11
112.72	103.83	102.72	107.26	98.583	104.79	98.228	99.937	97.502	104.79	108.84	96.697	111.12	112.08	107.01	98.559	97.222	107.66	110.2	101.32	99.193	110.78	107.87	104.36	110.24	106.07	108.93	107.8	107.84	113.16	108.51	113.09	99.216	98.284	101.43	115.11	99.91	104.46	108.77	93.937	104.35	100.49	103.58	103.54	107.02	114.54	111.99	101.55	97.987	106.5
104.03	119.34	102.65	98.774	109.84	103.04	113.45	103.66	107.22	107.04	97.35	98.216	103.89	100.99	103.32	107.68	106.23	102.6	104.66	107.98	105.9	104.7	104.05	111.19	106.06	103.67	112.17	104.24	106.7	109.26	107.84	108.89	110.82	102.78	109.55	105.13	105.39	102.78	108.34	112.57	99.445	106.61	104.88	99.817	107.06	96.44	101.62	99.594	102.5	101.53
118.76	118.98	114.59	111.77	109.88	113.95	103.49	107.95	107.13	105.69	109.38	121.93	115.97	113.24	110.59	110.45	114.31	112.96	108.93	111.15	105.51	106.91	103.48	118.89	109.05	113.92	116.52	121.63	107.21	110.34	108.56	117.03	110.87	110.53	113.46	114.56	112.31	108.65	113.97	108.99	110.48	110.77	114.39	109.36	110.08	116.46	117.85	105.96	112.57	117.1
114.36	111.34	108.51	109.18	114.38	105.93	104.88	101.38	105.02	109.71	95.119	114.35	104.05	112.07	108.93	105.56	110.94	110.06	109.41	116.44	109.67	112.83	116.62	111.1	120.99	113.88	103.22	106.45	114.28	123.88	113.21	111.92	107.79	111.7	108.43	111.21	106.15	106.34	112.29	112.83	108.13	109.8	109.4	119.38	113.39	110.15	109.67	117.01	100.56	106.7
116.38	109.59	107.59	118.96	109.92	113.25	114.62	108.2	116.89	106.61	112.81	106.26	116.3	112.09	110.24	110.48	110.62	110.4	112.17	110.38	114.29	113.45	113.66	107.79	107.5	108.93	110.48	112.59	110.29	112.25	111.18	101.54	119.2	125.22	107.8	112.64	112.17	107.14	111.79	108.79	113.58	107.46	104.6	115.4	112.16	109.37	112.61	116.07	107.09	114.49
114.31	111.41	98.792	114.73	108.53	113.53	113.94	106.42	107.95	101.86	117.77	113.42	117.24	105.77	122.05	105.8	104.72	109.61	116.56	109.88	109.3	102.59	105.13	104.63	116.75	100.92	117.83	109.01	113.52	113.64	101.11	103.49	118.8	114.61	110.36	105.33	113.97	106.79	106.51	110.43	108.89	105.38	97.054	116.85	113.64	108.44	110.92	111.05	109.4	98.159
121.41	118.16	104.01	115.73	114.54	107.19	111.21	108.19	102.49	109.47	115.84	109.01	101.52	115.31	118.21	116.25	109.55	104.41	106.67	119.17	101.2	104.84	112.63	120.48	109.3	113.96	108.9	121.63	112.09	118.56	109.51	112.18	105.72	107.54	107.78	108.62	109.91	105.48	105.18	114.16	108.42	111.83	108.39	115.12	111.92	112.71	114.19	117.83	103.93	106.02
112.1	105.63	112.48	107.86	105.41	103.82	102.03	103.7	107.08	107.27	100.56	101	101.82	103.73	102.21	107.9	109.1	105.04	106.11	100.96	100.09	98.914	105.61	100.26	100.91	109.01	99.33	104.18	101.83	107.5	98.151	105.36	111.91	115.78	107.8	104.42	109.97	106.08	96.708	104.55	102.77	110.23	106.59	112.93	103.41	103.67	109.07	101.97	102.77	112.76
110.11	110.44	113.33	103.12	111.01	107.44	105.89	115.35	111.61	109.17	111.88	118.04	113.88	102.82	118.36	106.99	116.1	111.04	106.72	115.14	98.919	117.99	100.59	115.79	115.96	100.07	114.85	118.6	107	108.89	104.28	104.74	112.82	114.86	110.65	107.78	119.45	109.92	105.32	113.55	99.36	115.58	111.42	112.56	100.37	118.41	106.16	118.31	113.25	111.04
97.358	101.05	100.34	103.03	103.07	108.14	95.751	95.999	99.232	100.58	91.763	105.18	105.98	103.56	98.273	107.13	97.485	97.025	86.765	93.776	98.113	90.419	102.67	102.11	93.336	90.567	105.02	92.335	102.48	96.431	98.937	97.284	93.866	105.27	97.693	99.201	89.775	102.65	93.494	89.689	102.12	98.254	100.31	100.17	94.778	96.4	98.909	97.068	106.24	98.594
109.79	100.16	104.27	110.13	108.1	99.406	109.42	106.95	107.01	94.848	105.23	104.97	100.55	97.676	111.51	105.45	114.1	113.84	102.77	113.05	103.1	106.08	97.809	102.13	102.37	105.63	113.63	107.53	103.29	98.148	107.69	109.61	107.63	109.1	105.99	100.65	105.19	97.576	104.9	111.68	112.29	108.05	112.67	111.76	105.04	106.64	112.01	108.75	112.02	100.22
103.22	106.83	107.23	99.72	118.18	110.59	106.95	100.85	110.41	111.89	114.58	114.71	111.51	106.21	110.23	109.56	109.53	102.92	107.33	111.75	119.14	110.46	111.72	109.31	119.54	98.61	106.94	111.7	111.28	108.95	104.83	113.81	115.4	114.89	108.62	106.17	115.04	107.16	106.01	122.07	106.52	116.62	109.63	110.77	105.07	111.19	110.96	102.38	122.1	99.784
114.33	107.31	107.52	117.36	111.82	119.71	113.44	115.33	119.55	105.34	111.37	111.44	114.76	104.96	117.94	112.46	106.32	113.56	122.55	114.32	109.83	105.06	116.62	112.9	114.97	112.43	120.63	112.71	107.95	113	99.829	115.13	120.63	115.66	114.04	98.638	112.39	109.29	115.53	117.18	116.59	110.36	111.16	108.75	105.31	121.58	120.86	110.27	104.79	117.91
103.99	102.31	98	106.7	99.251	86.905	103.05	97.972	97.487	98.689	102.1	102.74	108.31	102.1	101.42	113.95	94.144	97.919	103.66	101.5	104.1	102.46	105.45	96.775	94.957	94.263	106.17	95.625	98.998	103.87	95.766	96.586	96.857	94.511	99.13	100.58	99.896	100.33	96.817	107.78	100.87	98.956	99.22	102.61	106.91	103.92	103.64	93.924	110.06	105.86
95.065	105.03	110.53	108.51	106.61	99.713	106.19	104.61	102.63	104.02	97.407	102.59	113.39	91.358	100.44	107.03	108.91	101.72	114.67	110.2	92.909	105.15	108.4	111.53	97.881	105.47	99.606	103.87	99.671	93.64	104.42	112.14	101.4	107.96	99.541	103.32	99.899	113.92	97.148	95.164	105.6	104.45	108.63	106.84	96.356	105.43	109.11	110.43	107.04	101.26
107.21	111.63	96.621	98.307	105.72	107.19	108.81	107.14	105.97	98.544	108.38	94.104	98.347	94.037	107.02	109.03	103.98	102.75	95.449	100.34	106.5	107.04	104.1	110.06	107.29	102.3	106.28	103.38	113.18	102.29	111.58	102.63	101.37	102.17	98.185	117.77	90.698	102.12	98.965	108.41	93.904	116.11	103.88	104.78	100.24	107.87	98.971	100.73	105.42	96.212
112.3	113.6	103.9	107.51	105.49	103.48	104.14	96.816	104.72	108.72	96.762	110.91	103.62	111.6	115.79	102.41	102.4	102.65	99.588	110.98	113.06	115.3	110.85	99.443	112.63	99.56	107.03	104.61	108.47	103.96	114.99	110.21	108.34	112.23	110.56	117	103.42	106.77	102.78	106.81	111.34	92.88	107.11	98.061	108.24	102.23	106.05	111.51	110.88	116.32
96.203	97.54	102.52	105.91	108.27	98.427	102.38	98.863	104.16	102.21	109.91	98.138	101.57	105.97	95.851	106.29	97.748	110.25	93.579	93.01	101.66	104.04	100.28	94.429	96.976	98.045	102.1	103.27	99.087	98.113	94.308	98.664	100.62	101.42	103.2	92.924	110.28	98.274	105.16	90.364	93.289	103.72	106.44	96.795	102.14	99.372	99.682	90.656	99.069	100.74
104.72	103.63	103.97	105.36	108.98	104.96	103.42	93.794	102.87	104.75	107.93	106.24	103.73	103.46	106.43	105.79	112.11	107.8	104.44	107.61	103.77	110.99	105.42	112.41	111.13	103.46	110.17	100.82	112.35	101.82	99.5	98.271	102.1	104.02	100.65	104.94	105.76	110.87	105.47	102.6	106.87	106.76	113.21	110.35	102.01	111.51	105.57	101.1	108.16	107.86
105.69	94.432	108.79	101.39	103.26	106.03	111.97	97.449	108.5	116.86	109.22	116.67	109.61	102.12	111.58	105.36	115.08	107.72	101	113.98	104.12	109.3	107.42	99.301	100.42	97.764	106.27	107.71	109.74	109.03	104.64	109.77	108.35	113.13	110.96	112.42	94.859	109.79	107.29	99.668	100.68	101.27	108.07	111.55	103.89	100.68	102.14	105.13	104.53	105.29
85.799	96.421	94.271	99.174	87.474	103.83	92.304	106.07	104.8	100.41	91.691	96.014	97.505	104.05	105.88	108.53	96.656	96.492	95.642	96.696	94.256	113.25	106.64	94.241	98.87	90.392	104.4	104.07	102.86	105.27	98.809	101.59	93.891	92.042	98.938	91.528	90.06	96.013	93.812	96.445	106.5	103.44	102.36	88.402	96.204	102.05	98.333	103.76	100.43	103.79
105.03	109.86	104.37	98.705	106.17	109.9	108.9	107.97	98.057	103.96	99.029	101.28	96.851	107.6	97.543	108.3	105.11	100.91	102.94	99.539	114.36	114.87	109.6	103.61	103.4	102.99	107.91	97.022	109.79	108.03	102.64	108.02	105.05	106.16	102.79	103.74	99.937	105.92	100.74	105.76	102.92	101.1	107.09	97.964	106.6	98.182	111.91	105.65	103.83	105.73
102.03	99.505	100.58	113.9	101.35	102.65	109.79	109.59	103.04	99.906	104.96	97.444	106.48	99.78	99.199	101.77	107.65	107.71	110.08	103.5	109.1	106.62	100.92	105.6	96.138	106.28	107.7	109.52	107.27	107.47	102.48	100.15	107.76	102.72	107.96	106.66	101.48	106.74	105.37	96.168	106.47	108.73	117.39	110.2	97.129	107.94	98.491	106.68	102.05	107
112.24	114.51	121.85	106.4	114.87	107.33	113.42	124.2	113.03	125.22	124.39	114.63	110.41	119.42	110.58	114.7	115.57	123.78	99.19	124.07	112.58	124.53	118.17	116.73	116.71	119.75	120.45	114.58	113.15	114.06	123.19	112.29	115.51	117.51	114.83	112.77	112.46	118.87	112.18	106.47	116.71	113.25	109.17	109.66	112.33	115.4	116.25	112.69	118.7	109.78
112.49	108.35	110.45	118.03	109.83	123.44	116.14	115.38	104.68	113.84	111.94	111.45	110.17	110	115.18	112.99	106.05	114	121.58	107.44	112.96	113.41	108.25	120.35	106.56	118.3	108.46	118.73	109.52	114.62	106.34	111.98	112.44	112.26	108.19	111.96	103.68	120.53	110.78	109.36	106.16	107.98	116.66	110.02	107.33	119.02	115.13	112.28	116.64	117
100.48	106.64	108.13	110.5	97.198	109.3	110.45	105.59	104.67	108.09	107.77	105.24	106.97	103.54	102.98	106.8	100.89	106.46	105.94	105.82	99.145	100.06	102.38	109.75	97.86	104.49	107.01	99.506	99.188	110.91	95.987	103.99	97.313	107.26	109.13	101.86	101.08	106.58	105.66	98.513	100.61	105.89	99.681	101.91	107.12	100.24	96.293	112.87	105.78	108.43
102.43	105.45	102.16	108.78	98.566	114.6	107.46	110.98	109.94	105.09	109.69	96.192	101.16	103.1	102.99	100.51	103.17	115.44	98.022	106.71	102.92	110.38	101.52	106.26	100.13	110.7	104.18	97.213	103.58	109.43	112.7	100.16	103.39	106.66	117.24	103.22	96.131	101.77	109.3	104.71	115.24	96.114	110.96	104.76	109.84	107.24	99.929	111.49	94.091	103.22
107.52	117.35	114.53	114.38	104.31	108.87	103.08	116.3	114.74	110.31	108.42	107.05	108.93	117.35	113.22	113.74	104.27	107.43	111.16	118.03	113.55	110.57	114.9	110.94	109.13	115.75	111.95	109.53	110.26	107.33	110.9	116.73	111.42	109.53	108.84	109.43	110.04	113.51	112.75	121.54	122.6	114.24	106.6	105.07	111.11	117	118.74	116.25	111.91	102.67
110.29	103.86	103.75	104.77	102.26	125.03	110.39	111.53	108.88	116	109.81	99.868	106.83	109.46	108.77	109.2	109.8	107.79	105.73	101.09	115.16	109.91	102.82	96.958	105.13	106.26	105.77	115.82	115.11	116.58	113.08	112.92	113.24	104.14	105.44	111.06	107.21	108.66	107.64	105.48	117.16	104.76	109.92	109.66	103.19	110.29	109.25	113.85	112.82	109
114.97	112.93	120.37	112.59	123.44	125.75	111.95	115.47	119.83	111.16	114.81	120.07	121.73	118.92	115.94	113.98	121.25	122.13	123.49	116.13	114.43	106.62	114.96	114.59	116.55	126.53	118.17	111.02	126.79	115.38	113.5	121.06	114.87	117.54	121.82	115.56	115.36	124.85	119.92	112.32	117.98	111.32	115.49	133.4	118.59	118.79	118.67	123.68	111.7	116.74
102.42	110.11	109.84	108.35	100.22	106.76	111.4	109.95	98.667	103.74	102.66	103.81	99.649	93.782	103.11	97.95	103.77	101.37	110.48	97.562	93.744	104.93	94.842	98.918	106.81	98.575	102.1	109.18	108.43	108.82	105.95	111.01	109.79	111.33	110.74	95.314	110.58	107.74	99.605	116.99	106.65	113.1	105.26	112.14	113.94	111.67	103.68	113.77	108.59	107.87
96.962	103.75	107.43	113.36	117.01	107.66	100.49	115.66	107.84	108.66	109.43	112.72	105.97	101.19	114.17	111.43	105.37	93.414	106.79	103.46	109.76	117.09	112.96	101.41	98.123	104.88	97.909	102.61	108.43	101.58	103.84	103.82	101.28	111.46	96.872	105.3	98.541	110.81	107.96	109.77	103.97	104.77	108.36	104.06	108.23	101.27	110.03	101.71	105.55	107.26
118.6	117.11	112.35	104.17	122.09	116.2	107.49	113.43	112.54	108.69	104.99	117.62	114.83	102.03	108.77	117.92	100.25	116.72	104.86	115.78	113.3	109.41	116.12	127.08	110.69	117.25	112.4	113.38	112.57	109.22	110.12	114.09	116.16	111.68	109.07	127.72	117.29	110.78	115.52	116.59	112.92	106.79	117.42	106.68	107.52	106.95	106.45	115.58	108.71	114.15
106.72	100.29	98.89	102.05	96.284	98.037	100.61	104.83	103.28	107.45	104.98	100.54	95.278	106.21	110.59	95.727	92.265	101.33	98.183	99.603	102.41	98.426	95.449	101.54	100.26	99.834	95.584	84.944	99.7	98.661	95.869	98.173	91.495	92.121	102.91	95.325	100.38	96.149	96.521	101.45	96.702	95.465	99.824	104.11	99.445	106	98.653	103.6	101.9	96.896
100.82	96.778	94.966	108.88	96.472	92.724	106.55	106.94	102.13	107.96	100.59	99.259	106.88	98.504	101.71	100.33	97.543	105.47	100.16	99.915	98.219	100.96	95.57	95.459	98.457	101.04	98.887	104.83	105.74	113.52	107.1	103.17	98.933	96.753	110.68	97.472	89.041	101.08	95.012	96.858	105.68	96.84	105.6	96.861	99.881	102.41	108.06	96.776	101.59	104.82
109.48	102.56	103.34	109.6	105.8	112.67	99.31	96.345	110.72	109.54	105.05	100.58	98.278	115.55	114.49	105.33	106.54	101.62	97.594	98.453	104.64	102.99	111.32	104.92	101.14	108.18	107.09	106.68	103.29	109.76	108.44	105.5	115.74	99.505	101.29	100.28	105.44	101.19	106.11	111.34	111.89	103.44	102.75	105.74	106.86	103.79	101.84	107.62	101	104.57
105.76	102.64	119.12	96.615	105.82	105.31	111.02	111.03	105.93	105.04	102.53	109.2	102.62	104.42	104.09	102.29	97.661	105.46	104.87	104.45	109.6	115.92	107.72	110.29	110.81	97.431	102.14	112.7	108.53	99.81	109.17	109.54	112.9	107.77	106.21	117.28	99.357	101.07	103.92	104.33	110.05	102.89	109.49	93.417	96.367	96.662	109.48	91.684	105.77	109.26
111.38	110.42	97.437	113.85	119.35	106.48	115.99	113.42	108.02	109.5	114.53	109.25	110.45	116.76	109.51	122.34	115.2	108.09	107.25	108.64	105.73	113.48	114.13	117.14	106.49	102.65	104.12	120.53	108.26	116.86	108	115.63	102.66	105.83	117.61	110.89	116.95	108.31	113.8	109.62	110.42	106.2	108.11	117.52	104.09	110.69	118.6	118.27	126.04	112.44
101.01	116.93	100.18	108.19	101.37	109.58	115.71	110.67	104.42	107.55	115.15	106.25	103.12	111.58	116.68	109.5	102.59	116.05	102.45	107.04	111.63	103.47	102.18	101.71	101.14	115.31	107.72	107.88	102.66	108.29	113.26	108.57	114.68	112.53	106.76	106.06	109.27	122.9	113.15	113.1	106.61	114.39	110.64	110.99	118.68	115.35	111.01	108.68	110.66	114.15
109.1	110.97	106.64	121.85	117.96	115.56	105.27	109.29	104.36	118.31	113.65	100.46	115.39	111.64	107.35	115.41	112.87	109.05	107.93	106.45	114.31	101.64	112.22	105.93	106.09	112.65	106.49	115.35	110.29	116.96	110.83	116.5	107.67	104.29	94.269	104.18	114.71	116.75	101.16	110.41	117.47	114.78	108.37	111	107.73	110.06	109.3	113.6	106.26	112.38
111.05	109.82	106.86	102.73	100.63	104.25	105.15	102.86	107.1	108.62	110.14	107.89	106.64	102.22	110	96.996	101.02	106.46	107.55	111.41	104.7	101.12	107.04	99.217	103.09	102.02	109.06	108.05	102.62	108.08	104.53	96.295	105.64	101.46	101.31	93.954	104.71	94.791	100.88	109.76	107.53	105.98	108.11	102.39	103.16	103.96	104.53	99.782	107.74	98.552
104.13	102.81	97.573	99.854	99.53	106.27	96.462	102.82	105.13	105.9	99.437	104.62	90.133	103.58	105.99	102.21	108	97.852	97.796	97.033	97.956	89.594	103.18	100.21	104.98	103.39	102.63	102.61	97.632	91.226	105.68	98.339	100.67	101.1	101.08	100.62	93.692	102.74	99.149	87.396	99.659	103.01	92.295	92.981	92.826	109.59	101.54	101.83	92.583	101.68
103.06	97.516	109.24	109.71	106.07	110.3	106.62	97.099	111.57	109.69	100.47	104.91	108.63	107.59	107.39	102.9	109.56	109.82	102.91	106.27	106.4	109.05	105.12	104.33	109.17	105.84	105.54	108.61	104.65	103.41	105.31	103.4	106.08	100.97	107.86	113.12	113.24	108.51	105.77	100.76	110.23	102.15	106.76	111.96	103.05	104.06	110.89	109.61	108.55	113.65
104.74	103.36	105.66	111.73	103.58	106.01	105.71	114.35	104.93	112	107.33	99.971	104.88	101.54	107.19	111.65	116.6	111.47	113.3	111.32	99.228	105.36	114.85	111.15	113.64	105.82	98.009	105.58	108.98	102.47	107.51	109.84	99.479	109.16	95.469	102.12	104.84	105.87	103.18	102.73	102.8	114.56	104.18	113.1	103.57	105.65	109.36	96.764	97.844	104.59
98.138	104.63	105.58	100.3	101.87	103.81	111.65	99.249	106.55	105.51	100.72	111.46	101.2	100.4	104.42	106.11	103.32	111.08	109.9	110.72	93.301	97.432	99.126	105.39	106.16	99.167	93.007	100.89	104.69	105.53	105.1	100.48	103.39	96.903	98.232	99.789	103.32	102.79	109.74	107.51	106.97	102.65	100.03	104.5	105.6	98.389	115.95	96.512	102.68	102.39
101.12	113.14	100.81	100.48	105.95	103.91	100.12	109.74	110.64	107.65	104.08	105.37	109.07	115.2	96.039	111.57	108.67	109.1	113.25	116.88	109.82	105.23	107.54	94.492	101.71	98.407	104.42	105.97	107.86	107.1	109.4	102.88	108.1	103.26	104.56	102.43	107.09	104.4	111.01	104.3	107.3	114.86	99.371	105.72	111.14	95.394	106.06	106.8	107.88	109.37
99.523	96.251	106.91	102.11	92.865	97.882	101.12	102.31	95.433	106.55	107.87	107.31	108.28	102.69	107.03	101	97.855	100.63	100.14	112.71	103.47	108.64	100.06	107.53	103.9	108.04	100.15	102.7	107.44	98.9	88.751	102.13	100.88	105.25	103.25	101.91	99.734	112.6	107.56	95.316	106.01	99.12	93.463	105.41	97.385	103.68	102.4	106.47	104.29	98.209
107.73	109.2	105.77	110.21	115	105.26	106.43	109.36	109.51	115.13	109.23	108.87	117.38	112.87	101.3	108.43	108.57	112.37	106.48	116.32	112.01	112.65	106.65	106.2	112.18	115.27	109.75	109.27	115.56	107.89	103.28	112.45	106.33	111.01	105.93	106.36	113.5	117.62	105.86	113.37	104.36	110.46	110.61	106.88	113.71	98.798	115.78	118.91	110.97	103.89
99.466	104.56	110.81	110.12	98.898	109.17	97.503	105.59	100.38	107.44	106.43	107.99	103.2	95.935	104.69	101.87	109.52	108.81	102.81	103.32	103.35	109.37	105.26	101.93	107.78	114.81	102.64	105.57	107.26	105.49	102.36	115.8	106.37	101.39	119.18	101.61	110.65	101.29	105.65	102.54	103.28	107.62	109.77	106.45	108.16	107.98	111.86	111.75	113.02	110.85
94.685	105.04	99.075	89.32	102.52	103.85	111.3	106.83	83.18	105.1	97.835	101.42	91.675	107.31	100.87	109	104.42	101.86	94.05	104.78	98.439	101.69	102.78	101.3	104.37	99.766	93.261	103.12	93.806	106.09	102.45	101.91	96.008	97.428	103.3	108.2	96.233	92.509	105.68	95.189	96.249	107.24	92.923	106.06	99.521	103.95	106.56	93.875	95.164	98.5
105.89	107.86	102.33	111.42	104.61	108.14	111.02	110.19	119.35	107.23	117.01	109.9	116.67	113.85	114.18	110.88	113.06	112.89	113.97	112.2	103.65	115.08	103.12	113.65	109.9	110.34	111.9	107.34	106.26	117.67	110.85	106.76	115.52	112.39	112.2	113.22	109.3	109.15	108.18	116.61	118.16	118.95	113.41	115.25	113.15	113.58	113.75	110.8	111.8	113.88
105.54	110.4	104.31	112.2	112.34	104.54	111.14	107.25	104.73	107.42	110.3	100.95	95.895	104.76	107.96	99.207	98.783	110.34	99.045	102.27	103.71	106.58	109.37	102.76	105.32	105.94	106.53	105.09	111.18	111.86	106.23	103.19	105.4	104.78	106.05	108.16	105.05	111.29	108.45	106.73	102.12	103.25	109.06	106.22	104.25	100.78	114.02	105.52	113.34	103.13
107.03	114.54	112.39	111.32	122.67	112.91	120.05	122.08	117.89	113.19	110.1	108.04	105.09	104.44	113.3	110.61	115.44	111.42	105.6	115.1	111.6	115.67	112.4	110.85	123.08	107.68	111.19	107.6	108.82	115.84	106.4	122.07	114.15	118.93	114.3	101.21	111.56	112.81	114.61	113.4	114.07	108.7	111.84	106.72	98.844	113.41	112.56	110.66	106.83	116.77
98.589	95.982	99.081	99.722	97.539	103.58	99.658	108.26	96.435	101.27	107.38	99.944	96.872	101.66	100.03	102.63	93.347	89.625	101.37	101.68	107.96	100.37	91.677	100.76	100.27	101.83	99.331	91.925	103.86	105.7	104.2	98	106.21	99.179	98.18	95.181	99.897	95.491	103.65	94.81	106.69	104.73	89.589	95.94	99.191	96.664	102.86	106.68	100.24	90.961
105.69	103.13	102.9	111.14	98.762	102.83	108.29	104.54	114.06	105.95	106.34	108.09	106.74	102.76	119.49	103.81	108.54	108.38	105.71	103.45	98.565	108.5	113.59	105.56	113.47	106.08	106.69	117.34	107.03	98.671	100.83	107.57	103.24	98.712	106.81	108.48	102.51	104.24	107.59	108.56	98.043	99.875	99.301	106.06	102.93	105.43	97.821	106.26	106.41	105.13
107.96	103.24	111.09	104.18	108.3	111.92	100.92	110.08	113.01	112.16	108.19	107.55	109.5	112.57	109.09	108.81	113.02	109.61	106.83	109.81	112.84	105.34	118.04	101.5	110.05	101.78	113.2	109.89	111.41	119.13	114.99	109.82	104.74	114.09	112.64	108.12	111.74	106.51	102.4	110.61	117.1	97.364	114.23	115.88	106.41	108.89	114.39	112.16	116.74	101.48
111.76	118.52	111.51	109.57	110.96	115.85	105.79	109.85	113.26	112.53	119.13	116.43	109.45	118.53	118.42	114.54	105.8	112.52	113.1	118.63	116.79	108.94	102.73	109.1	115.56	116.34	104.85	115.74	115.01	111.64	110.08	127.07	115.2	111.95	111.8	109.6	109.22	111.96	109	112.85	113.62	113.31	115.34	113.12	111.35	111.55	107.96	113.69	108.44	114.67
107.56	101.73	96.127	102.34	106.29	100.03	100.46	95.66	100.47	103.28	96.407	93.466	98.97	97.323	100.11	104.77	98.021	100.97	95.047	98.895	96.936	105.22	96.36	95.408	102.29	105.94	102.64	95.593	92.543	105.89	91.536	98.065	98.13	104.76	101.57	106.71	105.02	93.191	104.53	95.943	104.2	105.97	90.974	106.12	97.792	106.85	101.11	105.1	104.51	90.775
109.05	105.75	113.34	105	105.74	119.45	109.44	111.93	103.06	109.95	107.6	102.82	104.67	113.1	110	106.84	107.05	111.71	103.76	115.17	112.13	105.02	95.153	116.22	108.04	106.1	104.34	102.83	101.32	106.03	109.04	108.41	117.52	113.79	106.91	101.08	108.9	95.222	94.386	98.27	103.02	104.38	117.34	111.09	104.66	111.95	106.31	102.25	108.8	111.04
105.35	108.41	108.55	103.46	110.55	107.36	113.88	101.31	103.45	113.21	103.55	115.68	104.37	108.3	99.554	105.16	106.75	106.02	103.16	101.99	100.03	99.535	101.97	110.59	108.61	97.232	102.45	99.105	107.9	107.37	109.25	106.09	100.28	103.19	107.85	102.24	102.42	103.83	102.31	102.68	105.43	104.43	104.05	104.83	109	104.45	108.84	110.28	104.19	102.05
105.1	109.75	104.87	105.95	102.69	113.86	106.75	99.66	108.39	101.23	110.11	105.36	108.1	100.86	106.57	112.35	107.77	112.46	105.03	101.52	109.69	108.55	102.27	106.09	100.32	104.43	111.59	108.19	100.5	102.8	105.3	112.19	102.7	105.31	112.11	105.56	95.375	99.421	97.385	107.4	112.42	112.34	110.71	104.63	108.69	102.91	110.03	100.59	101.39	103.75
86.541	105.89	106.68	99.989	105.4	104.61	101.41	99.095	102.4	104.7	108.23	105.79	103.75	109.82	113.5	108.41	109	108.74	104.62	104.34	112.9	111.02	110.62	104.85	105.19	101.64	106.46	102	106.9	102.21	110.54	102.62	105.54	108.07	103.83	107.27	96.428	103.16	101.92	108.3	107.47	102.38	104.56	110.17	102.61	101.41	107.1	109.68	114.88	104.48
112.31	106.57	109.18	109.63	108.31	106.93	105.86	115.82	105.18	107.05	96.062	104.32	105.08	111.21	101.53	97.335	102.63	107.22	109.66	98.621	101.56	99.67	100.57	112.36	103.82	103.94	108.33	110.99	109.87	109.79	106.07	113.06	107.53	107.84	97.187	111.15	109.34	108.9	105.76	103.01	109.99	112.59	107.24	107.67	102.99	111.76	108.32	114.38	103.85	102.77
113.95	107.94	112.27	106.23	102.85	106.3	106.46	113.86	105.89	108.05	114.41	103.61	113.91	108.43	100.79	108.4	95.86	110.18	114.75	109.31	101.36	117.92	103.88	110.92	104.11	106.33	113.44	108.04	108.06	113.18	104.99	110.61	109.99	106.95	105.68	118.38	107.86	113.61	117.18	103.63	102.5	97.091	104.26	115.9	107	106.33	110.68	108.91	115.76	114.35
114.03	120.8	112.36	116.4	108.01	106.25	103.36	106.48	113.95	106.88	111.35	110.02	103.82	100.88	113.29	104.24	107.09	115.4	112.91	108.26	111.3	107.38	109.21	104.35	110.56	112.74	106.81	114.04	109.86	107.33	105.97	112.39	112.72	113.88	114.17	113.6	111.48	94.821	100.89	112.37	117.52	111.89	107.97	104.37	110.61	110.11	107.47	113.18	110.54	109.02
108.94	99.335	98.577	108.35	112.57	106.71	105.24	108.48	110.67	116.86	123.07	104.41	101.32	106.5	105.27	113.7	103.36	111.7	107.32	109.16	111	98.888	103.04	99.166	114.72	109.06	110.7	100.07	106.47	111.84	100.4	107.27	105.36	102.19	104.36	104.24	114.7	111.89	105.69	109.23	103.27	101.44	104.38	106.53	109.49	112.04	110.73	99.42	107.11	108.04
93.763	99.67	97.602	98.269	102.06	103.09	110.21	108.03	104.35	102.79	95.818	92.072	105.65	100.46	100.06	96.506	99.573	94.837	92.983	99.511	100.75	110.13	92.833	90.27	96.863	96.843	97.524	103.46	96.459	96.71	106.39	109.69	108.9	99.322	102.86	99.518	99.943	102.81	103.82	93.213	103.79	104.53	91.074	101.25	96.91	100.92	100.9	102.42	106.57	100.19
104.63	104.54	101.35	103.05	95.723	95.927	111.27	89.522	96.11	102.82	107.65	91.404	102.18	102.23	98.365	89.914	101.9	97.612	98.42	101.97	92.943	94.597	97.455	101.03	110.31	97.866	96.505	99.143	100.72	98.115	85.141	97.831	97.196	99.478	92.48	99.031	103.68	94.774	96.123	97.013	105.92	90.316	101.64	97.906	98.867	95.924	92.473	101.9	88.897	97.488
104.27	109.49	99.388	108.95	98.636	106.59	107.67	103.64	100.62	107.3	105.93	107.06	102.1	106.35	110.64	104.08	115.94	104.59	110.82	112.36	106.95	109.22	107.99	101.55	107.52	111.31	107.96	108.69	99.653	107.5	104.79	106.78	106.1	105.97	101.07	111.22	106.76	94.981	101.17	107.59	104.07	106.13	97.81	105.67	108.08	109.39	102.18	104.31	107.15	109.65
116.34	122.15	113.94	116.59	124.88	117.85	121.74	124.32	124.52	110.48	117.34	125.72	121.74	108.33	112.79	125.13	117.61	120.97	115.56	112.86	119.13	125.78	127.76	113.15	126.63	116.43	118.47	111.3	122.37	113.51	126.32	117.92	115.7	117.19	111.84	120.6	110.89	117.59	117.04	118.65	122.1	115.28	113.6	117.1	114.02	125.32	120.31	117.44	121.77	119.01
107.03	114.88	107.77	108.82	115.24	112.51	118.69	111.21	110.49	105.52	115.05	107.91	108.53	116.36	100.47	115.94	110.76	101.19	114.33	111.47	113.61	117.53	104.87	109.32	119.85	107.98	109.43	115.25	115.15	117.6	109.62	103.56	112.2	112.42	125.01	109.27	110.99	109.11	111.61	117.21	114.08	118.37	106.78	113.36	112.42	107.77	99.294	104.8	114.33	114.17
114.48	99.966	117.47	117.49	111.55	117.87	109.22	108.94	109.88	107.96	122.75	118.95	109.91	102.59	115.02	104.84	126.04	118.89	106.49	109.97	106.46	116.41	118.14	117.28	111.88	121.23	110.82	117.3	100.74	118.7	106.62	111.54	112.18	114.47	108.54	114.99	120.05	121.99	118.31	107.76	103.7	110.76	118.42	113.66	110.69	102.1	116	102.54	100.37	113.7
107.65	114.11	117.69	116.84	121.4	105.79	121.22	103.96	110.08	104.79	117.43	116.84	108.27	115.68	111.85	105.91	114.2	106.66	106.04	113.74	110.58	121.32	111.2	104.83	120.16	114.1	105.79	116.86	113.77	113.74	112.46	106.3	106.71	110.17	114.19	112.67	121.44	114.58	109.56	108.63	114.5	106.24	110.15	105.14	109.45	113.57	121.1	123.13	106.52	104.83
105.05	98.775	103.37	113.39	106.15	107.83	111.38	96.626	98.888	120.85	100.7	94.381	111.22	111.44	101.51	96.708	99.72	102.5	105.89	110.21	103.21	104.82	105.62	108.9	98.549	103.76	102.7	113.57	106.88	113.12	104.21	99.21	104.48	107.59	101.5	109.01	96.723	111.58	106.98	107.9	111.18	104.41	103.18	116.02	103.54	108.05	102.29	110.81	110.47	106.49
102.49	112.87	106.43	105.34	106.37	106.91	104.51	109.3	108.73	105.16	103.86	100.51	108.11	99.738	105.1	105.27	92.867	105.62	100.18	98.745	107.03	96.147	108.55	98.748	97.926	100.58	105.18	108.95	107.01	102.25	114.83	102.55	103.61	103.37	104.78	111.34	107.15	101.5	104.91	103.15	105.14	109.4	101.92	101.58	98.969	104.06	103.04	107.1	109.51	94.772
108.14	107.76	109.14	110.21	112.22	105.39	108.06	116.91	111.63	106.01	113.97	107.99	107.09	101.38	114.85	106.12	99.938	107.36	108.29	105.78	109.47	117.42	107.36	110.49	104.92	111.11	108.79	107.57	106.58	109.11	108.03	112.57	105.15	109.64	109.6	113.75	106.41	111.32	114.18	116.46	94.003	115.17	103.91	105.43	100.81	112.54	114.83	107.49	112.7	114.49
93.652	94.742	103.55	86.55	99.796	103.6	103.95	100.65	99.368	99.286	98.661	103.93	102.61	103.2	105.42	98.402	104.03	105.11	100.02	106.12	91.176	100.28	93.432	110.44	94.611	100.89	108.6	100.25	99.197	100.99	98.171	100.44	103.02	102.29	111.43	108.32	112.85	96.731	96.215	100.86	101.68	95.197	100.5	103.25	98.435	101.71	95.289	105.39	104.69	107.23
108.29	115.46	120.72	109.11	119.06	118.32	118.65	115.58	109.36	118.23	112.07	122.91	124.09	110.99	111.05	121.25	114.83	117.74	118.48	120.13	112.46	119	121.44	105.25	108.87	121.13	114.71	122.17	121.83	129.34	116.55	118.46	115.61	120.84	121.65	117.2	121.47	119.92	117.76	123.28	112.47	121.27	124.53	117.62	118.17	109.68	126.87	118.7	115.85	122.91
109.73	110.28	111.54	104.5	105.71	103.06	101.53	112.81	105.22	110.36	109.58	103.9	109.66	107.74	108.45	111.54	106.04	110.01	107.14	103.53	106.55	102.83	107.2	104.85	106.69	108.86	106.84	107.63	103.62	102.66	108.74	107.65	106.62	107.31	104.34	110.86	108.68	105.56	105.05	98.331	94.919	100.86	102.75	109.43	93.413	113.81	103.02	103.86	105.71	107.41
106.84	105.86	97.45	97.322	104.35	113.51	101.89	113.7	107.85	112.31	108.44	106.3	104.32	105.66	105.19	107.05	116.61	111.69	102.87	98.129	107.63	100.22	114.84	109.8	108.09	109.37	108.85	106.12	109.16	105.81	108.24	111.14	104.33	107.87	96.633	104.6	101.22	108.47	107.78	106.21	107.19	107.46	103.57	115.14	107.98	104	106.78	102.66	104.58	106.82
108.3	115.51	114.63	113.24	108.91	107.52	112.97	111.99	112.76	110.06	107.42	108.16	109.63	115.14	115.23	104.51	113	114.19	111.82	114.61	107	108.33	115.02	115.92	117.7	104.27	106.19	113.63	111.69	112.4	107.5	118.66	111.46	112.35	102.08	98.998	107.64	113.27	108.31	106.37	105.42	118.52	109.14	113.52	108.69	111.27	104.39	109.79	118.47	101.66
110.82	105.59	107	107.77	109.52	104.46	104.39	108.72	108.04	107.26	99.358	103.22	109.76	101.25	102.79	102.33	105.67	108.78	108.13	111.08	108.2	107.29	108.4	115.44	102.47	103.45	112.79	99.732	90.523	97.325	106.24	105.05	100.94	115.74	98.077	112.39	105.68	107.71	118.31	105.68	105.44	125.82	95.774	101.61	110.24	111.21	98.404	111.78	114.23	106.36
101.92	94.403	106.39	99.936	101.72	91.121	105.9	107.58	92.374	94.04	101.19	101.76	100.43	101.98	96.851	99.609	96.835	97.492	100.66	101.92	106.37	98.752	108.2	91.152	92.36	99.466	100.58	91.249	96.83	93.636	103.17	100.34	102.54	91.787	99.943	92.189	103.32	106.68	103.6	100.55	102.49	110.49	103.18	103.82	107.62	111.65	96.79	98.909	95.827	98.55
100.19	95.692	98.882	100.43	92.084	99.512	109.45	99.071	96.018	97.574	100.81	110.56	103.08	92.558	99.519	102.06	101.74	94.608	97.254	94.572	100.24	102.08	99.559	101.6	104.48	104.18	103.3	107.27	96.135	112.12	95.791	101.7	95.914	99.737	99.4	100.37	104.73	94.498	97.81	103.15	102.82	90.874	97.491	98.147	104.16	97.88	96.137	92.829	101.01	97.588
115.05	105.57	111.72	114.01	116.87	112.15	104.24	112.75	112.95	105.12	112.85	112.52	108.36	114.74	115	107.06	113.07	109.44	108.87	113.24	110.25	117.9	112.77	112.29	112.6	115.92	110.78	119.13	105.73	115.44	105.86	106.98	116.25	102.75	107.75	113.8	114.85	114.13	105.77	106.99	117.2	111.13	111.22	112.52	111.17	109.24	119.18	107.54	117.09	113.34
114.8	109.5	108.07	112.37	112.16	114.3	110.31	113.63	107.25	109.17	108.52	103.12	105.12	119.24	105.72	115.82	111.34	109.52	113.96	108.24	112.51	114.48	108.51	111.77	109.96	114.94	113.55	111.17	111.8	99.066	109.08	111.97	111.31	103.59	108.63	104.77	114.53	111.29	115.41	115.4	110.75	113.49	118.05	104.59	111.99	121.61	112.51	112.61	101.66	116.13
103.87	113.7	111.86	106.4	95.89	97.811	99.106	99.732	97.243	102.53	95.329	98.461	94.467	103.08	105.54	109.52	104.72	102.79	95.76	102.67	95.591	98.781	100.11	109.6	98.412	96.078	102.75	111.29	108.54	104.22	98.482	101.53	106.01	104.98	99.887	103.61	101.15	97.228	109.46	94.519	111.2	94.757	105.82	98.032	98.75	95.866	101.05	97.446	97.572	96.532
106.23	104.7	103.73	116.62	117.13	107.41	105.4	100.81	109.33	106.93	108.38	99.887	122.49	114.29	104.15	106.44	112.43	104.18	105.69	102.85	104.11	106.68	109.5	96.044	109.4	103.48	106.31	103.36	102.28	108.77	108.4	113.5	101.16	111.89	101.21	122.32	104.57	108.99	103.64	100.25	108.98	100.39	107.86	101.93	105.58	108.25	99.362	106.14	106.22	104.67
103.26	105.85	97.721	98.102	105.26	96.113	97.907	112.17	107.24	96.058	105.8	97.179	102.34	99.657	97.245	103.03	90.904	107.96	106.97	107.74	101.35	102.41	99.219	97.081	99.265	99.435	96.755	104.34	104.5	97.987	105.27	99.169	105.68	94.161	100.84	101.23	101.67	99.69	104.96	105.87	99.566	100.61	97.703	98.713	97.784	112.01	97.022	93.904	97.016	107.92
125.38	116.2	119.45	112.68	114.11	105.36	124.15	131.03	120.28	118.31	122.77	120.52	118.75	119.72	114.37	115.88	116.36	122.72	118.82	121.08	110.79	119.79	119.12	115.71	121.64	122.74	119.62	122.89	125.68	117.94	123.58	110.49	123.6	121	112.82	113.16	122.2	118.62	108.7	121.12	116.12	127.03	128.63	109.51	123.43	117.19	115.81	117.12	125.77	124.03
113.17	102.6	95.368	112.82	116.18	105.35	100.12	105	103	114.32	99.496	110.04	103.68	108.16	98.997	105.16	111.46	102.32	107.23	100.96	113.81	107.21	106.31	113.05	113.93	99.599	104.32	102.19	108.28	100.21	107.54	101.36	107.73	99.34	112.62	97.991	116.95	116.78	94.449	112.19	112.51	108.87	105.28	112.43	102.97	109.96	100.16	101.54	98.559	108.26
105.49	101.57	107.37	108.68	105.2	103.72	100.65	99.623	109.83	104.75	110.13	105.32	108.89	104.06	106.89	94.974	107.76	106.81	103.79	99.512	113.62	105.54	105.97	104.36	107.39	103.39	106.71	104.43	119.24	105.84	106.42	109.11	106.62	109.18	104.94	93.995	104.61	102.72	100.83	103.04	108.66	106.65	105.45	99.865	107.95	103.2	103.74	112.22	116.02	105.41
96.626	111.41	96.256	102.44	97.823	109.36	97.848	99.36	93.8	96.187	100.37	101.83	92.44	100.18	95.266	93.177	97.88	107.11	100.72	103.87	99.501	102.42	100.01	96.758	97.097	102.84	103.9	102.49	91.781	94.62	98.616	104.29	103.07	103.95	90.602	99.495	102.2	93.745	104.73	101.29	98.362	100.83	107.31	100.82	98.02	103.01	94.19	96.936	97.799	102.13
114.01	116.42	115.39	120.52	120.52	114.52	121.17	113.79	109.61	112.8	112.71	122.11	123.34	125.74	120.66	126.02	112.18	120.64	117.4	116.4	119.29	118.7	118.29	115.23	118.48	115.85	116.94	120.84	111.91	120.39	114.37	113.87	122.09	120.18	128.95	120.24	112.57	118.65	121.18	111.63	118.05	113.82	112.61	123.6	117.54	109.47	116.91	112.13	121.24	117.2
108.5	98.247	101.5	101.2	100.11	108.23	101.32	102.15	97.68	92.215	102.12	100.94	102.3	102.59	104.38	94.462	103.62	104.67	93.757	95.441	93.375	99.159	102.87	99.375	108.07	102.19	100.89	104.63	95.974	97.639	109.43	97.834	94.318	100.19	99.714	101.17	90.826	103.02	93.875	97.653	95.781	89.18	101.37	99.001	95.749	97.457	97.162	105.99	92.834	94.321
104.9	115.46	120.1	114.86	114.72	111.13	110.2	104.86	110.03	109.77	108.66	106.13	121.55	108.92	110.57	112.89	111.1	109.47	112.27	118.81	112.43	116.91	114.7	126.65	102.77	117.84	103.69	116.35	108.24	113.43	102.33	114.73	106	106.05	114.52	110.13	106.69	103.46	123.19	107.47	111	109.93	105.3	113.32	101.72	112.31	113.9	114.86	106.13	120.07
108	100.36	111.84	101.74	106.18	95.019	96.343	107.98	107.37	104.97	105.42	108.21	108.42	97.545	101.1	103	98.056	95.183	104.06	102.14	111.04	103.77	99.13	105.57	106.23	108.36	105.34	108.98	102.8	110.63	103.6	106.41	106.82	108.49	98.017	95.798	107.56	97.824	95.288	98.754	102.14	97.128	93.59	111.15	106.72	96.215	98.623	99.81	101.48	101.45
108.2	102.88	106.74	109.07	117.87	104.67	104.96	122.14	112.82	115.87	108.1	115.35	114.22	104.52	108.06	109.33	99.473	108.91	115.54	110.89	104.06	105.61	117.96	110.84	105.85	114.52	104.45	102.76	114.95	107	111.06	109.71	107.88	107.6	117.12	110.75	111.18	109.94	110.23	111.04	120.45	115.56	99.632	110.2	110.51	100.61	117.01	111.76	106.14	104.47
111.53	108.5	114.27	103.14	104.94	111.45	101.68	102.27	112.09	110.51	109.07	107.28	103.36	110.82	105.91	106.96	99.439	102.72	103.85	102.77	99.447	106.71	108.29	110.5	107.05	96.873	108.11	112.35	99.064	102.38	107.81	101.36	110.75	108.29	110.18	111.87	103.48	112.98	111.38	119.18	110.96	105.14	101.45	114.03	110.51	103.08	106.96	110.56	100.31	103.62
94.096	103.69	90.201	97.201	105.81	101.97	100.88	100.9	106.19	101.89	101.45	98.81	107.43	105.84	91.274	104.29	99.07	101.15	109.2	100.46	106.01	107.45	111.33	94.839	99.465	102.88	100.97	98.086	100.16	107.15	105.2	96.726	93.91	101.75	97.092	98.891	101.93	99.172	107.86	102.19	95.364	97.163	100.97	100.89	101.96	102.74	85.597	105.65	91.935	91.549
95.146	112.95	96.817	110.22	111.41	103.44	103.83	106.74	102.73	108.81	98.13	113.17	107.48	111.36	105.84	109.67	109.64	102.97	100.15	104.77	113.56	107.8	105.5	105.97	106.1	102.23	108.89	105.05	111.77	104.12	113.75	99.588	105.18	106.93	103.22	110.94	106.11	111	114.64	112.15	101.53	99.711	109.11	107.25	110.29	102.55	106.67	104.29	110.84	113.21
106.27	101.75	103.56	91.718	103.24	94.212	96.489	100.44	97.43	103.92	95.844	99.412	103.02	95.803	107.57	102.18	99.29	90.301	99.586	103.68	101.41	97.123	100.07	96.126	108.99	104.03	105.08	93.911	92.914	102.32	101.95	104.32	102.28	92.777	96.995	100.57	102.07	103.31	106.79	110.56	101.77	103.47	98.578	106.36	116.85	97.724	86.296	107.02	93.524	94.582
109.77	106.58	113.96	101.57	107.02	116.51	104.28	113.61	110.82	112.28	106.98	104.99	105.68	121.88	114.84	107.2	112.62	121.59	105.92	110.15	107.08	115.22	110.49	104.99	106.56	110.91	111.74	110.36	109.92	114.14	105.3	113.49	101.82	115.28	114.65	116.04	109.74	110.42	104.95	108.7	112.42	115.6	116.75	105.31	111.66	110.63	114.17	114.37	111.43	113.73
107.22	106.49	100.6	111.13	92.077	113.59	106.45	101.27	100.82	105.09	111.16	98.55	112.49	109.36	104.58	116.93	107.13	106.41	109.65	101.23	100.78	116.12	106.47	105.73	106.47	107.1	113.42	99.564	92.236	101.83	99.405	102.34	110.43	103.76	107.8	106.82	101.65	110.8	103.63	106.29	105.65	99.417	98.152	109.5	103.48	99.994	97.913	109.67	102.66	115.73
98.659	106.29	98.143	102.68	106.97	89.976	99.223	98.346	102.76	104.03	96.804	94.894	99.564	98.384	100.31	95.25	95.496	98.454	104.46	95.415	99.358	96.43	98.174	103.2	108.02	102.19	90.739	109.38	104.98	104.82	96.974	103.22	93.046	87.42	88.067	96.885	106.58	93.627	97.991	106.37	98.098	104.83	100.91	116.99	108.69	99.888	95.937	107.4	107.19	106.95
119.15	116.63	122.76	121.91	111.46	116.78	120.58	121.41	120.26	112.62	112.59	117.43	119.32	123	124.07	117.25	119.33	121.48	118.19	117.19	121.06	114.79	119.89	122.06	120.04	121.26	109.82	122.16	122.77	123.55	119.6	113.98	117.93	110.34	115.14	124	117.99	125.66	118.58	117.8	114.95	116.6	110.82	121.43	119.27	116.62	110.89	112.17	115.34	111.43
98.355	109.38	96.142	100.3	108.85	98.77	101.17	107.54	107.14	111.67	106.77	94.348	105.06	94.369	98.509	105	102.39	94.441	100.7	101.25	97.569	102.26	108.55	99.473	101.23	105.75	93.03	109.48	97.411	111	98.184	103.03	97.136	99.668	100.62	110.56	93.677	101.21	100.08	100.22	104.35	98.443	102.48	103.59	105.16	103.66	105.32	98.184	102.15	102.98
102.56	93.45	98.35	93.872	94.495	103.6	99.676	103.2	99.975	91.587	98.534	99.694	107.25	96.177	97.772	98.215	98.494	99.437	98.348	97.129	95.637	107.64	102.42	105.19	107.22	99.1	104.94	96.109	102.91	107.13	102.87	100.44	100.98	102.34	102.71	104.15	88.532	93.974	99.688	97.925	105.71	107.09	110.37	99.781	101.16	105.43	93.77	89.172	96.46	101.21
98.417	102.69	105.98	104.47	101.45	102.85	107.51	106	102.95	102.56	101.06	113.32	104.85	105.1	90.902	98.749	104.33	102.98	96.27	100.65	103.47	108.18	110.66	104.65	100.48	108.81	99.423	111.06	100.61	106.07	107.47	98.537	106.21	112.18	107.84	106.97	100.2	100.57	113.81	108.39	105.38	100.12	101.71	106.02	109.49	113.15	106.3	96.784	108.81	110.37
122.24	115.27	116.09	120.02	124.71	115.36	113.94	118.73	120.05	124.42	120.49	115.19	115.54	119.15	115.04	119.22	134.71	112.18	115.45	124.1	115.85	111.83	114.79	120.76	114.47	107.93	111.59	126.06	124.94	116.71	118.9	119.77	114.22	117.94	117.48	120.31	118.19	120.8	109.96	119.01	114.54	112.39	117.96	124.57	122.37	110.9	120.82	113.81	124.23	118.09
97.368	97.899	100.53	99.596	102.27	102.65	108.35	98.483	86.324	99.147	92.034	106.5	91.481	113.8	96.539	92.796	103.7	93.77	107.29	96.21	96.796	105.9	93.416	102.53	99.128	111.41	104.24	102.12	104.97	98.281	101.59	94.063	108.36	101.75	102.89	92.183	103.56	99.131	100.12	111.99	98.304	99.754	97.326	96.548	91.972	101.46	104.58	97.646	99.11	99.129
116.17	108.14	113.25	112.38	117.33	114.87	113.9	103.26	117.47	107.27	114.24	104.47	104.96	119.01	117.3	113.41	112.48	116.42	121.76	116.74	112.11	116.5	112.91	120.05	117.93	111.28	114.89	112.54	113.09	114.79	118.06	113.3	119.71	111.11	113.89	115.97	122.36	108.02	111.34	112.4	117.18	116.06	118.37	117.3	113.79	117.97	116.8	112.23	112.45	118.37
104.75	97.88	106.77	107.25	104	109.75	99.967	108.55	104.84	96.265	106.73	104.89	106.68	102.84	96.848	102.64	106.4	106.98	111.49	113.71	112.28	112.72	119.09	106.31	113.51	104.71	103.21	110.32	110.22	101.34	112.5	103.63	106.31	113.26	101.96	109.63	102.74	101.47	104.56	108.44	102.18	103.43	117.39	108.33	98.875	102.3	104.06	111.44	110.05	101.9
99.786	97.031	99.646	97.561	99.176	103.78	96.45	93.856	109.07	101.86	107.16	94.325	103.01	96.824	102.11	100.3	101.16	103.54	88.699	96.432	93.058	102.47	96.515	101.28	106.07	99.584	104.6	102.09	89.753	96.91	95.554	100.5	104.85	98.814	101.72	100.32	96.947	97.794	94.648	103.45	93.036	99.647	97.766	102.43	89.664	101.33	101.3	101.09	98.767	93.619
107.03	100.54	98.674	106.47	108.95	112.99	106.03	113.54	106.66	111.22	104.09	104.91	111.58	108.78	109.08	111.15	109.97	103.65	117.14	101.9	117.7	107.87	109.54	105.85	105.03	105.18	92.911	106.15	101.48	110.01	109.77	109.03	102.43	99.312	103.47	106	108.37	104.77	99.047	104.97	108.52	103.86	97.965	117.08	105.85	108.55	102.11	107.02	110.12	110.48
108.82	108.79	102.66	101.9	110.95	104.53	105.77	120.48	101.35	103.85	108.14	110.36	109.67	113.07	103.72	102.26	111.4	106.98	107.61	110.72	106.33	102.84	98.232	99.375	102.88	104.17	111.66	104.61	110.21	100.34	110.94	103.48	105.75	105.96	102.27	106.68	101.4	101.58	110.74	109.57	110.12	99.656	114.27	104.14	106.99	113.06	112.25	108.32	105.09	107.31
104.94	105.01	102.69	111.17	96.81	103.62	101.17	107.08	112.89	113.91	107.14	95.229	110.15	106.38	102.83	103.99	105.51	109.99	104.85	110.37	103	109.28	110.23	97.3	111.75	108.41	104.09	110.43	113.42	101.91	102.2	107.1	102.17	104.2	99.356	112.93	96.715	103.73	107.04	95.08	100.11	113.54	114.26	102.68	120.03	103.15	101.95	112.46	110.23	105.23
110.74	120.3	115.3	119.4	107.63	117.76	107.8	112.04	105.02	100.5	116	104.14	122.47	111.03	112.74	109.73	112.12	109.06	115.44	112.82	116.36	117.41	112.04	106.88	109.8	111.15	110.78	105.7	112.6	117.56	115.03	120.15	118.64	102.94	115.16	109.69	113.62	117.18	112.3	114.63	107.86	114.98	117.6	105.65	112.87	108.67	107.75	110.38	106.63	106.72
114.26	108.99	100.28	108.82	105.57	108.58	97.384	111.72	104.44	103.83	99.436	101.4	109.44	107.45	107.87	99.251	92.153	104.24	100.84	102.34	108.64	106.38	108.56	109.63	106.08	102.19	106.19	108.78	105.13	107.17	101.97	96.835	110.04	101.42	115.9	104.29	101.96	105.22	92.344	103.26	98.114	101.24	102.1	97.972	110.39	104.13	97.979	112.75	110.04	100.26
94.005	108.67	99.861	97.035	100.3	99.672	94.475	100.55	104.94	102.03	94.299	99.83	102.83	102.41	103.24	99.821	98.703	99.1	101.26	102.17	103.53	96.992	109.57	105.53	103.03	96.268	102.54	100.53	90.567	101.24	103.04	99.79	97.529	102.76	103.45	111.64	100.12	101.87	106.61	98.413	100.3	102.78	101.2	86.577	101.59	93.941	93.529	107.15	101.16	105.3
94.55	104.01	97.555	96.467	102.83	97.275	94.046	107.77	100.47	96.654	105.14	110.28	96.142	101.94	97.139	96.809	92.851	106.16	100.85	99.55	94.177	102.71	99.782	97.416	108.54	110.32	94.652	100.31	102.6	91.999	104.83	104.53	103.73	108.9	96.389	105.96	98.2	101.25	104.05	97.765	94.016	94.067	108.75	110.67	95.765	96.634	97.899	100.75	101.6	99.587
103.78	101.63	108.68	103.56	103.81	118.59	107.54	112.33	108.36	104.06	101.77	106.29	105.95	101.73	103.17	101.6	109.16	110.61	108.14	100.11	107	98.816	94.87	103.37	107.97	111.94	111.22	101.15	106.75	100.98	104.48	102.75	101.71	104.36	109.52	108.97	98.321	105.77	113.93	111.47	105.57	108.43	101.66	107.31	104.04	103.38	107.26	105.6	115.75	102.5
109.13	100.38	110.99	113.42	94.919	105.84	116.09	100.13	105.55	105.4	107.3	96.384	106.37	107.83	99.478	108.52	107.43	112.59	104.38	103.2	103.06	104.67	106.45	108.64	100.7	107.68	98.542	108.4	105.63	114.36	97.621	97.832	101.77	108.91	99.687	103.53	105.94	94.249	106.67	93.38	100.13	107.47	103.06	97.692	113.28	101.75	99.205	110.24	103.01	102.13
104.42	105.66	99.899	97.369	113.25	101.97	110.44	108.9	109.09	115.34	101.45	109.4	106.81	101.16	100.8	104.33	105.86	103.53	100.85	101.38	100.3	107.06	115.11	112.08	100.23	106.51	112.06	106.57	106.29	110.98	112.11	106.6	109.85	105.66	107.1	112.89	111.62	112.97	107.22	112.79	99.981	100.42	104.19	108.41	105.12	102.21	112.15	108.37	113.14	108.32
108.18	104.07	106.17	100.06	114.31	108.93	103.05	103.5	100.53	110.36	99.643	107.94	116.64	113.68	113.82	109.67	108.78	112.04	118.7	110.92	99.683	97.794	99.904	98.939	101.37	103.3	108.68	105.29	102.35	108.03	105.75	110.54	103.88	102.26	95.35	100.34	111.76	102.5	111.37	104.08	101.02	103.27	98.181	103.59	100.45	102.43	104.04	112.06	101.86	109.74
104.67	107.45	110.35	116.57	108.48	106.24	103.96	106.05	92.432	104.23	108.7	99.549	107.65	97.344	103.72	109.17	102.78	108.74	107.45	103.24	112.47	102.4	109.23	103.71	113.31	106.94	112.53	116.41	106.14	100.57	110.76	100.45	108.95	98.822	102.72	115.48	104.42	107.34	104.3	101.49	110.76	101.1	107.57	103.82	103	107.08	110.15	103.64	100.45	108.58
113.03	108.54	106.3	103.77	108.76	107.8	110.49	104.44	105.81	105.07	102.75	101.92	110.28	98.801	101.94	102.82	100.27	100.85	112.02	109.27	110.88	103.82	104.25	103.29	102.43	110.23	114.58	105.59	105.05	102.51	112.32	97.374	110.14	98.38	111.69	98.452	104.09	109.23	109.32	107.71	102.02	109.05	108.76	105.47	105.75	99.049	112.79	103.44	105.2	101.31
105.95	107.52	108.06	108.16	97.421	105.53	103.7	106.36	113.03	103.49	104.16	106.14	109.82	102.74	104.2	108.94	111.34	112.36	113.35	102.55	106.46	110.59	105.64	109.97	112.42	109.64	97.792	107.6	103.98	102.98	118.45	104.33	107.34	107.51	102.62	112.22	109.8	110.38	107.08	106.26	114.98	104.29	105.35	112.06	94.673	97.618	110.29	105.61	105.87	99.633
103.88	110.86	103.85	104.03	116.74	104.72	106.34	100.83	112.31	107.64	104.38	112.84	109.48	109.68	96.159	108.75	101.21	104.16	111.14	113.48	96.453	106.11	100.28	104.2	108.42	103.57	99.698	104.62	98.209	114.11	104.95	103.61	100.43	101.03	103.33	108.72	109.31	102.1	98.221	116.87	104.75	104.74	107.74	102.09	100.95	101.61	104.75	109.84	102.92	93.116
112.1	114.54	117.65	114.08	107.54	110.59	103.36	108.64	115.5	110.44	111.6	115.13	119.56	110.3	109.52	114.16	112.84	100.01	113.14	118.88	122.5	110.31	110.25	110.32	110.06	111.26	110.19	110.96	106.52	107.1	115.92	112.74	101.74	111.99	114.56	105.88	112.27	115.75	112.43	113.53	110.95	114.58	112.28	113.65	113.71	113.43	108.49	108.65	118.14	108.09
114.24	104.86	102.46	97.483	106.6	97.903	106.16	102.02	105.08	96.197	112.85	106.58	104.49	101.77	102.23	95.205	103.9	99.821	106.02	108.54	108.38	104.68	102.67	108.86	102.48	100.46	96.224	108.73	108.15	97.53	105.02	116.47	103.92	98.653	102.35	107.44	104.41	96.674	98.75	107.23	110.35	106.9	107.75	113.38	104.38	103.93	109.32	100.5	104.12	116.36
111.86	124.74	105.74	109.49	113.89	107.5	115.53	111.37	117.23	109.92	110.35	119.39	102.38	110.22	113.57	115.96	119.38	114.65	108.86	111.16	111.98	111.86	110.46	103.36	105.72	112.95	107.7	114.6	112.5	112.26	112.21	105.86	119.8	109.7	117.8	114.81	114.75	110.92	103.61	112.99	104.02	110	112.07	101.61	109.58	112.27	111.73	115.06	118.93	105.26
100.89	102.66	113.92	102.62	105.89	97.7	109.82	107.22	108.88	106.88	108.47	106.83	101.72	107.66	110.11	111.92	114.78	110.78	107.73	104.49	109.81	104.65	110.37	107.98	98.671	99.302	102.51	116.6	97.982	95.337	112.05	114.05	92.103	107.65	109.62	109.66	109.99	111.58	110.17	112.75	110.78	96.857	108.77	110.34	103.66	108.46	106.41	106.08	109	103.56
94.093	102.86	103.71	104.39	107.66	99.225	109.41	98.985	104.21	110.51	103.58	103.39	98.838	102.2	103.3	99.003	91.934	99.129	93.602	103.95	103.18	103.58	97.341	99.143	103.73	99.079	106.46	104.1	100.45	105.25	100.35	102.24	91.909	111.43	102.19	103.24	106.58	104.12	99.719	108.48	98.666	107.78	101.88	110.03	104.63	110.52	102.37	109.56	96.118	108.89
98.472	106.44	102.14	98.723	94.787	105.08	97.797	114.88	111.42	112.24	105.47	103.37	108.73	102.94	103.49	111.2	110.03	100.3	103.86	99.776	114.5	95.904	112.51	101.09	100.77	109.38	91.468	107.4	100.65	103.41	99.563	101.54	95.916	99.595	101.86	104.76	103.09	101.32	99.541	115.3	101.1	102.83	111.96	109.79	102.42	107.36	107.1	104.38	103.62	111.51
114.62	114.12	116.67	118.08	106.01	102.98	102.39	108.81	103.87	102.95	108.06	116.66	105.34	100.62	109.65	102.17	107.6	111.62	106	116.15	117.92	109.37	106.12	111.21	113.01	110.14	110.34	104.51	107.7	112.26	107.97	120.41	118.95	102.66	106.73	106.93	118.63	112.5	111.89	108.85	115.76	102.76	112.55	104.79	106.22	112.31	109.71	102.7	109.1	116.96
120.82	113.66	111.85	112.3	110.42	104.08	106.78	113.43	101.74	114.58	101.38	106.86	107.52	97.745	114.29	100.72	100.89	108.17	104.4	110.87	110.65	118.57	111.79	103.4	109.78	112.37	115.09	121.35	114.94	112.31	102.36	124.02	112.96	108.53	111.75	116.6	103.53	107.11	114.64	110.93	112.94	105.36	103.46	116.73	110.35	104.71	108.18	109.08	105.79	109.88
95.022	100.46	100.31	102.61	110.02	99.764	98.357	92.16	93.132	100.62	98.298	104.96	104.06	91.493	94.19	90.951	99.002	97.554	100.54	105.61	99.548	101.86	94.072	97.787	99.826	98.689	107.99	101.65	94.656	105.54	101.45	95.178	102.12	96.719	96.447	100.41	88.939	96.976	100.07	97.581	93.06	101.49	107.24	103.77	106.58	99.62	103.71	99.381	101.74	98.077
117.96	108.4	112.56	115.38	109.25	116.57	100.28	112.66	118.01	116.15	107.37	109.69	105.94	106.55	107.8	111.33	110.07	112.12	103.98	112.09	103.81	115.29	114.74	109.58	112.74	112.82	115.57	109.18	117.83	118.76	99.572	116.12	105.57	112.67	117.64	106.61	108.09	104.08	114.97	117.33	112.11	115.64	103.68	116.09	107.75	108.77	115.48	109.38	111.78	111.24
109.46	109.69	115.11	117.97	106.39	115.64	105.55	106.78	118.91	110.41	107.9	120.29	107.66	113.69	116.23	115.13	119.03	109.88	117.34	104.66	114.3	108.56	106.16	113.24	107.95	119.54	108.47	110.47	118.14	116.81	120.08	114.64	119.35	106.48	115.49	114.72	104.75	114.23	109.43	114.99	104.39	107.09	109.11	112.56	118.82	113.54	106.47	109.61	115.2	101.85
111.61	94.65	95.895	104.87	104.18	97.908	105.2	112.21	112.14	107.58	111.02	107.33	121.84	116.39	99.459	106.27	103.39	95.456	96.159	112.76	105.41	111.23	99.42	109.94	111.7	109.32	104.33	112.6	105.3	101.6	98.274	110.27	111.66	101.39	110.15	105.73	104.3	110.53	105.18	90.979	105.39	106.43	112.68	112.07	108.74	108.91	104.14	101.59	104.73	100.67
107.61	104.75	103.73	96.065	104.11	97.434	97.521	97.464	100.99	97.948	97.518	105.32	104.67	98.638	102.56	95.546	98.726	96.19	102.61	103.63	96.224	101.33	102.41	104.07	104.23	100.1	98.395	105.89	98.286	112.23	110.15	102.86	92.383	95.648	106.03	108.52	101.76	105.89	97.836	103.1	102.49	99.986	101.88	103.79	93.196	99.901	101.6	99.525	91.22	101.21
111.61	105.71	118.26	110.53	105.11	107.17	116.81	111.17	113.19	121.2	107.25	116.79	110.91	109.24	93.105	121.31	104.96	113.03	115.48	104.19	113.87	108.65	110.35	116.53	111.48	106.56	118.1	100.71	102.19	110.31	107.34	101.36	112.51	108.97	102.14	109.16	110.61	114.34	112.62	116.63	110.86	113.43	111.89	105.56	108.18	110.48	113.49	100.25	110.5	105.3
110.16	108.08	105.04	104.88	99.796	109.6	109.69	104.06	107.21	100.89	110.45	112.16	108.86	108.48	104.23	116.22	102.81	117.38	102.47	101.98	105.97	96.18	114.67	106.08	101.95	113.67	98.416	109.07	99.186	105.96	114.53	107.33	100.93	102.96	97.822	104.99	99.467	101.09	103.56	110.62	106.78	104.65	103.33	103.2	102.07	113.21	100.39	104.02	105.45	109.44
109.86	109.74	101.77	106.4	102.79	108.06	111.94	108.35	102.91	109.57	108.05	99.72	107.59	107.25	110.27	103.83	116.63	113.18	107.69	100.11	108.37	103.23	101.74	109.22	104.89	110.4	110.14	107.27	107.9	104.2	104.03	107.5	101.92	104.27	116.17	106.24	101.85	118.87	101.57	103.66	105.27	112.73	103.99	104.23	104.28	104.01	109.63	105.47	116.47	101.91
97.085	100.35	99.601	103.67	101.58	92.446	103.42	102.03	98.366	95.423	103.9	102.8	98.245	95.05	93.442	104.64	105.12	96.027	102.94	95.548	102.59	109.22	109.51	102.13	99.504	103.05	97.394	96.085	99.874	98.663	95.37	97.344	113.87	97.245	94.347	102.8	100.46	95.053	107.97	97.526	116.08	100.24	99.407	91.779	95.894	108.42	109.6	92.5	93.482	100.75
111.94	98.402	107.87	108.85	115.2	109.9	106.71	116.05	116.66	111.21	111.67	121.59	115.73	111.43	118.68	105.48	102.12	101.54	100.78	106.95	112.63	103.43	115.39	105.32	107.23	112.92	106.53	103.24	105.71	118.07	105.02	106.57	109.59	96.296	106.64	117.16	107.54	103.92	111.11	105.37	109.35	104.73	104.88	102.27	112.93	112.52	106.21	113.22	119.4	114.31
108.98	109.62	103.91	105.33	114.13	110.03	101.93	103.25	99.976	111.35	104.62	112.55	103.55	108.73	106.36	104.62	104.42	108.27	108.62	105.47	108.38	105.49	102.56	110.45	104.99	105.69	99.242	106.15	114.99	102.37	109.61	113.97	111.33	104.86	106.29	106.34	109.96	109.43	97.665	108.89	104.68	105.88	102.49	106.85	106.32	110.76	97.464	110.9	107.89	108.97
114.37	109.27	114.69	116.37	109.67	105.2	108.95	115.38	114.09	116.3	103.52	107.43	113.38	107.81	117.8	110.42	109.52	113.88	106.59	108.46	102	113.01	116.87	106.35	111.36	110.37	114.49	114.51	113.81	110.39	107.02	106.72	117.75	117.32	110.11	110.6	110.95	106.5	113.69	104.79	111.48	110.22	108.41	112.92	113.61	107.65	118.24	107.95	116.57	120.68
111.72	100.31	110.7	106.26	102.13	105.65	110.43	108.36	109.61	111.22	116.97	114.47	112.27	100.93	107.38	108.22	115.04	112.07	122.01	117.17	119.09	106.04	118.49	121.49	113.11	100.64	111.68	108.6	112.17	109.73	106.43	119.16	113.62	115.57	106.89	110.84	105.98	111.16	115.71	110.58	116.96	113.62	101.97	111.64	111.99	105.96	117.57	110.69	113.71	106.9
100.01	94.281	98.169	93.278	95.281	105.07	91.01	101.31	99.782	94.263	95.661	98.242	109.53	98.86	105.78	99.297	90.564	100.09	101.23	101.35	102.76	96.205	108.81	102.54	106.36	105.7	98.764	102.42	102.25	105.62	95.811	103.44	97.107	96.964	96.319	105.97	92.909	97.924	96.717	95.739	97.708	97.801	95.227	99.933	97.106	105.45	98.704	103.87	100.69	97.166
107.32	100.51	104.71	106.84	97.342	102.98	102.51	107.02	113.23	107.71	113.21	105.6	100.11	101.48	110.06	95.99	102.18	100.94	101.25	107.21	104.49	93.241	115.81	109.03	104.14	104.45	105.82	104.6	111.88	103.86	95.058	108.4	112.12	106.35	105.56	102.1	106.35	106.96	103.92	107.11	106.45	109.45	108.49	100.67	97.817	98.287	99.325	101.18	108.9	102.37
106.1	114.52	110.07	111.05	112.67	120.9	104.2	123.02	113.55	104.39	112.05	107.28	108.56	123.28	107.23	111.03	117.83	104.31	110.66	105.88	116.24	112.71	112.98	104.02	112.33	108.72	115.29	103.1	112.05	103.22	114.39	120.23	119.87	101.7	119.81	108.44	117.55	105.72	114.48	114.17	105.86	106.79	114.7	102.28	110.97	111.45	112.39	114.76	114.15	107.12
117.4	104.01	106.86	108.52	107.04	106.47	112.11	100.89	104.34	104.52	109.99	103.88	107.08	112.42	103.47	107.32	95.279	104.11	99.456	111.96	107.79	105.36	112.16	107.54	104.58	111.57	101.62	113.35	106.26	97.79	110.83	106.47	107.4	101.71	99.711	99.179	95.053	111.24	103.03	103.58	106.42	103.2	114.95	111.34	103.92	101.43	112.99	102.45	119.62	113.35
99.17	98.263	96.23	92.907	104.04	106.06	97.559	108.52	102.55	102.13	91.871	100.25	97.116	103.46	96.574	96.909	104.11	99.717	102.65	100.43	99.128	100.08	105.75	97.708	98.604	98.399	98.968	106.54	100.09	89.985	99.14	101.93	102.33	96.057	103.72	92.553	98.435	96.418	99.115	99.404	103.73	101.21	99.573	98.91	103.01	104.91	102.28	101.86	100.55	97.119
111.55	103.86	111.74	102.26	115.85	101.73	104.87	106.34	109.77	105.21	107.57	110.43	110.38	107.71	110.24	107.37	109.07	110.41	98.44	106.51	108.72	114.2	110.42	104.31	112.74	104.37	96.64	114.9	104.87	101.38	107.79	114.07	110.01	102.34	112.76	108.04	106.25	113.86	105.32	101.93	109.01	103.75	114.07	102.58	107.24	106.55	106.07	108.44	105.63	104.5
115.69	120.11	111.87	124.71	112.92	107.27	120.32	121.51	114.67	119.93	117.98	124.81	121.15	122.06	119	119.99	122.14	118.71	126.33	117.99	123.81	119.2	123.2	111.45	120.45	121.44	121.81	117.2	127.43	124.91	108.66	113.96	119.48	122.27	118.46	120.07	121.7	115.06	108.31	111.2	109.34	119.55	123.81	108.5	113.28	123.23	116.64	116.23	117.34	115.87
111.56	108.81	106.96	113.69	108.08	109.1	99.487	108.48	118.35	103.31	104.2	103.91	109.62	120.05	114.88	108	102.61	109.13	112.96	105.58	112.15	107.92	114.84	100.42	106.26	114.1	110.07	103.19	104.36	116.52	105.12	110.89	112.58	112.75	107.36	108.73	101.51	113.41	109.25	112.23	105.06	105.48	110.57	112.65	119.11	111.59	107.04	117.51	100.58	100.14
122.02	116.06	113.53	116.34	112.41	116.24	106.83	106.12	109.42	113.98	109.55	109.14	116.64	114.64	106.7	115.76	104.27	120.42	113.79	119.17	106.09	105.62	107.88	114.91	105.1	109.59	111.21	113.39	117.72	107.1	116.86	118.91	107.2	117.26	107.55	105.82	112.58	115.2	106.78	111.16	104.65	115.06	106.59	113.11	115.65	111.74	111.52	102.63	106.66	110.3
101.18	95.574	103.27	106.72	102.6	109.44	98.767	104.96	97.525	100.13	98.684	97.765	110.79	101.04	114.61	104.45	109.45	102.73	108.63	110.7	102.81	97.901	107.62	99.566	107.44	103.22	108.79	107.48	107.52	103.63	112.93	106.05	101.44	105.64	106.47	102.95	109.41	107.3	109.01	102.82	110.9	102.38	102.76	103.25	105.5	108.57	110.65	98.157	102.39	102.27
99.119	100.67	100.52	102.7	104.24	112.09	107.77	103.69	111.98	101.08	112.56	105.55	102.2	112.81	102.42	105.75	116.79	100.88	105.16	97.997	105.75	106.59	106.56	105.22	106.75	101.81	102.55	92.773	117.94	115.42	108.96	106.14	109.01	113.54	106.49	107.86	98.651	109.34	107.46	123.12	109.81	117.09	105.5	113.19	103.72	106.32	107.25	106.73	111.45	101.24
98.099	92.876	108.72	93.854	102.45	96.166	105.32	95.779	106.76	100.24	96.664	101.16	107.78	104.79	99.941	108.54	94.922	97.73	100.6	106.39	97.591	102.45	101.92	94.999	109.54	100.13	100.43	99.776	99.154	104.45	104.12	102.15	104.66	91.572	97.835	95.093	90.141	101.77	95.907	100.73	101.43	104.68	102.25	91.567	99.611	101.91	106.24	102.7	97.169	105.03
122.38	112.41	125.78	120.67	115.79	121.64	108.06	116.97	123.06	121.69	117.03	123.64	112.19	117.55	121.02	125.59	119.94	121.17	112.72	119.76	118.44	122.54	120.88	129.25	111.25	116.4	123.14	120.57	118.01	121.51	122.45	120.24	112.21	109.31	122.46	106.33	120.1	113.34	112.93	113.06	114.22	117.36	115.89	111.77	117.26	115.71	125.38	115.68	118.12	131.87
103.3	104.72	100.11	111.61	101.32	110.6	108.56	103	102.4	110.25	108.15	100.16	103.5	99.017	97.921	112.57	108.96	100.84	105.15	103.05	105.17	99.653	102.38	102.79	100.91	111.3	110.37	96.991	101.58	109.16	101.16	98.996	114.71	103.27	101.11	105.48	100.89	106.98	97.723	101.89	97.425	110.58	106.82	106.93	109.84	104.84	101.24	105.84	105.51	104.19
113.44	112.51	107.52	112.65	116.14	107.24	108.91	99.015	109.45	113.84	117.8	121.88	110.37	110.09	118.06	112.1	116.19	111.28	109.98	120.76	112.25	113.39	104.09	112.12	106.97	111.27	113.66	112.27	113.8	115.19	103.71	110.33	126.38	113.27	104.43	106.12	101.45	108.22	109.14	103.95	108.7	111.31	106.15	114.43	117.52	114.29	114.23	114.78	117.96	104.84
100.38	116.74	121.42	116.4	115.38	113	102.52	110.48	110.24	107.56	119.66	108.63	115.91	109.93	111.68	107.16	115.61	104.82	111.78	112.55	111.3	113.1	105.93	117.07	110.65	115.58	113.07	113.61	116.24	107.8	102.67	106.79	100.03	110.03	105.66	120.38	112.33	111.54	107.46	107.39	105.39	108.35	109.83	115.56	111.43	115.63	116.73	107.19	108.08	112.66
105.88	100.74	101.82	98.876	106.82	111.86	108.89	105.5	101.31	107.14	109.49	106.67	102.56	108.75	104.04	100.2	99.923	107.32	105.48	103.73	110.66	104.28	103.29	111.47	101.49	104.07	106.86	110.9	104.84	108.95	99.955	112.27	103.74	97.968	99.162	98.235	118.85	103.85	100.17	108.25	107.19	109.98	114	95.803	104.82	105.94	112.09	108.72	109.33	97.854
107.53	106.19	99.211	106.33	112.22	110.59	108.66	108.59	103.46	104.08	107.82	97.491	103.94	103.78	105.31	105.83	101.31	105.04	106.39	105.47	106.13	107.15	102.65	107.59	106.41	104.48	105.75	105.98	111.03	105.55	115.48	101.29	112.17	113.04	102.54	103.27	105.27	108.44	104.77	102.05	104.46	100.95	100.33	103.97	110.97	104.43	104.85	110.35	99.747	104.76
116.38	120.92	121.09	119.48	118.84	108.14	125.56	120.22	116.61	121.98	115.8	119.62	118.74	115.55	112.11	115.36	116.51	109.42	120.68	113.47	114.78	119.69	123.6	120.66	118.47	112	125.97	112.65	115.12	113.24	117.58	118.63	116	103.79	115.59	119.47	112.24	114.21	108.97	114.39	112.39	111.95	114.31	123.91	116.16	112.27	114.12	115.14	103.15	123.23
97.686	101.32	105.28	99.415	99.351	97.479	98.373	96.934	105.06	103.24	96.054	98.196	98.77	101.86	89.472	99.026	106.19	95.967	104.41	105.02	106.33	96.174	92.546	102.37	95.427	104.96	104.31	101.82	102.15	102.87	106.53	89.856	93.212	102.12	95.463	106.7	103.12	102.07	104.07	101.57	94.891	112.45	98.975	103.82	100.25	93.808	109.22	106.47	96.53	100.52
98.686	112.06	106.5	111.86	109.95	112.23	105.12	113.15	112.42	107.75	115.08	118.42	116.08	118.95	108.88	116.44	117.63	111.41	114.46	110.03	117.05	108.82	103.05	104.53	99.467	114.03	105.12	117.14	112.91	119.38	119.93	114.09	118.07	109.76	103.09	108.97	107.6	106.97	112.55	104.56	110.56	119.85	108.2	115.58	105.07	107.21	110.44	113.93	115.29	111.9
97.193	105.93	97.452	101.32	95.265	100.08	106.26	99.34	96.052	100.83	100.24	101.39	96.156	100.32	101.15	97.229	100.59	102.33	93.381	100.54	105.34	101.23	103.03	93.546	94.676	103.04	90.677	102.39	98.25	93.236	109.7	98.947	102.8	110.52	103.25	100.18	102.29	99.589	96.789	98.503	98.425	98.663	104.42	100.55	104.34	101.19	94.574	103.84	99.004	106.47
107.79	116.19	102.68	116.59	104.46	113.38	114.24	120.63	107.21	103.96	103.06	116.23	111.77	114.8	111.76	112.76	111.04	117.07	107.95	117.79	115.41	108.7	123.3	105.73	113.83	103.41	118.24	104.76	105.42	108.8	114.17	110.34	114.04	113.95	109.61	107.33	114.16	115.22	103.27	114.68	111.67	110.87	113.76	117.13	110.25	107.16	108.35	104.5	111.04	116.81
116.34	115.11	110.64	117.59	107.67	103.56	111.27	114.12	112.55	107.3	106.16	106.15	112.12	117.37	107.92	118.08	108.06	108.99	113.52	107.27	112.19	105.44	111.33	112.74	101.79	111.27	109.81	110.21	121.28	111.8	111.39	104.45	110.09	112.74	111.13	115	113.29	111.91	110.14	106.15	114.67	103.34	110.07	105.21	103.95	104.87	114.99	104.48	104.87	113.05
99.287	98.177	101.24	102.41	93.394	105.14	110.92	107.93	96.432	104.54	96.487	102.19	97.465	95.835	102.36	95.854	96.257	102.44	103.25	104.82	90.857	95.56	102.21	99.683	100.02	105.8	100.05	98.686	88.917	104.87	97.191	94.211	102.05	105.53	112.67	95.512	99.891	94.944	102.55	100.44	100.95	103.06	108.47	94.322	102.27	103.4	101.16	94.678	103.51	91.708
112.88	99.56	110.97	112.06	115.33	107.41	106.51	102.36	110.61	95.638	101.24	112.29	110.24	105.9	104.04	110.73	99.607	110.28	100.82	104.64	108.2	107.54	101.12	99.279	106.01	97.823	98.14	104.32	111.42	99.822	105.06	101.76	108.2	105.53	104.18	101.64	100.58	105.88	101.86	110.1	103.04	112.66	103.95	106.86	109.86	106.84	115.93	107.37	108.12	97.324
102.73	98.999	105.35	97.026	101.94	105.49	98.635	103.79	97.054	104.42	100.7	97.305	103.57	96.371	95.544	96.505	93.165	106.14	100.81	98.352	109.28	101.1	104.33	110.8	103.44	101.78	100.95	105.66	103.93	107.49	98.872	101.11	104.28	100.85	91.498	99.399	95.575	102.68	101.43	98.512	93.289	107.14	102.05	99.043	104.23	103.84	99.386	101.1	108.6	100.83
112.31	112.64	111.91	107.68	118.12	114.41	119.41	116.49	110	112.71	110.6	114.51	112.32	105.15	106.56	115.98	110.72	108.02	108.48	108.74	108	108.57	117.23	109.78	106.24	117.92	107.57	104.87	118.98	108.86	116.52	116.11	111.21	116.96	106.37	109.01	115.51	119.28	107.9	111.25	108.1	108.08	104.68	118.71	117.3	104.77	113.24	105.53	108.89	110.95
95.407	98.978	107.15	97.36	102.77	92.95	99.397	98.006	90.172	96.703	101.8	94.836	96.528	99.519	97.903	103.47	103.03	100.31	92.218	90.858	95.556	99.877	107.75	98.928	100.75	97.347	102.97	93.47	96.64	95.287	101.96	102.59	100.03	105.62	98.172	95.83	98.757	104.63	104	109.88	95.41	99.765	99.404	101.98	97.503	99.026	99.152	100.76	97.873	96.229
104.2	104.56	98.048	93.325	103.51	95.295	108.21	95.597	96.859	98.342	87.851	93.024	99.871	106.02	100.74	100.15	104.3	101.49	97.481	92.447	97.888	98.988	102.48	101.03	100.62	106.42	92.86	97.589	104.54	96.336	109.81	93.12	95.882	102.21	99.889	104.24	109.57	100.13	102.39	100.06	109.03	104.58	93.293	94.155	103.55	96.646	92.944	100.39	98.486	103.17
99.61	106.98	100.96	104.5	109.03	109.23	111.73	107	97.17	106.89	105.56	114.69	104.33	102.17	110.95	106.62	96.844	97.619	114.78	102.57	100.35	105.52	103.36	94.224	119.92	101.44	101.6	98.279	105.9	108.93	105.25	107.67	107.76	106.28	102.08	105.73	106.74	112.12	106.49	98.177	105.21	105.99	101.55	105.04	105.17	98.023	101.74	105.12	110.25	106.45
102.53	103.69	109.96	106.09	103.02	100.41	103.31	104.42	99.181	109.91	109.01	103.24	110.77	99.855	108.27	108.97	107.07	111.06	107.95	108.29	106.24	101.92	104.28	109.78	92.92	115.57	108.7	98.935	110.23	108.63	107.49	104.57	99.507	116.19	100.51	110.18	111.13	102.46	109.12	102.51	101.38	102.62	98.731	99.215	113.34	93.474	102.89	114.92	101.94	103.3
97.79	99.681	101.48	98.521	105.44	101.43	103.81	97.122	103.36	110.58	101.58	103.84	99.463	107.91	114.49	108.17	99.595	111.4	106.83	109.78	102.88	108.25	107.28	97.961	103.95	105.7	110.06	98.932	105.13	101.41	100.79	101.86	103.98	97.16	97.648	107.65	100.34	110.55	108.17	107.67	98.431	103.21	97.394	111.91	104.59	99.798	95.738	102.43	101.65	104.72
107.83	110.71	115.02	106.99	104.15	113.99	116.95	110.7	113.79	112.63	118.46	116.91	117.76	120.15	113.86	105.41	114.08	107.34	110.64	118.99	117.61	116.05	109.98	113.74	112.93	105.56	111.41	109.7	111.61	109.6	112.03	110.21	115.15	111.77	112.95	106.47	110.19	114.93	102.01	110.76	113.46	109.23	120.02	108.18	111.43	103.85	109.18	109.41	115.67	107.6
108.18	105.2	103.22	109.23	112.67	118.63	112.4	106.96	115.54	117.35	107.81	94.072	123.48	117.65	106.1	109.29	112.99	110.45	104.7	120.17	113.5	101.41	103.79	115.87	96.304	111.33	103.95	107.9	121.31	104.12	108.35	109.68	99.683	110.54	117.56	113.84	108.68	116.74	111.92	108.42	111.9	113.64	117.59	109.79	109.54	112.94	101.44	115.19	104.24	111.23
101.88	98.061	103.93	101.73	101.49	94.462	94.962	96.262	95.105	99.562	97.022	113.41	98.307	101.86	101.89	95.148	102.46	95.639	95.009	95.541	97.982	97.231	97.344	101.72	102.13	94.883	102.11	100.72	93.984	96.01	99.005	105	96.911	95.46	93.336	110.9	102.46	95.45	101.47	99.652	97.888	104.15	107.68	110.13	94.653	96.782	100.53	101.01	92.763	99.728
113.16	102.6	113.54	108.36	105.36	111.21	100.94	115.86	114.69	109.79	119.86	105.11	108.94	107.68	111.11	107.3	112.12	122.43	100.73	116.91	108.8	112.49	110.23	107.02	109.98	108.02	104.85	112.26	111.83	105.11	103.21	117.55	96.792	115.07	112.69	113.7	117.93	101.08	109.67	107.47	101.71	117.64	110.67	115.51	113.57	102.44	115.52	105.15	108.65	114.04
112.05	114.56	98.492	108.62	116.52	106.2	110.07	120.79	113.4	116.92	103.2	109.2	111.86	102.6	119.67	114.36	111.26	118.28	101.05	113.83	108.15	112.78	105.63	100.56	107.24	110.41	115.57	109.12	105.71	116.84	112.62	114.25	114.27	112.14	107.98	110.42	113.32	118.34	109.35	112.78	108.05	103.49	117.14	113.38	110.85	108.42	107.97	111.3	116.75	99.937
104.17	109.54	102.25	109.6	99.472	100.9	98.71	104.6	103.36	101.75	104.67	103.38	111.37	105.87	104.18	107.17	107.43	107.84	101.05	107.27	107.1	105.68	109.87	100.84	101.48	104.46	109.52	102.26	106.38	100.85	108.9	105.51	105.71	100.54	104.96	102.86	102.7	97.606	107.95	104.23	101.02	111.72	104.04	112.82	102.96	94.312	103.31	104.1	102.59	109.11
105.52	103.03	101.52	109.79	103.94	108.45	108.04	104.89	99.341	106.43	106.49	95.64	107.76	109.7	100.18	100.33	108.86	104.25	106.66	99.159	102.42	103.27	110.55	106.13	99.945	104.98	107.8	109.94	105.93	101.95	106.53	114.79	103.86	109.89	109.28	100.6	104.54	105.29	101.27	109.46	113.64	109.11	102.95	102.13	103.34	102	112.04	108.51	118.42	103.06
114.04	97.249	103.68	99.616	105.56	90.722	113.38	97.92	98.295	99.751	101.84	104.89	102.81	102.4	102.61	112.58	98.635	100.3	103.75	96.813	95.755	102.52	113.93	102.47	100.43	101.46	103.24	103.62	105.02	102.72	105.56	102.67	99.404	106.5	104.3	94.351	104.04	95.517	101.76	110.91	102.52	106.22	101.75	107.46	104.37	99.889	102.32	108.52	103.55	97.485
114.64	107.78	104.1	103.07	100.69	110.55	104.86	115.28	103.5	107.08	99.983	112.7	102.44	110.35	105.08	106.5	104.99	110.58	108.47	110.65	106.79	109.06	107.06	109.46	103.69	111.23	104.04	104.15	104.88	108.75	98.558	103.92	116.66	121.85	102.15	99.975	108.45	109.54	121.14	108.35	104.98	112.26	107.66	107.92	118.41	114.99	100.08	112.22	105.15	120.37
116.33	94.233	100.88	118.36	106.25	106.11	108.62	105.92	114.75	107.51	102.8	101.36	101.24	103.6	105.94	102.1	108.82	102.85	108.14	102.51	107.54	110.19	102.86	107.48	106.58	99.943	108.98	106.79	109.74	99.596	103.18	99.627	108.62	104.01	104.43	113.55	104.83	114.73	114.62	104.76	102.61	104.24	100.24	102.86	104.89	107.92	109.29	107.85	108.76	109.9
100.58	101.32	106.89	103.32	98.531	103.27	102.65	100.55	106.36	104.05	112.39	107.67	94.531	116.67	101.28	105.87	95.698	99.349	99.101	108.37	109.34	98.924	94.58	101.81	103.27	99.928	106.61	109.96	104.19	110.96	107.17	98.954	111.82	106.09	103.2	112.46	101.6	108.04	101.87	102.53	105.22	117.81	97.808	107.12	107.4	106.65	101.91	116.7	100.13	101.77
116.83	108	114.71	110.19	104.83	113.47	114.44	106.57	114.54	115.28	105.48	110.94	116.89	108.81	115.37	119.53	111.03	118.47	113.23	107.57	105.74	110.83	106.55	105.37	107.35	107.53	100.92	112.27	116.16	109.42	115.01	115.23	117.61	112.48	114.5	103.18	104.99	119.01	111.05	110.77	125.79	107.24	116.02	116.69	109.36	103.71	120.47	116.07	116	112.61
108.08	102.45	109.94	104.35	111.32	103.83	105.37	107.28	103.47	104.25	108.42	101.44	110.97	103.86	113.54	111.19	107.82	106.47	100.21	103.8	111.91	109.84	107.94	107.44	102.64	105.3	103.13	110.23	102.92	105.83	111.7	102.64	104.5	100.33	109.94	101.98	104.12	110.93	105.11	101.86	110.32	102.63	98.008	98.975	100.1	108.98	108.11	104.23	109.25	99.206
103.05	104.88	113.05	110.32	97.577	101.81	104.28	108.36	107.76	105.98	98.021	104.81	103.86	108.61	99.55	93.523	112.82	117.49	100.17	110.95	100.34	103.51	107.69	100.84	105.67	101.74	108.31	103.19	113.36	102.36	97.519	101.93	100.3	109.89	99.474	99.028	109.83	108.61	102.38	99.305	105.6	114.05	105.58	105.33	112.71	96.715	105.98	106.44	96.033	110.86
92.672	105.06	103.85	102.49	100.56	101.95	103.52	103.35	108.47	108.35	96.5	105.45	104.14	100.15	110.07	107.28	105.3	104.28	102.6	105.23	119.27	102.76	97.374	111.03	100.08	110.09	112.21	111.6	106.71	105.19	108.11	99.586	116.36	113.36	98.648	105.72	108.88	107.74	103.46	106.28	105.84	102.87	104.79	112.38	102.83	105.41	108.41	108.01	97.259	96.572
94.397	107.34	106.19	103.55	104.25	106.82	110.83	98.55	113.99	112.43	105.54	103.68	100.47	107.4	94.823	91.705	105.01	96.535	105.13	96.568	101.94	96.009	107.96	102.89	116.1	122.63	105.12	100.78	107.42	107.96	107.77	109.27	104.55	106.6	99.326	113.47	101.1	108.05	106.67	105.85	122.62	102.97	102.01	105.5	102	107.06	107.15	106.5	104.07	105.88
106.34	104.74	100.09	95.278	106.86	106.03	103.17	102.55	103.97	114.67	108.64	112.98	105.66	106.48	103.04	100.09	108.04	96.318	98.033	111.21	102.04	101.79	101.63	100.49	110.42	105.1	101.37	105.34	103.85	102.72	107.9	94.936	102.37	109.29	103.08	97.246	103.16	107.31	105.38	109.1	100.78	105.52	111.85	100.57	108.12	110.65	108.89	112.5	100.21	104.57
107.5	101.7	110.28	106.68	112.43	105.15	105.41	104.29	117.36	105.77	109.77	112.69	102.92	115.83	106.14	108.75	112.41	115.86	105.96	95.17	113.41	112.9	113.54	106.57	107.05	106.78	98.659	108.68	121.42	117.95	113.2	103.09	119.11	102.28	108.33	110.4	107.82	102.91	118.33	100.85	106.33	104.25	98.629	106.1	103.79	113.88	111.26	88.378	103.32	107.5
114.99	109.68	110.51	119.51	110.16	111.23	104.2	114.3	113.16	115.39	112.05	115.68	111.37	118.96	116.45	120.37	107.18	110.55	122.46	111.53	109.26	116.5	119.39	114.63	115.45	116.7	114.15	112.93	111.6	121.42	106.55	109.84	117.68	115.58	112.02	105.05	113.59	109.28	110.43	117	117.35	107.28	114.6	105.26	111.16	107.17	108.84	109.6	105.8	111.78
112.16	113.55	97.685	97.981	110.69	119.97	109.43	107.58	101.28	96.656	105.85	111.94	107.96	92.918	103.91	99.202	94.846	116.24	106.6	116.03	104.63	95.885	100.07	115.61	105.14	115.1	111.97	109.69	111.43	98.376	97.442	106.13	113.5	111.15	101.64	104.58	104.82	98.365	103.16	98.2	104.32	117.4	104.84	104.3	108.57	115.84	102.91	109.56	106.33	104.23
110.09	112.07	112.09	111.2	110.65	111.4	107.18	113.94	113.33	116.3	94.654	112.71	105.17	108.11	105.76	114.86	115.13	109.83	107.43	110.77	112.59	105.59	105.01	116.62	106.87	103.82	107.93	109.35	99.42	107.19	119.92	107.61	107.99	107.09	112.65	107.84	114.07	110.44	121.28	100.53	108.79	108.57	113.76	109.73	117.25	106.82	104.97	116.3	114.82	107.43
98.531	96.601	101.11	101.08	110.35	100.94	110.66	99.001	95.516	100.46	98.933	97.006	107.04	94.112	107.55	95.811	94.971	94.98	99.353	101.24	95.287	102.85	101.68	108.96	92.977	104.99	110.59	97.353	99.996	92.95	114.1	102.34	104.88	107.38	99.183	100.41	95.762	104.29	99.144	103.34	102.69	101.86	100.93	105.19	101.9	101.66	99.127	91.079	100.28	101.15
113.01	106.52	112.29	115.58	105.13	114.84	106.17	115.4	110.19	121.35	104.6	115.57	98.343	111.02	113.46	100.89	117.77	107.57	110.42	109.65	103.43	109.59	115.6	106.22	117.59	112.74	105.7	113.72	106.94	110.58	113.74	112.83	110.68	107.14	117.6	116.75	118.85	105.51	110.88	115.92	109.38	119.53	117.09	118.77	111.3	117.23	108.35	106.3	110.82	118.65
100.67	97.634	99.349	95.467	102.2	113.07	112	104.35	106.55	107.62	108.48	96.069	111.78	108.97	109.35	109.85	114.52	114.37	109.87	101.84	106.63	98.497	107.35	103.24	113.83	106.99	103.32	107.21	112.29	114.28	104.02	107.95	97.101	110.29	101.63	107.78	106.79	110.22	98.547	101.84	108.36	104.54	115.04	111.44	110.66	111.76	105.17	106.06	103.23	115.81
106.62	115.1	113.68	110.09	112.41	116.06	109.79	110.82	111.04	110.45	110.54	125.6	108.8	108.91	111.38	111.34	113.3	105.87	110.85	114.96	114.45	101.27	98.711	109.58	114.28	120.63	118.61	113.8	115.92	104.22	110.29	103.21	116.59	105.77	99.338	115.26	99.459	114.76	116.96	116.52	114.89	109.21	112.57	110.48	108.57	116.25	111.77	108.48	114.27	111.53
103.34	114.21	106.08	104.55	96.569	108.22	94.038	110.19	103.48	105.35	96.624	106.09	104.18	108.34	111.18	104.83	103.96	116.16	108.72	104.17	105.49	108.84	104.17	101.43	102.61	99.606	115.66	112.29	108.07	95.279	102.53	105.1	111	107.43	111.08	109.75	115.79	103.42	104.46	114.06	104.48	112.58	91.991	105.09	106.22	106.98	109.8	101.58	100.2	104.44
103.36	102.34	106.19	101.45	100.12	100.84	106.23	100.06	105.45	103.59	103.32	101.66	105.2	110.38	113.18	104.54	104.09	100.63	105.36	97.402	100.07	96.707	110.75	110.2	103.46	107.15	104.52	102.37	110.85	102.66	100.01	107.37	108.87	100.33	106.5	106.12	109.88	104.11	107.18	106.82	100.18	105.93	107.7	96.128	115.68	107.96	104.82	101.18	103.05	99.718
120.16	110.76	101.67	106.7	108.55	124.61	107.1	105.3	109.02	109.2	114.3	113.93	113.48	112	111.54	112.22	106.31	107.83	111.96	115.05	111.99	103.4	102.23	112.21	118.16	121.14	109.06	112.36	108.89	104.73	106.08	106.21	109.99	109.34	113.13	116.61	109.14	121.31	106.15	106.16	111.7	111.83	105.71	107.81	109.93	107.04	106.65	110.41	111.97	108.83
111.8	108.06	106.57	105.29	98.234	98.26	107.56	113.91	113.11	105.08	101.91	113.25	111.91	103.05	107.72	96.127	98.014	101.78	105.82	103.76	106.89	107.45	94.189	100.14	96.239	107.82	102.19	104.43	103.81	100.75	113.88	103.52	103.04	106.53	109.03	108.26	105.65	110.13	110.22	104.91	104.05	103.48	101.31	107.66	98.433	106.28	105.74	105.84	97.286	106.65
99.118	112.89	107.33	109.83	103.1	110.73	105.27	87.883	105.75	112.79	113.73	110.89	112.06	108.87	114.42	110.12	103	104.19	107.96	101.95	114.56	112.78	100.77	108.28	98.299	109.67	112.42	104.81	109.43	100.65	93.361	107.11	111.85	105.46	113.72	105.34	107.27	98.532	113.36	107.55	106.24	111.4	111.2	101.16	117.06	101.76	94.694	104.82	112.82	110.32
121.92	103.99	105.93	102.59	103.26	108.63	105.61	108.8	109.91	107.46	101.55	111.11	112.29	104.19	108.59	107.52	118.58	111.82	112.69	105.05	109.82	103.25	103.77	117.55	110.12	110.29	111.48	114.83	112.61	112.52	106.25	119.99	113.85	117.02	103.73	113.55	113.96	105.32	107.52	112.24	107.39	110	113.83	112.16	113.91	112.3	113.94	105.79	116.98	116.77
117.13	116.28	118.03	112.62	115.34	124.93	125.02	114.3	113.74	121.62	113.11	127.33	125.04	116.62	113.5	119.51	118.2	118.3	111.07	120.12	114.41	118.75	122.18	114.62	123.13	122.85	110.86	118.05	121.78	123.25	110.84	116.28	123.4	118.6	122.41	112.25	116.35	133.27	110.91	126.51	120.87	116.98	114.26	110.63	125.96	117.16	121.48	114.85	115.12	112.03
119.72	104.43	104.35	106.32	104.49	102.18	101.39	112.4	104.03	97.168	111.5	106.43	107.4	108.83	104.5	108.22	108.85	110.04	98.249	114.12	96.17	109.15	103.12	106.93	104.55	103.7	111.93	99.771	108	101.9	109.66	111.43	101.76	104.2	106.68	103.83	109.03	97.295	108.08	104.64	106.3	103.23	102.38	102.82	111.35	105.72	98.774	107.15	115.96	99.072
108.47	111.91	104.14	100.06	111.21	103.48	109.92	105.23	113.87	100.29	107.5	113.12	103.11	105.72	100.85	112.54	109.5	122.97	105.71	113.74	104.73	105.86	104.13	108.35	112.64	106.29	96.374	100.92	111.28	114.86	115.13	107.62	102.51	100.24	102.64	107.47	104.36	110.13	101.84	100.9	98.609	116.46	109.2	103.48	108.87	104.45	105.47	114.14	101.57	113.43
100.64	103.18	113.6	103.96	105.93	109.96	106.42	110.44	97.836	112.77	106.01	113.48	108.59	104.56	110.98	110.9	109	102.45	108.53	108.73	108.41	101.08	106.68	94.331	96.76	106.3	106.76	104.61	102.21	110.46	100.11	103.13	102.17	103.62	101.1	113.55	107.02	102.56	100.4	107.47	101.32	99.13	104.88	107.56	114.73	110.8	101.54	102.17	111.19	102.25
96.681	101.56	99.004	107.54	101.98	97.462	110.17	100.06	99.975	95.819	93.959	100.16	104.12	108.24	100.88	92.688	103.04	107.86	95.21	98.468	95.344	103.96	109.49	92.063	94.321	98.655	100.23	99.645	96.883	102.35	100.98	101.01	99.133	101.07	101.31	90.884	96.774	103.38	103.75	105.67	105.7	97.885	100.11	102.8	101.32	107.91	109.64	92.719	106.52	89.481
109.27	110.18	106.44	111.52	101.51	111.12	100.54	111.12	106.69	108.27	109.78	107.8	103.68	107.45	98.778	100.12	102.52	102.22	102.38	103.05	113.08	102.98	100.23	100.44	108.12	99.712	104.93	108.05	112.44	98.387	98.068	107.46	103.58	99.755	105.74	106.17	109.52	107.29	102.01	90.069	96.546	93.417	103.5	100.75	106.06	91.475	107.47	100.14	102.01	105.96
104.06	111.66	122.63	103.93	112.4	115.95	113.37	116.28	113.66	110.51	108.09	118.48	103.46	116.62	113.87	108.56	109.84	109.53	111.94	114.28	119.03	118.17	103.33	124.29	114.37	114.4	106.53	108.63	114.97	115.01	107.7	108.06	111.22	106.42	120.64	118.15	119.59	112.98	116.05	112.27	116.9	105.89	111.63	108.7	107.6	111.06	108.59	114.8	105.83	113.32
108.4	108.95	106.83	112.91	121.94	103.1	95.96	106.77	119.59	108.07	106.64	111.68	107.75	117.68	108.2	113.2	111.72	107.41	115.25	115.35	108.88	113.01	112.37	109.39	115.6	112.22	106.62	118.79	108.62	110.09	111.44	100.04	112.75	114.16	105.03	107.58	112.35	107.98	104.77	111.84	107.53	111.46	115.82	108.46	103.95	113.53	109.96	101.43	106.91	109.94
115.15	117.26	112.56	116.3	122.67	112.96	104.17	113.44	121.19	106.97	114.58	108	104.65	112.81	119.81	102.17	112.5	118.81	117.75	111.04	119.76	124.13	111.65	107.62	102.37	118.54	115.35	118.13	107.07	118.71	107.04	115.88	115.31	108.8	116.06	110.8	104.14	109.58	115.63	120.81	106.06	108.66	116.45	108.56	102.96	114.14	112.64	113.96	118.86	115.89
103.93	106.14	105.5	104.28	105.82	102.07	105.44	104.17	101.88	103.22	105.38	107.15	103.34	105.51	116.99	115.48	110.68	108.4	111.31	109.19	113.4	100.26	99.794	116.73	110.35	107.84	109.45	112.8	106.79	102.84	108.16	112.61	104.29	113.04	102.63	107.13	107.07	102.26	110.2	105.75	113.02	109	109.82	104.75	108.12	100.34	100.44	101.32	108.86	108.15
105.5	106.67	103.89	116.61	105.56	102.73	112.84	108.42	108.11	102.26	109.91	111.18	104.87	108.94	119.9	110.8	108.79	111.29	107.77	112.3	102.36	117.22	114.57	113.46	119.46	109.93	104.19	117.47	106.22	104.27	104.31	105.91	108.4	111.39	103.29	105.83	105.3	115.7	106.87	108.66	116.68	107.08	109.61	105.72	104.69	113.91	106.18	101.14	121.68	110.84
113.19	112.99	108.62	115.7	107.62	116.57	115.86	116.45	110.73	110.58	115.55	109.09	113.58	110.62	110.77	109.81	103.02	111.46	104.58	108.74	107.62	103.92	111.41	119.13	111.28	117.45	114.15	112.54	122.13	115.44	105.57	115.25	114.39	106.14	112.26	115.44	116.61	114.99	119.98	100.2	102.66	110.85	110.61	115.84	118.13	109.51	117.5	123.52	98.48	102.53
99.068	105.72	110.8	113.62	104.36	102.68	108.47	98.777	113.76	103.5	109.07	94.095	107.48	108.36	110.57	108.19	109.62	104.12	101.08	102.39	103.11	108.32	110.41	109.47	106.94	103.76	108.94	102.51	111.14	108.89	107.82	103.54	107.06	102.97	113.53	102.81	101.41	103.42	101.43	103.73	110.92	106.29	109.95	104.64	113.04	112.25	99.983	113.16	107.17	98.939
108.66	115.35	108.58	118.01	118.98	119.06	119.22	105.87	116.04	119.76	118.57	119.97	123.7	116.98	111.89	114.89	119.09	123.45	106.66	119.01	109.5	115.37	117.87	121.9	116.76	114.87	112.61	119.96	120.81	114.65	116.2	118.07	121.97	118.76	114.62	120.68	118.39	118.66	126.46	117.97	105.5	121.33	108.14	121.5	114.58	122.36	118.39	117.21	112.85	111.74
106.44	107.14	107	101.74	112.66	107.14	111.01	106.85	110.24	103.65	102.3	109	97.666	114.96	105.2	101.6	103.05	104.57	110.23	106.42	105.14	112.25	108.67	101.45	104.81	97.927	104.26	109.07	106.93	106.44	101.12	103.18	105.77	104.76	106.6	103.74	105.26	112.72	104.2	105.55	105.95	108.05	98.947	108	112.86	110.29	103.96	97.734	99.142	99.053
102.63	110.91	116.33	104.41	104.81	101.08	111.78	107.2	98.635	92.978	105.43	99.638	111.31	99.77	108.72	114.24	99.496	106.97	100.73	109.7	109.71	117.55	109.79	104.25	105.09	99.218	104.82	107.85	110.99	105.89	103.02	101.86	102.25	101.16	104.89	111.82	101.9	109.68	105.08	101.46	107.7	109.25	104.94	98.212	105.16	109.92	109.64	117.87	110.02	106.06
113.27	114.82	112.66	110.18	106.35	111.16	119.47	112.74	108.97	110.3	107.78	109.64	105.51	117.63	113.26	119.98	123.04	106.34	110.61	111.93	117.82	114.03	109.05	117.94	109.17	108.87	112.48	117.56	113.41	119.51	114.93	115.37	118.15	108.39	108.41	108.29	117.05	113	120.24	113.12	107.77	110.96	104.48	112.63	114.36	112.32	112.73	120.64	105.16	108.44
93.936	95.205	96.103	99.562	103.39	95.57	99.233	95.142	97.979	104.95	93.962	98.555	113.34	102.75	103.54	96.605	94.823	96.032	94.307	101.77	104.19	99.998	101.42	98.195	97.586	107.43	99.197	104.96	98.411	100.64	108.63	96.957	97.399	102.56	101.89	95.083	100.17	99.614	98.685	112.34	104.45	103.92	104.78	99.611	106.78	95.489	103.26	97.981	102.06	91.133
114.79	113.45	114.65	123.03	124.72	111.92	109.51	111.18	109.16	114.15	120.16	115.39	112.95	104.53	111.04	104.32	113.06	120.41	116.72	110.5	116.05	112.22	123.35	121.67	111.4	112.98	103.18	107.56	115.84	103.46	111.12	108.37	118.76	110.3	116.24	110.44	106.34	113.81	115.75	110.14	122.06	110.31	122.14	117.16	112.76	119.05	112.02	110.64	110.57	117.43
111.56	101.45	116.82	108.99	96.952	108.04	103.1	110.61	97.242	102.77	107.86	110.12	108.12	104.18	102.45	94.489	106.02	104.64	100.37	107.48	105.53	102.51	117.97	106.4	103.86	99.565	105.99	100.38	103.81	100.68	94.481	100.54	112.82	100.23	113.17	104.87	106.94	99.05	99.509	97.77	100.27	104.64	105.22	113.7	106.12	100.31	109.57	110.16	108.86	106.02
103.96	106.43	108.61	109.05	106.11	114.32	100.43	106.17	110.33	102.9	108.9	95.861	104.92	106.95	103.67	104.7	97.851	105.44	120.8	110.03	106.74	102.08	111.96	109.96	105.14	100.51	100.72	101.2	103.46	101.89	104.36	112.4	102.72	102.46	86.909	110.16	108.55	99.062	117.04	106.05	110.67	109.63	105.6	103.3	106.31	116.14	107.59	113.57	100.74	104.9
103.58	107.29	107.81	108.21	103.93	115.21	108.71	107.52	104.64	118.22	111.91	109.34	107.37	105.81	113.38	120.35	113.66	111.22	108.88	114.29	116.23	114.18	112.93	115.22	118.1	106.52	118.78	115.6	103.81	110.66	106.5	111.07	113.95	113.73	106.71	107.05	116.59	105.34	104.5	106.16	105.86	113.86	105.37	113.8	105.11	107.22	113.17	108.09	114.59	124.02
118.02	116.75	111.13	121.93	115.5	113.37	117.28	109.66	106.35	113.73	108.66	114.63	118.47	112.87	113.53	117.48	108.94	110.73	115.8	110.09	119.1	107.7	117.11	117.89	110.33	109.81	110.4	109.86	111.09	109.45	110.4	106.61	109.81	112.03	116.86	111.69	109.29	117.98	115.01	113.86	119.89	108.31	110.43	100.98	115.57	110.14	114.05	114.3	104.1	110.55
109.52	108.67	99.884	113.31	102.27	111.15	107.76	103.41	105.71	106.17	106.26	108.35	98.382	102.49	113.67	105.25	106.23	98.27	99.832	107.63	101.89	97.529	105.14	108.92	103.33	103.04	100.49	106.53	102.76	108.08	100.69	108.32	99.057	105.09	103.92	111.88	97.052	106.12	112.48	94.142	105.67	107.27	107.06	106.24	107.02	109.58	102.87	104.76	106.01	107.39
115.89	120.7	116.87	115.56	117.59	118.7	123.3	116.57	113.66	117.61	116.21	112.61	109.32	115.89	116.37	115.36	112.45	112.04	116.82	113.8	121.17	121.72	112.46	107.66	113.41	112.39	113.13	125.67	125.34	118.16	113.05	117.49	119.33	114.7	116.97	111.85	123.4	106.68	110.66	120.15	110.39	115.6	106.82	105.65	114.56	115.52	122.26	115.24	122.06	111.35
94.423	104.03	109.16	104.87	103.03	112.23	108.41	102.2	99.686	103.7	105.52	99.667	101.15	100.51	104.04	105.54	102.22	100.98	104.22	107.34	109.23	100.41	98.792	103.71	107.21	103.21	97.804	112.54	99.563	104.75	105.82	108.26	111.23	99.3	108.15	105.17	105.99	107.19	107.02	106.72	112.86	104.54	100.24	112.46	103.41	105.79	100.12	113.64	114.11	97.767
106.01	103.16	95.845	107.46	98.773	106.86	108.36	111.59	105.81	99.179	109.59	104.13	108.48	108.34	97.215	107.82	119.64	110.29	104.22	106.8	112.22	111.56	105.54	95.002	100.26	102.79	112.12	113.28	102.63	109.61	108.29	104.14	112.45	101.86	114.01	107.84	113.04	103.43	111.58	103.88	104.85	110.14	106.04	106.85	108.1	109.1	109.31	102.72	114.88	106.41
103.82	116.19	111.8	103.54	109.95	119.76	112.45	108.74	117.75	108.17	109.77	113.6	108.47	114.12	121.46	109.06	110.58	111.37	109.04	109.38	114.92	104.03	108.48	111.24	119.24	120.07	114.82	109.54	111.12	108.32	113.74	105.29	115.11	109.45	111.63	103.21	107.37	112.68	114.84	107.5	116.37	109.39	103.66	124.48	111.91	109.62	118.96	115.87	120.37	114.42
99.081	101.33	102.39	100.63	96.015	98.304	99.248	96.043	98.157	96.065	91.818	106.2	98.889	100.02	98.245	99.529	92.456	101.14	104.91	105.39	105.15	102.76	103.5	93.658	93.64	99.33	102.46	104.13	106.95	99.271	108.81	90.933	108.75	96.942	109	106.52	104.29	105.56	92.605	101.3	96.687	97.217	97.888	95.109	99.771	106.05	102.75	99.491	103.44	104.99
114.56	96.142	102.38	116.78	111.78	114.33	114.13	95.815	112.89	106.57	117.4	108.73	113.41	104.08	111.35	108.87	109.54	107.27	112.06	112.26	107.29	107.99	111.15	114.12	112.13	112.18	109.86	104.88	109.37	98.54	110.72	112.16	110.51	112.03	109.5	111.58	110.08	106.5	117.28	110.72	114.61	109.49	110.61	117.35	108.84	112.24	113.5	116.64	100.32	119.19
99.553	109.14	102.45	104.54	102.3	106.64	94.022	102.36	107.99	116.34	101.09	107.09	106.44	98.693	102.93	115.92	100.67	106.2	100.61	105.37	110.01	109.31	102.03	111.79	105.92	96.265	115.99	111.5	103.29	101.29	108.49	105.89	94.537	109.8	105.14	101.7	104.9	113.31	110.19	109.05	110.72	107.6	105.63	116.25	100.34	105.37	112.96	100.18	104.31	103.22
110.99	108.84	113.63	113.68	106.12	115.26	108.71	107.96	106.2	107.3	103.59	108.6	106.53	105.35	110.08	112.28	107.41	106.7	104.28	106.86	111.5	109.26	110.79	113.49	120.24	110.18	115.72	107.42	108.08	110.37	108.9	113.75	112.21	109.27	107.56	106	106.7	111.44	113.46	109.18	107.9	109.81	111.15	109.46	110.84	107.72	119.96	115.37	114.49	108.4
102.5	95.929	102.21	104.43	99.92	106.72	110.08	94.751	100.25	102.26	102.85	100.26	94.3	93.432	104.29	90.798	99.61	94.939	102.61	94.803	97.35	98.753	95.752	100.08	93.09	100.02	103.49	96.349	107.45	104.64	98.453	104.08	95.714	107.66	102.78	88.608	117.9	94.316	104.26	106.52	98.889	104.38	95.41	99.289	108.27	99.668	94.953	104.24	94.994	99.128
103.52	105.03	101.33	108.5	111.16	117.85	111.74	113.84	115.43	109.13	107.72	118.9	118.06	115.25	105.3	105	113.07	116.41	110.15	116.92	118.32	115.83	113.09	106.4	114.55	116.74	112.33	111.49	121.15	106.75	106.1	116.66	112.53	117.76	107.24	106.47	116.43	113.95	114	118.83	108.26	109.9	115.27	112.98	117.84	114.95	108.2	119.04	116.66	124.16
104.39	109.51	99.354	99.244	101.5	97.459	108.4	97.624	106.85	92.906	94.337	104.51	101.53	98.667	100.31	98.298	89.555	97.975	108.19	96.815	101.1	104.2	101.89	95.533	96.378	102.22	107.51	109.37	98.259	103.18	94.249	98.817	98.583	108.23	106.89	100.33	107.95	90.291	94.615	99.772	100.11	95.682	90.038	107.81	105.26	93.454	101.93	92.378	95.762	102.15
106.82	112.22	109.47	113.81	113.98	115.09	111.03	110.1	113.61	105	103.35	114.1	115.66	110.63	104.8	112.14	117.46	106.48	111.13	110.75	121.61	114.05	108.61	116.39	116.1	107.66	109.9	118.08	119.22	111	117.61	111.95	107.18	109.36	110.59	115.34	116.67	110.43	112.89	114.83	105.08	110.64	113.93	114.33	104.67	111.36	121.29	112.41	115.75	103
95.484	97.685	105.92	95.844	93.608	99.936	99.518	106.81	98.88	97.585	103.97	102.03	95.032	101.29	99.283	99.188	100.76	103.81	106.94	102.72	108.3	95.688	95.256	102.75	90.205	101.69	94.167	101.09	99.646	110.49	103.61	107.81	93.115	101.7	104.98	104.47	113.07	97.344	99.067	92.872	106.84	101.76	92.317	100.82	101.03	99.8	101.09	108.83	105.79	106.36
110.22	106.31	101.51	115.25	109.52	118.18	108.12	113.45	112.2	112.78	116.95	110.7	117.26	114.71	111.97	110.7	106.83	113.52	109.72	104.99	121.06	120.93	116.46	112.06	109.11	112.53	107.16	114.91	98.372	112.33	105.76	111.84	107.96	118.15	119.96	105.03	115.64	116.48	116.08	110.17	112.66	110.82	110.23	113.08	106.33	112.01	109.34	113.2	113.32	116.55
101.31	94.332	104.93	101.19	104.33	110.47	103.63	99.978	106.1	108.91	114.28	105.88	112.46	103.15	105.57	103.46	101.89	103.75	120.27	109.19	100.94	108.18	108.36	105.53	108.71	102.7	99.221	103.95	104.19	108.2	104.16	102.11	109.52	105.97	111.9	98.8	109.47	97.126	104.1	108.31	102.48	107.02	105.91	97.095	106.99	116.69	107.29	111.3	104.54	109.74
103.96	92.446	110.62	103.64	108.73	105.25	108.16	107.87	115.02	109.37	98.44	112.01	108.77	100.04	102.86	108.54	99.796	108.42	110.69	107.17	95.603	109.71	102.98	104.01	105.19	105.65	114.23	104.07	111.39	112.99	107.29	109.89	96.735	113.39	112.32	97.34	113.28	107.01	100.85	105.12	100.75	99.849	106.46	107.33	101.53	97.441	104.87	106.99	102.83	107.69
112.61	107.08	117.72	108.77	110.05	109.88	101.18	96.202	108.83	117.51	109.53	111.73	109.59	108.6	109.85	107.94	108.75	112.54	114.97	103.39	108.64	109.21	112.96	97.509	106.2	106.33	105.17	108.22	99.886	108.85	115.62	104.31	104.95	110.39	114.8	116.05	107.17	105.78	110.53	110.79	111.65	104.6	108.87	104.46	114.25	104.01	108.68	98.839	104.15	108.85
102	116.26	99.95	103.14	104.86	109.31	116.25	105.73	110.15	98.543	112.65	105.71	105.05	108.01	113.51	111.29	104.67	108.1	106.07	107.62	107.44	108.13	103.22	110.47	103.92	97.937	105.34	105.24	107.31	108.45	108.52	106.79	106.27	103.47	109.32	106.73	102.53	96.714	112.34	112.07	107.83	102.62	104.62	108.8	102.69	109.63	97.362	103.68	112.99	104.63
96.756	107.76	100.96	105.57	99.915	93.985	99.949	102.06	106.8	101.04	99.319	96.547	98.95	95.529	100.2	97.69	100.31	98.997	100.72	102.45	105.27	88.727	100.69	93.061	100.91	104.06	97.928	101.19	104.58	95.908	106.69	97.138	97.563	106.11	98.653	105.93	100.95	107.04	102.95	97.232	98.862	106	100.47	108.73	99.87	97.923	98.448	100.45	97.106	108.08
112.6	122.56	117.43	109.41	112.63	114.18	118.15	111.83	116.03	116.26	118.08	118.71	117.92	124.81	121.88	120.82	117.95	111.55	120.06	118.65	121.08	124.18	122.26	117.04	116.19	113.02	120.67	118.04	123.83	117.97	110.13	112.04	116.6	114.49	111.45	118.83	110.5	117.35	119.95	114.67	118.91	115.81	109.79	119.55	112.65	123.62	117.3	120.78	122.27	113.64
105.31	108.94	109.26	105.92	104.02	105.25	99.386	93.722	103.97	103.38	99.883	108.95	99.942	108.41	107.94	107.86	101.51	107.9	105.19	97.619	105.41	108.78	108.16	107.3	101.55	104.77	106.95	103.56	106.63	109.84	105.4	104.06	103.04	103.84	112.02	103.09	106.03	104.64	110.18	98.191	110.81	110.99	105.54	107.31	108.3	108.5	105.89	113.17	109.31	107.62
103.98	99.783	113.48	104.28	109.28	108.63	97.948	100.46	104.24	106.04	101.03	103.44	107.66	109.86	103.86	104.75	105.56	102.91	99.572	100.01	111.05	107.41	113.72	102.05	112	99.387	103.28	112.49	105.5	102.64	105.99	93.894	106.26	99.08	104.94	102.16	104.61	110.38	105.3	105.56	111.36	105.63	107.26	109.05	102.31	106.72	107.62	108.98	103.65	105.01
110.93	111.54	120.93	110.81	108.01	104.71	114.55	111.44	109.21	125.01	114.35	119.76	116.25	110	111.18	107.04	111.68	108.48	112.15	109.2	105.58	113.54	106.35	111.41	100.56	108.97	115.46	106.26	112.44	112.58	119.46	112.66	110.11	110.86	106.43	116.14	116.34	111.25	109.4	115.13	104.03	108.97	110.13	111.57	118.85	112.11	117.67	111.87	107.11	115.22
105.04	102.8	112.07	106.14	103.16	110.01	111.82	109.43	103.91	112.03	108.24	99.081	105.53	107.29	102.25	118.32	109.06	104.16	112.95	102.78	106.57	107.87	105.62	107.61	111.44	112.04	102.81	96.326	111.58	98.593	108.74	106.47	111.16	104.99	107.77	108.86	93.294	102.79	111.43	114.27	105.28	105.54	102.15	105.68	106.76	99.981	110.39	107.91	112.48	104.34
105.43	108.42	107.99	107.07	104.65	103.07	106.77	109.5	106.35	107.63	103.78	104.17	107.27	103.42	99.334	102.4	106.89	100.25	108.88	113.25	103.91	108.35	102.9	105.16	113.26	99.296	113.08	119.69	112.66	105.86	108.12	101.41	107.23	106.58	109.54	106.16	105.02	106.1	108.65	97.558	104.19	99.126	107.41	106.78	102.05	111.01	112.54	106.59	99.102	108.73
105.01	102.51	106.02	108.9	103.91	114.07	105.07	102.82	111.08	111.22	110.51	98.576	106.65	105.6	99.193	106.59	102.13	111.02	106.36	102.61	101.25	103.01	108.94	104.68	102.98	100.54	101.38	111.77	105.04	102.92	109.48	106.88	108.81	110.4	105.42	109.57	114.43	99.097	105.58	103.58	104.2	99.772	100.69	107.84	113.57	107.68	114.2	104.7	111.41	101.49
93.058	107.73	101.69	104.66	103.02	109.04	110.33	100.13	103.3	106.86	107.49	103.42	109.58	108.51	98.118	109.22	99.581	108.5	102.8	114.15	100.45	112.65	108.78	114.63	110.62	108.3	107.56	101.67	103.41	108.51	107.96	107.61	105.28	97.296	97.474	103.71	102.55	99.435	102.4	96.628	107.31	108.21	107.98	107.36	103.85	103.33	107.12	113.59	99.631	109.36
105	114.27	101.41	116.97	101.98	108.75	111.01	96.302	122.24	105.45	98.823	110.64	108.93	109.66	109.39	104.92	111.72	105.77	102.92	109.27	108	107.29	114.89	107.32	105.16	96.227	109.46	98.768	97.23	108.32	99.57	108.41	113.59	110.29	98.849	105.25	104.62	109.54	113.58	104.49	112.14	111.83	105.02	107.99	102.24	110.81	102.53	110.05	111.15	106.52
102.84	99.545	104.01	109.99	107.8	105.41	98.527	99.579	106.59	116.48	103.26	115.57	108.57	107.24	110.71	115.6	111.99	98.358	102.1	112.77	109.09	98.344	108.68	102.56	101.64	105.31	101.39	107.31	101.05	102.42	105.22	111.12	102.71	106.59	110.42	98.401	105	102.24	105.39	115.56	110.94	99.94	107.43	109.3	107.65	105.3	100.11	100.06	99.667	106.44
111.52	100.51	100.19	103.34	107.17	103.55	99.331	98.788	116.61	107.67	113.05	103.75	107.93	104.85	104.73	109.67	104.86	104.14	108.89	101.02	109.26	101.34	104.78	100.95	102.22	111.96	92.616	115.46	99.558	104.94	107.03	106.74	105.69	105.15	118.04	110.85	115.04	114.34	110.44	106.27	107.14	97.67	117.9	107.59	100.21	101.43	91.391	101.69	111.35	101.6
117.95	115.72	111.29	118.78	119.02	111.95	108.83	107.88	117.94	115.89	113.95	102.72	113.61	120	112.54	103.93	113.85	107.92	114.61	103.38	128.85	114.85	125.78	98.302	110.41	115	111.49	102.54	110.53	108.31	107.44	120.56	114.2	121.37	104.57	110.49	110.9	106.99	104.97	115.02	115.39	115.45	108.05	105.63	120.87	105.76	114.86	114.43	103.11	111.62
103.44	115.03	105.17	110.57	110.36	116.5	109.79	113.58	104.81	111.08	115.49	109.03	110.76	113.99	101.51	116.74	113.39	101.17	118.12	115	111.21	109.62	108.54	115.05	109.13	119.97	118.8	119.09	113.93	112.96	120.4	116.05	113.68	111.98	109.62	111.41	114.41	105.6	114.51	107.02	110.88	114.23	110.69	114.94	104.94	114.42	119.33	116.03	119.18	114.19
106.81	98.06	93.338	105.92	100.94	92.963	106.91	99.886	94.755	101.27	110.86	106.98	95.21	99.503	105.03	97.391	104.94	99.893	98.78	107.5	104.5	99.667	103.02	106.43	99.169	97.722	100.39	95.495	95.2	99.075	104.83	109.88	95.315	90.764	102.75	95.514	96.974	92.578	98.104	113.8	95.548	91.917	101.81	103.91	100.28	101.05	110.47	96.654	103.88	102.2
110.35	109.86	106.47	109.27	109.13	100.65	109.1	114.76	105.6	101.43	101.64	109.06	104.52	107.64	105.89	110.26	94.116	103.6	104.39	109.31	101.78	107.15	111.95	107.36	108.16	108.02	107.33	106	107.83	98.538	107.44	108.8	104.38	111.62	98.493	110.22	104.09	106.68	113.97	105.25	105.87	105.95	106.39	109.85	106.26	107.87	114.07	100.53	109.41	100.43
102.24	103.42	96.824	104.13	105.58	114.96	108.98	110.38	108.37	116.68	112.29	100.84	109.3	104.94	105.11	105	98.032	100.08	104.56	110.05	104.55	101.27	102.48	97.169	105.19	97.612	105.41	113.9	105.03	110.43	103.72	104.33	101.04	104.67	112.33	102.53	98.009	106.34	106.57	109.47	100.82	108.19	103.43	92.045	108.11	99.344	103.24	101.68	110.77	104.71
103.82	98.879	111.44	109.38	90.787	94.799	96.348	100.46	111.03	109.03	104.85	104.79	111.69	103.97	105.52	108.53	111.77	103.34	107.08	104.52	99.904	110.15	107.08	108.79	100.33	110.09	107.59	105.57	101.15	94.013	104.88	99.821	108.88	98.994	104.98	92.333	111.7	102.67	103.77	111.87	110.54	103.24	98.245	109.93	106.5	102.85	108.07	105.92	99.292	112.23
105.22	93.731	103.4	101.78	95.394	106.96	100.45	102.74	93.926	114.17	94.75	101.05	102.1	95.762	102.23	89.735	109.71	106.32	97.504	102.86	95.65	97.065	94.494	106	105.57	108.26	96.869	104.64	112.62	97.721	104.18	115.33	106.48	96.776	99.943	93.116	99.448	110.87	95.715	110.06	101.15	98.249	107.41	109.98	96.905	103.32	110.48	92.955	99.779	99.288
100.22	103.98	106.38	111.41	100.17	103.4	116.94	108.36	113.54	94.447	105.69	110.5	115.39	110.55	102.4	93.374	106.57	99.564	106.34	107.54	109.97	106.17	106.3	105.94	106.78	105.71	106.63	101.02	104.4	103.53	113.8	115.08	96.817	107.21	108.45	106.82	100.01	101.65	106.74	113.24	105.74	105.12	100.53	102.56	110.78	104.74	107.52	111.97	97.472	105.83
107.28	105.66	98.087	108.85	90.874	106.6	106.3	102.47	104.53	111.71	105.24	100.87	106.02	107.19	103.61	108.8	104.24	98.376	97.624	114.18	104.24	104.82	109.48	97.746	104.92	110.45	108.98	102.76	112.14	105.08	106.05	109.73	107.3	118.25	111.86	107.94	107.74	95.805	105.49	111.86	112.17	106.8	109.43	105.21	111.84	105.48	104.94	104.69	105.94	108.33
100.37	104.51	107.86	107.36	113.31	104.86	111.7	101.94	103.88	105.63	108.57	104.87	96.971	115.92	105.64	105.74	104.76	103.54	99.33	108.34	95.824	114.43	111.01	104.36	110.36	102.88	97.16	105.55	106.49	107.82	102.45	108.39	105.58	103.94	108.5	100.87	102.14	103.92	105.69	95.735	115.85	110.46	102.11	113.86	99.211	110.89	104.41	98.954	104.3	109.55
94.745	106.35	109.06	114.08	107.38	109.81	107.27	112.59	96.103	108.15	106.5	104.02	113.79	114.45	104.81	107.87	107.14	102.59	106.82	105.45	102.8	108.42	114.25	106.29	107.94	107.2	100.34	108.38	97.842	105.14	105.81	107.28	109.39	107.38	103.99	101.24	104.72	106.1	103.46	107.5	102.27	107.8	101.47	106.88	110.13	109.61	102.2	113.65	100.45	104.18
99.047	105.68	101.05	103.45	104.13	100.73	98.573	106.17	99.875	108.26	111.86	96.622	110.43	110.43	96.779	110.12	113.86	104.46	103.81	111.52	103.93	99.475	102.43	98.917	102.91	99.729	107.24	100.18	103.91	107.91	117.49	107.81	95.448	100.63	98.73	100.56	108.6	104.22	109.7	89.481	109.67	103.9	105.44	100.97	103.97	108.03	104.45	95.476	102.37	109.53
109.81	114.39	125.73	116.36	116.9	122.8	112.42	117.84	117.34	119.17	117.98	121.48	119.12	119.79	119.42	117.73	116.35	119.77	117.07	113.8	111.13	108.79	116.64	112.08	114.05	123.62	120.52	114.73	109.44	116.87	119.56	117.85	117.36	118.01	115.87	110.92	116.89	122.36	121.79	109.96	123.29	119.02	109.45	111.86	111.61	120.92	107.62	116.97	121.23	119.83
109.06	102.23	107.01	101.3	98.281	101.3	102.02	94.003	100.87	101.19	84.084	98.66	99.565	95.073	100.43	103.61	98.45	105.79	101.04	98.856	97.42	103.44	91.107	97.361	99.309	107.86	98.238	100.13	92.606	98.183	100.65	100.75	94.241	98.417	99.031	104.38	92.197	94.354	98.955	98.282	96.05	100.82	91.906	100.18	96.663	102.29	95.761	95.186	105.6	99.326
118.45	119.55	113.34	107.84	110.17	105.18	111.77	116.69	108.72	105.78	108.56	103.83	118.81	115.46	102.79	117.78	109.93	113.75	112.04	105.5	107.33	105.05	107.47	115.83	110.84	110.24	115	110.15	107.21	106.81	116.42	107.12	90.555	103.25	114.9	107	109	111.63	112.59	117.58	119.29	105.02	106.96	112.57	115.93	109.38	107.86	109.3	106.97	116.07
128.04	119.61	110.46	111.37	107.06	115.92	110.58	117.3	121.72	121.43	116.13	130	110.64	109.59	106.68	119.55	120.43	119.4	109.05	124.06	119.65	107.69	113.8	120.08	112.85	120.16	108.55	112.11	115.1	121.76	121.51	121.46	120.17	115.56	123.58	112.08	111.94	112.51	109.95	120.34	118.09	120.74	114.22	112.25	115.4	113.54	111.95	113.52	115.45	115.74
98.289	100.59	105.33	102.84	104.93	90.211	98.001	100.93	92.744	102.89	98.897	102.87	99.668	95.778	99.875	100.13	100.51	98.905	101.82	98.477	100.18	97.904	100.08	95.657	102.75	97.913	94.692	101.3	97.502	106.52	92.825	94.284	102.97	98.606	88.56	93.357	100.35	99.573	94.774	100.14	90.476	93.649	100.07	101.42	100.21	96.235	92.049	99.113	107.05	99.618
105.67	113.13	110.36	105.66	110.53	110.23	110.96	115	112.52	110.73	110.32	107.27	107.17	109.02	112.63	105.51	110.77	106.1	109.84	113.83	102.07	106.25	108.66	108.16	111.01	114.06	113.47	110.92	111.05	115.57	112.62	106.17	109.42	114.13	121.61	112.95	107.03	116.98	111.64	116.2	111.35	106.12	112.57	100.07	113.9	116.04	114.03	113.36	107	116.51
109.34	108.22	107.6	109.32	102.61	92.406	109.43	109.35	96.509	105.71	110.66	109.49	103.6	101.03	105.78	109.01	115.55	108.75	98.125	105.85	112.96	111.09	107.7	115.08	103.18	111.4	101.21	106.97	115.56	104.94	104.9	104.35	107.3	108.67	104.41	101.48	109.11	106.57	100.24	105.45	109.29	108.18	96.881	115.67	110.95	105.46	106.89	103.42	97.155	112.48
120.27	118.16	118.79	119.28	114.07	115.66	120.69	111.56	120.84	116.95	121.68	115.35	117.96	117.56	110.9	118.44	118.42	118.01	108.8	114.36	118.36	117.95	120.13	121.93	115.04	116.91	112.89	117.75	117.12	122.83	118.71	113.64	127.6	114.45	116.7	120.99	109.27	119.8	110.51	115.79	125.18	114.28	111.68	116.27	108.94	118.28	116.47	117.86	116.68	113.95
108.47	103.5	107.9	108.73	102.86	103.29	103.76	102.53	100.21	110.93	114.8	103.15	109.26	103	109.27	109.65	119.31	103.13	97.381	106	102.22	109.83	101.04	104.27	101.82	110.14	109.06	106.23	101.89	108.31	107.17	105.04	107.95	109.92	108.04	99.7	102.4	109.85	106.33	107.24	100.95	98.37	100.83	110.76	111.53	103.46	116.3	100.72	97.296	108.47
99.991	106.4	108.12	101.97	98.505	110.46	111.34	112.47	113.32	107.26	113.25	105.03	105.68	99.031	111.77	102.39	101.26	101.49	101.7	103.35	98.557	107.21	108.62	105.61	97.29	103.19	98.246	100.88	99.67	103.91	103.75	105.75	95.88	94.693	103.13	113.52	111.35	102.79	104.18	102.29	104.14	106.01	104.84	100.94	109.8	98.625	107.71	106.13	114.99	106.19
102.48	95.796	101.64	97.982	95.533	98.662	101.29	106.89	105.34	104.3	96.828	97.184	94.324	96.586	98.044	92.607	110.24	101.74	99.157	96.796	102.9	102.53	104.5	96.561	99.01	96.045	99.332	105.26	95.628	99.675	95.224	102.19	104.37	109.92	94.644	107.5	100.76	94.817	101.41	94.28	92.185	100.98	102.87	111.28	96.434	95.829	103.41	96.395	93.112	103.31
112.48	104.32	102.35	101.77	109.85	100.75	102.13	105.87	105.04	116.53	114.62	107.91	110.35	98.074	101.91	110.24	105.21	93.275	114.25	109.54	102.41	107.39	105.35	107.73	109.13	116.56	104.27	103.56	106.24	115.22	107.94	102.46	100.15	105.26	109.53	109.72	100.36	105.11	105.34	106.38	108.27	119.72	113.8	107.83	104.88	105.87	106.73	100.62	100.12	110.62
103.59	105.25	112.12	109.51	107.4	106.23	103.24	109.12	109.16	115.16	98.909	104.35	111.49	106.18	99.313	103.94	97.935	108.33	109.93	103.78	109.6	109.77	106.17	97.223	105.11	107.85	108.51	102.46	105.79	97.67	105.37	101.88	102.94	110.13	112.04	106.34	106.49	99.88	98.387	102.83	107.05	109.18	109.77	107.76	113.59	109.65	110.46	108.26	96.388	102.29
106.64	103.29	112.25	99.758	101.35	108.82	101.57	110.69	103.32	108.97	112.32	109.88	100.31	115.92	111.54	102.07	103.68	113.7	115	109.96	106.92	97.722	104.7	105.14	98.89	103.74	112.72	111.21	105.02	106.64	107.63	106.27	110.89	111.7	106.65	108.98	109.63	111.25	105.33	112.74	104.98	105.06	108.25	105.99	103.19	106.2	109.67	108.67	101.53	111.96
96.432	111.29	103.71	100.39	102.19	106.41	101.76	101.68	98.843	106.71	110.95	108.49	99.287	104.04	93.413	105.01	103.96	99.634	101.97	96.396	95.714	96.103	100.49	106.69	111.39	108.52	98.757	105.27	105.21	110	105.37	104.16	102.3	112.89	97.634	105.75	105.62	103.77	101.06	103.89	105.36	99.664	103.27	104.96	105.2	108.37	99.862	110.36	112.28	105.73
111.68	111.67	111.77	113	110.05	112.35	111.87	106.2	114.9	118.05	117.72	110.98	109.09	112.74	106.37	110.74	114.7	107.76	111.37	111.26	108.74	103.86	111.21	110.21	118.86	105.43	117.29	103.48	117.59	106.76	107.25	116.84	105.12	104.88	108.79	104.56	89.592	118.53	105.07	106.06	104.19	113.59	101.24	104.32	105.98	119.74	108.83	111.68	117.65	103.15
111.2	109.88	106.67	109.24	124.35	107.9	102.65	111.27	108.16	107.92	115.44	98.189	106.88	119.99	121.08	122.83	111.53	107.54	111.9	110.98	115.38	107.19	114.4	115.24	106.61	101.36	113.61	107.15	112.48	125.49	113.73	107.9	116.75	109.64	105.45	104.44	106.44	110.59	111.76	115.67	114.35	104.64	116.66	109.79	115.39	107.3	113.41	113.06	121.7	107.98
98.841	109.96	107.47	109.01	115.13	117.28	96.942	106.97	114.17	94.737	106.92	102.56	110.97	112.7	100.19	100.58	95.814	106.02	104.62	97.411	106.02	106.33	114.06	105.12	108.27	103.15	106.86	118.37	104.57	108.21	107.92	105.99	109.7	112.23	107.17	108.09	104.25	97.579	104.12	101.73	109.87	107.33	115.79	108.56	102.8	107.13	105.81	97.761	101.86	105.19
118.05	112.11	111.21	101.29	110.15	109.66	112.95	111.6	111.84	101.73	116.97	112.37	117.91	112.11	107.12	108.58	121.8	111	117.24	110.05	103.79	114.89	110.86	109.47	111.61	110.15	108.68	115.17	118.5	114.97	105.93	111.71	116.99	116.29	111.49	118.45	102.76	107.36	115.01	111.93	117.03	112.85	108.55	116.15	110.69	109.13	116.94	107.05	112.99	107.95
113.87	106.61	113.71	113.84	114.86	101.33	113.59	113.07	104.42	109.41	108.97	102.12	106.2	103.6	106.34	115.33	109.12	110.72	100.19	112.89	110.9	116.44	110.73	116.65	113.98	112.51	114.37	109.93	113.04	116.2	108.9	106	114.44	107.81	111.8	109.78	108.48	105.57	111.84	98.204	106.09	104.6	111.92	105.95	102.99	116.31	110.14	114.35	115.64	107.55
98.975	103.5	100.28	98.192	103.83	101.28	113.06	93.868	100.21	101.55	104.18	97.429	100.84	96	99.658	92.349	105.71	102.26	102.07	103.55	86.135	107.69	101.84	101.67	96.097	108.17	97.222	107.72	108.94	98.551	96.216	108.51	100.43	89.781	98.383	90.802	96.361	102.46	98.542	94.275	98.533	101.88	95.787	111.38	104.58	93.841	103.49	91.272	91.82	97.968
106.97	102.05	103.36	100.24	102.66	99.527	108.55	114.49	120.01	102.38	100.23	96.608	104.94	106.78	108.54	114.33	111.44	101.39	114.36	106.57	108.46	113	97.995	101.74	109.78	101.16	102.73	105.66	115.04	103.36	108.63	97.62	115.24	101.06	104.48	99.843	108.96	100.33	105.02	117.36	109.44	98.388	104.23	104.57	106.04	121.51	90.408	101.82	104.88	100.87
95.469	105.25	103.41	94.428	93.398	102.1	101.44	89.096	103.36	96.473	103.88	99.017	96.368	92.325	103.44	98.054	108.21	92.876	102.35	101.05	94.115	98.843	106.88	102.07	99.191	98.601	95.273	107.92	110.21	97.295	108.78	103.67	102.08	110.89	102.65	97.007	99.564	94.744	99.161	105.66	101.68	98.789	106.29	96.298	101.72	105.83	105.08	97.415	108.52	97.757
101.37	113.46	108.26	111.08	108.52	100.69	106.02	109.77	107.39	113.01	114.86	110.21	113.39	116.17	101.66	104.92	104.81	107.86	108.46	122.53	113.37	111.87	106.61	113.05	108.37	97.651	118.49	108.71	107.29	109.38	107.39	115.27	108.87	105.79	112.89	101.4	120.76	111.56	104.39	112.8	109.86	112.62	104.57	109.3	112.33	116.15	112.5	122.48	112.99	101.84
100.35	104.08	104.67	111.68	110.32	108.26	100.91	97.151	102.15	109.11	107.4	107.59	105.92	102.7	104	112.43	112.24	104.84	110.27	102.94	98.256	106.64	97.252	102.51	115.36	110.96	107.93	113.49	104.85	99.08	116.62	100.55	108.67	104.15	108.26	114.51	109.31	110.08	105.37	105.02	108.87	109.63	103.58	99.04	100.88	111.69	102.78	105.03	102.23	113.84
97.06	100.01	95.996	109.74	102.45	103.2	101.98	99.32	100.2	91.583	101.34	97.695	100.19	100.96	99.418	94.045	108.89	99.643	100.4	106.9	109.15	100.14	95.707	94.662	105.15	99.073	107.49	99.571	98.823	103.9	98.786	109.13	110.17	102.48	112.18	98.932	96.774	98.699	99.678	105.5	98.032	94.788	100.17	99.398	98.98	101.55	105.14	108.78	101.09	100.63
103.01	106.46	107.23	99.645	111.35	103.61	110.73	105.56	101.87	98.432	107.13	116.66	114.53	100.89	98.122	106.47	100.35	116.97	106.71	112.25	97.808	109.98	104.89	100.36	103.1	114.99	108.04	104.83	106.69	103.68	108.4	101.37	105.71	104.06	101.93	113.48	106.12	107.49	110.7	106.61	103.47	108.54	104.03	112.63	110.73	108.75	112.61	106.29	103.77	97.433
112.94	103.08	91.377	95.541	105.64	103.92	106.56	114.01	111.61	104.98	110.11	104.69	103.1	97.979	109.38	110.6	109.06	95.542	108.19	108.73	107.88	108.73	104.6	101.51	104.24	104.52	98.445	105.3	114.76	100.52	99.977	100.45	108.19	104.52	102.46	113.07	100.52	114.79	110.58	111.65	116.28	102.28	110.04	106.01	103.66	105.37	114.68	113.92	113.14	110.47
112.43	112	108.29	103.02	97.044	110.12	99.204	105.41	96.542	107.73	105.83	104.82	104.26	104	110.9	104.89	101.39	106.98	109.26	105.93	118.08	104.83	106.21	104.84	109.66	104.31	106.93	103.16	108.88	111.62	103.05	108.6	102.76	109.64	106.39	105.4	99.12	109.29	103.88	103.88	98.036	104.61	99.923	104.33	102.29	96.695	110.25	106.3	99.462	102.01
98.834	105.67	97.61	106.62	99.899	103.99	106.09	103.52	111.67	105.96	101.84	99.368	99.604	104.6	96.044	98.96	104.7	101.11	101.94	109.8	103.49	103.01	105.68	94.229	105.88	95.25	105.11	97.395	99.935	94.932	107.08	98.943	99.753	103.52	99.058	105.71	95.029	96.988	94.139	105.28	97.248	101.65	110.4	103.85	98.09	101.87	95.721	109.67	94.204	101.34
112.27	104.6	106.76	107.15	100.74	109.87	111.49	108.48	90.586	106.95	103.8	112.97	102.55	101.32	105.02	103.96	101.08	107.9	111.6	105.54	101.71	111.63	115.06	110.92	106.54	109.52	98.556	102.19	107.06	107.72	99.761	94.917	102.74	104.93	94.428	105.02	105.32	105.78	108.84	112.31	104.2	110.08	118.23	99.385	117.55	104.67	106.94	100.61	105.78	103.66
107.73	115.42	111.2	107.48	109.46	117.54	112.57	109.62	112.4	108.53	110.29	115.43	109.6	104.12	110.58	116.26	113.71	111.7	113.83	109.93	126.14	109.47	111.42	106.38	105.2	116.14	108.92	105.53	119.19	115.18	105.8	111.55	114.92	110.92	107.13	109.78	115.08	117.33	105.47	114.96	106.11	103.85	109.88	117.83	110.22	107.22	123.4	112.35	111.81	110.21
108.46	112.78	113.4	114.63	108.23	112.22	102.3	112.36	113.84	109.3	109	108.66	112.66	115.07	110.8	110.77	116.1	107.52	107.01	111.27	114.69	110.19	109.08	111.85	107.09	117.26	103.02	111.15	115.36	101.1	102.26	117.98	104.84	106.7	116.91	110.8	109.89	113.32	105.15	114.73	111.69	108.13	108.13	115.79	104.3	111.57	107.06	100.15	110.07	114.11
100.49	101.05	107.67	109.15	108.05	106.91	104.81	108.62	114.88	106.55	112.27	103.77	103.43	111.69	107.18	101.85	114.55	104.15	96.221	106.22	104.64	103.54	101.39	105.13	101.81	102.16	106.61	108.08	104.51	104.07	99.528	102.33	103.28	102.04	105.66	109.33	102.06	112.69	102.94	105.78	106.62	109.08	105.1	112.54	102.78	96.215	96.488	108.03	106.09	108.1
110.3	103.46	117.5	119.39	106.67	107.75	107.86	116.42	117.76	111.41	107.91	109.74	105.75	114.71	106.51	121.46	116.32	104.24	101.39	112.62	104.39	106.84	109.47	109.24	111.18	98.325	111.18	109.8	108.74	117.77	117.63	116.89	112.15	107.22	109.88	116.19	104.86	108.05	115.43	104.86	104.06	114.46	114.84	105.56	113.05	106.43	110.5	98.928	108.66	109.03
101.79	99.727	107.83	96.85	114.57	104	99.053	101.92	103.42	107.56	109.44	106.59	106.5	103.89	100.89	102.67	99.37	115.11	106.87	94.033	108.74	101.17	100.86	104.85	99.568	112.73	98.695	108	107.47	105.38	103.79	106.54	99.252	106.26	106.33	99.811	108.91	106.89	107.72	107.73	106.27	104.98	102.03	101.5	102.05	110.58	96.339	100.49	99.989	114.83
110.3	106.82	108.34	108.94	107.97	108.51	110.7	113	103.7	103.29	112.51	115.23	103.04	114.58	115.36	118.22	114.37	113.86	106.8	103.59	113.5	114.54	114.06	100.72	106.67	119.5	122.33	109.87	111.94	113.13	101.52	116.53	108.29	119.07	117.49	106	104.85	106.84	116.57	107.92	109.8	109.22	108.48	106	114.36	110.6	120.78	116.08	112.79	105.21
103.45	101.81	105.51	110	100.59	101.88	99.847	107.7	105.56	112.4	104.34	103.19	106.14	106.38	110.8	105.54	96.429	102.04	98.321	99.242	107.24	98.29	107.59	107.43	104.43	109.01	97.928	113.42	92.643	111.05	97.731	100.88	106.91	106.77	109.48	105.03	107.45	98.586	105.63	115.93	96.826	110.72	99.247	105.83	115.58	110.47	99.904	94.07	102.24	112.9
113.82	106.24	114.2	105.7	110.8	110.41	104.86	107.7	97.508	111.14	106.91	108.49	106.07	98.498	109.75	113.84	100.23	97.551	104.85	111	106.98	112.36	105.62	110.74	110.88	106.4	103.38	108.46	102.03	102.43	104.54	98.144	112.64	100.71	96.297	106.36	100.3	105.96	109.63	105.87	103.11	112.13	121.35	107.53	105.41	105.12	100.54	102.26	105	107.76
104.19	117.81	104.3	112.3	102.99	103.38	108.25	111.89	117.8	116.48	111.23	117.94	107.55	115.59	110.88	115.61	113.11	107.78	111.07	110.52	107.68	111.08	110.76	102.65	117.49	102.95	117.55	102.61	109.62	110.86	116.2	111.03	108.38	118.51	110.09	118.77	110.84	105.47	103.19	103.93	115.8	112.81	107.88	115.95	111.4	103.05	108.45	113.3	110.82	105.83
96.825	116.91	105.3	113.09	110.41	110.37	103.63	109.84	100.2	98.069	111.05	105.94	104.39	108.55	102.39	104.82	104.97	113.71	108.18	106.34	112.12	113.24	110.58	102.11	105.15	105.67	97.651	110.05	106.66	100.89	101.73	97.707	109.16	112.93	108.45	105.34	105.77	104.38	103.25	94.86	104.81	113.64	93.441	108.94	112.76	103.34	101.25	102.78	111.13	109.72
109.7	102.49	104.65	109.09	108.04	106.24	105.09	110.05	104.25	113.7	105.6	102.45	107.23	105.42	103.57	104.9	102.63	112.5	104.04	103.25	103.44	110.64	104.08	102.9	114.28	105.7	105.1	95.395	107.49	106.43	112.41	99.757	114.58	101.38	108.09	104.85	105.38	104.7	105.32	105.35	106.78	100.52	104.18	95.483	103.04	103.22	95.272	113.11	108.4	100.91
100.76	100.72	112.84	101.8	101.41	102.05	101.34	108.11	115.77	100.54	112.06	104.07	101.84	108.29	108.46	96.742	106.31	107.65	103.79	108.21	105.85	100.44	106.53	108.69	98.686	105.04	111.73	109.41	111.15	107.47	110.57	110.63	104.38	107.91	118.12	112.88	104.79	104.38	109.4	116.8	108.01	104.68	117.96	108.75	102.29	106.78	110.02	109.29	99.069	112.94
111.34	114.19	110.35	118.98	114.94	114.11	113.81	107.08	109.05	111.16	105.09	108.5	111.17	109.62	117.65	104.26	100.97	107.29	106.42	108.8	108.59	118.09	106.78	105.89	113.63	98.844	110.32	104.61	107.12	109.46	104.5	109.63	104.96	108.69	110.98	105.2	107.64	112.88	112.8	116.53	109.82	121.48	109.16	108.15	115.52	109.89	114.78	105.76	110.54	105.84
109.24	116.12	108.99	105	108.39	114.18	118.55	106.18	116.66	113.05	117.76	117.59	116.83	105.91	112.42	112.25	104.5	104.96	115.22	113.84	113.39	114.81	119.08	109.89	107.96	112.98	107.77	102.76	112.95	115.14	118.93	112.91	116.95	107.39	119.58	108.38	111.74	109.85	112.03	104.55	108.05	113.3	108.09	109.14	108.53	118.33	115.5	111.72	116.63	113.91
111.76	108.4	108.64	111.45	110.74	102.16	112.33	109.04	113.23	109.34	120.98	112.66	108.95	105.39	108.7	116.27	110.06	113.65	115.17	118.14	116.49	115.44	115.86	102.62	113.48	116.93	112.42	117.74	106.45	104.47	110.92	115.95	115.55	102.87	112.49	108.04	109.92	111.24	118.52	116.19	107.31	105.64	107.44	110.99	111.13	103.05	107.76	103.13	115.95	113.78
113.6	108.39	105.87	99.717	104.44	109.84	96.323	112.94	114.2	115.47	99.684	106.9	102.84	109.56	101.77	103.25	110.82	101.76	103.81	104.77	115.28	107.56	105.27	104.65	105.07	97.488	112.76	108	110.34	107.67	107.73	95.959	110.73	100.38	110.07	109.16	97.226	108.11	105.88	116.18	110.9	109.57	102.98	107.3	99.96	97.056	109.89	106.88	107.93	102.57
113.23	111.1	106.51	109.06	113.87	111.45	112.4	106.28	107.52	109.97	107.01	109.96	109.68	113.32	112.25	102.55	117.3	113.55	109.88	104.82	103.86	120.77	110.13	108.36	109.3	118.77	116.27	111.28	119.3	111.75	109.84	109.95	113.08	108.93	106.59	112.67	110.7	110.87	110.78	109.99	109.03	114.93	113.04	101.66	104.44	117.13	113.92	103.26	111.56	124.59
105.86	98.144	102.83	101.15	114.29	101.85	101.59	98.16	98.909	95.076	101.92	104.51	108.12	97.322	97.868	95.643	100.29	103.8	104.59	93.07	108.38	100.68	95.497	99.293	104.61	99.996	103.6	90.829	99.185	97.302	93.321	101.2	102.67	100.22	92.512	91.882	100.47	96.405	97.952	97.04	99.544	98.1	106.85	99.662	101.21	88.604	103.61	101.99	101.53	93.269
119.13	117.59	119.07	113.05	117.58	120.78	113.31	120.32	120.89	123.96	121.47	122.85	111.92	123.64	110.44	114.21	116.21	109.32	123.64	115.82	121.69	113.39	116.12	122.84	122.86	110.47	120.88	123.13	121.46	123.87	114.28	111.72	116.99	112.7	119.89	116.33	115.83	118.74	118.51	110.42	117.15	118.01	121.35	120.45	121.42	115.06	121.42	122.11	117.52	114.71
106.93	113.73	97.743	106.46	101.14	100.97	112.77	99.457	100.01	96.689	103.53	114.34	102.92	109.15	103.51	105.59	105.07	103.04	110.48	107.19	105.14	110.24	102.66	114.49	99.267	97.215	104.9	112.23	107.91	109.84	102.66	105.69	105.38	98.67	109.31	106.64	112.27	104.52	106.03	108.05	106.12	95.024	103.57	106.26	110.3	110.92	108.4	111.47	106.7	91.678
105.91	107.58	117.08	100.52	96.236	106.22	107.07	110.69	105.88	106.22	101.68	104.36	104.22	99.384	105.71	115.65	112.82	110.45	106.6	109.15	96.643	111.26	104.28	106.97	113.1	101.98	101.63	100.78	99.82	105.24	107.08	111.75	98.21	105.49	110.62	109.64	109.64	96.619	113.14	102.66	107.12	107.94	107.66	108.1	108.99	112.91	108.4	108.56	109.1	111.35
104.33	97.654	104.05	93.597	96.386	97.418	101.07	102.27	101.73	102.01	100.84	107.58	99.256	96.539	101.44	100	98.253	104.2	106.39	103.33	93.77	92.416	98.731	101.73	94.832	95.642	98.198	98.291	105.42	100.3	103.18	101.83	93.532	104.19	95.845	89.677	110.48	99.705	108.99	98.329	100.14	99.459	99.336	100.17	87.761	99.813	104.45	106.46	104.22	95.548
115.17	113.43	121.54	117.9	119.14	126.18	108.82	122.58	122.27	118.07	119.96	119.97	118.94	116.91	117.81	110.14	122.07	124.17	110.24	118.2	112.42	121.07	111.22	115.12	116.61	110.75	118.58	118.89	116.55	114.59	117.29	116.74	121.99	112.64	123.41	109.86	123.56	119.95	117.65	119.2	118.96	113.01	112.48	114.27	120.04	121.35	121.45	120.35	118.64	124.01
115.66	105.42	110.95	112.7	109.35	105.61	114.32	113.88	103.72	105.66	113.71	104.49	116.25	100.4	108.9	104.68	109.84	103.06	113.08	107.67	113.26	117.17	108.8	108.88	113.03	110.98	102.31	118.22	117.15	113.32	107.7	111.53	110.92	121.19	103.96	120.15	106.24	110.08	116.95	101.05	116.74	102.98	105.51	110.25	115.5	103.7	108.26	110.82	113.39	102.39
116.24	106.89	118.47	111.98	103.27	113.97	111.81	113.73	113.22	113.17	97.818	114.91	119.74	102.39	120.27	117.99	114.57	111.23	113.21	119.11	106.21	100.3	112.29	107.58	109.88	112.9	117.09	119.22	105.98	114.17	112.96	106.48	118.65	106.8	110.45	115.51	99.503	114.46	115.78	112.85	105.83	109.65	115.97	105.9	108.48	113.33	104.04	120.6	118.29	119.05
115.51	124.66	118.35	113.6	113.45	122.88	112.8	110.7	121.87	116.94	119.24	114.6	109.65	116.09	116.51	112.05	122.47	114.15	109.51	121.26	121.35	121.33	117.1	117.06	116.17	118.32	115.14	117.2	127.17	116	113.73	120.93	113.94	118.79	113.41	122.84	116.63	119.36	111.33	112.42	124.59	114.15	123.91	119.75	109.84	125.35	122.19	114.74	116.53	120.75
118.18	112.89	107.96	114.76	115.2	100.24	111.92	107.55	104.84	109.19	105.74	110.62	110.03	105.37	100.23	105.64	114.85	107.73	111.28	115.12	108.82	96.573	102.8	118.46	122.02	107.77	105.28	108.29	115.33	106.55	110.1	113.18	115.5	111.5	116.31	110.49	100.68	107.52	106.09	113.33	105.58	102.07	112.15	110.06	108.7	106.22	109.93	111.17	103.28	102.18
105.86	106.04	99.701	112.44	100.33	106.02	117.99	110.65	110.06	113.41	114.52	105.55	120.76	115.84	113.77	107.37	110.73	103.22	111.21	114.87	116.03	109.44	109.06	112.6	111.8	117.74	114.18	105.05	105.33	111.13	104.63	104.59	109.39	114.08	122.39	106.99	111.2	111.6	111.58	118.94	115.35	115.71	117.15	112.74	110.83	110.89	109.49	117.14	105.56	109.9
112.28	109.38	109.49	110.28	116.43	118.66	110.17	106.5	113.62	112.21	103.95	109.05	119.07	114.1	113.25	105.16	115.22	112.64	112.99	112.67	108.13	102	105.2	111.55	113.88	110.59	112.7	107.81	110.09	112.94	119	115.77	112.99	103.15	107.83	109.53	108.31	111.72	116.27	111.89	117.54	106.1	113.91	115.15	106.84	108.02	105.16	105.51	106.86	105.51
108	108.18	100.57	104.97	108.13	100.04	102.61	101.19	110.83	100.41	101.72	104.19	108.63	100.94	104.42	107.6	106.29	109.83	101.79	107.45	115.5	98.003	95.354	107.98	100.94	102.8	109.77	105.78	112.3	107.85	104.22	96.881	101.91	109.02	104.27	107.16	100.24	104.36	102.35	109.97	101.64	107.12	98.97	102.15	108.3	101.55	102.29	106.85	107.23	105.36
103.97	96.319	113.29	103.53	111.46	106.25	109.56	104.74	97.248	103.2	96.223	105.38	95.933	111.05	104.37	110.59	100.41	100.97	100.68	110.69	101.48	94.298	104.84	104.12	106.23	109.46	107.39	94.888	105.21	108.78	104.9	101.65	100.47	99.59	104.66	97.819	102.05	107.97	105.1	106.79	115.34	107.58	101.01	111.7	109.99	107.65	107.78	103.25	101.33	98.663
106.28	104.3	108.04	100.1	104.46	107.24	106.47	113.82	97.947	102.32	107.78	99.448	120.07	94.253	102.61	98.43	107.95	108.18	106.92	110.76	109.12	93.475	105.04	98.5	104.72	109.36	107.46	114.98	100.94	106.87	101.35	111.86	103.58	106.87	108.59	106	107.7	100.04	99.391	106.62	105.44	105.68	112.49	101.14	108.92	116.72	106.66	105.88	112.78	111.6
107.46	107.8	117.41	109.3	119.1	115.63	106.8	113.39	114.2	116.64	106.17	119.82	111.46	114.09	112.98	108.38	110.74	116.01	109.4	115.68	113.33	113.4	112.25	113.83	113.79	111.28	113.06	111.62	116.64	114.39	110.23	118.17	119.59	108.62	112.21	112.2	115.7	115.97	117.5	114.93	111.18	123.36	124.93	116.04	113.05	104.93	104.33	117.73	106.26	105.82
102.11	105.24	106.08	99.036	96.215	104.91	99.18	107.06	111.99	103.73	104.68	111.95	103.72	107.25	103.31	104.12	103.6	101.39	102.69	98.676	105.42	103.67	107.21	109.42	106.54	102.03	103.6	104.46	102.98	107.06	112.58	113.14	101.73	111.71	101.5	106.42	103.07	103.61	96.716	101.71	103.28	100.78	105.73	110.69	112.37	108.87	107.58	99.349	103.7	103.19
113.96	108.08	113.54	109.2	98.095	114.04	115.06	115.43	106.09	101.35	115.63	105	107.55	112.95	118.56	104.04	116.26	128.33	111.4	115.81	104.18	112.2	117.62	111.95	107.11	108.12	111.21	118.93	111.66	113.85	106.33	105.68	117.68	106.35	112.45	117.92	104.42	108.52	105.12	104.27	108.78	115.61	109.76	109.44	108.95	103.52	116.11	114.11	114.04	111.49
115.12	117.41	115.56	118.62	120.04	117.74	111.71	117.53	116.73	115.74	121.84	118.27	107.73	117.16	111.3	125.24	106.25	110.2	109.05	122.81	111.42	117.23	118.5	113.45	115.71	119.68	119.33	113.28	117.27	108.46	122.06	111.96	103.88	118.56	126.54	116.86	121.06	117.87	115.21	125.94	110.45	114.56	107.6	115.31	119.55	117.34	116.34	120.99	112.57	113.97
116.95	106.04	107.61	109.11	110.17	105.29	114.81	102	113.8	113	110.32	107.33	111.41	112.16	104.6	117.03	106.41	107.05	104.96	103.88	105.54	105.16	113.8	107.06	108.88	114.79	115.41	111.34	108.96	113.44	115.15	106.02	111.35	100.13	107.59	113.92	108.78	105.65	107.43	117.38	122.02	104.24	115.45	106.65	97.439	109.81	106.04	118.26	109.62	114.35
86.085	99.159	100.05	98.093	98.705	104.79	97.722	104.53	99.372	102.72	99.419	98.572	89.345	105.03	93.318	103.42	105.25	91.263	91.962	106.12	96.684	95.362	106.63	101.21	102.79	95.322	103.37	105.58	108.79	96.144	105.15	100.4	103.27	102.79	106.99	90.11	95.316	98.457	92.525	101.07	105.33	105.28	97.929	106.25	102.22	97.437	98.958	97.264	96.177	94.476
113.37	108.01	106.32	105.28	102.07	104.7	113.05	109.51	110.78	107.89	109.88	106.61	110.54	112.31	107.22	113.71	100.29	105.84	106.82	107.29	105.73	108.11	97.01	105.62	105.46	110.2	102.74	107.63	111.78	105.24	96.891	107.01	117.49	107.51	107.75	101.6	100.62	111.08	103.69	106.29	98.865	115.84	109.72	103.92	106.19	99.264	101.29	108.52	102.13	98.107
110.65	104.58	111.41	115.88	110.97	107.82	110.09	98.043	113.86	110.58	104.95	106.92	95.178	116.33	112.03	102.07	110.57	109.93	109.05	107.14	104.69	106.46	108.68	103.9	109.69	110.19	100.61	108.41	106.88	108.3	106.75	108.92	108.54	108.17	110.05	108.71	105.1	101.82	113.84	106.09	106.49	103.64	111.94	110.68	102.24	110.15	101.97	99.735	113.29	101.46
123.18	109.69	113.66	111.75	115.13	112.68	113.57	115.16	107.63	113.76	109.41	123.27	126.67	112.83	120.86	122.22	122.77	122.02	114.39	114.05	104.12	122.48	119.83	116.94	113.72	121.92	109.99	124.2	120.62	123.91	119.33	112.17	114.29	119.72	111.22	117.46	113.63	121.36	117.14	113.06	118.44	109.81	112.07	121.39	119.43	115.6	119.18	116.01	120.05	109.49
95.142	114.63	102.14	110.52	101.75	101.03	100.79	94.644	103.76	103.04	101.87	104.45	103.12	109.87	106.2	99.221	100.44	112.87	110.22	107.33	105.54	106.25	110.51	106.46	97.318	100.52	105.22	97.831	97.448	105.78	100.41	99.146	111.66	117.5	114.66	104.71	101.53	108.58	108.18	99.869	108.24	110.39	113.14	98.163	104.12	99.778	104.41	105.1	108.3	109.26
114.28	107.72	103.7	108.1	108.25	114.16	112.84	106.23	116.73	104.66	110.75	105.37	103.62	108.35	112.9	109.15	115.81	113.19	103.36	113.91	108.47	105.77	108.66	107.07	119.83	106.7	113.58	104.82	118.04	112.72	110.18	114.89	116.15	112.23	107.75	105.66	110.28	118.01	113.24	111.94	108.97	110.88	103.74	105.14	112.55	106.7	106.25	102.17	103.65	100.62
106.78	112.2	108.96	102.41	101.97	114.55	113.17	96.587	110.64	113.34	102.08	108.54	105.05	104.71	108.56	92.072	110.17	105.44	106.89	111.96	101.04	102.73	108.97	99.131	105.7	106.81	107.01	106.91	92.87	110.66	104.5	104.95	103.81	103.92	110.98	96.827	101.63	108.3	103.52	100.46	106.57	103.51	106.08	108.65	114.21	104.45	106.77	105.73	99.916	102.05
109.8	119.04	109.43	107	111.9	118.16	108.8	105.61	121.11	105.57	111.81	104.11	113.54	113.52	110.87	109.07	106.77	101.82	113.59	113.99	106.11	111.3	111.31	106.19	107.99	110.23	108.58	101.77	117.2	113.47	107.15	106.67	113.88	106.94	112.14	102.83	108.35	120.55	116.36	114.6	119.86	110.4	115.46	111.86	117.68	103.47	113.01	114.98	118.25	109.4
112.29	113.52	113.72	109.33	115.86	111.89	117.04	112.27	116.48	119.39	118.95	117.07	116.55	114.96	114.57	122.6	115.15	116.02	122.22	120.31	111.58	123.79	120.26	118.76	111.2	116.04	125.9	117.89	114.06	111.19	118.78	118.07	114.24	120.83	122.78	119.6	122.02	121.57	123.73	119.79	125.92	118.64	126.27	110.61	120.42	112.17	114.76	119.13	111.43	106.37
108.8	105.99	117.52	104.63	110.36	112.41	117.91	117.81	116.63	114.42	111.52	111.06	105.95	108.63	114.82	112.72	113.16	114.59	106.42	113.06	105.09	105.78	116	112.19	109.2	112.5	108.16	114.07	117.21	109.66	106.58	109.87	112.93	114.85	118.27	113.81	106.92	118.36	101.09	116.37	107.79	108.12	112.9	113.46	115.15	110.29	109.91	115.51	114.62	114.98
107.42	114.54	106.44	104.18	114.22	114.37	107.72	108.98	104.49	108.16	112.89	106.19	113.45	112.89	108.26	117.59	108.48	107.89	111.19	109.57	112	108.62	118.02	117.66	119.14	114.56	103.43	111.88	115.2	111.34	115.31	111.27	121.26	114.93	110.4	111.58	109.33	112.91	118.65	103.81	116.93	120.03	109.54	107.85	116.15	111.83	115.93	113.19	119.35	116.62
92.183	103.02	98.796	94.267	96.798	99.341	98.42	94.139	109.27	108.51	99.847	104.87	101.71	102.05	96.154	104.67	103.09	96.008	96.905	104.32	100.65	99.037	104.6	102.65	104.94	101.94	102.05	103.2	92.584	99.552	94.421	101.12	102.63	106.27	104.94	94.009	96.868	101.83	99.557	104.91	102.21	103.75	98.55	97.765	105.75	88.517	105.23	99.496	100.38	108.69
107.36	101.68	110.69	106.03	103.59	102.42	109.67	103.5	105.07	113.19	104.48	106.85	105.84	104.76	107.33	107.62	104.13	113.87	101.85	98.353	110.27	99.624	101.14	101.25	107.47	103.79	105.82	105.85	90.276	105.19	110.79	106.08	102.97	106.62	109.6	104.05	105.83	106.73	110.02	103.86	95.902	101.29	105.13	107.27	105.52	106.63	107.38	92.797	95.715	102.94
108.8	105.14	114.26	108.27	101.46	113.39	109.91	106.54	111.26	117.02	113.93	120.59	117.16	109.33	116.48	102.36	115.01	105.2	114.81	112.97	110.73	102.1	107.61	117.66	111.67	113.18	118.47	116.24	107.39	109.33	105.94	109.52	108.32	113.6	119.18	106.41	105.95	112.43	113.6	113.42	112.88	108.11	112.44	108.14	102.12	109.37	114.2	116.53	116.01	110.73
98.249	105.35	108.97	106.78	104.16	104.78	98.163	106.62	99.55	103.74	110.47	105.32	110.4	111.43	103.56	106.2	101.4	101.73	102.6	105.21	109	104.87	103.27	103.88	111.28	119.68	99.002	102.59	102.45	103.68	98.963	102.03	111.65	114.63	111.57	105.38	106.43	100.56	108.51	104.33	105.45	108.22	112.65	98.502	102.39	110.58	101.75	109.12	99.991	111.55
110.53	102.71	106.51	116.69	102.35	108.43	108.99	102.49	104.36	112.02	106.82	113.63	113.77	111.67	99.549	114.08	104.87	110.47	96.421	104.54	98.754	107.44	114.99	104.5	102.66	106.33	108.25	106.91	106.61	106.28	108.71	113.28	103.84	104.76	110.94	105.81	107.32	101.45	104.86	107.33	101.41	108.21	101.69	103.95	102.43	100.21	112.43	108.85	105.66	103.58
112.78	113.06	112.56	118.68	109.08	109.86	116.27	116.09	117.2	116.2	117.41	113.01	108.4	104.46	112.68	109.45	119.14	109.46	111.35	106.03	114.15	114.94	112.46	112.35	115.44	111.3	120.84	120.98	114.95	117.94	117.75	105.32	108.2	118.67	114.02	110.59	115.34	116.09	108.09	117.25	113.84	120.52	111.12	118.02	121.24	119.03	109.23	109.98	110.21	105.88
103.24	99	106.62	106.24	109.85	102.23	101	101.37	107.95	112.93	112.62	103.91	105.46	111.37	111.18	98.343	99.119	107.58	103.54	116	115.43	101.66	115.25	102.6	116.31	106.6	105.41	107.53	99.434	108.56	105.96	106.42	112.71	114.62	102.04	98.225	97.893	100.41	112.19	106.9	107.21	100.05	102.66	104.9	108.74	107.03	106	98.334	114.33	105.48
112.78	94.318	101.06	109	108.86	103.44	101.63	110.14	107.97	110.12	118.54	109.48	105.65	99.238	104.38	96.38	114.14	94.617	104.73	104.26	99.833	107.61	99.861	107.21	112.43	100.3	103.97	107.56	112.13	105.93	105.18	101.49	114.62	101.23	109.19	109.56	102.8	106.4	110.25	91.933	103.19	109.42	98.358	108.04	104	104.33	99.071	100.91	104.83	93.375
109.41	107.35	113.63	104.89	112.05	105.12	103.24	105.14	102.29	97.856	101.44	103.1	103.29	113.15	108.53	98.336	109.15	98.786	113.09	103.93	103.51	103.61	113.89	104.57	107.82	113.68	113.79	104.13	109.9	108.85	106.98	105.9	98.22	106.82	102.33	113.74	112.69	100.61	94.163	105.96	106.57	101.95	100.93	103.27	113.97	108.71	111.04	103.24	111.07	101.55
114.24	112.28	107.63	108.48	100.85	103.72	112.18	109.53	98.449	101.97	104.62	105.01	105.69	113.35	104.77	106.75	105.11	111.99	110.8	99.09	104.09	100.42	99.307	110.42	110.07	107.34	113.98	104.77	110.85	114.7	101.52	106.59	103.38	111.33	105.93	105.08	110.9	114.66	105.64	105.41	105.73	95.827	105.05	113.28	110.35	106.86	108.77	111.05	104.9	109.12
93.123	110.28	106.27	104.47	110.41	111.17	114.9	105.59	102.83	107.43	111.08	117.59	105.12	105.31	105.9	102.62	99.781	109.28	107.26	116.33	113.61	102.67	104.12	103.94	104.38	105.37	111.68	104.99	102.9	97.965	102.72	108.7	106.25	113.63	99.781	106.05	115.19	108.86	102.16	101.86	106.72	105.78	107.15	99.847	101.44	110.32	98.968	105.8	114.88	109.06
124.46	99.459	108.16	105.38	111.58	112.91	102.45	107.37	110.71	112.4	111.38	116.61	109.8	114.01	111.01	118.25	112.9	111.33	107.77	108.79	101.35	109.61	114.61	111.34	115.21	109.09	105.38	101.5	113.21	120.63	112.46	113.55	124.9	103.78	110.07	102.77	122.41	111.75	117.21	109.16	107.98	105.77	116.54	114.48	107.98	111.79	112.62	113.67	120.92	113.22
117.98	122.5	126.25	104.3	122.43	122.8	118.16	108.81	118.89	119.03	126.54	111.21	123.75	113.18	111.39	117.68	106.1	114.77	110.56	113.8	118.16	125.16	125.38	121.25	119.11	110.57	119.52	120.2	119.52	117.21	123.71	121.51	124.97	116.61	122.07	116.78	112.65	119.2	123.02	123.37	107.03	119.68	115.42	121.68	120.37	107.2	114.41	115.7	116.37	114.36
102.61	92.871	96.503	104.15	99.741	98.553	97.898	104.37	116.78	99.993	102.26	96.051	101	99.816	103.93	96.648	97.894	95.301	98.286	102.92	99.332	106.01	103.79	93.193	104.4	96.321	97.165	97.426	106.42	102.5	101	94.773	98.234	100.6	92.527	96.854	106.48	101.1	95.76	105.06	98.989	92.689	105.63	110.49	89.679	98.022	101.52	100.91	103.83	103.66
102.83	105.94	107.08	100.51	98.023	110.79	101.47	109.36	99.488	98.659	103.17	96.662	101.63	107.22	107.21	102.92	110.79	105.97	101.94	109.17	105.55	101.44	104.07	109.57	109.96	104.08	97.611	114.37	113.06	99.818	110.99	108.5	104.82	98.528	112.9	101.86	101.55	100.4	102.47	100.35	107.89	103.23	115.01	110.71	107.58	94.631	97.376	106.42	111.41	106.74
108.43	115.16	105.88	108.7	106.55	97.946	104.85	109.9	104.68	105.95	100.88	98.035	110.8	101.77	93.255	102.64	100.31	110.45	103.59	104.04	111.85	106.34	104.76	105.73	110.94	110.27	100.99	100.56	108.11	102.96	105.71	102.76	92.389	104.65	110.38	99.455	107.94	116.4	111.66	102.48	105.73	110.17	105	109.23	104.27	104.74	109.66	101.68	99.83	96.597
108.65	105.85	111.96	110.76	111.51	102.09	110.9	101.08	99.156	107	110.37	102.17	102.32	106.64	99.906	104.51	95.926	105.58	107.19	99.601	103.4	93.054	108.43	101.12	102.83	104	95.273	104.73	112.85	107.79	105.8	104.54	101.18	113.88	107.21	100.14	105.84	104.34	101.17	105.2	102.56	104	115.47	111.14	98.918	104.12	109	101.38	103.82	110.2
116.51	118.53	116.86	116.83	119.97	107.86	116.32	113.92	117.77	121.46	119.16	127.59	124.33	122.87	116.74	119.71	111.42	117.9	119.47	112.72	117.37	113.92	114.97	118.72	114.45	114.31	103.92	120.87	119.2	112.24	120.91	121.55	115.7	116.13	118.2	106.33	105.64	114.77	110.14	114.99	114.27	114.13	118.37	109.69	120.49	117.93	115.14	118.03	113.58	112.84
118.08	105.57	115.23	120.79	106.37	116	106.07	113.91	94.262	101.38	111.02	105.52	114.24	111.14	113.44	117.01	105.84	118.4	118.98	123.5	111.97	105.52	114.69	103.38	111.11	116.86	105.22	122.13	117.1	108.51	109.73	115.83	121.94	113.16	107.84	116.62	117.84	112.18	110.09	112.12	113.23	112.24	107.85	120.64	112.85	109.29	118.72	114.37	113.44	116.56
[truncated: 150 more rows]
[truncated: 150 more columns]
