# Supplementary material for: Genetic dissection of main and epistatic effects of QTL based on augmented triple test cross design
Source: PLoS One. 2017 Dec 14;12(12):e0189054. doi: 10.1371/journal.pone.0189054 (PMC5730204; doi:10.1371/journal.pone.0189054)
Supplement: S8 Supporting Information — (ZIP) [file pone.0189054.s008.zip › z4_1300_0.5_10.csv]

108.79	109.61	111.07	112.26	109.42	112.2	109.57	110.25	110.61	112.2	109.86	109.45	112.5	111.77	112.27	110.53	113.09	110.49	112.74	110.71	111.26	109.97	110.08	108.28	111.14	107.97	107.32	113.26	109.65	111.24	110.31	111.4	111.22	112.85	112.11	109.46	111.98	110.31	111.87	109.97	109.85	113.75	110.04	109.46	113.52	112.14	110.23	112.16	110.45	107.96
113.34	110.09	110.21	111.56	109.37	110.28	112.86	113.92	110.77	109.26	113.14	110.49	111.23	109.43	109.57	114.04	113.79	111.8	111.36	111.69	109.38	110.15	109.07	112.37	108.88	108.93	110.02	108.48	110.22	107.25	110.74	110.32	110.47	108.23	110.05	107.1	112.8	110.05	110.67	111.64	113.16	107.43	110.74	109.59	110.79	107.1	108.28	110.99	111.46	110.91
113.62	114.95	116.49	119.31	117.47	117.46	118.13	121.19	117.24	115.99	115.74	118.58	118.58	113.53	120.85	118.45	116.47	117.27	119.93	117.13	116.42	116.59	116.41	117.3	116.04	121.12	116.06	120.31	117.66	119.25	117.76	118.46	118.05	118.54	120.08	116.22	117.96	116.72	119.85	117.01	116.86	112.87	119.43	120.18	116.48	118.8	115.8	118.5	119.6	115.9
103.73	103.78	105.21	104.9	103.09	104.81	103.25	104.67	106.39	103.74	105.13	104.57	105.54	102.37	103.43	101.99	104.13	101.25	104.24	105.36	104.83	105.16	104.32	104.37	102.38	105.28	103.53	103.9	103.55	102.92	103.22	106.64	102.82	102.12	106.16	106.5	101.57	107.12	106.98	103.4	106.21	104.95	103.05	104.73	105.53	106.95	106.24	101.43	103.6	102.93
110.91	110.67	110.96	112.25	111.13	112.43	111.71	114.22	110.4	111.22	112.88	110.93	110.14	112.16	109.16	113.4	109.65	110.39	113.18	112.98	113.94	109.71	112.67	112.68	110.58	109.18	113.97	111.13	108.9	115.74	111.05	110.25	109.52	110.1	110.5	109.98	113.07	110.04	110.05	112.28	111	108.16	111.3	110.69	110.05	111.11	111.58	112.29	109.3	110.08
118.36	121.32	117.36	117.5	118.5	117.08	116.11	115.12	118.34	115.3	114.15	116.16	115.82	117.97	118.94	118.1	118.5	115.86	116.35	118.61	115.42	117.61	117.7	119.82	116.81	116.33	118.02	119.23	121.61	117.4	119.5	114.62	118.8	116.09	120.85	117.54	116.56	116.42	115.75	120.52	117.04	118.49	116.06	118.44	118.05	118.36	119.48	122.83	115.34	119.02
101	105.69	107.23	105.33	105.34	102.63	104.04	105.66	104.31	104.57	103.62	103.23	107.04	104.75	103.3	103.95	105.93	103.87	105.49	104.78	106.02	103.49	103.3	102.97	105.18	107.06	104.77	106.6	103.82	104.96	105.15	99.709	103.83	106.15	102.5	105.89	101.41	102.31	102.77	106.92	106.14	106.74	107.02	101.43	105.66	100.66	102.79	103.67	101.46	104.82
99.473	98.987	99.462	99.62	99.978	95.816	96.35	98.889	99.368	102.42	99.809	100.72	100.19	97.479	99.1	102.47	101.46	98.53	97.889	98.908	100.61	100.92	99.515	98.036	101.18	101.62	99.428	101.2	103.42	99.398	98.994	100.35	97.017	98.756	97.904	101.47	98.896	100.28	99.53	98.713	97.911	102.81	101.14	99.627	97.935	97.307	99.328	98.049	99.165	98.979
109	109.58	110.61	107.35	114.17	112.51	113.09	110.05	109.57	108.19	109.92	107.9	109.76	110.14	111.18	110.33	111.93	114.58	107.29	108.9	112.22	108.28	109.64	108.19	108.57	110.82	109.75	109.37	110.44	112.09	111.78	111.58	109.2	107.08	112.22	107.38	108.05	109.86	108.78	111.82	109.46	109.34	110.3	106.35	110.96	109.89	112.22	109.02	110.69	108.52
102.41	104.91	105.09	105.34	104.85	105.08	103.99	106.68	105.11	105.96	106.05	103.71	103.95	105.56	103.72	106.15	107.04	104.24	102.27	107.3	104.04	102.9	105.03	104.2	104.44	103.35	102.81	105.63	103.67	102.25	106.42	106.15	106.65	104.62	108.8	104.22	105.84	108.28	107.97	104.94	103.82	105.96	107.89	105.24	106.87	105.6	99.06	107.06	104.77	106.11
111.71	112.63	112.12	110.48	112.26	111.08	111.87	112.96	114.23	106.57	110.49	111.79	111.53	110.93	112.55	111.27	113.41	112.58	115.53	113.7	109.92	112.11	112.56	109.46	113.31	113.75	112.39	109.56	109.35	109.86	112.62	110.5	111.28	109.86	110.81	111.82	114.46	111.89	111.04	111.24	113.96	112.8	111.55	110.35	113.01	111.88	110.84	109.05	111.38	110.79
106.98	105.17	107.3	101.84	103.3	107.02	107.48	108.15	104.46	105.5	108.31	105.44	105.99	107.8	104.08	109	105.82	106.35	106.46	105.1	104.71	108.63	106.24	106.06	106.55	110.75	104.52	104.17	103.76	103.86	107.15	105.86	104.33	105.42	106.09	106.4	105.66	104.61	105.6	107.3	110.09	108.28	106.23	105.09	105.07	108.7	105.38	105.58	106.77	106.97
104.28	106.51	105.77	107.3	104.54	103.83	106.03	108.02	105.72	107.07	104.96	99.862	104.49	105.32	105.49	102.43	103.68	106.84	102.99	105.7	102.99	103.04	106.35	104.76	106.97	105.05	105.74	105.17	107.99	104.93	105.3	102.23	105.88	102.52	105.88	107.88	108.14	106.53	104.44	103.72	106.93	107.68	105.91	107.38	104.17	108.36	108.13	103.74	106.14	105.72
106.77	105.45	106.37	106.4	106.74	107.89	105.51	107.98	106.79	108.72	108.63	109.5	101.02	104.75	109.48	106.43	103.54	104.02	106.71	105.1	110.24	107.73	105.86	101.1	108.72	104.84	104.81	108.29	105.45	107.8	105.66	105.26	105.43	102.81	105.73	105.44	106.92	108.05	105.3	105.26	106.15	103.16	105.44	105.66	111.1	104.29	108.33	106.34	108.53	104.11
103.63	100.94	102.16	100.5	99.105	97.679	100.47	101.38	105.78	102.44	100.44	96.897	102.75	98.721	97.674	100.93	99.564	101.67	98.126	99.991	102.2	101.89	100.66	100.71	100.97	99.007	104.74	102.16	102.11	100.63	100.99	98.816	99.397	98.581	103.04	101.06	101.51	100.37	99.293	100.86	99.304	100.73	101.17	100.1	102.14	104.62	101.44	102.47	102.94	102.61
112.13	112.77	111.38	111.07	113.12	113.21	112.44	110.55	110.32	109.61	113.73	114.42	112	114.16	112.81	114.76	110.96	109.24	110.71	111.39	113.24	112.57	112.23	110.34	111.28	111	110.3	112.67	111.63	113.85	112.83	110.19	112.12	111.17	114.9	112.4	112.49	113.12	112.29	113.58	114.36	114.12	110.18	109.21	112.56	112.95	109.13	107.19	114.94	111.37
111.22	109.08	109.45	113.97	113.87	111.64	109.19	111.34	114.19	113.59	110.85	110.83	109.48	112.55	108.86	112.46	110.2	111.81	113.16	111.91	112.73	110.65	111.34	110.78	110.33	112.01	109.81	111.49	110.38	111.13	111.84	114.11	112.63	110.22	112.87	111.71	109.55	117.34	112.11	111.89	112.11	112.43	113.29	111.48	115.41	113.81	107.16	113.36	110.15	114.56
106.14	103.56	103.41	104.37	97.52	103.7	103.65	105.83	102.63	103.15	101.77	103.37	103.27	104.59	103.56	106.82	104.26	107.03	103.48	103.35	102.92	103.95	102.9	103.67	103.27	103.34	103.99	103.45	106.99	101.53	105.85	105.17	105.46	102.41	104.87	105.63	104.02	103.05	106.23	105.03	105.13	105.18	103.51	101.47	106.07	105.96	105.58	105.58	104.25	101.92
105.81	105.42	106.14	105.89	104.97	104.4	107.07	104.4	107.25	106.81	106.95	103.88	104.97	109.12	103.68	106.34	107.72	105.39	106.55	105.09	105.03	104.56	103.63	104.58	108.07	103.94	104.28	106.45	104.25	105.65	107.61	104.9	107.21	104.38	103.05	100.4	103.32	107.66	107.16	106.98	107.9	107.8	105.53	106.15	106.96	105.27	103.83	105.48	106.79	104.35
107.32	105.77	102.19	103.3	106.66	106.3	107.2	106.17	105.15	107.33	105.92	105.89	103	106.17	105.79	108.55	107.74	107.64	108.1	106.79	108.22	105.24	102.33	105.59	106.32	108.31	106.62	104.85	104.38	105.81	102.58	107.52	104.21	104.88	104.36	103.45	106.54	105.92	105.66	105.76	107.41	105.16	106.29	108.62	105.01	105.52	103.96	106.36	104.96	109.97
115.61	120.34	117.82	118.08	120.05	113.59	113.62	113.85	116.9	118.32	112.93	113.51	113.43	117.77	117.94	115.55	113.65	116.13	118.98	116.73	117.44	115.02	115.47	114.21	117.61	115.69	112.85	114.51	112.67	118.19	116.51	118.11	117.19	116.37	113.83	114.58	112.86	114.36	116.67	115.8	117.97	115.63	116.96	117.27	116.11	114.55	114.28	115.34	117.27	118.36
108.43	106.6	106.02	105.78	108.03	108.24	106.34	103.25	105.68	102.98	108.54	106.26	105.65	108.21	105.71	106.28	104.15	106.99	102.77	107.52	105.25	107.81	104.8	104.6	106.42	103.46	105.36	104.37	108.52	104.23	103.31	106.11	107.28	109.02	107.87	107.37	105.93	107.31	103.34	108.28	103.28	106.43	105.99	105.35	102.79	104.15	101.13	106.7	103.14	103.14
105.54	105.93	106.14	105.52	107.41	106.08	108.06	107.84	102.1	108.15	105.12	106.19	106.7	104.49	105.28	104.83	106.18	104.78	104.58	107.53	106.59	105.69	107.86	106.86	104.25	106.37	107.35	106.96	108.21	106.98	104.86	104.2	108.75	102.4	108.64	106.37	109.33	104.52	106.65	106.48	104.67	104.78	101.32	106.39	109.8	103.51	104.66	106.68	107.76	101.65
106.31	106.79	104.39	103.01	106.91	108.28	104.94	104.75	104.72	105.36	105.54	107.1	107.86	106.59	106.31	106.3	105.13	105.63	105.84	106.72	106.97	107.51	106.4	108.03	106.94	107.31	104.7	106.87	108	106.4	106.7	105.21	103.88	105.64	105.63	109.51	105.46	109.1	108.02	106.04	106.74	106.9	108.22	104.04	104.62	105.9	109.88	105.38	104.39	107.05
108.62	107.98	107.33	106.1	105.29	106.61	109.21	105.31	105.45	108.02	109.1	107.68	104.2	103.99	105.27	103.17	105.74	107.93	105.85	108.04	102.87	104.62	107.89	106.37	106.98	105.22	103.12	108.54	105.4	108.26	105.44	106.41	107.14	105.24	106.1	108.17	106.16	107.18	110.64	107.36	104.47	108.46	104.36	105.01	107.58	103.31	104.96	105.05	107.68	106.12
118.9	116.34	115.85	117.5	117.51	116.29	118.4	114.37	115.05	116.31	117.98	118.9	119.95	117.47	120.45	116.45	119.53	119.17	121.71	115.02	114.81	117.28	118.44	116.25	117.97	121.09	116.9	118.81	119.57	118.29	118.27	118.9	117.19	119.54	117.8	121.9	119.1	117.41	116.32	115.63	118.59	117.17	118.64	119.88	116.9	115.79	120.51	117.87	118.8	119.74
105.17	104.18	106.62	104.29	102.8	101.99	104.27	103.59	104.51	106.03	100.01	105.34	103.99	103.62	103.02	101.73	102.86	103.95	103.32	107.68	107.06	102.3	101.79	105.93	104.62	103.22	104.17	104.24	102.89	101.39	105.26	105.4	102.95	106.26	103.93	104.86	103.3	103.21	102	104.62	103.71	106.75	105.37	103.13	107.09	100.81	105.5	105.78	103.85	104.48
105.42	108.06	108.7	105.91	105.32	104.97	104.66	106.8	106.17	108.03	108.91	106.47	106.43	106.99	104.38	102.97	107.92	105.37	107.98	105.18	106.81	104.5	105.32	106.24	106.39	104.85	106.56	107.56	106.91	104.17	103.51	108.24	106.98	107.21	106.39	106.32	105.15	104.33	107.95	109.43	104.69	104.92	106.57	105.89	105.77	105.26	104.54	107.3	108.79	107.23
102.39	107.01	105.91	105.07	104.21	103.97	105.57	106.05	103.29	103.2	105.07	104.84	104.76	107.18	104.89	105.61	108.67	107.24	101.87	105.21	101.59	104.16	104.7	101.84	105.18	105.18	103.06	105.14	103.77	105.2	110.15	101.54	105.52	108.08	104.31	105.29	103.86	99.781	103.29	101.73	104.39	107.03	103.21	102.46	105.06	106.56	105.07	107.01	104.23	101.53
115.29	112.35	112.66	112.36	114.45	112.71	112.51	113.57	112.56	112.76	111.73	112.62	113.43	112	111.77	113.18	111.84	114.23	112.09	114.52	112.64	113.11	112.6	111.42	110.81	112.83	112.54	110.63	111.69	113.48	110.5	108.66	110.05	111.65	111.48	111.75	115.18	114.17	110.45	107.69	113.13	110.92	112.81	110.99	113.47	111.84	112.62	113.82	113.18	112.36
109.39	112.03	109.78	112.56	109.71	108.05	111.42	112.55	111.08	113.24	110.28	109.64	112.82	109.06	110.41	111.71	109.22	110.58	112.48	112.17	108.88	109.32	111.91	109.76	110.34	109.72	109.67	109.19	111.41	108.87	113.13	111.81	111.7	110.2	108.44	108.55	112.14	110.12	107.99	109.33	112.24	110.47	111.16	108.01	110.87	112.72	112.69	109.54	112.77	110.59
97.952	98.115	99.15	100.17	102.99	100.89	100.74	98.291	101.94	100.01	101.1	103.61	96.573	104.61	101.13	101.77	98.32	99.057	102.94	99.941	99.219	99.562	100.92	98.487	98.975	101.35	99.214	101.92	101.36	99.864	101.61	99.679	100.45	101.52	103.12	99.241	96.141	99.031	98.604	97.947	98.801	101.18	100.3	101.08	103.93	98.542	100.21	100.64	104.48	101.33
106.06	108.61	113.09	106.25	110.25	110.42	109.21	110.9	110.76	109.22	107	106.19	109.15	109.58	110.59	106.19	110.43	112.36	110.82	109.94	107.36	112.07	110.59	110.66	108.98	110.29	109.02	111.75	110.99	106.82	112.79	110.68	109.56	111.81	108.47	108.94	112.33	109.24	111.61	109.86	111.26	107.54	108.43	108	111.05	109.99	108.11	109.5	111.64	110.5
102.04	99.298	102.93	98.719	99.424	96.885	99.517	101.56	102.26	99.563	99.045	99.784	100.18	98.323	99.943	99.888	100.23	101.34	98.076	99.132	97.28	103.03	101.91	102.2	102.53	101.65	102.19	98.723	102.81	99.693	99.768	102.21	98.977	104.1	103.22	102.23	99.809	98.178	100.44	103.41	98.854	99.119	101.25	98.489	101.23	100.45	101.88	96.842	101.28	100.39
100.37	98.397	102.39	101.34	98.59	101.33	100.69	97.057	100.51	98.549	96.468	96.47	100.19	96.895	100.59	99.549	99.991	101.59	100.02	103.31	102.01	100.98	100.77	100.33	101.49	101.54	100.45	100.54	99.833	98.081	101.18	97.888	98.805	100.74	96.953	101.15	100.08	99.443	99.745	100.67	100.89	97.577	98.913	101.89	101.35	98.631	100.03	95.3	103.18	102.68
104.36	105.93	104.98	106.31	105.09	106.28	104.91	102.55	105.87	105.83	107.14	105.85	103.9	103.33	105.27	104.93	103.33	106.54	103.05	111.52	105.27	104.59	106.73	105.44	104.37	105.13	109.29	104.37	106.71	106.8	105.7	103.67	105.66	106.87	107.53	108	104.43	102.08	104.48	103.83	105.76	106	104.02	106.68	101.3	103.26	106.01	106.31	107.19	104.1
101	100.27	95.547	100.07	97.85	97.632	102.55	98.944	101.66	99.001	98.194	99.299	97.02	99.349	98.569	101.89	98.891	99.357	100.55	104.16	102.22	99.419	101.23	99.052	97.478	101.77	99.648	100.81	98.915	103.02	99.839	97.302	96.828	101.66	97.022	95.575	97.837	99.217	98.403	101.08	102.68	98.821	97.551	103.21	98.958	99.635	100.04	99.29	99.936	101.04
108.91	102.3	105.71	110.07	104.69	103.74	107.55	104.57	105.44	105.06	108.6	103.62	105.84	105.42	103.68	105.58	106.34	106.9	105.85	104.6	106.39	104.63	105.59	104.08	108.67	107.53	106.07	108.48	107.86	105.87	105.19	106.1	104.75	106.64	106.62	106.69	104.43	106.08	104.41	106.76	105.32	104.03	107.56	106.15	105.14	105.65	106.87	104.91	105.91	103.95
101.53	100.58	99.773	100.15	102.36	99.555	98.152	101.52	101.52	101.83	99.477	97.302	100.32	98.277	99.332	100.64	99.215	98.083	100.04	103.75	97.956	99.063	100.15	99.202	101.09	98.954	99.208	104.59	101.1	100.47	98.761	97.866	102.59	98.746	100.5	99.377	100.98	99.952	98.882	100.25	102.8	101.06	99.54	97.878	99.591	99.917	98.983	101.73	101.7	100.32
108.13	106.83	105.34	105.94	104.69	105.73	105.25	109.24	105.95	102.39	109.85	106.68	105.07	106.76	102.59	104.46	105.22	102.16	108.18	103.27	107.06	106.55	105.25	107.27	104.65	102.69	104.36	102.49	106.77	105.14	103.95	103.87	105.88	105.76	103.53	108.49	106.17	104.93	107.89	106.07	106.27	103.6	104.86	106.55	103.66	105.71	106.74	105.31	106.41	103.35
116.23	118.29	118.03	118.25	115.08	115.08	116.67	117.08	118.47	116.03	119.74	117.35	116.03	119.63	118	117.64	119.03	114.74	116.79	111.4	117.02	115.5	114.52	116.91	113.71	116.3	113.91	116.26	117.35	113.46	117.48	118.65	119.72	121.45	115.18	115.83	117.02	115.74	117.29	118.88	115.86	114.87	119.19	117.7	115.37	121.38	116.76	118.31	115.38	117.93
108.58	104.54	106.67	106.25	102.45	107.04	110.97	105.53	106.77	103.94	103.13	102.78	103.15	103.94	107.57	102.95	104.08	102.07	107.71	105.12	105.75	105.43	106.02	105.33	108.99	105.94	107.81	101.84	105.04	104.18	105.2	104.17	103.77	108.57	103.59	105.78	105.55	102.97	104.64	103.61	105.59	106.96	106.76	105.97	105.78	105.32	105.46	107.55	106.71	105.49
104.03	104.51	104.83	106.95	108.99	106.83	102.92	108.45	107.07	107.95	105.36	104.14	106.25	103.41	107.4	105.65	105.62	105.08	107.62	105.76	105.34	102.47	106.85	107.46	104.95	105.06	107.83	106.57	104.69	104.94	103.99	103.15	104.52	106.81	104.89	103.67	107.08	104.8	102.45	104.29	103.08	104.47	103.41	108.17	103.21	107.17	106.49	105.25	104.38	107.21
105.23	106.18	103.09	104.03	103.91	103.09	101.99	104.82	105.73	100.08	104.02	105.23	104.59	104.87	103.1	103.93	105.68	105.1	103.19	106.56	107.74	104.35	104.29	108.15	104.42	105.12	103.47	102.7	105.82	100.1	100.64	101.38	103.77	102.07	102.36	103.53	103.82	106.22	103.1	107.66	106.86	104.86	101.26	105.01	104.13	107.62	101.25	100.83	103.36	102.21
110.73	112.08	111.79	108.3	109.83	109.78	110.82	109.91	110.54	111.04	110.17	110.59	109.73	108.5	113.95	108.89	111.78	111.45	108.98	111.51	111.15	110.34	109.26	110.9	107.87	109.39	110.42	107.01	111.7	110.03	108.91	112.52	110.8	112.75	110.81	108.07	114.14	110.42	113.54	106.71	113.27	108.97	110.79	107.36	111.4	112.81	110.12	110.04	111.02	111.5
108.31	106.12	106.83	104.81	107.03	106.12	104.04	106.78	105.85	103.41	108.58	104.53	107.21	106.16	104.75	105.71	106.91	109.14	106.56	104.16	103.54	99.723	107.26	105.22	107.88	105.83	106.06	108.46	105.27	105.66	106.62	102.41	105.7	105.21	105.76	107.87	105.34	103.92	106.24	108.99	105.37	106.36	102.41	108.82	105.91	105.54	104.4	106.14	105.33	104.71
110.51	114.75	110.19	111.44	112.21	112.23	112.03	110.58	111.72	109.99	110.18	111.13	114.29	107.86	110.95	114.42	111.66	109.17	111.81	112.77	114.88	108.57	110.59	110.39	111.97	112.34	111.44	108.32	110.7	110.24	110.05	111.34	109.95	112.82	107.91	113.08	110.73	106.4	113.68	112.05	113.85	114.27	109.38	109.4	112.13	109.13	111.71	112.47	109.74	110.01
100.5	99.918	101.56	98.463	96.599	101.72	102.29	99.831	99.477	99.471	97.89	102.02	99.335	100.56	104	102.23	99.4	97.935	101.55	102.98	96.191	98.756	104.27	99.537	99.362	103.47	98.505	100.04	100.94	98.156	101.69	101.33	97.665	98.479	103.76	99.555	102.22	99.605	100.91	102.17	98.182	99.868	101.96	101.72	99.96	102.48	101.66	102	102.88	99.714
102.63	102.1	101.26	102.41	103.05	101.99	102.81	102.22	99.959	102.05	102.13	101.56	101.5	99.336	103.08	102.67	98.8	98.006	96.905	98.024	104.06	102.47	103.67	98.103	102.39	102.27	95.754	101.58	100.35	99.777	96.607	101.09	101.32	100.01	98.89	101.69	99.501	102.82	102.6	99.852	99.848	99.909	102.6	100.86	96.986	101.81	101.21	98.657	101.74	104.49
103.99	104.04	106.75	104.13	104.89	104.36	104.45	103.91	105.47	107.16	107.55	105.58	105.14	106.05	107.27	103.9	106.87	103.24	106.82	107.34	105.01	105	108.62	107.98	106.86	108.08	105.78	108.78	108.46	107.79	106.25	107.99	108.88	108.32	106.55	104.79	103.99	105.95	108.09	106.01	108.05	107.45	108.05	105.11	104.47	107.43	106.21	110.01	107.93	103.08
101.58	105.72	105.61	106.14	103.68	107.65	104.67	107.39	105.89	107.4	104	105.09	103.29	104.01	106.05	106.59	106.33	100.71	105.39	103.52	104.59	102.48	107.14	106.44	105.56	102.98	104.83	105.59	105.65	104.05	102.33	103.89	104.68	105.3	103.04	106.15	105.75	107.23	102.96	106.9	107.33	106.79	102.24	108.66	108.12	104.55	101.57	104.53	104.46	106.81
107.87	107.32	104.42	107.92	106.34	108.24	104.67	105.75	107.13	105.15	107.21	106.39	107.92	105.09	107.12	106.79	103.73	102.84	103.47	108.37	106.58	107.54	104.21	105.3	104.24	104.23	107.96	103.07	104.66	105.94	105.53	106.23	104.84	103	107.71	106.43	106.7	103.63	107.03	107.04	106.49	105.84	105.25	104.58	103.94	104.05	103.76	107.06	104.36	105.15
98.623	100.05	98.024	100.78	98.078	96.006	99.426	101.12	99.824	99.068	96.511	97.877	95.142	98.584	99.907	97.98	97.398	99.494	102.57	98.611	102.23	101.07	100.14	98.883	99.115	101.81	99.359	99.521	103.15	97.879	98.064	96.12	98.874	99.357	100.39	100.79	100.42	99.934	101.8	100.04	96.657	101.38	98.661	94.6	101.91	101.22	98.838	97.933	101.8	99.384
110.72	110.92	114.62	112.85	111.6	114.34	110.01	113.37	113.24	114.65	114.4	111.21	109.69	112.58	117.12	112.13	114.19	112.14	114.42	113.95	110.87	114.77	113.81	108.8	113.99	111.83	116.81	111.85	112.27	113.33	114	112.99	111.83	113.06	113.17	111.99	111.35	112.94	112.42	111.67	112.14	114.18	112.38	112.83	109.81	115.14	107.08	113.02	110.83	112.12
116.92	117.22	115.05	115.46	118.35	118.32	115.71	118.6	114.1	115.98	115.41	120.68	115.76	114.7	115.98	117.79	115.55	116.65	117.24	115.98	118.98	115.9	116.2	117.17	114.99	116.93	116.56	113.7	114.84	116.04	117.36	115.55	117.96	116.25	116.84	115.3	115.56	115.94	113.12	114.69	117.95	116.45	115.85	120.07	117.48	113.37	115.96	118.02	117.41	114.73
110.92	108.97	107.4	114.38	113.44	113.35	114.28	112.08	112.78	111.66	112.62	111.91	111.76	110.04	110.07	108.43	110.19	113.2	112.11	111.46	108.7	112.06	112.83	112.65	110.32	112.6	112.75	112.75	112.25	114.05	110.66	105.58	110.11	111.78	112.35	109.23	113.95	109.67	113.49	111.27	113.3	114.51	109.94	115.45	110.8	109.57	115.9	111.22	111.23	113.54
105.16	107.03	105.28	104.09	103.53	105.64	104.87	105.17	104.69	107.1	104.65	106.02	105.07	107.07	103.09	107.11	103.63	104	104.35	104.53	108.47	106.5	107.58	107.97	107.44	108.83	103.8	103.94	105.19	107.28	102.07	106.74	104.43	103.92	108.08	106.28	106.15	102.73	105.11	104.27	106.01	111.32	104.48	105.97	106.44	103.27	110.87	104.4	103.09	107.15
106	106.29	107.58	107.34	107.29	104.82	104.14	104.71	104.88	110.48	104.32	104.45	108.65	105.81	109.14	104.14	105.3	106.13	105.99	107.41	106.16	108.57	106.45	109.06	105.14	107.81	107.14	108.17	107.39	104.56	105.38	107.22	106.74	108.44	107.69	106.03	105.71	100.39	105.1	107.65	107.41	106.2	107.69	103.38	108.23	105.55	104.28	104.9	106.57	105.4
111.64	113.19	111.41	112.3	111.18	107.52	110.3	110.67	109.55	111.23	112.87	110.84	111.44	112.08	108.8	113.5	110.49	111.84	112.27	110.92	108.99	109.56	108.96	114.67	114.16	110.92	110.68	107.09	109.36	109.61	109.34	111.15	111.64	109.82	111.09	110.33	109.64	110.82	112.61	111.59	108.57	113.17	111.07	112.83	108.8	109.17	110.49	112.96	112.16	110.39
103.92	108.44	106.48	105.5	106.84	104.45	102.82	107.53	106.32	105.59	105.38	106.35	106.59	106.74	108.47	106.59	104.93	107.76	105.78	103.83	108.23	110.69	105.83	105.33	105.15	106.42	107.27	104.94	105.46	107.86	105.21	107.36	107.3	104.83	106.37	105.67	108.84	105.22	106.79	108.31	108.67	105.44	104.02	107.56	106.56	109.13	105.48	107.27	108.04	106.05
111.51	110.33	111.21	112.13	112.87	108.81	111.39	108.51	108.61	109.03	108.98	110.01	114.61	112.26	109.25	114.53	110.8	109.63	111.11	111.78	109.57	111.07	111.79	108.32	111.25	111.02	110.49	109.66	112.61	110.17	114.08	110.85	114.69	111.23	112.32	111.05	109.29	109.79	109.76	111.67	114.01	109.97	112.09	109.94	109.2	111.98	110.51	108.85	109.09	112.2
102.33	98.337	100.69	102.02	98.657	99.485	100.19	103.95	97.539	99.779	101.19	98.986	100.68	98.442	98.188	102.35	100.84	100.92	102.25	99.509	100.25	102.42	99.26	100	98.122	97.558	100.37	97.311	99.373	101.48	100.96	103.16	99.903	97.988	101.7	99.917	99.468	99.412	101.44	99.126	101.42	97.945	99.735	101.17	97.591	100.34	96.178	98.697	101.23	100.08
104.97	106.09	106.87	103.12	103.16	104.13	106.37	106.93	104.65	104.52	105.39	106.45	107.75	107.48	103.33	104.81	110.9	108.42	105.12	105.13	106.74	101.83	109.36	107.01	105.65	103.75	107.13	103.8	102.96	104.78	106.51	102.96	105.03	105.3	105.78	107.38	104.54	106.8	104.96	101.96	105.69	107.72	108.19	105.97	106.54	104.25	105.04	101.76	103.62	104.34
112.94	108.94	110.46	109.59	111.64	112.55	112.22	112.72	110	112.24	112.87	111	110.76	114.42	107.76	109.49	110.33	111.75	111.46	113.1	109.89	111.36	112.73	111.55	110.31	110.28	111.78	109.74	108.02	114.26	108.61	109.58	108.34	109.68	109.08	110.85	111.27	109.44	110.29	111.05	108.93	112.99	109.9	111.4	108.03	112.13	109.12	110.28	109.83	112.18
105.09	104.78	106.46	104.41	106.02	104.36	100.46	104.05	104.52	101.72	105.22	103.29	104.15	105.69	101.7	106.32	104.95	103.83	106.73	101.45	106.47	107.54	100.39	105.72	106.09	105.06	106.96	108.69	103.53	103.57	106.94	102.04	103.94	106.38	107.17	106.75	102.9	103.76	106.09	104.23	105.96	106.52	102.14	101.31	103.48	105.64	104.34	105.71	106.91	102.54
106.24	105.38	105.11	102.14	106.48	105.62	103.96	103.1	104.98	103.73	108.91	105.44	106.88	104.06	106.64	107.21	107.96	108.07	103.45	104.25	104.93	105.1	107.46	105.12	108.8	105.32	105.33	108.23	106.11	104.73	104.76	108.26	102.62	101.72	104.83	106.32	106.5	103.94	104.93	106.04	103.29	105.62	105.39	104.37	107.63	103.86	105.44	107.37	106.03	105.49
110.04	111.69	111.57	111.29	112.91	112.76	110.56	112.44	112.96	111.86	109.08	111.65	111.67	113.09	114.7	114.14	114.18	109.2	113.16	111.49	109.85	109.87	112.99	111.78	111.83	108.98	113.72	108.97	110.8	112.96	110.91	110.25	111.03	111.55	113.76	112.41	109.51	110.46	110.02	111.36	107.98	113.63	110.6	111.69	110.09	113.42	111.33	111.72	112.73	113.04
106.91	108.17	105.13	103.57	109.22	111.48	105.55	105.85	105.35	106.1	106.65	102.27	104.3	106.64	108.23	104.49	104.05	109.1	107.13	105.69	105.69	108.82	104.26	108.15	108.02	105.13	105.36	106.11	102.58	108.11	105.62	105.81	107.66	105.8	107.58	107.61	108.11	106.8	106.48	105.72	107.4	105.67	105.81	105.64	107.01	107.43	104.63	105.84	103.16	105.87
105.2	99.489	104.37	105.07	101.92	103.44	108.15	107.25	102.59	104.64	105.08	105.41	107.62	106.44	101.02	105.6	104.71	100.89	106.13	104.43	104.58	100.48	103.83	105.67	102.87	105.43	104.75	104.36	103.24	105.05	101.89	102.85	104.81	105.74	103.33	105.17	103.11	105.56	104.89	108.04	104.95	103.85	102.24	104.47	103.82	103.43	104.05	104.98	102.45	105.07
103.3	105.11	102.25	102.79	102.19	104.42	105.85	104.98	102.67	105.31	106.96	101.14	102.62	100.7	105.98	103.51	106	104.4	104.12	102.36	105.54	103.83	104.41	103.06	104.47	106.58	106.95	103.8	106.42	105.66	105.76	106.33	103.29	106.63	103.58	106.26	105.41	106.73	105.28	107.88	105.33	102.78	105.19	105.59	104.69	102.5	105.77	102.38	101.91	104.91
102.88	103.65	107	106.83	104.84	105.39	104.84	107.59	104.78	105.46	106.05	104.68	106.94	104.64	104.68	104.48	106.72	106.49	103.85	107.73	104.4	105.6	104.42	108.53	105.84	105.25	107.77	107.75	105.14	106.16	105.98	107.4	102.33	104.62	105.23	106.44	103.73	106.8	104.98	103.64	103.21	106.72	103.12	106.62	104.43	106.74	105.6	105.62	105.8	104.39
110.09	111.63	113.18	111.5	109.13	111.84	108.82	111.67	109.89	109.81	111.34	109.11	112.09	113.88	115.25	110.53	111.19	112.27	112.77	109.76	111.55	111.67	113.08	112.7	110.42	107.39	108.46	109.99	109.34	107.69	112.27	112.27	112.68	112.65	111.27	114.81	108.53	110.43	113.93	109.39	108.57	110.25	112.12	111.39	110.56	107.77	111.92	108.67	114.31	111.65
111.77	108.62	111.93	112.36	110.72	114.54	110.69	114.7	110.81	114.03	112.32	110.62	114.86	112.99	112.45	114.89	107.79	110.89	110.26	111.33	108.62	107.86	111.57	110.45	111.96	110.53	111.01	110.33	111.82	109.73	107.91	110.95	108.55	112.24	112.17	112.98	108.4	108.89	111.33	112.66	110.38	108.34	107.84	108.72	108.95	108.37	109.95	111.81	107.77	109.02
103.8	106.04	106.51	105.26	105.48	103.68	102.35	104.82	102.84	108.02	103.98	104.59	103.18	103.63	105.11	101.8	105.31	105.34	105.59	106.33	104.92	103.91	106.17	105.81	104.09	104.14	104.37	104.22	103.77	102.81	104.62	101.94	106.72	102.68	102.22	105.72	105.34	104	107.32	105.17	102.66	103.1	102.94	104.66	103.61	107.11	102.85	104.4	101.53	102.12
98.655	99.56	98.302	101.02	102.23	99.144	102.15	96.049	100.08	101.32	101.15	95.803	97.697	98.115	102.02	100.85	100.96	100.77	100.89	100.6	100.31	99.389	98.889	98.591	103.16	94.508	101.03	96.13	98.946	101.28	101.64	100.61	97.171	99.094	101.51	98.577	99.557	100.6	102.78	99.84	103.11	99.879	100.01	99.785	100.81	103.05	103.29	101.51	101.77	104.77
109.67	104.86	107.04	105.57	104.74	107.31	107.47	104.71	107.54	104.83	106.76	106.8	107.87	109.93	104.12	105.91	105.83	105.34	107.15	105.65	105.75	106.98	103.52	106.37	108.36	108.99	103.46	106.87	104.22	104.88	109.67	107.72	105.9	106.99	106.44	105.54	106.05	107.72	108.53	108.18	107.32	105.36	105.24	108.93	104.72	105.15	105.04	106.21	106.96	107.76
104.02	102.23	106.18	107.7	106.47	107.36	107.27	104.36	106.14	105.94	107.86	106.14	103.34	102.94	107.21	104.55	107.19	106.66	105.78	107.72	104.89	106.32	106.67	107.08	102.56	102.68	102.47	109.1	106.98	103.88	103.13	101.89	106.23	104.03	105.34	104.66	107.06	102.56	106.46	105.53	102.91	105.59	105.51	103.84	105.79	105.5	107.48	102.26	105.41	106.95
108.69	114.68	109.59	110.88	110.2	110.7	108.49	111.54	114.83	108.73	109.74	111.01	109.44	110.56	111.73	112.53	113.98	110.1	109.46	112.27	112.22	108.1	111.15	111.26	110.14	111.74	110.06	111.97	112.84	111.65	108.86	108.21	111.87	108.43	114.76	110.07	112.06	111.26	112.31	111.42	106.3	112.61	111.45	111.01	112.4	109.01	111.31	110.77	109.18	109.29
110.53	113.68	108.88	114.82	112.94	113.93	112.89	112.34	110.5	110.54	113.92	114.36	110.67	107.3	110.14	112.42	114.11	111.19	114.55	110.92	115.56	108.24	110.1	108.15	109.46	111.75	111.03	110.5	108.09	108.07	109.72	114.11	113.05	113.85	112.13	108.46	110.92	109.71	111.55	108.29	112.04	113.81	114.38	112.67	110.69	113.56	108.13	113.49	110.16	108.93
113.42	112.19	111.59	110.85	113.68	114.42	112.88	113.74	111.92	116.05	111.14	113.98	111.98	109.85	114	111.89	109.82	112.51	110.14	109.89	114.6	111.29	111.95	114.29	110.83	109.15	114.92	111.02	113.44	109.52	110.9	109.59	114.5	112.17	109.78	113.16	109.36	112.68	109.54	113.18	114.36	109.93	111.97	111.62	110.71	111.17	114.79	110.79	110.53	108.2
104.47	104.85	100.27	105.23	105.24	103.27	106.28	106.1	108.09	107.76	107.13	102.2	105.17	105.12	107.08	106.26	104.27	104.36	105.64	106.42	103.36	100.96	101.57	105.87	105.61	104.75	107.71	104.15	105.7	108.84	106.05	106.94	105.5	103.96	106.75	103.19	105.62	104.89	103.17	106.48	104.61	106.46	107.55	106.51	106.34	105.02	106.1	107.5	108.09	107.47
110.76	110.44	110.55	113.95	112.4	112.9	113.46	111.38	110.67	110.87	111.73	111.57	115.62	112.25	112.55	112.78	112.89	109.72	110.93	113.33	109.3	111.61	110.01	109.93	108.82	110.09	108.08	112.37	110.86	110.28	111	109.58	108.82	112.11	111.11	111.4	115.52	111.69	108.62	112	109.19	113.8	114.01	112.79	110.87	112.93	111.66	113.72	114.52	112
105.28	105.98	104.52	103.43	102.17	109.06	104.1	103.87	102.98	104.35	104.49	103.66	103.76	102.58	104.02	107.05	104.28	110.11	107.79	103.62	104.01	104.19	104.2	105.1	102.11	102.78	103.6	103.58	102.02	104.33	107.14	102.07	108.23	104.58	102.76	102.43	103.93	106.39	104.18	104.69	106.19	106.03	105.79	102.41	105.78	102.53	107.74	104.73	102.73	107.35
98.99	99.397	99.313	100.49	101.49	99.945	98.889	102.88	102.07	99.92	98.031	96.932	100.46	98.051	99.007	99.5	99.348	97.763	98.2	98.707	98.414	98.271	101.06	100.54	100.22	99.504	99.905	101.22	101.13	99.063	98.319	101.45	99.365	101.61	99.33	97.526	101.19	101.06	98.498	98.898	99.268	100.36	97.243	103.52	97.801	100.13	99.389	99.879	98.541	98.546
107.29	104.66	105.22	105.25	107.07	105.07	107.9	108.33	105.74	104.93	105.15	104.3	106.36	107.3	108.67	107.81	105.52	106.42	107.5	106.45	107.47	107.85	104.86	105.88	107.19	107.21	103.81	105.64	109.73	107.85	107.39	105.85	108.77	106.55	104.12	105.02	105.98	103.6	109.38	106.21	107.53	105.3	104.11	105.13	103.58	104.07	105.26	105.25	103.49	105.01
106.74	106.13	106.26	106.13	107.67	105.16	106.67	104.51	107.86	107.88	101.96	106.52	106.88	105.35	106.2	106.66	109.53	108.72	105.37	109.01	105.3	110.02	105.63	110.1	107.92	105.91	109.75	105.66	104.37	109.14	104.78	108.04	107.18	103.73	105.08	104.94	105.94	107.06	106	107.92	106.71	108.25	103.74	108.51	107.68	107.01	108.12	104.71	105.37	105.38
106.47	107.54	105.76	104.08	107.31	107.27	106.15	105.86	104.68	105.63	106.16	106.89	106.48	108.72	105.87	106.52	106.24	105.29	107.61	107.57	106.64	109.24	108.27	109.22	106.56	107.67	106	108.2	106.43	105.59	106.94	103.83	105.99	105.54	106.45	105.88	109.01	108.84	106.49	106.94	104.4	108.96	107.91	104.78	107.6	105.59	105.35	108.79	108.71	110.37
106.23	109.68	104.13	104.05	106.36	100.14	104.78	105.71	105.3	103.66	103.2	104.22	105.1	104.03	107.86	104.24	104.95	104.26	106.19	103.38	106.21	107.34	106	104.53	103.88	104.3	104.14	105.98	106.92	104.71	106.25	105.11	103.41	105.38	104.21	104.47	106.45	106.11	105.53	105.22	106.48	104.88	105.4	104.7	103.17	102.95	106.81	105.22	103.04	106.2
95.899	99.084	98.508	101.53	100.35	102.21	102.77	99.235	97.776	99.235	100.16	103.05	98.52	101.72	102.47	101.5	100.02	100.73	101.53	100.8	100.05	98.502	99.048	100.66	99.804	99.475	101.19	98.614	100.79	101.7	103.35	100.23	98.141	102.73	100.13	99.513	101.52	99.58	99.999	101.1	100.46	102.35	97.482	101.16	100.54	104.56	98.179	99.666	98.721	99.618
106.37	102.01	108.1	102.43	101.88	102.46	105.9	105.36	103.08	103.47	102.52	102.71	106.56	108.32	104.82	103.14	104.07	103.12	107.89	104.7	104.01	103.62	103.29	108.79	103.23	106.84	105.08	106.25	103.06	102.39	104.73	105.65	104.9	103.06	105.1	103.75	105.84	105.84	100.66	107.17	104.53	105.41	104.12	102.27	105.34	104.45	104.72	106.43	107.22	105.32
102.76	105.35	102.71	104.06	104.07	102.34	109.47	107.2	106.21	105.46	104.7	104.12	101.56	107.35	104.19	103.18	108.48	103.05	106.53	102.65	105.2	109.25	103.65	104.53	101.65	103.92	102.4	105.5	104.55	104.02	99.691	107.4	102.83	102.65	102.59	106.8	102.85	100.7	105.85	106.33	103.52	102.55	104.67	105.38	103.69	101.87	104.72	105.73	105.62	106.42
111.95	111.52	110.22	112.62	112.12	112.87	112.1	109.45	110.82	111.27	114.86	110.49	108.02	112.98	112.08	112.16	113.31	109.81	114.18	112.05	110.92	108.63	109.86	110.92	113.83	107.86	113.33	112.76	111.53	109.87	111.89	111.87	110.5	110.98	110.62	111	110.78	110.1	110.99	111.27	110.74	112.39	109.64	108.17	108.95	111.84	107.85	111.43	108.81	110.61
100.34	100.45	101.69	103.02	99.203	98.758	100.33	99.621	99.173	99.248	101.23	97.422	100.48	98.895	98.648	98.001	101.16	97.215	101.52	100.44	101.44	100.68	99.107	103.46	99.636	96.044	98.384	95.963	100.79	103.4	100.71	102.89	98.413	98.336	102.28	100.96	98.189	97	99.238	97.33	101.59	102.59	96.694	102.12	99.716	98.006	99.062	98.606	98.667	98.195
104.97	104.75	107.78	105.86	107.26	104.96	110.75	107.35	107.47	105.77	103.69	104.7	106.94	108.27	107.39	104.05	107.67	107.63	104.38	106.04	107	108.48	108.02	107.86	104.91	105.8	105.91	108.68	104.3	107.56	104.78	107.95	106.77	106.41	104.29	107.47	103.93	107.67	107	108.6	106.1	105.91	106.4	106.09	106.15	105.17	104.75	103.85	107.69	104.91
108.17	105.45	106.62	105.69	104.46	105.25	109.66	108.8	107.51	106.28	107.19	107.15	110.31	107.95	102.35	105.11	104.68	107.52	106.96	105.54	108.1	103.91	109.11	106.6	106.86	103.12	105.01	107.08	109.13	107.01	105.96	106.51	107.3	103.24	105.07	106.79	108.14	104.81	107.47	107.6	106.3	109.04	107.6	106.49	105.74	107.56	106.21	108.59	106.56	106.59
109.51	109.34	109.47	110.65	112.16	116.29	108.43	111.66	113.91	111.52	108.14	111.88	110.69	112.8	111.48	112.39	110.07	110.46	108.89	112.56	114.24	110.97	113.84	110.41	108.35	107.41	111.42	111.58	112.33	113.35	110.5	110.74	111.29	111.03	109.09	115.19	111.45	112.77	106.31	112.43	110.49	110.06	114.03	109.56	113.52	110.89	112.36	112.22	113.05	110.37
106.08	106.23	106.77	105.74	103.67	104.02	107.25	107.28	106.69	108.34	107.25	105.95	107.42	106.71	107.55	109.01	107.88	103.91	101.94	105.29	104.33	106.1	106.11	105.62	104.44	106.4	108.05	106.58	105.78	108.05	105.24	101.08	104.82	105.82	104.58	104.56	107.33	105.56	103.14	105.23	105.5	102.76	105.04	107.01	105.32	105.99	107.95	107.2	104.99	106.82
104.37	107.94	105.7	108.06	107.72	104.87	103.9	107.45	106.65	104.8	104.06	105.69	106.27	107.22	105.37	105.31	103.24	105.51	105.25	101.63	108.67	103.36	107.25	106.44	104.74	105.47	101.95	106.71	106.44	103.29	107.79	106.03	103.87	108.23	107.54	103.14	107.72	106.39	106.41	108.09	107.29	106.23	106.73	105.99	105.68	105.99	102.71	105.74	108.16	103.74
114.62	110.79	114.2	110.82	112.02	109.04	110.47	111.71	112.14	112.02	112.2	110.55	114.39	113.72	109.44	110.91	112.35	113.53	110.39	111.89	110.57	112.39	110.44	111.68	113.19	113.06	112.22	110.66	110.76	112.57	111.77	112.62	110.79	115.75	113.62	111.74	111.06	110.87	114.82	112.42	113.41	112.01	108.62	110.66	105.23	111.39	111.05	109.44	110.98	110.66
104.86	106.47	106.68	105.69	106.08	105.87	105.4	104.97	105.03	108.09	105.99	107.36	107.4	111.46	105.76	106.38	102.64	108.39	107	103.31	102	108.77	103.49	106.7	107.06	108.11	106.41	106.23	104.55	107.82	106.54	105.18	104.1	106.29	105.48	106.54	104.17	106.75	105.09	103.57	106.1	106.63	106.37	106.87	107.4	103.52	108.59	106.2	104.38	106.7
104.6	106.55	105.94	105.63	102.92	106.44	108.14	110.36	105.79	103.42	104.15	106.78	104.99	105.04	106.22	107.38	108.26	105.14	107.97	107.89	103.7	109.11	109.29	100.91	106.25	104.71	108.24	110.21	108.38	107.06	103.21	106.15	109.16	110.11	109.94	106.95	105.3	104.22	104.41	107.37	106.25	106.16	107.73	105.3	106.17	106.28	107.29	106.92	107.01	105.47
105.29	109.59	106.35	106.91	103.81	101.46	104.47	105.63	104.93	106.06	102.87	105.95	105.35	104.11	108.22	106.95	105.11	104.32	108.55	106.69	104.03	104.13	103.1	106.2	106.18	105.73	104.74	100.92	104.58	103.73	102.44	103.66	105.01	107.59	109.58	106.03	104.91	104.26	107.17	105.6	105.99	107.27	105.47	101.81	103.62	108.16	104.97	102.71	105.25	106.23
109.37	108.26	108.12	106.6	106.91	109.5	109.08	106.11	107.48	108.09	108.12	109.65	109.05	108.56	108.67	107.72	109.8	105.04	106.2	105.53	110.12	109.53	107.23	106.73	107.91	106.32	104.64	106.54	109.16	108.76	107.89	106.63	108.39	106.5	106.2	108.17	106.4	106.79	105.34	105.51	108.66	108.35	106.93	102.26	107.36	108.27	104.35	103.97	107.89	103.05
108.45	106.41	109.59	103.86	106.38	107.03	102.87	107.67	106.3	105.61	107.03	102.36	105.04	107.09	104.63	104.92	108.71	102.76	104.63	104.48	105.5	105.91	106.38	106.61	106.2	106.16	105.9	105.81	106.38	104.46	103.62	103.97	106.62	105.56	104.77	104.06	109.5	107.61	106.9	104.53	105.29	108.83	102.67	105.69	106.14	106.37	105.89	106.91	102.84	103.18
99.792	99.82	98.516	97.033	99.362	98.418	103.78	98.938	99.056	99.326	99.853	99.641	99.292	103.01	102	99.593	100.06	99.099	98.717	98.595	99.964	99.91	101.18	99.253	101.36	97.807	96.853	98.721	98.221	97.12	99.588	100.18	101.28	98.915	100.21	100.54	104.49	98.88	98.323	95.309	99.8	98.422	101.98	98.394	101.43	100.6	97.932	99.992	101.7	98.271
105.8	106.27	106.65	104.33	108.62	105.95	106.16	104.81	105.03	106.45	106.85	103.69	104.74	101.76	104.21	105.2	109.57	107.6	106.87	103.16	107	104.42	104.85	105.47	106.44	108.28	107.07	105.84	106.04	105	106.95	108.9	104.29	106.04	108.25	103.44	108.1	105.52	105.76	107.07	107.91	108.76	108.21	105.48	103.53	112.71	105.47	105.04	109.23	106.67
105.99	104.86	106.43	106.74	107.49	109.2	104.86	110.73	109.15	108.3	106.54	105.5	105.57	105.29	109.74	107.85	108.11	108.73	107.96	106.13	105.78	107.07	107.3	105.82	107.13	110.29	105.26	105.58	106.14	102.33	105.22	109.11	105.51	105.69	105.87	106.52	104.23	106.58	108.01	113.73	106.54	105.94	107.29	109.35	103.69	105.27	103.19	103.82	104.84	105.97
107.22	107.23	108.05	109.57	108.39	104.44	106.16	106.53	102.17	104.64	107.23	104.55	103.73	105.7	106.62	100.81	104.36	105.24	106.65	103.81	106.29	104.32	105.08	103.05	103.26	104.16	101.65	105.7	106.46	106.18	104.77	107.78	104.47	107.41	105.64	103.52	107.91	105.22	105.72	107.2	105.18	106.87	103.86	104.84	108.28	105.56	107.39	105.98	102.89	105.82
106.18	104.19	107.78	104	104.13	106.1	105.95	105.56	104.01	107.55	105.28	108.49	104.85	103.86	104.06	106.3	104.58	108.28	105.12	109.14	103.81	109.11	105.72	103.86	105.18	109.41	107.3	103.01	103.13	106.21	106.45	102.15	106.43	105.93	107.37	106.72	102.28	104.88	100.64	105.44	104.12	105.8	106.29	102.15	103.21	103.93	104.86	106.65	106.59	107.16
112.21	111.94	113.49	115.11	114.03	110.81	115.62	111.12	113.17	110.53	115.89	112.89	113.4	111.9	110.58	111.91	113.71	112.27	115.26	113.76	113.03	114.65	111.11	112.16	112.02	109.82	110.94	113.47	111.25	113.96	108.17	110.33	112.97	112.33	110.84	110.01	112.34	109.23	111.59	112.19	113.52	112.7	110.6	113.49	113.7	113.54	109.83	113.63	112.74	111.34
110.94	113.34	112.57	111.82	111.86	114.29	114.24	113.66	114.1	112.18	110.64	114.3	112.87	110.03	114.22	112.97	112.13	114.02	111.62	110.31	113.9	110.91	112.93	109.41	113.64	112.53	115.6	111.99	112.51	109.61	113.01	112.95	112.97	113.7	113.93	110.98	115.37	113.96	110.17	112.73	109.4	112.69	116.29	112.97	117	112.13	111.97	111.59	108.45	114.09
106.51	103.61	101.06	106.78	102.17	103.25	103.19	105.44	105.44	103.35	102.06	107.74	104.61	101.57	103.63	103.56	106.19	105.13	100.96	102.97	105.35	103.87	105.02	102.01	105.49	101.45	105.08	105.03	106.36	104.76	104.59	102.55	103.47	107.66	103.1	103.64	103.47	105.24	102.01	104.71	103.56	107.4	106.11	102.08	106.3	104.97	106.49	107.49	103.47	104.48
103.84	108.84	106.49	109.4	105.14	106.58	104.25	105.15	104.15	107.76	102.96	106.86	107.26	107.69	105.23	106.84	104.02	108.38	104.93	106.55	103.33	104.42	105.45	104.16	105.46	106.71	104.57	104.9	106.27	105.37	102.12	107.02	107.54	109.27	105.89	103.74	106.13	103.81	105.12	104.63	104.77	104.87	105.91	104.56	104.02	105.59	107.3	105.67	104.57	104.3
108.14	112.61	113.36	111.42	111.85	114.28	110.96	114.71	115.87	109	110.08	112.84	109.62	107.22	109.7	114.1	114.64	109.27	110.33	111.17	111.08	112.89	113.19	112.99	111.7	111.17	111.66	109.91	108.27	111.3	112.03	111.16	110.07	110.83	113.65	109.98	109.53	106.64	112.05	109.96	112.2	110.02	110.07	109	110.77	112.7	113.82	108.69	112.27	111.93
113.81	110.33	112.15	112.75	111.87	112.08	111.89	109.91	109.3	113.76	111.01	111.48	108.09	109.13	110.51	111.65	111.32	114.7	111.35	108.95	112.1	114.54	111.18	109.42	111.64	113	111.45	108.49	110.31	111.91	112.13	112.96	108.4	109.48	111.43	109.73	109.35	111.8	113.42	109.54	111.37	115.75	109.88	109.43	111.43	112.53	110.53	110.4	112.05	108.82
111.23	113.21	111.1	111.13	111.94	113.37	111.37	112.81	111.74	108.71	111.69	110.47	112.72	108.72	110.69	110.58	111.03	110.14	113.99	110.54	110.5	107.74	111.81	112.84	112.3	108.73	112.42	108	109.14	113.44	112.83	109.47	109.78	108.16	111.09	108.16	111.22	113.14	110.6	112.05	113.66	113.47	111.88	111.54	109.57	109.94	113.43	109.07	113.93	111.67
106.35	105.76	108.72	106.5	107.85	106.54	105.66	110.42	108.12	105.81	106.87	106.21	106.9	106.12	104.49	106.97	110.53	105.77	106.59	108.62	107.66	106.21	108.36	107.42	105.3	106.66	106.24	107.09	106.38	104.83	105.82	107.1	107.97	106.76	106	109.4	107.3	108.82	106.52	105.84	104.01	103.63	109.47	106.89	108.24	107.63	104.52	107.44	107.06	106.81
106.95	102.11	107.49	102.81	102.24	107.15	105.03	105.63	105.18	107.34	106	104.31	103.7	105.26	106.22	105.67	104.17	106.46	109.36	107.6	106.21	105.91	103.2	107.11	105.88	108.15	108.6	105.3	104.94	107.03	105.51	107.57	106.8	104.75	107.95	105.15	107.75	105.82	105.83	104.59	106.98	105.31	107.97	104.72	106.34	105.02	105.71	107.27	105.7	100.6
101.95	108.25	104.19	106.67	101.93	104.77	103.42	103.91	100.69	103.58	105.59	103.78	100.28	105.92	103.71	105.43	102.76	105.7	104.43	101	106.04	104.33	102.03	106.07	103.81	101.74	101.95	106.19	103.67	104.3	104.34	104.23	107.85	102.9	105.01	105.55	103.59	106.44	102.16	108.89	101.79	104.47	103.54	107.4	102.76	105.74	107.87	108.01	101.13	104.21
120.79	119.53	118.76	118.11	116.11	117.1	116.01	117.42	117.11	117.5	115.57	118.25	116.73	115.24	119.98	116.56	113.28	120.53	116.66	118.54	120.46	118.18	120.95	118.08	116.4	116.09	118.85	116.3	117	117.02	115.94	120.1	114.08	117.41	117.86	115.56	114.1	118.01	119.09	117.75	116.26	115.16	115.01	117.03	113.58	117.55	117.1	118.4	117.94	118.78
101.99	99.51	99.182	103.01	97.841	100.32	96.513	103.31	99.387	100.48	98.826	101.62	97.207	102.35	99.852	98.852	100.64	100.05	97.925	98.71	101.17	99.793	98.413	98.174	102.72	97.777	98.776	100.09	101.56	101.68	101.25	99.198	99.252	100	101.24	98.561	101.33	99.284	99.625	101.06	100.54	97.986	101.95	100.19	98.187	102.81	100.09	100.7	102.14	99.804
108.71	109.59	108.03	112.83	108	112.56	110.75	109.31	111.85	110.63	112.74	112.6	112.6	112.68	109.47	110.03	108.64	110.33	112.36	115.25	108.56	111.47	109.33	111.92	112.12	108.72	108.68	107.73	109.88	109.11	111.77	107.61	112.06	111.44	108.7	113.33	113.41	112.22	109.75	112.17	110.5	111.59	106.94	108.36	110.72	110.3	114.83	110.68	111.56	112.67
111.23	109.75	111.41	107.89	110.71	111.47	111.87	111.25	109.14	109.54	111.44	109.92	110.42	111.32	110.51	111.39	108.53	109.11	110.54	113.66	112.51	113.28	111.6	111.44	114.39	110.91	109.79	111.74	109.85	110.88	111.2	112.31	111.38	111.06	111.92	111.62	117.65	111.54	111.46	112.64	112.06	109.35	112.48	111.22	109.2	112.32	110.35	112.41	110.66	110.4
98.686	98.359	96.067	99.109	101.78	102.34	97.255	97.105	101.48	99.134	99.627	97.972	101.46	101.07	98.073	99.661	100.25	101.87	97.811	100.88	101.27	101.91	97.793	98.949	100.82	100.76	102.64	98.487	100.7	98.934	101.78	102.57	100.31	102.71	99.903	101.17	100.14	102.45	102.43	95.448	99.707	97.73	100.44	102.07	100.54	101.59	101.8	98.67	98.643	100.45
109.97	109.21	110.33	108.16	112.13	110.08	112.33	110.69	111.75	115.43	111.83	109.34	110.96	110.63	109.26	108.52	114.88	111.77	112.04	111.08	113.15	111.69	108.42	113.62	111.93	110.66	112.98	113.26	110.87	107.4	113.32	111.1	112.8	110.07	109.93	110.18	112.85	112.96	112.86	110.21	112.99	110.78	109.62	111.56	112.01	110.23	115.1	108.85	110.48	108.23
110.32	111.24	111.78	108.63	111	110.43	109.83	110.98	109.41	109.89	113.35	111.03	112.8	109.34	111.38	108.7	112.97	111	113.91	110.35	109.25	109.35	111.94	111.16	111.29	109.23	109.91	110.19	110.55	109.66	111.43	110.02	109.74	110.82	112.11	111.81	109.96	109.61	110.39	111.9	110.52	111.07	109.5	107.92	110.87	112.54	110.26	108.51	109.85	110.88
103.35	99.783	101.69	97.598	99.37	96.43	99.193	101.93	99.86	96.802	97.838	102.37	102.42	98.859	100.18	101.53	101.82	100.49	97.664	101.42	99.387	98.708	99.937	98.995	99.521	100.34	98.703	99.365	97.411	97.324	102.09	101.25	100.03	99.172	98.765	99.153	101.75	100.27	100.26	100.3	99.892	101.28	96.527	103.09	100.28	96.6	100.05	99.177	99.978	101.3
100.25	101.97	98.457	99.156	103.74	102.3	101.19	101.56	98.628	98.985	99.306	103.8	103.81	102.14	100.53	98.258	99.98	99.538	98.915	97.338	100.76	102.9	102.53	101.79	103.83	102.27	103.11	100.17	101.57	101.11	100.04	101.23	99.238	102.98	98.919	102.04	100.7	101.26	100.33	101.13	99.377	99.096	100.81	101.89	101.47	98.2	101.05	98.588	100.64	100.28
108.61	106.81	110.39	106.61	105.57	104.23	106.39	106.18	103.07	106.73	104.86	104.45	106.98	104.63	105.97	107.63	108.96	106.06	107.32	106.54	105.99	107.28	107.74	106.01	104.28	105.88	103.29	107	105.88	108.88	108.42	106.84	105.5	106.37	104.37	108.36	107.36	103.62	108.21	107.12	106.56	106.24	109.43	107.41	105.7	107.99	106.78	107.98	105.7	107.58
108.99	111.72	106.41	112.43	109.17	108.83	108.33	112.07	110.63	109.31	109.34	110.27	110.75	109.8	110.82	111.37	110.25	108.84	110.43	109.04	108.82	111.21	109.08	113.09	109.23	110.35	110.41	112.46	111.11	110.01	111.19	110.5	110.76	111.63	110.76	109.36	115	112.1	108.75	106.08	110.33	110.02	108.71	111.94	114.03	111.79	111.2	109.43	108.51	105.64
101.22	101.4	100.39	100.86	99.798	101.87	98.073	96.676	100.26	98.09	99.557	100.65	102.73	100.97	98.15	98.244	100.17	99.974	104.19	103.35	101.9	102.47	98.22	99.999	101.04	99.126	102.15	98.571	99.273	96.331	101.47	101.37	101.05	97.571	99.911	99.571	101.12	95.447	102.38	98.214	99.727	101.15	103.2	98.483	99.746	98.912	100.14	98.012	101.47	99.981
104.94	106.02	106.18	103.75	104.37	104.53	105.12	106.42	105.16	108.05	106.53	106.05	103.92	105.92	105.15	107.96	107.49	100.04	104.97	108.42	107.87	101.29	104.57	107.22	103.32	106.35	105.84	106.48	105.65	103.99	103.29	103.96	102.86	106.01	106.01	105.73	105.1	105.22	104.09	108.05	108.57	106.6	104.85	107.22	105.32	103.16	104.45	108.9	103.58	105.93
103.86	107.07	104	105.72	102.62	103.15	108.09	100.38	103.8	108.23	106.81	107.07	104.63	104.78	102.96	105.84	106.73	103.64	101.7	102.1	105.48	105.77	103.03	99.838	105.2	105.59	102.18	107.05	107.09	103.77	102.58	105.33	102.71	105.79	106.03	104.89	105.68	103.47	104.89	103.51	107.3	102.47	103.04	105.65	105.83	107.53	103.39	105.77	105.96	103.74
103.49	105.33	107.15	106.32	107.39	106.41	105.27	103.96	105.76	103.19	101.89	108.84	104.94	104.46	106.08	105.1	103.44	106.07	108.04	105.42	108.07	106.18	103.01	108.45	108.29	105.39	106.41	105.26	104.67	105.69	105.86	103.88	104.45	103.38	106.53	103.65	106.62	106.68	104.56	105.39	108.2	107.23	105.77	104.84	104.85	103.79	104.9	108.39	104.25	107.18
102.72	104.47	104.11	106.08	104.51	104.57	105.07	107.19	101.9	104.44	104.47	103.76	104.87	104.13	103.66	101.71	105.37	105.23	103.02	103.34	106.53	104.28	103.95	105.3	101.99	103.41	103.24	101.88	104.67	105.79	100.34	102.79	104.16	104.67	101.64	102.49	103.77	104.42	105.57	102.68	101.86	101.97	107.48	107.09	102.03	104.37	105.88	104.1	102.87	101.98
113.41	109.84	111.87	113.6	109.84	109.99	111.13	111.53	108.88	112.36	113.43	112.93	113.76	110.39	114.04	113.3	112.59	111.69	112.06	114.17	111.65	110.38	112.43	112.14	111.89	111.07	111.95	110.13	112.99	110.54	111.48	114.68	112.3	112.93	114.69	112.89	112.27	113.58	108.7	112.45	112.95	115.43	113.46	112.65	111.82	110.31	115.37	111.97	111.1	114.17
118.85	118.85	116.94	116.44	119.01	118.89	116.09	112.59	117.38	119.98	121.92	120.46	120.1	116.34	114.88	115.55	119.44	114.7	120.32	119.06	117.05	115.64	119.61	120.12	117.51	118.19	115	115.14	115.64	118.69	118.46	117.55	118.41	118.21	120.6	114.39	119.91	119.92	116.62	119.48	118.51	117.68	116.97	118.05	119.03	119.54	116.71	116.12	117.74	117.41
109.31	107.46	105.68	107.66	106.1	103.91	106.71	105.77	103.25	107.9	105.45	105.98	109.18	105.43	106.31	100.62	107.04	106.26	106.92	105.66	109.32	105.46	101.43	105.33	104.49	106.72	103.51	106.11	109.39	105.01	105.74	106.22	106.55	107.65	107.43	103.85	105.85	106.96	105.79	107.93	106.58	106.44	107.68	109.05	104.97	106.35	108.47	105.39	105.39	104.09
108.19	107.03	107.63	104.76	102.81	106.96	106.19	105.5	103.98	107.27	105.72	107.14	107.83	107.1	106.82	107	108.57	108.8	107.53	104.32	105.59	105.32	105.67	109.51	106.85	105.84	107.26	102.41	106.22	106.62	107.55	106.16	104.84	108.39	107.43	103.58	110.85	107.63	106.06	104.51	107.24	107.4	103.8	107.58	107.83	105.06	105.22	107.63	107.7	104.6
106.1	104.72	104.38	109.25	105.83	106.1	108.54	107	106.99	107.23	108.84	107.56	109.27	106.31	106.9	109.23	108.12	106.03	105.77	109.06	106.77	106.69	108.36	106.27	109.73	108.21	105.52	107.9	108.28	106.18	106.68	109.26	106.26	109.57	106.12	105.42	107.01	107.04	109.03	106.64	107.1	105.42	106.86	106.86	103.56	105.87	105.02	106.97	108.37	107.87
102.46	103.44	106.06	109.38	105.56	104.86	104.25	105.03	106.77	106.66	108.74	104.99	106.24	104.99	103.31	103.72	106.45	106.99	104.42	105.14	104.15	107.15	106.25	106.67	108.77	109.29	105.65	106.6	107.75	108.38	109.19	107.28	105.8	102.62	106	107.34	103.21	105.75	106.13	105.61	101.72	105.17	107.28	107.08	103.65	104.43	105.99	106.45	106.73	107.1
100.76	100.89	102.69	103.14	100.75	98.68	104.18	101.83	98.992	102.42	105.56	102.08	101.83	101.83	99.318	101.99	101.91	100.78	100.66	101.21	103.5	99.195	100.92	99.268	101.84	98.745	100.07	101.54	101.62	102.81	101.46	101.17	99.686	101.42	99.603	98.233	101.4	99.749	99.617	103.76	97.812	100	101.71	103.19	99.663	100.11	99.1	104.31	99.684	101.8
107.27	107.41	103.29	106.92	102.4	105.24	108.87	105.92	107.13	107.43	106.76	105.61	107.15	108.38	103.37	104.86	104.46	105.49	106.83	105.75	102.83	107.48	107.86	104.67	108.46	105.15	102.09	104.51	107.02	105.57	104.83	108.61	106.42	104.6	108.93	106.99	105.53	104.99	105.08	106.23	105.55	106.23	105.26	108.63	106.85	106.2	104.58	106.91	105.84	109.98
99.938	100.96	102.32	99.464	99.468	99.679	102.29	96.903	99.501	101.11	101.84	99.895	102.86	101.98	100.47	98.171	98.112	99.753	99.999	101.94	96.932	102.92	100.38	101.31	99.672	98.685	101.08	101.28	103.86	97.653	103.11	96.483	100.29	100.74	100.67	100.46	101.22	95.61	103.59	99.93	101.25	101.67	99.691	98.713	100.41	99.074	99.467	97.791	98.008	99.293
105.76	107.15	107.95	103.73	103.63	105.26	104.93	106.06	108.34	104.69	105.82	108.24	106.55	104.91	103.82	108.59	105.7	105.08	105.3	105.94	105.86	108.35	106.64	104.89	106.95	109.02	105.91	105.07	105.46	105.6	107.04	105.37	109.38	105.3	107.4	104.24	107.61	105.86	102.39	107.57	107.33	108.02	107.14	105.32	104.97	105.23	108.47	106.82	104.23	107.7
104.87	112.2	110.03	111.89	116.36	110.05	108.25	110.77	111.6	111.55	111.98	107.94	109.89	112.37	111.01	109.86	111.67	113.5	110.9	111.41	110.86	112.28	111.55	111.84	110.27	111.31	108.69	112.03	111.59	110.91	109.58	109.62	110.52	113.6	106.7	111.62	111.67	110.92	109.82	110.28	111.44	111.43	111.51	108.18	113.15	113.21	107.81	112.71	113.83	110.92
106.83	107.71	102.78	105.72	105.29	106.26	105.48	106.46	104.25	103.16	104.18	104.87	103.66	106.42	108.33	103.79	107.52	103.78	105.31	102.56	102.21	104.91	105.18	105.25	102.14	104.24	107.04	103.96	103.38	106.23	104.76	105.11	105.62	104.44	107.72	106.8	105.42	106.98	109.46	104.45	102.7	108.84	104.95	104.41	105.9	106.16	107.11	103.11	105.92	106.77
108.18	104.78	108.06	106.78	107.95	107.15	103	105.12	105.47	107.03	105.43	103.03	106.33	105.02	104.54	106.96	109.47	105.1	104.79	105.67	108.61	105.09	106.12	104.92	103.98	104.35	105.76	105.42	106.12	104.24	107.91	107.86	110.75	104.37	107.72	105.58	101.26	105.16	101.81	104.79	108.96	105.89	102.06	109.08	104.78	106.85	106.99	105.47	104.22	104.79
99.013	99.426	100.39	97.563	101.46	99.953	99.126	100.57	103.87	99.423	97.173	101.16	96.992	97.928	101.92	98.508	96.751	98.45	99.828	98.564	99.733	100.57	101.12	98.848	98.033	100.58	97.492	103.92	101.94	98.088	99.168	100.01	102.31	96.436	97.999	98.789	101.33	99.332	99.991	104.14	102.65	101.25	101.08	97.777	102.26	99.18	99.305	102.38	100.83	101.42
105.02	108.48	110.82	102.52	107.65	106.03	106.21	106.57	106.19	104.97	105.06	106.27	103.7	106.95	105.72	105.58	106.87	104.96	105.75	104.24	108.22	101.53	103.54	105.76	104.53	105.66	103.95	107.07	107.08	108.51	109.62	106.1	106.79	105.12	105.48	104.71	107.78	103.85	106.15	108.21	105.41	101.79	106.99	106.53	103.17	107.49	105.19	104.85	107.39	107.78
105.88	102.54	105.59	106.37	106.49	104.69	104.25	104.31	108.35	106.23	106.74	107.21	105.31	106.55	108.79	107.13	105.12	106.18	106.54	104.91	108.48	111.61	107.24	105.49	106.73	105.54	106.02	106.87	106.58	108.18	108.72	104.1	109.45	108.02	105.74	107.29	107.51	105.61	109.15	109.53	102.85	107.15	109.77	107.81	106.02	108.63	105.12	103.33	104.73	107.57
112.13	112.01	113.39	110.38	113.68	114.12	112.77	115.86	110.62	112.92	116	108.43	110.53	112.02	111.8	110.53	112.23	112.82	112.73	114.79	109.14	111.45	111.47	110.69	112.17	111.53	111.33	112.05	112.01	111.51	110.69	112.05	112.34	109.2	109.35	110.44	110.43	111.12	112.01	112.36	110.06	108.48	114.52	111.62	110.8	114.35	114.14	110.38	111.49	112.19
100.77	98.006	102.89	97.276	103.5	102.08	100.73	100.41	102.61	100.94	99.953	101.66	99.671	98.655	98.388	96.983	102.47	101.18	101.7	102.37	101.47	101.64	103.39	102.34	98.955	99.161	99.649	100.02	100.24	98.94	100.87	104.72	103.45	101.24	102.25	100.94	98.735	103.2	99.189	100.8	101.18	100.59	100.5	99.429	101.25	99.126	98.802	97.855	104.09	100.43
109.25	111.82	109.44	113.43	112.78	111.2	109.57	111.86	111.41	108.46	109.18	109.49	109.82	111.79	108.32	109.14	110.14	111.08	108.84	109.32	111.53	111.4	107.67	108.15	109.84	111.1	110.04	107.5	110.47	113.72	107.98	109.53	108.36	107.84	111.28	111.01	111.4	109.26	112.9	109.7	107.18	108.83	111.17	114.36	107.69	109.14	109.68	112.1	112.87	110.94
105.97	107.27	104.07	108.57	107.36	110.36	107.98	106.57	104.44	105.4	107.42	107.02	109.03	108.11	103.37	106.03	103.62	107.8	105.37	104.18	106.09	107.14	105.85	107.27	108.79	102.25	102.3	104.23	106.65	103.59	105.79	106.34	107.64	104.89	107.21	105.31	104.85	106.07	103.72	106.31	106.97	105.04	106.52	108.58	103.64	106.26	107.25	107.61	108.69	106.04
105.21	102.29	107.24	107.5	105.74	106.79	107.54	110.43	108.21	105.18	106.67	107.41	104.9	104.02	103.56	105.78	108.28	104.53	106.01	108.6	104.68	106.87	104.58	108.83	106.25	105.52	102.9	107.19	104.14	109.58	106.83	105.33	106.42	106.97	104.88	104.36	106.18	106	103.48	108.53	104.16	105.9	106.44	109.11	104.25	106.42	107.15	106.55	106.32	108.56
112.1	116.98	113.54	109.66	107.59	113.75	111.34	112.49	113.22	109.49	115.16	109.73	111.64	110.57	110.66	110.88	113.2	111.82	114.79	112.8	111.07	110.36	109.3	111.62	113.57	114.07	113.89	112.62	112.79	112.46	112.87	112.3	107.21	113.48	114.78	110.27	112.14	113.71	110.13	113.62	111.29	113.19	109.14	111.21	111.09	112.41	108.97	114.27	113.97	113.71
106.31	101.51	104.79	104.1	100.26	103	103.41	107.52	105.43	107.84	101.65	102.54	102.08	103.44	102.11	103.02	102.2	105.02	104.36	103.45	104.76	105.34	101.79	103.59	102.65	104.99	105.08	106.74	101.48	104.31	105.86	106.52	101.86	101.36	104.69	106.92	104.15	104.61	102.18	105	110.31	104.76	104.37	102.64	104.91	105.66	105.98	104.94	103.53	101.61
99.778	99.292	100.83	102.61	98.04	101.05	100.93	102.14	100	99.352	100.31	96.853	97.683	104.16	100.54	98.515	97.145	101.29	101.14	98.348	100.1	102.19	96.849	98.653	103.11	99.199	100.56	100.91	100.08	99.156	98.744	101.07	99.711	100.88	98.851	104.03	101.92	100.42	96.658	101.63	99.884	99.61	100.19	100.76	99.833	101.78	100.27	102.22	105.79	96.634
98.859	99.329	99.386	101.05	97.984	101.23	97.124	102.21	102.22	101.45	101.99	101.67	101.31	102.37	99.761	100.55	100.01	98.133	99.927	100.17	99.56	99.774	102.77	100.13	97.918	102.29	101.32	100.26	101.58	101.62	103.29	101.94	99.527	102	102.24	101.77	101.46	99.508	101.2	101.29	100.06	99.613	99.636	100.62	102.73	100.81	99.686	99.672	101.82	98.356
104.48	104.68	106.61	106.09	106.4	106.17	105.75	103.65	104.75	109	104.77	106.05	106.38	105.43	106.11	103.69	108.57	103.3	100.15	105.83	103.32	107.17	103.76	103.29	105.35	104.91	105.49	106.91	108.85	105.3	104.6	104.73	107.35	107.97	105.62	107.85	106.97	104.35	104.03	102.17	105.48	103.21	106.21	103.9	106.58	107.72	105.85	107.11	105.7	106.65
101.07	103.69	101.8	104.86	101.63	105.71	108.34	107.91	103.98	105.07	105.23	108.59	100.6	104.12	105.29	103.56	103.62	105.16	103.78	105.31	105.43	106.17	103.44	103.32	104.38	105.55	103.48	104.44	106.84	103.76	102.67	107.47	105.87	109.99	106.65	107.97	103.89	102.4	106.33	105.84	106.69	103.52	105.24	104.57	105.98	104.74	106.61	103.96	106.86	106.52
107.71	104.27	105.29	105.14	104.12	108.4	104.41	106.75	103.93	106.04	106.76	105.45	105.76	108.73	105.12	106.91	103.48	108.1	105.56	104.77	107.51	105.28	106.74	107.07	105.16	107.25	106.81	106.66	105	105.67	106.91	105.21	106.28	107.54	105.33	106.82	104.71	103.65	104.44	108.71	106.47	107.8	108.67	106.08	106.08	108.82	110.25	111.35	109.03	108.43
110.74	112.29	109.52	113	111.87	107.36	110.92	109.15	110.02	109.29	111.36	107.69	109.11	113.67	111.47	114.39	111.88	108.38	110.46	113.02	111.94	111.72	112.51	110.19	111.96	108.98	113.39	110.59	110.55	110.56	109.91	111.01	116.18	108.53	110.17	113.04	112.09	112.38	112.2	111.62	109.97	110.49	111.68	108.27	112.58	109.63	111.59	112.04	107.05	111.76
104.66	107.73	108.87	104.98	106.28	108.89	103.17	107.45	101.11	104.55	105.93	106.37	106.4	109.09	103.49	108.15	107.83	105.73	104.98	103.61	108.38	106.66	107.35	105.9	104.8	105.3	104.46	105	105.64	108.94	108.19	107.49	107.07	106.14	106.59	102.72	106.25	108.62	104.6	105.93	105.03	106.6	109.09	106.58	103.93	106.02	107.27	105.12	104.68	102.25
105.55	108.6	108.08	103.9	104.45	106.46	106.89	107.64	107.89	107.84	105.85	108.57	104.37	107.35	102.83	106.3	105.45	108.31	108.35	106.11	108.27	107.94	104.9	106.18	107.17	107.42	107.52	106.83	105.41	108	108.11	106.47	104.17	106.41	107.76	107.14	103.87	104.71	108.11	106.05	110.01	105.78	108.01	105.41	107.87	106.35	104.17	106.72	107.37	107.5
104.95	108.67	106.27	106.21	105.45	106.46	105.77	105.9	107.53	105.33	105.42	106.28	104.68	100.84	103.34	108.11	105.52	106.52	104.86	106.02	104.83	106.47	105.77	107.02	108.33	105.36	103.03	105.61	105.14	105.37	103.16	104.95	104.86	106.44	105.8	104.34	105.37	107.61	104.32	106.41	105.23	104.8	108.07	103.98	106.38	106.27	108.15	107.54	104.86	105.29
99.783	101.33	100.64	98.4	98.118	102.79	98.417	97.866	100.34	97.457	99.526	97.531	99.606	101.06	98.267	98.18	99.213	101.52	100.47	99.322	98.129	98.129	100.78	101.79	100.77	97.231	99.343	99.576	99.999	99.391	100.69	101.34	100.29	98.971	96.735	102.23	100.51	102.6	99.788	97.896	101.39	97.079	97.991	98.504	101.76	101.56	101.42	99.591	100.8	100.55
113.31	108.26	107.47	109.44	108.79	110.14	111.23	109.61	109.27	110.38	109.95	106.6	108.01	110.07	108.71	108.56	112.3	113.01	109.84	111.79	106.78	110.13	109.72	109.65	108.99	111.59	112.06	108.63	108.89	107.94	107.71	110.33	110.35	109.35	108.93	108.56	107.89	111.02	111.95	110.42	110.3	111.75	110.36	110.35	109.78	108.23	109.64	110.23	108.96	110.03
111.18	108.59	111.89	112.49	111.67	111.73	110.84	112.1	109.64	115.33	111.78	111.76	111.32	113.21	111.41	109.75	110.26	112.92	114.97	112.56	112.82	115.76	112.55	113.6	111.93	108.49	110.44	112.28	113.05	109.49	108.4	111.95	111.83	114.14	111.88	111.54	109.38	112.45	112.83	113.04	115.17	111.41	111.88	112.3	111.32	114.96	109.34	110.12	111.99	111.24
102.28	101.04	98.042	98.019	100.96	98.994	101.03	98.17	99.939	100.72	98.813	98.689	101.36	101.99	101	94.969	101.4	100.2	101.19	96.579	99.578	100.17	100.75	100.12	99.89	98.474	101.09	98.196	101.08	102.97	99.964	100.98	101.67	100.41	97.676	97.968	98.335	100.48	101.65	101.93	97.854	100.39	100.8	99.309	101.37	99.015	98.629	99.936	99.997	99.486
111.34	111.72	113.95	113.26	112.91	112.4	109.36	110.19	112.48	111.13	110.44	108.28	112.25	112.23	111.41	110.89	111.81	114.45	109.19	114.23	111.69	110.16	111.56	110.73	109.93	109.14	114.65	112.45	111.42	113.29	111.71	113.99	111.71	116.49	113.26	110.87	111.29	114.54	111.18	111.01	112.22	113.03	111.63	114.82	109.39	111.02	112.16	113.55	108.67	111.86
109.45	106.89	107.5	105.41	102.44	107.83	109.99	104.82	106.72	105.72	110.22	108.79	107.65	106.95	107.83	107.72	107.04	106.76	108.22	107.09	107.38	107.61	104.86	106.46	105.92	107.82	108.5	107.56	108.11	102.81	108.11	104.43	107.28	106.31	108.29	108.02	103.57	108.07	103.82	107.65	107.03	107.16	104.4	107.96	108.08	106.82	105.57	108.17	108.19	104.62
107.17	105.46	105.35	103	107.06	104.58	107.85	105.14	104.22	103.86	103.01	105.15	108.15	102.07	104.9	105.33	104.98	101.07	105.02	106.21	106.1	105.58	103.37	106.25	104.23	106.3	105.32	106.58	106.21	104.09	103.57	107.22	105.32	104.53	105.64	104.84	105.69	102.18	102.08	102.92	105.13	106.74	107.76	106.13	107.52	104.9	104.42	106.97	107.97	107.1
105.68	106.99	103.17	104.82	107.31	103.54	105.28	107.43	102.86	105.99	105.98	107.42	106.33	107.79	105.86	103.44	104.82	107.45	104.6	108.85	105.56	105.17	107.3	104.96	106.04	102.6	107.2	103.72	103.18	103.4	106.03	105.66	103.06	107.04	107.16	107.17	104.29	110.47	102.04	105.23	105.28	104.87	105.6	105.47	102.14	105.59	106.8	108.39	103.97	105.36
107.26	105.68	106.74	104.17	108.25	106.53	105.67	103.59	106.16	106.01	104.02	105.83	105.97	106.59	106.35	107.04	107.61	106.34	101.08	103.46	105.43	108.02	103.13	109.13	103.71	105.53	107.48	104.96	105.29	105.58	107.01	107.95	103.75	106.98	106.73	104.33	106.14	106.81	107.14	107.39	106.73	107.86	106.3	107.74	106.4	108.21	102.82	102.54	105.08	107.25
104.42	105.42	105.72	104.37	102.66	103.59	101.76	105.5	103.86	105.84	103	102.49	104.7	104.48	106.18	104.92	99.804	105.12	104.56	102.6	102.5	102.14	106.54	104.23	106.28	104.73	106.06	105.48	107.48	104.3	108.02	105.58	102.51	104.07	104.1	106.36	106.53	104.79	105.64	104.2	103.63	102.75	108.37	103.06	106.56	103.23	105.24	104.73	106.61	103.64
106.85	105.2	106.93	105.14	109.01	108.63	105.26	106.7	104.03	108.5	104.61	105.5	105.43	104.49	110.18	107.25	107.49	104.28	106.71	108.4	105.77	107.06	104.23	107.76	106.47	104.8	106.05	108.29	106.68	107.15	105.79	110.15	107.81	104.65	106.69	103.87	106.09	106.73	107.76	106.31	102.91	106.24	106.93	107.44	108.94	108.54	106.59	108.01	103.05	103.8
104.12	106.53	105.24	103.93	104.58	106.22	105.56	104.75	108.14	105.67	104	107.58	106.3	106.71	107.47	103.33	105.23	100.41	109.72	104.35	105.52	104.03	105.88	104.92	107.66	103.42	105.33	106.44	103.79	106.88	101.88	102.65	105.63	106.55	105.22	103.68	104.65	104.78	106.57	104.48	105.97	106.19	104.49	104.06	106.22	108.86	106.92	104.95	107.14	104.26
105.59	103.39	104.91	103.42	104.66	106.33	104.78	108.27	109.32	105.76	103.7	104.96	107.17	108.15	103.89	107.11	105.78	103	107.41	107.21	106.84	104.95	106.28	106.92	104.38	105.19	102.71	107.07	105.72	104.71	102.94	105.79	106.83	106.01	105.75	102.99	104.6	105.57	102.75	106.45	105.92	104.62	105.35	104.47	105.9	103	106.81	106.36	104.47	105.28
116.98	114.99	114.91	114.87	115.85	112.2	111.65	115.43	116.82	118.58	116.54	117.05	116.09	116.51	115.95	116.88	117.01	113.83	117.1	116.63	113.56	117.99	118.62	115.41	119.6	116.52	116.06	115.5	115.38	115.59	113.7	114.76	114.89	116.87	117.54	116.15	112.97	115.88	118.33	117.7	115.63	118.3	115.42	116.34	118.44	115.62	116.63	114.11	116.44	117.51
112.76	111.83	112.01	110.39	109.39	113.77	107.5	112.11	111.32	110.25	109.59	108.8	111.85	110.48	112.41	109.02	109.67	110.88	111.15	113.48	111.31	111.36	110.5	112.75	112.35	111.35	112.29	114.38	112.37	111.95	111.73	112.43	109.87	109.93	111.25	107.86	112.28	111.6	113.35	111.22	111.68	106.91	111.19	113.72	110.24	113.6	111.78	112.5	111.92	113.11
103.34	105.43	108.76	104.55	106.85	106.43	100.35	106.76	103.66	104.4	105.71	106.91	107.25	107.87	105.11	106.75	104.44	105.13	103.37	103.97	105.19	105.69	107.43	107.26	104.53	105.87	103.71	103.74	107.9	105.34	102.75	107	104.48	105.13	106.22	104.39	105.8	104.96	104.3	104.59	103.33	107.17	106.56	107.11	106.96	107.14	108.21	103.69	105.13	104.87
108.67	112.4	112.43	114.69	110.55	112.23	113.65	109.43	111.62	111.2	113.11	112.19	110.88	112.17	110.4	107.58	111.36	113.52	111.9	110.05	109.77	110.53	111.49	113.26	111.24	112.46	113.62	111.35	110.97	111.49	111.07	113.34	112.43	113.78	112.71	111.65	109.24	111.47	111.32	113.17	113.26	111.98	109.32	114.47	112.76	111.49	110.77	109.76	110.01	113.44
102.47	97.869	98.049	98.47	99.25	100.6	97.882	99.51	97.992	97.239	100.88	100.66	102.25	102.41	100.68	99.858	100.43	101.18	103.24	98.93	103.38	100.87	98.496	100.93	99.78	99.899	100.79	96.631	99.592	101.15	99.944	98.369	99.878	100.51	98.944	99.859	102.85	101.44	99.614	102.95	101.45	99.084	102.91	102.77	99.807	100.45	99.754	102.96	102.22	99.643
114.94	111.11	114.24	113.1	113.35	112.76	113.35	112.07	112.6	111.31	109.16	113.01	112.67	113.43	110.17	113.15	110.1	110.93	113.13	115	111.72	112.46	110.72	110.88	111.42	113.09	112.65	110.84	107.19	112.11	112.34	116.08	109.58	112.65	111.98	109.91	108.99	111.24	111.24	111.56	111.33	113.04	112.44	113.45	113.53	110.27	113.27	109.85	115.78	113.75
98.357	100.58	99.971	98.836	101.77	99.731	100.31	102.21	100.38	101.59	99.269	101.2	100.35	102.13	103.3	101.9	95.638	101.19	101.25	98.65	103.93	102.89	101.37	97.256	100.03	100.89	102.14	101.93	99.832	99.689	100.62	102.52	101.62	104.28	104.15	103.11	100.64	98.002	104.64	98.488	100.56	101.62	101.12	102.19	101.63	100.48	100.4	101.97	98.679	100.97
105.64	109.06	104.07	103.91	106.6	106.86	107.94	104.11	104.47	108.41	107.78	106.95	102.12	104.48	106.74	103.63	108.17	104.19	105.72	108.36	104.64	104.18	103.27	104.86	103.57	105.39	106.26	106.59	106.37	106.69	104.12	104.68	104.8	106.13	107.03	104.32	106.84	107.38	105.64	105.61	103.19	103.83	108.4	104.97	106.37	108.61	105.73	103.64	105.84	109.52
106.35	108.95	106.69	106.9	110.85	108.08	105.73	104.95	107.03	105.53	103.93	104.98	105.24	107.16	103.88	104.06	103.99	106.48	109.76	105.61	103.36	103.55	105.4	102.52	103.66	106.37	104.6	106.65	108.24	103.16	103.72	109.41	107.73	104.62	107.23	103.14	108.34	107.37	107.29	109.07	104.74	103.31	102.18	102.61	102.51	103.56	105.5	106.97	104.99	104.94
104.66	103.94	103.22	106.32	107.37	103.41	104.87	105.69	107.79	105.72	107.67	107.03	104.58	102.06	105.74	105.11	106.51	106.01	104.88	103.87	106.77	110.06	106.34	107.1	106.3	105.55	106.45	107.52	104.9	105.2	105.63	106.56	108.23	105.13	102.47	104.52	102.96	104.92	107.19	105.54	106.15	102.98	104.65	104.34	107.29	107.41	106.56	101.75	107.17	103.74
111.09	111.03	111.42	112.23	109.53	112.73	113.61	111.57	111.97	113.43	113.29	113.51	111.36	111.51	112.66	110.66	111.29	114.91	111.15	112.57	110.16	111.38	112.74	109.39	111.77	111.87	111.88	110.15	111	114.3	111.66	110.51	113.58	111.3	112.62	111.96	111.34	110.9	116.03	110.54	111.14	113.52	110.34	110.83	114.62	113.17	110.79	110.49	112.26	112.2
104.25	107.5	108.44	103.69	107.89	108.81	104.2	103.82	109.16	106.08	109.65	106.68	107.41	106.75	104.14	105.01	103.33	106.69	106.97	107.19	107.1	106.63	104.43	106.37	104.67	104.72	107.86	104.27	104.43	106.45	104.74	107.78	107.78	103.57	108.77	108.58	100.87	105.12	105.07	107.25	104.13	106.4	108.81	103.5	104.38	107.31	106.07	105.95	106.4	105.08
107.22	104.79	107.99	110.37	105.43	104.41	106.87	105.74	105.76	107.46	104.15	106.64	106.11	108.47	106.86	105.06	104.37	104.21	108.52	102.85	105.71	103.19	106.45	107.1	104.5	104.34	105.65	102.94	104.28	103.25	106.71	102.06	106.56	108.77	102.57	107.85	105.48	107.42	108.04	106.16	108.86	102.96	107.62	103.77	105.43	106.76	106.23	104.38	108.2	107.12
111.18	113.44	112.6	113.1	108.77	115.36	111.04	110.67	109.44	112.01	110.8	108.57	110.15	111.48	111.48	111.32	111.88	112.46	113.47	111.41	115.49	111.25	110.99	112.89	112.69	112.24	110.99	109.84	112.76	112.78	109.38	112.85	113.91	113.26	112.39	111.44	114.43	111.98	115.03	107.42	113.16	112.34	112.19	113.09	109.99	108.8	110.97	111.86	112.73	111.44
105.8	103.12	105.28	108.57	101.16	105.66	107.8	106.43	104.14	102.3	103.39	104.5	107.87	105.47	108.54	106.07	103.35	107.68	108.37	103.86	103.57	104.78	101.13	105.77	103.34	106.76	106.3	107.41	104.72	106.45	108.11	107.71	104.44	101.82	102.63	104.63	103.69	108.19	105.17	104.96	107.06	104.87	103.64	106.28	105.42	105.26	104.54	104.45	107	104.89
109.08	111.16	109.22	110.53	109.85	111.23	107.71	110.5	107.72	112.55	111.41	109.71	112.27	110.95	111.41	109.56	110.74	111.82	110.73	108.82	110.84	111.57	111.2	108.04	110.55	108.88	108.05	112.24	112.89	115.27	111.58	110.81	107.98	109.97	109.2	108.69	109.57	109.85	109.25	110.77	113.22	110.41	110.28	106.83	108.34	109.19	112.03	111.59	112.07	108.68
104.68	104.19	105.95	105.01	105.88	101.26	102.03	104.18	105.79	105.75	107.53	101.86	103.69	100.91	103.34	105.28	105.89	106.15	104.96	107.99	108.09	105.17	105.02	104.69	101.97	105.95	102.59	102.61	102.59	102.91	103.45	102.05	102.44	102.9	100.61	103.92	103.97	104.1	103.87	104.68	105.66	103.4	102.16	103.48	104.39	102.02	103.58	106.97	105.41	104.76
111.49	109.13	113	112.46	109.8	111.1	113.47	113.41	112.74	112.23	112.83	112.47	114.83	110.06	110.65	111.39	110.81	111.33	109.56	113.36	110.89	108.63	109.92	111.65	113.34	114.54	113.46	113.7	113.78	113.78	114.14	109.97	110.03	112.19	109.55	111.98	110.8	111.77	114.99	113.59	110.96	112.5	109.1	111.94	111.91	110.46	109.99	108.52	113.72	114.31
114.87	115.1	110.25	112.07	110.17	113.08	113.7	109.16	109.07	109.61	112.07	112.53	111.11	110.81	113.45	114.68	110.19	109.78	109.81	114.88	114.81	111.09	114.04	110.31	112.97	110.27	110.19	111.22	110.83	115.05	114.3	110.76	111.56	114.5	110.71	107.36	110.74	111.47	110.67	115.43	111.24	109.17	108.36	112.44	114.03	113.7	108.05	109.44	106.65	112
110.79	108.17	109.63	109.72	109.54	108.63	113.47	110.02	108.96	106.71	109.83	110.03	109.95	107.27	108.19	109.77	106.21	111.04	107.45	113.22	109.93	110.79	109.12	110.71	107.92	107.37	105.46	110.58	109.61	108.09	108.26	109.37	111.91	108.11	109.37	108.75	108.42	107.31	107.18	109.24	108.78	112.25	111.28	106.48	110.01	111.91	110.8	111.01	111.01	111.74
111.07	112.86	110.65	111.94	112.29	110.93	112.32	107.99	109.93	111.23	111.25	111.22	115.3	111.38	113.46	112.14	109.74	113.12	111.53	116.81	109.9	112.04	109.59	111.18	111.71	111.66	110.19	108.62	112.49	113.3	110.94	111.51	113.62	110.96	113.06	111.23	113.69	112.44	109.06	106.74	110.45	114.83	115.28	114.4	112.53	113.38	113.14	109.4	110.91	111.33
104.58	104.25	104.49	103.96	105.45	105.87	105.73	101.28	103.83	101.14	105.62	106.5	107.38	106.54	106.99	102.99	104.64	106.96	104.93	103.13	100.21	100.89	107.95	107.06	106.31	106.36	104.99	105.06	107.78	106.94	102.98	108.53	104.77	105.05	105.64	107.57	103.6	104.61	106.6	110.24	108.77	104.61	103.17	106.98	107.76	103.39	104.5	105.18	102.75	104.24
107.19	103.06	104.61	105.37	104.2	104.37	105.06	105.42	105.66	106.97	103.21	105.38	101.54	105.1	105.42	106.03	103.92	105.92	106.4	107.4	107.84	105.26	106.13	108.65	106.3	104.09	107.03	103.79	104.72	103.68	107.39	106.12	104.92	105.45	102.89	104.75	104.19	104	104.06	106.53	105.02	104.3	103.47	104.28	106.44	103.18	103.93	104.91	104.65	109.49
105.89	106.02	105.54	106.91	104.26	105.17	108.24	104.49	104.04	107.09	105.14	106.45	106.27	105.25	105.51	105.37	108.35	104.51	106.92	104.36	108.65	107.35	104.15	105.62	106.79	104.54	105.6	105.48	105.1	106.86	106.96	106.87	105.28	105.86	105.77	103.61	105.12	104.71	104.46	106.79	105.2	103.14	104.13	103.09	105.1	105.96	103.99	104.2	107.4	106.15
111.7	112.56	111.42	111.26	111.75	111.07	113.23	108.91	114	110.19	113.3	109.03	111.45	109.88	113.51	109.62	110.46	115.13	110.04	111.74	110.49	111.68	113.28	111.34	110.99	110.74	116.07	111.01	115.71	115.06	112.41	111.26	112.21	111.77	110.17	113.25	115.23	112.55	112.23	107.77	111.29	111.3	110.82	111.32	113.17	110.51	112.44	112.48	111.7	115.62
113.67	111.8	110.22	111.45	111.04	110.89	107.18	109.96	107.46	111.49	111.84	113.36	110.11	111.6	107.76	109.91	109.7	111.96	112.22	108.8	113.56	111.05	112.41	111.71	110.01	108.26	109.91	113.34	110.74	111.57	110.06	111.96	108.89	111.77	111.63	111.71	111.94	112.41	111.58	111.1	110.36	112.97	109.87	109.31	111.13	113.08	111.95	110.88	110.44	110.22
112.73	115.53	111.69	110.76	111.64	111.9	110.24	111.02	108.49	108.9	108.3	109.59	110.49	109.79	109.66	111.35	109.48	110.24	112.45	111.52	109.22	109.56	112.56	111.63	109.82	107.22	110.61	110.91	110.93	110.32	111.62	111.88	114.33	110.49	113.4	114.16	110.6	111.49	113.32	110.71	110.12	111.76	112.05	113.47	111.35	110.37	111.46	109.29	112.75	111.69
102.55	103.87	101.74	103.98	106.74	103.14	105.55	103.71	104.58	104.05	104.68	104.66	102.22	101.97	106.17	105.91	103.95	105.99	106.57	104.42	104.34	102.53	101.78	104.47	104.3	104.82	103.46	103.65	103.6	105.94	105.98	105.29	104.48	102.34	103.02	105	103.88	105.07	105.32	103.55	103.14	103.74	105.02	102.84	103.25	103.15	105.56	102.94	105.3	108.08
113.61	110.97	115.11	113.26	109.46	115.77	111.68	112.6	111.38	113.41	113.29	113.23	110.4	111.84	111.36	112.83	114.45	115.66	111.13	113.37	110.36	111.63	114.72	115.23	114.92	111.53	109.78	115.24	114.94	111.48	113.47	113.31	113.63	112.05	113.19	112.29	113.49	111.54	115.71	112.83	113.38	112.11	113.47	115.33	113.69	112.17	111.95	111.65	113.49	112.43
103.48	105.48	104.24	104.47	109.29	104.39	107.56	106.21	104.91	105.1	105.5	106.62	105.05	107.2	109.48	105.51	105.57	107.54	104.19	107.12	104.43	108.31	105.54	108.15	106.58	104.84	105.78	103.72	105.33	106.58	110.96	106.35	106.49	105.62	107.08	108.9	105.9	106.43	107.45	106.52	105.03	105.04	105.68	107.29	105.86	106.34	107.76	106.08	105.17	108.95
104.01	106.08	105.21	106.22	107.63	107.32	105.51	111.03	106.52	108.16	104.55	108.94	106.33	104.82	111.55	107.71	106.66	108.88	107.35	109.18	107.27	108.93	108.07	107.37	108.11	107.31	105.77	109.75	108.76	105.09	105.87	106.52	106.87	109.11	107.86	106.84	111.47	106.64	108.17	106.35	107.03	107.58	105.81	105.2	107.8	104.56	105.75	105.55	105.85	104.34
106.3	105.33	105.61	105.41	106.76	105.44	106.87	104.01	107.59	103.42	103.44	107.64	104.63	105.14	103.05	105.99	102.5	105.76	107.22	107	106.26	109.05	104.36	106.06	107.46	108.82	104.64	106.68	104.58	107.8	107.74	103.32	105.34	108.55	105.48	104.19	103.78	109.5	104.77	107.27	105.37	108.57	106.15	107.45	106.44	103.92	104.92	107.99	106.28	106.82
106.43	103.23	107.29	108.1	104.26	105.07	110.76	104.32	107.45	103.77	104.12	102.62	108.65	106.26	106.11	104.59	107.49	107.22	104.71	105.4	107.23	106.14	107.57	105.9	104.49	107.04	104.21	103.78	101.79	102.37	107.93	107.85	105.17	104.57	107.2	104.14	103.99	106.36	104.64	105.22	103.08	107.52	106.43	104.08	106.95	104.45	105.68	102.83	105.5	105.55
103.42	105.6	105.38	104.57	103.19	109.47	106.56	106.33	106.4	102.73	103.44	105.27	103.27	106.07	107.87	104.64	101.04	105.36	104.25	102.55	107.67	103.4	107.31	106.07	101.95	103.74	106.71	101.49	104.88	105.65	107.09	105.05	104.68	105.35	104.61	106.61	107.32	103.01	105.66	100.92	101.15	102.64	104.09	104.8	108.07	104.59	108.23	107.05	105.21	103.03
108.16	110.15	104.6	109.35	109.24	107.71	106.5	106.95	107.39	107.42	107.98	107.56	106.5	105.7	105.17	107.06	108.6	107.65	105.65	107.25	106.16	106.31	103.98	102.4	106.5	108.67	108.66	109.11	107.14	106.55	103.17	106.69	104.21	106.3	107.44	106.33	105.5	108.98	105.73	108.72	105.7	105.39	106.43	107.18	108.8	105.57	107.38	105.25	110.12	107.46
114.65	111.19	109.23	106.79	109.72	111.46	111.87	108.62	106.38	106.98	108.5	113.15	111.36	110.81	109.44	111.5	111.51	112.41	111.91	110.63	112.19	108.48	108.86	109.14	110.19	111.51	111.12	110.67	112.33	111.99	109.26	111.75	107.6	109.42	109.54	107.54	110.15	112.62	111.48	113.28	107.62	108.76	113.03	110.59	109.91	110.98	115.56	110.53	113.36	109.49
105.14	106.3	105.73	106.14	106.24	105.8	105.59	106.59	105.95	105.81	105.32	109.13	107.36	105.57	104.33	106.13	106.74	106.31	106.4	107.29	104.4	106.17	106.69	106.76	107.49	103.96	107.18	107.31	109.31	105.8	108.42	106.17	108.21	105.6	102.61	106.84	106.32	107.1	104.87	104.69	107.18	106.18	104.66	106.88	108.34	105	107.7	105.02	108.43	108.63
109.73	112.92	107.92	107.21	109.78	108.54	108.18	109.58	110.47	110.53	110.24	110.46	110.94	108.36	109.09	111.38	110.47	109.05	109.01	109.92	108.2	108.45	109.62	112.43	110.42	107.49	109.89	109.43	110.76	106.42	106.88	107.74	112.35	107.46	109.98	110.03	108.58	110.22	111.48	110.43	110	109.27	111.72	111.93	111.87	111.16	109.14	109.45	112.86	109.09
102.27	105.2	106.37	105.04	105.96	109.48	104.44	102.19	104.11	103.5	101.22	103.24	105.1	103.46	103.72	105.3	105.51	105.94	104.13	105.94	104.41	106.05	107.08	105.94	105.75	106.16	104.77	106.03	109.67	106.76	104.85	105.57	102.53	102.94	105.68	104.98	104.76	102.85	103.67	104.5	103.95	106.84	106.06	107.27	107.55	108	106.03	102.04	103.69	105.52
107.55	106.61	104.81	107.35	104.14	105.14	107.35	105.53	109.87	106.83	105.12	105.29	108.18	105.88	109.19	107.66	105.14	107.63	106.26	106.22	110.43	104.07	105.64	104.05	102.55	106.1	107.81	109.36	105.81	106.93	104.44	105.87	106.72	107.63	105.71	108.57	107.29	108.87	108.05	103.33	104.8	107.31	106.66	104.84	105.38	103.72	107.27	104.81	109.06	104.19
107.41	104.59	105.84	105.36	104.05	108.19	108.06	106.37	104	103.64	104.55	106.4	105.95	107.24	107.22	107.57	105.6	106.64	106.37	106.2	105.74	106.32	107.38	106.88	104.34	106.99	108.09	106.02	105.58	105.7	105.56	104.39	106.83	108	103.71	104.35	108.1	104.92	106.39	106.79	107.03	104.95	105.04	103.46	107.26	104.11	110.35	107.09	105.58	106.69
105.75	105.2	106.3	104.45	102.5	108.95	108.39	104.43	103.61	105.87	105.71	103.68	105.7	107.09	105.57	103.56	104.31	106.48	103.92	107.03	107.66	107.2	105.94	108.24	103.76	108.49	103.33	105.81	104.72	103.73	104.76	102.17	106.72	105.06	103.62	102.74	106.06	101.75	106.26	107.02	103.88	107.06	103.06	106.51	106.78	105.77	105.05	104.13	105.62	105.31
104.45	101.99	97.87	99.041	100.76	102.32	101.32	99.606	99.073	99.106	100.86	98.21	100.55	101.23	99.36	99.212	99.71	99.729	100.58	100.88	100.42	102.02	98.409	99.043	101.11	98.417	102.93	100.77	98.832	98.173	97.44	100.98	103.3	101.29	101.15	99.827	100.72	104.73	99.798	99.98	103.3	97.479	100.09	99.088	97.725	100.32	100.08	100.23	98.498	101.66
105.17	106.29	104.95	107.41	104.15	107.14	104.83	103.44	105.59	107.56	103.38	103.73	107.66	107.22	104.94	104.61	102.44	107.04	100.48	108.1	107.93	105.25	101.55	106.62	105.82	104.18	101.63	104.83	106.38	103.72	105.54	106.72	106.53	105.63	104.2	104.46	104.46	103.11	104.91	102.89	107.27	106.5	103.91	105.35	107.2	106.48	108.67	108.37	105.71	107.11
106.48	105	106.34	102.26	105.51	104.72	106.78	104.71	104.51	107.79	108.21	104.19	104.89	106.34	105.49	105.4	109.09	104.06	107.37	103.77	106	104.6	107.66	105.63	103.05	104.65	107.38	107.03	106.61	107.29	105.18	106.74	104.48	105.1	106.7	103.72	103.81	104.81	108.33	106.38	106.71	104.67	106.03	106.67	104.73	108.46	105.56	107.72	105.87	108.11
99.467	100.63	97.18	100.16	100.46	99.378	96.891	99.122	102.71	103.54	98.595	98.777	102.69	100.08	100.18	99.241	97.669	98.202	98.374	97.109	99.066	100.43	98.531	102.73	101.37	101.08	100.78	97.146	104.07	100.12	103.13	100.34	98.503	100.97	100.78	94.705	99.508	98.935	102.05	98.791	101.83	98.326	100.07	102.42	101.59	96.238	102.12	100.78	98.602	97.2
107.06	104.53	105.6	103.42	104.35	106.86	102.42	103.26	104.08	102.16	105.61	105.59	103.98	105.16	105.09	106.43	106.81	105.63	108.75	104.45	103.4	103.51	104.5	103.64	106.32	104.41	105.79	108.11	106.23	104.72	106.51	103.97	103.88	106.07	103.07	106.9	105.53	102.06	104.33	103.84	105.99	108.23	106.14	104.37	105.63	105.67	104.08	107.46	106.41	106.41
107.2	106.18	109.49	104.13	109.16	106.4	108.12	107.75	106.94	108.32	106.66	106.68	107.6	110.73	104.95	106.23	106.78	107.18	108.54	103.72	104.03	105.38	106.26	111.2	106.57	112.32	107.72	108.71	105.69	110.67	106.43	109.61	108.76	105.13	107.43	106.34	105.35	104.28	107.57	105.86	104.31	104.5	106.77	107.79	108.18	106.75	105.34	108.17	107.79	107.38
113.09	113.17	114.66	111.04	112.86	111.33	110.47	109.62	112.68	113.69	110.86	111.63	110.92	113.97	109.51	112.94	113.55	109.32	113.23	108.88	113.48	111.06	112.24	110.46	109.98	112.34	114.2	110.64	113.39	110.96	111.78	113.42	109.93	107.68	111.04	109.28	115.22	112.25	108.46	113.49	113.03	112.14	110.02	108.28	110.65	111.01	112.59	110.52	110.69	112.28
107.25	106.03	103.76	105.91	105.47	104.9	104.88	103.19	105.7	100.38	104.68	103.96	103.76	105.56	102.24	101.74	104.73	105.51	106.79	105.56	104.52	106.3	102.47	103.4	104.19	102.68	102.75	105.99	102.85	105.21	104.6	104.19	105.51	102.8	105.69	107.75	105.32	108.12	107.32	105.31	103.65	105.38	102.72	105.71	105.68	101.99	101.11	106.46	102.65	106.58
112.01	114.1	110.77	112.17	112.44	110.59	110.11	112.87	112.17	113.86	114.66	111.58	111.78	113.37	112.13	110.4	112.17	113.01	116.08	110.32	114.26	112.34	111.54	112.17	109.65	112.43	114.2	114.43	111.4	114.97	112.76	112.08	110.89	113.46	111.95	116.36	113.09	111.6	113.81	113.35	116.78	111.49	115.28	112.2	112.78	113.16	113.04	112.12	112.7	115.57
104.01	105.26	100.57	102.85	106.47	104.33	107.38	105.52	104.24	104.08	107.18	106.91	103.01	103.93	108.44	106.17	106.73	103.74	102.38	102.87	104.64	103.84	104.9	105.96	104.88	106.4	106.24	104.46	102.56	108.56	103.19	105.86	105.66	106.71	105.65	102.38	103.93	106.77	104.57	104.42	106.03	107.69	105.35	105.58	104.63	107.39	103.23	106.49	106.17	102.9
105.71	105.54	103.84	105.86	106.16	105.46	106.89	102.67	104.19	104.36	103.31	105.61	106.11	101.51	106.83	106.78	102.84	106.51	105.86	106.6	104.86	106.35	104.17	102.76	108.88	106.3	106.92	101.28	103.12	103.17	106.53	105.9	106.38	106.53	103.33	105.39	108.02	104.51	106.66	103.39	107.63	104.87	108.73	103.96	105.44	107.11	103.48	107.22	105.82	105.41
111.62	109.81	111.87	111.23	110.83	111.97	108.16	110.95	114.4	109.67	112.45	115.74	107.96	109.88	113.69	113.6	112.73	108.89	109.58	113.08	111.19	112.86	112.62	113.64	111.4	111.78	113.04	111.64	115.81	114.38	111.7	112.01	114.62	108.5	114.26	112.09	112.17	110.3	109.52	114.67	110.64	112.38	114.52	111.54	112.84	109.83	110.45	111.74	112.15	111.72
103.92	109.01	101.01	103.56	104.02	103.61	103.45	104.58	103.82	103.62	103.96	101.88	104.2	104	106.1	105.05	104.53	104.62	103.57	106.96	104.22	104.19	102.1	105.84	104.01	107.55	104.97	102.21	102.75	104.36	101.47	104.71	106.13	103.28	104.22	105.59	101.61	103.87	102.17	104.53	104.69	107.66	104.04	105.67	102.67	107.09	105.62	105.85	105.78	104.87
106.65	105.27	108.64	106.75	107.42	106.14	104.86	106.28	103.75	106.97	104.08	105.61	105.89	104.97	107.6	105.19	106.4	105.53	105	105.14	103.04	105.25	105.75	105.86	103.21	104.46	106.99	109.24	107.95	105.58	105.89	104.65	105.43	106.58	105.11	107.92	103.81	103.33	102.57	105.83	104.68	107.43	105.61	106.54	106.22	101.48	108.16	103.41	103.49	106.05
110.66	111.08	110.46	109.42	113.85	109.49	111.91	109.17	109.79	106.19	110.89	109.55	111.94	108.59	109.82	112.15	113.49	111.91	110.16	110.71	107.74	115.37	113.04	109.9	110.15	108.82	110.28	109.64	112.78	113.58	108.31	109.32	106.38	108.62	108.92	109.17	110.88	112.39	107.04	106.5	109.45	107.98	111.91	109.88	108.75	105.96	110.99	107.78	109.99	109.89
109.57	102.06	105.58	106.93	102.69	103.86	105.81	104.83	106.27	105.71	102.66	104.44	107.06	104.38	106.07	106.23	105.41	107.14	102.15	105.53	107.91	105.06	107.95	108.56	105.18	105.88	104.67	102.08	103	103.94	107.66	103.62	107.92	106.93	105.65	106.21	107.19	105.42	105.17	102.86	107.59	107.27	106.12	104.86	102.36	102.1	101.5	107.19	103.64	106.56
104.55	107.28	107.32	107.2	105	104.68	103.15	102.98	107.77	107.42	104.31	101	108.29	108.71	105.5	106.78	106.54	107.73	106.85	105.91	103.81	109.2	104.74	106.62	107.69	107.16	105.76	107.07	103.83	102.98	105.66	104.98	105.44	107.1	107.87	106.42	104.98	104.35	106.29	107.33	107.82	106.21	103.55	104.9	103.73	104.01	104.37	103.51	105.11	104.4
105.73	107.8	105.43	106.83	108.52	106.94	106.72	105.57	104.2	105.24	104.06	105.4	106.94	101.75	107.08	107.8	110.65	107.48	108.59	107.06	106.79	103.39	109.36	108.1	105.5	105.71	103.99	101.26	106.15	106.28	106.63	105.93	105.2	105.76	105.02	104.88	104.96	103.09	107.81	108.67	103.82	108.78	105.9	105.49	109.41	105.69	105.39	109.68	103.18	105.06
108.55	106.97	106.21	104.68	104.57	101.94	104.56	104.84	108.1	105.9	103.63	106.89	106.38	103.39	106.24	104.87	109.1	105.08	106.21	105.3	107.31	107.72	106.86	106.12	108.37	109.23	107.2	106.43	102.74	102.1	101.03	105.2	107.1	105.04	105.35	108.72	104.26	104.91	105.07	108.79	105.37	106.08	104.05	105.16	107.03	101.07	107.18	103.43	106.43	106.28
103.93	101.74	106.7	105.9	111.48	101.72	105.89	105.6	111.16	105.98	104.9	104.15	103.54	108.87	109.62	101.4	105.76	101.57	104.74	105.7	105.75	105.29	103.49	105.95	104.64	108.79	104.38	105.18	104.96	106.5	102.82	104	104.53	107.55	106.37	104.47	104.48	105.08	107.45	107.2	106.54	106.11	107.18	105.65	101.95	108.27	106.32	105.9	106.03	106.35
110.07	108.51	110.93	111.05	111.42	110.52	108.85	114.26	109.12	114.19	111.19	112.09	114.68	113.76	113.26	110.64	111.52	113.75	111.79	112.22	111.04	111.77	112.82	110.18	111.99	114.16	110.77	109.46	115.56	111.75	113.13	111.61	109.5	112.92	112.33	110.05	113.03	112.66	114.37	113	113.24	113.87	111.32	114.26	107.59	113.35	110.32	111.52	110.53	110.2
102.97	106.42	107.91	104.64	106.71	104.81	109.98	105.62	104.77	106.23	106	103.28	108.57	106.22	103.91	104.87	105.07	106.89	107.12	105.26	105.97	107.31	106.06	107.98	106.95	108.31	105.81	107.58	104.53	107.35	108.43	105.28	109.49	105.26	105.3	105.84	106.07	109.06	107.33	106.57	108.99	106.53	108.15	106.91	105.43	106.94	106.34	107.14	107.59	108.99
112.32	112.54	112.1	114.6	114.93	111.14	113.21	112.51	111.02	115.32	112.16	111.23	111.27	111.15	114.08	110.82	115.3	116.07	110.21	112.26	111.31	114.73	110.33	112.86	113.02	115.48	114.09	115.35	111.87	114.03	114.29	115.35	113.67	112.45	112.29	111.72	112.32	112.54	113.87	116.41	112.34	113.43	111.26	112.06	112.59	113.24	114.69	111.66	114.47	112.91
105.89	104.35	108.96	105.42	106.2	107.04	104.4	106.93	107.61	103.84	107.02	105.83	106.96	110.14	108.3	103.95	104.37	106.06	107.69	104.89	108.62	105.01	105.23	108.9	108.13	105.39	107.02	102.96	108.84	106.42	107.61	107.34	107.33	105.87	108.59	103.74	107.51	107.81	106.14	105.46	104.21	107.36	105.38	109.67	103.44	105.07	107.03	105.47	106.73	105.78
102.01	102.26	98.394	98.595	100.68	104.15	100.57	98.613	102.45	101.32	97.548	102.12	102.2	101.2	100.18	100.7	97.731	100.22	101.23	103.47	99.286	98.116	100.59	97.234	103.61	97.544	98.159	98.403	103.54	101.09	99.963	103.31	101.12	98.503	100	100.68	99.929	97.699	99.412	97.686	100.04	98.532	99.637	99.664	100.81	103.39	100.15	97.608	96.802	101
103.61	104.01	104.07	104.75	106.68	105.34	102.19	105.54	105.65	106.38	107.77	104.71	101.87	106.48	102.15	106.88	104.13	103.91	102.52	103.06	106.65	103.1	106.46	105.98	105.67	103.21	101.88	102.75	106.66	103.63	103.41	103.65	101.73	105.49	106.64	104.52	106.2	104.84	105.67	104.91	106.43	103.53	103.78	109.06	102.02	103.92	104.1	104.83	102.17	102.01
110.78	111.74	107.44	113.54	112.5	113.45	108.57	112.55	114.24	112.63	114.48	113.48	109.47	111.55	111.38	110.11	113.7	112.77	112.24	112.23	110.98	114.49	111.13	108.46	110.43	114.13	113.22	109.73	109.99	113.88	110.84	115.14	112.4	108.26	110.73	112.29	114.64	114.28	110.47	111.77	111.01	111.88	108.71	110.79	116.62	112.62	113.65	111.5	111.4	111.29
110.72	113.82	109.84	111.91	110.21	113.89	110.85	111.89	114.94	114.17	110.6	115.41	110.01	114.31	110.27	110.12	112.9	113.59	115.86	113.94	114.31	113.84	111.76	112.73	110.84	113.19	110.5	112.07	112.27	110.06	114.12	110.64	111.95	110.84	112.88	114.09	113.92	112.77	109.72	108.21	113.21	112.64	111.59	112.37	112.24	109.86	111.87	112.77	112.58	109.39
109.65	111.01	109.47	110.32	110.94	108.51	110.59	112.34	113.84	111.18	108.57	108.36	110.55	109.44	110.66	109.22	112.75	110.76	110	114.19	108.16	111.16	113.17	110.16	110.31	108.04	110.76	105.82	112.43	107.6	112.73	109.14	112.83	108.82	110	109.2	108.66	110.69	111.42	113.35	109.1	111.86	112.35	110.14	112.46	111.36	111.16	109.33	108	107.38
104.64	104.49	102.97	105.74	101.69	108.8	103.49	101.16	102.99	106.7	105.85	105.09	108.1	106.53	103.9	105.61	105.68	104.63	102.84	105.75	104.8	101.92	106.31	106.46	104.53	102.75	106.29	104.74	103.76	105.68	105.25	104.22	104.28	108.71	105.67	103.13	102.97	108.37	109.19	106.75	104.25	105.86	106.85	103.24	105.59	104	104.57	106.97	105.59	109.53
106.4	109.46	108.01	105.93	106.31	104.44	102.83	106.52	104.28	104.7	104.76	105.77	108.42	105.16	105.91	103.73	106.6	103.62	105.87	106	105.63	105.6	105.3	107.4	103.4	106.64	105.6	105.11	109.13	106.77	103.96	105.47	107.83	105.96	107.74	107.52	107.42	107.76	103.1	108.78	105.54	108.09	104.5	105.66	106.01	107.07	106.73	107.49	104.69	105.3
109.28	110.33	108.46	111.05	113.54	111.73	109.14	111.83	110.16	112.1	111.93	112.95	113.2	109.89	108.81	109.94	114.23	108.23	109.4	110.26	112.1	108.79	110.39	110.66	109.16	109.69	108.79	112.47	112.56	111.22	107.62	113.79	112.36	110.37	112.2	111.46	111.71	109.74	111.92	112.33	111.62	110.31	109.51	108.52	110.88	111.74	108.03	112.93	107.36	110.99
100.11	100.37	98.121	97.928	102.51	101.08	100.26	97.542	95.617	97.723	101.26	97.731	98.653	99.053	99.21	98.271	101.48	99.514	100.6	100.99	98.755	101.38	97.238	98.992	99.343	95.426	100.02	96.568	97.863	102.63	100.55	100.12	99.634	99.462	100.03	99.385	97.219	97.93	102.42	99.181	100.57	97.941	100.13	96.039	98.84	98.181	100.13	99.01	98.254	99.609
110	110.02	110.24	114.19	111.49	111.62	115.46	113.66	109.97	112.05	109.86	111.19	111.47	110.01	111.13	112.04	111.09	114.13	112.17	110.74	110.87	109.84	112.31	111.47	113.33	110.9	113.18	112.2	112.3	111.12	112.15	110.67	111.14	110.9	109.6	115.33	115.06	109.46	111.95	115.37	110.98	113.69	113.76	108.32	111.74	110.31	112.72	111.07	111.75	113.04
99.773	101.26	100.08	100.53	99.594	98.366	100.26	100.21	103.14	100.44	98.384	99.536	99.402	101.91	98.321	97.656	98.161	100.01	99.994	100.49	103.55	104.03	102.39	100.98	102.76	100.35	102.07	99.58	102.58	102.12	99.435	98.087	100.97	98.645	99.289	100.99	100.3	99.878	99.604	96.625	100.78	101.07	101.71	100.72	100.45	98.675	101.33	101.76	103	101.04
118.12	118.38	116.91	114.4	115.65	115.54	115.84	118.95	119.91	115.92	119.28	117.78	118.44	118.36	117.16	116.37	116.5	119.58	116.63	121.72	121.92	118.3	116.96	120.13	117.38	117.2	117.72	115.13	118.52	119.35	114.99	120.15	119.14	117.8	119.22	112.94	117.31	111.47	117.92	116.98	115.4	117.41	117.41	114.96	116.18	117.07	115.97	116.84	118.32	118.21
109.21	109.5	111.71	108.63	109.56	112.29	108.98	112.73	109.55	109.62	110.86	108.53	113.1	110.54	111.03	110.15	109.9	111.96	114	110.28	107.67	109.82	109.76	110.67	110.34	111.82	110.84	110.54	112.28	110.34	109.62	109.91	110.7	112.29	107.88	108.96	111.51	111.11	108.32	111.34	109.54	111.94	108.88	111.04	110.46	108.61	110.41	112.68	109.4	111.85
104.86	105.94	106.49	105.53	103.46	106.83	105.92	104.9	105.34	106.05	108.29	103.8	104.3	108.3	101.58	104.05	103.56	105.65	101.69	104.82	103.71	102.77	107.53	106.11	102.2	104.29	105.46	106.37	104.96	103.54	105.99	102.11	105.16	105.64	104.04	104.53	105.86	105.85	104.76	102.67	105.05	103.2	106.01	106.97	103.58	106.44	106.44	104.67	103.96	105.36
105.6	108.91	110.1	105.54	107.61	107.74	107.34	108.01	108.61	106.73	111	104.04	107.3	106.37	108.1	108.19	104.76	104.86	108.15	106.64	105.34	106.86	107.04	108.21	110.21	108.19	105.63	103.84	106.29	107.54	108.26	110.87	104.87	109.37	105.94	106.76	109.35	105.14	106.47	108.85	105.88	107.12	105.8	104.91	107.81	111.46	108.94	106.18	110.07	106.81
111.34	110.85	108.9	110.3	111.57	111.38	111.77	112.56	108.25	111.64	112.18	109.9	112.69	112.73	112.71	112.77	108.95	112.53	108.73	113.66	110.26	110.71	113.59	111.77	114.61	109.09	113.35	112.1	109.44	109.62	113.87	113.51	109.63	109.68	112.37	108.14	113.33	115.41	112.91	112.64	113.22	113.66	112.09	111.9	111.85	114.9	111.49	114.61	111.7	109.79
109.47	104.56	106.29	103.59	107.94	103.84	107.13	106.47	105.06	105.71	104.12	103.02	104.23	104.4	106.86	103.84	105.54	107.42	104.12	105.08	107.03	105.04	106.29	108.33	106.56	109.51	106.59	104.11	107.06	105.35	104.22	108.77	107.35	102.48	103.67	107.7	109.12	106.43	105.01	105.33	105.42	104.91	107.82	106.91	105.42	105.89	108.74	109.34	109.35	108
103.92	104.43	105.67	102.82	102.51	103.98	105.46	105.27	105.48	106.27	105.08	104.35	103.81	105.16	105.33	105.72	107.7	107.87	105.41	100.92	104.64	106.02	102.75	108.55	106.34	105.14	105.27	103.06	106.72	105.16	104.33	103.39	103.53	106.58	105.57	104.05	106.17	105.33	103.03	103.25	104.19	103.86	104.3	103.23	102.58	105.05	106.37	103.76	104.76	106.95
106.88	108.01	106.85	105.7	104.95	108.02	106.79	108.72	105.55	104.69	108.11	106.64	106.34	106.97	107.67	106.33	105.17	106.69	106.18	106.08	105.79	105.62	107.83	106.81	108.16	106.62	106.4	104.5	107.69	106.56	107.26	105.75	107.6	105.63	106.06	108.03	107.72	105.26	107.4	108.6	108.18	108	105.54	102.4	105.82	106.05	105.65	105.94	102.79	105.22
102.58	108.11	107.25	101.76	107.37	108.1	105.72	106.67	103.55	104.29	106.13	102.42	103.82	106.31	105.43	103.3	106.45	107.22	106.94	104.68	106.84	110.67	107.51	106.8	108.81	106.47	108.63	106.76	106.98	106.28	102.09	104.47	105.71	105.9	105.71	106.31	106.04	104.53	106.21	106.51	106.52	105.35	105.8	107.91	104.82	102.59	102.01	106.94	106.03	105.23
109.45	111.51	109.33	109.5	108.84	110.82	112.1	108.39	110.49	108.9	110.33	111.24	111.9	109.24	110.46	111.8	111.42	109.57	111.72	111.3	110.02	110.47	112	110.03	109.2	113.86	111.27	110.05	109.84	108.68	109.71	109.73	109.31	113.21	110.33	110.43	108	111.4	107.48	109.64	113.62	110.02	111.26	107.4	107.51	108.2	110.81	113.31	109.25	110.97
118.18	119.63	117.29	117.8	118.53	117.09	115.76	115.49	118.24	117.23	119.01	117	119.54	118	119.05	119.51	120.42	119.01	119.96	118.8	116.75	121.32	117.67	116.08	120.4	117.31	119.71	115.37	117.29	115.1	115.32	118.79	115.78	115.42	116.7	118.28	116.71	115.84	117.81	117.66	117.43	118.38	116.64	118.64	120.57	118.64	116.52	118.42	119.59	119.55
105.33	108.64	105.82	105.66	107.92	105.23	109.26	107.1	103.97	106.96	106.86	107.83	106.49	105.57	108.73	107.12	107.34	105.7	108.06	105.75	106.43	103.93	105.22	109.41	108.26	108.03	105.46	107.84	107.72	105.5	106.02	105.81	111.56	108.38	103.89	107.95	107.1	106.85	107.1	106.97	104.3	106.97	104.41	106.91	107.87	108.39	107.91	107.29	106.55	104.86
100.18	97.943	95.704	100.69	97.701	104.51	99.615	98.731	100.42	103.9	100.4	95.084	102.54	97.823	99.165	100.51	100.97	99.713	101.67	102.69	100.66	103.4	98.251	101.97	101.89	103.44	101.89	98.424	104.88	102.33	99.568	102.87	97.587	98.39	99.413	100.04	100.43	98.184	100.86	101.73	98.083	101.04	101.35	99.506	103.61	97.452	98.353	100.77	99.374	104.27
112.03	111.51	113.16	109.58	112.5	109.23	109.97	111.6	108.78	112.24	110.77	110.21	109.65	111.46	115.22	109.47	110.8	109.48	110.97	112.94	111.87	114.18	111.6	112.36	113.45	111.94	112.43	113.05	112.04	112.33	113.35	107.97	111.74	113.24	108.98	113.9	110.41	111.95	110.6	113.71	109.5	111.97	110.32	111.16	108.78	110.91	114.53	111.43	110.83	110.61
114.63	115.81	117.7	111.05	118.67	115.53	115.77	117.24	114.6	116.25	116.87	115.48	115.74	117.66	117.36	114.06	117.33	116.44	115.32	115.05	113.85	113.44	117.95	119.76	114.49	115.47	115.99	119.65	115.18	114.34	112.43	111.9	118.6	115.74	116.96	117.97	115.57	119.21	116.64	116.6	116.72	118.43	114.79	116.24	116.23	115.96	114.42	116.36	115.33	118.1
105.06	108.23	107	106.61	105.37	105.1	105.46	105.04	103.87	108.83	105.61	107.41	103.86	104.23	105.47	106.72	104.71	104.88	105.78	106.4	104.67	106.81	101.63	105.48	107.91	104.03	105.06	105.58	107.47	108.62	102.42	105.32	104.08	106.89	108.59	106.97	107.65	106.23	106.99	105.64	104.44	104.53	104.34	103.79	107.43	103.8	106.84	107.57	102.46	106.15
104.81	103.21	106.28	107.97	107.01	108.27	106.25	107.02	104.53	107.15	105.05	104.26	105.58	104.83	103.31	102.65	104.97	106.06	106.11	104.21	104.11	106.11	106.67	107.71	107.66	105.89	103.77	105.34	103.49	107.24	104.51	108.11	107.85	105.16	105.64	108.32	110.34	105.92	104.08	106.81	110.34	105.4	107.5	108.37	106.88	108.29	105.98	106.24	105.59	105.78
110.21	112.31	115.99	113.52	109.07	110.29	111.76	112.22	112.72	112.49	112.74	112.96	112.25	113.13	111.36	113.77	113.57	112.59	111.83	115.48	112.6	112.1	114.22	113.96	111.94	114.76	114.38	110.63	113.58	108.59	112.9	112.27	109.62	113.37	112.17	112.76	110.83	112.69	110.53	113.1	113.4	109.86	109.78	108.98	110.62	114.55	111.89	111.02	110.48	110.67
106.29	104.18	106.9	106.14	106.57	104.96	105.11	106.92	103.43	104.21	107.43	105.82	103.98	105.88	104.85	106.96	107.97	104.13	110.59	105.89	104.69	110.04	103.14	108.09	104.99	106.63	105.27	105.77	108.18	109.25	104.14	105.98	106.99	107.77	107.75	104.38	109.14	107.12	107.8	104.67	107.65	105.96	104.75	109.79	104.27	103.95	104	104.63	105.06	106.68
109.03	113.67	111.48	111.76	110.53	113.51	110.96	110.47	111.73	110.61	112.66	113.18	112.37	110.14	109.72	112.89	113.14	109.59	110.49	109.19	111.38	111.83	110.44	107.11	110.97	111.49	106.94	107.59	112.3	111.81	106.32	112.37	109.34	111.54	111.59	109.91	108.83	110.44	110.13	110.95	112.7	110.38	109.62	112.15	113.59	111.27	110.93	110.12	111.77	113.06
106.36	106.6	106.18	103.39	105.76	107.74	106.23	104.31	100.26	104.47	106.58	106.86	104.89	106.81	104.69	106.09	106.32	104.85	102.7	103.45	107.5	104.77	106.03	104.17	104.7	105.43	107.61	106.78	103.78	106.49	107.14	105.19	105.95	110.43	106.21	102.9	105.54	107.49	104.9	106.13	109.07	104.24	105.11	107.68	103.56	105.17	107.25	105.17	106.2	106.73
108.44	107.52	104.87	105.82	103.52	103.76	108.89	107.2	105.63	104.45	102.88	108.64	106.82	105.18	103.85	105.09	107.38	106.87	103.7	105.65	106.69	105.69	105.96	104.69	105.67	105.38	106.34	106.77	105.78	107.31	105.25	106.43	104.86	106.28	104.21	108.94	104.74	103.93	105.46	105.25	105.99	105.93	107.69	107.47	105.77	107.91	106.17	104.55	106.32	105.1
99.703	97.454	100.57	101.15	98.321	99.123	98.136	98.205	100.73	98.431	99.745	98.537	101.22	100.74	100.49	99.906	100.19	101.93	95.276	97.811	100.72	99.818	99.711	100.53	102	100.35	98.397	99.851	99.083	101.3	98.921	99.842	103.05	100.36	100.12	99.169	103.36	99.248	101.78	101.05	99.953	100.56	100.84	102.93	99.856	100.41	100.28	100.67	101.18	100.13
111.07	111.98	109.52	113.38	111.17	110.55	105.3	111.05	114.02	109.48	108.46	108.06	110.6	109.34	110.96	111.12	112.13	111.76	110.26	113.7	108.9	113.48	106.81	111.3	111.91	109.17	112.25	114.1	110.53	111.83	109.31	112.41	108.75	108.74	109.97	106.49	110.9	109.51	107.94	110.56	109.63	110.04	109.34	112.19	112	113.14	111.48	110.17	111.23	111.99
99.801	97.865	100.21	100.9	100.4	102.27	101.56	99.07	99.975	99.259	100.69	97.738	99.71	101.11	99.884	100.12	97.987	98.643	102.43	99.934	101.18	97.241	97.971	99.612	100.26	99.201	98.524	99.558	99.076	98.326	101.26	99.495	101.47	99.688	101.51	98.491	100.42	97.981	98.999	99.983	100.52	102.22	102.53	101.33	102.07	96.922	101.78	100.71	99.738	99.504
105.27	102.55	105.76	102.8	104.01	104.7	107.22	104.74	104.35	105.2	106.61	101.52	107.76	104.05	105.05	105.65	103.71	104.09	103.44	101.44	105.28	102.04	104.7	104.81	105.24	101.48	107.46	102.72	104.03	105.87	101.35	104.15	102.8	105.89	105.04	101.11	105.97	102.83	103.34	106.36	106.23	103.09	107.86	104.85	104.07	104.72	102.78	105.92	103.21	101.05
108.45	110.67	109.49	109.22	110.76	110.52	111.56	110.95	108.56	111.48	108.59	111.96	108.23	106.94	107.43	109.13	111.34	110.21	110.43	108.83	109.24	112.34	108.01	106.5	109.41	108.42	107.71	112.7	111.37	110.97	112.24	111.82	108.92	108.94	112.26	111.33	104.87	110.26	111.17	109.15	108.05	110.42	107.52	111.17	109.74	110.76	110.31	108.62	111.34	110.17
111.91	113.88	112.94	110.46	110.78	109.99	108.27	115.63	112.36	112.59	111.23	110.69	110.75	110.72	112.7	111.27	110.68	110.28	112.02	111.35	112.25	112.6	110.33	109.37	111.51	109.18	111.92	112.78	111.33	111	109.98	112.55	113.54	114.38	113.4	111.14	112.19	110.85	111.07	110.21	111.28	114.39	111.88	110.95	107.66	110.47	108.21	110.48	111.17	112.87
106.47	105.46	105.91	105.16	103.57	106.66	104.74	102.68	107.64	105.12	103.36	107.49	106.88	104.61	103.66	105.5	103.34	107.64	104.03	107.83	103.75	107.87	104.7	107.43	103.07	105.48	107.59	105.36	106.62	105.38	105.91	105.26	106.86	105.24	109.2	104.57	107.67	108.05	102.22	104.51	104.99	107.5	105.16	102.5	102.64	104.01	105.76	106.74	102.41	105.59
114.05	113.47	112.71	110.24	113.01	107.65	114.27	111.23	111.82	111.86	108.2	111.43	111.36	112.32	110.83	116.71	114.53	110.35	110.47	112.2	112.36	112.31	113.2	109.41	110.15	112.71	111.18	110.03	108.26	113	113.66	111.33	113.44	108.25	113.12	112.05	112.25	109.68	111.5	114.88	112.18	112.75	110.53	110.44	111.92	112.99	109.64	111.26	109.28	112.16
98.714	102.28	103.35	101.64	102.91	99.064	98.764	100	95.639	97.974	100.06	102.04	96.926	98.327	100.91	100.15	102.16	99.362	103.06	97.889	100.5	96.289	96.318	96.949	98.861	100.77	100.25	102.56	96.913	100.98	100.71	98.031	100.72	100.16	98.487	100.56	98.627	101.74	98.065	101.35	103.25	97.57	97.987	101.19	101.11	101.62	101.36	101.26	99.356	99.112
101.68	97.472	100	97.606	98.423	99.421	99.519	98.759	100.71	102.53	100.55	95.585	100.25	98.844	100.18	98.797	99.063	101.19	100.48	99.805	100.23	98.282	99.917	99.119	99.597	100.91	101.31	98.479	97.235	99.146	100.72	100.54	97.108	100.15	97.966	102.78	99.955	100.11	98.027	99.139	99.272	101.67	102.49	98.018	99.025	96.758	101.52	97.333	96.292	98.901
106.46	107.94	109.3	105.14	107.46	106.95	105.33	106.32	106.18	106.51	103.01	109.19	107.01	105.48	105.81	107.36	103.65	107.54	110.41	102.42	106.31	107	105.08	106.13	105.19	105.52	107.42	108	102.62	109.21	108.13	108.24	107.05	107.5	103.52	108.55	107.22	105.13	108.43	106.53	106.56	105.46	105.87	107.69	108.72	108.81	103.3	105.18	106.88	107.55
103.51	106.48	102.78	103.91	103.16	103.13	105.59	104.71	104.31	102.25	105.26	103.43	104.82	105.25	103.69	106.61	104.69	108.83	105.1	105.92	103.03	102.14	105.07	104.57	107.11	105.38	105.91	105.11	101.91	104.66	105.9	102.61	104.8	102.98	104.69	102.14	108.02	101.45	104.85	104.26	105	103.68	104.33	103.24	102.37	107.28	105.03	104.76	104.73	103.96
101.82	105.27	105.51	104.38	101	100.99	103.95	104.75	104.27	104.75	105.97	105.51	104.12	107.01	104.81	104.48	106.14	102.42	106.26	105.3	104.17	103.89	103.6	105.89	103.88	107.51	104.06	106.53	101.92	103.97	104.34	107.22	103.44	101.84	103.5	103.23	100.66	102.65	103.78	103.34	108.16	104.4	102.55	100.47	104.26	100.17	101.65	103.73	102.24	105.25
107.37	108.25	108.68	105.8	108.32	106.15	105.88	107.3	105.47	107.29	106.59	105.93	103.98	109.55	103.44	109.48	105.12	105.12	105.45	106.08	106.12	104.18	105.98	105.91	103.29	104.14	107.88	105.7	103.67	105.36	105.66	105.39	103.09	107.58	107.39	108.42	107.85	109.52	105.77	105.31	107.84	105.79	107.34	110.61	106.78	108.41	106.43	106.12	104.21	105.53
112.05	114.82	111.04	112.99	112.85	113.51	110.16	113.97	112.87	110.5	113.16	113.94	110.78	113.53	113.77	111.38	108.54	114.09	112.14	110.57	111.35	112.86	111.85	115.52	108.73	110.2	108.97	111.33	112.66	114.89	112.98	110.15	109.71	113.89	116.39	111.35	111.66	112.58	108.85	109.87	112.55	110.52	109.23	111.28	114.65	111.72	114.85	112.33	112.42	113.61
106.71	106.25	107.37	103.59	107.89	107.83	105.8	106.01	110	108.61	105.39	104.13	107.67	106.73	106.24	106.48	108.18	107.12	108.55	105.03	102.41	105.63	106.39	107.33	106.04	104.28	107.06	108.44	107.99	108.35	105.75	105.84	105.18	105.84	104.85	108.45	106.4	107.8	105.84	106.35	102.92	106.28	102.69	105.53	105.03	103.47	106.8	109.45	106.73	100.99
106.97	103.45	104.13	107.27	109.09	106.75	107.29	103.68	106.54	106.03	105.99	108.23	105.71	107.52	105.04	106.09	107.68	108.95	103.96	110.6	105.09	104.1	105.36	105.53	103.53	105.63	108.89	105.16	106.33	106.86	107.6	104.84	105.99	111.95	108.13	106.64	106.15	107.33	107.17	107.76	108.1	106.34	108.4	106.63	107.75	103.41	105.77	107.59	106.91	105.59
111.62	116.31	113.43	112.99	112.08	112.61	112.56	114.72	112.41	113.32	110.65	110.54	110.11	111.58	112.01	111	112.76	111.89	112.47	112.17	115.12	111.11	114.45	111.74	111.05	113.05	114.67	115.91	111.52	113.17	113.61	110.32	113.09	112.69	113.95	114.23	112.32	114.82	114.84	110.37	113.64	116.35	110.34	113.21	114.94	113.34	110.98	115.92	110.85	111.14
115.41	117.21	119.1	114.51	115.72	118.72	115.56	114.53	117	116.87	119.79	117.54	119.17	118.17	116.03	116.31	115.04	117.02	118.69	120.71	119.37	117.34	117.1	118.78	116.64	116.71	120.37	114	118.49	116.75	117.23	119.35	116.74	117.82	116.92	116.65	115.67	117.03	117.55	116.85	116.11	116.88	118.47	117.81	116.94	115.96	118.26	119.52	118.89	116.34
103.96	103.29	102.85	105.56	102.8	104.6	104.4	102.27	105.5	104.62	103.04	105.36	104.35	105.4	104.51	103.64	104.58	103.28	103.69	105.51	102.57	102.54	103.44	104.65	105.37	104.01	101.66	104.58	104.12	105.13	104.9	100.47	103.39	102.21	106.34	105.58	106.25	103.01	104.08	106.6	106.16	105.48	106.36	103.05	104.95	107.13	105.32	104.95	104.57	105.02
97.515	98.434	97.721	100.93	98.316	102.27	102.29	102.71	99.001	101.33	101.34	100.41	100.11	104.66	100.8	100.74	101.87	100.64	102.02	100.21	97.881	100.47	102.99	98.186	101.36	99.919	100.38	101.46	101.56	99.763	102.51	98.908	103.74	98.526	97.248	99.871	100.79	102.37	99.01	99.106	98.238	102.13	99.586	103.13	101.51	100.61	99.08	100.05	98.29	99.562
99.327	102.65	100.15	100.67	100.12	96.602	99.674	99.415	102.09	98.657	102.56	97.513	99.081	99.518	98.029	103.14	99.534	97.77	101.03	102.28	101.71	101.53	96.919	97.429	100.21	100.81	98.728	97.442	101.03	96.707	99.484	100.6	101.99	98.925	99.203	98.672	99.574	100.31	103.48	101.3	101.02	96.965	99.351	99.614	100.29	100.16	101.06	100.19	102.39	99.792
103.45	103.16	102.29	102.13	103.76	104.33	104.55	104.26	105.41	107.2	106.18	103.6	101.03	107.79	104.57	103.79	105.31	102.32	102.72	102.61	100.94	102.79	105.8	102.61	105.22	103.44	102.8	104.55	103.39	104.48	107.32	104.99	104.97	105.66	107.7	100.94	104.28	103.31	105.74	104.38	101.49	106.45	105.42	103.1	106.39	104.01	104.79	103.01	105.56	103.36
107.72	103.33	100.65	106.06	102.57	106.05	105.82	104.97	105.04	105.01	104.75	102.67	104.14	104.23	103.32	105.8	106.93	103.99	101.98	100.21	104.37	105.3	103.05	104.11	106.78	104.89	103.73	103.15	106.84	105.2	107.36	105.8	104.96	105.49	107.61	106.17	103.04	109.48	105.23	104.32	103.76	106.47	105.48	105.5	103.71	105.27	101.92	105.72	107.89	107.93
104.22	105.73	105.72	104.81	105.96	103.8	101.14	104.85	102.3	107.58	104.1	104.89	104.32	104.75	102.52	105.64	106.23	106.44	102.63	103.87	103.9	104.02	103.3	104.27	103.86	105.82	104.4	103.63	105.68	101.64	106.97	105.57	104.41	105.59	103.12	104.49	103.79	105.46	104.34	108.6	104.78	103.3	103.95	103.22	107.65	103.11	105.76	102.03	105.86	103.33
99.523	100.83	99.121	99.594	102.65	97.694	98.597	98.617	103.06	98.994	94.805	100.05	97.276	101.22	97.762	100.67	99.742	98.287	99.677	100.08	101.25	102.08	102.83	97.604	99.288	101.03	101.06	99.432	98.2	101.88	99.181	99.737	98.075	102.18	97.604	103.53	102.2	101.54	100.55	98.768	98.028	98.431	100.34	100.61	98.096	100.48	99.387	99.592	100.96	99.927
107.53	108.18	106.35	104.66	104.81	108.75	104.99	106.78	105.56	106.32	109.64	103.71	109.32	107.51	108.04	104.77	105.23	106.61	106.81	104.89	106.33	105.72	108.65	103.83	106.63	105.55	106.79	104.52	103.79	105.44	104.57	104.25	102.28	102.8	106.69	102.29	105.05	108.11	104.29	105	104.06	105.74	104.83	105.62	106.46	105.7	106.87	107.35	106.21	104.56
114.12	109.92	106.77	109.28	110.15	110.42	110.24	110.35	109.8	108.54	109.83	108.94	114.54	109.39	110.79	112.18	111.1	113.33	112.56	112.22	110.14	107.75	113.06	114.38	108.43	114.72	113.18	107.6	111.08	113.01	110.1	112.09	111.11	109.65	111.27	110.01	109.91	109.56	112.2	111.41	110.05	111.08	113.95	112.17	109.66	109.87	110.86	110.3	112.86	109.45
111.87	110.5	111.17	114.08	113.36	111.38	111.44	117.31	113.01	110.76	113.59	109.25	110.04	108.97	108.86	114.06	112.67	110.13	113.07	111.5	110.44	112.6	110.17	111.81	113.12	110.77	109.55	107.31	111.9	110.93	112.25	110.56	110.86	113.94	112.98	112.67	110.95	110.76	110.14	112.99	113.88	112.61	113.4	111.13	110.21	109.28	112.59	111.33	112.41	114.2
100.4	97.513	100.69	100.27	101.2	101.07	98.714	100.47	99.847	101.65	98.833	102.13	98.175	101.22	98.91	101.4	99.323	100.4	98.47	101.64	100.03	99.817	97.632	98.321	101.28	101.3	100.47	100.27	99.88	98.382	100.64	100.36	98.725	98.261	99.627	98.628	99.185	98.469	103.29	98.464	98.239	100.81	102.17	100.59	97.939	100.07	99.948	98.766	100.98	101.25
104.78	107.18	104.71	106.66	106.29	105.56	104.26	103.11	102.3	105.09	102.89	107.86	105.91	105.35	107.92	104.69	106.69	102.92	103.13	107.97	107.88	105.35	104.19	106.9	105.23	106.45	108.53	108.44	104.87	103.96	108.84	105.53	105.39	106.62	105.13	103.05	102.58	104.05	105.4	105.38	109.61	104.21	104.59	103.49	108.37	103.63	105.52	107.7	105.1	103.91
110.46	111.23	108.34	106.74	112.43	112.69	108.49	111.19	108.6	108.37	110.26	110.01	115.05	110.55	114.35	110.62	109.98	108.23	111.88	110.98	111.17	109.33	114.05	113.5	110.64	112.04	109.35	111.42	112.82	109.83	110.15	107.99	107.69	108.88	111.55	112.84	110.68	110.35	111.71	110.14	113.08	110.91	113.14	110.37	111.34	114.87	112.33	111.01	112.93	111.91
105.93	106.83	103.16	104.82	109.64	105.68	104.05	107.44	107.7	106.31	106.82	108.99	105.67	106.9	104.63	105.2	103.65	107.06	106.15	106.33	109.52	104.36	108.95	106.08	106.1	104.61	102.54	106.66	104.19	103.99	105.33	104.15	103.76	105.28	105.75	103.51	105.91	104.99	104.35	105.4	107.86	106.98	102.65	110.32	106.05	106.68	104.99	104.43	102.84	105.83
100.53	101.49	98.701	99.655	99.963	98.825	99.666	101.47	99.835	101.36	100.49	97.481	101.73	100.55	101.69	99.348	104.96	99.429	101.74	100.69	103.78	102.78	99.306	99.314	99.773	101	101.89	102.74	101.35	98.821	99.273	99.374	100.78	99.795	98.028	99.631	101.42	97.542	99.666	101.94	99.367	100.52	101.32	98.762	102.83	103.98	99.571	100.36	97.945	100.71
101.46	103.73	105.32	104.51	106.54	104.25	108.2	104.71	106.14	102.56	107.93	105.77	107.1	104.93	106.56	105.19	106.07	102.03	103.1	107.09	104.66	105.2	106.26	107.61	102.51	102.81	106.67	104.18	107.04	104.42	106.7	105.26	103.4	105.36	106.32	108.19	105.37	108.45	108.9	104.95	105.58	105.06	103.94	105	107.68	104.6	104.63	104.22	102.74	105.51
111.92	111.33	108.33	109.13	109.31	112.95	111.24	112.13	112.22	109.03	109.76	109.52	111.31	108.9	110.57	110.29	112.03	111.07	113.82	112.34	110.34	110.72	110.62	113.22	110.96	110.86	108.5	114.92	114.46	110.9	110.91	110.99	111.24	109.34	110.2	108.85	114.23	114.11	110.95	108.66	110.28	111.5	112.28	109.66	111.34	112.8	109.65	110.3	113.79	108.04
117.59	115.46	119.03	115.85	115.6	118.07	116.13	117.72	116.48	115.67	118.47	116.96	117.86	117.68	118.55	120.07	116.7	115.41	119.52	118.3	118.34	118.68	116.14	117.52	117.83	120.6	119	115.07	115.56	118.64	116.42	117.3	117.58	116.18	117.17	117.57	119.62	120.14	118.43	119.27	118.66	116.07	118.3	118.98	118.12	118.62	118.12	116.92	117.84	120.09
105.06	110.15	107.26	106.04	106.55	107.79	109.57	103.65	106.24	104.29	104.97	104.02	107.83	105.9	108.73	109.37	102.79	104.59	106.42	108.04	108.83	106.6	109.84	107.67	106.63	109.68	107.92	106	102.81	105.24	108.58	106.54	105.19	105.93	108.45	104.88	109.27	109.36	107.12	107.25	106.81	109.07	109.27	106.11	107.5	108.7	104.05	106.64	106.94	105.69
105.68	106.15	107.28	109.85	109.4	104.72	106.42	104.8	105.76	106.4	110.78	106.18	104.88	106.84	107.8	107	105.17	106.62	108.48	107.88	107.87	107.56	106.92	105.5	107.28	105.94	105.89	105.28	105.3	103.32	103.5	106.04	106.86	107.85	108.65	103.6	106.89	105.29	108.32	107.85	104.19	106.94	105.54	109.03	106.86	106.08	106.12	104.83	109.3	106.95
105.07	105.54	103.87	103.9	105.93	109.4	104.28	106.37	106.35	107.23	105.76	104.29	106.25	104.11	105.03	108.14	106.93	105.15	106.05	103.82	105.88	105.52	104.05	104.09	107.62	107.09	104.96	106.39	104.76	107.37	102.98	105.48	106.34	106.22	103.73	101.16	108.15	108.5	105.46	107.82	106.08	105.09	105.4	105.35	109.15	105.73	106.98	103.63	108.26	102.74
98.35	99.589	99.343	98.505	95.852	100.4	97.316	100.47	100.14	101.37	100.28	98.811	100.81	98.193	98.301	102.9	99.654	99.903	102.67	97.959	102.01	103.21	96.806	97.278	97.524	98.628	99.448	100.47	100.21	95.926	102.57	100.96	99.849	95.781	99.742	99.666	100.92	100.41	98.482	100.32	98.993	100.29	98.535	97.383	101.02	99.521	97.042	101.69	100.54	99.915
110.75	113.35	111.61	110.26	114.46	113.65	114.58	111.37	111.91	108.83	113.73	111.4	113.17	111.32	111.14	111.92	110.19	108.82	112.87	114.26	110.66	114.63	111.71	113.81	113.06	111.38	113.18	112.43	109.3	111.07	113.24	111.42	114.46	112.15	111.7	111.62	110.81	109.07	112.97	112.88	111.58	112.48	111.38	110.79	110.11	115.6	107.9	110.57	112.29	112.48
108.64	107.82	106.78	106.45	102.91	104.55	103.73	106.21	108.16	106.05	105.57	103.41	106.93	104.11	104.29	104.57	106.32	106.19	103.87	105.39	104.51	104.64	107.2	103.62	106.95	107.04	103.56	103.59	106.48	103.46	105.3	102.34	104.64	106.26	107.5	104.57	103.89	105.28	101.94	106.37	104.11	104.63	107.74	108.47	103.31	107.34	103.74	103.3	109.41	105.35
103.99	109.49	105.89	107.02	105.6	107.9	109.22	102.68	106.53	106.82	103.58	106.92	102.85	103.68	106.16	105.9	105.75	105.44	106.35	106.74	106.87	104.27	103.66	106.92	107.77	106.11	105.24	106.26	105.75	107.29	106.38	105.36	107.26	104.33	106.45	106.46	106.12	103.94	105.48	105.02	103.64	106.37	104.86	107.34	104.53	106.57	107.54	107.93	104.53	106.76
106.98	106.66	105.62	105.44	108.6	109.95	106.43	107.01	108.99	110.21	106.14	106.89	104.59	106.18	106.21	106.46	106.13	109.05	105.86	107.56	105.14	107.93	105.4	107.37	109.26	107.37	106.72	106.89	106.09	106.94	106.99	107.81	105.48	106.77	107.22	107.83	106.72	106.27	107.17	106.08	107.09	109.95	111.95	106.16	105.99	107.17	106.58	105.55	106.96	105.76
116.4	112.18	112.69	111.65	112.18	115.31	113.55	115.58	115.1	110.27	114.45	116.97	112.43	115.57	114.75	113.94	112.21	112.63	113.54	112.86	112.59	109.14	113.16	115.27	115.2	110.14	111.64	113.52	113.53	111.55	113.65	113.02	111.6	111.73	112.61	114.3	110.85	112.61	113.3	115.69	113.72	113.81	116.15	114.55	114.06	114.42	112.53	112.04	109.8	112.13
98.644	101.21	100.89	101.98	100.52	101.27	101.89	102.12	99.021	99.881	100.51	97.926	101.74	100.79	98.132	99.818	99.136	101.81	97.437	101.38	100.8	97.418	100.37	101.62	98.022	102.66	98.797	101.9	100.32	101.44	98.459	102.74	98.817	97.101	100.48	102.65	100.41	100.81	102.09	102.12	98.575	98.624	100.61	96.346	99.547	100.35	100.34	96.781	100.01	98.215
107.03	110.17	110.55	109.14	109.68	112.74	110.29	109.35	104.91	108.78	111.51	111.25	108.03	109.99	111.98	111.24	110.65	111.95	110.42	107.87	107.68	110.29	111.63	109.98	112.59	110.91	107.62	109.29	111.27	111.94	108.97	111.8	107.4	110.06	110.19	110.13	109.66	107.96	112.33	110.99	108.28	110.51	110.66	109.9	108.19	111.61	109.17	109.89	109.58	109.79
101.37	100.51	99.456	102.58	98.988	100.63	97.213	101.19	103.16	99.978	104.02	100.33	100.48	100.19	101.31	101.73	96.775	98.369	96.453	101.65	97.821	101.61	101.49	102.36	99.849	101.18	100.37	102.5	98.053	101.32	102.4	102.22	100.92	104.44	101.14	100.29	106.5	98.635	103.33	97.493	99.841	101.25	99.264	99.076	99.897	102.38	105.67	100.23	100.12	99.171
109.08	102.83	107.23	106.14	107.44	106.6	105.99	102.7	109.39	109.02	107.96	106.71	106.38	106.16	104.42	104.36	106.57	106.83	106.74	106.92	106.26	106.05	105.35	105.75	103.21	107.2	106.5	105.78	112.47	106.79	108.95	106.06	104.16	108.09	107.89	107.4	105.91	105.24	106.84	105.6	107.37	105.58	107.23	102.34	106.09	105.89	104.93	105.77	106.82	108.76
106.23	102.39	107.04	104.4	106.69	103.4	103.44	104.51	103.57	105.09	105.61	101.84	102.9	101.52	104.42	105.58	105.77	105.36	104.47	103.26	106.26	103.08	106.25	106.57	107.82	105.72	104.83	102.8	105.08	103.73	103.46	105.49	105.69	105.19	106.24	106.61	103.39	101.56	103.68	104.28	104.61	105.15	106.74	107.28	105.6	105.25	106.13	104.56	105.28	103.26
111.94	109.98	109.13	112.39	113.25	108.93	109.91	111.78	114.44	109.9	111.8	112.74	112.83	112.45	110.63	111.88	110.07	111.38	112.46	113.21	110.07	111.68	112.11	110.73	112.21	113.65	109.56	109.17	111.95	114.26	111.08	110.74	112.93	111.84	108.29	111.31	110.95	112	111.2	109.61	108.51	112.17	109.68	111.35	109.6	109.47	112.15	116.19	114.7	107.44
113.28	117.22	117.1	114.28	117.23	114.74	115.18	116.27	116.65	113.51	118.62	117.21	118.21	117.12	114.12	114.46	118.23	116.18	114.6	113.31	114.11	115.12	117.17	114.15	118.13	117.38	115.94	114.66	114.27	117.44	117.41	113.45	116.22	113.44	117	113.78	114.65	116.29	114.75	116.7	114.55	120.02	117.41	117.45	118.91	116.86	119.69	116.07	119.84	116.78
108.28	108.4	111.08	112.07	110.75	112.31	111.65	109.62	109.99	112.83	112.63	111.24	112.16	113.01	109.73	111.35	106.47	111.81	112.56	112.15	112.5	111.03	110.65	108.51	107.49	108.98	112.1	109.07	111.17	108.45	109.45	111.54	112.58	111.03	109.65	110.87	108.54	109.27	110.98	110.13	114.26	111.11	108.32	109.71	112.4	112.63	110.19	109.87	108.98	108.38
111.13	108.9	111.58	114.97	108.64	112.89	115.02	110.81	112.83	109.83	113.94	114.48	111.05	110.05	112.47	112.65	110.27	111.73	111.61	110.53	113.62	111.56	108.91	110.82	109.77	111.03	114.57	113.09	109.46	113.93	111.62	111.04	113.71	112.57	111.86	115.13	112.18	112.47	111.77	111.98	112.22	113.33	108.29	111.69	112.87	110.9	112.18	115.64	112.83	110.87
110.97	110.53	113.07	112.94	113.29	109.9	114.71	112.17	110.56	113.21	108.34	109.5	114.8	110.58	109.52	110.57	109.86	114.82	109.51	112.44	111.81	110.58	112.45	114.16	110.74	115.53	111.79	113.67	110.52	112.2	110.84	113.63	112.88	112.22	110.4	110.9	111.81	110.48	112.49	112.42	112.18	110.73	111.63	113.01	110.48	112.66	111.15	112.72	108.11	115.41
102.77	99.691	101.81	101.39	98.764	99.965	101.86	98.238	102.04	97.675	96.756	96.348	98.641	98.251	98.92	98.857	99.725	101.45	99.63	100.85	99.759	102.4	99.748	103.5	100.07	98.312	103.88	102.67	102.04	99.258	103.34	100.87	99.683	99.043	104.2	100.85	97.684	100.32	97.816	98.853	99.364	102.81	98.895	103.94	101.33	101.24	102.52	99.616	100.06	96.177
113.27	110.84	110.86	110.81	109.75	111.24	109.39	108.33	107.84	110.68	111.03	109.53	108.72	112.17	108.89	108.65	107.82	110.13	109.78	110.59	109.19	114.19	111.33	107.85	113.99	106.7	109.81	110.44	110.73	109.55	109.22	114.51	108.54	110.38	111.18	109.62	110.69	109.26	111.21	110.16	110.55	109.85	108.44	112.74	111.99	108.04	109.37	111.21	110.4	108.52
111.49	112.23	113.18	113.42	110.75	112.29	114.67	107.18	111.13	111.67	111.98	108.83	111.22	113.78	111.09	111.3	115.03	113.7	110.47	113.07	107.39	113.81	111.48	112.14	112.17	113.47	110.69	112.3	112.47	114.26	109.29	110.98	110.25	110.04	112.6	110.42	111.9	113.95	113.39	113.72	109.25	112.79	110.03	112.3	111.68	109.47	109.73	112	114.29	112.15
105.22	104.32	107.29	107.23	103.92	106.51	101.74	101	105	103.18	106.11	103.93	102.67	104.2	103	106.06	100.46	101.83	103.75	104.26	101.8	106.59	105.67	103.7	105.57	101.07	104.66	106.77	105.67	105.39	107.37	107.22	103.83	105.56	105.24	104.61	104.15	101.61	105.8	100.55	105.39	104.45	105.76	104.81	104.4	107.94	104.72	103.73	103.39	102.51
105.59	107.67	108.56	107.4	104.65	107.96	106.27	109.03	108.48	104.68	106.01	109.4	105.71	106.38	102.84	109.43	107.29	107.32	103.21	106.09	106.42	106.06	105.74	104.68	107.29	109.45	104.12	103.32	110.84	107.25	104.77	109.93	106.5	108.05	105.91	109.56	105.21	106.49	104.91	106.3	108.32	107.37	107.5	105.78	107.34	112.24	107.7	106.78	109	107.65
100.96	102.73	101.52	103.19	102.78	103.62	105.32	101.77	102.37	104.21	104.17	103.63	105.58	104.56	103.65	105.45	105.25	105.71	103.81	102.43	105.35	104.26	103.96	104.31	103.95	104.96	104.35	105.14	103.89	105.33	102.63	103.75	104.72	105.3	103.79	107.9	104	103.68	103.18	103.14	104.05	103.79	104.84	104.32	103.5	102.94	102.14	104.87	106.18	103.38
105.5	104.91	106.33	105.37	104.58	104.57	104.86	107.42	106.1	108.17	106.22	104.39	105.13	105.63	108.76	106.95	105.25	103.45	102.77	99.841	106.59	108.14	105.18	108.42	108.35	108.83	107.61	105.1	105.96	106.96	105.73	106.84	104.46	106.85	106.78	105.7	106.18	104.61	105.33	104.92	104.9	106.1	106.92	107.05	106.46	104.32	107.86	105.09	104.62	104.62
111.92	111.8	111.56	110.96	111.69	110.88	111.52	110.31	110.19	110.63	115.97	109.39	112.23	110.49	109.56	109.68	114.36	114.27	111.12	111.76	113.13	111.93	108.19	111.83	111.3	108.69	111.19	112.73	113.47	112.32	112.38	117.99	114.73	113.65	111.81	112.84	109.8	112.09	112.39	113.02	113.8	112.48	107.52	113.5	113.05	108.6	111.21	112.83	110.28	112.73
106.6	105.64	105.63	105.57	105.84	106.03	107.1	106.46	105.85	102.94	103.69	108.26	103.7	107.4	106.79	102.34	106.32	105.25	102.34	107.18	106.5	108.57	104.46	108.17	104.74	107.11	105.41	107.82	105.12	104.29	107.79	105.82	104.92	107.63	106.32	106.96	105.64	107.71	102.18	105.61	102.63	107.54	107.17	104.84	106.76	106.44	106.79	103.38	106.63	107.43
111.49	111.66	113.25	112.11	111.58	114.14	109.94	110.67	109.58	112.04	111.57	114.23	114.44	109.72	112.52	111.44	110.65	113.66	113.68	109.53	114.98	113.64	112.06	109.21	111.05	111.23	112.3	112.83	111.9	112.78	114.18	111.11	108.94	113.65	112.69	108.68	112.48	113.53	111.19	111.57	108	113.67	111.99	110.01	114.14	107.74	114.32	109.75	113.23	109.39
110.51	108.56	108.78	107.41	110.12	113.62	110.74	114.17	111.54	110.45	109.22	112.2	111.58	110.17	110.59	116.07	112.99	108.28	109.43	107.97	109.86	116.75	109.21	112.57	112.98	110	110.39	111.32	109.42	113.57	112.28	111.8	110.23	112.86	112.86	109.19	110.9	110.77	107.55	110.19	110.15	110.66	110.52	112.92	108.44	112.89	110.69	111.66	111.85	112.59
105.77	108.59	105.12	106.4	105.81	106.34	106.54	107.53	107.09	104.07	106.45	107.62	106.33	107.85	107.97	103.02	105.93	104.05	105.43	105.42	106.55	102.45	104.21	106.25	106.22	108.88	107.73	106.75	105.73	105.51	105.8	105.31	107.6	106.05	105.07	106.71	108.31	107.05	107.41	107.45	106.53	107.65	103.8	105.59	109.05	105.06	105.56	106.16	105.37	104.88
114.42	110.47	113.06	112.33	110.96	111.89	111.72	109.88	111.41	112.02	113.84	112.92	110.65	110.72	111.93	113.28	110.93	110.78	110.21	110.27	112.94	115.63	115.13	111.94	110.45	113.23	113.55	112.23	112.87	110.75	109.83	115.09	111.81	116.13	114.2	108.84	111.19	110.65	113.03	114.5	112.27	112.08	112.44	109.07	112.87	113.9	109.6	110.13	112.24	114.4
114.98	114.42	111.7	109.34	114.84	114.44	112.93	114.21	112.29	113.25	110.75	113.44	111.08	110.14	111.33	114.38	112.25	112.71	112.83	109.3	113.71	115.15	113.51	111.69	110.95	114.3	111.97	115.01	112.97	114.9	113.41	114.19	111.77	115.74	114.31	110.88	111.62	113.12	111.38	112.86	112.95	115.66	111.57	114.04	110.9	114.51	113.14	114.06	111.1	111.23
112.93	112.79	112.26	112.93	112.38	111.57	113.87	111.35	113.86	113.32	112.72	114.37	110.31	110.24	111.89	112.11	111.67	114.13	114.95	113.6	112.88	114.04	115.09	108.24	112.93	110.63	112.41	113.57	112.08	114.33	110.48	109.32	108.5	110.81	112.18	112.58	110.82	110.14	112.77	112.29	109.83	112.09	112.95	113.32	113	112.64	112.63	112.05	109.23	112.86
99.942	100.66	99.069	98.202	97.818	97.447	101.37	95.949	98.618	101.89	102.14	98.015	99.763	101.59	100.63	101.59	101.37	102.06	98.072	101.2	100.27	99.279	102.39	99.002	98.728	102.11	101.65	96.967	100.04	98.406	101.84	98.722	100.32	99.19	97.907	98.727	101.56	103.15	100.32	101.41	100.58	101.7	96.663	99.714	99.982	96.698	98.954	100.47	104.56	98.691
105.02	105.02	104.05	105.29	109.39	106.05	106.48	107.65	106.03	105.91	105.79	107.26	101.59	106.13	106.94	103.96	107.63	105.41	106.15	106.4	106.93	107.07	105.82	107.97	108.44	106.06	105.99	107.53	106.75	106.86	107.1	108.09	107.66	108.55	107.46	106.63	107.31	105.23	108.31	104.18	108.92	107.26	102.93	105.87	106.9	108.43	105.28	106.87	104.15	106.04
109.92	107.85	103.51	106.58	104.36	108.14	109.4	104.82	106.13	109.33	105.9	106.72	106.88	107.26	108.29	104.7	107.19	104.75	106.93	111.17	107.33	104.82	104.72	107.7	110.12	106.2	104.83	108.2	107.98	107.1	106.78	105.21	107.18	109.07	107.86	105.85	109.41	109.41	105.02	107.88	105.93	106.06	108.07	108.91	103.33	107.77	106.61	107.82	106.49	109.63
109.39	113.01	110.92	113.13	111.38	112.31	111.2	113.63	109.17	111.58	111.97	112.65	111.73	112.55	110.85	112.77	113.17	115.13	110.93	112.24	112.29	113.03	113.26	113.23	111.18	111.74	113.38	114.52	113.86	113.05	113.07	112.55	115.57	114.16	113.07	113	112.18	114.36	115.37	111.7	111.52	114.45	109.92	110.42	113.18	112.04	110.71	115.39	112.27	111.75
105.08	104.12	103.99	105.7	104.94	105.37	105.02	103.73	102.21	104.35	106.42	103.02	105.25	103.15	108.3	100.53	104.89	106.47	103.39	104.71	105.88	103.58	102.72	104.41	108.09	104.53	106.2	104.79	106.95	107.03	103.81	106.91	106.86	102.3	103.16	103.56	104.69	105.78	108.92	102.17	104.45	104.85	107.04	104.21	102.72	101.62	104.18	102.88	102.97	105.17
101.99	107.48	104.42	105.62	104.58	104.34	102.91	104.86	104.93	104.89	100.25	102.26	102.43	104.86	106.66	107.42	105.6	106.43	104.21	106.29	106.65	100.81	105.61	104.89	106.66	103.73	107.3	104.89	101.73	104.86	102.97	108.62	103.71	103.67	103.52	104.04	102.93	102.15	104.36	106.41	104.42	105.57	102.16	103.53	106.56	101.82	108.33	105.12	105.46	105.82
109.33	109.72	110.18	111.85	110.45	109.69	109.62	109.37	111.66	112.9	111.24	109.66	111.1	113.23	109.51	109.98	110.17	110.33	111.03	109.92	110.19	110.52	111.96	110.49	111.56	113.23	108.52	112.8	109.68	111.71	112.07	112.08	112.44	110.91	111.66	110.83	107.92	111.55	112.93	111.59	108.4	109.28	111.81	109.52	111.47	111.98	111.76	110.37	108.78	111.03
105.89	104.95	106.19	108.24	108.08	106.69	105.17	107.66	104.75	105.82	107.2	110.83	105.27	106.83	103.74	105.78	107.49	105.97	106.86	106.16	106.06	106.32	107.36	104.23	106.3	109.32	107.69	107.42	98.463	109.02	106.86	106.68	109.82	106.88	106.2	108.22	106.06	106.69	107.22	109.64	105.59	107.89	107.08	104.71	104.93	103.95	107.01	106.27	108.08	107.27
106.56	103.35	105.78	106.69	105.24	106.12	107.08	107.33	105.38	108.65	104.11	106.53	103.05	106.3	106.3	103.64	106.67	106.38	107.75	104.61	106.93	106.51	106.94	103.8	105.46	105.81	106.18	103.69	104.71	105.39	103.04	106.04	104.26	109.62	102.81	106.85	105.98	105.99	102.88	103.33	108.82	107.94	106.33	107.29	107.54	106.22	104.16	100.94	105.22	105.76
105.9	107.87	106.85	107.23	105.78	107.27	107.64	107.56	108.19	105.6	105.96	108.2	108.01	108.47	106.48	111.06	110.43	105.86	107.21	106.21	110.02	109.46	107.14	108.83	107.24	108.23	105.34	103.77	106.57	106.28	109.2	108.4	104.91	106.84	108.51	106.08	106.77	108.72	106.98	112.41	107.95	103.53	105.88	106.81	110.55	105.36	109.29	106.94	109.61	108.61
111.08	110.41	108.66	112.55	110.15	113.22	111.06	113.72	109.19	110.64	110.65	112.74	109.04	108.93	112.64	112.59	110.92	112.58	112.67	113.18	110.29	112.03	111.53	107.49	112.65	111.7	113.92	113.52	111.56	112.79	112.78	111.8	114.06	113.66	108.21	110.82	111.54	110.38	112.52	109.31	116.52	112.41	112.67	113.54	110.73	109.03	110.56	113.89	112.98	112.75
107.62	108.19	103.21	103.84	108.34	103.55	104.48	107.52	105.86	107.01	105.93	104.51	105.73	106.94	106.73	105.13	104.02	105.27	109.41	105.97	107.15	102.52	105.39	106.12	105.1	100.63	105.8	107.44	105.77	106.78	110.18	104.98	102.7	102.12	107.41	107.16	105.12	107.14	102.49	106.23	103.97	103.19	107.41	105.59	105.32	105.17	104.39	105.37	106.97	104.54
108.59	104.97	106.03	107.59	103.97	102.96	105.1	108.54	107.95	106.71	108.91	103.72	105.17	107.7	105.34	102.39	107.21	105.68	106.37	107.82	104.47	105.28	106.3	105.15	110.08	104.9	105.93	106.94	107.02	105.65	104.12	108.73	105.11	103.74	106.92	105.65	107.57	103.86	108.12	105.13	107.94	105.56	105.79	106.22	103.83	105.83	106.6	105.85	106.42	103.91
109.76	108.28	112.05	111.95	112.56	109.17	113.24	111.13	109.4	113.76	113.71	113.8	109.72	109.15	110.91	112.24	113.91	108.97	111.39	108.56	110.32	108.53	112.83	109.47	113.13	109.66	112.2	111.04	111.04	111.23	108.37	108.2	110.73	111.51	109.46	112.01	107.26	114.67	111.7	108.4	112.1	109.1	110.95	109.92	109.14	113	109.56	108.99	113.85	112.05
108.31	105.4	104.21	107.7	103.09	102.17	107.26	106.07	104.18	108.57	108.53	103.1	104.19	104.21	105.17	105.89	107.24	104.62	105.77	110.35	107.47	104.88	108.06	108.33	105.56	104.37	103.98	105.78	103.52	105.87	105.62	104.64	104.73	107.73	105.74	105.72	105.76	108.43	105.53	106.01	104.39	105.2	104.16	106.63	105.43	110.27	106.31	107.35	105.81	106.14
106.29	107.83	107.51	103.59	105.71	106.72	104.56	103.9	103.82	103.17	104.29	107.75	102.57	105.92	105.75	105.51	102.76	104.18	104.31	107.58	108.1	102.75	104.69	104.94	103.68	106.35	103.03	106.81	101.17	106.61	104.48	104.23	104.73	106.17	107.3	107.21	105.67	103.16	107.24	107.24	107.01	105.28	106.45	102.98	105.85	105.98	106.78	106.75	106.46	104.94
106	105.1	106.27	104.91	105.76	104.84	106.26	108.55	107.69	108.01	105.69	104.69	105.05	104.61	105	105.62	106.66	104.67	103.66	109.45	109.86	103.9	107.88	101.55	105.71	101	100.09	107.74	106.03	107.22	106.09	108.43	106.49	105.08	106.29	107.21	103.5	106.26	104.17	107.05	105.02	106.56	104.63	107.11	104.99	102.77	107.18	103.41	106.1	101.56
101.07	103.62	104.72	103.79	103.61	103.68	102.64	102.44	104.61	100.78	106.12	102.82	103.28	102.94	105.01	106.39	105.12	105.59	102.2	103.87	103.19	103.77	103.23	103.93	101.79	103.41	104.21	103.02	105.08	103.01	106.17	104.34	106.95	105.25	98.62	102.93	105.89	106.39	103.12	101.63	101.98	103.21	104.33	106.75	100.61	105.66	105.54	103.97	106.84	103.9
111.27	110.14	113.56	110.61	114.18	111.3	112.12	110.71	110.04	110.15	113.88	108.45	111.1	108.3	112.29	111.31	110.21	111.65	107.91	110.87	109.89	107.91	109.6	110.11	109.09	106.97	110.28	111.99	112.63	109.87	107.97	110.66	108.07	112.64	107.72	109.46	109.29	110.41	112.06	112.32	108.67	110.25	110.76	109.33	110.55	112.74	112.91	108.13	109.74	110.65
110.54	109.76	109.91	114.14	110.71	111.31	110.67	113.31	113.36	112.22	109.97	111.1	111.38	112.29	113.57	111.51	116.66	109.86	107.67	113.99	111.84	112.42	113.9	112.43	110.8	112.71	110.26	111.3	111.76	112.77	113.57	110.07	110.11	114.09	110.54	108.76	112.16	112.5	107.8	114.85	110.91	110.23	112.7	114.57	117.83	112.5	109.31	108.67	113.16	112.4
114.3	111.47	112.68	113.13	108.37	112.37	115.06	112	110.34	114.46	113.76	112.53	108.16	111.95	112.67	109.06	113.43	110.39	112.97	109.26	111.88	110.35	111.07	112.29	111.68	110.34	113.92	109.93	112.02	116.34	112.35	111.8	111.55	109.55	114.05	112.24	111.27	111.33	108.93	111.78	110.44	110.43	112.02	110.77	111.41	111.83	117.23	113.48	109.45	112.27
103.2	105.58	104.4	106.88	102.89	109.61	107.11	104.84	106.16	107.17	107.29	104.67	103.01	106.45	102.64	103.42	104.2	106.36	105.2	107.12	102.18	103.21	106.71	103.72	105.09	104.55	105.93	105.88	107.01	105.33	105.28	101.97	106.07	105.91	105.74	106.07	106.48	105.94	102.9	102.91	108.1	102.42	107.06	104.07	103.06	109.12	105.84	107.61	108.93	104.67
99.772	98.922	102.54	100.92	99.561	97.797	101.79	100.37	97.234	101.48	100.23	101.32	100.46	98.969	100.08	100.64	102.69	97.951	102.62	102.05	101.45	97.724	98.278	98.283	97.058	98.919	101.68	99.359	103.42	102.68	102.08	97.923	101.99	99.969	99.084	99.99	98.459	97.65	97.722	101.05	101.77	103.95	99.107	98.78	98.764	99.057	100.02	100.03	100.97	102.3
113.08	109.15	112.66	109.32	113.18	112.65	111.2	112.51	114.66	112.62	111.84	108.91	111.8	112.05	107.54	109.05	111.01	114.5	112.35	109.68	110.7	112.77	112.25	115.71	112.31	111.35	107.81	109.35	111.7	110.68	110.51	113.22	114.47	109.62	108.49	112.74	111.76	113.12	111.43	112.12	111.92	111.32	110.16	113.19	109.79	112.23	111.59	110.33	113.98	111.46
109.29	108.53	111.16	112.72	107.71	108.05	111.44	110.85	111.74	110.55	113.99	110.16	111.67	109.33	107.37	113.2	110.44	111.37	113.99	111.79	109.92	109.48	113.8	110	110.66	112.96	112.52	110.78	116.47	112.47	112.33	109.82	111	109.33	109.85	110.49	110.7	112.03	111.42	112.8	111.36	110.34	113.54	112.83	114.16	109.42	111.88	115.75	109.93	108.06
111.71	110.73	111.73	111.67	110.11	109.43	113.99	113.54	110.2	113.78	111.99	112.18	112.6	111.15	114.41	112.56	111.72	113.66	113.45	111.92	111.02	112.54	110.44	114.87	113.01	110.47	112.82	113.97	112.1	113.93	112.23	112.44	114.52	116.79	109.03	108.91	115.19	110.55	113.83	111.38	117.48	113.08	111.92	112.57	111.99	112.69	113.5	112.66	113.46	111.47
109.93	108.54	105.46	105.83	106.45	106.18	105.73	105.15	108.54	105.59	105.58	106.96	107.2	106.72	104.25	108.31	107.11	106.67	106.33	107.15	106.43	104.27	104.44	106.17	106.93	104.64	104.33	102.97	103.13	103.77	102.62	105.19	103.32	108.98	108.25	107.07	106.87	103.03	106.61	106.97	104.81	102	107.23	104.18	105.12	104.4	102.68	105.15	105.96	103.76
113.96	111.94	112.71	113.66	113.99	113.65	113.27	113.93	114.34	113.46	112.23	113	109.15	112.41	113.63	114.46	109.84	111.63	110.79	111.42	111.73	109.97	110.15	116.01	110.44	111.08	113.54	110.76	113.87	112.9	114.39	109.96	111.92	109.68	113.8	112.3	110.68	111.94	114.19	111.11	113.23	112.96	113.94	112.39	110.49	107.63	112.42	110.83	112.98	110.5
102.04	106.12	105.03	103.63	103.82	105.73	103.94	103.27	105.48	104.21	106.02	103.92	104.14	106.31	106.24	106.23	107.89	105.51	103.62	103.62	105.13	107.38	105.94	105.65	106.01	105.51	105.36	103.54	106.89	104.19	106.82	103.83	107.16	105.9	106.1	103.06	103.46	105.52	107.78	103.97	104.97	103.99	104.81	103.55	104.66	104.73	103.9	109.35	106.97	103.99
107.51	108.29	104.86	106.52	105.41	106.93	110.21	107.2	107.18	106.26	105.65	108.72	104.74	107.17	106.08	103.36	106.14	107.16	107.49	108.07	108.33	106.07	105.96	104.53	105.27	108.34	110.19	107.86	107.6	106.36	107.1	104.33	108.43	103.19	104.32	108.44	108.31	108.1	106.74	106.24	104.25	107.86	105.56	104.81	104.88	107.88	107.88	107.87	105.81	104.66
110.59	107.34	112.79	109.97	109.43	111.17	111.41	112.82	112.84	110.68	109.96	111.76	115.16	112.2	112.28	114.43	113.33	110.9	111.85	109.1	111	109.03	111.93	114.25	112.42	111.93	112.09	112.06	109.52	111.36	110.8	110.23	111.14	115.16	115.04	110.92	109.52	112.77	110.52	109.54	112.95	113.08	114.27	109.38	108.03	112.73	113.56	109.71	112.38	111.95
103.63	99.58	101.69	97.673	98.347	97.781	100.31	101.98	99.922	100.75	100.65	99.716	101.66	99.457	102.15	96.757	98.182	98.403	100.72	98.748	97.902	98.204	101.09	100.34	100.79	97.348	100.33	98.64	97.365	97.245	99.868	95.25	97.234	98.152	100.66	98.631	101.6	103.09	101.03	98.569	99.597	100.12	99.862	100.51	98.351	96.604	100.44	99.331	99.858	97.461
109.11	108.4	111.57	112.83	112.52	108.96	110.93	110.58	113.06	113.35	111.95	115.61	112.53	110.89	111.93	109.19	112.05	110.79	109.57	109.71	113.16	113.58	113.07	109.55	110.93	112.17	110.37	111	109.05	110.9	111.05	111.7	112.36	112.89	111.78	112.48	109.34	110.43	112.48	110.93	111.62	108.12	111.74	112.54	111.48	109.66	112.64	112.3	111.89	113.81
104.68	101.27	103.37	106.88	103.95	109.5	106.64	105.35	103.49	105.44	104.59	105.19	105.42	106.27	103.42	105.08	104.82	101.05	103.53	103.36	106.27	108.99	106.42	108.91	109.54	104.97	111.79	105.78	103.65	107.78	107.9	107.36	104.49	102.66	106.28	106.7	105.82	104.99	110.1	107.5	105.09	102.27	105.91	105.74	103.48	104.73	109.36	107.79	103.47	106.31
106.89	105.49	105.95	104.89	105.9	102.63	108.46	106.43	108.21	104.39	105.18	104.43	106.23	104.64	108.04	104.61	107.61	103.6	104.67	105.05	105.57	105.76	102.31	106.55	106.87	102.97	107.13	104.22	103.66	107.59	105.11	109.42	103.56	104.13	103.09	107.72	106.74	105.39	104.25	105.94	104.01	103.71	104.15	104.75	106.89	106.39	107.56	106.66	104.25	105.82
106.87	104.94	105.34	108.11	107.36	105.68	104.91	107.4	109.2	106.57	108.93	106.88	106.69	107.85	108.22	105.81	107.35	109.12	107.17	106.85	105.84	106.62	106.16	104.19	108.23	104.29	107.5	108.17	103.88	106.24	107.3	104.38	105.93	108.6	107.44	105.35	107.36	104.12	107.15	107.34	108.29	105.95	105.16	109.27	107.36	107.23	106.06	106.42	104.14	103.55
100.58	99.685	98.888	99.299	100.96	98.913	99.621	100.49	100.7	103.73	97.344	102.03	103.29	96.46	100.61	100.92	101.62	100.73	98.626	96.488	103.87	98.852	96.179	99.732	99.865	100.25	99.808	98.782	102.6	96.936	99.001	98.39	99.033	98.786	97.157	97.446	100.96	98.861	97.262	102.34	100.47	102.61	99.79	98.85	102.01	99.351	98.79	99.722	98.931	99.86
108.78	113.55	113.53	113.35	112.96	111.1	111.89	110.92	114.96	114.21	113.56	111.14	111.07	109.29	109.67	112.6	111.67	113.13	111.11	110.07	111.95	108.71	111.69	112.38	111.73	109.97	110.27	114	112.24	112.79	111.32	112.47	111.03	113.2	111.35	112.04	116.33	107.87	112.81	110.68	114.64	109.65	112.02	110.75	111.27	110.68	111.79	112.53	110.64	108.76
101.01	100.1	96.108	101.63	99.652	99.832	100.15	100.36	97.503	99.593	98.609	96.592	98.704	101.21	100.52	100.12	100.64	100.53	99.551	102.57	100.74	100.12	101.2	100.86	98.623	100.06	103.91	100.76	102.83	99.817	98.88	103.1	97.132	97.243	100.06	102.56	98.11	100.3	99.487	100.27	97.463	100.57	98.824	100.64	100.76	100.03	100.69	99.209	97.748	100.58
106.53	104.47	106.04	104.79	105.89	105.52	105.06	107.05	107.27	104.95	102.39	108.09	106.77	103.79	106.62	102.86	104.78	105.16	105.29	107.13	105.09	105.04	108.18	104.71	105.8	108.96	102.18	105.74	104.7	107.65	107.07	107.89	104.69	106.95	107.91	105.29	107.2	105.98	104.17	109.79	105.58	105.98	103.14	105.92	104.58	108.18	101.79	106.76	103.87	107.26
102.44	108.51	107.12	106.3	106.44	106.05	107.02	105.28	105.71	105.41	107.4	106.36	105.95	108.37	106.83	104.19	105.54	103.44	105.55	106.71	104.5	103.52	106.88	106.19	106.15	104.95	105.05	104.73	104.67	105.51	102.66	107.57	107.33	103.51	108.57	106.33	104.73	107.96	104.23	107.53	107.2	104.52	103.99	104.47	105.37	105.47	106.55	104.4	105.54	109.01
109.91	110.65	113.8	110.41	109.11	111.2	110.73	110.96	108.62	109.25	110.44	111.73	112.46	111.87	110.72	110.41	111.95	111.37	111	111.89	111.68	108.92	109.39	109.45	109.96	111.62	113.76	111.54	108.09	110.03	111.94	110.29	111.07	114.25	108.24	109.65	110.74	109.52	110.04	112.11	108.49	108.6	113.14	108.59	110.23	109.14	109.19	110.53	109	110.05
104.73	103.87	105.1	109.24	104.44	108.54	103.75	106.19	109.42	107.53	106.43	107.03	104.15	106.51	106.95	107.4	106.24	103.19	108.69	104.77	108.93	106.91	108.64	104.77	104.65	107.12	108.18	105.35	108.6	108.96	105.58	106.91	104.8	103.27	105.46	107.98	105.66	106.74	107.55	104.54	105.47	105.11	109.42	105.62	109.44	104.11	108.58	105.65	106.6	109.56
104.93	107.64	106.46	106.19	105.16	107.12	107.08	105.46	108.34	105.11	106.46	109.8	106.19	101.87	110.36	106.44	108.26	108.17	106.49	107.96	105.96	103.85	106.72	104.52	105.56	105.94	106.78	104.4	109.09	105.3	107.35	109.64	104.99	108.53	105.35	108.62	105.29	106.1	110.77	108.78	107.05	106.01	105.74	104.99	104.98	107.1	107.21	105.35	107.71	107.72
111.23	111.8	110.34	112.11	111.82	111.71	109.76	111.1	110.61	111.44	109.64	111.99	108.29	113.55	112.81	114.09	112.27	112.92	113.4	111.62	111.58	109.68	110.04	108.71	110.42	113.79	113.51	114.14	110.63	111.01	113.67	108.6	117.09	109.74	113.94	111.25	111.51	110.54	113.28	111.1	107.32	109.48	110.43	111.14	115	111.44	114.89	115.82	111.98	113.95
105.74	109.81	104.24	103.37	105.34	105.89	105.03	102.74	103.78	102.3	102.9	105.79	102.86	106.64	104.09	105.12	105.11	104.47	105.6	107.43	101.89	106.67	106.82	107.49	104.71	106.86	104.97	103.38	104.29	106.44	107.29	101.84	104.23	103.94	105.27	106.42	104.33	106.39	107.04	104.31	104.6	102.17	101.96	106.01	103.31	103.72	103.84	107.44	104.03	106.62
111.11	113.9	110.16	110.86	109.65	111.81	111.35	111.18	109.71	106.75	108.39	110.88	108.84	112.7	109.76	108.56	111.62	113.23	110.65	110.47	107.3	109.74	109.44	111.21	110.55	109.76	112.5	113.89	109.3	111.21	109.56	115.26	111.3	108.72	108.99	113.16	110.75	109.23	113.79	110.73	110.72	109.47	111.67	110.89	111.53	111.49	111.63	108.41	109.35	114.13
107.36	108.35	106.38	105.78	108.35	107.33	104.66	106.39	105.59	103.02	107.72	106.1	110.23	107.19	109.24	109.87	106.32	105.81	107.27	105.03	109.01	108.29	108.58	105.16	104.99	105.16	106.11	106.02	105.59	108.16	109.63	108.69	106.13	106.86	103.05	106.43	103.02	104.47	106.75	106.96	107.12	106.62	108.68	108.79	106.66	107.55	107.17	106.83	108.75	105.12
105.81	104.74	103.15	107.28	105.96	106.74	102.8	107.36	105.54	105.07	103.97	102.34	107.37	101.79	105.41	104.31	106.27	101.84	104.1	105.69	104.48	103.97	105.44	106.66	108.02	107.51	107.03	103.79	105.81	103.02	103.37	103.58	105.42	103.76	104.29	107.35	106.67	108.41	106.39	106.14	104.3	107.09	108.25	106.01	108.19	107.24	104.91	107.94	107.51	106.18
112.11	112.69	112.17	112.89	110.46	110.14	112.39	113.46	109.46	110.75	113.73	110.95	111.64	113.13	111.34	110.89	114.92	110.84	113.01	110.41	112.2	112.71	111.39	112.93	112.76	110.36	111.09	107.35	111.5	118.58	111.11	112.77	112.52	112.59	113.27	110.62	112.73	109.8	109.7	110.81	112.4	113.19	111.63	111.42	112.22	112.76	111.24	110.84	111.05	110.81
106.92	107.43	107.25	101.72	105.1	109.92	105.17	106.83	106.9	105.93	107.14	107.35	102.72	107.89	109.26	109.06	106.67	102.93	106.6	106.4	105.23	110.13	107.36	109.79	104.95	106.07	107.64	105.53	105.5	107.61	106.45	109.71	106.34	108.11	106.4	103.58	107.76	103.82	109.81	106.33	107.82	106.93	104.08	106.47	107.1	102.55	103.69	105.16	108.36	105.89
103.62	106.46	103.42	103.7	105.48	106.46	106.78	104.78	105.68	103.51	105.53	105.14	108.93	102.75	104.74	106.15	103.18	107.95	107.64	105.48	102.74	103.6	105.28	107.63	103.08	105.53	106.91	105.28	107.44	103.53	106.18	106.92	106.18	106.94	104.67	104.5	103.39	104.85	103.22	102.68	108.29	107.86	107.92	107.27	107.03	104.46	102.74	105.96	108.87	104.99
104.24	104.38	104.88	103.94	104.77	103.58	105.26	103.92	105.32	105.86	103.09	103.61	104.77	107.78	107.42	100.16	105.49	104.47	104.49	106.4	105.36	102.69	102.47	103.98	104.42	104.59	102.21	104.74	103.57	102.43	104.77	106.62	105.74	104.04	102.02	102.57	106.92	103.96	102.3	105.16	105.4	104.98	102.11	104.42	105.29	103.35	104.34	102.29	107.82	105.59
111.01	112.24	109.59	108.99	111.65	108.85	111.34	108.05	111.11	111.98	107.41	110.82	108.3	113.71	108.58	109.35	110.08	108.5	110.34	110.29	111.61	109.9	108.55	111.93	112.4	110.31	109.28	108.9	111.08	109.41	108.41	109.49	108.97	109.33	110.16	111.44	107.44	108.36	109.45	110.73	110.7	108.4	110.04	113.33	112.43	112.35	109.83	111.03	108.76	111.2
103.94	104.22	106.37	104.47	105.07	106.91	107.33	106.53	103.36	104.34	102.72	104.76	106.22	107.56	104.25	108.17	105.63	106.3	106.93	103.94	106.05	104.12	105.93	103.59	105.14	104.94	103.29	106.06	106.37	106.65	105.55	105.19	106.16	103.6	105.31	108.94	108.41	103.71	105.51	104.49	104.16	105.13	104.67	102.38	106.64	102.23	105.66	108.68	107.95	102.45
108.3	105.67	106.48	107.2	105.88	104.42	108.7	107.76	105.67	106.49	104.71	109.19	110.62	107.2	104.62	106.64	102.79	105.61	105.27	105.17	106.55	105.14	104.45	107.46	107.77	108.52	109.29	105.03	108.53	108.4	104.78	106.96	105.36	107.52	104.69	105.5	105.39	105.28	105.39	105.79	104.68	106.18	108.25	105.95	106.2	106.01	106.06	106.97	106.03	107.43
113.43	113.05	115.13	113.22	115.76	112.84	114.55	111.72	113.19	111.88	113.32	111.97	111.16	112.09	116.24	111.6	110.86	111.26	109.51	111.42	109.01	111.46	112.74	116.34	111.87	111.19	110.06	111.35	113.19	113	111.98	110.77	110.92	111.14	115.04	112.48	115.08	112.51	112.23	111.65	113.26	113.89	111.02	110.21	111.5	112.01	112.03	108.82	111.28	111.93
109.58	109.16	111.94	111.71	109.71	111.96	114.93	110.39	114.21	113.36	112.45	111.45	109.93	109.81	108.33	113.33	110.16	113.43	113.18	112.42	111.16	111.45	114.5	116.12	110.79	109.9	111.46	113.09	111.91	110.68	112.71	109.84	113.36	112.95	110.57	109.32	110.56	110.86	110.08	110.36	114.31	110.89	113.02	107.03	111.03	111.26	110.29	113.65	109.79	110.11
104.72	106.67	104.4	106.73	104.86	106.37	104.76	104.44	103.85	106.72	105.57	105.98	104.67	109.83	102.75	102.03	102.26	103.11	105.28	106.31	107.02	106.18	105.83	105	106.47	106.73	105.77	107.78	107.28	110.43	106.22	104.98	107.54	105.3	108.57	105.56	107.51	106.43	109.1	109.27	101.96	101.07	104	103.25	107.12	106.93	101.53	108.83	104.49	104.79
105.77	106.13	104.3	106	105.36	104.39	106.38	105.43	105.83	105.62	104.44	104.38	103.86	103.41	104.44	101.92	107.1	105	106.98	103.24	106.54	107.07	103.99	105.07	104.43	105.71	106.16	104.27	103.86	104.4	105.61	107.66	107.15	107.08	108.26	104.21	108.06	106.81	105.58	107.06	104.09	102.07	107.13	105.97	107.96	104.81	106.86	104.33	104.71	105.58
98.308	99.664	99.718	100.93	95.311	103.42	102.37	98.48	100.16	98.222	99.611	96.397	99.724	98.811	100.72	98.345	98.076	101.19	98.71	100.63	101.04	101.09	95.857	95.622	102.29	101.97	101.82	98.913	103.14	101.45	100.34	102.1	99.687	99.029	101.79	100.52	102.03	103.11	97.186	98.162	100.65	101.47	101.53	101.91	97.141	102.68	95.724	102.05	100.03	99.379
107.3	106.56	105.05	106	102.07	103.41	105.18	104.11	108.21	105.63	105.37	104.13	108.31	105.42	104.02	106.6	105.4	104.53	104.85	106.04	106.75	105.32	105.4	102.22	107.29	103.05	107.87	105.09	101.7	105.46	103.04	105.46	105.86	105.37	106.22	105.85	107.45	105.69	104.91	105.02	106.81	106.27	107.61	105.78	104.81	105.41	105.74	105.55	104.29	106.93
104.07	108.82	104.74	107.8	105.44	101.87	108.5	105.1	105.14	107.67	106.74	107.25	104.59	103.64	106.84	109.67	103.78	104.98	106.56	107.73	108.26	105.12	107.34	102.99	104.07	104.41	107.34	104.06	103.75	106.72	102.47	104.75	105.26	105.67	105.54	105.49	101.99	102.39	106.76	108	106.17	108.29	104.3	104.54	105.8	104.61	101.87	103.78	105.49	106.31
103.94	104.5	104.63	106.63	107.04	107.26	105.82	105.51	106.65	105.65	103.57	106.4	104.88	106.72	108.11	104.18	102.01	103.42	103.21	106.38	106.16	104.46	103.97	105.57	104.13	109.24	103.85	105.82	107.37	106.5	107	107.55	107.23	103.78	108.27	105.7	105.72	103.4	106.9	103.57	103.47	104.76	106.79	108.84	103.5	104.48	107.33	105.53	103.89	105.62
107.52	106.75	105.5	107.09	102.75	104.84	109.44	107.87	108.03	106.94	105.39	106.46	107.02	107.33	107.02	105.94	104.89	103.97	106.9	105.61	104.41	104.76	106.62	106.05	107.49	105.96	106.94	103	104.11	102.42	105.43	109.03	104.75	104.81	104.22	105.49	104.95	107.14	105.4	105.92	107.21	104.11	106.15	107.18	104.99	102.04	105.52	106.79	106.62	104.74
103.19	104.67	104.33	105.12	101.67	104.66	105.18	105.48	104.56	103.74	106.52	105.29	103.83	105.94	105.73	104.35	107.75	106.19	104.49	105.45	106.86	104.68	104.94	104.08	105.66	106.12	108.39	106.51	106.48	104.78	105	103.93	105.22	103.76	106.55	106.29	104.16	106.86	102.29	105.55	106.02	103.36	104.67	108.8	105.54	103.64	102	109.96	106.09	109.44
108.26	106.59	107.02	103.96	107.41	107.26	108.39	109.25	104.31	105.71	108.44	106.74	108.84	102.21	105.54	110.09	106.35	103.77	105.32	109.18	107.43	108.69	106.08	104.47	106.36	108.07	105.01	108.9	104.55	103.44	106.95	104.68	104.98	106.11	106.8	105.41	104.55	107.94	106.48	106.07	104.76	106.88	109.65	105.57	107.53	109.85	104.75	105.47	105.35	105.52
110.67	112.97	112.81	109.25	111.38	112.17	111.49	112.69	110.09	112.86	113.04	115.16	113.5	111.28	111.51	111.43	109.38	112.58	109.62	111.37	112.05	111.5	111.87	113.76	112.54	111.92	109.92	110.18	114.33	106.5	108.09	113.35	112.24	109.69	113.29	111.46	110.83	114.53	111.33	110.17	114.26	113.25	109.49	112.44	109.16	110.96	113.26	109.43	110.62	110.46
115.51	110.75	110.41	108.25	111.48	111.02	111.78	112	112.13	111.83	109.11	111.39	115.4	113.33	111.05	109.43	111.64	114.72	112.93	111.37	111.05	113.55	114.65	110.15	109.4	112.61	112.62	110.26	111.69	114.33	113.04	113.53	111.82	113.69	109.74	113.68	115.69	108.89	112.3	111.56	112.85	114.42	114.33	109.23	111.18	113.35	110.42	111.66	110.69	114.8
111.01	110.34	110.06	108.94	112.06	108.31	110.97	108.35	111.1	112.43	111.23	111.92	111.61	108.36	110.12	111.75	111.95	110.8	108.88	111.79	110.3	111.93	110.17	110.29	109.33	111.2	111.96	111.05	113.04	111.38	110.86	106.68	109.1	108.9	112.68	111.46	112.73	112.57	111.21	110.57	112.71	109.38	111.55	109.41	109.45	111.67	110.55	110.63	108.97	106.33
106.28	109.79	108.47	103.39	107.75	107.61	107.42	108.21	107.72	106.3	106.84	102.67	107.17	109.11	106.8	106.65	103.88	106.25	109.63	108.17	104.83	103.8	103.15	106.66	105.76	106.39	105.06	105.5	105.32	105.97	104.99	103.22	105.28	110.12	106.17	109.88	105.77	107.99	107.97	103.46	107.23	109.48	105.56	109.02	103.28	106.63	105.41	105.95	107.19	107.09
105.51	101.99	105.51	107.45	107.38	105.23	105.05	104.68	107.81	107.33	106.15	108.08	105.81	105.66	111.11	105.41	107.25	108.53	105.11	108.77	104.17	106.51	106.47	105.24	106.98	107.14	102.62	108.96	105.92	109.59	106.79	104.85	106.38	106.27	105.71	106.21	105.24	105.12	106.73	107.05	107.99	104.68	106.49	107.04	107.15	105.27	107.35	109.03	105.44	107.57
105.28	106.94	109.63	106.02	103.71	105.13	105.74	108.61	105.01	106.14	105.52	107.08	107.71	110.32	105.77	103.58	106.52	106.67	107.62	107.88	108.5	106.49	105.91	106.8	104.48	106.21	105.68	105.24	108.37	107.97	107.13	106.94	106.02	106.11	106.15	106.27	106.7	107.42	105.75	107.72	103.67	106.76	104.06	106.06	104.81	106.24	103.37	107.46	106.97	107.05
106.28	102.58	108.49	105.9	106.59	104.31	109.88	108.12	104.14	107.39	106.42	105.27	108.03	105.89	106.06	105.99	108.53	107.03	104.16	105.32	107.21	106.74	104.24	104.19	105.29	105.75	104.3	106.77	105.05	105.58	104.29	103.5	106.02	104.24	106.69	105.31	109.23	106.84	105.4	105.67	104.6	107.95	104.09	106.61	106.43	105.43	103.8	105.22	102.72	106.06
103.41	103.2	101	102.7	108.14	106.6	104.36	105.63	106.19	102.23	105.02	104.79	104.33	104.94	102.72	104.59	102.97	104.6	104.2	103.6	104.08	106.84	105.06	102.29	104.99	105.61	105.33	104.89	104.71	104.45	106.58	105.72	104.16	105.84	104.38	103.11	102.02	106	105.63	104.23	105.38	105.13	107.34	103.25	103.61	103.46	104.97	104.01	104.2	109.41
104.01	106.61	107.03	105.71	108.6	104.03	104.36	108	104.83	105.24	110.17	105.77	106.18	105.39	107.94	104.95	108.01	105.42	103.75	104.16	106.24	104.93	106.84	105.52	108.79	108.91	104.08	106.89	104.16	104.68	108.17	105.65	107.47	108.68	106.67	104.19	107.59	103.43	105.24	105.58	106.74	109.37	104.33	106.09	106.67	104.57	103.32	106.65	106.17	107.22
105.43	106.06	105.75	102.99	104.3	106.31	106.42	104.74	104.88	102.67	106.74	106.1	106.63	103.97	104.37	103.74	106.84	104.88	106.36	107.18	104.52	106.81	108.85	108.51	104.48	102.23	108.96	102.44	102.79	107.35	104.75	105.9	104.87	103.72	106.46	107.81	107.55	107.85	105.27	106.34	107.22	102.67	105.65	105.53	104.76	102.76	108.58	107.18	100.56	103.99
106.78	107.54	107.1	107.03	103.22	106.69	106.61	105.54	106.64	106.78	104.54	104.97	105.69	108.14	106.25	104.35	108.65	107.33	105.18	102.82	106.86	107.65	104.79	105.58	104.05	103.84	106.43	107.84	103.17	107.7	103.78	107.47	106.47	107.57	108.7	104.65	107.12	103.54	103.65	106.11	106.7	103.38	105.94	107.16	107.94	105.24	105.23	106.22	107.27	106.26
107.66	107.52	103.17	107.14	108.65	105.73	104.55	106.95	106.91	106.49	106.81	106.4	105.17	108.23	107.59	107.27	105.64	103.58	108.89	108.18	108.03	108.29	107.8	104.83	104.31	105.95	108.7	103.47	104.39	103.31	105.56	104.32	103.17	106.2	105.41	106.33	106.63	107.04	106.54	107.47	109.58	105.16	105.21	103.81	108.5	106.59	108.23	105.5	103.06	102.86
106	104.56	104.76	107.07	106.86	105.73	107.16	108.16	107.39	107.65	106.49	107.66	104.71	106.58	108.66	104.35	104.94	105.34	107	105.17	106.9	103.48	107.46	105.82	103.44	106.92	104.56	107.47	105.6	102.75	111.09	108.09	106.5	104.02	106.3	104.15	107.36	103.39	109.27	105.33	104.01	106.08	104.14	108.76	106.1	105.28	106.45	105.22	107.82	104.69
101.34	99.434	97.15	100.6	96.976	100.8	100.27	99.301	98.67	100.66	96.96	101.43	100.41	99.343	98.439	98.37	97.673	93.648	100.22	99.322	99.058	99.681	100.84	97.002	98.917	96.726	98.377	97.404	99.205	97.99	99.193	101.74	102.95	96.39	102.03	99.909	101.61	101.5	98.705	101.35	98.972	100.45	99.474	101.7	99.27	101.21	98.524	100.14	103.66	94.922
105.67	103.5	105.76	104.01	106.29	105.89	106.89	105.4	102.17	104.49	106.12	106.56	107.43	107.36	110.02	107.76	105.49	103.21	104.81	106.56	102.34	109.46	107.96	104.16	104.72	106.06	108.77	104.1	106.09	104.99	105.14	106.14	106.83	104.55	104.16	107.92	104.87	104.49	104.35	103.38	103.7	104.04	104.98	106.3	102.66	104.4	106.4	107.27	102.99	102.81
104.08	106.4	107.74	107.35	106.37	106.48	107.13	103.92	106.49	105.42	104.17	104.68	108.03	107.95	107.86	106.38	104.2	108.28	102.4	106.63	106.8	106.35	103.72	104	106.69	107.66	106.09	104.28	108.31	104.91	106.45	104.54	104.21	105.68	104.73	106.58	104.89	107.21	104.91	104.89	105.75	109.61	103.96	105.81	104.24	105.35	103.41	106.24	107.12	108.74
111.35	111.9	115.65	109.62	111.66	110.64	111.86	116.05	113.87	114.77	111.9	112.06	110.85	110.82	113.06	109.87	109.59	110.17	113.07	108.76	110.6	113.36	112.24	109.25	111.99	112.4	111.81	109.87	111.92	112.72	112.18	112.51	110.25	113.18	111.4	112.74	112.35	112.12	115.13	114.23	111.28	108.9	112.65	113.4	112.27	111.19	113.19	109.32	109.51	110.34
103.12	105.87	104.88	103.1	106.14	99.905	103.91	103.6	103.65	102.25	102.22	105.65	103.41	105.5	104.39	108.3	101.57	102.64	106.33	108.11	102.04	105.57	106.24	105.98	106.1	106.15	104.82	104.54	104.76	106.25	105.96	104.3	103.4	107.14	107.04	104.32	103.48	103.91	102.92	102.24	105.47	104.32	102.9	103.47	104.2	104.78	106.71	105.93	105.59	105.61
107.89	106.16	106.86	105.73	103.96	108.09	108.08	107.45	106.94	106.52	104.77	104.19	104.28	104.78	107.91	103.31	108.44	105.58	107.15	105.17	105.37	106.95	105.37	107.13	105.56	109.23	104.6	106.03	108.34	107.67	108.5	108.9	107.79	109.14	109.08	104.61	105.67	104.54	106.67	107.23	104.66	106.75	106.33	110.99	105.46	109.05	105.89	105.62	106.95	105.39
113	110.76	113.69	113.58	112.17	112.71	109.58	109.97	112.8	113.61	112.59	112.41	111	109.3	112.41	109.05	114.08	113.77	112.22	111.12	112.08	113.6	112.2	111.59	114.28	112.28	111.46	114.35	113.99	113.89	110.74	113.72	110.66	111.66	110.97	112.22	110.27	110.82	111.81	111.48	113.87	110.95	109.41	115.04	109.74	108.59	110.16	113.04	114.56	112.77
106.53	104.14	107.64	107.31	109.01	107.12	106.03	108.44	106.42	106.4	107.93	104.84	107.11	109.51	104.65	106.97	105.23	104.94	103.94	107.23	108.45	109.72	107.99	104.7	105.27	109.04	107.37	106.34	107.73	104.93	104.36	105.89	106.13	104	103.5	109.11	104.05	106.9	103.82	105.02	104.67	104.18	106.94	105.76	106.19	106.84	104.26	104.24	105.22	106.19
105	107.5	105.12	102.32	107.48	106.11	107.14	104.69	105.65	107.01	109.27	105.52	108.59	111.03	106.03	106.01	106.37	107	105.12	107.45	108.01	108.16	104.41	106.82	106.91	106.31	106.95	104.05	104.98	107.46	109.44	105.9	107.43	108.59	106.59	100.92	106.05	109.75	102.25	104.09	105.3	107.2	104.54	107.48	104.73	109.3	106.34	109.42	106.49	107.64
111.85	109.05	113.99	112.46	109.44	111.41	109.54	110.52	112.86	111	110.74	114.21	111.83	111.37	108.57	112.37	111.88	113.76	110.12	109.87	108.94	109.41	110.39	112.27	108.84	111.18	107.9	109.89	112.59	111.01	109.28	111.08	110.37	111.6	109.61	112.22	108.06	111.73	109.97	111.14	112.85	111.27	117.3	111.83	112.26	110.97	114.2	113.3	112.62	112.28
107.71	104.98	106.06	106.22	105.1	108.72	109.41	107.62	108.79	105.25	107.06	110.05	105.89	109.45	108.07	107.28	106.57	109.08	106.26	105.69	107.02	108.25	108.16	109.49	103.15	109.29	103.79	107.97	108.27	105.66	108.18	108.64	103.54	105.34	105.42	105.34	103.66	108.18	108.19	106.57	104.36	108.39	106.15	105	104.31	106.99	105.4	103.75	104.92	103.45
112.92	111.58	113.94	112.35	111.05	113.76	111.12	112.41	111.67	114.49	111.62	112.43	112.4	112.58	110.77	110.38	112.3	109.33	112.46	111.03	113.24	109.72	112.04	111.38	106.92	109.44	112.6	113.35	112.69	111.23	110.84	112.82	113.31	109.91	108.88	112.91	111.87	112.66	111.05	112.4	111.28	110.47	109.41	114.92	110.69	109.53	113.03	110.2	111.22	110.11
111.36	114.74	113.3	109.14	110.98	109.12	111.65	107.91	112.47	111.04	111.42	109.13	112.22	109.85	111.9	111.13	108.24	110.62	110.46	110.2	111.68	108.64	109.59	112.41	109.13	106.94	111.99	112.39	111.54	110.48	111.21	108.73	109.97	108.55	112	110.69	108.35	110.84	110.65	109.15	107.92	110.06	111.19	111.77	108.23	108.61	110.86	110.8	111.27	111.12
107.58	106.19	104.14	105.78	105.94	102.93	104.38	106.04	106.62	104.8	102.41	105.18	106.97	105.51	106.27	106.08	105.86	107.35	104.21	100.11	103.42	107.36	104.43	107.63	105.5	105.48	101.53	107.21	106.82	102.36	106.54	106.84	107.09	106.7	107.14	104.08	104.89	103.66	104.19	105.63	106.86	105.12	105.78	106.34	103.02	102.38	107.3	105.89	104.63	108.57
105.1	106.14	106.14	104.81	104.65	104.32	105.58	103.75	103.47	105.37	108.11	103.41	105.75	102.82	105.32	108	102.61	106.08	105.09	105.92	105.79	104.49	104.79	104.25	101.43	106.76	104.53	102.11	102.91	109.16	105.67	109.87	104.3	105.88	105.73	106.07	102.29	103.62	103.43	105.65	105.6	106.02	103.47	104.9	101.02	106.73	103.17	105.46	107.85	104.24
108.13	103.68	106.17	105.42	106.29	105.13	105.43	106.24	107.38	101.89	105.1	106.97	104.27	104.53	106.06	104.93	104.33	105.38	103.51	103.61	105.2	106.8	106.18	106.97	105.2	106.99	103.56	106.63	106.13	107.43	108.63	108.08	105.75	108.35	103.7	104.85	104.57	105.47	105.48	104.24	103.81	108.21	104.36	107.05	105.35	106.75	107.25	101.85	106.85	106.98
97.083	99.73	100.4	99.597	97.786	100.28	96.375	99.812	99.538	98.181	99.561	99.144	101.35	96.847	99.067	100.46	98.827	101.7	99.63	97.505	99.563	95.807	98.729	97.867	98.521	100.38	100.06	98.396	98.062	100.89	102.04	101.99	102.06	97.699	100.91	100.01	98.28	97.789	99.36	101.46	96.915	100.94	99.235	99.83	97.003	100.79	97.104	99.894	99.307	99.295
100.5	102.07	100.61	102.13	98.787	100.92	101.99	99.857	99.687	103.67	98.025	103.36	102.57	97.419	103.23	100.14	101.49	102	101.68	101.6	102.7	101.35	99.83	102.99	101.48	99.203	98.968	97.982	101.45	101.7	99.727	100.37	101.39	97.815	100.12	100.38	100.56	99.765	106.68	101.39	98.369	99.168	98.69	101.57	99.96	102.71	103.32	103.65	102.65	98.767
106.22	103.98	109.28	104.64	110.41	103.67	102.98	103.04	105.95	104.71	107.55	109.55	105.15	108.35	107.77	104.84	109.74	106.09	105.86	109.15	108.1	108.91	107.08	106.4	102.89	104.91	105.18	106.3	105.97	106.02	106.41	104.87	107.67	108.32	104.29	105.45	107.96	107	102.63	106.78	105.89	107.27	107.94	104.82	100.95	107.47	107.36	107.71	108.69	106.56
100.16	99.689	101.17	99.723	99.921	100.91	99.44	101.01	100.2	103.94	97.739	103.18	100.26	98.9	103.37	98.046	102.92	100.59	101.32	96.844	101.92	101.99	100.87	100.48	99.74	103.33	101.51	96.681	99.24	97.339	95.411	98.079	102.75	98.024	99.302	102.69	97.9	102.38	99.165	100.92	98.421	100.21	98.782	101.3	99.519	99.912	97.362	101.82	99.202	95.719
106.24	107.25	105.81	106.8	105.62	106.09	106.31	111.77	104.08	108.28	108.58	104.83	106.34	106.01	103.55	105.24	107.87	104.63	104.88	110.25	104.51	108.07	108.32	106.4	109.04	112.42	105.33	106.03	105.65	106.61	104.78	106.39	105.96	109.46	106.26	108.58	104.92	106.35	104.83	110.08	104.45	105.33	106.27	106.56	105.5	104.78	108.27	105.97	106.24	104.84
108.04	105.92	104.23	103.8	104.1	103.72	103.76	105.19	102.34	102.98	103.55	104.98	108.79	107.33	105.61	105.52	104.65	104.8	103.45	105.07	101.47	105.65	103.49	102.54	103.55	105.34	100.92	104.64	102.47	105.81	105.81	105.78	101.83	105.53	104.28	105.17	104.45	103.88	101.57	106.18	104.92	103.59	106.51	102.85	106.1	102.15	102.92	105.14	105.31	104.5
112.14	112.78	111.56	109.92	112.19	112.05	112.51	108.49	113.19	110.13	112.77	113.54	116.41	115.33	112.94	112.02	111.41	112.31	110.78	113.56	110.94	112.74	113.43	111.66	114.38	108.77	110.53	112.81	113.17	110.23	112.34	109.79	114.71	113.01	108.68	110.85	110.18	111.12	110.9	111.48	109.92	112.67	110.17	112.99	113.87	112.83	113.53	112.89	110.58	114.05
104.91	105.46	104.9	105.01	105.47	104.17	105.65	106.07	105.71	106.51	101.59	102.76	104.49	103.31	103.6	103.43	103.28	107.19	104.13	103.18	105.33	103.72	103.96	105.73	104.18	103.79	104.82	106.87	101.96	107.24	107.68	101.89	101.81	103.56	104.31	105.84	101.1	106.71	107.37	103.25	101.46	103.73	104.15	106.15	105.45	104.19	107.54	105.02	106.48	101.68
102.64	101.02	105.6	104.12	104.27	105.53	102.22	105.56	103.89	104.58	103.44	103.2	106.74	106.17	105.43	102.94	103.97	107.66	102.61	106.05	103.45	103.25	105.5	102.14	103.75	101.69	106.23	101.46	105.74	106.48	103.57	108.95	109.74	101.96	107.64	105.01	104.51	102.27	99.347	102.51	106.14	100.14	103.61	101.65	104.37	105.79	106.74	104.47	104.69	102.85
105.06	105.97	104.44	104.42	105.89	105.33	105.86	107.42	105.97	106.34	108.68	106.26	104.94	103.34	108.75	107.23	108.66	104.13	105.12	105.37	104.13	103.59	103.61	103.21	101.27	107.09	107.97	107.5	104.29	105.12	108.1	106.39	105.76	106.75	106.45	104.76	108.79	103.02	106.69	106.43	107.94	105.93	105.03	105.86	104.72	104.47	106.48	106.64	104.82	109.11
114.89	113.26	112.81	111.82	109.91	113.87	112.79	113.33	113.07	114.97	112.01	113.61	108.89	111.22	112.31	109.92	111.53	112.54	110.73	113.34	112.95	110.04	108.29	109.53	112.87	109.24	113.17	107.65	111.68	114.34	111.17	111.87	112.33	111.82	113.31	111.12	111.33	111.56	113.01	111.89	113.09	113.58	108.42	116.66	113.16	112.73	112.21	112.03	109.43	111.34
107.83	105.16	106.25	108.25	106.84	107.04	103.5	105.32	106.26	106.37	105.81	104.18	105.67	107.32	105.42	104.35	106.5	105.09	106.11	105.59	108.73	109.05	102.66	104.56	107.72	108.07	103.03	103.89	104.07	103.18	104.77	106.33	104.11	107.35	106.74	109.46	104.37	109.54	104.88	106.87	102.79	106.57	105.88	104.01	108.25	105.51	103.47	107.7	104	105.01
107.97	105.26	106.61	105.27	107.59	106.2	103.64	103.36	107.29	105.95	106.83	105.57	107.51	108.94	106.44	106.74	109.07	105.38	105.53	106.99	106.34	108.4	106.45	106.83	105	109.09	106.65	106.72	106.65	107.31	106.43	105.49	109.49	106.85	105.33	105.49	106.57	106.95	105.73	105.05	108.12	107.99	104.52	106.66	107.2	106.13	102.75	110.03	107.85	106.44
111.44	112.69	111.84	110.75	111.72	110.5	110.59	114.1	112.69	112.88	110.86	113.86	112.28	110.82	112.88	112.49	113.58	112.16	110.99	109.05	111.01	112.46	113.49	111.38	113.39	110.45	114.16	113.02	113.87	109.34	109.72	111.56	111.71	111.33	111.7	112.06	107.05	112.48	110.8	113.06	111.14	112.19	111.72	114.65	114.1	113.23	112.71	113.07	113.65	113.01
104.28	106.99	104.62	108.92	105.38	106.1	105.48	109.87	108.48	106.05	105.64	103.98	104.14	108.09	107.78	104.37	107.99	103.93	106.72	105.09	104.65	103.53	107.1	103.94	109.22	105.72	108.53	104.26	104.99	103.28	104.68	103.56	108.72	107.92	103.92	107.09	105.44	105.02	105.81	106.13	107.83	106.98	103.38	105.64	105.46	107.02	103.59	106.55	107.16	102.93
104.39	108.92	102.44	107.56	104.9	105.34	105.21	107.84	105.57	104.17	106.89	105.79	105.52	105.65	106.41	105.74	104.24	103.96	106.14	106.55	104.43	104.34	102.28	104.89	104.63	105.83	105.84	105.55	104.26	107.12	105.78	105.07	107.12	105.02	107.1	105.59	107.32	105.23	108.69	104.74	103.06	107.68	106.69	102.99	107.03	107.87	107.67	104.17	104.92	108.92
103.47	104.89	103.22	105.94	104.78	103.97	102.63	108.35	104.13	106.28	105.09	103.7	105.31	105.15	107.14	106.09	106.36	104.13	103.35	103.88	107.53	106.32	104.25	106.64	103.62	103.06	106.84	104.4	107.39	107.45	105.58	101.16	105.44	106.81	107.82	102.72	105.17	104.59	101.77	102.51	101.64	105.78	105.82	106.14	106.76	102.75	105.47	102.62	102.14	104.7
107.17	110.69	110.09	107.85	111.31	110.73	107.27	111.11	111.28	108.79	108.93	110.18	110.05	107.46	108.26	108.53	110.98	110.76	111.2	108.71	108.09	110.84	109.12	113.39	112.11	111.51	110.73	110.82	113.24	109.47	109.33	112	107.16	109.93	108.8	110.67	111.44	110.52	110.67	107.1	110.61	108.34	112.53	108.71	110.38	109.76	110.62	108.34	106.46	111.66
111.35	114.17	113.56	112.57	114.89	112.06	115.39	112.95	114.59	111.19	113.81	114.14	111.5	115.49	112.69	113.71	113.82	109.77	113.1	116.21	112.85	114.68	113.3	111.13	112.11	114.28	110.94	111.64	111.38	112.36	113.89	112.23	114.79	111.86	112.56	113.46	112.82	111.18	109.09	115.47	113.75	114.47	113.81	113.55	112.21	112.19	112.3	112.89	109.92	111.63
110.37	105.08	105.45	105.38	105.8	102.68	103.18	102.99	102.78	107.63	103.2	105.36	109.51	107.09	108.9	103.49	103.76	105.9	103.12	106.09	106.76	106.55	107.83	106.34	102.55	105.5	104.36	103.66	105.8	106.42	105.04	105.94	101.49	105.93	105.7	108.19	103.92	107.11	106.99	106.97	106.84	106.38	106.09	104.85	106.81	106.52	101.07	104.69	101.77	107.26
106.77	110.55	109.97	109.8	111.55	110.51	108.15	108.8	109.97	113.55	109.25	112.91	111.81	110.17	111.95	111.67	108.92	108.25	106.74	109.24	111.81	109.49	112.42	111.17	109.12	109.8	108.47	112.04	107.58	110.81	111.01	110.02	110.57	111.21	108.77	109.97	112.56	109.62	110.06	108.5	108.53	111.39	113.65	110.36	110.12	109.28	109.63	109.48	111.4	112.83
112.05	110.75	109.88	111.2	108.11	111.03	109.37	114.64	110.37	112.47	114.91	109.26	107.72	114.39	109.51	113.22	113.35	111.33	110.73	110.62	112.71	108.6	111.39	110.91	111.09	108.95	109.6	110.04	108.98	111.11	111.53	108.49	110.6	110.95	111.26	111.66	109.61	111.12	112.28	112.74	113.45	111.28	112.02	113.17	114.81	110.55	110.56	111.13	110.97	109.66
116.21	116.48	115.47	113.87	116.92	117.32	115.22	114.77	116.98	114.02	116.4	116.04	112.41	116.6	116.47	112.42	115.77	114.81	117.03	114.86	117.86	117.89	117.73	117.94	114.42	116.15	112.18	115.64	118.25	118.79	119.2	113.86	119.04	116.1	116.72	114.07	116.1	115.63	113.29	115.64	116.85	119.06	115.62	117.57	115.59	113.9	114.37	116.37	115.99	114.12
98.365	99.655	98.83	99.718	99.275	102.1	99.724	97.877	101.29	100.08	103.34	100.35	101.49	98.253	99.97	100.98	97.865	100.2	99.138	98.908	97.752	95.719	97.91	100.64	100.85	99.086	103.11	99.411	99.523	100.81	100.11	98.489	99.826	99.066	100.1	98.909	99.588	97.816	100.05	101.11	97.134	101.05	98.943	99.832	97.145	101.47	98.07	101.2	98.057	97.177
104.23	100.79	109.34	104.45	106.36	102.77	106.25	106.68	103.67	102.78	102.3	105.71	106.24	107	106.06	106.56	103.67	106.79	104.48	106.23	104.65	106.38	105.73	105.38	105.01	107.02	107.5	100.07	101.93	104.83	102.44	104.3	107.04	104.34	105.73	105.45	103.19	106.86	105.94	106.27	102.6	104.97	102.36	104.09	106.2	105.47	105.28	105.96	103.71	102.44
111.63	110.9	108.3	110.54	111.31	110.06	113.99	111.3	111.35	111.66	113.04	108.51	112.41	111.34	112.62	110.27	113.47	111.69	110.7	113.21	106.82	110.6	110.37	112.5	111.61	110.04	108.97	111.04	110.26	110.8	110.48	108.04	112.96	110.54	109.84	112.67	110.46	112.97	109.47	109.72	111.32	108.94	108.51	110.94	106.21	106.7	109.38	107.28	109.97	108.9
110.09	111.33	111.25	111.24	110.73	109.05	115.41	112.58	111.85	114.69	110.22	110.47	114.38	109.35	110.66	114.29	112.03	113.24	111.26	111.2	114.05	109.82	111.49	112.85	110.84	112.96	115.91	111.5	111.89	112.16	110.48	112.92	110.71	107.76	110.23	116.2	111.1	111.57	114.36	108.19	111.46	111.31	109.62	115.64	111.57	115.31	110.07	111.81	111.7	111.55
105.58	107.88	107.59	108.81	105.19	106.79	108.68	104.61	106.95	105.28	106.13	106.64	104.7	109.07	104.92	105.8	105.37	107.77	109.38	105.26	107.7	106.31	107.43	103.99	106.3	107.42	109.28	107.92	105.89	107.08	106.85	107.41	103.77	103.97	108.56	105.26	105.12	107.81	107.9	105.3	107.41	107.09	102.42	104.94	107.42	103.01	106.74	110.03	105.76	102.56
109.25	109.53	109.52	106.43	110.54	110.24	108.48	107.3	109.38	111.48	109.98	112.6	109.27	110.56	111.06	113.25	110.75	110.24	110.5	110.38	109.97	112.95	111.21	107.39	109.21	110.53	111.56	109.95	109.01	112.96	111.29	111.83	109.59	107.98	113.48	108.88	108.95	110.3	111.06	110.08	106.18	108.45	111.94	111.03	109.46	108.99	107.53	109.48	111.71	108.9
111.84	111.2	111.73	112.66	111.43	113.32	112.12	108.7	111.71	114.59	114.86	108.79	112.14	112.89	114.97	111.4	110.74	108.13	111.66	109.16	115.12	112.05	112.94	113.27	110.67	111.04	112.16	113.03	109.18	110.63	110.61	109.6	113.97	113.5	112.84	113.4	109.68	115.35	110.61	110.99	110.31	112.46	111.24	114.19	109.08	110.53	112.39	109.81	110	116.52
106.69	107.43	105.54	105.8	102.39	107.42	103.55	104.3	103.29	106.87	101.81	105.42	103.97	104.47	108.07	102.52	103.88	104.17	104.61	103.84	103.98	106.48	105.92	102.35	105.43	105.18	106.71	108.86	103.48	104.25	104.73	104.28	101.79	102.05	105.4	106.18	103.51	105.2	104.79	102.23	103.7	107.23	104.71	106.18	103.96	105.47	101.34	105.98	105.62	104.5
106.08	105.03	105	106.67	103.74	107.98	103.5	107.24	102.65	105.78	105.86	107.39	104.22	105.6	104.33	105.34	106.61	103.28	104.84	107.4	108.32	107.97	103.76	106.58	105.87	106.97	103.78	107.21	103.23	104.81	107.11	104.16	103.6	108.73	106.57	106.46	106.9	106.07	105.06	104.46	109.41	102.76	105.1	106.83	103.49	109.94	105.09	107.02	103.69	108.07
101.48	98.179	99.248	99.545	100.52	100.26	102.15	97.041	98.159	95.08	98.871	101.23	99.634	99.27	98.771	101.96	96.665	98.775	101.22	98.752	99.83	97.881	101.42	95.179	99.908	98.422	99.776	99.35	98.679	98.364	101.52	98.115	100.49	100.02	98.363	100.82	102.32	100.72	99.026	101.08	98.696	98.813	97.768	96.798	99.652	100.2	99.769	101.28	99.594	97.768
109.65	111.71	110.42	112.14	113.53	107.15	110	110.76	110.83	109.83	110.08	109.81	109.49	109.67	113.2	113.17	111.13	112	113.11	111.45	111.83	108.12	108.76	112.22	113.22	115.24	110.65	112.5	109.67	111.78	111.11	114.15	113.93	111.33	109.84	112.94	108.24	109.97	111.64	107.59	111.74	111.51	113.62	112.75	112.16	112.31	109.35	111.79	111.01	108.76
106.25	105.28	106.51	108.7	104.47	109.87	107.05	104.07	104.66	104.9	104.57	107.91	103.9	108.54	106.12	107.32	106.16	106.35	104.58	108.25	107.82	107.79	108.29	104.48	105.86	108.84	108.25	106.56	104.55	109.58	108.42	104.35	106.04	106.47	105.98	104.89	106.2	108.57	106.45	105.65	107.28	107.36	104.72	110.5	106.17	106.63	108.53	107.11	107.94	104.58
110.92	110.58	109.73	111.46	111.21	110.58	110.06	111.71	110.13	111.96	111.51	108.79	113.7	108.54	113.22	112	113.58	112.03	111.37	109.75	111.25	109.83	110.45	112.15	110.65	110.57	109.84	112.56	111.88	111.6	114.03	110.42	109.73	110.34	112.43	109.69	109.91	111.45	109.77	112.08	108.53	110.64	107.71	108.08	105.75	110.69	109.15	109.83	110.03	111.29
114.59	110.25	112.59	112.08	112.42	113.59	111.01	110.08	110.46	113.2	110.87	112.12	108.56	108.11	110.39	111.63	113.24	109.15	110.3	111.98	113.62	108.44	109.32	112.44	112.59	109.33	110.02	109.94	113.23	114.44	113.17	108.27	109.87	110.08	107.52	113.7	112.5	112.79	108.53	109.04	106.94	110.43	112.79	108.75	110.44	108.67	111.3	109.27	108.25	110.12
108.84	105.95	106.45	108.62	102.41	104.89	106.62	103.14	105.37	109.09	106.67	103.13	104.01	108.13	105.48	105.23	107.89	107.46	109.7	106.03	105.88	104.87	107.02	107.55	103.6	107.27	106.61	107.18	104.33	106.46	107.05	103.73	108.65	106.21	107.3	103.42	104.63	103.25	103.04	104.87	103.93	108.69	102.08	104.87	106.49	107.07	105.7	107.6	105	108.16
106.28	107.13	103.77	102.14	103.81	105.14	104.04	100.23	105.09	105.26	105.01	105.36	105.18	103.86	100.13	104.64	105.15	105.52	106.59	106.84	105.02	105.96	101.96	102	102.28	102	102.54	104.76	107.66	101.12	100.74	104.53	103.03	105.08	104.01	103.69	107.28	107.01	105.86	102.87	107.69	106.61	103.92	105.45	105.29	104.9	105.11	103.13	106.07	102.32
113.33	111.63	112.29	111.18	114.63	113.99	111.42	114.26	112.21	111.06	110.81	110.84	112.11	111.56	112.48	109.45	112.97	108.47	111.34	108.69	112.32	111.37	111.03	112.03	114.06	111.94	109	114.97	110.53	109.23	111.4	113.49	111.87	111.11	112.47	111.46	115.69	109.84	114.71	112.12	111.58	114.47	108.15	112.2	110.01	110.46	112.51	111.92	112.38	115.8
108.31	109.52	110.28	108.6	107.84	111.01	110.73	114.2	110.23	107.86	109.58	108.7	109.51	108.61	110.9	111.49	112.12	110.92	110.84	109.28	110.4	112.11	110.21	108.85	108.44	108.5	111.35	108.2	108.69	109.84	106.79	106.52	110.05	106.78	108.72	111.65	110.1	110.67	110.27	112.85	109.84	109.8	108.77	113.75	107.9	111.28	108.27	110.19	109.76	109.86
113.16	112.49	110.94	112.67	110.38	109.97	108.67	109.94	113.18	113.44	113.44	113.53	115.33	111.17	111.04	112.44	111.47	110.91	113.35	110.52	114.02	114.55	113.15	112.21	111.19	110.85	112.49	110.49	112.85	114.3	112.27	111	111.59	111.43	114.1	110.23	111.91	110.45	108.49	116.17	112.9	112.97	111.39	109.64	113.24	110.02	111.77	113.22	112.22	112.13
108.05	107.58	107.02	108.81	105.12	107.42	105.05	103.5	108.97	107.59	104.39	102.12	102.83	106.02	108.93	106.83	106.83	106.2	106.31	106.86	108.5	104.37	105.52	106.14	107.66	106.72	105.94	107.41	107.33	104.76	109.35	105.64	105.53	103.47	105.12	105.32	108.43	107.37	102.79	107.45	103.8	108.96	106.29	106.43	106.87	107.9	105.77	106.72	104.32	104.97
108.39	104.49	107.69	104.11	106.5	105.61	104.93	102.66	103.95	106.29	104.69	104.83	105.64	107.14	105.39	102.98	107.1	106.12	102.19	105.57	106.54	107.43	104.99	105.47	107.79	102.38	102.81	106.23	107.38	107.26	103.98	104.65	108.66	105.57	106.76	106.97	101.77	108.36	105.34	103.83	104.02	108.57	106.45	107.22	106.12	105.63	105	105.81	107.79	106.52
111.07	111.52	112.03	112.65	110.48	114.42	115.47	112.12	110.66	112.18	113.69	111.6	108.7	112.06	111.26	114.35	111.37	111.97	112.68	109.89	111.65	112.84	110.4	107.09	112.09	112.05	112.65	110.09	111.99	114.21	108.33	110.91	111.97	112.45	109.8	111.74	111.23	112.11	109.92	112.36	113.72	111	111.72	109.28	114.66	109.75	112	111.51	111.22	111.18
109.83	110.4	111.42	108.37	111.08	113.34	109.93	112.38	109.44	112.16	112.96	112.84	112.24	112.62	112	110.61	111.15	109.72	112.53	110.45	108.33	111.09	111.79	112.07	110.22	110.31	113.32	107.73	108.63	108.83	112.14	112.37	112.01	109	114.37	112.77	110.24	107.52	114.07	112.35	109.94	108.88	107.94	111.76	112.78	110.91	111.07	112.45	114.49	110.12
103.81	102.34	105.46	105.41	103.08	102.31	103.34	104.82	104.99	103.13	102.47	102.06	104.45	104.85	105.27	105.07	105.93	102.93	102.69	102.79	103.67	104.71	103.7	101.24	103.52	104.34	102.84	103.91	101.03	105.69	103.77	104.87	106.87	102.42	100.99	107.31	103.33	105.74	104.78	105.02	104.21	105.5	103.45	101.29	103.45	102.92	104.21	104.78	102.86	104.16
100.58	100.71	98.462	100.38	99.6	101.62	102.34	102.27	96.809	100.02	101.87	100.99	99.366	100.21	100.45	98.246	101.71	101.22	102.41	102.19	102.82	97.912	100.01	99.432	98.956	102.54	99.843	99.273	100.6	99.282	101.29	102.75	99.761	99.482	99.864	101.1	101.92	98.003	102.18	104.21	101.28	100.88	100.03	101.68	100.16	101.73	103.48	98.785	101.71	101.84
104.55	103.95	108.65	108.38	103.91	107.08	106.6	106.26	106.35	106.55	102.55	105.94	106.58	106.09	106.16	101.44	105.42	105.52	105.52	103.03	107.17	105.29	108.66	108.39	102.72	108.16	101.03	105.2	106.36	106.2	108.76	104.3	103.27	105.83	107.4	105.53	102.75	106.4	102.82	104.67	107.32	103.4	104.03	106.98	110.19	106.01	105.98	102.78	105.54	102.5
112.64	112.11	111.61	110.19	111.11	111.68	110.38	113.49	114.99	111.52	111.11	112.5	112.33	109.98	109.08	113.82	113.69	111.92	109.99	113.33	109.6	112.45	112.71	112.23	111.77	112.31	111.35	111.21	114.65	114.42	111.31	109.45	109.92	112.53	111.75	113.02	111.4	110.41	110.04	113.25	111.98	113.54	112.31	108.31	113.64	110.01	111.25	109.78	111.45	113.48
101.52	102.41	101.03	104.64	105.57	105.43	104.89	104.96	100.55	105.48	105.47	105.71	106.15	103.2	104.96	105.49	104.84	105.86	103.65	102.67	106.09	106.89	107.01	104.62	103.47	100.42	103.4	104.16	107.34	101.65	100.77	103.78	107.59	103.89	104.85	102.82	101.37	103.77	105.31	104.21	105.11	100.66	102.75	101.38	108.96	105.48	107.13	107.48	105.44	105.08
111.57	111.04	109.2	111.42	112.74	112.25	109.5	110.5	112.96	112.54	110.75	112.19	111.65	110.55	109.31	109.55	108.04	111.71	110.11	110.8	109.95	113.18	111.38	109.28	112.66	111.78	110.22	109.19	111.74	108.23	111.7	107.94	111.87	112.8	113.08	112.27	111.47	112.62	109.02	111.49	112.32	112.23	111.94	111.85	113.1	113.86	114.61	111.36	112.8	111.72
110.62	111.76	110.88	110.25	111.07	112.33	112.66	108.24	111.48	114.17	109.63	109.81	110.69	111.11	110.9	110.39	108.36	108.16	113.45	112.84	109.81	110.08	109.45	108.61	109.49	111.17	112.45	111.88	108.03	110.23	109.93	110.16	107.59	110.1	110.17	111.89	111.94	108.74	111.47	111.1	111.94	111.32	110.29	105.76	110.8	110.23	111.75	112.99	106.94	111.74
105.98	108.73	104.35	104.59	109.48	106.22	108.01	104.54	108.52	102.03	104.48	106.21	107.14	107.98	105.17	107.14	104.72	103.27	107.22	109.12	105.64	108.37	107.41	105.43	108.69	105.83	105.2	104.22	106.81	104.96	104.87	106.57	105.09	104.4	109.61	103.05	106.76	107.25	104.41	107.08	104.81	103.37	108.02	106.58	109.33	108.72	107.99	106.21	105.58	106.21
100.03	101.59	98.271	98.89	100.06	97.992	101.39	102.04	100.45	99.925	98.471	100.71	97.943	97.895	99.804	99.023	99.012	97.457	102.19	99.496	97.256	98.279	97.476	100.92	100.4	99.09	98.965	99.912	98.04	99.38	98.16	102.13	98.521	100.65	100.17	102.5	99.237	98.342	99.22	101.61	100.71	99.787	96.195	98.4	99.467	98.194	100.16	97.145	100.7	100.19
111.12	111.45	113.69	109.3	109.99	113.19	114.07	110.38	109.33	111.62	110.29	112.36	113.59	111.98	113.3	108.43	110.7	110.74	109.44	113.45	113.37	113.58	113.86	115.27	112.79	112.44	113.81	112.17	113.02	109.07	114.91	110.96	110.42	111.49	112.4	110.5	111.97	111.36	109.04	111.21	110.06	113.31	113.36	113.41	113.45	112.16	107.43	109.91	113.2	109.52
112.32	108.02	113.02	110.15	110.55	112.05	110.05	109.86	112.07	111.21	113.94	111.78	112.33	111.91	111.47	110.91	111.83	111.99	112.63	111.49	108.27	110.23	113.39	110.44	112.05	113.51	110.58	109.63	109.79	109.21	111.86	113.14	111.41	111.02	110.32	112.79	110.68	110.75	111.34	114.83	111.75	113.29	110.99	114.94	114.26	110.84	117.13	111.7	109.58	115.02
111.11	108.6	105.75	104.56	106.15	104.48	103.98	106.49	102.55	105.12	105.69	105.11	103.8	109.29	106.15	104.61	107.63	107.95	107.32	106.81	104.37	106.76	105.68	107.59	106.11	107.88	108.78	105.4	103.99	104.29	105.65	106.83	102.9	105.86	103.82	106.66	105.93	108.59	106.56	107.25	103.31	105.92	107.26	106.04	102.87	107.94	105.43	109.6	109.53	107.05
100.45	98.01	101.68	99.232	101.17	100.22	100.25	100.97	100.43	102.84	100.39	101.3	97.557	100.7	97.861	100.04	99.163	100.06	98.828	104.21	101.22	99.398	100.14	100.12	99.924	98.083	100.98	99.715	97.44	98.719	99.561	99.647	99.638	95.121	102.11	100.77	100.81	99.164	101.28	98.005	99.456	97.553	100.15	99.689	100.68	98.51	99.458	101.13	99.362	99.656
110.8	113.92	109.62	110.45	110.92	113.67	112.68	111.6	111.25	112.84	113.01	113.23	112.99	110.76	111.72	112.74	112.97	111.75	112.49	110.41	112.5	113.24	110.84	109.65	108.57	112.97	110.25	110.9	111.8	111.7	109.56	112.41	110.39	109.31	112.23	111.37	112.1	113.41	110.59	109.44	112.52	112.79	112.11	110.62	114.26	108.72	111.68	111.11	112.9	110.24
108.99	108.34	106.6	106	105.4	106.45	106.21	105.59	105.86	104.42	104.08	105.04	108.26	105.08	103.72	103.08	105.79	106.57	107.32	104.39	102.21	105.53	105.54	102.88	105.48	104.49	104.24	102.96	103.19	104.69	107.49	107.47	105.65	106.41	106.44	105.56	108.03	105.17	105.21	104.26	106.53	105.34	104.73	103.8	104.84	108.66	102.85	106.6	106.55	103.58
106.86	107.22	107.36	103.85	106.03	105.88	106.48	104.57	104.9	104.73	104.25	104.83	107.14	104.22	106.75	109.07	105.23	105.04	103.93	105.07	104.69	102.44	105.58	106.81	106.09	105.65	104.84	105.29	104.5	103.43	103.95	105.1	106.05	106.12	103.46	103.92	106.4	105	104.92	103.17	104.3	105.38	102.42	106.9	103.48	103.92	104.3	102.7	105.55	103.11
103.99	103.56	106.37	105.09	104.2	105.72	105.74	108.51	105.87	106.24	103.14	102.35	104.8	106.14	107.73	106.08	106.11	103.4	107.06	105.51	103.3	106.37	100.98	103.1	103.72	105.78	105.45	105.24	105.61	103.51	107.76	102.37	105.73	105.51	104.68	102.94	103.15	102.7	103.32	105.09	108.66	105.32	103.79	106.39	103.96	104.57	105.76	107.45	104.55	104.62
112.47	109.31	110.36	110.08	108.88	110.67	111.09	112.84	111.97	114.54	113.47	106.14	110.95	109.74	110.38	111.74	109.85	108.55	110.49	112.64	108.75	113.11	109.74	108.83	106.07	109.76	107.39	109.2	109.13	110.96	112.32	111.56	109.21	109.64	108.78	108.21	112.56	110.05	108.11	108.21	113.61	109.21	111.27	111.68	108.05	112.73	110.32	108.25	110.19	112.38
99.687	101.5	99.534	101.61	101.2	101.02	100.09	100.65	103.25	100.2	97.556	98.22	100.37	99.646	99.724	98.68	100.14	99.917	100.57	99.294	99.49	95.493	99.099	99.471	99.255	99.054	100.29	100.88	99.628	101.65	101.92	103.77	97.408	99.641	99.187	101.29	100.75	97.754	97.609	98.854	98.13	99.152	100.79	97.682	96.137	101.87	102.55	100.74	98.011	102.19
106.19	107.67	104.71	104.72	106.37	105.28	104.12	106.53	106.34	106.74	104.5	103.19	107.55	103.37	104.28	105.74	108.54	109.52	106.03	108.44	106.61	105.31	106.06	102.28	106.7	107.5	108.3	105.72	107.65	107.11	105.68	105.41	105.12	106.41	108.26	106.99	105.31	107.31	108.5	105.23	106.93	108.83	103.84	109.61	109.07	108.65	106.27	103.96	108.13	106.92
101.47	100.6	101.55	99.747	99.194	102.06	99.513	100.86	102.96	101.96	100.3	102.43	99.218	102.89	101.89	101.77	102.5	100.83	102.78	99.673	99.704	98.735	101.88	100.4	100.67	98.344	100.35	99.619	100.01	100.83	101.05	101.23	100.95	101.15	102.39	100.6	98.409	100.56	98.746	101.07	101.1	100.84	102.31	100.41	99.215	99.835	102.51	98.554	101.61	102.55
110.27	115.21	112.02	112.57	112.21	116.83	108.89	112.89	113.63	112.1	114.82	116.26	114.55	112.58	107.1	113.63	115.57	112.68	110.56	115.04	108.49	108.56	112.38	110.65	112.31	111.08	112.76	116.14	110.7	111.57	108.58	113.24	110.01	113.68	110.8	115.2	109.96	113.44	109.35	111.51	113.03	110.55	114.15	112.73	110.84	111.16	110.98	113.25	112.87	111.29
113.88	109.1	114.9	112.09	115.33	110.86	111.79	114.02	112.35	110.37	113.27	113.2	114.44	112.62	113.94	111.74	113.32	113.66	112.58	109.89	114.24	111.81	110.9	112.01	112.08	112.17	111.99	114.19	110.75	114.06	108.31	112.32	112.26	111.27	112	113.79	113.45	112.59	112.44	113.06	109.11	112.31	113.05	113.77	111.7	110.95	111.77	112.22	111.44	111.07
105.2	109.47	104.94	106.31	107.01	106.85	105.85	109.64	104.91	106.78	105.8	107.57	107.02	106.51	106.86	108.15	108.07	109.95	107.24	105.2	108.07	104.45	106.56	106.31	105.78	105.25	108.24	105.83	108.85	108.15	109.83	105.44	107.97	105.78	108.01	105.22	107.91	110.69	101.85	109.17	109.28	107.74	108.97	107.8	110.13	107.13	104.53	106.45	104.41	103.76
100.38	96.812	102.07	100.47	99.64	100.47	99.986	102.03	100.28	99.868	100.19	104.66	99.796	103.91	99.121	104.85	100.05	97.018	99.113	101.22	97.799	101.04	98.217	101.31	99.979	101.52	100.64	98.917	99.079	100.58	101.08	98.769	100.82	101.13	101.35	99.259	98.424	96.9	100.55	102.33	97.302	101.16	98.88	100.92	99.54	99.364	98.496	102.59	99.473	103.21
97.722	100.91	98.686	101.53	99.219	99.474	100.7	101.2	100.64	98.935	99.566	100.45	103.46	105.96	99.399	104.67	98.253	98.787	99.977	96.509	99.579	103.5	102.16	101.07	99.963	100.58	99.357	101.43	97.591	96.221	97.825	99.997	101.15	98.265	100.83	99.237	103.37	98.095	99.74	102.09	99.896	100.64	99.65	99.338	102.79	100.13	101.28	96.769	98.1	99.168
106.66	103.69	106.61	104.34	109.19	105.72	106.51	105.08	106.08	104.93	106.76	108	107.32	105.72	105.76	104.4	104.47	106.91	104.18	104.61	105.48	105.25	105.67	103.09	103.9	107.13	109.4	107.07	105.06	106.54	108.7	103.52	106.38	103.2	106.68	103.38	106.18	105.71	106.13	107.04	105.19	104.45	104.29	107.95	106.41	105.51	107.99	105.66	105.29	109.67
110.17	104.24	105.54	106.31	106.23	105.56	110.62	104.09	105.68	105.93	103.63	103.63	104.67	103.33	109.92	103.23	104.18	106.25	107.91	103.9	107.28	106.52	107.74	103.74	106.86	104.45	106.7	106.41	106.1	108.33	106.95	108.59	107.35	104.5	102.27	107.4	103.72	108.79	106.7	108.34	107.14	104.8	103.18	107.21	106.24	105.58	106.7	103.32	106.44	103.08
109.02	108.97	107.1	106.06	106.16	106.19	105.53	106.92	104.75	108.95	105.51	109.4	103.91	105.93	105.47	106.28	104.19	104.29	104.93	103.48	105.86	105.13	102	107.16	107.05	104.18	104.45	108.93	103.56	106.43	107.11	105	111.21	108.26	105.64	108.83	103.66	103.57	106.62	106.81	105.96	107.8	109.22	107.42	106.85	102.76	106.85	103.81	102.34	105.16
106.88	108.65	106.72	106.57	106.62	105.56	109.68	106.79	104.97	109.42	104.82	102.81	109.21	104.87	104.41	107.82	107.7	101.04	105.73	107.19	107.41	105.61	105.41	109.23	107.82	105.78	104.16	107.1	105.99	107.92	108.54	105.86	104.11	107.29	103.62	102.3	106.22	107.42	109.05	106.51	106.36	107.16	106.32	104.29	107.45	106.27	110.53	107.96	107.67	107.57
112.2	114.61	109.38	109.7	114.36	112.92	110.5	112.85	108.44	111.92	111.11	107.38	111.92	112.9	112.28	111.55	107.44	110.55	111.86	110.74	114.87	112.51	112.16	112.96	111.5	107.99	112.68	110.93	109.58	112.97	110.07	112.47	114.78	108.92	114.59	113.96	114.46	113.79	108.69	109.13	109.78	111.95	111.41	112.34	110.25	110.17	109.22	112.97	115.13	110.91
103.32	105.8	109.71	105.87	105.61	107.54	109.3	102.25	104.95	108.23	108.76	108.12	106.83	107.01	107.05	107.43	106.61	107.27	105.18	107.94	106.02	109.24	105.9	107.4	110.94	106.34	106.13	108.48	107.86	108.23	109.53	108.88	104	107.04	107.34	105.61	107	109.27	107.71	107.2	107.7	104.51	105.29	107.5	107.69	105.32	109.37	110.93	109.72	105.71
101.66	104.54	102.24	99.826	101.61	100.21	97.95	104.64	100.85	102.36	101.21	100.76	99.783	102.06	99.04	102.14	100.01	100.99	98.113	97.996	99.893	98.303	101.1	100.93	98.747	97.871	101.41	100.27	102.55	101.04	97.424	98.023	98.713	101.58	98.398	100.14	98.151	104.77	99.816	100.96	100.12	104.58	100.58	102.21	98.241	97.219	100.59	100.18	96.866	98.047
105.68	106.96	103.8	106.55	105	106.31	103.85	109.67	105.43	103.28	106.62	106.95	105.53	106.38	105.1	102.82	109.15	105.74	101.35	103.94	104.43	105.06	106.87	106.24	104.66	104.79	99.994	107.43	105.63	105.45	102.99	103.05	102.18	108.69	104.41	103.23	103.27	105.3	107.27	103.28	105.01	104.8	105.44	105.02	102.48	107.76	104.03	103.23	106.26	104.71
107.69	106.61	107.62	102.62	103.11	102.97	103.58	103.67	103.23	102.97	103.5	105.18	106	106.21	101.19	106.59	104.37	108.17	103.66	106.54	105.42	104.77	104.4	105.87	104.92	107.73	103.27	105.26	103.15	104.04	102.08	101.3	104.73	105.3	105.48	102.49	104.12	105.89	102.51	103.33	105.21	105.62	103.26	105.59	105.31	105.21	106.63	102.61	104.87	103.78
111.52	114.13	106.94	112.06	106.96	111.55	110.43	112.55	112.97	114.85	111.28	110.7	109.5	108.76	112.56	110.28	108.06	109.56	109.86	113.38	113.68	112.39	110.41	112.32	111.82	110.96	112.2	111.29	111.83	108.62	113.35	109.05	109.66	110.56	113.36	110.68	110.07	110.87	111.6	112.32	111.65	109.7	110.71	112.07	112.55	109.72	110.9	113.19	111.19	110.07
112.4	111.47	113.71	109.41	109.34	108.91	110.69	110.43	107.48	111.83	114.22	111.46	110.37	111.57	109.17	111.77	110.06	110.05	111.45	112.81	110.58	111.75	111.81	112.04	111.36	112.2	111.83	111.7	113.39	113.43	110.57	112.65	110.51	111.27	107.71	111.7	110.61	110.6	113.14	111.28	115.01	113	114.08	109.21	109.27	111.11	110.66	115.53	109.77	113.67
99.747	99.699	98.538	100.2	98.684	99.239	96.709	96.602	100.37	100.2	98.846	103.59	103.71	100.22	99.419	99.241	97.797	100.63	98.569	99.748	102.66	99.434	101.12	102.29	98.422	99.541	100.16	102.89	103.51	97.27	99.904	98.933	102.98	102.51	100.5	101.53	99.997	100.49	100.87	98.671	96.468	97.036	100.23	98.021	99.949	100.55	93.582	100.91	102.31	97.837
112.67	110.32	109.02	112.23	116.13	115.44	112.13	116.56	114.8	111.73	112.95	111.36	113.15	111.1	112.93	113.7	115.05	111.04	112.32	111.64	110.31	109.78	109.07	110.08	110.97	108.68	113.23	111.75	113.69	111.16	115.37	109.23	110.69	111.26	114.03	109.14	112.05	113.72	110.4	114.89	111.35	108.98	111.7	113.71	109.64	110.91	110.24	108.16	113.45	110.7
96.215	101.87	100.51	100.43	97.057	98.813	101.73	101.44	97.843	97.005	98.802	100.34	97.72	103.18	100.45	100.63	100.01	101.5	97.444	98.719	100.2	97.699	99.829	99.631	96.367	102.05	99.472	101.31	101.35	101.42	99.045	102.36	103.13	100.78	97.741	99.093	97.994	100.2	101.1	99.569	100.19	98.937	99.524	101.79	98.71	97.778	96.482	100.01	99.019	100.62
106.2	106.84	107.44	105.86	105.82	108.82	107.42	105.11	106.19	108.06	109.04	106.05	105.38	106.32	107.76	104.29	107.08	103.65	104.34	107.68	105.73	107.31	103.98	105.33	107.35	108.79	104.09	109.39	104.72	105.71	109.34	106.28	110.2	106.99	107.48	109.7	104.51	105.39	108.54	105.31	108.09	108.08	104.37	105.6	107.26	108.2	105.55	104.85	105.88	105.77
102.47	100.37	99.181	100.9	100.98	101.9	100.79	99.228	100.4	103.15	101.38	98.213	100.83	101.27	101.19	101.79	96.527	102.78	98.756	101.64	100.95	99.465	102.4	100.44	103.62	101.16	101.04	96.706	101.37	99.079	105.88	99.852	97.982	100.45	100.71	99.581	97.753	99.464	101.33	99.798	99.808	101.14	97.749	98.458	100.86	100.96	100.48	98.739	102.71	100.41
107.53	107.03	109.83	110.63	110.67	108.64	111.16	109.91	108.89	107.94	105.95	111.42	110.23	112.01	111.57	108.22	112.14	111.49	110.35	109.93	111.17	108.15	106.98	108.8	108.72	113.32	107.04	114.41	109.66	110.27	108.78	110.87	109.91	106.95	111.28	107.63	109.36	109.59	113.07	108.46	109.59	111.74	108.8	108.63	107.79	109.07	109.38	110.79	110.88	106.02
106.68	105.15	106.14	105.81	103.95	105.75	106.39	106.2	101.66	105.69	105.42	102.59	107.45	104.86	105.83	106.1	103.93	107.26	108.49	104.38	106.73	105.21	106.15	106.26	106.65	105.65	104.89	106.98	108.32	107.75	103.82	102.58	105.71	101.12	105.74	108.07	105.08	101.01	102.51	106.96	105.38	105.41	106.82	105.42	106.38	106.45	107.31	103.73	106.67	106.43
107.09	104.92	102.75	105.4	103.66	107.44	105.61	105.31	107.27	101.96	103.75	102.98	103.64	104.8	106.46	103.2	102.78	105.69	105.15	102.87	105.27	105.87	104.91	105.42	108.25	106.79	108.37	101.89	107.25	107.03	106	101.86	107.02	104.88	105.22	101.96	104.88	102.41	106.6	106.55	104.23	104.37	101.47	105.52	106.34	103.86	104.26	110.31	103.47	103.98
104.12	104.13	106.19	107.35	108.88	105.17	106.37	107.14	107.11	107.09	102.64	103.37	104.86	108.65	106.13	101.49	103.03	106.26	102.28	103.62	105.47	107.46	107	107.46	104.8	104.62	104.69	104.05	104.47	106.59	104.16	106.49	109.18	109.01	107.63	105.89	106.28	104.78	106.3	106.17	104.9	105.26	106.5	104.04	107.44	102.35	104.23	105.07	103.77	106.52
107.53	105.11	103.77	101.4	102.59	105.2	104.32	103.71	101.55	103.14	103.47	104.21	106.2	104.44	102.86	104.33	104.99	104.79	105.81	105.66	103.1	98.89	103.27	102.57	107.44	103.78	104.72	105.58	100.65	104.14	106.37	103.68	103.05	103.78	101.87	101.43	106.64	101.44	103.58	102.29	103.54	102.81	103.35	105.07	100.34	103.52	105.51	101.97	104.43	103.56
108.43	106.74	103.15	105.13	102.7	104.02	107.56	104.89	106.8	103.83	107.59	106.93	105.45	106.56	104.21	105.34	104.56	106.3	107.17	106.71	106.3	108.61	104.81	108.82	106.88	104.5	103.51	108.54	104.15	106.02	105.58	106.56	104.95	103.87	103.64	106.87	108.25	107.62	108.33	106.36	107.49	104.29	106.5	108.65	108.82	108.08	105.97	105.83	103.38	103.64
105.72	102	103.72	105.08	103.9	102.8	103.84	105.91	106.78	104.56	103.71	105.04	104	104.98	105.09	105.4	104.68	105.1	109.63	105.5	103.13	105.81	103.64	104.69	102.97	103.12	103.58	104.78	104.87	103.65	108.41	107.25	102.76	103.75	106.67	104.66	107.14	106.21	104.9	104.64	103.82	103.43	102.51	102.44	106.87	106.63	103.3	106.48	105.66	106.16
116.89	117.26	115.11	113.67	113.74	117.17	118.07	113.42	115.02	114.81	118.62	115.95	116.42	117.68	115.73	116.84	115.09	114.65	113.62	117.76	117.59	115.38	114.16	114.55	116.16	115.8	118.06	113.72	117.13	117.63	115.85	117.33	121.17	115.13	114.55	115.76	118.36	118.16	120.43	115.43	113.03	118.06	114.44	115.94	117.69	114.71	119.08	112.91	114.47	116.62
108.41	102.29	105.56	109.23	104.81	106.85	106.26	107.57	108.5	105.18	104.66	106.37	105.92	105.49	106.35	105.92	106.73	105.51	104.62	107.4	104.28	104.37	102.49	104.7	108.35	105.53	106.99	101.55	108.76	105.29	102.5	103.82	103.6	105.61	105.19	103.22	106.29	106.18	104.79	105.02	104.24	107.76	102.09	106.05	101.46	106.03	104.1	104.13	109.15	103.73
105.94	106.3	107.63	103.38	103	103.7	104.65	103.4	109	103.7	106.11	106.96	106.01	105.98	107.36	107.12	102.99	104.16	103.22	104.75	106.18	107.29	108.26	104.28	104.74	103.94	103.72	105.72	103.34	105.32	103.87	104.83	105.98	106.53	102.75	105.75	104.83	103.99	104.25	106.69	101.99	101.45	103.32	104.59	105.79	103.02	103.51	107.59	104.75	106.21
107.41	110.53	112.12	110.86	110.87	108.05	110.55	111.42	111.35	113.67	109.73	112.09	112.63	110.42	111.19	112.04	111.68	110.1	109.44	110.23	110.25	110.11	110.6	111.74	112.37	109.46	109.49	109.96	111.62	110.36	108.83	106.66	111.79	111.82	110.87	110.42	114.03	112.97	110.56	110.08	109.27	112.82	109.51	110.22	113.04	111.9	109.54	108.22	112.74	110.52
100.87	98.256	100.61	99.857	99.866	100.88	104.68	98.607	98.571	99.586	102.79	100.24	100.87	98.35	101.42	98.455	100.63	100.63	100.77	100.92	101.84	99.991	101.77	99.677	101.89	101.07	100.57	101.76	99.521	100.25	98.305	100.09	100.8	100.93	99.616	99.535	99.981	101.24	102.18	100.43	100.74	99.497	99.292	102.21	103.14	98.679	101.59	101.13	102.33	98.862
109.35	112.8	108.91	110.18	109.37	112.83	112.59	112.85	110.13	113.45	110.54	113.36	111.76	110.15	110.59	109.71	109.42	112.91	110.5	113.08	110.95	111.79	112	113.03	111.33	109.7	111.7	109.22	110.56	111.66	111.92	113.19	111.72	111.4	111.34	111.02	110.49	109.02	109.69	112.49	108.93	112.73	108.02	111.27	111.87	111.66	113.56	110.85	113.31	112.36
108.36	108.98	106.04	106.64	104.95	108.76	105.95	108.03	105.1	107.56	105.37	105.99	104.77	105.51	108.66	107.42	106.94	103.65	105.13	107.12	107.81	110.14	106.56	107.51	110.66	104.78	109.03	104.21	106.05	108.9	106.58	107.2	106.53	105.71	108.5	105.53	105.72	104.67	107.28	110.5	111.5	106.9	111.15	107.27	105.41	106.3	106.57	104.01	104.18	107.16
107.06	106.17	103.34	105.7	107.03	100.41	104.08	104.45	103.94	106.38	104.47	104.96	104.2	108.23	103.61	105.34	104.34	103.79	107.44	107.36	103.98	105.83	104.06	104.7	105.51	106.15	107.9	101.86	104.01	109.4	104.85	104.74	105.52	104.28	105.94	103.46	106.19	104.53	103.49	109.35	105.99	102.55	102.04	103.95	103.03	105.81	102.99	105.33	107.44	104.34
104.42	101.43	105.51	104.81	103.11	105.08	105.25	106.98	105.35	104.21	106.47	105.11	105.87	104.4	103.78	104.98	104	104.37	102.92	103.47	106.97	102.26	103.4	104.37	106.16	102.23	102.36	105.56	102.89	104.77	100.72	103.12	103.01	102.08	105.67	102.15	99.031	107.08	102.61	105	104.84	107.19	103.85	103.05	103.44	104.93	108.22	104.87	104.94	103.82
109.43	113.6	113.42	110.21	109.79	112.82	111.29	109.87	107.41	111.57	115.31	110.27	108.01	113.84	114.02	112.03	111.11	112.17	107.16	111.23	111.97	109.87	112.66	112.93	110.35	110.61	114.57	110.8	108.32	111.98	109.84	113.74	113.11	109.35	113.75	111.52	112.27	112.56	113.18	111.44	111.32	112.72	113.17	107.73	116.58	109.93	112.08	113.56	113.25	111.71
100.04	100.76	98.221	103.62	97.099	101.41	99.403	103.53	98.971	97.852	101.92	101.73	99.307	99.46	100.74	101.69	97.891	103.62	101.8	97.428	98.621	102.46	101.62	99.706	99.804	104.11	101.01	97.616	100.1	99.766	102.51	100.44	100.5	100.13	102.79	97.574	104.03	100.94	102.79	102.3	105.65	102.13	100.27	100.4	101.09	100.96	100.97	100.45	100.85	101.88
103.47	104.01	105.09	103.91	103.64	104.52	102.52	102.81	102.85	100.89	103.58	105.55	105.7	106.36	103.03	104.48	103.35	104.96	106.2	105.86	105.24	103.27	101.65	105.81	106.47	105.84	104.63	106.15	103.46	105.4	106.62	105.84	101.91	104.03	102.97	103	105.06	100.96	106.1	105	103.98	101.59	103.7	101.92	107.54	102.76	106.85	104.22	104.17	106.9
100	100.28	101.25	101.39	100.49	96.906	100.19	99.877	102.67	99.637	99.74	99.876	97.329	104.79	97.735	99.479	96.908	100.62	100.84	99.939	98.867	99.146	100.61	98.927	100.29	100.15	99.696	99.618	100.27	100.74	99.69	99.959	97.707	96.784	100.8	98.489	99.516	102.03	98.115	97.655	98.06	98.772	99.874	96.293	103.62	95.716	97.086	99.806	96.771	100.54
111.82	110.86	108.88	113.54	112.9	110.55	109.94	113.03	115.06	111.34	107.93	111.97	108.38	112.2	110.75	109.53	110.74	111.78	113.01	107.07	110.8	113.79	115.19	108.43	110.09	110.77	111.67	109.35	110.01	110.08	111.36	111.65	110.54	111.04	113.67	110.91	112.04	109.15	110.49	110.6	114.3	108.94	111.06	110.08	112.45	112.45	110.74	110.9	111.37	114.49
112.09	110.46	112.67	111.28	111.06	113.86	112.53	111.5	110.95	114.11	109.4	114.98	109.32	112.46	111.43	109.22	114.6	112.48	110.19	113.15	113.95	112.96	113.22	113.19	116.27	111.93	109.62	112.98	113.03	108.47	116.09	110.25	112.69	111.33	114.37	112.54	111.81	110.66	110.5	112.44	111.38	111.69	111.35	111.33	114.48	114.39	110.67	110.87	113.62	109.59
100.19	100.25	99.822	98.058	100.9	100.79	100.8	100.83	98.851	96.88	101.66	97.497	98.616	100.03	99.436	104.88	100.98	100.29	98.418	102.06	99.267	98.677	101.28	99.926	98.682	99.885	100.47	101.71	100.13	102.86	102.51	101.16	98.982	99.111	100.74	101.03	99.389	101.27	99.865	97.265	95.522	102.32	104.24	101.49	99.477	102.73	102.1	101.1	98.93	102.54
112.95	112.87	109.84	107.85	113.03	111.26	108.71	110.78	109.57	109.15	107.81	106.7	110.36	111.24	112.75	109.84	112.05	108.53	110.71	110.63	110.99	107.24	110.34	111.46	109.56	111.14	109.7	107.98	112.04	112.56	111.31	107.84	112.26	109.19	114.14	109.92	109.37	109.94	111.79	111.83	113.24	109.86	108.75	110.68	109.63	111.55	107.17	111.25	108.28	110.91
107.71	104.17	105.29	108.94	104.47	104.36	105.97	105.55	108.11	103.04	103.75	108.12	104.52	106.06	110.04	103.35	104.72	103.3	106.16	106.46	108.78	104.58	105.19	103.42	105.62	103.2	107.55	103.17	105.03	106.08	106.02	106.58	106.61	105.29	106.1	104.53	103.94	106.06	109	106.89	105.33	103.95	106.78	104.16	104.32	106.36	104.21	106.56	105.77	106.34
110.87	110.51	112.24	111.29	111.2	110.31	114.62	108.68	111.86	110.3	109.29	112.48	109.82	111.36	111.93	110.97	109.13	107.37	111.53	113.5	111.52	111.59	109.96	107.3	110.46	113.56	111.76	112.99	111.03	108.95	109.41	112.07	110.06	114.03	112.24	110.23	108.63	109.99	111.42	110.23	109.52	114.05	112.11	112.37	110.04	113.61	109.03	113.63	113.15	115.07
105.13	108.99	105.26	106.66	105.33	107.61	104.91	108.79	102.64	106.49	105.71	102.45	104.17	106.89	108.13	101.51	108.06	106.18	105.2	106.53	107.63	106.77	107.35	107.7	108.57	104.8	104.56	103.9	103.63	108.93	106.5	108.45	104.33	106.69	107.86	105.12	103.64	105.51	106.6	103.38	109.17	103.56	101.25	102.85	106	105.06	106.17	103.5	106.49	108.04
101.46	99.682	99.864	101.2	100.68	98.902	103.65	102.51	102.7	99.534	102.56	98.237	101.5	99.257	101.7	101.72	100.87	100.82	100.81	98.299	101.56	103.29	101.08	103.8	102.95	99.946	101.99	101.99	97.38	97.569	101.04	101.91	97.258	96.186	102.3	100.16	100.31	101	100.78	101.03	99.512	100.59	99.427	99.332	105.11	98.404	99.729	99.298	97.988	99.787
102.9	104.76	108.1	108.51	107.2	104.94	105.95	109.13	106.32	106.19	104.19	104.91	104.8	102.77	105.39	105.53	107.24	105.22	104.44	106.67	105.62	106.87	104.8	103.31	106.91	103.43	104.89	105.69	104.71	107.39	105.69	105.02	102.24	105.59	102.24	102.81	104.66	103.72	108.53	105.52	106.41	107.21	103.73	105.29	105	101.9	104.02	107.35	103.69	106.98
101.43	97.385	100.79	99.495	102.48	101.64	96.544	100.49	103.17	98.919	97.686	98.665	99.239	101.36	102.28	99.346	100.02	100.24	99.942	102.64	99.43	101.69	100.15	101.06	100.27	96.253	99.103	102.17	99.629	100.85	105.47	101.75	97.064	102.83	99.084	100.1	100.27	103.32	101.4	101.92	98.991	99.373	102.09	104.03	97.21	97.784	98.825	100.25	98.958	101.04
102.67	107.21	107.57	104.45	107.03	106.83	106.07	103.51	105.64	100.45	104.85	107.47	106.18	106.36	105.78	106.5	106.08	106.25	105.37	104.44	104.54	105.88	107.33	106.13	106.38	105.69	103.87	109.71	107.22	105.34	104.17	106.08	106.09	107.07	107.27	108.28	107.15	104.85	107.02	106.77	107.26	106.47	103.74	105.35	107.57	108	105.94	105.2	105.89	104.73
114.42	111.15	110.84	110.35	108.88	108.91	110.28	110.57	114.36	112.72	112.27	109.58	109.66	112.7	111.18	111.66	112.14	111.01	109.93	110.83	108.94	110.22	111.94	108.52	108.41	108.72	112.91	111.77	111.5	112.99	111.14	112.47	111.08	111.32	112.72	106.37	113.79	108.26	112.57	113.59	109.22	112.04	111.24	109.96	111.43	112.81	113	112.87	111.54	110.98
102.14	101.61	101.08	101.66	100.71	103.48	101.61	97.119	98.769	102.39	101.97	101.32	100.27	102.92	105.02	96.843	100.33	100.17	101.01	102.43	102.27	101.74	101.41	101.67	102.98	102.79	101.12	99.327	101.34	100.01	101.85	98.649	102.29	104.22	99.595	102.31	101.8	101.62	100.07	101.14	101	102.56	101.02	101.68	99.534	99.925	98.771	102.26	104.55	101.02
105.88	104.33	104.6	105.26	108.28	107.49	105.68	104.37	106.59	106.38	108.06	108.28	106.07	106.19	106.48	103.59	107.55	106.62	109.47	107.75	105.68	108.82	107.76	106.12	108.5	106.14	106.49	105.87	106.48	106.12	107.06	108.46	104.12	107.02	108.32	105.61	103.86	106.58	108.46	107.41	107.07	110.25	105.72	105.47	106.23	105.25	108.14	107.02	109.14	108.63
103.96	105.88	105.52	103.79	105.97	107.74	107.36	106.14	105.1	103.89	104.63	103.62	107.41	103.94	105.67	105.42	107.4	104.8	102.86	103.39	104.29	108.13	106.66	105.79	104.26	105.52	102.66	108.54	108.14	104.94	107.25	107.44	103.08	105.1	107.8	107.7	106.38	109.44	103.81	106.49	106.11	107.24	105.17	105.67	105.33	104.71	106.17	108.05	104.26	102.91
111.17	115.08	111.32	110.84	113.47	112.01	114.27	110.74	111.97	109.71	113.08	109.17	110.1	110.83	114.36	112.3	111.79	110.05	113.74	111.89	112.03	111.96	113.47	110.47	110.74	110.94	111.54	113.24	110.88	113.2	113.06	109.14	110.98	111.83	112.56	112.21	108.85	111.85	110.8	113.5	112.09	114.63	112.19	110.32	109.55	110.98	113.94	113.38	111.99	111.75
104.12	104.11	104.45	104.06	104.31	104.21	102.44	104.04	105.45	105.03	105.1	103.45	104.82	104.3	103.76	103.02	108.58	105.5	104.75	102.23	105.81	104.91	106.99	103.28	103.18	104.52	105.04	105.95	107.24	105.3	103.22	105.47	101.82	110.6	105.58	102.47	105.05	105.51	103.39	103.29	103.69	106.29	102.39	101.34	105.16	100.97	108.22	105.17	102.77	105.96
113.95	108.74	109.47	111.03	110.75	111.46	109.98	111.78	111.86	110.52	113.31	111.37	110.8	111.42	113.38	113.94	112.29	112.44	109.55	111.33	112.8	112.77	111.88	111.04	110.74	113.43	110.14	112.28	111.3	111.81	110.11	109.61	112.44	110.53	111.12	111.98	110.53	108.09	108.27	110.21	112.67	111.27	111.39	110.56	111.36	109.67	111.02	115.82	109.68	109.13
120.74	117.53	117.16	117.39	119.74	117.1	116.74	116.25	118.24	115.74	116.26	119.89	115.59	115.32	116.72	117.67	116.5	119.51	118.07	119.29	116.38	119.11	119.89	115.96	120.37	120.21	116.38	116.75	115.13	117.28	119.03	113.58	118	117.97	116.46	118.19	117.72	116.94	120.24	118.03	116.32	118.25	116.59	118.58	118.17	118.84	117.04	115.45	116.06	117.7
102.8	107.74	104.83	107.36	104.21	104.11	103.2	104.96	106.19	108.11	104.44	104.92	105.5	103.07	104.66	107.02	102.51	104.03	106.42	105.79	104.06	102.6	103.95	105.89	101.88	105.74	105.37	102.13	104.45	108.28	103.22	103.85	102.3	103.04	103.67	103.76	103.34	105.51	105.16	104.72	102.9	107.34	105.19	101.67	103.45	106.51	102.24	105.62	104.95	105.91
108.64	106.28	105.13	106.8	107.77	107.89	106.14	104.91	109.06	104.76	108.68	106.25	109.17	104.32	104.89	106.22	101.13	104.46	105.66	107.04	104.9	104.01	106.25	103.7	106.62	100.61	101.07	106.82	107	106.07	104.94	101.19	106.05	106.94	106.09	104.8	103.07	104.92	104.87	104.98	104.75	104.92	104.3	109.09	104.96	104.22	105.6	106.03	104.44	106.12
110.69	108.38	113.74	111.94	110.53	108.44	112.2	114.46	112.09	108.8	110.29	109.51	110.01	109.31	113.33	110.01	114.44	109.09	109.78	109.71	110	112.02	111.02	107.9	112.2	111.09	105.65	108.35	113.91	109.51	111.38	109.78	113.36	109.81	111.08	113.47	110.64	109.11	109.38	111.8	108.91	111.04	106.8	107.96	110.45	113.71	110.81	107.95	110.64	108.07
103.5	105.67	103.85	105.12	105.38	106.1	105.23	106.27	101.97	104.58	105.37	108.11	106.7	105.68	106.68	105.91	104.32	105.69	106.04	102.48	102.95	105.21	106.06	104.48	107.36	103.45	102.46	105.21	104.28	106.99	104.02	105.44	107.57	106.72	107.74	107	105.99	102.97	107.65	106.34	102.91	107.73	104.76	101.72	106.74	105.75	103.35	107.16	103	103.59
106.93	106.08	106.51	105.04	105.2	104.99	103.75	104.5	103.35	106.44	105.4	109.65	107.75	105.97	104.35	105.2	104.14	100.59	105.26	110.09	108.79	105.44	106.69	106.34	108.37	105.49	105.47	105.5	104.32	107.05	104.86	106.08	108.47	103.15	107.44	104.01	104.89	107.38	106.74	105.73	107.91	107.37	104.26	106.68	103.95	105.14	106.03	105.79	107.44	105.11
100.14	101.51	100.54	100.74	101.47	97.859	100.77	100.43	102.07	100.94	98.084	99.078	97.413	98.734	103.48	100.61	102.81	97.206	101.23	100.14	102.25	100.9	98.613	100.39	102.82	101.26	103.73	97.768	101.05	100.63	98.542	99.695	100.02	99.98	96.993	100.63	100.44	102.36	100.39	99.096	98.858	101.44	102.24	100.01	100.68	98.961	100.63	99.185	100.41	99.986
102.76	106.05	103.41	102.84	106.31	108.01	105.08	104.25	100.69	102.53	106.73	102.96	105.82	106.36	106.08	108.77	104.92	103.89	102.28	106.42	101.12	102.86	101.82	105.9	102.2	105.82	103.13	108.08	104.51	103.16	103.85	103.51	106.29	104.76	102.9	103.1	100.11	104.44	102.94	101.82	107.46	107.93	104.21	106.07	101.37	103.95	103.04	106.45	103.54	105.32
104.86	108.14	105.34	105.49	104.51	107.44	106.87	107.6	103.94	107.28	110.54	104.8	106.07	107.31	106.43	105.54	107.16	103.7	106.21	106	104.08	108.48	105.31	105.26	106.04	107.23	107.47	105.21	107.63	104.61	107.43	109.3	105.27	108.21	105.93	109.31	103.96	104.89	107.1	105.18	106.9	109.5	107.39	108.11	106.85	102.47	106.31	105.62	106.46	102.12
116.92	117.42	116.09	118.5	117.16	117.03	118.32	116.55	118.55	115.88	119.19	117.65	112.33	119.02	117.78	116.15	117.28	115.43	115.64	115.96	118.22	117.66	116.17	119.18	117.72	117.14	115.68	116.65	115.55	116.84	117.67	115.86	118.29	115.58	118.49	120.35	115.14	116.23	117.95	118.63	119.74	121.9	117.76	117.05	115.31	117.1	116.77	115.42	117.78	119.06
112.86	114.15	112.82	112	113.73	112.2	113.47	111.68	110.62	115.57	111.47	116.17	112.35	114.92	112.63	112	112.18	115.13	115.65	112.64	113.25	114.36	112.26	110.91	113.3	110.09	112.1	111.33	113.89	113.73	112.53	111.18	113.73	110.54	110.99	111.71	112.89	109.49	111.43	112.03	112.86	115.84	116.69	115.66	114.11	114.12	112.19	114.09	111.56	111.23
105.14	102.05	105.88	103.14	107.72	104.29	102.63	102.06	105.4	105.82	103.98	107.8	106.53	101.84	101.7	107.72	104.78	101.77	104.5	103.22	101.7	104.48	108.21	106.61	105.69	108.91	105.63	103.9	102.54	106.11	105.49	104.21	103.34	103.53	102.14	102.69	105.42	103.93	104.75	110.07	105.82	105.72	103.44	108.22	105.81	102.77	105.14	101.9	106.25	105.49
107.37	105.58	101.96	103.22	105.31	100.97	104.84	107.94	103.25	106.34	105.45	102.94	104.76	104.21	103.33	105.62	103.64	100.78	101.23	103.31	104.38	108.31	102.11	102.29	103.14	102.85	104	103.81	104.08	102.97	104.97	102.83	106.97	105.72	103.91	103.5	105.36	104.34	103.97	103.51	101.05	103.09	102.24	104.97	101.61	103.53	104.38	105.24	104.06	105.61
101.43	98.768	100.75	100.61	102.6	100.04	100.71	101.63	96.115	103.26	102.21	98.954	98.103	100.92	101.62	98.464	99.552	101.68	99.238	100.68	102.14	102.37	99.76	100.9	98.898	100.25	101.2	102.02	100.47	100.24	101.66	103.24	104.06	99.596	99.934	102.18	100.32	100.62	100.71	98.572	100.27	99.552	100.53	100.42	104.37	100.79	102.43	102.9	101.05	99.365
117.39	118.3	120.37	118.65	113.72	114.78	117.22	117.68	119.52	116.47	117.1	119.52	119.4	117.77	118.18	113.55	119.9	117.11	114.73	118.82	115.97	117.84	118.4	114.85	117.92	118.19	119.63	117.29	117.19	117.68	116.25	117.26	117.53	118.57	115.68	118.86	120.81	118.87	116.2	118.2	116.72	118.69	119.36	115.25	118.83	117.63	117.17	113.89	119.2	123.05
106.2	107.26	105.6	107.98	107.47	108.11	105.66	104.87	105.92	108.06	105.32	110.25	102.68	107.27	104.47	102.86	108.55	106.72	106.07	108.53	106.86	103.69	103.87	104.03	102.23	103.65	102.97	105.63	105.84	105.14	104.82	106.37	107.38	105.25	103.4	106.78	105.12	106.45	103.29	105.56	106.68	105.71	107.2	103.26	106.84	107.44	105.42	107.04	110.25	105.29
112.86	113.22	109.48	112.11	112.8	111.4	113.41	112.77	110.31	113.04	110.38	110.7	113.99	110.61	110.11	106.01	112.27	115.44	114.09	113.01	113.91	112.57	112.77	110.82	111.23	110.88	111.83	110.56	106.99	110.85	111.44	111.93	113.45	111.22	108.18	114.43	115.67	110.74	114.69	114.27	113.21	111.7	109.56	110	110.18	114.8	110.01	109.81	111.5	110.95
99.115	98.498	101.86	97.491	97.984	98.998	99.805	97.011	100.48	99.275	100.05	102.17	100.54	99.643	100.19	95.592	101.18	98.185	98.338	98.011	99.317	99.854	97.799	97.809	101.36	99.981	98.868	103.62	98.217	99.677	99.803	99.444	98.779	98.62	102.02	97.295	97.944	98.991	101.56	98.563	104.67	102	100.26	100.61	98.326	100.95	98.223	100.16	101.83	100.2
110.34	114.77	111.03	111.83	108.78	112.55	112.33	114.15	116.2	111.58	113.35	112.25	113	112.3	111.88	114.07	114.24	112.39	113.64	110.45	112.69	112.49	112.98	110.28	113.56	112.92	111.24	112.05	109.19	110.51	111.42	113.42	110.84	112.23	114.17	112.32	111.42	111.92	114.45	110	113.83	113.96	117.07	109.93	114.69	112.19	109.35	113.08	111.49	114.81
111.08	111.22	108.1	111.25	110.36	110.46	112.32	109.51	110.63	108.85	110.56	107.18	108.69	110.84	112.06	112.96	105.85	109.05	106.65	105.88	109.2	111.3	110.74	110.78	110.52	110.14	110.25	109.5	109.55	110.92	112.25	108.82	110.44	112.53	112.27	111.5	113.09	109.73	110.45	109.91	109.47	108.76	110.22	105.92	107.57	110.14	110.04	110.16	105.64	109.46
110.29	107.43	108.69	110.77	108.58	111.82	110.48	112.22	111.01	109.88	108.15	110.19	112.58	108.01	108.97	109.01	110.53	108.09	110.67	110.57	112.21	111.58	112.34	113.4	108.66	113.33	113.04	111.36	110.03	112.22	110.4	112.42	110	108.23	113.2	111.05	112.98	110.48	110.22	111.82	109.59	108.46	111.35	107.48	110.35	110.29	110.28	112.47	110.19	110.2
111.95	112.26	112.15	110.79	110.52	110.43	114.81	113.39	112.45	113.48	112.83	112.82	108.63	110.28	110.7	114.62	114.47	112.26	111.21	110.04	111.24	110.91	112.71	110.63	113.17	112.22	112.08	113.8	112.18	112.49	115	112.64	110.88	113.4	114.03	111.99	111.43	110.84	109.49	112.01	110.86	109.45	112.44	112.41	114.36	111.9	111.25	110.72	112.52	109.74
112.32	112.08	110.29	112.81	109.6	111.1	112.89	110.13	108.87	109.69	108.99	107.62	111.9	113.75	111.7	110.35	110.61	110.06	111.74	114.08	110.25	112.84	110.57	113.71	108.97	110.76	111.36	112.49	112.36	112.13	114.31	109.67	112.61	112.48	113.57	108.32	111.07	111.62	109.53	108.2	107.41	109.66	110.19	111.14	109.78	112.02	113.07	108.93	111.16	110.74
99.692	102.71	98.363	101.37	100.45	103.54	98.203	100.46	101.53	98.555	100.74	99.409	103.83	102.59	99.368	100.43	102.41	98.754	99.915	103.59	103.06	100.19	102.78	104.52	101.58	99.648	104.82	101.47	101.29	101.01	97.962	97.075	101.8	101.95	100.04	102.14	100.28	100.57	99.636	100.12	100.63	100.68	102.1	99.578	101.74	101.55	101.21	101.78	99.527	100.18
104.04	107.73	102.85	106.82	104.43	104.86	102.47	104.09	100.15	105.17	104.06	103.35	105.91	104.56	104.95	103.34	104.54	103.07	104.99	101.13	106.07	103.21	105.28	102.43	103.78	104.51	104.78	105.36	103.5	105.16	108.37	105.33	103.53	101.33	102.48	109.04	101.62	105.43	104.29	104.31	108.29	104.6	104.81	104.68	104.05	106.2	104.38	104.54	103.04	103.71
98.422	99.198	95.024	99.57	96.982	99.292	100.01	98.31	98.457	102.57	95.394	102.21	99.055	98.502	98.236	104.37	100.78	102.82	101.57	100.02	98.68	99.126	99.25	98.693	98.132	100.89	99.575	101.86	101.32	101.47	100.55	98.837	101.16	101.24	99.27	100.02	102.87	95.318	98.664	100.07	100.93	98.455	99.773	101.9	101.33	98.598	102.37	101.48	99.136	97.987
105.21	105.82	107.02	106.66	107.13	103.67	106.94	105.5	109.7	107.06	105.3	107.79	103.93	107.59	104.21	105.45	106.55	104.2	108.58	102.44	106.37	107.47	104.49	108.1	104.42	106.17	106.29	106.59	101.72	107.87	106.93	105.89	107.76	104.86	108.16	105.38	107.26	105.75	105.42	105.16	108.07	106.3	105.34	103.49	105.81	104.78	104.23	107.29	106.87	104.23
107.84	109.09	107.79	107.24	104.7	106.45	106.94	106.78	108.74	108.46	104.25	105.89	108.69	108.59	107.82	107.77	107.41	107.22	107.21	107.73	104.73	105.44	105.96	111.19	105.46	107.01	104.7	104.19	105.96	106.48	103	101.98	108.53	105.87	105.64	105.89	111.56	105.8	105.99	105.99	108.52	107.72	107.58	105.98	105.08	108.58	109.42	104.23	105.38	107.3
111.6	108.05	112.28	112.12	114.56	115.64	112.53	111.26	112.13	110.95	115.42	111.79	110.17	115.66	110.85	111.04	111.03	114.07	110.23	113.45	113.37	109.37	114.4	111.26	112.8	111.24	108.78	114.12	112.19	112.97	111.96	115.1	115.75	109.82	112.63	111.09	112.37	111.71	114.58	109.09	113.18	107.98	107.89	111.47	111.65	113.99	114.34	112.09	113.39	116.55
107.81	109.96	111.69	109.41	107.87	110.83	108.68	107.38	110.01	105.35	111.51	109.36	109.77	109.71	108.63	109.92	108.07	113.01	111.11	109.1	112.22	109.74	111.39	111.81	111.03	112.06	110.16	110.29	108.65	108.63	108.84	110.7	110.19	109.21	110.21	112.57	110.66	111.45	108.82	107.52	109.99	110.04	111.57	112.35	111.05	110.23	114.19	108.4	109.88	111.93
104.91	105.35	106.83	104.6	103.08	107.18	106.67	105.42	104.41	108.65	106.24	108.15	102.63	107.52	106.4	104.43	110.88	103.55	100.74	103.85	106.26	104.66	106.26	106.92	104.94	107.72	107.21	107.28	104.12	105.35	105.44	105.75	102.81	104.72	104.39	103.78	105.1	103.33	107.85	103.72	102.1	103.91	104.92	104.04	103.8	105	107.65	106.55	105.81	105.15
106.97	105.72	107.25	106.71	107.89	99.637	107.01	105.17	104.51	104.5	105.7	107.64	104.5	107.94	104.83	104.77	107.58	104.58	105.25	105.98	106.6	105.69	106.23	104.49	106.75	104.05	107.35	106.14	106.6	103.95	105.18	104.68	104.88	101.95	108.81	105.33	106.21	103.84	106.59	106.22	105.69	105.86	106.56	104.98	107.32	104.94	108.84	104	107.26	106.8
105.73	109.88	110.18	111.94	109.21	111.16	107.29	110.02	107.92	110.7	108.44	111.23	108.69	110.63	106.8	111.26	107.36	108.36	111.15	112.06	109.53	110.42	110.88	109.91	113.77	112.42	110.69	108.93	111.05	111.51	106.17	107.95	110.59	109.76	110.2	107.7	111.1	111.54	110.29	107.99	112.46	110.56	108.1	112.6	109.54	110.73	108.58	108.61	111.83	109.29
103.21	103.62	105.16	102.76	103.64	105.05	100.77	103.56	106.62	104.75	106.94	101.75	105.86	103.73	104.46	101.28	101.48	103.78	103.39	105.28	103.41	103.21	105.16	103.28	104.06	102.69	104.93	106.37	102.53	101.31	105.15	103.62	102.13	105.55	102.11	104.51	103.96	104.84	103.91	102.02	105.74	106.03	107.11	104.01	104.82	104.73	106.17	104.07	106.22	103.33
111.86	109.25	113.16	110.27	112.49	111.53	109.94	111.07	111.54	112.01	110.66	111.96	111.91	113.63	110.35	114.55	113.59	110.53	113.07	110.71	109.87	113.22	113.13	111.23	111.03	110.13	112.32	114.88	114.62	111.76	110.52	112.01	111.39	112.25	110.71	112.05	112.79	113.92	109.31	111.54	109.71	112.43	111.49	109.69	113.36	109.8	109.84	110.62	108.26	110.95
101.37	101.88	100.93	98.732	101.51	100.01	102.66	99.392	101	100.21	98.592	98.058	101.16	98.328	103.03	99.99	99.567	99.164	99.225	103.08	98.784	100.53	98.736	98.299	98.071	98.186	100.1	100.91	100.62	100.07	101.6	99.039	98.345	100.62	100.11	101.88	102.55	97.61	97.339	101.21	104.51	100.25	101.26	96.607	100.88	99.895	103.12	99.557	101.15	100.02
108.44	106.6	109.12	104.68	103.32	104.82	105.51	105.98	106.87	104.1	109.16	107.19	106.01	104.59	109.1	106.04	107.06	106.89	104.4	105.5	104.83	106.15	104.42	104.56	105.38	106.15	103.34	106	104.48	106.22	103.82	102.63	103.56	109.14	103.04	109.03	102.2	104.97	104.9	102.07	105.71	104.34	102.24	105.96	103.32	104.87	106.27	102.56	107.23	103.49
109.38	104.85	106.03	105.2	103.67	104.75	105.52	105.7	106.14	104.67	107.03	101.99	101.89	104.56	105.08	107.31	103.88	104.43	107.24	107.61	106.53	107.9	103.68	105.15	106.29	107.53	106.41	105.08	104.08	108.14	109.93	108.71	104.73	108.41	106.26	105.02	107.06	106.5	102.1	105.64	105.05	107.83	104.95	107.15	106.32	106.11	105.29	104.64	105.56	103.24
104.14	102.8	103.55	102.94	103.79	108.08	104.47	103.62	106.58	104.06	105.87	105.16	105.71	103.84	104.53	103.43	108.09	104.11	110.13	105.97	103.67	105.55	104.83	103.65	109.04	104.3	105.22	104.02	103.89	103.89	103.61	104.83	104.87	105.06	101.62	106.2	105.69	102.7	105.73	106.39	107.49	104.74	104.52	104.92	105.02	105.36	105.05	104.45	100.77	107.57
103.98	109.28	104.11	107.31	108.2	105.39	105.41	106.42	105.92	103.34	109.1	109.35	105.42	104.4	109.67	106.16	109.12	105.94	107.58	106.37	107.44	107.68	104.73	106.62	104.19	108.51	106.04	106.76	106.61	106.24	108.35	110.81	106.78	106.76	107	110.36	108.98	108.77	106	108.36	102.14	107.3	109	108.68	104.99	111.8	104.85	105.93	110.85	106.35
101.98	104.04	102.52	105.03	104.54	105.12	107.29	108.24	106.18	104.78	104.6	107.49	104.73	108.46	106.1	106.36	102.21	105.79	105.86	105.29	103.17	104.18	105.17	109.49	103.97	105.03	105.42	104.69	104.33	103.74	103.86	107.79	107.49	106.42	102.37	104.03	104.86	105.77	106.71	102.32	105.39	104.12	105.99	106.08	104.47	109.02	105.88	103.03	106.33	104.08
102.42	106.91	104.35	110.26	104.2	105.23	105.48	105.41	107.65	104.1	104.9	103.16	107.16	107.25	107.26	105.59	104.87	108.91	105.21	104.93	104.41	105.49	108.14	103.86	102.67	109.28	107.3	104.71	105.45	104.2	105.48	105.59	104.23	104.52	106.54	103.53	107.53	105.27	104.66	104.33	107.43	106.89	102.73	106.17	103.57	105.08	108.35	107.55	108.77	104.79
102.2	106.69	104.6	104.08	103.62	104.52	103.71	103.05	105.39	104.75	102.87	107.92	105.88	104.37	107.77	106.88	102.3	102.33	102.87	103.98	104.24	102.72	103.85	104.07	104.26	105.29	101.86	104.34	105.23	103.22	105.29	102.9	104.45	102.93	106.03	105.05	105.14	106.13	104.09	102.36	106.76	103.97	104.71	104.72	104.62	102.93	106.54	104.58	105.47	106.37
106.63	107.84	106.74	108.84	112.03	109.67	111.25	108.22	112.27	109.65	110.78	109.07	109.55	109.97	107.61	106.45	107.81	109.92	110.39	112.48	111.07	110.22	107.99	109.5	110.83	109.38	108.87	107.44	108.57	110.28	108.94	110.22	111.47	108.13	109.45	110.2	107.87	113.92	111.33	110.74	111.73	112.09	106.51	111.31	109.74	112.71	108.35	110.36	112.28	109.24
112.84	110.82	112.25	112.58	115.26	110.94	111.3	112.04	107.84	112.87	110.44	111.59	111.9	111.97	110.59	112.92	109.37	112.05	113.87	109.86	108.99	110.19	111.27	107.57	110	112.28	110.17	112.38	111.01	110.9	110.02	110.17	112.5	111.72	111.01	114.23	108.67	112	112.69	111.4	109.56	110.85	109.54	109.11	110.8	110.55	110.3	113.13	110.01	114.98
117.57	114.4	117.9	117.12	115.74	120.21	114.17	114.98	119.42	117.7	118.56	114.54	114.71	119.86	118.2	116.48	116.08	118.37	116.97	116.92	118.32	116.48	115.45	116.47	117.85	116.79	119.51	117.12	115.84	115.75	114.28	114.42	117.15	114.13	116.65	115.11	118.94	115.18	113.82	114.98	116.86	115.43	116.65	115.59	115.36	118.74	114.7	116.22	116.51	116.38
104.8	105.46	106.85	103.57	104.86	106.04	104.27	104.28	104.89	106.05	104.91	104	101.81	105	105.12	108.87	102.31	109.8	104.76	106.42	104.96	103.14	107.18	108.35	110.5	105.97	105.34	102.45	106.58	105.73	106.8	105.57	109.25	108.92	105.76	104.7	106.6	103.97	103.56	103.68	105.66	106.24	106.21	105.74	105.35	104.72	101.95	108.22	107.22	104.24
111.62	110.11	110.69	110.07	111.93	111.49	113.6	115.03	111.13	110.03	109.88	112.63	108.62	113.29	114.61	109.73	109.7	109.2	109.35	114.68	114.96	107.9	111.62	112.28	111.29	111.9	110.71	110.87	113.93	112.72	112.93	111.96	112.33	109.68	107.44	109.34	110.92	109.35	111.01	111.36	110.35	110.73	110.44	109.56	111.72	109.31	110.68	112.75	113.78	112.54
107	105.87	105.58	107.15	107.07	106.66	104.86	106.84	107.91	105.83	105.86	103.73	108.53	107.87	105.58	103.85	107.04	106.35	107.87	104.12	106.79	108.17	105.1	105.14	105.42	109.15	105.42	104.45	103	104.79	109.4	106.26	106.81	101.49	102.15	109.98	105.02	105.63	105.45	108.69	108.2	107.3	104.31	104.38	108.22	103.86	107.13	104.2	104.22	106.29
103.24	106.69	105.29	103.94	105.34	104.41	107.53	105.73	105.76	104.61	106.21	106.77	104.81	108.36	105.83	104.48	105.77	104.27	103.39	104.74	106.67	107.24	106.75	107.54	110.25	105.77	107.18	107.36	109.01	103.92	105.44	105.41	107.99	106.45	105.75	108.44	107.61	106.23	108.19	102.92	103.63	108.57	105.85	102.76	104.42	106.19	108.33	108.15	111.02	105.85
107.81	105.88	105.52	105.58	108.51	107.43	105.14	108.56	105.48	106.21	106.76	106.73	107.99	104.24	103.32	104.5	103.8	109.72	105.2	105.33	105.27	107.47	109.14	103.78	106.4	106.83	105.05	106.63	105.56	106.48	106.54	107.07	109.35	108.43	105.28	109.33	106.84	106.81	104.25	105.58	104.16	102.42	107.34	105.9	110.59	105.09	104.65	106.28	104.47	104.41
116.03	115.96	116.32	112.85	114.87	117.94	115.37	115.16	118.05	114.87	117.89	116.46	119.48	117.76	116.05	115.29	113.13	118.65	117.05	114.58	112.21	114.9	117.94	116	118.41	114.9	116.97	117.31	118.62	119.2	116.25	117.41	114.02	115.33	114.77	114.68	113.68	118.87	117.83	116.81	117.63	117.65	118.2	114.53	113.99	116.92	114.49	117.03	116.98	115.86
101.59	98.314	103.82	100.46	98.728	99.478	100.1	99.05	100.05	99.339	99.241	100.35	99.819	99.586	100.15	101.5	100.86	97.295	98.336	99.88	101.91	100.01	103.22	99.376	101.03	98.431	96.272	99.097	101.21	98.412	99.903	99.9	101.78	99.056	96.664	98.789	102.01	100.95	99.67	100.53	100.69	99.41	101.15	99.473	99.368	99.457	100.01	100.24	101.27	98.612
108.3	104.22	101.49	104.26	102.24	103.26	104.54	104.66	100.68	103.42	99.809	104.95	102.19	107.28	103.94	106.92	106.36	100.73	105.08	109.09	105.34	103.98	107.99	102.82	106.05	107.52	104.04	105.98	103.88	105.94	102.55	103.4	103.15	102.74	104.23	105.38	102.3	104.17	102.92	105.73	103.76	103.45	106.57	101.54	105.59	102.84	102.92	102	107.7	104.29
108.19	107.47	110.85	110.3	107.14	111.28	107.5	107.1	111.17	106.22	109.48	110.11	108.45	108.17	108.67	107.91	110.54	110.63	109.04	106.97	107.84	108.82	108.51	108.72	111.14	112.32	111.67	110.06	109.09	112.11	104.36	108.25	106.56	110.69	107.28	110.74	112.78	110.17	109.6	110.04	107.95	108.48	110.91	106.03	111.89	109.3	108.65	110.95	111.03	107.77
108.35	111.92	110.91	111.2	110.64	112.45	112.5	112.6	108.43	110.13	110.68	112.85	111.39	108.52	111.17	113.9	111.45	109.44	112.33	112.57	110.54	111.72	110.23	114.94	112.1	111.78	110.8	109.18	115.39	112.84	110.22	112.46	112.83	113.79	109.16	109.41	114.69	110.34	108.86	109.22	112.56	111.27	114.23	111	109.29	110.44	110.59	108.09	109.44	110.64
107.71	106.98	104.98	104.66	105.9	103.76	105.13	105.2	104.7	106.2	106.54	104.05	106.93	105.28	105.64	105.76	105.06	103.33	108.41	103.6	105.56	102.82	106.79	105.23	105.31	105.44	104.91	106.83	106.45	106.44	105.78	103.38	106.12	109.41	103.26	106.41	104.67	107.09	106.76	101.45	104.94	105.69	106.69	105.77	105.5	104.45	104.05	108.36	101.8	103.2
108.55	108.39	106.86	106.36	106.41	106.23	107.97	107.96	107.31	106	104.27	105.51	106.77	103.92	107.53	106.74	105.21	108.24	103.34	104.94	105.01	105.37	105.71	108.87	104.07	105.19	105.64	108.06	105.38	110.36	108.24	108.79	104.77	109.9	104.84	108.66	108.56	107.66	107.32	107.05	105.53	104.76	108.98	105.09	102.91	104.92	105	106.59	104.72	108.92
106.21	109.34	106.67	104.53	109.02	106.48	107.27	107.67	104.87	106.39	106.44	106.53	107.66	105.51	106.83	105.43	104.47	106.12	108.09	105.44	109	105.06	109.64	105.8	106.18	106.96	104.33	105.6	104.21	104.99	106.92	103.86	105.69	105.23	104.53	105.95	102.2	107.2	107.37	102.77	106.7	108.39	108.19	106.58	106.18	105.47	106.04	105.87	105.81	104.28
106.48	104.59	105.54	104.64	106.64	102.59	106.31	108.06	102.99	108.83	103.88	107.54	104.34	106.33	105.66	102.62	103.43	104.94	107.08	106.46	104.87	108.42	104.97	106.38	104.94	106.24	104.78	104.12	106.96	101.31	105.6	108.38	104.94	104.05	106.4	105.25	107.46	107.71	106.47	105.56	106.1	106.87	105.91	102.83	106.67	105.21	105.73	104.73	103.5	105.6
110.44	109.87	111.65	109.56	112.13	108.62	107.71	111.55	113.34	110.55	111.39	110.52	106.99	112.2	108.75	110.55	108.64	111.78	110.21	112.17	110.15	108.55	108.79	107.61	112.25	110.06	109.16	109.55	112.08	111.25	108.41	105.41	108.36	110.28	110.17	111.26	110.04	107.9	108.53	106.25	107.62	108.86	105.62	111.19	112.13	113.43	106.61	109.9	108.84	109.38
104.66	104.08	105.4	104.03	105.41	104.2	103.11	106.03	102.53	103.92	104.06	104.63	101.81	102.67	105.99	103.14	106.61	104.29	107.07	102.7	102.25	100.94	106.83	105.46	106.11	103.73	103.36	106.16	105.97	104.85	103.97	103.38	103.56	103.69	104.1	105.09	104.45	103.35	103.86	103.58	105.48	104.97	105.7	104.23	106.78	104.13	102	106.8	104.34	104.05
113.03	112.21	112.01	111.05	111.15	112.59	112.85	112.38	110.48	111.89	108.79	112.52	113.23	113.57	112.34	110.27	110.38	111.34	111.57	116.37	111.97	111.47	112.18	110.16	111.5	110.71	111.37	110.17	107.61	112.32	112.45	113.28	111.13	113.31	111.11	111.17	112.34	113.86	112.35	109.89	109.86	112.04	112.71	113.29	111.65	113.23	108.7	110.11	111.15	113.8
101.5	98.524	97.595	99.393	98.768	100.75	102.12	101.82	100.7	99.639	98.438	97.433	100.38	98.088	99.885	104.2	101.26	98.213	98.212	99.891	99.8	99.134	97.086	100.66	101.01	97.65	97.619	101.53	102.2	99.973	94.971	97.042	98.904	98.361	99.211	100.05	100.56	98.738	100.41	99.663	102.06	100.08	100.77	98.788	98.445	103.64	99.931	102	100.1	99.975
107.87	106.1	107.92	108.27	104.97	103.85	104.17	105.66	106.66	107.23	105.06	105.67	109.37	105.8	106.83	106.71	107.32	104.42	105.16	108.37	106.91	104.81	106.46	107.92	103.55	103.39	105.58	106.88	104.47	107.28	103.81	105.45	109.79	107.25	105.86	108.05	108.43	107.74	105.77	107.94	105.4	105.36	104.9	109.71	104.94	107.28	108.56	107.87	105.24	102.63
106.7	103.19	109.5	105.67	109.95	109.69	105.82	106.88	106.61	107.9	110.36	106.25	106.46	106.24	104.82	107.79	106.89	106.13	105.96	108.96	106.63	108.63	104.94	109.32	105.63	107.4	105.83	104.02	107.36	105.57	107.33	107.68	107.94	109.47	104.1	106.71	106.02	109.75	108.44	106.93	105	109.56	106.95	106.19	104.9	109.72	108.47	109.91	108.14	108.4
101.58	101.64	102.45	99.11	100.01	102.88	97.631	101.75	100.09	100.24	99.08	99.165	98.416	97.933	97.42	100.1	100.21	100.75	102.3	100.76	97.758	99.582	100.31	98.789	99.438	100.53	99.01	99.284	101.67	99.261	98.233	100	102.14	98.394	99.699	100.07	98.023	101.45	98.992	98.62	101.58	98.085	99.87	99.955	101.51	97.06	101.21	98.664	98.529	100.68
112.11	109.03	113.52	112.7	111.47	109.92	110.86	111.47	111.82	110.64	111.79	114.12	114.19	111.74	112.71	113.05	111.9	113.62	112.32	113.93	108.63	111.64	110.51	112.15	110.41	114.61	112.19	109.19	113.42	109.22	112.43	113.13	112.21	110.61	111.6	111.83	110.53	111.35	113.65	110.61	114.16	112.19	113.96	109.87	111.65	110.16	107.62	110.26	109.81	108.09
109.7	110.73	112.58	111.09	109.43	107.87	108.93	111.03	109.84	111.16	110.08	111.68	109.62	109.08	109.34	110.43	112.51	111.07	112.04	107.38	109.61	106.39	112.99	109.65	110.45	109.28	113.99	114.71	107.39	110.98	111.65	109.96	111.47	110.5	111.9	110.48	111.61	108.79	109.85	109.2	111.52	110.45	112.01	110.81	113.75	108.37	109.4	115.89	107.34	109.61
104.88	105.23	102.31	107.6	106.24	104.32	104.55	108.15	104.56	105.77	105.09	106.65	107	108.76	103.82	102.58	104.92	104.3	108.69	103.21	108.02	106.55	105.88	100.53	104.9	108.01	106.18	107.51	103.9	104.26	102.71	105.48	104.59	103.79	105.41	105.57	103.98	106.18	102.97	104.57	104.03	103.5	105.94	101.45	105.83	105.58	106.45	103.85	106.2	105.41
106.65	106.68	104.66	104.79	103	105.7	105.49	104.7	107.98	108.31	104.58	105.63	105.14	107.84	105.48	109	107.81	104.23	108.29	107.71	105.02	105.06	104.4	107.8	105.29	107.57	106.5	102.68	107.29	105.65	104.37	103.85	106.27	108.02	104.82	107.99	108.89	104.53	108.48	104.65	105.39	107.12	106.32	107.52	104.54	108.27	106.75	108.02	106.88	103.92
96.19	100.81	99.77	103.26	101.02	99.366	100.38	97.203	95.91	98.582	101.65	99.742	99.077	102.27	101.43	101.08	103.08	102.23	98.424	97.612	99.662	100.82	102.49	101.04	100.16	101.69	101.66	101.51	100.47	97.551	100.68	97.941	102.35	99.037	98.084	102.25	103.31	97.487	100.53	100.12	100.61	99.752	103.53	98.764	101.25	99.808	101.65	99.088	101.87	98.523
99.36	99.886	99.643	99.582	97.499	100.19	97.002	101.1	100.93	102.33	97.946	97.312	101.54	98.931	99.817	99.724	102.28	102.1	101.61	99.981	97.852	101.47	96.92	98.621	102.35	102.86	99.659	97.654	100.03	98.615	101.07	100.75	99.661	101.79	99.648	97.551	100.57	98.513	98.292	99.864	99.155	99.076	99.914	98.682	100.99	98.084	99.561	97.34	100.45	98.65
100.88	97.684	99.967	97.12	99.953	99.76	100.03	103.21	100.99	101.85	98.924	101.53	102.7	103.04	101.41	100.81	103.72	102.28	102.89	103.11	97.026	98.34	100.28	98.554	103.2	100.86	101.43	102.18	98.564	103.4	98.963	102.49	101.36	98.951	102.22	102.39	99.501	101.46	98.508	98.734	97.468	99.191	101.84	98.723	99.361	99.506	101.32	98.129	101.09	98.806
103.12	101.94	100.59	102.01	102.82	99.462	102.35	101.1	99.788	101.31	100.69	102.04	102.75	98.675	100.57	102.32	99.402	97.398	101.66	98.757	102.24	100.62	101.9	102.18	99.347	99.588	98.581	99.864	102.74	102.18	100.75	103.36	102.17	99.889	98.277	98.893	101.35	97.191	100.7	104.14	102.13	102.53	100.35	98.187	99.078	100.89	100.4	101.39	96.221	102.59
101.62	106.24	105.78	108.03	105.23	107.71	104.13	106.59	106.22	104.68	105.97	102.09	105.6	105.06	107.65	102.77	107.07	106.28	108.75	103.33	104.56	104.15	107.1	107.99	104.61	105.72	103.89	107.08	106.34	107.69	103.88	105.64	105.44	102.71	104.72	104.39	103.71	105.33	102.85	103.18	106.07	107.82	105.87	105.57	106.07	109.61	103.85	104.79	105.21	103.56
113.15	108.92	111.72	109.55	112.88	114.12	113.03	111.8	111.44	111.53	110.33	113	111.87	110.95	112.68	112.81	111.88	111.33	110.93	112	113.51	111.12	113.98	111.19	107.83	112.46	114.42	113.3	113.24	111.21	111.84	109.37	112.66	112.08	111.37	113.65	111.58	114.18	110.34	108.78	111.66	113.65	112.34	112.37	110.66	114.93	111.77	112.13	111.06	110.33
110.62	111.61	111.31	111.45	112.21	113.7	107.2	112.65	109.08	109.42	107.44	110.15	106.63	112.22	109.29	111.66	109.89	109.86	111.38	109.88	109.07	107.84	109.06	111.01	109.64	111.94	109.78	109.86	109.78	109.17	110.66	110.54	111.28	110.88	108.17	110.18	107.4	111.11	108.33	109.61	111.74	106.47	110.11	108.92	111.46	111.11	108.33	109.33	108.93	109.93
108.12	104.35	107.1	106.87	103.92	103.13	105.27	105.17	104.34	105.02	104.23	105.87	102.71	105.47	104.47	110.39	104.35	105	102.96	105.76	108.49	107.01	108.3	104.02	108.21	104.27	104.72	105.4	102.24	106.72	104.08	106.52	107.43	104.65	102.75	106.13	105.55	105.87	107.36	105.2	106.05	103.46	103.99	107.66	106.38	103.79	105.67	101.97	108.27	104.81
102.1	107.57	100.98	103.97	105.97	103.94	103.93	103.92	105.11	105.5	105.84	104.24	104.71	105.13	106.18	102.49	105.1	106.01	105.66	104.75	106.94	106.2	106.24	106.06	107.71	103.27	104.14	106.04	107.5	105.63	104.88	106.89	105.19	107.89	107.95	104.42	104.23	105.29	103.46	104.34	105.15	100.49	106.26	102.29	105.79	105.7	104.88	102.84	105.04	105.13
108.15	103.78	109.68	109.4	108.42	107.27	108.59	111.17	105.7	110.78	108.81	108.72	112.67	109.37	111.06	109.94	111.1	111.61	109.22	106.6	111.84	109.13	109.43	114.64	110.05	111.21	111.98	110.4	109.54	110.76	109	107.89	110.01	110.16	108.5	110.19	111.04	110.82	111.39	109.12	111.32	111.03	110.06	110.13	111.42	108.35	110.32	109.88	109.42	113.99
100.3	102.28	100.35	101.61	102.3	100.82	104.72	100.6	100.35	100.54	101.22	100.95	99.926	100.07	101.01	101.47	100.94	101.07	99.3	101.97	96.726	100.37	98.904	103.06	98.322	101.65	101.89	102.01	103.99	100.13	102.1	99.135	98.042	102.65	98.556	97.223	100.35	100.41	103.31	98.232	99.854	99.659	98.588	101.76	101	98.71	100.33	99.561	100.92	102.19
100.74	104.73	105.86	103.06	106.15	105.27	105.07	105.16	105.59	105.29	106	108.43	105.44	107.11	104.42	106.05	103.03	105.77	104.43	105.08	107.8	107.02	103.48	104.04	104.6	106.37	108.58	104.47	106.43	106.18	106.88	102.19	104.51	106.91	106.55	104.24	105.9	108.47	107.2	106.17	107.75	107.29	105.45	101.89	109.85	106.91	104.12	104.77	106.09	106.09
112.06	108.31	112.56	111.95	113.97	108.63	108.95	110.61	108.17	112.5	110.88	111.48	109.84	110.69	111.45	110.52	111.19	112.6	113.3	109.23	110.16	113.42	111.7	108.85	110	111.84	111.08	109.43	115.34	108.83	111.14	111.42	109.54	111.52	112.03	113.72	109.42	113.08	112.45	111.15	110.71	112.21	112.91	111.48	112.93	109.33	109.6	112.42	111.16	113.28
112.11	112.42	112.81	111.94	113.33	110.31	112.61	113.09	111.04	114.75	112.76	113.35	111.78	112.12	110.81	110.18	110.25	112.41	115.01	109.86	110.32	112.61	113.18	114.74	111.94	112.14	112.11	113.95	110.99	112.77	110.85	114.9	113.81	112.54	109.85	111.76	110.66	112.68	112.02	114.75	112.89	110.65	109.98	112.56	110.78	114.19	108.4	113.01	107.45	113.73
103.45	97.526	105.02	97.663	101.26	99.182	99.895	105.14	99.933	101.93	97.057	100.34	98.195	102.18	99.91	100.62	99.35	95.123	98.586	100.58	100.01	99.342	99.226	98.432	100.01	102.7	102.83	97.76	101.66	96.921	101.51	99.654	101.18	99.473	99.73	100.58	98.493	102.55	99.931	99.25	101.16	99.991	101.06	98.907	102.06	101.12	99.385	100.56	100.04	98.056
100.84	99.39	101.79	100.19	98.631	100.48	99.854	98.557	100.17	103.45	101.81	102.04	101.22	99.703	99.523	103.68	101.94	102.43	104.07	100.65	101	100.36	101.19	101.03	100.88	102.43	101.3	101.91	97.997	100.91	102.4	101.36	98.634	98.902	103.15	100.99	102.66	99.4	101.17	99.974	98.213	100.73	100.43	100.81	103.54	98.125	101.6	100.31	101.83	103.01
102.72	106.99	106.98	102.74	106.26	105.48	105.53	106.39	104.13	106.34	107.13	105.53	106.93	106.94	104.46	109.42	105.94	105.46	105.08	104.2	105.58	108.14	104.4	102.83	103.39	106.04	108.24	105.45	105.15	105.29	105.92	104.98	105.74	106.75	104.19	103.99	105.38	106.41	105.02	107.65	105.38	102.85	105.88	109.79	104.37	104.6	105.22	103.66	105.01	108.13
102.11	106.46	103.96	104.62	105.84	103.5	105.32	104.14	103.13	104.96	106.9	104.57	102.83	103.97	104.95	107.75	105.13	105.57	108.25	104.83	107.53	104.27	104.84	106.74	106.84	104.75	101.5	103.34	107.92	100.68	105.72	104.48	106.17	106.68	104.82	106.2	103.32	102.68	103.93	106.35	107.22	104.09	105.25	107.57	105.75	106.27	104.05	107.3	104.5	103.89
101.4	102.97	99.671	103.45	101.46	97.968	98.007	99.846	107.17	102.07	98.636	96.612	101.11	100.52	103.23	98.792	98.967	101.27	100.69	98.143	102.11	103.23	102.15	99.817	98.254	101.46	98.478	100.93	99.403	102.12	101.14	101.59	100.11	98.595	100.6	98.356	102.16	100.81	101.04	99.747	99.062	100.25	101.63	99.835	101.62	102.61	101.29	97.681	100.41	103.84
107.65	104.09	105.82	105.16	103.54	104.02	104.27	102.62	106.64	104.82	103.68	104.31	105.32	101.85	101.81	106.74	105.05	104.81	100.44	102.4	105.24	104.31	105.55	102.8	106.67	101.02	101.36	102.6	102.31	100.83	103.75	103.28	102.38	106.01	103.93	106.22	102.67	105.18	106.53	101.03	103.38	105.22	105.55	105.36	98.304	104.41	104.45	103.63	103.13	103.56
118.77	121.45	117.54	117.2	116.33	118.2	117.36	116.2	116.62	116.91	120.24	116.36	117.88	116.41	121.5	118.59	120.16	118.74	115.59	117.87	117.8	114.01	114.53	116.68	117.9	118.8	119.12	117.96	118.72	117.91	116.95	117.8	118.13	120.25	118.46	121.84	117.09	118.8	116.44	114.47	116.51	117.58	115.96	118.2	119.24	119.59	116.01	117.71	113.35	119.44
110.05	108.09	113.75	111.67	111.52	112.27	107.81	109	113.86	111.06	108.16	116.8	112.47	112.32	113.19	113.95	112.01	110.16	112.21	109.35	112.6	111.1	113.99	113.15	110.53	112.45	111.36	112.9	113.18	111.23	111.72	106.61	112.32	112.89	112.89	114.37	111.26	112.82	112.18	109.77	112.01	110.92	111.51	112.56	114.39	111.07	110.89	110.77	109.04	109.18
112.89	115.46	112.78	113.63	114.56	110.76	112.41	111.74	111.84	113.97	109.03	111.03	112.75	113.74	109.91	111.34	110.64	113.21	111.14	108.96	106.48	113.41	113.28	113.82	106.73	111.73	112.87	112.34	111.2	112.88	113.29	112.93	117.41	112.66	112.98	113.68	109.76	115.2	106.55	115.16	108.09	110.13	113.19	111.56	110.06	110.78	109.85	109.86	112.17	111.41
107.36	107.31	105.42	105.08	103.61	104.74	102.39	107.13	110.18	105.69	104.08	106.63	106.42	105.1	102.9	103.54	105.13	108.42	109.54	105.23	107.05	107.44	106.55	104.78	104.1	104.18	103.28	107.05	108.33	104.81	107.56	106.15	104.98	103.25	105.57	106.96	106.48	106.06	105.19	106.88	105.05	103.33	105.41	106.15	108.56	100.43	106.77	106.22	107.26	104.64
109.16	105.49	106.92	104.2	105.54	105.86	105.59	106.14	105.14	107.09	108.38	105.82	107.32	106.31	104.92	104.63	108.97	105.95	111.13	105.15	104.16	105.38	106.63	106.19	108.89	104.53	104.22	106.05	108.78	106.95	106.86	106.14	103.51	104.72	106.28	108.53	107.72	104.21	106.8	104.37	106.02	107.59	108.38	102.8	106.45	105.61	108.98	105.81	107.96	105.63
105.07	106.79	106.27	106	105.36	106.92	106.89	104.99	104.5	105.07	106.81	107.12	105.84	108.7	105.53	103.92	108.88	105.19	105.77	107.79	104.75	108.73	108.22	106.65	103.79	105.27	107.21	105.59	108.29	108.73	106.58	108.25	105.81	108.2	106.28	106.24	106.47	104.82	108.14	107.62	106.76	105.5	107.2	109.59	108.03	105.79	104.9	106.12	107.39	109.32
108.24	108.88	107.86	111.2	110.94	113.42	108.52	110.76	111.8	109.93	112.55	111.04	111.86	111.35	111.37	109.1	109.07	109.45	110.77	108.63	110.01	110.13	109.09	111.06	111.26	108.99	111.46	109.85	109.03	110.49	108.85	108.92	111.34	108.77	109.96	109.08	107.22	109.66	110.13	110	107.02	110.83	107.54	107.18	110.7	109.14	109.61	107.92	109.29	111.69
101.56	98.737	100.2	98.14	102.06	101.83	101.39	102.62	98.626	102.28	101.09	100.3	100.99	101.12	94.851	100.45	99.043	102.51	99.655	100.9	101.21	99.606	102.79	104.65	103.01	103.5	102.41	100.22	97.964	100.86	101.92	100.16	101.9	104.77	99.471	101.71	97.328	104.21	101.15	100.06	97.662	103.27	100.36	102.8	101.37	101.61	102.46	98.877	99.772	99.949
110.96	113.47	113.26	110.4	113.12	117.38	111.31	112.89	114.04	112.66	112.65	109.16	114.06	111.83	111.41	111.84	112.85	113.82	111.15	110.65	111.23	111.68	112.36	110.21	110.03	109.79	109.97	112.15	110.53	113.83	109.72	110.67	114.13	114.26	113.75	112.89	112.92	108.67	111.27	109.74	111.05	112.66	113.86	112.49	111	113.33	113.67	113.35	112.99	112.72
114	111.98	110.91	112.72	110.51	111.02	113.29	110.48	114.77	112.38	111.49	113.42	110.82	113.97	114.48	113.46	112.69	112.93	111.59	114.56	112.9	116.19	112.33	109.9	112.85	109.36	112.18	115.24	113.42	113.86	114.05	114.04	111.76	113.59	113.07	114.45	112.31	114.74	111.41	109.99	113.64	111.35	112.93	114.48	112.41	115.29	112.61	110.56	115.03	112.88
105.46	106.59	106.66	105.88	105.83	104.35	108.06	104.11	107.88	106.17	106.03	104.47	103.7	103.67	103.63	105.8	104.94	107.18	106.38	107.14	107.8	106.84	106.78	105.01	104.89	105.32	106.75	107.14	104.21	104.5	107.99	102.95	104.52	103.72	107.17	105.78	106.01	105.31	104.29	107.36	106.17	106.02	105.48	107.72	105.86	104.71	104.27	105.86	107.3	103.24
108.72	107.91	110.21	113.27	112.74	111.3	114.63	112.38	112.08	109.89	109.47	110.42	112.18	111.77	110.85	111.08	111.27	112.93	110.55	111.21	113.84	111.76	110.9	111.27	112.77	112.46	109.99	112.71	110.66	112.25	112.29	111.1	109.86	108.24	110.08	110.33	107.76	111.98	112.38	111.74	108.78	112.73	109.63	110.66	113.97	110.25	107.99	112.27	111.63	112.76
107	104.81	107.84	105.89	104.54	103.4	103.45	106.44	105.65	106.12	106.95	105.31	105.64	109.06	108.42	105.03	100.23	103.44	106.42	107.05	104.77	105.63	106.98	108.1	104.43	104.9	103.8	104.68	105.19	107.92	107.65	104.92	104.18	103.94	106.78	106.56	107.71	105.85	105.44	106.53	107.66	106.45	108.1	103.86	105.44	104.9	107.28	107.14	108.29	103.49
111.28	109.41	111.69	113.18	112.14	112.42	113.11	112.52	111.21	111.49	115.18	111.93	110.83	111.61	111.29	108.34	111.07	109.23	114.31	110.19	111.04	113.1	108.57	112.06	109.83	113.21	112.82	110.46	113.76	110.65	112.53	109.46	115.34	110.1	115.68	111.51	113.93	110.76	110.28	112.09	114.27	110.36	111.32	112.07	111.96	110.79	114.78	112.17	112.65	111.81
103.22	109.69	105.22	107.9	105.97	109.58	107.61	108.94	106.68	106.56	105.86	106.6	108.86	108.27	104.1	107.29	109.83	106.43	107.51	106.46	104.83	105.46	105.82	106.65	105.59	109.87	104.49	107.6	105.63	107.91	108	106.4	108.74	107.66	109.35	111.48	107.64	106.81	106.05	108.27	110.68	104.96	110.03	105.24	106.51	106.77	105.5	106.7	105.88	104.45
105.5	104.03	107.06	104.54	106.42	105.65	105.84	104.3	105.15	103.79	111.5	106.53	103.71	105.48	105.89	107.16	108.46	103.96	107.38	102.88	106.89	103.63	106.87	106.29	104.2	107.11	106.41	102.64	108.7	107.89	106.71	105.65	107.72	109.57	105.91	104.56	105.92	107.89	104.77	108.91	108.42	107.61	104.51	106.38	105.02	104.01	108.63	106.17	104.44	104.31
111.37	107.92	111.76	106.94	109.38	109.87	111.28	111.74	111.53	107.57	108.02	107.28	109.95	108.9	111.19	108.95	107.71	107.15	108.27	108.84	108.61	109.2	109.22	109.84	108.74	110.68	108.45	110.3	112.06	109.82	110.57	109.81	108.43	109.94	109.36	107.27	109.83	114.26	107.91	108.91	107.98	111.56	111.25	109.55	110.99	109.33	108.71	109.39	112.38	108.09
107.92	105.63	107.51	103.84	102.96	107.21	108.99	105.42	107.12	106.15	104.47	106.36	103.07	103.9	106.65	107.78	106.41	105.25	104.14	107.27	105.11	104.35	107.06	102.57	106.27	104.06	108.28	104.43	105.79	107.6	109.01	105.85	106.63	104.74	102.47	104.2	105.7	105.85	106.53	108.05	109.32	105.78	105.69	106.06	104.71	105.2	104.38	106.18	107.67	105.8
111.6	109.09	112.45	111.29	111.1	108.82	112.36	114.23	110.49	113.68	111.82	112.6	113.47	110.27	113.55	111.05	112.16	110.72	112.23	113.11	112.71	113.55	111.08	110.79	110.21	111.3	107.74	109.66	110.8	108.9	108.8	114.15	109.8	110.66	107.98	109.7	110.27	113.01	110.83	112.71	112.62	112.88	109.71	111.26	113.64	111.58	114.95	113.29	110.08	111.92
100.71	99.223	99.449	96.899	102.2	97.252	100.01	100.69	100.53	99.79	101.8	97.883	102.29	100.31	100.56	101.62	100.92	99.247	98.428	100.99	97.819	98.715	99.013	98.256	98.06	98.018	97.188	99.518	98.832	102.57	97.91	100.97	97.145	101.3	97.675	101.97	97.347	93.661	98.347	98.945	100.98	103.18	102.76	98.956	101.17	99.818	103.27	97.39	100.02	99.721
106.87	105.43	104.59	104.8	111.01	106.6	107.87	105.86	102.51	106.22	107.96	107.18	106.06	106.25	106.78	108.76	106.41	105.58	103.18	106.07	107.32	102.13	103.79	107.48	104.91	105.92	105.42	107.58	103.44	108.38	108.28	106.27	107.06	104.35	108.11	108.35	105.28	105.57	108.32	106.46	103.51	104.32	105.77	104.85	104.71	106.37	110.35	103.44	106.73	105
107.57	105.73	107.99	107.12	106.63	104.99	105.61	106.5	105.62	108.49	105.23	105.45	104.14	106.83	105.5	103.15	105.52	102.29	106.94	103.76	105.14	106.3	107.9	103.98	107.22	104.36	105.09	109.46	105.92	103.17	105.58	105.73	104.33	107.15	105.6	107.12	105.58	103.39	104.83	107.36	107.46	105.85	103.17	99.912	102.58	101.14	103.84	104.96	102.65	105.28
100.86	102.54	103.51	102.98	101.68	100.73	98.354	97.359	101.79	98.465	99.595	99.932	100.38	100.4	96.724	99.392	100.02	103.48	101.28	100.63	102.49	98.412	98.953	101.29	99.594	104.57	99.676	101.07	100.03	100.86	99.911	98.799	100.57	99.231	100.07	100.88	98.028	101.38	102.61	101.96	98.693	102.05	100.66	101	101.65	96.175	99.524	100.28	101.82	100.68
108.85	105.08	107.54	107.57	106.95	105.46	105.69	106.72	104.3	106.77	107.69	109.8	105.43	104.29	106.98	105.01	106.92	106.76	106.52	104.85	104.5	106.64	105.24	105.24	105.7	103.23	109.26	101.48	106.72	102.13	110.52	106.69	104.94	108.88	108.14	104.56	106.79	100.86	106.98	105.57	104.93	106.68	104.2	108.21	107.45	104.06	105.2	106.56	104.92	106.22
105.84	106.83	105.38	105.34	106.96	104.69	106.96	105.29	108.86	105.6	106.72	109.19	107.45	106.86	106.09	106.86	107.25	107.08	105.87	104.71	103.67	109.33	104.69	104.73	106.76	106.02	105.15	105.73	106.8	105.17	105.1	105.97	104.69	106	103.94	106.41	105.03	107.59	107.35	104.96	106.06	106.37	107.67	106.43	106.85	105.92	104.08	105.9	103.16	104.65
109.45	104.35	108.34	104.2	106.45	105.45	107.93	106.12	105.52	105.56	105.73	108.95	105.43	105.86	105.61	107.19	106.63	107.82	104.47	107.28	106.16	109.86	106.78	110.02	104.97	105.22	108.08	107.46	108.11	105.63	105.08	106.07	105.47	105.52	103.7	107.44	105.2	108.33	105.57	106.42	108.52	108.02	103.37	109.15	105.57	104.83	110.8	106.42	105.47	107.23
100.68	101.01	99.564	99.38	99.846	98.85	99.463	100.45	100.51	100.23	98.383	97.756	104.81	99.629	102.01	102.08	101.19	96.872	97.129	99.817	100.6	99.602	96.559	102.62	102.59	97.505	100.61	99.84	102.61	101.62	99.506	100.08	103.38	99.986	99.733	99.202	99.005	98.355	102.56	103.11	99.685	97.868	100.07	100.29	101.24	99.703	99.149	98.687	100.61	102.46
107.13	103.2	104.61	107.46	106.54	105.61	107.6	107.1	106.89	104.86	107.04	106.94	104.86	103.63	105.55	107.17	107	108.45	108.16	107.04	106.04	103.42	105.38	104.08	103.99	106.68	105.35	105.8	104.79	104.9	106.49	107.72	103.68	101.71	101.15	102.79	108.42	108.65	108.28	107.29	107.72	105.42	106.36	104.76	107.22	105.16	105.62	106.19	104.29	107.25
103.45	104.51	101.77	103.25	105.94	103.88	102.51	104.86	104.17	103.2	102.44	102.93	105.2	104.17	104.24	103.82	103.19	101.41	104.5	104.3	100.22	107.74	105.58	103.97	103.85	104.3	102.78	101.52	104.17	102.09	101.89	104.55	106.6	103.58	101.84	104.08	101.85	104.88	104.61	106.81	104.01	102.74	105.2	105.69	103.35	105.54	106	102.28	103.9	101.67
104.52	109.71	103.48	105.51	107.46	105.04	105.94	107.08	106.81	107.02	107.74	106.41	105.47	107.08	108.2	107.04	105.85	107.32	105.38	106.72	104.91	108.14	108.84	106.84	108.06	108.33	104.88	104.82	106.98	112.76	109.87	106.15	101.69	103.07	106.77	107.26	107.33	103.93	109.56	105.32	110.14	107.54	106.93	106.06	106.36	107.06	109.07	109.32	105.93	105.62
110.9	106.32	109.63	109.64	109.12	106.67	108.77	109.13	109.79	110.22	108.39	110.04	112.88	112.3	110.14	112.5	109.4	110.9	108.78	108.06	107.49	110.66	111.74	110.11	109.53	105.22	111.89	108.76	111.92	111.8	110.19	108.42	110.8	112.18	109.89	107.4	110.37	110.22	107.67	110.06	109.19	111.9	108.96	113.58	109.64	108.06	111.89	108.05	109.18	110.71
99.432	100.19	100.38	102.88	99.242	99.255	101.46	99.332	101.38	101.37	100.62	98.36	101.58	101.54	101.8	101.93	101.09	99.153	99.672	99.883	100.21	102.33	96.923	103.99	101.68	102.88	99.446	97.361	102.51	100.47	103.07	98.092	100.32	102.7	100.9	101.23	102.16	103.62	99.138	101.68	99.661	102.75	101.91	102.55	100.35	99.978	100.39	102.03	96.809	101.97
102.79	102.08	105.28	100.97	104.24	103.99	104.82	108.05	108.06	105.41	106.56	105.36	103.79	106.65	105.93	104.38	103.87	105.62	104.45	104.49	106.39	106.02	105.25	106.43	107.23	102.8	104.48	108.42	107.47	103.65	105.35	107.1	106.15	103.66	103.31	104.79	104.94	105.38	103.6	106.67	101.82	104.54	102.62	103.4	104.85	106.29	106.62	113.02	104.57	100.86
106.94	105.32	107.26	102.28	105.15	105.06	105.29	104.14	106.34	101.87	105.36	106.27	104.33	102.54	106.96	107.11	105.32	104.68	101.86	107.1	106.71	105.67	104.99	105.37	102.77	108.51	107.33	102.47	106.48	105.58	106.44	106.68	105.49	107	107.72	105.22	105.05	105.7	106.37	101.37	101.63	105.2	108.74	104.97	104.58	107.98	104.56	105.43	102.94	105.02
107.86	112.05	109.98	113.03	111.21	110.2	109.18	110.11	112.5	113.03	114.57	110.03	110.35	111.28	110.21	112.3	111.01	111.55	114	110.6	108.74	113.69	112.89	109.76	109.77	110.66	112.73	111.67	111.19	110.19	109.23	112.12	110.73	112.17	112.97	109.37	109.34	115.26	110.61	109.53	111.36	111.5	113.71	108.47	110.98	110.23	109.1	112.29	109.36	112.25
103.52	106.94	108.25	109.96	105.78	108.04	107.85	107.72	109.52	105.56	108.11	106.05	105.51	110.09	108.97	106.79	105.61	104.47	107.29	105.73	104.05	106.98	105.93	104.89	104.21	103.51	105.07	105.9	105.98	103.94	107.95	105.52	106.66	107.42	109.31	104.06	103.56	104.52	104.09	106.98	106.32	105.15	106.14	105.45	107.15	107.57	105.64	105.88	105.51	103.9
110.96	112.53	105.92	109.89	112.14	111.79	111.39	109.78	110.59	112.13	111.52	110.04	113.77	110.22	109.09	108.78	112.2	111.28	112.77	115.08	114.33	110.71	113.5	110.34	114.06	112.52	112.92	113.99	109.55	111.91	111.72	110.28	113.52	110.91	111.44	110.75	111.03	111.98	109.52	113.64	108.29	108.58	114.01	115.43	113.93	111.11	107.12	111.69	111.36	112.45
98.699	100.59	100.13	100.61	97.732	98.336	103.45	98.763	100.09	104.05	100.47	100.07	98.769	100.41	102.81	101.02	99.294	104.79	99.835	102.58	99.388	100.74	99.416	100.21	101.31	100.18	101.51	100.47	99.509	98.599	103.28	97.486	100.1	102.6	102.79	103.22	102.67	99.094	103.37	101.39	101.08	99.657	101.3	101.54	100.46	100.78	101.23	101.86	100.3	101.67
106.82	110.61	109.72	109.59	110.65	109.73	111.83	109.87	108.11	110.65	109.96	109.5	110.11	112.17	109.35	109.45	114.93	113.98	110.93	110.83	112.75	112.31	110.75	109.47	111.95	110.61	112.75	111.57	113.71	110.72	112.83	109.96	107.72	108.83	109.1	114.4	111.45	111.76	111.37	109.78	107.7	106.99	108.23	115.85	111.45	111.08	109.96	107.35	112.03	112.93
112.45	113.02	110.79	113.76	110.65	112.41	109.97	112.57	110.12	110.93	111.23	109.61	112.77	113.4	111.5	109.47	110.39	111.97	111.11	111.31	111.63	114.6	110.61	112.87	111.82	113.08	113.97	111.16	110.75	113.27	110.11	113.33	114.22	111.63	112.32	115.43	111.1	112.67	113.03	115.42	110.37	113.27	110.87	110.76	112.09	111.17	112.54	111.7	110.59	107.67
109.57	112.94	110.67	114.29	111.76	113.39	111.8	111.02	113.95	112.43	112.53	114.45	112.61	110.61	112.3	111.55	109.55	112.36	112.25	113.58	115.77	110.65	109.45	109.37	115.15	114.08	113.3	112.48	115.67	111.53	111.4	110.82	110.33	112.05	110.36	113.21	112.73	111.36	113.88	110.04	113.23	108.27	113.51	114.18	110.78	108.16	112.54	111.26	109.06	113.92
100.03	100.06	100.29	97.921	100.01	103.29	101.38	99.536	96.911	97.123	97.474	101.48	99.018	101.04	97.349	99.025	99.294	99.538	101.19	100.62	100.9	100.68	97.193	100.03	96.017	99.189	98.843	100.06	99.933	99.249	98.517	101.95	98.698	98.933	103.45	98.762	100.87	99.793	103.89	100.86	99.096	99.704	99.794	98.335	99.842	100.67	99.095	102.81	100.53	100.62
112.56	111.93	112.78	112.87	114.37	114.02	112.44	111.95	112.17	112.91	114.37	114.15	113.66	109.03	114.13	113.98	113.16	111.95	112.75	111.88	109.53	110.33	109.81	111.76	113.5	113.59	112.88	115.08	113.98	114.32	110.56	111.14	116.94	109.85	114.01	114.07	114.34	110.34	113.81	114.97	111.69	115.22	109.8	113.3	112.74	113.52	112.96	113.02	113.31	112.37
110.7	108.4	109.81	109.16	112.16	109.65	106.82	114.66	109.97	109.16	108.15	111.67	106.36	111.09	107.71	108.68	107.74	109.14	109.44	110.05	109.68	110	111.86	110.66	107.77	110.25	112.21	109.7	108.07	109.72	110.41	112.4	110.78	110.82	108.17	106.63	111.02	110.23	108.47	107.05	109.23	107.25	109.48	109.31	112.61	109.9	110.7	110.33	107.77	110.14
112.33	107.85	115.43	110.22	112.16	112.15	112.74	111.21	114.05	112.13	107.84	113.3	112.36	110.32	113.94	115.94	111.31	111.11	110.23	113.7	109.76	112.27	109.68	111.27	111.31	111.27	110.45	112.78	110.74	113.47	110.47	112.21	112.61	112.28	114.16	113.98	108.24	111.18	112.89	113.82	109.24	113.12	110.27	114.15	113.68	111.44	109.17	114.08	112.15	111.85
111.59	110.93	108.67	110.71	107.42	109.96	108.75	107.89	111.76	113.54	109.8	113.56	112.16	106.97	110.07	110	110.82	112.35	108.07	110.86	112.57	110.97	111.35	112.13	112.1	110.85	111.04	110.52	108.02	110.2	111.1	108.15	108.31	111.08	113.13	112.07	112.36	109.85	114.88	112.77	113.85	110.52	110.08	109.43	112.33	110.03	108.25	114.02	109.52	109.21
100.68	102.31	98.429	97.197	98.359	101.64	102.25	101.36	102.04	101.77	99.445	99.108	101.77	101.08	100.01	99.36	103.83	99.098	103.54	101.32	100.71	100.62	98.127	100.18	101.53	98.435	100.55	98.415	98.894	99.29	99.994	100.49	100.8	97.442	101.48	102.22	98.568	99.463	99.671	101.14	101.6	101.99	101.3	99.895	99.841	99.217	98.626	102.21	100.35	101.82
100.45	99.944	100.17	102.23	98.64	99.488	102.41	98.158	97.022	98.854	98.613	99.199	98.539	98.382	98.264	99.901	101.42	95.877	99.375	97.258	99.484	99.476	102.31	98.189	99.621	98.179	96.79	100.63	100.84	100.08	98.957	101.58	97.486	97.932	100.91	99.74	100.98	103.09	97.757	103.44	103.27	100.32	98.825	100.87	100.9	104.34	95.425	99.726	98.615	95.757
111.48	113.56	110.96	111.59	110.91	113.02	108.89	114.43	111.27	110.71	110.57	107.67	111.22	108.66	112.58	106.31	107.83	110.14	109.71	110.46	111.15	111.04	108.81	112.67	114.25	110.02	112.39	110.68	110.31	111.42	109.07	114.8	112.27	112.01	108.32	112.25	110.97	110.74	114.87	112.34	109.46	110.87	108.52	114.07	111.32	108.13	112.97	112.86	111.53	111.34
108.44	110.8	110.7	112.18	112.65	112.24	115.87	113.67	113.74	112.96	116.81	114.04	113.41	111.65	113.98	112.39	116.61	115.01	113.25	112.32	112.14	111.89	111.91	110.22	114.29	113.88	112.14	111.18	111.28	113.01	109.88	116.77	114.18	112.7	111	115.89	111.26	112.84	114.76	114.03	114.87	111.84	115.59	113.52	113.93	110.21	110.33	111.88	114.48	114.44
106.97	106.14	107.19	109.29	106.74	106.93	105.48	105.86	105.86	106.63	106.83	105.77	101.28	109.71	106.07	106.63	103.63	106	103.09	105.93	105.15	103.12	107.49	107.19	106.81	105.98	106.71	108.79	107.66	105.89	105.9	105.17	106.69	106.66	107.61	105.73	105.27	104.16	106.84	106.53	107.41	107.48	106.9	106.24	102.22	107.21	108.67	104.75	106.99	107.69
111.81	110.93	107.53	112.62	110.95	110.83	110.92	112.97	113.69	112.1	111.87	110.94	111.16	111.08	115.22	110.79	112.46	109.31	114.39	109.93	111.44	108.73	113.94	112.13	110.04	111.35	110.65	109.41	108.75	110.14	109.84	112.86	110.86	114.92	113.19	109.18	112.8	111.05	110.41	110.98	110.76	112.62	111.49	110.91	113.9	113.28	113.78	112.35	113.79	111.59
107.7	107.39	106.4	101.75	108.89	107.5	106.74	107.7	109.03	106.04	110.01	105.94	103.29	106.02	110.14	109.6	106.12	107.79	108.08	105.84	107.01	104.83	108.17	106.35	105.22	108.25	106.39	107.86	107.16	106.6	106	106.95	104.64	109.08	104.71	106.65	106.02	105.15	105.45	106.07	104.94	107.17	105.03	107.69	105.59	103.96	104.49	105.72	107.02	104.85
107.07	103.66	104.37	102.62	105.7	105.54	104.44	108.44	107.89	108.08	104.15	105.51	111.61	104.54	107.22	103.66	104.35	106.54	108.31	106.66	106.44	105.95	104.43	104.12	106.22	106.67	110.2	107.74	107.51	105.68	105.56	105.42	105.35	102.77	110.42	108.61	105.86	107.45	112.02	106.62	108.91	106.69	106.38	109.54	104.43	107.72	108.54	105	106.2	105.26
108.82	111.33	109.21	105.53	108.03	105.29	105.99	105.76	110.01	106.26	106.1	104.77	103.94	103.22	105.78	103.62	103.37	107.1	106.32	104.47	104.3	105.89	103.6	107.16	104.68	105.68	102.44	102.44	104.96	109.48	102.96	108.29	104.06	109.52	107.47	103.4	106.19	106.69	108.32	108.26	109.32	105.26	103.7	106.15	106.15	108.54	106.92	107.2	103.47	104.41
106.68	110.37	110.56	111.83	114.42	111.33	113.44	111.17	108.74	108.62	110.68	111.97	109.12	112.86	111.61	113.36	110.3	109.59	113.12	109.36	111.3	109.39	110.36	109.41	108.67	111.35	110.07	109.69	111.32	109.69	113.37	110.77	108.43	109.21	107.34	108.83	110.99	108.24	109.68	108.2	109.15	109.43	107.84	110.08	111.15	112.8	109.62	113.2	111.7	112.42
114.11	115	112.88	114.8	110.09	110.83	115.97	115.5	116.23	109.76	112.3	113.25	115.54	113.55	112.37	113.96	111.62	111.71	111.68	110.25	114.42	114.29	113.23	114.34	112.36	113.94	115	115.11	110.76	112.61	114.81	112.66	113.55	114.35	110.96	115.72	111.8	113.36	112.12	114.54	111.33	112	111.15	112.17	110.03	111.58	111.5	108.85	111.38	114.76
104.3	107.52	102.89	105.15	104.53	106.72	107.29	104.7	106.61	106.94	107.39	105.59	106.74	105.15	106.78	105.39	107.24	108.29	106.53	109.41	105.98	105.3	103.22	107.98	105.34	104.44	103.3	105.01	107.79	106.78	107.76	106.25	107.9	107.34	105.49	104.4	107.65	106.43	104.92	106.99	105.31	105.79	104.05	105.42	105.41	105.67	107.07	103.84	106.37	107.58
103.6	103.93	102.5	108.28	106.44	106.56	108.18	108.72	109.37	100.6	104.3	108.89	108.07	105.62	105.96	106.92	107.55	107.46	108.83	106.55	105.86	107.51	102.62	107.76	104.35	103.08	108.92	106.21	103	108.1	105.09	103.9	107.57	106	106.38	108.75	108.58	106.51	106.76	103.42	104.16	105.4	108.83	104.37	104.63	104.47	107.68	106.21	110.78	106.03
101.88	100.33	102.71	101.69	99.418	105.42	98.365	103.92	101.47	100.41	99.286	103.25	103.16	101.61	103.24	99.852	102.35	101.86	104.26	98.83	102.47	99.784	101.19	101.3	102.34	99.779	101.38	104.85	104.11	102.71	100.02	101.52	100.21	102.8	104.22	98.23	100.45	100.44	98.648	101.99	99.678	98.813	102.76	99.914	99.901	103.16	100.62	99.935	103.91	101.07
108.24	109.34	110.04	109.09	110.14	109.78	112.08	110.94	110.31	110.04	110.9	108.15	109.31	112.91	109.87	107.16	110.31	106.79	110.04	111.08	109.5	109.17	111.17	107.86	106.96	110	111.12	109.14	110.33	110.74	112.24	111.44	108.8	108.86	111.05	110.42	111.8	111.44	109.46	111.01	109.4	108.69	109.87	108.64	112.47	108.45	109.92	113.23	106.2	111.59
107.61	102.97	106.33	101.91	104.01	106.93	106.6	110.3	105.53	100.75	105.62	106.84	104.46	105.77	106.47	104.46	107.01	105.67	103.66	107.19	104.15	109.7	104.19	105.7	105.36	107.76	107.52	105.55	108.92	104.45	109.14	110.75	104.32	106.93	105.83	107.19	107.4	106.87	104.75	110.44	104.41	105.86	107.83	107.41	106.25	104.48	106	104.81	102.66	105.41
98.252	97.772	94.356	98.372	100.22	100.63	101.3	100.46	99.271	96.579	101.55	100.22	97.185	101.36	98.31	98.014	97.313	98.057	98.974	98.798	100.24	99.385	99.407	101	94.389	100.13	102.34	102.6	101.94	100.73	99.542	99.857	97.657	102.51	102.39	97.587	99.699	98.165	99.164	96.945	100.92	99.888	97.373	101.01	99.632	98.404	98.929	96.798	99.415	101.62
98.512	100.34	98.155	101.42	99.924	100.48	99.753	96.789	98.945	101.43	100.26	99.381	99.806	99.968	99.592	99.721	97.555	99.907	95.91	98.949	99.626	100.05	100.28	100.07	98.739	97.868	96.485	97.829	101.13	98.963	100.16	100.55	99.117	98.717	98.823	101.84	98.776	96.219	100.01	101.46	97.16	97.842	100.11	100.32	99.574	101.69	99.301	97.142	98.239	96.277
100.47	100.5	100.36	98.734	100.49	100.74	101.07	101.33	98.536	101.48	97.168	103.73	101.64	101.23	101.17	99.996	100.74	98.592	98.977	98.728	100.43	100.9	105.05	102.2	102.21	102.14	103.03	99.016	103.51	102.54	101.55	98.935	102.6	100.81	102.08	101.18	101.79	98.46	102.96	101.07	98.145	98.542	100.89	101.05	101.99	100.53	101.93	99.703	101.85	102.32
106.47	106.2	106.14	107.8	108.75	108.42	104.88	106.23	109.43	106.11	105.76	105.99	106.31	105.42	109.97	107	105.84	105.06	104.58	105.24	106.32	106.98	105.57	108.27	105.67	108.18	108.12	108.69	104.82	106.64	105.04	106.4	107.97	108	104.81	106.99	106.85	106.64	106.94	106.42	104.3	105.19	105.54	103.16	105.35	105.02	105.02	103.7	106.1	103.94
111.5	111.18	111.53	112.63	112.79	112.63	112.97	110.78	114.73	114.11	112.62	108.51	111.17	113.46	111.18	109.08	114.15	112.04	108.34	112.25	111.21	113.13	110.37	114.87	112.96	109.83	110.25	111.18	113.23	110.95	113.11	111.15	112.42	110.56	111.77	111.67	111.34	110.51	112.72	110.34	113.99	114.12	108.43	113.4	108.37	109.2	111.31	112.49	114.1	112.38
111.98	108.19	113.44	111.09	109.69	110.39	110.96	110.03	113.06	109.77	113.16	107.33	110.46	110.29	110.43	111.34	108.64	111.17	110.09	111.41	112.69	108.72	111.84	108.8	110.25	111.33	109.97	113.54	110.62	109.69	113.67	110.93	108.24	111.27	111.43	109.48	112.73	111.49	111.61	110.45	112.42	110.6	111.22	109.07	109.56	112.45	108.11	113.6	110.34	109.77
107.45	106.3	104.18	106.17	107.4	105.85	103.74	105.58	108.87	107.94	104.45	102.18	110.34	106.61	103.49	106	103.45	105.17	105.94	108.3	104.66	105.64	106.98	105.02	104.94	108.53	105.77	104.99	109.78	104.06	107.38	107.27	107.47	104.33	105.26	104	106.35	109.94	104.85	107.12	106.63	104.64	105.26	106.9	105.27	107.03	110.12	109.18	108.39	109.98
111.71	111.58	112.35	112.81	113.12	113.22	109.44	114.51	113.46	111.12	113.11	113.05	109.1	113.61	113.08	112.17	110.75	111.16	115.13	112.1	113.45	111.54	112.37	110.45	113.91	116.09	111.27	111.73	110.24	108.87	112.1	113	112.92	113.11	112.47	111.91	114.3	111.81	113.08	115.83	110.41	109.86	115.24	113.15	109.34	111.67	108.68	113.73	113.55	113.82
106.48	106.59	107.25	101.67	106.07	103.5	104.72	104.52	105.59	107.77	105.11	107.1	106.69	104.79	104.23	106.55	107.09	106.75	104.83	104.99	106.81	103.86	106.87	106.5	105.02	105.39	107.04	105.97	105.45	106.24	104.96	108.77	104.53	107.5	102.88	105.69	103.93	107.74	107.05	106.78	103.95	107.22	108.98	103.63	109.35	104.2	107.2	104.74	107.99	106.95
105.6	104.71	109.03	103.33	108.85	108.76	105.83	107.29	107.08	106.78	106.8	108.4	107.13	106.67	105.79	109.37	104.71	102.86	104.89	104.58	109.61	107.71	105.96	103.54	107.99	107.57	106.59	106.09	105.2	108.1	103.9	108.55	104.09	107.91	108.88	107.77	106.3	107.31	103.65	110.21	109.79	107.85	105.54	109.18	104.97	108.8	105.12	106.88	105.47	108.38
106.9	105.93	108.18	105.95	104.94	104.61	105.16	104.9	104.02	105.87	103.76	107.03	106.39	105.68	106.1	105.94	107.17	106.04	108.5	104.83	106.69	107.72	106.15	104.1	106.28	104.22	103.05	107.32	107.57	107.44	106.67	103.79	104.98	106.83	103.23	105.49	104.48	106.92	104.24	104.16	105.42	103.43	106.88	102.53	108.07	107.28	106.66	110.39	107.84	105.3
102.94	101.27	99.493	98.816	99.786	101.06	99.457	97.559	100.95	99.248	100.62	100.3	98.369	100.26	100.99	99.549	103.33	98.835	101.49	99.088	100.12	95.755	100.54	102.32	101.34	99.816	99.831	104.04	98.091	102.59	100.37	100.56	97.868	100.26	99.101	103.15	100.53	101.81	99.689	101.13	102.64	99.451	98.536	99.435	99.733	98.659	100.01	102.13	99.884	99.12
107.5	104.48	106.98	105.66	104.27	105.38	103.51	105.34	105.67	110.46	108.1	104.86	110.73	106.44	109.74	105.6	106.2	107.72	107.49	107.39	104.62	106.86	107.6	106.8	104.99	105.36	107.36	103.31	105.4	106.7	104.01	106.2	105.57	106.13	103.5	105.07	106.85	106.42	106.44	105.21	107.86	106.32	108.25	104.25	103.84	105.45	103.98	104.93	104.95	108.12
110.9	112.27	109.13	108.96	108.76	110.69	112.48	112.52	112.62	109.84	116.91	108.51	109.37	110.35	114.56	112.14	115.08	111.73	108.46	111.82	113.48	108.61	108.74	110.16	109.55	110.54	112.09	113.32	109.85	113.53	111.83	112.62	111.23	110.15	111.76	113	110.64	109.36	109.98	111.57	110.63	111.68	110.13	110.51	108.13	108.52	111.83	110.48	111.2	109.93
103.59	105.5	105.06	103.89	104.6	106.41	104.23	103.28	106.78	106.63	106	102.1	102.41	105.67	104.9	104.46	107.68	104.4	101.87	105.86	107.11	106.11	108.85	105.87	106.42	106.5	107.63	105.52	104.92	106.72	107.51	108.95	103.99	103.99	104.43	103.49	105.66	104.9	108.5	107.21	106.91	106.1	107.24	104.38	104.58	102.14	108.38	101.38	106.03	104.82
104.99	106.91	104.75	107.79	102.53	104.92	103.89	102.93	106.2	105.44	104.01	104.79	106.2	104.82	109.01	107.79	107.64	103.63	104.28	105.18	103.58	105.74	106.29	106.22	106.79	103.95	104.7	105.84	102.6	104.2	105.04	103.74	107.64	105.24	108.06	105.02	106.67	108.87	101.63	105.59	103.49	105.69	106.43	102.39	105.4	105.57	104.86	105.32	106.33	107.04
105.51	104.03	106.88	109.06	107.9	107.49	105.83	107.8	103.7	104.07	104.17	105.71	106.53	102.35	104.87	105.24	101.64	103.74	109.09	109.1	106.82	105.87	102.67	104.03	107.38	107.32	109.13	106.97	109.24	105.22	103.49	106.1	107.15	105.87	104.53	105.08	109.62	105.24	105.54	107.67	106.9	104.62	109.58	103.27	104.21	105.9	104.9	105.73	105.7	105
103.81	106.27	107.81	105.34	107.13	107.41	106.29	108.83	104.86	106.21	107.09	105.09	105.14	102.93	107.03	104.24	107.26	108.22	106.27	110.16	109.19	103.61	101.73	102.66	104.1	105.3	103.86	102.89	105.01	104.94	106.61	104.55	106.4	110.29	105.56	105.13	106.12	104.51	104.37	108.75	106.69	106.2	106.13	103.64	105.9	103.6	106.5	103.74	107.28	106.13
109.89	107.38	104.34	108.54	104.72	109.29	106.29	104.4	104.49	108.4	105.32	106.24	105.39	105.3	102.79	106.02	110.93	105.83	105.71	106.58	108.05	108.12	108.42	105.04	104.75	104.13	109.27	107.42	106.33	106.45	106.57	101.92	107.6	105.94	102.54	105.61	108.36	104.77	105.41	105.87	107.68	105.83	107.54	104.29	104.32	107.03	106.68	106.83	104.67	102.57
114.42	112.51	113.56	114.65	111.74	112.3	107.16	113.05	111.21	110.32	110.43	110.16	109.97	110.53	112.38	114.22	112.28	113.02	109.99	111.61	109.67	109.2	111.72	112.69	112.5	111.71	110.67	112.7	111.83	110.16	112.55	109.61	109.43	111.76	109.97	113.79	109.14	112.04	111.41	112.62	110	112.93	112.52	111.36	111.44	112.74	115.44	111.8	113.43	111.06
108.5	112.3	109.15	110.5	106.55	109.37	110.85	112.42	113.57	111.35	108.48	111.44	111.01	110.16	110.15	108.33	112.54	110.52	111.63	109	114.4	111.34	110.53	111.31	108.27	108.49	110.52	106.19	106.22	110.04	111.19	110.26	112.98	109.26	110.06	108.53	109.32	109.01	110.25	110.14	112.06	111.03	110.96	108.3	110.15	110.62	106.29	112.67	110.74	109.69
119.15	115.99	118.57	117.29	112.24	119.88	116.62	116.08	117.19	120.1	121.15	118.17	114.76	114.59	118.07	118.57	116.8	120.11	119.75	118.46	117.49	119.02	117.97	116.99	119.77	117.5	119.35	117.98	118.38	115.23	118.1	118.95	116.49	118.85	121.14	117.95	118.3	117.03	118.1	114.88	115.81	118.93	115.77	120.22	118.1	117.25	117.28	118.53	117.41	117.48
106.11	105.87	106.43	105.34	104.52	105.88	104.12	106.04	103.1	107.6	105.35	103.8	104.46	104.45	102.07	103.59	104.05	103.08	102.42	101.92	103.61	104.33	102.55	108.54	104.91	107.71	104.02	105.12	104.98	106.16	106.27	100.91	106.52	104.91	105.61	102.35	104.41	106.65	103.17	103.21	104.63	106.81	102.49	106.39	106.93	104.76	104.34	106.86	104.62	105
105.78	106.28	106.38	105.65	107.43	105.53	106.28	106.72	104.74	104.01	109.15	107.29	107.04	107.08	109.88	104.63	103.25	105.82	106.83	104.77	106.63	106.67	107.79	106.96	102.71	107.69	106.17	104.49	110.69	109.78	103.06	105.31	106.23	107.19	109.41	108.75	107.34	105.59	106.9	107.24	110.39	109.28	107.36	103.79	106.32	101.59	106.1	103.75	103.83	103.75
107.13	105.42	102.79	106.02	106.08	107.03	107	107.22	108.65	107.29	104.57	102.77	103.9	104.16	103.47	103.48	106.63	107.3	102.94	102.34	106.65	105.69	105.25	104.47	103.78	105.6	105.03	107.05	107.87	107.54	103.67	105.68	105.68	106.72	107.33	103.5	106.19	108.19	105.83	107.56	106.61	107.27	106.3	104.48	104.33	105.53	107.64	107.45	108.25	107
108.05	106.86	102.09	105.24	106.92	105.96	107.26	104.31	106.11	105.73	105.87	105.11	104.18	104.34	106.87	102.11	104.24	103.79	108.07	104.52	105.33	108.75	103.49	103.9	105.98	103.17	104.52	108.15	102.2	105.81	107.4	105.66	104.17	105.27	102.99	106.92	104.33	106.84	106.38	106.11	105.96	104.08	104.65	106.74	104.76	106.8	106.63	108.58	107.42	105.6
107.88	104.94	106.74	107.13	105.95	105.17	105.08	104.59	108.19	107.41	103.06	107.44	105.83	105.33	110.77	105.66	106.68	105.07	110.12	110.12	106.72	109.76	107.43	105.63	108.05	105.57	105.47	107.69	107.31	106.53	105.58	105.26	104.77	106.06	109.7	107.78	106.93	107.17	103.88	107.18	105.35	109.31	106.73	105.73	106.24	104.69	108.27	105.97	104.86	104.9
103.35	104.99	103.81	106.8	105.74	107.3	106.47	101.12	102.9	105.97	105.32	103.05	105.77	103.99	106.89	104.04	103.39	105.57	107.28	108.2	106.37	105.82	107.37	103.44	103.79	106.04	105.45	104.91	105.86	105.33	104.95	105.88	106.34	107.89	102.54	106.09	105.35	106.64	102.4	109.45	103.95	105.65	104.88	103.09	104.38	104.54	110.88	106.64	102.52	105.92
102.58	102.44	103.38	103.1	104.56	104.5	102.53	105.79	108.96	103.45	108.21	106.95	104.28	108.31	105.84	105.75	104.76	106.7	107.23	105.4	103.34	108.27	105.42	106.62	104.14	106.09	105.48	106.11	104.04	105.15	102.89	105.95	103.42	104.12	105.79	108.8	104.88	108.26	105.6	104.89	103.32	105.74	101.75	107.22	105	106.26	104.18	103.66	104.78	106.3
115.38	111.66	114.44	111.45	110.83	111.4	110.14	112.14	111.54	112.92	113.6	112.03	113.36	110.7	108.47	108.69	113.45	107.76	110.96	109.1	112.13	111.37	110.28	112.85	113.25	112.74	114.43	111.7	110	111.94	110.05	110.38	109.13	107.7	108.68	111.82	110.59	108.19	111.25	108.5	111.84	110.26	111.43	111.36	110.29	108.98	110.9	111.52	112.27	112.42
106.57	105.41	103.11	106.82	105.21	105.66	105.08	107.08	102.53	104.33	107.25	107.44	107.67	101.73	103.01	105.17	109.96	107.07	105.85	105.81	106.12	104.2	107.84	106.54	107	103.36	104.48	104.34	103.94	103.58	105.02	106.72	105.93	108.16	105.4	104.08	104.08	105.18	106.76	106.13	108.98	106.68	105.56	104.43	104.58	108.03	104.28	103.9	106.8	103.96
119.24	115.88	116.1	114.79	117.93	115.54	119.08	116.74	117	112.45	116.04	116.42	116.89	115.68	114.33	117.62	112.19	116.95	115.31	113.67	113.3	120.22	114.39	114.43	115.13	117.63	115.5	117.64	115.05	114.27	116.56	116.88	119.15	117.89	118.93	116.88	119.98	111.36	117.32	118.51	115.28	115.88	116.22	116.55	115.39	112.25	115.94	115.63	116.25	114.92
105.52	104.12	104.8	105.46	109.31	108.01	105.83	108.26	106.91	105.35	105.2	105.03	105.08	104.39	103.27	107.17	108.39	103.98	105.38	106.92	104.93	105.67	111.61	107.41	105.7	105.44	107.02	105.08	108.06	106.55	104.7	103.03	108.07	104.93	105.71	106.34	106.11	103.51	103.27	102.39	104.37	103.23	103.74	104.21	106	103.2	107.89	106.35	107.79	107.32
106.61	102.67	106.15	103.1	104.68	102.1	109.61	108.61	104.42	103.87	106.44	109.56	106.09	105.2	109.1	105.74	105	106.26	103.34	104.88	103.54	103.92	105.24	107.5	109.12	109.79	104.27	105.82	105.96	106.75	108.78	105.61	104.85	107.55	105.42	106.4	106.22	107.83	107.15	106.98	106.93	105.61	104.4	104.71	107.88	104.03	106.29	106.14	104.03	106.28
104.05	104.6	103.67	105.45	105.29	103.5	106.3	99.828	103.6	104.85	100.03	102.72	101.96	106.14	104.87	103.42	103.49	105.81	105.7	105.29	102.68	105.66	101.74	104.04	104.16	102.66	104.8	105.26	102.42	103.29	102.6	105.02	102.41	103.64	104.6	105.01	107.33	107.75	105.67	103.26	106.46	102.59	106.21	102	106.19	104.96	105.85	103.46	105.41	106.55
118.47	119.68	118.96	120.11	117.39	117.41	114.69	115.75	114.87	114.76	116.43	117.93	116.11	116.62	116.98	119.43	115.63	118.02	120.93	118.95	118.07	118.09	116.59	120.68	117.77	120.39	115.54	115.85	117.53	117.54	118.52	118.32	114.76	119.46	118.61	119.55	115.32	119.01	116.41	113.44	117.61	117.68	115.48	117.98	117.99	117.49	119.5	120.58	117.82	115.45
113.28	112.24	110.13	112.11	112.1	107.16	112.32	110.69	110.42	111.32	114.29	109.7	108.38	108.68	113.76	111.18	112.46	110.69	109.48	110.24	110.44	110.45	108.52	106.86	110.3	113.62	111.67	111.62	107.49	113.42	114.7	110.93	111.65	111.07	113.82	109.66	108.79	111.52	111.99	108.15	112.96	112.16	112.34	111.47	114.52	111.91	112.15	112.24	110.83	111.32
104.67	102.21	105.54	105.33	103.03	103.6	108.65	108.49	103.71	105.29	107.61	100.96	107.27	108.93	105.41	104.58	105.53	103.86	108.02	103.94	104.57	104.7	104.53	105.83	105.85	104.72	107.4	103.63	104.05	108.25	103.87	106.35	106.21	103.53	105.68	104.01	104.93	105.9	106.46	106.23	108.31	106.59	101.14	105.09	106.3	110.29	105.39	105.3	104.78	106.71
113.39	110.35	113.06	113.85	113.27	111.83	110.93	111.08	112.98	112.37	114.88	111.14	113.12	112.96	111.75	111.85	111.22	112.81	111.49	113.46	112.42	115.44	112.8	112.57	111.07	112.88	111.23	111.12	113	112.06	112.03	114.57	114.05	114.43	111.47	115.52	112.22	111.73	113.16	115.05	115.64	107.23	112.1	111.6	112.86	111.2	113.68	115.23	110.76	109.73
110.53	114.14	114.92	106.97	110.82	114.73	111.91	111.21	112.4	111.41	110.67	110.33	112.47	115.3	110.98	110.49	109.73	111.11	113.3	116.42	110.23	111.64	113.1	110.03	111.94	114.91	114.94	115.4	114.01	112.7	109.2	113.39	108.59	113.43	115.53	110.36	109.32	112.28	110.84	110.41	112.36	108.83	111.13	109.26	110.65	112.04	107.99	112.19	110.66	113.98
106.32	104.56	108.48	106.71	109.26	103.6	106.9	108.23	107.09	108.22	105.29	106.59	109.29	102.6	105.53	103.71	105.33	106.28	104.48	109.66	106.74	103.27	105.75	108.19	106.28	107.24	104.86	104.48	105.78	104.96	107.19	104.19	105.38	104.83	108.56	104.6	105.46	106.2	108.12	108.02	107.91	103.04	107.63	107.88	106.88	106.7	106.01	103.38	106.06	105.4
109.32	109.38	109.81	107.7	111.38	111.69	111.87	111.98	111.99	112.85	110.95	110.43	110.24	111.92	112.34	111.5	111.04	111.31	116.06	110.77	111.13	109.94	111.36	113.71	110.1	109.48	113.95	108.64	108.94	114.96	109.16	111.53	113.99	108.67	111.35	110.64	112.83	108.83	115.17	109.93	108.97	110.78	113.21	110.04	111.4	113	112.16	112.13	111.39	114.19
104.43	105.71	104.38	103.71	104.2	105.83	107.56	107.44	104	106.86	107.82	107.1	102.2	106.36	103.06	107.26	103.97	105.82	104.39	105.71	106.68	102.7	104.77	105.86	104.99	104.57	103.33	106.66	101.71	106.84	105.83	105.54	105.6	108.9	102.84	104.41	106.42	105.64	105.93	105.98	106.35	105.27	105.29	107.98	102.4	109.12	106.83	104.64	104.13	105.91
113.21	113.74	111.57	115.32	114.63	113.17	112.12	112.83	110.19	112.07	111.03	112.39	114.71	110.74	107.91	113.54	112.47	113.35	114.08	113.55	115.22	111.57	113.06	114.85	110.83	109.94	111.87	113.44	113.56	117.23	114.81	110.46	114.01	110.01	114.68	112.62	112.01	112.62	110.27	111.81	115.02	111.19	108.68	115.34	113.08	110.01	111.39	113.02	113.49	112.86
102.01	105.18	103.09	108.14	102.15	103.64	103.93	107.07	102.6	106.63	106.11	101.9	106.27	103.74	106.32	102.07	104.05	104.94	103.05	103.57	101.1	104.11	109.33	101.77	102.01	102.33	104.82	105.44	102.78	106.15	101.83	104.82	101.9	103.16	105.63	100.72	104.7	104.37	101.31	105.33	106.28	100.48	101.91	103.86	103.03	103.57	103.68	104.25	102.35	103.03
101.45	100.48	100.12	99.763	99.951	98.578	99.601	99.887	100	100.81	102.41	98.815	99.842	98.857	101	100.7	99.179	102.15	98.631	98.912	99.906	103.85	101.34	101.77	98.951	100.53	102.72	97.761	101.16	99.069	101.61	101.92	98.914	98.522	97.75	101.9	103.94	100.36	101.14	102.66	99.754	101.62	100.48	99.558	100.07	99.485	102.94	102.28	101.53	102.65
98.654	100.89	97.784	98.091	103.1	98.422	99.538	102.32	102.43	96.659	101.88	100.06	99.876	103.82	102.92	100.15	97.506	101.75	98.333	98.906	100.85	98.686	99.288	100.9	99.534	101.09	102.6	98.964	100.03	98.924	99.783	100.87	99.948	101.21	98.825	98.848	102.42	100.92	98.515	102.52	99.501	105.79	100.89	99.769	98.119	99.183	101.11	103.83	99.589	101.29
110.82	109.49	110.49	105.9	110.54	108.68	112.11	109.35	111.87	111.96	111.75	109.8	109.69	109.41	108.2	110.2	112.22	111.59	107.9	106.81	109.39	110.15	109.43	107.21	110.27	109.89	110.88	111.56	111.27	112.68	110.53	112.57	110.54	108.86	109.49	111.45	110.24	113.39	113.21	109.05	109.67	108.25	108.01	110.74	110.74	109.97	109.41	108.39	107.93	108.05
108.11	102.79	102.53	105.59	100.8	104.68	101.58	106.49	104.79	103.42	105.76	103.23	106.83	104.32	104.39	103.51	105.16	103.44	103.41	105.1	103.63	106.46	103.63	107.62	102.15	105.79	105.84	106.61	105.55	101.07	103.17	101.79	105.87	102.95	105.23	103.03	104.34	102.59	102.82	103.76	102.87	103.91	103.24	102.75	105.98	105.34	103.54	103.99	105.98	105.23
105.48	104.32	105.01	103.02	103.74	105.73	102.45	107.93	105.24	104.66	104.7	103.3	104.16	105.39	107.56	105.81	107.68	106.74	104.78	103.88	108.05	102.65	103.91	102.19	105.15	108.73	103.63	105.75	104.84	104.16	104.14	104.33	104.56	104.54	108.6	104.45	105.55	105	102.06	103.69	105.6	105.14	105.55	106.96	102.86	107.04	101.06	105.24	105.05	106.6
108.89	108.14	114.15	111.48	109.73	110.62	109.61	111.43	111.24	109.07	107.26	109.54	111.6	107.7	110.45	113.02	109.09	111.86	110.76	109.81	112.09	111.35	108.89	110.28	110.14	114.35	111.94	112.21	109.68	110.95	109.47	111.2	108.76	111.16	109.64	111.11	112.13	113.34	111.51	108.91	108.71	109.79	111.93	110.96	111.47	109.65	109.48	106.88	111.38	110.25
102.13	102.75	105.04	102.57	103.42	106.27	104.84	104.78	105.23	104.21	104.77	107.86	105.61	108.36	105.52	103.96	104.97	103.19	105.89	107.07	106.3	105.56	106.39	107.34	107.49	104.28	103.2	104.46	104.01	105.67	105.16	107.25	104.5	109.29	104.6	103.93	105.61	103.07	106.71	104.42	105.67	105.62	106.77	104.2	105.62	105.8	104.82	105.89	103.79	106.01
105.36	109.44	106.54	107.94	105.24	107.01	107.62	106.44	106.02	104.53	104.93	104.75	105.48	106.86	105.82	100.9	103.84	104.74	107.31	104.68	105.62	105.44	107.51	106.48	105.58	104.19	105.2	106.16	102.63	106.95	106.72	105.8	104.19	106.53	102.39	104.82	102.99	104.91	103.25	104.1	107.2	105.21	103.53	108.48	107.68	104.23	108.76	102.01	105.12	106.92
107.87	104.92	103.97	105.84	106.22	106.32	108.94	105.97	106.02	110.68	109.36	109.03	105.22	108.32	107.16	104.73	109.18	104.9	106.21	107.68	106.74	107.49	108.64	106.16	104.67	103.69	105.62	108.06	107.8	107.6	108.5	107.28	108.7	107.21	111.6	107.89	103.89	109.11	105.97	107.69	103.66	109.73	105.74	106.99	105.95	105.93	106.63	105.28	103.35	108.29
102.68	101.97	101.83	101.27	100.93	99.633	100.41	103.2	103.76	98.081	100.87	101.9	99.957	100.93	101.37	101.74	102.49	98.017	101.62	96.659	99.367	101.91	99.938	97.432	99.371	97.452	99.808	100.32	100.84	98.444	101.14	99.86	101.02	102.41	103.61	101.54	100.14	99.746	103.83	100.04	99.951	98.55	96.582	100.15	99.54	98.795	100.04	102.2	100	100.33
98.995	101.49	97.561	100.38	104.17	99.654	102.23	103.17	101.15	96.865	103.23	101.59	102.72	96.473	103.12	102.52	103.09	101.36	101.89	100.24	101.51	102.95	100.65	100.15	98.264	101.03	104.59	103.16	101.45	99.704	99.409	98.971	101.2	100.54	102.14	100.53	103.29	100.43	101.52	97.523	97.015	100.73	100.88	99.669	101.6	98.719	102.01	101.35	98.58	98.885
99.109	102.45	100.23	99.567	96.867	98.479	101.77	101.5	101.04	102.33	99.716	99.951	100.08	98.989	102.72	101.37	99.029	101.08	100.69	97.599	102.06	102.55	99.495	97.992	100.23	99.496	97.261	98.119	101.83	97.524	98.621	102.93	99.104	99.72	100.98	103.63	98.63	99.55	100.16	97.846	101.94	99.622	100.71	99.261	97.469	101.76	99.315	98.507	101.69	97.697
109.85	113.86	112.28	106.95	109.77	111.24	111.51	112.78	113.04	112.23	110.21	111.13	110.71	113.37	113.37	111.18	113.51	107.59	110.77	108.39	110.56	112.93	111.06	114.26	110.67	110.52	110.99	111.26	110.38	111.34	110.75	108.91	112.53	113.44	114.43	112.71	106.17	109.45	111.46	111.55	108.57	111.03	113.5	110.18	109.47	111.89	112.27	112.77	111.83	111.51
104.86	106.52	108.81	104.66	107.66	106.02	105.09	109.26	109.81	106.31	108.16	108.69	107.24	106.2	107.8	102.64	109.08	106.96	105.75	107.19	102.44	104.65	106.45	105.67	104.78	108.41	108.81	104.22	105.86	105.21	111.51	106.95	105.25	106.24	103.82	105.74	109.58	103.95	105.73	102.09	108.67	108.97	108.74	106.93	107.4	104.99	108.23	108.74	106.87	106.49
104.75	108.06	103.89	108.01	109.58	108.4	105.15	104.11	104.87	103.54	106.04	106.84	105.24	105.63	104.92	102.88	106.21	108.42	106.11	105.9	105.76	106.3	105.97	104.65	105.18	103.88	104.44	105.6	103.39	106.05	105.26	103.64	107.94	101.2	103.43	104.91	106.76	104.91	101.7	107.1	108.89	104.37	105.53	106.34	102.84	105.84	103.08	105.89	102.84	102.44
107.11	105.87	106.06	105.6	101.68	105.36	105.07	106.27	103.67	101.81	103.58	104.86	106.33	101.96	106.89	105.78	108.32	101.87	103.61	103.81	102.16	104.58	103.9	103.41	106.03	106.99	104.01	103.8	104.29	107.32	106.83	106.13	108.26	104.36	105.3	107.84	107.34	108.92	105.4	106.57	104.14	106.16	106.19	108.33	106.25	105.02	102.73	104.58	105.99	108.2
103.79	102.94	105.77	108.64	108.5	107.3	102.55	108.28	107.47	105.34	105.18	106.52	106.56	106.88	106.72	108.47	106.12	108.31	107.47	105.67	104.91	102.39	105.06	107.26	108.13	105.73	104.39	103.55	104.48	106.64	105.49	105.41	104.45	107.5	105.06	105.56	104.26	104.94	107.44	106.4	109.14	105.15	106.99	106.17	106.93	108.52	107.37	104.48	105.88	107.78
106.75	107.02	105.83	105.3	105.97	107.66	104.62	106.98	107.38	107.49	107.58	107.2	109.55	105.68	105.46	106.1	108.35	105.91	103.75	106.29	104.66	108.24	107.6	108.69	104.37	104.34	106.07	110.51	104.56	106.81	108.2	104.93	104.66	107.59	103.23	108.52	103.54	104.99	107.89	106.73	106.45	105.14	105.81	108.14	108.47	106.49	108.11	107.52	106.38	106.28
106.22	104.16	103.21	106.16	104.67	102.56	102.85	101.81	104.69	102.19	103.64	105.84	102.2	104.27	103.57	105.15	102.79	108.69	104.41	103.74	107.48	101.78	107.61	105.3	106	106.55	105.86	101.52	103.9	106.11	102.9	105.95	104.84	103.72	104.8	100.07	102.24	105.26	104.26	103.41	102.65	104.73	103.05	104.83	101.95	98.815	102.97	103.87	103.79	104.73
115.73	114.88	110.12	112.04	112.62	109.86	114.3	110.84	110.85	111.9	111.98	112.34	111.16	112.06	113.09	111.04	112.08	109.15	107.73	110.59	110.7	112.12	111.1	110.92	109.78	110.1	111.6	111.8	107.87	112.98	111.81	112.76	111.32	109.49	115.19	110.69	110.87	112.22	112	111.05	110.65	108.36	111.34	112.63	110.99	113.37	112.3	111.59	111.29	112.79
106.98	105.75	108.99	106.94	107.28	108.32	103.11	107.87	107	107.28	105.8	107.7	104.61	110.66	107.65	109.47	105.69	107.65	106.71	109.41	107.63	108.33	105.54	107.85	108.39	109.58	105.74	105.68	107.31	106.74	107.53	106.2	106.62	108.56	110.27	105.33	105.34	107.54	105.72	106.79	107.36	108.5	110.63	109.39	106.78	108.45	105.51	108.09	106.45	108.67
100.72	102.55	97.431	101.26	102.28	99.979	98.616	99.802	99.834	96.6	100.43	99.339	99.291	100.82	97.977	100.12	104.02	100.71	98.069	98.123	102.65	96.347	96.978	99.736	100.77	98.707	96.491	100.66	100.21	97.202	98.992	102.77	97.89	100.26	98.582	100.76	100.02	96.521	99.36	99.928	100.59	100.6	95.141	100.25	101.46	98.757	102.6	98.757	98.661	102.94
107.77	108.5	102.35	105.68	108.61	105.54	105.79	106.76	108.96	105.76	105	104.16	107.03	108.35	106.82	106.34	104.83	109.98	104.45	105.31	105.56	105.61	108.98	107.41	108.11	106.61	108.8	107.36	107.8	108.95	108.69	107.93	109.03	102.81	104.68	110.16	106.05	107.6	103.46	105.88	108.71	108.12	104.18	105.52	108.92	106.92	107.07	102.92	103.15	107.11
103.45	105.39	106.89	103.03	105.94	103.04	105.82	104.59	105.51	104.93	104.14	107.64	105.04	101.21	104.03	104.22	103.2	102.14	104.18	108.45	105.06	105.71	102.87	103.93	102.32	101.57	103	104.73	105.53	105.6	107.24	104.53	108.94	103.27	103.27	105.13	106.85	106	105.59	100.18	104.57	105.8	106.13	108.04	105.06	105.05	102.75	107.46	104.38	106.65
102.11	105.48	107.43	104.67	104.63	104.14	105.16	103.3	105.64	103.01	105.16	103.67	106.42	104.95	105.84	105.51	106.01	105.82	105.44	106.99	106.49	105.38	102.96	105.89	106.9	105.03	105.89	105.38	105.72	105.13	103.34	102.78	102.28	103.58	108.2	105.37	102.32	103.99	105.46	106.87	104.71	105.95	105.83	104.43	103.13	105.71	105.96	105.17	103.88	107.09
106.5	109	105.02	104.4	105.51	106.11	105.23	106.43	108.98	107.32	107.64	103.82	106.7	105.09	105.6	107.06	104.27	107.1	106.09	106.11	105.18	105.97	106.31	107.8	106.97	105.38	106.91	107.86	104.74	109.71	105.06	104.04	103.12	105.02	107.24	103.09	104.01	106.64	105.06	104.39	103.46	104.14	108.07	104.81	106.46	106.07	106.26	104.13	103.66	106.86
110.7	109.2	109.51	112.92	110.16	111.39	109.39	107.51	113.79	109.36	108.04	111.58	110.51	109.73	109.41	112.19	111.63	110.02	112.67	107.6	112.26	110	113.27	110.25	112.39	109.79	109.76	111.22	111.6	107.86	111.11	112.97	107.72	113.33	112.26	108.36	110.12	114.93	109.05	111.29	106.65	109.72	110.62	113.01	113.02	112.39	112.23	113.93	112.97	112.06
104.09	105.86	105.51	104.87	103.32	103.36	103.52	102.36	102.16	103.1	103.93	106.34	105.82	102.86	103.12	104.89	103.44	102.31	105.47	102.9	108.43	103.29	100.48	103.92	103.44	105.71	103.84	107.45	107.86	104.75	106.18	106.11	105.66	106.48	104.26	103.29	104.2	105.15	105.77	103.33	101.41	102.88	105.03	105.56	104.22	103.03	104.35	102.7	104.12	100.54
119.91	119.03	115.76	116.33	118.19	118.14	120.23	116.18	116.37	119.52	114.39	115.72	118.31	120.85	118.03	118.16	116.61	118.1	117.65	117.96	117.14	115.12	118.15	119.48	116.4	115.24	115.19	116.59	117.07	115.22	117.69	118.47	116.44	117.11	119.15	117.28	116.11	116	117.21	117.31	117.87	115.23	121.23	117.64	120.85	116.56	117.45	116.88	118.15	116.52
103.55	109.48	103.71	105.28	102.03	101.73	103.46	105.3	106.57	107.33	111.12	104.72	108.65	104.76	106.93	104.1	105.82	103.03	108.05	105.54	102.55	105.04	105.91	105.29	102.49	108.16	103.05	103.47	103.2	108.09	105.84	100.76	105.7	107.92	104.25	107.43	104.43	105.85	104.6	105.6	106.98	107.99	104.81	104.05	106.6	105.66	104.07	104.16	106.07	106.4
116.3	116.24	117.76	116.78	118.56	113.47	116.05	118.05	113	115.31	113.53	117.21	113.73	117.89	115.01	113.84	116.28	117.03	118.1	113.65	115.61	118.36	115.25	116.9	118.46	113.7	116.13	115.71	115.21	116.4	116.09	116.28	115.69	113.96	113.1	119.28	113.76	114.71	116.3	114.46	117.15	116.17	115.15	115.36	116.3	114.89	114.94	118.76	118	114.62
100.61	103.69	97.806	97.661	98.208	99.526	98.873	101.43	101.34	102.74	101.16	99.072	97.76	98.214	101.71	101.24	98.739	98.949	100.49	100.27	99.461	99.336	99.192	97.692	103.67	102.48	100.59	102.44	98.993	99.924	100.95	97.853	102.12	99.938	99.516	97.348	98.979	102.37	98.088	100.74	98.829	99.204	101.65	98.907	99.865	100.11	99.61	100.11	99.569	99.668
106.82	106.1	105.3	104.58	107.29	103.41	105.81	104.91	107.87	107.79	102.32	108.61	105.41	105.72	106.12	105.56	106.68	103.08	106.39	102.97	104.11	107.09	105.91	104.52	104.95	106.71	105.49	104.06	105.02	107.11	107.29	106.72	105.11	101.12	104.58	104.48	104.9	106.42	104.63	107.01	107.35	102.32	105.34	106.62	104.83	105.1	105.22	102.77	104.94	106.16
104.42	106.8	104.24	104.19	101.92	106.23	107.5	103.93	104.26	105.84	101.4	104.06	104.46	106.01	103.67	103.84	105.15	104.41	104.27	105.69	103.5	105.43	104.43	105.11	102.6	105.81	107.42	104.81	106.75	103.74	104.77	103.65	104.35	104.09	108.88	101.74	109.13	105.08	105	104.78	104.57	105.9	104.17	104.62	108.5	104.98	106.77	106.77	105.28	104.4
105.35	106.9	105.67	105.92	107.94	106.53	107.33	107.93	105.99	105.81	105.39	106.58	105.56	105.56	105.8	106.67	105.99	108.37	102.5	104.94	103.88	105.7	107.41	103.78	107.52	104.71	109.54	106.12	107.38	107.27	107.58	109.61	106.14	107.23	111.03	105.87	106.47	103.28	104.52	107.03	102.36	106.89	107.7	105.98	107.37	107.46	108.01	105.56	108.99	104.87
99.036	98.523	98.174	98.384	100.82	100.53	101	97.597	99.024	102.26	104.79	103.96	100.76	99.37	100.02	97.227	100.09	100.67	102.2	103.6	100.3	100.11	100.81	102.04	103.42	99.478	99.633	100.89	98.278	100.88	99.007	101.17	99.458	101.71	97.909	99.642	99.555	99.314	99.861	100.22	99.487	96.601	98.601	101.21	102.22	102.16	101.69	99.998	103.24	102.29
111.31	108.58	113.01	110.45	112.69	112.29	109.42	107.45	108.1	110.19	111.28	111.23	109.15	110.26	109.02	111.9	111.93	110.76	112.92	110.41	111.69	107.42	108.33	107.57	114.39	110.56	109.95	113.6	111.59	110.9	109.18	110.84	110.83	111.4	110.83	111	107.91	115.61	108.27	109.04	110.6	112.13	107.73	111.64	109.84	112.23	110.09	105.02	113.55	109.65
113.6	110.13	111.37	111.83	114.27	110.97	108.88	112.83	113.07	110.09	109.45	109.67	109.78	111.11	109.18	110.43	108.9	110.8	112.55	111.59	111.77	110.44	109.68	108.08	109.42	109.14	107.68	108.84	111.22	109.88	111.02	111.55	110.36	112.69	111.61	110.89	111.16	110.37	111.74	109.38	110.42	111.7	112.69	112.75	111.58	107.86	109.68	109.01	111.45	113.07
108.39	103.69	105.5	103.72	105.48	107.14	108.17	107.03	107.83	103.51	106.43	106.84	108.33	104.1	105.88	104.06	102.53	106.31	107.04	104.38	104.74	106.85	105.91	104.2	105.94	105.71	106.77	106.1	107.25	108.25	110.13	102.24	106.08	106.96	105.93	106.8	101.3	105.29	105.73	105.32	105.75	105.3	104.41	103.77	103.93	110.18	109.46	108.38	108.04	108.37
103.35	106.58	103.49	104.95	105.07	101.8	105.22	106.19	104.55	105.47	107.07	106.43	103.35	103.96	105.84	107.76	109.2	106.92	106.09	105.62	105.79	103.48	105.31	102.26	108.98	105.71	103.84	108.84	102.78	103.62	104.41	105.42	104.91	104.77	105.76	106.4	105.66	106.91	105.15	105.96	105.37	104.37	103.73	105.18	108.71	106.89	106.19	104.51	103.53	105.37
106.4	106.67	107.72	108.8	104.44	105.3	106.82	104.09	105.03	107.41	108.42	106.43	107.56	108.17	105.47	105.42	108.74	108.2	110.35	108.24	105.2	107.13	106.93	105.82	107.81	104.74	107.35	106.65	104.92	107.05	106.9	105.7	111.07	105.59	106.79	105.7	102.93	107.46	103.43	106.6	107.61	109.45	107.35	107.21	107.4	106.15	105.52	107.16	106.55	107.1
106.81	104.53	101.2	107.49	105.92	106.17	106.15	105.67	105.83	106.13	105.06	105.82	106.43	103.08	106.96	107.19	105.06	104.97	108.45	106.56	105.28	102.54	105.15	107.26	104.01	105.75	104.17	106.8	107.35	102.19	106.32	106.54	104.59	106.62	103.5	108.05	102.69	104.98	106.6	107.25	108.27	103.85	105.38	103.86	104.58	105.73	104.82	107.3	103.21	105.16
104.72	107.13	104.4	108.06	107.88	108.12	106.07	105.81	105.23	108.41	107.29	105.38	105.86	105.51	110.82	106.4	108.29	108.98	108.86	107.05	105.25	107.96	104.68	107.33	106.51	107.94	103.03	105.4	108.53	105.72	110.87	107.94	106.47	107.87	105.87	108.83	107.65	109.85	105.98	106.64	110.66	105.38	105.47	105.55	107.83	106.64	107.58	104.54	103.12	106.21
98.794	98.558	101.68	101.14	98.442	99.881	99.761	101.92	99.274	96.622	99.811	95.561	102.04	97.44	102.39	97.517	98.062	100.02	98.6	98.529	101.26	99.977	98.686	98.58	97.057	102.12	101.56	97.327	99.283	99.415	98.46	98.455	103.43	101.12	100.51	99.497	100.29	101.03	100.04	105.09	99.051	103.12	99.115	101.59	100.97	99.397	98.059	97.111	99.974	99.533
105.18	103.97	107.68	105.95	105.71	106.69	103.9	107.8	105.73	105.38	105.56	107.21	107.46	108.08	106.53	107.89	108.53	107.4	105.78	104.94	103.41	106.97	106.5	107.25	105.46	105.88	103.78	104.68	104.24	108.39	103.83	106.86	102.42	106.34	105.82	104.25	102.47	108.25	106.13	104.54	105.85	106.1	103.98	104.7	107.72	103.18	102.27	104.85	105.81	103.29
104.02	105.98	102.8	104.48	104.76	104.39	107.78	105.68	107.85	104.32	105.48	101.58	104.42	107.62	107.6	101.76	103.92	105.37	104.21	107.2	105.02	103.74	105.77	106.51	102.21	106.99	107.66	103.55	102.33	105.4	105.75	105.87	105.73	103.67	103.45	106.77	107.74	106.28	105.96	103.63	103.34	104.26	107	105.68	103.41	102.75	102.77	105.87	105.69	103.92
110.33	112.76	112.63	112.21	111.38	109.96	110.43	112	114.45	112.31	112.98	113.14	113.04	113.44	110.85	113.62	110.69	109.41	113.12	112.91	115.11	111.87	111.66	111.66	110.1	113.39	109.24	110.47	110.05	112.41	113.37	111.81	112.49	111.24	110.94	110.55	113.91	109.76	111.2	111.56	113.96	112.96	110.83	111.78	110.04	111.7	110.63	111.32	114.72	111.77
107.16	103.97	101.33	106.19	106.5	105.12	103.27	106.51	108.86	106.87	104.05	104.29	106.3	105.53	105.87	107.57	102.93	106.65	103.45	101.91	104.99	104.03	107.56	105.82	103.99	106.77	103.82	103.24	104.09	109.17	107.27	106.05	107.78	107.04	110.96	106.28	105.29	108.26	106.29	106.05	104.81	107.86	105.85	105.39	105	101.93	106.14	102.18	105.12	104.09
111.12	114.21	111.55	111.91	111.6	111.72	110.85	113.47	115.21	111.13	111.5	110.91	113.33	111.78	110.6	110.2	109.3	114.34	110.01	108.11	112.02	112.33	115.63	113.04	110.44	114.71	113.28	113.09	112.94	109.71	112.82	109.76	108.04	111.02	112.77	111.83	113.17	111.02	114.26	114.47	112.03	110.97	112.33	112.96	111.31	109.97	110.47	113.92	111.71	111.77
106.87	105.57	107.02	106.57	105.17	107.67	105.73	107.91	104.67	106.2	106.86	106.97	106.34	105.69	105.32	103.49	106.19	103.4	105.42	109.79	105.11	109.95	109.47	109.31	106.44	107.95	105.87	105.17	105	105.75	105.97	103.45	107.28	107.66	104.01	105.52	107.91	107.52	107.12	105.53	108.72	105.3	105.83	108.25	109.21	105.01	105.5	107.47	107.81	106.62
103.73	106.95	104.8	103.65	101.63	105.14	103.73	102.29	105.49	102.3	104.02	108.2	100.85	108.12	103.37	106.06	103.66	102	104.37	102.58	104.76	104.6	103.59	104.59	103.82	104.18	104.31	98.919	101.07	105.76	104.88	101.51	105.76	105.56	103.71	101.63	103.24	105.4	104.54	103.91	105.51	106.94	104.59	104.12	103.39	105.51	104.3	101.42	104.07	105
105.3	107.26	104.57	104.77	107.11	107.66	107.86	106.06	103.67	104.9	107.66	105.73	108.31	107.09	103.39	108.95	106.88	106.55	105.31	106.39	107	104.1	107.24	105.51	106.32	107.39	103.15	107.55	105.23	103.22	106.79	103.72	106.23	107.65	107.81	106.32	103.52	105.86	104.47	105.68	104.99	105.95	102.36	104.69	108.46	104.42	106.15	104.98	107.19	105.44
106.74	104.14	110.11	106.59	105.44	107.81	103.54	104.3	105.64	106.72	106.76	110.17	108.64	109.44	108.91	105.73	105.74	107.21	107.25	107.19	104.91	106.76	104	105.38	107.37	104.35	105.7	105.49	106.28	104.69	105.79	104.98	106.77	108.26	105.81	105.68	106.5	103.91	104.83	105.99	103.17	104.81	106.25	105.64	105.71	106.29	105.89	107.45	108.09	105.32
103.13	106.89	107.95	108.21	103.85	108.21	106.1	105.4	106.12	107.06	105.26	109.4	107.78	104.74	107.3	107.9	107.44	102.97	105.46	109.3	107.57	106.56	104.2	108.14	107.16	105.68	104.91	106.99	108.16	105.32	108.09	106.29	107.04	106.76	105.51	107.6	108.61	107.45	105.13	107.95	107.24	107.12	109.27	106.91	106.17	107.38	107.97	107.26	106.89	105.68
105.7	106.3	108.02	104.74	110.17	101.85	109.31	105.37	108.27	104.45	107.72	108.66	103.94	103.23	104.84	107.98	105.69	105.46	106.56	104.84	104.66	105.82	106.65	106.77	105.58	106.61	104.36	107.32	104.91	103.63	103.35	106.53	104.64	105.34	105.26	103.92	104.94	107.69	104.15	102.65	105.42	107	101.02	105.43	105.47	105.66	109.17	105.83	106.52	104.18
112.14	113.09	110.38	107.15	110.37	111.47	112.31	111.72	110.16	112.69	110.31	110.58	111.89	111.18	111.85	109.2	109.76	109.76	111.49	109.08	110.12	111.02	106.52	110.4	111.63	109.99	108.17	108.41	110.31	110.1	113.18	113.45	112.25	111.93	112.64	107.67	112.7	108.91	108.96	113.28	110.66	108.11	111.22	111.56	111.26	109.44	110.26	109.08	108.88	112.04
103.45	107.76	104.42	105.14	106.91	103.72	104.91	103.15	104.4	103.89	107.38	104.27	105.05	105.01	105.32	102.79	104.4	101.42	102.98	103.83	106.06	106.73	104.98	104.85	103.82	106.96	107.04	102.37	103.46	109	106.34	105.92	106.93	105.45	105.65	106.62	106.02	105.45	106.93	104.11	104.77	105.74	104.41	101	104.39	104.25	104.67	104.06	104.43	101.56
107.87	108.28	103.36	105.07	105.56	106.75	103.61	105.44	104.88	108.18	106.02	107.49	106.26	105.44	109.08	106.78	104.62	106.31	107.03	104.04	104.47	105.76	109.48	105.57	107.51	105.41	106.86	106.36	104.21	105.26	104.1	106.38	106.01	103.89	103.79	102.99	106.46	105.16	102.9	107.05	105.84	105.25	106.4	107.79	103.39	106.84	107.27	104.89	103.56	105.35
115.55	109.41	110.27	111.27	108.12	112.11	110.3	113.29	109.32	110.69	111.59	110.74	112.89	109.19	110.47	110.09	109	111.71	110.2	112.77	111.53	107.09	114.3	111.18	108.83	110.9	110.82	109.89	113.52	114.11	111.55	112.39	111.99	109.67	109.49	113.91	110.53	113.14	113.7	110.54	113.67	114.55	112.77	111.13	108.39	111.5	110.44	109.32	112.97	111.65
104.87	103.36	106.14	105.49	105.83	104.73	103.48	106.45	105.52	105.58	105.47	104.26	108.7	105.45	105.1	105.81	106.47	105.51	105.45	106.04	105.75	106.13	104.62	105.65	106.6	104	104.06	106.84	107.39	108.95	106.08	107.11	106.8	109.78	108.24	107.52	101.49	107.53	103.32	103.79	106.51	104.1	105.93	106.91	104.29	106.61	105.52	107.12	104.25	106.94
103.96	104.38	106.61	104.47	107.87	104.63	105.48	104.47	104.69	101.96	102.72	105.29	105.13	102.98	102.95	105.12	104.88	105.91	106.41	103.58	101.6	106.53	103.77	103.47	106.07	109.37	102.22	105.76	105.08	106.27	103.41	103.76	104.22	105.86	108.23	101.24	103.18	102.82	103.55	105.79	104.77	103.07	104.33	105.35	106.54	104.99	103.85	103.03	106.51	104.89
100.06	101.72	102.3	100.34	104.19	98.769	101.25	100.05	100.5	100.59	101.07	100.27	98.787	101.78	100.81	98.414	97.051	101.12	101.6	100.64	99.46	101.22	101.14	103.05	100.3	104.64	99.038	99.529	99.992	100.58	97.595	100.89	104.78	99.796	99.903	100.02	97.509	99.292	100.29	99.851	98.06	101.07	100.33	101.23	99.583	97.446	96.962	97.476	100.84	99.255
103.34	105.88	108.21	102.85	104.56	103.43	104.86	107.04	104.21	102.65	104.1	102.33	106.52	106.62	107.99	103.29	104.83	103.13	107.41	109.4	108.28	106.59	106.37	104.36	105.51	106.38	107.06	104.77	103.7	108.52	104.92	104.32	105.49	103.36	104.56	106.83	103.73	103.74	104.64	102.85	110.42	104.46	105.73	107.06	105.31	107.4	106.39	104.04	107.94	104.61
104.5	104.54	102.98	104.37	105.22	103.18	107.27	104.38	104.84	104.45	103.61	106.21	107.53	104.57	103.62	106.06	104.3	109.12	107.82	106.8	105.64	104.97	105.08	104.28	106.89	103.72	106.14	106.24	106.23	104.95	104.93	105.85	106.43	106.69	106.89	103.36	103.5	104.63	107.18	106.24	102.38	106.13	107.66	102.56	104.75	104.05	103.11	107.73	104.76	106.51
106.68	103.8	107.62	102.93	108.29	105.58	103.41	105.3	101.25	105.84	106.49	105.6	106.22	104.74	103.78	104.39	108.09	104.63	102.63	105.53	101.33	105.98	103.72	105.91	103.19	103.78	104.88	105.77	103.46	106.93	102.51	103.74	102.29	102.39	104.26	103.96	109.79	105.82	108.41	105.86	104.01	102.57	106.57	101.98	105.71	105.22	106.59	106.26	105.48	102.67
105.88	103.74	103.57	107	102.48	102.3	101.97	103.35	105.06	106.87	103.47	102.82	104.22	104.64	104.85	107.05	106.04	105.9	106.66	102.25	106.51	101.08	106.14	99.734	106.03	103.72	105.99	105.16	104.31	106.16	105.56	106.69	108.57	101.41	103.58	103.31	105.69	100.86	104.43	104.84	105.01	106.04	107.01	104.05	104.05	104.02	103.85	105.15	101.32	104.31
106.72	107.02	105.24	108.38	107.19	105.44	107.18	104.52	107.27	104.46	106.5	107.16	106.15	107.16	106.58	104.58	105.08	106.8	105.61	102.64	107.99	107.29	107.22	105.53	107.9	107.05	105.89	109.01	104.8	104.8	106.9	103.71	102.56	103	107.17	103.48	103.92	102.63	105.76	102.77	110.07	108.89	103.65	108.92	105.1	106.28	105.47	105.45	105.36	106.52
113.53	114.23	109.98	110.2	115.98	113.14	112.37	110.78	109.99	111.72	113.4	112.51	109.98	112.13	110.92	114.55	110.6	111.91	114	114.08	109.8	112.76	113.53	112.96	111.75	114.65	111.91	114.81	110.21	110.1	111.6	110.91	110.73	109.85	116.42	111.64	113.1	114.24	109.59	112.92	110.9	109.12	112.4	113.21	115.13	111.8	109.84	111.04	109.18	111.54
102.12	101.97	99.574	99.947	101.51	103.4	102.76	99.376	103.42	100.89	99.668	101.86	101.45	101.14	100.53	97.719	102.72	104.97	104.04	101.26	103.2	99.274	102.67	100.39	100.86	101.34	101.88	99.411	101.64	102.03	99.907	102.13	102	103.89	100.64	101.52	97.589	102.86	101.18	100.22	99.932	99.831	100.31	101.25	101.37	98.712	100.69	101.24	103.89	98.435
111.37	110.74	107.59	112.65	111.31	108.89	111.39	111.21	111.58	108.3	112.96	110.2	110.58	109.14	108.21	108.8	112.6	110.76	108.41	109.57	109.47	108.67	111.11	108.34	111.69	109.29	110.59	110.11	108.97	108.92	107.99	110.69	109.37	108.66	109.05	110.97	107.34	109.76	110.98	110.48	112.62	109.74	108.62	114.67	106.53	107.55	108.75	112.84	112.18	110.13
108	105.44	104.91	104.6	105.78	105.61	106.07	103.43	102.29	104.82	102.98	104.83	102.79	107.61	106.68	105.07	104.85	107.3	105.47	103.94	105.43	106.04	102.43	100.92	106.64	106.13	104.81	106.96	106.85	103.95	106.13	103.57	108.35	105.73	103.15	108.48	107.07	105.73	104.06	106.46	105.05	107.8	106.89	105.11	104.55	105.81	110.4	105.57	105.33	106.63
104.57	105.06	104.93	107.1	107.16	105.5	105.05	108.11	107.28	103.61	105.3	107.5	103.17	106.15	105.52	107.03	103.95	106.29	104.72	107.76	105.57	103.37	101.57	104.19	104.77	107.74	107.45	106.28	105.09	105.94	105.77	106.06	102.3	105.31	109	107.68	106.48	104.28	108.66	108.54	106.97	103.21	103.96	106.68	106.34	103.88	103.07	105.95	102.23	105.77
109.64	105.38	104.61	105.13	107.68	105.95	108.36	105.4	106.99	107.37	108.12	107.03	105.55	108.47	106.13	108.41	109.93	105.83	106.77	107.18	107.75	108.36	109.83	105.36	107.34	108.45	106.57	106.13	107.59	106.94	108.03	105.86	106.84	105.46	106.88	109.62	106.51	106.95	103.56	105.9	104.39	106.13	107.87	106.06	105.61	106.13	107.58	107.19	106.67	105.34
98.813	99.206	101.38	103	103.51	98.168	100.08	102.07	101.58	101.15	101.62	99.553	103.64	99.594	100.63	103.25	101.68	102.12	100.01	103.1	102.74	98.341	101.67	97.004	101.12	97.319	102.38	98.948	100.49	102.96	98.642	100.3	102.34	97.047	98.08	101.87	99.311	99.402	99.96	99.028	97.459	104.44	100.92	96.585	98.351	99.193	101.67	100.7	101.55	102.33
113.51	113.16	111.08	111.94	110.65	110.5	110.14	110.19	110.89	113.84	111.21	112.68	111.38	112.81	113.07	108.99	112.06	112.61	115.25	112.32	111.65	108.48	109.93	113.95	112.13	110.12	114.23	106.4	112.72	111.68	114.13	113.5	113.14	109.29	113.01	110.24	111.86	109.63	111.24	110.92	111.32	112.51	106.59	109.07	113.64	113.13	112.09	113.88	108.7	110.13
104.92	105.2	104.03	106.8	106.17	105.72	108.09	108.12	105.15	108.49	104.69	103.51	108.82	107.07	107.17	107.15	106.33	105.92	103.46	110.08	105.96	107.91	110.71	109.02	105.67	109.25	110.53	109.24	106.05	105.25	107.07	109.85	104.55	106.18	107.55	106.69	105.66	104.98	110.38	110.33	106.32	107.77	107.52	102.86	107.36	108.91	107.7	106.61	104.91	105.43
117.12	119.02	111.36	118.07	115.42	113.58	115.02	114.79	115.45	113.91	115.84	114.21	115.11	115.81	120.91	115.38	114.83	115.38	117.87	116.42	113.41	115.1	117.17	114.12	115.09	118.29	115.09	118.61	116.33	118.45	117.09	113.63	116.93	113.41	116.49	113.58	116.56	119.5	117.24	118.12	117.31	118.35	117.79	114.6	117.91	118.67	117.25	118.38	116.78	113.7
103.71	104.71	106.77	105.06	108.43	107.48	108.08	103.94	105.48	108.14	105.32	107.32	104.83	109.63	107.8	104.39	107.79	103.13	108.31	104.85	107.84	107.38	106.44	107.03	105.11	103.38	101.46	102.62	102.27	106.62	103.93	105.79	103.85	107.29	103.44	103.68	103.8	107.17	105.41	103.77	106.17	102.33	106.56	106.63	104.86	107.7	106.24	105.63	105.03	108.28
103.77	105.4	105.96	107.13	105.77	107.16	103.78	104.64	104.66	106.22	107.44	105.54	103.63	106.48	104.39	106.12	104.62	106.91	102.59	110.65	103.64	106.64	105.97	105.86	106.77	104.93	103.48	106.28	104.07	106.76	106.66	107.41	106.59	103.76	104.15	106.97	105.53	107.21	105.85	105.87	106.77	108.31	105.7	105.95	105.42	109.61	107	105.67	106.62	104.96
105.45	102.68	107.13	106.02	101.81	106.34	104.73	104.36	105.63	104.13	106.11	102.79	105.3	104.88	103.72	103.4	103.19	103.51	104.6	100.77	106.54	103.36	104.27	105.75	105.31	103.1	104.99	108.63	105.11	107.13	106.18	106.19	104.92	104.45	107.13	105.08	102.86	107.81	103.96	102.62	104.56	104.12	105.23	102.11	105.61	103.82	103.33	105.34	103.2	103.32
106.79	103.8	104.6	105.05	107.98	107.43	103.23	107.01	105.47	107.44	105.51	105.89	104.47	103.27	105.8	103.69	103.81	104.54	105.17	103.6	104.8	103.51	107.48	104.52	105.6	108.8	104.56	105.14	106.2	105.72	105.24	107.91	105.6	101.6	103.41	106.02	103.43	106.04	104.29	105.12	106.39	109.12	105.15	104.82	105.23	105.32	106.96	108.46	105.93	106.76
103	104.29	108.18	102.11	103.96	106.5	109.22	105.84	103.71	107.24	106.9	107.45	107.6	106.54	105.19	108.01	106.35	104.11	104.87	107.24	105.73	104.97	108.08	102.44	105.52	104.19	104.5	104.9	106.72	105.97	106.15	109.86	105.5	107.98	104.92	104.83	106.1	105.01	105.81	108.23	103.54	105.2	108.74	106.32	106.81	107.17	105.42	105.61	106.21	105.43
109.56	110.18	113.9	111.35	107.79	112.04	111.31	110.42	108.91	108.5	109.27	112.24	106.08	112.86	110.92	109.08	110.07	111.12	108.74	108.77	111.08	110.25	110.29	110.07	110.38	111.97	111.07	111.41	108.04	109.93	111.77	109.74	110.37	111.75	110.77	111.24	112.3	111.9	111.33	112.28	111.39	111.2	109.6	111.69	112.56	111.03	109.02	110.23	109.78	112.41
101.65	103.56	105.69	106.21	103.52	104.23	101.53	105.42	104.94	104.89	102.69	104.31	104.28	105.43	106.02	106.33	101.98	103.05	99.97	102.37	100.11	105.72	107.27	104.53	102.21	106.93	103.71	103.78	104.31	105.05	105.41	100.81	101.93	105.95	104.78	105.08	102.91	104.29	102.7	102.75	105.3	102.49	105.88	102.45	101.3	103.96	105.15	104.37	107.36	101.37
109.46	109.76	111.34	111.3	106.82	113.85	110.25	110.26	112.54	109.25	112.4	108.32	112.78	113.08	110.71	109.21	112.77	108.36	108.17	112.46	113.74	112.09	113.89	110.92	112.5	109.92	108.87	113.89	110.73	111.9	110.43	109.93	109.48	109.98	110.75	110.84	109.18	110.94	112.98	111.63	110.64	115.19	111.38	112.02	111.65	110.39	110.68	114.07	111.67	111.98
121.56	116.17	119.39	115.97	120.94	114.28	115.46	118.98	117.89	116.19	118.5	116.66	116.95	119.12	115.58	115.86	116.51	116.3	117.69	113.74	118.31	115.55	118.66	116.94	116.27	121.68	114.37	116.88	117.97	117.02	115.85	116.57	115.8	119.26	118.38	116.88	118.68	117.89	116.49	117.39	118.84	119.24	117.84	119.79	115.93	118.11	115.71	116.38	119.36	118.2
104.59	105.4	105.48	102.6	105.87	102.39	104.15	101.87	106.37	103.58	104.55	104.88	106.8	103.49	103.92	107.01	106.13	104.1	102.69	101.98	104.99	103.08	104.82	107.61	102.42	105.55	106.04	102.29	107.01	107.92	101.37	106.49	107.28	102.59	103.13	106.27	102.94	102.67	107.07	104.11	106.47	105.72	106.12	104.26	101.31	102.17	102.52	102.47	106.92	104.37
112.56	113.5	112.34	113.95	113.96	113.49	112.31	111.65	113.33	115.05	109.56	108.19	113.48	110.76	108.9	115.02	115.78	110.09	110.48	110.48	116.86	114.79	114.77	113.77	112.26	113.47	112.59	112.23	112.86	113.77	110.2	115.59	109.44	111.05	114.18	111.94	114.98	111.86	111.59	116.24	110.12	113.97	115.47	115	111.87	113.68	113.66	114.72	112.46	113.18
109.83	112.6	111.47	110.5	109.18	111	112.63	107.2	111.74	107.93	110.92	110.16	109.95	109.04	105.77	107.64	109.46	109.58	110.81	108.86	110.46	111.4	109.06	111.32	109.1	108.83	109.56	112.13	109.16	112.45	109.86	109.28	114	111.12	110.73	111.28	113.72	109.01	109.8	109.6	112.34	110.38	110.13	110.76	109.59	109.78	107.57	108.51	111.72	112.88
107.6	106.17	104.97	108.09	106.25	106.42	104.83	104.59	106.32	104.5	107.46	104.53	104.83	106.9	104.28	105.02	104.39	109.28	105.22	106.39	107.18	104.44	108.18	106.31	104.81	107.44	108.5	105.27	104.76	104.62	106.66	107.62	103.32	107.21	105.59	106.83	103.3	104.09	104.32	105.03	107.23	105.63	108.84	105.75	104.67	105.95	107.62	107.32	105.75	105.87
100.47	103.07	106.64	100.85	105.59	100.78	102.18	104.33	104.44	104.58	101.28	104.68	104.37	107.68	106.47	104.59	104.19	106.08	105.52	104.66	103.24	105.37	105.17	104.24	103.55	104.45	101.98	104.16	102.35	105.15	100.68	103.51	105.16	106.29	103.62	104.25	106.42	102.3	103.13	104.81	102.84	104.06	104.18	103.38	105.4	107.07	108.29	102.92	102.11	104.69
108.3	106.41	108.75	106.01	100.85	108.16	107.57	106.32	106.07	106.46	103.92	105.7	105.42	106.62	106.41	102.43	104.3	106.68	105.82	106.39	107.39	106.23	105.34	108.35	104.7	107.55	108.77	104.5	106.75	105.47	103.71	105.94	105.57	107.43	107.05	105.23	106.15	103.08	105.51	105.22	109.02	106.76	103.07	107.33	103.75	102.37	105.36	107.01	103.17	105.8
102.26	104.36	106.23	102.17	101.91	105.22	103.81	103.93	105.2	105.87	104.24	104.52	103.73	101.96	103.23	103.29	101.08	105.29	104.74	105.25	106.47	101.36	103.21	104.42	103.06	104.1	104.36	104.27	104.29	102.23	103.3	105.6	109.3	101.77	105.86	103.54	106.04	101.83	104.15	106.11	104.97	102.61	103.74	103.97	107.85	103.14	103.54	107.14	102.46	104.13
112.66	110.82	113.53	113.57	110.89	114.76	114.03	114.25	116.3	114.24	113.39	111.67	113.31	114.5	115.25	111.79	116.01	113.08	115.13	111.68	114.36	115.59	110.39	110.46	110.64	111.17	114.5	113.13	114.65	111.88	113.87	112.78	112.36	111.25	115.8	111.94	110.19	112.16	110.95	112.98	114.86	112.82	114.73	110.64	113.36	109.55	114.19	109.93	111.87	114.52
106.27	105.06	107.03	107.54	104.69	105.92	106.57	107.7	105.8	108.52	105.8	105.04	100.94	104.18	109.56	100.81	104.67	107.05	107.6	106.62	106.83	106.85	105.38	106.89	106.01	106.25	102.77	104.13	104.88	107.31	103.98	102.62	104.51	106.61	105.57	104.3	107.08	105.72	106.86	107.38	107.11	105.76	105.64	101.85	109.1	103.08	103.27	104.24	103.8	106.83
104.62	106.72	104.42	105.92	102.99	104.86	103.46	104.02	105.26	103.24	106.95	104.81	102.95	108.08	102.98	105.27	106.26	103.57	104.84	104.8	102.11	101.15	104.2	103.37	107.5	108.88	105.86	106.93	101.07	105.82	104.15	108.22	102.18	106.43	106.77	104.58	102.61	103.22	101.28	107.11	104.21	106.12	103.64	104.94	107.11	103.57	103.2	108.23	107.66	105.85
110.85	109.98	110.12	111.84	110.94	113.71	112.38	111.8	110.78	110.66	115.05	112.4	110.64	112.73	115.78	108.81	109.34	113.85	111.03	113.46	109.72	110.01	111.96	112.1	110.47	109.94	111	110.9	112.09	113.31	112.03	111.5	109.41	109.6	113.52	111.59	109.65	108.53	108.34	111.47	111.3	110.79	113.25	110.63	108.86	109.17	110.95	110.06	112.89	112.82
102.09	103.99	103.83	105.37	103.16	102.27	105.12	104.75	102.58	103.67	102.12	106.41	104.7	104.36	104.24	104.93	102.81	104.47	102.75	103.51	104.42	106.78	105.03	102.32	105.67	103.42	106.01	105.6	105.28	99.982	102.97	105.16	105.86	107.06	101.87	105.45	102.78	100.52	104.28	104.43	103.85	106.17	107.02	106.86	102.22	105.18	101.87	106.15	101.94	106.63
106.26	107.36	103.37	106.56	108.07	105.34	105.82	104.23	107.59	105.3	108.74	103.92	104.75	107.3	104.74	105.88	105.98	107.13	105.17	107.59	104.18	104.72	106.81	105.6	106.05	108.72	104.62	105.34	105.49	109.55	107.89	108.36	103.36	105.45	105.95	104.11	103.28	104.23	109.12	105.11	106.07	104.91	104.35	104.79	107.38	105.28	107.78	103.51	105.63	107.82
104.03	106.13	107.58	105.39	104.93	106.2	104.41	106.11	105.71	106.03	104.38	106.86	105.97	107.34	103.65	103.12	107.95	104.47	104.95	106.56	105.66	106.3	108.27	103.94	105.42	107.71	102.52	104.01	106.82	107.38	104.83	102.7	106.47	104.54	104.44	104.1	107.02	104.56	107.28	106.02	104.87	106.96	106.02	107.56	108.87	106.52	109.37	102.88	103.11	105.76
112.61	110.57	112.78	109.96	112.06	110.38	112.58	112.65	113.64	114.21	111.35	109.07	113.21	114.54	112.35	113.22	114.37	111.59	112.33	112.04	110.6	111.44	110.07	114.47	112.73	109.59	109.32	111.62	112.54	114.79	112.47	109.56	111.47	110.11	109.76	113.28	111.12	113.26	111.4	113.31	110.64	111.14	111.92	109.9	109.87	112.06	112.48	112.26	109.71	112.06
106.54	105.12	104.26	103	104.49	106.17	104.5	107.61	104.9	107.67	106.33	106.48	103.85	105.66	106.91	104.92	107.89	106.96	104.97	106.39	103.59	105.05	104.7	106.79	107.79	106.84	106.51	103.97	105.49	108.67	102.6	105.85	104.59	105.58	107.72	103.8	105.44	104.79	105.78	103.51	105.82	106.81	107.92	104.62	106.6	105.37	106.1	103.15	106.94	105.3
106.16	105.3	105.72	106.3	108.46	106.12	108.51	108.56	106.99	107.28	106.24	106.04	107.82	106.26	108.38	110.01	108.9	108.82	104.04	102.13	107.67	109	109	106.77	104.78	106.44	105.7	107.34	109.37	105.2	106.37	101.71	107.8	104.16	109.42	103.72	105.22	106.12	109.21	102.94	109.1	107.86	104.77	103.69	108.14	107.05	111.14	106.75	104.12	105
105.37	104.66	104.11	104.41	106.68	104.54	105.52	104.97	108.78	105.21	106.22	106.49	106.87	104.97	102.79	105.1	102.16	107.87	104.07	108.07	104.46	107.17	109.38	101.84	103.43	105.35	104.69	107.07	105.47	105.94	104.37	105.31	105.59	104.49	106.67	105.59	107.91	108.5	105.12	105.27	106.3	102.86	104.71	104.85	106.84	105.12	104.32	106.23	103.87	108.17
105.48	104.38	106.65	106.8	108.4	105.91	107.71	107.39	107.23	107.69	105.95	106.24	103.76	105.73	108.58	108.13	107.5	103.7	105.97	107.41	105.64	103.34	106.85	104.06	106.97	105.28	106.98	106.54	106.16	104.92	108.06	107.06	106.52	106.22	107.93	105.61	106.64	103.09	105.63	107.53	106.47	108.61	104	106.46	107.13	107.88	105.61	107.1	107.52	106.78
108.77	106.48	104.05	104.43	103.45	107.23	104.86	105.13	108.15	105.1	108.36	106.53	107.18	106.88	106.49	107.52	107.26	109.58	105.72	106.09	107.33	105.81	107.27	107.32	103.86	105.41	107.79	104.26	106.06	105.63	105.45	103.51	104.6	106.25	106.38	107.97	107.86	106.03	105.03	102.42	104.84	102.81	106.76	107.33	106.23	105.09	103.83	103.96	104.74	107.03
113.35	111.51	110.64	111.74	116.05	111.73	111.89	109.92	111.24	111.96	113.1	112.56	113.35	112.7	109.76	111.04	109.92	111.53	113.17	114.49	109.66	116.38	114.61	109.18	110.54	110.42	110.29	107.53	113.12	110	111.64	114.36	112.4	112.2	111.45	112.53	112.35	113.06	114.41	112.23	110.22	111.54	109.82	110.78	111.26	107.84	113.65	112.21	116.41	110.54
105.23	102.01	106.75	102.46	101.79	104.93	107.34	102.92	108.23	104.85	105.94	102.95	102	101.95	109.28	105.88	103.49	103.74	103.96	106.75	106.5	103.56	103.71	101.98	107.69	103.36	102.6	103.71	103.71	100.22	102.09	103.13	107	102.54	103.49	103.66	105.23	105.33	105.61	104.19	102.48	105.63	102.55	100.91	107.39	101.28	105.65	103.15	105.21	104.95
103.78	108.93	102.64	105.63	105.38	102.34	103.29	100.71	102.82	103.18	106.01	107.35	104.1	106.99	105.69	103.69	107.66	100.9	105.42	104.26	100.8	103.41	108.51	106.98	105.89	103.76	103.86	103.07	105.85	104.26	104.9	105.35	106.07	104	106.7	105.86	105.23	102.89	103.48	104.25	104.28	106.88	101.57	107.89	106.68	102.52	102.45	107.31	103.7	104.15
110.24	109.82	111.03	107.89	110.02	111.57	111.43	111.25	110.24	112.61	111.23	109.94	111.84	111.17	110.24	110.2	110.39	111.36	108.79	110.7	112.01	110.41	111.74	113.76	109.55	112.55	114.45	110.03	111.99	112.37	111.47	109.07	113.74	109.3	113.59	112.94	112.72	111.06	112.81	111.12	112.21	111.09	111.48	111.65	109.51	107.88	107.78	109.92	110.04	109.98
111.96	111.12	111.46	112.02	109.33	115.52	108.6	110.07	113.26	111.58	108.9	110.44	107.91	111.42	113.52	114.15	112.29	110.45	110.65	109.31	113.48	109.35	111.12	107.83	112.61	111.17	110.97	112.11	112.92	112.27	111.66	109.82	112.34	109.69	107.71	110.87	114.22	110.79	112.49	111	111.07	109.9	112.36	107.82	109.93	109.27	110.72	109.5	111.94	112.73
105.3	103.92	102.94	102.12	104.81	105.97	103.41	104.95	103.06	106.57	104.92	101.04	101.41	103.62	100.52	102.08	103.78	106.24	105.33	104.71	103.35	103.04	104.54	102.88	105.9	101.09	105.46	103.65	101.13	106	106.54	106.81	102.59	103.14	102.45	104.92	104.02	104.09	103.1	101	103.07	107.68	103.55	104.22	104.51	104.77	102.67	104.03	103.4	105.47
97.174	101.37	101.4	100.84	97.283	97.93	99.429	99.338	100.57	99.029	97.728	102.4	103.28	99.562	101.66	101.24	100.32	103.1	101.27	99.766	101.57	100.25	100.18	102.54	100.24	101.07	104.08	96.897	101.57	100.84	104.02	96.333	101.5	101.54	101.42	101.09	102.67	98.225	102.7	99.179	99.173	100.07	99.299	102.76	102.06	100.94	100.57	100.38	99.307	101.55
111.33	110.79	110.07	105.99	112.11	112.09	106.05	110.06	112.52	112.91	112.33	107.87	109.45	110.16	110.39	111.08	112.62	112.2	108.45	113.03	107.79	107.56	109.84	110.07	112.52	109.41	114.53	113.05	109.41	108.83	107.95	113.67	111.12	108.23	111.01	108.34	111.94	112.02	108.1	113.3	108.46	111.78	110.31	113.69	110.57	110.5	109.22	109.34	109.25	112.06
99.522	100.2	102.94	98.237	99.071	101.58	99.504	98.938	99.941	99.984	98.95	98.262	98.898	102.4	101.08	100.31	100.47	101.75	100.06	102.65	97.254	99.84	100.01	99.674	99.958	102.47	100.8	102.94	101.56	99.541	100.76	100.14	97.707	101.2	101.47	100.45	98.416	101.06	98.151	100.54	101.36	104.71	100.3	101.28	100.09	102.63	95.18	101.13	100.88	98.679
108.6	110.87	110.63	110.52	108.81	108.29	111.79	110.13	106.99	113.32	109.33	112.56	108.83	110.22	112.41	109.87	107.85	109.55	110.9	111.51	112.42	109.97	108.57	111.47	112.23	109.48	113.3	107.01	111.01	107.89	111.14	107.64	109.82	107.06	109.85	110.19	110.33	105.64	110.43	109.9	109.13	112.76	110.82	111.55	108.8	110.68	108.25	109.7	111.65	108.24
107.62	114.6	110.38	109.96	111.67	111.75	113.2	109.21	109.92	112.13	108.6	110.94	111.77	111.08	109.34	108.39	108.82	110.35	111.68	109.61	113.48	111.43	113.1	109.79	110.37	109.94	112.49	110	110.83	109.06	111.07	110.01	110.41	109.88	111.52	111.17	112.12	108.12	112.19	108.77	111.72	109.6	109.98	111.49	108.18	113	111.3	111.74	110.17	111.01
104.58	101.78	104.66	105.81	107.79	104.81	109.09	103.43	105.32	107.95	106.51	106.53	106.59	103.67	106.84	105.84	110.31	102.91	107.62	104.26	106.07	106.13	104.93	109.4	105.51	106.34	107.93	105.52	105.22	104.42	105.99	105.85	106.2	108.31	106.3	105.9	109.85	107.98	108.34	107.72	103.42	106.76	104.75	107.65	105.82	107.09	108.42	107.7	108.04	105.93
105.15	105.86	105.43	105.57	103.46	103.76	109.28	105.91	105.96	104.42	107.25	104.14	105.89	106.92	109.16	105.41	105.78	103.85	108.74	106.07	107.96	105.58	104.44	105.06	105.11	103.45	104.43	104.03	104.13	106.95	102.75	106.94	104.16	106.05	107.29	104.66	107.17	105.47	104	107.98	106.82	107.46	103.92	106.46	104.94	106.31	106.38	108.16	104.72	107.05
98.467	97.937	99.878	103.17	100.51	101.88	100.14	101.79	97.11	100.68	100.6	101.14	99.235	100.9	101.51	102.86	97.708	102.34	96.925	100.51	100.41	98.462	101.9	102.65	100.38	101	99.584	102.43	104.6	101.22	100.01	102.01	100.15	101.05	101.79	99.446	101.61	97.912	99.846	98.864	102.12	99.92	99.064	102.45	102.18	100.5	100.87	100.16	102.35	100.76
102.55	98.649	100.43	101.73	104.32	101.09	99.085	101.07	100.6	98.775	100.21	98.613	98.19	98.283	99.622	98.845	100.42	98.059	101.76	98.624	95.723	101.57	101.78	100.65	96.634	100.16	98.639	102.17	99.811	99.454	102.09	100.13	101.96	101	100.03	97.447	98.469	99.45	101.54	99.498	103.36	101.35	102.96	101.37	101.26	101.64	99.906	100.32	102.24	99.917
107.4	107.05	106.88	108.09	107.48	105.17	106.43	106.25	105.66	105.14	106.6	105.43	102.2	108.09	107.07	104.28	106.73	106.68	104.42	101.5	107.45	102.23	107.26	103.87	104.29	104.8	105.81	106.46	102.56	106.59	106.06	105.11	108.42	106.11	104.57	105.99	103.67	102.26	104.27	105.46	105.1	105.54	102.44	106.36	104.44	107.97	105.86	105.2	104.97	105.98
98.312	95.589	98.67	103.93	98.986	102.61	99.717	104.1	100.05	99.463	101.77	98.85	101.24	100.89	101.21	100.31	100.39	100.4	101.12	100.57	98.939	101.43	100.95	99.729	99.249	102.38	101.74	101.56	99.059	100.67	100.99	101.09	97.564	99.792	99.686	101.67	101.34	99.33	100.62	100.63	98.755	98.464	102.82	100.59	100.28	100.07	99.881	98.776	101.59	100.02
102.16	98.914	100.78	98.687	100.91	100.42	102.22	99.359	101.74	99.591	100.08	98.615	102.03	97.02	100.9	100.42	100.02	99.114	101.58	98.453	102.79	100.97	100.85	99.774	99.053	101.54	99.355	96.699	97.42	100.7	97.813	94.623	98.276	100.26	97.403	99.08	99.125	99.232	102.31	103.23	101.01	102.45	98.778	102.45	100.71	99.285	98.984	95.603	97.905	102.16
111.65	109.53	111.44	111.16	114.13	113.09	112.48	112.58	112.56	111.28	111.79	112.64	109.74	109.84	111.19	110.3	114.33	108.22	112.66	113	114.89	110.75	111.66	111.41	109.21	111.15	110.16	112.21	110.4	112.15	113.54	111.03	111.57	114.09	112.54	109.62	110.99	111.07	111.91	115.39	111.94	110.54	108.84	112.03	111.43	110.7	108.6	112.02	109.53	112.18
105.24	108.73	105.09	106.63	108.62	104.77	105.63	106.95	102.75	106.91	104.08	105.65	104.09	107.05	104.98	105.76	105.61	106.12	106.76	106.54	104.58	106.78	110.89	107.38	108.93	108.32	106.02	106.6	105.73	108.67	104.62	107.57	108.39	110.91	105.86	104.22	105.66	106.15	108.13	105.29	108.65	109.82	109.36	102.34	109.38	104.33	108.58	108.34	105.51	107.21
105.17	108.64	106.9	106.54	108.9	106.27	106.53	104.68	108.37	104.96	104.5	103.29	102.33	104.98	106.58	105	106.69	103.99	101.1	104.94	105.98	106.17	104.43	108.39	102.02	109.12	106.73	105.83	105.56	104.5	102.84	105.67	104.48	105.45	106.66	105.16	103.85	106.58	106.6	106.21	106.84	105.58	106.56	105.68	103.12	107.22	108.1	107.26	106.74	105.57
110.59	112.52	110.77	112.15	111.59	111.17	111.92	111.82	111.29	109.03	111.94	111.7	109.67	110.22	112.5	108.32	109.56	109.22	110.9	111.02	110.38	110.97	111.92	109.31	111.42	112.38	112.57	112.5	111.53	110.55	111.13	113.92	111.7	110.56	110.07	110.98	110.18	109.67	109.71	112.97	108.77	115.3	110.13	111.07	112.86	111.45	111.63	107.39	111.32	108.81
101.39	100.98	98.917	102.36	99.069	100.86	99.746	99.586	101.18	99.796	99.158	99.221	99.881	98.624	99.819	97.664	98.361	98.445	98.813	102.11	99.175	101.38	102.32	100.11	102.46	100.29	98.971	98.747	101.23	101.05	101.02	101.17	101.87	97.141	102.09	102.73	95.281	101	99.343	99.211	101.46	98.34	100.45	96.105	98.456	101.71	100.38	102.59	99.58	97.146
102.09	106.42	106.53	107.04	104.64	106.6	110.45	108.43	107.27	107.07	110.36	103.49	108.8	107.35	105.8	106.61	108.67	107.33	108.53	107.02	108.34	107.4	106.02	105.51	106.02	107.27	106.92	107.93	106.58	107.8	104.25	105.2	106.11	102.17	105.43	107.48	108.55	108.45	106.64	106.16	108.88	105.42	108.87	108.93	109.8	107.16	106.8	107.28	109.22	106.65
107.88	111.88	112.56	111.06	112.14	110.61	112.42	110.56	110.53	111.77	111.09	114.87	114.34	113.1	110.38	111.08	109.15	110.6	112.2	113.78	110.37	113.84	113.15	113.45	110.19	112.74	110.15	108.99	112.23	112.12	111.53	110.46	113.1	112.52	112.88	114.1	113.94	114.45	112.93	111.64	110.67	112.62	113.61	112.05	111.38	112.41	111.07	114.61	111.57	110.91
112.39	111.57	113.73	114.31	112.16	113.85	110.61	115	111.84	111.29	111.7	111.17	114.71	113.25	110.7	111.88	113.64	109.85	109.16	110.24	110.83	109.47	111.05	111.44	114.31	111.37	110.48	113.5	108.97	111.13	112.78	111.72	113.64	114.55	111.82	114.43	110.59	112.31	112.96	111.49	114.33	110.32	111.44	111.75	112.23	113	109.93	112.88	113.06	110.34
108.97	109.11	107.9	109.43	110.44	109.89	109.1	111.42	108.73	112.78	111.86	107	108.68	108.79	110.17	110.92	111.68	110.87	109.72	106.21	106.57	112.94	109.81	108.38	110.83	114.65	110.96	112.3	108.78	111.01	109.12	109.95	111.48	109.29	111.18	111.79	108.08	111.21	109.12	108.3	111.21	111.79	109.18	107.96	112.39	107.62	111.3	108.44	110.59	110.62
104.13	107.99	105.68	106.73	104.85	107.27	103.09	106.5	107.02	105.67	107.03	103.8	105.12	104.75	105.76	107.64	105.17	107.86	105.35	105.87	108.68	104.79	106.82	107.07	105.84	105.56	104.86	109.68	106.13	108.38	107.94	105.68	107.41	103.56	106.39	103.49	106.69	108.53	105.27	105.06	106.53	106.73	105.69	109	103.9	107.98	103.07	102.34	107.18	103.78
102.52	104.32	104.86	106.33	101.75	102.8	102.99	108.28	102.29	104.8	106.24	105.5	102.8	102.15	103.18	106.95	100.43	106.4	107.51	106.97	105.56	104.49	104.15	107.36	106.04	107.29	104.8	102.72	105.66	103.81	104.31	106.82	103.36	106.22	107.29	106.59	106.78	102.97	101.73	105.72	103.41	105.93	102.62	103.16	103.35	105.17	107.54	103.53	103.35	101.61
99.729	98.36	100.43	101.21	98.942	97.608	103.8	99.85	99.053	95.256	101.17	99.949	101.72	96.078	101.88	98.788	99.236	101.02	97.836	101.37	99.822	100.4	100.82	100.16	101.79	100.08	99.654	100.19	102.07	98.916	101.99	98.381	102.16	100.94	96.102	97.231	97.678	101.2	100.44	95.265	102.97	99.834	101.41	96.099	99.819	97.006	102.28	102.48	97.475	101.49
104.65	107.88	106.23	104.36	106.45	104.44	106.45	107.56	108.63	103.73	105.68	106.72	105.14	107.32	105.63	106.22	105.71	106.51	107.07	106.52	106.71	106.56	106.98	106.2	108.44	106.97	102.32	107.47	106.15	105.05	106.51	105.23	105.74	102.08	103.29	107.18	107.17	103.55	106.42	101.69	104.9	103.79	106.7	103.73	104.87	106.1	106.31	108.41	105.54	105.19
107.96	107.62	106.6	109.61	111.16	109.55	107.7	111.16	106.35	106.63	106.83	107.14	108.9	109.03	109.12	111.19	111.95	110.18	111.46	108.51	109.31	107.48	108.78	108.74	111.4	111.42	110.17	108.41	110.97	105.63	110.6	112.84	111.4	110.74	108.14	109.92	108.14	112.86	110.23	112.74	111.31	110.41	108.04	108.28	109.84	107.33	112.11	111.7	109.18	112.44
106.87	100.76	104.4	104.53	105.53	105.42	104.52	104.83	105.3	105.96	103.08	101.29	102.59	105.09	102.54	103.34	102.19	106.62	102.72	102.54	103.64	107.07	103.16	101.17	102.7	104.94	107.18	104.25	104.17	104.3	100.73	104.92	104.91	103.64	102.93	104.8	105.39	103.62	102.44	102.25	103.07	105.56	105.71	104.94	103.64	105.71	106.86	103.02	106.07	104.62
109.48	105.3	106.71	102.92	106.12	107.16	102.53	108.17	103.96	104.4	104.06	103.48	106.08	102.88	103.11	105.58	103.26	106.93	102.39	103.29	106.38	103.7	108.26	103.1	104.06	105.27	104.51	105.1	107.69	102.96	105.78	105.74	103.99	106.87	105.35	104.68	104.09	105.15	106.17	105.21	102.99	103.88	105.81	104.75	107.51	102.76	104.77	106.18	101.57	104.01
103.82	102.82	107.48	103.8	106.41	105.19	107.15	104.86	109.32	105.63	107.7	106.35	106.97	103.64	104.85	106.67	106.56	108.11	107.96	107.55	106.45	106.97	104.06	109.58	105.48	110.1	103.93	107.41	105.67	104.19	106.39	107.23	107.05	104.91	105.61	107.75	104.02	106.31	106.82	105.74	105.53	106.13	106.47	106.61	108.19	104.75	105.83	109.06	106.34	104.98
102.41	103.4	100.65	98.284	100.89	100.36	99.483	99.235	99.021	103.91	101.3	102.78	101.39	101.54	98.621	99.967	101	102.73	101.18	98.991	99.829	99.243	101.63	103.99	101.52	98.066	101.1	101.17	100.31	101.42	102.42	99.605	100.21	101.74	98.446	94.934	99.423	101.79	101.7	101.25	98.774	100.34	100.22	102.15	102.4	102.56	102.44	102.3	99.559	102.16
104.36	108.28	104.22	104.24	105.93	106.72	108.31	107.71	107.02	107.44	105.16	107.09	104.43	103.34	105.13	103.23	107.98	108.99	109.95	105.71	107.74	107.83	106.14	106.03	107.95	107.88	105.43	109.75	104.3	105.56	105.02	106.28	106.17	103.99	112.95	108.62	105.99	106.66	102.85	108.06	106.87	108	103.71	106.34	106.59	106.34	106.67	107.14	104.44	105.59
102.95	104.16	104.45	102.55	106.22	105.82	107.01	105.14	107.42	108.13	107.77	107.12	104.25	104.89	105.35	105.96	104.28	104.84	105.14	105.95	108.48	106.75	104.03	107.72	103.97	106.93	104.18	106.63	108.69	104.99	106.42	105.62	101.58	106.5	105.39	103.7	103.84	105.43	104.21	103.83	105.31	103.66	103.53	107.66	105.2	108.82	109.12	104.39	107.96	106.37
104.65	101.56	106.08	102.29	104.86	106.45	105.64	108.46	104.35	105.64	104.74	106.26	104.59	103.39	103.71	102.47	101.47	103.4	103.68	105.68	102.53	102.59	103.96	104.55	102.1	105.54	107.06	102.99	106.45	101.94	105.92	103.94	103.91	103.64	106.91	105.77	105.48	101.73	103.45	103.52	104.78	105.21	104.39	105.35	107.36	103.41	102.63	103.68	103.7	103.23
106.46	106.84	103.99	105.25	105.26	106.88	105.07	104.5	107.17	105.78	104.74	106.78	102.12	101.71	106.7	107.24	105.34	106.93	106.51	104.4	103.11	103.74	104.67	103.78	107.47	105.84	104.54	105.66	106.25	105.76	104.9	108.49	103.92	105.5	109.97	107.46	107.15	103	107.28	107.92	108.81	104.82	105.12	106.63	104.25	107	103.79	104.4	103.96	103.79
113.27	112.12	111.22	111.7	110.98	113.36	111.46	108.42	113.34	110.74	109.61	108.65	111.87	109.93	110.58	109.84	112.71	110.18	110.66	112.81	108.19	110.68	110.56	107.49	110.14	107.58	109.15	109.99	108.39	110.37	109.99	109.86	110.03	112.79	106.64	109.34	112.66	107.1	111.47	110.29	110.05	109.96	111.98	111.29	113.98	112.78	111.15	111.1	110.31	109.11
108.41	104.76	103.12	107.49	106.85	102.83	104.59	105.82	102.47	106.44	103.21	105.96	107.02	109.86	104.28	102.12	104.88	106.04	108.13	107.42	100.86	106.22	103.66	105.36	100.11	101.58	106.93	106.8	108.59	104.3	106	103.77	104.99	105.42	105.7	104.83	106.54	107.65	107.51	103.23	103.72	107.9	106.97	105.61	105.97	104.11	105.08	106.62	107.49	106.27
107.08	104.67	106.96	108.61	103.57	106.46	103.34	105.96	104.92	104.42	108.43	106.13	104.44	103.95	103.12	106.84	108.37	105.28	105.49	102.4	108.17	105.06	105.24	109.24	107.06	102.41	103.48	104.3	107.33	107.85	102.64	104.87	104.99	107.14	103.78	105.1	102.82	103.45	106.52	107.78	103.19	104.78	105.24	107.05	107.65	106.26	104.91	103.94	105.29	106.48
102.42	104.03	104.54	106.89	107.52	106.89	104.61	106.38	107.11	103.51	106.07	106.71	107.79	105.13	107.56	104.8	105.4	106.56	104.63	107.47	103.64	105.52	106.35	107.64	102.47	104.51	105.87	104.34	101.93	106.37	104.83	106.09	107.26	101.72	106.25	105.9	107.4	109.16	106.03	108.99	102.67	104.21	102	106.92	105.89	104.9	106.59	102.34	105.88	106.06
109.48	108.27	108.69	108.66	109.02	110.24	109.81	109.38	110.07	111.03	104.57	110.52	107.94	106.9	110.13	110.69	108.51	107.93	114.67	110.5	110.19	108.61	108.74	110.73	109.2	108	110.13	110.42	108.56	112.49	107.39	108.68	109.03	112.84	108.71	109.04	109.71	112.31	111.82	108.52	108.9	109.43	108.96	109.7	110.31	109.98	109.48	111.85	108.27	106.07
104.81	105.11	107.19	105.9	100.46	108.53	106.46	105.44	107.79	106.67	109.32	101.85	105.44	107.67	105.37	105.76	106.66	107.42	102.89	103.68	104.89	109.19	107.98	104.13	104.45	104.23	106.36	103.79	105.69	103.17	108.03	106.33	106.51	108.78	107.21	108.16	101.65	105.44	106.23	107.54	107.31	104.86	105.73	103.44	106.13	106.39	106.6	107.75	108.04	103.78
102.29	105.96	103.77	106.46	100.82	101.42	104.6	106.33	101.99	103.23	104.42	103.57	106.27	105.98	103.5	102.72	104.01	100.81	103.1	107.37	101.85	100.29	105.71	104.13	102.31	105.31	105.44	105.16	104.68	105.7	104.65	101.76	102.08	106.13	104.67	104.95	104.93	105.87	104.52	105.86	101.99	107.04	104.53	104.18	103	105.38	105.47	104.31	105.49	102.12
106.5	106.23	107.36	108.97	107.23	105.5	107.4	104.34	106.76	110.44	110.67	106.71	107.7	106.21	109.35	108.67	106.11	104.86	106.87	107	105.25	106.69	108.32	108.08	107.32	108.15	109.29	108.6	108.01	108.58	104.54	107.45	107.11	106.84	107.06	102.8	110.02	106.03	104.85	110.9	101.25	108.08	106.67	105.76	106.22	107.34	107.42	109.79	106.47	104.5
100.94	103.25	99.392	102.11	101.1	102.2	100.31	99.658	100.83	101.29	101.42	100.12	102.04	100.19	103.3	100.3	102.63	98.729	101.07	101.2	100.95	98.48	103.32	97.283	101.57	101.77	100.19	101.33	99.938	100.53	103.34	102.57	100.69	102.8	101.33	102.62	102.51	99.034	105.56	101.4	98.482	102.42	101.74	98.207	100.58	98.593	103.36	102.1	98.688	101.66
110.13	109.81	112.98	113.26	111.6	110.91	111.75	110.79	113.19	113.15	111.83	115.3	112.32	115.09	111.79	113.05	110.7	112.11	112.63	113.99	114.35	113.97	112.78	112.87	111.63	111.24	113.74	115.22	111.27	113.83	113.04	113.4	112.16	110.72	109.95	110.24	113.95	112.89	113.28	110.93	109.01	110.77	111.22	108.61	111.42	109.72	111.44	114.63	111.69	109.78
104.61	108.06	103.53	103.32	105.79	105.15	104.41	106.34	104.84	103.64	106.71	104.18	105.13	106.14	107.08	107.71	105.85	102.46	106.67	106.05	105.54	104.5	105.97	106.94	105.27	104.99	106.73	103.21	100.52	110.1	104.63	105.03	106.8	106.67	105.97	104.43	104.47	104.9	103.29	104.2	105.36	105.66	104.66	102.89	104.78	102.95	106.28	107.54	105.75	105.05
104.15	109.59	108.22	106.67	104.74	104.69	105.31	105.22	107.76	104.71	107.44	105.9	105.25	107.75	105.66	106.25	107.5	103.88	105.8	104.4	109.29	106.59	104.97	105.62	107.29	105.36	107.53	107.92	108.15	106.12	106.31	105.39	103.49	106.99	105.65	107.22	107.82	104.87	108.52	105.95	111.2	105.14	108.63	103.43	104.25	106.85	107.53	105.67	105.45	108.45
105.59	107.13	105.44	106.2	107.32	107.67	106.37	106.58	105.65	105.22	105.77	104.66	105.4	106.82	107	106.7	105.38	106.69	104.1	105.43	106.58	104.03	104.33	109.36	102.61	106.26	104.63	106.17	108.19	109.62	107.19	106.11	105.98	104.9	106.61	106.72	106.33	105.97	107.14	107.48	108.76	107.78	105.72	106.8	107.92	105.98	106.21	104.73	106.97	107.18
105.27	102.77	107.88	109.26	104.96	103.5	107.11	105.98	108.12	109.43	104.57	107.45	103.29	104.34	106.11	106.99	108.63	105.28	109.29	105.86	104.14	109.55	106.89	108.83	105.25	108.78	107.66	105.77	109.96	110.29	110.06	104.28	106.61	107.59	108.13	106.41	106.99	104.49	105.3	108.17	106.04	106.88	108.16	108.4	106.36	105.69	106.53	105.47	105.89	106.96
110.47	109.91	112.8	110.1	114.33	113.69	112.06	112.24	112.81	108.3	112.1	113.01	109.43	108.29	112.51	108.07	110.99	109.65	112.12	110.62	110.31	109.27	109.49	111.15	110.43	110.09	110.64	108.92	112.29	111.24	110.88	110.72	108.33	110.35	112.18	114.4	111.78	108.85	109.21	112.17	111.33	111.06	112.2	110.88	109.63	113.38	111.64	112.19	108.38	109.84
103.4	106.52	106.43	105.78	105.51	105.62	107.69	103.84	104.35	101.47	105.23	106.51	107.9	106.17	107.22	103.83	107.85	106.85	107.16	107.61	104.86	106.72	104.75	104.4	103.04	103.78	102.25	103.53	106.9	108.48	105.05	106.92	106.08	103.68	103.82	106.33	106.3	107.06	107.17	104.13	105.98	106.74	104.36	106.73	106.27	108.07	106.6	105.3	106.97	109.21
98.075	101.33	101.19	101.81	97.017	103.73	98.801	99.621	100.92	97.701	100.59	99.875	100.5	99.579	105.59	101.34	99.826	98.569	96.091	103.38	100.88	98.374	98.361	98.88	104.03	98.137	99.046	98.895	97.469	98.432	102.27	98.743	95.594	98.35	98.386	101.08	102.42	97.48	100.24	102.19	99.304	100	95.328	101.56	96.814	101.18	100.43	100.57	96.811	98.703
106.74	107.12	107.81	106.23	107.1	105.89	110.46	109.99	106.25	107.14	105.95	108.3	108.23	107.5	105.34	106.28	108.07	107.34	106.59	108.74	108.44	108.76	107.73	107.41	107.02	106.76	104.69	108.28	105.4	103.75	103.51	106.55	107.43	104.09	109.41	106.43	105.68	106.34	107.81	105.77	107.81	103.9	107.48	107.17	104.39	107.48	107.98	107.06	107.3	107.69
110.6	113.84	110.58	114.8	113.52	115.88	111.03	114.03	112.12	112.8	113.68	114.63	111.12	114.14	113.25	111.29	114.8	111.3	113	113.4	112.65	111.44	111.07	113.25	112.85	116.46	113.53	112.13	114.44	112.71	114.64	113.13	111.93	113.43	113.66	112.14	113.2	112.08	114.85	113.5	115	111.31	113.69	110.55	115.08	112.14	111.66	115.16	108.16	110.33
101.5	106.7	106.41	105.72	101.88	104.73	103.3	105.65	105.78	105.83	101.42	102.39	103.83	103.27	106.14	105.96	101.95	105.91	103.56	102.38	104.09	103.55	106.78	101.13	104.45	104.81	107.43	101.07	105.63	105.36	101.33	105.02	105.01	105.6	103.62	102.41	102.88	105.86	106.17	102.1	105.55	103.85	105.77	104.26	103.1	104.71	107.66	104.58	104.3	104.48
106.95	100.71	105.34	106.22	105.96	100.53	105.85	106.64	101.9	102.61	106.81	100.41	102.88	105.83	104.09	103.8	104.19	104.65	105.72	104.86	102.86	101.84	103.28	101.65	106.7	106.21	101.45	104.79	106.78	103.43	102.68	105.74	102.56	106.52	104.71	103	106.59	106.13	105.66	103.84	105.8	104.95	101.62	102.21	104.5	102.84	104.79	108.69	104.52	106.13
112.57	109.63	108.77	111.67	112.78	109.91	109.05	112.5	110.12	111.87	113.21	110.88	115.98	110.06	109.06	110.98	111.66	112.53	111.8	111.77	110.79	111.99	111.51	111.27	109.79	112.1	113.26	115.44	111.86	111.08	109.83	110.6	111.06	107.3	111.34	110.92	114.01	112.31	106.91	111.52	110.09	111.75	109.52	113.72	110.4	110.8	110.77	110.5	111.71	111.83
111.89	112.9	110.1	110.87	113.85	108.96	115.19	111.95	113.09	114.4	114.27	113.15	112.92	112.97	111.31	112.7	115.3	112.78	112.61	111.26	107.37	110.85	110.74	110.41	111.83	110.93	110.49	110.34	113.04	113.97	111.39	114.23	111.38	109.71	114.89	110.87	115.31	110.86	112.92	112.21	112.29	116.32	114.33	113.01	110.95	111.35	112.26	110.9	112.46	112.42
111.28	110.84	110.99	108.93	110.05	110.44	107.19	108.54	110.78	105.44	108.23	109.9	106.06	109.95	111.44	107.95	108.09	111.82	111.1	110.22	109.89	109.1	105.5	110.39	108.08	109.36	111.12	108.79	108.27	110.79	112.37	108.64	109.38	109.46	108.83	110.77	108.49	110.28	112.07	109.16	109.92	106.29	108.76	110.65	109.53	110.76	109.6	109	107.7	112.19
106.54	104.8	105.19	109.08	103.47	104.47	105.57	106.79	105.11	105.39	106.31	104.42	104.26	109.86	104.16	105	106.7	102.88	103.63	104.9	103.94	101.57	103.43	108.31	105.71	107.62	109.19	104.43	107.07	104.38	107.48	104.82	108.27	107.83	109.58	104.62	106.1	105.77	105.55	106.17	107.47	103.83	106.7	107.52	105.67	105.69	103.15	106.63	106.63	109.64
110.61	109.11	107.77	114.04	110.5	109.78	110.76	113.46	111.5	108.13	110.58	110.8	112.53	108.78	110.23	115.39	111.94	111.07	113.14	111.47	110.41	109.91	111.85	111.75	113.02	112.96	108.91	112.05	113.31	110.33	108.72	110.57	112.93	108.73	110.07	109.88	111.93	110.18	111.98	110.9	112.28	112.73	114.74	113.1	110.66	107.78	111.31	109.77	110.81	109.99
116.13	113.49	116.8	116.35	119.25	115.77	116.96	115.88	117.1	120.47	114.89	116.06	113.52	115.58	115.8	113.13	115.48	117.14	112.81	116.48	115.05	117.11	115.92	118.32	118.01	111.17	114.14	118.45	112.6	112.6	116.59	115.76	118.46	116.12	114.92	116.24	114.69	118.26	116.46	115.86	120	114.93	117.13	114.13	116.15	118.35	117.89	115.15	116	118.33
101.3	100.08	101.53	99.746	100.72	97.746	99.298	102.24	98.591	99.887	99.781	99.799	101.06	98.567	98.746	101.27	102.12	100.01	97.442	96.666	101.82	100.87	98.637	99.61	96.239	99.708	100.61	99.388	97.838	100.46	99.523	97.18	100.11	102.07	97.554	100.01	99.973	99.963	101.81	99.021	104.73	98.786	99.806	99.132	96.708	101.05	100.89	98.592	103.67	100.78
106.74	104.45	103.65	106.14	105.14	102.82	106.08	102.93	102.03	103.88	101.35	105.27	102.28	105.79	105.27	104.78	102.52	104.67	106.87	106.3	103.94	103.45	101.83	104.27	103.88	104.51	104.37	101.22	106.59	103.19	102.91	105.23	103.43	103.4	105.9	105.18	104.81	102.45	106.5	102.93	105.7	104.35	103.3	105.2	103.98	103.63	104.41	101.41	104.08	106.55
111.42	107.92	109.2	113.81	112.18	113.02	108.86	109.64	112.32	110.88	110.51	112.64	110.62	111.45	109.89	112.17	113.48	113.52	113.03	113.36	113.33	113.2	108.4	111.5	113.4	109.83	111.79	112.97	108.85	110.05	110.03	111.51	112.56	110.56	112.11	111.68	107.33	112.22	111.72	106.68	114.9	108.45	107.28	109.65	113.52	111.62	111.77	110.66	110.14	109.09
103.73	97.381	99.72	100.21	97.683	96.155	97.561	104.04	99.161	95.66	99.711	97.344	100.75	98.073	100.97	99.46	100.88	99.209	98.75	100.02	99.959	99.048	102.31	101.42	101.11	102.59	101.35	97.601	100.15	100.23	101.96	101.72	101.41	99.755	101.12	94.971	98.709	101.38	100.06	96.258	97.168	103.84	98.202	99.091	99.767	99.142	101.03	99.377	100.81	102.87
109.17	110.68	111.88	113.06	110.67	110.07	112.03	109.74	110.45	112.91	114.07	113.74	110.58	108.63	112.03	111.14	110.56	112.02	110.34	110.76	113.27	112.42	109.39	113.04	110.73	112.93	111.53	109.34	114.38	110.4	111.14	112.86	112.85	107.73	109.52	109.92	114.45	109.77	110.49	110.94	112.34	110.17	109.26	110.16	114.38	109.68	113.69	109.28	110.51	111.7
96.422	99.178	98.005	98.648	100.69	99.963	95.593	102.33	99.764	104.36	99.955	99.255	100.82	102.14	98.436	99.822	99.656	101.96	103.71	100.08	99.509	98.355	97.828	97.92	100.38	103.18	99.184	100.56	101.29	98.602	98.602	99.077	101.4	100.35	98.502	100.41	98.477	97.439	100.22	97.176	99.815	98.274	97.124	99.833	98.237	96.138	99.157	100.45	100.24	98.248
103.54	105.44	106.74	104.97	101.46	107.8	106.42	104.62	102.86	109.23	107.32	104.22	108.02	107.24	104.46	104.6	105.59	107.99	105.86	107.63	108.43	106.18	105.06	106.95	105.33	104.27	107.33	103.59	103.38	105.03	104.69	105.1	106.53	103.09	107.52	103.45	104	110.21	100.11	104.6	104.42	105.75	104.8	107.89	106.41	103.38	106.68	104.79	104.86	104.34
106.34	105.96	104.16	107.57	104.05	104.15	107.12	107.16	105.79	105.74	107.84	105.86	105.13	106.66	107.42	106.14	106.12	106.76	105.32	104.22	105.54	104.13	106.9	102.94	104.44	104.17	106.8	105.57	109.39	104	105.8	107.63	103.88	103.87	104.62	106.48	105.27	105.95	105.03	105.74	105.3	106.57	106.35	106.07	107.98	104.75	106.79	104.01	106.07	108.22
110.47	109.84	112.38	112.51	111.15	111.97	109.46	110	111.86	108.29	110.37	112.17	110.2	108.73	109.44	109.07	109.87	109.77	113.5	115.72	111.6	114.55	109.94	112.33	112.06	108.96	112.32	112.15	111.38	110.89	113.93	110.01	111.91	110.44	110.65	109.17	113.45	112.56	111.32	107.87	111.77	112.2	111.11	113.71	108.85	107.33	110.43	110	113.08	111.84
116.97	116.06	117.35	117.95	119.69	115.95	117.38	119.03	118	118.34	117.89	117.21	119.48	119.22	116.65	120.96	118.66	117.95	116.56	115.93	116.61	121.25	118.09	117.75	118.89	120.89	117.71	118.24	121.53	118.35	119.15	120.19	120.24	116.66	117.5	121.65	111.04	116.17	118.18	120.02	117.61	119.63	118.12	115.58	117.28	114.6	117.48	116.06	120.37	117.13
106.89	106.52	112.06	109	108.55	109.88	110.45	107.35	113.28	109.4	109.76	109.23	110.13	110.98	110.2	110.36	110.78	109.67	109.6	110.87	108.61	109.6	111.06	111.79	109.87	107.05	111.26	110.79	105.62	111.65	109.01	111.2	109.75	110.53	110.15	109.13	109.27	110.52	108.23	109.44	107.1	108.53	108.6	109.26	110.89	107.93	107.73	110.48	111.15	108.85
103	100.74	103.97	99.626	98.085	98.826	98.822	100.4	101.02	101.17	97.296	101.89	99.985	100.06	100.81	102.94	101.32	101.96	98.614	100.38	98.952	100.99	103.81	99.063	102.69	99.212	100.9	100.52	98.599	97.67	98.129	99.085	97.05	100.85	98.523	100.7	103.06	100.51	100.41	98.97	99.499	99.116	100.25	100.51	101.19	100.73	102.9	97.769	96.563	101.69
112.39	109.61	110.11	112.76	110.23	110.59	111.18	109.92	110.68	106.27	110.04	107.61	110.01	110.92	107.14	108.78	115.3	109.14	110.77	110.34	109.63	112.47	110.63	108.99	113.13	108.33	108.78	110.27	109.39	110.14	116.25	112.47	111.28	107.31	110.4	113.2	108.43	112.22	109.72	108.95	108.87	112.17	108.2	109.51	107.31	107.35	108.48	108.85	106.32	111.35
119.42	119.85	122.42	115.71	114.94	116.8	119.25	117.8	117.81	120.13	118.32	117.52	117.01	116.18	114.92	117.91	117.57	116.68	115.81	115.67	117.83	119.17	119.56	113.54	117.86	116.25	121.35	119.51	113.41	118.01	116.84	115.94	118.04	117.08	118.44	116.63	115.53	113.18	116.78	119.02	117.29	121.28	114.7	117.91	118.09	118.17	118.25	119.68	116.26	117.96
107.09	102.88	104.92	104.66	103.93	105.31	106.7	105.31	106.43	104.83	103.95	106.06	102.19	101.41	107.07	103.4	101.73	101.64	106.86	107.71	105.26	108.21	107.46	103.28	102.85	106.84	109.51	107.61	105.66	106.39	108.65	105.78	106.12	104.61	104.6	104.46	106.14	104.9	105.7	109.6	106.18	107.84	107.09	106.92	108.42	105.26	105.22	108.7	106.45	106.08
104.48	107.1	106.88	103.76	105.12	104.52	105.37	105.07	105.41	103.83	105.81	108.14	107.12	105.23	104.72	107.33	105.19	107.36	103.27	104.87	105.1	107.58	108.73	101.88	104.39	105.96	103.97	103.56	103.95	103.52	104.59	105.29	105.38	104.76	106.05	107.27	106.33	103.44	105.38	107.75	106	105.08	108.16	104.55	107.95	105.97	104.99	108	104.8	110
110.76	115.1	114.44	109.36	110.56	113.85	113.91	110.09	112.45	112.66	114.49	114.27	113.45	110.52	113.61	112.81	116.41	112.22	113.54	112.07	109.16	111.78	116.17	114.87	113.89	112.78	113.82	110.97	115.32	113.16	112.54	111.22	112.82	112.02	112.28	112.16	112.74	114.26	114.28	111.68	115.44	111.58	112.25	110.17	113.1	112.92	112.59	113.3	112.08	115.7
107.98	101.54	104.75	108.75	106.31	105.91	110.1	107.95	106.45	105.95	106.91	106.61	103.39	106.09	106.69	105.58	105.89	110.74	103.58	104.99	105.39	105.19	104.82	104.88	106.65	108.95	107.61	104.67	106.36	107.13	106.31	107.19	104.38	106.84	104.72	104.53	104.5	105.61	108.4	105.14	105.82	106.67	106.03	105.05	105.71	106.99	103.66	106.64	105.69	107.01
98.741	102.77	98.581	99.965	99.548	101.78	100.16	101.03	101.89	99.463	99.541	100.86	100.41	99.043	99.767	102.44	100.28	99.84	102.84	100.3	98.471	99.571	99.977	102.28	99.692	98.581	99.518	98.222	101.03	101.7	101.5	99.586	97.995	102.95	102.81	98.783	101.22	102.34	98.299	98.988	104.78	100.15	100.65	97.548	102.65	100.32	101.5	103	100.76	102.05
102.2	103.85	105.54	105.39	105.1	105.05	106.21	104.6	105.84	100.75	102.32	105.12	104.75	101.67	103.97	105.22	103.16	107.15	101.86	106.58	106.76	105.5	101.88	105.27	105.94	103.94	104.38	102.71	106.65	104.13	104.78	106.24	105.47	102.26	103.58	106.64	101.85	107.25	106.87	103.63	104.86	103.66	104.8	104.94	104.09	101.96	103.78	102.61	102.06	107.75
104.91	105	105.68	102.58	103.1	103.22	103.9	104.86	105.06	103.49	109.98	104.81	104.95	107.45	106.07	106.79	105.05	108.75	107.06	105.7	104.93	104.79	103.29	105.41	106.47	104.42	103.64	106.46	104.49	105.52	104	105.02	105.25	105.02	102.71	107.07	105.46	104.76	103.66	105.1	106.02	108.22	104.01	103.52	106.59	107.22	103.39	105.8	103.65	104.1
110.64	108.46	107.2	108.93	106.97	108.53	109.93	105.71	113.31	110.36	111.53	109.88	111.1	107.76	109.93	113.74	107.93	105.88	111.7	108.9	107.15	112.9	113.31	113.47	110.78	110.63	110.5	112.58	111.53	110.36	111.35	108.73	109.71	109.43	110.96	109.37	114.22	110.18	112.47	110.76	110.5	113.73	111.28	109.21	108.53	110.91	110.66	109.25	107.49	110.01
109.16	108.73	111.24	111.07	111.52	110.89	110.98	111.02	112.33	111.37	108.75	110.38	110.52	110.88	111.37	114.38	108.67	109.73	111.34	112.66	111.44	110.42	108.66	112.68	110.71	108.55	112.48	110.06	109.59	109.62	112.46	111.13	109.15	113.77	110.49	111.77	108.9	108.42	111.34	110.71	111.24	110.64	108.5	110.93	112.94	109.06	108.41	111.45	111.29	109.83
103.49	104.48	102.34	109.88	103.34	105.35	104.83	106.36	104.27	103.71	106.83	105.41	106.54	102	107.83	105.84	105.23	104.69	105.31	103.16	103.03	105.95	105.26	108.51	107.6	106.68	103.92	103.81	105.32	107.98	109.68	104.11	105.26	103.18	103.57	107.22	108.73	105.69	107.01	105.71	106.84	104.66	101.31	104.81	107.45	108.55	107.31	105.59	106.4	103.2
102.94	104.54	105.06	106.91	105.69	104.12	103.99	104.11	103.27	103.03	104.97	101.63	103.92	104.47	105.2	105.63	104.91	103.96	102.71	102.99	104.96	105.58	108.88	103.39	104.64	103.6	107.12	106.41	106.68	102.51	105.23	107.28	106.83	106.32	103.64	108.27	103.1	102.73	102.58	105.1	105.1	104.24	106.53	104.98	105.96	105.09	106.55	100.91	106.57	107.72
100.86	101.83	104.03	99.066	97.827	99.29	96.046	99.274	100.95	98.49	98.821	100.56	99.26	99.622	101.24	99.659	101.32	100.39	100.43	98.851	103.72	98.684	101.55	100.02	99.469	102.76	99.554	99.049	98.793	101.77	100.5	101.09	98.408	101.94	99.171	100.66	99.134	104.34	100.33	101.92	102.24	99.777	101.84	98.617	103.07	99.816	97.661	101.4	101.18	100.71
109.72	110.82	112.6	112.19	109.3	111.04	111.96	113.29	110.65	109.17	111.83	110.07	110.79	113.05	110.86	114.99	112.69	113.25	110.83	109.78	112.39	108.25	111.04	114.09	113.52	112.3	113.95	109.48	112.61	113.61	113.26	112.09	112.98	110.77	112.83	113.58	112.9	114.27	112.83	109.89	112.39	112	114.37	112.97	111.78	112.22	111.45	114.16	113.81	113.26
102.71	100.18	100.16	98.951	98.809	101.21	98.912	97.204	99.457	100.65	100.35	97.162	101.91	97.953	101.88	98.818	100.05	99.845	101.46	100.59	100.45	96.581	100.48	103.44	97.571	98.774	100.18	101.56	101.35	97.141	98.449	100.47	99.212	98.987	99.851	99.749	98.81	100.41	99.427	98.723	100.92	103.02	100.27	99.798	99.847	100.94	103.69	97.878	96.979	98.675
106.84	109.15	107.66	104.15	105.95	106.13	107.39	105.57	108.25	107.24	106.64	104.2	106.89	106.06	108.14	106.93	103.96	105.84	105.44	107.67	107.73	104.12	103.89	106	108.47	105.42	104.31	107.99	105.51	106.45	107.6	107.92	106.04	108.3	105.77	106.57	103.39	106.58	106.96	109.6	105.15	106.17	108.59	106.03	105.11	106.87	103.3	104.55	103.98	104.92
106.83	108.74	107.92	104.41	106.39	109.67	106.53	107.38	108.71	105.68	105.58	109.58	107.81	105.78	105.7	108.71	107.45	109.06	109.24	106.63	106.26	105.4	103.93	105.76	105.89	107.67	107.66	104.08	106.77	104.07	107.63	106.91	104.23	104.9	107.64	104.43	106.45	108.82	108.67	106.4	103.15	110.3	108.72	105.21	106.04	107.66	107.34	104.96	109.04	107.5
97.462	99.347	101.51	101.72	98.916	96.48	99.419	100.56	98.453	100.86	105.19	97.486	100.98	100.24	100.25	99.671	99.868	100.79	101.2	100.26	103.37	101.79	99.345	101.16	102.25	100.33	96.52	99.807	101.92	100.16	100.26	98.409	102.36	100.14	100.26	103.24	100.18	100.45	100.8	101.61	103.02	104.48	102.24	99.023	101.24	100.5	105.93	101.32	98.943	98.107
104.39	104.95	103	105.15	104.14	100.76	105.86	103.92	104.36	103.66	104.69	102.07	103.64	107.67	103.08	103.48	106.19	101.11	103.01	102.89	104.62	105.93	102.68	104.74	100.94	105.59	104.94	105.82	103.84	103.48	102.12	106.36	103.93	100.11	102.76	102.73	104.56	102.08	106.19	104.72	104.36	104.77	102.66	101.99	103.09	106.59	104.7	104.96	103.11	103.79
99.294	98.209	100.78	101.88	100.74	99.405	97.884	101.59	101.7	101.18	101.09	97.345	98.206	99.263	99.448	97.342	99.718	100.77	96.881	100.12	99.102	99.67	100.47	100.31	103.81	97.254	100.69	101.37	99.6	99.828	99.62	100.23	100.79	97.614	99.667	99.361	101.1	98.644	100.83	96.888	99.303	103.31	101.91	101.05	99.902	99.696	96.553	100.45	100.8	99.897
99.97	100.32	99.888	99.604	99.736	100.86	98.633	99.714	98.825	99.997	102.01	97.196	98.765	101.13	104.66	100.84	96.78	101.43	100.07	100.97	100.69	98.958	101.27	100.52	103.16	100.01	102.66	100.09	97.268	102.31	101.9	101.82	99.893	102.29	97.973	97.527	100.7	99.008	100.15	100.39	98.919	103.11	100.1	99.303	98.529	99.372	99.345	99.799	95.749	95.859
107.88	104.21	104.31	105.73	103.51	110.34	104.25	106.68	106.18	105.82	105.95	107.12	105.08	104.8	103.15	103.52	107.28	106.05	104.85	107.7	106.46	105.02	102.88	105.4	108.76	108.17	106.44	105.73	108.96	105.43	104.7	105.78	106.69	105.24	106.39	103.02	107.13	107.1	107.62	107.85	105.83	107.16	105.38	103.25	105.69	104.65	103.46	106.97	102.02	106.28
106.59	104.87	107.03	103.33	107.51	104.97	110.55	106.11	103.55	105.87	103.88	106.08	108.46	108.47	106.09	104.32	108.12	107.34	108.58	106.15	105.98	103.79	103.87	108.84	103.96	104.12	106.04	105.95	104.3	108.81	104.71	105.28	106.1	108.06	105.24	104.37	108.52	103.73	107.8	102.96	104.9	104.75	105.3	108.43	108.46	104.94	106.68	107.01	106.45	107.73
111.89	110.94	110.1	108.81	113.14	111.66	112.08	112.67	110.33	108.11	109.9	110.65	110.87	112.71	106.63	110.63	110.72	109.22	107.38	108.67	105.73	110.23	106.84	108.89	113.92	112.5	111.65	110.23	107.31	105.53	109.65	108.98	113.88	109.4	110.88	109.59	110.77	110.88	112.2	111.64	110.23	109.66	110.57	111.12	109.87	107.49	108.28	108.15	108.23	108.26
101.51	99.222	101.57	103.17	100.53	104.15	98.884	100.06	99.9	96.846	101.54	100.25	99.362	98.76	101.62	101.41	100.9	98.31	99.538	100.69	98.289	102.56	99.149	100.39	99.044	102.17	100.85	102.56	99.146	100.26	102.32	97.044	101.17	99.065	101.27	102.01	98.599	99.025	100.07	105.08	101.11	97.964	102.57	100.85	101.12	98.328	103.67	101.53	98.322	99.778
107.24	107.35	105.2	104.87	105.44	104.91	104.98	104.27	108.59	105.27	107.63	105.98	103.44	105.45	106.8	106.64	106.7	106.67	103.1	107.9	106.91	105.45	105.42	105.64	103.31	106.75	102.17	104.02	102.81	103.16	102.75	105.23	105.05	106.2	107.56	106.95	106.35	105.06	106.06	105.2	104.18	106.81	104.11	105.22	107.76	104.81	105.47	105.29	104.91	106.6
103.63	108.47	106.72	108.02	106.55	105.56	104.47	107.99	107.53	108.74	104.17	106.32	104.09	104.17	109.1	109.6	105.42	105.64	106.84	102.68	108.24	107.42	106.75	105.62	108.52	106.39	109.04	110.67	104.96	105.36	104.81	107.16	107.11	106.21	108.08	105.99	103.67	109.54	106.41	109.21	105.27	105.53	107.89	105.6	103.7	104.35	106.35	104.73	108.35	107.6
105.93	107.15	106.73	105.73	105.74	104.8	107.43	103.9	105.52	104.19	107.16	107.45	104.78	103.58	108.89	103.21	105.03	106.76	105.59	106.61	105.47	105.32	103.8	103.42	106.29	107.99	108.4	107.05	107.83	103.96	105.6	106.47	105.45	105.98	107.69	104.68	105.82	105.39	107.8	105.79	108.27	106.24	105.66	106.13	105.52	107.61	105.15	104.73	105.42	106.81
111.02	112.68	110.51	113.13	111.7	112.1	112.46	111.68	110.71	112.69	114.08	112.51	109.54	113.83	111.14	116.25	110.98	111.19	112.05	112.52	112.32	110.36	108.88	112.73	112.03	110.22	111.51	109.69	113.06	113.01	110.11	112.71	113.51	111.55	112.03	110.53	111.81	111.64	111.96	116.62	109.34	109.64	111.8	111.86	113.74	111.12	110.28	112.59	111.94	112.68
109.43	111.3	108.79	110.56	107.4	112.93	109.34	111.75	108.21	109.98	112.4	110.23	110.57	110.32	110.48	107.62	106.04	107.07	111.42	107.81	111.24	109.73	111.05	107.07	110.02	111.72	109.19	106.07	111.24	111.53	110.07	107.86	108.73	108.54	109.31	111.33	108.06	107.83	109.29	108.55	112.43	106.28	108.3	107.66	109.91	111.68	109.72	108.05	108.79	109.64
101.45	102.58	96.937	101.05	97.738	98.546	98.014	99.436	97.975	99.729	98.108	99.745	100.43	98.451	96.28	100.44	103.28	98.747	101.05	99.813	100.11	101.37	97.671	102.57	99.175	98.689	101.16	97.468	101.77	100.88	97.861	99.099	103.7	99.745	95.139	101.84	101.58	100.82	101.72	100.99	98.117	99.636	100.09	100.11	101.28	97.37	97.604	100.53	98.897	101.73
110.27	116.56	115.26	110.27	109.87	110.11	111.07	110.54	111.37	109.26	110.43	109.34	110.93	111.13	112.7	111.13	112.03	107.05	108.76	107.78	110.69	112.91	110.69	110.31	110.53	113.16	107.75	115.67	108.32	111.78	111.36	111.84	111.91	112.18	112.47	116.04	110.26	110.21	114.9	109.7	111.27	108.89	116.05	107.65	109.35	112.4	110.05	111.48	109.22	111.49
107.84	106.62	108.43	105.45	106.27	103.86	106.04	106.35	103.75	110.39	106.82	104.81	106.4	104.59	110.62	107.68	106.15	107.24	109.09	105.37	103.88	107.78	107.25	107.04	103.48	106.85	103.89	109.47	104.29	107.85	105.38	109.85	106.82	106.24	107.62	105.58	105.94	104.69	105.63	106.59	105.25	106.48	108.42	105.2	108.6	106.59	106.93	107.94	102.04	106.95
105.14	102.91	103.15	108.11	101.39	104.78	102.2	106.38	104.05	102.76	103.77	104.57	104.65	103.11	100.25	104.68	103.59	106.52	103.19	102.94	104.68	103.95	106.8	103.61	102.94	106.31	108.31	104.06	106.59	102.81	103.26	105.93	104.26	103.47	105.24	102.62	102.3	104.18	103.15	105.44	104.68	105.79	103.37	106.38	105.28	103.87	104.12	103.61	104.22	103.65
101.68	99.002	98.662	98.268	100.39	100.42	101.23	101.13	99.704	100.62	99.781	100.34	102.93	97.525	101.39	100.9	100.52	105.03	97.509	99.753	100.07	101.08	99.955	99.472	103.29	100.69	99.93	100.89	99.385	100.24	99.036	97.833	101.24	100.25	97.652	103.27	100.74	101.29	98.038	98.398	97.922	100.5	101.02	99.884	103.48	101.34	101.28	100.67	100.65	98.748
106.76	105.73	106.01	106.63	105.14	104.52	108.62	103.2	105.83	106.22	105.54	105.36	104.07	103.9	108.23	105.87	104.23	105.31	107.39	107.2	102.29	103.99	108.03	107.78	107.33	106.71	107	106.61	109.08	106.82	106.81	104.83	105.19	105.31	104.71	105.6	106.2	105.28	106.42	105.37	107.47	106.4	105.53	106.79	105.66	104.48	102.5	109.25	104.1	104.9
103.86	101.98	106.01	107.44	106.54	104.85	105.86	107.8	103.67	104.93	106.42	106.91	104.73	106.67	107.5	102.82	105.06	105.53	106.53	106.28	106.65	103.5	109.42	108.08	107.4	107.06	105.53	105.68	103.02	104.31	106.18	106.44	103.25	106.07	105.09	107.27	107.85	104.38	107.23	108.27	107.86	106.28	109.79	102.68	108.93	106.32	104.18	105.69	104.01	104.51
104.69	107.05	104.26	107.13	107.91	103.16	107.39	106.97	102.69	104.74	108.51	105.21	105.47	105.05	107.05	104.99	106.41	103.23	103.01	105.5	103.66	105.03	103.53	103.32	106.92	105.33	104.41	104.06	107.5	105.04	106.02	104.05	104.96	104.37	105.49	104.23	104.16	105.87	104.42	103.52	101.61	105.97	105.31	107.66	109.58	106.22	104.21	105.78	107.09	105.44
116.79	119.52	113.32	116.72	119.28	116.38	114.08	114.24	117.86	116.89	117.42	115.07	117.37	116.93	115.38	115.21	114.72	116.24	113.63	115.28	114.65	118.39	113.44	117.31	116.28	116.59	119	115.08	114.01	117.58	116.59	117.94	117.53	112.99	115.25	116.98	116.59	119.39	114.94	117.36	114.61	116.14	116.85	116.56	117.37	118.09	116.17	115.28	114.01	114.32
108.59	109.33	109.9	112.3	107.91	113.97	107.09	113.72	108.51	111.01	116.84	113.06	112.38	111.57	108.33	111.8	108.81	112.33	110.17	111.67	109.88	111.6	109.29	108.46	108.44	108.83	110.39	109.6	110.68	109.13	111.37	109.4	113.5	109.94	111.65	107.9	111.33	110.47	108.19	116.39	110.18	109.82	108.61	110.75	108.79	112.22	113.13	111.56	112.19	113.3
105.55	102.99	102.29	106	107.76	105.26	106.56	104.74	108.23	106.76	105.29	105.07	103.91	106.66	104.79	104.81	105.05	105.75	107.33	104.95	106.47	104.43	103.89	109.23	103.03	104.85	108.01	105.25	103.15	108.07	102.64	104.81	105.59	106.27	101.63	104.53	102.2	104.32	102.57	105.28	104.22	104.79	105.52	107.2	109.03	106.87	102.9	109.39	106.23	105.19
110.44	110.44	112.23	115.89	108.08	111.43	111.09	112.14	110.87	110.64	112.81	111.01	111.3	111.72	112.66	110.58	110.62	113.95	112.27	111.68	111.8	114.9	111.53	111.23	115.76	108.78	113.74	109.21	112.39	108.48	110.27	108.97	107.09	112.67	109.38	109.13	112.32	114.49	112.85	112.16	112.37	113.19	111.09	110.2	110.64	111.43	114.33	108.9	111.68	112.42
104.25	106.79	107.28	107.04	104.28	106.88	103.44	103.19	107.87	108.93	105.95	105.8	103.9	105.55	103.76	106.64	104.41	105.58	108.18	104.68	106.57	105.34	107.57	108.62	105.13	102.54	105.53	106.3	104.93	106.72	103.78	103.71	111.01	106.96	104.33	103.22	104.59	103.71	104.08	106.53	102.2	107.04	105.11	105.01	106.28	103.26	105.81	105.82	103.88	102.6
103.89	107.03	103.55	105.89	103.2	106.28	106.53	107.69	107.19	106.87	107.84	105.8	104.7	104.96	102.56	105.2	105.37	103.75	106.1	106.06	103.69	106.25	105.74	105.14	106.03	103.34	103.97	107.14	105.15	104.78	100.7	105.45	105.03	101.49	103.6	101.9	103.48	102.69	102.8	104.68	102.32	101.34	106.3	103.33	106.73	102.92	103.76	106.11	104.1	106.16
112.73	110.3	112.93	114.54	113.73	114.72	114.12	112.16	108.74	112.76	112.81	111.41	111.54	114.08	110.26	108.47	113.55	112.44	113.21	114.18	114.27	107.31	110.09	110.38	112.65	110.48	116.59	109.84	110.95	109.22	111.67	111.59	108.62	108.92	109.37	112.73	113.6	110.41	111.72	111.04	114.06	112.59	110.98	107.9	111.25	110.96	109.82	111.46	112.24	111.87
100.55	101.7	102	101.73	101.79	97.767	100.99	97.969	101.68	98.37	101.79	102.15	98.974	100.72	100.74	100.09	100.89	101.24	100.68	101.55	102.66	104.61	101.21	99.954	100.33	100.69	99.124	99.524	98.866	96.936	100.59	98.444	98.536	99.736	100.27	100.06	100.55	101.12	103.3	100.45	101.94	100.9	99.513	98.869	97.372	100.06	97.345	98.627	99.723	98.418
102.63	106.95	103.82	103.14	104.22	105.6	105.18	104.86	105.04	104.29	107.66	101.44	102.78	108.32	104.69	106.33	103.15	101.59	104.6	102.37	100.85	104.71	104.21	105.75	100.68	104.32	102.47	101.05	104.38	104.54	104	108.22	102.18	104.25	100.88	104.41	104.61	103.21	103.52	105.65	106.51	107.25	104.23	103.53	101.94	105.6	102.51	103.24	103.9	105.21
105.77	105.29	107.84	106.13	104.81	104.32	107.67	107.79	110.03	105.67	105.1	106.37	104.91	108.12	105.28	106.2	105.63	107.71	105.67	105.38	104.1	104.69	107.29	105.67	107.24	108.62	107.69	104.72	109.07	106.07	107.3	108.4	106.86	104.9	103.97	105.79	107.54	106.76	108.3	108.16	105.15	101.61	104.38	105.03	104.3	106.18	108.12	106.25	103.83	106.06
103.03	106.05	104.16	108.63	108.75	105.36	106.41	105.14	104.21	104.44	106.62	105.44	103.01	105.58	108.55	110.5	106.92	104.07	106.61	103.97	103.84	104.99	105.57	105.43	108.6	104.22	103.45	104.72	106.16	104.4	104.78	107.44	106.43	105.24	105.55	106.98	105.42	104.21	106.74	109.17	106.43	106.74	102.4	107.76	102.76	105.51	106.66	104.22	103.9	106.65
106.48	104.43	105.73	104.03	106.67	105.59	104.65	105.77	107.72	105.32	102.56	105.6	104.71	103.82	107.11	101.84	106.88	105.01	102.22	105.06	106.39	106.82	105.34	105.72	106.54	101.16	104.49	103.76	105.18	103.78	105.02	105.21	107.92	105.6	108.85	106.81	104.06	104.93	104.68	105.68	107.32	105.95	103.76	104.4	109.65	103.21	102.93	101.47	105.58	105.86
109.11	105.95	105.22	106.83	104.66	104.38	104.92	107.19	104.17	105.81	105.14	104.07	107.79	105.22	101.45	106.27	104.76	109.55	105.43	105.86	107.99	104.09	104.29	107.03	104.33	105.76	104.71	108.13	107.5	105.74	106.89	104.65	108.22	107.28	105.01	103.16	105.21	105.59	104.46	103.07	105.32	105.72	105.35	105.31	105.34	102.83	105.13	107.55	104.98	104.93
110.82	115.92	112.11	110.47	111.48	111.62	113.58	109.89	106.95	113.82	111.64	111.76	113.53	111.62	114.02	110.74	109.83	112.23	113.15	115.78	112.36	109.42	110.48	110.15	110.14	110	110.91	112.32	109.95	110.4	113.59	110.55	111.65	111.65	108.36	111.8	114.35	109.57	112.21	112.5	117.15	111.71	112.12	112.71	107.83	112.76	110.31	112.19	113.82	112.75
104.65	106.81	103.36	104.71	107.74	107.17	106.19	106.99	110.08	107.42	106.55	109.96	106.3	110.99	106.79	107.62	105.36	108.85	104.49	107.37	109.56	104.08	108.4	106.14	108.94	105.11	105.54	105.61	102.54	107.34	108.58	106.82	110.78	107.46	107.37	108.3	109.08	106.13	106.6	106.68	103.81	105.31	107.86	107.32	104.82	109.49	108.7	108.64	106.29	108.85
106.35	105.07	104.31	105.81	106.27	109.53	106.49	106.55	106.53	105.58	105.14	102.88	106.01	107.58	105.56	107.66	107.2	108.54	105.92	106.48	107.18	106.18	108.71	109.15	104.35	100.73	104.61	106.45	104.65	104.8	108.27	107.28	102.99	108.26	109.24	106.34	108.73	104.23	102.73	107.58	105.37	107.86	105.28	104.37	104.42	104.35	103.3	106.61	104.25	107.94
107.3	105.86	106.25	103.74	109.66	106.16	107.56	106.11	109.04	106.77	108.62	104.23	109.98	106.83	106.1	111.01	108.69	107.71	108.8	109.76	108.89	109.05	107.56	107.9	105.8	108.77	104.18	105.59	104.02	106.87	107.83	102.28	105.08	106.96	104.44	108.19	109.94	105.73	107.66	106.61	111.1	107.05	107.53	107.06	107.46	103.9	106.02	104.43	106.28	111.32
111.25	113.4	111.17	113.25	109.68	113.09	112.08	113.45	111.02	113.38	112.97	110.19	112.24	111.5	114.4	111.15	108.57	110.41	112.92	115.1	110.4	111.95	112.94	111.6	113.82	109.58	109.75	113.98	112.44	108.71	113.66	112.83	112.21	114.76	111.8	116.15	108.44	114.64	113.5	113.45	110.88	110.37	110.33	111.26	112.35	111.73	113.7	110.82	111.4	110.89
109.75	106.99	107.23	110.27	110.22	111.39	110.33	110.87	112.82	109.8	111.75	109.02	109.04	113.48	111.98	108.05	107.69	111.31	107.14	109.1	111.23	109.62	109.18	107.71	106.4	112.9	108.72	108.91	110.56	109.71	109.94	108.1	110.62	109.91	111.16	112.32	110.73	110.71	110.56	107.62	110.03	109.78	108.36	106.65	109.89	111.3	111.42	109.53	108.54	108.54
106.08	106.58	105.52	106.26	107.11	105.16	107.27	104.06	107.45	103.59	104.82	103.04	107.59	105.88	108.4	103.83	104.92	107.57	107.01	107.15	104.77	104.87	103.08	104.81	104.16	107.88	106.81	107.81	104.8	104.04	104.55	106.56	105.36	107.66	108.05	106.75	104.74	105.29	102.4	105.76	105.48	103.64	103.3	105.89	109.53	106.93	105.37	106.8	104.7	104.7
106.96	105.79	108.72	103.5	106.05	107.39	104.95	105.97	106.67	105.72	103.73	102.27	106.45	105.58	105.79	105.8	104.77	104.92	110.65	104.58	107.1	108.21	105.58	107.5	106.91	109.5	107.19	105.63	104.84	104.56	106.23	106.01	108.32	107.06	103.45	105.29	107.06	106.77	107.33	108.28	104.43	108.08	107.24	104.92	106.12	103.87	107.61	106.02	106.73	107.02
107.01	113.14	108.65	109.27	110.96	111.28	111.88	112.35	113.63	111.99	109.95	111.95	112.06	109.2	111.93	110.39	113.17	110.95	108.66	110.74	113.91	111.78	109.23	110.08	112.19	112.04	110.88	111.56	110.04	112.09	110.51	110.73	109.86	111	112.16	111.05	110.12	111.32	111.17	108.43	109.64	109.85	113.69	110.3	111.82	112.4	113.44	113.51	111.95	111.06
109.11	106.25	105.96	107.1	106.74	104.31	105.51	107.51	103.58	107.45	103.64	103.53	103.09	105.73	104.91	107.6	105.22	107.28	106.14	105.57	104.06	104.86	104	106.54	107.46	105.04	103.94	107.12	104.3	105.44	103.64	106.17	106.44	103.2	103.73	105.03	106.95	106.03	102.69	103.31	104.96	104.36	105.85	105.34	108.04	106	105.82	106.1	103.5	105.46
103.58	105.21	103.48	106.36	106.66	105.3	102.3	104.11	105.78	104.12	103.04	104.68	104.2	105.71	105.92	102.56	104.85	101.38	103.86	103.11	104.56	105.82	104.45	105.13	106.43	99.747	102.47	104.12	104.79	104.79	105.3	102.82	106.86	106.91	102.18	104.28	102.23	105.54	106.58	104.37	101.56	105.54	103.88	106.18	104.31	105.34	101.53	101.07	104.2	101.55
111.25	113.62	108.51	110.04	110.81	110.99	110.05	112.27	111.29	111.64	111.56	108.44	109.22	110.9	108.84	114.39	108.22	108.04	109.44	109.23	108.8	112.26	112.8	107.29	110.59	111.31	109.33	112.81	111.43	108.48	109.79	109.83	109.8	113.53	113.33	110.66	109	108.9	111.13	109.6	114.64	110.22	112.07	112.24	109.23	111.19	112.27	108.59	110.47	112.77
99.775	100.23	99.878	99.48	101.21	101.55	96.933	101.28	98.558	101.72	101.52	101.3	99.429	101.67	103.45	102.18	101.39	99.514	98.623	100.89	98.737	100.94	101.6	103.91	102.08	99.298	97.938	100.64	101.15	100.7	98.485	100.62	101.02	102.77	100.13	101.51	103.16	101.27	103.97	101.52	100.6	101.3	103.18	99.71	101.96	105.22	102.88	100.36	98.753	100.91
107.38	107.6	106.37	108.69	107	106.87	106.71	105.04	107.1	110	103.92	108.44	105.16	105.46	105.83	109.11	106.33	109.37	106.49	105.96	105.35	105.93	102.9	108.25	107.17	105.32	106.32	107.55	105.37	108.74	110.05	105.62	106.94	104.28	104.51	106.44	108.96	104.67	107.32	108.76	107.62	109.6	107.89	109.04	106.91	103.45	106.15	105.81	106.86	105.39
109.82	112.94	109.62	109.58	110.04	108.67	110.09	110.37	112.71	114	108.24	110.79	108.42	112.09	110.29	109.22	113.77	112.65	110.9	108.62	112.29	109.11	111.4	111.38	111.06	112.6	108.59	111.87	110.51	110.57	113.77	112.94	110.72	110.09	110.65	114.39	108.5	108.79	110.53	106.63	109.5	110.21	110.44	113.2	111.74	109.49	110.79	113.43	109.4	107.88
108.98	108.86	108.54	107.77	105.93	109.86	111.7	106.07	104.87	104.69	105.45	108.06	107.85	108.11	105.66	105.4	106.92	106.73	108	107.47	107.45	106.03	105.87	104.81	102.95	107.71	107.05	105.98	107.26	109.04	109.16	106.33	106.47	106.49	106.5	107.06	103.62	105.92	107.84	109.1	106.82	106.59	110.56	105.84	108.78	104.35	104.65	108.29	105.64	111.4
112.09	110.13	113.36	112.45	110.94	110.75	111.05	109.73	112.77	111.3	111.54	111.08	110.99	111.98	114.18	111.86	114.3	111.75	109.8	111.45	111.17	109.57	113.95	112.75	109.12	114.11	107.82	106.29	109.86	111.2	111.52	111.32	111.76	110.14	110.59	110	110.37	113.86	112.2	114.34	110.25	109.68	113.92	112.1	110.2	111.97	112.1	111.02	111.63	111.14
105.86	106.82	104.2	106.44	104.76	105.64	106.4	104.87	107.53	105.33	104.26	105.47	107.16	103.55	108.55	108.53	107.15	106.85	102.14	104.63	105.78	106.03	103.29	104.75	104.41	108.44	106.29	106.11	103.96	105.88	104.35	105.83	105.32	104.68	106.56	104.89	105.78	104.41	106.87	109.99	105.41	105.9	106.25	107.92	106.39	106.21	106.95	107.48	106.9	109.29
109.5	109.68	110.54	111.16	112.44	111.4	113.4	109.91	109.9	111.74	113.67	113.25	111.45	110.28	109.35	111.84	112.58	112.21	108.67	112.03	112.99	108.2	112.84	111.32	110.15	112.58	111.99	111.24	111.53	110.74	113.86	110.92	113.25	110.4	108.92	110.85	110.6	110.84	111.09	113.58	111.38	110.48	112.5	108.5	109.13	111.62	110.17	112.39	112.75	110.15
105.76	104.56	106.96	103.75	106.89	106.37	104.25	106.12	105.82	105.56	105.33	104.98	106.39	107.05	105.92	104.83	104.85	106.37	102.85	105.66	105.62	102.7	103.64	104.51	104.87	104.04	103.47	106.28	105.08	105.29	103.59	105.05	105.39	103.76	109.29	103.39	103.32	102.67	102.39	105.74	102.28	103	107.05	108.79	103.74	105.38	101.76	106.33	106.38	103.16
104.22	104.57	103.81	102.77	105.89	105.15	105.07	107.75	105.67	108.36	105.95	107.87	102.78	105.27	107.2	106.43	108.52	104.44	106.17	103.65	99.663	105.32	103.72	108.05	107.93	102.28	104.47	105.01	106.26	104.86	105.19	106.44	101.97	106.23	109.41	108.65	105.51	106.1	103.9	105.8	105.14	102.13	106.98	105.11	106.59	107.75	107.95	103.67	105.53	104.72
102.9	107.26	104.65	103.63	103.44	107.25	104.47	103.59	107.4	102.77	106.26	105.04	102.72	104.58	103.05	104.76	106.4	107.93	106.54	107.45	105.78	105.82	104.6	106.81	107.68	103.64	109.29	106.13	103.39	106.44	106.47	103.3	106.14	107.33	107.59	105.86	105.42	106.12	105.92	104.83	102.24	106.71	107.71	107.68	105.78	107.33	105.64	103.09	108.12	104.7
110	108.4	107.36	109.43	105.48	106.16	103.91	107.39	107.17	109.95	108.01	105.19	105.38	108.67	105.34	106.61	106.82	105.03	109.17	109.47	106.81	104.16	105.4	107.49	107.08	106.28	104.73	105.75	106.53	105.67	108.54	109.62	105.1	106.72	106.65	110.65	108.77	104.68	105.91	107.27	106.29	104.07	107.84	104.89	104.15	108.67	107.26	105.77	106.39	108.55
108.53	107.18	113.14	112.16	111.17	110.95	112.24	108.93	111.31	110.12	110.66	109.17	111.31	111.69	112.16	109.53	107.48	108.6	111.24	110.95	106.76	109.3	105.08	109.48	110.15	109.98	113.1	112.69	114.18	111.04	110.04	110.48	111.67	112.59	108.81	112.52	110.88	106.84	109.11	112.84	111.59	112.21	108.9	111.98	110.8	110.23	110.55	109.57	110.02	110.41
95.637	98.095	98.381	97.969	102.25	100.42	102.39	96.487	98.323	100.29	99.499	101.58	99.178	99.94	102.72	101.12	100.9	102.58	99.61	100.97	97.596	100.67	100.48	100.54	99.182	99.96	100.69	98.199	99.583	100.8	101.5	99.534	99.728	100.55	97.679	100.02	102.6	99.558	99.244	98.872	99.898	101.2	100.26	104.08	100.9	98.193	100.78	100.17	101.09	99.352
108.11	109.46	112.11	113.76	110.22	109.69	113.03	108.93	113.6	114.37	111.74	106.91	114.53	110.52	111.2	113.71	111.72	112.14	115.17	110.65	111.4	110.02	111.7	110.86	110.03	112.6	108.84	111.81	109.82	114.77	109.7	109.06	114.43	107.53	112.48	112.24	112.54	111.35	110.1	112.99	110.31	109.89	112.07	111.54	111.91	111.09	109.02	112.41	109.17	113.2
105.67	104.96	108.05	105.01	105.53	105.95	105.16	102.89	106.94	105.74	108.44	107.91	111.03	106.03	104.45	103.23	106.79	108.3	106.86	105.6	106.59	108.06	106.36	105.1	104.75	105.95	104.24	104.19	109.01	106.39	107.25	109.22	104.42	105.63	106.03	107.2	106.47	104.7	107.92	106.3	104.36	107.21	104.13	108.53	103.89	107.07	106.98	104.46	105.81	106.94
108.44	107.8	107.64	107.99	104.63	107.96	105.34	107.71	109.27	106.62	106.76	108.65	104.85	109.55	106.98	105.56	106.76	103.72	109.28	109.1	106.04	108.05	108.35	107.55	105.85	106.03	108.17	108.64	107.79	108.9	105.42	105.04	107.42	105.15	105.99	104.85	107.48	108.66	109.73	107.56	107.27	106.68	109.32	108.65	107.56	109.1	106.6	105.57	108.29	107.25
109.93	111.38	111.9	109.42	110.52	110.58	111.53	110.65	113.11	111.81	112.72	109.37	113.4	111.78	109.22	109.32	109.29	111.03	110.6	109.14	107.68	108.57	109.33	107.74	108.99	109.38	111.47	113.48	112.38	111.57	110.26	110.64	109.88	110.26	112.46	107.52	111.39	109.8	106.64	111.5	109.22	110.62	108.87	108.73	108.52	110.05	109.71	110.92	109.27	112.49
106.44	106.81	102.9	103.58	104.89	105.03	107.45	106.2	108.25	102.03	103.57	106.64	103.22	106.85	107.79	109.35	107.87	105	103.83	102.98	107.14	104.84	107.9	102.75	107.22	106.65	106.87	105.87	106.41	104.33	103.59	106.89	105.61	102.94	107.41	107.45	103.34	102.9	105.26	106.12	108.37	103.43	105.11	104.72	107.31	104.25	106.81	106.21	109.22	104.49
111.76	111.62	109.46	110.13	110.67	109.38	113.31	108.72	112.57	110.03	111.25	109.74	106.27	115.36	115.13	107.41	112.03	113.31	111.32	109.94	105.58	112.09	109.82	109.2	108.57	109.19	109.75	107.52	110.7	110.39	111.05	109.5	111.11	109.61	112.22	111.41	113.39	109.97	109.17	111.28	113.6	111.3	109.29	110.37	107.63	111.27	110.43	112.54	106.27	109.73
99.844	97.592	102.63	101.65	101.04	101.85	98.388	101.77	103.12	101.94	101.15	100.64	96.639	101.29	100.05	101.73	101.96	101.07	102.5	99.605	103.75	103.24	101.93	100.17	100.77	99.323	101.27	102.83	102.43	100.34	98.024	101.41	99.933	101.25	100.3	102.32	99.066	100.42	101.32	99.802	99.454	102.48	101.45	100.49	100.69	100.75	101.55	102.4	101.72	100.76
109.26	110.65	111.15	113.76	113.64	108.39	109.45	107.36	110.07	108.82	114.19	111.06	111.29	110.99	108.02	108.14	110.38	111.54	111.36	110.78	107.34	108.89	108.42	111.44	112.06	109.54	108.11	108	110.33	110.64	105.33	109.19	109.39	109.47	108.78	109.09	111.86	107.96	110.49	107.71	110.77	110.87	110.06	111.72	111.21	110.98	110.65	107.94	108.58	111.43
107.17	103.69	108.39	103.48	104.44	103.09	107.04	107.59	104.15	104.97	105.95	106.78	108.18	105.71	104.21	106.21	103.85	106.71	104.61	108.02	109.85	107.51	102.16	104.94	105.55	104.94	108.58	106.94	104.35	105.03	107.55	108.16	104.97	105.7	103.71	105.99	106.16	105.59	107.22	106.42	108.81	106.4	105.47	104.4	106.48	105.8	106.16	104.44	103.88	103.17
101.88	107.02	103.22	106.59	105.09	105	109.26	106.32	107	105.96	109.92	102.95	108.64	107.29	106.59	106.56	107.65	106.89	107.41	108.1	106.27	107.42	107.57	105.2	105.13	111.33	107.15	109.5	104.88	105.99	106.76	106.56	105	106.91	107.11	107.55	105.74	106.97	110.1	105.12	105.28	110.46	104.85	106.93	105.01	105.81	107.46	109.06	105.91	104.57
109.64	110.93	111.58	112.77	113.39	108.96	110.81	109.91	110.16	111.09	111.26	109.54	106.75	107.39	111.68	112.65	107.41	110.49	109.41	110.86	110.48	111.51	110.3	111.07	111.16	109.37	110.89	109.03	111.92	108	110.72	113.66	110.55	112.34	109.92	111.16	108.4	113.21	111.28	111.82	109.04	109.46	110.76	110.57	113.35	111.5	110.96	108.09	111.45	111.13
111.95	110.93	108.91	112.53	108.14	113.29	111.36	113.38	113.23	107.78	112.16	112.78	111.58	111.32	111.33	112.39	108.74	112.97	112.34	113.09	111.72	114.71	111.37	110.13	109.51	112.33	112.98	111.51	108.9	107.96	108.85	110.17	108.52	111.79	110.42	107.84	112.68	109.64	113.45	107.82	114.55	110.52	112.24	111.54	111.82	111.96	112.46	113.49	107.66	109.9
104.07	103.88	104.91	105.85	107.5	105.48	102.23	105.29	106.11	102.6	108.27	107.09	105.26	109.04	107.61	103.62	104.32	103.99	107.03	105.17	102.05	105.38	107.38	105.57	106.26	101.73	107.64	103.79	105.14	106.8	106.74	103.48	104.7	103.46	105.08	106.53	104.59	103.05	106.98	105.64	105.59	106.47	106.96	108.91	103.95	106.51	103.71	102.26	105.65	105.12
108.87	109.57	109.33	111.09	112.14	109.9	111.48	109.82	111.81	110.75	112.41	111.7	110.9	110.94	110.93	111.64	111.16	107.94	114.78	111.08	107.55	109.49	109.02	113.67	109.36	113.14	110.57	111.74	107.9	110.11	113.07	113.36	108.43	109.61	112.76	111.5	107.69	110.09	109.84	113.59	109.86	110.23	109.29	113.73	112.48	110.39	108.97	109.31	106.21	110.13
107.39	108.4	104.84	104.64	102.24	106.62	107.44	108.44	108.05	103.38	106.65	105.4	108.94	104.09	106.26	108.13	107.75	107.17	102.67	104.22	106.94	108.99	106.69	108.9	104.04	105.62	106.8	107.79	104.21	103.74	108.28	105.01	102.04	105.8	107.09	104.33	108.54	107.64	106.38	105.47	101.1	108.33	110.27	111.85	108.45	103.23	104.71	107.61	104.49	104.19
112.24	110.77	112.03	112.02	113.56	113.16	114.7	112.03	114.33	111.43	115.28	113.52	114.51	110.66	114.37	113.65	114	111.96	109.44	115.05	118.04	110.83	112.36	113.4	113.88	112.82	112.27	115.47	110.11	111.76	109.44	112.7	113.32	113.09	111.67	109.95	113.11	111.33	112.28	110.69	115.43	111.69	114.98	111.42	114.49	110.15	115.43	112.2	113.91	111.78
106.62	108.26	106.66	108.81	110.35	104.79	103.58	104.36	106.62	106.2	102.12	106.82	107.71	103.25	106.53	107.02	105.67	105.07	105.89	103.46	108.67	104.55	105.84	107.6	104.42	104.12	103.37	104.01	107.45	108.59	106.82	105.08	108.42	106.95	105.26	103.67	103.6	107.3	107.92	107.66	104.68	101.6	103.64	102.56	107.57	106.1	105.52	107.28	104.49	105.35
103.4	100.06	105.3	102.76	102.99	104.15	100.64	102.51	98.36	98.406	100.95	100.45	99.82	101.3	99.512	100.66	102.79	100.86	97.929	101.79	98.86	98.197	101.95	101.38	104.1	98.706	98.505	102.26	98.006	100.62	99.922	96.485	101.69	101.86	102.1	100.78	102.16	98.638	99.995	102.7	99.058	101.29	100.68	104.28	99.677	99.118	100.93	101.24	100.13	98.083
110.06	111.35	110.96	112.34	115.75	110.92	112.9	112.06	109.39	112.49	111.81	110.74	110.33	111.14	114.12	110.1	112.31	111.48	110.69	112.26	113.02	110.41	112.46	111.69	111.67	111.82	112.45	110.79	115.74	114.79	108.18	112.16	110.02	110.68	114.29	112.23	112.95	109.54	112.68	115.14	113.72	112.9	113.07	113.28	107.82	111.6	113.05	112.51	112.14	113.3
103.55	105.7	106.9	105.8	105.56	108.03	107.51	107.4	107.85	102.75	107.18	103.49	104.15	104.87	106.91	105.24	104.15	108.22	106.41	104.89	104.78	106.75	107.64	109.08	108.68	106.98	104.37	106.33	104.37	107.86	104.31	105.49	102.14	105.92	105.41	103.52	105.28	103.32	102.49	107.74	105.44	105.37	105.72	108.55	108.57	106.57	106.44	109.44	107.19	106.65
119.76	116.01	116.47	120.34	115.01	116.89	113.97	117.86	118.65	117.05	116.38	115.74	119.33	116.21	115.39	114.23	118.11	117.84	115.94	118.56	114.64	117.83	118.13	116.35	120.5	116.4	117.42	116.91	120.26	119.79	117.29	119.09	114.81	113.67	119.65	118.16	117.85	115.46	118.81	119.51	118.36	118.09	120.11	119.03	117.84	119.24	116.36	118.08	117.28	118.04
107.52	107.69	104.79	103.37	108.88	107.62	109.04	103.63	106.25	104.78	105.06	109	105.92	108.03	108.1	107.18	106.32	107.05	106.18	106.15	105.17	107.08	106.67	105.96	105.46	107.07	103.86	104.46	106.33	103.62	103.74	107.27	105.34	108.48	105.43	105.62	105.27	108.1	106.77	106.23	112.01	103.21	105.82	107.39	106.9	104.83	103.35	107.07	105.95	105.45
108.34	104.39	105.1	106.22	103.69	105.26	106.41	107.39	105.11	100.9	106.15	106.48	103.5	106.89	105.09	107.26	105.96	105.04	106.19	104.65	105.44	105.48	103.15	108.91	103.28	106.07	107.9	106.84	107.74	104.23	105.85	106.01	104.83	106.67	104.53	104.67	106.99	107.58	105.59	107.39	104.48	107.05	105.27	106.21	100.66	105.19	103.09	104	105.75	106.87
104.19	101.59	99.766	100.88	100.37	100.72	100.97	103.35	102.34	101.98	101.72	99.823	98.674	101.66	100.85	99.313	100.51	101.99	103.23	101.69	101.1	103.25	103.04	99.105	101.24	97.69	97.549	103.18	100.09	99.113	100.04	99.222	101.79	101.01	100.49	99.986	97.74	101.19	98.125	100.55	99.092	99.925	96.379	97.607	97.574	100.94	102.81	100.3	98.786	101.08
114.41	113.08	113.94	111.02	111.83	112.33	115.94	115.77	111.42	110.98	115.96	112.21	116.74	111.26	111.9	111.75	112.14	114.17	112.31	110.15	109.55	114.1	114.22	114.64	110.94	113.61	111.4	112.26	113.67	114.99	117.31	112.24	115.44	113.14	113.12	109.73	113.44	113.58	112.55	113.32	108.18	113.69	113.58	111.8	113.55	112.96	115.38	114.64	112.7	113.24
114.36	111.83	113.78	106.51	111.95	108.2	110.1	111.71	109.28	114.01	114	110.5	108.99	110.7	111.69	110.2	113.27	108.12	113.84	108.1	111.64	113.04	112.52	113.09	110.46	106.71	110.23	106.89	112.99	109.5	110.18	114.65	114.32	109.95	111.09	110.29	113.24	110.93	112.13	110.63	112.79	109.74	111.92	107.49	111.86	107.77	112.03	110.91	108.26	112.77
98.656	100.82	102.31	100.74	100.56	101.3	102.93	99.024	101.09	97.2	100.27	99.725	99.66	101.06	101.16	98.681	104.42	101.29	99.816	99.507	99.508	100.45	102.39	101.73	99.544	101.81	100.54	100.66	100.92	100.55	102.56	100.91	101	99.327	102.13	97.659	101.87	100.99	104.02	101.2	99.572	104.03	101.83	101.52	100.58	99.72	101.26	100.34	96.706	103.72
108.55	104.48	106.53	107.82	106.46	104.45	106.03	105.71	109.05	107.67	105.05	107.12	104.96	104.67	104.34	105.08	105.36	105.2	104.46	102.72	108.08	103.55	104.93	106.01	105.36	102.07	103.04	107.42	105.87	108.68	105.87	104.57	104.07	104.77	102.9	106.23	106.9	105.59	105.21	104.6	105.61	103.21	107.27	105.01	106.52	105.78	105.97	105.64	104.38	106.4
110.04	111.9	111.41	110.89	112.21	110.8	108.37	110.06	110.16	110.79	110.38	111	111.67	113.69	115.16	110.05	108.75	112.69	112.06	108.66	108.76	111.84	114.1	111.08	110.12	108.23	113.38	112.89	111.56	115.1	108.96	111.12	115.14	110.58	112.09	111.98	111.29	110.82	109.88	113.18	110.47	112.92	112.28	108.7	112.44	112.52	108.84	107.28	113.73	110.67
103.86	105.91	106.04	106.08	101.47	105.85	106.09	104.74	99.2	104.51	104.6	104.15	103.77	110.09	105.23	101.39	105.18	102.69	106.13	103.28	99.695	105.04	103.97	106.72	105.56	102.82	105.01	106.8	107.2	107.1	102.58	102.95	104.27	106.76	105.34	106.38	103.05	103.27	103.83	109.1	105.08	103.84	102.8	105.29	103.71	105.05	106.3	105.19	105.44	103.79
108.94	111.43	106.93	111.2	111.3	113.35	110.25	112.87	111.73	110.81	107.89	111.27	108.59	111.95	111.23	108.59	110.03	107.26	109.03	110.13	106.39	107.73	112.77	110.66	109.8	108.52	110.03	112.74	109.25	108.92	111.5	108.79	110.13	108.08	109.96	111.93	108.44	108.51	108.9	109.73	110.78	109.58	113.71	110.51	110.54	108.24	109.95	110.25	111.02	112.46
103.66	104.5	102.6	103.71	103.1	103.72	104.88	106.29	105.79	105.54	104.33	105.23	104.49	107.3	105.27	105.84	104.72	104.54	104.29	102.57	104.92	103.16	104.73	105.71	104.65	106.41	104.92	103.52	104.73	103.56	102.85	104.07	104.75	104.27	104.58	106.92	104.99	103.87	101.86	106.04	106.3	104.46	106.11	104.31	103.66	103.54	101.75	105.2	103.84	102.75
103.91	103.25	107.55	105.96	104.69	104.05	104.14	103.12	102.48	102.32	103.79	105.8	108.22	105.07	101.98	107.56	104.71	103.76	108.7	105.24	102.07	104.49	106.27	105.73	102.87	105.36	103.49	105.33	103.13	106.85	106.06	104.58	103.55	108.11	104.58	104.31	104.01	103.73	101.19	102.41	106.86	102.96	102.57	104.67	101.23	105.34	104.77	104.16	104.99	101.33
102.91	103.68	104.27	103.23	99.5	103.1	105.85	105.23	104.66	101.82	106.03	103.27	105.76	106.96	103.22	105.71	108.9	104.97	103.38	103.92	101.67	104.61	103.99	103.35	104.35	103.59	105.88	101.8	105.81	106.09	102.22	103.04	107.1	104.86	105.81	103.36	104.92	101.64	106.9	105.23	103.78	102.58	102.49	104.2	104.77	104.82	105.62	101.07	102.24	104.19
112.86	114.05	114.26	115.32	112.54	112.53	114.58	114.21	116.48	111.62	108.77	110.5	112.36	113.42	114.55	111.51	110.71	113.71	112.32	116.52	108.74	111.45	111.37	111.76	113.85	112.68	114.28	114.54	111.26	112.08	111.86	109.27	113.7	113.01	113.86	114.87	114.06	111.85	112.42	111.8	113.27	113.98	115.23	110.78	113.81	111.7	112.28	112.42	113.82	111.09
108	105.02	105.27	105.72	107.22	104.41	107.2	105.84	106.44	107.72	106.92	106.28	105.34	108.82	108.34	110.52	106.23	105.6	104.23	105.95	109.13	104.52	108.06	104.07	111.6	105.95	107.16	104.93	107.23	104.99	104.63	105.56	104.65	105.78	107.08	106.35	105.81	104.08	107.78	107.44	106.99	109.01	109.2	104.74	108.05	102.23	104.25	107.96	104.3	106.62
104.64	104.54	104.21	105.81	108.14	106.45	108.6	105.74	107.69	106.79	105.65	105.42	105.93	108.11	102.35	103.53	109.51	106.36	105.81	101.99	107.05	104.33	104.84	103.52	106.97	108.19	104.39	104.19	105.05	107.37	106.2	103.06	106.06	106.9	107.31	103.7	104.36	106.1	106.69	106.16	106.58	105.88	104.49	105.76	105.18	105.74	101.64	105.96	107.48	106.06
116.75	119.67	118.92	117.68	121.26	115.9	116.91	115.03	116.83	118.71	118.56	116.93	118.27	118.02	114.47	117.44	118.24	116.48	118.07	113.62	112.85	116.47	117.98	116.26	116.92	117.84	117.36	116.49	115.82	119.1	117.74	118.05	117.72	116.15	117.23	116.22	115.66	115.89	120.52	118.61	116.09	117.32	118.29	119.23	117.27	116.8	117.73	114.37	119.21	117.05
112.61	110.43	109.45	112.72	112.43	112.25	116.39	109.2	109.91	112.58	112.46	111.77	108.93	109.73	116.21	113.01	110.75	110.92	111.52	111.4	111.94	110.91	111.86	111.03	111.64	110.16	112.94	112.06	111.72	111.63	111.41	114.78	112.65	117.05	112.1	111.79	113.22	113.94	113.28	112.69	111.74	109.93	108.64	109.63	110.16	113.21	114.94	110.64	113.63	115.03
114.83	112.14	111.94	113.78	115.05	113.16	110.4	109.68	113.49	110.25	110.73	113.12	112.93	112.68	111.94	110.62	111.59	109.55	112.39	113.74	113.2	111.21	110.88	112.43	115.06	111.67	109.78	111.79	109.92	114.3	107.24	113.43	111.5	110.91	111.83	111.07	110.27	113.64	107.79	112.97	112.57	110.83	113.88	112.56	111.06	111.22	108.78	111.86	112.37	112.39
104.74	109.4	103.3	104.1	104.97	102.67	105.21	107.22	103.84	106.35	108.79	103.07	107.06	105.55	105.09	101.53	102.81	106.1	107.78	104.29	108.9	104.37	105.93	107.2	105.62	102.84	105.41	104.69	106.6	109.28	105.85	106.48	105	106.75	107.26	103.91	103.5	104.79	105.3	101.4	103.19	107.8	107.03	107.95	104.69	104.63	106.59	108.29	103.99	102.78
106.79	105.97	104.05	106.11	107	102.92	106.42	106.23	105.1	104.74	104.77	104.89	107.46	107.79	105.2	108.15	107.6	106.08	104.71	104.7	103.49	106.81	104.12	104.11	106.08	105.53	107.27	106.89	108.71	103.08	107.52	104.45	106.11	108.36	103.08	103.49	105.96	105.9	106.86	106.16	107.19	105.65	104.32	107.85	104.58	103.14	107.67	105.21	105.87	105.05
97.776	101.82	101.67	102.03	100.49	98.813	99.504	98.538	102.42	99.65	99.946	102.88	100.2	99.699	101.03	99.249	100.97	98.558	102.77	100.19	97.653	98.377	98.641	100.32	100.15	99.318	101.93	99.719	98.113	103.25	100.91	99.4	100.14	98.558	101.15	100.06	99.435	100.77	100.6	100.18	98.245	103.91	100.4	96.152	99.762	99.876	102.97	99.286	101.4	99.595
108.57	106.81	105.13	105.45	105.52	106.56	103.92	106.01	104.29	107	106.77	105.87	102.34	102.69	103.24	109.25	105.42	105.07	104.96	104.89	108.68	104.88	104.63	105.43	103.26	106.05	104.92	105.51	104.08	106.25	105.1	107.39	102.56	106.59	103.36	106.36	104.66	106.71	104.89	104.84	104.64	105.29	103.6	107.48	105.94	110.52	107.44	102.76	104.69	105.4
113.42	113.12	110.17	112.65	114.13	117.77	113	113.24	115.18	112.4	112.06	113.23	115.53	113.6	110.08	114.45	111.32	111.25	111.12	113.58	111.9	111.94	112.51	113.63	112.14	114.39	114.66	112.96	114.89	111.62	114.02	112	112.68	116.48	111.98	115.17	110.27	113.39	112.81	111.89	111.75	113.36	111.91	112.9	109.18	112.04	112.38	115.64	112.12	112.44
112.79	110.22	110.43	107.45	111.96	113.11	113.11	109.4	113.36	113.1	109.08	111.57	112.29	112.8	113.42	112.3	108.25	114.37	111.31	110.02	112.83	112.38	111.32	107.15	111.5	109.34	109.95	110.31	109.35	112.21	112.7	113.68	112.18	112.77	112.06	112.97	109.57	114.59	109.79	112.49	109.97	114.59	110.35	110.56	109.85	112.39	108.64	113.45	109.55	114.72
110.64	112.39	109.72	110.1	110.66	113.55	112.55	113.01	114.19	112.46	112.37	110.31	110.93	111.48	113.81	111.31	111.27	112.16	113.33	112.16	112.5	113.33	112.17	112.13	114.12	112.42	107.22	109.41	112.87	110.99	111.7	111.11	111.06	113.74	113.01	114.52	112.83	113.38	114.28	113.21	110.36	116.65	111.85	111.14	114.07	115.33	113.31	111.16	113.34	113.06
109.57	117.19	112.5	111.98	114.26	113.63	114.32	113.55	112.31	111.96	112.36	113.62	113.36	112.72	112.46	112.74	110.82	113.65	112.78	109.43	113.24	110.62	110.17	109.62	112.77	113	112.97	109.26	112.11	111.55	110.01	110.41	110.8	109.64	112.88	114.1	112.46	112.38	111.29	114.32	111.96	113.36	107.55	110.84	111.47	109.4	110.87	112.37	111.35	110.67
105.88	109.63	111.92	113.44	113.3	111.01	111.45	109.47	110.67	111.15	108.49	111.27	109.59	111.13	111.4	109.5	111.69	110.3	108.8	110.22	109.66	113.27	108.06	110.96	111.96	108.38	107.98	108.21	110.02	109.43	110.4	110.75	110.24	114.2	109.87	110.24	113.82	112.49	110.9	112.49	112.63	108.3	109	110.49	109.17	111.01	110.98	112.92	110.79	111
116.61	116.11	114.78	112.59	116.11	115.58	121.12	118.38	113.5	115.15	116.91	116	117.83	116.12	115.83	117.65	118.47	116.6	115.59	113.7	112.81	117.97	116.4	117.48	116.01	112.62	119.26	118.64	117.21	116.22	117.53	115.79	114.75	117.04	115.45	115.43	114.78	115.15	113.91	114.01	116.61	115.19	118.42	114.39	115.98	115.27	114.85	114.89	111.92	116.18
102.21	101.47	102.32	101.18	98.815	103.78	98.795	99.768	102.62	98.033	100.98	101.44	99.133	100.54	100.56	101.68	100.27	100.66	102.6	101.33	102.58	97.111	103.89	102.96	101.43	99.402	103.17	98.551	98.067	100.52	103	103.02	101.33	103.81	100.54	102.93	103.12	99.162	102.56	102.35	101.84	100.78	101.29	102.23	103.06	96.701	100.71	100.23	102.49	100.1
106.54	107.34	107.42	105.59	109.25	103.34	105.01	105.03	104.89	106.12	105.47	104.72	105.59	106.58	104.79	104.9	104.99	109.03	106.41	104.43	105.58	107.4	104.86	104.68	107.3	105.79	103.98	105.81	105.64	104.92	108.84	106.78	105.83	106.05	105.06	107.03	106.6	102.34	104.31	103.6	106.67	106.12	108.24	108.64	105.47	106.74	105.61	105.91	103.62	106.34
103.53	105.76	105.74	106.38	106.53	106.93	106.97	105.77	107.54	104.24	107.34	106.99	109.9	104.37	107	106.9	106.98	107.26	105.67	109.45	105.82	107.29	101.21	107.84	103.07	105.61	106.68	108.63	107.81	107.47	103.71	104.83	105.55	104.29	105.92	106.67	103.84	105.03	105.41	107.32	105.55	106.69	105.13	105.94	106.48	107.53	108.74	106.35	105.11	105.38
105.22	106.18	104.71	107.73	108.14	107.14	107.65	105.39	105.99	106.17	105.29	102.98	105.3	106.84	107.32	104.71	109.05	106.51	105.57	106.63	103.11	103.57	103.8	103.6	106.65	107.4	104.74	108.13	103.79	104.92	105.39	104.45	103.94	107.25	107.27	105.99	103.52	109.05	105.2	104.35	102.96	108.82	103.86	108.38	104.19	106.26	105.86	103.73	107.85	105.27
117.09	116.54	120.1	117.5	116.56	114.55	117.05	112.89	116.47	118.45	117.65	114.92	116.84	117.77	117.4	113.79	115.61	118.36	113.32	115.8	117.3	117.4	114.07	115.92	115.03	117.38	117.3	118.7	116.8	115.57	115.56	111.59	116.98	117.7	116.96	113.11	112.79	117.27	117.97	117.08	117.33	116.13	117.5	118.36	115.6	118.06	116.28	115.57	117.4	117.62
103.53	105.43	108.35	104.82	110.5	107.88	103.16	103.54	105.51	105.97	106.6	106.15	108.26	106.7	107.09	106.43	108.19	107.56	104.16	105.62	107.73	107.06	101.11	106.61	104.53	105.9	108.99	107.7	105.28	102.29	105.91	110.67	106.65	109.07	106.21	106.12	105.26	105.76	103.53	107.37	104.84	106.14	102.76	107.94	108.37	105.45	107.45	106.23	106.16	106.39
113.02	115.52	113.94	113.88	110.64	110.4	112.46	114.67	112.29	111.48	113.15	112.89	111.39	112.58	112.97	113.46	112.68	111.68	112.04	110.9	113.85	115.97	114.66	115.08	112.33	113.22	115.47	110.57	111.23	114.71	109.48	111.02	111.38	111.1	112.15	111.05	110.44	113.39	112.77	113.38	116.25	110.45	114.9	111.68	112.09	110.87	114.24	110.38	112	113.97
106.52	106.01	105.71	106.93	105.04	103.16	105.34	106.8	103.36	106.06	107.32	109.29	107.6	106.11	106.11	106.49	106.92	105.78	105.35	104.54	108.45	106.81	105.89	109.86	105.65	107.84	105.77	103.08	103.88	107.16	103.64	103.59	108.41	106.4	109.28	108.14	106.6	105.52	104.5	106.91	105.84	105.16	106.27	106.25	103.8	105.69	106.31	106.7	105.27	106.63
109.09	112.92	108.84	107.66	110.67	112.99	109.49	112.15	109.73	111.45	110.95	109.6	109.12	111.74	112.51	108.48	110.88	108.77	110.1	111.02	108.9	109.13	114.82	114.08	113.1	113.79	112.08	107.6	108.98	110.49	108.24	110.27	111.42	111.28	107.78	111.63	109.81	110.29	111.61	109.8	110.72	112.81	107.85	107.8	112.81	109.46	109.49	107.56	109.38	111.06
109.78	108.93	106.19	108.15	105.42	107.85	107.38	107.14	110.89	108.5	102.93	104.89	105.14	109.2	109.8	110.16	104.99	107.85	107.63	105.59	107.11	104.7	110.23	107.09	106.54	110.23	105.46	108.75	108.76	105.35	108.03	109.77	104.32	107.82	108.17	108.67	104.79	103.16	106.31	108.87	104.37	107.39	107.88	107.06	105.97	110.56	106.8	107.49	106.73	107.57
99.162	100.27	99.15	99.729	100.1	98.339	99.265	98.982	97.135	95.805	99.939	99.296	102.61	98.768	96.99	100.89	103.05	98.949	98.732	100.63	98.95	99.265	101.44	100.08	98.034	99.539	94.717	99.728	99.547	98.475	99.289	98.396	101.18	97.986	100.88	102.76	97.952	99.297	98.675	98.684	102.28	97.254	98.214	100.83	99.744	102.95	101.27	100.3	100.36	97.72
109.28	103.93	105.73	108.35	103.8	106.7	108.53	107.84	103.65	105.18	102.59	106.82	107.21	107.56	105.84	107.3	106.98	106.93	103.71	109.43	103.42	108.99	103.27	106.23	104.76	103.52	105.48	104.1	104.94	106.27	106.18	109	108.18	103.85	102.72	105.06	104.65	107.04	104.59	106.33	106.72	106.32	103.3	104.6	107.46	107.03	101.94	105.79	107.23	105.32
100.34	99.668	100.75	101.78	102.55	101.82	102.55	100.33	100.6	99.461	103.4	102.62	101.6	99.52	95.742	99.197	100.89	98.802	102.83	98.954	104.7	102.33	100.41	98.465	97.924	101	100.34	100.31	101.47	103.36	100.38	99.469	101.01	103.92	100.71	102.53	100.41	101.37	101.99	100.5	102.37	101.69	99.809	98.11	97.372	98.812	98.353	100.32	101.76	99.706
106.79	103.78	102.64	105.8	106.82	107.48	104.2	106.6	106.39	104.68	105.54	102.18	108.16	106.55	104.57	106.17	107.76	102.07	106.22	106.38	104.85	105.91	107.28	104.57	109.39	104.27	106.66	107.53	102.35	106.74	105.31	106.43	106.68	106.35	106.01	104.24	104.15	108.78	104.8	104.22	106.43	106.9	105.94	103.64	105.98	105.33	107.72	102.2	105.24	104.7
105.85	105.05	105.54	109	106.19	106.38	105.58	104.52	106.13	105.07	103.42	103.28	102.73	104.9	104.95	107.07	102.1	104.97	105.86	103.94	102.75	106.87	103.08	108.08	105.78	102.9	105.68	106.06	103.27	107.23	105.44	105.32	100.54	106.2	102.87	107.08	107.61	104.6	104.14	108.65	102.89	105.09	106.16	106.2	105.16	105.28	106.77	105.51	106.15	103.04
117.04	117.21	119.75	114.22	116.77	114.92	111.9	115.3	115.41	118.08	117.65	113.74	113.53	119.27	117.34	115.76	117.59	116.28	113.24	117.08	115.73	115.1	114.6	116.66	116.18	117.24	117.17	117.79	115.54	116.92	116.57	119.52	116.7	116.78	119.3	115.53	118.29	114.89	117.99	117	114.39	114.89	116.23	114.56	111.77	115.53	115.65	115.98	115.76	118.23
101.64	101.15	102.9	100.78	100.95	103.57	100.67	99.469	103.58	102.22	98.607	101.23	100.93	103.93	103.15	102.95	98.357	99.596	100.36	100.82	102.05	103.58	103.01	99.189	103.15	102.74	101.63	99.315	103.75	100.29	99.057	98.407	104.37	100.24	98.292	102.42	97.89	99.247	102.62	102.09	101.51	102.58	97.038	99.085	99.972	104.08	101.66	103.97	99.993	98.683
108.96	109.73	107	102.39	108.45	106.61	105.37	109.34	105.71	109.34	106.86	106.22	105.77	107.8	107.31	103.24	106.43	110.2	108.05	107.13	110.72	108.49	105.26	107.45	106.01	104.87	105.02	105.12	105.44	103.68	104.84	108.21	108.54	106.16	108.11	107.61	109.59	107.69	104.89	110.21	105.49	107.94	106.55	107.37	105.72	110.46	104.99	104.36	106.15	104.79
104.63	106.25	104.83	106.95	104.06	105.25	105.12	104.79	107.07	106.76	105.55	106.44	105.09	105.9	107.62	106.87	108.28	106.5	103.66	105.51	103.56	105.63	106.65	106.53	106.44	105.53	108.04	107.72	104.25	103.42	105.29	105.58	105.33	103.67	101.27	107.04	106.4	102.59	105.16	107.09	106.65	106.65	106.21	105.24	105.15	104.01	106.32	106.1	108.02	108.67
99.447	100.17	99.203	101.19	101.61	100.65	100.54	99.455	98.869	101.97	102.07	101.08	97.272	97.068	99.401	101.94	98.055	99.433	98.059	101.59	102.54	99.146	101.66	101.04	98.469	99.115	100.81	98.614	101.17	104.33	99.842	99.564	99.467	101.16	99.645	100.16	102.87	100.73	99.725	100.09	101.52	100.71	101.36	100.14	98.994	101.5	100.47	97.504	98.269	98.4
113.74	113.02	111.17	110.45	110.34	111.98	112.3	110.01	110.63	112.26	110.34	110.55	112.31	111.73	110.65	107.14	111.95	108.69	110.32	112.24	109.29	111.6	113.29	111.37	113.7	114.22	111.06	110.71	114.29	109.88	110.84	111.07	109.46	108.65	110.34	108.04	109.88	111.28	113.31	111.95	110.75	112.77	108.84	111.58	110.87	111.1	112.8	113.81	112.15	109
107.64	109.91	108.17	110.75	106.25	104.15	108.75	105.01	110.57	107.08	104.32	105.38	108.1	105.64	105.93	107.23	109.85	106.3	106.12	103.82	107.93	106.18	106.04	105.78	104.57	106.5	110.23	107.26	105.72	107.34	106.1	106.44	105.29	107.39	109.24	107.18	104.03	108.8	104.33	107.34	105.28	107.83	105.14	107.8	109.02	107.51	103.97	108.38	107.08	107.27
106.96	105.98	105.88	106.03	106.02	106.82	106.1	103.62	107.63	104.24	106.18	106.03	108.06	109.52	103.78	103.85	107.54	109.52	106.19	107.33	108.42	105.37	107.97	104.09	109.43	104.17	106.46	106.23	106.82	107.97	107.98	106.27	101.93	106.97	104.79	106.21	106.88	104.46	108.27	101.09	105.9	111.2	106.9	109.01	104.66	105.14	106.35	107.31	105.26	107.81
105.62	103.67	104.06	107.02	106.29	108.44	103.17	104.64	101.3	106.85	106.48	107.56	107.32	109.78	106.55	105.81	109.11	108.73	105.52	109.48	104.33	103.79	106.29	105.01	106.57	105.82	104.04	106.85	108.96	103.37	103.55	105.91	107.15	104.55	104.25	104.84	104.49	105.92	105.77	102.13	105.85	107.25	104.1	107.4	107.8	106.41	106.56	106.14	105.03	106.91
106.78	104.14	103.02	104.89	105.89	104.09	104.85	107.47	104.81	103.95	105.67	106.14	102.63	104.79	104.5	106.28	108.86	106.25	104.58	106.73	103.31	103.81	109.08	106.52	104.12	105.43	106.44	104.24	106.66	106.74	105.91	104.59	105.01	105.13	109.58	104.15	106.78	106.12	108.23	102.78	105.91	106.39	106.16	105.79	105.51	105.44	107.17	102.58	108.69	106.28
102.39	104.84	107.12	103.01	101.54	100.2	103.79	103.94	105.19	102.26	102.99	106.85	106.2	106.95	106.87	103.59	102.96	103.91	104.38	103.28	107.33	102.77	103.99	106.87	101.04	102.25	104.61	104.11	104.33	105.73	104.16	105.35	104.41	103.21	103.94	104.53	106.59	103.56	107.67	101.1	105.5	104.11	102.64	104.21	104.61	101.51	105.77	104.81	101.72	106.23
114.13	117.09	111.65	118.09	114.03	118.96	115.75	118.4	113.49	116.65	117.93	115.63	118.63	116.93	114.1	116.63	116.73	117.58	117.44	115.81	118.79	116.89	115.45	113.51	115.3	120.15	117.25	119.64	115.99	114.31	112.3	116.29	117.57	115	116.72	116.4	116.86	117.28	117.19	115.47	119.53	117.47	116.31	116.78	114.4	117.58	116.7	119.73	116.94	112.8
116.99	116.49	114.96	115.17	116	115.17	117.78	115.53	117.65	118.58	112.21	113.41	116.4	115.9	114.52	117.62	115.2	116.31	117.74	116.95	116.21	117.1	115.26	116.69	115.71	116.25	113.47	115.48	115.8	117.1	118.97	117.46	113.16	115.9	118.62	117.53	113.94	115.31	118.74	116.83	114.55	118.99	113.72	116.69	114.36	117.62	118.69	118.76	115.76	116.59
113.72	109.58	113.13	111.76	110.42	109.13	113.81	109.07	108.16	111.36	113.86	113.11	110.62	111	110.66	108.54	111.82	112.13	113.58	112.74	112.66	110.25	112.05	111.36	112.4	114.68	107.94	108.42	110.38	111.53	109.12	110	111.73	114.28	110.99	112.16	109.2	114.08	110.66	112.33	109.68	108.33	109.96	112.5	109.57	111.67	111.14	112.85	108.89	111.48
101.47	99.363	99.993	100.41	101.62	97.473	101.16	98.088	102.5	100.08	100.81	99.052	99.012	100.37	103.83	102.07	96.372	97.196	99.941	101.33	100.3	98.943	98.753	98.161	99.432	102.33	101.84	101.74	99.446	102.08	103.81	99.551	98.148	103.76	98.015	100.81	101.41	98.554	97.371	99.168	98.406	97.965	99.057	97.96	100.98	97.3	103.42	99.683	100.21	99.772
111.23	116.13	109.14	110.87	111.38	114.46	114.85	113.32	115.42	114.28	108.15	112.17	113.78	112.51	116.37	113.72	113.5	113.22	115.17	111.75	110.74	113.34	115.57	113.31	112.36	110.54	111.46	112.64	110.24	112.46	115.19	113.01	112.98	114.54	113.67	111.8	115.38	110.32	113.12	115.25	111.16	113.19	111.75	113.52	113.07	114.34	113.4	113.01	108.87	108.19
105.47	107.78	105.51	106.74	107.62	108.46	103.86	106.26	105.55	109.1	109.96	105.45	102.78	106.61	108.51	105.55	106.63	109.28	104	108.05	106.56	105.59	106.42	106.52	107.35	105.06	108.28	107.33	107.68	107.12	106.43	104.09	106.14	107.36	106.68	108.72	109.14	105.75	100.65	105.47	106.36	108.19	106.83	107.43	108.51	105.48	104.68	104.97	106.59	106.69
117.13	113.75	114.86	115.95	119.28	117.98	114.11	116.86	115.28	114.67	117	113.93	117.64	115.34	115.72	117.66	116.79	117.02	115.42	115.88	113.56	115.51	116.55	116.27	117.83	118.31	115.16	111.7	115.02	115.23	115.7	118.46	115.64	120.66	116.25	118.72	116.28	115.98	115.15	116.42	119.01	114.76	115.52	115.48	112.91	114.56	115.66	115.23	116.23	117.16
100.35	101.74	100.93	100.26	98.398	95.458	98.475	99.093	99.122	100.15	99.371	101.33	101.65	99.659	98.815	101.09	98.205	99.693	101.01	101.7	98.187	100.27	100.1	101.7	96.105	101.19	100.4	98.745	98.333	97.32	99.103	98.712	101.59	101.26	99.582	99.922	101.19	101.83	100.97	99.376	96.114	101.73	99.885	97.839	102.52	101.87	99.614	98.379	98.451	96.816
114.7	109.82	112.36	112.76	111.43	111.58	110.32	113.12	114.61	115.25	112.34	111.83	113.19	111.03	113.66	111.84	113.78	113.98	112.28	113.52	110.27	111.82	110.45	114.89	114.42	112.04	114.65	113.15	110.36	108.62	112.32	113.83	111.75	111.36	111.62	114.41	114.15	112.71	112.68	111.53	109.94	111.94	112.74	110.07	113.77	114.06	113.59	111.76	110.42	111.44
104.64	104.59	106.89	107.96	109.09	106.97	107.65	103.92	106.62	103.55	107.02	106.82	106.05	104.43	107.16	107.67	107.37	106.55	103.97	101.75	106.29	104.63	104.35	107.51	106.9	105.96	106.7	104.15	107.61	106.58	106.62	104.11	106.16	108.21	104.27	106.49	103.21	106.34	107.22	105.71	106.51	107.22	103	106.42	105.25	106.3	105.82	107.61	106.54	105.92
99.46	101.24	100.09	98.468	100.72	99.497	99.273	99.529	102.48	101.25	101.77	100.99	101.31	101	98.974	102.34	97.992	100.03	97.132	102.89	102.61	100.12	100.57	95.747	99.957	103.58	100.04	99.513	100.98	101.15	98.487	98.974	98.591	102.44	99.615	101.27	99.324	99.931	101.75	100.04	98.63	98.764	100.15	99.734	101.58	99.659	100.43	96.339	99.068	102.72
109.4	109.69	110.78	107.69	111.91	110.7	112.17	108.43	109.31	111.03	111.76	108.54	115.05	114.3	112.25	107.77	108.68	110.68	108.44	110.99	110.11	108.88	111.11	113.73	114.16	111.5	111.86	109.99	106.53	112.31	112.81	109.01	111.22	108.47	111.99	110.71	110	111.36	111	109.19	109.98	109.81	110.7	111.9	114.33	112.76	112.29	112.68	111.43	108.81
110.34	111.43	111.38	107.52	110.77	112.61	112.27	109.54	111.73	111.14	110.76	114.52	107.3	113.49	110.16	110.15	109.8	109.64	109.75	108.17	112.08	113.05	106.86	111.88	109.87	111.63	109.69	111.35	107.56	111.11	108.86	109.59	109.94	115.52	111.58	113.04	109.53	110.99	112.77	112.77	111.36	110.95	110.71	111.41	109.92	111.44	113.55	108.96	112.95	113.08
112.7	112.62	111.57	111.2	110.88	115.65	111.34	110.5	114.85	109.2	111.65	111.62	111.89	112.82	110.39	112.19	110.59	114.46	112.16	109.83	112.07	110.68	113.3	113.08	110.56	112	112.49	113.58	112.02	114.89	111.98	114.14	111.55	110.66	108.77	112.65	108.39	111.77	108.86	111.89	113.84	115.14	109.97	111.03	110.68	111.48	113.9	111.06	111.64	108.71
105.07	102.64	104.54	108.03	107.41	103.64	104.95	103.51	105.58	103.65	107.82	108.68	104.74	107.06	103.95	107.48	106.01	104.8	105.41	101.63	104.17	104.6	107.27	106.48	105.12	106.56	106.11	102.87	103.3	103.48	106.37	106.73	105.37	102.45	104.57	105.91	104.23	107.95	105.6	106.35	104.26	108.6	107.14	103.07	105.5	104.7	107.82	105.26	104.13	106.55
105.14	105.59	103.96	108.62	105.49	106.66	103.69	107.44	106.57	103.09	107.08	104.93	108.8	104.9	106.87	105.94	107.81	103.81	104.98	105.31	106.98	104.17	104.55	103.31	107.06	104.71	106.13	106.39	107.94	101.62	105.33	104.09	106.16	105.37	106.4	103.41	106.29	107.22	103.67	106.59	104.86	105.88	104.76	103.09	106.79	105.77	108.82	100.91	106.21	106.53
111.91	111	112.39	110.71	110.28	114.27	111.22	113.93	109.52	115.78	111.38	109.87	111.58	111.62	111.39	111.15	113.63	111.12	114.8	110.4	109.32	109.83	111.84	111.47	112.36	111.19	110.32	111.83	109.9	109.04	110.13	112.54	114.6	110.14	112.8	111.29	110.26	108.48	112.39	110.99	113.88	108.79	110.23	111.13	108.62	109.15	111.61	110.98	111.53	113.22
111.52	111.84	113.4	111.92	111.28	115.43	107.87	113.51	113.2	110.35	111.54	112.68	111.96	109.1	110.57	109.53	114.15	110.53	110.9	111.7	113.7	113.25	112.31	110.42	111.92	113.05	111.29	114.46	115.28	114.97	111.61	110.3	113.27	112.48	113.45	112	110.41	108.98	109.15	112.26	114.24	110.24	110.61	109.36	114.91	110.41	113.42	112.03	110.41	111.7
101.49	100.88	100.02	100.16	100.51	102.79	101.02	100.85	102.01	99.549	96.402	100.52	102.66	101.42	99.9	99.094	102.63	98.662	102.03	97.462	104.86	102.96	100.97	97.712	102.37	101.29	102.9	102.11	99.999	100.65	102.23	98.606	99.193	100.2	99.846	98.875	100.17	102.56	99.91	98.064	100.01	102.88	99.684	100.76	97.98	99.004	98.368	100.97	99.368	101.04
104.28	104.36	105.42	106.55	107.9	106.86	108	104.78	105.07	106.09	106.66	103.08	107.16	107.01	105.66	103.73	105.05	109.1	106.13	107.38	106.89	104.64	105.8	108.5	101.94	103.82	107.43	103.55	108.8	106.03	107.65	104.45	104.53	104.01	104.24	105.69	108.33	106.07	104.28	106.95	104.52	105.51	106.17	105.16	104.15	104.38	100.87	106.25	106.13	105.99
100.81	99.953	99.646	99.99	99.731	99.089	96.87	97.475	98.961	99.201	98.081	100.25	97.991	100.23	100.07	101.27	101.3	102.49	100.03	100.8	99.731	102.09	103.84	102.62	99.77	99.726	97.458	95.624	101.9	101.37	98.406	102.75	98.561	99.583	103.26	100.31	101.25	97.736	99.316	100.55	102.29	98.662	98.072	102.53	99.519	100.04	99.754	101.64	100.99	102.33
109.47	112.18	116.36	112.63	110.92	114.99	111.66	110.7	115.09	110.54	112.39	110.73	110.29	113.24	110.68	113.8	110.33	113.53	111.32	107.74	113.05	109.71	113.36	112.49	115.68	110.23	112.03	112.52	114.31	109.33	110.55	113.25	114.08	109.81	111.45	110.36	110.44	113.9	113.96	114.11	110.08	112.35	110.2	113.69	110.31	112.42	110.3	112.79	113.31	108.1
107.53	105.61	110.42	107.81	107.36	105.13	109.16	104.67	109.24	108.25	106.04	108.99	108.85	107.78	107.6	107.37	106.58	108.34	106.18	106.11	106.97	110.05	106.42	106.36	106.44	103.2	102.22	107.76	109.51	104.28	107.34	107.21	107.23	108.44	105.62	104.82	105.8	107.2	105.95	104.67	105.34	107.02	106.87	106.93	108.21	107.6	108.86	107.46	107.44	107.04
108.58	104.45	105.82	103.29	104.04	107.11	104	108.1	107.92	105.13	106.86	104.08	106.39	106.04	105.82	104.25	106.27	106.91	105.69	105.65	104.03	106.29	103.98	104.26	106.05	107.93	107.03	105.24	107.87	102.46	109.72	103.3	106.59	106.78	104.71	107.3	105.21	108.68	107.82	107.82	105.71	107.96	106.17	103.87	104.03	105.37	105.43	103.84	106.05	104.74
105.75	102.84	104.45	103.94	108.38	102.65	101.77	102.39	103.4	102.62	102.65	107.39	106.48	104.95	105.88	104.04	106.74	105.06	103.18	106.8	103.45	102.37	102.93	105.5	102.72	103.05	101.04	106.02	103.24	107.97	103.85	101.41	104.07	107.34	104.39	105.3	106.92	103.31	101.97	105.14	106.94	104.42	108.5	103.13	104.69	104.36	103.01	106.26	103.89	106.41
113.22	113.33	110.72	112	115.31	111.39	108.62	110.9	111.74	112.38	112.91	111.33	111.52	109.96	113.17	113.77	110.14	108.45	111.24	109.62	115.47	112.23	116.57	109.99	114.25	111.84	113.08	114.85	111.57	112.27	110.6	111.82	112.5	113.72	108.56	108.92	112.15	109.56	115.15	110.22	110.73	109.66	111.49	113.86	110.95	110.15	111.07	110.71	109.71	112.81
108.8	106.84	106.88	108.06	106.87	104.28	108.53	105.49	104.27	107.99	104.52	106.01	105.13	104.85	106.9	107.06	107.94	105.72	107.18	105.32	107.8	104.36	106.39	104.99	106.08	104.82	105.98	104.19	105.1	108.97	107.35	105.4	107.55	106.59	106.52	102.43	104.82	107.01	102.82	106.82	107.34	104.44	105.45	106.27	106.06	107.45	105.53	105.55	108.83	108.16
104.99	106.18	106.02	108.76	103.71	103.73	103.75	107.74	106.05	104.82	106.39	106.82	105.41	105.88	107.56	106.27	104.93	109.19	105.2	105.52	110.58	105.34	103.26	107.33	107.3	108.32	106.42	107.5	108.67	107.14	107.6	102.95	104.63	106.47	105.06	106.01	104.66	107.76	106.89	103.8	104.68	107.93	106.26	105.94	105.35	105.17	105.26	108.86	105	103.93
104.64	101.35	104.69	104.04	108.2	103.08	110.65	105.69	104.74	105.58	102.69	104.45	103.99	101.15	104	104.67	102.99	106.48	106.61	103.08	103.45	103.61	105.19	105.01	102.52	109.66	106.93	103.37	104.86	103.68	106.56	104.15	105.71	109.4	108.13	104.71	105.91	106.58	105.89	105.95	105.84	105.13	106.63	105.05	105.15	106.76	104.71	104.67	106.15	101.98
106.57	106.73	107.71	105.35	105.32	106.82	108.31	106.2	104.45	108.17	106.64	106.32	109.62	105.07	106.37	106.49	105.33	105.88	108.76	102.76	105.11	107.04	105.12	107.43	106.93	103.88	103.19	104.08	107.01	103.47	105.35	106.97	106.31	105.84	104.21	105.33	107.59	104.89	105.45	106.4	106.86	103.7	106.19	104.87	108.45	107.23	108.25	110.18	104.78	104.38
105.37	106.65	104.44	108.7	104.55	104.17	104.11	106.96	104.87	105.91	106.91	106.47	103.08	107.33	103.58	104.67	105.18	105.99	104.01	107.41	108.97	106.08	107.99	107.26	105.66	103.86	105.23	106.18	107.61	102.31	105.93	106.73	107.45	105.12	103.43	108.2	105.43	107.7	105.74	103.59	106.5	102.23	105.43	104.08	106.49	107.72	105.2	105.7	108.97	104.8
115.82	116.61	117.12	113.9	117.25	116.09	114.46	114.19	116.56	115.07	114.68	117.41	113.67	115.96	114.54	117.54	116.99	116.26	118.99	113.92	116.42	118.15	117.74	116.46	117.06	115	117.52	114.74	115.32	114.98	116.1	118.44	117.92	117.72	118.53	116.82	116.86	115.81	117.56	117.03	116.94	115.09	117.32	116.04	118.83	115.2	117.13	116.9	118.07	120.88
101.26	100.66	100.85	100.69	99.872	97.667	99.79	99.829	101.41	98.837	100.08	101.17	100.32	101.65	100.76	101.34	99.19	98.378	99.236	99.297	101.08	105.07	97.881	98.552	98.594	100.86	101.5	101.77	97.69	100.49	99.332	101.33	99.836	98.948	100.69	98.64	102.77	97.391	100.41	104.25	100.53	98.51	99.818	103.5	103.36	100.81	101.33	97.782	102.37	100.93
103.67	96.705	97.014	99.421	101.38	98.14	98.416	98.901	101.6	101.29	100.68	101.9	96.382	102.5	102.75	101.79	101	100.25	101.38	99.778	102.03	101.18	101.31	100.56	99.332	101.09	97.712	100.06	102.61	101.31	95.708	101.38	100.17	101.06	100.61	100.56	102.3	100.91	100.04	98.396	99.854	101.97	98.738	99.204	98.565	103	102.29	99.663	99.015	99.092
111.99	111.23	111.57	110.04	110.05	109.79	112.63	109.49	111.88	112.19	113.01	111.16	112.66	111.6	113.25	111.6	111.45	112.52	109.99	111.46	109.32	110.95	108.34	114.96	110.52	111.6	112.18	110.65	111.71	112.92	108.71	110.92	109.89	112.16	112.64	109.81	110.3	111.5	116.16	110.94	111.3	113.3	110.07	113.81	109.29	110.83	111.47	108.19	111.06	111.59
104.51	105.8	103.59	103.75	104.58	104.04	104.85	105.26	104.58	104.98	104.66	105.32	103.95	105.4	104.98	105.95	102.55	102.37	106.38	102.38	103.53	105.66	103.47	103.42	104.88	103.14	107.83	104.8	102.06	106.84	103.42	104.41	105.02	105.02	104.81	103.32	106.01	102.16	102.39	104.54	105.3	101.2	103.97	103.77	104.42	106.03	103.1	106	103.28	104.4
108.79	111.31	112.89	110.14	109.66	110.74	110.31	112.2	110.89	111.85	113.56	113.29	111.93	111.82	114.76	108.81	109.84	110.24	110.18	111.89	111.4	111.36	109.07	112.74	111.63	111.42	109.92	109.61	108.41	107.8	113.18	112.54	114.35	109.99	109.01	109.89	112.54	112.26	109.31	110.6	110.91	111.9	111.72	110.16	111.23	112.33	111.26	111.13	112.55	113.25
106.39	105.07	105.37	106.7	103.34	101.54	103.19	103.7	103.87	106.33	106.17	103.43	102.72	104.38	103.17	103.38	99.29	102.53	103.66	108.02	105.87	104.7	106.64	102.09	103.62	105.14	106.72	102.94	102.35	101.69	106.88	105.08	104.49	102.46	101.83	106.04	106.95	104.32	107.52	105.69	105.29	101.3	105.96	102.83	102.31	104.79	105.03	105.92	105.95	108.47
105.13	102.54	102.14	106.51	104.58	103.57	103.19	101.25	106.14	106.23	106.95	103.7	100.77	105.62	104.98	103.2	105.07	102.93	100.59	102.59	104.54	99.052	101.34	107.66	106.23	102.59	100.81	101.12	102.36	104	102.71	104.12	103.05	101.64	103.01	104.85	101.39	105.58	103.62	104.5	102.49	104.43	105.03	105.85	106.47	103.02	103.49	102.72	100.18	104.54
110.15	111.65	110.21	112.44	110.32	109.44	108.36	108.55	112.05	108.02	111.66	109.94	108.47	109.46	110.55	109.8	108.57	110.35	109.7	110.62	111.69	106.85	109.17	107.84	108.9	111.54	110.25	109.4	111	111.3	109.89	110.05	110.21	111.4	108.53	110.84	109.8	108.69	108.81	112.05	109.5	110.11	112.75	111.08	110.99	108.09	109.6	109.7	112.39	108.71
105.4	104.2	105.97	108.45	104.38	106.61	103.94	105.8	105.15	101.91	107.63	108.88	104.98	104.32	105.45	105.21	106.63	104.23	103.54	103.33	109.35	104.47	105.66	104.67	104.43	104.52	102.64	106.68	109.34	107.34	106.95	104.3	103.24	107.29	106.33	106.9	106.86	106.16	105.01	105.5	110.28	102.23	106.62	101.07	106.21	102.22	106.38	111.34	106.32	103.65
104.68	106.63	105.06	103.62	104.36	107.86	109.65	105.65	105.9	105.96	107.25	106.86	106.03	108.58	104.69	105.61	107.51	105.71	104.42	106.84	107.94	102.08	104.6	102.91	104.48	106.27	106.3	107.4	102.36	106.45	105.18	107.69	105.49	104.17	104.74	105.44	108.15	103.17	106.17	104.31	106.9	104.86	106.62	103.79	105.24	105.57	105.09	105.69	110.06	106.14
[truncated: 150 more rows]
[truncated: 150 more columns]
