# Supplementary material for: Genetic dissection of main and epistatic effects of QTL based on augmented triple test cross design
Source: PLoS One. 2017 Dec 14;12(12):e0189054. doi: 10.1371/journal.pone.0189054 (PMC5730204; doi:10.1371/journal.pone.0189054)
Supplement: S8 Supporting Information — (ZIP) [file pone.0189054.s008.zip › z4_1300_0.5_5.csv]

107.16	106.46	109.67	106.13	104.6	102.1	104.9	103.79	98.91	103.75	109.3	108.56	108.38	107.48	104.98	107.74	106.23	107.85	110.98	105.23	108.3	106.24	104.38	107.56	107.57	106.17	107.36	107.14	104.68	105.76	104.73	107.05	110.73	110.73	104.73	107.09	106.22	105.31	103.94	104.95	106.08	104.07	104.87	104.79	109.36	104.69	104.11	107.18	107.49	106.75
101.4	105.28	104.23	107.87	104.9	103.63	107.38	110.1	109.83	109.85	104.51	103.69	103.17	106.51	107.61	105.46	103.78	106.63	106.89	104.86	104.48	105.67	104.94	104.18	104.1	109.23	102.98	107.26	104.71	103.03	105.34	102.51	109.43	103.81	108.39	104.89	104.23	106.37	99.93	106.51	106.78	106.3	104.86	103.64	105.76	107.97	106.48	107.48	105.05	108.5
104.37	104.22	106.52	102.29	102.31	107.78	103.4	107.84	99.85	105.55	107.67	105.27	108.07	106.21	110.52	107.69	104.61	107.37	106.41	101.04	109.93	108.24	106.96	107.49	103.62	105.19	108.6	108.03	106.83	110.7	104.31	107.92	105.65	105.69	105.36	101.17	106.34	103.15	105.75	106.58	106.71	106.32	107.18	108.79	106.96	106.29	105.58	104.84	104.65	102.63
104.78	105.33	106.56	105.09	102.54	107.89	110.01	100.64	107.73	105.91	104.45	104.34	108.92	107.67	102.61	106.15	104.94	103.76	104.82	107.24	103.04	104.61	103.24	107.83	103.04	106.51	105.41	104.55	104.19	108.82	106.31	107.33	111.13	103.45	99.451	108.86	102.48	104.1	106.31	105.52	108.48	106.96	105.64	103.57	104.16	107.81	106.48	106.67	105.71	105.91
110.14	109.53	112.02	106.79	111.01	107.41	111.57	110.9	110.05	109.23	114.6	104.67	110.15	112.73	110.48	111.35	109.68	110.2	109.82	110.11	112.92	106.82	107.79	109.14	110.5	110.66	112.68	112.32	113.22	113.14	110.69	112.2	107.92	109.9	112.24	109.11	113.4	108.85	104.95	104.52	103.53	110.81	107.83	106.23	113.42	110.38	108.53	108.65	108.69	108.32
104.24	106.81	104.35	103.91	102.09	110.21	103.64	105.97	105.2	108.59	104.22	107.99	103.85	110.44	106.48	106.3	105.59	101.99	108.08	102.9	112.12	107.27	105.08	106.71	108.16	103.89	105.58	103.87	107.36	108.8	107.25	101.91	109.05	105.41	105.67	101.81	104.47	103	109.69	107.72	105.84	104.63	104.73	106.2	103.96	107.39	105.59	101.69	109.11	101.47
115.56	109.9	108.87	113.99	110.11	109.53	114.28	112.4	113.67	112.05	109.21	112.08	113.1	107.53	112.27	108.43	115.81	108.79	110.13	110.89	109.18	111.51	109.2	114.03	110.48	109.6	111.07	112.36	112.81	109.51	115.56	112.65	115.55	111.32	106.8	111.6	116.89	110.81	114.64	107.67	109.32	109.27	110.32	106.73	106.53	111.14	111.53	111.21	110.93	114.86
114.2	109.45	110.39	110.58	105.75	112.16	107.57	112.59	113.04	107.2	107.83	110.79	112.44	111.92	110.31	109.85	110.9	107.01	105.02	108.79	116.86	106.28	110.4	108.38	110.73	111.17	111.69	109.68	109.98	105.62	108.24	110.47	111.62	110.58	113.33	111.82	107.71	108.09	113.21	107.45	107.24	110.96	110.47	112.43	111.38	107.64	113.99	107.64	106.49	109
104.9	103	102.81	100.94	99.451	101.64	104.12	107.28	103.46	106.64	103.79	106.76	107.81	102.27	107.61	107.93	106.78	103.33	104.72	104.52	98.879	105.57	105.66	103.25	105.73	103.98	105.79	101.12	104.28	102.7	107.85	100.33	104.57	107.56	106.31	104.3	107.07	103.9	105.72	103.02	104.08	105.37	101.53	102.37	104.55	103.95	102.13	104.24	102.35	103.19
111.34	107.94	111.43	112.04	110.19	108.13	109.54	112.68	109.45	108.89	110.6	111.77	112.82	110.98	112.45	110.02	109.63	111.37	109.87	110.52	110.88	111.75	110.97	109.62	112.5	113.48	115.52	115.58	113.53	115.69	112.65	109.22	110.88	113.83	113.84	115.53	113.46	105.69	107.74	114.54	110.28	112.64	112.22	113.21	115.96	107.78	112.36	112.53	112.1	109.96
110.95	113.89	111.27	110.27	111.71	114.77	109.56	114.12	112.91	109.51	112.06	113.25	113.6	107.49	111.77	112.59	106.19	109.55	109.06	112.23	111.58	108.95	115.88	110.9	115.4	109.02	111.34	109.65	111.09	112.79	110.35	108.45	117.73	106.86	112.69	108.09	108.71	110.26	112.38	113.55	112.71	109.73	112.08	113.35	116.27	109.56	109.59	111.51	111.05	114.05
118.03	115.68	119.21	120.66	116.1	118.34	117.93	124.37	117.42	115.86	120.36	118.44	116.26	122.19	114.13	121.07	120.91	118.02	119.06	119.83	116.23	119.53	115.57	119.3	118.59	112.6	115.47	118.79	120.49	111.88	119.35	116.98	116.82	116.95	120.34	117.69	115.68	118.46	113.94	116.63	113.81	115.26	120.27	120.43	116.56	114.49	115.78	117.16	121.68	111.93
98.209	99.248	103.46	100.11	96.943	103.07	100.44	98.179	100.83	103.84	97.916	100.02	101.34	102.15	98.883	104.48	100.76	102.93	99.953	96.854	95.036	99.421	101.21	100.78	98.946	103.62	101.84	103.56	99.564	100.52	100.03	98.25	101.51	100.94	104.8	96.908	96.721	99.175	99.947	98.526	100.38	99.083	104.53	102.15	96.251	98.435	97.018	101.28	99.256	100.2
106.99	107.08	103.88	104.94	105.44	105.01	108.31	104.15	107.04	105.51	107.93	102.6	110.14	107.78	105.32	107.08	106.87	103.99	102.98	104.01	105.23	107.31	107.5	109.91	108.47	106.84	108.59	105.73	109.69	105.77	101.77	108.58	101.18	104.91	99.326	104.21	104.7	108.65	104.72	100.74	108.4	105.06	106.33	104.51	105.27	105.16	111.63	107.33	105.77	107.64
110.01	108.5	109.04	111.36	113.8	110.6	109.77	108.46	105.55	113.15	112.84	108.92	107.89	115.65	110.64	106.64	108.03	107.09	110.31	113.12	114.32	113.61	108.95	107.52	114.09	108.12	107.05	111.62	110.79	110.35	108.22	107.01	106.71	109.99	109.7	109.14	109.72	111.48	109.74	108.65	112.42	114.05	107.51	111.31	111.34	111.59	105.16	111.01	105.85	108.72
117.59	108.81	106.83	107.28	110.69	109	111.85	108.7	110.34	111.03	111.62	112.92	104.05	110.27	114.85	112.55	109.98	111.78	107.45	109.53	113.5	112.78	112.73	112.55	114.46	106.86	111.26	110.39	112.88	115.9	112.02	112.39	108.91	109.09	113.53	113.14	111.54	112.43	108.55	113.42	111.61	113.45	114.07	110.2	110.9	113.2	110.36	109.92	110.08	112.99
112.89	113.46	110.66	109.3	113.79	104.69	108.98	109.65	112.26	111.48	105.96	113	115.26	107.27	107.32	109.32	108.06	113.07	108.2	108.84	109.16	113.04	110.38	107.33	110.44	107.22	110.16	108.33	112.18	107.73	110.44	110.16	112.49	108.52	109.64	108.33	110.6	111.82	114.5	111.95	106.49	109.34	114.47	107.61	111.46	112.09	108.1	109.61	107.1	105.41
107.2	106.66	107.54	107.07	102.77	108.42	108.14	106.35	104.41	105.1	107.73	106.7	110.92	105.82	107.98	106.65	102.42	106.59	104.21	108.51	105.04	105.55	102.54	105.69	100.57	111.35	105.97	105.98	108.75	105.51	108.09	108.4	105.86	107.39	101.65	103.24	106.73	106.39	104.19	105.75	105.34	108.85	107.58	108.96	103.65	111.01	104.36	108.52	104.09	101.38
103.18	95.958	102.62	97.972	102.15	101.74	100.48	96.429	102.75	100.37	100.49	100.25	96.843	98.427	102.57	97.598	99.669	99.769	102.29	104.22	98.834	101.66	102.6	96.27	100.51	100.99	97.685	95.391	99.349	102.85	102.96	96.635	97.821	100.02	95.995	100.18	103.09	101.96	95.655	102.56	98.28	102.7	97.804	102.12	99.07	101.59	93.941	103.86	99.977	96.915
113.92	118.64	111.72	114.6	115.32	114.39	114.85	114.62	111.42	114.23	112.99	109.1	113.51	115.6	113.9	115.37	118.48	108.95	110.95	116.16	111.82	115.08	108.76	110.78	113.15	115.43	111.39	112.52	111.22	114	111.04	114.44	111.97	114.96	105.61	109.22	114.14	110.55	109.54	108.85	108.44	111.53	113	114.26	110.98	113.9	113.23	112.08	113.18	112.67
105.14	109.48	108.13	108.42	107.26	111.17	103.25	107.86	103.27	108.43	105.11	105.35	103.72	109.06	105.79	108.63	105.27	100.69	104.04	104.81	106.55	104.32	112.38	106.4	101.78	108.01	106.53	108.76	105.69	101.16	105.68	103.3	104.66	106.36	103.64	106.1	103.6	105.4	103.27	105.39	106.27	109.63	106.61	103.73	102.15	103.52	105.05	107.49	107.33	105.59
106.55	109.37	109.22	104.47	110.85	105.1	104.73	113.43	102.99	103.31	107.08	107.67	105.38	109.71	102.83	106.27	106.06	106.47	105.73	103.57	106.47	106.92	102.61	107.13	110.55	108.38	108.86	105.73	108.19	108.05	110.38	102.25	106.35	105.52	100.15	106.39	103.5	103.22	106.54	105.17	107.19	103.44	103.54	109.16	105.44	106.12	108.62	107.47	100.65	106.66
116.26	111.78	109.72	112.01	111.97	112.35	116.86	113.76	115.88	109.96	111.59	112.92	109.27	109.62	109.86	111.22	110.85	112.52	117.99	110.36	109.9	111.65	115.21	109.34	109.1	112.2	109.36	111.37	110.7	113.04	114.08	109.41	114.92	112.43	107.8	114.41	109.13	113.43	114.55	110.97	112.1	111.95	108.68	111.89	112.6	111.07	108.7	111.67	107.33	112.24
106.8	108.21	107.61	107.68	111.57	115	111.42	107.68	109.87	107.99	111.71	108.77	114.97	113.73	113.24	111.84	114.14	111.02	115.6	109.84	108.22	110.79	109.01	111.41	114.83	111.43	109.65	114.58	111.61	109.44	113.55	113.05	108.24	107.4	109.09	108.06	112.98	110.67	108.78	108.05	106.79	106.25	112.62	106.92	114.05	104.86	109.74	113.05	108.38	110.96
104.31	105.39	102	101.16	99.559	105.96	101.93	105.68	103.04	102.66	107.17	104.3	103.64	99.847	103.58	107.64	103.45	106.62	99.446	104.79	102.41	110.53	107.47	101.39	102.93	100.74	103.9	101.03	105.15	102.44	103.85	105.03	99.491	103.3	108.72	108.09	103.57	109.1	105.07	103.24	103.1	106.96	102.58	101.95	104.98	104.88	97.885	105.03	105.95	103.9
100.27	102.13	100.71	104.3	98.937	95.684	101.41	96.306	100.3	98.797	100.25	100.51	100.37	97.732	101.95	99.522	102.35	103.08	101.47	101.54	99.21	96.699	96.282	99.92	101.64	102.91	97.068	98.882	99.688	101.62	99.784	94.618	97.072	104.16	97.562	97.962	100.83	100.11	98.966	96.168	100.81	99.739	98.226	100.13	101.01	99.584	105.89	100.81	98.98	99.306
113.21	110.37	112.08	110.4	110.48	116.26	108.07	112.12	108.13	112.08	112.16	113.51	106.53	114.43	109.64	110.28	113.06	106.22	114.12	113.98	108.25	111.74	110.39	107.52	108.65	110.19	110.4	114.72	113.52	110.68	112.83	109.68	113.26	112.05	112.02	113.22	106.81	114.99	111.81	111.45	114.05	108.04	110.72	111.61	111.14	112.14	111.03	111.38	109.45	110.75
112.81	113.06	113.66	108.95	113.54	107.8	110.77	111.51	112.33	111.15	117.09	113.03	114.01	109.63	112.01	108.41	109.42	111.75	115.72	113.61	113.9	109.05	114.09	109.38	111.6	113.18	111.98	112.68	111.63	112.41	114.59	111.95	113.38	111.49	112.3	111.73	112.25	115.89	106.94	113.98	113.26	110.01	116.15	116.69	111.32	114.78	115.47	115.04	113.75	113.43
114.55	114.49	111.66	111.12	108.66	109.97	110.7	108.32	116.41	112.44	109.89	113.32	109.15	105.13	109.05	110.08	111.06	113.53	112.67	110.4	113.18	109.82	110.46	110.34	115.72	108.64	114.46	111.97	111.93	113.2	109.7	110.94	115.08	109.26	108.52	116.91	111.31	112.91	112.78	112.96	111.07	110.12	110.6	111.31	111.36	109.65	111.58	110.58	114.22	113.05
106.49	106.36	102.3	105.27	109.13	104	105.18	101.9	106.61	99.53	101.96	104.21	105.37	106.58	105.71	106.21	103.28	104.22	107.44	103.95	102.66	105.44	104.85	105.97	106.95	107.95	104.54	102.53	107.75	108.55	104.42	103.55	108.18	104.71	105.59	109.36	107.35	104.36	103.19	102.92	107.92	105.24	102.79	104.76	103.6	106.42	105.54	108.06	102.21	106.33
103.6	102.82	104.95	101.66	101.49	95.26	99.454	99.812	100.45	102.22	100.21	97.671	101.63	98.776	101.24	101.43	101.26	97.728	98.576	100.76	96.966	101.52	104.29	102.34	99.334	104.9	99.336	96.008	95.516	98.781	98.116	98.03	96.164	98.606	98.027	96.358	102.5	101.13	97.661	103.93	100.48	104.87	98.079	98.143	101.24	98.492	99.705	98.3	99.423	99.097
108.01	102.94	107.94	106.13	108.5	103.25	108.11	102.89	111.45	101.87	102.56	103.33	111.3	105.76	109.82	104.58	107.34	106.41	106.78	99.247	99.943	108.65	105.29	110.32	106.36	105.56	105.87	105.56	108.08	105.24	107.05	106.83	108.86	107.33	106.44	105.78	107.55	101.6	105.62	107.26	110.84	106.01	105.2	106.03	104.85	110.95	105.57	105.38	106.19	103.07
105.42	105.9	104.2	104.7	103.14	105.72	103.04	103.85	101.92	104.22	103.29	103.18	105.47	106.73	101.14	107.46	104.63	104.41	101.93	106.98	105.6	105.41	104.99	103.72	106.44	103.91	105.58	108.38	104.36	105.97	106.37	107.95	99.752	104.96	106.66	103.98	99.723	101.89	105.14	105.4	103.01	104.43	105.64	104.27	105.78	103.29	108.2	105.24	105.12	105.24
113.19	110.41	109.58	113.36	107.36	112.35	110.89	111.17	110.13	115.76	110.94	111.01	113.15	110.35	111.52	114.27	110.99	110.22	108.77	110.92	111.98	111.01	111.59	107.89	109.11	109.6	110.98	114.96	113.97	111.27	109.81	115.56	117.4	110.44	112.64	110.99	115.42	113.09	115.6	110.1	112.88	110.44	108.7	107.2	110.25	109.05	112.05	103.89	110.14	110.02
104.67	103.74	107.18	101.63	108.84	108.44	106.08	104.56	104.68	108.21	104.01	105.91	101.44	110.01	107.99	108.51	107.3	106.75	107.59	105.63	101.88	103.29	107.32	101.71	107.95	107.57	113.53	99.27	101.78	101.23	104.2	106.06	104.16	106.25	107.83	105.64	104.13	101.79	105.5	100.82	106.43	108.89	109.18	109.01	104.43	102.83	98.871	100.11	104.69	104.35
104.93	103.79	106.15	104.11	102.71	106.34	104.16	99.912	108.23	106.52	101.98	105.77	102.25	105.13	105.69	103.59	103.65	97.81	103.92	104.05	106.49	102.6	101.22	106.16	104.02	102.72	106.82	102.54	101.75	107.64	101.53	107.61	104.75	107.66	98.455	110.12	108.08	105.41	102.1	108.35	106.57	102.71	101.15	106.02	110.1	103.01	106.02	104.15	102.39	105.05
100.2	104.22	100.08	100.19	95.642	97.31	97.273	93.927	97.773	96.989	97.324	102.02	99.65	97.654	104.29	97.895	101.19	93.944	102.87	97.82	99.711	95.565	95.742	99.864	99.305	100.26	100.71	99.71	102	98.412	99.512	103.92	105.15	97.225	104.22	98.796	100.72	99.03	101.3	98.41	100.81	100.51	100.59	99.628	99.802	99.999	92.926	93.452	96.586	100.53
103.78	100.81	101.95	100.81	99.819	101.3	99.996	100.29	93.71	102.43	97.505	97.68	97.568	98.516	100.22	103.23	98.247	100.88	101.59	100.81	99.591	101.51	98.257	99.853	100.26	101.26	102.21	94.491	98.324	100.04	96.771	101.97	100.1	104.65	98.752	99.267	101.23	98.541	98.731	100.49	98.025	102.13	98.274	100.38	104.92	97.654	100.07	99.262	97.591	97.871
108.33	104.09	107.51	105.94	108.3	104.94	104.23	106.27	107.25	106.93	108.67	103.9	112.78	104.77	105.22	104.74	104.34	104.82	106.07	106.12	107.63	103.15	106.91	109.34	103.1	106.72	107.34	108.48	107.48	109.56	105.3	105.49	106.7	106.37	113.93	105.38	104.13	107.58	107.25	110.87	111.87	107.02	104.69	106.1	107.35	109.65	106.59	109.12	107.84	107.09
119.37	117.38	123.07	115.05	118.21	114.56	117.79	118.24	118.68	113.14	121.96	116.58	115.48	123.07	117.57	116.59	116.4	119.55	115.66	115.93	113.43	115.6	113.86	115.57	114.09	115.99	116.92	117.7	117.99	121.86	116.53	116.72	114.07	121.62	116.16	116.69	114.17	120.32	118.18	115.86	116.7	122.19	117.54	115.64	122.76	116.26	119.1	118.09	113.8	115.9
105.52	107	108.85	106.22	106.35	105.55	104.25	105.98	104.65	104.51	106.93	108.17	102.23	101.19	100.29	104.38	106.6	109.84	101.64	100.25	109.87	103.78	101.83	104.98	104.71	105.09	107.19	105.59	110.48	99.726	106.41	107.42	110.84	107.75	105.55	104.52	104.27	105.67	103.77	108.84	101.3	106.71	105.44	106.57	105.85	101.54	102.27	104.01	104.94	108.69
104.11	103.97	105.97	109.14	109.23	110.34	104.68	107.66	102.58	103.81	105.69	105.71	109.13	104.99	107.15	101.8	102.59	109.08	106.06	104.95	106.51	103.48	102.28	106.41	110.15	109.96	102.78	104.75	105.54	104.24	104.22	107.13	103.54	107.61	103.76	108.74	109.37	104.34	110.2	105.33	106.73	106.48	105.48	104.3	106.79	108.78	105.34	105.24	103.86	110.18
103.77	106.91	104.9	109.58	104.78	107.76	103.92	105.92	106.23	101.51	105.41	104.05	108.45	110.69	107.05	105.59	107.52	107.95	104.75	107.75	109.96	105.61	109.11	105.28	111.2	105.09	103.44	107.02	108.14	106.79	106.95	105.14	109.12	106.7	109.6	108.52	110.84	108.77	104.31	102.98	105.87	111.37	106.61	112.7	98.852	108.69	100.28	109.96	108.34	109.12
113.85	112.29	115.01	109.27	110.75	113.58	117.23	112.64	110.93	113.03	112.25	110.44	116.28	111.31	110.94	118.06	113.57	112.99	112.61	114.34	114.27	111.42	114.22	112.62	110.24	113.08	111.63	112.36	113.57	112.17	116.35	113.92	114.19	112.26	111.1	114.3	112.41	111.2	114.4	112.63	110.73	112.78	114.29	111.32	110.36	108.07	110.34	115.17	111.79	115.08
100.29	99.542	100.25	100.44	101.31	100.53	100.06	100.02	103.31	101.23	98.116	96.89	98.976	105.46	98.398	98.761	98.735	100.76	101.3	103.46	99.858	98.718	96.423	98.241	103.38	98.984	100.15	101.13	100.3	98.261	98.091	104.2	96.101	100.88	104.68	97.262	99.537	98.37	99.123	99.279	97.843	100.65	101.1	98.021	99.917	101.19	100.29	95.366	100.24	100.86
115.58	111.92	112.7	115.19	109.39	114.91	112.1	114.85	110.94	114.07	111.64	115.23	112.34	112.14	108.53	109.46	116.4	112.36	114.11	111.19	116.06	115.27	112.92	110.78	112.8	111.4	115.18	110.31	112.29	112.77	116.35	113.37	114.2	112.82	113.78	111.22	112.35	115.2	112.68	113.39	113.88	114.49	113.2	114.67	110.78	111.45	112.75	112.17	109.48	114.45
107.49	108.64	106.42	103.62	107.62	107.47	101.72	103.89	102.56	107.62	107.61	110.08	105.99	106.06	106.43	102.17	102.17	104.74	106.47	106.94	99.264	103.24	109.8	105.99	106.33	103.11	111.59	108.52	104.6	101.3	106.79	101.86	101.56	108.46	107.46	107.34	104.83	109.92	101.25	103.4	108.25	107.4	104.86	110.72	105.34	107.72	104.43	107.19	107.42	103.85
98.659	100.06	97.566	99.497	102.44	100.71	102.53	100.25	102.75	96.669	100.25	101.13	100.7	102	103.3	96.816	99.204	102.76	99.902	96.179	104.31	103.88	100.85	102.37	99.001	96.511	100.35	101.23	101.32	95.419	100.19	103.87	102.19	100	100.87	98.627	99.559	101.39	102.15	97.335	101.3	98.754	99.535	101.38	97.692	99.361	102.12	100.45	100.54	99.935
104.45	108.8	105.91	108.52	106.49	108.14	109.67	104.54	106.86	105.76	100.93	108.15	110.97	104.71	105.91	111.19	108.68	104.18	107.92	105.21	105	108.51	105.1	108.4	105.08	106.29	108.23	106.1	105.82	108.54	103.61	102.67	108.24	105.39	110.9	106.89	106.82	109.12	110.12	110.09	108.83	108.64	108.45	104.89	108.18	107.14	108.19	108.99	101.84	106.15
108.71	111.45	106.29	111.36	109.56	109.23	112.44	107.02	108.51	112.45	108.48	107.36	105.5	107.17	108.63	109.73	112.19	107.98	107.96	110.45	107.9	109.26	111.23	114.82	106.52	106.5	109.84	106.69	112.47	112.47	105.58	109.2	105.32	106.84	110.92	110.06	110.02	105.38	109.79	109.84	109.32	110.88	109.01	110.03	114.77	105.36	107.67	110.26	110.57	112.68
117.41	115.2	118.01	116.4	115.38	117.8	115.64	115.83	119.18	118.94	115.69	117.99	119.07	122.04	122.41	117.65	116.51	116.68	114.41	120.78	119.9	112.81	113.72	120.58	118.78	119	118.85	117.53	117.28	113.87	118.39	119.07	116.89	119.76	117.85	123.62	120.23	118.07	114.37	114.56	114.57	119.04	117.55	120.37	117.18	117.32	114.1	119.25	115.84	114.78
111.26	110.63	109.42	108.77	110.72	113.17	109.08	106.61	109.61	113.05	112.46	118.44	112.14	113.2	107.9	115.51	113.59	112.43	113.33	114.16	111.85	112.67	108.9	110.48	116.9	106.45	111.13	112.18	114.17	111.66	108.18	114.31	111.35	109.39	109.58	111.89	111.8	114.57	111.39	112.78	111.83	110.06	114.29	106.81	110.85	111.89	108.35	111.62	109.3	115.09
106.2	107.49	107.27	106.4	104.21	103.28	103.89	108.52	109.34	105.14	105.26	103.78	105.55	108.3	106.07	112.7	106.78	108.41	105.24	105.26	103.82	104.43	101.37	105.9	105.84	107.99	107.18	102.44	108.13	103.68	110.62	103.34	104.24	105.33	106.93	106.3	101.89	106.23	100.71	106.05	103.65	110.51	104.14	106.95	103.84	101.96	103.45	105.93	105.78	103.12
104.37	106.32	102.96	99.483	103.49	99.72	106.7	103.22	102.9	103.92	109.16	100.35	104.33	99.963	107.48	103.83	102.91	109.28	103.22	100.95	102.61	105.73	105.53	103.56	108.7	106.14	104.83	102.21	103.57	102.05	102.72	105.94	106.32	103.56	102.06	102.46	106.56	105.69	108.28	102.16	105.2	103.41	106.03	101.86	101.09	104.46	106.36	99.84	100.26	101.24
105.86	108.48	106.04	106.71	106.11	105.98	102.41	107.25	108.84	104.48	109.29	105.14	108.66	103.32	110.33	107.96	103.84	103.75	104.05	103.51	107.73	103.93	107.28	105.78	105.8	106.38	110.36	106.73	108.81	102.93	106.5	100.4	109.12	100.01	106.1	103.96	109.3	108.85	108.75	109.41	106.89	106.29	105.87	102.98	104.92	108.24	108.12	112.26	110.73	106.34
105.86	109.15	103.48	102.7	101.71	108.18	105.56	106.38	106.19	107.33	106.59	106.58	104.78	105.25	101	105.6	110.65	105.92	107.01	105.93	100.09	108.26	110.28	108.83	107.93	106.23	104.52	105.11	105.67	104.41	104.89	106.84	105.5	107.96	103.55	109.44	101.59	106.2	101.43	103.74	105.84	105.55	106.32	103.15	107.36	107.32	106.48	105.36	107.26	108.73
95.682	101.64	101.96	100.13	103.6	102.01	99.485	102.71	101.65	100.6	103.83	99.017	97.961	99.252	104.42	98.041	101.28	99.178	99.021	101.9	97.683	103.74	97.676	100.86	100.38	101.11	101.04	100.85	97.565	104.25	97.834	101.04	97.51	104.53	102.38	102.18	103.67	102.37	105.5	103.15	98.721	101	100.69	103.07	102.83	106.29	99.824	101.33	97.396	101.61
108.16	105.58	105.03	105.44	107.11	103.25	100.73	106.09	106.57	109.74	104.35	102.33	103.98	104.15	105.09	105.23	104.43	100.86	105.89	107.63	101.99	102.89	105.2	99.572	108.6	103.73	100.78	100.13	100.9	105.37	104.15	104.98	105.78	106.89	101.57	107.85	104.41	105.95	106.06	103.55	106.35	102.18	101.22	101.59	108.27	106.45	102.23	105.8	104.97	105.81
112.69	111.42	108.43	112.91	115.42	111.06	109.86	113.1	112.14	112.51	113.59	114.48	113.84	115.12	109.23	110.57	115.41	111.02	109.97	112.72	108.9	109.64	113	111.68	112.2	109.06	113.52	114.58	110.28	109.81	115.1	113.78	111.43	114.01	110.53	114.71	112.14	115.45	114.09	114.08	110.19	113.74	113.72	110.6	111.2	117.4	111.62	112.11	110.33	109.01
107.51	106.53	103.27	105.81	105.73	103.27	108.3	107.71	109.66	107.37	107.13	106.46	109.09	108.43	104.9	103.53	106.28	103.45	106.06	102.71	102.02	108	104.18	109.81	103.84	109.33	108.7	108.5	106.06	107.48	108.26	104.36	105.28	107.87	106.97	109.73	106.45	107.58	103.38	105.54	106.09	102.77	110.23	105.4	108	104.98	105.81	109.77	106.23	102.66
107.01	111.69	110.75	114.09	110.89	110.67	106.48	110.76	110.36	107.45	110.73	109.01	112.93	113.29	109.9	107.78	106.89	110.46	108.65	113.15	107.44	108.34	108.86	112.36	111.48	107.98	108.68	109.98	111.3	110.87	105.34	108.55	112.36	109.59	110.31	109.36	106.34	107.27	111.59	113.58	108.54	107.24	111.77	108.26	112.42	108.75	109.31	107.48	108.65	108.71
103.55	96.673	103.56	100.65	103.15	101.26	101.44	103.22	104.59	98.418	101.41	99.685	102.55	102.93	103.74	104.84	96.491	96.666	99.409	99.164	105.07	104.3	93.974	95.976	100.96	102.06	101.76	101.39	101.19	100.44	102.54	103.01	102.69	100.7	98.964	103.71	100	101.66	102.59	101.93	103.17	103.05	104.36	98.051	104.33	101.9	97.899	102.68	100.4	97.809
110.81	111.59	113.35	116.3	112.41	105.65	109.85	109.38	108.9	111.13	110.23	116.12	112.67	106.8	108.98	110.92	105.84	110.01	112.84	112.92	109.72	116.2	114.78	111.16	106.71	112.76	110.04	113.1	109.75	111.31	114.58	108.92	108.42	110.01	108.4	111.79	112.53	115.08	107.12	111.76	105.04	109.87	112.74	116.63	110.28	108.68	109.71	112.82	111.53	110.95
93.44	99.762	98.351	100.91	106	98.818	97.331	96.428	100.72	100.52	100.54	94.511	99.977	97.039	99.001	100.48	103.26	93.927	101.57	101.39	98.413	97.133	100.39	102.68	100.14	100.64	97.389	98.523	101.75	99.912	101.93	97.973	98.757	97.802	99.836	99.065	101.39	100.13	94.987	101.63	100.58	99.681	100.31	103.49	97.541	102.06	100.92	96.336	98.082	97.668
104.85	105.62	105.98	109.21	106.7	108.99	104.66	107.49	104.48	107.04	106.89	105.39	106.41	104.24	100.82	103.31	106.19	101.68	107.26	107.05	102.91	108.93	113.19	105.95	106.68	105.29	104.87	110.96	104.73	108.19	106.19	105.17	107.05	107.8	105.23	105.89	109.12	110.52	109.71	107.17	105.34	107.93	109.45	105.06	105.14	108.01	103.06	104.97	107.22	106.11
110.79	114.16	111.75	111.21	112.71	105.47	113.47	111.49	108.52	108.78	110.59	112.95	113.2	106.94	115.44	113.3	115.54	115.77	112.23	110.56	111.66	111.18	114.19	111.3	109.87	110.63	116.14	109.68	113.66	105.27	116.53	112.48	112.66	111.56	112.6	110.5	112.42	107.76	107.89	116.57	111.48	109.84	111.68	109.43	107.25	112.4	110.82	112.79	113.29	107.57
103.02	107.11	105.46	109.66	106.61	103.61	107.22	109.96	101.31	106.69	101.9	106.58	109.05	103.34	104.99	103.83	106.5	104.02	104.14	106.33	100.09	106.57	102.64	103.28	107.01	104.02	107.14	104.54	103.87	102.63	101.67	101.64	102.22	104.72	104.27	103.51	100.52	102.25	104.8	106.24	107.1	102.96	104.26	103.32	101.62	104.98	105.45	104.42	101.32	107.73
111.3	111.45	112.09	113.83	109.29	108.78	113.06	115.02	116.47	109.09	112.4	115.3	111.33	112.62	108.8	108.56	109.83	110.12	111.47	110.65	115.66	110.37	113.24	113.12	110.23	118.93	109.2	111.31	108.54	109.7	110.32	112.21	108.18	112.16	107.9	113.53	110	111.69	110.85	108.51	108.65	115.86	114.19	118.88	110.56	112.69	114.89	113.22	110.69	108.07
112.36	113.5	113.47	113.31	110.1	114.06	107.21	110.57	109.9	116.98	110.54	116.43	111.09	110.24	115.33	110.66	109.62	111.51	113.62	111.01	111.78	110.94	112.23	111.75	111.94	109.13	111.81	110.1	112.35	115.79	106.14	109.58	111.93	108.61	114.12	108.37	114.57	111.54	112.49	113.09	110.6	108.71	112.15	109.73	108.04	113.52	111.26	111.76	109.41	108.36
108.95	113.92	115.75	113.01	110.83	119.41	115.37	110.17	111.75	110.89	107.76	109.67	108.28	110.73	110.84	112.03	110.78	108.19	108	109.95	107.85	110.19	108.57	109	107.29	109.64	112.78	107.97	113.58	111.49	108.85	107.27	108.2	109.09	111.89	113.67	110.73	113.54	104.22	115.34	114.46	117.1	106.24	110.98	109.19	109.28	115.66	111.87	110.27	112.66
109.75	104.55	112.61	112.64	114.21	106.86	109.31	112.43	111.66	110.03	114.9	110.89	108.96	106.45	114.36	108.98	107.85	112.35	108.4	111.29	107	113.69	110.85	109.89	116.15	109.94	108.59	106.5	112.73	110.83	105.69	105.66	112.87	111.97	113.6	111.72	111.59	109.63	113.7	110.1	110.73	111.22	109.29	111.68	108.77	113.21	109.53	113.25	111.3	113.37
106.49	108.11	104.76	110	108.02	105.04	106.19	104.67	103.21	109.88	110.62	105.59	107.84	105.1	104.68	102.27	109.04	111.11	107.38	106.36	107.22	105.1	106.34	107.2	104.26	104.39	106.49	105.85	108.26	103.56	102.99	107.09	106.15	106.61	105.95	105.12	108.28	106.7	107.63	108.04	106.45	106.63	106.61	105.72	104.72	104.71	110.45	101.76	105.74	107.24
105.14	105.15	108.07	100.23	103.92	103.32	102.42	102.41	103.36	104.24	103	103.97	104.36	106.18	107.2	103.38	108.18	105.97	102.74	102.27	106.49	103.47	107.49	110.12	101.56	105.06	104.01	105.77	102.43	99.837	104.78	104.93	106.28	103.3	107.1	108.78	106.53	102.64	104.69	105.95	107.37	104	106.02	114.45	107.69	106.73	107.04	104.6	106.37	107.61
108.84	108.75	116.01	110.91	115.8	113.9	110.67	108.78	111.75	110.14	112.44	114.06	109.72	111.47	115.83	112.23	112.61	112.81	106.9	111	107.37	111	112.68	111.43	114.11	112.66	112.81	114.52	113.57	110.26	113.13	109.43	116.48	111.84	110.71	110.99	110.95	111.42	108.47	112.95	111.62	106.18	113.15	110.96	113.74	112.26	111.41	110.22	109.29	105.81
105.16	103.91	99.816	104.03	108.04	101.38	106.81	105.23	101.62	102.93	103.84	103.51	103.1	106.52	105.72	99.011	103.4	103.54	103.11	100.84	100.53	107.26	107.08	104.39	104.21	105.07	99.801	104.97	104.5	104.44	107.7	107.73	107.06	100.49	102.3	105.95	109.03	102.18	102.96	106.42	99.763	103.93	103.61	105.48	108.42	109.95	106.31	102.95	104.4	104.31
107.8	109.12	112.84	116.9	113.8	110.18	116.44	113.14	112.44	111.13	115.13	113.34	112.29	113.19	111.09	112.33	113.2	114.21	113.15	111.24	114.8	114.9	112.87	116.37	116.45	115.75	115.14	110.56	111.49	110.3	112.24	113.9	111.74	112.59	109.97	117.74	111.03	117.88	113.57	112.51	114.99	113.41	112.02	112.15	107.76	114.09	111.57	114.51	114.36	111.84
100.89	105.09	106.32	105.62	110.65	103.51	108.08	105.16	103.74	106.55	104.64	103.06	107.5	99.138	105.34	102.67	103.31	107.12	108.14	107.25	103.74	106.42	104.95	104.23	105.16	105.43	101.71	108.94	105.78	107.06	104.93	103.32	102.16	105.03	104.75	107.84	106.21	109.72	106.31	101.37	108.76	107.44	103.85	105.1	105.22	106.22	107.21	106.82	106.22	105.17
116.71	117.25	115.45	120.14	119.56	120.32	115.37	116.02	123.25	112.37	117.91	118.33	121.7	116.8	118.57	116.79	115.01	117.07	118.52	117.62	116.19	113.04	114.82	113.33	120.71	120.2	117.95	118.29	119.39	116.35	119.24	116.22	113.59	120.63	121.21	118.3	118.02	118.84	115.99	122.17	119.24	120.08	118.96	114.59	116.13	115.69	119.05	114.16	115.17	119.04
101.47	102.12	100.27	101.53	100.34	101.89	104.15	101.14	97.584	103.9	99.94	100.35	98.874	98.679	101.5	96.107	100.31	101.71	99.838	101.01	101.81	99.159	97.774	98.702	98.75	99.863	104.22	100.59	99.328	102.28	104.22	100.54	99.042	100.18	98.997	100.75	101.33	102.37	99.769	97.826	104.82	98.823	103.06	97.085	98.465	97.458	100.7	102.43	102.26	104.57
105.87	106.3	103.41	110.15	104.93	108.84	102.88	102.32	106.99	99.805	108.29	103.56	109.15	101.42	107.21	112.9	107.25	104.82	102.34	106.49	105.97	107.85	103.08	100.81	105.71	106.84	108.94	106.29	106.7	106.28	104.51	101.03	103.99	108.03	103.4	102.72	105.1	105.52	106.79	110.51	108.48	109.95	107.26	105.72	109.42	105.54	102.62	104.58	107.04	109.49
110.56	112.11	107.78	110.49	113.17	110.64	113.3	110.93	111.92	113.32	107.34	113.77	114.88	110.14	111.35	112.64	113.57	110.28	109.94	114.63	111.31	114.14	108.65	113.16	115.19	105.41	115.03	108.48	115.69	118.49	113.13	111.09	112.86	114.33	113.31	108.5	109.44	107.66	111.96	109.56	112.14	111.75	109.13	109.83	110.27	105.13	113.97	113.55	113.59	114.79
101.03	100.95	97.331	100.91	102.76	97.29	101.52	100.71	103.28	98.324	99.456	101.16	104	99.316	100.13	102.48	95.172	96.193	100.18	97.776	94.621	100.14	96.464	103.06	102.23	101.11	103.69	102.36	97.12	97.958	102.56	102.69	97.559	97.358	100.59	100.56	97.801	97.837	100.58	102.6	100.7	98.22	98.158	97.501	108.13	100.77	100.91	101.2	97.557	98.08
106.24	98.353	98.345	97.71	104.7	99.318	100.65	96.844	100.08	98.428	99.494	99.285	98.157	100.92	96.274	97.523	102.84	97.76	98.788	99.146	101.66	101.92	97.033	95.27	99.842	101.97	96.549	101.8	97.886	99.037	98.377	103.82	99.299	105.62	104.85	100.12	101.77	99.86	102.62	100.61	95.413	99.846	98.576	99.415	102.01	99.399	100.58	99.143	101.42	103.59
112.19	108.89	111.92	109.82	112.05	106.77	113.51	113.93	116.91	108.31	112.31	115.32	111.39	111.46	111.78	109.11	114.1	110.49	113.52	112.38	109.29	110.22	109.6	114.89	109.86	108.06	108.6	111.94	114.75	109.8	112.25	112.65	112.64	111.35	113.8	117.27	116.21	116.01	113.52	110.08	113.25	108.51	111.08	112.39	110.61	115.18	112.73	116.4	111.98	109.59
109.67	111.12	112.44	110.28	107.36	114.27	110.79	109.42	110.75	109.44	110.88	114.45	109.08	109.73	113.05	108.63	113.17	111.34	113.38	109.76	106.6	109.91	110.85	107.81	105.96	109.81	110.88	109.83	114.34	111.8	112.6	108.59	113.11	106.14	110.35	110.81	108.13	110.51	112.22	111.25	111.61	108.62	110.66	110.44	113.42	114.35	108.85	112.32	114.94	108.24
105.72	108.13	109.05	103.74	106.49	107.52	107.45	103.2	107.1	107.09	109.16	108.24	104.36	104.56	103.15	102.71	108.29	101.51	109.68	106.24	109.8	111.12	104.82	104.54	102.96	105.58	107.18	105.86	111.5	109.24	104.9	108.98	109.22	109.71	108.38	109.42	108.53	106.95	100.56	108.24	106.45	106.05	106.67	104.99	104.03	108.78	104.43	107.47	97.703	107.9
102.42	106.83	107.47	102.02	107.5	105.68	103.41	108.39	105.95	105.47	103.61	105.04	104.94	106.12	107.19	103.78	107.92	104.35	102.3	106.54	110.57	105.38	105.35	105.88	111.82	102.3	104.9	110.83	103.98	105.47	105.66	105.19	108.03	106.31	104.54	106.89	106.63	104.49	106.76	105.87	104.46	103.56	104.6	102.67	102.03	103.96	105.79	103.46	102.79	106.99
110.1	111.42	113.23	111.36	110.62	108.49	112.02	117.82	115.14	110.69	109.51	117.25	114.11	115.71	108.33	114.97	114.07	112.52	110.45	111.9	113.04	115.04	110.35	116.04	109.73	112.49	109.8	108.18	112.08	110.87	112.7	109.71	109.35	114.4	115.81	109.05	114.62	110.53	113.74	114.13	112.97	112.07	113.05	115.49	110.26	110.29	108.57	114.8	106.64	110.59
110.34	114.48	108.65	113.53	107.66	108.93	111.65	114.11	104.53	109.96	113.69	116.42	107.32	110.62	110.45	107.37	108.81	113.21	113.16	110.95	112.94	108.96	109.63	110.45	112.54	109.14	112.49	114.49	112.06	109.46	111.52	113.27	113.9	113.88	116.08	112.5	111.84	115.44	111.79	115.63	106.95	111.17	113.93	110.04	110.23	109.73	114.4	112.73	113.48	110.97
110.3	113.08	106.63	112.18	113.77	113.75	114.09	111.79	110.9	114.02	109.13	110.94	108.08	114.75	110.66	116.15	114.46	110.65	112.21	119.34	109.58	113.03	115.2	113.58	109.85	112.46	111.19	110.97	113.08	112.79	111.23	108.49	111.81	111.25	108.53	116.31	110.64	113.21	112.23	112.48	114.33	112.81	112.24	113.63	114.62	110.52	115.75	112.32	112.45	112.9
105.56	106.2	106.8	109.12	103.09	104.74	104.77	104.47	105.35	109.01	104.37	100.81	106.16	109.56	105.28	103.39	103.8	104.51	108.43	110.6	107.76	105.29	108.17	104.79	97.942	106.03	105.86	104.71	109.88	104.94	105.53	101.36	108.21	106.01	110.29	104.83	105.48	106.94	108.88	106.6	105.58	105.2	99.985	108.24	103.69	104.4	104.95	113.49	104	108.82
105.03	103.27	105.49	103.89	101.33	104.2	102.26	101.95	103.78	102.57	100.97	109.72	109.73	103.41	100.78	104.45	103.78	100.99	106.8	103.83	104.92	109.99	104.25	102.51	102.68	105.87	99.979	107.94	106.28	103.65	106.32	108.59	99.455	106.24	101.83	103.63	106.55	107.13	101.79	105.5	106.16	102.52	105.13	104.37	101.54	105.49	105.66	104.54	100.63	106.04
97.423	103.49	98.296	106.11	94.787	101.33	96.007	99.573	98.749	99.282	101.68	96.586	97.628	96.236	99.137	97.131	100.59	101.79	98.953	101.79	106.69	102.32	97.783	101.18	99.163	96.895	105.51	103.1	97.913	101.19	102.02	97.659	95.717	98.43	103.29	98.573	103.15	99.194	102.92	100.42	99.959	96.808	101.46	101.99	102.07	97.974	96.861	97.465	97.131	97.752
103.82	100.7	99.79	97.934	101.84	102.55	96.701	102.09	97.997	102.68	104.16	101.23	100.46	96.021	102.42	102.48	98.502	100.53	95.747	96.696	100.78	101.85	97.726	100.35	99.912	103.31	102.29	95.541	100.6	99.227	101.23	101.33	102.85	98.058	99.406	100.51	100.72	99.128	98.088	97.68	94.715	103.95	102.92	97.661	97.777	103.29	98.658	97.643	101.05	102.88
101.14	102.88	95.403	100.52	104.33	101.75	100.08	96.623	100.14	101.9	99.399	101.93	98.459	99.732	100.31	100.2	100.22	98.027	102.1	103.43	101.75	96.815	96.512	102.46	102.91	100.72	101.34	99.955	101.44	101.43	100.28	97.503	96.832	100.66	105.37	97.667	99.151	99.043	103.36	101.44	101.72	95.65	102.07	97.634	96.821	101.18	99.133	101.12	100.55	98.526
109.15	110.29	105.36	112.37	104.91	109.33	105.49	110.22	104.29	101.72	106.92	104.98	101.42	109.04	105.9	105.75	103.43	109.2	101.25	111.43	103.19	103.15	103.21	105.23	108.2	106.42	103.16	107.89	109.14	108.68	110.49	105.94	109.13	104.82	108.31	104.43	105.13	106.67	106.48	106.95	107.18	108.93	103.73	104.57	106.39	107.31	107.57	102.59	104.85	101.47
105.24	108.66	99.134	108.14	109.86	101.68	101.54	105.02	106.58	111.52	107.5	108.96	107.8	105.31	108.76	101.5	107.07	104.75	106.32	105.41	109.99	110.55	103.39	104.77	106.98	108.31	107.45	108.38	108.87	107.21	110.17	104.99	110.21	103.48	103.5	106.96	106.31	104.52	101.32	108.33	103.43	104.65	101.3	106.4	104.66	106.59	112.8	102.6	104.01	106.77
101.99	99.079	99.822	98.368	101.12	93.709	98.577	98.346	103.58	96.079	99.954	100.81	97.664	102	107.1	99.217	97.656	103.24	104.5	101.87	104.32	100.43	93.582	105.66	100.9	102.65	104.58	101.67	99.897	97.787	101.19	100.72	101.4	100.88	99.856	102.1	103.63	105.95	103.45	100.03	100.96	104.22	99.359	100.68	103.12	102.28	101.45	101.88	103.45	99.15
117.18	114.61	119.93	116.96	119.28	117.43	118	116.1	112.72	112.9	119.8	119.69	115.48	117.14	117.3	118.32	117.21	119.09	116.11	120.82	116.35	115.21	118.65	120.68	115.07	119.56	117.28	118.84	116.84	114.51	118.19	117.24	118.91	116.63	118.12	119.05	113.65	119.17	113.95	117.63	119.57	118.05	119.88	121.34	110.92	120.96	122.12	115.08	120.34	115.4
110.32	102.99	103.05	102.94	106.01	104.69	102.37	101.49	101.14	105.91	103.12	105.41	104.19	99.925	106.77	101.11	102.79	102.02	102.12	102.84	106.68	100.44	102.92	103.66	104.86	105.68	101.62	102.49	103.78	103.46	101.32	104.58	103	103.16	101.89	100.71	101.96	105.47	104.57	105.38	106.91	101.02	106.05	105.91	103.33	104.13	105.46	106.2	107.87	106.84
101.12	107.07	112.5	108.8	104.48	104.68	102.69	110.02	108.67	104.45	105.91	105.23	111.82	102.01	107.32	106.76	107.54	104.64	108.07	98.817	109.17	103.43	108.07	102.08	106.43	107.22	104.74	106.34	105.85	102.26	105.39	104.8	106.97	104.51	101.61	104.6	101.4	105.05	108.85	101.43	109.39	104.49	107.07	104.53	104.36	105.45	110.42	105.09	106.28	106.45
103.99	102.22	99.026	103.62	97.968	100.72	100.43	98.065	100.35	99.323	96.089	99.449	100.08	103.39	100.45	101.75	102.87	101.16	100.87	100.8	102.2	102.06	99.076	97.185	101.17	99.859	101.55	101.92	101.08	99.313	93.409	100.57	99.783	100.21	104.68	98.844	105.42	96.783	99.319	105.86	105.23	101.01	100.29	104.23	101.06	98.393	97.394	97.194	100.98	97.079
109.32	107.82	110.03	112.58	105.53	109.14	109.79	111.23	106.52	106.32	108.28	110.52	111.38	110.05	107.41	113.06	107.42	105.22	111.81	110.86	113.68	114.57	109.9	112.17	109.58	110.45	114.11	109	111.02	112.09	110.95	110.39	108.22	112.84	106.79	109.78	110.98	109.86	113.75	114.78	112.55	109.61	112.14	105.6	105.4	112.42	108.85	112.77	108.85	108.79
109.37	108.97	103	108.59	108.16	109.23	106.14	109.28	112.39	107.3	106.53	102.98	101.24	105.61	103.49	102.88	107.47	114.22	110.03	105.25	111.03	105.65	104.44	104.25	103.97	100.5	101.86	111.15	106.46	109.4	105.03	108.88	105.97	111.26	112.97	102.13	107.03	104.47	108.57	106.43	111.48	104.26	107.05	106.62	106.19	112.04	108.57	105.47	104.2	106.18
104.36	106.97	108.41	103.27	104.48	103.7	103.39	105.86	102.16	110.09	106.65	109.15	107.67	109.11	102.09	107.92	105.65	104.54	100.6	108.45	102.21	104.55	105.3	103.35	104.58	103.49	106.98	106.11	104.8	101.84	105.93	110.72	108.02	105.15	108.49	98.815	104.83	110.79	106.54	109.9	104.85	103.75	102.61	105.03	105.05	106.41	101.82	106.23	98.076	107.44
104.36	100.52	104.31	104.37	103.86	107.86	107.67	102.73	104.36	104.42	107.26	103.78	105.81	104.15	103.45	108.24	103.42	103.36	106.19	104.64	105.93	103.11	105.61	105.89	103.51	104.42	105.5	105.14	106.92	100.92	102.29	109.26	104.88	109.56	103.84	107.28	105.79	102.33	107.37	105.21	104.44	103.45	107.39	106	106.83	105.29	106.12	109.16	106.28	102.23
100.37	104.69	107.69	103.29	104.94	107.61	106.15	107.56	102.58	105.68	103.92	104.71	101.32	108.21	104.28	105.62	107.58	105.12	103.36	108.68	108.05	106.08	106.79	105.55	108.07	109.27	108.27	105.79	105.52	103.45	100.77	103.28	101.23	103.36	105.15	104.55	106.98	103.76	105.3	103.88	109.33	104.57	107.91	105.07	99.706	107.54	101.59	106.76	107.45	106.93
99.198	100.95	97.679	100.65	101.43	102.63	97.523	100.3	98.709	98.563	101.37	98.625	100.53	98.758	97.565	95.556	102.01	102.59	102.82	96.289	98.394	103.73	93.171	98.182	102.24	97.75	98.999	103.16	101.04	102.54	98.64	100.89	95.164	103.55	98.097	97.26	101.03	98.509	101.55	100.12	99.938	102.51	97.599	103.01	104.78	99.224	101.06	95.545	99.661	96.198
109.15	115.57	114.13	110.7	116.06	108.28	113.89	112.86	118.73	112.92	111.24	109.26	110.73	114.69	110.92	110.89	113.39	115.74	112.18	107.78	108.2	115.18	112.74	112.05	112.06	109.76	116.77	112.11	112.72	107.86	109.74	113.72	110.61	109.98	109.1	112.29	110.32	114.5	114.8	112.54	109.5	112.07	110.08	106.43	112.83	112.69	108.68	113.38	109.58	113.79
101.17	99.519	103.01	103.59	99.888	104.46	100.31	99.017	101.05	99.868	101.24	99.929	101.61	99.607	100.68	97.609	101.18	98.822	99.509	105.97	101.97	100.08	100.09	98.22	100.5	100.57	100.19	100.91	99.272	102.92	102.16	98.593	103.85	97	98.185	101.07	103.54	102.79	99.151	98.85	98.208	98.792	102.77	98.593	99.626	97.274	96.072	102.77	99.026	105.16
106.83	107.4	108.63	106.47	110.16	104.28	104.71	106.43	106.25	107.57	105.36	106.59	104.21	108.69	101.01	107.08	105.66	107.5	104.06	106.33	103.07	105.73	103.84	103.64	108.74	103.78	108.87	106.3	109.33	101.01	103.84	107.12	105.66	108.35	101.52	111.28	105.52	109.3	110.82	103.06	108.1	106.32	110.15	106.23	105.63	104.9	106.92	107.03	101.63	102.05
110.59	114.88	115.32	111.09	110.81	110.14	111.33	109.69	109.5	112.33	112.44	108.79	111.27	109.81	113.97	108.1	109.44	112.81	107.77	110.93	107.71	111.19	106.97	108.65	109.15	109.11	110.57	115.25	111.98	111.27	107.55	111.15	112.35	109.94	114.24	111.69	109.87	108.77	112.48	104.47	111.52	108.92	109.93	105.82	107.47	105.99	110.49	113.7	115.38	107.65
103.85	106.46	101.86	105.31	105.31	101.92	104.67	103.13	108.98	103.47	106.2	102.81	107.87	106.66	106.98	112.15	101.33	106.15	104.31	101.9	108.42	101.73	107.61	109.43	106.43	102.23	106.82	100.64	104.72	103.16	106.03	108.51	106.89	106.5	105.39	102.09	102.02	107.25	104.26	107.25	102.38	107.56	110.49	104.45	103.08	103.19	105.29	108.56	105.93	106.36
104.49	98.274	101.06	100.49	101.94	99.178	98.362	97.803	99.948	105.13	102.98	100.27	101.81	101.09	100.73	101.47	100.03	103.69	98.492	98.825	103.08	95.455	99.771	100.4	103.98	100.35	96.995	94.945	95.05	101.25	103.07	99.308	100.68	101.47	98.991	98.042	97.803	101.87	99.912	99.656	102.1	97.953	100.26	102.46	101.19	98.629	106.49	97.143	101.53	96.226
111.92	113.73	110.34	115.46	116.55	111.93	111.39	110.61	113.27	111.85	112.04	110.21	113.7	109.04	114.72	115.32	110.86	111.31	114.8	118.17	114.94	116.97	113.81	110.89	109.08	113.33	108.57	110.93	108.05	111.45	112.57	116.69	111.49	110.85	112.12	112.86	112.19	114.04	106.48	109.83	112.79	117.64	113.45	109.81	110.17	111.86	110.68	108.48	109.45	113.94
107.76	105.28	104.08	103.72	99.082	99.754	107.05	104.39	102.14	104.91	103.29	101.82	101.83	104.78	108.12	105.28	105.26	104.8	107.48	104.71	101.34	100.01	105.78	106.94	106.24	103.1	103.52	100.61	103.72	106.97	106.43	108.86	105.08	103.66	105.37	106.5	104.34	103.89	102.6	105.63	106.88	104.35	101.91	103.24	106.76	102.31	103.56	100.39	104.38	104.03
114.95	113.99	114.97	112.31	113.93	119.19	111.7	115.58	114.51	113.28	114.39	108.22	112.31	111.4	109.37	110.27	110.07	115.11	111.86	111.75	113.08	112.38	112.74	110.72	116.06	109.08	109.99	113.21	112.97	115.88	111.3	114.52	112.58	112.28	111.98	110.98	111.7	111.72	113.55	110.59	113.28	113.94	110.63	106.25	114.13	114.13	114.96	111.97	115.32	114.21
104.24	106.12	107.86	107.75	106.38	101.03	111.01	105.44	105.6	105.5	105.33	108.22	107.46	103.72	105.09	107.1	104.18	108.75	106.75	108.68	106.39	105.99	106.64	105.99	107.66	105.29	105.41	106.54	103.52	104.8	102.72	103.02	105.74	102.87	107.97	110.99	108	106.02	106.62	100.04	106.05	100.31	104.79	104.4	106.32	107.54	102.7	106.45	107.55	100.93
107.41	106.38	105.15	108.61	107.21	104.25	103.34	106.74	101.43	108.32	102.39	106.26	104.66	104.59	104.23	106.83	108.54	106.25	108.19	105.31	103.84	107.29	109.28	106.14	109.25	104.68	104.65	105.91	105.14	107.36	108.5	109.11	104.33	108.69	105.29	106.78	108.69	106.88	104.77	107.34	104.09	104.59	107.13	106.43	108.5	108.9	106.6	103.78	105.28	109.94
103.17	103.54	101.2	106.92	103.09	103.87	102.52	98.383	107.18	107.92	106.01	105.97	102.19	101.95	101.79	104.58	99.6	109.44	106.2	103.98	100.71	105.87	100.87	105.28	102.24	101.12	107.24	102.36	106.38	102.93	104.47	103.9	99.418	102.76	101.24	105.82	102.76	102.96	99.317	102.6	101.24	105.17	101.19	103.65	105.49	102.53	106.47	106.36	101.71	107.92
105.26	104.94	103.4	103.17	106.23	102.75	104.98	107.78	102.88	106	106.4	102.77	105.67	103.64	108.45	104.11	108.45	106.62	103.86	100.98	105.01	104.08	106.78	105.84	108.74	104.17	105.02	109.83	107.77	103.13	105.65	107.86	100.74	107.56	103.43	107.42	106.12	104.67	103.75	104.88	101.11	105.38	110.68	107.26	104.05	105.5	106.48	103.89	106.94	106.78
109.67	113.98	112.19	109.96	110.18	113.65	111.57	114.39	111.62	110.69	110.8	116.4	111.54	111.15	108.85	111.4	115.35	113.89	111.12	108.74	111.86	110.85	112.49	116.06	109.63	111.73	110.42	109.47	113.01	111.12	109.79	112.32	113.7	112.25	110.73	111.16	110.99	109.68	113.65	111.69	115.59	113.3	112.15	112.76	115.06	111.43	115.78	107.01	113.62	113.81
106.83	106.83	106.55	107.12	106.72	107.63	107.8	106.86	103.3	105.93	102.91	103.88	104.95	105.35	107.15	103.05	103.42	106.73	108.55	104.85	109.06	110.35	102.17	106.76	101.24	106.53	102.01	107.21	110.91	108.39	108.32	104.44	106.33	101.31	105.59	106.98	106.1	104.44	106.53	106.48	102.79	102.11	104.75	104.64	104.98	107.76	103.86	107.87	103.52	110
103.63	100.29	108.17	106.74	98.07	106.31	105.03	105.74	104.25	105.28	108.14	111.11	104.19	105.76	103.55	104.25	103.7	104.79	105.35	106.08	102.28	104.39	100.8	104.49	99.744	104.41	101.48	105.49	106.86	106.71	107.25	104.95	103.97	98.957	106.71	105.33	107.54	104.52	101.18	101.73	102.02	104.55	104.84	99.713	104.44	104.89	104.49	103.07	107.1	105.13
105.39	115.49	111.89	114.04	113.24	113.16	113.37	114.19	115.82	114.43	115.21	112.4	111.03	110.37	114.01	108.18	111.39	111.66	110.42	111.93	109.82	108.36	112.41	114.88	110.31	110.41	116.77	114.02	117.46	113.8	112.89	114.64	110.91	111	110.86	109.45	112.79	114.1	109.48	107.86	118.49	114.9	111.29	113.61	111.02	111.17	116.22	111.12	108.76	113.71
106.41	109.45	107.04	106.71	108.01	104.83	105.19	108.41	106.82	104.89	108.92	105.86	104.51	101.88	102.99	105.48	106.18	107.13	100.39	106.5	104.61	104.89	107.45	107.18	103.74	102.51	106.95	105.52	102.88	101.72	104.16	104.22	107.96	105.3	104.69	105.33	107.84	108.59	103.05	102.89	105.76	110.65	101.81	103.29	103.79	104.63	106.24	105.54	103.06	107.11
103.68	102.51	103.81	104.34	108.55	104.26	103.33	109.49	109.16	106.24	105.83	106.06	102.93	104.49	106.96	104.97	104.17	103.96	104.47	102.63	106.47	102.21	104.15	104.14	105.37	105.29	104.73	104.65	104.93	108.24	108.15	103.29	107.5	103.52	107.85	103.83	105.31	106.68	101.49	103.42	103.57	106.24	107.23	106.62	106.36	104.05	105.21	107.05	105.86	106.25
104.75	103.24	103.75	104.77	101.02	106.51	102.98	104.83	99.364	105.19	103.18	104.17	108.19	105.98	106.8	102.58	99.236	101.55	104.9	102.89	101.07	104.92	107.25	102.85	104.43	108.35	104.78	104.63	100.89	104.24	109.18	106.32	105.45	106.08	107.66	106.79	105.59	103.77	106.29	104.57	107.27	105.12	104.77	108.14	105.64	105.65	105.74	105.36	104.98	105.05
107.7	106.89	111.19	108.65	101.33	103.48	109.64	105.93	107.35	105.4	111.7	104.73	108.68	99.415	108.23	108.95	104.15	107.35	108.18	103.94	105.33	105.95	105.49	108.9	104.95	109.85	105.05	109.3	108.11	102.76	107.56	107.31	103.56	105.62	106.31	107.47	104.41	107.72	108.08	105.32	106.49	106.19	108.21	106.13	100.94	105.13	108.51	103.32	106.91	106.84
105.16	105.33	107.05	103.28	104.86	104.08	103.78	104.05	110.16	106.41	101.98	104.77	101.64	112.06	101.66	101.75	109.44	103.04	104.79	101.21	103.14	103.44	106.03	109.43	103.49	108.2	110.91	109.07	108.59	102.04	107.15	105.92	105.54	109.47	104.74	101.93	107.21	107.41	103.38	107.18	106.31	102.63	104.66	106.6	104.22	101.5	107.42	103.09	103.42	106.82
104.88	106.46	100.06	104.24	105.15	102.72	107.88	106.06	106.43	105.2	105.53	103.56	103.34	103.09	105.55	105.29	103.13	106.38	102.3	104.87	102.33	101.63	103.82	100.53	104.24	105.19	101.69	103.41	101.3	102.52	100.35	104.76	104.26	105.77	106.48	104.69	102.97	104.92	99.463	106.65	105.86	105.62	101.36	106.82	103.69	104.06	100.76	106.3	104.41	103.59
104.63	106.14	106.98	103.12	104.64	108.85	104.17	103.11	104.07	105.42	102.27	103.32	110.1	103.32	104.87	104.06	99.715	108.15	100.98	107.12	103.6	103.17	100.9	107.86	99.615	104.55	106.55	103.63	108.9	103	106.15	105.65	99.775	104.62	103.9	107.39	108.3	102.99	101.53	103.47	104.21	107.34	105.7	105.56	103.37	106.81	102.81	105.01	104.61	102.6
99.648	103.07	98.613	102.01	98.656	101.06	97.394	98.23	95.673	97.505	100.75	99.645	100.88	98.264	98.291	104.28	103.25	99.813	98.625	99.43	100.64	99.481	98.672	101.07	103.43	106.84	102.64	100.3	105.51	99.12	102.27	101.5	105.06	101.76	102.68	98.322	103.97	104.73	101.48	100.18	104.41	99.688	100.45	99.495	97.269	100.66	106.73	99.64	103.99	102.52
110.12	111.61	107.26	110.65	109.12	104.61	107.9	110.33	110.92	108.02	108.84	107.18	107.59	108.83	113.64	113.39	109.44	107.55	111.71	113.95	108.02	112.63	108.58	107.26	107.05	108.61	111.44	108.19	108.68	108.6	109.91	107.23	110.15	108.35	111.12	115.66	112.48	110.32	109.17	107.82	109.18	112.93	108.16	108.54	112.86	109.64	110.76	112.92	109.68	110.65
114.7	117.17	114.92	122.4	117.6	117.75	121.25	113.1	115.51	116.59	119.6	116.43	116.91	117.13	117.82	116.49	121.12	117.84	119.56	117.42	118.57	115.65	118.04	118.43	121.15	115.13	115.59	118.7	111.16	117.93	116.76	118.03	116.24	113.25	115.59	119.81	118.56	114.76	115.59	115	119.93	115.7	116.72	123.54	120.62	113.76	118.69	115.79	117.91	118.31
111.4	108.6	115.13	112.14	111.68	109.43	116.2	106.56	112.97	107.99	110.76	112.19	111.25	116.71	109.51	110.66	109.43	112.57	112.8	111.06	110.38	110.92	111.17	109.71	105.69	112.01	110.11	111.65	111.87	113.06	113.53	113.49	117.11	110.92	112.39	108.33	109.1	113.29	114.68	113.73	109.2	112.58	112.4	111.68	114.67	115.74	107.78	115.47	107.12	109.09
98.705	100.39	103.56	94.852	97.068	97.02	99.507	98.376	97.58	102.72	99.286	105.31	102.71	99.49	102.21	101.08	103.27	102.07	100.61	101.11	99.815	99.33	105.27	103.35	100.46	101.71	100.81	99.637	97.954	99.428	102.38	99.248	99.131	99.667	99.517	102.29	100.5	100.52	101.97	101.17	104.42	101.16	97.575	98.432	99.763	99.878	96.298	103.35	98.858	96.121
117.83	116.16	115.24	114.65	117.66	115.41	115.86	115.56	110.05	117.73	116.75	117.27	120.27	115.69	116.21	120.45	116.31	113.07	120.98	114.75	113.82	114.19	115.6	117.89	116.19	116.77	117.47	113.82	114.62	118.03	112.63	116.01	115.78	118.19	112.13	117.04	117.52	119.05	114.59	114.59	115.89	115.31	112.86	114.23	117.09	120.57	116.04	114.47	115.99	120.26
105.93	107.2	103.86	105.73	107.45	106.01	102.93	105.77	107.02	102.8	105.66	108	107.03	107.06	105.16	99.295	100.87	102.58	107.21	103.68	102.52	105.52	106.69	103.65	108.42	105.68	100.87	109.7	106.89	104.18	99.595	105.3	105.59	103.92	106.43	105.41	106.01	101.08	102.01	110.24	104.39	106.88	107.82	107.32	103.78	108.85	108.53	107.16	108.47	105.71
109.31	107.9	105.54	108.77	103.37	103.12	109.83	109.73	106.35	103.67	106.31	104.52	106.01	106.24	108.14	106.31	107.64	100.63	104.93	106.63	107.43	100.45	103.46	108.24	109.42	106.87	106.97	108.77	101.98	103.86	106.89	106.42	103.98	102.38	107.61	101.82	108.67	108.54	106.78	105.57	109.09	108.82	105.85	104.84	105.38	107.28	102.94	105.92	107.31	105.3
113.08	109.55	110.51	113.7	111.22	116.4	120.39	115.98	111.88	114.04	110.29	111.27	116.07	111.15	113.4	113.56	113.95	113.56	109.43	113.57	109.74	109.91	111.27	110.72	114.4	113.62	116.21	111.63	107.36	108.74	116.22	121.4	118.27	111.24	118.08	113.42	115.01	114.67	114.6	114.64	112.92	108.94	115.49	113.14	108.49	111.12	114.44	111.94	111.24	110.9
110.28	110.8	107.81	112.73	110.99	111.42	110.44	109.99	108.17	112.79	108.28	109.32	113.08	111.96	109.48	112.63	111.74	109.04	112.16	108.94	112.3	110.66	108.18	109.9	102.63	111.37	109.47	110.91	109.84	110.21	107.12	112.83	109.97	109.95	112.01	108.45	109.92	111.84	109.64	111.4	115.49	110.13	107.83	114.59	106.09	110.19	110.11	107.13	106.79	109.83
106.06	106.11	106.37	104.96	102.5	108.08	103.93	104	105.18	108.14	104.75	102.28	97.882	102.82	103.4	106.78	109.64	101.23	102.31	106.48	103.97	105.76	108.97	108.29	101.72	107.37	104.4	104.67	106.96	108.32	108.66	105.08	107.81	105.57	109.01	102.38	106.18	104.28	107.09	108.08	110.39	106.75	104.62	104.76	105.19	106.61	105.79	101.7	103.3	104.31
107.83	106.45	100.72	107.84	108.1	104.94	105.28	104.22	110.11	102.89	101.82	105.6	109.26	107.12	106.93	105.53	103.38	105.87	107.09	106.76	106.73	105.35	102.62	103.2	107.96	102.51	108.94	106.51	104.13	103.95	104.04	108.23	107.09	105.5	104.33	107.26	107.05	103.53	101.6	100.09	103.34	106.81	106.04	105.12	104.48	106.86	106.16	105.69	108.59	103.88
117.41	113.85	111.16	113.81	113.46	117.2	112.14	114.39	111.57	115.15	110.1	112.66	108.3	112.75	111.33	110.04	115.35	110.71	113	108.8	112.09	104.15	112.74	110	115.19	110.36	111.93	109.96	109.71	107.32	112.14	113.82	112.27	110.63	112.56	113.27	107.76	115.43	115.63	106.48	109.62	110.02	114.34	113.14	114.04	111.79	110.23	105.2	106.44	114.04
100.51	100.37	99.695	104.5	106.89	100.05	101.1	99.064	98.843	100.72	95.404	100.97	101.8	100.6	99.848	96.446	104.94	102.64	99.785	93.838	100.04	96.42	99.854	100.58	99.154	102.14	95.34	101.74	103.77	99.421	98.703	107.04	101.98	99.66	96.891	93.494	100.01	100.23	100.43	99.899	101.82	95.87	100.81	96.842	98.272	98.14	101.03	98.126	101.07	97.599
110.63	112.24	112.04	111.71	111.66	113.65	117.14	114.1	111.53	106.83	111.56	112.5	111.9	105.98	113.21	110.73	114	111.42	111.84	113.26	111.64	107.47	108.56	114.86	107.79	109.04	110.58	109.7	111.73	109.49	105.36	108.59	113.93	110.51	108.44	111.5	113.53	108.37	111.47	113.96	107.81	109.66	105.77	106.74	110.99	114.18	108.8	115.14	110.17	110.43
99.881	95.33	100.59	98.979	95.775	96.149	100.42	101.77	101.73	103.34	102.75	101.25	98.374	103.56	104.29	102.71	97.251	100.58	98.57	102.61	105.66	98.615	100.41	99.608	102.53	102.81	95.299	102.48	103.55	100.68	97.22	99.5	100.53	102.63	97.757	92.304	99.433	99.674	97.764	97.96	97.171	99.419	101.43	100.14	106.31	99.002	95.643	98	104.45	97.675
105.59	104.39	107.76	104.25	101.22	105.82	109.51	106.31	106.22	104.79	103.74	103.76	105.31	105.17	101.24	108.31	109.49	108.51	106.68	101.92	104.09	102.2	107.15	104.88	106.59	104.15	105.81	108.72	106.42	105.06	108.21	106.42	105.02	109.14	106.73	106.36	101.62	103.7	104.91	108.21	105.68	106.75	100.8	107.3	104.12	105.13	108.46	104.12	110.55	110.5
105.57	101.87	104.17	99.467	104.13	108.03	102.33	103.56	104.81	107.75	100.47	105.2	108.52	105	103.13	105.74	107.82	106.47	96.173	103.95	100.28	106.7	101.4	104.23	101.89	103.87	104.93	102.42	96.651	107.68	102.84	102.34	103.29	108.1	104.84	105.02	101.72	103.13	111.81	107.24	103.05	107.02	106.24	109.22	103.74	104.23	105.67	100.69	106.6	104.64
103.13	106.18	108.8	109.65	105.99	111.92	104.86	105.53	108.71	106.48	107.29	106.33	106.59	106.03	105.04	103.74	104.81	105.13	110.1	105.43	107.9	107.78	104.25	107.98	104.37	106.66	106.5	103.46	104.52	103.59	106.05	109.5	102.21	102.87	105.49	108.84	102.03	102.11	104.04	108.38	107	102.6	106.85	105.79	108.75	109.77	104.12	108.35	106.1	104.07
106.49	112.09	107.04	108.7	112.84	112.55	110.38	110.36	107.03	110.64	109.24	114.03	110.71	105.99	110.23	109.78	111.82	106.7	105.82	109.54	109.96	110.48	109.04	115.99	109.32	112.44	108.66	109.72	111.49	110.18	113.3	111.35	109.5	110.24	104.63	106.98	111.96	114.17	106.55	106.63	111.29	113.3	107.36	110.3	111.23	108.62	107.7	109.31	108.44	111.57
112.94	109.98	109.63	112.52	111.6	105.16	105.56	111.6	117.19	113.75	109.47	114.2	110.66	115.63	116.65	108.1	108.9	109.07	111.27	116.96	113.27	111.5	105.02	109.47	111.86	114.63	109.94	112.47	111.32	109.93	115.8	111.21	108.34	112.04	111.02	113.66	113.57	114.15	110.85	106.78	108.88	109.63	110.86	113.45	115.86	117.58	108.68	114.46	111.2	110.25
105.74	110.63	111.01	112.95	110.1	112.39	112.14	115.61	107.34	108.32	107.73	110.1	108.69	111.32	110.53	110.27	106.58	112.5	108.13	112.03	113.57	111.36	110.72	111.03	113.17	109.82	111.83	108.26	111.81	114.13	114.69	109.67	113.86	109.05	113.01	109.8	110.11	108.62	108.89	112.4	112.6	115.22	112.49	112.81	107.85	105.53	112.38	110.81	110.49	113.68
121.5	116.32	118.07	112.76	115.34	119.41	120.34	116.87	120.92	115.66	116.04	120.5	118.06	120.46	124.52	118.18	121.43	121.42	119.88	118.18	116.77	114.12	115.63	114.76	118.07	115.95	117.64	119.1	115.44	116.25	121.28	121.82	118.66	118.26	118.98	114.67	112.99	118.88	116.38	118.3	115.65	116	114.55	120.3	118.35	117.55	112.64	114.98	124.24	115.57
109.3	109.31	108.6	107.52	109.49	112.39	109.3	112.83	108.46	110.07	108.79	114.09	109.08	109.51	111.2	112.96	110.05	111.83	113.3	112.13	109.71	112.43	107.05	106.02	107.15	110.01	112.72	107.5	106.44	114.38	108.87	110.5	109.33	108.42	108.65	114.57	109.69	111.58	111.01	108.41	110.27	112.1	109.01	109.18	109.12	108.74	113.4	113.03	112.33	112.48
104.32	103.46	103.77	103.29	104.99	102.2	107.39	101.5	105.88	106.7	102.05	108.99	107.23	102.31	101.91	104.62	105.47	107.99	104.83	105.81	104.9	103.97	104.45	106.3	101.53	107.18	104.25	104.82	106.35	105.02	107.91	102.77	109.21	107.89	103.76	107	101.56	105.78	105.04	109.19	102	106.66	107.43	103.79	108.15	100.89	108.18	107.57	107.5	101.37
100.58	104.71	107.5	104.68	103.75	104.12	103.73	103.98	102.87	101.68	105.73	107.55	104.12	105.57	104.05	105.16	105.39	107.22	106.36	106.41	107.26	105.79	109.04	103.76	103.55	104.95	104.32	108.04	103.53	107.62	102.88	107.85	106.57	106.86	104.4	107.34	103.04	98.033	99.444	103.2	103.86	105.16	106.6	102.19	102.28	104.61	99.151	102.55	105.8	103.45
108.74	105.19	108.04	107.99	107.4	111.72	112.06	108.82	108.62	103.66	107.67	108.43	111.88	106.79	107.79	110.43	109.04	104.35	105.12	108.34	106.21	105.15	110.35	104.38	103.1	102.91	107.26	107.96	107.06	108.81	106.56	111.02	107.71	108.06	108.05	102.44	103.1	107.8	107.91	105.5	109.54	108.65	103.77	107.03	105.55	107.85	104.18	105.67	105.3	107.6
109.18	116.83	110.36	111.58	116.53	112.72	110.35	112.34	110.79	113.87	109.61	115.05	110.47	113.93	109.37	111.2	108.35	111.99	116.43	115.39	112.72	112.96	109.36	111.03	111.89	107.84	113.49	109.06	109.42	112	111.82	108.93	106.28	110.19	112.37	112.2	110.13	112.36	112.64	110.57	115.26	112.01	112.89	112.31	109.83	115.24	111.04	106.28	110.45	114.45
105.3	104.9	103.72	102.75	105.69	103.09	101.34	110.54	102.77	106.01	105.96	103.42	105.34	99.211	104.93	106.55	107.53	103.8	102.5	101.22	101.75	103.46	105.59	103.85	103.42	100.87	106.57	109.5	103.53	101.2	107.99	103.57	102.66	101.31	104.15	103.25	98.356	102.24	100.8	100.66	106.52	104.43	98.585	99.294	104.97	105.38	101.78	110.47	107.11	103.33
108.69	107.7	102.51	104.5	101.27	108.35	103.47	108.36	106.99	105.75	103.28	106.35	101.43	104.04	102.55	106.93	105.51	108.33	104.41	105.14	102.76	103.82	107.77	109.43	106.66	104.56	106.71	101.98	105.05	109.37	99.956	105.66	102.68	108.25	107.4	101.51	106.11	107.52	108.83	107.31	103.13	104.85	106.01	103.32	106	105.1	108.33	107.43	109.62	105.32
97.362	98.154	101.9	103.18	101.68	97.535	100.76	102.01	98.103	97.65	98.091	100.63	100.94	104.4	98.932	98.229	98.738	99.085	95.637	105.11	100.51	100.83	103.32	98.39	95.909	102.49	99.528	95.301	96.676	98.093	103.83	104.11	104.32	100.58	103.23	98.357	95.099	97.739	101.55	101.62	98.111	100.59	98.656	102.79	97.005	97.712	101.39	97.211	99.191	99.487
109.28	105.63	108.43	106.44	105.63	109.79	107.72	106.69	109.16	108.71	106.53	108.08	109.57	107.94	108.73	105.05	109.51	110.47	105.11	106.72	106.19	110.42	109.97	104.02	103.9	104.33	100.55	103.58	104.44	103.28	108.76	104.41	110.98	110.85	101.48	106.69	104.33	109.81	105.09	108.83	106.57	108.92	105.61	106.53	105.05	105.68	108.1	104.26	102.26	104.82
100.87	107.03	102.54	108.4	106.49	104.55	105.11	100.74	105.01	101.69	103.53	102.35	104.58	106.25	101.69	103.02	102.12	104.4	104.18	104.7	103.15	106.14	103.39	106.37	104.93	106.98	107.76	106.98	109.02	104.2	108.09	107.33	105.13	100.81	103.9	103.76	106.43	109.49	106.98	106.06	99.373	105.52	110.38	105.36	104.87	108.16	103.61	101.34	108.03	109.11
106.42	106.56	106.25	104.07	104.97	107.36	106.95	104.13	103.99	106.29	104.67	106.47	105.4	103.85	102.68	99.851	109.53	101.98	103.52	103.11	103.16	106.5	104.89	108.99	106.04	106.2	107.74	107.29	103.3	104.67	101.48	104.65	103.25	107.75	105.44	106.31	105.51	104.52	102.89	105.58	105.06	104.98	107.15	103.46	104.6	107.82	110.9	110.73	100.17	105.26
111.6	105.85	108.22	108.88	102.18	108.7	107.11	106.81	108.7	107.11	111.1	108.6	105.39	107.68	105.83	110.63	111.03	103.97	103.6	103.42	104.98	108.62	103.39	109.51	103.26	104.2	102.6	111.03	106.56	109.68	105.33	106.71	109.9	103.55	106.06	106.72	111.27	112.46	105.51	104.02	106.4	107.83	103.93	102.18	107.09	104.99	107.86	106.38	109.43	109.55
105.03	100.66	106.22	106.25	105.73	105.3	108.83	105.85	99.479	103.98	104.46	109.22	107.88	105.35	102.47	108.63	108.19	105.54	106.53	103.58	105.1	104.83	105.85	109.28	105.64	108.14	107.52	107.36	103.31	108.49	104.5	105.19	111.06	106.44	105.05	106.68	106.07	109	105.06	108.16	104.68	103.63	104.38	110.21	108.44	101.22	111.4	106.75	108.11	104.21
106.34	106.31	106.08	109.6	102.33	101.67	104.2	109.02	104.03	106.08	102.95	103.91	106.13	104.95	104.54	105.28	100.61	103.32	107.11	107.65	103.85	107.63	107.53	99.24	107.36	104.71	105.38	104.36	106.1	106.78	103.84	105.45	103.38	106.18	107.52	109.78	105.95	103.87	110.26	109.08	104.17	108.44	107.69	102.73	103.8	103.99	107.61	106.95	104.52	105.03
103.71	105.45	103.69	101.88	102.92	106.25	104.32	101.84	105.52	102.7	101.32	107.7	109.12	105.63	104.35	105.8	105.71	101.18	104.5	102.24	105.81	104.51	104.61	104.2	104.78	104.35	104.06	98.226	104.42	107.08	102.96	102.55	102.98	106.33	105.27	102.15	105.27	108.46	101.51	105.57	106.99	98.721	105.88	102.98	104.21	104.34	101.28	97.686	106.54	103.51
113.89	113.32	107.08	106.99	111.98	111.5	109.29	113.01	112.69	114.63	111	117.88	110.52	116.45	115.62	112.28	114.86	113.31	110.14	111.42	107.21	112.74	111.1	109.98	108.3	111.63	115.11	109.55	111.38	110.11	109.89	110.7	111.92	109.99	110.93	113.37	113.88	110.39	114.12	111.16	116.3	109.69	110.08	113.62	111.86	109.11	109.82	109.94	111.4	112.21
99.649	98.689	107.06	106	105.03	104.91	107.24	110.38	104.61	99.46	102.8	104.3	100.87	103.31	102.33	108.06	104.33	104.12	109.07	102.42	102.58	100.96	102.72	103.1	104.57	108.98	102.76	104.46	105.11	103.53	103.57	99.941	106.43	100.01	105.39	107.53	104.08	106.04	103.28	100.35	103.29	104.5	106.27	107.79	103.64	102.68	106.5	103.6	103.32	103.82
108.95	103.05	107.07	106.41	106.76	107.08	104.78	104.55	106.64	105.81	105.83	103.78	107.75	111.32	107.38	109.17	106.27	108.1	103.61	101.96	102.51	107.83	108.59	100.59	107.91	104.46	107.52	110.11	103.75	105.4	103.27	103.13	103.17	105.88	104.22	106.83	107.35	101.5	108.04	104.95	105.4	106.94	109.23	108.04	109.48	103.9	106.5	105.09	108.34	103.82
113.49	113.2	110.74	115.49	115.37	115.86	113.62	110.03	111.98	112.33	109.05	112.63	104.24	109.02	113.06	114.31	108.27	112.92	115.43	111.26	112.03	111.48	111.25	111.33	111.46	109.92	106.51	108.83	111.19	109.86	109.13	111.33	113.65	107.9	111.29	108.87	105.91	108.89	108.59	106.6	109.8	108.01	113.14	110.5	112.14	109.51	113.75	111.31	106.83	109.92
105.07	108.17	102.73	105.39	103.93	106.7	108.26	110.41	103.75	109.51	105.17	109.59	107.04	105.26	106.22	106.96	108.64	107.54	104.91	104.53	104.42	103.82	104	105.65	105.99	104.97	105.38	106.12	105.06	103.68	106.42	104.15	105.03	106.56	107.7	103.3	106.8	105.43	103.62	109.24	102.43	108.87	107.93	108.9	105.99	105.77	105.87	105.48	103.28	106.25
110.26	108.79	110.05	112.89	115.25	112.85	110.56	107.48	108.08	109.79	113.98	113.76	113.53	107.89	103.33	115.36	116.7	110.19	114.78	109.2	110.51	109.4	114	111.45	113.8	108.75	115.98	110.21	111.2	110.07	104.17	111.59	112.15	112.65	110.63	117.21	109.46	107.41	108.86	111.37	109.02	111.75	109.88	110.4	108.42	110.81	110.32	114.43	111.32	110.06
104.76	104.1	106.54	104.83	106.81	105.49	110.56	108.02	113.29	111.48	108.07	107.89	106.11	111.99	109.15	107.64	100.32	102.58	106.52	106.14	108.45	106.87	107.49	106.43	109.22	107.82	108.75	104.85	112.28	103.23	108.99	105.6	106.96	104.61	101.55	105.17	103.59	107.45	105.07	108.31	111.35	108.7	104.65	105.13	110	107.64	102.92	109.96	106.9	101.46
114.75	110.15	111.95	114.41	113.17	115.85	108.11	117.18	111.8	111.33	112.25	113.65	112.13	107.49	112.46	110.51	113.22	111.13	116.13	113.8	112.78	115.9	113.79	113.44	110.73	112.54	113.63	110.68	114.94	108.98	108.61	115.99	117.25	113.87	110.33	113.39	113.16	114.37	116.31	111.54	115.62	112.36	106.57	115.42	113.68	111.95	115.17	106.23	114.07	111.7
115.65	109.29	108.19	114.22	110.56	114.79	112.48	110.56	113.58	112.79	108.39	109.31	114.88	114.18	109.07	110.82	108.64	114.5	110.55	113.71	115.77	108.6	109.03	112.24	110.79	113.33	109.7	110.26	111.89	108.23	113.46	112.64	109.36	110.22	113.18	110.67	110.59	113.56	110.93	110.63	112.48	109.24	114.25	105.98	112.22	111.64	110.83	113	113.73	112.3
107.3	105.94	101.13	105.39	103.9	105.11	102	104.31	107.07	101.82	103.98	104.41	102.81	105.82	104.77	104.36	101.57	105.21	105.76	100.37	104.74	103.39	103.15	103.86	101.51	103.77	97.202	106.21	103.44	103.3	108.32	104.68	103.64	104.01	106.77	104.26	106.82	102.74	109.86	103.91	102.42	105.25	106.74	108.93	104.76	105.65	105.61	106.99	105.87	102.06
109.92	111.06	110.44	112.41	112.89	110.46	112.54	105.21	110.4	108.68	109.35	110.27	110.69	109.7	113.65	115.13	110.7	111.07	113.79	109.92	110.09	107.51	108.26	111.23	108.66	105.84	107.21	111.14	107.45	111.16	110.74	110.85	117.65	111.85	115.19	108.95	113.1	111.72	113.92	115.29	110.88	109.84	109.1	109.16	109.32	114.6	114.21	108.54	110.95	110.2
105.4	107.54	109.25	103.87	103.54	107.72	106.01	101.87	104.73	102.6	106.47	106.26	109.03	106.63	105.66	104.35	110.62	109.52	108.36	110.59	103.03	108.01	103.13	107.64	108.66	108.04	108.72	107.83	102.85	104.38	103.72	107.56	106.91	104.82	101.38	108	109.18	104.17	103.15	107.19	103.9	108.41	106.43	108.05	104.69	100.82	104.66	105.85	107.95	106.07
100.58	99.191	101.73	103.85	103.69	100.41	99.79	97.491	98.859	94.207	98.658	100.5	99.923	100.9	97.854	101.29	95.837	103.98	98.796	98.594	102.58	102.75	95.87	98.145	102.02	102.7	99.97	101.08	103.71	99.813	99.366	101.98	97.708	103.43	98.847	99.755	101.62	98.745	97.955	104.86	100.39	97.656	102.41	102.28	94.777	98.98	100.55	99.215	101.39	99.079
104.58	102.41	105.49	108.73	108.26	106.36	107.06	106.57	108.11	104.44	107.49	106.01	109.33	109.63	98.804	105.39	102.17	109.66	103.84	107.4	109.99	103.21	103.58	103.61	104.8	107.65	102.5	105.97	110.4	102.94	105.89	105.84	104.88	109.91	104.96	106.87	107.95	107.28	102.28	106.62	108.41	102.4	105.92	109.5	105.43	103.9	105.56	106.12	105.34	106.5
105.04	112.09	115.08	112.48	109.65	111.16	110.67	109.62	108.59	116.72	111.01	112.96	110.56	112.73	115.13	108.75	111.46	109.5	108.76	107.49	108.93	108.26	107.15	113.46	109.73	110.73	112.73	113.51	108	117.61	110.85	109.63	112.89	109.48	108.69	111.8	112.96	108.77	111.41	109.42	113.67	110.55	109.63	112.56	112.65	110.81	113.94	114.42	112.09	111.33
103.12	102.12	107.74	105.92	106.14	106.82	103.02	103.36	103.69	104.12	105.3	105.87	105.07	106.31	106.34	104.49	98.845	104.11	105.15	104.26	107.67	100.62	102.71	107.56	103.88	105.44	102.7	106.01	104.03	106.5	104.96	104.88	107.96	98.839	105.34	105.94	109.31	101.82	104.44	109.36	108.31	109.45	102.22	109.49	102.65	103.65	106.89	105.74	106.03	105.77
112.9	109.96	111.09	110.08	116.43	114.21	109.91	113.73	115.32	111.45	111.63	115.03	108.94	107.74	109.12	109.8	114.43	115.64	111.27	109.16	112.66	111.5	113.58	107.37	110.28	111.24	113.19	112.79	112.87	112.61	109.8	112.58	113.2	112.64	114.23	110.66	110.37	106.08	115.17	108.04	116.52	109.14	113.09	110.92	111.81	109.76	111.21	113.76	110.06	114.03
98.91	102.84	96.365	98.629	99.997	101.38	102.12	99.354	98.783	101.3	99.713	104.89	99.247	100.1	102.25	100.18	100.16	103.17	102.68	105.76	98.495	98.096	97.739	101.87	100.37	98.568	100.81	99.865	99.864	99.074	101.43	99.272	100.65	103.41	99.169	103.73	103.02	100.51	105.05	99.457	101.98	100.66	97.26	98.784	98.825	99.59	100.19	99.455	100.98	104.28
119.5	118.45	116.56	119.04	119.39	119.5	117.1	117.05	115.22	121.41	119.15	117.72	118.14	117.03	117.25	120.01	118.69	117.03	120.75	119.59	117.28	120.41	114.34	116.92	114.53	116.64	117.71	116.56	119.59	116.55	120	113.56	120.13	115.48	118.2	122.81	119.47	116.42	117.15	120.75	115.78	121.62	116.87	115.07	114.39	113.01	120.7	117.89	118.64	122.03
107.64	109	112.52	109.08	107.96	109.45	108.46	112.57	111.41	107.65	107.62	107.58	109.49	109.56	108.8	111.72	109.64	111.59	110.35	108	111.05	108.82	113	110.82	109.31	109.45	110.55	110.98	110.51	107.87	112.36	107.47	110.02	114	106.26	108.13	113.29	112.61	116.78	110.07	109.16	112.03	108.93	106.56	110.33	110.31	111.51	112.49	110.58	111.81
105.06	107.4	106.48	108.08	104.27	99.531	105.27	107.58	105.08	109	108.13	107.87	105.4	107.59	107.87	105.66	106.26	104.4	106.41	104.87	106.55	108	104.84	107.5	103.46	103.42	105.88	107.18	106.99	104.83	115.96	110.7	109.16	106.42	107.16	105.67	104.51	111.99	100.77	109.06	102.9	108.18	102.38	107.88	109.49	106.96	107.83	107.34	105.05	108.73
97.949	97.165	101.76	106.13	96.755	102.14	105.03	98.639	103.96	96.568	99.267	99.984	104.33	104.01	101.81	101.19	94.561	102.13	99.965	103.04	100.39	99.859	97.653	102.85	104.4	98.961	102.54	99.232	99.285	96.039	101.79	99.175	95.653	96.695	99.833	99.408	104.04	102.28	101.68	105.99	100.08	99.269	101.14	99.394	100.49	102.83	98.944	100.14	98.288	102.83
100.82	102.36	101.25	101.87	101.28	98.008	98.725	96.125	99.654	101.9	101.24	103.63	96.51	100.61	94.846	100.66	93.96	99.446	97.45	100.05	109.05	103.23	104.43	98.625	98.329	99.594	99.207	101.98	99.638	101.76	97.609	100.65	100.67	99.569	99.205	103.45	102.24	100.94	99.94	97.429	102.5	102.98	99.042	101.38	101.31	98.829	101.38	100.17	97.967	103.84
103.86	104.48	109.72	110.33	106.99	109.69	110.78	112.03	104.9	104.95	102.55	112.62	109.19	110.11	104.75	105.12	101.61	108.73	107.88	100.91	106.88	109.84	104.94	110.75	106.08	108.99	111.72	102.82	106.23	109.4	104.6	107.28	111.59	108.27	104.89	105.39	105.56	110.07	108.27	104.96	103.73	110.76	106.93	110.22	103.98	106.95	103.75	106.56	103.99	101.12
108.9	110.15	107.8	111.03	115.62	108.01	111.57	112.48	119.4	115.12	114.44	113.43	110.27	111.41	109.83	112.2	111.61	111.51	111.87	113.38	109.2	110.47	111.54	114.94	107.81	112.07	106.87	110.05	110.24	106.02	113.4	112.02	112.73	113.46	113.23	108.15	107.56	111.51	108.09	108.26	111.4	110.3	113.5	112.68	109.98	110.54	108.48	115.31	113.44	111.07
105.17	105.7	105.07	103.3	112.22	111.29	106	107.16	105.84	105.27	104.89	100.6	110.78	107.7	107.41	104.17	104.96	104.29	104.28	108.05	104	108.46	106.21	107.95	104.77	107.51	104.41	107.07	105.55	106.13	109.33	106.85	106.55	103.66	103.48	106.46	106.96	108.67	100.91	103.84	105.13	108.58	107.87	105.39	107.92	106.24	108.73	104.83	108.3	106.82
104.62	107.42	108.26	102.74	108.77	107.36	110.32	104.43	108.42	108.9	107.56	107.67	107.67	106.07	111.24	105.78	109.52	109.49	105.31	106.27	103.56	106.91	101.88	105	108.5	110.26	103.72	106.66	108.54	107.84	102.79	110.32	107.64	106.67	108.75	108.13	104.94	106.01	106.16	107.99	111.11	107.41	105.67	109.38	104.07	107	106.3	109.13	108.97	104.84
109.35	109.16	111.6	114.82	111.18	113.35	114.07	111.7	114.68	109.68	110.36	110.14	111.88	113.16	114.65	108.83	108.34	107.44	112.29	111.77	113.41	116.21	110.9	110.59	112.12	109.65	109.5	106.81	113.24	115.14	106.13	115.54	109.42	115.52	112.01	113.82	109.09	112.63	109.61	109.68	115.77	113.44	108.27	109.42	110.24	112.97	111.7	112.03	108.89	110.34
108.54	111	104.05	105.5	109.5	107.59	108.09	106.23	107.55	104.48	106.21	112.19	104.61	103.87	106.34	106.52	106.27	106.45	108.01	104.38	108.21	109.03	105.86	105.15	105.63	104.09	107.77	105.77	110.06	106.94	107.23	104.94	111.49	109.7	105.81	109.23	105.75	111.26	107.47	102.73	104.89	108.98	109.39	103.16	106.43	105.42	106.81	103.78	106.59	106.5
102.07	102.71	103.02	99.98	104.01	108.85	101.48	102.87	99.413	108.02	100.81	108.07	104.81	107.15	105.71	104.66	109.2	109.47	104.17	104.72	106.14	104.39	103.1	102.2	107.59	107.23	103.71	104.08	102.48	101.79	103.43	103.76	103.89	105.7	102.77	102.73	107.37	99.984	105.69	107.1	110.1	102.75	106.64	101.95	103.71	108.31	100.72	100.26	100.79	107.69
105.25	107.18	105.81	103.62	105.74	108.66	101.97	103.17	104.22	108.8	103.21	105.9	106.37	108.46	106.75	106.57	107.29	102.07	104.77	107.1	106.14	103.32	108.83	102.91	102.08	107.69	102.27	108.26	104.26	107.21	104.25	104.64	104.99	105.23	107	102.99	107.25	109.09	106.13	106.19	108.11	105.58	106.27	107.82	107.79	104.16	107.5	108.52	101.79	98.833
105.63	106.35	109.17	106.68	107.55	110.63	109.88	105.8	107.22	110.62	104.73	99.679	104.13	107.01	107.31	106.69	109.26	103.11	105.53	107.4	111.2	108.55	109.99	105.13	106.59	107.46	109.89	104.59	104.24	110.6	107.38	107.45	102.17	110.29	105.93	107.87	105.78	106.72	108.84	105.61	105.85	111.81	106.44	109.91	106.17	112.33	104.9	105.24	106.53	113.45
101.55	107.1	106.46	104.96	103.96	110.97	101.34	97.49	104.35	106.95	107.51	105.81	108.73	107.23	106.97	103.95	107.09	102.81	104.41	108.74	108.32	103.23	107.31	105.59	103.42	107.38	104.11	102.25	102.83	107.78	107.98	105.13	107.31	104.67	103.71	107.4	105.68	104.26	106.89	108.33	108.55	106.57	108.76	109.05	103.64	102.56	108.18	105.02	107.14	103.95
113	109.87	114.31	109.83	111.34	112.55	107.5	111.35	110.49	108.93	109.36	108.17	112.82	107.92	113.86	112.94	112.02	112.93	108.59	111.38	112.17	109.02	111.94	115.39	106.16	107.87	111.23	108.35	113.44	110.22	111.89	111.34	111.69	111.48	111.32	108.27	111.41	108.14	106.72	112.47	115.52	112.92	106.95	110.43	111.52	111.63	109.33	112.38	109.21	107.73
112.97	113.71	116.03	115.52	115.51	115.2	117.41	117.8	117.82	121.41	110.02	114.15	115.84	111.7	117.18	114.57	120.78	120.16	117.85	115.47	113.5	112.79	116.08	114.14	117.37	117.72	115.13	118.77	116.6	116.84	118.87	113.49	113.4	113.98	115.39	111.27	113.13	116.13	113.8	113.52	120.75	115.52	114.91	117.15	114.27	116.95	113.81	115.93	117.49	116.16
100.81	98.451	103.03	99.156	97.578	100.09	102.38	95.168	98.93	101.53	98.773	102.22	96.984	102.54	103.38	96.51	99.686	98.452	97.292	100.87	98.585	100.41	101.38	100.86	99.087	101.82	97.195	99.06	98.035	100.49	98.274	99	97.325	101.08	102.46	104.48	99.784	96.686	98.16	98.883	102.87	98.672	103.02	100.83	98.856	95.494	106.27	101.51	100.48	97.647
107.56	105.29	105.17	107.32	106.35	108.31	106.66	109.93	108.34	105.72	107.2	107.33	108.65	107.07	106.88	105.44	103.55	104.85	102.4	107.41	107.81	110.17	105.81	104.21	104.32	104.56	106.46	111.07	103.71	108.47	108.38	109.92	104.35	103.87	105.43	109.91	106.46	101.49	103.31	111.99	108.53	107.83	106.95	105.95	103.48	107.26	107.54	100.42	109.12	109.75
104.05	105.35	102.37	100.54	106.13	103.9	101.5	102.47	108.27	100.16	103.7	99.692	106.42	97.769	101.12	102.37	103.71	101.54	101.75	101.27	104.29	103.1	106.02	105.25	104.38	103.38	97.216	105.86	99.51	107.09	102.16	106.2	104.34	102.16	99.306	97.666	102.38	101.72	102.1	106.03	101.98	103.17	105.21	108.08	104.68	105.1	100.28	101.74	108.5	103.64
111.48	116.86	106.45	110.47	112.92	110.89	111.39	111.82	114.9	111.55	113.09	113.54	116.99	112.84	113.55	113.52	109.7	109.98	109.71	109.6	111.44	106.96	109.26	111.08	109.29	111.4	109.33	113.41	114.12	117.24	107.83	115.39	114.65	110.05	110.23	111.54	115.05	115.99	114.16	107.45	110.93	112.25	110.99	112.2	113.69	109.61	110.39	112.27	108.97	111.28
106.36	108.07	106.76	108.25	104.64	105.09	107.16	102.78	104.81	107.85	107.47	109.01	105.39	103.03	105.8	108.08	105.38	105.51	105.4	111.03	108.88	108.81	103.8	106.12	104.86	104.04	106.6	109.03	105.82	105.22	102.86	102.71	110.41	104.64	105.03	106.9	105.94	109.44	110.38	109.09	103.7	106.32	111.35	106.51	108.83	109.7	103.31	110.76	109.9	106.3
103.64	107.66	105.75	105.03	106.91	107.15	102.69	100.23	106.41	107.13	104.52	106.35	104.95	102.49	101.29	105.05	105.36	107.44	104.55	105.27	106.18	103.81	104.65	108.11	105.66	108.14	104.45	105.65	106.7	103.62	109.38	108.81	106.44	105.57	102.31	105.75	103.44	107.9	106.2	104.79	104.4	105.91	106.29	106.59	105.53	106	106.74	106.17	107.49	104.67
105.02	105.14	99.456	107.33	103.94	99.924	103.5	102.72	104.56	108.93	102.93	106.61	107.2	106.48	99.794	103.97	103.41	106.73	109.35	106.31	102.24	104.53	101.55	101.77	105.66	109.26	103.32	107.84	99.052	101.6	102.4	102.86	105.24	103.41	103.01	103.38	103.43	103.2	107.29	101.41	100.35	104.86	101.53	102.21	104.65	102.49	107.29	105.65	102.87	102.49
105.53	105.26	109.26	103.35	109.42	100.53	107.46	105.14	106.27	99.628	102.46	104.27	106.19	108.91	103.51	105.33	107.65	110.29	108.93	103.78	108.76	106.69	103.12	103.05	109.74	108.11	109.56	103.65	105.74	106.9	106.17	108.03	110.79	106.93	104.5	104.26	108.77	105.63	104.02	105.59	110.33	110.2	105.41	101.86	106	106.89	106.56	104.77	111.25	106.12
116.91	115.17	114.96	111.77	112.17	114.58	109.23	111.47	112.6	114.24	114.58	115.42	110.64	112.9	108.62	109.91	111.59	107.18	110.42	112.63	109.38	112.69	112.15	107.66	111.51	110.43	112.61	112.84	112.9	116.35	112.27	115.05	111.44	112.04	114.24	112.74	109.58	115.96	114.77	111.29	114.62	108.87	114.97	113	113.85	111.89	113.28	113.76	111.94	111.91
105.26	103.95	105.5	103.17	103.5	108.46	104.92	105.34	102.76	102.63	107.97	109.68	102.02	109.18	102.31	101.62	103.48	101.97	104.23	107.3	104.47	104.06	108.12	103	103.66	106.27	105.88	103.93	105.9	108.38	104.72	109.65	104.16	109.6	108.46	108.22	105.77	106.35	103.85	109.57	108.82	105.63	104.95	107.89	102.71	104.09	101.46	107.06	105.79	108.37
111.95	114.1	112.85	111.38	112.86	114.87	104.94	113.87	113.77	114.52	111.59	109.64	112.12	111.84	112.36	107.14	111.3	108.87	108.36	114.7	106.36	112.93	108.24	114.31	114.71	107.85	109.64	107.76	108.14	108.81	111.6	110.34	115.32	112.58	114.34	116.05	109.97	110	113.66	117.63	112.96	118.72	106.69	109.46	111.48	110.96	113.27	111.5	112.36	107.37
107.11	104.82	109.81	108.14	108.24	104.87	106.65	110.33	108.89	102.54	103.94	109.11	102.9	109.98	98.78	107.92	104.97	103.54	104.45	109.86	108.45	107.06	108.28	108.34	105.28	112.19	104.47	104.87	105.55	107.25	104.86	104.74	106.06	102.81	103.84	107.2	100.78	105.41	103.03	105.66	111.2	106.99	105.34	106.6	107.13	107.16	109.04	108.52	103.61	108.41
113.61	114.49	111.13	110.79	113.52	112.79	112.45	113.45	112.92	113.77	109.14	111.33	112.79	114.47	112.95	110.69	111.29	113.2	112.44	112.58	114.08	111.09	112.51	116.48	117.03	111.64	112.46	108.09	110.86	114.05	112.19	113.23	114.63	113.75	116.25	108.57	110.33	113.39	113.16	109.29	114.58	116.01	113.12	115.46	109.09	110.14	110.12	111.26	111.55	113.87
110.09	106.35	110.1	114.13	106.7	110.14	107.75	110.39	109.47	108.18	110.1	109.88	107.15	111.96	110.42	113.06	111.48	109.62	113.72	110.38	111.16	106.52	115.92	109.15	111.01	108.63	109.09	114.25	112.03	109.5	109.39	107.79	113.38	111.85	109.98	112.66	111.05	115.44	110.16	109.42	108.57	114.62	113.37	110.87	111.71	107.54	109.5	111.22	110.63	107.92
110.99	108.5	104.09	104.57	102.23	107.64	104.4	103.27	103.05	109.53	108.07	108.18	105.83	103.03	105.05	103.62	106.5	111.15	106.86	107.75	107.54	105.29	105.53	107.23	108.51	105.04	102.78	107.84	106.36	105.81	108.44	102.64	101.22	110.52	104.72	104.1	104.35	106.06	105.22	101.77	104.94	102.36	102.25	107.92	107.04	104.2	107.33	104.67	105.23	101.88
105.9	105.01	105.95	110.09	108	105.25	105.38	106.57	106.88	103.75	108.02	103.13	107.45	110.37	107.07	104.85	104.5	104.92	109.38	105.58	104.73	112.75	109.82	106.8	102.01	106.42	105.5	106.31	110.86	101.99	106.83	101.72	104.35	104.58	107.22	106.8	106.51	104.54	108.68	108.07	107.14	103.45	104.13	106.7	104.18	112.06	102.68	106.27	104.71	106.29
109.23	112.91	109.21	112.9	111.66	108.38	113.11	110.57	114.81	113.75	112.83	108.14	110.14	110.4	108.33	108.13	114.97	110.58	110.88	110.98	110.27	112.7	107.56	107.08	112.15	110.53	111.12	113.94	112.17	111.88	113.83	112.17	112.62	110.67	111.9	110.96	111.02	109.1	115.74	115.18	110.82	109.13	112.53	108.35	111.56	114.78	108.21	112.96	112.52	110.73
108.26	112.79	107.88	108.14	103.46	106.8	103.24	109.08	108.56	104.52	103.61	108.71	107.49	105.52	102.29	107.34	104.51	109.87	105.81	106.65	102.94	100.68	103.76	105.21	105.5	107.12	106.19	103.09	102.43	107.42	103.91	100.11	104.48	103.3	105.99	106.46	105.28	109.1	102.27	110.18	105.89	106.29	103.86	107.08	102.87	103.54	106.74	104.71	102.93	106.89
100.19	100.17	98.271	99.695	100.41	98.387	100.56	101.2	98.301	101.3	101.83	101.65	102.57	103.3	94.452	103.72	102.89	97.355	99.429	97.737	106.12	99.578	97.089	99.875	100.23	100.67	96.878	98.248	100.29	100.87	101.23	100.44	99.596	102.93	99.561	100.06	97.987	99.173	101.37	103.87	101.71	103.18	95.748	101.72	94.178	100.59	100.7	104.1	100.64	100.75
104.82	105.85	106.84	102.05	106.9	107.15	105.13	107.68	105.45	108.19	106.67	111.35	109.96	110.45	107.08	106.73	104.72	104.64	109.15	106.71	105.94	104.95	108.15	110.27	106.58	105.53	106	106.75	105.64	107.53	106.79	106.78	106.94	103.87	107.24	103.47	108.65	106.62	109.26	108.34	110.92	106.14	109.12	102.06	107.06	108.08	106.1	103.27	105.74	110.91
106.01	104.75	107.43	105.84	106.63	106.96	100.43	107.67	104.29	105.61	103.81	104.01	107.84	106.6	104.75	106.39	102.81	109.23	104.11	106.72	106.73	104.56	103.54	102.47	102.13	106.11	107.66	108.81	105.21	100.87	109.72	105.28	106.05	103.72	103.27	105.98	106.1	102.66	112.16	103.47	103.85	104.71	105.35	109.83	103.93	102.9	107.2	101.16	102.93	107.25
100.53	100.15	100.43	98.497	97.8	101.92	97.316	99.935	99.341	100.86	103.55	99.847	98.638	96.64	105.37	102.62	100.74	96.81	97.987	98.267	96.91	101.96	98.374	101.29	104.27	101.22	94.347	103.71	102.25	99.524	99.119	98.633	105.36	97.504	101.36	100.29	100.81	99.2	97.606	103.1	101.4	99.09	97.465	101.1	96.222	102.9	98.819	98.655	100.34	99.577
105.71	103.75	108.45	104.84	109.83	104.86	108.2	101.97	108.3	101.18	108.68	103.02	107.97	107.76	104.45	107.82	105.33	107.63	105.38	106.83	105.46	105.07	107.45	106.52	108.16	106.18	109.43	107.68	105.86	107.31	108.24	106.77	106	106.26	106.2	106.68	104.55	103.74	109.07	98.856	106.93	104.07	105.65	102.37	104.67	105.91	108.18	106.77	105.57	100.4
104.59	100.36	101.29	108.24	106.01	104.98	103.3	101.72	107.81	107.48	105.93	102.13	102.47	105.19	105.29	107.31	104.54	104.12	107.45	103.17	108.57	102.91	102.36	106.59	105	106.67	104.18	104.49	104.13	104.94	104.59	107.69	98.742	104.03	100.89	106.97	104.99	105.33	106.07	102.13	101.45	104.36	101.52	104.15	100.91	103.28	101.85	107.13	108.37	102.31
108.6	111.39	106.87	111.43	112.83	114.97	112.35	117.24	109.39	108.99	105.32	109.35	111.84	112.72	113.45	111.63	107.66	110.9	112.37	111.43	108.6	110.77	115.43	112.78	109.07	113.75	109.89	109.12	109.97	112.15	115.53	111.32	114.75	110.53	113.48	108.93	112.16	110.35	110.03	114.03	109.82	109.73	112.02	112.9	109.41	108.77	110.3	107.62	111.29	114.91
111.18	109.49	108.88	113.33	111.73	116.01	110.74	109.86	111.88	112.39	112.47	106.54	116.71	110.04	117.92	109.29	114.18	109.67	109.14	113.39	112.05	112.64	110.82	111.5	110.21	108.32	108.96	115.26	112.72	113.02	109.25	112.1	110.09	109.15	114.2	112.32	109.89	110.15	109.3	108.9	113.23	113.47	115.02	115.21	112.67	114.34	111.09	115.43	111.67	109.32
113.43	113.74	108.83	113.18	111.71	111.57	114.58	108.81	111.06	111.68	109.67	114.89	109.85	112.52	111.88	111.04	109.49	112.21	112.41	111.33	113.33	112.29	111.33	112.15	112.1	110.14	109.79	110.74	113.26	113.37	104.61	109.31	110.85	112.45	110.39	113.22	110.99	110.73	115.47	108.71	111.63	114.34	114.32	115.18	115.23	118.2	115.89	109.32	113.08	111.58
103.69	104.43	100.24	100.78	102.86	104.47	103.69	101.49	106.87	101.89	103.64	107.05	102.18	102.37	104.85	104.18	100.08	107.71	103.2	105.05	103.54	107.15	103.66	106.33	105.97	104.34	106.02	101.55	100.33	106.86	107.1	105.61	104.98	104.53	104.14	101.48	106.36	103.57	106.51	103.84	103.95	99.841	104.05	104.81	102.04	104.52	106.77	106.48	103.08	107.97
115.72	117.26	121	114.59	118.26	117.26	116.96	115.48	115.63	118.75	114.23	115.57	119.06	117.27	114.82	119.09	116.77	117.89	119.01	116.31	113.83	118.94	113.26	113.87	120.79	118.19	119.16	115.2	113.24	114.98	115.36	114.19	114.13	116.98	116.7	116.64	114.48	114.17	118.39	118.05	121.42	116.85	113.95	115.19	114.53	118.12	117.81	116.5	121.35	116.3
114.1	109.97	110.75	108.89	108.73	110.21	112.15	109.07	110.31	110.13	111.98	108.34	108.95	108.21	110.56	110.38	110.26	112.72	110.12	108.99	112.64	109.3	109.84	108.81	109.8	112.49	116.02	111.2	112.67	114.36	109.47	112.04	112.46	111.67	111.04	111.66	112.94	108.85	110.52	112.89	111.1	114.18	111.18	111.27	112.12	110.88	111	111.26	107.13	111.25
109.99	106.68	107.14	112.09	106.27	109.45	106.02	105.8	102.45	109.24	105.45	105.68	105.23	102.21	105.53	103.68	106.65	103.04	103.35	105.98	104.35	106.9	104.14	101.51	108.54	108.06	104.83	104.65	108.12	99.892	107.7	98.462	109.54	107.05	109.88	108.73	104.36	106.15	105.02	112.37	102.42	109.53	104.18	104.45	110.44	107.53	105.23	101.89	104	107.36
102.03	108.38	105.89	106.16	110.59	110.37	99.317	102.45	104.52	104.22	106.96	109.6	102.34	107.61	107.41	103.4	106.81	107.51	102.72	102.08	101.81	106.88	106.29	102.15	107.01	106.75	104.75	102.14	103.65	103.02	106.44	107.53	107.31	106.69	106	106.73	104.98	104.17	107.38	105.09	107.62	108.64	106.63	103.99	105.82	101.74	104.33	111.01	99.701	112.18
103.98	107.18	107.38	104.69	105.75	103.91	105.48	104.86	109.99	104.34	103.03	105.7	107.14	107	105.4	106.48	107.03	104.95	101.64	106.75	104.26	103.43	111.48	103.99	110.9	100.49	109.9	102.63	106.69	110.46	106.55	106.56	105.48	106.81	100.62	104.9	107.73	103.26	108.32	106.69	107.26	104.68	104.48	108.14	105.79	102.78	102.31	106.67	102.58	106.8
103.65	107.6	105.76	107.43	107.72	105.43	103.78	104.24	101.96	103.26	105.28	104.33	104.23	104.53	100.02	107.11	102.55	108.16	103.98	102.62	103.9	104.84	104.07	106.92	108.14	104.24	104.99	103.02	104.69	101.76	107.77	103.78	107.11	100.96	105	102.91	105.35	105.47	105.58	103	106.17	102.34	109.66	103.34	101.19	108.5	106.96	110.11	105.45	104.46
106.99	105.21	104	107.37	102.46	103.78	96.435	102.13	105.74	102.47	102.82	103.76	103.04	104.8	106.92	104.24	107.88	105.29	108.86	103.34	104.03	103.94	106.97	104.13	104.01	103.96	106.82	104.7	103.23	101.94	103.99	96.578	103.05	106.19	107.33	107.52	104.98	105.69	103.3	104.58	104.07	105.23	105.25	105.14	105.44	107.44	105.88	105	101.12	105.39
101.43	103.9	105.82	101.68	105.02	104.8	101.92	103.77	101.3	105.97	103.36	102.73	110.97	102.89	104.56	102.89	106.88	109.24	106.1	106.66	101.61	104.05	97.211	104.54	107.18	101.15	107.95	103.65	102.2	108.89	102.35	108.75	101.22	104.33	102.18	102.15	105.94	104.18	104.12	104.59	102.02	103.33	104.71	105.69	105.01	104.01	102.13	102.13	107.42	103.6
104.4	107.18	103.37	105.51	104.63	103.07	104.35	102.71	101.96	105.92	97.942	97.738	101.15	105.48	105.67	102.01	108.21	104	103.22	105.5	108.83	105.31	99.618	104.69	107.96	99.685	107.69	100.05	109.21	104.39	100.12	108.78	103.09	106.08	104.25	103.4	101.44	100.27	104.01	104.23	104.74	106.25	104.19	102.07	99.491	102.73	103.45	105.08	98.118	106.14
104.73	105.21	102.78	105.26	106.18	105.16	106.85	106.11	108.07	109.33	108.63	104.99	108.54	105.83	106.58	107.38	107	102.22	112.84	105.48	101.24	102.34	108.63	107.99	108.57	108.06	110.95	105.14	107.81	107.18	107.85	110.74	107.44	105.53	107.45	103.67	109.42	108.2	107.48	108.31	103.06	105.23	104.36	106.62	109.25	108.85	106.88	103.6	109.68	110.55
109.02	105.13	103.91	104.81	105.83	104.65	104.13	105.81	105.3	102.39	106.61	103.8	106.95	107.9	102.82	103.68	104.52	110.12	106.87	107.11	105.69	103.62	105.65	108.99	105.6	107.05	101.72	103.83	101.42	102.88	107.55	103.47	103.86	105.31	104.95	108.59	107.44	103.9	109.03	109.27	105.59	103.15	103.81	105.29	108.3	109.31	105.04	105.78	107.04	104.03
109.33	110.32	108.91	107.86	110.56	103.91	112.14	105.42	110.77	109.16	108.24	112.36	113.64	109.6	109.89	113.09	108.49	113.21	111.82	114.89	109.46	112.82	113.36	111.49	113.24	111.11	106.68	112.53	111.61	109.97	112.83	108.36	112.65	109.34	106.75	113.17	110.07	112.05	112.38	112.4	116.42	111.86	112.97	111.77	107.86	110.5	111.79	109.91	108.21	108.35
109.84	106.09	102.04	103.9	101.31	107.82	106.59	102.89	108.54	105.73	105.9	108.7	106.08	102.1	102.66	106.06	105.42	102.09	107.5	102.81	105.23	105.32	106.27	103.5	112.35	107.03	103.39	108.77	101.93	105.47	104.31	103.01	103.96	104.57	105.13	102.17	103.57	104.39	107.04	103.5	99.317	101.54	106.28	104.04	106.8	102.5	108.93	101.03	104.66	106.47
104.68	99.883	100.58	96.849	101.71	102.06	100.79	100.55	101.96	102.27	106.66	95.817	99.621	98.294	102.52	99.06	100.51	104.84	98.097	106.26	101.35	98.442	98.659	103.78	100.65	101.25	99.467	102.82	100.07	98.164	99.395	98.933	97.454	98.676	99.057	97.549	97.328	100.51	101.29	103.09	99.044	106.51	101.76	99.261	98.424	97.535	102.05	99.415	100.14	103.69
104.84	106.4	107.36	111.45	106.72	106.16	107.31	101.84	107.76	109.1	103.98	106.07	106.38	102.04	104.72	105.21	105.09	103.15	106.06	104.21	106.52	107.43	105.09	106.87	103.61	100.14	107.45	99.666	104.33	104.19	106.77	102.25	105.44	108.27	101.77	102.79	105.36	106.6	111.21	106.47	102.76	105.87	105.44	107.2	108.55	105.01	107.09	106.71	106.25	106.45
104.48	107.73	105.89	107.17	111.23	107.08	109.23	104.05	106.22	109.05	100.16	104.92	103.44	104.41	106.39	106.15	108.17	107.48	105.72	106.45	107.82	107.23	107.84	108.63	105.41	108.3	106.23	104.16	106.65	107.41	102.68	105.08	107.7	103.64	107.47	107.79	105.91	109.46	104.64	105.42	106.98	108.24	105.88	105.53	106.42	102.36	108.08	109.08	107.56	105.72
116.73	118.95	114.33	118.48	116.04	121.73	117.07	118.81	119.05	120.05	113.6	116.77	117.72	118.52	118.01	114.63	120.65	119.8	118.22	118.76	113.39	118.81	120.36	122.16	115.93	119.81	117.05	114.38	117.13	115.63	116.58	121.85	120.48	119.23	118.17	116.68	120.17	116.04	121.79	119.09	118.74	119.71	115.69	118.91	117.54	115.21	120.9	117.71	115.15	114.98
105.74	102.81	103.99	108.55	107.74	107.73	108.47	106.04	107.19	107.86	105.13	106.13	105.09	103.68	107.19	106.49	105.92	105.62	108.2	106.23	104.9	111.3	107.43	103.61	103.36	103.86	105.53	109.82	111.75	104.85	107.19	108.04	103.45	103.42	103.08	109.35	102.7	106.26	102.99	107.01	103.16	106.28	107.17	108.14	103.58	104.27	105.21	102.52	103.88	106.39
106.17	109.59	111.92	111.05	110.6	111.66	110.05	109.78	115.29	112.34	110.8	113.25	107.42	109	111.16	106.81	112.49	107.64	112.78	106.16	111.47	110.89	111.61	107.33	112.02	105.32	110.27	109.16	111.29	110.17	110.76	109.85	113.5	107.28	110.05	106.83	107.67	108.71	104.73	112.37	111.69	115.7	107.65	116.05	111.31	106.47	110.25	105.35	109.41	110.03
105.02	102.04	102.26	106.49	105.52	102.18	102.92	101.37	107.28	106.3	104.67	108.83	106.1	108.58	108.34	102.48	105.32	105.67	106.59	103.94	99.448	101.26	102.94	99.049	106.39	106.15	101.91	105.9	108.68	108.82	102.49	100.23	106.79	103.93	103.97	101.94	101.8	104.65	104.46	110.15	105.78	103.16	105.49	102.58	102.78	104.78	105.1	102.35	103.91	105.04
107.98	114.02	114.01	116.69	114.87	110.43	113.92	108.62	109.17	110.53	110.8	110.4	109.85	112.51	115.17	110.36	111.29	113.71	112.29	112.09	110.04	112.25	115.35	112.94	111	109.41	109.27	112.26	111.66	115.72	111.89	116.2	110.38	109.21	110.54	110.43	116.2	107.99	115.91	115.77	112.03	113.87	115.22	114.95	111.23	112.59	114.59	110.9	109.44	108.75
108.15	106.94	110.96	104.19	104.5	107.98	103	106.52	107.91	108.07	105.03	105.83	106.46	105.33	108.04	108.23	107.35	108.98	105.64	109.71	100.07	106.21	107.89	102.47	107.4	109.87	104.79	103.85	103.98	104.9	110.19	105.09	105	108.54	103.53	106.81	107.27	107.18	105.56	104.7	106.12	109.25	109.79	103.17	105.14	106.49	102.12	102.33	104.59	108.33
114.27	111.84	118.25	111.94	114.34	118.3	120.68	117.08	118.99	120.12	119.22	121.01	113.72	118.79	118.45	119.4	118.05	117.33	119.05	116.24	113.2	117.65	120.48	119.85	114.7	119.87	118.18	115.37	114.78	114.89	117.72	109.52	119.6	117.62	118.94	121.09	114.92	120.14	120.07	116.05	116.6	120.03	116.14	117.01	119.28	116.98	115.64	117.83	118.49	118
109.11	111.93	110.66	109.78	113.45	109.67	108.03	109.87	106.89	106.85	114.83	112.33	112.01	111.78	110.09	116.68	109.06	110.82	107.63	110.41	107.6	110.12	110.68	111.23	114.35	111.15	108.72	109.18	108.91	113.78	109.88	113.9	107.38	106.15	111.63	108.64	113.68	106.81	108.82	112.68	107.95	109.46	111.51	108.24	114.42	113.33	109.3	111.29	110.29	110.99
102.41	106.86	102.87	108.43	108.62	103.4	107.35	102.12	109.78	104.83	106.03	111	106.78	106.35	108.71	105.32	109.04	101.97	102.32	103.61	104.6	101.57	102.97	108.61	102.46	108.76	103.96	103.17	103.72	104.61	104.62	105.24	103.55	107.54	106.2	105.97	104.87	105.36	103.04	107.4	99.95	103.21	100.34	106	113.01	106.94	106.71	107.14	109.1	100.68
102.9	108.22	104.67	105.77	104.41	105.47	103.94	105.47	107.29	105.72	104.45	113.43	108.96	100.25	106.72	107.59	107.56	107.12	104.72	105.66	103.79	109.19	104.97	104.31	100.9	100.26	104.14	104.6	103.61	106.25	105.28	108.83	110.2	106.89	103.51	107.51	107.24	109.34	100.75	104.71	109.04	106.51	105.81	108.37	100.91	104.12	107.02	107.33	104.04	107.17
101.86	102.35	106.48	104.34	107.01	106.74	103.17	103.95	104.35	110.1	104.53	106.12	106.1	107.21	109.59	105.98	105.14	100.5	106.24	104.53	102.95	105.35	107.37	103.19	103.5	103.28	101.71	102.65	107.21	105.46	102.55	107.63	105.33	102.31	105.33	108.56	105.31	103.73	104.98	101.59	104.64	106.34	104.66	110.79	107.14	108.37	107.54	109.38	107.93	105.6
103.66	107.84	106.81	104.36	106.14	102.76	106.38	107.96	105.95	103.22	106.07	102.7	103.43	102.53	106.08	108.32	103.9	103.4	102.7	102.29	106.49	102.71	103.41	105.1	104.95	105.56	104.33	103.72	104.52	106.05	100.8	104.36	103.4	103.67	103.93	103.84	103.44	106.87	104.45	110.04	108.02	105.84	103.59	104.52	105.32	98.976	104.42	106.83	107.17	104.9
111.59	109.92	105.5	108.6	108.2	107.61	111.26	109.51	111.1	107.98	116.94	109.4	116.92	111.68	108.21	110.56	104.35	106.98	110.05	111.03	106.62	114.83	112.04	109.11	109.46	108.05	110.1	110.45	111.39	110.91	111.15	111.07	113.41	113.15	115.6	110.83	114.18	112.27	107.23	108.5	112.57	108.51	114.73	106.23	105.72	113.3	111.7	108.18	112.69	107.71
103.12	104.48	104.97	107.65	103.26	106.9	109.51	103.72	104.62	101.01	102.57	102.03	105.61	101.63	106.57	100.61	106.39	108.89	108.07	107.92	107.15	104.09	106.38	105.18	104.83	104.71	97.814	102.44	108.2	103.67	106.11	101.25	106.44	108.83	103.2	104.7	104.39	107.47	108.35	108.99	103.44	106.13	103.68	106.12	108.05	104.29	105.25	107.07	108.8	109.13
99.886	99.711	97.653	98.616	102.98	101.24	99.621	101.37	96.757	102.91	103.43	99.103	101.73	100.43	101.44	99.947	101.42	100.14	101.19	99.161	101.66	98.844	100.32	99.19	93.027	98.546	101.51	99.575	96.043	97.218	100.06	98.006	101.74	99.515	101.07	97.438	97.807	102.19	96.804	97.804	100.9	96.637	101.48	98.342	103.35	100.74	97.383	97.496	98.693	99.774
114.07	116.46	109.35	109.25	110.31	112.26	113.96	113.02	113.14	110.21	112.73	112.17	111.58	111.72	109.48	106.24	113.16	113.19	111.22	113	113.08	113.58	109.8	113.43	109.95	111.39	110.51	108.63	112.16	110.63	111.32	111.55	108.53	113.56	110.67	109.76	114.81	113.19	113.96	111.79	113.77	117.02	110.3	110.08	117.09	115.2	110.62	112.03	116.77	114.78
105.95	108.49	106.95	103.7	104.88	99.032	106.04	103.35	109.37	105.26	109.68	100.52	101.01	102.79	106.58	108.89	102.9	101.85	101.89	105.24	104.33	108.3	105.09	105.98	105.7	104.19	103.54	103.33	102.59	106.4	105.31	106.9	108.37	105.54	104.65	107.06	110.39	106.19	104.93	108.31	107.94	103.96	105.29	109.99	106.33	102.34	107.1	106.19	109.86	101.92
115.88	116.7	116.7	112.67	120.32	119.71	118.77	121.08	116.04	117.8	120.96	117.21	117	112.52	119.93	116.89	118.62	117.75	116.95	117.63	123.38	114.2	115.27	114.6	116.38	121.19	116.69	122.54	116.14	118.04	115.89	115.51	120.58	111.69	120.47	117.17	119.4	120.08	120.3	120.85	116.51	122.24	119.06	116.63	114.3	117.41	120.78	123.48	113.43	113.74
103.08	106.56	106.03	105.91	104.44	108.16	104.14	107.13	109.26	106.71	106.01	105.07	105.04	102.04	100.43	104.19	109.01	103.46	104.67	103.4	105.27	107.85	103.92	103.24	109.32	105.56	107.16	106.57	109.09	109.17	104.69	108.09	107.23	105.03	104.3	103.91	105.38	109.72	105.12	103.45	101.86	105.19	105.95	104.82	107.07	104.73	103.53	103.46	104.42	110.08
104.57	103.46	107.11	104.98	107.24	105.03	105.61	108.38	109.08	105.5	104.89	104.2	108.64	103.33	101.4	106.49	108.33	104.79	103.99	108.08	103.88	100.91	106.98	106.82	102.37	110	107.26	104.54	102.33	107.47	104.64	111.27	101.53	104.01	106.84	105.9	106.11	101.4	103.65	104.64	105.54	108.2	103.5	107.56	107.67	102.83	104.64	107.07	105.5	106.78
101.44	103.64	112.45	103.98	102.63	109.59	104.95	113.3	106.59	106.16	107.23	108.56	105.44	107.97	105.05	104.63	102.61	104.2	105.29	103.53	110.1	104.77	104.33	108.01	106.78	104.38	106.58	102.35	107.64	103.09	103.88	103.19	108.59	108.73	110.02	106.58	109.55	107.92	103.85	102.07	106.51	108.9	107.73	102.95	104.92	100.83	104.71	110.63	106.48	99.757
97.881	104.42	99.557	97.076	100.58	97.592	97.514	103.78	101.99	98.852	100	103.47	100.3	99.433	100.99	97.826	102.58	97.226	96.649	101.49	97.019	99.154	100.49	106.94	102.26	101.99	99.454	103	103.39	100.78	101.47	101.55	100.22	100.43	97.899	99.175	100.62	103.28	100.46	102.26	95.723	95.146	98.286	102.82	95.439	96.554	100.22	107.15	100.09	100.7
105.61	106.44	105.7	104.89	104.15	104.01	105.17	104.63	106.76	104.67	108.15	107.87	103.94	105.36	110.49	106.9	106.18	106.93	105.46	103.79	105.03	109.34	102.24	106.5	107.03	104.4	104.81	111.3	103.09	106.04	107.04	107.07	110.6	106.09	106.88	109.1	108.86	105.9	105.33	106.01	107.92	105.97	107.96	109.28	106.05	107.26	110.27	103.96	106.32	108.55
108.22	109.27	109.99	112.71	109.57	112.44	111.95	111.69	109.73	111.98	116.27	111.87	112.23	112.31	112.33	109.8	110.2	112.96	109.61	111.76	112.23	111.75	111.42	108.13	116.02	110.55	113.72	108.79	106.37	108.81	111.19	111.7	113.19	112.36	114.94	112.73	107.85	111.09	111.17	111.69	112.75	113.46	110.25	112.8	113.13	106.58	111.06	107.37	114.31	112.21
103.32	105.16	106.3	105.13	105.5	103.39	101.98	103.21	104.75	107.81	104.8	103.82	106.32	101.72	102.99	98.556	107.01	104.59	104.05	101.59	101.81	103.94	104.69	106.32	103.3	107.89	105.02	102.42	102.25	102.05	106.64	101.73	108.71	104.22	104.64	107.68	104.02	101.32	103.19	104.83	105.5	99.521	109.07	101.93	106.11	100.51	100.21	101.22	103.11	105.01
111.55	110.34	112.69	108.47	114.17	111.83	109.51	112.54	109.62	111.56	117.85	114.88	110.84	114.27	112.94	109.11	113.77	107.03	113.9	107.87	119.08	112.22	117.64	113.13	117.44	112.38	115.45	113.97	111.87	113.5	113.78	109.54	113.77	113.35	110.84	109.15	113.08	111.1	113.04	113.29	116.3	110.47	119.36	111.82	116.46	116.85	119.41	114.08	113.73	108.74
102.35	103.29	103.62	107.58	105.54	105.1	102.08	107.26	106.12	109.56	107.68	106.61	103.28	105	107.87	110.39	108.13	108.53	102.67	107.11	107.14	105.16	106.91	107.38	106.09	101.97	108.36	104.68	112.17	108.51	104.22	102.49	104.15	105.95	100.93	107.15	108.23	106.85	104.08	107.3	104.08	103	106.96	104.97	102.83	107.03	104.51	103.04	106.76	109.47
116	115.31	116.77	116.02	118.97	116.66	120.35	114.18	117.32	117.42	120.96	118.39	119.21	118.7	115.01	118.49	113.81	115.73	118.18	114.85	116.09	115.23	115.43	114.98	112.92	113.8	116.59	113.56	112.74	117.78	119.89	114.55	118.39	116.41	117.97	122.2	117.64	118.33	117.63	115.06	117.83	113.64	122.13	115.22	121.63	113.2	112.83	116.02	118.54	116.76
103.72	99.862	102.91	102.6	104.85	100.05	98.766	98.692	102.77	94.869	97.9	102.32	94.436	101.81	98.552	103.53	102.59	95.838	102.94	97.541	99.162	99.871	100.25	103.79	100.96	100.53	99.345	98.87	103.74	99.171	100.42	98.787	98.201	97.939	101.51	98.818	96.627	102.83	101.02	100.38	105.69	99.776	95.983	102.27	99.923	96.483	100.92	98.941	96.684	100.65
113.29	116.17	112.8	112.07	113.3	115.72	106.67	116.54	112.76	112.49	108.4	113.63	119.53	114.33	114.12	114.09	109.76	113.61	115.73	115.07	108.85	114.74	112.78	110.65	114.92	116.93	115.43	114.2	115.09	117.02	110.96	107.78	113.9	117.57	112.55	116.76	114.99	113.83	109.84	110.81	110.21	113.04	110.46	112.91	109.71	114.6	112.7	110.54	110.3	108.38
111.75	111.29	104.59	106.49	105.97	104.31	106.73	109.54	101.18	105.1	106.16	107.35	100.78	105.95	104.85	105.99	106.45	108.71	109	106.17	101.99	103.74	110.5	107.36	105.06	106.09	107.03	104.2	106.78	104.96	107.81	103.49	102.93	103.76	106.98	103.35	102.31	106.21	105.67	107.57	105.16	107.22	105.91	106.67	106.72	105.28	109.19	102.57	110.02	106.26
98.189	100.73	100.67	99.639	102.95	98.901	99.699	98.001	101.58	98.966	99.607	104.09	101.87	104.81	99.465	101.75	102.36	95.522	100.49	98.59	98.47	99.672	101.29	100.34	100.79	101.11	98.55	100.82	101.87	101.7	101.14	103.63	102.93	105.08	98.924	102.07	102.5	100.59	97.884	102.92	100.8	95.501	102.55	100.29	102.89	105.91	103.89	101.2	99.167	99.896
104.03	108.3	105.65	105.27	105.72	109.61	106.21	108.35	103.91	103.46	102.89	102.8	105.63	107.12	110.59	103.71	105.44	98.08	104.59	102.98	107.76	98.392	106.42	104.27	102.55	108.65	104.76	103.52	108.27	103.51	105.62	102.17	101.6	108.28	107.62	101.76	105.09	104.75	104.35	99.33	100.19	104.62	99.898	102.14	104.22	107.73	105.37	106.07	104.01	105.12
109.48	111.59	114.57	114.32	111.62	109.87	110.99	114.15	107.78	107.48	110.86	111.36	113.69	112.01	113.34	106.5	112.53	109.58	109	113.16	110.87	106.94	112.72	108.7	111.48	108.98	111.01	111.89	114.52	108.73	110.6	110.49	109.42	111.15	107.46	111.67	110.53	109.28	110.97	107.64	109.24	109.68	112.32	112.33	111.61	116.13	112.31	112.15	111.36	112.37
113.62	109.85	116.12	111.7	116.1	115.73	111.02	112.52	112.25	112.84	115.31	110.89	109.37	115	113.54	113.19	113.28	113.38	109.48	115.17	114.33	115.01	112.89	112.87	107.68	109.69	111.27	113.42	110.59	111.8	112.08	111.2	106.9	114.39	111.73	115.74	114.75	110.09	114.09	110.85	118.78	113.63	115.27	111.66	115.44	115.94	111.25	110.04	107.92	111.12
101.56	101.32	99.941	96.484	97.729	101.91	101.38	96.522	100.67	98.614	102.7	103.55	98.888	102.52	98.703	101.4	104.28	100.9	99.449	96.506	102.44	101.65	102.1	100.19	98.737	96.595	100.11	100.55	102.66	100.92	98.191	100.43	103	99.764	100.84	99.51	99.994	98.872	100.89	99.827	100.72	101.45	100.55	100.71	103.79	101.13	96.296	96.396	98.363	100.05
111.65	114.6	111.86	109.69	111.2	113.73	105.59	110.48	111.13	108.81	111.82	112.43	110.06	111.67	118.55	113.53	109.94	109.05	112.25	112.41	111.83	115.31	114.79	116.25	109.7	111.66	110.77	112.61	114.28	115.52	108.61	110.25	110.95	113.26	114.42	110.59	113.48	111.71	110.17	109.06	111.7	112.81	107.99	111.91	112.39	113.91	108.26	114.9	110.31	112.62
100.64	105.67	99.915	100.27	103.47	105.33	100.19	99.385	100.82	101.58	102.27	99.82	99.728	98.957	99.186	103.24	102.99	103.35	103.66	98.3	100.26	102.08	97.993	102.65	99.256	103.19	100.31	98.877	100.07	103	101.32	97.475	101.68	98.229	99.817	102.79	98.801	98.44	99.968	102.27	101.42	105.53	99.033	95.967	98.763	98.288	98.872	99.078	102.48	99.671
110.75	110.47	117.11	110.59	111.02	105.14	109.97	112.38	110.87	111.41	106.61	114.96	113.01	110.19	110.28	111.35	111.05	109.03	115.57	110.71	110.91	106.58	113.06	107.91	108.68	111.72	112.41	115.17	110.2	108.98	114.72	114.44	109.56	112.03	111.55	112.44	110.93	112.65	114.62	110.86	114.47	112.28	114.17	109.62	114.81	106.09	112.46	114.43	108.17	111.83
112.77	108.47	109.64	111.83	110.05	109.29	106.22	112.7	110.34	111.67	109.45	112.49	110.21	106.25	103.71	112.29	111.11	111.47	108.2	108.62	107.18	106.98	103.62	106.38	112.4	111.61	110.17	108.99	110.52	111.39	112.57	110.98	107.68	108.85	109.66	113.57	111.29	109.4	112.22	110.16	107.65	108.01	111.29	110.35	108.99	105	111.37	108.4	108.7	108.56
107.3	109.84	111.04	112.29	113.25	111.05	109.14	115.2	111.1	114.71	107.69	111.91	111.91	113.34	111.93	112.73	112.73	112.09	107.62	111.16	111.92	113.28	113.99	112.23	112.26	107.63	113.8	113.13	109.4	109.02	109.78	117.17	111.4	109.99	111.7	109.85	110.29	111.64	109.31	108.31	114.6	110.75	106.14	111.43	114.32	112.51	110.09	113.02	113.01	113.88
110.38	113.51	109.14	109.36	108.44	111.92	110.41	110.23	110.04	114.59	113.11	108.28	106.03	108.09	110.13	111.84	111.99	112.72	106.66	108.6	109.79	115.57	109.21	112.15	112.2	109.76	110.86	111.86	109.55	113.11	112.52	112.19	117.81	111.51	111.45	111.84	107.83	113.06	111.51	111.57	109.33	110.19	108.99	109.84	112.68	110.28	111.66	114.43	107.05	112.85
104.41	101.19	104.04	108.02	103.47	102.72	104.64	105.87	107.76	100.69	104.03	104.27	104	110.05	107.62	106.16	109.1	108.89	103.29	99.733	108.22	105.77	109.64	107.79	109.81	104.72	105.21	103.18	106.64	108	109.43	107.27	109.62	103.74	110.86	104.41	102.86	104.71	103.47	107.02	103.06	107.8	104.56	102.76	103.88	109.92	106.3	104.23	104.23	105.56
99.733	96.416	100.86	98.847	99.816	103.52	92.34	100.29	103.51	96.945	101.58	98.464	99.803	107.44	103.24	98.374	103.29	98.509	103.02	100.86	103.2	100.71	98.35	102.72	102.43	100.24	96.422	98.69	97.48	96.754	102.63	97.768	100.82	103.3	102.34	99.845	95.925	96.925	103.62	99.764	95.297	99.46	100.53	101.3	100.6	101.27	100.69	106.69	99.044	101.71
119.54	118.52	116.63	118.26	117.31	114.64	115.19	114.23	115.7	119.52	114.45	114.83	116.62	117.99	117.32	113.81	122.46	116.62	119.91	116.74	115.82	117.91	115.39	116.6	116.45	118.7	117.01	120.89	116.71	116.88	115.46	119.14	118.45	116.09	120.41	119.56	118.83	116.56	122.18	122.75	118.18	115.61	120.75	112.78	120.21	120.5	120.23	120.04	116.89	119.42
104.72	108.1	106.47	104.88	106.65	107.13	109.39	106.01	108.31	104.63	108.54	107.63	105.43	107.84	106.85	104.4	103.59	106.66	107.83	105.49	108.99	110.25	101.25	109.77	103.26	111.57	104.97	106.15	103.71	110.94	109.67	106.21	106.69	108.46	107.75	103.89	103.1	107.93	106.55	105.15	107.88	104.07	106	106.92	109.71	110.23	110.94	104.18	103.93	103.69
113.71	108.46	108.62	110.49	111.67	110.92	108.5	113.4	110.14	104.16	108.95	113.07	111.83	109.45	110.99	112.23	110.01	113.96	107.4	111.02	110.05	109.06	110.7	108.49	108.37	111.87	113.58	110.99	112.43	113.5	111.79	111.08	108.59	111.07	110.95	113.46	111.99	109.22	111.5	110.15	105.89	111.95	107.11	107.62	108.54	105.66	106.77	110.58	110.25	108.45
104.42	103.17	108.89	106.53	106.12	104.43	103.03	107.29	102.92	106.15	104.92	105.26	105.98	103.42	104.67	103.09	102.18	105.39	108.41	101.97	102.5	100.39	107.15	106.44	106.62	102.64	104.62	107.78	100.71	101.93	105.68	103.31	98.1	102.87	108.64	107.75	107.71	107.34	104.32	108.53	105.55	102.94	104.49	106.1	102.23	106.7	109.06	107.04	105.28	105.4
119.37	115.11	115.25	122.06	115.73	115.04	116.98	112.39	121.08	120.31	118.6	115.83	116.24	117.65	119.23	116.26	116.33	121.21	113.94	116.44	121.14	120.23	119.65	121.67	116.64	115.98	114.72	119.3	124.77	118.41	114.23	122.31	115.65	117.13	115.54	116.92	117.6	115.69	116.65	117.82	113.12	114.41	114.69	119.46	122.07	114.15	116.2	117.6	118.26	116.1
104.56	108.61	104.85	101.98	103.47	106.72	105.15	105.79	106.4	102.45	103.31	101.56	109.42	105.76	107.06	107.11	103.02	105.22	102.78	104.78	106.3	106.21	106.4	111.04	101.44	104.34	108.36	104.6	108.08	104.49	103.64	103.47	108.41	106.09	105.37	103.18	111.39	107.61	104.54	104.67	104.39	103.91	111.03	104.87	108.27	102.43	109.93	100.41	104.06	107.65
109.42	106.48	104.56	105.06	104.55	105.44	100.46	105.91	103.95	105.26	102.22	108.25	103.44	105.02	106.27	111.15	105.7	105.27	104.65	108.21	107.44	104.44	104.75	109.02	106.27	103.26	107.79	107.8	106.7	107.2	108.91	108.59	105.82	108.99	107.64	103.74	105.7	104.81	107.1	103.7	106.95	106.97	102.34	108.53	106.41	109.39	107.45	100.85	100.49	107.85
109.26	108.16	108.7	113.92	109.68	107.81	111.51	109.46	108.02	106.06	110.47	111.32	106.54	114.11	112.49	111.01	112.01	116.18	113.07	112.32	110.42	110.86	110.25	110.59	107.28	108.29	110.98	112.61	116	112.61	111.53	103.19	108.05	112.09	110.64	111.98	114.22	108.56	110.04	111.36	114.15	110.68	110.98	110.16	107.47	109.22	113.12	106.32	113.87	111.57
107.98	106.09	108.25	106.92	104.69	108.01	105.77	107.82	103.47	107.8	107.05	102.53	102.04	104.25	102.02	109.37	106.04	106.65	103.73	107.86	106.92	103.87	108.9	108.42	105.9	105.93	106.8	104.19	103.84	103.73	105.8	106.55	104.19	106.07	108.28	103.75	107.03	107.15	105.8	107.13	102.93	109.66	105.77	107.36	106.98	105.48	102.93	104.91	109.19	105.87
115.32	118.52	113.47	112.22	116.69	116.2	110.65	112.93	113.43	112.42	109.71	112.61	114.66	112.56	114.49	117.5	113.1	113.37	115.72	113.47	120.22	116.46	116.76	113.06	112.8	113.99	111.47	116.16	115.69	108.95	108.71	111.19	115.34	110.77	113.14	109.9	111.11	109.93	115.09	111.76	111.97	111.8	111.94	112.6	115.89	111.01	108.14	112.43	109.51	109.69
107.92	110.48	106.83	102.74	108.11	105.52	108.41	110.62	110.82	105.92	108.58	105.51	103.95	106.16	106.5	103.81	105.99	109.78	109.16	106.4	111.45	103.54	105.11	106.02	108.53	106.26	107.17	105.82	102.35	109.78	104.55	103.48	100.56	109.87	105.62	101.59	108.83	107.45	106.65	105.43	103.19	105.95	110.72	107.13	108.28	109.15	102.11	103.38	104.51	105.11
111.09	112	111.94	113.61	112.26	111.5	116.91	112.7	111.42	112.09	109.36	112.02	110.68	115.46	112.21	108.92	111.14	112.09	112.57	110.56	113.64	111.07	113.76	113.72	112.44	114.27	111.22	113.86	108.48	115.05	114.23	114.21	113.5	114.58	114.21	107.66	114.03	109.15	109.81	112.81	109.77	109.39	114.32	111.93	108.13	112.97	108.87	113.1	112.26	109.6
105.94	105.82	103.82	109.15	101.79	102.37	101.45	106.1	105.43	109.12	105.53	102.27	107.72	103.15	105.35	109.06	108.16	103.56	110.97	104.35	104.07	105.14	100.6	108.08	103.8	102.51	107.53	108.16	105.02	105.36	105.6	105.28	106.64	105.78	110.15	107.28	105.95	105.74	106.53	107.12	103.68	104.79	109.57	104.74	107.34	106.32	104.22	103.7	103.67	105.64
108.2	106.31	107.79	105.83	101.16	103.85	101.76	100.73	103.98	103.67	104.84	105.73	105.74	103.07	102.92	104.81	100.79	105.09	103.4	104.69	108.44	102.99	103.29	106.14	105.17	102.5	104.86	101.55	104.1	104.68	103.95	107.86	105.84	105.12	105.22	104.68	102.96	101.04	103.31	101.45	108.97	108.34	106.32	107.44	100.37	105.98	102.82	103.87	103.99	106.96
115.28	114.86	111.13	109.92	111.59	112.33	112.79	108.19	112.73	110.53	114.52	109.89	112.39	110.13	111.62	114.13	110.56	108.51	111.8	110.66	110.7	110.11	113.75	113.88	108.16	107.99	106.08	110.76	114.98	111.65	109.81	113.32	112.24	109.35	109.34	110.27	111.74	110.73	110.79	111.56	108.33	111.23	113.68	110.1	108.62	109.22	111.68	108.44	111.38	111.4
112.34	112.35	111.87	112.46	109.06	111.59	112.92	112.31	113.56	111.96	113.65	112.71	112.08	111.48	116	113.41	113.74	114.23	112.34	112.01	114.03	113.61	113.39	113.62	111.54	110.27	113.98	115.17	115.65	111.88	114.35	109.48	110.56	114.71	111.77	109.77	115.69	110.99	111.93	115.16	111	112.68	114.23	112.75	113.9	111.54	112.99	112.18	112.23	111.29
103.65	108.41	105.09	105.11	105.4	109.31	103.66	102.74	103.73	107.05	103.63	104.58	106.16	105.83	111.39	103.11	105.24	108.1	103.43	106.49	106.63	102.55	102.34	101.55	105.21	104.27	103.12	104.38	102.89	102.24	105.2	103.57	105.72	103.64	105.56	102.47	103.5	105.18	102.89	102.17	105.6	101.36	102.68	106.23	104.33	103.13	104.32	110.04	107.56	103.68
108.97	111.62	113.39	109.24	113.66	114.97	109.53	107.44	110.15	110.1	109.25	113.46	106.75	111.92	114.39	112.05	110.26	107.39	110.96	112.39	115.05	112.77	112.92	109.68	114.5	109.19	111.58	109.5	110.87	111.16	113.33	115.54	109.24	114.15	110.15	113.26	104.8	112.89	115.45	112.64	113	111.43	108.42	112.88	110.46	113.12	114.52	108.78	112.04	113.26
102.77	107.93	108.64	107.34	104.92	106.98	105.74	108.46	101.9	107.25	104.92	108.24	104.74	104.88	104.49	105.65	109.77	109.44	106.77	104.33	108.65	108.95	106.72	104.12	104.9	105.12	102.23	104.39	102.11	109.3	108.14	107.55	106.11	106.21	102.8	100.45	113.16	106.71	102.76	104.21	106.81	108.81	105.09	113.3	107.55	103.98	107.76	102.61	109.46	107.33
104.81	108.67	106.63	103.67	110.06	103.76	107.65	101.64	107.92	105.65	106.85	104.76	104.43	103.31	108.52	104.82	103.52	104.63	110.66	103.93	107.62	106.35	104.6	103.7	105.14	103.73	107.17	105.34	108.37	104.89	107.71	105.95	107.22	107.95	104.24	103.09	107.02	105.45	108.11	105.72	104.32	105.03	108.52	105.29	106.93	106.54	108.28	108.5	105.4	102.02
103.55	103.29	108.38	105.11	105.94	107.47	107.12	103.38	107.06	104.48	99.139	104.16	108.53	100.93	107.72	102.29	103.07	104.47	102.86	107.81	104.07	102.79	102.73	106.12	103.16	106.47	99.315	107.07	108.98	106.34	106.95	101.61	104.3	103	102.09	103.68	102.2	105.08	105.29	105.17	106.28	103.39	111.59	103.8	99.493	101.23	104.81	99.807	104.09	104.09
108.91	109.02	110.39	110.06	113.55	110.02	109.62	109.78	109.45	112.82	110.28	106.9	113.62	108.06	106.04	110.53	112.66	108.42	107.24	111.13	108.84	106.24	108.43	113.49	102.99	108.27	107.69	110.07	107.52	113.46	111.59	107.88	113.47	109.08	113.28	108.3	114.17	105.39	109.38	110.33	106.01	108.95	108.66	113.3	106.79	105.46	110.88	111.46	104.91	114.24
111.71	113.33	112.32	109.99	111.44	111.53	109.56	115.89	111.98	111.49	113.17	108.16	104.49	112.93	106.59	106.28	111.9	113.55	109.17	109.84	109.19	113.09	108.47	116.94	113.06	113.31	110.36	114.49	115.99	111.22	109.15	112.02	107.81	112.78	112.82	113.41	110.63	112.78	111.32	109.73	111.79	109.09	111.79	110.88	113.96	103.95	109.73	111.58	111.04	104.98
103.2	107.55	106.66	107.33	103.09	106.1	104.8	105.99	106.42	107.34	106.88	105.98	101.01	108.03	107.56	103.54	97.074	106.65	105.91	105.27	104.98	107.77	110.68	105.02	107.04	107.62	105.26	102.15	106.35	98.438	104.96	105.98	106.03	104.83	111.36	103.71	108.71	107.31	105.33	106.46	110.82	107.2	106.15	102.9	108.73	107.05	106.64	107.59	108.71	105.73
105.99	103.62	109.66	106.07	104.19	99.923	102.73	105.98	107.92	102.62	109.38	105.55	106.34	104.42	102.85	111.2	103.27	105.92	110.32	109.27	103.18	103.76	102.77	108.73	106.48	105	104.74	105.68	103.87	104.5	105.9	106.66	102.39	105.34	107.94	105.89	104.64	103.57	106.8	103.46	102.84	106.22	106.97	101.79	101.64	101.94	106.77	106.1	102.9	105.85
112.66	114.51	108.7	109.78	113.26	111.01	115.59	114.91	115.21	111.01	113.75	114.51	105.58	111.48	109.08	110.99	116.14	111.55	112.03	109.21	114.96	112.21	111.6	114.85	108.83	110.1	111	111.13	110.82	110.63	113.67	115.08	113.43	109.46	114.45	114.15	111.41	111.65	109.93	112.25	112.83	106.46	115.5	113.52	113.35	114.12	115.1	112.27	111.85	109.64
101.87	107.95	104.06	100.58	105.96	105.39	104.98	105.85	99.83	102.72	101.82	109.75	104.62	102.91	104.49	103.38	100.98	106.73	102.39	107.02	103.12	103.46	103.2	104.81	104.37	103.48	107.45	103.63	101.36	103.41	102.03	101.08	108.22	102.12	105.07	102.65	101.25	107.33	104	102.75	104.59	102.88	102.8	101.22	99.751	104.62	103.04	102.01	103.51	105.98
109.35	107.97	106.24	106.76	101.09	107.49	107.12	106.85	108.64	103.24	105.64	107.87	103.77	100.77	106.15	103.16	109.63	106.85	104.07	106.7	106.96	104.91	104.59	112.28	105.04	105.69	108.55	102.01	104.75	103.22	103.81	107.43	102.88	111.3	112.17	107.97	109.52	105.99	102.11	103.32	101.85	104.78	110.32	105.98	104.04	109.29	108.35	108.97	108.78	102.67
106.93	104	104.03	103.85	102.74	105.15	104.93	104.83	104.36	106.69	109.26	105.33	107.25	103.42	109.51	105.85	104.23	110.21	104.84	102.43	106.84	100.88	104.25	109.95	107.65	106.18	103.1	110.8	101.49	104.89	104.6	104.7	103.99	110.11	101.49	104.95	106.11	104.39	102.99	104.33	108.77	105.27	105.71	112.37	104.32	109.39	109.73	105.73	108.97	107.57
103.22	111.14	101.99	105.45	109.38	105.19	107.6	111.38	105.75	110.28	108.21	107.49	102.54	106.45	105.49	109.62	108.99	107.24	103.54	114.38	108.34	105.07	104.22	108.86	98.555	109.64	101.37	111.22	105.52	109.27	103.57	106.7	109.46	106.35	107.47	109.84	104.05	105.05	110.05	106.2	109.81	111.38	105.89	108.14	106.55	104.81	107.37	111.84	108.17	111.02
110.06	107.54	110.73	106.19	112.16	110.31	105.64	112.97	112.9	104.29	111.55	108.61	112.35	106.9	113.55	107.11	108.32	112.49	110.39	110.17	106.42	112.14	109.33	102.73	111.46	107.63	109.9	105.03	109.85	114.67	109.52	113.17	108.47	109.81	108.18	109.04	114.84	109.64	108.68	114.04	111.91	110.12	107.07	109.87	105.64	110.36	111.16	112.05	108.95	108.3
109.65	107.47	108.61	104.16	103.25	103.27	108.84	106.64	104.1	102.18	103.74	105.35	106.75	107.59	103.87	105.28	106.63	106.6	103.06	106.79	110.25	104.82	110.56	109.06	107.43	108.45	104.37	98.69	106.53	104.2	103.92	103.48	105.98	104.8	105.53	108.59	105.18	103.2	105.94	107.39	102.62	103.82	98.612	107.47	105.22	102.3	107.78	107.04	106.86	102.55
106.12	98.705	102.16	98.428	111.53	107.93	102.59	106.11	107.45	106.51	102.69	105	100.41	106.29	106.58	105.86	105.18	101.61	104.22	106.02	106.36	104.86	102.19	103.01	105.78	101.67	102.84	106.51	104.46	108.03	107.51	103.44	106.88	102.91	102.94	102.4	104.89	105.41	104.14	103.36	104.93	105.83	104.51	107.59	105.14	102.75	105.85	104.68	103.81	103.6
105.43	110.85	108.83	108.01	104.77	101.74	109.56	104.55	108.3	108.21	108.54	106.37	108.69	109.94	101.36	104.75	107.15	106.17	105.39	102.82	107.1	110.22	107.11	106.02	105.69	107.17	106.97	108.56	104.07	105.57	104.02	103.05	106.31	108.89	105.65	108.2	103.28	104.22	108.49	105.41	105.02	105.81	109.98	103.94	105.58	110.76	106.04	104.97	111.65	107.56
104.42	104.15	102.27	103.49	105.85	107.8	107.29	107.18	103.47	106.07	104.92	103.22	108.71	103.94	101.88	106.48	108.47	107.59	104.2	108.01	107.48	106.04	106.3	105.15	101.23	104.7	101.67	112.06	103.61	106.9	105.79	109.35	103.45	106.09	107.98	106.94	107.81	103.21	104.81	103.94	107.16	102.47	108.37	108.24	106.84	109.32	102.53	106.48	108.01	102.76
109.36	103.6	108.51	104.53	104.93	106.24	104.81	107.89	103.95	103.78	103.77	106.03	106.65	109.61	104.18	107.5	103.67	110.13	101.82	105.81	106.5	102.89	107.02	103.39	105.64	99.825	102.44	104.96	111.64	102.19	107.08	103.21	105.03	108.09	102.74	104.73	107.45	107.42	105.44	106.04	102.78	109.25	102.17	105.03	107.18	101.62	102.49	109.52	108.54	104.45
109.67	108.89	112.28	112.88	111.61	110.63	108.69	111.23	113.23	112.19	111.25	111.93	111.05	112.84	112.35	110.58	112.02	109.97	111.18	111.2	114.01	111.67	110.08	115.28	112.16	107.35	113.97	112.19	113.59	111.06	113.88	113.23	110.96	110.95	109.62	113.84	116.09	110.65	114.93	112.48	113.77	115.8	113.36	110.73	111.53	114.89	111.93	112.86	114.36	110.05
99.387	98.567	103.73	103.32	99.743	98.947	98.087	96.537	103.96	98.525	99.805	99.706	100.61	99.27	98.481	103.44	103.1	101.99	100.19	104.91	98.529	98.031	96.707	103.16	101.36	101.1	102.73	102.92	97.841	102.59	97.753	98.097	102.8	102.74	101.76	103.64	103.9	99.849	101.06	101.37	96.772	99.65	100.98	98.38	103.74	100.56	99.956	100.81	93.308	96.989
96.763	101.87	99.913	98.311	102.11	100.78	100.34	101.19	98.103	97.846	98.622	97.184	102.65	102.4	97.678	99.174	98.122	96.472	99.047	102.59	100.44	98.848	99.263	101.78	98.655	101.32	99.693	101.99	97.211	100.37	100.59	99.88	96.765	104.12	101.45	98.637	104.05	105.83	99.835	99.092	102.51	100.12	102.4	96.601	101.08	103.26	94.995	103.06	101.67	102.55
103.7	107.63	102.81	108.6	101.83	108.36	104.38	106.95	105.45	100.9	107.95	105.43	103.35	104.31	107.96	103.74	104.81	103.62	108.53	104.16	99.452	103.44	106.44	107.08	107.95	106.55	104.03	108.67	105.02	100.07	105.22	103.05	105.72	106.63	105.89	108.31	102.76	102.43	107.44	106.11	108.24	106.21	104.84	106.62	101.67	103.64	103.46	104.62	108.2	104.42
107.53	106.11	107.62	106	109.85	111.62	103.74	100.35	109.17	109.81	107.28	104.12	105.41	107.83	106.24	106.03	110.13	105.69	111.04	104.59	105.92	104.02	105.71	106.11	107.21	110.74	111.62	104.65	105.69	109.09	106.46	107.52	107.17	104.4	104.01	105.74	108.97	104.53	104.21	102.98	105.7	105.39	103.66	104.78	102.16	104.55	110.24	107.52	103.81	108.79
106.05	103.3	104.97	105.47	109.08	109.14	108.89	104.3	103.71	108.85	112.43	107.65	103.99	108.96	105.94	103.63	103.87	104.63	105.31	108.59	105.97	102.94	104.5	103.86	108.31	102.66	105.11	103.08	103.59	103.36	103.71	103	110.67	107.13	106.68	106.13	109.84	103.77	106.55	108.8	102.27	101.84	106.87	105.32	106.84	106.06	107.57	109.07	106.91	105.2
97.089	101.9	99.164	102.38	98.605	101.62	103.19	98.979	99.746	102.28	105.96	99.729	99.334	97.7	101.27	98.409	99.539	100.38	99.861	99.28	98.11	99.733	104.8	100.53	103.83	97.215	100.79	101.57	101.94	102.06	101.06	101.12	98.352	100.3	99.51	98.515	96.29	99.882	102.56	98.63	102.21	96.298	100.73	97.027	101.3	100.71	98.763	99.875	104.59	97.977
100.29	107.86	103.48	103.02	106.47	104.45	105.43	105.31	106.86	101.68	110.18	106.22	105.16	100.81	104.4	102.75	101.96	104.49	107.22	102.62	106.81	108.33	103.67	109.39	100.28	104.91	106.31	100.41	104.91	105.28	103.59	103.87	104.79	104.16	103.02	105.28	104.78	106.76	102.69	102.84	103.93	105.82	102.85	105.16	103.5	105.43	102.58	108.09	106.49	107.36
115.25	110.53	113.71	110.96	114.28	112.89	112.42	112.13	112.48	110.23	113.95	112.41	111.64	109.96	110.02	113.63	112.5	111.01	113.05	111.53	112.5	109.64	115.06	110.11	112.24	114.79	114.48	110.69	113.45	113.15	110.77	112.22	108.36	108.78	109.58	108.88	111.37	108.63	111.44	114.1	113.32	108.84	109.49	110.45	112.24	111.5	112.61	110.89	107.93	116.51
107.28	101.93	105.46	103.41	104.28	102.82	109.08	102.96	105.43	105.55	106.16	103.88	103.12	105.72	103.74	101.55	106.82	103.77	102.93	99.561	104.03	106.72	104.45	102.79	105.03	100.04	103.55	103.09	105.88	107.79	100.37	105.73	101.54	107.05	105.39	108.02	102.01	104.91	103.06	105.1	102.75	108.38	102.06	102.39	108.13	104.45	101.15	102.32	100.95	104.27
116.43	114.58	110.64	111.81	111.22	108.66	108.13	113.35	110.35	114.86	114.5	112.91	112.48	114.66	112.52	113.85	110.7	108.27	112.96	111.64	114.05	109.44	113.28	115.57	111.97	112.7	112.13	112.21	112.62	113.95	109.65	110.5	113.88	115.03	113.85	116.29	117.12	106.83	112.24	110.02	112.28	110.42	113.58	109.88	112.58	110.52	109.18	107.79	110.97	112.26
113.07	110.04	107.54	110.55	111.33	111.04	116.42	111.32	112.52	115.58	112.85	112.13	111.76	115.13	108.03	112.88	108.02	109.12	112.75	114.3	116	107.33	112.55	110.73	110.88	115.64	111.92	111.54	115.46	112.7	109.83	115.5	112.35	109.62	114.22	111.58	114.69	113.94	108.86	110.93	115.68	116.33	110.76	114.21	111.42	114.58	115.54	113.35	111.75	111.49
99.673	96.813	98.688	101.28	97.297	98.036	100.54	106.13	98.279	99.396	97.294	100.94	102.63	104.16	97.868	99.091	98.438	97.229	97.586	97.888	97.037	98.8	99.648	94.966	97.588	96.484	99.128	96.223	102.29	99.158	103.95	100.51	101.9	98.871	100.6	99.093	98.997	101.6	98.764	101.41	93.547	97.78	103.48	99.311	98.944	101.76	101.38	101.08	101.4	100.1
107.96	106.48	105.56	102.56	107.61	104.81	103.51	106.08	106.91	104.27	107.95	102.64	109.65	105.67	110.13	107.62	104.43	105.53	104.25	101.21	109.62	104.22	105.3	108.97	104.07	108.72	110.48	110.32	104.32	106.09	104.73	110.71	108.17	102.65	105.6	105.75	108.45	109.63	107.17	108.89	108.22	110.1	105.1	103.19	108.87	110.11	108.88	106.18	108.97	105.72
112.08	110.74	112.21	113.1	110.7	113.88	111.52	114.14	110.43	114.1	113.2	111.41	113.8	112.48	112.54	112.01	105.9	113.9	116.02	108.78	111.19	112.33	111.22	112.39	114.2	110.83	103.14	110.42	108.9	110.15	112.57	113.18	113.16	113.38	115.84	112.24	115.24	110.75	111.14	107.52	112.69	116.91	108.48	107.81	110.68	110.76	114.39	114.47	109.85	113.67
108.8	111.69	108.28	107.41	112.03	107.65	104.12	104.06	104.97	106.2	109.05	105.85	110.82	103.45	101.68	104.76	104.74	105.94	102.3	106.37	108.72	106.49	109.8	103.61	113.54	105.95	105.16	106.37	108.76	111.06	107.05	112.1	107.2	110.79	108.38	111.78	102.02	104.17	106.19	108.87	106.65	110.57	105.69	108.6	108.16	105.33	102.19	106.33	106.58	106.91
101.63	97.865	103.05	104.06	99.698	100.25	96.107	99.289	104.02	104.17	101.31	101.72	100.79	101.02	103.37	98.42	97.626	101.6	98.561	97.583	103.06	107.4	99.434	94.142	100.45	102.13	102.77	98.868	102.35	102.43	97.233	101.95	100.07	99.303	104.53	96.317	101.33	96.844	97.561	100.65	102.74	99.069	100.16	96.711	96.806	99.24	103.54	100.4	101.24	95.018
103.69	106.83	104.61	106.38	102.25	107.85	106.96	106.94	103.68	104.87	105.56	106.33	102.55	100.13	107.42	100.08	107.83	106.46	102.38	103.59	105.97	98.665	103.5	105.8	102.75	101.43	100.21	103.87	102.99	106.71	101.41	99.676	102.14	106.4	101.12	100.67	105.24	105.47	107.44	104.24	103.03	101.19	101.57	105.93	104.73	103.86	105.78	106.54	106.78	103.42
112.55	109.65	111.87	113.53	112.22	115.62	114.88	110.47	111.37	109.99	114.89	116.32	110.53	111.43	116.17	108.09	112.7	115.32	114.81	114.16	108.84	108.43	114.63	115.34	108.02	114.11	112.18	109.26	109.17	110.88	113.42	113.75	113.72	111.07	111.43	117.84	109.66	113.1	114.03	113.77	115.58	108.25	116.76	114.16	111.24	108.94	111.84	111.39	113.31	112.32
105.56	105.7	109.44	101.42	104.97	104.18	102.82	101.71	107.3	101.87	101.76	108.15	100.46	98.245	104.89	96.299	99.811	102.98	102.72	102.61	99.307	106.28	106.02	106.78	108.98	108.46	103.41	105.37	104.02	104.82	108	101.16	103.12	107.84	103.62	103.53	102.38	104.19	103.46	102.94	107.4	101.17	103	103.97	101.53	105.3	102.99	102.41	104.93	102.44
99.953	100.62	105.75	94.557	100.52	101.22	101.57	100.01	96.763	100.5	101.61	99.614	100.06	98.455	102.32	102.35	96.186	106.34	103.82	100.28	102.61	96.818	100.18	100.08	99.384	97.337	100.47	102.64	100.17	96.236	102.93	101.19	100.71	96.262	102.83	101.26	96.943	98.832	100.58	100.38	101.56	99.304	97.626	99.385	100.14	97.302	96.386	100.72	101.02	100.11
103.31	108.34	104.58	108.48	106.5	103.25	106.54	101.31	105.36	106.28	103.22	109.04	101.37	105.38	106.49	108.1	102.13	102.52	108.92	107.64	109.94	105.82	104.14	100.65	103.13	105.26	102.32	104.45	103.97	98.545	107.2	104	102.77	106.11	109.84	106.39	105.47	104.72	106.37	109.7	104.46	106.08	105.09	104.55	107.22	104.28	104.06	108.36	105.31	104.9
104.99	108.1	104.35	109.02	104.31	104.05	105.3	104.71	104.43	108.36	108.51	104.97	107.47	106.86	107.54	104.65	111.07	107.75	104.09	108.67	102.4	106.47	104.57	105.45	104.02	107.9	102.21	109.87	107.97	106.45	106.27	105.39	109.18	106.44	105.09	105.92	107.33	106.28	107.88	106.65	107.63	106.18	105.04	101.55	104.23	103.38	102.76	103.04	106.06	102.53
108.39	103.87	102.87	104.38	104.81	107.2	109.62	102.16	104.73	106.18	105.79	102.63	106.52	102.91	107.25	101.7	105.52	104.18	104.81	104.63	106.81	103.69	103.52	104.38	107.79	106.13	108.97	105.55	106.79	106.28	110.9	104.05	102.89	102.17	107.45	106.27	104.11	108.31	102.64	103.76	106.17	104.89	110.39	102.14	100.55	103.23	109.31	106.41	105.06	102.46
102.87	98.591	102.15	99.723	99.735	98.535	98.883	99.517	100.62	103.66	101.75	99.231	102.14	99.732	103.11	98.095	101.37	101.61	98.747	102.01	100.68	99.984	97.508	100.7	101.78	103.44	101.45	98.764	104.51	100.57	97.622	97.537	95.122	100.47	99.808	97.871	99.136	98.202	95.84	97.992	98.461	99.955	101.08	101.28	100.65	102.16	100.69	98.927	94.196	103.62
105.83	98.977	97.988	101.29	101.4	96.171	98.719	100.68	102	100.44	95.772	101.05	101.52	100.81	104.26	101.91	104.95	99.648	98.852	100.35	102.92	100.24	98.227	98.944	98.346	98.632	97.695	104.06	97.205	101.94	97.61	97.616	99.844	102.11	96.584	101.06	98.727	104.93	99.3	100.6	96.141	103	99.217	98.637	98.01	101.74	99.879	101.9	101.39	105.86
113.36	112.53	111.52	110.85	107.85	112.3	111.71	108.94	107.48	113.08	107.11	109.38	110.24	114.21	113.81	107.58	110.74	112.86	110.77	108.1	115.39	109.38	113.82	112.7	110.1	111.86	108.61	111.94	105.84	113.37	109.31	110.63	112.21	111.25	111.19	116.63	114.14	112.96	107.8	107.28	108.26	111.63	114.84	109.3	111.6	111.24	112.07	116.34	113.69	112.06
97.678	101.78	98.612	101.57	101.77	100.59	100.17	101.18	98.19	99.794	100.26	98.612	99.649	98.355	93.086	108.45	99.508	99.227	99.406	99.429	98.246	97.039	97.486	100.57	101.57	102.26	100.75	98.753	94.439	101.27	99.184	96.23	98.95	100.02	99.064	98.678	97.929	96.391	101.03	101.27	101.08	96.802	101.74	97.993	99.116	99.847	102.06	99.486	103.97	101.52
102.53	104.66	102.76	103.44	103.07	107.47	105.38	107.19	109.67	109.74	105.35	107.08	105.49	102.26	105.93	108.3	107.24	106.32	106.39	103.63	103.89	100.93	107.15	107.93	107.9	109.14	101.83	104.44	104.99	107.49	104.11	104.15	107.3	111.72	108.44	110.41	104.5	104.04	97.808	108.3	106.14	107.01	104.78	107.34	107.4	107.54	105.55	108.3	104.55	106.35
111.91	109.41	113.25	111.2	110.03	111.85	108.42	113.15	109.43	113.31	113.12	107.96	109.36	110.03	109.04	113.54	111.42	113.84	107.48	110.29	109.18	109.61	108.5	107.86	112.78	110.85	110.37	106.21	112.67	109.9	114.38	110.53	116.13	108.15	113.65	110.43	108.73	110.86	109.9	109.62	106.44	111.57	110.98	111.91	111.85	110.56	111.85	114.91	109.59	110.33
109.29	109.98	111.25	110.01	112.76	111.41	110.39	112.31	103.96	109.74	107.47	111.76	113.8	112.69	110.8	109.95	108.88	112.88	115.6	110.41	111.61	112.16	106.06	108.06	111.92	109.85	111.15	111.5	108.16	109.47	111.3	110.26	107.48	107.25	110.81	113.23	109.07	110.88	111.03	109.76	111.65	109.66	110.64	110.95	109.93	112.2	110.2	107.5	109.91	108.76
106.15	106.84	108.84	107.39	107.63	107.65	105.08	104.88	104.85	108.51	105.18	111.2	108.45	103.66	110.69	104.66	110.04	102.5	106.51	104.42	105.98	105.49	107.4	113.38	108.3	102.06	103.58	108.98	102.53	109.54	108.23	107.19	107.88	106.03	106.75	109.8	107.88	106.61	103.21	107.69	106.47	103.63	107.45	111.41	109.66	107.72	105.43	108.66	105.23	106.76
103.79	103.21	103	111.85	106.81	105.87	106.35	103.13	106.31	105.82	107.2	104.74	106.19	108.07	103.99	109.14	104.1	106.06	103.95	103.47	105.33	102.38	105.58	105.21	104.1	102.63	107.79	104.28	100.2	102.33	105.52	109.82	108.89	103.32	105.63	103.22	104.35	110.03	107.74	104.23	103.41	105.02	108.92	104.58	103.13	104.61	105.22	104.44	103.64	100.15
108.47	103.4	102.92	106.01	105.48	104.49	107.7	104.96	107.47	104.33	102.92	102.26	104.15	101.3	108.32	103.79	107.21	102.12	103.96	109.22	104.29	105.28	106.07	109.11	108.28	104.75	106.17	108.02	105.73	104.42	107.85	103.39	103.84	104	108.48	110.22	106.2	104.7	109.06	109.94	104.28	104.06	105.13	108	104.09	105.61	112.65	104.5	104.48	104.11
105.41	98.378	99.477	98.793	100.84	102.42	95.965	98.141	100.98	96.87	95.636	100.09	102.02	100.66	103.55	98.892	101.56	103.72	99.646	104.26	96.75	99.964	99.651	100.24	100.93	99.772	101.16	98.444	102.37	99.687	100.05	102.29	104.44	103.68	103.56	101.58	97.859	99.093	96.305	97.943	102.99	100.12	102.54	98.787	97.772	101.59	98.249	100.05	98.303	100
109.97	111.91	109.28	111.93	108.8	109.84	108.85	113.4	111.59	113.51	111.87	111.66	110.59	108.2	108.53	109.49	108.78	114.38	111.96	114.21	111.43	108.37	111.08	113.94	110.04	113.86	110.54	111.21	113.99	115.51	112.47	114.26	110.1	110.65	111.92	111.96	108.65	111.94	110.08	110.04	109.4	113.58	105.55	115.82	112.98	109.37	109.24	113.75	109.46	111.96
104.8	103.8	101.14	107.46	104.47	107.8	107.74	104.82	106.05	104.06	106.88	105.46	106.15	109.06	109.77	103.76	105.88	107.54	101.85	107.82	106.97	104.73	107.8	103.45	102.17	103.28	105.05	106.88	103.52	105.12	108	107.92	110.14	105.57	105.53	103.18	102.85	108.18	108.06	106.58	103.5	104.26	105.14	108.55	103.46	103.65	105.41	105.53	104.4	102.6
108.38	106.96	103.26	105.22	107.38	104.48	103.49	109.61	106.39	104.54	109.89	107.81	105.12	103.9	108.03	107.7	105.69	105.09	106.66	107.28	103.6	102.99	110.03	108.42	105.23	107.77	111.13	107.94	107.86	105.13	106.17	105.43	111.67	106.13	106.2	107.73	107.66	105.57	108.57	105.67	101.43	112.74	105.85	108.07	104.42	106.31	107.63	104.48	107.63	109.16
101.64	102.23	101.14	102.07	105	102.13	100.95	103.13	98.701	103.61	101.24	99.195	101.7	101.19	101.04	96.041	97.031	102.12	98.74	100.58	96.468	101.11	105.02	98.704	99.706	103.13	103.58	100.75	96.89	98.66	99.413	104.1	99.791	101.29	100.27	105.95	105.57	101.16	102.34	101.38	101.62	103.03	101.52	99.476	102.03	102.94	101.49	100.18	99.027	102.53
112.28	110.18	106.68	108.21	107.89	110.24	105.7	113.57	107.69	107.58	108.33	105.98	110.55	103.19	110.38	110.09	112.4	115.98	111.42	108.52	107.18	109.41	113.7	113.51	109.18	111.48	114.06	112.22	108.48	110.78	112.33	109.54	108.23	111.37	109.62	107.41	110.66	110.74	107.33	108.2	108.27	113.61	105.92	110.64	109.17	110.65	111.69	108.96	115.91	106.54
102.68	100.87	107.81	103.78	101.99	109.07	102.03	103.38	99.936	101.71	102.56	102.57	106.31	102.41	106.85	106.31	107.76	106.26	100.98	104.2	103.79	108.01	105.71	104.09	102.94	104.87	105.15	102.28	106.37	104.83	101.43	104.61	104.47	106.99	107.33	101.87	103.65	105.09	105.74	104.83	102.77	105.4	102.3	103.74	108.7	103.02	101.63	103.92	104.2	103.14
105.29	104.28	107.6	108.47	100.26	103.54	105.38	106.96	102.25	108.46	106.05	106.89	101.24	104.21	104.95	104.6	104.69	105.16	107.59	108.32	101.99	107.48	102.23	105.39	106.98	100.39	107.61	105.16	106.92	106.43	106.58	112.3	103.89	104.52	110.07	108.68	103.5	105.65	107.28	108.2	109.17	103.3	106.93	106.63	104.91	109.26	104.42	105	106.76	109.47
105.94	109.21	103.74	107.38	110.28	104.18	104.9	110.42	107.49	105.37	105.79	106.71	106.91	103.12	104.1	106.12	106.69	101.44	108.07	105.65	104.09	107.02	109.88	109.05	103.79	108.42	102.92	103.7	104.16	105.47	107.51	103.35	106.54	104.37	105.83	107.43	102.82	105.72	103.32	105.2	103.9	106.37	111.53	107.15	107.42	105.81	106.82	103.76	104.6	107.09
113.06	113.57	110.93	109.43	110.56	104.96	117.42	110.69	113.66	111.85	109.83	110.21	114.27	113.21	105.12	110.57	106.71	106.25	109	111.44	112.75	110.36	113.07	114.7	109.67	110.29	113.27	109.9	110.7	112.01	112.05	112.95	109.47	105.76	112.41	111.94	106.44	106.29	107.38	114.61	111.94	109.84	113.98	110.19	108.7	110.25	111.99	109.05	109.63	109.44
103.98	110.65	110.8	106.05	105.86	107.95	108.76	107.69	106.04	108.16	106.49	102.77	109.72	109.03	110.12	106.55	105.44	103.88	110.11	104.9	100.3	104.69	103.79	110.25	103.97	104.77	106.69	105.62	101.49	105.16	105	109.81	104.02	103.35	108.37	104.3	103.99	107.36	108.32	102.17	107.8	109.07	105.51	101.58	108.2	104.22	105.63	103.96	105.2	107.84
101.48	102.6	104.03	99.007	99.984	101.54	101.28	103.17	102.41	98.302	98.985	103.06	103.57	96.853	94.994	101.72	102.14	100.71	102.23	100.45	100.89	103.22	100.64	102.06	100.92	100.49	99.106	100.41	98.397	96.366	102.02	98.413	100.81	98.08	94.717	103.28	102.38	103.82	100.97	102.2	98.127	100.4	98.04	100.81	102.83	98.661	98.933	95.991	96.785	98.065
109.29	112.46	108.01	109.86	111.08	114.01	112.75	109.53	111.31	110.76	108.93	115.36	112.58	107.23	110.29	113.56	114.5	115.02	111.52	108.49	115.01	109.71	109.74	114.71	113.39	110.18	112.29	110.54	111.23	112.99	108.24	108.2	113.05	112.88	113.92	115.08	115.56	108.62	113.85	110.91	108.9	110.11	102.94	115.74	113.48	114.38	112.94	111.75	111.59	116.18
113.12	110.97	111.88	110.58	108.77	114.9	109.86	111.9	109.15	105.85	109.9	110.06	111.5	110.32	108.7	115.13	112.06	112.04	113.63	113.74	111.74	110.34	112.65	111.24	109.99	111.4	113.75	113.5	108.03	110.22	114.64	109.74	113.25	107.93	113.41	113.18	113.9	111.59	117.89	111.74	114.34	110.07	108.02	111.37	113.67	112.64	110.24	110.41	114.24	106.8
108.67	106.14	105.04	104.9	104.84	99.402	104.53	105.76	106.15	107.43	104.38	106.64	111.91	102.67	103.5	109.35	105.37	107.96	106.8	107.49	108.24	111.06	103.64	105.11	103.96	98.963	104.26	105.17	108.98	103.92	112.43	108.52	106.66	108.08	106.35	106.99	102.34	100.23	103.47	107.62	103.85	103.76	106.39	108.58	107.43	109.09	107.43	106.91	105.34	106.21
105.54	103.11	104.18	102.73	102.58	100.82	104.48	101.77	101.56	103.14	103.6	103.07	107.25	103.47	101.43	106.92	106.59	102.87	104.09	103.1	109.08	107.38	105.97	104.91	105.12	104.25	107.12	102.91	105.11	108.77	108.68	105.11	107.91	104.1	104.22	105.83	104.29	102.89	102.32	103.34	105.15	106.81	104.11	100.51	101.15	101	103.15	102.12	105.02	101.98
109.21	105.05	106.83	111.36	109.27	106.04	106.94	104.88	104.25	106.93	103.87	105.91	104.1	110.12	104.6	107.31	109.27	108.96	107.52	107.27	107.63	107.35	105.16	112.21	106.82	105.49	105.43	102.96	105.8	108.51	108.48	110.73	105.27	105.91	106.02	105.78	108.13	110.01	107.73	102.9	107.67	104.2	109.4	107.94	108.1	105.16	104.97	111.43	108.27	105.28
107.85	103.04	108.73	106.16	104.44	105.24	106.99	112.54	108.98	110.1	108.9	106.85	104.22	108.09	107.18	109.42	108.69	103.78	104.91	108.14	110.59	107.2	109.06	104.28	106.67	101.44	105.48	111.01	103.03	108.27	107.25	103.68	107.92	105.56	108.88	106.52	106.76	103.61	100.69	101.45	107.15	101.23	105.03	107.95	104.75	106.68	104.33	104.93	104.83	106.94
105.63	99.536	106.62	105.16	107.68	110.82	105.47	105.07	110.2	104.55	109.13	110.09	110.26	107.49	104.88	108.01	111.33	110.85	108.37	106.6	106.26	107.99	105.91	105.17	106.42	105.1	107.24	105.73	108.79	107.08	109.01	107.23	109.42	106.04	105.98	104.3	104.9	103.76	107.72	107.07	106.3	102.72	103.2	104.59	106.61	103.75	106.95	108.74	103.1	104.67
107.67	108.86	113.83	108.63	111.32	110.05	109.7	109.51	109.29	114.91	114.36	109.76	114.78	110.75	110.17	111.31	112.64	110.61	109.68	111.09	108.02	107.23	109.67	110.85	115.7	108.55	107.91	113.36	111.47	110.81	107.52	110	108.29	108.39	109.96	109.33	110.95	111.81	110.35	109.19	109.69	109.57	116.7	110.49	107.1	108.02	110.43	110.21	115.74	112.65
110.58	108.81	112.32	115.28	113	116.08	111.73	116.5	111.12	114.56	114.11	113.78	112.83	111.75	111.04	109.43	112.63	113.54	114.59	111.24	110.11	118.8	113.19	113.43	109.18	113.26	112.27	112.34	109.94	114.13	112.76	107.67	118.13	117.09	109.09	108.37	109.7	115.76	111.03	117.96	112.37	114.89	119.31	114.31	114.42	112.37	112.14	115.28	112.77	113.76
107.36	106.72	108.58	109.28	102.49	109.68	108.58	106.9	107.84	106.09	108.97	107.04	106.17	106.91	108.41	107.63	105.66	110.09	104.96	104.08	107.71	104.6	106.43	103.87	105.74	106.29	101.75	110.86	109.29	105.61	108.34	106.25	106.5	109.76	108.83	107.56	106.1	106.48	112.06	102.85	107.98	107.96	106.32	108.55	108.48	105.98	107.16	111.74	110.76	109.57
105.82	105.16	106.73	106.4	103.36	107.76	103.68	103.87	103.64	105.76	104.63	105.55	103.06	103.85	105.79	105.29	105.66	105.38	108.79	100.92	110.86	106.23	105.31	107.76	102.89	103.52	104.25	105.67	105.35	104.01	105.46	105.13	106.16	106.48	104.88	101.88	106.8	105.36	100.28	104.61	105.97	103.87	100.34	106.23	105.13	103.99	104.78	103.1	102.92	105.52
95.488	97.65	96.312	93.303	101.23	98.377	95.438	97.926	99.56	101.46	101.66	103.78	100.08	97.874	99.542	102.52	99.511	99.522	96.87	99.413	98.998	99.328	100.47	101.66	102.34	100.95	100.09	100.72	103.68	100.01	101.54	101.5	98.28	100.11	95.257	98.828	98.419	102.69	96.619	101.17	101.79	101.02	101.93	100.74	99.453	99.135	100.57	97.527	100.16	98.353
111.03	111.44	112.36	110.6	112.56	111.02	110.6	108.86	116.69	109.89	110.45	113.5	112.86	108.4	112.07	111.27	113.69	113	107.8	112.27	104.47	111.05	108.72	108.3	111.4	114.24	112.68	111.45	110.26	112.32	112.1	117.21	109.29	110.53	109.7	109.74	112.54	109.01	111.49	113.44	112.4	112.5	115.57	113.84	112.91	107.14	113.89	110.1	113.21	110.48
109.28	107.79	102.15	100.79	105.63	106.26	99.345	98.634	106.09	105.31	104.66	107.16	105.02	113.48	104.75	108.45	104.96	108.06	108.51	101.05	108.39	105.85	104.85	106.68	102.92	103.68	107.11	106.44	106.22	105.44	105.88	104.18	103.21	102.87	103.94	106.54	105.01	106.72	100.21	107.6	103.76	104.56	109.74	106.55	102.29	105.07	103.51	103.73	103.61	102.95
105.18	103.14	105.6	106.06	108.97	105.71	105.98	108.94	104.96	109.04	108.36	105.28	105.94	104.23	105.81	106.93	104.36	104.14	106.37	107.75	107.41	108.69	108.17	104.93	104.44	104.79	102.81	105.28	102.69	110.75	99.288	106.56	104.2	102.82	108.34	105.24	103.05	106.95	104.13	105.97	106.98	105.71	104.76	107.4	109.77	104.96	104.5	106.5	102.37	104.85
113.41	109.67	110.78	106.25	109.31	111.17	108.24	105.66	110.27	110.24	110.55	106.95	109.32	108.49	112.59	111.3	110.45	108.86	110.69	109.88	110.29	109.11	112.19	111.07	110.15	112.78	110.12	109.84	109.58	111.57	106.75	108.91	108.67	115.03	111.45	112.2	107.81	109.41	111.36	108.49	106.6	106.58	106.25	104.49	113.08	110.79	111.24	115.36	108.33	110.91
105.25	102.25	104.94	100.59	98.59	108.82	102.46	103.84	101.08	105.71	102.92	102.73	102.86	105.06	103.46	103.83	106.91	104.59	104.7	101.59	102.98	101.42	107.37	104.56	100.79	106.16	104.96	102.96	107.39	106.08	106.68	103.79	102.19	104.47	103	100.28	107.22	106.08	102.62	107.88	102.1	101.65	102.6	99.41	105.36	106.71	101.28	105.58	102.05	106.08
105.65	104	107.45	103.76	103.91	101.47	104.74	107.25	100.87	103.56	106.57	105.03	107.78	104.1	107.03	105.28	109.1	108.82	106.91	103.21	106.77	107.83	104.44	107.8	104.6	106.34	105.43	104.16	106.42	107.72	107.54	104.55	103.81	105.4	107.22	102.26	106.93	100.45	104.49	103.02	103.33	110.16	108.11	105.66	105.25	104.13	104.85	103.92	101.95	101.19
113.27	111.71	112.28	112.01	116.42	108.91	107.59	109.65	106.09	112.41	112.93	111.56	108.67	114.25	110.82	113.08	107.2	111.97	106.54	105.27	112.32	108.48	111.74	108.16	113.27	111.11	109.91	113.37	112.52	116.15	114.1	114.48	112.59	113.64	108.6	110.75	107.92	109.94	110.02	111.58	111.99	107.23	112.12	110.4	107.63	111.17	110.72	111.15	112.59	116.49
100.51	103.49	99.36	98.368	102.14	101.34	101.68	95.806	97.062	97.556	99.073	103.69	101.25	99.365	96.697	99.012	99	101.75	100.31	96.753	102.89	103.77	100.21	100.32	101.46	101.56	101.95	103.49	99.202	102.35	106.09	95.177	106.58	101.39	105.1	102.44	100.49	95.174	102.93	102.3	100.51	97.834	100.44	99.885	104.61	105.81	99.971	104.29	99.832	100.13
104.07	106.06	100.15	111.28	108.85	101.98	104.11	105.99	102.87	110.23	104.01	104.2	109.12	108.07	108.76	105.6	104.44	107.57	106.25	101.21	105.43	106.52	106.53	104.78	110.14	108.03	106.26	106.55	107.5	106.9	105.43	107.34	104.88	108.66	106.68	99.04	101.45	102.29	107.18	109.08	108.04	105.69	103.09	110.13	104.9	103.5	107.57	103.28	104.85	102.46
110.62	111.94	110.75	108.55	107.62	112.96	109.14	114.21	115.19	108.63	114.17	114.81	112.1	112.08	110	109.76	115.37	113.04	117.68	108.02	112.87	110.16	107.2	109.37	111.68	113	112.59	114.17	116.83	111.88	114.83	115.58	114.2	108.99	112.64	108.64	111.91	113.51	112.72	113.86	108.82	111.4	113.86	114.49	112.69	112.97	112.5	109.54	113.3	114.27
112.03	115.95	113.78	109.97	114.88	108.05	109.17	114.25	112.84	111.21	107	111.98	110.25	114.45	115.24	110.32	109.96	111.01	109.77	114.34	113.73	113.83	112.88	111.06	114.82	113.54	110.79	111.08	115.87	115.48	114.7	113.71	112.56	108.95	113.78	110.5	112.6	114.71	117.07	113.18	113.72	115.65	112.87	113.38	118.06	112.87	114.19	108.69	111.49	116.78
103.7	104.43	106.97	109.85	105.76	108.57	104.53	110.18	107.71	107.07	111.97	105.15	109.86	107.49	105.21	106.18	106.67	106.7	108.38	106.06	104.79	109.22	107.27	106.41	106.82	108.77	106.04	102.63	104.59	112.02	106.56	109.22	104.52	105.7	105.17	105.99	107.09	104.73	104.49	106.38	109.24	105.7	108.73	108.01	107.34	106.8	107.54	106.32	107.62	108.88
101.04	101.51	101.11	98.038	104.32	95.426	102.69	99.092	98.273	99.774	98.876	100.2	99.743	100.24	99.636	99.982	95.203	97.096	101.07	99.821	102.53	94.432	101.15	98.722	99.526	98.392	105.05	105.05	100.3	94.191	96.31	98.955	103.02	108.24	97.727	99.628	99.172	97.855	104.08	97.903	97.096	99.215	103.41	99.132	99.197	99.083	99.984	102.08	98.884	102.56
112.13	111.19	113.05	116.36	108.18	114.82	112.21	109.61	112.5	113	110.56	111.69	111.49	111.76	114.19	111.12	111.65	114.05	110.58	110.51	113.99	115.56	113.14	109.32	113.25	111.78	114.77	111.15	111.89	111.59	115.17	111.66	114.68	113.04	114.16	113.5	108.82	114.77	113.85	110.16	110.84	111.85	112.18	113.48	112.77	113.33	110.66	109.44	107.8	114.88
111.48	113.42	115.59	108.11	110.85	107.65	113.66	109.83	109.39	116.11	111.02	110.62	114.13	112.42	110.64	116.73	110.98	112.19	112.31	112.99	115.79	110.97	111.41	113.98	115.52	116.44	113.77	110.04	112.56	110.67	120.1	113.46	117.64	114.55	111.95	115.55	117.67	113.56	112.74	117.65	112.9	114.27	113.44	114.73	113.58	110.43	110.2	113.17	113.43	112.99
109.29	103.94	108.1	105.12	107.77	111.11	109.15	103.89	109.74	106.42	109.22	107.78	103.3	110.31	106.33	107.03	109.93	102.6	105.53	106.39	104.24	106	103.73	107.88	109.67	109.55	104.87	104.32	107.15	105.43	104.79	106.85	104.58	106.86	105.54	103.3	103.61	106.54	111.25	100.07	104.2	109.04	104	108.2	107.11	106.25	105.98	105.33	103.1	108.44
98.741	102.47	96.525	100.17	99.845	100.97	95.965	97.962	100.51	99.632	98.806	92.797	102.79	103.26	98.872	101.84	98.721	99.242	96.073	99.085	101.64	101.53	100.46	104.01	101.34	101.18	99.731	105.69	95.253	103.26	104.68	100.15	99.172	98.423	98.267	99.722	97.099	98.821	95.821	106.82	95.873	97.096	102.66	101.41	100.8	103.08	99.068	103.57	100.35	97.112
110.59	116.14	111.06	110.99	111.4	115.77	112.15	114.71	111.57	110.13	113.62	111.79	112.3	111.81	111.31	111.17	111.13	109.57	113.16	110.87	111.91	116.42	110.21	112.33	113.39	110.23	111.74	113.13	113.44	116.94	108.93	109.19	108.99	110.08	113.2	113.29	112.36	110.03	108.62	110	112.85	109.44	113.64	111.88	108.2	110.69	115.18	107.53	110.57	110.91
105.9	109.44	106.76	101.48	103.1	104.45	106.19	106.99	105.87	107.04	109.34	105.11	108.59	107.7	104.83	106.56	108.73	108.58	103.7	104.32	108.96	106.28	107.12	104.81	104.98	105.99	106.66	103.91	105.19	104.31	102.42	101.11	107.6	107.48	104.91	104	105.73	107.49	109.69	101.7	105.93	106.48	108.32	99.657	109.81	101.29	108.21	105.07	105.97	105.13
109.91	110.82	105.28	111.84	115.25	114.58	115.68	114.39	111.36	107.55	113.85	112.18	113.84	110.85	112.65	115.61	114.95	114.15	109.94	111.92	106.96	113.01	111.96	115.12	111.05	110.76	108.23	112.16	111.74	113.66	113.5	112.47	114.9	114.34	109.96	107.75	113.05	107.49	109.91	111.32	110.75	106.09	113.26	116.54	111.06	113.29	115.53	113.39	109.06	106.9
113.32	110.41	111.29	104.22	110.07	104.95	111.36	108.96	109.19	108.59	114.57	106.95	108.02	111.47	107.37	109.74	115.29	115.96	111.94	108.37	113.06	111.87	115.85	107.95	108.43	107.19	110.18	109.61	116.24	111.5	107.88	110.15	107.42	105.84	110.58	107.06	107.59	108.15	113.44	108.09	107.7	111.16	112.67	109.07	110.3	114.17	111.1	112.77	108.26	110.99
103.48	96.275	97.847	100.33	100.66	99.216	100.71	98	101.11	97.68	95.125	102.13	96.255	98.828	98.202	98.127	102.25	100.35	99.998	98.293	98.607	100.58	94.76	100.51	98.413	102.19	102.49	97.41	99.77	102.25	100.85	102.69	101.19	102.1	102.44	99.635	97.89	93.578	99.331	100.86	103.1	102.22	99.461	98.768	91.652	100.86	98.669	99.761	99.131	103.8
106.74	103.61	106.41	104.25	104.99	106.52	104.75	107.12	105.29	106.64	105.7	109.97	107.77	104.07	110.48	107.55	102.46	105.81	104.72	104.32	104.01	105.48	108.11	106.63	107.85	102.79	105.61	102.35	108.23	104.34	102.12	108.54	103.32	106.46	103.5	109.25	108.22	109.39	108.03	102.34	104.24	108.5	101.49	102.56	109.61	108.27	107.75	106.25	104.97	103.93
109.74	108.63	108.01	108.27	106.66	104.01	103.45	110.92	106.39	102.79	105.59	104.31	105.46	106.52	101.46	104.23	105.01	107.94	106.47	106.53	108.65	106.34	102.44	103.3	106.85	110.49	105.7	107.53	106.73	108.69	107.69	101.48	101.62	108.54	107.67	106.1	105.37	108.66	104.55	108.07	106.72	103.32	106.65	110.47	104.11	104.86	104.7	108.06	107.67	109.06
112.43	109.34	105.99	114.46	113.65	112.56	108.1	111.64	115.57	115.41	110.92	107.73	110.48	111.16	108.66	109.88	111.88	110.04	113.48	114.7	113.67	111.3	113.92	110.47	112.9	114.21	112.12	112.28	114.71	113.09	111.2	110.78	110.81	115.97	110.35	114.98	113.07	111.92	113.68	113.22	109.28	108.51	113.87	109.25	110.04	110.13	112.04	112.53	108.52	112.1
119.56	113.65	116.9	115.05	115.83	120.44	111.48	115.21	115.43	116.43	119.61	114.42	116.21	111.28	116.92	116.54	115.75	111.93	117.96	118.52	116.5	115.6	119.2	119.26	115.24	115.05	116.15	114.56	118.07	118.41	116.57	115.12	116.71	113.8	112.73	118.95	113.59	116.3	119.42	117.63	115.82	117.35	116.29	111.62	113.03	118.16	119.12	115.74	116.09	117.53
98.153	101.76	99.816	100.14	96.504	103.48	99.309	101.21	102.3	100.98	98.294	101.83	98.571	101.81	100.59	97.866	95.86	98.878	100.98	100.56	100.12	99.594	100.62	96.757	101.61	97.277	99.317	96.025	100.48	101.34	100.04	100.66	102.37	103.98	98.142	100.26	100.42	100.9	102.03	100.07	100.43	98.134	96.924	100.19	99.838	99.224	98.586	99.669	103.35	102.74
105.19	104.89	107.04	104.19	99.031	106.28	104.66	106.19	106	99.406	105.61	104.68	107.72	100.47	104.63	102.49	107.32	104.28	104.36	105.79	107.63	104.96	104.28	103.1	104.82	109.28	102.83	107.5	106.57	107.26	103.6	104.35	108.59	104.1	108.57	106.8	101.3	102.43	103.56	107.62	103.42	105.93	106.89	106.74	107.1	103.46	112.87	108.76	108.8	102.48
100.01	98.94	99.373	104.72	104.73	100.68	102.49	102.8	106.09	97.808	101.76	101.09	104.04	100.18	97.102	103.4	102.45	98.702	98.849	101.02	95.643	100.25	97.285	98.414	104.6	102.63	99.408	97.156	94.675	98.341	99.533	97.081	99.726	100.76	97.172	95.249	99.842	95.555	98.77	101.63	99.353	100.78	103.22	98.433	101.07	101.02	98.656	98.651	97.262	99.157
112.15	114.48	113.85	108.08	113.79	111.06	109	114.75	111.39	110.4	110.29	109.77	110.23	110.82	107.34	112.23	110.29	112.81	111.7	112.32	108.5	114.18	108.89	112.94	114.45	108.99	111.81	113.04	112.76	111.41	111.12	113.67	113.66	110.85	114.55	111.88	109.43	108.46	111.13	110.33	111.58	110.34	112.37	112.29	112.14	110.21	112.29	113.89	109.28	110.28
106.05	100.86	106.31	106.52	107	104.23	103.38	104.87	110.35	103.93	100.74	105.75	108.38	105.76	104.01	103.29	99.422	107.32	104.57	104.48	102.48	105.75	104.59	105.64	103.26	103.99	110.01	109.74	103.25	105.89	106.69	102.62	106.14	104.57	102.23	106.32	102.19	103.49	108.83	106.31	107.71	103.05	104.51	101.99	103.48	102.54	105.87	105.7	103.34	103.9
103.5	108.52	105.67	105.67	108.67	107.92	105.22	106.45	104.31	106.21	102.83	104.51	113.91	105.52	100.28	103.36	103.37	108.36	107.32	109.3	103.64	106.77	105.17	105.72	102.2	103.07	103.39	105.9	105.84	109.05	111.34	104.55	110.87	105.13	104.63	100.77	111.78	106.92	102.29	106	109.05	110.21	112.35	106.59	105.63	103.01	100.59	104.35	103.82	106.51
106.91	114.38	119.17	114.26	114.41	109.87	114.67	114.88	107.63	113.33	110.95	116.79	114.86	113.76	107.58	111.11	112.62	115.01	110.08	109.77	108.12	114.2	107.25	113.01	112.6	110	116.45	109.04	114.43	111.51	117.24	110.25	112.87	116.93	110.01	116.6	113.46	108.76	108.08	112.39	113.2	111.75	106.33	108.17	111.03	107.86	114.89	112.45	112	114.51
100.25	108.71	107.19	103.2	108.92	106.61	106.36	106.95	105.75	109.5	103.69	101.98	104.48	103.63	106.86	104.79	102.7	109.12	107.83	106.09	104.28	106.7	105.13	107.57	102.18	103.21	107.12	104.6	108.22	104.7	103.83	106.92	107.12	103.32	104.53	106.34	106.56	103.64	105.01	103.8	105.17	101.94	105.41	102.36	109.75	103.82	104.27	105.71	101.1	110.55
111.9	116.77	113.31	110.3	112.06	112.13	111.49	113.95	114.03	112.94	111.08	109.56	112.23	113.28	112.49	108.71	108.45	113.04	107.28	111.38	108.5	112.45	110.23	104.19	112.13	114.78	112.57	109.7	114.63	110.71	112.9	116.3	107.4	111.74	110.47	110.3	111.59	112.48	109.58	108.23	113.59	107.51	110.12	110.55	112.84	111.92	107.22	115.98	113.83	108.91
101.68	99.017	97.444	102.95	104.95	101.2	95.413	100.09	99.226	101.08	102.44	100.25	93.485	95.961	100.16	99.151	98.371	98.817	98.174	100.96	98.689	97.85	99.555	98.093	100.27	102.15	95.084	106.01	99.453	101.9	101.99	103.98	101.45	98.395	101.22	100.15	95.824	100.23	97.332	97.542	101.76	99.515	95.168	97.862	101.38	99.418	101.99	99.328	97.661	98.889
111.88	112.26	114.22	114.9	109.19	111.96	117.31	112.12	110.52	105.22	114.8	108.14	113.25	113.21	113.87	112.14	107.98	112.25	113.56	112.6	108.46	111.36	112.52	113.03	105.39	112.51	112.36	111.83	111.21	115.22	112.42	113.03	109.56	110.49	111.98	109.06	113.15	108.91	111.25	113.47	114.89	113.24	112.31	111.63	115.38	108.29	111.04	112.3	114.44	113.78
104.81	107.47	103.41	104.65	105.31	103.5	101.76	106.25	108.9	106.81	104.67	106.67	104.61	108.18	107.8	107.33	108.65	105.12	108.98	105.36	104.26	106.42	108.76	108.88	106.23	110.89	106.24	106.4	103.88	103.66	106.61	107.23	103.78	103.97	107.34	106.5	102.78	109.79	105.23	104.77	106.15	108.02	104.01	105.52	104.95	103.78	109.13	106.24	107.13	104.82
112.75	115.48	110.09	112.62	111.88	109.29	108.45	110.12	110.84	114.37	113.34	108.77	109.27	109.79	111.24	105.27	105.59	115.85	112.67	112.68	109.03	111.69	111.74	113.36	110.13	108.16	108.31	107.56	113.46	108.24	110.91	110.71	115.99	111.87	110.56	104.05	109.7	106.53	112.49	111.55	115.37	112.73	111.74	112.19	113.31	115.78	109.09	107.11	113.98	110.09
105.04	107.7	104.24	101.81	105.79	104.64	106.28	107.36	106.84	108.52	106.87	106.5	108.92	104.67	107.45	104.74	108.75	108.59	103	105.55	106.33	108.43	110.61	104.92	103.42	106.52	107.23	101.18	104.69	102.17	105.05	104.52	106.95	106.81	105.85	108.4	107.44	107.48	107.12	104.93	105.79	106.45	105.89	104.22	105.47	108.38	108.34	102.82	106.1	106.97
109.44	111.32	110.13	111.66	108.01	113.71	111.13	113.89	108.77	109.05	109.8	115.25	115.28	112.65	114.68	108.61	107.72	106.83	110.7	110.46	110.43	111.4	112.72	111.47	115.46	109.02	107.26	111.97	108.17	111.08	115.07	112.95	112.2	114.14	112.94	110.79	107.42	109.7	114.33	112.53	108.93	111.64	111.87	109.21	110.05	111.02	111.4	112.5	114.17	106.58
98.025	102.28	97.272	100.07	98.753	102.95	98.481	102.62	101.95	100.52	102.46	101.28	101.33	105.51	99.603	101.45	103.49	102.44	98.511	101.18	102.18	101.35	105.88	103.09	104.79	102.48	103.83	100.42	99.589	97.545	101.2	99.475	104.75	101.86	97.437	98.572	103.11	104.43	98.594	104.57	101.86	101.92	98.833	98.516	102.17	101.82	103.71	97.354	100.49	98.53
102.18	101.84	106.85	107.84	104.51	105.7	102.17	107.79	107.37	109.41	105.29	108.34	106.33	107.41	107.81	106.29	102.36	105.99	107.15	103.04	105.68	106.61	109.31	108.08	108.85	103.74	108.78	104.76	104.03	107.65	108.74	107.41	101.37	100.72	111.24	107.9	107.74	105.45	108.74	103.34	107.46	103.69	107.78	105.44	109.39	107.81	107.68	107.66	106.57	106.74
108.94	112.19	111.43	109.42	114.98	112.01	110.96	110.24	117.93	111.79	110.75	116.06	109.41	110.37	109.13	105.06	109.35	112.26	107.56	107.71	110.47	113.87	110.4	110.39	109.87	108.82	113.52	107.43	111.71	112.45	112.43	111.22	108	112.85	114.86	112.11	110.67	114.07	112.77	110.43	111.02	111.68	112.24	112.75	106.44	112.67	112.55	111.18	110.03	111.94
111.73	113.53	115.48	115.32	110.69	113.35	113.23	110.33	112.46	110.64	110.08	113.65	116.17	110.36	111.65	109.19	116.65	110.25	114.66	111.15	113.92	113.47	112.31	113.22	113.3	110.68	111.64	111.31	111.84	112.91	109.99	114.64	109.74	110.84	113.74	108.28	111.55	111.81	117.56	109.11	112.06	109.48	110.52	109.3	112.59	111.53	108.22	114.23	111.62	112.52
105.52	102.23	105.51	105.98	105.11	107.3	106.05	107.47	105.17	104.87	103.68	105.3	108.21	102.62	107.21	103.99	110.55	103.56	107.37	108.79	108.26	108.13	104.79	110.78	107.37	106.46	104.99	106.21	106.87	103.64	109.81	108.41	105.55	103.18	104.21	106.15	103.42	101.77	104.6	107.74	103.79	106.71	106.67	107.81	103.69	108.36	107.91	105.51	107.15	104.94
118.15	116.46	115.47	116.47	115.01	116.42	115.39	115.16	115.41	119.56	115.72	119.07	115.58	118.68	115.25	119.1	116.9	115.47	120.8	118.34	117.53	115.09	117.91	118.48	119.11	118.4	115.06	119.07	115.78	116.66	117.04	120.28	120.66	116.98	120.86	118.6	122.8	119.04	114.3	115.76	118.71	117.98	119.4	112.63	116.59	118.2	119.61	122.08	116.31	116.41
105.91	106.8	107.49	105.73	104.4	104.97	104.6	100.15	101.93	101.65	105.34	104.05	106.51	110.18	108.81	105.19	105.95	106.51	106.09	100.88	104.6	107.8	102.61	104.67	108.01	110.14	105.54	105.13	106.06	105.91	108.49	103.67	106.35	111.65	108.93	107.43	108.26	103.01	111.14	105.48	106.46	109.01	106.68	108.42	103.58	107.81	103.87	104.91	104.3	110.25
104.56	102.85	104.66	107.19	104.02	110.73	103.13	103.75	106.73	102.06	106.38	102.91	102.83	106.09	107.51	105.78	106.76	102.68	106.02	109.11	105.11	102.6	107.6	109.32	106.59	105.63	104.94	107.18	106.81	107.99	103.05	107.07	105.97	105.18	111.22	104.55	109.6	106.29	106.66	109.67	108.04	106.06	108.23	106.42	109.03	108.38	108.1	102.97	104.64	108.2
104.82	103.32	104.09	107.73	109.61	105.71	107.11	106.3	103.46	108.31	105.87	107.69	99.617	106.74	108.95	105.26	101.97	105.33	104.88	104	108.09	108.47	106.78	108.16	103.78	106	109.05	108.06	105.31	101.8	107.16	100.71	102.4	108.37	110.81	106.29	108.85	104.52	108.42	102.96	105.78	104.55	101.28	104.19	106.63	103.91	104.72	105.85	107.63	106.21
108.25	113.31	111.51	111.19	112.03	110.33	115.49	112.34	110.55	108.22	112.39	112.56	110.12	111.9	118.11	112.03	113.7	106.92	107.65	115.99	113.37	109.98	115.21	113.9	106.97	109.63	105.03	111.53	112.32	111.52	113.89	116.99	112.16	114.68	108.57	110.36	110.79	111.36	113.96	110.8	110.23	113.35	109.21	115.22	115.63	115.76	113.35	108.88	113.57	115.17
104.17	102.02	104.24	100.7	104.63	103.82	103.4	103.67	99.986	104.35	107.42	99.918	101	106.47	104.72	102.41	106.52	104.79	101.17	100.26	107.2	104.25	102.35	99.623	102.27	106.8	106.55	103.71	105.89	101.1	103.41	105.32	103.11	102.07	101.44	100.65	105.34	104.5	103.97	106.46	101.96	103.45	105.15	103.77	110.33	103.25	100.47	106.04	100.61	99.423
110.05	105.96	107.74	107.44	108.4	107.17	106.05	100.03	107.5	103.28	106.22	105.74	107.53	109.43	107.82	103.84	103.35	105.59	108.53	104.87	103.84	111.68	102.13	108.58	104.9	104.71	104.75	103.96	103.41	103.21	101.77	106.74	105.63	104.17	104.24	106.85	106.29	101.18	109.62	105.4	104.32	106.23	104.26	102.38	111.66	103.49	105.8	103.76	101.91	107.51
106.18	108.23	103.14	108.74	104.93	107.53	107.07	104.85	107.09	108.23	108.94	107	104.3	108.22	105.58	108.17	105.06	104.24	104.56	107.82	104.6	108.2	108.46	107.29	106.35	108.78	103.61	106.24	104.54	106.41	108.5	103.2	102.17	107.98	106.19	107.79	108.64	107.91	107.1	106.48	109.41	101.47	107.14	109.4	107.01	108.62	105.64	106.6	110.03	106.2
103.99	103.25	103.55	108.9	101.18	102.78	104.4	104.62	104.77	105.07	108.76	98.613	105.42	109.74	101.79	103.73	104.97	107.07	107.62	107.3	105.81	106.83	107.79	107.33	109.04	103.72	102.82	104.01	105.57	106.92	100.84	106.67	107.09	107.79	108.08	103.95	109.51	103.24	101.6	105.23	104	106.76	106.37	103.65	106.5	104.04	107.48	108.3	105.59	105.74
109.5	106.59	106.73	103.11	109.44	106.25	108.19	109.1	108.63	104.8	106.68	107.21	109.09	109.73	102.4	109.42	106.72	100.94	107.24	106.57	110.8	107.03	103.75	105.87	104.87	108.12	108.3	106.86	105.02	108.2	104.19	104.98	104.51	103.7	108.18	103.91	103.62	104.46	108.67	108.75	106.47	102.05	107.28	103.1	104.86	107.27	107.08	105.26	105.7	105.49
119.57	115.99	122.76	119.73	119.86	122.09	119.75	116.68	112.4	118.69	124.57	114.97	113.99	120.86	117.08	114.69	116.3	120.04	113.7	114.94	120.66	117.4	119.32	115.37	118.59	115.27	117.08	113.25	111.99	114.32	113.38	113.68	115.75	122.49	119.66	117.89	116.44	115.66	122.93	114.02	117.09	117.68	117.46	116.3	116.24	118.43	117.36	121.09	116.08	116.61
105.16	104.75	100.96	107.89	101.16	103.59	106.51	100.55	108.47	104.11	108.94	107.47	104.95	105.74	108.22	105.79	103.5	106.25	101.27	105.91	104.57	105.43	107.38	106.85	105.68	103.1	106.61	106.3	106.85	102.99	104.61	106.27	102.94	104.46	104.47	107.84	106.37	101.61	107.18	105.04	107.43	106.06	105.04	107.38	103.22	104.29	102.24	108.68	101.3	107.25
101.73	101.31	105.87	102.99	101.94	96.647	100.26	99.743	100.5	98.916	94.802	98.782	98.925	100.13	101.41	97.861	100.47	99.521	98.956	96.85	101.29	96.699	99.98	100.07	103.32	100.15	100.18	106.76	99.99	97.958	101.92	95.049	101.36	101.63	100.84	99.154	100.19	102.24	108.3	100.74	100.3	102.27	99.577	98.379	102.37	104.93	96.883	102.27	98.473	101.39
110.37	109.08	104.95	111.77	111.75	108.39	107.67	110.41	109.23	108.95	114.99	111.38	109.12	108.03	113.96	108.57	110.81	108.15	110.29	113.14	111.02	112.94	111.02	111.92	107.8	105.34	111.66	105.12	109.8	111.6	113.29	111.62	111.5	111.64	110.53	107.97	108.71	108.01	107.55	106.68	107.47	106.01	110.95	110.21	114.47	107.03	113.67	110.19	108.37	109.91
105.08	112.04	102.02	102.61	104.94	106.41	106.43	104.97	103.56	103.98	108.93	103.79	99.892	103.61	104.77	104.12	105.23	107.65	102.68	107.64	108.21	104.27	109.85	102.72	104.05	104.66	102.03	105.04	106.79	105.13	106.49	102.14	104.43	106.08	106.37	108.59	104.28	102.16	105.64	103.67	102.55	108.4	106.81	103.85	109.22	102.81	103.63	105.36	107.33	103.76
117.65	117.16	115.21	117.11	116.72	112.01	117.51	119.06	114.81	113.98	120.06	116.66	115.36	114.4	115.39	118.54	117.89	111.46	112.67	114	117.09	120.38	118.01	114.2	120.59	117	122.36	116.34	114.56	117.33	119.46	116.09	117.39	117.38	119.55	118.54	115.17	117.16	119.89	113.7	118.79	124.61	120.94	117.24	114.85	116.53	116.95	115	112.7	115.78
103.56	105.24	105.06	103.56	108.97	103.51	109.77	100.98	106.85	105.25	103.69	100.65	106.39	104.02	98.58	104.42	105.97	100.25	107.14	105.65	100.37	107.17	107.09	101.13	106.68	109.32	103.52	103.41	106.61	101.03	103.25	98.578	103.41	103.3	105.51	101.51	106.36	104.09	104.3	102.83	106.14	102.92	106.94	101.49	99.477	104.23	108.34	106.6	108.53	107.57
108.19	101.73	106.92	109.19	106.99	103.49	105.12	102.44	104.85	106	105.41	104.32	103.8	103.05	104.62	110.7	108.02	108.41	106.29	103.82	103.94	107.39	104.71	103.33	105.27	108.93	106.92	110.1	101.66	103.91	106.9	103.74	104.92	101.76	108.11	108.11	109.36	105.74	105	105.15	104.85	108.87	108.65	104.54	108.04	104.03	105.65	103.03	100.47	108.95
112.83	106.21	110.89	111.44	110.46	105.95	107.58	111.71	110.23	109.61	113.79	112.31	109.83	113.1	111.65	111.42	111.1	118.55	112.29	114.51	111.79	113.07	116.42	107.95	111.5	110.35	110.28	114.06	116.17	112.63	111.13	109.6	115.88	110.85	117.73	112.4	111.49	111.71	110.29	110.33	112.4	113.45	111.77	112.61	110.36	112.14	112.86	112.02	109.53	110.48
109.17	109.44	108.16	109.32	108.94	112.68	116.25	112.1	110.17	107.98	111.66	111.99	112.05	111.32	109.91	118.71	109.74	108.2	111.84	111.63	111.31	111.7	112.87	110.26	111.51	108.73	110.86	112.75	109.8	107.24	110.23	110.29	105.94	111.95	110.89	111.69	112.64	108.25	111.08	107.76	110.93	110.32	107.52	113.24	113.15	110.53	108.29	106.05	114.51	111.81
106.21	107.41	107.16	108.47	106.33	106.67	104.5	104.24	103.79	109.12	107.62	106.32	105.71	106.68	104.22	104.9	105.82	111.66	106.42	108.35	102.93	111.29	102.8	111.37	108.42	108.99	107.64	108.62	108.04	107.17	102.97	105.12	108.97	107.4	109.98	107.43	106.91	111.01	105.01	109.19	105.48	107.92	108.53	109.6	105.58	105.06	114.81	108.66	107.97	107.44
108.69	105.69	108.6	107.66	104.53	108.43	106.64	108.68	108.48	103.14	102.91	106.89	104.96	105.98	105.17	101.69	103.35	106.42	104.61	107.58	106.16	105.48	106.65	108.38	107.54	106.45	105.78	107.38	109.17	108.98	111.05	107.06	105.78	104.94	109.7	107.09	105.65	102.78	108.93	102.8	106.31	105.31	109.71	110.63	106.6	102.83	101.95	103.84	109.62	108.73
101.21	103.37	100.48	101.26	100.79	101.66	100.56	100.96	103.58	95.867	99.391	102.49	99.408	97.391	104.15	99.152	98.914	101.57	98.219	98.779	98	99.262	102.65	101.28	102.43	99.624	102.25	99.393	104.57	96.778	103.96	97.08	100.09	99.777	101.32	102.66	98.534	96.956	96.84	102.37	101.01	103.82	96.849	98.619	99.021	95.58	101.44	103.28	100.77	98.995
110.05	111.44	112.76	111.16	110.81	109.74	110.89	111.07	110.35	108.28	113.04	115.37	108.82	115.08	112.81	108.78	113.26	115.74	109.64	109.88	107.48	113.87	113.02	110.19	113.93	114.23	110.03	108.4	111.35	114.26	110.66	112.84	110.17	104.64	115.01	114.81	113.99	106.68	113.98	112.16	110.83	110.32	111.84	110.01	107.21	113.31	110.87	115.02	108.58	114.04
108.09	105.94	107.05	100.87	107.61	105.24	107.46	108.17	107.57	101.41	106.65	107.71	103.02	105.21	102.23	108.26	103.75	104.53	103.77	104.21	107.77	103.53	101.65	102.75	105.51	106.61	105.55	107.96	104.06	105.82	100.99	104.06	102.43	106.1	103.16	103.2	105.71	106.48	108.38	102.97	108.76	103.19	106.64	106.2	111.19	107.75	105.82	107.23	105.77	107.16
101.93	105.45	104.77	106.96	104.5	104.83	110.67	103.58	100.92	105.46	108.34	104.38	105.76	100.42	104.97	105.01	104.53	102.73	105.59	103.79	106.92	104	103.86	104.7	99.792	105.63	107.19	107.18	106.39	103.09	106.79	107.37	102	108.6	104.18	106.36	104.79	105.88	105.02	103.28	106.55	107.93	104.41	106.35	106.67	106	107.38	106	104.73	108.05
110.42	111.17	107.64	113.07	109.6	110.65	107.88	111.71	110.82	114.19	113.41	108.48	114.07	112.61	109.61	105.59	112.48	111.51	112.59	117.36	111.59	111.55	113	110.55	112.74	112.31	112.71	115.57	109.21	111.85	110.45	116.43	107.76	111.71	110.62	114.4	110.62	111.98	112.93	112.8	107.64	112.66	108.16	113.51	112.41	109.36	119.67	114.62	106.9	112.07
103.93	108.53	103.5	105.07	110.89	104.96	109.46	106.53	108.63	103.58	106.66	102.81	100.33	107.61	102.41	104.86	109.8	105.93	111.88	104.52	106.27	104.36	107.68	101.06	105.69	107.1	105.17	109.99	108.19	112.12	106.03	103.56	105.27	101.17	102.13	106.05	105.01	105.8	105.91	104.18	104.92	104.58	106.55	104.17	104.96	106.69	104.33	108.36	104.18	109.68
106.82	107.38	104.48	108.93	105.57	109.22	107.71	110.04	108.7	110.69	108.75	106.85	109.21	108.86	108.91	112.74	107.06	109.31	114.59	110	106.63	112.48	111.44	106.98	108.43	110.84	113.2	107.21	106.65	112.79	114.1	108.98	111.34	107.31	112.12	113.33	110.55	111.35	110.15	106.41	110.08	114.42	108.2	111.32	110.32	107.29	108.21	109.82	112.24	112.34
106.11	108.35	110.87	109.36	109.46	109.52	115.62	112.82	104.79	115.42	106.36	110.11	112.98	116.89	112.82	112.92	111.33	111.28	111.57	110.83	111.35	111.7	107.39	112.29	112.52	115.68	111.13	113.37	110.15	103.8	110.25	111.42	111.47	111.4	108.33	113.77	112.78	114.31	110.79	113.09	111.55	110.65	109.83	111.52	110.1	109.51	111.91	113.62	108.41	111.46
99.766	98.624	99.064	103.23	98.327	100.61	101.05	103.37	97.433	103.85	97.831	94.172	103.54	101.49	98.293	99.004	96.174	97.873	98.487	96.735	106.91	102.1	101	100.02	102.08	105.85	98.678	98.384	99.506	101.83	99.2	96.075	99.958	109.24	105.33	100.93	100.6	99.239	100.47	98.976	96.82	100.57	104.31	101.17	97.601	101.7	98.903	101.18	103.97	96.986
107.17	108.84	109.44	114.29	112.14	107.34	113.28	109.62	110.41	111.61	108.69	114.52	107.14	107.85	108.88	109.44	108.05	107.27	115.4	107.54	112.44	109.42	110.33	106.91	111.05	104.48	108.38	111.71	110.2	108.99	110.27	109.12	105.55	112.19	109.23	111.2	114.09	110.38	109.93	112.35	111.31	109.44	105.67	109.13	109.13	108.96	104.35	111.08	109.41	111.8
104.94	111.07	105.71	104.18	103.4	103.79	104.65	106.65	112.17	108.72	104.51	108.82	109.34	105.92	107.88	108.85	110.22	101.89	102.64	100.06	101.9	108.03	105.49	106.12	105.04	102.3	106.56	102.89	106.53	108.52	106.91	108.17	104.47	105.7	105.43	106.98	104.65	103.51	104.1	108.03	103.09	108.23	107.64	107.09	107.38	101.98	107.5	108.96	107.96	109.76
108.4	108.93	110.98	106.37	108.31	113.25	111.1	114.9	110.46	111.06	111.51	105.15	104.06	110.89	108.07	107.75	112.05	112.61	104.48	103.85	106.96	108.91	106.96	105.14	109.9	109.19	106.71	113	110.42	107.87	112.15	112.01	110.95	113.38	111.08	107.86	106.37	112.19	113.05	111.1	110.04	109.53	109.7	110.23	109.9	108.15	108.83	107.79	113.47	105.87
116.52	114.24	121.39	115.81	115.88	117.97	113.91	115.59	118.56	115.4	117.53	112.69	115.94	120.62	116.61	123.1	117.41	120.22	117.62	116.32	122.98	123.96	121.45	117.58	120.3	117.53	118.99	115.1	114.01	115.1	121.15	113.38	114.44	119.77	119.1	117.81	115.62	116.79	116.63	120.52	113.85	119.9	120.42	122.15	114.27	117.36	120.78	113.42	115.04	120.35
106.34	105.43	105.26	104.44	107.53	107.39	107.87	107.84	107.76	103.42	106.03	105.38	107.14	111.55	110.63	108.45	107.45	107.31	110.81	105.18	104.06	104.74	105.35	103.22	105.98	102.11	106.45	107.24	105.5	112.22	103.24	101.12	105.09	106.33	103.26	106.08	109.44	105.9	108.69	108.76	104.08	105.89	106.62	106.62	104.2	106.78	108.53	105.03	113.25	104.7
100.46	103.9	108.81	101.04	103.8	107.34	104.73	104.29	102.51	100.2	103.12	102.1	102.12	101.97	106.83	104.76	103.6	108.04	101.9	105.35	105.65	104.15	102.59	104.84	104.52	103.9	102.79	104.7	105.97	105.21	101.92	99.364	103.34	104.58	102.21	102.88	107.56	99.578	103.31	106.92	102.13	106.5	102.49	107.6	109.91	103.9	105.81	106.05	101.07	103.1
114.4	112.1	113.39	109.9	111.86	114.11	110.2	112.51	108.49	112.12	115.69	113.45	111.49	112.02	112.66	112.57	115.61	112.36	113.1	108.84	114.58	110.53	108.93	110.31	109	112.96	108.32	112.63	109.6	110.6	111.73	107.25	109.05	112.77	102.98	113.51	110.75	110.75	111.54	111.86	107.14	108.8	107.81	105.64	110.33	117.73	112.81	111.39	101.27	110.36
105.69	103.21	101.68	100.79	100.62	102.9	99.932	98.877	100.24	102.97	99.107	99.992	99.7	96.667	102.69	100.25	99.996	98.687	102.13	99.475	101.44	100.61	101.34	97.485	100.93	101.37	97.811	94.061	99.29	102.29	102.6	96.531	101.17	105.26	103.49	103.91	103.18	103.69	98.716	102.74	103.67	100.01	101.48	104.8	100.08	101.12	100.4	105.46	97.405	99.582
103.08	107.6	99.692	101.93	106.64	101.09	103.79	101.67	103.25	104.64	104.62	105.5	107.04	100.39	105.98	100.33	103.59	105.41	103.9	100.13	102.96	104.35	101.35	109.41	102.66	102.13	103.9	103.45	103.96	107.29	107.2	108.36	107.34	102.27	100.89	107.14	105.27	102.06	103.91	99.573	105.71	103.16	102.88	104.09	107.1	103.45	102.67	103.84	107.71	106.87
105.86	104.7	108.12	107.68	102.58	101.85	103.78	105	109.04	106.82	107.46	107.09	114.53	102.82	109.01	109.06	105.61	109.27	104.8	103.68	106.25	110.85	104.68	105.84	107.42	104.84	112.46	109.03	103.87	109.19	105.92	107.95	105.37	106.64	108.67	104.81	107.11	107.84	105.98	105.95	107.61	110.71	107.66	110.48	108.24	109.25	106.81	106.32	111.96	103.21
105.47	103.82	108.12	103.11	104.27	105.4	104.71	108.65	105.45	108.52	106.9	105.65	107.25	108.29	106.19	109.14	105.27	101.88	107.33	103.17	105.81	105.76	109.45	107.64	104.31	103.24	102.15	108.9	105.21	108.31	103.25	105.43	104.1	100.74	107.1	106.89	104.29	107.98	108.06	103.33	105.88	104.59	108.59	107.2	103.74	102.93	103.08	105.51	104.2	106.81
102.1	106.75	104.49	106.34	104.09	100.08	105.41	110.11	108.25	102.22	104.72	103.14	106.35	108.98	106.17	108.22	109.77	103.84	102.95	103.37	107.66	105.49	103.36	104.76	102.53	108.32	110.78	102.45	108.77	104.44	107.07	108.6	109.46	102.64	104.5	108.04	102.52	108.3	103.63	101.66	110.41	105.51	104.26	104.42	105.44	106.88	108.37	108.53	105.17	105.42
101.02	97.855	98.697	97.95	100.94	100.35	98.51	102.45	95.653	95.93	97.829	102.07	102.01	99.17	101.11	100.93	99.172	101.62	99.109	100.86	102.21	99.116	98.296	99.143	95.728	105.89	101.1	98.532	103.82	106.63	99.89	102.56	97.858	97.751	101.05	100.68	99.19	100.65	98.919	100.25	103.68	101.36	100.46	99.01	100.03	104.1	100.04	100.96	101.41	100.59
110.34	108.31	110.72	107.77	106.88	109.6	112.69	114.24	112.44	112	111.36	113.09	115.2	111.13	108.66	108.57	113.27	111.01	111.04	113.73	110.27	112.14	108.58	109.93	109.32	110.41	112.8	114.35	111.91	110.51	111.09	107.63	108.73	113.1	113.07	114.6	112.92	111.92	111.02	111.15	114.33	109.7	112.3	108.76	110.69	110.13	111.61	112.03	114.05	110.89
112.2	109.39	111.57	100.77	108.01	107.61	103.57	107.62	102.57	106.62	104.42	106.24	105.01	106.54	102.6	112.4	102.99	104.5	109.64	108.07	102.46	108.1	106.45	106.71	104.21	106.61	106.6	103.72	109.31	100.83	105.98	103.23	105.4	112.17	103.21	107.04	105.98	106.78	104.95	106.01	106.75	108.49	109.03	102.73	107.81	105.96	108.4	103.75	109.04	106.96
105.97	103.42	103.98	102.38	107.8	109.77	106.93	101.8	109.8	103.58	106.59	102.47	109.99	104.74	114.84	105.51	106.99	102.85	101.52	106.47	108.81	104.19	103.81	107.53	102.68	109.15	102.61	108.31	102.72	104.78	106.01	104.63	104.49	108.11	103.35	107.02	109.04	105.03	107.91	106.05	104.81	103.51	105.16	103.27	108.67	105.68	102.95	107.9	103.02	107.41
98.907	100.68	105.02	100.29	100.5	98.912	102.64	104.92	102.7	97.472	102.32	102.03	100.54	101.12	102.95	97.013	98.975	99.813	101.47	101.48	98.098	101.36	96.56	99.093	101.79	105.22	101.78	103.73	101.66	103.8	104.24	99.742	103.47	98.448	98.714	98.835	99.772	98.183	101.62	103.39	96.189	102.15	97.932	100.75	101.91	104.59	98.409	101.01	97.845	102.96
102.79	98.684	101.52	105.38	98.313	101.78	99.987	98.534	97.786	102.19	97.713	98.324	100.94	100.2	102.51	100.19	101.94	99.727	101.48	98.442	100.96	104.28	99.772	99.596	99.172	100.27	99.825	103.72	96.327	99.137	102.54	104.91	100.02	98.415	101.41	99.923	102.69	103.14	100.18	102.69	99.444	104.82	103.68	98.78	101.49	97.89	101.37	98.983	101.38	100.96
104.6	112.99	109.98	107.12	104.23	109.29	107.28	104.24	106.65	105.73	109.19	103.85	109.34	106.98	108.8	105.44	104.62	106.94	107.34	104.43	108.04	105.16	104.05	103.87	107.09	106.93	105.38	105.99	107.64	102.64	108.15	103.23	105.93	104.75	103.3	107.94	103.22	108	107.89	108.61	105.22	103.41	105.3	103.99	109.26	108.39	109.38	106.2	105.28	110.56
98.95	99.423	96.523	99.218	100.58	96.598	99.309	98.851	100.5	98.693	102.45	99.312	98.159	102.4	99.404	102.19	101.99	97.767	99.398	102.15	101.65	100.2	96.75	100.16	98.797	97.278	99.288	97.593	101.09	101.9	98.135	97.686	103.01	100.26	103.62	96.822	98.182	98.728	99.167	101.75	98.257	102.36	100.61	99.943	101.61	97.449	100.29	96.767	98.232	99.436
102.15	106.59	106.73	105.91	103.76	103.43	103.4	105.83	102.81	104.66	103.84	103.93	104.95	102.68	108.12	104.77	105.72	100.49	106.48	104.48	104.86	108.22	102.5	99.815	108.33	102.95	104.69	106.13	100.58	106.92	102.12	107.28	107.74	104.56	104.22	102.89	102.71	106.27	101.53	105.48	106.01	105.49	104.02	106.36	109.63	106.42	103.36	104.77	105.02	103.17
111.35	109.53	113.05	112.64	111.94	111.78	111.72	108.81	111.78	111.56	111.9	108.33	107.63	109.86	113.19	110.78	109.78	114.58	110.76	111.88	113.85	114.13	106.86	105.29	109.92	110.51	110.38	111.63	111.45	112.89	104.25	109.2	110.78	111.47	114.2	113.19	110.84	110.34	107.19	113.29	111.55	112.72	115.15	112.34	109.58	114.7	111.96	108.3	113.3	112.44
102.73	103.93	110.69	105.04	109.25	108.38	106.43	105.23	102.56	105.51	106.01	106.45	106.01	109.68	107.77	107.78	101.9	98.678	106.4	106.73	103.57	104.26	107.31	105.88	106.88	106.75	103.77	107.66	109.06	109.11	104.62	108.46	109.19	106.19	107.81	106.86	102.7	102.9	107.18	104.52	105.52	107.06	106.91	105.27	107.06	109.87	108.64	110.88	105.13	103.22
105.32	108.21	108.9	102.87	106.67	99.228	107.43	103.8	103.05	107.59	107	106.81	105.07	103.32	108.88	102.95	107.64	109.24	108.62	106.39	108.34	104.02	107.79	105.96	107.85	106.74	101.91	107.87	106.01	104.03	108.67	108.88	103.81	104.68	105.14	106.41	108.19	109.11	105.67	109.02	105.45	106.52	106.17	105.54	106.7	107.68	105.84	102.55	112.73	103.84
106.13	101.96	100.34	100.69	98.5	102.85	97.622	96.764	96.487	104.64	97.397	102.19	98.566	96.106	102.48	101.53	102.56	97.82	104.33	97.741	101.15	102.09	102.23	96.919	102.79	100.66	102.62	98.659	98.951	102.2	102.09	105.81	100.29	99.042	96.209	98.818	95.635	102.12	97.507	101.45	101.76	95.718	102.16	99.774	100.97	99.867	102.79	96.108	99.631	100.37
106.47	103.33	106.68	103.71	107.31	106.29	106.6	106.73	102.22	112.63	105.32	106.04	105.36	105.18	105.79	104.37	106.85	107.93	101.91	109.4	104.84	109.29	106.26	107.81	106.96	105.04	98.265	107.41	105.22	105.84	104.75	109.3	105.41	102.79	106.83	109.98	103.71	106.17	105.57	105.55	107.2	105.18	108.89	108.9	106.8	106.21	110.4	105.68	106.62	109.25
107.16	107.04	106.27	108.87	107.59	102.94	106.09	109.89	103.59	108.02	112.3	103.73	107.43	108.41	107.97	106.07	108.51	107.23	107.57	105.31	104.23	107.01	106.4	106.98	107.68	110.5	106.82	106.84	106.06	111.67	107.07	106.62	104.34	106.79	101.22	105.7	109.51	105.27	104.27	108.54	104.53	105.5	108.86	112.09	105.97	103.32	108.06	107.28	98.643	108.58
95.272	101.18	98.788	94.841	98.381	98.725	101.68	100.98	98.814	102.89	98.487	104.65	98.643	97.048	100.39	100.15	105.63	95.047	100.76	103.04	102.12	98.746	102.49	101.23	98.704	94.399	101.36	100.75	98.324	100.77	95.203	104.03	101.53	98.927	103.5	98.917	101.7	101.26	100.39	101.5	99.87	97.766	98.731	98.972	95.445	103.41	98.087	104.15	98.334	100.9
106.81	104.94	108.09	105.59	98.023	100.71	108.25	100.92	104.89	101.05	103.69	106.74	103.63	103.99	101.47	101.07	101.9	109.21	106.45	101.41	106.98	99.984	100.96	107.68	100.01	105.95	107.47	107.17	101.31	102.7	105.12	100	108.85	106.13	102.31	103.49	101.54	109	103.87	108.49	103.47	103.19	103.16	103.78	105	102.86	107.89	99.421	105.44	103.41
102.9	107.65	104.53	103.36	108.38	102.84	105.35	105.56	105.35	103.55	103.92	104.15	99.834	105.16	106.05	101.81	105.49	105.97	102.42	107.25	104.86	104.09	104.75	110.39	107.91	105.88	102.74	105.67	104.91	107.44	108.82	107.32	103.83	103.39	105.7	106.1	105.94	104.33	106.64	102.11	103.24	107.51	104.09	103.08	106.54	105.28	106.05	107.26	100.77	103.09
106.38	105.34	107.67	105.78	108.3	105.14	107.38	108.25	105.99	109.12	101.41	104.07	107.35	108.71	106	102.84	106.3	106.56	113.17	104.62	98.957	108.76	102.32	109.32	102.16	103.26	109.16	104.82	104.36	107.46	105.86	109.74	104.57	102.74	103.09	103.01	100.21	109.06	109.14	106.27	101	111.05	102.49	105.73	102.29	108.99	103.71	105.61	106.17	103.6
103.53	101.67	103.64	100.32	101.83	102.23	101.89	103.04	105.48	103.34	103.71	104.99	103.46	106.61	101.4	108.38	107.73	103.09	103.84	101.6	106.72	104.53	102.25	104.54	106.42	101.84	106.11	107.35	105.79	101.74	103.96	106.11	102.72	105.78	106.07	100.63	100.11	104.23	103.1	100.75	101.2	108.38	103.05	103.44	102.73	107.53	103.48	103.29	104.27	105.75
99.82	96.393	98.177	101.83	97.057	98.331	99.465	105.03	99.06	99.077	101.81	102.91	100.29	96.417	97.36	99.95	101.13	98.184	98.002	99.882	99.958	100.59	101.61	100.47	95.945	100.32	95.725	102.9	101.14	101.42	99.205	97.55	102.64	100.93	100.68	102.69	97.314	101.83	103.37	94.936	97.829	104.58	101.45	102.66	99.681	96.609	100.46	97.805	103.96	102.43
102.89	101.44	99.547	97.823	102.79	98.731	99.044	100.84	98.638	101.64	102.59	102.77	101.61	99.238	100.22	98.919	100.51	97.4	101.63	105.25	101.79	97.933	104.86	98.104	97.88	103.06	99.953	102.08	103.28	97.671	96.848	100.88	97.452	102.42	100.86	101.73	101.66	102.09	99.319	98.927	100.28	102.92	97.565	100.01	95.868	101.53	105.51	102.33	100.47	99.591
112	110.39	109.83	110.11	108.48	112.39	110.4	110.38	111.18	113.74	112.72	105.98	105.01	109.73	110.43	107.66	107.43	107.1	109.93	109.9	111.67	103.45	109.49	115.27	111.02	112.38	111.14	108.89	106.7	112.6	110.54	114.23	110.71	111.98	112.52	109.52	114.43	109.48	106.02	111.32	113.34	106.69	108.47	111.75	109.89	105.74	109.99	107.84	113.27	111.79
111.96	111.13	111.41	114.65	113.8	114.44	116.26	106.97	113.32	113.88	113.03	112.12	118.37	110.55	113.85	112.64	106.35	108.85	115.78	109.83	111.89	111.95	114.61	108.67	111.87	104.19	112.95	109.67	106.7	115.39	110.54	112.2	111.99	114.38	111.8	111.95	112.19	110.06	109.91	107.55	111.59	112.42	108.78	109.6	111.91	113.36	110.01	113.58	109.04	113.12
106.32	105.29	103.69	106.34	103.47	103.57	106.85	107.14	105.84	106.92	102.27	101.65	105.59	104.94	103.57	107.22	108.05	105.51	107.87	108.17	108.73	107.22	110.01	106.7	108.88	105.4	105.14	107.05	103.47	111.08	106.47	105.16	107.38	104.09	105.84	105.48	104.06	105.54	104.8	106.2	105.24	104.4	110.79	103.03	107.2	103.97	108.95	110.39	107.76	106.76
109.28	104.76	109.08	108.64	102.86	107.78	104.73	103.78	105.61	104.07	106.23	103.37	103.69	109.67	102.06	102.85	104.15	104.08	105.14	110.21	102	103.9	101.19	106.7	105.33	106.48	105.78	103.8	102.86	105.24	100.92	106.53	102.45	105.63	104.9	108.89	105.6	104.79	100.07	104.45	107.93	105.75	105.49	103.29	104.13	103.38	103.69	105.75	106.07	108.73
106.27	105.15	109.52	109.42	105.08	105.56	108.31	102.55	106.26	107.52	109.31	104.28	110.81	108.68	104.01	102.46	106.83	107.53	105.54	105.64	105.91	105.03	105.95	107.23	110.32	107.34	107.06	105.96	108.36	107.7	108.4	103.65	108.15	105.7	110.93	110.4	103.52	103.46	107.81	106.86	103.75	108.19	104.91	103.29	109.48	111.51	104.42	106.85	109.9	106.55
111.01	108.6	103.11	109.48	104.34	103.67	105.19	109.87	104.87	111.67	109.08	102.54	107.56	104.39	109.81	109.27	105.36	105.51	106.05	105.22	105.81	103.53	108.6	103.62	106.79	106.33	106.2	109.98	103.59	107.43	107.82	106.05	106.61	104.47	107.2	103.87	106.41	105.21	104.85	109.51	103.72	101.64	105.72	105.14	106.38	103.47	109.15	104.2	105.92	107.67
102.58	102.73	93.933	97.867	99.958	100.73	98.374	102.82	102.31	98.469	103.69	99.908	104.65	102.4	100.42	99.754	100.6	100.87	100.87	101.76	104.8	103.22	102.28	99.452	99.4	97.992	101.24	105.72	98.245	99.146	99.539	100.27	99.432	100.3	95.602	102.09	103.4	101.91	103.21	99.718	100.68	99.261	99.878	98.011	102.45	103.31	98.433	102.37	99.306	102.21
107.27	102.38	105.67	108.6	107.13	107.93	106.25	104.26	103.66	101.12	103.93	102.85	106.67	105.68	109.03	111.55	108.9	107.01	104.76	107.66	109.6	106.03	109	105.59	110.03	107.44	106.88	108.25	106.17	104.3	106.06	104.01	108.66	107.09	109.41	102.6	105.13	102.49	108.33	102.02	110.89	107.02	108.43	108.01	108.02	107.27	107.67	109.43	106.4	102.92
108.25	106.55	106.62	105.55	103.99	105.43	107.02	107.95	103.97	109.71	108.41	103.32	108.86	105.75	105.93	109.45	112.35	104.85	105.48	105.49	103.95	106.6	109.22	107.86	105.85	109.07	107.88	103.27	110.62	102.19	104.55	108.11	102.71	109.38	110.53	104.24	100.7	105.24	106.06	105.68	103.6	105.91	108.6	106.31	106.25	108.91	109.75	106.75	105.27	102.74
106.23	109.57	111.32	105.42	108.3	103.98	106.46	105.31	108.46	105.36	106.31	103.24	103.72	107.77	101.64	107.4	106.43	109.19	104.96	102.91	106.75	105.29	105.96	108.68	104.27	102.99	109.98	107.08	105.17	107.4	102.63	104.91	105.18	102.84	107.25	100.71	104.48	107.69	107.91	107.08	105.2	107.51	106.73	103.07	104.46	102.73	101.58	105.85	105.96	106.05
116.89	114.49	114.03	113.48	111.29	115.69	110.41	116.74	109.24	114.18	111.47	115.91	107.92	113.61	111.43	113.44	109.19	112.83	106.67	110.79	117.46	108.99	111.46	112.02	111.09	111.49	114.81	111.81	115.71	112.66	109.95	114.09	112.46	109.42	112.22	113.08	110.45	114.26	113.51	113.15	110.09	115.75	114.47	112.58	112.56	114.4	112.1	115.11	113.49	113.14
100.94	103.18	102.7	106.37	98.543	107.39	104.89	102.28	105.07	102.6	105.49	103.33	104.04	106.84	101.81	103.21	107.37	103.08	107.73	108.29	104.9	103.53	105.18	106	99.227	102.76	104.82	108.02	108.05	102.53	101.93	105.64	105.18	104.92	110.71	108.08	103.59	102.9	105.26	100.83	103.51	103.08	107.1	105.69	104.38	103.83	104.18	106.22	104.78	108.03
107.28	107.59	105.17	105.09	103.1	107.23	104.75	107.28	109.41	106.62	110.14	107.7	100.27	106.73	107.1	104.21	103.72	104.88	107.73	106.92	104.92	106.38	100.96	99.765	107.29	111.93	102.82	104.7	109.17	105.22	109.43	105.52	108.95	101.53	109.73	104.45	110.02	104.49	105.37	104.9	102.11	105.74	106.18	99.797	105.08	108.85	102.65	107.95	102.54	104.66
96.179	102.33	100.69	99.834	99.541	101.6	102.59	101.87	98.161	93.337	102.82	99.43	106.43	96.6	98.207	96.651	99.764	98.028	101.41	96.288	103.06	103.64	100.6	100.88	99.891	96.437	103.25	102.56	100.13	102.66	99.032	96.951	97.544	98.9	99.676	103.46	103	98.275	97.653	95.867	103.13	95.409	102.01	95.746	101.5	98.036	94.909	100.21	105.52	104.64
105.18	105.99	110.76	104.48	108.24	107.24	106.56	104.87	109.85	108.68	107.56	106.64	106.71	105.13	109.03	108.79	108.53	102.96	105.91	107.21	106.24	109.57	106.8	100.93	106.59	105	107.22	107.64	108.66	104.81	108.2	107.86	107.03	107.99	102.1	105.37	105.01	103.65	105.77	104.87	104.58	107.33	108.88	106.23	104.58	106.09	106.29	106.34	105.21	106.55
110.99	106.88	101.46	103.83	102.04	108.04	105.62	108.88	106.19	105.31	104.57	105.23	109.53	106.21	108.72	103.98	105.67	107.19	106.2	107.1	112.01	109.23	101.28	103.68	104.89	105.11	104.55	105.75	111.27	110.01	106.73	110.34	103.72	106.24	107.41	104.25	106.92	108.28	108.88	110.25	107.45	112.57	106.08	107.27	108.49	107.63	102.18	108.24	106.88	105.34
103.71	105.08	109.54	106.55	107.11	106.17	108.81	104.84	109.41	104.3	107.98	106.06	103.24	103.46	104.35	104.92	108.16	106.49	109.28	103.5	104.47	107.6	109.37	107.89	106.66	104.12	109.55	107.85	107.18	102.17	104.43	111.89	110.26	109.16	107.58	106.27	109	105.19	107.63	105.35	108.12	106.76	114.56	107.2	107.55	108.19	102.74	108.76	102.53	105.96
111.73	107.19	112.8	109.22	108.4	110.9	108.42	113.71	107.02	113.02	111.72	111.67	113.97	114.01	110.94	110.78	108.02	109.67	111.84	109.5	109.58	111.74	111.57	106.69	107.23	113.78	106.63	110.14	112.78	113.67	114.56	107.25	116.7	113.18	110.05	110.61	109.75	109.78	108.79	115.27	112.51	108.58	112.08	110.6	108.94	113.44	110.21	110.19	117.65	110
100.22	103.54	97.781	103.07	97.739	97.859	104.69	102.17	100.6	103.2	96.798	98.372	98.491	101.75	102.07	101.96	102.59	95.658	103.68	100.37	100.46	102.33	98.897	97.724	100.54	97.117	98.97	99.966	94.824	98.983	100.21	102.04	96.232	100.41	102.1	98.398	106.3	99.149	96.206	100.94	98.865	100.63	99.519	102.86	100.02	97.796	99.53	100.72	95.148	97.515
107.68	108.77	111.24	108.1	111.3	112.41	114.37	113.58	113.4	116.85	108.58	119.15	109.34	115.22	108.52	108.57	110.73	111.46	111.71	111.5	109.66	111.35	105.66	105.8	112.72	109.76	110.81	105.83	110.39	113.45	108.93	112.53	111.63	112.07	110.01	110.01	107.61	110.41	111.54	107.41	110.5	114.75	112.95	109.45	109.28	115.24	108.95	108.26	105.88	116.08
103.49	106.42	105.46	103.42	107.35	106.48	103.35	110.32	101.53	107.11	103.61	103.54	102.21	105.61	107.56	103.81	108.31	105.49	104.05	109.28	103.64	103.37	104.07	103.1	106.7	106.48	107.02	104.43	100.68	102.6	102.76	103.47	104.32	103.36	103.78	100.76	104.1	105.01	106.69	104.88	102.69	104.9	102.93	103.12	105.67	106.26	104.57	104.61	103.41	102.18
98.917	99.824	101.2	102.01	100.96	99.312	98.983	99.158	103.71	93.869	100.26	99.38	101.74	96.149	100.52	101.9	95.721	94.018	98.001	97.149	99.638	97.151	101.39	94.176	99.284	102.38	100.87	97.829	96.368	100.89	102.48	104.65	100	95.855	100.37	97.629	100.94	100.29	101.53	100.22	100.52	99.256	98.826	102.19	98.138	97.135	96.763	100.02	101.66	101.8
100.04	99.389	103.02	98.758	100.51	101.3	101.48	102.84	101.06	102.66	100.11	102.34	97.348	97.228	97.589	102.75	100.33	102.06	106.04	100.46	95.086	98.615	98.819	101.19	99.728	101.16	99.997	99.398	99.01	97.549	96.786	101.61	100.11	97.849	102.57	100.31	97.035	99.323	101.73	97.473	97.026	101.81	102.83	99.605	101.53	97.61	99.918	97.364	97.046	98.287
104.28	107.04	104.6	105.34	102.95	99.624	109.63	100.9	102.68	105.83	106.2	104.04	107.47	105.85	97.828	101.03	103.98	99.257	105.82	106.82	102.83	105.14	109.05	104.44	101.33	105.57	101.54	103.87	108.75	97.562	108.42	104.92	107.27	104.53	105.1	101.33	107.57	102.34	106.48	105.45	101.46	102.91	102.04	103.79	108.89	101.72	107.26	102.9	107.76	102.3
104.28	106.33	108.74	112.31	110.56	103	106.66	109.12	107.11	107.79	109.33	103.08	106.81	105.18	107.32	104.19	108.49	105.76	106.65	106.74	104.97	107.46	104.23	106.29	102.43	104.41	107.53	110.68	104.55	103.92	105.32	111	107.8	108.17	104.86	106.13	109.87	106.93	102.8	107.8	102.42	109.18	106.52	104.25	106.61	102.72	102.7	107.31	100.66	105.67
109.67	109.5	113.01	109.62	113.92	110.63	108.27	106.26	108.2	107.95	108.87	114.95	108.46	114.28	110.21	110.97	112.98	110.4	111	111.44	108.41	111.02	112.98	109.74	111.72	105.11	106.39	110.17	109.25	112.76	104.27	106.14	110.97	110.31	108.98	109.98	110.22	113.73	115.03	109.8	108.34	115.61	110.72	110.92	111.56	111.51	106.83	113.12	109.78	107.29
109.38	112.61	108.74	110.26	110.92	111.1	109.75	109.7	111.97	109.77	112.56	110.12	111.58	109.51	111.2	110.76	110.49	109.18	110.91	114.2	113.09	110.17	107.13	112.7	109.54	108.15	106.84	109.81	110.94	109.07	104.28	113.18	111.64	114.64	109.81	108.38	118.74	110.62	111.44	109.25	108.38	108.97	109.33	116.26	111.3	110.02	115.58	111.21	108.42	115.61
111.29	103.43	109.04	106.47	102.11	104.2	104.85	108.33	105.54	98.487	109.72	103.56	104.68	110.06	105.4	104.14	102.97	106.7	106.79	107.57	107.39	104.79	107.92	110.23	110.16	103.06	101.08	104.37	103.1	107.83	106.63	104.89	105.89	105.78	108.66	108.82	104.9	106.86	103.88	104.66	107.2	107.54	100.37	106.53	108.3	107.96	108.28	115.59	105.11	101.76
114.54	114.73	111.27	112.76	115	113.99	112.11	107.36	110.06	107.87	106.86	108.2	113.49	110.47	110.75	110.01	108.33	108.22	111.6	112.98	109.71	113.89	111.44	111.36	112.87	110.69	109	108.55	110.5	110.27	110.34	112.54	111.66	108.76	110.29	111.87	113.17	112.27	105.68	111.72	108.03	114.44	112.93	107.31	111.39	111.47	105.96	111.16	110.88	110.37
99.515	96.876	101.46	100.77	101.46	99.322	100.67	95.196	102.6	100.23	104.19	97.132	101.39	102.96	100.22	102.31	102.35	95.655	99.299	104.65	98.4	102.91	96.113	102.55	101.79	99.299	100.15	96.204	105.72	103.03	98.916	98.406	101.57	101.5	98.34	101.57	102.63	98.93	98.08	99.206	100.31	97.982	96.071	100.64	100.61	99.412	97.232	98.932	95.689	104.73
101.64	104.53	100.89	112.09	108.17	106.82	102.81	103.89	108.38	100.8	101.35	103.88	102.67	102	104.29	106.25	104.36	98.766	105.69	103.8	102.07	107.58	105.59	104.66	105.3	101.74	102.51	103.26	106.65	108.84	109.36	105.74	106.38	104.11	104.38	105.18	102.41	109.77	106.84	104.41	104.97	105.29	99.993	103.82	100.12	100.49	104.21	103.25	105.11	104.38
109	104.5	102.88	106.45	104.19	102.13	107.11	103.44	101.46	100.93	102.43	100.76	104.14	104.6	103.33	102.23	101.69	107.72	109.05	106.53	101.3	104.15	107.18	109.16	105.6	104.08	105.78	108.99	106.43	106.02	101.73	99.347	100.65	104.21	100.91	109.92	102.37	104.19	102.69	101.75	104.37	100.95	105.17	105.26	102.82	107.15	98.247	104.15	106.78	103.42
101.82	104.06	100.25	103.25	103.99	97.319	99.343	101.47	102.3	104.41	100.23	96.713	100.61	102.55	100.49	100.46	103.11	96.278	95.674	98.017	100.39	98.739	99.49	100.07	100.93	101.6	102.56	97.391	98.165	98.427	102.11	100	101.63	100.85	99.693	101.99	100.24	104.81	98.101	102.7	97.986	98.765	98.97	96.561	97.117	99.025	100.75	100.77	101.06	105.43
110.66	115.28	110.17	105.43	114.69	113.15	106.63	106.4	113.87	108.83	110.19	109.08	108.44	112.23	106.17	111.63	110.33	107.03	113.22	110.8	113.01	111.55	110.18	107.22	109.23	115.01	111.15	112.71	111.23	111.28	110.21	112.71	112.48	112.14	112.59	109.7	115.25	111.77	112.75	109.37	113.61	113.36	111.85	110.67	107.76	111.72	111.53	112.42	108.33	109.82
105.69	110.47	103.12	109.15	109.79	109.04	102.96	103.01	106.02	105.99	101.36	105.99	106.47	100.8	104.84	105.97	108.32	107.2	109.27	107.58	103.27	105.34	107.19	107.69	105.85	108.84	106.51	105.96	107.27	109.58	105.93	111.18	107.44	105.55	105.61	105.65	105.08	104.24	105.01	103.4	107.34	108.24	107.85	108.42	103.45	105.25	107.57	110.07	102.53	108.96
106.36	104.3	104.19	105.6	107.37	108.81	100.07	102.55	101.17	105.93	102.42	105.13	107.31	108	103.23	103.35	103.47	104.71	102.36	101.47	107.72	107.48	105.33	110.84	107.16	107.96	103.17	104.25	102.31	102.51	104.7	104.94	101.1	106.97	109.53	106.09	108.59	106.1	107.3	102.07	106.27	105.32	109.32	100.11	106.6	99.999	106.97	102.34	103.92	104.4
103.86	109.51	105.1	105.76	109.51	108.06	103.34	110.17	106.16	106.53	107.01	106.19	104.27	107.34	108.33	105.43	102.01	107.07	105.39	104.23	107.11	105.23	108.29	104.85	101.56	105	108.36	106.42	106.01	107.48	102.59	100.15	99.518	104.97	108.09	101.99	106.54	107.64	106.08	104.25	103.82	107.73	105	102.98	104.39	106.21	106.41	107.32	102.74	105.93
103.48	100.44	96.522	97.278	100.55	97.915	101.23	93.269	101.44	99.784	102.4	98.366	100.99	100.3	103.8	105.6	101.21	101.74	102.77	97.734	96.142	94.873	98.692	101.62	100.01	94.108	100.2	104.49	100.97	99.882	100.6	96.95	103.81	103.28	95.524	100.96	102.45	98.502	102.54	103.71	97.516	98.545	103.48	103.57	98.55	101.38	101.39	102.79	100.95	96.405
104.99	104.51	107.15	103.35	99.76	103.2	107.02	101.23	104.98	102.71	103.76	105.68	107.12	106.44	101.35	107.46	106.47	102.32	104.81	103.8	102.46	100.36	106.64	104.44	104.21	106.88	111.13	103.96	104.06	103.01	102.38	102.6	104.46	104.69	103.9	102.41	106.64	99.505	110.52	104.02	102.93	105.95	104.23	100.1	103.98	107.54	103.08	106.9	100.61	101.44
108.87	107.5	109.58	110.68	108.64	101.02	106.98	107.5	108.42	107.96	107.4	105.84	112.49	102.77	105.44	104.2	106.66	105.14	107.99	110.68	107.5	107.46	106.83	104.17	108.71	106.35	106.35	108.48	104.56	105.01	104.3	106.13	108.44	104.86	107.42	105.01	105.63	111.31	107.07	105.91	109.13	107.98	106.12	109.37	104.96	106.8	107.18	105.58	104.25	102.01
116.59	113.66	107.6	113.1	117.79	111.48	117.38	114.45	116.52	110.71	113.19	109.84	112.35	115.15	113.28	111.49	110.12	109.9	113.44	112.76	109.09	114.56	110.09	110.77	114.09	110.21	110.47	110.46	116.4	110.1	115.83	116.76	110.87	113.63	111.97	111.92	106.41	116.18	110.31	114.25	112.23	113.54	112.16	110.65	119.57	115.24	114.8	114.12	112.97	108.26
112.65	112.58	107.88	116.62	109.96	114.52	110.92	114.62	111.68	113.31	108.24	115.39	113.87	104.98	108.22	111.05	111.23	113.44	113.5	111.67	109.19	113.62	112.73	110.91	114.53	115.34	108.71	111.84	114.8	112.91	111.49	111.93	114.02	114.4	111	105.98	108.28	114.54	111.73	114.71	111.49	113.5	108.99	111.2	112.91	107.56	112.64	109.51	115.84	109.05
111.93	112.12	110.16	108.84	111.16	109.12	108.47	110.25	117.65	111.15	113.57	113.78	114.86	113.79	109.67	108.31	107.87	108	109.76	111.65	111.91	109.95	114.33	112.16	112.55	110.48	106.54	109.87	110.75	106.48	113.27	115.18	109.36	108.84	109.83	108.1	109.78	106.59	107.19	109.59	111.64	109.52	108.81	113.42	111.5	110.81	111.57	111.55	109.76	112.44
106.82	105.14	105.84	103.73	107.06	107.18	105.84	103.64	97.872	106.58	106.11	104.02	106.44	108.15	106.18	107.49	105.96	108.05	106.83	107.59	104.84	106.37	105.92	103.45	99.998	105.23	105.15	107.89	105.89	106.54	107.66	104.16	105.35	104.46	107.53	108.21	107.09	107.8	110.4	104.85	102.54	105.96	100.86	105.83	101.57	104.62	101.21	104.85	104.01	102.61
105.75	103.82	106.88	104.66	106.38	105.64	107.68	107.68	106.56	108.92	104.04	105.63	105.61	105.37	102.01	109.75	108.23	105.48	100.04	99.645	107.53	108.54	110.67	107.16	105.51	108.37	106.46	102.93	107.29	107.07	107.91	108.58	107.58	107.04	107.56	104.17	103.88	104.99	104.93	105.38	105.93	109.52	106.8	106.16	105.51	104.71	114.68	104.03	111.06	104.24
103.91	104.69	102.4	105.22	107.34	103.74	107.82	104.8	107.99	105.95	101.89	103.24	107.8	106.57	106.3	105.08	105.85	102.63	108.77	104.7	105.91	100.73	101.51	102.76	106.71	102.65	104.83	106.6	104.92	105.88	105.87	104.37	105.24	105.5	103.2	102.39	111.1	105.44	103.24	103.16	106.88	105.62	104.95	103.07	107.75	107.18	104.8	109.65	107.51	107.04
105.77	103.9	108.43	109.29	102.65	103.01	106.88	105.97	107.2	105.63	107.35	107.3	103.43	106.82	107.17	105.62	104.51	107.65	107.48	106.74	106.82	108.21	102.22	109.75	104.29	108.23	110.94	104.82	99.678	105.85	104.87	107.05	106.04	107.54	106.55	104.57	103.58	109.15	107.57	105.41	106.98	103.66	103.53	108.58	108.52	104.52	106.89	107.76	106.49	106.24
108.6	103.51	106.13	109.16	108.75	111.7	104.85	104.1	103.63	106.28	109.27	106.26	105.03	103.87	106.73	109.54	104.1	105.86	109.28	109.55	107.39	105.37	102.37	110.15	108.23	106.26	107.56	107.17	109.63	110.42	106.67	102.1	107.29	106.76	107.82	108.43	104.37	104.09	106.21	108.79	106.61	100.32	107.17	104.74	111.77	103.43	107.75	106.05	107.22	107.6
98.829	96.705	100.27	97.937	100.57	103.02	97.797	97.763	99.541	99.574	100.43	98.802	98.97	101.24	101.96	99.482	99.265	102.48	98.869	98.787	100.38	102.34	96.437	100.02	98.295	100.63	97.513	97.039	99.107	93.946	96.594	101.63	99.771	97.53	100.04	99.592	101.05	100.51	97.394	96.211	105.2	100.93	96.987	101.24	97.107	98.628	101.44	104.62	100.29	101.06
107.46	114.03	109.11	113.86	109.19	115.16	109.43	108.12	107.94	112.18	113.12	110.57	111.05	103.32	114.59	113.42	113.61	111.69	108.22	112.11	111.53	108.57	109.47	106.43	110.91	105.59	109.42	109.84	105.74	109.87	112.6	111.09	112.23	112.82	107.89	112.07	109.69	111.94	108.22	109.3	112.09	107.36	112.83	108.68	109.2	105.36	107.22	112.9	111.18	109.37
114.08	111.3	111.96	113.73	115.66	111.54	111.58	110.66	116.1	111.88	112.97	111.08	115.51	117.37	111.64	111.8	111.76	112.57	110.87	113.83	115.97	109.36	107.27	108.47	107.41	112.26	112.5	105.89	112.33	112.1	112.35	112.47	112.03	109.84	113.52	111.27	110.21	110.7	110.05	109.56	114.14	114.76	110.8	112.19	111.69	109.79	107.47	108.9	109.88	112.58
109.55	108.44	110.41	112.46	110.8	108.13	110.75	109.48	113.34	113.31	108.62	111.75	113.29	111.52	107.36	111.44	110.52	110.6	109.84	112.77	110.11	110.24	110.85	111.9	115.57	111.11	113.2	108.44	106.65	113.74	106.17	113.27	111.68	107.4	111.76	111.47	114.08	111.71	112.54	113.18	109.36	112.9	110.75	110.5	111.86	113.75	109.43	109.29	112.69	112.02
100.21	99.861	96.963	104.68	100.78	102.93	96.483	101.74	104.27	99.122	100.06	96.8	103.03	105.53	101.78	102.61	101.89	102.17	98.701	95.165	93.635	99.982	102	103.42	101.56	103.2	103.94	103.47	98.853	97.378	100.54	104.49	104.32	100.78	100.41	100.24	100.9	101.1	97.269	101.38	100.48	100.92	98.845	96.555	102.17	101.86	101.66	104.03	101.74	99.075
106.78	107.11	104.31	106.39	100.81	106.73	106.77	108.53	108.1	104.78	108.42	103.13	108.07	109.42	106.89	104.83	107.47	110.33	107.96	102.03	101.99	107.86	107.95	106.55	106.75	109.53	106.45	109.84	108.01	106.34	104.37	109.1	108.85	111.03	100.13	102.63	108.72	106.98	109.84	106.99	110.19	107.15	100.17	105.54	107.89	106.9	105.25	109.92	111.73	107.18
100.28	105.74	107.35	102.95	105.82	104.98	103.2	100.9	109.8	105.89	105.38	103.91	104.26	110.09	104.36	107.99	103.48	102.16	103.65	106.38	104.22	104.01	102.14	105.79	106.75	105.6	101.69	104.19	105.74	103.98	105.39	104.64	104.04	105.26	107.02	106.66	102.78	103.25	98.968	106.18	109.51	105.39	101.58	102.82	110.13	106.61	104.62	102.76	103.78	106.7
111.67	115.04	112.73	110.54	114.64	109.92	114.63	110.33	112.72	110.83	118.06	106.77	111.18	114.83	111.79	106.85	111.24	113.36	110.07	111.67	112.19	116.91	111.34	109.31	111.38	112.9	111.85	112	114.04	112.81	112.19	109.93	110.79	111.19	119.57	111.23	113.27	114.59	113.01	111.71	114.72	112.93	113.68	111.16	109.49	107.53	110.25	112.69	113.52	111.62
112.94	113.17	112.48	109.79	109.91	112.69	111.22	110.96	113.92	115.29	110.66	113.86	109.31	113.63	112.62	113.59	112.45	113.68	109.18	105.64	112.77	115.1	112.51	111.32	114.94	110.8	112.05	112.92	109.85	111.18	109.5	110.53	109.83	108.82	109.84	111.73	112.57	113.29	113.94	112.28	112.42	110.76	105.88	109.81	107.72	114.85	109.77	110.62	110.53	112.42
112.88	107.73	113.92	114.43	108.54	110.7	112.92	109.01	111.63	109.53	108.11	114.42	114.13	112.76	110.95	106.97	111.82	111.78	114.37	108.52	110.76	110.21	112.77	114.03	110.41	109.6	114.11	110.33	113.51	109.34	112.62	112.3	110.85	114.11	110.55	112.96	112.57	108.97	109.29	108.86	117.03	114.41	111.24	110.69	108.2	111.29	108.75	113.13	111.18	113.78
108.11	112.62	115.23	109.7	114.17	110	111.49	112.2	111.04	112.5	113.06	112.6	109.68	110.91	111.12	112.39	109.52	108.88	111.49	113.55	111	112.24	107.87	110.52	110.6	110.46	115.09	109.84	109.31	116.3	110.73	109.67	109.37	112.36	113.95	109.13	110.87	110.49	110.07	111.19	113.52	114.71	107.89	113.1	113.03	112.1	111.51	105.08	106.57	109.41
101.28	97.949	97.77	102.07	103.35	99.439	95.778	101.36	98.2	99.586	107.05	100.12	105.71	98.678	104.2	99.578	101.03	99.531	101.2	97.895	102.16	96.535	104.84	97.71	103.83	100.36	101.75	94.296	101.43	102.94	102.91	101.62	99.925	96.626	101.04	96.742	97.232	105.68	101.58	99.369	99.301	100.46	98.893	102.11	99.548	101.22	100.53	101.77	98.637	98.096
117.2	114.26	115.67	113	114.21	120.2	121.3	116.13	117.4	116.78	116.26	119.02	113.29	114.82	117.73	121.2	116.61	119.53	116.26	115.36	115.82	118.54	118.37	120.71	118.14	115.78	114.17	121.87	119.28	119.4	117.32	114.21	117.02	118.85	116.87	120.56	117.95	117.46	120.03	115.56	115.73	116.71	116.96	118.36	119.68	115.03	119.08	115.53	122.31	116.29
114.79	113.34	109.22	112.99	109.93	107.91	110.3	111.41	113.07	108.76	113.72	114.75	112.34	111.99	113.77	107.84	108.97	106.11	109.34	113.78	113	113.52	109.64	110.3	111.44	110.83	103.9	112.28	111.86	110.02	109.12	111.59	105.04	111.94	110.02	111.66	109.53	112.86	113.45	111.22	112.41	112.3	107.02	112.65	115.01	116.24	108.51	116.08	115.71	112.08
100.16	96.76	100.46	99.706	101.64	97.674	101.43	98.962	101.58	102.99	99.719	98.396	102.83	102.61	102.43	101.56	99.391	97.923	103.4	101.32	99.458	100.03	97.905	95.837	98.474	103.28	100.66	100.14	100.37	101.33	96.407	99.038	103.08	99.283	98.861	101.96	103.22	99.393	100.5	103.25	103.48	99.075	99.24	97.032	98.857	104.11	100.27	102.24	104.58	100.47
102.6	103.02	102.07	101.63	95.98	99.187	103.42	100.97	102.49	98.309	100.48	103.79	102.68	99.851	100.09	101.24	102.06	102.57	105.7	97.922	101.29	102.91	100.05	96.343	101.01	104.98	99.039	104.62	101.01	102.22	98.012	99.628	102.36	103.18	104.13	101.15	104.87	99.259	100.93	99.654	96.322	104.79	99.4	102.94	98.36	101.72	100.95	100.13	101.24	100.55
105.74	104	106.62	102.49	106.2	101.57	105.77	101.73	103.44	105.74	105.1	108.75	101.75	110.54	109.63	108.26	107.37	104.25	103.63	102.52	107.43	105.31	104.28	106.59	105.4	105.9	103.9	105.62	104.76	107.52	107.57	103.88	109.94	104.63	102.53	103.2	105.82	108.63	105.29	112.86	104.96	108.26	105.31	100.51	102.68	100.62	104.37	104.68	105.15	103.02
112	108.11	103.03	103.69	105.54	108.01	105.14	104.09	103.66	105.5	106.27	104.76	105.41	103.31	107.08	106.53	107.31	107.2	103.87	104.14	105.88	105.3	101.89	107.11	105.37	108.27	104.23	100.66	109.01	106.8	102.77	106.92	104.99	105.81	105.08	110.81	105.51	108.15	105.31	102.36	103.01	105.12	103.15	108.26	106.21	103.94	108.99	101.8	102.25	104
108.41	107.4	105.22	111.68	111.69	114.48	113.26	112.81	113.25	109.09	106.32	111.95	114.66	110.43	110.23	108	111.44	112.93	111.69	117.19	107.14	109.93	108.29	113.92	113.94	111.53	110.04	111.11	107.2	110.97	109.81	114.22	116.33	108.02	110.11	113.17	112.48	108.33	113.09	114.06	111.42	109.02	114.15	112.34	111.44	112.98	113.94	111.16	113.51	115.04
104.68	105.01	103.32	102.91	100.84	103.37	103.89	103.04	106.78	106.58	102.84	102.1	104.41	106.02	106.08	101.57	107.32	100.54	106.16	103.12	98.909	105.82	102.6	103	103.83	104.39	104.53	100.94	105.11	106.64	108.58	107.73	104.21	102.68	106.9	102.33	101.66	101.33	98.748	109.18	103.18	101.13	103.09	101.77	101.21	101.9	105.44	103.58	105.38	100.46
99.728	103.16	99.59	96.088	104.67	100.97	94.1	98.83	105.7	100.92	100.16	100.22	99.593	99.574	97.839	101.13	98.894	99.28	100.7	104.51	95.31	101.38	104.34	99.547	101.57	99.025	103.77	99.803	99.154	101.98	102.31	97.26	104.65	103.64	99.055	100.18	98.716	99.854	103.68	97.42	99.333	102.6	99.259	102.51	97.677	104.86	101.79	96.821	96.781	99.746
108.93	112.42	115.07	112.39	113.86	112.07	113.69	111.35	113.33	114.57	111.25	113.97	111	116.07	115.07	111.5	109.02	113.05	113.15	113.51	110.48	115.63	112.22	111.37	112.46	111.53	113.35	115.88	108.21	107.34	109.91	113.75	107.67	114.24	109.67	110.49	109.35	110.86	107.05	114.67	113.11	110.13	115.61	112.97	111.2	117.68	109.75	111.09	114.5	111.25
104.98	103.84	107.39	110.98	103.1	108.64	108.49	103.06	103.23	102.01	107.07	105.9	102.85	101.58	105.57	105.79	104.01	102.97	105.67	104.47	104.93	103.38	105.02	106.7	108.29	103.93	107.41	108.14	106.76	104.54	105.74	102.16	102.12	105.48	102.45	104.18	102.26	108.1	102.13	104.09	107.65	101.34	106.58	106.33	104.01	104.81	104.26	104.83	104.61	100.44
104.24	101.03	106.55	104.87	105.61	104.47	108.5	106.15	104.66	105.48	106.43	104.43	105.64	105.42	109.01	104.35	108.11	105.87	100.99	103.68	102.8	108.25	104.13	107.27	108.65	105.83	103.09	109.83	106.72	102.01	105.56	103.85	107.32	105.27	104.33	102.64	102.19	103.13	103.75	102.13	106.71	111.02	108.52	100.75	106.35	103	110.93	107.14	108.57	103.02
111.39	112.13	113.42	107.23	110.79	112.05	110.1	111.22	117.5	111.78	113.75	112.59	115.89	112.23	114.39	114.28	111.87	110.95	115.93	113.9	108.35	111.79	113.27	114.76	113.5	111.43	112.35	112.39	108.23	112.29	112.6	112.53	114.62	114.87	111.6	111.62	115.57	113.34	116.72	117.59	113.17	110.16	115.45	113.13	112.18	114.99	114.15	110.16	114.64	113.52
110.4	105.78	103.58	104.29	107.06	105.95	108.08	103.04	104.09	106.71	108.13	108.93	101.44	113.87	109.13	101.63	108.9	107.28	109.63	106.03	104.01	103.51	102.78	101.74	109.47	110.68	105.27	101.8	103.77	105.14	105.56	105.68	104.06	105.79	108.99	102.79	104.41	105.04	101.7	102.51	108.19	106	110.26	104.5	103.76	106.04	106.36	107.86	105.82	106.61
105.04	109.17	103.76	102.15	103.15	102.53	104.84	102.65	106.93	105.37	106.05	106.91	109.09	110.41	101.68	105.1	111.37	107.88	105.51	106.26	105.22	105.91	99.228	106.08	103.59	105.78	106.72	104.82	106.84	107.47	107.61	103.5	106.84	100.82	103.86	107.4	109.16	101.88	107.27	107.76	109.5	105.31	105.53	106.16	106.26	103.62	101.51	104.77	105.86	109.01
110.93	115.18	110.44	114.56	114.38	113.42	114.47	115.08	112.83	110.04	115.05	112.54	116.16	113.29	110.45	110.81	114.57	112.88	109.6	111.33	113.63	110.35	113.47	119.63	110.64	113.78	112.19	113.41	112.97	114	112.34	110.36	112.16	114.36	110.19	110.34	111.37	110.26	114.05	112.69	114.97	109.25	110.38	110.96	111.87	112.57	111.15	111.43	117.24	111.23
102.97	97.243	102.65	100.59	102.6	97.929	97.533	95.765	97.827	104.43	96.643	99.776	97.769	100.24	100.99	102.21	102.38	105.48	102.68	103.67	94.945	99.675	96.016	100.63	102.85	101.27	99.687	97.96	100.83	95.582	102.45	99.474	97.757	101.9	96.919	102.04	102.02	100.7	97.413	101.36	102.91	98.661	100.77	104.18	101.05	101.77	103.08	99.456	98.096	105.94
101.78	102.85	102.5	109.21	107.85	106.28	102.85	106.01	103.73	104.63	103.14	107.76	109.45	103.47	104.99	109.82	104.23	107.28	108.41	106.72	108.94	100.79	104.5	105.55	103.97	105.86	107.93	103.8	101.11	107.56	105.42	105.27	104.12	106.11	109.67	111.21	106.33	106.72	102.36	100.8	103.02	107.59	106.23	104.48	106.24	106.26	112.77	105.26	105.92	103.71
111.52	105.78	103.6	105.83	104.36	104.17	106.98	106.35	107.99	104.86	110.1	103.27	106.03	104.29	103.09	107.33	109.07	105.13	102.99	109.17	103.29	101.98	102.62	104.77	107.52	108.24	107.87	108.13	106.37	103.62	108.83	105.49	107.57	101.27	103.11	106.17	105.91	106.01	106.98	107.42	108.52	112.71	101.69	106.05	105.68	106	106.16	107.29	105.31	103.93
106.23	109.12	108.52	107.56	106.08	105.83	105.49	106.54	103.14	108.12	107.57	104.54	107.61	109.17	108.51	106.22	107.93	111.08	103.26	105.5	105.75	106.61	106.04	110.26	109.59	106.87	100.48	107.62	103.41	107.58	99.997	108.76	103.94	103.1	104.66	108.03	104.27	102.32	105.75	105.09	108.08	106.52	104.31	108.95	100.33	111.84	102.1	104.1	109.93	107.64
108.55	105.64	106.52	108.07	103	105.18	108.56	110.87	104.48	101.45	108.02	104.51	107.85	107.68	111.28	105.32	109.07	102.01	103.81	106.84	102.85	105.92	107.55	110.65	105.84	107.31	110.13	111.58	106.3	103.94	106.94	105.51	105.54	103.55	102.6	105.34	105.84	108.29	106.29	110.33	104.18	108.18	106.01	105.71	105.16	104.9	105.55	105.13	104.95	105.82
96.593	103.28	101.99	99.557	104.19	94.742	105.13	98.178	102.61	97.259	98.261	101.7	102.66	99.704	104.38	100.95	101.61	96.892	101.04	97.826	92.329	97.765	98.107	106.6	96.965	102.64	100.03	100.58	100.58	102.26	99.912	101.2	93.341	106.26	100.49	98.32	99.119	98.638	99.336	101.39	100.67	101.83	100.01	101.19	94.418	98.674	98.05	101.64	95.591	101.3
101.49	97.82	98.477	96.801	101.4	95.498	104.17	102.44	101.15	99.326	97.814	95.681	97.865	102.48	103.78	100.64	99.717	100.56	98.018	103.94	106.31	105.65	94.629	99.524	103.29	103.53	100.77	101.81	99.991	98.874	101.16	99.583	98.183	96.607	101.32	99.526	98.101	101.22	108.7	102.77	98.044	100.79	100.34	95.881	98.743	98.6	97.751	101.19	99.895	97.123
108.34	114.26	105.84	106.67	106.65	105.88	107.41	104.06	104.77	106.53	104.57	103.32	107.53	108.76	108.93	103.56	108.78	103.5	99.007	108.51	105.33	106.63	105.73	110.73	102.95	101.57	110.59	106.82	106.63	111.56	106.05	109.33	104.01	105.61	108.73	106.08	108.61	108.14	103.07	105.56	105.6	106.66	108.71	104.64	107.46	105.76	103.69	104.51	103.96	106.1
106.68	110.65	109.03	107.53	113.98	108.66	112.08	108.54	110.6	109.66	109.34	111.84	109.79	109.66	111.51	107.54	108.64	110.93	107.94	109.36	111.04	110.31	112	109.15	112.64	110.43	110.63	108.82	114.47	108.28	107.85	107.62	108.41	108.83	106.18	109.51	111.86	112.1	110.32	112.63	114.62	110.56	112.86	108.63	105.93	108.37	109.47	106.69	107.1	110.5
113.39	109.64	113.38	104.78	114.31	111.25	112.87	112.57	112.06	115.35	113.41	109.49	117.85	109.07	114.79	113.46	108.39	113.42	110.89	109.87	104.6	109.06	114.35	107.7	109.58	110.44	108.11	110.6	114.31	115.53	112.7	111.72	114.71	108.46	111.5	108.46	111.28	111.4	112.86	112.23	113.28	113.86	110.57	112.64	111.56	109.04	114	110.15	112.13	115.77
100.26	106.06	103.47	98.28	104.52	102.71	101.18	95.388	103.08	102.85	100.25	100.86	105.98	102.42	104.71	103.89	99.048	99.523	103.49	105.28	100.31	97.5	102.94	97.811	99.823	102.41	99.354	104.22	98.915	100.04	99.383	103.3	104.43	99.853	100.02	102.13	104.2	102.97	102.6	103.06	101.97	101.11	101	102.29	100.97	102.93	101.44	91.454	102.92	98.111
104.79	100.59	103.73	106.98	106.37	101.08	104.81	108.41	106.2	109.12	102.99	101.58	107.75	106.9	105.25	105.9	107.41	107.18	107.3	108.27	109.32	104.8	103.79	107.82	105.31	111.05	106.52	106.73	105.72	106.26	105.52	101.75	103.92	101.81	103.57	103.78	100.91	101.94	108.2	106.05	109.13	106.04	105.12	105.24	105.78	103.14	106.72	104.93	105.11	107.34
102.77	105.88	101.5	107.57	105.47	100.61	103.47	103.97	107.58	107.72	103.83	105.54	102.06	108.58	105.63	104.18	103.94	106.41	102.05	105.26	106.74	102.28	106.07	106.27	103.53	105.46	105.53	105.36	102.79	103.79	110.05	99.974	108.98	111.47	106.45	107.41	104.94	106.19	103.06	105.89	106.4	105.77	107.93	114.51	110.7	108.54	104.75	103.39	104.17	99.318
112.97	109.63	112.5	113.9	116.19	117	115.66	111.26	110.36	112.86	117.09	110.43	107.88	112.54	105.83	113.25	105.81	111.52	110.72	110.2	109.12	112.7	111.87	111.49	113.32	109.34	110.34	111.14	115.12	111.87	112.02	114.72	109.47	108.62	113.4	108.47	107.79	110.35	112.69	115.2	113.24	109.46	111.23	111.89	113.43	112.25	108.25	109.06	113.01	110.15
108.66	109.83	111.43	109.51	117.82	109.67	110.7	109.8	113.54	113.62	112.49	111.22	110.36	111.7	105.32	106.05	109.38	111.56	108.83	115.28	112.51	112.82	109.34	108.45	114.14	107.47	112.36	111.67	109.41	113.31	108.51	113.14	114.82	114.83	108.22	110.88	112.35	113.95	108.54	111.37	112.47	105.93	114.55	112.84	106.41	110.43	111.29	111.01	113.2	111.13
108.31	101.88	107.51	107.13	105.66	101.26	106.74	105.41	100.4	106	107.22	106.71	103.85	103.94	104.03	108.88	105.69	107.37	104.7	105.95	106.23	107.2	102.42	105.3	108.86	107.79	107.07	108.83	102.91	105.39	105.21	103.67	108.57	108.43	106.69	104.51	107.6	105.05	106.1	109.04	102.49	108.29	107.29	109.4	100.9	102.05	106.91	103.03	110.11	105.7
113.67	109.25	111.84	114.46	111.42	112.15	112.13	109.98	111.47	113.15	112.29	107.45	110.67	107.47	108.65	109.73	113.24	118.51	113.88	111.47	113.3	109.16	110.86	111.36	109.47	106.17	115.25	111.8	110.58	108.99	110.13	110.51	112.95	112.68	108.57	116.44	106.48	106.83	112.57	111.06	106.25	107.39	108.2	112.61	108.69	116.31	114.29	110.39	105.5	111.84
107.13	103.63	108.89	105.28	107.94	104.98	109.52	106.08	103.03	108.16	105.62	103.4	109.29	105.3	106.67	108.88	103.21	104.32	100.05	103.91	103.17	108.07	105.08	103.89	104.5	104.12	105.74	103.99	108.36	108.37	102.91	106.08	102.25	110.05	104.75	106.14	107.07	101.16	111.24	103.18	107.24	107.71	103.2	104.82	108.13	107.63	105.88	105.99	107.12	106.13
108.87	109.26	105.5	108.07	106.6	97.661	110.8	111.23	108.16	105.44	107.03	102.95	107.38	107.24	104.97	105.46	106.05	106.04	103.02	104.69	108.03	109.34	107.32	106.86	99.505	106.85	104.69	106.18	106.48	109.56	103.92	106.41	110.55	105.15	103.92	102.72	104.72	109.03	105.4	106.37	108.6	107.16	99.64	108.88	105.83	103.59	104.56	103.03	111.16	106.58
104.46	103.85	107.3	102.39	105.06	103.74	103.75	107.82	105.64	102.9	105.24	105.15	103.98	104.82	105.99	100.49	107.38	105.44	104.85	102.94	106.46	105.32	100.75	106.87	107.21	105.64	104.99	106.72	98.42	98.124	99.172	109.39	101.13	102.35	102.87	102.2	106.66	107.35	100.13	103.7	109.79	105.26	105.33	104.97	105.71	102.28	101.68	103.66	105.69	106.71
107.72	105.81	105.18	103.23	105.64	106.49	111.06	105.79	106.26	108.01	106.08	106.36	106.27	105.5	110.86	108.94	111.03	102.39	109.33	105.96	104.35	106.75	101.87	106.59	103.52	109.23	106.45	105.06	107.04	107.17	105.01	105.26	104.42	103.04	108.33	107.5	107.39	102.68	104.09	110.08	104.65	105.85	106.26	106.2	109.01	103.18	104.28	106.83	108.27	104.35
111.67	114.19	116.4	113.84	111.31	111.2	110.14	114.07	116.09	110.46	113.18	113.74	113.99	111.79	110.53	113.13	107.51	109.82	111.84	112.91	110.47	109.82	109.9	115.56	109.76	111.62	107.4	113.72	113.02	114.33	112.36	112.09	115.18	115.8	111.53	115.62	110.11	110.81	109.76	108.61	107	113.04	109.58	110.35	111.46	114.36	111.58	108.65	108.2	110.91
101.37	108.27	104.85	105.28	104.31	111.17	108.57	104.67	100.71	107.18	104.96	109.49	106.19	100.46	106.36	105.43	104.44	106.87	106.04	113.58	106.9	102.33	105.28	107.84	104.34	101.89	108.48	108.41	103.74	101.79	101.26	105.86	106.71	104.89	104.2	106.68	103.36	110.33	111.08	109.86	104.85	105.09	108.62	107.35	107.52	106.13	105.4	108.69	105.83	104.51
116.26	116.93	115.92	124.02	118.89	111.66	116.53	114.51	114.62	116.19	118.98	122.49	118.82	115.38	115.88	120.26	114.94	116.42	119.34	119.33	119.04	119.74	115.15	118.53	119.5	116.97	120.73	120.04	123.15	117.93	117.2	117.57	112.8	113.75	119.96	116.75	118.33	115.88	118.82	118.75	118.33	113.13	119.2	116.67	115.77	115.43	114.12	117.55	118.44	119.7
117.98	121.64	119.88	122.17	113.77	118.89	119.16	115.85	118.16	120.76	115.28	124.75	116.3	117.24	119.75	116.29	117.34	115.5	118.54	117.13	116.24	120.86	116.25	119.38	117.52	116.14	115.48	125.44	118.24	116.09	119.34	120.2	116.23	118.96	114.53	120.13	115.12	118.87	118.15	121.61	117.08	114.54	121.35	119.75	121.65	118.97	118.22	122.73	114.86	114.76
111.5	110.76	107.79	109.03	109.95	111.99	110.3	115.31	108.95	110.88	111.87	110.29	109.34	114.47	109.11	106.35	109.62	111.9	109.58	111.93	114.42	113.53	114.92	112.39	109.95	116.26	110.68	109.18	110.66	111.14	111.63	105.55	112.1	113.75	110.17	109.61	111.01	113.95	107.28	109.79	113.54	111.35	113.57	107.66	114.04	111.5	109.59	113.69	114.24	118.25
111.96	116.02	114.6	118.16	118.01	117.7	117.25	115.39	120.93	117.73	118.99	127.74	117.58	117.84	114.37	120.23	120.57	119.26	116.6	114.08	121.86	121.45	122.91	117.3	111.47	118.25	115.46	120.51	115.72	117.88	120.57	117.25	113.66	117.05	118.92	116.59	117.83	118.43	116.37	112.73	116.64	116.8	118.99	114.29	114.28	118.62	118.04	117.54	118.06	115.48
104.33	105.01	107.4	108.65	105	104.68	107.02	103.09	105.54	107.78	107.41	109.74	107.61	103.89	103.54	111.97	108.15	102.75	105.56	103.95	105.08	107.59	105.79	107.84	107.82	106.56	103.02	107.59	103.06	107.67	101.8	110.18	106.69	106.47	108.68	106.8	107.94	106.33	104.74	104.87	107.99	103.91	108.72	106.54	104.33	105	108.75	106.06	103.61	105.94
105.4	104.24	106.83	101.41	105.04	103.8	104.04	102.96	102.81	102.14	104.37	103.94	104.35	105.41	104.01	107.11	103.8	105.22	105.58	104.66	102.43	103.8	102.87	105.82	103.82	101.25	106.26	105.56	105.23	99.983	110.89	104.63	104.54	99.617	103.01	103.8	105.42	102.3	103.14	103.92	104.3	103.28	100.6	106.9	105.38	105.54	105.99	105.49	103.9	105.48
98.378	103.13	107.88	102.93	101.67	107.4	105.1	108.26	108.23	103.11	104.54	105.12	106.42	110.37	103.08	105.32	101.71	105.88	109.19	104.8	107.42	110.87	107.43	106.09	101.4	102.3	102.21	101.48	107.85	103.57	104.7	107.28	104.6	102.86	105.96	103.2	106.81	102.16	106.84	102.96	106.32	109.19	107.02	107.73	109.04	102.45	105.14	102.39	107.61	104.58
100.63	102.72	101.11	98.949	103.35	97.963	98.373	97.909	103.57	99.235	101.99	100.6	100.06	101.02	105.36	100.06	103.99	101.51	95.833	100.58	103.81	100.54	100.91	100.03	102.76	99.961	99.26	99.539	99.759	97.668	101.68	103.15	102.59	107.36	98.953	98.353	100.67	100.51	93.846	99.086	99.792	101.67	101.96	99.691	102.46	99.799	98.438	100.87	103.61	103.17
102.58	106.17	103.56	106.69	104.68	101.84	105.09	105.42	103.4	110.57	107.11	107.6	105	100.63	107.51	101.74	99.034	103.81	103.96	107.2	104.77	111.34	104.28	103.57	110.45	102.8	106.37	106.08	105.15	103.84	106.56	105.83	104.06	108.92	99.795	105.6	105.1	99.834	106.05	108.26	108.75	99.443	107.88	111.39	104.37	106.08	108.14	104.42	107.5	103.02
114.14	103.7	110.64	107	109.71	107.75	112.07	103.54	109.65	109.32	109.89	112.33	110.07	109.45	111.2	111.1	110.1	102.07	108.02	107.73	109.22	107	108.26	106.91	106.62	108.15	111.92	112.83	112.33	113.72	107.57	107	114.37	108.64	110.26	110.42	113.55	113.71	106.57	110.07	108.43	110.38	113.51	110.01	106.47	111.73	110.87	114.43	107.94	113.96
109.27	105.5	105.56	104.14	99.685	107.08	107.59	102.74	107.61	101.85	105.39	106.14	104.29	102.7	102.12	107.24	103.31	101.07	110.18	106.28	107.4	109.43	107.44	107.66	107.09	105.77	107.07	103.85	107.59	101.01	104.64	107.18	106.35	104.92	104.75	107.21	108.18	105.73	101.49	106.27	103.48	105.64	108.4	106.94	105.72	101.87	104.97	106.42	102.96	103.83
104.26	102.38	109.03	101.02	108.45	108.76	104.47	107.63	105.48	101.48	105.82	103.47	106.9	103.55	107.6	103.19	110.18	103.84	112.69	105.45	106.13	102.32	100.61	105.43	105.41	108.67	104.49	104.76	103.97	103.57	99.931	102.68	104.18	104.07	103.93	109	109.61	106.43	100.62	103.86	103.54	106.49	105.61	99.729	107.62	106.38	106.01	105.51	103.01	100.05
92.569	97.906	99.917	102.18	99.294	101	100.18	99.896	97.325	96.555	99.933	95.014	101.76	103.92	99.524	96.24	101.97	96.715	103.8	96.529	97.603	100.82	104.28	98.137	105.76	98.531	96.833	98.592	102.05	105.45	96.304	100.86	101.58	103.45	101.88	98.933	101.5	103.37	96.865	99.355	103.27	100.24	94.67	101.96	99.004	100.49	98.611	99.899	100.46	99.775
112.17	112.33	113.34	109.11	110.75	108.33	111.24	112.21	113.16	111.79	110.35	113.59	110.48	113.09	111.19	113.5	106.87	109.84	110.17	107.82	109.93	109	111.12	109.68	115.22	112.25	109.93	112.83	108.68	111.63	114.44	105.71	112.3	115.43	113.16	110.58	110.42	108.41	112.37	111.81	113.6	114.31	113.76	117.09	110.54	112.51	107.59	116.56	112.24	107.95
108.57	102.53	105.12	107.06	105.1	108.93	105.28	103.09	109.55	106.71	106.23	104	103.99	102.02	107.58	104.58	106.7	105.8	103.21	105.52	103.61	108.78	102.2	107.25	107.98	106.37	107.63	105.95	106.54	103.74	110.1	107.31	107.26	109.34	107.77	105.84	104.58	110.66	100.81	106.11	104.72	105.16	107.17	107.47	102.2	107.19	102.97	104.35	106.86	103.96
109.11	108.53	106.79	108.15	110.19	104.3	109.97	107.66	106.54	110.04	104.36	109.38	111.24	103.95	108.19	106.89	106.15	108.32	107.99	108.45	107.13	107.08	108.42	108.42	110.82	102.76	105.01	102.39	103.42	105.49	107.41	108.87	110.03	105.18	104.3	109.14	102.8	111.07	106.89	106.73	105.01	107.59	107.03	106.96	109.8	112.65	104.48	105.77	104.74	105.43
108.09	100.99	103.73	105.62	104.51	103.39	105.44	100.16	103.6	104.47	104.38	104.48	104.1	106.24	107.64	108.3	108.02	108.17	104.12	105.27	103.18	105.48	103.78	109.66	101.63	103.28	107.14	108.16	106.61	98.819	103.56	105.55	99.284	101.59	106.74	104.61	106.82	103.34	101.81	105.67	104.03	106.06	104.42	106.15	108.79	103.62	110.55	103.67	103.58	104.98
104.13	109.31	111.99	106.6	105.55	103.59	105.73	105.74	108.81	103.44	107.95	106	103.12	104.44	106.88	105.24	103.87	106.93	105.54	104.45	108.17	105.78	103.26	103.61	106	108.99	103.29	108.25	106.09	107.59	104.95	109.42	102.94	104.54	105.23	109.11	99.864	108.34	107.2	105.79	106.41	101.75	100.67	109.07	104.73	105.31	102.78	103.35	102.69	110.11
100.61	100.37	94.656	98.166	95.671	100.5	101.91	98.925	98.398	94.287	99.141	99.493	97.277	97.6	98.875	98.493	102.58	98.706	96.834	98.983	102.18	99.086	104.8	99.053	101.35	97.573	100.05	101.84	95.427	99.519	100.94	101.61	98.111	102.9	101.48	107.65	98.029	97.642	105.46	101.17	102.48	99.415	102.6	97.784	102.81	96.454	100.25	103.15	101.89	99.629
102.94	104.55	99.676	101.58	110.35	109.89	108.91	105.83	109.8	105.17	102.39	107.06	104.41	104.53	104.88	105.35	104.38	104.66	107.99	103.43	103.34	104.25	103.87	107.86	104.38	102.75	102.49	101.72	107.57	102.87	108.74	101.91	102.34	103.35	107.23	100.39	111.06	106.35	105.72	104.73	103.47	103.71	105.53	105.57	107.48	104.21	105.83	105.41	103.43	106.54
105.98	109.86	106.28	101.71	107.77	110.54	102.23	107.95	105.85	106.22	101.93	107.57	107.6	100.37	103.96	107.98	100.46	108.43	105.45	106.31	106.49	103.58	105.37	102.99	101.21	105.98	107.19	105.16	109.05	107.06	107.5	106.05	108.1	104.35	104.49	106.29	107.11	106.78	103.37	103.39	105.59	108.57	105.31	100.32	106.94	105.52	107.87	107.18	110.41	106.2
100.31	103.74	98.764	101.17	98.716	100.6	101.7	101.58	102.07	100.88	97.279	96.705	103.89	98.248	101.57	96.997	98.438	101.81	102.06	98.555	103.47	99.282	104.93	98.085	99.801	102.06	97.281	101.52	99.505	101.86	99.324	102.83	100.88	98.31	104.83	98.345	102.82	99.663	103.13	98.111	98.175	102.23	97.23	97.234	97.464	101.3	101.7	103.23	99.97	100.75
104.3	104.58	101.04	104.46	108.39	109.79	103.41	103.87	107.97	99.17	99.913	103.7	104.84	106.63	105.83	102.2	106.44	104.49	107.46	107.08	109.29	103.07	106.48	105.1	108.63	103.75	104.34	102.02	111.18	98.916	108.47	109.26	104.3	110.58	102.54	109.01	103.85	105.51	108.17	107.87	104.17	105.91	104.69	107.24	104.75	105.09	104.68	101.59	110.75	109.99
104.36	104.42	109.78	108.76	105.5	104.88	102.06	106.09	108.97	106.9	103.55	107.27	107.41	100.79	105.67	105.34	101.5	106.95	104.37	98.86	105.6	104.72	102.44	103.19	102.91	101.96	101.78	107.55	103.43	103.38	108.7	106.46	106.68	106.28	104.93	102.76	101.51	105.3	105.06	106.39	106.35	105.06	104.78	101.14	105.02	102.19	103.78	103.85	107.11	107.07
112.77	114.73	112.74	116.22	114.35	109.95	110.64	112.46	113.19	114.97	114.07	110.95	109.67	110.75	113.98	113.43	109.72	112.65	110.6	111.01	115.25	108.89	111.65	115.78	112.46	112.56	115.05	110.55	111.58	112.49	115.5	112.12	113.63	109.82	115.34	113.96	105.84	113.22	112.3	112.5	115.23	116.72	114.42	113.3	110.06	111.15	110.65	112.19	107.18	112.28
102.16	105.21	105.92	103.54	104.99	107.8	103.85	108.73	107.64	105.9	101.7	105.92	105.93	105.84	108.25	107.4	104.31	103.72	106.01	107.76	110.18	105.12	106.3	102.81	102.86	106.14	109.05	106.66	109.05	102.04	106.04	105.67	107.43	110.59	107.3	104.79	104.76	103.82	105.54	106.07	103.59	104.11	105.78	107.59	100.76	109.41	101.36	101.79	104.71	101.85
110.59	109.35	113.5	107.85	110.34	108.91	111.01	112.74	110.35	111.49	109.95	108.67	112.7	109.31	113.02	110.88	117.14	112.82	112.44	115.54	109.43	112.81	112.97	110.1	114.03	111.92	113.92	112.76	115.59	113.81	108.53	110.56	110.54	112.39	110.72	107.76	108.02	110.66	115.36	113.07	109.04	111.64	112.62	113.62	109.39	111.83	115.61	112.58	111.49	108.68
113.28	121.71	113.27	116.3	119.15	123.12	119.97	113.81	116.5	118.98	116.19	118.22	121.47	123.5	117.96	117.59	119.75	120.28	118.62	115.83	115.34	115.69	118.92	116.7	115.09	118.87	116.84	117.01	121.13	120.39	119.92	120.59	116.49	119.59	115.59	118	118.27	115.26	114.44	119.19	115.9	117.31	114.37	119.85	117.29	118.51	115.12	116.74	117.73	118.17
104.64	103.47	107.37	106.12	105.78	108.82	103.71	105.64	108.05	102.21	106.01	108.24	107.03	105.89	105.62	104.44	102.46	105.97	107.9	109.81	105.89	107.47	107.08	111.26	102.45	110.04	106.31	101.76	106.84	104.81	107.56	104.78	100.12	108.87	108.22	109.27	104.94	108.45	108.59	103.95	106.5	102.49	107.11	108.74	103.22	105.35	106.16	106.25	104.65	105.11
104.84	104.78	103.67	108.01	105.57	105.59	103.88	103.8	105.87	102.02	103.18	108.95	103	104.01	107.36	106.12	103.21	102.2	107.78	104.15	107.91	107.22	103.9	103.72	105.81	109.94	105.97	104.16	103.01	106.61	105.4	104.27	107.64	107.41	106.16	105.46	111.33	105.72	103.67	105.82	104.41	104.27	106.09	100.61	102.75	109.14	105.61	108.11	109.93	103.28
107.69	106.64	111.79	105.4	110.82	111.93	108.59	112.28	110.09	109.01	110.18	106.93	106.47	106.21	106.18	107.43	104.37	106.81	110.54	110.1	107.96	108.51	111.12	107.59	105.43	107.12	104.07	111.66	107.51	101.38	107.74	105.29	109.64	105.62	108.7	108.66	110.65	107.83	106.04	107.6	104.12	106.44	107.16	106.03	112.79	102.71	106.37	105.09	107.12	108.31
106.73	107.45	112.43	108.95	111.69	110.42	110.67	110.92	112.98	111.89	109.8	113.83	109.96	113.84	113.22	110.99	108.8	111.93	110.25	109.83	113.11	112.04	111.39	113.57	111.87	109.24	110.51	108.42	108.48	113.02	111.36	107.48	112.95	113.72	110.65	109.81	108.65	113.55	106.1	113.56	113.12	114.5	114.78	110.46	115.65	113.15	109.77	111.7	112.85	112.82
105.84	104.57	106.84	105.78	107.23	105.75	102.4	110.55	102.61	104.98	109.7	107.47	102.46	106.92	104.21	104.57	103.85	113.08	102.64	105.2	106.82	107.67	107.62	107.43	107.25	107.35	104.51	101.23	105.45	106.31	105.61	106.18	105.43	105.5	102.98	101.68	104.7	105.03	106.15	107.85	103.5	106.6	109.49	109.74	104.9	103.64	108.41	100.85	106.7	106.6
108.95	111.51	108.33	109.25	111.02	108.24	113.09	110	112.98	113.73	112.31	108.41	109.86	108.31	110.02	110.05	112.73	110.37	111.69	112.4	109.5	109.17	112.52	112.14	111.74	109.39	109.85	111.53	114.61	109.97	109.98	112.08	107.86	111.57	111.88	114.62	109.96	112.45	105.5	109.75	109.73	114.38	112.66	114.96	110.18	109.55	109.19	112.11	108.49	108.89
104.36	103.82	101.47	103.52	102.23	108.35	104.81	104.17	103.36	106.92	102.54	104.72	100.81	106.01	108.54	100.08	107.94	107.67	105.87	106.76	108.13	109.21	103.56	106.59	103.38	107.15	103.1	106.57	104.59	106.89	102.43	101.97	102.33	105.4	105.04	101.82	105.85	104.23	108.91	104.82	102.39	107.12	106.52	103.22	105.04	102.98	107.56	105.25	105.22	102.67
108.82	111.22	110.48	109.97	107.32	111.6	106.15	108.38	106.59	111.02	111.45	114.61	107.46	107.75	112.66	112.73	112.24	110.04	111.4	109.12	106.88	109.77	108.17	111.41	111.14	104.21	108.33	112.34	112.49	109.15	109.81	111.12	112.22	107.99	109.76	104.88	111.44	109.33	106.72	110.3	110.24	109.68	108.77	106.77	113.61	104.34	108.06	112.04	108.83	108.16
100.73	106.39	103.88	100.45	104.63	104.08	104.05	102.23	104.39	104.5	105.66	105.76	104.04	104.43	101.92	105.87	105.08	98.532	104.44	103.71	108.11	105.32	102.34	101.12	103.5	105.01	103.89	101.72	100.19	108.18	110.95	106.19	103.54	105.21	102.1	102.14	102.02	102.71	106.3	101.3	105.9	100.83	104.21	102.38	109.4	105.77	103.51	102.86	105.78	107.98
105.15	105.88	101.75	103.24	108.67	105.34	106.39	102.29	107.27	109.85	104.43	101.84	108.11	103.37	106.5	107.94	112.11	105.07	108.58	109.3	103.64	106.83	103.73	106.98	108.88	106.2	107.48	107.4	109.28	108.25	105.09	109.1	106.49	105.57	104.49	108.2	107.66	102.7	104.3	102.04	106.5	105.7	104.14	105.08	101.66	109.35	105.23	104.15	105.46	102.77
115.48	119.32	122.26	118.29	113.95	120.06	115.16	119.27	117.22	118.59	115.83	114.97	116.49	118.16	115.09	115.04	117.03	121.99	118.43	115.07	115.48	121.85	114.85	118.42	118.05	121.8	116.1	116.58	121.19	114.38	118.38	118.61	118.93	116.71	112.98	121.13	119.1	119.01	114.69	119.64	117.03	119.69	116.3	118.23	109.56	118.64	119.63	116.97	117.37	116.19
106.89	103.84	103.25	106.62	105.26	105.72	104.07	107.17	102.72	101.76	104.31	106.8	102.65	106.69	107.4	104.76	106.86	107.01	99.288	104.67	106.93	111.86	102.84	105.95	105.57	104.96	101.46	101.28	108.89	104.52	103.92	105.12	103.27	102.21	109.21	105.52	105.15	106.7	102.11	104.88	103.88	100.9	108.67	107.09	100.71	103.36	107.44	109.21	99.584	106.47
114.46	109.52	111.04	107.89	113.19	108.17	111.5	109.96	111.31	114.03	108.14	106.35	111.88	111.85	112.39	113.98	115.28	114.95	109.35	109.66	108.76	115.1	111.03	111.21	112.43	110.32	104.3	113.25	111.25	110.37	112.44	112.59	110.95	113.28	114.15	107.43	113.85	115.94	109.81	110.18	110.85	108.39	115.65	110.18	116.13	111.15	111.5	113.34	111.74	112.67
115.64	116.74	113.83	118.15	118.28	116.32	116.46	120.73	117.37	117.9	121.15	117.12	118.96	118.42	118.97	119.39	117.03	114.69	119.95	111.48	118.6	119.8	114.83	118.9	115.75	114.86	113.53	116.51	119.09	117.06	119.45	118.34	119.49	120.84	119.65	122.67	114.09	121.66	119.76	120.76	114.08	117.4	117.93	117.24	113.43	119.55	116.74	122.35	113.48	117.93
104.25	102.22	106.21	102.32	102.49	105.88	102.62	103.28	106.4	104.53	106.54	102.89	106.2	105.21	105.5	102.49	106.67	101.36	107.44	107.08	107.01	102.24	108.55	104.11	108.47	105.09	103.72	105.54	106.23	103.46	107.8	102.07	100.03	105.59	109.49	104.22	106.82	103.42	106.44	108.57	105.36	102.3	106.54	104.38	102.6	100.4	101.4	103.49	105.95	106.81
111.75	112.75	110.13	109.28	107.41	111.11	109.05	113.78	110.01	112.48	113.06	112.71	108.41	111.23	108.9	112.61	110.52	109.65	106.29	111.2	113.93	108.71	111.05	108.76	109.01	113.17	110.43	106.56	109.7	110	110.77	108.16	114.52	110.97	112.42	110.94	112.42	109.49	111.55	111.42	111.98	111.81	113.75	107.9	111.8	113.57	108.44	112.08	110.71	115.38
114.81	108.87	110.83	108.43	115.37	108.89	110.08	109.54	114.29	114.05	109.91	110.17	110.59	114.55	110.49	110.06	110.55	113.05	106.62	111.48	111.32	112.06	110.01	105.15	112.92	108.48	111.39	113.17	108.85	114.26	112.58	113.62	110.24	111.22	115.28	111.33	110.62	107.71	110.61	108.67	107.2	112.9	110.49	111.29	110.09	110.06	107.19	110.61	114.14	111.69
100.63	104.95	102.83	101.49	103.8	103.4	105.15	102.17	107.64	101.06	107.39	108.71	107.4	106.05	103.88	103.81	108.24	99.743	101.13	102.86	102.8	102.8	102.06	104.21	97.913	107.56	104.9	107.71	99.752	110.23	105.98	104.05	104.45	109.78	106.89	104.12	100.43	110.02	104.95	104.2	103.88	105.21	103.96	102.99	106.07	104.25	103.55	107.09	103.72	105.75
111.83	113.01	114.05	109.78	116.05	115.4	116	111.51	111.12	116.65	114.16	113.92	111.04	115.86	109.27	113.04	112.81	109.94	111.13	112.47	111.29	114.51	112.23	112.32	111.93	114.67	112.34	112	112.09	111.58	115.77	111.38	105.22	111.4	108.56	116.27	115	114.2	113.97	112.65	113.84	112.61	113.55	109.86	118.83	108.22	110.16	117.09	112.2	115.64
93.128	98.942	95	101.58	102.96	99.954	98.681	100.67	101.12	101.05	105.57	95.826	102.1	100.52	96.798	99.977	98.566	101.82	103.9	102.66	97.416	101.51	97.938	104.4	100.96	99.678	102.85	100.12	105.73	101.42	96.396	99.109	102.09	103.21	102	102.26	100.47	96.363	103.5	95.729	99.754	94.87	99.154	98.708	97.16	103.35	98.552	101.26	96.797	104.91
103.49	106.47	105.19	103.16	102.56	104.22	109.61	105.78	104.78	103.24	109.06	102.29	103.27	104.03	108.5	104.12	104.11	109.89	100.46	102.22	104.67	105.27	110.08	101.95	109.68	104.38	99.228	109.91	105.36	105.18	107.34	103.57	106.84	106.27	105.89	104.65	104.02	103.06	103.55	103.9	104.98	106.97	107.25	112.14	108.49	105.5	102.76	103.61	102.23	105.34
101.07	97.14	99.288	103.51	103.03	102.04	99.045	101.66	102.82	99.827	98.786	102.82	102.86	100.6	101.37	96.658	96.728	96.858	99.686	96.997	99.008	96.711	101.98	98.483	101.44	99.808	100.81	101.14	100.74	101.47	99.059	98.739	104.17	99.239	103.32	100.94	99.947	96.781	105.02	101.33	101.5	100.22	103.93	98.372	101.6	97.525	99.41	101.03	98.604	98.387
111.02	110.91	114.45	114.95	108.66	112.46	110.85	113.49	115.63	113.77	110.76	111.67	112.88	112.03	113.59	116.5	114.35	115.75	114.79	115.28	110.33	110.92	112.34	116.16	114.8	114.47	112.7	113.23	110.38	111.77	110.28	115.34	113.02	113.1	111.04	114.49	109.38	110.89	112.6	115.19	114.05	112	112.2	113.18	110.28	112.17	113.87	109.01	114.61	109.14
106.8	104.32	105.45	104.95	102.83	103.47	106.1	109.16	102.75	109.17	104.72	99.765	103.74	101.93	109.72	109.37	105.88	108.23	109.6	109.89	109.39	108.26	108.91	104.22	105.92	102.42	108.54	111.27	106.08	105.87	108.85	104.54	106.99	103.85	109.78	105.74	105	101.04	105.82	103.34	112.07	106.33	109.42	104.61	105.84	108.67	105.97	108.75	107.07	106.27
112.86	109.2	113.48	112.26	111.46	111.26	107.32	110.85	107.72	108.56	106.69	114.5	107.53	111.1	112.1	112.31	112	113.53	111.09	107.2	113.93	108.93	107.17	108.76	110.65	111.07	112.4	111.59	113.51	111.28	114.22	112.03	110.01	112.54	109.78	107.87	109.67	112.94	112.31	112.78	111.45	114.33	111.17	113.88	107.49	113.57	111.72	110.04	109.67	116.14
106.85	109.5	100.33	107.18	106.89	104.31	109.66	103.87	103.67	108.64	105.67	110.05	101.44	105.58	105.22	103.85	106.75	106.24	105.23	110.75	105.58	102.42	103.91	106.64	105.75	109.7	107.77	102.72	102.15	104.27	109.03	106.53	110.14	107.21	102.7	104.03	104	103.07	103.22	104.15	103.93	108.32	107.61	101.02	105.05	105.23	107.84	106.56	105.04	105.54
100.58	97.15	96.702	98.524	101.4	103.57	98.114	102.54	98.411	97.236	96.334	98.894	100.36	103.47	100.24	100.98	101.62	100.48	101.49	100.08	101.05	98.437	100.68	100.4	100	97.149	101.11	99.206	96.74	102.13	96.055	98.482	99.993	93.259	99.352	96.451	97.472	98.797	99.187	103.02	97.739	100.56	100.71	100.69	101.94	102.86	100.35	97.186	97.273	101.04
106.78	108.46	107.25	107.27	105.13	108.24	105.43	110.64	108.78	104.83	112.34	105.33	107.82	106.84	105.3	107.77	107.45	104.5	105.71	106.71	108.43	106.44	101.5	108.09	110.71	104.5	107.26	105.06	109.33	109.09	109.43	108.49	105.26	104.5	101.44	105.92	107.19	109.46	107.12	105.02	104.61	108.31	105.3	109.53	107.68	103.74	104.88	111.38	100.92	102.72
109.35	115.75	111.8	108.83	110.44	108.75	110.07	110.78	109.8	103.49	111.06	110.1	110.55	106.25	115.99	109.58	108.98	115.59	114.88	109.81	110.17	112.21	111.23	109.45	113.83	109.74	114.06	113.05	113.82	111.38	112.75	115.37	109.99	111.47	108.15	110.57	114.65	113.7	110.73	111.81	112.44	109.33	113.83	112.64	110.92	104.14	112.29	107.65	108.19	110.33
103.67	105.21	108.58	108.36	104.78	108.19	105.73	102.98	106.15	105.58	103.6	106.43	108.8	105.19	107.19	105.26	106.78	106.31	103.36	107.26	106.1	103.29	101.94	101.82	104.53	108.23	105.79	109.43	106.67	102.03	109.27	106.18	107.37	108.42	100.06	102.56	106.75	104.56	103.94	102.41	104.7	105.57	107.11	104.15	103.17	104.48	104.31	104.09	104.8	104.13
104.27	99.696	104.43	106.51	105.09	98.146	101.21	105.41	103.48	106.33	104.71	104.51	100.54	105.23	106.32	105.4	102.77	108.18	101.16	105.09	105.28	105.03	106.89	105.26	102.03	108.97	106.64	103.93	104.01	104.18	105.93	104.5	100.42	104.22	109.52	101.25	104.95	100.63	100.93	104.21	103.71	102.21	109.75	101.76	107.62	111.02	106.77	98.923	102.27	105.32
94.033	102.49	99.53	101.18	98.729	101.74	98.076	102.41	100.55	101.12	97.373	98.601	101.39	102.65	100.24	101.43	99.401	102.98	99.074	99.933	99.045	99.346	102.34	99.766	101.12	102.43	103.23	99.474	104.48	101.28	100.95	101.12	98.876	99.236	98.36	101.43	96.661	103.13	102.86	99.389	101.61	99.614	100.65	104.91	99.446	95.147	99.712	100.58	97.445	98.684
109.87	104.77	109.96	103.66	109.66	105.61	109.74	105.49	106.52	108.02	110.54	105.94	105.78	106.18	106.22	102.59	110.05	107.54	109.36	106.8	106.3	106.65	104.89	103.47	105.83	106.73	106.59	102.92	108	107.19	106.74	108.52	104.79	105.06	109.59	105.12	107.37	104.14	106.86	105.89	104.4	108.54	108.9	106.04	106.95	101.53	102.98	103.32	106.4	101.38
107.68	102.75	104.56	103.46	103.83	102.52	101.18	105.45	106.9	104.32	106.34	102.54	108.41	100.68	107.47	106.63	107.29	106.51	105.59	100.53	100.65	107.46	105.49	103.81	106.44	100.95	106.66	105.53	104.9	106.38	106.77	112.58	107.9	107.24	106.17	106.47	106.04	103.69	107.01	105.82	107.38	106.02	104.81	104.19	107.92	104.7	103.16	106.97	106.12	107.96
104.1	98.535	100.57	101.56	99.293	104.04	100.27	98.815	101.67	101.32	95.719	98.564	100.38	103	100.37	102.12	100.24	98.632	97.523	100.98	104.09	99.135	98.561	99.744	101.79	96.725	99.485	97.697	99.106	98.041	102.91	96.56	99.37	97.914	102.78	94.486	98.427	97.946	101.7	104.64	101.91	100.15	103.8	104.53	99.753	97.3	97.499	100.9	95.39	98.346
102.98	104.9	103.23	106.72	106.05	103.95	105.96	101.28	105.18	105.2	109.31	110.65	107.1	103.29	106.18	107.26	105.79	108.17	108.32	107.47	105.25	108.41	104.45	107.78	104.87	109.96	103.82	105.09	109.26	110.14	106.31	105.74	102.68	102.79	105.37	106.32	107.78	106.46	105.51	106.06	106.24	106.5	110	106.16	106.03	103.16	107.06	104.12	107.88	105.13
108.88	112.95	107.63	107.85	106.85	115.25	111.81	109.43	111.57	107.97	108.43	112.36	111.73	108.59	112.52	113.92	111.18	108.83	116.93	109.3	111.42	114.96	108.95	109.43	111.19	110.9	111.66	113.74	112.04	107.91	110.6	114.96	108.22	114.73	110.43	108.08	112.17	112.59	111.09	110.79	110.77	112.85	113.6	113.24	108.77	108.99	114.39	110.11	103.98	109.37
96.689	101.76	93.026	99.088	100.3	102.4	100.04	100.72	100.96	102.08	99.072	104.79	100.69	94.535	96.723	101.67	100.63	95.782	102.61	97.606	104.14	104.27	98.122	103.07	98.626	97.819	96.857	96.466	94.866	100.06	101.22	99.584	97.055	101.49	96.266	98.356	101.51	103.7	101.4	102.3	99.327	99.388	98.91	100.2	98.423	98.863	99.884	102.35	101.7	96.972
112.18	115.87	113.58	114.36	105.79	116.8	112.46	112.25	115.44	114.6	107.33	110.75	113.07	113.67	114.08	107.63	111.32	111.86	113.94	115.06	115.69	111.14	109.08	102.56	114.57	109.22	110.13	116.91	114.16	106.28	117.49	111.93	112.66	108.45	113.04	112.51	109.2	113.38	113.83	109.41	112.69	119.53	111.54	111.58	113.47	115.21	113.86	114.53	110.96	116.14
97.312	100.23	102.11	98.687	101.16	100.42	99.742	102.53	99.12	102.75	102.33	99.903	100.08	100.66	97.592	100.61	104.24	97.182	99.462	97.48	102.45	106.38	97.715	96.127	96.786	95.167	98.76	102.58	99.982	102.09	99.051	101.3	101.04	103.2	98.776	100.93	101.21	101.63	100.92	96.734	99.048	99.089	101.34	101.89	98.801	101.8	97.366	99.893	101.44	100.98
105.05	102.61	105.48	103.68	105.5	109.24	106.84	107.41	106.46	108.52	104.61	105.5	112.53	103.26	105.22	103.72	104.52	102.54	104.03	108.86	104.69	104.25	108.24	106.04	105.01	106.85	102.9	108.25	104.9	109.54	108.02	110.3	104.19	103.49	108.6	107.41	108.19	103.07	104.81	107.71	102.97	103.43	110.63	106	105.67	108.71	103.92	105.72	106.44	108.38
108.91	104.25	105.82	103.69	103.33	107.97	102.97	113.11	110.14	100.88	102.16	105.43	107.9	101.01	103.03	101.71	103.7	103.32	104	104.96	102.36	102.61	106.64	109.05	106.74	105.2	99.525	101.62	106.51	102.03	105.42	109.21	110.62	104.15	109.27	107	102.96	102.02	109.36	107.67	102.95	105.6	103.23	103.63	100.33	105.97	104.57	103.47	105.77	107.33
103.37	105.7	106.84	106.96	105.49	108.5	109.5	108.29	108.29	107.99	104.99	104.28	109.47	108.37	106.01	108.54	111.31	104.96	109.34	107.8	108.7	104.62	103.76	111.96	103.16	107.13	103.34	105.03	107.31	105.84	106.73	109.68	109.48	105.04	113.71	106.24	105.57	104.83	109.48	106.2	110.49	106.1	107.83	108.4	106.76	106.69	103.45	103.59	106.96	103.31
109.84	104.82	109.15	110.25	108.45	108.44	109.77	106.15	105.17	102.42	101.82	111.49	107.95	111.6	110.47	106.3	104.76	107.86	102.72	104.51	111.16	108.5	105.16	104.63	103.28	105.14	105.48	105.51	105.71	102.76	104.07	107.07	100.67	107.63	107.07	106.4	108.59	107.69	108.02	107.67	104.46	104.94	108.14	110.01	107.89	106.48	106.54	107.06	106.72	108.95
110.18	110.46	105.93	108.92	113.28	110.38	107.59	106.83	109.97	110.57	114.17	103.36	109.67	106.67	110.36	114.33	108.42	111.93	108.85	108.97	108.57	111.59	109.23	114.01	108.11	107.07	110.32	106.18	113.35	109.43	111.36	111.77	114.23	110.59	114.35	114.12	110.36	109.93	105.84	110.34	110.4	113.07	113.72	112.25	115.3	111.76	112.61	108.1	106.24	108.07
103.04	106.54	112.12	107.42	109.44	108.28	101.88	103.84	108.36	104.54	105.64	106.65	102.41	105.81	105.31	101.26	108.8	102.31	107.96	104.07	109.53	105.75	105.87	109.41	102.12	101.8	105.16	108.36	108.04	104.56	108.1	103.9	108.88	104.79	102.91	105.81	102.97	104.51	107.05	105.81	104.24	104.39	108.44	104.85	107.09	102.5	104.89	109.76	109.38	103.94
107.23	104.08	107.96	103.82	105.83	106.15	103.87	103.59	107.85	103.7	106.37	111.58	106.62	107.81	103.83	106.12	106.72	96.35	106.05	109.49	107.31	107.37	110.46	106.3	104.52	107.02	105.28	106.3	111.39	103.97	105.53	107.83	107.27	104.12	106.51	106.91	105.68	107.62	104.37	106.05	103.86	105.17	100.36	103.97	109.65	107.62	105.19	104.07	113.04	108.92
101.58	99.191	99.917	101.24	105.15	106.78	103.46	104.79	100.36	100.62	97.967	101.35	97.542	98.74	100.34	105.52	102.77	99.406	97.018	101.92	104.38	100.46	102.28	104.64	105.82	101.64	104.41	102.28	102.39	101.94	100.2	100.48	98.386	103.52	101.54	102.89	98.237	98.416	101.42	103.09	102.88	100.55	99.757	101.81	102.68	100.71	100.95	98.653	98.712	104.93
112.97	110.99	110.08	112.47	107.98	110.62	110.21	109.92	110.61	113.32	110.3	112.24	106.76	108.06	108.72	108.74	103.1	110.89	106.98	109.06	107.56	108.34	112.09	110.98	109.27	106.73	108.41	112.56	110.53	110.97	113.12	111.36	108.86	108.3	110.67	109.83	112.8	109.43	110.69	109.78	109.75	113.39	107.71	109.09	114.02	110.96	111.38	110.04	109.38	112.65
106.96	101.89	107.79	103.17	111.17	100.73	103.04	102.26	105.24	106.1	106.47	105.9	107.9	103.55	103.73	103.62	103.6	105.5	102.83	105.79	104.7	109.48	105.47	105.47	101.91	100.96	104.1	104.34	105.29	103.3	100.38	102.11	100.17	106.17	105.9	107.98	102.12	111.78	104.78	101.54	104.56	106.27	107.35	103.78	99.859	100.51	107.64	104.42	104.95	101.53
107.81	104.57	105.94	108.31	99.507	108.32	102.88	105.13	105.83	107.51	104.63	103.3	103.61	106.46	105.92	108.73	108.07	106	102.41	104.18	107.35	106.36	106.69	110.57	109.17	102.02	107.18	105.5	106.73	110.69	110.05	108.39	104.14	105.68	107.89	99.481	106.37	108.41	102.06	105.01	104.2	102.31	105.79	107.7	108.69	103.56	102.86	106.45	105.65	105.24
108.01	112.44	107.32	115.59	110.82	107.51	111.98	115.34	113.92	106.83	105.85	111.94	112.91	104.95	106.22	112.67	111.66	107.38	113.2	111.88	108.21	108.59	114.5	115.99	113.08	109.76	106.88	107.52	110.27	111.2	109.42	108.69	105.72	113.37	108.29	109.02	113.45	110.62	112.07	105.78	111.45	106.07	108.97	113.75	106.51	108.05	114.78	109.48	108.03	107.93
108.06	106.63	107.28	107.18	107.22	109.49	107.13	105.6	103.84	101.37	106.57	101.53	106.84	107.36	104.68	103.2	104.98	106.89	105.98	105.57	102.56	106.75	107.9	109.77	110.03	105.64	107.49	107.94	104.45	108.14	106.43	107.63	106.15	103.22	107.34	101.04	105.13	104.77	110.77	109.4	107.37	101.62	102.95	105.78	103.94	109.05	105.18	107.13	100.66	104.75
108.85	105.57	103.24	108.33	105.82	107.51	107.5	109.47	102.6	108.05	112.24	104.04	107.43	108.04	107.16	104.45	108.35	105.3	106.55	104.78	109.75	105.23	108.22	103.21	104.63	105.07	106.72	110.08	106.44	107.37	110.02	102.81	108.21	105.8	109.43	104.87	104.61	110.79	105.8	104.77	106.5	110.94	107.84	99.221	105.32	100.99	102.57	107.75	103.83	108.45
115.62	115.67	117.53	120.07	117.08	120.35	117.04	118.94	116.49	119.91	117.08	122.56	116.55	118.09	118.3	113.85	120.51	120.09	118.57	113.41	117.64	122.03	118.47	122.37	116.22	119.51	118.29	118.63	116.76	115.98	121.53	116.12	124.8	119.18	115.74	117.19	113.13	116.26	120.87	115.31	117.07	121.44	111.48	120.18	112.59	117.64	116.31	118.84	117.25	114.57
107.48	104.56	103.24	106.72	111.21	105.37	108.34	100.83	106.31	112.08	108	106.19	107.67	103.55	101.8	106.12	106.68	100.27	104.89	102.31	107.41	108.18	107.1	108.77	105.06	105.83	108.74	104.49	105.04	104.28	102.76	101.64	107.25	103.07	104.22	101.91	105.52	109.58	110.23	105.08	102.79	106.69	106.77	110.17	105.74	105.01	106.73	109.82	108.27	106.97
112.28	112.55	113.54	111.77	117.21	107.94	113.04	114.21	110.52	113.64	113.64	115.24	115.17	117.32	113.11	115.27	113.64	111.16	112.97	112.68	112.34	115.41	114.41	114.42	115.98	112.43	111.31	111.61	110.6	107.12	109.1	114.58	112.83	112.79	110.7	113.68	115.72	111.22	112.01	115.26	110.39	111.84	114.23	115.73	113.58	112.3	109.14	112.66	114.06	111.1
106.94	104.79	102.14	107.01	107.3	103.44	103.77	104.36	104.09	109.19	108.69	104.94	107.29	107.19	106.11	104.8	110.03	101.22	103.61	106.53	105.51	103.35	104.43	100.14	107.61	109.03	106.78	103.07	108.71	105.17	100.88	107.4	103.87	101.35	106.82	108.65	104.71	103.8	104.98	108.96	106.94	101.35	106.93	103.35	107.92	107.68	101.66	102.66	107.07	106.6
113.23	107.79	112.96	111.1	111.4	109.91	111.29	112.1	113.54	109.84	112.94	116.43	116.85	111.52	107.24	112.16	112.46	113.22	112.98	114.51	112.95	110.7	109.9	113.57	112.81	108.47	112.57	109.46	115.26	110.79	106.94	112.15	109.01	114.52	106.37	107.6	111.8	112.86	114.49	113.36	115.21	111.62	115.84	111.7	110.66	113.55	114.61	110.66	111.35	113.43
108.9	111.97	112.65	107.02	110.94	108.14	111.02	116.38	106.6	109.29	110.03	109.22	109.21	112.85	108.97	114.46	108.57	110.59	106.65	106.8	109.45	108.63	112.87	110.55	106.67	111.34	110.69	105.22	108.77	105.6	109.15	107.74	108.43	107.67	105.02	109.74	106.79	106.23	109.83	106.3	106.86	111.56	114.55	108.27	109.42	105.07	105.63	107.78	110.02	110.72
100.96	97.887	101.57	104.95	101.81	98.54	98.022	107.07	100.49	100.83	98.226	102.71	104.2	96.945	100.89	97.848	103.4	97.291	102.39	100.66	102.08	102.83	96.453	100.98	103.88	100.47	101.53	98.32	103.49	104.8	99.913	99.637	102.63	98.652	95.729	99.901	103.58	105.06	102.27	99.072	100.72	100.44	98.712	103.98	97.265	100.75	101.27	100.15	94.857	106.75
106.86	105.19	106.58	105.62	107.23	106.25	103.23	107.78	109.49	106.35	105.18	105.72	105.82	108.17	98.789	108.69	104.24	102.03	106.99	106.32	104.01	103.59	105.28	110.14	105.46	101.41	97.837	107.42	106.31	110.34	102.99	106.18	107.35	103.9	109.06	103.08	104.66	107.59	108.1	103.44	107.5	105.98	107.81	106.87	108.55	110.92	102.86	100.76	101.77	108.6
103.04	97.287	102.43	103.3	95.691	96.086	98.457	104.21	95.649	101.09	97.159	99.201	99.028	97.788	101.71	100.45	97.326	103.04	101.71	99.006	95.496	101.39	100.42	103.23	100.8	102.74	99.102	103.32	101.13	100.62	100.72	97.797	97.945	99.8	98.228	100.51	98.942	103.29	95.536	97.379	100.01	101.22	100.18	99.548	101.96	103.87	102.5	104.97	95.961	98.117
110.75	112.69	112.01	109.03	112.95	112.92	106.49	113.34	113.94	116.82	117.14	112.89	116.48	114.19	112.3	116.26	112.4	109.01	106.31	109.72	110.56	111.79	109.68	111.74	112.06	113.5	113.52	112.97	113.36	113.67	117.59	111.07	110.47	114.09	111.73	113.04	112.82	113.3	115.08	108.88	114.54	114.66	111.31	113.59	111.73	110.43	113.38	108.37	112.06	109.66
109.64	117.46	113.2	110.4	112.05	108.35	112.26	109.69	113.67	110.97	110.72	112.41	111.8	109.27	107.9	113.78	109.91	110.4	113.98	111.76	107.85	114.71	110.05	115.03	111.56	111.18	107.42	110.47	117.46	112.09	107.35	112.44	109.62	112.25	112.92	112.36	111.88	114.24	113.24	107.55	110.52	113.05	112.97	111.67	112.32	105.31	117.68	108.98	108.08	108.73
110.03	110.1	103.95	106.62	105.82	101.19	106.77	105.18	109.06	110.55	105.24	108.87	109.13	108.02	105.72	102.56	105.26	110.35	105.96	105.26	104.58	109.23	105.35	105.62	105.57	108.7	113.21	110.35	108.48	106.66	107.27	112.65	106.19	105.5	104.85	106.82	103.81	107.12	106.27	106.23	108.1	104.03	106.38	108.12	106.94	105.47	107.78	100.69	110.96	102.68
104.91	104.05	111.05	109.21	106.45	106.71	104.39	106.78	110.04	107.2	104.05	109.49	106.64	105.52	103.52	104.36	106.92	108.28	109.59	104.65	104.89	107.12	108.07	100.5	106.03	105.55	102.81	109.42	103.08	106.57	108.07	107.76	103.08	105.12	104.46	108.84	108.43	106.6	106.74	103.86	107.53	104.9	103.42	102.71	107.11	106.79	104.27	105.61	107.54	111.62
96.177	100.86	92.342	99.42	97.387	98.382	94.684	98.039	99.432	96.256	102.94	102.33	106.22	99.278	95.045	96.057	100.69	103.86	100.16	98.618	98.548	103.39	101.33	100.13	102.05	98.202	98.074	100.56	99.055	99.156	99.424	103.82	99.99	96.67	95.837	107.07	103.64	105.07	101.82	98.584	104.21	104.23	96.81	101.84	103.99	101.49	96.987	98.523	99.893	98.109
108.63	112.71	110.8	113.52	112.89	114.93	111.44	111.19	111.17	111.51	110.52	114.05	115.89	106.47	112.03	110.98	112.4	112.81	109.08	114.73	108.94	110.65	113.74	111.42	111.5	113.69	114.16	109.21	110.04	111.42	108.71	110.07	112.62	113.63	113.07	113.27	110.93	105.87	116.16	108.74	108.06	115.1	114.39	111.19	109.54	113.2	112.75	110.22	112.87	115.01
110.89	100.98	107.08	102.91	108.66	108.99	106.54	103.74	108.13	104.19	104.38	100.74	102.21	101.08	107.68	103.23	100.83	112	107.93	100.05	106.58	106.99	106.77	107.93	106.47	106.93	104.08	106.1	109.21	104.1	110.84	107.01	108.53	102.91	108.38	105.5	105.46	108.29	103.54	101.63	104.23	108.19	107.64	107.08	105.82	106.64	104.26	107.48	105.91	108.61
107.71	106.12	106.7	104.58	106.67	106.78	102.78	103.28	104.54	102.79	111.92	101.34	107.46	104.55	108.67	108.32	106.86	103.1	107.21	102.81	103.35	108.17	106.78	101.24	107.87	106.03	107.49	101.34	106.32	109.83	99.816	102.49	100.62	103.01	105.97	104.32	105.53	103.22	109.6	107.48	110.09	103.54	104.08	104.92	106.03	108.08	108.5	105.86	104.69	106.03
110.34	115.98	105.82	110.45	109.29	109.1	113.65	110.14	106.04	108.52	114.12	114.7	117.48	108.31	114.18	108.11	108.72	110.24	114.54	114.66	110.54	110.48	111.23	106.93	111.72	112.08	113.99	111.7	106.12	112.76	110.9	111.88	107.66	106.67	113.38	115.61	109.18	109.82	108.51	111.84	116.37	110.69	115.18	117.17	115.38	116.91	114.39	111.56	112.12	109.95
118.58	113.76	112.03	112.41	111.88	111.11	112.39	113.38	112.03	108.68	114.26	111.02	110.53	111.6	112.09	110.62	111.89	110.58	115.31	116.18	115.4	113.16	114.96	113.53	108.54	113.17	112.24	108.61	109.69	113.13	116.29	108.27	111.05	110.8	109.18	113.17	110.79	112.41	113.95	112.38	114.03	114.77	113.31	111.09	111.71	111.3	109.53	109.71	115.57	109.1
102.55	101.32	109.57	105.7	108.23	104.24	102.53	102.58	103.91	105.46	100.77	105.15	104.15	106.96	106.09	104.54	105.97	103.14	102.93	102.67	108.06	106.57	106.23	103.26	102.09	103.71	106.56	104.15	102.27	104.17	101.07	109.69	102.63	106.92	106.04	103.43	102.74	106.96	100.36	104.28	102.77	102.27	102.26	103.04	108.01	105.42	107.28	106.32	103.8	106.43
106.45	104.63	105.4	101.04	105.6	105.86	104.38	104.51	104.18	105.9	107.29	106.37	102.86	107.86	103.48	106.49	103.11	101.73	107.3	110.15	105.08	105.8	103.74	104.47	101.9	105.65	103.16	104.61	110.9	105.17	107.15	105.9	104.54	105.27	106.32	101.6	107.36	107.75	108.45	103.07	107.34	103.45	103.3	103.95	103.96	108.31	103.79	103.68	101.16	104.2
104.53	100.44	98.196	106.02	99.825	99.394	97.618	100.67	103.27	100.78	104.56	101.69	99.43	100.74	97.364	102.66	97.506	98.487	101.14	100.13	100.11	103.23	98.593	104.3	101.27	99.078	100.11	101.66	98.502	101.76	102.29	101.55	99.764	98.67	100.92	98.649	105.22	100.33	106.19	100.31	107.37	102.49	98.486	101.91	96.474	105.51	98.967	98.138	99.991	102.87
101.42	101.56	106.29	105.18	106.48	107.4	106.94	109.47	106.47	104.35	104.56	102.79	106.31	99.534	106.27	101.73	104.74	107.2	106.11	106.82	106.87	106.73	106.39	105.36	107.47	107.19	102.23	112.04	105.49	103.83	106.14	105.63	106.17	101.22	107.38	107.89	106.83	108.99	108.37	104.8	100.02	105.98	104.33	109.22	108.46	105.54	109.01	105.68	106.07	108.9
114.81	114.03	118	118.05	118.57	119.07	115.33	113.39	113.99	116.24	119.17	115	114.98	115.37	119.75	116.75	115.81	119.18	111.15	116.42	116.05	114.46	116.57	113.61	120.82	119.11	114.93	117.13	119.99	118.28	115.85	117.76	113.12	110.42	120.88	113.83	112.73	114.67	118.06	115.83	112.31	116.63	118.55	118.22	115.31	119.92	118.88	115.21	118.39	121.57
114.01	110.64	116.23	112.59	113.67	108.91	114.03	111.18	110.8	111.78	107.88	109.34	116.76	108.57	108.17	108.32	115.04	116.49	110.15	113.5	112.81	111.88	108.72	112.59	109.64	109.98	109.36	110.17	112.75	112.44	111.29	108.14	112.44	111.21	106.22	108.55	109.9	107.24	110.86	110.3	110.78	109.39	112.04	110.86	111.01	113.19	110.66	112.4	114.84	107.17
112.55	106.6	108.12	112.51	110.67	111.66	109.94	112.63	114.94	107.63	114.28	111.73	110.71	112.33	111.29	112.89	107.87	112.5	110.66	107.53	112.79	112.4	114.03	110.76	114.39	110.6	112	113.94	110.31	113.35	108.41	108.72	106.99	115.08	107.55	109.71	108.39	113.03	110.25	105.31	105.05	110.65	116.96	112.07	111.93	109.25	110.44	110.24	109.21	112.59
109.94	112.22	113.11	112.49	111.46	110.71	115.04	112.79	108.06	113.73	110	112.43	110.32	112.9	114.03	112.07	109.11	109	113.91	109.95	113.82	108.19	111.43	112.75	111.21	113.05	111.42	108.99	110.67	114.97	110.89	111.97	112.3	112.49	113.43	108.96	113.15	111.04	112.05	105.62	112.7	112.94	115.54	108.08	114.46	111.29	115.86	110.15	106.3	113.65
100.11	104.84	99.327	99.632	96.113	100.79	101.53	103.15	95.659	100.81	98.051	97.89	102.67	99.849	99.126	101.25	99.291	101.3	100.49	102.74	99.797	101.06	103.91	98.743	101.18	100.91	102.97	101.11	101.93	104.21	103.12	103.75	99.71	100.93	95.194	105.23	96.161	105.34	99.517	103.55	103.42	100.46	97.57	101.07	101.29	96.588	101.25	98.97	97.313	103.77
106.2	108.18	103.22	105.07	103.97	104.75	110.7	102.89	105.43	107.35	107.64	107.51	103.37	107.21	107.94	106.33	106.85	112.9	106.74	102.53	100.16	104.94	105.44	106.83	105.49	105.13	107.23	111.61	104.72	103.93	107.73	110.08	108.06	104.32	106.75	104.26	103.88	106.27	108.11	110.32	110.59	106.48	102.97	102.85	112.26	105.31	107.99	100.98	107.6	107.52
99.329	98.708	102.36	103.32	101.84	100.33	100.59	105.94	101.43	99.3	100.59	97.421	101.68	101.12	100.58	100.48	96.489	100.52	104.08	101.35	97.306	104.35	93.993	102.16	98.565	96.565	100.1	99.021	100.76	96.316	97.815	100.99	99.285	96.607	102.98	101.57	98.024	101.22	102.14	97.782	98.711	99.866	97.627	101.59	109.51	103.43	101.96	97.841	99.886	102.27
111.99	107.82	113.38	108.18	114.97	110.46	111.51	113.02	111.54	110.18	105.63	108.52	116.63	107.25	109.81	110.35	109.25	112.34	109.39	111.86	111.46	115.52	107.65	111.48	112.14	107.8	113.48	115.41	116.28	109.95	111.39	110.22	111.13	114.66	111.79	112.46	112.65	113.5	112.31	111.56	114.25	111.95	111.38	113.68	110.2	111.87	109.16	108.27	109.7	113.37
103.47	104.33	107.39	104.13	101.19	105.3	104.5	103.83	103.67	106.17	108.25	102.63	103.08	105.88	109.22	102.48	108.03	104.35	105.45	107.8	102.85	108.37	107.65	110.58	106.59	107.32	105.46	106.42	106.3	107.26	105.98	110.85	103.62	108.19	109.22	103.74	110.54	104.12	104.01	105.04	107.45	108.72	108.11	104.2	107.81	105.66	108.06	110.65	107.28	106.17
119.4	119.26	120.65	112.37	115.13	114.01	115.65	116.35	119.58	118.48	117.32	117.12	117.04	115.91	117.71	120.27	115.95	122.24	120.62	118.16	115	118.7	114.72	121.33	118.81	114.92	119.68	116.19	120.23	120.06	117.69	118.21	118.68	118.69	117.99	112.91	116.73	120.29	118.9	112.76	120.19	116.28	119.6	116.04	115.39	112.92	116.08	118.71	122.73	112.5
100.25	104.19	100.21	100.18	97.635	99.848	97.813	99.503	103.83	99.697	98.878	99.058	98.709	100.23	98.559	96.34	98.28	101.7	101.65	98.023	99.037	98.533	105.54	101.01	98.984	100.99	99.354	105.26	97.344	98.551	100.9	99.37	100.33	97.11	100.1	99.621	103.37	103.01	99.564	97.813	98.634	102.28	100.77	99.045	96.24	103.75	103.65	100.92	105.03	97.929
106.69	105.1	110.76	113.92	109.33	113.85	114.51	105.44	109.47	107.66	112.08	109.97	111.05	104.69	112.8	110.3	110.33	104.85	110.96	111.26	109.67	110.74	107.13	113.04	110.47	110.36	110.92	110.72	111.15	113.35	111.72	110.33	109.13	109.33	111.17	106.43	108.18	110.32	111.02	110.53	110.37	109.67	110.17	111	107.56	112.72	107.47	110.32	111.08	110.95
109.89	100.18	104.67	108.13	101.7	106.23	107.36	108.74	104.49	108.71	103.41	104.18	106.9	106.93	106.96	107.92	107.67	105.67	108.13	108.16	107.14	104.04	104.51	104.82	107.49	110.62	106.43	104.6	108.4	105.47	107.86	104.34	105.82	109.22	105.93	103.55	108.03	108.5	108.68	103.19	101.35	106.57	106.73	104.38	105.26	107.05	108.13	107.16	101.86	106.1
107.07	110.44	107.83	106.14	105.15	105.31	104.06	106.92	108.98	105.08	106.91	107.94	106.44	100.55	106.18	109.02	105.36	105.45	102.95	105.59	103.09	104.38	104.44	101.72	109.47	106.56	101.78	103.41	105.57	110.65	105.03	106	104.69	106.3	104.96	104.2	103.69	108.22	102.65	108.61	111.7	100.21	104.42	105.47	102.64	106.67	108.44	105.91	107.35	108.03
110.18	117.48	113.27	114.29	109.55	109.82	111.03	109.32	114.31	111.04	118.14	110.78	110.25	110.86	110.51	110.18	111.11	112.01	114.33	109.86	112.56	111.69	110.33	110.75	113.25	111.66	112.04	111.98	114.6	114.71	108.83	114	112.49	113.17	115.64	107.66	107.32	110.42	112.02	108.36	117.68	116.61	111.15	114.33	112.25	107.44	116.67	111.37	113.13	112.08
114.53	116.36	113.19	109.63	113.31	118.77	114.75	112.49	105.16	112.06	113.3	111.83	115.39	109.67	112.33	112.94	113.41	111.41	109.92	112.23	112.52	112.19	116.34	115.14	113.83	115.72	112.1	113.3	113.8	112.64	114.47	110.05	108.91	113.58	108.99	114.86	113.07	114.27	113.32	119.71	111.68	114.37	115.34	110.82	117.15	113.83	115.55	115.9	114.51	113.1
107.67	106.59	104.65	106.18	99.634	106.34	104.44	107.82	107.19	112.89	106.83	109.66	107.3	101.95	103.52	105.53	106.57	103.97	104.11	103.88	108.29	106.05	108.24	104.56	106.28	103.31	108.1	100.6	104.25	102.32	104.18	108.58	102.21	106.7	104.38	105.47	106.6	104.29	105.19	103.1	106.16	106.48	106.21	105.38	107.13	101.55	107.24	107.95	105.11	105.53
108.73	107.25	106.48	102.76	102.61	109.21	112.25	106.67	107.34	104.67	106.88	102.63	108.27	104.08	107.52	104.16	104.09	105.51	108.38	103.95	110.26	108.13	102.67	105.4	104.57	105.38	106.56	103.21	103.56	106.23	102.42	103.87	105.89	107.8	111.52	108.27	109.01	106	106.65	108.71	106.39	104.53	105.83	102.54	103.55	109.09	105.32	106.97	103.59	103.88
104.73	104.15	104.4	105.33	102.92	106.89	106.08	104.99	104.85	105.6	104.3	108.33	100.97	105.58	104.16	103.85	107.65	108.71	103.85	104.41	107.84	105.57	107.78	105.15	101.88	105.98	106.7	107.86	106.8	104.02	102.3	106.09	110	102.77	103.08	104.89	106.31	104.22	104.48	104.14	106.58	108.06	104.09	104.38	105.81	104.76	106.85	105.29	100.88	102.91
111.11	113.94	103.03	106.91	111.11	111.51	112.79	107.32	116.26	111.21	109.07	111.34	112.14	107.25	112.22	109.59	113.49	108.22	108.01	110.21	107.54	113.97	107.34	112.15	112.1	114.43	108.48	116.27	111.21	111.05	106.51	108.17	110.41	107.7	110.68	113.42	110.16	109.45	109.67	111.12	106.85	109.17	112.22	112.8	114.54	108.31	109.14	113.08	113.74	107.86
101.95	98.295	101.44	101.43	95.37	101.9	99.514	101.94	102.18	104.06	97.577	97.335	100.82	99.118	103.96	100.32	98.212	102.2	101.08	101.04	97.123	104.8	100.95	98.347	95.602	101.97	100.68	104.54	104.08	99.523	98.905	98.608	101.79	103.66	98.478	100.9	97.588	100.11	96.501	100.64	100.71	102.75	99.338	99.379	102.77	97.785	95.722	96.455	96.561	96.321
114.88	112.99	120.9	117.72	119.5	115.74	117.56	117.28	118.51	118.24	116.42	120.22	117.77	116.95	115.7	115.24	114.2	113.53	118.2	118.56	112.92	116.45	118.6	116.85	120.61	117.01	116.43	116.21	115.87	116.68	122.64	113.53	115.05	114.54	114.33	114.63	113.9	114.62	117.66	113.72	119.58	115.55	113.11	117.92	118.24	114.61	115.32	114.78	119.7	113.77
122.05	118.71	119.91	122.79	120.19	117.37	115.24	119.2	121	117.04	119.65	120.34	118.46	115.86	115.01	118.38	118.15	115.38	122.96	117.83	117.27	120.17	117.58	119.1	118.12	118.07	116.53	115.27	112.61	116.56	116.26	119.15	118.67	118.33	118.66	116.98	121.25	120.11	117.08	118.71	114.2	114.46	114.82	116.08	117.85	119.12	116.44	119.5	119.12	118.74
112.46	109	115.71	109.82	113.68	114.86	112.96	110.68	109.37	111.31	109.96	111.35	111.97	112.86	109.59	110.22	115.5	111.7	116.16	113.06	107.46	110.47	114.2	115.89	114.46	108.19	111.82	113.6	110.09	114.91	114.36	111.94	117.43	114.98	112.92	113.77	116.22	113.12	114.19	106.76	113.6	110.76	115.42	112.98	114.24	110.23	109.98	107.75	110.3	110.71
107.25	105.29	105.05	107.33	109.09	103.8	107	106.68	111.45	110.2	109.87	100.5	106.84	103.7	107.73	102.93	105.17	104.29	104.9	102.2	109.09	103.8	107.96	110.72	107.53	106.29	105.75	102.21	103.98	104.66	102.47	105.57	105.85	107.23	103.02	108.16	102.86	106.92	104.26	101.34	105.2	104.91	102.63	104.6	102.28	107.16	104.76	105.2	103.9	105.78
118.74	121.22	119.27	118.11	120.83	115.73	120.38	117.29	120.68	119.49	117.99	112.2	117.93	115.62	117.33	116.46	118.33	116.86	115.37	119.64	118.65	117.73	120.08	117.37	122.56	119.68	119.27	116.59	119.52	116.43	122.58	113.72	116.86	120.85	116.81	119.38	114.2	114.83	118.74	115.34	120.13	118.22	116.94	116.54	114.18	120.56	117.29	117.37	123.94	118.55
114.14	111.16	109.52	107.66	112.36	112.89	111.26	110.98	110.79	110.97	108.7	109.63	109.27	110.89	116.48	108.46	112.84	113.49	112.53	111.96	109.44	112.99	109.5	108.79	113.5	106.64	109.76	110.76	115.29	108.86	109.52	108.35	108.93	112.78	109.22	109.44	107.15	114.62	111.94	112.82	111.45	109.32	111.35	115.73	108.75	108.36	114.97	111.48	115.33	115.55
112.49	113.45	112.02	114.35	113.17	114.51	117.29	108.04	110.46	112.74	106.67	111.71	112.93	111.53	112.89	116.76	113.14	114.44	112.98	114.34	115.37	113.64	115.73	113.46	115.2	116.22	109.77	116.46	113.44	116.86	115.05	115.87	110.13	114.54	115.35	112.87	113.19	112.52	117.11	109.48	111.92	111.73	114.7	111.84	113	113.97	112.2	109.49	110.53	109.76
107.2	105.69	101.25	100.82	102.35	101.74	106.58	107	100.49	105.9	103.64	106.68	109.08	104.29	104.63	105.02	102.09	108.03	107.93	100.59	104.8	104.79	102.13	100.25	104.46	106.74	107.12	101.61	102.55	105.03	99.833	101.66	103.61	109.04	106.05	104.34	100.22	104.53	103.17	100.63	101.52	106.03	108.73	109.23	103.42	102.58	104.52	103.08	101.72	105.5
102.65	98.555	104.64	101.75	99.766	99.248	100.68	94.42	102.14	101	100.78	102.63	98.291	101.84	99.688	99.597	99.534	102.88	99.398	102.73	103.4	101.31	100.35	97.629	102.57	100.38	99.286	104.37	102.13	98.352	101.79	99.126	102.91	98.219	99.12	103.44	98.286	102.46	99.995	102.47	100.89	95.916	101.98	98.942	97.229	102.95	99.374	104.57	100.8	105.25
102.03	108.45	105.82	104.79	110.98	105.96	101.89	105.06	99.348	104.97	101.82	105.38	107.68	107.06	104.93	102.85	108.76	105.04	103.73	105.26	102.99	107.19	101	103.14	106.17	102.44	101.86	105.93	102.85	102.32	102.5	103.72	105.07	107.3	105.28	105.57	108.01	106.67	105.22	103.22	106.36	106.96	104.97	100.93	101.47	101.79	104.94	106.63	100.74	104.59
104.75	107.95	99.289	109.64	108.54	99.92	102.57	101.87	105.82	105.67	103.23	106.47	109.28	107.44	106.48	107.73	103.02	107.91	100.85	108.81	99.794	105.17	104.97	107.11	104.89	107.74	108.52	109.3	107.12	106.43	108.99	99.494	107.42	105.67	107.18	106.44	105.42	108.93	104.64	104.38	107.32	107.17	102.96	102.7	106.58	106.46	105.79	105.26	105.95	106.73
102.95	103.84	107.86	107.31	107.24	106.01	102.96	112.97	103.52	104.19	107.48	105.87	106.31	109.93	108.28	109.89	108.28	100.27	105.36	108.44	108.78	109.06	105.33	110.09	107.63	110.43	107.24	104.24	108.31	107.3	110.07	105.57	105.61	107.3	106.89	102.02	106.37	103.87	110.84	107.32	106.6	109.04	102.79	104.5	106.41	110.12	107.6	106.86	105.36	105.98
107.64	104.38	105.36	103.82	103.61	104.24	105.88	104.14	109.01	104.56	106.56	102.65	98.924	103.4	105.58	106.93	105.09	104.74	104.27	103.5	104.17	103.33	106.31	103.35	107.24	102.11	105.5	100.53	106.36	106.07	100.76	104.32	103.4	106.86	103.46	105.36	105.85	108.44	101.15	102.1	105.85	102.25	104.84	102.49	106.08	108.77	105.73	103.58	107.54	103.44
104.43	105.74	106.98	102.9	105.79	106.38	105.48	106.3	106.19	104.24	108.51	105.09	107.27	108.55	103.41	108.56	103.36	105.5	106.64	107.55	106.29	108.14	106.62	101.76	108.53	108.89	102.09	105.8	105.38	101.24	108.72	102.91	99.164	107.68	109.27	105.1	101.83	108.18	107.22	100.73	99.005	99.073	105.45	104.48	107.8	107.21	104.95	100.3	103.84	103.11
95.175	98.47	103.8	97.944	102.17	103.73	95.561	102.88	98.14	99.052	100.7	101.71	99.607	102.83	103.63	99.747	105.47	99.611	97.628	100.61	102.51	104.03	100.6	100.8	99.313	99.218	101.4	99.861	97.196	100.35	101.84	97.181	98.665	103.45	98.457	102.77	102.59	97.057	99.831	101.49	100.24	103.89	105.37	101.65	98.698	101.51	104.56	100.52	101.88	99.111
102.86	104.35	103.41	104.73	107.14	104.33	105.53	103.23	104.44	103.11	107.51	103.7	102.48	102.82	103.79	105.07	102.09	103.55	102.82	103.73	106.34	109.16	105.9	107.92	104.36	105	102.41	105.01	103.56	105.59	108.1	103.47	104.79	102.22	101.96	105.31	99.819	100.6	109.17	102.32	100.17	102.92	105.13	103.55	100.45	102.79	103.94	100.97	102.25	106.78
108.27	112.28	111.74	111.76	109.07	115.67	112.34	111.69	112.15	112.08	111.75	110.38	112.82	110.38	110.89	110.3	111.83	112.03	111.85	108.74	112.19	113.65	111.14	112.73	112.68	116.6	116.97	107.3	111	113.52	107.93	108.83	112.27	112.71	111.61	114	115.97	112.59	113.76	112.61	110.2	112.46	112.99	113.01	116.01	111.65	107.27	108.54	112.8	113.56
109.71	111.42	115.17	111.34	109.8	109.96	110.31	113.42	108.37	114.96	110.78	111.33	112.36	114.68	112.6	112.8	114.87	111.67	114.15	110.71	110.74	110.39	113.13	110.14	108.95	109.97	113.68	114.35	110.49	114.82	113.64	111.45	107.77	116.3	113.43	111.65	112.16	118.78	112.34	110.07	111.16	109.89	109.36	108.63	114.35	115.02	110.75	106.8	110.3	112.53
98.561	99.941	100.79	101.68	101.46	101.82	97.875	102.09	105.24	102.7	99.555	98.863	102.6	98.014	100.83	98.606	96.865	99.892	99.955	100.25	100.71	96.884	96.765	92.873	97.548	96.04	102.45	100.74	103.15	100.49	101.83	100.41	100.58	99.962	99.417	106.34	101.11	97.461	96.848	103.97	97.099	98.44	95.619	100.54	98.114	99.747	100.68	103.95	103.66	102.99
99.225	102.26	99.82	101.37	102.95	94.127	103.71	100.46	104.47	101.02	99.056	102.31	98.389	99.374	101.93	100.49	102.93	101.12	103.54	96.228	106.75	96.314	101.25	96.525	99.737	99.333	99.78	98.451	104.37	103.46	98.972	102.46	101.03	100.89	97.81	100.32	102.93	100.36	100.32	97.526	103.05	103.11	98.547	102.84	101.17	102.72	104.17	99.734	106.19	101.28
106.21	103.61	102.9	104.59	103.52	103.36	108.51	102.65	101.77	105.33	100.91	101.09	103.37	108.49	106.37	102.15	104.98	100.2	109.26	105.16	101.48	105.19	106.09	104.44	107.61	103.58	104.67	106.15	101.78	104.97	104.2	103.46	102.38	100.71	100.9	104.33	107.86	103.11	103.71	106	105.11	105.68	108	100.99	106.38	104.36	107.39	100.27	104.91	100.46
104.48	104.39	102.88	106.09	105.02	100.61	104.72	101.26	102.54	106.72	104.31	102.77	104.28	104.07	107.27	104.14	104.66	106.84	105.02	104.33	103.36	103.13	105.83	105.57	104.21	102.51	110.23	102.06	101.05	106.74	105.73	107.14	100.96	105.45	99.589	104.24	100.92	101.64	107.58	110.07	105.22	97.388	100.52	107.91	104.24	103.14	109.15	109.38	101.61	106.22
105.73	106.16	107.5	105.56	103.09	106.02	107.6	103.67	109.42	108.33	105.4	103.78	107.73	100.86	104.06	106.23	107.73	110.99	111.6	104.94	110.21	107.1	105.18	110.38	104.36	109.65	108.35	109.38	108.19	108.06	102.58	108.63	104.62	107.4	109.43	102.72	106.28	109.5	102.86	109.87	103.68	107.39	106.05	108.1	105.68	103.21	104.66	108.98	108.32	111.53
110.35	110.01	112.27	109.66	111.22	107.14	107.32	108.55	108.33	111.78	108.36	106.53	111.81	110.64	107.66	108.63	110.79	110.26	109.31	108.03	108.34	110.46	109.2	109.51	110.72	111.88	111.6	103.87	112.38	112.26	109.95	105.84	107.21	105.96	111.13	112.77	107.56	109.41	107.95	102.99	112.56	112.72	116.04	107.72	108.41	109.45	105.61	111.26	107.77	108.71
112.39	113.1	108.81	105.17	108.17	107.93	111.4	114.24	108.81	113.06	110.24	114.76	106.08	109.29	112.65	108.62	110.47	109.16	113.94	108.82	117.72	114.25	111.35	111.89	110.45	114.28	112.66	111.65	112.48	113.79	111.32	112.87	111.37	112.81	115.31	111.86	109.67	107.11	112.32	107.53	110.01	111.74	111.16	111.12	106.14	109.81	115.43	111.84	110.44	110.9
114.2	109.29	106.27	112.65	114.11	113.81	110.52	109.91	112.94	112.92	112.4	112.2	110.59	109.37	109.23	110.75	106.97	108.33	111.34	110.88	109.39	108.55	110.45	111.2	116.43	109.85	111.45	116.1	112.96	111.7	111.72	110.03	109.66	114.83	107.3	112.58	112.19	109.14	114.65	108.05	105.63	114.25	110.18	110.32	106.48	109.52	107.12	111.83	114.2	112.36
101.73	101.7	101.78	98.386	98.648	99.746	103.07	100.49	95.033	102.61	100.14	100.95	99.533	103.65	101.08	95.373	99.23	100.16	100.17	104.21	104.63	100.13	97.219	102.84	103.49	102.28	98.362	101.16	101.69	100.6	100.89	100.76	99.16	103.08	100.23	102.62	98.116	100.51	102.83	100.24	102.28	101.65	98.952	99.086	96.786	103.22	101.61	102.77	101.22	101.2
112.67	113.67	109.82	109.55	113.29	113.19	110.1	108.34	115.27	112.95	114.38	112.23	109.39	114.12	112.6	110	111.94	115.11	114.66	112.45	112.34	110.4	112.12	110.37	112.81	110.21	113.67	108.24	110.88	108.39	110.61	110.82	109.94	114.46	113.53	110.64	112.85	113.7	115.06	113.5	109.98	112.97	113.56	111.02	110.11	111.6	110.69	113.12	114.2	112.05
107.55	111.91	112.77	115.09	108.62	110.47	111.58	115.86	111.81	111.87	110.51	112.42	110.33	111.45	111.48	112.83	109.09	115.89	114.68	110.6	112.02	112.23	112.99	115.67	109.19	113.03	113.25	113.94	113.54	112.44	112.52	117.23	111.98	108.93	110.71	110.03	115.18	113.79	111.12	108.58	110.43	116.34	112.54	113.74	109.14	115.23	112.3	109.08	107.87	111.31
109.58	109.61	112.64	110.4	114.06	113.61	109.23	106.32	115.1	112.67	114.52	110.59	114.81	110.84	114.94	108.82	112.54	107.62	111.33	108.88	111.19	113.98	109.24	111.25	112.9	112.57	115.32	108.58	110.95	111.78	114.09	115.54	109.33	111.68	105.16	112.19	111.09	108.64	111.36	107.71	113.81	108.64	112.67	117.11	114.44	109.82	112.92	112.2	109.15	108.6
120.79	118.34	118.46	114.02	118.92	113.06	117.8	115.44	117.75	119.12	119.79	120.65	118.54	114.94	117.55	115.18	112.38	119.89	118.85	117.27	117.12	117.17	114.31	119.59	117.79	120.12	117.71	114.9	115.59	117.16	117.66	115.32	120.41	121.26	121.5	114.83	114.42	119.22	120.83	121.89	117.84	118.94	114.65	115.81	115.19	115.58	118.01	115.46	117.11	115.6
104.2	103.67	107.44	107.04	98.952	103.22	99.998	101.9	105.14	107.32	106.49	107.15	102.5	105.39	104.5	103.82	104.62	103.47	104.51	101.64	105.37	103.62	102.85	100.91	106.52	108.68	102.85	103.08	106.36	105.71	104.55	104.94	101.12	100.02	105.46	104.92	102.17	107.94	107.75	105.75	105.98	100.22	106.52	106	104.26	102	105.03	103.19	106.45	101.66
112.12	111.96	111.74	115.26	108.35	118.86	115.03	109.34	108.2	116.75	111.97	113.56	113.59	110.27	111.11	108.5	112.43	110.47	110.7	112.86	109.78	110.04	108.03	112.1	113.63	113.37	111.23	109.83	113.62	113.76	110.66	112.28	117.74	109.1	113.73	114.45	114.25	111.27	113.76	111.67	110.01	109.23	111.13	109.31	112.86	110.72	111.15	109	109.15	117
107.75	103.92	108.65	110.59	106.67	108.19	105.96	109.73	108.11	104.32	102.93	109.76	107.2	106.01	106.74	103.14	110.72	108.98	108	104.88	103.6	103.39	106.27	105.13	107.25	105.12	106.75	104.15	106.67	104.99	109.87	107.14	105.9	106.21	102.35	101.78	105.27	105.85	104.83	108.14	106.03	108.97	105.27	106.18	103.41	102.47	105.92	103.98	108.3	108.26
98.429	105.45	109.23	107.89	105.66	103.09	100.19	105.37	105.59	108.45	107.48	104.96	110.83	101.59	105.34	105.36	103.2	103.85	106.34	105.89	107.68	107.85	102.89	108.13	102.41	106.92	105.28	104.19	103.31	100.86	108.05	105.91	110.68	111.47	99.385	104.25	107.3	101.93	108.3	103.76	104.29	107.03	107.82	104.99	104.77	104.35	105.01	106.44	107.05	102.48
111.36	107.54	109.42	107.91	111.55	114.38	110.16	109.2	109.86	111.28	109.75	110.65	109.8	112	114.63	111.9	113.36	108.73	108.88	110.07	110	113.25	109.53	105.83	108.71	111.23	110.6	112.02	109.27	110.76	107.46	108.9	110.72	110.77	108.52	113.22	112.76	113.3	110.81	111.28	108.13	113.25	108.92	109.86	111.92	113.41	110.34	105.54	111.91	107.88
104.44	104.8	102.39	100.76	104.9	103.49	102.28	102.74	105.66	103.85	103.98	104.58	106.28	107.45	105.75	108.14	101.53	102.29	108.44	107.28	103.27	103.59	107.74	103.25	107.61	104.55	105.67	111.07	108.24	103.9	108.07	109.9	106.75	108.13	107.2	109.09	101.56	102.29	110.59	105.75	104.26	105.96	105.22	105.3	108.27	103.5	109.49	105.53	105.34	109.08
100.78	98.315	100.45	100.77	101.56	102.15	102.62	99.253	97.172	103.85	98.598	98.383	99.677	97.726	102.5	94.171	94.477	98.675	97.056	105.09	105.69	100.97	98.476	98.73	97.463	101.8	98.699	100.93	102.62	102.66	103.07	97.833	101.36	99.492	102.03	105.4	98.603	101.59	95.278	101.93	104.35	101.66	99.751	101.08	102.74	100.75	98.532	102.29	104.26	98.806
96.437	101.77	96.499	101.22	98.563	100.96	101.19	103.04	96.687	99.656	97.662	101.29	102.77	102.97	100.96	101.85	102.34	96.681	103.1	100.21	101.25	101.3	100.18	105.54	102.14	101.79	99.51	98.539	101.23	95.17	101.94	104.76	103.37	101.46	100.72	99.729	98.626	102.18	98.186	105.15	96.614	106.66	97.882	103.26	104.85	100.35	100.42	97.01	102.74	95.841
102.12	106.96	103.83	104.8	105	106.75	104.72	109.79	105.92	108.99	105.34	103.77	110.73	103.51	108.47	101.19	106.44	104.86	113.66	106.13	103.79	103.46	103.26	104.61	106.2	103.2	112.02	104.35	109.28	104.31	107.35	109.15	110.25	107.06	106.75	103.69	103.69	103.57	101.49	105.61	106.74	105.06	104.85	107.31	101.96	107.73	107.76	107.1	107.26	104.71
115.64	112.78	113.52	108.14	113.56	110.69	111.85	114.9	113.29	109.17	111.49	114.91	113.33	112.21	116.64	113.13	107.8	112.28	111.9	111.64	113.87	110.46	114.84	114.32	111.3	112.87	113.38	110.09	111.21	112.95	110.48	112.7	108.6	112.08	115.54	114.53	112.23	110.37	112.39	114.45	113	108.41	115.38	114.49	113.19	106.86	112.3	112.2	109.15	112.47
103.57	103.25	107.14	106.53	104.43	105.2	107.68	105.16	101.59	101.7	99.384	102.48	104.48	106.8	100.97	108.33	103.98	102.36	103.83	107.02	103.94	101.73	104.77	101.8	102.35	101.44	105.33	100.28	102.85	107.44	105.67	101.84	105.08	105.71	105.62	101.78	107.37	107.09	107.09	102.45	101.59	105.6	103.17	101.84	100.87	103.14	100.25	105.52	102.4	107.17
115.69	110.16	112.5	111.99	107.83	107.81	109.88	109.81	111.84	108.52	110.1	111.81	109.24	106.24	110.72	108.45	106.85	110.96	111.05	110.06	105.66	106.58	106.04	109.41	107.4	115.58	108.22	106.19	106.62	108.85	110.93	111.26	109.09	104.34	109.69	109.59	112.22	113.57	112.06	114.27	114.35	108.78	110.63	104.17	106.93	110.22	109.48	112.05	110.4	110.54
113.36	112.33	111.7	109.35	109.95	110.47	106.59	112.1	110.25	110.97	110.92	112.18	111.24	115.91	112.63	109.02	107.19	111.2	111.55	110.85	107.02	114.41	113.94	104.74	115.58	112.61	107.24	110.61	109.53	111.06	112.2	112.42	112.61	108.66	111.27	111.44	110.48	111.21	111.37	114.75	113.89	107.49	110.12	110.01	112.33	113.33	111.73	111.4	117.05	115.05
106.53	107.1	106.21	101.31	107.4	100.79	103.49	109.46	105.63	107.81	106.95	101.79	109.09	102.49	108.54	103.16	103.42	107.03	105.14	103.41	108.54	103	105.24	102.9	107.13	106.29	103.66	102.36	104.16	105.49	104.36	103.16	106.15	107.75	102.56	103.6	102.96	108.94	104.12	102.19	105.63	107.35	109.68	104.22	108.88	102.15	104.6	105.71	103.62	102.23
117.54	117.17	119.54	115.21	117.6	112.2	118.69	113.26	119.61	117.54	119.06	111.02	116.01	120.46	114.03	109.1	115.07	112.63	117.02	114.11	111.01	115.95	115.87	117.16	114.58	118.57	116.59	117.11	114.63	117.71	119.56	115.31	118.66	111.66	116.28	117.58	120.98	120.77	118.65	117.72	114.81	118.26	112.71	115.06	115.98	116.42	115.57	117.26	116.23	120.61
99.645	97.832	103.17	100.8	101.52	100.7	98.441	98.269	102.89	97.656	99.793	100.39	97.387	103.97	100.82	97.73	97.456	104.63	105.8	101.15	98.24	98.909	95.202	100.58	101.33	100.74	99.188	97.275	102.46	99.675	97.131	100.26	100.49	99.049	98.112	95.786	100.57	95.807	102.31	102.73	99.001	99.971	98.853	101.53	99.489	102.58	101.14	96.916	105.49	97.01
111.35	111.66	113.74	110.6	113.6	114.44	110.13	113.58	109.61	111.86	113.03	111.27	109.37	107.85	110	110.45	114.55	114.35	108.93	111.56	109.49	109.87	113.73	110.85	113.48	113.4	111.05	114.44	111.18	113.24	114.32	110.05	113.28	107.65	110.9	111.08	111.54	109.45	116.93	110.7	109.81	112.75	114.44	112.6	111.38	116.84	109.36	113.31	113.19	112.87
107.62	107.46	105.62	107.59	109.76	107.46	104.03	105.26	104.11	106.92	101.38	107.39	111.49	100.28	104.07	109.18	105.08	104.66	107.04	106.88	104.32	106.64	107.24	105.99	106.52	109.43	101.13	99.256	104.98	108.51	106.07	103.02	106.02	104.75	106.89	107.16	109.74	99.929	103.88	107.76	104.57	108.94	108.8	105.53	104.3	102.99	103.36	107.94	105.39	107.88
112.6	114.04	113.03	113.8	111.17	111.76	111.65	112.77	112.42	115.14	108.39	110	113.49	110.94	117.07	110.47	112.82	117.31	115.99	109.49	110.01	111.44	113.42	115.8	113.27	114.14	113.8	110.63	113.66	115.56	113.3	114.92	112.93	112.22	114.45	108	113.19	113.52	112.19	112.16	109.32	108.5	114.5	112.73	116.81	111.34	114.99	117.39	116.22	112.23
110.79	106.74	106.6	106.29	106.51	107.49	104.43	104.51	110.12	107.54	106.65	106.53	105.01	102.1	109.34	104.3	107.44	107.08	107.19	108.95	108.34	104.77	105.16	112.73	102.97	107.82	107.34	103.85	104.61	108.35	108.86	106.05	110.87	110.84	105.92	110.77	102.07	105.25	106.63	109.57	104.47	103.54	107.21	106	102.77	106.83	104.83	104.97	105.47	111.06
101.82	103.14	106.66	107.03	108.06	108.37	104.46	106.66	104.84	103.78	107.29	102.49	108.41	105.63	105.85	104.78	108.02	107.41	106.1	107.34	106.62	109.5	104.32	106.91	107.91	103.59	106.47	103.07	107.67	109.23	108.49	104.77	103.34	108.68	106.93	105.82	106.83	105.41	104.51	100.77	108.65	100.99	107.58	109.9	101.17	106.22	105.58	103.71	103.15	108.08
99.724	104.2	102.59	103.5	97.205	102.4	98.906	98.102	100.27	105.58	100.03	101.35	98.702	97.412	103	100.78	99.469	96.79	102.07	98.793	98.532	99.639	99.241	102.86	102.34	97.28	106.44	97.687	100.06	100.61	101.24	100.71	103.74	100.31	102.78	99.492	99.118	100.65	101.12	99.429	99.508	102.92	100.38	101.46	103.08	98.937	99.674	98.507	100.9	103.43
101.72	105.61	106.79	111.72	111.39	107.72	114.84	107.61	109.94	109.63	114.96	111.59	110.61	106.52	115	108.24	111.21	105.63	108.96	115.42	112.06	111.45	110.36	107.34	110.62	112.33	112.76	110.08	108.85	110.33	109.12	112.42	104.57	110.01	110.32	107.45	109.69	110.29	109.61	110.71	112.82	108.36	109.87	110.77	110.41	110.95	106.6	111.96	107.92	108.75
107.03	110.88	113.44	111.99	110.49	112.67	113.18	111.79	111.14	112.78	113.29	107.16	110.24	111.96	109.16	114.7	108.95	110.39	108.75	108.99	113.24	113.34	109.44	109.08	110.53	113.06	110.78	113.68	113.86	112.42	107.31	116.21	113.31	109.33	108.79	113.93	111.03	111.44	106.6	114.48	106.72	111.12	112.31	108.36	113.45	109.61	113.2	110.72	114.46	110.89
120.26	116.78	117.07	119.56	114.82	119.06	119.22	113.66	117.74	117.3	115.2	119.59	120.82	116.47	110.42	120.99	118.81	114.85	117.54	117.64	117.77	115.1	117.15	118.46	117.56	120.96	109.93	116.33	112.21	112.17	117.57	113.81	115.33	116.69	115.83	118.37	116.19	119.99	121.59	118.34	118.73	121.54	114.69	117.25	119.04	114.17	118.73	115.79	123.7	117.65
116.17	114.23	116.27	117.94	116.8	114.92	117.4	124.08	121.1	121.04	118.94	117.85	120.69	121.19	114.87	123.17	113.84	113.48	114.27	117.41	118.1	114.86	124.1	116.79	115.34	116.11	117.7	124.23	119.48	118.53	118.6	116.48	118.66	115.04	115.36	116.32	121.07	118.01	119.86	118.92	117.71	115.32	116.69	113.9	115.75	117.44	114.06	117.99	117.96	118.89
106.7	97.52	101.16	101.6	97.006	102.77	101.88	101.69	104.08	101.02	100.39	105.81	100.55	101.32	105.74	99.696	99.879	100.82	103.58	101.1	101.02	102.69	100.81	104.11	97.03	95.94	104.45	103.6	97.363	100.52	98.192	98.916	106.32	96.634	103.65	99.783	99.447	97.529	104.55	100.47	101.63	100.3	102.71	100.47	99.601	102.09	102.23	97.945	97.147	103.36
107.38	105.3	103.71	102.19	102.91	103.49	110.13	108.14	102.62	103.16	108.54	106.2	106.88	101.05	101.68	105.59	107.63	104.34	102.85	106.34	108.54	110.45	106.48	107.39	102.53	105.33	108.44	103.08	102.71	101.53	103.6	110.56	106.92	104.52	105.23	105.17	106.84	104.79	100.38	105.68	107.75	104.84	108.95	105.01	101.61	107.31	104.9	105.8	110.32	107.94
107.36	108.99	102.28	107.21	105.16	109.92	105.05	104.6	104.43	102.83	107.47	111.09	109.25	110.17	109.51	106.08	107.76	104.37	109.17	112.11	108.45	104.11	107.33	108.67	105.55	110.15	105.84	103.45	105.95	110.41	104.07	105.27	104.91	104.87	105.03	107.97	104.47	107.01	107.52	108.94	104.37	102.78	104.5	110.74	103.39	106.47	106.43	108.21	110.13	109.69
107.94	109.99	106.6	101.02	103.5	101.96	105.05	110.25	107.27	107.09	107.47	104.27	109.57	107.48	103.8	104.56	107.6	104.97	104.56	107.84	106.48	106.16	107.27	108.79	107.12	100.39	108.14	104.27	104.57	105.21	110.17	103.33	108.49	105.59	102.51	108.77	108.32	105.53	108.62	109.85	108.24	109.98	107.76	107.46	105.4	106.72	103.6	106.78	105.9	105.25
119.98	116.44	115.31	123.24	117.01	117.79	120.35	120.67	117.38	121.67	117.12	119.29	113.36	120.24	117.43	116.89	116.5	116.52	112.82	115.76	116.97	116.77	115.92	115.72	119.11	113.64	117.81	116.2	117.72	118.68	118.01	118.45	117.23	115.67	118.56	117.93	115.54	117.92	119.18	117.59	118.06	117.82	119.67	117.75	114.46	116.1	117.2	118.15	118.11	118.95
103.32	99.784	101.76	102.01	105.5	106.88	105.7	103.49	102.81	102.07	105.77	106.92	106.05	104.18	103.64	100.62	108.12	101.54	103.03	103.21	101.78	105.12	106.84	107.04	101.96	108.29	100.07	101.69	110.56	104.27	103.96	105.44	102.05	104.89	107.11	104.25	106.46	102.8	102.33	104.42	103.58	97.398	107.82	101.9	103.12	99.996	105.24	107.92	97.4	104.44
112.65	109.8	114.43	111.52	111.24	113.28	107.79	113.68	110.97	110.22	114.41	116.96	110.2	114.32	114.83	112.17	110.11	108.43	113.44	113.38	112.81	115.56	111.06	114.54	113.52	114.44	108.57	113.29	113.01	112.7	112.67	110.66	114.98	111.59	112.15	111.93	110.63	112.79	114.6	111.4	109.85	112.27	109.83	114.38	111.13	108.96	112.69	112.78	107.76	111.74
110.51	110.83	110.54	110.66	110.31	109.4	112.8	108.51	109.43	111.86	111.3	115.2	112.97	110.93	110.91	112.55	112.28	111.12	113.46	113.97	110.43	112.22	107.51	105.21	113.08	110.95	113.52	109.76	112.42	108.79	109.4	112.21	109.89	108.3	113.72	108.46	111.15	109.99	111.1	110.66	110	115.01	110.93	110.58	114.05	113.54	114.16	108.52	112.23	115.55
104.97	101.87	103.93	105.54	101.86	101.14	101.42	109.08	106.89	106.64	101.08	104.04	102.7	102.57	104.24	103.31	99.365	103.79	104.03	101.7	104.29	102.97	101.76	105.82	102.85	107.18	102.6	104.93	105.07	106.23	109.33	103.92	100.58	104.78	105.92	102.43	102.84	107.02	106.04	100.19	104.18	102.36	104.2	103.91	104.95	103.05	107.86	107.97	105.38	105.17
108.3	106.21	111.89	109.41	112.85	108.03	106.37	111.46	112.55	108.95	107.12	111.16	109.62	106.74	112.33	109.15	109.03	105.44	108.96	111.39	104.43	113.91	109.25	109.87	109.16	109.21	112.54	107.78	109.62	114.43	110.14	108.94	112.49	108.38	106.47	111.89	104.23	112.55	109.45	115.1	106.6	108	115.61	110.17	112.3	112.5	108.98	110.91	113.12	110.25
106.52	110.66	108.16	100.51	108.13	107.4	102.66	106.32	102.57	101.11	103.34	105.01	103.78	101.16	107.03	105.7	107.13	107.77	107.04	108.9	104.93	103.23	104.17	106.03	96.838	108.15	109.67	102.77	99.135	102.36	109.16	105.32	105.89	106.15	103.85	104.33	108.45	103.52	105.8	104.59	103.67	105.68	106.67	108.66	106.76	106.53	107.44	106.01	105.92	105.57
106.93	108.7	113.95	111	116.06	114.98	113.68	112.18	111.46	109.34	116.45	108.51	111.75	116.48	111.02	114.4	112.38	116.32	116.35	112.27	111.19	117.54	113.79	111.02	110.84	114.37	115.12	113.28	110.51	116.4	112.12	112.6	115.59	115.27	112.11	110.37	110.65	115.53	115.07	112.36	109.15	111.69	114.05	111.94	112.23	113.11	111.12	109.35	111.12	112.63
116.93	119.43	116.12	120.51	115.46	117.68	119.73	117.34	118.95	117.71	116.64	116.25	124.67	119.48	118.25	117.28	117.8	119.87	122.55	115.5	118.05	117.96	114.17	120.62	118.8	117.9	120.78	118.05	120.91	118.4	117.58	123.61	117.34	119.36	119.21	116.5	116.47	119.91	121.51	121.82	117.22	117.57	114.73	121.49	113.75	115.19	117.91	120.23	117.84	117.22
98.114	102.98	101.81	102.55	97.699	100.79	99.139	104.01	102.35	102.61	103.01	95.929	99.752	99.872	98.718	107.49	98.015	99.974	96.655	101.5	98.598	104.91	99.399	102.22	102.78	103.53	102.91	100.45	102.73	104.84	103.01	98.456	101.66	102.74	100.03	97.086	103.06	103.26	97.292	96.574	103.02	104.42	101.14	103.81	99.839	103.8	98.475	101.57	98.957	102.67
112.09	114.98	114.59	112.28	110.5	112.8	113.5	114.36	110.93	108.28	113.13	109.57	112.01	110.42	120.19	110.87	113.32	112.3	115.97	115.06	116.01	112.47	115.05	115.01	112.63	115.09	112.4	114.3	112.74	114.46	111.52	112.17	109.45	114.54	113.77	111.23	111.65	111.62	114.48	111.98	112.68	112.18	113.41	114.14	111.27	115.21	113.12	108.61	116.42	113.45
102.89	104.18	105.65	105.37	104.99	104.27	104.79	102.6	109.24	105.77	106.28	99.66	101.93	103.37	105.53	98.456	104.95	106.1	105.13	101.66	105.76	103.72	106.94	100.32	103.86	106.84	102.24	102.77	100.03	104.59	103.26	102.69	106.97	103.63	106.84	104.36	109.58	100.91	100.32	104.92	105.16	103.81	103.91	107.64	106.43	105.7	104.42	107.84	104.47	104.04
117.48	115.12	116.29	116.78	117.25	117.44	115.22	117.03	117.33	115.36	119.27	118.18	116.49	117.86	115.01	114.53	115.18	115.44	111.16	116.13	116.28	110.52	116.74	115.48	117.98	116.94	110.47	121.85	116.95	113.71	114.35	114.28	114.37	114.76	116.09	115.68	116.05	115.05	118.1	119.74	118.94	118.44	114.85	116.46	116.74	118.14	118.72	119.08	114.64	119.88
100.03	98.032	101.91	96.595	96.434	101.6	99.55	99.146	100.82	99.498	103.08	96.301	95.247	98.655	101.2	103.67	98.12	95.27	99.188	96.655	99.29	102.56	99.685	100.49	96.59	100.02	101.2	98.553	101.43	96.815	100.72	99.69	96.359	98.289	97.693	97.697	98.583	102.03	103.21	100.64	101.94	100.39	99.3	97.561	100.61	101.17	103.22	99.108	97.879	100.03
111.21	108.13	108.83	116.3	110.81	112.36	114.41	110.49	108.24	108	114.21	115.46	114.18	110.06	116.5	113.27	112.8	111.16	113.73	112.05	110.04	116.18	107.76	107.53	109.88	113.13	115.19	112.08	112.17	112.14	112.35	112.78	114.1	114.17	116.06	108.78	112.13	110.73	112.87	109.51	113.98	111.15	111.63	114.57	114.79	111.82	114.82	114.18	112.6	117.58
111.13	110.91	114.93	113.87	109.53	108.91	109.39	109.7	109.15	112.17	112.14	112.64	112.99	114.23	115.59	108.23	112.67	109.32	115.03	108.35	113.96	116.76	113.04	110.94	112.92	118.58	111.31	113.47	113.94	111.54	109.4	113.95	114.67	109.4	111.68	109.97	108.95	110.58	114.67	110.2	113.67	113.43	113.63	112.6	112.65	113.46	111.59	112.34	112.71	113.33
99.829	98.323	100.18	102.22	99.944	95.689	101.38	97.172	102.76	97.55	102.22	101.74	96.422	101.22	98.047	101.3	104.25	103.54	102.1	99.911	100.15	101.36	103.99	101.5	97.469	99.861	98.435	99.693	102.35	99.46	99.804	97.326	97.523	101.16	102.08	98.4	99.568	98.386	100.24	97.52	96.789	93.834	99.681	102.59	97.67	98.829	97.063	99.159	97.602	97.178
96.947	100.4	99.691	100.88	99.377	99.07	101.72	100.34	98.996	100.19	104.01	100.52	102.26	102.91	99.273	100.84	96.139	102.3	100.76	101.15	100.19	101.82	102.28	98.604	100.32	103.43	100.21	99.754	98.391	98.17	103.42	104.63	99.69	99.923	102.09	102.12	99.98	102.56	102.62	99.929	100.66	103.88	102.38	98.356	97.679	99.807	102.55	101.89	100.52	97.569
117.42	118.15	118.54	116.76	113.44	117.02	114.76	118.34	113.71	115.83	119.11	119.29	117.01	115.77	115.6	117.43	116.76	113.39	111.55	114.55	117.78	117.49	113.24	111.83	112.58	113.52	115.49	114.04	115.51	116.25	117.56	118.74	118.71	114.05	110.75	113.32	121.98	114.99	115.72	116.55	115.09	115.9	115.95	112.08	118.37	113.4	119.42	116.84	116.75	114.72
111.81	110.04	107.14	110.52	109.26	112.64	111.84	114.52	110.55	111.33	106.17	105.94	107.23	108.41	108.46	110.92	109.23	111.63	116.04	113.28	109.89	111.04	110.19	112.91	115.21	113.18	114.19	114.98	108.68	111.3	115.18	109	106.4	107.49	110.13	111.58	104.52	111.78	112.04	105.55	112.9	111.38	109.68	112.38	111.02	109.92	110.68	109.38	112.94	113.75
104.7	107.96	102.7	105.35	103.74	99.691	103.05	107.23	107.53	108.06	105.66	105.85	108.18	102.87	108.77	111.83	106.05	104.59	102.8	106.85	106.29	105.94	107.7	107.97	103.46	104.27	105.92	107.85	105.9	105.69	101.73	109.76	105.17	104.58	103.32	105.52	102.08	102.49	108.85	106.54	103.27	104.79	104.62	106.25	105.2	104.69	104.19	106.17	103.15	105.53
104.42	102.71	107.83	108.25	108	110.2	103.96	106.99	105.66	105.84	109.96	105.21	104.9	99.728	102	104.06	101.25	105.74	106.04	105	103.58	106.04	107.24	102.64	99.754	104.89	104.69	106.01	106.34	108.71	108.86	103.68	106.3	108.79	103.88	102.91	106.73	101.7	109.92	104.34	104.12	104.6	107.85	107.64	107.93	108.09	107.02	104.36	108.11	105.45
100.89	106.55	108.08	101.89	101.15	101.32	108.04	107.36	102.47	101.13	106.87	104.5	108.86	105.16	103.74	101.71	103.95	107.81	107.76	106.63	106.1	107.5	103.5	103.89	103.59	109.91	106.49	106.91	103.63	104.71	107.17	103.49	104.4	107.49	108.61	108.88	102.75	105.58	103.47	105.78	107.93	104.06	104.37	103.79	102.55	105.74	107.82	108.17	101.52	106.06
107.18	104.92	107.14	101.05	104.52	102.36	104.73	110.87	106.21	102.53	105.09	106.8	104.73	105.69	100.24	108.22	105.2	110.52	103.33	102.79	105.28	110.48	106.26	102.73	105.95	108.41	106.98	107.92	106.3	103.68	107.47	108.63	106.7	98.585	106.49	106.59	105.22	103.58	109.74	103.91	100.16	105.28	106.03	104.81	104.59	108.34	110.86	107.81	106	104.26
105.48	104.49	108.79	106.89	104.79	113.16	106.58	109.51	107.64	111.46	106.7	102.94	105.97	102.94	106.21	103.05	107.05	108.97	105.54	108	108.51	110.05	104.57	107.43	106.94	107.58	105.25	103.96	102.25	109.48	111	103.87	108.92	107.41	104.67	105.03	110.26	104.76	102.62	105.79	109.98	102.73	109.13	105.82	107.79	107.19	108.13	103.33	107.35	110.05
104.57	106.81	106.64	108.87	108.46	105.13	105.76	111.1	103.99	109.19	106.31	109.77	104.4	104.97	105.45	106.78	106.97	103.4	107.31	103.92	106.93	107.82	106.41	110.07	108.94	107.21	106.54	107.93	107.54	107.78	107.14	109.24	107.11	105.47	102.58	108.18	106.31	110.24	107.88	106.98	107.15	110.04	107.57	108.35	106.64	109.32	106.72	109.57	106.81	106.2
107.21	103.96	103.01	105.96	105.74	103.81	105.78	106.74	106.66	103.65	106.02	108.78	107.7	105.99	105.45	102.68	104.87	109.44	106.37	104.64	107.49	106.75	105.4	108.17	106.15	112.81	105.88	110.49	104.52	103.39	106.57	107.71	105.39	104.48	106.56	103.84	105.9	100.6	106.64	104.94	104.08	105.12	105.98	108.96	101.74	106.64	107.44	104.24	103.68	104.6
97.247	100.62	101.82	99.781	98.651	98.7	101.9	102.41	100.76	99.833	102.33	100.15	101.27	99.848	96.846	99.016	102.5	101.3	99.438	99.493	97.138	98.932	101.18	97.813	100.09	100.93	98.747	100.62	100.5	104.79	93.36	97.014	98.703	101.67	102.73	98.076	96.525	104.61	99.096	94.656	97.867	97.622	99.261	102.92	100.92	100.39	101.35	99.179	95.413	102.64
110.62	110.43	114.69	111.23	114.98	109.9	110.56	114.4	110.23	111.71	114.03	107.17	112.09	112.52	118.42	114.69	107.72	111.7	110.19	113.56	115.22	113.36	113	113.14	111.93	111.66	110.44	110.11	109.04	117.15	112.44	108.42	111.46	110.43	110.01	111.18	111.38	111.65	107.59	110.47	111.37	112.3	109.56	106.98	111.31	113.66	111.62	112.75	111.93	110.91
104.6	110.1	108.28	106.53	106.73	110.05	108.02	108.98	106.61	104.29	110.95	107.49	108.06	106.97	106.47	101.04	107.16	103.27	110.68	105.11	105.32	103.38	106.51	103.43	109.51	108.21	105.66	106.99	109.22	104.38	106.95	106.13	104.72	107.81	110.17	110.71	105.85	106.48	108.01	101.26	111.25	103.57	108.78	109.06	110.3	102.82	106.66	109.5	106.98	106.59
104.06	104.07	104.37	109.69	103.71	102.33	106.11	103.46	102.24	101.57	109.18	103.3	104.6	101.23	101.95	104.73	102.43	105.18	104.76	101.96	108.01	99.211	103.45	106.14	103.88	106.2	105.86	105.61	104.1	101.09	104.38	101.06	105.25	104.46	104.69	105.46	107.58	105.67	101.74	104.01	101.99	100.57	103.14	105.58	103.4	102.87	103.77	107.1	105.83	103.17
102.13	103.59	101.46	102.1	101.65	102.32	107.43	102.63	98.985	103.3	98.068	98.926	99.376	95.45	105.33	100.52	102.23	97.076	101.23	102.56	96.458	100.79	99.55	104.46	104.78	100.37	101.44	104.4	99.478	106.27	98.678	103.47	101.84	104.65	102.33	97.644	102.84	102.07	103.69	98.584	101.56	99.124	100.79	99.141	102.99	101.94	102.3	104.95	100.89	101.07
113.09	114.94	111.27	112.64	112.52	110.3	109.94	112.19	109.68	113.38	113.07	113.05	113.02	110.22	112.9	112.66	113.2	111.38	113.19	112.21	109.36	114.93	111.87	111.74	117.45	110.8	114.05	114.66	115.3	109.93	113.05	107.23	117.58	112.74	111.87	113.16	110.75	112.51	116.71	112.72	113.54	112.11	112.55	112.1	110.91	110.71	109.6	110.73	111.29	103.44
107.76	108.03	106.97	104.69	104.35	104.42	108.4	107.67	107.08	104.03	105.09	112.09	105.19	109.66	108.19	104.69	106.24	109.33	102.82	109.74	107.2	106.57	103.05	103.55	109.65	101.95	107.75	109.52	103.51	104.32	106.29	105.34	105.16	104.23	105.98	103.23	103.16	109.2	106.08	112.78	104.58	101.71	106.76	101.69	104.56	106.66	105.11	106.96	110.06	104.59
117.58	119.05	117.15	123.46	119.18	113.27	116.32	121.67	113.99	115.61	110.03	116.38	122.9	114.32	117.02	112.32	118.69	121.32	117.01	118.23	119.06	118.03	115.62	117.39	117.9	120.6	111.36	119.08	115.05	115.74	119.52	118.07	115.65	113.68	115.33	121.5	117.5	116.27	119.5	123.69	114.55	119.64	121.73	121.6	116.85	115.43	117.41	118.16	116.05	112.86
106.15	105.89	108.58	102.34	109.05	106.06	107.03	106.05	106.87	106.38	104.96	103.76	109.96	106.37	107.05	107.18	105.34	108.79	107.53	103	109.91	107.39	107.16	103.57	105.61	105.87	107.34	108.62	105.91	109.97	108.09	100.7	108.04	101.36	107.62	106.59	108.63	104.5	104.59	110.12	108.35	103.98	109.27	103.88	106.26	106.58	107.89	105.46	111.64	105.52
109.57	109.05	113.71	116.48	113.04	109.94	115.68	112.61	113.03	112.22	111.95	110.74	109.28	113.39	112.15	112.4	107.02	107.93	109.59	112.77	109.7	104.38	113.49	110.43	115.73	111.29	119.65	112.99	111.11	105.55	112.49	108.8	113.57	112.27	109.38	110.1	114.2	114.58	110.04	112.71	117.12	109.56	112.5	109.23	111.44	114.45	115.68	112.43	112.65	110.2
111.85	116.97	110.16	112.25	113.94	113.5	110.04	115.51	111.34	111.31	109.21	115.99	114.88	114.39	110.23	111.6	116.02	111.75	111.18	111	111.23	112.46	112.64	115.9	114.48	116.26	113.54	114.47	107.43	111.18	110.33	113.31	109.93	113.72	114.43	115.57	117.31	113.33	109.78	112	109.11	111.77	105.68	111.37	112.86	112.36	115.36	111.95	112.21	115.8
114.91	112.47	114.5	116.98	110.05	113.74	115.44	110.08	109.84	115.48	113.65	112.78	110.6	114.21	114.52	111.21	113.6	114.95	115.32	106.35	108.31	115.37	113.62	111.5	108.97	119.52	112.24	111.21	110.77	114.13	112.97	112.24	113.82	110.12	111.28	114.62	115.75	112.58	110.12	110.03	113.37	110.74	115.11	113.17	113.41	112.19	114.17	114.44	111.5	114.94
114.34	122.88	120.01	117.98	118.53	118.8	119.19	117.39	114.65	113.16	114.96	116.9	113.54	116	120.07	118.67	120.21	120.05	116.85	119.32	119.18	118.69	114.74	114.2	117.38	117.16	117.49	122.04	119.9	115.44	114.58	117.04	120.89	118.01	119.13	118.69	118.23	118.31	117.14	117.15	117.1	114.33	115.78	118.75	114.78	118.47	119.41	117.56	119.78	116.68
110.51	109.71	107.91	110.71	114.63	110.17	113.45	112.43	107.94	104.97	111.05	113.33	111.11	110.26	111.54	110.25	105.01	110.58	110.45	105.68	113.96	112.17	110.51	105.8	106.73	106.62	111.61	109.93	110.38	109.82	109.39	109.31	113.02	107.78	105.35	110.74	109.19	106.14	114.08	111.83	110.39	109.44	109.69	107.97	111.53	112.82	109.96	106.2	111.14	108.97
104.18	106.85	105.69	103.57	101.77	105.91	101.62	102.82	105.1	102.96	103.63	104.91	107.12	107.05	107.75	101.44	106.92	103.57	106.56	106.35	107.88	104.32	104.86	102.49	106.7	107.63	102.66	105.32	103.25	103.12	104.92	101.93	103.43	106.84	102.99	104.54	103.69	107.13	104.81	108.16	104.08	103.24	106.06	103.75	104.84	109.75	102.29	104.94	104.57	101.65
99.172	101.36	100.66	98.519	101.13	100.02	101.04	106.53	100.93	101.26	103.41	98.463	100.54	98.714	105.63	99.457	97.67	99.674	100.95	98.843	99.966	99.342	97.967	102.87	100.86	99.934	100.36	105.16	99.537	101.12	100.41	104.34	103.56	104.74	98.503	99.543	100.25	99.738	99.893	102.33	98.879	100.43	102.31	100.04	101.36	101.63	101.3	96.987	98.46	98.908
106.78	109.92	105.34	105.06	110.5	108.21	115.52	107.8	111.81	111.46	111.88	108.8	109.45	114.41	113.38	111.16	110.12	116.06	113.24	109.44	108.85	112.69	109.72	113.6	112.45	114.79	107.32	114.23	108.77	112.41	105.73	111.04	108.87	107.59	108.84	107.58	110.95	111.43	109.94	109.83	112.14	110.95	110.38	110.22	115.28	109.52	111.15	108.84	107.89	109.39
106.14	106.04	105.53	106.71	105.86	108.66	103.81	104.59	108.16	108.57	109.31	109.86	107.2	107.29	105.47	104.93	108.11	105.35	106.21	107.53	107.35	104.62	106.81	109.59	108.25	106.27	109.04	105.76	108.38	113.26	106.42	109.56	106.19	107.57	109.08	107.83	104.51	108.15	105.09	106.16	103.41	106.74	110.56	109.73	106.31	107.11	110.65	104.85	104.3	107.27
110.57	112.91	112.67	109.37	117.12	107.22	102.53	113.95	112.43	110.44	110.9	111.85	105.68	112.99	113.66	112.47	113.47	108.6	112.27	113.24	110.21	114.08	111.07	109.53	110.34	111.01	110.86	108.45	108.66	109.9	112.57	110.54	113.38	114.48	111.28	109.18	109.79	115.17	111.31	112.93	109.2	111.34	114.5	112.93	109.92	111.89	108.72	115.34	108.67	113.92
101.31	104.75	112.29	107.58	105.67	103.94	106.74	104.37	104.66	103.57	106.93	105.33	105.72	105.72	100.17	105.28	101.41	105.09	100.98	106.48	99.934	104.63	101.36	104.42	106.35	103.8	104.23	108.65	108.97	105.76	105.26	103.34	107.26	106.55	106.08	101.14	104.36	103.27	106.91	107.16	104.33	106	100.9	103.51	104.7	105.47	99.227	103.95	108.86	108.49
106.77	103.02	108	101.93	106.2	104.55	109.49	106.78	103.58	105.93	102.66	105.21	107.09	104.86	102.95	106.3	102.16	107.55	105	102.76	105.36	103.91	103.08	103.52	100.13	104.69	102.24	102.06	105.01	105.47	102.89	103.41	107.77	107.87	104.28	99.966	102.64	101.73	106.94	104.01	106.58	106.22	101.18	106.52	102.87	104.47	108.59	107.18	100.91	99.937
110.52	115.16	113.56	113.39	110.97	109.54	110.85	112.14	111.52	112.63	112.8	110.36	115.15	112.89	112.03	113.53	111.62	109.48	110.87	115.47	111.38	109.22	107.91	109.96	109.9	110.67	113.39	108.85	109.59	106.74	113.39	113.92	107.42	113.41	109.37	111.35	114.38	109.47	114.74	108.47	110.24	111.38	111.66	113.31	112.91	115.71	113.05	110.93	113.82	110.52
109.75	114.2	109.86	109.53	109.3	108.41	109.61	107.45	115.93	111.55	112.6	115.25	111.51	114.32	109.84	112.81	106.13	110.81	109.47	110.39	112.18	110.72	110.45	109.74	110.89	106.36	113.83	110.77	106.89	112.3	109.95	115.12	114.23	108.79	113.37	103.69	108.58	110.26	109.6	118.98	110.56	112.23	108.54	112.1	109.49	116.91	113.64	113.35	112.23	107.68
97.321	98.509	99.933	96.387	100.56	104.23	101.21	102.7	103.65	97.602	99.639	104.25	102.32	95.592	103.04	101.79	104.24	101.45	103.5	106.03	102.05	101.99	101.6	100.63	106.72	102.62	97.27	102.51	103.76	101.67	101.33	103.51	100.36	98.282	98.128	102.04	102.06	102.8	98.258	99.784	100.75	102.32	100.8	102.7	100.16	102.25	100.92	95.295	100.91	101.58
100.43	102.53	101.25	101.52	103.73	101.57	106.62	103.45	104.84	108.84	104.18	101.84	105.83	107.17	109.6	103.98	102.56	111.08	105.03	103.98	103.62	104.45	105.27	106.58	102.57	105.47	106.5	103.42	105.01	106.46	109	105.8	106.8	104.63	102.54	105.7	99.591	103.31	98.819	104.13	102.57	105.86	103.34	101.59	103.96	99.579	102.81	106.57	102.54	100.93
108.78	105.4	107.24	106.27	109	104.01	104.94	105.66	105.89	108.62	107.52	109.01	106.98	104.64	103.85	106.1	104.65	103.13	101.88	106.33	107.4	106.88	104.34	105.85	105.73	103.77	106.77	102.7	105.57	105.72	104.15	109.05	108.51	107.66	111.4	107.94	106.25	106.19	106.05	105.14	105.86	105.34	100.73	107.72	105.17	103.24	107.55	104.09	104.84	100.79
99.026	94.097	101.13	100.78	100.74	96.992	96.1	104.52	100.9	99.373	103.84	103.69	102.91	96.556	99.902	97.711	97.776	103.31	101.07	99.511	105.95	98.142	100.82	101.19	100.37	104.75	101.85	98.78	103.22	103.56	101.16	101.26	98.734	102.17	99.253	102.45	98.795	103.98	103.69	98.43	101.68	102.46	97.548	95.913	98.655	103.59	97.918	100.12	99.734	102.51
101.61	104.92	101.51	104.65	102.53	103.32	102.99	102.08	108.24	103	105.12	103.67	107.57	104.39	103.77	103.23	106.49	106.67	108.93	102.95	99.934	101.67	104.75	103.32	104.84	105.65	105.16	103.34	102.81	106.94	99.729	108.48	102.62	108.86	102.93	103.12	106.99	100.29	104.12	108.07	107.4	105.22	102.53	107.57	109.11	102.6	104.17	109.29	101.64	104.49
107.35	109.97	108.66	107.64	105.11	105.44	108.44	104.98	105.6	108.14	103.23	106.23	106.78	109.44	104.7	107.33	107.73	105.2	106.75	107.9	106.94	108.57	105.09	106.97	108.32	108.98	105.24	110.18	100.73	105.81	104.61	105.23	108.05	104.44	109.21	107.85	106.19	107.24	103.26	110.21	104.88	101.35	104.66	108.12	103.7	103.56	106.83	105.56	105.98	109.95
103.26	104.09	103.75	106.42	101.42	105.3	106.19	104.94	104.89	102.47	102.29	107.2	106.2	104.58	102.49	103.36	101.03	102.69	102.39	105.95	104	101.32	105.22	98.457	105.64	103.79	102.53	106.98	102.44	106.23	103.12	105.17	106.14	106.07	103.01	100.15	105.24	106.89	103.69	103.08	100.95	106.94	102.99	106.22	102.93	106.58	100.04	106.82	109.31	109.16
102.03	106.62	106.65	103.6	105.73	101.36	108.17	109.33	107.05	105.59	104.22	106.01	104.21	108.29	106.92	104.91	102.87	103.7	105.08	104.29	105.89	108.46	106.98	108.57	107.41	106.72	106.21	106.71	107.57	106.34	108.15	102.01	104.78	107.32	103.57	106.73	101.07	107.01	105.44	104.04	106.67	104.79	106.68	108.71	103.38	106.22	105	101.27	111.18	106.46
107.92	105.27	109.44	100.28	106.25	102.98	107.93	106.82	103.96	106.4	109.52	107.03	108.17	106.87	108.12	106.84	109.08	108.89	107.1	104.06	104.86	102.89	103.36	100.2	105.29	105.41	105.13	103.86	105.21	106.72	103.33	106.8	106.29	108.13	105.7	106.81	105.08	108.79	106.37	108.72	105.79	102.42	103.01	106.73	106.21	108.33	103.44	108.82	105.38	102.77
107.28	104.07	101.69	103.87	103.09	107.68	104.89	106.07	110.27	106.39	103.46	106.53	108.17	106.07	105.46	104.64	107.83	105.58	106.23	109.88	107.04	104.34	105.26	108.51	109.15	107.64	103.29	108.38	105.68	103.64	104.78	104.78	106.05	106.8	107.66	105.38	110.91	100.17	104.85	105.87	107.77	108.46	104.17	98.103	107.83	106.24	102.37	105.22	104.75	106.03
115.73	120.35	116.47	120.72	116.21	114.83	116.14	118.71	120.7	114.51	118.36	119.63	120.85	116.9	117.18	118.18	114.44	116.69	115.15	113.8	117.07	119.03	116.92	115.18	115.22	116.81	117.03	117.24	119.38	113.53	113.06	118.51	116.58	118.32	118.26	117.41	122.04	116.95	118.34	118.48	120.63	117.86	116.77	117.96	120.53	119.84	117.54	116.11	119.82	118.35
98.702	99.815	99.706	102.16	95.575	105.39	100.36	98.098	99.351	98.871	100.72	102.69	99.493	98.113	99.356	97.301	97.418	99.156	97.914	97.061	101.84	104.31	99.398	105.49	97.078	98.733	97.333	105.18	98.656	95.956	103.69	103.98	105.27	98.319	96.359	99.014	98.481	94.757	99.506	101.14	98.977	99.551	101.28	101.3	96.07	99.323	100.04	100.47	101.11	95.15
99.877	100.3	101.67	103.34	100.66	101.71	99.638	101.3	101.16	99.819	97.011	98.654	97.816	94.118	98.752	96.853	103.38	99.837	99.431	101.47	98.149	102.7	99.632	104.02	101.81	95.48	99.883	103.01	101.66	99.093	100.86	102.24	103.98	101.26	103.38	103.41	97.066	98.803	99.524	99.576	97.129	103.11	101.31	101.56	97.147	97.262	100.05	102.24	99.524	107.5
108.22	103.36	108.25	108.42	103.37	109.78	103.66	105.92	104.9	107.08	106.8	105.04	104.19	108.6	102.64	108	101.09	106.12	107.72	105.4	107.72	103.13	105.71	105.36	108.99	110.8	105.28	109.55	104.47	106.34	101.73	102.68	106.26	105.63	106.44	106.26	104.81	101.09	107.28	103.61	104.06	106.09	107.09	105.21	107.23	103.65	103.38	105.12	105.29	104.44
113.46	113.06	109.64	114.67	115.03	113.82	114.71	114.64	111.92	115.08	115.8	112.72	111.15	116.61	112.44	112.19	110.1	118.6	111.33	110.45	110.84	109.66	113.59	112.45	115.99	111.33	112.92	114.84	117.29	110.86	114.58	109.41	113.04	118.06	110.92	111.57	111.89	115	114.14	113.62	111.37	114.46	111.87	110.6	113.71	111.06	114.22	111.38	115.09	112.43
112.38	110.74	110.26	108.15	114.14	107.39	110.35	108.72	118.11	113.15	108.77	105.4	112	108.7	111.27	108.98	110.97	108.7	115.62	111.33	113.03	111.53	113.67	110.75	111.66	111.66	113.82	108.55	111.99	114.04	112.81	107.19	105.96	108.64	109.26	113.53	114.36	109.95	107.87	109.51	111.04	112.67	109.23	111.25	110.49	106.33	110.03	112.25	111.7	112.98
113.35	113.11	114.04	107.8	114.13	110.97	107.76	111.57	113.35	111.68	113.83	107.54	112.39	114.12	111.24	110.66	111.69	112.92	108.13	111.45	112.48	112.92	110.68	109.15	111.24	111.93	106.6	110.74	107.69	114.53	108.57	117.04	110.91	113.3	109.08	110.63	111.98	112.01	115.75	114.7	111.52	111.01	112.75	111.92	114.37	108.23	112.82	113.14	111.11	112.75
110.95	106.43	106.74	103.86	106.44	101.01	103.48	110.23	104.72	105.93	106.72	104.1	103.4	110.59	108.04	103.46	101.91	103.29	101.56	108.14	103.88	104.19	106.05	107.43	102.9	104.06	109.6	102.61	106.73	101.27	111	105.41	102.84	105.74	107.18	103.51	104.9	106.58	105.06	108.49	103.39	108.79	103.17	104.84	105.01	102.93	105.18	107.87	102.42	104.79
114.22	108.09	109.53	116.43	112.29	111.53	111.22	109.37	111.4	112.61	107.71	111.85	113.05	112.18	110.57	111.97	112.94	110.15	109.47	110.32	111.27	111.4	108.9	115.15	105.67	111.11	113.74	109.15	108.8	110.76	108.99	111.97	111.01	114.29	108.87	113.97	113.52	114.77	108.68	114.82	109.64	116.33	108.74	108.46	111.69	109.68	106.9	110.81	117.26	111.44
104.17	105.69	103.56	102.09	106.99	109.23	106.27	104.52	99.041	102.73	105.84	103.41	104.4	105.2	104.16	103.02	110.02	106.51	101.81	105.54	102.48	105.8	106.52	103.67	105.2	107.53	103.88	105.24	106.15	105.64	102.16	108.73	104.84	102.87	108.67	103.7	106.97	104.65	100.94	103.53	103.75	99.411	100.41	103.65	104.27	98.868	101.5	103.89	106.19	107.34
107.5	109.86	109.82	108.67	107.46	108.16	110.53	110.73	110.25	112.4	110.94	110.2	110.65	111.34	109.1	110.25	111.69	112.95	112.47	110.61	113.73	107.26	110.8	112.85	110.21	109.97	113.84	115.68	114.12	111.22	108.46	113.56	116.84	113.43	109.24	110.68	112.67	114.3	110.32	110.74	113.88	111.04	108.82	114.89	107.73	112.55	113	110.03	113.32	115.8
104.52	107.97	107.23	102.33	109.36	105.63	103.87	103.78	103.73	104.39	106.73	105.13	106.56	109.11	104.95	105.34	105.05	107.27	105.96	109.49	106.99	108.49	105.68	106.14	103.63	102.2	104.8	103.73	106.17	105.12	107.01	105.76	106.51	108.05	107.82	102.87	101.32	106	104.59	111.91	109.38	101.13	105.08	102.76	103.55	104.8	102.69	102.85	106.92	107.34
97.917	103.73	101.05	98.929	105.58	103.1	97.907	102.62	98.607	97.425	97.215	97.906	97.379	100.76	90.088	102.06	102.63	97.171	99.243	101.12	97.026	99.519	99.263	98.123	97.073	96.965	102.47	100.63	98.139	103.09	98.805	98.806	104.11	102.67	98.351	103.68	101.45	96.636	101.87	107.33	97.128	100.56	99.061	104.39	101.39	98.646	100.31	102.06	99.285	97.25
106.4	98.821	98.103	98.486	101.22	95.047	100.28	101.22	103.21	95.373	98.647	100.11	99.538	99.015	100.22	95.611	104.21	105.05	97.498	98.484	99.591	100.18	99.335	101.78	97.504	98.013	105.68	100.31	96.77	97.957	97.084	103.21	95.591	100.98	100.07	99.564	97.879	100.55	102.09	101.18	97.933	101.95	100.27	95.792	102.75	102.88	101.02	98.411	96.86	105.89
99.517	94.252	100.24	101.72	98.337	98.926	96.256	99.674	102.92	101.74	97.715	94.835	102.95	100.12	102.73	95.307	101.19	99.302	101.04	93.961	99.528	91.663	95.46	102.47	103.95	104.47	106.72	98.944	98.069	100.15	95.331	101.41	102.29	96.889	94.234	100.55	95.709	99.034	102.94	98.923	102.79	99.988	96.021	97.861	102.85	98.37	97.471	98.986	100.13	108.48
109.64	102.45	106.87	107.83	108.15	102.92	105.75	103.69	107.28	98.931	105.51	105.71	106.55	107.75	109.46	101.39	101.64	107.55	103.78	106.78	105.99	108.05	105.11	100.24	107.26	107.22	106.13	102.75	98.439	105.27	100.98	101.86	105.69	103.48	105.95	104.48	102.4	108.81	105.52	102.94	105.39	107.34	106.25	105.84	104.77	103.97	105.13	104.6	103.85	107.91
103.83	108.78	106.83	106.41	107.8	106.47	104.12	104.48	108.42	105.95	105.55	104.83	105.72	110.02	103.68	105.65	102.28	100.48	110.68	107.95	103.72	106.78	104.96	103.65	108.79	106.07	106.41	106.76	109.62	110.9	106.3	107.96	108.21	106.63	108.94	102.24	108.66	106.86	106.12	109.37	105.16	107.02	106.01	103.16	103.29	109.58	109.51	105.96	108.29	105.95
107.54	106.64	105.84	104.3	105.89	102.01	103.39	109.22	107.63	107	106.66	99.821	108.67	104.69	105.89	106.37	103.57	107.11	104.01	102.05	104.99	104.2	107.7	108.02	103.83	103.29	108.48	106.94	106.05	106.72	105.96	105.14	104.5	102.83	103.13	103.42	107.91	109.41	104.8	104	103.14	105.99	104.05	105.15	105.06	101.2	106.07	104.57	104.86	98.488
105.45	103.3	105.83	105.56	100.97	108.23	103.93	101.01	103.66	107.35	102.57	104.99	105.13	105.56	106.77	106.99	109.18	106.05	108.45	105.88	103.53	103.51	103.25	103.1	106.8	103.62	107.53	103.13	109.6	106.85	103.53	105.13	110.62	107.8	106.56	105.57	104.83	102.24	105.73	107.79	110.74	103.84	108	107.46	104.55	103.82	104.68	109.03	103.68	105.68
106.98	103.24	104.51	110.07	106.08	104.49	102.34	105.7	104.85	104.27	106.03	106.63	109.83	104.51	105.71	105.71	107.89	104.8	104.45	106.72	110.79	105.97	105.91	102.83	106.62	104.04	105.09	107.64	106.4	109.85	102.98	104.02	108.75	108.5	103.38	107.8	101.69	103.99	105.48	107.47	108.96	104.48	103.51	104.46	106.76	102.68	107.11	101.48	105.5	104.36
106.23	102.1	108.87	106.67	103.68	106.47	102.55	107.47	108.91	109.43	106.38	109.62	108.61	107.89	104.66	107.95	102.06	110.42	107.42	102.66	107.45	107.7	105.05	104.83	105.82	103.54	108.29	105.02	103.61	112.28	107.85	109.36	106.21	103.14	106.78	99.257	103.6	110	108.25	108.93	99.963	109.15	102.86	103.86	105.39	105.95	110.3	104.93	105.03	100.5
108.89	108.05	114.15	113.85	111.49	113.33	108.15	109.9	112.07	109.9	113.43	108.69	106.56	118.57	108.91	116.82	111.02	115.29	115.33	114.85	108.53	111.11	116.75	109.65	111.35	115.17	116.4	115.4	109.53	109.9	111.19	113.61	114.24	110.44	111.04	113.38	110.1	111.9	113.39	111.08	106.99	113.37	115.94	113.88	109.8	110.78	114.51	109.26	112.4	112.37
110	105.55	105.18	107.5	110.84	108.8	109.61	105.81	106.64	105.75	105.9	108.45	107.52	104.44	104.68	107.39	106.63	104.74	110.74	106.18	107.98	108.35	108.56	102.96	103.2	105.42	107.32	108	104.04	109.31	105.38	103.59	106.44	107.27	105.52	105.93	108.01	102.92	107.84	104.39	104.72	105.89	102.69	108.89	104.39	105.28	104.22	109.81	105.33	106.3
97.622	99.607	101.52	98.333	99.855	97.986	98.569	97.103	101.41	103.51	99.497	102.39	96.411	100.77	97.144	97.767	97.206	99.926	102.1	100.6	103.67	97.783	99.455	104.25	99.433	101	99.283	99.955	99.222	100.7	96.93	101.99	99.52	98.741	98.282	99.797	103.07	97.338	101.89	98.226	100.9	100.63	104.84	100.08	99.149	97.154	101.21	105.23	98.132	90.719
113.16	111.67	111.34	107.04	113.15	108.55	107.25	110.04	110.16	109.91	106.16	116.53	109.51	111.21	110.67	108.79	111.23	112.87	108.87	109.29	110.68	107.62	110.37	111.52	107.5	112.14	113.69	110.46	107.26	109.34	106.67	109.51	110.05	111.35	104.67	112.27	111.41	108.91	110.33	110.57	108.22	111.53	112.12	110.06	108.92	111.57	112.66	107.73	106.63	106.37
100.22	101.22	101.05	96.354	95.123	98.871	104.78	95.906	102.34	96.455	97.832	101.54	101.35	102.68	96.447	98.023	101.79	102.64	100.64	102.04	102.93	99.728	97.106	95.758	95.178	104.64	96.741	102.12	100.21	98.774	98.465	98.276	98.11	98.309	99.66	95.363	99.691	101.31	98.425	97.778	102.22	99.805	106.62	98.472	95.355	96.663	97.29	100.07	100.58	104.31
105.65	102.31	106.67	104.22	108.27	106.82	106.32	101.41	103.25	107.63	101.04	107.04	102.18	103.1	105.56	105.83	105.74	107.9	107.34	104.22	105.31	105.73	107.25	103.99	108.38	102.08	107.92	105.14	101.19	105.15	102.23	102.09	100.78	107.1	100.73	108.62	101.35	108.6	104.71	103.96	106.45	104.59	106.65	102.74	103.77	102.12	103.78	103.54	107.33	101.94
97.526	97.753	97.617	102.68	97.567	102.6	101.2	101.38	96.522	97.482	103.47	98.104	100.87	99.338	102.68	102.33	103.39	99.794	97.97	102.77	97.887	98.544	99.862	101.21	98.666	96.647	101.75	100.22	103.79	101.93	98.048	102.47	104.97	97.641	101.84	102.38	101.32	100.36	101.58	95.259	102.24	100.63	100.24	99.989	99.909	101.83	100.89	100.85	99.613	100.54
104.14	103.83	107.11	106.51	103.28	107.84	104.49	106.4	102.48	97.677	104.42	104.86	106.64	105.61	106.46	99.795	106.32	106.89	105.11	105.96	100.99	100.09	103.78	107.83	103.8	109.35	105.33	103.03	105.52	107.12	105.65	103.27	105.77	99.66	106.02	103.14	102.51	107.75	105.15	106.23	101.07	105	104	100.17	107.27	99.874	101.85	103.81	110.41	103.06
106.5	104.62	100.1	110.88	103.23	106.66	99.999	108.8	103.94	106.48	105.11	101.53	101.29	103.3	105.06	104.03	107.15	106.97	103.6	103.15	103.64	108.37	104.86	100.82	101.25	103.55	104.75	103.22	103.53	103.14	105.11	106.29	104.51	102.12	106.76	99.868	104.12	100.36	99.955	103.34	103.54	104.86	105.03	103.19	104.35	102	100.45	105.84	100.18	104.1
108.5	104.08	106.1	105.47	106.17	106.28	108.05	108.55	103.78	103.29	104.56	106.47	105.43	104.35	106.22	106.25	104.74	106.75	104.75	103.57	106.15	106.89	107.47	106.94	108.09	105.48	104.67	105.4	104.95	103.55	104.89	104.4	108.26	102.34	105.65	103.34	102.31	104.92	104.54	105.45	106.28	105.44	105.88	105.98	106.31	104.62	104.17	106.14	104.14	101.68
102.93	102.1	97.89	104	105.47	103.24	103.92	103.1	96.469	100.74	98.29	104.47	98.336	96.967	97.959	98.72	104.37	102.05	99.021	100	97.613	99.459	102.9	102.45	101.73	105.43	99.415	105.12	96.754	98.755	101.18	102.95	102.58	102.03	102.26	107.18	103.9	104.08	99.384	104.41	101.09	99.423	96.311	103.81	106.42	100.62	105.23	105.13	101.52	104.61
110.29	110.4	113.23	116.67	109.92	112.99	113.9	111.87	109.95	111.5	106.36	112.37	106.76	113.02	111.75	112.09	108.59	109.62	117.26	110.85	105.7	108.12	109.67	109.9	112.42	107.44	106.15	109.15	113.68	106.56	107.48	108.79	113.51	114.11	115.41	110.27	110.35	112.3	111.15	111.99	111.72	109.78	113.06	110.06	113.53	111.04	111.75	115.3	111.49	111.25
117.25	107.65	111.48	113.02	116.68	110.1	115.17	111.9	111.8	111.59	114.35	109.23	109.76	109.53	113.41	109.66	111.73	110.46	114.1	109.71	114.98	112.39	115.59	105.74	109.48	111.43	111.54	114.26	112.63	113.88	114.15	111.92	117.69	110.85	110.24	116.11	108.22	112.62	114.16	113.56	114.01	110.78	113.01	109.78	109.7	108.45	112.86	114.17	110.9	110.58
105.61	104.76	100.68	101.84	107.2	101.62	105.73	109.3	105.71	108.47	105.96	108.19	108.05	104.8	109.35	106.29	103.76	110.97	103.41	103.17	103.48	108.13	101.77	110.31	106.68	106.17	107.08	105.06	105.43	105.88	104.21	104.65	106.38	103.69	109.85	104.92	105.22	107.31	108.15	108.43	106.41	104.15	104.61	104.2	104.95	105.5	108.3	102.24	102.54	106.47
102.36	101.08	105.84	97.596	98.807	103.25	101.28	98.286	98.107	100.82	98.66	99.625	98.403	97.939	102.43	98.826	97.056	98.12	101.48	101.74	96.644	98.496	97.977	98.699	102.17	102.55	95.608	99.32	98.664	103.35	101.57	102.9	97.581	98.694	100.26	96.711	103.66	102.91	105.18	98.84	101.24	103.83	100.5	98.088	103.21	95.991	98.249	97.643	100.35	99.216
97.527	102.32	97.683	101.85	100.55	97.585	100.57	104.41	100.76	95.096	98.469	101.37	104.72	101.11	100.77	98.545	98.327	103.26	99.351	99.876	101.45	95.905	97.932	99.21	102.17	102.71	96.243	99.795	104.26	102.71	101.59	100.82	101.68	100.64	99.221	95.532	96.992	98.837	102.38	100.56	98.986	102.08	102.83	96.966	97.835	98.936	102.53	100.56	96.148	103.34
106.61	102.76	104.33	104.17	107.05	105.51	103.4	108.45	100.98	103.03	102.31	106.6	109.3	104.27	102.17	105.67	104.19	102.65	102.35	105.75	107.55	106.02	107.57	102.7	101.96	104.17	108.24	103.01	105.88	104.51	105.53	102.4	108.76	103.79	107.8	103.47	108.27	105.25	106.43	106.56	107	108.13	104.55	103.58	111.11	104.66	105.54	105.49	101.88	107.72
111.71	109.84	106.96	113.22	108.94	110.88	114.76	113.05	112.38	111.58	116.58	112.83	108.81	109.78	110.92	110.31	115.2	111.62	110.14	112.57	106.41	111.17	109.15	110.73	115.11	111.35	112.63	114.7	108.53	110.33	110.99	108.95	112.03	113.34	112.83	112.94	111.41	112.93	111.36	109.01	112.96	114.31	107.06	107.68	109.13	113.34	110.67	112.58	112.81	112.25
103.8	102.75	100.72	106.14	108.72	106.17	100.33	106.51	104.59	104.94	107.19	109.06	106.81	110.2	107.42	107.18	103.94	101.78	109.04	105.68	106.05	107.15	106.99	107.2	105.76	106.55	105.86	106.04	107.34	106.59	105.8	106.74	105.65	107.58	103.91	104.38	106.2	104.07	102.43	101.14	106.9	104.51	105.43	109.4	107.08	107.69	103.83	107.78	106.35	107.89
113.36	114.69	115.14	114.62	111.97	111.04	112.82	116.76	114.24	111.24	112.26	111.23	111.15	117.46	110.93	113.3	113.48	112.64	109.32	113.57	110.73	111.89	111.26	112.87	115.24	116.4	110.01	112.3	113.74	109.83	112.67	110.08	117.7	112.97	105.6	118.38	109.23	114.5	110.87	109.75	110.54	110.76	112.85	117.14	113.98	113.16	109.71	109.5	109.35	110.37
105.56	107.37	104.23	103.67	106.22	105.38	103.76	105.11	106.52	104.51	104.13	107.14	103.4	106.26	107.47	106.04	103.03	105.31	106.1	105.82	103.55	105.37	104.99	104.39	106.02	103.21	112.38	103.64	103.26	107.06	103.67	104.78	103.76	104.4	106.62	108.08	107.89	103.88	103.05	103.75	106.12	103.24	105.31	102.24	103.74	104.2	104.45	106.81	104.57	107.74
106.42	106.39	102.08	104.3	103.16	107.04	109.3	103.96	105.96	111	107.17	105.08	106.6	105.83	103.03	110.27	104.79	106.1	105.29	105.99	104.79	105.26	105.58	106.43	107.38	105.77	105.35	107.68	106.47	106.48	107.08	104.52	106.76	106.59	108.52	106.99	105.83	106.33	103.84	111.69	106.4	107.16	106.35	106.61	104.55	109.7	111.19	107.39	106.59	101.87
110.19	113.49	109.55	110.7	108.85	113.56	113.07	110.81	111.25	114.39	109.95	115.03	114.37	113.03	114.39	116.03	116.43	110.86	110.85	115.92	114	109.83	110.88	111.48	112.41	112.55	111.63	110.37	108.72	109.56	112.39	111.27	113.09	113.36	110.53	113.59	112.38	109.14	106.5	115.6	106.9	111.73	110.43	113.45	114.25	113.25	113.15	111.48	112.02	115.03
99.388	104.24	105.23	107.97	101.22	105.39	107.62	108.79	107.07	105.05	109.74	107.94	103.99	106.44	105.49	102.58	107.33	104.12	105.12	107.93	105.27	105.58	110.55	105.55	107.42	106.69	103.8	101.18	104.42	105.51	103.25	106.26	107.31	104.19	109.85	104.82	107.08	99.697	108.06	102.52	103.39	104	108.46	109.39	102.9	104.15	107.02	107.94	105.45	106.96
108.89	112.16	112.13	115.57	112.49	114.67	114.28	113.84	111.64	110.55	110.71	111.49	105.8	111.54	112.46	111	115.17	112.11	111.34	110.11	116.23	110.66	111	113.22	112.55	115.71	109.61	111.2	115.2	112.7	110.86	113.39	115.99	106.92	108.8	114.23	114.66	114.63	107.7	111.53	108.2	109.42	115.99	114.88	116.18	112.93	113.66	107.7	115.69	118.22
99.24	96.304	92.259	100.04	101.01	98.897	99.76	97.412	97.816	100.45	100.82	100.37	102.15	95.18	104.56	98.002	98.252	104.22	97.702	103.14	97.759	101.9	95.972	102.33	97.802	103.58	99.357	103.98	101.02	97.4	99.196	98.199	98.783	101.99	102.62	102.44	99.283	101.46	99.512	100.79	99.121	96.611	98.379	97.693	101.82	103.08	100.31	97.281	102.27	101.38
117.51	115.25	114.16	109.24	115.04	114.49	114.26	113.21	112.47	110.38	112.06	111.81	112.65	113.46	114.42	113.59	112.64	110.54	114.56	113.19	111.82	117.12	113.18	114.45	115.2	113.37	110.15	110.12	113.99	111.67	115.57	108.29	107.33	112.89	106.21	113.45	110.15	113.4	111.56	112.47	114.58	112.3	111.88	117.86	114.82	107.16	110.84	114.86	110.96	110.29
101.17	109.78	106.44	106.24	107.46	102.71	105.98	106.58	102.56	105.96	101.89	107.69	105.46	109.13	104.4	103.51	105.17	104.71	106.04	108.96	106.55	99.724	106.01	109.88	107.18	104.59	105.9	105.75	102.76	107.32	104.36	106.44	108.95	108.04	105.27	104.43	109.49	109.84	109	106.04	109.42	108.13	106.95	105.98	107.34	104.32	105.19	105.9	104.4	107.39
98.293	100.04	99.612	101.53	99.145	99.758	100.81	98.825	100.09	99.146	98.077	102.34	100.64	98.052	100.77	104.81	101.76	102.05	103.11	99.771	101.01	102.2	98.429	97.804	100.52	99.644	99.46	100.19	97.313	100.64	98.429	100.39	103.69	97.601	98.416	102.66	102.97	101.14	104.33	99.65	101.62	99.401	101.42	97.773	99.931	101.23	99.059	99.869	103.4	101.71
96.341	95.449	97.367	95.777	96.431	103.16	102.5	102.8	99.301	101.37	97.674	100.69	104.78	97.509	101.53	98.646	103.18	100.33	100.54	104.93	107.26	100.02	100.42	98.831	98.441	99.216	105.64	97.43	99.445	99.378	95.878	102.15	102.94	103.72	99.017	101.46	100.73	103.25	103.15	103.43	101.23	100.5	103.14	99.435	98.627	98.695	99.997	98.603	99.263	97.155
108.7	110.69	106.35	114.19	113.15	114.95	108.41	112.61	110.05	110.47	111.92	112.76	108.84	110.74	110.91	111.93	115.16	111.51	109.03	107.37	109.47	108.18	106.02	112.85	112	114.58	116.16	110.08	110.73	111.62	116.34	115.73	110.57	110.4	113.17	114.48	108.86	112.29	103.74	109.35	109.4	113.16	110.38	108.44	111.41	114.55	108	113.09	111.52	111.78
106.42	101.6	104	104.11	102.12	102.87	104.51	104.08	106.02	108.94	106.78	104.58	107.06	103.31	109.97	106.71	105.09	105.45	106.73	107.4	105.15	109.93	103.35	107.02	105.75	106.51	106.37	104.19	106.89	106.42	104.77	106.62	107.1	101.27	102.34	103.24	105.48	107.23	104.44	102.36	107.23	104.16	106.03	108.09	99.346	106.03	107.51	102.93	109.45	104.52
105.96	98.723	104.3	105.58	104.13	109.99	109.33	108.06	107.19	110.38	104.38	106.53	99.95	108	103.09	104.94	102.96	103.78	102.51	102.49	104.7	103.71	109.32	104.79	104.29	105.54	105.56	106.41	102.67	106.6	108.4	105.92	103.11	108.74	106.18	105.17	104.04	104.52	105.85	106.2	108.8	106.33	107.33	104.69	106.11	100.94	101.12	106.17	103.21	100.58
102.26	106.17	105.87	105.79	106.37	107.21	103.67	104.49	102.97	107.38	105.17	107.29	107.51	105.08	106.21	103.01	103.17	105.59	105.02	106.35	102.52	111.99	107.97	109.53	102.82	103.52	105.77	112.38	103.28	103.71	109.05	104.44	113	107.6	107.25	105.32	104.29	104.18	103.9	102.54	108.25	108.49	105.18	107.08	108.37	105.58	104.8	107.8	103.39	104.59
116.44	118.9	115.88	122.29	116.3	116.28	115.9	119	114.35	118.5	112.07	117.72	114.64	115.36	117.17	117.29	118.92	114.96	116.88	116.75	119.49	120.68	118.37	113.58	116.01	119.37	119.99	118.37	121.33	117.1	119.2	111.9	116.56	118.65	115.59	115.38	117.71	123.97	119.65	119.87	116.02	116.54	118.61	115.76	117.1	120.35	116.35	112.83	119.75	113.9
103.68	103.34	99.974	99.018	103.54	105.2	104.07	100.87	104.67	103.7	102.69	99.095	102.59	106.78	106.63	103.6	106.03	101.75	106.06	109.6	110.08	102.24	104.3	106.59	107.82	104.02	107	104.59	106.38	100.22	102.83	105.7	106.74	104.03	109.06	101.54	107.13	101.79	103.73	108.96	107.1	106.3	104.43	110.98	104.12	104.38	108.12	104.48	107.22	101.62
106.82	105.15	105.24	106.97	106.73	107.26	104.48	103.24	105.1	104.18	105.93	106.1	104.05	107.11	107.6	104.96	105.6	106.7	108.92	106.5	108.42	108.82	108.26	105.26	105.2	108.04	101.57	109.88	104.36	104.83	103.14	105	104.54	101.28	106.34	105.79	103.81	105.29	105.15	110.5	106.37	105.8	103.57	109.44	103.11	105.36	106.49	105.92	104.65	102.47
105.29	104.89	104.8	103.19	105.62	104.95	110.88	105.52	109.1	107.2	107.73	106.36	103.82	104.32	106.54	102.44	107.35	107.86	101.16	108.46	101.6	105.72	106.53	101.1	107.21	99.954	100.12	103.71	102.87	106.68	105.26	107.9	106.57	106.93	102.72	105.54	102.46	111.48	102.79	105.69	104.52	105.04	106.92	108.84	107.37	105.93	102.32	105.43	106.09	108.16
113.12	111.58	112.83	112.03	111.24	111.89	111.76	111.46	109.07	111.7	119.41	110.39	111.67	109.96	111.84	114.25	113.93	109.76	111.23	110.35	112.03	111.67	106.85	109.11	113.3	114.88	110.83	109.67	108.99	111.62	112.55	110.69	109.99	115.99	114.82	113.72	107.22	113.59	110.05	115.03	110.74	113.2	113.96	107.96	114.54	110.48	111.96	108.68	113.41	111.1
107.88	105.88	105.76	107.38	102.44	110.6	110.31	104.14	105.11	105.78	108.41	105.73	107.44	107.81	110.41	104.41	107.01	104.4	107.42	103.48	108.92	99.035	105.67	105.64	109.88	105.36	107.24	105.42	107.27	107.82	107.14	111.42	104.66	103.88	106.06	107.16	103.5	107.93	102.97	107.98	106.63	108.44	107.65	108.49	103.01	106.51	103.14	104.36	105.89	107.18
105.3	106.27	106.77	103.48	101.87	107.41	104.98	109.16	105.54	105.4	108.02	112.46	105.51	106.64	102.66	105.07	105.98	105.55	106.62	107.49	106.14	106.38	106.95	105.39	102.77	109.32	104.8	109.5	101.56	102.63	104.5	102.57	109	107.61	106.57	107.79	102.3	109.07	107.64	103.13	106.32	105.84	106.34	104.65	103.51	104.9	104.46	104.02	104.79	103.7
100.43	99.707	101.45	98.094	103.34	98.173	102.14	104.43	100.84	100.19	98.124	100.46	100.94	99.034	100.63	99.042	100.54	102.06	104.14	98.263	98.729	101.59	97.696	96.421	94.024	100.65	100.05	100.49	98.371	102.87	96.317	95.158	100.27	103.37	103.4	105.06	103.36	99.348	100.93	102.8	100.32	100.7	97.853	97.413	99.861	99.079	99.952	101.14	94.629	96.763
104.73	107.17	103.7	107.51	103.76	105.32	104.55	111.94	104.36	109.56	106.8	101.32	103.58	105.52	107.03	106.05	107.68	109.39	106.29	107.79	103.49	102.14	109.02	107.75	107.93	109.59	103.56	104.28	104.77	107.76	104.43	109.3	104.1	106.38	109.27	108.71	101.81	106.81	106.76	105.78	109.37	103.66	106.66	106.67	108.85	107.49	107.5	104.51	103.79	105.79
102.03	102.34	101.9	105.67	107.54	105.56	103.29	104.18	106.77	104.72	105.22	107.43	105.43	105.8	104.44	107.71	101.68	107.92	105.86	107.53	107.59	107.25	108.89	106.43	109.5	106.4	102.66	105.76	106.48	104.68	104.92	106.86	107.82	108.47	106.78	106.85	105.07	103.61	108.25	102.9	102.21	104.82	105.7	106.54	107.1	101.45	105.9	103.13	104.05	103.03
114.5	114.65	114.91	116.67	116.04	114.49	114.38	115.84	113.69	113.57	116.86	116.13	116.16	113.32	115.81	113.99	120.71	122.95	117.41	117.89	116.13	114.4	115.42	116.78	116.11	114.17	112.9	120.8	115.15	116.8	115.73	117.03	115.45	121.14	117.97	117.54	110.95	117.89	112.46	117.21	114.4	115.07	116.5	117.53	113.03	113.92	118.51	119.23	116.71	116.81
111.9	110.46	111.19	113.08	109.55	114.99	111.77	105.83	115.08	115.58	109.8	111.76	108.66	108.59	107.87	111.63	106.48	112.13	113.2	112.56	109.24	114.09	111.41	113.38	112.6	109.19	108.93	112.27	114.78	112.93	109.33	114.25	113.84	109.51	112.93	114.19	114.01	106.35	109.49	113.25	113.47	109.11	110.3	108.52	112.08	109.15	108.61	110.95	108.38	110.27
101.59	106.35	102.98	101.75	105.2	102.52	106.16	103.37	107.59	105.62	103.55	105.15	108.49	101.07	104.59	103.17	103.59	105.45	105.78	107.75	105.33	102.27	107.75	102.6	105.34	98.835	104.69	104.77	104.56	102.64	102.19	106.49	106.88	106.29	104.15	104.15	104.75	109.39	105.03	100.22	102.16	107.2	107.16	101.28	100.06	104.12	105.23	108.06	102.41	107.88
103.79	102.9	110.92	104.77	103.82	104.24	105.23	107.75	104.7	106.7	106.04	105	105.09	108.92	106.04	106.27	105.19	106.28	104.55	106.13	108.49	103.85	108.02	108.26	107.68	105.58	105.63	105.68	106.72	102.48	103.75	103.75	109.47	103.45	104.79	103.39	105.6	104.95	103.19	111.41	106.55	105.43	106.22	107.96	104.4	101.95	105.76	107.41	105.51	105.59
104.78	103.22	108.53	104.4	112.94	104.81	107.73	103.96	110.72	106.03	105.57	103.43	105.46	108.31	105.27	102.72	109.4	99.597	104.11	102.32	108.27	105.71	100.87	105.24	106.77	106.79	102.72	105.71	109.7	105.06	107.17	104.75	102.28	106.59	108.86	107.18	105.27	104.9	106.98	106.33	106.12	106.31	106.64	104.94	105.65	108.17	108.27	103.83	99.165	106.97
112.54	113.14	110.36	109.82	112.04	110.63	108.02	113.11	103.38	114.9	112.1	110.71	109.53	109.81	111.02	114.3	111.84	108.79	110.96	113.37	112.43	113.05	110.61	113.08	112.02	105.84	110.16	111.28	112.18	108.21	119.54	108.31	109.86	113.25	109.34	108.43	114.79	110.27	112.96	113.17	116.53	112.1	111.89	115.24	112.85	110.49	111.22	110.37	108.01	110.84
118.03	114.64	117.39	117.05	119.71	118.79	118.57	121.98	115.98	118.16	118.35	118.75	119.68	119.19	117.05	119.35	119.5	119.64	117.82	119.01	116.3	115.14	119.14	116.33	115.59	115.24	118.16	116.56	120.76	119.71	118.36	116.62	116.14	115.87	118.48	116.73	119.51	114.67	119.9	118.61	118.99	114.17	117.1	120	119	117.02	114.76	121.4	115.52	116.72
104.5	107.45	104.55	104.57	106.42	103.28	103.77	106.24	108.38	104.52	105.99	104.67	106.1	103.9	104.55	109.66	103.51	102.42	98.905	104.74	105.8	103.2	103.07	99.261	101.25	107.2	105.4	103.83	107.94	103.37	105.86	105.5	102.67	102.21	103.93	104.18	99.384	102.96	106.06	108.02	106.64	107.84	102.46	102.24	101.43	103.47	100.47	104.02	103.04	100.92
105.6	103.56	105.41	106.87	107.84	103.25	105.73	105.95	101.13	102.73	103.61	104.52	104.49	102.96	103.75	107.98	108.16	107.38	100.95	104.59	102.64	101.14	103.46	105.72	104.31	106.46	106.09	104.94	99.599	102.32	104.96	103.81	105.37	99.316	107.48	100.86	101.71	102.54	107.33	105	104.97	106.06	101.85	106.56	107.04	102.03	103.89	102.92	106.36	109.99
106.83	102.15	105.41	106.9	108.36	109.06	105.42	104.39	104.34	103.54	105.99	106.07	105.23	108.32	106.24	103.07	107.04	102.98	109.03	101.79	101.23	106.78	99.986	105.35	102.94	102.35	102.54	101.54	103.32	100.92	104.21	107.88	104.38	103.81	107.35	109.87	108.43	106.01	105.11	103.45	107.17	104.69	108.71	106.42	104.3	105.82	105.35	103.57	101.62	104.29
115.35	113.16	105.92	112.01	112.08	111.96	107.51	111.65	110.75	111.05	106.47	110.54	105.41	109.17	113.71	109.07	110.6	107.9	111.18	110.12	108.82	118.84	108.54	112.42	111.44	109.55	110.67	116.08	111.37	111.83	107.69	108.13	107.9	110.81	108.79	113.95	107.99	107.1	106.94	110.76	110.86	104.66	111.49	106.3	108.09	109.5	108.44	108.88	112.99	108.11
115.6	109.55	111.98	116.14	109.42	115	112.77	113.17	110.59	110.22	111.45	110.7	107.21	114.75	111.59	119.07	112.92	114.47	113.14	113.09	110.65	110.37	112.62	111.25	112.2	115.88	112.16	115.58	113.1	111.22	108.14	111.85	112.95	110.57	114.88	110.28	111.6	109.22	116.07	111.06	110.59	114.57	109	108.39	109.34	109.79	116.22	111.53	114.89	111.89
119.14	114.58	117.63	115.75	115.21	116.59	120	117.11	114.79	116.87	113.84	120.05	116.65	118.31	118.8	117.34	120.41	120.13	114.99	121.69	118.14	116.64	118.1	118.48	118.5	116.74	116.9	117.87	115.82	117.39	119.63	116.08	121.79	112.6	119.78	116.13	117.55	119.76	117.19	114.51	113.82	118.95	118.69	115.24	121.67	114.85	124.69	121.45	119.03	115.56
111.88	115.14	113.5	111.77	110.14	113.7	108.26	115.82	109.73	113.1	114.88	113.88	110.04	113.18	113.2	111.68	113.62	107.83	110.95	107.61	114	111.95	110.46	113.64	111.03	115.8	111.93	109.77	112.19	115.04	111.09	108.99	108.28	108.06	115.01	112.69	108.31	112.77	107.52	108.57	109.03	115.81	111.07	113.78	111.7	110.45	113.88	108.6	110.23	111.02
112.44	110.5	115.61	115.85	105.39	113.74	115.54	119.08	112.73	110.13	114.48	113.9	114.6	113.38	110.03	111.66	113.75	113.77	109.86	116.99	113.82	113.89	115.04	109.78	113.03	109.47	114.53	114.34	110.52	113.68	115.95	115.94	112.53	108.56	108.33	116.24	115.02	113.66	113.26	116.8	116.8	113.86	115.16	106.9	111.38	109.55	114.22	111.56	113.85	114.96
116.8	114.79	115.42	120	122.41	113.09	118.42	118.03	121.02	118.04	118.68	116.96	117.45	119.58	115.7	120.06	113.98	120.51	119.36	116.96	119.77	121.81	118.38	119.22	121.06	120.16	118.26	121.37	115.57	120.56	115.91	117.7	116.63	113.67	116.25	115.66	119.57	116.86	114.96	114.6	119.72	115.86	117.32	118.45	121	114.5	117.79	114.37	115.8	121.88
104.87	102.55	103.16	103.04	104.9	105.04	101.92	104.43	102.29	101.59	105.79	105.9	108.68	103.68	108.98	102.62	105.49	98.733	107.72	101.83	104.2	104.48	104.06	103.53	104.82	106.66	106.15	104.13	108.8	107.02	104.03	107.38	100.45	106.37	110.21	108.95	102.27	106.86	104.92	103.57	104.98	102.73	107.7	106.64	111.05	102.6	102.5	109.14	109.56	105.61
97.468	98.547	96.772	98.027	98.258	102.81	97.117	102.89	97.058	96.702	100.06	96.311	104.91	99.026	95.7	101.31	103.61	95.75	102.19	102.76	96.153	105.07	99.24	101.46	101.57	102.12	95.765	98.46	104.29	102.06	98.988	102.99	100.45	95.156	96.912	101.91	100.85	101.06	96.927	102.22	102.75	98.039	100.53	97.158	104.99	100.1	100.23	97.088	96.529	99.814
104.05	106.08	107.32	101.35	107.36	109.6	106.23	103.97	104.54	105.49	102.48	105.68	107.09	103.45	106.61	104.8	106.93	104.42	108.14	102.9	103.24	105.68	112.15	102.77	106.78	106.94	107.82	107.44	105.25	107.38	109.37	106.14	102.95	106.53	111.07	102.02	105.11	112.49	104.24	103.56	105.15	107.54	103.76	111.3	107.34	107.09	102.44	108.14	104.62	108.51
110.67	107.37	104.72	106.29	103.97	105.67	105.69	107.24	106.83	102.85	106.82	106.71	104.59	105.01	105.56	112.68	102.17	101.63	103.26	102.53	103.47	112.08	105.12	107.57	104.31	105.69	100.08	108.07	103.41	108.39	102.65	106.65	107.57	104.43	108.05	105.93	99.382	104.28	102.96	104.61	107.72	100.34	106.06	105.27	103.07	106.68	105.36	108.45	108.45	107.09
96.467	102.68	99.041	103.66	101.48	100.12	96.643	97.204	99.133	97.907	104.27	102.76	99.866	97.476	100.08	99.296	96.299	99.848	105.63	98.121	101.61	104.11	104.3	104.19	97.434	101.14	96.927	100.51	97.531	98.054	100.17	96.522	98.983	99.074	96.299	104.3	97.902	98.212	97.37	98.325	98.619	101.7	97.467	95.893	99.227	97.126	98.044	100.44	102.62	97.948
105.55	101.97	103.83	101.59	106.87	106.48	96.822	111.67	103.72	107.03	105.01	105.08	105.66	100.8	105.77	103.81	106.92	105.86	102.76	113.26	104.74	106.73	103.41	107.1	109.87	102.61	103.41	104	100.2	104.12	107.27	107.38	114.4	101.42	106.78	103.61	105.14	107.08	105.12	106.93	106.4	107.42	104.39	100.8	102.87	107.32	107.15	107.34	103.29	105.67
112.31	110.79	108.2	114.17	111.51	107.62	108.75	111.58	111.1	113.98	111.84	114.24	109.73	110.86	113.31	117.61	108.18	109.1	116.52	109.9	109.29	111.54	114.51	113.24	113.12	108.08	109.48	114.18	116.53	113.96	111.68	108.33	111.95	116.39	108.37	112.96	112.81	107.21	112.54	110.27	112.47	116.78	110.82	106.1	110.57	112.45	107.67	108.86	109.4	111.71
106	108.75	108.78	111.65	106.12	106.98	108.21	103.3	104.57	99.148	107.12	109.42	107.1	109.5	106.19	107.25	109.87	107.4	107.34	106.27	104.98	109.02	105.67	107.15	108.48	106.41	111.77	107.1	106.81	109.51	107.98	106.32	107.68	108.53	109.59	103.75	106.26	109.13	105.6	108.59	106.2	108.63	104.39	107.67	101.85	106.58	108.47	103.27	104.03	107.26
118.99	118.05	115.86	114.67	111.97	118.39	116.94	122.98	120.69	116.99	117.8	114.45	114.66	116.34	120.43	118.69	116.13	112.92	116.94	116.75	116.34	114.86	115.27	122.14	116.55	121.13	115.58	115.19	115.32	120.17	115.89	114.64	117.96	119.76	122.42	118.58	117.69	115.15	121.85	116.81	119.31	113.32	116.83	119.26	111.49	118.25	112.6	115.74	118.14	116.9
114.38	111.73	113.66	112.95	115.27	110.93	115.19	109.73	107.16	112.93	112.89	116.05	113.09	107.25	112.1	110.69	113.67	117.99	113.55	108.45	112.16	115.21	116.79	118.07	113.38	112.44	112.43	112.31	107.37	113.28	118.1	111.56	109.48	113.29	110.78	113.31	110.67	112.09	106.6	113.93	113.22	113.34	118.61	111.01	109.21	110.46	113.75	115.04	114.71	110.75
107.02	105.71	107.04	105.53	108.14	104.82	107.61	104.27	108.16	107.53	106.06	109.18	106.08	106.92	106.34	105.79	109.69	105.47	107.74	105.45	102.96	108.41	108.69	103.6	107.59	102.7	103.45	107.72	108.65	107.74	102.93	104.14	110.07	104.55	104.53	107.12	105.42	103.63	111.46	104.21	106.65	108.36	111.29	104.19	104.36	111.66	103.22	107.95	106.79	109.16
100.97	104.26	102.22	102.11	100.37	99.815	98.342	100.02	97.533	103.82	99.461	98.955	96.599	97.863	100.17	98.306	101.81	97.223	100.47	99.657	102.85	102.62	102.07	105.62	99.727	100	97.251	104.39	103.24	103.02	101.96	99.081	97.662	99.586	102.64	100.39	104.15	97.349	97.002	102.46	99.397	102.67	97.832	97.294	102.85	101.98	101.04	98.41	100.89	107.47
105.51	108.49	104.7	104.12	107.93	102.84	107.78	106.25	102.7	108.97	104.77	106.77	104.29	106.42	109.5	104.65	108.17	105.68	106.34	108.82	101.88	104.76	107.08	104.27	105.44	108.35	106.77	106.44	111.48	104.06	103.59	104.46	106.94	108.48	103.73	107.28	108.67	106.24	103.67	107.99	106.6	112.54	102.5	107.98	109.4	108.99	108.36	102.8	105.86	106.52
113.58	109.64	112.71	110.66	110.37	111.48	109.47	112.82	112.21	111.91	109.48	111.86	111.07	111.52	112.82	111.16	109.11	115.14	114.95	110.45	111.86	110.81	113.58	113.63	112.56	114.53	115.08	110.95	111.46	111.8	110.2	114.74	113.39	110.52	115.29	108.07	111.08	111.46	110.44	114.7	114.78	106.2	112.44	110.78	110.45	107.65	110.17	108.62	112.13	109.04
107.81	105.74	108.91	101.9	107.54	105.83	107.49	103.22	106.03	102.15	104.8	106.15	109.92	108.83	105.17	106.33	103.5	107.63	101.26	103.1	107.93	105.67	103.74	106.34	104.37	108.44	106.61	103.18	104.96	103.81	107.69	105.15	102.37	104.14	106.34	103.84	107.16	103.33	107.88	106.7	107.55	101.8	106.86	107.78	106.35	104.82	105.73	109.36	108.24	104.48
105.58	106.66	103.35	102.62	103.39	105.72	107.45	104.74	104.2	109.2	102.35	106.53	105.24	109.26	102.27	107.12	107.2	104.71	109.56	106.69	104.36	105.85	101.08	106.86	98.043	104.44	107.37	102.9	106.22	103.58	100.61	103.97	103.63	105.81	107.98	104.22	102.32	105.4	104.42	110.96	105.08	104.57	102.86	104.08	106.46	101.95	105.38	107.9	105.76	104.58
113.37	110.42	112.41	110.33	110.57	112.03	111.47	111.87	113.75	114.39	112.78	111.41	111.76	116.05	117.91	110.09	116.96	109.91	113.95	114.85	113.69	115.57	108.18	111.01	108.36	110.76	113.8	108.96	111.69	115.12	110.36	114.66	117.72	108.88	112.11	113.71	108.39	112.72	109.81	111.36	112.57	112.88	111.28	108.91	113.26	115.26	111.39	111.19	113.61	113.8
103.62	99.12	104.6	104.25	104.74	101.8	101.93	105.86	103.85	110.59	105.31	108.26	102.62	105.84	102.42	104.38	98.438	101.82	104.17	106.1	103.02	104.38	107.6	104.76	105.5	104.02	107.85	103.6	105.21	103.26	100.97	102.93	103.59	105.88	104.81	109.55	100.64	104.3	100.84	104.95	103.73	104.64	101.48	108.93	100.53	108	100.36	106.57	106.65	105.37
107.59	104.2	105.27	108.2	108.69	105.63	104.01	110.47	102.26	105.61	107.62	105.09	108.64	103.02	109.79	106.72	107.74	107.61	106.41	106.66	102.66	105.29	108.05	104.53	104.3	101.74	108.66	107.67	107.29	111.2	111.78	107.72	106.71	104.86	107.56	105.21	106.36	105.18	107.14	109.08	108.31	108.41	106.46	108.03	107.15	104	111.35	106.39	109.86	104.27
98.238	98.944	103.48	100.7	108.73	102.09	101.75	102.28	101.3	103.63	101.59	97.524	100.13	99.93	97.811	96.7	97.06	98.33	104.55	100.64	99.508	101.02	100.94	101.12	103.42	97.451	97.194	98.066	100.71	100.66	98.566	97.487	102.93	106.05	98.577	100	98.586	99.468	104.51	100.43	100.46	103.43	102.75	102.94	96.643	98.99	101.84	100.83	105.6	99.87
105.36	102.44	102.32	103.39	103.11	103.44	103.23	105.33	107.83	105.12	101.72	105.08	105.48	106.11	106.09	105.03	107.43	105.91	105.32	103.52	105.93	98.529	105.07	103.68	110.88	104.13	106.09	103.73	106.97	106.94	109.5	104.09	105.72	101.45	110.33	108.2	105.63	106.21	106.84	103.85	106.93	97.854	104.3	104.7	106.37	103.07	104.83	105.1	109.39	104.25
100.07	96.891	106.01	100.32	98.115	99.864	100.15	105.15	103.15	103.65	98.243	101.13	104.13	103.45	99.065	96.945	101.16	98.232	103.82	97.685	100.42	99.381	97.682	106.3	100.06	101.65	102.57	103.41	97.639	100.07	98.665	101.66	96.728	95.97	97.68	100.63	101.3	97.71	94.575	101.01	98.664	101.48	100.21	100.39	95.013	106.32	100.87	101.18	98.093	101.25
105.28	104.64	107.67	106.97	106.99	103.88	105.08	102.46	103.38	108.9	107.76	107.77	106.38	102.13	106.46	102.39	105.7	110.14	104.81	107.41	105.87	104.96	106.79	106.45	106.57	105.23	108.42	100.75	111.46	108.08	103.31	103.63	102.34	109.19	101.43	103.34	105.39	102.52	104.34	105.12	107.03	102.34	106.1	103.97	107.54	107.03	108.91	109.44	103.54	103.12
117.44	118.42	111.11	110.08	112.76	113.87	110.46	114.49	113.12	111.84	107.28	114.74	115.25	115.59	111.86	116.08	112.45	117.75	115.82	108.83	112.06	115.31	113.34	115.94	114.26	111.88	115.73	112.55	111.69	108.71	109.93	113.64	107.76	117.13	112.76	110.03	112.88	109.8	113.12	114.81	114.69	111.64	117.15	109.57	113	116.3	111.55	112.87	117.12	113.22
105.22	106.37	102.16	107.98	109.6	106.6	106.9	109.41	105.45	104.21	108.82	99.918	108.82	104.68	106.28	109.15	110.03	105.45	105.12	106.77	106.56	109.32	110.7	107.39	105.33	104.74	104.17	103.55	107.35	99.721	107.02	104.13	102.7	106.38	104.99	109.86	104.13	102.16	105.18	110.78	107.27	106.01	103.16	101.21	106.48	103.53	105.7	106.56	110.51	102.71
109.78	109.5	112.79	109.99	108.29	111.49	107.4	111.07	112.91	110.57	109.34	110.5	111.2	111.65	113.5	106.75	108.79	109.99	109.31	110.74	112.44	111.76	109.75	110.84	108.03	112.11	110.77	108.99	112.15	107.88	103.58	110.42	108.33	108.98	107.13	109.2	107.07	109.49	110.42	112.65	111.5	110.34	111.66	115.57	112.67	110.36	113.01	109.85	113.53	112.39
109.25	113.66	115.08	116.99	113.47	114.24	112.35	108.33	113.98	109.13	109.74	110.04	114.61	109.99	107.92	113.47	111.76	114.7	112.29	108.82	108.81	106.48	113.94	109.97	113.95	110.92	114.33	110.21	114.02	113.52	113.99	108.65	109.49	113.46	108.84	107.55	113.26	112.29	109.7	111.7	110.16	114.89	114.97	106.56	112.17	117.23	112.99	110.5	110.22	109.99
110.99	112.67	107.25	104.18	107.98	111.39	109.91	113.85	113.18	111.93	108.44	108.2	107.87	106.01	110.32	110.99	112.71	109.19	104.8	108.97	104.81	106.88	107.86	107.68	112.65	111.72	111.08	110.85	109.75	109.89	109.66	112.81	110.31	112.85	108.64	108.89	108.18	111.83	113.67	107.51	111.93	114.49	108.68	116.73	107.43	112.24	116.14	110.76	109.25	114.24
99.203	98.806	95.286	100.14	100.16	105.27	98.331	100.07	94.692	98.427	101.89	98.033	97.615	100.89	104.25	98.687	100.49	98.672	100.72	102.88	102.69	99.096	100.28	98.516	98.566	101.54	101.44	101.66	99.734	102.52	98.833	102.02	98.103	100.13	100.83	99.057	99.883	98.819	100.01	99.112	102.24	101.13	95.085	102.48	101.27	100.12	99.16	96.158	105.75	100.3
109.51	108.32	102.23	106.96	108.04	105.79	105.25	103.19	111.12	103.55	105.44	107.05	101.58	109.75	109.19	106.32	108.17	111.69	107.24	107.88	111.24	109.26	101.66	105.54	106.61	109.89	104.59	103.69	109.6	107.92	104.18	106.61	107.86	104.75	108.55	109	99.46	106.9	100.4	103.9	108.73	103.05	108.53	105.55	107.34	105.26	106.95	105.16	110.61	102.9
110.13	110.77	112.5	111.43	111.48	108.34	112.66	108.33	106.09	114.33	111.02	109.38	108.77	108.97	106.09	109.05	109.24	107.45	110.57	110.03	115.12	108.41	111.69	114.05	106.3	106.2	112.67	112.73	107.46	109.89	112.76	111.11	109.46	106.97	112.85	109.65	107.86	111.25	108.96	112.28	113.97	110.69	109.34	112.39	107.37	115.11	111.27	111.07	108.33	115.03
101.59	102.71	107.82	108.76	105.51	105.28	105.92	110.05	101.75	109.15	107.13	103.22	104.07	107.52	110.94	103.79	104.49	107.14	108.53	103.83	108.72	108.32	107.86	104.54	103.45	109.43	104.43	105.23	108.22	107.7	106.56	106.95	107.91	108.73	100.93	102.36	108.87	101.5	107.61	105.07	106.96	106.11	107.92	107.48	109.04	104.16	102.29	106.2	103.25	107.83
105.33	104.77	103.25	102.8	107.66	102.52	101.82	101.35	106.99	104.36	106.81	103.56	108.91	105.08	104.2	105.07	102.76	107.76	103.62	106.27	105.33	104.13	107.25	106.18	108.98	105	104.73	107.77	102.26	101.82	109.63	106.06	104.54	103.82	108.51	106.68	102.67	104.6	103.64	102.84	103.21	104.74	108.58	107.1	104.86	102.72	103.76	102.9	103.57	104.82
103.12	101.42	98.587	98.862	97.604	96.494	100.47	97.029	100.73	101.06	95.575	104.71	101.22	98.927	95.971	102.76	99.878	104.78	97.302	101.6	103.3	101.58	97.942	104.24	103.05	102.93	100.09	98.177	99.769	101.29	97.42	99.851	100.03	100.63	97.425	100.04	101.37	101.7	100.31	97.668	98.845	101.02	97.448	99.971	104.06	99.319	103.26	97.455	99.429	99.022
102.23	102.03	100.4	98.559	96.361	100.16	97.25	98.996	98.848	103.6	100.02	98.282	100.25	99.29	103.51	97.228	101.16	103.33	99.616	104.03	102.51	97.728	100.44	99.077	96.853	99.268	104.6	105.51	101.27	99.891	99.857	93.934	103.75	105.47	101.77	94.361	100.74	97.688	98.234	101.49	96.8	101.71	99.547	102.77	98.799	105.89	101.63	106.99	99.944	98.412
108.56	114.24	107.63	111.79	110.55	114.93	112.35	112.57	106.38	109.69	109.38	114.57	105.64	113.98	109.9	108.17	110.52	106.13	108.84	111.41	112.57	106.85	110.36	107.75	112.25	110.82	111.48	107.18	114.39	108.07	108.11	111.59	108.58	106.44	108.5	110.64	111.11	112.61	108.73	112.47	111.72	107.11	109.36	111.35	112.44	114.56	111.16	112.17	107.05	107.98
105.59	105.97	104.34	107.43	99.796	104.34	104.38	100.43	104.37	101.44	102.2	104.87	102.19	107.02	101.53	104.52	103.56	104.45	104.75	107.33	103.88	104.46	106.04	101.64	101.74	103.63	104.89	99.045	104.85	103.28	104.2	100.21	102.66	103.16	105.62	107.11	105	104.02	102.16	103.65	102.22	102.07	103.03	106.58	100.82	106.17	101.69	103.83	104.29	101.26
106.83	109.62	108.57	113.68	107.74	107.45	111.68	114.21	109.09	110.16	109.7	111.29	112.31	109.76	109.66	108.2	105.58	107.16	109.54	107.66	107.24	111.25	112.94	110.29	111.59	108.99	109.21	109.09	111.04	112.18	109.21	109.8	113.07	111.97	113.32	109.83	110.24	110.32	107.31	111.99	109.02	108.06	111.85	112.55	107.09	110.28	108.92	109.83	110.71	111.35
107.3	107.06	105.76	106.13	106.07	105.4	103.43	106.17	105.97	108.05	107.99	108.39	109.43	108.25	105.13	103.58	106.54	102.93	101.74	104.09	109.1	106.19	106.56	103.33	106.22	108.95	106.57	107.98	105.45	107.26	106.3	108.42	105.44	107.58	105.49	106.91	105.45	107.14	102.39	107.76	107.54	103.46	111.02	101.67	108.02	99.521	105.94	100.77	105.81	101.8
101.53	104.02	102.88	102.33	109.41	105.43	101.41	104.96	106.75	102.73	108.82	105.07	103.07	99.588	107.65	105.85	101.99	102.11	102.37	106.1	106.11	105.15	109.07	100.97	102.71	106.02	104.09	105.17	105.72	98.848	102.37	103.45	102.51	102.52	102.19	105.43	106.95	105.46	104.45	102.55	101.23	104.83	107.04	107.91	102.61	102.9	104.9	103.7	103.05	103.64
105.63	108.28	104.38	104.9	107.58	101.54	105.97	106.07	99.917	106.04	105.75	105.47	105.86	98.856	103.19	104.77	101.94	104.63	103.8	101.26	102.62	104.66	105.01	100.06	101.78	107.43	106.44	101.67	101.32	103.81	104.17	107.51	107.23	104.86	102.67	101.98	105.34	106.85	99.174	103.42	108.41	105.32	107.56	101.56	109.21	106.18	103.1	98.888	104.06	100.8
98.552	102.4	103.27	98.033	99.217	101.84	97.792	96.078	97.998	106	106.53	101.15	94.873	97.264	99.575	97.538	97.476	102.37	104.04	100.26	95.297	101.01	101.1	100.17	101.52	100.01	100.37	102.58	96.549	102.54	94.531	101.22	100.91	99.569	99.75	103.26	100.93	100.11	100.04	100.66	100.08	98.47	101.56	101.04	102.67	97.667	100.48	98.02	101.02	103.78
100.9	104.68	104.26	105.06	100.19	105.49	104.11	108.36	103.84	100.11	105.64	101.95	101.04	106.71	101.86	106.16	106.35	103.8	105.39	99.906	106.86	101.15	107.71	104.77	104.23	104.76	107.95	100.51	106.34	106.49	105.36	102.3	101.38	103.25	103.27	99.455	100.05	104.81	103.24	106.86	105.74	104.16	102.57	106.43	104.24	104.37	105.24	102.2	104.83	99.567
107.41	105.17	108.54	109.9	106.71	108.78	107.08	106.79	104.62	107.77	105.33	108.51	111.25	105.98	102.56	107.6	106.62	106.84	105.8	108.94	110.92	105.65	107.85	106.57	100.23	102.62	103.06	107.04	108.16	110.77	104.6	108.36	105.08	106.89	103.67	106.94	101.45	112.68	104.56	110.07	107.79	105.1	105.52	107.4	106.9	108.35	110.02	107.91	107.55	106.78
107.46	109.08	109.61	105.55	108.85	102.66	102.68	103.47	106.42	105.77	105.98	106.23	108.67	105	101.41	106.66	105.52	110.87	106.29	108.21	103.51	107.46	108.35	108.08	105.66	109.38	106.09	108.76	104.36	105.6	104.95	107.15	102.92	102.63	103.54	108.29	108.2	105.13	106.71	104.59	106.55	108.58	108.2	106.19	108.78	108.4	110.28	105.14	112.57	109.06
99.927	101.75	107.31	104.74	105.85	102.46	106.52	103.9	104.53	106.74	104.15	107.85	107.4	106.12	104.3	105.28	103.55	103.53	108.19	104.92	101.96	105.89	104.77	106.27	110.88	107.19	105.48	106.12	106.2	103.95	103.74	103.48	103.82	105.99	111.11	105.5	98.929	102.27	103.31	102.91	105.15	105.15	109.48	105.46	106.63	108.66	106.46	104.39	104.32	109.09
112.86	114.03	110.59	111.97	115.46	106.97	114.05	110.78	111.61	115.81	113.06	111.02	108.5	113.78	116.89	109.49	114.33	111.57	113.35	107.78	112.02	110.04	107.15	112.54	113.98	111.19	112.12	112.66	110.54	109.74	112.66	109.16	110.01	115.68	116.84	113.49	112.76	110.46	112.64	117.09	111.35	112.64	112.22	112.6	110.91	114.32	112.18	110.57	112.64	108.84
103.82	104.69	108.11	106.2	109.04	108.17	105.27	105.94	103.48	104.77	107.82	105.6	107.99	102.94	105.73	108.46	101.67	102.7	108.5	110.68	104.7	105.83	109.79	105.55	102.57	106.57	106.23	106.9	106.51	106.65	104.25	109.39	104.32	105.88	108.08	104.99	101.26	109.54	103.37	106.68	103.63	104.29	102.71	104.95	105.97	105.97	102.86	106.28	102.99	108.36
103.06	105.69	106.54	100.75	102.34	106.08	107.16	104.96	102.58	100.67	102.4	104.43	103	101.35	106.37	105.08	105.82	105.45	106.17	101.17	104.24	103.35	103.02	107.91	106.09	100.33	106.14	104.6	105.43	101.63	103.39	103.7	101.37	104.78	107.21	105.15	105.56	103.04	104.6	102.98	106.1	100.77	103.72	105.98	103.41	105.45	102.16	101.17	105.78	106.46
113.55	111.58	111.62	113.32	115.23	112.07	111.14	112.64	108.91	114.38	114.02	111.54	112.48	116.22	110.4	110.12	110.64	109.87	108.61	112.23	112.26	110.18	111.87	115.56	113.23	112.64	115.46	113.73	106.72	110.45	109.31	111.74	110.09	112.26	108.98	109.46	109.87	111.5	111.65	112.85	115.51	113.34	110.4	107.6	108.77	111.52	108.8	115.41	112.81	108.5
99.411	96.706	99.491	97.943	99.033	101.87	102.51	102.92	97.562	97.677	102.41	98.262	102.37	102.65	99.736	97.677	99.156	98.901	99.499	101.09	96.478	98.16	101.05	99.801	101.42	101.33	102.89	96.951	98.05	97.756	98.483	102.99	97.666	98.464	96.855	96.236	99.759	102.78	99.129	101.68	99.918	97.095	105.98	100.46	101.9	101.87	98.18	100.29	100.29	98.564
99.499	99.684	106.96	100.81	99.091	100.33	97.085	97.645	99.737	102.69	104.51	96.641	99.59	97.136	104.7	97.836	100.36	93.787	98.229	94.721	103.71	106.13	97.101	99.109	101.25	101.36	97.699	106.32	95.944	102.31	100.42	102.42	98.361	101.59	101.47	100.16	95.1	96.78	100.62	97.318	102.34	100.12	106.28	98.605	97.106	100.96	98.74	98.661	102.92	101.86
113.48	108.38	111.87	111.33	108.97	110.33	108.46	109.47	112.25	109.12	115.2	110.1	113.55	114.61	112.74	108.97	115.48	108.43	116.17	107.88	113.88	115.71	114.16	107.43	109.78	109.09	108.76	114.43	108.93	110.85	112.33	111.24	113.11	115.67	108.35	113.8	114.49	109.68	111.09	114.97	115.06	110.16	109.4	114.42	114.2	115.41	114.71	113.59	115.69	114.22
112.66	113.49	107.93	114.5	113.75	111.95	113.03	113.51	111.31	107.61	114.28	111.36	111.66	111.59	119.68	113.38	110.05	110.8	113.74	110.2	109.27	108.23	112.37	113.51	110.97	110.66	111.86	112.44	114.17	113.91	112.12	110.6	107.72	107.7	112.33	114.57	112.48	115.74	113.45	116.84	113.24	112.01	110.7	110.25	108.58	112.28	115.25	108.86	113.11	110.14
98.907	100.87	102.71	97.178	98.339	98.877	98.793	99.618	98.441	101.36	97.457	99.41	99.226	101.02	96.575	95.014	102.85	101.38	97.399	95.7	100.05	101.46	101.75	98.759	96.87	100.12	100.09	102.09	98.274	103.33	100.76	92.291	102.95	101.36	102.25	107.09	99.153	97.329	98.607	100.15	100.89	95.11	98.661	103.08	96.307	99.072	102.42	98.191	99.112	99.533
104.3	108.39	107.37	108.94	106.65	109.21	113.48	106.38	106.35	102.52	105.49	105.03	107.74	107.71	105.72	105.91	107.53	102.34	105.07	107.39	106.06	109.36	104.91	107.94	106.29	108.7	110.02	102.61	108.29	106.74	105.87	103.65	107.79	106.27	109.25	104.82	106.09	104.61	108	104.79	111.15	105.58	104.61	104.31	105.25	102.05	106.48	105.2	107.95	105.59
118.27	117.05	117.46	118.11	116.59	121.19	120.98	118.21	114.79	118.94	113.8	116.95	118.23	115.9	118.69	121.2	116.43	120.75	120.26	115.77	119.76	116.56	116.43	117.45	116.6	117.2	121.27	117.34	116.53	119.87	117.04	121.34	123.52	116.17	119.05	120.61	115.12	119.7	114.32	116.9	118.37	118.36	114.17	119.77	119.14	113.03	119.13	116.45	118.49	117.46
104.68	105.96	105.51	108.29	100.76	102.98	102.45	101.95	110.08	105.82	101.21	111.22	105.96	101.48	103.09	104.38	105.31	102.77	101.27	105.91	106.2	104.15	107.38	106.59	105.69	105.83	104.26	106.66	101.23	103.72	106.38	104.83	104.89	104.1	100.03	104.2	105.23	103.68	104.77	105.51	107.43	103.76	106.22	106.9	100.58	103.91	106.43	104.14	105.51	107.13
107.68	107.04	102.95	102.93	111.22	105.66	107.54	111.37	104.55	106.5	107.14	107.18	103.82	112.05	107.92	110.3	107.23	104.02	104.9	107.27	106.12	111.92	108.41	112.35	104.66	105.36	107.3	105.52	109.78	106.18	103.12	108.08	103.02	105.25	104.45	108.59	104.49	103.14	104.28	104.34	105.54	106.7	104.63	109.64	102.59	105.21	102.32	109.64	110.61	108.14
102.78	97.169	102.28	98.779	101.67	101.74	99.132	96.659	100.24	100.5	100.06	100.92	101.49	98.125	98.617	99.838	98.682	99.354	99.581	98.917	96.632	102.28	92.528	102.15	100.32	100.49	101.61	99.19	100.4	95.843	96.937	95.833	100.47	102.35	95.242	101.4	98.279	98.779	93.783	95.397	95.91	102.84	98.994	102.05	98.146	99.162	102.84	102.77	96.561	99.033
99.881	106.26	102.11	103.69	104.75	98.299	99.096	102.56	100.99	104.04	105.1	106.59	102.94	108.79	103.55	103.78	104.69	104.97	106.24	107	105.59	103.8	105.98	104.14	106.26	103.78	101.11	105.54	101.72	105.36	106.05	105.91	103.13	105.15	109.2	104.4	99.828	97.564	102.68	103.34	104.76	103.25	104.75	105.92	105.19	110.03	102.75	104.3	100.28	104.25
106.75	99.998	106.32	103.23	103.94	105.53	103.11	101.99	106.42	106.51	102.08	105.08	105.46	107.32	101.82	106.73	105.8	103.8	108.51	100.98	108.14	103.17	107.06	103.69	101.32	104.42	104.83	109.11	105.44	106.42	106.64	105.18	104.88	110.83	100.23	103.96	107.8	104.52	101.63	107.01	110.93	109.18	106.4	102.81	100.9	101.91	104.26	104.63	102.89	106.94
113.46	115.04	113.72	111.44	113.84	112.28	118.31	112.45	112.89	112.01	110.44	109.53	109.62	110.05	111.94	113.99	109.22	113.67	111.18	110.49	111.36	108.44	112.32	109.76	115.24	110.04	109.79	112.6	112.74	110.52	113.13	112.94	109.53	113	112.08	110.09	113.88	112.87	115.32	107.95	109.31	113.87	113.26	110.54	117.17	112.59	107.75	112.29	111.51	111.77
111.51	108.63	110.76	111.43	107.4	114.09	113.16	108.6	110.74	112.51	114.49	114.86	112.22	115.82	113.91	113.73	113.07	112.76	112.16	116	115.51	111.41	110.57	112.24	113.99	113	113.33	111.52	111.49	113.78	110.89	116.47	114.37	112.59	114.5	112.11	115.36	114.73	113.92	113.6	112.84	109.08	115.41	113.22	111.68	110.56	118.51	118.23	113.9	108.31
109.99	113.17	114.02	111.78	109.37	112.98	112.38	113.86	113.03	113	114.42	112.95	113.95	110.8	110.39	113.43	110.35	109.62	106.03	110.16	115.12	114.57	108.2	112.57	111.42	112.38	115.86	114.16	120.83	110.31	111.86	110.48	108.23	109.67	112.29	110.06	113.26	111.74	113.06	112.25	110.19	110.15	111.11	116.75	115.57	105.43	114.49	111.47	111.35	107.83
107.61	106.94	104.21	104.61	105.19	106.04	104.57	107.28	106.49	110.65	110.44	103.15	105.98	106.21	102.82	105.42	101.57	106.49	111.25	103.15	103.26	105.61	107.33	109.61	105.97	105.38	103.5	104.03	108.42	111.4	110.81	106.92	107.96	108.37	111.59	105.14	107.28	104.97	112.19	107.42	110.16	106.09	108.34	108.26	109.5	107.79	108.32	104.4	104.01	105.64
111.82	112.15	112.31	112.14	111.61	114.41	116.33	113.24	113.26	115.3	114.67	111.04	110.95	114.95	115.4	109.7	111.26	106.68	113.7	119.44	109.76	117.49	111.74	111.81	112.17	114.59	110.67	118.11	112.27	116.19	109.86	112.19	114.12	110.87	115.6	114.04	108.36	113.05	110.97	110.72	113.93	111.7	115.18	113.44	118.97	110.99	112.36	114.93	108.96	112.65
108.25	107.28	111	113.35	112.5	114.44	108.9	112.87	109.77	113.37	114.68	112.14	112.62	111.74	112.23	112.16	112.43	110.28	107.76	115.45	109.71	109.99	110.76	111.99	111.71	113.03	113.27	111.95	111.39	113.02	111.59	109.11	110.52	112.3	110.98	110.72	112.31	110.69	116.43	111.8	110.29	112.46	110.95	109.5	111.87	109.14	110.95	111.99	113.46	112.22
105.65	96.325	101.09	99.298	101.89	101.05	99.968	97.037	98.658	100.1	98.453	97.713	105.95	105.3	99.246	100.82	103.06	102.8	98.047	101.48	103.26	95.169	101.38	102.93	99.362	103.25	102.24	98.545	101.45	106.59	100.73	101.76	103.84	99.67	98.004	98.018	99.478	103.85	103.15	102.5	100.61	98.744	103.85	98.962	102.4	99.657	100.27	102.73	98.861	98.21
104.66	105.09	106.02	105.02	108.01	107.85	103.44	103.94	108.34	102.82	110.5	109.03	104.57	102.58	104.37	108.79	106.12	104.38	105.7	109.38	102.64	104.8	102.25	99.474	103.47	110.06	106.09	106.8	105.87	106.4	107.42	104.74	105.35	103.94	102.85	109.94	102.29	104.12	105.72	108.95	109.3	107.89	107.99	102.39	104.76	106.02	103.71	108.24	103	104.18
109.26	109.44	112.9	112.21	112.75	111.16	115.61	112.61	106.63	111.92	112.72	108.78	113.4	114.06	113.56	111.18	110.63	108.5	109.42	109.04	111.64	114.06	108.12	112.2	108.94	116.59	111.42	112.46	108.34	113.01	114.19	113.19	111.7	112.52	109.99	114.69	114.47	112.68	114.54	112.18	114.9	113.67	109.76	112.29	114.48	115.21	113.63	110.02	113.08	113.82
109.21	109.59	115.48	108.05	113.49	109.63	111.54	107.42	108.7	109.05	107.44	115.02	109.78	112.27	109.13	111.08	106.52	105.2	107.21	107.5	111.92	110	112.12	111.3	112.48	106.18	107.91	110.67	108.15	111.52	105.33	109.41	112.7	110.88	106.09	110.15	110.4	111.49	106.9	104.24	109.42	112.14	109.1	107.64	111.22	110.34	108.93	113.14	107.73	111
105.39	102.63	108.29	106.96	106.29	104.75	107.77	101.3	107.34	104.93	102.27	106.69	107.8	104.05	107.61	103.32	107.05	103.82	103.17	105.02	102.1	106.2	103.58	107.83	107.01	105.27	102.22	105.93	109.25	105.54	104.34	104.44	101.03	104.38	109.53	107.72	108.29	106.52	104.95	107.94	105.13	108.61	106.62	104.6	105.32	103.53	101.56	105.23	106.96	104.52
106.09	98.706	101.44	101.5	105.75	104.96	105.99	103.4	103.79	105.3	106.85	100.7	104.34	106.8	100.92	108.18	109.15	106.24	101.33	97.829	106.24	107.29	101.98	105.38	105.93	106.56	107.24	104.21	101.03	105.58	106.16	103.16	100.26	103.18	100.18	103	105.3	106.06	110.26	107.38	107.73	105.18	106.08	106.01	103.25	103.56	105.31	107.82	107.65	104.64
98.764	101.24	99.731	96.576	101.38	103.85	98.222	98.222	103.12	103.01	103.28	99.195	99.221	98.953	98.132	100.87	98.724	103.36	102.02	99.254	102.62	101.2	102.67	100.25	96.687	105.08	101.82	97.463	97.58	103.7	95.821	103.29	100.6	101.3	94.891	102.29	97.786	96.014	99.993	98.518	102.37	99.99	96.054	97.072	101.76	97.885	103.3	101.11	98.347	97.264
99.168	102.37	95.192	99.634	99.615	97.257	101.53	104.36	98.887	101.66	100.02	98.9	97.06	99.906	100.92	100.82	99.931	100.83	99.481	97.977	102.59	102.3	100.32	101.76	97.259	100.98	105.67	99.866	101.79	100.99	100.19	100.67	97.234	101.19	101.01	100.29	100.76	94.674	102.02	101.12	95.933	99.472	100.21	100.26	102.73	101.4	98.603	94.388	101.41	96.45
108.35	111.99	109.97	110.05	111.6	109.82	114.06	108.96	113.21	108.49	109.87	111.09	108.69	110.47	108.02	110.83	109.35	111.47	108.73	111.1	109.63	108.98	105.82	107.67	109.88	108.11	109.26	107.89	111.94	110.94	111.68	110.56	110.07	107.78	107.55	110.38	110.72	107.94	108.62	109.84	110.09	109.63	101.1	106.5	111.76	109.92	111.28	112.89	108.87	108.21
106.23	107.97	104.43	103.16	108.19	102.04	108.73	105.89	106.4	107.79	109.75	106.35	105.92	107.44	107.7	107.12	107.92	104.09	107.86	108.45	103.2	109.57	109.94	109.02	105.47	109.01	104.89	107.56	106.73	104.07	104.63	109.14	102.62	104.84	106.4	110.67	104.02	111.82	105.32	98.871	108.87	103.75	105.54	108.15	111.7	109.47	109.28	105.57	107.57	112.32
108.6	104.79	112.88	110.76	109.74	113.38	107.82	111.38	110.34	110.44	104.79	108.86	107.67	112.93	115.65	110.47	109.37	110.22	114.19	106.27	108.63	111.77	110.58	110.11	109.71	110.44	105.91	110.39	111.16	114.45	113.97	107.91	110.48	108.7	112.92	111.2	111.84	110.05	109.55	106.96	112.63	112.71	107.49	109.93	108.62	111.48	112.58	112.02	112.96	104.87
103.49	104.59	108	107.63	106.16	106.16	103.38	105.18	108.64	103.52	101.22	106.83	110.16	108.48	104.54	105	105.68	106.16	105.42	106.01	104.6	107.04	106.55	110.75	104.1	102.39	100.62	104.13	105.47	108.47	106.77	104.25	104.68	105.7	104.93	105.22	105.64	100.67	109.08	102.43	104.02	104.48	103.92	108.29	108.2	104.35	103.45	105.75	107.8	104.97
111.24	109.83	106.84	110.11	116.02	109.79	110.16	107.02	107.57	107.95	111.71	107.69	105.79	110.42	112.24	109.12	111.16	111.8	111.04	108.44	109.41	110.28	113.57	110.85	109.28	109.18	107.39	113.71	111.22	108.89	112.78	109.38	108.56	107.89	109.2	107.7	111.55	109.64	111.62	106.26	114.39	109.67	105.19	111.46	109.95	105.15	113.16	106.21	111.8	111.55
98.769	102.15	101.68	103.1	100.32	100.66	99.388	103.83	98.212	99.862	101.96	101.95	101.13	101.86	97.005	100.54	97.329	98.922	101.09	97.563	98.878	98.521	96.089	101.53	97.109	102.39	103.44	100.86	102.47	100.29	100.03	98.418	101.17	100.51	102.49	105.77	102.95	102.51	103.07	103.04	101.44	100.03	103.38	96.956	103.4	97.429	100.45	97.154	100.7	99.782
107.55	106.68	106.68	105.32	105.99	105.82	109.61	103.85	109.9	106.52	108.52	106.1	105.22	107.98	102.77	103.92	105.7	106.68	103.61	106.54	106.42	107.9	108.53	108.37	110.29	106.5	107.83	104.68	103.33	108.68	107.32	104.69	110.15	104.91	109.2	105.91	109.8	109.74	108.6	105.37	109.59	104.16	106.26	107.37	108.53	104.76	106.27	105.9	108.37	102.01
105.96	102.67	102.53	101.06	106.94	105.73	102.62	107.95	106.67	103.85	104.98	105.84	105.04	107.41	104.7	104.85	103.58	103.19	105.94	103.31	102.04	103.78	107.38	103.97	102.47	104.45	104.23	107.38	105.77	106.59	106.16	103.65	102.17	104.4	103.87	103.66	105.44	105.74	102.77	107.97	104.46	107.52	106.46	103.67	108.97	106.44	100.86	106.72	103.33	107.38
116.06	118.93	115.77	108.66	111.43	110.86	115.63	113.18	112.98	114.54	114.68	113.55	111.46	116.09	115.7	110.23	113.34	111.13	108.53	113.61	112.36	116.19	116.55	111.63	110.7	110.63	113	110.98	111.67	111.71	108.96	112.53	112.68	114.1	114.69	114.21	112.31	112.7	111.87	115.93	115.33	111.49	113.22	110.92	112.11	110.96	116.36	107.8	112.58	113.2
102.05	104.34	105.46	104.3	100.67	103.73	104.62	105.68	109.53	106.74	104.16	105.75	104.04	106.07	103.01	106.87	104.99	101.81	109.67	109.14	105.02	106.11	102.58	104.57	112.31	104.54	102.8	101.96	106.42	108.74	104.92	106.09	108.72	103.03	107.41	108.36	104.35	108.34	103.75	102.12	108.63	103.97	108.19	104.04	104.72	103.88	108.49	111.09	110.97	106.24
107.15	107.94	105.88	104.36	103.3	107.26	103.41	108.64	106.65	100.77	107.85	107.42	103.51	106	105.89	103.28	107.57	104.96	105.16	105.9	105.73	103.27	111.24	108.28	106.07	106.36	110.13	105.6	109.78	101.23	104.57	105.73	103.28	102.16	103.71	107.95	100.89	110.33	104.52	107.42	106.04	104.6	109.27	109.16	106.33	106.01	107.65	104.22	107.76	107.84
105.14	105	108.46	111.36	111.39	111.37	112.78	108.44	111.42	111.48	109.83	112.85	114.51	109.47	111.57	108.1	107.96	113.23	108.53	110.17	110.14	109.79	106.23	108.2	108.27	105.83	109.31	111.06	109.08	106.66	110.37	110.42	108.94	112.5	110.21	108.87	114.78	115.36	112.48	110.69	105.15	109.15	110.85	112.53	113.02	110.75	108.27	111.63	108.69	111.06
118.09	118.3	111.9	114.66	114.54	116.67	117.55	122.75	118.98	120.3	122.79	120.54	121.47	118.53	116.65	115.37	117.24	120.01	117.12	117.67	115.33	119.84	114.21	112.42	117.55	115.04	116	116.71	118.44	121.56	117.81	124.94	115.86	115.12	117.78	115.06	114.55	119.32	114.21	117.64	122.53	116.05	116.35	119.99	115.71	112.71	115.68	113.95	116.71	119.95
106.38	101.62	107.19	105.09	103.88	106.77	108.1	110.23	107.42	106.19	107.63	104.43	113.54	106.41	107.55	107.49	103.54	106.34	99.056	105.37	108.05	111.9	108.96	108.32	104.86	105.95	104.29	106.64	107.64	106.12	105.87	106.95	105.43	105.11	109.98	106.17	109.71	104.96	104.56	103.89	107.58	104.18	106.9	104.5	105.25	107.39	104.43	106.66	109.27	110.59
104.77	99.501	103.07	107.15	102.86	107.7	107.23	104.11	104.8	102.17	104.86	105.56	104.86	100.63	106.82	103.44	102.13	98.861	108.33	110.54	106.09	111.21	105.44	106.1	105.06	102.98	104.25	102.25	105.91	109.47	107.2	100.98	104.9	105.37	105.34	101.71	107.49	104.49	103.04	108.47	112.86	102.74	107.54	107.03	103.41	102.81	106.12	105.02	103.36	102.67
105.32	106.11	103.22	101.52	104.45	106.83	107.15	111.88	101.45	102.73	105.91	103.07	108.91	103.6	102.95	104.5	105.4	104.13	105.05	103.96	105.63	106.73	104.92	105.1	103.91	99.316	106.25	107.74	102.29	102.03	105.16	104.6	105.8	102.29	105.61	105.21	107.02	105.59	102.14	105.48	104.36	103.11	107.45	102.46	107.53	105.32	110.2	109.01	108.18	103.11
111.24	112.17	112.18	108.14	113.27	113.4	111.31	111.64	108.97	110.23	110.9	111.82	109.67	108.7	111.95	110.98	114.11	109.23	110.05	105.22	114.3	115.08	113.26	114.69	115.13	110.66	111.5	117.45	106.97	114.94	115.89	113.05	110.66	117.33	110.61	110.37	109.56	113.97	116.61	112.75	113.93	114.81	113.4	112.27	114.8	111.89	115.75	108.51	111.36	115.23
104.69	103.06	107.39	106.09	107.89	104.39	106.62	105.32	101.79	101.88	100.77	108.4	105.94	104.46	103.89	108.31	105.69	107.93	104.53	103.26	105.45	101.25	106.84	107.68	106.92	104.07	105.04	105.18	103.71	107.13	107.22	105.4	107.79	104.31	108.72	103.42	101.43	106.86	105.92	108.7	107.77	106.29	107.51	104.01	103.24	106.76	103.98	110.89	104.72	104.92
109.83	109.23	102.33	108.35	115.22	109.64	108.49	112.74	109.58	112.3	110.5	112.73	109.68	110.62	111.14	112.57	113.7	110.82	108.03	107.51	108.73	113.95	112.57	110.18	111.94	114.26	111.56	111.47	110.83	108.73	107.78	106.45	112.29	112.39	110.06	113.06	111.12	110.38	110.14	110.1	108.88	104.84	111.62	109.89	112.17	108.1	110.4	115.91	105.79	109.21
108.9	105.98	105.93	106.29	108.24	103.68	108.11	104.79	101.66	108.72	107.52	106.97	102.14	108.15	105.68	103.49	101.29	109.93	106.02	107.06	110.01	105.55	102.39	110.8	107.21	112.29	106.56	106.08	103.71	104.01	102.93	107.37	105.83	102.65	105.54	103.83	106.44	106.84	109.2	105.7	106.12	103.78	107.39	103	105.39	105.94	103.71	107.57	106.21	102.42
112.81	107.47	105.65	111.88	110.25	109.35	109.72	111.02	107.08	111.55	107.79	110.01	109.63	110.54	110.14	108.19	111.85	110.52	109.33	108.62	114.37	107.09	112.54	108.18	108.92	114.19	108.88	111.56	110.49	111.84	108.63	108.53	111.42	106.5	111.53	112.43	105.44	109.36	107.92	110.99	111.54	111.78	108.54	110.8	111.25	110.01	112.15	109.25	111.31	112.94
119.44	113.28	117.55	118.55	120.28	115.35	117.91	117.83	121.39	118.5	119.6	119.4	116.62	117.64	117.33	118.15	116.3	121	119.8	119.02	117.74	111.92	120.24	114.01	114.72	120	121.71	118.94	116.78	115.45	116.61	115.58	119.31	120.75	116.23	115.66	118.09	118.15	118.7	117.23	115.5	117.94	118.31	118.91	112.13	121.12	119.32	115.98	118.5	116.28
111.69	115	111.83	110.05	109.23	109.6	110.42	113.06	111.62	107.11	111.67	108.34	109.75	110.13	105.1	108.06	108.14	112.46	109.44	110.55	114.29	114.03	113.12	112.68	110.41	109.74	114.59	105.76	109.94	109.13	111.75	112.88	109.34	113.78	113.28	106.99	110.36	111.53	112.42	110.52	113.17	115.52	114.05	111.71	114.65	110.11	110.43	113.46	110.46	115.34
106.04	111.48	101.89	104.05	104.22	103.56	106.78	106.64	108.79	106.39	103.96	104.93	105.17	103.45	104.92	109.88	108.12	107.64	102.44	106.52	104.94	110.25	105.61	107.4	99.756	102.4	108.32	101.54	103.87	105.09	103.84	105.1	102.56	106.28	106.55	100.47	106.8	103.84	104.72	110.45	110.53	106.44	105.57	105.61	105.93	103.3	103.74	108.3	102.47	104.52
104.01	106.1	103.64	106.48	103.96	107.72	105.33	104.78	105.5	106.4	105.61	109.24	107.37	105.97	102.83	108.91	101.18	102.33	108.9	103.14	105.54	105.95	101.07	106.61	104.24	103.8	108.4	103.35	105.25	104.29	107.43	103.89	107.15	104.4	107.96	104.27	107.19	103.96	108.23	107.56	107.82	104.2	110.71	107.39	104.17	105.03	104.43	105.55	107.41	101.54
94.499	100.48	95.638	100.92	104.29	97.522	98.862	98.223	99.926	98.895	98.817	101.1	101.51	103.76	100.19	97.226	93.938	99.478	97.386	100.49	97.845	103.46	103.67	97.637	99.492	94.779	101.8	104.16	98.983	100.16	102.53	101.92	102.99	99.067	100.67	101.34	101.08	100.89	97.853	96.726	101.68	105.58	100.47	97.582	99.378	96.846	101.18	95.8	99.124	99.283
111.33	108.4	113.25	116.78	112.62	111.49	107.72	109.99	110.84	113.83	115.81	112.22	106.97	111.28	115.31	112.04	111.36	114.56	114.15	110.76	111.71	109.74	109.25	110.39	108.73	109.15	108.51	108.82	113.13	109.57	111.42	106.25	109.38	109.86	107.11	111.25	109.03	112.55	109.68	109.66	111.78	116.57	111.58	113.32	109.87	109.8	115.28	114.24	112.05	117.59
96.379	99.341	98.63	98.043	99.543	103.57	103.19	101.45	99.199	103.35	98.042	99.097	98.421	98.665	101.03	100.11	99.6	103.07	96.746	99.705	98.486	97.37	94.891	96.361	100.85	101.79	95.757	102.99	100.39	99.472	97.058	102.72	101.34	101.59	101.05	102.14	96.28	99.309	103.13	104.15	99.909	104.11	102.88	97.336	101.93	97.115	99.941	101.49	97.525	99.087
113.57	109.9	109.85	107.86	106.21	108.96	111.25	108.55	113.49	115.39	111.79	114.34	107.79	108.13	109.26	109.44	112.72	110.31	110.43	111.56	108.22	107.14	111.7	112.2	113.99	113.56	112.79	110.04	110.42	106.86	110.03	107.15	112.92	111.43	115.26	109.18	106.73	108.69	110.58	114.39	109.15	111.86	110.03	109.19	108.46	105.76	111.1	111.24	112.15	113.16
105.85	108.69	111.26	110.95	108.73	111.16	112.34	110.58	110.91	112.87	108.43	107.02	110.21	109.2	109.12	110.89	111.27	104.44	113.4	105.47	109.19	109.43	111.29	111.18	114.21	110.21	106.88	108.76	109.55	109.29	113.72	111.53	113.82	112.82	107.66	107.27	106.75	110.7	107.98	106.04	111.36	106.24	109.9	109.66	111.11	112.42	107.45	111.72	105.08	111.85
109.03	113.62	110.82	111.24	115.09	108.08	109.52	110.95	110.4	109.97	112.13	114.6	113.4	112.13	110.72	116.09	110.72	110.77	109.61	110.38	111.13	110.26	113.06	116.07	110.31	108.9	110.48	113.45	113.11	106.5	111.57	106.7	116.2	115.26	110.26	115.06	106.74	110.89	110.59	110.87	113.59	111.29	115.01	110.2	108.23	111.69	112.76	113.94	113.41	109.16
102.74	104.99	106.3	106.43	103.19	107.3	105.4	103.21	105.6	104.71	108.81	103.6	104.76	103.36	106.91	107.48	104.28	107.58	105.18	107.04	109.21	105.36	107.86	107.9	105.8	106.3	103.78	104.04	103.54	105.81	109.27	101.19	111.64	105.54	106.21	105.21	104.05	105.43	103.24	107.09	104.03	106.12	105.54	106.41	104.43	104.19	104.6	107.01	104.86	105.65
113.43	112.9	116.32	111.11	116.32	111.86	112.48	110.66	115.29	111.04	111.88	113.86	111.16	112.1	111.83	112.76	111.51	111.86	116.54	115.74	112.82	113.7	110.21	111.96	109.57	115.85	109.68	115.61	111.88	112.45	111.32	109.85	113.74	113.2	108.72	109.23	114.45	110.28	111.44	111.77	114.3	110.18	115.45	112.64	112.5	112.61	111.44	107.34	114	113.4
111.26	108.7	110.48	112.34	111.76	111.67	105.81	113.32	112.84	112.71	109.4	113.86	115.24	109.92	111.67	107.62	112.15	111.2	109.79	115.51	112.07	110.41	112.46	111.33	112.01	107.92	111.91	109.51	113.26	116.42	110.55	111.82	112.22	113.55	110.85	110.81	112.71	110.66	113.07	112.26	113.89	111.53	113.14	109.21	111.26	108.75	110.47	109.68	109.13	112.88
102.58	103.99	100.98	102.07	97.762	98.622	99.731	105.08	99.598	99.239	98.56	101.17	101.51	98.995	98.903	99.575	101.41	94.964	99.04	103.68	95.424	100.37	103.1	98.25	98.261	98.337	100.87	99.974	100.46	101.9	106.1	101.17	103.5	99.736	103.51	102.4	105.22	98.006	104.72	100.89	100.91	101.75	100.88	100.31	95.994	99.9	98.877	105.32	105.84	98.737
110.76	109.01	109.63	115.4	109.77	106.44	113	109.75	107.24	113.5	111.12	111.88	116.88	109.66	112.24	109.72	109	107.86	108.96	115.55	108.31	109.14	108.29	109.67	113.75	111.35	113.02	105.73	109.99	108.36	113.66	108.98	106.47	114.49	115.32	111.17	114.83	113.12	113.5	111.76	107.47	112.46	110.2	107.26	105.28	109.48	112.04	111.07	114.26	110.31
105.51	106.29	106.14	107.77	100.69	106.21	106	106.18	108.92	105.33	105.6	109.17	102.75	102.83	107.84	104.3	105.77	103.33	109.03	101.4	102.95	104.63	99.491	109	104.53	107.4	111.6	102.76	104.83	105.43	102.87	106.96	107.35	102.56	99.431	104.79	102.78	101.58	103.88	106.39	101.85	104.6	104	100.61	109.1	102.68	104.44	105.83	108.76	99.394
115.79	111.6	113.81	117.87	120.24	117.46	113.86	115.57	114.71	109.24	119.82	112.83	120.24	113.58	116.89	118.6	116.65	118.04	118.39	115.53	111.56	117.49	119.31	115.18	117.12	112.99	115.59	117.8	113.17	112.94	116.63	111.8	113.97	115.04	121.08	113.46	120.5	116.75	114.92	109.23	116.82	115.9	117	114.63	113.45	119.84	116.26	113.46	115.62	116.39
103.67	106.64	104.09	105.77	107.74	102.29	105.69	106.92	107.12	102.13	109.27	108.13	104.07	106.48	103.95	109.39	103.77	105.75	102.9	103.47	109.59	106.49	110.67	104.74	106.12	105.15	100.64	107.41	105.21	108.82	109.5	102.72	101.71	103.95	107.45	103.52	106.86	104.23	102.86	105.68	108.45	108.06	104.23	106.26	106.99	106.11	105.81	105.36	108.33	105.09
120.67	117.91	116.88	111.85	116.11	116.02	116.47	118.13	118.19	120.44	118.62	113.76	117.63	119.57	122.3	111.66	113.05	116.95	120.1	116.53	116.54	113.54	118.33	116.88	117.5	121.26	117.76	113.74	113.53	115.99	121.55	121.23	120.84	119.02	121	118.07	117.46	118.39	120.37	119.87	111.54	114	117.07	114.86	121.6	117	113.29	117.21	116.03	117.51
112.57	111.02	109.71	112.01	114.84	109.37	111.45	109.53	112.09	114.77	109.58	111.45	113.52	112.11	113.45	111.64	113.34	108.32	113.55	115.23	112.91	115.66	111.66	116.4	115.07	111.02	112.44	111.53	110.88	111.42	113.13	110.08	111.1	114.37	117.23	116.33	113.7	112.41	108.26	109.14	113.28	116.99	115.69	114.31	111.43	114.84	114.08	112.85	113.56	116.69
105.61	105.83	103.46	102.84	104.52	102.74	103.39	106.62	103.24	105.83	104.59	105.41	108.02	104.06	108.16	108.68	104.93	108	104	105.16	103.56	105.26	103.69	103.35	106.81	105.84	108.75	107.14	107.39	102.77	103.78	101.33	104.52	105.3	105.6	105.36	105.84	108.51	107.45	104.89	106.78	103.94	102.11	107.9	106.9	109.2	107.36	104.62	103.25	105.58
114.85	118.91	116.55	114.29	114.64	115.9	112.36	113.18	117.25	116.86	117.72	118.18	121.19	115.6	116.79	119.88	115.03	114.67	115.17	117.77	117.69	116.53	119.1	109.46	116.42	114.08	117.05	123.19	113.68	114.25	114.56	113.28	117.84	118.07	116.92	120.75	115.71	110.4	118.13	114.05	118.42	114.45	118.29	115.57	115.45	113.86	115.59	116.3	116.31	121.64
108.4	108.67	101.19	106.3	107.19	104.34	104.66	105.92	106.24	107.83	104	104.72	107.32	105.2	107.9	105.36	103.97	105.86	105.67	105	112	107.01	103.36	107.19	106.25	104.42	105.27	111.35	107.81	108.35	99.908	102.27	103.5	106.46	108.62	101.86	109.42	107.51	107.1	101.03	105.52	105.59	103.81	104.4	109.58	116.38	107.62	104.8	106.92	107.97
115.28	110.38	112.79	113.7	110.23	113.11	109.72	110.7	112.9	112.17	113.24	112.92	112.86	110.22	112.17	113.66	112.33	113.13	110.78	112.52	110.94	114.54	113.88	111.51	118.13	116.05	115.75	112.22	110	113.39	111.44	113.66	107.72	112.39	112.4	108.41	115.81	112.88	117.27	108.14	111.67	115.09	112.54	109.7	109.11	116.81	112.17	113.83	111.95	111.15
106.11	104.27	103.79	108.14	104.5	105.46	107.17	109.67	104.26	99.716	105.17	103.72	103.81	106.28	109.84	107.98	109.52	104.75	109.34	108.75	107.36	110.91	107.09	107.74	103.05	105.38	107.12	103.7	103.34	105.11	104.9	104.43	108.5	106.85	99.113	106.8	104.52	103.38	106.86	107.67	112.5	107.82	101.64	107.37	103.8	105.91	108.97	104.13	108.76	101.18
106.08	104.4	108.28	106.41	106.62	107.93	108.39	104.31	107.96	108.18	105.42	107.23	106.33	109.04	106.19	104.93	105.71	101.52	104.21	106.93	106.2	107.2	104.69	108.23	104.32	104.63	109.22	107.95	109.71	107.28	106.04	106.02	106.17	107.99	109.12	108.54	104.2	106.87	108.08	104.86	106.37	103.31	103.04	107.77	101.51	108.19	108.5	100.36	106.56	104.25
104.68	98.847	100.78	101.42	96.806	98.763	98.538	95.647	99.237	97.846	99.588	98.547	99.703	97.883	99.65	100.79	100.6	102.77	101.3	100.07	102.45	100.55	101.85	102.36	101.92	98.271	94.012	98.422	101.67	100.17	101.56	101.01	103.79	105.25	98.4	97.816	100.68	101.33	98.798	102.67	101.18	98.817	100.56	104.1	105.41	100.12	96.951	103.75	99.762	103.01
108.43	106.62	103.47	105.6	106.66	106.15	104.88	106.69	104.24	103.43	104.54	106.82	109	99.284	105.81	108.67	106.56	111.78	108.06	106.3	109.59	105.38	108.48	107.22	109.47	110.75	107.39	109.52	106.73	105.46	104.53	105.96	105.92	111.5	103.47	101.9	106.75	104.07	106.58	109.79	104.92	107.93	107.63	107.47	109.54	107.32	106.48	105.85	102.59	105.41
103.33	105.1	103.74	104.69	104.68	106.1	104.52	104.04	103.28	106.47	111.74	108.06	99.593	102.1	102.1	101.89	102.64	108.41	106.54	104.94	104.87	111.62	109.48	105.72	106.71	106.12	105.6	105.35	110.35	108.88	106.49	108.09	106.19	105.6	101.59	107.93	109.21	104.61	106.34	105.2	104.64	106.93	104.69	105.08	108.24	103.77	105.46	106.5	107.02	103.35
114.51	114.31	107.85	113.71	109.56	112.81	110.1	113.02	106.98	112.47	111.4	114.02	112.37	113.04	113.62	111.74	108.96	111.42	115.33	112.35	114.47	109.95	108.9	113.16	111.85	109.08	111.64	113.05	106.9	116.21	110.59	113.86	114.53	109.03	107.88	113.7	111.62	112.11	113.45	114.33	112.96	110.87	108.91	114.49	110.05	108.9	111.22	113.77	114.16	112.52
100.34	101.09	98.007	104.97	99.824	100.73	101.79	99.521	102.95	99.069	98.505	102.66	102.29	104.15	104.46	100.87	99.158	101.53	100.44	99.773	95.158	100.23	101.46	102.45	100.03	98.232	98.184	99.636	93.648	96.924	100.17	101.44	100.97	98.206	100.21	100.82	105.09	104.37	101.6	96.028	99.419	102.37	101.25	101.09	97.076	103.81	100.3	103.87	97.207	101.12
104.94	106.14	107.17	104.08	102.32	109.29	103.62	107.5	104.6	104.71	105.88	110.05	108.24	106.66	106.95	105.8	101.57	101.72	108.21	106.47	100.34	104.75	106.08	106.56	108.85	102.28	105.59	105.9	103.68	105.06	105.19	102.98	106.5	102.96	104.15	103.7	104.57	108.14	107.02	102.41	102.62	104.95	106.37	106.42	102.62	107.44	103.82	107.04	103.75	108.66
110.41	111.03	113	110.87	112.73	111.58	110.3	112.88	111.34	111.28	108.92	115.57	109.88	112.96	113.38	109.48	108.96	112.54	108.49	112.08	110.83	109.64	111.5	110.22	110.23	108.88	111.22	110.47	111.3	111.6	107.24	111.69	113.55	111.12	115.45	111.73	110.98	112.97	114.29	112.03	110.52	105.79	113.48	112.93	114.73	110.93	112.78	111.46	112.15	110.89
115.16	105.54	111.32	114.87	109.01	111.24	116.69	114.07	110.34	110.02	110.99	112.96	113.91	111.48	112.28	110.34	110.49	109.33	115.12	110.49	110.85	107.2	113.18	106.82	110.72	107.05	112.53	114.4	111.62	113.92	115.01	109.04	108.47	109.97	107.44	109.27	109.98	112.95	113.31	110.56	111.19	112.41	113.92	114.9	110.21	111.27	110.01	109.61	112.64	113
115.75	112.53	110.76	111.87	113.34	109.95	109.78	112.08	110.93	109.65	114.88	113.7	108.95	108.81	117.45	112.34	110.12	113.45	104.98	116.53	110.02	108.42	112.76	111.74	115.4	109.26	110.23	111.28	109	113.96	113.09	113.55	111.86	111.91	108.81	111.28	112.03	104.24	115.35	108.18	110.97	112.44	110.6	111.21	112.51	111.22	114.59	111.4	109.37	114.3
99.806	102.19	108.38	103.76	104	106.25	106.59	107.7	106.35	105.37	109.15	109.72	105.47	107.62	105.97	102.37	108.02	109.37	108.28	106.99	104.82	103.93	105.94	109.57	106.54	107.85	105.69	104.13	104.1	103.9	106.23	103.95	105.81	108.29	106.71	106.19	107.9	108.19	105.12	100.59	109.4	105.14	106.95	104.03	105.28	97.53	105.37	107.13	106.5	105.49
98.846	101.2	100.72	102.21	102.16	99.166	103.5	99.49	103.16	97.56	102.02	100.65	102.21	106.13	98.916	98.911	97.622	105.99	98.279	97.737	95.231	101.13	97.318	97.02	99.997	100.25	102.55	101.73	100.26	97.053	96.454	102.4	101.66	99.465	95.818	105.91	100.46	103.92	98.714	97.546	99.279	101.07	98.54	97.251	101.86	100.84	95.42	97.912	102.9	97.307
106.26	101.72	99.532	98.857	96.495	98.74	95.956	101.89	98.375	100.76	100.96	100.04	101.6	99.21	100.23	102.24	98.357	100.52	103.81	102.83	100.44	98.526	104.22	100.07	100.8	97.858	101.87	104.5	103.99	100.66	102.52	100.61	100.98	103.6	102.39	100.83	100.76	102.76	99.967	102.05	94.93	99.966	99.572	100.82	97.984	99.7	97.725	101.1	98.604	96.532
101.27	103.13	107.07	101.93	100.87	94.002	104.43	100.6	102.28	98.994	99.876	99.937	99.361	101.89	98.778	101.83	102.07	104.45	96.98	100.49	98.512	103.13	103.11	98.719	103.26	101.81	102.38	102.01	101.8	101.76	97.798	96.686	101.31	96.91	97.086	100.18	99.282	103.46	103.34	97.138	100.95	98.188	97.373	98.636	103.13	100.56	94.492	102.39	98.15	104.13
96.192	101.59	99.192	101.12	95.661	105.61	102.79	97.383	96.662	103.94	99.882	100.61	98.251	97.607	100.24	102.08	100.91	100.17	103.48	99.689	97.64	100.18	99.721	97.186	98.089	102.44	100.99	101.13	97.078	101.95	96.728	93.823	97.415	96.695	100.44	100.04	99.115	98.2	101.9	100.79	101.59	99.433	100.12	98.244	100.46	103.66	97.585	99.423	98.298	97.988
100.3	104.44	99.727	104.68	104.81	106.93	106.11	104.77	102.32	104.77	105.9	106.74	99.865	103.77	102.21	103.79	104.4	104.51	103.55	109.7	109.17	104.91	105.7	102.84	105.48	101.06	104.01	102.78	105.58	102.57	102.33	101.09	100.32	107.52	108.59	110.4	104.72	104.31	101.78	102.49	102.22	106.44	105.32	101.98	104.32	101.58	105.5	102.2	105.59	106.22
107.42	105.05	107.56	105.77	106.35	104.71	103.73	108.37	105.53	107.48	104.31	103.03	112.68	99.907	104.06	107.75	106.29	101.16	102	105.44	107.37	107.41	106.26	106.47	105.99	108.99	103.55	108.74	101.81	104.74	102.32	105.09	103.89	110.24	108.12	106.15	107.42	106.82	107.96	107.37	101.74	109.07	107.44	103.08	104.44	104.95	105.5	104.81	108.31	102.51
103.31	103.88	102.53	101	105.18	104.91	101.95	105.37	99.111	105.41	109.08	98.795	101.01	103.86	105.82	109.93	104.73	104.73	104.5	101.79	104.8	104.87	110.34	98.586	101.5	104.47	101.8	104.52	102.78	105.39	106.48	106.94	101.84	103.98	106.97	107.23	101.26	102.56	105.18	104.78	105.02	105.46	102.86	103.11	100.47	100.29	105.74	104.2	108.26	103.56
106.11	101.55	103.9	101.16	104.83	106.76	107.28	107.49	108.39	102.6	104.2	104.67	106.84	110.41	108.77	106.39	107.14	107.9	105.06	106.73	107.96	110.33	104.52	108.46	105.92	106.91	101.73	106.41	107.98	110.25	105.1	107.02	109.11	105.93	103.72	108.17	106.32	104.31	105.31	106.37	104.15	102.16	103.62	109.04	103.16	106.97	103.08	104.24	107.85	105.57
103.43	104.96	108.99	107.61	101.68	108.62	103.87	102.27	108.32	99.745	105.04	105.72	105.74	108.94	99.611	99.819	104.64	105.35	107.71	102.51	105.03	104.86	110.41	103.22	104.94	104.07	105.37	107.52	105.82	99.821	107.11	102.47	104.04	102.92	104.36	101.84	106.69	104.03	107.66	104.62	103.63	105.15	103.92	103.61	102.98	105.22	108.6	109.8	102.3	102.66
108.92	115.25	109.42	108.13	114.96	111.63	112.97	113	107.44	106.34	109.53	106.43	109.74	114.68	112.29	108.94	107.68	104.41	112.02	109.5	109.42	112.38	106.02	109.74	109.03	107	111.04	111.04	105.58	111.11	104.77	106.72	111.23	107.59	105.77	109.93	113.06	111.12	108.28	111.22	107.44	111.83	111.65	107.77	112.58	112.05	105.48	108.16	110.94	108.16
107.84	104.82	111.83	102.9	105.45	108.5	110.87	106.64	111.46	110.07	106.09	102.97	109.74	109.71	105.44	104.3	106.3	105.96	105.37	104.68	106.08	106.27	107.15	103.93	108.53	107.14	108.64	105.87	112.85	109.37	109.01	105.72	105.2	106.79	107.17	107.62	106.55	112.7	109.2	104.31	109.11	104.2	109.32	106.09	103.92	105.09	100.4	107.7	105.83	108.46
102.68	103.81	107.15	104.33	106.21	106.98	104.72	102.19	105.68	106.09	104.55	109.56	102.45	108.34	106.65	107.92	108.9	102.75	106.79	105.44	105.39	101.66	104.38	108.93	102.64	104.88	107.44	109.21	105.76	107.29	102.99	102.93	103.35	104.21	111.46	106.13	109.35	108.56	105.61	107.63	104.39	103.82	105.6	106.63	105.36	107.06	109.85	105.04	106.39	105.11
120.63	120.4	117.88	118.95	120.71	119.34	112.89	120.84	116.23	119.51	120.37	118.73	117.22	121.18	120.09	119.36	121.82	114.46	119.22	111.87	114.23	123.65	121.25	117.83	111.11	115.43	117.03	117.35	117.94	115.07	119.58	118.12	121.3	115.5	116.64	115.88	114.61	115.18	116.1	116.29	120.22	123.65	114.45	118.7	119.73	118.4	112.37	116.74	117.02	115.3
102.94	97.781	98.652	99.252	101.46	101.29	103.27	99.927	102.28	102.31	103.6	102.77	98.279	98.786	103.7	104.43	101.48	103.56	100.69	98.835	100	99.874	97.699	100.33	101.93	100.06	100.92	102.26	100.37	101.47	98.403	99.368	98.364	103.75	100.05	102.64	101.21	104.39	100.17	100.99	101.67	103.74	100.24	102.03	99.716	102.12	100.67	103.19	100.79	99.467
101.56	102.76	100.92	104.33	109.44	105.49	102.37	104.34	107.53	103.76	103.38	106.41	106.27	106.34	102.9	100.58	106.07	103.32	105.73	105.11	107.52	102.89	107.92	106.73	110.28	101.87	105.96	104.41	106.45	105.96	103.41	106.81	109.98	107.67	101.05	108.57	102.51	105.4	107.63	102.44	107.82	108.15	106.85	105	103.21	103.39	101.64	108.48	110.94	104.3
108.76	105.61	105.73	101.93	107.64	109.5	109.98	103.53	106.69	110.92	107.72	105.59	103.99	108.31	104.52	104.5	107.52	103.74	108.32	106.23	105.73	106.99	107.07	102.91	104.83	102.72	105	105.41	103.32	102.35	104.18	104.41	105.45	106.87	111.08	103.2	109.04	106.42	105.49	108.68	107.08	110.53	104.72	110.6	109.53	104.21	108.41	108.4	107.85	105.41
110.3	107.01	110.26	112.79	113.24	107.46	107.15	111.75	110.34	108.76	115.22	111.57	112.72	110.61	107.91	108.53	113.98	108.91	108.09	110.59	112.43	107.63	111.78	111.88	107.65	111.06	111.86	111.72	111.9	106.83	110.88	114.6	113.63	108.08	109.36	110.1	109.8	109.75	109.37	111.01	108.92	111.8	114.4	112.9	114.94	113.32	115.04	110.16	112.5	110.88
104.9	107.07	103.57	102.65	108.13	101.18	108.52	103.88	106.65	111.4	104.67	110.29	107.73	102.31	103.43	106.62	101.72	104.6	103.16	109.49	103.97	105.31	103.89	104.47	102.54	106.97	105.91	104.03	105.55	107.72	106.93	105.23	102.49	105.14	102.17	103.22	104.63	105.45	100.14	103.44	105.69	106.34	106.81	105	106.8	105.41	106.54	106.09	105.39	103.35
105.48	109.29	107.67	106.78	105.52	109.21	107.57	110.41	107.15	102.37	103.27	104.47	106.74	103.65	109.46	104.69	104.08	106.77	106.21	105.45	105.68	107.77	102.27	107.91	101.35	108.43	101.83	103.73	107.22	104.95	105.65	106.06	103.97	110	106.74	105.38	106.09	105.05	107.84	104.07	105.16	107.48	106.26	105.09	107.08	102.42	104.18	106.16	109.38	108.26
105.69	108.66	107.41	108.02	107.17	105.97	106.72	107.85	109.35	102.88	101.78	104.48	105.27	105.79	105.07	104.91	108.54	104.25	110.05	104.44	101.86	103.38	108.04	107.63	103.03	100.19	109.75	108.59	107.53	103.27	102.27	104.4	102.64	106.36	104.17	107.94	105.35	105.53	103.7	103.53	103.62	107.28	110.89	105.79	104.68	107.51	108.3	110.71	108.3	105.01
98.056	100.93	102.65	98.465	102.58	99.57	99.859	100.95	101.85	97.583	99.059	101.15	103.88	99.454	96.454	100.85	100.47	98.921	97.885	101.32	98.344	104.76	99.428	97.744	99.789	102.3	94.669	101.75	94.558	94.577	98.825	98.652	102.01	100.44	99.83	96.226	100.45	102.89	98.13	99.885	102.66	99.381	98.138	100.69	97.795	100.14	100.23	97.779	101.51	101.75
110.29	111.64	112.5	109.53	113.01	111.46	112.63	111.37	110.84	113.87	112.96	107.54	113.16	113.23	113.39	113.21	111.96	106.17	111.1	115.63	108.01	113.71	110.51	113.51	112.41	110.19	110.76	110.43	113.16	113.01	111.01	110	110.78	110.99	109.09	113.66	114.33	106.57	114.11	111.34	111.84	112.47	112.42	108.44	109.51	114.52	112.68	110.3	110.44	109.89
99.633	101.45	101.83	105.45	102.98	101.44	102.75	103.04	103.6	103.49	99.837	99.758	102.34	99.058	98.952	102.45	100.47	100.87	100.63	98.656	96.468	99.028	99.499	96.821	103.64	102.43	101.57	96.921	100	99.193	102.12	101.78	101.72	102.42	106.57	101.08	103.73	103.03	100.92	99.451	102.68	93.937	102.38	97.89	101.65	98.246	101.86	99.328	103.6	97.915
104.75	105.07	105.2	102.3	100.73	106.57	102.09	106.29	107.38	109.46	105.18	102.77	99.813	104.15	104.15	105.26	104.93	105.55	100.89	104.66	104.68	100.33	103.14	107.26	104.65	103.15	104.87	103.49	107.32	102.92	107.37	105.76	106.06	106.87	99.028	106.14	105.7	101.65	108.18	103.35	106.49	109.58	104.66	111.06	105.32	112.24	107.02	104.27	103.26	106.98
109.92	114.13	109.49	110.26	108.9	110.98	109.97	112.66	112.42	114.08	110.67	114.11	108.72	112.42	114.05	114.55	114.15	114.9	112.26	113.27	114.72	108.16	111.32	114.83	109	108.68	112.82	112.58	110.47	109.07	108.45	114.62	111.8	113.25	114.02	110.07	109.95	112.03	111.9	111.83	107.4	109.99	112.47	105.67	108.85	112.55	106.83	114.4	114.65	112.6
100.86	101.94	103.46	103.05	103.48	100.33	111.87	106.18	107.24	107	103.44	107.57	104.22	102.98	107.23	105.1	102.13	104.05	103.13	105.66	104.31	105.74	103.48	103.78	100.46	102.65	101.24	101.22	110.37	101.59	96.173	102.15	99.709	101.8	100.45	102.16	104.51	103.6	104.38	106.18	105.76	103.65	106.12	105.5	105.54	103.75	109.24	105.07	100.69	104.21
107.37	103.12	108.33	101.68	104.53	104.28	108.37	105.64	108.04	107.37	105.01	106.73	108.37	105.51	104.2	100.89	108.7	108.59	106.56	105.82	109.97	108.49	105.71	103.92	105.84	104.24	102.04	104.52	107.45	106.69	107.15	107.4	107.24	105.4	106.79	110.01	105.63	106.75	104.64	105.69	104.51	104.42	108.69	104.7	107.75	107.38	110.22	100.43	105.17	107.14
106.97	107.34	107.17	106.85	107.83	104.74	107.71	104.64	105.61	111.49	107.78	105.94	104.59	110.59	111.15	103.22	103.68	105.97	106.6	103.62	110.43	106.02	110.94	106.55	102.94	105.39	102.35	106.05	108.68	106.37	107.18	105.18	104.04	111.6	100.02	106.98	111.09	108.49	107.32	107.69	105.16	104.31	104.86	104.99	104.31	110.45	107.83	106.44	104.5	107.27
110.8	113.41	110.63	113.65	113.5	108.83	115.16	113.85	108.24	114.49	113.79	109.37	111.63	112.26	114.36	110.62	105.35	113.03	108.4	110.48	107.98	109.86	116.59	111.4	113.64	108.34	107.37	111.02	111.26	112.27	112.09	112.61	109.85	113	110.65	111.97	110.72	108.9	111.48	110.9	108.99	113.51	109.16	110.78	110.67	113.19	109.29	112.32	107.66	106.8
103.34	103.93	106.34	112.98	104.4	106.45	102.09	108.65	107.92	104.61	106.08	102.18	107.38	106.47	104.55	103.82	106.31	106.08	107.32	106.39	103.14	104.49	108.5	104.31	109.04	110.35	105.54	102.88	106.88	109.11	107.29	105.09	107.67	107.63	108.86	106.67	106.48	103.31	107.31	107.36	101.03	104.05	102.52	104.4	111.89	104.29	105.66	106.66	107.44	105.54
108.22	109.82	111.99	113.99	108.65	108.24	109.09	115.4	103.89	109.11	110.33	112.14	112.39	113.32	110.07	106.59	116.77	109.29	111.6	112.16	105.34	107.15	108.62	116.4	107.88	110.39	110.83	110.89	112.09	110.35	108.18	109.28	110.46	108.67	112.57	109.45	114.05	113.84	112.3	113.6	110.85	106	110.25	108.32	106.38	108.9	107.64	108.89	110.55	108.53
103.04	103.9	96.667	105.74	106.84	106.74	103.69	103.36	102.96	103.55	107.42	104.85	104.01	102.18	104.73	106.77	107.73	105.6	107.89	103.44	106.73	103.37	106.17	104.02	102.94	103.1	106.61	100.89	105.78	101.72	103.55	106.7	107.48	106.05	101.12	104.98	100.11	108.11	110.68	105.58	104.69	106.48	102.93	102.17	98.529	105.2	105.04	102.18	102.73	105.27
96.305	98.708	99.47	100.33	102.73	106.61	102.41	99.632	98.197	95.955	101.31	97.404	99.837	100.71	94.998	99.764	99.092	99.666	101	102.05	98.143	99.584	100.18	97.417	99.421	98.006	102.75	104.44	103.74	103.91	96.674	97.886	99.742	102.73	95.83	99.404	101.93	105.83	101.35	100.95	97.673	99.367	101.57	99.169	103.86	100.28	98.448	101.95	101.08	97.495
108.01	105.58	100.74	107.38	108.47	102.84	103.72	107.29	103.31	104.88	106.16	100.75	104.88	104.72	106.09	102.96	102.14	104.47	105.25	102.51	107.3	108.64	104.81	103.39	104.32	98.4	104.09	104.97	100.26	99.263	100.74	101.19	102.81	102.06	104.86	107.53	105.62	98.733	103.81	105.68	102.57	104.05	106.15	102.71	102.65	106.34	107.4	103.32	108.72	103.47
110.28	110.29	110.62	109.85	110.49	109.87	110.64	110.99	113.1	113.62	113.1	106.9	110.17	113.5	106.14	109.86	117.37	109.9	110.15	108.73	108.67	105.77	108.54	115.19	111.35	111.01	111.72	112.18	110.71	110.8	110.31	109.71	111.06	110.38	112.37	106.51	108.55	109.14	106.47	108.67	113.68	110.85	107.76	110.04	110.76	105.13	109.97	110.04	108.79	110.08
103.43	102.99	104.01	99.703	97.992	100.09	100.69	99.831	98.745	93.249	100.73	96.559	97.503	102.4	101.48	98.985	97.418	100.06	98.714	104.58	101.02	99.577	97.445	98.23	100.07	106.32	102.05	96.578	95.786	99.178	100.71	102.14	96.385	100.07	101.77	101.71	100.85	102.09	98.415	98.221	99.228	102.56	101.61	100.63	98.686	101.99	97.011	98.097	99.761	97.939
105.91	108.76	107.24	102.09	107.43	106.16	108.51	105.45	106.25	106.56	109.61	108.52	104.7	104.96	102.24	103.73	104.22	104.6	105.7	106.73	107.25	105.31	107.14	104.42	103.74	105.14	108.71	105.76	101.92	105.64	106.22	106.89	109.02	107.2	104.69	105.27	104.44	105.18	107.08	103.07	105.82	103.81	101.43	109.46	106.62	106.12	107.15	106.51	102.7	105.26
101.86	103.89	99.792	102.31	101.17	100.52	96.871	102.34	100.66	100.01	96.678	99.209	102.52	104.92	105.42	99.941	98.454	96.135	100.6	104.49	101.89	104.02	102.38	99.26	100.07	99.596	99.937	100.11	97.494	99.019	100.23	96.497	100.35	101.12	101.69	99.757	99.972	100.19	99.519	100.04	103.19	99.623	99.608	98.187	103.64	99.238	103.38	99.819	103.18	96.85
100.06	95.737	98.019	101.36	100.27	99.635	98.898	99.405	99.474	96.769	94.89	99.548	97.308	100.59	96.49	99.458	96.2	100.51	102.55	97.619	98.622	97.599	102.06	101.4	97.55	101.13	97.7	99.504	101.6	103.93	99.737	99.492	97.897	97.717	97.093	102.9	101.47	97.399	101.51	97.329	99.148	102.11	104.43	96.576	103.58	99.039	99.5	102.26	103.69	95.8
111.04	110.41	112.67	113.38	105.9	110.65	115.58	112.21	111.87	115.95	109.86	113.98	114.04	111.86	112.87	110.05	111.84	110.29	108.25	111.17	108.8	113.55	109.24	108.15	111.41	113.19	117.66	111.01	114.03	118.86	114.5	112.9	110.08	115.29	111.13	111.25	114.24	116.01	112.25	114.04	116.44	111.56	110.3	112.55	108.62	114.35	113.05	108.97	112.46	115.16
102.54	110.64	107.04	107.12	105.78	107.83	109.82	111.81	107.79	108.47	105.73	102.62	104.75	108.83	104.6	105.18	104.22	104.8	101.99	105.88	104.8	111.45	105.6	104.1	104.96	108.28	109.24	110.93	105.7	107.64	105.06	104.31	109.5	101.78	108.61	108.41	105.78	106.47	109	111.32	105.05	107.31	109.58	106.02	110.33	107.62	110.83	106.67	103.36	103.49
105.76	110.72	111.1	109.77	112.46	112.82	111.63	114.06	113.41	108.41	109.29	109.23	108.25	107.07	105.74	109.44	108.99	103.77	111.12	110.95	109.74	106.38	104.95	110.4	110.57	109.45	106.54	112.33	109.63	108.84	108.88	106.68	111.05	106.69	111.43	108.12	114.55	108.72	108.66	112.89	112.67	107.96	109.51	107.4	111.63	111.54	110.39	109.41	107.61	109.07
106.28	106.11	107.71	104.28	105.99	106.33	103.86	102.95	106.67	105.39	106.26	103.86	103.94	103.85	106.15	108.96	108.65	103.87	107.95	99.741	109.53	108.47	107.55	103.97	108.12	102.43	106.34	112.26	105.54	105.2	106.86	103.78	104.43	108.14	108.29	103.27	104	105.97	101.39	100.57	109.34	107.27	109.86	107.26	107.64	105.96	105.85	108	103.31	103.59
103.87	98.968	100.93	98.304	101.77	104.87	100.8	99.862	99.283	102.5	104.12	97.153	104.64	97.21	100.04	99.791	100.11	97.984	100.66	106.47	98.615	101.25	100.94	98.667	107.22	97.758	102.64	101.47	101.48	99.011	99.792	97.74	99.794	101.59	101.33	103.45	98.743	100.55	100.01	103.97	102.89	104.55	100.06	99.44	100.23	100.61	104.23	100.19	97.581	100.12
107.08	107.86	103.03	102.96	108.09	107.74	106.44	105.72	108.71	103.41	102.94	107.95	106.21	105.54	109.03	108.35	103.8	105.3	105.11	103.4	103.66	102.66	104.34	109.67	105.76	109.46	108.49	106.64	105.29	107.55	106.54	109.11	107.38	103.86	108.2	112.61	108.05	106.52	106.39	104.19	103.23	108.35	105.43	102.36	112.02	104.23	105.67	103.64	104.08	107.26
108.42	105.96	102.67	110.04	105.13	104	105.46	106.5	105.31	104.21	106.45	108.21	104.6	109.55	106.64	106.19	105.93	105.54	112.12	106.84	107.21	106.05	103.14	103.72	105.33	107.94	107.54	107.32	103.53	104.79	102.61	106.14	110.69	104.22	106.44	109.12	109.12	104.52	107.56	108.5	106.46	104.31	106.48	110.83	109.13	106.3	109.42	105.76	104.66	108.74
106.16	112.1	106.39	107.99	104.26	102.95	109.02	108.62	107.93	108.09	111.64	101.51	105.96	107.65	105.17	104.33	105.05	107.85	100.1	105.1	107.48	107.22	101.52	101.32	101.3	110.56	103.7	105.6	102.97	105.64	105.92	106.2	106.55	108.27	105.1	108.4	109.38	99.009	101.14	103.8	104.44	108.24	108.81	110.57	105.44	109.67	109.26	100.75	110.33	107.22
114.5	109.88	109.99	112.91	113	114.12	112.21	113.96	112.58	118.24	110.84	111.55	108.03	109.36	115.41	113.96	111.75	109.19	114.91	108.34	114.25	115	112.18	113.32	111.83	109.13	111.92	109.37	111.89	114.2	109.53	114.17	111.29	109.89	117.45	115.8	113.72	109.12	116.34	113.87	116.04	107.95	108.65	111.77	110.73	115.45	112.04	111.42	116.37	112.17
112.07	113.3	110.65	112.47	114.82	118.31	112.07	110.48	112.05	106.37	112.66	109.38	108.96	110.23	111.35	111.76	110.21	114.36	112.1	112.78	110.28	109.98	111.34	107.69	111.76	109.62	113.81	113.32	111.66	109.01	110.26	107.21	110.06	110.67	112.35	110.52	111.21	115.04	112.15	107.33	111.72	114.9	112.14	111.49	112.83	112.64	109.27	113.43	112.24	113.32
107.01	101.26	100.51	104.86	102.05	102.19	104.07	102.19	104.79	104.02	106.75	102.53	106.78	103.43	100.34	105.53	104.74	104.46	104.77	105.67	104.56	109.37	107.43	106.79	103.98	104.71	104.78	105.39	104.8	101.21	105.39	104.31	104.2	109.27	100.62	101.19	104.58	103.69	102.92	100.2	106.11	104.81	104.55	101.9	104.63	102.91	103.85	101.29	108.02	101.88
114.17	107.1	112.09	113.68	107.63	112.82	108.83	107.89	107.43	107.24	113.7	110.64	113.3	110.83	109.94	114.95	110.89	111.44	116.07	116.6	112.56	111.04	110.12	112.94	116.12	109.54	114.11	112.77	113.7	113.01	108.5	110.83	109.85	113.25	113.46	108.88	113.09	116.89	112.02	112.53	110.8	112.19	111.55	114.29	114.83	112.41	117.1	120.29	113.44	114.14
104.42	108.77	105.9	107.04	104.6	104.17	113.16	101.76	104.06	109.08	108.33	108.25	105.62	108.63	112.08	106.97	105.09	107.35	105.17	106.42	109.99	106.47	105.45	104.72	107.04	104.7	109.67	108.98	102.29	105.49	102.54	106.53	103.34	106.99	107.07	109.7	103.27	102.19	101.81	107.49	102.2	108.45	104.35	107.61	103.07	104.52	106.38	107.07	108.84	103.89
106.24	110.3	106.14	101.8	105.82	99.575	105.24	106.81	107.7	106.46	102.24	114.23	112.65	108.96	107.98	104.44	107.02	108.37	105.7	106.46	105.45	107.78	103.35	109.43	109.93	106.29	110.27	103.73	106.2	106.19	102.41	103.89	106.2	105.17	104.79	106	106.53	103.83	107.25	114.13	107.85	107.79	107	109.76	107.34	106.51	106.5	105.6	108.44	108.95
103.2	104.91	108.44	107.72	106.12	105.72	108.59	107.03	103.2	106.57	108.67	102.55	107.51	105.23	107.55	105.57	107.87	107.55	107.43	105.88	105.02	109.48	108.35	102.68	105.83	107	107.48	106.94	103.59	108.93	103.69	107.41	109.5	110.49	111.17	106.84	105.3	103.96	105.84	104.26	105.94	105.63	104.17	107.74	107.38	109.43	105.73	100.99	102.75	104.78
104.1	104.53	105.04	105.69	106.91	105.28	109.46	103.2	105.55	105.67	104.49	104.69	102.61	106.68	105.83	106.69	106.45	107.04	109.94	108.71	105.81	104.26	105.61	103.52	107.02	103.83	106.49	103.66	105.42	105.87	107.23	106.82	104.44	102.68	107.95	105	105.31	104.27	108.43	109.45	109.64	110.36	103.12	106.03	106.76	104.98	105.28	104.86	108.13	108.77
104.64	105.04	106.52	104.61	107.5	102.66	104.71	102.78	110.17	105.22	99.776	102.88	107.17	103.36	107.34	105.01	104.83	103.83	107.18	109.17	107.09	107.83	104.9	103.62	104.66	106.35	103.9	105.93	106.63	107.21	104.68	101.29	105.32	103.81	107.16	108	106.75	105.69	101.59	104.49	105.87	103.27	109.52	105.08	111.23	106.18	106.61	102.94	102.06	108.13
107.98	106.01	105.28	105.42	98.87	104.38	100.52	107.34	107.48	106.38	106.17	109.05	105.78	110.01	107.19	103.45	108.12	105.7	106.33	103.34	107.79	105.67	103.41	108.03	106.5	111.96	106.13	106.58	107.38	106.7	104	109.9	105.93	104.44	105.5	101.38	104.33	106.66	105.21	106.22	112.64	105.6	105.45	106.17	102.99	107.48	102.4	107.83	104.75	99.686
103.65	102.53	102.48	103.96	105.58	104.21	104.09	102.91	104.16	106.65	104.04	108.63	102.18	103.91	106.01	106.55	100.98	107.21	106.37	100.57	100.6	105.42	99.118	100.43	105.58	104.49	106.36	105.4	100.48	103.68	104.5	103.99	103.52	103.6	104.98	105.38	103.19	109.6	100.49	101.86	106.62	104.85	101.8	102	105.69	105.84	106.68	101.62	104.56	106.42
108.31	106.14	113.12	110.61	107.5	109.85	108.13	110.95	109.69	110.45	110.95	110.99	106.71	108.9	107.74	110.91	113.15	112.85	110.02	109.08	108.07	112.15	112.97	109.68	109.3	111.97	114.02	107.24	109.83	107.14	107.86	109.65	110.59	104.33	109.44	107.64	110.11	106.64	107.13	110.87	107.12	112.13	111.13	107.08	107.82	110.17	104.21	110.05	110	112.56
103.6	100.11	101.18	102.52	97.909	103.44	101.08	101.64	104.76	104.54	103.34	97.71	98.787	102.23	100.96	100.68	100.43	103.34	98.759	100.09	103.6	99.242	105.91	98.45	101.23	98.281	102.11	99.489	106.64	101.49	98.849	101.56	101.88	101.72	99.942	97.95	107.66	100.84	101.62	106.57	100.44	101.06	105.48	101	101.17	102.7	101.86	101.48	94.887	104.87
105.42	108.69	101.97	106.17	104.98	109.43	102.48	100.88	103.26	106.5	101.57	101.25	105.01	105.66	106.38	100.57	106.14	105.58	100.18	104.72	104.64	107.49	101.72	107.67	103.82	107.07	105.74	105.75	106.32	107.03	104.52	101.29	106.37	103.65	101.3	104.84	100.71	104.85	107.04	103.47	103.24	101.96	102.6	104.87	104.94	101.62	106.66	102.87	109.86	104.11
102.51	105.58	111.47	109.23	105.54	100.94	107.01	106.62	110.59	109.1	110.1	105.18	105.66	105.21	105.93	108.82	104.22	105.53	107.85	106.92	105.41	107.91	106.51	106.26	108.26	102.88	105.14	102.47	108.99	107.34	106.22	106.54	103.04	109.03	104.95	107.04	105.68	111	105.71	104.34	107.83	109.71	107.28	105.4	106.36	110.36	108.12	104.31	105.53	109.93
101.6	99.524	102.43	95.998	98.881	100.27	100.06	97.977	96.746	101.52	99.677	99.015	96.711	104.81	99.027	100.16	102.34	96.43	100.29	97.498	96.025	99.993	102.51	103.19	104.11	96.376	98.041	103.34	100.12	97.997	101.09	99.98	100.52	99.389	98.809	100.33	98.256	103.42	101.65	104.34	100.69	97.748	100.2	98.394	96.639	99.452	98.164	97.557	101.15	101.53
112	107.14	112.78	109.58	112.13	111.73	111.02	114.72	110.79	109.81	109.61	114.46	111.29	109.74	113.75	116.7	110.98	109.06	113.09	110.77	114.46	110.78	109.3	109.06	114.52	112.24	111.93	115.64	110.19	108.68	109.88	106.06	110.07	115.66	112.52	111.23	109.95	106.7	108.09	111.17	108.79	111.85	111.77	115.34	113.06	112.63	109.79	108.81	109.74	112.37
121.08	118.47	116.52	118.61	117.35	118.95	118.6	119.33	116.17	120.28	116.27	118.38	117.81	114.81	118.65	113.75	118.15	118.06	115.35	112.38	116.86	121.03	118.39	117.18	114.65	114.19	118.29	118.09	116.58	120.98	117.49	120.23	113.55	118.88	118.09	117	115.8	114.66	119.46	117.06	118.65	115.99	115.75	117.93	117.27	117.9	116.74	111.93	120.18	115.95
102.07	97.845	100.8	97.954	99.527	104.76	102.29	100.59	99.383	101.28	91.209	100.46	104.62	103.48	99.791	97.472	100.51	96.537	101.07	101.42	101.53	101.9	96.813	100.11	99.543	100.41	103.12	95.641	95.507	104.1	101.3	102.94	99.78	99.722	98.778	101.35	98.56	101.57	96.474	99.085	98.048	97.511	100.72	98.762	98.625	97.509	101.49	101.92	97.915	101.94
109.43	105.78	113.37	111.95	111.44	108.34	107.87	112.35	110.76	107.59	110.8	111.3	111.57	112.24	112.18	109.74	112.35	109	108.96	116.2	114.46	108.77	110.83	110.58	111.42	109.19	112.6	107.95	111.03	108.92	113.79	112.25	114.94	108.5	111.92	110.23	111.1	108.49	110.18	110.37	113.83	107.73	109.37	113.81	112.76	113.35	111.9	111.69	111.17	113.37
106.25	105.65	104.36	104.78	101.25	108.13	107.59	102.77	102.8	100.27	102.47	105.21	101.92	100.78	99.316	102.56	105.76	102.41	103.22	103.97	104	103.68	103.16	102.57	100	101.72	113.41	104.41	106.8	103.08	99.685	102.55	103.03	100.8	105.42	103.59	103.2	104.85	102.58	102.99	102.1	105.02	107.83	106.13	98.697	104.37	106.68	107.76	101.38	100.53
104.28	108.3	98.327	99.894	106.51	105.29	103.1	104.51	102.48	103.96	101.03	109.98	99.908	111.88	102.18	106.48	107.74	103.14	105.91	103.54	106.29	103.96	107.42	107.13	101.01	104.99	102.89	106.2	104.69	104.08	104.57	108.63	105.81	102.53	102.34	103.26	104.39	105.56	104.5	102.46	99.147	99.783	99.326	103.17	102.79	103.71	105.95	104.65	105.02	105.47
109.72	103.53	105.56	105.24	106.82	102.25	105.67	104.65	110.48	104.91	110.13	109.41	107.83	109.09	106.32	108.09	102.47	106.16	109.34	103.45	106.22	103.65	104.79	102.02	111.57	111.04	106.77	111.07	111	108.26	108.23	105.13	104.75	108.7	110.91	107.2	105.04	105.14	103.01	106.98	107.12	107.95	105.17	104.01	104.27	107.85	109.22	102.84	109.81	106.88
110.44	113.66	113.7	111.76	114.16	109.41	107.96	112.21	111.65	113.8	105.39	117.74	110.61	106.97	117.92	111.91	112.17	107.93	115.01	110.73	110.32	109.09	113.46	115.27	110.16	112.86	111.32	109.3	111.58	112.22	109.72	106.76	107	112.22	113.16	111.3	113.37	116.06	108.96	113.17	109.91	114.55	114.33	113.11	112.2	115.37	110.65	114.48	108.35	111.95
105.13	105.76	103.12	104.15	103.32	104.38	106.09	104.78	105.47	104.67	104.73	109.15	108.93	105.29	108.83	110.07	102.16	104.97	109.63	106.02	102.3	104.78	106.47	104.87	102.8	104.72	109.8	102.35	102.85	100.62	105.44	101.71	105.99	103.46	103.94	110.06	105.82	109.13	106.27	103.62	109.55	106.6	103.65	101.62	105.81	107.15	103.98	103.33	105.06	105
105.16	109.37	105.97	107.16	106.19	109.08	107.06	106.78	102.95	105.7	102.54	104.3	106.69	103.52	107.1	104.34	103.98	105.31	106.34	105.38	104.61	106.74	105.25	109.44	105.04	109.07	107.87	105.71	104.26	107.13	107.61	107.46	112.13	105.05	108.05	107.99	109.53	100.97	104.46	104.53	105.72	105.33	108.54	106.29	108.59	104.46	109.03	104.89	102.17	103
106.08	104.45	110.86	109.72	104.43	106.38	105.64	105.04	112.52	101.23	104.09	104.2	106.15	103.7	106.41	109.61	104.85	106.3	107.67	106.17	105.66	109.31	105.8	103.76	107.25	109.46	102.27	103.98	103.9	105.91	108.32	107.22	104.67	108.19	107.38	106.05	102.46	108.58	107.85	105.34	105.12	106.28	104.91	103.63	104.28	102.28	101.25	109.96	104.75	107.48
104.61	106.71	103.44	104.14	106.51	105.95	106.94	108.15	106.01	102.98	106.5	105.93	102.31	104.24	103.68	108.99	102.03	105.37	108.25	106.44	108.87	107.09	109.76	109.04	107.06	103.82	107.04	105.82	106.7	103.15	103.16	108.63	105.97	105.38	105.81	106	108.04	107.01	103.64	99.628	102.27	105.44	105.6	108.41	105.16	105.24	108.65	107.16	104.39	109.1
101.72	101.51	102.64	100.06	99.03	104.1	99.527	94.035	100.32	98.559	105.11	99.068	106.52	101.7	102.97	103.89	101.01	102.96	100.09	100.14	96.535	103.3	104.5	100.31	96.196	98.341	104.59	101.06	103	102.66	98.88	104.21	101.08	100.68	101.31	102.07	99.629	103.45	102.43	100.41	97.808	104.38	101.07	101.86	99.869	100.25	100.52	103.89	101.95	99.203
111.45	110.76	107.4	114.86	107.32	112.41	108.24	104.64	108.49	111.88	117.48	112.79	113.56	112.34	111.83	113.24	116.99	110.71	109.18	113.18	109.32	116.25	111.77	111.36	110.11	110.67	107.9	115.12	111.15	116.03	112.61	111.24	114.56	113.3	110.64	110.11	117.06	114.86	109.69	111.28	109.45	110	116.1	112.79	110.02	113.32	113.68	111.56	112.71	112.65
108.59	104.9	107.15	103.41	106.69	105	111.47	103.57	108.88	104.37	108.16	105.76	109.75	106.95	105.46	108.72	105.58	101.87	106.62	108.23	104.05	104.05	108.44	109.86	103.9	101.33	104.51	106.74	104.58	106.12	107.12	105	107.8	105.85	102.57	108.67	106.57	107.38	101.96	104.68	106.58	106.77	106.62	103.31	106.55	108.73	106.75	102.24	105.3	100.61
103.12	96.863	99.331	95.163	103.06	96.481	97.693	99.435	97.833	97.86	98.473	99.706	103.59	98.692	98.217	97.36	95.286	101.84	103.22	95.08	97.487	99.444	98.425	99.056	99.701	101.26	100.1	100.99	100.73	102.79	101.74	99.707	104.11	101.44	101.62	94.824	99.652	99.195	96.696	102.78	97.22	99.794	96.682	103.09	103.56	99.355	102.63	98.618	101.26	97.518
104.39	106.18	103.97	108.47	100.76	107.2	105.55	107.09	108.88	112.6	107.69	107.38	106.26	107.52	109.7	109.27	107.14	109.15	108.23	108.25	107.68	105.53	102.98	106.7	105.37	105.02	103.62	106.44	105.56	104.34	100.81	102.56	103.29	110.22	106.64	102.57	107.5	100.42	102.04	106.45	109.55	103.61	105.6	106.82	104.24	103.95	106.95	105.59	104.46	101.05
98.871	98.945	98.847	98.627	97.477	108.63	98.761	96.188	100.41	99.335	102.85	96.767	100.39	103.37	99.242	103.07	95.152	103.92	101.69	100.49	98.502	97.452	101.92	102.51	103.01	100.59	102.9	104.39	100.4	101.42	99.472	98.757	98.274	99.948	102.08	100.81	97.889	103.98	103.21	100.74	98.86	100.77	102.36	98.894	101.13	98.128	101.03	105.15	104.28	107.04
105.24	105	105.46	106.65	105.02	102.28	108.17	104.9	103.98	111.46	101.24	105.27	105.07	106.29	102.84	103.67	103.26	108.64	105.46	106.52	103.76	109.01	106.91	107.63	104.15	102.69	109.3	107.67	106.97	103.31	102.97	103.97	105.51	103.74	106.73	109.49	102.44	110.79	106.75	108.97	105.26	106.75	105.05	101.99	106.29	105.14	107.66	101.16	108.4	106.39
115.81	120.2	120.77	116.99	118	117.91	116.66	119.5	118.72	120.88	115.84	123.11	115.86	116.01	113.65	118.47	120.13	115.4	119.66	118.87	118.21	115.72	119.94	118.45	122.07	118.46	120.07	116.24	118.4	116.61	118.9	114.78	117.73	120.03	115.16	121.29	120.35	117.22	114.94	120.35	113.63	116.85	117.12	116.54	111.33	114.83	118.21	123.13	119.58	117.58
115.53	109.93	113.86	110.42	113.15	109.59	114.2	111.63	113.49	107.76	111.49	112.98	112.03	110.82	111.19	110.37	111.06	110.32	110.68	107.59	113.6	112.06	107.58	111.26	111.98	107.43	110.14	112.41	108.76	107.33	108.47	108.41	109.76	113.82	113.35	113.19	111.88	109.89	108.14	106.53	114.21	112.87	109.27	109.03	108.6	107.38	113.25	109.96	112.78	111.66
111.92	108.5	110.18	112.09	108.58	116.33	109.52	111.04	112.27	112.47	110.57	111.06	113	111.57	111.49	107.05	110.37	110.64	112.66	112.21	111.87	112.5	113.59	110.52	111.13	107.83	112.7	113.06	110.51	109.2	112.17	108.42	114.21	108.88	116.14	113.12	112.1	111.26	108.53	108.63	108.85	113.13	113.73	110.66	109.42	108.06	111.21	109.14	115.58	112.35
106.26	106.66	99.787	100.69	106.5	106.25	100.25	100.78	107.62	106.45	105.58	101.23	106.72	104.84	104.78	102.41	106.34	104.05	105.56	104.7	108.18	108.59	105.83	106.54	103.46	102.89	103.99	103.43	104.43	101.98	103.21	104.65	106.1	102.08	106.94	108.12	103.2	106.67	105.2	105.05	100.93	107.15	106.25	104.65	107.23	102.07	106.14	106.23	109.74	103.33
106.68	105.4	106.83	99.709	106.27	105.82	104.26	106.29	106.89	105.87	107.65	103	107.42	106.24	103.3	102.31	108.99	101.37	103	102.04	106.1	107.59	110.48	108.14	108.25	103.19	102.21	100.09	102.48	103.89	104.11	106.35	107.58	106.38	107.37	105.63	104.98	104.22	106.38	107.36	105.28	109.46	104.42	106.75	104.51	105.56	103.75	111.06	107.5	103.6
110.63	112.65	110.3	110.71	112.87	110.79	109.28	115.64	110.74	111.86	113.21	112.56	110.71	118.18	110.82	111.51	113.49	113.32	111.73	110.78	116.18	109.29	108.63	112.16	109.63	112.23	112.66	110.73	110.46	108.52	109.52	109.91	109.19	111.05	108.16	112.85	106.28	112.68	112.81	112.84	111.42	112.05	112.27	110.74	113.42	112.96	109.83	117.61	115.49	110.43
109.66	114.67	112	113.91	109.14	114.8	111.23	112.42	114.82	111.65	110.86	109.2	114.82	112.87	113.77	115.54	118.56	113.01	109.98	110.73	113.24	115.09	108.46	112.16	114.3	112.44	110.34	110.22	111.52	111.91	112.08	110.54	114.33	108.8	108.76	110.58	110.26	112.99	108.58	113.25	112.16	110.48	111.05	109.79	111.44	105.4	111.45	109.17	106.54	109.33
99.908	102.53	106.76	101.06	108.64	108.27	104.3	106.07	106.43	108.1	100.18	107.88	105.45	105.53	106.16	105.71	103.87	102.2	112.1	106.06	106.8	102.59	109.1	105.93	106.41	106.69	108	105.39	103.03	107.03	109.66	104.85	108.23	104.69	106.47	104.24	110.57	105.51	106.15	104.63	104.4	106.06	106.78	112.46	103.69	108.82	108.76	105.36	101.14	105.3
103.31	100.19	104.35	98.765	97.389	98.135	103.32	97.832	104.21	100.88	101.82	100.87	98.69	102.45	100.97	98.128	101.95	101.52	103.45	100.47	103.81	99.602	96.782	100.21	97.834	107.66	100.22	101.54	102.66	97.783	100.48	102.71	103.67	103.94	102.61	102.08	101.51	98.787	102.28	104.16	99.67	99.825	99.184	102.87	101.27	99.714	100.12	103.65	104.08	97.815
111	116.38	110.56	111.1	111.12	109.25	110.71	113.22	111.72	118.31	112.83	109.91	112.23	115.28	113.3	107.39	110.4	111.09	115.13	108.55	112.02	110.04	116.89	108.6	114.67	105.58	109.19	106.95	114.83	110.4	112.43	111.66	112.81	109	113.21	110.5	112.32	109.25	113.16	109.5	106.63	111.92	108.56	112.39	113.14	112.4	108.08	110.01	110.92	113.84
[truncated: 150 more rows]
[truncated: 150 more columns]
