# Supplementary material for: Genetic dissection of main and epistatic effects of QTL based on augmented triple test cross design
Source: PLoS One. 2017 Dec 14;12(12):e0189054. doi: 10.1371/journal.pone.0189054 (PMC5730204; doi:10.1371/journal.pone.0189054)
Supplement: S8 Supporting Information — (ZIP) [file pone.0189054.s008.zip › z4_1300_0.8_10.csv]

110.99	113.34	111.62	111.61	112.68	111.59	112.04	111.25	110.63	110.92	109.84	112.85	112.52	111.8	113.46	112.71	113.12	110.68	111.99	112.41	114.16	112.96	111.92	112.33	110.97	112.5	110.27	111.25	113.29	112.11	112.34	111.54	112.14	112.16	111.95	111.89	111.78	111.22	111.98	112.26	111.39	111.68	112.5	113.55	112.09	110.9	111	113.04	112.1	111.69
104.35	104.15	104.06	104.47	105.13	104.42	101.79	105.07	104.98	104.71	104.57	104.66	103.84	102.8	106.5	104.49	103.48	104.46	103.32	103.54	103.83	102.77	104.33	104.91	105.5	104.43	103.97	102.56	102.5	104.29	102.87	103.66	102.89	104.22	103.24	104.27	104.28	104.64	104.25	103.48	105.46	104.81	102.92	102.32	103.9	103.71	103.97	103.72	104.99	104.49
105.56	106.03	106.53	107.64	105.74	105.78	105.79	107.52	106.33	106.11	105.06	106.47	107.04	106.23	106.07	105.91	105.46	105.66	106.49	106.65	103.21	105.96	105.68	106.1	106.72	106.8	105.93	105.59	107.84	106.11	106.65	107.29	107.03	105.56	107.01	106.22	106.02	105.13	106.01	107.26	108.22	105.81	105.65	106.47	105.97	104.55	106.38	107.38	106.74	104.92
112.59	112.96	112.78	112.26	110.94	113.9	111.85	112.27	110.21	112.33	112.25	111.98	111.51	112.01	112.73	112.5	111.49	111.18	110.58	110.89	112.33	112.24	111.59	110.63	112.08	111.92	112.84	112.09	110.26	112.23	112.17	112.32	113.59	113.1	112.24	111.9	112.88	113.21	111.27	112.98	111.95	111.5	113.91	112.54	112.48	110.08	112.41	111.83	114.08	111.27
111.69	112.19	111.99	112.2	108.81	111	109.05	111.61	112.19	112.61	112.68	109.32	111.38	112.09	110.53	111.82	111.06	110.19	112.18	110.87	110.65	112.15	111.19	110.79	111.58	111.78	111.33	110.61	111.89	110.2	111.66	110.54	111.7	110.39	109.52	110.64	111.68	112.08	112	111.07	110.8	111.44	111.45	111.12	111.27	111.68	111.17	111.83	112.57	111.44
105.61	106.98	105.57	105.38	104.35	102.82	104.63	105.06	104.5	104.25	106.27	105.4	105.6	103.96	106.28	105.01	105.99	106.91	106.48	108.03	105.46	106.73	106.12	105.91	104.58	104.08	105.81	105.76	106.1	105.41	104.61	106.43	106.78	105.61	105.09	105.42	105.88	105.66	104.66	104.93	104.22	104.28	107.36	105.95	106.61	105.23	105.31	105.31	105.92	105.77
106.53	106	106.51	106.96	106.67	106.58	107.04	106.47	106.04	106.24	105.11	105.5	106.38	105.9	107.98	107.9	105.05	104.36	107.18	105.96	106.72	106.14	106.16	107.07	105.87	106.34	106.68	106.61	108.49	105.3	105.6	105.78	106.24	107.6	107.24	105.31	106.14	103.9	105.5	106.17	105.44	107.35	105.17	105.53	105.48	106.69	107.01	106.18	105.74	106.98
104.78	107.09	105.93	105.69	104.87	106.84	106.32	106.9	106.89	107.24	105.75	104.97	105.47	106.21	107.2	107.68	105.39	107.48	106.71	106.26	106.88	105.81	105.55	106.27	104.64	105.54	106.23	105.48	106.1	103.92	106.2	107.11	106.4	106.37	104.41	106.62	106.86	106.64	106.27	106.69	105.75	104.7	106.95	105.6	106.32	105.18	105.87	105.52	107.12	106.02
103.99	104.8	102.84	103.82	105.2	105.2	104.99	104.82	105.58	103.01	103.79	104.6	104.64	104.18	104.91	104.75	104.99	102.74	103.75	104.8	103.86	104.05	104.71	103.87	104.83	103.64	104.37	103.18	102.11	104.28	105.02	105.46	103.84	103.35	105.83	104.16	104.51	103.11	104.25	103.84	103.94	103.81	103.96	105.16	105.04	103.99	104.28	105.47	103.27	102.88
106.37	106.63	106.28	106.81	106.51	106.29	106.1	107.14	107.92	106.18	105.68	107.55	105.76	106.88	108.14	107.01	106.4	107.02	106.71	106.07	104.21	106.99	109.38	107.54	105.99	106.23	107.2	106.37	107.61	107.63	106.67	107.86	107.29	108.22	104.33	105.89	107.86	107.98	108.04	106.76	106.65	108.41	106.95	106.61	106.93	106.88	106.66	107.21	107.55	106.45
112.22	110.84	110.07	112.22	112.66	110.85	111.61	110.29	112.87	111.29	111.59	111.13	112.35	111.7	111.92	110.82	110.18	110.5	110.66	110.76	111.78	110.84	110.41	110.29	111.76	111.06	110.37	113.49	111.83	111.81	110.87	111.67	112.53	112.01	110.54	111.81	110.41	110.15	110.84	111.51	113.21	110.84	111.66	110.81	111.48	111.69	112.38	110.69	111.7	110.79
104.83	106.27	104.84	105.76	105.35	105.65	106.57	104.27	104.96	104.37	106.7	105.3	105.45	104.81	104.78	105.15	103.84	105.03	104.77	104.51	106.99	104.57	105.09	105.14	103.49	103.87	106.01	103.37	103.57	104.09	104.44	107.15	106.14	104.61	104.74	105.11	104.16	105.07	105.44	102.43	105.44	106.4	106.27	105.86	104.63	104.26	105.34	104.67	104.61	105.21
106.7	105.84	106.77	106.06	106.76	106.37	107.45	107.36	106.06	106.94	107.14	108.04	107.47	105.42	106.86	107.45	105.76	106.06	107.07	107.34	107.29	108.99	106.35	107.81	107.68	106.02	107.44	107.78	107.81	107.23	105.95	108.36	106.26	106.46	106.43	107.36	108.39	106.39	106.37	106.51	105.81	107.82	106.53	108.82	108.47	107.01	107.02	106.04	106	106.41
99.606	99.487	100.02	99.994	100.82	98.872	98.814	100.94	99.898	99.313	100.12	98.757	99.996	100.05	98.738	98.665	100.39	99.95	100.69	101.16	98.835	100.87	99.095	99.107	99.741	100.42	99.275	98.652	99.517	98.537	100.49	100	99.38	100.86	99.43	99.086	100.37	98.726	100.85	98.101	98.422	100.48	100.32	99.261	100.69	99.585	100.03	99.536	100.22	98.808
99.833	99.91	101.18	100.49	98.669	99.904	99.513	100.39	100.22	99.415	100.81	99.364	100.06	99.376	101.04	99.295	99.137	99.465	100.07	100.13	98.922	99.565	100.28	98.342	100.33	100.2	100.21	99.78	99.094	99.74	100.18	99.731	98.587	101.59	99.429	100.67	101.65	98.111	99.728	99.589	100.27	100.02	99.173	100.63	98.547	99.795	100.24	100.63	98.201	100.31
104.42	103.54	104.82	104.66	106.45	105.98	105.85	105.87	104.42	105.05	107.86	107.32	105.18	104	107.16	105.73	105.05	105.34	106.31	104.42	105.53	104.24	104.75	106.13	105.43	105.71	105.85	106.18	104.96	105.86	105.21	104.67	105.4	105.17	104.77	106.46	105.09	104.5	105.21	105.19	104.74	103.86	106.68	105.46	104.39	105.42	107.25	103.28	106.22	106.02
106.64	107.35	106.78	107.57	105.48	105.51	105.9	107.36	105.94	106.17	105.77	105.37	106.71	106.28	106.89	105.63	107.77	106.77	106.3	107	106.3	106.9	107.04	105.8	106.36	106.83	106.47	106.6	106.08	104.95	107.02	108.48	106.75	105.82	105.42	106.05	106.51	106.18	106.55	106.72	106.17	107.57	106.26	106.82	106.93	107.26	108.54	106.76	105.62	107.79
109.88	109.39	112.07	111.11	108.18	112.11	109.03	108.15	110.32	110.11	108.11	110.47	108.26	110.88	110.93	111.26	109.37	112.08	108.95	111.3	110.18	110.18	110.19	110.88	110.08	109.86	111.12	112.02	110.34	110.07	110.95	110.82	108.52	109.5	110.17	110.77	110.64	109.44	111.08	109.9	111.47	112.74	110.12	113.39	110.04	110.13	109.52	110.03	111.01	109.95
112.32	112.61	112.38	112.29	113	112.52	112.29	111.74	111.32	110.84	111.65	112.49	110.87	111.91	112.36	112.05	112.97	110.84	111.26	112.13	111.76	112.16	112.22	112.33	112.07	112.8	112.7	112.48	113.95	113.04	111.98	112.66	111.94	112.86	112	113.88	111	110.85	111.65	111.98	111.5	112.59	113.57	113.25	111.64	111.05	110.53	110.96	112.8	110.95
111.29	110.1	109.95	109.43	108.26	108.79	110.48	109.39	108.52	109.59	110.51	109.87	109.78	110.31	108.7	109.98	108.72	110.33	108.64	109.93	109.74	109.04	109.04	109.85	109.56	111.3	111.21	110.33	109.93	110.86	108.8	109.43	108.21	111.09	110.4	111.97	110.4	108.94	109.12	109.47	109.49	109.11	111.13	109.18	109.63	110.17	109.48	108.43	110.4	108.83
99.607	99.999	100.56	101.89	101.56	101.4	99.091	101.23	100.08	100.75	100.28	100.49	100.47	101.61	99.37	100.14	100.96	100.97	101.43	100.67	100.84	98.15	101.01	99.73	100.46	101.39	101.18	102.52	100.22	99.823	99.178	101.96	101.62	99.836	99.993	98.907	101.53	101.6	99.351	102.42	101.94	100.21	100.13	101.33	98.97	101.01	100.78	100.87	102.16	99.768
100.84	101.81	102.2	100.62	101.26	101.2	100.52	100.08	101.2	99.541	100.25	99.894	100.97	102.09	99.152	101.1	101.05	100.44	99.973	101.76	100.94	100.88	100.79	101.65	101.75	101.27	100.58	100.63	101.28	101.39	100.65	101.54	101.65	102.81	102.9	100.8	101.66	101.8	100.31	100.28	101.55	100.03	100.87	100.85	101.23	101.27	101.06	102.63	100.71	100.8
111.74	111.43	112.42	113.4	111.67	110.97	113.11	112.22	113.37	110.94	112.82	111.38	111.82	113.75	112.01	112.03	112.42	112.6	110.51	111.16	112.05	111.33	110.93	112.5	112.82	111.39	112.7	112.49	110.66	112.22	111.49	111.57	112.05	113.32	111.17	111.29	112.9	112.71	112.05	111.94	110.45	112.91	110.9	112.15	110.86	112.75	111.11	112.57	112.3	112.98
104.07	107.55	104.72	106.99	104.08	105.61	105.68	104.73	105.12	104.89	106.92	105.16	105.29	105.75	105.78	105.04	107.32	105.16	105.76	106.12	105.66	104.13	105.09	105.91	106.57	105.54	106.37	106.11	106.67	106.57	105.81	104.64	104.4	106.26	106.28	105.42	106.8	104.75	104.21	105.32	105.52	104.69	105.05	104.93	104.66	105.27	107.3	104.27	104.18	105.81
111.32	110.56	110.56	111.01	110.97	111.94	112.22	112.05	109.21	112.29	111.84	110.65	111.51	111.34	111.61	111.08	112.16	110.62	112	111.82	109.27	111.58	110.77	110.57	110.95	111.9	111.86	111.47	111.47	110.95	112.56	109.51	112.03	109.52	111.14	110.34	109.8	111.66	112.25	112.86	111.57	111.21	110.98	111.67	111.71	110.67	112.1	111.64	111.53	111.42
111.7	111.4	112.03	110.22	111	111.3	111.68	111.56	110.43	112.92	112.66	110.83	110.68	112.64	111.55	111.63	111.37	112.52	112.1	112.66	111.36	111.29	111.19	111.82	111.38	110.44	111.24	111.81	110.39	110.61	110.29	110.44	112.01	109.84	112.91	110.95	111.22	111.95	110.75	112.01	112.1	112.09	110.92	112.79	113.36	111.82	113.65	111.95	111.86	111.2
114.06	110.55	112.86	111.45	113.1	114.75	113.73	111.16	110.94	114.16	113.4	112.78	112.38	112.93	112.01	113.06	112.74	112.46	113.25	111.9	113	113.86	111.79	113.24	111.85	112.7	113.11	111.88	112.42	112.36	113.85	112.72	112.6	114.32	113.3	114.16	114.1	113.01	114.33	113.5	112.13	113.81	113.37	113.07	111.66	111.07	114.41	112.36	111.54	114.08
105.63	107.25	104.67	104.35	104.36	104.75	104.98	104.58	104.84	105.2	105.95	105.9	103.96	106.33	106.19	104.92	105.04	104.49	105.48	105.03	105.55	104.8	105.18	105.4	104.48	105.8	105.69	105.36	104.23	106.05	106.07	105.3	104.88	105.35	106.71	106.11	105.72	105.52	105.07	103.21	106.35	105.72	104.89	105.88	104.18	105.9	105.18	104.63	105.32	104.71
106.58	104.58	105.57	105.76	105.22	106.26	105.44	105.41	105.83	106.65	105.67	105.17	106.6	105.35	107.12	106.87	104.98	106.23	106.41	106.18	106.37	105.92	106.08	105.34	106.05	107.67	106.44	106	106.56	106.69	106.66	107.18	105.61	106.7	106.98	104.97	106.26	106.78	107.62	107.99	105.69	106.08	106.46	106.83	104.56	106.5	106.24	106.23	105.57	105.74
111.87	111.11	112.24	111.96	112.44	111.24	112.09	110.73	112.28	112.09	111.89	112.1	112.75	112.35	110.67	111.77	112.4	111.43	113.18	112.86	110.91	111.62	111.26	111.62	110.74	112.13	112.88	112.11	111.28	110.62	111.31	111.47	113.38	111.74	112.05	111.02	111.94	112.41	113.14	111.71	112.84	111.54	111.6	112.65	112.7	109.99	111.85	112.36	111.8	112.06
103.9	105.35	104.47	103.98	103.66	104.34	105.94	102.98	102.12	103.85	104.19	103.26	105.7	104.62	102.96	105.81	103.78	102.69	105.07	103.26	103.76	103.99	103.49	104.28	103.72	103.59	106.13	104.15	105.28	104.8	103.84	103.51	103.51	104.54	102.84	103.99	102.32	103.18	105.56	105.08	104.55	102.67	103.66	104.37	104.19	104.9	104.75	103.74	105.47	104.3
105.11	107.18	104.09	106.8	105.81	106.42	106.84	107.41	107.26	107.46	106.81	104.46	106.38	106.52	105.93	106.11	106.6	106.66	105.66	105.87	107.65	106.42	105.53	107.33	105.71	106.64	106.61	105.91	104.83	107.08	106.6	106.35	106.82	107.08	106.7	106.48	106.12	104.84	105.92	106.86	105.77	104.69	103.94	106.16	105.09	106.28	105.99	106.48	105.57	106.86
110.68	109.63	109.35	108.65	109.21	109.7	108.87	109.12	108.36	110.1	109.73	109.32	109.43	109.78	109.47	109.81	108.87	111.73	110.86	110.38	109.65	109.2	108.78	109.57	108.98	110.77	109.74	110.59	109.36	109.52	109.94	107.92	109.67	108.05	109.39	109.71	109.46	109.76	110.68	111.35	108.59	110.47	110.09	111.27	110.03	110.2	110.44	110.01	109.69	109.84
105.59	105.06	105.42	106.25	105.15	106.66	107.11	105.72	104.54	106.34	105.35	104.81	106.43	105.18	107.08	104.62	104.36	106.65	106.82	106.47	105.02	106.31	105.53	103.67	104.96	104.74	106.16	106.35	106.39	105.79	104.96	106	106.33	105.78	104.9	105.64	104.43	105.36	105.63	104.76	106.59	106.16	105.59	105.52	107.14	105.44	106.24	105.29	106.81	106.15
100.55	99.407	101.56	100.78	100.85	101.6	100.46	100.82	100.99	101.71	103.11	101.25	100.95	101.69	101.55	100.1	102.31	100.71	99.889	100.1	101.38	101.93	101.14	101.68	102.97	101.07	101.48	102.59	101.71	100.87	101.69	99.231	100.44	100.39	101.81	101.18	101.91	101.4	99.868	100.58	100.76	101.38	101.73	101.93	100.51	99.749	101.72	101.49	99.637	102.55
105.73	106.15	107.2	105.74	107.82	106.97	107.45	106.45	105.97	105.97	106.52	107.82	106.7	108.05	108.11	105.59	105.91	104.95	106.52	105.68	106.37	105.83	107.36	107.05	105.46	107.39	105.52	107.02	107.22	107.16	108.04	108.29	106.4	106.85	106.82	105.8	108.6	107.36	106.65	107.42	105.42	107.27	106.29	106.82	107.56	106.27	106.44	104.72	105.75	106.65
106.09	105.38	104.86	105.01	104.72	105.99	105.25	104.49	104.07	106.12	105.66	104.81	105.51	105.2	104.18	106.05	104.37	105.31	105.13	106.54	105.27	107.17	105.38	104.93	104.46	104.91	105	105.81	103.8	103.9	105.19	104.57	105.69	104.51	104.49	106.9	104.94	103.99	106.26	105.35	105.07	104.81	105.91	105.73	106.2	104.76	106.56	105.74	106.45	104.82
112.53	112.71	112.13	112.68	112.83	113.2	113	112.81	111.73	113.91	111.61	112.35	112.39	112.14	114.01	112.58	111.51	112.97	113.84	112.46	115.09	111.78	113.52	113.43	111.99	112.29	112.48	113.07	112.57	112.88	112.53	114.08	113.89	113.54	113.92	112.23	112.17	112.82	113.3	112.87	112.56	112.46	111.89	112.56	112.7	113.21	110.69	113.52	111.37	112.33
105.83	105.53	103.93	105.29	104.87	105.24	103.78	103.63	105.08	105.59	105.13	106.88	106.31	105.82	105.09	106.2	105.4	104.93	105.74	106.52	105.77	105.5	104.33	105.58	106.59	104.61	104.46	104.17	104.69	104.63	104.53	104.32	105.8	104.36	104.89	104.79	105.33	105.72	105.51	106.32	104.1	104.56	106.86	103.81	105.47	103.94	104.48	104.45	104.87	106.67
105.8	107.4	106.43	106.81	106.38	107.12	108	106.26	107.45	107.12	106.23	108.23	107.69	106.02	105.87	107.56	105.13	107.66	107.26	107.59	106.04	107.68	106.12	106.04	106.39	106.85	106.52	107.7	106.34	105.29	106.51	108.1	107.77	106.61	107.08	107.25	106.41	106.03	107.56	107.43	106.75	107.83	106.98	106.48	106.21	106.43	107.13	106.45	105.25	107.26
105.92	105.94	105.16	104.11	106.69	106.89	105.56	106.13	105.56	106.45	105.34	105.13	108.62	104.79	104.61	106.95	105	106.62	106.73	106.92	107.86	104.87	106.49	104.96	106.03	106.23	106.08	105.98	106.01	105.65	106.75	103.83	105.72	106.89	105	105.62	104.54	107.6	106.48	105.35	106.22	107.08	105.25	106.28	105.85	105.66	107.09	106.82	103.67	105.9
108.12	108.14	107.79	106.51	106.65	108.48	107.49	107.18	106.59	106.87	107.42	107.82	107.15	106.24	107.24	106.68	105.48	106.71	106.8	105.85	106.99	106.46	107.78	107.7	106.16	106.6	106.95	106.41	107.54	106.75	107.33	106.86	108.71	106.39	107.42	106.31	107.3	106.06	108.06	106.57	106.75	107.48	106.64	106.84	107.05	108.18	106.03	105.73	108.78	106.54
117.12	116.24	117.22	118.84	118.31	117.99	116.44	116.75	117.85	115.12	116.99	116.49	118.66	116.28	117.41	116.23	117.6	118.89	117.2	116.42	116.53	118.85	116.38	119.63	117.86	116.9	117.59	118.23	118.11	119.19	117.21	117.96	118.81	118.03	117.26	116.07	117.07	118.59	115.8	119.09	118.42	117.46	116.37	117.11	115.94	118.35	118.87	118.59	116.85	118.1
105.36	105.67	104.29	107.19	105.34	103.98	104.07	106.8	105.49	107.42	106.09	105.41	106.73	106.01	105.57	106.66	106.13	106.05	107.24	106.09	105.63	106.02	105.56	106.78	105.94	106.24	104.94	107.89	106.3	105.86	104.91	106.21	105.19	106.21	105.65	105.44	105.7	106.69	106.08	105.53	104.78	105.82	105.3	105.78	106.85	105.63	105.57	106.65	105.13	105.07
104.44	105.21	105.57	105.87	105.96	104.82	104.72	106.07	105.39	104.54	106.02	106.41	105.52	106.98	105.31	105.2	105.01	106.67	106.34	106.97	105.24	104.61	105.06	105.88	105.05	104.23	105.91	106.23	105.06	105.7	103.44	103.47	106.22	105.72	105.4	103.37	106.07	103.55	105.1	105.42	105.97	104.74	106.32	106.07	105.53	105.41	104.67	105.38	104.72	104.58
106.62	106.06	106.67	103.81	105.07	104.9	106.44	105.27	105.66	105.98	105.29	104.75	105.27	106.2	106	105.86	106.54	105.17	105.8	105.42	106.84	105.7	107.59	107.09	104.99	106.52	106.57	104.53	104.08	104.36	105.01	106.2	104.92	105.01	105.02	106.08	107.99	104.9	105.94	105.79	105.65	103.32	104.76	104.49	106.44	104.6	106.84	103.94	106.2	103.86
111.65	110.6	112.35	110.95	111.14	110.81	112.59	111.84	111.92	112.62	111.07	109.93	111.57	110.91	110.83	111.56	112.77	113.3	111.15	110.99	111.32	109.68	113.44	111.07	112.1	112.1	111.04	113.71	110.94	112.34	111.66	114.56	109.69	111.43	110.6	111.92	112.14	109.14	111.77	110.93	111.66	111.03	111.45	110.51	110.92	111.36	110.47	110.07	110.54	111.2
112.73	111.84	110.19	111.1	113.25	110.97	112.51	110.94	112.03	110.81	112.58	112.53	111.17	111.51	110.02	113.66	113.03	109.87	110.64	112.45	110.81	110.51	110.84	111.85	110.92	111.25	110.48	111.12	112.23	111.81	112.43	112.07	111.6	110.01	111.16	112.26	110.9	112.03	112.42	110.6	112.95	110.25	111.49	111.25	111.52	112	112.17	110.62	110.18	111.69
105.94	106.07	105.56	107.73	105.48	106.38	107.28	107.76	107.1	108.04	106.2	107.05	106.7	105.46	106.53	107.14	106.75	106.7	106.7	105.56	107.4	105.06	106.19	106.53	106.78	108.19	106.88	106.19	106.09	106.45	105.85	107.88	106.98	107.62	105.45	106.16	106.95	106.39	106.38	104.53	106.7	105.78	105.86	107.65	107	106.31	106.62	107.9	104.33	106.63
104.04	105.04	105.12	106.11	104.72	106.04	105.96	106.41	106.8	104.34	105.88	105.63	106.39	106.27	105.31	105.77	106.66	106.07	105.76	106.94	106.67	105.53	105.9	105.32	107.9	103.35	106.04	106.95	107.14	105.98	105.96	106.64	104.91	105.72	105.69	105.31	106.02	104.36	105.74	105.08	104.69	106.52	106.08	105.29	104.6	105.27	106.02	106.82	107.47	106.76
100.56	101.28	101.25	101.24	100.92	100.56	99.224	100.95	101.36	101.53	100.79	101.1	101.58	100.96	100.45	100.45	101.66	100.03	101.96	101.62	100.61	100.68	100.38	101.03	100.15	101.62	99.081	100.52	101.08	100.72	101.72	100.81	101.36	99.623	100.48	102.26	102.65	100.52	99.857	103.08	98.866	102.13	100.49	102.64	100.64	100.84	101.46	100.55	100.51	99.619
109.07	110.69	109.38	110.8	109.88	110.39	110.91	112	109.99	110.49	110.49	109.02	110.73	109.22	110.84	110	110.82	111.2	109.58	110.41	110.74	109.36	110.51	110.98	109.95	109.91	110.31	110.76	110.56	110.75	111.35	109.07	110.49	111.41	110.64	110.53	109.25	109.44	110.03	110.79	111.3	110.11	110.49	110.81	112.1	110.95	111.19	110.82	111.43	111.39
101.5	99.56	101.25	102.14	100.97	100.7	101.54	100.43	101.84	98.782	100.81	100.31	98.88	102.29	100.24	102.45	102.39	100.64	100.88	100.77	101.41	101.23	101.42	101.62	99.394	101.35	101.2	100.3	100.26	101.43	99.99	99.444	100.99	101.8	100.13	99.561	99.594	100.86	103	102.49	100.99	101.14	101.17	101.64	101.67	101.52	102.06	101.45	101.52	101.07
103.1	104.98	103.63	102.8	104.74	105.15	102.48	104.53	104.36	104.96	104.93	105.42	104.36	105.09	104.45	102.92	104.07	106.06	104.73	105.12	104.53	104.01	106.57	104.36	104.87	103.08	105.53	105.05	103.99	103.51	105.21	105.29	104.76	102.52	104.02	103.43	103.75	104.75	103.22	105.38	104.62	104.18	104.2	104.91	104.02	104.62	104.83	105.27	104.25	103.88
111.96	111.46	111.05	110.69	112.08	111.1	108.71	110.21	110.19	112.35	110.75	110.61	109.7	111.94	112.63	111.57	109.48	110.48	112.12	110.4	111.38	112.16	111.1	111.64	111.31	110.21	111.45	110.36	110.3	111.41	111.55	109.37	111.16	110.97	110.43	112.1	110.17	111.1	111.42	110.14	111.15	110.38	110.76	111.27	110.03	110.48	110.93	111.31	111.62	110.41
100.38	98.889	100.23	99.853	99.717	99.18	101.11	99.85	99.785	100.23	101.23	101.8	101.72	100.85	101.56	99.966	100.13	99.106	99.631	100.57	99.841	100.09	99.955	100.37	102.44	99.804	99.075	100.41	100.33	100.79	100.52	100.34	99.999	101.24	99.132	98.08	100.62	99.691	98.704	100.95	100.88	99.533	99.589	100.6	100.59	98.619	100.46	99.961	100.58	98.601
105.4	103.51	105.19	105.22	103.99	105.19	106.27	104.69	105.92	102.6	104.74	105.25	102.72	105.86	106.66	106.17	105.66	103.33	105.86	104.06	105.26	104.44	103.54	105.23	106.11	104.47	104.87	105.8	104.18	105.06	104.26	106.09	105.67	106.89	103.95	105.45	103.5	105.7	104.98	106.33	104.34	105.89	104.88	104.86	104.4	104.25	105.51	103.99	104.44	105.42
117.64	117.43	118.99	116.13	116.96	118.56	118.7	116.76	117.08	116.82	117.29	117.51	117.42	117.21	117.96	117.99	117.52	116.47	118.59	117.98	118.08	117.53	118.79	117.57	118.77	116.91	117.92	118.13	118.46	117.36	117.72	116.82	118.37	117.85	118.34	116.71	116.8	118.27	117.58	117.46	118.5	117.72	117.41	117.5	118.33	116.53	117.11	117.95	116.79	117.51
112.32	112.13	114.2	112.1	111.98	111.91	112.97	112.59	113.29	112.95	110.5	113.29	112.33	111.57	112.52	112.81	113.36	114.59	111.82	111.5	114.19	113.72	112.42	112.61	113.41	112.07	113.22	112.02	112.19	113.5	113.46	112.94	111.97	112.5	113.22	113.85	112.86	112.06	112.34	113.06	111.19	112.24	113.52	112.16	114.78	112.41	112.16	111.94	112.29	112.92
105.94	106.08	105.44	105.71	105.05	104.84	105.11	104.5	104.87	105.23	107.1	107.43	104.7	106.51	104.85	105.63	104.59	105.98	106.24	107.08	106.52	106.14	105.65	104.89	107.1	105.81	104.81	106.59	106.64	106.61	106.58	104.84	106.19	106.39	106.03	105.56	107.81	106.28	105.23	106.33	106.87	107.2	106.46	105.51	106.33	106	105.71	103.36	106.62	104.69
104.42	104.38	103.26	102.98	102.62	104.73	104.21	104.01	104.01	104.45	102.44	103.69	104.51	103.98	104.72	103.95	102.04	103.89	103.66	102.97	104.01	103.2	105.03	104.58	103.77	103.09	105.32	104.64	104.7	104.89	105.86	104.14	103.97	104.2	104.25	103.36	101.76	105.39	105.9	104.41	103.13	104.13	103.98	102.67	105.1	103.34	104.15	104.9	104.39	104.78
106.45	105.79	107.98	106.11	107.06	105.78	105.39	106.48	106.28	104.87	105.66	104.91	106.85	106.15	105.36	106.23	106.18	106.71	105.31	106.05	106.54	105.68	107.11	106.83	105.87	106.53	107.65	106.29	107.65	105.52	105.61	106.09	107	105.99	105.51	105.97	106.39	107.07	106.58	105.09	105.67	105.53	106.19	105.73	105.7	106.99	105.64	103.99	105.61	106.26
110.82	111.96	111.23	110.61	113.49	112.5	112.96	110.98	113.43	113.14	113.59	112.99	113.81	112.13	109.86	111.82	111.82	111.34	111.51	110.57	112.86	112.66	112.34	110.17	113.97	111.04	111.95	111.86	111.05	111.01	113.5	111.86	112.13	112.57	112.64	112.55	112.9	111.75	113.44	110.7	111.44	112.45	110.7	110.69	111.99	112.49	112.77	111.92	111.86	111.02
99.861	100.96	101.03	101.06	100.86	100.61	100.37	100.13	99.904	101.15	99.149	100.89	101.13	101.79	99.621	100.45	100.31	98.741	100.91	100.65	101.98	100.18	101.52	100.16	100.66	100.34	99.454	100.38	99.257	98.822	99.564	101.26	100.39	101.41	100.38	101.38	100.56	99.775	101.53	100.25	100.88	100.05	100.56	100.63	100.11	100.67	101.22	99.993	99.669	101.69
104.36	105.27	105.73	104.07	105.29	105.04	104.29	104.05	105.32	105.71	105.26	105.13	103.5	102.56	104.1	104.11	105.39	103.74	104.54	103.43	105.47	104.46	105.13	104.55	104.44	103.72	106.15	103.91	105.76	104.76	105.72	105.75	105.6	105.26	106.44	104.85	105.39	103.91	106	103.71	104.54	104.81	104.61	104.62	102.58	105.46	104.75	102.85	105.45	104.58
112.03	111.28	111.35	110.58	110.99	111.28	112.3	109.76	111.86	111.12	111.19	110.85	110.8	110.52	110.44	110.79	111.5	110.51	111.71	109.48	111.24	111.6	112.05	109.25	112.38	110.26	111.25	110.42	110.66	113.66	111.67	111.21	111.15	112.28	112.21	111.69	110.49	112.18	110.68	109.12	111.55	111.47	111.47	110.54	111.53	109.52	110.67	111.86	111.37	110.32
103.33	103.29	104.26	104.11	103.86	104.27	104.81	103.88	105.62	103.88	104.58	102.95	104.66	104.68	104.35	105.89	105.74	104.08	104.65	105.77	103.3	102.91	103.46	103.21	104.12	104.51	103.39	104.64	103.23	104.91	104.09	104.15	105.63	104.58	103.09	102.72	104.86	105.88	104.05	104.3	103.92	105.05	104.06	105	104.54	104.44	104.08	103.81	103.47	105.12
103.53	105.59	105.23	104.13	104.76	103.96	104.98	104.12	104.58	103.82	103.06	104.47	103.98	106.75	104.38	103.61	105.04	105.15	105	105.59	103.95	102.7	103.46	106.52	103.06	106.79	105.84	104.73	104.7	104.08	104.07	103.48	104.36	105	104.23	105.32	102.97	103.27	104.08	104.93	105.41	106.16	104.22	104.63	104.78	104	104.96	104.5	104.43	104.85
107.17	107.32	107.46	105.11	105.1	106.71	106.64	107.22	105.61	106.16	105.26	106.31	106.68	105.91	107.18	106.57	105.64	106.12	106.85	106.99	108.08	105.72	108.15	105.28	104.51	105.18	106.62	106.08	104.94	104.21	105.98	107.01	106.5	107.15	108.06	106.38	108.47	108.17	107.05	106.33	108.21	106.8	106.83	105.94	106.85	107.43	106.12	106.48	106.38	105.72
104.33	105.32	104.59	103.8	104.25	103.27	104.66	104.54	102.35	105.27	104.5	104.95	104.86	106.01	105.39	103.37	104.17	103.63	104.78	103.74	103.98	104.13	103.07	104.74	103.27	105.3	105.08	104.11	103.8	103.94	104.65	104.84	104.63	102.29	104.33	104.88	105.42	103.9	105.36	105.43	103.83	105.11	104.94	104.16	105	104.23	105.29	104.79	102.54	104.53
110.98	109.86	109.33	111.32	109.7	109.22	108.46	109.99	108.76	108.53	111.09	109.32	110.21	111.54	109.55	109.87	110.96	109.67	110.83	108.96	109.68	110.41	109.48	108.71	109.31	109.72	110.45	108.79	110.03	110.97	108.63	109.41	109.04	108.66	109.36	111.32	109.78	108.82	109.82	110.22	110	109.53	109.92	109.08	111.31	109.57	108.5	108.05	108.94	108.88
105.98	105.62	105.51	106.12	106.91	107.75	105.69	106.41	105.79	104.78	104.36	106	104.97	105.74	106.39	105.86	105.09	105.3	105.48	106.22	105.25	105.73	106.07	106.13	103.62	105.74	104.38	103.99	105.84	106.11	105.84	106.17	105.84	105.2	106.28	106.01	104.94	105.14	105.48	106.72	105.03	105.94	103.92	105.49	106.04	104.41	104.84	104.2	106.07	106.87
105.85	106.35	108.28	107.45	107.17	106.92	107.43	106.75	108.03	105.99	105.98	106.29	105.14	106.6	107.11	106.91	107.41	108.71	105.96	106.84	107.26	106.81	106.11	105.89	106.25	107.88	107.03	106.54	108.07	108.77	107.38	106.75	106.26	106.72	107.39	106.41	106.73	107.31	107.65	108.8	108.25	106.93	106.93	107.13	106.91	106.39	106.09	105.87	108.01	105.82
100.54	99.209	99.568	100.14	98.022	99.294	100.06	98.477	98.682	99.52	100.76	99.979	99.363	99.218	101.15	99.52	99.469	98.734	100.1	100.13	100.26	98.867	99.669	99.703	99.747	100.71	99.401	100.69	98.826	99.692	99.407	100.65	98.775	99.775	100.03	98.604	99.65	98.688	99.153	100.16	98.553	99.939	100.04	98.111	99.113	100.62	99.777	99.695	100.37	100.47
111.58	111.23	109.98	110.71	112.16	109.69	108.47	110.73	109.95	110.2	110.61	111.5	109.9	109.99	110.33	110.3	112.93	110.14	110.74	108.98	112.27	111	108.78	109.86	110.66	109.59	110.99	110.62	110.67	109.46	110.18	109.99	110.51	111.03	111.09	110.78	111.68	110.77	109.1	110.96	111.04	110.87	109.51	109.42	111	112.17	110.95	110.72	110.46	110.74
105.15	104.91	106.05	105.92	105.18	105.26	104.01	103.85	104.78	105.18	105.54	104.65	104.1	105.39	106.23	106.47	105.75	105.25	104.4	105.52	105.18	105.57	107.76	104.83	106.25	105.87	104.4	106.12	105.75	106.36	106.57	107.6	107.13	104.93	105.28	105.75	105.08	107.19	103.63	106.11	104.55	106.85	105.56	104.12	106.76	106.28	106.81	106.1	106.12	104.66
113.53	113.04	112.65	111.37	112.18	111.66	110.87	113.11	112.44	111.57	112.56	112.72	112.52	112.98	112.65	112.01	112.91	113.35	112.39	113.24	113.44	113.72	114.11	111.6	113	111.86	112.61	112.58	114.03	114.11	114.46	113	111.87	111.95	113.3	113.63	112.03	113.26	113.28	112.29	112.22	111.34	113.32	113.04	113.87	113.53	112.53	113.21	112.96	112.41
117.61	115.9	116.14	117.08	116.97	116.39	115.95	116.98	117.06	116.19	116.12	114.77	117.33	117.32	116.51	116.99	116.76	116.57	117.51	115.92	115.47	116.28	116.1	116.02	116.21	115.4	116.05	117.54	116.18	114.81	116.23	117.84	116.48	118.35	114.86	114.3	115.31	116.18	114.83	117.07	117.87	116.27	114.49	115.64	116.47	117.28	116.44	116.06	116.43	117.77
112.39	113.26	112.75	113.68	113.6	113.46	112.39	113.51	113.27	112.92	114.6	111.24	113.48	113.66	113.52	112.99	113.51	110.67	112.23	112.41	113.65	111.59	112.9	112.27	111.71	113.71	112.19	111.6	112.96	112.97	111.91	113.81	112.22	113.48	113.01	113.09	111.79	111.76	113.63	112.66	112.78	113.86	113.03	112.8	113.15	113.93	113.3	111.47	112.8	113.33
106.13	105.84	105.44	106.35	105.21	104.7	106.36	103.36	105.85	106.89	106.51	105.6	107.14	105.82	103.3	105.89	105.22	106.63	105.32	107.28	105.93	104.29	105.59	105.84	107.14	103.47	105.54	104.35	105.58	106.57	106.78	106.68	106.36	105.01	105.6	105.16	107.3	104.62	105.16	104.39	105.43	103.86	106.11	105.63	105.54	104.73	104.22	105.61	104.97	106.24
113.09	111.55	109.76	113.1	112.2	111.43	111.24	112.85	112.79	111.08	109.46	110.16	111.12	110.98	113.59	109.16	111.89	111.63	110.12	110.9	110.73	112.17	111.65	112.28	111.18	109.91	111.03	111.77	110.72	110	110.97	112.37	110.53	110.78	110.03	111.41	111.25	111.73	112.68	113.84	110.07	112.22	111.23	109.72	112.36	112.58	111.6	112.19	112.6	109.33
105.04	106.3	105.07	106.12	105.83	105.24	104.7	104.58	104.97	105.91	105.58	105.39	104.31	104.08	106.76	106.15	106.89	105.08	104.31	104	105.04	104.54	106.11	107.05	105.91	104.11	104.95	105.4	104.65	105.79	104.62	106.11	105.43	104.49	105.31	105.31	106.29	106.34	105.91	105.28	104.58	105.89	105.39	106.22	104.56	105.03	104.85	105.6	105.63	104.61
100.95	101.18	99.019	100.17	100.12	100	100.8	99.357	99.801	99.527	102.12	100.51	101.14	100.94	101.15	99.979	99.484	101.41	100.62	98.451	100.99	99.683	99.369	99.23	100.75	101.45	99.481	101.24	101.56	100.2	101.17	98.869	100.22	99.006	100.93	98.987	100.2	100.16	99.627	99.045	99.224	99.959	99.192	100.16	100.45	101.21	99.108	100.77	99.31	100.84
110.6	110.61	109.19	110.37	108.88	110.7	108.16	110.24	110.12	109.13	110.02	108.61	109.23	111.2	109.28	109.43	110.14	110.91	109.84	110.43	109.52	108.83	108.81	108.84	109.41	108.68	109.81	110.48	110.35	109.33	109.24	110.49	108.4	108.84	110.77	110.11	108.78	110.01	108.93	109.42	109.62	110.77	110.93	110.66	109.28	110.39	109.78	110.42	109.44	109.41
107.23	108.3	106.82	105.96	104.99	105.76	104.04	105.4	105.41	104.62	105.17	104.73	104.3	107.05	106.39	106.53	104.09	105.87	105.65	105.91	105.36	105.96	105.29	106.22	105.65	105.33	106.02	105.73	106.34	107.43	106.11	105.03	106.72	106.36	106.54	105.31	105.04	106.87	105.42	105.78	107.39	105.65	104.9	105.61	103.5	106.16	106.06	104.19	105.31	104.7
103.44	104.26	103.58	103.68	104.61	105	104.73	103.48	105.72	106.05	103.9	103.68	103.25	104.34	104.68	104.7	103.56	105.16	104.35	103.28	104.83	105.66	105.75	104.99	104.7	103.71	104.74	105	103.05	103.39	105.31	103.97	104.75	103.44	105.57	102.08	103.52	105.51	104.8	104.7	103.77	103.49	104.31	104.7	105.23	104.74	103.33	105.27	104.33	104.48
113.69	112.69	111.42	112.21	111.73	110.45	112.03	112.9	112.19	113	111.57	111.63	111.94	110.96	110.67	113.04	112.44	112.45	112.64	113.17	111.59	112.98	113.4	110.45	111.37	112.31	111.14	112.08	112.22	111.67	111.33	112.69	111.9	112.21	111.48	112.24	110.29	111.92	113.38	112.33	111.89	112.27	110.99	113.53	110.83	113.51	110.85	111.75	112.51	111.73
105.42	106.08	104.86	105.92	105.27	106.44	104.15	104.5	106.15	105.06	104.81	105.5	106.18	105.88	104.9	105.96	106.58	106.2	105.58	105.61	106.08	105.57	105.05	104.94	106.93	106.21	104.74	104.43	105.15	104.71	105.14	105.96	105.99	104.81	106.78	104.75	105.39	105.2	105.79	105.47	107.01	104.77	105.13	105.05	105.95	104.24	105.12	104.9	106.56	106.57
108.03	106.4	106.59	105.89	106.2	105.34	104.69	105.1	105.97	104.79	106.48	107.05	105.44	105.21	106.78	104.82	107.29	105.01	106.59	106.55	104.73	105.86	105.68	107.42	106.84	105.74	105.66	106.97	107.04	106.52	106	105.5	106.6	105.45	105.93	107.89	105.18	104.97	107.3	106.24	106.05	107.26	106.93	105.81	106.86	106.88	104.89	106.23	105.22	106.79
110.39	109.58	109.77	110.48	108.75	109.43	108.82	110.75	110.81	108.81	110.98	108.74	110.06	108.38	109.75	109.16	110.62	109.1	109.02	109.81	110.26	111.53	111.04	109.69	110.82	109.5	109.54	110.13	107.94	109.86	108.8	109.52	108.33	109.54	109.62	109.22	110.11	111.52	109.2	110.48	108.14	110.78	110.27	110.68	109.74	110.64	110.4	110.78	110.33	109.99
106.08	105.89	107.14	107.04	106.54	106.84	106.19	107.97	107.39	106.5	105.44	106.49	104.36	109.2	105.94	106.47	107.06	105.88	107.28	105.33	106.82	107.27	107.69	105.41	105.76	107.84	107.19	107.3	106.18	106.23	107.13	106.7	105.98	105.89	106.29	108.07	106.92	107.43	106.36	106.42	106	107.7	106.47	106.17	107.94	106.95	108.14	107.91	106.03	107.61
106.21	106.68	106.62	104.91	105.26	104.5	105.02	106.78	106.07	105.83	108.17	105.58	105.32	104.18	105.87	104.19	107.16	105.75	105.73	104.23	105.63	107.58	105.83	107.11	105.56	105.16	105.55	106.23	104.41	105.31	105.32	105.41	106.12	106.8	105.1	104.7	107.32	105.62	104.63	104.99	106.03	106.6	106.75	105.88	106.61	106.22	104.96	104.73	105.76	104.91
106.32	107.09	107.86	107.46	105.9	107.71	106.58	107.92	107.77	108.58	107.4	107.5	106.57	105.97	105.71	106.27	106.99	106.41	107.7	107.32	106.48	106.55	106.19	107.32	106.85	106.06	107.7	106.26	107.56	105.79	106.67	106.23	105.87	104.55	105.96	106.41	105.68	106.18	105.81	106.73	108.09	105.95	105.57	105.91	106.95	107.03	106.97	106.03	106.61	106.19
104.85	104.83	103.76	104.54	104.63	103.53	102.79	103.2	104.74	104.26	104.14	103.49	101.87	104.14	104.18	103.05	103.9	104.29	102.37	105	103.55	104.65	103.95	105.26	103.81	104.22	104.22	105.15	105.54	105.65	104	105.29	104.92	103.95	104.44	103.37	101.84	103.97	104.27	104.79	104.45	103.09	104.58	104.82	105.14	104.36	103.43	104.76	104.39	104.4
107.96	110.16	111.51	110.56	110.64	108.44	108.84	109.68	108.35	109.81	110.46	111.55	110.24	108.18	110.34	111.38	109.98	108.56	109.08	108.79	110.25	108.6	108.97	111.12	109.31	110.18	109.43	109.88	111	110.14	109.79	108.85	111.1	110.92	109.54	112.09	109.87	108.85	109.05	111.1	109.46	109.81	110.05	108.89	109.77	109.81	107.63	110.08	109.66	108.53
105.8	105.82	107.6	106.74	109.06	106.21	107.45	107.43	106.15	109	107.82	105.73	106.08	106.38	106.14	108.33	105.38	106.91	105.97	106.75	105.96	106.04	107.53	107.26	108.93	104.61	107.33	106.62	107.33	107.93	107.31	107.56	107.39	105.96	107.79	107.12	107.38	106.48	107.26	108.76	107.6	106.88	106.89	106.26	106.21	106.64	106.5	107.15	106.16	106.15
107.31	107.06	107.06	107.33	106.7	106.09	105.27	107.6	106.8	107.29	106.56	106.11	108.8	106.89	107.47	107.02	106.57	108.03	107.05	106.96	108.4	107.18	106.28	105.06	107.8	106.96	107.62	106.53	106.96	107.11	106.95	108.29	107.18	106.11	107.06	107.54	106.88	106.94	105.54	106.58	105.32	106.13	107.2	105.48	108.83	107.16	107.01	108.22	107.7	106.89
103.86	104.29	102.86	105.39	103.6	106.53	104.83	104.71	105.39	104.86	103.45	105.91	105.33	104.77	105.25	104.56	105.09	103.03	103.93	103.17	103.97	104.16	104.23	104.84	103.89	104.26	103.9	104.63	104.53	102.91	103.89	105.26	104.54	103.88	103.43	102.84	103.03	104.95	104.46	105.76	103.87	103.19	104.3	104.02	104.03	104.93	104.14	103.97	105.09	105.35
110.38	111.44	110.6	110.42	109.78	109.24	109.5	110.39	109.05	108.98	109.66	109.4	108.26	110.41	111.92	110.35	108.77	109.78	110.22	110.44	111.41	108.29	108.78	108.28	109.08	111.81	108.55	110.05	109.75	110.29	111.44	111.02	109.26	108.95	109.18	109.06	109.65	107.88	111.52	110.33	110.28	111.09	110.41	110.34	110.83	110.31	109.49	109.12	109.38	109.32
100.3	100.15	100.28	100.13	99.695	100.24	99.844	99.678	98.787	100.72	100.69	101.02	99.227	100.48	98.223	99.085	100.46	100.13	99.421	99.138	98.882	100.61	99.473	99.528	101.42	100.34	100.86	101.53	99.646	100.38	101.68	100.92	101.61	99.375	99.988	99.398	99.869	99.945	99.629	100.16	100.03	100.14	100.27	98.896	101	99.467	100.99	99.862	101.46	100.59
106.84	104.34	104.89	104.53	104.6	105.75	105	106.41	104.91	105.97	105.39	106.26	105.04	104.49	106.15	105.18	106.38	104.97	104.68	107.1	106.92	105.69	105.25	106.48	105.14	105.17	106.13	105.54	105.52	105.39	105.52	104.41	107.2	104.29	106.02	103.91	106.33	105.54	105.65	106.13	105.61	104.61	105.7	103.49	104.78	104.34	107.36	105.81	105.6	105.62
107.89	107.97	107.08	108.72	107.31	107.6	106.26	107.54	106.47	105.64	108.17	106.75	106.63	106.11	107.32	106.49	106.75	105.45	106.34	108.56	107.9	108.08	106.63	105.52	105.79	107.08	107.87	105.66	105.53	107.62	106.92	106.26	107.25	108.09	106.41	106.39	106.82	107.92	107.62	106.12	106.72	104.9	107.12	105.12	106.74	107.89	107.63	105.93	108.2	105.61
100.98	99.109	100.24	101.17	100.41	100.26	98.79	99.421	100.94	98.97	98.194	100.19	99.111	97.924	98.677	99.948	98.986	98.471	101.47	100.04	100.24	99.689	99.538	100.19	99.964	99.013	101.12	100.35	99.001	99.786	98.576	98.979	100.16	98.925	98.688	98.569	99.965	98.467	100.52	99.386	100.01	101.51	100.02	98.62	98.913	99.976	100.82	100.72	99.571	100.85
111.64	110.67	112.48	113.66	112.07	112.14	113.76	113.88	112.54	112.11	111.31	112.1	112.39	113.15	112.8	112.71	111.83	113.27	113.85	113.14	111.88	113.97	113.97	114.25	112.03	112.76	113.01	112.53	111.88	113.02	113.11	113.79	112.15	112.46	114.1	112.98	112.38	111.79	113.15	111.81	114.15	113.94	113.41	111.86	114.18	112.66	112.05	111.94	113.16	112.96
111.51	110.86	109.89	112.3	111.36	111.95	110.7	111.71	111.69	109.88	109.75	110.78	111.59	112.36	111.1	110.97	110.84	110.66	111.83	110.58	111.3	111.29	111.51	113.03	111.63	111.36	110.83	110.61	110.72	109.75	112.24	111.25	112.25	110.33	109.95	112.94	112.48	110.08	111.09	112.9	112.24	111.43	110.73	110.71	112.72	110.99	111.82	111.59	111.73	112.7
109.26	110.66	111.14	111.08	109.58	110.14	108.43	111.1	108.71	111.07	110.8	108.94	109.96	110.7	109.53	110.87	110.81	110.75	111.35	110.28	110.47	109.97	110.68	111.74	110.95	110.61	107.83	111.01	110.63	112.09	110.69	109.09	109.63	110.22	110.6	111.29	110.46	110.58	110.51	109.39	110.37	111.91	109.62	110.98	110.25	110.47	109.57	109.31	110.34	110.51
106.8	104.81	104.76	105.17	105.38	106.32	106.61	106.22	106.8	105.76	105.83	106.8	107.14	107.14	107.08	104.63	105.57	105.36	106.05	106.22	106.88	105.86	106.77	105.3	104.8	104.99	107.16	107.82	105.82	106.81	105.55	105.25	106.4	106.1	105.03	106.11	107.23	104.25	105.1	106.14	105.94	105.85	106.43	104.87	105.26	106.34	104.68	104.85	104.36	104.5
107.05	105.89	105.68	103.91	105.24	106.47	105.43	106.5	105.88	105.25	106.31	104.45	104.29	105.67	104.74	105.11	106.93	105.17	106.12	104.37	105.68	104.18	105.98	106.99	106.04	106.86	105.63	104.15	106.12	104.19	104.65	105.56	105.89	105.83	106.26	104.66	105.09	105.95	105.99	106.45	104.65	105.2	106.54	105.89	106.35	106.14	105.03	105.36	105.24	104.98
99.986	98.78	101.42	101	100.65	100.39	101.72	100.46	100.66	99.192	99.8	100.18	100.33	100.3	99.614	101.31	101.51	100.99	99.65	99.898	100.77	99.363	100.74	99.399	101.42	99.002	101.14	100.66	101.28	102.28	99.127	102.07	99.358	100.81	102.57	99.84	101.22	100.61	101.43	99.975	100.26	101.37	101.77	100.85	100.41	100.35	101.96	100.96	100.67	100.23
106.73	106.71	104.57	106.03	104.83	106.1	106.29	106.76	105.22	106.98	106.19	105.64	105.1	105.8	105.1	105.06	105.43	106.53	106.61	104.45	106.39	106.23	105.21	106.99	105.77	105.85	106.94	105.21	105.82	105.43	107.03	106.15	105.94	105.86	106.86	105.37	105.44	105.86	105.1	106.25	105.1	104.14	107.17	106.06	105.37	105.14	106.25	105.42	105.44	106.52
106.53	106.81	106	105.98	107.41	104.31	104.68	103.99	105.14	106.11	106.59	106.9	105.27	106.01	105.81	106.8	107.77	105.36	104.98	105.24	105.02	105.06	105.14	106.01	105.82	104.92	105.71	106.07	106.03	104.35	106.19	104.76	105.27	105.61	105.73	107.16	105.38	105.03	105.67	105.35	106.23	105.16	105.68	105.73	105.06	104.96	107.47	107.36	105.56	104.91
110.99	111.7	110.78	110.56	110.46	112.04	110.27	111.15	111	111.98	109.96	109.1	112.17	111.38	113.07	110.69	107.99	111.16	110.19	110.85	109.74	111.15	110.13	110.35	109.67	109.96	109.67	111.31	110.18	110.69	110.69	109.25	108.92	110.5	110.87	110.26	110.69	110.8	110.64	111.38	111.76	110.66	109.92	110.77	112.02	111.6	111.2	110.83	111.44	110.67
106.28	105.26	106.23	104.83	103.77	104.14	104.49	104.24	103.79	106.65	103.75	104.12	104.25	104.45	105.92	106.71	103.67	104.86	105.23	104.6	105.82	103.15	104.13	104.93	103.48	103.04	105.07	105.59	104.97	102.95	104.57	103.11	103.86	105.79	104.16	104.57	105.92	104.75	104.69	105.2	103.86	105.35	104.5	103.77	105.24	103.98	104.71	105.97	102.87	103.66
106.61	106.37	106.99	106.32	106.72	105.84	106.37	106.28	107.53	107.46	107.41	107.52	106.42	107.05	106.12	107.27	105.23	106.6	106.88	106.48	105.58	106.41	106.29	105.52	107.19	106.76	105.82	107.16	107.45	106.66	106.98	105.33	106.13	106.48	104.9	106.26	105.46	107.09	106.17	108.15	106.85	106.97	105.94	106.23	106.45	105.28	108.22	105.54	105.88	106.03
98.602	98.694	100.96	102.32	100.72	100.34	101.33	100.42	101.34	99.833	101.69	100.7	100.56	102.36	101.16	101.25	100.5	99.798	99.296	99.737	100.3	101.24	100.77	99.624	101.7	99.902	100.51	100.61	101.94	100.65	99.945	100.43	100.7	101.17	101.42	100.51	101.82	101.06	100.81	102.11	102.32	101.2	101.78	102.07	101.35	100.85	99.705	100.23	99.893	98.528
106.9	106.75	107.01	106.82	104.83	105.74	106.65	105.13	105.79	105.97	105.98	105.89	104.98	106.67	107.35	106.43	106.53	105.98	107.25	106.9	105.83	107.23	105.02	104.78	107.5	105.14	105.62	107.6	106.23	105.21	106.39	105.86	107.14	106.29	106.29	106.41	106.77	106.86	105.21	106.36	105.89	106.67	106.33	106.55	104.34	105.69	107.97	106.87	107.11	105.39
98.772	99.976	99.273	101.02	99.924	102.22	102.22	101.2	101.71	100.26	101.12	99.34	100.76	100.68	102.52	101.47	103.01	102.59	100.54	100.86	99.888	101.23	100.07	100.59	99.357	102.1	102.39	101.57	100.92	101.28	100.43	100.91	100.34	102.47	101.27	100.81	102.95	101.75	99.573	102.44	101.78	99.112	100.33	100.79	100.47	99.775	101	101.02	101.38	101
106.96	105.01	107.13	105.18	106.5	106.73	105.94	104.99	105.61	106.42	105.43	106.66	106.56	106.16	105.36	106.11	106.93	106.39	105.86	105.98	106.56	107.13	107.52	106.06	106.29	104.57	104.18	107.63	105.77	106.73	107.85	106.29	108.02	106.27	106.82	104.99	106.7	105.18	107.59	106.47	106.41	105.45	106.78	106.4	107.01	104.76	106.83	105.91	106.27	106.66
104.06	104.29	104.35	104.04	105	105.15	104.7	104.18	104.34	105.05	102.82	103.84	104.76	105.3	105.58	103.08	105.76	102.45	103.32	104.88	105.33	103.27	104.5	104.37	104.39	103.2	105.09	103.94	102.62	105.57	103.13	103.62	103.16	104.83	104.19	102.86	105.1	104.16	104.9	103.74	103.69	104.52	103.87	104.63	103.23	104.37	104.06	104.8	104.21	103.68
104.22	105.73	107.29	105.59	107.81	106.92	107.13	105.08	107.49	104.36	106.48	108.08	106.35	105.41	106.09	107.52	106.81	105.83	107.31	106.93	107.41	106.55	106.27	106.08	107.65	107.3	106.03	107.91	107.51	106.46	106.13	105.48	107.27	106.63	106.71	106.77	106.2	105.79	105.84	105.08	105.63	106.3	105.25	107.74	107.12	106.25	106.42	109.11	106.81	106.89
105.57	106.6	106.12	106.4	105.76	106.99	105	105.23	104.62	106.2	104.67	104.25	105.35	105.55	105.83	104.5	105.53	105.44	105.76	107.08	105.47	105.64	106.24	105.46	106.68	106.28	106.28	105.33	104.84	105.64	105.53	107.69	106.06	106.24	104.15	106.39	105.09	105.34	105.88	105.62	104.75	105.54	104.92	107.28	105.67	104.48	104.85	105.27	105.54	105.98
111.65	110.33	111.85	111.9	110.96	109.72	110.83	113.58	110.96	112.48	112.89	110.7	112.29	112.58	110.71	111.67	110.43	112.41	111	112.28	111.54	112.16	111.97	110.29	111.52	111.63	112.05	110.25	113.73	110.31	112.11	111.48	110.44	111.82	112.32	112.28	110.25	110.58	109.78	112.24	110.48	111.82	112.72	110.04	111.94	111.71	110.91	110.85	111.83	111.85
100.09	100.23	99.778	98.228	98.901	99.423	99.223	99.215	97.843	99.279	101.34	99.241	98.624	100.14	100.84	101.16	99.427	99.414	100.45	99.548	100.07	100.81	100.44	99.833	100.56	99.634	99.762	100.02	99.568	99.308	99.797	100.58	100.91	99.713	99.094	98.077	100.27	98.307	101.07	99.239	99.435	99.448	99.033	101.6	98.565	100.95	99.444	99.66	100.8	99.818
113.08	113.53	112.42	111.86	112.06	113.3	113.32	113.08	111.56	112.82	113.54	113.32	111.87	112.95	113.11	112.45	114.07	112.12	113.04	113.78	113.22	112.32	112.64	112.42	112.5	112.99	112.31	111.14	112.98	112.16	112.75	112.57	113.28	112.81	113.1	113.09	112.44	113.17	111.64	114.22	113.6	112.35	113.51	114.39	111.86	113.6	110.79	111.44	111.37	112.12
105.51	103.56	105.04	104.66	106.62	103.48	105.43	107.22	104.36	105.86	104.51	106.21	105.01	107.77	104.91	107.5	104.49	105.09	105.7	104.78	105.11	105.41	107.16	105.49	105.9	105.61	106.32	104.94	105.88	105.47	105.64	105.21	105.53	105.23	106.36	105.54	106.42	106.56	103.67	106.81	104.83	105.72	106.8	105.48	105.41	104.89	107.06	105.63	105.45	103.81
106.85	106.11	106.93	105.16	103.44	106.75	104.6	103.39	103.77	106.54	106.47	107.31	104.56	105.7	106.68	106.55	105.12	105.86	106.35	105.67	106.01	104.63	105.61	106.26	106.1	106.84	106.88	105.75	106.75	105.66	105.32	104.59	106.21	107.71	105.32	104.17	106.28	104.01	104.33	104.31	106.34	105.07	106.14	104.86	104.22	107.27	106.31	105.14	105.91	105.02
106.57	106.19	106.31	105.64	106.92	105.95	107.85	106.69	105.41	106.38	107.21	107.19	107.02	106.25	105.68	105.94	106.59	106.27	104.58	106.4	106.66	105.68	108.09	106.86	106.61	106.12	104.89	106.86	105.3	106.04	107.05	108.05	106.69	107.12	107.48	107.06	107.28	105.25	105.93	106.23	106.83	104.76	106.84	108.13	106.68	105.66	105.85	105.05	106.18	105.31
105.17	105.56	105.74	105.76	106.88	106.06	104.53	104.99	105.88	104.94	106.23	105.59	104.94	105.63	104.48	104.07	105.71	106.62	106.13	105.08	105.32	105.15	105.98	105.16	105.05	105.53	106.16	105.4	105.5	105.85	105.14	104.11	105.89	106.82	105.14	105.94	106.08	105.28	102.99	105.26	106.78	104.96	106.54	106.06	104.69	106.4	105.07	103.82	106.91	103.96
99.914	101.01	100.66	101.22	101.13	99.221	100.1	101.83	100.55	100.67	101.11	100.9	100.54	100.7	101.84	99.527	100.09	100.77	100.36	101.59	102.18	100.45	102.38	100.73	103.07	102.53	101.17	100.42	100.2	101.44	100.38	102.1	100.63	101.3	101.42	102.49	100.64	100.29	100.15	101.12	100.58	100.87	102.23	100.7	101.83	101.27	100.99	99.75	100.09	100.85
106.6	104.79	105.66	105.98	107.23	105.95	105.6	106.66	107.69	105.56	105.73	106.4	105.81	106.41	105.16	104.68	106.18	105.9	106.23	107.29	105.63	106.86	105.05	105.42	104.91	107.94	104.61	106.18	105.32	104.81	104.92	105.99	107.58	106.26	105.09	106.73	105.54	107.52	106.84	103.75	106.77	105.91	104.96	105.4	106.28	106.17	105.02	106.24	105.22	105.77
104.25	104.15	104.33	105.81	104.7	104.64	106.92	105.99	106.16	106.07	105.34	105.21	105.9	103.63	103.72	105.18	105.07	104.84	105.01	104.48	106.25	103.81	105.25	106.38	107.15	104.88	106.04	105.06	104.19	105.62	104.86	106.53	105.7	105.48	104.72	103.38	105	105.45	104.54	104.07	104.72	104.89	106.02	104.07	105.55	103.71	104.08	104.88	105.35	104.41
111.55	110.59	113.24	112.36	112.64	111.17	110.87	111.99	112.92	112.56	110.36	110.32	113.22	111.7	112.6	110.5	110.98	110.67	111.58	111.34	111.74	112.16	110.67	111.27	110.65	111.59	110.65	111.78	111.12	111.23	110.72	111.18	112.55	111.68	111.82	111.46	112.16	111.03	113.35	111.12	110.17	110.56	111.77	111.47	110.2	109.94	112.35	111.82	111.01	111.71
98.263	99.454	101	99.934	99.883	98.894	99.806	99.973	100.7	99.796	98.755	99.344	99.403	100.02	101.22	98.194	99.274	99.415	99.639	99.069	97.891	100.91	100.4	99.768	101.35	100.71	98.811	100.59	99.46	99.283	98.659	99.317	100.53	100.5	99.815	99.113	99.089	98.156	99.321	100.38	101.36	99.901	102.44	99.924	99.201	99.22	98.638	99.768	100.09	100.87
111.02	111.89	111.29	111.89	111.47	110.71	111.45	111.81	111.37	111.58	110.99	112.03	112.3	111.14	113.22	111.84	111.98	109.28	112.27	110.4	111.12	111.85	111.73	111.65	112.38	112.69	112.28	111.99	110.93	112.86	111.64	112.07	111.99	111.37	111.12	113.3	112.36	110.69	110.8	111.51	111.26	111.88	110.7	111.07	112.15	110.89	111.81	111.37	110.54	109.5
112.77	113.44	113.74	112.9	112	112.37	112.41	111.9	111.09	111.28	114.01	112.3	113.95	112.76	113.17	111.48	113.1	111.03	113.68	113.12	113.21	112.74	112.56	113.57	111.7	114.23	113.25	113.33	112.51	113.72	112.64	113.6	113	113.58	112.47	111.45	113.23	111.5	112.64	112.3	112.82	112.27	112.14	113.3	113.39	111.76	113.36	112.58	111.99	113.16
100.74	99.736	99.136	101.52	100.2	98.634	99.767	101.01	99.258	99.774	100.15	99.166	99.805	100.81	100.26	97.968	99.085	100.18	100.06	98.357	100.92	102.41	101.65	100.79	101.9	100.36	100.73	99.9	101.19	99.541	102.05	100.29	99.116	99.57	100.27	101.05	100.9	100.21	101.04	100.5	98.837	98.653	99.705	99.771	99.965	100.14	99.925	101.21	99.728	100.72
98.375	99.541	98.387	101.02	98.775	98.917	99.804	100.37	99.726	99.504	100.39	100.65	100.72	99.114	98.108	99.871	98.925	99.9	99.903	98.18	99.917	99.122	99.229	98.899	98.2	98.812	99.12	99.075	99.869	101.06	100.57	100.44	98.666	100.97	100.18	98.897	100.19	99.915	100.6	100.72	101.39	99.887	99.407	97.465	99.93	100.89	99.472	100.22	100.09	99.459
109.99	111.74	111.18	112.49	110.5	111.97	111.63	111.03	112.01	110.76	111.84	109.8	111.79	111.68	112.37	109.89	112.34	112.39	112.35	111.23	111.17	111.65	112.41	110.74	111.95	111.47	112.68	111.98	111.78	111.4	111.78	110.4	110.16	110.65	111.24	112.13	112.45	112.03	110.82	110.4	110.84	109.94	112.34	111.77	112.59	112.53	112.27	111.83	111.03	111.75
111.26	111.39	111.85	111.03	111.32	112.49	112.29	112.18	111.26	111.44	110.84	112.41	110.13	110.79	111.39	110.42	111.38	111.5	113.24	110.12	110.82	112.04	112.31	111.81	111.4	110.56	111.72	110.38	111.66	111.83	112.39	112.75	111.93	110.79	110.67	112.35	112.21	112.62	111.95	111.19	110.97	111.13	113.57	111.53	111.73	110.05	113.03	113.03	111.78	110.95
106.07	106.24	105.75	105.27	106.09	104.63	106.81	106.06	105.57	107.42	106.18	104.86	106.05	107.16	106.54	105.26	104.68	107.65	104.86	107.22	106.26	103.98	104.89	107.02	107.35	104.3	103.8	105.96	107.05	103.71	102.68	105.9	103.85	105.69	105.24	105.9	106.35	106.35	104.21	104.82	105.42	107.11	108.02	105.95	104.92	105.17	106	107.18	106.78	105.43
106.4	108.31	106.41	107.82	106.84	107.51	106.32	107.43	107.75	105.38	106.17	105.65	105.49	105.71	107.28	106.57	105.9	105.75	106.27	106.74	106.58	106.06	106.44	106.61	105.55	106.8	106.3	103.65	103.86	105.17	106.32	106.08	107.98	106.12	106.56	105.91	107.6	107.1	106.9	107.13	105.68	106.51	106.12	106.5	106.47	108.18	105.49	105.98	107.55	106.37
106.36	107.2	106.09	106.79	107.04	105.86	105.85	106.88	105.15	106.5	106.09	107.2	106.22	107.21	108.29	106.2	106.27	107.71	106.41	105.53	105.7	106.67	105.67	105.41	106.3	106.92	107.24	106.05	106.27	106.28	106.31	106	106.4	107.41	106.44	108.28	106.7	105.18	104.9	106.88	106.12	107.27	104.52	106.37	106.15	107.69	105.43	106.19	105.26	106.43
105.11	106.61	106.32	107.19	106.33	104.46	105.99	108.01	105.75	105.53	104.67	105.56	107.15	104.86	106.07	106.3	104.75	106.66	106.4	107.71	106.32	105.79	106.95	105.42	105.69	106.49	104.75	105.22	106.67	106.08	105.4	106.29	105.75	106.88	103.59	109.39	106.44	106.05	105.18	105.58	107.53	104.66	107.58	106.88	108.61	106.27	106.15	106.85	105.82	105.35
112.7	112.71	112.26	114.35	112.17	111.43	112.05	112.71	110.4	112.6	111.67	111.73	112.31	110.88	113.29	111.51	112.09	112.2	111.47	112.01	112.01	112.63	112.14	114.1	111.84	112.92	112.66	111.43	111.83	112.01	110.57	111.84	111.25	111.14	110.06	111.47	112.87	111.22	111.33	110.13	112.72	111.98	112.05	112.29	111.32	110.7	110.33	111.03	111.64	113.02
99.116	98.944	100.26	98.951	99.251	99.793	99.52	99.863	99.138	98.72	99.627	100.24	99.027	99.487	99.813	99.402	101.01	98.704	100.01	99.681	98.232	99.721	99.63	99.937	99.509	98.807	100.11	101.5	101.01	98.361	99.858	101.25	100.77	99.64	98.399	99.749	99.35	98.854	99.606	99.195	100.33	100.27	100.54	101.15	100.05	99.779	100.75	101.12	100.89	99.242
98.684	99.835	99.217	100.94	99.862	101.21	98.422	99.173	99.687	98.604	98.899	99.967	100.16	100.27	102.43	99.831	102.16	101.64	99.361	99.537	100.35	98.401	102.01	100.61	101.46	100.96	99.658	99.815	100.07	98.628	101.82	99.355	99.825	99.827	100.03	99.945	99.611	100.59	100.27	100.75	100.49	98.666	100.54	100.03	100.97	98.557	99.687	99.944	99.6	99.474
109.02	109.63	110	109.35	111.6	110.74	108.66	108.75	111.56	109.07	108.61	109.71	110.4	109.04	109.63	109.23	108.75	108.23	108.31	109.29	109.88	109.01	110.5	109.58	109.3	109.46	111.46	110.14	107.76	108.92	110.19	107.83	109.45	109.05	109.83	110.38	110.11	109.16	109.8	110.21	109.64	109.28	110.07	109.79	110.38	110.46	110.85	109.61	108.59	110.94
104.2	104.35	105.17	104.49	104.37	104.6	105.36	104.79	104.29	105.85	105.52	104.55	105.15	103.36	103.29	104.76	104.58	105.19	103.2	104.76	104.14	105.99	103.94	104.57	105.86	103.74	104.15	106.47	102.59	103.67	104.96	107.16	103.87	106.15	104.97	105.33	105.17	105.58	104.76	104.56	104.13	104.43	105.15	106.03	105.34	104.78	105.61	104.39	104.98	104.26
101.17	100.26	101.03	99.177	100.6	99.194	99.964	99.768	99.494	98.512	99.463	99.344	100.71	98.967	99.78	99.894	100.43	99.721	99.725	100.03	99.639	100.52	98.783	99.513	98.84	100.03	99.246	99.677	98.667	100.56	99.841	100.57	100.46	99.195	100.24	99.654	99.588	99.827	100.44	100.06	100.53	99.004	99.231	98.824	100.67	99.918	99.494	99.987	100.1	101.71
99.974	97.559	100.74	100.17	98.307	99.476	99.852	99.875	99.932	98.131	98.012	100.61	100.56	100.92	98.599	99.86	100.59	99.855	99.851	98.151	100.49	99.928	99.926	99.017	99.241	99.405	98.597	99.616	99.569	99.57	99.525	99.53	99.723	99.691	99.438	99.322	100.27	98.447	99.748	99.441	98.484	99.781	98.527	99.41	100.13	98.643	101.2	100.8	100.16	99.046
112.65	112.03	111.63	113.22	111.31	111.14	109.7	110.77	112.82	112.52	112.32	112.23	113.03	111.58	111.66	111.47	112.57	111.57	112.68	111.13	112.03	110.72	111.45	112.01	113.22	113.36	111.72	111.68	111.35	111.57	112.39	112.88	112.2	110.84	111.86	113.83	110.97	112.98	110.68	111.85	111.28	110.9	112.29	112.37	113.04	111.15	111.87	112.04	111.92	110.54
100.74	100.1	99.912	101.69	98.893	100.09	100.79	100.88	99.925	100.82	101.08	100.31	100.91	99.867	101.4	100.7	100.8	101.39	100.26	101.82	101.12	99.607	101.87	101.55	99.962	101.5	101.83	101	100.41	99.82	100.77	102.72	100.72	101.94	100.58	99.478	98.927	100.72	100.8	101.49	101.8	100.04	102.56	101.04	100.84	100.88	101.04	99.264	100.38	100.5
106.47	105.17	106.02	106.12	105.45	106.01	105.64	104.47	105.03	105.98	105.34	104.54	107.3	104.99	104.97	106.84	104.82	104.9	105.12	105.07	106.46	106.4	105.57	104.35	105.95	105.82	105.47	103.79	106.27	106.65	105.37	105.97	105.49	105.77	107.07	106.65	105.53	104.2	106.19	106.03	106.7	104.3	105.38	106.93	106.28	106.15	105.84	105.65	105.9	106.16
111.74	111.87	112.23	112.15	111.03	112.43	111.26	111.67	111.24	111.76	112.14	111.61	111.24	110.96	111.68	113.36	111.45	113.41	112.84	112.72	110.89	113.4	111.44	111.15	112.35	112.13	113.55	111.92	111.02	110.47	112.25	113.48	112.72	110.53	112.95	110.7	112.34	112.62	112.26	111.55	111.89	112.76	111.97	111.2	112.55	111.84	111.96	111.99	112.44	111.28
106.96	105.3	105.81	107.22	106.72	105.32	107.37	105.21	104.41	105.68	106.28	105.63	106.43	105.04	106.43	106.83	106.18	106.08	106.32	106.52	105.21	105.79	107.46	107.76	106.26	106.09	105.41	105.89	106.42	108.49	107.49	107.63	105.78	106.74	106.06	103.89	107.12	106.01	105.1	106.34	106.43	104.34	104.36	108.75	105.33	106.72	104.85	105.25	106.06	106.22
104.14	104.21	104.42	104.53	103.88	105.29	105.43	103.8	104.52	106.29	104.29	105.39	105.09	105.02	103.75	104.65	104.96	102.63	104.4	105.15	105.45	105.17	105.8	103.83	105.37	105.29	104.73	105.14	104.52	104.35	103.54	104.39	104.11	102.48	106.5	105.12	104.44	104.02	105.76	104.21	104.16	102.89	102.39	105.41	106.24	105.02	104.58	104.78	104.64	105.63
107.01	107.05	107.06	106.04	105.12	104.97	106.35	105.6	106.29	105.97	106.95	106.39	105.15	106.21	105.4	105.75	105.58	107.22	104.76	106.36	107.25	105.97	105.58	104.78	105.47	105.73	105.3	105.96	106.3	105.61	105.34	105.22	105.81	106.57	105.73	104.9	106.68	105.61	107	105.54	106.96	105.77	106.63	106.13	106.35	106.95	106.58	107.02	106.23	106.47
106	105.98	106.48	106	105.3	104.85	105.17	105.14	106.9	106.18	105.78	106.49	107.49	106.06	105.65	105.97	106.2	105.87	105.52	104.95	107.48	105.26	105.98	106.7	104.8	105.61	106.17	106.38	105.44	106.26	105.23	103.54	106.24	105.29	105.44	105.84	106.05	105.49	105.14	106.17	106.57	104.73	107.82	106.56	106.24	104.64	104.84	106.36	105.5	106.29
106.1	106.19	106.31	106.81	106.47	105.5	104.83	105.66	105.88	104.91	106.12	105.7	105.16	104.28	106.25	105.65	106.58	106.7	105.22	105.58	104.8	105.83	106.49	105.69	103.75	106.22	106.87	105.75	105.67	106.2	106.98	106.22	105.57	106.49	105.7	105.41	105.3	104.67	105.54	106.47	106.4	106.15	106.15	106.1	106.55	106.63	105.49	103.69	106.87	105.24
105.75	105.32	105.99	106.58	105.38	107.89	106.11	105.38	105.91	104.69	107.16	105.75	105.9	105	106.11	105.61	106.34	105.02	106.73	104.9	106.32	105.96	105.23	105.58	108.02	105.36	105.41	106.44	106.15	107.27	105.81	104.69	106.79	104.96	107.12	105.33	106.11	105.94	105.5	105.73	105.95	105.08	106.08	106.38	105.09	105.89	106.58	106.49	106.55	105.29
100.8	99.57	99.954	98.88	99.697	98.32	100.59	99.799	100.31	99.041	101.71	102.32	99.946	100.44	100.43	101.18	99.923	101.47	99.808	99.809	101.31	101.86	99.667	99.855	100.95	99.683	99.574	101.83	99.491	100.47	100.57	100.54	101.28	100.32	101.55	99.544	99.633	99.395	101.36	100.04	99.645	99.161	101.12	99.516	100.62	99.734	100.07	99.454	100.63	98.595
104.58	104.54	105.41	102.69	105.13	105.67	104.19	104.24	103.7	104.37	105.68	104.8	105.04	104.43	103.58	105.06	104.74	104.86	104.48	103.96	105.02	105.39	105.06	104.32	104.81	104.92	104.66	105.29	105.7	104.09	105.67	104.33	103.77	104.46	105.93	103.47	103.14	104.36	104.2	105.06	103.09	104.74	104.41	104.23	103.47	104.46	106.09	104.29	103.58	105.59
100.2	101.5	100.3	101.41	99.945	99.142	100.61	101.34	100.43	100.33	101.04	100.22	100.21	100.88	100.59	102.07	100.76	102.27	98.915	100.46	100.49	99.973	100.54	100.53	98.822	100.97	100.79	99.938	100.49	100.11	100.63	101.7	101.33	101.14	102.57	99.233	100.57	99.775	100.14	99.834	100.05	102.09	101.41	100.72	100.5	101.5	99.47	98.891	101.56	100.83
98.969	99.688	99.979	99.866	100.85	101.04	99.236	99.735	101.03	100.93	100.12	99.479	99.37	100.1	101.58	98.928	100.22	100.73	101.83	101.15	100.43	99.672	98.113	99.125	100.79	99.988	99.928	100.01	99.363	99.139	98.116	99.951	100.77	100.45	100.07	99.61	101.15	98.792	98.401	99.938	99.367	99.599	99.167	100.12	100.71	100.08	98.638	99.413	99.034	99.672
106.76	104.25	108.27	105.2	105.55	106.99	105.51	105.84	104.53	105.18	106.18	104.75	104	105.89	106.07	105.97	105.5	105.98	105.57	105.43	106.05	106.11	104.3	108.23	105.71	105.45	106.7	105.37	107.02	105.82	108	105.94	107.53	104.63	106.53	105.35	105.59	105.66	106.77	105.43	106	106.09	105.28	105.76	106.32	106.24	104.2	105.35	106.71	104.82
99.92	99.26	100.06	99.319	98.539	99.748	100.95	100.16	99.712	100.3	101.23	98.398	99.314	100.2	98.812	98.692	100.81	99.967	101	97.775	99.967	100.18	99.798	98.753	99.377	100.28	98.9	98.358	98.953	100.92	99.661	99.255	99.876	99.701	99.179	100.28	100.67	98.636	100.56	101.37	100.79	100.57	100.34	101.08	99.462	99.236	100.69	100.84	101.33	99.252
109.58	111.05	112.23	110.2	111.29	111.45	110.02	110.24	111.95	110.72	110.14	111.26	111.14	110.67	110.67	111.18	110.34	110.97	112.71	111.2	111.1	112.32	111.53	109.17	110.39	109.61	110.6	109.87	111.47	111.56	111.36	111.13	110.91	113.7	110.44	111.32	112.19	111.83	111.43	112.43	112	111.69	109.43	112.22	110.36	112.39	110.34	112.64	112.19	110.67
117.54	116.77	117.38	118.35	116.68	116.75	116.42	117.26	116.4	118.16	115.87	118.32	117.24	116.52	116.25	118.22	117.47	117.45	116.68	116.91	118.37	118.94	118.14	119.13	118.8	117.11	117.04	118.73	116.04	117.2	116.99	118.85	118.16	116.09	117.15	116.99	116.6	118.41	117.91	115.97	117.11	116.95	118.58	116.55	118.82	116.68	116.47	116.57	118.38	117.73
105.75	103.91	106.12	105.07	106.21	106.38	105.54	104.77	105.61	104.92	105.52	106.54	105.09	105.13	104.59	105.27	105.07	104.78	106.66	103.25	105.63	106.5	104.34	105.45	105.43	104.39	105.53	104.78	105.75	106.44	103.98	106.13	105.53	105.16	105.48	105	105.92	104.89	104.93	107.7	105.74	104.55	103.19	106.02	105.7	106.11	105.33	104.54	105.02	105.58
103.45	105.02	104.77	104.48	106.79	104.33	105.76	105.34	104.83	105.32	104.22	105.92	105.4	105.12	104.27	105.58	104.74	105.51	103.96	106.35	104.93	105.86	105.75	105.37	105.58	104.47	106.32	106.09	105.72	103.58	105.13	105.41	104.77	105.27	106.08	105.46	104.56	105.71	103.55	105.38	103.22	105.81	105.55	104.86	104.68	104.99	105.08	105.23	105.77	105.12
103.19	104.95	104.98	104.72	102.74	103.05	104.23	105.19	104.34	103.46	104.74	103.7	103.31	105.14	104.51	104.25	104.38	105.85	104.8	104.66	102.87	103.99	104.69	105.85	103.79	104.26	103.39	105.44	104.24	103.42	102.98	105.16	103.76	103.82	104.28	104.69	104	103.61	103.45	102.41	103.87	103.49	104.3	104.14	105.05	105.39	103.81	103.63	104.33	104.33
106.38	107.09	106.35	106.58	106.07	106.46	105.57	106.43	107.15	106.03	106.89	105.64	106.72	105.35	105.5	105.11	106.05	106.58	105.11	107.05	106.67	105.62	105.33	106.59	106.85	106.01	105.06	106.63	105.84	105.98	106.82	106.62	106.36	107.62	106.31	105.32	106.47	105.88	104.12	106.1	105.66	105.74	107.19	105.43	106.77	107.79	106.8	106.73	107.32	107.03
99.407	101.08	101.17	100.41	98.128	100.99	100.13	100.41	100.96	99.511	101.35	99.776	99.043	100.06	99.554	99.739	98.77	101.87	100.4	100.37	100.63	99.79	100	99.527	100.48	100.11	98.989	99.851	99.572	100.72	99.151	99.02	99.724	100.42	98.901	100.85	100.68	99.265	100.4	97.935	98.489	101.59	100.04	99.982	99.582	100.13	100.73	100.3	98.542	98.729
99.234	100.25	100.56	99.707	101.05	99.94	99.184	100.11	99.916	100.72	99.355	99.461	100.69	101.96	98.818	100.55	98.343	100.04	98.588	99.45	99.095	99.095	101.45	98.773	100.29	101.35	100.12	100.36	100.68	100.65	99.179	99.959	101.72	100.13	100.98	98.495	100.29	101.44	100.1	99.788	99.379	100.32	99.664	98.448	100.18	98.853	99.235	99.205	100.4	100.94
106.32	107.2	105.29	103.72	106.32	104.46	106.37	106.18	106.19	104.44	106.46	105.85	106.37	104.43	105.64	104.64	105.44	107.78	105.07	107.62	104.94	105.42	105.43	106.04	105.43	107.48	105.51	105.34	105	105.9	105.79	104.56	105.54	105.8	105.56	104.23	104.84	106.32	106.82	105.06	106.24	105.21	104.94	104.25	105.16	105.38	105.62	103.71	105.43	106.6
105.55	103.15	103.79	103.71	104.21	105.18	104.28	104.87	105.19	104.11	106.08	104.39	105.1	105.08	103.23	103.86	103.49	104.51	104.04	103.49	104.03	104.4	104.82	104.77	102.25	104.17	102.45	103.85	105.63	103.44	104.4	103.63	103.93	103.58	103.34	104.81	105.78	104.98	102.97	104.76	105.42	105.68	104.82	104.19	104.83	105.57	105.46	104.6	103.48	105.19
105.39	105.11	105.46	104.65	104.8	104.15	104.46	106.77	104.72	104.27	106.27	104.58	103.54	104.21	104.83	103.76	105.08	105.95	103.01	105.39	104.54	103.68	104.66	104.82	104.41	103.98	104.97	103.85	105.42	103.91	105.09	103.67	104.5	103.88	104.63	102.89	105.57	105.12	104.85	105.04	106.59	104.5	104.15	104.92	105.44	103.35	103.57	104.48	104.25	105.26
99.49	99.238	101.08	99.567	100.37	100.91	99.665	100.18	100.71	100.81	100.1	99.769	101.13	100.45	101.11	98.81	99.794	99.364	100.5	99.282	101.01	100.53	101.16	100.79	101.39	99.129	100.65	101.41	99.318	100.43	100.7	99.582	100.99	100.36	99.066	99.797	99.507	98.787	98.828	99.514	100.01	99.336	101.44	99.401	100.12	99.684	101.24	99.967	99.013	100.94
105.8	106.76	106.06	105.79	106.3	105.39	104.99	105.2	106.53	106.21	106.45	106.42	108.7	107.35	105.65	105.57	108.22	105.81	107.48	107.06	107.42	106.96	106.5	105.89	106.13	106.16	107.38	107.54	107.74	105.49	105.68	107.01	106.37	106.18	105.83	106.71	105.26	106.05	105.91	106.46	105.92	107.42	105.26	105.09	106.83	105.55	105.67	104.97	107.73	104.86
111.29	112.56	112.43	112.41	114.33	112.27	112.93	110.5	111.72	113.69	112.9	112.73	112.07	111.72	112.43	112.05	112.67	112.26	113.01	113.11	111.94	113.06	113.08	113.02	112.54	113.09	113.89	113.52	113.83	112.95	112.99	111.92	109.85	113.8	112.74	114.86	112.73	113.6	113.48	113.83	111.24	111.1	113.78	112.49	112.89	112.78	113.56	113.39	113.49	113.37
107.95	107.1	107.48	106.49	106.24	105.61	106.96	106.95	107.66	107.34	107.46	107.1	106.99	107.21	107.02	106.94	107.22	106.67	107.77	108.12	106.39	106.91	107.79	108.65	106.26	106.8	108.17	107.09	107.67	107.23	107.42	106.81	107.11	107.4	105.35	106.81	106.71	106.84	106.96	106.14	105.74	107.71	106.64	107.81	106.43	105.81	106.57	107.57	106.67	107.17
116.14	117.82	115.61	117.89	117.56	116.87	117.43	118.87	117.32	116.36	117.43	117.06	116.88	119.28	117.38	117.71	117.7	118.2	117.37	117.16	118.72	116.18	117.03	117.51	117.24	118.22	118.82	116.81	117.37	117.74	116.91	117.03	116.33	116.69	117.77	117.95	117.1	119.19	115.98	115.54	115.46	117.85	118.32	117.98	116.83	116.69	118.38	119.28	117.47	117.92
99.067	99.702	100.76	101.07	100.37	100.37	100.19	101.13	101.84	99.765	100.42	100.16	101.99	100.4	101.5	102.11	101.03	99.52	100.64	101.04	99.245	100.48	100.95	99.711	99.928	101.43	100.02	100.58	99.586	99.875	99.4	99.074	100.18	99.229	101.17	100.66	100.52	101.69	99.584	102.01	101.96	99.607	100.63	99.407	99.125	102.41	99.982	99.197	101.52	101.03
110.97	111.45	110.1	111.43	109.95	107.43	110.28	109.22	110.49	109.73	109.46	107.86	110.87	108.72	110.38	110.47	110.85	108.44	109.15	111.32	108.23	109.29	109.16	111.33	108.66	110.5	109.92	109.46	109.67	109.14	109.27	111.02	108.83	109.91	109.34	110.24	108.94	109.36	109.72	109.06	108.68	109.9	109.21	110.45	110.04	110.46	109.89	110.18	108.29	108.85
104.81	106.03	105.69	105.44	105.51	104.19	104.61	105.55	105.62	106.71	104.33	106.43	105.5	105.09	105.44	105.31	105.79	104.49	105.85	107.27	106.31	106.83	105.61	105.47	106.42	104.79	105.47	106.29	106.46	105.98	104.76	105.05	105.61	105.94	105.92	104.47	104.71	106.06	104.16	105.04	105	107.32	106.96	105.64	103.85	104.66	106.94	105.81	104.76	106.9
100.35	102.74	101.7	99.623	101	98.754	100.21	101	100.68	101.27	99.631	100.99	99.548	99.221	101.08	98.713	100.4	98.643	98.741	99.626	99.91	101.49	99.54	98.757	99.169	98.305	100.09	99.636	100.43	102.03	100.28	101.06	99.65	101.25	99.366	99.264	100.14	99.367	99.281	99.264	99.3	99.327	98.883	99.004	99.587	99.435	100.51	100.16	98.72	98.794
105.7	105.46	103.72	105.11	105.3	104.28	105.02	102.65	103.43	105.08	104.95	105.59	103.11	104.34	105.62	106.1	103.73	104.27	104.28	103.85	104.44	104.78	104.56	105.33	106.24	103.71	104.19	104.11	105.49	103.29	104.54	103.7	105.45	103.75	103.74	102.98	105.51	104.08	104.19	103.76	103.69	103.32	104.31	105.66	105.33	104.59	104.94	105.36	105.71	106.19
109.99	111.53	113.12	110.51	111.83	111.94	111.19	111.49	110.2	109.86	111.6	111.01	110.85	110.97	111.23	110.37	112.34	110.46	108.72	110.02	110.75	112.44	111.14	112.1	111.05	110.32	112.29	111.71	111.13	111.46	111.31	110.61	110.84	111.1	110.13	112.77	113.66	110.16	110.49	109.53	110.11	111.4	110.79	111.36	110.25	111.1	111.7	110.78	111.07	111.79
103.87	106.66	104.61	104.19	106.15	104.21	105.26	104.14	105.24	104.91	105.26	105.41	104.73	105.23	106.19	106.17	105.58	104.77	104.64	106.7	106.96	104.66	106.49	105.15	104.13	105.59	105.3	105.79	104.76	106.99	106.19	106.68	107.86	105.34	105.91	106.11	106.14	106.63	105.17	104.96	106.46	104.68	105.56	106.73	106.77	105.59	106.28	105.43	105.71	106.2
106.41	105.8	106.29	107.29	105.22	105.75	105.94	107.26	106.23	105.49	106.27	105.81	106.45	105.61	105.8	106.03	105.29	107.18	106.21	106.78	106.1	106.25	105.47	105.75	105.95	106.76	107.13	106.67	106.42	105.31	103.12	107.71	105.78	104.93	105.34	106.07	104.78	106.47	105.89	106.55	104.43	105.94	106.66	105.99	105.08	106.28	106.49	107.42	106.2	107.19
109.51	110.3	110.03	110.6	108.83	110.75	111.4	111.24	109.95	109.69	111.3	110.31	108.03	110.08	110.15	110.52	110.47	110.77	111.3	109.74	109.97	111.16	110.72	111.01	109.91	110.24	111.23	109.71	109.92	111.23	110.57	112.61	109.71	110.38	110.74	112.3	111.2	111.07	110.98	110.02	111.28	111.14	111.27	109.47	111.46	111.95	109.72	109.41	110.67	111.85
106.53	105.77	106.3	105.13	105.48	105.46	105.32	105.71	105.41	104.91	104.53	105.2	104.23	105.48	106.57	106.26	105.84	105.8	107.3	106.17	106.86	105.11	106.42	105.89	103.37	106.76	105.36	105.21	104.87	106.31	104.58	105.34	105.03	106.24	104.66	104.71	106.37	106.73	104.98	105.8	105.13	105.37	105.11	105.81	105.09	107.55	104.52	105	105.66	106.2
105.88	106.93	106.51	106.28	108.22	108.15	106.54	106.77	105.54	107.61	105.62	107.79	106.45	106.07	104.24	106.63	107.63	107.86	107.6	107.64	107.27	107.48	107.02	106.15	108.55	107.2	106.39	106.5	107.33	105.59	106.58	107.28	107.64	106.84	107.41	107.39	108.47	105.35	106.41	106.42	108.74	106.02	106.97	106.82	106.75	107.42	104.82	105.66	106.92	104.27
115.34	116.87	115.14	115.41	114.84	116.63	116.64	114.43	117.17	115.77	117.18	115.52	117.37	115.52	116.71	116.16	117.82	117.23	116.71	117.02	116.35	115.19	116.11	117.52	115.65	116.55	115.39	115.18	116.83	116.92	115.42	116.87	117.17	115.88	116.54	117.44	116.57	117.65	116.17	116.39	117.09	116.7	114.54	116.13	114.99	117.14	118.56	115.02	117.15	116.75
108.24	109.95	110.08	109.07	111.35	109.13	108.63	109.06	110.2	109.03	108.85	110.09	109.63	110.17	110.97	108.2	110.15	110.13	110.25	108.61	108.96	110.1	109.83	111.57	108.29	108.91	108.43	108.3	109.88	109.42	108.92	110.07	110.35	110.25	110.5	110.79	110.1	111.34	110.11	110.32	109.83	109.74	108.87	110.5	109.95	108.27	110.44	108.95	109.61	110.51
116.98	116.16	114.71	116.61	115.63	115.37	115.42	117.5	116.17	116.54	116.56	115.9	119.43	116.49	115.79	116.46	115.44	116.49	116.66	116.9	116.62	114.75	116.36	115.77	115.93	114.95	115.87	116.81	115.9	117.03	116.7	116.27	115.76	114.98	117.11	114.94	113.74	116.5	115.13	118.14	116.86	116.99	116.39	115.98	116.43	116.02	116.38	115.93	116.54	114.8
101.91	99.368	99.989	100.11	100.31	99.334	99.636	100.07	100.34	99.818	100.03	100.45	100.63	100.08	102.4	98.566	101.28	100.54	101.15	98.449	100.23	100.44	100.05	100.25	100.02	100.38	98.335	100.18	99.511	98.191	99.518	100.16	101.15	101.09	100.66	99.366	99.617	99.841	100.11	99.223	99.566	100.2	99.708	99.314	99.522	100.52	98.974	100.32	100.57	100.25
117.23	118.19	116.65	116.81	118.8	115.84	117.2	116.38	118.81	116.96	116.89	118.3	117.09	118.05	117.13	118.57	118.44	118.52	116.39	117.35	118.34	116.78	116.94	117.66	117.82	117.89	118.05	118.73	117.11	118.05	117.56	117.22	119.27	117.39	117.26	116.79	117.06	118.79	117.5	117.26	117.35	118.45	118.57	118.13	116.14	116.17	118.96	117.76	118.63	117.21
110.35	109.42	111.21	110.43	111.16	110.87	110.5	109.43	111.69	109.56	110.42	110.64	111.32	112.99	112.15	109.31	111.34	109.48	109.87	110.87	111.33	109.56	109.28	111.51	111.88	110.65	109.93	110.73	110.57	111.33	110.69	111.64	111.07	111.49	110.83	110.62	109.33	110.88	110.75	109.99	110.5	109.55	110.11	109.79	110.82	110.97	110.11	110.92	110.1	110.69
114.36	113.48	111.99	112.1	112.1	110.42	111.68	112.53	111.53	109.96	112.98	112.78	111.58	111.45	112.23	111.7	113.15	111.59	113.1	111.12	110.98	112.46	111.64	111.68	110.75	111.54	110.06	112.75	111.44	111.88	111.16	112.69	110.57	111.73	111.37	111.96	112.53	111.76	112.04	113.77	110	111.51	112.16	111.5	111.65	110.99	110.78	110.38	111.41	111.96
108.27	105.77	105.24	105.91	105.91	106.84	107.05	105.46	105.51	105.52	105.59	107.92	106.38	106.55	107.84	106.43	106.12	104.97	105.51	106.38	105.87	105.15	104.49	106.94	107.2	107.52	107.29	104.61	106.16	105.16	105.15	107.35	106.21	103.6	106.18	106.44	106.9	106.83	105.97	106.25	106.96	105.56	104.84	105.22	105.98	105.55	105.79	107.42	107.41	105.58
102.05	104.38	104.34	102.9	103.11	104.26	103.56	104.1	104.05	104.68	105.29	105.82	103.54	103.65	104.57	102.12	104.6	103.26	104.55	102.39	105.49	103.13	103.92	104.61	104.59	104.27	105.01	104.17	104.63	104.65	103.45	104.17	105.8	103.29	103.66	104.83	104.58	103.14	103.99	103.27	101.88	103.45	105.37	103.61	104.7	105.66	103.53	104.3	102.72	103.07
105.42	105.24	104.72	105.98	107.84	107.39	104.78	106.31	106.46	105.59	104.2	106.29	106.4	105.72	106.32	104.33	106.42	104.32	106.04	105.07	105.54	105.31	105.09	106.81	105.84	105.24	105.48	105.53	106.76	108.24	106.69	106.06	105.05	105.38	105.28	104.87	105.01	106.56	103.89	105.69	105.39	106.3	107.45	104.95	104.54	106.33	105.67	105.74	105.02	105.54
105.65	104.02	106.25	105.49	105.73	106.21	107.03	106.28	104.71	106.39	105.29	107.21	105.4	104.58	104.87	106.03	104.21	106.9	106.29	105.1	105.82	106.22	106.26	105.33	105.49	105.7	106.32	105.75	106.09	105.63	104.99	105.44	105.76	105.3	105.35	105.98	105.9	106.34	106.89	105.77	105.75	106.36	104.35	104.58	104.5	105.42	107.51	106.65	106.44	106.84
103.93	103.51	103.15	103.82	105.59	104.86	105.33	104.64	104.04	105.07	103.25	104.79	105.14	105.71	105.52	103.99	106.33	106.33	104.12	103.9	104.19	104.83	103.8	105.18	104.72	103.89	105.82	105.76	104.44	104.53	104.56	104.04	104.06	104.59	105.9	104.49	104.48	104.4	105.25	105.51	104.58	103.54	104.11	105.56	103.08	103.29	103.24	104.06	103.8	105.41
105.97	106.72	106.7	106.95	106.57	106.9	105.79	106.33	107.63	106.09	105.44	105.64	107.93	106.34	106.69	106.99	105.7	105.95	105.79	106.82	105.16	106.37	107.7	106.33	106.76	104.59	106.81	106.64	106.59	107.45	106.01	104.76	106.62	104.43	106.14	107.7	106.44	106.22	106.49	107.06	105.47	107.78	107.17	106.3	107.26	107.28	106.42	105.15	106.01	105.25
106	106.48	106.17	104.79	107.12	105.84	106.18	106.09	105.72	106.91	106.54	107.25	106.23	105.99	106.42	105.89	106.48	105.92	104.67	105.96	104.82	107.1	107.73	105.9	106.56	104.94	106.28	105.45	106.41	106.62	106.15	106.62	107.91	105.92	104.96	107.21	105.85	107.21	105.95	105.63	104.46	106.5	105.63	105.61	107.62	107.37	105.88	106.38	105.11	106.01
104.33	106.66	106.4	105.5	105.91	106.8	106.11	105.4	107.46	105.59	105.69	105.94	108.06	106.29	106.5	104.84	106.08	105.64	107.62	106.55	108.1	104.71	106.56	104.86	106.26	107.31	106.04	106.54	107.4	106.01	105.8	105.76	106.96	106.22	106.49	105.78	105.87	106.79	105.7	106.9	106.89	106.86	106.28	106.61	105.26	105.76	107.19	106	106.2	107.71
107.05	105.49	105.71	105.97	105.66	105.67	105.98	105.66	105.89	106.56	108.83	108.01	106.7	105.53	105.88	106.4	105.72	106.8	105.79	105.36	108.24	106.83	106.75	104.98	106.4	105.76	106.79	104.87	106.6	107.57	105.93	105.73	107.1	106.41	106.33	106.89	105.94	105.52	108.03	106.93	105.83	107.62	107.82	106.58	105.36	104.65	106.97	105.99	105.32	105.64
116.76	116.96	115.84	118.1	117.41	117.72	119.72	118.86	117.83	117.56	116.63	116.72	117.26	117.28	117.36	117.27	119.04	116.69	116.96	117.51	116.16	118.84	117.36	117.72	118.05	116.55	117.83	116.41	117.16	117.07	117.6	117.49	116.59	118.85	117.35	118.77	117.6	117.99	117.27	119.72	116.9	120.31	117.89	117.06	116.84	118.07	116.73	117.29	117.98	118.43
102.76	104.03	104.4	102.8	104.1	104.78	104.56	104.03	104.77	105.05	104.37	103.07	104.62	105.29	104.77	104.76	103.32	104.79	104.71	104.75	103.6	104.5	103.14	104.54	103.9	104.83	103.66	105.25	106.41	103.79	103.8	102.85	104.52	105.14	105.12	105.41	105.38	105.18	103.74	104.57	103.77	105.18	104.38	104.64	104.98	104.17	105.06	102.22	104	104.56
105.3	103.18	103.73	104.96	105.54	102.85	104.41	103.17	103.44	103.66	104.13	104.29	103.56	103.93	102.78	103.39	103.88	102.75	105.02	106.29	103.57	104.02	104.68	104.11	104.82	105.61	103.87	105.04	104.2	103.23	106.08	104.79	103.76	103.1	105.51	104.58	104.47	104.63	105.61	103.58	105.13	104.11	104.56	103.06	104.44	103.46	103	105.43	105.4	103.34
106	105.61	106.49	105	105.74	106.07	105.03	105.91	106.78	104.24	105.5	105.5	104.46	104.74	104.45	105.01	105.89	106.65	105.07	104.22	105.51	106.51	104.63	106.29	106.18	105.03	106.7	104.75	106.75	102.87	105.49	105.81	104.8	106.39	105.79	105.45	104.23	107.45	105.4	106.35	105.44	104.6	105.94	106.65	105.06	104.35	105.96	104.52	105.13	105.39
111.09	112.32	113.31	112.04	111.21	111.61	110.55	110.61	112.47	111.86	111.48	113.57	111.38	111.75	111.1	111.37	112.38	111.4	112.27	111.74	111.16	111.47	110.28	110.77	112.05	112.36	111.56	109.44	113.04	110.82	110.72	112.35	112.55	112.5	112.11	111.3	110.72	111.32	111.52	111.25	110.62	112.12	112.26	113.24	110.99	111.37	110.1	110.99	112.8	111.82
116.37	115.98	116.01	115.18	115.43	117.6	116.12	115.73	115.08	115.47	115.44	116.06	117.26	115.28	115.01	116.06	115.83	115.36	118.63	114.74	115.53	116.53	116.74	116.2	115.35	117.37	116.68	116.19	115.47	115.88	115.87	115.44	114.68	115.76	117.72	116.07	117.31	115.61	116.18	114.8	116.11	116.49	115.72	116.56	115.07	117.1	115.28	116.66	116.53	114.95
104.37	106.2	105.1	105.1	105.21	105.99	105.7	106.23	103.75	105.86	105.43	106.61	105.03	106.14	106.38	106.6	105.05	104.53	105.2	104.97	104.77	106.83	105.88	105.27	105.63	105.89	104.37	105.22	105.83	104.2	105.34	105.4	104.1	105.03	105.64	106.95	105.85	105.42	104.82	105.77	105.23	106.3	104.88	104.91	106.21	106.21	105.63	104.46	103.69	104.53
103.82	105.55	104.96	104.46	104.69	104.82	103.71	105.27	105.14	103.9	104.9	104.44	104.05	105.58	104.31	102.64	103.16	104.23	105.87	104.07	105.68	104.25	104.65	105.1	105.6	104.3	104.86	101.35	103.53	105.49	102.09	103.63	104.53	105.23	103.8	102.21	104.66	105.28	104.33	104.6	104.62	105.41	103.93	104.12	103.15	104.21	104.64	104.16	105.17	104.79
100.66	99.983	101.19	101.13	99.231	99.906	101.43	101.43	100.71	100.05	100.63	100.63	100.73	101.59	101.9	99.702	99.428	103.23	102.1	100.84	100.59	100.57	99.175	100.61	99.223	101.27	100.65	100.16	101.24	100.42	99.863	100.52	100.54	100.66	99.846	100.13	100.27	101.03	101.03	101.02	99.665	100.42	99.709	101.09	99.869	101.03	101.12	100.39	99.977	100.29
110.38	111.45	112.46	112.21	110.88	111.46	109.63	110.79	112.45	110.86	112.71	110.42	113.34	109.88	110.42	109.52	110.54	110.81	110.8	111.57	112.13	111.13	111.27	111.85	110.06	111.16	110.76	110.27	111.11	111.36	110.98	110.8	111.77	113.63	109.74	111.71	112.97	111.44	112.18	111.34	111.11	111.79	111.36	110.24	110.53	111.87	112.09	111.6	110.95	111.83
105.99	104.26	104.81	105.7	106.04	105.61	104.54	104.57	104.23	105.04	104.49	104.52	104.24	105.38	105.28	106.15	106.54	106.01	105.98	104.87	104.62	105.4	107.41	105.59	104.48	105.14	106.49	106.48	107.58	106.3	105.29	105.24	105.06	105.1	106.38	103.87	105.33	104.99	105.12	104.86	105.44	105.81	105.34	103.78	106.67	104.94	103.49	105.41	106.86	106.01
105.7	105.69	104.05	105.92	107.47	104.02	104.05	107.14	105.67	106.1	104.48	105.02	106.43	105.83	106.79	106.25	106.8	107.03	104.32	105.29	106.06	106.75	105.15	106.72	103.71	104.8	106.53	104.96	104.86	105.27	105.06	104.39	104.94	106.44	107.01	106.46	106.62	106.19	106.72	105.83	105.4	104.94	108.01	104.61	104.53	105.98	105.35	106.31	105.76	105.05
111.52	113.33	111.61	112.16	112.06	113.88	110.94	113.58	111.41	111.98	112.82	112.23	110.6	112.58	112.75	112.21	113.28	112.57	111.77	111.01	112.84	110.64	112.61	113.06	112.42	112.36	111.96	111.96	112.57	111.68	112.48	112.6	111.62	112.74	113.57	109.68	112.33	112.32	109.99	111.24	111.79	113.44	113.47	113.51	111.78	112.7	110.88	113.37	111.92	110.69
110.84	111.22	111.68	110.22	110.86	110.82	110.21	110.31	110.36	110.79	110.64	110.52	109.59	111.27	110.22	111.72	110.55	110.74	110.27	109.23	109.81	109.28	111.76	111.61	110.35	109.62	109.73	110.58	111.36	110.15	110.53	110.26	109.58	110.19	109.14	111.15	109.25	110.65	109.94	109.77	110.16	110.54	110.61	111.41	110.23	109.4	109.24	110.2	110.91	111.5
100.01	100.79	101.46	101.27	101.11	100.59	100.08	99.209	101.65	100.6	100.1	100.66	101.37	101.54	100.54	101.97	100.65	100.61	100.53	100.24	100.4	100.84	99.939	99.575	99.759	99.924	100.25	99.885	100.19	101.2	99.898	100.65	100.86	100.5	101.85	99.928	98.964	100.54	99.764	99.971	100.34	99.894	100.18	100.84	99.628	100.58	100.3	100.96	102.09	100.89
116.88	117.1	118.44	116.65	117.9	118.37	117.59	117.92	116.19	116.13	117.43	117.12	118.86	118.32	116.97	118.59	117.44	117.14	118.15	117.59	118.69	118.19	118.4	117.17	118.2	117.5	117.1	117.13	117.12	119.68	118.69	117.59	118.52	117.66	115.63	117.7	116.24	115.88	117.36	116.88	116.09	118.91	117.82	116.99	116.74	117.8	118.11	117.69	116.84	118.04
100.21	100.34	99.941	99.018	99.666	99.953	99.388	98.949	99.542	98.449	100.7	98.97	97.846	98.5	99.668	99.971	98.61	100.09	100.07	99.715	99.677	100.25	99.422	98.695	98.127	100.85	99.787	99.508	100.41	99.763	101.32	98.835	102.15	100.28	99.575	98.726	99.822	99.726	97.019	99.434	100.4	100.89	101.32	99.508	98.501	100.83	98.958	100.44	99.223	100.58
103.26	103.7	104.81	106.48	103.22	103.88	105.62	104.45	104.83	103.16	105.7	105.22	103.67	105.08	105.55	105.08	103.24	104.33	103.14	105.27	104.02	103.77	104.16	105.8	102.74	102.85	103.96	105.87	104.03	105.34	103.11	104.46	103.34	104.63	102.37	105.26	103.62	105.28	106.39	103.79	102.83	103.82	103.79	103.03	104.34	104.26	103.53	103.59	104.5	103.48
106.61	106.7	105.4	105.87	107.19	107.11	105.2	105.27	106.05	105.76	104.6	104.97	105.58	105.05	105.82	104.42	107.91	106.42	104.39	106.36	106.8	106.27	104.59	105.02	107.45	105.63	104.12	106.3	107.4	109.01	105.74	105.73	105.96	106.73	106.69	107.15	105.5	105.57	107.14	106.91	106.61	107.58	107.72	106.34	105.92	105.86	107.08	107.09	104.83	106.51
106.32	105.18	104.49	106	105.8	105.83	104.58	106.8	104.84	105.92	104.38	104.72	105.46	106.41	104.65	106.85	104.93	106.64	106.45	105.13	102.09	106.38	104.78	106.03	104.58	106.73	105.4	105.01	105.42	105.35	106.18	107.33	104.76	106.48	105.75	105.95	103.62	104.85	107.26	105.05	104.62	105.04	106.2	105.66	105.74	104.82	105.55	105.21	106.94	106.04
112.06	113.54	111.97	111.07	113.32	111.86	114.82	111.14	111.33	112.07	112.1	112.04	111.99	112.25	113.03	111.53	111.25	112.14	112.22	112.05	112.12	112.73	112.3	111.77	111.4	111.13	112.36	109.56	111.65	112.37	113.36	111.93	110.37	111.35	110.54	111.5	110.88	113.58	112.41	112.88	112.87	111.14	111.48	112.11	112.59	112.35	112.76	112.05	110.51	112.3
104.2	104.06	103.86	104.29	103.46	102.45	103.33	102.94	103.38	104.55	104.07	104.72	102.9	103.31	104.96	105.34	105.29	104.24	106.17	104.24	104.85	104.63	103.18	103.29	104.16	103.23	104.04	104.02	104.32	105.33	104.55	104.52	102.39	103.38	103.34	103.97	103.35	103.01	104.09	103.28	103.96	102.78	104.58	105.14	103.23	103.15	104.55	103.69	103.82	104.82
109.04	109.04	109.09	111.84	112.9	110.46	108.87	110.76	110.13	111.54	111.11	111.72	108.43	109.85	110.73	108.72	111.01	111.06	109.45	110.12	110.72	111.04	110.82	109.77	108.91	111.82	109.42	111.87	110.16	110.58	110.19	110.74	112.27	110.26	110.01	111.17	110.44	109.66	110.58	109.82	109.28	109.49	110.21	110.08	109.36	110.74	111.31	110.66	109.68	110.41
112.04	111.85	111.33	110.89	112.21	111.75	113.14	110.98	108.58	111.52	111.06	111.59	112.08	111.62	113.15	111.71	108.4	113.87	110.61	112.22	112.03	110.56	110.9	110.24	111.05	112.16	110.87	109.44	112.54	109.95	111.8	110.41	111.34	110.24	110.05	111.13	111.27	111.47	111.16	112	111.55	111.69	110.8	110.53	110.57	111.43	110.39	112.51	113.21	110.91
104.29	105.26	104.41	104.61	105.86	104.92	105.65	107.68	106.79	105.86	105.36	105.92	104.82	104.96	106.11	104.07	105.47	104.56	106.8	105.98	105.66	104.6	105.15	105.92	105.55	106.07	104.9	105.76	104.73	105.79	107.03	107.84	106.4	104.03	105.9	106	104.19	105.04	105.48	105.09	105.24	105.39	104.61	104.93	105.42	106.6	106.4	105.03	104.96	104.8
111.11	109.61	110.76	111.58	110.33	110.52	110.24	111.39	111.01	110.45	110.26	109	110.8	110.13	110.18	110.92	109.48	111	109.13	109.77	108.97	109.34	109.81	109.54	109.51	110.3	110.39	112.82	111.46	109.24	110.65	110.48	110.93	110.25	109.85	111.17	109.61	109.76	109.93	110.61	110.01	111.1	110.48	110.92	109.5	109.41	111.13	108.84	109.59	111.41
99.5	100.68	100.59	101	99.251	101.79	100.5	98.532	101.5	98.952	100.53	99.423	101.76	100.19	98.689	100.78	99.025	101.71	100.59	99.991	100.74	98.408	100.77	100.66	100.02	101.38	99.561	99.63	100.34	99.804	98.735	98.306	100.25	101.09	100.9	98.315	100.5	100.94	100.57	99.603	100.38	99.394	99.489	100.56	99.642	101.39	99.377	99.303	98.357	99.377
111.94	112.01	113.32	112.25	112.98	112.7	111.46	111.89	110.96	113.55	112.82	112.41	111.06	111.55	112.75	110.21	110.98	112.35	111.01	112.33	111.31	111.09	111.25	111.32	111.91	111.7	111.88	110.53	113.63	111.73	112.73	110.51	111.32	112.96	112.6	112.14	112.56	112.52	112.72	111.85	113.7	112.73	112.33	112.19	113.52	112.39	111.95	110.7	111.73	112.27
110.93	111.63	110.23	110.97	112.04	111.31	110.28	110.25	110.26	112.01	112.01	111.96	112.45	110.24	112.07	112.51	110.52	111.57	110.9	112	111.86	111.6	111.21	110.44	110.8	112.1	110.93	111	111.53	110.87	112.15	112.05	109.33	111.69	111.6	112.04	110.89	110.78	111.61	110.69	111.52	110.61	111.26	112.59	111.95	112.21	111.83	110.61	112.8	110.36
104.85	105.95	104.76	106.8	106.21	105.3	106.46	105.47	105.2	107.57	106.95	105.91	105.44	105.58	105.18	105.96	105.08	106.76	105.71	105.18	105.92	105.27	104.48	105.56	104.94	105.13	105.89	106.87	107.2	105.71	106.22	106.44	105.71	107.07	104.83	105.72	105.39	106.21	105.16	104.55	104.55	104.62	105.62	104.98	106.58	104.89	106.48	105.93	106.58	105.34
110.87	109.33	110.89	111.54	109.65	109.43	112.32	109.39	108.54	110.25	108.13	108.09	109.32	108.69	109.19	107.01	110.17	109.54	108.45	110.35	108.26	110.21	109.87	110.21	110.11	110.18	110.73	110.11	108.01	110.28	109.64	109.61	108.68	108.73	110.02	111.22	110.64	109.41	109.14	109.24	109.73	108.62	109.74	110.26	109.57	110.72	111.59	109.37	110.43	110.81
110.83	110.86	110.79	111.66	111.92	110.85	111.27	110.03	108.87	111.17	110.66	111.87	111.18	111.36	111.28	110.25	108.49	110.53	109.18	110.09	109.63	111.59	111.36	111.78	110.8	110.81	110.28	109.79	110.51	109.57	110.62	111.05	110.92	110.87	111.22	110.9	110.17	110.57	112.08	111.08	110.68	110.87	110.23	109.82	110.64	110.08	108.51	109.37	108.59	112.02
113.42	112.76	113.25	113.17	114.02	113.77	111.93	112.42	113.51	111.08	112.93	111.81	114.21	112.74	112.35	111.82	110.66	112.36	111.23	112.36	114.9	111.19	111.76	112.99	113.79	111.77	111.55	112.33	112.05	113.5	112.81	112.16	113.41	113.91	111.02	112.5	112.99	113.83	113.22	113.96	111.77	112.33	112.36	113.98	115.35	112.77	112.55	112.16	113.05	113.39
113.81	111.59	111.5	111.49	114.15	112.88	112.05	112.71	112.24	110.97	111.53	111.96	111.28	112.19	110.92	112.79	111.1	112.05	112.57	112.1	112.51	112.08	111.66	114.13	111.99	111.68	112.89	111.71	112.8	111.4	113.44	113.41	112.16	113.12	112.45	112.21	112.94	112.02	111.61	113.39	113.36	112.15	111.84	112.46	112.97	112.21	112.93	112.65	110.1	111.2
115.66	115.87	116.45	114.76	116.53	117.01	115.79	117.27	116	118.16	116.46	117.34	116.1	115.11	118.19	117.81	114.98	115.93	116.24	117.05	117.3	115.53	118.45	117.21	113.35	116.38	115.64	115.61	114.98	116.22	115.49	115.11	115.5	115.16	116.38	117.17	116.97	116.22	117.41	117.02	115.38	117.04	114.53	117.13	114.97	117.29	116.27	115.73	117.09	117.65
104.93	103.09	103.46	104.38	104.78	103.46	104.48	103.53	104.88	103.64	104.64	105.39	104.64	103.46	103.8	106.17	104.28	103.92	103.91	105.57	103.9	104.87	105.42	106.26	105.19	105.26	103.93	103.61	104.41	104.47	103.56	102.89	103.05	104.1	104.06	104.05	104.22	104.8	105.26	103.82	104.28	104.61	104.09	104.6	104.26	104.2	102.84	105.26	103.47	104.59
109.95	112.05	111.25	109.33	110.82	111.01	112.53	111.08	110.46	109.53	111.57	112.82	109.8	110.44	110.17	110.67	110.34	109.68	110.87	110.05	110.65	110.38	110.7	111.31	110.55	111.25	110.81	111.02	110.12	109.61	110.44	110.99	110.81	111.4	111.24	110.42	109.23	112.02	111.34	108.44	110.03	109.95	110.91	110.87	111.91	108.74	108.74	110.88	110.83	110.25
105.08	104.05	104.88	105.62	104.15	104.16	104.47	104.84	105.44	105.68	104.6	105.86	104.67	102.18	104.12	103.88	107.01	105.38	104.89	104.95	104.7	103.49	105.11	106.91	105.69	104.89	105.93	105	105.55	106.02	105.42	104.53	104.92	105.33	104.84	106.71	104.9	105.58	104.55	104.37	104.38	105.06	103.53	103.98	104.54	104.62	104.11	104.88	104.02	104.07
107.55	106.05	107.22	108.34	107.99	106.73	106.27	107.37	106.72	106.89	107.15	106.6	106.51	106.94	104.87	107.09	106.65	107.03	105.9	106.89	107.67	105.49	107.51	105.67	107.61	106.74	107.66	105.12	107.6	105.35	105.89	107	106.15	106.31	107.62	108.24	106.33	105.83	106.66	105.31	107.21	107.03	108.21	106.48	106.87	106.4	107.08	107.11	106.51	105.66
112.63	111.68	112.01	110.09	111.61	110.77	111.97	111.88	109.85	112.37	112.21	112.05	111.93	113.34	112.24	112.19	111.74	111.92	112.03	111.89	111.54	110.92	110.88	111.76	111.41	112.43	111.89	113.04	111.05	110.96	111.16	112.42	111.68	112.35	111.99	112.45	109.9	111.69	109.94	112.42	111.48	111.9	109.69	110.75	112.49	111.2	111.45	110.61	112.98	112.5
106.12	108.05	107.19	107.04	105.92	106.01	106.12	103.36	105.4	105.8	107.99	106.29	107.65	106.85	108.06	105.85	107.06	105.88	106.67	105.06	105.92	106.38	106.25	106.3	104.49	105.94	107.19	105.18	105.82	106.89	106.75	105.73	106.34	106.37	107.98	105.25	106.84	107.8	106.65	107.02	108.71	106.11	106.25	106.12	107.2	105.65	106.08	107.71	107.32	106.22
104.74	103.51	105.07	106.31	104.99	104.25	104.69	104.1	102.25	104.52	101.69	104.9	105.95	103.72	103.46	104.82	103.63	104.96	104.57	104.4	103.92	104.69	103.92	104.76	102.27	102.66	103.58	104.17	102.63	105.15	104.54	103.42	103.32	103.37	104.08	104.73	103.55	104.26	104.4	104.83	105.28	104.75	104.14	103.59	104.78	104.73	105.06	105.18	104.46	104.23
99.648	101.37	100.33	98.521	99.633	99.855	99.79	99.663	99.486	99.978	99.144	99.026	99.996	99.052	98.883	101.32	101.31	99.928	99.695	99.84	98.536	100.49	101.13	99.865	100.26	98.718	100.1	99.004	100.61	98.7	99.748	99.655	98.985	100.15	100.59	99.955	99.358	100.1	99.194	100.06	100.71	100.09	100.46	100.99	100.84	100.56	100.68	98.985	100.12	98.869
105.17	105.4	106.29	106.13	106.04	106.25	107.08	104.32	106.91	106.47	104.85	105.83	106.71	106.21	105.07	107.5	106.77	102.94	106.3	106.95	104.65	106.94	106.03	106.32	105.71	106.04	106.14	105.8	105.63	106.71	106.16	106.35	106.9	105.87	104.15	104.85	105.45	106.82	105.55	104.89	106.49	104.75	105.08	105.54	104.82	106.06	103.58	107.07	106.62	105.72
100.3	99.724	100.97	100.46	100.23	98.182	101.24	99.531	100.7	99.7	100.62	99.607	98.182	100.41	100.09	100.54	100.99	99.972	101.17	99.817	98.666	100.84	100.14	98.637	100.06	100.62	98.961	99.047	100.4	99.285	101.68	99.909	100.96	99.236	98.359	98.513	100.7	99.464	100.79	99.542	99.271	99.387	100.06	99.611	101.04	99.432	99.427	99.557	100.01	100.52
105.39	105.32	105.86	105.07	105.76	104.4	104.59	105.04	106.02	104.98	106.83	104.06	106.04	105.53	105.02	104.04	106.63	102.95	104.42	105.79	105.6	107.96	105.13	104.89	106.44	105.44	104.98	105.89	105.2	104.01	103.95	106.92	104.79	103.81	105.25	106.51	104.78	105.84	106.83	107.46	105	103.13	104.4	105.47	104.84	104.28	104.95	104.27	104.74	106.19
109.37	111.13	112.32	110.33	111.07	110.79	108.47	110.17	111.13	111.31	110.12	110.58	109.9	110.8	111.11	110.06	112.98	110.3	108.95	111.59	110.98	111.13	108.96	109.78	110.28	109.66	110.4	110.06	111.34	109.49	109.63	109.72	109.09	110.39	111.3	111.83	112.73	110.82	110.16	110.1	109.86	109.76	110.4	111.29	110.47	110.88	110.34	111.5	111.17	110.71
99.501	100.52	100.31	100.34	101.79	99.616	100.4	99.016	98.246	97.34	100.35	99.878	99.745	99.762	99.015	100.01	98.812	98.66	99.877	99.243	99.739	98.363	98.726	101.3	100.8	99.325	100.13	100.44	96.981	102.66	100.99	100.53	98.847	100.12	100.05	99.05	100.27	100.12	100.13	98.963	99.124	97.782	100.06	99.94	99.389	99.49	98.934	100.04	99.406	100.56
107.21	107.8	107.01	107.52	107.14	107.82	106.2	105.67	106.77	105.54	105.49	106.14	107.24	106.25	107.53	106.91	105.41	105.87	106.09	105.21	104.51	106.83	105.83	105.88	109.13	105.28	104.94	106.14	106.2	104.71	105.9	107.81	107.61	107.64	105.44	106.61	106.5	105.91	105.45	107.49	107.4	106.22	106.06	107.86	108.28	106.78	105.39	106.31	107.56	106.2
111.22	113.95	114.52	112.14	112.75	113.83	114.47	112.71	112.23	112.77	112.67	114.15	113.12	111.94	113.15	112.28	112.83	112.23	112.65	111.87	112.96	112.08	112.39	113.75	112.04	113.76	112.47	112.83	112.43	114.17	112.06	113.32	113.43	113.35	112.53	111.78	113.57	112.46	111.73	112.13	112.94	113.46	112.24	114.09	110.85	110.55	113.22	111.28	111.88	113
106.81	105.95	107.37	105.29	105.87	106.15	106.53	105.69	105.17	107.09	106.74	106.26	106.34	106.55	107.13	105.41	107.69	106.75	105.67	106.47	106.25	105.77	106.13	105.58	105.87	106.02	107.19	107.26	105.82	106.72	107.38	105.1	107.53	105.94	106.39	106.11	108.44	107.75	106.54	106.95	106.86	107.05	105.81	105.85	104.76	107.34	105.87	106.4	106.44	105.25
105.16	103.69	104.43	105.51	104.65	105.17	105.51	105.41	106.06	105.62	105.15	104.42	105.34	104.26	105.25	105.2	105.45	104.77	103.16	103.99	105.5	107.33	105.09	105.23	104.31	104.56	104.09	105.8	105.44	104.01	105.13	103.2	103.84	105.04	102.03	104.48	103.86	105.54	104.23	105.65	105.52	104.15	104.66	103.02	103.84	105.36	104.41	105.3	103.28	104.23
101.17	100.79	100.47	101.34	101.28	100.79	100.66	100.67	101.28	102.38	99.528	101.36	102.45	100.17	99.833	100.18	101.29	100.59	101.05	100.59	101.06	101.59	102.38	101.91	99.789	100.81	100.34	101.6	100.21	99.984	100.81	100.67	100.85	99.999	100.43	102.02	101.53	102.07	100.88	101.57	100.12	99.616	100.98	100.19	100.74	100.77	99.735	102.07	99.851	100.98
105.5	109.41	107.12	106.32	107.05	106.45	106.75	106.75	106.99	106.96	107.2	106.86	106.56	105.18	106.12	106.11	107.68	106.28	106.31	105.44	105.71	107.31	106.11	105.95	106.61	106.1	106.36	107.07	106.35	105.69	106.66	106.92	107.24	106.47	107.41	106.79	105.88	105.88	106.93	105.34	106.53	106.8	106.8	107.11	107.63	105.87	106.34	107.4	107.74	106.38
101.84	100.16	101.27	100.61	100.68	99.339	100.7	100.04	100.63	102.05	101.04	101.67	99.541	100.15	102.18	100.05	99.823	99.677	100.08	100.85	98.089	99.69	99.902	99.637	100.67	98.014	99.524	101.71	100.04	100.6	100.57	99.472	100.1	100.44	100.97	100.84	100.71	100.29	102.17	102.34	99.729	101.74	99.205	100.2	99.779	99.543	100.53	98.888	101.07	100.27
102.75	104.83	103.42	104.67	103.81	105.4	103.49	104.89	104.84	103.33	104.2	104.3	106.41	103.95	104.4	105.07	104.58	103.78	104.58	104.26	104.24	105.68	105.23	103.56	104.63	102.39	104.44	104.56	103.62	103.08	103.55	102.65	104.64	103.76	103.25	104.06	104.06	105.12	103.19	103.51	106.34	102.62	102.91	105.03	105.15	104.44	103.26	103.77	104.4	104.65
105.76	104.97	103.68	104.74	106.04	107.17	104.87	104.63	105.71	104.58	105.47	106.53	105.38	105.96	105.02	106.33	107.22	105.94	106.54	106.24	105.48	104.54	104.39	106.25	106.02	106.93	105.46	105.61	103.31	104.98	105.68	105.11	103.91	105.72	105.62	105.2	104.36	104.63	105.06	104.18	104.17	105.57	105.94	104.82	105.84	105.65	104.28	105.74	105.81	105.25
106.33	106.44	105.82	106.53	107.71	107.21	106.84	105.52	107.2	105.68	106.35	107.7	104.96	107.37	107.1	107.62	107.37	106.85	105.02	106.26	104.33	105.2	105.95	107.37	105.26	106.93	106.72	104.96	104	105.35	106.88	106.11	105.96	107.31	107.94	105.7	105.77	106.46	106.83	106.72	107.63	106.14	106.21	106.28	107.67	105.36	107.26	106.05	105.04	107.65
107.26	106.02	106.25	105.77	106.35	106.54	106.71	106.35	107.16	108.04	104.99	106.56	107.25	104.28	105.62	105.79	105.18	106.97	104.68	107.74	105.72	106.14	105.32	106.51	107.32	104.98	107.13	106.02	105.97	106.57	105.69	104.96	106.6	105.61	106.54	106.44	106.28	107.98	105.58	105.26	106.49	105.8	105.57	107.73	104.96	106.45	106.51	106.04	105.72	106.29
105.06	106.47	105.86	106.32	105.31	105.68	106.26	106.65	105.57	107.38	105.26	105.74	104.43	104.27	106.25	105.69	105.78	106.34	106.02	105.85	107.75	106.77	105.43	107.39	105.25	106.02	104.95	105.14	106.4	105	105.4	106.13	105.72	107.19	106.18	105.33	106	105.93	107.75	106.46	106.13	105.71	105.45	106.2	105.69	105.23	105.99	106.19	107.63	106.01
105.72	106.07	105.09	104.11	105.45	105.52	106.72	107.65	105.56	105.47	105.6	105.75	104.9	106.14	105.96	104.58	106.92	103.9	105.34	106.58	105.91	105.29	106.67	105.95	104.81	104.42	105.38	106.84	104.69	106.68	105.17	104.31	107	106.6	105.18	105.65	104.86	105.58	106.01	105.86	104.74	104.98	104.93	104.7	105.46	105.86	106.02	106.38	104.77	105.58
104.4	104.53	103.32	104.42	104.66	103.45	105.19	103.07	104.21	103.97	103.36	104.95	105.75	104.71	104.86	103.09	105.37	105.34	103.73	104.99	104.25	103.28	104.27	104.07	105.88	105.09	105.77	104.74	105.85	103.49	104.12	104.22	103.33	102.88	105.34	105.28	104.8	104.1	103.89	103.41	104.28	103.32	104.11	101.71	104.61	104.95	102.88	104.66	103.17	104.87
106.58	104.46	107.62	104.72	107.7	106.24	107.12	106.34	107.33	107.15	108.03	106.5	105.34	106.62	107.68	106.92	105.83	105.91	106.52	108.76	105.35	105.27	106.6	106.85	104.98	106.14	106.88	107.93	106.69	106.47	107.17	107.73	107	106.31	106.67	106.06	106.69	106.73	107.58	104.95	105.95	106.59	105.77	105.77	106.64	105.07	104.71	107.84	107	106.8
106.32	105.52	104.37	106.15	106.27	105.57	107.31	104.65	105.4	104.58	106.45	106.18	105.1	106.44	105.03	105.51	105.8	106.4	105.28	107	105.48	105.23	106.25	105.82	104.83	104.85	107.27	106.34	105.19	106.43	106.57	106.15	105.95	105.81	105.11	104.82	106.66	106.83	106.3	106.7	106.15	108.05	106.85	106.29	104.7	105.23	105.45	105.75	105.48	106.65
116.44	115.04	116.84	115.41	117.07	114.54	115.46	114.3	116.05	116.17	116.44	114.93	117.01	115.76	115.58	116.14	115.34	116.46	115.53	118.36	116.49	116.88	115.38	115.97	116.46	117.98	115.35	113.73	116.03	114.51	115.2	115.91	116.02	115.53	115.31	116.89	117.4	116.59	116.4	116.97	116.58	115.56	117.89	115.47	115.14	117	117.23	115.04	117.24	117.27
104.22	103.82	105.27	105.36	105.19	105.82	104.85	106.49	106.61	103.63	105.71	105.03	106.74	107.44	105.7	104.22	104.44	104.85	106.45	105.57	105.38	105.16	103.92	105.87	105.49	104.92	105.68	106.01	105.85	104.98	105.52	105.62	104.05	106.39	105.7	106.22	105.59	105.23	104.5	105.18	107.6	106.02	106.38	104.53	105.26	106.34	106.51	104.58	104.54	104.07
107.74	106.75	106	107.87	105.63	106.12	106.24	106.29	106.26	106.08	106.37	106.25	107.18	107.68	105.71	105.76	108.13	107.27	105.98	108.59	106.29	106.55	107.41	106.95	107.71	106.51	106.26	107.38	106.45	105.78	107.43	106.2	106.07	107.8	106.97	106.12	104.79	106.19	105.96	107.99	106.49	106.37	106.01	106.73	106.38	106.34	106.79	107.15	105.47	106.62
103.4	104.13	104.23	103.54	105.68	103.3	104.5	103.38	104.81	103.6	102	103.63	103.88	104.1	103.94	104.86	104.5	105.22	104.24	105.59	103.81	102.83	103.98	103.78	104.56	104.67	104.91	104.81	104.06	103.83	104.14	103.44	105.7	103.06	105.87	103.52	102.96	104.44	103.74	104.27	105.26	102.93	104.69	103.96	104.66	104.1	105.39	104.22	104.25	103.89
111.32	110.06	110.47	109	110.12	108.29	109.96	109.79	108.62	110.04	109.52	110.28	109.58	109.44	109.56	110.8	109.87	109.83	109.31	111.57	109.17	110.21	110.08	111.33	108.98	110.32	111.01	109	108.59	111.97	108.33	110.54	110.79	108.17	111.28	109.08	110.91	108.52	109.77	109.9	109.92	110.08	111.76	110.31	109.82	109.41	108.08	111.17	108.66	108.14
107.07	105.68	105.34	105.92	105.19	104.02	105.81	106.84	106.17	105.55	106.21	106.18	105.89	103.77	104.4	105.88	105.23	104.98	104.9	105.35	105.03	105.02	103.94	106.49	104.49	104.88	105.83	105.73	104.71	104.68	105.08	103.98	104.05	104.5	104.76	104.69	104.07	106.25	105.18	103.1	103.54	104.6	105.3	104.46	104.43	104.73	103.91	105.75	104.74	104.54
98.489	99.866	99.435	98.291	100.33	99.377	98.71	100.32	98.215	98.259	100.01	99.765	99.809	101.23	99.001	100.54	100.63	100.32	98.586	98.308	101.15	98.155	100.13	99.135	100.28	99.522	100.76	98.806	99.358	99.64	98.512	99.71	99.943	101	101.49	98.134	100.81	98.674	100.09	102.13	100.53	98.837	99.724	97.827	99.661	99.956	97.424	100.4	100.17	99.042
104.28	105.12	104.39	107.05	105.36	105.85	106.48	105.17	104.19	104.71	105.07	105.42	105.33	105.56	104.65	104.8	105.12	106.22	103.58	106.01	105.27	106.7	105.21	103.95	105.07	106.94	105.2	105.55	106.15	104.65	105.75	103.56	104.97	104.36	105.07	104.28	105.42	105.99	105.94	104.21	105.52	105.82	104.72	104.15	105.22	104	105.68	105.48	104.82	103.75
106.89	107.53	107.06	108.32	108.72	105.79	105.12	106.23	106.46	108.58	107.53	107.8	106.77	107.06	107.44	107.79	106.08	107.8	106.96	104.45	105.7	107.22	106.34	107.04	106.44	105.66	106.45	108.26	107.52	106.38	107.38	107.72	108.37	105.5	108.95	106.17	107.31	107.35	106.01	108.19	106.31	107.27	108.15	106.64	106.55	107.16	105.72	107.3	105.69	107.33
106.22	107.14	103.63	106.28	105.67	106.84	104.47	105.37	107.59	106.61	107.03	106.05	105.75	106.89	107.67	106.63	106.38	105.66	105.18	106.48	106.32	108.36	106.02	106.14	106.07	104.61	105	105.37	106.48	105.42	104.92	105.58	106.64	106.25	107.27	104.93	106.1	107.38	103.93	106.41	106.4	105.63	106.48	106.32	106.16	105.95	106.74	105.13	106.91	105.31
107.84	108.61	109.65	109.34	111.08	111.62	110.71	109.67	110.13	108.75	109.86	111.19	109.23	109.35	108.94	110.22	109.47	110.1	109.05	110.42	109.28	109.72	109.34	111.31	110.3	110.09	109.88	109.86	110.25	109.01	109.99	111.15	109.31	109.89	111.19	109.01	107.65	107.98	110.13	109.15	110.45	109.39	108.56	109.07	111.48	107.7	109.36	109.54	110.41	108.31
98.569	101.5	100.87	100.32	99.84	101.04	100.16	100.16	98.721	99.783	100.08	101.04	99.379	100.02	98.945	101.29	99.068	101.2	98.704	100.31	101.39	99.146	99.535	99.792	100.78	100.4	99.666	99.779	99.043	99.835	100.39	100.84	100.25	99.965	99.95	101.08	101.04	98.444	100.77	99.018	100.54	101.73	100.81	99.887	99.494	100.01	103.13	100.28	99.323	99.754
110.47	112.77	112.34	110.59	109.88	112.42	111.16	111.35	112.22	111.55	111.49	109.47	111.52	112.44	111.31	110.94	112.42	111.72	111.43	111.18	111.1	110.52	110.73	111.57	111.14	109.44	113.18	110.63	110.98	110.26	110.72	111.34	111.6	110.7	111.44	110.36	109.77	109.8	111.38	109.1	112.78	112.14	110.74	111.64	110.84	112.41	112.99	112.66	111.93	111.75
111.68	111.63	110.64	111.82	111.5	111.57	112.02	112.08	111.56	111.09	110.27	113.35	111.91	110.23	110.85	111.56	111.25	110.59	112.29	110	111.9	111.06	111.49	110.76	112.18	111.45	111.18	111.27	110.46	111.2	111.92	113.65	112.34	110.72	112.62	112.65	111.43	108.92	110.83	111.31	112.65	111.19	110.67	111.59	109.96	111.47	112.08	112.13	110.18	111.68
111.46	111.79	111.24	111.21	111.62	110.98	109.92	110.61	112.94	112.13	111.67	111.83	112.17	112.44	111.59	110.91	111.21	113.77	112.38	110.99	112.03	109.95	111.38	111.11	111.84	111.83	112.52	111.69	110.46	110.9	111.25	112.14	111.28	112.07	111.25	112.01	110.71	112.32	113.36	112.68	109.98	111.14	110.31	111.92	110.82	110.2	111.2	109.63	111.5	110.91
111.3	110.74	109.78	111.62	110.74	111.05	110.5	110.16	110.15	108.98	109.64	109.65	109.11	111.14	110.95	110.87	111.4	110.63	109.48	110.27	110.27	110.03	110.13	108.98	112.24	110.18	110.52	110.69	112.63	112.51	110.37	111.61	110.97	110.9	109.55	109.96	111.16	110.32	110.75	110.58	109.28	112.34	110.32	110.45	110.98	110.86	109.47	110.79	110.84	110.7
105.53	105.2	104.85	103.66	103.65	104.79	105	105.11	104.57	102.93	103.6	103.69	103.84	103.66	105.36	102.43	105.1	106.56	104.69	105.09	104.23	104.5	104.1	103.32	104.03	103.09	102.58	105.28	104.05	104.59	102.88	104.46	105.52	103.61	104.55	105.93	104.72	103.59	103.18	105.26	104.21	103.72	104.23	104.95	103.77	105.22	103.5	104.01	103.5	106.35
109.01	110.86	108.55	110.03	109.12	110.17	110.36	109.12	110.24	109.92	110.18	110.19	108.4	110.31	109.59	111.28	109.84	110.43	110	107.43	109.55	110.03	109.86	110.31	110.78	110	110.41	109.3	109.28	111.16	110.05	109.98	109.93	108.31	109.33	110.87	110.88	108.63	110.35	110.12	110.51	108.77	110.74	108.57	109.75	109.37	112.32	111.47	109.56	110.2
110.36	111.61	110.13	111.1	110.71	110.29	110.66	110.62	112.03	111.96	111.07	111.37	112.49	111.5	111.7	110.49	111.55	112.36	112.47	110.78	111.57	110.72	110.55	112.12	110.64	110.15	111.68	111.17	110.08	110.75	110.54	110.01	111.33	110.54	110.33	111.53	110.61	111.74	111.49	112.13	112.21	110.86	111.14	110.93	109.25	111.56	111.65	110.87	110.23	111.34
110.93	111.89	111.01	111.66	110.46	109.25	111.7	109.96	111.56	111.99	112.09	110.25	110.18	111.49	109.38	110.58	110.3	111.8	111.44	111.08	111.01	110.37	111.19	110.79	110.32	111.69	112.13	110.88	111.35	112.07	109.95	111.27	111.03	110.7	111.09	112.22	111.56	112.3	110.19	111.07	111.57	111.12	111.55	112.63	110.67	111.12	110.15	111.31	111.57	110.77
105.84	104.82	105.34	106.21	106.54	105.07	106.08	106.18	105.8	105.62	106	105.56	106.1	105.58	105.35	105.55	104.43	105.67	105.44	104.7	105.31	104.75	105.65	104.8	103.98	105.45	105.21	105.7	106.22	106.57	105.87	106.5	106.88	103.38	104.46	104.97	106.71	105.9	106.01	105.93	107.26	105.68	105.29	105.75	106.1	104.32	105.21	104.67	105	104.08
104.06	106.65	105.68	105.12	105.97	103.15	104.45	105.1	105.8	106.93	105.47	105.83	106.14	106.29	105.95	105.25	105.78	105.18	105.81	104.67	104.88	106.14	105.58	106.19	106.56	105.48	106.4	105.33	105.91	105.95	106.03	105.75	106.59	105.64	104.51	106.42	106.78	106.77	106.08	105.11	104.66	105.63	104.95	106.63	105.68	105.44	104.76	104.35	106.29	105.24
110.37	113.39	111.48	112.15	111.51	110.89	110.83	110.28	111.26	112.14	111.02	113.11	111.16	113.05	111.12	111.7	114.86	113.69	112.21	113.09	111.12	112.38	113.47	112.82	111.44	110.17	112.73	111.17	113.52	111.52	111.6	111.28	110.98	112.76	112.89	111.82	111.84	112.9	109.6	110.6	114.25	110.69	112.12	111.63	112.32	111.21	110.18	111.62	113.7	111.7
105.54	105.39	106.11	106.09	106.53	107.04	104.27	104.56	105.1	105.79	106.05	105.82	106.74	105.82	107	106	105.9	105.82	107.9	104.65	106.74	106.81	104.78	105.25	107.46	104.59	106.19	105.67	105.14	108.01	106.11	105.58	106.48	106.34	106.54	106	105.75	105.45	105.2	105.95	106.51	107.69	107.07	106.15	105.66	105.02	105.71	105.14	105.47	105.6
104.97	107.23	107.24	107.2	106.09	108	105.56	107.08	106.14	106.15	107.25	105.96	106.93	107.97	108.69	106.45	106.74	108.01	106.49	107.17	107.83	107.25	106.71	106.06	108.62	105.84	108.48	107.87	107.2	107.46	107.44	107.74	105.83	107.91	107.3	106.83	107.1	107.69	106.78	107.03	108.45	105.48	107.81	107.99	107.19	107.29	108.53	106.45	107.46	105.61
104.01	103.2	103.95	104.56	104.94	104.13	104.47	104.91	104.77	105.03	104.36	104.39	104.24	104.34	105.14	102.48	103.85	102.99	104.48	103.65	104.79	104.27	103.99	105.7	105.74	105.81	102.7	103.73	105.27	104.58	104.18	103.59	104.65	104.34	105.51	105.21	105.33	103.18	105.41	107.15	104.49	104.83	104.82	105.69	104.74	106.15	104.9	105.35	103.39	105.4
100.36	101.21	99.178	100.42	101.57	101.54	99.961	100.95	99.431	100.69	100.73	100.49	101.52	100.99	99.582	100.89	100.32	102.07	100.54	102.48	99.948	100.9	99.79	100.05	101.12	101.49	100.56	100.68	99.989	100.72	100.2	102.68	99.827	101.14	101.02	99.242	98.499	100.95	101.03	100.43	102.69	100.6	100.49	99.497	100.81	101.2	100.21	99.983	100.45	102.08
106.02	104.85	106.31	106.06	104.98	105.26	105.4	105.1	105.11	106.16	104.04	105.08	104.07	104.34	104.78	104.17	105.15	104.25	104.11	104.41	104.47	104.33	104.27	105.1	104.82	103.63	103.83	104.46	103.81	104.15	104.79	104.73	106.9	104.49	104.41	105.14	104.5	106.7	105.13	105.1	103.4	104.78	104.75	104.13	105.93	104.83	104.71	106.28	105.34	105.9
104.89	103.2	104.68	105	103.92	104.55	104.41	103.07	104.79	105.51	104.13	104.15	104.17	103.55	104.28	103.17	103.54	105.29	104.84	104.04	105.42	104.48	103.43	103.44	105.79	104.48	104.34	102.95	105.27	104.04	103.72	104.83	104.98	104.94	104.75	104.71	104.74	103.79	103.13	104.58	106.97	104.84	103.53	102.98	105.81	103.75	104.82	103.03	104.17	104.44
100.79	102.34	100.75	101.27	101.06	101.74	100.33	101.4	98.759	99.143	100.9	100.81	101.73	103.18	100.92	100.39	101.18	103.26	100.96	100.98	102.18	99.609	100.38	102.66	99.192	100.03	99.773	103.37	102.22	101.54	99.951	101.02	100.82	100.54	100.5	102.55	102.08	102.2	100.88	102.1	101.22	100.79	100.6	101.49	102.56	100.97	102.39	99.956	101.12	101.32
105.08	107.64	105.58	106.46	105.12	106.19	107.62	105.66	105.92	104.68	105.72	106.55	106.46	105.79	106.87	105.77	108.28	105.94	106.32	105.04	106.78	106.79	106.58	104.37	106.54	106.15	106.7	106.37	106.16	106.14	106.43	105.73	106.24	106.44	105.02	105.85	104.59	106.94	106.49	105.61	105.7	107.5	104.86	106.97	106.13	105.97	104.81	105.85	106.73	105.86
105.98	106	105.01	104.67	105.19	105.43	104	104.48	104.92	106.33	106.3	105.01	106.06	106	104.84	105.69	104.25	106.47	105.31	104.67	104.26	107.33	105.56	105.75	106.16	104.99	106.31	106.3	106	106.54	104.73	104.93	106.73	106.21	106.15	105.8	105.12	106.43	105.59	106.01	105.63	105.75	104.78	104.8	107.17	105.75	103.36	106.79	107.63	106.47
105.72	106.16	105.59	106.04	106.32	105.6	105.99	106.31	106.67	106.92	104.71	108.16	105.75	106.41	106.29	106.49	107.16	106.18	107.82	106.91	106.91	106.59	105.89	104.27	106.31	105.42	105.7	105.7	106.26	106.11	105.18	105.4	105.36	105.24	105.71	105.7	105.01	108.3	106.01	106.81	106.61	104.74	105.66	106.65	106.05	105.78	105.6	105.93	105.4	105.56
107.53	106.29	107.09	106.29	106.81	107.37	106.7	105.31	106.44	105.47	107.05	106.46	107.78	107.25	105.19	105.19	107.15	107.62	106.86	106.39	106.04	106.69	106.18	106.03	106	105.78	106.28	107.26	106.83	106.55	106.75	105.78	105.19	106.32	106.93	105.15	106.88	106.78	106.26	107.35	107.31	107.02	107.61	107.11	105.97	106.26	106.01	105.89	105.99	106.74
119.41	117.47	116.89	117.77	117.63	118.05	117.53	116.75	117.38	117.84	117.16	118.81	117.01	117.22	119.57	118.75	117.27	117.4	117.71	118.3	116.8	118.1	116.55	118.34	117.61	118.66	118.85	118.52	116.5	118.25	117.28	117.72	117.88	118.08	117.24	115.12	117.41	117.68	116.85	118.67	117.56	118.24	118.1	117.76	118.55	114.69	117.85	116.42	117.54	118.49
104.22	105.31	104.71	104.85	105	105.56	105.46	106.28	104.99	106.13	103.78	105.6	105.53	105.51	106.42	104.82	105.24	105.59	105.05	106.67	105.9	105.12	105.1	106.38	105.52	106.39	105.25	105.19	105.01	105.68	104.77	106.89	107.44	107.71	105.69	105.02	106.53	104.63	107.19	106.54	104.74	105.78	107.16	105.82	104.73	104.53	104.08	105.73	106.52	105.75
110.39	111.6	110.4	109.21	110.93	110.84	110.5	113.13	111.67	110.92	111.43	111.78	110.5	111.35	112.38	110.6	111.02	110.66	110.9	112.02	112.41	110.96	111.7	109.79	110.57	109.6	110.34	111.92	111.02	110.35	111.78	110.58	111.89	110.88	112.59	111.78	110.17	111.04	111.79	110.38	110.77	111.08	111.97	111.1	111.42	112.71	112.36	111.95	110.77	111.04
99.857	99.491	98.72	100.59	99.73	100.33	101.13	100.85	99.404	100.54	100.59	98.296	99.287	99.403	99.323	100.69	100.18	99.459	100.04	99.261	99.57	99.716	100.34	100.09	97.73	99.584	97.838	100.48	100.6	99.254	98.918	97.298	100.68	100.53	98.43	99.938	100.79	102.04	100.54	100.21	100.62	100.11	101.11	100.37	97.262	100.5	100.34	100.64	99.122	98.676
104.29	105.36	104.73	104.25	103.22	103.38	105.52	103.68	103.53	105.03	102.23	103.97	104.7	104.72	103.13	104.66	104.08	102.95	103	104.41	103.46	104.81	105.81	103.35	104.14	103.47	103.87	102.84	104.6	104.35	104.44	103.74	103.61	103.98	103.23	104.76	104.45	103.89	104.79	104.66	104.32	105.31	104.08	105.67	103.98	104.1	104.65	103.57	105.4	103.39
105.73	106.04	106.8	106.54	104.85	107.08	103.95	106.21	106.15	105.37	104.18	106.26	106.08	106.4	105.71	104.03	105.48	105.8	106.63	105.38	105.31	107.53	106.02	104.59	104.29	106.55	105.73	105.49	106.15	105.51	106.15	104.87	107.48	108.24	104.94	106.6	105.87	106.17	105.62	105.66	106.45	106.09	105.94	105.32	105.51	106.56	106.75	105.47	105.87	104.95
103.51	104.52	103.05	103.49	104.46	104.53	106.12	105.21	103.42	104.4	105.56	103.99	104.19	105.67	104.54	106.21	105.18	104.63	105.87	104.18	105.76	104.05	105.14	102.96	104.6	104.99	104.82	105.37	105.13	104.37	104.99	105.54	105.09	106.51	103.76	103.58	104.85	105.78	103.45	105.4	105.4	105.33	104.82	105.57	105.42	103.92	103.2	105.54	104.28	105.38
107.37	104.48	105.09	104.04	104.16	103.25	106.42	105.07	105.45	105.37	106.02	104.25	104.74	104.35	104.37	105.4	105.02	105.14	106.68	105.22	105.15	104.78	106.02	105.11	105.08	105.1	104.71	104.76	104.43	105.92	106.32	104.62	104.15	105.41	106.33	105.14	106.49	105.58	105.14	106.57	105.52	105.25	104.7	105.12	105.44	104.39	104.81	104.21	103.45	103.23
111.93	111.9	111.25	112.35	112.3	113.15	111.62	111.04	111.19	111.67	110.2	111.86	111.78	111.49	112.9	111.18	111.64	111.8	110.42	110.6	112.7	111.47	111.35	112.93	112.36	112.13	111.72	112.46	110.43	109.92	110.84	109.95	110.96	111.92	111.43	113.34	111.75	111.12	111.36	111.99	110.52	110.53	111.23	110.92	113.46	111.64	111.02	110.4	112.24	112.56
112.19	111.56	113.49	110.82	112.63	112.45	111.17	113.16	111.98	111.36	110.26	112.73	112.94	109.79	114.31	112.31	111.38	112.01	111.52	111.44	111.96	113.95	111.7	112.1	111.18	112.57	111.48	112.46	112.66	111.39	110.78	113.61	112.21	110.05	111.59	111.25	112.02	112.13	111.21	110.84	112.54	111.48	112.84	112.83	112	112.3	110.99	110.98	113	112.67
103.98	103.66	104.11	102.97	102.93	105.36	106.06	103.82	105.4	105.17	104.18	102.99	104.24	104.32	103.79	104.26	103.49	103.88	103.34	104.99	103.11	104.28	105.17	104.39	103.66	104.1	103.51	102.68	106.08	105.04	104.42	105.89	105.01	103.49	105.02	103.65	104.19	104.39	105.73	103.82	104.77	104.49	103.44	102.79	102.78	103.9	104.57	103.59	105.18	105.54
111.16	110.11	111.17	110.95	112	110.4	111.13	110.78	111.06	112.07	111.09	110.14	111.26	110.75	110.43	111.46	111.83	110.91	109.36	111.12	111.99	110.77	112.59	112.01	110.65	111.26	111.27	111.79	111.18	111.95	110.61	112.72	111.76	111.83	109.61	111.49	110.32	108.94	110.9	111.47	109.61	110.55	111.72	111.93	110.47	111.89	112.4	110.85	112.13	110.99
108.32	106.17	105.68	105.8	106.11	104.52	104.8	106.34	105.74	106.32	105.26	107.3	105.74	105.67	106.31	106.13	106.77	105.46	105.16	104.49	107.81	106.58	106.66	105.45	106.66	105.07	105.54	106.31	105.7	106.65	105.65	106.39	107.16	107.52	105.24	108.11	105.84	107.34	105.88	106.61	107.33	107.13	105.54	107.82	106.38	106.11	107.11	105.03	106.25	106.69
109.51	111.57	111.34	110.33	109.61	110.18	109.8	108.56	112.05	110.25	110.26	110.39	110.76	109.75	110.88	110.94	109.53	110.61	111.39	110.3	111.65	109.16	110.75	109.81	110.56	110.28	111.35	110.5	110.54	110.36	108.97	109.06	109.42	110.22	110.31	111.18	110.69	111.16	110.8	110.56	110.1	109.06	109.28	110.37	111.07	108.99	109.9	110.4	108.98	109.88
117.98	118.39	116.74	116.44	115.94	117.4	116.47	117.07	116.06	115.75	116.13	114.61	115.84	117.71	116.42	116.59	115.05	117.63	114.71	115.39	116.69	115.08	116.92	116.73	116.32	118.41	116.67	115.6	114.98	115.85	115.59	116.05	115.89	117.18	116.81	116.11	115.46	116.78	116.29	115.39	115.36	116.95	116.11	115.76	116.28	117.09	115.49	117.54	116.28	115.69
99.117	101.02	100.59	100.26	99.824	100.38	99.549	101.04	100.23	100.57	101.89	100.1	99.417	99.361	100.11	99.854	100.11	99.174	99.039	99.395	99.327	98.492	97.594	99.896	98.677	98.165	99.928	99.559	100.4	100.84	98.952	101.04	99.282	101.33	98.389	98.458	99.92	100.06	100.53	98.387	98.757	101.17	98.07	99.581	100.06	100.73	100.32	98.749	99.483	100.22
111.6	110.71	111.34	109.95	109.57	110.63	110.45	110.86	111.09	110.33	110.81	110.76	110.63	110.76	110.49	111.26	111.03	111.31	109.76	109.03	109.6	110.51	111.35	110.12	111.32	109.13	109.69	109.77	110.06	111.13	110.06	111.12	109.86	110.99	110.45	111.01	110.43	109.95	110.3	111.38	110.48	110.6	111.18	110.21	111.57	109.15	109.55	112.55	110	108.29
107.85	108.55	106.44	108.03	104.72	107.17	106.75	107.35	107.41	106.89	109.07	104.97	105.69	106.88	106.17	107.55	107.47	106.7	107.61	107.88	106.34	105.46	107.46	107.01	107.44	106.88	107.19	106.74	107.78	106.59	106.96	105.16	104.79	106	106.26	107.05	108.19	105.91	105.23	106.77	106.65	106.05	105.86	107.9	106.66	107.16	106.87	107.79	105.84	107.15
109.83	111.5	112.46	112.95	110.86	112.75	111.63	110.36	111.34	113.09	112.71	112.5	111.29	111.83	111.97	110.47	111.31	113.2	113.27	112.75	110.72	112.46	110.7	110.9	111.37	113.25	111.36	112.42	112.8	112.89	112.06	112.85	112.12	111.44	111.81	112.2	109.05	112.29	111.4	112.69	109.71	109.87	111.94	113.36	112.98	111.76	112.19	111.56	110.66	112.26
118.91	117.47	116.26	117.28	117.16	118.22	117.6	117.99	117.33	117.42	117.09	117.97	117.97	117.01	117.05	117.83	116.58	116.82	115.68	117.12	116.72	118.67	117.57	117.81	117.06	117.96	117.54	118.61	118.8	116.6	116.98	116.96	117.37	117.79	119.07	118.5	118.27	117.39	117.58	116.98	117.99	117.51	115.94	117.42	117.14	119.56	118.2	116.81	117.75	116.41
107.31	106.39	107.07	106.07	106.05	105.33	105.39	107.31	105.62	105.64	105.99	105.83	106.38	107.56	105.04	107.63	106.91	105.81	105.52	107.38	107.61	107.23	105.96	106.41	105.97	105.42	104.73	107.72	106.54	105.8	107.37	106.31	105.81	107.19	105.94	107.5	106.95	104.96	107.65	105.57	106.61	106.53	106	106.11	106.12	107.44	105.58	106.91	104.85	106.43
106.71	105.72	106.67	107.39	107.3	108.89	106.61	105.73	107.32	106.43	107.65	105.64	106.57	107.71	108.73	107.88	105.8	106.65	107.09	106.47	107.06	105.62	107.9	106.55	108.12	106.36	105.76	107.82	106.99	106.07	108.84	106.5	106.42	108.27	107.79	106.55	107.79	107.42	107.68	106.98	107.17	106.1	107.28	107.46	106.88	107.57	107.49	107.59	107.3	108.97
99.435	98.546	99.107	100.66	99.932	99.354	99.795	99.068	99.515	100.98	99.733	100.57	99.562	101.05	100.12	99.843	100.16	99.547	100.13	99.698	99.13	100.6	99.139	100.27	99.738	100.4	100.8	99.585	101.17	100.41	100.27	99.497	98.838	99.109	101.17	101.01	99.35	99.782	98.052	100.56	99.165	100.97	100.85	99.782	98.668	99.484	99.629	99.825	100.14	100.6
110.64	109.47	109.44	109.94	110.21	109.95	109.35	109.1	109.19	110.51	109.02	110.12	110.16	112.12	112.15	110.78	109.73	108.94	109.93	111.37	110.06	111.43	110.88	110.76	110.5	110.32	109.22	110.09	108.36	109.4	108.91	110.22	108.65	110.46	109.34	109.32	109.21	110.74	109.75	111.78	109.56	108.56	109.72	110.54	110.43	110.14	110.01	109.3	108.29	108.91
111.29	111.7	112.45	113.37	112.06	112.75	111.92	112.25	110.65	111.22	110.75	112.36	112.42	112.15	111.36	111.63	110.7	111.36	110.91	111.31	111.25	110.88	112.86	112.11	111.84	113.33	113.47	111.84	111.88	111.4	111.75	111.14	113.09	111.39	113.11	111.39	111.37	113.49	112.21	112.1	110.56	111.78	111.03	111.29	111.8	110.92	111.6	113.48	110.31	112.13
105.41	106.44	104.93	106.16	105.5	105.7	106.67	105.63	106.02	104.54	104.42	105.64	106.58	104.77	106.23	106.67	104.76	105.41	106.28	105.76	106.28	106.19	106.15	105.82	104.59	105.27	105.1	105.4	106.33	106.05	104.9	103.09	105.02	105.18	105.75	105.57	105.54	104.62	105.78	106.2	107.66	104.36	104.64	105.71	105.52	106.15	106.53	104.55	104.92	105.99
108.43	104.86	107.89	105.97	106	106.31	105.89	105.74	106.86	105.65	106.09	107.02	105.22	105.84	106.47	106.27	105.65	105.48	106.59	105.58	105.45	105.05	105.63	104.48	107.81	105.78	105.45	106.08	104.85	105.44	105.77	107.41	105.76	104.8	103.85	105.4	105.92	107.58	105.81	105.23	105.73	106.55	105.52	106.83	104.86	106.5	105.59	105.73	106.16	106.18
112.92	111.77	112.74	111.58	112.52	112.54	113.84	111.35	112.89	111.1	111.05	111.84	111.64	111.77	112.81	113.01	112.16	111.81	110.54	111.92	111.98	110.69	111.9	112.76	113.62	113.88	111.37	112.65	111.41	111.71	111.54	112.7	111.94	112.89	112.72	112.53	112.4	111.52	112.19	111.45	111.01	113.14	111.33	111.93	111.11	110.75	112.19	111.19	111.62	112.83
106.09	106.63	106.09	106.09	106.91	105.76	105.36	107.26	104.73	105.76	105.6	105.24	105.4	103.62	106.15	109.22	106.26	104.68	106.08	104.43	104.75	105.32	105.59	106.27	104.25	104.93	107.43	104.71	106.42	108.09	106.2	106.96	105.77	105.65	105.74	107.11	103.98	107.76	106.72	106.6	106.38	106.1	106.21	104.44	107.35	106.57	107.44	105.94	105.32	104.85
111.03	110.75	111.23	111.72	111.32	111.93	110.75	110.11	111.9	111.72	110.45	110.61	112.36	111.79	112.11	111.4	110.43	109.66	110.7	108.91	111.78	110.03	111.67	111.81	111.04	114.6	109.87	111.74	111.88	109.91	112.7	110.67	110.49	110.73	110.76	110.3	109.72	110.63	110.14	111.44	110.73	111.88	110.6	110.92	111.78	110.72	112.32	110.73	111.62	110.3
104.45	104.72	105.57	105.03	104.29	103.28	105.32	105.83	104.92	104.48	103.89	103.64	104.74	104.4	103.93	104.73	104.69	103.93	103.48	103.76	105.1	105.67	104	103.07	105.24	103.8	103.72	103.07	103.7	102.86	104.24	104.77	105.23	103.96	106.48	105.53	102.67	105.13	106	104.56	104.14	104.99	105.57	103	103.96	103.81	105.01	103.04	104.8	105.09
109.01	110.58	111.11	110.93	109.53	108.52	108.68	110.15	108.94	110.57	109.02	109.58	108.57	110.91	109.63	110.09	109.12	109.59	109.34	110.46	110.37	110.85	109.12	109.63	109.68	110.93	109.86	109.16	109.07	109.67	109.87	109.17	109.28	109.85	110.86	110.95	111.36	109.84	109.17	110.11	110.29	109.09	110.73	108.33	110.56	110.45	109.15	110.17	110.14	109.47
109.68	111.69	110.55	109.01	109.71	108.72	109.02	109.81	108.18	108.17	109.22	110.22	109.22	111.6	109.15	109.04	109.72	108.22	109.79	110.48	109.29	108.06	110.19	109.93	109.96	111.19	109.98	109.22	109.4	110.83	109.89	110.71	111.45	109.85	108.77	110.04	109.67	108.03	110.75	108.62	109.65	110.53	109.29	108.65	109.8	108.48	109.29	110.59	109.73	109.57
107.52	105.22	106.42	106.07	105.48	105.31	106.32	105.78	106.73	105.79	105.01	107.16	106.77	106.28	106.02	107.35	106.69	107.34	107.13	106.08	106.11	105.42	103.94	105.84	108.32	105.41	107.33	106.09	106.38	106.4	106.38	105.78	105.76	105.44	107.15	106.16	107.51	107.52	107.4	106.28	107.03	107.07	105.17	105.23	105.43	106.47	106	105.76	106.28	104.93
110.81	111.44	111.16	111.9	111.2	110.93	112.13	110.16	111.56	111.31	110.12	111.29	110.63	110.12	112.5	110.62	111.7	111.01	111.51	112.5	111.03	111.04	111.75	111.47	111.83	111.83	112.62	110.67	111.65	112.75	113.21	110.91	111.44	111.41	109.89	110.95	110.93	111.72	109.65	112.74	111.43	112.85	111	110.95	110.5	111.09	111.03	110.67	112.64	111.77
110.32	109.76	109.62	109.85	109.42	110.47	111.91	110.08	110.45	111.8	111.74	110.37	109.95	110.34	111.18	112.3	110.42	111.01	109.87	110.37	111.55	109.68	110.6	112.08	110.06	110.55	111.12	109.92	110.01	110.26	110.81	110.59	111.45	109.92	110.25	112.4	108.1	111.31	111.26	109.77	110.41	107.85	111.99	108.97	111.05	109.87	112.35	110.05	112.69	110.94
105.23	105.8	104.54	105.32	105.34	104.73	105.31	105.54	104.82	106.34	106.24	105.75	104.31	107.66	105.26	105.97	105.37	104.6	106.18	105.3	105.11	106.07	105.23	103.46	105.64	107.96	104.75	104.58	105.95	105.22	107.1	105.86	107.19	104.37	104.34	107.4	104.93	107.91	104.17	106.14	105.18	104.7	104.48	104.83	106.94	105.97	105.37	106.41	105.02	105.62
103.49	104.87	104.83	104.44	105.36	104.39	103.74	104.38	104.89	104.58	104.82	105.51	105.11	105.71	102.83	103.48	105.08	103.74	105.71	103.79	104.38	102.61	104.01	105.06	105.31	104.93	104.89	104.55	104.1	105.11	105.08	104.87	105.17	105.19	105.06	104.16	105.12	104.86	102.44	103.6	103.28	103.43	105.06	106.45	105.69	105.1	106.31	103.87	105.68	104.03
110.43	108.78	110.45	108.96	111.11	109.62	109.61	109.15	110.48	108.43	108.44	110.64	110.69	110.66	109.17	109.37	109.48	111.28	110.9	110.37	109.73	111.2	110.72	109.65	109.3	108.48	109.66	110.49	108.62	110.51	110.07	109.94	108.51	110.4	108.74	108.13	109.6	110.24	110.27	110.07	109.15	108.67	108.79	111.12	109.63	110.37	108.65	110.56	110.71	109.31
112.69	112.1	114.35	111.91	115.29	110.31	113.6	113.07	112.6	111.85	110.37	112.65	113.32	113.45	111.62	113.3	111.92	111.96	112.11	112.32	113.49	111.76	113.33	113.35	112.41	112.35	111.97	113.16	112.16	112.33	114.09	114.38	113.22	111.95	113	113.81	112.61	113.03	112.45	113.62	114.38	111.23	111.76	111.2	112.55	110.88	112.65	113.11	111.6	111.67
105.8	105.95	106.74	106.82	105.75	107.33	105.23	105.23	107.66	106.02	105.42	105.72	106.27	106.79	104.85	106.64	105.5	104.96	106.25	106.08	105.94	105.38	105.71	106.41	106.02	104.87	105.41	106.34	105.55	106.17	105.5	104.71	105.68	106.11	106.14	104.58	104.88	107.5	105.14	106.77	106.87	106.76	105.09	105.44	105.96	104.68	105.04	104.67	105.6	105.91
104.71	103.29	105.8	104.25	104.96	104.15	103.35	103.01	104.09	105.66	103.69	105.33	102.84	103.23	104.92	103.51	103.73	102.64	103.89	104.36	104.37	102.5	103.74	103.99	104.22	103.43	104.39	106.04	104.81	103.6	103.95	102.68	105.92	103.95	104.13	103.61	105.17	105.18	103.66	102.6	102.32	103.2	105.2	105.01	104.59	103.01	104.54	102.43	104.49	104.73
99.779	99.263	100.41	101.06	99.803	99.305	99.816	99.127	100.45	97.839	101.48	100.21	98.944	100.41	100.48	99.623	100.44	100.24	100.65	99.078	100.14	100.19	99.658	99.759	98.849	99.665	102.31	100.59	99.014	100.2	100.38	101.41	99.888	99.578	100.39	98.783	100.42	99.135	98.897	101.28	101.33	99.232	100.92	101.04	101.46	99.757	99.672	99.223	100.06	98.556
110.36	110.7	111.21	111.22	111.23	110.75	111.23	108.44	109.86	108.87	110.41	110.49	111.81	111.53	110.3	110.9	110.03	111.85	111.79	110.96	109.85	111.72	111.31	109.18	112.58	110.41	110.03	110.95	109.95	110.17	110.33	110.73	111.68	111.03	109.93	111.36	110.56	109.3	111	109.28	111.19	112.5	109.88	109.37	111.02	111.12	109.56	111.72	110.39	110.25
112.68	111.74	111.6	112.47	112.7	111.98	112.76	112.48	111.04	110.88	111.67	109.16	111.43	113.09	111.3	111.71	112.73	112.06	112.3	112.01	112.36	111.33	111.72	112.89	111.15	111.3	114.07	112.6	111.67	112.69	111.94	111.44	111.68	113.29	111.49	112.24	111.91	111	112.45	112.54	112.47	112.69	113.13	112.07	111.51	112.34	111.15	112.3	113.65	111.74
101.82	99.55	101.23	100.98	102.06	101.31	100.75	100.69	100.39	98.784	100.2	101.47	102.19	100.12	101.22	100.65	99.554	99.319	99.762	100.41	100.69	99.195	101.62	100.75	101.27	99.646	100.02	100.34	100.2	101.54	100.6	100	100.97	99.052	98.67	101.12	102.96	100.68	101.3	100.92	100.51	101.14	100.59	99.661	100.24	101.19	100.13	101.23	100.86	100.41
106.74	106.08	105.13	103.54	105.7	105.5	106.97	105.25	106.9	104.98	106.57	105.06	105.51	104.97	105.41	105.03	106.62	105.78	104.71	106.62	105.95	105.3	105.85	105.65	104.66	105.38	106.55	103.34	105.78	106.51	104.31	105.86	105.77	105.68	104.3	106.53	104.93	107	105.12	107.1	105.78	105.12	104.94	105.77	103.15	103.38	105.74	105.1	106.47	105.1
105.02	107.39	106.14	105.04	105.29	105.82	107.96	107.38	108.23	106.25	104.87	105.28	106.29	106.31	105.98	105.88	106.32	106	107.27	106.26	104.87	107.64	105.78	106.36	105.7	106.95	106.12	106.13	106.32	107.04	107.12	106.68	106.42	106.33	105.05	105	106.29	106.82	106.64	106.15	107.08	106.12	105.94	105.05	106.85	104.52	105.43	106.07	105.66	105.34
100.37	100.16	100.74	100.28	100.07	100.39	101.41	99.237	100.25	99.808	100.03	97.144	101.49	101.3	100.09	100.94	100.72	98.479	101.56	99.944	99.918	100.15	99.544	100.28	99.848	98.755	100.86	100.7	99.477	99.982	98.689	99.571	99.454	101.85	100.13	101.5	101.07	99.475	101.55	98.509	100.39	100.69	100.59	100.94	100.97	101.16	101.72	101.48	100.94	98.586
111.44	108.49	110.21	111.05	110.93	110.12	111.19	109.72	110.41	110.09	108.93	110.35	110.29	109.91	109.92	110.61	110.27	110.58	111.22	110.61	111.1	111.57	112.01	110.51	112.67	110.65	110.03	108.63	109.89	111.71	109.62	109.11	110.5	108.72	111.28	112.27	109.24	110.81	110.51	109.89	110.43	109.57	111.19	111.52	109.3	109.94	111	111.18	112.55	110.37
106.47	105.41	105.19	107.06	106.23	105.38	104.52	105.17	106.62	105.65	104.93	105.82	104.58	104.9	104.72	105.99	105.15	106.06	105.32	105.97	104.18	105.37	106.33	104.48	105.37	106.32	105.57	104.6	105.69	105.81	106.34	107.61	105.03	104.57	106.36	105.86	105.94	104.97	103.89	105.18	106.02	105.58	105.51	105.1	106.6	105.38	107.35	106.5	105.73	104.92
100.69	99.354	100.83	100.6	99.322	99.659	99.843	101.01	99.309	100.28	100.24	100.98	99.735	100.02	98.556	100.93	100.33	99.584	99.573	99.914	100.37	100.14	99.384	99.693	100.93	99.901	99.964	99.717	99.437	101.16	99.725	100.18	101.16	100.24	98.75	100.6	99.378	98.965	100.11	99.018	101.24	100.41	98.809	101.04	100.62	99.895	99.285	99.668	100.43	101.04
112.18	112.45	111.68	112.62	113.93	112.35	114.14	111.77	113.66	112.9	112.68	113.72	111.26	111.18	111.87	112	111.78	113.96	111.76	112.86	112.74	113.13	113.21	112.87	112.93	110.95	113.01	111.71	113.08	112.76	113.09	113.05	111.71	113.34	113.5	112.55	111.79	113.55	112	111.58	111.42	113.32	111.82	112.47	113.97	112.73	113.75	113.4	111.21	111.35
106.01	105.61	107.24	105.05	105.29	105.89	105.5	105.43	106.78	104.93	105.63	106.73	106.78	105.69	104.68	106.19	104.71	107.14	105.85	103.95	105.28	104.75	105.2	106.21	105.42	104.88	106.28	103.91	105.92	104.03	107.45	105.11	105.79	106.68	105.41	104.77	106.33	105.81	104.5	105.18	106.86	104.94	104.17	105.64	105.95	105.39	105.95	106.13	105.26	105.14
111.01	111.47	110.82	111.49	110.39	110.43	111.38	111.19	111.26	111.77	111.59	112.29	110.13	111.85	109.82	112.89	112.48	111.89	111.82	112.71	110.67	111.3	112.58	111.92	110.78	112.42	112.17	111.49	111.47	112.02	109.97	110.27	110.79	111.38	111.72	111.45	112.68	111.82	111.82	110.25	111.15	110.47	111.04	111.55	112.57	112.6	112.46	111.13	112.7	110.86
110.3	109.01	109.74	109.19	110.68	109.04	109.54	109.09	108.88	108.55	110.25	111.59	109.21	109.69	110.5	109.11	109.7	110.23	110.24	109.51	110.54	109.98	109.71	110.29	109.87	109.79	111.41	107.81	109.48	109.6	108.67	108.93	109.48	110.15	110.42	109.45	110.15	110.01	110.45	109.32	110.07	109.32	109.08	108.93	109.22	110.19	109.53	109.9	109.69	108.59
112.1	111.2	112.69	109.31	112.51	112.19	112.56	110.98	111.44	110.87	112.12	111.82	110.71	110.82	112.59	111.85	111.25	111.14	110.35	110.86	112.69	111.16	111.43	113.22	110.97	112.56	111.76	113.44	111.94	112.44	111.65	112.56	113.41	111.1	109.17	110.56	111.94	110.86	111.47	111.76	111.95	110.14	110.64	110.16	113.84	111.38	111.75	111.94	113.43	111.59
107.12	106.34	105.39	108.72	107.84	106.87	107.03	106.37	106.05	106.87	106.47	107.4	107.5	106.77	106.74	107.24	107.57	107.08	106.43	107.67	106.4	106.3	108.22	107.52	106.43	107.04	106.99	106.43	106.88	106.97	106.7	107.25	107.55	106.29	106.73	108.28	105.28	107.35	107.63	105.27	107.78	105.28	106.04	105.24	105.57	107.49	105.99	106.6	106.23	106.16
112.41	112.18	110.5	110.26	112.06	110.38	112.81	110.75	110.27	110.39	111.18	112.85	111.24	111.48	111.26	111.56	110.86	110.74	111.15	111.54	112.91	111.14	111.34	111.58	112.08	111.73	110.75	111.73	111.67	110.14	111.9	111.78	110.62	109.88	110.11	110.54	111.16	109.71	109.31	112.22	110.42	112.08	112.18	112.42	110.84	110.41	111.09	111.92	109.91	111.7
105.17	106.51	106.12	107.02	107.31	105.02	105.85	106.67	105.64	105.8	104.75	104.48	106.24	105.11	106.23	103.98	104.72	105.06	103.1	105.11	105.1	104.87	104.68	106.5	104.37	105.33	106.08	106.14	107.11	105.69	105.56	104.68	106.15	105.51	106.79	104.74	105.59	104.74	105.33	105.01	107.1	106.42	106.1	107.56	105.59	106.92	105.96	105.99	105.97	105.16
100.25	100.2	101.18	100.02	99.924	100.94	97.452	99.775	100.94	100.45	99.344	99.816	101.43	101.27	99.516	101.02	99.867	99.662	98.995	101.82	98.586	101.14	98.781	99.818	101.13	101.4	100.38	98.012	98.964	100.19	99.622	98.993	99.566	97.017	99.862	99.73	100.47	100.63	98.441	99.999	98.937	99.645	100.32	98.972	100.47	99.04	100.32	100.32	98.551	98.771
106.83	106.96	106.33	105.92	107.48	106.65	107.74	107.52	108.38	109.08	105.7	106.91	106.5	108.55	107.68	106.83	106.46	107.95	106.59	105.9	108.49	108.26	105.68	107.49	108.72	106.8	106.5	105.84	106.51	105.81	106.5	106.77	106.29	108.47	106.66	106.07	107.94	106.27	106.57	106.49	106.21	107.03	105.76	106.86	107.58	108	107.69	108.5	107.26	105.7
118.01	117.15	117.74	117.39	116.7	118.45	117.18	117.41	118.03	117.59	117.17	116.83	116.84	117.44	115.8	118.2	116.91	117.54	117.13	118.07	118.09	117.3	117.35	117.75	117.19	119.1	116.06	116.63	118.66	118.52	118.2	117.3	116.74	117.25	118.23	116.6	118.86	116.88	117.67	116.57	118.26	116.91	119.18	119.37	116.99	119.25	116.47	118.24	118.42	117.19
112.44	112	112.48	113.36	112.47	111.63	111.28	112.7	110.69	112.29	112.68	110.77	112.44	112.22	112.06	111.72	112.17	112.23	112.89	112.18	110.46	112.41	113.56	114.15	112.13	111.38	112	110	112.31	112.15	111.45	111.34	113.22	111.12	113.7	111.88	111.97	112.35	111.47	110.81	112.14	109.51	111.74	112.42	112.43	111.57	112.64	112.15	112.65	112.7
109.54	110.97	110.49	110.53	109.59	110.36	110.64	110.1	109.91	109.36	111.42	109.97	111.18	109.63	110.04	111.17	109.43	108.58	110.35	109.94	110.78	110.62	110.19	110.05	109.45	109.84	110.84	109.21	109.97	108.68	111.1	109.41	111.15	107.7	110.09	110.07	108.87	110.29	109.95	109.05	111.08	110.78	110.54	109.88	111.94	110.03	110.75	112	110.39	110.33
107.04	105.42	107.07	104.19	105.73	106.45	106.1	105.77	106.54	107.58	104.48	106.56	104.44	106.99	106.33	105.83	107.13	106.8	105.69	105.8	106.51	106.34	104.79	105.75	105.94	104.79	106.25	104.74	104.09	105.92	104.98	105.62	106.67	106.23	106.79	106.4	105.78	104.19	105.07	105.44	106.5	105.19	106.49	106.81	106.31	106.52	106.04	103.7	105.44	105.58
114.12	111.75	112.56	112.7	112.81	112.69	113.1	112.66	114.06	114.21	111.48	110.86	112.73	112.63	112.89	113.39	113.01	112.52	113.54	110.81	113.65	111.9	112.28	112.44	113.85	112.98	112.34	111.92	112.15	113.33	113.19	114.1	113.09	113.91	113.45	113.82	112.35	113.06	113.8	111.92	110.5	113.04	112.6	113.77	113.94	113.47	113.97	111.69	115.15	113.34
106.32	107.03	106.44	106.36	105.1	105.52	105.06	105.92	106.01	105.96	106.68	105.2	106.71	107.2	105.27	105.92	107.94	106.32	104.91	105.56	105.59	107.14	105.7	105.17	106.2	105.53	105.18	106.15	106.44	106.43	106.08	105.53	105.4	106.3	105.38	106.03	105.19	105.91	107.6	105.87	107.98	104.82	107.17	106.12	106.15	105.82	105.51	107.62	106.82	105.94
106.57	107.12	107.67	106.15	105.7	109.22	109.15	106.91	108.51	108.18	106.51	106.8	106.16	106.21	106.54	105.54	108.78	107.11	107.01	106.78	106.56	108.14	106.47	104.59	107.49	106.19	106.99	106.5	107.55	106.55	105.86	106.5	107.25	106.28	106.32	109.02	106.46	105.64	106.11	106.72	107.11	106.68	107.32	106.24	105.97	105.69	107.31	107.75	106.42	106.47
105.82	106.46	104.4	106.6	104.68	103.94	106.35	106.29	105.24	108.21	106.59	106.48	105.38	106.25	106.81	103.92	106.43	105.22	106.24	106.82	105.99	105.25	105.52	107.75	104.01	104.79	104.96	106.52	105.96	103.71	106.19	105.79	105.86	104.93	104.97	105.33	105.38	105.91	104.98	103.77	105.56	105.06	105.11	106.76	104.02	107.26	106.64	104.38	104.97	105.37
107.56	107.74	105.46	105.5	107.77	106.48	107.19	104.83	106.78	105.47	105.18	106.75	106.81	105.37	104.92	106.87	105.1	105.28	105.46	106.13	105.67	106.01	106.7	104.92	105.57	105.99	105.95	105.29	106.7	106.23	106.71	107.47	106.92	104.84	105.39	106.2	105.93	104.72	106.71	104.93	105.84	105.1	107.26	105.44	105.77	107.22	105.03	105.2	106.7	105.36
112.81	111.51	111.35	114.05	112.33	112.85	111.46	114.91	113.24	113.73	112.26	112.57	113.21	112.86	113.74	112.26	112.84	112.2	115.47	112.89	111.8	112.73	111.86	111.76	111.87	113.46	111.63	111.05	111.92	113.97	111.69	113.86	111.95	112.89	115.02	112.92	113.32	113.54	112.65	113.73	112.72	111.06	113.48	112.23	112.81	113.09	110.43	112.4	112.72	112.73
112.28	112.94	112.32	112.04	114.06	112.27	113.21	112.78	112.43	111.92	111.3	111.42	114.4	111.66	113.01	112.4	112.11	112.04	112.91	113.83	113.16	113.08	111.09	112.89	111.95	110.86	114.32	112.02	111.54	111.78	112.06	112.46	112.65	112.29	111.38	113.08	111.57	109.83	111.19	111.5	112.65	112.24	112.33	111.24	111.12	110.38	112.14	111.46	111.38	111.95
111.93	112.87	114.04	111.23	112.58	114.03	113.99	112.66	111.61	113.06	112	113.6	112.02	112.32	113.28	112.19	112.24	111.55	112.42	111.89	112.76	112.54	114.47	113.67	113.71	112.31	114.45	113.08	112	112.86	112.94	113.51	112.89	113.64	113.2	114.46	111.86	113.47	112.86	113.19	113.38	113.09	113.84	113.62	111.9	113.14	112.93	113.15	111.87	111.86
110.52	109.46	110.21	111.81	112.68	111.26	110.76	112.35	108.66	110.4	110.12	111.85	112.1	110.63	110.55	110.96	110.08	111.24	110.13	111.63	110.43	110.72	111.72	109.15	110	110.33	111.28	110.27	108.59	110.66	110.34	110.34	110.69	110.27	109.29	111.44	110.09	110.5	110.58	109.96	111.24	111	110.2	112.05	108.7	110.35	111.2	111.26	111.32	110.69
101.45	100.26	101.05	102.46	100.66	100.93	100.49	99.901	100.95	100.7	99.817	100.49	100.05	102.7	100.75	101.25	99.547	99.847	101.14	100.49	99.972	100.87	99.731	101.95	101.33	102.11	100.76	100.64	100.57	99.153	100.39	101.05	100.36	100.9	99.499	100.34	101.41	101.55	102.13	99.806	101.58	100.42	100.68	101.85	100.81	99.552	100.63	100.93	100.1	100.15
112.02	110.47	112.16	111.31	109.75	112.72	109.38	111.99	111.24	111.79	112.47	110.51	112.73	111.32	111.52	109.62	109.76	111.31	111.55	109.37	109.88	111.89	111.68	111.82	111.47	110.78	111.17	111.05	109.51	110.93	113.67	110.41	112.11	112.31	110.75	109.62	112.03	110.95	111.94	110.97	110.98	112.72	111.85	111.58	110.56	111.71	109.97	111.12	111.87	111.49
111.6	111.53	111.7	110.62	111.93	112.19	109.69	112	110.39	109.4	112.69	112.37	111.32	111.96	111.61	111.39	111.5	111.79	110.95	111.28	111.8	110.45	111.88	110.81	112.35	112.7	110.65	110.6	111.43	110.87	110.1	111.85	110.33	111.76	112.8	111.26	110.74	109.05	110.38	111.23	111.75	109.65	110.06	111.1	110.65	112.05	111.4	110.3	111.91	110.46
110.66	112.21	111.23	112.08	112.2	110.03	112.26	113.44	112.72	111.64	111.54	114.29	110.44	111.37	110.74	112.64	111.86	112.68	110.39	111.38	112.17	113.26	113.01	111.67	111.41	112.61	111.34	111.83	112.87	112.2	110.64	111.01	111.09	111.09	111.7	111.85	111.42	113.1	111.57	111.4	111.18	114.06	111.83	110.55	111.23	112.17	113.22	110.6	110.7	114.35
101.1	99.266	100.62	99.775	101.07	100.88	101.31	100.91	99.746	100.64	100.15	101.27	100.53	100.73	100.24	100.89	99.129	100.39	100.05	102.49	99.375	101.36	99.554	100.06	101.62	98.36	101.14	98.103	100.37	100.71	98.694	99.519	99.284	98.763	100.67	101.03	100.41	101.72	99.686	100.63	100.08	100.38	100.62	100.9	101.22	100.56	100.69	100.61	99.079	98.859
105.76	107.08	105.16	106.45	106.08	106.29	107.13	104.19	105.31	106.26	105.67	105.95	105.49	105.39	105.39	104.13	103.68	104.63	106.44	106.33	103.88	104.56	105.25	105.74	104.52	103.65	106.39	104.71	106.03	105.32	104.56	104.11	105.89	106.64	105.6	103.97	105.63	106.41	105.83	105.81	107.22	106.45	106.21	103.29	105.9	104.89	106.14	105.5	105.25	104.33
117.57	116.32	116.19	116.16	115.88	115.97	115.97	117.44	115.74	116.27	114.81	116.03	115.27	116.45	116.05	116.28	115.58	117.55	116.96	114.77	116.92	115.93	118.3	116.23	117.6	114.99	117.71	115.44	116.91	116.3	115.28	115.86	114.77	116.35	116.65	114.82	116.26	117.11	115.99	115.87	117.97	116.53	116.61	116.37	115.37	116.57	115.56	116.84	115.39	115.24
115.31	116.93	116.39	119.13	117.79	118.15	118.85	116.23	118.44	118.68	117.47	117.69	117.89	118.26	117.03	117.46	117.32	116.58	117.74	117.26	117.34	116.89	118.79	117.26	116.08	118.17	116.8	119.02	116.54	117.54	118.33	118.01	118.03	117.9	117.78	116.57	117.69	117.96	119.61	117.56	117.06	117.09	117.97	117.56	116.52	116.17	117.16	117.24	118.38	117.68
111.28	111.1	110.94	111.25	112.3	110.51	110.88	111.94	109.67	112.67	110.36	111.96	111.88	109.95	113.68	111.22	112.32	112.83	113.54	110.87	111.74	111.27	113.18	110.03	111.66	112.24	110.73	111.93	112.09	111.57	110.91	110.99	111.15	111.14	111.13	111.3	110.63	112.62	112.74	112.87	111.67	112.47	111.03	112.23	110.79	109.95	111.86	111.09	111.5	111.33
113.61	112.85	113.19	113.52	111.96	114.02	111.88	112.9	113.94	113.29	113.32	111.48	113.35	114.02	112.07	112.97	113.68	112.71	113.36	112.42	113.23	113.69	112.69	112.47	112.4	114.19	114.97	113.74	113.6	113.04	114.4	113.35	113.88	111.11	113.01	111.63	113.09	112.03	112.45	113.15	112.4	112.93	113.03	111.88	114.72	113.11	113.03	113.98	113.59	112.22
105.62	104.41	105.05	106.12	103.74	104.98	107.43	104.19	104.17	105.9	105.08	105.74	106.28	104.74	105.02	104.68	105.19	106.21	105.99	105.69	104.1	106.94	106.23	106.57	104.97	106.22	106.07	105.72	106.2	105.61	106.62	105.58	104.98	107.67	105.05	104.55	107.49	103.29	106.33	106.19	105.09	104.36	104.9	104.39	106.37	105.47	106.21	106.91	105.04	104.32
104.38	103.81	103.47	104.59	102.59	103.91	102.73	103.25	104.31	103.68	103.06	103.13	103.17	104.17	104.37	104.47	105.83	103.68	104.72	104.2	104.95	103.43	103.81	103.97	103.54	102.15	104.57	104.27	104.19	103.92	102.65	103.72	103.6	104.65	102.75	104.63	104.13	102.28	103.44	103.54	104.48	104.3	106.6	103.84	104.68	104.58	105.04	103.99	104.44	103.15
107.08	104.16	106.23	108.54	107.09	106.78	106.27	105.62	105.88	106.5	107.1	105.38	107.15	105.69	105.79	106.11	105.33	106.46	107.59	106.89	105.58	104.91	106.92	106.8	105.68	106.91	104.69	106.28	104.6	107.48	105.58	106.45	108.3	108.24	107.07	105.8	105.66	105.36	106.43	106.07	106.24	107.17	106.63	105.23	105.32	106.42	105.17	105.22	107.08	106.75
106.73	107.64	106.74	106.52	107.56	107.24	106.47	106.8	106.89	108.05	106.8	108.35	107.24	107.04	107.14	106.07	107.1	107.09	105.03	107.18	107.37	106	106.2	105.46	106.77	106.48	107.55	107.65	106.82	107.65	107.64	106.55	107.42	106.98	106.62	106.53	106.44	107	106.81	106.56	107.62	108.72	106.63	106.07	105.55	107.01	106.55	105.56	105.93	106.56
111.9	113.32	111.08	111.19	111.13	111.8	110.99	110.78	111.72	111.82	110.67	111.21	112.49	111.89	110.4	111.36	111.45	111.5	111.27	111.67	111.51	110.69	110.09	111.4	112.19	112.15	112.29	111.7	110	111.52	111.91	112.89	112.03	109.78	112.42	110.39	111.38	111.35	111.67	111.84	109.72	112.08	111.29	110.39	111.98	111.73	112.15	111.56	111.5	111.55
106.48	107.56	105.62	108.13	105.99	105.38	105.49	106.05	105.37	107.35	105.18	105.84	106.05	106.8	105.18	105.77	107.72	107.16	106.53	105.62	106.62	106.54	106.79	107.81	105.99	105.16	106.34	105	106.8	106.64	106.39	107.18	106.19	106.6	105.97	103.93	107.03	106.93	106.22	106.75	105.89	106.2	104.34	106.07	106.89	104.7	106.96	105.91	104.77	106.81
106.08	106.48	105.12	106.08	106	105.92	106.59	104.29	104.59	106.17	105.86	106.03	106.21	106.35	104.76	105.52	105.06	104.89	106.64	104.29	106.1	106.04	105.77	104.86	106.72	106.73	105.32	105.47	105.67	106.67	105.72	105.41	105.29	104.3	105.75	106.6	105.72	107.01	105.03	105.4	106.16	104.25	104.8	106	105.67	104.99	107.41	104.09	103.89	105.55
107.51	105.09	106.1	105.84	106.4	105.19	107.36	106.57	106.4	105.46	105.89	105.7	106.14	106.41	105.99	105.66	107.56	106.07	105.59	106.54	107.4	106.12	107.93	105.78	107.21	105.63	106.88	107.51	106.52	106.66	107	105.92	105.65	105.99	105.21	106.26	106.83	107.47	105.61	106.45	107.64	106.82	105.74	106.67	104.96	106.41	106.23	106.01	107.1	107.75
109.13	110.17	109.17	109.83	109.86	111.23	111.44	110.17	109.72	110.38	111.01	110.3	109.54	111.37	109.43	110.57	109.74	110.77	110.06	110.68	110.65	109.92	109.07	109.76	109.18	111.84	110.73	110.3	109.63	112.13	109.01	111.42	107.79	109.7	111.17	109.22	111.14	109.66	110.64	111.06	109.63	109.54	111.15	109.65	110.27	109.5	111.28	111.28	111.74	109.44
114.89	117.11	115.82	117.13	115.9	116.35	116.05	114.65	116.38	117.08	116.95	116.8	117.43	116.8	117.93	116	115.85	117.73	116.87	118.84	115.7	117	116.02	115.4	115.38	115.68	117.58	117.82	116.6	115.25	116.22	116.01	116.55	115.93	116.02	116.89	115.98	115.24	116.25	116.11	118.67	115.98	116.54	117.29	115.72	118.33	117.51	117.54	115.03	116.19
105.32	104.23	103.61	104.59	102.96	104.8	105.92	105.14	103.84	103.23	104.78	104.72	103.63	105.03	106.03	104.72	104.01	103.24	104.72	103.56	104.97	105.59	103.94	103.27	104.13	104.04	104.95	103.93	106.46	105.46	104.58	103.45	105.79	104.7	104.12	103.53	104.66	105.57	103.25	105.69	103.79	105.88	105.72	103.05	105.17	105.87	104.15	104.38	103.64	103.48
99.088	100.18	99.986	99.592	99.231	99.232	99.317	102.14	98.943	98.68	97.98	100.34	100.52	102.43	97.802	99.772	100.56	99.319	99.515	99.362	100.01	101.39	100.3	99.964	99.849	99.444	99.901	99.289	100.53	99.945	99.47	100.5	100.56	98.807	100.32	99.603	100.5	99.378	98.358	100.16	100.93	99.342	99.8	98.562	101.37	99.946	99.739	100.43	98.998	99.825
113.66	113.73	111.13	113.41	111.84	111.89	113.22	113.95	112.92	113.94	112.45	114.35	113.3	113.33	111.92	113.09	112.88	113.09	113.42	111.65	113.41	112.91	112.47	113.44	110.03	112.52	112.75	112.93	112.52	113.3	113.52	112.4	112.56	112.1	111.31	112.26	111.42	112.26	114.48	111.59	112.97	111.93	112.88	111.65	112.78	112.77	113.12	112.1	113.17	110.52
111.58	110.88	110.67	111.56	111.88	111.27	111.52	110.52	111.8	112.34	110.85	110.99	110.94	110.15	110.22	111.15	112.7	110.13	111.75	110.97	111.79	110.74	111.55	111.52	111.5	112.25	111.09	112.03	111.46	112.54	111.12	110.66	111.18	110.67	112.9	111.99	109.59	110.23	112.73	111.06	110.79	111.26	111.49	112.12	111.47	111.51	109.74	111.48	110.97	110.89
100.96	99.802	99.645	100.32	102.02	100.24	101.87	101.24	99.936	99.628	100.75	100.05	101.08	101.15	100.26	98.752	100.64	99.646	100.89	100.13	99.983	98.582	100.2	100.7	99.712	100.6	101.71	100.13	100.43	98.566	100.43	101.51	100.01	101.14	100.51	100.65	102.82	101.12	100.88	101.43	101.14	100.44	103.06	100.81	100.98	99.644	101.18	101.07	101.78	98.752
111.74	110.39	111.06	111.98	111.53	110.83	109.71	110.8	111.93	111.77	110.47	111.89	111.8	110.16	111.93	111.08	110.23	111.41	110.76	112.04	112.76	111.54	110.52	109.74	113.06	110.94	111.3	111.69	111.31	111.43	111.92	110.13	111.29	111.06	110.63	110.23	112.45	112.66	111.12	110.94	113.21	112.14	111.88	110.66	111.47	111.74	110.31	111.69	110.34	111.36
104.42	104.69	104.28	105.95	104.79	105.67	105.36	103.59	107.34	108.07	104.86	105.65	105.69	104.8	105.68	105.96	105.95	104.76	104.45	104.3	105.57	105.62	105.91	106.06	106.91	104.35	104.99	105.02	105.72	107.8	106.77	104.93	105.89	103.79	104.69	105.91	106.55	105.47	106.9	106.86	105.27	105.68	105.03	105.15	103.97	104.81	104.33	107.25	104.31	105.36
104.27	104.41	106.83	104	105.07	105.34	104.02	104.6	105.29	104.51	104.34	106.46	106.71	104.4	103.05	105.56	104.1	104.21	104.93	105.26	105.25	105.58	104.9	105.03	105.74	103.42	104.41	106.77	105.47	104.03	105.15	105.25	105.16	106.27	104.27	105.66	104.19	103.1	104.11	103.27	105.7	104.24	104.25	105.76	105.46	105.57	104.81	105.07	104.34	106.06
111.18	110.85	111.69	111.86	111.79	111.06	110.91	110.09	111.2	111.55	112	112.34	112.87	112.24	112.05	110.75	109.76	111.55	111.21	111.57	111.64	111.92	111.42	111.18	111.81	112.63	111.95	111.16	111.99	111.07	109.06	112.36	111.37	113.23	111.81	112.98	112.82	110.1	112.77	111.63	111.3	111.48	112.79	112.09	112.13	111.19	111.53	111.56	110.92	110.7
105.67	106.62	105.3	106.31	105.44	105.49	105.6	108.35	106.31	103.99	105.48	105.02	105.37	106.67	106.12	104.97	104.48	106.03	105.02	105.62	104.2	105.2	106.12	106.74	103.83	105.44	104.37	104.81	105.57	105.33	106.91	105.48	105.79	105.85	103.78	106.74	106.82	105.61	106.55	105.97	105.62	107.67	106.32	104.7	105.75	104.91	105.78	105.12	104.16	105.67
105.23	103.1	105.15	103.86	104.13	104	103.56	103.54	106.07	105.04	104.02	105.44	104.54	103.42	103.7	105.22	103.91	104.28	103.39	103.89	103.58	104.01	103.81	103.66	104.4	104.41	102.97	104.65	103.56	104.23	104.89	104.61	103.25	102.96	103.71	103.67	103.49	103.71	103.74	104.09	104.19	104.73	105.14	103.69	105.18	103.87	103.39	104.84	104.34	104.7
105.33	106.72	104.57	105.87	106.59	105.93	106.43	107.18	106.96	106.38	105.34	106.41	105.25	107.07	105.28	105.7	107.23	106.69	105.6	105.12	106.2	106.44	106.06	105.99	105.27	106.73	103.23	107.39	106.21	106.11	105.7	105.61	105.17	105.1	106.55	107.4	105.92	105.32	105.98	106.27	105.7	105.54	106.67	106.9	106.2	106.21	106.43	107.18	105.89	106.86
99.632	98.229	100.44	100.92	100.7	100.26	100.19	99.786	99.084	99.237	100.9	101.13	99.817	99.371	101.17	101.13	99.946	101.42	100.21	100.16	99.615	99.782	99.345	100.59	99.592	99.857	99.967	97.812	99.948	100.59	98.646	100.55	100.68	100.69	100.03	100.32	99.635	99.187	98.903	98.946	99.735	99.149	99.069	99.963	98.944	99.874	99.186	100.93	99.725	100.54
111.46	110.84	110.91	111.45	109.94	112.18	110.16	110.34	110.77	111.94	110.97	110.37	112.07	109.72	112.94	109.38	110.44	111.26	110.79	111.09	110.56	109.91	110.47	110.77	112.24	110.78	111.61	111.26	112.24	111.65	110.24	111.53	111.43	112.81	110.75	110.54	111.57	112.61	111.21	111.57	110.29	111.69	111.05	112.05	111.26	111.12	110.67	111.11	111.32	111.49
99.991	100.43	98.292	100.55	101.22	99.527	99.496	99.325	101.19	99.159	99.154	100.38	99.994	100.11	100.16	100.53	98.171	98.558	100.27	99.725	100.24	99.839	99.812	101.49	100.97	100.59	99.368	99.835	100.8	98.813	98.667	99.325	99.572	98.977	100.76	99.39	100.1	99.154	99.213	98.955	99.879	100.28	98.515	99.763	99.703	99.29	102.23	100.17	100.76	98.954
100.58	99.869	100.52	98.839	100.89	99.626	100.75	98.629	100.79	100.85	99.648	98.821	98.73	100.59	99.508	97.991	100.09	100.07	99.001	99.77	99.373	100.81	100.92	100.32	101.06	99.692	100.24	101.1	99.324	98.338	100.21	99.474	98.773	98.644	100.17	100.24	100.56	97.591	98.504	100.45	99.484	99.897	100.64	102.94	98.798	100.34	100.04	99.032	100.18	98.013
107.18	106.6	106.42	104.56	106.43	105.93	104.67	104.67	106.37	106.8	105.03	106.65	105.58	105.96	107.16	107.86	106.22	105.23	105.52	105.49	106.91	105.47	105.9	105.89	105	107.34	106.01	104.99	106.43	105.42	105.5	106.3	107.07	105.82	106.49	104.07	107.79	106.11	105.86	104.46	106.04	105.88	105.59	105.75	105.7	105.67	107.31	105.77	104.52	105.94
105	104.28	104.58	104.83	104.64	104.62	105.9	103.69	105	105.41	101.96	103.75	104.18	105.09	105.39	105.04	103.61	105.17	104.38	104.56	103.85	104.63	105.05	103.18	103.68	102	103.96	105.04	103.76	103.77	103.75	103.49	104.33	103.94	103.04	105.39	103.49	105.1	104.5	105.1	104.39	104	105.49	103.73	102.48	102.78	103.65	103.66	103.43	105.32
111.49	111.05	112.15	111.19	110.32	112.33	110.18	110.98	111.8	111.9	111.42	110.86	110	110.79	111.47	111.42	112.24	110.46	111.34	111.91	110.12	110.68	112.26	111.45	110.59	111.08	110.94	110.71	108.89	111.57	109.59	111.67	111.24	112.25	110.39	111.96	111.43	111.96	110.07	109.94	111.93	109.89	112.22	111.78	109.81	110.96	111.31	110.6	110.82	111.68
105	102.24	104.38	103.5	104.36	103.98	103.46	104.3	103.63	103.56	104.56	103.66	104.44	105.29	104.09	102.81	101.74	103.53	104.12	103.95	103.76	105.27	103.15	105.67	105.19	103.42	104.05	103.19	103.9	103.92	104.36	103.66	103.33	103.95	103.56	105	104.87	103.51	104.61	104.19	104.56	103.83	104.8	104.97	104.49	101.53	101.93	103.63	102.6	105.01
100.51	100.88	100.07	101.42	100.52	100.61	98.688	98.664	100.47	99.647	100.49	100.14	101.16	101.47	100.57	99.567	100.58	101.59	99.915	101.38	99.845	100.5	100.88	100.87	101.61	101.65	100.64	101.75	101.28	99.718	99.487	101.25	101.68	100.97	101.01	99.11	99.352	101.99	102.21	101.32	101.1	100.64	101.9	99.543	100.9	100.65	100.01	100.16	100.58	101.89
104.65	105	106.54	105.66	104.81	105.83	105.19	105.97	105.66	106.18	105.23	104.04	104.84	105.19	103.43	104.82	106.48	106.32	106.3	105.69	105.93	105.55	106.74	106.37	104.99	104.93	105.91	105.8	106.29	106.53	104.74	105.86	105.79	106.69	104.78	106.94	105.91	106.29	106.48	104.79	105.87	105.53	106.07	105.9	106.04	104.55	105.9	105.51	106.21	104.67
111.98	111.4	112.79	111.16	112.53	112.07	110.8	112.25	110.98	112.3	111.7	110.99	110.89	112.91	110.95	111.68	112.01	110.44	112.47	112.48	112.51	112.99	113.43	112.69	112.34	112.96	110.4	112.38	111.42	112.16	112.05	111.39	112.57	112.09	111.25	110.94	111.03	113.15	112.54	112.32	112.28	111.9	111.82	111.24	111.57	112.47	112.48	110.92	112.7	112.87
110.87	110.91	110.32	111.88	110.94	111.79	109.87	110.34	112.24	111.15	112.23	112.04	110.82	111.72	110.96	111.87	112.66	110.27	112.62	112.15	111.74	111.27	113	112.54	110.95	111.71	112.15	110.47	111.7	111.61	110.37	111.42	112.92	111.28	113.22	109.48	110.22	109.6	110.62	109.53	111.27	111.6	112.05	111.59	112.45	110.99	111.05	110.07	108.71	110.94
105.89	105.04	104.34	105.49	104.94	106.37	106.57	105.67	104.01	105.79	106.28	105.85	104.37	104.48	104.66	106.16	104.61	106.69	104.95	105.58	106.71	105.07	106.99	104.27	105.63	105.32	105.01	104.85	106.07	107.01	104.27	104.92	104.88	105.78	105.88	104.96	105.04	105.71	104.77	105.19	106.19	104.28	105.24	105.83	105.29	104.26	106.36	105.94	104.77	105.97
112.08	112.24	109.33	110.77	110.22	111.8	111.58	109.65	110.16	111.82	110.45	110.13	109.08	111.05	110.97	112.02	111.3	109.94	109.74	111.21	110.67	111.03	111.42	111.11	110.18	111.36	111.6	110.61	111.18	110.41	111.44	112.03	110.27	109.79	110.7	110.69	110.46	109.9	111.55	111.03	110.21	111.9	108.79	110.44	110.17	110.47	110.52	109.16	110.89	112.07
100.41	97.688	100.36	101.37	100.88	99.779	100.88	100.69	99.125	100.76	100.53	100.68	100.06	100.64	99.379	100.55	100.2	99.932	98.463	99.345	98.864	100.55	98.234	101.21	100.29	99.052	100.03	99.997	100.41	100.54	99.53	99.694	99.945	99.872	99.876	101.4	98.453	99.789	100.14	98.583	99.471	99.958	100.26	101.42	99.763	101.66	99.719	96.851	100.04	98.564
111.55	110.72	111.17	111.18	110.7	111.69	110.83	111.04	112.66	111.36	109.07	111.64	110.95	111.67	110.11	109.6	111.4	110.37	109.91	110.79	112.39	110.94	111.27	111.86	110.71	112.34	111.06	111.68	111.25	110.13	109.71	111.41	112.35	112.09	109.56	112.11	111.02	111.59	114.32	112.48	109.43	110.38	111.15	111.95	111.23	111.32	110.2	111.41	111.46	111.12
106.56	105.45	106.62	106.56	105.61	105.2	106.55	106.19	105.26	104.7	106.18	105.61	105.48	105.31	104.95	105.66	106.33	105.83	105.18	106.87	105.02	106.4	105.16	103.65	106.58	107.28	106.75	104.83	106.11	104.23	104.31	104.51	106.61	106.31	105.94	106.06	105.88	105.83	105.95	105.89	106.64	105.85	104.94	105.63	106.25	106.5	106.06	108.59	107.32	105.33
104.74	106.54	105.14	107.44	107.79	105.78	104.65	104.54	104.85	107.27	105.23	107.11	106.41	107.22	106.48	106.75	103.75	103.77	107.55	105.21	105.57	106.16	105.54	105.34	107.47	106	107.75	105.3	106.31	106.29	108.1	105.43	107.84	104.35	106.65	105.34	105.93	105.32	106.94	107.08	105.48	103.6	105.19	106.96	106.39	105.2	106.51	107.43	105.51	104.33
104.04	104.66	106.16	104.7	104.32	105.57	104.54	101.97	105.55	104.19	105.26	104.34	105.17	105.85	104.72	104.37	105.75	105	105.4	104.75	103.63	104.65	104.93	105.92	104.32	106.35	104.86	104.23	104.43	103.74	105.5	104.51	104.33	104.33	103.93	104.35	103.47	104.28	104.78	105.28	105.35	106.08	106.28	105.26	104.33	105.27	104.86	104.23	103.81	105.65
104.48	105.28	106.02	106.86	105.58	104.81	106.59	106.01	104.83	106.02	106.24	105.74	105.66	105.25	105.01	108.18	106.74	106.76	107.07	106.23	106.07	106.32	106	104.79	105.73	104.61	105.22	108.18	106.48	105.96	105.5	106.18	106.83	107.58	105.04	106.35	106.24	108.02	106.01	106.98	106.16	105.27	104.85	106.93	106.34	105.44	107.76	104.43	105.56	106.73
106.13	106.21	106.08	104.85	105.96	105.57	103.9	104.88	104.8	104.01	106.01	105.75	105.62	104.43	105.94	107.49	106.31	106.93	105.88	105.43	105.37	105.3	104.46	105.01	104.91	104	106.63	105.98	105.05	104.35	105.8	103.99	103.97	106.6	104.54	105.58	107	105.03	105.3	105.9	105.41	104.09	105.1	105.75	104.91	105.78	105.47	105.88	105.92	106
108.39	106.66	107.28	105.07	107.63	107.48	106.07	106.21	107.87	108.36	107.03	106.21	107.86	105.44	107.03	107.42	108.72	106.31	106.58	108.22	106.5	107.23	107.41	106.62	107.27	107.63	104.96	107.09	107.3	106.45	105.35	106.79	108.68	106	107.1	107.57	107.29	107.56	106.79	106.9	106.9	108.05	107.85	106.71	107.48	108.37	107.41	106.12	106.8	107.87
103.97	103.61	105.36	104.11	104.3	104.74	104.1	103.73	103.09	103.02	103.56	104.36	104.68	104.35	105.45	102.73	104.99	101.47	103.77	105.6	104.41	102.85	103.5	104.85	105.75	102.83	105.69	105.58	104.31	104.92	104.64	103.86	104.98	105.6	104.69	102.8	104.35	104.39	103.75	103.39	105.22	104.76	103.1	105.08	105.03	103.49	104.81	103.88	105.67	104.32
106.8	107.99	106.8	105.42	105.68	108.2	108.77	106.77	106.19	106.33	105.25	106.64	105.65	107.95	106.83	108.06	107.37	106.64	104.95	106.69	107.27	106.75	106.77	106.05	105	106.33	106.74	107.83	107.35	107.13	107.32	107.26	105.6	105.56	106.42	105.54	106.37	107.45	107.45	106.45	107.72	107.41	106.3	107.11	106.68	107.8	106.85	106.44	106.23	106.19
108.14	109.61	109.81	109.78	110.12	110.56	109.2	109.37	110.07	109.47	110.5	110.38	110.43	109.73	109.6	109.94	110.48	109.03	111.53	108.89	108.85	109.8	109.09	108.91	109.77	110.38	109.47	109.97	109.66	109.28	110.59	111.18	111.39	109.74	110.47	109.27	109.85	110.4	109.76	109.2	108.84	108.55	110.27	111.03	110.03	111.08	109.19	110.53	109.91	110.34
103.01	103.36	104.65	104.3	103.2	103.54	104.01	102.93	103.88	104.91	103.84	105.63	104.38	103.72	103.88	104.57	105.14	103.48	103.1	104.36	104.16	105.03	104.03	104.75	105.62	103.82	103.67	104.55	103.97	103.31	103.67	102.91	104.93	103.07	103.52	104.04	103.58	104.57	102.64	105.16	103.46	104.45	104.43	106.59	103.48	103.37	103.41	105.29	103.42	103.26
107.04	107.04	107.78	106.68	107.18	107.7	108.34	104.75	108.21	106.21	107.56	107.79	107.72	105.68	106.45	105.92	105.9	108.21	106.15	106.95	107.94	107.68	106.92	106.02	105.76	106.07	107.05	106.87	107.04	107.51	107.7	107.75	105.64	108.41	106.28	106.63	106.57	106.87	107.08	107.49	106.97	106.6	106.71	107.73	106.31	106.78	108.8	107.95	104.46	106.66
105.16	105.85	107.39	106.32	105.52	106.46	107.17	108.41	107.34	105.3	105.46	104.68	105.52	106.43	107.51	106.48	107.59	106.4	106.63	105.64	106.35	106.48	105.6	107.38	106.29	106.56	107.16	106.07	106.43	104.61	105.91	107.07	105.09	106.79	105.61	106.16	106.74	106.95	105.69	107.21	105.96	105.55	106.7	107.23	105.99	105.28	105.55	106.51	105.99	107.38
103.16	104.7	104.25	103.78	104.62	104.55	103.51	104.45	104.6	104.37	105.29	104.59	104.76	103.81	103.96	103.21	104.38	104.48	103.89	104.77	104.13	105.74	104.91	104.93	104.28	104.46	104.14	102.75	104.63	105.75	105.85	103.62	104.65	104.88	103.54	105.15	103.93	105.17	105.42	104.08	102.39	103.91	104.9	104.14	104.21	104.76	104.03	104.62	103.12	104.49
104.9	106.06	108.41	105.29	105.72	105.43	104.41	107.11	103.86	105.8	105.79	106.26	106.17	104.75	105.09	106.24	106.09	105.73	107.57	106.43	104.95	105.59	104.84	106.44	106.47	104.1	105.25	105.95	106	105.4	105.28	104.17	104.81	105.37	106.03	106.14	104.13	105.73	105.56	106.32	105.45	103.86	104.35	105.66	105.06	106.03	104.7	105.88	105.1	105.34
104.08	106.19	105.93	105.32	106.43	105.65	105.8	105.63	106.54	107.07	107.94	106.38	105.83	105.69	105.67	107.9	105.87	106.34	105.96	108.02	106.25	106.13	105.1	106.42	105.89	106.12	106.58	105.48	105.56	106.7	108.75	107.02	105.54	104.4	104.65	106.53	105.9	105.49	103.88	106.24	105.52	106.13	105.26	105.91	107.1	104.42	105.1	106.84	106.29	106.11
111.27	111.76	110.7	112.06	111.75	112.23	110.97	110.92	111.21	112.11	111.77	111.61	113.7	111.05	110.52	110.87	110.11	109.81	111.7	111.48	110.6	110.82	112.03	111.39	111.26	110.3	112.84	112.56	111.97	110.84	111.48	110.63	111.18	110.49	111.33	111.1	110.78	110.16	110.86	112.79	111.73	111.65	112.14	111.38	111.41	111.67	109.96	110.3	111.26	112.19
104.62	104.23	104.47	106.47	105.93	106.57	106.36	105.49	106.1	105.74	105.42	106.21	106.36	106.62	106.47	106.36	104.6	105.47	106.68	104.48	105.62	105.12	106.28	106.1	105.72	105.04	107.18	106.5	105.68	105.7	106.98	105.42	105.05	107.67	106.87	107.24	105.21	106.89	105.47	106.67	105.06	105.82	106.42	105.49	106.02	104.78	105.21	107.15	107.01	106.35
100.65	100.95	101.04	99.98	100.48	99.938	100.82	101.65	100.26	101.5	101.67	101.14	101.92	99.733	100.49	100.52	100.92	100.71	100.15	101.54	100.85	100.37	99.832	100.01	98.752	101.56	101	99.378	99.819	99.923	100.25	98.965	102.31	99.565	101.37	100.11	99.519	100.91	100.09	100.06	100.12	100.12	101.23	98.679	100.13	99.538	100.66	99.935	100.9	100.14
106.78	106.5	105.23	108.1	106.02	106.94	106.34	107.13	106.87	106.3	106.15	106.55	106.55	106.57	105.1	106.47	106.04	105.79	105.97	105.5	104.98	106.03	106.47	106.4	105.13	105.39	107.31	104.97	105.62	104.37	105.66	107.55	108.03	105.34	104.96	105.87	106.3	106.98	106.06	106.08	106.06	106.94	105.93	106	106.9	104.34	106.67	105.81	107.45	107.66
106.17	107.15	105.08	105.53	105.83	105.22	105.19	107	106.48	106.05	105.37	106.62	106.64	106.41	106.43	105.9	105.7	106.51	105.78	105.28	106.71	105.23	106.94	104.89	106.54	105.99	106.21	105.24	104.5	106.14	106.48	106.18	105.95	108.14	105.22	105.06	106.62	106.12	106.28	104.27	105.91	106.73	106.22	106.68	106.38	105.4	105.61	105.7	106.37	106.94
110.17	110.71	109.2	110.43	112.19	111.34	111.51	109.82	110.81	110.4	110.53	110.57	110.82	110.67	110.64	110.88	109.77	111.69	110.32	111	109.85	111.06	109.21	110.18	111.78	110.47	112.14	109.73	109.71	109.34	110.18	110.46	109.28	110.37	110.98	111.55	111.22	109.97	110.67	110.34	110.89	110.11	110.04	110.59	111.26	112.56	110.54	109.99	109.86	110.21
109.86	110.9	110.7	111.21	111.17	111.12	111.53	110.9	111.4	111.77	113.57	111.4	111.02	111.63	111.11	111.5	111.04	110.18	109.73	112.03	111.48	111.45	109.48	111.19	110.25	110.3	111.83	111.84	109.72	112.06	112.45	111.81	111.95	110.98	111.65	113.34	110.5	110.57	110.19	111.61	110.4	111.67	109.76	110.94	109.47	111.59	110.79	109.96	110.77	111.02
111.53	111.97	111.53	111.86	111.37	112.13	109.96	112.12	111.67	112.75	112.77	113.47	111.68	111.71	111.81	114.12	113.51	112.81	112.94	112.14	112.4	111.13	113.02	110.76	112.03	112.3	112.03	111.68	111.56	113.01	113.18	112.68	113.93	111.16	112.15	112.86	111.43	112.62	111.56	110.94	111.61	110.87	111.24	112.09	110.91	112.96	111.65	110.53	112.22	111.51
105.49	105.78	105.59	105.29	106.66	105.51	105.59	104.24	105.99	105.35	106.2	106.11	107.13	106.83	104.02	104.88	106.01	105.49	106.13	105.47	104.9	105.4	107.12	106.72	106.17	103.74	106.28	105.68	105.22	105.92	106.17	105.62	104.77	103.91	105.49	105.9	105.6	105.24	105.87	104.28	105.16	105.02	106.05	104.63	105.52	105.88	104.24	105.82	105.03	105.79
107.41	107.48	106.95	106.99	107.61	107.69	107.2	108.74	106.79	104.9	105.33	107.08	105.84	107.32	108.86	105.98	107.41	106.88	106.1	107.63	108.46	105.01	107.26	107.68	105.48	108.77	106.14	107.38	108.07	107.9	107.43	106.24	106.7	106.72	106.68	108.38	106.7	107.53	106.81	107.37	107.32	106.39	107.44	108.57	106.38	106.92	106.44	105.54	106.71	105.55
111.68	111.79	111.62	111.31	110.43	112.44	112.55	109.23	111.46	110.08	108.78	112.25	110.77	112.23	109.97	113.01	110.91	111.64	111.05	111.75	111.17	110.8	110.71	110.11	112.27	110.21	110.06	111.76	110.44	111.51	110.12	109.32	110.59	111.43	111.92	111.61	110.43	111.84	111.25	112.17	112.98	110.51	111.54	111.92	111.11	111.44	110.82	111.97	110.92	111.35
110.54	111.61	111.4	110.42	110.09	111.16	110.35	111.28	112.38	109.77	110.93	111.69	111.37	112.3	112.24	110.47	110.63	110.49	111.36	110.77	111.01	112.11	110.23	112.49	113.26	111.33	109.97	112.01	109.48	111.26	112.24	109.6	113.48	112.1	112.14	111.07	111.75	110.3	111.32	111.27	109.42	112	111.48	110.98	110.77	111.13	110.66	111.67	112.12	111.61
101.4	101.07	100.43	100.94	101.39	101.65	101.93	101.21	102.44	100.1	102.03	100.84	103.14	101.01	98.95	101.21	98.613	101.52	99.392	102.39	101.29	102.74	102.08	101.5	103.09	100.43	102.11	100.85	101.67	100.24	101.14	102.56	101.37	101.62	102.81	100.12	100.22	100.7	99.631	101.12	100.42	101.49	101.31	101.24	100.17	100.89	102.03	100.13	101.52	100.17
104.46	104.33	104.16	104.21	104.96	104.73	105.38	103.89	104.39	103.69	104.51	105.56	104.46	103.55	105.05	102.78	104.55	103.81	105.52	103.31	104.15	102.9	104.58	104.17	104.08	104.38	104.77	104.55	104.79	103.78	105.63	104.66	103.15	103.41	103.68	105.1	103.45	102.93	103.99	105.01	105.12	103.86	104.34	103.74	104	105.05	103.57	104.7	105.06	105.92
110.3	111.12	110.87	112.9	110.57	111.11	109.9	110.15	109.57	110.26	110.51	111.69	110.57	110.33	109.95	108	110.74	111.07	110.54	110.22	111.44	109.67	110.7	110.09	110.24	110.39	110.22	110.06	108.84	109.18	110.57	110.11	111.69	109.43	110.39	109.53	109.3	110.52	110.68	110.59	112.11	110.58	110.31	110.51	111.97	110.58	111.87	109.73	109.95	109.76
109.53	109.74	110	110.38	110.69	109.89	110.64	109.92	108.98	110.64	110.47	108.59	110.42	109.48	109.4	108.18	110.9	110.09	110.75	110.97	109.94	110.18	109.9	110.59	110.66	111.02	110.3	109.04	109.57	110.67	108.08	108.89	110.97	109.54	109.96	111.88	108.04	110.79	110.04	109.5	108.27	108.37	109.65	110.65	108.69	112.19	110.9	109.76	109.95	108.61
100.45	101.59	99.952	101.15	101.65	99.969	101.51	102.76	101.12	100.6	100.7	100.12	100.86	103.19	102.6	100.43	100.61	100.75	100.77	100.64	101.75	101.35	101.53	99.933	100.14	100.48	101.11	102.67	101.64	100.87	102.34	101.81	101.44	100.82	100.5	100.16	100.24	103.12	100.33	99.655	99.156	102.73	101.74	100.31	100.5	100.81	101.51	101.52	101.27	101.02
106.51	104.94	105.01	105.52	106.32	105.62	102.86	106.07	106.09	104	105.34	105.65	106.52	105.2	106.15	105.24	104.72	105.54	105.56	105.46	104.93	105.77	103.85	105.24	106.29	107.44	104.78	106.01	104.89	105.15	103.82	106.24	106.47	106.14	106.32	107.15	104.39	106.73	107.43	104.56	104.44	103.84	104.93	103.92	105.76	104.75	105.49	104.09	104.19	106.15
100.13	98.584	98.595	99.436	100.2	100.76	100.65	98.83	100.14	99.116	99.768	98.937	100.73	100.05	99.86	101.03	100.43	99.908	98.598	99.617	98.161	100.21	99.187	99.593	98.535	100.19	99.448	101.49	101.33	99.264	101.22	99.732	99.642	99.294	99.088	100.32	99.46	100.58	100.58	101.43	100.03	101.27	98.932	100.24	98.607	99.923	100.49	99.167	100.85	99.272
109.69	109.01	109.75	110.79	110.24	109.98	109.2	111.03	109.53	109.73	110.2	109.89	109.05	109.13	108.75	107.86	110.73	110.92	110.24	110.25	110.73	109.14	111.11	109.5	108.45	111.06	109.76	110.37	109.37	110.57	110.3	109.37	110.48	109.56	110.3	110.02	109.24	110.48	108.61	110.59	109.84	110.71	108.68	109.32	109.6	109.06	111.28	110.27	110.01	108.03
112.82	113.14	111.69	111.96	113.2	112.87	112.08	114.16	112.17	111.57	111.94	112.12	111.96	112.3	112.35	113.37	112.14	112.3	112.13	111.68	111	112.28	112.59	111.2	111.87	113.07	111.64	112.88	110.98	113.33	111.76	112.01	112.11	111.99	112.95	112.17	113.62	110.72	112.15	111.54	111.64	114.47	111.45	110.73	110.82	113.11	113.24	110.88	111.26	112.83
106.88	105	106.56	105.78	107.05	105.82	106.18	106.79	105.18	106.09	105.61	105.95	105.64	106.22	106.24	105.3	107.06	104.56	106.85	105.42	105.34	105	106.2	106.83	106.5	105.87	104.28	107	106.32	105.27	107.31	106.09	106.41	105.68	105.76	104.86	104.3	105.57	106.44	106.9	106.06	104.81	105.43	106.16	105.47	104.41	105.65	106.37	107.84	107.19
99.653	99.928	100.43	101.8	101.03	99.372	100.84	100.95	100.57	99.643	101.44	100.78	99.618	100.75	100.34	100.4	100.32	101.71	99.845	99.636	99.385	99.235	99.891	100.1	99.426	99.535	100.34	100.45	99.902	101	103.48	99.92	102.97	100.63	98.957	98.988	99.828	99.373	100.3	100.32	100.21	100.29	100.31	99.931	100.1	99.61	99.454	98.825	99.44	100.66
112.25	110.22	111.51	111.01	110.97	111.35	111.12	113.93	112.56	111.02	111.94	110.23	113.72	113.44	112.24	112.49	113.02	112.78	111.47	111.8	112.06	112.31	111.21	110.78	111.55	113.38	111.71	112.21	112.97	109.93	112.38	112.01	112.91	112.25	111.78	111.25	112.15	112.31	112.49	111.73	109.94	111.42	112.15	110.94	112.32	111.76	112.7	112.47	112.72	110.97
119.13	116.22	115.28	115.7	115.72	116.8	117.61	116.6	116.3	115.82	116.62	116.93	116	115.48	114.9	115.66	114.96	116.34	116.32	115.2	115.22	116.27	115.74	116.34	115.84	116.14	116.27	116.94	113.26	117.25	117.87	117.08	116.76	115.8	115.31	115.98	116.54	115.42	116.64	116.32	116.65	116.87	116.85	116.43	115.06	117.91	116.15	114.92	116.93	116.75
105.24	105.33	105.46	106.36	104.83	104.89	104.01	105.3	105.5	104.48	104.17	105.47	105.1	105.32	104.25	106.76	104.3	105.28	103.75	104.99	105.32	104.83	106.2	105.79	106.67	105.51	105.38	106.11	105.19	105.28	105.17	106.58	106.03	105.87	104.12	104.67	104.1	103.75	105.71	106.39	105.13	104.47	107.71	105.14	105.36	104.76	106.51	105.07	104.91	106.72
106.67	105.29	104.59	106.91	106.06	103.5	106.1	106.54	106.96	106.4	107.28	106.94	106.42	105.21	104.13	106.98	105.45	104.93	105.1	106.12	105.57	106.36	104.35	104.88	105.87	105.53	106.85	105.26	104.4	106.04	103.9	104.76	105.53	105.2	105.24	105.55	105.52	104.9	105.04	105.87	106.18	103.67	106.51	104.64	105.52	105.41	105.79	104.14	105.33	104.14
106.12	107.37	105.83	107.62	107.54	105.87	105.44	108.13	106.49	104.79	106.77	107.99	109.07	106.19	107	107.09	106.38	107.12	106.57	105.96	106.68	107.21	106.23	105.92	106.94	107.72	109.19	106.95	106.54	106.05	105.92	107.52	106.69	105.72	105.8	106.47	106.77	107.08	107.09	106.87	107.52	106.7	107.05	105.23	107.4	107.46	105.99	106.15	106.79	107.2
106.4	105.3	105.96	104.96	107.52	104.28	106.77	104.3	105.62	103.98	104.8	106.28	105.23	105.5	106.13	104.53	106.62	104.98	106.69	105.73	104.95	104.48	105.62	105.54	104.15	107.42	106.21	104.39	107.52	104.95	106.1	105.46	104.75	106.28	105.72	104.71	104.08	105.62	107.76	105.63	104.43	105.38	106.07	106.75	105.1	105.12	105.9	106.25	104.29	105.08
110.5	111.76	112.82	111.24	111.08	111.04	111.81	111.84	111.96	112.26	111.4	111.49	112.19	111.43	110.19	110.76	112.86	113.49	110.55	110.61	110.67	111.23	110.64	112.49	111.01	113.5	111.55	111.35	112.06	112.15	110.2	109.97	110.68	112.03	113.84	110.38	111.81	111.06	110.28	110.88	112.49	111.92	109.6	110.92	110.2	112.55	112.64	112.21	112.62	110.59
101.44	101.29	102.45	100.77	100.99	101.12	101.73	100.55	101.13	101.63	102.33	100.74	100.89	100.91	101.19	100.61	100.77	99.948	100.65	101.45	100.58	100.2	99.649	101.28	102.34	101.58	100.84	102.91	101.67	101.42	99.843	101.57	100.78	99.262	102.1	101.51	101.59	100.21	100.25	101.03	101.38	101.21	102.35	102.72	100.59	101.81	101.11	101.26	100.96	102.55
106.84	105.44	107.59	104.84	106.94	106.57	106.49	105.79	105.36	105.3	107.02	106.94	107.25	105.88	106.2	105.29	106.22	107.05	108.54	105.11	104.79	105.53	107.09	104.78	106.98	104.71	107.31	104.38	105.55	106.73	106.38	106.84	106.19	105.73	105.94	105.36	105.76	108.11	104.95	106.5	106.97	105.3	105.95	106.27	104.77	106.32	105.73	105.73	107.54	106.92
107.86	107.07	107.25	106.52	106.55	107.93	107.31	106.63	107.54	107.54	105.72	107.22	105.96	107.64	105.92	107.09	106.61	106.2	108.11	106.72	107.4	107.16	105.66	108.84	106.22	106.73	106.92	107.66	105.39	106.06	109.08	106.99	106.09	107.19	109.92	106.89	107.23	107.27	106.59	106.83	107.17	107.81	107.1	108.19	106.73	106.53	104.89	106.82	106.12	107.44
104.36	103.56	103.87	104.07	105.36	105.49	103.99	105.38	104.08	104.1	105.92	103.72	104.32	102.6	102.97	104.24	102.98	103.9	102.81	104.82	103.91	105.2	105.54	104.69	104.71	103.33	104.76	105.49	103.49	104.98	104.11	104.34	103.05	105.14	103.9	104.78	104.16	105.83	104.05	103.89	103.06	104.04	104.77	102.42	104.27	103.22	106.22	106.24	103.86	103.65
106.04	106.09	106.5	105.7	104.71	104.13	106.73	105.27	105.14	104.03	106.25	105.16	105.52	105.11	104.89	106.59	105.54	105.24	106.92	107.32	104.47	104.86	106.9	104.37	104.93	105.99	104.87	105.64	106.13	104.99	104.81	105.31	105.54	105.95	104.42	105.87	105.01	106.22	106.34	104.3	105.73	104.77	105.86	105.86	104.53	104.4	104.66	105.29	105.67	105.71
105.56	104.73	106.94	106.23	105.65	105.6	105.98	106.11	105.89	105.93	105.72	104.52	104.03	105.22	106.89	105.34	105.96	105.77	104.74	106.02	106.01	106.38	106.72	106.4	105.2	105.78	106.39	104.57	106.04	105.95	106.57	106.8	105.05	104.14	106.31	105.89	106.53	105.78	106.12	105.6	104.54	106.12	105.26	106.37	107.05	106.75	105.59	105.4	103.95	105.6
110.13	108.24	110.08	108.62	110.67	110.54	109.12	110.68	109.06	109.07	110.34	110.03	109.4	110.08	110.74	109.75	109.06	109.48	109.66	110.85	108.79	109.51	109.5	109.2	109.99	109.92	110.08	110.62	110.5	109.39	110.69	111.8	110.8	109.21	109.82	111.04	110.26	110.08	110.83	109.48	109.09	109.89	110.04	110.16	111.4	110.16	108.43	108.81	109.75	109.87
99.013	101.42	98.815	99.302	99.233	99.995	98.784	99.719	101.38	100.7	100.22	100.23	100.1	99.572	99.615	99.3	99.48	99.596	99.152	98.607	99.719	100.57	99.658	101.63	100.22	99.678	100.29	100.13	97.862	99.91	97.731	100.86	98.257	99.23	101.5	100.12	100.79	101.8	100.01	99.13	100.43	99.823	99.658	99.196	100.29	101.21	99.205	100.81	98.906	99.759
106.69	106.26	106.5	105.39	106.17	106.16	106.38	107.36	105.85	106.43	106.83	106.22	106.12	105.42	107.22	104.72	104.74	107.17	106.53	105.4	108.27	107.06	107.76	106.36	106.92	104.27	106.73	107.04	106.48	106.43	105.05	106.66	107.37	106.38	105.49	106.07	106.48	105.62	106.74	106.21	106.14	105.29	106.74	108.22	105.93	106.81	107.51	106.86	106.9	105.42
105.26	106.15	106.07	105.81	105.79	105.59	105.16	106.3	104.38	106.24	107.36	106.45	106.6	106.55	105.65	105.47	107.74	105.38	105.73	106.25	106.03	107.3	106.13	104.62	107.34	105.56	106.19	105.18	107.6	105.55	107.18	106.91	106.9	105.43	105.84	106.67	105.7	106.3	105.4	105.97	106.41	107.05	106.44	107.23	103.62	106.29	105.33	107.25	106.08	106.09
101.96	104.59	103.64	102.89	103.28	103.43	104.73	104.4	104.58	105.05	105.25	103.59	104.95	104	104.73	102.99	103.95	103.88	103.54	103.57	103.89	103.43	103	102.98	104.04	103.05	103.05	104.49	103.22	104.01	104.61	103.35	102.77	103.6	103.59	103.76	103.85	104.13	103.65	105.91	103.71	103.4	102.67	102.79	103.09	104.42	104.12	104.44	103.73	104.51
112.72	110.97	110.49	111.04	111.35	111.98	110.95	112.33	111.54	111.76	110.34	113.79	112.79	110.95	111.75	113.04	112.27	111.55	112.01	112.3	111.89	111.3	109.32	112.02	110.99	111.54	111.03	110.59	110.88	110.12	111.44	111.79	111.27	111.11	111.96	112.52	111.33	111.09	111.08	110.99	109.34	111.4	111.04	110.75	113.82	110.88	112.07	112.29	111.22	110.19
112.98	113.34	111.76	110.69	111.89	114	111.02	111.86	113.3	111.96	112.36	112.44	110	112.1	112.98	111.12	111.93	111.47	111.65	111.37	113.84	112.23	111.07	110.34	111.8	111.42	110.84	112.38	111.82	112.07	110.82	111.57	111.7	112	111.56	112.25	110.45	112.84	111.87	112.21	111.54	110.97	111.81	113.2	112.29	110.87	111.27	111.93	111.1	110.46
99.068	100.84	100.47	99.121	99.968	98.763	98.433	99.884	100.11	99.53	100.8	100.72	98.484	100.9	99.886	100.44	101.58	101.25	100.61	99.068	100.9	100.01	101.14	99.719	100.07	98.348	99.257	100.46	100.28	101.11	99.294	99.826	97.99	99.895	101.02	99.366	99.757	100.29	99.427	100.84	99.064	99.718	100.21	99.436	99.588	99.826	100.04	100.79	101.23	100.13
110.21	108.89	110.42	110.62	110.04	110.19	108.59	110.13	109.7	110.74	109.74	110.52	109.48	109.65	111.48	109.72	110.09	111.61	108.82	110.26	109.82	107.6	110.72	110.56	109.76	110.07	109.85	108.87	109.25	109.19	109.65	109.8	112.17	110.78	112.6	110.03	108.6	111.44	109.87	110.12	109.38	109.61	111.19	110.41	109.9	110.61	110.44	109.41	109.36	109.67
105.38	105.69	104.25	105.7	104.41	106.24	104.7	104.65	106.01	104.78	104.45	107.03	105.93	105.58	106.14	104.91	106.31	106.21	107.7	104.93	105.57	104.74	104.88	105.15	104.05	105.46	105.29	105.9	105.73	107.4	105.68	106.39	105.49	106.72	104.66	105.98	105.21	104.13	105.74	105.71	107.23	106.93	105.26	106.15	106.07	104.34	106.18	104.19	105.44	106.25
106.36	105.15	103.8	105.33	106.01	105.24	105.53	105.73	106.49	105.82	106.72	106.16	105.66	104.84	104.81	106.43	105.38	105.05	107.62	105.49	105.67	106.81	106.08	104.78	107.23	106.18	105.78	105.93	105.98	105.18	104.78	102.89	106.55	105.05	106.93	103.08	106.89	105.43	106.43	107.56	106	106.12	105.45	106.75	106.55	104.61	105.59	105.86	105.3	106.12
102.78	104.84	105.31	103.92	104.77	104.18	103.14	103.58	103.49	104.33	103.15	105.13	102.89	103.6	104.06	104.66	103.69	102.24	103.94	102.02	104.99	104.94	105.37	103.69	106.05	103.81	104.13	103.73	103.9	105.37	105.71	104.86	103.76	103.58	104.67	104.85	104.88	103.89	102.67	104.03	104.88	105.4	104.19	104.66	104.52	105.55	104.51	103.08	104.06	104.96
110.39	111.41	111.6	109.56	109.36	110.53	111.15	110.29	110.51	110.88	109.3	110.54	109.32	109.84	110.07	110.14	110.14	108.7	110.78	110.48	112.76	110.41	108.38	109.81	107.83	110.26	111.23	110.16	110.57	110.21	109.99	109.84	109.54	110.04	109.45	108.8	108.23	109.46	110.18	110.79	109.48	111.17	109.79	110.16	109.86	109.97	108.72	109.29	111.41	110.77
118.1	118.08	117.56	116.63	117.17	117.54	116.15	116.62	117.94	118.2	118.67	117.47	117.09	119.07	116.82	117.41	117.01	116.64	118.67	119.03	119.72	118.81	117.59	118.58	117.67	119.01	117.74	117.43	115.92	117.9	116.4	118.33	117.85	117.84	115.99	118.33	118.43	118.83	118.55	117.71	117.16	118.45	117.52	118.18	116.95	117.49	117.53	118.33	116.07	116.8
110.26	112.67	110.51	113.2	111.37	111.89	112.93	112.76	112.86	110.75	113.33	111.96	110.94	111.52	111.85	110.81	111.74	110.55	112.87	111.93	111.72	111.79	112.18	112.32	113.38	111.31	111.94	113.27	113.63	112.23	111.42	110.79	112.26	111.5	112.59	112.14	113.11	111.6	110.25	111.69	110.36	113.33	111.08	111.45	110.79	112.76	112.44	112.67	112.68	111.1
105.08	106.71	105.9	105.12	105.37	108.48	105.94	106.34	108.12	106.06	108.29	105.11	107.15	105.46	105.38	106.79	106.19	106.38	107	106.44	108.14	107.09	104.61	107.04	107.51	105.65	108	106.14	105.57	105.18	105.7	104.94	105.69	106.08	106.55	106.05	106.34	105.55	106.38	105.16	104.63	106.09	106.28	107.82	106.62	104.36	104.85	104.85	105.61	106.29
100.24	100.64	100.7	99.943	99.654	102.03	100.29	102.82	101.7	101.75	100.69	102.05	100.88	100.15	102.81	100.91	99.668	101.8	99.689	100.01	100.96	101.08	100.55	100.27	101.29	102.59	99.903	99.775	102.66	101.88	100.98	100.07	100.63	102.09	100.92	100.44	99.949	99.216	100.25	101.56	100.57	100.73	98.361	101.23	99.814	101.39	100.73	102.05	101.05	101.05
109.44	110.28	110.69	112.28	110.87	110.53	110.42	111.27	109.59	110.58	111.02	110.21	111.43	111.46	110.53	108.99	109.58	110.2	109.91	109.53	109.31	110.16	109.78	111.12	110.15	110.29	110.98	109.51	111.39	109.66	109.21	110.15	110.97	110.64	111.08	110.59	108.6	109.95	111.36	109.25	109.66	110.46	108.78	111.15	110.73	110.05	108.71	111.98	110.81	110.24
106.06	106.45	104.96	106.33	104.57	106.61	105.58	106.52	105.51	105.33	106.75	105.33	105.97	104.28	105.6	105.23	105.76	106.43	106.11	105.37	105.75	104.6	104.7	105.71	106.4	106.2	104.45	105.93	106.61	106.55	105.92	104.86	105.89	104.46	106.93	104.09	106.83	104.75	104.54	104.91	105.97	104.36	105.58	105.31	105.1	106.67	105.69	104.59	105.94	104.93
111.08	110.95	111.42	110.94	111.3	112.24	113.33	112.32	111.25	111.59	111.64	112.29	112.49	113.06	114.14	112.34	113.62	112.34	112.41	111.92	111.9	110.36	112.51	113.11	112.96	113.17	111.83	112.14	113.74	111.67	112.19	114.24	112.5	111.72	111.34	111.12	113.1	110.67	111.45	112.36	111.32	110.16	111.9	113.78	112.01	111.42	113.18	112.42	113.21	111.9
104.92	105.63	107.36	104.65	107.42	106.98	107.77	105.81	106.52	105.93	106.83	105.21	104.95	105.22	106.17	105.77	105.98	105.57	104.91	106.99	106.59	105.96	104.94	104.61	105.73	104.75	104.8	104.82	106.23	107.39	105.88	105.65	106.32	104.96	106.27	105.89	105.02	105.27	105.58	106.84	105.76	107.08	107.35	106.93	105.31	105.32	106.11	104.6	105.6	105.83
106.39	105.21	105.84	107.3	106.45	105.99	104.96	106.38	105.25	105.72	105.38	107.01	105.21	106.8	106.23	105.68	107.22	107.06	103.74	106.79	106.32	106.13	105.25	105.32	106.08	106.08	105.55	105.65	105.54	106.49	106.01	106.32	106.75	105.73	106.73	106.17	105.98	105.95	105.66	105.18	104.94	106.01	106.42	105	106.15	106.09	106.3	106.53	105.56	104.63
111.43	111.73	112.2	111.32	111.71	112.73	111.48	111.96	112.35	111.24	112.76	111.55	112.04	112.22	113.16	112.81	111.59	112.42	111.08	112.72	111.42	110.46	111.51	112.16	112.45	111.65	110.36	110.72	112.55	112.2	111.07	113.84	112.51	111.3	111.51	111.4	111.32	111.82	111.53	111.25	111.31	111.63	111.69	111.85	112.76	111.35	111.99	111.17	109.51	111.85
114.91	115.99	115.64	116.95	116.98	114.71	116.71	115.41	116.43	117.52	117.5	114.89	115.26	118.16	115.21	115.99	116.3	116.33	115.75	116.13	115.58	114.84	116.19	117.21	118.03	116.39	116.78	117.97	115.54	116.72	116.8	116.53	116.94	115.92	114.56	115.23	119.33	116.85	116.2	116.12	115.94	117.17	115.85	117.65	116.26	117.15	115.78	115.69	114.77	116.21
106.61	104.97	106.24	105.29	106.33	104.09	106.05	106.75	104.84	106.77	105.95	105.98	104.93	105.67	104.6	107.42	107.72	106.17	106.67	106.56	106.4	105.43	106.69	106.74	105.52	106.32	106.22	105.49	107.28	106.53	105.32	104.51	106.16	107.23	102.63	106.18	106.77	106.61	106.38	105.54	106.39	105.17	106.87	106.58	107.38	106.83	105.99	105.03	106.98	107.05
101.37	99.624	98.735	99.788	99.512	101.12	101.16	100.4	98.904	99.729	99.556	100.24	100.69	98.75	100.04	99.526	98.018	100.3	100.51	98.263	99.34	98.638	100.47	100.46	98.555	99.95	100.27	99.64	99.205	100.1	98.372	99.464	97.794	100.87	100.13	100.04	100.03	97.86	100.26	99.729	99.452	99.14	101.45	99.41	100.96	99.574	99.314	100.84	100.33	100.25
105.81	105.68	106.45	106.53	106.38	106.59	106.33	105.83	107.5	106.45	105.42	105.34	105.83	106.27	104.98	105.58	105.11	106.8	106.06	106.89	108.38	107.53	105.58	107.29	105.87	106.59	104.99	106.37	106.05	105.77	105.22	107.04	106.89	105.81	106.76	106.72	107.34	105.01	105.73	107.09	106.62	106.26	105.65	105.29	105.59	104.69	106.82	105.79	107.11	105.12
105.89	106.28	106.83	106.66	107.7	106.53	104.73	104.95	106.25	106.32	105.61	105.9	105.28	105.61	104.09	105.91	103.85	106.28	105.43	106.31	106.49	105.74	106.68	105.97	105.4	105.58	106.81	105.44	105.75	105.62	104.69	107.14	106.25	106.86	105.39	106.53	105.25	104.81	106.57	105.95	106.37	105.35	105.17	105.02	105.36	105.79	105.35	106.51	105.38	106.69
103.65	104.38	104.08	104.86	105.08	104.5	104.58	102.87	105.55	102.72	105.44	103.96	103.88	104.79	104.2	103.48	106.08	104.76	103.7	103.78	103.69	104.32	104.4	103.93	103.8	104.54	105.8	103.32	103.57	103.16	104.42	104.36	105.02	103.65	104.66	103.96	105.12	103.87	103.14	104.18	104.18	103.88	104.21	105.09	104.54	103.78	102.44	103.88	103.8	104.23
110.66	111.77	111.09	108.83	111.03	110.18	110.71	111.53	112.29	111.29	111.4	112.17	112.21	110.87	110.09	113.17	110.04	111.99	111.89	113.49	110.84	110.19	110.58	112.34	111.58	109.54	112.95	110.94	112.15	112.22	111.63	111.83	112.11	111.68	110.74	111.55	111.92	110.66	110.7	112.17	109.46	110.84	111.39	113.04	109.88	112.59	110.68	111.56	112.17	111.75
105.8	103.94	105.56	105.58	104.7	105.73	105.58	107.03	104.84	107.33	106.99	105.3	105.31	104.65	107.11	105.42	105.89	106.93	106.31	107.53	105.28	106.43	106.02	104.53	105.65	105.19	102.94	104.41	106.51	104.41	105.54	106.76	105.42	104.57	106.53	105.51	104.47	105.86	105.84	105.91	106.82	105.36	104.21	103.85	104.41	106.34	106.1	106.49	105.28	105.68
107.16	106.77	106.31	106.77	105.97	107.3	106.31	107.03	104.92	105.1	105.88	105.59	105.76	105.21	106.82	104.83	105.11	104.21	103.73	106.32	105.87	105.84	106.23	105.51	106.61	105.06	105.14	107.16	105.16	107.89	106.09	106.7	105.78	106.06	105.4	106.11	104.9	107.64	107.31	107.34	106.42	106.61	105.23	105.29	105.61	105.63	105.44	106.63	106.22	105.89
100.9	100.02	100.53	99.679	99.735	102.17	101.21	99.668	99.338	101.63	101.7	101.61	99.94	101.14	100.19	100.49	100.74	102.15	100.76	100.96	99.64	99.925	100.41	101.26	100.34	100.82	101.6	100.62	99.413	100.68	100.47	100.38	99.11	100.3	100.49	100.96	101.71	100.23	99.876	101.41	101.27	101.89	100.28	101.42	100.75	101.46	101.8	100.6	99.546	99.602
111.25	110.82	109.76	111.11	111.86	112.36	111.94	110.9	110.58	112.32	111.25	111.45	111.88	112.14	112.01	111.55	111.42	112.01	110.27	112.12	110.52	110.23	111.33	110.41	109.31	110.2	112.48	111.43	110.85	110.95	110.75	111.89	113.25	111.37	110.31	112.06	110.77	111.08	111.13	111.82	110.81	110.59	111.56	112.3	111.02	111.64	109.23	112.61	110.56	111.03
112.61	110.89	111.16	111.83	112.16	111.88	111.15	112.24	111.9	111.98	110.06	112.88	110.6	112.29	111.89	111.7	112.44	112.04	111.4	111.91	111.96	112.53	109.15	111.42	111.69	113.06	110.83	110.59	113.11	112.01	112.53	112.01	111.14	110.3	111.52	111.32	112.31	110.21	111.96	111.42	110.61	112.49	111.03	110.79	111.14	111.89	111.3	111.68	111.41	111.61
110.1	111.67	111.51	109.84	110.95	111.68	110.68	111.55	110.87	109.22	109.24	111.21	108.14	110.39	111.08	111.92	110.23	110.13	110.27	110.85	111.23	110.2	109.9	112.16	109.61	109.74	110.1	110.84	111.62	111.89	110.16	110.29	110.93	110.54	110.69	109.94	112.54	111.59	108.6	111.62	109.22	112	111.97	110.08	110.58	110.36	110.92	110.92	109.89	110.65
111.35	111.95	112.14	109.58	111.73	110.81	111.25	110.3	112.71	112.18	113.12	111.08	111.42	111.36	110.65	112.96	110.16	113.21	110.84	112.42	110.42	112.47	111.61	112.99	111.81	112.55	111.73	111.97	111.77	112.49	113.33	112.26	110.95	111.25	112.95	110.8	111.43	111.09	110.99	112.16	112.15	110.79	111.31	111.43	111.5	110.86	108.75	110.55	111.45	111.36
104.25	106.28	104.89	104.76	104.98	106.68	105.71	105.81	106.61	105.53	105.82	105.99	105.75	106.29	105.99	105.15	105.52	104.86	105.55	106.71	105.99	106.61	105.83	104.26	106.11	106.7	106.72	105.04	107.3	105.33	105.74	107.54	106.32	104.82	105	105.92	106.26	106.81	106.89	105.49	107.46	105.86	106.36	106.55	106.12	104.62	106.87	105.81	106.72	105.65
105.31	106.35	104.57	105.76	104.31	105.75	108.53	106.02	104.68	106.71	105.9	106.44	105.11	104.78	107.04	106.5	105.26	105.83	106.66	105	106.98	105.67	105.41	105.16	105.45	106.25	106.58	105.1	106.84	105.22	105.11	104.69	106.63	105.43	108.09	106.13	107.12	106.34	105.89	106.18	105.14	106.05	106.04	105.84	105.15	105.7	106.55	106.1	105.19	106.78
106.03	105.51	105.28	105.31	106.35	106.87	105.75	106.88	105.74	105.36	105.8	104.96	105.39	106.24	105.82	105.64	105.51	105.68	103.75	105.64	106.05	107.24	107.1	105.81	104.73	105.41	105.26	104.57	106.01	104.37	106.42	105.42	105.34	104.71	105.96	105.77	104.91	105.99	104.67	106.6	106.84	105.78	106.46	105.59	105.16	105.37	104.4	105.55	107.16	106.48
105.99	105.29	106.4	105.83	105.68	104.32	105.67	104.75	103.16	105.9	105.89	104.78	105.77	105.94	105.98	104	105.06	106.21	106.64	104.97	106.33	105.73	104.41	105.17	104.33	105.59	105.62	106.42	105.57	104.81	103.73	106.76	105.51	105.52	105.54	104.6	105.56	105.68	105.03	104.26	106.28	105.09	105.56	106.44	104.11	105.31	104.04	105.25	103.81	103.78
106.17	105.6	104.16	106.26	104.39	105.59	105.03	105.58	105.91	107.43	104.94	106.82	104.32	106.53	105.55	107.06	105.66	106.88	105.14	105.22	104.8	105.04	105.36	105.78	105.42	104.38	106.83	106.03	104.93	104.85	104.67	105.39	105.54	106.18	104.52	104.77	105.25	105.4	105.81	104.62	104.31	105.24	104.78	106.54	105.72	103.61	106.02	106.68	104.32	105.36
109.2	110.05	110.34	107.58	108.75	111.17	108.36	110.74	111.63	110.12	109.2	110.72	109.97	109.7	109.58	109.39	109.83	108.35	109.33	109.26	111.41	109.66	107.56	108.73	109.5	109.72	109.63	109.09	110.46	109.41	110.41	109.86	108.89	109.99	108.13	110.27	110.45	110.34	109.08	109.2	108.11	110.24	109.52	108.45	109.83	110.56	110.07	110.49	110.83	108.74
99.49	100.38	100.81	99.145	99.655	99.982	99.141	99.99	98.857	100.53	100.51	99.31	100.57	100.81	100.5	99.255	100.51	99.556	98.829	99.813	100.04	100.43	100.6	99.964	99.128	99.793	99.659	99.162	100.69	98.815	99.892	100.38	99.7	100.37	99.143	99.745	100.51	100.48	98.963	100.47	100.26	100.57	100.77	99.94	99.495	99.356	98.151	98.653	100.51	98.982
110.24	109.4	110.7	111.09	110.24	110.02	109.42	110.22	110.93	109.94	109.82	108.02	109.8	110.11	110.22	109.36	109.02	110.9	110.08	108.95	109.89	109.22	107.78	109.82	110.54	110.95	109.41	110.58	110.58	109.79	108.48	110.52	108.86	109.83	109.33	109.61	109.71	111.46	109.97	110.4	109.66	108.31	111.03	110.21	109.5	111.18	108.82	109.35	109.57	109.69
105.98	106.02	105.65	106.56	106.85	106.54	108.18	105.9	105.81	105.87	104.83	106.46	105.2	105.13	104.24	106.68	106.79	105.57	104.42	104.72	106.1	105.82	104.85	105.61	105.3	105.26	106.1	105.83	106.31	105.8	106.04	105.68	105.64	105.02	106.9	103.5	105.56	106.62	105.44	105.97	105.69	104.91	105.86	106.88	106.02	106.95	104.87	105.59	104.91	104.65
106.49	106.4	106.39	106.97	107.42	105.83	106.27	107.7	108.17	105.96	109.49	106.53	106.29	106.04	107.44	106.92	108.03	107.27	108.83	107.12	107.84	106.35	106.24	105.92	108.03	106.25	107.42	105.5	107.21	107.97	107.46	108.72	107.04	106.54	107.23	107.4	106.81	107.2	104.9	106.5	106.81	107.85	106.83	106.57	107.44	107.16	106.14	106.76	105.49	106.27
107.08	105.98	105.94	105.77	104.83	105.28	105.35	104.81	107.07	106.08	105.78	104.61	106.6	105.31	104.87	105.62	105.15	104.21	106.61	106.75	107.03	106.26	105.29	105.04	104.9	104.74	105.35	106.85	107.07	104.67	106.48	106.62	105.41	105.17	104.71	105.58	105.17	105.3	106.8	104.65	105.36	104.93	105.82	105.7	106.77	107.29	105.52	106.47	104.61	105.74
106.91	105.72	106.09	107.44	106.6	106.02	104.62	105.77	104.93	105.28	105.83	106.05	106.54	105.94	105.83	107.13	109.25	106.41	108.29	105.59	106.53	107.1	105.75	105.86	106.81	106.21	105.32	105.52	106.01	108.34	107.47	108.05	106.62	104.76	105.58	104.91	106.24	106	105.35	105.8	106.51	106.87	105.06	107.44	106.05	107.11	106.53	105.99	106.26	106.03
104.93	105.35	106.43	106.62	106.66	105.58	105.9	107.11	104.51	105.21	105.22	105.03	105.39	106.43	105.83	105.89	105.41	105.82	105.71	104.53	106.48	106.02	105.78	106.35	105.66	105.79	105.24	104.27	104.78	106.23	104.86	105.58	106.11	105.27	105.52	106.44	105.37	104.22	105.75	105.5	104.41	106.44	107.11	106.9	105.82	105.85	105.07	106.33	105	105.77
101.23	101.1	100.12	101.56	100.75	100.16	99.029	100.9	100.04	100.23	100.75	99.976	101.64	101.46	100.65	101.37	100.77	100.42	100.19	99.334	100.14	100.39	100.83	100.53	101.33	100.1	100.96	99.366	98.717	99.641	100.49	100.1	101.49	100.01	100.55	100.22	100.35	100.68	101	99.826	99.166	101.3	100.05	101.75	101.62	101.08	99.516	100.23	101.82	100.87
104.74	103.2	105.75	104.77	104.51	105.44	105.56	104.16	105.02	103.71	102.88	104.61	104.55	104.21	103.92	103.45	104.85	104.32	103.06	104.79	105.51	103.68	103.92	105.46	103.45	103.55	103.25	104.37	103.73	105.2	103.56	104.04	103.57	103.69	105.2	105.29	104.52	102.87	104.93	102.29	104.67	103.58	103.87	104.96	105.31	103.99	103.82	105.97	105.61	103.42
107.22	108.33	105.74	108.14	107.12	105.23	106.15	106.93	108.39	106.91	106.45	107.43	106.32	106.67	107.32	106.92	106.38	107.25	106.13	106.73	105.97	108.01	106.28	107.66	106.96	106.86	105.76	106.34	106.02	107.16	107.23	106.78	105.75	106.58	108.35	107.92	106.87	105.44	107.39	106.63	105.79	106.65	107.06	107.87	106.3	106.51	107.42	107.52	106.73	107.14
99.822	101.23	100.38	100.42	102.44	98.27	100.44	100.73	100.68	99.929	101.32	100.66	101	101.31	99.825	100.95	100.39	100.13	100.32	100.07	101.06	101.78	100.39	100.79	100.68	100.43	101.34	101.33	99.892	101.03	100.94	100.4	98.907	99.846	100.91	102.19	100.94	100.43	100.85	101.08	101.04	100.92	100.46	99.965	100.77	100.75	100.89	100.62	99.769	100.78
106.63	106.89	106.97	105.25	105.88	106.32	106.71	105.95	105.92	105.27	105.88	104.38	106.13	107.4	106.58	106.99	107.44	107.59	106.7	108.76	104.88	106.42	107.22	105.56	106.95	105.59	105.94	107.23	107.52	103.14	106.15	105.64	107.8	106.95	106.75	106.5	106.18	105.79	105.19	106.18	106	106.11	106.79	106.47	106.1	107.55	106.83	105.45	105.87	106
100.69	101.78	100.38	99.625	101.63	101.11	101.16	101.68	101.25	102.04	99.048	101.69	100.61	101.2	99.358	100.59	101.55	100.54	101.29	100.25	101.29	101.62	99.568	101.18	101.92	100.5	100.58	102.01	100.77	99.342	100.81	101.12	103.08	101.49	99.618	100.35	101.31	101.13	101.98	101.46	101.19	101.74	101.81	102.19	100.24	100.72	100.45	100.21	100.87	101.54
101.21	102.61	100.62	101.04	99.916	102.47	101.19	101.22	101.68	102.09	100.89	99.558	99.668	102.15	101.7	100.85	100.46	100.7	99.898	101	101.91	101.55	100.61	101.41	100.95	99.598	100.73	99.577	102.43	102.11	102.11	101.72	102.73	100.1	101.34	100.25	101.77	101.27	102.14	101.5	100.47	100.71	100.62	103.48	101.7	100.77	100.99	101.85	98.684	102.23
104.67	104.62	105.01	105.24	105.04	105.44	105.51	104.35	106.3	105.71	105.38	106.15	103.69	104.52	104.8	105.34	107.76	106.55	104.45	105.96	104.85	105.41	106.34	105.78	104.79	105.27	106.72	104.98	106.06	105.72	104.92	106.53	106.52	105.88	105.73	107.64	105.29	105.49	104.69	105.5	105.99	105.34	107.13	106.87	105.89	107.23	104.82	105.78	105.1	104.32
105.94	104.86	104.98	106.67	105.09	105.16	106.96	104.04	107.22	104.82	104.87	106.03	105.69	105.73	107.15	105.7	106.29	105.82	103.81	104.86	106.35	105.38	106.11	107.58	104.68	106.15	105.99	105.27	106.43	105.89	104.08	105.44	107.46	105.68	105.38	105.49	105.74	104.03	105.89	105.91	106.95	105.37	103.77	105.85	105.99	102.59	104.8	104.85	106.47	105.34
114.21	116.39	115.66	116.31	114.8	115.37	115.49	115.43	117.18	115.01	116.56	115.91	117.12	116.91	117.1	118.62	115.57	115.9	117.42	117.03	115.68	115.9	115.49	116.47	116.84	115.8	116.19	115.55	116.9	117.68	116.1	117.05	117.17	116.45	115.18	116.01	115.81	116.67	117.17	115.73	115.78	115.78	115.49	115.83	115.58	115.97	117.2	117.38	117.33	118.03
111.91	112.07	111.21	111.45	111.14	110.75	110.26	111.41	111.58	111.53	111.75	112.02	112.76	111.19	112.04	111.77	111.5	111.87	111.13	111.61	111.32	112.16	112.05	112.82	110.56	112.47	110.99	113.4	109.61	111.22	112.49	112.12	111.11	112.92	111.36	111.57	112.96	110.01	110.71	110.49	112.19	110.93	112.16	111.56	112.37	111.33	111.77	111.5	112.63	112.45
101.01	100.59	100.31	100.16	101.46	101.34	102.62	101.07	102.98	101.48	100.05	101.09	100.56	101.5	101.47	101.36	101.69	99.964	100.22	100.81	100.65	101.13	99.406	101.13	100.83	100.36	99.957	101.93	100.22	102.36	101.81	100.59	99.558	100.67	100.05	101.28	101.56	101.71	102.01	102.26	100.61	102.05	101.4	99.073	101.08	102.55	99.442	101.6	100.31	101.06
105.47	105.44	104.13	104.81	104.59	103.83	104.86	103.93	105.18	104.09	104.85	104.83	103.57	104.5	104.33	104.58	102.84	103.64	104.27	103.41	104.63	104.66	105.06	104.93	105.54	102.18	104.2	104.19	104.2	103.51	103.08	104.8	104.46	103.83	104.19	104.03	103.23	103.21	105.52	105.03	104.8	102.4	104.52	104.13	104.11	103.2	103.76	106.78	102.87	104.66
111.58	111.84	111.96	112.16	112.65	111.02	110.71	111.74	112.06	112.64	111.56	110.7	112.32	112.63	111.45	112.76	111.85	111.89	112.36	112.5	111.85	111.62	111.36	111.94	111.39	114.04	111.48	111.96	110.71	111.64	111.88	112.37	111.96	111.22	110.79	112.13	113.34	111.7	111.5	113.23	113.83	111.78	115.19	111.37	112.21	111.68	114.01	112.74	113.01	111.42
111.29	111.26	110.91	112.3	112.46	111.38	110.66	112.22	111.83	112.85	112.66	111.86	112.11	113.12	111.72	113.98	112.69	112.13	111.67	111.66	110.02	110.45	112.55	110.62	111.46	112.15	112.58	111.11	111.73	112.77	110.83	112.31	112.22	113	112.22	112.6	112.22	112.97	112.35	112.74	112.73	111.47	111.63	114.31	111.96	112.25	110.66	112.09	113.02	113.26
103.58	104.63	106.04	103.68	104.87	103.58	103.77	104.71	103.95	104.45	104.57	104.1	103.56	103.52	103.32	104.22	103.27	103.68	105.51	103.04	103.57	103.83	103.4	103.94	104.79	104.9	103.48	102.93	104.03	104.36	103.91	104.81	105.44	104.53	104.8	104.03	103.42	105.17	103.27	103.59	104.29	105.64	104.54	104.41	102.47	103.06	104.77	102.9	104.65	104.25
104.01	103.49	101.62	104.62	104.29	104.19	102.24	103.66	104.65	103.18	104.35	104.3	103.73	104.31	103.68	105.37	103.07	104.46	104.99	104.11	104.35	105.26	104.6	104.04	104.08	102.81	105.09	103.1	103.43	105.21	105.33	104.61	103.07	104.3	103.32	105.02	104.1	104.15	104.24	104.72	104.98	105.11	102.04	104.82	104.36	104.39	104.67	102.42	105.01	104.22
113.31	113.66	111.52	113.15	112.61	113.52	112.73	113.77	112.81	114.51	113.54	111.6	114.22	112.54	113.64	113.12	114.16	113.33	111.78	112.91	114	113.63	113.51	112.94	111.98	114.75	112.57	111.47	113.28	111.35	113.93	112.87	112.54	111.54	111.39	114.51	113.9	110.38	112.76	112.05	110.96	113.06	113.85	113.17	114.26	111.23	113.64	112.78	113.29	113.39
104.77	104.37	104.1	105.38	103.24	103.63	104.02	103.64	103.59	104.1	103.95	105.04	104.17	102.49	105.33	104.56	104.4	103.53	105.46	104.93	106.38	104.3	104.3	104.92	103.63	105.26	104.56	105.97	103.62	103.05	103.98	103.11	104.47	103.89	105.41	104.75	103.63	104.29	105.92	106.01	103.68	104.83	103.34	105.31	103.21	104.05	105.84	103.13	103.19	104.83
105.01	107.12	103.83	105.96	105.19	104.48	105.43	105.83	104.39	104.5	106.39	105.51	105.51	106.21	106.27	106.05	104.5	105.56	103.79	106.78	106.08	105.06	106.26	106.07	106.41	105.59	104.08	105.34	106.34	103.99	106.56	103.96	105.48	105.44	105.06	105.5	106.29	106.29	106.1	104.55	107.95	103.77	105.08	104.59	103.69	104.81	104.45	105.83	104.75	104.76
104.68	104.87	107.21	105.21	105.59	105.11	105.6	105.87	105.86	105.24	103.39	104.75	104.43	106.41	104.95	103.91	106.35	106.24	105.43	105.63	106.11	104.93	104.56	104.8	105.54	106.41	106.73	104.52	106.56	104.75	107.17	105.38	105.91	105.48	104.78	105.17	107.29	105.99	105.24	106.02	105.34	105.11	105.47	105.78	104.7	105.78	104.74	104.75	105.81	105.96
107.44	107.52	105.96	105.89	106.8	107.92	105.76	106.11	107.07	106.47	105.88	106.92	107.65	105.91	106.14	106.73	106.18	106.79	105.05	107.97	106.41	106.85	106.47	107.73	107.71	106.93	106.75	106.84	106.23	105.4	106.15	107.02	106.42	104.99	106.1	106.98	107.73	107.57	107.28	107.32	107.78	105.98	106.41	105	105.33	106.91	105.61	106.1	106.31	106.14
105.49	106.81	104.61	105.54	105.45	107.09	105.92	106.41	106.12	104.33	103.53	105.84	104.48	105.45	105.24	105.11	106.75	105.52	107.15	106.99	106.01	104.66	103.56	107.35	104.71	106.72	105.78	106.13	105.95	105	104.77	104.35	105.48	105.57	105.63	105.73	106.12	106.86	105.93	107.05	107.03	104.6	106.16	105.55	105.81	105.76	106.48	105.8	106.67	106.23
104.3	106.9	105.62	106.5	105.39	105.14	106.35	105.07	104.1	104.54	104.87	105.12	104.7	104.01	105.23	105.47	104.49	104.61	105.98	106.98	105.41	106.5	105.06	104.87	107.32	105.02	105.84	106.14	104.68	105.01	105.28	104.26	106.61	104.87	104.83	104.8	105.51	105.74	106.03	105.56	105.31	104.72	107.3	104.74	104.38	105.97	104.14	104.77	104.03	106.89
108.02	106.04	107.37	107.49	108.45	107.45	106.25	105.58	106.27	106.55	104.72	106.23	106.71	106.83	106.23	107.72	106.6	105.78	107.69	107.57	106.19	105.04	106.97	106.26	107.4	106.2	106.44	106.45	107.29	106.74	106.76	107.02	106.44	104.81	107.37	106.34	106.02	105.76	107.41	107.52	106.57	107.36	107.55	106.97	105.79	106.33	105.72	106.22	107.4	105.39
105.37	104.45	103.95	106.29	104.12	107.33	104.76	105.68	105.41	106.45	105.35	104.06	105.17	105.24	105	105.21	106.5	104.93	106.6	104.32	105.7	107.09	106.19	106.66	104.84	106.17	105.44	105.55	106.06	106.16	104.87	105.41	106.41	106.71	104.19	105.97	105.8	106.04	105	105.27	105.29	105.25	104.84	106.13	106.76	104.83	105.08	104.96	106.06	105.09
106.05	105.73	104.97	104.6	107.08	105.84	105.56	107.88	105.32	106.96	106.47	107.36	105.71	105.22	106.07	104.8	104.41	105.44	106.74	107.11	104.8	104.97	106.2	105	105.57	106.9	106.39	105.9	105.11	104.85	105.77	106.31	106.02	107.07	107.34	105.63	106.95	106.77	105.95	106.04	106.03	105.67	105.99	106.05	106.03	105.48	106.3	106.94	106.32	104.95
102.83	105.3	106.94	105.64	106.38	105.3	104.43	106	104.93	104.51	105.74	104.08	105.96	105.28	106.44	104.67	103.91	104.67	104.14	105.68	104.45	105.22	104.14	105.47	106.53	105.92	104.6	106.09	105.29	106.31	104.99	106.64	105.86	104.46	103.67	105.26	105.17	104.97	104.98	104.32	106.54	106.62	104.93	105.49	106.28	105.5	105.71	104.54	103.97	106.38
118.12	115.52	117.08	117.16	115.67	116.75	117.71	116.84	113.95	116.63	116.26	116.89	116.95	114.63	116.4	114.55	116.55	116.98	116.54	115.65	115.4	116.11	116.21	117.27	116.45	115.5	116.22	115.89	116.01	116.6	115.86	116.5	116.08	117.43	116.01	116.88	115.3	117.27	117.52	118.06	115.2	116.72	114.73	116.64	116.1	115.3	114.81	115.94	114.76	115.71
111.27	110.9	112.66	111.04	110.78	111.96	111.11	110.95	112.73	111.01	110.56	111.05	110.12	110.06	110.96	109.63	111.72	111.86	112.43	111.17	111.61	110.37	110.94	111.14	110.16	112	111.29	112.28	111.97	111.32	110.67	112.11	110.93	110.8	110.97	112.91	112.88	109.88	112	110.42	112.7	112.61	111.65	111.1	110.85	111.52	111.84	110.98	111.4	112.52
104.72	103.79	104	104.5	103.74	103.52	104.8	104.92	102.31	104	106	103.86	102.93	103.74	104.69	106	105.02	104.78	103.57	104.12	104.06	104.11	104.24	103.76	103.66	105.31	103.65	105.15	103.34	104.84	103.86	105.19	104.38	104.4	105.8	103.66	103.11	103.87	105.3	103.73	104.21	105.16	102.91	104.78	104.51	104.27	105.07	105.44	103.94	104.89
112.2	113.04	111.46	110.62	110.75	110.02	111.73	109.98	110.03	111.83	112.45	112.26	111.41	113.37	109.67	110.13	112.33	110.41	110.51	110.89	109.65	111.84	110.06	111.03	109.88	109.62	111.75	109.91	109.89	111.47	110.23	113.03	111.73	112.76	112.2	110.92	111.45	112.16	111.32	111.7	112.06	110.98	112	109.97	110.74	109.98	111.15	114.14	111.18	111.08
105.3	105.48	106.06	106.85	105.41	105.63	105.58	107.73	104.81	105.79	106	105.56	105.79	106.06	106.28	105.38	106.96	106.69	105.99	107.9	106.63	105.85	106.63	106.85	105.05	108.49	106.67	107.21	105.82	106.59	106.56	106.4	106.85	106.81	107.14	105.75	106.7	104.13	106.59	104.42	106.7	106.45	104.7	104.09	106.06	105.18	105.39	106.3	106.28	105.63
110.37	110.62	111.81	113.25	109.82	111.8	111.86	112.09	112.63	113.09	111.02	111.05	110.04	111.45	110.62	110.21	111.55	111.04	111.92	111.57	111.81	111.95	112.92	111.07	111.37	111.83	111.38	111.79	111.64	111.89	112.28	112.84	112.51	110.6	112.12	111.59	112.29	111.21	112.47	109.84	112.27	114	112.7	111.08	112.47	111.82	111.7	110.09	112.56	111.47
111.77	109.45	111.1	112.18	110.64	110.15	109.22	111.92	109.36	111.1	110.82	109.41	110.04	109.56	110.19	111.8	110.38	109.2	109.42	109.64	110.26	111.52	110.03	109.05	110.08	109.89	109.6	109.45	109.2	110.93	108.59	110.3	110.37	111.24	109.78	110.31	110.41	110.95	110.33	109.87	111.15	111.27	110.63	110.29	111.58	110.3	108.88	110.43	110.47	111.9
106.28	105.73	105.01	103.89	105.99	105.33	105.24	106.79	106.55	105.55	105.46	107.32	104.74	104.92	105.55	106.76	105.95	105.74	106.49	103.51	105.41	104	105.71	104.97	105.87	104.59	104.55	106.33	104.89	105.37	106.12	105.4	104.74	106.58	104.91	106.72	105.69	106.66	104.91	106.09	105.48	107.36	105.39	104.87	105.94	105.56	103.95	104.85	105.26	105.1
112.1	111.6	111.31	112.22	111.06	110.45	112.07	111.9	111.83	110.88	111.65	109.54	111.36	110.79	110.39	109.81	112.17	111.74	110	111.89	111.41	111.55	112.01	112.22	110.43	112.13	110.78	110.13	111.71	110.96	109.67	110.06	109.98	110.37	111.34	111.94	111.57	110.16	111.66	112.05	109.71	111.59	111.42	110.5	111.29	112.96	110.59	111.78	111.44	111.81
112.19	112.03	113.32	110.84	113.34	110.5	113.91	110.58	112.46	112.53	112.33	111.13	111.25	113.37	111.31	110.81	111.33	112.2	113.4	112.45	111.16	110.81	112.72	112.25	112.27	111.68	113.02	113.28	112.63	112.39	111.99	109.97	111.99	112.29	111.03	111.41	113.55	112.16	112.77	111.94	111.41	112.12	110.81	111.77	112.3	110.71	112.31	113.16	111.3	113.48
110.32	110.79	111.07	110.12	111.67	111.11	111.27	111.85	110.63	111.14	111.24	111.69	109.86	110.15	111.58	111.01	110.3	109.76	110.55	112.72	110.33	110.92	110.73	111.03	110.32	110.08	111.02	111.02	112.15	111.92	109.53	112.19	110.94	111.25	111.19	111.92	111.52	111.4	112.06	112.23	111.69	112.4	112.86	111.37	109.69	112.81	111.9	111.85	111.5	111.67
105.84	106.1	106.6	105.97	106.77	105.01	106.01	107.28	106.2	107.05	105.55	105.97	107.99	105.96	105.67	104.92	106.91	105.79	106.91	105.42	105.06	106.33	106.28	106.43	106.75	106.82	105.29	106.08	106.35	106.98	105.65	104.74	105.14	104.91	106.68	107.51	106.49	105.87	107.94	106.3	105.51	105.53	107.88	106.98	106.37	106.82	107.45	105.76	106.55	104.76
115.74	115.92	115.63	116.35	117.41	116.01	117.39	116.77	115.47	115.45	116.84	116.04	114.99	116.79	115.57	115.59	116.63	116.82	115.21	116.08	115.53	116.55	116.35	117.3	116.28	114.83	117.58	116.07	116.28	115.82	115.92	116.49	115.74	115.68	115.01	116.66	115.19	115.82	115.98	116.58	116.3	115.95	114.75	115.64	113.9	116.66	116.73	117.56	118.02	115.37
117.34	118.06	116.97	117.02	118.56	119.34	116.97	117.11	117.13	117.91	117.82	118.35	119.89	117.68	117.92	117.13	118.93	117.46	119.3	116.18	116.08	116.81	117.47	116.42	117.67	118.39	118.19	117.46	116.75	117.1	116.8	117.33	117.11	118.61	118.1	118.55	118.01	117.22	117.29	118.19	117.49	118.18	117.57	116.72	118.68	118.66	117.99	117.39	116.71	117.68
103.79	107.45	104.6	105.27	104.45	104.59	105.66	104.76	105.79	105.84	106.55	103.56	104.51	104.54	104.77	106.38	105.88	105.36	106.38	104.89	105.37	104.19	104.53	105.05	104.66	105.21	105.12	104.88	106.12	104.38	106.08	105.32	106.66	106.9	105.46	105.49	102.91	103.66	105.65	104.52	105.42	106.76	104.55	106.25	104.65	105.65	105.44	104.28	105.29	105.98
113.63	112.09	110.69	112.4	111.01	114.65	112.63	113.3	113.49	113.15	113.18	112.03	113.7	113.58	112.96	113.15	113.2	112.61	112.31	114.63	113.36	113.99	112.43	114.39	113.09	111.48	112.82	112.35	111.83	113.55	114.5	113.24	110.99	112.84	112.96	112.38	113.99	113.15	113.28	112.31	113.33	113.5	115.16	113.69	112.44	113.69	112.83	113.19	112.95	112.6
103.91	105.25	105.56	107.23	104.42	105.49	106	103.33	105.08	105.38	107.11	105.37	106.37	107.03	105.06	104.69	105.71	105.74	106.65	105.42	106.07	106.05	105.95	105.99	105.91	106.71	105.63	105.61	105.98	102.73	106.99	104.65	105.12	106.54	105.68	105.54	105.2	104.3	104.4	106.3	107.27	106.31	105.4	103.78	105.42	107.45	105.33	105.61	106.1	104.83
111.65	110.29	112.13	112.42	112.52	111.4	110.06	111.37	110.88	111.06	110.15	110.52	112.25	112.14	111.36	111.89	110.7	111.43	111.83	111.29	110.73	110.39	111.73	110.91	111.82	111.68	111.63	111.29	110.83	109.97	111.61	109.77	111.85	112.4	111.3	111.69	113.19	110.48	111.64	110.96	112.68	110.4	112.86	112.92	109.61	112.37	110.7	111.02	110.98	111.51
109.23	111.22	109.16	110.62	109.79	110.22	110.97	108.56	111.27	110.52	110.5	110.45	109.55	109.38	109.86	109.1	110.39	110.5	110.08	110.9	112.34	109.1	112.03	111.93	109.74	109.76	110.76	107.87	108.72	110.22	110.3	106.9	109.72	109.28	110.43	109.7	111.65	109.56	111.11	109.07	111.2	109.14	109	110.93	110.71	111.15	109.6	109.27	110.07	110.26
99.925	101.59	101.75	99.687	100.29	101.59	100.6	100.82	102.23	100.24	100.61	101.04	102.54	101.18	101.88	101.22	99.873	101.1	100.62	101.33	100.26	100.98	101.03	100.51	100.77	100.7	98.855	101.37	99.283	100.87	100.33	99.384	98.936	100.69	101.12	101.88	100.26	100.97	101.01	99.851	101.17	102.05	100.38	101.55	101.18	100.34	101.67	98.992	99.478	101.13
106.64	106.23	106.15	104.54	105.58	106.46	103.81	105.68	105.62	105.49	107.36	106.73	105.67	105.19	105.57	105.29	104.19	105.57	106.21	104.84	106.02	104.98	106.44	106.29	105.82	106.34	107.55	106.4	104.95	105.05	106.51	105.12	107.87	105.93	106.38	105.11	105.81	106.21	104.95	106.02	105.88	106.08	106.8	106.07	105.73	107.04	104.42	106.05	106.92	104.85
106.36	106.29	105.53	106.14	106.87	106.38	106.6	107.24	107	106.2	105.53	105.27	106.09	105.84	104.88	105.72	106.6	106.56	106.22	106.49	104.94	106.97	106.5	105.71	106.4	105.36	105.96	105.9	105.89	106.74	103.39	107.44	106.18	105.31	106.51	104.32	104.75	104.87	104.42	105.64	105.7	106.3	106.44	104.68	104.47	104.86	105.28	106.06	105.41	105.06
111.14	110.57	111.42	111.17	111.44	111.34	109.63	110.95	111.69	111.02	111.03	110.83	110.23	110.36	109.69	111.18	110.28	111.71	109.27	109.22	111.61	109.51	111.03	109.5	111.83	111.3	110.66	111.27	111.77	110.46	112.43	110.11	109.69	111.36	110.51	109.39	109.83	109.91	111.64	108.62	109.12	111.41	110.96	108.27	109.89	110.12	110.96	110.14	109.6	111.21
105.4	106.02	106.24	105.39	105.76	104.48	106.81	105.65	106	106.85	104.88	106.73	106.82	104.8	106.57	104.99	106.16	105.21	105.17	104.98	104.81	105.82	106.01	105.3	105.03	106.49	105.52	103.51	105.95	105.42	105.09	105.97	107.09	105.23	104.52	105.4	106.63	106.78	107.84	105.22	105.76	106.14	107.91	105.47	105.44	105.93	106.53	107.21	106.66	104.48
99.546	99.596	100.5	99.201	97.792	100.14	98.535	99.081	100.48	100.63	100.6	100.97	98.297	99.697	99.376	99.268	99.206	99.13	99.304	98.445	100.37	99.778	100.31	99.148	99.057	98.448	100.64	99.819	99.218	100.27	100.13	99.163	100.71	101.15	99.954	99.517	97.929	99.089	98.59	99.323	99.792	100.26	98.634	99.139	99.816	99.957	98.99	98.335	99.446	99.395
109.39	109.4	109.65	108.65	108.92	108.36	109.61	111.05	110.01	109.02	108.2	109.2	109.81	109.05	109.61	111.36	109.86	110.12	110.2	108.58	110.13	109.67	110.3	108.96	109.01	109.97	109.45	110.76	110.08	110.09	112.03	109.87	108.78	109.32	111.47	109.74	109.21	111.17	111.27	110.13	110.82	108.71	109.86	108.73	110.53	109.64	110.35	110.57	110.07	108.89
105.9	106.51	107.57	105.38	107.07	106.75	105.78	104.64	105.5	105.62	105.88	107.11	106.18	105.54	106.39	105.69	107.14	104.38	104.68	106.5	105.81	105.24	106.8	106.2	105.96	105.04	107.09	106.66	106.08	106.94	105.86	106.36	106.45	106.37	105.77	105.83	106.46	106.22	106.02	107.19	106.92	104.7	106.04	107.17	106.41	107.08	105.83	107.78	104.72	107.04
106	104.04	106.42	106.56	107.16	107.05	106.94	105.89	104.59	105.36	105.72	106.17	106.06	107.12	105.53	104.88	104.81	105.28	104.79	105.27	107.22	105.21	106.89	105.65	106.4	105.4	105.86	106.92	105.69	106.33	104.59	104.84	106.63	105.41	104.96	106.99	106.16	103.78	105.06	105.93	105.63	106.26	105.65	105.08	105.11	104.48	105.24	103.91	106.43	105.3
101.31	99.631	99.903	98.678	100.2	99.341	98.877	97.869	99.717	99.728	99.489	98.526	99.869	98.436	98.506	100.24	100.96	99.094	101.18	99.752	100.44	100.01	100.4	99.623	99.86	98.606	98.695	100.77	98.657	100.21	99.611	99.65	98.966	99.529	98.567	99.325	100.1	98.377	98.785	100.62	98.831	100.84	99.048	98.565	100.94	99.79	100.25	100.46	99.749	99.047
106.04	105.32	105.78	105.95	105.3	105.49	105.59	106.48	105.66	105.75	104.14	104.83	105.55	105.65	106.77	105.93	105.36	105.92	106.17	105.07	105.01	105.52	105.58	105.72	105.06	106.43	106.99	104.23	105.88	105.27	106.18	104.71	106.68	105.99	104.97	106.72	106	106.32	105.61	105.54	108.09	104.92	105.16	104.89	106.2	104.94	105.7	105.39	105.58	105.13
111.99	113.18	112	112.1	113.38	110.88	113.06	112.04	111.24	111.52	111.85	111.39	111.66	112.19	112.95	113.51	111.34	111.5	109.75	111.9	112.18	110.74	111.22	112.31	111.24	111.75	111.09	111.86	111.19	111.7	112.63	110.36	111.22	110.53	111.07	112.53	110.72	111.05	110.38	110.71	112.56	112.77	112.21	109.98	111.17	113.19	113.67	111.72	112.14	111.53
99.13	100.55	99.668	98.494	100.44	99.085	99.711	100.14	99.128	101.19	97.379	99.143	100.15	99.9	99.099	101.92	99.984	98.88	101.37	99.139	98.993	100.26	100.37	100.17	100.32	100.82	98.144	99.332	99.057	98.135	100.39	98.544	99.819	97.933	99.295	99.668	101.45	99.228	99.694	100.73	100.21	99.443	99.538	101.84	99.381	99.836	102.51	98.93	99.876	99.725
105.01	106.52	106.23	104.98	106.41	105.57	105.44	103.82	105.03	103.97	104.73	104.64	105.53	105.83	105.86	106.99	104.42	106.01	105.85	106.33	104.97	105.62	105.24	104.59	104.51	105.7	105.57	106.14	104.08	103.97	107.45	105.53	105.79	104.65	106.97	105.61	106.92	106.65	105.02	104.74	105.13	105.39	104.54	105.04	106.36	106.74	104.35	105.71	105.82	103.8
105.53	105.61	105.01	106.54	104.22	104.96	105.53	107.85	106.07	105.95	106.9	105.32	105.21	107.1	104.21	106.01	108.05	105.13	104.83	105.9	106.51	105.91	105.38	106.96	105.6	107.02	106.54	106.86	106.28	106.22	105.52	105.67	105.27	106.76	106.06	106.24	104.85	106.84	105.27	106.5	104.57	105.74	105.45	106.08	106.03	106.14	104.36	105.64	105.19	106.7
100.52	100.16	99.854	102.13	99.235	100.04	99.951	99.296	99.951	100.54	100.08	100.14	100.76	101.41	99.241	99.936	101	98.914	99.752	98.828	100.61	100.18	99.395	99.522	99.178	99.648	99.944	101.48	100.05	100.08	100.89	101.25	99.484	100.59	100.21	98.622	98.652	100.01	98.394	99.066	101.54	99.064	100.38	99.831	99.712	99.898	100.13	99.917	99.988	100.22
106.15	104.87	106.82	105.3	105.24	104.58	104.76	108.27	106.35	104.14	106.24	104.39	104.89	104.57	106.32	104.81	106	104.76	106.53	107.21	105.37	105.13	106.43	105.78	104.93	105.43	104.69	105.59	105.34	105.96	106.47	105.7	105.31	104.95	104.98	105.81	106	106.35	106.15	105.86	105.25	105.24	105.95	105.99	105.84	106.79	105.14	106	106.19	105.8
111.79	110.31	113.74	112.74	111.95	113.43	110.95	112.4	112.61	111.35	110.9	112.36	111.47	111.9	111.73	111.58	111.43	110.76	112.39	111.85	112.34	112.35	110.61	113.37	110.56	111.8	111.56	112.1	111.46	112.66	111.54	111.82	112.18	111.84	112.55	111.3	112.95	111.32	110.62	112.13	112.51	110.5	111.56	112.76	112.07	111.64	113.71	110.87	112.37	112.21
110.36	110.01	110.28	108.95	109.71	110.07	110.64	110.19	109.8	108.71	107.67	109.76	109.46	109.13	110.4	108.7	109.29	109.07	110	109.85	108.56	110.91	108.35	110.05	109.82	109.18	109.51	109.47	110.48	111.2	109.26	108.94	110.34	109.63	110.11	109.16	109.88	108.66	109.46	111.5	109.59	109.72	111.17	109.87	110.13	108.4	110.42	109.66	109.09	112.12
106.21	105.71	105.91	104.09	104.49	104.96	105.71	105.87	103.88	104.17	105.68	105.17	106.21	106.54	104.14	105.12	105.93	104.98	105.41	105.48	104.89	103.67	105.07	105.62	105.6	105.86	103.22	104.88	106.02	106.46	105.38	105.2	106.14	104.74	105.46	104.79	104.33	105.86	104.96	104.45	104.32	106.73	105.36	104.72	105.42	104.79	106.33	105.34	105.06	105.74
103.02	103.14	104.83	102.84	102.5	103.83	103.96	104.06	103.48	104.54	104.26	106.13	104.21	105.07	104.88	102.65	105.82	103.13	105.69	102.89	103.51	104.47	106.7	104.35	103.53	102.53	103.76	103.6	104.75	104	103.41	103.46	105.18	104.71	105	105.26	102.93	104.91	106	104.51	102.84	103.48	103.92	103.04	104.18	104.06	104.39	105.95	104.44	105.48
110.9	112.56	110.83	110.45	110.33	110.55	111.37	110.01	110.8	111.9	109.78	110.89	111.32	110.33	111.62	111.31	108.52	111.37	110.97	111.82	112.06	110.44	109.99	110.26	110.2	111.75	111.89	110.99	110.87	110.94	109.4	109.36	109.98	110.48	112.06	110.94	110.13	109.77	110.89	109.16	111.02	111.08	111.55	111.31	110.94	110.81	110.19	110.15	111	109.78
105.88	105.74	105.94	106.68	107.21	105.88	107.51	105.59	107.27	106.13	104.95	106.6	105.92	106.32	105.73	106.27	106.17	105.12	107.18	106.27	105.68	107.69	105.44	107.56	107.21	106.53	106.6	106.49	106.55	105.08	106.2	105.95	105.99	105.43	105.88	105.7	104.14	106.01	106.33	105.95	105.23	108.17	107.54	105.86	106.42	106.03	107.85	107.59	106.57	106.15
110.92	111.85	112.18	110.58	111.62	111.81	112.21	111.96	111.51	110.88	108.95	112.47	110.73	109.87	111.29	109.66	110.96	111.34	111.16	109.7	109.33	111.75	110.57	110.9	110.74	110.26	110.77	110.77	112.11	110.39	111.16	111.71	109.81	111.65	110.19	111.88	111.6	110.55	112.59	112.95	114.16	111.4	111.26	110.6	110	111.8	111.09	111.36	111.45	111.39
112.79	111.82	111.36	110.74	110.68	110.3	111.76	111.39	110.39	112.18	110.89	110.03	111.12	112.21	111.13	110.34	109.47	111.3	111.43	110.05	110.68	110.38	111.45	113.96	111.66	111.78	110.79	110.94	112.32	110.64	111.2	110.81	111.2	111.02	110.85	111.12	111.99	109.47	111.7	110.24	113.22	112.29	111.64	111.2	111.58	111.96	112.04	112.74	109.22	111.68
103.61	103.15	105.66	103.82	104.09	103.13	105.67	104.5	105.34	104.75	103.59	103.81	103.13	103.6	104.58	105.33	104.09	104.95	105.13	103.17	105.46	105.74	103.74	102.55	104.29	103.84	104.06	103.55	101.93	105.21	103.91	104.59	104.97	102.8	103.61	104.59	104.06	103.15	105.61	104.52	105.48	103.81	103.82	103.28	104.21	104.08	104.81	103.47	104.97	103.6
110.68	113.82	110.38	111.93	112.63	112.96	112.33	112.27	112.48	111.55	110.65	110	112.95	111.72	112.35	108.95	112.4	111.73	111.46	112.15	111.52	112.21	111.97	112.25	113.43	110.58	111.23	112.03	110.62	112.95	111.63	113.46	112.6	112.66	112.26	112.47	112.76	113.44	112.78	110.38	111.94	112.52	111.21	112.32	111.19	112.62	112.77	111.93	111.76	113.08
109.79	108.53	112.09	111.59	110.82	110.56	108.94	111.06	110.8	110.99	108.21	110.14	110.85	111.78	110.31	110.2	109.47	110.53	110.84	109.89	110.71	110.71	110.06	108.84	109.16	109.47	111.97	109.78	110.51	110.39	110.58	110.96	109.3	111.09	109.5	108.8	110.7	109.71	110.33	110.59	112.07	110.23	110.32	109	110.84	109.6	109.44	110.32	110.08	109.25
111.98	110.93	111.48	111.37	110.88	110.7	111	110.92	112.01	109.93	110.86	111.41	112.11	111.51	110.83	112.13	112.01	111.51	111.59	113.24	111.43	111.04	112.04	112.4	110.77	110.53	111.5	110.84	112.26	110.88	112.02	111.36	111.68	111.38	112.11	111.79	111.99	111.19	111.97	109.61	110.19	110.96	113.86	113.09	110.67	114.17	109.68	110.43	111.86	110.31
104.72	105.73	106.85	106.04	105.48	105.55	105.77	105.15	103.55	106.39	105.57	105.48	106.36	106.39	104.12	106.34	105.37	105.83	106.41	105.12	105.69	105.76	105.29	105.51	104.46	105.03	105.41	105.93	105.23	104.32	104.94	105.32	105.34	105.03	105.52	105.47	105.96	106.32	106.18	107.44	108.14	105.67	104.59	104.51	105.85	104.47	105.76	104.76	104.61	104.92
101.16	102	100.84	100.91	101.92	101.64	102.02	101.44	99.341	101.7	101.15	101.54	100.82	101.28	100.63	102.22	101.42	100.5	100.77	102.31	99.997	102.42	100.93	99.613	101.81	101.01	100.5	100.5	101.4	100.84	100.33	100.49	102.28	100.68	101	101.48	102.94	101.36	100.95	101.3	100.43	100.59	100.53	101.57	99.69	99.001	101.2	101.43	100.78	100.42
106.47	106.99	105.69	106.82	104.57	105.44	107.65	105.63	107.2	106.59	105.56	105.67	106.37	105.71	105.77	106.8	107.72	106.88	106.74	105.86	105.9	105.78	104.7	105.91	105.62	106.23	104.65	106.15	105.64	106.86	105.02	106.56	105.7	106.63	104.54	104.55	107	106.9	106.83	106.94	106.47	105.81	105.97	106.97	105.99	107.96	105.34	105.09	106.52	106.68
103.97	105.24	105.2	105.04	104.3	104.2	103.74	104.57	104.44	104.03	104.34	105.1	105.83	103.9	104.1	104.15	103.74	103.6	105.1	106.08	105.31	104.23	103.7	102.15	104.05	105.5	104.02	104.94	104.42	105.52	103.84	104.65	104.42	105.17	103.59	104.87	104.17	105.24	104.05	104.83	105.84	103.55	103.82	104.29	103.64	105.81	103.75	104.36	103.53	104.32
105.89	106.58	104.62	105.11	103.22	106.26	105.58	106.15	105.24	106.92	104.47	105.58	105.52	105.09	104.99	105.9	103.78	106.43	104.08	105.41	105.72	106.16	105.29	105.11	105.23	105.43	104.63	106.99	105.67	105.46	106.2	106.48	105.16	106.06	106.66	104.22	105.78	107.03	106.14	104.24	105.64	107.2	105.64	106.06	104.8	105.88	105.43	106.3	106.94	106.51
104.96	105.44	105.05	105.82	105.13	104.96	104.84	104.12	104.71	106.82	104.63	106.24	103.39	105.68	104.53	105.69	105.29	105.16	106.43	105.68	104.03	106.38	104.99	105.88	105.08	103.88	104.41	106.28	103.48	105.83	106.37	105.12	105.04	105.23	105.42	105.29	105.19	106.09	105.44	106.23	105.01	105.31	105.29	105.18	105.59	106.22	105.71	105.15	105.28	105.03
100.35	99.926	101.53	101.28	100.15	101.13	101.06	99.713	99.384	99.842	99.696	99.853	100.72	101.44	100.62	99.81	101.06	100.78	100.74	100.17	100.28	100.15	101.25	99.586	97.894	100.58	100.5	101.12	99.39	100.83	97.857	100.62	99.155	99.821	101.4	99.782	101.17	99.479	99.25	99.847	98.716	100.86	101.02	100.47	100.07	101.3	100.5	100.22	99.914	100.13
105.66	106	107.25	105.45	106.14	104.73	106.28	105.7	104.75	106.24	105.23	105.85	105.81	103.96	106.01	105.96	106.3	106.3	105.32	105.83	106.09	105.43	107.11	105.02	105.32	104.21	106.4	104.14	105.82	105.87	104.63	105.87	107.12	104.97	104.1	104.64	106.32	108.08	105.94	104.96	107.09	107.07	105.54	104.77	106.06	105.51	107.07	105.15	105.31	105.82
113.31	112.85	111.18	111.55	111.96	112.01	111.33	112.09	111.06	110.52	110.4	111.22	111.55	111.82	110.34	112.26	112.33	111.58	112.3	110.49	113.81	110.22	112.42	110.65	110.93	112.14	111.89	112.93	111.17	112.98	112.27	113.71	110.78	113.48	112.19	112.4	111.42	111.52	111.15	112.66	111.26	112.57	111.18	111.58	111.12	113.89	110.98	112.54	112.59	111.34
107.36	105.4	106.52	104.07	106.04	105.52	104.41	105.17	104.45	105.34	104.19	105.45	105.89	104.57	106.41	105.88	106.86	105.63	107.36	106.53	107.3	105.08	106.76	105.78	106.13	106.09	104.95	105.57	105.18	105.21	104.73	105.75	106.21	107.1	105.98	106.69	104.42	106.35	106.51	106.61	105.43	104.94	105.96	106.41	105.68	108.01	105.49	105.91	105.78	106.86
113.13	112.38	111.64	112.5	112.05	112.7	111.48	112.75	111.71	113.2	111.58	111.78	112.75	111.45	112.56	112.86	112.78	112.24	112.64	111.48	111.27	112.83	113.19	111.93	112.63	112.15	111.86	112.55	112.78	112.53	114.21	111.63	112.5	110.26	113.17	112.07	112.07	111.71	112.1	112.73	111.3	112.94	112.04	112.51	112.2	111.2	111.97	111.65	112.41	112.88
107.2	104.84	107.02	105.61	107.27	108.24	106.76	105.69	107.02	106.51	107.32	107.17	106.75	106.75	106.38	107.31	106.83	107.32	106.79	107.14	108.21	107.44	106.59	107.87	107.12	106.87	106.7	106.93	107.67	106.08	107.57	105.88	105.96	107.7	106.67	106.16	105.81	105.34	106.29	106.3	105.93	105.09	107.81	106.77	107.28	106.89	106.27	108.52	106.97	106.18
100.62	100.99	100.33	99.768	100.14	101	100.31	100.28	99.35	101.33	100.37	99.506	100.89	99.348	100.17	100.06	101.2	100.87	98.879	99.818	100.85	101.88	99.198	97.738	100.28	99.562	100.07	99.745	100.53	99.7	98.971	102.28	100.38	98.972	100.47	100.03	100.83	99.829	100.3	100.57	98.954	100.45	101.59	101.89	100.61	101.19	101.79	100.41	99.762	100.22
106.05	107.8	106.54	106.76	107.23	107.15	105.34	106.91	107.58	108.69	106.93	106.86	107.89	106.56	105.61	105.96	105.63	105.71	105.47	107.03	107.16	106.52	107.19	106.53	107.66	106.21	107.67	106.49	106.5	108.36	106.78	106.28	106.55	105.9	107.25	107.89	105.87	108.88	105.87	105.9	105.22	107.37	107.14	107.32	106.27	107.08	106.89	107.27	107.33	105.3
110.86	111.07	111.78	111.56	111.86	112.95	110.3	111.43	112.67	110.14	111.93	109.71	111.81	113	111.21	110.76	111.7	110.65	111.45	112.53	109.78	112.22	110.81	111.7	109.67	110.97	111.43	112.51	111.81	111.56	111.3	109.82	112.28	110.85	112.2	112.08	110.76	112.51	111.2	111.3	111.78	109.89	113.81	111.7	109.39	112.28	111.01	111.03	111.32	111.9
112.26	111.74	112.28	110.48	111.29	111.5	110.59	112.25	110.66	112.16	110.14	111.41	111.28	110.28	112.69	110.74	111.14	112.61	110.88	110.06	110.33	111.72	111.87	111.71	111.85	110.63	110.86	112.34	110.6	111.6	111.18	109.34	112.89	110.55	112.02	112.02	112.38	111.14	110.03	112.97	111.4	111.36	110.83	111.63	111.68	112.46	111.12	110.45	111.58	112.93
105.29	105.18	105.35	105.13	104.49	106.18	106.64	104.74	104.83	105.18	106	105.3	105.99	106.51	104.94	104.65	106.54	105.39	105.78	104.98	105.06	106.68	105.75	106.04	105.38	106.55	105.51	105.24	104.81	105.81	106.6	104.85	105.4	105.99	105.01	106.36	104.9	103.29	106.27	105.61	106.98	105.6	105.6	105.39	104.29	105.2	106.38	105.39	105.99	104.96
112.38	109.48	111.88	112.79	112.7	112.11	113.63	112.01	113.6	112.96	112.59	110.54	111.15	114.06	112.94	112.26	111.78	113.25	113.76	112.1	111.33	112.8	111.75	111.15	112.16	112.24	112.53	111.4	113.24	112.96	112.72	111.71	111.48	111.46	114.32	111.2	112.49	112.68	113.25	112.32	113.35	111.07	110.25	111.52	112.42	112.23	111.55	110.93	111.74	111.33
103.33	103.85	105.3	104.91	106.38	104.99	102.72	103.97	104.34	105.03	103.31	104.08	104.58	102.92	104.07	104.7	103.86	103.61	105.18	103.51	103.08	103.5	105.65	103.55	104.3	104.23	103.39	104.17	105.65	103.18	104.37	103.27	103.63	103.97	104.43	105.54	104.9	103.16	106.01	103.74	102.69	104.86	105.71	103.1	105.63	104.01	104.17	103.96	105.12	103.87
112.02	112.33	112.64	110.93	110.91	111.68	111.37	111.56	111.97	111.41	111.33	111.11	112.12	111.11	112.35	110.63	111.29	111.58	112.24	112.32	112.87	112.33	113.24	111.49	113.52	113.42	112.18	111.69	110.95	111.5	111.97	111.47	111.57	111.68	111.27	112.25	112.99	112.73	113.08	111.16	113.13	112.59	111.03	110.93	113.06	112.66	111.91	113.09	112.48	110.83
106.68	106.48	107.47	107.72	107.54	106.36	105.94	107.74	108.03	107.05	107.28	107.12	107.86	108.36	106.14	107.81	107.53	106.92	108.27	105.53	109.79	107.29	108.53	106.43	106.37	106.49	107.16	106.83	106.73	106.67	107.69	107.29	106.39	108.14	107.49	104.82	107.04	106.59	106.76	106.75	106.36	105.09	108.12	105.53	106.08	105.07	106.88	107.11	107.7	107.86
105.88	105.91	103.9	105.13	106.87	105.86	103.76	106.11	106.01	105.55	105.48	105.83	105.75	106.53	104.83	105.16	106.89	105.42	105.65	105.81	105.48	105.26	104.04	106.03	106.01	103.19	106.24	106.28	105.96	105.46	106.74	105.12	105.15	105.15	106.66	104.2	106.39	105.58	105.6	105.93	106.37	104.99	105.47	105.8	105.53	105.83	103.86	105.6	103.05	104.97
110.61	110.17	111.28	109.76	111.85	110.79	110.96	111.46	110.22	111.14	109.92	109.45	111.23	109.54	112.13	110.75	110.75	110.71	109.5	110.94	111.26	109.47	110.59	109.66	110.91	109.26	110.77	110.99	111.38	110.71	111.32	111.48	109.87	109.81	110.91	109.07	111.21	109.5	110.83	112.27	112.43	110.72	108.99	110.89	111.49	111.04	112.03	112.2	111.73	110.39
106.63	106.22	106.17	105.88	107.37	103.97	105.73	103.93	107.46	108.53	104.98	105.71	105.91	104.92	105.93	103.83	105.34	105.38	104.45	105.47	105.94	105.84	104.57	105.63	104.35	105.92	104.97	104.96	104.24	106.32	108.08	106.45	104.86	105.08	104.99	105.56	105.77	106.17	105.11	106.63	104.81	104.89	105.67	104.45	104.99	105.27	106.07	106.41	105.6	106.82
105.12	107.45	105.75	105.22	106.24	105.11	105.4	107.17	105.92	104.48	105.4	104.86	104.71	106.29	105.23	107.11	106.9	105	106.37	106.2	106.31	105.61	106.54	104.49	105.95	104.48	105.29	106.3	105.43	105.17	104.01	106.38	103.68	105.67	104.23	105.46	104.84	105.53	105.71	105.9	106.74	105.28	104.67	105.34	105.2	105.75	104.93	106.41	106	105.4
104.91	105.05	106.8	105.6	105.67	106.82	105.25	106.46	105.09	106.01	106.48	105.71	104.94	104.25	105.08	106.75	105.88	106.03	104.88	104.88	106.44	104.51	104.57	106.63	106.66	105.01	104.3	104.34	105.67	104.6	105.59	103.74	108.11	105.42	104.7	104.48	104.96	107.54	105.77	105.4	104.8	105.1	106.51	106.34	105.77	104.32	105.81	105.26	103.75	106.45
101.05	99.294	99.955	99.451	99.019	99.589	100.48	100.1	100.49	99.989	100.4	100.97	100.77	101.59	101	100.72	100.62	101.42	101.08	101.39	100.42	101.29	101.24	98.383	100.11	100.49	98.87	99.913	100.53	100.83	100.18	99.83	99.662	101.02	99.345	99.735	101.26	101.47	100.2	101.4	100.3	99.855	101.63	100.63	100.26	99.135	100.59	99.78	99.67	100.18
113.04	113.86	111.81	113.43	111.77	113.06	113.65	113.52	112.97	112.94	111.51	112.65	111.96	114.41	113.33	113.28	113.38	112.96	111.95	113.95	112.82	111.94	112.93	111.38	113.3	111.67	112.44	112.67	112.83	112.55	112.61	112.64	111.16	113.92	114.23	111.86	112.91	112.6	113	112.67	111.95	113.51	112.76	111.58	113.69	112.83	112.9	112.9	111.56	111.51
104.96	105.07	105.33	103.68	104.77	106.68	104.49	104.2	103.53	105.33	105.25	105.65	103.96	104.47	104.42	104.77	104.14	105.34	103.17	105.39	105.25	104.67	105.11	104.39	104.28	102.33	105.46	104.43	104.65	105.05	104.07	104.67	105.64	104.27	106.21	104.02	104.84	104.41	103.92	104.6	103.98	103.56	105.2	104.02	104.8	104.62	104.36	101.94	103.74	104.16
106	105.95	105.69	106.59	105.12	105.89	105.23	104.96	105.93	105.35	105.67	104.27	106.46	104.53	107.29	106.97	105.15	106.7	105.88	105.55	106.66	105.84	105.53	105.38	105.73	105.29	106.14	105.19	106	106.7	106.83	105.48	105.61	105.64	105.96	104.35	105.61	104	106.26	105.35	105.75	104.26	107.02	105.68	106.15	106.31	105.11	104.15	106.3	106.3
108.86	111.31	108.9	109.99	109.74	108.95	109.75	109.74	110.38	109.03	110.03	110.03	109.86	110.85	110.02	107.65	110.8	109.46	109.9	109.23	109.5	110.59	111.39	109.42	111.12	108.65	109.22	110.52	108.8	110.17	109.52	110.47	111	109.67	108.71	109.77	108.03	111.88	110.69	109.72	109.57	109.29	109	109.42	108.99	108.72	110.39	110.58	108.92	110.1
106.34	106.57	107.41	106.07	106.84	107.18	104.88	105.2	105.71	106.88	105.16	107.87	105.86	106.46	105.58	106.45	106.1	106.88	107.27	106.26	104.52	106.43	106.69	105.4	107.54	105.27	107.13	104.83	106.43	106.28	107.39	106.55	107.65	105.85	106.12	105.56	104.82	106.49	106.2	106.25	106.92	105.86	106.89	105.89	105.62	106.91	107.09	105.51	105.62	105
112.38	113.25	112.03	114	112.38	112.54	113.83	112.56	110.88	114.06	113.48	113.15	111.34	112.82	113.03	111.13	113.38	113.07	113.66	113.54	111.74	113.75	113.5	112.69	111.71	112.13	113.71	113.16	111.6	111.68	112.47	112.72	113.01	113.1	113.16	111.86	113.69	113.02	112.74	112.26	113.18	111.92	112.43	112.45	112.56	112.62	113.2	112.93	112.99	113.94
112.08	110.23	112.81	112.79	111.05	110.79	111.64	111.63	110.85	110.83	111.1	111.93	112.34	111.78	110.52	111.22	110.29	110.41	111.46	109.75	111.16	111.67	110.61	112.14	112.5	110.77	111.41	110.56	111.5	110.97	111.65	112.43	111.84	111.08	109.85	111.22	110.49	110.4	111.45	109.86	112.46	111.3	111.15	111.15	111.76	110.25	109.79	112.19	111.72	110.37
101.03	100.86	101.24	100.35	99.401	101.18	100.14	101.33	100.53	102.59	99.862	100.63	99.591	100.34	100.71	100.46	99.985	102.5	101.17	101.6	101.12	100.18	100.61	102.67	100.45	101.47	102.83	100.95	101.86	99.569	100.76	100.31	101.27	101.16	100.56	100.65	101.28	100.65	99.933	99.79	100.81	101.51	100.79	101.22	100.27	101.15	100.66	100.35	100.03	100.98
105	104.47	106.04	105.58	105.15	105.52	104.26	105.06	105.69	107.14	106.13	106.09	106.51	105.42	106.22	105.18	105.41	105.09	105.31	105.78	105.04	105.22	103.82	105.2	104.47	106.09	105.3	106.18	103.83	106.74	105.37	105.53	104.65	105.08	104.64	105.88	105.55	106.77	104.76	105.86	104.85	103.81	105.01	105.42	105.28	105.91	104.24	104.89	104.98	105.92
106.57	105.85	108.27	106	105.58	106.5	104.78	106.35	106.01	106.65	106.63	107.59	107	107.14	105.69	105.94	106.79	108.05	105.27	107.23	107.79	107.22	106.37	105.38	106.58	107.66	105.06	106.21	104.67	106.99	107.9	105.33	105.46	106.29	105.44	106.61	105.45	108.13	106.07	106.56	106.46	106.76	105.63	107.08	106.82	106.72	106.03	106.92	104.84	105.96
105.38	106.25	106.05	106.09	104.61	105.61	105.75	104.3	106.44	106	105.92	106.02	105.43	106.07	106.19	106.96	103.17	105.14	106.3	105.17	106.18	106.53	106.05	105.84	106.55	104.56	104.18	105.97	105.23	105.19	105.62	104	106.03	104.25	105.46	105	104.49	105.6	107.94	104.9	106.8	106.27	106.16	105.46	106.09	103.63	106.07	105.69	105.48	104.18
119.19	116.94	118.47	116.78	116.98	115.71	118.39	116.79	116.02	116.14	116.44	116.56	118.25	116.72	118.11	117.57	118.86	117.17	116.48	117.94	119.21	117.89	118.04	117.08	117.98	118.67	116.74	117.58	116.67	116.87	118.18	117.69	116.63	118.32	116.22	118.74	117.27	115.96	117.51	117.45	117.23	118.01	116.49	117.99	118.42	118.2	116.22	117.14	117.47	117.57
111.01	110.28	111.43	110.29	108.35	110.2	111.35	110.01	111.55	110.78	111.94	108.64	108.71	109.69	108.7	110.31	110.99	109.86	111.2	110.12	111.7	110.44	110.16	110.56	109.72	111.16	109.09	109.79	109.54	110.35	110.92	112.18	110.57	110.56	109.88	112.09	109.41	109.36	111.96	110.35	110	110.66	112	110.14	110.4	109.57	112.14	108.95	110.17	111.57
105.7	106.45	105.34	105.46	105.92	104.27	105.96	104.5	106.59	105.44	105.14	104.62	106.47	105.24	106.39	104.87	106.36	106.97	104.64	105.33	103.2	107.46	104.43	106.86	107.62	106.16	105.77	105.36	105.74	105.69	106.43	106.65	105.92	105.38	104.89	103.22	104.8	105.4	105.02	106.15	105.77	105.13	105	106.35	106.05	104.99	104.36	105.88	105.36	105.58
105.98	104.42	105.62	104.77	104.37	104.64	107.35	105.28	104.66	106.82	106.52	104.55	105.35	104.83	104.07	105.24	105.61	104.21	104.23	105.5	105.11	105.13	104.56	105.03	103.68	104.43	104.9	103.99	104.78	104.05	104.92	104.32	105.28	105.38	106.28	104.71	104.19	104.7	105.83	104.87	104.06	104.14	105.67	104.23	108.28	105.24	105.07	106.21	103.92	105.32
111.78	110.38	112.25	112.22	111.22	110.92	110.87	110.54	110.26	111.69	111.67	110.54	110.03	112.3	110.22	111.53	110.58	110.53	111.55	109.66	112.69	111.09	110.24	112.01	110.89	110.25	112.06	111.4	113.28	110.95	111.9	111.37	111.22	113.29	112.14	112.68	111.44	111.34	110.83	112.96	111.69	111.28	111.42	110.52	111.74	111.81	112.23	110.27	111.42	110.02
104.25	104.38	104.75	105.91	104.84	104.91	103.09	104.25	105.77	103.3	103.65	104.25	104.91	106.44	105.57	104.2	102.83	104.21	103.83	105.45	105	104.19	103.15	104.57	105.12	103.72	105.56	104.37	106.01	105.17	105.9	105.48	105.49	106.52	105.3	104.24	103.26	103.79	103.41	105.22	106.56	102.9	105.31	104.42	104.99	104.2	104.73	105.21	104.39	103.22
106.82	107.37	105.11	105.91	105.82	107.14	105.9	104.93	104.48	105.98	106.9	106.75	106.09	104.67	106.67	104.78	107.5	107.46	106.41	106.74	105.18	104.55	105.07	106.19	106.02	105.36	105.3	106.4	104.87	106.15	105.77	107.14	106.11	107.22	105.98	105.98	105.59	107.6	105.35	106.27	106.46	107.41	107.6	107.95	105.19	104.02	105.71	103.87	106.14	105.66
108.36	106.77	106.01	106.68	106.05	106.82	107.35	108.03	106.69	106.33	107.11	106.49	107.07	106.72	105.69	105.28	107.14	105.81	105.6	105.52	106.34	106.76	107.15	106.15	105.61	106	106.84	105.48	106.94	105.34	105.62	106.86	107.25	106.99	106.3	106.14	105.45	106.09	105.84	106.17	106.24	106.53	106.65	107.04	105.22	106.8	107.14	106.12	105.27	106.63
106.38	107.44	105.31	107.05	107.14	105.18	105.5	106.43	105.7	105.68	106.45	106.79	105.12	105.51	106.26	105.13	106.33	106.01	106.64	105.62	104.58	105.08	106.92	106.08	104.58	105.25	107.73	104.75	104.56	104.64	104.67	105.22	106.31	104.18	106.19	103.96	106	106.27	106.6	105.09	105.51	107.39	106.23	106.29	105.85	105.2	103.93	103.31	105.77	105.64
111.73	111.16	112.86	112.5	111.6	111.08	110.82	111.11	112.45	111.31	110.8	110.65	110.76	112	111.12	111.77	111.07	110.86	111.99	111.42	112.21	111.99	111.73	111.55	111.09	111.16	111.13	111.13	110.22	110.87	109.88	111.96	111.28	111.39	110.87	111.32	111.29	112.06	110.38	109.72	111.53	110.36	110.63	111.67	111.06	111.76	110.86	111.28	110.35	112.1
112.34	111.73	111.81	111.53	111.2	111.01	111.29	113.11	111.28	111.86	110.67	109.63	110.02	110.42	111.09	110.24	110.61	112.36	112.76	110.43	111.09	112.47	111.36	110.9	111.17	110.4	110.36	111.33	110.97	111.7	109.92	111.82	111.36	110.32	110.7	112.29	110.51	110.81	111.23	111.37	111.99	111.99	111.15	111.57	110.49	112.49	110.75	111.14	110.65	111.89
105.56	106.55	104.77	106.1	105.88	106.5	105.46	106.41	105.68	106.5	106.31	106.59	105.62	106.32	106.08	107.32	105.86	105.22	106.1	104.35	105.85	106.34	107.78	105.12	105.82	107.27	106.05	106.03	104.61	106.74	105.4	105.78	105.27	107.19	105.87	105	105.78	105.38	107.06	105.36	105.4	107.34	105.26	107.35	106.36	106.05	106.4	108.07	105.37	106.42
99.318	99.311	100.48	101.02	100.2	100.79	101.68	100.39	100.69	100.42	100.61	99.442	99.356	100.33	101.15	99.87	100.42	100.97	99.235	99.192	101.39	101.13	100.88	102.16	101.5	100.6	99.687	100.56	100.67	101.24	100.42	100.67	100.56	100.37	100.07	99.824	101.25	98.957	101.9	101.67	99.734	99.683	99.066	100.53	99.734	100.43	101.68	102.02	101.31	99.685
100.18	100.34	100.62	99.253	100.23	99.926	99.48	99.371	100.19	99.362	98.2	99.248	100.5	99.543	101.63	98.857	98.512	98.643	101.14	98.065	100.53	97.302	98.969	99.399	98.966	97.606	99.991	99.501	100.04	101	100.36	100.11	99.419	99.41	99.821	98.705	99.58	100.87	99.444	100.41	100.83	99.568	100.02	99.13	99.365	98.232	99.153	101.44	100.26	99.983
109.51	109.51	110.4	109.41	111.37	110.76	110.18	108.95	110.8	109.55	110.51	110.28	108.42	109.26	110.16	109.65	110.47	110.01	110.31	111.55	110.18	107.63	110.58	110.39	110.26	109.5	109.04	109.5	110.08	108.95	111.27	110.08	109.4	108.98	111.06	109.96	109.77	108.66	110.16	111.11	109.76	109.48	109.87	110.78	109.79	109.58	109.27	109.39	109.89	108.13
111.7	111.66	112.13	112.27	112.44	112.34	111.5	112.89	112.29	112.53	111.11	110.48	110.18	111.52	111.81	111.72	111.41	111.64	111.5	111.66	112.45	113.83	111.6	113.61	112.4	112.99	112.91	111.3	112.06	112.02	111.84	111.83	112.92	110.99	108.6	111.65	111.69	111.12	110.09	110.67	112.08	111.42	112.54	112.67	112.55	112.61	112.33	113.78	112.1	111.23
104.35	104.91	105.56	105.83	105.33	103.98	105.62	105.87	105.33	106.14	105.41	105.92	105.98	105	105.54	105.5	103.96	106.28	104.91	106.32	106.59	105.5	106.37	105.22	107.66	105.15	105.21	105.22	105.69	103.75	104.6	105.02	106.73	107.18	106.69	106.3	107.4	104.61	106.98	106.63	104.3	104.67	106.07	104.78	104.42	106.49	105.12	104.93	106.06	105.78
111.72	109.48	110.41	110.48	109.35	108.25	109.02	109.3	110.19	108.1	110.38	110.56	109.33	110.48	109.2	109.39	111.72	111.45	109.67	109.6	109.51	109.65	110.62	109.71	110.36	110.64	109.13	111.15	109.37	110.37	110.73	108.19	111.54	109.09	108.84	111.1	109.68	110.22	109.32	110.37	108.3	110.13	109.95	110.65	110.23	111.32	109.62	110.96	107.48	109.23
110.76	111.43	111.81	111.47	110.88	111.28	111.14	111.1	111.76	111.87	111.36	112.49	111.76	112.67	111.48	110.04	113.35	112.91	111.58	109.98	112.03	110.7	111.67	111.03	111.71	112.29	112.13	113.63	112.09	112.29	112.88	111.73	111.24	111.97	110.6	111.23	111.56	111.14	112.21	111.47	112.03	111.22	112.33	110	113.28	111.21	111.92	113.02	109.71	113.89
113.24	111.12	111.66	111.11	111.92	111.87	112.97	112.72	112.98	111.74	111.91	111.98	112.14	112.83	111.56	113.02	111.27	110.49	111.53	111.03	112.45	113.91	110.33	112.41	111.84	111.75	112.24	111.58	111.63	112.2	110.94	111.35	110.92	111.44	111.36	111.1	112.9	111.91	111.31	112.31	112.01	112.07	112.84	112.36	113.38	112.12	112.03	112.24	112.37	112.02
113.34	111.44	111.67	112.04	114.09	112.09	112.9	112.15	114.87	112.53	112.08	112.35	112.58	111.7	111.95	111.14	113.3	113.98	114.22	114.11	112.04	112.13	113.3	112.14	113.53	112.02	113.36	110.88	112.76	112.66	112.18	112.66	112.31	113.19	113.73	110.64	114.07	112.33	112.32	112.28	112.84	112.28	113.49	113.18	112.37	113.8	113.15	112.08	112.37	112.96
110.17	110.42	109.34	109.53	109.98	110.08	108.24	109.35	109.75	110.01	109.84	109.86	110.29	110.74	111.04	110.77	108.89	110.34	110.93	111.8	109.14	107.96	109.81	109.57	109.37	109.18	107.12	109.57	110.41	110.53	108.8	109.72	110.77	110.03	109.58	111.65	109.2	108.03	110.51	109.14	110.8	109.79	109.68	113.14	110.11	109.32	107.56	110.47	108.33	109.36
106.78	105.8	105.4	106.35	104.76	104.93	106.38	105.06	104.64	104.74	106.57	105.86	105.76	106.07	103.66	106.78	104.72	104.7	106.91	105.23	105.92	105.42	104.72	105.41	104.84	106.3	104.68	105.42	105.16	106.2	105.74	105.25	105.54	106.5	105.2	106.64	104.99	106.19	105.8	105.28	105.81	105.46	105.09	105.83	106.56	106.21	106.91	104.75	105.32	105.9
111.07	112.69	114.1	111.43	113.54	111.08	113.73	111.66	112.82	113.92	111.87	113.88	112.45	113.6	112.87	112.92	112.75	112.77	111.91	113.33	113.49	112.46	112.4	112.38	113.44	112.81	113.38	112.06	111.24	114.16	111.19	113.33	116.32	110.56	112.15	112.47	111.32	114.18	112.56	113.08	112.13	112.99	114.35	113.92	111.59	112.29	114.7	111.67	111.48	111.94
116.55	117.59	117.85	117.58	117.12	118.83	117.7	118.75	118.61	116.3	118.77	119.12	117.74	118.65	117.29	117.96	116.85	118.17	118.47	118.61	117.08	117.9	117.21	117.14	117.06	118.67	118.09	118.36	117.24	116.68	117.04	117.47	117.87	117.3	119.59	116.63	117.91	118.47	117.2	117.3	117.19	118.48	117.36	118.65	117.19	119.2	116.96	116.77	116.75	118.22
111.47	110.99	113.22	113.21	112.02	111.52	111.55	111.12	112.67	112.34	112.03	113.56	112.71	112.84	112.98	113.07	111.11	111.83	114.12	111.44	112.77	112.26	111.53	112.62	111.64	112.56	111.37	112.51	111.34	111.43	111.69	111.38	112.47	111.2	111.06	110.99	110.99	112.18	112.65	112.55	112.69	110.52	110.8	112.73	112.02	111.16	111.47	113.24	111.79	112.12
99.726	101.98	101.55	101.06	100.06	100.54	101.05	102.44	99.647	101.07	101.31	99.487	99.837	100.16	99.076	98.878	101.48	100.56	99.975	99.743	100.81	100.65	101.36	101.32	100.33	102.28	100.5	100.46	101.12	101.43	100.46	100.77	101.14	100.73	101.58	100.86	101.73	98.68	99.035	101.19	101.96	99.75	103.07	98.164	100.07	100.45	99.886	100.33	101.27	101.61
107.12	106.86	106.29	106.29	105.92	105.98	105.84	106.73	106.59	106	106.07	106.79	105.51	105.92	106.87	106.01	106.48	105.44	106.11	106.69	107.44	106.24	105.91	108.55	105.21	106.43	106.14	107.52	105.33	105.64	105.97	105.28	105.88	105.56	107.35	105.79	106.21	107.58	105.42	105.22	105.95	104.92	105.23	106.88	105.96	106.28	104.19	105.35	105.84	104.97
104.36	102.35	104.8	105.31	104.02	103.03	104.17	104.16	104.9	103.41	105.47	103.4	105.9	104.33	104.54	101.8	104.76	104.84	103.48	103.78	103.81	104.35	105.74	105.88	103.76	103.07	104.31	105.59	102.32	105.52	104.53	105.53	104.33	103.37	105.08	104.59	103.09	105.49	104.59	103.46	103.77	104.23	104.09	102.41	103.45	104.37	103	104.43	105.05	103.44
104.47	104.27	102.41	105.49	104.4	104.64	105.34	104.84	105.76	106.02	105.95	104.27	106.13	104.2	104.82	103.7	105.32	103.31	104.09	104.25	104.92	103.85	103.88	105.6	103.47	104.56	104.38	106.04	104.68	105.59	104.72	104.62	104.97	104.84	104.48	104.82	104.23	105.87	104.3	105.2	105.25	105.29	103.33	105.66	104.07	104.71	104.57	105.26	104.4	104.09
100.79	100.5	99.066	100.87	100.93	100.27	100.52	100.24	101.24	101.21	100.28	100.39	99.113	100.72	99.504	99.344	99.748	99.036	101.19	99.207	100.1	99.402	99.278	99.345	100.45	100.32	100.92	101.81	101.25	99.62	100.29	98.951	98.549	100.24	100.44	100.25	98.94	101.43	99.859	100.88	99.998	99.054	100.47	99.346	99.914	101.61	97.363	100.45	100.01	100.7
105	105.76	106.06	105.09	104.11	103.65	106.39	106.09	105.66	104.8	105.91	103.75	106.41	105.62	104.39	105.86	106.54	105.2	105.19	105.21	105.84	105.49	105.77	104.66	104.98	106.77	104.83	106.92	105.93	106.95	106.43	106.32	106.45	105.26	105.76	105.32	105.9	106.29	105.66	105.48	107.69	105.87	105.05	107.08	104.8	106.62	103.19	106.65	104.52	105
98.879	99.351	100.94	98.871	100.9	99.574	100.19	100.16	99.685	100.15	99.107	99.181	101.17	99.847	99.679	100.72	100.64	100.17	100.43	98.983	100.34	97.824	100.22	100.1	98.082	100.42	98.773	100.01	100.75	100.47	99.205	99.452	99.253	100.33	99.518	98.819	100.41	99.394	97.96	99.997	98.043	99.982	100.06	100.3	98.686	101.67	98.869	101.18	99.105	99.19
110.49	111.94	112.11	112.29	112.96	110.62	110.53	111.34	112.93	112.23	111.1	111.23	112.24	112.94	113.16	112.19	114.61	112.77	112.93	111.1	111.65	112.54	111.89	111.87	112.77	110.96	112.17	110.31	113.34	112.93	111.42	112.7	112.59	111.32	111.62	112.35	112.17	112.51	111.72	112.07	111.33	113.09	113.16	112.58	111.46	110.45	111.98	112.14	114.03	110.95
105.67	103.64	105.49	103.85	105.63	105.69	105.51	105.35	102.98	105.7	104.75	103.92	103.78	104.79	105.96	104.96	104.45	105.42	105.73	104.32	105	106.35	104.88	103.38	105.99	105.47	103.59	104.31	104.68	105.29	105.51	103.17	105.11	104.12	103.5	104.56	105.78	104.75	103.74	104.26	104.93	105.84	102.46	104.34	104.6	103.69	104.52	104.08	105.07	105.44
111.95	111.65	111.62	111.68	110.33	111.43	112.01	111.88	111.39	112.53	111.78	110.4	111.44	112.68	111.86	110.81	111.96	111.2	112.25	111.93	110.39	112.42	110.73	113.44	111.97	111.82	110.9	111.15	111.56	109.45	112.32	112.21	111.79	111.84	110	111.66	111.18	111.88	110.66	110.38	110.62	111.3	110.36	110.89	111.39	110.75	110.94	111.6	110.3	110.35
106.96	105.57	104.74	106.17	105.86	108.22	104.14	105.45	103.99	104.91	106.77	105.5	105.36	104.14	105.98	108.62	105.78	105.04	103.26	105.57	105.25	105.75	106.04	105.71	105.01	104.97	104.17	105.04	103.38	106.68	106.04	106.2	104.72	104.56	105.64	105.27	105.01	103.11	104.87	105.05	105.91	106.66	103.7	105.94	105.36	106.11	105.2	106.2	106.25	104.38
104.09	104.45	104.05	104.68	105.64	104.2	103.66	103.71	103.83	104.63	103.78	104.53	103.2	104.14	103.18	103.39	104.01	104.63	103.31	102.97	103.95	103.57	104.13	104.67	103.89	102.97	104.79	103.59	106.6	104.63	103.98	106.85	105.31	106.77	103.36	104.97	104.8	105.75	103.64	104.59	105.07	104.89	106.35	103.75	104.34	103.89	103.44	103.84	106.02	103.72
111.05	110.98	111.73	111.29	111.31	111.15	111.36	111.68	111.7	111.96	109.98	111.35	110.95	110.24	110.92	111.73	112.43	113.4	111.06	111.67	110.35	112.85	110.65	111.59	111.89	113.13	113.07	110.43	112.69	111.99	111.48	111.05	112.12	111.86	112.71	110.67	110.44	112.85	111.84	111.8	111.98	113.64	110.81	112.8	112.72	109.47	111.1	110.87	113	113.21
106.66	105.94	106.92	105	105.83	106.3	104.74	106.72	107.24	106.73	105.93	106.01	106.77	106.85	104.33	105.8	106.61	105.93	106.19	105.71	107.47	106.33	106.1	106.64	105.47	106.41	107.3	106.06	105.45	107.52	105.39	105.59	106.96	105.22	105.15	106.98	107.08	105.04	105.99	104.63	105.47	106.37	106.74	105.14	107.8	106.49	103.36	106.11	104.29	105.62
104.93	104.24	107.06	105.75	105.94	104.84	105.43	106.44	103.69	105.33	105.86	104.99	104.67	104.11	105.13	105.88	104.49	104.95	105.06	104.85	105.68	104.87	106.31	106	104.9	105.65	104.83	106.14	104.71	105.13	104.75	106.51	105.62	103.29	107.05	106.5	106	105.2	106.01	104.97	104.38	105.01	105.42	105.21	106.11	106.34	105.34	105.96	105.4	106.22
110.36	110.34	109.49	109.82	111.65	110.43	110.59	109.86	110.93	109.04	108.9	110.17	110.37	108.85	109.81	109.87	109.15	108.88	109.69	109.93	111.21	112.12	109.89	108.74	110.77	111.62	109.96	109.57	112.12	109.4	110.54	111.86	110.28	110.75	110.78	111.53	111.6	111.01	110.46	108.07	108.32	110.24	110.47	111.58	111.32	108.72	109.01	111.08	111.07	111.43
105.25	104.04	103.86	105.44	105.61	107.81	105.23	104.6	106.15	105.36	107.01	105.55	104.29	106.6	105.07	105.26	106.43	106.27	105.01	105.54	106.85	104.6	106.66	105.29	105.66	106.05	105.07	104.32	106.4	106.81	104.37	105.91	104.96	106.52	106.12	105.75	105.88	105.2	105.39	104.35	104.91	105.58	106.34	105.65	105.84	105.99	104.48	104.94	105.67	105.08
104.87	103.65	103.9	103.97	103.23	102.7	103.62	104.69	103.84	104.28	103.66	104.1	102.98	102.74	103.75	103.63	103.29	103	103.84	102.39	103.75	103.91	103.87	103.24	104.78	104.21	104.1	103.55	103.89	105.47	104.58	104.93	104.06	103.78	105.43	104.24	104.88	103.85	105.76	103.77	104.65	102.24	104.58	103.79	103.46	104.52	104.53	105.5	103.53	104.29
106.71	106.27	106.01	106.25	107.31	104.06	106.07	106.14	105.56	106.99	105.17	107.01	105.34	107.2	106.94	106.65	106.74	105.9	106.5	107.16	107.98	107.23	105.06	107.08	105.43	105.78	106.49	105.6	107.13	105.65	105.92	106.68	106.91	107.72	105.51	105.73	106.67	104.48	107.53	107.16	104.16	106.04	107.48	107.03	104.3	106.99	106.28	105.73	105.95	107
116.29	117.48	116.84	117.69	116.6	117.97	117.88	117.88	117.79	116.91	117.78	116.4	117.47	118.58	117.13	117.62	117.38	117.9	115.6	116.02	117.65	117.4	117.39	117.37	117.29	117.31	118.54	116.63	117.4	117.07	118.08	116.87	116.87	115.98	118.83	118.34	117.06	117.97	115.88	117.97	118.5	119.04	117.03	117.26	117.76	118.05	115.94	116.87	118.38	117.77
112.28	110.62	112.39	111.69	111.67	112.17	111.7	111.75	111.95	110.32	112.24	112.23	111.76	110.67	111.61	110.36	112.24	112.36	112.22	112.47	111.64	111.03	113.81	111.59	112.72	112.15	111.55	112.25	111.47	112.53	113.15	113.1	111.85	111.57	112.63	111.6	112.3	111.31	112.02	110.89	113.13	110.66	113.21	110.78	113.48	112.36	112.26	113.5	112.15	112.72
102.76	103.92	104	103.52	105.26	105.26	106.19	102.53	102.94	104	103.97	104.51	104.55	102.97	103.25	104.34	103.73	101.82	104.23	104.88	105.4	104.34	103.74	104.28	105.27	105.04	103.78	103.76	103.13	103.57	104.16	104.72	103.67	103.47	104.89	104.1	104.13	104.01	103.63	104.05	104.71	104.21	104.3	103.72	105.17	104.59	104.42	103.93	105.39	104.73
111.62	112.19	112.07	113.95	112.62	113.18	112.99	112.32	110.52	110.5	111.98	110.76	111.64	113.57	112.91	111.81	110.54	111.31	111.71	111.61	112.35	111.33	112.53	111.91	112.24	111.12	110.57	112.22	112.77	113.33	113.27	112.68	112.34	112.94	111.59	111.69	112.02	111.86	112.84	110.71	111.09	111.93	112.03	110.08	111.71	112.75	112.25	112.59	111.19	111.32
99.443	100.8	98.045	99.552	101.12	100.81	98.528	99.029	99.928	101.36	99.666	100.6	98.715	99.912	100.65	100.07	99.993	98.75	99.882	100.15	100.99	101.37	100.55	99.333	100.15	100.05	101.11	98.602	99.879	98.857	99.784	99.81	100.67	99.558	99.016	99.443	99.271	98.113	99.541	100.49	99.096	98.998	99.981	99.709	99.946	99.651	98.564	99.059	98.265	98.946
107.25	106.41	106.32	105.91	106.48	105.51	106.4	104.56	106.09	107.11	106.28	106.37	106.54	106.7	105.28	104.63	105.55	106.31	107.85	107.8	106.07	104.72	105.96	105.4	106.26	107.15	103.85	103.88	105.67	105	107.04	108.52	104.71	107.08	106.39	106.72	105.83	106.49	106.49	104.86	106.06	105.47	106.34	105.59	107.44	107.57	105.51	104.66	106.31	105.35
111.92	111.28	111.8	113.41	111.55	110.7	111.7	111.3	111.73	112.06	113.62	111.42	111.69	111.23	113.61	113.34	111.4	113.14	111.08	113.71	110.07	113.18	113.1	112.02	111.01	112.35	112.28	111.32	112.13	113.01	112.65	113.02	111.71	111.72	110.53	112	110.83	112.1	112	112.12	109.94	111.99	113.46	111.57	112.6	112.89	112.35	111.77	111.81	110.98
109.94	110.87	111.69	112.02	110.3	113.24	112.11	111.46	110.34	113.35	111.79	112.28	109.71	111.64	111.37	110.07	110.61	111.91	111.36	112.2	111.17	110.39	110.06	111.8	109.6	110.15	111.13	111.66	112.65	111.2	110.74	112.73	112.08	112.43	111.1	111.77	111.79	114.04	110.93	112.2	110.43	111.98	111.77	110.93	112.1	110.43	111.94	111.48	111.47	110.06
105.52	105.42	106.26	105.76	105.27	106.54	106.81	107.05	107.79	107.21	105	105.79	105.15	105.23	106.03	106.08	105.02	104.86	105.34	105.28	106.47	105.44	105.38	104.71	105.95	105.53	106.86	105.82	104.74	107.04	104.05	103.83	104.84	106.64	105.8	105.9	104.12	106.14	105.57	104.89	107.85	105.69	104.54	104.91	106.18	105.78	104.84	105.62	105.67	105.96
99.156	99.567	99.397	101.19	100.25	99.579	98.756	100.81	100.44	99.571	99.635	100.33	98.959	100.08	100.47	99.129	98.708	100.05	99.478	100.95	99.686	98.708	99.528	98.647	101.41	98.959	98.386	99.237	99.992	100.08	99.648	100.35	100.44	100.63	98.153	99.414	99.615	100	99.468	99.415	100.44	99.368	99.276	99.843	99.851	99.687	99.469	99.437	101.24	99.429
107.83	108.33	105.69	106.59	105.98	106.15	106.24	106.03	105.72	108.32	106.34	106.61	105.51	106.76	106.53	105.14	106.31	107.89	107.61	107.21	105.92	106.63	106.21	107.01	109.1	107.41	105.34	106.86	105.3	105.97	106.84	106.84	105.7	106.52	107.9	108.5	107.73	106.52	106.41	106.68	106.33	107.31	104.82	106.27	106.71	106.83	106.65	106.56	108.25	105.35
111.92	112.36	113.13	111.98	114.1	110.67	112.78	112.71	111.95	111.45	112.56	110.85	112.5	110.92	110.46	113.99	111.18	111.66	112.45	112.16	112.7	110.92	111.3	112.42	113.03	110.56	112.84	113.82	112.02	110.36	111.82	112.14	112.75	112.22	110.43	113.32	111.22	111.87	111.29	111.03	111.85	111.82	112.85	111.51	112.54	111.25	111.52	111.54	111.59	112.29
105.17	103.99	107.83	105.18	105.6	106.52	105.64	106.5	106.33	104.85	105.74	106.44	105.91	105.92	106.25	104.61	105.91	107.02	105.25	106.58	105.45	105.02	104.87	105.32	105.8	106.65	104.8	106.14	105.23	105.45	104.83	107.15	105.92	105.94	104.96	105.65	104.21	107.07	104.91	105.45	106.35	104.88	106.46	105.92	106.01	107.29	106.44	105.13	105.91	105.27
111.13	112.77	112.99	112.44	112.58	111.54	111.48	112.29	111.7	112.45	111.53	111.19	113.45	113.13	112.11	112.71	111.08	112.93	111.44	110.83	111.34	111.94	112.37	111.54	111.94	112.03	111.24	112.24	112.75	111.82	112.38	110.39	111.39	112.86	112.45	112.5	112.46	113.23	112.03	111.74	111.17	112.37	112.36	111.64	112.57	112.4	112.86	112.32	110.89	112.64
106.64	103.5	104.71	104.57	105.1	104.88	104.54	105.45	104.65	105.14	105.05	104.47	105.25	104.27	104.25	106.06	103.69	104.07	106.74	104.6	105.07	106.19	105.31	103.84	105.8	105.39	103.42	104.36	105.33	106.2	104.5	105.44	102.84	104.91	105.63	104.59	105.22	104.61	103.83	105.52	105.3	103.9	105.11	103.59	103.58	105.72	104.91	105.93	104.67	105.54
106.3	104.69	105.32	106.66	105.37	106.85	105.86	105.17	107.45	104.69	104.25	106.39	105.64	104.68	105.27	105.14	107.05	106.07	104.47	105.64	105.14	106.16	106.55	105.62	104.99	104.98	105.76	104.91	107.66	103.63	106.14	104.6	106.63	104.2	105.26	105.61	104.83	105.3	106.45	105.63	106.07	106.65	105.81	105.03	104.96	104.41	106.52	105.22	106.21	106.99
101.47	101.09	101.21	99.761	100.44	102.16	99.112	99.505	100.52	100.19	101.36	100.33	98.981	99.735	100.07	100.39	100.3	99.472	99.374	101.14	100.73	100.64	99.071	100.55	99.704	99.777	99.755	101.91	98.829	100.35	100.62	100.92	100.38	99.785	100.55	101.74	99.581	101.05	99.675	101.23	101.26	98.688	100.62	99.02	101.66	99.158	100.1	100.91	100.9	100.24
106.14	106.76	106.92	106.23	104.93	105.32	108.53	105.76	105.44	103.88	106.18	105.25	105.14	106.22	104.65	105.23	107.4	106.17	108.38	105.06	106.6	105.37	105.11	108.52	106.63	105.26	107.95	106.7	105.94	106.42	106.86	107.38	107.71	105.83	106.37	106.37	107.49	107.19	105.27	106.25	107.93	107.86	108.28	107.62	105.96	107.11	108.03	107.22	105.74	106.87
113.21	111.76	113.24	112.87	112.98	113.79	111.94	113.83	112.89	113.98	112.63	113.12	111.03	114.14	112.92	114.23	113.31	112.44	111.94	113.69	112.3	111.61	113.23	113.68	113.16	112.8	111.78	114.45	113.48	113.51	113.92	112.96	113.76	113.88	112.61	113.05	112.27	113.06	112.25	112.06	111.36	112.78	113.27	112.86	113.35	112.84	114.73	113.09	112.98	111.93
106.41	107.95	108.27	108.22	105.16	106.94	106.23	107.78	108.09	107.73	107.28	107.52	107.97	106.46	106.73	107.13	107.57	106.78	106.54	106.8	106.12	107.5	106.44	107.56	106.27	107.74	107.19	107.12	107.71	106.52	107.24	106.83	107.93	107.27	106.29	105.43	106.73	106.32	106.61	106.73	108.35	106.19	105.84	105.91	107.62	106.88	107.5	106.86	107.04	105.97
109.56	110.49	110.24	109.51	112.26	109.37	110.19	110.02	110.38	108.68	110.06	109.92	110.58	109.14	110.42	110.06	107.83	110.18	109.79	108.93	109.57	109.93	110.39	110.26	109.24	110.49	109.81	109.67	111.3	107.82	109.87	110.01	109.46	109.03	110.04	110.63	111.61	110.07	110.48	110.09	110.96	110.69	111.25	110.39	109.05	109.62	110.33	108.59	108.77	110.07
100.94	101.69	99.659	99.408	100.71	99.136	101.69	99.195	100.19	101.89	100.16	100.56	100.08	99.929	101.65	100.41	99.724	100.12	100.13	100.56	101.48	100.44	101.68	100.7	98.9	99.567	100.73	100.79	100.52	100.53	100.12	100.54	101.08	100.4	100.26	100.85	101.19	101.59	99.432	100.82	100.59	99.65	101.61	101.13	100.36	100.42	100.77	100.38	100.73	101.79
110.54	110.24	109.62	109.75	110.83	110.16	108.29	110.9	111.05	111.92	109.53	112.2	111.41	111.39	111.53	110.02	111.55	110.61	112.28	110.38	109.74	110.56	109.94	109.72	110.63	110.75	111.56	109.63	111.75	109.4	110.75	111.61	108.89	109.43	110.32	112.31	110.66	109.97	110.35	111.18	109.68	109.54	109.94	111.8	110.66	109.88	108.97	110.94	110.28	110.07
100.85	102.28	99.861	100.87	99.142	100.38	99.991	100.86	99.425	99.057	101.12	99.225	100.04	100.47	101.28	102.22	101.13	100.41	98.945	100.14	100.01	100.19	100.79	100.86	100.84	101.27	100.73	101.18	101.37	101.2	101.21	101.12	100.93	101.78	99.138	100.25	101.71	100.44	100.88	99.753	100.5	99.221	101.52	100.13	100.22	100.52	100.66	101.89	99.629	101.77
106.39	108.74	107.1	107.61	105.94	107.6	106.38	107.18	107.55	106.58	106.91	108.14	106.96	107.28	106.58	106.02	106.56	107.57	105.97	107.55	107.71	106.35	106.7	106.5	105.76	105.96	106.7	106.72	106.75	106.55	106.05	105.55	107.96	105.49	107.64	107.44	108.7	106.61	107.63	107.7	106.58	107.56	107.93	107.03	107.69	106.84	107.47	107.41	107.29	107.26
105.06	106.43	105.92	105.01	106.04	104.39	105.81	108.09	105.89	105.7	104.89	106.11	106.9	104.62	105.81	106.07	106.59	105.6	107.1	106.92	105.27	104.51	106.58	104.95	106.12	105.89	106.61	104.62	106.73	105.62	107.46	106.82	105.19	104.82	106.07	106.38	105.8	105.3	107.61	105.93	103.56	106.11	106.94	105.02	107.38	105.44	104.42	105.71	105.53	105.99
117.9	117.45	117.14	117.75	117.43	119.2	117.88	117.64	117.37	118.45	117.91	118.44	116.79	116.3	116.83	115.82	117.34	119.2	118.61	116.75	117.71	117.1	118.23	117.41	116.87	118.6	116.19	116.83	119.03	118.49	117.75	117.39	117.97	117.03	117.46	118.91	116.74	118.43	118.07	117.23	117.44	118.8	117.52	116.42	116.5	115.93	116.29	117.51	119.06	118.03
106.88	106.81	104.85	107.09	104.81	105.33	106.12	106.52	106.42	105.29	105.26	104.99	105.78	106.95	106.82	104.61	104.99	107.3	105.56	105.8	105.72	107.3	106.54	107.71	104.56	105.9	106.24	105.36	104.75	105.54	105.88	105.49	106.43	104.9	104.91	106.67	106.22	104.88	107.28	107.71	105.19	107.79	107.03	106.34	107.23	106.19	105.48	105.64	106.52	106.39
104.68	104.79	103.66	105.18	104.96	104.57	103.97	103.68	102.25	103.41	104.64	105.77	105.37	104.72	104.24	105.14	102.81	102.35	103.88	104.99	103.23	103.46	103.2	104.76	103.45	104.82	102.52	103.64	103.04	103.77	103.49	103.46	105.42	105.25	103.21	104.57	105.59	105.97	104.44	104.33	105.7	104.35	103.36	104.36	104.55	105.47	105.16	101.04	104.44	104.3
105.35	106.84	104.34	105.64	104.76	106.69	105.07	105.87	105.44	106.58	103.91	106.25	105.89	106.06	105.96	105.75	106.2	105.2	105.61	105.87	107.64	104.96	107.42	107.33	105.64	105.75	105.71	106.87	105.61	104.37	106.1	104.87	105.25	106.07	105.71	104.9	104.94	105.8	106.79	106.32	106.78	106.41	105.99	107.1	106.47	105.09	106.86	104.96	105.8	105.01
104.56	103.73	104.37	105.48	104.4	104.81	106.71	106.67	104.49	103.61	102.38	103.55	103.87	103.4	105.16	105.23	104.38	104.68	104.1	105.13	103.6	104.01	104.01	104.96	103.55	103.06	103.7	104.39	103.2	105.19	104.88	104.58	103.98	102.94	105.07	103.03	102.96	102.75	104.63	104.61	105.81	103.28	104.87	102.85	104.57	103.88	103.28	102.3	104.11	102.86
99.886	98.048	99.845	98.011	99.357	100.08	101.18	99.709	98.81	100.14	99.405	99.385	98.893	100.18	99.174	99.838	100.42	100.22	100.56	99.372	100.11	98.627	99.726	99.643	100.92	99.77	100.37	101.6	99.194	99.815	99.355	99.323	99.285	99.553	99.875	100.55	100.41	100.26	98.486	100.22	99.142	99.399	100.74	99.045	100.9	99.158	100.61	99.57	99.244	100.24
109.6	110.79	110.98	109.34	111.21	110.23	110.96	109.86	111.42	108.9	109.96	110.21	110.07	109.35	110.25	109.86	110.3	110.91	110.51	110.02	109.89	110.1	109.41	109.61	110.44	109.51	111.46	109.16	110.32	110.71	111.97	110.73	110.05	109.45	109.39	111.3	110.92	109.71	108.47	110.77	109.47	108.99	110.21	109.76	109.72	110.23	110.97	109.52	110.45	111.91
111.11	111.41	111.75	112.65	110.33	110.15	110.78	112.02	111.8	111.67	112.4	111.38	110.57	110.51	110.44	111.13	110.92	111.52	112.24	112.58	112.27	110.14	111.51	111.04	111.84	112.29	109.64	112.6	109.9	110.77	112.22	111.09	110.57	110.15	112.11	112.49	110.14	111.3	111.87	112.14	111.67	111.54	110	109.4	110.11	111.67	110.83	111.83	111.65	112.09
111.97	112.49	111.65	111.59	111.53	111.38	112.05	111.64	110.45	111.21	113.11	113.12	112.5	112.17	113.25	112.61	111.15	111.33	111.58	112.09	112.57	112.65	112.28	113.68	110.33	111.27	112.29	113.41	111.24	111.8	113.33	112.58	111.76	111.63	111.49	112.37	110.56	111.85	109.91	111.41	111.15	113.67	112.67	111.24	112.6	113.12	114.03	109.02	110.81	112.73
100.87	99.651	100.64	100.89	99.747	99.025	100.43	99.197	99.867	99.529	98.634	99.908	98.947	101.2	100.18	99.872	98.545	100.38	101.28	99.539	99.602	98.922	100.8	99.709	99.25	99.88	100.21	101.16	99.685	100.09	99.103	101.01	99.408	99.207	98.649	99.442	99.218	98.943	99.691	101.02	98.935	99.042	98.811	99.812	100.08	98.296	101.07	98.304	98.833	100.63
104.82	104.65	104.74	104.46	104.83	103.33	105.83	104.26	104.19	105.35	104.69	103.88	104.49	105.41	103.61	104.13	104.28	103.13	102.92	103.62	103.63	105.09	105.9	102.85	103.45	103.33	103.68	104.07	104.11	106.08	105.97	104.45	102.32	104.2	105.07	104.03	103.48	105.66	102.96	103.77	103.49	104.38	106.18	104.11	103.25	103.66	104.4	104.29	104.07	103.92
101.9	100.27	100.83	100.45	99.541	100.13	101.54	100.81	101.24	100.08	99.787	101.62	101.56	99.708	99.827	98.623	101.15	98.53	100.85	100.48	100.6	102.26	101.62	102.21	101.18	100.67	101.24	101.12	100.25	99.763	100.73	101.51	101.22	100.17	102.09	101.05	101.38	101.42	100.87	100.89	99.148	100.63	99.167	100.92	100.44	99.695	100.15	100.04	99.651	101.52
103.88	106.54	104.96	104.33	103.87	106.32	106.62	104.03	104.89	104.55	103.46	104.49	105.1	104.61	106.17	104.02	104.75	105.21	105.83	104.77	105.93	103.44	104.5	104.35	106.48	104.88	106.35	104.58	104.1	105.45	106.31	103.87	105.07	104.44	105.53	104.02	103.8	103.59	104.85	103.86	104.76	105.54	104.89	104.28	105.42	103.72	105.03	104.99	102.51	103.93
112.17	111.15	110.77	111.05	111.37	111.22	111.82	111.9	111.16	112.9	112.74	109.26	111.03	112.72	110.85	112.28	112.82	111.82	111.97	112.57	109.74	111.79	111.18	111.73	113.1	111.88	112.05	110.66	112.35	111.11	111.27	112.62	110.77	111.5	110.68	112.03	111.7	111.07	111.5	109.99	112.18	110.72	112.11	111.05	111.83	113.01	111.02	112.37	113.67	109.46
99.519	99.44	98.953	98.876	99.316	98.513	101.57	100.9	99.961	98.874	101.13	99.65	99.008	99.942	99.394	102.59	99.789	100.32	100.96	98.98	100.4	101.44	99.355	101.14	100.64	99.564	100.25	102.05	102.23	101.34	98.696	100.06	100.07	101.63	101.77	101.49	100.64	101.81	99.488	100.2	101.06	100.48	99.189	100.15	98.827	100.34	100.96	98.978	99.56	99.145
116.55	117.17	118.17	117.29	116.48	117.09	117.38	117.63	117.71	116.92	115.52	118	116.45	117.95	116.75	118.15	118.37	116.7	117.26	116.11	117.88	116.68	118	117.07	118.52	117.06	116.26	117.38	117.68	119.74	118.21	117.7	118.34	117.8	118.61	116.86	117.68	117.49	120.38	117.09	117.42	118.16	117.9	118.02	118.21	116.86	118.23	118.17	117.66	118.2
104.54	104.68	105.41	102.6	104.85	105.15	104.55	104.27	105.73	105.47	104.02	103.62	104.92	104.61	104.81	104.01	103.94	105.8	104.08	104.86	104.68	103.36	104.05	103.85	105.83	105.56	104.73	104.54	104.59	105.18	105.09	105.51	105.01	104.83	103.82	104.47	104.64	104.36	105.24	105.4	105.4	103.95	105.41	104.19	104.86	104.28	104.55	103.98	104.56	102.45
105.97	105.4	105.16	106.97	103.54	105.91	106.92	106.26	105.32	105.66	105.85	105.71	105.58	104.04	105.27	106.1	105.18	105.97	105.93	106.38	105.52	107.98	104.61	106	105.28	104.53	106.21	105.55	107.02	106.03	104.79	106.24	106.24	106.7	104.41	105.94	104.52	104.89	104.42	105.04	105.58	105.16	106.88	105.71	105.41	105.53	106.46	106.13	104.75	105.57
107.11	106.17	106.44	105.32	104.5	104.84	108.21	106.32	107.44	105.71	106.67	105.92	106.28	106.86	106.03	106.93	107.28	105.59	106.41	106.15	105.72	106.17	105.74	105.77	105.95	106.03	105.93	106.25	105.71	106.65	105.86	106.99	106	106.94	105.51	106.91	106.43	105.24	105.1	106.43	106.01	106.51	105.71	106.7	105.08	107.75	104.61	106.14	106.67	105.83
104.87	106.02	104.52	104.18	105.8	104.13	104.9	106.32	105.1	104.24	105.43	105.28	102.92	107.12	104.09	104.12	104.39	104.65	103.72	103.37	105.46	105.15	103.43	106	105.35	104.58	103.4	104.45	105.33	104.22	103.45	104.37	103.53	103.49	105.71	104.53	105.94	103.24	105.51	103.43	104.66	104.78	105.69	105.52	103.43	103.77	104.75	104.2	104.15	104.53
106.4	107.16	106.16	105.89	107.05	104.54	107.1	106.41	105.71	106.76	104.9	106.67	105.42	105.45	105.95	105.12	107.43	106.73	105.48	106.99	106.72	106.05	105.92	105.76	106	104.29	106.77	105.5	105.39	106.92	107.69	106.11	106.22	105.99	105	107.51	107.09	106.35	106.47	106.81	106.33	103.75	107.22	106.39	106.27	105.09	105.86	105.86	105.58	106.7
98.912	99.926	100.11	101.43	99.999	100.31	99.718	98.626	99.892	100.93	99.055	100.05	100.13	99.915	98.971	100.72	100.94	98.481	99.687	100.7	101.51	100.72	99.643	100.63	100.23	100.1	99.258	99.616	98.634	100.01	99.5	99.306	100.23	101.42	100.76	100.34	100.4	101.22	99.582	98.11	100.68	100.4	99.878	100.24	100.29	100.23	101.39	100.2	99.287	100.15
98.177	99.597	99.209	98.271	101.22	98.551	99.712	100.67	97.763	98.421	100.52	100.17	100.72	96.904	99.493	98.491	99.942	99.09	99.781	99.437	98.784	100.11	100.61	101.05	100.41	101.6	100.16	99.012	98.556	101.52	99.599	101.88	100.33	100.14	99.363	99.521	100.73	99.772	99.295	101.09	99.939	98.8	98.838	100.06	99.04	99.165	99.959	100.8	101.06	100.26
105.95	106.32	105.71	106.18	106.3	105.4	105.66	105.47	104.81	103.77	106.65	106.06	108.36	106.09	106.03	105.51	105.18	104.29	105.2	105.84	106.79	105.11	104.61	105.29	105.07	105.36	105.73	106.75	106.8	106.03	106.59	105.77	106.15	107.19	106.23	105.47	103.78	105.94	105.93	106.38	105.17	105.46	105.43	105.85	106.34	104.57	105.77	104.37	106.17	105.43
104	103.41	104.58	104.13	103.98	105.71	104.69	104.68	104.46	104.89	104.45	105.41	104.88	103.48	103.85	103.26	103.95	105.66	103.83	105.13	106.2	102.6	102.88	105.07	105.84	104.47	102.74	104.08	104.9	105.03	104.36	105.11	103.24	104.07	104.65	104.92	103.96	104.37	104.62	103.63	103.54	104.59	104.41	104.92	104.44	104.17	103.48	103.81	104.22	105.26
117.62	119.09	116.53	118.64	116.76	119.42	117.01	117.67	116.78	118.59	117.83	116.07	117.44	118.08	117.37	118.35	116.31	118.21	119.16	118.22	117.17	118.04	115.2	117.41	118.8	118.44	116.16	119.04	116.53	116.26	118.94	117.36	118.55	118.63	117.26	116.97	115.98	118.63	117.01	116.43	117.41	117.2	117.26	118.58	115.74	117.48	117.15	117.2	118.41	117.02
110.59	111.21	111.25	111.83	111.27	111.24	109.58	110.66	110.42	110.37	111.77	112.38	111.27	110.92	110.08	110.58	111.97	111.31	112.31	113.97	110.35	111.16	110.25	112.14	111.39	110.77	110.9	112.04	111.89	109.82	111.93	111.25	110.09	111.53	111.37	111.9	110.88	111.97	110.47	111.16	112.3	111.18	109.96	111.12	109.47	111.21	111.66	111.08	110.15	111.02
105.61	105.45	105.53	105.72	106.22	106.1	104.86	104.61	105.71	105.84	104.83	105.14	106.25	105.99	106.26	106.83	106.09	106.6	106.58	104.93	105.9	104.65	105.01	105.89	104.55	105.6	104.74	106.74	105.45	104.83	105.5	107.62	106.19	105.85	104.92	104.61	105.01	106.49	104.47	105.99	105.18	106.13	106.69	104.47	106.2	104.53	104.9	106.31	106.17	106.43
99.233	99.855	99.298	100.16	99.027	99.895	100.2	98.818	99.458	98.428	100.72	99.965	99.847	100.51	99.461	100.39	99.452	99.377	99.212	100.72	97.91	99.918	99.699	101.2	99.291	101.59	100.83	100.32	101.09	99.7	99.688	100.56	98.771	99.476	99.391	99.808	98.631	99.391	98.943	98.162	96.489	98.282	99.415	99.202	99.927	99.829	99.48	99.252	99.966	100.36
109.26	109.87	111.25	109.13	111.55	111.22	109.13	110.19	111.36	111.25	109.39	110.53	109.88	110.87	111.67	110.22	109.27	111.17	110.23	109.41	110.82	110.55	109.38	110.25	110.64	112.81	109.81	111.42	109.78	109.71	110.95	110.08	112.13	110.21	110.51	110.84	109.6	111.6	111.49	110.88	111.09	110.25	111.9	110.36	112.24	110.79	110.34	110.33	111.13	110.42
106.84	106.68	103.86	108.36	105.89	106.24	106.32	105.94	105.17	105.08	107.9	106.12	106.64	106.31	105.1	107.59	107.34	105.85	105.42	106.03	106.37	106.28	106.64	104.78	105.79	106.84	105.41	106.66	106.47	106.39	105.5	107.06	107.13	106.82	106.78	105.36	106.12	104.79	105.94	106.07	106.95	106.43	105.03	105.64	106.2	105.23	106.45	106.1	105.54	105.39
105.97	107.86	106.44	105.21	105.14	105.32	104.96	105.53	105.02	103.58	106.47	105.4	105.57	105.88	106.34	106.78	104.78	106.7	105.88	105.06	105.44	106.62	104.41	104.79	105.37	105.5	105.16	104.34	105	105.2	105.9	104.09	104.89	106.34	104.4	105.1	106.52	105.51	106.16	105.28	104.41	102.88	106.02	104.88	107.43	104.85	105.37	104.95	106.36	105.13
111.39	111.78	111.32	111.19	110.39	111.35	112.18	111.53	112.25	110.12	110.58	110.76	110.84	112.28	109.96	112.56	110.02	110.61	113.3	111.2	110.84	111.61	110.39	110.52	111.07	112.84	110.99	110.67	113.07	111.33	111.25	111.63	111.27	112.47	112.52	111.15	110.73	109.63	111.06	110.8	112.26	112.45	111.32	110.02	110.37	110.49	110.87	110.97	110.68	111.67
106.03	106.04	107.45	105.05	105.88	107.15	105.99	104.2	107.57	106.06	106.95	106.22	106.18	104.57	106.89	107.14	108.25	104.04	107.04	104.55	105.81	106.13	106.31	106.18	105.68	106.06	105.39	106.28	105.3	105.99	103.91	106.35	104.86	105.35	106.96	106.11	105.79	106.27	104.54	105.67	105.05	105.11	106.46	106.62	106.22	107.01	107.26	106.14	105.95	107.12
112.02	111.39	112.75	111.82	111.55	110.33	111.73	111.33	112.2	111.48	111.72	111.12	110.81	110.25	113.13	111.74	111.5	110.97	110.84	110.92	111.49	111.96	111.54	111.09	110.8	111.6	112.2	112.52	111.01	111.91	110.81	112.62	112.67	113.12	112.63	111.49	112.12	112.08	111.65	110.3	111.99	111.99	112.47	111.29	110.7	111.29	111.34	112.5	110.74	110.77
105.75	105.88	107.06	106.79	105.95	106.58	106.87	106.01	105.08	106.59	106.98	104.52	104.83	106.68	105.82	105.04	105.81	105.93	106.29	105.7	108.35	105.53	106.39	105.2	106.17	107.57	105.41	106.1	105.17	105.38	105.23	105.37	105.3	105.62	107.19	106.5	104.93	105.31	105.36	105.61	107	104.33	105.31	106.04	105.79	105.3	106.49	106.8	103.85	105.28
118.49	117.19	117.53	117.9	116.4	116.82	118.04	117.36	117.62	118.7	116.43	118.27	118.41	118.14	117.73	119.2	116.12	117.26	118.17	116.64	116.8	116.3	116.84	118.07	117.58	118.3	116.59	118.04	117.79	117.05	118.17	117.14	116.77	118.65	117.39	115.33	116.43	117.77	116.44	117.98	117.56	117.61	118.61	118.04	117.75	118.14	118.56	116.39	116.65	118.42
107.57	106.1	106.31	106.53	106.57	106.64	107.3	107.19	106.99	107.31	107.93	106.55	105.61	107.05	106.72	107.54	107.06	106.85	106.95	108.1	105.32	105.96	106.55	106.3	106.37	104.81	107.33	105.89	107.39	105.92	107.65	107.18	106.03	105.97	107.14	107.88	107.03	109.2	107.1	106.7	106.8	105.56	107.18	108.04	107.93	108.34	108.03	106.31	106.36	107.44
100.3	99.592	98.811	98.095	98.795	100.85	100.44	100.65	99.833	100.43	99.828	98.446	100.08	99.829	100.14	100.13	100.13	100.17	99.528	99.173	101.2	99.357	100.39	99.879	98.254	100.74	99.196	100.73	101.91	98.259	99.981	98.953	100.62	98.659	99.762	99.614	99.162	98.468	99.718	99.496	99.423	100.02	101.51	100.28	100.24	100.54	99.779	99.939	101.14	100.73
113.24	113.69	112.11	113.35	112.85	111.9	113.91	113.06	115.27	115.17	113.28	113.18	113.81	113.22	113.4	111.51	111.32	113.93	113.25	111.94	112.6	111.73	113.41	112.36	112.86	111.07	113.72	112.81	113.89	111.45	111.21	112.73	111.19	114	112.95	113.39	113.44	111.35	112.84	113.7	112.4	113.32	112.1	112.53	113.73	112.27	112.97	111.95	113.91	111.57
107.42	104.7	105.92	105.65	105.25	107.32	105.31	104.4	105.45	105	104.21	105.41	106.1	104.56	105.68	107.22	105.53	105.16	106.27	103.52	105.03	105.95	105.5	105.64	106.9	105.06	105.77	107.01	105.58	106.83	105.68	105.4	105.53	105.34	104.72	107.09	105.39	105.56	106.14	106.58	104.54	104.95	104.36	105.22	105.88	105.11	106.69	104.28	104.96	106.22
100.11	102.36	100.09	100.71	100.73	101.5	101.49	100.43	99.152	100.65	100.72	100.16	101.05	99.636	100.66	101.36	100.88	98.989	99.445	99.834	100.07	99.812	100.24	101.45	100.06	100.19	101.31	101.4	101.55	98.493	101.73	100.63	101.37	99.934	100.38	101.29	99.895	102.24	99.951	102.36	100.6	100.58	99.85	100.1	100.37	101.62	98.667	99.678	102.69	99.213
107.34	106.27	106.39	107.77	107.05	106.49	105.5	106.61	108.09	105.86	107.25	105.39	106.69	107.49	106.21	105.97	106.92	106.03	108.83	107.05	106.57	106.14	106.24	107.52	107.24	106.78	108.02	106.98	106.81	106.92	106.35	105.29	107.48	107.84	107.23	108.13	106.11	106.58	105.39	107.7	106.99	105.72	108.09	107.42	107.29	107.62	107.14	107.07	105.58	108.49
106.5	106.9	106.86	105.31	106.09	106.15	104.62	105.24	105.23	107.05	105.78	106.82	104.44	106.26	106.44	104.73	105.27	105.37	107.39	106.22	105.86	104.15	105.98	105.55	107.4	107.87	105.03	107.84	106.97	105.59	105.98	104.66	104.37	105.46	106.19	105.69	106.58	106.75	106.55	104.98	106.54	105.05	105.92	105.16	105.01	107.2	106.38	106.84	105.37	106.12
99.179	101.62	99.352	98.733	100.11	99.881	99.279	100.11	100.03	98.219	99.43	98.138	101.76	100.72	99.06	100.96	99.272	100.88	99.416	100.07	99.877	98.72	99.634	98.474	99.797	100.99	100.19	99.695	99.387	98.663	99.467	99.643	100.11	99.727	100.43	101.3	99.178	99.936	100.08	99.597	100.73	100.69	101.04	99.818	99.989	99.145	100.33	99.704	100.64	99.024
111.84	111.87	111.1	110.51	113.21	111.42	112.9	111.54	113.11	112.57	112.15	110.58	111.12	110.75	111.91	111.43	112.28	112.11	110.74	112.36	111.59	112.01	110.52	111.53	111.69	112.15	111.82	112.25	111.48	112.25	111.29	111.63	111	111.94	113.15	110.95	111.66	111.59	111.41	112.6	113.25	111.11	112.61	111.66	112.74	111.65	112.43	112.58	111.16	110.27
113.25	110.9	111.49	110.71	110.98	110.9	110.09	110.72	110.66	111.21	111.21	110.55	111.56	110.95	112.19	111.4	110.88	112.6	113.18	111.03	108.76	110.12	110.92	110.99	110.67	110.26	110.96	111.8	109.63	111.03	111.15	110.51	111.39	111.38	112.81	110.07	111.22	111.32	112.86	109.93	110.01	111.45	111.35	110.41	112.54	111.79	111.36	111.56	111.12	110.93
110.92	110.44	111.05	109.47	111.29	111.58	111.53	111.1	110.53	110.39	111.19	111.47	110.87	111.36	110.57	110.72	110.6	110.91	111	110.57	111.76	110.94	111.42	111.52	110.57	111.5	112.63	108.54	112.57	110.08	110.19	112.14	109.13	110.75	110.53	110.83	110.26	110.31	110.43	110.2	111.64	111.83	109.9	110.14	110.54	110.37	110.19	110.63	111.77	113.1
101.18	100.76	101.29	100.56	101.47	101.79	101.54	101.14	100.5	101.44	101.52	100.64	101.49	101.99	102.12	100.6	100.26	102.19	102.5	100.83	100.29	101.54	100.74	100.73	100.98	100.04	101.72	100.93	100.34	101.06	100.12	101.19	102.43	100.24	101.49	100.39	99.916	101.82	101.21	102.35	101.34	100.35	100.02	100.91	100.57	99.961	99.642	101.6	102.29	100.48
100.75	100.66	101.35	100.15	101.14	100.03	99.688	100.63	99.585	99.022	101.13	102.15	100.4	100.86	99.554	100.51	101.01	99.809	99.127	99.791	100.29	100.28	98.671	99.871	99.74	101.56	98.213	100.3	101.23	101.95	100.08	99.942	99.299	99.423	100.15	99.379	99.183	98.877	101.24	100.33	99.584	98.567	100.3	99.477	99.027	100.23	101.2	100.53	101.45	99.127
110.29	110.33	110.71	109.95	109.81	109.05	109.89	109.51	110.66	108.8	109.9	111.96	110.1	110.05	108.54	110.83	110.75	110.5	109.92	109.85	109.35	108.3	110.24	110.32	111.35	109.14	110	109.22	110.16	109.77	110.24	111.35	110.99	108.87	109.66	109.08	109.63	110.13	110.72	112.04	110.84	110.68	110.63	109.34	109.24	110.31	110.09	110.99	108.67	110.96
104.25	104.94	104.24	105.25	103.54	105.79	104.55	105.44	104.51	105.2	103.04	103.75	103.64	103.83	103.29	102.36	103.79	104.65	103.41	104.48	103.57	102.94	104.46	105.6	106.12	103.25	104.27	103.96	106.24	104.96	104.37	105.14	104.99	104.12	104.75	104.18	104.24	103.29	105.28	105.06	106.43	105.16	106.27	105.77	104.48	103.94	103.35	105.89	104.66	104.44
112.89	112.21	111.99	111.74	111.79	111.35	111.89	112.53	112.63	113.02	111.59	111.32	110	112.12	112	110.32	112.75	110.32	111.45	111.3	111.56	111.77	112.91	112.98	111.56	113.94	111.53	111.74	112.64	112.3	112.47	113.47	111.75	112	111.1	112.31	111.42	111.89	111.65	111.46	111.68	112	111.64	112.04	112.56	112.33	111.96	113.96	111.86	112.17
99.054	99.174	100.26	99.679	98.071	100.44	99.89	99.936	98.925	99.259	99.121	100.01	100.2	102.18	98.245	98.803	99.364	99.493	99.615	98.182	100.63	99.421	100.08	99.765	101.18	99.808	99.875	99.002	99.635	100.62	99.037	97.957	100.12	99.636	99.345	98.709	99.577	99.557	100.43	99.634	101.34	100.38	98.79	99.852	100.51	100.14	100.13	99.632	99.201	100.42
107.48	105.85	105.04	106.66	104.52	106.13	105.41	105.01	106.3	105.77	105.48	103.76	106.16	106.01	107.18	105.13	107.13	106.4	105.73	105.08	106.72	104.62	104.56	106.95	106.02	104.33	103.83	104.18	104.76	106.43	104.33	104.16	105.31	105.44	105.25	105.16	104.7	105.13	103.92	105.68	105.06	106.22	106.43	105.88	104.31	103.03	104.19	106.47	104.27	105.21
104.3	104.68	105.34	105.46	104.01	105.05	104.1	105.12	105.96	104.52	104.18	103.54	104.41	102.39	104.99	103.78	104.44	103.62	103.27	105.55	104.55	104.54	105.03	103.88	103.2	104.17	103.67	103.93	104.11	104.57	104.81	106.14	103.46	103.73	103.74	104.06	102.89	102.51	103.25	104.47	104.96	102.92	105.2	104.15	103.91	104.63	104.12	104.12	103	102.36
110.74	110.41	109.91	109.88	111	110.61	108.47	108.35	110.68	109.47	111.23	110	110.39	108.47	109.94	109.06	110.07	110.26	109.68	110.68	110.84	108.63	108.52	110.49	108.95	110.56	108.44	109.74	108.94	108.56	106.44	110.14	111.24	108.69	108.96	109.02	108.45	109.62	108.98	109.13	110.28	109.39	108.83	109.51	110.2	109.45	109.91	109.7	111.29	111.07
104.56	103.23	104.23	104.15	104.04	105.19	105.94	104.03	105.11	103.25	103.16	104.18	101.67	103.41	105.36	103.59	103.19	103.17	103.28	103.2	102.25	103.5	104.51	104.33	105	106.01	105.7	103.63	102.97	105.78	103.66	104.52	103.63	104.29	104.4	103.09	104.5	104.52	103.66	103.81	104.43	103.83	103.97	104.39	104	102.44	103.08	104.45	105.37	104.12
104.82	104.8	103.21	104.76	104.88	104.83	106.35	104.19	101.97	104.05	102.53	104.03	104.28	105.36	104.69	104.36	103.48	104.48	103.63	105.64	104.97	104.91	103.59	105.63	104.78	104.3	104.86	104.59	104.2	104.4	104.91	103.45	103.55	104.9	104.8	105.08	103.56	104.22	104.3	104.43	104.75	103.7	105.44	103.56	104.13	104.48	103.88	104.23	103.77	104.26
111.21	110.81	112.53	110.14	110.33	108.99	111.01	110.86	111.02	111.16	112.16	110.58	112.71	110.15	111.73	109.02	111.2	111.54	110.91	111.64	111.9	111.53	111.84	109.47	111.93	110	110.84	110.27	110.68	110.15	112.38	109.15	112.45	110.68	111.45	110.51	111.58	111.31	111.33	110.96	111.29	113.36	110.65	109.64	112.13	110.97	110.2	112.55	111.48	110.64
107.75	106.74	105.07	106.14	106.4	107.16	105.77	104.51	105.71	104.66	106.64	106.62	104.95	107.25	105.71	106.38	104.14	106.14	105.99	105.1	105.89	106.03	105.75	106.65	106.23	105.32	105.6	105.77	106.26	106.21	105.95	106.78	106.15	104.9	106.07	107.28	107.52	107.26	106.3	105.85	104.11	105.77	106.08	105.1	105.94	106.31	105.44	105.63	106.99	106.12
111.59	113	111.36	111.2	111.95	111.52	111.46	111.01	111.57	110.5	110.88	111.79	110.52	110.93	112.28	112.62	109.86	110.55	110.1	112.78	112.52	112.47	111.5	111.29	111.49	112.38	112.4	112.88	111.38	112.14	111.61	111.58	110.38	110.92	112.14	111.24	110.71	112.77	111.57	111.58	113.05	110.92	113.24	111.72	111.85	113.17	112.25	112.81	111.57	110.52
106.84	107.3	106.22	106.14	107.68	106.03	107.05	106.77	105.53	107.45	107.51	106.59	106.35	106.72	107.79	107.05	106.69	105.92	107.04	107.84	108.25	106.79	108.57	106.56	107.12	106.5	107.15	106.95	106.53	108.02	108.25	106.85	106.2	106.68	105.24	107.29	106.26	107.39	105.96	106.68	106.21	106.61	106.63	107.57	105.66	107.37	108.09	107.33	108.14	106.6
112.46	112.98	112.36	112.89	111.42	110.71	112.86	112.86	110.69	112.79	110.22	112.04	112.25	112.62	111.28	111.16	112.87	112.02	111.34	112.81	111.67	112.96	112.92	109.97	110.78	110.5	112.5	112.92	112.56	111.47	110.76	113.25	112.75	112.57	112.39	112.36	110.21	110.86	111.69	111.48	111.65	111.21	111.84	112.62	111.43	110.23	111.66	113.2	110.15	111.83
111.14	110.14	112.75	112.01	113.08	109.41	111.49	111.79	112.15	108.93	110.87	111.61	111.61	111.17	111.73	111.39	110.65	112.47	110.93	112.76	113.05	111.18	111.48	112.78	111.62	110.9	110.28	111.24	111.44	110.75	110.4	112.59	111.18	111.04	112.31	111.64	111.71	112.13	112.73	111.5	111.46	111.51	112.94	111.57	111.81	112.55	111.57	110.67	110.68	111.54
107.28	107.74	106.45	106.89	107.18	107.41	105.58	106.78	106.75	106.97	106.61	105.8	105.66	105.11	105.36	105.64	106.97	106.95	108.45	105.39	107.55	106.37	105.22	105.39	106.43	106.15	106.77	107.08	107.09	106.89	107.27	104.8	106.01	106.27	104.79	106.52	106.21	106.77	106.84	107.49	107.78	108.05	107.14	106.17	105.16	106	107.09	106.22	106.22	104.31
107.27	106.13	105.52	105.81	107.57	105.6	106.75	104.93	105.82	107.98	106.78	105.68	106.15	106.67	106.39	104.62	106.58	106.23	107.09	106.96	106.63	105.97	106.42	106.24	108.12	106.4	106.75	106.42	106.91	106.57	104.74	107.69	105.73	106.45	108.17	106.37	107.28	106.39	106.44	105.89	107.04	105.82	104.53	107.55	105.5	105.27	106.66	105.4	105.81	108.07
114.01	110.33	111.18	111.18	112.24	111.44	112.24	112.02	110.19	111.32	112.61	111.64	113.04	112.42	111.77	113.39	113.57	111.71	110.89	111.85	110.44	110.2	113.56	112.5	113.35	111.11	111.42	110.5	111.35	112.53	113.25	112.41	111.55	112.91	112.74	111.61	111.33	111.83	110.37	111.67	111.87	112.18	111.44	111.83	112.01	110.96	110.31	111.8	111.87	111.85
104.24	105.35	103.07	105.27	105.94	103.12	103.81	103.24	104.02	104.48	102.41	105.41	103.16	104.09	104.04	103.94	104.52	103.97	103.46	104.88	103.79	104.62	104.22	105.07	104.38	103.85	103.05	104.42	103.81	105.91	102.66	103.56	103.36	104.35	103.62	103.5	103.75	105.11	104.56	104.34	105.9	105.41	104.24	105.45	103.85	105.26	104.38	105.35	103.74	104.13
112.99	111.66	110.3	111.7	110.9	111.81	111.98	111.97	110.66	110.04	111.57	111.33	111.35	110.03	112.48	112.83	112.16	110.09	111.61	111.81	110.55	110.24	111.5	110.11	112.67	111.69	111.88	110.49	111.81	110.83	110.82	111.91	109.96	110.73	111.57	111.35	110.93	110.41	111.29	113.49	110.6	110.81	110.74	111.87	110.25	109.9	110.19	110.86	111.33	111.2
100.15	101.02	99.701	99.892	98.965	100.11	100.41	99.029	100.56	100.34	100.45	99.748	98.941	98.341	100.48	99.487	99.624	99.363	98.945	97.217	99.552	100.93	98.176	99.339	99.981	99.268	99.234	98.807	99.762	100.69	99.852	98.697	101.3	99.435	100.36	99.889	98.55	100.34	99.775	98.685	101.03	100.18	100.42	100.72	99.129	99.581	100.67	100.48	100.48	99.794
110.77	110.4	111.96	111.05	112.61	111.67	112.18	112.3	111.17	112.33	112.76	111.85	111.4	112.83	111.13	111.99	112.27	112.36	111.92	111.8	111.09	111.28	113.96	111.58	112.95	111.94	111.62	111.31	110.6	111.46	111.52	111.53	112.07	112.41	110.81	111.85	112.09	112.68	109.97	112.7	112.23	110.85	113.86	110.57	111.34	111.49	112.62	110	110.73	112.76
118.18	116.94	117.87	116.73	118.33	117.57	115.89	117.27	115.83	118.42	116.04	117.23	118.85	117.21	117.45	116.84	115.98	116.18	117.16	117.2	117.77	119.57	119.89	116.79	116.38	118.4	117.77	118.16	118.34	118.53	117.37	118.47	115.81	118.42	118.49	117.04	118.7	119.25	117.18	118.76	118.38	118.8	117.75	117.63	117.96	117.73	117.52	117.08	117.4	117.96
100.25	100.85	100.59	100.48	99.288	99.365	99.749	101.09	100.27	100.25	100.65	99.82	99.538	100.46	100.77	99.445	100.34	99.879	99.137	97.627	100.57	100.75	98.491	99.202	99.226	100.9	100.21	99.82	99.737	98.881	99.483	99.93	100.2	100.63	100.28	101.37	99.626	101.51	100.08	99.749	99.915	100.98	99.865	100.27	98.831	101.11	99.335	100.79	99.831	99.829
106.48	105.25	107.11	107.55	106.58	103.47	105.1	105.86	104.6	107.44	104.39	105.11	106.64	105.68	106.2	105.26	106.07	106.09	105.93	105.59	104.83	106.72	105.23	105.49	105.53	104.22	106.69	104.87	105.54	106.87	105.16	106.19	104.7	107.27	105.59	104.89	106.3	103.94	105.91	105.51	106.87	104.78	103.99	106.32	106.15	105.77	106.03	104.73	104.84	105.74
111.06	110.3	110.52	111.67	110.51	110.67	108.94	109.42	110.49	111.67	109.64	111.93	111.42	110.75	110.15	109.57	108.55	110.35	109.02	110.79	108.41	109.84	110.19	110.48	110.74	110.55	111.06	110.81	110.76	111.13	110.42	111.62	110.85	111.97	109.93	110.28	110.03	110.17	110.83	109.75	109.85	110.41	111.14	110.58	109.67	110.12	109.62	110.17	111.61	109.28
106.22	106.44	106.97	105.16	105.31	104.38	105.18	105.44	104.54	103.87	103.96	105.44	105.72	106.22	105.62	107.45	105.17	107.21	105.8	105.73	105.51	104.5	104.87	105.86	106.12	106.06	103.17	105.89	105.93	107.43	107.11	104.31	104.46	105.13	107.42	105.02	107.06	106.76	105.62	105.49	105.22	105.7	104.25	104.91	104.84	106.01	106.32	107.1	106.72	105.92
106.17	106.13	106.66	106.46	106.44	107.16	107.59	105.36	106.52	107.24	106.14	106.15	107.78	107.97	107.38	106.71	106.3	107.36	106.27	106.92	107.91	104.62	107.02	106.56	106.57	105.62	107.94	105.82	107.09	106.93	107.04	105.93	107.92	107.16	106.71	108.21	106.6	106.86	105.43	106.55	106.85	108.16	107.57	106.98	106.31	107.33	107.39	107.14	107.33	106.61
105.91	105.32	104.85	104.86	105.17	105.97	105.86	106.67	106.65	104.07	105.65	105.46	104.86	106.56	104.27	105.73	104.85	105.82	105.98	106.38	106.15	106.34	106.93	106.29	105.28	105.96	106.35	105.09	105.86	105.22	106.14	103.9	105.27	106.61	105.61	106.69	105.45	105.2	106.68	105.64	104.23	107.74	105.43	104.34	106.93	106.49	105.97	105.74	107.91	106.22
104.25	104.63	105.08	104.35	102.38	103.75	104.45	103.61	104.89	105.98	104.92	103.15	103.35	104.31	103.75	104.79	104.03	103.65	104.57	103.33	103.79	103.43	103.75	104.8	105.7	106.89	104.66	104.49	104.53	103.29	104.26	103.72	103.13	103.49	103.48	105.45	104.42	105.13	103.21	103.7	104.67	105.74	104.06	104.05	103.5	103.97	105.61	105.19	105.29	103.84
105.09	106.25	105.98	107.29	105.65	106.84	106.75	106.79	104.78	105.39	106.14	105.56	106.39	106.07	106.15	105.84	106.17	106.92	107.65	105.09	107.35	106.06	106.72	108.44	106.59	104.76	106.88	105.67	107.4	107.66	106.3	105.98	107.17	106.48	105.7	106.24	106.1	106.28	105.72	106.26	106.34	105.83	106.07	105.67	107.1	106.14	105.12	106.26	105.13	105.62
110.69	111.6	110.9	110.05	110.57	109.92	110.99	108.83	112.14	111.42	111.52	111.54	111.06	108.92	111.53	110.66	109.82	109.6	110.89	109.69	110.4	109.16	110.38	108.3	111.95	110.35	110.05	110.54	112.02	110.96	109.11	110.87	111.92	109.76	111.04	109.47	110.91	111.37	110.63	111.32	109.36	109.96	110.56	109.82	109.99	110.78	109.82	110.69	110.65	110.79
111.66	112.71	111.77	111.19	111.74	112.68	112.33	111.62	111.84	112.55	111.77	112.55	111.01	112.43	111.95	111.45	111.54	112.12	111.06	112.42	111.69	111.17	111.55	113.14	112.44	112.05	113.27	114.2	111.62	111.92	112.23	112.33	112.98	111.81	113.1	111.88	111.83	112.21	110.69	110.65	110.68	112.59	111.74	113.07	112.27	112.32	111.76	112.42	113.3	113.13
103.64	105.87	104.76	104.68	106.26	105.78	105.25	105.79	107.45	105.48	105.56	106.49	105.53	106.31	106.1	104.98	105.26	105.81	105.9	105.57	106.83	105.65	105.63	104.56	106.36	104.83	106.36	106.51	105.28	105.2	106.65	104.77	105.42	105.92	106.33	106.83	105.04	105.83	106.88	105.51	105.71	105.94	105.91	105.73	104.76	105.67	105.55	106.55	105.15	105.6
110.94	112.45	112.52	111.02	111.11	110.93	112.66	111.8	111.83	110.93	113.07	110.74	111.72	110.63	112.87	112.81	109.53	112.16	110.41	110.88	111.47	112.02	112.76	111.51	111.4	110.63	111.72	113.29	111.43	111.17	112.43	111.67	112.46	113.06	110.46	110.53	110.58	112.59	112.31	111.59	112.1	112.31	111.18	110.13	112.56	111.38	112.65	109.92	111.86	113.62
106.61	104.76	105.6	104.68	107.48	106.03	106.17	107.44	106.35	105.7	107.16	105.92	105.02	104.42	104.48	106.08	105.54	105.31	105.01	106.52	105.45	104.18	105.35	105.44	105.98	105.09	105.95	105.81	104.48	105.6	105.19	106.01	105.16	104.46	103.57	108.2	104.21	105.06	107.16	104.94	106	106.33	104.5	104	105.33	105.22	104.39	104.8	105.56	106
105.36	107.13	104.96	105.16	106.32	106.24	107.38	103.78	106.57	108.17	106.27	106.12	106.39	105.28	105.31	105.48	105.44	105.77	104.38	104.68	105.6	105.73	105.62	105.23	106.8	106.89	105.73	107.83	105.65	104.64	107.22	104.77	106.33	104.81	105.67	104.76	105.81	106.15	107.3	106.23	105.79	104.99	105.61	105.75	104.81	105.39	106.11	105.98	105.05	105.8
105.2	104.72	105.27	106.79	105.78	106.01	106	104.45	105.99	105.54	103.82	105.9	106.16	105.43	106.46	106.88	106.13	107.32	106.1	105.13	106.57	105.65	107.27	105.25	104.35	106.56	105.17	104.03	104.94	106.42	107.15	105.09	107.55	106.08	107.02	106.15	104.48	105.03	107.5	106.9	105.72	106.24	106.17	105.79	106	105.75	105.76	106.44	107.23	105.83
111.1	111.77	110.25	111.09	113.09	111.8	111.75	112.51	110.72	111.73	112.37	112.86	111.98	112.43	111.29	110.96	112.07	111.52	112.22	111.42	111.58	111.07	112.02	111.88	112.7	112.98	111.92	111.03	111.86	112.34	111.28	111.48	112.89	112.68	111.63	110.99	113.33	111.79	111.95	113.48	112.8	110.6	112.17	110.79	112.31	112.74	111.62	112.69	111.03	111.66
99.562	100.37	98.37	100.65	99.874	99.814	100.56	99.508	99.277	99.517	99.797	100.14	98.856	99.396	100.12	99.578	99.601	98.665	100.15	100.37	98.498	98.857	99.764	100.58	99.763	101.46	99.057	101.18	100.17	99.239	99.701	101.45	98.468	99.537	99.743	100.29	100.76	99.413	98.547	100.62	99.567	100	99.117	99.332	100.79	100.43	100.17	100.38	98.952	100.24
112.02	111.57	112.12	111.56	112.23	112.06	110.59	112.52	111.54	111.51	110.63	111.13	112.44	112.11	112.5	111.98	110.41	111.86	111.57	112.43	111.76	110.95	111.8	110.43	112.01	111.84	112.18	111.78	111	111.36	112.45	111.72	112.36	112.34	110.3	112.51	111.4	111.91	110.22	109.58	112.39	112.53	110.17	110.51	114.05	111.27	111.92	111.09	112.47	111.85
106.73	105.97	107.12	105.82	107.57	106.79	107.7	106.68	106.13	107.35	106.98	105.74	107.92	106.58	107.27	106.91	106.45	108.43	106.71	106.71	105.3	106.49	105.34	106.02	107.41	106.88	105.92	107.2	106.8	106.41	106.79	107.75	106.51	106.62	105.95	106.65	106.81	105.85	105.73	107.07	107.99	108.45	106.19	107.91	105.94	105.1	107.24	106.43	108.8	106.94
106.49	104.98	105.41	106.53	104.68	106.92	105.58	106.53	105.25	106.59	106.59	105.65	105.36	107.78	107.11	105.86	104.62	104.84	106.2	105.93	104.34	104.23	107.55	105.05	105.78	104.89	107.17	106.62	106.83	106.79	105.79	104.52	105.6	104.82	105.28	106.39	106.5	106.34	105.85	104.81	106.18	106.04	104.65	106.97	106.74	105.72	105.49	106.52	105.72	106.61
112.01	112.4	112.34	113.27	112.17	112.32	112.62	110.95	110.97	112.43	112.65	111.51	111.51	111.94	112.59	111.82	110.75	112.18	111.5	112.36	111	112.15	111.82	111.54	111.5	111.96	112.16	111.93	113.91	112.31	110.48	112.82	111.68	111.03	112.03	110.37	110.37	111.08	111.29	112.27	111.18	111.33	111.02	110.45	112.54	112.41	112.19	112.37	112.64	111.78
100.48	100.98	101.08	100.94	100.87	101.08	100.89	99.53	99.17	100.52	99.478	100.5	100.92	101.91	99.615	100.66	100.16	99.748	99.597	100.27	99.958	99.93	100.17	99.882	100.58	99.401	101	100.55	100.11	99.808	99.6	101.59	99.767	99.42	100.7	100.15	100.64	100.3	100.84	100.89	98.655	101.01	99.074	98.682	98.739	100.21	101.51	101.58	100.6	98.887
101.58	102.08	100.36	101.25	100.02	101.36	99.61	99.873	101.1	100.77	100.88	100.4	99.397	100.43	99.603	101.16	100.02	100.76	101.65	99.514	100.86	100.34	99.908	99.814	100.25	101.86	100.68	100.02	98.095	100.26	99.434	101.06	99.375	98.087	100.61	99.479	100.58	98.83	102.75	99.937	99.606	99.294	101.35	101.2	99.948	100.05	100.78	100.62	100.59	98.481
104.66	104.58	106.86	104.41	105.99	106.67	105.11	104.76	105.81	103.7	105.17	105.2	105.36	105.98	104.57	106.12	105.73	105.97	106.36	105.16	105.44	105.62	104.87	103.92	105.21	104.3	105.17	104.76	105.12	105.8	105.09	106.02	105.86	105.25	105.8	105.97	105.38	105.13	107.55	105.3	105.85	104.93	105.69	104.71	105.75	104.91	105.8	104.38	106.55	104.78
104.98	104.43	106.9	105.17	105.64	105.54	104.58	104.11	103.8	106.09	105.58	104.09	106.75	104.61	105.99	105.06	105.01	103.85	103.44	106.22	106.1	104.76	104.86	106.24	103.87	105.16	106.07	105.84	105.86	105.79	103.92	105.95	105.13	105.13	104.18	105.76	106.79	104.72	105.65	104.3	104.51	105.32	105.11	104.75	105.69	104.55	104.52	104.81	104.99	105.04
105.89	106.37	105.56	105.34	106.66	106.19	106.71	104.69	105.45	107.2	106.36	106.42	106.57	107.16	105.61	106.19	105.38	105.67	105.31	106.74	106.32	106.01	106.21	105.87	105.69	106.73	105.46	106.25	106.14	106.2	106.42	106.19	106.19	107.8	105.36	106.52	106.86	105.9	105.86	104.96	106.56	105.83	107.59	108.04	105.69	106.24	106.89	104.89	108.15	105.4
105.28	103.52	104.69	104.07	104.07	104.46	104.22	104.49	106.01	105.06	104.65	105.56	105.54	104.44	104.88	105.62	103.87	103.67	104.76	103.98	105.55	103.61	105.22	104.54	104.1	103.15	104.43	104.19	104.67	104.71	104.04	105.77	104.97	105.53	105.42	103.91	104.66	106.36	106.21	104.96	104.46	103.86	103.43	103.19	104.65	104.55	105.71	103.42	102.89	104.55
104.13	104.87	104.29	103.24	103.71	103.48	102.6	103.69	103.61	104.8	103.68	103.4	103.32	104.01	103	103.23	104.35	105.18	104.36	103.78	104.94	104.07	104.73	103.91	104.65	105.09	104.18	104.78	105.61	105.17	103.98	103.48	102.99	104.8	103.61	102.52	104.34	104.37	103.79	103.29	104.25	104.25	104.96	103.43	102.79	105.36	104.29	104.24	103.39	103.64
110.73	109.17	108.61	109.74	112.09	111.32	111.44	110.33	109.77	110.36	110.66	110.71	109.76	111.71	109.33	109.49	110.16	110.63	110.72	111.71	110.45	111.25	110.81	111.93	112.43	110.53	111.3	111.31	110.43	110.62	111.23	110.49	109.7	110.38	110.43	111.58	109.1	109.92	110.46	110.59	109.23	111.35	111.27	111.65	111	109.79	109.17	111.88	110.59	110.88
105.17	103.99	105.87	104.49	104.91	103.33	103.15	106.16	104.43	104.4	104.3	105.08	103.86	103.95	103.74	103.93	105.8	104.39	104.63	104.89	104.24	105.05	104.48	105.02	104.44	105.55	105	104.48	106.01	104.53	104.9	104.02	103.81	104.72	101.99	106.21	103.35	103.54	104.23	104.29	104.78	105.77	105.81	104.57	104.26	104.81	104.74	103.14	103.12	105.31
111.29	112.07	111.36	112.71	112.47	112.59	111.49	111.81	110.41	111.38	112.6	111.42	110.8	112.13	110.98	110.84	110.59	112.75	111.97	112.87	111.42	113.1	110.05	110.62	110.58	112.05	112.08	111.43	110.94	111.51	112.85	113.95	112.52	111.98	111.78	111.01	111.84	113.49	112.72	111.84	112.34	111.36	113.01	112.17	111.26	110.88	112.54	111.78	110.07	111.99
107.69	106.94	106.41	107.49	107.05	106.32	107.26	107.63	106.34	108.27	107.59	108.03	106.8	106.11	107.14	106.03	108.18	106.36	107.36	106.72	107.81	105.15	106.41	106.84	107.21	107.7	105.93	105.74	107.39	106.51	106.78	107.08	107.61	107.91	107.76	106.72	108.24	105.81	109.03	105.69	105.51	107.13	107.08	108.8	106.48	107.7	106.96	106.9	106	106.6
111.02	109.07	108.4	108.84	109.83	109.59	110.14	110.16	109.57	108.16	111.18	108.21	110.82	108.85	109.79	109.36	110.58	110.42	108.43	109.65	109.12	109.55	109	110.23	109.33	108.73	110.41	109.74	109	108.87	112.07	107.9	110.92	109.37	111.04	110.23	109.64	109.37	108.5	109.9	108.56	111.24	109.71	109.45	109.86	109.81	109.58	109.68	108.95	110.08
113.79	113.64	112.62	111.49	112.78	113.74	113.13	113.85	109.45	112.84	114.36	112.84	113.15	112.43	113.06	113.18	113.94	113.19	112.85	112.92	112.56	113.89	112.35	111.54	112.78	114.3	112.35	113.06	112.23	114.65	111.38	112.39	113.08	113.42	112.77	112.28	113.06	112.62	112.91	113.61	112.78	112.14	112.17	112.53	112.24	114.47	113.97	113.93	114.08	110.89
105.88	106.87	105.97	106.1	104.34	105.93	105.29	105.31	108.19	106.89	105.42	104.43	104.01	106.07	106.16	105.08	105.79	105.34	107.24	106.6	107.31	105.19	105.54	104.59	105.2	106.16	104.98	105.55	104.45	107.48	105.26	105.54	104.6	106.05	106.67	107.09	104.89	106.04	107.28	106.93	106.04	106.59	105.38	105.31	107.22	104.3	105.39	105.38	106.71	106.11
104.02	107.42	105.14	104.69	103.57	105.09	106.8	105.09	105.84	105.6	106.61	104.28	104.89	104.87	105.1	104.94	104.46	103.69	105.75	106.1	105.32	105.93	106.29	104.35	106.18	105.89	107.54	106.47	107.95	105.39	106.18	103.86	106.88	106.54	105.28	106.16	107.23	104.81	105.26	104.85	104.42	106.3	103.95	105.36	103.93	108.39	105.1	106.15	106.18	106.15
100.07	101.13	100.43	99.524	99.964	100.29	100.5	99.875	99.533	98.639	100.49	99.308	98.882	100.25	98.464	100.41	101.39	100.94	100.19	100.63	99.483	101.4	99.796	99.02	101.82	100.21	99.513	98.641	99.444	100.7	99.701	100.05	100.67	101.25	99.517	98.954	101.17	98.91	99.348	97.857	99.66	100.54	100.96	98.984	100.94	99.875	98.717	100	99.463	98.932
101.76	99.148	101.6	99.569	100.26	100.65	100.83	97.853	98.496	101.64	98.971	100.4	99.379	100.29	100.36	99.638	99.393	100.89	99.872	100.66	101.47	100.08	99.853	100.39	98.972	98.209	100.42	99.218	99.873	99.94	100.5	98.607	99.521	99.016	99.253	98.2	100.74	100.46	99.765	99.499	100.24	97.334	98.866	100.51	98.917	100.15	101.03	97.78	98.995	98.979
105.55	104.39	105.99	106.04	106.54	107.31	104.55	107.36	106.04	105.63	106.12	105.22	105.43	106.24	108.74	106.49	103.71	106.18	106.15	105.05	106.57	104.04	105.66	106.15	105.9	106.15	108.29	104.7	105.67	104.82	107.35	104.28	105.41	104.58	106.49	105.36	107.6	105.98	105.96	105.27	105.62	105.52	103.88	104.94	105.82	105.22	105.71	107.24	107.05	106.6
106.19	106.61	107.62	105.07	107.22	105.55	107.33	105.36	107.53	106.66	105.59	105.72	106.08	106.74	106.56	105.59	108.11	106.91	105.88	106.95	105.13	107.28	106.14	106.49	106.91	106.82	106.42	105.38	105.77	106.04	106.22	106.17	106.62	107.87	106.53	105.27	106.15	105.96	106.85	105.45	106.99	106.64	105.19	106	104.92	106.67	104.32	107.22	106.84	106.69
101.07	100.83	101.13	98.069	99.443	100.22	99.649	100.37	100.14	100.36	100.8	100.21	98.252	99.447	99.454	99.671	100.24	98.017	100	100.47	100.5	101.11	99.597	99.684	100.2	99.727	99.572	99.907	98.09	99.713	99.975	100	99.406	98.465	100.83	100.74	99.732	99.347	99.258	100.98	102.92	100.24	99.233	99.367	100.81	101.52	99.029	100.66	97.544	99.827
107.64	107.2	106.17	106.44	106.66	106.64	107.17	106.18	105.95	105.98	105.58	106.54	104.92	105.94	105.42	106.91	107.48	105.04	105.83	105.71	106.35	105.46	107.6	106.73	105.67	105.36	106.46	106.07	106.27	107.14	105.84	106.81	106.15	108.15	106.68	106.39	107.05	104.97	106.51	105.48	106.39	104.46	105.58	104.85	105.67	106.48	105.49	106.12	105.89	107.33
105.56	106.14	106.14	105.76	106.56	105.04	105.51	105.67	106.94	104.17	106.61	105.26	106.14	106.52	105.32	104.3	105.92	104.39	106.36	105.08	104.82	105.8	106.26	105.85	105.59	106.12	105.91	105.53	105.86	105.18	105.65	105.68	105.27	106.75	104.9	104.6	106.93	106.61	106.1	105.41	104.55	105.01	105.73	106.14	103.91	106.86	105.7	105.46	105.72	107.04
107.37	107.79	106.93	104.9	105.74	104.87	103.99	106.22	106.12	106.34	106.86	106.01	104.86	105.18	105.69	105.98	105.05	105.51	105.91	105.57	106.17	104.04	105.37	105.31	107.25	106.15	105.59	105.47	105.91	105.29	106.72	105.21	104.46	106.72	105.87	105.6	106.77	106.15	106.11	106.1	105.24	105.05	104.63	106.12	104.54	104.52	104.47	104.88	105.81	106.32
106.6	106.72	105.81	106	105.78	107.55	107.56	105.61	104.49	106.57	105.11	106.72	106.56	105.41	106.67	105.33	107.22	106.26	105.39	105.14	106.3	105.08	106.93	107.03	106.59	105.98	105.88	107.03	105.68	105.7	105.15	106.16	104.98	106.9	106.71	106.26	106.43	105.64	105.49	106.17	105.8	106.21	106.85	104.37	105.72	106.1	105.57	104.89	103.96	106.03
118.88	117.82	119.43	117.58	117.74	118.72	117.24	117.86	116.19	116.23	118.43	116.69	116.75	117.98	116.35	117.71	118.87	116.77	117.82	117.63	117.18	118.47	118.55	116.93	119	118.97	117.33	117.12	116.53	117.75	117.24	117.97	115.73	118.05	117.85	116.26	116.19	115.76	118	118.75	116.33	117.3	116.82	117.55	119.9	115.8	118.31	119.06	117.6	116.89
108.35	108.72	110.36	109.29	110.08	110.52	109.43	110.24	110.92	110.24	110.54	109.35	109.83	109.95	109.53	108.38	108.91	110.46	109.1	110.48	110.85	109.36	109.37	108.83	110.61	109.8	109.59	108.16	110.38	110.87	110.12	109.7	109.14	109.51	111.63	109.28	108.79	109.63	111.63	110.18	108.63	108.06	110.38	111.41	108.1	109.12	109.37	110.27	109.54	110.18
112.32	111.31	112.8	112.63	111.96	110.08	110.62	111.21	111.61	112.71	111.76	111.19	110.96	110.95	111.48	111.15	113.03	111.72	111.78	112.13	111.7	112.43	112.61	110.28	111.13	112.77	111.38	111.67	110.22	110.73	111.74	112.16	113.15	111.64	112.19	111.35	111.46	110.75	112.31	112.27	111.82	112.05	111.82	112.31	113.3	110.86	110.31	113.78	112.02	112.03
113.85	111.51	112.36	111.1	111.74	111.94	112.2	111.73	110.32	111.96	112.88	111.88	110.6	111.87	110.75	112.68	112.53	112.59	112.24	111.23	110.93	110.18	112.26	113.3	112.36	112.38	113.02	110.06	111.6	112.51	112.6	111.41	111.18	112.31	111.2	111.67	112.44	113	112.87	111.71	110.87	111.27	112.08	111.93	111.53	112.81	111.95	111.37	112.3	110.1
104.36	106.55	105.95	104.36	105.24	107.15	105.75	104.43	105.47	106.39	106.01	105.86	105.58	104.74	106.84	106.63	105.99	106	104.54	105.19	104.97	105.64	105.77	104.76	107.26	105.01	105	106.74	104.83	106.41	105.84	106.14	106.59	105.45	104.6	105.26	103.92	104.55	103.63	107.73	105.63	105.4	106.87	105.59	106.47	105.36	104.71	105.09	106.19	106.96
106.88	104.96	105.42	106.01	105.64	105.39	106.07	105.75	105.65	107.37	106.2	107.15	106.87	104.76	105.65	104.79	106.35	103.4	105.85	105.66	105.59	106.1	106.37	105.86	104.82	105.35	105.47	106.86	107.04	106.39	105.15	105.17	106.47	105.47	103.48	106.62	105.96	106.63	106.27	105.54	105.97	106.45	105.56	105.3	105.85	105.29	105.45	105.99	104.95	106.57
108.03	106.26	106.49	107.02	107.03	104.91	104.55	107.6	105.09	105.44	105.71	105.2	106	104.46	105.8	104.94	106.14	107.15	105.28	105.57	105.53	106.06	105.83	105.63	106.03	105.67	105.74	106.27	106.98	102.96	105.8	105.32	105.39	105.78	106.33	105.31	106.96	103.65	105.21	107.07	104.78	106.21	108.26	106.13	106.54	106.56	105.24	106.47	105.96	105.63
105.73	106.15	103.68	103.68	105.48	105.99	105.72	106.75	104.57	107.21	106.41	105.96	107.25	105.12	106.19	105.02	105.8	104.34	105.6	105.35	106.91	105.92	104.86	105.98	105.58	105.51	105.18	103.9	106.64	105.1	105.51	104.97	104.47	105.21	107.5	104.72	105.28	104.72	105.41	105.81	105.76	104.77	107.36	105.9	106.44	104.8	104.48	105.02	105.24	105.91
104.48	105.46	105.26	105.04	103.92	104.47	105.64	104.95	105.75	105.52	105.38	104.95	105.45	105.04	105.32	105.16	105.78	104.88	105.49	103.59	105.69	105.34	107.16	105.2	104.87	105.94	106.14	104.84	104.83	105.17	106.6	105.21	107.2	105.5	105.02	104.6	105.71	105.14	104.83	104.27	105.72	105.51	105.75	105.14	106.45	104.01	106.44	106.33	105.67	105.05
107.54	106.42	107.04	106.22	103.59	106.18	105.58	106.95	107.05	105.28	107.31	106.57	106.22	104.67	105.26	107.17	106.13	105.75	105.36	106.73	105.3	107.65	106.13	107.11	104.7	106.94	106.71	107.09	104.87	105.45	106.72	107.16	107	107.43	104.77	104.91	106.64	105.34	104.58	106.95	106.08	107.79	106.75	106.86	106.69	107.17	106.97	106.27	107.17	106.22
117.93	116.68	117.94	118.11	117.39	118.26	117.35	119.13	116.75	117.07	118.47	116.77	117.29	118.01	118.51	117.3	116.83	119.42	116.56	115.39	117.54	117.88	116.49	118.37	118.68	118.19	118.72	116.51	117.51	118.34	117.77	117.2	117.03	117.96	116.65	117.38	119.39	116.72	118.48	118.44	117.63	117.03	118.8	117.02	116.17	116.39	116.82	116.6	116.69	117.36
104.31	106.18	105.97	103.86	104.23	105.01	104.52	106.08	106.3	105.6	103.97	105.25	104.6	105.07	104.18	104.02	107.03	105.87	105.51	104.19	104.65	105.96	105.99	105.89	105.05	104.81	104.23	104.65	106.64	105.48	106.11	105.35	105.35	104.52	106.33	105.71	105.2	104.62	105.4	105.12	105.76	103.42	105.13	105.36	104.77	104.93	106.14	106.02	106.76	107.15
112.22	109.76	110.92	108.35	111.75	109.88	111.48	109.78	109.98	110.24	110.27	108.46	110.01	110.77	109.9	110.95	110.16	110.86	110.32	109.79	109.18	110.71	109.4	109.68	110.48	110	109.23	110.47	111.94	109.44	109.98	110.66	110.88	109.22	110.5	109.73	109.58	110.8	109.7	112.54	111.66	110.56	110.31	109.35	110.22	110.45	110.24	110.63	111.2	109.74
112.17	112.86	113.03	112.65	111.82	111.66	111.41	112.66	110.69	112.27	112.37	112.58	112.36	111.3	111.49	112.01	111.69	111.79	111.85	111.26	113.77	112.7	111.93	111.38	110.75	110.8	110.85	112.28	111.93	112.79	110.37	112.03	110.72	112.82	112.78	114.18	112.52	112.31	111.12	113.56	111.89	113.13	112.08	111.47	110.82	112.42	112.41	111.92	112.18	110.99
115.71	115.89	116.59	118.25	116.84	115.26	116.15	116.85	116.93	116.11	114.82	116.3	116.26	116.77	115.89	115.81	116.42	117.13	115.34	116.05	116.8	117.79	116.79	114.27	116.9	117.25	115.95	114.87	116.66	117.02	114.66	117.26	116.47	115.7	117.42	117.1	117.24	116.16	115.87	115.65	117.1	117.37	116.17	116.18	117.43	115.64	114.97	113.74	114.98	116.13
111.75	109.77	112.09	112.39	111	113.1	111.64	111.07	110.7	110.91	111.16	111.49	111.07	109.95	112.44	111.06	112.04	111.79	111.9	111.96	110.75	111.76	112.54	112.95	112.19	111.01	111.86	112.15	111.02	111.72	111.26	111.91	110.56	110.82	110.52	110.36	112.87	110.12	111.43	112.51	111.99	110.74	111.55	112.17	112.4	113.23	111.02	111.34	110.21	110.29
103.33	104.52	104.81	103.82	102.17	105.27	103.42	104.3	104.33	103.44	104.6	104.72	104.78	104.21	103.59	105.24	104.8	104.71	104.54	103.7	104.47	103.33	104.32	103.82	104.2	103.04	102.54	105.62	105.32	105.86	106.4	103.46	103.78	105.25	103.39	104.23	105.23	103.67	103.69	103.91	104.1	103.63	104.47	103.96	103.59	103.45	104.1	103.6	102.59	105.44
110.28	110.11	110.84	109.99	111.12	111.33	110.89	110.24	111.04	110.15	110.62	110.67	111.08	110.84	111.78	111.12	110.6	110.62	110.71	111.26	110.77	110.38	110.19	111.67	109.76	112.3	110.05	110.28	110	110.55	111.76	108.97	110.44	109.76	108.94	109.74	108.89	110.14	110.92	108.92	111.22	111.09	109.5	108.56	111.59	111.18	109.19	110.07	109.41	110.51
113.27	111.62	110.19	112.51	112.24	111.26	110.14	110.5	112.07	109.07	110.46	112.22	110.92	111.34	112.5	110.95	112.34	111.05	108.51	111.34	112.49	111.08	111.35	110.55	110.81	111.36	110.86	110.7	112.29	111.74	110.87	112.66	111.16	109.61	110.64	113.28	111.08	110.35	111.13	111.35	111.36	111.04	111.61	112.79	112.49	111.34	111.07	112.01	111.88	111.8
112.07	109.8	109.48	110.35	111.76	110.66	111.05	110.38	111.24	111.85	111.53	111.42	110.28	111.69	109.9	112.1	111.77	110.58	112.83	111.79	110.67	109.28	110.99	112.98	111.01	111.57	112.66	111.07	111.77	110.33	109.75	110.98	111.29	109.28	110.3	113	110.42	110.29	112.02	110.78	110.6	110.06	109.36	111.54	110.86	112.89	111.13	110.33	111.89	112.68
106.01	107.2	106.13	106.22	108.32	105.82	105.08	105.1	107.01	106.02	105.27	106.15	107.38	106.01	106.84	104.85	105.54	106.09	106.36	106.7	105.81	106.55	107.12	107.73	104.74	106.05	107.29	106.51	107.45	106.98	106.57	107.18	104.94	107.11	104.3	106	105.99	107.64	105.59	106.41	106.76	106.13	104.84	105.38	105.25	106.79	106.07	105.76	105.24	107.8
104.42	102.81	103.96	104.49	103.93	103.45	102.82	105.21	104.92	103.82	104.58	103.61	103.56	105.24	104.73	105.21	103.19	103.39	102.29	103.67	104.52	103.42	104.24	103.39	103.83	104.85	104.93	104.36	105.09	103	105.06	104.03	104.01	104.32	103.76	105.03	102.45	103.19	103.66	103.98	103.95	105.01	105.07	102.63	106.17	104.08	103.39	103.28	104.41	104.41
106.89	107.53	106.17	106.52	106.33	106.09	106.93	105.06	106.57	106.54	106.7	105.97	107.23	105.55	107.25	107.68	105.77	104.77	105.72	105.85	105.18	106.05	105.75	105.9	104.95	106.05	106.82	106.41	106.05	106.25	105.5	103.44	106.28	106.13	107.25	106.14	107.83	104.65	106.75	105.42	106.87	106.12	105.93	105.84	107.13	104.43	107.01	106.91	104.78	105.97
107.03	107.41	106.59	107.16	107.06	106.75	106.5	105.94	109.01	105.46	106.6	107.09	107.92	107.12	107.87	106.42	107.28	106.53	106.75	107.76	106.55	107.43	106.34	106	106.37	106.08	107.38	106.67	106.89	108.01	107.1	106.93	107.53	107.92	106.3	108.07	105.42	107.32	105.81	107.7	105.6	108.27	106.94	107.3	107.73	106.58	108.41	106.81	107.23	107.35
111.52	112.25	113.2	112.08	110.59	110.26	113	112.68	112.55	111.49	111.11	111.82	113.29	112.04	111.33	113.88	110.88	113.78	111.89	112.91	112.38	112.59	111.26	113.27	111.18	112.6	111.17	113.04	111.92	112.92	111.8	111.71	111.55	111.45	112.09	111.42	113.03	112.47	112.49	112.37	111.01	111.59	112.82	112.43	111.68	110.44	111	111.4	112.14	113
112.8	110.7	111.51	112.38	110.7	111.68	112.3	110.84	111.85	112.77	111.63	111.2	110.95	112.13	110.89	111.3	111.89	110.41	112.9	110.96	113.21	110.17	109.88	111.33	112.51	111.13	112.09	111.38	111.63	111.41	111.87	111.71	111.83	111.21	111.4	111.48	109.89	110.82	113.05	110.59	111.41	110.6	111.85	110.98	112.13	111.23	111.94	111.2	110.42	111.65
112.75	112.44	110.86	111.14	112.96	112.67	111.51	110.86	112.04	111.38	113.31	112.52	111.99	111.89	112.67	112.78	110.53	112.07	112.23	111.95	111.83	110.61	112.87	112.73	113.46	113.15	112.31	110.37	110.55	112.64	112.55	111.94	110.5	110.08	112.83	110.57	113.13	113.54	112.9	111.38	113.5	111.99	111.29	111.79	112.3	110.11	112.12	109.46	113.38	110.17
108.2	105.16	106	104.57	105.32	106.18	105.7	105.03	105.79	105.17	104.23	105.12	103.63	105.5	107	105.51	105.59	105.07	104.83	106.82	104.62	106.37	105.96	106.53	106.43	105.09	105.1	104.69	105.12	105.89	106.28	105.23	105.97	105.52	106.55	105.78	105.83	104.36	104.72	105.17	105.02	103.71	104.93	104.94	105.05	105.5	106.31	104.13	105.96	105.22
111.96	113.33	111.69	111.02	113.77	112.61	112.84	112.97	112.26	113.69	112.25	114.03	113.78	111.89	111.44	111.27	114.17	111.66	112.82	114.1	114.22	114.01	112.42	112.53	111.46	112.5	112.8	112.23	114.05	112.84	112.66	112.36	112.65	114.63	111.95	113.73	111.59	113.09	113.2	112.27	113.47	114.05	112.32	112.39	112.65	113.24	111.82	113.56	113.15	111.96
101.17	99.719	100.96	101.44	100.49	101.34	100.23	99.311	100.25	99.571	100.9	99.368	101.12	100.98	99.306	101.74	101.65	100.11	99.983	101.23	100.79	99.618	102.65	100.24	100.28	99.829	101	100.95	99.89	101.36	98.631	98.783	99.453	100.81	99.846	99.3	100.59	100.58	99.246	98.797	101.03	98.483	100.51	98.622	100.55	99.274	101.72	99.881	98.47	100.71
106.09	105.33	104.23	104.28	105.44	103.94	103.96	103.58	104.26	103.46	103.22	104.16	103.72	105.39	104.36	103.48	103.77	104.22	104.18	104.89	104.49	104.91	104.11	103.09	103.26	103.93	103	103.77	105.83	104.71	104.98	102.28	103.78	104.82	105.26	104.9	104.32	104.29	104.59	105.24	104.91	103.28	103.5	104.96	105.58	104.06	103.39	104.34	104.75	105.44
106.2	108	107.25	105.87	106.68	106.08	105.83	106.75	105.77	105.65	105.2	106.37	108.3	106.37	105.79	107.28	106.63	106.33	106.06	106.85	106.78	107.25	104.89	107.28	106.67	105.9	107.37	107.55	104.5	107.05	107.48	106.91	106.45	106.57	105.3	105.86	107.57	104.35	106.55	106.25	106.73	105.59	106.73	104.38	106.62	106.86	106.9	107.4	105.46	107.03
105.12	105.66	104.24	104.78	105.48	106.48	105.25	104.14	105.3	105.35	105.88	105.9	105.03	105.07	107.17	104.73	105.99	105.63	103.6	105.16	106.43	106.5	106.48	105.52	105.83	108.06	106.6	105.73	104.68	105.49	104.14	104.97	104.41	103.91	105.59	105.56	105.49	105.17	105.97	104.72	106.09	104.31	106.06	106.01	106.42	106.6	106.73	104.35	105.62	105.12
105.31	105.46	105.52	105.6	105.4	105.13	106.73	104.44	105.73	104.82	105.3	105.08	106.37	105.69	105.63	105.15	105.91	107.46	104.35	106.66	104.47	105.4	105.64	105.9	107.27	107.71	105.02	105.22	107.22	106.12	105.51	105.53	105.15	106.55	105.45	104.45	106.42	106.27	104.81	105.93	104.96	104.39	104.81	105.41	105.9	104.23	104.63	105.18	104.93	106.44
104.8	104.78	105.38	104.79	105.44	105.42	104.28	104.31	105.17	105.05	104.46	103.12	104.62	102.59	103.62	103.98	105.85	104.57	106.41	103.59	105.55	104.68	103.1	105.23	104.66	105.52	104.92	103.68	103.09	105.52	104.52	102.94	104.58	104.43	104.87	106	104.68	103.63	104.75	105.3	105.12	105.24	103.6	104.03	103.45	104.4	105.56	104.74	104.95	103.19
112.53	112.31	109.6	112.09	112.85	112.54	111.95	111.7	112.01	112.98	112.05	111.37	111.64	112.1	111.69	111.99	112.97	111.91	112.72	111.57	111.23	111.64	112.63	112.75	111.32	111.67	111.95	112.55	112.82	113.12	111.7	110.56	111.69	111.6	110.06	113.04	111.69	111.97	111.67	112.82	112.92	112.16	111.9	113.56	112.3	111.78	111.76	112.22	112.26	112.55
110.6	110.54	112.56	111.86	111.4	112.43	110.76	112.33	110.56	109.22	110.16	111.25	111.35	110.16	111.48	111.51	111.4	110.21	112.58	111.54	110.17	111.43	111.9	109.72	111.82	110.57	111.83	112.19	111.82	111.26	109.92	110.17	112.04	108.66	110.37	110.54	112.76	111.36	110.88	110.81	111.09	111.36	110.64	110.67	111.15	111.37	109.41	111.67	109.55	111.63
104.52	105.4	106.25	104.73	104.63	104.29	104.89	105.59	106.32	105.28	105	105.93	106.03	104.27	105.03	104.79	105.65	106.93	105.52	104.56	106.74	104.57	105.41	106.85	104.23	105.68	103.49	104.19	106.66	106	106.9	104.94	105.29	104.89	106.11	105.06	104.89	106.67	105.46	104.98	104.83	105.04	105.13	104.71	105.2	104.93	104.85	103.94	105.14	104.91
106.15	105.5	106.49	105.76	105.68	104.34	104.11	104.79	105.84	105.89	106.73	105.46	104.28	104.52	104.73	105.46	105.15	106.28	103.89	104.99	105.36	106.09	106.39	105.92	105.69	104.34	105.47	106.59	106.74	105.11	105.41	104.93	107.18	105.99	105.44	106.06	105.61	105.8	105.33	105.31	104.2	106.07	106.33	105.63	105.94	106.3	105.62	106.4	106.15	106.1
99.254	100.55	102.06	100.4	101.22	101.9	99.7	100.9	99.122	100.96	100.12	101.1	99.154	101.27	99.576	98.828	100.59	100.46	100.21	101.15	100.05	100.2	100.34	98.155	100.75	101.49	100.69	101.1	99.985	100.97	100.01	98.619	100.15	99.239	99.081	100.3	99.924	100.1	101.12	100.93	99.232	100.04	100.56	99.495	99.225	99.069	100.33	102.1	100.89	100.94
106.66	105.51	105.41	105.31	106.81	106.07	104.88	105.22	104.99	105.22	106.57	106.69	108.15	106.01	105.13	107.51	106.14	107.61	107.29	105.9	104.97	108.57	107.15	107.35	106.34	105.8	105	107.48	107.12	105.33	106.41	107.62	106.18	106.28	105	105.72	107.68	107.52	106.67	105.71	106.52	107.48	105.5	106.73	105.49	106.19	107.21	106.01	106	103.76
104.36	105.65	105.56	104.49	106.72	104.42	104.17	105.64	105.58	105.52	104.52	105.91	104.99	106.35	106.41	106.33	105.82	104.89	105.34	105.74	104.81	105.75	104.41	105.36	106.58	103.99	104	105.83	106.61	105.2	104.01	106.72	105.76	104.49	105.87	106.11	106.74	105.75	105.27	106.45	104.91	105.43	105.39	107.18	105.71	104.72	106.68	106.66	106.61	105.81
107.03	105.38	105.1	105.55	106.19	105.73	106.25	106.08	106.57	106.51	106.09	106.75	104.71	105.19	108	106.92	105.59	106.24	105.68	107.4	106.42	105.59	106.43	105.52	104.83	106.85	105.01	106.4	105.35	105.75	106.78	106	105.66	107.82	106.44	105.38	106.2	105.97	105.85	105.76	105.95	105.7	105.88	105.04	107.56	106.26	105.92	105.62	105.56	106.32
112.68	111.29	111.55	111.7	110.8	112.12	109.82	112.58	111.74	112.78	112.56	111.58	112.7	112.27	112.08	112.48	111.14	111.65	111.69	111.91	112.33	112.04	110.65	111.76	112.36	112.41	113.39	112.6	111.51	109.82	111.63	111.81	111.55	111.76	111.98	110.58	111.44	111.95	112.07	112.72	112.01	110.4	112.22	111.69	111.66	112.02	113.11	112.44	111.31	112.78
111.77	110.82	111	110.91	110.52	109.42	111.29	109.73	111.01	110.9	110.09	111.13	110.89	109.95	110.44	111.39	112.39	110.02	110.34	112.47	110.39	111.22	111.37	111.02	111.01	110.72	109.33	111.33	110.03	111.78	110.25	109.47	111.91	109.5	111.32	110.84	109.08	111.91	110.9	110.28	110.59	110.27	110.18	110.15	111.95	110.92	110.89	111.3	112.36	111.4
104.46	105.54	105.17	106.33	105.68	106.22	106.83	107.43	104.1	105.82	105.79	104.98	105.7	105.22	105.91	105.28	103.7	105.94	106.58	106.05	104.65	103.64	106.74	106.73	103.94	105.01	106.22	105.74	106.31	104.58	106.2	105.91	104.01	105.5	104.52	106.24	105.87	105.29	105.42	105.57	107.92	105.59	105.74	105.61	105.67	105.4	105.15	105.23	107.15	105.09
106.08	104.5	105.45	103.18	105.22	106.67	106.41	103.96	106.68	104.92	104.16	103.43	106.32	105.97	106.13	105.16	106.71	103.84	105.5	105.57	104.61	104.95	105.62	105.35	105.65	106.04	107.02	105.04	105.66	106.53	106	106.74	106.77	104.24	104.48	106.74	104.67	106.02	106.24	105.62	105.56	105.56	106.94	104.56	105.93	104.01	107.51	105.35	105.27	105.51
113.75	113.98	114.67	112.7	113.71	111.1	113.66	113.21	114.08	112.81	113.18	112.54	113.81	112.37	113.76	111.68	113.26	112.44	111.15	113.55	112.56	112.18	112.38	113.08	112.45	114.23	111.45	112.32	113.34	113.68	111.57	111.76	112	111.95	112.2	112.59	112.74	113.78	112.42	113.24	111.69	112.67	111.82	113.16	112.62	112.93	113.77	111.41	112.29	110.84
111.75	112.89	111.95	112	112.34	112.19	111.66	112.31	111.63	112.2	111.17	112.13	110.7	110.75	112.09	111.75	110.26	112.38	112.05	110.49	110.44	111.8	111.47	110.03	110.77	110.9	111.17	112.58	112.19	112.48	110.93	109.76	110.86	111.85	113.19	110.91	112.18	111.34	112.98	110.27	111.9	111.28	111.56	111.03	111.76	111.29	112.56	111.16	110.89	111.33
104.74	106.94	107.67	107.44	106.48	107.06	105.74	104.85	105.22	106.27	106.95	105.87	104.15	104.8	104.95	106.3	105.4	106.52	106.95	105.03	106.63	105.94	106.99	105.53	106.04	105.39	105.84	105.09	105.62	105.61	106.54	105.97	106.7	106.63	105.76	106.67	105.69	106.85	106.17	107.24	106.58	106.09	106.94	104.66	104.67	106.26	105.66	106.49	105.51	106.28
106.4	103.43	104.57	104.83	106.52	104.34	104.33	104.09	104.19	103.4	104.11	104.58	104.26	103.66	102.27	103.77	104.76	106.76	103.68	103.89	104.42	104.15	104.59	103.96	106.18	105.53	102.71	104.99	105.43	104.49	102.52	104.89	104.21	103.51	105.15	105.39	104.31	104.25	104.28	104.43	104	103.7	103.09	103.33	104.43	103.65	104.03	102.91	104	103.87
98.478	99.402	100.38	100.53	100.91	100.24	100.12	100.03	99.915	97.995	99.086	99.713	99.874	99.118	100.55	102.26	100.31	100.48	99.395	100.79	99.359	101.49	101.26	99.822	99.631	100.06	100.37	101.22	100.76	100.13	100.06	100.75	101.35	99.837	100.65	100.38	100.17	100.67	100.88	99.841	101.14	101.06	99.899	100.43	100.1	100.63	99.853	100.1	99.228	101.17
105.59	104.7	104.19	104.64	103.96	102.64	104.65	103.68	103.93	103.46	102.91	103.59	104.29	104.55	102.62	103.49	105.65	103.73	101.88	101.14	103.93	104.2	103.49	104.9	105.2	103.87	103.67	103.3	104.54	104.58	104.83	106.94	103.69	105.7	103.78	105.9	104.61	103.52	103.13	103.24	104.25	103.74	103.88	103.58	104.01	103.35	103.96	103.42	105.77	103.63
104.97	104.74	105.45	104.67	104.2	104.57	103.98	103.96	102.4	105.2	104.18	105.02	104.83	105.5	102.65	104.32	106.72	105.18	104.61	103.08	103.83	103.91	104.26	104.04	104.78	104.1	103.59	104.09	103.08	104.65	105.28	104.92	104.99	105.15	104.02	104.39	103.89	104.4	104.98	104.41	104.26	104.88	104.43	105.26	106.09	103.91	102.88	103.06	102.53	103.26
100.44	99.509	101.08	99.853	98.5	99.183	102.08	99.006	99.768	100.6	100.55	99.717	101.77	100.94	101.32	100.57	101.14	99.482	101.34	100.3	100.37	100.14	100.15	99.72	99.988	100.34	100.77	101.53	99.379	102.22	99.722	101.73	100.13	100.58	99.22	100.6	100.79	100.32	99.818	99.39	99.878	100.27	100.67	98.875	100.64	100.96	99.743	100.07	100.14	98.493
109.83	111.52	110.51	109.03	108.67	109.38	109.91	110.72	110.43	110.28	110.68	111.09	110.57	110.44	110.91	109.9	110.14	109.31	111.18	110.79	110.09	111.24	110.58	110.68	109.62	111.91	108.73	110.44	110.83	109.95	111.9	111.02	111.06	109.79	110.51	110.75	111.62	112.53	111.68	109.16	112.31	109.83	111.55	109.83	109.46	110.94	109.78	110.44	110.52	109.82
113.35	113.3	111.6	112.74	111.26	111.93	112.98	113.39	113.68	113.69	113.89	111.36	112.37	111.84	112.12	113.52	114.2	114.56	111.22	112.89	113.1	112.37	114.06	114.42	113.2	113.32	113.3	114.64	113.81	112.49	111.4	113.24	113.22	112.66	113.42	112.7	113.28	113.03	112.2	112.12	112.5	114.57	111.88	111.17	112.76	114.01	112.17	112.14	113.1	113.09
109.38	113.74	110.38	111.57	111.45	110.05	111.44	110.91	112.46	110.8	111.13	109.47	112.81	110.81	110.89	111.13	110.07	110.05	111.75	111.79	110.54	111.15	111.86	111.71	111.08	111.83	110.57	110.91	110.44	112.19	110.71	113.22	112.48	111.94	111.03	111.71	111.29	110.01	110.23	110.94	111.17	111.58	110.95	111.83	111.47	111.17	111.95	110.25	111.86	112.44
118	117.47	116.94	115.34	117.85	116.4	117.64	117.64	117.76	116.87	117.83	117.91	116.37	116.52	117.22	116.78	116.78	117.76	117.66	116.71	116.23	115.57	120.08	118.1	117.68	117.66	117.61	117.62	118.25	117.97	117.41	116.89	117.1	117.02	117.19	117.97	117.89	117.67	116.81	116.46	117.94	118.49	116.67	118.07	116.98	117.78	117.64	116.36	116.6	117.45
111.12	109.37	111.58	111.78	108.57	110.84	111.45	110.5	110.43	110.65	111.96	111.81	109.89	110.67	110.49	111.76	109.78	111.32	111.95	111.01	109.23	111.35	112	111.01	111.09	111.43	111.45	112	114.28	111.24	111.93	111.64	110.31	109.97	111.41	112.12	111.34	111.13	110.75	110.06	110.79	112.75	112.03	111.86	112.88	112.05	111.33	111.3	110.05	110.77
106.27	108.34	107.02	107.15	106.52	107.46	106.04	107.2	107.48	106.96	106.7	106.65	106.72	106	107.09	106.98	106.83	106.18	107.7	105.51	105.83	107.82	107.6	107.42	106.93	106.5	105.95	106.98	106.84	106.51	106.12	105.96	105.34	106.07	108.87	108.23	105.93	106.28	108.12	107.1	107.78	106.94	107.24	106.14	106.74	108.76	107.51	105.04	107.71	106.5
106.15	106.99	105.28	106.16	106.58	107	105.08	105.63	105.76	105.27	106.44	104.87	104.47	103.96	105.86	105.74	106.15	105.32	106.24	107.13	105.01	105.91	105.23	106.88	105.99	105.53	105.29	106.2	105.78	106.18	105.05	105.54	104.68	105.05	106.75	105.07	106.44	106.12	106.72	104.43	106.7	106.47	105.51	105.85	106.79	106.09	105.1	106.97	106.12	105.86
105.54	106.06	104.51	105.85	105.13	105.31	106.91	105.69	105.93	104.26	105.83	106.33	104.47	106.48	104.77	106.21	106.15	104.41	104.95	106.73	104.97	105.37	105.36	106.13	104.14	105.56	106.7	106.13	105.09	105.78	104.51	104.34	106.04	105.3	104.1	105.48	104.82	106.24	104.33	107.87	105.03	104.7	105.48	104.41	105.17	105.88	104.71	105.64	105.16	105.57
107.77	106.03	106.09	105.89	106.91	105.67	105.48	105.64	106.14	106.74	106.99	105.78	105.73	104.53	106.41	105.79	104.62	106.8	106.61	104.99	104.74	106.75	106.55	105.85	107.28	106.47	105.75	107.21	105.13	106.41	106.28	105.36	106.33	107.15	105.02	106.74	106.26	105.7	104.55	106.07	106.64	105.87	105.87	106.58	106.86	105.54	105.59	107.48	105.73	106.72
100.54	101.19	101.12	102	101.93	102.25	101.44	99.894	101.2	101.82	99.501	101.44	102.05	100.17	101.49	99.22	101.28	99.526	101.01	101.69	100.3	100.59	100.92	101.57	100.64	101.64	101.08	101.29	101.37	100.72	100.68	100.63	101.04	101.42	100.29	100.92	101.98	100.81	101.82	101.83	100.7	101	100.81	101.1	99.957	100.37	102.12	102.24	101.4	100.6
106.29	105.75	106.92	105.6	106.17	104.3	106.26	106.46	106.77	105.82	106.25	104.19	107.26	105.12	104.9	104.85	105.85	106.97	105.9	106.96	105.99	106.19	106.56	106.35	107.77	106.32	105.46	107.05	107.37	105.58	107.1	105.34	105.79	105.88	106.77	106.23	103.84	105.35	104.62	105.99	103.95	105.94	105.97	106.55	105.53	106.07	105.53	105.08	104.2	105.7
109.75	109.45	109.79	108.81	109.92	109.86	108.81	108.9	110.27	111.81	110.81	110.84	110.12	109	109.83	109.51	109.32	109.27	109.99	108.58	111.44	109.14	109.93	110.49	109.61	109.47	110.77	108.97	108.41	109.86	109.48	109.5	111.63	108.36	110.9	109.9	110.3	108.42	110.76	110.67	109.37	110.15	110.58	110.55	110.08	109.87	110.68	108.64	109.83	110.11
99.644	101.13	98.71	100.19	99.954	101.15	100.31	101.2	100.62	99.677	100.25	99.293	100.63	98.735	99.798	100.84	100.85	100.15	100.02	99.754	100.84	100.37	100.47	99.536	99.292	99.906	101.71	100.16	99.466	99.865	100.83	100.72	101.03	100.18	101.45	99.995	101.25	99.328	100.65	98.996	99.596	101.36	101.03	100.49	102.12	100.47	99.343	101.09	99.517	100.38
105.64	105.4	106.65	107.62	104.16	107.07	106.13	106.62	105.72	104.3	104.52	106.14	105.95	106.32	105.43	104.45	105.69	105.27	106.5	106.66	104.68	106.22	104.13	105.35	105.59	105.14	105.73	105.66	105.88	106.45	106.44	105.09	104.84	105.01	105.93	104.05	103.91	105.38	105.05	107.08	105.82	105.22	105.81	104.74	104.72	107.18	104.88	106.09	105.79	106.67
111.73	110.66	111.81	111.34	111.98	111.35	110.86	111.78	110.48	109.05	112.05	112.23	112.24	111.22	111.13	110.84	111.54	112.09	110.79	111.87	111.74	111.64	111.98	111.16	111.94	111.65	110.78	110.19	111.01	112.06	110.92	110.72	110.66	110.96	112.76	109.65	110.82	111.32	112.34	112.09	110.64	115.12	111.79	109.85	110	110.65	108.93	111.01	111.61	112.71
106.72	105.44	106.31	105.53	106.22	103.7	106.73	105.54	105.71	104.56	104.79	104.65	104.49	106.08	105.19	106.19	105.52	106.36	104.9	104.78	105.53	104.64	107.2	106.07	105.24	105.53	104.6	106.38	105.39	106.59	106.1	106.19	105.99	105.47	105.08	106.39	105.51	105.69	104.28	104.46	106.55	106.11	105.78	105.64	105.89	106.35	106.15	105.38	104.15	105.61
110.42	111.46	108.77	108.61	110.86	109.11	110.7	110.59	109.82	109.47	109.98	110.05	111.36	107.68	110.17	109.94	109.41	109.91	109.79	111.52	108.15	110.13	110.83	110.88	110.02	110.62	110.79	110.68	109.12	110.42	109.82	110.57	109.97	111.31	109.27	111.25	110.5	109.71	110.74	111.26	110.61	110.51	109.73	110.79	110.19	109.3	109.92	110.59	110.88	108.89
111.62	110.21	109.43	111.02	110.07	110.03	111.29	110.55	110.02	111.54	109.01	110.83	109.86	111.58	110.88	110.39	109.99	109.54	111.12	111.23	111.52	111.66	110.55	110.93	109.52	111.99	111.02	112.84	110.09	110.79	110.96	110.89	109	111.02	110.9	109.84	112.98	108.63	112	111.36	110.39	110.48	111.04	110.51	109.24	110.84	110.07	111.28	110.18	111.65
111.53	112.26	111.33	113.57	112.21	109.67	112.07	111.95	109.94	111.42	111.45	110.87	111.57	110.45	109.18	112.35	111.14	112.25	112.81	109.73	108.54	110.47	110.69	112.51	111.63	111.3	110.63	111.89	110.55	112.27	112.17	112.04	110.88	109.38	111.52	110.89	111.03	112.38	111.57	111.54	111.61	111.52	110.92	111.45	111.45	111.21	110.62	112.05	111.21	112.09
117	116.49	115.95	116.51	116.91	116.27	116.28	116.31	117.08	115.12	117.36	115.72	116.77	115.71	116.71	115.7	115.88	115.36	115.24	115.83	116.07	114.62	115.99	116.44	115.4	115.27	117.09	116.61	116.41	116.62	115.79	116.21	115.54	115.17	113.92	116.54	115.56	116.78	116.77	115.46	116.77	115.49	117.64	118.28	116.23	116.3	116.73	115.33	115.07	116.21
100.82	100.67	100.65	100.59	101.5	101.07	101.38	100.72	100.58	99.888	100.67	101.1	101.42	100.62	101.29	101.72	100.62	100.56	101.17	100.45	100.97	100.28	99.511	99.2	102	100.57	100.73	99.622	100.88	99.253	100.02	101.32	100.97	100.23	102.25	99.49	101.11	99.878	101.33	101.37	100.5	100.99	100.26	101.06	101.16	101.05	102.63	100.82	98.654	101.08
106.69	105.4	104.92	107.38	105.93	107.21	107.25	106.69	107.59	107.77	106.65	107.44	107.29	106.99	107.12	106.85	107.16	106.88	106.3	107.2	106.38	107.86	105.55	107.87	106.76	107.42	107.71	106.57	105.53	107.99	106.82	106.59	107.51	107.17	108.55	106.67	107.34	108.98	107.19	106.31	108.04	106.76	104.26	107.28	107.53	106.45	108.66	107.46	106.79	107
98.66	101.32	101.02	99.929	100.52	100.92	98.896	100.06	99.58	100.39	99.449	100.32	98.942	99.682	100.01	100.73	99.466	97.745	100.22	100.14	99.199	101.04	99.047	100.66	99.881	98.826	100.52	99.942	100.43	100.73	99.609	100.03	98.905	100.58	100.13	99.682	100.2	100.58	99.948	100.44	99.55	99.791	99.237	99.25	100.33	99.225	101.84	98.792	100.26	100.9
104.96	104.68	106.42	104.76	105.22	106.22	104.69	107.12	106.55	105.66	105.24	106.38	105.79	106.51	107.06	104.8	105.29	106.93	105.74	105.88	106.36	105.7	105.89	105.03	107.02	105.68	105.82	104.64	105.8	107.11	106.86	104.81	105.91	105.71	104.94	107.07	106.66	105.96	105.84	105.04	106.11	105.84	105.24	105.7	104.75	106.19	106.09	105.43	106.99	105.23
111.89	112.73	110.96	111.88	110.84	110.47	112.12	110.55	110.73	111.03	110.98	111.27	110.53	111.31	113.37	112.1	110.02	111.31	110.9	113.34	110.83	111.45	111.17	109.74	111.12	111.82	110.75	111.02	111.56	110.8	110.08	112.22	112.7	111.85	110.4	111.11	110.89	110.87	112.47	112.45	111.58	110.64	112.72	110.92	110.48	110.05	112.22	111.08	112.75	112.2
103.78	103.88	106.66	105.76	104.98	104.58	103.8	104.95	104.58	105.16	105.53	106.88	105.57	104.76	104.65	105.51	106.36	105.39	103.58	106.28	104.32	104.45	105.98	104.07	105.37	104.59	105.98	105.68	103.67	104.14	107.4	105.23	104	104.72	104.58	104.61	104.07	105.83	104.49	104.82	105.05	106.47	104.93	105.05	104.75	105.07	104.8	104.05	106.61	104.9
111.92	110.79	111.72	112.87	111.92	112.1	111.33	112.81	112.05	112.16	112.46	111.99	112.91	112.94	112.05	113.12	111.28	111.5	112.09	111.34	111.72	110.77	112.62	111.55	111.79	112.7	111.22	112.48	110.54	113.25	112.43	113.14	112.88	111.25	111.81	112.85	112.17	113.36	112.12	112.37	111.47	112.34	111.97	111.57	112.02	111.47	111.64	111.25	111.67	110.76
105.31	104.87	104.46	106.36	106.52	106.65	104.46	106.85	104.8	105.71	107.09	104.7	105.52	106.13	103.93	104.15	104.95	105.77	105.48	104.66	104.28	104.37	104.59	105.19	104.66	105.35	105.47	106.05	105.38	104.5	104.32	104.92	105.51	104.28	106.39	105.03	105.94	105.86	107	106.34	105.96	105.77	107.5	104.42	104.85	104.77	105.06	104.81	105.77	104.99
105.23	105.49	104.29	104.92	105	105.44	104.81	103.64	103.71	103.83	105.22	104.78	103.28	104.34	104.8	104.92	103.1	104.34	106.52	102.99	104.01	104.54	106.15	106.34	104.53	103.54	106	106.19	104.93	104.34	104.87	104.3	105.81	103.85	104.32	104.81	104.7	103.96	104.88	103	103.5	104.62	105.02	103.99	104.45	104.88	104.32	103.53	103.25	102.86
99.83	98.407	100.84	99.512	98.806	100.72	98.856	100.31	99.749	100.74	99.136	98.815	99.772	99.656	99.444	99.341	99.091	99.109	100.58	100.06	100.6	99.453	100.49	99.579	99.51	98.534	99.7	101.39	99.403	100.06	100.47	101.01	100.07	97.836	99.687	100.51	100.13	99.977	99.058	101	98.493	100.11	98.481	99.055	100.24	99.503	98.662	100.41	100.94	99.531
111.64	110.22	110.77	111.5	111.99	112.17	111.21	111.74	111.82	110.94	110.55	111.44	111.98	110.57	111.04	112.01	110.36	111.1	112.75	110.79	111.77	111.3	112.63	109.38	111.16	110.85	110.45	112.09	109.89	111.95	111.11	110.49	111.04	113.15	111.54	112.06	112.32	111.32	111.3	112.23	111.92	112.75	111.92	111.77	111.34	110.8	112.31	110.69	110.53	110.64
113.35	111.52	112.28	111.89	110.39	111.89	113.27	112.28	113.13	111.39	111.04	113.13	112.51	111.05	110.97	112.48	111.28	112.39	113.62	112.29	111.96	111.38	113.07	111.41	112.86	112.62	111.21	112.89	111.47	112.61	111.34	110.58	111.09	111.99	112.06	111.74	112.37	111.87	112.04	111.4	112.15	112.19	112	111.67	111.2	112.44	112.38	110.89	111.72	109.96
105.69	105.16	105.12	106.11	105.59	105.89	105.65	106.24	104.23	105.78	106.83	107.98	106.79	105.21	105.12	105.62	105.61	105.81	105.75	106.13	105.99	105.31	105.48	106.46	105.6	104.73	106.52	104.62	105.55	105.44	104.96	105.75	104.72	106.96	104.26	105.59	105.11	104.11	106.39	105.95	104.19	105.43	105.23	104.7	106.17	104.43	105.92	105.15	104.79	105.41
113.46	112.83	110.81	112.35	110.62	112.23	111.47	110.17	111.66	112.54	111.48	113.08	110.72	113.85	110.79	112	112.04	111.06	113.45	113.94	111.41	111.82	113.01	112.06	113.49	112.89	112.37	110.99	112.81	112.4	112.62	113.04	114.32	111.48	112.89	112.82	112.34	112.91	111.3	112.19	112.49	112.13	111.14	111.4	110.75	112.17	111.81	111.26	113.1	112.28
104.9	106.24	106.58	105.3	105.04	105.4	105.47	106.56	104.78	105.77	105.43	105.15	105.11	104.77	105.04	105.81	105.1	103.65	104.79	105.27	106.36	104.74	106.2	105.59	105.94	106.42	107.05	107.25	105.33	105.08	106.04	105.9	105.45	105.79	106.7	105.31	105.02	106.23	106.33	106.71	105.43	105.97	104.54	104.7	104.86	104.48	104.74	105.38	105.88	106.08
103.63	105.96	106.19	106.62	105.53	106.41	106.07	103.98	105	106.28	104.07	105.3	104.46	105.88	105.82	104.83	105.54	105.76	105	103.75	105.58	106.94	104	104.42	104.73	105.01	105.28	106.61	106.37	106.49	104.94	105	106.5	106.79	106.02	104.9	103.93	105.36	104.39	103.13	106.05	104.6	105.57	105.17	106.81	105.61	105.57	105.27	105.43	106.16
100.66	100.15	100.22	101.09	100.01	99.316	101.12	101.56	99.863	100.32	99.412	101.31	100.2	100.21	99.979	99.681	98.553	101.41	100.12	99.962	99.739	100.42	101.3	99.337	99.839	99.717	100.82	100.27	100.2	99.852	99.839	100.35	98.783	100.42	101.23	99.996	99.862	100.92	100.7	99.886	98.981	100.09	100.69	99.638	101.23	99.805	101.71	100.36	100.73	101.93
104.89	107.46	107.33	107.07	106.38	106.78	105.59	106.96	105.17	105.77	107.33	105.6	104.79	106.05	106.77	106.99	104.4	106.13	105.41	105.84	106.21	105.27	106.41	106.02	107.02	107.04	106.04	107.79	105.07	106.48	106.71	105.37	106.96	105.99	104.37	105.76	106.42	104.53	106.63	105.81	107.2	104.84	104.67	105.16	106.28	107.06	106.46	107.21	105.42	105.72
103.45	104.09	104.68	105.75	106.2	106.38	105.93	104.65	104.32	105.65	104.58	105.94	104.6	105.37	104.91	103.27	104.99	103.98	106.37	104.66	105.23	105.99	105.23	105.81	104.77	105.46	104.98	104.81	105.39	105.12	106.15	104.27	104.11	103.92	106.72	103.83	104.71	105.03	104.58	105.73	105.42	104.38	105.61	105.05	103.23	105.19	105.02	105.86	105.23	104.5
100.64	100.39	101.52	101.97	99.624	100.27	101.36	100.14	100.35	101.24	100.49	100.32	100.16	100.52	101.06	101.36	99.382	100.12	100.32	101.45	99.968	100.17	96.915	99.843	99.883	99.773	102.34	99.842	99.487	101.51	99.234	99.726	100.86	100.15	101.36	100.71	99.735	101.05	101.47	99.164	101.66	99.425	100.08	101.01	100.88	100.4	102.12	99.693	100.25	98.897
104.61	103.27	104.11	106.1	102.99	104.2	105.19	104.37	103.86	105.26	105.07	103.46	102.99	104.09	104.72	104.85	104.65	104.91	103.11	104.28	105.66	103.5	104.15	104.98	103.94	105.49	103.58	105.18	105.04	102.95	103.84	104.41	104.39	103.9	105.61	103.14	104.98	104.82	105.99	102.7	102.84	104.11	103.16	103.83	104.76	103.53	103.91	105.81	102.87	101.01
109.82	111.38	110.56	111.54	110.99	110.12	110.19	109.83	110.23	111.42	110.59	110.42	110.55	111.9	109.64	110.65	111.54	110.52	111.41	111.73	111.35	109.32	111.19	110.18	111.46	112.34	111.35	111.99	111.14	110.17	109.5	110.74	111.28	111.16	110	111.14	111.82	110.33	110.86	111.02	110.86	110.58	111.79	111.81	110.3	111.07	109.44	112.02	110.67	110.43
113.38	113.42	112.8	112.91	112.42	113.87	113.44	112.22	111.38	112.41	111.84	114.54	114.29	112.14	113.38	112.91	113.87	112.17	112.3	114.54	113.64	112.08	112.86	113.68	112.86	112.95	111.96	113.7	113.04	112.9	112.43	110.89	113.75	112.84	113.19	113.74	111.52	111.33	112.88	111.71	113.12	112.54	113.15	112.66	111.87	113.43	111.22	112.93	111.6	113.06
100.61	98.235	100.18	97.833	100.31	101	100.05	99.563	101.14	100.42	100.18	101.61	98.206	100.67	98.522	99.944	100.33	99.273	99.951	99.942	99.371	97.68	100.69	99.45	99.274	98.191	98.615	98.873	100.13	98.534	98.794	100.14	100.47	99.046	99.684	100.29	100.08	99.416	99.389	99.147	100.64	99.034	98.54	101.51	99.194	101.01	98.649	100.34	101.28	100.79
106.65	106.08	107.46	104.62	106.87	106.08	105.45	106.16	106.35	105.1	105.38	105.34	107.51	105.77	106.65	105.81	105.48	105.72	106.61	106.18	105.32	105.67	107.07	106.5	104.41	106.21	104.94	105.75	106.32	106.24	107.54	105.62	106.23	106.57	103.79	105.6	105.59	106.92	105.6	105.43	105.35	106.94	106.41	107.77	106.1	106.21	106.75	105.68	105.94	106.69
109.86	110.49	110.36	112.51	111.38	110.48	109.41	109.99	109.75	110.86	111.39	109.76	112.2	110.37	109.74	111.38	110.94	111.57	110.93	110.97	110.89	112.51	110.24	110.31	111.23	110.2	111.87	110.45	110.42	110.35	110.14	110.68	108.62	110.19	109.96	108.48	110.38	110.99	110.48	111.13	110.26	110.5	110.63	111.65	109.54	109.5	111.39	111.73	108.98	110.63
100.07	100.89	99.491	100.61	99.95	100.17	99.664	99.833	99.677	99.304	99.627	100.39	100.32	100.49	101.05	99.736	98.059	100.86	101.39	99.198	101.92	100.7	101.2	98.879	99.131	100.68	99.462	100.68	100.11	100.02	101.39	98.366	100.26	100.13	100.87	98.806	99.216	100.22	100.36	100.06	100.65	99.983	100.58	99.147	99.982	101.75	99.392	99.575	100.02	100.39
106.59	104.98	105.96	106.61	106.82	105.09	105.63	106.13	107.1	106.02	104.6	105.24	106.88	106.74	105.34	106.56	107.64	105.14	105.46	106.32	107.91	106.78	106.28	105.07	104.62	105.2	105.84	106.72	104.8	105.61	104.17	105.14	104.95	106.66	106.48	104.48	105.9	106.72	106.81	106.15	105.69	108.39	107.26	106.29	105.29	105.88	107.6	107.17	103.86	107.14
112.91	112.85	114.2	111.67	111.92	112.12	111.05	112.94	111.92	111.48	110.8	111.79	112.84	112.95	110.49	112.13	112.39	111.8	111.67	112.72	112.47	111.48	112.65	111.86	111.81	112.18	111.18	113.16	113.5	111.19	112.13	113.28	112.46	111.18	112.25	111.39	112.16	111.55	110.23	111.72	111.37	111.67	112.7	110.88	110.76	112.71	112.74	110.14	113.68	111.89
111.18	110.96	111.15	110.8	110.61	109.65	112.2	110.32	111.73	112.03	111.7	112.63	112.03	112.4	111.99	113.67	111.51	113.13	112.83	111.35	111.39	110.94	110.64	111.35	111.48	112.64	113.14	112.28	112.98	112.42	110.51	110.03	112.12	113.1	112.49	112.05	111.69	110.69	112.32	110.59	111.29	109.91	111.65	112.62	110.42	111.57	111.42	111.82	110.94	111.44
117.67	118.5	117.91	118.7	118.33	118.46	117.87	118.36	117.23	117.54	117.76	118.21	117.22	119.27	117.99	117.8	117.62	117.06	116.22	118.04	118.46	118.29	117.54	116.89	118.94	118.44	119.8	118.12	119.33	118.97	116.57	118.18	118.49	116.52	118.03	116.45	116.42	117.57	118.52	116.98	118.25	117.15	116.99	117.82	118.14	118.69	119.53	117.96	118.36	117.47
115.79	119.12	116.62	119.38	117.81	118.28	117.26	117.82	117.14	118.2	118.24	117.03	117.81	117.58	117.07	117.12	117.77	117.06	117.2	117.6	116.98	118.41	118.65	117.57	118.06	117.94	119.07	119.23	117.34	117.74	117.65	119.42	118.04	118.23	117.08	118.13	118.68	118.84	117.06	119.12	116.05	117.05	117.52	117.71	118.01	117.38	116.26	117.25	116.39	117.64
107	104.41	104.51	105.31	104.47	104.28	104.71	106.49	105.18	104.33	104.83	104.13	106.18	104.68	103.69	104.15	104.29	105.41	105.9	105.43	103.17	103.43	106.01	106.49	105.61	105.78	104.37	105.49	104.92	104.72	105.76	105.16	105.32	104.56	106.21	106.32	104.69	105.3	104.55	105.75	105.66	104.72	103.86	103.69	104.32	104.69	105.34	104.87	105.56	104.58
97.978	100.42	98.573	99.815	98.845	101.13	99.898	100.18	99.891	100.62	99.293	100.37	98.539	100.06	99.432	97.874	98.479	100.45	98.446	100.05	100.28	99.048	99.791	101.48	98.869	98.75	99.826	100.46	100.81	101.48	100.31	101.02	99.83	99.683	100.86	99.472	101.6	99.702	99.461	100.97	98.434	99.308	99.497	98.907	99.698	99.695	100.77	101	101.04	99.706
105.55	105.23	104	106.21	104.18	104.93	105.17	105.88	105.09	105.2	106.79	107.36	106.3	105.57	107.44	105.75	106.61	104.25	105.56	104.38	105.34	104.72	106.88	104.87	106.26	105.82	105.3	106.36	105.89	105.47	106.59	106.41	105.15	106.18	104.63	106.61	103.97	105.73	106.13	105.67	106.09	107.16	104.84	104.75	105.01	105.91	104.65	106	104.5	105.41
110.09	110.13	110.57	109.96	109.83	110.47	110.3	109.2	108.7	107.79	110.65	110.23	110.4	108.82	111.39	107.78	109.99	109.62	111.43	109.16	110.97	110.48	109.51	109.39	109.15	110.28	110.94	110.98	110.09	108.62	109.17	110.79	110.86	109.17	109.18	110.78	109.26	108.89	111.1	110.96	111.1	109.77	109.98	110.76	110.4	108.93	109.7	110.76	109.07	109.43
112.97	112.03	112.91	112.18	111.53	111.56	112.47	112.85	112.31	112.21	112.94	114.06	111.47	111.91	113.1	112.36	111.33	113.07	112.76	113.22	113.34	112.99	112.22	114.03	112.66	111.96	113.84	113.16	114.41	113.49	113.23	112.76	112.84	111.27	114.55	113	112.1	112.11	113.09	112.23	113.07	112.97	113.04	112.23	110.69	113.18	113.42	113.14	114.25	111.59
111.84	110.7	112.41	111.7	112.65	113.72	111.05	111.62	113.28	111.51	111.46	110.91	111.45	111.04	111.3	111.88	111.05	112.13	111.42	110.99	111.4	112.06	110.95	113.48	111.22	112.28	112.31	112.51	111.36	112.13	110.58	112.65	112.49	113.33	112.04	109.71	111.25	111.68	111.35	113.06	111.08	111.56	110.27	110.08	112.88	111.45	112.77	112.7	111.02	111.29
105.1	105.63	105.98	106.72	104.24	104.93	105.72	106	105.62	105.49	102.52	103.99	105.06	104.99	103.95	105.27	106.04	105.51	105.74	105.05	104.78	105.6	105.36	104.68	104.7	104.02	105.82	104.21	104.79	104.53	105.19	103.51	106.23	106.68	105.37	104.73	105.46	104.77	104.1	105.78	106.08	105.74	105.79	105.76	105.91	105.72	104.56	105.26	104.76	104.22
111.03	111.07	111.37	111.09	110.95	112.25	111.8	111.38	111.29	112.2	111.72	111.05	110.65	111.17	111.19	111.47	111.07	112.91	111.32	109.91	111.37	109.66	109.68	112.4	111.53	111.05	111.89	110.22	111.08	110.99	111.37	111.89	111.57	110.43	112.52	111.87	111.7	110.75	111.17	112.22	111.41	112.33	111.31	111.16	112.69	111.07	110.01	112.76	112.71	112.05
106.99	106.7	105.98	105.93	105.1	105.06	104.86	104.81	106.98	105.84	105.96	105.99	106.81	107.28	105.77	107.51	106.49	103.93	108.73	106.17	104.7	105.64	107.1	106.52	106.37	105.5	106.97	105.48	105.53	105.84	106.35	106.3	105.59	106.72	106.55	105.9	106.59	107.37	106.52	107.52	104.96	105.48	106.93	105.63	107.62	107.76	107.38	105.49	105.1	105.81
104.74	103.99	105.66	106.11	105.27	104.96	103.92	104.73	105.12	105.05	104.33	103.98	104.94	105.82	104.59	105.34	103.42	104.62	103.76	104.35	103.14	105.3	104.28	103.9	105.13	104.05	103.85	104.02	103.25	103.98	104.98	105.22	104.1	105.71	103.95	104.15	103.73	103.2	103.63	105.25	104.99	104.41	103.64	103.96	104.65	103.68	104.48	104.48	104.67	104.52
104.58	104.83	103.79	106.01	104.32	104.91	103.46	105.34	103.66	103.42	104.93	103.17	104.88	103.74	104.69	104.6	103.75	104.58	103.26	105.27	102.85	102.53	104.28	105.22	104.85	103.98	104.34	104.75	104.65	105.84	103.12	106.8	103.64	104.66	103.9	105.86	104.42	105.11	102.97	104.6	105.42	104.66	104.78	103.16	104.25	104.04	104.35	103.15	103.1	104.41
107.59	106.93	106.78	107.06	106.65	107.18	108.7	107.99	107.04	108.23	106.44	106.71	105.89	106.51	107.24	106.98	106.59	106.69	108.18	107.27	107.48	105.47	106.77	107.24	107.35	107.09	107.65	107.12	107.44	106.98	106.21	107.75	106.6	105.41	106.26	107.94	106.77	106.26	107.44	106.29	107.51	107.44	107.5	108.48	105.72	106.53	106.05	106.61	107.2	105.86
101.15	99.778	101.27	100.69	100.77	99.141	100.3	100.25	101.78	99.61	102.37	101.12	100.1	101.82	101.84	101.91	101.64	101.1	102.85	101.45	100.72	101.17	101.23	98.965	102.51	100.03	100	101.7	101.98	101.68	100.82	101.67	101.15	101.36	100.66	99.504	101.04	99.998	102	101.5	101.15	101.09	100.87	101.88	101.9	103.18	101.69	100.17	101.75	100.93
105.28	105.41	106.97	105.13	106.55	105.11	105.29	104.35	105.3	106.09	105.42	104.84	104.39	105.6	104.06	103.4	106.29	103.39	105.38	106.21	106.19	105.92	106.65	106.27	105.92	104.44	106.75	105.06	104.46	104.92	106.23	105.96	104.99	104.76	105.69	104.88	102.9	106.14	105.4	105.14	104.84	105.26	106.44	105.27	105.6	105.14	105.23	105.3	104.6	105.42
105.55	105.58	104.64	104.65	105.51	105.65	105.71	104.18	105.78	104.73	105.41	105.79	104.75	104.44	106.17	106.41	106.91	105.52	106.96	106.01	107.08	105.08	107.74	106.62	105.18	106.66	105.01	104.83	106.73	105.88	106.06	104.74	106.15	107.25	105.61	106.58	105.69	107.06	107.85	106.19	106.54	107.42	106.48	107.48	105.99	106.58	106.15	106.28	105.03	107.47
105.08	105.87	103.94	104.64	104.73	104.3	104.36	104.2	106.03	104.24	104.92	103.44	103.73	105.4	104.97	105.19	105.31	105.42	104.24	103.89	104.11	105.18	105.51	104.88	107.14	105.06	104.93	104.71	103.81	105.43	104.48	105.08	105.96	106.12	103.93	104.73	104.3	104.51	105.14	104.96	105.37	103.91	104.34	103.67	104.36	104.01	104.65	106.16	105.53	105.19
109.43	110.6	111.05	109.21	109.11	109.35	108.59	109.33	110.13	109.92	110.18	108.81	108.82	110.09	109.6	110.85	111.47	108.14	108.81	108.92	109.42	111.6	109.21	111.15	108.89	109.27	110.4	110.55	111	110.59	110.12	112.48	109.82	108.63	109.02	109.15	108.5	110.85	110.38	109.43	109.97	110	109.37	110.01	109.75	109.47	108.71	108.82	110.81	110.56
110.61	111.87	112.8	112.22	111.71	109.87	111.63	112.81	112.08	111.57	111.1	112.37	111.14	110.32	113.15	111.21	112.3	110.2	111.6	110.23	113.24	111.9	111.93	111.92	111.47	113.09	112.1	113.78	111.8	111.53	110.88	110.75	111.61	112.54	111.92	111.27	112.31	112.96	113.68	111.55	109.39	112.22	112.76	111.22	111.5	113	111.91	112.59	111.35	111.67
111.49	111.04	112.41	111.13	112.28	111.02	111.21	110.65	111.43	110.97	110.38	110.54	109.57	109.97	110.52	110.56	110.61	109.2	110.68	108.79	109.84	109.5	110.93	110.87	111.08	110.71	109.49	111.87	109.67	111.03	110.9	109.18	109.66	110.8	110.81	109.36	110.64	111.67	111.04	109.87	110.6	109.78	111.21	110.38	111.46	111.34	110.41	111.92	109.34	111.45
111.06	111.92	112.09	110.59	112.3	110.88	111.18	110.92	111.19	110.51	110.62	109.89	111.07	111.05	112.15	112.2	112.51	111.25	111.08	111.98	112.32	111.21	110.95	112.38	111.09	111.2	113.64	110.97	112.69	112.3	110.81	111.05	109.84	112.63	111.34	111.06	110.03	110.73	111.63	111	110.58	112.67	112.72	111.9	111.99	111.36	112.78	111.63	112.1	110.91
103.56	104.07	103.55	103.26	104.32	104.12	105.36	104.24	103.52	104.97	103.98	104.31	105.83	104.42	102.87	104.34	103.72	103.86	103.67	104.43	104.8	104.79	103.2	104.3	104.98	103.95	103.62	103.62	103.24	105.72	101.98	104.08	104.65	104.24	104.27	105.25	105.61	103.24	105.22	104.48	103.67	103.37	106.86	104.24	104.23	103.32	104.73	104.65	104.23	103.03
101.25	99.467	99.401	100.06	99.909	100.96	99.768	98.246	99.33	101.63	99.184	98.666	98.802	100.25	100.03	100.36	100.37	99.986	99.126	98.693	100.94	100.43	99.553	101.06	100.37	99.626	99.378	99.122	100.22	100.44	100.11	99.836	98.66	99.689	100.64	98.298	98.982	99.657	100.69	100.24	99.886	99.456	100.81	97.971	99.671	99.051	99.244	99.195	100.13	101.08
106.08	107.82	106.74	106.74	107.08	105.89	107.81	104.92	106.82	106.53	107.34	105.52	106.21	108.51	106.35	106.99	104.97	107.94	107.02	107.93	108.64	108.12	106.38	106.13	106.54	105.21	106.61	107.32	106.52	107.75	106.15	107.08	107.53	107.65	107.3	106.28	106.87	105.44	106.2	106.74	106.45	106.52	106.51	106.19	105.74	107.05	105.03	105.48	107.41	105.84
103.83	107.6	106.17	106.92	107.18	105.98	106.67	104.99	105.98	106.06	105.16	105.28	106.41	107.31	105.97	106.77	105.71	106.27	107.85	106.35	106.46	105.89	106.26	107.39	106.07	105.78	105.91	106.81	106.29	107.33	106.72	106.19	106.96	105.12	107.09	106.83	107.34	106.32	106.39	105.47	105.57	107.41	106.65	105.94	103.72	105.52	106.48	105.98	106.61	105.96
105.73	106.95	105.99	107.23	106.65	104.56	105.19	105.56	106.93	106.35	105.58	107.21	107.17	106.03	106.13	106.61	106.66	106.29	107.06	105.3	107.27	107.29	105.3	105.85	106.24	107.63	108.32	105.56	104.64	106.15	107.93	106.7	106.33	106.4	107.71	106.02	105.81	104.86	105.45	105.6	106.67	107.15	104.26	104.08	106.94	106.5	105.78	107.42	106.47	107.11
105.85	105.38	107.54	104.85	104.13	106	106.51	105.7	105.2	106.62	104.47	105.66	106.18	106.17	106.49	106.14	103.48	105.76	106.63	106.54	106.48	105.49	105.27	104.52	105.54	106.14	105.74	105.1	103.72	105.33	107.09	104.44	105.42	103.41	105.47	103.82	104.99	105.65	104.86	105.77	105.44	105.17	104.5	104.97	104.08	106.81	105.37	105.11	105.44	104.51
111.22	111.69	112.57	111.99	112.68	113.23	111.22	110.46	111.17	111.09	112.04	111.93	112.92	111.01	111.58	111.36	110.53	112.33	113.74	111.03	112.18	110.48	111.61	113.31	112.3	112.78	111.24	112.11	111.89	112.52	112.57	113.33	110.95	112.87	112.01	113.48	112.5	112.31	111.51	113.31	112.37	110.55	113.96	111.09	112.59	111.87	111.6	112.6	110.47	111.76
110.82	109.02	111.75	110.53	109.53	111.3	111.17	109.2	109.54	109.65	110.22	109.49	110.8	110.93	109.73	108.61	110.28	110.59	109.09	110.5	110.57	111.18	109.93	109.52	110.4	109.16	109.04	110.41	110.04	109.75	110.52	109.93	110.39	110.31	108.76	112.2	109.83	111.1	109.15	109.16	108.92	109.22	110.07	109.47	109.1	110.46	110.45	111	107.82	109.78
104.25	106.24	104.95	106.68	106.29	103.91	105.8	105.3	104.53	104.56	104.87	105.29	105.24	105.74	106.27	104.87	104.1	104.65	104.15	105.42	104.84	105.95	105.94	105.72	104.71	104.03	105.39	104.9	104.83	105.54	105.76	104.69	105.97	106.24	104.53	105.21	105.37	105.32	105.92	105.54	105.11	104.83	102.85	105.43	104.46	103.66	105.7	107.06	104.67	104.61
106.29	105.85	105.61	104.49	106.15	105.35	106.8	104.65	104.75	105.37	106.03	105.8	105.59	105.46	104.74	105.17	105.8	106.55	106.46	104.98	104.52	103.13	105.6	105.48	105.63	105.92	106.64	104.7	105.97	105.6	105.66	105.57	104.68	105.45	105.44	105.98	105.21	105.26	105.94	105.69	105.87	105.82	103.66	106.48	107.9	105.82	106.03	105.44	103.92	104.77
118.07	118.02	117.33	117.14	118.9	118.19	116.98	117.46	119.77	116.44	117.04	117.29	116.53	117.35	116.49	118.12	118.61	118.12	119	118.35	118.3	117.04	117.83	117.31	117.93	117.19	118.06	117.78	117.86	117.71	117.26	115.59	117.9	117.53	115.38	118.15	116.31	117.98	115.7	118.45	118.39	116.91	118.56	116.89	116.43	117.85	117.47	117.1	117.87	116.07
104.78	102.8	103.76	104.06	102.4	103.78	104.52	104.35	103.27	102.64	105.73	104.74	105.19	104.27	103.2	104.13	104.84	104.94	104.02	104.93	104.29	103.41	103.76	103.18	103.61	102.32	103.53	105.22	103.17	104.44	103.38	102.87	103.83	105.08	104.32	103.75	104.32	103.58	105.4	104.56	104.36	103.72	103.49	103.83	104.2	105.13	103.12	103.17	104.39	104.64
101.35	101.07	99.792	99.315	100.57	100.41	100.43	101.18	100.67	100	100.22	100.8	101.11	99.897	101.29	99.387	100.23	102.58	101.13	99.191	100.56	101.11	100.61	100.58	101.23	100.5	101.73	101.85	100.39	99.8	100.29	101.44	100.42	100.73	101.36	102.02	101.53	101.33	100.71	99.794	100.6	99.481	100.58	102.01	101.06	101.63	100.64	101	99.621	100.29
105.6	105.98	107.7	106.53	104	106.99	106.08	105.64	106.13	105.76	106.39	104.95	105.04	106.29	105.16	104.13	106.01	103.92	105.25	106.53	105.33	106.26	105.37	105.42	107.61	104.33	104.67	105.62	105.04	105.65	104.96	105.15	105.15	105.49	105.87	104.58	105.21	105.82	105.22	105.04	105.56	106.91	106.49	105.64	104.83	106.7	104.58	105.54	105.93	105.38
101.07	100.95	100.72	101.42	101.28	100.15	100.39	99.207	101.45	99.634	101.02	100.73	99.565	101.04	100.72	100.73	100.93	99.824	101.14	100.58	99.638	100.77	100.42	100.05	102.6	100.73	101.01	99.037	101.17	101.28	99.946	102.11	99.2	100.33	98.793	99.819	100.46	99.315	99.653	99.927	100.08	101.68	100.25	99.133	100.01	100.78	100.38	99.461	100.82	101.33
111.85	109.47	113.24	111	111.38	111.58	111.8	114.44	111.27	110.28	111.25	112.77	110.53	111.98	112.59	113.27	111.99	111.71	110.65	111.75	112.07	111.22	111.82	112.73	112.86	111.18	112.3	113.97	112.48	111.96	112.35	113.37	111.11	113.25	111.4	112.33	111.35	112.39	110.37	114.11	112.59	112.66	111.92	111.51	110.99	111.72	113.62	111.77	111.71	112.43
106.82	104.81	104.36	106.21	104.65	105.87	106.06	105.67	106.57	106.2	106.08	104.62	105.7	107.33	106.12	105.46	105.46	105.2	105.9	103.9	106.07	105.99	104.22	104.59	105.84	105.51	107.61	105.38	106.65	105.01	106.33	107.8	106.17	104.42	106.21	106.34	106.51	105.73	106.87	107.2	105.63	104.84	105.29	105.99	105.91	105.68	105.18	104.16	105.57	105.83
100.96	100.66	101.49	99.859	101.94	101.74	100.72	100.53	101.62	100.38	99.41	100.88	101.3	99.163	99.771	100.55	100.7	100.2	99.552	99.756	99.749	100.6	100.65	102.32	100.65	98.915	100.99	100.83	100.98	100.66	99.043	100.41	100.68	99.348	101.89	101.78	101.12	100.51	100.69	102.46	100.93	100.35	101.04	100.51	100.22	101.08	100.13	101.38	100.19	101.34
105.38	106.26	104.53	105.34	105.57	105.02	104.91	103.56	106.32	104.63	104.98	105.8	106.17	104.56	106.34	104.56	106.04	106.47	105.97	105.67	106.19	106.07	106.21	103.72	106.67	105.53	105.13	105.89	105.72	103.94	105.68	105.4	105.73	106.41	105.34	107.31	106.23	105.99	105.42	106.27	105.73	105.21	104.56	104.84	106.85	106.4	106.36	105.94	104.59	105.63
104.46	106.08	105.36	105.53	105.83	106.97	105.77	106.74	105.74	107.72	105.79	107.11	105.95	104.99	105.06	104.83	105.28	106.64	104.77	104.62	105.97	106.26	105.25	104.42	105.45	106.49	105.74	105.59	104.22	105.67	103.88	106.83	106.07	106.65	106.61	103.61	105.61	105.68	105.61	105.29	106.03	106.03	106.41	106.71	106.18	105.93	107.32	105.81	106.78	106.57
99.533	98.529	99.657	99.017	99.807	98.816	100.47	99.256	99.752	99.88	98.814	99.658	99.479	100.35	99.118	98.982	99.225	99.615	100.13	99.665	97.755	100.63	102.69	100.45	99.584	101.97	97.407	97.905	101.45	98.384	100.03	99.871	99.359	100.36	99.11	101.26	100.9	99.821	99.969	100.48	100.73	98.495	99.851	99.776	98.508	100.6	99.595	99.763	98.207	99.459
107.4	104.78	105.8	104.76	104.42	103.48	105.7	106.88	106.26	105.49	104.59	105.13	105.72	104.52	106.83	105.45	106.45	106.63	105.96	104.34	105.76	105.86	106.96	105.1	104.15	105.85	105.75	106.18	104.57	106.05	105.37	105.64	105.69	106.8	104.09	104.87	106.5	104.61	104.85	105.22	105.21	105.71	105.16	105.02	105.59	105.05	107.96	105.66	104.89	104.15
102.4	104.25	104.42	104.15	102.58	105.38	103.23	104.49	104.78	102.9	106.04	104.22	102.33	105.22	104.84	102.78	104.78	104.23	105.83	104.13	104.87	104.87	105.06	104.42	104.58	104.5	103.44	105.16	104.1	104.57	103.21	103.18	104.83	103.26	103.37	105.4	104.17	104.65	103.55	104.72	103.41	103.83	103.74	103.55	105.36	104.87	104.7	104.61	105.17	102.37
112.89	112.37	112.19	112.17	114.1	112.85	112.7	113.75	113.47	112.19	113.06	113.97	112.87	112.09	112.37	112.85	111.26	113.88	112.8	112.66	112.84	112.71	112.4	112.94	112.35	113.22	112.49	112.11	113.9	114.34	112.85	111.71	113.15	112.93	112.79	112.18	113.33	115.44	111.65	113.67	112.14	113.5	113.53	112.04	113.28	113.27	112.56	111.02	112.52	110.54
107.36	106.79	106.49	105.9	107.35	106.2	106.87	107.2	106.56	105.65	106.42	105.87	107.95	106.66	107.01	107.89	104.83	105.69	107.05	107.34	105.99	106.45	106.84	105.06	108.6	107.67	105.98	105.7	106.15	106.61	107.91	106.29	105.47	105.86	107.96	106.3	107.71	107.36	108.58	105.22	107.98	105.46	107.96	108.05	106.62	106.64	106.15	106.97	105.84	106.88
110.44	111.06	112.28	110.56	111.07	111.75	110.97	112.22	112	110.08	113.28	110.67	112.24	110.81	111.61	110.08	111.55	113.49	110.69	109.89	112.15	112.47	109.96	110.42	111.33	110.59	111.19	112.22	111.06	109.88	110.99	111.54	111.15	112.27	111.76	110.15	110.53	110.94	111.81	109.51	110.46	111.6	111.12	111.43	111.97	111.41	112.39	111.14	110.94	112.33
106.19	106.19	105.82	105.9	104.91	104.05	105.78	106.08	104.4	106.62	105.52	106.71	105.48	104.89	105.79	107.27	105.11	104.87	103.26	107.03	105.47	104.97	106.07	105.72	106.23	106.56	104.45	106.83	105.52	104.49	107.48	105.69	104.64	106.85	105.96	104.18	108.88	104.07	107.05	105.96	105.1	107.26	106.99	105.59	106.1	106.8	104.61	104.14	105.88	106.2
106.03	106.16	105.95	106.88	106.23	105.8	103.62	105.34	106.12	105.04	106.12	104.19	104.82	105.04	107.07	105.09	103.25	105.13	104.68	106.27	104.66	105.71	104.45	107.17	104.24	103.71	104.51	106.24	105.79	103.63	105.34	105.06	105.47	104.16	105.4	103.84	104.41	105.56	107.51	106.07	106.14	105.95	107.05	105.36	108.05	104.91	105.45	106.12	105.15	105.87
105.96	106.42	107.6	108.37	106.8	107.53	106.13	107.59	106.57	105.44	107.5	106.4	105.84	105.37	107.8	105.48	106.59	107.23	107.17	106.17	108.02	106.89	106.35	106.43	107.96	106.84	106.43	106.68	107.76	106.57	105.56	106.13	107.13	106.91	107.63	105.84	106.86	107.28	106.91	106.96	107.1	106.14	106.1	106.62	107.43	107.65	106.3	108.57	107.85	105.13
112.48	111.63	112.62	111.61	112.03	112.79	112.33	111.76	111.37	112.48	109.87	111.38	111.84	112.18	111.14	112.79	111.87	111.98	112.26	112.25	114.03	111.77	111.76	112.54	110.59	111.83	112.16	112.55	112.93	112.06	111.48	111.38	112.38	111.78	112.48	111.6	113.74	111.94	111.13	111.05	113.28	112.62	112.5	112.33	111.65	111.91	112.11	111.87	113.28	111.92
105.52	104.74	106.68	105.27	106.25	103.78	105.2	105.69	106.04	106.09	105.33	105.97	106.31	107.26	105.79	105.97	104.88	105.18	106.2	105.9	105.86	106.27	104.64	105.21	105.84	105.13	105.12	104.55	107.47	106.2	105.23	104.93	107.3	105.6	105.05	103.78	105.26	104.84	107.09	105.97	104.59	105.2	104.99	106.06	105.42	104.44	106.58	104.5	106.68	104.39
107.12	105.96	105.69	107	105.41	106.29	104.97	105.4	105.93	106.21	105.9	106.84	105.98	105.54	106.51	106.33	106.35	106.54	106.01	108.28	109.19	106.2	105.9	104.65	105.32	105.18	107.2	106.23	106.76	107.18	105.41	105.62	105.92	107.11	106.24	107.55	105.3	106.15	105.47	107.41	107.5	105.68	106.9	107.93	105.67	107.33	106.24	104.87	108.27	105.47
106.3	106.18	106.61	108.08	107.43	106.98	106.96	106.1	107.02	109.04	106.12	108.47	107.49	106.2	106.14	106.41	106.76	107.12	107.86	106.99	106.01	107.7	106.65	106.62	106.68	107.63	106.82	105.6	107.65	107.2	105.84	107.95	107.29	106.11	107.45	108.08	106.84	105.98	106.45	106.8	106.81	106.87	107.33	105.75	108.18	105.7	106.59	106.91	106.53	107.32
106.06	106.45	105.56	105.34	106.95	104.3	104.29	105.69	106.65	105.02	104.99	104.47	105.98	106.31	104.86	105.52	105.25	104.18	104.17	104.94	105.85	105.97	105.65	105.39	106.63	104.78	106.21	105.94	105.36	106.03	105.08	105.85	105.44	104.07	105.35	102.63	105.33	107.04	105.92	106.5	106.7	106.29	105.49	104.87	105.09	104.42	106.29	105.38	106.9	105.01
100.04	101.68	100.3	99.101	102.07	100.56	99.8	101.2	100.45	101.79	100.88	100.83	100.74	99.484	99.769	100.49	99.033	98.597	100.73	99.842	100.31	100.44	99.462	99.756	100.37	101.02	97.827	100.53	97.539	101.87	100.64	100.44	99.847	100.82	100	101.35	100.67	101.49	99.816	102.34	100.69	100.42	101.31	100.21	99.781	99.765	101.23	99.907	100.39	100.44
112.75	112.11	112.92	114.59	111.94	112.84	113.83	112.4	114.49	111.63	110.91	112.82	112.21	113.93	112.04	112.28	113.06	113.46	112.32	113.22	112.85	112.3	113.94	112.56	111.06	114.34	113.32	111	113.05	112.45	112.6	112.18	113.45	112.24	111.1	111.65	113.57	113.58	112.5	112.77	112.96	112.3	112.66	112.16	111.65	113.24	112.22	113.05	114.32	112.78
105.5	105.83	105.91	105.95	104	105.18	105.99	103.63	107	105.76	105.25	105.7	104.34	106.04	104.78	106.42	106.36	105.7	105.18	105.76	105.51	106.05	104.7	106.24	106.29	105.52	105.53	103.63	105.26	105.76	105.09	105.23	105.32	106.44	105.96	105.15	104.66	105.51	106.39	105.64	106.1	105.22	103.32	105.14	104.06	106.7	105.23	104.8	105.73	104.31
106.08	103.95	105.17	106.49	107.96	104.92	106	106	106.57	104.98	104.93	105.64	106.13	105.48	106.36	106.67	105.3	107.83	104.29	106.97	104.14	104.74	106.78	106.56	107.24	105.27	105.35	104.66	106.65	104.77	105.51	104.17	106.29	105.27	105.91	104.95	106.35	105.95	105.71	104.44	104.35	103.98	106.42	106.26	105.45	106.29	105.54	106.18	106.55	105.25
106.28	106.85	106.61	106.69	104.87	104.84	105.28	104.44	106.53	106.49	105.69	106.24	105.93	105.04	107.33	104.48	105.54	105.65	104.11	106.82	107.61	103.58	103.97	107.12	105.51	105.18	106.63	104.86	104.97	105.34	106.54	104.95	107.66	106.92	107.38	106.29	105.78	105.49	106.64	104.43	106.46	105.37	106.44	104.97	106.69	106.13	106.09	107.4	104.62	104.97
101.66	99.78	99.506	102.05	99.096	99.341	99.798	100.26	101.97	101.22	99.032	101.25	100.73	100.24	100.93	101.42	101.77	99.909	101.92	101.17	101.18	101.67	102.13	100.03	100.59	101.55	101.35	101.26	101.86	99.92	99.907	101.01	99.978	99.893	101.22	100.31	101.33	102.36	102.11	99.714	100.21	100.7	101.01	101.33	99.446	103.19	100.5	101.21	99.986	100.26
110.8	111.69	111.86	112.67	111.72	111.81	111.58	110.68	111.04	111.27	112.3	113.15	112.43	111.79	110.67	112.52	112.03	113.04	112.14	112.22	112.54	112.45	111.95	111.51	112.02	112.33	112.19	112.36	112.53	112.66	111.42	111.63	111.47	111.32	112.78	111.66	110.89	111.48	114.04	112.02	113.82	111.7	112.72	112.47	113	111.21	111.35	111.66	112.21	111.83
103.47	105.16	105.26	104.8	103.81	103.49	104.08	105.13	103.79	104.05	104.36	105.95	102.67	104.04	105.12	103.67	103.71	104.13	104.95	102.26	104.73	104.14	103.58	104.39	102.47	104.8	103.76	103.86	103.98	104.73	105.13	105.24	103.28	105.76	103.76	103.44	103.83	104.38	103.52	103.21	103.72	105.64	104.48	105.18	104	104.71	104.65	105.33	103.8	103.41
104.03	103.22	104.51	103.73	103.98	104.64	103.83	103.52	104.95	103.66	105.37	104.08	103.61	103.91	105.02	105.21	104.46	104.76	106.17	104.63	103.02	103.51	103.66	104.47	103.19	104.84	106.78	104.92	105.27	104.45	103.71	103.37	105.05	104.31	104.4	104.62	102.58	105.2	103.6	103.71	103.92	103.21	104.48	105.16	105.61	104.47	103.49	105.19	105.43	104.41
99.133	99.4	101.41	99.281	99.252	97.855	98.531	100.17	100.57	100.47	99.648	100.99	100.38	101.21	100.71	98.891	100.66	100.1	100.46	99.723	99.996	100.9	98.796	100.49	99.572	100.16	98.978	97.457	100.84	100.33	100.8	100.16	98.228	101.5	100.4	99.75	101.17	97.766	101.17	99.445	100.91	100.67	99.683	99.514	99.165	99.967	101.4	99.067	100.41	99.32
104.79	105.96	104.54	106.55	106.91	104.63	107.08	106.88	107.84	107.08	106.54	106.69	105.08	107.92	106.53	106.18	105.69	108.16	106.75	106.6	106.82	107.3	105.93	108.31	107.91	106.26	106.43	106.06	107.66	105.24	104.98	104.71	106.2	105.79	104.73	105.46	106.42	105.14	107.12	106.14	107.08	105.72	106.18	106.64	105.77	106.8	106.62	108.18	108.47	107.63
109.32	110.67	111.12	110.57	109.81	112.02	110.19	110.67	111.21	109.54	111.14	110.43	110.1	110.96	111.36	110.85	110.5	112.66	109.71	111.5	110.47	112.02	110.2	111.47	112.11	112.1	110.25	111.68	110.63	110.84	110.69	111.98	110.69	111.29	111.72	111.14	110.73	111.67	110.8	112.4	110.86	110.88	111.71	110.42	111.24	111.75	111.23	112	111.43	111.19
105.12	104.33	104.64	106.65	105.51	105.62	103.86	104.14	103.89	104.54	104.59	105.04	104.63	103.93	104.41	104.94	103	103.76	104.44	105.38	104.56	105.14	103.82	103.84	104.56	104.52	104.43	104.57	104.24	104.41	104.67	104.76	105.48	104	105.24	103.88	104.81	105	102.7	103.54	104.46	103.53	103.66	104.19	104.92	105.77	103.7	105.92	104.36	105.17
116.47	115.63	116.42	115.79	115.77	116.13	117.8	117.49	115.83	116.16	115.4	115.28	116.22	115.68	116.82	117.71	117.38	115.07	115.8	116.69	117.95	117.28	115.63	116.94	115.98	116.64	116.75	115.5	116.97	116.29	115.43	116.26	115.98	117.34	115.75	118.44	116.9	116.02	116.92	116.95	116.34	116.33	116.67	117.16	115.37	114.21	117.46	117.45	115.39	116.39
112.77	110.51	112.12	111.75	111.62	113.4	113.39	111.95	113.14	113.38	111.19	113.31	110.55	111.79	112.5	111.14	112.59	112.7	111.35	112.38	110.13	112.17	111.64	113.64	112.87	112.78	111.32	111.78	111.63	112.53	111.12	109.55	113.73	112.38	111.66	111.6	112.9	113.52	112.17	111.98	111.76	111.12	112.23	110.69	112.48	110.99	112.32	110.49	111.05	111.76
102.83	104.76	103.7	104.44	105.03	104.37	105.49	105.4	105.03	105.01	104.82	104.69	104.38	105.23	105.19	102.28	104.41	104.62	105.69	103.02	103.6	103.45	104.06	102.8	103.27	104.59	105.16	104	102.02	104.19	104.68	103.14	104.82	104.39	104.14	105.37	102.93	104.64	104	103.67	105.91	106.36	105.48	104.02	103.84	103.42	104.68	103.44	104.36	105.31
105.11	104.18	103.61	103.65	103.32	105.3	103.29	104.44	104.42	105.45	104.16	104.21	105.54	104.07	103.61	104.51	104.13	104.32	104.37	105.51	102.65	104.87	104.7	103.61	104.35	104.26	103.96	103.95	104.08	104.54	103.7	103.15	103.39	104.77	104.6	105.68	105.1	103.21	104.59	104.87	103.93	103.46	104.22	103.65	104.56	103.28	102.93	104.07	103.45	103.97
105.59	105.88	105.51	105.63	105.36	104.98	106.94	106.15	105.28	106.4	105.97	107.22	106.87	107.17	105.4	106.53	105.97	106.47	104.7	104.77	104.64	103.9	105.65	105.99	104	105.63	107.01	105.6	106.29	106.42	106.18	107.13	104.99	104.72	106	105.63	105.45	104.24	106.37	105.12	105.25	105.48	105.03	106.99	106.43	106.56	104.47	104.9	105.39	105.4
109.59	110.68	110.28	108.89	108.76	110.27	111.21	108.87	108.59	109.68	109.73	108.52	110.95	109.54	110.26	108.98	108.98	110.73	109.63	110	110.17	109.46	109.46	108.48	110.67	107.62	108.36	110.21	109.64	109.93	112.18	111.92	108.12	109.88	109.49	109.77	109.96	108.95	110.27	109.45	109.34	108.84	109.34	110.07	109.4	109.08	110.08	109.68	110.09	110.02
111.57	110.67	111.16	111.68	112.63	111.77	111.82	112.43	112.59	111.23	110.98	110.68	112.23	111.19	111.5	111.02	111.17	112.78	113.04	110.34	110.65	110.94	112.5	112.6	112.43	112.36	112.14	111.83	110.86	112.36	112.35	111.75	111.7	110.45	110.76	112.07	113.13	112.2	112.37	112.2	112.51	112.44	111.8	111.42	112.59	111.67	111.22	111.65	112.57	110.42
105.87	105.7	106.53	107.08	105.21	106.92	105.54	105.53	106.23	105.3	103.79	106.09	106.27	104.32	105.25	105.11	105.6	105.68	106.75	105.44	105.9	106.88	104.96	105.42	106.26	105.83	105.83	105.93	105.54	105.73	105.16	105.88	105.42	103.99	104.39	105.35	105.02	104.79	105.63	105.38	105.03	105.44	105.26	106	104.75	106.53	105.83	104.66	105.37	105.68
111.62	112.11	112.88	112.27	111.53	113.25	111.42	111.1	112.28	111.64	111.76	111.97	109.99	111.85	111.19	110.77	110.08	113.29	112.83	111.66	111.63	111.88	112.74	110.36	111.92	110.89	112.07	111.82	111.23	112.65	112.25	112.13	112.31	112.64	111.54	111.27	112.53	112.1	111.91	110.9	112.86	112.57	113.45	111.78	111.02	110.67	112.38	112.25	111.28	112.43
111.02	109.17	111.36	111.02	111.28	112.1	111.2	111.89	114.38	111.4	111.08	112.51	112.01	110.23	113.02	112.01	111.69	111.81	111.97	112.5	111.08	112.72	111.2	112.79	112.04	111.61	111.23	112.48	111.85	112.22	111.81	111.5	111.72	111.21	111.82	112.24	112.37	112.24	112.13	112.72	112.92	113.19	113.09	111.5	112.94	111.8	112.95	111.86	112.44	110.6
111.76	111.78	112.78	112.15	111.55	111.77	112.79	111.68	112.07	112.99	110.31	111.62	111.71	111.04	111.54	111.8	112.49	112.67	113.44	113.13	111.1	112.27	111.73	112.86	111.99	109.92	111.63	110.99	111.21	112.34	112.34	111.33	112.78	111.37	112.81	112.01	111.45	112.12	111.5	110.57	112.87	110.21	112.29	110.66	110.78	112.53	111.58	112.81	113.57	111.75
111.31	112.01	110.98	112.1	111.94	111.64	112.54	111.99	111.41	110.53	111.01	110.72	110.52	110.75	110.17	111.54	112.19	109.96	110.91	111.69	112.21	112.37	111.13	110.58	112.37	110.53	111.41	109.69	112.38	110.48	111.77	111.5	110.19	111.37	112.08	110.62	110.87	111.56	111.05	110.72	110.33	112.26	111.32	109.6	111.89	113.37	111.52	111.29	112.53	110.39
103.96	104.97	104.47	104.4	104.39	104.97	104.73	104.67	105.24	105.21	104.1	104.74	104.54	104.12	104.83	102.78	103.36	103.83	104.32	104.68	104.35	104.53	105.1	104.1	104.11	104.63	105.53	104.68	104.22	103.41	104.99	104.2	104.92	102.53	105.33	104.91	104.18	103.89	105.53	105.46	105.31	103.31	105.59	104.15	103.7	103.54	104.28	103.5	104.52	104.1
104.2	106.79	106.78	106.2	105.94	105.79	106.34	107.42	104.44	105.65	105.04	105.02	107.03	107.01	104.52	105.94	105.17	106.63	107.45	105.3	104.17	106.64	105.69	106.87	106.9	105.16	106.39	106.02	107.76	106.1	105.34	104.58	106.19	107.33	107.78	105.94	106.35	106.72	105.07	106.98	105.61	105.55	106.84	105.35	104.16	106.32	104.81	106.85	105.43	106.12
104.43	104.76	105.01	106.94	104.24	108.17	105.25	105.79	106.28	104.62	106.07	103.57	106.09	104.79	105.56	106.34	105.97	106.68	105.46	107.09	105.21	106.52	105.29	105.85	104.77	104.37	104.25	106.54	105.2	104.97	105.85	104.37	104.93	105.04	105.68	104.92	103.82	103.27	105.39	103.74	104.17	105.98	106.52	105.16	105.94	107.42	104.07	105.06	104.6	106.64
108.17	104.77	105.68	106.03	107.15	106.77	106.63	105.57	107.43	107.55	105.96	105.24	105.26	105.92	105.59	104.46	106.06	107.75	106.04	107.54	106.65	106.42	106.77	107.81	106.17	105.12	107.14	105.65	107.85	107.41	104.62	104.99	107.07	105.09	106.47	106.3	105.53	107.16	105.4	105.3	105.1	106.33	105.46	105.03	106.21	105.34	105.74	107.84	106.28	106.74
107.52	104.29	104.99	105.04	106.51	104.9	106.49	106.3	105.81	104.96	105.28	105.51	105.59	103.91	107.33	104.85	106.92	105.39	105.03	104.95	106.32	104.31	107.81	105.74	106.03	104.17	105.26	104.88	106.12	105.3	104.81	105.34	106.61	105.86	105.12	106.21	105.71	104.24	103.51	105.47	106.29	105.25	106.06	106.54	105.54	105.95	105.36	106.59	105.21	105.5
105.84	106.29	107	107.01	105.44	106.28	107.1	105.62	105.54	106.8	104.55	107.08	105.89	105.46	106.65	106.5	105.75	104.8	106.64	106.55	105.71	105.39	107.69	104.83	106.45	105.54	107.35	106.48	106.36	106.27	106.56	106.21	107.25	106.13	107.33	106.11	107.82	105.84	106.91	106.7	106.44	104.93	107.28	107.25	105.87	107.02	105.59	107.73	106.38	105.26
106.45	108.18	106.09	104.67	106.13	107.1	107.12	107.15	106.73	106.62	104.75	108.18	105.01	106.92	105.84	108.07	105.8	105.17	106.5	106.3	104.18	107.29	107.72	107.59	105.24	107.62	104.94	107.82	106.73	105.93	107.78	105.21	106.69	105.56	106.24	106.88	106.95	106.46	106.27	106.52	106.71	105.71	105.01	107.77	107.59	105.64	106.56	104.79	105.24	105.41
106.41	104.09	105.71	106.83	106.25	106.13	105.94	105.42	103.66	104.33	106.52	105.68	106.92	106.02	104.96	105.08	106.93	104.22	105.05	106.28	105.95	106.12	105.39	106.3	105.29	105.19	106.93	106.25	106.39	105.51	104.94	107.47	106.95	105.01	105.75	102.83	106.27	105.8	106.21	105.49	105.85	105.91	107.98	104.02	105	105.92	105.32	107.74	104.31	105.49
106.77	104.24	104.89	107.28	103.95	105.54	105.99	104.67	106.02	105.43	106.33	104.7	105.78	107.4	105.07	105.89	105.34	104.35	106.52	107.39	105.43	107.06	104.82	105.15	105.83	105.91	107.01	104.9	104.51	106.14	106.86	105.62	106.51	108.05	107.89	105.51	104.6	105.21	106.75	104.35	105.63	104.62	105.28	106.04	107.87	105.55	105.59	107.83	103.71	106.95
109.75	111.02	110.27	112.42	113.12	109.93	111.6	113.03	110.57	112.54	111.42	113.69	111.36	112.54	113.08	111.82	110.78	110.8	111.23	112.88	111.96	111.63	112.66	111.44	112.38	111.7	112.87	111.99	111.41	111.26	112.23	111.39	110.22	112.39	111.47	111.23	110.29	111.86	113.26	110.63	110.4	110.32	110.59	113.06	111.73	112.22	112.68	112.01	112.49	112.45
110.34	110.74	110.17	109.81	110.23	109.97	110.73	109.65	110	109.68	111.13	110.92	111.12	109.42	112.79	110.9	109.19	110.13	110.93	109.03	109.19	109.31	109.92	109.54	110.44	109.64	109.76	111.04	110.21	110.67	110.04	110.11	110.08	111.24	110.23	109.51	109.39	109.88	109.57	111.68	111.19	109.28	110.28	110.36	110.77	110.99	110.09	110.69	109.04	109.18
106.05	105.8	104.64	106.54	106.2	104.92	104.59	105.2	104.87	104.12	105.9	103.76	105	106.04	104.55	105.31	105.14	104.91	104.52	104.85	104.44	104.79	106.01	105.11	104.44	106.09	107.03	104.97	107.33	105.39	106.46	105.33	104.72	104.39	105.8	105.4	105.8	105.95	106.16	105.29	104.95	104.77	105.31	106.17	104.59	104.27	105.37	103.92	104.34	103.81
104.56	103.93	104.83	103.74	105.54	103.67	104.29	105.08	103.32	104.52	102.86	103.12	104.59	103.67	103.19	105.05	103.25	103.31	105.06	104.69	104.47	103.78	103.75	103.51	106.56	106.05	104.67	104.64	103.83	104.44	105.18	105.24	102.83	104.1	104.05	104.74	103.32	104.03	103.03	102.81	105.7	103.75	104.87	104.46	104.94	103.53	104.75	104.78	105.12	103.06
106.38	105.35	105.47	106.91	107.04	105.94	106.25	106.03	106.08	106.49	105.41	105.54	105.6	104.57	106.44	107.95	105.67	105	106.96	107.58	106.86	107.65	107.51	105.7	106.74	107.41	106.2	105.73	106.73	104.9	104.54	106.29	107.51	105.85	105.99	106.76	106.54	105.81	105.4	106.51	106.31	106.28	107.1	107.51	104.79	105.8	106.52	106.57	106.37	107.19
112.83	111.67	114.64	111.77	111.52	113.15	112.62	112.55	112.63	111.8	113.27	110.52	112.08	111.69	112.52	113.07	111.18	111.15	112.24	112.7	112.68	112.88	113.1	110.13	113.26	111.78	112.16	112.45	112.01	112.26	111.72	111.48	112.04	113.19	111.67	112.43	110.47	113.26	113.41	112.73	112.98	112.54	111.94	112.13	111.27	111.9	112.83	112.09	112.33	112.34
98.552	100.22	101.72	99.641	99.166	99.692	99.633	100.52	98.883	99.159	98.683	101.07	100.25	99.915	98.957	99.056	100.21	99.954	100.47	100.74	98.304	99.189	99.096	100.14	98.721	98.362	98.868	100.25	99.801	98.899	99.287	101.29	101.33	98.93	101.23	98.711	100.06	99.614	100.45	100.8	100.04	99.385	99.67	100.52	100.27	98.906	100.75	99.827	99.06	99.271
110.18	110.15	110.15	110.26	110.17	111.49	108.76	110.69	111.7	112.62	110.82	109.75	109.39	110.9	111.4	110.92	109.93	109.71	110.76	109.81	112.11	112.68	110.39	112.05	110.6	110.7	107.88	111.57	111.65	110.1	111.52	110.72	111.46	110.66	110.41	110.36	108.96	110.91	111.09	111.52	110.8	109.33	111.31	109.44	109.86	110.78	108.62	109.81	110.38	110.65
101.14	98.578	99.397	100.05	100.62	99.642	100.26	100.99	100.04	98.687	99.512	99.646	100.94	98.839	99.232	100.08	99.777	100.57	99.425	98.179	99.675	101.53	99.351	99.575	99.188	99.62	101.65	99.742	100.44	99.231	101.26	101	99.903	100.62	101.29	99.846	100.59	99.529	98.643	100.41	100.34	98.706	99.402	100.28	101.18	101.31	99.565	99.37	99.729	100.71
106.38	106.4	106.01	107.03	106.5	104.76	105.61	107.03	106.69	106.69	105.83	105.17	106.17	105.2	104.85	106.86	105.08	106.37	106.14	107.69	107.1	106.58	105.29	104.96	106.22	104.95	107.39	105.68	106.94	106.03	106.83	106.13	105.75	106.76	105.91	105.8	104.83	105.23	107.33	105.33	107.96	106.74	105.69	106.05	106.88	105.85	106.67	107.15	104.83	105.64
111.11	112.44	112.59	111.1	112.93	111.65	110.66	110.83	111.2	111.44	110.97	112.03	111.02	110.83	110.26	110.54	111.47	111.59	113.4	111.09	111.86	112.97	112.76	110.38	111.34	110.82	110.3	111.22	111.68	112.67	111.91	113	112.01	110.93	111.86	111	110.3	110.2	111.67	111.99	112.71	111.07	112.21	109.74	112.06	112.24	112.17	111.76	111.11	112.35
114.96	116.41	116.36	116.64	116.36	116.74	116.06	117.26	116.22	115.81	115.38	116.4	116.47	116.13	116.85	116.72	116.04	118.06	116.96	116.75	116.57	115.53	117.61	116.74	117.17	117.81	115.35	116.44	115.54	116.82	116.96	116.41	116.44	117.54	115.88	114.7	116.85	115.72	115.55	116.77	115.97	116.71	114.88	114.82	114.54	117	117.07	116.56	116.46	116.19
112.66	111.83	112.7	112.9	112.15	112.71	113.71	112.32	113.95	113.19	112.7	111.78	112.77	112.86	112.44	114.54	113.02	113.1	110.96	112.21	112.4	114.42	112.71	113.91	113.51	111.44	113.28	113.78	112.89	113.36	113.47	113.12	112.67	112.42	112.11	112.45	112.38	113.02	111.38	112.8	114.64	112.88	111.96	112.44	113.57	112.52	111.29	112.57	110.86	111.94
110.97	112.41	111.35	111.8	111.71	112.32	111.96	112.46	111.78	112.15	113.07	112.04	112.06	111.27	111.42	112.85	112.83	111.23	112.65	112.52	111.57	110.44	112.9	111.48	111.96	111.83	112.53	113.26	113.22	111.04	112.07	112.38	111.66	113.56	111.68	111.2	111.34	111.14	111.82	111.39	113.01	112.24	110.97	110.38	111.43	110.75	112.63	111.75	112.29	110.29
105.14	106.88	105.93	106.51	105.91	106.12	107.25	106.61	106.24	105.09	106.04	107.33	105.53	106.45	107.1	104.84	105.37	106.61	104.8	103.69	107.19	106.29	105.79	106.02	106.65	107.65	105.46	105.83	105.92	105.57	105.3	106.43	106.93	106.23	107.87	105	107.7	107.07	106.5	106.18	105.97	106.35	107.03	107.26	107.06	105.92	105.24	106.32	106.02	106.08
106.32	107.85	105.51	105.69	107.08	105.85	105.93	104.89	106.17	107.22	107.27	107.54	105.23	106.51	105.45	105.98	105.15	104.74	104.2	104.9	106.09	105.18	104.92	106.39	106.13	103.88	105.41	105.85	106.04	105.48	106.04	105.62	105.81	105.24	107.3	105.4	104.57	106.36	104.74	105.97	105.7	106.27	106.65	105.98	105.93	105.55	106.11	107.21	105.24	106.17
105.07	103.31	104.41	102.92	105.05	103.91	103.23	102.76	105.31	104.64	103.1	104.82	104.86	103.67	102.17	103.72	105.87	106.48	103.92	104.15	102.71	103.61	103.89	104.32	104.5	104.69	104.55	104.85	103.45	103.44	106.32	103.44	104.73	104.32	104.25	105.47	105.62	103.88	103.16	103.29	105.21	104.77	103.83	104.92	102.9	103.59	104.78	104.85	105.19	104.85
99.473	100.58	100.84	99.166	98.362	99.837	99.362	98.621	96.69	100.91	98.542	98.632	102.03	100.52	98.702	101.91	99.216	101.04	100.28	99.518	99.281	100.17	99.2	99.178	98.01	99.022	98.944	99.684	99.278	100.34	100.42	100.23	100.72	97.754	99.06	99.176	99.158	97.316	97.373	99.557	98.47	100.76	100.17	100.03	98.794	98.876	100.12	101.12	100.56	97.92
100.59	98.446	98.9	99.372	100.96	98.551	100.57	102.36	101.58	101.51	100.58	100.42	100.31	97.287	99.349	100.88	100.87	99.687	100.07	99.902	100.95	99.31	99.739	100.16	99.857	99.744	100.54	102	101.65	100.94	100.61	98.863	100.15	100.67	100.2	99.993	101.13	100.82	100.8	99.885	99.416	99.411	99.714	100.35	101.24	99.65	98.27	100.04	100.02	101.77
101.09	101.64	99.768	100.68	101.65	100.75	101.23	99.554	99.933	102.7	101.84	101.27	99.799	100.85	100.54	101	101.91	101.72	102.23	102.05	101.92	101.27	100.67	100.88	101.13	102.24	100.19	101.35	102.97	101.21	99.073	101	101.04	101.95	102.52	100.95	102.9	100.31	101.24	100.34	101.88	101.88	102.4	100.71	99.694	101.4	103.04	102.62	100.83	100.72
106.44	105.63	106.45	105.02	106.95	103.41	105.35	104.71	105.75	106.18	106.44	105.75	105.2	104.96	105.52	106.44	105.43	106.33	104.61	104.31	105.16	105.67	105.26	105.37	106.94	106.51	105.3	103.7	104.92	105.7	105.48	103.75	107.8	104.08	105.79	105.4	106.27	106.13	107.14	104.9	104.13	105.21	107.72	106.77	104.83	106.78	104.93	106.12	105.83	105.45
103.87	104.71	106.31	104.75	103.7	105.32	104.99	105.27	105.25	105.54	105.57	107.21	105.42	105.53	105.64	105.69	106.04	105.58	104.09	105	104.99	105.3	106.68	105.89	106.85	105.97	104.37	105.39	106.09	105.58	104.23	105.69	106.38	105.42	107.06	105.01	104.21	106.31	104.89	105.33	106.59	105.57	105.13	106.22	106.28	106.55	104.09	106.58	105.58	106.68
110.85	111.4	109.89	111.14	110.84	112.46	111.58	111.34	110.99	109.98	110.47	110.84	110.22	111.3	112.63	109.36	111.65	111.52	112.06	109.56	111.35	109.18	110.24	112.53	111.19	110.02	111.22	112.68	110.63	109.61	110.28	110.25	113.91	111.62	111.6	110.87	110.84	112.62	111.75	110.18	112.24	111.98	110.41	111.82	111.13	112.79	111.27	111.71	110.08	111.23
114.57	110.59	112.76	111.99	112.55	112.55	112.74	113.54	114.24	112.83	112.79	113.07	114.42	113.09	111.11	112.7	112.59	111.62	113.43	111.79	113.39	113.17	112.61	112.56	114.38	111.83	113.49	112.93	111.83	112.54	112.98	112.68	113.28	113.19	114.42	111.6	113.83	113.83	114.19	113.67	110.99	112.54	113.5	113	112.33	111.92	113.11	110.67	111.52	110.89
107.17	106.37	104.97	105.29	106.57	106.13	106.83	106.73	105.05	106.02	105.75	106	106.65	106.54	106.51	105.31	105.42	104.56	106.09	106.71	105.36	104.41	106.45	105.32	105.17	106.47	104.51	104.78	106.14	105.26	106.18	105.43	106.29	104.89	105.39	105.81	104.66	106.13	106.84	107.06	106.31	104.79	106.46	106.36	103.42	105.69	105.23	104.39	105.81	105.94
105.69	105.45	107	106.85	105.28	105.3	106.99	106.02	106.31	107.06	104.77	106.39	105.86	105.97	105.31	105.53	105.87	105.35	107.01	108.42	105.28	105.19	105.6	105.9	105.24	106.2	105.3	107.73	105.66	106.7	106.72	106.9	105.69	106.5	106.42	104.77	105.43	106.55	106.62	105.87	106.63	107.12	105.18	106.34	105.31	104.23	105.47	107.06	107.28	105.81
105.95	104.49	102.31	102.62	103.33	103.2	104.63	104.52	102.72	103.26	104.81	103.78	105.51	104.74	103.78	104.23	104.89	103.79	103.98	105.01	105.62	103.12	104.74	103.74	105.2	104.79	105.72	104.35	104.67	103.62	104.78	104.36	105.31	102.91	104.45	104.4	103.38	104.31	105.11	104.53	103.73	105.23	104.01	104.44	103.63	104.8	104.49	102.93	104.53	103.17
109.17	110.07	109.75	111.59	110.84	109.38	109.99	110.41	110.33	108.46	109.11	111.62	109.45	110.84	108.44	109.89	109.67	110.44	110.66	111.04	109.35	109.7	108.39	111.29	109.98	110.66	108.46	110.28	110.64	109.64	110.51	108.68	110.5	110.43	109.43	109.14	108.89	109.22	111.1	108.26	109.41	110.43	109	110.68	109.36	109.76	109.92	108.87	108.34	110.4
104.27	104.63	103.56	102.95	103.85	103.91	106.53	107.24	102.99	105.35	103.84	102.88	104.66	105.09	104.39	104.65	104.8	104.77	103.71	104.65	105.15	104.62	105.8	105.28	103.69	103.6	106.88	103.47	104.63	105.07	106.6	105.69	106.07	102.9	105.95	103.01	105.36	104.15	106.08	104.67	104.27	104.79	103.87	104.72	106.59	103.69	105.01	103.14	104.78	103.94
111.75	112.39	112.72	110.22	111.83	112.04	111.43	111.78	110.9	111.64	113.2	111.54	112.58	111.18	112.34	111.88	112.44	112.31	111.73	111.44	111.43	110.65	113.3	110.55	110.97	110.91	110.54	112.64	111.83	111.84	111.4	111.03	112.9	112.58	111.75	113.76	110.04	111.44	112.64	111.96	112.37	113.23	111.53	111.69	111.95	113.7	111.42	112.36	114.34	110.81
105.82	106.08	104.75	106.51	107.3	104.01	105.89	104.91	106.29	105.78	105.77	105.26	104.59	106.41	104.37	104.08	104.62	106.42	105.25	106.57	106.11	105.84	106.21	105.06	105.97	106.46	105.32	106.15	104.77	105.7	104.12	105.11	105.72	105.46	106.05	105.53	106.59	104.88	106.18	106.13	106.88	107.12	106.26	104.98	105.32	106.23	104.29	105.78	105.83	104.44
104.92	103.45	104.84	104	104.6	104.57	103.28	104.28	104.17	103.51	103.87	102.08	103.13	103.5	103.41	104.45	105.4	104.64	103.52	104.15	104.68	103.6	103.97	104.79	104.79	104.8	104.54	104.26	103.43	102.93	103.65	104.61	103.13	102.84	104.76	104.54	103.63	106.35	103.65	104.22	104.66	106.13	102.55	104.78	105.25	103.65	104.7	103.17	104.81	104.06
105.39	104.68	104.63	104.23	104.53	104.89	104.8	105.58	106.93	105.12	106.77	106.33	103.58	104.47	105.53	106.92	106.19	105.3	105.85	106.62	104.31	107	104.74	105.09	106.16	104.94	106.17	105.84	106.14	106.82	105.83	104.46	105.4	105.2	105.07	105.42	106.03	105.8	105.82	107.22	106.42	106.26	105.17	105.93	105.45	105.43	105.12	104.81	107.54	105.72
112.38	111.78	112.97	111.7	111.65	111.31	111.88	110.68	110.36	113.61	111.54	111.09	112.19	110.35	111.73	111.23	111.74	112.89	112.45	111.83	112.06	113.06	111.94	110.15	113.03	112.38	112.01	112.5	111.93	112.29	112.52	111.35	111.07	111.79	112.32	110.85	113.07	113.25	110.92	110.77	111.28	113.15	112.2	112.55	109.86	110.37	111.82	112.75	112.19	112.08
112.14	112.14	111.97	111.33	112.76	112.11	113.54	112.41	112.96	112.16	112.75	111.88	112.73	111.99	111.76	110.87	111.42	112.04	113.82	111.67	111.87	114.07	111.29	112.13	111.08	113.57	112.92	111.59	111.45	113.44	111.73	112.62	111.1	112.15	111.01	112.89	112.14	112.46	110.6	113.53	113.31	111.64	112.51	111.75	112.53	114.4	112.78	112.03	111	112.65
106.06	106.5	105.42	106.27	105.55	105.41	105.33	105.97	106.17	106.2	104.33	105.87	104.63	105.69	106.43	106.74	105.01	104.82	106.36	106.02	106.63	105.85	106.21	105.9	105.71	105.25	105.71	107.02	104.96	106.31	103.87	106.11	105.04	106.79	106.46	106.91	106.46	105.56	105.74	105.5	104.98	104.55	106.92	107.06	106.19	105	107.07	104.76	106.06	105.89
106.83	104.93	103.38	104.39	107.33	104.71	105.22	105.69	105.04	104.63	103.22	104.3	104.56	105.6	103.86	105.72	105.62	103.25	104.74	104.25	105.67	104.43	105.29	105.85	104.52	106.94	104.02	105.88	105.99	104.25	104.41	106.35	104.96	103.47	104.58	104.57	104.26	105.07	104.16	104.13	104.56	104.54	105.61	104.79	103.39	104.6	104.85	103.78	104.39	103.2
106.74	106.83	103.96	107.51	106.57	107.84	106.11	105.93	106.12	104.34	106.41	105.55	106.07	106.99	104.89	106.54	106.71	104.29	106.17	105.65	105.76	106.2	105.69	104.51	104.39	105.89	106.55	106.37	105.98	107.7	107.29	106.37	104.16	105.7	105.42	106.11	106.4	106.52	104.25	106.41	106.28	105.82	105.93	105.92	107.29	104.41	105.35	105.32	107.67	106
105.53	103.66	105.54	104.63	106.24	106.51	105.1	106.47	106.14	105.48	104.67	103.86	103.39	105.24	104.65	105.5	107.02	104.75	105.08	105.08	106.14	106.84	103.73	105.79	106.53	104.27	105.07	105.53	105.39	105.6	105.77	106.31	105.14	104.68	104.82	106.2	104.95	106.41	104.08	105.74	105.36	106.56	105.38	105.18	104.23	105.06	105.12	104.84	105.08	104.24
105.72	108.22	107.01	106.13	106.8	106.27	107.23	109.03	106.75	106.85	107.88	106.85	106.2	108.49	107.06	105.68	106.08	105.83	106.98	106.36	106.72	105.02	106.91	107.87	106.73	106.57	109.07	107.85	109.1	105.58	105.59	106.19	107.96	108.21	106.7	107.44	108.35	106.86	105.67	107.13	107.4	107	106.78	106.19	106.31	108.81	106.9	106.79	108.12	106.84
111.95	111.7	112.13	111.05	112.42	109.73	112.36	109.46	111.04	110.77	113.17	111.11	111.22	110.53	110.91	112.32	109.45	112.48	112.22	110.3	112.1	111	110.66	110.87	110.3	111.11	111.33	110.5	110.68	111.45	110.01	112.42	111.98	111.88	111.31	111.51	111.7	112.24	109.92	110.04	110.32	112.83	110.16	111.28	111.36	111.68	111.35	111.87	111.47	110.3
106.29	105.11	106.56	104.78	106.54	104.85	106.14	106.85	107.12	107.21	106.04	106.81	105.69	106.38	105.56	105.63	104.57	105.78	107.44	106.19	105.03	104.95	106.01	105.7	107.57	105.84	106.47	106.13	105.85	105.32	106.21	105.48	105.45	105.17	106.37	106.98	104.46	106.13	106.22	105.6	105.98	106.07	105.73	106.59	106.25	105.76	105.2	106.86	104.95	106.2
110.83	110.94	111.42	112.9	111.68	110.65	111.12	111.43	111.73	110.73	111.05	110.61	111.36	111.46	110.7	110.37	110.41	110.8	111.31	111.93	110.39	110.99	110.4	111.3	112.1	110.06	109.78	111.06	110.83	110.91	112.38	111.01	110.89	111.47	110.21	113.81	111.66	111.38	111.95	110.83	113.63	110.73	110.43	112.47	111.11	111.01	111.31	109.58	111.78	110.81
110.69	111.07	110.17	110.51	113.08	112.61	111.42	110.9	111.57	111.92	110.46	111.8	110.7	111.35	111.97	110.71	111.6	111.95	111.54	111.92	112.42	110.83	112.04	110.04	110.28	113.27	110.2	112.96	110.99	111.41	112.36	111.86	111.8	111.25	109.33	111.24	112.73	112.14	111.62	109.79	110.89	109.7	111.28	111.49	110.65	112	111.61	113.17	110.54	112.83
110.89	112.03	111.88	112.02	110.7	110.49	110.05	109.91	110.85	111.02	110.79	110.99	110.46	113.06	111.56	109.56	110.65	110.87	109.72	110.88	109.78	112.45	111.37	109.19	110.5	110.83	112.1	110.92	112.11	112.45	111.83	111.67	111.84	113.01	111.11	112.23	111.92	111.1	110.75	112.73	110.72	111.52	110.81	111.85	112.46	111.38	110.72	111.4	110.45	112.48
104.19	106.24	105.69	107.47	103.41	105.77	106.21	107.86	104.77	103.74	106.79	105.72	105.05	104.28	105.92	105.14	105.15	106.24	105.84	106.56	105.66	106.48	106.36	105.05	106.06	106.72	105	105.49	104.96	104.71	104.79	106.22	105.43	106.02	105.58	105.44	103.89	105.37	105.86	105.55	105.01	105.58	106.02	104.93	104.54	105.26	103.95	104.74	105.41	106.16
99.548	99.264	101.55	99.483	100.3	99.229	100.77	100.8	101.22	100.47	100.33	100.36	99.453	100.35	100.05	98.644	99.834	99.945	99.747	100.44	100.6	100.63	100.3	100.97	99.354	100.51	100.71	98.882	99.612	99.972	100.37	99.623	99.789	99.562	99.419	98.973	97.98	99.014	100.38	99.954	100.27	99.496	100.13	98.868	101.17	99.983	98.972	98.553	99.973	99.831
107.07	105.63	105.93	106.57	105.55	104.98	106.83	104.24	104.53	106.28	104.42	106.21	104.58	106.99	103.04	104.78	105.44	107.6	106.48	106.31	105.63	105.81	106.52	105.21	106.85	106.18	105.27	105.7	106.29	105.94	105.58	105.23	105.41	104.12	103.43	106.97	104.9	106.56	105.76	104.46	107.49	104.47	103.86	104.73	105.81	105.77	105.42	105.78	103.3	104.81
116.92	116.76	118.06	117.19	118.28	117.16	117.71	117.97	117.51	117.65	117.51	118.88	117.24	116.3	115.97	117.1	116.96	118.01	116.21	117.11	117.91	118.41	117.05	117.56	115.67	118.02	117.06	117.71	115.18	117.87	116.63	117.43	118.39	119.79	118.13	118.02	117.55	117.01	117.81	116.31	117.58	118.23	115.72	117.99	117.25	117.18	117.78	117.88	117.49	116.15
110.9	111.61	111.24	110.52	111.38	109.88	112.04	111	111.07	110.82	109.39	111.41	111.94	111.4	110.53	111.41	109.68	112	110.44	111.38	110.48	111.82	111.29	110.98	111.74	110.1	111.65	111	110.62	110.75	109.27	110.11	111.2	112.73	111.25	112.52	111.65	110.73	111.54	113.2	110.36	111.75	112.15	110.68	111.21	112.11	111.77	110.48	111.33	111.76
112.43	111.66	112.73	110.67	111.23	112.28	111.62	111.88	111.96	112.2	112.06	111.28	110.65	111.91	111.65	111.79	111.34	112.01	111.21	113.24	113.7	111.42	113.29	113.37	112.75	110.18	112.76	112.75	110.09	112.54	112.19	113.3	112.5	111.39	111.69	112.11	111.19	112.38	111.64	112.13	111.38	111.37	110.28	113.1	112.59	112.72	112.18	111.43	112.86	111.21
105.71	106.77	105.45	106.89	107.99	107.21	106.75	106.95	107.05	106.06	106.19	105.97	105.17	107.87	108.1	105.49	106.08	105.96	106.58	105.98	103.3	106.68	106.02	105.74	105.79	105.7	105.77	104.68	105.69	106.85	107.49	105.69	106.51	105.71	105.94	106.06	106.84	106.44	106.96	106.52	106.84	104.76	106.36	105.64	106.4	106.72	105.41	105.84	105.51	107.36
111.86	110.24	112.49	111.97	111.95	112.09	110.3	111.55	112.37	112.02	110.12	111.22	112.64	112.09	111.49	113.77	112.14	113.41	111.97	112.02	111.2	111.36	112.29	112.84	112.31	110.94	112.95	112.86	110.5	112.17	110.74	112.81	111.56	109.7	111.5	110.41	111.33	111.97	112.33	111.11	110.93	112.6	110.37	112.21	112.67	110.11	112.13	111.07	111.43	110.63
100.18	100.58	99.187	98.572	100.62	100.05	100.3	100.49	98.152	99.013	101.13	99.561	100.82	98.029	100.96	99.624	99.236	98.094	99.641	99.877	98.43	100.66	97.626	99.483	99.294	101.71	98.523	98.713	98.304	99.336	100.9	100.01	99.85	99.565	98.491	100.33	99.015	99.834	101.22	99.9	99.955	99.446	101.08	99.443	98.732	101.32	99.451	100.36	99.25	100.28
105.32	106.45	104.37	105.7	105.65	107.24	105.75	106	106.09	106.69	106.84	105.07	105.4	107.26	107.04	106.59	106.6	105.02	106.51	105.76	103.82	104.66	105.11	105.49	105.26	105.12	104.9	104.72	105.71	106.02	106.51	104.55	103.86	106.51	105.94	106.32	104.31	107.68	105.58	105.68	106.01	107.03	104.21	104.59	106.28	106.17	104.48	105.61	105.66	106.7
114.92	115.92	116.07	117.25	116.58	117.5	116.27	114.99	115.39	116.5	116.57	116.61	115.61	117.67	117.02	116.35	117.1	116.34	115.42	114.95	115.19	115.58	114.09	115.13	116.63	116.84	117.49	115.68	114.51	116.13	115.67	116.36	117.43	116.39	115.41	116.1	115.72	117.14	116.49	115.31	114.52	116.62	115.72	117.68	115.16	114.27	116.41	116.88	114.61	114.59
100.43	100.42	100.26	100.79	101.13	98.407	100.47	99.122	100.73	100.43	98.839	99.84	99.342	99.732	100.95	100.39	99.881	99.653	100.07	99.989	100.28	100.61	100.61	99.454	98.715	99.529	101.12	99.419	99.494	100.01	100.64	99.943	97.789	98.655	100.85	101.58	100.11	100.32	98.571	99.77	99.699	99.453	98.91	99.848	99.335	101.06	99.461	99.42	99.993	101.29
99.009	99.915	99.898	100.33	100.43	100.48	98.246	99.442	98.49	100.64	99.517	100.5	100.33	98.185	101.37	100.18	99.8	99.626	99.64	99.83	100.37	99.86	99.874	99.477	99.237	99.7	99.045	98.42	100.31	99.88	99.561	100.06	98.981	101.19	101.94	100.72	98.997	99.228	98.997	98.897	101.86	100.9	99.521	101.67	99.727	99.236	99.973	99.398	99.728	99.921
112.93	111.46	111.85	112.29	111.38	109.86	111.54	111.03	111.14	109.8	109.92	111.24	111.61	110.59	111.08	111.6	112.31	112.35	111.54	110.68	113.63	112.14	111.33	112.62	112.75	112.7	111.19	113.1	110.71	111.2	112.64	109.97	111.82	112.58	111.77	112.16	111.59	110.45	112.6	113	112	111.66	109.68	113.43	110.71	110.95	112.58	113.62	112.57	110.06
100.39	100.38	103.09	100.55	99.255	100.64	101.36	99.871	101.24	101.81	100.64	100.49	100.35	101.75	100.99	101.01	100.13	100.06	99.303	99.154	101.92	100.76	102.01	100.53	100.34	100.49	100.98	100.85	101.1	99.719	100.35	99.535	99.8	101.03	102.24	100.72	100.15	100.08	100.63	101.04	99.509	100.91	100.64	101.78	98.957	98.939	102.3	99.656	101.1	101.15
99.672	99.08	99.559	98.956	99.942	99.081	101.62	98.544	99.76	100.03	99.205	99.576	99.935	99.066	98.428	100.6	100.37	99.087	100.56	98.455	99.747	98.869	100.65	99.567	98.976	99.596	99.318	99.456	99.102	101.16	100.67	99.357	99.481	101.29	100.04	100.05	99.313	98.292	99.113	98.293	101.06	100.43	99.64	99.238	100.04	100.52	100.64	100.1	100.49	100.97
115.2	115.6	115.79	116.66	116.69	116.25	116.74	115.59	116.08	115	117.2	115.81	116.92	114.99	116.61	117.19	116.05	116.51	114.44	115.75	116.49	116.53	114.28	116.63	116.11	117.51	116.49	117.03	115.18	116.06	114.67	116.58	114.94	117.35	114.74	119.37	116.79	116.79	117.97	115.35	116.35	114.77	116.44	116.71	117.97	115.86	115.71	116.32	116.53	115.78
99.971	100.7	101.07	101.26	99.769	99.075	101.8	100.56	99.924	101.19	101.86	100.15	101.07	101.92	100.04	99.828	100.15	101.53	101.11	100.02	102.14	101.03	100.84	100.87	99.582	100.1	101.84	100.57	98.493	100.73	100.57	101.44	101.62	101.15	101.61	101.28	99.983	102.14	100.6	100.62	101.47	100.36	101.31	102.55	102.13	101.7	99.965	100.98	102.22	102.04
105.26	104.32	104.1	105.76	103.92	104.95	102.7	103.73	103.54	106.87	104.17	104.76	105.2	104.83	104.65	104.57	104.51	105.19	105.2	103.68	103.66	105.53	104.66	104.35	105.66	103.8	103.25	104.57	104.91	103.51	105.85	104.27	103.11	104.4	104.92	104.34	104.6	105.29	104.35	104.52	104.85	104.4	104.22	104.29	105.44	105.61	104.57	104.81	103.81	103.24
105.9	106.39	106.74	106.92	103.95	106.05	105.06	104.18	105.18	105.71	104.3	105.32	104.35	106.39	106.55	105.97	106.48	104.73	105.67	106.23	105.25	106.16	104.79	105.53	104.8	103.93	103.46	105.39	105.35	105.13	103.77	107.63	106.15	104.78	104.87	104.59	105.17	105.91	104.46	104	105.88	105.3	104.4	105.78	105.13	103.35	104.27	105.86	104.06	105.55
106.57	107.02	105.74	107.2	106.23	105.43	106.68	104.86	106.46	106.36	106.13	105.94	107.17	105.35	105.45	104.35	105.39	106.14	105.79	105.41	105.68	106.77	107.08	105.72	105.86	104.4	106.53	106.32	107.32	106.4	105.95	105.86	106.13	105.17	105.96	105.33	104.4	105.64	105.66	106.32	106.84	104.25	105.52	105.74	105.67	106.94	104.78	106.13	107.27	106.1
106.28	105.9	105.56	104.99	105.81	106.48	104.18	104.9	104.78	104.98	105.55	107.53	105.67	106.07	104.69	105.79	105.4	105.03	107.19	107.43	105.49	105.49	103.06	104.33	104.64	104.84	106.21	103.63	105.42	106.94	105.47	106.26	105.83	105.89	106.16	106.22	104.13	106.7	106.95	106.28	106.19	103.97	106.13	105.3	106.28	106.08	106.78	106.3	104.73	104.4
100.62	101.21	100.66	100.55	101.03	101.73	99.051	100.22	100.4	102.35	100.4	101.42	102.42	101.37	100.55	101.11	100.77	100.15	100.04	100.03	102.36	101.94	100.76	100.86	100.46	102.16	101.02	100.49	99.048	101.2	100.35	101.7	100.27	100.21	101.32	101.52	100.89	100.08	99.568	100.8	99.265	100.83	99.801	100.43	100.06	99.892	99.589	100.65	100.34	101.09
117.26	116.23	117.28	115.28	115.73	117.08	115.92	116.07	116.38	116.74	115.75	117.67	116.89	115.49	117.06	115.9	115.99	117.38	116.52	117.35	113.9	118.03	115.28	114.84	116.36	115.04	115.85	117.07	115.42	115.89	117.02	115.84	116.22	115.46	114.44	116.68	116.03	116.7	115.48	116.21	117.14	116.36	114.75	118.08	117.14	118.12	116.88	115.54	116.03	116.84
104.53	103.16	104.81	103.29	103.9	103.91	103.99	105.83	104.82	104.88	103.72	105.56	103.65	105.21	104.05	105.53	104.12	105.17	102.24	104.1	105.59	105.75	101.76	103.71	104.73	104.51	105.03	105.26	104.86	105.91	105.4	105.47	103.03	104.37	103.85	104.95	103.66	104.62	103.06	104.83	103.86	104.73	104.61	103.98	105.41	105.25	103.9	103.99	104.53	103.22
109.13	108.84	111.36	110.63	111.77	109.88	110.19	110.79	109.48	110.15	108.15	110.47	110.26	110.79	111.41	110.22	108.94	108.92	109.4	110	110.05	110.93	109.63	110.32	112.03	110.42	110.45	109.74	111.21	108.96	110.25	108.69	109.92	109.86	109.59	110.3	110.61	110.61	109.95	110.33	111.33	110.8	110.34	110.48	109.54	111.99	110.21	109.77	111.96	110.16
112.07	113.62	112.26	113.06	112.34	113.11	111.75	112.23	112.98	112.88	111.17	111.83	114.52	112.55	112.19	112.82	112.09	113.77	112.33	112.08	112.98	111.57	112.31	112.27	112.92	112.53	112.81	113.99	112.58	112.68	112.55	113.47	112.63	112.09	113.36	111.36	112.55	111.59	112.98	113.19	112.88	113.35	113.85	114.36	114.41	111.81	113.02	112.87	113.26	111.53
105.44	105.94	104.97	107.48	105.61	105.01	107.2	105.64	104.61	105.16	106.16	107.02	106.16	105.08	106.49	105.9	105.81	106.21	105.17	107.4	105.86	106.89	106.02	104.45	104.61	106.32	104.25	106.06	105.22	106.35	106.06	104.99	104.82	104.78	105.38	106.19	104.29	106.56	105.3	106.81	104.84	107.8	105.92	104.01	105.03	105.78	107.77	105.88	105.03	105.34
104.57	104.44	106.2	105.69	105.72	102.67	104.36	104.95	103.01	104.67	107.79	106.19	104.35	104.07	105.25	105.71	105.79	104.29	103.11	104.19	104.1	103.82	104.71	103.81	105.81	104.72	104.59	104.7	104.98	106.15	103.2	104.26	105.38	105.3	105.72	104.2	104.63	105.13	105	105.53	105.18	105.56	105.11	105.32	103.4	104.04	104.8	104.85	104.53	104.94
105.47	104.63	106.8	105.23	105.43	104.22	105.02	105.22	103.94	106.51	106.24	105.51	106.24	105.91	105.03	106.21	106.35	106.55	106.04	106.17	105.85	104.51	105.58	106.75	106.48	106.65	105.4	104.51	105.84	106.69	105.4	105.69	105.51	105.8	104.45	104.97	106.27	105.09	107.56	105.28	106.99	105	105.25	104.62	105.84	104.76	105.53	104.87	107.29	106.04
103.97	104.52	103.63	103.22	104.72	103.79	104.9	105.93	103.27	104.83	104.91	102.96	105.39	105.37	104.46	104.82	104.23	103.35	105.36	104.53	104.88	103.21	104.69	104.02	105.37	103.02	102.73	103.42	102.91	103.36	103.77	102.85	103.45	105.2	105.38	103.97	103.76	104.35	103.95	105.55	102.34	103.61	104.86	104.04	104.2	103.37	103.8	102.69	103.98	104.84
105.1	105.86	106.5	105.7	105.83	106.43	105.08	106.49	105.26	104.88	105.57	105.34	104.6	105.25	106.45	104.89	105.56	105.28	104.34	105.73	104.25	105.11	106.37	104.12	107.1	106.28	105.08	105.13	105.67	105.84	104.95	104.5	105.62	105.31	107.31	105.45	104.81	105.18	106.79	106.01	105.72	106.2	104.35	105.37	106.84	105.97	106.98	104.2	105.36	105.63
98.894	99.49	101.93	97.799	100.59	99.166	99.271	101.15	99.739	99.043	98.088	100.3	98.745	100.52	98.748	99.959	99.903	99.512	101.45	100.1	98.739	99.042	99.613	98.832	100.1	100.09	100.29	99.339	99.509	99.994	99.787	99.514	98.757	101.08	99.367	99.719	99.155	100.8	99.665	99.971	98.875	99.294	98.662	98.799	98.697	99.225	101.23	99.577	99.145	98.566
116.34	117.72	118.62	117.55	117.83	118.45	118.13	118.11	117.48	117.85	117.63	117.01	117.47	118.38	118.44	117.27	118.53	117.34	118.06	116.64	119.65	118.38	117.49	117.79	117.93	117.69	117.46	118	116.96	117.27	117.91	115.95	117.98	116.81	117.48	119.47	119.38	117.54	118.12	117.25	116.3	116.02	117.11	117.18	117.49	117.47	117.81	118.32	116.96	116.84
111.15	111.31	112.26	112.38	110.8	111.68	111.37	110.78	111.77	111.41	110.99	111.1	112.78	114	111.29	113.18	109.48	111.48	111.42	112.61	112.56	111.66	112.09	112.81	113.07	112.02	112.33	111.39	111.24	111.99	112.9	110.81	109.93	112.49	111.62	111.99	112.2	110.98	112.8	112.04	110.89	112.46	109.67	113.63	111.42	109.34	113.84	111.3	113.37	110.84
106.19	106.61	105.63	107.05	107.55	106.81	105.4	105.23	106.57	104.49	107.88	105.33	105.87	107.28	105.74	105.57	106.63	105.73	106.79	106.46	106.4	106.72	107.29	106.37	105.67	105.25	107.65	106.79	105.38	104.59	106.29	106.09	107.27	105.88	106.42	105.44	105.96	106.81	106.77	105.61	106.05	105.09	105.32	105.98	105.97	105.98	105.67	106.93	106.07	106.36
105.27	106.02	105.5	106.28	104.89	107.33	104.37	103.68	104.37	104.87	106.25	105.5	106.17	104.78	104.94	105.24	106.8	106.27	104.83	106.22	104.78	106.28	105.71	106.78	105.87	105.51	105.34	105.47	104.89	106.93	104.83	104.99	105.84	104.97	108.39	105.56	103.44	105.5	104.99	106.38	106.98	106.3	106.4	106.35	103.71	104.95	104.41	104.67	105.14	105.33
107.52	105.37	105.13	105.17	105.3	105.71	104.39	104.55	105.08	106.74	105.18	104.03	104.65	108.39	104.98	104.77	106.41	105.35	105.5	106.92	105.65	105.16	106.37	105.67	102.78	106.79	104.89	105.07	106.04	105.98	103.71	104.99	104.3	104.74	104.73	105.84	105.83	105.87	105.67	106.01	105.52	105.6	104.59	106.31	105.78	105.38	105.02	106.88	103.83	103.85
110.93	110.87	109.22	111.01	111.12	109.73	110	111.31	109.81	109.64	110.56	110.56	108.34	111.01	112.49	108.68	108.37	110.44	110.69	110.75	110.95	111.63	111.94	110.52	111.17	109.91	110.28	111.17	110.05	109.83	110.24	111.78	111.07	110.13	109.91	111.6	111.22	111.96	111.52	110.96	112.27	111.4	110.32	111.2	108.61	112.02	111.1	110.86	110.56	110.04
105.73	106.1	105.27	105.42	106.34	106.58	107.09	106.22	105.8	105.43	107.63	106.18	105.2	104.94	106.21	105.67	105.58	105.2	105.95	105.81	106.33	105.25	106.5	105.64	105.8	106.32	107.21	107.14	104.75	105.77	107.59	106.11	106.65	105.63	106.02	106.09	106.29	105.19	105.85	106.18	106.02	105.36	106.8	105.76	105.14	105.47	105.05	105.78	107.12	106.1
105.25	103.73	104.83	103.61	105.41	105.68	104.62	105.39	104.58	105.11	104.39	105.73	104.33	105.69	107.13	104.57	105.43	104.9	105.51	106.06	104.46	105.48	105.67	104.97	105.71	105.06	106.35	105.38	106.53	104.4	105.86	105.39	106.65	104.47	106.62	105.81	106.87	105.99	104.78	106.27	104.73	106.38	104.92	104.63	105.79	105.32	105.46	104.32	104.44	103.92
106.69	105.77	105.86	107.83	106.48	106.54	107.53	106.43	105.86	106.42	105.87	106.23	106.88	105.43	107.69	105.69	106.23	106.14	108.28	106.79	105.74	105.56	106.07	106.33	107.19	105.63	106.19	107.88	106.12	107.03	105.98	106.35	106.12	105.2	107.78	106.27	105.71	106.49	106.49	107.99	106.02	106.79	106.63	107.34	106.77	106.66	105.47	104.71	106.72	108.34
105.16	105.94	104.9	104.64	104.67	106	105.97	105.56	104.56	103.56	106.03	105.42	105.3	106.67	105.12	106.75	105.34	105.83	105.3	105.42	106.96	105.24	104.27	106.24	105.2	105.07	106.59	104.69	105.4	106.22	105.07	103.64	106.33	106.6	103.9	105.85	105.53	104.99	104.37	104.81	104.77	106.9	106.34	104.37	104.24	104.79	104.69	104.74	106.89	106.15
111.12	111.72	111.65	109.95	110.54	110.3	111.29	109.45	108.67	110.31	111.52	110.2	110.95	109.19	111.29	109.9	110.59	110.88	110.18	110.07	109.93	110.33	112.09	110.21	111	112.18	109.69	111.57	109.86	112.53	111.33	111.25	110.54	110.59	110.39	111.25	111.27	110.49	110.54	111.05	109.69	110.56	110.96	111.8	109.27	111.29	110.79	111	110.17	110.12
103.04	101.64	100.46	101.28	98.856	101.86	99.887	101.26	101.59	99.987	100.34	100.12	100.21	101.06	101.14	101.16	100.6	99.821	100.69	101.2	100.35	100.98	101.96	101.11	99.643	102.26	101.32	100.67	100.9	101.93	101.92	102.2	100.91	102.94	100.54	102.08	101.07	101.08	102.02	99.884	102.55	101.57	101.7	101.17	101.94	100.57	99.531	99.485	101	101.34
103.74	106.98	105.08	105.18	104.02	106.8	106.94	105.86	107.82	105.94	105.92	105.26	106.75	105.1	107.51	106.33	105.88	105.53	104.31	105.98	106.34	105.01	105.88	106.89	105.17	107.66	105.35	106.88	107.2	106.76	104.78	104.98	105.6	106.58	105.63	106.4	104.84	107.08	104.67	107.55	105.59	106.45	105.82	107.08	107.13	106.36	104.58	106.43	105.24	106.32
100.59	99.156	98.581	101.2	100.58	99.523	99.521	100.33	99.568	100.39	99.416	97.632	99.852	98.318	98.947	99.756	101.06	99.429	99.792	98.913	100.29	100.49	99.947	100.54	99.917	98.669	99.31	99.477	99.206	100.26	100.29	100.01	100.27	100.05	100.55	99.47	101.31	100.13	99.316	100.63	100.18	101.32	99.927	100.41	100.59	100.17	101.11	101.45	99.356	98.02
100.23	99.957	101.92	100.86	99.866	101.62	99.756	100.55	100.04	100.14	98.501	100.86	100.1	100.65	100.73	99.867	100.19	99.508	100.03	100.51	99.774	100.58	99.757	98.946	100.73	100.7	101.94	98.39	100.88	100.54	99.04	101.03	98.446	100.61	99.402	99.141	100.15	99.775	100.88	98.051	99.275	99.827	99.825	99.433	99.179	99.617	101.09	99.285	98.777	100.24
105.88	105.59	105.43	103.7	103.9	107.07	105.81	105.08	105.5	106.47	104.52	105.67	103.1	105.17	105.11	105.94	106.8	105.5	105.35	106.58	104.58	106.2	104.9	105.86	104.99	107.55	106	104.51	104.63	103.99	105.84	104.87	106.72	104.32	105.43	104.09	104.25	105.21	106.8	105.76	106.51	107.01	105.27	105.51	105.01	106.16	106.23	104.61	104.19	106.54
110.94	109.84	110.01	110.54	109.93	108.6	108.62	111.34	108.55	112.06	108.9	110.1	108.43	110.81	112.62	108.53	110.24	109.71	111.1	110.56	111.17	111.12	110.1	110.44	108.98	109.72	110.62	109.65	110.92	110.28	108.83	109.53	110.3	109.48	109.1	107.87	110.16	110.79	108.92	110.31	108.78	109.43	110.38	109.13	108.21	111.46	109.15	109.71	109.81	109.79
110.46	109.15	110.9	111.67	110.08	110.95	112.68	111.85	111.08	111.86	111.59	112.21	111.94	112.15	111.58	111.22	110.77	110.92	110.72	110.37	111.44	111.64	110.28	111.19	112.86	112.31	111.39	110.47	109.12	110.52	112.78	109.8	112.67	111.6	111.04	111.76	112.39	112.35	112.61	110.63	111	111.31	110.46	109.8	111.58	111.52	112.04	110.19	110.63	111.42
105.42	104.17	104.6	105.17	104.1	104.85	105.59	104.68	106.74	104.32	103.85	106.26	105.1	105.35	104.89	105.86	104.33	105.3	105.84	105.23	105.39	106.01	105.03	105.39	104.15	105.91	104.26	103.76	105.28	104.29	104.12	107.22	104.48	103.94	105.86	103.85	105.95	106.02	106.09	104.36	104.67	105.13	105.18	104.66	104.81	104.91	104.64	106.17	105.43	106.16
106.11	105.69	104.89	103.53	104.07	104.11	105.37	104.23	104.23	105.12	106.46	103.88	104.85	104.82	105.19	104.48	105.1	104.23	105.58	103.8	105.44	104.72	103.9	105.15	103.81	105.11	104.77	103.82	103.87	105.06	103.23	104.77	103.7	105.09	103.91	105.43	105.12	103.4	104.02	105.02	105.45	103.47	105.33	104.38	103.64	104.47	104.51	103.57	105.89	103.83
106.13	106.4	106.85	105.92	107.28	106.54	104.36	103.54	105.59	104.86	104.43	105.57	107.39	105.15	105.88	106.58	105.08	104.54	107.83	104.42	105.19	105.02	105.38	105.45	104.32	105.43	106.13	106.99	106.07	105.14	107.17	106.68	106.21	106.03	106.7	106.68	105.89	105.38	105.6	104.64	104.93	105.85	102.53	106.36	105.74	105.95	106.57	105.99	104.63	106.12
104.89	105.77	106.59	104.39	105.41	104.85	105.67	104.95	105.35	105.86	105.28	104.73	105.95	105.17	105.78	106.16	103.76	104.47	105.03	105.36	105.38	106.66	103.89	104.47	104.14	105.78	105.21	105.53	106.34	105.34	106.21	104.21	105.51	105.72	105.79	107.35	106.45	106.44	106.21	105.36	105.32	105.13	105.91	106.53	106.85	104.38	108.03	105.38	105.22	105.11
111.14	112.31	112.09	113.35	113.05	111.67	112.08	112.29	113.01	112.36	111.74	112.2	111.23	109.3	110.47	112.44	112.17	113.09	111.42	110.94	110.43	110.89	112.06	112.64	112.1	112.06	113.77	112.25	111.3	111.25	113.06	111.67	113.16	114.03	113.14	113.86	112.71	112.52	110.7	113.69	112.64	113.36	111.95	112.63	111.63	109.92	112.59	110.18	112.73	112.01
101.07	101.02	101.92	101.28	102.9	101.49	100.9	101.09	99.836	100.57	100.02	100.42	101.2	99.784	101.88	101.02	100.86	100.62	101.39	100.57	100.6	102.03	99.736	101.84	101.33	101.34	101.05	103.3	100.88	101.4	101.62	99.51	100.78	100.89	101.03	102.06	100.62	101.52	100.77	100.17	100.87	99.451	102.1	102.09	101.38	101.72	101.06	100.66	100.97	99.433
112.48	113.95	113.03	113.54	111.96	113.14	113.38	113.56	112.85	113.72	112.33	112.19	113.38	112.8	113.35	112.11	113.66	112.78	112.48	113.91	113.56	112.76	114.17	113.91	111.54	113.6	113.31	113.62	111.46	111.93	113.11	112.04	113.7	111.88	111.61	113.18	111.71	111.21	112.97	112.89	113.68	113.78	112.12	112.45	111.49	112.48	113.48	112.05	112.95	112.84
106.34	105.19	104.89	104.64	105.32	105.69	107.56	105.57	105.88	105.06	105.16	105.22	105.44	104.38	106.43	106.39	106.12	103.51	104.37	106.39	106.12	105.09	104.69	105.56	104.65	105.93	104.59	105.55	104.9	104.75	105.99	104.58	104.25	104.18	105.56	104.45	105.8	105.83	105.15	107.03	104.46	106.33	103.76	105.28	104.87	106	104.67	105.28	104.56	103.4
104.9	104.9	103.5	103.45	104.48	104.41	105.05	106.32	103.77	102.37	105.19	104.53	103.81	103.65	104.63	105.43	104.42	105.61	105.83	104.53	105.34	105.09	104.18	105.98	102.79	106.26	105.21	105.83	104.09	104.01	103.51	104.15	103.29	106.69	103.69	104.25	106.17	102.87	104.4	105.12	103.79	104.09	105.24	105.29	104.48	104.28	103.25	104.73	103.72	104.64
105.45	106.46	105.13	106.66	104.42	105.38	105.52	105.77	104.93	104.58	105.66	105.22	105.81	106.67	107.46	105.74	105.49	104.89	106.79	105.93	106.25	105.68	105.52	106.26	108.04	106.23	106.27	105.71	106.39	105.83	104.96	105.61	107	107.05	106.49	105.06	105.47	104.78	105.42	106.82	105.95	105.81	105.6	105.33	105.95	106.35	106.83	105.83	107.65	105.64
112.18	111.87	112.78	110.24	112.09	111.29	111.77	111.17	111.12	112.6	112.91	110.72	110.86	112.49	111.46	111.63	111.62	111.9	110.95	111.84	108.99	112.84	111.45	112.09	112.29	110.55	112.8	112.77	111.47	111.53	110.58	111.44	111.97	110.7	110.99	114	112.49	112.87	113.44	112.56	113.19	109.65	110.61	112.71	112.39	112.87	110.79	112.42	111.69	110.19
103.69	104.89	104.3	106.18	105.5	105.09	105.21	105.98	106.1	106.55	105.95	106.22	105.93	106.82	106.19	105.41	106.24	106.64	106.49	105.19	106.63	105.17	105.38	105.35	105.81	104.87	104.39	104.47	106.27	104.38	104.88	105.18	105.85	105.63	105.44	105.06	105.6	107.14	105.24	105.71	105.78	105.05	105.98	105.32	103.92	105.67	105.87	106.48	107.21	105.26
98.507	100.56	100.11	99.064	100.43	99.79	101.35	98.484	100.27	98.916	100.79	100.03	99.037	96.555	100.52	99.54	99.633	99.879	99.05	100.53	100.14	100.72	100.41	99.541	100.14	99.754	100.97	100.32	99.125	100.7	99.665	99.93	99.815	99.735	99.825	100.18	99.381	99.811	101.72	99.315	99.141	98.559	99.61	100.68	99.22	101.06	99.839	99.514	100.08	99.56
99.244	99.137	101.17	99.956	99.954	98.89	98.97	99.09	99.567	99.764	100.32	99.621	98.9	99.432	100.5	100.64	102.06	100.26	99.541	100.86	99.882	100.8	100.12	100.06	100.5	99.309	101.87	100.15	98.808	99.674	99.38	98.822	100.94	98.798	100.12	100.51	100.51	99.375	100.41	99.131	100.13	98.273	100.91	98.423	99.588	99.719	101.57	98.661	100.06	99.537
106.07	105.2	104.8	105.69	105.57	104.64	104.42	105.22	106.18	106.15	104.64	104.94	105.69	105.41	104.65	104.63	105.37	106.26	104.86	107.22	106.15	106.42	105.48	106.32	104.8	105.92	106.09	106.04	107.16	102.88	105.62	105.93	106.54	104.91	107.37	104.79	104.61	105.82	104.51	105.48	104.61	106.23	105.23	106.32	105.59	104.99	107.24	105.54	105.44	104.15
106.29	104.05	105.87	105.86	105.98	105.93	107.13	105.8	106.82	104.43	106.24	104.11	104.64	105.79	104.29	104.21	106.03	104.49	107.68	105.15	105.87	105.34	105.41	105.12	107.03	105.25	105.42	107.08	105.15	105.24	105.48	107.09	105.7	105.87	105.77	105.83	105.11	104.46	104.75	105.11	106.55	106.4	105.12	105	106.15	105.96	105.97	106.82	104.82	106.08
104.65	104.9	107.21	106.06	105.59	106.41	106.55	106.18	106.63	106.45	106.68	105.86	106.62	105.33	106.03	108.18	106.96	105.61	107.42	104.83	107.46	105.89	106.19	103.66	105.96	105.86	104.61	107.02	105.18	105.55	104.32	105.04	106.21	105.55	105.65	107.14	105.95	105.21	105.29	106.64	104.9	105.44	106.48	106.26	106.73	106.34	103.86	105.63	106.59	105.78
117.35	116.05	117.52	117.4	118.12	117.93	117.2	116.89	116.79	117.31	117.76	117.95	118.28	118.03	116.81	117.82	117.17	117.44	117.83	115.8	117.42	117.96	118.07	117.08	117.17	115.96	117.36	116.9	117.24	117.97	118.11	117.2	118.29	116.5	117.34	116.24	117.95	115.71	117.54	118.81	117.98	117.49	118.75	116.67	117.32	119.29	117.49	117.4	118.06	118.11
105.73	105.86	105.34	106.36	106.17	107.84	105.74	105.91	107.44	105.99	105.23	106.55	105.87	105.51	105.3	105.62	106.02	106.49	104.96	106.6	106.21	106	106.69	105.79	104.24	106.48	106.14	104.34	105.88	105.37	106.56	105.57	105.05	107.33	106.41	105.29	105.95	104.31	106.05	106.09	107.15	104.43	105.77	105.25	107.64	104.89	104.6	106.21	104.45	106.38
98.797	100.12	100.19	100.96	99.416	99.254	99.248	99.439	99.112	98.814	98.737	99.272	99.178	99.843	99.498	99.551	100.58	99.58	101.17	100.16	100.05	100.57	98.818	98.923	99.08	99.73	100.58	99.645	99.12	100.87	100.03	98.969	99.115	99.755	100.12	99.347	99.928	100.2	100.06	99.456	99.531	100.86	100.98	98.334	101.25	100.33	99.592	99.12	99.545	100.69
105.4	105.29	106	105.12	106.15	104.08	104.92	105.87	105.61	105.6	106.95	105.98	107.53	104.15	105.14	105.8	107.7	105.53	104.46	104.19	105.28	106.43	105.1	104.61	106.09	105.68	105.17	105.69	105.21	106.94	104.95	105.13	105.01	105.63	103.7	106.61	106.12	105.69	104.93	106.13	104.27	103.55	106.02	105.09	104.81	106.15	104.53	105.05	107.52	105.23
102.92	104.43	102.73	103.09	103.46	104.52	104.28	104.84	104.04	103.76	102.85	104.54	104.13	104.34	104.09	103.48	103.54	104.33	103.93	105.03	104.37	104.4	105.26	103.15	105.3	104.78	103.81	103.83	104	104.54	103.81	105.59	103.98	105.88	103.28	104.37	104.53	101.87	103.61	104.17	104.5	105.22	105.94	104.84	104.96	105.99	104.74	104.01	105.71	104.94
107.45	106.13	105.38	105.63	106.97	105.84	105.52	106.35	107.48	105.25	106.89	106.73	105.65	104.28	106.49	106.91	104.19	105.92	105.55	106.32	106.18	105.35	107.59	106.49	106.18	104.39	104.33	105.03	105.21	105.99	105.9	104.91	105.63	106.29	105.88	106.6	105.48	105.74	107.06	106.52	105.3	105.44	107.59	106.38	106.4	106.01	105.83	105.61	105.44	106.19
106.34	106.9	107.36	105.37	106.37	106.85	106.89	108.48	107.37	107.47	107.47	106.1	106.79	105.77	107.82	105.88	107.29	107.13	108.67	107.7	106.39	107.32	107.13	108.23	106.7	106.94	108.77	107.2	107.51	107.71	108.53	108.32	106.21	104.83	106.54	107.03	105.22	108.66	106.33	105.15	107.26	108.64	106.42	109.3	109.35	108.28	106.98	107.47	105.99	106.73
113.04	113.91	110.22	111.86	111.68	112.66	112.52	109.61	112.81	109.88	110.5	111.74	111.89	112.98	111.12	113.26	112.35	111.55	111.55	111.53	111.6	111.17	111.77	110.24	111.97	111.17	113.26	112.2	111.54	110.12	110.75	111.65	112.51	112.5	111.66	110.61	111.63	110.66	111.04	112.24	112.6	110.34	111.31	112.35	111.84	112.09	110.13	112.19	109.55	110.87
[truncated: 150 more rows]
[truncated: 150 more columns]
