# Supplementary material for: Genetic dissection of main and epistatic effects of QTL based on augmented triple test cross design
Source: PLoS One. 2017 Dec 14;12(12):e0189054. doi: 10.1371/journal.pone.0189054 (PMC5730204; doi:10.1371/journal.pone.0189054)
Supplement: S8 Supporting Information — (ZIP) [file pone.0189054.s008.zip › z4_1300_0.8_5.csv]

106.83	107.68	108.81	105.35	106.78	105.47	108.38	106.87	106.11	107.28	106.88	104.86	107.09	107.5	108.49	104.42	106.78	104.91	105.33	106.6	106.9	109.46	107.91	107.89	106.24	107.32	109.22	108.75	108.46	107.68	106.29	105.82	106.97	108.21	106.8	106.48	104.27	108.33	109.8	107.56	107.73	107.08	106.64	107.64	107.58	107.15	107.34	106.48	104.85	106.51
110.57	110.96	110.36	112.72	112.25	111.63	113.51	110.43	110.42	111.11	110.21	111.9	110.27	112.52	113.91	113.99	111.32	113.33	111.9	112.64	111.03	112.02	110.67	111.93	111.33	112.46	112.59	112.34	111.25	111.79	111.78	110.98	112.54	110.74	111.39	112.21	111.03	110.73	109.59	111.5	109.41	112.06	110	111.8	109.89	112.62	110.9	113.08	109.79	111.11
105.26	106	105.83	105.53	105.19	106.02	105.79	107.7	107.85	103.39	105.47	105.76	104.16	105.79	105.03	108.67	107.15	104.05	105	106.87	106.19	106.71	103.79	107.4	108.1	104.8	104.66	107.21	104.88	107.32	107.45	104.46	106.14	105.03	106.59	106.77	104.97	105.12	105.9	106.62	104.06	106.07	106.99	106.12	103.55	106.11	105.85	106.79	105.79	106.91
105.72	107.78	106.27	109.65	106.06	103.06	105.26	106.01	105.6	104.34	105.89	107.78	103.51	105.97	106.09	106.08	105.32	105.63	104.97	104.45	104.4	106.35	104.71	106.84	104.94	105.56	107.84	103.56	105.17	104.76	106.43	105.13	105.99	105.53	105.86	104.7	106.04	105.16	105.41	107.22	105.5	106.71	105.96	108.69	106.44	107.37	105.92	104.19	104.4	106.11
105.42	107.94	106.19	104.83	105.61	104.48	105.52	106.29	104.92	104.74	105.93	105.56	104.52	106.51	108.22	107.47	107.7	107.49	107.64	106.54	107.63	103.86	108.54	106.03	107.49	106.33	106.6	104.69	105.78	106.49	106.93	107.44	104.61	104.56	106.01	103.61	107.84	105.21	107.11	105.74	106.33	105.77	106.68	107.09	105.85	105.55	105.39	105.2	105.38	106.24
110.83	109.93	110.59	112.47	112.46	110.47	109.32	109.88	110.25	111.69	111.94	113.7	110.82	111.06	111.53	111.32	112.09	111.58	111.55	110.2	112.05	112.26	110.4	110.33	112.73	110.93	112.5	111.96	112.2	111.05	109.2	110.13	110	112.26	112.81	109.6	112.47	111.3	112.31	110.97	111.65	113.37	111.46	110.31	110.98	111.46	110.49	109.86	109.5	112.76
107.92	106.09	106.34	107.13	105.54	106.24	104.67	105.65	106.43	108.97	107.11	106.02	108.15	107.17	105.49	105.53	107.02	104.8	104.73	105.8	105.36	107.05	106.69	106.91	107.92	104.62	105.98	105.48	107.44	106.56	107.62	106.32	108.39	106.38	108.4	104.94	106.22	106.24	106.1	107.69	106.9	103.72	106.75	105.95	106.39	107.33	105.57	105.61	104.53	105.05
113.01	111.09	110.76	111.15	111.24	110.26	111.91	112.3	112.34	110.53	110.06	111.53	113.06	110.9	111.57	112.12	113.57	112.74	113.12	112.32	111.28	110.95	112.68	115.08	112.12	111.76	113.31	110.06	113.07	111.16	112.71	109.67	111.56	111.52	111.58	111.23	111.86	113.13	113.41	112.55	111.23	111.08	111.15	114.37	110.93	112.81	110.24	111.16	110.28	114.26
106.76	105.24	104.28	102.44	108.01	105.79	103.35	106.12	103.56	105.92	104.93	104.74	106.13	105.9	105.82	107.47	105.9	104.42	105.95	103.18	104.81	106.15	104.24	104.55	107.58	104.8	106.14	105.14	105.63	105.26	104.09	106.62	107.35	106.64	105.02	105.99	103.85	105.77	106.73	105.94	104.97	107.09	104.06	105.4	105.45	105.81	103.16	104.01	105.23	106.57
107.18	104.78	104.2	103.97	107.36	105.46	105.49	104.25	107.05	107.01	107.64	105.2	105	106.77	106.38	104.27	105.13	106.15	107.9	104.61	105.1	107.27	107.95	104.42	105.14	106.69	103.52	105	107.09	106.53	106.31	105.97	107.01	103.21	105.4	103.79	108	106.24	105.34	106.11	106.24	104.16	105.56	106.67	107.09	107.14	104.5	104.82	105.33	107.04
112.52	110.7	110.7	111.64	111.29	112.13	111.35	111.47	112.67	111.21	111.22	114.22	109.28	112.43	110.37	109.95	112.38	111.79	113.51	113.04	112.2	112.14	111.02	108.06	111.77	111.35	109.42	111.85	111.55	112.08	111.89	109.86	109.5	111.16	109.77	109.21	111.02	110.1	111.78	112.38	108.8	112.4	110.91	109.49	111.74	110.77	110.97	112.13	111.19	109.88
111.6	110.44	112.3	112.31	114.26	111.9	111.14	110.52	111.72	110.81	111.27	111.45	113.42	110.06	113.11	110.75	113.25	112.8	112.97	112.73	113.16	112.18	108.62	111.87	110.04	112.78	113.05	111.41	110.77	112.79	112.78	111.07	114.3	111.31	109.94	110.45	111.39	110.58	112.08	111.83	110.11	110.66	113.14	110.32	113.83	111.74	111.41	112.8	111.87	111.33
104.2	103.07	104.22	104.66	105.42	105.85	105.15	105.49	105.4	104.53	105.77	105.63	102.23	102.6	102.7	104.22	104.91	104.68	103.28	104.82	103.78	105.24	106	106.73	104.82	105.34	104.81	103.95	103.73	104.39	106.78	104.48	105.48	104.63	105.38	104.82	103.31	104.86	103.39	105.81	104.28	104.15	105.51	103.85	104.47	103.6	103.35	106.02	104.24	104.32
103.95	107.24	106.88	105.41	104.58	106.57	105.12	105.39	104.6	107.38	105.48	104.72	105.33	103.18	106.68	104.58	106.92	105.87	106.82	105.38	104.24	105.82	106.44	104.91	108.15	106.61	105.57	105.36	104.07	106.09	106.57	105.51	106.03	108.01	107.02	105.35	103.06	105.54	105.01	103.92	105.75	106.77	102.59	105.59	103.22	105.31	104.24	106.34	105.85	103.35
100.41	101.05	101.22	102.55	101.68	101.15	99.644	102.16	99.706	102.79	100.95	101.41	100.63	99.104	100.51	100.56	98.357	98.545	100.05	99.934	101.75	101.53	101.58	101.59	99.206	100.81	101.22	102.26	102.2	103.03	101.07	99.665	100.32	100.99	100.41	97.657	99.697	100.09	101.06	100.28	99.739	99.263	99.596	101.1	100.5	98.786	101.15	103.51	100.61	98.542
113.51	113.04	110.2	111.54	111.46	110.32	110.78	112.16	111.31	112.83	110.99	111.49	112.39	111.52	111.45	110.53	111.4	112.14	112.1	111.53	111.38	110.69	114.16	112.26	111.53	112.86	112.24	111.39	111.49	111.89	109.95	112.16	113.71	111.85	112.93	110.44	110.77	111.08	111.5	113.08	109.99	110.82	111.47	109.98	112.82	111.49	111.12	114.86	112.44	110.7
110.85	112.31	110.29	109.26	112.46	113.2	110.87	111.53	110.24	111.6	112.97	111.34	111.1	110.59	109.94	110.6	112.44	110.01	111.34	111.98	108.26	112.21	110.33	110.01	111.99	111.39	109.35	113.03	109.88	112.19	110.09	110.69	111.45	111.72	109.19	108.28	110.94	110	111.32	112.52	112.33	112.26	111.01	110.77	111.59	111.66	110.86	109.33	111.75	111.33
106.98	106.15	105.85	104.96	107.29	103.86	104.44	103.12	103.4	105.88	106.46	105.83	103.59	103.85	104.47	104.59	104.72	105.92	105.63	105.73	105.43	105.77	105.55	106.02	104.09	103.03	105.92	104.82	104.69	107.55	103.39	104.51	107.79	106.19	105	107.63	106.43	104.53	106.14	107.3	106.55	105.3	105.53	104.89	105.69	107.22	103.52	106.54	106.15	104.7
99.823	100.24	99.226	101.13	102.43	99.993	100.9	99.54	101.38	100.79	98.299	100.27	100.26	99.746	98.25	98.453	100.19	100.94	100.44	100.73	100.6	98.335	102.69	100.11	99.067	100.49	101.89	103.03	98.498	100.78	100.21	100.06	102.64	100.03	96.235	101.21	100.95	98.816	100.41	99.762	99.945	101.2	100.64	101.48	97.778	98.973	100.06	100.66	99.548	99.694
101.69	100.1	97.956	99.393	102.11	100.66	98.687	98.851	102.59	98.417	100.14	97.379	100.93	99.33	100.78	99.695	99.46	99.941	98.951	99.703	99.289	99.35	99.581	98.859	100.37	99.336	99.362	99.135	99.793	99.055	99.947	99.641	100.72	100.45	98.586	96.697	100.48	99.564	98.998	97.659	101.46	100.7	99.804	99.844	101.66	97.596	99.997	99.904	101.11	99.484
102.14	102.14	101.94	99.665	101.74	102.73	101.27	100.81	100.19	102.32	100.77	102.67	101.41	99.597	103.22	102.23	101.02	101.71	101.08	99.876	99.009	100.88	100.75	100.39	100.9	99.489	100.58	101.92	100.29	101.44	99.831	101.86	100.66	101.31	101.53	101.84	102.16	101.33	100.3	101.25	100.51	101.34	99.068	98.928	101.08	101.92	103.01	99.653	101.89	99.633
107.88	106.03	106.06	107.12	102.6	107.65	105.98	106.79	106.78	105.48	108.68	105.76	105.49	107.36	107.55	105.64	106.36	106.99	104.91	106.94	105.23	107.67	104.46	107.23	105.83	104.97	105.89	106.76	107.96	107.18	107.2	105.41	106.71	105.41	105	104.95	106.08	105.49	109.61	107.5	106.84	107.91	106.26	106.8	106.31	105.07	105.82	106.95	109.78	104.59
102.91	103.79	105.97	105.05	103.15	105.11	103.81	102.23	105.91	106.22	102.75	102.52	104.22	103.34	103.77	102.72	103.24	104.34	103.87	102.63	105.47	104.85	104	103.04	103.84	103.59	106.22	103.52	104.2	105.21	104.79	100.64	104.72	103.65	103.69	103.82	104.45	103.05	103.91	106.45	105.02	105.49	104.71	105.5	102.02	105.26	102.58	104.21	104.9	106.19
101.24	99.935	100.67	99.427	99.888	101.08	100.85	101.68	102.62	99.388	101.13	100.09	100.44	101.05	102.33	101.11	102.46	100.86	102	102.54	100.54	103.82	101.44	99.995	101.34	101.61	101.44	104.78	102.1	102.79	103.26	102.19	100.4	102.88	101.17	99.085	98.376	100.3	99.459	98.749	103.52	98.22	98.827	100.25	103.08	101.16	101.48	101.36	99.513	101.78
104.95	103.47	103.74	103.4	105.26	103.45	105.75	105.69	104.89	102.61	102.75	103.57	102.73	104.26	105.26	102.9	106.47	105.68	105.76	105.16	104.68	104.4	105.3	102.2	106.44	104.48	105.54	104.49	104.81	104.67	104.55	106.91	104.39	103.29	103.38	102.35	103.41	101.94	102.94	102.66	103.89	102.85	102.88	105.58	105.34	104.47	104.1	101.71	103.99	104.54
98.204	101.29	98.589	99.047	98.751	101.39	99.093	100.62	100.98	100.88	99.512	99.688	99.664	100.64	99.305	99.319	101.68	100.43	100.43	99.5	98.104	100.1	100.03	101.94	101.1	101.21	100.4	99.591	98.064	98.805	101.38	103.28	100.88	99.919	101.28	101.26	101.02	99.811	97.921	101.21	99.824	101.02	98.591	102.47	101.41	100.89	99.567	99.716	102.69	100.55
105.86	106.66	107.68	106.39	104.1	105.52	105.51	106.34	105.27	105.8	103.94	103.32	106.25	106.08	104.32	106.03	104.75	105.74	105.25	106.61	108.41	106.53	104.92	106.56	103.86	106.09	105.75	105.12	104.25	105.44	103.99	105.73	104.68	106.73	103.47	107.32	106.01	106.16	106.06	103.69	106.05	104.59	105.43	105.67	105.83	103.78	106.9	105.71	106.59	102.55
107.19	105.97	108.05	105.09	106.59	107.88	106.12	104.68	106.26	104.47	104.64	104.64	105.62	104.9	104.89	104.82	104.19	104.97	105.55	104.9	106.98	104.86	106.58	107.08	105.53	105.55	105.35	105.68	105.08	106.07	105.65	105.16	106.64	106.62	104.85	105.14	104.66	104.94	105.67	106.21	106.44	106.62	106.32	106.17	103.36	105.66	104.92	107.9	105.15	106.62
105.67	106.03	104.24	106.82	105.75	109.1	107.6	107.15	105.46	105.36	106.75	104.96	104.47	104.05	107.58	104.21	106.55	106.73	105.09	105.96	105.92	105.44	107.27	106.67	106.43	104.97	107.38	107.24	107.18	105.07	105.18	108.48	105.9	103.84	105.98	107.1	107.02	108.06	106.24	107.13	105.57	107.14	105.27	108.17	105.88	104.97	105.88	106.85	107.21	107.91
101.45	102.63	101.85	102.46	100.56	101.77	101.69	99.887	100.95	100.83	101.31	101.87	101.23	99.753	99.147	100.82	100.74	99.97	100.76	99.296	101.28	100.14	102.43	101.24	100.95	102.8	100.49	100.17	101.54	101.21	99.152	101.67	102.03	98.745	98.623	101.07	101.15	100.26	101.85	99.699	102.15	103.79	99.571	101.53	100.21	99.326	101.49	98.703	102.13	101.77
103.38	98.317	100.42	97.395	101.65	98.539	100.79	98.465	102.15	100.13	100.11	99.666	99.16	99.852	99.311	100.16	97.871	101.34	99.266	100.33	100.06	100.71	98.581	100.23	100.75	100.73	100.32	100.45	99.177	100.63	99.226	100.02	96.055	98.61	97.169	101.31	101.42	97.943	99.672	101.82	99.556	100.09	98.692	98.178	99.775	99.625	99.576	99.241	100.39	99.16
105.92	103.99	106.68	108.01	106.93	105.29	103.66	105.55	104.27	106.16	106.44	105.89	105.67	106.41	105.18	103.9	105.52	104.86	104.15	103.78	105.85	105.04	106.49	106.26	103.84	106.79	104.84	106.33	104.92	103.78	106.89	103.4	105.64	104.17	106.62	106.36	106.62	104.37	104.48	105.13	105.53	106.03	106.15	106.11	106.53	103.97	106.08	104.74	105.75	104.94
105.62	104.56	107.62	103.59	105.89	106.7	103.87	105.76	107.74	106.84	105.4	104.67	106.31	107.28	105.79	104.3	105.35	106.27	105.24	106.49	103.46	105.86	106.23	103.91	104.87	103.77	106.52	104.54	107.21	106.13	105.71	104.75	106.27	104.64	106.5	103.86	105.96	104.91	106.81	107.39	107.91	103.89	107.95	107.86	107.94	104.88	105	105.57	104.58	105.84
105.44	106.83	104.12	105.9	107.7	105.31	105.46	103.42	104.69	105.09	106.69	105.6	103.67	107.65	105.21	105.39	106.75	105.94	104.05	106.43	103.88	104.74	103.2	105.55	104.66	105.98	105.57	105.6	106.64	105.83	106.27	106.69	109.64	106.67	105.87	106.99	104.21	104.93	107	108.06	106.56	103.76	107.16	105.71	105.04	106.26	105.55	105.55	104.74	105.51
106.28	106.14	105.41	106.16	107.28	105.19	105.95	105.88	107.25	105.62	107.01	106.02	107.16	104.52	105.28	106.34	103.82	105.6	104.39	103.84	103.85	103.33	104.72	104.54	102.85	105.13	106.15	102.63	105.45	105.96	105.25	105.01	104.27	107.32	103.41	107.51	107.27	104.89	103.94	106.62	106.45	105.19	105.71	105.19	105.96	106.84	106.15	106.39	104.42	105.42
110.26	109.19	110.6	109.61	109.7	110.74	111.8	108.61	111.95	108.95	108.72	110.47	109.64	108.31	111.46	108.58	108.7	108.1	108.36	109.74	109.1	110.79	110.28	108.74	110.79	111.32	110.61	111.2	107.78	109.55	109.41	109.86	110.37	108.78	111.54	110.41	109.07	110.15	109.53	109.88	106.68	110.97	108.28	110.07	108.96	111.91	110.59	109.79	111.18	107.62
104.1	103.62	104.43	104.76	104.83	103.7	105.43	103.19	103.95	104.84	105.24	103.52	102.54	103.87	103.89	103.97	102.94	104.63	104.23	103.33	104.34	103.99	105.75	106.07	107.31	104.59	104.51	103.9	105.2	103.66	104.01	105.26	104.82	103.28	104.19	104.33	102.11	104.12	104.13	102.95	103.64	105.41	104.81	102.43	101.09	104.75	105.1	104.49	105.63	105.17
111.91	112.9	110.7	110.56	111.14	112	112.64	110.76	110.61	113.25	111.31	112.83	110.65	110.74	110.79	110.96	110.69	111.45	110.75	112.27	111.95	110.57	111.26	110.38	113.81	110.13	110.93	108.5	110.58	111.8	109.99	113.81	113.7	110.63	108.67	113.52	110.44	112.36	110.76	110.23	111.68	109.73	110.76	110.38	109.8	108.58	111.94	114.1	111.07	112.87
111.28	109.33	111.38	112.23	113.59	110.88	111.61	110.89	112.11	110.49	111.04	111.88	111.72	111.12	110.61	111.55	110.99	110.18	109.07	112.11	109.66	111.07	109.87	111.59	108.47	111.69	111.21	112.13	111.94	110.25	112.34	109.68	110.74	112.31	113.1	110.76	109.31	112.68	112.47	112.38	110.95	110.97	110.03	111.81	109.35	112.15	111.94	110.74	113.05	111.78
105.65	105.72	107.04	106.3	107.8	106.92	107.79	106.65	106.9	106.45	107.37	104.37	104.17	107.11	107.59	105.94	107.37	105.95	105.16	105.2	106.92	103.55	108.52	106.97	106.95	104.84	106.08	106.1	106.02	107.44	106.1	106.67	106.51	105.45	106.56	104.61	104.08	104.27	108.17	106.6	105.09	105.47	106.57	104.48	106.43	108.34	107.9	106.85	106.06	106.86
110.27	110.34	109.43	111.11	110.66	110.46	107.65	109.71	109.09	110.93	109.99	112.43	111.02	109.28	111.32	111.29	110.02	109.05	109.04	111.88	111.28	111.09	111.35	112.36	110.25	109.16	109.94	112.18	112.81	108.38	110.75	111.1	110.04	110.08	110.83	110.4	109.01	110.39	109.96	112.19	110.12	110.72	110.21	108.43	111.25	110.02	109.73	112.33	110.33	109.61
105.67	106.75	104.85	104.91	106.41	104.99	106	106.88	102.92	104.83	107.99	104.48	107.08	104.84	105.1	105.97	106.14	106.87	107.6	104.77	106.02	105.15	104.82	104.68	107.99	107.93	106.1	106.27	103.25	106.39	107.45	104.72	105.37	107.38	106.62	106.47	107.27	105	105.78	105.91	106.6	105.14	108.44	104.89	108.26	105.16	107.06	105.42	104.15	106.95
111.65	111.45	111.32	109.91	113.71	108.58	113.94	112.41	110.47	111.97	111.08	111.36	112.11	109.24	110.71	110.51	110.71	112.08	108.6	112.01	112.47	111.41	111.97	110.31	109.1	109.63	109.97	111.4	111.6	112.59	114.03	110.54	111.46	111.57	110.93	112.03	110.58	110.61	110.09	112.14	110.42	110.3	110.45	111.99	112.15	111.09	111.21	109.25	109.5	112.12
104.52	104.5	106.74	105.65	105.5	105.51	106.14	107.87	105.7	106.3	105.91	105.02	104.81	106.37	107.73	106.22	104.51	106.71	104.1	106.9	105.65	107.01	105	104.71	105.49	105.74	107.69	106.26	106.95	105.49	105.05	106.2	105.94	108.04	108.17	105.56	105.86	105.49	106.87	104.66	105.75	105.16	107.73	108.59	102.58	104.59	102.82	106.62	106.38	106.32
105.07	105.91	105.59	105.11	105.33	105.11	102.99	105.71	102.78	105.49	106.06	105.25	104.05	102.68	105.29	105.91	105.55	105.27	104.29	104.56	106.02	106.73	103.09	103.63	106	102.38	104.61	107.13	101.93	106.19	101.36	104.29	102.53	106.2	104.31	103.36	104.17	105.55	103.03	105.58	104.6	102.74	103.58	105.79	102.95	104.55	104.19	105.37	103.27	104.02
105.9	107.51	105.28	104.3	107.3	104.8	105.97	104.76	106.48	105.99	103.93	106.77	103.96	107.8	105.43	105.63	103.97	106.51	105.77	106.92	107.16	105.1	106.65	103.63	107.29	103.96	102.6	105.98	104.4	106.49	106.46	105.82	106.28	106.26	107.35	104.56	104.16	104.87	106.85	104.2	105.6	105.59	105.22	105.81	105.88	104.81	104.87	105.36	104.96	106.8
105.25	106.69	105.21	104.39	106	106.62	103.77	105.9	105.28	104.39	106.13	104.3	106.33	108.93	106.81	106.98	104.03	105.91	106.33	107.24	103.97	105.25	107.06	107.65	106.13	103.85	104.75	105.88	105.78	107.65	106.35	107.27	105.53	106.07	105.12	104.34	106.43	105.27	104.71	105.43	105.28	104.74	105.95	105.84	105.06	107.17	105.06	105.59	107.32	106.04
109.66	110.72	113.25	109.78	110.8	110.13	111.64	113.3	109.68	110.22	111.65	112.93	110.21	111.23	110.53	112.72	110.65	112.67	111.85	109.86	110.28	109.57	110.99	111.53	111.12	111.23	111.88	110.38	112.37	113.35	111.07	111.4	111.3	111.77	108.83	109.76	112.89	113.06	109.19	110.32	111.28	109.59	112.27	110.26	109.87	110.5	110.46	112.93	112.13	109.7
107.07	105.21	105.69	106.7	104.7	105.76	105.05	106.73	106.07	105.17	104.87	104.19	107.84	105.74	106.52	104.39	104.44	105.73	107.15	106.86	105.22	105.32	105.32	107.65	106.74	106	106.93	105.87	105.8	104.08	104.99	105.29	106.15	107.37	107.29	106.14	106.03	104.6	103.28	105.23	105.68	103.28	105.68	105.65	104.59	105.61	104.07	105.23	103.25	105.19
107.36	108.39	107.25	103.27	104.83	105.8	106.24	104.2	106.56	108.98	103.81	106.84	107.9	106.58	108.34	105.67	103.29	107.62	104.98	105.52	105.12	105.31	106.84	105.53	106.94	106.43	105.96	104.49	104.39	105.34	107.92	102.16	105.93	105.63	106.99	107	106.93	105.41	107.84	104.37	104.89	104.25	106.06	104.79	105.16	106.55	105.22	106.98	105.45	106.98
112.98	112.43	112.58	111.34	110.21	112.42	112.2	111.12	112.23	111.05	111.72	110.14	112.11	110.91	113.49	111.62	112.11	110.72	111.52	111.53	109.12	111.36	111.66	111.44	109.93	113.34	111.68	110.75	109.61	112.02	109.53	111.53	111.94	109.9	113.37	111.24	112.67	113.13	111.33	110.9	111.35	110.4	111.89	110.77	111.95	111.52	111.01	112.03	113.35	112.96
102.01	105.05	104.12	101.6	104.06	102.22	105.56	103.15	105.05	106.31	103.65	104.86	105.75	105.17	100.92	105.43	103.32	102.23	108.18	104.18	105.02	104.53	105.11	104.51	103.18	105.33	103.03	106.95	106.76	105.96	105.67	105	102.99	103.37	103.7	104.16	105.57	103.75	104.89	103.08	106.12	104.08	102.26	104.39	102.75	104.62	105.57	105.86	105.69	103.33
101.2	98.68	100.49	103.41	98.724	101.8	101.95	101.23	100.96	101.76	100.11	100.71	100.17	101.52	100.99	98.32	101.41	102.21	100.15	102.4	101.85	101.59	101.47	102.2	100.29	101.91	99.697	101.96	101.89	102.14	102.88	100.96	100.51	101.93	102.22	100.01	103.55	99.542	99.803	99.444	100.8	101.59	102.42	99.501	98.268	101.02	99.029	100.86	103.33	102.35
103.88	103.46	102.13	103.21	104.65	106.62	104.86	104.87	103.64	101.24	104.99	103.62	104.02	105.32	104.01	106.46	102.58	105.7	105.71	103.71	102.54	103.3	104.42	103.4	104.11	106.8	104.54	104.83	103.3	103.76	101.99	103.16	103.72	104.98	101.79	104.47	104.65	103.58	105.32	104.74	105.89	102.53	106.28	105.25	102.55	104.55	103.08	104.37	104.68	106.23
112.98	113.95	112.14	111.37	112.12	114.52	112.65	111.82	112.43	111.88	111.19	112.46	111.85	114.23	111.81	112.44	114.5	111.62	110.34	113.34	115.51	113.14	112.91	110.46	111.3	113.45	114	115.78	114.32	113.8	112.85	113.99	113.37	113.09	111.84	112.97	113.97	113.51	112.06	114.45	112.81	112.13	114.83	110.81	111.02	111.06	110.51	111.67	113.16	113.32
105.96	105.77	106.63	108.33	105.91	107.91	107.52	107.83	109.48	106.1	104.37	106.6	107.16	106.79	106.8	107.04	106.78	106.09	106.29	107.74	105.35	107.54	105.54	104.95	107.06	105.93	106.84	106.68	106.52	106.41	104.99	107.1	107.16	104.68	106	104.66	107.4	109.02	106.13	105.2	108.77	105.22	104.96	104.42	105.54	107.76	108.02	106.93	106.64	106.78
111.46	110.7	112.86	112.28	113.23	111.27	111.85	111.31	109.46	110.76	111.77	111.45	112.69	112.93	111.93	111.91	112.52	113.84	111.11	111.38	111.4	111.02	110.45	112.87	114.55	109.13	112.38	111.82	112.26	111.28	109.64	112.21	111.59	111.24	111.19	110.55	110.49	111.34	108.58	111.01	111.56	114.26	111.55	110.26	109.45	111.46	111.45	109.23	112.09	112.13
106.66	104.89	103.49	104.71	107.08	104.25	105.67	105.87	105.88	106.42	105.1	106.14	105.67	106.32	105.08	105.8	105.42	105.67	102.85	106.5	107.01	106.12	103.89	105.6	106.27	107.65	106.93	104.55	105.22	104.33	107.06	105.28	105.92	106.21	105.58	104.66	106.16	104.62	103.91	104.99	106.37	106.48	106.12	105.77	104.46	104.19	105.09	107.52	105.84	106.25
105.74	105.7	107.22	110.01	105.37	104.79	106.35	104.04	106.54	106.57	104.36	105.51	106	106.02	104.1	106.41	106.22	105.08	106.08	106.23	106.6	103.47	107.91	108.2	104.78	105.16	106.28	104.51	106.56	104.35	106.14	106.04	107.96	108.29	104.37	106.2	106.12	105.89	105.29	104.04	105.57	104.28	107.5	105.27	107.9	103.76	105.7	106.27	103.73	105.63
112.69	112.4	111.53	110.11	111.77	113.68	112.39	113.13	111.54	111.9	110.92	112.36	110.53	111.25	109.92	111.94	110.52	111.9	113.17	109.39	111.84	112.3	110.91	111.41	111.41	111.47	110.74	111.52	109.73	111.37	111.68	112.22	113.19	112.27	113.09	110.86	111.62	111.77	110.72	110.78	111.49	112.05	109.15	112.17	112.93	111.26	109.38	112.31	110.91	109.66
105.97	106.36	106.45	106.98	106.88	105.32	105.94	106.67	106.25	105.17	108.53	103.87	105.36	105.6	104.64	103.8	106.41	106.84	104.3	105.24	103.98	105.21	105.05	104.89	105.55	106.05	103.37	106.51	105.14	106.95	104.93	103.73	106.17	107.06	107.99	102.5	104.3	105.23	104.04	106.01	106.81	106.43	104.73	107.04	105.38	105.37	105.14	103.06	105.22	107.29
108.74	111.69	111.33	110.2	111.38	111.78	114.54	111.76	113.84	112.03	112.8	110.74	111.94	110.96	110.38	112.03	110.35	110.96	111.93	111.85	110.99	110.71	111.88	112.12	111.93	112.63	111.27	111.99	111.48	112	111.35	112.78	111.87	111.89	111.19	108.37	111.66	110.89	110.25	113.28	112.08	113.55	111.57	112.35	109.85	111.66	110.67	109.65	110.38	111.56
106.26	106.12	105.19	107.8	104.77	101.96	106.49	105.12	105.89	105.23	107.93	105.96	105.62	103.44	103.31	105.39	104.64	106.95	104.47	105.78	105.14	107.38	105.55	106.25	104.85	106.09	104.41	105.34	104.83	104.57	104.11	107.84	103.49	105.06	104.22	106.06	105.38	105.59	104.39	106.8	105.5	105.65	105.94	104.2	105.77	106.78	106.82	108.66	105.56	105.34
110.05	112.02	110.21	111.65	114.63	109.87	111.13	111.33	108.96	112	112.87	110.36	110.4	111.34	111.56	111.79	113.56	111.2	112.45	112.31	111.13	110.57	114.96	111.29	108.71	111.46	108.39	110.41	110.34	110.86	112.11	110.14	112.42	110.25	108.12	113.38	110.61	111.68	112.03	109.88	112.63	111.15	111.31	112.48	110.36	110.56	110.22	112.37	110.89	112.84
107.69	106.75	106.27	106.63	106.38	105.67	107.19	106.6	106.14	106.73	105.7	106.99	105.8	105.75	108.11	105.9	105.92	104.07	107.76	106.76	106.16	106.57	104.47	107.16	106.73	106.01	106.95	105.33	106.57	106.12	106.21	106.54	107.26	107.26	106.77	104.72	106.64	107.68	106.18	106.85	107.83	105.38	106.4	106.99	106.64	104.79	107.1	104.5	108.8	103.53
106.1	105.51	107.09	105.8	106.95	106.78	104.2	107.5	106.23	107.33	106.02	103.76	106.85	105.09	107.1	106.22	105.95	105.8	107.63	106.04	107.45	107.56	106.42	105.7	105.48	106.13	103.83	106.02	105.59	103.94	106.71	105.09	107.49	105.73	104.89	105.53	105.95	106.5	106.03	104.8	106.68	105.46	106.24	104.01	107.95	107.11	103.73	105.24	106.47	106.67
113.35	109.19	109.7	109.53	109.91	107.98	110.38	110.63	109.95	109.26	110.11	110.29	111.92	108.46	109.02	109.43	111	109.77	107.27	108.12	107.6	107.04	110.17	110.14	108.74	109.86	110.55	111.95	110.59	112.1	107.07	110.21	110.7	110.72	107.44	109.3	110.18	107.58	109.24	110.43	106.48	109.12	110.25	108.73	107.14	111.13	110.29	110.49	110.19	110.74
101.2	100.44	100.82	99.564	101.52	99.905	99.895	100.8	99.104	100.74	100.17	100.81	99.493	98.181	99.023	99.207	102.75	100.33	100.32	99.672	102.19	100.61	99.29	97.93	100.6	99.17	99.158	101.35	100.17	99.238	102.09	101.03	98.388	99.74	99.573	99.659	97.497	102.45	100.47	102.33	100.78	98.845	99.756	99.736	98.753	101.55	101.72	99.944	99.31	99.845
110.95	111.05	112.61	109.67	111.17	111.59	111.33	112.52	112.46	111.52	111.22	110.54	111.27	111.3	111.82	112.32	111.91	114.96	112.2	111.57	109.52	112.48	111.54	111.28	112.91	111.77	110.74	114.44	110.44	111.45	113.22	111.96	113.97	111.63	112.71	112.17	109.34	110.78	110.58	112.06	112.58	112.31	111.39	111.25	110.56	112.66	110.86	112.07	111.35	111.64
107.98	105.03	106.06	107.87	105.92	106.36	107.3	105.97	106.88	108.29	108.78	106.17	108.47	105.53	106.26	107.86	107.39	107.36	108.34	106.19	107.71	105.42	103.65	107.97	107.27	107.32	107.39	107.52	106.16	109.55	107.19	109.65	106.73	107.99	108.18	107.03	107.35	106.88	104.74	108.26	106.73	107.32	108.11	106.78	107.14	107.7	106.6	105.89	108.31	106.5
106.05	109.47	105.77	107.36	107.48	106.41	107.05	104.77	106.76	104.65	105.21	104.97	105.82	107.21	107.18	106.42	106.88	104.77	105.57	107.24	108.9	106.38	106.51	107.88	106.35	107.86	106.98	107.33	107.24	108.81	107.22	106.45	105.95	104.44	105.44	108.89	103.95	108.15	106.96	107.87	105.2	107.89	104.97	107.19	105.01	107.35	106.68	107.3	105.37	105.52
104.64	106.4	106.95	105.35	104.68	106.23	102.8	105	103.36	105.13	106.03	104.01	104.44	104.35	104.84	104.11	105.64	105.31	104.24	104.88	105.25	106.45	104.01	105.92	104.95	106.89	105.04	105.02	105.79	107.61	104.62	104.23	106.35	104.38	104.94	104.04	107.45	104.34	105.77	106.74	106.36	106.6	105.3	105.67	103.53	104.3	105.36	106.3	103.61	106.25
104.65	105.31	103.95	104.24	104.46	107.67	105.49	104.29	104.21	104.26	105.11	104.35	102.77	102.39	105.23	104.68	105.89	107.85	105	104.42	103.02	102.71	103.92	103.26	104.23	103.87	104.89	104.14	104.62	104.52	104.06	104.05	103.4	105.8	105.03	104.3	104.44	102.61	103.29	103.98	104.3	103.06	105.62	102.01	103.56	103.61	103.33	105.05	103.26	103.41
106.81	102.82	105.9	103.69	105.34	106.42	105.35	105.9	107.29	104.52	108.17	104.26	105.93	106.84	105.5	105.83	106.26	106.43	105.23	104.81	106.4	107.32	105.44	105.82	105.88	107.65	106.03	106.95	105.28	105.6	106.59	105.49	104.41	107.37	106.83	106.63	105.34	105.69	105.45	107.33	107.83	105.36	106.29	106.17	105.08	103.67	104.34	104.76	106.11	106.9
103.59	105.59	106.55	106	107.24	104.89	105.07	108.41	107.37	107.25	107.03	103.08	106.74	105.8	106.82	106.69	104.47	105.55	106.75	107.79	105.3	107.92	105.39	106.15	105.16	107	105.7	108.06	106.34	104.97	105.62	106.39	106.63	106.02	107.89	106.26	106.8	106.6	107.57	106.51	105.26	106	105.34	109.16	108.31	106.96	107.18	104.65	105.95	106
99.255	100.28	98.016	100.93	98.341	99.781	102.1	101.23	101.44	99.81	100.78	99.196	99.433	100.48	98.82	99.76	100.1	99.891	97.985	100.06	100.17	100.28	99.118	98.584	100.9	101.04	101.45	100.32	99.892	98.93	98.379	99.82	102.1	97.595	99.311	101.51	99.261	97.592	97.851	99.052	101.08	101.48	99.922	100.57	99.062	100.32	101.33	101.11	99.062	99.031
104.76	102.8	102.11	101.41	99.7	102.87	99.289	100.04	103.44	100.35	100.72	102.35	102.03	99.355	101.45	100.04	100.45	101.81	102.25	101.34	101.17	103.12	101.83	100.52	102.04	102.19	99.917	99.327	101.57	101.31	100.53	102.09	99.276	100.39	99.933	100.99	98.819	100.01	100.75	102.85	99.857	103.73	99.961	102.42	100.82	100.2	100.94	102.99	101.09	100.91
106.22	107.22	105.21	105.52	107.28	106.56	105.54	103.93	105.92	106.17	107.61	106.78	108.12	106.26	106.97	104.82	104.51	105.81	106.21	104.4	105.9	104.45	105.33	106.09	107.21	104.38	101.26	105.7	107.56	105.68	106.71	105.46	106.09	106.56	108.71	105.26	104.58	103.84	105.27	107.75	106.76	106.93	105.59	106.23	104.66	105.92	106.86	104.14	109.11	107.35
104.1	103.41	105.08	105.68	103.77	105.27	104.08	104.75	106.15	105.87	105.26	105.14	102.56	106.82	107.84	103.54	106.72	104.63	106.19	106.18	106.48	106.36	103.93	106.45	107.66	103.39	106.46	108.2	106.2	104.29	104.48	106.08	106.54	105.08	107.82	106.68	106.19	104.34	105.37	106.84	105.43	106.77	106.6	105.88	105.47	106.57	105.3	105.19	105.38	105.2
109.28	111.81	111.2	110	111.21	108.45	111.2	109.83	110.58	111.37	110.86	110.4	112.18	111.76	108.27	109.14	109.93	110.62	110.94	111.02	112.65	109.81	110.45	111.12	107.93	112.03	109.32	111.72	109.47	110.42	110.93	111.78	110.28	112.18	111.46	109.8	111.28	108.06	110.27	108.16	110.99	110.07	111.62	111.44	111.26	110.93	110.71	108.96	110.36	110.19
110.92	111.03	110.58	109.04	112.3	111.44	108.94	111.73	110.12	110.2	111.89	111.6	112.12	113.03	109.59	111.92	111.69	111.56	113.13	110.69	110.9	111.9	110.46	112.92	111.35	110.5	111.63	112.7	110.41	112.41	111.01	112.59	110.95	110.99	111.88	112.04	110.44	112.47	111.03	111.24	112.05	111.75	111.98	112.47	113.35	110.39	111.26	113.48	111.63	111.78
102.85	103.7	102.02	106.06	102.37	103.09	103.43	104.67	104.24	104.16	104.14	103.23	101.12	104.64	102.76	105.45	107.8	104.36	105.34	104.31	103.1	101.58	101.46	103.61	104.88	103.14	101.39	102.55	104.38	104.06	103.75	104.64	102.92	104.94	106.06	103.05	102.26	103.8	103.22	104.68	106.28	104.45	102.79	105.83	105.93	102.9	104.18	103.96	103.19	103.48
105.04	106.48	104.48	106.64	107.24	106.25	105.44	105.36	106.35	108.69	104.13	105.05	106.63	105.48	107.62	104.76	106.24	106.08	104.99	103.47	104.26	105.43	107.44	107.52	106.95	105	103.81	104.95	106.46	104.24	105.11	105.07	107.05	105.23	105.93	104.25	106.33	106.84	105.78	104.54	105.12	105.32	107.12	105.25	105.35	104.39	106.94	104.69	105.07	104.74
110.78	112.78	112.7	112.36	112.05	111.73	110.13	110.71	114.44	112.83	110.94	112.75	111.12	112.88	112.11	112.55	110.85	113.36	112.31	111.56	112.29	109.69	111.28	112.2	109.22	111.54	110.75	111.56	113.34	112.02	114.01	113.83	112.16	111.63	112.09	113.42	113.04	110.3	111.71	111.11	111.69	111.49	110.38	110.16	111.34	111.65	113.32	110.22	112.52	112.57
107.38	110.45	108.84	107.34	110.94	111.32	110.5	110.96	109.42	110.02	109.24	111.14	109.86	110.38	111.54	111.33	109.48	109.11	107.91	110.31	108.65	109.64	113.42	112.3	108.26	108.24	110.05	109.54	108.94	109.62	110.45	110.09	111.56	110.75	111	113.87	110.71	109.8	110.62	110.37	111.94	111.23	110.36	108.21	110.65	110.45	110.21	109.33	109.1	108.81
108.45	108.81	111.67	110.13	109.83	110.31	110.83	108.4	109.48	106.97	111.39	110.05	110.04	109.1	110.7	108.73	109.53	108.05	107.53	108.65	109.25	108.79	111.09	111.29	109.82	110.54	111.83	108.95	108.75	108.62	110.76	109.88	110.31	111.26	109.64	110.44	111.69	108.65	110.97	110.07	109.09	111.16	110.43	111.97	107.81	108.97	109.93	109.39	111.41	111.57
105.8	106.03	106.13	107.87	106.21	104.95	105.74	106.76	105.85	107.92	106.66	104.84	106.6	106.23	104.12	107.17	107.46	106.46	107.71	106.69	106.92	108.84	104.22	106.24	104.27	106.28	105.68	104.9	105.18	105.03	109.29	105.63	107.19	105.74	105.87	106.26	107.3	106.16	106.69	103.55	104.42	105.93	105.36	105.88	105.88	105.57	105.68	105.81	105.11	106.05
113.2	111.24	110.81	111.26	113.14	113.63	110.4	111.06	113.04	115.15	111.89	112.08	113.27	114.56	111.81	111.15	111.87	111.55	111.66	111.09	115	113.38	111.69	112.04	113.64	114.56	111.93	113.4	111.58	112.92	112.17	114.41	114.42	113.4	113.11	111.03	109.65	114.21	112.19	112.69	113.16	114.92	112.28	110.95	113.52	110.32	114.41	112.41	112.22	113.01
110.96	111.15	109.76	111.92	111.03	108.62	110.18	112.23	110.04	112.96	111.29	114.01	111.56	112.24	111.91	111.11	111.98	111.63	111.79	112.03	112.81	110.72	111.08	110.05	110.77	111.2	109.19	112.03	110.29	109.99	113.08	112.51	111.06	112.49	112.95	111.53	110.93	111.43	111.2	111.32	113.75	110.99	110.44	109.24	110.7	110.28	111.84	110.07	110.1	112.08
107.15	106.82	105.81	106.16	103.96	104.54	103.73	107.63	105.56	107.3	104.83	108.14	105.89	106.38	105.17	105.75	106.37	105.54	106.67	104.06	107.71	105.6	105.68	105.78	106.97	106.2	107.47	106.83	106.15	107.87	104.71	103.99	105.88	104.75	105.84	105.01	104.84	106.63	103.79	104.64	105.88	105.19	103.25	107.49	105.35	105.15	106.65	106.58	107.34	104.35
99.161	98.92	101.88	101.02	98.682	99.116	102.89	99.888	102.27	101.2	99.238	101.7	98.36	98.249	97.531	101.4	101.96	100.95	101.77	98.782	100.6	103.18	100.04	101.41	99.782	99.715	99.446	100.82	100.38	100.79	100.87	101.22	101.08	102.46	102.82	99.742	100.2	100.75	100.36	99.923	100.08	100.63	99.772	101.36	99.1	100.47	101.35	99.734	101.81	99.089
112.7	110.5	112.21	109.81	111.03	112.7	112.57	112.17	109.84	113.69	111.81	110.38	111.26	112.01	110.46	111.06	110.81	111.87	108.84	110.84	110.91	112.1	112.96	111.26	111.46	113.16	111.38	112.21	110.59	111.22	111.7	112.9	110.58	110.66	111.82	111.18	111.85	109.9	110	109.74	110.76	111.59	110.06	111.53	110.1	112.24	111.92	112.12	110.28	112.56
98.649	99.426	100.23	99.355	100.72	102.59	99.417	102.51	100.64	98.84	102.59	101.22	99.016	101.01	99.724	101.01	100.66	98.116	101.07	101.03	99.624	99.858	98.968	100.47	100.27	100.61	98.477	98.153	99.116	97.746	98.265	99.158	98.577	100.7	100.2	99.47	101.62	98.888	99.429	100.22	99.354	99.701	101.92	98.116	100.76	99.11	102.96	100.6	98.944	98.929
104.95	105.97	104.69	103.72	104.34	104.95	104.48	103.59	106.08	106.27	104.35	106.54	104.53	104.8	105.52	104.5	104.98	104.99	104.44	103.88	105.82	103.95	104.57	104.26	106.06	105.25	104.03	104.4	104.92	106.16	105.45	105.09	107.55	103.7	105.49	101.25	107.74	104.09	105.32	105.54	104.36	105.29	106.74	103.84	105.94	106.84	104.62	105.8	105.3	105.91
106.37	108.1	104.53	107.38	103.66	107.75	108.09	105.83	107.26	107.85	107.04	105.48	105.36	106.77	107.41	108.31	107.63	105.79	107.31	107.15	107.54	106.92	108.04	105.2	106.65	105.93	106.68	105.74	106.16	105.32	105.54	106.55	106.74	105.52	107.43	103	105.61	107.48	106.57	108.36	105.42	109.07	106.27	104.9	106	105.12	106.56	106.96	107.88	105.74
104.43	105.57	104.51	102.32	104.73	105.33	102.32	106.16	104.56	104.59	103.52	104.43	107.47	104.94	105.69	103.38	103.5	103.58	107.52	103.34	105.64	103.71	102.83	103.75	103.76	105.23	102.46	105.24	106.1	105.58	102.23	104.53	104.89	105	104.43	103.77	105.55	103.4	104.99	104.74	101.67	104.66	102.89	104.09	104.07	103.93	103.84	103.5	104.65	103.32
105.02	105.09	102.03	103.41	105.64	104.51	105.26	105.46	104.43	103.32	102.19	105.13	104.5	106.08	105.13	103.37	104.96	104.57	104.07	104.71	105.22	105.01	102.15	104.72	102.94	101.69	103.93	103.45	106.27	103.94	102.87	102.85	105.68	103.99	103.98	104.43	102.67	105.57	103.32	104.07	104.67	104.92	103.37	102.42	102.4	102.77	104.33	104.13	103.26	103.05
105.24	104.03	103.34	106	102.85	105.32	105.69	106.41	103.05	102.72	103.38	104.08	105.48	104.11	104.53	102.82	102.72	103.88	106.82	104.75	105.53	103.84	104.3	102.94	103.81	103.78	104.74	104.45	103.85	105.5	104.15	104.97	102.41	105.01	105.99	102.75	105.66	105.09	106.23	105.64	104.59	105.38	102.74	104.3	104.31	105.2	104.4	102.08	102.22	104.48
105.41	104.8	103.31	104.39	103.6	105.93	106.18	104.73	104.24	105.13	104.7	105.53	107.35	105.11	106.71	103.2	103.52	107.13	106	106.31	107.01	104.52	105.5	105.13	105.84	104.2	104.27	105.17	105.98	105.11	104.39	105.99	107.09	106.78	104.6	105.56	105.9	104.27	104.66	103.97	104.18	106.65	104.5	106.24	103.7	108.61	104.98	105.21	106.36	105.37
106.14	104.46	104.21	104.39	104.29	105.08	105.03	105.41	109.02	105.41	108.56	107.11	104.9	105.59	104.5	103.68	105.09	103.32	106.07	105.6	107.24	104.13	105.88	106.25	105.77	107.32	106.51	104.53	104.44	104.42	104.79	106.96	106.51	104.57	106.18	106.03	102.85	106.67	105.5	106.26	107.02	104.21	106.21	104.02	106.3	106.32	107.24	102.9	105.86	108.07
109.93	109.08	113.03	111.68	111.57	112.87	113	113.28	111.6	112.3	108.27	112.22	110.45	111.65	109.64	111.9	111.16	113.79	110.81	112.96	110.36	110.16	112.21	111.99	111.76	111.69	111.52	111.53	111.16	111.48	113.33	110.37	112.25	111.89	109.81	112.91	111.71	112.71	110.66	113.13	112.53	110.32	112.69	110.33	108.95	110.26	111.34	110.46	111.44	113.45
111.99	110.41	114.15	110.2	112.23	111.91	112.79	113.16	110.21	113.4	111.15	113.51	112.86	113.25	110.56	112.4	110.58	109.66	114	112.08	111.18	110.42	111.7	111.35	111.16	112.76	112.05	112.9	110.98	111.01	110.96	111.28	112.32	108.35	112.7	113.86	111.83	112.76	112.51	112.85	111.93	110.7	110.7	114.21	111.75	111.24	112.38	113.46	109.46	112.48
103.81	105.46	102.38	103.27	103.83	103.81	105.13	106.06	103.95	103.09	105.23	103.32	105.24	104.84	105.18	104.99	103.38	106.6	105.27	102.6	104.52	103.84	104.04	103.1	104.5	104.11	104.89	104.11	103.17	104.91	103.76	104.82	103.3	104.87	105.95	103.95	103.26	106.17	103.64	104.34	105.68	103.92	105.5	105.55	103.87	106.15	103.17	105.69	104.72	105.14
111.4	111.23	111.63	111.13	113.01	112.02	112.64	110.07	112.6	113.91	112.26	112.45	112.84	111.73	111.51	109.13	112.25	111.23	110.33	113.31	110.69	113.57	112.76	112.74	111.75	110.4	113.23	112.41	110.11	113.12	112.14	113.6	109.38	111.83	113.04	109.09	113.28	112.11	110.6	111.91	112.27	111.78	111.54	112.37	112.79	109.72	110.28	112.44	110.61	110.89
100.83	98.444	100.76	101.12	100.97	96.762	99.584	99.871	99.551	100.18	99.594	99.183	96.879	99.431	98.579	99.023	99.805	99.813	98.465	100.88	99.21	99.183	99.499	98.189	99.174	101.22	100.46	100.46	101.63	98.566	99.751	100.47	100.26	99.4	99.458	101.27	100.58	101.08	97.292	100.46	99.907	98.326	98.19	100.95	100.35	98.495	98.415	101.78	98.609	99.119
98.845	99.606	101.69	99.808	100.16	102.21	101.13	101.2	100.73	99.972	99.537	98.689	100.07	99.811	98.984	97.76	101.28	101.07	101.43	100.65	101.78	100.93	99.192	98.352	101.7	100.82	101.58	99.522	102.17	97.087	100.8	100.16	100.93	99.176	100.25	99.902	97.059	100.08	100.29	100.51	99.632	100.69	100.51	100.81	100.97	99.577	99.906	101.41	102.08	100.32
113.29	112.1	111.06	111.45	111.53	111.43	110.34	109.51	110.97	114.1	109.54	111.32	112.51	109.87	113	111.73	112.51	112.4	112.02	114.59	111.45	111.03	110.78	110.88	113.3	110.63	111.31	110.43	112.8	110.6	113.58	112.46	111.17	113.2	109.69	113.36	112.23	113.4	112.57	110.42	111.64	111.93	111.44	112.71	111.48	112.26	114.01	113.83	110.89	112.73
104.19	104.49	104.82	103.72	101.88	103.67	104.21	105.97	105.57	105.69	100.88	103.35	103.43	106.32	105.56	105.07	103.87	103.29	105.07	105.36	106.08	105.05	104.98	102.85	104.61	104.74	105.04	105.26	105.82	104.8	106.49	104.53	105.29	102.7	106.52	103.2	104.86	104.63	103.86	105.76	103.13	105.28	104.82	105.01	105.24	105.47	105.25	106.25	103.64	106.96
100.49	99.207	100.44	97.129	100.17	100.01	98.734	99.722	99.735	99.762	100.42	101.7	98.627	99.69	98.807	98.71	98.093	98.657	99.741	100.1	99.397	100.44	100.58	99.811	100.8	98.656	96.957	98.846	100.66	99.408	98.878	98.67	99.378	99.095	99.245	100.81	98.804	98.519	101.01	101	99.039	99.778	101.77	99.943	100.9	101.28	101.14	99.305	98.049	100.31
111.38	111.32	110.02	111.77	110.95	109.77	112.69	112.64	109.15	111.47	108.54	107.91	110.82	111.02	110.73	112.82	112.08	112.05	112.45	107.31	111.22	109.15	111.54	112.22	111.81	110.64	109	108.3	110.27	109.57	107.5	108.58	109.08	110.01	110.68	111.37	111.23	111.8	109.61	108.9	111.11	111	111.51	110.37	110.87	112.08	110.31	111.16	109.47	111.24
102.44	103.34	102.97	105.85	103.34	104.04	105.26	104.22	106.52	103.83	104.41	101.89	106.78	105.13	103.6	101.99	103.35	102.32	105.63	104.74	100.72	103.37	101.78	105.79	104.32	104.37	104.51	104.32	103.27	103.7	104.34	106.26	106.54	101.88	103.73	105.06	104.01	102.83	103.77	104.36	102.68	105.33	104.09	103.33	103.93	104.28	106.63	102.35	105.26	104.7
107.49	105.26	106.24	106.45	106.11	106.55	104.26	106.37	105.38	108.15	107.83	107.35	107.68	105.63	105.86	105.97	106.94	107.88	105.44	107.46	107.66	106.15	106.97	108.58	105.88	103.91	107.58	106.03	106.64	107.04	105.08	106.81	107.6	105.21	108.2	107.4	105.67	106.87	107.17	106.12	105.73	106.96	106.03	105.64	106.12	106.7	106.43	107.51	107.79	106.09
105.88	106.28	103.79	106.47	104.51	106.82	104.21	104.45	105.15	104.65	106.18	104.81	104.46	108.04	105.47	106.01	104.71	106.62	106.42	103.96	107.49	104.51	105.22	104.14	105.22	107.15	105.17	105.35	106.87	108.53	106.7	106.04	105.47	105.06	105.69	104.43	108	107.39	106.29	107.99	103.76	105.84	106.9	107.12	105.44	105.87	103.54	106.94	106.91	106.63
100.33	98.486	101.04	99.261	100.07	100.2	101.73	102.79	99.161	101.26	98.124	99.527	100.39	98.288	101.74	101.35	102.94	98.244	99.649	101.06	100.6	99.596	100.55	99.727	98.788	99.572	102.06	99.845	100.04	101.1	101.04	101.34	99.831	99.93	97.916	100.87	100.99	97.929	100.34	99.353	100.31	100.63	101.11	102.8	100.47	101.42	100.66	101.56	99.711	98.732
104.52	104.21	106.96	106.21	104.54	105.12	103.77	105.35	106.29	106.21	105.41	106.6	105.11	105.72	106.21	105.62	103.71	104.33	104.73	104.95	106.02	105.25	105.92	106.74	103.42	107.76	105.92	106.92	106.38	107.04	106.88	104.86	105.75	104.19	106.14	102.98	105.9	104.48	103.43	105.02	105.16	107.42	105.28	105.58	105.52	105.34	107.05	107.43	106.91	107.31
103.51	104.86	104.16	106.23	103.92	102.18	102.55	103.03	102.12	104.14	103.73	103.35	105.25	105.79	104.31	103.77	101.81	104.04	104.15	104.77	103.57	106.63	104.59	103.68	104.31	104.3	103.82	105.71	105.09	105.25	103.71	103.97	105.95	101.96	104.81	103.87	101.42	105.12	105.29	102.7	105.22	104.08	104.12	104.17	103.09	102.39	104.73	103.9	104.63	104.92
100.41	100.66	101.15	100.13	102.13	99.109	100.71	98.429	99.151	98.772	99.033	101.32	100.38	101.49	99.447	99.311	101.17	97.512	100.67	100.09	99.507	101.83	99.779	101.02	101.31	101.1	100.76	100.03	99.931	99.119	99.604	98.476	97.721	100.69	101.31	102.44	101.51	99.143	100.47	99.806	98.2	101.74	99.095	101.53	100.66	99.351	99.69	99.759	100.48	100.74
107.35	106.11	106.51	105.82	107.56	108.03	107.45	105.66	105.66	106.63	107.13	105.96	106.9	105.02	105.38	105.57	106.44	108.2	105.19	105.6	106.02	108.77	107.82	107.11	104.49	108.52	106.62	105.76	108.66	107.86	105.9	106.01	108.94	109.03	106.81	108.15	104.94	105.57	108.7	106.36	106.49	106.36	105.72	106.42	105.76	104.4	106	103.77	109.35	105.38
102.54	104.33	105.64	101.89	103.92	105.13	104.59	102.52	104.65	104.32	102.68	105.57	106.43	104.33	103.68	105.2	105.81	104.63	106.79	105.61	101.54	105.99	101.49	105.28	103.38	103.68	103.81	106.15	104.34	102.52	104.57	102	103.64	103.05	102.58	104.52	102.59	103.96	105.84	105.12	105.35	104.39	102.56	104.02	104.64	104.36	102.73	104.41	105.72	104.68
105.47	104.78	108.44	103.88	104.83	106.82	105.5	105.65	104.24	105.43	106.11	105.28	108.76	107.05	106.39	104.87	106.35	105.73	104.52	106.61	105.63	107.43	104.84	106.88	107.47	105.59	104.21	103.45	105.61	104.69	106.25	104.96	105.59	105.22	106.59	104.32	106.48	103.77	106.53	105.94	104.07	106.61	105.39	105.69	105.61	105.35	105.8	105.31	103.72	104.53
106.31	106.35	105.9	106.45	107.22	106.89	104.47	106.73	106.57	103.15	104.34	106.52	107.91	104.32	107.37	106.3	106.85	106.54	105.24	106.11	106.19	104.23	106.72	105.48	107.09	105.12	106.39	105.48	107.87	106.29	106.57	105.07	106.68	105.38	105.97	107.9	105.14	108.21	108	105.13	104.71	105.23	105.94	105.42	106.73	105.84	105.3	105.98	107.19	107.21
106.54	107.14	107.25	106.81	105.53	107.42	108.5	104.27	106.49	107.12	106.09	106.13	106.87	107.9	106.96	108.3	108.38	105.69	105.79	107.31	104.49	106.28	107.55	104.14	106.37	105.24	106.43	108.4	106.1	107.18	107.27	106.79	108.66	106.53	106.6	104.23	106.54	103.15	107.56	106.52	105.15	102.44	109.25	107.48	105.97	106.37	105.6	109.85	104.91	108
110.55	111.48	108.69	110.43	109.17	109.1	109.95	107.94	108.17	109.02	108.17	112.62	109.25	108.74	109.18	112.12	109.9	107.9	110.71	109.2	109.69	109.46	110.42	111.52	111.25	108.59	112.37	108.88	107.85	111.93	110.65	111.36	112.06	108.21	112.08	110.55	110.08	109.3	110.09	111.71	108.98	109.16	108.47	107.88	107.99	108.01	109.49	109.02	107.23	110.82
108.62	105.42	106.21	105.87	105.93	106.38	107.58	106.63	104.35	103.67	106.54	107.09	109.01	106.75	106.79	107.25	110.17	106.2	107.59	107.28	107.59	107.99	105.47	104.7	105.71	106.96	107.39	107.39	108.85	104.27	105.09	106.82	106.13	108.34	105.92	106.81	106.44	107.04	105.52	104.34	105.69	107.68	108.37	106.92	105.13	107.57	106.57	106.51	105.37	111.22
110.68	112.36	114.09	112.9	112.82	113.14	111.33	113.37	111.29	112.77	109.53	113.34	112.74	111.81	111.42	110.63	110.53	110.89	111.55	112.53	110.02	115.09	110.94	113.91	111.91	111.98	111.39	111.22	111.42	112.89	112.77	111.56	112.1	110.83	113.02	112.59	113.74	112.6	111.04	112.66	111.01	114.68	114.48	111.27	111.57	110.58	112.42	111.87	110.52	110.86
111.56	111.03	111.87	112.06	110.83	113.41	111.58	110.44	113.23	113.6	112.06	112.61	112.29	111.12	114.17	111.55	112.74	111.59	111.8	112.27	112.07	112.63	112.63	112.06	111.58	113.13	111.89	112.25	112.44	113.26	112.22	113.45	112.58	110.48	110.33	111.17	112.11	111.24	112	110.65	111.93	112.17	109.84	111.19	112.19	112.36	113.71	111.93	112.3	112.57
107.23	105.82	106.4	104.88	107.4	105.78	106.51	105.91	108.11	106.92	105.83	105.49	107.73	105.14	104.49	104.82	106.17	106.84	104.88	106.44	104.63	104.96	106.2	105.82	106.72	105.5	107.67	104.46	105.14	103.69	105.28	106.1	106.22	105.51	104.71	105.03	105.26	105.93	104.84	105.7	106.24	107.31	105.28	106.02	107.15	105.65	106.33	106.98	108.36	103.06
106.05	105.3	104.82	103.32	105.65	105.1	103.44	105.28	104.65	104.31	105.5	103.99	106.84	104.01	103.53	105.65	104.26	103.8	102.1	107.19	102.26	102.61	105.2	105.44	104.48	104.28	103.33	103.5	103.94	105.98	103.53	105.72	105.94	103.71	105.5	105.06	103.04	104.98	103.18	104.74	103.39	104.87	104.46	105.08	102.8	103.59	105.54	105.16	107.62	105.97
98.273	100.71	100.98	99.57	100.04	98.475	102.57	103.54	100.19	100.06	98.656	101.74	101.33	99.106	98.79	97.453	98.368	97.761	101.26	99.622	99.356	100.01	98.654	101.09	100.11	99.816	101.08	99.825	100.44	97.912	101.94	100.09	99.251	98.744	99.509	98.755	97.238	96.179	96.719	99.21	98.087	102.11	99.879	102.32	99.342	100.48	101.82	100.22	99.792	98.971
113.33	109.81	111.71	113.32	108.48	110.89	112.28	109.93	109.78	109.54	112.93	110.4	112.53	111.32	110.23	113.88	110.47	111.14	113.38	112.77	112.97	113.03	108.85	113.35	110.39	111.01	113.46	112.25	112.63	109.59	111.04	110.84	110.89	107.82	110.99	111.77	112.84	111.26	111.39	109.62	108.9	111.28	110.88	111.4	111.23	108.37	111.55	112.82	111.54	111.66
106.28	106.62	108.18	106.77	105.92	105.25	106.15	106.26	108.29	107.5	104.81	106.05	107.7	107.59	108.07	108.01	105.81	107.95	106.5	106.46	107.01	108.28	104.96	107.86	107.91	107.08	105.83	106.74	107.01	104.52	107.37	105.53	106.21	108.27	106.12	107.58	109	106.93	106.88	108.7	106.98	106.34	107.42	108.44	106.3	107.33	107.23	106.62	107.18	105.04
105.81	104.73	104.84	104.84	106.13	104.49	104.66	103.09	105.01	103.9	105.17	104.45	105.79	103.58	107.26	105.79	105.06	102.45	106.31	104.72	103.92	108.02	106.95	102.7	104.58	105.12	101.89	103.59	104.77	105.91	102.02	104.42	106.29	103.59	104.56	105.5	106.5	103.32	104.16	106.23	104.18	103.25	105.87	104.19	105.44	104.72	104.92	104.63	104.49	102.52
107.75	107.55	106.02	107.26	107.05	107.4	108.2	105.5	107.27	108.66	109.12	105.97	107.88	107.18	107.02	108.39	107.77	105.13	106.64	108.92	109.43	105.71	107.45	106.71	106.12	106.82	105.15	107.88	104.6	103.58	105.89	107.83	107.3	103.87	106.2	104.16	107.64	107.31	105.95	107.46	107.78	106.33	105.14	106.09	106.21	108.02	105.41	105.65	107.95	106.98
117.82	117.18	118.58	118.85	117.97	115.48	118.2	118.32	116.61	119.63	118.82	119.84	118.43	117.26	115.29	118.36	119.25	115.77	116.84	118.25	119.72	116.78	118.45	119.03	116.44	118.82	117.26	119.46	115.89	118.57	115.9	116.93	115.66	117.92	115.18	117.79	117.8	116.98	116	115.95	117.33	118.42	117.66	116.64	117.78	120.05	117.95	117.15	119.29	119.4
105.28	104.68	108.17	107.48	107.03	104.92	107.11	105.85	107.64	105.56	104.97	106.05	106.33	104.27	106	106.79	105.48	105.76	105.64	104.94	106.08	106.6	106.68	108.69	107.11	104.01	109.62	104.12	107.49	106.16	107.19	105.04	104.44	104.27	108.53	106.39	106.34	108.86	107.74	107.87	105.77	108.14	106.99	108	106.6	107.83	109.19	105.39	106.21	107.9
105.41	106.14	108.07	108.02	107.17	104.82	106.09	107.27	106.2	107.62	106.39	105.42	103.8	105.85	105.28	106.98	104.41	102.56	108.04	108.1	105.18	105.75	107.16	103.85	109.84	104.57	106.7	106.15	107	108.62	107.46	106.81	107.77	106.05	106.66	105.59	105.93	106.07	106.01	107.73	106.14	105.25	106.79	107.56	106.78	105.22	105.92	108.8	103.27	108.32
101.88	99.388	98.485	100.75	100.54	99.781	99.147	100.27	99.815	100.13	101.44	100.26	98.666	99.803	99.904	100.01	101.87	101.5	100.05	99.988	101.48	98.943	99.053	98.842	99.009	99.073	99.188	99.279	99.615	98.637	98.612	101.04	99.424	99.696	101.39	100.12	100.71	99.638	100.83	98.764	102.11	98.467	99.615	97.702	97.96	100.23	101.79	101.48	101.18	100.62
104.69	102.41	105.03	106.56	102.43	104.62	100.35	103.46	106.5	104	101.95	102.18	102.89	104.16	103.84	105.11	103.94	105.81	103.95	105.05	105.44	104.88	103.62	106.01	104.58	103.92	105.15	104.8	102.41	105.26	103.91	104.99	103.33	104.72	104.11	103.01	102.98	104.7	104.11	103.86	105.62	107.27	105.76	103.97	103.94	103.94	103.23	106.04	106.19	104.73
111.66	110.06	111.56	112.48	112.64	109.43	110.82	111.37	110.44	110.47	110.42	111.72	110.73	111.89	110.31	110.48	109.52	111.89	111.31	110.83	109.82	112.28	111.12	112.34	112.54	110.94	112.47	110.92	110.08	113.26	111.1	110.38	111.77	110.92	111.26	109.62	113.2	114.13	111.26	112.04	113.12	113.21	111.26	111.45	111.42	109.43	110.34	110.51	111.38	112.44
111.77	109.76	112.03	111.03	111.5	112.93	112.01	111.97	110.97	111.81	110.36	110.62	111.01	110.63	111.35	111.21	112.45	109.2	110.5	112.87	111.18	112.88	109.84	109.91	110.47	111.31	110.64	113.28	112.79	112.11	112.3	113.03	111.33	112.01	112.09	108.74	111.78	111.48	110.21	110.71	112.77	112.95	111.12	111.82	110.39	112.36	110.37	111.31	108.95	110.71
115.5	111.3	110.48	112.87	112.86	112.01	112.76	112.86	108.29	112.62	113.68	111.61	112.52	114.2	113.44	111.11	112.78	112.67	113.13	110.27	113.71	113.07	111.03	109.65	111.38	113.23	113.92	114.25	111.62	112.06	114.23	112.12	111.37	113.16	112.3	111.18	113.83	113.93	112.57	113.73	111.07	112.89	113.34	112.8	113.36	112.39	110.89	113.25	112.23	112.91
98.557	100.8	100.65	101.03	100.26	100.28	100.5	103.02	98.618	98.164	99.916	99.952	100.06	99.155	100.93	101.7	102.62	100.91	99.341	97.91	100.07	101.06	100.44	101.32	101.27	101.48	100.78	100.24	100.26	100.03	99.966	103.21	100.66	99.099	101.26	99.635	101.43	98.934	100.99	99.937	100.78	98.142	100.19	99.533	98.512	100.49	99.344	99.663	99.402	100.05
104.41	103.27	105.34	102.26	104.42	103.23	105.12	104.63	103.88	104.87	103.25	102.49	102.59	102.79	104.73	104.96	103.44	105	104.58	104.76	106.16	106.26	103.1	105.23	107.35	104.2	103.22	103.6	103.49	105.4	105.09	105.38	104.42	104.55	101.92	104.85	106.44	102.47	105.07	104.3	105.86	105.26	103.68	103.46	104.32	101.83	102.51	106.89	104.28	104.21
105.04	107.04	105.92	105.02	102.27	104.61	106.31	104.86	103.3	103.06	106.75	102.6	104.54	105.47	103.91	105.21	103.33	104.89	103.06	106.28	104.84	106.08	103.87	101.94	105.49	104.31	105.43	105.5	102.32	104.14	104.59	104.97	104.85	104.71	105.78	103.73	104.61	103.3	103.01	101.77	103.67	104.55	106.27	103.28	101.64	104.25	103.45	102.62	104.56	106.85
105.3	106.81	104.02	106.33	104.42	104.95	106.77	105.53	106.84	104.81	102.69	107.32	106.94	105.72	104.76	104.77	104.2	104.78	106.68	106.21	105.86	105.91	105.17	105.47	107.08	105.47	103.45	105.81	105.6	104.95	105.07	105.99	104.43	106.45	103.73	105.74	105.44	105.92	105.44	104.93	103.67	105.46	105.07	105.25	105.74	105.16	103.93	105.87	105.8	104.46
112.89	114.15	111.75	110.97	113.3	111.31	113.75	112.69	111.36	113.15	111.21	112.28	110.11	111.7	108.42	113.17	112.21	110.35	113.24	111.93	112.57	112.39	111.22	111.39	111.6	113.92	112.34	113.7	111.52	110.94	113.65	111.91	111.87	112.31	111.74	112.47	113.05	110.45	111.6	112.62	113.98	112.82	112.96	112.55	112.48	110.71	112.56	112.87	112.13	112.66
105.17	108.24	105.06	107.07	106.47	103.32	107.13	107.74	105.55	107.74	105.3	107.07	106.97	106.98	107.68	104.96	107.54	105.18	107.21	109.2	106.57	104.99	106.28	106.44	106.52	104.93	106.89	104.84	107.97	107.02	105.97	105.68	106.25	107.63	103.9	105.17	106.14	106.09	106.17	104.95	106.42	105.48	106.46	107.73	107.51	107.68	104.95	105.99	105.8	106.2
106.24	103.99	105.75	105.77	105.35	104.03	104.54	106.88	107.25	105.43	107.59	106.16	105.19	103.86	105.67	105.01	106.06	104.65	107	104.01	104.68	104.54	106.15	106.37	105.99	104.72	104.97	104.86	105.37	103.68	103.88	105.66	107.08	106.02	105.31	105.53	104.47	108.32	107.03	107.74	104.59	106.31	104.87	104.59	105.64	104.98	104.45	105.97	107.57	103.49
108.65	111.04	109.93	108.84	109.4	109.64	109.3	109.41	110.35	110.7	107.99	109.99	109.93	109.13	109.89	111.4	109.36	107.37	108.49	109.32	110.56	110.31	111.09	111	110.18	109.98	110.84	108.44	110.92	108.64	108.08	108.89	111.81	108.34	110.6	108.69	109.36	107.02	109.92	108.81	109.89	106.64	110.28	110.13	107.52	107.85	110.07	110.99	110.32	110.78
103.87	107.95	104.44	107.24	104.33	106.75	105.68	106.33	105.44	104.67	105.12	105.3	106.74	104.66	106.59	107.29	105.84	106.61	104.79	105.41	106.41	105.82	104.23	106.66	106.66	105.86	105.29	107.55	106.23	106.19	106.79	106.6	103.53	106.44	104.95	105.81	105.01	106.5	104.38	105.52	105.43	104.58	107.41	104.49	105.8	105.12	106.42	108.68	106.27	106.08
111.99	110.34	112.34	110.26	111.22	109.68	110.94	110.29	111	112.22	110.72	112.7	113.4	112.56	109.45	112.98	111.53	109.86	110.27	111.31	109.67	110.15	111.66	110.65	112.44	112.53	108.69	113.45	110.58	111.99	109.05	110.65	111.26	112.19	112.46	113.35	112.61	111.87	110.01	113.05	111.94	111.8	110.44	112.47	112.09	110.71	110.68	111.09	112.48	111.14
110.17	111.66	112.76	110.13	112.6	112.8	110.83	111.33	110.4	110.07	111.98	112.26	110.93	113.11	109.47	112.57	109.83	111.57	110.92	114.17	112.18	111.01	112.3	111.11	111.97	112.12	112.52	110.6	111.76	111.27	112.68	111.69	114.49	112.12	112.36	112.34	111.25	111.87	108.47	112.93	113.07	111.67	111.29	113.44	112.4	112.07	112.21	110.28	112.48	110.37
111.01	110.48	109.46	111.7	111.03	109.55	113.7	111.81	112.57	109.65	109.58	111.03	111.06	112.17	111.05	111.84	112.8	110.62	112.33	111.93	112.54	111.76	111.65	113.33	111.7	112.19	110.68	109.53	110.36	112.05	109.64	112.7	109.76	110.22	113.16	110.13	111.38	110.06	110.8	111.61	113.13	111.12	112.64	110.23	110.95	111.2	110.73	112.99	109.08	108.62
109.46	110.84	112.28	111.74	110.93	111.02	110.04	111.52	111.18	110.45	111.26	110.28	110.48	111.4	108.13	112.61	110.63	111.56	112.76	110.4	110.79	110.98	110.06	109.5	110.25	111.75	108.72	109.07	108.5	112.11	112.13	112.22	109.58	111.57	111.01	111.43	111	111.87	109.69	110.11	108.97	109.86	111.4	111.35	111.72	111.74	113.35	109.66	111.96	111.4
107.28	106.98	105.9	104.49	104.74	106.93	108.24	107.69	106.05	107.37	103.78	107.35	105.58	107.93	108.31	106.35	107.92	107.7	104.99	105.65	107.34	105.65	106.77	107.55	105.02	108.14	108.61	106.94	108.39	110.04	106.57	105.84	106.91	106.35	106.74	107.76	104.42	106.37	105.96	107.4	107.22	105.26	106.49	106.16	108.19	109.29	107.67	108.45	106.84	105.59
113.23	115.3	110.61	110.37	111.91	108.45	110.73	111.38	110.9	113.85	111.61	111.85	112.99	111.92	111.64	112.37	114.27	112.3	114.43	112.42	112.85	112.07	109.9	114.23	110.41	111.36	112.23	111.78	112.73	112.4	112.58	111.63	111.77	112.25	111.5	113.99	111.06	114.15	109.98	112.83	110.67	111.49	111.2	110.22	111.17	114.67	110.26	112.56	113.06	112.69
112.31	108.15	112.04	113.49	112.61	111.79	111.25	111.7	111.69	115.28	111.01	112.13	111.62	111.38	110.08	113.21	112.98	112.11	110.71	112.64	110.27	111.63	113.29	113.97	112.16	113.73	111.3	111.82	111.72	112.71	115.07	109.69	110.89	111.37	113.03	110.12	111.59	112.29	111.49	110.77	112.55	113.78	112.34	113.35	112.65	112.45	113.75	113.12	109.91	109.99
111.66	112.76	111.15	111.98	113.32	111.94	110.6	110.41	112.97	112.27	113.01	111.91	110.22	109.67	109.54	111.58	111.32	111.57	112.69	112.21	113.16	108.77	113	110.34	110.69	114.52	114.9	109.84	112.03	113.44	113.48	112.69	110.32	111.5	111.97	112.33	112.03	113.48	112.82	112.12	112.04	111.81	112.46	110.91	112.29	109.79	110.03	112.32	110.63	110.75
112.78	111.83	109.18	111.29	110.9	111.63	112.69	110.98	111.61	110.85	112.52	113	110.35	111.18	111.54	111.26	114.57	110.88	113.06	110.37	113.93	110.8	110.98	111.48	111.27	111.17	110.07	112.7	111.69	111.79	110.77	112.06	110.05	110.88	109.62	108.44	113.82	110.38	110.12	111.71	112.92	111.02	109.08	108.98	111.1	111.78	112.9	111.97	112.9	111.5
101.08	97.996	101.02	99.434	99.7	99.874	96.671	100.12	100.77	99.622	100.3	101.28	98.575	100.64	100.94	97.131	98.289	99.437	98.794	100.61	99.938	100.22	99.127	100.26	99.515	97.404	98.324	100.81	97.568	100.67	96.844	99.734	99.04	97.589	101.11	99.491	99.45	100.45	99.942	97.812	101.15	98.926	98.565	98.891	98.073	100.14	100.7	100.16	98.784	100.36
110.18	110.97	111.71	112.21	111.7	111.56	113.32	115.34	111.19	112.33	110.07	111.84	111.22	111.9	111.31	112.97	111.03	111.53	112.23	112.3	111.08	109.54	109.37	110.8	111.82	110.11	111.75	110.32	111.95	110.87	110.19	111.83	111.11	112.49	108.82	111.62	111.06	112.58	113.75	110.29	110.84	110.98	112.18	111.98	111.62	111.89	111.29	109.24	114.28	108.8
105.76	102.64	104.22	105.32	105.7	103.61	106.04	106.19	102.87	104.45	104.23	104.15	106.96	102.79	103.42	103.98	106.14	104.34	104.85	105.9	104.57	105.27	104.8	104.85	105.56	104.8	105.21	103.72	103.87	104.91	103.71	106.19	105.21	102.89	105.49	103.27	103.93	104.83	104.26	102.48	102.36	103.83	104.38	106.47	103.39	103.01	103.24	104.36	104.91	107.25
105.77	105.55	104.11	105.88	106.04	106.36	105.44	105.99	105.81	106.41	105.19	107.41	108.1	107.4	107.83	108.36	106.69	105.99	105.55	106.22	105.47	107.37	105.75	107.04	105.22	108	107.14	104.89	104.66	106.6	107.04	106.71	106.58	106.11	106	105.76	104.67	106.23	107.64	107.24	105.8	105.73	105.52	105.74	106.59	104.8	105.35	107.45	104.85	107.29
112.51	114.75	112.51	110.96	111.67	111.04	114.86	113.03	114.05	111.06	110.31	110.53	111.72	111.18	111.95	111.9	110.39	112.98	110.42	112.97	112.57	111.99	112.04	112.42	112.88	112.35	111.86	112.81	112.18	112.49	112.42	112.14	110.99	111.51	113.92	112.97	113.03	111.24	110.94	110.23	109.36	112.57	110.73	110.72	110.69	111.97	113.2	112.56	112.53	111.78
106.06	106.89	106.62	105.98	105.99	106.89	106.49	106.45	108.15	106.95	106.91	106.42	106.4	104.34	104.27	106.19	107.21	106.87	106.57	105.37	105.31	106.72	104.37	105.38	106.8	108.31	106.85	107.63	104.77	105.52	105.48	104.95	105.94	106.53	107.08	106	105.32	106.94	106.96	106.87	106.25	106.17	104.87	108.19	104.46	106.76	106.54	105.04	106.66	106.25
110.97	111.1	109.41	113.29	112.45	112.45	112.26	111.21	112.54	110.9	112.14	112.61	114.24	113.19	110.73	110.89	111.76	111.16	110.23	111.47	113.36	113.39	113.79	110.08	110.87	115.09	113.12	112.75	112.39	111.21	112.83	111.53	113.95	110.41	113.34	109.24	111.75	115.21	110.83	112.22	113.32	113.7	112.19	113.02	112.72	111.42	112.86	111.01	111.1	111.88
106.5	104.64	102.97	103.46	104.11	104.56	102.95	104.91	104.98	101.96	106.05	106.45	104.17	103.14	104.57	104.89	103.14	103.95	104.5	104.64	106.25	104.38	103.7	104.19	104.6	103.24	105.17	104.36	104.73	105.17	103.96	105.22	104.55	104.98	104.2	103.53	104.44	105.37	105.09	105.97	103.39	104.19	104.84	105.15	105.67	104.4	105.13	106.16	103.35	103.83
101.12	99.34	99.516	98.75	98.961	99.057	99.214	97.863	97.162	100.14	98.037	98.479	100.78	99.174	100.22	98.369	98.347	100.6	99.313	101.22	101.35	100.85	102.43	98.104	99.061	101.62	100.64	103.04	99.031	99.215	98.792	100.13	99.769	100.17	99.59	98.856	100.94	99.086	100.51	99.095	99.001	98.749	98.59	101.65	99.25	100.72	100.54	102.51	98.29	99.209
103.68	101.04	105.69	103.91	105.68	105.69	104.9	104.44	105.34	104.92	103.86	104.22	107.44	102.9	104.16	105.51	104.79	105.53	106.22	105.12	104.41	105.17	103.61	105.03	103.42	105.26	104.42	103.97	106.06	102.73	106.52	103.22	105.04	104.02	104.78	105.2	106.01	106.7	104.08	104.67	102.97	105.11	105.91	105.81	104.12	103.09	104.74	105.53	104.86	104.11
109.73	113.04	111.33	112	110.23	113.39	112.03	111.3	112.89	113.01	112.6	109.56	112.61	111.8	112.49	111.5	111.71	111.05	109.55	111.87	109.96	112.28	112.08	113.7	110.5	111.83	112.25	112.03	112.38	114.14	112.36	112.6	111.45	110.92	112.8	113.31	110.81	109.99	109.96	112.23	111.3	111.55	112.46	112.35	112.68	110.02	113.06	111.14	113.05	112.36
105.66	103.88	103.3	105.46	103.04	102.06	105.53	103.78	103.87	103.98	103.99	103.86	105.47	102.14	104.24	103.61	103.77	104.42	103.44	102.88	104.89	104.45	102.94	105.16	103.44	104.44	104.93	103.74	103.71	104.01	104.97	105	103.09	106.1	104.49	103.63	102.64	105.66	104.04	106.09	106.03	103.91	103.56	105.64	103.76	105.53	105.81	102.42	104.15	103.95
104.93	104.43	107.07	105.27	104.72	104.43	105.32	105.49	106.81	105.4	104.95	103.83	105.52	105.43	108.37	106.18	104.96	108.46	105.89	104.02	107.81	107.39	103.08	108.86	104.07	104.96	104.62	104.41	105.94	104.66	105.86	107.28	105.08	105.37	106.59	105.5	107.14	106.11	105.85	105.22	108.15	104.05	105.36	104.97	107.55	106.11	105.54	104.94	104.49	107.35
106.06	105.84	105.75	105.1	104.68	107.64	106.44	107.11	103.69	105.49	105.27	103.8	106.72	105.55	107.8	105.33	105.82	103.32	107.11	104.32	105.25	106.2	104.78	107.52	106.31	104.55	106.57	103.35	102.8	106.18	106.75	105.32	104.78	106.97	107.22	104.28	105.92	103.71	104.47	104.63	106.4	106.66	103.04	102.12	104.43	104.35	106.09	105	107.4	105.43
110.66	108.89	110.57	112.38	109.15	110.76	110.81	109.43	112.53	109.88	108.73	109.57	109.14	109.61	110.04	112.43	109.67	110.06	110.15	111.15	109.97	109.4	109.69	110.97	111.49	108.92	111.13	110.92	110.05	108.27	109.28	111.11	109.76	109.29	110.75	109.38	110.77	112.86	109.88	109.17	110.57	108.41	108.45	111.08	110.73	111.95	110.78	109.73	112.05	109.93
105.27	107.83	108.72	105.66	103.39	104.96	105.8	107.64	105.73	106.07	106.41	107.62	105.13	105.19	104.94	104	104.12	105.27	106.13	106.03	106.44	107.13	105.79	104.77	107.72	104.38	106.69	104.39	104.78	105.92	103.67	106.07	105.54	105.98	105.8	106.21	104.82	105.88	105.59	104.78	105.52	107.14	105.2	107.55	105.6	105.81	105.86	105.95	106.38	104.48
107.79	106.83	105.43	104.68	107.06	105.94	105.91	107.7	104.27	105.81	105.68	106.18	106.82	105.56	107.39	103.41	106.6	104.9	108.65	107.85	105.03	103.9	105.1	105.49	105.25	104.6	105.3	106.21	105.3	106.54	105.77	104.56	107.9	105.27	105	107.28	105.54	106.73	104.08	107.21	107.27	107.27	104.87	106.91	104.11	105.09	104.92	105.56	106.31	107.15
112.09	109.84	110.8	112.14	113.98	108.56	113.81	110.19	112.17	114.43	111.73	110.38	109.26	112.58	113.44	112.37	112.49	112.26	108.79	111.33	111.23	112.57	109.69	111.06	112.08	109.78	111.43	112.42	112.13	113.01	111.45	111.43	112.9	108.9	112.69	108.94	112.91	116.01	109.91	112.23	110.76	112.24	111.06	112.08	111.63	112.13	110.36	110.21	114.89	111.74
112.18	112.7	112.84	112.02	110.65	112.48	111.91	110.69	112.69	113.4	110.53	111.26	113.29	112.17	110.06	113.21	111.72	112.13	111.57	111.57	111.87	112.62	112.99	110.12	112.32	109.92	113.41	111.24	111.36	110.93	114.45	111.45	110.39	112.1	110.75	112.84	111.09	113.15	113.68	113.69	111.6	113.06	112	111.39	108.33	111.83	110.12	112.05	110.57	112.26
110.43	114.21	110.19	111.7	113.19	110.83	111.92	112.58	113.87	110.16	111.91	111.03	109.77	112.46	112.04	111.46	113.06	110.73	113.57	111.29	110.68	112.1	111.16	112.36	113.14	112.34	109.81	108.89	113.96	114.54	111.97	112.76	112.26	112.58	113.42	111.23	110.19	111.68	110.82	112.64	114.08	113.69	112.21	111.12	113.06	111.85	111.15	112.34	111.51	110.67
106.64	107.39	108.28	106.59	105.26	106.08	106.23	105.35	106.03	108.12	105.02	106	108.58	105.97	105.22	107.79	105.92	105.78	109.65	106.6	105.6	107.94	108.37	110.08	107.25	106.52	106.04	105.78	106.23	105.75	102.97	104.54	107.75	104.27	107.13	106.3	107.32	105.93	107.62	106.72	106.58	105.1	105.38	105.7	108.3	107.37	108.02	105.69	105.86	106.43
106.86	104.97	104.07	108.57	106.12	107.37	107.35	106.47	107.48	107.49	106.05	107.81	108.62	105.12	108.04	106.02	107.24	110.4	106.32	106.34	106.11	106.85	106.89	107.08	107.04	106.59	105.58	107.99	106.56	106.9	107.18	105.96	105.83	105.67	105.73	107.54	106.42	106.94	107.26	106.74	105.68	106.76	107.4	104.91	106.93	105.27	106.57	105.99	106.22	104.62
99.822	100.21	99.702	99.729	101.18	101.17	101.03	98.798	99.317	99.121	100.07	99.472	102.43	99.154	97.732	101.98	99.444	101.09	101.94	100.18	100.4	101.28	99.521	100.99	99.426	98.21	102.09	99.409	100.45	100.62	98.749	99.093	99.861	102.63	99.469	98.763	100.62	101.55	99.608	102.48	101.01	100.52	101.59	100.81	97.363	101.14	99.315	101.51	100.58	103.08
99.582	99.986	101.44	101.11	99.461	98.29	100.09	101.25	102.23	102.25	101.52	101.25	100.69	100.03	100.45	100.77	99.733	100.42	100.81	99.981	100.45	99.859	101.39	100.17	101.81	100.76	100.99	99.841	101.45	100.43	100.06	100.76	100.84	100.45	101.41	100.53	101.77	100.69	99.499	98.614	98.914	98.723	97.224	101.54	101.95	99.732	98.862	100.49	98.372	101.16
112.73	111.85	112.48	111.16	112.24	110.6	114.37	109.94	111.31	113.25	111.2	111.09	111.35	110.11	109.57	114.51	113.38	111.84	114.45	113.66	111.76	113.3	111.47	112.95	111.93	113.97	113.32	111.88	114.71	112.32	111.97	113.34	110.7	114.62	112.7	111.23	110.82	108.73	112.23	112.44	110.81	110.45	113.03	114.96	111.91	111.33	112.6	112.84	111.56	112.65
105.21	106.73	105.87	105.03	106.53	106.76	104.41	107.28	104.84	107.07	107.06	108.15	106.51	105.73	105.61	106.66	106.27	106.8	108.02	109.45	108.03	106.67	106.9	104.64	106.95	108.31	108.16	106.37	106.16	108.1	105.62	104.52	104.74	107.01	105.2	108	106.24	107.34	105.32	106.53	106.05	105.71	106.1	106.58	106.41	106.94	106.27	106.78	105.81	105.9
109.15	111.11	110.52	107.54	110.17	109.62	111.54	109.38	110.49	112.2	109.56	111	110.72	109.23	110.89	110.54	111.87	110.06	108.86	112.04	110.44	110.78	108.65	110.19	108.58	110.07	110.69	110.24	113.06	112.58	108.93	110.37	109.79	108.49	111.84	111.76	109.4	110.61	111.02	110.18	111.06	108.98	110.87	109.29	111.21	110.05	109.95	110.23	112.16	111.07
100.38	101.11	99.423	100.05	99.849	102.14	100.18	100.36	99.286	102.15	101.09	99.874	98.48	101.42	97.781	102.89	100.34	101.11	99.571	99.984	100.9	99.882	102.22	99.381	97.818	99.946	98.708	99.72	101.27	101.05	101.22	99.563	100.49	99.202	101.31	99.64	101.6	100.35	101.09	101.12	99.006	101.33	102.61	100.41	100.6	101.98	98.577	99.86	102.64	100.96
99.417	101.24	101.56	100.11	100.44	101.57	98.799	99.962	99.302	98.271	99.356	100.14	100.42	98.969	102.08	99.034	100.06	99.984	102.29	100.27	99.254	99.799	97.923	98.617	99.888	99.565	98.731	99.572	99.546	100.57	100.12	99.221	98.028	97.539	98.779	100.98	100.55	99.029	97.55	100.87	98.256	100.13	100.46	101.27	100.98	99.916	100.41	100.91	98.481	98.509
107.78	104.3	104.87	105.98	106.13	106.26	105.7	104.43	106.48	105.43	105.05	106.64	105.09	104.95	106.16	103.37	105.04	106.11	106.88	104.96	106.76	104.31	104.71	107.42	106.94	103.86	104.85	106.07	104.34	105.11	106.95	105.41	106.73	104.91	105.28	105.48	105.12	103.96	107.91	106.57	106.81	103.92	103.52	104.65	105.6	103.64	104.82	105.16	103.54	107.08
105.19	105.32	106.96	106.81	105.68	107.38	106.05	104.44	105.54	106.09	106.28	105	105.78	106.5	103.71	106	105.12	106.78	104.66	105.78	103.82	105.76	105.29	105.06	104.33	106.23	105.63	106.41	104.01	106.66	106.48	105.33	105.89	106.86	104.96	104.31	106.26	105.78	104.16	103.58	104.43	106.62	105.02	107.33	105.61	104.52	104.72	106.37	106.02	107
105.39	106.51	107.01	104.98	106.33	104.98	106.37	107.71	105.74	105.55	107.73	103.53	105.89	105.55	107.16	104.54	107.34	104.94	105.51	106.99	105.68	104.78	105.36	104.73	105.11	104.11	104.19	105.82	103.67	107.14	105.59	105.83	104.14	103.9	106.41	105.62	104.83	103.72	104.01	105.09	106.44	105.3	104.29	104.63	106.69	104.64	104.14	105.68	105.31	105.53
109.49	107.45	105.55	105.89	105.37	106.45	105.3	104.55	104.97	106.07	105.49	106.19	104.45	106.7	105.02	104.95	105.1	107.31	106.91	103.55	105.52	106.12	106.08	108.04	107.67	104.01	106.01	107.92	106.57	104.95	108.33	108.26	103.04	104.26	108.31	108.42	106.11	105.74	105	104.92	106.06	106.22	107.91	105.15	105.57	104.78	107.33	106.33	106.73	107.36
106.78	107.18	103.41	106.24	106.76	107.19	107.5	106.74	104.5	107.3	105.14	105.98	104.97	106.19	107.36	105.14	106.36	104.2	105.22	107.83	104.68	106.55	106.22	104.33	105.36	103.92	105.13	106.61	104.53	107.04	103.93	106.73	105.47	106.56	105.81	107.43	105.14	105.79	106.93	106.86	105.08	107.08	105.52	104.22	106.25	103.18	106.19	105.51	104.4	106.87
100.16	100.25	101.12	101.78	97.338	99.67	102.94	99.921	99.56	101.5	100.66	103.46	98.599	102.8	100.52	100.09	99.49	102.92	102.14	99.745	99.29	100.64	101.2	100.93	98.583	103.03	102.76	101.36	99.713	101.82	98.889	100.04	99.599	101.77	99.87	101.16	100.53	97.464	100.86	100.68	99.441	99.58	100.14	97.982	100.03	102.11	100.94	100.86	97.745	101.09
101.42	102.31	100.9	101.05	100.72	99.413	100.46	101.42	98.743	99.728	100.13	99.49	100.79	101.77	99.545	99.756	100.72	101.21	98.673	102.53	101.96	101.51	101.26	100.43	100.52	99.123	101.56	100.24	102.56	101.82	103.59	101.18	99.599	103.78	100.17	100.14	103.25	99.457	100.98	99.9	100.51	101.42	103.73	100.66	99.636	102.92	102.15	100.27	99.05	99.887
106.97	105.85	104.29	106.4	105.6	105.66	107.4	105.88	104.65	105.12	106.37	105.41	107.82	104.77	104.87	105.06	108.3	106.3	106.68	107.23	107.66	104.21	104.82	106.45	106.32	107.34	105.51	105.18	104.39	107.71	105.76	105.85	107.48	110.29	105.8	106.56	105.68	107.56	106.04	107.19	105.12	106.71	106.5	104.88	107.57	104.43	107.74	105.41	106.49	105.32
103.42	104.61	101.81	105.01	103.99	104.41	103.76	107.83	103.94	104.74	106.33	106	106.17	106.18	105.35	105.26	104.14	104.41	106	106.12	105.7	104.31	104.27	103.47	106.59	105.84	107.59	104.42	104.68	102.14	105.95	102.55	104.18	105.95	104.66	102.85	104.58	103.73	104.54	106.83	105.9	106.04	106.01	106.03	105.17	104.77	105.8	105.37	103.98	103.94
104.45	106.87	103.95	107.6	105.9	104.39	105.87	105.2	106.6	104.88	105.97	104.92	107.28	106.28	105.7	106.89	105.17	106.76	107.58	107.16	107.68	106.2	105.74	105.62	107.34	107.52	106.17	104.27	104.7	106.1	103.7	106.35	106.06	106	104.14	105	104.49	104.57	104.52	107.68	107.24	106.6	105.06	107.58	105.47	106.19	106.83	105.82	105.05	106.2
102.01	99.269	99.894	100.54	99.761	99.508	99.898	100.65	101.56	100.26	100.79	99.584	98.429	100.08	98.054	100.44	99.096	100.28	100.7	100.31	101.08	100.48	99.089	98.035	97.526	99.805	97.563	100.09	99.575	102.17	97.988	99.648	99.849	99.153	99.659	97.841	100.02	99.576	100.15	99.697	98.649	98.303	102.32	99.489	99.204	98.436	100.12	100.6	101.06	99.495
110.81	111.19	109.18	112.23	110.5	108.94	109.16	109.59	107.6	109.17	110.18	109.35	110.03	109.08	112.36	111.85	109.72	110.42	109.81	108.4	110.86	108.89	111.33	108.56	110.31	110.57	106.35	108.82	112.1	110.66	108.47	107.2	110.72	108.42	108.99	111.97	109.37	108.2	111.87	110.38	108.75	110.29	112.08	110.45	108.25	106.73	108.87	108.38	111	109.99
106.39	106.89	107.2	106.63	106.95	107.8	106.89	107.99	108.29	107.56	107.53	106.58	106.78	107.48	105.08	107.63	110.05	105.9	108.26	107.35	107.85	107.51	107.06	107.05	104.63	107.17	108.27	107.21	106.52	107.44	106.24	110.39	106.91	107.96	106.64	106.21	106.39	106.9	108	108	107.66	106.89	107.14	107.91	104.3	107.13	106.37	109.55	106.51	106.26
102.78	103.84	103.84	104.01	103.57	107.37	103.47	104.94	103.94	105.05	105.24	105.48	105.43	104.85	104.2	104.8	105.18	106.12	106.17	103.43	105.95	102.48	104.56	103.95	105.17	106.48	105.45	107.44	106.47	106.31	104.33	106.44	107.48	104.6	105.27	101.12	103.86	104.24	103.12	107.47	106.38	105.63	105.69	104.93	103.95	106.45	103.83	103.62	106.21	104.54
107.79	107.27	109.18	106.77	106.31	108.68	106.82	105.34	108.02	107.63	103.68	103.73	105.57	107.41	108.56	106.28	105.64	107.67	107.98	107.54	108.74	105.47	109.95	106.89	107.55	106.98	107.79	106.49	105.87	107.25	107.26	105.25	106.37	106.09	106.48	106.6	107.12	107.18	107.94	107.31	105.28	107.37	106.43	106.6	107.13	109.14	107.53	107.48	107.35	108.18
111.39	112.35	112.36	112.54	111.23	110.45	112.16	110.6	110.66	112.76	113.26	112.61	112.35	113.12	110.94	111.1	113.35	109.84	109.9	112.93	110.98	111.65	110.13	110.44	111.98	111.8	110.94	110.33	112.22	109.96	112.26	113.52	112.84	114.4	110.51	112.22	109.93	113.86	113.5	111.88	113.79	112.69	110.96	109.99	109.78	111.99	112.55	113.18	111.05	114.83
104.25	105.87	105.58	106.6	105.65	106.38	105.73	105.03	106.11	107.03	104.76	105.87	108.31	105.67	105.65	107.35	105.24	106.61	107.29	103.94	105.68	107.82	106.53	106.22	107.4	104.82	107.1	106.11	103.45	104.58	104.87	104.85	106.82	106.49	104.81	106.49	106.81	105.22	106.94	106.49	104.84	104.81	106.12	106.92	105.6	103.86	107.4	106.29	104.57	109.72
101.24	101.19	100.35	100.07	99.769	100.68	101.66	100.02	101.69	100.58	99.18	100.15	100.99	102.21	101.07	101.27	99.64	99.022	99.315	101.05	99.941	101.66	99.233	100.71	99.14	99.532	101.55	98.217	97.899	99.566	102.29	98.115	101.61	100.91	101.66	101.97	99.664	101.55	101.16	99.921	102.77	101.83	101.03	101	102.83	100.65	100.99	100.64	99.718	99.769
109.88	111.8	108.58	109.38	109.64	109.9	109.24	110.6	109.9	108.45	109.87	110.77	111.12	109.7	108.46	111.42	110.25	112.5	108.27	111.29	107.17	108.82	109.23	112.25	109.43	110.39	110.45	108.21	108.57	107.76	108.45	109.22	108.94	109.28	111.1	108.94	110.65	108.67	111.11	108.83	110.28	110.64	110.75	109.33	110.01	109.3	110.39	108.96	112.78	110.41
112.18	109.3	108.76	113.27	111.71	111.36	111.12	113.69	111.84	113.19	111.18	110.93	110.93	111.61	112.13	114.5	113.61	111.66	111.77	113.2	112.21	112.71	112.71	114.26	111.72	110.59	112.21	111.14	112.84	112.46	113.09	110.24	110.18	113.11	114.06	110.19	111.06	111.97	111.4	114.22	112.87	111.66	112.1	113.3	110.44	111.15	111.8	110.04	111.21	113
104.16	103.85	105.77	101.56	104.72	103.54	103.02	104.45	105.36	106.05	103.79	104.48	105.94	105.1	105.77	104.78	102.43	103.06	104.51	105.99	102.43	104.04	104.87	103.12	105.11	105.64	103.83	106.01	104.61	106	104.24	107.71	104.3	105.06	106.32	105.44	103.49	103.87	103.31	104.26	103.43	105.9	103.94	105.46	106.15	103.31	106.05	104.89	103.84	107.91
106.16	108.74	104.25	103.6	107.22	106.46	105.7	102.47	104.08	106.32	102.48	105.27	105.62	106.88	106.29	104.49	103.47	106.24	104.88	103.63	104.96	103.85	105.04	103.71	107.05	104.31	103.71	106.55	105.29	103.44	105.57	105.64	105.37	105.22	104.63	104.26	106.32	104.71	104.01	106.45	101.8	104.37	103.83	107.83	106.47	104.82	105.96	104.05	104.27	104.03
105.36	103.34	105.62	104.19	102.41	103.86	105.13	106.65	105.64	103.96	104.58	105.78	104.2	103.72	104.34	102.8	103.05	103.09	103.26	105.18	104.47	104	103.39	106.53	104.32	105.64	106.11	104.69	102.75	104.54	101.07	104.37	104.05	105.02	104.02	101.7	103.8	105.64	105.56	101.94	104.16	104.97	104.75	104.17	103.71	105.85	105.79	104.34	103.6	104.09
108.76	109.97	112.73	111.05	111.27	110.42	113.61	111.48	110.72	111.22	109.02	109.38	107.55	109.85	110.74	108.8	113.86	111.04	109.74	110.04	110.37	108.47	113.08	112.08	112.94	109.89	110.6	110.23	109.65	110.17	111.82	111.04	109.05	109.47	109.88	111.71	109.34	110.36	111.55	111.59	110.94	111.14	109.57	113.23	109.07	107.6	109.82	112.85	109.6	111.46
112.35	111.06	111.76	112.74	111.89	112.67	113.31	112.55	111.69	111.45	111.47	113.34	111.85	110.88	111.05	113.58	111.01	110.65	112	112.68	115.09	110.8	114.61	109.68	110.2	112.15	111.46	113.31	111.46	110.25	113.9	109.57	112.47	112.77	112.31	112.92	111.35	111.65	113.03	111.91	110.31	109.85	114.58	112.7	112.38	112.75	112.94	111.3	112.04	111.95
107.22	106.66	107.31	106.81	107.95	105.91	105.14	103.45	105.82	106.49	106.47	106.21	106.97	106.56	107.79	106.58	106.84	106.24	106.47	108.01	108.21	106.21	106.44	104.4	104.96	104.38	106.44	106.24	106.92	106.83	109.1	105.75	107.62	106.59	106.99	107.12	104.58	107.48	103.93	107.88	106.07	104.37	105.7	106.11	105.38	106.3	104.71	105.7	105.24	107.31
110.67	109.93	108.35	107.55	109.67	107.46	109.08	110.71	108.14	112.1	111.42	111.08	109.11	112.54	109.22	108.95	110.14	109.02	109.11	110.11	109.65	110.29	109.44	108.68	109.27	109.74	109.57	111.73	108.54	109.69	111.15	108.42	108.86	110.27	110.85	109.24	109.91	109.75	109.12	110.66	111.01	108.4	109.31	109.45	110.74	109.03	109.59	111.71	108.51	107.84
110.59	112.88	111.97	111.17	110.62	111.79	113.36	111.79	112.69	113.45	112.65	111.2	114.07	112.66	111	114.57	111.5	112.33	112.13	112.62	110.67	113.46	112.46	111.2	111.61	110.54	110.7	114.4	112.27	110.4	112.1	111.48	112.13	110.12	112.12	110.48	113.59	111.34	111.37	111.88	109.81	112.05	111.45	111.2	109.78	112.13	112.08	111.77	113.86	109.49
105.41	105.09	105.77	107.63	105.01	106.04	104.37	104.7	105.31	104.56	103.29	106.08	105.83	107.44	105.49	105.35	108.42	106.18	105.6	106.16	105.88	107.05	105.01	104.04	106.43	105.81	105.66	103.91	105.13	105.37	105.59	106.57	106.53	104.12	106.15	104.48	106.52	105.11	107.24	107.06	106.99	104.5	105.61	106.5	105.46	106.17	102.75	105.21	104.57	104.16
105.3	106.37	105.83	105.54	106.16	104.17	104.71	106.75	105.29	105.62	106.58	107.53	106.52	106.03	104.97	104.89	104.72	104.27	106.08	107.7	108.74	105.66	105.78	105.02	106.93	104.33	105.7	106.9	104.8	103.8	103.28	106.55	104.7	104.34	104.96	104.83	107.53	104.72	106.07	108.1	104.88	106.08	105.55	107.64	105.65	106.34	104.93	104.9	104.96	105.42
109.77	109.57	109.99	111.13	110.93	108.53	108.82	109.24	110.15	110.34	109.95	110.47	107.42	109.89	109.02	109.44	110.75	110.84	108.69	107.29	111.36	107.97	108.19	110.42	109.33	107.59	111.02	111.52	108.91	106.71	108.82	110.38	109.57	109.18	110.37	108.81	112.14	110.54	110.58	110.18	108.36	107.85	110.08	108.98	109.77	110.01	110.92	109.56	109.46	110.2
104.16	103.49	103.67	105.21	103.61	108.02	105.17	104.94	102.86	102.86	103.17	102.83	104.18	102.42	103.09	106.86	104.84	104.13	103.2	103.68	104.38	104.21	104.39	105.23	103.76	103.17	104.06	103.24	104.44	104.56	104.34	103.46	103.18	101.73	103.3	101.2	104.54	102.18	103.17	104.16	103.28	104.4	105.92	105.64	104.58	102.92	106.27	103	106.08	103.61
99.975	99.153	99.866	98.18	99.902	98.666	97.934	98.716	102.23	101.36	97.944	99.829	98.123	102.71	101.18	100.44	99.843	99.858	100.12	99.389	99.913	100.94	101.7	101.08	101.14	101.26	101.59	100.32	100.23	101.49	99.362	103.23	99.762	98.503	102.54	101.02	102.51	101.72	99.976	98.363	99.783	101.86	99.459	99.223	101.74	99.578	100.08	100.99	102.08	100.32
104.97	106.57	106.33	107.38	106.45	105.85	106.33	107.56	107.76	109.15	105.79	105.59	104.7	107.66	105.98	106.19	109.09	109.04	106.31	107.1	107.22	107.17	105.75	106.17	105.02	106.73	107.33	105.6	108.02	106.36	107.53	107.21	105.96	107.52	103.58	107.76	107.97	107.33	107.86	105.68	106.09	105.48	104.38	106.57	105.1	106.99	106.47	107.32	105.1	107.52
108.48	107.13	106.09	107.49	106.89	107.53	106.2	106.49	107.98	108.39	105.34	107.27	106.17	105.71	105.41	106.35	106.11	108.23	106.52	105.14	105.05	107.99	105.8	108.66	106.69	105.72	106.71	109.22	105.86	108.45	105.17	106.36	108.24	107.15	105.91	107.35	109.02	109.4	107.16	105.98	108.3	105.41	105.96	107.4	106.55	110.3	106.51	106.4	107.11	105.95
102.52	105.35	105.63	103.89	106.33	106.23	103.84	105.01	104.49	101.94	103.63	102.89	105.88	104.3	106.29	105.97	104.33	107.37	103.14	102.47	104.74	105.65	104.72	105.82	105.14	104.59	105.85	102.95	102.71	106.23	103.1	104.25	105.56	104.87	105.15	104	104.73	104.72	104.37	106.15	105.08	107.5	105.39	104.78	105.71	105.86	104.08	108.07	104.04	107.05
103.14	105.23	105.96	104.21	105.05	104.39	103.95	105.24	104.02	106.09	102.22	107.09	106.23	104.16	102.98	104.21	108.77	102.75	106.7	105.92	103.44	105.55	104.07	105.13	103.32	105.18	102.82	104.92	106.23	104.65	106.37	102.08	105.94	102.79	104.01	105.67	105.62	103.35	104.68	104.32	103.34	104.59	103.38	105.36	107.33	104.04	104.44	105.57	103.83	104.29
102.21	105.23	103.18	104.15	101.96	103.11	103.42	106.1	105.08	105.18	104	103.13	103.96	105.22	105.71	103.29	105.92	103.64	104.7	103.09	104.19	106.8	102.69	102.71	106.04	104.76	105.31	105.2	103.42	103.5	102.91	103.46	101.66	103.53	105.61	104.83	103.54	101.83	104.38	104.76	105.02	102	104.48	104.48	103.19	105.7	106.4	105.61	103.87	106.69
110.28	107.71	108.44	107.93	108.92	109.6	111.01	110.65	110.96	108.84	111.38	111.43	109.28	111.33	109.5	111.49	110.58	110.55	110.73	109.9	110.95	111.9	107.5	111.51	110.15	110.45	111.03	109.9	111.9	110.59	111.53	108.5	111.51	111.62	110.95	112.43	109.91	109.72	110.98	112.29	109.35	108.25	109.37	109.67	110.97	110.58	111.96	110.25	112.68	113.07
107.89	105.77	104.79	103.59	104.1	104.96	106.64	106.21	105.79	101.97	103.24	105.07	104.76	105.14	105.33	105.49	106.4	104.25	106.19	105.22	106.34	103.8	105.83	106.76	105.75	105.09	105.57	105.93	103.82	105.28	104.75	104.7	105.06	104.83	106.53	104.38	104.48	105.41	108	107.92	106.67	104.78	107.44	106.63	107.79	105.48	106.76	105.81	104.18	104.37
104.76	107.16	106.99	107.48	104.78	106.51	105.72	106.01	104.29	107.39	106.78	105.12	106.35	107.92	108.61	108.29	106.92	107.77	108	109.52	106.45	105.95	106.21	107.63	105.42	108.06	107.3	105.87	106.33	105.74	106.46	104.26	105.92	107.85	107.47	107.55	106.13	106.61	105.94	105.6	105.86	105.7	108.48	105.58	106.24	104.64	108.04	105.82	104.98	106.65
100.56	102.78	99.528	100.81	100.94	100.02	98.405	99.102	99.92	100.59	100.77	99.991	100.71	99.364	99.663	98.912	100.98	99.896	100.82	98.043	98.541	101.62	98.644	100.34	100.92	99.847	100.66	96.994	100.52	100.43	101.74	98.133	100.62	99.231	100.57	98.533	98.517	100.29	102.18	98.701	100.58	102.05	99.405	99.401	100.54	98.415	100.36	99.514	99.444	99.936
113.18	112.22	113.7	110.57	111.54	113.33	113.68	113.08	112.33	112.32	113.02	114.32	112.6	113.8	113.12	113.41	114.71	113.42	114.74	112.59	114.17	112.9	113.34	112.06	113.07	112.3	113.15	113.23	110.87	115.65	112.76	112	112.3	112.66	111.91	114.2	113.1	112.31	112.95	112.72	113.53	114.2	112.53	113.4	112.12	115.67	114.1	113.1	114.17	111.07
113.81	113.3	113.53	112.91	112.66	112.67	110.89	111.91	113.02	113.91	112.9	112.84	112.82	114.26	110.14	112.97	112.68	113.33	113.43	112.84	112.97	113.81	113.48	112.91	114.61	112.41	112.88	113.53	112.26	110.43	112.17	114.81	111.7	113.65	113.44	115.6	113.04	114.33	113.13	115.45	114.67	111.22	114.3	112.35	111.87	113.53	112.61	112.5	113.58	113.05
114.13	110.78	112.1	113.1	114.25	112.36	112.48	113.26	111.61	114.17	112.95	114.04	113.51	114.3	112.41	113.08	112.98	112.51	111.98	111.9	113.9	111.91	111.8	111.86	113.29	114.79	110.9	112.6	112.46	111.21	111.41	113.4	113.87	111.58	111.8	112.21	113.09	113.74	111.84	111.47	112.75	111.16	109.95	113.63	112.36	112.33	111.63	113.18	113.74	112.27
105.41	107.11	106.25	106.71	106.99	108.8	107.09	106.94	105.98	107.92	108.1	106.03	106.47	107.78	104.29	107.27	105.64	106.38	106.86	105.83	106.65	105.34	105.48	106.5	107.25	106.73	107.13	105.95	107.07	107.66	105.34	106.66	107.25	107.16	107.19	107.2	107.9	107.54	107.1	107.51	106.73	106.38	105.19	104.47	104.49	106.48	105.68	107.06	107.53	107.02
103.91	106.41	106.54	103.63	108.14	105.93	103.26	104.67	105.73	104.7	105.23	106.75	103.94	106.91	105.72	103.09	104.65	103.15	104.31	104.73	102.54	103.73	106.06	104.39	104.78	106	105.31	102.92	106.87	106.37	106.33	104.28	103.03	103.85	104.21	106.66	103.91	105.96	105.2	105.94	103.9	103.53	106.99	105.82	102.86	105.24	104.2	105.37	105.92	103.39
104.89	106.01	104.78	105.01	104.28	105.06	105.92	106.47	102.96	105.54	104.5	106.92	105.4	106.32	106.25	106.02	105.45	103.34	106.26	104.05	105.89	107.76	106.2	105.95	104.53	105.68	105.09	105.55	104.34	105.87	105.34	106.32	104.65	105.54	105.71	105	106.23	104.79	106.95	106.3	105.11	105.53	104.97	105.85	106.65	103.9	103.89	104.96	106.34	105.17
103.74	105.37	104.08	107.97	103.76	107.36	108.12	105.97	104.14	106.92	105.23	106.06	105.81	107.83	105.54	106.36	106.14	105.73	104.8	105.92	104.75	106.81	105.29	105.63	105.65	105.86	104.41	107.1	106.2	105.43	105.11	106.71	105.9	105.96	104.47	105.22	106.41	105.93	106.66	105.61	104.51	106.36	105.25	105.7	102.74	104.55	105.85	106	105.74	105.16
108.59	106.24	106.63	105.71	105.78	103.93	108.09	107.27	107.45	106.84	107	105.83	106.05	106.35	105.98	106.11	106.76	106.86	107.94	107.7	106	108.25	108.46	108.88	106.34	107.79	106.62	105.8	107.07	107.42	106.23	109.09	105.5	107.99	106.74	108.94	106.57	105.86	107.01	106.87	108.1	105.86	105.41	107.33	107.56	106.63	106.56	107.83	105.94	110.14
109.24	110.18	109.46	112.32	110.27	109.8	108.81	109.2	111.3	110.3	106	110.28	108.5	107.44	110.63	108.3	110.02	109.77	109.32	110.14	112.17	110.7	109.26	110.59	108.99	111.29	109.5	109.31	109.49	109.77	108.09	109.84	108.59	109.46	109.88	111.63	110.56	110.23	109.26	110.02	111.27	109.22	109.27	109.19	110.23	108.68	108.83	110.58	110.9	106.59
103.61	105.11	103.68	106.03	104.98	107.67	105.28	106.21	104.77	104.66	105.31	104.71	103.97	104.85	107.03	106	106.77	104.16	106.27	106.05	104.43	105.09	104.67	106.36	104.35	105.97	107.31	106.41	107.69	104.89	105.78	105.79	105.07	106.2	105.29	107.72	104.5	106.01	103.95	104.5	105.83	106.52	104.3	105.3	103.86	105.33	104.65	106.61	105.81	103.79
117.69	118.47	119.85	116.91	118.12	117.91	117.23	118.36	118.92	117.64	116.92	117.99	115.86	118.7	119.56	119.86	119	116.49	116.61	116.7	115.9	118.88	116.99	117.68	118.92	118.63	118.2	118.79	119.62	117.67	117.9	117.74	117.3	118.69	117.48	115.92	119.81	118.36	116.13	114.78	115.89	116.29	116.97	119.46	117.72	118.78	117.18	119.47	116.78	117.61
100.32	98.74	100.79	101.24	99.136	98.861	102.1	98.349	99.048	101.36	102.29	101.73	98.282	98.653	98.246	100.19	100.5	98.957	101.57	100.35	99.913	99.298	98.525	101.21	100.64	100.11	100.55	100.61	100.08	101.06	100.47	100.59	101.39	100.3	99.915	99.532	101	100.45	99.22	95.544	101.36	99.799	100.38	100.08	99.992	99.785	100.8	98.069	101.36	100.83
102.73	105.82	106.05	107.18	106.2	105.35	107.18	103.87	107.4	106.27	106.34	105.78	105.11	105.67	104.94	104.83	106.32	104.55	104.27	105.66	105.97	106.07	105.64	104.73	105.6	107.29	106.68	105.21	107.01	104.96	107.24	106.2	104.59	107.85	105	104.47	104.88	106.73	106.9	106.55	106.25	107.56	105.89	104.45	105.01	106.42	104.84	104.88	104.93	105.34
104.97	106.13	108.29	106.65	105.14	103.26	104.01	104.11	103.92	106.77	104.74	105.87	103.6	105.99	104.08	103.56	105.64	105.1	104.63	107.19	104.61	103.26	104.22	104.38	106.4	107.7	106.11	103.82	105.01	108.01	105.5	106.67	103.83	105.74	102.34	104.36	104.26	105.74	105.17	103.7	104.29	106.72	105.27	105.77	106.25	104.02	104.84	104.71	103.61	104.8
100.75	99.37	101.47	99.969	99.479	101.73	101.49	99.888	99.826	101.02	102.18	100.94	98.656	98.601	101.08	103.03	100.3	101.37	100.86	101.99	103.08	100.78	102.25	102.02	100.33	100	99.854	99.765	102.63	100.75	102.84	101.14	101.06	100.34	100.6	100.71	101.35	102.74	100.06	104.31	102.17	100.65	99.066	102.11	100.71	100.14	101.67	99.893	99.88	98.007
103.85	105.65	105.8	105.14	107.24	104.65	105.36	106.35	105.44	107.87	103.8	106.03	105.17	105.87	106.97	105.15	104.31	105.19	105.4	105.03	105.06	105.86	106.71	105.24	104.26	106.81	106.6	105.97	105.35	106.12	105.19	103.97	106.81	105.92	103.64	105.8	105.9	106.42	107.6	107.82	107.25	105.3	106.44	104.11	104.98	107.66	105.38	106.37	104.45	104.68
97.366	100.58	100.94	99.197	101.07	99.51	99.341	98.912	100.88	98.436	101.28	99.44	100.93	97.916	99.366	100.9	100.26	98.851	100.1	102.35	100.23	99.187	99	100.17	100.71	98.17	100.42	99.959	98.924	98.821	99.532	98.461	98.098	99.525	100.05	98.608	99.556	101.91	98.489	97.491	99.42	100.26	101.9	100.45	99.007	101.49	100.55	99.02	99.406	97.007
107.61	106.26	104.22	104.29	105.35	106.22	107.28	105.96	105.36	106.43	105.51	105.46	105.75	105.57	104.34	104.15	103.8	105.78	104.5	106.06	108.09	106.79	107.77	107.24	106.23	106.13	105.14	107.15	107.33	106.58	106.66	105.1	107.06	106.6	106.6	105.57	106.51	105.8	104.23	105.2	105.48	103.87	107.06	108.18	106.65	107.91	104.67	105.81	103.95	107.25
102.92	99.999	99.857	100.61	99.909	100.62	100.81	99.922	101.23	102.28	103.04	102.14	99.809	101.91	99.179	100.72	100.86	102.53	101.45	98.206	100.96	99.537	101.96	100.51	101.07	99.748	101.36	101.64	100.86	100.2	102.41	98.821	103.83	100.2	100.16	101.03	100.75	101.48	101.68	100.25	100.66	98.908	100.46	100.85	99.179	103.51	101	99.345	101.73	99.731
100.22	98.883	98.272	100.09	101.32	98.03	101.77	101.48	98.75	102.35	99.916	99.786	100.25	99.996	98.896	99.268	100.93	100.29	100.56	99.964	98.086	99.462	100.57	99.593	100.29	99.214	98.18	99.937	100.42	100.37	101.1	100.07	100.62	101	99.389	99.083	100.5	100.88	99.833	96.973	99.321	100.71	98.728	100.99	99.562	100.41	97.536	100.87	101.89	99.441
104.53	105.9	104.33	104.9	106.25	107.19	107.21	107.88	106.49	105.73	107.11	108.01	104.02	107.67	106.24	104.31	105.13	106.05	104.86	103.88	107.4	105.59	106.92	105.17	109.16	104.53	104.78	106.12	107.88	105.26	106.46	105.72	105.91	106.15	108.79	106.85	107.62	103.85	105.37	107.9	105	105.95	105.95	105.9	106.7	107.6	106.67	104	106.3	104.41
110.92	111.72	111.42	112.59	113.12	112.66	111.32	112.8	109.65	112.25	111.69	112.41	111.36	112.16	111.72	112.21	113.28	110.79	112.36	110.89	113.04	111.57	112.03	110.59	110.41	112.27	109.32	111.2	111.22	112.44	111.77	108.82	109.35	110.83	112.99	111.86	110.22	109.09	112.91	112.81	112.43	111.47	112.01	112.63	112.66	112.59	110.83	112.71	113.6	111.77
105.03	105.14	106.41	106.6	106.89	106.86	104.48	106.71	107.14	107.3	104.64	105.57	104.43	107.01	106.06	104.32	105.68	107.2	106.81	107.33	105.25	109.74	105.41	106.35	107.2	106.15	105.82	105.26	105.29	106.24	107.49	105.68	106.77	104.25	105.65	106.98	104.71	106.32	105.36	105.6	107.82	105.51	107.14	106.16	107.34	108.72	105.82	105.82	104.07	105.52
101.13	101.29	99.553	99.962	99.638	97.925	100.17	98.802	99.041	101.2	101.08	100.73	99.107	100.06	101.33	99.421	99.047	100.12	99.149	99.173	99.836	99.37	99.299	100.15	100.01	100.19	99.123	100.93	101.18	101.25	102	102.06	101.16	99.946	99.882	100.74	98.648	98.632	101.24	99.428	99.99	99.336	99.212	97.984	99.499	100.06	100.53	101.17	102.14	99.547
111.17	109.18	110.66	111.12	108.38	109.54	109.41	109.03	111.77	108.77	108.91	109.14	108.83	108.89	109.92	109.41	110.69	109.57	109.13	110.08	110.04	109.57	110.88	111.14	111.55	110.1	110.81	110.29	111.83	111.21	109.8	109.97	109.96	111.64	111.9	110.18	108.25	109.11	110.68	110.55	110.08	108.67	109.05	110.32	110.36	110.37	111.16	110.15	110.35	109.7
106.23	106.87	107	106.31	106.25	106.23	105.06	105.18	105.48	103.54	105.35	105.53	105.38	104.16	106.67	106.84	106.56	104.8	105.6	105.56	105.61	105.86	105.82	106.27	108.3	104.53	105.48	107.17	105.42	104.73	106.02	104.21	107	107.78	107.22	106.24	106.82	105.91	104.86	105.23	106.02	106.33	107.25	107.01	104.61	106.71	104.46	107.24	106.7	105.44
104.26	107.04	104.64	104.78	106.31	105.88	104.91	105.87	104.21	105.5	104.8	105.38	104.13	101.94	106.79	105.9	105.1	105.34	104.1	103.43	104.33	105.92	104.91	104.02	106.68	105.49	104.66	104.17	102.93	105.01	104.28	105.43	103.42	106.76	107.97	105.23	106.01	105.47	105.94	103.38	106.36	104.7	106.59	105.81	104.83	103.56	104.34	102.96	106.51	107.36
100.95	98.563	101.26	101.21	102.41	99.436	99.685	101.14	97.629	97.986	99.183	98.686	99.23	100.06	99.329	97.564	100.12	100.09	100.15	101.22	99.045	98.187	101.47	97.631	97.625	98.217	98.754	101.33	100.41	100.61	100.44	99.397	99.766	99.385	99.269	101.87	101.71	99.567	98.304	98.624	98.308	102.59	98.696	98.73	100.67	99.258	100.54	101.33	99.186	99.583
105.18	105.19	104.8	104.1	107.04	106.13	105.8	105.7	106.21	107.22	106.18	105.82	105.76	109.29	105.4	106.58	106.49	106.17	105.65	104.22	106.48	108.12	105.83	107.01	104.77	106.18	104.7	106.18	105.39	106.68	105.05	106.02	104.24	103.24	105.22	103.77	106.26	106.58	107.02	104.93	105.61	105.37	103.34	106.27	107.03	104.12	104.73	106.93	106.49	103.77
105.69	104.71	107.59	105.91	106.62	104.67	105.84	105.56	103.36	104.78	104.23	104.64	104.42	104.86	106.03	106.37	103.78	106.69	107.38	103.74	106.39	107.38	105.55	105.64	103.15	105.64	107.18	107.57	106.74	104.49	107.6	104.28	105.25	107.73	105.26	106.16	105.87	105.97	104.73	107	105.51	104.4	105.21	105.04	104.12	104.79	106.5	104.23	107.28	106.12
100.35	100.29	99.043	100.27	100.41	100.38	100.08	100.7	98.902	98.907	99.698	101.01	98.042	101.08	101.12	100.54	100.91	98.399	98.318	98.507	101.41	100.54	100.73	100.87	100.44	103.48	100.94	99.933	100.52	101.61	102.46	101.61	100.66	101.16	98.613	99.198	101.66	99.715	102.59	97.218	101.91	97.7	99.792	100.1	99.249	100.35	100.19	102.26	99.946	101.42
107.2	104.98	106.7	104.18	105.86	105.69	106.4	105.55	105.96	106.95	106.07	106.26	106.29	104.31	106.8	106.53	107.69	107.44	107.1	106.78	107.92	108.25	105.47	105.55	105.62	107.63	105.33	104.55	107.96	105.14	105.39	106.57	103.52	105.52	105.42	105.19	104.38	105.35	105.1	106.74	105.54	105.36	105.65	105.3	105.25	105.74	105.11	106.86	105.65	106.73
105.41	105.06	103.87	105.07	105.84	106.13	106.37	104.94	105.95	105.81	106.53	106.81	107.64	106.62	105.67	104.56	107.04	106.32	105.84	105.99	107.52	106.77	107.54	108.04	106.13	107.12	106.69	105.71	108.4	103.97	106.54	106.76	104.4	108.27	105.98	105.7	104.25	104.4	106.22	106.68	103.97	106.26	106.16	106.23	105.95	105.98	105.83	104.59	105.44	104.11
106.92	108.11	106.16	107.25	106.92	106.81	104.98	105.73	107.25	108.53	106.23	105.1	105.64	107.67	106.76	106.09	106.5	105.63	108.27	107.32	108.9	108.13	109.43	107.43	108.15	106.97	104.66	107.19	106.26	107.82	103.98	106.25	107.09	105.22	105.06	107.2	106.82	104.72	107.54	105.55	105.26	107.02	107.13	107.4	106.03	106.85	107.85	105.19	106.16	108.77
113.21	111.42	110.13	111.03	109.43	110.7	110.78	110.59	110.84	111.58	109.31	110.58	111.74	110.21	110.87	112.1	111.07	110.3	111.44	112.3	111.78	110.92	110.67	111.74	110.98	112.44	109.9	110.27	111.79	112.63	112.14	110.75	111.75	113.48	111.41	111.51	113.03	113.02	111.3	110.57	110.56	110.44	110.52	112.12	110.99	111.59	113.19	113.59	109.66	110.41
105.75	105.9	108.27	106.48	103.59	105.73	108.24	106.41	106.9	107.05	106.13	104.87	106.37	105.83	105.68	106.9	106.05	107.36	104.85	106.43	104.27	105.64	106.79	104.86	105.02	105.35	106.72	104.41	104.66	107	107.34	108.09	105.66	104.2	105.9	106.69	103.17	106.13	107.74	106.15	107.12	103.34	106.66	104.79	105.48	106.01	106.59	105.84	105.92	107.91
99.765	102.08	100.44	100.74	100.79	100.48	102.9	100.49	101.14	100.11	99.667	101.21	99.244	97.978	101.73	97.968	100.91	100.36	101.19	99.678	98.419	99.816	100.42	99.254	101.31	101.86	103.56	102.8	99.648	101.61	99.546	102.57	99.017	102.34	100.15	100.78	99.828	101.38	101.43	100.51	99.778	99.484	99.294	100.77	100.46	98.976	99.262	98.147	100.64	100.94
106.16	105.94	109.05	107	106.23	106.63	104.74	105.7	108.04	106.96	107.25	106.38	106.49	108.43	107.36	106.34	104.35	106.45	106.05	105.24	106.67	108.43	105.99	105.52	105.93	105.49	106.3	104.72	104.2	105.4	105.59	106.01	107.18	106.82	105.71	106.37	106.6	104.74	105.37	105.19	106.11	103.75	104.87	105.98	106.68	105.67	105.79	104.63	103.31	104.66
105.85	106.47	108.1	107.01	108.44	105.31	107.09	104.74	104.45	105.15	104.86	106.88	104.6	106.13	105.42	104.18	105.7	105.56	106.67	105.01	105.76	107.67	104.16	106.62	104.91	105.59	104.91	106.2	105.97	104.17	106.85	104.34	105.75	104.82	104.36	103.7	105.19	107.5	106.31	105.73	104.42	106.82	106.83	105.39	104.82	105.3	107.73	106.61	106.41	106.87
116.39	114.81	115.74	117.28	115.12	115.75	115.25	115.64	115.28	115.84	117.79	115.71	114.54	116.73	117.82	113.3	118.27	116.3	115.82	113.83	114.73	116.44	115.96	115.33	117.25	117.07	114.38	115.98	116.05	115.75	115.98	118.14	117.18	115.62	115.98	115.14	117.52	113.83	116.17	117.47	116.54	119.51	117.76	116.35	114.57	117.87	115.65	115.25	115.63	116.67
108.34	106.08	106.01	106.37	108.48	107.75	107.27	105.98	107.61	106.96	106.76	106.51	105.51	108.09	106.83	108.22	107.32	105.71	106.42	105.65	106.96	106.45	108.64	106.74	109.77	107.8	108.83	105.79	107.5	106.94	105.72	105.82	105.64	105.56	107.34	105.44	106.27	105.14	106.22	106.54	105.14	108.31	108.5	106.66	104.86	107.6	104.92	106.94	107.88	107.88
107.37	104.61	107.68	107.31	103.74	107.79	107.97	106.91	107.46	106.53	108.47	107.02	108.71	105.42	106.41	106.2	105.36	106.89	107.82	105.62	108.08	109.7	105.91	106.3	106.73	105.24	107.12	106.53	109.16	108.83	106.97	106.44	107.5	107.46	106.06	106.94	105.75	105.86	107.84	108.05	107.6	107.36	106.59	107.7	106.64	106.85	105.65	106.43	106.02	108.39
100.18	98.913	98.692	99.494	97.896	99.757	103.51	101.65	99.958	103.89	100.39	99.612	100.75	100.16	100.14	97.962	99.017	98.303	98.79	101.61	98.968	99.124	101.46	100.74	99.053	98.723	98.105	98.691	101.79	101.54	103	101.71	99.224	102.17	98.961	101.47	99.545	98.531	101.07	100.25	99.969	98.859	98.53	100.04	98.612	98.899	101.06	98.956	99.993	100.99
103.72	103.8	103.95	101.25	103.6	105.11	104.23	101.04	104.33	106.52	105.64	105.01	105.74	104.81	103.3	104.39	103.4	105.14	102.58	103.4	104.54	101.26	103.26	104.81	103.78	104.19	101.1	104.99	103.18	103.4	103.51	103.75	104.08	103.64	103.8	103.37	106.96	103.79	102.99	104.79	102.45	105.11	106.07	103.56	104.73	104.96	105.4	101.48	105.06	103.1
112.03	110.8	109.48	109.15	109.52	110.62	112.77	111.05	109.97	108.85	112.64	111.87	110.65	109.56	107.69	111.48	113.82	109.55	109.32	108.93	111.65	110.17	109.71	112.83	111.95	110.25	111.26	110.8	113.04	112	111.29	110.63	111.41	111.27	109.56	108.84	109.8	110.23	111.33	110.72	111.22	110.74	110.2	111.15	109.54	110.01	110.32	110.22	110.12	111.99
106.86	104.34	103.65	105.59	108.81	107.51	103.81	108.39	105.45	105.06	105.7	107.58	107.6	107.43	104.28	106.14	104.83	105.01	106.56	105.05	104.55	105.46	107.02	106.94	105.77	107.22	106.74	106.36	108.04	104.84	108.18	104.39	104.95	107.77	105.97	106.85	106.97	107.2	104.56	105.61	105.14	106.89	105.01	106.12	104.45	107.29	106.35	106.59	108.82	105.82
111.29	113.53	112.52	111.44	112.8	111.58	111.44	112.04	111.73	111.78	113.23	110.31	112.15	110.12	111.97	112.99	111.9	112.67	112.88	111.99	111.83	114.1	113.5	110.85	112.75	111.85	112.26	111.51	111.37	113.53	112.4	110.21	112.05	111.29	112.64	112.06	109.75	113.02	113.67	112.95	113.38	112.04	111.02	109.89	110.58	112.1	112.64	111.85	113.64	112.14
112.08	112.64	113.17	113.48	114.18	113.43	111.82	109.46	113.04	111.03	112.22	113.63	115.96	113.33	113	114.24	114.16	110.54	113.52	113.53	115.66	114.87	111.29	111.76	113.65	111.42	109.53	110.66	112.57	112.42	112.99	113.34	112.7	110.95	111.56	112.16	113.61	112.84	112.7	111	112.97	112.86	110.35	111.62	114.33	112.42	113.31	111.11	112.66	113.8
106.35	107.63	106.58	107.02	107.94	106.55	106.99	106.32	105.61	108.88	104.48	104.39	106.37	105.87	106.21	104.72	105.17	106.46	105.68	107.74	104.06	106.03	104.11	106.06	107.71	106	107.93	107.53	104.77	106.47	105.94	108.98	105.11	107.42	106.19	107.16	106.84	106.26	105.04	107.43	105.44	106.41	107.25	106.54	108.21	107.63	107.27	106.07	109.24	106.63
116.38	118.66	116.68	115.95	117.44	118.34	116.28	119.57	119.39	116.42	116.56	115.44	117.36	115.56	116.81	117.85	118.57	117.1	118.61	119.15	116.97	117.78	116.65	117.51	116.43	118.55	117.85	117.7	116.75	115.68	116.94	117.49	119.2	117.33	116.84	114.97	117.6	117.84	119.55	116.88	117.53	117.96	115.96	116.53	118.34	116.52	117.92	116.29	118.9	119.34
106.25	104.27	102.73	107.39	105.69	108.17	104.92	105.76	106.5	108.82	106.83	105.14	107.04	107.41	106.62	103.86	104.36	106.16	105.2	108.01	104.45	106.72	105.6	105.41	105.92	107.81	106.61	106.52	104.3	104.13	106.89	107.2	104.4	107.55	105.33	106.76	106.63	105.83	105.05	105.55	105.97	106.52	109.4	106.32	104.41	105.88	107.64	105.12	107.03	105.09
111.92	112.43	112.15	112.07	112.16	111.92	112.79	110.63	111.87	113.57	111.72	112.11	112.78	110.95	110.38	111.95	110.82	111.7	112.36	113.54	112.21	110.31	111.9	111.83	111.7	112.33	112.91	115	111.72	111.4	111.84	111.71	109.78	111.39	111.97	109.85	111.47	112.26	112.58	110.11	112.07	111.08	112.82	112.48	111.98	112.8	111.26	112.52	113.62	113.38
113.68	111.87	112.88	113.11	112.85	111.92	111.54	111.52	110.85	111.38	113.41	112.83	110.53	111.23	111.59	111.4	112.07	111.28	111.5	111.98	114.01	112.15	111.46	111.63	109.92	112.91	111.31	111.98	112.63	112.28	112	110.59	111.3	112.73	112.22	111.48	111.75	111.55	111.17	112.14	112.49	111.43	113.05	111.71	113.34	111.38	111.59	113.25	109.94	113.6
106.8	105.94	104.72	106.37	104.78	105.25	107.46	105.9	106.91	105.92	106.51	107.2	106.01	104.42	105.07	107.01	105.79	108.58	107.24	106.49	107.67	105.48	105.82	104.05	104.1	106.56	107.22	107.69	105.75	103.54	108.46	106.48	105.29	106.64	103.71	106.42	105.61	105.76	104.93	107.17	107.16	106.47	106.74	107.82	106.16	105.97	104.15	104.49	106.93	104.68
107.44	105.61	108.58	108.17	105.6	109.18	107.07	105.32	104.4	106.09	105.93	108.35	106.24	106.81	103.46	106.59	106.97	107.36	108.28	103.57	104.69	107.68	106.04	107.43	108.2	108.25	106.4	107.6	107.04	106.13	107.1	107.83	108.1	107.5	105.92	109.03	105.88	107.76	105.02	107.1	109.13	106.91	105.83	106.79	107.98	106.01	108.32	107.68	106.47	106.74
99.527	100.62	100.59	100.3	103.12	99.308	99.895	101.09	98.252	100.44	100.72	101.81	99.541	100.12	102.18	98.938	100.19	101.01	99.987	98.424	99.466	100.95	101.06	100.57	100.99	101.04	100.51	100.13	98.546	98.156	100.94	100.53	100.49	98.541	98.064	99.994	101.76	100.98	99.021	101.13	99.218	99.624	96.99	98.717	101.79	101.23	100.57	99.844	100.76	100.67
98.562	102.1	100.66	101.72	100.62	100.92	101.76	99.414	99.452	99.891	100.63	98.814	102.29	99.452	100.44	99.388	100.57	100.84	101.83	100.65	101.56	99.703	101.63	101.29	101.55	98.206	101.83	99.762	99.607	99.978	100.55	100.66	100.89	100.66	101.68	101.48	101.5	100.87	99.479	99.426	101.1	100.34	103.57	100.64	96.012	100.31	100.93	99.943	100.4	101.72
105.59	103.62	107.58	105.65	107.9	107.32	106.44	104.53	106.63	104.64	105.67	105.43	104.56	104.2	103.25	104.05	106.47	104.17	105.46	106.6	105.49	106.11	107.31	104.44	106.77	105.15	105.96	105.61	104.06	105.32	103.34	105.66	103.04	107.86	107.53	107.26	104.66	103.61	104.54	106.67	104.52	108.11	103.86	105.27	107.95	106.07	103.5	104.77	105.95	106.08
100.86	99.903	100.09	99.337	98.936	98.416	99.626	99.89	102.06	99.983	99.026	98.496	99.396	99.557	100.54	98.551	100.53	98.727	99.628	98.933	98.312	100.16	100.85	99.033	100.31	97.909	97.852	98.558	98.222	99.974	96.748	98.117	99.022	98.448	99.759	98.921	99.264	101.31	99.265	99.263	101.53	98.843	98.849	99.802	99.351	98.671	98.172	97.293	100.55	100.06
106.47	104.73	106.82	103.98	106.1	105.25	105.12	106.11	105.9	103.24	104.47	104.34	104.39	107.18	106.24	104.77	102.88	105.85	104.9	105.2	104.31	106.16	105.71	106.85	105.02	103.24	104.98	105.97	106.24	106.83	106.28	106.63	106.26	105.6	105.15	107.58	102.88	104.81	105.52	105.53	106.04	104.56	106	105.63	105.25	106.45	106.65	104.7	107.13	105.95
104.51	104.18	103.57	102.71	104.43	105.2	103.48	105.24	105.15	105.15	107.31	103.5	101.76	103.72	103	104.2	104.45	104.59	103.33	104.26	105.74	104.43	105.05	105.05	105.97	104.45	101.18	103.05	103.82	102.28	104.84	103.71	107.16	104.8	104.66	103.18	105.34	103.53	103.97	103.87	107.38	103.75	102.89	103.39	103.16	103.68	103.51	102.2	102.07	103.33
104.22	106.74	104.3	105.78	106.86	106.12	106.05	104.37	103.91	104.43	103.44	105.95	104.33	105.81	106.12	106.53	104.47	104.13	103.61	103.21	105.19	106.55	105.49	104.67	106.46	105.46	104.27	105.31	105.82	106.57	103.58	108.68	104.02	106.02	106.68	104.6	104.03	106.64	105.74	103.7	102.44	105.35	102.47	105.32	106.74	104.27	105	105.46	104.98	105.01
111.23	113.14	110.16	111.81	111.94	111.18	109.61	113.42	111.48	112.88	111.58	110.64	112.34	113.55	113.33	111.87	114.76	110.95	111.1	113.07	111.53	111.9	113.04	113.99	112.34	113.84	111.14	113.15	113.93	110.69	112.07	112.05	112.94	111.88	113.81	111.52	111.22	114.07	112.31	112.63	112.9	111.89	111.93	112.74	111.24	112.38	113.09	112.41	112.28	113.85
104.96	105.69	107.14	105.92	106	105.96	105.33	106.41	103.92	104.37	106.03	104.46	106.51	104.24	106.4	106.63	105.79	106.47	106.92	104.84	104.68	105.2	105.55	107.51	105.4	105.01	106.22	105.85	106.23	105.51	105.59	108.58	108.3	104.28	105.34	105.44	106.65	107.91	107.23	107.55	105.44	106.17	104.75	106.59	104.68	104.59	105.5	103.49	106.29	103.97
107.63	104.74	106.02	105.18	107.16	107.96	105.14	106.06	106.22	106.11	104.32	104.04	108.95	103.21	106.4	104.39	106.39	105.82	104.89	105.05	105.16	106.02	105.71	105.22	103.05	107.75	105.2	105.44	106.82	103.89	106.16	104.59	106.35	107.62	103.75	105.35	103.92	105.78	104.23	105.92	105.55	103.56	104.17	108.34	106.14	103.63	107.54	106.3	107.88	105.82
106.3	105.27	105.77	104.4	106.92	105.61	106.3	104.09	102.98	104.72	105.08	105.7	104.33	104.47	106.34	104.93	103.88	105.67	104.97	103	105.45	103.73	104.82	107.35	105.78	104.54	104.82	104.5	103.11	105.02	105.9	105.56	104.58	108.63	105.48	105.32	105.49	104.63	104.5	104.81	105.22	104.26	104.2	107.1	105.47	104.86	106.19	104.03	105.23	104.58
105.2	104.82	106.19	105.1	103.93	104.63	105.7	103.77	105.95	104.07	104.57	102.55	104.93	107.32	105.66	102.98	104.94	104.1	102.74	105	102.53	104.54	103.51	102.51	104.2	105.52	105.8	102.09	106.12	103.57	104.86	106.62	103.83	105.18	103.91	104.4	104.46	104.75	103.33	104.96	104.48	105.53	105.19	104.04	103.15	104.54	103.34	103.94	104.75	108.24
104.74	107.28	103.55	105.67	104.57	105.73	104.95	104.28	106.97	106.19	106.38	107.04	103.4	104.46	106.37	105.12	105.49	106.11	104.1	107.39	103.42	105.88	106.27	102.87	105.86	105.26	105.58	105.06	106.87	106.21	107.54	105.75	105.94	103.5	105.23	105.08	103.71	105.55	105.13	106.42	107.87	107	104.58	104.08	105.14	107.02	104.01	106.88	105.44	102.97
106.02	107.71	106.33	104.88	106.82	108.46	106.39	108.85	105.23	105.81	106.03	105.14	106.66	106.95	106.42	105.48	106.72	107.73	106.16	106	106.11	105.12	106.64	106.51	107.53	105.74	106.11	105.17	107.05	105.46	106.21	109.27	107.35	105.81	105.71	107.77	108.07	107.99	104.91	107.52	106.94	107.92	105.47	104.64	107.64	106.8	107.05	105.85	106.51	109.24
109.94	112.67	112.38	112.37	112.7	112.4	112.15	112.23	112.07	113.45	112.82	112.47	112.79	115.59	113.04	110.34	110.32	108.67	113.46	114.08	111.62	112.07	111.9	113.41	112.3	114.09	113.2	113.47	113.22	111.4	111.46	111.83	113.32	111.17	113.66	114.11	111.34	111.5	112.21	112.6	110.82	110.41	113.43	112.14	111.69	111.81	111.86	110.21	110.8	111.76
106.25	107.52	107.02	104.72	106.97	107.93	106.86	105.26	105.63	106.64	104.45	106	105.05	106.46	106.63	108.07	105.4	106.95	106.38	105.05	108.62	106.71	106.4	105.2	106.91	105.44	106.58	103.16	105.91	105.71	110.03	105.45	103.81	105.61	106.36	107.48	105.04	110.6	109.26	105.55	107.28	106.86	105.74	106.22	105.81	104.74	105.36	105.24	106.19	107.34
108.36	105.3	105.33	104.41	108.2	105.32	107.36	105.72	105.58	108.29	106.39	105.49	104.63	106	106.46	104.13	108.36	104.41	106.12	104.01	104.08	107.96	107.26	105.4	107.1	105.53	104.6	105.47	104.05	104.29	104.49	103.48	105.67	104.74	108.78	105.27	102.77	106.62	105.82	106.06	104.16	103.46	106.24	106.76	108.66	104.64	107.48	104.09	105.33	106.04
112.37	111.59	112.99	111.63	110.44	113.87	112.16	111.16	112.31	114.66	113.92	112.36	111.74	111.57	113.02	113.3	112.27	115.63	111.04	113.63	111.52	111.63	113.73	113.27	111.93	113.39	112.37	112.07	113.4	114.21	116.09	111.65	112.08	111.96	113.39	111.22	113.6	110.48	110.49	111.91	113.25	112.13	114.38	111.93	112.54	110.56	113.55	113.88	112.56	112.33
102.63	105.63	104.88	104.06	105.73	103.99	103.92	105.65	105.11	105.64	107.64	104.31	103.11	105.6	101.3	105.67	104.48	104.89	102.11	100.86	103.57	106.95	104.39	103.87	105.33	103.68	104.76	103.79	104.94	103.36	103.3	102.57	104.73	106.11	104.84	104.88	102.16	105.39	105.84	102.29	103.58	104.73	103.07	103.97	106.11	104.43	105.54	105.05	106.69	102.6
111.95	112.22	110.24	110.36	110.58	110.64	110.81	110.19	110.73	109.83	110.4	110.84	110.81	112.92	111.83	113.08	110.86	110.29	111.11	111.01	112.99	110.1	113.02	110.73	111.81	110.18	113.57	109.37	113.66	112.58	110.99	111.05	110.59	113.15	113.11	109.83	112.57	110.84	112.73	110.73	109.58	110.77	110.97	111.84	110.7	109.87	110.36	112.87	109.25	113.09
100.02	98.571	100.31	99.166	101.96	98.964	102.21	100.73	101.03	101.15	101.87	102.11	100.44	100.37	100.24	102.12	99.309	99.863	98.845	100.83	100.26	102.89	102.17	102.19	100.76	101.01	101.04	103.04	99.483	100.05	99.433	99.218	100.22	100.93	100.78	100.66	100.22	100.19	99.535	100.55	101.6	100.56	99.891	100.64	98.286	101.84	101.97	101.67	100.08	101.07
100.06	101.05	100.4	101.6	101.46	100.75	101.15	101.94	98.466	99.776	99.826	98.811	102.32	100.41	98.008	98.426	99.445	99.778	97.646	101.67	97.956	99.823	101.23	99.409	99.758	100.04	100.95	99.321	100.98	100.12	100.78	98.969	99.896	100.31	99.828	100.3	100.07	99.928	100.27	98.489	99.521	100.61	98.274	99.634	97.544	96.835	99.725	99.953	97.967	99.844
105.26	104.5	107.69	104.05	103.74	106.88	104.6	104.43	104.53	105.71	104.25	103.73	105.6	105.64	105.94	105.97	105.93	104.76	104.78	103.78	106.93	104.46	104.79	103.71	104.54	104.85	107.04	105.46	105.69	107.2	102.59	103.78	105.62	104.97	105.37	105.71	106.34	103.72	108.15	104.16	107.18	105.15	107.35	106.29	106.16	103.68	104.72	106.21	106.5	103.73
113.13	111.89	114	110.94	113.31	112.25	111.61	113.22	112.64	114.81	110.61	111.89	112.24	112.89	110.87	112.35	112.61	113.5	110.99	113.16	111.47	112.45	113.99	113.2	112.43	111.08	112.93	111.88	112.21	111.25	112.34	111.66	111.3	113.84	113.75	112.57	113.3	111.28	111.34	111.25	112.14	111.19	112.63	111.67	112.13	112.72	111.18	110.07	112.12	109.12
107.68	107.06	104.25	103.99	103.85	105	106.01	105.28	107.07	103.82	104.43	105.56	106.94	103.44	107.73	106.2	106.13	105.25	107.28	105.47	106.83	106.14	107.06	105.68	106.62	106.58	107.4	107.08	106.14	106.78	105.8	107.01	107.57	106.97	104.12	107.8	107.36	108.04	107.68	107.58	104.66	108.02	105.64	106.48	107.43	105.72	106.81	107.91	106	106.18
108.29	110.26	109.66	111.98	110.85	110.01	108.93	108.24	108.69	108.48	110.9	109.3	108.9	108.94	108.99	111.79	107.7	111.84	106.51	107.8	110.68	109.96	111.36	112.69	110.36	109.68	109.33	109.41	111.71	110.66	110.67	108.33	108.76	109.88	109.96	108.13	109.46	112.37	110.69	112.15	109.71	111.22	111.57	109.48	109.05	110.21	108.5	109.58	110.75	112.45
102.83	105.14	105.57	103.17	103.55	102.78	103.47	105.93	103.88	102.46	103	104.54	104.58	104.75	102.6	102.83	102.45	105.71	103.76	105.22	101.54	102.64	105.11	105.37	104.96	103.88	105.05	103.44	103.78	101.94	103.33	103.07	103.5	105.02	106.55	105.68	102.19	105.18	103.5	103.1	104.7	104.17	104.02	105.46	104.56	104.8	102.92	103.94	104.8	102.78
106.42	107.46	106.08	107.87	105.09	107.29	107	108.7	104.33	108.17	107.38	104.7	106.73	106.65	105.5	109.23	105.25	106.82	107.18	106.9	106.14	108.77	105.55	105.64	108.11	105.64	107.25	106.92	105.74	106.44	107.04	108.69	106.74	107.33	106.49	107.43	107.14	106.8	104.86	105.1	106.69	104.15	104.76	107.52	104.23	107	106.07	105.78	106.18	105.54
110.97	111.42	109.56	109.49	112.28	110.01	107.49	110.94	110.37	112.67	111.17	112.69	108.77	111.03	108.4	110.95	112.26	109.49	110.99	110.65	113.41	111.92	109.68	113.08	111.53	110.31	111.63	111.23	110.15	111.3	112.37	112.36	111.55	111.18	111.7	112.08	111.28	113.23	113.55	111.73	113.17	110.61	112.64	111.7	109.55	110.15	109.89	110.46	111.24	110.45
115.93	116.44	117.89	116.94	116.51	116.44	115.13	118.38	116.11	115.76	114.54	115.26	115.62	117.93	115.09	115.82	117.04	113.56	116.46	113.51	115.95	115.6	117.26	114.66	118.63	114.72	117.44	114.62	116.28	116.23	116.65	116.93	117.08	117.6	116.23	115.88	116.27	116.59	117.23	116.97	114.1	114.05	116.89	115.27	114.58	115.6	116.26	114.71	114.52	115.98
107.41	105.77	104.32	104.23	105.6	105.69	105.64	105.06	105.7	106.93	106.03	107.21	105.2	105.09	107.16	105.98	105.94	107.45	106.26	104.1	108.02	105.59	106.94	106.91	105.59	107.2	105.64	105.72	109.53	105.57	105.7	105.6	104.78	107.21	107.09	106.6	105.53	105.4	104.49	108.67	107.94	104.83	107.15	106.38	105.89	104.48	107.56	105.81	107.05	106.32
100.76	100.65	99.841	101.06	100.15	100.6	100.89	99.734	102.14	99.256	98.556	101	98.31	99.643	101.88	97.683	99.699	99.481	97.006	99.205	98.911	102.5	99.857	100.02	99.264	101.09	98.621	99.421	100.18	100.59	100.21	98.479	99.736	101.48	100.47	100.5	101.41	100.22	97.809	98.804	100.87	99.608	100.82	100.37	100.79	100.06	99.54	99.539	100.72	100.43
106.38	103.57	103.56	105.46	104.19	106.28	106.72	106.4	107.66	104.22	104.82	103.63	105.29	104.68	105.65	106.19	106.24	106.78	103.7	106.98	105.65	106.25	105.78	103.45	106.43	106.09	108.75	105.36	106.47	104.85	104.81	104.11	102.82	106.77	104.4	105.56	104.47	104.95	107.21	104.33	106.49	106.97	105.12	105.75	106.13	102.38	107.14	105.83	105.88	102.74
107.13	104.98	107.35	104.87	105.65	106.34	106.06	105.24	104.24	103.8	102.65	105.19	103.04	106.5	105.05	104.97	106.91	103.81	104.85	106.7	106.33	105.95	106.5	104.8	107.58	106.8	105.45	107.24	104.85	105.19	104.94	104.83	105.19	104.82	105.73	106.28	104.69	105.29	106.38	105.98	104.96	105.22	107.52	106.8	107.15	106.46	105.54	105	107.84	105.94
109.99	110.87	110.71	112.43	112.62	111.27	112.56	113.23	110.84	112.2	113.59	111.17	112.21	112.33	111.92	110.94	112.66	111.87	112.35	113.56	113.36	111.61	108.9	110.31	110.79	111.49	110.97	112.71	112.14	111.32	109.72	113.45	113.98	113.55	111.22	110.94	113.77	111.4	112.24	111.88	110.33	112.63	112.52	111.18	112.28	112.84	113.4	112.56	112.38	111.51
104.97	105.82	106.08	105.21	103.97	106.24	105.14	106.1	105.41	106.69	106.31	102.08	105.63	105.4	106.36	105.12	105.67	104.58	105.42	104.94	106.07	105	105.65	105.8	105.72	104.28	106.18	106.06	105.86	106.89	106.39	104.32	104.91	108.3	106.38	106.71	105.82	107.74	107.39	105.01	105.57	105.85	105.11	105.38	104.83	106.21	105.2	107.52	103.34	104.41
105.79	106.53	106.45	108.27	107.42	105.77	105.85	106.57	105.14	105.34	106.07	109.26	106.55	108.21	108.54	104.06	105.37	107.56	105.7	106.41	106.49	107.84	105.3	107.8	107.23	108.32	106.54	104.27	105.24	106.39	105.68	103.57	107.57	105.34	107.39	106.96	105.98	106.34	106.66	105.63	106.94	104.52	106.16	108.45	107.11	104.1	105.37	108.04	107.86	104.85
112.47	111	113.69	109.3	111.9	113.81	112.34	110.9	111.26	112.45	110.41	112.77	113.01	113.7	113.39	112.34	109.03	111.19	112.39	113.83	108.86	111.01	110.64	111.8	112.62	109.99	111.33	112.25	110.67	111.42	110.86	113.68	113.37	112.56	108.87	112.17	112.1	111.42	111.62	111.04	112.41	114.19	113.34	111.34	110.64	112.87	110.52	111.9	113.9	111.2
105.56	108.34	105.03	106.59	104.38	106.24	105.49	106.02	105.6	105.47	105.61	104.75	106.58	105.73	105.17	104.76	104.87	105.91	104.3	105.13	105.05	106.03	105.82	105.3	104.61	106.86	106.92	107.01	104.53	105.13	102.71	105.99	105.39	105.75	104.47	106.29	107.13	104.96	105.38	104.67	105.73	104.91	105.34	104.09	105.41	104.65	106.36	105.96	106.03	106.17
106.26	107.34	106.45	106.93	107.25	107.88	106.11	105.41	104.41	107.23	104.92	107.68	106.87	107.31	106.29	105.75	107.37	108.72	107.43	108.82	105.51	106.62	105.3	104.89	105.27	107.69	107.5	106.94	104.72	106.05	108.19	105.78	106.55	107.17	108.46	105.93	105.69	107.6	108.88	105.33	106.92	105.45	107.85	105.46	106.37	108.5	105.39	106.05	106.29	108.46
113.52	114.21	109.75	110.1	110.32	111.32	112.31	112.06	111.96	111.28	109.01	111.49	111.95	110.21	112.74	112.49	112.17	111.75	111.71	113.51	110.25	111.73	111.68	110.15	110.93	110.47	110.25	112.6	112.36	111.13	111.07	108.09	111.81	111.08	108.21	112.55	112.19	111.77	111.3	111.09	112.89	111.66	110.08	111.86	114	113.06	111.74	111.48	112.86	112.05
111.58	111.41	112.09	111.88	110.84	113.63	111.18	110.25	112.71	110.53	111.08	110.95	112.87	112.02	112.18	112.87	111.58	113.44	110.66	110.39	111.25	112.98	111.81	110.72	114.03	111.2	112.44	109.85	111	111.92	109.63	113.22	111.36	110.12	113.28	110.76	110.88	111.76	110.15	110.53	112.91	111	110.86	111.45	111.4	111.44	111.03	113.37	112.2	112.92
111.03	114.41	113.07	112.86	113.38	113.33	112.76	111.67	111.64	116.41	111.78	111.93	113.49	111.32	111.28	111.37	110.36	112.48	110.65	110.09	113.93	109.78	112.25	112.71	111.13	112.17	112.53	112.86	112.76	113.11	111.79	112.78	111.92	111.19	112.24	110.16	109.99	109.81	112.08	112.67	112.77	114.57	111.97	112.67	111.35	112.7	114.95	113.06	111.83	111.7
106.53	104.6	105.53	107.64	107.04	105.1	105.88	104.03	108.18	104.76	104.91	106.33	105.69	104.05	104.96	107.49	105.5	107	105.23	105.69	106.12	103.78	107.96	109.45	107.82	107.38	106.56	107.79	106.84	105.42	107.1	108.13	106.82	106.15	107.78	104	105.52	105.03	103.74	103.88	106.56	103.69	104.19	105.4	107.75	105.74	105.91	106.25	106.88	106.53
108.36	106.15	102.8	105.82	106.96	107.43	105.17	105.94	104.13	104.98	105.86	108.08	104.93	107.59	105.37	105.57	105.06	106.95	105.7	105.69	105.32	104.04	105.85	107.39	108.12	105.48	104.63	106.75	106.23	103.98	104.22	105.18	104.8	105.75	104.61	107.83	103.96	104.63	107.36	106.65	104.42	105.65	104.92	102.4	107.14	105.29	104.92	104.72	105.79	104.07
105.96	107.31	105.92	106.62	104.38	106.04	105.23	105.9	109.23	105.96	105.11	107.03	106.69	105.05	107.09	104.76	108.34	105.44	106.05	105.63	106.29	105.81	107.56	105.29	105.76	107.33	105.21	104.25	104.36	106.44	107.67	107.86	107.96	107.41	107.28	105.12	104.87	106.09	107.66	104.42	106.4	107.52	106.68	106.88	106.55	106.07	104.85	104.46	106.43	105.18
111.52	110.99	109.09	110.81	109.46	109.13	110.93	112.81	111.22	110.73	107.92	109.99	108.82	110.89	110.96	109.25	108.55	109.74	110.7	111.25	111.28	111.79	109.92	108.8	112.77	109.61	110.56	110.53	110.07	109.97	110.41	109.1	109.37	110.2	110.62	110.9	109.61	110.16	111.7	110.23	109.67	110.79	111.18	110.17	113.11	109.51	109.61	109.42	108.52	111.63
111.89	110.42	112.69	109.84	111.89	111.96	111.95	110.7	111.38	111.12	112.52	113.1	113.66	112.25	112.34	110.07	112.8	112.77	112.89	114.43	110.42	110.11	110.79	113.13	111.51	108.27	113.06	112.14	112.04	111.46	113.53	112.02	111.73	111.88	108.57	113.51	112.02	108.86	112.65	113.73	113.76	112.77	111.84	112.64	111.43	111.51	112.32	110.46	112.78	113.87
98.871	100.54	101.19	99.022	99.863	100.24	99.296	100.54	100.39	98.422	100.85	97.489	97.265	98.655	101.22	103.28	98.864	99.154	101.62	101.03	101.52	97.964	98.861	100.92	100.68	99.034	99.86	99.577	99.647	101.03	99.202	99.266	98.951	99.961	101.45	98.75	100.85	97.783	98.749	97.801	98.855	101.09	99.142	100.42	98.408	99.79	100.28	100.39	99.369	102.2
110.21	104.58	105.25	106.27	109.23	108.21	104.89	107.16	106.61	106.35	105.61	106.16	106.71	106.78	106.88	105.45	105.57	105.71	104.75	107.94	105.89	108.68	107.72	105.8	106.38	107.62	107.24	106.39	106.24	107.74	104.69	106.09	107.13	105.1	106.03	106.23	107.28	106	105.71	107.78	107.6	106.14	106.53	106.5	107.03	107.01	104.92	106.67	105.03	104.65
99.668	99.959	101.74	100.46	100.95	100.68	100.05	100.64	102.66	100.94	100.59	98.994	99.996	102.75	98.823	99.953	98.527	102.24	99.661	100.85	99.56	100.59	101.92	101.66	99.671	99.948	101.21	103.86	99.227	101.18	100.85	100.1	101.41	101.98	98.334	100.89	102.03	100.09	100.61	100.38	102.71	101.3	98.737	101.74	102.03	99.725	101.36	99.319	98.983	100.63
112.76	112.73	111.11	110.61	111.06	111.19	113.22	112.92	109.91	111.93	111.7	111.35	110.7	111.39	111.15	112.34	111.54	110.77	111.08	112.11	113.09	111.73	111.96	108.84	113.01	112.46	111.59	111.33	110.36	111.06	111.64	110.99	111.03	112.47	111.66	112.56	111.94	111.21	113.68	110.06	111.88	110.58	111.19	110.05	113.73	111.52	110.43	112.71	112.55	112.01
100.47	101.92	101.41	101.1	101.41	101.18	102.14	99.156	102.29	101.83	100.95	100.97	101.07	102.08	100.75	102.96	101.6	101.77	102.25	99.99	101.53	101.68	102.57	103.92	101.72	99.701	100.29	101.24	101.05	100.9	98.926	101.04	101	100.05	100.15	102.08	100.47	99.745	101.29	100.55	99.506	100.35	101	101.38	101.91	99.998	100.17	102.09	100.68	101.83
105.81	104.41	106.08	106.88	107.11	105.39	105.57	104.37	103.77	106.24	105.04	105.26	105.03	106.39	104.9	107.85	105.52	105.96	104.25	104.92	105.33	105.87	106.98	106.65	107.43	106.19	104.88	105.69	105.37	107.05	105.21	104.66	106.56	104.54	105.07	104.02	105.75	106.07	106.08	105.64	104.77	103.66	107.6	105.29	104.77	103.98	105.46	105.04	107.01	103.6
112.72	110.08	112.49	111.33	110.89	111.23	112.07	110.59	111.47	112.25	109.88	111.19	109.73	111.62	111.2	111.48	110.13	110.78	110.62	109.2	112.22	111.13	111.68	112	109.91	110.45	112.09	111.51	110.45	113.85	110.74	110.43	111.83	111.79	111.2	111.89	109.32	111.11	112.02	112.89	109.31	112.14	113.57	111.42	110.95	110.48	110.56	110.58	109.84	112.36
105.89	107.38	105.83	104.81	104.94	104.86	105.08	104.65	105.51	105.13	105.62	105.37	105.5	106.42	106.08	106.52	106.85	106.68	105.31	105.99	106.5	105.09	104.83	106.92	106.46	105.24	108.43	104.79	105.08	106.2	105.27	104.6	105.47	104.76	104.53	104.52	106.59	104.69	104.64	107.1	107.36	105.92	104.32	105.89	104.01	105.82	105.71	104.41	105.59	106.4
105.29	106.83	107.61	106.6	106.53	106.81	106.1	107.81	106.18	106.83	108.15	108.83	105.13	106.71	107.57	104.6	105.29	106.45	105.99	106.94	106.48	107.96	105.46	108.29	108.66	106.23	104.33	108.75	104.77	105.96	105.27	109.36	104.74	106.02	106.6	107.92	105.22	106.84	109.3	108.04	109.18	108.7	108.95	106.37	107.89	109.15	106.61	106.32	107.54	107.38
119.52	115.4	116.62	117.53	118.83	116.85	116.41	115.69	118.57	119.01	118.83	117.87	119.64	118.84	117.89	117.37	118.13	116.61	117.2	115.23	117.08	117.46	116.97	116.8	118.6	117.09	117.88	119.02	119.35	116.26	119.17	118.53	117.79	116.1	119.96	120.03	118.01	118.14	118.42	117.38	118.74	117.81	117.76	116.45	117.23	119.66	117.64	117.38	118.69	116.76
97.636	101.5	99.838	99.814	101.73	99.729	98.671	99.067	98.753	100.46	99.367	101.33	101.34	101.68	100.24	101.89	98.705	99.747	101.62	99.469	96.645	99.487	99.798	102.51	100.46	99.185	100.4	101.61	100.41	101.35	100.36	100.84	101.21	99.744	99.638	98.417	100.47	99.563	100.09	99.127	100.45	101.21	103.57	98.867	99.194	102.9	99.077	98.466	102.32	100.52
105.91	104.06	105.52	107.32	107.13	106.17	105.37	105.6	105.92	106.94	103.03	102.42	104.51	106.78	105.02	105.65	105.7	104.45	104.65	106.22	105.99	106.99	104.64	104.86	106.33	103.08	104.38	106.15	104.52	105.53	105.91	104.54	103.99	107.43	105.83	107.47	106.15	103.98	106.15	105.02	105.11	106.63	105.53	106.68	103.22	105.07	105.39	106.83	106.71	104.12
112	112.66	109.3	110.9	109.64	110.6	111.5	111.93	109.76	112.19	112.78	109.74	111.24	112.43	111.09	110.49	111.95	109.5	110.78	110.88	111.27	111.99	113.01	111.15	111.33	112.5	109.55	109.46	110.89	110.02	113.52	110.5	112.71	112.94	110.59	112.62	112.31	112.14	112.91	109.79	111.49	111.35	109.82	111.17	110.23	112.86	112.03	110.69	112.22	109.8
101.22	101.24	99.017	100.29	101.08	100.51	98.038	99.284	99.437	101.3	100.27	99.513	99.679	101.17	101.69	100.19	101.12	100.72	98.754	101.84	100.59	98.764	98.579	99.45	99.478	98.606	99.993	100.28	99.761	101.6	99.487	100.09	99.216	98.568	101.42	100.12	99.389	100.66	99.597	99.905	98.964	100.79	99.88	100.9	100.11	98.155	101.16	100.63	98.85	96.982
99.879	100.5	100.43	99.747	100.05	99.186	101.18	100.07	99.604	97.978	99.054	99.819	99.126	102.12	98.522	100.51	99.925	97.668	101.51	99.999	97.95	99.648	99.081	98.569	99.803	100.82	101.1	99.871	99.039	100.16	99.469	98.696	100.25	99.905	99.122	99.38	100.31	99.138	100.2	98.563	97.846	101.38	101.6	100.85	100.06	100.26	101.11	98.551	98.734	100.29
104.63	103.72	107.63	106	106.41	105.41	105.23	105.53	105.3	104.61	105.83	107.59	103.19	105.83	103.14	106.66	107.41	106.48	106.29	103.99	106.12	105.37	106.34	106.11	105.5	106.26	106.27	105.03	104.8	103.95	105.11	106.61	106.39	105.44	105.72	106.91	106.25	105.02	105.62	108.09	108.26	106.62	107.06	103.52	105.84	107.08	106	103.79	106.94	104.72
105.92	105.52	102.54	103.57	104.72	105.83	106.05	103.67	103.61	104.4	102.71	106.34	103.99	104.14	103.49	102.83	104.07	106.16	103.66	103.03	105.44	103.62	104.78	105.21	103.74	103.13	104.68	104.47	102.18	102.76	103.66	106.18	102.91	103.28	105.21	102.51	104.37	105.36	104.28	103.13	106.79	103.23	104.33	103.75	104.49	105.1	105.82	105.2	101.65	106.09
101.57	98.445	98.592	98.97	98.042	100.37	99.955	99.301	99.773	101.36	100.32	98.657	101.31	99.668	98.989	102.78	99.809	98.604	99.561	98.14	99.276	99.781	96.735	99.833	100.95	100.17	101.29	98.977	100.65	100.16	100.69	100.96	101.54	99.628	98.365	99.021	100.39	99.176	99.028	99.031	100.61	99.908	98.478	102.09	100.08	99.509	98.574	100.19	101.52	99.313
111.3	112.7	112.08	113.29	110.64	111.09	110.05	111.13	110.81	112.28	111.89	112.4	115.27	112.47	112	113.21	112.99	111.88	111.37	111.88	113.09	112.55	110.04	112.61	111.02	115.29	113.63	112.4	113.15	111.93	112.91	112.76	110.75	109.91	111.95	111.69	110.77	112.58	113.45	113.49	113.21	112.56	110.62	111	113.69	110.43	110.22	114.24	113.82	112.14
107.54	107.71	106.19	105.9	106.33	104.36	106.42	104.37	107.86	103.96	107.82	104.45	106.93	105.95	104.93	107.73	104.34	105.1	104.47	105.22	106.54	106.63	106.62	106.26	105.56	105.3	106.2	103.56	103.81	104.77	104.45	104.56	105.61	107.24	105.78	106.04	105.48	105.58	103.77	106.09	106.6	106.85	104.65	104.88	106.14	106.5	108.65	104.58	106.82	106.07
112.84	111.57	108.19	110.75	111.36	110.91	112.77	111.74	109.68	111.81	111.19	109.7	110.97	108.21	111.79	110.65	112.2	111.19	111.9	110.96	111.29	110.61	110.83	109.27	109.74	110.57	112.59	109.6	114.58	109.58	110.49	112.81	108.37	110.56	111.49	111.3	111.96	110.19	113.57	111.15	110.24	110.54	112.22	111.99	111.18	113.39	111.54	112.15	111.25	109.15
111.26	111.67	111.6	112.5	112.71	111.3	109.56	112.44	110.58	113.83	111.09	110.05	113.2	115.2	111.5	111.94	112.3	112.39	111.96	110.21	109.62	114.39	112.32	112.2	113.93	111.97	110.33	111.14	112.62	112.09	113.76	110.77	114.69	113.49	111.14	111.7	115.17	110.28	110.15	112.86	111.39	111.37	113.37	111.38	113.88	111.58	113.51	111.75	110.1	111.54
109.94	110.85	108.07	112.41	112.46	112.03	109.58	107.44	109.76	109.41	108.43	108.15	109.18	109.48	108.81	109.25	110.9	110.2	110.76	109.04	109.19	109.63	108.94	108.62	109.15	108.66	108.81	110.41	110.81	110.57	108.07	109.11	106.87	109.21	110.75	108.96	110.43	111	109.1	109.4	110.89	109.57	111.45	112.5	109.33	109.56	111.65	108.14	109.98	110.12
106.84	108.67	103.32	106.37	106.54	107.41	105.15	105.43	104.77	104.78	104.26	106.18	105.42	103.51	105.87	102.82	106.42	105.67	107.45	106.16	105.65	107.48	105.14	103.23	105.56	105.7	103.93	105.14	105.23	105.73	105.93	106.26	105.86	105.69	103.01	106.96	106.33	107.71	103.44	105.99	105.41	104.46	105.78	104.95	105.36	107.41	105.5	106.41	105.87	104.46
111.94	110.35	110.14	109.13	111.12	109.19	109.3	112.45	111.48	111.15	111.04	110.95	112.53	112.52	111.74	112.75	111.08	110.52	110.46	111.96	111.27	108.99	113.18	110.03	109.89	110.97	111.95	110.12	110.58	111.5	110.93	110.81	112.91	112.48	112.31	110.38	112.09	109.22	109.67	113.23	112.34	109.04	110.73	112.93	110.83	111.58	110.58	110.49	111.8	110.72
113.51	111.69	113.09	113.13	112.43	112.89	112.38	114.31	111.62	112.14	112.94	113.19	114.5	113.02	112.22	114.2	111.41	113.83	111.25	112.88	112.35	112.32	110.76	114.75	112.87	113.54	115.25	113.08	113.23	111.87	111.76	113.23	111.02	112.52	112.15	112.67	112.79	114.87	114.08	114.77	114.04	113.71	114	111.4	113.43	111.72	109.1	110.23	111.74	112.65
107.97	109.19	105.1	106.22	107.59	105.22	106.84	104.37	107.24	107.52	106.19	108.18	106.62	108.91	108.44	107.84	109.1	106.71	106.4	109.5	107.52	108.82	107.55	107.97	106.01	106.99	106.94	107.1	106.33	106.64	106.15	106.26	108.47	109.45	107.09	108.35	108.77	106.16	107.02	106.37	108.75	107.56	108.81	106.17	104.68	107.57	106.3	108.23	105.38	107.24
110.74	112.9	112.98	111.37	111.53	111.41	112.97	112.73	111.77	112	111.73	113.92	114.46	114.4	109.13	114.59	111	110.91	111.35	111.17	112.88	112.17	112.1	110.15	112.6	112.93	110.84	111.29	114.02	110.21	112.58	111.49	111.31	112.65	111.09	111.93	113.4	112.04	114.39	111.5	111.87	112.16	111.11	112.82	111.05	113.3	111.09	112.13	111.62	113.79
104.24	105.5	105.14	104.78	105.94	106.45	104.52	104.82	104.21	105.63	105.87	103.77	106.09	103.31	104.48	107.3	106.13	105.11	105.89	106.73	104	105.86	105.26	106.59	105.56	106.44	107.52	105.95	104.85	104.26	105.3	104.45	104.71	107.32	106.89	106.8	103.22	103.4	106.75	107.84	106.74	104.48	104.36	106.1	106.26	108.33	104.98	103.81	105.26	105.25
107.7	106.73	105.67	104.38	105.21	106.31	103.89	102.01	106.48	104.28	105.28	104.78	105.75	105.33	105.03	103.16	105.94	106.2	108.62	107.02	106.28	104.4	103.65	105.64	106.22	105.48	104.98	103.4	103.8	105.47	104.88	103.07	106.28	106.53	105.69	103.38	107.14	106.19	106.03	104.34	106.51	103.51	104.49	105.6	106.8	106.5	107.63	105.71	104.97	106.82
103.45	104.44	106.49	105.22	101.73	103.7	104.11	103.6	105.51	105.97	104.64	102.99	104.38	105.42	104.25	103.93	105.79	105.51	103.08	104.08	103.99	103.2	104.19	103.4	103.12	102.73	103.06	104.29	103.66	104.11	102.56	104.22	103.43	103.88	103.68	104.41	104.22	106.52	103.97	103.55	103.06	103.34	104.61	104.68	103.12	102.82	102.51	104.85	104.12	105.03
107.23	105.49	105.3	106.21	105.15	104.18	104.9	105.29	106.73	104.87	103.4	105.47	105.05	103.9	104.92	105.76	103.18	104.9	103.89	105.28	105.4	103.39	104.71	105.49	103.22	104.11	103.05	104.6	105.03	104.34	104.52	104.53	105.74	105.33	105.91	103.57	105.27	102.36	104.69	105.62	106.96	106.42	105.13	106.87	105.66	106.34	102.94	104.68	107.07	103.8
104.98	105	106.08	105.35	105.15	106.73	108.57	104.46	105.03	105.88	105.86	104.85	107.61	107.14	106.58	106.17	103.32	107.34	104.4	104.08	105.63	104.53	104.47	106.62	105.35	107.06	106.39	104.29	105.11	104.56	104.94	106.56	104.91	107.37	106.25	105.62	106.25	107.3	105.14	106.27	105.85	104.4	105.49	106.69	105.65	103.72	105.02	102.58	104.56	105.79
104.43	107.61	105.19	104.53	105.76	106.76	104.2	104.3	106.12	106.89	106.42	105.34	106.32	103.16	106.99	104.56	107.04	104.19	105.82	106.57	105.31	106.28	106.79	106.93	107.39	105.08	104.15	104.55	106.34	106.8	105.71	105.79	105.04	104.52	103.23	104.64	106.84	104.8	105.88	105.92	104.13	106.33	105.19	104.03	107.21	105.93	106.7	107.58	105.18	101.95
106.55	105.36	104.59	104.37	105.33	105.72	105.76	107.95	106.88	104.97	108.65	105.54	104.99	105.8	105.62	106.19	105	107.01	105.24	104.42	105.25	103.19	106.69	107.51	105.9	107.25	105.23	107.91	104.79	107.28	104.76	105.63	105.64	104.31	106.03	105.73	105.86	106.84	103.75	107.68	106.51	107.3	105.9	105.95	106.21	108.65	105.92	107.18	105.02	106.74
115.01	116.35	116.32	117.09	115.95	117.9	118.04	114.97	116.04	115.4	116.89	115.86	118.36	117.67	117.65	116.02	114.81	118.19	116.22	117.25	117.82	116.52	116.03	116.55	114.14	117.21	117.23	117.16	115.54	114.67	114.21	117.37	115.38	115.25	115.59	116.45	117.41	112.96	115.97	115.45	116.45	115.98	116.56	116.67	114.88	114.42	115.76	115.57	116.66	116.34
107.02	108.66	107.84	105.46	107.53	107.48	107.93	105.6	106.11	107.63	108.29	105.93	105.17	108.26	107.91	106.4	107.93	104.82	104.64	106.21	106.9	105.01	105.33	106.28	107.74	109.24	106.35	106.2	105.35	108.35	108.11	106.11	107.25	106.71	107.78	107.06	106.3	105.71	104.98	104.45	108.9	106.77	106.72	105.15	103.92	105.5	108.18	107.77	105.09	106.21
120.48	118.47	117.45	115.17	116.5	117.04	115.85	116.44	117.17	117.65	117.46	118.14	116.37	117.73	115.1	119.42	117.87	116.25	118.63	117.44	117.49	118.5	118.02	114.91	119.34	116.44	119.04	117	118.52	116.55	116.99	117.65	117.32	116.7	117.29	116.09	116.68	117.3	117.42	116.41	117.07	119.26	118.89	118.05	116.98	118.74	120.33	118.15	116.97	120.6
105	106.67	106.18	105.54	102.65	104.05	106.83	105.76	104.8	104.77	103.17	107.02	105.39	102.94	104.58	105.91	107.67	106.61	106.32	105	105.58	105.94	107.06	105.98	105.17	104.84	104.98	103.83	105.31	105.66	104.8	107.38	104.14	105.61	105.94	104.32	105.74	104.96	105.85	103.88	105.14	104.38	104.71	104.74	103.15	105.79	105.14	106.64	105.83	104.48
100.59	101.82	100.12	99.422	100.7	101.08	100.47	101.53	97.895	98.47	102.22	102.38	99.592	100.48	102.25	101.13	101.25	101.22	100.33	100.23	100.15	99.582	101.8	99.904	101.26	98.134	99.105	101.65	102.31	102.36	98.419	101.74	103.26	99.533	98.895	100.94	98.846	99.697	99.512	101.63	99.152	99.665	101.86	99.474	100.82	96.377	102.27	100.59	99.324	100.51
110.44	109.26	110.39	109.38	111.18	110.62	110.93	110.94	113.46	109.71	113.69	111.16	110.71	109.85	108.23	109.86	110.26	109.02	110.72	110.43	109.73	109.93	113.04	110.27	111.02	111.49	112.23	109.62	110.75	111.66	111.74	109.12	109.92	111.55	112.62	112.74	110.77	110.86	110.72	110.18	110.44	112.1	110.76	112.59	112.55	111.37	109.72	112.8	112.23	112.74
109.19	107.69	111.55	110.46	110.69	109.31	111.19	108.29	108.75	111.75	109.48	109.76	109.6	110.5	110.9	111.41	110.21	111.9	109.41	110.17	112	110.56	112.49	108.86	109.23	110.22	110.34	109.58	109.25	108.13	108.58	109.77	109.27	111.05	108.79	109.27	110.16	109.71	109.82	109.31	111.77	111.92	107.74	110.59	110.07	109.42	108.5	110.62	109.56	110.68
115.39	116.23	116.66	116.9	116.91	117.93	113.84	116.62	113.86	117.25	119.36	117.93	115.95	116.47	115.57	115.97	114.91	118.05	116.23	115.72	115.84	113.48	117.82	115.32	117.81	115.04	114	115.77	116.06	114.95	116.57	114.63	112.76	116.78	117.68	116.44	115.2	115.12	116.98	118.19	117.22	117	116.57	116.77	115.22	115.6	115.53	114.59	114.69	115.46
107.66	109.22	105.05	105.85	107.44	104.83	106.76	107.56	106.71	105.95	105.3	106.18	106.42	108.11	107.41	107.92	106.29	106.76	106.34	107.87	108.03	105.46	106.82	106.35	107.73	107.02	106.65	105.96	106.68	107.05	106.09	106.66	107.31	106.82	107.68	108.33	106.67	106.98	106.59	108.53	107.14	108.11	105.59	105.95	108.29	105.78	108.31	105.03	105.26	107.48
106.88	105.14	104.91	105.3	103.36	104.98	103.9	105.39	106.35	103.47	101.95	104.41	104.66	106.02	102.67	104.76	103.64	104.46	103.44	103.14	103.33	104.66	103.41	105.69	105.33	103.69	106.65	103.8	104.27	105.44	101.17	104.52	102.41	106.16	104.51	106.73	102.91	102.98	103.23	101.53	103.11	105.54	102.92	103.73	104.46	106.43	102.81	105.76	105.06	104.82
110.11	109.56	109.21	110.86	110.01	108.97	108.77	110.84	110.14	110.49	108.41	109.35	109.79	111.39	111.53	109.09	109.8	109.61	107.82	109.55	108.67	109.13	110.12	109.49	109.41	110.46	112.29	107.99	110.38	110.35	108.88	106.8	110.21	110.58	108.81	110.23	110.5	110.25	110.65	109.12	111.05	111.16	110.54	110.63	108.79	109.04	110.8	110.29	111.27	112.3
104.97	103.83	104.76	104.09	100.72	105.49	105.8	104.84	104.27	105.17	105.02	106.34	108.33	104.38	103.8	103.93	103.43	106.68	106.48	104.73	105.02	103.18	103.65	103.25	105.02	104.45	107.92	103.28	104.08	106.85	104.78	104.07	104.29	102.74	107.42	102.86	102.95	105.03	102.67	103.02	106.52	107.44	104.6	103.92	104	105.96	104.01	104.59	104.81	105.29
112.55	113.14	114.91	112.91	112.73	112.23	111.2	112.93	112.59	112.23	112.27	112.45	110.92	112.55	113.94	114.34	113.32	114.85	112.35	115.15	114	114.93	113.15	111.56	113.42	112.76	112.29	111.46	111.86	112.8	113.21	113.04	110.82	113.43	113.19	113.02	112.24	113	114.17	111.54	112.9	110.74	113.33	112.07	114.14	112.35	113.94	114.81	115.1	113.15
107.58	107.29	106.44	106.5	108.23	107.7	107.7	107.93	108.62	106.26	109.2	105.91	105.98	109.57	106.23	108.48	104.22	105.52	106.76	105.63	107.73	105.24	106.35	104.77	105.62	104.71	106.09	105.97	105.08	107.45	109.2	107.65	108.14	106.59	106.66	107.49	105.49	108	107.83	107.65	108.33	106.7	105.25	110.16	107.24	108.93	107.31	106.29	106.74	107.06
105.2	104	105.27	104.37	106.74	103.89	106.14	104.05	107.57	104.84	107.3	105.8	105.39	106.73	105.08	105.22	105.88	105.86	109.05	104.3	105.28	106.39	105.07	105.87	105.66	108.09	104.33	107	107.35	105.35	106.08	107.26	105.61	106.57	103.99	105	104.74	106.34	105.73	103.91	106.58	107.59	105.68	105.85	104.41	104.69	104.74	107.88	106.51	104.42
111.9	114.37	112.89	110.58	111.63	111.03	111.08	111.73	112.46	113.5	111.91	109.61	110.01	110.48	112.58	110.55	110.68	112.85	109.7	111.58	112.15	112.86	112.12	111.92	112.18	112.77	112.16	111.15	111.54	110.55	112.62	108.89	112.15	112.76	110.68	111.87	113.84	111.71	111.77	111.87	111.37	112.75	110.67	112.1	110.97	111.59	111.69	111.43	111.85	111.32
105.67	103.71	104.07	104.35	103.55	106.84	105.92	105.26	103.88	105.71	104.07	106.28	105.41	104.76	102.38	105.15	105.98	107.28	106.35	107.47	104.55	104.69	105.63	104.41	105.51	106.95	105.43	107.51	102.96	103.92	104.39	105.19	106.1	103.33	105.05	105.96	103.43	106.38	106.76	107.83	106.55	107.79	105.38	105.29	104.78	104.24	103.8	105.61	106.41	104.03
101.28	99.273	100.38	102.35	98.815	102.65	98.273	101.68	99.926	99.715	100.55	100.64	97.745	100.19	99.82	104.1	100.61	98.944	100.13	98.815	100.85	103.52	99.491	101.22	99.965	100.1	99.246	99.512	100.51	100.06	100.62	98.877	100.11	100.34	100.03	100.43	100.57	99.874	100.31	100.31	98.764	101	100.14	101.84	101.21	101.67	102.52	101.17	101.6	100.58
105.56	105.47	104.43	105.74	105.45	107.36	105.3	103.63	105.3	105.57	104.36	106.91	105.5	104.57	106.22	104.17	104.69	102.89	106.52	105.31	106.53	107.65	106.25	106.92	107.95	102.49	108.79	103.91	105.26	104.56	103.57	105.49	106.83	106.11	104.23	106.27	106.69	106.5	103.8	102.66	103.45	103.99	104.94	106.49	107.36	107.36	105.34	105.08	105.11	103.99
106.39	106.93	105.4	107.36	106.47	106.87	106.8	106.9	103.15	103.64	105.68	107.47	106.15	104.86	107.29	105.2	107.2	107.33	107.26	105.66	108.16	107.92	105.63	106.49	107.67	106.4	107.22	107.35	105.59	104.7	107.79	106.27	106.68	105.6	106.08	104.31	105.8	105.64	107.9	105.36	106.12	106.69	107.1	106.92	106.49	107.85	106.44	107.52	108.56	106.3
104.43	102.98	102.46	106.56	104.35	102.88	104.34	104	101.96	106.3	105.57	104.21	104.63	103.1	103.73	105.27	104.6	107.23	103.48	104.52	104.71	105.1	103.07	107.22	103.69	104.59	102.47	104.83	104.83	106.06	105.88	104.75	104.23	105.23	102.97	105.66	103.77	105.8	101.92	104.39	103.34	105.07	104.78	105.09	102.53	105.82	104.55	104.37	102.95	105.31
106.64	105.88	106.46	106.66	107.79	104.41	106.84	105.05	105.92	105.39	107.46	107.16	107.29	107.04	107.87	105.81	104.38	103.94	107.22	106.87	105.17	107.72	106.4	105.58	107.43	106.02	106.71	107.3	106.35	105.57	108.32	106.71	106.51	107.39	106.81	106.52	107.19	104.48	108.46	107.04	106.64	107.58	105.62	106.06	104.99	105.89	106.39	105.7	106.2	106.62
106.21	107.12	106.49	106.33	108.13	107.47	107.8	106.41	107.67	108.28	106.57	107.39	105.75	106.26	108.45	107.52	107.7	106.62	107.37	105.71	106.48	106.91	107.29	107.88	106.8	107.2	107.99	105.99	105.93	105.6	108.95	104.59	105.85	105.27	105.61	106.89	107.83	105.87	106.78	106.55	106.37	107.86	109.33	106.09	106.58	106.35	109.6	108.25	107.61	106.71
112.68	110.06	113.21	112.71	112.9	111.32	110.96	110.57	111.51	111.59	111.52	111.5	111.16	112.12	111.22	110.55	112.3	111.15	111.74	112.25	110.24	110.1	112.78	110.63	113.06	110.07	112.67	113.03	111.12	112.85	110.06	110.02	111.08	111.92	109.94	113.59	112.25	110.94	113.52	112.85	112.38	111.07	110.79	112.9	113.61	112.22	111.85	111.6	111.71	110.81
103.88	104.78	104.75	105.68	104.73	104.54	103.85	105.38	104.82	102.79	104.97	102.56	103.79	106.22	103.98	105.04	105.23	102.73	106.4	105.79	104.64	104.02	105.48	104.23	104.31	108.3	104.12	106.11	103.85	103.1	103.58	106.04	103.56	102.94	105.96	105.14	104.59	104.43	103.74	102.66	103.15	105.34	106.64	104.13	102.65	104.24	103.95	103.53	106.08	104.93
104.26	107.84	106.08	103.73	104.68	103.88	105.48	106.16	103.38	103.42	103.18	104.18	103.06	105.43	103.69	105.46	105.86	104.48	103.05	105.65	103.68	104.4	106.2	103.7	104.21	104.4	104.59	104.45	106.56	107.34	105.86	105.56	106.23	105.02	105.02	104.66	104.39	106.07	106.53	104.08	106.54	106.48	104.7	106.53	104.18	102.82	103.42	103.49	106.01	105.33
110.2	112.21	110.72	110.47	111.56	111.5	112.25	111.11	111.49	112.09	111.71	112.67	111.58	112.43	112.43	109.73	109.46	109.77	111.75	111.77	111.15	112.45	113.06	112.1	112.59	110.65	111.35	107.82	111.14	110.35	113.03	113.04	111.52	111.16	111.64	110.58	113.03	111.23	110.04	110.84	112.75	109.08	110.18	110.21	111.36	109.63	111.88	111.83	109.74	112.71
111.86	113.34	112.62	112.49	114.52	113.25	110.84	110.14	110.71	110.38	112.22	113.41	110.6	114.3	111.34	113.71	112.13	111.27	110.83	112.22	110.29	112.04	112.91	111.64	111.71	112.89	112.28	110.3	110.9	114.61	110.44	112.72	111.85	111.54	110.47	111.85	111.91	110.58	111.24	112.34	111.94	111.41	113.17	112.13	111.17	113.33	112.33	110.42	113.8	111.35
104.43	104.87	107.16	104.39	105.96	105.35	106.56	105.59	106.45	106.23	106.57	105.57	107.58	104.53	106.01	103.93	105.26	104.1	105.2	105.07	107.04	103.6	106.32	106.7	107.8	105.79	107.05	104.6	106.67	106.02	103.7	106.31	106.17	105.99	107.31	105.66	105.85	105.84	104.36	105.05	106.3	103.95	104.58	104.73	107.4	106.57	105.43	106.44	104.49	108.01
111.53	110.4	110.02	110.94	110.39	110.27	107.78	109.31	111.04	109.39	110.41	111.02	113.28	110.49	110.45	108.44	109.9	108.89	109.42	109.3	109.63	111.07	111.59	109.53	111.5	110.23	109.08	110.37	110.4	107.94	110.95	110.31	109.68	110.89	109.44	109.1	108.58	109.6	110.73	109.57	111.18	109.27	111.55	110.44	110.75	111.08	111	110.28	110.02	108.12
105.73	107.56	105.93	106.32	104.76	105.68	108.35	105.83	107.64	107.83	107.05	107.84	107.17	104.68	107.08	108.09	107.36	106.91	105.59	105.68	105.64	107.34	106.02	108.62	105.2	104.1	104.76	106.04	108	105.34	106.58	104.6	105.84	106.31	107.84	107.18	107.03	106.32	107.1	103.14	106.35	106.16	106.4	106.57	105.98	108.99	105.17	109.58	104.06	108.8
110.32	110.89	112	112.76	112.15	110.45	111.79	110.34	110.26	110.28	111.31	109.47	110.89	109.39	111.01	110.82	110.08	111.08	109.83	112.49	110.71	109.37	111.4	110.01	111.52	110.57	113.16	113.32	111.32	113.89	110.52	115.15	111.16	112.8	109.74	111.74	111.36	110.09	111.24	109.97	111.78	110.18	110.6	112.65	110.07	110.64	110.99	111.77	109.17	110.29
113.73	112.47	110.98	110.33	111.41	112.11	113.21	114.14	111.05	109.85	112.84	111.72	111.39	112.67	115.19	111.89	115.17	114.24	112.74	112.09	111.06	109.17	114.6	110.54	112.74	112.98	111.29	111.65	111.86	110.42	111.93	113.33	113.17	111.29	112.61	111.61	113.26	113.84	109.95	112.12	114.7	113.54	111.52	109.83	112.84	110.75	115.2	112.37	112.6	111.81
111.49	111.62	109.51	111.86	112.9	110.28	113.55	112.06	110.4	110.85	110.28	112.54	111.17	112.93	111.72	112.96	112.1	110.71	112.32	110.31	111.47	112.65	109.99	111.2	113.17	111.04	110.16	111.6	110.07	112.14	115.6	111.28	110.1	111.49	111.7	111.88	112.81	113.04	112.35	113.68	110.3	114.02	112.56	111.11	113.68	109.31	112.44	112.7	112.81	111.8
106.16	107.07	104.75	106.53	106.8	105.86	104.89	105.8	106.66	103.37	105.85	105.16	105.27	105.89	105.7	108.76	104.38	108.65	105.87	105.74	104.95	104.55	106.47	105.92	104.87	105.02	106.65	106.99	105.42	106.39	106.43	107.27	105.6	105.03	106.28	105.4	106	105.79	108.2	106.14	106.25	107.07	104.22	106.86	106.36	107.4	105.82	106.62	106.17	106.24
114.38	111.92	109.87	112.19	113.21	110.66	112.4	112.11	112.24	111.61	113.2	111.31	111.35	112.2	111.76	110.62	112.3	113.11	114	111.33	111.95	111.11	112.61	110.34	112.28	111.53	112.63	114.06	112.13	111.42	113.38	112.06	111.94	112.13	112.65	112.82	111.68	111.55	109.85	112.47	114.84	113	113.01	112.8	111.1	112.26	111.83	112.51	111.48	113.49
110.95	109.04	110.93	109.56	110.3	109.23	112.15	110.98	108.87	109.38	112.26	105.89	111.53	107.76	109.65	107.79	111.21	110.28	108.88	107.51	110.62	108.4	111	110.27	107.06	110.46	111.96	107.05	108.88	109.89	111.35	108.04	107.94	109.02	110.55	109.66	110.45	111.36	110.76	109.46	108.05	110.75	110.67	109.85	109.3	109.57	110.41	111.12	109.6	108.93
110.99	111.86	111.02	109.78	115.15	112.04	111.03	110.45	113.3	110.59	111.04	112.69	111.67	110.62	112.34	110.24	111.89	110.6	111.67	112.23	108.58	113.52	112.12	110.36	109.96	110.79	111.01	113.73	110.41	109.55	111.46	111.24	111.19	109.14	112.67	111.88	111.66	112.55	112.32	111.57	111.97	113.33	110	110.51	109.95	107.67	113.63	111.06	112.37	112.51
105.54	106.28	108.93	106.67	105.71	105.64	106.67	108.41	106.63	106.85	106.03	105.52	104.96	106.44	105.05	105.99	106.82	105.59	107.92	109.16	107.12	106.6	104.6	105.75	104	107.06	105.81	104.56	105.02	106.15	107.23	104.32	105.86	105.73	106.87	107.83	105.8	107.78	105.13	107.58	106.47	107.37	107.82	105.83	106.85	105.19	107.34	104.3	107.18	106.9
110.2	112.55	109.08	110.43	108.41	111.42	110.04	110.34	110.34	111.8	110.66	109.68	109.27	110.91	109.36	110.89	110.87	110.91	113.26	111.02	111.76	111.04	112.83	109.77	111.71	109.79	112.44	111.99	110.55	112.5	111.39	111.39	111.39	111.71	113.82	113.46	111.27	111.02	113.52	111.37	109.64	110.89	110.06	108.26	108.82	110.97	111.63	110.63	110.75	111.07
103.76	105.49	107.23	104.36	106.07	107.06	105.88	105.77	105.92	105.51	105.21	105.93	106.44	106.53	106.13	107.63	106.44	106.01	105.58	104.54	105.87	105.48	105.49	103.27	104.28	104.36	105.86	104.38	105.82	104.5	104.01	105.18	105.71	105.67	106.08	105.37	103.88	105.61	102.47	104.31	105.89	107.34	107.4	105.42	104.18	103.72	106.47	103.71	105.42	105.54
106.33	106.14	104.32	106.68	105.71	107.48	106.23	105.63	102.88	106.03	109.9	105	105.06	104.94	105	106.45	102.72	107.14	105.65	106.04	106.97	105.75	105.53	104.72	105.49	104.7	106.85	104.16	106.02	105.28	104.53	108.09	103.83	106.89	103.64	106.74	106.3	105.45	107.34	105.48	104.56	105.39	104.37	105.17	105.51	106.42	104.86	106.31	104.16	106.25
115.71	117.86	116.4	117.48	117.05	116.09	116.4	117.33	119.07	115.69	118.22	117.19	116.95	118.5	117.84	116.94	118.53	117.34	118.41	118.14	119.13	118.54	117.48	117.99	117.04	120.17	117.83	118.55	116.82	117.23	116.89	116.81	116.79	117.72	118.06	117.15	115.93	119.49	116.55	117.21	117.12	115.81	116.83	116.94	115.96	117.57	119.08	119.16	116.24	118.29
111.87	110.72	111.59	111.38	112.51	113	111.86	110.67	111.83	111.93	112.26	110.14	113.09	111.24	111.75	111.27	112.89	111.88	112.98	111.62	109.71	110.45	112.57	112.07	111.26	111.56	110.64	108.59	112.25	111.19	109.45	110.2	113.62	110.33	111.68	110.44	111.11	115.48	109.64	112.81	112.33	112.11	111.36	111.73	111.51	113.11	111.23	112.05	110.59	114.01
113.9	113.52	113.1	112.58	113.21	112.81	113.63	111.94	111.87	111.97	112.41	111.89	112.04	115.09	112.82	112.72	111.51	112.91	111.83	114.77	113.51	113.24	112.16	114.49	112.15	112.97	113.68	114.42	111.74	115.73	110.3	113.63	113.2	113.91	113.61	112.54	114.89	112.73	111.44	112.51	110.48	115.23	113.42	110.91	113.44	114.47	113.58	112.5	112.95	115.34
111.96	112.07	111.12	112.06	109.77	110.86	109.7	112.99	111.32	108.57	110.36	112.97	110.89	113.52	108.53	109.95	110.84	113.02	109.44	112.18	112.09	113.66	110.59	111.9	109.42	111.69	109.82	112.41	112.98	111.94	113.9	111.39	112.42	110.49	111.05	109.96	111.79	111.7	109.5	110.19	110.21	112.17	108.37	109.5	110.61	110.45	111.04	113.31	110.59	111.24
105.99	106.71	103.29	105.98	106.07	105.27	106.49	107.08	106.13	107.02	106.57	107.9	107.57	107.19	106.98	107.81	105.49	106.24	107.4	109.22	105.91	105.57	108.66	103.91	107.55	106.46	105.81	106.06	105.55	106.71	105.58	109.36	106.32	108.48	105.65	106.2	108.95	107.01	108.98	107.09	108.79	106.79	105.61	106.73	106.45	106.66	106.58	105.91	105.95	108.68
105.98	106.5	105.01	105.77	104.22	107.03	105.17	105.1	105.52	105.93	105.88	105.01	106.05	107.09	107.59	105.19	103.03	105.05	106.44	107.11	106.59	108.34	106.26	106.89	104.92	106.3	106.88	105.98	106.83	106.58	107.02	104.75	104.95	106.36	105.29	103.85	104.32	104.5	105.4	105.66	102.14	107.13	106.23	104.68	104.36	107.54	106.23	105.04	104.67	102.09
99.456	100.21	100.53	100.07	99.385	98.354	100.61	100.06	100.76	100.04	100.67	101.16	101.08	98.668	99.978	100.41	99.619	101.43	101.9	99.602	98.337	98.738	99.535	98.984	101.48	102	99.221	101.29	101.9	99.735	100.56	99.449	101.69	99.095	101.94	98.792	98.748	102.03	98.928	101.43	101.45	99.702	99.636	101.81	100.67	98.186	101.24	101.36	99.976	102.27
111.37	112.02	114.82	111.61	112.81	111.09	112.65	110.86	112.27	112.98	113.59	112.44	113.56	112.87	112.93	112.26	113.07	112.86	115.24	112.17	114.19	112.04	112.67	114.1	112.74	111.8	112.26	114.72	113.59	112.59	111.84	112.38	112.22	113.19	113.92	112.15	113.17	113.43	113.95	114	111.97	113.67	113.26	112.54	114.19	113.67	115.25	113.77	110.64	114.11
105.12	105.18	106.03	103.29	107.35	107.82	106.03	105.33	106.53	104.21	106.27	106.04	105.43	103.59	106.82	105.92	107.28	105.91	106.36	107.37	105.8	105.15	104.94	106.53	107.46	104.42	105.98	105.6	106.6	105.99	104.96	104.61	105.57	106.1	104.31	107.67	104.47	108.35	106.24	107.77	105.86	106.27	104.92	106.12	108.32	106.28	108.23	107.04	105.45	106.18
105.5	105.52	103.14	102.42	103.95	106	103.37	106.48	103.91	104.99	102.67	105.61	104.09	105.54	106.75	104.14	103.4	105	103.7	105.89	106.69	105.84	105.25	103.62	106.19	104.63	104.95	104.29	104.26	106.01	105.43	105.07	106.49	104.35	103.84	103.26	105.79	105.49	108.32	101.96	104.4	103.64	104.98	104.28	105.58	107.86	105.28	104.46	105.58	105.31
107.13	105.97	106.71	107.09	107.62	107.27	105.23	105.57	106.88	106.81	104.87	104.83	106.52	108.31	106.27	107.35	105.4	108.38	107.47	107.6	105.64	104.85	106.05	107.37	107.29	106.45	104.38	105.44	106.48	104.84	106.83	103.61	105.45	104.92	108.49	102.11	106.17	107.84	106.11	106.63	106.15	103.77	106.7	104.77	107.67	107.61	104.9	103.73	104.83	107.18
116.67	119.81	117.45	119.87	119.66	117.11	116.74	116.79	115.61	116.67	117.7	115.92	117.97	116.36	120.24	118.93	118.7	116.8	116.16	115.85	117.72	115.97	119.48	116.62	117.03	118.37	118.55	118.21	118.79	117.19	119.92	117.51	117.73	116.07	116.44	118.47	116.81	117.98	117.75	117.82	116.9	117.03	117.26	116.37	116.35	116.9	118.25	115.99	118.31	117.8
106.52	106.51	106.44	105.36	107.1	106.97	107.29	107.41	106.29	107.27	104.35	105.61	106.03	105.96	106.39	104.4	103.07	105.9	106.2	106.57	106.32	105.33	107.46	106.9	105.07	105.47	104.24	107.27	104.3	104.02	105.79	107.81	106.59	104.69	106.54	104.62	107.28	105.01	104.96	107.49	105.78	102.81	103.65	106.69	105.2	105.27	105.48	105.36	106.3	105.05
114.89	117.04	114.47	117.26	118.44	118.86	116.83	116.76	119.47	118.01	118.07	116.82	118.18	117.56	118.04	119.52	114.68	116.01	118.42	116.91	118.05	116.49	118.3	118.11	118.54	117.85	117.51	117.13	118.78	116.56	118.2	119.43	114.73	116.86	115.07	114.68	118.32	118.95	116.77	118.22	118.37	115.59	118.7	119.11	116.87	117.23	116.37	114.84	118.97	117.7
112.51	112.27	112.19	111.09	109.65	110.84	109.81	113.03	111.07	112.97	111	109.27	110.33	107.76	109.81	110.54	110.93	111.62	112.6	112.52	109.96	109.6	110.88	111.49	110.53	112.41	109.89	113.21	111.94	110.75	111.91	111.13	110.47	112.23	112.95	112.71	112.65	111.99	110.01	114.23	110.51	111.66	111.99	113.41	111.36	113.51	110.71	110.47	111.44	111.46
108.1	106.61	106.47	105.66	105.45	107.66	104.09	105.11	104.73	105.14	106.85	103.99	105.65	106.76	107.17	107.6	107.07	105.01	104.38	104.65	104.75	104.93	107.76	106.86	106.52	107.57	105.13	105.38	104.29	106.2	104.4	107.72	107.16	103.8	104.11	107.35	105.49	107.69	105.1	107.27	103.37	108.71	105.43	106.94	107.05	106.84	106.37	107.95	107.97	107.76
104.26	103.35	104.4	104.07	103.83	104.65	102.86	104.1	105.33	105.45	105.73	105.68	106.26	106.85	106.48	106.64	106.22	104.45	105.06	105.2	104.74	104.09	105.37	106	105.64	106.06	105.44	104.44	103.36	106.99	105.1	107.49	106.25	105.98	104.46	104.27	104.4	105.75	105.04	105.52	104.63	106.54	107.28	106.28	106.72	106.03	105.59	104.74	105.12	105.22
98.649	99.814	97.631	98.169	97.845	98.505	100.53	97.478	98.99	96.85	99.568	99.144	100.46	98.634	99.194	100.35	101.25	100.48	99.807	99.384	98.73	99.83	98.74	99.051	100.45	101.14	98.916	100.35	100.77	98.05	98.839	100.63	99.994	101.37	97.832	98.406	99.881	101.22	98.712	99.66	97.975	100.21	99.086	101.14	98.166	99.391	99.143	99.868	100.31	99.209
113.89	108.87	111.92	112.12	113.15	112.09	112.2	110.99	112.28	112.87	111.88	114.14	111.83	111.97	112.8	109.79	111.6	111.76	111.12	110.47	108.29	111.11	110.87	112.1	112.96	113.83	110.75	111.02	112.91	113.93	112.92	109.53	111.31	112.14	109.92	112.7	111.55	110.83	113.37	114.28	115.07	111.8	111.37	112.96	111.91	111.92	113.43	112.38	110.66	112.96
100.86	100.43	101.77	101.16	99.877	101.35	101.14	101.8	101.74	101.79	101.24	102.11	100.48	101.29	101	103.13	100.13	101.8	100.93	103.25	102.35	100.6	101.02	101.94	102.94	101	100.57	99.115	100.63	100.49	102.01	101.82	102.26	101.27	100.98	99.769	99.242	99.989	99.376	99.834	103.63	100.67	98.986	99.359	100.69	99.913	99.218	104.5	99.492	101.2
104.35	105.01	103.3	105.4	105.42	105.74	103.72	105.01	105.82	104.47	105.7	106.42	103.69	105.15	103.85	105.64	106.49	104.64	103.62	106.95	106.36	106.84	103.78	102.99	107.43	102.64	104.91	106.33	104.57	106.12	107.01	105.83	103.22	107.94	106.62	104.58	104.6	105.74	103.41	106.76	108.85	105.57	105.34	107.18	107.97	106.42	106.69	105.23	105.49	106.34
101.28	100.96	98.598	100.39	98.731	101.51	98.902	100.7	98.776	100.26	99.292	97.689	98.812	99.127	100.71	99.537	100.37	101.25	100.01	100.92	100.74	101.92	97.957	97.405	100.74	100.15	99.045	99.366	98.664	99.393	99.007	102.21	99.732	101.33	99.934	99.429	100.25	99.516	100.77	101.35	101.33	100.16	98.672	101.31	98.14	99.429	98.315	99.519	99.898	100.51
99.864	99.218	101.52	99.784	101.02	104.35	102.75	100.71	100.26	99.978	100.07	99.122	100.97	100.55	100.31	100.74	101.46	102.1	100.11	101.03	100.66	98.092	100.62	100.27	102.01	102.08	100.69	100.43	101.84	101.68	101.51	99.714	100.03	101.39	99.402	104.06	103.15	97.393	102.44	103.44	101.16	100.97	102	101.28	101.4	101.17	103.35	99.168	101.32	102.06
111.16	111.15	112.14	111.58	111.79	110.9	111.63	110.45	110.56	110.5	111.02	112.61	110.36	113.19	112.68	109.44	111.21	111.74	110.91	109.71	111.2	112.12	110.89	112.43	112.93	112.3	113.32	112.22	112.46	110.61	113.37	111.71	111.6	112.67	109.88	111.4	108.86	110.11	111.42	111.4	111.23	110.3	114.24	111.02	113	108.57	110.73	111.47	110.12	110.91
101.48	99.994	99.707	103.28	101.83	99.263	103.96	102.85	102.43	101.23	99.348	99.247	101.47	101.6	101.17	99.518	100.64	101.28	100.41	101.19	102.06	100.32	100.78	102.37	100.35	102.53	99.414	100.75	101.2	100.99	99.953	102.1	101.25	99.895	103.29	97.482	100.15	101.19	101.91	100.51	98.911	99.31	99.896	102.03	101.06	101.99	101.36	100.54	101.6	102.06
106.1	106.06	105.65	104.83	106.55	105.64	106.65	106.66	103.71	106.28	105.59	106.29	104.36	106.51	104.88	104.56	107.56	105.2	104.99	104.57	103.88	107.37	106.13	102.96	104.8	105.7	106.48	105.48	106.4	105.71	103.21	105.01	104.21	104.2	107.31	104.96	106.12	106.26	107.47	106.22	105.18	106.46	108.33	105.4	105.68	105.24	105.47	105.48	104.81	105.43
105.94	104.78	103.93	102.76	104.02	105.38	104.7	105.06	105	104.93	103.97	105.46	105.32	106.56	103.43	105.51	103.11	104.85	103.5	104.09	104.86	105.24	106.78	104.26	105.17	105.85	104.82	106.14	104.19	104.14	104.26	104.01	105.37	103.64	104.08	104.37	104.33	103.7	104.8	106.1	103.36	105.75	105.3	104.38	103.85	105.4	105.14	104.51	103.7	104.49
105.87	102.35	106.31	107.65	103.08	104.91	104.73	104.23	107.14	104.9	104.65	105.52	104.76	105.72	104.39	105.07	103.81	104.78	106.22	105.92	104.57	105.81	105.84	102.93	106.47	104.24	106.6	105.55	107.05	106.41	103.54	107.13	108.53	107.74	106.29	107.08	105.25	105.62	105.46	106.46	104.64	104.09	105.82	106.04	104.01	104.89	105.67	104.34	105.66	104.52
99.536	99.59	99.504	99.155	101.08	100	100.41	98.321	101.03	99.179	98.121	98.035	99.598	98.231	99.461	101.53	98.513	98.942	98.104	98.997	99.419	99.858	101.92	100.74	99.497	99.963	98.667	97.24	99.189	99.406	99.691	97.637	101.95	99.238	98.112	97.328	101.52	98.407	98.835	99.025	97.7	99.461	101.33	99.53	97.572	100.7	102.11	98.536	99.923	98.082
111.88	110.05	108.33	110.48	110.48	110.71	111.04	110.3	109.87	111	109.39	109.37	110.3	110.22	111.68	109.23	108.49	112.6	111.06	111.21	110.36	110.66	109.79	112.44	109.76	109.42	108.3	110.49	110.51	112.35	111.27	109.13	107.76	111.46	108.19	109.63	109.41	109.45	109.58	109.93	110.61	111.97	109.81	110.65	109.86	110.27	111.93	111.48	113.46	109.93
106.43	106.67	108.39	108.19	104.46	106.6	106.24	108.22	105.74	107.55	106.23	105.73	105.03	106.27	107.53	104.95	109.27	108.04	106.99	106.54	106.74	105.65	105.7	107.53	106.63	106.27	106.69	105.88	105.85	106.78	106.17	108.33	108.12	104.23	107.32	108.21	108.14	107.34	105.49	106.96	108.71	104.94	105.86	107.93	105.18	106.07	106.89	107.6	108.49	105.71
101.95	101.47	100.06	101.08	101.97	99.749	100.28	100.33	103.43	100.47	102.3	102.25	102.35	99.072	99.964	98.19	101.25	99.594	100.47	98.89	102.34	101.29	101.5	100.25	98.628	100.11	101.92	102.9	99.877	102.12	100.28	102.22	99.651	100.65	100.64	99.997	100.17	99.978	103.17	102.49	99.961	99.081	99.083	101.36	98.847	101.59	97.237	100.53	101.15	98.854
110.69	110.22	112.61	110.65	110.58	112.07	110.21	112.69	111.55	108.09	110.4	112.52	112.92	109.14	111.98	112.74	109.41	113.64	111.18	112.51	110.68	111.42	112.2	112.83	112.4	109.3	112.42	113.48	110.63	109.22	109.55	111.55	112.7	109.26	111.03	113.23	114.18	111.17	110.51	114.28	111.51	111.01	111.53	110.73	109.3	110.19	112.99	112.75	110.52	110.45
110.05	108.26	110.03	109.41	108.92	111.07	109.07	111.69	109.17	111.25	111.44	109.57	111.58	109.52	109.11	109.38	111.36	109.87	111.44	106.86	110.54	109.83	109.96	109.91	110.8	107.29	110.15	108.76	109.79	111.24	111.43	109.54	110.2	111.89	110.52	108.77	109.45	110.72	109.05	110.07	111.47	109.68	109.11	109.53	110.89	112.29	111.37	110.98	109.85	107.71
99.275	100.8	97.693	101.56	101.11	100.15	100.32	100.95	99.906	101.1	98.754	100.53	101.32	100.08	100.95	99.868	97.727	99.022	99.509	99.155	97.991	98.72	102.93	99.049	101.96	99.218	100.24	97.561	99.395	97.779	100.84	99.723	98.915	100.48	99.008	99.029	102.46	99.102	99.155	99.472	100.68	98.707	98.796	100.52	98.591	101.49	100.21	100.66	99.187	98.486
101.2	99.793	99.973	98.173	103.69	99.505	101.1	99.015	100.93	98.93	98.881	100.21	100.02	99.233	102.15	99.207	101.71	98.441	101.3	100.49	101.11	101.43	100.25	100.69	100.51	100.8	102.08	101.73	102.35	102.97	100.34	100.33	100.83	101.39	100.97	99.218	101.13	98.961	101.21	100.78	101.46	98.553	98.524	100.88	101.21	102.89	100.59	99.723	101.74	102.6
118.62	117.57	118.15	117.39	117.72	117.21	118.6	119.21	115.06	119.04	117.46	118.67	117.15	115.32	115.5	119.36	118.21	119.26	116.3	117.42	118	119.59	116.2	117.6	118.03	119.13	117.79	116.37	116.14	117.59	116.22	118.35	118.11	116.07	119	117.3	118.4	118.63	117.04	118	118.58	117.96	118.43	117.72	116.73	119.42	117.88	118.03	117.49	117.41
97.349	101.61	99.86	98.997	100.13	100.9	99.279	99.266	101.16	101.25	100.84	99.908	98.73	99.883	98.703	99.212	97.169	100.81	100.27	100.41	99.935	99.971	98.398	99.369	98.918	96.88	102.17	98.701	99.375	100.3	100.41	101.29	102.26	99.029	99.567	100.67	101.84	99.665	99.181	99.164	98.299	98.12	100.14	101.07	100.32	98.929	101.07	100.7	98.026	101.99
106.35	104.42	104.17	104.8	104.54	105.92	104.32	105.99	105.06	105.32	104.23	106.7	104.56	105.73	106.48	105.64	106.55	106.19	105.76	105.11	106.53	107.12	106.87	105.62	107.85	106.27	104.75	109.21	107.19	107.24	107.02	108.27	106.34	104.31	106.94	105.04	106.49	105.84	107.93	104.68	105.76	104.85	105.87	106.96	106.04	105.46	107.48	107.66	105.53	104.77
112.55	111.99	114.64	111.12	111.42	114.13	113.08	112.77	114.16	113.79	112.56	114.54	113.58	114.06	112.2	112.69	111.94	110.27	111.45	113.5	112.47	115.69	113.99	110.86	112.69	112.5	114.26	113.95	113.53	110.94	110.96	112.99	112.56	113	115.57	114.93	111.46	113.21	110.57	111.04	113.79	114.27	113.28	111.16	112.29	112.91	113.04	112.14	112.57	112.53
106.69	106.49	104.55	107.4	104.26	104.34	104.6	104.35	105.7	105.76	108.77	106.39	105.5	108.16	105.09	105.65	106.19	105.83	103.4	104.25	105.89	109.05	105.18	105.74	105.79	107.08	105.73	106.14	108.35	103.83	107.68	106.79	106.62	107.04	105.07	105.75	104.95	104.2	108.1	108.68	104.93	107.24	106.83	105.63	103.3	105.45	106.06	106.65	104.63	105.65
100.79	102.11	100.92	101.35	101.43	102.71	99.08	99.368	100.98	99.771	99.884	100.85	99.919	101.91	102.49	98.98	101.5	99.486	99.211	98.088	100.32	104.06	99.773	102.11	101.76	99.649	98.964	101.93	98.687	98.98	103	100.98	101.61	102.58	99.749	100.59	99.4	100.94	101.34	102.64	99.311	100.48	99.204	100.87	101.55	100.87	99.787	100.81	98.779	100.02
97.601	98.692	99.065	99.077	98.087	100.13	99.907	98.043	97.648	101.01	99.165	99.808	99.345	99.977	98.896	100.34	98.356	100.59	99.608	101.29	98.466	99.062	103.24	99.365	97.758	99.314	98.545	99.549	101.49	99.85	98.949	99.587	99.305	101.17	99.076	101.3	99.768	103.32	100.7	99.745	99.774	101.22	99.768	99.203	100.99	99.797	100.14	102.15	101.51	100.13
100.98	98.769	99.37	100.15	100.4	100.34	98.956	100.82	100.14	100.73	100.63	102.18	99.436	98.727	99.271	99.038	97.538	101.58	98.917	99.758	100.22	98.601	99.636	99.304	97.977	101.7	98.919	100.66	99.513	98.836	101.86	99.87	99.446	99.51	97.036	99.185	100.77	99.87	99.678	101.18	98.689	101.99	99.896	98.4	101.42	101.75	99.507	97.383	101.08	100.35
106.99	106.99	108.57	104.89	106.82	105.81	104.55	105.67	104.49	106.39	104.97	106.03	104.75	105.9	104.08	105.75	105.37	105.43	104.84	105.51	104.89	105.86	107.09	108.24	104.56	106.6	105.24	103.02	106.16	105.4	108.46	104.57	106.46	107.7	105.92	105.15	107.55	107.1	104.39	104.45	107.39	105.99	104.18	106.09	104.84	104.08	105.9	106.89	105.56	107.28
113.08	110.09	111.44	110.68	109.93	110.74	110.86	112.78	109.78	109.55	109.56	109.47	111.91	109.67	111.43	111.92	112.67	112.71	110.68	108.91	113.87	112.07	111.78	112.88	110.8	110.85	109.84	110.83	113.88	111.09	109.28	110.84	110.81	112.03	111.1	111.14	108.75	110.7	112.25	111.5	112.6	111.26	112.88	112.33	111.08	111.11	111.79	111.42	110.93	111.18
105.52	103.48	106.09	107.69	105.96	106.41	108.32	104.87	106.06	106.58	105.38	105.92	105.69	105.56	105.21	105.65	104.43	106.33	104.2	105.88	107.3	108.12	104.1	105.31	106.73	106.62	108.92	104.04	105.21	105.51	105.33	104.37	104.34	105.91	105.9	103.76	106.54	105.86	105.24	105.79	106.57	105.39	105.81	103.82	103.94	104.88	104	105.32	105.25	107.36
104.75	105.89	106.72	103.93	105.87	105.6	106.42	106.09	105.8	105	106.46	105.79	104.17	105.12	104.33	106.49	107.19	105.66	103.65	103	108.03	106.13	104.49	108.72	105.95	105.17	106.72	105.42	104.65	105.63	106.38	104.42	104.26	104.5	106.22	105.75	104.71	104.69	105.41	105.96	104.86	103.75	104.11	107.39	104.1	106.04	105.71	106.11	106.4	105.46
105.37	106.78	106.79	106.82	105.21	106.3	106.41	105.15	104.94	106.62	105.51	106.26	103.91	103.8	105.6	103.56	105.75	106.7	105.06	105.9	105.72	105.53	107.43	105.68	107.4	105.57	103.79	104.84	107.25	106.26	106.28	107.4	103.93	105.66	103.54	105.29	107.5	106.98	105.42	106.88	107.51	108.94	104.9	104.39	107.1	105.86	106.19	104.73	108.22	107.85
118.58	119.03	117.84	117.8	117.22	118.52	117.89	115.9	118	117.96	116.52	118.16	116.46	118.72	118.04	120.54	117.28	116.88	117.06	119.64	116.78	117.93	118.43	118.47	117.28	119.35	118.08	118.44	116.76	118.35	118.75	117.62	118.44	117.35	117.71	118.5	116.36	117.74	116.38	116.1	113.93	115.96	117.47	116.13	119.22	116.67	118.98	116.31	117.89	117.53
112.21	110.59	110.78	111.13	112.32	111.97	113.67	113.43	111.38	112.12	112.61	112.87	111.67	110.05	111.38	110.34	112.31	111.26	112.36	112.41	110.75	112.81	110.85	108.59	111.96	110.51	114.27	111.77	112.83	113.86	112.49	111.3	110.88	110.86	112.34	111.85	112.1	113.18	111.5	110.26	114.61	110.94	111.27	113.53	113.94	110.58	113.2	111.14	111.4	111.1
107.64	109.79	110.45	110.67	108.35	111.02	111.26	107.61	109.06	109.53	109.17	110.28	108.88	110.97	110.81	108.46	108.59	109.79	111.23	109.82	109.14	110.31	110.55	109.58	108.84	107.17	109.93	111.28	111.12	108.94	111.48	111.44	107.89	109.9	111.76	109.03	108.29	111	110.88	110.09	109.86	109.93	109.77	111.31	108.94	108.9	108.86	112.09	109.23	107.19
111.74	112.77	113.81	112.24	113.83	114.18	112.47	111.09	111.25	110.48	113.97	111.8	111.62	111.91	112.15	112.82	112.33	113.62	111.93	111.04	112.31	112.39	112.64	110.56	112.79	113.63	112.68	112.2	112.12	108.96	113.49	112.04	111.67	111.31	111.93	112.82	110.92	112.39	110.53	111.48	112.44	113.71	111.13	114.43	113.38	111.01	110.91	113.48	113.13	110.85
111.32	110.25	108.44	109.25	110.96	108.76	110.97	110.74	110.8	111.9	112.07	111.54	110.57	109.44	109.98	110.72	110.8	112.05	111.04	111.66	109.46	111.84	110.31	108.66	110.88	110.79	112.9	114.33	109.24	110.68	112.54	110.88	111.15	111.58	109.7	112.22	111.09	111.15	112.17	109.49	112.67	112.01	110.26	111.19	110.42	113.96	111.77	112.04	109.56	112.2
107.36	107.37	103.55	104.93	105.13	106.51	107.49	106.97	106.22	107.76	104.72	106.93	106.91	107.73	105.5	108.75	107.79	104.61	106.5	105.8	106.31	107.24	107.03	108.97	107.01	105.62	103.89	107.54	107.53	104.34	105.81	105.94	105.23	105.57	106.11	107.53	107.41	107.22	105.16	104.88	107.5	107.19	105.82	106.3	106.12	106.01	106.09	106.23	105.72	104.69
105.39	103.55	101.43	104.63	105.49	104.8	104.37	103.82	102.12	103.6	101.9	105.23	105.46	104.87	105.65	104.46	102.94	103.34	104.75	106.81	105.09	104.58	104.24	104.5	103.69	104.08	104.56	104.24	102.4	104.72	104.13	105.9	103.21	105.06	103.33	104.82	102.89	104.61	104.24	104.28	102.69	102.19	105.79	104.02	105.13	103.04	105.42	103.89	104.36	104.05
111.89	111.49	110.87	111.22	111.62	108.73	110.5	109.57	107.82	110.37	109.56	108.33	108.16	107.78	109.61	108.04	109.41	108.64	110.1	109.71	110.59	108.73	107.49	112.66	110.34	110.21	108.88	109.92	109.3	109.69	109.68	109.32	110.1	111.43	109.21	109.16	111.15	110.79	109.58	109.18	109.38	111.74	110.05	110.76	108.7	108.53	110.05	111.67	109.56	109.05
106.93	105.52	107.42	105.77	105.33	106.69	102.79	105.36	104.04	104.28	105.5	104.92	106.24	104.66	105.12	104.16	104.03	104.67	104.98	105.39	104.63	104.44	106.59	105.92	103.48	105.96	103.83	105.84	106.29	107.44	105.9	106.15	106.87	105.44	105.05	103.45	105.68	106.65	106.08	106.44	105.35	104.59	104.2	106.81	106.73	104.58	105.75	106.74	107.27	104.41
100.53	98.085	99.142	99.251	101.04	102.4	101.52	99.417	100.67	101.86	100.25	102.39	100.71	98.116	101.68	100.5	98.035	98.205	101.46	99.155	101.05	98.662	101.69	100.93	102.31	100.55	99.708	100.91	99.186	98.911	100.23	101.19	99.583	97.518	100.93	101.4	98.248	100.84	101.54	100.84	99.982	101.51	98.727	98.202	100.35	99.49	98.407	98.646	100.77	100.99
104.42	105.42	106.68	106.73	106.03	105.27	106.16	105.67	102.65	105.2	106.81	106.76	104.2	106.53	106.41	106.19	107.66	104.53	107.01	105.38	104.58	106.43	106.56	107.08	106.38	106.33	107.58	104.44	105.75	105.51	107.07	106.74	105.81	102.9	108.48	104.57	103.9	104.83	106.8	105.09	104.95	105.31	104.14	106.05	103.74	106.64	105.36	104.91	105.39	105.84
111.88	110.26	111.49	110.61	113.32	111.16	111.3	110.81	111.02	110.94	112.49	109.73	110.7	112.63	113.3	110.58	109.87	111.14	111.24	110.88	111.77	110.88	110.22	110.05	110.88	110.94	110.68	112.97	109.6	111.39	113.09	112.75	112.62	109.81	111.05	111.07	111.01	112.46	113.25	111.83	107.67	110.9	110.92	109.65	112.44	109.78	112.62	111.3	112.14	111.01
109.12	110.49	109.91	108.53	109.91	112.14	111.95	110.35	111.72	112.08	111.98	112.34	110.38	110.96	108.69	110.8	112.85	109.9	110.01	108.9	109.69	112.22	110.61	109.38	111.41	110.51	108.07	109.06	110.48	109.46	110.71	108.48	111.81	110.2	109.67	110.37	111.64	111.17	110.96	109.59	110	111.31	111.16	112.78	111.55	111.94	107.88	110.08	109.89	109.55
110.43	110.93	111.16	112.34	113.98	110.36	110.67	111.54	113.51	111.56	112.24	110.34	113.09	111.78	112.23	112.73	111.94	113.44	113.75	112.71	111.96	114.03	111.8	109.25	111.37	111.88	112.27	110.93	112.33	111.65	112.86	112.44	110.4	114.6	109.28	111.53	110.58	113	112.92	113.74	110.38	111.79	112.09	110.82	111.41	112.11	112.05	114.36	110.92	111.8
112.03	110.49	109.41	109.49	109.37	111	112.26	110.3	110.03	109.78	111.86	111.74	111.35	111.69	110.65	111.12	111.24	111.67	113.02	109.65	109.62	110.55	110.97	110.22	109.66	114.14	112.53	111.22	111.71	109.39	109.68	108.52	112.28	110.77	109.44	111.59	109.07	110.76	111.16	109.27	113.37	109.84	111.28	108.93	111.34	112.13	110.63	112.08	109.72	111.14
112.85	113.22	111.88	111.28	112.23	110.36	109.81	109.54	110.5	112.4	112.65	111.7	110.34	112.44	112.8	109.84	112.93	113.32	112.8	111.66	113.05	110.99	111.84	112.26	111.69	111.22	110.29	110.35	111.49	110.39	111.32	110.62	110.91	110.05	112.6	114.72	111.39	110.72	110.45	110.56	113.98	112.25	112.87	112.55	112.07	112.08	109.79	111.72	112.51	113.4
106.62	108.17	107.38	106.62	105.16	106.62	104.82	106.73	106.32	105.48	106.74	104.78	106.53	104.32	107.32	106.15	104.68	106.34	102.88	106.96	104.52	105.1	104.49	105.22	107.74	104.61	104.36	107.25	107.25	104.4	106.94	104.47	105.32	103.47	104.96	105.92	104.64	104.6	106.37	104.51	105.19	104.64	104.72	105.47	105.15	106.08	106.17	106.2	108.19	102.59
113.03	113.39	109.95	112.1	112.8	113.45	110.59	111.99	111.51	112.08	112.06	112.42	112.7	111.49	110.89	112.82	112.3	110.21	112.11	114.34	110.4	113.08	112.98	111.41	113.56	112.2	110.88	112.33	112.95	111.48	112.45	112.99	112.74	108.65	112.22	113.12	112.04	111.27	114.05	110.42	113.61	111.01	111.37	110.84	109.02	114.34	110.79	111.7	111.85	113.53
104.99	103.92	104.88	107.05	106.1	103.7	107.68	106	104.48	108.43	106.08	105.66	105.79	106.17	105.24	108.05	105.33	106.12	103.97	104.09	105.94	106.1	105.16	104.1	106.27	107.38	105.06	106.81	104.46	105.14	105.86	106.81	107.92	105.33	106.06	105.63	107.71	104.88	105.34	103.44	108.01	105.11	107.3	104.93	105.24	104.58	104.64	108.01	102.47	106.33
106.01	103.69	106.7	104.03	105.5	104.68	106.24	104.6	104.76	104.57	104.74	105.75	105.41	105.11	105.26	105.19	104.18	104.7	106.9	102.12	107.1	104.76	104.1	106.38	103.81	103.51	103.18	104.06	106.18	106.53	106.24	107.3	105.4	105.84	105.93	107.23	104.13	106.09	107.13	107.31	104.71	105.65	105.95	104.25	105.42	105.31	106.91	104.45	104.67	101.8
111.61	113.25	111.37	110.44	112.34	111.76	111.3	112.54	112.6	110.74	112.32	112.93	109.79	112.33	112.64	110.64	112.13	111.63	111.25	111.89	111.3	111.93	112.67	110.46	110.84	112.47	112.23	110.83	111.96	110.19	112.75	111.92	112.08	112.25	112.25	113.67	113.1	110.06	111.59	111.19	112.45	111.55	111.82	109.34	112.99	113.39	111.42	114.04	112.56	111.25
105.51	106.65	106.73	106.61	104.56	105.27	105.77	104.74	106.01	106.2	104.79	105.32	105.91	104.36	107.33	103.29	105.59	106.57	103.87	108.46	104.17	105.83	107.86	105.6	104.9	107.06	105.21	104.97	105.18	104.5	105.87	103.56	105.18	105.29	105	106.1	103.25	103.44	104.94	106.84	106.49	105.5	104.2	107.34	106.6	104.5	106.36	104.03	105.77	105.47
112.79	110.64	111.83	115.65	112.3	111.38	115.85	112.71	114.47	113.06	112.7	111.29	113.04	112.47	113.32	114.61	111.59	113.12	111.72	113.02	113.69	114.16	111.74	113.31	112.73	113.3	112.81	114.6	115.63	112.51	114.06	114.75	113.48	111.83	113.26	114.42	112.19	111.98	112.76	110.44	113.33	112.28	114.16	112.45	112.9	113.85	113.13	113.34	112.19	111.97
106.77	105.63	105.12	106.88	106.42	105.82	105.18	107.37	105.87	107.44	103.76	105.95	104.29	105.92	107.38	106.22	106.52	104.75	105.95	105.87	106.76	107.73	105.49	105.26	105.97	106.45	105.06	105.51	105.71	106.6	105.71	105.18	107.32	105.52	105.98	105.48	104.87	106.34	106.85	103.02	107.39	108.11	105.01	105.36	107.23	104.83	107.37	105.54	103.44	105.36
106.56	105.16	105.81	106.71	106.62	105.88	107.48	105.98	109.05	107.7	104.54	106.13	107.14	105.41	105.63	106.77	105.47	105.76	105.08	105.86	106.79	107.07	106.88	106.22	106.9	106.11	107.76	105.26	106.93	104.65	105.7	106.01	106.55	105.07	106.17	105.87	106.38	105.86	107.32	105.77	107	105.56	105.72	107.51	105.7	106.82	105.06	105.01	104.96	105.77
101.46	104.74	102.34	104.13	106.13	104.23	105.82	105.7	103.92	106.74	103.57	104.33	107.18	105.76	102.53	106.38	102.6	104.5	106.97	104.74	104.68	104.58	106.29	103.28	105.52	106.22	106.97	106.79	105.44	104.97	104.04	104.36	105.22	105.65	103.29	103.84	105.74	105.99	106.41	107.81	107.49	105.32	105.66	104.3	104.28	105.87	104.59	106.09	105.59	104.38
107.29	106.25	105.31	103.97	105.29	105.61	108.38	102.65	103.54	103.42	104.2	105.63	105.09	104.81	105.33	105.4	105.2	104.46	103.56	107.35	104.09	106.95	103.71	105.39	106.46	106.7	106.85	104.07	106.15	105.29	105.52	108.07	105.2	105.01	105.73	107.49	104.31	105.98	103.57	104.69	106.38	104.66	106.15	106	107.87	104.48	104.71	107.62	106.97	104.9
104.03	105.52	105.81	104.59	104.41	102.28	105.39	105.42	106.65	106.87	106.86	105.26	106.05	104.76	104.48	103.86	107.37	106.43	102.75	107.8	105.57	106.86	106.27	106.83	104.07	103.94	106.17	102.9	105.27	103.84	105.66	105.52	106.33	106.26	106.19	104.01	107.23	106.42	105.56	104.07	106.61	105.43	104.94	105.46	107.48	106.72	103.66	105.61	104.04	107.34
106.14	108.71	106.99	106.97	106.83	109.21	108.88	107.38	106.93	105.41	106.3	104.85	105.96	106.43	106.95	110.74	106.04	107.72	106.71	106.67	105.79	106.69	109.6	106.98	106.88	106.94	105.94	106.5	109.63	108.03	104.79	106.04	106.1	103.99	107.18	108.83	106.22	106.66	105.44	106.63	106.92	107.22	105.09	105.73	105.84	107.38	107.35	107.54	106.41	108.28
106.71	105.33	105.89	106.72	105.42	107.58	105.45	106.42	106.94	104.82	104.87	108.72	107.55	107.28	106.93	107.14	105.59	105.61	108.36	108.3	105.77	105	105.96	105.05	105.73	105.71	106.55	104.51	108.05	104.86	108.7	103.58	106.41	106.42	105.97	105.08	105.31	106.29	106.84	106.9	104.67	106.06	108.25	107.97	106.42	103.95	103.52	106	106.3	105.69
105.95	104.92	105.2	105.77	106.04	106.42	106.64	108.29	106.24	107.44	105.7	105.61	107.49	106.9	106.82	105.93	107.58	104.12	104.77	106.64	107.21	104.83	107.56	107.76	104.39	103.57	107.11	105.53	106.91	107.92	107.28	110.54	106.62	107.03	104.98	106.55	106.33	106.15	106.02	106.78	106.15	104.7	107.73	105.77	105.99	106.35	107.49	105.34	107.39	105.57
105.96	104.52	106.35	106.3	106.44	104.33	104.55	104.98	105.01	107.12	104.65	102.63	107.55	102.18	104.27	105.4	104.37	105.23	106.4	105.35	106.17	104.69	104.57	104.25	105.34	104.72	101.94	105.94	106.3	108.07	105.66	105.2	106.93	105.3	106.85	103.08	104.29	102.6	104.57	105.06	106.26	104.9	106.73	106.01	104.44	105.88	104.88	105.4	107.35	104.86
111.68	112.39	112.54	111.31	109.79	113.11	113.38	111.85	112.46	112.38	108.36	112.69	110.34	113.73	113.04	110.57	111.71	112.78	111.44	112.67	110.31	110.84	113	112.65	112.38	110.45	112.13	115.11	112.27	109.78	111.6	108.69	111.77	111.93	113.1	112.6	110.7	112.81	109.9	112.51	112.43	113.54	111.29	110.55	111.94	112.55	110.9	111.53	110.96	110.04
109.33	111.68	113.34	109.91	112.98	111.2	109.94	110.87	113.52	112.34	108.52	110.57	109.67	111.25	110.29	110.9	113.72	111.12	112.25	111.35	111.67	110.83	112.55	109.78	112.27	112.39	109.85	111.65	108.59	109.19	111.79	111.37	110.26	110.61	111.89	111.17	110.22	111.83	109.47	110.7	111.59	110.4	109.93	109.73	109.32	111.69	111.33	110	112.85	111.21
106.3	107.96	106.66	106.26	107.35	107.14	105.54	106.96	105.15	106.36	105.5	106.56	106.79	106.43	107.53	107.99	106.71	105.62	105.14	106.5	106.85	104.86	105.23	107.43	107.03	108.64	106.01	106.08	106.49	107.31	105.29	106.42	105.96	104.14	104.7	105.13	106.7	106.3	105.72	104.5	104.48	106.14	106.07	105.61	108.42	108.48	107.14	105.74	107.35	106.71
104.54	104.46	105.59	104.46	105.59	106.31	106.3	105.8	105.65	105.14	105.92	104.94	105.95	104.18	103.89	105.51	105.39	103.95	105	107.06	105.41	107.17	102.82	105.87	104.93	106.96	105.08	106.37	109.25	106.46	108.08	108.24	104.9	102.42	103.77	104.46	105.34	104.6	105.63	104.58	104.56	105.72	106.75	105.86	106.78	108.22	104.72	105.76	105.55	106.13
111.18	108.92	112.23	108.83	112.62	109.28	111.99	111.6	111.6	111.08	110.43	110.94	111.07	111.37	110.39	112.17	111.09	111.15	109.74	111.48	109.58	111.53	112.24	111.11	113.2	111.03	111.85	109.37	115.12	111.34	109.09	111.7	111.59	111.74	110.5	110.87	111.58	110.34	109.15	113.65	112.65	110.68	111.78	110.03	112	110.8	112.72	110.37	109.74	112.82
103.77	102.52	104.53	103.81	104.64	104.18	102.81	104.44	103.91	102.84	104.88	102.02	104.63	103.47	101.74	103.97	106.2	104.82	104.16	101.37	103.67	102.62	103.34	106.62	104.55	104.13	104.9	104.26	106.89	105.12	103.64	104.23	104.82	104.58	103.78	105.44	101.5	104.27	104.11	104.07	104.03	106.04	102.68	104.3	104.21	104.42	101.28	103.76	102.59	102.84
105.55	106.13	107.63	106.48	106.05	104.79	106.54	105.15	106.92	106.16	104.94	104.37	105.46	103.91	105.37	105.86	105.59	106.31	104.83	104.41	105.03	105.58	103.75	106.75	105.88	105.92	106.99	107.41	106.63	106.57	104.69	105.38	105.84	106.19	107.18	105.95	106.13	104.34	106.77	104.56	104.88	104.93	107.29	104.83	104.4	106.07	106.78	104.84	105.11	105.89
105.55	102.57	104.07	106.66	105.32	107.76	105.83	107.01	103.83	104.76	108.33	106.54	104.42	104.65	106.09	106.57	106.16	105.97	108.9	106.96	106.57	106.76	106.8	104.68	105.22	107.8	104.23	107.57	106.02	103.97	106.04	104.77	106.06	106.61	105.54	105.62	106.12	105.14	106.76	105.43	104.95	107.08	105.75	105.09	104.19	103.79	103.27	101.98	107.94	104.63
107.7	106.92	106.96	108.1	105.08	104.6	106.42	107.83	105.88	108.74	102.92	107.24	106.87	106.87	107.73	105.52	106.11	106.32	108.41	106.61	108.31	105.3	106.61	110.88	106.08	107.58	106.52	105.8	110.27	107.74	106.57	105.53	107.55	106.22	106.83	105.98	106.26	105.27	107.96	107.2	107.37	106.84	109.77	105.09	106.08	107.03	106.05	107.09	105.96	107.67
105.59	107.56	106.19	106.97	108.11	108.04	106.7	106.36	108.98	106.18	105.29	106.63	106.58	105.07	107.09	105.17	106.53	109.33	106.27	107.91	106.22	105.15	106.58	106.83	106.87	105.6	105.26	105.58	104.8	107.61	108.13	106.43	105.62	104.92	106.94	105.06	104.67	107.74	107.43	106.55	105.48	105.96	107.72	105.72	104.62	105.74	105.89	106.77	108.09	106.29
104.78	104.91	104.16	105.49	105.61	103.91	105.93	104.54	105.65	105.19	106.87	104.55	102.39	106.41	107.93	104.93	107.03	105.95	105.32	104.78	106.6	104.24	107.7	106.78	108.03	106.18	105.91	105.78	105.41	105.93	104.2	106	104.49	105.08	105.41	106.27	102.8	107.8	105.97	104.04	106.87	104.96	106.86	104.78	105.94	105.48	105.8	104.2	105.65	103.02
112.55	112.83	112.57	112.25	111	112.68	110.78	112.45	111.31	113.33	111.97	114.53	109.34	112.19	109.88	111.51	111.91	109.88	113.7	110.78	110.97	111.15	110.23	112.99	113.4	111.94	111.68	112.45	112.71	112.22	111.57	114.72	113.86	111.19	112.45	112.94	112.23	111.96	112.14	113.18	112.23	114.27	111.74	113.51	112.07	113.03	111.47	111.85	111.12	112.48
103.32	105.38	105.44	105.87	105.5	108.51	107.44	106.79	105.94	105.49	104.15	104.59	106.32	105.25	105.35	105.51	102.63	105.97	105.96	107.57	105.76	105.52	105.38	105.98	106.77	104.32	104.64	104.5	104.25	105.68	106.58	105.31	105.41	105.07	105.41	105.88	104.93	106.24	104.7	104.41	103.61	107.52	105.89	103.64	106.69	105.99	105.45	108.2	104.54	104.18
104.21	106.33	104.69	104.71	105.82	104.91	104.34	106.64	106.69	104.91	106.06	104.46	106.02	105.34	105.37	106.08	103.82	107.28	106.33	105.68	104.34	105.78	105.65	105.93	106.25	105.92	104.1	105.59	105.27	103.88	107.34	105.59	106.29	104.59	106.72	107.16	106.28	106.36	105.5	105.05	105.8	103.97	106.82	105.11	107.33	102.47	104.12	104.59	103.94	106.23
101.94	102.25	102.33	101.86	101.8	101.28	102.01	99.093	102.19	99.844	102.03	101.04	99.933	100.16	98.949	102.17	100.92	100.99	100.45	100.06	100.88	100.04	101.01	102.14	101.17	99.154	100.25	101.66	101.14	99.606	103.47	100.61	101.88	99.845	100.86	99.182	102.58	101.04	100.91	101.8	102.62	101.62	99.841	98.859	102.16	100.43	101.08	99.932	99.035	102.34
104.19	105.83	106.8	105.47	105.59	105.32	104.28	104.35	107.52	108.15	105.57	104.34	103.06	104.8	105.01	105.98	106.2	107.32	106.1	106.34	104.16	106.39	106.96	104.44	104.08	104.89	105.32	103.73	105.01	105.36	107.85	108.11	104.8	105.06	105.88	106.1	103.78	108.39	106.14	106.39	107.85	106.54	106.3	108.04	107.08	105.39	106	105.87	106.04	106.28
100.23	100.04	98.785	98.383	100.16	101.74	100.29	100.58	100.67	101.23	98.575	100.25	101.29	101.01	100.06	101.6	99.289	101.08	98.53	99.96	98.915	100.96	98.551	99.821	101.07	99.25	101.05	99.7	98.468	99.759	100.71	99.943	100.26	101.05	100.01	100.8	99.547	101.4	100.69	100.58	99.125	99.895	98.638	100.19	97.837	100.67	100.32	100.45	100.87	101.81
104.85	106.64	103.04	105.13	106.34	107.32	105.16	103.76	106.1	106.41	103.78	105.36	104.09	103.14	104.8	106.14	106.41	107.25	103.52	105.07	106.81	106.68	103.14	104.89	105.57	106.24	104.52	106.44	103.96	106.33	104.74	105.04	105.6	104.89	105.12	105.81	106.81	106.07	108.22	103.5	105.77	106.16	105.71	105.15	107.94	105.83	103.04	105.64	102.8	106
105.16	105.64	107.41	105.5	107.38	108.36	107.57	107.34	106.86	106.59	106.18	105.74	105.6	108.45	104.16	104.94	104.53	106.23	107.17	106.04	108.22	107.97	105.27	102.83	108.52	104.43	105.97	104.8	106.13	106.79	106.37	104.63	104.69	104.96	107.2	103.83	105.84	108.15	105.95	106.85	105.47	104.96	107.45	105.91	106.77	105.95	106.2	106.36	105.98	107.36
112.62	112.04	111.56	112.38	110.48	109.84	113.49	110.88	113.15	111.6	111.07	111.92	111.36	111.56	112.45	112.15	111.05	113.58	113.96	110.21	110.02	110.57	109.4	111.03	109.18	112.22	109.97	111.35	112.9	112.45	110.63	111.59	111.27	110.01	109.54	112.63	111.96	111.64	110.54	111.58	112.66	113.63	111.32	112.03	109.55	112.51	109.21	109.43	111.59	111.86
105.69	104.92	107.59	106.79	104.59	105.53	107.18	107.14	104.33	105.5	107.1	105.59	106.42	105.56	104.69	106.66	107.08	103.61	105.44	104.97	105.46	103.74	105.17	105.94	106.28	105.96	104.29	104.36	105.85	105.43	106.8	103.26	107.48	105.68	104.22	109.39	106.49	107.28	105.35	108.35	106.89	105.41	105.93	106.53	103.64	106.31	103.85	106.14	106.96	104.05
107.44	104.91	105.81	105.16	103.68	106.82	104.1	105.79	105.99	105.62	103.88	106.07	108.77	103.97	105.05	106.28	105.56	104.57	106.04	106.15	106.26	107.11	106.76	106.02	104.4	105.14	104.61	106.42	105.52	104.61	107.33	105.35	105.08	104.28	106.21	105.56	105.59	106.07	106.03	107.27	106.67	108.31	107.96	107.33	105.52	104.68	105.06	103.64	105.11	104.74
107.52	105.57	104.74	105.11	105.06	106.36	105.56	107.07	106.46	105.17	108.56	107.81	105.46	105.04	105.06	105.8	106.29	106.19	103.83	105.1	105.3	105.25	104.66	106.51	103.24	106.25	104.39	106.46	105.34	106.9	106.82	105.02	106.66	105.91	105.41	106.38	106.54	106.89	105.66	103.63	106.29	105.69	104.47	103.38	104.83	106.22	105.53	103.99	104.16	105.78
112.63	110.09	113.63	111.56	112.43	114.18	111.15	112.19	111.39	110.63	110.43	113.77	110.28	112.93	110.26	111.4	109.99	111.87	114.12	111.81	112.23	113.09	109.11	112.45	112.96	113.53	113.06	112.82	111.28	110.67	112.88	111.55	111.48	112.18	110.92	112.56	111.82	112.01	110.99	113.07	110.61	111.9	111.92	111.58	111.6	110.22	111.86	114.53	110.52	112.05
102.55	105.04	102.98	103.03	103.18	103.92	102.97	103.22	103.72	102.64	104.71	106.21	102.86	103.38	103.18	103.82	102.81	104.34	105.69	104.1	102.47	101.47	104.18	102.78	103.29	103.61	106.4	104.6	104.01	105.26	103.76	103.73	105.55	105.75	102.46	106.13	104.88	104.15	105.41	106.03	104.2	103.7	103.89	104.23	104.19	105.1	106.71	103.59	100.86	103.53
111.07	111.06	109.19	110.09	111	111.1	111.34	110.43	110.14	111.16	110.2	113.34	109.35	111.74	108.62	112.55	111.1	111.82	109.55	111.71	109.64	110.78	110.78	110.56	112.07	110.79	113.55	112.4	110.54	111.26	110.05	111.22	111.34	111.12	111.96	111.57	112.06	110.45	110.36	110.84	108.97	111.87	111.66	109.43	111.85	111.22	111.41	113.74	110.9	112.14
105.72	102.73	104.54	105.72	104.35	105.86	105.05	104.46	107.06	104.3	102.79	104.02	102.54	105.55	104.52	104.03	104.81	103.07	106.71	103.3	102.62	105.64	103.98	103.63	105.25	105.35	106.04	104.21	106.23	104.21	104.93	105.56	105.3	104.94	105.65	104.9	105.83	106.09	102.71	105.29	105.35	106.33	107.52	105.59	104.45	104.94	104.03	103.38	102.59	105.62
105.73	107.66	105.62	106.53	108.15	106.46	106.8	107.14	105.27	107.62	106.31	105.95	106.59	107.14	106.56	107.32	108.82	105.08	105.85	108.25	105.94	104.2	106.64	106.37	106.95	107.42	106.72	109.79	107.47	106.95	104.93	105.5	105.45	105.64	108.35	107.09	107.44	105.7	106.93	106.6	107.49	105.26	106.24	106.42	107.41	106.86	106.32	106.71	106.31	105.4
100.45	98.796	100.71	100.08	99.492	98.869	101.78	100.86	102.01	100.74	98.85	100.97	101.04	99.069	99.527	99.839	99.834	100.34	100.62	100.43	98.984	98.314	98.2	99.447	101.03	100.32	100.02	98.835	98.337	100.68	100.28	102.19	99.711	100.73	102.5	101.19	98.996	100.02	100.23	102.67	100.23	101.41	100.94	101.8	103.41	100.57	98.584	100.56	100.82	100.86
105.27	104.81	104.58	104.33	102.78	104.83	107.56	104.03	104.06	104.62	102.84	103.93	105.8	106.34	104.82	106.56	103.27	104.92	103.26	104.15	102.9	104.72	105.35	104.72	105.28	103.18	104.08	104.32	106.2	103.41	102.76	105.48	105.97	103.81	103.78	105.05	108.19	102.71	103.8	103.84	101.36	105.62	105.82	102.67	104.22	104.4	105.25	107.8	103.77	103.35
105.83	105.69	106.43	106.36	107.42	105.37	106.11	106.61	107.92	106.79	108.43	107.99	107.21	106.73	108.08	107.8	107.9	107.05	107.42	105.38	105.7	103.8	102.99	105.49	104.53	105.56	106.22	107	106.65	107.59	106.05	105.6	106.16	107.83	104.94	103.62	105.14	107	106.05	104.97	106.21	107.6	105.73	106.42	105.56	107.31	106.8	107.7	106.62	105.35
99.974	100.6	99.166	101.5	98.261	99.265	97.818	101.22	100.36	100.69	100.89	101.04	98.274	99.661	100.09	102.27	101.76	99.626	97.986	102.8	101.36	99.143	99.276	99.641	98.41	98.796	98.421	100.54	101.4	99.434	99.407	98.304	101.65	99.42	100.07	99.128	100.19	99.306	100.54	99.283	99.464	98.267	98.939	100.95	99.361	102.65	98.096	98.856	101.77	97.425
111.02	111.72	112.54	114.27	112.76	113.98	111.45	114.82	113.04	112.7	110.79	112.58	111.11	109.01	113.52	111.98	113.76	111.68	112	111.05	112.9	111.51	113.84	113.99	114.06	113.53	113.39	113.49	114.33	113.25	111.35	111.79	111.06	110.62	112.48	110.65	109.11	110.69	113.65	113.2	115.14	112.89	113.38	111.89	111.69	112.02	113.19	111.15	113.7	113.16
110.23	112.28	111.73	113.78	111.57	113.34	110.6	111.39	112.88	111.48	111.9	114.22	112.29	110.97	114.19	110.69	110.99	109.89	111.24	113.01	111.92	112.81	111.61	109.65	113.14	108.29	111.31	111.47	112.11	112.49	110.99	113.5	113.26	114.24	111.73	112.89	113.35	110.76	109.89	112.37	112.09	111.27	111.27	111.89	111.91	110.15	111.3	111.09	111.11	111.92
112.03	110.63	111.52	110.3	109.67	110.81	111.13	110	108.9	111.01	109.62	107.55	109.26	110.9	111.32	110.48	108.74	111.63	109.38	111.13	109.69	110.95	111.45	109.76	108.24	110.92	112.25	111.17	111	110.04	109.77	109.04	108.91	110.45	111.97	113.01	111	110.23	109.42	109.3	110.1	111.96	111.89	110.17	112.88	109.92	109.62	110.04	109.92	109.49
105.71	106.46	106.26	105.09	104.75	106.61	103.77	106.97	106.32	108.32	104.77	105.03	105.98	106.04	106.47	106.37	105.18	107.76	107.57	106.57	105.27	106.68	107.19	107.29	105.82	106.94	105.22	105.63	104.71	108.47	107.34	105.88	105.11	107.64	106.75	105.63	105.48	105.22	105.03	105.64	104.95	106.23	104.17	106.31	106.37	108.63	105.94	105.98	105.35	105.34
109.94	112.51	111.52	112.63	113.93	110.66	111.48	111.62	110	111.11	110.81	109.14	108.86	112.53	112.2	109.31	112.85	110.34	110.27	111.43	111.19	111.81	110.28	108.48	111.47	111.89	111.84	111.12	110.66	113.41	111.68	110.9	111.28	111.09	109.57	112.54	110.02	110.57	112.81	110.34	110.24	110.87	110.02	109.82	111.14	113.23	111.43	111.24	110.5	111.79
104	106.24	102.56	104.89	105.22	103.52	103.84	106.54	105.39	103.61	103.82	103.9	102.92	106.04	105.03	102.63	105.35	105.07	104.03	104.86	105.73	103.44	105.03	102.82	104.7	106.88	105.17	102.98	104.34	104.71	102.17	104.31	105.19	106.67	104.96	104.69	103.24	103.65	104.45	104.64	105.17	104.88	105	103.18	102.24	104.97	103.57	105.64	101.89	103.99
108.68	110.56	109.29	108.65	108.92	110.72	107.62	110.15	110.7	109.84	109.64	110	109.71	109.45	109.79	109.97	109.56	111.15	110	111.32	109.52	109.72	109.7	109.49	107.72	109.29	109.71	109.15	109.72	107.95	107.33	107.31	110.51	108.92	108.2	109.89	111.81	110.07	108.31	111.49	110.04	108.13	111.41	110.45	111.1	108.27	109.95	110.78	108.82	110.31
110.39	111.81	109.72	111.33	110.59	112.58	111.4	112.15	111.82	111.94	109.46	110.68	111.23	111.69	112.9	110.64	109.92	112.98	112.83	109.08	110.89	110.2	109.98	110.08	109.64	111.92	111.02	110.21	112.26	110.95	110.43	112.13	112.11	110.72	111.77	109.25	109.45	111.5	112.82	111.25	109.82	112.52	110.21	111.28	112.42	108.57	109.3	111.08	111.46	113.35
103.59	106.66	106.56	102.23	104.62	105.48	104.4	105.07	103.29	104.59	104.22	103.21	106.27	103.19	105.02	104.82	104.95	103.77	105.42	105.1	105.31	105.06	106.44	105.14	105.25	105.78	105.28	104.49	103.5	104.47	105.64	106.99	104.32	105.72	105.45	104.93	103.76	106.83	101.22	105.19	105.07	105.49	104.6	107.04	104.58	104.64	104.06	103.82	106.23	103.19
109.81	109.95	112.11	111.42	114.22	111.63	110.28	108.87	110.85	109.78	110.01	110.93	112.88	112.04	109.85	110.07	111.28	111.35	110.72	110.1	112.93	109.22	112.78	109	111.69	110.56	109.62	113.78	110.59	109.32	112.26	109.18	110.76	111.2	108.76	110.72	112.98	110.62	113.2	110.82	108.92	109.11	110.86	110.15	111.42	109.27	108.42	111.31	111.78	111.12
108.18	107.89	104.28	104.71	105.42	107.96	106.1	106.68	105.02	108.27	104.89	106.82	103.56	105.83	106.71	104.48	108.55	105.22	108.18	106.91	110.04	107.34	106.03	105.21	105.75	106.5	105.33	106.86	103.99	106.11	106.1	105.34	104.65	108.51	104.84	105.95	104.53	105.16	105.94	106.33	107.52	107.94	104.22	106.3	107.93	108.39	107.21	107.75	105.28	106.47
105.4	105.25	108.6	108.14	105.02	105.31	105.42	104.37	105.05	107.04	107.36	110.05	105.24	108.36	107.38	106.08	105.1	106.53	109.82	107.04	107.11	107.83	107.1	106.3	107.01	106.33	107.8	106.52	106.06	107.26	109.93	106.18	108.81	107.28	107.82	106.6	108.78	106.71	108.48	108.25	106.25	107.14	106.44	105.69	105.83	105.97	107.58	108.3	107.55	107.9
111.79	110.41	108.87	110.59	107.17	111.95	111.72	108.73	107.92	110.15	112.61	109.41	109	110.65	109.15	108.78	109.16	112.82	110.26	110.46	112.73	110.51	111.09	112.36	111.5	111.25	108.75	111.54	112.02	111.51	109.79	111.98	110.65	110.25	113.27	112.97	110.44	110.21	112.06	111.55	112.39	111.68	110.64	110.7	109.02	109.06	112.48	111.63	110.06	111.55
105.72	105.15	103.84	104.67	104.75	103.95	103.6	102.29	103.69	104.45	104.61	106.55	103.84	103.91	104.34	101.68	103.2	105.67	105.04	104.18	107	104.87	104.89	103.85	103	105.26	105.43	105.73	102.63	104.69	105.28	104.44	104.82	103.94	105.13	103.97	105.81	104.82	105.43	105.21	104.4	104.78	103.85	105.79	102.55	105.36	106.2	105.5	104.48	104.7
105.06	108.07	109.26	106.21	106.32	104.37	105.36	107.4	108.17	106.29	108.5	107.08	105.56	107.16	105.16	106.42	106.53	104.67	107.74	107.29	107.65	105.57	103.79	103.79	107.12	105.21	104.9	105.99	103.3	106.4	106.68	108.09	108.3	108.72	106.12	106.05	105.82	105.21	106.71	106.38	105.73	105.34	106.01	106.7	107.24	107.19	105.11	107.91	105.19	106.98
105.31	106.65	106.41	107.53	106.21	104.4	105.81	105.27	106.54	106.36	105.75	104.85	105.14	104.38	105.23	106.48	105.62	106.44	105.92	106.52	106.43	104.43	104.23	105.21	106.08	105.5	105.24	103.45	107.15	105.87	105.55	102.71	104.56	103.73	105.13	105.17	105.02	104.95	106.71	105.93	105.46	104.48	106.1	104.11	105.61	104.71	105.73	106.7	105.64	104.68
104.67	106.67	107.4	106.59	107.42	108.82	107.77	106.09	107.28	106.77	106.51	106.4	106.53	107.48	107.89	107.35	103.79	106.74	108.59	106.26	105.9	105.6	107.71	106.17	103.95	105.16	105.89	104.89	105.98	107.06	105.77	107.12	105.72	106.83	107.77	102.77	106.7	107	104.79	107.08	106.02	108.79	106.08	104.28	105.06	106.88	105.93	106.9	106.75	106.01
105.19	103.2	102.5	104.41	104.68	104.51	105.31	103.5	104.68	100.67	103.66	103.69	104.9	103.68	105.36	106.23	106.28	105.86	102.63	103.98	104.79	103.69	103.77	104.51	103.69	102.98	103.06	104.04	103.32	102.35	102.76	101.64	104.25	104.49	105.89	102.54	103.52	104.37	104.7	103.74	104.51	105.99	104.09	106.34	105.44	104.63	104.58	104.73	104.07	106.45
106.38	106.69	106.77	103.51	106.14	106.11	104.65	103.13	105.09	106.22	104.97	107.63	107.11	106.23	106.4	103.49	103.34	105.03	105.17	102.48	105.57	104.94	105.76	105.09	106.63	106.65	105.19	105.06	104.64	104.99	106.6	104.92	105.03	107.49	106.53	107.16	106.2	105.87	107.84	105.54	103.84	106.82	104.4	106.32	106.3	105.54	107.2	105.92	104.26	104.97
106.46	105.54	105.33	106.97	105.43	104.95	105.13	103.15	105.42	105.8	104.87	105.35	105.77	104.52	103.09	106.53	104.17	104.56	104.58	104.83	103.78	104.91	105.38	104.55	105.57	106.56	106.25	105.78	103.74	104.76	104.15	103.09	104.29	105.7	106.41	106.46	105.61	104.32	102.48	106.33	104.11	105.15	104.37	105.21	105.33	106.97	106.06	103.74	104.04	105.3
104.72	105.85	102.59	105.73	105.97	101.77	102.98	103.06	104.89	103.73	106.33	101.75	103.67	105.52	104.38	104.12	105.22	104.98	104.02	103.78	105.16	104.17	104.67	105.74	102.18	107.84	101.67	104.8	103.18	104.24	103.63	105.89	104.95	105.23	105.06	105.44	103.53	105.42	106.26	106.81	103.84	104.11	103.58	104.39	103.56	105.46	103.5	104.98	104.95	103.17
105.6	107.37	106.46	105.29	105.84	107.33	106.24	107.55	105.93	107.52	106.91	106.33	104.82	107.05	106.02	106.61	105.89	105.84	106.26	106.7	105.35	105.85	105.87	108.63	105.28	105.75	105.55	105.26	106.82	107.11	104.48	105.95	107.44	106.33	105	107.66	107.07	107.95	106.23	105.29	105.81	107.73	105.46	105.26	107.11	106.31	106.05	103.33	106.86	108.07
110.96	112.23	111.58	113.3	110.96	111.65	110.07	112.94	113	111.62	110.64	111.77	114.46	112.97	113.29	112.37	110.87	112.86	112.53	114.04	114.19	112.12	111.82	110.58	112.11	112.04	112.73	111.37	112.86	109.43	115.48	109.76	112.45	110.76	109.74	112.12	111.61	113.33	111.14	112.71	113.23	111.3	113.69	112.17	112.19	112.81	110.97	110.74	112.28	112.88
101.78	101.39	99.917	100.68	97.546	101.15	100.75	99.026	99.892	98.475	100.27	102.46	99.334	98.82	99.728	96.143	101.14	98.987	98.515	99.914	101.44	100.52	99.491	100.81	96.852	101.62	99.212	98.328	100.74	101.46	98.69	98.621	101.05	101.62	99.864	101.74	98.381	100.44	98.241	96.76	101.23	100.52	98.459	100.98	100.22	98.946	101.26	98.1	101.69	98.927
99.74	101.05	100.71	98.827	102.15	99.862	104.95	100.69	100.36	98.376	100.27	101.99	99.506	100.89	101.43	100.46	101.04	98.978	99.109	103.6	98.248	101.93	101.69	99.463	103	101.03	100.09	101.08	101.07	98.852	101.98	101.51	100.13	101.35	100.34	100.22	99.713	100.58	101.36	100.88	99.924	102.17	101.04	100.26	101.07	98.506	99.905	99.43	98.291	100.61
105.55	104.35	104.39	104.63	103.85	105.6	108.04	103.63	104.69	106.55	103.99	107.15	104.81	106.73	104.44	106.43	105.97	106.66	105.3	106.6	108.12	106.24	104.32	105.6	105.42	106.16	105.72	107.27	104.76	107.91	104.78	105.18	106.1	104.79	105.69	104.84	106.47	106.15	104.58	104.07	105.44	107.17	106.07	106.19	107.93	106.51	106.18	106.36	105.66	104.65
105.89	107.31	108.36	107.29	106.52	105.56	105.47	106.81	106.22	105.35	106.43	108.1	106.87	106.66	105.93	104.77	105.81	106.5	105.33	106.44	104.72	105.33	107.22	106.41	106.4	105.68	108.27	105.4	106.01	104.5	107.6	105.12	104.56	106.96	105.54	108	106.22	105.36	106.77	105.9	105.98	105.9	105.79	107.17	107.63	108.49	108.16	105.11	105.68	106.57
115.86	113.87	116	117.49	115.06	116.83	116.94	115.16	117.23	116.6	117.17	117.87	116.71	115.53	116.49	116.62	117.88	115.51	116.68	114.37	117.31	117.09	116.08	117.28	117.41	118.17	116.94	116.52	117.71	117.61	115.44	115.43	115.96	113.44	114.65	115.89	115.86	117.25	115.56	115.97	116.85	117.69	116.41	117.65	118.69	114.64	116.73	117.77	114.76	116.69
107.51	108.72	106.82	107.56	105.44	106.78	107.99	106.83	109.78	107.1	105.65	109.52	107.45	105.29	106.27	106.13	107.15	108.4	107.1	106.89	106.5	105.73	105.04	107.91	104.05	107.47	106.73	104.4	107.27	105.48	105.79	106.34	107.09	109.74	107.68	107.09	105.26	107.74	107.57	105.66	105.59	108.05	107.66	107.76	107.11	105.44	105.98	106.39	106.36	105.87
112.12	112.53	112.73	110.17	111.96	111.45	112.02	109.65	111.09	110.92	111.45	110.48	111.34	111.43	111.08	109.75	113.07	112.59	110.97	110.49	113.19	113.54	113.49	111.82	114.21	112.9	112.69	110.96	112.39	111.45	111.09	110.01	110.76	111.72	111.84	111.13	112.5	110.48	110.24	111.52	112.85	110.83	112.56	110.72	110.28	112.35	109.4	110.86	113.18	109.9
103.15	102.39	105.03	104.55	102.93	103.76	103.82	104.58	102.23	103.34	105.58	106.75	104.89	104.51	105.75	104.76	102.55	104.65	104.51	103.74	102.42	106.5	103.48	103.3	105.01	105.52	103.78	103.93	105.34	104.9	105.69	102.67	104.08	106.54	103.67	103.01	104.12	105.4	105.36	104.09	104.93	103.39	103.69	105.22	106.15	105.95	104.4	103.81	103.12	103.5
104.63	105.06	103.94	106	104.62	105.93	103.94	104.84	105.38	108.3	105.65	104.03	104.96	105.44	105.48	106.37	104.87	106.19	106.48	105.68	104.33	105.29	105.01	107.7	103.83	107.48	105.74	106.88	105.08	104.45	103.22	107.02	106.17	105.67	106.29	106.43	105.59	106.93	105.3	106.35	107.06	104	105.77	108.13	105.78	104.55	107.07	105.46	107.28	105.61
99.414	99.894	99.373	103.11	97.521	100.28	100.79	100.58	99.829	100.65	99.057	98.723	99.336	99.252	101.35	100.24	98.332	100.51	100.81	99.007	100.7	100.7	99.866	100.19	97.405	98.412	100.09	99.7	99.873	102.75	99.402	101.06	101.93	98.806	99.618	99.405	99.565	100.94	100.41	97.076	101.72	98.02	98.901	100.18	99.385	101.35	101.33	101.23	100.29	101.99
106.26	101.96	105.26	106.16	107.03	104.72	105.67	106.97	107.68	105.65	107.29	106.81	103.62	107.06	108.32	108.39	104.75	107.8	104.23	108.89	106.94	104.93	105.18	104.97	107.25	105.5	106.3	105.2	104.86	105.07	107.14	106.45	106.68	107.04	105.5	104.47	103.1	105.45	105.72	107.28	106.47	105.88	104.46	106.71	106.56	105.93	106.1	107.58	106.64	106.94
104.69	109.14	106.47	109.32	107.86	108.64	107.68	107.12	107.98	105.46	106.79	107.61	108.22	107.05	106.16	107.53	105.58	106.89	108.94	105.46	106.55	107.04	106.89	106.03	105	106.65	104.35	106.23	106.33	106.18	107.07	107.59	105.11	109.15	104.85	108.38	105.52	106.73	106.05	108.81	108.45	106.94	107.66	106.78	105.09	105.72	107.64	106.23	105.81	106.27
105.92	106.03	105.96	104.56	102.96	106.36	105.1	106.18	105.73	105.74	105.04	106.87	105.28	105.66	105.62	106.07	105.25	104.38	106.32	104.15	105.7	103.6	103.99	106.94	106.96	108.25	106.8	104.64	106.06	104.69	104.97	106.24	105.56	106.17	106	105.17	106.87	104.29	104.73	107.68	104.32	106.21	104.52	106.38	106.65	107.69	106.81	107.77	104.62	107.43
103.79	104.97	103.88	103.96	103.95	106.09	103.83	102.82	106.06	104.85	105.73	104.14	105.18	104.47	107.37	104.77	105.11	104.06	105.36	104.82	103.89	104.13	102.83	102.71	103.72	105.34	106.1	104.23	105.47	105.28	106.35	106.94	106.62	104.52	106.01	105.97	105.71	107.57	104.74	106.57	104.39	106.72	104.64	106.99	105.46	106.47	105.79	104.72	105.61	105.08
101.96	102.51	103.13	103.53	104.24	103.47	103.89	103.13	104.23	105.4	106.72	104.06	106.12	104.29	102.76	104.49	104.63	102.14	102.55	105.25	103.32	107.18	105.73	103.97	103.34	105.51	105.24	103.1	102.86	102.84	103.4	105.62	106.01	103	102.57	103.35	106.51	103.81	104.73	104.48	105.91	104.52	103.56	104	103.74	105.08	103.09	104.59	105.57	102.64
99.936	101.39	100.91	101.28	99.261	99.181	100.52	100.71	99.713	97.317	99.598	99.494	98.25	100.27	100.36	99.399	101.06	99.451	99.97	100.78	97.843	100.4	99.707	100.84	100.05	99.534	99.12	100.9	100.38	101.57	99.938	97.86	100.6	101.46	102.04	101.65	99.195	100.25	100.35	99.142	99.463	98.321	98.823	99.997	100.26	99.176	101.16	99.477	98.473	98.726
104.88	105.64	104.44	103.72	105.67	103.94	106.31	105.88	105.19	104.82	107.44	105.03	105.75	104.15	106.12	107.02	104.1	105.22	104.85	105.4	103.06	105.92	104.84	104	105.02	105.42	106.34	105.15	105.43	106.27	104.79	104.89	104.2	106.39	104.63	103.36	105.17	103.48	105.06	107.21	104.62	103.91	105.68	105.68	107.2	106.5	107.88	108.11	104.55	105.63
105.73	102.27	104.19	103.06	103.24	106.73	104.25	105.54	102.02	104.82	105	105.6	105.16	106.43	104.4	104.95	104.13	105.68	103.98	104.92	106.16	105.6	104.5	104.68	105.43	104.58	104.78	104.65	103.2	106.04	104.87	103.44	104.86	104.81	103.87	108.02	104.71	103.41	104.25	104.2	106.61	105.15	103.36	105.26	104.75	103.18	106.89	104.83	104.28	103.71
109.93	110.23	108.34	109.89	110.65	110.86	110.41	109.49	109.95	110.31	108.51	109.87	109.8	111.56	110.14	112.35	110.61	110.56	111.42	111.03	110.36	108.52	110.29	108.42	108.93	110.79	111.79	109.07	108.57	110.18	109.21	111.91	110.38	108.56	112.48	109.57	111.23	110.03	109.45	110.2	111.03	111.19	110.36	108.01	110.42	109.46	110.95	109.35	109.37	109.6
109.7	110.88	108.37	110.91	107.97	110.02	110.26	111.05	112.3	111.91	110	109.71	109.44	109.82	111.15	108.39	110.42	110.69	105.97	109.34	109.79	109.56	110.68	110.12	109.99	108.97	110.08	111.7	111.29	108.81	107.86	110.37	111.28	109.2	109.59	110.23	109	110.34	111.32	109.22	111.92	108.06	108.88	107.95	109.22	110.79	109.85	110.72	110.12	112.54
105.62	107.59	105.31	106.1	105.89	103.94	107.39	104.41	108.22	107.71	105.37	104.92	105.53	106.22	105.3	106.78	106.51	104.21	108	105.43	104.46	106.7	104.2	105.2	103.67	107.31	105.86	107.28	105.89	105.15	105.04	106.55	106.36	107.18	107.42	105.23	106.07	106.07	105.42	105.11	107.77	106.8	105.53	104.81	104.44	105.38	106.11	104.67	103.52	104.93
103.11	105.25	106.1	104.69	103.81	104.96	104.84	104.04	103.84	103.51	104.46	103.41	103.94	102.17	104.5	102.64	102.73	103.16	102.53	104	107.38	106.42	104.97	104.38	105.48	103.4	101.69	102.87	102.77	104.29	103.77	103.76	103.95	102.73	103.43	103.63	104.29	103.38	104.3	106.81	105.83	103.24	103.06	103.91	102.73	104.25	104.48	104.18	105.67	105.35
105.06	105.2	103.67	102.53	104.46	102.97	104.41	106.36	105.83	104.49	103.08	104.83	106	105.91	104.84	106.83	104.81	103.61	102.81	104.39	104.21	105.91	104.27	106.42	103.3	103.75	106.41	105.47	105.11	103.12	106.38	105.9	104.91	106.29	105.94	104.77	104.25	104.75	105.05	103.15	105.08	104.67	105.55	104.28	104.67	105.45	106.53	105.59	105.73	105.63
98.818	98.38	98.049	101.46	99.672	100.52	100.41	100.32	100.42	97.871	103.09	101.35	99.797	98.764	100.71	98.591	98.913	101.55	101.17	99.83	98.495	97.458	100.01	99.501	100.36	100.7	99.014	97.319	100.11	100.7	99.565	101.35	99.954	100.24	100.58	100.21	101.22	100.26	98.225	100.25	102.54	100.21	102.06	99.195	99.43	99.55	99.027	99.706	97.89	99.414
101.67	100.65	101.88	101.72	102.08	100.06	103.37	100.55	101.3	100.68	99.484	100.56	99.966	99.414	102.83	101.57	98.413	98.518	100.2	101.49	99.046	101.88	100.46	101.83	101.17	101.1	101.6	99.942	101.31	99.417	101.62	100.08	101.17	97.184	97.653	98.285	100.85	103.81	100.16	100.51	100.02	100.42	100.05	102.36	101.14	101.08	102.18	101.91	99.284	100.33
103.49	104.47	105.68	106.32	107.56	106.42	104.51	105.39	106.91	105.43	105.29	107.43	104.9	105.4	107.03	105.39	105.31	103.71	105.65	107.55	104.85	103.91	107.36	105.47	106.4	105.63	105.03	104.85	105.3	105.36	106.98	107.87	105.97	103.96	105.52	104.21	105.88	105.39	104.72	105.34	106.44	105.03	103.96	104.76	105.17	104.84	105.38	106.07	106.53	104.06
98.045	99.089	100.77	100.74	98.683	100.71	100.9	101.27	100.33	98.644	99.565	100.47	101.17	99.408	99.038	100.5	101.25	100.8	100.5	99.846	101.1	99.72	101.31	102.11	102.04	101.46	99.56	100.51	99.575	100.85	99.413	98.195	100.45	99.667	99.414	99.802	99.885	97.252	99.655	98.843	99.694	98.22	101.25	98.117	98.975	100.12	100.38	97.452	102.33	98.212
106.96	107.6	107.4	108.12	106.12	107.18	108.17	107.95	106.15	106.97	107.72	109.93	107.24	107.15	104.58	107.1	108.56	105.99	106.05	105.34	106.46	106.9	106.89	108	108.18	104.96	107.48	105.76	108.43	105.26	108.28	106.73	105.39	109.32	105.23	104.67	107.06	110.24	104.91	105.68	105.47	107.44	105.93	107.04	107.16	107.93	107.17	105.49	109.09	107.89
103.62	104.5	104.41	105.4	104.28	104.38	104.76	106.43	105.35	102.98	104	106.54	105.38	104.81	104.03	104.46	105.48	105.75	104.78	105.47	105.78	105.04	104.28	106.06	102.48	102.33	105.69	104.69	104.41	106.62	106.24	105.24	106.23	106.19	105.46	104.96	105.09	103.14	106.35	106.51	102.2	104.03	105.35	104.33	105.33	105.57	104.43	105.8	103.37	104.96
106.64	104.47	104.97	105.25	106.86	105.42	104.19	104.97	103.84	104.59	104.51	103.83	106.53	104.51	104.88	105.29	104.41	106.31	105.74	104.12	105.5	103.82	103.97	104.42	104.82	106.02	102.9	103.35	106.68	102.06	104.22	104.95	106.05	104.06	105.09	104.74	105.51	102.97	104.77	106.01	105.21	105.42	107.04	106.45	105.58	106.04	103.88	102.38	106.08	105.38
105.79	106.48	105.07	102.8	105.41	104.36	105.71	103.92	105.94	107.73	106.08	104.72	106.19	105.87	105.67	105.44	105.49	105.08	106.52	103.53	106.52	105.74	107.21	106.71	106.15	102.36	103.99	105.8	105.89	103.92	104.68	106.04	106.4	106.26	106.55	105.16	104.85	106.47	105.92	104.65	105.89	103.4	105.13	103.72	105.94	105.75	104.83	105.94	106.68	108.21
107.41	105.08	106.33	105.18	107.08	106.8	106.4	106.57	107.31	107.3	109.35	107.02	107.86	106.36	105.11	107.24	106.62	106.62	105.14	105.08	105.82	104.56	108.19	109.57	106.18	108.49	106.87	107.8	106.55	106.12	105.75	108.23	106.78	106.26	108.87	105.94	106.39	106.25	105.23	106.87	106.74	107.14	105.64	106.96	106.64	105.15	107.09	105.88	107.12	106.2
104.88	102.43	105.42	106.24	105.81	105.15	107.77	108.78	106.55	106.13	105.53	107.43	106.65	107.79	103.34	104.1	103.49	104.36	105.44	106.71	107.9	107.64	106.44	105.91	104.82	107.44	104.63	103.09	108.04	106.53	105.73	104.92	104.55	106.32	104.16	106.06	107.29	105.05	105.18	107.34	105.49	103.74	105.53	107.5	106.77	104.77	104.48	104.35	104.8	107.26
102.7	100.87	104.04	103.96	101.1	102.25	100.64	102.57	103.02	102.72	101.59	99.307	102.2	100.87	100.78	101.64	99.46	101.71	102.65	100.89	101.26	99.879	102.19	101.34	101.23	100.18	100.67	100.84	101.74	100.93	101.9	102.32	100.23	100.3	99.111	99.839	99.919	100.87	101.16	102.05	102.52	101.67	101.74	103.34	101.28	100.68	99.123	102.18	102.93	99.016
111.4	111.44	110.55	112.51	112.33	113.2	112.08	112.92	112.56	111.5	111.18	109.78	110.44	112.79	112.74	112.15	112.23	112.11	110.6	112.26	109.69	112.15	111.75	110.11	111.69	109.79	111.96	111.88	111.3	112.27	110.9	112.31	111.38	109.5	110.13	111.45	110.65	109.83	111.43	110.35	112.65	111.3	110.97	109.93	111.52	113.06	110.37	111.5	112.87	110.82
98.976	100.75	99.705	99.623	99.289	98.814	100.59	100.04	98.919	102.2	99.17	99.722	100.31	99.974	100.77	100.99	101.12	99.12	101.2	100.93	99.732	99.913	99.91	99.956	98.802	100.02	100.65	98.357	101.14	99.715	101.5	98.704	99.032	98.584	99.911	99.241	100.97	99.569	99.225	99.439	99.173	100.11	98.854	98.161	100.08	99.414	99.607	100.16	100.62	98.775
106.2	105.54	105.56	105.03	105.28	105.51	107.24	108.3	105.83	107.12	102.94	106.44	106.58	106.6	108.27	106.43	106.51	106.65	107.76	107.82	106.74	107.8	104.64	107.51	106.69	105.59	107.37	104.67	107.85	105.55	107.63	105.45	104.74	108.82	105.51	106.22	105.42	106.01	105.79	105.5	106.57	106.5	106.8	106.82	109.32	105.41	106.41	106.52	106.12	107.72
113.53	111.24	112.89	110.13	110.43	112.75	113.98	115.04	110.82	112.13	115.53	113.17	112.51	113.99	112.41	112.43	108.81	110.42	112.39	111.03	113.07	112.41	112.43	111.38	112.55	111.68	110.8	113.35	113.09	111.72	110.46	111.44	109.9	111.33	111.81	111.38	112.9	110.77	110.41	110.92	112.66	111.69	111.92	111.4	111.14	110.48	112.13	112.65	113.55	111.66
105.13	103.02	105.14	104.77	105.53	105.49	105.86	104.29	105.17	105.37	105.74	107.19	105.25	107.04	107.52	106.58	105.76	105.95	105.51	106.37	105.16	105.39	105.05	105.52	105.53	106.27	106.55	107.05	106.25	105.02	102.71	106.32	103.75	106.38	105.35	105.82	105.86	104.72	105.39	106.42	105.69	106.27	103.28	104.9	106.67	106.19	105.32	104.95	104.6	106.62
110.71	112.48	111.58	111.67	111.41	112.7	111.96	113.18	111.21	112.57	111.63	113.15	112.32	111.11	109.39	109.09	113.92	110.28	109.96	112.68	110.71	110.95	111.81	112.73	111.47	109.5	111.38	111.35	112.11	110.74	111.33	112.03	112.96	113.2	110.87	110.32	110.9	111.14	113.7	111.37	111.98	112.5	109.36	110.21	112.01	111.92	113.61	111.56	113.54	112.08
99.665	100.1	102.2	98.802	99.214	99.625	98.339	101.55	100.75	100.6	101.26	98.784	99.962	101.37	99.839	98.537	100.51	100.1	98.978	100.35	98.938	99.966	101.2	101.06	98.728	98.9	99.911	98.08	98.94	96.515	100.21	100.11	100.83	99.871	98.074	100.24	98.284	99.458	96.716	102.8	99.738	97.72	100.73	98.437	96.651	101.75	101.38	101.73	98.945	101.33
106.48	103.71	103.48	105.69	103.62	102.81	103.32	103.22	102.9	106.28	104.41	105.43	104.19	103.53	106.52	106.76	103.46	104.89	105.18	104.5	103.47	106.02	103.4	105.8	105.28	103.51	106.53	105	102.54	103.88	104.28	103.18	105.68	106.27	104.62	103.6	105.37	105	102.75	105.35	104.25	104.51	104.27	104.63	102.88	102.64	106.36	102.55	104.82	105.96
109.52	111.96	112.06	111.11	112.72	113.61	111.65	111.95	113.42	109.65	108.94	110.37	110.52	111.7	107.89	111.43	113.51	111.82	110.22	111.21	111.52	113.13	109.07	111.97	108.02	112	112.44	110.76	112.71	110.66	114.11	113.62	110.98	111.33	111.19	111.36	112.36	113.04	110.27	111.08	112.52	110.55	112.29	111.64	112.13	110.36	111.6	109.66	109.48	112.93
102.93	105.3	106.39	105.92	106.01	104.85	106.47	103.5	106.48	105.03	104.97	106.01	105.15	105.5	107.41	103.93	104.17	109.29	105.84	106.66	107.54	104.82	107.12	106.57	106.05	106.02	103.71	104.87	106.44	107.67	104.46	105.97	105.3	104.66	104.47	106.7	106.81	106.42	104.69	105.68	104.27	106.3	106.56	106.43	106.23	107.73	104.29	104.81	103.72	105.13
111.63	112.3	112.44	109.65	111.21	109.11	111.9	112.31	110.93	110.21	111.65	111.59	111.69	112.47	109.66	112.99	112.22	110.63	111.03	111.02	109.42	111.04	110.21	111.81	110.04	111.19	111.37	114.81	113.71	114.08	113.12	111.71	112.16	113.4	110.62	110.05	110.97	109.79	112.34	110.12	109.81	113.59	110.55	111.85	110.93	110.53	112.5	110.25	111.88	112.01
109.93	112.73	111.44	109.73	111.82	113.06	109.38	114.59	111.29	111.56	111.46	112.66	112.49	111.48	112	110.98	113.3	110.57	110.47	113.27	111.65	111.43	110.52	111.42	113.84	110.72	111	112.03	110.5	113.44	111.08	110.94	109.26	113.32	112.06	111.08	111.3	112.9	111.66	108.58	111.78	110.75	111.95	111.86	110.2	110.48	110.45	110.35	107.9	111.36
105.75	105.46	106.27	106	104.7	105.54	104.91	106.04	104.93	106.28	107.5	105.93	107.37	107.72	104.93	107.68	105.84	106.71	107.07	106.94	105.45	107.66	107.49	104.93	105.09	105.91	103.08	106.5	107.31	106.96	104.92	106.63	108.31	106.75	106.76	107.38	105.46	106.18	109.05	105.28	106.09	108.57	105.84	106.82	105.76	104.71	105.11	106.92	107.97	106.05
111.31	114.82	113.7	111.38	111.56	109.86	111.03	112.39	111.7	111.79	113.12	111.29	112.3	112.95	114.64	111.51	111.32	110.11	109.58	109.24	111.4	110.92	109.89	113.32	111.07	111.38	111.18	112.49	110.06	109.72	112.99	110.86	112.08	112.29	111.35	111.73	111.19	110.56	111.81	112.12	111.81	110.56	111.55	111.13	110.4	114.93	111.27	110.58	109.95	111.75
113.18	109.68	112.41	110.96	111.45	111.05	111.32	109.74	112.1	113.57	112.31	110.04	111.29	111.82	110.96	110.05	111.38	109.69	113.28	112.26	111.57	110.8	113.49	110.45	110.2	112.76	111.11	111.55	111.59	110.79	111.34	110.32	113.15	110.42	112.49	111	112.34	109.74	109.79	110.96	110.25	113.12	112.84	112.52	112.43	111.7	112.04	110.67	111.68	108.37
99.361	101.37	100.08	101.19	98.311	100.29	98.87	100.53	101.11	101.56	100.91	99.54	99.844	100.14	101.05	100.39	100.8	99.236	98.588	100.91	98.115	97.609	101.66	97.79	100.66	100.57	98.636	100.16	101.16	100.74	100.3	100.48	98.933	99.518	98.363	98.405	99.434	99.424	98.013	100.7	101.05	100.01	100.03	99.869	98.617	101.51	99.641	99.583	99.763	99.623
111.64	111.4	111.93	109.97	111.07	110.42	112.95	110.25	111.06	113.35	111.34	111.51	110.31	110.42	109.32	109.92	111.97	112.27	110.84	111.74	110.01	110.53	110.71	111.28	110.01	109.4	110.34	110.43	112.12	109.97	110.64	111.18	111.8	109.98	110.49	113.15	110.1	111.65	110.76	111.44	111.62	109.9	110.69	111.52	111.43	112.43	114.28	110.45	110.83	113.55
106.78	103.57	104.26	105.09	103.84	105.08	103.86	104.45	106.29	107.51	104.25	107.02	105.74	105.84	104.83	105.65	105.66	104.97	106.22	104.94	105.91	104.87	106.81	106.12	106.81	105.28	106.64	108.5	105	105.56	103.92	106.64	103.21	106.12	105.66	106.09	106.3	104.31	104.05	107.03	105.69	103.98	104.51	105.47	105.54	107.94	104.5	106.29	104.16	103.69
104.87	104.96	105.24	107.35	105.09	105.33	104.59	104.58	107.48	106.11	107.11	106.51	105.46	104.91	108.69	104.27	106.69	106.78	107.71	106.34	105.65	103.73	106.24	105.58	106.65	103.5	107	105.03	105.66	105.6	105.36	105.3	106.82	105.3	105.87	108.35	104.74	106.02	107.63	109.26	104.19	106.26	106.81	104.31	105.45	106.69	104.88	105.56	103.92	107.73
106.64	106.02	106.76	104.27	106.54	107.95	105.1	107.31	107.7	106.62	106.49	106.59	107.31	107.02	107.18	105.32	104.62	104.56	105.43	107.24	105.66	104.27	108.28	105.62	104.15	107.28	105.43	104.12	105.45	104.73	104.68	105.55	106.6	104.86	105.69	105.64	105.33	106.46	107.72	103.96	106.94	105.71	105.9	108.04	104.93	104.63	106.59	107.93	104.6	106.12
103.46	101.51	100.79	101.07	98.814	100.76	100.66	102.05	101.13	102.95	99.29	102.72	102.82	102.18	99.507	99.225	101.03	101.82	100.88	98.654	102.07	101.4	101.22	102.05	99.541	102.37	99.369	100.23	100.72	100.32	100.8	101.49	101.37	101.23	99.927	99.917	102.41	101.13	102	102.05	101.15	99.497	102.21	100.25	98.844	100.75	102.51	101.15	101.25	100.72
119.19	116.87	117.81	118.14	118.86	118.74	117.33	118.43	117.61	117.14	117.88	116.73	115.92	115.89	118.22	118.38	116.89	117.28	119.01	118.9	118.77	115.76	117.65	117.69	117.15	118.59	119.93	116.22	117.76	117.54	121.2	117.31	117.4	117.09	115.01	115.76	117.18	117.83	118.33	117.58	116.99	117.07	117.61	117.04	116.38	118.25	118.28	117.67	115.59	118.1
104.72	104.04	105.96	105.76	104.27	104.61	108.07	104.44	103.76	105.96	103.85	107.69	106.76	106.39	104.63	104.06	106.29	105.3	106.18	105.19	103.85	107.34	108.64	104.46	104.57	106.2	106.06	104.81	105.79	107.23	106.87	105.93	102.51	108.23	104.96	104.65	104.5	104.67	104.97	105.99	105.43	106.48	106.6	105.53	105.67	107.35	105.27	106.53	105.42	104.5
99.74	100.76	101.57	101.21	99.915	98.646	100.83	100.26	97.937	101.09	100.86	98.264	99.228	100.95	99.907	100.28	100.03	101.75	100.6	100.95	99.272	103.63	99.41	100.48	98.949	101.16	101.98	99.814	102.24	101.82	101.68	100.39	99.253	101.35	99.734	99.764	99.493	99.429	100.97	102.05	100.45	99.689	100.04	99.858	103.37	100.18	99.848	99.357	100.26	101.34
110.08	110.02	114.19	110.7	112.96	112.38	109.76	110.04	111.31	112.21	111.18	112.98	110.03	112.23	110.93	111.17	113.58	114	112.74	112.12	110.5	112.63	111.42	111.39	110.61	111.47	112.32	112.17	110.6	112.8	112.24	111.04	111.93	111.58	112.93	110.03	110.65	112.65	111.64	111.05	110.18	109	113.74	111.24	111.52	112.14	112.91	111.12	112.83	111.5
105.37	104.7	106.17	106.35	107.58	106.29	108.65	104.92	106.88	108.19	106.92	107.79	108.27	106.6	106.55	106.23	106.71	107.66	106.66	107.16	105.79	105.45	105.39	106.78	106.2	106.27	106.51	106.83	107.47	107.68	107.07	104.77	106.49	104.79	106.82	104.86	105.65	106.25	105.43	104.86	105.94	107.25	106.54	105.34	106.93	106.01	108.15	105.79	106.83	105.79
106.15	108.44	106.32	105.24	106.55	104.78	106.48	104.66	103.36	106.91	106.11	107.04	106.71	105.54	104.54	108.19	106.97	106.37	106	106.1	105.67	106.62	106.09	104.93	106.5	105.77	105.44	106.08	105.28	107.33	108.6	105.09	105.76	105.64	105.35	105.46	105.14	104.38	106.77	108.07	104.93	107.68	108.01	105.47	106.62	105.97	106.55	106.71	107.22	104.82
108.46	107.76	108.8	110.27	109.5	109.39	111.51	110.68	109.2	110.22	113.32	111.59	111.26	108.27	108.87	110.06	110.51	110.49	110.26	110.03	109.14	110.43	110.12	110.54	109.18	108.82	111.11	111.04	109.73	109.73	110.13	108.67	111.3	109.73	108.01	110.63	108.68	109.89	111.25	108.8	109.06	109.09	111.74	110.57	110.17	110.07	109.12	109.56	110.63	108.73
115.95	120.26	119.39	116.22	118.05	115.85	117.62	117.4	117.28	116.85	117.82	117.11	119.73	117.22	116.53	116.32	117.17	116.64	116.65	116.95	116.16	117.11	119.16	117.61	116.62	117.66	119.07	116.62	116.89	117.99	117.4	117.63	119.65	118.25	117.34	119.1	117.71	117.29	120.59	118.11	119.11	119.38	118.18	118.9	117.19	116.39	118.05	119.16	119.63	118.42
104.43	105.01	102.15	106.01	104.06	104.08	105.09	102.55	104.47	105.04	103.66	104.12	104.96	104.69	102.45	102.34	99.594	102.09	105.22	101.83	103.71	104.21	101.56	103.55	104.02	103.2	102.26	104.61	101.5	105.05	104.5	102.8	105.46	101.55	104.36	105.19	102.81	102.77	101.98	105.17	102.33	103.84	103.36	105.34	105.39	104.34	104.17	104.09	104.83	102.9
105.71	103.13	105.13	104.57	105.89	106.11	105.39	106.66	105.53	107.23	105.74	106.25	104.53	105.01	105.15	106.61	105.49	104.76	105.84	104.94	104.82	104.88	104.79	105.8	105.08	106.36	107.42	105.14	106.19	106.57	103.69	104.98	105.83	106.01	104.65	104.63	104.3	103.54	106.79	104.56	103.97	105.49	106.09	106.7	107.66	105.22	104.36	106.67	102.12	107.45
100.52	100.52	100.67	99.376	101.52	101.95	98.978	100.42	101.23	99.984	100.31	99.207	102.33	99.783	100.95	99.316	99.015	99.697	99.987	101.34	99.819	97.674	101.18	99.392	100.82	99.903	99.242	98.955	99.206	98.67	101.93	99.541	95.986	99.301	100.22	98.466	97.39	99.573	99.545	100.27	102.41	100.67	100.45	100.45	100.57	99.641	98.62	100.31	97.995	97.977
98.845	102.37	100.26	102.73	99.59	102.43	97.661	99.763	97.65	99.26	99.71	101.29	99.883	101.02	100.31	99.87	97.483	101.51	100.15	99.92	100.38	98.651	99.469	101.01	100.2	98.899	99.809	100.61	100.82	100.22	100.35	99.164	100.34	101.87	100.85	101.26	99.47	100.71	100.76	101.32	100.15	101.11	100.29	97.963	100.49	101.78	98.717	99.912	101.9	97.367
110.78	111.17	110.23	111.36	111.58	109.19	111.63	113.36	110.97	112.26	111.46	109.64	112.19	112.78	111.69	110.35	111.17	111.74	109.81	113.46	111.7	112.03	111.1	112.77	111.49	112.14	112.15	111.22	112.79	109.54	109.83	111.23	109.49	111.97	113.15	113.01	110.54	111	112.6	111.2	111.79	112.19	112.72	110.74	112.22	112.49	112.44	113.08	110.17	110.69
105.05	105.13	105.37	103.69	106.1	105.05	105.83	105.14	107.25	107.68	104.19	105.71	103.66	104.48	105.04	105.28	104.45	105.82	105.47	105.35	106.71	105.91	104.15	105.51	103.86	105.85	105.46	104.67	107.13	106.68	104.65	106.14	107.06	105	106.22	105.36	105.33	104.32	104.97	105.58	105.58	103.13	106.79	108.63	107.76	103.66	108.62	105.43	104.3	105.99
110.38	109.93	110.85	111.53	111.12	109.68	110.24	112.41	109.57	109.66	110.92	111.86	110.39	113.05	112.45	111.52	110.26	111.61	109.98	110.76	110.67	111.16	111.64	112.05	111.09	109.23	109.95	108.79	112.91	110.48	109.57	110.83	110.77	111.47	110.01	111.07	109.65	111.37	110.44	111.52	109.55	110.72	112.24	109.22	111.27	110.07	109.74	111.71	110.53	110.79
104.11	105.04	104.15	106.03	105.78	103.7	104.39	101.92	103.95	104.04	105.76	105.74	101.83	106.4	104.18	106.28	103.59	104.39	104.28	105.25	102.57	105.29	105.21	103.8	105.87	107.09	104.86	105.21	106.06	102.7	104.76	104.65	103.5	105.01	105.28	105.91	106.18	105.3	104.85	105.11	103.54	106.42	102.55	105.41	103.15	103.39	105.77	103.28	103.08	103.22
107.29	106.47	105.41	104.88	106.87	104.36	107.49	106.14	106.68	107.34	110	104.68	106.36	106.28	104.89	106.51	105.08	107.21	107.64	104.65	103.59	105.57	105.82	105.76	105.16	107.4	105.43	107.7	106.91	107.6	106.61	106.59	106.33	106.95	109.84	107.98	103.21	104.44	104.9	107.67	105.98	106.96	105.12	107.84	105.7	104	103.68	107.8	105.6	106.4
109.5	110.44	108.48	110.22	109.5	107.92	109.26	111.2	107.84	109.66	110.91	108.95	110.71	110.89	108.14	110.14	108.82	109.87	110.31	109.49	111.25	108.08	112.07	111.54	108.78	108.95	110.8	110.67	110.59	109.76	111.09	112.05	111.24	109.74	112.84	109.3	109.77	109.9	109.81	110.84	110.44	110.82	108.97	109.5	109.31	109.56	110.28	106.83	108.33	108.88
105.35	108.1	107.3	107.12	104.97	104.32	106.57	104.83	104.8	105.25	105.13	106.5	104.7	107.33	106.38	103.65	107.39	105.17	105.6	105.53	105.44	105.45	107.95	105.03	104.34	107.55	104.56	103.66	107.29	105.05	105.62	105.86	104.93	106.89	106.58	105.25	105.62	104.24	105.76	106.05	105.99	105.7	105.68	105.79	108.36	105.89	106.13	105.04	105.39	103.72
106.26	105.94	104.99	106.01	107.6	107.84	105.83	105.23	105.06	105.75	105.91	105	104.46	105.66	103.43	107.57	105.92	108.31	105.36	106.4	107.87	105.52	106.25	107.48	105.21	106.42	106.37	106.06	103.87	106.06	106.11	107.15	107.05	105.82	106.33	108.14	105.73	106.92	104.89	106.12	105.9	107.82	105.9	104.89	106.23	107.51	107.92	105.39	106.4	106.94
118.21	115.65	113.29	115.24	117.35	115.76	117.02	115.99	114.96	117.17	114.64	116.06	116.79	115.22	116.96	113.62	116.03	115	117.81	115.23	115.9	113.9	120.14	119.84	115	115.04	114.43	114.53	117.08	117.52	116.15	115.64	116.01	115.13	115.51	115.08	117.87	115.26	116.92	115.78	117.09	116.73	114.53	116.93	114.5	117.07	114.31	115.57	116.1	116.06
105.35	107.59	107.07	105.99	107.57	106.17	106.98	106.25	106.22	107.74	105.32	105.22	105.63	106.33	105.92	106.93	106.66	105.81	106.12	103.29	106.17	104.81	106.24	104.33	107.22	106.54	107.11	105.9	105.17	105.31	104.94	105.84	105.57	106.47	105.51	107.52	103.39	104.34	107.37	103.38	106.73	105.25	105.58	105.47	103.97	105.79	108.16	106.32	106.91	106.62
100.45	101.44	99.461	99.077	99.911	99.456	99.178	98.81	99.303	98.296	99.75	100.78	99.293	101.74	99.001	100.87	98.5	101.05	99.727	99.597	102.16	100.29	101.7	101.98	98.665	100.13	98.783	98.429	99.547	97.504	101.71	100.38	100.08	97.414	102.38	99.779	100.1	102.5	100.16	100.12	100.14	99.404	99.291	100.23	100.27	100.55	101.8	101.91	101.2	102.01
109.3	112.33	110.51	112.84	112.92	112.86	111.97	114.48	111.11	109.92	113.87	114.12	109.41	112.28	112.98	110.81	112.88	114.22	112.98	109.77	114.12	110.52	111.68	111.53	113.08	111.94	112.51	113.21	112.27	112.12	111.9	109.35	111.37	114.82	111.48	110.73	113.8	112.02	112.36	110.49	110.75	110.98	112.46	111.11	112.11	111.87	112.15	112.35	110.75	111.2
105.92	102.69	105.33	104.9	104.27	106.34	107.64	104.4	107.21	107.33	105.99	103	104.62	106.25	104.03	105.23	106.15	103.15	105.77	106.96	106.21	105.98	106.44	107.15	105.6	104.86	106.86	103.82	105.07	105.93	103.69	103.03	105.51	106.57	105.95	104.86	104.68	106.11	108.49	105.28	105.71	104.78	105.81	105.51	104.84	106.65	106.48	106.43	104.71	106.09
99.283	101.51	98.775	99.422	99.442	100.18	102.13	101.1	99.693	98.503	98.321	99.154	100.16	100.63	101.99	101.4	101.41	98.661	99.073	100.39	99.232	101.01	101.93	99.797	100.16	98.722	99.858	101.88	98.942	98.778	99.123	99.893	99.39	98.972	97.447	101.49	97.982	98.91	99.737	100.3	98.676	99.284	101.4	102.7	98.326	99.355	100.06	99.727	100.22	100.79
105.04	105.35	106.49	107.24	106.68	105.79	105.46	108.87	105.5	108.05	105.55	105.91	109.13	106.61	106.47	107.29	106.05	107.02	106.1	107.29	104.56	106.18	106.03	109.12	109.39	105.97	104.64	104.93	105.75	105.79	106.23	106.16	107.6	109.79	109.77	106.31	106.67	106.23	107.35	109.51	107.49	108.76	107.43	107.38	108.65	105.93	107.06	108.15	104.25	105.77
112.11	110.48	112.53	114.59	111.75	111.33	111.98	111.85	113.07	112.43	111.1	113.77	115.57	111.28	113.23	112.48	111.66	113.42	114.28	112.5	114.21	111.54	111.78	114.33	112.46	112.87	113.66	114.18	113.24	112.83	113.18	115.15	112.44	111.96	113.27	115.07	112.78	113.4	112.26	114.19	113.16	113.41	110.63	113.14	113.72	113.3	113.52	111.27	112.11	113.2
107.22	108.05	105.72	105.89	104.81	106.61	105.47	107.23	106.99	105.97	107.72	106.29	105.54	106.61	105.2	106.06	107.78	108.52	105.56	105.3	108.57	107.12	105.39	106.28	107.17	105.28	106.85	106.53	106.44	107.56	106.35	105.92	107.5	107.37	106.96	108.13	106.48	106.43	108.29	107.03	104.95	106.05	106.02	105.26	107.41	105.2	107.42	106.78	108.53	107.85
111.08	111.94	108.11	110.79	109.01	108.19	109.37	109.13	111.56	109.21	108.64	110.06	110.34	110.53	109.07	110.12	109.3	108.69	109.27	108.9	111.46	111.05	110.17	110.08	110.36	111.42	110.38	110.08	109.76	108.21	111.31	112.04	109.32	108.26	110.07	109.76	110.6	111.31	110.34	111.01	108.36	110.42	109.69	109.02	112.26	110.18	110.85	109.26	110.27	109.47
106.38	108.83	105.62	103.35	107.23	106.36	106.61	102.85	107.76	106.52	107.33	106.51	105.66	104.76	108.69	106.83	105.06	105.52	107.09	104.94	106.36	105.81	106.1	107.35	103.16	106.12	107.76	107.08	105.42	105.89	106.42	104.19	106.56	105.63	105.02	105.87	105.77	107.57	106.07	107.43	107.16	108.06	107.45	106.58	104.25	107.93	106.54	107.14	108.15	104.81
107.87	107.04	106.17	108.71	107.46	106.62	107.11	106.61	107.01	106.53	108.67	105.81	108.03	106.88	108.8	105.52	108.28	105.51	107.32	106.33	105.36	107.33	107.95	107.26	107.58	105.38	106.75	105.29	107.29	106.65	107.25	108.35	107.99	107.73	104.78	108.77	106.74	106.6	109.02	107.17	106.92	107.75	107.14	108.8	107.22	106.49	107.71	105.05	104.8	106.83
111.04	111.45	109.86	113.71	113.17	112.8	113.01	112.39	111.16	112.56	114	112.4	112.21	112.55	111.71	111.86	111.89	112.12	112.96	114.06	111.59	113.3	110.47	112.63	110.72	112.5	110.65	113.2	111.24	109.28	113.39	111.03	111.47	112.5	113.82	112.31	112.3	113.74	111.08	111.26	112.25	111.54	112.38	111.14	114.44	110.41	113.22	112.87	112.68	110.31
104.27	105.79	104.47	103.57	105.41	104.38	104.49	104.41	105.72	106.48	105.07	107.07	106.93	105.5	104.09	106.99	104.46	106.86	102.48	108.14	105.31	106.17	104.7	104.68	103.72	104.6	106.97	105.27	107.13	106.74	103.85	103.16	103.46	107.04	104.57	104.53	105.25	104.19	104.55	104.56	106.19	104.58	106.31	104.85	104.33	105.66	105.42	106.84	106.84	104.21
110.57	109.64	110.21	110.96	109.01	111.98	112.2	112.11	112.9	112.22	111.79	110.24	113.01	110.27	112.33	111.93	109.31	110.19	112.74	110.12	111.47	111.37	110.41	111.41	110.54	112.51	109.99	110.99	110.49	112.02	111.58	112.14	113.9	110.36	112.67	111.63	111.45	112.96	110.8	112.41	110.81	110.69	112.29	112.97	111.16	111.97	112.01	112.12	111.41	111.37
106.65	108.13	105.86	106.83	105.32	105.12	107.92	108.9	107.15	106.93	107.75	105.96	105.94	105.69	108.06	107.96	107.66	108.67	108.46	106.4	104.93	106.78	106.3	104.96	108.14	105.3	107.21	107	108.2	107.98	107.72	108.59	106.52	103.87	106.7	107.76	107	103.47	105.63	106.58	107.26	107.1	105.86	106.3	106.52	105.63	106.01	108.98	105.33	104.03
104.22	103.67	105.04	106.98	104.06	105.53	104.86	106.21	103.62	106.64	105.96	105.98	106.9	106.44	107.97	103.24	105.29	108.25	107.42	107.98	104.89	105.7	105.85	105.72	104.02	105.09	105.61	105.67	104.46	106.79	104.75	105.92	105.81	107.17	108.09	107.72	105.37	107.54	108.41	105.83	108.01	104.58	105.98	105.87	105.56	104.81	106.89	106.66	107.01	104.89
113.12	112.96	113.56	110.45	110.26	112.01	111.38	113.4	113.09	112.66	112.64	113.73	113.63	111.39	111.85	111.34	113.93	113.27	113.05	113.18	113.9	113.53	113.05	111.93	110.87	112.21	113.92	113.8	110.04	113.15	110.75	114.59	112.06	113.08	113.58	112.55	114.31	112.92	112.89	112.48	113.67	113.38	114.07	111.93	113.82	112.52	112.06	113.38	112.67	109.34
100.38	99.988	102.1	99.924	100.89	100.9	100.72	101.85	100.6	100.89	100.28	102.38	99.77	97.942	99.342	99.395	100.28	101.41	101.39	100.13	102.48	101.7	101.66	104.91	101.03	99.806	100.14	100.04	101.7	98.613	101.17	102.85	101.96	102.79	100.32	100.87	100.61	102.3	103.25	99.334	101.8	101.33	101.63	100.4	101.44	101.48	101.13	101.56	100.87	100.8
110.01	113.14	109.71	111.61	112.9	111.91	112.52	112.12	110.06	111.16	110	112.49	109.46	109.42	111.33	113.13	112.1	112.13	114.21	110.17	110.02	112.96	111.29	111.99	112.22	114.13	111.27	111.68	111.81	113.43	111.75	110.72	112.51	111.08	112.88	112.28	110.81	111.22	112.52	113.23	112.19	111.97	111.64	113.76	112.04	115.25	110.28	110.94	110.17	111.68
114.34	110.56	112.71	112.28	111.37	111.83	112.85	111.66	110.26	112.61	111.59	112.17	111.94	112.11	109.38	110.55	111.36	112.58	112.41	111.39	111.17	110.79	110.31	112.43	111.61	112.48	110.99	113.02	112.31	110.93	111.18	112.37	111.96	110.97	110.31	112.6	112.91	110.68	108.43	112.17	110.88	113.3	112.21	110.56	111.94	114.34	111.95	110.73	111.76	111.01
112.01	110.56	112.33	111.62	111.53	111.95	112.56	110.85	110.76	114.26	114.06	111	112.39	110.63	110.89	111.7	111.77	112.33	110.11	113.4	112.15	112.39	111.21	111.84	113.21	110.84	111.88	114.6	111.82	112.85	110.87	113.77	109.25	111.66	110.38	112.03	112	110.4	112.09	113	113.93	112.95	111.13	111.28	110.78	111.53	111.72	111.27	110.7	111.54
106.23	106.43	107.56	105.41	106.58	105.5	106.13	107.49	105.1	108.67	106.94	107.24	109.61	108.28	105.54	105.97	106.93	108.95	106.74	106.28	105.21	106.76	106.98	106.35	108.4	108.21	106.37	106.53	105.01	106.94	106.55	107.91	107.3	103.5	104.7	105.78	106.84	105.42	108.38	106.88	109.49	107.63	107.22	109.21	105.09	105.4	106.63	106.05	106.27	107.03
105.69	102.29	105.06	105.2	109.03	105.92	105.04	104.68	106.14	105.62	106.28	104.23	106.03	104.32	104.96	105.51	105.8	107.59	105.64	107.25	104.52	106.01	105.66	107.22	106.59	103.64	105.13	108.14	104.34	105.06	107.1	106.42	108.1	105.46	107.61	104.38	106.26	105.61	106.77	104.73	106.33	105.6	105.44	104.92	103.65	106.55	105.53	106.08	106.27	107.04
105.73	105.45	106.85	106.83	107.2	106.63	105.27	104.73	104.18	108.93	105.49	107.85	104.87	106.39	106.67	105.57	105.82	105.84	106.5	106.42	108.12	105.02	106.47	105.92	105.44	108.42	104.19	106.37	107.53	107.29	105.28	106.49	105.5	105.54	107.03	108.27	106.81	107.81	105.6	105.69	107.23	105.57	105.74	106.37	108.37	103.89	105.68	104.02	106.15	106.54
108.38	104.24	104.92	105.39	105.62	104.41	105.34	106.06	103.9	105.77	104.17	105.31	103.96	105.35	106.71	105.19	105.91	105.68	106.25	106.76	104.61	104.54	107	104.89	105.76	105.27	105.74	108.33	107.46	103.75	104.93	106.79	106.28	101.83	105.5	105.41	104.24	104.05	105.94	103.85	104.53	106.29	104.54	103.73	105.07	104.42	102.26	104.97	103.89	105.91
111.27	109.24	111.64	109.3	108.2	110	109.25	108.89	108.88	110.52	107.33	110.06	110.02	109.62	109.19	110.14	111.33	109.13	108.75	111.35	110.61	110.33	110.54	107.74	110.57	110.05	112.17	112.3	109.39	111.41	109.92	111.2	110.33	109.19	111.54	110.27	112.34	112.3	110.43	109.86	110.86	111.74	109.59	110.94	110.72	110.41	108.55	109.49	111.21	110.81
104.77	104.24	107.17	108.1	104.12	106.53	108.27	107.17	105.46	105.38	106.45	106.42	106.96	108.25	107.12	107.37	105.76	107.41	105.49	105.77	106.38	102.49	105.7	107.73	106.91	107.49	107.36	107.27	105.39	105.54	107.22	108.32	107.04	106.89	106.68	105.85	108.5	103.97	107.11	106.52	105.6	106.03	106.36	106.95	108.41	106.15	106.23	105.63	106.39	105.4
109.76	109.07	109.48	111.4	110.04	109.9	109.3	109.68	109.93	112.87	110.99	111.64	111.01	108.71	110.23	110.42	111.36	109.52	110.64	111.05	110.09	109.1	109.71	110.09	108.6	111.86	109.21	111.9	110.6	109.7	109.94	109.19	108.42	111.02	109.42	108.75	106.71	109.27	109.65	110.21	109.82	110.79	111.06	112.11	109.32	108.66	108.46	110.06	108.14	111.26
100.7	99.769	99.042	100.09	101.31	100.22	99.273	98.88	102.57	98.293	100.88	100.06	100.81	97.616	102.04	100.74	100.02	100.52	99.634	102.02	98.436	99.815	102.33	99.958	100.1	99.234	99.712	99.488	100.94	100.4	100.86	99.879	102.12	100.68	101.69	102.11	99.625	100.87	99.008	100.75	101.9	100.47	100.94	101.72	101.36	100.49	100.81	102.05	100.07	100.85
110.52	106.32	106.97	106.89	107.5	107.13	105.78	106.47	106.18	105.66	106.06	108.31	104.09	106.65	107.99	104.78	107.89	104.07	106.02	106.88	106.62	106.82	106.46	105.15	107.62	106.58	108.28	105.26	107.31	107.88	109.32	107.41	107.86	106.56	105.13	108.3	108.65	107.44	105.94	106.07	108.86	107.86	105.2	105.76	107.82	105.6	106.23	105.47	107.17	105.01
104.77	105.4	106.47	106.71	104.61	104.41	103.84	105.8	107	105.76	108.2	104.76	107.06	107.91	105	105.31	105.43	105.1	107	105.98	106.37	105.26	104.93	106.26	104.48	106.4	106.58	104.75	103.93	106.07	106.64	103.04	105.66	107.16	104.45	104.63	104.84	104.72	106.24	105.24	106.01	104.05	104.75	105.61	105.78	104.39	103.78	106.05	104.89	105.77
109.41	111.88	110.06	109.77	113.04	111.28	112.39	108.72	115.64	113.42	110.13	113.43	110.43	110.77	110.4	110.04	110.69	112.02	112.96	110.96	108.31	111.44	110.43	112.47	112.12	112.13	112.35	109.01	112.69	111.77	112.71	111.92	111.2	112.14	111.94	112.01	110.4	111.79	111.96	109.83	114.05	110.25	111.06	112.76	113.41	111.54	111.84	111.09	110.75	111.57
111.76	110.64	109.18	111.15	113.18	112.1	111.16	110.52	109.55	112.56	111.46	112.2	112.1	111.32	110.47	111.58	113.86	111.56	111.75	111.69	111.33	110.86	109.45	109.95	110.13	114.08	111.8	111.03	111.95	111.76	110.82	111.17	112.42	110.36	111.62	112.24	110.26	112.92	110.65	110.8	111.55	110.5	111.3	111.96	111.95	111.52	113.07	110.88	110.29	110.34
100.97	99.517	99.119	99.448	99.206	100.88	100.48	101.68	98.653	97.444	99.437	101.5	100.55	99.947	100.47	99.727	99.803	101.61	98.639	102.74	98.908	97.863	99.743	101.17	99.579	99.039	98.379	98.608	100.46	101.53	101.51	101.22	100.31	99.272	99.341	100.74	98.3	98.692	96.868	99.906	99.335	101.32	98.936	100.16	98.57	99.944	100.58	101.23	99.364	99.469
106.63	106.65	103.91	104.95	108.36	106.72	102.15	105.93	105.82	106.55	104.68	106.73	107.17	105.47	108.23	105.47	106.87	104.36	106.91	108.93	106.41	106.01	108.29	105.6	107.29	103.98	106.04	104.25	104.3	108.13	106.63	105.47	105.89	104.32	104.39	102.91	105.22	103.74	107.11	105.85	107.05	105.75	107.26	105.96	103.93	105.69	103.87	106.9	105.35	106.96
107.56	104.62	105.81	104.57	105.5	103.64	106.36	106.15	104.41	103.34	105.22	106.48	104.9	106.43	105.77	105.17	105.6	104.94	103.8	105.36	104.37	104.28	104.65	106.69	106.91	105	105.88	105.82	107.03	105.42	104.92	104.37	106.3	106.19	105.26	103.8	104.08	106.32	103.27	105.27	104.3	104.92	106.3	105.62	106.6	103.87	104.4	106.19	104.66	107.1
103.84	104.11	103.54	104.73	105.13	105.89	103.82	104.31	104.02	104.29	103.39	104.91	102.7	104.47	104.64	104.35	104.94	101.56	103.48	103.31	102.66	103.83	102.57	103.84	103.29	102.46	105.66	101.73	104.1	102.02	105.23	105.43	103.81	105.26	104.3	104.78	106.01	106.32	104.74	102.8	105.33	104.15	105.39	101.93	103.39	103.05	104.88	104.96	102.14	101.08
103.35	103.76	105.24	104.57	105.9	106.13	104.33	102.12	102.3	103.16	102.64	102.14	103	104.89	103.41	104.06	105.88	103.79	105.25	104.48	106.55	104.12	106.06	104.69	106.31	103.88	104.05	102.77	104.02	103.27	102.27	103.26	104.09	103.02	104.9	104.13	105.7	104.62	103.83	105.52	104.28	105.14	103.52	103.43	103.52	104.19	103.99	103.11	104.79	103.85
110.3	109.84	109.97	110.37	111.99	110.92	111.54	109.83	111.85	111.18	110.48	110.82	111.38	111.16	110.58	111.99	111.8	112.03	111.43	109.64	111.52	112.38	110.85	109.69	114.17	110.21	112.56	109.08	112.22	111.16	110.58	112.48	110.07	110.74	112.51	111.82	110.66	106.84	109.97	111.74	111.84	109.23	113.26	112.38	111.21	111.44	109.04	111.12	111.63	109.91
111.37	114.12	112.04	113.18	112.93	112.67	109.8	110.96	113.53	111.4	113	110.11	111.19	112.27	112.81	110.16	111.86	109.7	112.01	111.16	111.75	110.91	114.01	112.45	111.35	111.56	110.88	112.86	111.51	113.46	110.9	111.93	110.09	110.54	110.45	111.49	110.58	112.04	113.18	111.25	109.82	112.57	113.14	112.68	110.31	112.7	112.09	114.09	111.55	111.83
105.95	106.84	107.48	106.16	104.95	104.72	107.06	105.51	106.14	106.29	107.3	107.56	106.06	105.18	105.62	107.76	106.32	105.74	106.45	106.94	106.78	107.49	106.93	107.22	107.82	109.41	106.7	105.77	107.59	107.18	105.99	107.69	105.18	107.78	106.52	106.83	107.59	106.77	108.19	106.08	108.26	107.47	108.39	108.81	108.68	105.61	104.74	106.78	105.63	106.57
110.72	109.36	110.08	111.52	109.54	110.7	111.4	107.97	110.63	110.45	111	109.77	111.33	109.84	109.13	110.8	108.49	110.04	111.14	111.35	111.51	108.79	107.97	111.37	108.61	111.36	113.63	110.39	110.19	112.89	110.21	111.48	111.23	109.91	109.53	110.35	108.65	110.24	109.68	111.05	112.96	110.45	109.76	108.96	110.68	111.27	112.37	110.9	110.98	110.32
106.47	107.95	105.79	107.94	106.67	105.56	108.03	106.45	108.27	106.9	106.02	108.34	106.49	108.27	107.79	107.83	104.61	107.01	104.58	106.46	107.76	107.18	108.72	106.24	105.31	107.52	104.9	107.14	106.79	108.24	106.83	109.15	107.84	106.66	107.46	107.3	108.35	106.44	106.62	106.8	105.76	106.85	105.78	106.62	108.43	106.96	106.46	108.72	107.71	106.65
99.626	99.645	97.667	98.856	99.459	99.303	101.18	98.893	98.607	99.55	98.969	100.67	99.798	102.54	101.33	100.48	101.38	100.12	99.998	98.713	100.7	100.73	101.26	100.26	98.48	99.154	102.2	98.687	100.07	99.341	102.06	100.69	100.4	98.715	99.649	100.3	99.088	99.881	99.875	100.58	100.25	98.261	100.29	98.237	99.371	99.104	98.498	100.78	97.41	99.673
105.95	107.31	106.38	105.49	105.96	106.23	105.07	103.94	106.65	103.95	106.06	107.4	103.03	103.34	105.94	106.84	104.49	104.75	105.15	107.1	103.55	102.95	104.12	106.39	106.73	105.47	104.57	105.81	105.56	103.5	108.16	105.18	101.71	106.14	106.46	104.85	104.92	107.56	105.4	104.93	106.55	105.28	106.74	106.79	105.08	105.12	106.23	106.19	103.99	107.3
100.18	98.642	100.63	100.79	101.17	100.45	103.04	98.516	100.88	96.715	99.753	100.28	100.63	101.88	99.569	100.79	102.07	99.763	99.169	101.23	99.545	99.1	100.75	98.79	98.887	99.394	101.83	99.76	100.31	99.124	100.37	100.07	98.365	99.5	100.05	99.428	99.876	99.519	100.7	99.056	100.51	99.179	100.06	100.73	98.987	99.631	99.178	101.49	100.85	98.487
104.98	105.14	107.9	106.63	104.12	106.98	106.23	105.21	106.52	108.23	108.98	104.87	104.02	107.95	103.2	104.38	105.06	107.68	105.3	104.03	105	106.34	105.95	106.18	105.71	107.74	106.86	105.49	105.26	106.82	106.81	106.47	105.9	106.83	104.45	105.24	106.66	105.56	104.06	104.21	105.58	104.18	105.8	107.37	105.19	105.85	106.14	104.92	105.83	105.32
102.8	100.47	101.24	100.86	99.913	98.391	100.12	100.79	100.37	98.286	99.407	101.44	100.65	100.78	102.57	99.067	102.55	98.674	101.57	100.76	101.82	100.77	100.72	99.882	101.13	99.003	100.52	99.449	102.92	99.687	99.747	100.76	99.449	99.236	101.61	100.35	99.164	101.39	98.197	98.206	100.78	99.996	99.92	101.28	99.09	100.6	98.909	100.39	100.72	101.1
110.6	111.94	110.61	111.38	108.82	112.58	112.27	112.36	110.45	110.28	114.82	110.87	111.26	113.25	111.77	113.2	111.46	111.33	111.76	112.04	110.26	110.55	112.92	109.76	110.39	110.89	110.01	111.03	111.93	109.97	109.93	111.47	111.34	110.59	112.02	110.49	111.83	108.79	110.71	112.07	111.57	111.18	109.91	110.77	111.13	111.4	108.54	113.04	111.11	110.86
105.69	102.85	107.25	104.82	104.83	104.95	105.24	106.05	106.58	105.85	106.73	105.94	105.66	106.37	105.18	105.76	105.77	103.87	103.72	109.11	107.7	103.55	104.52	104.83	104.43	105.63	106.15	102.81	105.31	104.72	107.01	105.85	106.95	106.53	106.3	106.09	106.63	104.57	106.62	107.86	105.6	104.42	107.47	108.02	103.93	105.99	105.02	104.91	106	105.12
110.87	110.82	108.87	110.2	113.25	109.15	109.1	112.1	109.76	108.04	107.88	110.42	112.05	108.52	110.05	107.97	111.07	112.01	112.27	110.48	110.07	110.57	111.51	112.82	113.15	110	109	111.29	110.67	111.9	109.31	108.71	110.57	110.21	110.56	110.07	109.07	112.15	109.98	110.8	110.44	109.47	112.29	112.1	108.8	110.16	111.5	109.13	110.36	110.22
105.18	106.49	105.31	108.49	107.18	108.22	107.69	105.22	106.64	106.85	105.82	107.83	106.85	105.38	107.91	105.43	106.62	106.68	106.06	106.01	102.46	106.65	103.81	105.49	108.03	106.07	105.27	105.94	106.95	107.42	105.72	107.18	106.91	107.02	107.8	104.27	107.4	106.47	106.54	107.42	109.01	107.58	105.6	105.07	103.94	107.25	108.11	107.08	107.54	105.19
106.32	106.45	107.04	105.35	103.76	103.17	105.46	106.19	102.59	106.18	106.14	103.52	103.6	105.21	104.76	105.12	106.34	106.49	103.68	106.3	104.39	105.11	105.31	105.69	103.97	105.72	105.53	104.23	106.77	107.49	103.29	102.96	104.01	106.41	105.02	108.49	102.27	105.98	104.18	107.18	103.66	105.02	105.65	103.51	106.54	105.63	104.94	105.21	105.36	106.06
101.52	100.24	99.023	99.375	99.431	100.03	99.618	99.884	99.36	98.915	98.702	100.43	102.02	101	98.754	99.152	97.911	101.51	101.18	101.66	98.596	97.299	99.985	100.21	100.57	100.89	98.024	99.904	99.229	101.88	97.019	99.714	100.02	99.71	98.986	98.799	98.108	100.67	100.48	101.51	101.02	98.94	99.507	98.164	100.02	98.856	99.977	99.667	98.352	100.08
107.18	104.11	103.97	104.28	105.23	105.92	104.72	104.97	107.54	103.28	104.06	104.8	102.99	105.81	106.69	104.87	104.89	104.96	106.19	105.55	105.03	104.3	103.66	104.76	104.41	104.66	105.41	104.67	105.33	105.91	105.05	106.15	104.93	104.25	105.58	103.7	106.82	103.42	103.83	102.41	105.51	102.73	105.23	103.73	104.38	103.85	105.72	105.55	107.19	105.94
117.66	116.24	116.93	115.51	119.62	116.96	117.08	117.29	116.46	115.91	117.82	116.94	119.59	116.24	117.53	117.96	118.3	119.79	117.37	118.7	118.1	118.46	116.29	118.45	118.77	117	116.32	117.08	116.28	116.27	117.8	115.3	118.49	115.64	118.41	117.63	118.02	117.3	118.27	120.71	118.18	116.96	115.1	117.42	115.45	116.62	117.36	119.8	116.96	117.77
103.01	107.46	105.79	105.77	105.63	105.53	106.35	108.26	105.95	106.45	105.98	106.14	103.66	106.5	106.46	108.33	105.3	106.75	107.42	105.52	106.13	106.72	107.43	103.52	105.1	105.3	105.82	105.4	106.15	105.47	105.21	105.79	106.88	105.18	105.03	105.55	104.3	107.11	105.96	108.77	102.99	104.14	107.84	106.16	107.34	105.48	106.53	106.11	104.42	105.18
106.38	106.98	105.79	104.61	107.46	107.12	106.66	106.79	109.09	105.73	108.86	104.65	106.61	108.62	106.65	106.85	106.31	106.12	107.42	106.48	107.48	109.07	107.11	106.78	105.92	107.6	105.23	106.53	105.02	107.01	106.78	107.5	107.24	104.92	108.49	106.92	109.38	106.63	107.31	106.44	105.52	105.46	105.23	107.94	104.88	105.55	106.51	106.48	106.41	106.32
105.28	106.94	103.95	105.08	103.01	103.77	106.74	106.47	105.23	104.84	105.27	105.12	103.51	104.18	103.76	103.71	106.23	104.26	102.95	102.56	107.25	106.11	106.32	103.87	103.65	103.65	104.68	105.31	102.4	104.37	103.35	101.75	105.45	102.53	106.44	104.36	104.81	105.5	105.58	102.45	102.91	104.82	104.2	103.11	103.15	103.95	107.64	103.84	104.1	102.81
105.41	106.32	105.24	107.32	107.41	106.85	106.6	104.35	105.79	105.63	105.62	107.12	107.13	105.16	105.91	104.74	105.6	107.84	106.03	104.9	107.66	107.05	108.1	107.7	104.85	103.7	105.5	104.86	108.36	107.94	106.55	105.91	106.36	104.73	105.29	105.44	105.78	105.18	104.52	105.35	106.25	105.83	106.96	105.06	105.68	105.57	106.29	104.68	106.19	104.75
106.33	106.52	107.37	106.99	105.66	107.27	105.57	107.78	104.77	105.68	105.18	105.82	107.44	106.02	104.91	104.55	106.15	104.96	106.09	107.24	107.13	107.74	105.51	106.5	105.81	107.78	107.21	104.65	105.6	108.17	108.41	106.73	106.38	104.83	105.22	105.9	106.89	105.4	105.4	105.49	104.38	106.54	107.25	107.05	105.17	103.76	106.99	103.91	106.52	106.92
112	109.82	114.61	114	111.34	112.1	112.62	113.22	113.38	112.38	111.75	113.7	110.63	111.85	112.02	110.75	113.58	108.83	111.86	113.25	112.02	108.98	112.43	112.28	110.6	112.27	110.7	113.27	110.98	111.97	112.95	111.62	112.57	110.22	111.77	110.27	112.9	111.51	112.91	112.28	111.49	112.62	110.51	111.61	112.05	112.24	112.38	110.33	113.8	111.97
106.43	107.33	106.37	105.15	107.17	105.3	104.88	106.84	106.38	104.92	105.93	107.32	105.75	106.86	106.39	106.76	104.9	104.23	106.36	105.55	106.24	106.05	106.81	107.23	105.95	104.82	106.03	107.28	108.06	105.82	107.03	107.49	107.57	103.92	106.88	104.6	105.32	104.72	107.51	107.09	108.52	107.27	104.91	107.67	107.55	106.28	103.48	104.87	107.53	104.66
108.08	106.72	107.82	107.99	108.03	107.48	104.61	106.57	109.15	105.02	107.13	105.39	108.24	107	104.71	106.45	106.33	107.69	106.08	108.65	107.1	108.05	107.45	105.76	106.45	108.66	106.56	106.05	105.8	105.82	105.7	107.78	105.18	106.25	106.06	108.47	109.04	107.08	105.56	107.41	106.27	106.98	107.9	106.51	107.37	106.72	106.95	107.65	106.28	106.53
111.7	110.94	110.75	112.24	113.08	111.65	110.23	113.72	112.15	109.95	111.6	111.95	111.54	112.49	111.41	111.91	111.98	111.66	111.03	111.08	111.85	111.49	113.08	112.32	111.73	111.26	113.18	112.95	111.84	112.8	111.37	111.14	110.2	111.36	111.84	112.06	111.99	112.42	111.81	110.51	111.99	114.25	110.23	111.58	110.65	113.19	111.54	112.99	112.93	111.88
106.9	105.22	106.85	105.97	107.04	107.17	107.26	105.27	104.76	105.09	107.23	107.05	103.89	107.05	105.36	107.07	105.86	104.9	106.62	105.02	106.89	106.36	106.79	108	106.7	106.16	107.19	106.36	103.89	107.42	105.24	107.1	107.27	107	106.89	105.69	106.12	104.38	103.55	107.35	108.38	104.23	103.8	106.51	106.65	104.06	105.98	106.33	104.79	106.2
111.87	110.44	109.5	107.67	110.29	108.34	109.05	110.7	108.85	109.71	109.76	109.47	108.5	109.68	108.17	112.13	108.58	110.4	110.07	108.4	105.4	108.31	110.67	109.9	111.61	108.78	111.78	107.72	110.61	108.92	110.55	110.25	108.6	110.16	107.53	110.48	112.19	108.23	108.93	108.32	112.38	107.83	109.52	109.99	110.67	108.32	110.73	110.51	109.25	111.69
103	100.44	100.25	101.99	103.24	102.51	100.71	100.22	102.33	101.14	100.64	101.18	101.97	101.11	101.06	100.34	101.52	102.03	100.82	98.867	101.95	100.4	100.47	100.25	100.1	102.08	101.14	100.62	102	98.496	99.552	101.6	101.13	99.024	101.24	102.21	101.16	99.224	100.42	100.71	101.59	100.2	101.52	101.14	98.459	100.12	99.528	97.716	101.56	100.47
106.33	105	104.3	106.69	105.11	106.92	105.03	105.48	107.68	105.12	107.26	103.86	105.44	105.8	103.69	106.24	105.57	107.36	104.92	103.57	106.14	104.09	106.98	104.29	105.74	104.13	104.51	106.46	106.31	105.4	107.53	108.09	107.53	105.79	107.33	103.63	104.9	106.11	104.64	105.85	105	105.83	107	105.23	104.86	108.29	106.14	107.14	106.73	106.42
111.47	112.06	112.32	112.41	110.79	111.59	111.42	109.7	110.33	110.38	111.17	111.85	110.98	111.73	113.08	110.83	112.5	110.93	111.31	113.22	112.32	110.85	115.18	111.33	111.43	113.06	111.56	112.52	110.76	110.1	111.7	109.21	111.99	113.6	112.07	113.36	112.06	113.35	110.47	111.78	110.91	111.35	111.98	111.24	110.11	111.72	113.01	111.55	112.52	110.62
101.55	100.71	101.18	99.967	100.24	101.12	101.05	100.81	97.952	98.609	100.23	101	100.55	99.143	100.48	100.6	99.703	100.32	99.163	100.65	98.444	100.42	98.796	99.67	101.26	99.985	99.604	99.216	100.45	95.886	102.76	99.035	101.13	99.249	99.12	99.609	98.178	100.66	99.31	100.37	100.61	102	101.27	102.57	98.825	100.74	99.515	99.654	99.877	99.955
105.05	105.54	104.51	103.46	102.12	105.56	104.31	104.09	105.03	105.75	108.44	104.4	104.89	103.98	107.5	105.66	106.06	104.99	103.28	104.76	105.78	105.23	106.94	104.92	106.53	105.83	105.18	107.05	106.2	104.28	104.5	106.1	106.61	106.56	104.14	105.88	103.98	107.59	106.12	102.12	104.89	106.63	104.28	105.07	106.13	106.72	103.9	105.33	102.64	106.99
106.82	106.2	105.84	107.98	106.98	107.51	107.88	106.96	106.13	108.06	108.66	107.05	106.88	106.62	107.5	109.1	107.42	106.49	108.63	105.87	108.05	108.01	107.19	106.73	105.69	106.92	105.37	105.76	107.02	107.76	104.96	106.2	105.2	105.95	106.27	106.18	106.11	106.26	105.28	107.5	106.32	106.35	104.52	106.09	106.97	105.79	106.85	105.67	105.07	109.15
116.89	119.23	114.81	118.95	118.88	118.22	119.25	116.76	117.32	116.99	117.73	115.64	117.62	116.58	117.37	118.25	115.16	119.01	118.62	117.33	116.84	117.51	117.77	117.82	117.86	116.95	118.19	115.31	117.83	117.54	116.88	117.44	118.52	117.3	116.31	116.69	115.59	115.25	116.05	117.13	119.15	117.35	116.75	116.56	117.2	118.96	118.21	117.75	118.92	115.44
105.23	105.64	105.83	105.16	106.7	104.55	106.97	106.83	105.12	105.41	106.38	104.88	104.57	106.6	106.54	105.08	107.47	103.58	106.25	105.49	104.86	106.55	104.59	104.4	106.1	103.25	106.07	106.57	104.87	108.41	107.9	105.21	107.48	103.25	105.18	105.23	105.77	106.95	104.87	106.42	105.99	106.19	105.94	105.86	106.5	106.77	106.56	106.78	107.37	105.8
105.1	104.66	105.17	104.34	107.83	105.95	107.42	105.37	106.15	104.94	107.29	105.83	106.95	106.67	104.75	105.26	105.95	104.04	105.23	106.68	107.71	105.82	105	105.87	105.97	106.15	107.32	106.89	104.06	108.42	106.84	106.37	106.12	107.74	107.03	104.16	107.76	107.53	107.01	105.91	105.17	106.88	107.91	105.8	105.57	108.11	103.2	105.51	105.49	104.83
106.15	106.76	105.04	106.67	105.25	105.23	107.88	105.09	108.21	105.67	106.94	109.04	105.83	105.89	106.75	107.22	109.95	106.54	106.85	107.54	106.95	107.2	107.68	106.22	105.75	107.95	106.38	105.2	108.64	108.28	105.59	110.27	102.84	108.92	106.14	106.24	106.41	106.34	108.46	106.16	108.16	107.44	105.56	107.29	105.73	104.46	105.21	107.62	105.69	107.27
97.807	100.06	100.18	100.36	100.16	99.835	99.913	99.522	98.904	101.93	100.49	100.48	100.38	99.923	99.336	97.775	98.842	99.256	98.579	101.61	100.47	100.41	98.655	97.965	99.926	100.69	101.6	101.87	98.192	98.523	101.56	100.72	102.5	98.564	99.794	100.8	100.88	98.76	101.97	100.96	98.462	98.836	101.71	99.544	100.91	98.279	99.67	101.46	100.97	100.03
119.55	117.07	119.22	114.37	115.8	115.84	118.85	117.21	117.88	117.22	116.84	115.93	118.49	117.4	116.71	117.67	117.74	117.57	117.89	117.83	115.69	115.86	117.25	116.43	117.52	118.04	115.94	116.76	119.31	119.34	118.02	118.21	114.13	117.43	118.05	118.06	116.74	117.28	117.17	117.93	115.63	119.71	117.97	118.08	116.49	116.88	117.83	116.74	114.78	118.1
112.03	113.39	111.97	109.26	112.04	112.8	113.1	112.07	113.34	111.49	111.85	112.35	112.25	113.15	110.92	110.93	109.94	112.33	113.88	112.09	112.52	113.36	111.57	112.08	112.95	110.37	113.01	110.84	110.04	112.98	113.14	112.43	110.78	112.18	112.37	109.86	112.37	112.35	112.1	111.47	114.35	114.27	111.2	109.83	110.89	111.68	111.85	110.7	112.09	111.47
106.91	105.53	104.9	104.82	105.17	106.31	105.55	104.62	105.53	105.28	105.71	104.89	104.59	104.54	104.56	105.44	103.54	104.82	108.4	104.55	104	105.89	105.84	105.58	104.69	105.59	105.75	105.94	105.21	105.56	103.86	103.37	104.64	106.21	107.06	103.47	104.03	105.3	103.89	106.1	104.51	105.71	105.1	105.2	103.77	108.76	106.1	105	105.26	105.3
106.1	107.45	105.44	106.45	107.71	108.39	107.19	106.58	106.73	103.82	107.98	107.1	105.67	105.39	106.49	105.26	105.42	105.81	104.34	104.51	105.98	103.28	105.31	107.45	105.32	103.2	105.55	106.02	107.72	106.87	104.59	105.62	107.14	105.08	107.08	104.96	103.96	105.24	105.89	105.64	105.9	107.19	104.66	104.77	108.28	108.47	107.05	102.7	105.13	103.98
111.1	108.25	109.42	109.03	111.71	112.39	109.9	108.9	110.29	109.96	110.36	108.33	111.23	110.5	109.95	109.36	107.74	110.67	107.45	110.62	110.15	107.95	109.83	112.5	109.26	110.07	108.92	110.22	113.05	110.33	108.85	111.3	109.38	108.52	110.54	109.36	109.02	109.41	110.11	107.95	109.56	110.54	107.54	105.98	109.13	111.07	108.58	110.99	109.7	108.76
108.57	104.98	107.05	105.23	105.88	104.94	106.1	104.97	105.72	107.03	105.27	105.57	105.15	106.16	106.53	105.57	107.42	105.9	105.02	105.43	104.92	107.93	107.24	106.15	105.28	104.96	105.84	108.23	106.84	105.65	106.16	108.14	106.87	107.19	105.54	104.55	106.55	107.39	103.73	107.79	106.32	105.15	107.04	107.2	106.78	109.2	107.37	105.02	109.1	108.42
111.94	112.76	109.57	110.71	111.27	111.41	112.69	111	108.72	113.92	111.78	113.18	112.62	110.94	112.54	112	111.32	111.37	110.69	113.46	113.39	109.81	111.5	111.18	112.22	110.09	111.11	112	111.72	110.78	112.55	111.03	111.64	110.04	111.15	110.34	112.58	112.49	112.11	111.17	111.5	113.66	111.83	112.84	111.51	111.25	114.76	112.25	112.42	111.74
99.912	99.293	98.802	100.09	97.742	98.426	99.045	100.29	99.898	100.31	98.554	99.957	100.37	102.57	100.62	100.47	100.07	98.105	99.574	101.02	98.302	100.81	100.21	99.339	98.284	99.698	100.57	100.66	99.906	101.21	100.54	98.935	100.36	100.51	98.917	100.54	102.03	99.444	99.614	99.3	99.732	98.969	101.68	101.09	100.44	97.732	102.1	98.7	99.95	100.58
105.9	106.07	104.99	108.03	106.58	108.9	104.09	105.5	107.15	105.47	107.56	104.28	106.97	105.71	105.16	107.33	107.1	104.89	107.49	106.46	105.44	108.2	106.37	106.81	106.52	102.2	104.96	105.21	105.42	105.89	109.91	107.79	105.94	106.17	105.49	108.15	107.04	106.5	104.85	105.97	106.85	106.73	107.07	105	106.76	105.08	107.09	106.83	108.39	106.65
106.59	107.16	105.13	106.83	104.19	104.9	107.37	106.25	107.05	106.25	103.9	107.59	107.26	105.81	105.61	105.63	107.34	106.22	103.89	103.36	104.77	102.69	106.83	103.65	104.94	104.48	106.84	104.46	107.13	104.53	106.21	105.53	105.42	107.2	106.27	103.88	105.73	105.22	105.09	103.7	104.57	105.92	106.41	105.83	106.7	106.37	103.92	107.55	104.74	102.35
111.46	108.17	113.04	112.92	111.92	109.84	112.18	110.75	111.45	113.38	112.39	112.91	111.29	111.99	108.99	111.4	111.18	110.18	111.71	110.41	111.89	112.86	112.55	111.75	111.78	111.38	113.15	110.36	111.07	113.39	110.76	110.6	112.41	109.25	111.62	111.13	108.79	110.68	112	111.02	110.86	112.68	110.3	111.42	109.97	111.2	111.07	110.76	110.36	109.84
109.79	110.89	111.28	112.59	111.84	109.82	110.2	109.63	111.36	110.88	113.14	109.91	110.9	111.05	110.32	111.7	110.69	110.84	110.32	110.48	108.64	110.89	111.35	109.48	111.63	110.25	113	111.31	111.29	110.04	110.46	112.09	113.37	111.46	111.63	110.9	109.59	111.05	111.85	111.65	111.85	110.96	109.95	110.32	111.78	110.23	110.41	111.41	111.13	110.76
113.26	112.45	114.54	111.52	113.72	110.62	113.8	113.49	114.42	113.23	111.7	111.9	112.4	110.59	113.04	112.53	115.22	114.8	112.86	112.79	113.6	113.58	113.04	112.91	115.09	114.08	113.72	110.98	112.6	115.35	112.19	114.33	114.04	112.78	113.16	113.5	111.84	112.68	111.51	114.06	112.85	111.4	112.81	114.39	113.59	111.81	109.08	110	112.31	113.87
112.73	112.7	111.24	110.03	109.63	110.18	109.26	110.53	110.18	113.5	109.19	110.12	109.25	111.45	114.02	110.98	112.03	111.99	109.87	109.93	111.47	111.61	110.83	111.28	111.43	112.89	110.44	112	108.71	112.7	112.02	109.71	112.08	111.01	108.75	111.35	112.11	111.08	110.75	110.7	109.13	112.65	111.51	109.12	111.05	111.74	110.34	109.3	111.52	112.33
105.9	102.62	102.92	105.78	103.44	104	105.44	104.83	104.65	105.15	103.02	104.54	103.75	104.19	105.68	104.27	104.72	105.58	104.77	105.95	102.98	104.71	105.34	104.84	103.24	105.07	103.22	104.38	105.55	103.19	104.89	105.86	103.97	103.46	104.7	103.3	107.02	105.95	104.46	107.13	104.65	104.83	104.69	103.96	104.87	105.7	105.54	105.22	107.84	106.39
105.89	107.96	102.99	106.37	103.08	102.99	105.66	104.89	106.84	106.49	102.81	106.5	105.89	107.82	104.93	105.34	107.34	107.24	106.45	103.21	107.73	106.31	105.96	106.44	106.9	104.52	107.18	106.39	107.93	104.92	104.62	106.32	104.71	108.67	106.33	103.96	104.58	106.22	103.8	103.17	106.39	105.71	105.92	104.86	104.84	104.51	105.92	106.56	105.94	106.22
105.99	106.52	107.99	105.07	104.15	104.77	106.27	107.38	104.98	107.8	106.33	105.38	106.4	105.74	104.53	106.09	107.02	108.83	106.23	107.88	106.63	107.29	104.49	105.42	104.53	105.43	106.62	106.13	106.89	105.61	105.4	105.03	107.66	106.66	107.53	103.45	108.22	105.62	105.31	106.84	103.89	105.27	105.27	105.86	106.64	107.63	104.82	107.35	106.97	106.83
111.18	112.67	113.2	111.16	111.65	111.54	112.28	112.77	111.16	112.4	111.51	112.18	113.41	110.91	111.21	112.04	111.17	111.92	112.93	113.7	111.33	112.96	111.4	111.56	111.83	111.73	111.05	109.7	109.94	111.16	110.52	114.31	112.46	111.57	112.71	111.3	111.39	111.4	113.13	112.64	111.21	111.84	114.14	112.24	112.35	112.36	111.54	112.38	115.26	111.47
105.59	107.71	106.3	106.62	104.77	104.77	105.62	105.54	105.54	107.5	106.22	104.98	105.41	107.97	105.88	106.77	106.72	104.65	105.17	107.7	103.78	105.93	105.76	105.46	107.27	106.01	107.18	105.24	106.11	107.24	106.07	103.15	106.17	105.19	107.58	107.02	106.02	108.02	105.69	107.22	107.46	105.99	105.56	104.3	105.73	102.7	106.65	107.23	105.51	106.57
108.69	113.24	111.31	111.28	111.2	111.23	112.2	112.58	112.85	111.75	112.08	111.36	113.23	111.24	110.95	109.99	109.01	111.31	109.67	108.68	109.01	110.33	111.53	111.7	109.35	113.6	111.36	111.99	110.26	111.66	110.42	111.47	107.23	109.58	110.57	112.14	111.6	112.24	110.09	110.22	113.57	109.24	109.96	109.57	109.68	108.75	112.48	111.39	109.12	111.6
105.66	105.39	104.88	106.81	105.54	108.23	104.8	105.47	105.23	105.97	108.08	107.64	106.94	104.3	105.75	106.62	104.75	105.92	105.03	104.2	105.35	105.79	104.68	104.77	106.96	106.2	105.26	104.32	104.04	103.88	106.18	105.41	106.8	105.73	105.99	106.88	107.19	105.56	107.2	106.18	105.1	106.19	106.37	103.62	105.58	104.9	105.34	105.01	105.56	106.58
111.91	111.42	109.43	111.62	113.04	112.57	110.49	111.52	111.04	112.7	114.51	113.55	111.53	111.81	109.47	112.7	113.91	112.07	111.47	111.92	111.95	112.53	110.95	112.44	111.84	111.65	113.05	110.81	112.45	112.79	110.73	110.31	110.85	112.2	112.81	111.05	111.03	112.33	111.05	111.37	111.22	111.11	112.78	113.04	112.55	111.57	112.56	113.37	114.22	112.95
99.814	102.59	98.383	100.79	101.89	99.912	99.41	102.28	100.56	100.24	100.22	100.89	100.44	99.562	98.56	100.77	98.766	100.71	101.57	98.935	99.199	98.567	99.156	100.6	101.24	98.17	100.56	99.152	97.982	101.92	98.574	98.763	101.54	98.93	98.519	100.96	98.275	99.845	99.299	100.21	97.438	99.2	100.95	101.76	98.569	100.02	98.913	101.23	100.21	102.28
111.28	108.07	110.08	108.45	110.44	111.25	109.56	109.22	109.18	110.98	110.82	110.79	111.9	111.33	109.44	111.84	108.27	111.87	109.15	109.05	109.51	110.12	111.24	107.41	108.18	109.92	109.67	110.91	110.73	108.16	108.07	108.21	110.83	109.79	109.31	110.56	111.17	109.22	108.38	110.78	111.19	108.99	109.73	109.33	110.39	109.33	110.88	109.92	109.84	110.16
105.53	107.55	107.16	104.96	105.94	103.82	105.73	105.18	108.95	106.42	106.74	107.32	106.71	107.48	105.32	104.67	107.65	106.21	108.51	106.97	106.36	104.48	107.73	109.71	104.95	104.5	104.47	106.02	107.22	105.97	105.24	105.49	104.85	106.07	107.88	106.1	105.17	106.15	106.77	108.58	104.46	106.24	105.3	108.63	106.57	104.52	107.31	104.96	106.2	104.76
113.67	111.98	111	112	112.06	109.29	110.91	111.73	112.43	109.95	110.4	110.24	111.33	109.39	109.3	110.34	111.46	111.23	110.98	112.93	111.84	111.36	110.39	110.78	111.95	113.53	112.1	110.81	111.27	109.9	111.55	110.7	108.38	111.75	111.22	110.24	109.52	110.46	110.09	108.74	111.26	111.01	110.6	112.92	112.69	110.55	112.62	111.51	109.34	111.72
99.561	98.898	99.46	100.24	99.793	99.567	100.44	100.87	98.983	99.309	98.633	98.75	99.506	100.06	98.536	100.26	100.59	96.831	101.76	100.39	100.88	100.65	99.25	98.608	99.757	100.55	97.99	99.414	99.037	100.22	100.13	99.952	100.9	99.837	99.874	98.087	99.859	97.67	101.07	100	99.432	99.254	97.839	98.81	101.58	101.58	98.734	99.659	98.664	99.999
117.97	117.26	118.04	119.75	117.84	116.14	117.31	117.96	118.32	117.24	115.64	117.04	116.82	117.12	117.75	117.48	117.43	117.04	117.42	118.67	116.67	117.28	118.82	116.4	115.94	118.13	116.07	117.65	115.94	115.13	118	117.35	118.28	114.98	119.16	116.04	117.1	117.43	119.12	116.68	116.76	117.21	118.51	119.87	117.64	117.87	116.74	116.93	120.11	116.43
111.6	109.98	112.51	110.73	109.31	111.94	110.29	112	111.45	111.62	112.9	111	109.91	108.71	111.26	109.21	112.25	109.71	111.54	112.16	110.78	110.3	111.19	109.2	108.76	110.94	110.5	110.53	109.64	111.13	113.01	109.97	111.21	112.14	109.68	111.1	112.68	111.3	111.29	112.09	112.27	111.54	111.05	108.56	111.93	111.27	113.9	110.06	111.21	111.31
111.61	111.94	110.55	109.56	111.56	110.3	113.5	108.45	109.86	111.18	112	112.16	111.96	112.45	111.78	110.11	112.17	109.86	109.63	112.43	112.93	112.12	112.5	109.86	110.25	113.07	110.75	112.8	112.73	111.2	109.77	111.19	110.8	109.47	109.68	111.13	114.46	112.33	111.38	110.68	110.66	112.15	112	110.14	110.22	109.4	110.63	112.32	110.64	110.74
104	104.67	104.29	105.98	104.46	102.69	105.26	105.68	104.25	105.72	105.27	105.31	106.03	105.83	105.74	105.55	105.06	106.62	105.8	107.63	104.57	107.08	104.83	103.5	104.95	105.89	107.85	103.66	108.28	104.55	104.09	108.1	105.33	104.65	106.19	105.49	105.3	105.5	106.36	106.71	107.07	104.29	105.61	103.2	106.72	104.99	105.59	105.6	107.2	106.67
109.28	110.91	110.97	108.32	108.37	112.1	111.49	111.81	108.99	110.39	110.15	109.55	110.24	110.84	110.28	110.12	110.96	111.67	108.25	108.13	109.37	108.76	112.7	109.58	110.6	109.22	109.11	109.43	111.11	107.47	108.72	109.36	108.73	108.3	110.19	110.2	109.41	109.59	112.2	109.38	109.88	109.72	110.92	110.46	109.55	110.89	108.75	112.04	109.57	108.87
110.07	113.43	111.58	112.24	111.4	111.14	110.15	111.41	110.94	110.61	112.4	110.92	112.68	113.34	111.56	111.85	112.97	113.08	111.53	110.53	113.62	111.15	113.53	111.37	110.29	112.43	109.9	111.62	110.58	111.8	111.13	112.01	110.93	114.46	111.27	112.24	111.16	111.04	113.06	110.81	112.29	110.83	113.37	110.59	114.5	111.06	108.68	111.21	111.35	111.95
105.16	104.5	103.64	106.24	107.55	104.62	107.29	107.85	105.97	105.01	105.37	105.82	106.42	107.03	105.07	105.8	104.77	107.19	106.5	104.38	102.9	105.29	107.92	106.33	104.54	103.96	104.3	105.71	106.08	105.44	105.9	104	105.22	103.94	104.09	107.22	104.01	105.12	105.34	102.89	104.4	106.02	105.7	107.46	103.63	105.93	107.04	104.94	106.62	104.95
107.37	107.31	106.54	106.6	107.41	105.49	107.35	108	106.37	104.3	107.65	108.75	104.25	107.42	108.39	105.37	105.7	106.07	105.86	105.62	106.38	107.74	107.19	107.17	107.89	105.55	106.89	106	106.8	107.9	107.69	107.43	107.01	107.87	108.03	107.47	105.73	106.68	106.93	106.34	108.37	106.1	105.22	105.76	106.44	107.65	105.65	107.19	105.18	107.53
104.77	104.22	104.13	104.7	105.89	107.37	104.94	104.44	108.72	105.26	105.08	106.21	106.05	107.04	104.53	105.35	104.49	106.72	104.63	105.79	104.31	103.79	107.4	105.13	104.61	104.78	106.76	106.37	105.72	105.39	103.9	106.52	104.28	105.9	107.04	104.51	105.6	104.22	104.1	106.59	106.88	106.17	107.32	105.53	106.91	106.7	105.83	104.86	104.63	105.92
103.6	105.32	107.06	106.45	102.83	104.01	106.59	105.76	104.66	105.33	107.09	105.87	108.67	105.84	105.08	105.62	107.06	104.72	104.7	104.61	105.94	106.96	104.61	107.8	105.23	105.6	107.75	103.15	105.41	106.47	107.33	106.87	103.82	106.9	105.04	105.37	106.46	106.38	104.51	106.79	104.96	106.9	104.8	107.2	104.3	107.72	104.35	103.22	105.08	106.37
110.23	112.71	111.46	113.19	111.15	110.94	111.06	110.84	110.27	114.21	110.52	111.63	112.53	110.53	111.9	111.18	110.62	110.93	111.58	109.91	110.13	111.48	113.17	111.56	109.4	109.14	108.64	114.64	111.31	110.83	109.59	111.46	113.24	110.38	114.16	110.59	108.41	112.32	110.9	109.07	109.36	110.01	114.55	112.02	110.75	111.86	110.88	111.16	112.03	113.54
109.59	111.07	112.29	110.21	113.45	111.42	112.22	112.35	110.83	111.64	113.03	112.23	113.59	111.74	109.35	112.5	110.76	113.32	110.71	111.08	112.55	112.03	109.79	111.01	111.94	111.96	110.68	112.15	111.73	112.61	109.88	114.17	112.48	112.93	110.4	112.3	112.15	111.76	110.97	109.07	109.44	111.45	112.82	110.24	111.57	109.13	110.77	111.23	112.42	110.88
115.73	112.8	113.43	111.23	116.24	113.54	111	112.49	112.01	114.67	112.85	112.58	109.61	115.21	113.19	114.53	113.81	114.21	113.53	115.25	111.18	113.71	112.42	110.65	115.73	109.85	112.99	112.62	113.1	113.36	112.68	110.23	110.56	112.22	113.44	112.88	111.74	112.07	112.58	111.77	110.36	112.39	110.49	109.6	113.62	110.85	113.09	112.94	113.56	112.93
111.88	111.71	111.56	111.26	111.68	112.28	111.22	111.77	110.94	113.42	113.19	111.95	112.37	111.58	112.41	110.8	110.89	112.33	111.4	111.54	111.62	111.3	111.3	112.49	112.75	113.13	112.28	112.13	113.14	111.19	109.64	112.71	111.08	114.08	109.94	110.32	112.63	112.1	112.4	113.62	112.9	111.79	112.34	112.63	112.1	110.65	110.54	109.73	112.31	112.25
101.54	102.73	99.198	98.416	101.14	99.512	102.29	100.43	100.83	100.26	100.59	100.62	101.86	98.877	100.16	98.601	99.921	100.75	101.02	100.16	99.51	101.12	100.48	99.986	101.17	100.74	98.855	99.229	96.962	101.35	99.152	98.008	100.19	99.369	100.49	101.8	102.06	102.25	98.402	100.69	100.45	99.974	99.216	99.211	100.03	100.18	100.51	100.74	98.132	97.401
112.67	111.19	111.68	110.46	112.51	110.03	109.6	112.37	110.59	109.75	109.82	110.43	112.88	108.86	109	112.78	109.84	110.72	112.32	109.93	110.31	112.25	110.66	111.57	111.21	111.98	109.42	107.47	111.36	111.23	110.56	108.37	109.03	109.93	109.77	111.19	110.83	110.61	110.57	110.32	110.56	109.53	111.44	108.94	110.85	108.98	111.65	109.75	108.52	112.78
105.47	105.01	105.04	105.48	104.23	107.43	107.76	107.54	110.09	106.4	104.71	104.46	106.23	106.2	107.91	105.76	103.67	108.58	109.67	104.82	105.53	107.7	105.83	106.02	104.67	106.87	107.71	106.08	105.67	107.92	106.85	107.21	106.96	107.1	106.73	106.96	105.58	107.12	105.74	107.63	105.68	106.18	109.27	107.78	108.63	105.64	103.93	108.43	107.29	104.99
107.32	106.47	105.73	103.39	109.16	107.52	107.69	108.07	107.6	106.78	106.5	107.46	105.44	106.9	108.85	105.71	105.61	107.06	106.62	106.26	109.21	106.21	106.96	103.32	107.98	105.81	108.44	106.94	106.74	107.97	107.36	108.8	108.89	106.72	106.53	106.41	106.76	106.06	105.37	108.61	107.9	107.66	105.69	105.84	106.22	104.95	107.32	105.8	105.86	105.56
104.63	104.8	108.15	106.22	107.53	104.85	104.91	105.38	106.17	104.77	103.02	105.24	102.99	102.38	105.95	105.88	106.95	106.22	104.73	103.58	106.45	107.79	106.9	103.51	106.53	106.33	106.39	106.42	103.53	105.74	105.89	103.44	105.38	104.29	105.17	105.65	105.64	104.69	105.36	105.63	107.57	105.35	106.1	105.29	106.96	106.11	106.6	105.05	104.89	105.87
105.53	106.8	107.83	106.04	104.72	106.05	105.06	104.1	105.56	104.89	104.94	104.7	105.87	106.64	106.02	105.28	106.94	106.35	105.07	104.51	102.68	102.28	104.43	104.54	104.56	104.71	102.33	107.43	105.68	107.45	107.21	105.64	108.24	106.63	104.46	106.37	105.18	104.61	105.28	106.85	103.14	104.17	106.07	107.6	104.65	103.19	107.28	104.94	107.28	105.31
110.5	110.92	109.62	112.02	113.67	110.47	110.33	109.31	113.27	115.17	112.18	111.83	112.8	112.48	112.27	111.15	111.35	111.43	113.53	111.88	111.69	113.12	112.8	111.59	112.66	111.08	110.3	112.39	112.1	112.67	111.99	109.63	112.04	113.46	110.46	113.45	112.27	111.77	112.55	111.62	113.23	110.17	112.85	112.13	112.42	111.18	110.25	111.4	112.44	111.25
104.95	105.65	103.9	103.95	106.55	103.75	102.96	103.24	104.94	103.9	104.12	103.59	105.15	103.6	105.65	104.49	107.29	105.39	107.7	105.27	106.5	107.04	106.19	105.01	107	105.49	105.05	103.78	104.45	104.01	104.29	103.69	105.31	104.13	105.47	105.45	104.5	103.5	104.97	103.36	106.48	107.83	104.33	104.37	107.79	104.54	104.67	102.96	108.88	102.98
107.84	107.16	106.83	105.8	106.82	107.28	103.17	106.75	105.26	106.35	104.31	108.22	105.61	105.62	106	106.24	106.55	105.97	105.28	103.58	105.08	108.06	106	105.47	106.98	106.8	106.12	105.73	106.54	104.91	105.68	105.02	107.6	105.24	104.04	103.03	106.32	107.13	107.38	106.56	103.88	107.68	105.01	106.34	103.45	105.01	107.48	105.83	106.45	105.43
111.25	113.37	110.59	113.94	111.47	111.05	111.58	112.21	112.53	112.42	111.04	113.64	111.75	112.42	111.98	109.96	111.26	112.09	112.96	112.44	111.91	111.03	111.15	111.13	111.83	112.74	108.21	110.42	112.63	113.85	110.69	112.22	112.36	112	112.16	111.83	111.84	112.28	112.78	113.72	111.62	112.67	112.4	110.48	114.27	111.48	111.89	114.15	111.9	113.04
120.24	116.76	118.74	117.25	117.63	118.47	115.98	118.37	115.93	116.55	116.2	120.64	118.08	120.95	116.81	116.83	117	116.53	115.8	117.11	116.37	117.2	117.02	116.36	117.17	117.86	117.26	118.37	120.35	118.48	119.18	117.61	119.85	119.12	117.98	116.69	118.04	119.18	120.2	117.16	118.44	115.47	118.79	116.17	117.31	115.95	114.61	118.26	116.8	117.78
106.68	107.1	106.12	106.95	107.72	105.03	107.02	107.22	107.74	105.23	105.07	106.41	107.59	106.11	107.48	105.41	108.66	105.98	108.14	106.94	105.59	106.33	106.6	107	106.35	105.43	104.77	106.57	105.57	106.06	104.4	106.25	105.78	108.32	106.02	107.63	107.02	108.37	107.4	106.17	106.05	106.64	105.34	104.48	107.18	106.64	106.26	106.16	106.74	106.11
112.73	109.14	113.91	112.67	113.06	111.15	112.63	112.89	112.41	112.67	110.94	112.63	111.23	114.09	111.14	110.03	112.72	112.05	116.48	112.31	111.8	112.54	112.26	110.29	113.4	111.72	110.94	111.78	110.53	111.36	108.99	115.3	112.51	111.53	111.57	109.25	113.44	111.87	111.76	109.62	112.61	111.02	113.95	111.97	112.71	111.93	111.54	110.84	112.7	111.99
106.35	105	106.54	104.95	106.53	106.08	104.54	103.61	106.07	104.96	105.04	104.89	106.45	105.71	106.25	104.26	106.31	104.74	107.06	101.61	104.61	104.84	107.35	105.26	104.4	105.47	103.9	104.92	105.49	104.7	104.3	104.43	105.31	106.2	106.78	106.59	104.61	103.91	105.07	104.88	104.98	103.74	105.6	105.15	105.28	104.83	104.4	106.26	104.68	104.37
110.13	111.18	111.39	110.69	112.62	112.17	113.05	111.69	111.98	112.16	112.73	111.53	114.53	110.58	112.88	110.36	113.16	112.11	111.47	111.18	110.13	110.26	111.16	111.89	111.72	112.9	112.38	110.63	113.75	111.45	114.24	114.23	106.92	112.69	112.16	111	111.4	110.55	111.46	111.86	111.2	112.34	111.47	111.94	111.86	113.37	110.82	111.53	111.86	111.42
113.46	112.91	111.16	112.25	111.15	112.88	111.23	113.75	112.69	109.79	111.69	111.34	111.33	111.8	110.62	110.57	111.74	112.09	112.8	109.02	112.98	111.63	110.84	110.74	112.88	111.94	110.87	111.29	111.96	112.33	112.2	112.07	110.29	111.27	110.9	112.07	113.28	110.75	110.58	111.69	109.86	112.73	112.69	110.78	111.81	112.06	112.73	110.22	110.94	112.84
106.27	106.2	105.69	103.97	107.14	107.67	109.25	109.87	107.99	106.74	107.1	107.59	106.72	107.05	109.66	106.65	106.55	106.26	106.68	106.94	105.72	105.99	107.12	106.49	108.99	106.91	109.28	106.26	106.07	107.15	105.74	107.27	107.8	107.44	106.24	107.65	107.79	107.01	108.65	106.7	106.65	107.84	105.79	107.34	109.32	107.44	108.26	105.37	107.92	106.87
106.01	104.6	105.17	105.37	103.83	102.23	103.12	104.13	103.26	106.26	104.39	105.02	102.81	105.59	104.19	107.54	104.28	104.51	104.55	104.33	105.97	106.41	105.34	106.17	103.64	104.16	105.16	104.17	105.33	103.76	105.33	105.18	103.4	103.47	104.35	103.34	105.53	102.63	104.03	105.15	106.9	102.94	103.7	103.32	102.77	103.84	104.61	106.47	105.86	104.17
113.3	111.38	111.23	110.91	108.49	112.31	111.41	112.14	111.99	111.86	110.32	113.76	111.35	111.86	111.89	111.92	110.34	112.08	112.48	111.25	110.66	110.01	111.29	111.12	110.36	113.5	113.61	112.41	110.35	111.24	111.44	112.86	110.99	112.54	109.58	112.7	113.31	112.31	114.08	110.27	108.25	111.58	111.12	110.1	111.83	110.76	112.22	112.72	111.8	107.89
101.74	108.31	105.81	103.99	105.14	106.68	105.77	106.58	104.11	106.77	104.9	105.67	105.66	102.74	104.2	104.65	106.46	106.3	106.53	104.04	105.75	107.47	103.46	104.9	103.31	105.22	103.26	103.36	103.68	104.51	107.13	104.98	104.29	103.96	105.65	104.28	107.5	106.21	105.35	106.6	106.96	103.75	105.39	103.26	103.54	104.8	106.55	104.03	104.14	104.59
104.4	105.56	106.76	106.91	105.62	106.21	106.96	108.24	107.44	107.76	107.31	106.41	105.53	105.24	107.36	106.63	106.78	105.85	106.73	105.9	106.91	107.7	107.41	106.35	107.03	108.03	106.65	106.38	110.24	106.35	108.03	105.18	106.18	106.5	107.75	107.3	107.76	106.13	105.85	106.16	105.58	107.19	109.74	107.08	107.46	104.93	106.52	104.47	108.13	106.46
107.31	102.33	103.63	106.11	106.59	107.15	109.56	106.11	106.43	106.34	106.68	106.67	107.45	106.67	102.5	106.12	106.78	106.73	107.66	104.78	105.03	106.22	105.56	106.22	106.16	102.57	106.05	105.66	107.87	105.31	106.68	106.19	107.58	107.77	105.34	107.84	104.79	105.99	107.01	104.16	108.17	105.54	105.04	104.36	102.21	107.26	102.98	106.34	106.98	103.49
106.87	106.04	104.49	106.03	105.6	103.62	105.33	107.1	104.66	105.96	105.92	103.84	105.49	105.56	104.6	103.51	104.35	106.48	103.47	104.92	105.36	105.73	108.35	105.58	105.75	106.29	106.16	105.99	106.21	104.73	108.58	107.09	108.21	103.01	106.08	105.13	106.96	106	105.61	104.92	105.9	104.03	106.56	106.31	106.64	105.85	106.14	103.95	104.81	105.14
104.7	104.63	105.85	103.28	104.66	106.15	104.62	104.03	102.94	105.06	103.41	105.28	105.12	103.04	106.25	106.9	103.21	105.5	104.4	104.94	105.13	104.18	104.53	105.78	103.41	106.81	106.19	105.5	105.36	106.12	105.72	106.28	104.52	107.02	107.54	104.85	105.89	105.45	104.57	105.81	104.47	104.18	103.48	106.46	104.23	105.72	104.29	106.11	104.7	105.15
111.26	112.18	111.8	110.59	111.18	112.44	112.36	110.77	110.94	112.99	109.93	108.86	111.35	110.53	110.94	110.96	111.58	110.59	112.1	112.22	111.18	110.52	111.5	110.85	113.29	112.11	109.69	110.3	111.11	111.93	109.84	110.79	110.03	110.51	112.19	109.37	112.39	109.79	109.77	109.91	111.4	112.43	109.97	109.98	111.88	114.67	113.84	108.95	111.63	110.97
102.53	107.09	109.27	105.8	106.58	106.69	105.39	106.27	104.12	105.69	106.24	104.93	104.67	107.38	105.67	107.33	104.03	106.67	103.24	104.08	105.09	106.97	106.46	105.57	105.41	105.61	105.82	103.75	105.53	105.58	105.3	104.31	106.3	104.3	105.42	104.98	105.15	103.58	106.63	105.1	106.21	106.33	105.36	102.78	106.16	106.61	103.99	104.33	103.48	105.87
104.73	107.26	108.05	104.06	104.46	106.89	107.27	107.17	105.07	104.83	105.64	105.17	106.15	105.6	104.93	105.43	106.13	104.63	106.97	104.84	105.39	104.97	104.44	104.69	105.53	107.06	105.2	106.23	105.03	106.03	105.65	105.46	106.74	103.7	104.4	106.77	107.5	105.15	104.74	104.28	104.79	107.91	103.75	104.61	106.5	105.85	104.53	103.73	108.56	103.25
110.71	111.05	112.9	112.41	113.13	113.38	113.47	112.47	111.38	112.59	111.72	111.41	111	110.23	111.58	113.48	111.4	113.41	112.6	113.18	111.31	112.39	112.66	111.46	109.19	112.4	110.87	112.88	111.03	112.06	113.29	111.74	113.52	110.26	110.24	113.01	109.78	110.69	111.04	112.12	111.9	110.49	114.14	110.28	112.82	112.67	112.27	108.94	112.08	110.63
111.89	112.88	111.02	112.11	115.52	111.05	112.18	112.56	113.03	111.98	114.01	109.45	111.7	112.86	112.04	110.63	111.33	113.47	113.16	112.18	112.34	110.21	110.85	113.08	111.04	114.58	113.05	112.63	109.96	113.66	113.18	110.93	113.6	110.51	111.24	111.72	111.3	110.34	109.99	114.08	111.97	109.64	112.16	111.13	110.16	111.66	111.48	110.76	111.62	112.54
101.94	102.02	97.454	101.17	98.608	100.38	101.1	99.853	98.914	99.813	99.158	102.11	99.139	99.697	100.66	101.96	100.7	98.164	100.23	98.101	99.598	98.847	100.07	99.211	98.061	98.199	101.37	97.862	101.15	99.331	101.94	99.982	99.007	98.768	100.96	98.886	100.16	101.55	101.93	97.765	99.341	101.42	99.748	100.34	100.89	100.8	101.67	99.06	99.504	100.96
110.04	110.22	111.68	111.75	111.07	111.06	111.7	109.69	111.31	111.81	111.39	109.3	112.63	110.55	111.45	109.38	110.36	111.98	110.4	111.51	111.04	113.84	110.37	111.1	109.77	111.61	113.2	111.13	107.79	111.2	112.01	110.8	111.46	110.6	109.44	109.88	112.06	111.75	108.41	110.22	111.59	111.12	112.38	110.02	112.9	111.2	108.36	110.32	111.5	111.39
107.71	108.98	106.76	104.61	106.97	107.91	107.36	107.69	105.75	103.92	104.19	108.81	106.36	108.68	107.93	105.96	107.01	106.25	106.6	108.2	107.9	105.65	107.94	105.09	106	105.9	104.63	105.25	107.2	105.69	108.04	107.24	107.26	105.3	106.22	106.3	106.87	103.06	104.46	105.58	105.69	105.99	104.71	106.89	107.17	107.36	106.27	107.62	105.04	107.69
104.95	105.8	101.98	106.02	105.7	105.63	104.54	105.58	103.75	102.43	106.33	104.93	104.57	105.17	107.6	105.28	104.45	104.75	106.75	106.04	104.77	103.8	105.97	104.99	107.14	106.26	105.74	105.62	105.61	103.03	103.82	105.77	104.99	106.07	104.41	105.05	107.64	106.36	104.41	103.72	103.8	106.5	104.34	106.03	106.3	104.98	107.02	105.01	104.4	103.7
100.66	100.89	102.77	99.968	97.642	100.3	100.37	102.53	103.65	101.62	98.554	100.83	97.073	101.72	101.76	98.698	99.005	100.46	100.19	102.21	100.01	101.68	99.509	98.282	101.4	100.3	102	100.86	100.08	103.17	102.48	99.357	100.87	100.4	99.052	101.11	100.66	100.88	99.627	101.68	101.09	100.28	99.662	102.16	102.06	98.447	98.861	102.08	103.62	101.49
113.01	111.73	110.15	109.65	110.45	110.91	112.36	112.46	111.44	114.17	111.18	111.75	111.88	112.76	110.34	110.96	112.05	112.3	111.47	110.52	111.38	111.47	109.17	109.65	114.73	111.53	112.19	110.32	110.81	113.67	110.43	110.44	111.42	111.76	113.15	111.9	110.47	112.55	111.28	111.43	111.45	113.15	111.69	110.53	109.27	111.33	111.39	111.17	110.46	112.62
110.31	111.3	109.8	110.65	110.63	110.28	112.22	109.42	113.86	110.44	110.89	112.12	112.54	111.92	109.94	110.88	109.67	112.4	110.98	109.09	111.01	111.83	113.12	108.84	111.69	110.2	111.44	111.19	111.11	112.03	110.88	113.29	110.16	111.4	110.57	112.2	111.03	111.01	109.55	110.79	115.13	112.46	110.28	110.42	110.73	112.8	112.11	111.84	109.31	110.68
110.26	112.04	112.21	112.37	109.72	111.35	111.58	109.95	109.37	110.06	111.43	112.92	109.8	111.54	111.96	109.44	111.87	111.87	111.44	110.32	112.67	112.04	111.4	111.02	109.64	113.23	108.56	108.08	110.33	113.78	110.51	111.83	110.17	110.98	110.59	112.72	112.38	111.33	112.67	112.54	111.49	112.05	110.21	111.91	110.93	109.82	112.38	109.56	110.19	111.6
107.21	107.9	107.48	104.65	108.01	106.39	104.78	106.98	109.29	106.14	103.8	104.86	105.11	106.11	107.58	106.51	106.36	108.1	107.51	106.46	105.76	105.54	106.82	108.53	106.98	104.31	108.57	106.34	108.24	105.44	103.87	105.97	107.8	107.72	106.43	109.25	105.59	108.24	106.46	106.26	106.19	104.9	105.77	107.04	106.12	106.49	105.64	106.67	107.55	106.31
113.76	110.48	110.38	109.38	110.36	110.2	113.47	109.82	109.37	111.01	111.81	113.96	111.73	111.78	111.94	107.92	110.32	111.78	110.42	113.3	110.09	110.79	112.23	112.46	112.2	110.11	112.2	111.86	110.38	110.17	107.42	106.64	108.89	111.08	111.54	111.47	110.52	109.98	112.63	108.37	110.54	111.35	111.84	111.89	111.11	110.01	110.99	111.94	111.26	110.2
106.11	106.74	104.83	104.4	106.77	105.29	103.97	105.65	105.17	106.18	108.14	104.9	103.96	105.03	104.55	104.28	104.23	105.72	106.76	104.48	106.21	107.1	105.02	105.36	105.55	106.01	105.68	105.68	105.93	108.41	103.44	106.32	106.01	104.57	106.64	105.05	105.42	104.92	105.71	104.4	104.68	104.09	106.34	103.12	106.53	105.95	106.38	107.32	104.38	106.15
107.5	104.56	106.79	105.04	106.45	106.84	104.33	105.99	105.75	106.77	107.22	104.24	107.03	106.68	104.08	104.09	104.41	104.33	106.52	104.93	107.24	107.15	104.59	107.52	105.24	107.22	106.41	104.84	104.17	103.86	107.64	106.21	105.91	105.11	106.15	106.19	105.99	103.7	105.57	105.6	106.68	106.87	104.22	104.69	103.3	105.93	108.2	107	106.05	104.67
111.14	108.84	110.38	110.57	110.02	109.99	108.35	110	108.37	108.77	111.16	109.13	109.51	109.85	110.57	111.22	110.33	108.46	110.53	108.96	111.12	107.65	108.24	110.9	109.16	109.84	109.18	109.32	111.64	109.17	108.75	110.66	109.92	109.5	109.99	110.99	108.6	109.15	109.23	111.47	110.02	108.98	108.94	110.97	111.31	108.95	112.24	109.26	110.32	109.33
104.57	104.28	103.92	103.3	103.78	104.6	104.32	102.54	104.73	105.7	103.45	103.76	104.81	102.03	104.84	104.17	105.96	104.3	102.7	103.2	104.02	103.99	103.7	101	104.26	104.04	104.85	103.93	103.34	103.57	103.9	105.05	104.35	104.04	103.1	105.67	103.47	106.1	105.19	105.01	102.83	103.51	103.48	102.92	104.32	103.28	104.5	104.53	106.26	104.56
104.87	104.71	107.56	106.52	106.14	104.55	106.35	106.17	105.82	107.93	106.63	104.94	104.95	102.68	105.09	103.85	107.05	104.85	104.81	107.66	106.05	107.03	106.5	105.69	107.18	104.18	105.47	103.89	106.26	105.15	106.96	106.05	105.59	104.94	106	104.19	108.74	105.71	105.45	104.79	107.61	105.35	106.04	106.98	105.02	105.09	103.56	105.92	105.93	104
104.88	104.48	104.26	105.89	102.21	104.67	106.13	105.31	105.07	106.41	104.89	103.76	104.43	104.86	104.05	106.65	102.71	106.1	104.66	108.19	104.7	104.16	105.9	105.19	102.73	105.69	103.19	104.48	105.01	104.01	103.19	106.22	105.24	104.27	104.49	104.39	103.96	103.76	102.21	104.61	103.49	106.01	103.94	105.84	104.68	105.18	105.51	102.32	106.99	103.67
105.27	106.39	105.16	106.76	105.84	107.29	106.1	109.59	107.64	108.29	105.75	104.63	108.39	107.27	106.96	106.64	109.32	108.2	105.9	106.43	106.19	106.26	107.11	107.05	106.67	106.76	106.59	107.85	104.47	107.22	107.15	107.63	104.57	107.72	105.66	110.04	106.16	105.83	104.44	106.4	105.49	105.17	107.16	106.76	107.98	107.91	106.73	106.56	106.12	105.53
99.703	100.83	100.38	100.94	102.79	98.029	101.64	99.957	101.49	103.62	102.73	100.02	101.61	103.47	98.801	100.27	100.92	100.75	102.05	101.97	100.95	102.3	101.41	100.78	99.975	100.4	101.28	101.05	101.37	100.65	102.1	102.16	101.58	100.98	100.58	101.55	99.683	101.01	99.959	100.85	101.46	101.1	99.851	101.77	100.26	100.68	100.13	100.79	101.83	100.88
104.19	105.57	105.98	107.17	103.62	103.61	105.93	103.17	107.34	106.41	106.28	108.64	104.29	106	104.65	106.28	105.92	104.54	104.77	104.82	105.33	104.11	104.66	103.99	106.86	106.09	106.35	104.5	106.66	105.4	105.78	105.84	105.35	104.74	106.34	105.63	105.38	105.01	102.6	104.21	106.19	104.42	103.42	106.39	104.92	106.65	108.67	104.15	105.33	104.41
107.19	105.22	106.7	105.39	104.72	106.1	106.09	108.81	107.28	105.19	105.05	107.12	105.73	105.7	105.98	105.92	107.4	106.32	109.02	107.65	105.83	106.38	105.01	107.11	105.9	106.58	108	104.99	103.82	106.44	104.41	105.36	106.98	105.74	106.24	105.62	106.39	107.07	106.45	107.27	107.03	106.2	108.45	104.44	105.63	109.06	108.63	107.81	108.03	106.52
105.94	104.5	105.11	106.93	107.79	103.8	105.8	106.3	104.94	105.94	105.79	105.08	107.5	105.53	104	106.15	104.45	106.24	105.79	105.68	105.66	106.83	105.59	107.9	105.08	106.99	104.99	109.9	107.06	106.51	106.47	104.72	106.03	106.06	106.17	105.34	104.64	107.5	105.63	105.31	106.74	108.53	104.35	105.67	104.37	106.95	108.23	105.34	103.99	106.92
103.51	103.28	102	102.93	105.17	104.91	104.64	101.74	103.06	104.36	103.44	105.58	103.96	107.52	105.26	103.39	104.44	105.95	104.16	106.34	104.9	104.23	103.71	103.48	102.5	103.32	103.97	104.99	105.87	103.73	103.98	106.12	103.73	106.73	103.04	104.08	106.38	104.45	105.45	103.44	103.55	102.17	104.95	103.48	103.45	103.32	103.94	104.92	104.31	104.59
102.83	105.3	105.96	105.22	107.1	104.56	105.86	106.2	106.07	105.62	104.48	106.1	104.05	103.91	104.63	106.27	101.57	107.61	105.12	106.02	105.91	106.38	104.7	106.67	105.91	106.31	106.29	107	105.15	104.81	106.92	106.11	103.66	106.43	106.04	104.07	103.22	104.7	104.17	108.9	103.71	106.23	104.95	107.22	103.78	106.53	104.12	105.24	104.88	105.76
110.43	112.76	109.53	111.31	110.46	112.69	113.53	110.14	112.59	114.31	111.91	112.34	110.74	112.51	111.96	109.99	111.6	111.68	110.29	112.4	110.06	113.04	111.3	111.8	111.39	110.81	112.04	111.14	111.75	112.29	111.21	111.11	110.46	110.67	110.72	110.5	110.42	113.18	113.05	109.82	111.04	112.87	109.86	109.9	110.85	112.57	113.77	110.71	112.21	110.81
98.452	100.88	99.553	101.38	102.03	101.42	103.4	100.66	100.22	100.29	99.827	101.29	102.15	100.31	101.47	101.13	99.921	101.81	100.48	102.54	100.73	101.45	98.935	100.18	100.2	102.65	100.89	103.01	100.58	101.91	102.32	99.878	100.92	101.25	100.32	101.2	102.23	99.002	100.21	102.42	101.26	101.47	101.47	102.95	101.51	101.17	100.15	101.54	100.68	101.24
102.31	103.57	103.63	105.25	103.92	106.86	104.57	103.78	106.06	103.22	104.98	104.42	103.68	102.26	102.72	105.65	101.89	104.28	105.36	102.71	104.77	103.46	105.2	106.54	105.18	103.38	105.47	102.08	103.02	101.6	102.77	103.38	105.07	105.61	104.93	104.18	104.22	104.75	104.01	102.12	103.34	104.25	103.81	104.57	104.99	105.21	103.23	105.04	101.4	103.72
104.87	105.32	104.82	104.95	104.46	105.42	106.09	103.03	106.02	105.48	105.38	106.23	105.64	105.35	105.32	105.57	104.53	105.19	105.32	109.32	104.31	104.27	110.4	106.25	105.76	104.97	105.05	106.99	101.68	106.18	105.37	105.45	106.26	103.5	105.89	104.78	106.23	105.61	104.71	104.24	105.63	104.02	104.56	106.72	106.91	104.27	105.88	105.53	105.23	105.37
104.41	104.35	107.61	105.22	106.49	105	103.97	105.14	106.9	106.27	105.38	106.73	106.23	106.24	104.88	106	107.61	104.23	106.03	107	106.8	104	104.62	105.71	106.93	103.85	105.05	106.35	106.98	104.85	106.09	108	107.52	103.43	106.07	107.03	106.49	106.94	106.56	105.69	107.22	106.03	107.22	105.01	105.05	105.64	102.27	106.55	106.61	106.32
106.5	106.9	106.11	103.47	106.93	106.79	107.75	103.58	106.32	105.97	105.3	106.08	102.49	105.31	104.85	105.76	105.13	105.27	106.2	105.37	106.79	106.84	105.48	105.01	105.51	105.74	103.56	106.89	108.58	103.49	105.28	105.39	104.5	105.46	102.33	104.83	106.7	103.61	104.34	105.86	104.97	107.38	107.45	103	109.34	105.4	107.3	105.6	107.4	105.68
112.73	110.95	112.15	109.53	111.87	111.06	110	111.37	111.66	109.18	111.78	108.36	109.92	112.01	110.65	111.48	111.93	110.15	112.26	110.98	110.59	112.62	111.77	108.73	111.15	110.41	111.8	110.66	109.9	109.79	113.05	108.8	113.16	112.82	111.12	110.22	111.27	111.43	110.28	111.62	113.35	110.79	111.52	112.32	108.89	109.98	113.78	109.25	110.45	112.02
99.348	99.712	100.74	100.86	102.76	100.38	103.54	99.417	101.06	99.931	98.992	99.486	101.39	101.83	102.09	100.06	101.25	101.47	99.391	100.34	99.363	99.715	101.78	101.43	100.91	99.661	100.82	99.828	99.344	100.87	101.86	101.41	102.78	100.81	99.078	103.99	99.803	98.848	101.27	101.16	100.32	101.06	99.782	102.08	102.1	100.83	100.44	102.09	99.683	100.41
99.706	99.351	100.03	101.53	100.64	100.24	100.44	99.445	99.815	102.89	99.966	96.448	103.11	98.657	101.11	101.34	100.37	102.16	98.544	98.65	99.219	100.82	99.92	101.1	99.113	100.78	102.78	99.678	99.385	101.51	100.22	101.97	100.88	100.81	98.837	102.03	101.2	100.65	99.713	102.25	101.96	101.38	98.41	103.11	100.98	99.29	102.64	97.99	99.638	101.2
105.91	106.47	104.28	104.22	106.33	104.82	106.32	106.35	105.25	105.48	104.67	105.05	104.45	107	105.89	106.03	104.85	108.02	105.28	105.31	103.78	105.33	104.37	105.92	102.61	105.54	106.24	105.62	103.68	103.17	106.65	106.18	105.13	107.59	105.16	104.89	105.19	105.66	105.64	104.1	106.05	104.46	106.7	105.06	105.83	107.12	104.69	106.99	104.6	103.51
110.83	109.96	110.37	110.79	109.19	110.43	110.25	108.34	108.92	110.03	110.81	110.15	109.17	110.92	109.48	111.18	111.05	108.54	110.2	109.32	109.9	112.13	109.34	111.5	110.49	110.93	108.79	109.04	110.39	109.42	109.52	110.4	111.54	108.16	109.7	110.07	110.07	110.25	111.63	110	109.68	111.48	109.19	110.69	107.79	108.17	110.44	110.4	109.75	109.86
115.75	119.06	118.02	117.57	117.64	119.27	118.8	117.8	116.86	114.19	117.27	116.8	116.38	118.45	118.4	118.97	117.47	119.9	117.45	119.71	117.35	117.77	117.86	117.06	119.97	117.89	117.49	117.69	118.13	116.67	116.22	118.23	117.2	117.33	116.03	118.49	118.38	116.67	116.76	117.47	117.9	118.92	117.66	115.92	117.77	116.45	118.29	117.22	116.12	116.04
106.49	105.75	107.15	108.44	105.08	105.26	108.12	106.81	105.55	105.54	105.91	105.52	104.42	107.1	106.23	106.42	108.5	106.95	104.23	106.14	106.28	104.39	106.61	105.29	107.9	106.39	107.09	106.23	106.75	107.04	107.92	106.9	105.45	105.86	106.34	108.74	107.1	107.33	106.25	106.52	104.66	106.65	105.91	106.49	104.66	106.59	106.9	106.25	107.38	104.64
107.02	108.39	106.79	105.91	104.99	103.91	108.33	106.42	106.69	104.56	108	107.16	107.73	105.27	106.78	108	107.03	105.8	106.98	107.21	105.47	105.93	106.71	104.7	104.68	106.95	104.82	106.11	106.34	105.41	108.45	105.61	104.66	106.31	105.02	105.59	105.05	105.86	105.44	105.41	105.89	109.82	106.7	107.83	107.29	108.74	106.64	105.42	105.95	108.02
100.22	101.84	100.83	98.042	100.77	99.696	100.95	100.88	99.546	100.93	97.862	99.079	99.618	99.784	100.26	99.545	101.27	99.304	99.453	100.2	100.02	96.152	101.33	100.62	100.49	100.83	99.689	98.465	99.186	98.492	99.763	100.51	99.028	99.393	99.793	101.41	99.36	100.76	96.775	99.3	99.466	99.148	98.809	99.132	101.74	102.2	101.01	99.63	100.29	98.534
112.8	111.15	111.73	113.76	112.96	110.52	111.6	111.44	110.69	109.83	112.65	112.5	113.08	111.43	114.57	112.61	110.88	112.18	112.94	111.43	113.91	114.96	113.56	110.72	111.25	114.29	111.64	111.79	113.72	112.67	111.09	112.26	113.77	112.12	110.53	110.89	111.68	113.41	112	111.87	110.24	110.8	110.68	112.52	113.69	111.95	112.41	112.59	111.53	112.4
106.65	107.36	106.33	106.06	107.44	108.8	107.1	106.23	107.74	107.55	107.11	107	108.54	107.38	107.81	105.63	106.45	107.43	107.57	105.66	106.45	108.65	106.58	107.21	108.06	107.01	107.41	108.01	108.68	105.87	109.27	104.87	105.96	105.33	106.89	107.88	106.21	107.84	105.8	107.03	107.79	106.96	107.88	108.62	107.79	107.44	105.66	108.31	106.96	109.03
111.9	111.17	112.65	112.35	112.15	110.52	112.11	113.18	113.17	112.77	113.92	111.95	113.3	113.5	113.32	111.55	114.6	111.82	111.66	111.88	112.7	114.26	111.06	110.54	111.4	112.56	112.4	112.34	111.8	111.32	111.25	112.76	112.06	113.7	110.1	113.08	112.37	112.2	110.26	110.81	109.16	115.23	113.17	112.05	113.68	110.24	112.44	112.16	111.57	111.74
105.26	105.04	102.98	103.93	105.54	105.97	106.29	103.99	104.98	106.52	104.77	106.36	104.85	103.45	106.92	105.27	103.73	105.86	103.85	104.64	105.54	105.04	105.4	106.03	106.01	106.34	106.35	104.63	106.8	104.71	104.84	105.47	107.24	106.88	104.67	105.19	103.98	104.79	105.87	105.48	108.35	106.29	107.2	107.55	106.25	104.06	104.61	105.79	104.01	106.17
104.45	104.85	106.15	107.27	105.09	104.54	104.33	106.58	104.55	104.06	106.31	104.22	106.37	103.61	106.78	104.7	104.73	104.58	107.78	104.12	102.99	106.51	105.18	105.13	103.99	106.29	105.28	103.13	104.46	104.42	105.15	105.26	105.72	105.07	106.24	107.8	105.11	106.11	105.74	105.69	106.1	105.17	106.34	106.41	108.27	105.13	106.47	107.47	108.02	106.99
100.74	101.12	101.17	100.92	101.49	100.24	100.71	100.48	101.64	101.03	100.09	99.042	101.61	102.07	101.96	101.53	99.979	101.93	100.37	101.32	102.25	101.74	103.28	100.48	100.77	100.76	103.75	101.26	98.861	100.24	99.491	100.76	101.94	99.813	102.09	100.65	101.51	100.26	99.785	100.03	102.99	101.4	100.34	101.52	99.99	101.58	101.06	100.91	101.37	100.52
103.54	102.76	106.69	105.47	103.67	103.35	103.58	102.38	106.73	104.35	103.27	104.29	103.79	103.25	104.65	103.14	103.47	102.71	104.75	103.61	102.71	103.94	103.37	103.99	105.75	105.85	104.07	104.19	102.83	104.24	105.54	104.97	105.56	103.9	105.62	103.86	102.86	102.58	105.74	105.17	102.92	103.39	104.22	104.62	106.99	104.28	107.25	102.61	105.61	104.48
105.51	105.8	104.53	106.01	106.96	106.44	105.75	105.51	104.81	106.3	105.23	106.94	105.26	105.34	106.34	105.32	105.59	108.18	106.2	106.02	106.97	106.47	104.16	105.59	106.79	104.98	104.66	107.25	105.01	107.52	105.42	107.34	104.5	106.42	106.53	105.77	105.82	106.46	104.87	104.07	108.05	105.77	107.32	108.2	107.69	105.54	106.37	107.43	107.32	106.29
103.78	105.82	104.64	106.2	104.85	105.57	108.73	106.55	104.36	105.87	106.12	103.99	107.62	106.73	107.6	105.1	106.92	104.28	106.11	106.37	106.49	107.63	104.88	105.93	106.8	103.47	102.98	105.91	105.28	106.38	105.14	106.13	106.45	106.57	106.46	104.72	104.14	105.91	105.48	106	103.79	104.96	107.42	106.07	107.38	104.22	105.06	107.78	104.44	104.45
104.45	104.09	105.09	105.01	105.1	105.4	104.2	104.69	102.73	106.36	107.03	105.17	104.65	103.24	103.78	99.988	105.24	105.01	104.42	105.42	104.63	105.13	104.27	105.31	105.28	102.02	106.46	103.21	104.98	106.57	105.17	105.3	104.46	104.28	105.29	105.92	104.92	105.93	105.7	104.14	105.35	104.24	104.89	106.17	104.85	103.67	104.77	104.67	102.68	104.17
105.34	107.7	106.88	108.45	104.98	103.92	107.81	105.64	106.46	106.07	105.5	104.8	105.18	106.74	104.69	105.86	104.9	106.88	103.87	103.38	106.74	105.99	103.95	106.79	106.11	105.27	106.97	105.51	102.87	105.38	107.04	105.07	103.74	104.18	106.54	104.21	107.85	107.61	106.72	105.03	106.44	108.13	107.82	105.08	105.45	105.08	104.09	107.08	106.06	105.75
105.79	106.66	105.12	106.38	105.56	106.22	107.25	105.02	105.41	105.06	105.4	102.88	106.92	103.81	106.78	106.86	106.86	104.21	105.17	105.62	105.87	103.86	106.15	109.02	107.34	105.67	108.15	105.41	106.6	105.74	104.44	103.87	104.62	104.21	106.24	104.33	105.62	104.88	107.68	104.48	105.72	105.1	107.21	106.48	106.01	105.91	105.06	103.46	104.59	105.57
103.52	105.21	105.48	101.98	102.14	106.24	105.97	104.78	101.27	105.46	104.25	105.77	106.28	103.51	102.01	103.13	103.86	103.85	104.95	104.27	105.77	104.39	105.15	103.42	105.83	103.86	105.12	102.98	102.44	105.18	105.8	105.65	102.71	106.09	103.69	103.76	107.05	104.62	102.37	102.36	106.4	106.01	102.63	103.89	103.37	103.19	103.79	105.68	105.35	105.55
98.442	99.898	98.936	99.619	100.83	100.22	100.46	100.77	99.772	100.89	101.44	99.097	98.203	98.42	98.793	101.34	99.852	98.99	99.961	98.489	100.24	100.46	100.73	100.1	100.16	98.424	98.587	100.13	100.16	99.336	99.61	100.63	100.32	100.56	99.789	102.08	100.6	100.11	100.33	100.77	98.752	101.04	99.349	97.675	100.09	99.549	96.918	97.875	100.5	100.79
99.545	101.46	100.22	100.14	103.01	101.43	99.641	100.11	100.34	99.574	101.09	102.05	102.37	103.29	101.44	100.96	100.38	102.05	98.081	103.91	102.17	102.27	103.4	101.02	103.36	100.97	100.24	100.94	101.31	100.46	100.07	101.18	100.98	102.82	99.79	99.619	99.643	101.58	99.979	100.73	100.98	101.94	102.07	101.4	103.66	99.115	103.77	100.36	98.951	100.79
106.55	105.37	106.6	106.41	106.61	105.91	105.6	105.6	104.42	104.95	107.03	104.6	106.33	105.67	106.01	105.94	105.23	106.34	103.08	105.71	104.4	102.65	107.05	106.66	105.77	106.34	106.07	105.04	105.2	104.97	106.1	107.83	106.9	107.71	106.1	105.85	106.47	104.36	105.19	106.53	104.8	106.95	104.28	106.32	106.34	104.86	106.19	106.49	107.85	107.82
103.22	105.14	108.62	106.04	107.19	105.28	106.3	105.42	104.33	109.12	106.85	104.68	103.62	105.43	105.72	104.6	109.71	105.12	106.83	106.48	105.23	104.77	105.37	105.38	105.17	106.42	105.3	106.49	104.69	105.07	103.65	104.26	103.79	106.72	107.14	104.99	105.55	107.44	105.2	106.44	105.02	106.05	104.24	107.47	105.2	105.83	107.11	105.37	106.74	106.6
110.36	110.58	112.22	111.51	111.2	110.05	110.43	110.78	113.05	111.61	111.85	112.05	110.54	110.02	111.84	110.72	112.92	110.03	111.21	113.97	112.95	111.51	111.81	110.75	111.32	111.33	112.98	112.47	113.51	111.24	110.43	111.18	113.35	109.08	111.8	111.4	110.69	111.05	111.38	110.63	111.75	110.21	111.75	110.43	109.96	110.23	110.64	109.36	112.21	110.22
112	108.96	111.04	110.79	107.98	109.63	109.04	111.44	107.25	109.32	109.69	111.04	107.99	111.23	109.37	110	110.27	109.53	109.49	109.7	110.01	109.31	110.87	111.14	109.21	111.11	110.63	108.41	109.79	109.38	109.73	110.14	109.98	109.65	109.22	110.7	111.25	111.41	108.91	111.16	109.79	109.14	110.51	109.81	110.13	107.42	107.14	110.89	110.08	112.57
112.22	113.66	112.12	113.45	113.53	111.18	114.36	112.6	111.48	110.34	113.2	111.28	112.08	111.66	114.46	112.41	109.98	114.01	112.52	113.63	113.06	111.17	110.74	112.43	111	112.77	111.43	112.57	112.09	111.79	112.17	112.35	112.64	110.84	112.68	112.81	113.6	111.8	110.89	111.86	110.84	110.84	111.78	111.53	112.53	110.24	113.67	114.8	112.34	109.91
110.32	112.38	109.92	109.62	110.5	111.33	106.22	110.59	111.62	108.23	106.56	110.99	109.27	110.53	108.43	109.72	112.03	109.42	106.99	111.02	110.31	109.91	108.73	112.05	111.03	110.65	108.26	107.85	110.78	110.87	108.87	109.18	109.12	109.44	109.36	108.1	111.01	107.13	108.63	110.28	109	109.76	108.12	108	106.69	108.56	109.32	111.49	109.7	110.26
106.44	105	107	107.05	105.45	105.21	107.74	104.44	107.1	106.68	106.33	105.98	104.71	103.25	103.99	104.51	108.13	105.49	106.27	105.34	105.58	107.1	106.29	107.64	104.36	105.3	107.85	107.94	107.27	107.71	105.26	107.06	105.94	106.16	105.81	107.21	106.35	106.54	104.19	106.6	107.18	106.06	104.86	105.18	107.03	106.11	107.59	105.68	104.37	107.71
111.1	111.14	112.43	112.09	112.68	109.55	112.32	110.66	111.49	112.04	111.86	113.47	110.72	112.29	113.09	111.22	109.96	110.63	114.24	113.04	109.72	112.74	112.02	110.26	111.98	112.72	112.66	108.89	111.46	113.29	110.6	111.03	111.55	109.93	111.23	111.33	111.53	112.12	112.04	111.93	112.35	113.75	112.45	114.89	112.66	112.79	111.73	110.75	112.45	110.11
107.17	106.59	103.85	106.04	105.58	104.01	107.77	108.3	102.55	105.31	104.31	103.78	106.06	105.13	103.11	107.85	104.97	107.03	105.3	106.76	105.86	106.2	106.99	106.27	106.75	105.69	107.08	106.96	105.41	104.41	106.11	105.16	105.42	104.49	108.53	106.23	106.91	104.97	104.51	104	104.27	104.46	106.81	105.06	105.6	106.06	104.35	104.71	104.49	107.28
110.77	108.6	110.84	112.62	110.54	110.97	110.03	109.33	111.48	107.96	110.39	110.3	109.65	110.85	110.58	111.76	110.37	110.99	110.61	109.28	111.68	109.77	110.2	110.02	110.82	108.94	110.68	107.58	110.49	109.82	110.16	111.51	110.61	109.21	109.84	110.13	110.43	110.12	109.34	109.54	109.62	111.4	112.57	110.66	110.53	110.06	109.65	108.95	109.67	110.62
105.01	106.67	105.12	105.95	103.75	103.44	104.2	107.66	105.73	105.94	107.16	107.5	105.46	105.54	105.59	105.2	105.42	105.34	106.06	107.52	104.95	106.66	105.91	106.26	103.42	106.18	106.48	106.05	106.04	107.51	107.19	104.71	107.94	105.58	103.78	106.19	106.13	106.56	104.66	105.46	104.89	107.03	107.08	103.21	107.42	107.16	105.3	106.89	104.64	108.07
105.26	105.22	108.33	107.74	105.67	104.26	105.78	104.93	106.17	107.71	104.37	103.87	105.15	105.8	106.98	105.89	103.18	105.79	104.73	105	103.51	106.94	104.33	106.07	106.54	106.41	107.75	104.85	104.01	104.71	105.04	106.64	105.69	106.35	106.9	106.96	105.67	107.27	105.13	106.87	105.51	108.14	106.38	105.03	104.83	105.97	107.27	106.76	106.66	108.52
98.016	99.76	102.07	102.75	101.54	99.229	100.78	99.504	97.444	101.62	99.349	98.491	99.842	99.918	102.34	101.73	100.09	99.959	102.38	100.44	100.97	99.314	101.38	101.35	97.693	101.69	100.4	100.57	99.857	97.045	102.62	101.4	101.2	97.776	99.669	99.975	99.737	102.36	103.31	99.953	100.88	101.46	99.783	100.29	100.8	101.42	99.098	102.24	101.32	101.3
104.41	105.34	105.35	103.76	105.59	106.13	106.89	106.72	105.39	105.66	104.33	108.17	104.54	105	105.67	104.25	104.62	104.14	108.2	106.31	106.35	106.87	106.65	106.13	105.56	106.55	107.27	104.67	106.51	105.38	105.75	105.26	106.88	106.19	106.22	106.31	106.45	104.15	103.16	104.48	103.44	105.15	104.58	105.98	106.11	104.83	107.96	105.34	105.44	105.24
102.03	103.02	103.8	101.86	103.28	100.64	100.92	100.81	101.08	102.04	101.72	100.75	102.32	101.9	100.95	101.41	100.3	99.726	99.924	100.76	100.57	101.05	102.46	102.15	100.25	104	101.49	100.8	100.36	100.23	101.47	99.885	101.37	102.12	100.26	100.63	102.59	102.52	103.4	99.917	99.514	100.69	101.32	100.16	101.77	101.54	103.24	101.58	102.46	101.79
110.32	110.23	109.97	111.76	112.28	111.63	112.2	114.16	111.32	111.7	110.92	111.8	111.75	109.76	112.45	110.53	112.22	108.77	110.73	111.47	111.18	111.57	110.36	111.91	109.28	111.4	112.06	112.55	111.52	110	111.46	111.86	109.84	110.88	109.85	112.91	114.13	111.4	110.45	112.18	110.59	111.75	108.76	110.17	113.7	112.88	110.97	110.7	108.51	111.27
107.03	103.91	106.86	106.28	105.96	105.6	107.3	104.12	107.94	107.36	107.29	104.57	107.81	106.71	105.48	105.79	105.22	106.62	108.55	105.9	105.92	106.16	109.8	106.18	106.02	105.77	108.42	106.85	105.78	105.61	106.85	107.05	106.54	105.54	105.02	105.43	105.9	106.59	105.87	106.08	106.54	107.05	104.15	106	106.94	104.76	106.31	107.29	105.78	106.23
112.97	112.15	110.84	113.76	112.08	111.52	111.52	112.1	111.34	110.25	112.97	110.84	110.65	109.79	111.04	112.35	110.77	110.52	112.36	112.16	112.42	112.27	110.98	111.46	110.18	112.03	113.97	114.39	109.85	110.93	110.03	108.77	111.96	111.1	113.29	111.14	110.08	111.33	111.99	111.77	112.82	112.04	111.91	112.3	114.32	111.85	111.5	113.88	111.16	111.32
105.88	104.11	105.86	103.53	104.46	102.1	104.93	104.42	104.3	103.15	103.54	105.98	104.83	102.95	103.73	103.72	102.18	103	105.5	102.08	105.22	102.9	104.47	103.63	104.36	102.71	103.99	103.33	106.15	104.31	104.93	105.72	104.82	105.01	103.06	104.28	103.12	104.08	102.85	101.95	104.05	104.4	104.67	104.36	103.4	102.97	103.95	104.58	103.17	105
101.87	100.93	101.24	101.92	99.557	102.49	100.25	99.998	101.06	101.6	99.632	98.758	100.04	102.55	101.44	99.686	101.37	102	100.51	99.843	100.62	102.24	102.04	102.49	100.78	100.66	101.91	99.891	100.68	100.94	101.64	100.31	99.037	102.91	102.25	99.375	100.78	101.2	100.55	100.47	101.42	100.73	102.14	100.61	100.53	101.57	100.43	100.41	101.44	100.95
106.82	105.36	108.46	106.82	105.79	106.65	105.29	106.08	107.17	105.78	105.71	109.08	108.06	103.09	103.51	106.4	105.33	106.87	107.75	107.36	106.16	106.7	106.08	106.92	105.52	107.31	106.79	105.65	105.93	106.38	105.55	104.44	104.69	107.21	105.76	105.38	108.81	107.98	104.61	107.86	106.25	107.35	106.69	105.75	106.91	108.51	105.49	106.6	107.14	107.6
104.82	105.76	104.75	104.61	107.03	105.33	107.48	106.23	104.6	105.93	104.37	105.53	107.29	108.33	106.43	106.67	104.43	107.51	107.96	105.81	105.4	105.69	104.08	105.98	106.94	105.44	108.28	107.97	106.74	106.49	107.17	106.62	104.08	107.43	105.87	103.51	106.55	104.84	107.89	106.83	104.42	104.44	103.92	106.85	105.35	105.54	104.84	105.7	106.02	105.13
98.988	102.45	98.136	98.789	100.63	100.1	100.58	99.834	100.42	99.028	101.85	102.69	99.069	98.773	98.342	99.923	100.27	100.6	102.51	98.415	99.854	99.907	100.32	99.44	101.21	101.18	99.706	99.582	98.71	97.153	98.389	100.09	99.161	97.926	99.492	99.224	100.11	100.78	103.14	100.31	100.45	97.338	97.47	98.692	101.95	97.933	99.728	101.55	99.69	101.09
108.91	108.37	104.99	105.27	106.05	106.08	103.86	108.21	106.26	106.28	105.46	105.56	105.19	106.31	105.87	106.21	107.91	105.62	104.29	107.3	106.46	104.34	105.65	106.15	106.55	104.19	104.68	106.55	105.61	105.71	107.86	106.62	106.03	106.08	105.03	105.8	107.21	106.52	105.07	107.1	104.59	106.82	106.51	104.81	106.64	106.12	104.56	106.95	104.73	104.04
103.88	104.02	105.24	105.76	106.06	106.21	105.77	106.43	105.84	104.88	105.68	102.81	105.39	103.9	102.98	106.04	104.92	104.67	106.18	104.73	106.12	105.47	105.3	104.8	103.84	102.6	104.17	103.56	105.91	106.77	105.25	105.42	105.74	105.86	104.61	105.37	104.32	102.76	106.07	106.78	103.65	105.13	104.32	105.35	103.85	104.33	103.85	105.42	104.07	104.92
112.18	110.29	112	110.57	110.45	108.75	108.41	107.59	110.33	110.39	110.93	109.86	109.62	107.96	110.69	109.09	111.23	110.9	109.46	110.65	109.8	109.1	109.07	109.71	109.67	109.46	109.91	109.72	110.3	109.45	111.5	108.53	109.34	108.94	110.28	108.47	111.37	110.76	110.72	109.3	110.38	110.92	108.86	110.26	107.88	111.41	110.26	110.27	109.95	107.39
100.32	98.278	101.23	98.972	98.85	99.229	99.777	99.563	100.4	101.96	100.6	102.21	100.21	100.81	99.549	101.32	98.537	99.458	100.36	98.331	99.872	99.312	100.15	101.15	100.69	101.09	102.72	98.446	99.065	100.48	101.28	101.61	101.3	101.76	100.51	97.985	101.8	101.51	98.183	101.5	101.63	99.846	100.79	100.18	102.27	102.18	98.947	99.446	102.16	99.917
105.5	105.64	105.72	105.84	106.48	104.6	105.9	106.87	105.55	106.72	105.1	103.03	104.12	106.48	106.03	105.63	104.56	106.79	105.85	106.37	104.48	105.88	107.12	105.64	106.58	106.78	107.06	108.19	104.33	105.08	103.77	105.38	106.22	104.48	106.66	106.68	105.19	106.11	105.72	105.18	106.06	105.23	106.12	104.19	106.35	107.35	107.04	106.03	104.91	103.98
111.35	112.7	109.76	109.78	109.98	109.2	111.92	110.7	108.05	109.92	111.08	112.84	109.09	108.99	109.16	112.55	111.75	111.18	111.2	112.42	108.24	107.12	109.13	111.92	112.92	109.45	110.37	112.24	113.37	113.28	110.7	112.59	110.75	109.84	111.17	109.43	111.77	109.81	109.29	109.85	110.89	109.76	108.78	110.86	110.66	111.42	110.53	108.92	109.35	111.35
106.77	106	105.23	106.34	105.35	106.61	106	104.98	106.37	106.48	102.54	107.31	106.39	105.58	106.97	104.1	107.34	106.44	107.98	106.11	104.93	104.32	107.18	106.08	105.21	105.94	105.49	106.71	105.38	105.51	106.37	106.06	104.37	108.45	102.87	105.61	104.07	105.87	105.49	107.24	105.81	105.58	103.85	105.53	106.85	105.57	104.23	105.2	107.06	106.23
98.193	99.158	99.345	100.57	99.458	100.9	102.24	100.19	98	97.033	99.776	102.14	100.2	103.26	99.216	99.678	100.23	98.924	98.793	99.102	99.395	99.841	101.08	100.45	98.741	98.416	100.44	100.25	99.404	98.477	99.714	98.983	98.677	100.37	98.417	99.764	100.02	101.63	98.989	99.91	98.913	98.179	99.179	98.931	98.788	100.39	100.49	98.134	101.78	99.465
107.11	105.02	107.49	106.42	104.48	107.2	107.76	106	105.31	106.57	104	106.04	103.03	104.45	105.43	106.39	106.44	105.21	107.07	105.47	106.12	104.7	106.57	106.31	102.65	106.75	106.25	105.33	105.07	106.28	105.64	103.52	104.56	106.2	106.61	106.57	105.43	103.43	104.25	107.05	108.04	104.6	104.91	105.32	104.22	106.88	105.61	106.39	103.64	105.05
100.93	101.96	99.395	100.09	98.496	100.76	98.08	99.113	98.431	98.077	99.249	101.16	98.131	100.05	101.56	99.718	99.091	99.33	99.997	99.485	98.74	101.67	99.234	98.87	100.27	100.46	100.11	99.799	102.53	98.028	99.032	98.898	99.475	101.29	102.02	99.158	100.52	101.51	99.938	100.57	98.358	100.53	99.519	101.01	100.25	101.56	99.756	102.68	100.97	99.667
119.64	119.4	119.68	115.9	117.63	115.79	118.42	116.03	116.66	118.71	116.82	118.35	115.88	116.11	118.59	116.08	118.65	119.85	117.76	117.06	118.07	118.26	118.36	118.73	118.15	117.05	117.67	118.35	118.01	117.84	116.37	118.46	116.22	115.87	117.22	117.32	116.51	120.39	119.03	115.6	119.79	116.01	119.99	118.1	117.08	116.36	118.49	116.8	118.42	119.19
107.72	105.82	103.56	105.8	107.8	104.62	106.34	106.7	104.83	102.43	104.75	104.39	102.7	106.84	103.66	106.38	105.18	105.88	104.75	105.99	106.22	105.46	106.02	106.71	104.72	105.02	106.5	105.09	106.58	105.47	105.44	105.09	105.54	106.98	104.05	105.89	106.9	105.11	107.17	106.03	104.53	103.97	105.61	105.84	105.26	105.52	106.64	103.7	103.29	105.07
101.02	101.73	99.657	100.19	99.756	100.67	97.742	101.77	99.779	100.2	98.834	98.962	97.894	99.461	100.34	100.6	98.738	100.79	101.77	100.27	98.405	99.921	99.699	100.57	99.737	100.24	98.556	100.03	101.42	102.38	99.705	100.37	101.47	100.68	101.57	99.74	99.893	99.458	100.4	101.87	100.48	101.89	98.336	102.79	98.964	100.4	102.31	100.6	99.862	101.22
106.89	105.45	104.77	106.96	103.82	105.36	107.72	106.84	108.51	109.62	104.88	106.59	106.23	109.26	105.84	107.1	107.84	104.69	106.38	105.95	106.77	105.91	104.21	105.3	105.08	105.59	107.18	107.91	109.6	104.95	105.37	104.51	105.81	105.59	107.95	105.2	107.47	104.36	103.48	104.85	106.15	105.28	107.48	106.4	105.09	106.27	105.21	104.28	105.71	105.32
104.03	104.86	106.4	104.88	105.09	103.53	103.14	101.25	104.73	103.42	107.37	104.42	105.4	105	105.29	106.29	105.26	103.81	102.45	106.47	104.52	105.35	104.57	104.53	105.53	104.01	104.24	105.03	105.69	107.77	104.65	103.77	102.99	105.85	105.84	105.43	106.39	104.38	106.58	105.22	104.54	104.32	107.36	104.55	104.02	103.74	106.78	106.25	105.07	106.05
99.773	101.63	102.04	99.312	99.999	100.92	98.381	100.23	101.01	101.69	99.535	98.74	100.26	99.444	101.07	101.79	99.359	100.7	99.832	100.24	100.54	98.304	99.335	99.353	101.74	99.317	100.78	98.689	100.04	99.881	101.57	103.17	100.87	98.629	102.31	100.03	101.6	99.196	99.455	102.11	98.53	100.39	98.694	100.34	99.362	102.05	100.71	100.21	100.37	100.92
119.71	117.33	118.88	114.81	114.84	115.99	116.32	118.43	116.81	117.01	118.04	115.47	115.32	117.34	119.07	116.91	120.55	116.69	119.17	118.22	116.13	119.46	117.48	118.46	117.39	117.71	118.24	115.5	119.56	117.45	118.2	116.39	118.99	117.62	119.07	117.87	117.08	118.49	117.81	115.46	117.64	117.7	117.9	118.32	117.54	118.15	117.66	117.78	119.89	116.24
107.41	105.21	105.63	106.77	105.97	106	106.82	106.25	105.36	105.72	106.72	104.64	106.8	103.5	104.48	106.86	104.71	106.77	106.28	105.64	107.48	106.38	106.14	106.67	104.36	108.16	107.28	106.82	107.33	105.19	105.96	105.13	106.06	104.2	107.87	104.6	105.08	105.58	105.54	106.05	105.56	106.25	106.67	105.21	106.77	107	106.7	108.11	106.32	104.3
114.05	112.61	109.67	113.07	115.15	113.12	111.64	113.45	112.25	113.59	111.17	113.12	114.1	112.53	113.57	111.4	112.07	112.68	114.01	113.97	113.47	112.23	112.73	110.76	111.2	109.88	112.83	111.82	112.18	112	112.17	112.52	113.13	112.66	111.25	112.22	113.83	111.31	111.93	115.49	113.62	111.95	114.19	112.21	113.62	112.93	110.49	113.58	112.58	113.84
103.69	105.3	104.11	106.67	105.85	105.9	104.7	105.79	105.68	106.82	105.64	103.45	103.46	106.92	109.43	107.53	103.23	107.47	107.02	106.48	106.29	106.49	105.55	104.67	103.86	104.38	105.67	106.13	105.08	104.85	107.47	106.71	105.16	103.63	104.28	107.35	103.52	108.21	105.5	105.03	104.86	104.18	104.58	106.38	107.61	107.07	105.66	106.19	106.89	105.63
105.08	103.95	105.45	103.44	103.79	103.54	104.52	106.99	103.99	103.79	103.15	103.84	105.82	104.39	103.76	103.91	103.59	103.36	105.37	105.3	102.75	102.12	103	103.86	101.94	105.92	104.28	103.59	103.47	105.24	103.18	104.22	105.24	105.85	103.5	106.61	105.71	103.65	105.09	105.51	105	104.95	103.22	102.53	104.56	105.28	104.12	104.05	105.14	105.79
110.03	112.2	111.75	112.8	111.85	109.26	110.21	111.15	110.74	114.16	109.28	111.1	113.07	111.91	111.55	110.31	112.08	111.08	112.99	112.38	112.07	113.39	110.56	110.22	109.41	110.56	113.89	111.42	113.92	109.66	112.79	110.6	111.32	112.7	110.64	112.61	112.04	109.47	113.43	110.99	110.69	112.87	110.81	111.51	112.49	111.42	112.02	110.71	110.76	112.32
110.8	111.79	111.73	110.74	111.79	110.44	110.02	112.13	109.43	108.74	110.11	112.05	112.47	111.03	111.15	112.44	109.44	111.22	111.97	110.25	112.08	110.47	111.95	113.7	110.57	111.32	111.12	110	109.01	109.99	112.69	111.42	111.16	109.98	109.15	111.48	109.71	111.77	111.7	110.76	111.5	110.36	112.22	111.52	112.36	112.23	110.67	111.49	110.34	110.31
109.06	110.55	109.38	111.04	110.56	112.48	109.92	111.45	111.52	110.85	109.03	110.5	111.45	110.56	109.61	111.46	110.59	111.08	110.99	112.84	110.45	113.71	110.37	110.29	112	112.62	110.07	112.36	111.02	110.54	107.75	112.44	110.71	111.82	112.08	112.6	110.73	111.15	111.73	111.42	109.81	111.97	111.72	112.21	111.34	110.07	112.13	112.12	108.93	110.62
104.55	106.75	106.38	105.76	107.72	104.59	106.38	105.79	106.83	106.64	105.94	105.12	107.59	105.53	104.72	107	106.27	106.01	105.07	106.17	107.71	106.39	103.19	104.62	108.73	106.7	105.9	105.37	105.67	107.99	104.42	105.15	105.62	106.45	106.7	105.56	106.85	105.68	106.59	102.65	103.83	105.2	105.6	107.5	105.38	108.33	106.12	105.05	106.43	106.11
105.86	105.71	106.58	105.8	105.94	105.05	105.9	107.9	105.58	104.41	103.33	106.32	107.2	106.47	107.02	105.68	105.1	108.35	105.05	107.6	106.43	107.04	105.36	107.24	105.89	104.54	106.39	105.56	105.65	106.79	106.03	106.04	108.06	108.26	107.5	107.17	106.5	106.68	106.17	106.34	105.85	105.06	105.66	106.72	105.05	106.14	106.5	105.82	107.36	106.99
105.97	106.35	105.98	103.72	105.33	103.31	103.12	104.92	106.35	104.65	104.14	103.92	104.69	104.83	104.08	104.79	104.47	104.77	104.42	105.63	104.55	105.29	104.66	104.96	104.83	103.28	102.54	102.93	107.79	104.3	104.44	103.32	105.52	106.36	103.28	104.42	102.62	104.94	102.27	106.07	103.42	104.49	105.23	103.47	104.82	105.86	104	104.29	106.87	106.3
107.5	103.74	106.24	106.7	107.17	105.46	107.08	105.26	107.8	106.78	108.11	107.02	109.51	104.41	106.38	102.56	107.18	107.58	106.77	107.34	106.29	107.33	105.05	105.29	105.94	105.56	105.8	105.97	105.8	104.66	105.42	107.49	104.55	105.65	105.66	104.45	106.92	105.84	106.86	106.07	105.8	107.4	105.98	105.5	104.79	109.32	104.73	106.4	106.66	107.97
106.71	106.21	106.86	106.35	103.2	104.52	106.54	104.86	107.44	107.79	104.86	104.47	105.67	104.88	108.24	105.71	107.16	106.23	105.38	104.55	103.5	105.97	105.49	105.78	107.18	105.45	105.18	106.85	105.07	105.69	105.02	107.22	105.81	105.17	106.1	105.41	106.08	105.23	105.48	105.12	107.79	105.02	103.48	105.87	103.37	103.89	104	104.23	104.83	105.3
101.33	99.99	100.82	99.92	98.742	101.23	101.09	99.385	101.38	99.198	102.41	99.628	102.37	102.26	100.17	102.66	101.55	99.958	99.489	101.76	102.54	101.48	101.79	102.69	99.861	99.772	102.77	100.23	99.678	99.01	99.394	101.26	100.58	101.25	101.06	100.03	98.731	100.94	101.2	99.018	101.47	100.22	100.98	100.07	100	97.828	102.46	98.618	101.77	101.08
99.9	99.032	98.703	99.171	98.493	99.011	98.156	97.807	98.937	100.12	101.52	100.29	100.31	99.979	99.144	100.26	98.477	99.752	100.37	100.57	101.87	101.06	97.906	99.552	98.874	100.24	99.205	99.948	100.09	101.56	100.46	100.86	96.876	99.898	98.687	99.59	98.595	99.792	100.04	99.705	98.968	100.75	98.663	99.407	100.8	102.19	101.93	100.38	100.73	98.196
108.05	111.31	108.94	109.86	109.49	109.45	109.47	109.59	110.12	111.48	108.19	111.04	111.11	108.81	110.27	110.42	108.67	109.33	108.73	108.65	110.18	111.69	109.85	109.49	111.3	110.63	111.31	111.3	109.12	109.38	106.62	109.17	109.28	110.73	109.97	110.49	110.21	109.84	109.8	110.41	107.33	108.66	109.54	110.95	108.9	109.24	110.4	107.96	109.6	110.48
103.7	104.41	102.9	102.33	104.41	104.4	105.85	104.92	105.01	105.08	104.6	105.33	105.76	105.02	104.51	104.52	106.79	103.87	103.43	103.62	102.68	106.15	103.37	103.39	103.32	108.24	104.79	105.65	105.67	102.48	105.31	105.68	104.24	105.01	104.29	102.3	104.14	104.72	102.85	106.75	104.54	104.2	103.6	102.96	103.4	105.86	106.09	105.07	104.42	104.61
107.03	104.99	105.21	106.92	105.42	107.44	105.38	104.14	106.42	106.13	106.35	107.19	106.08	107.34	105.25	104.68	105.85	109.61	105.66	106.33	106.85	105.98	105.99	107.1	106.74	106.31	106.87	108.32	107.89	106.96	105.76	104.55	105.56	105.51	105.64	107.14	104.95	105.71	106.5	109.64	105.71	106.34	105.27	105.99	107.14	105.93	107.03	106.37	107.34	105.67
106.49	105.11	106.08	103.25	105.69	104.11	103.23	106.72	106.41	105.26	104.89	106.66	103.88	104.74	104.62	103.49	105.82	105.44	103.71	106.43	105.19	106.01	106.56	106.73	105.48	103.85	105.29	106.29	105.72	105.9	105.72	107.04	107.39	102.98	103.35	105.18	106.17	105.13	105.05	103.09	105.65	106.19	104.47	105.28	103.65	105.83	105.81	106.27	105.65	106.99
111.81	111.85	113.38	110.61	111.89	111.05	110.77	110.2	111.86	112.12	111.76	111.79	109.62	114.03	112.16	112.08	112.32	110.88	113.53	111.73	111.76	114.28	113.6	109.03	111.17	112.1	111.35	114.41	110.85	111.54	110	110.75	113.51	110.13	114.86	113.56	111.34	111.43	110.4	110.56	112.49	111.9	109.95	112.3	112.12	112.13	108.87	112.18	112.67	109.02
99.766	100.97	102.03	101.05	99.312	99.852	101.6	100.14	99.312	97.454	99.205	100.11	101.04	100.79	100.4	99.794	97.157	98.737	100.09	101.5	98.646	99.098	100.07	98.444	99.874	100.1	103.26	99.067	99.888	101.99	100.42	100.91	99.111	98.734	100.04	101.17	99.54	99.771	100.99	100.08	99.619	100.42	98.197	102.62	99.651	99.177	99.527	97.587	100.07	98.322
105.98	107.43	106.43	102.69	107.14	104.29	107.52	106.67	105.69	105.82	104.88	105.93	105.51	106.98	104.75	105.76	105.53	107.31	104.52	105.96	106.23	107.05	108.43	107.9	106.99	106.12	107.45	107.43	105.29	107.26	106.06	106.7	106.25	105.71	107.87	108.01	106.02	106.29	106.57	107.36	105.94	105.79	105.03	105.11	106.64	106.56	106.41	107.68	107.19	106.85
105.76	108.3	104.83	105.7	105.97	105.82	104.84	105.3	107.1	106.01	106.35	107.07	106.96	104.64	106.9	105.23	105.03	106.12	107.42	106.25	104.52	105.59	103.97	105.44	107.11	105.8	106.4	107.5	107.08	105.32	107.3	103.64	107.25	107.38	106.64	105.26	106.36	106.82	109.04	105.85	107.11	105.65	106.75	107.12	106.34	107.88	108.25	106.91	106.47	106.27
108.89	109.89	109.36	111.8	110.51	111.17	111.68	109.51	109.35	110.47	112.08	109.47	110.73	110.21	111.24	109.61	109.66	111.18	108.39	110.16	108.72	108.37	109.99	111.2	109.47	108.77	107.71	110.39	108.04	110.02	110.55	110.9	109.69	108.64	108.54	111.78	111.9	112.19	110.71	109.17	108.45	108.32	107.83	110.96	106.27	110.09	110.34	110.63	109.87	110.67
104.75	108.23	103.1	105.36	105.97	107.28	105.26	103.44	104.97	105.91	108.36	107.81	103.88	105.22	106.52	105.18	105.04	106.81	106.29	106.44	106.53	104.32	104.96	104.12	107.04	104.71	105.03	104.11	105.64	105.14	104.71	106.78	104.44	106.61	107.21	105.05	105.3	105.82	105.63	105.11	106.95	106.24	103.73	106.28	104.45	107.43	105.51	107.71	106.1	104.83
111.02	110.53	108.38	109.67	110.08	111.43	110.39	109.58	109.41	108.73	110.5	111.78	108.94	109.59	111.33	110.96	112.2	110.7	108.94	108.83	108.45	109.24	110.85	108.69	107.46	111.9	110.57	108.69	111.67	109.16	111.18	111.8	107.26	107.79	110.55	109.01	112.24	112.64	109.19	111.05	110.22	108.49	112.13	112.13	111.09	109.34	109.6	111.08	111.19	109.68
111.23	111.05	112.63	109.78	110.17	109.45	112.59	110.47	109.67	111.49	112.09	109.04	108.76	112.55	111.82	109.69	112.65	112.4	110.05	112.26	110.96	111.42	112	109.44	110.73	111.12	111.11	111.52	111.34	111.89	109.75	111.94	112.64	111.14	111.83	113.78	110.73	113.41	109.72	110.61	110.67	112.75	112.53	109.89	109.45	110.79	110.74	110.6	110.4	111.49
110.35	108.78	110.86	112.49	111.04	111.19	111.38	109.35	111.42	112.53	110.79	111.68	111.44	111.17	110.71	109.98	110.8	111.93	111.04	111.84	112.54	109.6	110.36	111.99	109.77	111.17	110.44	111.12	109.09	110.24	111.92	111.43	110.93	109.65	111.56	111.64	110.34	109.45	111.92	110.61	111.66	109.72	109.95	114.23	111.41	111.65	110.15	110.42	112.05	111.26
112.16	111.48	111.19	112.9	110.57	113.35	111.63	111.75	110.89	111.82	112.84	113.62	110.98	112.95	112.26	111.79	111.86	111.79	111.11	111.64	110.36	112.52	112.5	113.6	110.87	112.99	111.44	109.36	113.29	110.96	112.09	112.73	113.88	111.22	112.31	111.27	111.87	112.09	114.11	111.56	112.41	113.62	113.53	110.62	110.41	109.36	112.93	113.73	112.29	112.25
110.68	113.75	111.51	111.73	111.42	112.06	109.88	111.53	110.89	113.48	110.98	112.58	110.36	110.13	113.59	111.47	109.9	112.41	113.59	111.08	114.4	110.44	111.79	110.26	111.69	113.39	107.99	108.46	111.12	111.12	112.03	109.72	111.92	110.17	112.84	111.81	111.01	112.48	113.05	112.07	110.77	111.15	112.78	112.52	110.52	110.75	113.89	110.21	110.86	109.61
116.65	118.13	117.55	118.22	118.19	117.03	117.95	116.63	116.51	117.69	115.02	116.84	117.87	116.21	116.47	118.79	119.39	115.46	116.32	118.43	117.91	117.48	119.46	118.16	118.43	118.47	117.28	117.46	118	119.37	114.83	117.55	119.52	118.26	117.2	118.19	121.28	115.64	118.84	116.6	117.03	120.39	119.11	115.6	118.72	118.2	115.68	117.55	116.92	115.96
106.21	104.05	107.6	104.26	104.63	106.51	102.64	104.83	105.82	107.27	106.94	107.95	106.95	105.68	107.05	105.06	105.82	106.39	105.94	104.85	105.81	105.39	104.69	104.07	106.39	103.85	105.58	104.24	104.09	107.48	105.32	104.61	106.04	103.2	105.19	103.57	108.34	104.72	105.74	106.12	103.98	104.09	104.24	106.05	103.1	105.33	104.95	106.95	105.18	106.12
108.57	110.2	110.65	110.65	112.32	111.29	109.93	110.48	112.6	110.73	111.56	108.55	113.11	112.99	113.09	109.84	110.72	111.09	110.87	110.44	109.87	109.62	109.66	112.49	110.57	109.5	112.28	111.7	109.98	108.95	111.27	109.7	114.41	111.61	111.72	112	109.22	110.94	110.78	110.54	110.92	112.81	112.32	111.08	111.58	111.6	110.43	114.16	110.4	113.46
117.55	117.59	116.5	117.25	118.63	117.07	115.79	116.41	116.92	118.21	116.79	117.32	117.26	116.92	117.28	117.83	116.23	116.06	115.96	118.67	116.41	118.61	115.67	115.67	119.44	118.68	116.35	117.48	116.69	119.28	118.59	116.74	116.86	118.04	119.54	117.34	117.01	117.12	117.43	117.48	116.35	117.54	119.23	116.53	117.17	117.79	116.85	119.73	116.99	115.59
107.2	102.62	106.23	104.99	104.65	104.36	106.14	105.05	106.82	104.83	104.35	105.19	105.36	104.18	104.52	105.61	105.65	107.34	103.84	105.48	105.03	105.86	103.56	107.67	106.71	104.59	105.45	106.13	105.82	104.25	106.37	104.72	104.46	107.53	106.51	105.28	104.06	105.31	105.89	106.12	102.98	105.93	105.88	103.87	103.65	106.15	107.05	104.44	105.33	104.8
107.19	107.22	105.98	106.28	107.51	107.02	105.45	105.48	106.13	107.33	107.91	104.93	105.61	105.93	105.82	105.14	106.65	107.17	106.79	106.29	104.75	107.59	104.37	106.62	107.44	105.28	108.14	107.23	106.09	105.63	104.63	105.86	107.76	105.99	106.8	105.4	104.96	106.4	107.08	104.96	105.8	106.64	105.43	104.76	106.71	105.74	108.32	106.09	106.61	105.58
106.13	104.23	105.33	104.37	103.71	105.17	102.32	104.32	103.7	104.26	103.83	102.59	104.76	102.63	99.368	104.12	104.1	105.57	105.71	104.31	104.38	105.95	102.02	104.25	105.63	103.62	104.94	103.79	103.79	104.96	103.78	102.25	106.08	104.2	103.39	100.29	104.46	104.52	102.64	104.66	104.09	105.56	101.9	104.3	102.97	105.79	104.05	105.09	104.17	104.82
101.17	101.1	100.63	100.31	101.63	100.04	100.64	100.9	101.03	99.919	103.11	102.8	100.76	100.74	99.915	100.5	101.03	100.94	101.83	99.54	101.47	100.03	100.07	100.68	100.88	103.31	100.69	101.1	100.08	102.88	101.57	101.74	98.342	101	102.37	100.25	101.03	99.738	101.59	101.8	102.81	101.12	99.652	102.2	101.48	100.74	101.48	102.23	100.31	99.522
111.42	110.55	110.81	110.29	110.77	110.02	111.06	112.92	110.98	110.27	112.03	111.66	111.57	112.95	111.15	111.63	112.53	112.63	111.55	110.49	112.91	111.82	109.32	113.42	111.97	110.65	110.41	110.85	110.97	110.44	111.83	111.58	111.15	110.01	110.51	110.44	110.12	111.13	110.4	108.61	112.33	108.3	111.05	111.64	110.25	110.06	108.83	110.3	109.6	110.79
100.64	100.05	100.16	99.971	99.174	100.75	99.214	97.939	103.97	99.343	99.233	100.71	100.31	99.089	98.029	98.336	101.22	100.99	97.614	99.445	99.909	98.284	99.804	100.7	100.85	100.97	99.59	99.911	98.824	102.07	100.32	102.07	101.23	101.24	97.926	99.563	101.31	98.855	100.4	100.89	101.61	98.493	100.94	100.91	97.36	100.59	101.25	100.26	100.88	99.348
106.56	105.59	105.26	106.53	106.81	107.3	107.1	108.99	106.37	105.49	107.01	106.16	106.07	106.47	106.85	107.23	109.01	105.32	106.29	106.29	104.76	105.4	104.13	107.59	107.07	105.99	105.57	106.25	107.74	107.17	106.12	108.79	105.85	105.88	106.06	107.64	107.8	107.18	107.37	104.42	105.44	108.86	105.76	106.2	106.8	105.83	108.88	107.32	104.15	105.72
107.81	105.88	106.52	106.72	104.43	108.33	102.68	105.3	103.03	107.24	105.57	105.66	104.28	106.31	106.86	106.83	105.81	107.63	106.84	106.93	104.99	105.69	105.74	104.85	105.44	103.89	105.65	105.79	105.92	103.61	105.55	105.5	104.58	106.62	105.57	106.89	106.01	106.03	106.3	105.62	107.51	104.27	105.32	105.97	106.89	104.9	105.29	106.2	105.45	108.62
112.74	112.83	111.48	110.17	113.42	111.54	111.91	111.3	110.17	111.82	111.93	113.03	113.13	113.38	111.28	111.1	112.9	112.65	113.25	112.57	110.66	111.76	112.7	113.43	111.02	112.57	112.95	110.02	111.73	111.43	114.27	110.61	112.33	113.08	111.97	112.55	112.15	113.21	111.06	111.93	110.52	110.91	112.01	111.95	109.99	112.15	112.92	113.49	111.45	111.74
111.48	113.06	112.15	111.36	112.31	113.85	113.65	112.6	111.59	113.46	110.3	113.47	112.46	113.08	113.24	114.13	113.45	114.25	112.69	110.99	112.37	113.54	114.23	112.72	112.48	112.8	114.58	110.97	112.51	113.96	113.74	111.75	112.43	113.33	111.41	114.44	113.37	111.5	113.16	112.3	112.99	110.34	113.89	113.22	113.27	111.89	111.78	111.99	111.84	111.63
102.69	105.61	104.97	104.81	104.57	107.68	107.53	106.02	106.12	104.23	105.67	105.76	104.07	104.65	105.97	104.73	105.58	107.36	104.41	107.31	106.45	104.78	107.16	105.81	106.59	105.55	106.44	106.18	106.21	105.44	104.1	102.89	107.04	105.18	105.39	104.56	104.8	107.9	105.19	106.18	107.77	103.92	105.26	108.4	104.77	102.31	102.67	105.01	104.05	104.02
106.35	110.72	108.88	111.62	112	108.94	112	109.75	109.69	110.66	107.85	110.27	109.05	109.84	111.41	108.37	109.06	110.82	109.33	108.68	107.79	109.85	111.07	110.45	108.95	109.09	110.72	109.35	108.89	110.49	109.72	111.49	110.1	109.17	109.41	110.7	111.18	110.01	111.94	108.32	110.05	113.96	109.75	110.5	111.05	110.13	108.65	109.68	111.61	110.87
105.95	106.27	107.9	106.95	105.35	106.23	104.5	106.92	106.75	108.53	106.1	104.12	106.02	105.12	106.69	107.53	106.71	104.72	106.59	105.58	104.83	105.08	104.4	104.86	106.64	106.85	106.87	105.71	105.32	104.33	105.88	106.45	108.73	103.94	105.7	107.57	105.4	108.16	107.69	105.91	106.34	105.13	104.06	107.59	104.7	106.43	104.74	106.44	105.71	107.9
106.59	107.14	106.05	106.55	104.37	106.76	104.43	107.1	104.07	106.32	106.42	107.25	104.14	107.79	107.22	105.64	106.85	108.83	106.75	105.96	106.2	106.49	106.46	105.88	109.79	105.92	105.31	107.55	106.58	105.75	102.83	106.24	107.81	106.47	106.84	104.32	106.12	106.68	106.66	105.41	106.8	108.23	107.04	107.09	108.09	107.14	108.01	106.33	106.09	103.64
106.74	105.46	104.2	105.89	104.79	105.28	108.9	107.49	105.77	104.45	105.95	104.8	104.66	108.09	105.85	104.11	104.47	104.94	107.4	105.96	105.17	105.09	107.87	106.06	104.64	105.95	107.08	105.9	106.02	106.42	107.41	106.05	108.99	108.45	107.51	107.25	103.63	103.8	104.63	105.31	105.72	106.74	105.32	105.77	103.53	105.78	105.32	104.69	105.79	103.46
111.66	114.2	113.79	112.78	113.23	111.5	112.59	112.78	113.61	112.88	110.32	112.5	114.29	112.39	113.14	114.53	114.92	114	110.56	111.22	113.69	113.71	112.12	112.65	112.84	111.91	112.3	111.93	114.14	112.26	113.96	111.96	110.33	113.83	112.64	114.87	112.74	114.26	111.68	111.72	112.94	113.95	112.28	111.92	111.45	114.33	112.32	110.99	112.21	114.42
104.99	106.55	106.21	105.67	105.52	107.63	105.94	107.57	104.13	106.94	104.71	106.46	106.25	105.39	105.25	106.36	105.29	106.96	105.68	107.46	104.65	108.34	107.44	106.64	107	106.69	106.43	107.35	106.29	105.87	107.29	106.02	107.57	105.81	105.39	106.32	107.92	106.79	106.24	106.17	105.54	105.8	107.33	105.42	104.77	106.93	106.49	107.37	109.08	108.24
109.4	105.3	105.58	105.25	107.47	106.22	108.36	107.55	105.81	107.52	106.94	104.93	106.96	103.65	107	103.96	107.4	108.73	105.55	107.44	106.91	105.36	107.19	104.44	104.47	108.39	105.64	105.08	106.54	105.59	106.9	106.64	105.75	108.32	109.27	106.85	108.59	107.9	104.67	106.17	105.35	106.43	106.37	103.75	105.86	107.24	105.19	107.44	106.93	105.57
99.582	101.16	101.23	101.87	102.27	101.99	100.05	101.39	99.339	100.22	99.594	102.04	98.585	100.96	99.682	100.64	100.45	100.02	98.757	101.68	102.24	99.557	99.595	101.48	100.36	99.959	101.54	99.264	99.996	99.954	100.64	98.588	101.36	99.694	101.92	97.757	101.74	100.4	102.5	100.48	98.837	100.68	102.09	99.233	100.91	101.47	99.942	99.438	97.366	100.14
106.58	107.26	105.4	103.35	107.74	104.88	104.7	106.17	106.67	105.33	105.68	107.65	106.04	106.64	105.55	107.1	106.75	106.17	106.29	105.7	106.34	106.58	106.35	107.4	106.48	106.61	106.2	104.64	105.99	104.82	104.91	104.59	106.33	105.59	105.84	105.09	106.47	107.87	106.28	105.64	105.89	103.56	107.23	106.39	106.49	104.91	108.26	105.8	106.39	107.88
105.51	104.57	106.72	106.33	105.72	107.37	103.76	105.03	105.86	106.38	104.44	105.32	103.53	104.23	106.18	103.48	106.29	107.76	106.54	107.58	106.03	103.78	104.59	106.78	106.05	107.9	105.84	104.89	103.35	104.92	103.56	105.75	104.57	104.61	104.57	105.06	104.43	102.73	105.47	105.37	105.3	104.83	105.3	105.33	105.86	105.67	104.97	105.98	105.63	106.55
105.79	107.18	105.12	105.35	106.55	108.3	106.09	107.25	106.05	105.07	107.7	108.12	107.76	106.88	105.95	105.34	108.77	105.62	106.69	107.62	107.65	106.76	103.28	106.24	105.68	106.54	106.95	106.01	106.08	107.21	105.78	106.2	108.89	106.3	108.03	106.81	106.2	106.4	104.64	105.21	106.52	106.88	106.14	105.12	106.21	106.29	107.13	107.12	106.37	105.93
102.73	103.43	102.58	105.03	104.54	103.85	104.4	103.43	104.08	106.38	103.9	103.39	102.56	103.61	105.72	105.43	103.15	106.17	103.72	107.21	104.69	104.66	106.67	103.9	102.52	104.77	103.25	103.67	104.45	105.23	104.48	104.11	103.94	103.64	102	105.43	102.34	102.66	105.59	103.4	104.28	104.42	103.57	103.33	104.31	104.52	104.68	103.03	104.12	102.37
106.06	104.8	105.69	104.81	106.41	104.81	105.27	105.64	105.03	104.53	106.29	105.96	107.38	104.51	104.2	106.53	106.56	104.88	104.2	104.42	105.44	105.9	104.15	104.65	106.66	104.41	107.07	108.02	109.35	105.32	106.18	103.49	105.67	106.03	105.24	106.63	104.96	103.65	104.94	105.83	106.4	104.81	105.65	104.98	104.51	105.86	106.87	105.89	106.91	104.45
108.52	106.12	107.15	107.38	107.38	104.77	109.45	106.6	106.15	107.91	107.85	108.06	106.65	105.71	109.68	106.7	107.3	105.36	106.09	104.9	106.48	106.25	106.35	109.4	107.31	106	107.41	108.11	107.94	107.22	107.76	108.71	107.3	109.92	106.9	108.44	107.37	107.58	108.05	106.79	107.27	105.48	105	108.37	108.85	105.63	106.72	105.07	106.43	106.79
109.24	109.68	110.8	109.31	111.95	107.91	109.21	108.86	108.66	110.48	108.78	109.46	112.43	109.97	109.29	111.53	109.57	111.59	109.27	110.34	110.14	109.46	108.04	111.15	109.23	110.23	110.81	109.02	110.3	111	110.28	109.92	110.3	109.17	109.15	111.28	108.74	109.4	108.49	108.96	111.53	110.19	109.5	109.4	111.31	110.1	110.6	109.28	109.92	110.29
111.37	110.55	111.14	110.77	112.38	112.41	111.9	110.11	108.7	111.66	111.97	111.63	110.92	111.85	110.79	112.12	110.1	109.21	113.15	111.01	110.7	111.79	110.62	112.7	110.05	109.37	112.77	111.49	110.21	111.08	112.73	110.89	111.7	112.28	112.59	111.69	112.21	110.41	112.18	110.59	111.55	111.15	111.07	111.65	112.33	113	111.07	109.68	109.38	108.87
111.25	113.03	113.34	112.44	115.02	112.98	110.38	111.29	115.36	110.63	110.67	112.28	110.75	112.43	110.1	110.81	113.93	112.05	111.22	111.37	110.25	111.74	114.38	113.75	114	112.27	112.92	111.88	113.52	110.5	110.99	112.04	114.07	110.97	111.39	110.72	112.77	111.92	110.18	112.67	112.79	113.44	110.99	110.51	112.58	111.72	112.9	113.89	110.38	113.16
110.01	111.51	111.34	110.79	109.76	108.63	110.18	110.45	109.73	109.3	110.5	109.33	109.15	110.92	109.3	112.23	110.52	106.48	110.51	109.4	108.81	109.95	110.56	110.25	109.66	109.77	110.43	110.28	108.65	110.73	110.67	111.35	109.95	109.9	109.24	109.69	110.2	112.1	108.75	108.36	111.71	108.61	110.29	110.82	111.22	108	111.23	109.56	108.74	110.15
106.68	106.92	106.82	106.81	104.73	105.53	107.02	106.94	107.07	107.37	105.02	104.77	107.73	106.33	107.12	105.23	106.39	104.31	108.11	105.78	107.31	104.86	109.18	107.83	108.62	104.74	104.46	105.24	108.38	106.14	105.93	106.78	106.29	107.24	106.06	106.78	106.35	106.83	106.26	104.17	105.11	106.91	107.16	106.03	105.17	108.8	106.44	104.57	106.91	107.55
110.91	113.85	112.53	112.38	108.65	112.04	110.69	111.02	111.08	111.14	110.42	112.33	111.01	111.54	110.41	110.47	112.35	112.97	110.44	112.34	111.27	111.84	110.08	109.49	113.24	111.77	112.18	111.49	113.46	110.41	110.07	110.32	110.28	110.7	112.84	110.6	112.63	111.51	111.25	109.7	111.43	112.97	111.62	111.69	112.22	109.78	112.69	111.8	113.01	111.94
109.52	109.75	111.62	113.16	110.05	110.12	106.82	108.19	110.32	108.04	109.79	110.39	110.44	111.16	108.95	108.25	109.56	109.64	110.95	110.34	109.88	111.64	110.08	109.36	110.93	110.26	109.75	112.14	109.67	111.02	110.26	110.7	111.09	110.62	111.22	109.84	109.89	110.28	108.49	112.16	109.37	110.26	110.43	110.52	109.23	111.38	112.9	110.28	111.25	108.58
106.33	103.47	106.59	107.93	106.17	106.89	105.28	105.32	105.87	106.76	104.64	103.46	106.21	105.77	105.27	103.99	106.96	107.32	105.44	105.42	105.31	108.74	104.13	106.99	106.94	108.06	106.04	107.44	106	106.88	106.78	104.57	106.26	106.8	103.15	105.45	107.04	107.85	104.47	106.79	106.87	105.07	106.7	105.12	106.62	105.89	108.19	108	106.44	105.06
105.1	106.29	105.57	106.21	106.28	106.11	105.53	105.49	106.26	106	104.67	105.08	105.01	105.6	105.03	105	105.15	105.41	104.53	105.35	106.86	104.34	106.74	104.09	104.85	106.03	105.75	104.9	104.82	105.69	102.51	105.12	104.49	107.6	105.66	107.46	106.44	104.8	105.38	105.5	106.13	102.94	103.99	105.83	105.09	106.5	104.52	104.84	104.75	106.06
111.11	113.18	112.71	110.35	112.02	113.08	111.96	112.58	110.76	110.98	111.5	109.26	113.56	110.99	110.23	111.84	109.33	110.7	110.78	112.7	110.48	112.39	111.5	112.48	111.88	112.93	112.01	109.06	113.18	111.2	111.37	109.9	110.26	113.46	111.78	109.44	110.99	111.14	111.48	111.02	112.51	111.62	112.48	108.83	113.28	112.61	111	113.08	112.36	110.28
99.623	101.59	100.1	99.861	102.35	101.6	99.768	101.16	101.06	98.7	100.5	98.871	101.27	98.73	99.638	100.72	98.561	100.5	100.89	99.604	97.885	99.481	97.583	99.855	98.631	101.15	97.658	99.752	101.21	98.667	99.041	98.69	100.05	99.754	100.28	100.11	100.74	99.864	101.1	100.28	98.548	100.4	101.11	101.72	99.94	98.845	100.86	100.73	102.18	98.953
108.52	112.05	109.84	111.1	110.8	109.81	110.6	111	113.88	110.92	109.51	112.52	111.56	112.44	109.46	110.71	112.31	110.48	110.38	111.62	112.29	112.94	111.53	112.14	110.74	109.99	110.08	109.12	112	111.64	110.14	111	111.13	111.72	110.8	111.09	112.54	110.87	111.82	110.83	111.06	110.65	111.06	108.99	109.35	112.87	110.88	110.53	111.29	113.57
109.84	110.67	109.03	109.63	112.03	110.88	109.46	109.15	109.3	108.89	112.42	110.5	109.93	111.36	108.38	109.86	111.2	111.42	109.31	108.25	112.45	112.19	113.82	112.02	111.18	113.07	109.19	111.22	109.89	110.02	110.82	107.7	111.85	110.79	111.49	108.57	110.21	110.97	110.18	108.98	112.18	110.91	110.12	109.16	113.86	108.96	111.62	109.7	109.45	110.1
107.54	105.26	105.54	105.52	105.65	105.29	106.84	106.18	107.91	105.96	105.94	108.19	107.22	105.35	105.55	106.93	106.17	107.2	104.46	107.62	107.5	108.86	106.16	108.16	105.15	105.99	107.39	106.29	104.04	107.31	106.48	107.05	108.52	107.13	105.73	106.43	103.76	106.75	104.16	108.02	105.17	106.22	105.32	104.73	103.85	105.26	105.86	105.56	105.78	106.48
112.58	113.94	113.3	114.07	111.87	112.54	112.49	110.75	113.11	111.22	114.56	111.89	113.56	112.88	111.47	112.95	116.34	113.94	112.48	112.1	112.93	112.28	113.17	113.29	113.38	113.52	112.5	113.62	115.19	111.02	115.39	114.82	111.45	111.01	114.6	114.09	112.71	113.83	111.03	111.91	111.17	112.43	112.62	111.94	114.5	112.56	112.42	112.64	111.85	112.82
118.95	117.83	116.42	118.97	119.64	118.36	119.67	117.17	116.45	119.04	119.57	118.41	115.83	117	117.76	116.72	117	117.5	117.1	118.75	119.31	116.99	118.91	118.2	117.85	117.75	116.26	119.23	119.04	119.01	118.01	117.37	117.2	116.52	118.22	115.75	119.14	118.25	118	117.23	116.91	117.38	118.89	115.87	118.44	117.52	115.55	117	117.61	119.87
102.82	103.95	104.56	105.35	105.53	105.48	103.44	103.8	104.67	102.92	105.93	105.95	103.67	105.59	102.62	105.25	105.12	105.31	104.29	104.7	105.41	104.94	104.52	105.01	106.78	104.55	105.91	103.13	105.25	105.82	107	103.42	103.43	104.55	104.98	104.74	104.91	102.86	104.8	104.76	104.62	105.11	104.7	104.24	105.6	103.83	107.28	106.65	105.85	105.79
104.16	104.78	103.69	102.3	105.4	102.58	104.31	102.27	104.96	104.82	102.47	105.55	104	104.17	104.11	105.88	104.06	103.92	103.4	105.08	102.36	102.67	102.2	106.27	104.71	104.58	103.58	104.14	101.38	105.31	104.78	105.36	105.12	101.48	104.57	104.72	104.37	105.33	104.59	105.33	103.3	104.5	105.56	102.51	104.82	103.04	105.29	104.01	101.88	106.9
97.748	100.9	100.81	100.25	99.316	99.4	101.66	97.512	101.24	98.625	101.86	100.86	98.642	97.068	101.95	98.656	102.53	99.436	100.87	99.991	102.33	99.293	102.12	100.33	101.46	100.34	98.562	100.71	100.95	101.34	100.1	98.358	100.68	99.012	99.066	99.105	99.265	100.99	101.43	101.16	98.648	99.081	98.251	99.66	99.589	99.659	100.87	98.528	100.8	98.889
106.99	105.47	105.28	105.82	105.64	105.88	106.33	106.16	103.49	104.23	109.19	106.98	106.64	104.16	103.71	104.12	107.16	104.76	105.28	107.19	105.26	105.93	106.24	106.27	105.76	107.99	106.25	106.34	104.53	107.23	105.52	107.2	103.11	107.1	105.52	105.09	105.03	105.17	108.77	107.51	104.39	105.58	104.18	106.22	105.4	106.61	103.58	105.23	106.59	107.39
115.96	117.55	114.86	115.6	116.96	115.15	114.84	118.49	115.59	116.3	115.04	118.82	117.86	115.93	115.73	115.08	116.53	116.89	116.25	115.56	116.24	113.97	117.51	114.95	114.45	116.86	117.65	117.6	114.71	115.77	115.14	114.19	115.91	114.47	115.3	118.66	117.2	115.15	118.66	117.82	117.31	116.18	117.19	114.75	115.8	117.74	116.07	113.89	115.33	113.22
112.33	113.2	112.64	112.84	112	113.23	112.1	113.11	112.74	111.58	110.81	112.88	113.89	113.37	111.77	113	110.15	111.67	111.62	111.25	113.42	111.23	111.89	112.21	113.78	110.31	112	112.21	115.13	114.22	112.55	109.23	113.33	113.42	112.74	111.05	111.9	111.51	111.79	111.74	112.6	112.68	113.1	110.65	113.13	111.93	108.9	112.77	111.3	112.15
107.48	104.64	104.77	107.43	104.99	105.24	105.56	106.72	106.65	106.03	104.91	104.05	106.35	108.45	106.01	105.57	105.18	104.02	102.89	104.28	105.34	103.64	104.95	106.75	103.43	105.4	104.98	106.41	107.24	104.57	107.14	104.98	103.67	105.72	105.18	102.71	104.83	105.98	105.6	106.16	105.84	105.91	104.27	104.74	106.6	105.24	104.94	105.7	106.83	105.45
106.01	104.53	101.16	105.04	104.86	105.27	104.88	106.51	103.99	104.16	102.76	104.98	106.07	103.75	105.14	106.13	104.77	104.22	103.6	102.93	105.17	103.58	104.81	104.8	106.4	102.15	105.56	105.45	105.62	102.72	104.31	101.71	104.61	103.42	102.21	105.38	104.21	101.16	100.95	105.04	105.55	104.29	106.5	105.77	104.68	103.67	105.01	105.29	104.13	105.78
106.14	104.87	104.05	108.3	106.7	106.18	104.84	109.03	106.1	108.05	105.21	104.68	106.63	106.37	106.36	105.07	108.19	105.19	102.67	107.42	106.58	105.98	105.64	105.78	105.29	105.67	103.41	105.5	106.21	105.34	107.36	105.67	107.37	105.7	104.71	106.07	103.55	104.59	107.46	105.39	105.81	106.83	106.94	104.85	105.16	107.19	107.36	105.69	104.8	105.87
109	110.98	110.96	111.01	109.63	111.03	109.68	108.99	112.34	110.2	110.66	108.66	110.08	109.41	110.1	112.3	111.77	110.38	112.09	112.49	112.41	109.74	111.19	111.93	107.87	110.65	108.64	110.58	110.8	111.41	109.4	111.58	109.86	111.13	112.88	110.31	110.68	110.5	109	111.52	110.34	111.95	109.68	110.32	110.99	111.26	110.42	109.75	111.71	111.16
98.995	104.38	100.47	100.12	102.01	99.991	100.19	102.15	100.86	99.79	98.585	99.069	101.03	101.95	100.16	101.36	102.98	99.621	99.296	101.58	100.01	102.02	101.39	101.21	101.17	99.979	98.54	101.07	101.16	100.87	100.38	101.2	100.09	99.437	101.07	100.24	101.2	101.4	101.22	101.12	98.523	101.86	99.394	97.928	100.73	102.63	98.492	101.87	99.234	100.05
104.51	104.82	104.53	105.33	107.25	105.28	107.9	106.87	104.4	104.7	105.61	104.46	106.5	104.7	107.33	103.3	107.7	105.23	106.04	102.34	104.66	106.63	105.34	106.19	106.79	104.99	104.67	103.51	107.66	105.59	103.06	106.14	106.47	104.09	105.92	105.05	104.67	105.78	103.84	105.95	104.83	107.79	103.04	107.47	106.03	106.17	105.73	108.14	105.83	104.02
106.45	106.92	104.04	108.59	104.56	107.1	105.53	107.15	108.31	109.15	109.07	105.74	106.36	107.68	105.33	107.47	107.75	107.6	106.53	107.63	104.98	107.14	104.64	104.72	105.77	104.46	108.43	110.06	105.77	106.75	106.91	106.52	105.76	108.14	106.22	107.16	108.73	108.79	105.77	105.98	107.2	107.72	107.13	108.57	104.42	104.27	105.89	108.23	107.37	107.41
98.703	99.356	100.62	98.363	100.5	100.44	98.79	99.185	99.342	98.92	97.75	102.74	100.05	98.295	101.45	95.099	99.982	100.49	100.04	99.521	101.72	101.82	97.738	98.006	98.641	99.514	98.174	100.59	99.508	100.88	97.234	98.609	98.553	100.63	99.011	100.36	99.418	101.44	99.552	98.727	99.11	99.689	100.45	101.49	100.01	100.31	100.14	101	99.182	99.4
111.65	110.94	113.64	112.65	113.13	112.86	112.65	110.97	112.15	112.54	110.82	111.46	112.41	114.13	110.27	113.93	112.66	110.56	112.71	111.76	112.32	113.83	111.06	111.62	111.51	112.47	111.58	113.33	112.33	113.37	110.73	112.24	110.17	112.44	110.24	112.41	111.79	114.65	112.84	112.82	111.78	111.28	111.65	114.45	112.66	111.78	111.82	110.1	114.49	110.31
111.44	109.4	110.96	113.44	109.89	109.06	111.15	110.17	109.17	108.2	109.84	110.05	110.73	109.73	111.37	109.48	107.92	110.11	111.58	109.58	111.5	110.56	109.6	108.08	109.18	109.65	108.52	110.77	110.93	111.06	110.37	110.7	109.68	109.71	111.84	109.82	109.8	110.9	110.45	108.62	109.56	110.49	112.2	108.78	111.61	112.25	110.94	110.43	111.78	109.37
100.33	101.51	100.19	100.25	101.74	101.51	102.88	103.54	101.28	100.08	100.44	103.37	100.99	100.41	101.43	101.01	100.84	101.33	101.58	100.75	100.09	100.3	100.24	102.32	101.22	102.54	101.03	101.59	102.55	100.4	99.953	99.844	99.654	101.5	100.89	100.4	98.403	102.64	102.47	101.57	99.273	102.9	98.538	101.02	100.98	101.53	101.5	102.21	101.56	101.27
105.9	104.82	106.13	106.82	105.61	106.2	106.48	104.19	106.36	105.92	107.63	104.81	106.56	105.95	105.12	106.9	107.3	103.8	107.74	106.21	105.59	105.3	107.26	106.28	105.48	105.16	105.3	105.69	106.82	105.69	105.65	106.73	105.18	107.77	105.92	103.62	106.07	105.28	105.89	106.59	107.33	105.91	106.93	105.52	106.69	103.74	106.4	106.27	103.08	104.3
99.611	100.05	99.603	97.888	100.29	98.637	100.64	98.472	100.49	100.88	98.854	99.281	99.919	99.473	99.606	100.36	100.3	98.749	99.968	99.404	102.77	100.84	99.31	100.13	99.698	101.11	100.07	102.7	100.93	99.428	101.26	99.599	98.606	100.34	99.39	98.651	99.552	98.336	97.059	100.19	100.6	100.87	99.104	98.358	101.29	99.634	100.63	99.761	100.2	98.599
105.91	105.39	107.52	105.66	105.15	107.19	104	105.26	104.47	104.54	109.39	104.6	104.2	104.94	105.03	105.07	105.29	106.99	104.03	105.27	108.94	105.96	107.03	105.89	108	104.93	106.4	103.72	104.99	106	107.07	106.45	107.11	106.88	106.63	105.96	104.79	104.43	107.08	103.52	105.25	104.46	104.79	104.57	107.04	102.61	106.52	106.12	106.53	105.37
112.12	109.02	113.37	110.79	112.85	110.43	111.57	111.95	110.51	109.6	109.4	111.25	111.44	110.01	111.47	110.23	111.26	109.93	110.42	114.66	111.91	109.5	112.35	111.19	112.04	110.01	113.51	112.01	112.08	112.1	112.52	111.61	111.11	112.87	110.86	111.1	111.58	109.72	112.5	112.74	110.72	112.29	111.61	110.94	110.86	111.34	110.25	111.54	110.34	111.28
99.676	99.519	102.06	98.248	98.558	99.764	99.203	100.1	100.72	98.591	97.659	101.66	98.65	98.991	101.29	98.728	98.863	98.077	101.04	101.12	100.11	98.989	98.794	99.387	101.78	99.403	100.67	100.44	100.99	102.28	100.92	99.031	101.43	98.709	99.336	101.28	100.83	98.188	99.037	100.11	101.21	102.06	100.36	101.88	100.16	101.24	97.292	101.52	100.49	102.67
100.54	99.618	98.734	99.939	98.164	99.806	100.73	98.935	101.33	99.878	100.18	98.146	100.86	100.81	101.33	99.663	99.736	99.676	100.96	97.781	97.252	98.259	98.928	100.71	99.046	99.63	100.08	100.22	100.67	98.242	98.247	101.18	100.97	100.69	99.742	101.62	100.5	100.73	101.3	100.72	100.22	98.327	100.69	100.02	98.783	98.078	98.751	99.641	100.29	96.974
107.03	105.87	106.29	106.13	104.43	104.33	105.21	107.32	105.83	106.33	105.65	104.87	104.96	103.09	105.88	105.39	106.3	105.51	108.38	105.23	107.44	106.32	104.91	106.56	104.8	107.58	106.47	104.37	106.07	105.53	105.5	107.91	104.22	107.89	106.25	105.47	107.4	106.33	106.96	107.76	106.27	104.37	107.29	107.05	106	103.62	107.16	106.05	106.29	105.85
98.791	97.855	100.59	98.217	99.83	100.15	99.494	99.487	98.828	100.17	101.43	98.338	99.987	99.396	100.01	100.25	100.66	99.424	100.62	99.631	100.21	97.83	100.93	102.39	99.746	101.59	100.43	100.53	100.04	99.232	99.265	98.2	99.307	99.881	98.852	99.82	99.893	100.73	97.919	98.082	98.426	101.43	100.33	99.924	101.75	100	99.975	98.729	101.08	99.655
106.88	108.04	105.55	107.71	107.52	105.09	105.22	106.32	107.65	104.23	106.68	106.34	107.35	107.74	105.59	109.32	105.71	105.92	105.1	104.74	106.1	105.11	105.86	107.18	105.59	105.13	106.94	106.09	105.14	105.19	106.25	105.69	106.09	104.33	105.25	105.98	107.62	105.19	105.62	106.35	105.8	105.73	107.6	104.11	105.82	103.94	106.67	105.17	105.34	109.16
106.3	105.3	105.48	106.19	106.15	106.17	107.73	107.23	106.5	105.9	104.71	108.07	107.46	104.26	105.56	106.49	106.01	106.36	105.79	106.25	107.96	106.78	107.62	107.89	103.9	108.08	105.98	107.28	106.1	108.43	108.72	105.58	106	108.58	107.59	105.6	106.65	105.44	107.83	103.77	106.12	106.83	105.05	105.89	104.18	108.44	106.1	106.79	104.91	103.91
108.36	106.06	102.39	105.59	107.85	105.37	107.31	105.88	106.95	106.39	104.64	107.99	107.23	107.79	107.04	102.85	104.84	104.28	106.94	107.69	105.67	105.83	106.39	107	107.25	106.34	108.2	105.68	104.34	106.69	103.95	106.96	106.51	105.19	106.64	108.15	104.18	105.38	106.95	107.73	105.66	106.16	105.11	106.99	105.6	106.26	104.37	106.59	104.71	107.83
106.37	106.99	105.68	105.93	106.44	107.58	104.44	108.03	107.7	106.7	107.36	105.74	104.47	103.85	105.25	106.02	105.19	105.38	104.92	104.76	106.83	106.32	107.68	108.25	104.83	105.63	106.45	105.42	106.48	104.34	104.53	106.23	105.47	106.17	104.28	106.25	104.33	106.45	106.17	107.2	105.15	106.09	104.16	105.43	105.75	104.13	110.46	106.43	105.76	105.34
105.21	106.41	107.19	106.07	101.95	104.69	105.77	106.42	105.84	105.26	105.99	103.88	103.58	102.76	105.05	107.48	103.79	103.38	103.82	104.66	104.82	106.84	104.27	104.52	104.24	104.91	104.88	103.08	106.28	107.44	105.62	106.41	106.88	105.6	106.3	103.79	106.57	106.45	104.5	104.47	106.5	104.3	107.12	105.79	103.88	103.28	104.82	104.26	106.27	103.72
99.061	100.49	98.041	101.18	102.04	101.12	99.628	101.72	99.935	102.3	99.872	100.85	99.642	101.56	101.02	103.17	99.38	100.63	99.879	100.75	99.628	99.665	101.73	101.38	100.93	98.809	99.116	100.68	99.737	101.24	101.62	101.61	102.63	101.71	102.39	99.948	100.83	102.02	99.056	102.3	99.781	99.077	101.29	101.77	99.452	100.69	100.87	101.84	102.55	100.34
110.99	111.37	110.22	112.33	111.73	111.16	110.06	109.61	111.59	113.09	111.02	111.87	109.78	110.15	111.58	112.41	110.49	110.43	111.93	112.88	110.75	111.09	111.19	109.33	110.55	111.37	112.46	112.41	112.21	112.33	111.16	111.15	111.45	109.95	110.59	109.78	109.64	111.34	112.35	113.16	111.27	111.28	111.36	112.45	109.14	111.49	108.72	109.67	110.34	110.35
105.33	107.57	104.63	105.07	104.93	105.03	105.75	104.37	107.98	108.12	106.92	105.88	107.05	106.07	107.75	108.11	108.31	109.9	106.3	108.08	105.61	106.23	107.95	106.98	106.59	107.03	106	109.8	107.3	105.63	106.92	108.38	107.16	109.81	104.95	106.03	106.4	106.98	108.12	107.26	107.38	106.94	107.16	107.07	103.28	108.63	107.96	109.66	105.74	108.15
98.397	98.574	99.871	99.628	102.27	98.262	100	99.658	96.349	99.93	100.35	99.866	100.65	100.47	98.671	99.764	100.58	99.756	100.3	99.868	99.967	101.3	99.37	99.52	100.02	99.364	100.63	99.403	98.202	100.92	99.173	99.717	99.154	98.5	97.245	99.326	98.69	98.714	99.81	100.57	99.498	97.332	100.27	99.132	98.996	100.55	99.338	99.248	98.116	100.5
104.72	104.55	106.83	103.35	104.4	105.85	105.4	105.89	105.58	104.88	105.49	104.25	105.55	106.53	107.46	105.9	104.65	104.77	105.93	105.18	108.38	105.08	104.5	103.99	106.73	107.1	105.43	107.39	104.5	105.12	105.81	106.38	105.98	106.61	106.96	105.89	108.79	104.73	106.57	104.85	106.98	107.06	104.34	104.83	103.59	106.61	106.43	103.68	107.41	105.48
111.31	113.51	110.33	108.76	109.53	111.41	110.2	112.99	111.61	111.54	110.51	111.31	108.58	109.68	111.81	111.28	110.98	109.96	111.48	113.58	109.74	111.12	109.56	110.38	110.21	110.57	110.09	111.85	112.53	112.18	109.61	110.83	110.31	109.68	110.69	111.21	111.35	110.14	112.16	111.47	111.26	113.21	111.44	112.46	109.88	110.54	110.02	109.8	109.33	111.45
103.45	103.79	104.63	106.9	104.82	103.82	102.04	103.15	102.86	102.6	103.46	105.38	103.27	103.95	104.08	103.93	103.67	103.59	105.89	104.09	105.35	104.15	103.92	104.4	104.51	106.73	103.09	104.41	103.55	103.69	102.38	104.33	105.92	104.32	103.38	102.69	103.32	103.21	101.95	104.25	105.15	102.86	104.88	102.49	103.51	105.97	103.3	105.55	102.66	104.97
113.16	113.15	113.43	110.86	112.5	112.71	114.06	111.9	113.13	112.18	114.24	113.05	113.54	111.58	113.32	113.12	112.98	111.93	111.54	112.93	110.26	110.56	116.18	113.48	113.03	113.63	112.63	113.63	110.56	113.33	112.8	113.12	112.61	112.42	110.04	114.25	112.51	111.36	110.7	111.32	114.24	114.3	112.65	113.06	112.22	111.78	111.67	115.17	110.65	112.46
109.76	113.14	110.47	111.5	110.79	110.86	112.06	112.28	110.92	112.03	111.26	112.33	111.13	110.79	112.82	113.4	110.89	110.38	111.43	111.17	111.78	113.3	110.09	111.45	111.22	110.62	113.61	110.89	110.83	110.63	111.71	111.97	111.66	110.26	111.36	112.65	110.87	112.31	114.2	110.2	111.48	111.92	110.26	109.92	111.02	111.06	113.27	109.89	111.26	112.01
105.74	104.42	106.42	104.29	107.82	106.18	105.03	106.35	106.5	105.07	104.67	105.89	105.67	104.62	107.24	109.31	106.16	104.69	104.73	106.46	106.76	105.12	106.42	105.52	107.48	105.81	104.15	108.02	106.16	105.69	106.17	105.51	106.56	107.9	105.15	106.49	107.31	105.6	106.42	104.39	108.76	104.61	107.64	107.07	104.67	106.86	105.65	105.72	106.17	103.87
109.62	109.15	110.75	111.83	109.66	109.45	110.24	107.89	109.71	108.33	111.89	110.56	112.06	110.05	108.42	109.78	110.5	109.77	108.86	109.99	109.6	110.91	108	109.53	108.3	111.94	110.14	107.33	110.84	112.19	110.95	109.03	108.97	109.54	108.81	109	110.31	110.98	112.16	107.97	109.61	109.82	110.83	109.03	109.38	111.68	109.23	110	110.63	109.09
99.911	96.792	98.145	97.8	99.209	96.527	99.917	100.88	100.77	100.83	99.839	99.851	99.882	98.811	100.17	100.51	100.69	99.343	99.987	99.408	101.31	98.252	100.99	101.38	100.26	101.16	98.861	101.31	97.931	98.777	101.75	98.912	99.436	100.21	99.588	98.812	98.335	99.391	101.36	99.989	100.11	98.482	100.79	99.567	98.977	99.896	99.47	101.36	97.571	97.122
112.79	112.14	114.5	113.52	114.6	111.69	112.49	111.99	114.01	111.71	112.67	111.87	110.65	112.29	113.2	114.38	114.09	112.55	111.31	108.96	113.05	112.54	112.67	113.08	110.68	113.64	112.98	113.99	111.61	113.74	112.62	111.83	115.13	112.87	109.77	112.83	112.15	112.67	112.72	113.57	112.52	110.79	113.25	113.93	114.33	114.38	111.75	113.07	112.25	111.28
104.74	104.07	106.06	106.81	104.33	106.16	102.83	107.62	105.99	107.73	106.18	106.43	104.08	104.42	104.85	104.95	104.2	107.9	105.8	104.79	106.76	106.06	108.06	106.34	102.13	104.2	105.69	105.69	108.27	104.66	105.24	105.46	105.75	105.36	105.33	105.94	105.3	106.06	103.63	104.15	104.07	107.08	106.6	105.45	102.92	106.54	105.1	106.77	107.46	107.35
105.73	104.44	106.44	104.71	104.3	102.01	102.86	102.66	105.26	102.86	104.75	104.25	105.64	104.08	104.28	103.38	105.35	102.53	105.12	104.06	105.51	103.6	105.21	104.34	104.74	103.58	103.75	103.48	102.85	103.02	104.6	102.57	103.37	102.8	103.71	103.38	104.38	105.11	103.86	103.07	103.65	104	101.58	102.96	103.74	105.46	103.62	104.21	103.97	104.83
97.795	99.848	98.615	101.43	100.42	101.08	100.94	100.17	99.806	101.06	100.73	99.255	101.37	100.55	100.43	101.08	98.718	97.888	98.546	100.19	100.09	99.028	100.36	97.992	100.48	99.363	99.994	98.57	98.498	99.993	99.879	101.74	99.372	100.08	101.96	98.221	98.972	99.095	98.684	99.669	100.4	101.56	102.05	101.88	101.49	100.95	99.805	99.346	100.39	99.274
107.61	105.63	106.06	106.2	104.79	105.64	106.92	104.21	105.88	104.55	105.61	106.13	105.53	106.24	106.88	106.81	105.3	104.33	105.42	106.71	104.61	104.87	105.78	107.35	106.66	105.35	107.55	105.65	106.33	102.83	106.27	103.68	105.41	103.46	105.52	106.8	105.81	108.34	106.52	107.1	106.09	104.32	105.71	105.29	105.46	107.76	104.7	108.28	105.94	104.32
104.86	104.86	106.06	106.78	103.77	104.9	106.24	104.31	106.23	104.77	103.94	105.35	104.11	106.54	105.96	106.51	105.31	102.26	106.84	105.19	103.92	104.36	107.03	105.48	105.84	105.53	106.16	104.78	105.86	103.83	104.48	103.12	103.77	105.72	105.33	104.18	107.37	105.75	103.58	106.83	105.77	106.15	106.8	106.56	106.09	106.09	105.59	106.36	103.5	104.2
104.74	106.59	105.13	105.67	106.41	107.21	105.47	106.17	107.24	104.82	104.93	103.01	104.17	104.08	104.67	105.38	106.83	105.26	103.91	105.16	104.52	107.12	107.89	107.16	107.27	107.68	105.42	104.87	105.99	106.64	107.24	107.02	104.94	105.77	106.13	105.36	106.61	103.83	106.01	107.82	106.6	105.72	104.18	106.36	106.01	106.45	103.19	107.6	105.66	104.44
107.45	105.32	106.1	104.98	103.74	105.1	102.42	106	107.14	105.6	106.76	106.58	105.73	103.13	104.56	106.23	105.63	106.69	105.56	104.19	104.26	104.1	103.97	104.49	106.1	105.95	106.52	103.86	106.31	103.39	103.06	103.58	103.81	105.43	104.69	103.79	105.55	105.67	105.42	103.92	105.93	104.87	106.19	102.02	105.25	102.24	105.82	103.41	106.85	105.52
105.32	106.21	106	106.16	107.04	107.48	108.21	104.01	105.76	105.87	104.97	104.31	105.05	105.38	105.04	109.06	106.94	104.82	105.51	106.87	107.09	106.63	106.31	105.87	104.95	105.08	105.72	108.41	108.07	107.36	106.17	106.52	105.91	107.72	107.94	106.61	105.43	107.48	104.42	105.93	107.43	106.62	104.6	108.16	106.48	106.21	104.8	108.16	105.52	105.61
104.06	106.27	104.29	105.46	106.08	105.61	105	104.79	103.88	104.44	104.39	103.75	104.32	104.96	104.07	105.48	103.89	105.92	102.23	104.78	101.67	105.88	103.76	106.09	104.94	103.2	105.17	105	104.87	103.1	105.23	106.64	102.54	105.56	104.85	106.05	103.44	105.49	103.9	105.14	106.7	102.95	106.06	105.59	104.03	105.28	104.41	103.39	104.99	105.88
116.9	119.19	117.3	118.93	119.73	118.24	118.23	118.56	115.82	114.72	120	117.07	117.84	117.88	116.03	118.02	117.41	117.85	117.93	117.6	116.04	116.7	115.89	118.06	118.71	117.84	116.29	117.45	118.42	118.88	118.56	117.72	117.31	115.29	116.1	117.72	119.65	115.41	117	117.26	118.4	117.91	116.96	117.22	118.1	116.49	119.2	118.66	117.48	117.04
106.26	106.81	105.23	106.23	104.12	103.92	108.5	107.29	107.22	106.73	106.41	105.79	105.92	106.78	105.42	105.57	103.52	105.94	107.96	106.34	106.59	105.88	106.38	104.92	107.5	104.25	106.86	106.89	107.07	104.35	104.55	104.65	106.56	105.02	103.39	106.65	105.29	107.8	106.32	106.52	107.26	104.22	104.56	105.97	105.33	105.8	105.26	107.94	106.48	105.77
102.74	99.564	104.64	99.598	103.1	98.903	102.4	101.75	101.83	100.76	99.958	101.49	101.24	100.93	100.54	100.23	102.56	102.04	99.4	99.83	100.63	102.54	101.54	98.994	100.62	99.163	101.54	102.36	100.51	101.94	99.583	100.75	100.05	100.55	99.773	100.13	101.89	103.78	100.48	100.11	101.09	99.214	101.78	99.653	99.52	101.25	97.746	101.76	100.6	101.07
106.91	104.47	104.31	105.16	105.45	105.42	104.74	105.91	105.54	104.01	106.61	104.26	104.06	107.38	104.79	103.74	105.76	105.76	105.72	106.24	105.56	105.43	105.86	104.5	107.02	105.56	106.39	106.49	106.65	106.15	105.02	108.48	106	107.59	105.24	102.7	103.79	106.56	106.23	104.6	106.13	106.27	104.47	105.11	105.69	105.48	106.23	106.49	104.04	104.55
105.69	106.42	108.56	104.25	105.38	106.4	106.51	107.17	105.08	106.54	105.66	104.72	105.49	104.72	105.33	104.8	108.24	105.44	106.31	105.98	105.05	106.34	104.96	105.93	106.94	104.84	104.77	105.85	106.56	105.52	105.77	105.61	105.21	103.99	105.18	106.08	104.77	106.3	105.54	107.39	105.79	105.05	106.18	105.62	104.78	105.04	106.2	105.04	104.66	106.52
113.04	109.69	109.78	111.2	110.1	111.05	108.59	110.37	109.38	110.27	108.82	112.45	110.32	109.04	110.54	110.7	109.81	110.4	108.02	108.09	110.73	108.95	109.04	109.48	111.56	109.11	110.34	110.57	108.48	107.71	108.89	109.77	110.5	108.8	109.41	107.85	110.33	109.12	109.83	109.68	108.96	110.01	111.29	109.51	110.45	108.84	109.85	111.15	109.14	111.21
103.12	104.33	105.11	106.11	107	102.82	105.05	103.17	104.48	101.74	103.08	101.82	103.49	103.57	105.43	103.68	102.34	103.73	102.43	102.37	100.72	102.8	103.6	105.63	104.16	106.43	105.09	104.84	105.6	103.44	103.99	103.26	103.96	103.19	102.94	103.69	104.75	104.44	104.76	105.49	104.39	104.87	104.41	103.34	102.47	103.67	102.74	104.51	104.44	102.48
99.544	99.255	100.26	100.55	99.874	102	99.509	99.612	99.721	99.92	101.41	99.363	101.88	101.6	101.03	99.53	103	98.076	100.47	103.75	98.661	101.8	101.87	97.915	100.27	100.62	99.24	99.832	100.08	99.458	100.72	99.52	99.319	102.86	101.15	100.82	100.19	100.22	101.13	98.894	101.05	99.874	97.432	99.829	99.607	100.24	100.37	101.45	100.44	101.15
100.53	97.438	99.21	100.53	98.161	98.087	100.63	99.234	101.37	98.623	99.592	99.713	101.2	100.93	100.47	98.109	97.207	98.97	101.13	101.57	98.289	99.96	100.24	100.4	98.791	98.395	101.16	98.937	97.888	97.916	100.63	101.88	100.1	101.03	99.245	98.145	100.53	100.41	99.915	98.924	101.21	101.31	101.11	97.648	99.251	98.985	99.129	99.671	100.32	98.653
110.6	112.1	113.37	110.46	111.73	112.12	113.51	111.73	112.66	111.75	110.07	113.16	111.99	110.06	111.41	112.25	112.24	110.57	113.51	110.12	112.97	110.57	110.34	108.96	110.78	109.63	110.84	111.35	112.91	112.77	112.33	112.16	112.93	111.91	111.37	111.54	113.09	110.13	111.98	110.66	112.08	110.94	112.04	112.85	114.33	110.88	111.15	111.87	110.52	112.31
112.48	110.91	111.5	109.46	111.51	109.41	109.88	108.8	112.15	107.61	110.42	109.6	110.48	110.52	108.88	112.14	109.03	109.99	110.16	110.2	111.29	110.4	110.5	108.33	109.7	111.79	110.43	112.22	111.62	108.43	109.57	108.01	111.17	110.47	109.1	110.43	109.14	111.59	110.18	110.46	109.14	110.92	109.8	109.72	109.62	109.77	109.83	109.09	110.59	111.52
111.83	112.32	113.19	112.72	110.9	111.63	111.56	113.06	112.4	110.58	112.71	111.2	110.91	112.3	109.67	111.46	111.24	111.2	112.94	110.6	113	112.43	111.35	110.42	112.36	111	114.08	111.5	112.4	111.75	111.39	111.83	110.43	113.32	111.71	110.58	113	113.44	111.15	111.91	111.03	111.24	113.66	112.63	111.59	109.39	109.84	110.44	109.73	109.66
103.46	104.43	105.93	105.84	105.68	107.16	106.67	106.5	105.5	105.65	105.79	103.41	106.57	105.93	104.02	103.68	104.72	103.54	104.76	104.72	104.34	105.51	103.93	107.31	105.49	104.23	104.27	104.35	106.18	104.85	105.87	105.32	106.48	106.03	104.16	107.2	104.62	106.53	104.78	105.5	105.34	106.32	105.79	107.21	105.66	104.96	107.13	103.79	105.49	103.56
106.47	106.13	105.88	103.74	104.48	106.29	106.31	106.04	107.29	105.48	104.52	107.41	104.52	107.95	105.3	106.43	106.78	105.32	108.03	105.13	107.82	106.56	106.34	105.12	107.77	105.56	104.21	106.66	106.62	106.81	105.76	107.98	107.23	106.39	107.62	107.19	105.49	106.18	105.35	108.79	107.99	106.13	105.93	105.5	106.56	106.36	108.8	104.8	105.77	107.04
111.21	111.75	111.6	112.53	113.31	110.41	112.62	112.39	113.07	109.72	112.24	111.57	113.35	112.26	112.82	113.59	111.61	111.2	113.32	114.15	111.04	112.11	113.25	112.79	109.59	109.66	111.97	111.54	112.22	112.26	112.6	111.9	112.79	112.29	111.74	111.03	113.1	111.5	112.64	111.58	111.31	110.7	111.46	113.01	113.54	111.62	112.77	113.7	112.69	111.8
109.29	108.44	110.08	110.48	110.02	111.86	109.35	111.3	108.3	108.26	108.29	108.54	107.18	108.39	110.98	110.95	108.42	109.68	110.31	109.39	110.81	109.41	109.8	111.12	110.4	108.79	109.69	108.18	110.86	109.42	108.98	109.7	109.28	110.5	111.4	109.03	110.51	110.18	108.92	110.02	109.67	110.85	109.66	109.66	112.16	110.48	111.29	109.08	111.38	111.31
103.77	104.14	107.02	103.75	105.86	106.62	107.08	104.77	104.69	105.83	104.49	105.87	107.42	104.78	104.7	104.68	106.33	105.33	105.97	105.55	103.77	104.94	103.83	104.89	105.77	106.24	106.35	105.56	104.72	106.01	107.66	104.96	105.17	105.16	107.15	105.11	105.44	105.94	104.47	106.56	105	105.25	105.07	104.4	105.8	105.76	103.06	103.37	106.84	104.79
108.83	110.1	109.63	108.71	110.04	106.89	108.13	111.04	112.8	110.59	111.03	108.56	111.82	110.8	110.27	111	109.14	108.76	110.25	110.95	111.81	110.07	110.93	112.42	110.16	110.14	110	110.8	110.8	108.81	108.56	111.79	111.92	111.15	108.51	108.93	110.7	109.74	110.92	111.56	112.22	111.81	110.09	111.27	110.47	110.53	109.43	109.13	111.51	109.8
111.86	111.69	109.53	109.12	109.87	109.62	110.38	109.97	108.29	110.97	110.16	110.73	110.27	109.69	112.53	109.3	109.45	107.95	109.78	109.26	110.7	110.83	110.07	112.05	110.8	110.02	109.64	110.8	109.47	110.35	109.72	109.25	109.12	107.83	111.09	109.26	110.98	109.81	111.1	108.64	109.16	111.04	110.79	108.16	110.46	110.14	108.47	110.87	109.74	107.13
105.75	106.99	106.68	107.09	105.55	106.03	105.77	106.4	105.38	108.21	105.82	105.09	106.06	106.68	107.84	106.51	105.94	108.18	104.76	106.47	105.26	109.21	104.03	108.24	106.98	105.76	105.4	107.07	106.26	105.17	102.82	107.41	106.03	106.88	106.32	106.12	107.12	106.49	107.1	106.45	106.28	107.04	105.78	106.88	104.88	106.4	108.94	106.98	105.87	106.07
109.25	110.21	110.59	112.29	108.27	108.47	110.89	110.24	111.17	111.59	108.99	111.32	110.65	111.65	109.43	111.92	110.19	112.1	110.01	109.87	112.51	110.63	111.27	109.79	108.89	108.9	109.39	108.96	110.93	110.57	110.97	110.17	109.73	110	112.73	111.83	112.18	108.83	108.99	110.39	111.72	109.72	111.72	111.23	112.19	112.19	111.5	112.33	110.75	111.88
111.85	110.86	110.54	112.77	111.43	112.12	111.35	111.7	112.35	112.33	109.71	115.15	111.82	111.3	110.1	111.22	113.7	113.67	113	111.29	112.3	111.78	112.87	112.54	111.16	113.06	111.31	111.57	109.91	110.9	111.29	110.8	110.86	112.51	111.24	110.86	110.65	111.93	110.83	113.15	112.94	110.22	111.59	112.69	110.9	111.52	112.48	112.26	113.29	112.5
111.13	110.71	112.63	109.9	112.67	110.58	112.15	110.72	110.56	111.71	110.81	109.94	109.83	112.22	111.69	111.85	115.16	110.6	110.78	110.93	110.19	110.78	110.27	110.49	110.8	112.75	110.04	112.37	110.9	110.76	109.85	112.18	112.13	109.09	109.92	111.56	112.64	110.27	110.87	110.46	110.41	111.51	111.83	111.66	112.2	109.99	112.85	109.01	111.42	109.95
108.06	109.52	111.54	109.74	112.13	113.4	111.73	109.84	110.01	112.18	111.58	113.43	110.41	112.01	110.74	111.67	113.02	109.88	112.98	111.9	112.68	109.73	112.6	111.52	112.94	112	110.46	112.92	112.14	112.97	112.44	112.26	112.11	110.59	109.64	111.99	111.51	112.65	113.12	110.69	113.41	109.68	111.12	113.18	111.6	111.7	111.86	110.64	112.74	112.18
104.76	105.4	106.97	105.77	106.84	105.81	105.63	104.37	104.01	106.34	105.15	104	106.92	106.17	106.97	106.54	107.8	107.99	105.87	104.31	106.3	105.47	106.49	107.35	106.53	106.33	105.73	106.98	108.49	106.27	104.33	105.74	103.49	105.96	106.42	105.84	105.25	104.99	107.59	103.82	104.55	104.7	107.7	106.19	106.69	102.94	104.92	106.45	104.92	105.78
96.696	100.19	99.096	97.101	100.66	99.918	99.474	101.66	99.129	99.97	99.038	99.347	100.88	101.56	99.219	103.38	101.46	99.287	100.11	98.315	100.25	100.24	99.785	99.909	100	98.329	99.636	101.31	98.224	98.869	100.63	98.74	101.64	99.9	98.579	98.631	99.94	100.1	101.53	99.64	100.2	99.255	98.554	98.884	99.599	101.19	96.437	99.575	98.689	100.04
111.43	112.92	110.35	110.39	110.09	111.88	111.17	114.07	113.06	112.38	111.91	112.02	110.73	113.77	111.38	110.02	111.73	110.36	112.34	112.19	111.51	112.52	113.51	111.79	114.78	111.38	113.04	111.09	113.52	113.28	113.24	110.75	112.68	113.77	111.99	110.78	111.46	107.8	110.72	112.11	113.28	113.61	112.68	111.96	108.84	112.93	111.13	110.69	112.02	112.84
107.35	104.78	108.76	107.3	106.64	107.47	107.22	109.88	107.37	108.36	108.95	105.58	106.9	107.61	108.49	105.7	107.58	108.49	106.45	107.76	106.4	105.53	107.64	105.43	105.06	104.96	106.46	106.1	107.43	105.68	109.36	107.37	106.03	103.77	106.82	109.05	106.54	106.36	107.68	106.67	107.14	107.28	107.88	106.85	105.73	107.17	106.72	107.92	106.9	108.72
104.08	103.16	103.92	105.25	104.41	106.23	104.11	104.19	105.69	102.34	104.95	105.61	103.12	102.54	105.09	105.14	104.65	107.29	105.57	105.45	102.29	104.79	105.7	105.38	104.77	103.85	104.67	104.24	104.22	104.87	103.81	104.71	102.04	104.11	103.86	105.75	103.52	106.78	106.68	105.88	105.34	104.57	105.44	104.78	106.68	105.79	104.6	104.68	103.7	103.88
98.695	96.734	101	101.35	98.448	100.25	98.783	98.841	99.958	101.17	100.72	99.576	100.32	100.23	98.944	100.23	100.25	97.389	100.13	99.45	100.56	98.352	100.68	97.713	99.624	100.6	100.3	99.46	97.625	101.69	102.83	100.35	101.27	99.069	97.791	97.77	99.29	100.27	98.256	102.92	98.965	101.65	100.74	101.16	99.3	99.077	100.25	98.469	99.428	98.318
110.05	109.02	108.34	111.02	112.78	109.64	110.64	110.17	110.18	110.49	109.73	110.64	109.48	110.69	108	109.71	111.03	110.54	110.74	110.04	109.37	110.47	109.58	108.27	112.13	108.2	108.71	110.02	110.52	111.39	110.18	110.76	109.93	109.74	110.84	111.22	108.36	107.52	110.88	112.15	109.95	109.14	111.29	109.94	109.5	110.52	113.03	108.82	112.54	109.62
105.12	108.87	105.67	103.83	106.42	105.49	104.83	104.55	104.93	104.87	104.7	106.32	105.24	105.96	104.11	104.91	104.81	104.92	106.53	105.47	106.38	106.3	107.16	103.64	106.18	105.3	103.56	106.31	105.37	105.89	102.85	104.82	104.14	104.11	102.82	104.54	105.93	106.2	106.23	103.83	105.93	105.56	106.38	107.51	104.96	104.17	105.09	105.9	104.84	104.58
106	108.53	107.07	105.76	106.7	105.88	105.21	105.32	107.39	104.35	107.22	104.32	104.67	106.42	105.54	106.63	105.15	105.49	104.32	105.42	104.46	104.12	106.3	109.16	105.36	108.03	107.02	108.55	106.52	107.91	107.22	104.99	104.41	104.29	105.81	106.74	104.62	106.33	107.28	105.56	104.84	106.3	108.43	106.4	105.5	108.56	104.76	106.13	104.44	104.67
106.57	108.58	105.82	104.86	105	105.78	105.63	106.87	106.17	103.8	105.33	105.43	106.8	106.46	104.86	103.31	105.35	106.8	104.88	106.03	105.48	107.38	105.63	105.27	106.05	104.49	103.37	104.52	104.43	105.5	105.19	105.99	101.87	105.8	106.27	104.99	106.17	106.86	105.2	105.2	105.11	104.36	107.16	104.89	105.53	105.81	104.45	104.91	103.37	108.57
100.33	99.93	101.93	101.02	100.75	99.926	99.574	100.9	103.31	102.57	100.56	98.674	102.97	103.38	99.872	101.92	98.939	100.77	101.6	101.62	101.24	100.04	101.68	101.61	99.51	100.44	100.27	100.38	101.68	99.997	102.33	98.771	101.19	100.04	100.33	102.49	103.36	99.134	99.695	100.84	98.908	101.08	101.23	100.34	100.14	100.8	100.99	101.09	99.038	99.208
111.56	108.98	114.71	112.12	112.58	112.19	113.29	114.71	109.7	113.64	112.15	112.38	112.9	111.86	110.37	111.39	113.28	112.49	111.86	113.59	112.45	109.89	112.27	111.87	111.77	110.48	115.86	110.54	110.03	113.23	109.87	113.78	111.02	111.46	112.42	112.54	111.1	112.6	112.88	112.14	112.09	111.02	111.41	110.3	113.15	111.9	112.77	110.29	111.89	114.16
103.23	102.48	104.25	102.27	104.96	102.55	103.8	106.42	105.21	103.26	103.51	104.7	102.1	104.5	104.73	105.2	103.87	104.11	104.96	103.44	103.41	102.94	103.51	104.3	103.71	104.55	104.21	103.98	104.57	105.73	102.13	105.33	104.97	102.21	105.73	104.71	105.38	104.1	104.74	103.25	103.89	103.79	104.46	105.55	106.16	104.31	104.67	105.43	105.04	106.43
105.09	105.31	104.06	104.42	108.21	107.26	106.15	106.8	108.02	106.52	104.23	105.53	106.48	104.94	105.47	104.69	107.78	105.3	103.69	104.96	105.68	106.21	106.95	105.63	103.22	105.17	108.26	105.57	106.27	106.41	108.32	105.31	105.07	107.21	104.25	106.39	106.76	108.33	105.48	105.65	105.54	103.94	106.58	107.86	104.87	106.97	105.07	105.09	106.72	102.84
101.76	99.216	99.127	98.015	100.82	100.48	100.01	99.003	98.455	99.396	100.73	98.353	101.15	99.221	97.061	100.56	97.859	99.638	99.287	98.801	100.88	98.165	100.3	100.16	99.938	98.726	98.451	99.466	98.447	100.82	100.37	98.225	98.269	99.939	100.43	100.18	98.468	98.8	101.45	101.46	101.98	101.64	97.355	98.818	98.576	100.53	101.25	100.47	99.329	102.52
111.76	109.77	108.54	113.05	110.26	110.17	110.07	109.87	109.81	109.93	109.06	110.94	108.97	110.11	113.05	111.38	107.44	110.37	109.32	110.76	109.3	110.42	108.82	110.77	110.29	108.43	111.06	108.66	110.38	110.19	109.27	111.25	109.43	111.43	109.76	108.12	109.64	112.08	112.18	108.1	109.37	107.7	111.03	109.16	110.22	109.07	107.67	108.48	108.94	111.18
110.57	112	111.31	111.15	110.91	110.38	111.65	110.59	109.37	111.75	111.35	109.78	111	109.35	111.5	111.35	110.91	111	111.19	109.76	109.86	112.28	110.14	111.99	110.39	110.5	112	110.39	109.23	113.71	111.4	108.87	110.81	108.26	109.86	108.68	110.99	111.82	110.65	111.35	110.19	111.88	110.89	112.15	111.25	110.26	109.71	110.73	110.55	111.56
103.83	105.7	105.89	104.74	107.72	105.61	105.63	106.39	107.1	106.48	106.85	106.12	106.71	106.57	106.28	104.77	106.25	104.34	104.27	105.7	104.98	106.24	104.07	105.23	106.23	106.68	107.47	106.2	104.95	105.45	104.73	106.27	107.21	106.57	104.7	107.92	105.74	107.15	108.6	105.35	105.02	106.39	107.27	107.06	106.7	107.31	106.06	103.52	105.39	107.09
110.71	111.71	109.86	110.09	113.09	110.63	112.06	108.14	111.45	110.6	111.67	111.77	111.97	112.26	110.74	111.05	112.24	109.23	111.23	110.21	111.96	110.27	110.55	111.24	111.65	111.17	110.61	113.99	110.78	109.37	110.85	110.95	109.79	109.8	111.1	111.74	110.38	110.1	112.61	110.47	112.78	110.06	113.19	109.07	110.52	110.26	111.39	109.42	111.71	112.02
101.91	100.38	100.23	99.017	100.31	98.779	102.14	101.19	101.5	101.79	100.04	101.76	99.144	99.823	98.51	100.56	102.42	99.669	100.8	101.8	100.22	99.449	102.47	99.202	98.297	99.72	101.9	100.11	99.297	99.486	99.753	100.26	99.008	99.553	100.41	98.664	100.77	100.57	98.698	99.984	102.16	99.362	100.99	99.986	100.64	98.922	99.577	99.573	99.856	100.33
107.3	107.67	107.75	105.97	108.52	104.55	106.25	107.89	105.01	108.92	107.4	107.9	106.92	106.23	105.79	105.91	105.88	107.83	102.09	105.04	106.72	105.53	106.56	107.24	105.57	105.84	107.63	107.74	103.37	106.62	105.03	107.01	105.36	104.98	106.65	104.28	104.66	106	105.82	105.9	105.88	105.58	107.11	106.38	107.8	105.59	105.1	108.55	104.94	105.25
111.19	110.67	109.29	109.8	108.25	108.38	107.55	110.61	111.41	108.04	109.3	109.15	110.87	110.87	108.35	107.51	109.32	107.68	109.57	111.34	111.11	108.97	109.07	108.63	110.15	108.9	111.91	109.32	111.2	106.78	110.64	109.08	110.22	109.87	108.35	111.14	110.27	109.84	108.9	107.99	110.54	109.24	109.85	111.07	108.42	107.77	106.79	107.4	111.86	109.86
112.05	111.55	110.63	112.46	109.35	112.86	112.76	112.59	112.61	113.2	113.73	112.62	112.72	112.37	112.05	110.12	110.29	112.97	110.27	111.9	111.73	112.01	112.3	110.85	112.8	110.68	113.81	110.04	111.89	111.61	110.99	111.41	111.29	110.72	112.51	111.33	112.6	111.32	109.3	112.08	114.19	112.84	114.37	110.95	111.53	113.54	113.8	112.92	112.17	109.76
104.4	106.76	106.34	105.67	106.29	105.07	103.98	107.32	106.77	104.36	103.56	106.47	105.8	105.03	105.68	105.03	106.85	106.82	105.65	106.68	104.69	107.22	104.65	104.13	106.67	105.06	102.94	104.87	105.26	107.83	106.42	103.41	106.15	104.12	104.99	105.16	103.77	106.3	106.82	106.62	105.86	106.21	104.13	105.25	105.91	106.56	105.5	103.75	107.43	104.17
106.55	106.57	105.92	103.88	103.94	104.79	107	106.36	103.64	105.99	106.18	104.63	104.94	106.49	107.9	105.42	103.8	106.29	104.3	106.11	104.46	106.44	102.43	104.55	106.34	107.21	106.07	103.93	105.95	104.17	105.27	107	106.62	103.15	105.6	102.88	104.99	106.71	106.83	107.45	105.92	104.37	105.7	104.87	104.16	107.26	107.17	104.3	103.23	104.52
102.9	103.35	102.02	103.93	105.55	104.82	103.15	102.65	105.91	102.55	104.17	106.99	103.57	104.36	105.23	104.23	103.25	105.01	103.62	102.19	104.93	101.77	103.41	105.23	105.05	104.1	105.95	103.91	104.8	105.4	105.11	103.71	102.88	105.19	105.13	103.85	104.85	104.01	104.98	104.34	103.57	103.91	103.01	105.53	106.59	102.64	104.75	106.7	104.33	105.39
111.72	112.73	110.47	113.99	110.49	110.99	112.86	110.66	110.63	112.36	109.84	112.82	111.49	111.81	109.7	112.53	110.76	112.33	110.24	113.62	113.4	113.62	112.61	110.04	110.97	112.23	111.17	113.97	109.53	112.22	112.59	113.08	111.37	111.89	111.47	112.68	109.58	108.95	111.98	112.39	112.28	113.3	110.61	110.52	110.01	113.17	110.09	111.3	109.79	113.32
113.97	112.01	110.27	110.51	112.96	113.76	111.93	110.99	110.68	112.79	113.41	113.06	111.7	112.92	112.92	111.31	111.38	110.75	112.59	111.57	112.19	112.51	111.85	111.55	113.86	111.79	113.48	111.86	110.38	112.4	111.6	110.25	110.39	112.57	110.77	111.81	111.55	111.97	111.89	113.8	112.86	110.4	110.85	114.35	111.57	110.89	112.92	110.51	113.99	109.69
110.84	109.95	110.86	106.2	108.9	108.71	109.39	109.6	109.11	109.09	108.36	109.39	110.08	112.71	110.04	111.7	108.86	109.03	109.01	109.72	108.79	108.57	109.46	110.07	109.33	109.17	109.73	107.93	110.77	110.74	108.66	109.56	110.34	108.35	109.85	109.39	109.83	108.9	110.68	107.44	110.47	109.59	110.76	110.84	108.95	110.14	113.49	109.66	110.95	111.75
99.06	100.53	98.947	98.71	101.2	99.718	100.62	99.265	99.995	101.2	98.588	98.236	100.42	100.87	100.89	98.869	100.14	100.38	99.707	100.91	101.22	97.508	100.3	101.02	99.62	98.08	98.65	98.287	98.041	99.786	97.901	100.03	100.37	100.21	100.67	99.939	99.79	100.61	100.31	99.315	98.599	100.47	99.131	100.16	98.026	101.4	98.51	100.05	99.362	97.808
107.75	105.82	106.31	106.46	106.94	105.2	106.14	106.62	107.79	105.9	106.19	105.24	105.71	107.61	104.48	106.13	105.49	107.4	107.92	107.99	105.92	107.25	106.38	106.14	105.87	105.69	105.57	108.54	106.1	107.02	104.59	107.3	108.05	105.56	107	107.23	107.44	106.79	108.92	105.18	104.81	106.33	107.8	106.31	106.33	106.35	106.64	104.49	105.54	105.93
108.02	107.52	105.15	103.14	106.3	105.11	106.62	104.56	105.37	105.17	106.68	105.86	105.66	105.37	106.02	107.6	104.29	106.25	104.84	105.13	108.6	105.45	106.01	106.57	106.45	105.85	104.26	107.07	106.25	104.12	105.58	105.97	108.24	106.7	105.07	107.45	109.12	106.33	105.13	106.75	104.79	105.56	106.68	107.75	107.19	105.9	108.85	109.84	106.1	104.21
111.38	111.86	110.82	113.72	111.35	110.99	113.76	111.16	109.88	111.13	112.1	112.08	112.2	112.51	110.67	110.89	111.89	110.99	112.98	110.85	111.45	112.06	113.2	110.62	111.98	116.29	110.05	113.12	113.89	111.47	112.22	110.55	115.96	111.87	111.43	112.14	110.99	112.63	111.03	112.21	112.91	111.2	111.74	111.27	112.29	111.83	111.65	112.87	111.3	111.14
111.36	109.96	111.7	111.82	110.46	111.98	111.79	112.14	109.86	111.46	111.36	111.6	109.41	112.35	112.18	112.9	112.09	112.95	111.87	110.97	111.03	113.05	109.01	111.83	112.7	110.51	112.45	111.17	112.27	110.69	110.73	111.16	111.91	112.67	110.32	110.46	108.28	110.47	112.97	109.86	112.34	111.57	112.63	109.79	111.74	112.49	113.06	110.92	110.91	111.26
103.96	104.02	103.56	104.14	104.63	103.15	106.1	105.62	103.51	104.81	104.88	106.54	104.66	106.33	104.83	105.58	106.28	107.22	105.07	105.99	103.71	104.31	104.78	105.97	107.2	104.15	105.37	104.95	105.96	106.21	105.73	106.26	106.06	104.29	104.24	106.1	103.6	106.14	103.9	104.72	105.45	106.61	105.04	104.96	105.34	106.28	105.31	105.93	106.11	103.95
108.99	109.45	111.04	109.53	110.54	111.05	109.93	111.98	111.16	110.42	111.98	110.24	108.87	111.07	110.85	109.74	109.58	109.87	110.12	110.53	112.5	111.32	109.86	110.73	111.79	110.33	111.61	109.33	110.74	111.04	110.82	108.66	111.87	110.2	112.54	110.6	111.16	110.63	109.88	110.78	109.67	109.55	110.53	110.2	111.16	110.24	111.08	111.67	111.38	111.35
108.95	106.86	107.09	105.95	105.41	104.6	107.47	106.96	107.93	108.76	106.91	103.35	108.84	106.02	105.75	106.94	106.07	104.49	105.46	106.71	106.25	105.69	107.05	104.74	106.14	106.59	106.28	107.05	105.69	107.34	106.6	107.24	108.16	106.4	105.29	107.32	107.46	106.43	107.68	107.95	105.09	105.84	106.24	105.28	105.25	107.4	106.26	104.14	105.44	106.18
111.37	110.23	110.67	112.53	109.8	112.31	112.22	111.17	113.05	112.36	111.49	112.26	109.97	110.47	111.01	109.15	111.84	111.48	111.1	112.32	110.87	110.45	112.43	111	111.08	112.47	111.94	109.83	112.41	111.8	111.57	110.55	111.21	108.97	112.06	110.86	109.63	111.69	112.22	111.24	110.8	112.32	111.19	110.17	110.18	110.44	112.47	111.09	111.04	112
104.83	105.79	106.35	106.25	104.85	104.58	106.52	105.92	104.54	104.57	106.45	106.32	106.63	106.73	105.48	105.9	106.81	106.33	107.39	103.67	106.67	103.35	104.87	106.37	107.78	103.99	107.21	107.28	104.74	105.99	107.49	106.82	104.97	106.42	108.82	104.54	108.11	105.19	105.22	104.63	106.82	106.17	107.02	105.43	107.23	104.5	107.48	105.37	104.23	104.98
112.8	112.89	111.67	113	110.98	110.26	110.62	113.76	113.24	113.02	113.3	112.59	112.86	112.27	112.06	111.56	110.28	111.97	111.61	112.52	111.06	111.4	112.17	112.69	112.37	110.13	114.55	110.58	112.24	110.04	111.99	111.11	110.76	113.64	110.44	113.62	111.02	111.96	110.48	113.78	112.98	110.78	114.9	110.64	110.55	111.48	111.86	111.99	111.46	109.93
110.52	110.53	109.97	111.38	109.62	110.34	111.7	111.29	108.26	108.65	109.62	108.31	110.21	109.53	107.71	107.87	108.6	111.08	108.35	107.93	110.14	111.36	110.47	110.66	110.08	110.5	109.23	110.47	110.19	110.13	110.34	109.13	111.35	108.9	110.13	107.67	108.29	111.79	108.54	107.61	108.59	110.67	109.3	109.66	108.96	109.94	109.91	109.09	108.31	110.6
105.08	105.14	104.61	107.4	105.03	106.04	106.04	105.59	106.83	104.84	107.38	107.06	107.08	105.16	103.54	107.12	106.78	106.24	104.78	106.84	106.81	105.26	105.77	106.22	104.95	106.66	107.08	106.11	105.9	106.55	105.13	107.57	107.68	105.86	105.21	107.28	106.56	104.96	105.41	104.29	108.33	105.14	105.63	106.32	105.4	105.84	104.51	105.9	105.49	104.15
102.4	98.292	99.495	101.13	101.76	98.35	99.626	102.21	98.368	97.776	100.45	99.751	101.96	100.23	99.084	100.34	100.81	100.54	102.67	97.574	98.669	100.06	100.66	101	100.46	100.01	100.52	97.209	100.83	96.206	100.42	100.92	100.97	100.87	99.14	99.125	101.43	99.527	100.61	100.36	98.493	98.572	100.69	98.665	100.26	98.09	100.08	100.66	99.844	98.997
100.29	100.26	99.676	99.651	101.75	99.005	100.35	101.23	98.954	100.81	100.09	98.637	99.814	98.632	98.741	98.033	99.953	100.61	98.071	99.226	101.28	98.875	98.665	97.915	98.109	98.63	100.09	98.969	98.214	100.4	97.455	100.22	100.72	100.18	99.804	100.31	100.33	100.53	100.15	100.93	98.763	98.355	99.072	98.269	98.856	100.2	99.007	100.43	99.454	100.98
106.3	104.76	106.89	107.34	105.74	108.11	106.71	105.91	106.95	106.01	106.64	106.7	104.84	107.27	106.91	105.52	106.36	103.58	104.66	105.63	106.22	106.05	107.52	106.55	105.38	104.24	105.42	107.39	104.74	105.4	106.87	106.25	105.82	105.18	104.53	105.83	106.94	104.84	106.25	106.4	106.6	105.83	107.25	105.78	106.6	104.86	106.19	103.62	105.93	105.44
107.84	106.01	105.62	109.71	106.81	107.21	105.62	106.05	105.73	105.56	107.49	107.97	105.76	105.84	106.91	106.55	107.38	107.96	107.48	108.1	106.14	105.31	107.78	106.02	103.6	106.74	107.04	109.21	106.57	105.21	107.98	107.41	106.84	107.65	106.58	104.63	106.89	107.42	106.67	105.94	106.19	106.72	106.57	106.77	106.78	107.48	108.7	107.78	107.11	106.22
101.41	102.98	99.248	100.95	99.551	100.17	100.57	101.48	97.921	100.82	100.6	103.14	102.15	99.543	102.61	102.02	101.9	100.53	101.31	101.45	102.14	101.43	101.92	100.08	101.15	100.04	101.78	100.88	101.88	100.21	101.65	102.09	97.809	101.52	100.57	99.47	100.09	99.437	100.47	100.66	101.33	101.46	102.22	99.085	101.02	101.85	101.25	101.09	101.61	101.33
100.21	100.99	101.32	99.812	100.05	100.4	99.192	101.75	99.47	100.85	100.72	100.66	99.355	100.83	101.1	101.4	101.29	101.51	98.424	98.863	99.489	98.071	101.23	100.98	100.63	102.3	99.408	101.7	102.3	99.535	101.31	100.07	98.127	100.76	101.49	100.07	99.659	100.97	99.022	101.34	100.51	99.812	98.911	100.45	98.089	97.301	98.618	99.352	100.1	99.174
106.68	106.58	106.26	107.54	105.62	107.12	106.67	107.34	105.67	105.97	105.44	107.85	106.96	107.05	107.23	106.7	108.17	106.11	105.91	105.75	107.57	107.07	105.87	106.14	107.15	107.02	107.89	107.11	106.71	107.43	107.88	104.85	106.29	107.85	105.77	108.23	107.15	106.81	106.92	107.53	105.41	106.77	105.91	107.6	104.77	106.21	106.99	105.33	106.82	107.49
111.87	111.05	111.59	112.12	112.17	110.61	111.21	111.71	111.74	113.08	110.37	111.08	110.53	111.24	111.09	111.72	110.82	112.55	110.89	111.87	110.57	111.76	111.37	112.67	111.08	110.72	111.55	110.57	110.81	109.19	113.41	111.94	110.91	112.75	110.46	111.28	109.9	112.17	113.69	109.61	109.55	110.59	111.3	109.78	111	111.28	111.67	111.57	112.09	110.8
100.6	101.51	99.332	100.34	99.751	100.7	98.209	103.5	100.2	99.209	101.05	98.803	102.61	99.619	99.492	103.71	99.832	98.933	98.786	99.671	99.2	99.296	100.14	98.984	102.45	99.754	99.105	101.99	100.42	98.902	101.28	102.55	99.167	99.813	100.06	102.19	102.29	99.192	99.212	99.361	99.869	97.996	100.89	100.26	101.26	100.02	100.22	98.924	100.29	101.78
101.11	99.542	98.852	100.82	99.573	100.56	99.908	101.13	101.97	100.74	99.155	97.063	102.03	98.768	100.42	100.38	100.99	98.706	100	100.38	101.42	101.93	99.508	100.95	98.461	99.861	101.04	97.523	100.39	100.65	98.9	99.369	100.42	100.28	100.49	101.32	100.49	98.63	102.25	100.32	99.265	99.737	99.537	101.78	99.166	99.8	99.509	100.84	98.721	98.629
99.836	99.825	100.48	99.261	102.38	101.85	99.995	100.54	100.83	100.89	101.7	100.24	101.77	99.367	101.65	103.04	101.27	102.22	100.34	99.877	101.94	100.26	98.835	100.67	99.479	101.98	102.12	100.05	101.68	101.41	100.15	100.32	103.26	100.09	103.06	101.6	101.56	100.48	99.626	100.92	101.72	99.015	101.65	100.28	98.512	100.32	102.69	100.4	99.871	101.88
118.55	118.24	117.49	117.73	118.55	116.74	117.66	115.8	116.58	117.72	118.76	119.23	118.14	116.48	120.56	118.29	119.11	118.15	116.4	117.38	119	117.94	119.12	117.67	118.79	117.82	119.72	117.12	116.61	115.88	115.4	118.09	117.56	118.72	118.9	117.77	117.32	119.16	117.04	116.83	117.48	117.56	118.19	118.5	118.37	117.01	115.59	117.04	116.58	119.46
107.33	104.77	103.65	106.07	105.7	107.26	105.35	103.62	103.83	106	105.91	104.71	104.91	103.31	106.08	104.32	105.16	106	105.56	105.58	103.86	105.27	103.31	106.2	106.14	105.68	103.39	105.88	105.33	106.03	105.35	105.26	103.28	106.67	106.26	103.49	105.66	106.62	104.05	105.09	106.91	104.63	105.03	104.49	105.13	104.06	104.92	106.54	103.97	104.19
104.67	104.64	102.83	105.61	104.1	103.67	109.03	106.98	105.35	104.13	107.44	107.03	106.34	102.99	103.3	105.56	107.72	104.17	106.57	105.34	105.14	105.94	104.78	105.4	104.89	105.67	105.11	106.17	104.87	106.85	103.12	104.03	107.35	105.41	105.4	108.58	106.33	104.8	103.45	105.77	106.36	105.89	105.45	106.79	106.47	106.91	106.41	106.36	106.66	104.92
105.36	105.17	107.54	105.84	106.46	106.97	107.13	106.62	105.31	106.77	106.56	107.3	108.31	108.75	108.29	107.73	106.86	106.11	105.44	108.76	106.55	105.33	105.63	107.89	107.45	105.57	106.69	107.75	107.15	105.71	107.33	106.65	104.91	106.84	106.53	104.79	106.59	107.14	107.15	107.61	108.27	105.02	105.4	106.02	105.94	107.36	107.24	105.91	107.05	108.13
106.22	104.31	105.54	105.66	104.95	103.6	106.89	103.87	104.89	104.3	101.42	104.66	103.22	104.23	104.23	103.98	104.99	107.23	102.9	102.71	103.93	104.52	104.27	106.72	103.78	103.64	104.25	104.67	103.99	104.41	105.57	104.77	105.97	104.84	103.42	102.16	103.21	103.94	104.14	103.91	104.9	104.19	102.97	103.19	105.05	105.26	103.56	103.98	104.67	104.71
102.54	106.82	105.99	106.42	103.76	106.86	105.86	106.34	104.19	103.07	102.95	106.57	105.22	103.14	104.95	106.6	106.33	102.68	106.55	106.22	106.13	105.08	106.91	106.25	104.44	105.43	108.36	105.54	104.16	104.52	105.21	104.6	105.86	106.95	105.61	104.51	107.49	105.96	106.52	105.76	103.17	107.33	104.84	106	105.8	106.69	104.53	101.59	107.05	105.91
105.99	105.77	105.98	107.47	105.96	107.68	107.39	105.2	108.5	107.39	106.36	104.77	105.76	107.67	107.09	107.45	105.46	106.86	107.04	107.3	106.03	104.65	110.65	106.11	105.37	106.14	108.91	106.14	107.67	107.33	105.38	107.83	106.47	106.42	104.99	108.4	107.4	105.49	107.72	108.08	107.33	105.92	106.32	107.43	105.93	104.51	106.66	107.89	107.51	107.38
113.03	110.93	112.48	111.81	112.9	111.87	112.33	114.76	112.77	112.99	112.79	113.88	113.55	112.87	112.16	112.84	112.88	112.19	111.62	114.19	113.32	112.55	114.77	114.34	112.44	115.06	114	111.31	112.29	111.96	111.28	113.57	112.68	114.71	110.61	113.03	112.51	110.3	113.99	112.77	110.81	112.38	113.45	112.36	114.56	114.11	111.04	112.4	112.83	111.75
106.8	106.45	106.7	106.69	105.64	105.39	104.98	104.91	105.65	104.32	107.64	103.69	105.46	104.15	105.34	107.39	107.14	105.96	102.99	104.62	106.19	104.89	105.13	107.12	107.02	104.43	103.99	105.58	105.07	107.22	104.53	106.08	105.26	105.85	104.33	108.8	104.46	104.98	105.9	107.97	106.38	103.83	108.1	105.6	106.26	106.89	107.2	107.22	105.52	104.18
104.71	105.76	105.9	105.83	104.5	107.12	104.21	103.58	105.23	106.28	106.06	106.25	106.04	105.74	107.31	103.83	106.37	107.3	103.72	109.31	103.61	106.83	106.98	104.12	105.86	107.09	105.49	103.67	104.38	104.44	106.68	105.98	106.46	104.99	103.88	105.65	105.27	106.43	104.43	106.21	105.22	104.22	104.4	106.35	107.68	103.17	106.68	105.65	106.04	104.85
117.28	117.38	116.65	116.81	116.24	117.63	116.65	116.25	115.8	116.5	116.87	116.21	117.36	115.16	116.21	117.63	116.97	116.14	117.82	116.52	116.14	117.26	118.02	114.78	115.8	116.71	116.23	115.43	114.36	116.88	114.2	115.89	117.86	118.37	117.52	118.27	116.48	113.31	115.83	118.56	113.43	116.43	116.1	116.43	116.31	115.72	117.22	118.65	115.67	115.83
112.48	113.55	112.57	112.02	112.31	111.7	113.58	112.06	112.89	112.2	113.13	114.64	112.92	112.47	112.05	112.3	114.51	111.23	112.35	113.04	113.32	113.46	111.23	113.69	114.35	112.59	114.11	113.59	114.75	112.89	112.24	112.86	115.65	111.56	112.66	112.09	112.48	112.12	112.58	113.48	115.07	110.7	113.43	113.18	113.39	112.16	113.58	112.5	113.98	111.98
112.32	110.6	113.87	113.24	110.93	111.58	112.77	112.43	112.37	112.77	112.06	114.57	111.71	111.75	110.56	112.82	112.62	111.65	110.75	110.61	109.58	112.16	113.51	111.05	113.23	112.49	113.06	111.92	112.97	111.99	112.96	112.81	110.71	111.41	112.27	111.74	111.71	110.49	109.96	112.71	109.78	114.17	110.61	113.15	114.29	111.84	111.83	113.59	111.98	112.13
107.26	106.88	104.71	105.03	107.02	106.05	107.4	108.14	106.41	104.98	108.9	103.61	105.95	107.01	107.24	107.49	105.46	105.51	107.01	107.08	107.64	107.95	108.49	107.74	109.58	107.7	106.92	107.51	107.73	104.41	109.98	105.78	106.68	106.5	106.67	108.11	108.25	107.38	107.95	106.89	106.79	108.15	107.29	104.91	107.75	104.39	108.19	108.25	106.61	108.43
104.48	103.47	104	105.24	103.93	103.16	102.68	105.72	103.86	102.9	103.82	103.93	103.26	104.44	102.29	104.58	105.18	104.87	104.49	104.5	105.1	104.71	105	103.96	103.83	104.07	104.44	105.43	103.26	103.92	103.3	101.71	105.04	100.88	104.32	103.55	104.3	105.59	103.82	105.06	105.54	102.44	102.59	104.82	105.37	101.67	105.17	104.36	103.11	103.2
105.74	104.39	105.83	107.45	107.64	107.31	105	105.52	104.91	107.19	107.7	107.02	105.47	105.5	108.95	106.64	106.53	107.44	108.47	106.23	107.73	106.08	107.93	104.61	105.98	105.82	104.58	106.03	105.95	107.77	106.5	108.7	105.01	107.17	107.69	105.2	107.83	105.29	105.75	107.11	107.14	107.88	103.56	107.05	107.11	108.08	106.97	108.07	106.74	108.31
105.05	105.67	104.46	105.03	107.43	105.47	104.33	106.45	105.52	104.16	106.07	103.51	105.31	107.19	102.73	106.7	103.63	104.92	105.45	105.04	105.31	105.35	104.78	106.94	106.46	105.06	105.49	106.85	105.15	107.31	106.8	107.18	105.71	107.52	106.08	108.08	105.7	105.87	103.44	107.18	106.37	105.5	105.43	105.91	105.31	105.19	105.31	105.92	105.7	104.39
113.77	111.2	108.6	111.87	110.74	110.45	111.8	110.97	111.03	110.98	111.72	110.19	112.62	110.2	111.49	108.04	112.31	110.99	110.75	112.52	111.65	108.28	111.72	111.48	111.98	111.84	112.15	110.35	109.04	110.16	107.5	108.89	112.9	109.03	110.42	109.3	110.8	111.94	110.18	108.52	109.33	111.71	107.53	111.97	111.65	108.61	110	112.48	109.06	110.65
107.31	104.44	105.19	107.15	106.42	105.9	107.81	104.46	107.21	107.55	106.01	104.56	105.76	107.43	108.85	107.54	106.93	107.52	105.1	106.19	108.27	105.3	107.37	106.55	103.61	104.22	106.45	106.03	105.09	105.91	104.91	105.52	106.82	105.22	106.05	106.86	105.72	107.24	105.89	106.59	106.99	106.82	104.4	107.15	106.83	105.79	106.9	106.21	105.53	105.57
104.46	105.38	101.8	102.52	104.12	106.55	104.52	105.77	105.1	103.17	101.92	105.28	101.15	105.76	103.06	105.4	103.32	104.32	105.19	107.57	104.69	105.2	106.08	105.66	103.12	103.08	105.52	104.5	103.67	103.39	103.67	102.67	106.81	104.2	102.92	104.98	104.69	103.15	105.11	103.58	105.3	103.39	103.59	103.46	104.11	103.44	104.32	105.34	102.09	104.61
106.42	104.09	107.49	105.12	104.32	105.37	104.5	107.27	105	104.89	108.39	105.45	105.84	106.51	106.91	105.31	104.42	106.45	103.99	107.38	107.25	106.21	106.91	105.5	105.62	103.81	107.83	104.38	106.17	104.8	106.31	105.59	105.68	105.8	106.55	104.59	105.08	104.97	106	105.56	108.47	104.39	104.65	103.86	104.39	103.09	105.75	105.12	106.41	104.91
112.72	113.07	111.7	111.08	110.75	111.27	113.65	112.59	115.48	113.67	110.63	112.75	110.58	110.96	110.52	110.66	113.26	109.75	109.56	111.34	112.61	111.52	113.37	110.01	111.25	111.9	111	113.53	112.61	110.53	111.56	111.08	111.27	111.87	112.62	111.89	112.33	113.37	112.5	109.67	110.39	110.08	111.9	110.6	111.18	110.67	111.84	111.27	111.59	110.45
112.36	111.3	113.95	110.9	110.45	114.6	114.05	112.72	111.27	113.09	113.46	112.52	110.49	110.46	111.75	111.66	112.74	110.08	110.28	114.63	110.71	113.03	111.11	111.57	112.1	112.86	113.12	111.53	112.67	111.84	111.72	113.37	111.96	113.12	113.3	112.36	112.49	113.44	112.8	114.02	110.77	113.15	111.34	114.2	109.5	110.4	112.58	112.98	109.95	111.17
111.47	114.04	112.28	112.33	112.64	111.59	110.91	112.02	113.12	112.06	113.62	112.26	110.2	112.39	111.56	110.47	110.34	110.26	112.37	114.29	113.11	111.67	110.85	112.34	113.08	111.77	111.21	112.93	110.18	112.73	111.3	112.04	111.5	110.12	111.72	110.57	111.29	112.27	114.81	109.18	111.3	111.56	113.24	113.41	110.93	112.44	110.47	112.32	111.74	113.04
104.58	106.82	107.42	107.13	106.56	108.72	108.39	103.66	107.38	106.79	105.47	106.92	105.04	108.61	107.05	106.78	103.86	108.02	107.03	109.43	103.83	105.61	104.86	106.67	104.71	107.14	108.26	107.12	107.35	105.51	107.76	106.92	112.3	105.77	107.65	107.66	107.57	105.75	105.39	106.69	106.06	105.74	106.59	108.21	106.72	107.26	107.7	105.52	104.87	106.81
107.3	103.72	103.09	105.22	106.7	106.64	104.07	104.83	107.7	106.21	105.9	106.25	107.68	104.9	104.21	107.74	105.35	106.57	104.59	104.21	105.97	107.59	106.08	106.3	104.96	103.81	107.06	107.37	105.75	104.76	104.69	103.65	107.46	106.81	106.18	106.21	105.38	105.13	105.43	105.31	105.74	107.99	104.5	108.31	105.24	105.83	105.29	105.05	105.41	104.41
106.85	106.63	106.79	109.16	105.84	104.76	105.64	105.18	104.07	104.15	106.47	105.9	105.1	105.43	105.29	106.37	104.4	104.37	105.25	106.79	106.63	107.23	105.84	102.36	106.29	104.89	105.32	107.48	103.35	104.62	104.87	104.84	106.65	106.99	105.63	106.74	105.79	107.7	105.95	106.74	104.35	108.44	105.27	105.42	106.99	105.97	105.39	106.62	106.73	105.14
103.92	102.44	104.63	102.9	103	103.48	104.89	103.29	105.8	105.82	105.41	106.36	102.34	105.9	103.33	103.96	106.05	104.69	104.25	104.92	105.2	104.95	105.61	104.27	106.28	104.79	105.57	104.65	104.71	105.47	103.51	104.37	103.69	101.89	104.12	103.99	105.84	103.88	105.31	103.56	103.57	105.16	103.79	104.1	103.58	105.02	102.43	104.2	106.59	106.02
106.45	104.37	107.97	106.62	103.32	105.99	105.08	106.2	107.01	105	105.56	107.43	106.05	105.85	107.19	106.67	105.33	106.49	106.6	107.07	105.75	104.51	105.15	106.27	106.84	104.08	108.63	104.93	104.87	105.05	107.8	106.03	106.85	106.17	104.71	108.39	106.15	105.77	107.44	106.48	106.99	107.16	106.17	103.99	106.23	104.97	107.84	105.92	105.44	107.78
111.03	112.16	111.63	110.87	111.9	112.22	112.52	110.36	112.02	113.19	109.22	112.07	112.02	112.43	109.64	111.19	112.5	112.47	110.83	112.72	111.59	111.19	112.44	112.11	111.57	112.99	111.49	114.19	112.75	113.07	112.35	112.07	113.18	110.56	113.07	114.05	108.84	112.26	111.04	113.78	111.35	114.03	112.63	110.81	113.57	112.32	112.99	109.91	113.35	112.14
102.14	101.6	103.95	103.11	103.9	104.3	102.59	104.53	104.66	103.92	102.52	104.56	104.9	104.08	101.5	103.43	106.41	104.91	105.2	105.73	103.32	104.91	105.08	104.04	103.95	103.88	104.97	104.61	105.76	106.43	102.92	102.94	104.82	104.52	105.06	105.23	106.8	104.48	104.45	101.33	105.17	103.1	104.36	104.11	106.15	104.66	103.48	104.6	107.56	106.01
103.76	104.49	104.7	104.12	103.76	103.1	103.63	104.49	103.17	103.48	103.18	104.84	101.99	103.4	104.54	102.48	103.2	103.88	104.7	104.81	102.46	103.38	106.02	102.8	102.31	104.53	101.87	104.99	102.56	105.66	103.31	106.45	102.29	105.62	103.07	103.42	104.33	103.9	104.29	105.82	103.31	104.75	104.64	104.67	102.13	103.08	104.06	105.04	104.3	106.3
106.4	105.43	103.89	105.01	103.07	106.9	104.98	107.64	105.06	106.44	105.17	104.5	105.81	101.65	106.33	103.24	105.9	107.66	103.89	105.83	106.45	104.93	104.52	105.93	104.7	106.03	106.61	106.09	105.97	105.31	105.45	105.62	106.13	104.5	103.54	107.47	105.5	106.18	103.48	106.74	105.43	104.09	105.33	106.36	104.16	106.34	105.88	105.15	106.37	105.97
98.256	101.21	101.49	99.68	100.26	100.79	101.36	100.9	101.05	98.099	100.5	101.92	99.368	100.71	101.97	98.718	101.46	100.89	102.69	101.62	102.71	100.62	100.29	100.17	99.833	99.381	102.49	101.89	101.57	101.89	100.56	101.07	100.22	100.75	100.97	100.99	100.49	101.4	101.78	100.59	99.9	100.13	101.29	99.476	100.44	101.35	102	102.66	100.34	100.26
109.77	111.94	111.91	111.91	113.1	111.42	112.61	110.74	112.84	111.15	110.69	110.22	113.54	108.99	111.66	113.85	115.37	112.63	114.39	111.7	115.07	112.72	110.79	111.66	110.64	110	110.79	110.1	111.95	111.47	112.53	112.26	111.58	110.96	111.89	111.4	114	112.58	110.57	112.77	110.85	112.72	112.06	111.42	111.11	114.04	113.73	113.52	110.92	111.26
105.38	104.88	106.45	105.91	105.69	103.95	104.71	104.9	104.42	106.38	107.59	106.69	106.66	106.12	106.93	102.82	104.72	107.92	107.21	105.92	104.81	105.56	104.52	105.06	104.91	105.57	105.1	108.09	105.88	107.89	106.27	108.12	106.44	105.86	103.85	105.6	105.68	103.34	106.81	103.52	105.98	106.42	104.72	104.77	105.18	107.58	106.01	103.85	106.95	106.45
104.8	104.23	105.1	103.55	105.37	102.73	105.54	102.23	103.64	106.18	105.7	105	103.3	104.71	103.57	106.33	103.23	103.83	104.41	104.89	105.15	103.95	103.25	103.35	102.52	103.4	106.77	104.93	104.65	104.96	102.57	104.04	103.61	104.44	103.69	105.54	104.64	102.69	107.14	101.2	103.95	103.01	103.21	105.11	103.12	106.29	104.98	103.7	106.56	104.08
110.74	112.62	112.62	111.12	111.61	111.63	110.8	110.17	111.55	112.39	111.06	112.41	110.81	111.07	108.51	109.87	111.24	110.98	110.54	111.85	112.99	110.11	111.82	110.65	109.31	110.93	111.02	111.72	111.99	110.54	110.35	112.82	110.67	110.04	111.69	110.21	111.3	109.73	111	111.6	111.22	110.51	110.77	108.42	112.18	109.55	110.88	111.23	109.65	108.78
111.39	109.69	113.3	109.99	111.29	111.65	112.92	114.23	109.85	110.03	113.01	113.23	109.92	109.72	110.87	109.26	112.58	110.35	112.75	111.23	113.6	111.33	112.71	112.67	109.52	111.89	109.75	109.57	112.7	109.69	113.07	109.55	111.27	112.45	111.77	112.53	110.99	112.71	110.15	110.43	110.44	110.55	110.15	111.8	110.13	108.96	109.63	111.83	109.13	112.87
99.177	100.12	98.905	100.61	99.566	99.148	100.38	100.45	101.34	99.33	98.753	99.125	100.14	100.31	97.925	99.868	103.52	99.923	101.18	99.463	99.051	98.127	101.06	99.74	101.29	100.43	99.732	100.66	101.24	98.704	99.056	99.774	100.75	97.987	97.806	100.67	98.485	101.74	99.199	101.29	98.586	98.574	100.82	99.711	98.975	97.919	98.814	98.367	100.04	101.7
105.79	105.34	107.76	107.16	104.93	105.53	105.48	103.9	104.18	106.7	105.81	104.58	104.69	104.15	105.61	104.69	103.79	106.05	104.82	104.57	106.74	105.57	105.07	105.55	105.97	107.24	104.89	104.61	106.2	106.48	106.7	106.71	107.88	104.07	107.57	104.83	104.4	105.92	104.99	105.38	104.08	108.2	105.17	106.9	104.36	106.52	103.99	104.85	103.97	105.21
106.29	107.01	104.91	106.34	106.76	107.28	106.47	107.55	109.17	105.87	109.35	108.59	106.91	108.39	109.25	106.04	105.88	108.2	107.42	105.91	106.88	107.77	106.11	106.28	107.46	107.87	106.16	105.69	107.33	107.85	106.27	105.69	105.72	109.79	107.37	107.4	107.03	107.76	107.51	107.08	105.09	105.86	106.49	106.43	108.18	106.62	103.03	107.29	106.57	106.85
113.93	111.6	110.84	110.88	114.46	113.13	112.05	111.03	111.22	113.54	110.97	112.44	113.05	113.01	112.03	111.58	112.9	113.75	114.49	110.88	112.99	112.62	111.51	110.79	110.81	111.28	111.72	112.06	112.04	110.69	113.84	111.77	110.4	113.02	113.45	111.01	112.72	109.45	109.77	112.81	112.97	110.28	112.49	109.48	109.14	111.5	111.14	110.15	113.22	111.59
113.98	111.71	111.4	111	115.17	112.78	111.58	112.21	112.04	112.53	112.89	112.29	113.52	110.07	112.99	114.44	111.02	110.25	111.46	111.31	112.8	109.97	111.38	112.24	110.57	110.55	113.36	110.35	112.91	110.87	110.95	109.62	111.62	111.52	112.47	109.96	113.2	112.98	112.55	111.72	112.43	111.83	111.32	112.02	110.36	111.01	111.29	110.98	114.11	111.12
99.007	100.73	99.242	100.44	101.02	100.37	100.3	99.929	98.867	100.4	102.3	100.57	99.241	99.423	101.4	100.81	98.139	98.794	99.467	102.55	98.706	97.636	100.49	101.64	102.97	100.48	99.971	101.09	99.627	99.246	100.64	99.638	100.36	100.36	99.772	101.47	99.386	100.07	99.379	98.263	100.32	99.264	99.507	101.52	100.17	100.46	100.91	98.607	99.51	99.439
100.73	98.97	101.41	98.809	101.18	99.778	99.718	99.221	99.17	99.229	97.033	100.67	98.348	99.956	98.847	98.357	99.296	100.3	100	98.08	100.49	98.8	98.913	99.503	102.12	99.978	101.53	97.741	99.447	99.283	99.259	100.35	98.362	100.15	102.67	99.782	98.507	98.318	99.204	99.682	99.918	98.95	98.728	99.831	98.214	99.065	99.929	99.815	99.536	100.5
105.53	105.78	104.59	104.74	107.22	106.11	104.92	105.12	105.21	104.32	105.76	106.25	104.93	104.65	105.14	104.4	107.13	104.17	106.54	107.88	105.95	105.64	105.28	105.32	105.93	102.98	104.99	108.31	104.58	107.15	106.73	105.19	105.72	104.59	103.63	105.56	106.22	104.44	104.42	107.16	105.02	105.28	104.46	106.17	107.61	105.2	106.09	105.66	108.1	106.89
116.35	118.32	116.35	118.04	119.08	117.57	117.11	117.13	118.61	118.71	118.7	117.27	116.66	117.93	118.33	115.33	115.5	119.41	117.57	116.38	118.82	117.84	115.31	116.81	117.68	117.22	119.43	117.42	119.84	117.45	116.19	118.12	115.71	116.61	116.56	117.36	116.01	117.57	118.31	117.2	119.19	118.24	118.82	116.37	116.53	117.35	119.31	116.53	115.86	119.17
113.38	112.99	110	110.8	111.4	110.7	112.14	110.81	112.32	111.95	111.52	114.24	111.77	111.25	112.35	111.86	111.61	112.59	112.07	112.23	112.02	112.6	113.2	112.24	112.81	110.42	111.14	112.66	112.8	110.79	113.49	112.91	112.76	112.56	113.04	110.34	108.75	111.64	113.56	110.9	113.46	112.33	112.24	111.43	111.91	113.97	112.81	110.94	113.01	111.38
111.66	114.88	113.18	113.4	115.3	111.35	113.35	113.21	113.67	112.84	113.99	113.44	112.82	111.59	111.29	113.74	111.77	113.07	112.55	113.15	114.94	113.91	111.53	112.38	112.34	112.69	113.41	113.07	112.77	112.19	113.15	112.89	111.88	112.48	112.77	111.43	113.23	112.59	113.41	109.92	110.64	112.04	112.2	114.19	111.55	113.32	111.49	114.15	111.59	110.45
106.86	105.93	106.4	108.19	107.26	110.25	106.21	107.8	105.3	107.07	107.03	106.64	105.72	106.92	107.13	106.24	106.87	106.4	103.86	108.96	106.92	106.32	108.07	105.26	108.35	104.75	105.64	107.52	104.52	105.23	107.57	107.73	108.52	106.33	106.95	105.66	106.56	104	104.86	105.81	107.68	106.79	105.54	106.52	106.65	106.24	107.46	107.03	106.48	106.86
111.7	110.26	112.46	112.72	112.38	112.5	113.46	112.44	111.15	112.58	111.02	112.05	111.93	112.83	111.84	111.35	111.65	111.08	112.43	111.44	112.48	112.73	111.58	114.21	111.99	113.98	112.65	111.45	111.51	113.1	112.39	112.68	110.97	111.67	111.66	111.88	110.6	110.54	109.5	112.09	112.09	111.83	112.18	111.56	112.81	112.34	113.2	114.1	112.5	112.32
111.47	107.97	109.55	109.57	110.61	109.55	111.46	110.55	110.84	110.59	108.64	110.99	109.27	109.39	109.83	109.78	106.2	110.99	107.97	108.2	109.67	109.58	109.55	110.34	108.87	110.7	110.29	110.51	109.26	110.04	110.7	109.83	109.91	110.1	110.63	108.09	110.6	108.11	107.93	110.38	107.68	110.04	108.95	109.63	108.03	110.08	110.56	108.06	108.85	110.81
104.85	105.69	105.17	105.47	106.31	107.84	104.98	107.2	106.64	104.09	104.75	105.21	106.12	106.43	104.22	106.29	105.5	102.82	106.79	103.77	106.07	104.67	105.99	105.52	105.45	106.86	104.83	104.81	105.95	105.21	106.34	104.93	106.53	102.82	106.37	106.45	106.91	105.62	104.41	105.64	107.05	104.59	105.31	104.58	104.26	105.58	104.05	107.19	104.86	105.81
111.68	111.29	108.81	113.11	111.42	111.44	110.28	109.3	113.02	111.06	108.31	111.81	112.38	112.92	110.97	112.12	111.62	111.4	111.2	108.91	110.65	111.38	111	113.44	110.99	112.01	106.34	109.72	110.23	112.87	110.79	110.41	109.59	112.76	109.91	112.12	110.27	109.74	110.66	113.11	111.16	109.8	109.91	110.95	111.66	110.62	113.12	110.84	111.72	110.44
106.42	106.03	106.86	104.34	104.11	104.39	105.05	106.91	104.14	103.7	103.93	104.01	104.14	106.94	102.8	105.9	105.5	104.46	105.53	105.54	103.82	105.02	105.98	103.93	103.84	105.82	106.08	105.71	107.12	106.58	106.46	107.52	105.07	107.55	105.68	106.69	106.42	106.25	106.88	103.27	106.04	103.32	108.36	105.83	104.75	101.47	104.67	105.21	106.66	106.71
106.24	105.63	107.3	106.12	103.55	103.89	104.79	104.81	102.76	104.19	105.11	106.25	103.72	103.95	106.34	105.17	106.64	103.03	106.91	107.2	104.08	107.25	105.71	105.68	105.63	106.11	106.54	106.99	104.94	102.8	104.62	106.67	106.77	104.46	104.71	106.35	105.42	103.69	104.97	106.02	104.39	104.46	107.42	103.7	102.88	104.85	104.39	103.2	105.35	106.26
103.35	107.18	107.66	106.42	107.49	106.85	103.73	104.22	105.59	105.41	104.38	106.9	105.26	107.71	106.22	104.77	106.19	105.36	107.07	106.61	105.38	105.49	105.28	105.97	104.6	105.49	106.16	107.27	105.23	104.32	106.96	106.4	103.06	106.16	107.22	104.63	105.65	106.98	105.63	103.56	107.3	107.33	104.41	104.22	104.85	105.4	104.33	105.29	104.8	106.14
103.92	100.67	100.69	98.524	98.184	100.75	100.74	101.51	101.99	102.78	101.22	101.33	103.35	100.96	100.32	102.12	101.41	100.05	102.53	100.16	103.07	100.09	100.37	100.37	101.14	99.526	99.967	101.68	101.77	99.478	100.42	101.56	101.23	101.55	100.54	98.935	100.75	101.8	98.904	101.5	100.26	102.08	100.16	98.736	101.24	103.91	99.345	99.856	98.513	98.559
101.36	100.5	99.574	99.268	101.76	102.54	99.496	102.28	100.91	98.054	98.961	99.703	100.75	100.73	98.353	98.068	97.707	103.11	100.51	100.54	98.755	100.25	99.858	100.89	100.03	101.22	99.485	100.02	98.759	99.067	100.75	99.528	100.77	97.834	102.41	99.619	99.218	101.07	100.16	100.15	100.88	101.78	101.1	100.13	98.582	98.297	100.99	99.744	98.392	98.582
112.91	111.18	111.93	111.56	111.24	111.57	109.61	113.31	111.6	113.08	112.47	110.32	110.54	110.49	112.23	111.44	112.89	111.87	111.52	111.24	113.53	114.42	109.97	111.08	112.12	112.58	110.77	110.64	113.54	111.29	111.41	109.79	112.06	112.23	114.72	115.01	114.19	114.78	111.04	112.82	112.74	112.92	113.26	111.94	112.06	109.96	110.79	112.02	113.14	112.34
99.645	99.284	98.929	98.905	99.506	97.932	100.03	102.17	100.13	99.689	101.12	99.617	99.711	99.852	99.705	95.472	100.62	98.752	98.831	100.24	97.777	98.543	100.34	99.951	97.149	99.459	101.28	99.038	96.887	99.45	98.319	98.918	100.07	97.827	99.922	101.11	101.32	99.768	98.273	101.19	100.49	99.813	98.245	99.242	98.554	99.839	98.98	100.49	100.97	99.558
105.74	106.51	106.96	107.05	107.86	107.25	107.66	105.72	108.25	107.08	107.8	104.93	107.58	105.38	107.12	106.38	107.32	105.46	106.23	106.55	105.63	107.35	109.1	107.6	106.01	107.72	107.78	105.48	107	105.97	107.31	105.64	106.75	106.29	109.68	106.56	104.59	105.6	109.09	106.66	107.08	107.92	105.58	107.56	105.63	107.48	107.83	107.47	105.23	106.04
111.16	112.19	110.25	111.38	111.05	111.29	108.39	113.83	110.86	112.14	109.7	109.91	110.8	110.87	113.6	111.45	110.13	110.71	110.27	111.69	111.69	111.74	109.24	110.02	108.67	111.17	110.43	109.23	110.51	108.43	111.88	110.92	108.05	110.5	110.82	109.81	110	110.15	111.86	110.34	109.89	108.15	108.42	111.27	112.08	110.81	112.5	110.93	109.43	111.37
113.89	113.11	117.08	113.59	111.46	113.75	113.13	111.23	112.73	113.38	110.57	111.77	112.4	112.03	112.67	113.12	112.66	113.1	114.7	112	110.89	114.61	112.85	112.8	111.82	111.47	114.04	111.94	112.09	115.33	115.7	111.8	113.78	110.93	110.52	113.01	112.07	114.09	113.43	114.83	113.49	112.44	112.86	112.39	113.14	111.95	113.25	112.38	111.9	115.28
111.72	111.47	112.01	111.97	111.31	110.13	111.71	111.55	110.65	112.17	113.67	114.27	111.66	110.86	113.5	111.99	112.43	110.98	111.83	109.51	110.63	114.39	115.83	111.28	112.2	112.33	112	112.13	113.27	112.9	112.36	112.93	109.88	112.17	114.78	111.23	110.32	112.61	112	112.21	112.05	108.68	109.3	112.43	111.76	112.92	113.88	110.27	112.84	112.85
99.096	99.827	101.35	98.421	100.47	100.24	100.24	98.647	101.48	99.701	101.31	101.7	101.18	101.51	100.12	99.866	99.669	99.788	99.548	100.54	100.35	100.69	100.84	99.256	98.902	99.915	98.821	100.34	98.072	100.37	99.689	100.51	100.56	101.04	99.627	100.66	99.625	99.217	97.337	98.631	99.516	104.56	100.44	98.475	99.75	99.311	100.05	101.1	101.47	99.678
98.909	101.92	99.246	99.506	98.951	100.63	99.211	100.51	101.69	100.31	98.193	99.454	98.992	102.05	98.122	100.6	98.041	101.38	98.913	101.78	100.45	101.9	98.036	101.38	99.896	97.761	101.08	99.933	100.42	101.04	100.1	98.203	99.676	99.679	100.59	100.17	100.58	98.737	99.385	99.19	100.42	98.185	98.153	101.06	100.52	99.324	98.865	100.27	99.505	101.46
105.93	105.96	105.48	104.53	106.33	107.11	107.2	106.44	105.5	106.25	105.65	104.42	105.29	104.87	105.26	104.86	104.52	106.07	107.03	105.02	108.46	103.32	104.19	108.26	105.19	104.69	105.68	105.01	105.68	103.86	106.94	105.96	104.45	105.73	104.97	104.98	106.25	106.26	106.83	107.66	103.31	104.39	104.09	105.27	103.75	105.23	106.2	106.96	103.3	105.51
110.67	113.14	112.19	112.92	112.24	112.72	111.8	112.6	112.34	113.08	112.33	112.97	112.61	113.01	111.99	111.2	110	112.11	111.95	113.61	111.89	113.42	111.8	112.15	111.03	111.35	114.82	112.23	112.13	110.05	109.48	113.41	111.85	112.64	110.93	113.12	111.68	111.55	111.47	111.51	111.21	111.97	112.3	112.61	111.33	111.71	112.58	111.85	113.05	110.94
105.41	103.52	107.58	106.9	104.61	106.29	105.45	106.12	108.19	104.09	105.22	106.08	106.46	105.15	104.07	104.56	104.45	103.87	105.54	107.13	105.06	104.87	106.13	107.39	105.63	105.87	105.66	105.68	103.39	108.24	104.66	107.48	105.34	103.9	104.35	105.3	108.56	106.8	104.45	105.12	105.84	106.92	106.95	105.77	104.63	104.56	107.05	105.19	105.24	104.82
111.5	110.47	111.07	109.94	113.92	110.99	111.13	110.36	112.37	108.12	113.14	110.6	109.81	109.41	111.8	112.85	111.29	110.97	114.2	111.14	112.86	110.29	109.66	108.9	111.48	113.27	110.32	109.37	108.56	112.03	112.04	110.18	111.98	110.84	110.6	109.82	109.92	111.62	109.47	111.95	111.93	109.94	111.68	111.41	112.79	110.44	109.36	114.33	112.3	109.47
103.96	110.39	105.7	106.95	107.12	105.97	107.14	105.74	106.11	104.36	105.06	107.76	109.39	104.95	103.61	105.72	107.38	105.86	107.14	105.61	107.02	106.24	104.92	106.69	105.31	105.39	103.44	105.51	107.17	106.75	107.62	105.04	106.58	107.09	108.01	107.13	106.86	107.94	104.89	107	105.41	107.12	106.85	106.54	107.35	107.59	107.09	107.28	106.05	105.64
105.43	104.61	105.56	106.56	105.91	108.07	107.4	106.29	106.07	105.07	106.62	105.46	105.03	107.91	107.74	105.58	105.04	106.53	105.15	106.56	108.77	106.04	106.47	106.52	104.66	106.02	106.13	106.21	106.33	106.71	107.63	105.38	105.78	108.91	106.49	106.39	106.47	107.36	106.5	108.24	107.33	106.84	105.59	105.94	104.42	107.29	105.06	106.89	107.91	106.29
99.94	101.64	102.96	100.06	97.624	100.83	100.27	101.74	101.86	102.26	99.767	101.32	99.7	100.23	99.863	100.94	101.65	101.44	100.99	101.03	100.92	101.85	100.59	102.45	102.76	101.87	99.359	99.189	101.37	100.57	99.698	99.106	102.12	100.13	101.28	101.16	103.69	101.75	99.519	101.83	100.29	101.31	100.48	101.34	102.25	102.81	102.72	99.462	101.38	99.073
103.84	105.48	104.24	106.42	102.33	103.41	107.46	107.23	104.72	106.15	103.6	105.44	105.07	104.46	103.88	105.2	105.35	104.58	105.12	106.9	103.66	106.47	105.55	103.62	106.2	107.19	102.76	103.52	106.31	105.25	105.33	103.75	106.61	106.41	105.4	105.47	104.85	106.14	105.18	104.59	104.86	104.3	107.51	105.36	104.39	104.91	104.17	105.84	105.72	105.72
116.24	116.57	115.99	117.21	116.96	115.5	116.56	117.37	115.28	115.44	115.13	115.15	113.76	117.64	117.83	116.46	115.18	117.05	116.21	118.95	116.83	116.28	116.39	116.97	115.99	117.13	115.77	116.52	115.56	115.19	117.54	116.79	114.18	118.5	115.43	115.32	115.35	113.51	117.49	116.09	114.91	117.18	115.15	114.77	115.84	116.02	116.25	114.76	115.85	116.09
106.39	107.98	107.14	106.52	104.33	106.99	107.01	106.05	104.65	103.74	106.06	107.59	104.29	104.99	108.08	106.49	104.24	106.11	105.8	106.5	106.89	108.69	106.82	107.28	104.77	106.11	106.97	106.09	106.47	104.93	108.62	107.92	105.01	104.48	104.87	107.65	105.06	103.95	105.41	106.58	105.28	106.16	106.24	105.71	107.81	106.48	107.99	106.02	107	107.65
108.2	105.74	107.82	106.97	106.73	104.6	106.77	108.84	105.13	106.68	105.8	108.41	106.9	107.3	109.02	103.37	104.9	105.58	107.09	105.38	106.14	107.46	106.83	108.03	106.38	107.93	105.92	107.85	105.74	106.07	106.09	110.13	106.24	104.67	106.36	105.65	108.43	106.77	106	107.54	107.05	107.07	107.49	105.52	106.1	108.21	107.7	107.11	108.37	107.14
108.17	105.92	103.92	106.62	104.41	105.18	106.02	105.11	104.49	107.96	107.14	104.09	105.98	107.05	106.87	105.58	104.51	108.95	105.46	107.34	106.38	106.01	104.72	105.57	105.8	107.88	106.79	105.69	107.65	102.98	105.35	102.86	106.92	107.34	106.95	104.07	105.9	105.73	105.68	105.2	106.3	107.04	106.99	104.93	105.38	107.87	104.15	107.27	107.39	105.53
105.75	107.08	104.8	106.13	106.37	104.09	103.56	103.89	107.29	105.74	105.2	103.91	108.79	107.71	105.88	103.5	107.34	103.42	108	106.53	107.81	105.73	104.29	104.97	105.92	107.03	105.32	103.51	105.6	105.49	107	106.76	106.52	108.09	107.88	106.97	106.93	105.43	106.09	105.4	104.77	107.49	107.36	104.64	105.67	103.34	104.02	108.39	105.19	105.66
118.77	115.6	116.24	118.31	116.65	117.07	118.65	117.77	118.41	117.33	117.21	118.69	116.68	115.13	117.2	115.42	116.9	118.8	116.55	118.05	117.83	116.34	115.26	118.56	115.57	117.77	118.25	117.9	117.52	117.35	117.91	118.51	117.15	117.62	118.16	117.15	116.52	117.12	118.79	117.61	118.32	116.03	116.28	119.16	116.1	118.46	118.5	117.82	118.23	116.64
102.67	102.81	105.29	103.76	104.32	104.77	102.91	104.08	104.64	102.9	105.11	104.07	105.21	104.33	106.51	103.78	105.35	104.34	104.37	103.97	104.94	104.13	107.26	104.67	102.34	104.5	107.68	104.02	105.11	103.08	104.89	102.3	104.72	102.74	104.25	105.03	102.89	106.01	102.73	104.06	104.13	104.59	103.17	108.2	104.97	103.34	104.01	103.99	101.88	105.76
113.06	111.66	114.06	111.63	114.49	113.51	112.48	111.61	112.51	111.2	111.63	112	112.87	113.92	112.89	113.95	110.23	114.52	111.22	112.11	113.37	110.16	110.46	113.21	114.37	112.15	111.15	112.05	110.8	110.31	110.71	111.91	112.05	111.78	112	114.56	112.67	111.19	112.39	112.74	112.11	113.32	114.44	112.85	113.38	108.59	111.41	109.4	111.53	111.39
110.52	112.63	113.1	113.16	109.84	110.58	113.15	111.6	110.89	111.35	110.82	110.82	112.94	111.57	110.62	112.45	112.87	109.68	111.47	112.1	110.01	111.82	111.26	109.67	110.18	110.2	111.7	113.14	111.65	112.28	109.68	110.46	111.99	111.54	113	111.49	112.95	112.03	111.65	111.03	112.18	112.13	111.61	112.31	110.02	110.99	114.59	110.62	111.95	111.61
[truncated: 149 more rows]
[truncated: 150 more columns]
