# Supplementary material for: Genetic dissection of main and epistatic effects of QTL based on augmented triple test cross design
Source: PLoS One. 2017 Dec 14;12(12):e0189054. doi: 10.1371/journal.pone.0189054 (PMC5730204; doi:10.1371/journal.pone.0189054)
Supplement: S8 Supporting Information — (ZIP) [file pone.0189054.s008.zip › z4_1350_0.2_10.csv]

102.83	108.83	105.91	107.93	107.24	105.58	106.47	103.65	105.91	101.95	108.91	100.86	106.02	105.63	104.7	106.39	107.13	103.07	105.29	108.14	101.47	111.88	105.87	101.3	104.62	105.53	104.57	106.63	105.07	103.59	106.59	108.76	106.33	106.14	112.6	100.7	107.69	109.86	105.04	95.038	109.66	102.43	106.94	107.04	107.04	104.85	106.97	106.72	106.94	102.23
110.92	111.93	113.83	114.49	116.09	110.15	115.88	114.64	108.35	113.22	113.22	108.56	110.39	107.05	110.86	108.3	114.28	110.23	111.24	107.73	112.75	117.67	106.05	112.24	111.71	111.91	110.5	113.41	114.42	111.71	116.77	108.47	106.84	113.88	112.01	108.44	115.31	118.8	111.79	114.24	118.3	106.49	105.84	113.45	115.09	118.3	108.84	115.48	113.46	114.21
108.77	109.42	110.14	99.343	112.31	107.61	106.52	104.63	104.37	99.623	109.62	102.66	105.32	108.04	104.02	102.95	111.21	106.36	112.09	102.61	105.02	105.28	107.16	103.52	103.74	98.086	102.29	106.09	100.39	106.31	108.63	106.11	105.75	109.38	106.11	103.61	104.72	98.609	101.17	105.29	110.01	105.92	106.3	105.77	98.041	108.15	103.8	107.5	108.32	107.25
112.14	106.05	102.9	99.889	104.67	112.13	104.62	103.19	98.326	103.77	105.23	104.1	109.76	105.68	106.92	102.62	105.45	110.94	99.256	103.25	109.86	102.09	100.37	109.83	105.64	108.28	103.46	108.04	109.53	107.39	110.12	109.36	102.04	106.84	106.12	106.52	102.83	107.09	106.41	101.86	104.8	110.5	110.96	106.74	105.53	110.17	105.56	108.16	110.9	103.88
110.87	98.978	104.23	105.11	108.98	102.92	101.75	103.72	109.7	107.73	106.42	110.06	111.95	104.21	105.2	108.75	100.62	99.052	106.27	108.11	112.21	108.65	102.05	111.96	107.97	103.33	108.14	109.02	103.81	109.53	107.45	105.75	109.87	106.56	102.05	101.82	105.99	106.66	104.96	109.33	105.43	105.58	109.15	99.536	97.811	107.41	110.7	103.1	105.78	105.45
107.36	101.69	107.52	106.21	103.04	106.78	106.94	103.86	108.11	108.89	109.74	99.472	106.36	107.47	103.97	105.24	102.34	104.38	104.97	102.92	113.24	105.72	107.42	105.72	107.03	108.16	105.71	107.4	101.26	105.34	104.66	102.4	101.82	110.81	108.86	109.88	105.06	106.44	105.83	104.16	112.72	101.03	103.76	104.28	107.11	97.494	103.37	107.91	100.54	106.74
97.443	98.554	100.56	98.321	102.88	99.95	103.24	101.8	101.87	99.277	101.04	100.96	98.923	110.19	103.6	102.06	97.056	99.908	97.074	101.54	101.34	100.04	100.46	96.353	100.45	97.164	93.403	101.59	94.326	98.969	100.76	104.71	99.081	102.39	97.474	99.887	101.7	98.006	99.355	98.502	98.402	101.68	101.96	95.13	99.891	100.22	104.67	101.49	96.499	96.027
97.574	101.03	100.86	92.396	100.81	96.977	102.85	105.1	106.08	104.3	94.298	98.584	99.252	98.887	101.89	103.74	95.507	104.28	101.91	101.74	98.682	100.3	100.42	102.85	91.214	105.68	100.7	102.93	96.49	100.79	111.01	101.81	99.106	94.091	105.51	102.59	95.995	101.03	95.818	99.213	101.41	107.08	103.13	99.441	105.46	96.826	101.66	93.407	96.984	100.97
98.684	103.15	96.275	99.136	99.279	97.485	99.205	100.06	102.04	96.4	105.7	94.416	104.37	97.787	106.58	103.98	113.18	101.36	101.97	96.15	94.033	98.729	94.073	102.44	96.505	93.753	99.268	95.566	100.44	101.21	102.69	95.574	97.464	102.87	97.002	96.546	108.02	96.724	96.446	101.77	100.01	106.9	98.05	99.726	105	104.31	94.937	101.53	99.556	103.24
108.34	102.42	105.44	106.74	104.65	105.83	105.78	107.54	111.06	104.54	106.61	110.44	113	107.66	105.26	105.49	106.17	103.72	98.453	102.62	108.72	107.25	108.25	108.19	99.825	101.65	105.92	104.23	99.578	102.28	109.83	105.29	113.55	98.272	108.97	106.85	101.06	99.707	103.78	110.31	102.65	107.9	100.85	107.6	107.71	104.16	107.8	102.47	107.2	108.85
102.17	95.929	91.755	96.815	100.29	101.45	97.685	102.63	99.886	99.827	101.33	101.72	100.58	100.4	99.98	103.32	99.695	92.592	92.025	90.624	101.48	97.843	99.521	99.802	100.13	100.53	104.71	94.831	97.206	97.024	104.27	99.525	105.34	97.318	102.5	98.301	98.326	97.817	100.89	98.282	92.155	100.01	96.478	96.54	103.14	103.19	98.482	99.615	103.21	104.13
107.1	108.08	110.56	110.45	110.54	115.98	115.98	107.91	110.34	111.76	109.81	110.6	111.55	113.26	113.02	113.38	116.05	108.4	107.03	110.69	106.61	115.46	111.49	118.41	110.8	111.67	110.06	114.1	113.87	108.98	115.99	113.92	110.83	115.52	111.78	113.53	115.52	111.67	105.11	109.89	110.98	110.19	107.9	115.77	102.84	114.92	115.4	108.3	108.99	109.78
108.88	114.53	109.15	107.88	110.38	110.04	111.67	113.63	115.51	112.02	105.72	112.89	104.76	114.66	112.82	108.8	110.55	116.72	109.1	114.3	109.24	107.96	115.49	110.76	108.82	112.75	110.75	115.76	110.27	114.05	115.48	114.48	111.8	106.93	108.87	110.91	109.35	108.89	113.09	105.67	116.53	112.23	113.4	112.54	113.37	117.54	108.31	119.34	111.16	114.14
114.32	102.78	111.5	113.48	108.59	104.38	106.51	109.85	105.97	106.28	110.81	108.65	103.39	113.36	101.88	106.44	101.22	111.7	104.62	101.36	109.51	108.9	108.6	105.46	110.26	108.7	113.6	110.48	108.9	103.37	104.55	113.31	106.9	107.93	99.435	106.08	110.68	111.31	107.31	111.15	107.12	109.51	108.65	100.53	106.45	104.53	105.65	110.84	104.94	105.25
103.98	101.43	109.05	111.78	102.93	106.46	107.49	107.58	113.34	105.08	106.16	112.86	109.22	106.93	104.13	109.77	100.73	106.23	107.01	114.79	108.46	104.44	107.09	102.88	111.04	106.8	106.82	99.698	109.13	105.33	108.17	100.77	108.82	105.21	108.43	102.4	107.09	110.5	101.9	103.73	101.87	101.8	110.42	101.11	105.06	106.02	106.06	111.69	106.57	103.1
108.45	107.48	111.46	110.85	110.33	108.44	109.88	109.91	110.17	115.29	107.31	115.23	111.81	110.53	111.69	114.28	112.03	114.64	108.02	109.56	104.7	112.58	114.92	110.66	110.56	105.94	107.31	117.39	107.47	111.1	110.78	106.41	109.2	110.42	112.35	112.51	115.94	112.84	112.96	110.26	114.13	110.4	107.47	114.49	113.74	113.92	107.99	115.36	109.82	112.15
103.16	101.53	99.401	101.97	103.14	99.443	99.145	98.434	102.55	100.95	104.04	100.39	98.625	95.188	109.58	98.204	92.603	104.21	96.213	102.62	101.03	102.2	102.41	103.7	104.53	100.03	91.183	92.429	100.2	97.761	100.22	99.908	104.72	98.519	103.1	97.533	107.1	100.16	96.773	99.417	99.225	95.105	96.782	93.029	97.91	99.075	99.511	103.61	106.05	106.06
107.66	110.9	110.54	113.53	109.77	116.49	112.61	113.27	110.62	107.63	112.38	109.13	111.82	110.07	111.68	116.61	112.95	106.22	108.91	104.92	109.65	106.99	119.5	116.68	113.07	100.8	110.69	109.51	112	113.31	110.45	111.05	110.39	106.43	114.02	116.7	104.37	108.31	109.02	117.7	113.78	109.85	108.63	108.52	109.1	111.1	118.15	116.95	115.61	110.12
102.17	97.416	104.23	106.8	106.69	102.03	104.4	105.13	106.19	102.55	105.16	108.45	104.66	104.59	106.04	104.88	111.07	103.58	105.44	107.6	103.63	103.74	107.06	101.71	106.11	100.99	106.72	103.22	101.27	112.98	104.52	106.16	102.37	101.52	109.78	106.85	103.97	105.88	110.08	102.75	103.83	103.48	106.14	105.18	108.94	107.56	112.72	96.782	105.9	114.32
101.45	103.8	105.02	108.39	99.838	107.03	106.2	110.52	108.3	112.55	105.99	106.05	113.29	107.4	103.67	110.73	105.52	107.61	111.18	104.21	104.21	106.28	107.27	111.7	100.98	108.06	109.28	110.15	107.79	109.1	105.06	106.12	107.05	106.42	107.41	103.35	100.09	105.64	102.44	102.05	108.24	110.28	110.04	95.178	106.06	97.334	103.61	99.871	106.5	106
104.62	102.12	108.23	106.78	102.96	107.08	106.27	108.85	107.96	107.5	105.42	110.7	107.28	102.31	101.3	105.89	104.89	106.45	107.24	106.98	108.2	104.81	102.42	109.84	105.22	107.74	106.56	113.17	105.59	108.3	107.52	109.94	104.68	111.16	102.42	105.78	102.71	108.93	108.81	108.04	105.87	102.04	107.9	109.2	102.74	106.03	105.78	105.71	112.55	105.63
98.371	105.54	102.84	102.85	98.373	103.03	103.4	98.379	101.06	96.493	96.546	100.27	90.361	106.34	99.01	100.34	95.319	97.915	109.54	99.217	96.455	103.52	99.242	100.1	103.61	101.13	103.7	95.395	104.32	104.54	98.5	89.654	95.981	101.86	97.481	94.447	101.48	99.623	96.503	105.26	102.4	98.235	91.263	104.97	99.092	92.668	103.22	102.08	97.774	100.16
105.75	104.96	107.43	103.34	106	106.42	106.93	108.12	98.673	109.97	108.01	106.14	111.42	112.58	100.32	110.69	108.44	106.81	103.08	98.12	111.65	101.89	99.525	105.56	104.28	101.67	103.98	103.86	105.13	105.89	119.86	108.64	103.09	110.41	111.64	103.11	106.66	108.7	107.52	108.51	111.4	106.03	102.84	98.864	104.49	102.13	107.76	108.6	108.08	110.87
108.66	104.46	105.86	112.56	108.54	103.7	106.26	100.74	108.3	111.34	102.87	105.6	103.28	98.674	104.07	100.98	106.64	110.1	106.92	108.68	108.32	109.68	108.77	106.96	106.47	101.28	105.44	102.86	111.23	109.51	101.82	107.66	114.55	102.06	99.154	110.2	103.77	109.44	111.95	106.38	107.45	108.52	104.79	102.19	108.16	107.08	108.47	109.99	107.47	100.14
98.512	100.75	110.78	103.73	110.38	103.97	97.093	109.15	106.92	103.59	105.27	106.37	106.3	103.59	102.16	107.97	103.82	101.85	106.76	100.35	107.69	103.29	99.146	97.895	103.72	103.87	104.25	108.19	108.5	106.95	103.71	101.36	96.729	102.44	99.742	106.97	109.16	101.22	104.28	104.66	97.83	102.44	106.54	98.213	102.7	105.09	107.44	99.192	98.565	102.68
108.98	119.73	115.03	115.4	107.52	115.43	119.88	106.32	115.72	109.15	106.08	110.4	111.11	110.89	109.06	108.68	110.1	104.92	110.66	109.23	107.94	114.51	105.16	110.8	113.29	112.36	112.65	112.1	110.73	106.5	113.12	111.71	110.46	117.57	114.13	109.08	110.25	112.61	110.35	115.14	110.06	106.85	114.36	113.42	112.37	118.75	110.98	110.65	114.04	108.47
108.9	99.971	105.13	107.19	105.16	111.33	108.91	104.49	109.32	102.24	107.97	107.97	101.85	106.45	103.41	96.626	104.66	100	109.64	106.58	105.92	101.57	104.06	109.65	106.75	116.66	105.22	106.32	102.59	110.56	103.83	103.58	102.06	103.09	109.31	110.71	105.89	105.62	100.31	108.29	108.02	98.248	100.31	98.22	104.68	110.13	103.83	103.26	103.7	108.88
114.93	117.63	114.67	114.37	117.19	114.57	121.75	117.94	117.44	116.2	121.62	120.81	119.03	117.45	113.72	121.97	115.63	116.53	120.85	114.35	119.68	114.54	119.44	122.12	116.94	120.37	118.27	118.86	124.02	112.07	126.13	122.72	118.74	125.08	117.36	118.22	120.4	116.97	119.53	110.78	120.43	115.34	118.45	123.68	115.28	120.14	118.91	121.44	112.09	113.6
97.432	106.15	105.38	109.49	102.28	102.64	106.38	108.29	103.06	102.59	114.09	105.3	101.99	101.65	106.17	102.03	104.09	107.4	106.75	108.7	103.66	108.31	95.933	111.43	113.37	104.02	102.41	103.19	101.4	101.11	98.54	108.64	108.35	105.7	108.8	101.43	106.03	111.73	109.01	101.25	107.35	96.51	107.7	107.64	102.5	106.96	104.63	106.96	106.43	105.25
97.126	101.01	99.798	99.302	100.44	97.173	99.999	107.88	97.868	99.923	96.606	100.33	100.86	99.061	97.684	103.8	95.315	102.02	100.91	103.41	89.043	98.874	102.6	98.602	94.588	103.82	99.778	97.409	100.92	106.74	99.351	104.32	100.78	103.3	97.172	99.556	95.303	104.28	103.32	103.29	106.59	94.515	101.98	103.68	99.91	101.95	99.046	104.95	100.08	95.054
106.17	103.69	109.89	104.63	109.58	106.08	107.3	98.671	100.85	103.55	112.86	109.14	109.47	106.35	106.74	102.39	106.06	110.72	105.31	103.32	107.65	104.03	106.72	105.75	106.85	107.67	110.01	108.62	106.75	104.17	101.29	106.95	104.37	101.96	109.5	108.63	116.06	101.94	104.39	108.39	107.89	104.82	105.22	108.15	102.37	109.66	106.24	100.53	108.07	105.37
113	114.09	105.58	119.09	114.65	108.86	110.16	110.02	107.29	110.23	107.36	113.33	112.57	115.05	111.49	108	119.64	105.86	114.45	111.51	110.01	109.04	114.45	107.3	113.2	113.97	110.39	112.55	116.35	108.34	112.67	112.76	106.47	110.72	112.09	108.48	108.38	112.98	117.45	109.37	112.89	105.16	106.81	108.2	114.36	108.19	108.68	114.75	112.92	119.01
110.07	114.43	112.95	102.78	105.57	111.67	107.57	114.54	111.13	111.79	117.27	112.67	107.91	111.34	112.54	108.58	106.51	118	107.34	114.53	106.59	115.02	112.22	117.1	111.81	111.36	108.43	115.8	113.83	114.87	116.35	106.86	113.63	108.88	114.58	117.16	114.79	113.48	115.58	110.57	108.22	114.85	110.39	112.1	112.71	112.66	110.64	112.07	107.84	106.17
98.42	96.35	100.64	106.51	98.814	98.457	99.539	99.317	97.448	102.81	98.71	103.72	96.433	96.066	109.42	99.649	94.848	98.161	101.41	102.6	95.894	99.903	99.846	100.94	101.79	98.443	97.055	93.191	101.17	93.711	98.486	98.297	107.76	100.06	91.412	102.94	104.27	100.68	100.36	99.622	99.271	99.165	104.64	100.96	99.932	103.33	109.58	93.488	94.068	100.93
113.13	109.2	114.06	118.86	109.92	107.67	109.1	110.06	111.94	113.15	110.45	108.68	110.25	105.65	111.74	115.18	113.25	114.48	107.95	109.99	117.03	114.89	105.01	110.98	113.72	107.24	112.26	109.61	119.47	110.93	112.33	105.2	107.3	107.85	108.53	110.29	106.52	107.37	111.6	112.77	109.51	110.65	110.98	112.6	112.08	115.6	108.49	109.62	105.85	99.803
101.22	109.81	113.08	101.64	104.65	104.83	98.382	108.03	102.65	101.68	102.95	101.66	104.97	95.973	105.85	104.59	106.37	102.76	104.23	105.44	106.83	97.689	110.99	101.01	106.77	103.48	112.4	106.83	104.19	102.39	103.21	102.99	104.77	106.98	100.84	103.5	105	105.47	105.21	107.5	103.31	101.26	103.18	107.48	101.25	112.48	109.35	106.06	110.74	102.05
106.56	107.15	106.96	109.8	105.63	110.65	109.31	108.25	101.53	103.31	108.7	108.31	108.92	104.38	102.42	110.82	103.54	103.14	107.32	105.84	106.05	107.5	103.71	100.93	108.24	108.66	106.55	103.73	107.89	112.69	101.81	106	106.82	100.09	105.01	104.29	110.42	103.68	111.06	104.89	104.87	104.61	107.54	110.63	109.57	106.21	110.01	100.4	107.38	104.59
102.96	101.86	109.42	106.7	103.77	104.69	109.89	108.53	106.28	105.3	107.87	102.93	110.56	109.19	111.36	109.76	106.51	106.78	105.71	103.33	107.08	112.48	101.4	112.28	107.97	109.15	103.78	108.82	107.56	101.55	103.86	103.78	112.46	109.26	107	104.1	109.53	103.25	108.69	102.57	108.22	105.86	108.36	106.48	106.24	106.96	104.19	107.19	107.05	105.3
112.9	107.67	107.25	110.59	116.29	108.58	112.99	113.63	112.68	106.32	115.49	106.52	111.93	114.79	107.6	107.96	107.6	119.71	112.78	118.2	111.73	109.83	109.66	111.88	108.94	106.84	115.24	110.21	115.34	108.84	102.87	107.96	113.52	104.67	106.28	108.33	107.39	109.4	104.72	103.89	112.07	108.54	112.37	105.46	106.64	110.66	112.63	109.91	109.43	106.34
105.71	110.61	104.24	106.31	105.83	111.07	109.48	108.39	102.23	105.95	106.71	106.59	115.63	103.47	104.94	106.2	113.68	105.36	105.09	100.38	106.03	100.59	105.53	100.98	109.69	108.25	105.31	108.57	101.79	107.02	100.57	105.02	101.4	106.35	103.17	105.13	106.91	105.72	104.03	103.31	106.46	96.09	107.86	112.18	108.95	108.81	106.48	112.57	102.72	107.88
106.42	106.43	106.24	105.13	107.35	109.88	111.58	102.5	105.16	107.37	110.55	106.14	112.82	108.65	104.92	110.07	104.43	106.63	108.33	109.36	114.62	104.07	99.587	110.01	106.93	110.4	101.56	104.56	107.02	105.93	107.44	108.26	104.45	108.37	107	106.34	105.97	100.77	101.02	99.432	105.38	110.9	102.14	105.59	106.14	112.3	103.29	112.66	100.64	113.72
102.76	98.296	99.971	102.06	100.94	102.69	105.45	105.35	98.493	97.123	102.85	96.273	95.698	94.004	101.05	103.35	106.58	95.39	105.46	97.482	98.36	96.573	94.231	100.18	102.29	102.92	105.72	92.949	95.293	105.73	97.928	99.411	99.812	104.02	91.471	97.672	98.362	101.13	100.65	105.14	99.856	103.16	101.58	100.11	98.294	97.05	95.013	98.866	95.543	101.19
102.33	104.65	105.7	107.98	103.25	110.96	103.72	112.46	105.19	109.79	108.27	104.61	104.67	107.06	102.2	110.92	98.099	102.27	110.43	101.24	103.38	107.39	107.64	102.65	99.392	107.35	104.38	100.43	108.38	105.86	109.66	108.45	104.32	110.18	103.22	102.72	101.24	107.64	109.25	104.46	108.86	101.83	108.3	103.66	103.78	102.74	107.54	105.26	101.27	106.75
104.36	106.25	100.58	106.28	106.96	108.98	108.29	101.38	110.15	103.33	104.37	108.1	108.29	103.44	100.72	111.56	104.99	108.25	98.606	109.92	112.78	102.56	99.321	115.33	110.23	111.69	111.2	106.08	109.05	108.3	107.25	101.56	104.9	108.18	108.24	100.85	106.85	105.17	112.2	106.69	103.72	107.41	112.73	104.75	106.55	104.01	108.66	105.3	107.13	111.26
107.8	103.46	107.15	103.82	112.59	104.86	103.84	101.67	107.77	109.86	105.99	102.67	105.27	104.19	110.5	104.91	109.28	101.83	105.46	107.08	107.51	112.44	107.52	108.42	100.45	111.5	106.24	96.136	105.78	105.78	100.85	110.97	101.08	100.72	101.46	101.46	104.68	105.54	98.28	101.43	108.48	103.2	110.63	101.36	104.13	107.79	103.38	107.31	103.5	113.28
109.07	104.54	100.52	106.41	106.15	100.93	101.51	101.65	105.38	99.895	102.43	104.87	101.91	102.14	98.966	108.18	101.64	102.88	105.29	106.68	103.61	105.15	112.48	104.46	107.66	108.45	112.28	104.22	104.54	104.15	101.9	109.28	102.28	105.76	104.84	98.999	108.67	107.46	105.2	100.77	106.35	107.12	102.05	104.96	105.08	110.07	106.82	104.99	101.44	100.34
115.14	112.78	112.91	106.73	112.97	108.14	110.83	115.41	112.98	114.53	113.88	113.58	108.11	109.97	110.88	114.71	114.04	111.85	106.37	112.5	110.31	107.89	116.33	115.78	113.69	111.86	109.97	112.18	115.17	113.54	113.96	116.14	106.6	106.45	116.46	112.4	114.03	111.13	112.13	112.66	111.49	102.97	108.9	113.18	113.02	112.68	110.94	109.44	109.09	105.59
109.07	101.93	102.62	103.51	105.24	109.01	109.78	104.13	104.92	109.15	107.48	100.77	111.46	111.38	103.95	114.53	109.3	102.57	107.44	106.12	108.13	105.98	104.76	107.48	106.81	103.23	105.91	112.16	98.863	104.5	105.54	112.96	104.85	109.79	102.16	109.57	108.88	103.23	109.82	108.24	108.64	108.44	105.91	105.99	105.25	113.43	108	106.19	104.59	100.21
112.03	110.21	96.933	110.03	108.91	105.33	103.6	103.34	105.48	106.87	101.18	102.62	104.76	108.05	105.17	103.1	108.48	107.37	101.44	100.48	105.4	111.75	105.2	107	107.01	100.95	106.68	100.79	108.4	105.5	104.11	99.688	106.5	103.23	102.99	111.84	108.17	110.15	108.11	100.94	103.67	110.12	106.84	104.04	106.85	107.58	107.78	109.57	109.94	107.39
107.94	101.6	102.2	105.9	104.24	107.26	103.18	114.58	102.87	106.11	104.86	106.1	109.01	109.82	106.8	109.74	107.31	108.07	106.18	105.7	101.33	100.94	99.991	108.32	111.96	106.24	107.86	100.79	99.558	106.84	109.58	108.9	101.91	108.72	109.89	106.26	108.57	112.84	104.32	102.28	105.79	112.8	105.76	108.38	103.48	107.86	110.21	98.558	101.7	110.02
110.6	99.559	110.23	103.95	108.33	105.02	103.41	100.79	101.64	107.56	106.07	106.31	106.36	107.06	107.71	106.08	103.43	108.17	107.31	100.29	104.45	109.9	109.05	106.42	108.17	108.02	111.15	103.57	103.82	108.99	99.371	105.84	106.89	104.37	104.24	110.75	109.69	102.04	108.09	104.62	109.64	106.8	99.966	104.84	106.49	114.98	110.4	105.81	107.92	100.79
102.98	103.72	102.46	104.27	105.29	112.89	107.03	113.31	108.49	105.93	108.12	112.61	105.98	108	103.21	100.81	108.27	104.94	106.24	113.8	104.17	104.96	115.97	104.7	100.64	108.23	105.27	104.31	113.62	102.28	104.66	105.3	103.62	105.94	104.47	109.82	103.1	109.01	106.89	103.54	101.01	102.17	108.42	103.92	110.76	106.04	105.73	105.4	104.8	108.61
102.02	98.966	102.08	102.99	101.7	99.017	100.55	95.748	102.3	101.38	102.47	101.53	99.98	91.6	98.295	102.7	97.043	99.277	99.604	96.532	97.638	103.91	98.416	103.45	98.689	100.33	100.99	95.745	95.829	104.47	102.96	103.03	96.313	94.495	100.87	99.297	103.16	98.094	105.85	102.54	97.841	104.85	98.516	101.57	102.87	95.659	98.155	96.959	96.91	101.98
115.89	112.52	112.53	111.71	103.58	112.97	111.29	116.84	112.56	116.36	113.83	105.79	111.34	110.18	106.49	107.66	111.46	120.08	112.06	108.95	110.78	106.38	108.22	112.59	110.96	112.68	110.82	114.59	113.75	109.62	111.35	115.71	104.17	112.01	110.13	105.99	112.7	110.82	113.24	108.08	115.15	110.93	112.21	109.4	111.12	115.78	107.32	112.39	114.24	112.26
107.45	109.1	106.11	103.56	105.94	102.36	103.33	108.69	111.55	106.15	108.63	101.82	101.88	109.69	105.03	106.08	103.22	106.58	111.66	107.39	108.87	108.45	110.9	108.29	106.62	106.57	111.07	105.54	104.25	106.12	108.03	104.13	108.1	106.58	107.19	106.37	101.74	97.774	106.55	101.65	108.45	105.13	103.24	109.74	105.46	108.32	104.96	98.41	98.465	105.3
113.29	114.27	107.05	102.97	108.22	110.67	113.45	117.14	111.79	111.06	115.02	102.67	112.41	111.89	114.7	112.49	117.81	106.44	115.05	110.13	110.11	121.61	110.2	108.27	103.69	113.59	105.15	118.3	111.57	111.75	109.76	108.81	111.47	107.41	117.75	117.22	111.56	112.23	115.28	113.74	117.03	111.76	113.67	110.41	107.93	113.44	106.34	118.25	104.03	110.03
101.85	107.89	105.57	99.703	110.78	103.85	106.34	103.55	102.2	105.05	106.42	105.2	104.33	109.04	110.27	102.54	104.14	106.55	101.73	106.83	101.48	103.77	98.875	104.98	110.21	112.69	106.16	113.83	103.36	104.73	103.02	106	98.075	106.48	103.52	106.21	102.39	99.924	101.01	106.12	102.58	100.98	112.33	99.076	106.38	112.04	109.06	105.6	102.57	105.82
107.74	118.19	114.68	107.53	117.7	108.83	114.55	111.32	105.48	108.65	108.17	116.41	108.29	119.81	111.72	113.03	109.06	109.53	109.99	111.4	111.37	118.32	108.96	119.04	112.69	114.17	106.21	107.75	111.05	114.99	109.86	110.28	114.55	107.1	104.52	108.22	111.63	109.73	106.14	114.08	113.87	107.67	116.36	111.32	113.09	113.69	113.48	111.86	113.1	112.47
112.28	111.56	109.57	114.56	116.27	113.46	107.6	110.54	114.67	109.95	117.68	106.34	120.52	113.59	112.3	117.79	114.48	112.93	113.7	111.6	108.83	108.89	106.84	113.38	113.59	114.01	115.39	107.83	109.44	116.25	110.02	111.82	112.67	108.56	109.72	118.91	106.97	117.08	116.62	105.28	114.13	106.6	110.6	109.56	112.84	110.67	112.19	116.25	107.42	110.4
103.01	110.25	106.42	103.93	110.64	102.44	106.95	104.67	109.11	108.24	105.06	104.26	104.22	107.36	109.24	113.64	113.01	101.72	108.63	105.13	108.24	100.99	108.46	102.79	100.83	107.16	106.46	106.28	104.81	107.36	102.19	105.55	105.34	101.17	108.9	110.33	112.2	105.88	103.48	106.1	98.829	100.83	107.78	105.92	100.3	107.94	104.24	101.81	105.91	107.78
113.35	105.96	112.39	110.39	113.88	115.29	110.71	107.29	112.03	108.8	108.8	107.1	115.71	110.7	105.65	109.09	107.05	114.15	102.73	111.13	102.85	108.53	111.63	113.53	108.67	101.21	110.92	101.48	105.93	113.99	110.54	108.75	113.52	109.64	111.85	116.02	107.99	107.23	109.35	109.9	113.49	108.88	104.02	105.72	106.39	108.81	115.5	113.48	112.77	106.91
108.7	113.33	114.65	108.36	114.45	113.18	119.03	105.3	110.05	112.82	105.49	111.85	111.25	114.66	107.29	116.27	109.67	105.98	110.71	110.19	106.74	113.79	116.48	116.73	119.48	113.33	112.48	113.5	111.72	111.04	109.77	115.27	115.65	108.97	108.29	109.16	110.49	112.3	114.63	107.3	116.12	106.41	110.91	109.53	108.36	116.07	105.94	108.64	115.41	113.3
107.67	109.08	112.65	104	108.56	101.22	104.83	106.64	105.93	101.81	102.59	107.96	104.58	103.57	96.031	109.24	104.65	102.45	103.65	110.25	108.53	109.28	106.56	109.24	110.39	106.99	108.39	109.83	109.54	105.3	104.91	103.67	106.48	111.12	109.42	97.199	104.14	108.21	106.65	106.12	102.6	105.81	102.1	106.47	108.96	104.37	103.24	106.44	105.71	106.72
107.47	112	102.53	101.94	104.72	102.76	101.61	102.23	108.98	109.25	107.88	108.44	101.35	101.59	96.507	106.25	102.71	101.1	103.69	106.58	107.08	106.37	104.99	101.96	110.74	106.03	105.63	102.06	102.14	99.519	105.82	105.81	103.59	102.53	106.13	96.805	106.93	106.51	106.54	109.21	104.85	112.84	101.33	105.7	104.6	100.77	111.23	106.52	108.94	104.28
110.41	103.73	109.47	105.26	100.2	104.42	102.66	106.52	102.8	114.55	102.69	106.33	104.75	108.07	107.85	104.18	104.19	104.27	107.38	102.74	107.8	107.51	103.56	106.6	98.452	103.25	105.72	103.34	106.95	111.56	110.48	104.59	110.02	103.56	96.17	107.65	106.84	101.46	110.45	101.91	110.29	104.76	106.45	105.16	105.4	102.99	104.15	108.7	107.03	105.8
94.635	100.48	98.51	97.499	95.948	101.94	97.499	93.529	100.35	102.54	102.82	102.92	95.205	94.83	107.79	100.8	105.15	99.739	109.8	99.178	102.16	98.441	97.741	96.345	104.54	100.44	106.08	98.911	98.063	94.555	104.58	98.893	101.71	93.767	106.36	100.73	97.572	94.69	102.95	104.38	99.546	101.06	97.16	97.593	97.206	107.16	95.207	102.4	98.687	100.71
101.45	101.16	104.72	110.49	113.06	105.92	106.16	106.3	102.78	107.25	103.3	102.97	107.29	101.43	111.93	106.21	111.37	112.62	96.209	101.45	108.5	110.38	110.49	100.58	107.07	103.67	110.03	112.69	105.9	103.29	99.988	100.23	105	110.12	109.69	108.58	100.87	102.16	107.94	105.91	105.7	98.105	105.5	107.28	105.37	113.01	101.24	106.14	106.2	109.64
107.26	99.288	103.26	102.56	102.46	106.55	100.43	98.914	107.56	104.62	100.87	103.58	108.11	103.1	99.367	109.82	107.36	108.63	99.372	103.92	109	105.37	106.92	106.68	102.74	107.16	98.094	100.61	106	100.62	105.24	106.43	108.63	102.73	102.13	116	104.95	105.64	99.622	110.05	99.837	102.45	100.55	105.28	110.67	99.48	110.74	101.31	107.51	101.14
111.04	109.6	113.15	105.45	113.69	103.89	103.66	103.58	108.23	105.81	111	102.15	108.29	104.64	105.68	108.67	113.07	105.33	111.83	108.45	103.71	109.6	109.76	113.16	104.91	106.03	113.73	103.41	105.49	103.42	110.44	109.89	103.75	108.05	104.27	113.94	101.72	104.81	107.08	106.06	105.43	100.63	112.05	111.12	104.5	105.19	100.39	108.84	113.24	105.46
104.82	106.74	100.61	108.57	106	113.14	101.05	105.81	104.21	108.69	104.81	105.29	102.4	100.17	98.376	102.11	107.54	106.94	105.88	100.72	106.82	93.868	107.08	103.51	108.25	107.24	103.56	105.78	104.04	103.01	108.46	108.36	105.66	102.48	109.05	105.9	101.47	101.24	100.81	105.08	104.43	95.941	100.79	101.11	107.84	103.84	107.06	104.82	106.37	111.04
101.61	103.63	109.08	105.95	109.23	101.16	105.21	101.4	101.09	105.43	110.04	104	100.59	105.83	100.35	106.3	109.16	106.16	103.8	107.96	103.78	106.6	102.27	107.11	108.9	101.5	102.25	105.57	100.3	113.01	111.53	102.3	109.97	106.16	108.84	104.73	101.13	100.56	99.851	106.31	108.81	103.09	103.61	108.29	100.94	104.76	95.854	101.17	107.79	109.29
95.716	97.943	98.337	98.738	97.966	97.455	105.49	99.114	98.991	106.27	100.12	97.2	105.8	101.29	96.664	106.18	97.847	100.36	101.39	99.556	100.11	99.222	99.455	108.43	103.52	103.97	92.091	96.965	96.678	100.72	98.112	104.19	103.95	97.455	97.082	99.399	107.62	95.41	99.068	99.629	98.172	102.08	102.94	97.583	104.72	101.55	103.55	96.476	99.429	94.112
92.584	92.785	97.919	97.155	104.75	99.875	106.23	96.482	107.6	102.64	99.263	100.87	105.47	97.599	98.603	104.05	100.67	100.53	103.66	102.36	101.46	100.53	99.185	99.516	103.09	99.193	101.81	109.35	104.29	100.09	100.73	100.53	92.583	102.42	97.925	98.683	100.19	96.912	92.959	102.82	103.04	96.753	109.01	104.71	102.21	98.856	103.67	101.58	106.11	100
112.39	118.03	108.93	112.66	117.09	112.67	113.33	101.1	110.63	110.62	107.49	110.48	108.99	115.29	109.64	111.01	107.24	114.68	113.01	112.72	109.04	114.39	112.88	112.97	112.65	110.03	110.82	112.95	118.37	111.97	113.91	109.66	113.59	113.49	109.4	110.89	112.61	114.21	107.94	109.79	105.34	112.14	110.67	111.09	115.32	110.59	120.22	111.51	110.24	110.03
115.35	116.38	111.57	111.18	108.18	112.15	115.04	112.42	111.78	113.05	115.25	112.75	108.98	107.05	107.98	110.66	118.34	113.29	111.62	111.04	106.49	110.72	113.88	117.44	109.68	113.44	116.42	110.98	112.23	118.42	110.54	115.61	101.34	111.36	107.76	112.3	117.6	110.71	107.66	113.47	117.21	114.06	115.39	115.6	106.37	116.13	115.5	108.75	116.22	116.9
109.04	106.29	114	109.59	108.53	106.94	112.55	109.89	113.95	109.28	105.31	107.28	113.96	105.9	111.81	108.69	106.04	107.74	108.53	107.35	107.82	103.73	112.61	110.79	115.14	107.77	110.83	107.41	108.89	108.13	113.54	109.63	112.13	115.62	104.51	108.1	110.67	110.64	107.97	111.76	111.52	118.3	113.19	106.81	112.28	109.99	105.55	105.42	116.03	111.87
99.278	104.02	106.02	108.66	101.94	105.03	105.58	105.03	103.86	109.62	108.46	97.448	103.14	102.66	101.56	112.9	109.14	104.32	103.61	105.47	102.58	104.73	104.66	105.53	102.49	102.24	105.14	103.76	102.35	104.97	98.746	104.13	107.72	103	105.46	106.11	103.79	105.63	102.66	115.24	106.23	98.768	97.903	110.16	105.81	101.3	102.87	103.46	106.31	100.49
104.98	102.94	109.26	108.37	102.21	100.5	109.31	109.06	103.85	104.32	107.47	106.25	104.2	100.58	104.62	105.77	102.98	108.73	108.57	108.87	105.51	100.71	106.63	109.12	104.69	107.07	104.7	100.92	105.51	103.87	111.66	110.83	102.32	99.686	105.34	105.17	98.646	99.825	103.38	106.2	104.33	112.97	109.99	109.08	104.6	107.42	102.46	102.45	102.39	106.92
91.181	99.737	102.17	100.93	103.88	98.387	100.14	100.54	101.87	96.089	93.805	102.51	103.62	97.645	97.559	103.06	99.073	99.809	99.364	94.176	99.158	101.96	102.28	99.264	98.764	104.13	95.848	104.46	98.749	97.019	100.59	99.024	101.8	94.02	99.388	96.42	106.97	94.755	98.551	93.101	100.39	99.132	100.37	98.858	102.7	100.06	100.57	102.44	99.36	100.05
97.188	94.836	101.59	96.795	98.45	103.55	99.422	100.72	99.704	98.17	100.26	102.28	100.44	100.57	95.799	97.809	104.62	106.43	95.429	106.04	96.17	101.46	97.441	95.803	102.18	98.133	101.46	100.6	100.09	97.607	107.68	101.15	100.34	96.398	97.548	95.275	100.95	103.55	105.1	103.1	105.19	98.76	101.18	104.18	100.78	101.73	99.613	93.974	98.271	91.203
105.45	111.61	107.19	112.44	110.66	105.61	107.86	109.75	111	111.43	107.82	110.07	106.3	116.8	110.07	107.46	114.05	103.08	103.39	110.28	109.95	108.3	106.6	107.93	114.05	109.92	115.23	108.13	113.97	108.15	109.84	110.19	108.83	112.49	105.24	110.98	111.44	107.42	105.39	116.5	109.17	111.37	115.45	104.4	105.77	105.89	110.04	113.9	108.06	111.74
102.86	101.18	99.472	98.473	101.05	99.78	97.197	101.16	101.61	98.45	100.14	98.952	105.09	103.35	99.626	103.11	99.107	98.353	98.39	102.28	101.34	106.11	104.1	92.24	100.47	98.987	95.779	97.298	101.72	102.03	106.79	102.22	101.07	99.544	95.549	99.847	94.766	100.21	104.7	99.427	104.29	100.46	100.37	102.23	99.215	101.75	105.67	99.033	104.7	101.74
104.82	104.18	111.38	104.25	104.24	109.21	104.66	108.43	103.2	104	109.88	106.45	105.66	100.64	103.08	105.22	105.02	106.46	106.39	101.13	94.528	103.31	110.22	111.07	106.55	107.41	105.89	108.63	105.22	99.793	105.43	107.99	106.93	110.67	104.31	101.93	114.62	108.27	101	107.51	104.77	106.48	108.36	103.76	101.69	112.75	103.71	106.26	103.99	105.03
111.83	109.68	114.64	108.56	111.54	107.55	111.43	107.27	114.89	117.17	106.12	109.17	112.88	107.51	109.38	114.78	110.86	117.73	107.32	112.71	113.26	111.36	106.74	112.84	113.71	115.09	118.35	108.39	112.86	109.37	104.83	109.35	106.67	116.55	113.58	107.03	109.63	112.26	114.36	109	108.57	116.18	114.28	113.27	114.94	114.94	107.12	109.39	102.95	110.5
118.02	117.55	114.05	120.87	116.47	114.9	117.9	120.7	118.9	117.91	115.96	112.82	116.87	115.94	116.38	114.12	115.09	113.49	109.32	121.58	123.84	118.01	114.08	120.72	127.5	114.87	114.62	116.02	116.66	114.76	121.39	116.8	114.53	119.89	118.49	117.88	119.47	127.03	116.57	118.67	124.3	120.57	120.52	110.76	118.33	120.18	122.49	117.94	116.71	112.98
116.73	111.79	113.95	115.2	117.7	116.88	111.96	111.6	112.46	116.68	115.26	112.16	114.03	113.16	113.18	116.3	112.76	115.18	108.73	121.24	109.72	114.98	110.46	104.63	112.39	110.55	107.28	115.26	113.38	113.91	108.77	118.85	107.59	111.88	120.19	110.6	113.74	107.47	107.15	113.22	110.92	113.71	114.87	113.97	109.79	111.89	114.41	111.63	120.3	105.67
109.29	100.61	109.04	103.73	107.62	105.5	102.35	111.85	102.92	107.51	103.93	104.88	105.52	110.33	101.41	107.17	105.51	103.49	113.96	108.3	111.91	106.1	105.34	108.35	109.27	105.84	109.7	109.42	110.5	112.94	110.61	106.04	108.57	110.92	101.9	103.61	109	105.57	109.6	101.32	105.83	110.68	105.91	102.12	107.34	104.18	105.4	104.96	112.99	108.9
111.39	107.33	113.04	107.12	107.01	112.12	115.59	110.61	115.12	113.1	106.23	113.58	114.85	104.92	113.63	112.91	110.04	112.55	119.39	115.76	110.95	111.23	107.47	112.53	117.49	115.55	111.15	108.84	109.53	116.44	103.45	108.49	110.19	112.56	114.8	110.79	111.52	125.65	109.87	111.09	111.16	114.76	111.15	113.24	109.4	109.56	110.34	107.98	108.53	118.31
116	111.74	109.58	107.84	108.84	110.52	108.33	113.25	105.04	114.56	111.57	117.05	112.9	110.45	112.82	114.27	109.89	116.75	113.54	109.81	108.29	107.43	113.16	110.11	114.18	112.04	110.25	112.93	115.22	118.54	115.54	106.29	108.26	120.01	105.23	107.95	110.51	109.06	114.57	113.56	112.87	114.73	109.95	111.44	109.15	108.8	115.15	107.28	112.92	110.65
103.3	103.72	108.71	109.27	101.3	110.77	108.36	105.06	103.76	101.54	101.38	105.3	110.4	103.16	109.53	111.07	111.02	105.16	104.29	104.47	105.93	108.14	105.69	106.74	104.3	108.75	107.98	103.85	102.69	103.22	108.96	110.66	104.04	106.34	109.21	104.63	104.91	103.22	107.73	104.84	104.08	108.29	103.19	112.82	107.61	104.01	113.45	108.66	106.05	108.89
111.52	104.62	109.6	107.42	102.73	110.66	112.26	107.72	109.63	105.21	104.89	108.76	107.13	105.78	105.89	106.99	105.27	110.51	106	106.8	98.39	109.78	109.85	107.07	105.2	100.17	107.13	108.72	103.67	107.58	106.97	109.28	111.81	105.9	106.99	111.26	106.14	105.85	104.95	110.96	108.9	100.8	99.003	107.63	103.11	104.54	105.23	104.15	110.09	108.78
101.83	106.11	100.37	97.71	100.84	101.35	94.463	103.93	100.47	95.781	100.5	101.18	99.509	97.254	103.42	104.82	100.66	100.09	96.066	99.47	108.77	97.068	102.26	101.93	97.084	94.31	96.031	105.65	100.78	98.215	99.958	103.26	101.77	100.73	103.09	102.09	97.689	105.4	98.848	109.07	98.277	104.36	97.342	100.68	104.04	106.72	94.025	95.761	97.847	97.989
106.46	110.09	104.94	106.44	99.803	105.46	102.55	101.52	112.23	108.63	101.73	110.16	103.69	110.47	106.79	108.09	110.14	99.272	107.82	106.21	106.91	107.23	104.57	110.82	108.2	103.5	105.29	101.74	100.13	107.37	100.4	110.58	103.24	107.01	100.7	107.39	105.55	96.156	104.13	102.98	99.62	105.38	107.73	108.69	107.26	104.5	108.76	104.59	100.92	105.78
102.06	101.84	99.7	101.24	108.91	99.483	103.51	101.5	98.317	98.168	105.77	95.509	98.107	100.98	97.972	101.96	107.18	102.53	103.46	100.54	92.673	105.21	101.01	98.785	97.94	97.134	101.17	101.17	97.402	102.39	96.98	93.458	104.7	94.89	97.806	100.21	95.433	99.192	98.896	93.923	99.187	100.49	99.166	101.77	97.757	96.766	96.992	101.88	100.76	94.778
107.04	106.36	105.84	117.43	107.32	110.82	105.6	107.75	114	116.86	110.77	115.33	104.75	114.82	116.63	115.46	114.2	109.45	115.63	115.57	111.78	116.46	108.43	108.51	111.41	112.54	117.78	109.6	111.96	113.88	112.67	110.96	112.91	113.69	113.57	110.89	111.38	114.79	114.57	107.49	105.12	113.56	114.08	110.78	113.81	116.59	106.4	114.33	116.23	118.04
113.4	112.04	111.72	109.52	112.91	108.78	109.25	113.44	108.96	112.83	116.32	109.78	106.65	113.63	117.8	108.2	115.77	112.31	114.42	113.23	106.37	110.11	113.02	113.15	116.59	113.09	110.09	116.46	114.99	120.11	113.26	110.67	110.5	108.33	116.18	107.15	117.63	110.7	113.43	111.18	115.99	109.49	112.6	113.43	115.39	114.65	118.28	113.45	108.2	111.34
104.71	100.37	105.63	102.13	106.92	101.86	105.12	103.22	107.96	103.58	108.02	107.52	103.79	103.94	110.96	104.92	104.85	106.41	108.22	108.26	107.49	106.01	109.35	103.76	109.5	105.94	108.88	109.88	108.64	103.14	109.53	106.21	100.14	107.19	107.53	106.64	107.73	108.15	109.36	106.98	105.81	107.26	110.57	107.15	109.63	111.9	103.56	110.17	107.54	108.33
103.49	104.07	101.97	104.02	110.88	109.47	109.31	102.55	112.73	106.2	105.51	102.78	102.42	106.63	104.93	103.79	115.02	109.04	104.11	101.39	105.47	106.51	101.98	113.35	100.64	103.26	108.48	104.92	109.13	100.81	106.34	105.1	108.68	107.13	108.1	108.08	100.47	101.28	105.88	102.55	110.99	102.41	104.89	102.89	104.97	109.82	104.42	106.17	110.09	107.82
98.083	104.27	104.56	104.85	111.9	96.383	102.14	100.06	100.66	102.36	110.5	108.42	106.15	104.78	109.55	106.18	105.37	102.49	105.98	100.19	100.15	99.32	102.39	107.57	102.44	106.15	105.6	96.737	97.512	102.4	108.49	108.57	107.38	104.12	101.51	105.53	100.85	104.82	100.05	104.29	106.11	104.51	105.95	103.81	108.13	102.64	102.92	104.71	106.51	108.39
113.48	110.33	110.72	114.12	112.25	110.92	115.55	107.52	109.8	110.37	109.62	107.92	109.05	112.46	109.06	107.15	114.12	115.87	113.24	108.41	113.08	110.86	105.53	112.12	115.67	112.02	106.38	106.81	112.69	108.91	110.84	108.8	114.34	108.88	111.18	109.86	113.55	110.14	110.91	106.16	119.49	115.26	110.6	109.48	112.41	112.62	114.04	104.6	106.31	113.04
104.04	102.02	100.85	105.61	106.88	103.51	107.02	105.41	107.27	105.1	105.27	105.77	107.3	101.5	104.37	103.14	101.95	108.59	102.76	98.704	103.47	101.71	113.13	107.23	107.39	102.52	104.6	107.82	109.87	109.85	104.96	103	98.589	102.71	104.63	106.24	106.11	106.65	106.94	103.24	100.64	94.48	101.1	107.94	106.95	103.65	103.3	111.07	109.69	102.64
102.33	105.18	106.92	102.42	104.29	106.22	106.94	105.61	98.929	100.4	111.25	106.29	101.92	106.06	101.56	105.74	111.11	107.49	106	97.961	104.87	105.02	105.03	99.123	105.96	105.56	108.54	107.83	100.73	109.79	101.99	106.57	104.39	107.15	103.3	100.33	112.16	113.76	105.18	106.09	101.07	104.53	102.34	106.2	98.298	107.16	106.7	107.09	108.12	102.43
105.34	112.09	115.18	113.04	114.83	111.69	108.59	113.57	113.32	113.66	111.29	114.26	109.45	110.52	113.61	113.5	112.71	110.08	111.88	113.88	112.52	115.09	112.79	112.93	111.4	114.81	118.03	110.55	117.62	106.49	115.31	110.51	112.94	109.62	105.39	118.61	109.2	107.4	114.5	109.73	113.86	113.88	111.52	108.91	115.64	110.24	110.92	114.81	115.19	112.06
113	108.14	115.16	115.85	107.88	111.55	112.35	111.47	106.08	110.11	115.34	107.92	107.79	113.09	121.57	117.58	115.28	115.16	108.7	111.19	114.1	110.29	111.56	111.9	112.56	122.14	112.13	111.33	117.73	113.07	110.54	115.3	111.09	114.95	116.26	113.04	114.77	118.11	113.7	114.14	117.2	113.33	114.87	114.1	110.55	111.62	115.37	111.53	108.51	117.38
101.62	105.22	103.41	104.88	100.36	103.44	97.518	109.51	98.606	108.59	104.37	102.79	101.51	104.03	104.27	99.904	104.18	101.89	101.4	104.7	103.68	107.57	103.01	110.45	96.257	104.93	104	108.21	102.86	105.68	107.82	107.53	103.84	105.34	105.74	101.73	106.94	99.855	107.71	103.3	108.12	105.03	110.18	105.62	104.86	107.26	108.86	104.71	111.71	104.83
99.309	100.17	103.94	97.815	94.602	99.644	93.82	97.984	101.87	99.038	103.26	100.17	101.98	106.76	102.02	99.796	102.23	101	100.12	98.247	102.31	107.29	97.899	104.37	97.336	103.56	101.13	102.51	95.341	98.201	99.323	109.2	93.533	98.125	101.16	100.5	103.9	107.92	104.17	101.55	101.64	102.09	98.663	104.46	95.645	98.651	98.396	100.4	98.991	100.04
105.74	99.927	93.688	98.791	97.014	104.61	97.557	102.45	98.844	97.495	100.28	104.9	96.722	96.089	103.64	101.23	95.147	100.36	107.17	104.5	101.58	96.584	99.76	102.9	104.18	100.49	102.41	94.394	98.697	98.757	95.265	102.14	99.214	102.46	103.1	99.887	96.731	101.23	97.115	98.523	97.08	103.82	98.915	97.658	104.49	96.103	96.443	101.16	91.478	102.01
105.12	106.44	111.07	105.29	105.25	99.461	102.93	106.48	109.22	106.84	106.13	107.31	107.37	106.4	98.411	105.71	107.32	110.57	102.04	103.24	103.87	108.81	105.71	104.8	104.58	102.81	108.15	107.23	109.72	103.96	100.71	107.71	107.11	101.93	107.16	107.31	111.92	105.54	105.3	100.43	108.12	107.6	108.05	111.71	108.88	108.12	107.44	103.7	110.57	107.82
105.28	106.53	111.53	104.8	104.83	107.26	102.06	108.02	103.62	102.1	106.35	106.49	106.23	105.78	103.32	107.52	105.09	115.19	99.141	106.49	112.18	109.41	99.031	104.68	104.45	107.92	103.08	105.7	104.92	99.727	100.08	105.05	103.9	106.87	100.35	99.077	109.14	100.87	106	104.25	100.52	106.78	103.78	103.73	108.5	108.61	105.67	104.52	101.78	109.19
114.18	110.22	112.41	115.05	113.44	113.61	112.3	111.34	111.46	117.5	111.57	109.37	115.06	112.58	120.6	118.7	115.07	113.35	109.98	108.63	113.59	116.37	108.74	108.43	114.46	104.79	115.73	119.7	104.69	111.22	120.71	107.78	109.79	110.17	116.85	112.96	116.39	117.1	110.64	112.39	115.27	113.13	110.94	112.4	110.15	112.63	109.46	117.99	116.17	118.37
113.03	111.38	106.31	118.06	113.87	107.79	110.16	109.88	114.66	113.6	114.5	111.83	108.36	111.5	109.74	113.07	115.17	111.89	108.28	106.55	111.04	108.22	113.67	114.16	106.95	108.74	114.87	113.03	112.75	113.31	106.42	105.18	113.99	110.4	109.76	105.53	105.69	117.24	114.81	113.52	109.95	109.25	109.06	104.46	108.25	114.19	111.29	110.6	114.18	107.49
108.99	112.43	109.92	110.05	109.71	115.07	106.44	105.88	109.53	114.12	111.29	117.43	112.87	107.03	115.9	114.08	108.82	119.47	112.13	109.53	112.99	112.8	111.98	113.39	108.79	114.26	110.02	109.66	115.76	108.5	111.53	109.23	114.8	110.63	106.67	106.77	103.82	113.12	107.06	116.25	110.87	115.96	113.39	113.17	115.95	109.68	108.55	112.15	114.31	114.31
111.03	108.05	120.39	112.3	113.28	113.25	114.42	118.52	112.81	109.33	105.46	114.55	110.13	113.56	114.67	112.28	112.49	107.21	109.99	106.74	112.76	107.05	112.37	117.59	117.02	112.93	114.86	113.57	113.12	112.14	108.14	111.84	111.29	105.68	102.82	111.12	112.05	106.91	106.1	108.04	113.49	114.29	114.71	111.18	112.65	114.03	116.07	113.37	113.26	112.53
105.48	106.18	108.67	105.23	100.28	106.42	109.85	103.26	107.15	105.89	104.54	111.66	105.55	105.63	108.94	109.64	109.37	99.618	104.02	101.98	105.93	110.58	104.16	105.72	97.192	108.64	113.57	109.74	106.44	107.95	110.63	111.75	101.57	109.26	105.58	103.3	103.65	105.47	105.17	104.27	106.88	105.7	105.79	105.32	103.21	109.39	107.25	105.69	109.2	106.18
103.41	93.984	100.05	97.69	104.37	103.82	99.889	100.22	97.39	100.45	97.221	98.5	96.284	93.184	94.01	97.054	102.35	103.38	95.698	101.38	100.37	92.962	106.36	101.36	102.05	99.557	99.19	106.2	97.344	100.08	107.49	99.168	95.318	96.683	98.773	101	102.43	105.09	99.562	101.88	105.81	99.922	99.103	101.19	105.38	96.043	101.82	100.49	96.863	97.602
103.15	102.68	109.75	110.13	102.08	111.15	107.77	104.7	112.31	103.04	104.49	106.22	99.539	100.82	106.56	112.06	103.97	106.64	110.13	104.62	109.54	100.38	99.92	105.44	103.81	101.67	106.56	109.7	109.41	100.06	114.87	106.86	106.43	109.8	102.46	106.03	108.62	103.25	104.95	106.72	104.11	105.96	103.79	105.34	107.63	101.3	103.25	108.47	106.23	105.69
107.46	104.9	103.45	105.34	102.88	100.43	102.38	110.54	105.95	104.88	106.9	104.35	106.28	108.52	107.13	107.15	102.53	108.58	106.51	98.711	102.44	105.49	108.63	115.05	99.679	108.94	108.9	108.89	103.48	105.16	107.87	104.84	110.81	99.765	110.92	105.22	106.48	109.93	106.71	105.86	104.12	103.33	115.66	109.7	98.962	108.7	98.818	102.5	105.53	99.569
117.28	120.51	112.43	113.96	111.67	112.34	105.7	108.02	113.92	113.99	108.28	110.89	115.21	106.29	112.9	111.24	109.86	115.95	116.59	114.5	110.4	106.31	114.15	113.79	109.89	118.34	111.99	112.4	116.91	107.91	110.73	112.52	110.67	114.21	113.67	113.16	112.83	107.14	106.49	107.19	110.04	109.94	117.22	110.29	115	115.15	109.6	117.4	112.01	123.45
102.1	102.99	99.167	102.51	107.7	106.89	101.62	100.8	106.51	102.37	104.16	97.788	109.41	106.57	102.18	110.04	99.985	102.78	102.84	112.64	107.71	102.62	105.03	100.2	102.07	103.72	106.37	110.12	102.94	104.91	103.81	101	105.6	105.94	109.46	107.76	109.31	104.52	101.51	101.87	109.6	109.96	102.57	100.48	102.44	108.16	106.26	101.29	103.38	107.43
106.94	110.65	105.65	108.48	102.87	101.9	106.31	107.32	101.39	102.26	106.44	102.98	102.16	104.67	105.89	106.27	113.38	111.3	110.34	101.88	105.63	109.59	109.76	99.587	104.57	108.6	101.58	108.68	110.41	105.67	110.49	107.76	110.89	112.99	105.39	103.89	107.64	108.16	109.71	103.01	103.07	100.67	107.04	101.08	100.32	106.14	108.2	108.04	107.94	106.06
106.46	110.8	102.04	101.04	108.39	103.49	107.87	106.55	104.16	97.179	103.16	101.82	109.26	104.03	97.5	99.205	106.13	101.69	104.77	103.17	107.52	106.14	105.21	110.25	102.75	102.59	112.97	104.34	108.06	112.61	106.32	104.58	106.34	111.7	105.57	105.4	106.83	101.84	106.08	103.62	103.71	113.68	103	112.29	108.3	104.93	105.04	112.06	108.52	111.42
107.57	111.73	107.31	111.22	112.38	107.82	107.75	113.23	116.3	111.39	111.18	111.17	109.26	106.2	110.33	111.51	103.99	110.79	113.86	108.28	114.08	109.91	104.59	104.97	110.97	107.41	105.43	111.25	110.45	110.16	113.04	107.89	111.43	113.42	112.62	105.26	108.83	112.47	111.19	113.43	107.45	111.19	115.35	111.41	115.42	113.79	113.41	103.59	114.94	115.77
102	108.74	104.8	108.49	107.77	107.48	101.94	104.65	109.78	107.92	107.86	103.81	107.98	105.08	104.62	106.97	101.7	109.13	106.41	105.59	107.78	103.82	103.92	110.28	104.24	105.36	99.548	108.63	101.96	107.42	105.63	113.85	103.72	106.95	106.63	107.43	108.26	105.1	105.08	108.83	108.61	99.536	107.85	105.07	104.4	104.76	102.93	108.77	116.11	102.74
95.935	91.229	102.21	95.623	97.335	99.12	104.72	101.88	102.91	101.1	94.735	104.55	100.32	96.413	94.857	102.41	95.383	96.363	99.548	97.347	96.431	104.97	103.08	92.012	101.25	105.96	96.856	101.34	104.61	99.07	100.67	107.13	98.855	102.28	101.47	104.35	95.421	99.842	101.46	98.798	98.137	102.86	98.991	98.26	94.846	106.92	102.61	102.01	104.27	102.52
102.07	105.24	98.632	105.59	102.64	112.01	97.053	110.44	105.11	99.64	107.11	104.9	100.16	105.19	106.47	104.99	106.62	103.82	105.51	101.74	105.7	113.18	101	112.24	101.08	108.33	103.69	94.266	100.02	102.95	106.41	109.78	96.077	98.357	103.12	106.51	101.41	107.54	106.39	110.44	100.9	99.325	104.98	112.5	101.8	97.488	102.04	107.78	108.9	106.19
112.47	113.24	115.05	114.74	110.5	109.14	109.62	106.03	110.4	113	110.05	114.24	114.4	114.9	112.56	114.46	107.46	113.31	112.04	112.15	110.55	109.36	112.5	111.78	106.92	116.81	112.36	115.51	115.99	111.43	108.11	111.85	108.93	118.21	118.11	113.38	110.59	112.2	113.18	109.79	105.11	109.19	111.69	116.54	110.35	118.89	111.99	115.59	120.19	107.49
103.3	105.61	101.31	104.19	108.7	106.04	103.77	104.38	103.74	106.43	106.09	102.97	108.99	105.87	106.79	108.88	104.93	104.22	103.32	103.95	100.08	108.69	103.86	108.63	114.29	106.38	107.07	104.02	104.66	108.18	101.33	104.91	109.32	109.81	109.83	109.01	105.74	106.2	104.06	104.55	106.49	107.54	101.44	105.28	110.06	107.97	100.85	104.42	104.57	102.03
98.919	100.22	95.083	103.16	101.3	96.484	102.05	98.846	98.711	94.808	92.249	98.79	93.892	94.729	102.2	102.08	104.46	109.75	101.38	98.666	108.42	99.67	100.62	94.144	100.92	91.866	103.23	103.36	100.91	104.4	100.37	101.83	91.974	101.27	103.91	98.854	98.622	99.568	95.93	99.085	98.878	100.09	97.902	100.88	97.485	99.587	102.92	99.557	100.23	102.77
106.77	111.7	113.41	113.09	117.96	108.44	105.02	113.88	114.6	111.8	109	108.69	108.76	107.62	109.24	114.67	111.11	108.87	113.37	106.72	110.38	111.57	109.86	108.86	110.96	110.98	105.96	108.46	111.8	116.07	113.94	110.44	110.12	113.55	109.27	110.92	109.69	105.81	114.9	116.91	106.78	114.93	115.73	108.11	110.34	114.25	115.06	108.27	108.57	109.18
103.74	96.188	98.201	101.53	103.87	98.655	98.018	100.56	98.173	96.604	102.29	97.68	99.943	102.09	100.79	98.622	99.062	100.07	102.25	105.69	107.46	96.802	99.828	95.197	97.284	100.61	91.477	101.32	100.3	102.14	102.51	100.38	102.97	98.831	96.475	98.7	98.169	101.09	99.213	98.194	101.55	97.23	103.25	99.73	93.311	104.34	108.37	104.69	97.577	103.39
99.591	104.68	107.59	104.6	103.67	109.48	110.87	105.25	106.27	108.53	106.84	109.8	105.83	104.25	109.83	103.61	102.43	106.39	104.16	102.51	105.08	104.68	103.17	108.05	105.5	105.01	105	106.99	106	106	107.99	112.23	103.79	110.15	104.83	105.39	103.38	104.1	102.85	102.69	112.5	106.91	108.62	107.41	106.65	106.92	103.33	104.18	102.74	103.06
110.94	108.02	108.35	109.14	102.69	111.4	110.05	110.15	109.66	110.16	111.49	114.34	109.8	107.31	113.05	110.83	105.89	109.99	111.57	110.05	112.37	111.24	115.72	112.27	106.67	105.62	108.46	110.17	110.66	103.06	106.12	113.22	103.43	113.88	109.8	109.48	114.97	107.72	107.63	113.11	110.2	103.66	109.33	105.34	109.73	110.95	108.91	108.35	106.75	111.59
110.66	101.8	105.81	107.05	101.95	104.43	108.89	106.76	104.96	104.61	106.38	102.33	105.29	104.51	104.49	106.33	100.63	107.73	98.824	101.91	101.36	101.64	106.5	109.71	111.74	106.15	107.33	104.7	108.05	101.71	102.27	104.16	102.7	108.76	102.41	109.05	101.52	104.45	109.78	109.6	102.02	113.07	109.25	106.54	108.71	102.49	99.723	108.24	100.48	97.902
105.95	100.97	100.39	113.23	107.39	103.84	107.66	101.58	98.922	110.95	103.75	106.69	108.27	105.27	103.78	101.77	102.47	108.49	101.39	102.71	102.14	98.321	107.42	102.15	102.29	96.98	103.13	104.92	105.05	101.6	109.5	101.99	101.37	106.34	106.72	107.11	103.65	105.74	106.58	106.72	103.9	108.2	104.86	102.11	102.7	102.25	106.52	114.59	105.9	100.55
102.97	105.85	105.06	105.45	103.95	102.54	105.8	104.53	108.13	109.35	97.607	107.34	104.24	106.56	102.18	106.25	102.39	106.46	103.24	104.85	108.22	108.53	109.36	109.33	105.42	104.27	111.51	107.05	108.44	103.97	100.87	108.35	102.09	99.978	102.74	108.28	111.08	109.88	101	105.93	99.703	104.79	107.82	103.07	103.3	105.66	103.31	107.77	104.42	106.26
96.647	99.487	104.39	101.61	101.03	97.845	95.325	94.221	94.819	95.918	102.89	97.362	99.312	101.33	109.16	103.08	97.245	97.31	98.357	96.713	94.53	95.749	102.53	98.253	98.339	102.29	99.489	102.13	99.032	98.233	105.87	105.38	101.81	97.007	102	102.97	96.186	101.55	97.369	99.648	96.314	94.904	103.89	103.63	103.29	93.932	103.15	106.53	103.04	103.06
110.39	105.91	107.98	103.67	106.08	100.83	101.43	109.33	107.5	108.27	106.11	105.18	105.86	106.81	101.83	109.34	110.29	106.55	112.19	105.64	102.24	105.19	103.31	107.67	106.53	102.72	109.59	104.89	109.5	103.88	101.43	102.3	103.13	98.722	110.78	103.42	100.9	109.47	107.48	107.2	106.08	101.39	108.29	109.52	105.66	106.21	107.36	107.11	107.13	108.19
104.89	102.54	102.6	115.15	101.1	107.81	108.16	108.77	104.97	103.71	97.789	105.8	113.1	107.52	111.71	105.11	105.17	106.73	102.67	108.25	104.35	110.59	102.27	106.17	107.31	101.9	105.18	104.56	105.78	105.17	107.98	111.08	101.4	106.17	106.99	114.86	106.62	106.52	104.17	100.72	101.05	108.37	111.24	99.737	97.886	105.79	110.36	106.36	109.19	106.14
104.62	107.35	111.05	105.1	97.549	101.14	108.04	108.19	105.37	102.8	105.37	106.22	108.88	105.15	111.12	104.78	110.96	106.3	111.04	107.2	110.7	105.66	106.1	103.74	106.88	110.89	104.43	100.45	112.85	109.18	103.91	98.458	97.524	108.3	105.64	103.65	101.33	105.97	109.5	104.75	101.86	106.37	96.799	110.08	105.58	107.7	102.31	103.79	103.56	100.76
105.06	105.02	103.01	101.95	107.85	106.11	103.33	100.56	107.24	107.49	104.18	106.75	106.13	104.02	105.31	103.27	104.35	107.46	104.29	113.02	98.698	110.46	106.79	94.778	104.36	100.98	103.74	107.54	102.57	104.06	107.91	110.01	103.26	106.26	101.28	107.15	112.21	108.87	105.21	104.87	108	110.59	110.91	101.98	100.49	99.43	100.79	103.82	104.13	108.28
106.45	100.39	104.91	105.56	105.7	102.62	107.79	98.684	102.58	107.02	104.74	109.2	104.36	104.72	110.47	108.87	98.98	106.84	103.88	102.43	105.07	100.79	102.45	100.55	106.19	109.88	107.3	104.59	107.45	102.92	106.03	106.26	103.32	100.47	104.9	102.39	100.82	106.7	105.93	102.88	104.99	101.58	99.912	105.22	105.14	110.04	106.41	105.73	109.73	105.33
96.903	103.38	104.17	115.35	98.401	103.69	104.85	101.12	106.02	108.73	105.78	107.87	105.33	105.14	106.04	109.26	105.77	108.49	102.16	106.57	101.15	104.13	99.431	100.95	101.62	103.44	102.59	101.26	112.33	104.72	103.47	106.31	102.55	108.89	107.14	102.11	107.92	103.79	108.09	101.63	108.34	102.92	104.76	110.2	108.52	106.42	103.93	99.421	107.81	102.78
105.4	98.186	110.02	107.78	105.36	101.29	107.36	105.27	106.02	102.87	108.91	108.97	109.35	101.39	106.78	110.2	106.62	104.96	108.74	105.44	107.75	107.2	101.3	106.17	102.32	104.31	106.81	103.71	107.85	105.13	112.44	103.71	103.83	109.21	104.04	106.36	99.262	107.1	102.42	106.35	107.69	103.65	106.58	107.09	106.74	101.71	105.26	103.58	103.35	99.026
110.04	113.91	106.26	110.88	110.53	111.05	113.97	111.55	116.29	115.92	112.53	113.27	119.46	111.89	109.57	115.61	110.57	109.87	119.23	109.27	105.71	110.28	110.98	111.01	111.22	110.8	109.18	112.18	113.67	118.1	112.31	111.24	107.23	115.23	112.78	114.01	109.82	115.39	107.41	111.47	116.62	115.98	112.84	116.17	111.06	109.43	113.39	110.34	110.24	110.09
106.7	105.54	98.33	105.57	102.98	107.35	108.52	101.31	102.73	97.966	104	102.08	104.42	99.51	102.92	105.45	106.73	101.52	102.11	107.53	101.97	103.84	103.65	105.44	106.56	103.37	105.19	101.37	101.5	101.14	103.01	108.48	106.26	103.8	105.77	108.89	104.63	109.66	103.22	102.78	101.86	100.43	106.73	105.84	105.91	103.68	101.05	102.82	107.79	106.88
102.89	100.74	98.551	95.621	100.52	97.914	99.417	95.752	100.69	98.476	97.555	100.9	101.13	104.63	100.91	97.192	103.84	94.543	101.94	107.47	101.55	99.314	95.056	105.66	101.59	102.63	94.749	100.52	97.452	101.89	94.439	98.246	94.627	101.25	95.922	93.263	100.38	104.16	94.88	105.94	104.5	95.517	100.16	95.798	97.113	100.04	94.356	103.5	94.232	96.46
110.65	103.71	106.82	102.84	106.83	104.8	104.24	102.19	110.28	105.74	105.61	107.19	96.981	107.43	104.91	93.403	101.68	107.72	106.09	101.4	98.657	109.49	100.91	105.4	107.36	99.612	101.58	98.925	105.06	107.58	104.05	99.768	103.9	108.97	105.91	106.37	104.41	103.86	108.19	104.45	100.84	104.66	108.88	103.64	110.78	103.36	107.78	102.46	98.188	106.32
108.04	108.42	99.969	101.58	104.56	106.63	106.57	107.04	110.72	108.29	107.95	102.64	101.71	99.334	104.52	104.29	105.58	105.28	111.59	105.6	109.49	104.73	107	108.59	107.28	104.34	105.2	111.86	105.21	105.26	104.07	107.73	104.89	109.78	103.59	104.45	111.49	105.45	109.12	110.36	107.76	101.07	108.69	107	102.37	106.38	108.51	116.5	105.26	107.19
113.07	117.13	110.71	111.19	115.25	107.38	115.52	112.63	114.64	108.14	114.46	112	110.99	107.91	103.58	114.61	109.94	114.07	107.6	110.45	114.43	111.02	111.66	109.02	107.39	108.18	109.21	112.58	115.06	115.18	104.05	107.47	110.22	115.62	113.27	111.27	115.59	108.86	111.11	107.86	109.82	113.29	111.27	109.82	114.26	110.82	107.58	117.01	111.64	107.86
105.03	104.28	112.28	104.47	100.65	107.54	106.77	103.29	102.35	106.96	106.64	109.08	107.38	109.78	104	106.6	106.21	101.46	108.55	108.07	104.75	107.81	108.01	108.99	107.11	105.55	103.88	101.94	103.15	106.29	101.35	102.52	100.72	108.59	105.56	107.59	108.72	104.25	110.98	107.53	110.61	105.57	107.76	105.6	104.36	105.94	106.44	109.03	110.07	104.82
105.07	103.41	104.48	107.55	110.34	101.39	106.26	103.28	106.85	109.17	105.25	105	104.8	106.48	103.87	108.87	105.54	105.04	111.1	102.23	103.04	109.29	102.29	106.37	105.92	101.3	102.24	108.47	106.5	102.96	102.26	105.56	94.975	106.36	99.327	105.99	109.93	110.23	103.23	106.79	104.08	105.92	108.59	109.57	112.52	105.13	107.48	106.67	109.65	108.73
108.6	110.04	105.77	106.78	109.05	112.56	111.03	108.89	115.24	123.07	112.39	112.4	111.78	109.86	113.02	112.03	115.71	114.14	104.53	111.98	111.84	117.24	112.22	105.44	108.57	111.72	112.75	107.42	111.38	113.56	109.36	111.45	113.56	110.73	107.07	109.17	112.55	116.29	114.45	112.21	110.83	112.5	108.54	112.03	112.26	106.9	116.35	109.8	110.21	112.71
105.38	107.12	104.99	97.046	109.37	104.94	108.21	106.34	103.99	105.4	104.6	108.31	112.73	103.29	102.78	104.26	105.28	103.21	107.59	104.83	108.36	102.58	100.46	112.73	106.78	107.26	110	99.866	111.27	99.983	108.05	103.56	105.07	105.35	108.4	108.58	104.99	103.94	107.18	97.218	109.49	114.22	106.64	110.06	106.59	106.85	104.78	101.64	99.553	94.292
107.33	106.98	106.95	106.82	107.85	103.99	105.12	104.57	106	103.2	104.71	107.08	105.51	98.008	102.83	107.01	111.52	107.49	103.7	103.59	107.78	106.41	103.36	107.82	104.41	108.15	98.501	109.64	105.37	106.71	107.2	106.51	108.3	106.89	109.23	103.68	111.53	104.8	109.25	107.09	103.29	111.3	111.73	100.15	105.55	105.71	104.08	105.98	108.12	103.95
104.59	114.85	111.2	114.52	110.63	116.44	107.14	110.99	110.54	110.14	108.09	111.38	113.4	117.48	116.16	111.81	113.01	110.89	111.74	107.08	109.12	115.84	108.15	111.68	115.26	114.24	112	115.75	106.81	111.89	113.16	114.67	103.78	107.36	108.49	115.38	107.8	114.64	110.89	108.5	106.01	112.71	113.74	110.44	111.96	113.62	110.43	113.39	120.31	108.92
110.4	107.27	107.95	108.86	108.33	100.38	104.99	106.43	107.12	107.25	108.23	100.32	107.73	104.56	101.42	108.01	108.84	106.36	115	107.02	108.92	112.27	113.94	107.29	106.57	106.6	103.37	104.79	103.8	107.63	113.45	105.47	114.69	109.61	107.54	105.75	105.95	102.08	111.22	109.02	102.59	103.9	108.4	113.91	113.72	105.9	113.05	105.25	109.13	107.76
105.68	100.35	100.87	103.55	94.929	104.97	100.03	104.55	100.89	101.11	96.069	100.45	96.416	101.61	94.056	93.8	98.116	101.26	99.591	100.29	95.585	95.395	98.233	96.677	104.27	101.69	101.76	100.18	101.65	96.659	100.82	108.22	102.31	100.4	96.718	104.21	101.41	95.274	101.57	97.985	101.01	103.21	100.14	95.032	101.72	103.45	100.52	99.354	100.29	96.779
104.17	96.188	100.19	95.69	100.35	105.78	97.73	101.07	103.03	102.4	99.451	100.12	100.46	107.24	96.918	95.927	100.07	106.55	98.175	98.143	106.55	102.13	100.79	99.725	103.18	101.54	99.188	98.685	93.889	104	95.869	102.49	99.915	100.79	102.75	97.757	98.822	99.965	99.54	105.09	100.64	102.12	103.26	103.3	99.368	101.49	103.95	101.41	102.81	102.39
108.88	113.42	111.32	108.98	112.76	108.2	108.89	110.9	108.03	115.73	105.86	110.98	115.24	112.53	118.97	102.61	114.69	109.14	111	109.35	115.34	108.34	110.75	112.34	115.94	109.94	114	107.57	110.07	112.28	110.48	113.56	115.18	117.57	109.83	113.9	115.33	109.5	118.22	119.2	114.56	115.35	110.24	109.37	109.18	115.64	107.58	111.25	113.82	112.89
105.89	111.18	104.26	102.94	103.06	106.65	107.78	102.9	104.49	105.05	111.44	106.71	104.23	101.75	106.56	106.11	109.67	109.64	107.14	107.84	106.94	109.03	107.98	108.06	104.85	103.14	102.36	107.26	104.39	113.56	96.826	104.4	103.62	101.6	102.49	100.68	103.14	113.9	101.99	107.38	106.33	103.37	108.96	105.79	106.39	96.411	107.35	101.33	104.89	109.63
106.66	107.77	105.65	102.17	106.64	105.49	106.91	104.51	102.69	109.6	98.248	101.84	107.09	101.21	107.87	101.94	109.09	109.36	102.86	106.13	101.81	101.26	105.83	109.31	102.46	106.55	104.39	107.32	109.13	112.29	108.91	100.98	98.952	105.28	105.06	107.32	101.03	101.97	104.08	102.56	98.532	107.35	104.64	107.11	105.72	102.55	101.11	103.04	105.05	103.48
97.384	103.18	95.241	99.429	108.71	97.706	99.173	98.345	101.65	105.75	94.098	101.89	98.303	93.012	96.555	102.87	96.656	95.175	99.061	98.179	97.084	100.54	104.7	103.41	99.287	101.24	95.791	100.57	100.7	95.884	96.57	104.98	101.32	98.059	106.77	102.03	99.227	102.3	102.72	102.25	98.066	97.838	99.903	101.5	105.98	102.83	101.54	102.77	96.873	99.068
102.2	110.6	105.6	109.88	106.67	102.15	106.05	103.1	107.1	110.81	106.88	103.92	107.81	107.74	102.92	108.18	98.9	101.63	104.96	100.55	108.24	105.61	108.38	109.04	108.55	103.97	100.29	109.51	101.86	107.3	102.62	97.759	102.82	105.75	105.33	108.49	105.64	106.38	106.23	107.95	105.68	107.02	109.67	104.53	108.55	104.19	106.06	102.31	103.52	109.34
101.41	106.77	104.54	113.02	100.21	106.98	110.66	104.31	107.23	104.54	102.86	104.4	107.76	103.85	99.828	109.76	103.9	106.22	103.55	106.45	105.89	108.38	104.61	112.9	107.18	101.13	111.11	102.58	101.22	105.24	104.55	103.58	108.28	104.44	110.7	106.16	104.82	108.46	112.61	103.87	106.88	105.64	99.4	107.41	99.198	113.26	103.72	100.84	107.71	104.18
99.118	111.96	107.39	105.82	105	101.25	105.14	108.65	106.29	102.69	105.19	106.73	105.81	107.02	104.03	97.771	103.72	104.13	104.87	106.65	106.12	109.28	106.63	100.56	103.9	109.54	101.67	109.13	101.92	111.94	99.324	107.29	106.38	108.88	107.51	107.7	109.56	102.5	107	108.9	106	104.82	104.3	96.34	104.1	105.43	103.03	104.47	101.89	109.86
101.38	112.25	109.83	102.98	108.46	105.61	105.78	105.22	108.28	108.38	103.87	98.67	105.39	103.95	106.1	103.12	109.57	105.39	101.12	108.27	109.85	105.15	100.71	111.17	105.76	106.6	114.85	105.41	111.67	99.271	98.773	104.25	108.07	110.77	106.92	106.02	104.02	104.37	104.3	106.48	108.24	107.68	106.93	104.13	108.2	105.13	104.36	106.58	107.11	107.76
101.48	105.42	100.73	107.08	107.24	98.94	98.094	103.81	106.1	108.53	108.85	102.97	104.1	109.31	105.48	99.642	105.91	104.99	113.14	110.87	104.4	109.52	103.9	114.74	99.996	100.85	103.69	93.856	106.96	102.23	109.31	105.16	99.54	106.22	105.17	102.65	98.386	108.13	105.18	107.78	101.2	110.12	102.43	112.22	103.34	101.27	110.07	106.64	106.6	107.4
102.65	106.49	102.99	110.37	106.96	110.7	104.85	106.69	106.97	106.68	106.16	106.77	109.27	104.08	110.38	103.48	107.91	102.96	111.52	103.1	104.42	105.7	106.87	107.79	107.84	106.44	106.03	112.06	104.86	113.11	105.87	104.51	105.7	103.32	105.32	117	104.02	107.92	99.861	108.02	103.14	102.51	110.38	104.28	103.38	105.81	103.16	109.73	105.36	103.02
102.69	110.78	108.7	108.45	107.06	109.02	99.196	101.28	103.13	102.91	107.67	105.67	99.75	107.85	109.08	108.16	98.79	99.394	107.34	103.54	106.31	107.85	112.56	109.61	103.51	110.65	109.25	100.31	109.89	109.23	105.05	108.66	104.73	116.99	106.43	105.96	107.93	100.51	109.61	104.18	103.81	110.53	102.83	106.78	101.06	107.14	114.08	106.28	102.33	102.49
107.54	114.8	112.88	107.48	106.75	113.04	114.27	110.97	111.87	111.04	114.5	111.32	102.32	104.28	112.11	113.39	107.96	110.32	112.71	110.49	110.99	116.01	116.94	115.2	101.14	112.72	104.26	114.59	115.44	110.08	113.74	118.2	112.24	115.36	110.92	110.36	107.86	112.85	113.35	118.84	102.01	108.94	106.91	108.52	104.94	113.41	116.45	110.43	109.06	117.88
111.69	108.97	106.32	108.57	109.91	108.6	105.99	107.39	111.69	113.84	113.37	109.81	116.26	111.25	110.84	114.66	111.67	109.54	115.79	109.49	114.04	116.85	108.03	110.45	111.03	110.77	113.42	111.27	106.69	110.6	118.81	110.13	102.88	107.97	111.1	114.04	108.37	112.68	112.83	116.43	108.96	110.78	110.08	116.62	112.55	106.71	106.65	113.65	114.9	112.55
105.13	101.9	106	107.35	106.1	103.71	104.45	107.31	109.31	107.73	108.8	100.91	99.367	107.93	106.25	104.44	104.84	107.53	102.62	105.77	102.65	102.39	114.28	105.74	102.47	109.51	105.32	107.57	99.17	112.5	103.97	107.62	104.98	106.61	107.7	106.4	101.45	108.86	108.6	106.54	110.65	108.64	106.95	101.55	112.7	103	107.75	108.03	103.54	104.02
106.63	105.55	107.05	102.67	104.24	108.91	100.14	98.652	106.31	104.02	102.14	104.96	113.15	106.78	103.65	103.95	102.56	113.75	110.6	105.67	112.43	110.56	109.71	110.04	104.02	106.66	105.48	106.21	98.34	101.62	105.48	112.84	108.47	104.29	107.06	105.62	108.49	100.11	106.67	107.78	113.52	111.92	101.91	101.74	108.13	105.2	104.89	107.41	115.27	109.05
103.6	109.51	105.61	104.15	104.99	112.24	109.94	114.5	112.33	110.9	114.26	111.43	114.18	108.74	113.49	114.81	110.04	112.99	108.97	106.96	108.6	115.42	108.29	112.26	106.36	109.54	116.28	109.99	106.73	110.12	105.64	114.2	107.35	107.5	114.28	111.57	112.75	110.04	111.9	114.01	109.43	106.3	117.13	106.58	107.75	110.34	112	111.26	111.14	113.22
105.97	109.11	100.99	104.23	107.64	107.76	105.2	108.71	105.63	104.27	108.02	108.12	104.38	109.34	103.65	103.85	105.24	108.68	109.56	106.73	104.44	95.824	106.33	109.33	102.9	103.36	96.439	108.41	102.01	103.95	103.99	109.19	104.89	102.35	97.581	100.52	108.05	101.26	105.16	108.61	100.68	100.21	102.51	102.74	101.68	110.01	105.78	109.18	110.03	112.9
97.202	97.439	101.8	102.39	103.32	90.752	99.94	95.224	99.439	98.392	100.01	102.11	99.578	101.65	94.325	98.021	98.277	103.6	102.87	102.96	99.454	94.305	105.38	101.26	101.57	92.387	93.792	95.208	100.59	102.57	101.5	105.85	96.674	100	98.819	102.7	101.26	102.17	103.08	97.187	102.29	98.147	97.511	98.389	97.312	106.42	96.921	100.79	103.81	100.08
108.66	109.24	115.89	104.06	106.77	102.39	109.82	103.72	106.76	99.255	105.96	99.26	111.7	101.23	99.577	101.39	107.32	105.59	99.774	107	108.28	107.28	104.22	108.73	107.6	111.64	100.01	109.81	103.29	99.878	108.38	108.7	105.28	107.13	104.18	97.322	110.34	109.5	104.6	105.03	107.6	100.05	111.25	104.48	100.4	101.2	108.87	103.29	104.82	100.59
98.962	106.96	95.368	97.908	105.49	97.815	101.2	102.45	100.44	104.01	101.74	102.1	97.81	97.966	99.802	103.81	96.834	97.615	93.086	107.21	102.95	94.411	97.869	96.037	99.355	105.06	97.313	100.03	102.63	101.13	98.377	96.602	97.304	93.426	103.71	103.41	101.61	104.92	103.3	93.383	105.07	101.3	94.416	100.93	92.958	101.74	96.133	97.926	100.22	102.25
104.21	107.38	108.37	104.09	103.87	107.5	111.05	106.85	105.13	103.22	106.35	106.33	108.9	103.29	105.04	103.96	105.56	107.17	107.07	113.93	106.95	107.72	102.76	104.42	105.73	106.92	102.69	108.53	108.46	106.81	108.18	103.08	103.89	105.78	101.23	109.34	103.99	104.84	110.32	108.31	101.63	108.76	103.56	104.28	104.57	106.61	101.57	98.955	104.82	103.5
118.68	112.34	116.75	112.96	113.76	116.58	111.64	111.61	111.44	116.99	111.64	115.64	116.04	108.91	114.57	116.56	112.86	115.38	107.49	113.44	108.68	115.3	113.18	111.74	106.48	109.43	104.85	111.53	115.36	108.69	108.88	111.07	111.08	111.89	113.82	107.49	107.66	107.82	115.06	112.81	118.48	105.53	112.93	109.58	108.5	111.66	105.05	115.29	102.1	116.66
106.21	103.59	109.09	102.79	101.7	101.57	105.8	100.48	104.37	98.576	104.5	100.52	103.87	104.22	106.87	101.29	102.79	112.97	107.19	102.31	99.58	108.99	104.51	106	107.76	103.39	105.21	102.01	103.18	96.86	99.94	110.68	99.495	100.92	107.17	102.25	108.79	99.769	105.29	99.412	115.21	110.29	111.53	111.89	101.76	103.37	102.23	105.69	110.43	107.47
104.1	106.02	104.96	104.55	109.59	98.31	106.8	98.57	105.36	106.39	110.37	104.88	100.49	101.95	105.99	107.79	103.92	106.97	103.15	100.95	95.64	101.4	103.49	106.46	105.8	116.09	100.6	105.58	105.42	109.83	106.72	108.25	107.47	102.82	108.55	105.36	109.27	105.94	104.52	105.62	106.94	103.19	99.908	105.02	94.896	104.29	110.33	109.92	103.64	105.43
114.17	112.84	112.78	114.96	113.71	113.81	115.37	106.72	113.98	111.52	116.26	110.43	111.19	112	114.55	110.46	110.97	114.81	115.48	111.99	113.34	117.47	117.36	111.98	110.06	110.54	114.79	111.09	107.86	112.21	107.77	111.61	113.87	114.82	113.24	109.44	114.77	112.82	110.36	113.05	109.78	107.86	107.91	112.6	112.99	114.23	114.29	111.29	111.14	113.68
115.14	108.32	103.16	110.49	111.59	106.88	112.94	107.09	109.92	108.32	113.86	110.29	114.21	109.42	111.81	109.01	118.14	115.38	112.49	107.25	107.92	111.73	111.17	110.11	114.51	106.01	110.48	119.19	110.65	114.06	111.07	109.54	109.55	111.37	116.87	109.25	108.93	109.77	108.95	105.41	114.81	111.89	111.77	113.95	111.77	114.2	112.5	111.89	108.1	112.08
110.82	110.64	114.45	112.09	107.96	112.38	110.97	110.18	115.45	106.94	112.35	115.59	113.5	109.64	115.05	113.09	103.56	107.63	110.11	109.43	113.8	111.27	105.18	108.7	111.51	110.54	107.33	115.65	107.52	107.28	112.51	114.86	106.22	108.31	115.9	113.44	112.49	115.27	116.2	109.87	113.09	109.9	112.38	104.37	114.97	102.93	110.93	113.95	114.28	105.93
116.09	117.04	111.01	114.2	110.09	113.6	118.17	120.17	116.67	115.8	115.55	119.02	114.07	113.19	113.49	108.22	115.4	113.67	122.43	118.34	108.87	117.55	124.12	115.41	120.48	113.73	108.73	111.42	116.3	116.68	120.71	116.2	115.86	118.43	111.65	115.45	109.3	116.64	120.2	108.51	119.78	106.35	114.57	118.24	119	116.86	114.69	111.79	116.11	113.99
101.93	107.7	107.83	101.24	107.2	107.49	109.47	102.89	106.8	102.19	105.77	99.161	102.24	108.72	109.51	102.65	101.58	109.41	108.91	109.5	97.982	105.03	105.84	103.08	97.653	103.42	100.3	108.93	110.71	107.9	100.75	101.66	106.89	103.74	112.39	113.2	105.91	109.87	105.14	103.94	101.13	106.51	105.06	106.76	100.24	105.81	105.25	101.04	107.65	103.33
97.236	104.53	106.82	103.36	109.4	106.32	110.92	106.34	104.12	100.95	104.02	102.31	108.18	103.62	109.91	105.28	103.17	105.35	105.06	99.526	103.89	103.76	101.68	105.74	91.751	107.51	100.83	102.73	96.664	96.693	107.24	106.71	100.11	109.42	101.75	103.72	106.34	109.59	102.91	108.25	102.97	97.236	103.65	107.42	103.87	99.25	108.27	105.94	105.03	108.31
107.54	107.73	109.77	117.77	110.39	109.27	108.55	105.84	106.83	109.5	111.35	109.32	111.6	111.42	107.32	110.5	109.93	106.87	107.03	111.38	112.2	111.51	116.39	109.9	114.05	109.09	112.16	99.418	111.89	109.1	106.11	117.33	110.1	109.06	106.23	100.76	115.13	106.92	109.39	112.32	108.78	110.52	110.73	111.28	110.09	106.55	112.66	103.79	113.61	110.08
110.16	114.58	106.51	106.48	105.04	104.25	115.9	110.62	106.89	107	101.8	106.69	104.93	107.66	103.51	103.23	103.79	104.19	105.11	105.56	115.38	105.39	108.01	107.47	105.38	112.14	104.4	105.99	103.37	105.35	104.14	102.98	105.79	109.22	112.35	110.48	104.33	108.4	111.94	108.19	108.33	107.06	104.65	107.3	105.47	107.03	111.72	107.44	105.96	108.26
101.38	101.97	97.844	101.97	94.351	95.291	101.83	91.096	99.073	99.301	102.63	102.8	94.382	104.27	99.206	97.373	96.748	99.047	100.6	99.48	100.41	101.71	101.08	96.325	105.03	105.45	99.035	93.024	101.04	100.54	105.29	99.835	102.11	99.718	106.15	103.71	100.8	95.11	106.63	103.05	94.9	98.234	100.76	98.489	100.22	96.783	97.089	102.15	109.49	96.2
99.389	103.87	100.59	102.67	97.636	103.57	107.33	105.19	103.6	95.717	100.94	97.422	94.682	98.851	94.292	101.94	104	103.14	103.41	98.869	96.713	90.386	98.253	98.62	106.7	100.95	96.3	92.436	99.021	101.47	100.14	106.05	106.4	97.558	94.016	97.286	99.131	101.67	108.23	106.79	99.737	102.69	96.536	103.28	102.33	105.18	100.16	103.81	98.413	101.67
105.11	102.68	104.89	105.88	105.23	102.25	110.31	106.62	107.71	101.46	104.33	108.49	106.93	103.02	106.22	107.1	102.62	106.93	104.95	103.18	103.68	99.524	105.72	102.57	106.43	103.74	107.97	102.36	108.93	104.93	109.16	107.99	106.72	107.46	105.86	109.69	108.33	115.36	99.289	104.54	110.33	101.93	105.41	105.25	107.13	109.73	104.47	104.18	106.76	105.45
110.37	108.1	110.67	103.83	112.26	102.84	106.74	100.65	109.56	111.96	110.26	108.52	105.53	107.66	104.53	107.47	112.77	107.99	106.14	108.21	102.76	107.1	112.65	108.7	99.426	104.96	106.71	103.5	108.16	103.96	106.77	108.35	109.17	100.04	105.88	107.9	96.508	108.71	104.65	107.44	108.58	105.25	108.55	107.1	110.5	108.43	107.32	105.14	112.3	109.82
110.8	115.14	110.32	105.94	111.47	110.84	109.55	113.49	109.65	107.05	115.64	114.63	111.66	109.9	110.76	109.89	109.59	115.43	117.43	109.94	113.74	111.22	108.15	109.53	107.06	109.25	110.68	109.48	115.3	107.71	104.35	114.31	104.74	113.32	110.43	107.31	111.38	112.83	109.94	108.02	116.59	113.64	102.08	109.6	114.91	114.64	109.42	111.2	116.1	108.7
98.509	92.646	100.45	102.88	100.72	102.42	99.937	100.17	100.61	107.07	96.022	94.688	97.327	100.74	99.351	99.925	99.805	98.071	106.4	103.25	101.73	105.37	103.63	101.4	96.683	109.57	95.58	106.32	107.6	95.009	101.5	97.684	103.41	101.17	98.257	98.444	100.07	102.29	99.336	97.257	98.976	103.14	94.311	99.632	101.92	100.59	97.26	96.815	103.62	97.436
110.05	106.37	103.65	108.88	107.69	105.78	103.53	105.74	100.15	99.186	110.91	108.6	106.35	100.66	102.77	100.88	103.11	105.37	102.37	111.54	100.06	108.14	107.72	99.114	107.88	100.17	108.67	108.7	100.76	106.23	105.41	99.845	107.31	111.18	105.41	109.01	111.35	96.301	107.1	98.739	107.08	108.63	107.67	103.65	103.51	103.76	98.322	97.355	101.84	110.84
113.48	111.49	110.87	102.76	109.33	106.83	99.355	109.37	104.87	109.23	107.37	110.4	104.69	105.72	111.51	106.07	103.06	104.81	105.89	105.48	106.98	109.48	104.92	109.26	102.39	108.46	105.39	106.64	103.13	107.21	102.86	107.66	107.59	101.96	106.41	106.66	102.53	101.88	104.48	102.23	106.71	108.15	108.16	106.92	104.89	109.07	108.27	112.69	109.19	102.36
104.79	109.76	104.23	109.1	113.57	109.89	109.95	109.09	111.5	115.65	115.12	116.81	111.36	111.42	109.6	110.37	113.37	111.55	114.58	110.98	115.86	117.98	117.13	111.01	109.78	110.64	112.11	110.07	108.99	116.46	114.64	110.03	112.78	114.19	107.01	113.48	114.4	110.88	110.72	115.95	116.91	117.01	123.13	110.75	110.77	110.05	112.51	104.17	111.53	109.09
112.53	110.02	118.35	115.62	110.12	113.16	114.94	115.8	111.32	116.08	113.57	103.98	111.42	112.21	105.09	113.03	114.03	110.78	114.18	116.73	114.98	107.94	112.12	114.6	114.81	112.08	113.98	118.23	111.48	112.18	116.52	111.55	116.78	110.46	109.71	108.67	110.65	110.39	109.22	116.35	116.57	107.49	109.77	112.74	106.77	115.19	116.85	113.28	116.99	113.73
102.56	105.76	107.61	107.55	99.837	107.34	109.24	102.15	105.6	105.52	104.23	111.2	101.12	108.55	108.08	110.69	101.16	105.99	109.06	104.71	98.717	104.05	104.7	106.49	101.72	105.53	109.4	106.46	101.87	103.46	105.83	105.38	105.79	104.2	107.6	104.96	103.17	107.7	109.98	103.49	105.28	110.24	101.08	102.4	97.885	104.87	100.71	111.53	107.19	101.01
117.14	114.84	118.44	105.15	112.36	116.83	110.62	113.69	111.33	120.26	109.19	110.4	113.66	113.2	106.02	112.02	111.42	117.22	108.2	112.89	111.44	108.42	114.02	109.91	113.51	110.09	108.81	111.25	105	115.96	116.35	117.74	116.98	108.56	108.52	109.99	112.04	109.61	115.66	114.54	110.51	113.46	115.4	107.2	111.38	107.92	107.58	115.61	110.33	116.6
114.38	111.45	111.86	107.81	104.5	111.29	107.71	115.83	111.51	116.99	110.67	114.24	113.05	110.63	112.69	103.94	115.51	113.31	113.35	115.89	105.93	107.8	115.65	110.55	111.54	109.9	117.04	117.49	110.94	116.77	111.53	112.88	108.51	109.96	103.77	107.5	114.96	111.91	113.58	108.96	109.66	112.46	108.22	116.76	103.61	108.83	111.98	111.26	109.47	108.56
111.7	112.98	107.27	114.08	116.83	109.1	109.02	108.42	110.35	101.73	109.95	109.51	115.05	112.41	110.44	111.56	114.35	107.19	115.66	122.38	112.44	116.04	107.02	110.69	107.41	113.97	109.61	110.6	113.63	119.09	109.99	116.21	109.05	116.93	110.88	111.68	113.78	107.92	111.05	106.8	112.43	111.02	110.06	115.33	112.81	109.58	116.72	113.63	107.03	109.48
107.33	104.49	110.06	105.33	110.17	111.4	104.3	106.48	102.99	106.23	105.96	102.58	109.09	102.55	108.76	105.45	106.15	106.89	106.57	93.141	104.06	103.44	105.35	103.82	101.4	103.38	108.8	107.72	105.12	102.95	107.35	111.41	108.23	106.33	108.03	109.25	108.9	109.61	109.79	105.12	108.89	107.84	111.35	106.85	104.46	106.13	101.89	108.4	103.51	108.99
109.96	110.13	115.53	109.32	113.11	108.66	116.8	98.896	107.27	113.47	106.25	107.78	108.95	107.75	113.83	111.9	109.86	112.63	108.06	107.14	106.82	112.81	113.66	111.24	112.99	110.3	108.08	117.47	102.89	111.04	105.12	103.4	108.69	110.59	109.58	109.48	107.09	109.33	111.94	109.95	110.83	111.39	112.08	102.59	115.67	107.15	115.38	108.07	107.78	110.05
108.01	103.33	107.7	103.96	111.43	104.2	108.02	102.1	98.508	105.29	102.65	106.9	106.68	102.02	105.79	103.68	101.25	102.82	99.205	105.76	101.03	106.88	106.09	111.6	105.47	100.6	102.19	108.87	107.06	106.96	104.28	105.52	111.65	105.73	105.5	99.185	99.643	104.31	113.92	109.94	104.42	105.97	105.87	108.23	104.12	110.68	98.558	110.1	100.14	106.28
105.03	98.384	97.15	95.906	104.73	98.203	96.104	96.795	102.89	95.557	97.817	96.771	101.28	97.174	96.474	96.205	93.656	91.572	95.043	100.86	95.158	100.6	100.45	102.85	94.028	98.346	104.46	103.89	96.625	100.78	97.137	96.426	103.02	103.82	105.31	104.97	103.55	101.63	97.632	95.961	105.87	104.94	96.101	101.77	102.63	97.48	97.206	95.798	95.768	105.41
110.83	103.55	108.63	107.25	108.86	110.58	111.75	109.73	110.02	114.88	109.63	109.28	110.56	118.01	113.32	110.61	105.29	112.9	118.34	103.93	105.03	112.12	104.25	108.67	115.91	102.76	108.4	108.6	107.73	110.34	110.75	104.03	112.41	118.78	108.78	104.18	109.15	112.42	113.13	110.23	105.61	113.28	109.6	112.54	105.99	108.36	108.56	108.44	110.59	109
114.01	106.62	107.85	100.4	106.79	106.46	111.89	108.67	112.56	107.7	111.97	110.1	116.11	113.55	110.18	110.93	111.48	107.38	109.95	113.25	105.07	110.55	110.16	107.79	110.46	109.22	115.7	107.63	110.92	106.5	107.39	110.66	115.49	101.18	110.55	114.7	111.19	108.17	105	113.77	114.02	110.38	103.27	108.17	106.76	116.21	102.01	114.81	108.24	111.12
104.61	106.91	105.22	102.99	100.93	100.36	107.08	99.444	108.45	100.67	102.62	108.74	110.3	107.43	107.65	97.773	103.95	98.894	105.67	111.3	101.11	107.24	113.43	109.47	104.99	104.17	107.79	110.18	103.11	100.97	107.2	108.13	103.77	102.89	105.96	107.69	103.66	104.28	106.03	107.06	107.67	101.98	109.34	107.6	101.74	101.62	103.05	102.75	106.46	111.03
108.6	102.88	99.761	108.73	105.4	106.42	100.89	101.22	110.21	109.42	107.47	109.12	109.63	107.57	106.01	108.93	103.99	105.37	106.61	105.54	105.28	111.69	114.62	112.38	107.88	102.57	96.922	107.66	110.24	104.47	102.68	109.36	103.03	105.19	103.64	104.88	109.14	108.16	112.86	104.28	106.25	102.19	111.27	105.34	105.85	106.65	105.32	103.71	104.7	114.31
112.95	110.47	110.6	110.11	107.55	108.29	113.09	115.23	110.5	113.93	117.13	103.67	113.25	106.09	107.97	111.78	107.51	109.31	104.76	110.82	112.87	112.92	115.68	105.86	110.07	107.71	108.37	112.33	110.51	106.21	109.76	113.33	101.94	104.98	110.71	106.23	106.11	105.4	115.18	111.58	107.47	104.45	111.56	109.78	109.15	109.47	108.26	111.43	111.02	108.88
107.15	116.68	105.95	109.7	108.78	112.48	112.09	113.38	113.77	112.94	110.5	105.44	105.82	113.5	115.84	108.83	109.32	109.86	111.51	111.74	105.21	108.03	105.19	108.42	113.84	111.86	107.45	111.08	112	114.19	108.98	112.69	104.91	109.43	107.41	116.31	114.27	114.11	107.1	115.18	111.5	107.17	110.02	112.53	110.8	111.07	113.29	107.15	113.02	109.21
121.76	118.11	118.72	115.23	117.04	119.75	121.44	117.92	123.28	116.55	122.94	113.5	123.36	118.29	113.82	114	117.07	121.46	115.85	120.03	121.22	116.29	117.54	113.72	117.25	117.83	114.3	121.24	111.2	120.12	121.37	115.49	115.06	114.03	113.15	117.79	118.67	113.77	118.19	117.62	118.15	115.17	121.1	118.42	115.15	117.28	114.34	116.43	118.81	121.04
113.78	112.5	110.45	108.83	110.05	114.61	114.79	111.23	109.22	108.64	107.99	116.52	112.85	113.66	104.71	115.09	110.06	108.65	105.83	114.4	115.2	116	107.47	110.39	115.35	111.09	111.49	112.57	108.41	109.76	110.36	110.99	112.99	112.35	104.86	111.42	112.79	112.61	108.7	119.58	112.44	107.12	112.53	112.12	108.9	108.91	110.92	111.98	115.53	107.24
105.26	100.82	106.64	98.276	104.56	101.74	100.91	107.13	101.18	98.798	107.48	99.823	104.97	100.44	97.926	101.95	104.93	101.34	100.01	99.82	104.81	105.61	103.22	102.65	101.72	97.143	94.568	96.388	100.02	100.99	97.556	99.354	100.71	99.149	97.856	101.19	104.89	97.176	101.45	95.765	102.85	102.11	99.896	98.615	100.96	96.796	100.78	93.137	102.94	96.999
103.96	103.39	108.24	109.33	101.98	105.4	104.27	109.84	110.67	112.6	99.315	109.13	110.12	110.06	102.21	103.57	102.57	105.55	113.63	103.64	104.89	105.65	105.38	100.31	103.06	105.88	108.07	108.08	102.87	104.58	109.68	102.32	102.44	106.93	104.31	104.25	99.845	108.1	100.55	109.74	103.92	105.14	99.925	104.79	109.43	105.21	108.49	104.48	106.31	112.59
120.75	115.71	121.71	117.05	111.95	119.54	117.03	114.5	115.81	118.56	115.57	118.53	112.69	115.09	119.05	117.87	117.02	111.88	111.22	119.19	114.7	115.92	122.59	113.69	116.15	114.42	115.56	117.47	117.61	115.66	118.14	114.16	128.84	118.18	115.15	118.36	118.79	117.33	122.31	118.96	114.22	119.62	112.68	114.7	114.37	117.06	114.47	121.48	118.51	119.69
112.81	111.26	99.199	111.61	104.17	111.62	110.28	111.05	107.68	105.34	106.43	110.64	110.58	106.19	102.54	106.42	107.58	111.43	106.31	101.12	105.23	104.16	103.54	105.04	111.53	112.28	108.84	103.63	107.23	106.3	106.69	105.87	103.22	104.99	102.2	106.1	106.23	104.08	106.94	102.13	112.91	102.77	110.97	103.97	105.61	104.27	109.47	102.88	112.21	100.29
106.88	105.11	103.61	106.4	105.78	101.37	110.04	108.34	102.31	105.26	108.25	107.29	98.999	104.57	100.08	106.34	107.81	109.52	100.03	104.38	111.63	103.77	105.77	101.64	103.68	108.51	101.59	108.5	106.3	109.6	104.12	104.07	106.01	106.78	105.47	104.74	103.72	99.177	98.906	113.87	104.07	104.15	101.95	105.02	103.63	105.95	101.78	99.806	106.54	103.92
101.56	108.14	110.35	107.73	102	103.8	107.89	97.957	109.75	108.58	105.49	107.13	101.03	111.76	107.14	103.62	102.77	106.91	112.08	106.27	100.28	104.1	106.8	104.9	105.41	105.47	102.46	103.66	111.66	106.59	100.81	109.58	110.68	107.02	105.25	101.84	109	107.6	107.87	108.55	105.55	102.6	110.36	102.62	96.934	108.55	105.67	112.06	104.2	101.61
104.51	112.87	108.17	107.42	105.85	111.42	97.321	108.48	107.26	103.9	106.5	102.77	105.08	106.91	100.63	101.43	99.569	105.85	104.13	105.37	104.22	101.29	108.88	107.27	104.33	101.93	107.34	108.97	106.94	107.26	104.61	101.92	99.783	107.33	95.701	102.44	107.35	105.25	112.28	106.24	104.02	106.99	109.56	100.98	107.78	102.37	106.95	108.81	102.31	104.87
102.79	102.73	106.4	108.95	104.14	105.97	104.25	100.85	104.5	105.02	109.61	106.8	106.22	106.67	105.81	103.52	100.96	108.25	105.91	105.94	103.38	103.54	107.68	101.11	102.43	105.18	103.89	104.44	103.08	106.88	107.36	101.54	101.94	107.29	104.13	114.63	102.14	101.88	99.459	96.862	102.39	96.075	102.76	98.999	101.95	102.01	101.82	109.04	98.735	108.32
103.76	111.15	105.07	110.84	107.29	105.97	106.34	109.33	107.14	104.16	107.66	110.51	106.15	100.89	103.15	107.26	104.85	101.82	107.66	108.22	105.56	110.23	105.15	102.14	102.59	107.96	113.52	107.16	110.52	105.79	100.2	107.26	104.91	104.2	100.52	106.07	105.23	100.76	102.42	109.15	100.68	106.59	109.04	111.56	104.52	107.66	101.09	100.91	104.9	107.48
110.49	108.11	111.27	110.9	118.66	113.46	110.06	110.84	112.66	111.96	108.6	117.17	112.4	109.77	110.29	108.32	114.81	116.07	107.98	115.98	107.09	112.24	108.89	106.74	114.01	106.05	109.21	116.21	114.84	109.66	120.18	113.07	115.87	110.68	105.2	111.81	108.17	116.02	112.53	107.44	111.01	108.93	112.7	114.29	113.13	115.72	113.11	116.66	104.31	113.77
103.05	98.668	101.73	98.563	102.02	98.533	97.33	104.52	98.109	95.968	97.834	97.24	104.89	98.681	100.48	102.71	106.75	100.06	104.86	100.32	111.23	106	95.644	108.35	110.53	94.209	106.86	99.382	103.56	100.65	106.64	100.22	99.307	103.16	98.515	105.42	100.34	100.53	105.66	94.811	103.28	101.68	99.461	101.92	103.2	98.797	106.08	96.985	95.311	110.17
104.17	114.49	107.82	106.84	110.5	103.87	108.27	104.84	100.73	104.34	105.85	109.73	110.92	101.15	108.93	104.37	109.84	105.18	105.46	111.15	103.65	108.8	101.49	108.31	108.6	110.78	108.39	107.83	101.71	108.93	105.89	105.04	106.3	107.49	107.56	106.68	101.75	108.26	111.06	102.24	104.32	103.65	107.33	106.27	107.3	106.39	103.99	109.52	105.39	106.26
112.73	109.29	107.62	110.19	108.97	104.85	103.99	108.74	107.75	107.34	106.46	109.92	107.67	110.16	113.58	103.83	104.57	106.34	107.59	95.652	101.88	106.69	105.91	104.67	99.567	104.48	105.58	105.89	110.09	105.18	107.61	104.32	105.49	105.07	103.88	103.08	105.27	103.5	101.16	110.41	111.04	106.41	104.81	107.94	104.55	111.64	99.915	111.34	105.41	110.39
112.43	106.75	117.88	111.22	106.46	106.99	111.65	117.21	111.98	103.83	111.55	106.83	114.41	115.24	113	113.13	114.96	115.07	109.73	105.43	106.67	119.18	113.7	110.07	111.4	111.98	112.75	109.59	112.24	110.17	109.12	112.75	107.25	118.17	113.27	106.57	110.13	107.75	112.85	111.48	110.82	121.24	114.57	110.18	110.11	110.38	107.11	107.61	116.23	118.68
111.56	120.18	113.29	118.77	116.32	115.62	118.26	116.5	120.29	120.36	119.25	121.95	117.51	129.42	112.47	115.19	109.16	115.61	116.35	118.09	116.23	122.43	112.67	122.24	111.59	113.05	125.86	113.5	118.34	118.9	118.53	117.41	119.62	119.08	125.1	121.71	114.67	121.19	118.46	117.51	117.43	123.61	113.94	109.18	110.87	122.09	124.71	125.02	116.2	118.76
105.51	96.991	101.63	108.02	96.135	100.75	105.34	106.02	105.7	107.84	104.57	106.47	111.13	105.54	103.28	104.89	108.99	103.27	98.008	105.2	113.23	104.57	103.39	109.91	109.43	105.14	103.56	106.22	109.78	104.85	107.24	107.63	106.16	105.82	107.17	108.18	107.93	110.66	110.14	106.71	108.56	98.345	108.24	98.225	106.14	104.46	104.78	107.94	109.77	104.59
111.8	112.72	108.8	100.51	107.62	103.9	106.46	107.07	107.96	101.98	105.62	103.05	105.21	109.75	103.35	104.87	110.67	105.54	101.76	102.26	104.96	102.82	106.33	109.01	107.13	105.48	109.2	110.54	101.76	103.23	105.57	105.23	101.25	113.83	106.52	103.97	101.16	108.14	102.4	103.6	102.73	104.32	105.18	100.52	106.73	105.19	101.19	107.9	105.4	108.08
115.29	105.35	112.13	116.88	113.03	113.01	111.7	110.74	108.39	115.34	113.74	114.49	110.55	109.22	111.42	113.82	118.96	107.86	111.98	111.4	106.91	111.39	116.87	114.39	113.24	104.61	105.03	111.9	105.82	112.13	112.21	110.96	113.66	111.93	116.27	113.36	113.02	112.81	110.6	111.71	116.06	112.55	123.03	104.92	110.95	112.7	119.43	115.44	111.34	110.77
109.81	111.41	104.26	113.06	111.52	120.89	106	113.54	107.81	117.98	110.54	116.1	116.35	114.08	113.66	111.17	108.44	103.43	103.78	114.14	108.56	110.05	113.17	110.25	112.6	115.72	114.04	104.59	112.39	113.77	105.56	107.15	116.57	112.19	112.51	110.65	105.76	113.55	110.18	114.61	99.357	107.6	111.92	115.57	113.57	115.12	120.04	110.1	102.64	115.3
106.53	102.38	107.09	98.17	109.01	109.04	105.22	108.73	100.91	108.73	106.4	106.27	104.52	111.64	106.3	104.4	109.09	108.57	107.59	108.75	108.28	101.41	102.24	99.231	108.65	108.82	108.33	103.52	101.53	112.76	102.05	96.087	105.85	101.12	99.481	105.8	108.74	107.41	103.3	105.62	111.65	104.44	108.37	106.58	105.12	107.58	109.81	98.559	106.17	97.066
109.44	114.46	112.29	104.28	111.79	109.96	108.47	109.25	109.38	110.52	110.49	111.14	111.66	112.03	112.15	109.27	109.86	111.58	120.39	112.19	113.83	113.41	108.35	118.42	115.2	112.15	115.03	112.03	111.64	112.96	105.21	104.86	113.28	112.35	105.37	110.43	107.58	104.01	111.28	108.62	110.79	116.32	107.34	114.01	110.22	111.26	110.41	111.36	109.8	110.21
100.94	106.28	102.55	110.99	109.76	105.73	104.93	107.98	98.83	111.62	99.502	111.31	108.24	111.21	106.59	113.48	101.36	109.98	109.34	114.83	104.48	107.07	106.86	99.164	104.95	107.99	108.57	109.49	105.27	105.68	99.801	102.06	105.19	109.12	101.37	107.87	102.55	102.46	109.25	99.333	108.12	100.64	102.38	108.26	106.27	104.28	104.79	101.04	107.7	102.96
110.33	106.88	101.78	105.66	102.15	105.46	103.87	104.73	104.09	104.98	105.1	108.49	103.22	105.17	103.48	103	107.98	106	105.55	100.07	100.32	104.36	105.76	103.31	102.46	107.71	106.48	103.81	102.55	102.39	101.76	102.06	102.33	111.13	101.55	104.53	106.72	99.858	100.92	100.99	110.6	110.26	104.19	110.59	105.48	106.32	102.63	106.31	107.3	108.9
104.79	103.32	107.54	105.98	106.08	109.04	102.17	106.65	112.72	112.58	102.19	103.86	106.16	105.7	108.85	105.52	108.8	108.98	110.29	109.12	110.9	104.57	108.3	110.68	99.509	101.53	108.6	108.78	109.24	96.428	109.03	103.83	102.12	108.13	106.86	103.62	100.76	107.19	100.54	105.34	105.5	111.61	104.41	108.57	108.33	102.23	109.48	104.32	106.78	111.52
100.82	97.365	103.52	100.96	107.54	94.435	97.357	103.58	96.086	99.416	98.489	103.15	108.79	96.996	102.85	94.98	101.23	103.73	94.501	96.955	94.193	100.73	96.793	101.72	100.64	98.242	95.336	99.223	99.83	97.185	98.498	94.43	96.839	98.937	95.412	96.372	105.28	98.891	102.98	104.44	99.263	96.494	104.24	99.834	99.305	101.66	106.16	101.65	100.2	94.297
114.39	110.13	113.42	114.01	109.73	109.86	109.97	108.96	109.21	108.21	108.47	110.07	110.62	113.48	102.62	108.09	109.37	114.11	110.21	110.69	110.97	111.87	114.01	111.73	111.08	109.4	110.76	111.02	111	114.42	114.54	110.75	110.65	110.2	111.78	108.69	118.07	107.72	112.25	101.6	112.05	113.56	122.01	105.65	115.16	111.65	105.89	114	111.66	110.01
105.19	102.3	100.34	103.21	102.58	109.4	105.43	103.5	99.747	106.62	98.917	104.36	102.64	107.31	110.81	99.959	103.96	106.8	102.83	106.72	106.43	101.78	99.736	107.67	105.16	107.5	103.64	106.97	99.4	102.99	100.84	109.83	108.35	105.01	102.43	98.776	107.38	105.07	102.08	108.9	103.9	105.62	104.18	109.12	105.02	103.93	104.8	104.4	103.23	103.64
103.54	103.87	109	105.83	106.64	108.88	109.1	95.642	106.55	109.81	107.17	106.34	97.224	101.23	103.4	105.03	100.68	105.48	102.87	107.06	104.15	101.28	106.5	104.5	107.8	103.46	109.68	105.42	109.15	110.3	107.14	107.77	108.98	111.81	109.52	108.81	104.84	102.72	103.76	104.79	105.36	105.61	106.13	108.26	103.97	106.06	102.71	104.67	106.17	108.1
102.07	112.63	117.38	110.99	112.91	108.09	107.7	111.21	111.24	115.74	117.19	113.14	107.78	115.26	106.52	114.67	106.58	112.4	117.41	113.74	106.94	106.82	109.86	105.33	114.16	106.2	105.44	114.94	107.35	115.62	114.77	113.92	109.83	112.23	110.15	115.33	114.23	108.55	109.23	109.22	106.87	120.77	109.58	114.24	120.41	109.93	109.69	112.31	113.26	109.87
108.08	100.39	98.798	106.11	111.52	104.14	105.07	107.23	107.73	100.47	100.62	103.71	105.08	113.63	111.7	108.97	106.78	105.27	98.928	100.93	99.124	111.92	105.69	104.99	107.07	101.78	107.11	99.045	106.38	105.9	100.65	108.96	102.81	107.98	103.24	105.45	106.13	105.56	109.55	111.75	98.996	108.03	103.21	109.59	110.82	105.56	107.84	101.4	107.43	106.95
106.53	107.18	111.56	108.03	98.124	104.13	103.91	111.2	110.25	107.68	107.58	107.64	96.741	103.48	102.99	112.1	105.75	103.4	103.83	100.89	111.03	105.87	107.13	100.57	110.68	103.26	111.81	108.46	109.42	105.39	106.8	101.54	110.48	100.95	107.32	104.19	109.57	113.08	106.51	107.47	110.19	106.6	104.07	107.59	106.28	102.51	110.87	107.12	112.64	104.16
110.4	111.8	114.5	106.44	113.93	110.9	116.44	111.29	109.96	110.4	109.18	117.56	112.13	111.51	110.75	110.14	106.44	112.7	115.82	110.98	109.04	110.39	110.7	112.62	114.28	117.99	106.67	105.81	109.83	112.66	112.87	112.12	112.46	109.71	111.07	122.61	111.95	115.28	112.49	112.74	112.22	107.4	110.28	112.89	113.67	106.47	113.62	112.42	113.65	108.39
105.5	109.54	106.9	104.09	110.27	104.37	102	110.93	107.95	106.65	109.78	105.94	102.51	104.57	106.14	104.24	107.42	106.52	102.44	105.95	110.15	112.22	103.77	111.99	104.38	112	109.61	114.58	105.96	102.85	104.2	106.05	107.43	106.2	105.04	109.92	106.88	108.8	113.19	108.01	110.07	110.04	105.06	106.48	113.29	107.36	106.19	103.79	108.65	102.62
107.29	105.53	103.4	99.128	105.56	104.27	109.11	109.57	118.02	110.74	104.44	103.38	105.13	107.97	109.18	102.26	103.56	107.45	102.12	104.98	104.04	105.46	105.15	105.83	99.684	105.68	107.06	111.45	105.2	101.37	113.98	102.81	104.3	108.47	108.1	108.29	107.7	109.17	101.7	96.283	108.3	100.46	107.59	106.76	105.99	108.13	107.64	106.17	103.89	107.73
114.59	107.5	109.01	103.99	102.77	100.52	103.02	110.77	107.1	104.54	112.64	101.18	104.17	98.315	103.71	104.7	107.87	104.43	110.51	106.08	111.16	103.47	107.74	101.92	111.77	106.95	104.21	107.28	103.58	98.406	102.81	107.53	112.17	102.36	100.6	105.89	106.63	107.96	103.62	100.5	110.44	99.043	112.14	107.51	105.25	101.85	110.88	107.56	112.29	106.69
121.17	108.15	116.02	107.68	113.81	117.95	109.63	115.71	118.25	107.74	105.74	109.83	109.49	114.04	111.91	115.11	112.28	113.22	110.25	107.77	107.27	105.92	113.81	109.36	113.59	112.69	113.26	112.33	110.44	113.09	117.17	113.29	113.32	116.49	112.91	120.04	113.33	113.24	110.14	107.2	117.14	110.51	112.21	113.22	107.84	112.43	112.86	112.19	113.83	113.4
101.22	99.82	100.14	96.44	102.57	97.649	107.34	96.66	97.819	101.42	102.86	100.05	99.556	104.05	97.751	97.903	98.302	94.685	103.82	102.55	107.36	100.86	104.11	98.772	102.49	99.49	97.436	102.44	97.62	95.394	94.802	101.32	96.778	103.09	98.908	98.45	105.21	98.889	97.322	97.494	102.66	103.22	101.38	104.21	96.232	100.36	96.231	96.943	97.663	101.28
104.16	103.14	106.28	102.1	105.41	106.84	106.44	105	107.39	108.42	104.53	107.76	110.52	100.47	103.92	105.28	107.31	102.72	108.43	105.06	106.81	101.93	104.85	106.26	101.6	102.18	105.98	105.86	105.04	107.26	97.839	102.18	104.67	110.5	97.827	104.77	106.6	107.82	113.3	104.66	102.08	102.4	102.89	109	106.23	106.03	106.64	106.83	104.44	110.81
102.98	98.116	101.89	97.141	99.745	100.25	98.012	100.97	96.545	106.06	95.489	100.1	104.74	94.688	103.56	103.56	99.058	102.19	102.63	102.42	102.77	105.37	99.159	99.516	99.28	98.052	104.37	99.204	103.91	96.247	95.022	100.64	89.783	107.02	104.39	102.78	107.32	100.75	105.81	98.911	100.49	96.856	98.997	104.73	104.76	101.81	96.522	99.584	104.16	90.999
107.86	108.32	104.12	104.21	105.98	104.28	103.89	102.01	107.2	107.04	111.49	113.31	100.01	109.43	108.53	102.04	107.56	106.66	105.74	106.43	106.01	107.17	100.73	106.82	110.64	109.22	106.79	100.99	105.31	106.15	109.79	104.44	99.73	109.17	103.5	105.67	103.75	110.32	107.82	110.6	108.91	103.32	105.46	106.06	103.32	106.78	102.42	112.26	112.55	108.4
108.69	101.07	108.99	107.42	103.54	105.39	111.41	104.04	105.27	108.19	103.59	104.59	103.96	107.74	102.04	108	105.69	106.02	103.68	108.8	108	104.96	97.912	109.62	110.45	111.85	103.84	108.58	104.99	108.67	105.1	113	98.171	109.6	97.612	104.59	108.79	97.748	112.73	107.31	106.73	106.67	105.57	106.21	108.85	101.4	104.18	105.78	105.21	108.23
105.92	105.8	100.57	107.23	106	110.45	102.54	107.77	110.93	112.09	105.86	104.68	103.6	107.68	105.85	97.324	104.18	108.04	104.87	98.381	114.91	105.61	107.73	105.44	108.7	105.81	107.97	101.35	103.2	105.76	105.81	104.5	101.87	100.25	100.2	103.85	104.88	106.3	107.72	105.36	96.488	105.96	102.5	111.49	104.62	106.2	101.59	109.74	111.81	101.46
113.39	106.39	111.79	109.38	116.52	113.76	112.44	110.26	113.24	111.46	107.39	109.74	119.03	113.15	116.15	108.68	111.77	116.48	111.31	111.77	107	109.68	114.98	111.15	109.01	120.13	112.22	112.56	116	110.18	109.66	113.09	114.44	106.42	114.18	112.19	115.15	111.09	116.73	112.36	118.74	104.85	107.95	110.61	116.21	117.77	109.35	110.99	109.15	110.22
105.36	104.68	96.525	105.64	104.05	105.43	107.46	107.9	105.6	105.86	105.52	113.94	109.95	104.8	112.11	102.74	102.13	99.273	105.82	110.2	103.75	106.43	103.94	102.03	104.67	105.68	100.68	101.43	101.82	102.96	104.97	113.01	105.91	101.58	107.23	107.99	107.68	108.33	109.28	99.782	99.891	105.34	106.59	106.45	106.67	101.91	106.6	104.62	106.2	107.48
108.38	104.38	99.779	106.6	103.12	102.22	109.74	103.43	110.7	101.09	97.706	101.18	101.49	102.28	97.718	96.93	106.22	98.697	99.779	105.71	110.83	105.45	103.63	101.92	105.65	107.6	102.95	96.727	102.62	105.91	107.05	107.65	102.91	105.41	103.92	104.7	108.87	104.03	105.82	106.61	105.47	104.96	103.51	102.75	105.74	107.62	102.47	100.57	98.82	105.14
109.64	113.45	112.74	113.53	111.56	109.37	113.47	109.39	119.71	118.32	108.81	110.46	112.01	115.57	111.95	108.81	108.51	115.23	109.87	110.63	113.98	111.61	113.76	112.64	116.36	101.61	112.18	104.38	108.88	111.81	115.38	114.75	111.75	115.03	111.9	115.31	116.17	113.87	113.08	115.62	107.45	113.95	109.62	111.51	110.59	110.03	116.8	110.19	107.72	110.15
102.49	103.19	109.64	100.18	103.47	102.26	106.16	105.13	102.84	102.51	103.58	103.51	105.72	105.55	102.74	108.64	107.15	100.24	103.55	106.7	113.71	97.574	110.49	99.195	99.817	106.42	101.81	107.57	89.944	108.89	100.73	104.79	111.36	106.42	104.62	107.78	106.67	102.45	107.48	108.34	106.05	104.34	104.62	106.8	102.76	98.933	104.04	107.68	105.66	103.93
108.89	108.27	107.52	109.07	109.93	110.91	109.19	109.59	112.3	108.39	108.41	105.01	105.42	109.8	109.48	104.6	102.3	107.74	107.86	106	106.56	104.49	116.48	101.2	105.88	98.136	112.31	108.48	106.97	105.36	104.75	99.549	108.04	107.43	103.05	106.46	107.19	109.25	102.46	101.95	107.85	107.79	105.57	108.66	108.84	112.55	107.01	102.75	107.86	103.3
109.83	112.86	111.61	107.77	117.33	116.73	112.31	113.43	111.73	115.04	108.86	108.93	106.47	112.41	108.47	108.65	106.45	114.04	112.37	110.8	109.98	111.53	109.46	108.63	108.93	107.51	110.35	106.56	114.54	112.88	116.01	107.32	110.93	109.15	108.55	108.16	112.57	111.14	109.99	108.04	110.57	106.31	104.98	113.32	108.79	111.23	112.27	111.57	112.53	109.01
105.66	107.17	99.001	104.7	105.36	101.7	106.92	101.74	103.14	106.96	112.23	107.43	100.21	101.57	108.65	102.43	106.21	109.78	101.94	110.08	104.74	109.88	113.16	102.53	101.32	108.33	101.47	106.21	103.66	107.63	109.97	110.11	101.82	103.05	106.16	100.43	100.95	101.42	108.01	98.038	106.87	105.93	112.65	103.72	106.05	103.67	105.77	101.68	106.31	105.41
93.452	96.507	98.314	98.009	102.92	99.453	97.051	97.297	95.54	100.29	101.71	100.57	101.69	104.27	96.55	98.408	102.68	102.66	105.68	102.11	104.88	100.09	103.21	104.58	101.26	103.17	100.2	95.379	102.76	99.802	104.06	102.92	94.893	107.65	100.18	99.68	102.41	93.012	109.49	100.25	103.01	101.48	93.907	98.135	101.05	102.49	101.78	103.68	93.54	104.39
110.3	107.17	100.92	112.8	106.78	103.3	109.35	110.84	102.09	106.92	105.98	107.94	110.32	103.87	107.25	105.36	105.85	105.71	106.72	103.69	102.14	107.15	106.61	107.16	108.66	107.17	105.81	110	104.84	100.22	104.15	99.591	104.91	113.84	103.15	104	105.63	106.97	105.96	110.04	102.01	106.53	102.68	107.56	105.22	106.01	112.78	98.944	112.48	101.13
109.15	102.25	108.15	104.02	95.819	106.08	108.97	107.13	101.69	102.33	107.76	102.93	106.32	111.17	102.15	101.27	113.95	107.69	113.06	105.26	106.42	110.21	104.55	105	110.51	104.09	105.63	107.54	103.09	112.69	107.74	106.07	103.19	107.5	114.73	105.4	111.5	108.81	105.18	110.32	103.89	111.39	109.03	109.33	108.08	112.96	106.55	106.49	107.92	107.04
102.85	105.88	107.45	109.97	104.66	106.31	104.32	103.74	102.73	110.44	107.62	98.896	102.03	109.59	107.53	97.153	107.22	105.31	103.52	102.22	102.87	99.118	104.24	101.23	111.22	105.94	104.76	106.96	104.42	103.88	103.22	107.35	105.1	101.87	103.2	109.04	99.716	104.63	101.7	108.69	101.79	108.43	101.41	99.24	111.79	110.73	100.62	110.93	106.99	110.03
108.37	113.25	108.04	114.9	117.14	112.61	110.2	115.24	109.04	109.81	109.86	114.03	107.74	110.39	111.14	110.51	113.39	106.91	107.55	107.1	113.72	104.12	109.32	106.45	110.68	109.93	109.97	107.98	114.16	112.48	114.15	104.01	113.16	112.36	108.2	109.26	113.88	115.06	107.42	116.75	109.7	105.17	114.27	113.41	109.12	116.46	109.23	116.33	111.74	112.12
100.92	99.058	98.804	105.63	102.42	102.7	104.03	100.32	99.477	107.11	103.42	108.98	107.46	102.5	107.03	101.12	103.13	105.35	97.929	105.52	105	101.56	98.694	111.13	103.44	102.24	101.67	105.34	103.18	105.1	110.46	106.58	104.93	98.668	104.33	102.73	98.659	102.94	101.57	102.58	101.94	98.789	104.7	103.03	102.56	107.71	105.87	102.07	102.1	103.15
99.82	108.42	98.385	103.37	103.94	100.81	103.42	102.04	101.38	103.29	110.6	110.3	108.13	107.08	107.08	106.79	100.59	104.18	103.64	106.75	104.31	106.5	111.12	106.93	103.99	101.27	101.88	106.31	102.96	106.74	105.41	108.47	107.89	108.72	105.41	101.94	105.54	110.3	107.3	106.27	110.8	106.43	105.84	101.5	104.1	102.77	102.67	103.44	101.76	107.27
119.63	109.71	105.47	110.69	105.53	120.33	110.11	114.78	106.33	114.02	110.23	114.51	108.8	120.06	114.15	108.99	117.33	111.87	108.82	114.91	115.85	113.32	112.13	114.33	111.1	113.33	117.97	109.12	107.16	111.73	112.42	111.41	122.2	110.07	110.02	112.6	112.07	110.31	106.29	113.95	111.24	110.21	111.78	119.69	109.44	108.6	113.21	109.51	108.75	113.33
96.637	99.84	100.47	104.56	99.856	97.249	104.1	101.4	103.59	101.29	99.144	99.444	98.238	98.663	102.39	93.25	97.722	102.87	95.209	106.35	99.051	98.23	102.34	93.399	104.14	104.82	102.43	104.15	104.44	104.78	102.6	100.67	103.79	101.66	99.841	104.23	104	98.525	104.87	103.46	104.41	104.7	104.51	102.15	99.281	101.66	102.61	102.84	95.65	98.54
101.97	108.99	104.01	100.61	107.11	106.28	104.24	107.83	108.2	108.38	109.36	111.96	107.51	103.71	100.85	110	107	110.33	102.61	111.55	106.24	104.56	97.306	98.974	106.52	115.61	109.48	101.82	102.15	101.97	107.92	109.76	109.85	102.29	103.16	107.33	106.87	103.38	105.8	102.53	117.49	105.34	108.56	106.33	107.03	109.31	107.04	104.49	103.88	102.68
100.01	106.48	100.91	109.3	110.34	103.9	108.66	105.15	103.84	107.43	106.45	109.14	103.04	104.77	103.36	106.69	109.31	105.37	101.94	97.354	109.69	105.19	108.42	105.71	102.16	100.94	107	110.06	94.521	99.894	102.08	108.42	104.35	102.97	103.03	103.96	107.45	108.15	113.44	104.42	100.37	102.62	99.792	108.73	104.31	104.9	106.63	111.11	100.77	105.69
107.93	110.03	113.15	113.21	110.99	109.44	108.32	112.79	103.75	114.67	112.89	110.13	110.76	108.19	106.41	109.7	106.45	115.35	112.67	111.69	106.79	110.27	106.83	110.13	111.73	112.52	107.8	107.93	113.7	112.39	110.19	105.44	109.55	114.89	111.87	108.93	112.77	113.1	116.45	109.97	106.48	109.06	114.71	102.75	113.94	111.9	107.32	106.32	105.67	110.08
102.88	107.85	108.48	104.95	110.37	97.457	109.61	112.3	114.47	108.17	107.38	111	105.12	114.66	109.01	113.18	115.01	114.12	102.24	107.05	112.34	109.7	110.64	103.89	109.42	109.93	104.71	110.38	105.55	109.3	106.93	114.51	110.27	109.37	111.38	112.06	104.93	112.56	106.93	109.22	111.34	109.35	112.17	111.57	110.17	109.44	109.37	110.25	108.56	107.35
100.31	101.75	106.86	103.86	102.7	100.5	104.94	109.37	106.82	104.44	109.66	101.19	103.19	103.66	99.062	105.26	104.55	105.57	106.72	104.88	102.85	104.49	101.87	99.55	107.69	111.72	102.45	103.52	99.194	101.66	105.47	105.21	106.22	98.199	100.83	102.97	104.33	107.99	104.89	97.864	108.21	102.31	94.676	104.32	104.34	107.12	106.1	111.54	101.21	103.35
100.68	98.092	94.071	100.75	104.43	100.56	98.83	94.959	92.679	99.517	99.141	96.453	98.632	98.326	98.04	97.634	101.77	97.424	104.39	100.9	103.61	99.703	94.239	100.97	99.144	104.01	103.38	99.883	92.734	103.34	98.368	98.353	102.05	98.876	98.383	102.39	99.132	92.515	101.13	101.18	101.69	104.86	100.52	110.28	94.135	105.47	95.883	100.69	98.138	97.991
109.78	103.71	112.29	103.77	107.82	98.617	103.35	102.87	108.77	102.43	106.49	110.09	106.6	108.47	102.38	106.97	101.18	106.6	95.54	106	100.17	103.43	103.5	103.59	106.35	107.5	108.02	100.86	108.4	97.553	105.17	105.05	106.98	103.38	104.11	108.18	100.59	105.89	109.09	102.88	102.99	99.125	97.32	106.89	105.56	111.18	99.899	105.85	108.7	97.068
116.43	113.36	110.38	110.91	114.38	114.24	114.38	109.9	114.28	108.39	110.27	102.78	109.88	114.94	115.8	109.45	109.54	111.36	117.53	112.31	119.16	104.62	113	116.06	113.03	109.79	117.96	116.81	113.09	112.72	113.37	106.59	112.9	114.11	104.01	107.93	112.08	113.48	110.04	111.53	116.4	112.17	120.64	115.18	109.72	113.23	111.03	115.21	106.55	115.33
112.94	112.41	113.68	114.09	112.72	112.8	107.56	102.91	110.67	113.31	109.03	108.82	108.22	108.93	114.18	118.57	108.8	115.63	108.43	107.86	112.98	111.61	111.17	113.12	110.87	114.11	114.37	105.86	112.16	113.15	109.7	116.02	111.81	104.82	112.09	110.91	115.05	105.2	110.38	113.13	112.81	113.09	114.61	114.95	118.79	113.88	116.71	117.23	115.46	110.42
108.73	112.47	108.15	112.81	114.63	108.01	119.53	105.29	115.68	108.79	106.86	107.55	107.88	109.86	111.55	104.44	115.03	111.79	106.53	114.7	107.84	106.78	112.28	112.77	110.67	106.74	115.69	112.25	118.33	108.99	115.11	105.97	108.57	116.07	116.01	110	105.72	111.96	111.57	115.67	103.66	111.01	112.22	114.55	112.69	108.75	111.41	111.93	109.54	109.99
100.54	101.27	93.702	99.092	101.72	101.04	100.44	105.21	100.09	95.014	98.895	99.268	97.369	103.84	95.977	99.989	97.923	96.95	95.359	98.342	97.625	94.59	98.471	101.61	96.909	97.159	97.396	98.81	102.83	97.889	106.11	98.824	98.02	100.62	100.43	98.065	100.08	95.627	101.66	102.71	96.697	101.96	96.827	101.7	99.706	97.543	101.04	93.431	100.75	99.715
113.15	109.1	110.92	111.96	112.43	107.21	111.42	105.83	113.04	113.39	109.56	105.44	110.99	103.97	113.04	111.95	110.82	111.05	110.26	116.88	106.52	110.03	112.16	108.76	106.57	109.78	111.67	114.25	111.61	109.7	109.91	106.05	110.49	109.11	106.05	111.49	110.1	102.91	111.16	115.67	115.25	114.31	113.72	106.81	114.31	115.04	105.31	111.56	110.91	116.18
104.62	103.87	106.92	110.37	113.07	104.87	105.13	105.6	106.14	106.66	99.884	110.87	106.67	115.29	109.4	105.32	107.17	105.79	99.92	106.15	102.34	106.18	103.28	99.3	109.75	105.06	108.07	107.33	106.65	109.61	106.23	107.66	104.51	111.01	106.4	108.28	105.33	104.12	107.01	103.23	101	106.33	112.83	107.47	106.73	106.1	105.36	108.38	107	102.43
103.22	106.56	111.17	102.31	103.29	103.94	104.72	106.33	103.01	104.19	106.7	114.62	115.76	110.02	103.16	111.63	104.24	112.71	105.76	103.03	106.42	110.11	103.14	111.73	108.62	107.12	106.02	110.57	108.5	102.74	109.96	102.81	103.92	99.699	102.06	108.56	102.88	105.3	104.92	104.41	107.95	104.37	104.16	105.59	101.52	105.18	112.71	112.64	105.9	103.87
104.95	100.64	108.57	114.84	103	106.32	101.73	104.37	111.49	101.77	102.48	102.31	95.943	101.98	97.864	112.07	111.6	107.51	111.62	109.21	104.4	108.14	107.11	100.12	103.57	100.04	107.12	101.62	100.6	107.97	105.88	108.62	109.02	102.24	105.78	105.64	104.64	102.71	106.67	103.54	105.89	105.37	105.74	105.03	108.66	105.95	101.08	101.97	106.78	105.62
99.407	103.69	99.012	105.5	103.47	102.28	101.73	103.13	104.11	103.05	101.64	99.807	94.379	100.04	99.693	103.86	99.121	98.171	98.545	94.301	100.11	98.781	98.11	102.75	103.29	106.8	96.052	103.4	100.68	99.947	101.22	105.41	99.346	101.7	101.85	100.72	102.09	95.344	98.908	98.985	104.96	100.93	101.23	100.95	97.437	98.745	102.54	98.059	104.15	97.344
100.87	106.43	107.68	99.709	99.62	105.53	106.54	99.73	108.16	100.82	98.97	108.09	100.98	107.14	106.54	102.99	110.93	103.23	99.85	105	101.36	107.34	108.86	101.07	105.8	108.53	108.39	98.752	103.67	100.21	105.88	103.77	103.3	110.76	104.62	107.22	109.1	99.695	103.39	98.273	105.72	105.1	102.42	105.42	104.49	107.46	103.35	104.17	98.593	104.5
103.9	105.93	103.73	102.92	106.52	104.97	101.42	107	96.125	101.97	104.11	113.91	104.68	101.76	107.15	107.48	108.49	103.39	105.09	105.04	103.2	105.37	106.92	102.7	102.32	104.93	108.49	103.18	106.22	109.45	109.38	110.9	98.872	105.4	106	107.62	106.81	108.82	104.98	115.36	112.7	105.31	105.05	100.18	96.714	108.46	104.97	102.61	107.09	102.64
107.71	111.02	111.2	111.36	110.27	110.17	106.85	103.43	107.57	111.06	109.92	103.23	106.77	106.73	109.99	109.45	99.056	107.6	107.55	109.64	103.64	101.93	105.24	110.48	105.92	103.82	107.24	111.77	107.78	107.33	108.23	104.06	102.04	112.14	110.14	111.38	112.36	111.4	103.29	104.31	112.33	100.23	105.65	100.77	105.59	100.6	102.72	110.64	105.2	109
109.18	105.8	107.77	103.24	106.06	109.97	104.5	108.15	107.29	100.71	101.96	111.02	102.99	101.85	105.71	107.94	110.05	111.46	107.31	100.56	107.52	103.04	107.8	106.46	109.3	108.37	105.62	109.26	108.85	106.2	102.79	105.7	108.37	104.06	103.74	113.99	106.68	104.72	109.23	106.14	107.35	99.021	105.31	102.19	106.57	107.31	114.7	102.35	112.07	105.84
110.85	114.16	106.17	112.03	113.72	109.19	112.54	115.14	111.48	112.48	110.05	109.72	114.98	113.64	117.57	113.11	115.54	112.69	104.2	111.66	109.41	110.63	109.88	118.43	113.68	109.62	109.72	114.08	116.36	109.2	107.75	115.09	110.21	110.09	110.12	116.75	107.89	104.68	111.33	107.88	114.5	111.87	109.73	117.01	107.02	111.4	108.81	112.98	114.58	112.42
97.934	100.87	98.238	99.128	96.653	100.72	100.16	102.5	99.616	95.361	104.01	97.783	103.36	100.9	97.669	104.42	104.47	97.708	99.63	102.27	100.1	93.657	95.905	96.397	97.012	101.88	98.612	99.155	97.376	98.488	95.829	96.602	96.377	97.685	103.32	104.03	94.521	102.1	107.96	101.49	95.073	94.595	107.08	102.06	93.495	98.805	98.278	98.339	99.883	97.087
101.89	101.23	98.431	103.8	97.914	97.362	97.769	97.383	97.326	96.378	102.41	95.947	98.505	101.44	100.87	100.8	99.809	99.02	101.45	92.255	95.112	95.864	101.76	93.717	102.77	103.63	94.306	100.52	101.33	95.339	96.865	100.84	101.72	96.896	96.564	100.48	104.68	102.48	97.777	100.83	104.37	100.23	98.208	99.192	100.38	97.646	101.23	100.86	96.178	98.136
95.448	109.95	107.68	102.4	109.92	107.77	103.52	110.56	103.63	110.17	115.17	97.931	105.02	106.49	108.49	108.41	109.37	104.41	109.28	102.24	105.75	107.15	101.21	108.7	110.43	103.15	106.45	109.17	109.79	107.87	110.15	112.19	110.26	106.1	106.08	108.19	110.19	104	111.58	101.64	103.27	106.61	104.17	101.21	104.34	106.95	106.13	107.39	102.92	99.796
103.15	109.17	105.08	106.09	106.73	104.22	106.18	107.11	110.44	102.66	104.97	105.95	101.79	109.93	107.17	102.24	109.39	103.17	106.87	106.57	109.89	107.63	107.5	109.46	108.95	105.04	108.02	107.81	107.25	104.21	108.33	105.84	112.17	107.4	106.57	106.35	104.02	104.84	103.93	108.9	105.47	102.11	98.751	102.8	103.85	108.28	104.93	102.88	104.73	103.37
111.51	110.2	110.01	109.28	114.84	107.6	114.04	108.65	114.13	111.12	114.94	118.85	107.35	112.1	108.81	109.93	113.25	113.43	107.11	108.69	115.22	116.13	110.48	112.08	108.45	110.74	113.94	108.76	110.18	107.93	111.21	107.17	110.52	115.4	112.38	110.74	107.83	112.48	108.95	117.43	116.84	115.42	111.84	115.53	110.88	116.77	109.91	109.74	116.38	114.49
102.81	101.52	106.25	107.09	110.18	103.01	108.7	107.3	107.26	105.59	111.68	110.93	103.62	104.87	108.17	97.855	102.04	103.85	104.8	96.216	106.64	107.34	101.29	110.85	110.26	100.75	102.71	101.82	111.6	111.43	107.66	109.76	112.92	106.39	102.26	103.83	108.69	103.78	106.57	105.99	108.06	104.98	100.93	105.23	101.89	105.21	102.08	106.4	103.47	103.46
113.45	108.95	110.34	107.68	114.67	105.61	115.37	110.43	112.02	114.07	111.27	108.98	115.18	112.5	114.35	110.25	112.54	108.94	108.09	114.66	119.88	115.1	111.16	111.33	115.9	117.39	107.28	110.07	110.53	110.36	111.49	114.83	111.08	119.13	114.44	109.62	108.25	112.63	117.03	115.87	111.3	112.23	110.91	111.03	108.78	117.31	111.36	112.84	117.29	109.24
111.09	108.21	108.56	116	108.8	109.9	110.11	109.35	119.14	109.34	111.17	108.44	105.72	107.29	110.01	109.09	113.46	106.09	111.16	107.59	113.94	113	116.84	108.04	114.11	108.13	112.34	103.31	109.12	106.86	112.49	108.21	112.16	104.35	108.66	112.07	110.25	114.38	113.06	109	110.13	114.8	108.84	119.69	104.3	113.01	112.56	109.37	116.02	111.59
102.9	112.54	107.97	107.08	113.51	113.09	110.25	107.97	112.84	106.34	114.7	114.68	113.44	114.24	107.85	115.09	119.64	118.18	112.17	117.42	112	110.28	110.3	110.42	109.95	107.8	113.86	108.8	120.49	110	116.18	110.42	112.38	107.09	105.1	111.28	113.87	115.32	109.74	111.15	111.58	111.2	112.45	113.75	111.27	113.95	117.91	107.18	103.93	113.5
104.5	109.57	104.71	103.89	104.29	112.12	104.33	104.28	105.54	105.64	99.553	101.56	102.97	107.9	101.02	105.64	105.01	109.3	106.08	108.14	99.217	111.77	107.03	106.09	104.22	99.323	107.89	101.39	107.55	102.06	103.9	104.86	109.76	108.98	101.66	106.2	102.01	101	106.6	103.76	100.45	106.05	106.27	101.43	108.57	101.89	103.92	104.9	113.19	109.37
106.23	105.53	102.17	102.9	113.04	105.5	107.28	109.97	106.49	107.56	106.69	104.91	106.06	98.577	105.84	114.47	110.63	101.55	106.3	105.57	102.83	101.83	105.33	99.498	103.41	103.56	106.75	106.81	104.76	105.13	103.98	108.75	103.12	105.73	104.99	104.58	103.46	108.06	102.17	101.9	103.31	107.62	97.954	104.59	109.19	102.77	109.59	107.66	105.65	111.5
100	103.47	104.11	103.87	110	107.9	97.703	108.79	112.33	103.35	110.55	100.5	99.941	106.71	102.78	100.16	104.98	102.74	106.76	100.03	107.59	100.35	106.91	109.75	101.54	103.59	100.33	109.9	104.14	101.19	109.89	110.33	106.61	106.48	105.68	102.24	106.23	105.45	102.41	104.34	108.06	104.95	114.33	103.55	113.13	105.26	106.15	107.72	99.629	107.92
97.798	97.271	95.719	100.37	98.413	99.581	103.4	99.311	105.13	98.556	106.39	99.56	94.918	100.73	105.5	103.21	99.313	107.32	98.333	99.258	96.518	102.13	96.289	101.68	109.12	108.62	93.817	96.243	102.57	102.98	96.396	100.2	98.205	100.89	101.91	95.715	102.5	99.286	97.228	100.07	100.49	96.941	100.53	103.59	100.17	101.87	108.28	100.99	100.51	101.19
92.072	106.76	97.355	101.78	99.879	102.2	106	104.04	98.356	100.63	105.43	104.76	98.243	105.04	96.794	99.632	108.3	100.35	97.711	94.795	99.78	98.558	97.974	99.138	97.494	97.833	94.378	98.598	97.113	102.06	100.48	102.2	104.25	105.18	100.34	99.712	100.36	98.57	101.45	100.33	98.813	98.887	100.28	99.861	101.88	96.901	102.18	98.336	95.268	98.033
107.77	101.62	100.45	104.55	103.88	111.22	105.24	110.32	102.18	107.67	106.39	110.04	105.24	106.9	105.85	103.34	106.6	103.92	108.41	102.86	111.56	102.55	109.64	101.05	107.15	100.79	106	106.33	106.36	104.56	106.54	102.77	103.93	106.3	104.33	108.04	104.68	104.2	103.82	107.65	104.14	110.73	110.54	102.4	104.02	101.34	102.74	106.51	107.66	107.3
101.44	104.91	103.54	102.5	113.05	105.21	110.81	105.16	105.64	99.574	103.44	105.6	102.23	104.05	102.33	105.92	105.71	103.91	101.68	105.58	105.59	100.05	109.86	103.74	100.41	109.81	106.1	108.44	102.85	96.189	105.25	101.74	106.62	111.11	103.06	104.79	106.73	106.81	104.14	108.68	101.7	99.969	103.56	106.18	104.29	104.74	102.14	98.979	99.936	103.44
100.88	105.56	104.26	101.23	108.57	107.16	102.85	101.26	103.46	100.95	103.21	114.7	104.26	102.39	106.75	103.41	108.99	101.75	101.25	105.13	103.86	99.251	105.28	99.284	101.72	95.341	103.07	101.08	107.87	104.26	107.51	101.13	103.54	108.84	98.9	110.07	106.33	104.19	104.8	106.37	107.58	107.13	104.19	108.69	108.03	102.16	107.96	101.29	106.66	103.33
112.45	104.09	110.57	115.18	101.67	108.95	111.5	109.04	104.85	110.15	111.03	108.06	108.81	105.4	117.32	115	106.56	110.64	108.81	110.29	113.7	111.03	113.29	106.25	110.75	108.12	112.6	109.86	108.63	110.09	108.8	111.52	106.25	112.54	108.64	107.51	116.68	107.35	109.09	110.28	111.45	109.96	113.27	108.73	108.43	117.86	111.7	116.16	108.51	111.76
107.17	104.74	105.92	108.26	101.45	105.57	110.73	101.71	108.43	101.69	103.99	98.907	105.8	109.2	113.05	108	111.44	106.34	104.4	106.14	105.95	105.82	106.27	115.52	103.33	110.45	102.55	105.41	108.62	103.7	109.12	108.84	105.08	108.57	102.29	109.67	100.83	111	103.31	111.68	107.12	107.35	108.12	111.16	106.24	111.79	108.74	104.7	103.8	104.24
115.88	112.78	105.49	116.73	111.73	112.53	105.4	111.87	116.01	108.69	118.01	113.32	110.66	111.59	108.12	118.4	114.91	112.94	112.14	112.66	105.9	113.35	113.15	111.19	116.34	107.01	114.14	109.79	120.45	105.24	110.6	111.6	110.6	114.55	119.73	110.65	114.33	111.31	113.58	110.67	102.75	113.85	108.06	111.83	111.19	115.48	110.9	113.23	110.56	109.55
103.08	97.996	96.506	104.15	97.16	100.52	94.548	100.57	103.82	98.108	100.21	106.62	102.39	97.244	101.19	106.62	95.188	104.88	100.99	101.07	97.953	102.56	100.42	99.436	105.38	97.94	98.248	99.057	102.61	98.604	100.12	102.55	101.35	103.48	99.213	102.62	102.23	100.46	104.8	102.3	106.88	100.63	96.149	100.11	100.1	102.24	100.5	96.573	98.023	104.61
104.64	109.68	104.88	107.95	104.73	101.6	101.85	107.77	104.76	100.1	111.99	107.61	105.83	101.76	106.03	102.5	104.39	106.19	106.53	107.91	99.896	104.21	102.47	100.9	108.69	115.1	103.87	106.7	102.95	109.66	109.34	99.446	97.93	106.04	101.37	101.37	105.17	104.12	101.13	108.86	104.55	109.83	105.02	102.19	107.03	112	101.69	110.74	101.65	107.39
107.56	105.49	102.67	107.83	109.23	106.5	105.93	113.19	98.316	110.21	107.87	105.57	105.87	103.97	109.31	103.26	107.24	105.9	104.18	104.7	103.4	106.44	103.65	108.63	99.334	105.03	106.81	105	102.98	102.41	109.5	108.12	102.58	101.77	108.08	102.87	109.69	108.97	108.91	109.36	108.81	102.26	105.91	104.74	105.35	105.28	98.155	108.19	98.124	110.28
112.6	113.73	109.73	105.53	110.17	114.97	113.61	114.18	108.89	110.33	120.08	111.76	104.1	109.48	110.78	112.21	110.6	112.34	109.61	115.97	110.12	112.9	112.7	114.36	112.49	113.72	110.84	114.19	107.6	108.96	108.17	109.88	115.09	109.35	108.51	114.6	111.8	112.64	115.97	106.18	111.52	111.88	114.38	115.37	107.58	113.6	109.5	122.58	111.46	114.37
103.42	111.4	106.72	103.29	107.72	106.76	97.989	100.14	106.41	109.15	111.31	111.36	101.42	98.328	102.38	106.91	108.53	105.06	103.98	104.72	101.51	101.05	103.15	104.38	106.05	105.63	105.73	104.69	102.86	103.02	107.64	104.27	106.64	105.87	110.01	109.42	106.84	107.51	103.09	108.95	103.22	106.47	105.59	108.74	103.46	105.58	108.49	103.19	112.32	108.86
103.16	109.78	102.66	106.76	107.51	107.41	104.2	103.78	106.47	105.48	105.29	105.41	104.7	107.24	105.49	98.733	104.57	100.6	101.85	98.218	102.46	101.24	105.84	111.04	106	105.87	104.85	103.78	103.92	103.04	99.326	101.78	99.826	105.01	108.62	106.14	107.09	103.14	101.73	112.39	98.728	102.8	95.714	98.413	104.33	103.21	100.23	109.72	98.97	100.68
111.73	112.93	117.22	110.58	112.86	111.65	113.49	109.32	112.43	109.68	115.06	109.48	104.04	114.57	116.38	112.68	115.31	102.11	104.19	114.1	106.5	112.5	108.16	115.52	113.93	111.77	110.82	106.95	108.67	105.6	109.96	106.72	115.7	112.2	108.35	114.96	112.7	110.96	114.49	115.43	110.86	110.61	113.24	111.51	111.4	115.16	116.98	109.14	110.89	111.56
112.45	104.02	116.14	116.12	112.09	123.28	111.07	112.53	109.97	111.39	105.36	115.24	103.66	107.99	111.91	116.36	114.41	111	112.33	111.05	115.67	111.75	109.16	116.64	111.39	106.94	112.49	110.31	113.81	107.05	114.18	117.78	112.66	116.68	113.77	113.83	115.35	115.18	114.08	114.03	109.75	109.67	111.07	121.35	117.18	111.48	117.89	109.36	117.01	116.8
108.29	112.63	121.43	108.64	107.4	111.78	115.52	112.08	110.03	111.92	104.8	108.56	111.09	119.14	112.25	109	110.68	112.68	116.01	112.25	114.49	119.32	112.13	109.43	115.32	110.11	116.55	113.02	109.69	108.36	108.95	111.21	114.63	117.02	114.57	114.23	107.16	114.53	109.65	116.86	111.53	112.55	114.29	112.46	115.35	111.31	109.55	112.68	105.89	107.16
101.06	98.155	98.983	100.83	99.53	106.01	100.54	100.62	97.704	104.14	98.787	105.87	93.894	98.754	99.09	100.38	100.9	95.256	104.16	97.003	107.55	100.22	103.49	100.97	104.9	106.01	104.91	98.78	101.15	97.235	101.12	96.637	101.53	97.226	99.908	104.93	103.29	97.959	101.59	103.04	103.36	103.92	102.87	100.76	97.915	100.49	102.89	106.33	104.97	98.721
116.74	117.51	119.75	109.02	108.31	107.93	116.72	116.66	111.29	114.82	116.97	113.64	115.23	117.18	111.92	107.78	112.87	109.36	114.82	107.44	115.57	114.39	111.04	117.12	114.68	112.11	113.81	109.75	111.45	108.16	114.9	119.88	105.64	107.09	117.35	115.67	113.47	111.31	109.07	112.48	119.75	112.12	107.43	110.15	113.66	118.57	112.31	110.16	110.57	115.23
99.941	107.38	101.11	107.23	110.72	111.63	108.36	101.67	103.77	105.33	102.52	101.49	106.81	97.838	106.7	104.11	104.93	106.79	104.42	107.76	99.838	103.95	103.44	100	99.835	102.64	103.32	101.96	98.895	99.436	103.8	107.42	109.07	107.13	107.79	108.77	101.39	105.39	105.84	103	105.26	106.49	103.3	99.378	101.34	107.08	103.39	104.59	105.62	98.123
112.59	103.18	110.13	110.63	117.73	117.7	111.26	118.74	106.42	112.33	115.53	118.84	113.1	112.03	109.47	113.79	118.07	111.65	109.14	113.96	117.84	117.61	117.65	109.67	111.31	112.42	112.81	111.8	116.27	112.43	110.14	115.39	115.16	116.29	110.44	110.89	117.26	116.36	115.2	112.83	114.54	118.09	108.71	116.4	112.04	117.27	113.97	115.54	111.6	111.57
110.57	107.86	102.97	102.17	105.78	113.85	106.36	104.89	106.87	112	107.68	112.05	110.44	107.68	109.6	115.45	112.84	108.28	107.41	106.88	111.82	113.54	118.77	115.12	109.39	114.97	104.18	111.98	106.9	105.06	109.81	115.84	112.34	108.36	110.16	110.01	107.19	111.05	114.09	104.48	105.49	109.93	106.82	112.62	110.07	106.84	103.66	109.47	108.71	106.27
112.53	105.22	107.32	105.91	105.47	110.21	105.56	96.839	101.8	101.09	104.26	106.59	110.88	108.79	108.79	112.2	102.08	113.12	112.19	109.83	104.84	102.01	105.75	111.45	104.76	106.95	104.12	110.2	103.99	100.1	105.08	110.25	108.03	119.47	104.87	99.59	105.58	104.78	108.78	101.24	103.89	108.65	114.64	109.47	107.39	108.81	105.46	108.2	107.32	110.82
118.39	112.87	110.93	117.24	108.53	116.42	114.7	117.45	110.83	114.37	112.71	105.9	112.6	109.14	114.44	111.51	112.87	113.39	114.56	108.94	117.41	114.7	110.71	110.92	116.64	112.72	112.2	115.87	113.91	113.74	117.08	108.4	115.68	117.87	119.18	116.14	114.28	113	107.48	112.82	111.38	107.2	114.25	109.35	114.11	109.9	113.04	110.73	116.8	116.72
98.818	101.06	98.501	102.34	103.18	101.76	99.074	106.7	107.04	106.37	102.82	109.32	106.8	106.78	110.05	109.74	102.42	103.91	102.54	99.576	104.53	102.18	108.82	106.45	103.61	107.83	109.51	102.34	105.72	103.12	100.64	100.61	100.88	98.874	109.64	98.689	101.71	103.22	106.04	108.41	98.417	107.25	112.24	105.27	104.36	106.91	109.3	106	106.73	102.69
102.04	106.71	105.13	105.28	105.88	109.35	105.78	106.9	107.34	103.52	111.1	110.07	102.6	104.32	98.285	101.36	107.16	111.25	104.84	100.11	106.34	107.35	103.56	114.48	104.86	109.01	105.45	112.5	113.72	114.79	108.09	108.72	109.77	106.67	109.55	113.61	107.5	102.02	109.35	100.9	106.76	107.08	105.49	108.8	108.3	104.8	102.47	109.19	109.28	106.93
104.72	104.72	104.99	103.16	105.4	97.488	100.14	102.76	111.59	102.83	102.12	105.56	104.29	102.14	107.88	106.72	106.61	104.55	101.59	109.43	107.23	102.15	110.64	105.62	105.51	111.1	100.77	100.95	102.54	109.55	109.41	105.99	101.52	112.6	105.59	105.81	102.61	101.97	106.74	100.25	106.16	103	103.08	98.076	104.57	108.11	106.04	109.41	108.51	104.07
112.6	126.35	117.66	108.35	117.77	116.06	120.27	118.3	120.47	120.15	114.28	122.7	119.34	114.15	118.3	119.61	116.69	121.67	118.54	119.2	111	121.87	119.78	113.85	130.23	114.37	118.63	115.76	114.11	117.15	115.94	115.33	121.08	116.56	116.96	114.93	119.34	115.86	118.93	119.03	117.57	118.73	113.65	114.15	113.52	116.16	116.17	116.15	111.87	116.2
111.8	102.91	99.611	100.56	107.35	107.67	108.02	104.53	103.48	107.67	109.72	99.192	96.443	116.06	101.41	104.97	111.22	102.38	104.03	105.6	107.41	107.31	104.51	107.66	103.58	99.15	103.93	104.35	111.22	104.64	112.2	107.94	104.67	110.61	111.43	104.62	107.99	110.62	105.33	105.25	107.29	107.79	101.38	106.2	112.17	109.61	99.936	102.32	109.07	108.81
110.97	119.18	116.34	110.4	117.35	117.75	115.75	114.74	118.23	119.32	116.93	116.18	116.01	112.39	119.31	117.45	105.59	118.09	122.39	116.85	113.58	117.5	117.57	114.62	113.08	112.2	114.36	113.56	108.39	116.9	110.78	118.9	113.8	121.62	120.23	116.38	119.74	121.52	117.91	109.35	117.16	115.9	117.32	116.37	115.5	116.86	118.4	113.75	116.58	114.41
106.81	105.28	104.27	105.74	106.15	101.38	108.76	100.2	103.97	107.79	111.4	107.15	105.09	100.74	100.33	105.52	107.88	106.07	104.26	104.68	103.47	103.73	107.43	99.749	108.1	102.72	108.92	108.14	108.08	107.05	103.59	103.33	109.8	107.48	102.46	103.54	99.391	100.83	103.78	105.76	107.01	107.5	102.97	108.82	106.7	105.82	107.69	108.4	108.81	98.941
114.81	107.39	113.16	113.09	111.88	112.4	112.52	111.58	116.35	110.56	110.62	112.92	123.28	113.67	115.81	108.05	112.38	111.46	115.73	109.66	107.98	117.9	110.7	108.37	111.26	109.24	118.56	107.87	111.12	104.43	112.58	110.56	113.38	114.74	109.04	109.78	107.17	110.61	117.33	106.87	112.24	111.59	110.83	112.06	113.85	109.68	112.51	111.23	104.09	115.7
99.643	98.205	103.56	100.49	99.904	99.431	106.74	102.24	97.122	98.33	97.503	96.718	97.331	99.346	103.05	97.003	91.915	100.78	103.78	105.27	104.58	102.86	95.686	97.306	100.74	107.08	101.35	102.1	106.31	100.27	103.17	99.604	106.49	98.054	99.081	101.69	90.843	104.92	101.27	104.95	104.7	104.02	100.48	97.306	100.47	102.79	96.058	103.38	96.892	99.367
102.54	99.807	103.34	106.58	108.67	100.59	104.6	111.5	110.47	99.715	105.84	114.47	110.48	108.95	113.96	104.2	104.04	105.41	107.53	105.84	98.124	102.38	109.53	110.49	100.77	107.78	102.87	111.29	107.5	103.76	107.86	104.2	107.55	103.39	105.88	105.64	105.2	111.98	108.88	100.04	97.706	106.09	106.53	103.86	98.035	94.27	108.41	99.192	104.32	105.38
105.24	101.02	104.64	103.42	100.89	100.39	97.435	96.13	97.055	100.06	98.957	103.27	103.53	100.56	102.06	104.09	102.48	101.76	100.06	104.08	95.005	99.474	98.192	106.42	97.145	98.39	105.52	98.083	97.216	102.18	101.47	102.88	104.22	103.56	96.761	103.12	106.31	92.109	100.72	106.51	99.696	104.06	96.665	97.992	102.24	104.48	101.22	102.4	97.727	98.451
113.46	115.33	110.56	107.55	113.28	109.59	110	115.56	111.56	111.8	107.49	105.15	116.82	110.82	104.58	113.38	117.22	104.77	107.78	114.39	110.8	113.68	112.74	116.99	111.23	113.69	108.29	115.77	112.37	113.88	111.98	110.69	114.44	115.42	111.2	112.65	110.39	110.14	113.45	110.02	115.62	108.15	110.29	111.6	108.93	115.45	109.98	109.61	109.59	114.16
102.95	108.03	100.17	111.46	95.686	100.49	106.65	97.417	103.97	101.31	104.09	103.09	101.69	100.87	100.56	102.28	102.76	104.29	104.25	107.48	103.54	103	109.76	105.33	102.34	104.5	98.957	96.857	97.254	102.65	109.66	101.71	99.492	102.99	101.79	102.32	106.78	108.27	110.51	99.897	103.49	102.12	105.62	107.67	102.41	101.04	103.1	103.93	106.57	102.52
108.53	104.66	111.2	113.41	113.85	116.51	111.7	110.78	111.63	113.94	111.02	111.14	101.57	106.58	110.49	110.5	114.14	107.48	111.4	109.67	111.28	109.57	106.62	114.85	114.49	112.81	111.32	112.25	105.32	106.37	116.29	109.2	109.21	118.8	116.69	111.83	112.24	119.57	116.8	117.7	107.47	112.82	110.9	117.36	106.69	117.64	112.22	114.87	110.91	109.27
98.861	100.48	101.27	100.11	99.535	102.04	92.489	100.8	96.341	100.57	104.58	100.17	102.3	104.14	99.767	101.16	99.9	100.02	97.834	92.421	95.922	99.671	103.92	97.967	98.56	102.61	99.729	96.625	97.991	101.36	103.14	101.96	100.54	99.073	103.87	100.12	96.54	104.4	103.05	99.017	94.296	98.165	99.201	100.49	97.217	101.21	104.13	96.897	98.463	102.74
110.65	108.87	111.7	114.28	111.25	109.2	111.78	110.58	114.62	117.15	108.65	114.7	114.05	114.31	114.64	106.99	110.69	108.16	108.47	108.75	113.58	124.16	108.87	109.65	108.71	109.17	107.9	111.13	117.74	107.71	110.52	110.3	108.46	113.21	114.15	107	116.77	114.57	112.8	116.57	109.91	107.85	112.24	115.05	105.53	112.5	114.58	115.17	114.11	112.5
104.89	107.47	107.81	110.12	107.46	108.77	111.55	100.46	103.92	107.45	113.1	104.7	112.52	107.87	110.25	102.2	107.17	106.91	110.48	106.15	105.51	101.09	104.83	104.51	101.69	106.54	102.71	98.948	103.76	105.02	107.19	103.97	103.66	105.47	104.39	108.22	102.86	109.43	110.69	109.14	105.5	109.87	100.97	112.26	101.2	103.01	113.46	103.22	107.8	105.87
112.42	100.59	106.31	105.72	107.98	106.65	104.16	108.8	109.34	105.9	102.85	101.11	102.59	107.89	114.32	107.7	111.49	102.86	106.14	108.17	105.04	105.62	103.67	109.97	102.02	105.23	98.66	101.96	105.09	108.98	101.98	100.25	107.86	107.54	104.58	105.02	110.55	110.47	107.01	109.03	103.75	109.69	108.37	107.2	104	108.74	101.58	109.73	110.1	106.37
100.62	111.29	109.35	109.14	110.93	109.65	102.87	110.3	108.65	103.38	106.43	103.08	102.55	112.84	98.5	109.67	113.36	104.23	102.86	104.49	106.56	96.874	105.18	107.32	108.93	111.63	108.94	106.77	105.03	109.2	103.2	108.21	108.49	108.08	111.3	104.42	101.27	105.75	108.47	105.1	103.23	106.79	108.33	105.1	105.3	109.71	99.592	104.92	111.35	101.84
107.31	96.906	102.16	109.18	104.37	108.41	101.24	104.09	105.03	103.84	104.28	102.33	105.86	106.5	105.46	111.33	104.9	113.82	104.03	103.9	100.25	102.24	107.71	106.41	106.83	101.01	100.05	108.26	109.4	109.15	110.75	107.92	104.86	107.26	98.457	104.92	100.04	106.1	102.94	101.97	107.13	109.61	102.91	104.75	101.73	102.45	107.68	102.4	112.12	105.53
102.2	105.04	101.31	107.5	115.29	103.04	107.11	105.46	99.828	105.99	109.17	103.12	110.94	105.76	104.67	108.98	105.36	102.77	107.59	106.88	103.32	106.76	102.61	109.1	111.18	103.77	102.23	99.504	108.9	106.13	105.86	104.68	107.46	104.05	106.3	112.04	104.64	106.78	107.87	108.97	104.87	99.59	107.77	104.99	107.98	107.37	106.98	107.48	97.475	105.63
109.66	107.68	109.58	110.1	109.7	118.76	114.2	112.97	111.82	103.55	112.86	112.51	113.72	107.35	112.96	112.68	112.8	111.91	116.63	115.74	111.13	112.81	104.89	112.57	110.32	111.94	108.43	106.39	109.63	116.64	109.81	116.07	111.62	116.06	111.7	115.82	112	115.98	115.26	114.97	108.24	105.7	110.66	113.73	111.02	108.21	111.66	117.34	115.48	113.58
98.892	98.988	101.3	97.193	96.801	105.33	98.491	104.46	102.13	104.2	95.179	97.677	108.21	102.36	98.429	101.66	106.92	94.36	99.743	95.556	102.74	106.03	106.88	99.762	100.24	100.86	104.8	106.32	97.156	97.251	106.62	100.66	105.69	99.722	96.518	94.502	101.04	101.67	97.07	102	99.968	102.31	99.429	102.47	102.79	97.3	98.065	98.765	103.07	99.614
101.2	96.438	105.74	102.97	103.62	111.46	108.71	108.32	109.68	101.54	104.37	98.747	106.1	106.13	107.86	100.86	102.57	97.256	109.14	106.33	106.46	99.382	101.22	109.08	106.65	110.06	103.06	102.7	108.13	98.185	105.68	105.92	102.22	100.03	107.88	104.82	104.2	105.26	111.64	103.67	111.47	106.36	98.944	104.07	103.66	108.42	106.04	105.38	111.68	108.36
110.16	97.929	110.6	105.18	105.56	107.25	106.99	101.61	107.95	102.19	105.22	103.18	110.82	106.29	106.96	109.82	105.94	112.01	101.79	107.69	103.73	104.58	111.02	107.4	104.81	104	110.82	104.72	95.239	111.18	105.31	109.77	103.57	104.21	107.29	107.64	107.9	107.14	107.43	95.795	100.48	109.64	103.68	103.85	109.7	100.62	103.72	105.72	109.33	103.75
100.34	106.31	110.6	106.31	105.5	105.9	106.62	110.54	103.14	107.26	101.68	106.37	106.1	103.5	102.38	104.47	105.98	99.23	103.47	101.52	102.19	108.22	108.92	98.624	105.46	102.87	105.57	99.336	108.26	102.79	100.11	108.4	99.293	103.48	104.87	101.99	105.85	105.99	105.43	104.94	105.12	107.88	105.37	100.81	102.47	109.54	98.575	107.04	107.5	104.19
109.22	102.01	99.503	104.37	108.92	103.8	102.11	105.29	104.15	107.13	110.18	103.62	104.28	99.707	99.71	103.38	107.57	105.63	100.53	101.67	104.65	105.14	105.08	105.28	106.07	103.06	105.99	112.43	103.28	107.81	102.1	105.56	103.32	102	104.4	104.93	109.18	105.12	103.12	108.56	112.23	106.5	111.47	105.14	103.58	102.28	106.49	107.68	109.17	99.595
105.31	103.39	101.57	103.49	104.24	104.62	98.88	105.66	104.53	105.88	105.26	102.65	110.56	103.71	101.71	105.89	104.05	105.83	103.05	106.64	106.61	97.35	105.84	100.66	106.99	105.21	108.96	108.87	98.491	108.61	104.7	102.13	108.11	99.01	104.97	106.55	102.52	105.52	105.36	101.28	104.03	110.11	109.56	106.1	103.92	109.13	105.12	107.91	105.68	101.58
111.55	111.34	106.41	108.74	112.74	114.71	108.33	106.18	113.44	110.82	108	104.51	113.92	111.1	111.47	109	111.21	113.76	108.28	110.53	114.26	113.69	111.74	104.32	114.43	103.64	113.12	115.41	104.12	110.53	109.82	108.56	119.97	110.14	106.8	106.63	116.55	114.92	111.01	108.69	113.09	117.15	118.25	113.42	113.37	118.99	111.29	108.41	109.41	113.93
112.88	107.82	111.47	112.66	115.3	110.07	111.52	107.42	117.31	111.59	110.08	113.8	117.43	115.1	108.27	114.03	108.76	115.7	110.89	109.07	118.82	113.14	112.61	112.57	115.45	114.78	107.88	112.74	113.59	110.91	111.58	116.95	113.25	104.75	107.1	117.89	107.76	109.83	109.93	110.27	105.29	116.73	110.49	105.42	113.27	112.56	112.16	114.5	111.64	106.38
102.34	104.5	95.139	106.86	106.23	109.03	103.16	99.645	103.87	101.35	107.75	103.38	110.23	105.7	103.95	104	103.46	104.94	106.57	107.32	98.298	105.62	97.139	107.86	99.672	108.21	106.51	102.1	110.22	102.15	103.99	99.533	105.77	103.14	101.85	110.26	98.69	111.73	107.81	109.04	104.66	102.74	102.56	106.05	104.51	104.1	99.262	106.21	103.49	107.02
99.741	104.16	104.65	102.02	107.77	102.61	105.86	107.09	107.57	104.73	98.76	99.275	100.43	105.1	99.2	113.31	104.42	108.11	106.29	102.19	101.68	102.87	103.52	104.67	100.69	112.23	105.87	106.39	108.45	106.39	111.39	98.33	102.35	107.76	106.35	108.99	101.27	108.1	109.37	101.31	106.61	107.73	103.22	101.73	105.31	98.521	108.55	107.35	104.51	103.65
106.85	110.35	111.41	108.73	100.36	105.82	107.02	104.05	106.68	107.43	107.14	107.07	105.28	107.86	103.73	102.48	110.21	109.28	106.23	113.76	97.869	98.903	108.01	108.72	99.185	108.54	112.19	104.92	106.9	105.55	106.88	108.44	104.75	102.64	105.79	105.63	104.65	97.69	104.42	110.27	106.92	110.39	101.82	99.937	102.84	105.2	104.64	104.5	97.896	106.11
101.76	99.782	104.5	103.39	106.91	110.32	102.34	105.98	112.63	105.94	102.98	106.45	103.29	108.31	107.75	100.11	110.07	100.06	100.59	107.55	107.17	101.02	105.97	107.09	110.69	102.22	103.51	105.76	104.26	104	94.654	113.16	104.77	103.35	104.8	103.12	99.048	108.06	109.91	105.06	102.77	106.57	107.52	107.08	106.62	102.75	107.06	109.89	109.5	108.91
115.65	112.07	111.19	110.77	109.77	110.69	115.12	112.58	115.54	111.74	115.48	114.35	113.26	117.09	118.53	108.64	111.89	110.2	110.46	109.63	106.88	109.83	112.19	111.54	109.82	111.02	121.39	116.32	111.27	118.7	110.99	115.54	115.87	117.2	112.08	106.03	112.41	117.01	108.64	111.09	113.43	109.88	110.14	110.23	112.19	109.74	117.37	110.13	107.71	119.6
101.35	109.58	96.009	95.662	103.18	101.14	105.19	97.587	94.97	98.942	97.989	102.71	100.19	93.903	104.95	96.072	101.3	99.331	100.64	101.23	99.858	93.711	100.55	107.37	102.36	102.18	103.19	104.39	97.421	98.007	96.971	99.448	105.59	101.18	92.637	100.39	99.627	98.226	92.781	96.438	101.76	98.099	100.68	105.58	103.21	95.997	94.563	100.79	100.6	104.02
116.43	119.13	109.85	115.07	115.72	112.6	117.13	109.7	116.24	112.14	117.42	114.73	112.37	117.47	109.63	111.86	111.94	111.18	116.9	114.82	105.3	116.92	114.25	105.53	110.85	109.31	113.73	117.87	111.73	112.56	113.73	110.87	108.92	112.37	111.13	111.5	111.05	108.28	110.37	111.56	116.9	112.29	119.13	113.57	113.95	113.5	110.74	109.26	107.86	112
109.54	117.54	106.26	113.87	104.27	113.19	114.3	108.31	111.44	110.73	112.61	108.26	106.62	110.06	114.53	105.25	112.14	107.61	112.91	118.63	112.65	123.3	117.28	117.48	108.7	109.71	108.18	108.5	106.98	108.91	119.16	108.28	108.36	111.68	113.3	108.05	109.42	123.71	115.69	113.11	112.29	110.19	114.06	111.43	109.57	114.73	113.59	109.3	103.51	109.3
125.43	116.91	110.14	115.11	115.25	114.16	116.08	113.79	115.57	116.32	119	120.97	121.49	114.83	114.88	114.58	121.75	116.58	115.69	120.97	117.01	115.38	110.53	119.73	115.53	117.93	123.2	120.06	112.42	117.73	112.89	111.2	122.98	116.6	123.91	117.58	114.46	122.17	117.09	120.65	121.83	116.13	114.66	121.25	111.91	122.12	113.69	122.54	117.06	114.56
108.27	103.94	104.59	101.57	104.86	103.11	105.43	103.89	100.6	108.31	105.98	102.37	106.03	113.22	100.77	111.45	101.26	106.22	104.89	109.67	101.95	108.94	100.68	103.06	101.21	105.17	113.4	99.092	101.1	107.02	104.04	111.16	103.72	100.48	102.23	98.949	104.06	104.92	105.97	103.44	104.78	104.24	104.72	103.51	100.89	104.03	103.53	106.2	106.01	109.39
109.71	102.64	117.38	112.41	106.95	112.33	112.42	111.07	117.63	107.55	113.49	109.86	110.62	112.94	112.57	107.55	111.17	112.48	105.9	110.58	110.56	110.11	113.13	113.33	110.11	116.2	111.82	106.12	119.26	112.04	113.24	117.79	110.5	106	112.73	111.87	108.63	117.17	114.48	113.87	109.34	112.88	113.16	112.89	108.4	113.49	115.98	109.1	114.15	109.33
112.3	111.74	107.9	113.3	116.45	111.43	111.13	108.38	112.93	119.25	109.51	114.92	115.4	107.96	108.8	114.13	106.57	111.93	117.27	112.1	115.46	111.59	109.17	115.06	108.67	111.58	115.76	108.17	112.59	109.41	116.31	104.06	119.32	112.78	111.89	114	112.71	108.11	110.95	109.96	107.83	111.31	113.47	108.25	112.83	113.81	108.49	112.96	106.72	116.18
98.247	101.92	96.893	105.12	100.27	101.31	104.93	97.088	104.45	97.35	106.4	98.939	103.74	104.38	104.23	99.476	97.357	98.327	105.24	98.224	98.912	100.39	93.844	106.02	104.41	99.401	98.441	99.989	96.744	106.84	98.795	95.04	105.39	98.925	103.91	101.5	97.434	102.27	97.361	96.267	93.123	98.681	101.55	97.963	96.685	101.07	103.3	100.7	98.272	95.209
95.183	100.68	94.604	100.81	102.12	103.1	99.906	97.405	97.129	109.31	94.897	95.083	99.379	94.001	103.8	93.803	98.138	99.283	98.447	97.417	95.895	97.937	103.08	103.9	100.8	96.344	100.74	95.689	100.46	96.568	100.64	105.3	100.45	102.62	100.84	101.8	102.92	102.09	99.3	101.36	103.64	98.643	101.09	101.99	100.67	102.32	104.29	105.29	96.587	102.67
118.6	112.28	112.88	120.12	118.54	110.94	114.12	117.4	117.78	117.35	115.7	108.78	116.02	115.04	113.04	117.54	116.5	120.24	114.71	117.83	114.89	116.16	119.37	117.56	114.25	109.55	120.74	120.31	111.56	118.13	117.48	119.16	117.71	119.97	115.66	114.85	113.66	118.47	114.27	116.1	117.52	116.94	117.75	114.76	115.34	122.2	124.2	118.93	119.44	115.85
109.16	116.49	114.79	116.22	108.24	111.7	116.34	111.17	113.73	113.57	114.55	108.68	114.85	112.15	121.49	106.13	111.71	118.27	108.68	115.96	108.17	115.44	106.63	117.64	111.76	108.68	109.53	115.02	120.12	113.93	117.46	113.78	110.92	110.71	112.28	110.12	112.13	112.77	113.73	106.57	113.94	108.27	116.05	114.3	108.54	108.24	109.36	115.58	114.67	103.67
101.02	100.99	107.42	108.63	108.9	107.41	104.21	111.48	101.72	108.39	106.35	103.21	103.74	99.328	103.32	107.57	111.21	103.55	106.12	105.29	105.2	106.25	108.06	100.44	102.95	108.11	106.49	103.65	100.97	105.41	107.96	102.16	107.62	110.5	104.18	99.672	102.8	102.82	110.33	103.47	100.22	99.156	108.28	106.59	103.42	109.59	109.09	102.62	112.65	107.79
111.34	105.34	107.81	106.69	105.38	108.54	100.67	106.93	104.6	109.1	102.14	109.01	107.77	102.61	108.04	100.65	107.63	106.09	107.56	108.46	109.07	104.05	105.26	106.1	104.99	104.2	106.39	116.97	100.71	106.03	104.74	105.37	101.77	107.27	100.23	107.28	103.89	104.69	105.18	99.926	106.9	108.82	107.35	106.46	105.82	106.38	103.89	106.25	108.74	110.3
109.27	113.48	112.29	110.71	107.27	111.84	107.04	114.65	108.07	111.17	111.55	114.7	112.25	107.79	110.28	108.32	117.98	108.67	115.3	108.62	118.26	110.98	106.77	111.93	109.49	112.2	110.53	116.26	108.02	110.34	111.46	115.56	106.59	111.14	106.76	112.42	103.41	103.05	108.4	107.07	110.57	110.88	114.53	112.94	111.59	115.82	112.51	106.54	109.18	106.57
100.91	105.36	104.89	101.16	96.822	98.447	98.578	95.176	100.36	95.305	103.3	105.23	97.818	98.837	108.73	102.85	100.4	103.95	101.64	102.2	98.472	101.32	104.79	105.42	100.51	104.94	98.351	101.9	104.33	103.34	103.01	100.84	99.781	102.65	95.51	107.29	101.89	104.32	104.57	100.64	101.77	99.311	97.455	104.02	98.103	100.06	99.54	107.28	102.25	98.177
100.55	103.97	95.075	98.718	107.03	97.474	100.91	96.992	99.667	98.225	108.53	101.39	93.62	101	106.25	104.09	97.238	100.58	101.89	98.849	106.78	100.72	96.679	99.899	97.791	94.598	102.83	101.5	98.124	102.51	99.51	99.104	102.09	97.733	97.627	99.256	98.886	97.712	98.182	102.84	107.39	99.214	100.78	98.077	102.11	95.1	99.45	96.029	101.31	92.288
101.73	100.38	101.79	101.79	106.06	103.36	101.91	100.85	105.17	100.81	101.93	100.78	99.179	99.383	108.6	99.073	100.56	103.23	107.21	105.72	105.66	100.92	97.24	101.42	104.44	103.06	103.36	109.04	99.798	107.13	101.4	99.764	106.76	109.49	102.37	102.88	105.84	102.49	105.92	105.55	101.78	104.76	104.97	101.02	105.49	108.76	97.147	109.29	103.68	109.12
112.12	101.77	107.44	101.24	98.512	102.62	103.01	102.02	108.14	106.61	101.11	109.08	111.1	105.23	106.43	102.55	104.27	106.13	104.45	108	102.2	107.55	104.56	106.46	105.53	103.39	105.01	101.19	107.3	109.08	104.5	106.5	105.5	106	109.73	102.81	108.58	99.434	113.73	102.08	105.41	103.91	105.4	104.89	99.027	104.52	109.28	105.22	106.4	108.43
103.08	117.55	104.62	110.67	105.38	111.74	109.9	118.2	111.1	111.26	109.46	111.66	107.99	112.37	117.94	116.9	116.17	105.77	110.81	117.09	110.06	110.5	107.58	118.21	114.64	104.95	114.18	110.07	112.69	106.03	114.59	113.37	114.29	110.92	108.77	111.69	108.63	102.07	113.71	115.45	109.04	110.15	103.19	106.79	114.43	114.89	111.84	106.24	109.9	114.55
108.09	114.62	109.3	113.2	111.56	112.13	110.06	111.72	107.28	113.94	106.39	114.52	113.67	113.52	112.45	114.75	111.84	120.62	111.48	111.79	110.47	108.44	108.79	115.56	108.18	113.34	107.58	112.02	112.79	111.06	116.53	108.94	115.98	114.94	111.96	109.22	110.69	114.58	109.68	110.1	112.07	111.83	111.43	102.97	113.17	111.86	106.06	115	115.44	111.14
110.02	107.17	101.95	109.9	107.4	114.67	109.01	102.9	108.1	108.48	104.62	105.47	102.88	101.49	103.81	104.53	105.82	104.89	102.19	109.7	110.6	106.66	107.71	109.37	103.19	113.07	109.51	109.46	104.6	103.66	105.89	111.21	99.792	109.73	107.75	106.1	101.3	108.68	107.18	104.71	98.928	108.26	110.69	109.05	103.66	104.03	106.3	103.5	106.87	108.43
107.41	111.29	101.23	108.01	105.58	107.82	106.76	104.84	105.69	105.18	100.38	106.9	107.55	104.58	108.13	102.4	105.59	99.506	103.57	101.3	104.02	109.49	105.49	103.66	105.38	107.14	105.6	99.972	108.49	102.03	102.45	105.87	100.53	102.28	102.31	105.32	103.25	103.33	102.8	102.77	106.16	110.28	103.14	106.35	110.96	107.58	101.5	108.67	109.88	103.37
105.96	109.27	100.5	106.5	108.8	104.6	109.74	105.57	101.89	106.15	108.86	104.24	107.84	106.72	108.43	101.49	106.02	106.94	108.68	102.29	109.91	111.66	108.6	108.96	107.19	102.5	104.07	106.35	105.02	104.84	105.11	103.04	103.15	103.82	102.76	101.64	113.2	104.45	101.9	105.16	100.67	105.81	105.82	112.87	107.49	104.96	110.02	103.31	108.77	109.26
114.9	113.82	108.49	105.69	114.07	112.16	110.26	113.79	109.71	108.81	117.22	119.7	113.44	114.64	109.73	105.49	109.08	108.92	106.38	108.25	113.36	112.35	115.09	117.1	108.99	106.89	117.6	105.63	105.6	106.56	111.81	108.31	111.08	112.32	110.39	110.43	112.23	110.92	102.97	113.97	110.19	117.11	111.62	113.86	109.33	113.32	110.09	115.14	112.99	114.61
110.9	107.99	105.84	110.81	105.31	106.49	107.93	104.54	106.63	113.16	108.96	101.07	111.2	104.62	111.46	102.2	106.85	104.16	102.75	108.84	108.31	103.81	95.038	108.62	108.17	102.25	106.52	106.32	105.31	104.66	111.82	108.27	103.2	105.78	110.57	104.15	102.57	108.11	103.58	104.52	109.34	104.99	108.56	106.81	107.52	108.93	98.672	109.12	102.71	106.04
108.88	112.28	109.61	110.23	114.21	109.39	109.36	106.45	114.56	114.15	114.51	114.93	108.26	116.5	116.59	117.13	115.08	117.65	113.49	116.27	110.29	108.39	106.57	115.39	117.13	110.47	111.25	115.9	109.77	110.26	118.57	108.49	112.33	110.37	102.56	112.78	115.25	108.9	111.88	107.52	109.75	107.9	113.05	115.72	110.14	111.75	109.18	111.91	112.62	113.36
98.829	100.27	100.41	103.21	103.12	92.044	103.97	98.895	101.41	101.74	97.74	94.556	99.445	101.15	97.96	98.649	95.628	93.1	99.039	104.72	99.795	102.03	96.836	108.52	98.197	102.46	99.367	97.826	102.97	100.37	101.35	97.876	101.03	99.471	100.27	98.487	104.31	103.11	106.27	108.77	104.64	105.5	102.78	96.72	97.059	109.97	102.05	111.5	99.027	98.162
110.29	112.63	110.86	116.6	116.89	109.39	109.64	114.28	113.57	116.75	114.53	110.85	114.29	120.96	111.93	112.4	106.59	111.86	111.95	106.75	117.23	112.12	112.99	108.13	111.78	114.64	115.27	117.55	112.3	107.83	114.47	111.27	105.9	109.89	106.97	115.13	111.21	110.44	115.14	116.19	114.55	107.77	112.72	116.03	107.97	109.34	113.71	116.82	110.5	118.15
108.77	105.59	104.04	108.52	107.82	106.99	103.35	100.27	103.11	104.81	99.219	110	104.02	102.8	102.95	114.07	106.66	97.075	102.54	105.71	103.52	104.99	102.35	104.07	107.47	104.63	105.17	103.34	101.7	103.03	105.92	100.2	103.98	109.96	105.69	108.08	103.32	104.66	101.78	105.5	108.83	105.11	110.95	101.71	108.39	104.94	103.11	104.88	107.57	104.3
105.96	108.14	104.66	98.771	119.81	102.14	106.16	110.49	112.34	103.97	101.65	106.66	99.187	98.247	105.67	108.92	103.09	104.42	106.73	102.04	107.65	103.41	112.66	99.034	105.34	109.03	108.63	106.2	111.27	105.57	112.02	106.34	114.54	108.75	99.576	106.62	107.25	107.29	103.87	99.252	102.42	111.43	110.69	107	99.116	104.96	106.18	111.98	108.88	105.69
113.56	112.35	106.43	118	107.99	110.87	112.02	113.73	103.92	108.88	108.23	117.42	109.84	119.02	110.01	112.67	110.88	109.94	109.15	105.57	110.91	113.7	115.77	118.69	108.29	113.6	109.49	114.74	112.3	107.34	113.24	115.04	111.36	110.9	110.95	116.42	115.25	114.69	111	109.73	113.95	108.86	107.59	113.53	113.65	115.14	121.34	105.77	108.56	109.86
102.16	106	105.16	104.08	103.56	107.59	105.45	98.894	106.56	109.93	99.26	104.06	112.68	106.94	101.75	106.28	101.05	106.39	109.53	101.91	103.53	105.11	113.04	108.82	100.02	100.52	111.48	112.66	109.14	110.96	107.48	111.92	107.55	105.97	102.89	104.54	104.93	102.31	107.06	101.4	102.94	107.65	103.09	103.61	109.57	112.64	106.58	103.8	112.91	105.84
99.206	101.03	101.26	98.584	95.53	104.65	97.716	97.882	96.504	96.752	100.37	98.935	99.353	99.314	102.03	100.39	107.41	94.024	102.06	102.03	98.538	105.21	100	101.64	101.19	98.593	98.137	103.53	100.2	97.618	100.38	99.908	97.473	96.775	97.217	99.024	96.344	104.52	98.196	102.59	94.913	99.734	100.3	101.72	102.62	98.876	103.37	108.56	99.483	101.96
110	117	116.37	122.41	121.02	119.71	113.09	119.4	116.45	114.98	114.42	123.17	114	122.64	118.32	113.54	113.1	122.18	115.38	119.71	117.66	123.33	120.51	115.69	118.79	120.67	118.58	120.11	119.62	121.29	119.93	111.24	112.99	116.17	118.34	115.86	118.51	119.77	114.25	120.51	119.19	114.94	120.65	119.57	113.51	118.71	118.95	119.26	120.85	121.73
100.85	105.61	115.27	114.47	109.74	110.48	109.67	106.26	112.22	112.31	111.06	107.2	112.24	107.93	113.91	112.19	109.06	109.4	110.63	108.16	105.07	112.4	109.32	109.44	110.63	112.46	109.47	119.38	108.34	112.18	109.65	112.84	109.28	109.67	114.93	109.11	109.93	112.44	110.4	107.69	115.01	102.95	101.99	111.78	113.46	106.91	110.38	115.86	115.27	108.18
119.06	114.13	111.57	110.13	113.3	112.89	102.25	111.05	117.79	112.53	113.26	107.68	110.06	108.03	110.62	119.86	105.17	111.43	105.46	110.67	108.69	108.99	103.95	115.86	117.48	110.71	107.69	104.25	110.49	115.68	107.57	119.43	111.87	110.32	111.18	117.35	105.18	114.46	112.21	112.19	110.05	110.71	112.82	115.36	110.55	114.73	105.58	105.62	106.72	110.62
108.23	103.62	112.85	108.68	105.93	108.97	107.54	94.604	100.68	103.87	103.76	105.49	105.31	108.44	108.23	110.2	98.23	105.12	103.02	113.11	102.8	114.02	114.13	102.2	105.9	107.68	100.8	105.3	105.62	103.61	113.86	101.34	108.33	104.5	105.17	100.72	106.02	103.93	100.17	104.16	110.07	112.43	107.31	103.62	108.67	110.42	100.57	107.25	105.1	103.74
102.14	111.2	108.65	105.54	108.28	103.37	110.09	102.75	106.53	107.13	107.74	106.49	105.16	102.61	102.36	107.7	112.37	109.07	101.53	103.17	105.45	110.64	102.61	109.37	100.85	102.09	105.41	105.96	107.07	105.61	105.76	109.15	104.73	107.76	111.37	113.43	109.75	113.3	109.83	110.67	104.9	110.81	102.18	103.15	106.33	105.01	103.94	113.07	113.13	109.26
101.28	100.92	101.55	102.38	105.47	97.784	105.3	105.11	105.63	101.47	105.71	104.11	103.47	102.12	103.63	99.437	97.01	107.96	101.24	105.49	103.99	103.23	107	99.82	108.84	100.51	106.31	107.51	102.66	103.21	104.14	105.51	100.53	105.96	100.2	105.38	99.096	102.97	114.76	99.151	103.28	111.06	98.645	105.83	105.41	99.324	106.35	108.07	108.86	107.42
109.68	107.59	106.86	103.51	104.23	103.88	109.61	101.77	108.75	114.14	106.18	104.38	106.76	107.16	104.08	100.3	102.87	111.03	102.95	101.54	107.35	100.15	109.48	105	109.92	103.04	111.32	108.16	111.05	107.89	101.09	105.58	97.969	108.49	102.12	110.33	103.67	106.55	108.23	103.87	101.06	100.28	107.55	107.43	102.29	106.2	109.28	109.32	112.37	106.21
96.485	107.66	106.16	109.32	107.99	109.28	104.22	104.18	104.65	108.31	112.35	101.59	109.25	104.47	105.53	100.13	104.68	98.996	109.32	109.88	105.46	100.61	108.17	106.7	106.25	105.05	108.23	108.86	103.83	110.34	109.66	108.18	102.39	108.04	105.98	107.62	100.49	105.5	110.82	108.06	103.68	105.84	103.37	97.211	102.13	106.35	106.7	108.23	111.48	108.33
98.55	95.875	98.524	101.8	100.43	102.78	97.114	99.869	101.14	104.87	99.513	99.433	99.31	96.521	101.02	95.769	102.66	94.692	100.6	94.628	98.582	97.823	97.964	99.813	96.124	99.495	100.37	100.17	110.41	96.608	99.136	99.391	99.961	103.43	97.049	100.44	99.889	102.87	97.023	99.197	103.96	97.528	102.05	106.53	99.295	104.96	98.182	103.43	100.03	95.796
113.15	119.08	114.78	116.1	115.31	120.49	119.66	123.23	118.58	118.94	116.17	115.18	118.61	120.21	114.37	118.54	114.24	120.53	123.68	121.99	122.13	113.98	116.52	113.4	120.52	113.47	113.38	120.12	117.16	115.93	114.5	121.52	118.82	121.68	119.88	112.53	119.62	115.11	115.18	115.02	120.31	115.43	120.33	113.92	114.92	117.77	109.73	118.47	121.2	120.92
112.63	109.51	110.21	112.2	110.51	111.26	114.51	114.19	111.88	107.64	120.89	114.2	114.74	115.21	114.45	114.05	115.62	109.51	112.66	109.71	117.43	119.19	111.37	115.22	113.46	111.2	110.24	110.03	109.36	118.8	114.99	114.45	110.66	110.51	108.45	109.82	110.83	115.68	107.93	120.37	113.78	109.98	116.23	104.03	115.25	113.31	106.26	111.93	112.46	114.53
100.52	105.86	104.37	101.82	103.47	105.12	105.05	102.12	95.624	100.32	102.12	98.396	109.26	98.326	101.57	101.02	106.87	102.06	103.19	96.008	97.642	106.24	99.693	98.578	96.379	100.73	96.631	100.56	96.592	104	100.44	92.35	99.093	101.86	98.333	99.797	104.12	104.61	105.3	99.898	104.4	99.699	99.072	101.71	102.17	102.1	101.02	99.516	104.86	97.567
110.08	112.83	106.61	110.34	111.31	104.14	110.61	108.98	105.84	113.86	108.16	108.71	108.24	105.59	104.89	106.82	107.19	110.32	100.49	107.71	106.05	113.79	107.89	101.42	105.9	107.02	109.78	103.99	107.78	104.94	106.42	110.17	104.25	108.98	103.51	112.26	102.64	114.79	102.84	107.94	105.72	116.82	111.01	108.69	106.22	116.83	105.51	109.56	108.49	112.41
113.74	108.27	109.51	109.65	110.15	104.09	110.82	111.99	107.67	114.44	113.65	110.02	104.88	110.34	105.25	100.94	105.11	107.73	107.69	110.35	106.5	106.37	115.81	112.44	106.39	111.03	109.27	110.69	108.52	108.69	100.92	110.92	107.49	112.38	108.13	117.18	108.04	106.36	109.37	109.66	106.02	111.3	114.67	107.01	106.51	112.03	106.78	108.52	108.27	109.09
119.49	122.59	114.7	113.75	116.98	121.29	115.91	120.81	110.7	119.92	125.98	114.11	124.11	116.21	115.14	119.38	114.88	115.36	119.36	121.86	117.85	113.75	121.61	122.76	117.43	113.98	119.91	117.4	118.2	119.11	117.05	117.91	115.92	117.38	122.47	114.98	120.41	114.43	119.46	120.2	115.01	121.18	114.39	115.37	119.39	121.58	116.82	117.23	123.78	115.84
115.27	113.02	119.79	114.56	113.52	109.16	110.25	106.9	106.11	116.38	108.07	107.31	108.68	116.15	112.3	112.3	114.88	114.74	107.98	116.35	107.51	111.73	117.02	112.76	110.5	111.4	115.63	115.64	116.19	107.6	111.62	108.84	108	120.61	112.28	112.41	110.27	105.77	109.12	113.21	120.39	110.69	115.01	114.36	109.75	105.73	114.13	108.48	116.17	114.11
113.25	110.84	111.51	112.77	120.96	112.97	118.33	116.19	107.92	107.73	111.42	111.81	111.36	114.52	115.03	116.68	115.42	115.2	110.29	113.34	117.05	117.37	117.17	113.61	113.78	119.31	116.54	114.66	111.81	111.87	115.1	112.99	119.2	105.52	112.86	110.42	112.52	109.34	108.76	111.05	115.96	119.15	113.5	110.91	114.33	108.74	112.94	113.34	104.65	111.53
108.77	107.57	108.64	108.59	107.99	102.37	106.77	101.23	107.65	103.51	110.93	101.44	106.38	110.22	108.31	99.998	113	104.34	98.208	103.21	96.883	100.81	100.63	104.02	107.13	102.96	104.28	106.74	108.32	106.03	103.16	100.32	107.68	103.55	106.55	109.47	105.49	102.27	99.873	99.552	104.26	102.23	101.95	105.19	105.34	108.27	103.17	105.8	103.8	103.4
95.929	101.52	95.639	103.07	102.93	103.79	99.132	98.978	102.77	100.03	98.741	102.06	91.97	93.213	95.256	100.16	98.987	92.982	103.07	93.26	107.64	97.106	95.199	99.302	100.96	105.66	101.06	102.28	97.35	98.831	104.62	99.692	99.889	94.585	104.81	101.45	95.531	91.85	105.35	104.16	98.647	99.754	108.23	97.485	98.251	98.529	96.82	104.82	98.863	98.496
97.55	104.35	108.32	100.02	108.81	103.6	104.46	106.41	105.96	102.31	105.07	111.53	107.74	107.1	102.73	104.76	108.74	110.59	101.52	107.9	108.13	110.78	108.58	113.74	105.67	107.8	99.934	106.47	102.99	108.47	106.65	107.78	105.93	99.338	109.17	95.18	105.85	100.94	102.84	105.63	105.52	104.26	102.86	107.01	101.92	105.64	107.67	103.93	104.95	107.25
109.3	114.86	111.5	113.96	108.38	107.05	107.86	112.05	108.18	115.21	110.42	111.12	112.4	108.52	113.96	110.7	114.22	106.1	114.54	110.35	109.72	115.8	112.18	111.65	111.77	109.45	111.9	109.48	114.34	116.74	112.85	112.43	116.14	109.28	113.04	106.8	113.31	105.26	112.06	111.84	110.07	111.14	109.53	115.66	118.88	110.09	113.01	111.81	112.96	111.49
105	104.41	106.95	101.19	107.39	109.81	104.6	102.81	103.02	104.65	103.74	98.446	106.12	107.21	103.03	101.99	103.49	101.78	106.56	103.17	104.7	102.56	101.46	101.63	109.39	104.65	108.97	108.88	102.06	106.57	114.24	108.35	106.8	96.596	106.73	101.23	109.32	107.02	107.95	110.21	98.012	105.53	105.34	104.93	102.89	105.95	101.53	112.15	99.155	105.08
101.14	109.7	111.51	104.11	102.47	100.05	101.03	113.59	108.91	103.16	106.77	103.6	108.3	108.08	106.14	111.04	102.41	105.77	104.44	106.04	102.78	104.54	109.38	105.76	108.56	105.52	109.43	110.39	105.53	105.62	111.81	99.136	107.7	109.24	105.03	108.69	111.89	110.46	104.57	110.49	102.53	107.76	105.53	107.7	105.26	106.63	106.25	105.67	109.03	102
103.8	111.68	103.53	105.24	112.63	111.81	106.29	105.72	104.34	102.48	108.12	102.64	105.39	106.17	108.13	104.21	103.71	108.19	101.4	109.1	98.419	101.19	107.46	101.41	110.82	113.93	109.33	110.56	103	109.21	101.21	105.22	106.98	111.57	106.2	106.02	107.15	108.23	107.63	103.65	108.65	101.01	107.17	101.48	102.81	102.1	110.6	109.08	103.94	104.59
108.86	104.06	103.58	103.47	103.75	100.9	97.559	101.23	102.45	106.62	104.59	93.03	107.21	101.18	103.1	110.13	104.9	104.44	99.672	107.42	97.786	104.54	106.32	99.666	101.02	97.951	99.802	103.74	103.18	103.72	108.05	106.52	113.26	101.75	101.95	104.37	104.99	103.29	103.35	98.629	103.2	107.96	107.03	105.52	103.72	101.12	102.02	106.2	103.83	111.38
108.56	114.49	103.69	105.02	103.23	110.96	114.28	96.764	109.43	106.08	108.5	107.13	113.9	105.9	106.64	105.23	104.89	108.25	107.33	104.32	103.09	108.24	105.26	109.79	100.66	104.17	97.563	111.27	107.09	105.94	110.33	105.89	110.6	109.06	110.05	107.6	104.88	107.21	106.16	111.8	106.03	104.03	99.421	105.71	109.58	107.59	108.17	109.07	112.14	109.19
106.23	105.63	112.13	103.96	106.2	108.74	104.32	109.59	105.03	103.51	106.44	104.25	109.77	105.47	108.32	109.33	106.96	111.42	107.31	108.48	105.69	111.92	105.02	104.45	104.39	113.33	114.37	105	104.35	105.92	109.02	107.76	103.83	107.92	113.88	112.66	103.89	109.12	93.614	102.19	97.866	112.11	102.62	99.541	106.51	108.99	104.79	104.18	105.49	107.57
108.73	97.308	106.71	104.22	101.55	103.04	104.13	104.04	103.53	105.04	105	107.2	105.18	105.99	104.32	111.26	109.66	105.78	103.6	109.98	102.04	102.6	105.25	108.13	110.83	100.34	106.32	105.43	101.46	110.01	106.64	108.07	100.98	102.84	106.8	107.45	103.43	103.7	103.4	106.85	104.53	103.31	104.18	107.1	100.02	104.99	107.48	106.11	112.08	104.89
106.35	112.72	108.89	107.46	110.22	109.34	110.09	111.96	117.07	108.03	117.71	114.2	105.8	114.64	114.6	108.28	118.15	114.13	114.88	113.37	105.93	117.69	110.38	117.97	105.95	112.31	114.42	113.13	105.63	113.57	108.96	110.51	114.63	104.35	112.81	108.73	110.61	106.82	111.55	112.15	104.87	111.39	115.17	111.11	107.47	116.77	113.74	114.25	111.76	110.96
112.14	109.26	113.35	114.87	107.02	112.47	102.11	108.01	106.3	113.14	112.84	119.05	113.56	115.93	105.64	112.23	108.33	107.64	110.96	108.2	109.06	111.25	111.87	116.35	107.16	108.81	112.99	110.29	111.28	108.98	105.68	106.36	104.84	106.94	113.44	110.17	113.31	107.79	107.54	113.97	113.99	115.44	116.85	110.65	114.6	110.57	110.74	110.27	113.49	113.64
98.934	102.16	112.26	103.55	112.04	101.39	104.01	103.13	104.63	101.2	106.58	100.59	106.22	99.613	102.4	107.22	103.45	101.39	101.47	103.5	100.78	111.35	101.06	106.46	103.23	110.9	106.5	102.3	105.26	95.366	111.27	104.81	105	106.76	100.64	108.94	108.34	110.67	95.239	105.55	109.8	104.88	102.88	111.1	100.74	107.99	99.925	103.82	106.48	107.43
109.51	106.99	107.12	116.15	109.82	110.08	108.89	113.47	108.26	115.21	110.63	114.33	110.44	111.36	110.34	109.96	117	109.21	106.01	105.82	114.75	109.8	110.96	112.96	113.57	110.93	114	107.49	108.15	106.15	107.67	107.68	112.41	109.92	111.65	106.43	110.65	112.97	113.9	106.65	109.14	112.38	107.65	115.51	112.43	113.59	113.33	111.66	112.79	113.61
102.56	97.389	102.97	102.57	98.611	103.5	102.75	98.762	94.611	99.482	98.554	101.51	97.67	96.798	104.81	94.011	97.114	99.283	101.6	100.51	97.396	103.23	103.08	101.95	100.88	104.88	96.642	96.425	101.61	102.4	101.61	97.446	98.027	101.42	100.41	92.721	96.174	97.506	106.3	103.14	97.323	100.9	100.11	95.952	95.7	104.19	99.209	96.539	101.54	100.65
112.55	102.93	109.11	106.08	104.78	96.061	105.56	103.42	105.26	106.74	104.22	105.14	106.81	106.17	101.73	108.85	104.32	104.07	104.64	104.84	104.4	102.66	105.76	105.45	109.25	106.62	107.93	105.97	101.99	105.42	110.48	104.99	103.78	106.43	105.17	110.56	97.645	102.09	103.31	101.63	106.86	102.82	108.72	106.33	104.7	101.88	109.43	100.66	102.58	102.81
107.6	107.14	111.79	99.914	106.32	109.66	105.69	106.6	101.62	106.65	95.775	105.6	101.21	106.04	101.92	102.46	106.67	105.49	106.31	104.24	103.88	96.309	98.718	107.53	102.51	103.24	109.61	100.42	103	103.93	98.422	108.22	97.368	105.03	111.59	101.54	104.26	108.92	104.13	107.29	106.46	106.81	110.84	108.25	100.16	105.55	100.05	99.019	103.59	107.45
108.38	105.51	100.27	108.67	102.87	99.692	106.6	104.47	115.46	111.33	109.83	109.9	109.63	106.41	101.35	110.09	107.93	102.57	111.8	103.69	109.28	109.56	104.47	108.92	112.86	106.98	110.49	104.38	98.222	109.42	106.7	110.72	110.38	104.94	105.76	108.82	110.37	107.01	102.61	102.5	108.05	103.92	102.97	107.39	104.07	102.16	102.24	106.5	109.86	105.75
99.921	101.92	106.47	97.796	97.017	98.291	96.43	105.07	100.52	104.9	100.16	105.21	102.4	97.467	96.138	97.614	102.22	100.12	94.605	106.88	100.33	99.729	95.681	97.928	97.189	104.46	102.41	96.902	97.31	101.48	99.033	99.622	100.88	105.59	101.8	94.357	99.241	100.75	100.38	100.29	101.98	100.98	100.95	107.45	96.413	107.53	99.082	92.709	97.921	99.947
115.72	110.63	107.47	104.8	109.24	107.81	110.71	111.16	109.64	110.9	104.89	105.92	105.85	109.06	106.19	103.56	107.13	112.6	105.8	110.32	109.03	108.26	116.39	113.91	113.88	108.18	110.68	107.08	107.81	111.38	114.68	108.58	109.91	115.23	106.15	119.15	110.01	109.31	110.97	109.74	109.33	111.8	112.01	109.93	118.94	112.91	114.57	109.82	107.06	111.82
109.4	103.28	104.31	110.15	105.92	105.12	107.33	106.8	108.35	106.58	103.54	100.97	110.09	105	109.65	100.24	108.11	104.44	109.92	106.9	103.5	102.4	101.65	99.187	108.49	107.56	107.18	109.38	107.91	108.63	104.4	102.99	105.88	108.41	107.26	109.96	106.63	108.18	99.237	110.26	101.09	101.12	102.28	106.23	109.89	99.978	106.06	107.17	107.5	106.73
116.57	109.83	111.69	111.42	109.49	115.57	109.08	113.67	109.33	109.75	113.26	111.36	110.39	111.49	115.6	113.86	105.95	113.75	110.36	106.03	111.04	111.5	112.76	110.24	107.01	107.22	110.69	105.17	110.87	121.49	113.62	107.73	108.56	115.05	107.79	106.22	109.53	109.08	108.08	110.57	112.55	115.41	115.7	112.53	108.6	105.95	115.59	100.41	106.81	116.18
109.61	115.04	111.22	108.13	108.66	108.95	109.09	110.93	117.77	111.68	109.45	110.04	107.19	118.47	110.12	113.82	112.22	114.31	111.19	106.83	110.19	109.44	107.85	106.75	113.32	109.98	113.44	113.04	109.21	107.19	110.72	109.06	110.69	114.45	108.2	104.08	110.56	114.09	110.58	114.39	112.06	111.16	107.9	113.61	111.62	115.15	113.29	108.8	110.84	108.42
100.6	98.942	107.95	97.082	98.985	102.88	100.85	101.88	101.26	102.24	97.425	98.521	105.91	104.87	102.98	101.26	101.95	95.92	95.104	98.13	100.49	104.96	100.47	98.038	102.65	104.59	98.734	104.67	106.32	97.384	99.196	98.9	100.7	103.7	105.95	102.31	96.995	99.483	108.76	103.04	102.89	92.289	101.01	97.977	102.8	97.273	101.8	99.318	103.16	106.36
110.98	113.64	116.1	121.2	109.56	120.52	116.11	117.73	121.17	121.88	116.82	121.31	118.19	116.87	110.23	115.32	109.55	117.09	112.76	116.89	113.82	119.2	114.13	112.79	110.96	114.31	116.58	110.56	111.9	113.53	111.33	114.4	112.24	113.5	114.93	114.6	120.44	125.71	118.99	115.7	119.77	112.39	113.69	116.89	118.86	117.78	115.08	111.53	119.03	111.65
112.62	112.59	111.76	114.59	110.63	107.34	110	115.18	110.16	113.31	109.68	106.35	107.58	114.91	110.41	117.87	111.4	118.18	112.19	110.89	107.72	113.03	113.53	111.59	116.29	106.05	107.71	108.59	115.08	108.6	108.92	110.96	109.78	118.43	115.72	113.44	108.98	116.02	108.89	104.94	113.61	111.45	106.14	107.46	106.2	112.56	107.59	109.83	115.55	109.26
125.85	116.72	119.02	110.46	120.66	117.58	123.26	120.29	111.88	110	118.53	117.03	114.79	110.01	115.42	114.92	116.62	113.7	117.21	118.82	114.46	113.01	117.37	114.25	114.14	116.8	115.17	115.16	119.97	112.62	116.16	117.95	108.8	116.13	114.98	119.29	118.91	117.4	114.16	109.07	108.78	119.77	120.25	120.43	116.89	119.1	110.01	111.86	112.98	120.18
110.09	118.89	103.91	106.67	117.98	104.18	115.34	108.08	109.31	108.59	107.09	115.19	105.41	114.25	111.45	111.1	112.92	115.45	112.12	106.08	115.73	112.19	112.04	109.75	114.57	105.43	107.31	109.83	109.97	114.42	117.12	114.69	109.69	113.14	108.72	108.93	114.1	111.2	112.08	102.73	108.21	109.46	106.69	108.77	111.08	112.77	104.25	107.96	116.67	112.23
112.15	109.21	112.3	110.42	105.03	116.43	107.34	116.01	112.2	111.11	111.43	108.88	112.73	110.12	110.28	115.33	116.74	105.41	105.02	115.66	118.56	118.46	116.33	111.35	108.84	116.75	114.35	110.79	106.01	112.03	110.08	111.89	113.46	105.97	113.55	110.79	109.2	116.09	112.4	112.68	109.19	106.83	122.83	116.29	114.94	108.53	114.08	104.51	111.96	115.68
104.84	110.92	110.7	102.73	116.54	105.94	106.19	104.25	102.29	105.08	104.29	104.03	102.9	105.08	100.59	112.8	108.05	108.77	109.45	103.4	98.752	103.75	109.48	104.9	102.7	109.16	106.13	109.84	99.276	105.45	101.22	103.55	112.11	103.16	103.23	106.24	104.52	103.2	107.22	107.3	102.5	104.01	107.81	111.61	103.85	108.84	105.13	103.84	110.43	100.39
97.079	99.957	99.612	95.135	98.68	99.563	98.804	102.82	99.438	104.15	94.596	107.62	100.4	100.3	101.97	101.5	94.676	99.661	101.48	95.316	96.939	96.676	98.564	98.874	102.07	96.951	95.575	89.498	102.48	94.42	94.939	105.9	103.56	98.897	99.292	100.42	106.62	98.518	92.911	101.55	96.6	98.902	103.26	101.54	102.34	97.713	98.153	100.44	102.56	109.2
101.15	100.63	110.69	105.09	104.17	107.7	107.25	102.09	105.26	105.51	110.15	109.78	108.82	106.27	104.15	112.6	107.69	109.1	106.39	100.85	110.52	111.84	107.95	103.31	101.54	105.63	106.46	107.44	107.66	106.23	104.64	104.7	107.16	104.65	108.08	106.04	108.51	104.4	103.11	111.65	107.42	112.44	108.78	107.66	104.47	113.54	108.11	107.16	101.33	104.27
98.281	112.16	107.22	102.64	103.36	99.276	105.38	107.12	103.43	96.566	105.02	106.52	106.32	102.2	106.74	106.88	106.24	101.78	100.82	108.65	103.29	104.16	99.002	105.88	106.5	102.69	106.79	100.98	103.51	100.01	107.86	104.08	108.14	103.55	104.63	102.14	108.26	104.5	106.91	100.72	106.55	103.34	105.09	105.51	98.515	114.18	110.9	100.23	98.946	97.555
104.53	101.75	103.23	101.61	102.6	106.01	103.38	108.56	100.35	106.98	105.39	104.46	98.605	104.66	108.63	99.284	112.49	107.87	111.91	108.03	101.91	110.28	106.89	112.29	109.02	100.73	105.9	110.09	110.85	104.65	108.25	109.98	112.81	110.08	107.19	104.86	103.67	111.66	114.78	113.29	105.22	100.83	104.05	104.02	108.05	98.237	111.51	100.74	104.92	113.13
106.78	110.07	113.61	117.57	112.13	105.97	106.15	111	106.28	107.29	106.21	111.68	112.97	107.12	112.62	113.2	104.76	110	109.02	110.99	108.07	105.96	111.12	109.66	110.55	114.51	115.69	110.05	111.01	108.52	109.68	111.75	113.39	106.58	114.04	116.74	110.27	105.41	111.03	114.96	115.33	106.58	107.85	107.39	114.25	116.19	109.93	107.52	112.18	112.22
108.91	104.03	109.54	105.3	103.4	102.82	103.55	104.2	112.38	102.3	110.55	101.74	104.65	103.76	104.51	106.33	107.74	104.19	108.51	104.44	105.64	102.28	104.63	103.51	98.298	107.75	104.43	106.92	110.87	106.17	104.52	106.34	104.57	107.1	99.625	103.93	103.81	102.42	107.85	108.31	100.35	105.74	106.84	100.65	104.45	105.53	108.28	105.54	108.37	107.26
112.12	109.11	107.98	106.12	99.38	105.64	104.37	102.78	103.67	104.4	105.45	101.37	107.57	107.2	110.83	112.57	110.92	106.05	101.41	109.75	108.49	100.53	112.45	105.08	104.47	105.82	108.3	110.49	106.72	105.94	114.91	99.524	110.18	105.08	105.54	107.21	106.92	115.1	98.701	101.82	106.89	103.64	107.62	104.14	104.39	109.61	102.81	109.23	105.31	105.96
112.66	112.88	111.54	110.91	106.56	112.47	107.92	106.69	113.3	115.54	111.66	110.47	116.24	109.91	109.76	111.24	115.38	108.22	117.14	109.75	115.89	112.8	115.7	110.24	112.02	107.71	105.73	104.97	111.75	113.41	116.38	110.17	110.43	109.34	112.03	112.66	121.89	106.77	112.13	107.38	115.11	115.66	106.07	109.5	108.79	113.59	107.61	106.74	110.07	117.33
99.007	97.675	98.587	104.35	100.93	102.79	99.707	100.57	102.62	96.922	97.507	109.42	96.597	94.446	103.02	99.464	95.905	99.53	101.52	101.34	100.45	97.126	97.054	93.884	99.172	103.11	102.02	94.841	104.27	100	97.462	104.44	103.21	99.979	103.82	96.18	102.34	99.203	102.79	98.871	100.85	101.4	100.8	106.25	100.43	98.338	97.15	104.68	97.67	100.32
102.33	97.948	103.19	102.98	103.65	103.73	96.267	96.247	108.55	100.87	104.13	106.71	104.29	102.9	99.845	103.02	98.165	104.83	106.65	100.6	100.61	98.037	102.09	101.23	103.94	101.36	99.326	99.739	101.03	102.85	99.077	99.447	103.48	98.816	97.243	95.595	99.834	100.82	103.85	100.54	104.27	104.88	96.85	97.45	102.21	98.213	93.562	99.661	104.72	96.91
105.07	106.74	107.37	105.68	106.37	108.5	108.26	102.21	110.2	102.22	108.51	104.59	104.52	108.47	107.87	104.92	106.5	101.91	102.09	106.21	108.54	105.41	107.27	104.46	106.27	110.19	106.06	102.62	106.67	102.97	100.85	110.1	103.27	109.93	103.62	97.949	101.49	101.42	105.21	101.11	101.59	108.38	110.89	105.51	100.91	105.3	105.05	107.06	105.85	111.94
94.488	102.63	99.852	106.4	94.784	99.765	98.363	96.88	100.65	101.61	90.575	100.44	101.94	99.021	100.66	106.91	103.38	102.8	99.176	97.226	107.63	93.305	88.999	98.917	98.165	95.861	100.66	100.42	98.512	102.08	98.936	100.33	103.56	94.285	101.55	97.402	100.19	100.85	99.989	96.147	103.87	108.49	102.16	102.66	102.37	100.45	102.01	93.793	104.02	102.72
117.42	118.63	114.63	110.84	116.27	120.11	116.47	118.73	115.5	117.36	117.4	116.1	119.67	117.9	113.44	121.34	119.77	114.74	114.17	116.36	115.5	117.59	120.9	116.53	118.3	110.79	112.78	118.19	115.02	112.35	118.66	111.25	113.54	119.22	116.4	117.59	121.1	117.15	114.95	117.78	117.48	119.27	119.31	115.05	117.71	119.8	115.52	117.06	115.45	121.28
103.53	107.86	105.17	99.384	109.36	105.96	106.52	103.65	109.81	107.31	106.7	107.3	106.16	109.39	108.1	112.67	106.23	104.65	102.59	99.345	102.21	111.12	108.71	108.74	107.86	106.59	99.693	106.7	107.3	98.428	101.42	101.6	100.88	101.46	101.38	104.63	106.92	99.761	104.87	104.59	109.07	104.86	101.84	104.38	102.68	106.53	99.21	102.03	102.54	105.22
112.49	116.11	111.96	113.98	114.64	117.37	115.9	110.5	107.95	109.84	110.38	107.53	121.97	112.08	108.56	113.05	114.17	106.23	114.12	111.65	113.63	115.25	112.97	113.56	113.58	115.52	111.71	109.97	108.25	109.96	108.26	110.69	113.2	109.87	117.24	112.78	113.13	108.39	105.54	109.58	112.84	111.37	117.29	109.23	112.13	111.3	108.9	112.36	117.45	118.04
101.67	109.8	110.55	104.13	110.02	112.19	107.71	109.31	102.16	104.1	106.34	104.55	102.99	99.488	104.08	101.47	103.93	107.05	102.9	101.1	103.76	102.59	99.241	102.35	99.146	100.79	113.14	108.86	108.67	107.01	103.25	106.68	110.13	106.62	107.58	105.95	109.01	103.38	103.72	103.37	103.78	108.17	105.92	99.44	104.47	101	103.61	108.49	110.22	97.086
107.25	103.32	105.99	106.5	106.1	101.59	101.04	99.542	114.53	107.15	103.83	102.53	103.25	102.7	106.18	105.87	109.6	103.52	112.32	102.02	107.18	108.59	101.16	103.12	105.65	105.64	104.79	106.16	101.45	106.46	102.82	106.23	114.06	107.02	106.48	108.86	102.97	105.9	101.22	106	100.28	104.76	106.21	99.393	112.5	103.6	103.34	102.31	103.5	108.11
106.86	111.8	110.34	112.61	103.44	108.02	107.8	108.8	104.41	113.92	113.26	112.32	106.43	110.81	113.25	105.17	107.4	103.94	108.92	108.33	106.43	107.46	109.07	111.81	108.08	108.91	109.18	111.16	107.11	109.35	105.06	108.84	114.39	102.45	112.83	107.11	113.06	110.65	110.02	107.23	116.26	108.83	109.04	112.2	116.71	111.79	109.22	109.87	109.78	104.08
98.731	101.42	110.62	102.28	104.24	103.34	110.06	105.58	105.45	103.27	111.28	103.97	109.69	111.13	113.77	110.19	106.68	101.42	104.5	107.21	102.9	101.32	103.58	98.084	109.01	113.67	105.09	104.4	102.84	103.82	105.79	103.86	102.84	104.85	104.82	98.276	111.75	106.89	109.21	102.58	101.02	108.94	105.73	106.49	108.41	99.727	107.38	104.9	102.64	99.379
106.62	105.28	108.04	104.79	105.66	100.59	105.08	99.036	105.78	109.91	102.91	113.35	102.71	106.03	107.31	108.19	98.97	99.606	103.6	105.6	112	108.65	108.2	106.57	108.52	104.63	108.07	108.17	101.57	103.07	107.82	107.43	107.33	111.76	109	98.867	105.69	107.5	108.5	99.424	102.72	107.85	106.63	109.91	102.79	105.84	102.6	101.08	108.17	105.78
106.65	103.39	102.24	105.9	103.04	108.72	103.76	107.78	102.59	105.21	104.42	103.09	109.51	103.89	106.87	105.42	111.55	105.75	102.84	106.22	102.23	101	106.63	111.08	107.65	102.65	97.581	104.21	103.8	108.66	99.616	102.24	105.59	101.88	104.1	103.42	100.42	100.64	113.33	105.28	95.794	104.81	107.9	106.38	104.58	102.51	104.53	105.39	110.16	106.03
105.6	99.334	106.44	100.5	107.98	104.17	102.46	109.65	106.34	113.1	113.23	105.99	103.55	106.5	106.87	101.36	100.97	109.05	99.895	100.32	112.24	109.98	101.24	106.62	108.36	106.72	108.97	102.2	103.88	101.77	102.46	104.76	106.49	107	97.359	110.13	106.36	107.64	110.68	109.35	108.77	104.94	104.98	104.46	112.77	106.46	107.24	108.58	101.34	99.933
104.36	94.53	101.41	98.663	97.723	98.378	100.92	99.541	98.333	103.01	109.73	95.143	91.713	100.41	97.673	102.04	99.253	105.95	108.68	94.748	95.674	104.89	92.427	96.757	105.27	100.5	104.11	101.91	97.306	102.15	99.939	99.544	98.048	98.763	97.807	97.599	95.464	97.795	102.75	105.71	100.68	102.68	98.659	98.283	95.21	96.33	105.85	98.814	94.231	94.386
108.5	106.87	102.93	103.46	105.54	106.23	107.58	102.2	104.64	106.79	98.642	108.03	98.753	108.4	106.71	102.41	106.4	103.19	103.8	101.6	103.38	104.43	101.57	107.17	103.64	107.1	109.18	109.46	107.52	107.18	107.54	107.82	106.93	102.1	106.6	110.97	107.48	105.53	105.69	106.94	101.25	101.87	105.68	107.35	115.09	103.02	99.782	101.04	105.77	100.17
102.35	99.221	103.36	99.037	92.876	100.46	106.31	103.6	99.49	99.482	102.16	98.384	102.21	103.7	99.052	105.44	95.649	104.47	105.02	100.44	100.32	103.68	98.578	100.75	103.62	98.677	100.79	102.2	99.483	99.064	97.95	97.789	104.52	104.61	102.19	96.569	103.44	100.67	98.85	100.4	100.27	109.67	106.49	101.24	105.65	99.364	98.959	100.46	106.05	100.77
115.5	117.03	117.84	120.66	116.7	113.06	108.54	114.71	112.5	110.82	110.17	116.94	105.47	112.12	108.31	114.63	112.05	112.26	113.34	113.02	106.82	109.76	112.61	112.08	112.36	113.97	115.46	108.34	110.65	111.92	118.57	112.26	112.61	114.12	114.98	119.94	106.73	118.7	112.14	108.85	111.82	111.73	108.58	112.28	107.33	113.91	117.39	113.15	116.69	112.4
109.06	109.28	110.47	112.72	109.14	113.82	113.59	110.63	112.41	108.35	112.7	111.49	109.75	111.69	115.81	109.01	106.1	109.37	119.13	114.44	109.12	113	115.26	113.57	113.05	119.9	106.09	110.3	107.82	110.55	115.12	104.67	110.53	122.33	109.42	112.51	115.89	116.23	108.5	116.3	111.5	113.26	114.93	111.66	113.94	113.66	107.81	111.07	108.56	115.74
115.49	113.43	109.92	116.34	111.4	116.29	110.85	114.85	114.01	106.14	113.93	113.33	104.9	111.51	116.64	110.99	111.58	118.14	111.54	111.4	119.75	118.35	108.86	114.38	114.32	111.09	115.73	112.14	111.19	109.18	110.39	112.64	111.58	110.31	110.89	114.44	112.86	110.72	109.35	110.39	110.8	112.83	110.89	109.73	111.79	117.7	120.15	113.43	110.04	109.12
104.96	105.87	111.28	115.14	111.82	106.29	105.89	105.64	105.96	108.59	107.4	103.89	105.7	105.27	103.71	100.28	108.99	106.15	111.03	109.7	109.91	104.75	103.41	102.97	104.7	106.57	103.85	98.332	104.76	107.49	105.74	105.57	106.33	106.04	107.48	106.22	104.17	107.04	107.4	103.41	100.63	102.82	102.81	109.39	102.8	104.4	97.148	106.7	102.46	103.83
95.552	95.271	106.23	93.631	95.761	89.414	91.673	92.783	98.383	106.74	94.751	100.35	97.562	102.78	99.272	105.56	99.701	98.862	100.82	99.126	98.795	102.08	95.546	97.919	101.38	105.49	98.939	100.5	95.765	95.952	101.74	100.12	101.91	98.057	105.1	101.82	92.305	102.11	103.43	100.24	94.068	93.757	107.85	101.16	101.17	98.375	98.997	103.83	94.118	97.476
117.68	109.9	117	116.71	118.45	113.19	111.64	107.91	108.9	113.66	109.65	110.34	112.9	105.94	108.68	117.64	108.25	110.68	115.72	113.18	118.64	117.12	110.78	110.81	114.56	113.12	116.88	111.56	111.84	113.49	108.39	114.66	113.31	110.97	115.31	113.44	108.3	115.91	114.88	113.67	111.94	111.01	113.24	112.15	113.63	112.16	113.41	113.04	123.21	116.49
108.34	102.21	102.89	102.93	101.21	108.36	102.56	103.99	101.2	105.07	105.76	112	106.78	110.16	101.21	105.46	104.25	108.42	109.7	111.84	104.32	106.31	106.39	107	106.26	106.97	108.49	102.91	104.3	106.69	104.12	109.21	106.71	110.2	110.76	107.19	110.42	100.74	104.15	105.08	110.49	98.574	100.03	108.32	99.975	105.8	104.66	109.31	107.42	96.949
105.84	102.58	104.24	107.3	105.87	102.76	108.1	114.28	110.55	100.65	112.39	102.74	109.47	106.3	106.89	99.717	108.02	102.65	111.01	105.92	110.92	104.37	107.6	106.41	106.28	107.16	100.2	102.91	105.17	102.42	103.42	102.67	105.97	105.62	100.63	104.62	104.16	111.58	106.67	107.16	109.32	109.48	112.13	104.29	101.78	107.86	101.52	107.69	103.82	101.39
99.896	96.982	100.58	98.515	95.879	98.296	98.651	102.34	101.96	99.468	98.923	99.118	96.255	99.669	99.403	103.84	100.73	95.583	105.24	101.83	102.16	100.63	102.24	104.6	104.99	99.969	103.27	104.3	106.97	101.23	94.086	98.683	101.3	98.324	92.729	99.865	96.745	100.94	108.86	98.911	104.59	100.96	99.96	98.011	97.123	95.464	102.09	101.19	97.684	107.75
108.21	109.17	106.77	103.68	109.24	104.22	108.28	107.32	99.051	108.91	108.86	105.58	108.83	104.25	103.33	109.95	110.06	108.12	114.98	111.6	107.45	110.89	107	108.42	110.04	108.86	101.96	107.3	106.13	103.06	106.05	105.8	99.438	109.69	108.52	110.4	105.27	106.56	110.44	109.25	104.42	107.22	106.58	105.83	110.15	103.02	108.04	102.26	109.38	114.76
116.52	109.31	110.72	113.04	113.28	112.79	110.47	114.88	120.16	112.75	116.95	108.5	110.62	108.92	112.72	109.14	116.45	110.9	108.46	106.18	109.48	114.76	112.46	106.75	111.44	109.32	105.43	109.41	117.43	113.13	119.09	109.61	113.63	107.53	106.04	110.82	109.91	112.78	110.37	108.43	114.47	113.11	112.35	110.41	111.12	113.14	112.31	113.79	105.8	110.96
103.42	109.34	105.35	104.79	104.1	106.43	104.59	105.35	105.6	103.35	110.09	104.07	105.85	108.89	104.67	107.06	105.95	113.79	107.59	108.37	103.1	100.46	104.36	100.64	101.72	106.38	108.19	107.33	105.23	103.43	112.78	102.49	100.84	100.58	116.51	105.9	104.93	106.65	105.5	108.2	104.47	107.78	108.02	105.39	109.51	108.52	112.24	105.27	111.61	106.75
100.12	98.489	96.149	100.48	98.322	95.806	99.135	99.383	97.664	96.788	96.635	98.082	100.17	99.604	104.34	99.587	95.609	103.11	97.297	98.567	106.21	102.99	95.472	101.36	99.526	102.42	99.098	98.491	101.25	100.48	96.022	103.69	102.5	99.728	105.59	108.36	95.091	94.423	94.261	100.05	104.67	96.794	103.33	100.15	104.19	101.22	99.956	100.45	103.39	104.69
101.49	102.86	99.911	102.04	101.55	101.09	94.803	111.15	100.55	93.384	100.7	98.91	95.428	99.67	100.51	93.122	102.9	103.65	102	99.542	104.92	102.37	97.039	108.04	101.99	98.99	100.92	103.72	101.51	93.169	100.8	100.19	100.36	102.09	102.23	103.33	101.37	104.17	92.161	99.881	103.63	99.463	96.195	100.42	99.61	103.95	99.481	104.47	103.35	100.33
105.1	106.64	109.39	105.83	106.63	108.61	111.62	99.634	106.29	110.3	111.01	110.98	106.71	111.45	108.11	111.02	102.49	110.06	98.573	106	105.64	106.03	111.82	104.4	108.55	102.81	110.26	105.86	104.81	101.44	100.87	102.45	102.09	105.91	108.37	104.71	106.24	102.82	101.7	103.54	96.076	113.73	110.27	104.41	107.52	108.52	104.87	99.26	106.35	108.94
100.93	100.34	98.751	98.679	98.067	105.29	94.604	97.614	95.058	102.06	101.9	100.49	103.61	101.8	107.37	100.83	98.729	102.67	100.7	102.44	101.35	103.08	98.892	102.76	107.48	104.9	94.311	103.59	99.629	99.866	96.976	101.15	92.949	98.321	104.11	100.93	101.21	95.657	90.521	102.83	97.183	98.285	95.411	103.01	101.53	96.175	99.147	98.16	97.57	108.54
106.04	102.34	104.2	107.06	101.06	111.11	112.12	106.64	103.88	109.59	104.89	104.88	106.61	102.76	107.88	106.38	109.38	106.93	101.5	111.13	104.3	100.1	105.7	107.6	106.39	103.03	104.83	100.79	104.4	105.3	113.39	104.47	102.66	106.26	107.09	108.21	106.04	100.23	101.97	107.31	101.24	103.39	108.15	107.18	107.64	103.14	106.14	108.61	109.72	103.3
111.82	102.86	100.2	100.48	102.2	103.18	100.2	104.7	105.68	104.13	103.14	102.28	102.97	103.89	101.35	103.54	101.31	107.5	99.148	101.23	101.03	105.16	102.5	104.86	106.47	109.03	105.61	108.51	105.57	98.969	94.991	106.91	106.15	108.58	104.98	107.24	102.26	106.62	104.74	98.649	102.97	102.32	106.57	104.12	111.32	103.94	109.39	102.8	92.513	107.28
112.25	105.51	109.68	113.84	112.58	115.54	105.81	108.34	116.16	104.57	106.05	108.67	107.22	115.19	110.38	115.04	108.7	111.31	104.82	110.02	111	110.64	117.07	111.33	112.25	117.46	112.32	112.44	109.14	113.59	114.21	111.45	109.75	115.73	119.88	110.79	107.11	101.89	108.62	113.55	114.35	117.1	109.15	116.12	111.01	105.65	103.18	111.84	116.47	111.04
106.61	104.1	101.28	106.56	100.75	105.46	110.58	108.65	102.43	99.663	105.53	103.39	107	108.06	104.83	112.07	102.5	106.83	102.74	103.9	97.935	107.5	105.63	103.52	102.99	109.94	108.45	102.53	103.55	104.98	108.54	105.2	102.76	104.41	105.58	106.1	107.08	104.23	100.47	107.31	109.23	101.37	104.07	106.72	106.36	101.77	101.87	103.38	103.05	105.24
104.5	104.31	109.92	112.92	103.44	110.31	105.44	103.28	106.96	102.09	103.33	106.89	104.11	105.68	99.512	108.06	116.71	104.93	106.93	107.43	103.03	108.08	109.16	108.86	106.31	101.75	108.72	105.6	103.06	107.49	110.88	97.837	104.69	106.4	104.95	108.63	106.59	109.76	110.39	106.06	102.54	105.95	105.63	108.3	103.23	106.49	104.8	104.74	107.23	100.13
114.43	105.54	108.67	99.455	101.86	103.35	107.62	107.2	105.05	104.34	106.22	103.85	111.11	105.91	103.49	107.09	105.78	108.91	102.54	104.47	109.25	104.46	108.5	103.33	112.85	108.56	101.92	105.94	105.08	107.54	109.37	100.39	101.15	101.22	101.06	103.86	105.9	111.29	101.71	110.89	97.292	104.36	111.91	102.69	104.6	109.73	102.41	107.3	104.11	104.51
105.23	102.75	104.37	101.98	99.317	105.92	102.15	99.221	109.58	107.88	104.5	106.68	114.55	108.69	108.07	108.65	103.25	107.28	113.3	103.85	108.67	109.65	102.2	107.72	103	100.61	100.5	104.84	110.32	111.04	107.87	109.55	112.35	106.82	101.8	103.62	101.77	110.08	100.03	100.57	103.22	103.88	105.15	108.94	108.56	108.46	109.51	102.94	102.28	108.98
107.28	101.75	105.82	107.86	109.13	104.62	99.46	104.16	103.86	106.68	105.34	108.86	103.25	102.16	101.82	104.44	110.75	104.05	110.65	102.6	107.25	106.32	108.33	109.28	98.584	110.9	105.85	102.18	110.41	103.26	110.45	103.55	107.18	106.75	105.63	105.02	105.9	97.115	106.34	105.78	104.7	107.28	110.93	104.32	105.64	107.16	104.31	101.41	104.15	109.58
100.69	98.829	100.61	96.224	97.303	100.87	101.43	101.36	96.826	95.772	99.74	92.964	103.56	96.927	94.956	100.72	103.85	98.138	94.586	104.7	99.886	101.88	98.72	94.589	106.3	96.749	105.49	97.327	93.166	101.59	95.327	96.244	101.28	92.475	100.66	102.47	106.14	103.78	95.856	99.576	100.81	99.332	103.09	96.016	108.55	104.19	100.85	103.96	99.348	99.717
98.217	96.849	100.01	103.08	101.42	98.339	101.38	101.14	106.81	108.35	102.02	99.746	111.77	101.85	102.22	102.94	97.401	108.08	102.29	98.232	108.57	101.14	102.17	102.76	103.48	106.83	103.68	101.05	107.26	99.403	108.07	103.8	99.903	106.26	107.96	100.89	109.84	99.738	106.47	103.99	109.65	104.42	103.86	100.85	100.98	109.53	103.58	101.91	107.99	104.19
100.1	99.102	108.35	96.714	102.07	92.067	97.421	100.5	100.53	99.501	100.92	102.99	95.292	101.05	102.94	105.16	94.331	103.46	99.301	98.911	101.84	104.49	97.125	100.96	100.79	92.159	97.382	94.231	98.388	100.51	95.137	101.09	102.32	102.08	100.11	103.94	95.613	98.88	92.702	108.25	98.847	103.04	97.164	99.96	104.99	94.814	100.5	105.16	104.66	99.391
100.63	94.005	96.817	102.79	98.796	102.04	97.551	102.86	102.37	100.07	102.49	102.12	101.33	98.716	97.788	100.7	99.372	101	99.429	96.979	93.682	98.213	96.303	105.25	98.133	96.179	104.38	100.16	104.52	100.03	102.17	100.3	101.45	102.44	98.449	101.04	99.737	97.146	94.99	102.26	99.023	101.18	98.027	96.886	103.98	100.74	96.696	94.433	99.896	102.49
118.11	116.32	119.58	119.85	116.52	119.31	116.97	115.91	119.35	116.34	120.24	117.69	117.18	117.24	113.7	118.41	118.13	117.22	114.85	115.54	118.42	119.04	118.55	114.86	120.22	115.48	116.72	122.23	112.05	113.25	116.98	113.98	122.92	113.37	117.15	118.1	116.46	124.34	113.67	116.91	113.48	119.09	117.14	116.4	120.42	115.35	116.1	114.78	111.01	121.83
119.79	115.3	119.64	116.54	121.03	112.54	111.96	122.61	120.98	127	125.62	121.14	116.02	117.3	119.63	115.59	115	118.45	111.88	127.21	120.91	122.12	119.85	117.2	116.92	116.65	119.78	119.28	114.39	113.64	114.73	116.6	120.79	116.82	119.15	116.68	118.55	118.24	115.81	122.35	122.37	114.77	113.61	116.1	118.91	115.45	115.85	121.57	111.38	117.09
104.36	104.25	104.38	107.19	103.01	104.04	106.06	105.51	101.14	101.92	99.101	102.15	108.15	109.34	104.05	108.25	109.28	103.31	109.88	112.82	104.92	106.1	107.13	109.66	103.43	102.39	102.23	103.69	104.3	108.5	107.72	100.91	103.77	105.9	106.93	106.9	107.43	109.18	104.16	108.7	101.32	94.344	105.63	113.34	102.59	109.52	105.51	106.96	108.59	106.47
108.99	111.71	109.48	106.98	106.73	102.83	109.22	109.95	105.69	110.1	99.86	106.79	110.31	101.96	103.78	109.89	110.53	109.48	107.37	110.51	98.217	105.97	112.57	108.36	112.14	101.94	104.88	112.27	107.46	98.711	108.5	103.9	109.29	108.14	106.9	101.57	109.85	100.8	101.44	107.78	103.42	105.29	108.15	108.53	105.08	103.1	98.639	102.34	106.09	107.37
105.76	107.92	101.77	104.88	97.523	101.04	108.91	102.67	103.82	106.55	104.14	103.63	104.84	111.56	104.68	106.45	104.78	101.43	112.14	111.56	109.34	108.07	103.5	103.89	104.63	108.74	106.9	102.87	112.32	104.81	106.34	104.74	101	99.749	102.47	106.7	102.53	107.6	107.24	107.86	99.433	107.32	107.37	102.14	105.75	107.47	109.55	105.7	113.25	107.08
103.44	101.12	98.356	96.149	101.21	106.13	99.7	96.856	101.97	98.861	98.324	109.27	106.21	93.581	98.304	98.908	106.2	93.152	98.568	108.54	101.7	102.75	101.78	97.82	101.82	100.1	99.533	96.106	99.982	95.426	102.17	102.31	105.69	98.986	99.761	106.11	102.12	101.12	97.948	102.1	99.612	102.74	101.89	100.9	99.412	105.55	106.22	103.55	105.47	95.325
104.05	106.38	106.39	102.52	103.97	104.3	106.1	106.67	101.92	109.71	105.88	104.72	104.06	109.59	94.981	103.1	104.95	109.93	103.73	103.75	107.51	100.93	103.13	102.58	105.36	97.534	103.95	102.16	96.967	104.19	105.73	103.22	98.284	105.65	106.18	102.99	105.49	102.09	105.14	106.04	100.91	99.549	101.22	99.833	106.72	100.22	97.883	104.66	105.53	105.95
110.11	106.33	109.69	105.83	107.35	112.62	104.07	100.57	106.17	104.85	106.81	110.18	108.35	103.65	102.59	109.04	107.27	115.66	104.96	107.48	108.36	102.92	104.59	104.11	107.21	109.3	109.87	113.38	105.3	106.61	105.01	101.86	104.59	105.29	104.38	101.05	103.22	109.73	111.26	99.672	103.48	106.24	105.13	103.32	109.48	103.42	104.82	107.86	101.39	110.27
99.926	104.54	101.63	105.08	107.18	102.89	106.78	100.84	107.59	104.15	109.34	106.19	108.06	111.21	104.68	107.31	106.5	109.46	110.12	110.49	101.36	106.78	116.94	110.17	104.01	104.33	103.81	104.73	104.76	99.845	110.74	99.36	101.78	106.13	98.644	111.36	109.6	110.87	101.09	109.97	109.59	104.69	102.73	102.45	102.64	102.48	100.75	105.46	101.56	108.42
108.41	108.64	102.25	107.38	103.03	104.54	106.93	110.77	105.93	108.28	109.45	107.5	109.87	108.14	107.72	105.2	108.13	104.92	102.6	111.16	104.25	101.52	104.46	111.81	105.54	106.46	111.23	103.25	107.84	105.75	103.86	112.94	103.89	107.86	109.47	101.96	103.35	111.06	108.76	105.67	107.86	105.43	108.15	108.12	98.064	101.08	105.48	105.77	110.25	106.59
98.408	96.368	106.43	96.541	101.5	101.38	101.44	101.28	99.036	100.37	99.685	103.95	97.674	94.046	102.85	104.79	98.491	98.335	101.14	97.562	98.478	96.502	100.25	98.641	93.937	98.95	95.16	99.233	98.715	99.531	99.664	99.97	97.92	96.705	96.813	103.54	95.452	98.728	100.13	100.55	104.55	103.85	100.13	103.26	94.355	100.57	97.912	100.2	98.432	103.97
116.55	113.66	112.12	108.78	113.02	110.57	108.76	109.79	112.49	115.35	108.33	115.01	114.51	117.17	108.35	107.53	110.64	112.04	104.8	115.77	104.05	100.67	104.71	109.48	113.68	105.73	106.42	112.54	111.12	109.96	106.81	110.73	109.83	113.74	112.51	110.5	112.9	118.37	113.46	114.04	113.24	119.27	103.77	112.62	113.74	110.28	114.42	113.22	108.39	110.76
101.28	99.741	103.77	102.55	103.46	115.54	105.01	107.42	101.05	110.61	101.48	103.92	103.52	106.2	107.21	107.18	105.87	108.83	106.59	104.56	98.749	104.62	97.822	117.46	100.36	108.77	110.43	112.54	105.89	107.91	109.72	100.1	108.13	105.23	104.64	113.84	105.41	108.04	108.76	103.29	106.1	98.624	105.01	104.17	102.71	108.39	107.14	103.73	102.35	106.5
101.66	104.5	106.3	109.14	103.48	107.82	108.71	109.26	102.53	112.02	107.61	106.25	104.38	109.32	99.833	101.12	100.72	107.45	106.69	108.64	103.81	104.37	107.91	100.38	103.94	110.39	100.39	106.21	108.22	108.47	108.36	100.92	109.99	108.12	105.54	104.87	108.52	105.21	106.84	99.09	105.42	105.88	102.12	106.45	102.14	107.28	104.93	111.59	100.94	102.21
107.2	110.05	109.56	111	110.23	108.64	106.6	107.63	115.4	115.38	108.75	113.61	107.58	110.72	111.8	109.56	106.16	115.42	104.56	111.58	109.34	105.46	105.02	111.64	111.64	107.39	108.75	104.73	116.92	113.11	110.53	104.74	113.9	110.89	113.71	111.14	105.03	111.63	113.68	105.37	114.81	109.27	113.54	101.31	104.62	108.27	108.31	110.27	110.5	109.16
99	99.676	106.94	108.52	102.81	101.39	111.27	106.03	106.73	97.229	100.22	107.36	110.32	101.71	104.31	109.73	108.47	102.66	108.6	106.67	109.32	99.011	97.258	98.387	103.15	101.39	103.97	102.07	104.34	110.72	107.23	108.16	104.23	104.09	102.23	108.25	107.23	100.76	104.32	106.68	99.337	104.73	102.72	106.95	102.65	109.11	106.04	112.85	101.46	109.32
102.73	108.38	106.21	104.68	110.04	103.78	106.89	105.91	108.38	106.11	105.37	98.823	101.03	110.88	103.98	100.34	100.02	108.17	101.56	106.28	111.74	106.68	111.2	111.49	100	109.39	110.6	115.9	107.69	107.96	105.45	103.29	106.05	105.54	104.73	106.04	101.78	110.49	107.16	104.84	109.97	105.84	104	104.27	105.02	108.41	107.1	112.74	108.41	102.85
100.91	108.16	102.55	108.95	98.22	109.11	100.12	108.23	102.75	110.02	106.34	111.54	107.75	108.95	101.62	105.76	108.16	102.2	111.06	110.5	105.17	100.98	104.02	102.92	110.22	105.41	104.33	96.908	106.7	99.185	102.74	110.71	110.66	107.77	103.43	109.1	105.79	103.05	100.91	110.41	109.15	105.85	113.32	104.61	103.38	109.48	102.89	111.08	109.4	110.44
108.68	120.31	112.19	112.27	110.42	109.84	112.24	106.86	107.83	111.33	107.18	108.13	107.92	115.02	113.24	111.42	107.67	115.73	110.07	107.76	109.52	114.15	110.55	108.83	119.17	114.38	110.23	112.36	112.35	107.45	112.95	107.62	116.57	106.55	110.53	112.62	109.97	105.93	112.63	106.85	113.58	106.67	109.18	105.71	109.2	105.32	109.53	109.24	115.01	114.25
112.88	114.65	116.39	111.36	109.86	109.23	113.84	112.22	115.05	115.81	107.15	114	115.29	118.56	112.93	110.83	114.25	111.28	111.06	110.86	109.88	104.27	111.93	111.76	108.99	109.33	110.52	113.75	114.38	114.02	111.55	109.28	112.13	113.44	110.4	114.02	113.58	107.22	113.06	110.95	110.97	111.53	111.14	110.17	118.29	112.62	116.4	111.04	109.73	110.94
109.97	107.71	111.68	113.28	112.07	110.28	115.99	108.24	113.91	119.89	109.24	116.39	113.37	113.69	109.19	109.32	112.74	118.74	113.88	106.46	113.97	114.73	109.36	109.79	115.38	108.94	113.23	109.68	110.37	109.22	110.2	114.72	105.95	112.7	112.62	109.14	109.45	107.9	114.27	112.03	118.63	112.93	108.84	114.56	117.05	113	112.53	109.97	115.11	110.19
99.282	101.11	99.312	99.616	105.63	98.856	99.244	100.31	100.02	105.83	101.3	103.27	99.873	101.55	101.29	94.459	103.02	100.06	104.82	107.01	100.1	99.239	102.82	101.36	103.71	95.928	105.28	103.77	100.06	99.445	100.96	106.1	109.37	101.47	99.909	99.7	101.9	98.809	105.99	103.85	104.67	95.694	99.008	101.27	97.706	100.12	100.66	103.55	101.16	101.23
103.04	107.08	108.13	108.91	101.9	113.32	101.7	108.22	102.42	107.02	101.3	104.1	112.63	105.23	106.06	104.73	100.12	109.93	106.55	105.76	106.45	109.11	108.86	106.29	103.45	107.35	97.791	112.7	106.84	103.25	105.15	101.58	105.02	107.02	111.68	106.99	107.14	106.79	105.36	101.86	100.97	102.23	101.24	107.24	106.02	110.21	108.87	103.54	108.88	109.78
102.24	95.391	102.84	101.24	97.713	96.794	112.31	98.913	101.6	101.12	99.992	99.785	97.709	100.33	100.68	100.47	98.873	96.85	98.342	96.988	100.36	101.78	101.8	96.455	94.692	96.787	100.76	98.424	106.95	101.79	100.47	96.474	98.124	99.434	103.84	97.59	97.781	103.43	99.562	103.63	94.665	106.88	105.52	100.49	95.305	98.964	99.97	103.04	101.68	105.8
113.28	113.7	114.49	114.11	111.34	111.5	116.32	113.54	115.22	107.16	109.65	116.56	108.79	117.98	106.99	117.02	110.82	113.87	116	111.78	116.14	115.17	109.93	116.14	116.41	109.59	114.73	109.79	113.76	118.9	110.69	115.53	117.91	113	112.02	111.01	115.68	114.45	107.43	114.19	119.53	109.97	115.62	115.64	113.02	114.87	114.39	118.14	113.6	110.49
107.9	113.5	107.58	116.91	112.08	112.53	111.11	112.56	117.89	117.65	107.84	108.25	103.54	113.43	107.28	107.6	109	112.16	108.94	107.8	104.56	111.5	106.79	118.02	112.76	116.91	108.4	106.9	104.04	113.06	109.06	112.31	104.42	106	111.14	109.19	113.72	106.11	114.88	110.36	107.64	113.19	114.09	109.54	113.29	110.91	115.62	106.61	111.32	115.37
114.36	114.6	108.45	113.64	109.38	110.11	112.11	103.73	107.15	111.88	116.24	111.16	106.83	115.1	110.92	112.7	111.58	111.62	108.11	112.82	109.26	113.76	108.24	104.54	108.41	98.929	105.27	109.14	111.22	109.18	115.45	113.33	110.35	107.67	109.27	114.65	113.8	107.69	100.53	115.27	104.64	103.71	105.88	111.33	105.34	110.69	119.3	104.47	102.32	113.73
98.598	105.53	102.54	105.98	103.97	102.65	108.54	106.51	105.47	101.04	101.32	106.5	105.15	107.79	103.08	106.14	104.82	103.25	102.73	106.89	103.23	109.21	108.58	102.07	108.27	101.88	102.62	108.31	97.597	103.55	103.71	109.04	103.05	101.41	102.7	106.75	102.51	100.98	108.03	103.58	104.53	105.07	99.263	109.12	105.95	106.76	103.76	105.9	100.7	106.08
108.17	102	105.94	104.21	110.3	104.7	102.65	104.41	108.31	106.15	108.18	102.67	101.06	106.17	106.94	108.94	109.01	109.64	103.81	107.3	111.42	105.86	107.75	104.84	97.487	105.34	107.59	104.83	109.28	105.37	104.53	106.55	108.62	105.16	107.64	103.68	107.82	99.7	105.18	103.46	101.74	102.53	106.32	102.52	108.83	104.5	111.3	103.33	101.09	109.93
101.93	106.1	104.69	104.98	104.16	100.95	108.21	105.96	108.29	110.76	100.01	93.388	102.63	102.33	109.43	108.3	108.37	107.69	101.39	105.2	106.89	106.43	105.13	105.49	111.33	107.79	100.8	99.643	102.73	97.956	100.9	101.05	107.12	108.22	101.33	104.78	100.93	100.42	101.25	98.541	101.64	104.47	104.31	108.41	102.67	102.68	105	101.91	107.9	104.09
118.59	114.86	113.6	114.11	120.8	121.49	120.64	114.75	113.09	116.45	118.05	117.19	119.88	115.14	119.1	115.82	115.73	117.2	118.02	120.71	108.62	112.22	110.62	122.13	114.26	120.8	117.05	116.9	118.84	119.16	115.03	124.03	120.11	115.48	106.39	115.42	114.18	114.03	119.18	112.58	115.81	114.14	111.99	109.87	118.74	125.75	117.01	124.67	119.86	121.86
103.06	103.51	105.35	97.162	110.59	103.66	111.5	108.93	108.45	105.44	102.75	104.42	105.47	109.25	108.07	110.71	103.21	112.36	102.39	109.95	105.17	105.02	108.75	109.61	98.221	108.52	105.34	101.37	103.93	109.86	105.05	103.95	102.91	107.32	106.12	112.67	103.16	103.58	104.31	102.92	101.06	103.78	111.83	108.42	110.87	104.41	103.68	107.65	108.88	105.09
109.03	110.51	101.12	107.12	103.7	108.4	112.32	105.14	108.06	106.53	105.99	106.92	107.31	103.89	110.25	105.69	103.82	106.27	107.35	106.95	103.77	106.51	102.23	105.93	102.09	110.04	101.48	109.36	107.62	107.96	101.08	102.77	110.99	109.21	104.08	105.35	110.47	107.05	110.88	107.56	105.07	106.2	103.67	105.36	104.78	106.51	106	104.54	113.41	108.67
98.026	105.48	102.38	101.61	108.41	103.25	105.03	104.86	102.61	105.08	105.51	108.58	104.73	100.7	105.08	111.22	103.99	106.25	103.81	104.22	105.71	106.07	104.82	104.93	103.22	110.04	101.73	103.04	109.21	104.4	114.73	96.319	99.564	104.35	107.72	107.5	110.95	101.62	101.53	105	101.78	102.47	98.703	100.72	110.47	105.16	104.01	99.105	102.81	108.86
117.19	122.41	110.17	108.63	117.78	115.36	117.54	117.73	119.2	127.98	119.46	112.65	121.02	120.17	113.68	114.14	115.36	112.58	121.16	121.19	121.85	119.49	115.74	115.02	122.4	123.79	115.44	116.87	115.56	119.04	118.63	115.92	115.63	121.5	115.85	117.06	118.68	122.61	118.28	111.69	114.48	114.13	111.88	114.82	121.38	115.22	116.08	118.75	117.05	120.22
101.24	111.12	110.18	112.58	112.42	101.98	110.59	111.04	105.13	103.26	106.96	102.96	112.6	101.56	103.42	106.52	109.57	108.45	106.84	113.56	110.53	105.24	106.66	107.42	106.17	105.23	104.82	103.52	107.55	102.13	105.75	103.12	102.1	113.62	107.2	105.73	108.14	109.44	112.03	110.56	109.13	103.83	108.26	101.02	108.04	107.04	112.15	105.07	106.31	105.36
108.15	111.05	104.72	110.37	98.023	106.73	106.47	109.96	106	110.77	104.87	109.19	107.89	113	105.77	102.15	101.93	104.58	108.15	107.05	105.43	106.04	99.38	101.12	106.2	104.76	108.15	103.47	113.74	108.47	106.88	109.38	106.45	103.37	105.51	103.08	104.72	107.69	102.81	96.693	102.61	106.31	113.53	102.1	105.44	105.28	99.038	109.85	102.38	104.83
117.82	114.29	109.79	113.36	112.85	111.75	109.36	114.95	103.6	110.45	107.79	118.47	116.79	111.14	117.48	109.63	111.27	114.44	112.54	108.81	108.7	114.39	107.85	111.14	110.23	114.74	112.25	116.07	111.17	112.05	118.4	112.12	116.76	111.03	111.74	112.17	117.8	110.79	110.84	115.59	116.63	107.29	105.34	114.43	108.39	115.36	107.56	111.52	113.56	107.93
98.479	98.167	98.281	97.659	98.437	93.266	100.14	99.049	99.548	99.834	95.844	96.195	101.79	98.744	100.22	98.43	97.388	100.64	107.67	91.565	97.35	105.91	95.805	98.929	97.948	93.36	94.984	100.53	100.19	101.57	102.15	99.786	101.29	99.249	95.804	98.528	99.553	99.113	97.197	95.95	95.325	103.32	92.42	102.22	100.43	98.1	97.195	97.71	94.809	103.2
108.83	118.77	104.63	106.87	99.183	104.37	107.03	106.43	104.85	106.26	108.96	106.01	107.03	105	103.55	107.97	95.361	106.79	103.24	107.39	104.43	105.58	109.58	104.56	101.21	103.99	108.44	105.59	103.59	112	110.04	103.8	100.64	111.27	106.3	106.87	109.29	100.88	108.72	100.81	108.07	114.74	99.244	104.02	101.88	109.31	109.19	105.68	111.02	103.03
104.51	106.26	105.24	98.222	105.36	106.24	105.13	101.36	103.81	106.5	107.25	98.299	101.33	108.52	108.31	100.65	109.23	104.46	107.93	104.01	106.27	108.27	102.82	104.58	109.82	106.52	102.44	111.05	99.253	104.72	106.73	105.27	102.86	109.18	106.52	98.242	104.45	106.7	107.09	103.69	106.5	104.07	102.75	104.85	107.55	111.38	105.58	107	105.5	105.39
102.73	105.49	101.56	104.46	100.01	106.14	103.69	105.03	104.03	106.25	106.77	99.159	103.51	105.39	104.29	103.3	103.49	110.27	103.25	106.6	113.91	109.43	100.62	102.87	108.76	106.45	107.7	110.54	106.35	103.59	106.59	104.6	99.236	101.38	107.5	109.74	106.3	109.01	102.93	104.3	101.91	106.52	105.39	99.385	101.64	104.82	109.34	106.25	103.41	105.02
102.94	101.46	97.205	101.56	102.22	96.961	102.08	100.17	98.807	97.434	103.58	101.19	96.078	96.1	97.124	98.177	100.24	100.61	99.531	100.09	104.29	96.857	102.26	103.98	101.17	100.24	90.024	97.696	99.8	94.069	98.332	102.88	100.04	101.57	100.94	101.35	105.12	95.697	101.84	98.339	101.78	101.49	99.387	96.697	99.817	103.32	98.5	95.612	97.884	98.46
108.85	111.44	108.1	108.94	110.88	110.76	107.41	104.56	110.65	106.57	108.86	110.6	107.9	109.67	110.81	109.17	113.43	113.56	105.28	110.08	104.84	110.07	110.71	113.12	111.39	111.86	110.02	109.91	110.14	111.76	113.49	112.27	105.58	112.02	110.89	112.2	106.62	118.51	112.42	108.63	112.44	108.32	106.96	111.15	109.21	113.33	99.577	108.92	110.32	110.21
96.81	95.434	97.947	98.558	96.304	96.34	104.01	98.103	102.05	104.73	99.356	93.885	103.24	99.281	101.45	101.28	104.3	103.16	103.85	106.23	96.72	101.06	97.889	97.659	100.95	105.79	106.75	97.585	100.89	104.88	95.01	94.22	96.116	98.839	104.25	93.822	105.74	101	96.831	102.2	97.725	95.91	103.17	102.15	101.82	105.23	104.43	103.57	103.86	99.861
103.89	110.96	100.3	102.11	109.79	100.54	100.81	105.9	106.65	104.48	98.696	105.57	103.85	102.71	103.3	102.95	106.29	100.92	105.18	104.07	111.44	107.67	101.98	105.35	107.33	106.64	105.73	102.28	100.85	101.39	109.01	101.61	98.173	104.44	110.46	107.66	102.79	104.85	105.36	105.63	103.83	106.32	105.27	99.763	105.16	108.74	99.673	106.24	105.49	101.85
98.818	105.56	106.36	104.27	104.14	104.32	110.43	108.23	103.26	102.07	109.15	108.11	105.1	109.2	102.43	106.78	108.25	106.36	103.1	103.9	102.57	106.91	105.92	102.06	107.78	109.74	106.84	104.94	107.47	112.82	99.227	101.42	100.42	104.12	104.07	100.43	102.33	112.7	107.19	105.32	107.81	102.43	114.76	106.81	104.3	106.12	110.74	100.09	108.97	102.38
115.8	118.44	104.7	106.62	112.88	110.1	115.16	112.52	110.97	109.21	109.74	105.18	115.7	112.69	116.4	110.17	107.34	111.08	107.64	112.64	112.28	108.72	111.13	113.22	108.24	111.93	109.94	100.06	109.71	109.07	111.97	109.02	112.91	108.26	111.51	110.31	116.89	107.66	110.39	108.95	116.29	102.51	111.41	113.3	116.42	107.07	110.15	109.92	109.3	109.89
108.82	110.72	105.83	112.58	114.55	111.97	110.93	113.23	111.36	113.53	118.02	108.67	113.18	116.23	109.22	107.71	105.14	114.05	113.5	112.49	109.96	105.73	107.07	116.55	109.26	107.3	111.44	109.49	118.28	105.95	114.64	113.83	107.45	109.98	112.97	115.59	107.73	113.29	115.94	114.78	106.56	104.54	112	109.52	111.4	107.26	113.92	115.6	107	108.56
113.87	112.46	109.03	114.42	111.64	109.06	114.49	113.65	111.17	114.28	109.76	111.02	105.48	111.93	110.03	109.16	106.49	111.84	103.11	111.99	111.78	113.07	114.05	110.63	108.13	111.53	115.97	112.86	109.88	111.72	110.61	115.36	114.05	118	107.61	108.72	109.48	114.74	117.62	111.64	106.48	115.56	113.24	108.85	113.44	103.89	109.37	104.85	114.24	102.5
96.428	93.641	100.85	96.994	96.707	103.32	102.03	102.81	102.77	108.94	98.054	98.227	94.34	98.369	103.34	95.482	101.07	100.71	103.95	102.06	93.421	96.645	107.61	99.058	101.35	103.32	101.33	100.4	105.21	98.104	89.938	102.22	99.227	94.678	98.011	105.4	107.12	96.814	99.558	95.773	97.572	96.644	105.7	100.9	101.76	105.22	99.881	102.71	95.844	102.88
103.18	108.51	102.82	107.19	106.78	104.24	111.56	102.04	107.73	107.15	106.65	114.45	107.57	114.75	107.18	105.56	105.4	107.98	106.96	110.7	108.43	108.9	108.94	97.285	107.75	106.53	105.19	113.51	104.25	106.15	107.07	103.83	104.13	103.19	103.2	108.67	99.585	100.47	110.49	111.64	109.17	100.5	99.374	105.03	106.53	106.62	108.12	108.24	104.72	104.12
104.6	103.55	107.87	108	106	106.87	106.37	99.976	108.77	112.73	101.81	107.22	108.13	104.07	102.81	112.56	102.93	111.51	105.95	112.37	102.54	101.73	108.96	110.53	101.65	108.77	109.57	107.33	102.37	110.62	107.15	105.59	108.51	104.77	113.39	104.47	101.9	107.53	106.05	103.78	110.64	102.76	109.76	105.92	106.81	103.52	105.22	105.66	101.85	106.8
108.22	106.63	108.8	107.39	106.19	106.76	102.53	107.89	108.39	106	100.74	105.02	106.63	104.58	107.15	107.34	104.17	104.96	106.58	106.08	104.1	107.01	105.04	107.3	100.5	105.43	105.77	103.62	101.42	99.716	109.96	103.61	108.35	107.76	99.335	103.69	104.53	97.93	103.02	105.05	101.12	103.78	99.461	110.67	113.46	103.46	107.21	111.51	101.19	112.55
110.52	101.19	106.13	110.87	105.49	109.82	102.24	101.94	105.94	105.18	102.2	104.26	100.99	105.52	107.37	108.85	109.72	100.89	107.99	112.52	103.43	105.31	101.87	101.84	110.94	105.1	103.66	108.41	103.6	97.121	108.5	103.81	101.76	104.17	106	107.34	101.82	106.71	103.72	104.37	105.59	104.54	106.46	108.09	100.98	104.61	112.46	105.64	104.95	106.94
111.67	105.25	109.54	107.91	107.65	104.01	103.51	110.8	108.16	107.59	105.94	102.93	104.27	106.46	99.103	104.1	105.16	108.57	103.85	107.35	104.81	103.14	107.04	107.35	104.16	111.41	105.66	103.62	109.06	103.3	104.53	111.37	107.36	100.47	97.882	107.62	103.95	103.67	109.17	107.87	110.12	107.47	105.63	106.38	102.27	102.31	109.95	104.74	107.46	106.75
103.74	97.736	102.99	102.06	97.378	102.2	96.851	100.58	96.789	98.371	102.52	109.09	94.473	99.059	93.252	104.79	107.37	98.735	101.72	102.89	97.135	103.69	101.88	108.3	109.42	97.934	100.26	96.915	96.594	101.53	102.98	100.2	99.953	91.063	100.62	108.47	102.77	104.99	99.795	103.68	93.776	105.89	91.745	102.64	105.44	102.9	101.81	104.34	98.447	96.964
116.57	108.75	111.42	111.52	115.3	104.37	109.99	115.3	105.52	115.71	114.76	115.36	115.03	113.3	109.49	109.29	112.16	111.91	117.95	111.76	111.1	108.65	112.3	112.67	107.15	102.13	110.8	103.56	113.33	107.69	113.69	109.23	111.51	108.91	107.89	119.46	106.86	117.73	108.36	107.53	110.38	109.05	110.61	111.63	106.27	113.82	113.84	114.41	113.21	113.55
105.51	104.86	107.54	106.79	102.72	107.78	103.44	103.72	104.48	105.68	110.04	104.77	105.55	111.77	108.42	103.9	106.17	104.35	105.57	101.45	113.14	109.07	108.88	102.04	105.3	116.46	106.97	106.67	104.03	109.93	103.84	98.634	99.736	104.4	103.74	106.51	104.9	108.29	112.89	110.18	105.29	112.7	107.03	102.58	103.99	101.44	105.02	105.59	101.55	103.97
98.954	96.424	100.3	101.66	97.732	94.631	99.578	95.842	104.66	97.556	105.05	97.377	102.75	98.735	104	105.87	99.639	103.19	94.052	96.159	102.74	95.658	95.522	103.14	101.48	97.21	100.03	101.49	102.1	100.96	97.268	98.414	96.802	104.32	101.21	105.05	98.45	102.41	107.29	100.75	100.57	97.215	96.091	96.05	95.021	103.2	97.032	97.282	94.735	96.666
94.601	105.3	107	108.84	98.869	109.91	99.792	103.68	107.25	104.99	102.97	104.06	108.94	106.36	112.25	107.59	103.13	104.86	105.34	105.89	104.06	108.07	106.54	104.81	107.7	104.25	99.432	104.61	103.05	107.59	99.386	105.73	113.14	107.42	105.04	98.242	100.37	107.12	107.96	102.85	104.77	105.91	108.08	102.39	106.49	102.73	104.85	104.07	102.37	104.09
98.567	102.62	96.112	103.5	103.22	102	99.455	102.11	97.291	101.24	97.462	98.007	101.81	103.98	101.58	104.1	104.57	106.68	101.74	96.489	97.267	104.72	109.21	99.949	91.026	101.75	104.72	94.439	103.75	102.46	98.679	103.53	105.73	100.69	100.37	100.68	102.49	96.975	99.202	101.63	100.41	97.728	98.635	106.92	98.377	96.13	99.036	95.203	106.22	101.29
109.93	106.66	107.77	102.64	108.71	108.9	103.6	101.1	103.03	102.53	104.38	104.52	106.27	102	107.31	105.52	112.38	104.92	102.06	102.82	105.48	106.1	109.17	103.98	106.63	100.55	110.67	104.52	106.42	107.03	107.78	95.063	104.11	106.67	104.57	103.09	107.92	105.48	104.68	102.48	100.47	100.03	99.108	104.1	106.74	102.79	100.72	102.06	104.17	104.59
107.99	102.9	100.69	102.38	108.42	103.86	107.51	99.934	106.13	107.79	109.21	107.65	111.05	109.2	109.93	101.93	110.58	103.26	105.61	102.96	106.98	108.11	105.28	101.88	101.84	100.66	102.7	110.52	109.2	107.23	101.08	105.08	101.34	102.75	106.11	101.53	105.98	108.7	100.79	103.24	106.56	106.03	106.63	108.31	107.94	109.63	106.94	104.3	110.06	105.63
100.71	98.591	102.52	101.8	96.448	100.65	100.52	91.95	107.65	96.335	94.805	101.43	106.55	100.5	101.2	98.276	95.351	106.1	100.07	100.77	97.5	94.257	99.943	96.64	101.72	91.095	103.48	86.908	95.798	99.611	101.26	97.626	99.315	99.806	102.88	101.33	99.239	103.48	97.933	92.039	105.65	99.981	97.506	101.19	103.93	101.57	102.48	97.424	102.55	103.89
105.86	106.42	110.54	105.02	104.99	110.2	102.65	106.31	104.18	101.38	98.333	104.33	113.75	110.02	104.99	104.54	107.89	106.88	108.12	103.74	104.93	103.44	112.53	113.25	98.423	101.48	102.94	102.08	107.01	108.55	109.89	107.83	100.14	109.75	109.76	102.78	108.35	107.92	98.762	109.49	104.75	110.67	107.33	108.22	110.03	108.02	109.87	107.56	103.12	103.63
108.1	109.2	100.44	103.09	109.83	111.9	102.48	111.44	106.38	103.34	104.56	105.53	108.63	103.72	105.13	101.07	105.59	105.4	103.01	106.16	102.89	111.25	109.79	112.79	108.47	107.18	111.65	101.02	105.89	104.96	106.56	106.11	108.02	109.98	109.74	109.48	105.57	101.86	105.15	105	105.91	108.99	106.8	109.55	105.79	107.39	106.57	109.69	111.65	105.86
105.2	99.787	110.03	102.58	107.35	104.31	106.9	101.23	106	106.7	103.74	102.15	100.08	100.43	103.11	103.75	111.82	106.12	103.78	98.573	105.34	107.97	110.54	104.72	107.62	101.43	104.31	106.84	109.81	103.73	98.392	107.07	106.77	105.93	105.61	94.652	105.08	109.11	105.81	110.46	102.7	108.2	105.22	106.93	99.015	108.78	110.14	103.89	102.12	103.79
110.6	106.04	103.77	107.52	103.22	106.13	105.15	102.9	106.57	105.94	104.56	105.95	106.81	107.53	97.72	109.34	101.85	102.94	107.71	104.01	107.32	109.9	105.38	101.37	108.53	110.62	109.44	109.67	108.46	116.43	111.01	106.02	104.73	104.43	103.5	103.59	110.96	101.7	100.25	105.98	105.12	105.27	103.52	113.12	100.36	105.82	106.48	104.56	108.25	103.72
106.72	105.44	106.04	104.81	110.5	102.58	101.46	109.98	103.92	108.42	105.32	102.78	107.17	106.33	102.65	107.61	104.96	107.64	106.83	110.95	104.48	112.8	103.1	108.99	105.79	98.878	103.62	108.45	106.97	104.46	107.81	107.14	102.98	107.17	108.18	103.34	102.07	107.79	110.71	104.15	107.63	102.18	106.57	103.89	100.08	97.306	105.89	105.01	108.05	102.2
111.66	118.67	114.44	121.06	116.86	116.61	120.1	119.89	115.71	118.65	117.13	114.32	122.03	115.56	114.37	111.29	112.79	111.62	115.35	113.74	119.99	119.15	111.04	116.8	112.96	113.4	116.91	121.34	118.3	119.43	118.49	113.39	116.31	115.96	115.1	114.36	116.4	109.78	117.22	117.63	114.99	117.4	119.34	117.45	115.8	117.55	116.53	117.21	116.92	116.41
108.39	105.3	106.72	101.02	105.02	106.87	104.94	106.83	102.18	107.84	106.54	107.72	104.86	107.98	108.71	105.68	103.89	111.24	101.85	115.33	101.93	101.93	100.96	104.45	100.8	104.24	115.3	104.59	100.53	105.65	102.44	105.9	98.133	109.13	108.88	110.99	106.15	107.85	108.92	103.75	108.4	106.1	105.5	106.22	104.96	102.25	106.56	100.17	103.79	105.3
101.83	107.78	102.8	103.18	101.09	111.7	104.45	100.01	105.4	109.47	107.63	108.03	101.62	101.98	110.18	107.18	109.87	109.17	101.57	103.99	106.6	111.97	106.73	108.66	104.12	101.52	100.64	100.82	110.4	102.8	107.44	97.754	105.23	109.78	104.79	103.06	106.58	101.97	112.46	100.79	112.04	102.65	108.59	102.86	107.55	101.64	105.27	111.76	104.04	102.06
96.541	107.7	113.54	102.86	99.272	101.33	97.228	101.15	107.97	109.06	102.56	107.41	107.12	105.93	105.69	106.57	103.54	105.13	98.018	110.52	100.26	103.96	112.66	103.83	101.15	102.99	108.47	107.39	103.63	100.33	99.104	101.34	107.07	95.368	105.99	107.41	99.558	106.14	109.55	105.12	106.03	105.68	106.19	105.99	106.09	105.66	107.72	101.67	100.89	99.178
115.42	115.54	108.77	117.32	116.94	121.84	122.15	119.69	117.95	116.45	114.41	116.35	114.68	121.7	111.83	112.85	115.02	115.51	118.42	117.25	117.98	122.46	118.88	113.08	113.43	114.55	121.98	117.88	118	118.21	121.07	122.1	114.47	117.89	120.93	114.57	113.54	111.02	122.44	116.98	117.5	119.08	119.99	114.76	114.56	122.46	121.38	123.17	119.26	116.55
103.78	104.7	109.51	107.5	109.59	102.22	106.95	104.2	108.03	103.06	113	109.7	108.07	106.05	106.78	107.79	98.407	110.07	105.98	101.48	111.69	107.27	107.28	104.36	109.75	107.02	105.11	112.09	103.93	107.57	111.18	104.05	105.94	114.17	103.16	105.64	108.96	110.97	102.55	111.11	108.12	102.66	105.31	108.33	101.88	108.83	105.74	108.01	105.31	106.34
104.98	100.88	100.1	101.86	93.758	97.246	102.28	98.275	103.09	101.74	94.042	101.65	103.19	99.954	99.118	100.65	98.305	102.7	102.61	102.89	102.07	102.59	89.045	101.26	99.643	108.12	104.15	105.35	104.78	101.37	95.398	98.8	101.44	99.685	101.51	98.682	103.26	101.76	100.05	104.33	96.022	97.001	101.62	100.53	99.111	100.83	100.03	102.4	99.924	100.66
117.84	113.79	107.69	116.65	113.26	112.76	105.31	111.92	110.65	108.95	110.78	112.77	113.1	111.23	109.95	114.19	117.56	109.44	111.52	110.05	109.47	106.32	114.12	110.74	111.7	107.79	118.35	113.66	114.28	111.78	113.8	113.25	115.24	115.77	112.23	108.78	111.95	109.41	115.32	110.87	108.3	114.41	114.07	116.2	112.42	110.67	113.9	110.63	117.63	109.01
120.04	115.65	120.53	120.01	119.95	116.04	117.14	117.36	117.03	113.19	116.76	114.26	127.02	118.78	116.71	117.53	115.59	120.78	113.14	115.15	121	119.88	112	114.97	117.73	115.7	121.85	112.04	118.69	109.77	117.36	117.1	113.19	115.63	115.27	118.34	115.82	115.03	119.79	122.16	113.3	115.72	113.97	114.55	122.45	118.72	115.75	111.55	119.55	120.76
102.86	107.54	104.39	103.95	102.59	102.46	112.12	108.05	102.32	108.43	104.83	103.8	100.91	102.42	107.58	103.6	110.77	108.03	105.82	107.71	106.14	109.25	106.57	109.01	108.29	105.96	101.35	104.84	103.28	108.87	108.09	104.68	102.8	107.73	106.92	111.88	106.82	102.76	109.18	106.08	102.49	102.2	107.01	104.79	110.92	107.03	106.72	102.06	107.31	96.918
101.67	102.43	108.15	100.98	99.365	100.02	103.28	103.57	106.53	101.49	100.91	107.26	97.551	95.948	99.876	95.443	97.945	101.78	97.509	105.8	96.322	104.41	104.56	99.092	101.63	105.96	99.034	100.3	109.77	103.47	103.11	97.918	105.49	102.44	94.774	92.025	103.48	101.62	105.33	106.2	92.37	102.58	103.07	103.51	103.81	100.1	107.31	104.53	94.105	100.53
108.31	107.98	105.87	102.92	107.09	102.23	105.11	105.25	108.09	100.65	107	105.94	109.05	107.85	107.87	107.55	109.26	101.96	109.86	103.43	105.4	102.68	101.75	105.46	100.6	103.7	106.03	105.89	107.04	106.85	99.385	104.32	106.03	109.08	105.01	105.23	105.21	102.49	108.31	106.6	99.632	111.34	100.86	111.54	97.59	107.1	107.95	102.4	101.09	107.17
101.51	99.438	106.69	110.97	100.2	101.73	102.47	110.94	106.05	105.89	112.58	114.16	106.07	112.84	113	106.29	103.94	111.7	110.43	104.53	106.51	108.29	104.85	106.04	106.38	105.35	109.47	99.919	103.73	106.89	106.82	105.47	105.61	106.06	109.07	107.12	109.03	108.08	110.61	102.75	108.09	102.43	111.23	106.8	111.44	106.03	108.3	106.63	104.19	104.67
115.92	118.57	119.43	113.27	116.71	118.87	116.86	119.87	113.74	117.63	112.57	111.76	120.75	116.19	115.37	114.89	112.24	123.5	117.45	116.44	115.05	118.77	117.77	121.84	112.99	119.74	122.31	117.3	117.97	117.87	120.64	116.76	112	123.99	119.56	118.61	115.43	112.83	115.49	114.31	117.35	114.65	128.96	117.54	122.21	120	123.27	120.6	117.06	118.71
102.11	108.94	104.95	106.17	102.18	100.76	104.68	105.68	104.54	97.847	99.588	97.918	107.78	102.19	101.7	104.32	99.23	108.39	108.03	101.72	105.95	103.23	99.138	101.89	104	107.2	97.694	102.87	104.56	105.95	99.361	105.89	102.84	98.485	104.06	107.34	101.31	103.36	100.04	107.77	109.17	102.26	105.68	106.62	108.81	101.5	111.92	105.77	105.89	102.1
108.58	108.29	108.03	114.35	110.03	112.32	111.25	114.99	112.4	112.09	111.45	117.25	112.81	115.23	107.03	114.43	112.24	107.81	105.08	103.83	108.34	108.46	107.75	110.07	112.05	115.33	111.26	112.6	116.12	110.3	106.95	114.63	112.08	111.32	113.09	102.61	109.7	109.52	112.45	109.59	102.41	111.35	113.86	111.78	107.46	114.52	111.99	105.79	112.2	109.25
115.8	109.66	112.95	109.95	111.02	110.31	113.11	110.86	113.29	112.82	118.08	108.04	112.15	107.63	116.68	109.43	104.9	109.98	118.97	112.87	102.1	112.34	114.77	114.81	117.54	106.72	109.03	105.53	110.41	113.75	114	107.13	108.1	103.79	114.69	108.03	111.79	109.9	106.43	112.41	113.82	114.64	112.53	113.27	112.9	107.87	111.41	108.16	112.24	109.2
113.07	113.19	114.04	107.41	110.79	110.28	102.47	110.39	111.73	110.11	102.95	107.28	112.87	115.38	109.17	112.49	106.98	110.55	114.21	107.82	113.98	112.18	108.6	108.77	108.9	109.96	114.57	105.44	107.02	113.78	108.84	111.03	110.59	112.91	111.06	109.22	112.46	111.83	111.33	111.77	111.41	111.27	112.28	114.41	114.94	109.38	112.1	106.15	113.14	112.04
112.19	112.71	117.12	112.42	112.07	110.96	111.89	111.1	112.82	116.32	113.05	115.55	120.31	115.61	115.61	105.82	108.88	116.21	114.21	107.07	108.61	112.25	110.21	109.44	109.92	106.89	112.48	113.11	114.81	114.17	114.04	111.34	107.86	119.4	114.15	111.13	112.97	113.81	117.86	111.23	115.94	109.92	119.21	113.09	116.98	115.49	107.32	112.79	110.03	114.38
111.97	104.95	111.56	99.249	98.732	104.1	105.68	109.21	105.82	105.16	98.722	103.45	103.86	106.27	103.56	107.38	103.51	105.27	112.97	103.8	101.39	104.16	105.27	100.33	104.18	110.81	103.61	104.77	105.58	106.11	101.96	100.91	103.01	101.63	103.36	105.3	103.98	101.56	109.93	108.84	106.15	97.547	101	105.16	98.35	111.72	104.84	98.725	104.92	104.13
109.52	104.5	110.34	107.2	103.9	111.26	108.72	114.3	102.49	109.16	107.16	111.48	103.16	101.35	110.23	105.76	111.65	106.51	102.65	104.49	102.97	113.27	104.63	109.29	105.3	99.974	106.14	104.46	104.08	106.55	106.41	104.43	111.1	104.09	109.38	110.07	105.09	105.76	101.43	108.46	105.82	108.2	112.34	107.25	113.64	109.16	110.93	103.92	101.38	106.22
115.98	114.33	109.92	111.98	112.15	109.57	109.54	110.56	114.2	117.45	111.69	112.07	108.87	110.78	116.56	109.94	111.63	114.09	113.85	104.49	106.06	111.06	115.93	114.37	112.66	107.63	111.06	108.63	107.4	112.3	112.01	107.38	117	111.71	112.49	112.98	110.55	115.84	116.17	117.05	113.96	115.76	102.25	107.47	117.64	110.35	116.29	107.97	110.5	109.06
107.32	101.71	110.08	105.68	107.31	114.56	108.09	102.71	103.94	109.08	105.04	106.36	107.14	100.02	111.13	103.64	107.11	111.45	106.27	111.35	108.65	109.63	105.48	113.07	103.16	102.44	111.23	112.52	106.16	110.72	108.92	112.34	110.07	101.51	102.13	113.5	111.61	107.88	107.75	104.06	110.05	110.56	104.97	107.89	116.94	108.41	108.63	105.62	112.54	110.92
109.12	120.03	109.01	113.79	108.35	111.56	110.88	106.66	117.08	105.51	112.61	113.93	114.43	110.83	107.86	114.13	113.16	113.51	105.26	115.37	107.75	104.91	108.28	114.88	115.18	101.97	110.95	113.03	114.77	115.78	114.35	115.24	114.4	108.98	104.91	108.91	105.22	106.58	110.69	108.92	113.69	115.89	110.73	108.89	116.61	110.51	107.03	108.96	112.82	117.26
112.57	121.43	118.34	111.59	119.58	120.01	115.83	112.59	111.03	119.56	121.32	113.38	123.18	118.74	115.98	112.89	123.59	109.54	121.16	116.77	114.8	116.39	111.03	111.53	114.45	107.52	120.95	110.55	118.44	113.59	113.25	116.89	116.49	114.25	116.28	121.45	114.97	114.79	117.78	117.2	117.15	116.23	115.54	119.79	116.84	115.88	121.08	115.5	107.89	112.2
107.09	107.73	114.74	112.51	111.48	110.68	114.28	110.03	108.99	105.63	109.52	109.83	109.46	109.46	111.83	114.15	113.98	112.23	115.1	117.67	106.94	106.44	111.47	107	116.39	113.26	108.97	110.57	109.03	110.79	115.03	112.65	115.31	107.18	117.43	111.13	112.22	103.92	115.63	113.46	107.95	106.16	105.79	107.88	111.66	113.43	108.93	109.38	112.34	114.51
106.7	113.82	109.57	113.99	121.83	111.14	106.55	115.49	111.19	109.2	115.56	111.89	114.7	114.97	109.81	108.22	112.68	107.87	100.17	119.05	116.8	114.33	112.92	115.97	111.03	109.76	109.18	114.83	116.72	111.53	111.27	116.17	105.99	110.65	117.01	108.38	114.65	111.76	111.56	111.6	114.65	110.98	112.34	111.55	112.8	115.71	112.94	108.28	112.28	110.31
113.63	117.42	112.08	117.19	112.99	109.25	109.97	114.35	113.36	110.63	107.65	113.64	110.72	110.51	115.54	113.67	106.19	112.8	113.66	110.13	107.43	111.13	110.17	113.16	110.76	109.95	106.36	113.46	107.74	106.45	114.99	107.44	112.65	111.01	114.72	105.39	119.31	113.32	109.19	115.22	115.79	111.72	108.13	112.21	111.17	109.15	111.86	108.62	111.27	110.26
109.95	106.23	104.08	102.88	105.64	99.851	107.91	106	104.5	108.79	107.21	104.85	107.61	102.44	107.95	104.88	108.42	98.932	109.51	104.39	104.81	113.42	99.449	104.97	109.63	104.22	103.27	107.74	104.14	101.34	112.12	104.04	107.06	105.39	108.8	102.49	107.39	110.82	101.73	110.58	98.085	111	104.45	107.64	105.43	102.03	105.08	108.37	105.27	107.73
121.84	111.61	115.11	119.14	116.46	118.58	128.09	112.83	120.22	114.27	111.97	121.34	116.56	114.54	112.24	122.59	114.07	119.39	121.25	124.39	117.87	122.77	119.16	112.9	121.64	117.93	115.48	118.85	114.5	124.35	115.18	118.22	119.49	115.3	119.2	117.32	116.28	117.05	119.99	114.95	123.47	112.94	114.5	119.82	116.87	116.62	119.38	116.1	115.2	115.95
104.26	104.59	104.03	106.12	103.26	107.23	100.79	103.34	104.76	103.38	106.15	105.53	104.4	101.16	106.24	107.6	103.74	103.27	105.69	102.95	103.13	104.14	107.51	103.49	107.14	100.79	99.241	105.66	98.262	105.9	103.57	103.46	100.8	104.37	111.53	106.53	102.77	105.09	104.27	102.94	103.88	104.2	98.575	103.02	101.58	101.54	110.04	105.82	102.15	108.1
106.71	112.16	115.96	109.74	110.6	109.6	115.72	111.78	107.09	106.89	113.51	112.79	113.06	111.56	104.84	110.14	107.93	109.74	112.74	105.5	111.28	101.96	104.62	111.4	111.95	117.82	105.8	113.89	108.89	103.34	109.47	110.96	109.41	110.27	109.75	115.63	103.91	105.93	107.27	115.96	103.38	106.75	104.79	107.75	109.02	107.72	106.28	108.21	104.51	107.25
109.8	108.08	109.77	114.21	109.96	108.65	110.23	109.85	106.55	107.9	108.58	107.79	113.8	105.61	108.07	114.9	103.34	112.31	111.38	108.32	109.1	107.85	108.32	114.29	106.92	112.74	111.45	109	114.72	103.97	112.78	114.4	109.1	112.95	110.36	111.34	101.51	108.62	109.52	112	110.53	112.26	106.69	112.06	110.94	108.68	109.84	111.92	104.86	117.08
112.19	109.97	121.36	119.87	118.55	114.65	117.61	124.95	120.56	116.34	117.35	117.24	123.32	121.46	123.58	117.92	116.26	118	118.57	112.85	122.2	118.59	111.99	124.12	119.94	113.28	114.04	116.74	115.13	123.8	118.63	116.04	120.7	113.6	111.65	116.57	117.74	117.36	123.49	114.27	110.8	124.58	116.74	115.51	118.29	115.03	117.76	115.49	114.63	115.63
125.45	122.42	120.54	109.77	118.54	116.71	121.9	117.98	116.28	118.66	119.97	118.17	112.59	120.17	114.72	119.16	125	113.73	117.38	117.91	122.05	117.46	117.21	117.98	109.45	113.84	118.38	123.33	120.73	116.8	119.77	112.66	120.73	119.97	123.93	115.1	114.2	113.39	122.39	110.6	115.88	119.83	114.47	115.33	120.56	117.66	118.34	114.01	120.95	117.85
103.19	101.36	105.64	111.17	108.99	105.55	104.3	103.11	105.13	105.95	106.61	109.99	112.27	103.7	104.84	112.23	110.99	106.3	105.17	109.33	106.3	106.25	103.95	105.24	103.18	104.03	102.12	101.1	106.57	103.34	104.64	106.18	105.72	109.27	98.958	101.45	106.2	106.27	108.53	105.45	104.35	106.63	109.55	101.69	106.31	106.82	100.73	102.27	106.55	100.53
98.804	104.87	101.65	104	97.811	105	96.641	99.606	97.782	100.06	99.61	103.39	101.68	97.849	98.627	102.78	94.171	103.7	106.05	102.26	102.55	101.34	98.731	102.79	102.45	103.25	96.25	103.23	104.73	101.27	104.69	98.435	101.72	100.55	103.47	94.761	101.19	102.33	106.19	95.329	97.702	95.171	105.28	99.599	101.15	102.58	99.961	101.63	96.716	100.8
111.02	101.87	105.97	103.37	109.2	111.22	108.4	104.71	110.53	102.26	105.55	106.02	113.31	114.45	104.18	111.39	104.43	102.59	106.55	102.33	112.3	110.31	104.37	100.67	104.93	104.37	109.13	103.26	110.72	107.31	106.39	104.93	99.027	102.59	103.87	102.25	109.92	105.79	112.31	106.42	111.93	106.2	104.67	102.22	103.75	104.26	110.9	107.81	109.11	104.32
116.2	118.15	116.08	110.31	117.45	112.61	119.14	118.59	117.6	116.42	122.39	113.16	114.26	114.75	114.25	117.39	121.74	112.04	119.84	115.76	109.02	117.15	120.32	117.69	120.27	118.72	120.06	121.85	116.66	115.06	114.95	118.44	115.64	118.62	117.88	117.56	116.87	120.75	117.7	115.65	120.09	115.26	116.78	121	112.71	114.8	114.8	121.48	119.69	114.69
96.339	95.54	92.068	101.14	102.45	100.82	98.287	95.602	100.73	102.71	97.931	103.74	105.75	102.75	98.454	100.86	97.901	97.026	98.599	97.88	94.051	101.71	101.2	105.55	98.651	103.16	106.61	99.345	102.22	102.97	102.48	108.05	95.435	103.23	100.36	98.551	94.711	96.214	104.31	103.86	102.49	103.46	102.37	100.57	104.05	106.04	101.82	100.07	94.827	101.42
103.82	100.89	100.23	104.35	111.64	96.901	106.81	104.9	103.02	98.941	112.08	106.6	106.93	101.52	105.59	101.84	102.52	103.85	106.89	107.91	111.53	101.31	102.14	99.457	98.391	102.46	103.04	108.79	99.855	100.77	104.15	99.551	105.74	99.616	102.06	106.2	104.39	105.05	100.5	109.38	97.869	104.51	103.16	111.62	104.26	104.25	107.7	109.51	101	105.52
110.52	103.76	102.68	104.71	108.71	99.279	103.39	105.76	108.88	106.16	111.22	107.79	111.86	105.17	106.24	111.11	102.36	105.7	108.14	108.92	103.36	107.75	101.78	105.32	106.43	111.51	110.12	108.67	104.18	104.84	106.11	103.44	108.25	111.12	108.97	107.36	96.097	100.06	101.47	115.86	103.24	100.72	110.7	102.28	104.6	105.24	105.93	102.5	100.45	104.37
95.613	92.542	98.972	91.7	98.727	102.58	99.371	97.948	98.657	95.595	96.481	97.318	95.149	97.328	99.145	101.68	99.856	99.04	101.71	103.21	101.65	97.264	102.93	101.38	96.99	91.712	96.271	97.911	97.092	96.4	96.61	99.109	104.11	98.16	97.557	99.277	102.54	103.02	96.912	99.829	96.976	102.24	102.2	103.21	100.15	97.159	103.48	99.369	101.04	92.955
109.97	114.16	111.25	109.92	108.98	108.11	112.63	110.7	108.06	118.35	119.11	115.61	109.16	110.33	114.47	113.25	115.96	110.05	107.68	115.06	110.2	112.13	114.73	115.46	117.31	110.59	109.77	109.04	110.37	112.66	104.26	112.75	109.72	107.34	109.03	117.49	101.58	111.25	106.75	106.03	107.56	109.78	109.42	115.76	120.51	119.45	117.12	113.22	112.2	109.16
105.94	106.23	102.02	103.06	102.59	109.22	107.12	110.21	108.25	111.17	107.65	101.99	104.07	103.54	101.47	106.99	102.9	108.02	103.35	99.631	107.14	105.42	102.72	113.33	98.903	106.2	100.42	111.93	102.53	105.42	102.09	102.11	110.96	108.38	105.62	104.81	106.23	110.41	106.72	104.61	103.73	105.93	101.88	104.56	112.65	102.97	108.16	99.581	99.934	104.7
103.45	103.19	104.19	103.88	100.31	107.53	105.94	106.7	109.64	107.76	105.35	112.74	110.93	110.34	110.18	111.98	105.54	114.15	104.75	112.31	110.45	102.26	103.14	108.65	110.19	111.9	100.46	109.44	114.32	103.31	107.47	99.254	110.26	104.17	109.6	104.26	106.46	106.43	100.47	109.49	102.78	107.53	107.02	109.74	101.07	108.9	109.45	111.04	108.86	108.09
119.73	116.51	118.01	118.27	107.87	117.29	117.61	122.39	119.44	117.01	119.11	119.27	114.11	120.75	110.94	120.35	117.26	120.62	121.7	120.64	122.1	116.95	119.84	116.64	118.34	119.14	115.99	115.83	117.94	112.19	117.73	113.78	126.71	111.07	119.49	116.1	115.05	121.71	110.93	124.5	115.9	110.58	115.56	118.36	116.54	117.18	122.97	117.89	114.12	122.19
100.21	105.48	102	100.42	107.49	105.94	100.1	98.366	96.388	101.16	109.66	99.413	106.73	102.54	104.42	97.926	106.48	104.71	105.92	106.08	103.87	104.7	103.97	103.14	105.94	104.68	109.82	97.797	106.61	101.6	96.808	101.72	106.15	110.38	110.31	103.08	110.38	108.84	102.96	100.64	102.16	104.11	99.358	107.13	106.18	107.46	105.94	111	100.04	103.29
110.81	104.76	104.83	105.8	113.6	107	106.87	104.99	107.48	107.28	110.47	112.83	110.39	106.11	107.66	104.73	103.87	108.07	104.99	107.41	108.41	102.14	106.96	102.87	110.83	108.11	104.9	103.72	107.26	107.05	105.02	102.77	104.94	104.28	100.93	98.894	108.98	101.83	109.78	105.49	108.92	105.24	98.828	108.27	107.82	108.32	111.53	103.86	104.61	100.42
116.39	108.31	111.61	106.15	106.37	111.66	111.44	117.74	115.1	116	111.09	108.48	114	112.6	109.42	111.24	110.88	109.28	107.99	107.34	106.26	107.32	109.62	111.07	103.51	112.17	108.24	110.34	120.14	111.2	107.73	105.37	105.82	105.22	119.3	113.93	109.63	111.42	115.33	109.72	116.96	106.79	117.54	115.98	114.44	102.9	113.58	111.49	109.63	109.71
110.11	98.262	107.29	102.18	105.75	110.53	109.39	104.13	106.66	110.49	107.82	106.39	107.61	108.5	109.53	110.3	107.71	105.92	103.56	105.74	102.61	109.16	102.62	109.1	111.13	106.69	111.13	107.87	104.07	107.76	105.75	106.7	104.08	107.62	104.67	108.11	100.01	109.2	104.61	108.84	104.87	102.36	101.83	107.93	98.284	103.04	104.41	104.3	101.91	103.75
106.63	110.07	104.21	106.17	103.77	104.78	107.66	108.32	107.77	103.05	107.7	107.83	108.66	107.67	102.45	100.71	105.16	107.03	110.16	97.134	107.49	102.82	98.582	97.838	104.3	102.05	105.38	105.12	106.13	103.31	105.31	105.87	106.06	102.38	102.97	113.26	107.37	100.75	108.61	104.81	108.48	105.56	102.12	111.53	106.14	108.66	117.17	102.73	108.28	103.2
108.93	115.95	114.02	108.01	105.8	115.13	109.2	115.65	108.63	104.95	113.41	119.07	111.14	109.41	112.48	116.62	109.96	116.15	107.24	111.81	108.41	108.23	112.27	110.64	108.82	110.97	114.38	110.64	109.79	114.57	107.92	111.09	109.27	111.01	114.46	109.84	110.7	113.36	113.81	123.12	115.25	109.27	109.77	117.85	114.11	110.75	112.99	108.63	107.43	108.17
102.64	97.889	103.79	100.81	100.51	101.53	103.43	103.5	95.123	98.92	95.65	99.98	104.31	95.739	95.781	99.694	97.293	104.71	103.85	100.86	96.464	97.957	100.25	99.064	99.112	98.934	96.644	107.29	96.858	103.37	105.15	100.71	102.09	95.068	101.15	102	98.065	98.296	100.93	99.369	98.703	93.268	94.563	98.861	100.47	100.35	99.481	97.806	104.66	100.73
115.39	109.16	111.33	108.54	110.82	111.89	111.91	110.88	113.4	110.18	108.18	116.23	113.08	114.11	111.16	116.11	111.19	111.51	107.38	113.34	111.35	117.17	117.28	108.35	113.62	113.12	113.53	109.07	116.05	111.22	106.56	109.24	106.21	114.64	106.31	111.57	112.36	119.11	113.22	112.25	111.9	115.3	109.47	109.09	114.33	119.1	108.52	108.12	121.85	115.71
104.52	105.45	102.35	108.33	102.97	103.53	112.09	109.22	108.31	100.19	101.35	102.11	114.13	99.073	102.03	106.01	106.12	100.15	102.28	105.64	105.38	105.35	111.1	105.17	102.81	100.07	98.162	112.2	105.36	106.32	105.84	108.26	109.7	98.539	109.89	104.19	103.61	107.76	105.25	101.12	107.48	107.27	109.16	106.36	109.16	102.02	105	103.06	104.51	104.57
104.45	109.42	109.14	103.04	100.93	101.92	102.75	103.84	108.5	101.69	108.85	103.96	108.86	106.79	98.686	107.45	104.3	104.8	101.17	108.45	113.44	107.38	104.25	104.49	103.24	106.63	105.03	103.11	112.76	106.01	102.48	101.32	108.46	105.69	102.65	104.02	106.51	103.84	107.01	105.45	106.02	104.47	111.07	103.93	102.65	103.67	104.92	108.76	110.36	107.58
99.242	103.35	99.989	95.115	94.853	100.19	103.42	107.44	100.92	90.817	104.1	103.87	101.37	94.371	95.811	100.3	105.94	97.014	101.43	103.83	94.016	93.396	105.92	100.86	94.922	95.82	105.91	101.13	103.96	99.218	99.293	95.806	98.319	104.54	98.527	101.63	102.3	103.62	99.692	99.466	101.14	105.71	96.114	95.068	97.617	96.753	98.325	100.94	99.018	95.098
119.28	112.55	113.31	109.95	113.9	110.86	114.91	113.92	114.88	113.03	111.68	114.55	110.11	117.54	112.98	114.43	113.16	111.6	114.57	109.01	111.31	119.17	111.58	111.34	113.05	117.68	116.15	110.24	117.05	114.51	110.42	108.72	111.63	114.46	119.72	117.23	116.89	118.65	109.58	112.87	118.19	114.29	110.08	117.6	106.56	108.99	117.45	116.32	109.57	115
107.41	105.77	108.72	108.09	118.29	109.81	107.1	110.53	103.92	111.02	108.61	109.16	109.74	110.14	111.94	115.64	114.65	112.32	108.86	109.17	109.39	107.18	106.46	101.83	112.63	109.64	104.84	107.27	114.74	101.83	112.31	105.8	110.68	109.42	107.2	111.79	113.08	113.95	106.71	111.17	107.22	106.02	111.21	112.22	111.73	106.88	106.48	110.5	108.72	111.8
108.42	118.7	106.76	115.15	113.31	111.33	111.63	110.02	100.46	113.35	112.36	108.46	114.48	108.84	109.42	112.01	114.84	106.86	111.99	105.07	118.93	111.96	110.77	110.68	112.07	115.13	115.13	108.72	107.75	111.4	113.92	112.55	115.79	113.69	110.31	107.9	112.31	112.56	105.64	114.33	112.41	110.19	109.38	109.51	109.08	107.71	113.82	108.13	118.9	108.64
108.88	111.01	109.79	105.95	108.04	112.11	113.01	111.08	105.96	108.55	105.65	109.28	103.7	109.75	113.48	102.95	110.51	108.59	112.31	107.31	110	106.36	112.96	109.81	109.28	115.26	106.77	115.34	109.56	105.54	106.69	106.27	108.35	112.27	111.68	115.69	104.17	114.17	111.13	117.14	111.44	110.55	111.36	110.3	107.75	115.75	110.35	107.37	113.94	103.28
111.53	110.51	115.64	111.84	109.03	115.97	107.96	117.72	109.27	114.63	113.6	110.92	117.82	113.76	108.16	112.24	115.32	109.97	111.59	108.95	109.56	113.2	115.48	112.01	115.06	109.73	114.74	107.71	117	111.49	111.01	109.06	109.38	115.41	114.03	106.01	112.06	110.4	119.59	103.18	107.04	110.4	109.45	111.8	112.87	109.89	112.44	118.05	110.48	113.34
98.559	106.42	105.86	103.9	104.31	105.75	104.84	110.96	107.03	107.36	108.54	101.38	103.55	103.85	105.82	99.393	102.34	105.83	104.02	106.12	100.53	103.04	101.45	109.29	107.16	100.44	105.55	107.09	102.41	106.53	105.08	102.98	104.88	105.17	105.79	97.493	110.7	101.88	104.1	105.55	103.89	103.76	105.46	99.109	102.74	103.32	105.09	105.33	105.31	104.13
101.09	93.055	101.82	103.23	96.631	100.78	105.69	98.57	106.15	95.272	104.5	104.59	101.17	98.161	98.047	94.183	100.33	102.79	99.028	97.612	101.5	98.677	98.258	103.81	103.03	102.77	98.863	98.27	95.851	101.12	106.47	102.49	99.376	99.778	103.72	105.12	95.021	100.38	99.525	94.269	95	97.559	95.99	96.769	107.21	95.536	101.93	100.97	102.94	100.6
110.74	107.51	108.15	103.09	110	109.43	108.53	104.56	105.24	106.92	102.92	104.48	104.32	102.19	108.76	102.99	103.5	104.63	102.53	105.13	103.52	103.19	98.069	110.18	100.86	102.82	109.1	104.24	107.19	107.59	105.43	102.36	104.97	112.94	107.99	110.46	113.99	106.86	104.8	106.93	105.61	106.06	109.53	112.49	113.26	104.57	108.77	102.66	104.97	100.19
108.71	108.04	112.69	106.58	110.03	108.96	109.03	104.62	107.42	105.57	109.93	102.22	102.51	108.83	114.76	110.76	103.7	104.26	112.27	102.94	107.35	111.5	103.14	105.56	110.34	99.519	108.34	105.32	108.34	113.14	107.69	106.19	108.38	110.96	104.54	101.05	104.32	102.65	108.59	106.29	106.43	104.38	104.48	105.56	105.51	113.35	110.22	105.98	110.55	106.88
99.946	100.05	106.24	107.13	103.36	100.96	110.53	108.23	103.8	102.03	104.27	105.11	107.97	109.8	102.09	108.53	109.08	107.65	102.49	106.41	103.9	104.32	107.59	106.66	107.74	108.37	108.78	103.92	101.97	111.63	104.76	104.31	106.54	110.06	105.37	108.87	102.08	101.99	110.4	99.957	104.9	106.16	107.59	106.87	97.247	106.83	102.25	104.63	108.35	105.52
93.515	101.62	108.39	106.55	110.43	104.06	107.58	106.33	102.3	103.73	110.12	106.56	107.95	108.75	111.73	102.7	106.75	108.69	101.78	113.14	98.155	101.86	111.44	104.01	102.36	107.83	110.02	105.83	102.94	106.52	106.35	105.58	104.93	103.4	106.28	106.4	107.93	99.791	106.4	103.91	115.69	106.62	107.78	99.876	104.42	104.84	110.02	107.47	106.97	113.28
106.61	106.74	109.55	114.9	106.45	106.78	107.26	114.34	118.14	112.46	105.41	111.08	113.53	113.17	112.34	102.96	112.95	110.04	114.64	112.45	111.99	117.18	113.34	115.55	112.99	107.49	113.02	117.35	105.54	115.49	115.86	114.07	117.14	112.59	106.16	111.16	104.61	107.27	113.53	111.78	112.25	113.22	109.76	116.37	112.88	112.68	107.32	105.59	103.85	109.89
106.68	108.16	103.69	105.78	100.7	103.14	103.22	111.32	110.26	110.5	101.69	105.24	100.92	106.12	100.44	109.9	107	105.54	105.37	107.73	105.49	107.98	107.49	109.93	105.98	105.28	105.09	105.7	106.32	99.609	100.13	101.6	103.92	101.9	98.007	106.88	107.12	102.9	101.09	106.97	103.84	98.9	107.71	109.11	106.22	102.99	104.75	106.07	101.3	111.88
119.64	114.9	115.27	117.95	114.59	119.05	112.28	114.25	110.9	106.94	114.38	112.17	118.92	116.17	117.11	114.69	117.41	114.11	112.16	121.36	115.53	124.66	121.75	115.86	117.45	116.85	112.08	111.29	122.25	114.21	115.51	118.38	122.47	117.58	115.16	120.81	113.32	123.17	119.53	117.49	109.99	113.24	113.16	119	116.39	120.18	108.75	122.06	116.05	116.79
107.55	109.52	107.07	108.88	110.07	106.97	104.87	108.32	104.35	110.87	102.66	112.1	114.9	100.34	104.78	101.95	106.11	103.91	103.94	103.76	105.91	106.41	102.68	109.39	108.74	105.57	103.33	111.58	104.47	103.93	108.01	107.4	106.25	101.04	103.88	101.29	106.65	109.17	110.05	100.72	108.5	105.57	108.67	111.71	104.5	111.19	105.3	104.46	104.92	98.529
106.69	111.77	107.14	105.9	105.65	109.01	107.17	101.08	105.11	110.94	104.86	110.49	112.87	109.56	112.11	103.85	108.08	111.53	111.71	107.25	110.17	106.44	101.77	99.962	107.41	107.67	104.44	97.274	105.94	106.33	106.08	104.42	108.04	104.55	105.75	99.55	109.58	105.39	110.47	105.62	106.1	99.615	102.73	106.54	102.63	110.84	106.76	103.37	106.97	104.39
106.94	106.08	100.22	102.45	100.9	100.59	103.86	96	97.936	97.192	99.39	109.49	105.94	96.09	101.09	103.7	97.235	100.68	99.048	97.129	93.831	99.81	103.03	95.845	104.23	98.587	98.137	97.755	101.04	94.619	97.818	102.13	103.43	93.069	91.799	98.571	107.04	97.102	102.29	98.588	104.71	101.85	96.388	99.907	97.903	100.66	98.932	103.48	100.42	99.401
110.78	114.12	109.96	116.55	110.16	113.46	111.58	111.1	110.35	111.65	108.58	110.04	110.78	108.68	111.08	110.28	110.98	111.72	107.86	105.09	111.55	113.4	117	108.25	110.92	108.39	107.98	110.44	116.24	109	108.08	109.52	108	107.42	111.04	111	110.04	110.04	105.62	115.2	110.46	109.56	110.32	115.94	110.82	109.61	116.14	117.42	109.48	109.19
99.743	105.16	94.622	108.06	102.16	100.47	100.53	102.18	104.3	100.57	105.23	100.91	104.12	106.63	98.943	99.989	102.17	98.663	94.033	98.037	100.45	106	98.936	99.389	98.622	99.742	96.929	96.719	101.19	98.201	99.673	98.7	96.231	102.04	101.2	100.32	98.279	97.748	92.915	95.77	100.66	102.44	104.28	104.66	98.441	105.32	105.34	95.971	101.63	105.61
106.01	105.6	102.6	107.03	107.21	111.07	103.04	104.63	112.67	102.5	104.19	105.98	101.28	104.03	103.27	107.96	102.38	106.24	104.26	105.51	100.7	106.54	106.72	109.61	103.9	105.69	103.93	105.86	113.01	99.737	107.24	113.5	103.57	109.91	107.78	102.85	104.21	102.68	101.45	103.85	108.68	103.79	102.26	107.62	104.52	105.3	102.49	109.02	98.366	106.46
106.8	103.55	104.93	108.12	111.84	98.899	107.56	104.93	104.6	103.72	106.29	106.06	105.82	103.55	109.45	108.27	101.94	102.52	109.12	105.46	105.01	108.2	105.42	107.8	113.05	104.41	105.8	106.84	105.04	106.07	100.91	99.111	101.57	105.25	107.55	97.652	105.11	109.41	105.2	106.85	107.79	105.94	105.73	106.24	108.59	102.55	103.95	114.45	106.04	103.12
108.54	103.9	114.76	109.61	118	108.94	106.47	109.23	110.13	109.77	109.75	108.04	108.07	112.39	108.93	112.42	114.78	106.32	111.7	110.61	111.79	112.03	111.26	108.55	114	113.4	105.06	113.38	107.2	116	107.81	111.26	108.76	110.36	100.63	112.11	111.63	110.96	106.3	107.69	108.81	110.06	115.5	114.77	106.11	110.97	117.41	109.88	108.42	105.52
107.3	105.92	114.76	105.26	108.75	111.4	113.53	103.83	113.54	106.66	108.3	114	110.33	109.99	115.78	103.95	110.72	106.61	111.77	106.42	107.89	114.89	109.42	109.34	109.67	109.07	105.83	114.04	115.31	111.52	109.56	112	108.37	110.4	108.24	111.67	111.79	99.955	107.76	106.67	111.22	108.33	114.97	114.51	112.67	111.13	111.95	110.28	106.56	111.86
110.76	114.92	109.85	106.89	113.14	107.09	103.65	115.08	110.16	111.59	105.03	111.15	113.55	115.11	111.95	109.53	111.44	112.19	107.01	114.95	108.4	102.65	111.39	108.65	109.3	111.06	115.41	116.64	110.41	111.65	106.56	111.51	111.25	116.13	112.11	109.41	108.62	110.69	108.03	110.72	108.73	110.25	106.06	110.53	105.2	106.78	110.79	111.87	110.33	115.15
110.42	114.79	111.71	96.623	101.97	102.84	103.29	100.79	108.43	105.25	103.29	108.12	108.13	103.34	103.64	102.66	105.32	103.65	107.57	110.07	105.29	108.61	109.35	104.52	110.16	102.64	101.49	106.4	101.5	108.88	110.11	105.1	113.12	105.19	102.31	107.83	104.57	107.57	106.86	110.76	109.81	107.74	103.39	99.457	103.76	111.71	102.05	107.89	103.48	106.58
114.96	111.11	114.65	110.41	111.35	109.63	111.1	112.06	120.19	108.56	105.41	112.63	113.36	115.46	112.45	111.01	117.35	109.25	112.87	112.64	109.99	113.59	109.61	113.09	109.46	112.11	111.2	106.01	107.83	113.34	114.07	113.46	113.1	111.71	116.11	111.11	112.84	106.5	110.37	112.02	114.37	112.98	119.14	110.74	108.85	111.35	111.05	118.35	116.55	113.13
115.46	109.62	111.04	113.12	115.65	115.55	113.4	117.46	113.16	105.33	110.8	110.99	104.76	113.48	108.96	111.8	119.31	112.66	106.46	103.34	108.64	114.99	114.47	110.76	117.26	113.78	107.65	110.61	115.1	110.39	117.5	112.99	107.06	113.12	110.09	111.39	115.77	118.05	116.14	111.81	112.5	109.82	114.98	112.99	114.63	113.72	108.31	111.07	109.32	108.28
102.64	107.52	106.3	101.05	106.03	108.62	107.96	106.83	105.98	104.6	108.31	105.04	111.7	114.08	105.32	103.97	109.08	103.92	108.21	107.69	102.4	101.75	111.81	104.55	101.37	107.93	103.26	107.7	110.42	104.03	106.74	99.27	111.78	106.37	103.54	107.31	108.53	97.157	105.61	109.71	108.79	110.21	103.29	107.87	106.72	109.44	109.35	108.88	106.37	107.01
104.66	96.35	95.867	96.919	103.4	104.57	91.785	98.089	97.093	98.429	98.832	99.325	98.951	104.11	95.175	99.947	99.998	95.594	104.1	96.084	97.67	105.58	97.53	96.98	99.863	102.55	93.852	103.95	104.07	102.19	97.738	97.015	99.601	99.035	102.93	102.61	97.138	95.293	102.46	102.97	97.191	100.64	100.28	99.68	99.573	94.014	103.76	104.79	100.93	101.53
116.91	111.44	110.45	111.95	114.36	112.26	115.66	112.49	114.71	105.72	114.08	118.9	111.64	114.68	112.85	109.97	110.67	109.42	112.43	112.72	105.05	113.37	113.48	104.55	111.9	111.87	111.85	119.49	114.74	110.61	111.1	111.7	111.93	114.66	112.31	115.96	112.49	112.93	113.22	106.26	109.79	113.52	103.35	110.97	107.48	116.87	108.5	113.47	106.3	111.67
113.24	108.43	114.97	112.14	107.62	108.86	115.24	105.45	108.44	113.29	116.29	112.01	113.68	106.64	107.65	105.59	116.82	105.13	120.8	111.33	109.93	112.44	111.57	111.89	110.28	111.38	109.92	108.52	117.11	117.36	116.72	114.9	114.43	110.35	112	108.32	112.25	113.7	118.89	107.57	110.72	118.81	107.48	111.9	112.65	115.24	116.67	113.42	111.85	115.03
102.72	107.35	113.74	108.98	99.743	103.79	102.39	109.09	104.43	108.59	105.83	110.42	107.7	108.94	101.76	105.51	107.25	109.17	112.25	108.96	107.76	103.45	106.57	106.55	105.09	100.42	100.47	104.36	98.955	107.22	104.73	106.2	102.29	107.42	105.61	111.68	102.49	108.52	105.68	98.338	106.84	111.28	105.49	106.76	104.18	107.16	103.14	106.27	102.07	109.1
109.15	103.39	114.09	111.1	111.82	109.5	102.74	113.87	106.06	115.72	104.07	112.77	105.67	116.17	110.4	114.64	108.79	116.6	104.22	106.64	111.75	117.25	118.7	110.34	105	108.69	110.11	110.21	110.6	110.32	109.4	113.82	110.06	109.34	113.12	111.41	118.05	108.77	110.56	108.63	114.76	108.18	116.02	109.87	105.43	108.04	109.98	108.3	111.5	109.91
110.58	103.41	110.47	110.98	110.68	105.95	104.19	107.71	103.86	100.73	110.66	106.28	102.89	102.56	104.61	106.37	104.6	101.71	105.4	107.04	104.22	100.32	102.37	108.64	101.93	110.98	107.45	111.27	112.19	105.74	109.16	108.59	110.95	106.21	107.58	107.06	102.22	104.26	103.35	109.67	113.99	106.62	107.71	104.87	104.86	110.88	109.58	108.26	101.7	102.38
104.56	112.89	102.98	106.22	103.86	108.6	104.59	106.63	100.11	102.84	106.92	106.03	106.05	107.76	109.96	111.57	99.727	99.744	108.19	101.01	106.24	108.81	103.18	105.01	107.57	105.04	103.54	108.11	104.95	106.24	109.32	105.29	107.14	105	101.8	102.56	109.26	102.43	105.94	110.53	105.09	104.84	104.91	109.46	102.21	102.33	100.7	97.974	102.68	110.64
100.61	97.127	98.459	106.01	96.372	100.83	102.21	100.66	97.023	99.375	97.423	100.49	100.63	95.765	97.74	97.998	95.024	103.98	100.04	96.92	103.33	97.255	101.66	96.444	100.4	105.42	101.95	106.4	111.48	98.151	100.54	100.94	101.94	101.61	100.18	106.88	102.67	101.99	106.43	106.52	95.302	99.895	104.13	94.288	101.48	103.58	99.239	90.47	100.36	103.98
108.62	111.38	114.14	109.26	116.27	108.68	115.46	106.8	112.16	109.05	111.21	115.02	109.44	114.49	116.1	115.93	113.18	109.02	114.09	116.79	116.04	112.5	119.44	110.85	111.16	113.45	108.89	111.63	106.61	105.89	108.08	110.18	115.43	112.74	110.27	115.08	113.67	115.09	109.47	113.64	108.12	106.89	110.25	105.4	106.54	114.92	112.53	115.23	106.87	116.35
116.25	122.59	114.95	123.03	115.49	120.28	119.71	121.34	115.36	118.58	114.31	113.98	113.23	117.31	116.15	118.05	116.99	116.2	117.45	116.7	120.93	117.07	121.73	113.81	120.06	119.66	118.14	118.64	120.15	107.58	113.92	111.38	114.04	115.09	116.27	115.97	116.12	120.3	118.87	118.74	114.03	114.99	116.98	120.24	109.71	113.41	115.57	116.07	115.56	116.96
110.1	102.37	115.58	98.362	106.06	105.65	102.63	105.77	108.81	107.28	113.03	99.607	104.43	104.56	105.24	105.54	106.07	108.34	102.38	113.09	98.604	107.39	107.57	99.974	108.54	102.04	105.59	109.34	105.85	109.06	103.84	100.8	105.54	104.19	107.06	103.87	96.315	106.18	104.55	110.31	109.49	107.29	105.83	106.99	104.95	106.27	103.15	102.25	101.62	103.46
111.27	114.25	110.54	111.37	112.87	110.12	107.95	114.2	114.6	116.07	117.62	110.73	99.591	107.33	107.89	112.91	105.1	116.59	119.94	120.19	108.73	113.44	109.98	111.24	111.18	107.28	109.43	114.9	111.01	111.06	110.59	109.18	110.25	113.48	113.91	117.15	114.79	113.54	115.3	111.59	107.84	103.98	106.99	111.07	107.19	103.54	112.98	107.53	107.37	117
109.97	110.66	104.92	101.38	109.96	106.78	107.61	115.26	106.79	105.91	110.2	105.83	106.98	108.2	107.34	107.15	103.09	100.32	106.4	106.9	111.88	103.71	110.96	105.76	106.73	105.23	107.81	107.21	109.12	110.55	109.57	107.92	105.93	102.3	102.17	110.25	106.25	105.06	103.92	104.19	100.82	112.31	114.01	104.81	102.66	110.42	105.89	104.86	112.92	107.82
110.7	103.95	109.69	109.42	105.5	105.21	108.62	103.98	112.4	110.17	106.29	113.57	100.64	103.09	105.52	112.88	108.74	107	99.712	99.276	104.02	106.26	103.78	107.78	103.32	104.21	106.25	102.08	102.97	110.88	101.03	105.92	104.75	108.73	108.85	99.826	104.8	110.89	108.11	106.14	106.05	99.171	107.58	109.61	104.15	109.66	105.7	112.31	112.14	97.33
107.93	108.96	115.27	108.44	105.28	115.05	107.5	110.78	112.8	113.82	107.49	108.49	107.4	109.12	102.27	112.02	108.27	113.08	108.73	109.68	108.23	108.22	112.01	115.31	110.22	113.82	109.28	107.56	101.34	110.39	111.21	109.78	112.09	110.7	105.46	110.91	106.29	108.31	108.36	108	113.1	112.61	107.98	112.29	107.41	109.48	106.24	111.31	110.93	108.87
97.255	102.02	104.64	99.486	99.519	106.62	102.34	95.127	101.08	98.757	100.5	103.49	103.74	104.26	103.37	97.054	103.06	99.443	105.37	103.98	98.781	102.1	97.768	101.49	103.16	98.393	98.106	99.229	98.949	105.5	101.24	103.82	98.157	104.24	97.359	103.26	97.719	102.15	97.175	102.73	99.759	98.798	100.56	101.81	98.828	105.88	95.233	99.543	94.161	101.62
112.53	112.2	113.61	112.31	103.31	112.08	110.75	109.4	109.29	105.97	104.18	110.54	107.29	109.68	107.99	108.86	111.81	113.65	114.54	104.13	114.27	110.79	106.09	107.97	114.18	111.38	102.67	108.32	115.69	111.29	106.08	106.36	108.48	117.6	112.89	106.61	108.93	110.08	112.29	114.55	106.53	111.22	104.29	112.26	107.8	113.92	107.95	108.43	111.47	109.27
117.57	114	109.03	111.65	115.13	118.9	113.81	112.27	112.24	116.26	114.47	113.8	113.08	111.38	112.77	108.32	113.44	108.86	120.02	114.57	106.91	116.91	115.79	114.9	120.55	105.7	107.23	110.47	109.11	108.05	114.19	111.24	117.13	115.38	111.29	110.46	102.13	112.98	114.78	106.87	114.84	110.2	113.46	112.71	112.39	106.01	115.28	106.21	111.49	111.61
98.081	101.91	100.3	105.38	98.771	95.678	101.39	95.532	95.507	99.959	99.045	103.9	99.849	99.908	103.46	92.033	104.75	101.5	101.22	102.48	104.67	98.771	103.39	92.929	93.488	99.929	97.376	106.45	96.693	93.822	97.777	102.98	100.68	99.818	94.554	101.25	99.188	100.23	97.245	100.57	99.16	101.71	98.018	102.12	103.93	93.05	105.97	103.11	100.87	99.238
117.42	115.36	112.04	112.48	109.57	111.72	109.3	118.58	111.38	115.01	110.59	114.67	112.55	109.73	108.99	111.6	111.14	111.32	111.56	112.12	111.76	115.7	112.34	111.61	116.23	115.27	117.64	109.31	117.28	114.4	108.37	114.01	112.61	110.27	104.98	120.41	113.78	117.02	112.6	106.91	112.46	112.06	104.74	107.94	119.26	115.26	105.52	109.61	116.1	107.92
105.85	114.33	106.48	108.71	106.5	107.65	110.65	113.96	108.95	106.84	109.37	112.53	102.73	106.13	112.87	115.31	103.83	111.01	109.37	110.38	107.86	113.35	107.69	109.86	107.79	113.11	114.22	108.12	105.97	110.4	108.55	107.55	110.7	112.76	108.48	114.81	113.01	108.33	110.77	109.37	115.63	111.9	109.24	118.93	112.49	112.77	110.75	107.55	116.69	105.92
102.98	107.46	103.45	102.58	104.38	100.7	103.34	107.51	106.98	109.85	101.78	104.93	105.06	112.43	107.26	104.87	105.79	102.06	107.73	108.34	103.81	104.5	113.07	106.28	106.2	106.98	106.55	105.62	106.75	108.85	104.91	106.17	106.39	101.04	100.36	104.16	108.23	100.69	100.1	104.01	103.76	99.256	103.48	107.97	100.34	108.24	103.37	105.26	106.83	102.03
114.85	109.8	104.66	109.42	105.14	108.18	105.3	102.07	106.05	105.48	106.88	106.61	103.8	105.15	99.669	106.67	112.92	105.92	109.58	106.35	103.87	108.91	115.28	100.74	103.52	106.8	106.58	106.98	108.81	104.27	99.149	105.77	109.43	97.913	106.54	107.51	101.39	110.04	107.86	106.78	107.38	103.1	107.69	106.06	108.1	114.29	110.79	112.04	100.84	117.05
109	105.5	103.78	100.05	103.92	100.62	102.39	106.19	113.3	107.49	104.24	101.62	104.39	101.48	103.24	109.25	103.1	112.8	101.24	101.68	100.33	104.5	103.05	104.25	99.613	108.93	101.68	106.63	107.82	102.76	106.14	108.92	97.892	107.17	109.79	105.27	104.22	107.6	101.81	108.29	102.84	97.556	101.89	100.94	101.5	100.82	109.15	99.008	103.36	114.39
100.75	100.27	106.3	102.8	95.358	104.36	96.189	93.93	100.61	99.838	96.252	97.04	101.67	103.31	100.77	100.68	97.09	104.83	97.941	96.411	96.218	102.38	105.21	105.09	97.623	99.875	102.93	97.283	96.273	97.481	92.57	100.2	94.768	101.28	98.271	103.79	98.951	97.682	101.84	104.08	98.74	102.79	101.79	94.699	97.38	108.34	93.102	102.85	97.249	106.98
104.98	93.006	105.9	93.252	100.01	98.273	96.982	100.57	92.397	95.328	101.55	93.938	92.567	105.97	103.11	99.632	103.73	101.38	102.76	102.37	105.27	104.44	97.92	97.006	100.93	103.09	104.14	93.898	102.93	101.72	101.49	96.665	105.11	99.353	99.662	94.73	98.751	97.597	93.963	104	106.18	100.96	101.68	103.6	102.82	103	91.139	91.703	98.842	97.638
101.74	104.4	96.798	99.355	100.76	105.72	104.33	103.22	98.504	97.549	99.007	102.85	99.187	103.66	101.1	99.277	107.36	95.384	102.16	103.2	101.6	95.831	102.87	102.77	97.916	103.88	103.83	100.85	96.422	104.52	95.085	99.677	96.398	96.199	99.375	112.36	94.257	97.86	106.2	104.01	95.288	105.62	97.071	103.49	101.34	103.04	95.913	96.828	91.765	97.596
100.15	101.48	98.582	104.39	104.24	101.31	100.02	96.169	96.052	98.678	99.613	105.62	105.77	106.43	99.842	89.209	95.846	104.59	101.63	105.83	103.16	99.865	97.1	102.87	93.153	102.17	100.71	98.318	99.153	102.44	95.148	96.453	103.12	101.67	99.244	100.63	102.88	101.16	101.17	103.74	97.828	101.78	100.19	96.797	105.83	103.12	99.09	100.59	98.168	102.95
99.306	105.82	111.73	111.49	110.71	106.18	109.97	110.65	107.81	106.55	102.38	102.56	108.99	104.17	107.44	109.49	111.29	107.1	101.9	102.58	107.86	107.91	114.42	100.88	104.12	98.613	108.81	110.82	108.9	111.9	109.88	107.97	105.05	109.96	107.41	108.39	102.32	102.43	110.52	104.05	108.04	104.07	108.04	107.45	110.09	103.2	110.48	105.14	101.74	106.77
116.53	110.71	115.51	112.96	110.44	117.13	112.47	114.11	115.45	106.02	107.61	111.62	113.69	114.9	105.59	114.57	108.85	107.83	110.92	109.98	115.36	120.52	112.9	110.31	114.2	114.22	107.56	106.58	108.32	112.83	116.07	109.18	109.1	117.11	118.62	115.57	119.23	118.11	113.95	116.67	114.48	116.02	115.09	111.72	105.13	111.23	110.66	111.52	108.39	110.13
104.94	103.68	106.55	109.89	107.46	111.97	109.44	110.43	115.21	109.85	106.82	105.62	99.973	106.54	107.81	106.79	104.16	103.83	108.96	104.67	106.5	105.54	108.51	113.92	106.76	105.83	109.45	105.48	101.48	115.31	107.48	101.89	97.822	105.57	106.2	104.75	102.05	113.91	108.65	102.23	108.76	109.8	97.297	98.587	110.19	109.54	106.43	106.32	109.53	110.31
102.18	92.503	100.84	96.915	99.526	105.16	96.817	99.411	104.54	106.66	100.71	105.57	107.25	103.19	103.03	101.13	96.495	101.6	99.815	99.425	97.828	108.24	98.62	106.58	97.38	95.311	94.851	95.695	102.77	100.11	91.594	101.73	93.741	102.23	103.83	94.691	99.306	98.692	98.983	94.164	99.732	97.692	100.18	101.77	101.64	103.85	93.436	105.13	96.406	99.491
112.98	107.61	113.23	119.33	112.75	119.07	111.73	109.02	105.7	114.75	114.27	111.86	121.58	114.08	106.28	106.41	114.21	108.31	107.61	109.28	108.88	117.89	107.13	109.77	114.55	107	119.45	112.63	109.43	113.13	117.86	109.51	116.23	111.78	107.12	107.94	112.88	113.34	113.9	111.07	116.01	113.25	107.55	109.33	113.1	112.74	109.73	118.64	109.53	110.66
118.01	121.13	117.4	114.36	114.52	118.1	119.93	112.05	124.93	124.65	118.87	118.32	111.69	123.35	112.05	116.14	113.74	119.29	109.49	119.12	114.63	107.39	122.27	120.25	117.71	110.08	118.99	120.81	124.87	112.41	123.15	117	117.74	124.65	120.5	116.14	118.91	123.68	115.69	116.89	118.97	112.78	115.86	114.58	118.04	118.33	114.88	115.54	121.37	117.47
109.81	103.73	102.92	108.2	106.45	103.87	104.4	103.03	103.24	102.76	115.26	108.29	104.25	108.4	108.28	107.35	106.51	106.34	106.41	104.22	105.11	107.64	110.48	106	102.28	103.19	104.05	110.77	111.28	106.54	108.48	105.34	103.99	104.57	102.6	108.39	105.32	105.91	105.01	107.99	103.87	105.84	105.36	105.87	106.95	99.443	105.3	106.22	103.49	107.73
109.3	102	101.75	111.93	105.49	103.03	97.245	111.71	104.92	107.41	103.49	102.9	106.63	109.37	109.24	106.55	110.85	109.96	107.24	104.77	100.67	107.41	108.53	109.89	106.3	103.68	111.36	110.8	109.35	112.01	110.54	101.53	103.76	106.4	105.05	98.89	107.31	109.52	100.29	107.75	102.95	112.67	108.44	105.5	109.09	106.31	114.34	107.43	106.42	106.72
102.25	90.095	104.8	95.286	101.47	94.89	98.048	106.45	101.42	100.69	99.164	94.954	101.48	103.15	94.823	91.261	101.99	96.085	99.107	99.979	105.86	98.864	103.96	102.63	98.855	101.38	106.29	102.77	94.503	97.997	96.487	98.876	97.628	102.12	100.35	97.321	97.992	102.01	101.25	96.961	99.689	91.345	100.61	94.168	99.245	95.68	106.77	95.492	99.347	102.2
105.76	98.772	104.19	101.44	93.605	99.089	99.132	102.4	100.32	98.686	101.09	97.617	100.95	101.73	94.135	101.21	98.694	97.304	102.45	99.138	92.751	96.763	102.43	108.27	100.6	98.904	99.366	96.016	100.22	102.17	99.742	100.09	100.52	97.694	94.426	98.648	101.29	100.37	100.84	98.042	96.354	99.167	96.848	98.625	102.29	98.922	96.701	100.94	93.77	98.871
101.96	107.82	106.31	104.36	102.68	107.18	102.08	110.65	103.96	99.769	107.22	98.132	113.34	109.31	105.35	111.63	104.61	105.27	101.47	106.12	103.99	110.34	101.67	103.99	109.87	98.025	101.56	107.16	103.91	104.19	100.43	103.8	104.21	108.46	104.87	103.7	104.87	108.39	103.65	104.54	104.99	101.75	103.16	99.374	109.04	101.51	110.43	102.95	99.7	103.66
116.67	112.85	116.21	116.25	112.33	115.47	110.86	111.39	117.34	114.48	114.63	117.8	114.96	114.55	112.63	109.01	114.05	111.63	114.26	114.2	107.19	114.99	113.92	111.82	113.31	114.74	109.67	114.47	110.43	107.72	111.64	113.13	117.53	112.63	116.56	119.64	112.12	108.83	107.18	113.62	110.4	113.16	114.4	114.09	104.71	117.51	113.59	115.63	110.18	112.85
102.4	101.66	95.609	101.34	106.03	105.96	96.251	104.32	105.46	100.42	106.97	90.479	107.65	107.32	101.39	100.74	102.11	101.27	101.36	107.69	101.94	103.99	101.17	97.884	101.03	97.956	105.7	94.827	98.339	93.271	104.91	104.92	102.01	96.454	103.45	103.99	101.75	100.2	101.57	95.397	99.329	99.859	97.916	102.05	99.17	97.214	103.5	107.05	91.147	101.11
117.39	114.77	108.49	106.3	113.67	110.03	115.27	109.52	111	110.57	114.51	108.69	113.43	105.8	111.51	107.99	114.9	107.24	107.34	107.93	110.49	105.58	112.26	105.97	108.18	113.68	114.25	111.32	105.07	111.91	106.6	110.35	112.04	116.07	102.71	109.86	114.99	113.85	107.44	105.87	112.73	113.08	104.14	111.25	110.77	107.05	109.18	111.69	109.56	106.33
101.7	103.3	98.51	98.38	105.02	93.282	98.645	102.17	97.474	102.76	99.081	98.314	98.129	104.82	100.99	103.95	100.83	103.13	98.009	101.55	103.88	103.64	104.44	98.304	100.68	104.74	106.2	102.58	104.57	99.438	100.04	96.175	108.45	96.177	105.4	105.98	101.39	98.201	93.628	102.71	99.804	100.84	98.122	91.102	95.675	103.89	98.806	98.516	102.94	105.84
122.76	116.96	120.65	119.99	115.68	115.8	118.84	121.38	116.4	113.38	121.35	117.92	119.86	117.68	118.08	117.26	117.03	116.87	114.83	118.85	118.95	109.98	115.27	114.71	114.29	113.6	116.14	119.45	114.68	117.96	120.62	118.55	115.1	116.35	116.2	115.75	104.79	111.9	112.66	114.15	122.67	116.28	120.89	123.24	112.21	122.7	113.92	123.83	116.71	115.95
100.84	107.19	106.97	102.99	104.72	103.81	110.64	103.88	108.84	101.19	110.18	106.13	101.45	111.87	104.13	104.81	105.98	106.57	100.54	106.21	109.95	103.8	103.54	107.03	108.37	104.64	103.33	104.52	104.12	102.96	102.19	107.94	105.07	102.72	104.56	116.74	103.78	104.59	105.45	103.83	105.18	105	111.96	107.28	109.68	107.95	102.12	102.5	108.99	103.65
99.439	95.391	105.84	96.882	103.85	103.25	97.962	104.04	96.586	94.463	96.021	99.755	102.86	100.35	97.26	99.803	92.638	100.41	103.32	101.65	96.075	100.35	107.38	97.652	96.968	102.64	94.53	105.84	96.095	97.128	99.789	98.568	98.5	98.498	95.652	99.022	97.824	98.875	101.92	104.46	102.58	96.406	100.43	99.106	101.7	101.19	96.18	97.38	102.39	97.3
114.66	114.06	118.79	122.94	114.41	106.49	115.96	110.09	113.44	113.4	117.95	120.59	114.48	119.06	119.51	114.9	115.17	118.19	114.16	117.25	114.95	119.79	122.31	115.78	118.4	117.21	118.51	121.47	114.66	113.42	120.63	121.58	121.33	117.23	110.43	112.81	118.04	116.99	119.45	125.08	118.89	120.05	121.5	121.37	115.16	119.06	117.82	118.1	115.42	114.8
115.35	113.04	108.72	107.35	108.31	116.37	114.51	111.6	104.99	106.98	107.38	105.45	112.82	112.11	118.68	112.91	114.19	111.77	111.12	106.93	108.82	109.47	106.13	112.8	113.68	110.5	113.97	114.52	115.66	109.86	114.44	115.05	110.08	114.52	114.19	111.65	118.16	111.22	111.13	114.12	117.81	110.99	109.1	109.82	113.57	113.07	110.47	115.32	108.59	106.14
105.62	109.72	104.16	109.29	104.75	102.69	109.3	106.74	107.59	109.51	106.02	109.29	108.01	104.63	100.87	107.47	108.93	109.32	107.96	101.46	102.86	105.08	112.13	118.91	106.58	106.57	107.56	108.62	115.56	104.92	101.25	112.19	105.15	103.85	105.39	113.26	110.77	105.07	108.49	106.12	110.48	104.57	102.47	110.11	110.98	107.26	105.28	106.26	106.69	104.75
116.08	114.54	116.15	109.66	116.14	117.65	113.54	115.47	115.79	117.88	110.98	117.47	117.99	113.39	107.94	114.78	116.8	115.97	117.71	112.72	107.46	111.1	113.83	114.46	115.2	116.67	114.09	106.75	113.46	113.03	112.54	114.39	110.62	111.17	113.26	109.84	112.19	116.53	110.3	116.49	108.78	112.63	112.1	112.75	112.01	111.19	114.4	117.64	110.65	116.59
104.47	96.331	106.13	104.03	95.365	95.868	97.204	99.842	99.905	97.069	100.36	101.04	99.777	103.2	96.322	91.83	100.72	105.12	98.329	100.17	98.752	99.516	97.653	91.395	106.07	99.826	106.46	102.28	99.99	97.072	95.348	102.04	96.152	101.99	106.74	103.47	95.249	103.21	95.681	99.514	98.075	101.74	98.607	103.46	102.42	106.9	99.541	100.01	99.215	99.869
102.53	104.25	107.62	114.1	108.43	108.97	106.78	108.53	97.514	106.94	109.05	110.33	107.52	110.22	107.09	102.68	107.44	99.095	107.77	106.96	109.29	110.07	95.725	104.49	109.67	102.34	107.22	108.75	98.259	103.13	113.98	110.64	102	105.6	109	108.79	109.38	111.94	103.15	102.5	105.77	103.43	105.44	106.52	98.376	103.71	109.23	104.92	106.24	105.29
105.57	108.41	114.01	102.71	111.48	109.52	106.73	106.44	106.36	104.68	106.32	98.923	100.6	111.23	103.75	105.13	103.3	108.81	111.19	105.1	104.24	106.32	109.06	107.14	104.6	108.04	109.01	100.49	111.26	103.27	107.72	111.41	106.08	103.58	108.25	105.95	107.68	104.59	108.81	109.41	105.49	110.81	108.74	110.48	107.47	108.11	104.13	107.59	110.27	110.43
104.19	109.8	101.74	105.47	104.6	103.61	104.93	108.33	104.64	106.91	104.06	102.8	113.9	108.05	107	105.59	98.184	106.21	106.31	100.79	106.53	100.4	108.9	98.859	105.83	105.7	105.9	102.44	101.98	111.89	108.88	109.91	101.27	109.77	108.67	100.24	105.65	108.08	98.429	107.57	104.56	98.53	104.51	103.15	108.41	100.27	106.12	103.24	107.49	100.77
108.26	108.83	106.17	101	111.44	105	104.73	101.88	101.41	104.57	102.74	109.41	106.61	110.18	114.33	109.86	105.42	108.42	108.27	109.58	99.787	108.48	106.81	105.69	106.47	105.98	103.76	106.04	108.86	105.6	102.26	102.96	108.11	102.76	104.14	103.4	114.26	106.1	104.79	105.38	100.82	105.77	100.79	98.087	99.369	100.6	106.58	108.06	106.69	105.29
104.86	107.08	100.39	105.99	106.35	108.2	105.17	110.46	105.62	103.29	99.59	108.43	108.98	104.04	104.08	106.02	109.42	105.84	102.62	104.79	107.39	103.86	105.63	102.14	106.54	104.56	106.73	103.94	100.93	106.52	107.81	106.69	104.27	108.76	102.68	103.65	101.7	106.58	111.1	110.36	101.69	112.53	102.8	106.86	105.65	100.32	106.24	104.69	106.57	102.86
101.65	106.71	109.34	102.89	105.44	109.24	105.3	107.85	108.64	107.66	105	103.06	106.63	109.87	102.61	100.32	110.61	113.43	106.2	99.476	102.86	105.74	102.3	105.94	109.01	109.33	109.4	101.8	104.41	104.12	112.53	106.1	100.58	106.35	104.11	101.02	101.77	110.07	104.59	99.712	101.36	104.89	100.65	111.01	103.81	102.73	106.55	108.75	111.86	104.74
104.77	100.78	103.89	101.74	105.42	109.16	108.56	102.34	104.1	99.459	105.76	104.97	106.82	107.86	103.05	101.03	98.371	105.31	103.82	102.87	102.81	102.86	104.26	99.396	104.8	107.16	105.4	110.7	101.81	102.37	107.69	98.772	96.612	104.96	102.39	110.96	107.12	107.5	106.84	102.23	105.64	102.39	105.1	101.33	104.38	106.04	104.88	103.31	100.63	102.65
97.264	104.35	91.51	97.679	98.501	100.3	101.45	96.51	94.943	103.12	103.5	93.697	97.957	100.7	98.884	102.58	97.791	102.34	104.2	102.33	100.36	100.46	94.79	97.471	101.53	108.88	95.738	102.09	97.045	93.317	105.92	108.91	97.482	98.895	97.871	95.646	96.725	96.675	95.984	98.901	104.64	99.401	97.747	103.28	99.363	99.592	102.33	99.96	102.12	101.18
112.02	117.42	113.01	113.5	118.23	112.38	115.66	115.2	114.65	119.76	119.39	112.59	111.38	121.63	121.99	111.22	113.82	116.33	119.77	114.51	119.73	118.03	118.95	116.27	122.25	108.78	107.7	117.01	111.83	116.43	113.44	120.18	118.82	117.97	114.51	117.3	112.72	118.6	119.23	111.51	118.08	116.53	116.19	118.32	116.02	120.75	115.04	115.96	122.4	121.61
103.59	103.09	107.35	110.26	106.93	104.53	106.08	107.78	107.01	108.86	103.1	105.38	103.54	109.14	104.44	109.54	106.16	103.8	104.52	105.56	113.2	104.94	109.68	103	100.11	102.08	108.05	108.69	103.35	104.79	100.93	106	108.59	104.68	102.03	107.24	105.06	111.54	103.03	105.58	111.25	106.3	106.96	101.68	105.14	101.01	108.03	106.32	97.574	108.24
105.89	106.32	103.38	109.44	110.06	110.35	105.3	104.25	109.26	102.52	112.13	108.42	101.25	105.58	103.61	108.1	116.28	99.632	101.09	108.08	107.4	102.05	100.78	104.27	104.34	106.03	111.66	106.88	109.2	107.9	116.38	102.51	103.07	107.79	107.28	101.18	100.52	108.53	100.98	107.26	109.3	109.43	104.16	104.51	100.88	97.881	106.69	103.44	108.33	104.13
112.43	111.29	113.59	110.08	110.1	115.91	107.2	113.68	113.67	108.1	118.38	111.8	110.07	111.32	113.52	108	110.91	113.64	116.44	107.04	110.66	109.76	112.05	118.81	103.92	109.54	109.68	108.83	117.17	114.74	108.55	114.28	113.98	112.77	113.47	118.68	111.06	114.19	111.35	117	110.47	115.46	109.44	108.81	114.84	112.72	110.61	117.23	110.01	111.35
103.81	101.06	95.472	109.66	104.64	99.941	99.993	104.65	106.8	104.14	103.28	108.92	105.67	104.68	107.3	99.118	112.09	101.64	104.52	101.05	105.89	107.96	104.16	109.32	102.7	108.91	99.251	98.877	103.76	109.59	102.84	99.356	98.869	99.819	107.47	104.09	106.52	100.83	103.85	107.21	102.27	102.85	112.4	103.24	104.93	102.7	103.54	105.51	109.8	105.58
98.991	104.06	105.69	102.92	100.91	105.15	107.83	110.05	97.982	105.2	103.97	101.95	106.21	107.33	103.01	104.24	104.81	104.14	97.633	105.47	108.58	101.87	107.03	109.91	100.67	105.92	104.59	98.611	104.41	110.25	99.908	109.79	100.22	105.47	104.6	104.24	107.97	102.05	105.9	110.79	99.149	102.81	108.84	104.25	103.93	102.96	110.61	106.05	100.95	103.34
110.82	105.09	111.55	108.84	112.59	108.28	109.97	105.22	107.08	112.95	106.28	108.38	110.53	114.82	115.22	114.45	112.04	103.69	108.5	110.97	102.73	105.23	107.9	106.77	112.98	109.95	109.21	110.76	109.56	115.8	118.9	111.12	114.46	111.12	108.73	111.33	108.69	104.74	110.67	110.58	114.34	115.06	110.16	110.27	112.13	106.42	108.71	103.17	113.77	110.26
109.76	101.44	107.2	104.93	105.76	107.18	107.55	103.42	108.28	104.92	104.67	107.59	105.29	102.75	108.78	108.1	111.59	96.933	100.72	112.07	102.82	109.94	101.86	108.36	108.99	107.64	105.94	108.8	111.26	103.68	106.62	105.71	108.85	98.318	103	105.07	101.97	103.52	103.05	105.78	98.567	109.75	107.23	107.14	110.93	110.69	110.17	106.24	108.55	102.93
109.3	105.19	110.63	105	97.533	104.02	101.23	107.19	106.14	107.34	108.52	102.52	107.73	108.98	109.48	106.43	106.6	108.28	107.75	104.69	108.66	104.87	105.77	106.16	103.92	111.94	109.69	112.8	103.34	107.56	102.38	105.82	105.14	105.93	101.59	110.2	98.908	106.95	110.24	108.87	106.22	111.35	104.08	105.52	105.26	106.2	104.96	104.17	104.59	109.83
109.74	110.43	108.85	109.35	106.64	113.76	107.29	116.54	119.35	111.45	108.28	107.01	108.22	112.15	118.52	106.37	111.05	110.66	112.49	111.87	111.95	112.41	108.81	111.15	106.01	110.06	114.11	115.17	110.56	111.17	106.24	114.88	114.32	111.32	112.02	110.45	112.3	113.24	110.67	108.33	111.47	111.55	106.88	109.24	111.92	116.1	105.11	115.42	108.87	107.53
102	106.59	102.42	109.46	102.61	111.23	103.63	110.9	109.53	99.524	105.7	101.31	100.89	103.93	104.44	103.77	104.96	95.866	108.81	104.79	103.27	104.72	112.47	103.07	108.7	97.202	102.11	107.42	101.96	105.7	105.75	105.09	101.63	107.95	102.82	106.7	106.31	99.517	107.19	98.544	103.16	106.03	105.28	102.58	107.44	108.07	105.57	109.81	107.04	103.92
101.81	104.84	107.17	102.21	104.15	99.013	105.88	105.98	106.46	97.406	105.22	104.24	115.44	102.29	102.03	102.89	100.46	104.94	98.249	112.8	108.99	97.806	99.213	107.78	105.52	106.47	97.443	114.19	108.22	108.11	94.641	105.01	103.84	105.94	107.14	105.86	108.39	105.5	105.75	110.8	105.25	107.66	103.36	100.93	102.92	109	100.65	106.76	102.39	106.63
96.822	104.99	102.16	102.02	106.97	107.8	101.21	102.76	102.33	103.3	111.6	103.31	109.24	102.16	110.33	104.48	113.21	103.56	103.39	110.79	109.16	105.78	109.87	106.83	100	104.16	101.76	101.25	112.02	104	105.1	108.71	100.62	103.95	105.82	109.36	110.83	98.73	106.74	104.25	105.86	102.48	102.62	104.43	104.08	105.48	106.99	109.85	102.89	107.05
103.62	109.11	100.79	104.48	112.26	109.43	103.38	106.23	106.52	107.85	107.64	109.08	109.81	108.51	97.368	107.58	108.31	105.17	111.19	108.77	106.66	106.11	105.28	104.75	108.45	105.37	102.19	93.888	108.82	106.62	106.56	102.24	111.95	111.8	111.29	107.58	101.91	111.78	107.27	103.9	105.72	103.69	107.64	103.27	104.57	111.17	103.37	111.06	106.88	103.17
104.8	102.28	106.71	108.48	102.08	104.38	104.57	99.073	100.94	101.36	108.03	98.172	106.1	101.92	108	100.88	105.83	102.59	105.63	99.913	100.48	102.27	105.46	108.41	103.56	95.971	108.65	100.73	96.952	107.64	101.83	102.08	100.73	107.09	102.11	112.06	100.39	111.11	103.6	105.14	105.26	106.67	104.35	106.73	96.985	102.5	105.92	103.7	104.9	108.14
112.18	112.92	111.32	118.06	111.03	113.13	114.91	112.37	117.59	117.25	112.15	110.8	113.47	114.77	121.23	112.48	108.12	115.59	114.04	116.68	117.94	110.11	115.35	113.16	107.42	110.87	115.13	112.59	109.36	115.45	110.62	112.36	113.65	107.91	110.96	111.17	117.6	109.39	117.16	111.72	112.89	110.85	109.51	108.79	112.1	110.98	105.29	109.97	125.72	116.89
110.79	105.31	106.19	104.95	113.77	109.13	107.63	112.62	113.32	114.61	106.15	107.54	110.59	110.25	106.02	112.28	114.57	109.92	119.28	115.89	108.32	111.43	110.36	107.87	106	107.3	108.75	107.52	111.32	110.86	108.61	106.56	103.64	114.07	112.63	109.52	110.7	100.39	114.91	116.92	103.89	115.26	106.42	110.24	109.62	108.71	112.07	109.16	109.52	116.7
110.21	114.7	111.4	111.99	109.83	113.42	112.54	118.27	109.01	115.81	113.05	117.66	106.66	108.12	112.83	111.65	111.6	109.68	112.29	114.92	110.75	110.62	108.79	111.97	111.44	110.63	109.62	106.89	109.81	107.88	112.42	114.38	110.95	105.55	110.19	109.44	105.36	105.6	118.05	109.31	115.29	118.48	114.81	109.6	109.15	115.9	110.15	106.8	104.54	112.45
102.17	107.43	107.08	110.46	101.01	101.86	107.45	109.83	102.38	109.32	101.08	102.87	109.99	109.57	107.75	106.03	107.15	105.13	100.87	107.57	110.27	109.53	102.14	99.973	107.79	104.77	108.5	105.71	108.94	102.59	106.7	106.14	103.05	106.16	105.49	104.61	107.18	108.29	106.11	105.97	102.01	107.74	106.53	109.47	102.87	104.01	113.1	106.99	108.03	106.9
98.492	100.99	101.63	101.69	103	98.286	101.11	106.4	103.19	103.58	97.41	96.948	98.564	102.92	101.49	97.698	103.15	100.76	104.82	102.69	101.48	99.594	103.98	100.94	97.86	94.543	104.45	104.33	106.29	97.323	96.891	104.57	98.769	108.24	91.922	96.343	99.518	100.71	104.01	97.465	92.036	98.846	101.51	100.96	101.37	102.37	97.357	100	101.82	99.805
107.22	102.71	104.4	103.49	110.24	109.04	104.84	105.03	96.956	104.07	102.85	109.16	105.92	103.83	107.46	109.32	104.75	103.42	100.22	115.22	104.93	106.67	103.94	104.15	98.296	101.13	107.07	107.62	105.56	105.22	109.68	103.18	111.23	108.63	109.07	104.43	107.03	99.849	102.59	108.21	99.88	99.292	110.61	109.91	105.77	108.37	103.4	106.06	103.36	100
106.01	95.651	101.12	98.752	100.46	101.4	101.5	99.726	95.437	101.76	100.3	99.013	101.92	100.73	103.32	92.189	103.86	100.07	100.18	97.091	99.095	99.071	106.36	98.686	103.48	98.727	102.55	96.958	104.58	96.351	98.738	101.29	97.375	96.872	98.33	98.655	102.56	97.212	102.81	100.11	100.86	94.326	102.89	102.39	94.953	104.25	104.42	99.886	92.12	103.19
106.04	119.32	112.66	114.57	113.11	114.73	106.45	107.23	108.18	105.91	110.22	107.55	111.93	105.86	111.1	106.05	106.47	114.09	106.81	114.69	103.34	113.51	114	114.25	110.48	107.78	117.57	108.46	108.63	111.28	111.71	111.46	116.82	110.52	110.46	108.01	115.7	113.94	112.45	106.47	105.38	106.42	104.63	106.18	115.62	106.21	111.9	106.09	106.46	110.96
99.749	101.52	100.82	103.23	105	97.827	110.7	106.17	108.82	108	108.45	102.73	108.27	102.67	98.838	109.57	108.46	105.92	103.97	99.654	101.19	103.97	105.17	110.75	109.5	102.85	107.27	108.34	103.61	103.38	98.65	102.02	103.33	105.39	96.282	107.07	100.15	102.16	97.199	114.18	103.13	102.73	102.04	105.93	99.65	106.6	100.47	106.17	98.939	109.33
119.61	121.78	113.19	119.29	116.16	114.53	116.89	120.19	118.74	117.68	117.06	114.29	122.44	121.53	117.14	116.51	127.11	119.8	117.65	120.12	118.85	113.21	116.76	117.05	116.34	117.52	112.62	116.69	120.31	112.61	118.81	116.15	117.94	114.33	113.77	116.54	117.01	113.91	119.37	118.07	118.33	122.36	120.98	116.54	108.75	115.89	111.86	120.31	120.43	119.16
107.22	103.56	102.65	102.8	103.59	102.64	102.89	102.61	109.38	104.59	105.92	104.2	105.82	107.26	111.09	110.58	107.96	107.64	104.1	103.77	102.14	110.61	108.23	109.01	115.32	112.09	110.73	105.85	104.26	108.25	102	104.46	102.98	103.8	106.08	102.73	98.012	107.22	111.45	103.63	99.239	108.38	106.8	108.33	106.87	102.38	105.14	105.05	109.17	101.73
119.47	110.09	110.22	112.23	117.12	111.15	110.04	110.21	111.33	114.47	109.06	120.91	112.36	112.73	111.31	112.69	112.35	115.44	105.86	116.61	117.99	119.12	116.18	115.93	110.73	109.04	112.85	103.58	106.3	112.23	105.37	108.46	115.84	111.9	112.88	109.5	111.69	113.76	110.95	113.01	112.74	111.91	113.8	111.18	113.16	105.3	108.96	117.27	113.04	109.24
109.89	107.65	102.57	106.84	105.82	100.08	109.06	105.32	104.28	102.39	103.2	103.73	100.42	104.62	101.99	97.042	107.53	104.79	104.43	99.095	102.81	106.53	108.31	101.92	101.72	105.39	107.51	109.55	105.09	100.23	110.76	97.872	103.13	104.32	100.48	107.33	105.05	115.17	96.577	108.8	105.47	101.3	111.97	104.38	100.91	107.37	104.67	106.49	94.116	107.91
103.7	105.31	102.14	103	103.67	105.1	102.53	105.54	102.38	107.56	102.14	106.7	106.9	105.34	102.07	103.2	103.82	107.59	103.42	102.86	107.07	102.17	106.18	104.02	105.25	103.5	101.21	101.03	102.31	105.91	102.29	108.92	94.362	105	108.64	98.883	104.72	105.32	111.49	104.66	100.65	104.74	101.26	100.29	101.47	107.3	102.02	103.1	102.33	98.664
113.31	116.7	113.65	110.64	107.15	113.19	106.63	109.65	108.34	114.88	113.55	107.38	113.43	107.92	113.07	108.72	111.14	112.86	110.84	111.97	119.44	114.81	107.65	115.71	114.43	110.22	112.77	113.66	110.55	111.96	107.48	106.25	104.21	117.6	113.44	110.61	111.42	115.04	109.24	117.11	105.06	114.09	117.11	106.97	114.29	108.91	112.8	109.5	110.33	111.49
112.82	101.38	109.59	112.71	104.63	105.33	101.41	100.25	106.45	107.79	104.07	100.54	108.61	108.18	113.44	108.6	108.28	106.94	103.59	112.2	105.95	107.47	106.12	101.41	99.772	99.761	108.99	106.22	107.59	108.6	113.06	101.82	112.39	104.62	107.36	105.15	102.92	104.44	106.49	107.75	104.2	107.73	109.71	108	99.048	107.16	106.74	102.48	104.88	103.2
107.85	102.82	105.18	102.75	104.6	111.21	100.28	103.35	103.34	103.83	113.29	108.66	102.36	108.47	109.17	112.4	104.05	107.84	108.03	99.786	110.14	109.67	100.05	104.33	103.48	112.98	102.36	104.49	104.22	113.26	103.17	108.6	110.01	103.81	116.03	100.2	101.23	104.38	108.77	108.2	114.35	105.83	108.16	106.41	103.84	109.01	106.79	107.67	105.51	108.92
108.09	112.4	106.81	117.64	113.2	111.77	111.74	104.1	112.71	113.09	111.44	105.89	108.27	112.3	105.83	106.51	109.53	110.31	114.33	105.56	103.15	110.35	103.72	103.4	113.1	115.87	110.81	109.68	108.89	110.76	111.08	112.36	103.91	115.42	109.29	109.2	109.85	105.99	117.3	104.98	107.57	112.88	106.36	110.11	113.7	106.1	112.95	115.11	106.84	107.34
104.81	103.4	108.89	112.25	104.81	100.22	98.03	107.98	101.23	99.116	104.92	109.94	108.64	103.32	103.33	101.79	104.43	108.62	105.23	106.66	109.21	104.53	109	101.09	100.91	107.45	105.06	106.59	101.57	99.735	106.17	103.7	100.72	102.08	100.58	109.73	104.41	106.98	104.44	107.47	107.82	99.899	105.9	101.92	111.38	108.11	102.56	100.71	101.46	103.76
99.298	104.24	109.93	101.93	104.8	103.01	107.17	105.86	106.98	106.97	105.47	106.07	109.53	108.95	109.57	101.13	108.89	107.84	109.06	115.15	105.52	107.49	101.22	107.21	101.88	105.08	107.04	110.64	106.37	112	108.32	104.41	101.92	102.54	108	106.52	109.67	106.42	103.07	111.38	105.88	104.2	108.5	105.87	109.63	107.95	108.06	110.65	108.94	107.39
103.19	104.06	109.85	107.15	106.9	102.77	109.6	104.77	103.15	105.96	109.14	101.13	104.66	103.6	97.895	103.78	111.54	105.26	105.01	106.63	101.77	102.13	102.73	106.41	102.6	105.66	104.47	103.69	102.15	99.591	106.42	107.82	106.8	98.801	101.24	109.77	108.34	105.64	109.92	111.54	109.55	111.51	95.475	109.7	104.72	102.53	97.95	107.77	99.843	110.25
107.43	101.84	105.03	97.619	106.11	105.09	109.32	108.76	113.05	104.32	105.94	102.84	101.15	107.52	101.1	106.43	106.45	103.88	102.55	100.87	109.96	111.95	100.63	105.67	103.33	108.13	110.52	104.2	106.38	105.6	108.93	105.36	99.532	103.96	108.92	105.84	106.73	101.33	105.6	105.36	104.2	106	105.12	101.68	105.55	96.94	104.64	107.84	98.273	105.8
100.83	108.33	104.36	108.13	109.39	100.86	103.6	104.25	104.3	103.57	104.65	107.07	103.35	106.2	114.45	103.99	106.08	104.49	103.97	105.39	104.99	104.29	102.3	107.21	103.99	97.922	106.41	104.69	108	108.98	103.64	103.04	103.07	110.48	105.39	105.31	104.08	99.055	107.43	105.04	104.05	105.87	103.4	103.68	107.3	106.85	102.68	110.17	105.22	107.74
112.98	106.96	111.71	111.59	105.06	117.4	102.27	109.74	106.4	98.816	109.1	108.74	110.82	105.01	108.93	102.62	111.1	100.51	109.36	106.71	108.33	106.41	106.11	106.11	104.96	105.69	105.95	104.87	104.46	105.09	104.93	108.7	103.38	104.74	113.22	104.37	106.61	105.52	110.11	106.42	106.21	104.75	108	104.12	102.41	104.3	108.27	101.42	111.67	103.07
111.88	105.87	108.56	113.5	115.23	115.45	118.79	113.9	113.53	113.08	110.27	115.06	110.32	107.36	109.72	111.4	114.53	113.35	110.53	114.57	111.48	113.14	112.25	113.76	106.77	113.03	117.21	108.88	110.81	114.85	108.1	117.99	113.39	104.85	111.44	114.84	116.21	114.52	113.59	112.63	111.4	108.83	110.02	113.72	109.56	112.02	111.37	111.48	108.65	115.02
117.29	109.15	113.89	108.74	111.18	111.46	109.06	110.1	115.93	109.54	109.85	109.6	112.79	110.09	111.29	112.64	111.76	109.68	107.29	110.49	115.1	112.93	114.29	113.99	111.45	108.27	112.88	106.32	107.9	111.88	112.96	114.86	106.29	116.9	111.06	111.52	115.85	115.05	112.28	108.75	110.48	113.73	110.06	113.58	118.54	109.29	114.78	113.85	114.75	108.24
108.8	111.83	107.72	104.94	114.99	110.55	118.96	108.44	115.34	111.98	105.07	114.96	110.91	115.3	111.02	106.48	110.27	110.98	109.29	114.71	109.21	109.36	114.06	110.07	115.9	115.6	112.76	111.8	115.24	108	111.01	106.88	113.88	115.42	113.52	112.51	109.25	105.16	110.72	111.31	105.97	113.16	114.78	107.58	108.73	110.32	117.14	114.16	106.4	115.14
115.25	114.55	116.15	113.32	113.56	110.93	111.71	116.64	113.78	109.07	104.68	109.04	113.14	115.24	110.71	112.02	107.28	110.54	113.55	112.77	116.85	114.24	116.59	109.44	112.7	107.65	114.76	113.35	117	110.18	109.48	111.98	109.54	112.62	110.85	110.3	111.62	110.02	116.99	112.78	112.89	108.97	107.52	110.24	111.28	112.01	118.45	107.9	117.62	110.6
109.18	109.89	109	113.45	107.47	109.76	106.61	107.98	107.62	110.95	113.55	110.02	109.73	103.29	103.09	106.48	106.36	106.4	105.17	112.61	105.21	111.81	108.45	111.55	113.28	104.22	118.31	104.5	107.76	104.62	113.44	113.77	108.76	113.45	114.2	102.18	112.53	112.63	111.4	109.18	109.65	106.22	110.88	112.77	111.89	107.16	109.06	104.63	110.85	104.41
115.43	116.28	110.65	100.34	113.15	117.03	115.04	116.05	110.07	107	108.24	117.97	115.14	106.01	104.31	107.86	109.7	109.14	107.3	113.39	116.42	116.72	109.07	106.06	106.05	107.9	103.39	108.83	104.71	109.5	108.15	111.31	111.93	115.06	114.09	116.44	110.47	112.08	114.75	108.29	112.56	112.77	107.14	110.02	110.76	111.09	103.76	107.94	110.2	110.01
104.55	100.76	94.927	106.19	106.31	103.24	104.43	102.81	103.6	107.89	101.64	101.77	100.8	102.25	100.15	104.17	106.43	108.36	108.11	96.562	108.03	108.66	102.59	102.56	104.02	96.909	100.79	102.67	100.34	108.58	111.88	96.659	106.24	104.74	100.48	104.39	105.71	108.42	112.38	104.71	102.28	105.91	108.97	105.82	108.33	108.82	102.36	100.12	104.71	108.41
115.25	105	114.34	112.2	111.08	108.01	111.66	110.14	110.83	110.27	115.34	113.6	114.66	107.95	109.91	112.4	116.59	107.87	111.93	114.45	109.73	108.66	113.59	109.71	107.91	103.28	111.42	115.04	110.38	114.68	107.05	112.07	108.03	113.82	113.36	110.75	113.3	109.13	105.51	103.34	108.19	110.03	105.09	115.25	107.47	112.06	109.02	108.73	109.96	115.47
115.02	116.35	112.14	115.16	116.98	110.14	111.15	110.97	116.39	113.07	119.17	111.23	121.43	117.67	113.76	107.48	112.2	112.75	111.18	121.82	109.81	108.52	110	112.48	110.82	114.46	112.28	117.32	121.83	109.67	110.54	113.6	109.59	105.64	115.26	115.02	112.12	120.85	107.21	120.82	115.22	110.51	109.81	110.98	112.77	119.46	111.59	114.72	108.52	111.07
103.47	108.92	113.57	110.58	115.64	109.04	106.61	112.58	110.48	109.59	110.66	110.98	111.59	110.58	111.55	111.36	110.17	115.33	110.03	110.69	113.94	114.28	109.29	112.86	110.79	107.56	111.84	114.35	108.98	112.49	109.59	120.55	108.33	113.73	111.5	112.09	107.76	114.3	113.38	107.47	110.66	115.53	108.81	109.03	114.25	115.91	108.57	109.22	110.66	109.61
110.93	101.71	106.92	107.67	108.92	101.72	109.54	107.09	104.06	103.11	105.29	109.39	101.81	100.44	102.59	105.86	106.34	107.2	109.68	110.68	104.84	97.546	104.72	101.59	109.98	106.66	110.18	108.22	109.84	106.18	113.69	110.63	104.88	104.35	104.57	108.28	105.49	105.73	108.03	102.34	109.82	109.24	106.23	107.42	105.1	103	113	110.16	109.74	102.98
117.8	112.85	110.17	116.37	110.53	111.69	112.32	110.11	113.47	115.3	105.13	107.33	114.94	111.11	112.99	104.76	104.26	109.35	108.17	114.09	116.93	109.23	103.67	105.76	108.84	112.8	104.49	111.58	109.85	111.38	112.09	108.64	110.72	107.81	109.72	114.55	113.28	109.02	110.65	108.96	109.13	113.24	112.88	114.84	108.2	112.8	111.5	116.51	110.18	109.21
107.57	106.71	109.34	106.4	102.1	105.24	104.33	102.9	107.05	104.59	106.03	106.22	102.25	110.11	102.88	105.61	101.75	106.1	108.76	104.14	107.81	108.59	106.48	103.69	104.11	106.94	108.89	110.61	105.74	107.45	103.06	101.88	106.02	106.83	111.47	103.4	111.27	107.06	105.61	110.72	106.57	102.1	103.08	104.24	102.16	110.6	107.89	101.24	100.37	107.38
107.03	111.31	106.1	98.067	105.01	109.4	97.063	102.25	108.44	106.47	111.61	105.61	104.28	102.34	107.07	106.72	101.42	104.11	105.63	112.4	114.27	109.01	102.48	103.68	106.29	109.06	107.41	114.97	103.38	105.66	103.9	107.86	106.34	102.4	107.22	108.47	100.51	105.47	105.64	111.35	101.46	104.27	103.24	107.13	103.52	103.73	106.29	99.348	104.05	107.09
102.98	101.73	96.461	101.95	102.9	98.964	95.631	102.7	94.113	95.301	99.367	99.086	102.28	101.8	97.284	98.507	100.12	97.66	102.45	98.573	99.482	105.08	102.29	93.914	97.542	106.32	97.826	102.23	96.536	96.274	105.84	101.81	96.593	107	112.6	99.822	92.35	103.72	104.32	109.59	97.944	102.58	105.4	105.34	98.008	103.99	96.627	111.33	95.618	98.179
110.11	102.69	105.33	108.14	106.42	103.77	103.46	104.16	105.61	103.81	107.33	110.05	103.44	113.69	104.87	112.74	111.45	102.7	101.37	110.43	104.65	107.29	109.3	104.79	107.95	103.15	106.32	109.51	109.67	105.27	107.99	111.73	108.79	106.9	107.46	109.06	101.2	102.78	106.37	107.29	103.65	105.43	109.15	104.71	109.23	110.97	104.36	116.85	103.65	106.64
111.3	105.78	110.27	105.3	109.33	104.12	111.84	109.22	111.04	113.88	106.16	109.26	108.2	102.24	104.2	111.49	109.73	110.17	108.79	113.12	106.18	115.47	108.83	100.43	102.87	105.27	111.13	106.4	102.21	105.38	106.41	99.442	99.903	102.49	105.61	106.79	105.31	109.4	109.09	110.85	110.96	98.973	107.26	108.73	108.1	103.87	98.931	108.29	104.56	104.35
106.16	104.98	116.03	109.66	104.65	112.31	112.34	113.3	117.08	115.31	114.35	114.29	112.46	118.11	111.52	109.28	112.97	115.26	114.5	108.44	107.14	110.95	108.24	109.48	111.04	115.62	112.21	114.67	112.31	109	107.43	117.41	113.67	108.89	115.17	112.16	108.34	113.1	111.87	117.23	111.01	113.12	110.44	108.67	111.72	112.15	113.43	113.09	120.42	108.66
107.85	107.98	113.44	111.23	108.01	113.38	107.53	104.23	109.61	113.51	110.18	116.81	106.47	108.3	103.18	108.36	111.21	110.3	113.89	105.16	111.99	105.91	113.11	104.36	102.06	109.15	113.49	102.27	113.04	103.72	106.13	105.66	103.96	104.55	108.51	110.6	111.47	116.77	107.12	105.15	107.45	109.55	110.36	111.88	116.92	110.13	103.83	108.03	113.51	109.98
98.574	96.957	99.835	97.368	104.11	103.06	102.59	98.268	99.844	102.61	96.965	104.45	103.83	99.741	100.21	100.12	102.04	100.34	98.519	101.32	96.665	103.94	97.054	97.584	100.67	102.59	98.09	102.83	96.573	98.504	102.81	96.195	95.902	97.233	104.22	99.128	107.4	100.33	97.665	99.521	107.18	97.351	102.46	102.03	101.69	95.96	98.117	102.57	102.31	100.28
105.05	109.83	103	107.62	107.08	104.62	100.12	98.041	107.88	105.55	110.17	107.95	108.56	108.16	112.16	104.28	108.04	110.97	104.02	99.712	110.23	110.21	109.13	103.83	108.47	109.34	104.1	107.68	106.21	109.44	103.97	104.98	107.16	99.671	102.71	110.28	107.41	105.7	100.44	103.9	110.03	96.002	106	111.62	109.46	108.25	112.48	108.79	108.31	106.12
106.54	112.18	123.61	114.81	112.84	111.49	113.31	116.26	108.97	109.88	114.23	111.58	109.66	120.76	118.25	111.94	111.25	117.15	112.01	113.69	111.34	110.03	112.57	119.09	114.64	112.96	112.3	106.56	112.73	110.51	114.81	107.59	117	110.51	113.84	109.67	108.68	111.76	106.79	110.33	114.31	111.83	119.15	112.66	115.01	117.59	113.63	108.09	114.44	112.36
106.36	107.33	101.41	107.65	110.41	108.33	102.12	108.98	102	104.92	99.656	107.83	111.1	108.06	105.33	106.04	109.6	110.38	109.36	106.46	114.12	111.75	107.05	100.59	102.7	110.24	108.57	109.94	102.61	99.629	106.31	110.92	109.34	106.65	101.85	103.15	102.7	103.76	104.17	109.28	101.88	109.38	104.64	104.47	103.47	116.71	104.83	108.61	103.02	106.98
113.24	116.25	113.86	106.89	105.26	113.53	111.14	114.25	110.45	109.92	111.27	109.3	111.2	108.54	111.53	107.93	109.99	116.53	107.11	118.28	112.67	119.04	111.42	110.11	110.36	109.29	113.84	118.7	115.16	110.02	112.88	113.78	107.77	108.2	116.1	117.14	113.98	108.73	109.17	112.19	110.36	111	111.09	107.9	107.41	113.35	107.79	111.72	113.67	111.33
103.02	105.97	105.5	105.52	100.34	102.43	109.46	101.84	106.74	104.36	107.22	106.81	100.27	104.91	105.95	101.56	102.08	104.34	108.44	106.23	105.96	101.22	105.05	106.61	103.48	108.76	113.77	106.56	108.24	107.3	106.78	107.8	110.75	108.41	105.61	101.17	101.18	107.62	108.13	113.78	107.36	105.26	108.78	106.85	108.8	101.72	108.75	105.35	102.65	105.12
113.93	107.86	114.84	108.09	112.01	112.83	114.24	110.71	111.56	109.91	118.28	113.7	117.01	109.68	109.67	118.38	115.59	111.16	112.45	110.86	112.81	109.88	119.3	109.25	110.19	107.61	109.53	113.87	111.44	108.53	110.42	107.51	116.03	114.91	115.99	114.46	105.32	113.37	113.52	107.86	105.7	114.88	106.35	102.11	111.98	113.76	111.1	111.16	111.86	103.27
110.68	103.21	104.83	101.31	103.79	111.09	108.88	104.02	105.38	103.25	102.75	107.64	104.17	104.08	106.14	101.48	101.46	102.55	109.84	102.44	105.31	105.84	112.6	104.03	105.59	105.42	106.36	116.1	108.83	106.14	111.71	109.86	106.98	109.88	107.01	107.49	111.09	105.68	107.29	106.53	104.67	103.58	111.68	105.4	108.13	103.94	108.08	102.08	110.87	103.36
111.74	115.09	108.36	109.4	105.2	116.09	110.18	119.14	110.75	109.66	114.04	116.38	110.35	112.42	107.75	108.34	112.95	109.78	109.71	111.47	108.83	109.56	108.36	115.61	102.73	115.89	110.87	110.05	113.72	112.85	107.29	108.77	117.91	108.6	112.46	116.56	113.86	115.27	114.26	109.73	111.39	117.32	109.17	113.61	103.09	104.85	104.1	111.17	106.73	108.93
112.84	110.87	105.99	111.68	111.55	108.91	110.03	114.31	115.6	112.3	112.65	102.93	106	110.89	108.92	116.14	109.25	108.11	111.61	117.71	106.7	113.94	112.63	112.21	113.96	112.24	113.92	108.79	115.52	106.42	115.67	105.75	105.18	117.29	110.83	112.64	109.39	112.23	116.9	105.61	111.56	104.78	108.02	105.97	103.33	110.43	106.57	107.89	107.35	110.43
104.77	104.67	111.51	103.92	102.26	108.92	108.83	110.31	103.13	107.89	104.82	105.02	105.66	111.77	102.02	108.36	105.43	105.51	108.3	102.87	101.17	106.93	97.874	114.81	109.95	98.906	110.11	105.19	103.05	104.83	104.63	105.63	107.07	108.78	103.95	104.6	98.394	105.64	112.95	105	103.29	102.16	104.57	108.56	99.033	109.36	111.72	103.49	101.67	104.81
102.01	103.72	97.125	100.92	96.426	104.85	96.56	96.991	100.96	95.092	108.19	100.01	95.094	95.406	96.742	96.403	106.69	101.46	98.615	97.505	98.442	97.887	103.3	102.36	99.743	97.385	100.28	97.512	100.41	99.596	95.96	98.475	95.936	93.996	97.402	95.417	97.247	94.579	102.31	107.34	102.72	100.64	98.64	93.827	99.042	102.64	102.83	93.475	107.76	96.181
115.02	103.16	106.03	109.28	107.65	112.04	102.68	107.56	105.98	102.49	103.16	108.21	113.01	99.663	114.49	105.86	108.79	108.52	107.64	95.268	112.42	112.83	101.9	111.15	104.14	108.63	113.22	111.08	106.08	108.88	106.43	104.72	106.95	109.91	112.07	113.9	104.68	109.07	106.52	110.69	104.8	108.86	106.7	103.37	104.1	102.96	111.36	107.75	101.67	105.88
104.26	104.9	99.115	113.37	104.34	105.21	98.491	100.91	105.13	107.82	102.29	100.83	105.49	103.94	101.02	113.15	103.85	103.66	106.61	107.18	104.04	98.689	109.01	108.81	105.96	102.79	103.05	102.52	105.31	100.74	105.09	106.69	106.55	114.6	103.91	103.69	106.09	101.13	101.05	102.26	109.51	102.89	100.08	95.052	107.9	105.86	102.21	99.135	105.64	99.484
110.46	109.47	105.98	102.52	106.66	98.514	106.94	108.69	105.13	103.06	103.97	104.09	109.21	103.87	111.69	111.93	102.07	110.84	102.68	105.19	109.52	103.95	100.48	104.83	108.07	97.909	109.13	106.78	103.37	105.4	105.12	102.14	106.33	102.91	105.61	112.97	107.46	105.22	100.33	103.21	106.94	108.31	109.73	99.074	107.93	105.19	103.24	103.68	104.75	102.31
110.55	117.03	121.55	118.1	119.14	126.55	109.11	123.02	116.14	119.16	110.97	118.72	118.82	114.46	115.07	119.73	124.75	120.85	115.98	121.44	116.38	118	112.81	114.64	120.88	115.92	120	115.86	120.38	117.95	116.71	113.58	111.89	118.12	116.33	116.9	121.74	114.68	122.11	117.36	124.51	118.03	122.57	118.64	116.36	117.78	113.43	120.48	114.6	117.17
109.66	106.51	111.99	110.85	110.29	111.46	109.78	112.15	108.87	112.29	110.47	110.65	111	113.11	115.55	112.55	103.73	114.23	112.88	111.99	117.34	118.41	111.66	113.94	115.97	110.41	114.89	104.25	111.1	113.23	112.45	114.41	114.29	112.21	110.32	109.99	109.35	114.73	111.65	112.12	110.75	113.22	114.82	114.65	111.53	112.45	113.85	113.34	110.19	114.29
106.1	99.306	108.44	102.54	101.65	106.13	107	113.77	109.46	106.84	101.33	108.61	108.7	101.75	106.63	104.5	105.6	107.58	103.95	104.33	103.03	105.41	102.21	101.88	110.09	106.04	106.28	104.64	105.03	108.84	107.21	104.18	104.85	110.37	103.44	109.76	106.49	103.05	109.81	106.1	109.77	97.392	103.66	99.875	106.22	111.12	105.33	108.31	109.86	110.36
109.34	103.42	106.76	103.36	105.14	106.68	103.7	105.3	99.454	111.33	104.42	108.79	104.94	106.63	101.86	101.88	106.89	103.01	102.66	105.75	109.2	109.87	108.01	102.96	103.01	109.66	105.57	109.36	112.03	107.21	110.49	111.04	105.01	106.02	109.35	102.44	98.863	107.8	104.25	106.83	104.43	110.39	102.78	107.12	106.05	108.05	111.74	106.89	112.09	105.51
108.2	112.64	106.74	103.07	106.81	102.88	107.47	96.957	107.5	108.27	106.48	110.27	99.943	107.06	107.28	106.21	109.39	101.45	109.7	107.23	101.79	107.77	101.01	109.19	107.1	107.53	98.745	104.24	103.45	112.51	103.19	105.26	99.533	103.02	106.4	103.71	104.61	109.09	109.45	101.77	102.87	103.91	110.97	104.57	112.5	106.7	102.98	100.17	105.99	102.77
107.26	107.02	109.42	108.84	104.43	105.58	111.55	107.56	109.42	109.94	103.82	103.69	110.98	97.044	111.36	106.97	109.49	105.91	102.2	112.53	99.863	107.94	101.52	104.29	102.37	106.38	106.14	106.34	109.44	108.2	108.33	103.41	96.995	106.72	109.47	100.28	105.79	105.38	111.18	98.993	105.54	107.23	108.56	105.13	114.3	106.79	109.89	100.89	104.87	107.3
102.27	111.39	110.87	116.73	106.59	107.6	111.71	113.96	113.74	101.96	112.06	108.24	110.28	111.25	110.62	110.36	107.73	114.04	112.03	114.34	112.69	101.73	106.01	112.28	115	106.53	112.83	106.69	115.05	109.64	107.21	111.22	112.54	116.27	111.89	111.93	113.91	108.77	114.5	118.52	111.53	104.77	111.39	109.99	110.65	110	113.67	108.23	115.37	109.63
118.99	113.07	120.51	117.67	123.1	116	121.62	117.07	113.05	117.51	110.03	112.4	118.96	121.44	114.37	122.56	121.16	111.06	116.71	116.67	120.98	124.43	112.15	118.96	116.9	118.69	120.44	121.6	110.87	113.28	110.52	114.51	110.7	117.19	118.55	115.01	122.06	115.29	123.06	116.81	121.85	107.63	117.59	124.3	114.12	119.45	117.4	120.4	120.16	117
98.743	105.98	101.36	98.401	95.225	105.1	104.85	106.28	100.35	101.01	107.46	102.91	98.113	106.16	95.515	98.199	100.63	102.56	98.294	92.152	97.034	102.56	100.87	101.51	103.13	102.84	100.01	99.068	97.041	100.32	98.508	101.42	105.12	109.98	99.25	98.52	98.102	102.81	96.552	97.279	102.98	98.766	100.39	102.26	99.312	100.73	100.62	100.88	91.156	105.96
105.09	101.18	98.183	104.54	101.78	102.3	103.87	111.94	104.86	111.15	107.93	107.27	101	104.62	110.66	106.93	101.77	110.99	111.19	104.06	107.73	113.31	112.16	107.39	105	103.75	105.35	101.16	105.04	107.46	104.45	103.64	103.61	102.9	114.83	110.19	109.8	103	105.19	113.15	110.89	109.32	108.19	104.08	100.72	109.09	106.28	110.06	101.07	115.03
111.26	109.8	114.8	107.55	116.44	109.49	114.42	109.41	108.16	106.56	106.34	112.92	110.52	103.93	109.35	112.15	109.38	118.89	109.95	113.05	108.94	111.48	114.71	110.21	106.79	107.54	105.21	111.69	115.35	114.88	113.54	107.29	119.44	107.1	112.26	106.47	113.13	114.01	110.44	114.22	111.33	113.65	114.01	109.46	106.83	110.46	110.98	108.21	108.35	112.26
109.2	106.34	109.16	105.04	104.64	106.09	108.64	103.34	111.46	99.836	103.62	110.04	112.4	110.62	107.97	110.2	104	99.955	107.11	103.66	105.65	101.77	106.72	110.45	98.481	105.2	103.3	100.34	104.7	105.67	107.82	108.07	105.49	107.47	104.98	103.11	100.63	112.71	100.93	107.88	104.73	106.08	107.79	101.55	103.07	101.53	98.756	114.15	103.8	105.39
107.16	104.07	108.88	102.04	110.74	106.17	109.11	109.31	104.09	111.78	104.52	102.89	108.67	102.96	102.34	107.76	106.06	112.32	109.88	103.17	107.71	106.49	97.325	107.38	105.41	115.44	105	102.1	105.21	109.81	109.6	105.82	105.63	101.58	108.59	104.42	102.58	112.72	101.29	109.96	103.63	108.95	104.85	103.98	106.97	105.32	108.48	106.22	109.1	108.67
103.44	102.45	106.89	111.94	106.06	107.27	107.28	107.28	101.28	102.44	102.07	105.06	106.39	109.86	108.26	106.07	109.37	111.23	110.74	108.12	104.06	107.01	105.68	107.99	101.62	104.21	104.42	105.61	102.01	104.36	112.12	106.26	109.61	103.29	102.95	101.84	102.95	112.27	112.29	101.12	103.98	105.34	104.82	109.44	106.02	106.75	104.28	108.42	108.9	106.07
109.78	113.32	106.96	106.29	101.63	108.53	108.53	112.5	107.44	105.77	108.32	105.87	110.77	105.92	109.09	107.63	104.96	108.8	102.52	97.186	106.67	102.82	104.65	102.12	107.66	109.74	107.93	107	105.18	104.08	102.02	108.01	107.14	110.71	103.5	107.13	104.28	102.78	108.63	108.07	105.59	109.48	103.63	104.8	103.18	108.75	105.87	109.71	105.34	110.54
104.3	100.82	108.2	105.72	105.22	101.91	109.65	108.46	104.76	102.46	106.5	107.07	106.49	108.25	107.19	107.09	106.57	103.93	100.8	106.84	105.53	110.32	107.23	109.14	106.73	104.85	107.08	100.97	102.03	105.01	103.01	105.43	103.16	104.8	114.72	102.46	109.24	103.54	101.08	105.24	106.02	111.56	107.07	110.48	109.42	105.67	108.36	108.41	107.33	106.41
112.23	113.57	116.5	112.58	113.1	108.54	121.67	109.18	109.52	112.74	112.38	114.33	120.47	103.24	120.73	115.42	108.21	119.28	113.64	111.16	107.81	108.26	112.43	108.18	111.75	112.96	111.6	110.07	113.42	111.02	112.2	110.14	113.72	110.6	113.64	109.77	116.15	110.65	119.08	116.74	111.62	115.99	113.23	115.66	113.8	113.36	112.76	118.12	112.1	108.7
102.96	109.73	105.44	110.14	110.24	105.06	107.8	108.98	107.41	109	105.89	107.81	109.17	104.37	104.71	106.03	105.77	101.99	104.01	113.73	111.1	111.11	100.93	100.73	102.04	107.35	108.25	107.82	107.54	113.75	105.12	109.16	112.83	112.55	108.49	115.36	110.12	105.53	106.29	106.81	102.81	107.66	110.35	101.35	103.7	101.38	108.44	103.66	103.31	107.21
97.732	98.902	94.52	100.13	101.56	105.42	101.1	98.534	96.677	101.62	98.468	100.91	98.443	100.28	99.263	103.55	103.32	95.703	103.59	99.907	97.764	99.983	91.666	99.156	101.26	103.54	99.899	97.153	97.281	98.94	100.87	96.999	96.648	100.07	95.953	93.431	91.715	102.36	103.12	96.993	97.694	99.45	104.05	100.92	100.77	101.87	98.159	100.98	101.57	101.06
102.56	97.148	104.07	96.119	105.7	96.49	99.121	97.486	100.87	95.812	97.41	102.97	96.264	97.902	93.744	100.21	97.233	102.3	93.386	105.75	100.24	93.273	101.84	93.966	98.926	100.53	101.58	96.333	100.17	99.33	93.275	93.185	100.83	97.541	99.118	95.996	94.717	103.87	105.09	99.099	96.962	101.66	103.06	97.243	99.242	101.98	96.816	106.42	101.58	96.66
104.06	102.6	109.46	109.67	104.82	103.07	105.84	105.23	104.57	103.88	100.67	107.7	109.85	100.9	108.66	99.761	106.78	107.18	105.15	108.1	106.12	112.12	104.09	104.91	105.89	106.72	110.67	105.67	102.19	108.32	108.61	105.96	107.92	99.272	109.97	105.79	98.944	105.12	106.83	107.98	104.09	106.62	110.09	108.7	109.64	101.71	105.9	109.66	106.2	107.75
115.08	108.62	112.06	110.1	110.05	103.59	108.59	114.84	112.34	113.45	111.51	115.33	111.29	115.39	111.84	113.16	107.66	115.6	110.88	119.4	113.24	116.24	112.84	111.78	108.33	106.03	116.25	114.85	108.08	110.11	115.64	114.78	112.9	113.45	113.7	101.83	111.22	108.87	114.14	115.03	111.29	107.37	114.65	112.15	107.62	110.77	114.64	110.95	108.74	108.72
106.1	113.18	111.76	112.75	108.64	105.16	110.06	109.1	109.49	108.89	110.88	110.97	117.9	108.05	112.58	113.76	111.7	105.25	106.98	110.94	112.59	112.34	102.31	114.91	106.49	104.99	109.04	110.03	111.27	108.35	109.05	111.27	102.17	111.78	111.71	114.41	112.26	106.85	112.05	118.28	115.91	108.23	110.39	113.04	111.46	110.46	111.07	108.63	111.45	107.72
107.45	105.47	107.61	108.81	109.3	100.98	103.08	104.1	108.37	104.1	108.27	96.789	103.94	97.604	104.26	109.22	105.14	112.2	110.94	107.24	106.4	107.98	114.23	102.26	103.39	103.36	102.85	105.43	105.72	108.81	104.79	103.88	99.52	100.99	107.36	102.55	101.54	106.12	105.01	98.686	107.13	110.51	114.4	110.33	106	104.69	103.84	110.35	97.77	101.91
107.94	108.38	109.98	100.94	105.32	102.16	102.76	107.37	99.152	100.96	105.11	109.14	102.96	106.03	103.11	108.11	112.86	103.73	113.88	106.24	105.55	96.881	105.14	104.21	100.94	101.51	108.23	110.78	102.76	106.21	109.4	103.56	101.6	101.18	109.24	103.49	102.84	103.56	97.776	97.58	103.44	102.46	106.25	110.84	100.47	103.81	103.59	102.52	111.23	99.608
99.117	97.907	98.476	101.86	99.053	97.267	96.782	97.992	104.22	97.555	103.05	97.63	99.683	102.53	100.42	97.132	96.001	92.005	99.481	98.463	103.9	98.016	98.672	103.47	105.92	108.71	99.874	97.74	96.492	99.948	101.08	97.022	98.866	98.37	100.99	97.261	99.335	97.625	94.816	99.726	109.7	102.23	105.72	95.954	99.686	94.209	96.542	94.621	99.379	100.06
99.455	101.47	107.87	107.78	109.18	107.32	105.11	100.9	106.6	102.65	107.99	104.81	108.48	103.54	105.56	104.04	105.76	102.81	104.3	105.78	105.5	103.78	104.49	102.26	95.195	98.689	103.43	104.66	104.8	99.655	104.08	108.83	108.48	104.71	111.38	106.96	111.37	110.82	101.63	104.27	104.81	102.89	100.4	109.92	104.01	103.5	103.95	103.99	108.77	101.55
109.89	105.51	100.59	104.25	102.96	97.581	110.62	101.07	102.88	104.26	104.39	103.7	101.21	105.11	107.2	110.4	103.66	102.43	103.82	108.66	102.48	107.34	104.54	108.02	102.4	106.07	112.05	104.27	108.14	102.16	104.53	101.67	103.96	104.01	103.03	102.36	98.644	103.45	99.647	108.17	107.78	108.65	106.12	101.12	105.41	109.48	104.73	105.56	111.8	96.589
112.07	110.15	108.84	112.52	113.26	103.8	119.23	112.51	119.48	109.89	115.06	121.52	108.66	117.03	115.05	117.82	108.21	111.56	114.28	113.52	114.54	113.84	110.57	110.11	112.37	113.29	108.92	112.4	113.13	114.82	114.93	110.54	109.48	121.01	109.91	113.71	105.91	107.15	110.18	118.22	109.84	119.05	118.76	110.56	110.72	114.69	117.88	106.19	111.8	105.6
103.13	104.46	111.04	109.11	111.64	106.99	106.31	116.6	108.92	107.58	104.96	100.76	108.44	109.18	109.76	110.97	110.61	102.08	109.79	105.24	107.76	108.89	109.77	102.53	109.58	106.77	106.29	107.98	105.8	110.27	107.2	106.37	108.59	106.32	106.53	104.46	106.22	109.94	102.05	105.15	105.39	106.99	111.95	112.17	106.56	102.33	102.78	108.15	100.68	106.53
99.442	109.5	101.89	109.32	107.93	100.79	107.26	97.886	107.17	106.09	107.02	98.41	107.53	103.6	104.85	101.27	106.53	104.15	97.878	104.72	102.11	106.97	102.75	107.94	107.34	105.07	110.42	107.8	100.88	99.235	110.47	101.72	104.23	102.31	103.01	105.26	106.93	104.95	106.62	100.17	100.79	109.61	106.23	103.3	100.08	111.96	105.26	101.06	106.93	103.33
111.21	108.5	112.82	112.84	116.1	107.34	111.26	116.47	108.61	111.35	114.98	115.37	111.78	110.69	109.97	107.19	107.81	110.27	110.3	114.4	112.14	120.52	118.24	115.36	114.11	114.17	110.69	112.71	109.92	107.34	114.34	110.72	111.76	115.43	114.85	115.59	110.91	113.96	110.64	112.91	112.61	112.75	114.39	110.18	116.27	116.11	113.96	114.13	112.32	115.16
109.86	112.29	104.4	110.79	113.28	112.33	106.79	106.63	116.41	110.24	107.15	111.62	113.9	108.19	112.82	106.31	114.97	107.31	108.12	106.8	111.06	109.48	111.19	110.88	109.08	114.01	108.88	119.14	110.15	108.19	109.51	108.41	110.78	106.36	117	109.78	110.1	111.03	109.64	112.93	106.88	110.67	102.58	111.68	105.8	105.98	105.6	107.14	109.04	105.51
107.27	102.47	106.45	113.08	104.84	105.4	108.67	104.15	106.54	113.29	100.02	107.24	107.98	103.93	101.63	102.77	108	105.67	113.04	105.3	101.6	109.24	102.05	109.77	110.63	111.84	107.81	106.06	107.77	106.06	104.48	107.36	111.48	104.53	97.835	109.36	107.9	108.92	103.61	109.22	109.23	101.64	102.45	105.71	111.27	109	106.81	103.87	109.44	99.742
106.64	104.7	108.12	107.8	105.44	102.88	102.22	105.51	106.54	112.15	109.61	108.36	100.61	108.62	110.47	101.02	105.91	105.83	107.01	108.05	109.99	109.21	104.3	109.68	101	104.98	105.8	105.41	104.02	98.61	107.13	101.72	100.07	101.92	103.88	101.54	106.05	100.67	106.52	105.41	107.4	105.72	115.15	106.32	100.15	105.76	107.44	108.59	105.25	109.13
111.95	111.64	111.61	109.07	109.69	110.21	109.86	109	109.74	115.36	108.25	112.55	110.92	116.24	111.91	113.37	109.23	110.92	112.85	104.37	118.36	106.39	106.67	115.98	111.51	114.71	114.4	103.71	106.45	111.24	117.37	113.98	113.28	115.05	111.95	117.37	108.1	108.89	116.05	108.31	114.74	112.52	110.64	109.79	115.14	113.57	114.38	110.61	109.11	108.91
103.87	105.96	105.71	108.11	112.4	103.45	110.67	102.02	108.06	114.44	100.76	103.44	107.25	106.2	102.85	107.67	109.98	99.772	108.01	99.213	106.13	107.37	107.24	100.22	105.89	106.91	103.44	104.45	102.74	114.72	112.96	106.47	107.55	105.92	99.197	106.8	107.99	100.71	107.27	105.15	111.41	102.4	103.81	98.618	105.14	102.65	109.68	101.72	99.065	105.69
104.41	103.38	106.66	99.881	111.27	103.84	102.69	101.19	109.71	102.06	108.1	102.94	102.62	104.57	111.42	106.27	105.33	104.46	108.18	104.32	104.41	110.33	104.81	95.906	105.74	111.72	109.25	103.29	108.54	106.83	98.703	103.57	109.23	110.49	104.67	106.71	108.4	104.73	107.7	96.399	103.99	104.94	112.82	107.04	108.62	109.1	109.45	107.38	109.44	106.06
111.37	108.5	110.32	112.53	112.21	108.66	111.34	114.07	115.68	116.2	108.62	112.65	105.35	107.15	115.32	115.3	115.9	111.28	110.68	107.22	109.5	113.35	107.25	114.91	111.89	109.66	102.71	114.06	109.06	115.32	117.37	113.9	117.06	113.67	105.89	109.28	110.24	105.3	117.04	117.41	108.16	108.3	112.41	107.86	112.24	107.86	108.84	104.65	111.78	113.64
94.844	99.417	102.25	98.147	95.227	99.07	94.679	96.082	100.29	99.342	103.02	98.33	100.15	98.765	96.04	95.633	100.82	101.43	99.514	97.696	101.23	99.192	96.166	99.273	101.65	99.947	93.759	99.515	91.738	96.315	97.29	97.271	99.03	99.914	99.362	95.956	100.76	106.27	98.516	105.44	104.81	101.81	101.28	106.13	90.29	100.26	99.954	101.58	104.73	97.542
109.22	114.09	110.51	110.08	111.78	119.62	106.14	112.95	107.45	111.53	115.75	117.22	110.2	108.09	112.97	109.73	107.42	109.37	108.75	120.5	107.42	107.46	111.9	108.89	114	108.29	106.11	111.51	113.68	108.65	111.95	112.27	112.46	117.46	107.32	108.87	112.34	114.24	111.46	106.36	108.17	111.2	107.45	106.01	111.02	116.81	109.4	103.34	111.42	106.14
109.95	111	107.96	103.96	108.67	106.86	109.69	111.67	103.07	108.62	110.33	109.51	107.98	107.83	107	111.85	108.78	116.13	111.47	110.77	105.26	104.59	112.11	106.46	104.55	106.62	107.46	105.79	113.02	115.24	108.87	109.97	115.49	112.46	111.16	118.26	110.31	110.42	110.12	112.3	106.56	110.94	112.01	114.46	110.09	105.95	109.12	108.74	110.31	109.16
114.06	115.25	109.18	112.2	111.97	111.79	107.18	106.35	114.9	110.57	113.24	109.88	105.61	115.04	106.89	110.4	106.69	109.42	116.64	113.89	108.37	116.99	113.35	107.89	114.92	111.11	111.89	112.73	112.64	111.26	113.94	118.99	114.09	113.46	116.73	107.45	118.16	106.24	106.74	108.68	115.86	108.85	110.91	109.49	109.35	112.18	111.95	113.59	113.26	108.57
100.86	100.91	102.95	108.95	105.21	98.239	108.66	105.08	102.63	101.03	100.33	102.57	96.359	99.857	105.55	96.833	100.88	100.57	104.42	104.77	98.811	100.27	94.052	103.55	94.617	103.37	96.307	105.34	98.733	101.72	99.128	102.32	98.777	104.54	96.477	101.45	92.459	108	107.03	101.39	104.26	97.626	106.95	101.54	102.47	98.112	101.48	97.494	102.25	93.237
95.001	103.49	96.702	96.067	99.663	103.95	104.58	104.91	102.79	105.48	102.92	98.913	104.57	102.29	99.792	102.22	103.24	103.03	104.92	98.943	100.15	96.307	98.644	101.92	104.65	101.51	100.97	101.33	106.01	108.83	104.85	96.13	99.926	102.05	101.62	99.119	97.501	99.229	108.21	104.12	100.12	95.018	96.612	93.498	97.071	106.81	98.744	97.802	94.629	96.331
112.48	107.14	110.46	118.09	109.65	109.76	115.97	107.67	108.05	111.15	111.18	119.76	107.84	112.15	113.7	115.11	107.72	110.8	113.31	113.24	109.79	115.77	103.83	112.59	103.69	105.41	115.35	108.31	107.57	112.43	109.98	105.85	108.23	110.13	111.89	112.03	115.02	113.75	109.52	109.51	115.4	115.38	108.65	112.96	113.35	117.4	113.18	109.35	114.98	110.97
102.54	108.17	103.8	99.903	103.82	107.5	110.93	107.94	105.96	105.93	109.91	100.46	100.1	104.49	106.31	103.98	105.13	102.76	102.01	97.965	103.12	103.69	107.1	106.63	106.25	100.5	100.91	101.19	103.71	103.05	109.07	107.72	102.29	102.14	100.42	109.89	102.91	97.738	96.277	108.26	104.04	98.286	96.583	103.61	102.83	107.72	102.38	105.07	101.94	103.01
109.06	103.98	106.76	103.32	99.705	104.29	107.85	105.69	109.03	103.83	101.13	105.55	104.61	111.08	106.32	111.62	101.74	104.75	105.61	107.96	105.99	104.87	105.95	103.03	104.06	102.98	108.98	105.2	102.73	104.6	109.28	107.37	106.07	107.39	101.27	103.34	106.5	104.2	108.72	104.11	113	102.22	101.8	106.01	104.08	106.36	104.37	105.82	104.85	107.96
102.7	99.514	115.08	111.16	110.08	105.39	101.19	110.35	108.16	111.71	104.27	110.28	106.47	103.59	108.05	109.58	105.41	112.06	112.42	102.39	99.751	106.57	102.54	109.47	104.96	103.93	103.45	106.34	104.08	110.05	106.27	104.05	97.697	105.74	105.43	107.23	98.989	106.5	110.86	103.89	99.807	102.92	98.683	100.33	103.14	103.08	109.53	102.58	105.32	101.09
107.06	101.26	109.07	103.16	103.65	103.41	101.74	111.23	99.847	107.05	102.76	108.89	107.59	115.54	105.05	105.75	108.7	107.02	112.96	103.91	108.62	99.986	102.8	109.5	107.96	109.36	105.88	108.49	100.15	102.75	105.2	105.61	107.51	100.18	110	105.35	103.85	98.685	106.7	105.87	104.1	103.98	105.22	99.478	112.38	104.39	113.73	105.65	105.7	104.16
106.86	104.72	105.93	103.11	109.16	104.22	102.54	104.72	109.39	107.26	106.84	103.49	110.15	104.4	99.456	106.24	99.841	104.92	109.53	106.94	110.46	104.04	110.46	106.27	100.32	103.42	109.12	105.23	101.34	107.29	103.27	104.72	105.65	101.93	100.62	103.58	102.48	104.43	103.28	98.276	101.31	107.44	103.6	100.84	103.83	109.28	112.03	108.92	106.05	108.62
109.12	102.8	102.94	106.76	112.19	101.76	101.44	112.48	102.67	106.4	106.55	104.02	101.09	102.75	102.64	106.58	104.48	104.57	99.898	107.94	106.19	107.01	104.48	108.81	105.62	113.01	104.78	109.36	104.22	103.53	108.54	110.81	107.97	102.69	104.52	106.97	103.61	107	114.31	105.73	106.29	105.85	105.87	100.97	106.62	109.37	106.06	102.5	98.583	106.45
101.68	111.18	98.623	109.43	106	107.91	106.22	103.42	108.27	110.07	104.92	103.46	111.16	106.78	101.01	101.28	102.84	112.1	108.46	105.99	104.62	109.78	99.21	105.03	103.58	107.8	102.15	109.29	105.02	109.4	105.18	108.64	107.69	112.62	108.99	108.1	99.369	106.59	104.07	103.02	98.42	103.97	109.5	107.86	104.35	105.04	104.03	104.6	108.36	99.428
116.44	110.29	104.91	110.93	109.01	103.63	113.18	109.95	107.42	109.73	111.64	114.02	118.09	115.17	114.66	116.67	109.19	106.25	109.77	107.36	114.81	109.35	105.8	106.86	111.64	108.69	108.96	106.51	115.15	103.35	106.8	116.26	105.93	105.59	110.83	112.75	106.99	119.06	116.09	117.92	113.2	108.62	110.69	115.93	104.12	111.15	106.75	113.61	112.43	108.46
108.67	110.35	109.94	113.96	112.84	107.72	109.6	109.92	107.09	114.04	115	114.7	104.89	110.87	111.4	116.01	111.64	103.73	109.52	109.74	116.73	115.02	109.58	110.8	115.16	108.72	112.34	109.74	106.11	108.48	105.8	113.91	109.97	110.36	109.77	112.59	108.79	106.14	104.26	107.86	111.7	108.42	109.72	103.8	112.35	114.08	104.45	110.26	114.1	107.61
109.69	100.59	106.65	110.87	109.81	109.34	103.58	104.66	106.81	107.63	106.3	113.42	105.25	108.03	108.06	104.44	108.95	110.41	100.04	107.8	104.85	106.72	107.38	105.66	104.93	101.42	112.3	105.16	106.93	112.18	105.41	103.28	107.45	103.34	103.03	106.02	106.94	107.55	105.19	109	102.42	109.16	111.5	105.9	109.56	108.78	104.23	103.53	110.02	95.943
106.33	108.6	102.92	111.76	104.72	111.15	104.62	103.08	110.24	95.456	111.02	100.34	104.8	103.15	114.67	102.92	111.43	106	106.37	100.75	101.65	115.04	103.81	106.14	107.48	102.69	101.51	100.49	107.21	111.21	104.51	109.59	105.53	103.6	103.65	102.2	111.35	100.23	104.56	106.02	104.09	109.13	100.61	105.11	101.36	111.62	100.62	107.29	105.7	108.7
94.232	105.76	92.683	100.96	99.394	99.145	103.01	101.72	100.93	94.922	99.328	95.389	96.608	108.35	103.39	102	97.279	95.979	99.99	107.87	101.78	98.393	96.578	103.37	103.63	95.332	98.992	103.67	106.37	98.675	96.768	101.64	96.077	92.521	99.737	94.243	99.044	99.785	97.728	102.58	101.54	100.21	94.319	100.01	101.91	90.004	101.91	101.92	100.06	95.748
108.73	102.23	103.36	105	98.309	107.99	108.65	107.02	110.12	99.028	105.81	105.3	107.26	103.35	110.6	108.05	109.52	105.7	109.11	108.83	112.2	107.14	104.52	105.93	101.39	110.03	108.64	110.53	103.97	106.51	105.92	106.66	111.98	104.08	106.67	108.02	108.95	107.5	107.6	104.69	104.93	103.38	98.178	100.98	110.6	104.58	101.85	94.848	109.13	110.6
121.38	118.03	122.16	121.52	119.72	113.78	116.09	116.17	116.52	115.34	119	116.74	117.78	117.59	118.07	118.24	118.94	114.8	118.8	120.43	120.48	123.51	118.32	115.91	122.48	116.07	119.8	121.51	116.11	117.39	116.73	118.78	117.24	121.64	121.05	117.01	115.76	115.23	119.93	116.98	116.02	116.54	120.29	119.2	124.3	115.48	118.59	114.77	120.57	122.38
107.91	105.58	106.59	104.07	104.09	106.61	105.32	104.86	106.76	107.77	106.83	105.05	101.17	109.01	105.57	109.64	109.84	103.74	102.97	109.28	109.63	111.46	104.55	104.78	108.65	107.75	109.57	104.93	106.76	106.7	103.16	105.62	100.45	113.75	108.2	108.42	102.55	104.91	106.52	111.73	110.22	107.12	105.04	98.875	105.58	104.4	105.78	107.86	110.31	102.44
97.936	102.9	105.44	102.14	106.66	104.84	102.69	111.23	103.54	105.5	100.25	105.8	108.7	105.72	104.79	106.33	104.66	106.96	105.19	112.32	108.52	103.21	97.848	103.65	102.92	105.13	100.97	99.277	109.53	100.75	108.37	108.4	100.37	97.218	107.53	101.83	98.319	100.54	103.45	100.08	104.56	104.92	100.81	105.72	110.2	108.77	100.6	107.75	102.1	101.82
110.81	111.57	100.45	103.24	104.01	107.98	105.22	108.65	109.56	108.89	106.11	107.9	105.97	107.56	108.67	104.72	102.53	108.15	106.9	101	104.89	110.82	108.93	108.44	109.31	108.21	109.69	102.87	105.41	103.69	105.93	103.28	108.28	103.49	101.84	109.71	108.47	106.49	100.11	112.28	105.74	109.67	114.05	106.69	103.26	103.14	105.61	106.95	104.58	110.64
101.89	100.44	109.65	107.25	108.67	103.59	110.93	105.75	111.46	105.83	103.34	112.99	104.7	103.49	103.33	99.008	98.942	99.655	98.755	100.03	107.36	106.31	105.86	100.94	104.96	101.19	109.53	106.08	104.3	115.89	107.5	114.63	106.12	107.31	106.22	103.56	105.89	100.52	97.798	98.222	104.76	106.6	107.37	104.63	106.68	101.53	102.79	111.64	102.28	103.44
107.62	108.83	99.2	98.794	108.55	104.97	109.39	106.04	102.89	106.58	105.28	98.626	102.93	104.13	105.88	104.17	107.76	106.47	108.36	107.72	102.79	110.82	102.37	107.99	99.756	107.36	108.88	106.52	101.64	103.36	105.79	104.79	107.14	109.49	105.13	101.52	103.4	103.52	105.88	108.4	99.4	107.74	107.12	111.82	109.66	105.96	101.9	105.99	104.27	103.71
111.85	103	111.74	106.88	99.882	107.89	105.16	104.55	106.63	105.35	111.13	109.12	107.68	107.17	103.28	117.73	107.5	109.01	112.05	111.29	109.44	100.63	106.23	106.34	106.01	105.6	105.57	110.53	102.39	107.37	99.082	110.15	110.52	105.78	103.75	110.33	106.9	104.58	111.36	109.15	106.72	107.97	107.23	111.36	108.27	106.4	110.31	102.39	103.11	109.44
111.19	113.4	109.81	107.03	116.7	108.59	108.23	114.15	108.56	117.14	118.1	111.25	111.32	112.91	113.09	108.19	107.18	108.95	110.77	110.25	118.1	111.04	103.81	113.19	112.34	113.27	111.19	119.91	111.42	114.1	110.39	115.19	111.61	113.5	107.83	110.12	116.05	114.74	111.42	110.77	111.72	113.4	110.77	115.46	117.08	113.21	118.24	115.14	117.03	111.41
92.057	99.452	96.719	100.18	101.14	101.02	96.397	102.5	96.619	96.966	99.758	95.212	97.734	97.313	95.825	98.317	110.74	95.874	98.557	101.37	101.98	100.68	101.56	99.68	106.66	103.51	105.9	99.052	102.52	100.05	99.823	99.374	101.41	101.89	98.338	104.23	102.66	98.29	97.331	102.9	100.29	97.968	105.75	97.108	104.63	98.585	100.68	101.54	97.543	99.609
102.5	107.75	103.6	101.68	105.96	102.72	101.05	100.12	103.28	106.72	105.97	104.05	99.012	106.76	103.92	102.97	104.16	104.37	103.15	100.53	102.51	105	108.23	101.02	103.48	105.64	111.38	102.76	108.31	98.05	105.89	102.95	101.79	100.19	111.21	102.63	97.016	112.94	99.031	105.22	104.14	100.84	105.87	109.15	103.36	102.64	98.789	106.95	101.12	103.49
107.66	104.81	105.13	111.16	102.26	112.32	106.95	106.08	106.22	104.6	103.44	101.07	104.63	105.72	108.8	104.69	106.08	106.36	105.87	106.75	104.42	99.597	108.33	110.46	104.65	107.99	101.23	107.07	103.39	104.37	101.51	101.16	108.26	102.39	103.33	109.43	102.03	106.93	104.76	102.18	103.32	110.58	115.94	113.24	104.2	102.93	105.09	101.89	112.56	105.09
106.47	100.37	108.48	104.51	106.36	99.733	105	103.85	103.14	106.73	110.01	113	104.02	101.85	106.2	111.53	105.29	102.75	108.22	104.4	100.94	109.42	109.07	109.66	105.4	101.04	102.54	109.72	109.69	107.89	104.57	107.88	103.19	109.91	102.53	106.35	98.651	108.45	103.71	110.63	100.85	104.95	104.16	108.61	99.197	105.77	115.05	98.53	109.3	108.33
103.57	110.28	106.42	106.57	109.8	104.59	111.16	104.85	105.52	106.94	103.58	101.9	102.01	102.5	106.64	112.96	104.24	106.87	108.42	105.17	104.62	111.43	106.82	109.08	104.42	106.02	108.23	102.79	103.05	102.93	110.6	104.96	104.16	111.27	103.49	112.73	107.14	103.49	104.59	101.76	100.63	96.923	104.06	101.13	101.67	107.76	100.52	109.84	108.89	106.45
104.52	107.1	107.78	109.3	105.03	111.04	99.642	108.52	108.11	102.39	105.12	107.42	104.46	102.73	106.81	101.96	107.96	103.78	105.62	109.11	103.87	108.16	105.22	108.11	108.64	102.72	109.11	101.77	106.67	105.03	107.8	104.13	102.46	103.55	109.84	104.34	108.83	105.45	104.1	106.6	111.13	104.79	100.71	103.21	108.4	105.82	110.96	101.51	103.2	103.43
107.72	106.65	108.69	111.97	104.37	107.69	107.16	103.11	104.94	109.83	106.81	112.49	110.66	105.58	114.1	107.62	108.41	108.4	105.08	108.05	114.07	108.79	104.72	102.14	108.31	106.22	101.56	100.16	107.23	102.44	106.3	110.15	108.03	106.66	105.93	104.9	103.47	103.36	107.19	106.77	108.77	104.26	104.66	110.05	107.23	108.74	102.59	102.64	105.29	108.85
103.48	101.32	109.32	103.77	105.11	108.19	105.64	100.85	106.56	103.73	102.95	100.13	102.5	108.06	103.13	101.51	106.26	101.2	107.43	105.34	106.6	102.68	113.28	101.46	103.67	108.97	102.93	108.68	107.15	102.45	104.88	106.12	104.09	110.94	112.37	107.25	108.36	103.58	105.84	104.27	106.03	98.377	108.89	97.252	103.6	102.37	104.05	108.17	104.35	105.52
100.56	105.89	103.98	104.45	113.08	100.68	106.62	103.04	102.07	105.53	107.46	110.43	107.76	104.34	100.37	108.34	107.89	99.158	109.13	104.17	103.91	102.95	101.21	101.29	100.7	113.94	101.38	104.83	107.1	103.51	101.9	106.18	101.34	105.37	107.71	108.49	102.92	101.51	105.35	105.94	105.23	100.26	102.27	107.02	111.35	113.45	107.54	103.82	108.64	101.51
109.97	106.49	104.43	100.05	106.13	102.69	114.45	108.52	101.41	106.88	104.93	107.02	108.26	110.32	102.17	101.17	105.64	103.08	107.11	98.991	107.49	106.06	112.04	111.17	106.03	103.7	104.61	101.15	99.878	109.43	112.25	98.607	99.54	105.83	102.97	107.55	105.68	106.22	108.11	107.62	103.56	109.77	105.21	105.42	102.01	103.8	107.9	102.54	106.85	103.46
109.12	102.72	109.73	101.75	104.65	107.72	96.67	108.29	107.3	106.48	99.89	113.2	108.14	105.01	108.39	107.7	105.79	107.23	102.63	106.4	103.07	102.55	104.61	102.26	105.52	103.44	105.46	108.74	105.63	105.33	106.16	97.822	108.62	103.49	110	107.17	108.4	112.89	106.24	106.38	109.39	106.64	110.04	104.89	106.43	104.53	98.955	106.93	107.22	108.65
115.04	104.03	108.43	106.63	110.78	108.48	111.94	108.72	111.23	110.94	114.41	103.35	110.29	112.04	106.64	117.81	114.22	111.42	111.62	112.02	113.72	104.69	113.38	108.49	112.38	108.46	107.42	119.46	116.86	108.46	109.11	108.9	109.4	118.63	108.28	106.9	119.01	110.92	110.14	114.98	112.77	113.12	112.48	115.21	107.27	108.44	113.6	109.27	110.19	119.07
101.28	106.39	109.04	108.69	106.49	104.8	108.41	107.55	101.66	107.93	109.66	104.82	105.48	107.38	103.53	106.93	103.82	104.9	108.11	106.06	103.42	107.27	108.89	104.15	106.33	107.89	101.67	103.9	108.48	106.56	109.88	103.26	108.18	101.25	104.02	102.32	102.17	99.037	108.46	103.91	104.69	104.58	100.77	108.2	106.15	104.73	109.43	107.26	108.3	103.94
99.101	99.825	108.59	99.573	101.77	107.97	112.01	102.69	104.79	106.84	108.29	100.43	100.38	108.17	107.48	104.33	102.9	107.35	97.971	107.39	104.33	102.84	107.8	101.74	103.75	96.993	110.51	113.18	103.06	99.506	102.07	100.13	104.61	106.82	100.9	106.49	104.38	103.12	106.02	101.64	103.82	99.845	104.48	108.31	101.11	109.15	105.85	106.92	104.33	101.7
110.77	102.27	103.7	104.03	104.92	104.75	108.07	104.15	107.4	105.56	108.39	104.62	102.06	104.46	109.99	107.17	107.63	102.17	112.15	109.22	105.94	105.53	108.76	100.54	106.54	100.43	102.42	109.48	106.56	109.77	109.07	109.63	103.95	106.11	107.21	103.92	108.79	108.08	108.25	113.48	104.92	109.19	107.53	101.67	106.66	103.88	103.26	105.57	105.43	106.98
110.9	109.16	109.76	109.89	111.39	107.59	112.55	110.45	116.74	115.95	109.32	106.03	112.55	114.14	113.73	108.1	110.48	112.49	110.36	109.66	110.84	108.78	112.24	111.72	108.19	113.81	111.48	107.77	109.41	112.9	118.9	106.73	114.21	110.4	112.39	112.88	115.62	113.98	108.2	109.16	103.53	106.07	118.9	105.02	110.09	113.76	111.92	115.27	113.49	110.33
105.72	104.68	102.87	108.66	103.73	112.8	108.51	102.99	105.3	102.92	106.27	102.57	102.98	104.41	100.17	100.78	103.01	108.18	109.52	108.2	109.1	104.5	104.34	103.88	104.59	107.63	102.66	105.58	110.38	98.671	101.84	102.63	104.99	107.64	98.949	105.97	104.5	107.17	106.03	107.48	107.72	107.73	102.8	105.85	107.51	103.18	104.05	106.7	109.51	97.199
106.82	104.29	108.03	105.99	106.69	103	108.24	107.75	101.55	105.44	111.84	103.27	103.86	111.58	113.15	100.97	106.99	110.62	106.43	107.51	112.53	106.81	106.16	102.53	111.1	103.54	109.58	104.18	105.98	101.55	102.78	107.05	98.689	98.68	109.69	105.42	104.45	105.65	107.69	108.64	107.6	102.77	104.26	101.24	108.07	110.81	100.35	109.96	104.24	102.42
101.56	94.013	101.01	93.401	97.489	96.75	99.907	100.69	98.689	99.544	100.38	102.84	102.52	100.89	103.86	104.09	95.608	93.94	104.01	99.789	100.7	99.811	98.684	101.23	104.25	97.698	108.44	97.047	96.552	102.71	97.082	98.364	93.093	94.929	110.96	98.388	102.23	103.68	102.19	94.303	94.485	103.42	96.548	104.69	101.3	99.31	97.704	99.104	97.198	95.548
104.82	109.54	106.58	106.68	102.9	108.56	102.73	103.46	105.88	110.89	107.58	100.63	102.49	106.96	99.941	104.36	103.47	110.48	105.57	109.17	105.11	101.01	106.17	104.47	104.6	104.9	105.75	109.64	102.61	106.95	104.52	106.8	106.85	104.16	114.52	103.13	105.47	109.81	109.67	108.68	105.11	108.91	108.5	109.24	111.43	100.61	108.69	110.73	111.64	108.91
112.85	113.52	105.48	102.7	107.12	106.38	113	104.17	106.15	99.278	104.42	104.86	105.83	106.63	112.24	107.3	105.91	100.83	110.27	103.13	108.41	105.35	107.71	107.16	100.47	107.25	112.28	104.97	106.6	104.93	111.01	110.77	107.54	108.87	108.57	111.22	109.12	109.18	106.32	106.8	103.82	107.13	106.33	107.23	105.5	109.35	104.88	112.25	108.47	100.84
110.36	116.82	113.88	113.03	116.21	108.34	110.38	115.31	116.37	117.68	113.2	111.35	115.77	115.28	114.92	115.15	114.61	113.57	109.29	115.81	111.84	114.27	112.18	107.96	106.34	109.95	110.74	115.37	113.35	117.86	111.21	117.84	113.33	109.19	115.69	111.49	105.43	106.82	116.83	112.29	107.93	111.08	110.15	112.37	113.71	119.7	109.64	110.44	109.44	108.23
104	100.97	103.13	94.259	101.63	100.29	94.517	98.544	103.77	96.426	97.478	92.946	93.74	100.22	97.218	98.145	99.221	103.18	94.217	99.602	97.449	103.33	102.36	104.4	103.08	94.723	104.17	97.829	100.12	100.69	102.58	98.648	100.56	98.227	106.98	97.862	100.15	102.07	103.32	102.71	94.862	97.551	99.613	94.47	98.427	95.793	100.07	102.74	99.401	97.959
109.57	109.03	113.58	108.01	109.02	112.44	107.34	105.33	107.64	107.89	118.25	108.01	112.62	107.04	109.46	106.56	111.04	106.7	101.51	111.23	114.06	114.24	114.66	112.62	112.33	109.77	105.83	106.24	108.24	110.43	111.17	110.18	103.74	110.96	107.25	110.69	105.56	104.9	112.72	119.07	109.97	113.09	109.63	111.21	111.17	113.88	111.98	109.83	109.93	113.4
116.35	116.94	106.61	111.6	117.25	113.19	106.72	114.46	114.65	110.77	112.47	111.67	111.4	115.99	119.66	114.55	118.54	115.01	111.42	112.44	113.1	105.75	111.86	113.58	112.85	107.76	112.39	115.27	110.89	111.09	107.26	117.83	115.89	117.04	110.39	112.74	111.25	111.99	109.93	110.33	117.87	110.8	109.61	110.77	114.04	104.48	109.67	112.25	114.27	113.52
101.26	107.67	104.4	104.38	109.23	98.992	109.33	103.55	101.94	108.68	110.56	99.507	108.21	100.48	109.68	107.75	104.65	100.99	106.55	107.34	102.65	104.63	105.64	99.307	103.97	105.2	108.85	105.04	102.22	101.07	105.73	101.87	108.77	107.47	107.51	108.63	105.21	104.6	102.4	110.45	108	105.99	100.86	107.45	109.85	104.15	99.409	102.9	103.51	101.7
111.39	111.49	115.58	113.13	111.58	117.07	115.38	110.83	106.6	109.64	107.16	115.91	117.17	111.52	114.56	108.23	108.47	108.27	113.06	107.93	113.62	109.23	102.5	106.24	107.36	109.81	110.91	107.25	109.2	117.79	114.06	113.74	109.09	105.95	109.31	104.56	112.3	111.06	111.4	106.62	118.38	110.46	105.98	109.99	118.09	112.28	110.08	115.66	105.63	110.28
116.96	114.26	110.34	111	111.18	107.97	110.9	108.56	109.28	104.38	109.64	114.54	113.33	118.72	104.67	114.21	111.81	110.9	112.72	113.46	110.04	113.01	107.01	111.97	117.83	112.56	107.14	109.13	110.7	112.05	112.51	110.32	105.93	109.41	113.98	116.59	114.12	109.56	110.8	113.96	112.25	108.92	109.16	108.57	114.1	114.47	107.84	105.81	112.17	112.24
113.9	115.73	102.91	111.62	111.98	111.4	121.29	117.28	112.25	111.82	109.73	103.38	114.13	111.46	107.75	108.98	112.46	104.35	116.14	102.42	117.6	115.26	109.62	111.37	116.97	114.14	109.69	114.5	105.1	113	106.46	106.29	118.68	108.75	111.03	113.67	109.5	119.67	117.49	121.3	116.17	110.3	113.42	109.34	113.04	116.11	118.53	113.25	114.01	108.49
97.801	100.98	95.367	98.862	104.88	98.034	102.59	99.525	98.808	99.33	98.148	102.94	96.55	102	99.396	103.9	98.053	94.924	101.28	100	99.34	97.474	100.14	95.528	106.72	95.839	100.88	100.26	103.37	98.948	102.02	105.46	98.599	101.18	101.18	99.614	98.248	102.02	101.06	104.03	99.945	106.53	99.696	97.915	103.24	98.49	109.63	97.326	95.498	98.692
106.97	111.5	112.64	111.62	114.95	110.65	112.01	115.88	109.64	110.71	111.82	120.05	111.97	108.53	117.4	105.25	118.74	106.77	111.21	117.43	116.24	108.07	112.52	113.39	115.83	107.78	122.26	113.47	107.94	118.63	112.59	117.36	105.96	113.06	110.7	108.91	113.07	106.99	112.02	112.47	113.94	111.37	114.51	117	106.8	106.66	114.23	112.9	115.42	118.2
112.81	107.38	111.9	117.58	105.7	108.56	105.6	111.16	115.56	112.84	110.74	109.87	115.31	111.07	111.34	113.25	112.13	114.27	113.74	113.8	98.338	109.22	108.06	109.33	112.35	107.39	107.12	109.72	113.56	104.05	106.98	111.99	110.36	113.81	111.17	110.55	111.68	113.31	107.11	110.62	113.32	107.52	116.1	105.19	111.99	109.31	112.01	115.12	108.54	109.34
110.2	100.91	107.79	104.88	109.78	104.44	98.924	102.26	110.89	106.39	103.51	104.44	111.34	102.92	95.84	101.89	104.62	104.56	101.44	101.07	106.23	104.37	97.201	100.24	109.67	107.31	108.23	101.96	105.1	99.692	105.73	101.88	98.883	107.88	100.07	105.78	101.16	109.3	97.736	103.69	97.514	101.66	97.965	107.21	100.16	106.27	105.61	96.33	106.07	100.54
100.09	108.69	113.57	112.92	102.35	106.7	105.55	108.99	110.55	105.63	109.36	111.59	109.58	105.94	103.48	101.61	103.7	109.09	108.82	102.55	109.11	107.83	108.09	107.63	115.92	104.69	111.44	108.4	105.56	109.93	107.09	105.84	105.98	101.85	109.6	108.55	108.81	106.63	107.48	108.36	102.29	109.82	105.05	109.52	106.07	116.42	105.36	106.83	104.18	108.13
100.81	102.3	112.02	104.52	101.74	110.37	110	106.99	104.96	107.05	106.29	102.68	112.7	103.79	99.356	105.01	110.11	107.02	107.67	106.34	101.39	101.88	106.62	112.04	103.05	107.09	103.12	104.85	104.86	110.74	106.7	107.37	106.71	101.11	107.25	108.9	101.78	108.05	108.57	116.22	107.97	109.53	107.8	105.75	106.96	102.76	108.44	108.38	108.84	109.47
106.55	101.52	105.55	103.27	100.98	104.52	104.59	106.1	105.63	107.51	116.23	106.51	97.257	104.4	102.89	106.03	105.01	100.76	102.87	107.88	105.84	100.4	105.71	107.57	106.76	99.018	102.79	96.354	103.46	105.57	106.36	104.82	105.98	110.03	104.08	98.465	105.16	105.16	105.96	111.35	107.05	103.45	104.35	105.07	103	109.83	106.04	105.1	105.16	107.55
93.855	100.32	99.993	97.903	104.05	93.655	97.594	96.28	98.672	103.18	102.9	102.4	97.398	102.56	99.076	96.946	100.66	93.112	100.7	96.69	96.039	100.69	106.29	101.06	101.01	94.216	99.227	103.95	104.09	97.24	95.494	93.327	100.97	97.125	96.233	98.554	107.32	103.84	105.06	98.937	107.86	98.102	92.18	97.225	105.68	101.75	96.442	96.885	99.884	97.104
115.05	117.49	117.4	115.04	121.53	119.21	117.95	116.91	116.14	119.6	114.9	117.51	123.62	113.18	126.34	115.75	113.89	121.3	116.38	117.79	113.25	114.02	118.7	120.88	124.52	117.25	116.62	124.26	121.31	117.48	116.5	115.09	116.93	107.59	115.95	121.12	116.65	110.22	119.79	118.31	113.04	117.97	114.53	116.97	112.85	112.5	115.17	113.93	112.65	114.13
109.78	110.32	108.24	110.68	105.57	107.52	112.61	111.03	112.99	110.95	115.72	110.42	110.41	109.71	114.92	112.68	109.71	108.82	110.06	113.5	110.94	105.12	113.17	107.07	115.01	106.82	113.45	112.09	116.12	113.2	110.17	112.68	112.1	115.75	114.45	105.11	111.42	109.81	113.58	112.53	111.68	114.95	112.27	109.82	111.65	109.5	114.22	111.21	112.25	110.09
105.07	101.01	97.955	98.379	102.82	100.54	96.719	105.46	104.37	93.834	103.52	93.297	92.294	102.41	102.66	95.25	110.9	100.8	105.28	96.885	96.739	94.859	100.67	97.221	103.8	96.595	102.17	94.997	102.45	104.61	98.621	98.575	96.974	101.8	96.065	102.47	98.504	94.67	100.36	98.564	95.847	95.054	101.79	102.94	95.98	104.29	99.993	97.615	94.374	98.486
95.187	102.88	108.26	100.49	106.55	103.75	103.75	101.87	104.74	103.91	105.05	104.26	106.84	106.29	106.85	108.32	104.57	108.61	100.94	110.07	98.549	102.93	100.53	101.68	90.819	102.82	105.32	98.907	108.08	100.54	107.53	99.449	100.64	102.36	104.17	100.82	100.04	100.62	105.3	102.51	100.62	105.51	104.47	103.1	101.33	104.96	101.52	99.831	103.8	105.17
103.35	104.48	103.18	104.07	104.17	109.92	101.01	107.01	103.81	101.24	110.81	105.54	108.93	103	103.17	105.31	103.39	111.44	108.38	107.32	100.89	103.94	103.38	104.24	104.77	102.35	106.26	102.94	101.93	96.88	103.73	111.33	103.44	103.77	106.27	100.53	106.21	100.91	106.32	106.79	99.801	108.5	98.348	104.95	107.94	103.86	107.69	105.5	100.27	108.06
101.79	103.61	104.05	104.95	110.83	105.38	104.15	103.61	105.07	107.94	112.49	106.69	101.56	105.85	96.822	110.62	104.09	110.33	109.33	114.65	102.59	105.05	100.13	107.54	111.1	108.99	109.18	107.68	108.1	106.73	104.09	108.59	103.35	106.94	107.29	105.36	104.01	105.1	103.06	101.42	105.87	108.57	102.9	104.32	104.14	99.727	104.11	103.46	103.05	111.88
106.69	101.93	105.01	104.46	104.04	105.7	93.325	105.93	106	102.98	109.59	108.56	101.21	104.74	104.42	108.98	109.13	115.27	100.57	109.12	101.24	108.57	110.45	110.72	101.89	104.79	104.06	106.89	103.05	112.72	110.59	101.2	111.94	102.64	101.46	106.14	100.92	100.14	108.78	101.63	99.824	100.89	107.02	105.52	105.94	108.37	103.88	104.75	101.31	104.05
107.07	109.83	112	110.63	113.31	114.09	110.33	115.21	108.79	106.83	107.29	106.37	111.52	110.16	108.34	120.9	111.88	109.81	110.94	112.22	107.94	117.57	118.05	110.37	102.05	111.14	110.22	108.37	111.76	114.41	113.62	114.78	112.46	110.31	116.46	110.1	108.65	118.27	108.75	112.86	108.34	113.18	112.99	114.78	113.74	109.09	100.49	111.54	108.44	114.99
105.76	108.91	104.61	103.98	105.14	108.97	104.71	101.34	111.54	113.32	113.12	104.91	113.41	103.47	99.79	109.43	106.38	103.26	100.94	100.54	99.511	105.35	100.48	104.16	96.972	109.61	104.72	106.52	104.2	105.18	103.33	103.33	103.04	107.2	104.92	103.47	103.69	109.02	114.41	101.81	107.87	98.98	100.68	108.76	104.4	106.44	108.85	104.75	102.33	100.9
106.08	107.63	110.99	107.72	109.62	107.03	113.38	107.32	107.28	105.06	104.95	104.17	106.01	110.55	106.21	98.274	102.65	111.11	102.54	109.48	100.08	105.61	105.81	107.5	102.92	104.93	105.91	104.92	107.48	104.8	104.22	109.03	103.7	113.18	102.42	108.36	106.26	102.31	103.49	108.59	101.4	103.6	105.48	103.28	102.02	101.69	104.13	104.2	101.59	103.66
109.98	103.42	104.12	103.74	111.02	101.97	107.93	105.79	110.53	110.29	100.81	102.64	106.23	105.64	105.6	116.61	111.98	103.15	103.58	108.05	98.623	104.4	97.476	103.53	102.94	103.33	101.87	108.5	102.93	107.43	109.71	101.18	105.2	103.38	105.12	103.97	106.43	101.16	109.67	105.74	102.54	105.76	98.747	98.168	108.67	105.89	107.63	103.75	104.25	100.82
118.07	114.69	113.98	110.33	110.27	112.96	109.08	113.27	112.1	113.74	112.29	109.81	117.17	115.49	111.47	108.72	115.14	113.1	109.51	107.5	104.44	113.25	110.43	107.85	114.41	110.71	106.65	109.68	113.22	112.01	111.75	112.24	104.83	110.76	117.16	111.87	103.85	107.78	109.82	114.07	112.32	106.83	115.87	115.46	113.19	106.65	109.94	111.82	110.22	111.53
108.21	109.01	105.47	112.69	112.81	105.67	104.2	101.02	111.94	110.62	106.95	109.06	104.68	103.77	109.57	101.77	110.51	103.76	104.9	109.2	102.51	105.11	110.32	106.62	111.89	109.21	110.49	112.2	94.671	104.34	97.695	108.14	104.09	109.76	105.41	108.12	106.49	112.9	102.75	111.58	107.49	102.82	105.03	110.9	107.92	108.53	106.03	107.72	105.19	107.56
105.49	113.35	109.33	103.78	109.29	110.91	112.43	111.4	105.86	111.52	113.42	112.87	112.96	104.33	110.64	106.47	107.93	112.8	110.84	108.97	101.28	112.64	109.79	111.39	103.31	104.84	109.1	111.3	111.18	113.57	116.86	105.58	114.67	108.36	113.16	115.47	113.63	111.99	110.74	108.74	116.71	107.22	111.79	109.27	112.21	112.51	105.38	107.79	110.05	107.96
116.92	114.42	107.04	104.73	112.59	109.33	116.62	108.36	111.49	112.56	110.97	107.52	106.46	110.94	109.48	110.23	106.09	104.02	103.39	107.17	104.64	107.59	105.67	108.23	108.4	109.85	113.83	105.71	107.58	112.73	115.43	119.95	108.55	110.78	116.45	106.22	111.21	115.3	116.21	110.35	109.78	115.04	116.33	116.73	107.56	110.85	112.7	112.47	116.1	105.94
102.55	106.81	104.87	107.52	101.04	102.21	103.18	102.71	112.88	101.85	101.8	104.87	108.47	108.69	106.17	109.7	99.115	109.38	110.61	109.15	98.727	108.89	107.57	104.61	106.29	107.77	100.98	103.4	105.32	108.13	105.72	105.66	105.54	107.36	102.19	101.1	110.08	106.12	110.14	104.4	109.5	101.83	108.53	100.89	110.14	106.24	105.3	109.99	104.52	106.31
109.8	112.22	108.15	114.13	111.93	107.82	109.64	113.49	115.29	112.08	115.89	111.08	111.13	112.71	110.49	106.93	116.54	110.63	105.03	111.25	108.98	106.78	109.23	113.14	105.43	108.2	115.38	110.42	107.52	116.93	109.03	107.02	113.68	108.93	110.05	113.74	110.07	117.45	111.09	111.64	106.26	108.07	112.76	109.32	110.96	107.86	112.8	108.58	111.93	112.61
104.44	116.28	106.66	110.89	110.54	110.49	111.33	110.82	111.24	115.85	111.46	114.96	109.06	111.55	108.43	111.8	111.37	111.62	115.25	107.85	115.84	113.07	113.42	113.64	110.65	114.19	110.93	110.19	105.09	118.89	111.13	117.74	116.1	112.16	114.63	113.41	110.18	111.78	110.22	110.44	114.48	113.96	107.2	115.22	122.05	114.56	110.4	109.31	112.49	111.33
105.65	109.27	112.61	105.46	100.32	101.14	103.57	104.4	109.16	106.3	106.59	105.61	111.35	111.48	104.96	103.83	109.47	110.31	102.9	103.51	107.83	100.59	109.41	108.34	105.52	107.05	111.75	108.65	106.04	104.75	109.59	104.39	108.41	109.93	112.23	101.32	113.28	105.74	109.12	105.26	103.64	107.19	103.08	100.97	101.75	109.61	106.43	105.66	106.1	112.51
103.08	117.29	110.5	113.35	115.15	110.15	111.16	113.81	109.26	111.96	113.69	111.28	116.88	122.53	114.59	111.48	113.22	112.6	112.8	113.52	113.99	110.16	111.17	113.05	120.66	113.66	114.26	112.23	108.02	115.48	111.57	107.63	116.26	110.69	117.37	113.47	108.98	111.45	112.56	109.33	111.59	117.77	114.08	114.73	113.84	107.27	106.29	110.87	110.81	114.04
112.45	116.32	116.61	111.33	103.81	107.92	108.46	105.7	112.45	107.92	109.43	113.99	116.64	114.19	113.52	116.68	113.47	108.76	119.98	110.32	113.15	110.81	107.35	109.04	114.41	116.7	106.6	113.24	108.59	113.37	108.64	112.78	117.82	110.54	110.9	113.68	114.59	112.47	111.2	110.96	108.29	104.34	112.17	115.59	116.12	110.34	115.82	118.24	108.73	108.14
107.42	99.871	108.2	105.87	105.73	110.85	106.42	108.54	106.29	100.55	106.58	106.48	111.15	111.13	106.87	101.79	111.66	111	109.77	102.41	104.15	107.69	101.24	106.04	106.56	103.67	100.92	112.01	107.24	104.03	102.57	111.94	103.98	102.38	101.41	107.14	102.3	109.17	105.68	102.63	111.73	110.59	105.76	104.57	110.11	108.45	105.36	108.91	100.73	108.34
106.56	102.15	109.66	107.94	109.72	102.4	111.11	102.92	108.18	107.67	109.18	103.16	111.46	104.98	109.09	100.01	109.84	109.6	102.48	108.02	101.31	98.805	105.11	106.92	109.64	104	111.01	98.747	98.194	104.3	107.28	99.027	107.33	109.97	106.14	108.84	103.98	102.98	105.27	100.27	103.34	108.2	105.35	101.64	109.14	106.41	106.52	105.56	104.26	108.65
109.3	105.74	102.75	102.46	95.765	104.58	100.44	103.05	108.54	106.38	105.91	101.92	107.15	99.467	113.66	109.72	102.98	103.88	105.31	110.74	104.17	104.79	104.62	100.86	102.8	103.23	104.14	107.01	100.88	99.159	98.257	98.776	100.01	102.11	104.46	99.844	103.99	101.36	101.41	104.06	102.92	107.88	105.06	104.71	99.884	107.22	100.87	104.06	96.979	101.21
106.47	115.51	111.19	109.04	103.93	109.15	117.39	109.69	106.7	114	107.15	106.78	110.42	113.72	106.64	106.48	113.15	108.13	119.24	108.9	108.72	110.57	108.92	101.23	112.59	111.26	106.17	110.49	109.52	107.89	106.29	114.44	102.03	110.75	112.08	115.65	112.32	110.36	111.18	106.1	105.77	103.77	104.43	107.58	109.36	111.39	116.52	112.62	111.02	110.45
101.55	100.3	103.72	98.077	102.91	98.57	101.22	101.71	103.46	105.46	103.81	104.14	98.415	103.9	98.154	101.94	101.17	98.917	102.37	101.16	98.363	100.06	95.821	102.31	94.613	99.057	101.42	96.978	98.831	95.28	104.15	99.933	97.073	95.935	98.251	100.93	96.439	100.91	108.81	94.265	96.363	100.74	102.54	105.33	98.291	101.61	95.053	103.54	98.127	100.21
114.67	118.62	117.34	120.74	121.22	124.15	119.08	123.71	118.01	121.23	120.42	119.69	123.18	116.05	118.84	119.74	119.81	120.73	119.19	115.36	113.59	113.68	117.31	118.36	123.93	112.46	108.18	118.71	111.52	111.88	112.32	113.89	116.94	116.43	109.82	116.05	123.35	116.57	114.41	117.08	116.4	121.13	122.03	110.5	116.44	118.92	114.71	118.45	118.63	117.31
108.65	115.49	111.13	112.15	109.1	111.59	114.66	111.48	109	107.4	106.9	113.62	106.77	113.05	112.42	109.34	109.72	107.68	107.11	111.5	114.19	107.54	114.04	108.38	120.3	114.33	110.28	111.99	108.67	108.56	105.26	110.82	111.7	106.08	111.6	112	108.34	106.08	117.95	112.84	109.34	109.66	109.1	117.01	109.69	107.26	107.83	112.84	104.73	113.3
105.97	111.28	101.37	107.66	102.04	106.57	109.02	111.51	95.177	106.38	109.38	103.45	100.55	111.22	99.895	104.15	105.98	102.43	104.15	110.67	104.29	108.23	105.3	106.72	107.32	109.51	104.47	103.37	104.91	106.11	101.96	107.47	108.36	107.83	112.87	101.72	107.18	111.36	104.77	107.24	106.41	106.23	106.03	108.14	105.98	112.34	106.6	102.73	99.157	104.27
106.61	101.62	104.21	105.14	103.07	105.24	105.31	103.46	101.69	106.39	104.64	101.11	99.413	104.64	107.62	102.14	105.35	108.57	102.57	105.09	103.4	102.29	105.24	107.91	106.33	103.54	96.358	106.11	107.46	100.2	106.74	104.77	106.72	102.17	107.96	105.93	103.44	106.49	103.46	103.89	104.25	113.6	98.819	106.61	107.92	100.57	103.19	103.94	104.92	112.94
121.34	119	118.58	114.67	123.23	115.86	117.44	114.22	119.8	119.59	123.31	118.6	120.07	119.34	116.14	114.82	114.92	113.12	115.84	120.98	118.89	118.72	115.96	118.21	118.15	115.91	112.46	117.93	118.73	119.2	119.61	116.48	120.4	117.51	121.3	120.65	121.29	118.95	119.61	118.11	112.75	114.26	116.96	118.17	114.31	113.81	116.17	121.06	126.6	121.61
96.805	102.79	93.672	107.15	99.018	100.48	108.15	94.164	99.208	100.21	101.6	101.46	105.81	95.098	102.45	97.647	99.039	98.57	96.644	102.35	95.313	104.37	97.262	107.02	102.13	98.713	94.14	100.47	102.32	99.641	103.9	97.913	99.427	105.19	94.02	104.54	101.57	101.32	92.956	103.77	101.52	103.32	99.881	105.58	98.97	104.8	97.19	103.96	98.445	95.433
107.93	103.41	102.71	105.55	104.63	105.89	98.77	102.52	107.34	97.284	103.93	109.57	101.74	106.16	104.2	104.34	109.14	105.74	101.94	109.65	102.87	106.49	99.996	107.45	101.49	111.62	107.04	107.18	105.15	105.67	102.48	106.64	99.478	97.737	100.09	98.299	94.171	99.588	101.23	102.03	102.72	102.9	109.03	105.97	106.86	105.17	105.62	104.66	106.51	106.11
104.34	109.43	103.31	96.492	114.04	108.21	103.5	106.26	108.13	102.26	109.78	102.72	103.65	104.45	106.98	98.655	106.1	108.82	108.97	103.86	102.83	109.29	104.98	101.17	96.992	108.31	102.64	112.43	104.37	107.11	105.39	104.34	112.93	108.97	99.462	106.68	109.45	108.75	103.19	101.96	107.97	112.1	102.12	106.87	107.96	107.02	110.57	103.85	112.83	104.18
104.05	101.73	105.96	99.095	97.878	100.04	102.28	105.53	96.17	97.02	101.38	96.255	95.466	100.81	98.861	96.691	105.55	95.35	91.877	109.73	95.598	105.41	91.358	97.458	101.35	99.441	100.03	98.898	103.09	100.5	101.63	95.942	97.724	103.2	97.442	97.486	98.751	99.078	97.685	100.5	106.13	95.513	101.96	95.843	103.56	103.48	98.848	94.127	101.98	99.197
112.35	101.41	114.06	115.91	115.99	104.84	117.33	114.24	114.84	111.2	110.97	112.88	107.19	118.14	115.51	120.99	111.95	110.89	110.01	116.06	113.97	119.91	109.32	112.31	114.25	118	111.17	112.99	113.12	112.81	113.61	113.03	115.68	109.28	113.33	116.28	116.12	119.11	112.97	114.83	113.09	110.9	112.87	109.04	112.54	112.26	117.73	117.11	112.84	108.73
110.34	114.63	111.5	110.81	105.77	110.05	107.08	110.89	113.65	113.19	119.07	114.82	108.8	110.1	106.86	108.46	115.5	110.26	111.83	105.5	123.12	117.57	104.81	112.2	118.68	110.44	116.86	114.49	118.25	116.17	113.78	111.38	111.15	107.23	112.39	119.45	113.77	110.61	111.5	116.33	115.4	114.17	109.54	116.56	114.39	106.1	105.03	106.16	114.14	113.8
99.148	107.27	114.58	111.8	111.89	110.64	110.24	112.73	112.22	112.62	113.54	119.06	108.61	106.13	106.4	111.61	109.54	117.82	107.05	106.9	115.55	107.99	116.06	117.34	110.68	114.92	112.73	113.89	111.39	121.42	107.66	114.84	106	110.04	113.87	111.3	114.04	111.1	107.28	110.25	113	109.36	109.8	117.93	112.96	112	111.33	112.48	107.86	113.88
103.34	113.03	109.39	103.81	104.36	107.83	110.57	114.74	110.59	98.922	105.08	103.09	101.44	107.34	108.31	102.61	102.71	109.97	114.19	105.66	111.34	107.05	111.92	101.15	107.64	105	110.4	102.94	105.66	111.65	108.52	105.17	102.38	105.93	98.768	106.54	104.65	100.46	111.43	109.33	106.51	108.51	107.32	105.57	113.16	105.2	105.19	109.76	103.71	106.49
107.8	107.74	105.33	108.63	106.87	109.8	113.35	108.47	104.65	105.64	99.675	101.61	106.1	109.44	103.67	108.33	107.5	108.11	103.24	108.86	103.29	106.48	100.98	107.59	104.62	110.23	108.8	106.52	107.82	110.55	104.49	102.77	108.39	107.66	104.03	102.99	104.43	108.7	106.08	103.31	108.84	101.51	103.93	107.63	97.339	104.89	103.39	106.61	106.17	102.92
109.15	116.24	111.09	111.92	106	106.62	111.27	114.27	112.38	109.79	111.15	107.23	110.31	112.17	107.77	110.86	104.85	111.73	109.71	105.38	111.65	108.75	114.81	103.45	106.44	115.48	110.27	109.9	108.98	114.84	106.54	109.81	110.11	101.15	113.11	112.58	112.12	106.85	113.9	110.71	108.97	110.29	111.32	109.5	121.14	112.61	115.1	110.38	112.78	120.37
108.45	115.48	117.71	107.26	109.03	115.25	112.77	106.59	112.15	115.3	109.83	108.71	111.09	111.47	116.1	112.08	118.48	118.11	112.65	110.08	116.45	116.53	113.76	116.07	113.18	110.37	111.61	115.37	111.63	111.04	112.07	119.93	106.02	106.46	113.05	112.18	111.55	112.92	114.74	109.55	113.63	113.79	115.91	112.49	111.65	109.49	111.04	112.22	114.02	112.92
100.6	102.23	115.96	102.54	107.4	106.27	104.43	103.56	103.67	111.01	100.66	102.65	105.14	105.28	110.18	109.79	105.17	103.72	109.76	106.04	105.88	110.84	103.93	105.24	116.97	112.78	101.85	107.47	107.74	104.6	105.2	104.75	107.26	110.35	106.75	102.03	103.74	100.86	107.99	104.18	100.05	103.77	101.06	105.14	109.28	101.48	106.22	109.39	105.38	103.38
97.705	101.56	94.483	102.36	106.65	100.28	106.79	99.842	101.88	99.522	103.35	100.9	102.23	102.12	101.97	105.4	96.232	101.09	98.953	96.123	97.316	104.08	95.017	92.513	100.15	96.111	103.9	102.97	98.059	101.43	104.9	103.09	101.33	99.99	99.876	101.98	103.27	97.57	103.96	107.1	97.463	103.9	94.341	96.166	96.696	100.27	99.425	105.34	98.016	98.008
121.91	118.98	115.37	110.19	119.93	118.59	117.14	117.44	118.65	120.39	125.79	119.5	119.87	114.85	115.58	115.48	119.31	116.56	121.53	110.38	119.26	119.52	113.27	116.78	122.03	120.63	116.02	119.96	115.53	119.34	114.57	117.01	117.74	116.56	114.89	116.81	115.64	121.1	113.31	116.61	116.04	117.7	119.06	118.38	108.53	117.03	116.47	122.23	122.67	112.24
102.81	101.43	100.81	108.1	105.83	101.22	103.97	104.63	102.57	112.92	105.5	100.8	99.118	100.43	105.74	110.66	99.952	107.45	100.78	103.21	103.57	110.46	109.25	108.03	106.24	100.92	107.31	108.5	106.9	99.685	104.51	107.18	105.02	101.99	108.79	105.53	109.8	102.26	107.43	106.28	102.42	104.33	101.44	102.89	108.78	107.17	107.74	102.35	113.09	106.34
116.66	117.52	118.58	114.03	110.94	119.83	122.39	110.58	121.01	117.9	116.1	119.6	119.85	115.13	119.22	110.4	117.27	122.03	115.25	113.17	112.88	114.83	120.74	119.75	119.51	119.7	120.44	123.22	119.64	117.72	114.77	112.73	121.89	120.35	117.76	118.27	122.13	115.23	113.65	121.48	124.4	124.18	122.39	117.19	118.78	120.8	116.6	114.3	113.57	118.56
105.54	103.71	104.32	110.43	107.83	93.748	106.36	109.91	107.99	103.28	101.89	105.34	105.05	99.736	105.7	106.75	112.05	101.66	105.63	101.9	103.15	103.2	98.745	111.28	104.45	108.12	102.72	103.61	109.01	110.73	102.52	106.39	107.16	101.94	104.61	106.48	107.89	105.62	111.72	108.22	106.81	105.83	105.13	105.68	102.35	106.25	106.51	105.74	101.75	98.496
112.37	114.99	108.76	109.22	108.18	112.87	112.27	113.08	115.38	109.04	114.1	114.68	113.76	105.51	112.21	115.52	116.35	110.05	110.67	114.19	108.75	112.58	113.58	107.62	118.11	110.4	114.23	112.88	121.29	116.12	118.87	109.65	117.75	112.11	110.6	115.27	113.14	114.34	115.56	111.92	110.85	114.74	120.07	111.92	110.92	115.17	116.97	113.79	110.48	108.09
101.98	102.04	104.89	113.37	102.03	109.25	105.26	101.68	97.843	99.905	106.14	107.5	100.85	112.8	108.48	103.6	106.48	106.92	110.47	99.408	105.78	112.77	107.6	103.07	108.11	103.92	105.36	108.37	107.29	107.79	100.22	108.05	108.12	114.01	104.74	108.33	102.22	108.78	110.27	104.38	108.94	101.21	104.55	108.38	105.88	104.81	103.64	103.97	106.44	104.26
106	105.26	103.34	95.448	99.462	102.27	96.116	103.86	101.81	98.88	101.57	99.29	97.535	94.866	97.408	96.987	99.654	97.395	104.49	101.09	104.18	99.623	100.04	101.48	99.131	95.566	104.19	101.3	100.99	100.18	105.05	97.98	99.778	97.171	103.86	93.876	95.349	102.91	96.113	102.22	101.75	95.946	99.258	98.38	98.768	96.393	98.256	96.136	99.254	98.566
106.15	105.52	113.1	107.91	99.897	105.06	104.14	113.85	101.32	106.1	107.36	107.03	101.27	106.69	109.54	106.48	107.97	112.34	108.47	104.04	100.28	104.74	105.47	106.6	104.57	107.49	107.27	110.99	106.5	109.41	103.05	103.21	107.31	109.75	104.47	105.4	99.433	105.11	108.03	105.24	101.82	103.3	108.05	107.74	105.86	103.56	105.89	108.26	109.02	104.97
101.27	107.86	105.23	103.59	105.56	104.99	106.93	105.04	109.56	97.546	101.36	100.88	105.2	103.78	101.85	98.079	99.713	103.33	96.824	92.7	100.07	105.08	105.39	108.92	100.71	109.24	101.3	107.05	106.62	101.42	102.59	105.25	106.29	108.93	98.377	99.694	111.51	106.33	102.54	103.69	106.15	102.39	102.49	104.56	103.35	104.14	107.41	101.8	104.57	105.14
114.94	110.93	108	115.04	114.87	107.45	109.37	106.93	110.74	109.13	110.73	114.05	116.63	109.56	110.47	112.29	112.22	113.73	106.99	109.31	112.01	116.58	111.66	113.51	107.46	111.6	114.09	111.93	105.83	107.3	105.6	108.97	107.94	109.34	109.97	113.01	114.31	110	107.4	113.64	117.72	116.51	110.47	115.69	112.29	107.97	112.95	115.96	116.17	106.74
110.11	114.79	108.98	108.16	117.06	115.37	107.83	109.1	110.32	110.83	112.37	111.38	105.6	111.49	109.93	114.24	111.43	110.26	113.11	110.38	111.72	116.52	113.62	110.53	107.41	113.09	117.04	117.11	116.63	117.69	110.92	110.89	107.16	107.51	114.44	119.01	108.96	114.4	110.96	113.31	107.37	109.15	114.27	118.24	109.54	103.24	111.71	112.4	114.76	113.19
114.9	114.98	121.73	114.16	114.29	124.54	116.93	121.05	118.59	116.77	123.57	121.55	112.25	119.94	118.93	122.75	118.77	116.74	115.9	119.43	115.84	118.45	128.24	113.53	122.72	113.88	113.47	116.35	117.95	114.87	118.54	117.99	115.18	113.83	114.22	116.6	123.08	115.6	120.2	120.41	118.4	123.34	123.61	116.9	117.97	118.99	116.55	114.8	112.32	119.39
104.83	107.56	107.61	104.74	108.09	111.9	103.44	103.72	102.14	103.39	104.45	108.87	107.96	109.31	101.61	101.87	107.96	105	106.08	104.08	96.272	108.36	107.45	102.26	106.31	104.03	106.41	104	102.4	101.29	108.51	104.41	107.05	106.22	105.32	107.25	99.36	113.38	93.32	102.61	101.55	108.5	109.92	102.03	101.71	95.184	111.83	109.03	104.33	107.51
105.09	108.71	103.91	102.56	107.44	114.04	104.97	103.49	102.08	110.07	105.79	105.45	103.81	104.36	98.805	104.67	109.52	100.18	102.27	110.39	102.29	105.95	104.62	109.46	109.28	107.64	107.78	106.64	105.35	108.38	100.18	107.1	106.27	101.99	109.13	99.397	110.39	103.4	112.97	107.82	104.47	107.98	108.02	107.25	103.78	108.02	110.42	108.14	106.16	105.46
112.49	106.02	106.5	111.71	114.81	118.69	113.63	111.95	115.72	102.85	113.18	109.71	111.64	113.14	108.42	107.36	108.44	113.18	113.71	110.01	116.35	109.47	114.53	111.49	109.84	116.27	111.79	113.43	109.83	115.62	112.8	108.46	109.25	121.86	120.48	117.96	112.49	115.17	122.04	106.93	111	107.86	114.27	118.87	113.17	110.54	119.6	105.84	109.13	112.07
96.87	104.11	101.27	108.53	100.39	103.23	99.781	99.498	103.39	103.53	101.9	98.046	99.928	100.99	105.76	94.544	98.18	104.34	100.84	96.757	101.52	104.07	105.86	98.7	98.738	103.98	99.921	98.126	96.389	100.09	95.802	101.7	100.2	95.228	100.73	99.471	104.39	98.341	98.809	96.378	100.67	105.33	101.71	105.69	99.018	92.982	101.02	105.54	98.302	98.831
105.1	103.85	107.61	106.82	105.06	105.81	103.24	104.88	104.5	105.51	101.92	104.05	102.25	103.68	105.18	109.36	102.23	101.55	111.79	110.79	102.22	99.393	100.28	104.8	105.03	99.581	100.24	108.16	108.57	103.68	102.95	100.86	100.36	100.22	108.1	107.5	106.83	102.51	106.77	97.005	103.52	106.18	104.31	102.95	105.26	100.02	105.52	105.26	95.983	110.37
106.55	111.53	99.468	106.62	106.19	105.7	104.19	104.36	105.85	109.57	106.28	103.3	107.53	99.749	105.61	108.92	109.86	110.68	109.19	104.75	103.54	107.3	104.43	107.04	101.8	103.34	102.03	102.2	101.25	104.01	103.22	100.76	104.99	108.97	107.38	101.4	104.88	105.56	102.16	108.64	106.37	102.79	105.2	98.982	111.66	104.6	102.29	104.62	98.916	108.19
105.22	103.71	109.37	103.76	109.47	107.61	104.81	101.76	110.69	105.26	105.23	105.07	102.4	107.86	100.13	99.354	107.7	110.36	106.66	105.28	104.21	103.72	111.05	105.23	101.01	105.21	112.79	109.12	109.19	105.72	105.23	110.21	112.44	109.49	103.19	106.3	107.9	104.76	103.84	109.09	100.81	100.09	112.41	107.49	101.11	104.75	106.55	112.04	107.87	111.57
96.45	107.93	109.43	99.43	109.52	110.57	101.51	105.67	111.55	104.04	109.95	105.8	106.2	103.54	106.72	108.02	99.83	97.96	102.34	105.08	108.33	105.97	99.043	102.79	102.93	107.28	108.63	100.78	100.72	100.17	109.35	101.97	102.33	109.03	105.81	98.356	100.27	97.43	105.91	100.02	103.94	101.86	99.759	107.28	100.96	103.71	109.12	109.04	106.44	104.5
100.97	105.44	117.86	97.828	110.05	106.23	98.943	99.264	106.29	101.96	100.65	100.97	102.64	99.386	96.667	102.81	107.41	98.962	101.89	105.25	107.21	104.59	103.91	111.7	103.29	100.41	104.85	106.61	105.46	109.32	101.3	107.3	106.04	101.79	99.874	105.52	106.93	106.69	100.58	105.13	101.75	109.73	104.44	101.8	106.16	107.26	106.95	107.09	103.53	101.7
97.834	100.16	107.82	102.82	103.24	105.07	102.7	99.241	106.01	101.62	101.99	99.844	114.14	97.417	110.43	103.2	105.54	103.41	106.2	102.6	98.177	100.79	108.99	102.46	103.8	102.07	110.43	110.26	98.655	95.426	107.5	106.89	104.3	105.48	107.14	111.96	106.77	103.43	108.64	109.58	99.22	100.96	108.4	107.07	103.39	107.29	107.98	107.73	99.934	100.62
100.53	94.526	101.88	105.89	101.38	100.56	100.77	91.686	103.86	97.35	99.096	103.8	101.24	93.003	97.302	96.128	98.339	103.62	98.844	99.742	96.244	96.28	98.18	95.817	101.02	99.882	99.473	96.21	94.428	99.753	102.33	99.456	103.97	104.19	95.659	108.6	97.498	97.386	105.13	101.51	95.604	100.81	100.32	100.68	105.22	99.974	94.097	93.546	101.53	101.25
111.85	107.46	110.3	107.6	110.48	118.45	109.34	111.66	112.37	116.85	114.52	110.69	112.95	113.52	120.31	112.17	111.09	113.87	112.52	110.12	115.7	110.62	105.28	107.03	112.59	120.02	108.01	113.68	108.1	109.64	114.96	114.19	113.59	111.86	115.03	111.67	113.22	110.6	107.92	105.49	116.02	104.88	109.43	108.94	106.46	112.06	108.49	105.47	110.81	110.88
110.93	107.5	111.95	102.11	107.6	116.36	110.53	103.36	110.93	106.56	106.6	112.74	110.29	105.11	108.65	109.87	104.07	105.98	109.86	111.03	107.07	111.39	113.37	108.86	110.37	108.93	107	112.01	113.39	109.89	108.02	112.42	111.85	111.24	110.57	105.3	105.28	118.5	103.26	112.44	102.66	108.39	115.27	113.34	111.16	105	108.67	109.71	107.07	108.41
94.395	101.18	96.091	96.04	97.845	99.129	96.943	95.736	92.87	101.42	97.876	99.761	102.28	96.46	107.77	98.617	96.05	97.692	97.029	100.05	106.72	104.33	104.04	107.06	100.1	103.77	94.461	103.17	98.393	98.971	96.057	101.07	100.38	97.091	98.325	98.133	100.55	96.28	101.65	101.21	99.728	98.34	103.6	100.56	97.571	96.028	102.72	105.88	94.245	95.214
107.18	109.17	109.01	116.5	111.67	106.67	112.1	111.41	115.66	109.31	113.43	110.77	100.92	106.84	103.33	116.38	107.97	109.23	104.43	109.9	108.97	110.48	111.9	106.79	105.31	105.73	105.36	110.88	105.91	113.36	111.83	106.81	105.18	113.54	107.89	108.65	107.56	115.24	109.43	105.48	114.43	104.04	109.05	106.07	107.68	110.48	115.82	110.09	113.74	109.26
106.17	106.47	109.96	110.91	100.56	106.18	105.34	109.65	101.64	111.05	107.75	111	105.33	112.8	108.22	105.33	106.25	99.966	111.38	104.4	103.72	101.12	104.47	105.6	107.03	104.37	109.55	105.98	109.33	100.68	108.62	106.21	114.66	105.51	107.87	112.88	105.17	105.44	106.77	103.41	112.93	106.21	103.37	107.2	107.66	108.2	105.22	96.286	110.6	106.21
101.82	105.48	106.34	105.97	108.39	109.26	104.71	108.9	100.02	104.52	109.03	97.396	102.43	103.71	109.82	109.07	104.12	104.93	101.34	108.33	107.55	114.03	105.34	98.927	108.39	105.78	105.95	110.67	103.26	106.13	106.3	103.82	104.07	109.14	108.17	108.66	107.21	104.52	111.69	113.72	108.69	103.44	104.4	108.45	105.75	102.27	106.94	108.02	106.25	107.53
106.96	104.5	105.8	106.01	108.47	105.72	99.416	99.343	104.93	113.45	108.23	109.7	107.49	103.61	103.49	110.16	107.13	102.55	101.48	105.83	102.45	111.16	106.88	112.95	106.02	104.39	109.98	105.75	109.25	106.54	107.27	106.8	102.87	105.34	97.708	106.37	102.21	102.66	108.33	110.37	100.38	104.73	100.59	109.98	103.87	97.253	110.53	109.09	109.72	108.16
108.66	105.37	111.2	104.95	104.61	100.95	101.02	106.1	102.82	112.35	107.71	101.13	102.28	101.54	101.01	100.68	109.29	107.76	105.11	105.09	103.54	101.23	105.47	103.24	107.51	107.3	98.872	102.65	106.08	109.62	106.46	104.43	108.17	108.7	113.58	103.15	104.99	108.82	105.26	104.05	100.14	109.72	114.13	103.2	107.65	102.65	100.77	104.54	97.108	109.54
104.73	103.85	100.93	108.07	101.16	113.08	104.46	112.68	108.32	106.3	105.8	107.71	98.69	109.2	106.73	103.72	110.12	106.39	104.16	104.38	107.9	109.26	99.594	108.77	98.675	110.63	99.646	103.61	109.68	106.25	104.04	102.74	106.54	105.92	103.08	108.18	104.59	109.51	104.97	100.91	104.24	107.78	104.31	105.94	108.5	108.88	104.1	103	104.89	113.04
104.49	113.03	106.58	106.95	113.52	114.59	110.63	114.68	112.5	106.49	113.74	113.17	108.22	113.03	112.89	110.34	113.63	108.19	116.58	113.87	110.93	113.7	110.44	115.88	114.87	105.15	112.43	109.75	108.8	115.04	106.4	114.93	113.23	116.75	111.44	111.66	112.26	115.99	107.84	115.79	104.61	110.31	115.2	105.39	111.57	116.48	109.33	113.71	109.18	113.98
114.86	115.32	107.79	110.97	114.01	109.85	116.95	113.57	107.82	111	112.7	105.49	107.36	110.61	110.87	111.19	113.2	108.5	115.44	114.45	113.14	115.25	112.29	113.41	114.73	112.3	112.54	109.91	109.96	108.05	108.85	116.55	109.92	110.64	109.83	108.62	112.93	106	109.09	109.64	110.52	109.92	112.5	112.87	109.29	110.44	109.47	110.92	113.62	111.82
104.38	100.51	97.399	98.731	106.45	101.95	96.947	92.549	100.88	99.728	95.804	104.09	109.02	100.21	97.026	100.71	95.396	100.62	94.483	101.23	104.97	98.355	97.924	98.85	92.205	94.68	95.56	99.88	105.94	102.27	102.87	103.87	104.85	99.786	94.576	104.47	99.562	104.69	98.689	97.655	99.685	96.281	100.75	98.895	97.547	98.452	96.719	99.45	103.33	97.637
115.91	118.09	117.08	115.85	111.45	111.41	108.34	107.96	112.99	110.15	115.39	107.35	112.87	111.01	107.63	110.26	117.67	108.65	114.41	111.36	112.33	114.46	114.9	110.97	110.28	103.22	108.64	110.83	112.56	113.88	113.46	116.66	112.13	112.68	105.9	116.21	111.58	120.09	110.4	112.36	112.2	108.09	110.7	109.4	112.33	114.28	114.05	116.49	110.75	110
102.4	97.296	100.35	95.176	102	103.81	103.96	96.708	102.98	90.603	101.13	99.653	93.088	105.28	95.423	99.016	99.502	102.18	96.875	108.01	101.07	106.44	105.02	100.7	103.38	96.22	100.73	93.016	107.77	100.98	103.63	92.34	103.65	101.58	102.17	103.18	97.679	97.033	102.16	97.228	100.2	102.74	98.922	98.807	94.646	102.81	103.98	104.14	97.07	97.964
118.07	111.26	114.41	111.79	107.92	113.3	112.61	116.18	119.78	117.19	110.53	119.93	109.67	113.83	115.61	104.17	108.29	111.5	111.29	110.76	112.92	103.17	112.36	111.7	111.28	110.74	120.65	113.98	107.74	117.27	113.15	114.34	119.35	106.51	115.43	114.89	109.51	106.42	117.21	117.18	110.92	113.81	109.08	105.77	115.08	110.48	114.78	108.95	108.2	115.45
103.22	110.52	106.32	99.803	107.6	111.48	103.04	110.4	110.02	105.05	101.66	100.31	103.79	106.25	107.02	99.511	103.68	104.82	109.08	100.33	107.68	109.36	101.5	105.26	102.66	107.24	108.06	104.97	105.74	106.79	103.1	103.65	105.29	104.52	105.08	108.09	110.01	110.81	103.33	103.56	105.76	109.75	102.25	99.595	105.03	106.19	105.98	109.08	103.08	106.05
103.63	97.006	108.14	104.2	101.06	99.432	102.27	103.04	107.74	101.09	101.8	94.448	106.35	100.45	107.48	100.49	103.4	105.79	105.84	103.2	108.34	110.36	103.58	103.85	104.71	108.29	99.894	104.49	101.34	101.86	104.65	99.877	101.87	108.57	104.17	105.04	104.43	104.75	103.74	97.575	105.85	110	112.09	101.38	105.92	107.42	107.33	107.98	100.21	106.91
102.47	105.61	107.64	103.65	106.49	107.55	108.06	107.18	106.39	111.98	103	101.63	101.54	112.08	106.92	108.59	107.06	106.82	99.801	96.086	107.4	104.22	105.26	114.25	107.47	113.24	108.25	104.7	103.18	106.4	109.56	110.24	109.46	112.79	108.78	110.25	109.17	109.13	107.83	106.2	105.96	108.09	108.41	102.29	104.6	106.61	105.75	99.229	106.39	102.99
111.17	106.67	111.37	113.04	102	111.97	114.39	108.93	115.91	108.79	105.61	109.33	105.09	112.81	110.32	107.82	110.01	112.7	113.75	112.64	112.11	119.8	111.33	116.79	112.52	112.03	109.22	117.95	108.47	110.51	113.01	112.54	109.91	114.2	110.77	110.12	109.18	111.54	117.24	116.76	107.81	112.2	109.73	109.88	113.84	114.34	107.95	111.49	106.16	103.17
107.58	118.26	115.59	115.11	104.86	112.33	120.55	109.2	108.91	116.84	112.7	112.96	110.25	111.41	113.37	106.66	111.8	112.49	108.82	107.77	111.05	107.36	114.51	104.61	112.24	107.75	111.06	114.76	115.41	111.07	104.59	117.91	114.07	112.32	115.17	108.72	105.01	108.08	109.99	111.07	112.37	111.4	109.5	113.91	112.12	112	110.37	105.87	109.39	111.14
106.45	109.04	106.2	108.43	111.35	110.93	114.56	111.71	102.75	110.76	111.89	114.58	109.4	108.4	114.79	108.37	111.7	111.67	112.19	110.37	112.66	109.47	116.4	113.05	110.67	109.64	112.34	107.12	106.01	112.92	105.72	107.1	104.13	109.64	107.96	108.7	111.72	102.33	112.85	108.48	104.3	107.96	106.1	111.05	114.25	108.55	105.6	106.46	115.44	105.35
102.07	109.58	106.97	109.55	108.44	100.59	112.27	101.32	111.76	105.03	101.65	105.26	104.47	104.65	107.09	100.56	102.99	111.2	101.53	106.13	102.29	107.83	107.68	103.44	102.29	105.19	99.765	104.44	104.31	97.46	109.65	105.68	108.11	100.02	105.72	107.98	109.51	109.14	112.45	107.32	107.38	106.53	111.3	101.26	101.84	113.27	98.567	101.65	113.92	106.96
106.94	115.48	111.2	110.85	110.3	113.03	107.5	107.57	105.86	114.45	111.91	105.92	108.66	108	106.7	104.52	109.14	109.52	107.18	112.71	114.05	107.06	106.7	111.18	103.22	105.88	102.52	112.8	112.14	111.75	109.96	115.68	107.54	111.73	110.53	111.71	113.17	116.83	113.18	110.3	110.8	108.84	111.18	105.99	111.84	110.17	106.69	109.89	110.45	114.31
103.38	104.39	104.11	103.39	107	106.75	105.77	109.71	107.27	103.82	108.08	105.95	104.8	105.36	109.76	105.78	99.37	104.81	109.38	104.04	101.57	107.61	101.79	106.98	107.46	102.27	104.8	107.32	104.66	111.63	110.18	104.35	103.86	105	105.97	107.17	113.79	102.12	106.18	112.17	106.51	106.2	105.81	104.19	108.89	111.21	101.08	104.91	106.3	107.79
108.33	107.83	102.9	97.48	109.28	104.62	98.513	107.48	109.23	107.29	104.62	104.88	102.48	102.54	107.67	104.11	102.29	102.95	100.6	110.41	107.79	103.95	102.45	106.17	106.12	105.65	94.404	100.77	105.39	103.99	103.03	103.91	103.53	104.6	105.61	102.44	105.67	106.14	104.17	101.89	108.86	108.17	109.53	107.74	106.61	109.22	104.17	108.15	108.69	103.47
103.58	104.78	109.12	105.14	103.96	102.76	104.81	102.76	105.65	107.99	104.82	105.27	111.58	105.15	102.47	100.9	101.73	104.99	109.45	110.7	102.95	97.388	105.14	106.88	101.58	110.28	106.83	103.2	107.19	104.59	103.8	107.83	104.87	107.74	104.14	102.83	100.97	110.8	103.58	105.01	100.42	106.38	104.06	104.5	99.606	107.09	108.33	106.48	104.47	102.02
100.96	106.64	102.22	100.83	102.59	101.25	107.74	109.54	104.32	100.54	98.139	101.97	108.84	106.33	100.82	104.13	107.98	101.79	109.03	107.5	98.829	106.78	102.37	104.9	96.428	105.66	104.52	102.15	101.62	104.81	106.2	104.38	100	103.52	109.88	112.16	101.52	107.63	104.05	108.19	104.72	103.38	96.295	102.5	96.055	108.08	107.42	105.25	107.81	105.64
108.54	110.97	109.52	106.72	104.9	107.11	109.52	105.03	107.29	102.4	107.18	107.08	102.18	104.73	108.6	109.7	105.21	97.109	109.39	108.02	105.11	105.82	102.98	107.56	106.16	104.63	108.87	114.75	104.56	105.08	104.74	107.72	107.82	108.57	104.02	108.18	108.51	109.77	103.55	110.79	101.96	102.2	110.29	113.57	104.51	105.43	103.43	103.18	108.38	101.21
97.47	106.75	102.86	99.131	104.6	106.25	107.14	107.92	107.77	100.9	102.54	102.89	105.12	105.2	102.66	106.16	103.12	108.57	109.51	103.93	108.2	107.97	104.29	99.812	101.85	103.67	104.25	106.23	105.28	108.17	106.17	106.24	106.1	103.27	102.24	103.74	100.04	106.4	106.04	108.49	106.79	106.74	104.88	109.94	99.822	105.41	103.62	99.047	107.01	103.19
103.85	104.05	103.51	102.89	102.71	105.97	105.87	101.02	113.81	112.33	110.55	104.94	106.95	102.91	107.73	102.79	109.95	108.95	100.41	108.57	112.26	105.58	103.52	109.07	105.24	105.21	107.4	102.94	107.71	105.89	105.41	102.09	102.11	106.61	103.93	109.43	110.06	105.85	109.64	104.5	109.72	102.81	107.08	105.48	113.19	110.89	112.84	109.59	103.39	105.62
103.28	103.07	100.04	101.43	101.24	95.91	97.298	107.28	98.234	99.882	101.32	96.405	98.671	107.52	104.23	105.71	97.417	104.45	97.599	96.849	103.32	106.76	97.101	95.491	94.281	99.461	101.33	100.95	104.05	108.04	106.27	95.714	94.394	97.745	100.23	91.675	104.72	100.93	105.25	104.24	101.93	99.666	100.73	106.83	97.666	98.973	105.81	95.87	101.12	101.6
99.697	102.71	101.74	104.43	110.24	102.9	106.47	99.42	98.351	103.56	105.13	109.74	104.3	108.5	110.59	110.82	102.09	98.3	101.79	106.65	108.05	106.69	101.6	105.39	105.09	107.59	107.69	104.34	104.01	107.79	101.48	101.96	107.08	108.93	107.54	102.83	106.09	105.09	103.95	104.66	106.14	101.06	108.26	110.07	108.34	102.13	107.36	104.21	105.33	105.86
117.34	112.69	111.38	115.29	110.66	117.02	113.34	112.92	114.12	114	112.82	111.64	109.21	112.93	105.47	109.89	110.79	113.88	116.79	113.32	110.96	106.43	112.95	111.84	108.34	109.61	109.5	114.19	111.13	115.58	111.79	113.2	108.67	107.14	112.61	113.88	112.66	113.59	120.9	112.2	108.13	115.55	117.74	109.99	112.85	110.33	112.17	115.07	114.59	116.8
99.836	101.96	101.39	102.47	98.459	97.699	105.14	94.687	104.63	101.76	98.518	100.16	101.4	99.821	94.592	100.12	98.345	101.17	97.073	97.059	103.2	90.91	97.769	98.031	105.67	101.23	103.51	96.596	108.15	98.186	98.121	98.76	100.17	101.01	102.62	99.955	102.76	98.572	96.786	103.96	108.26	99.655	99.799	98.321	98.852	104.32	100.04	96.749	98.477	98.723
110.15	113.15	108.41	109.52	112.17	116.81	109.17	113.86	115.96	109.51	111.58	104.25	109.57	108.52	111.23	114.65	114.5	109.01	112.89	107.68	110.55	110.52	112.12	110.66	116.36	109.54	110.42	109.17	111.09	108.44	113.46	110.2	115.39	109.01	110.18	114.35	108.73	112.5	113	109.04	111.24	111.87	111.83	114.4	110.53	111.21	105.59	110.77	112.29	107.47
107.44	110.75	113.69	112.66	111.78	109.22	111.15	106.88	117.25	110.56	106.29	109.39	106.06	112.43	114	115.07	113.94	111.77	110.29	115.66	119.79	106.41	117.05	105.06	111.16	108.15	109.21	114.07	108.99	111.06	108.23	108.41	109.88	107.21	115.09	115.41	116.42	106.08	107.7	114.11	106.2	109.89	115.28	115.19	106.35	114.6	114.16	116.44	110.72	107.43
121.13	119.24	117.95	121.38	120.07	114.93	122.51	119.89	117.59	120.05	120.67	111.23	115.97	119.27	116.85	117.78	118.96	120.8	119.13	113.81	118.73	117.25	119.07	112.93	128.79	111.85	111.99	116.44	122.78	116.65	118.54	116.44	116.45	116.56	115.65	122.59	125.29	121.03	113.95	113.01	116.27	119.01	118.37	115.14	116.35	115.55	115.66	114.13	117.83	126.53
103.21	98.416	102.81	99.539	94.581	104.51	94.698	103.63	97.562	99.946	100.09	103.84	101.95	97.257	99.962	98.231	100.43	104.54	97.275	101.11	101.07	94.567	100.11	98.842	100.41	101.29	103.28	98.589	106.35	103.75	96.235	99.711	101.85	107.01	104.27	99.218	104.94	98.297	96.915	95.907	104.48	102.5	99.631	101.48	98.949	104.22	103.25	103.36	105.34	103.56
111.95	108.81	109.73	111.59	117.08	113.31	109.51	108.46	113.28	115.36	102.16	110.72	117.1	107.86	116.16	111.9	112.3	113.09	105.84	109.94	111.8	104.61	114.36	111.64	110.1	111.11	108.7	110.82	112.35	112.67	112.44	112.41	116.2	112.37	116.67	111.29	110.84	111.79	109.68	108.43	105.49	113.38	112.72	112.8	102.67	114.93	119.73	109.22	110.4	112.92
113.06	111.69	113.66	117.2	117.03	113.11	112.06	114.51	111.85	113.87	110.35	104.53	112.83	110.28	109.61	105.5	113.87	111.45	113.47	113.1	106.61	110.58	110.75	117.45	113.01	112.46	113.67	108.58	107.69	111.07	110.59	108.77	109.91	116.14	112.44	115.59	105.25	111.59	115.06	113.79	107.64	111.03	113.15	109.31	112.73	110.45	111.63	110.53	114.38	110.26
111.81	120.82	108.73	112.85	113.24	113.25	119.18	115.18	110.31	111.73	111.31	117.07	106.66	114.2	112.07	108.94	111.41	114.34	108.11	110.02	110.49	115.08	108.62	111.01	115.72	109.57	110.61	109.12	105.76	111.09	118.08	114.09	111.16	110.73	115.02	112.97	110.77	110.67	108.11	118.21	110.83	117.13	109.41	113.92	108.36	110.84	115.99	114.48	116.05	116.5
112.59	114.16	111.38	107.88	112.3	112.78	109.16	105.2	108.61	106.6	114.61	109.81	115.17	112.41	112.94	111.21	110.01	112.89	110.88	110.19	116.41	113.47	103.51	113.48	109.34	107.34	112.12	105.6	107.09	110.37	109.76	116.6	116.4	108.41	112.85	109.48	108.23	111.73	113.62	109.48	112.45	110.22	109.99	109.93	109.31	112.27	114.74	107.94	112.26	107.93
117.49	113.18	109.06	112.48	112.44	116.2	110.42	106.93	109.83	112.31	107.82	115.87	119.83	118.29	112.32	115.09	117.9	110.22	115.82	109.16	113.07	110.01	109.81	119.3	113.39	112.85	111.76	115	118.85	110.94	107.39	112.06	115.36	106.92	112.99	116.05	109.72	108.31	118.23	112.14	111.97	114.46	117.17	111.11	109.01	114.92	107.75	112.99	111.19	108.65
109.99	98.108	111.91	106.26	107	105.17	104.83	105.31	103.6	106.69	109.37	101.3	106.62	110.37	105.16	103.73	106.19	107.77	103.83	105.4	110.85	108.47	102.15	106.92	110.8	103.64	104.69	102.37	105.47	107.02	105.18	109.77	105.81	109.36	101.99	106.14	105.94	98.728	101.72	107.07	106.51	112.55	101.65	108.32	101.89	109.17	111.52	104.09	103.42	107.94
104.51	104.47	98.549	104.48	99.774	109.1	101.38	98.775	106.74	107.53	109.96	103.06	102.1	102.88	101.43	108.3	103.66	107.52	113.21	106.73	97.849	105.18	99.446	106.98	106.89	108.05	104.73	108.24	107.09	107.6	102.27	105.86	107.63	106.97	104.39	109.51	113.46	107.98	106.58	110.49	110.06	101.75	106.51	98.097	103.35	110.5	104.49	100.49	104.25	105.85
106.17	100.41	107.22	106.01	110.26	110.56	106.17	104.81	101.81	102.37	107.62	107.97	98.219	103.74	104.22	107.32	105.19	103.53	103.94	106.44	105.28	105.45	104.77	102.66	104.26	101.83	105.22	109.93	108.56	110.05	104.97	106.36	104.82	102.83	99.369	102.56	103.73	100.48	104.39	101.42	104.48	103.62	108.15	102.7	101.49	104.12	107.13	104.44	102.8	106.29
100.65	108.11	107.03	110.33	105.56	106.47	107.05	108.76	112.5	102.34	99.631	102.03	97.431	106.08	107.79	107.74	106.04	108.01	104.79	109.02	105.86	108.44	105.73	114.91	110.59	100.33	94.299	105.93	104.83	108.51	104.26	105.49	107.4	103.24	106.84	107.32	102.58	102.8	102.64	104.77	105.16	96.186	105.83	101.81	104.08	103.36	103.98	101.8	104.55	105.23
109.54	116.45	109.17	108.55	110.79	111.02	110.67	109.37	107.66	111.02	109.95	107.91	105.52	111.38	101.99	106.95	104.5	107.56	107.6	114.77	104.76	114.04	113.5	114.04	114.89	109.6	111.7	111.71	111.34	110.12	108.03	108.39	111.99	110.14	110.48	114.3	102.95	102.99	114.24	116.57	113.49	109.1	110.78	112.55	107.63	112.38	110.74	107.55	109.97	108.13
105.3	102.12	102.46	104.03	104.54	103.26	106	109.85	99.465	98.611	100.01	99.535	103.08	109.76	106.2	106.93	107.95	105.88	104.66	104.73	103.81	107.48	104.78	100.81	111.32	105.12	101.51	103.72	105.99	104.52	102.49	99.925	104.61	103.9	100.24	109.24	103.44	104.11	106.58	102.53	102.46	108.54	106.11	103.36	101.87	103.81	110.65	100.7	103.67	104.6
102.33	97.632	102.42	93.149	98.867	103.4	98.892	99.064	98.359	103.53	98.854	93.532	99.775	97.93	101.11	93.862	103.11	100.26	95.263	99.265	101.58	97.016	101.32	102.75	92.726	105.08	94.697	104.18	102	99.276	100.35	102.12	100.28	95.79	92.06	105.17	97.02	90.75	100.27	98.852	96.638	100.69	98.748	105.79	99.503	95.833	98	103.4	98.537	97.832
97.432	102.08	100.14	95.978	100.88	105	102.98	96.184	100.28	94.975	99.65	99.349	102.77	100.95	102.59	104.15	101.97	96.392	103.43	97.566	97.802	99.394	98.496	96.084	98.474	96.17	105.67	99.656	98.176	105.76	102.43	103.93	97.799	95.636	99.049	102.08	98.082	102.73	100.42	97.064	97.332	97.663	96.493	100.36	99.37	97.274	101.12	100.96	96.755	96.201
99.521	107.82	97.875	95.287	106.73	97.576	98.563	101.3	101.17	105.19	100.48	99.477	105.36	106.9	96.774	103.71	106.06	96.913	95.233	104.52	101.3	101.64	98.131	102.01	104.76	96.008	100.77	98.193	99.452	102.01	102.88	98.692	100.61	101.27	102.73	93.621	97.43	100.88	100.79	98.073	106.42	100.74	102.9	102.93	99.911	98.142	99.299	104.37	105.84	105.13
102.96	99.695	103.21	103.31	103.82	98.762	98.19	101.19	98.084	100.62	102.72	97.019	97.715	102.12	104.02	101.77	99.739	99.489	97.456	98.722	98.032	102.07	101.11	96.933	103.4	105.5	96.827	97.923	100.08	105.32	103.67	92.749	100.81	103.08	99.792	103.29	97.784	96.271	100.59	97.647	100.98	101.7	101.48	98.564	103.32	99.421	101.51	99.452	103.27	100.45
103.11	104.34	100.56	96.894	101.98	94.769	99.573	101.87	99.676	100.98	91.304	98.39	96.621	96.081	99.468	105.38	98.987	93.915	94.704	100.37	98.854	105.97	96.468	97.56	100.19	103.99	97.931	92.757	97.194	98.66	92.842	101.36	98.626	98.633	97.365	94.826	102.01	97.779	96.827	96.333	99.538	104.48	103.5	99.025	92.032	103.25	102.76	105.07	101.51	96.925
113.39	119.94	120.54	117	118.48	119.47	115.07	119.39	112.06	113.74	117.97	117.24	118.31	111.12	125.24	109.79	119.44	122.22	113.52	111.12	120.53	116.72	115.71	117.52	121.43	117.77	118.99	120.8	120.14	121.02	121.45	114.26	125.23	118.09	114.15	125.01	120.06	121.28	115.57	117.97	119.3	114.03	115.97	118.02	117.28	122.63	120.85	117.04	118.31	115.92
110.29	111.17	116.78	102.94	110.8	113.97	107.74	109.02	113.95	110.61	104.64	108.91	106.45	117.34	108.15	109.99	106.98	107.43	108.19	111.34	105.54	112.2	115.86	114.35	108.2	106.8	101	112.25	113.8	104.83	109.59	105.15	110.13	113.79	119.29	110.64	105.66	106.03	102.92	111.62	115.83	107.19	109.06	105.4	106.63	109.35	111.94	105.35	110.44	115.22
112.22	116.62	108.39	111.83	109.88	115.62	116.38	112.17	116.04	111.48	113.37	115.78	115.71	106.59	109.53	110.39	113.76	105.71	109.44	108.03	114.17	116.8	116.11	109.19	117.46	110.41	116.72	108.76	109.89	117.2	112.45	115.27	111.87	114.68	112.2	117.31	110.58	102.77	112.89	109.42	118.23	108.67	113.44	106.51	112.49	110.45	111.54	111.39	110.72	109.99
98.982	99.43	93.706	95.968	99.45	101.26	99.675	99.681	96.581	98.338	109.41	99.564	99.347	95.027	103.42	95.915	98.184	98.866	91.102	101.63	95.578	99.101	97.914	98.122	105.3	99.314	92.689	98.829	99.279	100.2	95.651	100.31	98.212	98.604	96.978	109.15	106.44	94.48	98.825	101.77	97.261	94.303	101.3	105.78	95.538	103.51	100.93	98.279	92.391	100.43
114.82	110.93	107.81	117.49	115.45	113.08	110.08	111.94	106.23	111.22	110.48	108.66	113.3	113.03	107.34	116.99	118.01	115.69	110.03	112.14	110.77	108.62	106.25	111.3	103.98	103.49	115.29	115.54	118.35	109.12	107.2	114.86	111.23	112.8	112.36	115.46	112.4	112.01	113.91	111.84	111.76	112.27	104.04	112.15	118.43	111.29	110.73	113.14	114.38	110.26
106.8	105.04	101.29	111.75	102.6	110.33	104.37	105.58	109.27	105.38	100.45	104.96	101.68	106.97	100.27	110.28	106.49	103.54	109.03	105.86	106.18	106.39	109.71	106.48	107.37	104.44	109.96	99.17	100.6	106.54	100.82	101.47	111.95	102.82	108.43	109.23	100.4	106.31	106.06	106.7	98.404	109.79	103.02	106.44	107.7	103.26	106.89	111.28	108.56	104.49
111.16	113.1	118.34	108.29	111.83	116.53	106.39	107.85	121.53	107.14	109.36	108.82	118.25	113.8	110.24	115.63	106.15	119.06	110.19	114.76	108.86	111.64	114.31	109.42	106.83	107.79	111.73	114	104.38	111.71	109.73	112.73	112.67	102.55	107.83	111.6	109.27	110.73	115.15	110.91	110.28	110.04	111.62	113.8	112.02	113.84	109.25	111.12	107.6	107.46
102.62	96.662	105.11	109.15	97.21	96.653	102.68	100.14	107.51	99.991	96.115	101.22	97.081	102.19	99.728	102.61	103.01	104.03	96.045	103.48	99.308	103.26	102.04	96.946	95.281	99.464	100.55	99.378	97.432	100.42	100.54	101.7	98.466	101.45	92.727	102.01	94.486	101.43	95.915	108.34	99.459	100.57	101.41	101.91	102.12	107.33	103.12	101.3	109.65	105.71
101.38	115.9	108.3	111.35	103.06	102.58	104.67	102.48	109.03	108.5	102.68	105.8	106.05	104.94	102.46	110.72	107.28	104.18	102.98	103.93	104.85	105.28	106.98	106.96	104.3	108.26	104.85	110.91	107.65	98.849	104.95	105.66	109.32	108.08	105.75	110.25	99.81	100.03	104.98	106.52	104.46	101.71	107.76	102.6	106.38	103.06	102.66	111.69	100.48	103.84
109.2	108.96	107.47	103.35	102.01	98.518	109.08	103.82	103.01	105.38	102.63	105.13	104.09	103.58	105.39	110.09	107.24	108.56	103.97	106.94	103	104.29	105.89	98.886	107.63	100.71	109.71	98.459	106.85	104.17	100.64	103.08	108.27	106.68	104.49	100.98	99.64	110.33	111.13	102.17	98.973	113.71	101.33	107.95	103.1	114.37	109.33	107.48	107.2	103.65
114.16	118.42	106.09	107.74	109.38	109.52	108.74	108.69	112.72	108.03	114.43	108.82	110.63	114.51	111.41	117.33	112.51	109.44	107.86	115.46	107.81	108.3	113.89	115.35	110.96	114.96	113.19	112.5	113.56	109.03	111.48	111.95	110.25	110.36	113.55	114.61	109.3	110.9	108.44	102.14	113.02	113.3	116.44	113.67	114.39	109.93	108.75	119.65	109.16	105.64
107.9	113.53	106.31	102.66	109.7	103.16	100.88	104.24	100.93	113.69	103.97	102.17	104.3	103.23	101.79	105.35	108.05	105.65	107.82	106.8	105.57	105.74	106.15	103.96	102	111.34	105.55	106.63	106.48	110.23	104.22	106.6	108.51	113.6	100.7	94.757	108.44	102.87	108.42	106.74	104.84	112.1	102.28	107.91	108.97	112.62	110.96	102.28	108.37	103.19
108.59	113.89	106.21	116.34	115.55	105.5	110.48	113.84	108.8	111.74	112.14	111.98	107.45	112.77	114.68	108.3	105.97	111.11	106.97	107.94	112.1	111.07	105.62	109.37	110.31	107.61	114.51	111.45	106.52	105.44	108.73	111.62	115.43	114.55	106.35	111.18	113.47	117.4	108.88	106.03	112.78	108.73	115.64	106.15	109.2	103.62	113.93	107.32	110.06	107.15
108.41	109.77	106.86	103.02	110.35	107.4	103.27	99.521	105.11	105.37	108.72	108.94	109.4	104.64	104.39	110.81	104.33	108.29	98.545	110.39	105.35	102.59	103.63	105.82	104.02	103.58	110.68	106.7	104.53	108.22	106	109.74	111	103.97	100.8	107.95	104.82	100.96	108.14	109.74	107.03	102.69	109.2	106.46	104.28	105.79	103.16	105.28	103.57	105.96
97.192	108.84	94.608	101.18	102.83	96.205	102.27	106.12	98.783	100.65	97.068	105.12	98.162	94.509	101	94.896	103.72	101.5	102.63	101.45	96.239	102.05	102.19	100.57	98.483	97.357	101.01	98.554	98	105.32	100.09	105.43	101.52	96.799	97.155	107.05	101.73	92.02	96.793	96.626	95.428	97.789	99.766	101.37	99.417	98.308	102.21	94.531	96.826	95.755
110.56	106.44	102.89	104.04	109.74	104.1	105.42	105.51	105.46	105.74	106.6	109.84	108.75	104.47	108.52	106.31	109.13	110.35	100.63	103.95	109.81	101.93	106.62	105.22	108.1	113.37	105.67	103.41	106.98	104.24	97.616	111.95	108.52	106.38	105.34	104.41	113.23	111.59	102.77	109.29	101.91	98.033	112.52	106.8	109.09	113.16	106.23	108.29	108.9	110.61
109.13	110.2	117.54	112.46	108.25	113	107.48	109.19	110.99	115.38	106.34	103.07	114.32	113.4	105.51	112.52	112.94	111.67	111.73	112.05	106.63	112.39	113.5	109.11	112.51	107.57	114.57	110.58	112.33	109.45	114.14	108.57	113.62	108.47	110.17	111.35	112.37	108.8	115.57	116.18	112.59	107	113.11	112	112.33	112.75	107.88	112.63	110.94	106.19
102.45	111.39	101.32	102.73	104.96	107.78	104.57	103.24	103.95	97.626	105.62	106.24	102.68	107.89	101.93	108.17	106.73	107.39	108.1	107.33	109.28	104.95	103.16	108.64	104.29	106.56	103.86	104.93	108.01	103.66	105.92	106.47	109.5	105.12	98.293	105.49	109.85	108.73	106.14	102	104.39	104.3	111.19	101.43	104.2	108.77	113.83	97.819	104.78	99.514
117.77	114.38	116.24	117.19	113.66	120.3	114.91	111.15	116.61	119.87	116.97	120.49	123.99	110.83	122.52	115.93	118.67	121.69	121.25	114.3	115.58	119.56	121.32	114.49	118.56	116.02	118.55	119.14	113.47	113.04	118.82	122.19	122.21	112.22	118.08	110.32	121.04	120.99	114.72	118.74	123.89	113.8	122.85	116.18	120.91	118.29	117.56	116.39	122.17	115.98
106.55	112.08	104.18	103.9	110.56	107.13	101.34	107.61	106.23	104.16	96.558	109.36	105	102.17	105.34	104.32	105.14	98.816	101.8	107.03	110.77	103.92	99.394	103.88	108.78	102	105.92	112.79	103.99	100.92	102.9	105.01	107.13	105.1	105.48	105.38	102.69	103.05	111.96	103.15	106	100.93	107.94	102.44	107.44	101.55	105.98	113.5	109.02	106.75
105.44	106.49	113.44	112.34	108.83	114.69	113.27	113.81	113.46	113.64	108.02	108.99	104.34	109.64	110.44	107.08	111.15	110.25	113.69	108.79	109.96	112.57	114.53	118.5	108.4	113.09	111.15	111.69	111.69	111.35	109.51	105.23	120.39	104.97	106.86	107.81	108.58	111.38	115.31	113.92	107.29	107.15	112.56	112.06	108.45	109.51	112.2	101.11	109.25	107.53
105.47	107.6	106.34	107.61	111.09	107.34	111.06	104.71	105.75	103.7	109.15	103.12	101.73	108.54	107.67	107.47	109.13	112.69	104.62	103.73	105.84	111.54	109.92	110.61	106.6	100.47	103.8	111	110.95	110.62	111.3	107.71	106.04	108.08	106.84	103.21	108.46	105.59	104.83	104.38	108.38	106.4	107.76	104.83	109.27	109.17	109.7	105.61	107.4	98.522
109.87	107.24	108.01	119.24	105.69	111.93	101.64	109.24	109.2	105.81	107.22	109.05	111.01	112.87	112.5	115.58	108.28	100.68	107.6	101.58	109	107.03	104.55	111.18	110.65	112.55	110.82	105.38	105.02	115.42	108.79	108.56	111.78	111.48	107.93	110	113.22	108.87	104.07	109.02	107.92	106.59	105.72	105.1	115.22	117.89	106.01	115.83	107.09	105.5
106.44	108.67	113.64	112.39	116.21	108.93	106.09	112.53	110.24	118.71	108.02	101.52	112.34	116.9	112.3	114.74	110.12	113.42	114.02	109.5	112.45	112.34	112.53	113.87	110.76	109.13	112.92	111.91	115.54	107.55	110.68	110.34	113.31	110.5	108.39	112.57	112.05	113.61	109.25	109.92	120.97	110.4	112.47	109.6	112.36	114.77	110.36	114.68	111.58	116.15
109.66	102.62	107.66	111.79	102.82	103.47	107.25	108.2	102.91	113.71	106.03	105.37	110.84	107.01	111.67	106.89	100.02	104.1	107.59	108.65	107.37	110.33	102.65	109.6	108.98	109.04	110.48	104.48	105.52	108.79	103.65	107.35	105.35	107.5	105.52	113.08	105.75	106.27	105.12	106.63	105.15	104.27	108.51	102.13	105.19	106.26	108.71	109.64	105.74	113.75
115.98	113.91	107.58	117.25	109.91	112.16	108.51	106.48	108.23	118.01	112.96	113.58	113.09	107.44	104.49	114.09	110.56	110.7	120.24	116.01	116.47	112.31	107.16	114.42	110.85	114.84	115.72	110.68	115.94	106.22	116.16	109.88	107.32	115.8	116.23	113.7	106.71	117.47	111.86	111.79	111.72	111.83	114.96	112.29	118.88	109.38	114	113.6	109.23	118.35
110.87	115.86	107	103.15	106.09	114.24	108.63	111.17	112.32	106.53	112.74	104.37	109.67	107.74	104.9	117.02	110.74	108.35	107.68	114.1	110.98	106.45	111.25	112.17	105.81	109.5	108.68	106.12	115.04	101.56	106.55	106.12	113.12	106.65	113.74	110.48	112.09	108.44	111.09	103	109.88	110.17	108.6	109.86	110.13	108.9	110.34	118.42	114.32	106.82
112.17	101.4	107.86	114.23	113.64	115.97	113.78	109.08	111.5	105.2	112.62	114.26	111.79	112.39	109.15	110.55	110.48	111.13	109.97	108.28	107.31	116.32	112.34	116.43	112.91	110.46	109.26	108.79	109.34	111.01	110.39	112.85	107.54	113.44	110.86	112.49	113.6	110.05	107.74	111.76	113.51	107.75	111.79	114.75	116.98	107.67	111.14	107.01	118.43	114.93
107.51	109.62	110.48	102.15	106.73	110.71	112.38	113.25	109.7	112.53	109.7	107.43	110.15	106.27	108.71	109.9	106.73	110.42	106.34	109.99	113.98	106.47	101.97	113.71	107.82	107.37	107.52	108.01	114.8	109	116.23	111.98	106.92	110.72	109.01	109.11	109.61	115.09	104.69	108.97	116.02	107.81	111.73	105.45	115.4	110.87	114.97	110.19	115.5	112.39
107.12	108.34	101.49	105.73	106.12	103.59	105.5	103.24	102.12	106.88	104.06	112.29	103.41	105.1	100.72	105.5	106.9	105.37	110.2	102.91	105.28	104.9	101.32	104.64	103.72	101.33	112.7	114.16	104.46	102.2	103.88	106.54	105.05	101.85	107.17	97.714	113.37	107.23	104.79	103.54	107.21	103.47	106.71	103.87	104.28	103.97	107.44	108.47	109.61	105.19
101.22	107.35	98.941	98.777	104.24	98.023	105.53	100.32	102.59	103.6	97.328	103.27	98.776	105.51	99.309	111.65	103.06	98.713	101.67	105.86	98.614	99.61	106.19	103.37	109.79	104.5	105.5	101.04	106.45	105.89	103.9	108.44	104.83	104.28	106.3	95.755	107.37	109.77	98.751	105.27	95.453	102.79	112.26	98.505	107.49	104.1	104.28	101.45	109.9	109.21
93.938	103.6	102.39	99.54	93.47	99.558	106.64	100.59	103.37	97.652	102.7	102.35	95.854	106.33	103.58	97.998	91.254	103	99.69	96.892	105.27	95.46	95.756	106.35	98.33	96.876	98.478	101.67	102.14	99.084	101.6	98.267	100.35	98.675	96.685	97.591	97.187	96.389	99.637	99.024	104.16	98.094	98.605	101.87	98.062	100.59	101.27	99.541	98.334	103.29
112.91	119.34	117.19	116.22	122.03	118	110.76	117.62	114.34	109.58	118.07	117.68	112.87	114.74	123.9	114.17	120.24	112.17	115.96	120.86	117.92	113.88	118.37	113.27	119.5	115.33	117.24	119.48	119.69	116	116.8	115.7	122.63	113.97	118.66	121.66	109.58	119.14	118.18	114.21	115.81	121.28	121.61	124.74	115.8	116.52	125.79	114.19	119.4	123.2
109.03	111.86	116.6	114.42	112.78	116.58	112.18	107.25	113.99	111.88	112.57	116.38	108.51	116.21	114.95	109.67	105.96	116.07	109.69	115.98	107.2	113.09	112.95	110.61	115.1	109.7	114.01	111.56	110.89	114.14	113.83	110.28	110.1	113.9	111.97	116.77	116.24	112.89	110.9	108.84	111.01	108.5	112.86	117.86	104.51	109.76	108.45	113.19	111.83	112.75
109.66	114.18	108.06	111.81	106.53	98.54	104.98	105.4	105.88	105.17	106.84	102.51	107.74	102.54	99.717	109.46	112.86	104.84	105.88	105.38	96.116	108.35	104.44	107.21	105.49	103.32	100.08	106.86	104.6	105.1	102.83	105.39	104.6	101.46	104.09	105.54	102.18	100.73	107.69	99.428	103.35	103.41	101.4	112.26	111.42	114.87	105.8	110.11	103.89	107.97
105.39	103.85	102.02	109.92	108.83	104.7	100.49	107.56	104.62	104.35	106.4	104.52	110.83	102.79	107.03	107.47	102.85	105.73	106.11	106.32	107.52	109.31	109.96	97.945	106.36	101.33	104	104.04	106.96	105.4	107.3	104.73	107.86	105.17	100.36	102.49	107.47	103.39	99.006	115.47	108.99	106.02	110.18	98.991	105.96	104.71	104.59	108.68	104.44	106.23
102.13	100.43	104.33	104.79	111.76	109.33	108.56	102.95	103.7	103.82	109.14	109.71	108.61	104.21	104.55	104.98	98.755	103.03	104.5	102.67	106.83	96.989	105.5	113.95	106.55	108.57	104.54	107.68	107.72	109.78	100.43	113.57	101.47	96.381	107.76	107.51	107.49	112.58	112.18	98.776	107.88	107.15	102.23	100.5	98.485	103.37	107.56	100.76	108.7	109.27
113.62	109.18	109.24	111.26	106.96	109.43	113.95	115.53	111.71	116.3	111.06	111.81	113.53	112.21	108.98	112.24	114.46	114.08	113.08	111.46	109.37	114.8	115.41	112.58	115.59	114.6	111.49	105.53	109.44	109.05	112.63	115.91	117.81	111.97	114.27	109.33	113.16	107.72	108.3	118.36	109.52	115.9	115.77	113.85	112.12	113.88	107.96	107.51	114.08	112.71
110.54	112.81	107.15	105.73	115.96	107.09	119.11	118.49	102.35	115.86	114.64	107.87	110.86	110.65	113.53	108.11	108.18	109.21	113.03	107.18	109.33	113.88	105.46	104.03	116.06	114.75	113.8	107.35	112.29	112.13	117.41	114.82	113.34	110.58	113.1	110.06	109.07	106.06	111.52	112.71	102.44	111.67	116.76	116.63	117.26	110.8	107.16	104.41	112.05	105.99
107.88	105.56	106.03	102.71	107.23	106.42	112.56	108.78	105.16	113.39	111.03	100.77	98.326	108.08	102.65	107.5	106.86	101.37	101.87	109.7	107.4	105.2	103.17	105.81	115.99	105.84	102.84	106.77	105.17	100.19	107.53	105.75	106.84	105.77	102.92	105.31	108.2	104.67	110.46	104.86	107.82	110.74	107.29	107.6	101.56	103.38	105.7	110.74	102.52	106.18
103.62	109.22	113.61	104.51	106.77	110.49	103.03	109.65	104.37	106.44	110.26	102.59	109.93	110.52	108.31	101.25	104.78	107.62	106.52	112.93	101.86	108.47	103.37	104.83	105.49	107.13	111.15	107.58	107.94	109.01	106.35	104.98	108.93	103.29	108.21	106.32	107.55	110.01	112.91	105.38	104.51	109.71	107.68	104.23	105.99	110.58	106.27	102.83	101.08	102.76
110.74	110.35	109.69	112.54	105.4	109.61	115.82	116.45	114.64	114.78	109.93	110.41	110.05	113.43	112.43	121.12	116.21	113.66	120.56	110.91	107.93	106.15	108.64	114	110.9	112.42	111.55	106.09	108.82	114.65	116.89	116.3	110.73	111.94	115.44	118.47	114.4	114.98	112.45	109.68	106.79	109.83	111.2	111.74	109.95	113.01	110.7	113.97	108.97	110.91
110.48	105.5	111.06	105.3	105.91	112.77	110	111.36	111.37	108.93	107.83	106.61	104.71	108.97	112.03	110.66	109.04	101.38	112.83	102.79	105.22	105.72	107.41	102.84	101.76	112.19	108.56	105.32	102.1	111.58	99.682	113.79	105.17	107.26	105.73	106.45	108.36	110.68	109.31	105.64	113.66	109.6	111.33	102.61	110.57	107.19	108.96	104.73	115.11	108.4
100.18	107.77	104.76	98.858	106.25	104.54	97.883	105.07	106.11	105.84	102.68	100.34	112.24	110.84	103.52	100.72	107.84	103.92	101.4	105.68	102.82	110.25	103.8	104.89	105.54	105.38	107.62	105.71	103.87	103.61	108.5	103.02	111.82	110.41	112.11	101.56	104.36	101.62	107.82	106.18	104.21	98.899	102.12	106.76	99.088	100.78	102.47	105.34	106.96	112.42
107.05	113.43	109.77	109.78	115.62	120.34	110.15	109.25	113.67	111.97	112.47	113.33	118.71	106.52	115.2	111.13	111.05	106.04	108.78	115.61	110.36	104.65	113.02	106.59	109.36	112.71	115.02	117.37	109.77	112.72	111.16	113.1	116.33	114.42	110.21	111.72	112.26	105.71	111.55	109	115.6	115.86	111.76	106.24	110.78	112.07	109.09	111.71	108.57	115.78
111.8	115.24	114.98	110.95	115.86	111.41	104.73	112.08	111.37	113.92	107.58	116.34	112.93	113.46	116.5	112.1	112.36	108.03	115.18	118.69	110.95	113.69	109.95	119.06	115.63	110.3	114.93	117.04	107.51	110.68	105	108.31	117.66	115.51	115.42	117.81	105.77	110.35	115.35	119.38	109.41	108.04	119.64	114.62	116.58	112.86	115.6	120.43	113.18	110.24
112.53	109.29	110.55	108.02	100.91	107.91	109.55	106.9	109.9	112.41	114.52	113.86	113.97	110.46	111.62	112.32	108.78	112.22	111.88	101.09	112.76	112.75	104.9	114.26	106.59	112.12	104.4	105.44	111.85	115.66	111.02	111.87	109.4	101.86	106.2	105.12	110	106.83	108.17	112.5	107.81	108.39	110.92	108.34	109.6	104.56	109.45	106.69	105.95	111.72
106.42	107.78	99.168	102.27	102.04	106.41	114.01	104.29	113.67	103.77	107.42	106.71	108.02	115.88	104.1	111.6	107.71	102.2	104.51	108.17	106.63	112.97	105.27	101.35	110.47	110.38	104.33	100.7	103.93	106.27	101.23	108.41	102.47	108.15	102.98	99.576	107.95	107.98	105.52	101.79	104.43	110.23	106.57	107.5	105.67	110.4	113.32	109.46	113.25	111.53
114.24	104.36	104.34	96.808	109.79	100.08	100.47	100.46	106.14	108.97	103.97	105.7	105.14	101.09	105.52	103.99	103.7	105.08	102.33	109.26	107.44	105.14	102.25	102.67	102.88	104.76	103.61	101.3	108.68	112.6	105.44	100.06	108.32	109.68	101.41	105.54	105.39	107.01	102.42	103.51	103.42	114.8	105.73	107.3	104.78	107.1	105.93	103.06	104.3	101.08
101.54	104.12	108.67	105.92	104.72	99.455	102.93	111.6	103.4	108.13	99.625	101.17	104.56	105.09	102.42	106.43	104.44	105.79	109.94	103.36	101.27	102.22	98.055	100.09	101.49	112.22	103.42	110.13	104.14	112.81	110.61	105.92	106.57	102.31	98.465	103.23	102.76	103.49	102.6	103.31	100.16	105.46	105.53	107.86	99.273	109.88	107.29	103.16	107.07	103.75
113.95	112.77	111.78	114.11	113.05	110.62	111.98	111.27	107.5	106.02	106.5	112.89	113.56	110.54	108.46	108.75	104.25	111.33	115.05	111.27	113.52	104.15	109.37	113.15	106.84	112.42	109.95	109.71	114.08	112.59	110.17	115.11	120.16	111.57	106.91	116.61	109.61	113.1	111.16	104.24	114.29	115.92	112.11	104.79	112.03	109.18	108.18	109.17	110.49	111.88
108.2	109.25	99.563	105.18	95.482	107.82	106.94	104.51	105.07	109.24	109.54	105.73	106.02	103.04	108.45	104.15	100.21	105.1	104.49	107.26	107.01	111.52	107	102.97	108.14	98.89	100.41	105.31	101.84	104.5	101.46	102.96	100.82	105.64	103.56	104.8	104.56	104.77	103.19	98.044	106.54	103.9	101.95	105.38	104.81	102.59	110.42	103.41	107.09	107.11
98.205	100.89	103.94	103.83	104.78	106.29	103.1	102.97	107.7	104.07	102.95	104.33	104.19	102.3	101.32	103.89	103.75	109.87	103.55	102.6	106.23	106.57	105.1	100.83	103.75	106.89	103.04	109.98	97.802	106.22	104.56	102.86	101.38	104.59	101.94	106.14	102.34	104.21	110.93	98.285	111.57	107.72	100.94	107.35	106.21	106.7	106.39	101.23	103.72	103.04
108.97	106.17	101.46	106.44	98.302	114.29	107.74	106.56	103.72	100.46	108.16	108.04	110.1	103.57	105.27	106.8	114.16	98.821	112.03	100.87	106.34	104.61	110.78	101.49	101.77	108.71	109.55	98.599	108.64	106.08	105.79	101.52	105.81	105.82	102.77	104.44	106.99	108.17	102.56	100.98	106.08	105.69	104.85	104.88	105.65	103.67	108.44	108.08	104.26	105.15
106.77	106.03	103.06	106.89	104.53	104.62	109.54	102.2	102.35	112.07	103.65	108.16	109.09	104.94	98.821	103.7	112.95	102.92	111.41	99.957	105.61	100.28	105.57	108.13	99.83	108.92	104.12	112.54	109.81	106.51	109.54	105.2	102.68	107.88	106.9	109.76	108.38	109.1	103.12	103.71	106.01	110.72	108.71	107.17	108.17	110.36	101.78	106.26	100.93	107.7
110.47	114.42	115.32	111.65	114.86	110.92	109.8	118.98	115.52	110.82	110.09	108.76	111.03	108.84	115.88	110.28	106.33	109.77	104.19	111.25	108.33	113.09	110.31	114.98	110.74	110.49	107.08	109.77	108.37	102.88	112.91	109.93	120.18	110.24	111.06	103.64	111.79	115.65	113.96	110.75	113.26	110.27	108.25	109.63	110.34	110.48	121.05	116.79	115.56	114.63
111.07	110.58	109.12	107.5	116.48	108.45	113.2	115.53	110.29	108.25	115.89	112.29	113.23	110.59	106.66	106.48	119	111.88	109.93	116.03	118.35	113.12	109.71	112.1	110.63	110.96	111.87	110.1	114.59	112.98	117.63	113.82	111.45	108.25	109.9	108.92	110.45	114.31	117.55	112.29	110.89	120.88	112.97	112.61	111.77	113.28	116.35	106.48	114.01	111.99
106.27	98.625	104.61	104.43	104.69	102.16	104.82	107.07	108.89	102.1	109.8	103.95	105.6	107.77	105.39	104.69	112.78	99.901	108.68	104.39	103.44	100.12	102.64	109.25	106.44	107.66	106.71	107.17	108.03	102.27	107.53	104.67	107.57	102.74	107.85	107.48	105.94	106.22	107.56	110.32	103.62	102.76	106.92	106.44	98.249	108.74	104.96	103.55	103.82	103.79
106.89	113.62	110.19	108.26	107.9	112.22	108.85	108.64	116.34	112.21	115.13	114.49	108.86	116.74	112.85	106.29	117.08	109.27	109.69	109.6	115.73	119.15	108.78	113.31	107.26	108.62	108.97	103.98	107.94	102.93	107.51	110.17	109.4	115.97	110.74	111.97	109.79	111.47	105.31	111.76	108.06	104.71	110.17	111.2	117.35	117.36	110.33	112.25	108.78	106.9
110.98	113.4	111.35	107.13	107.05	107.59	117.62	109.92	116.87	113.71	109.01	106.61	108.33	117.66	108.38	111.99	116.53	109.48	115.76	114.67	104.88	111.75	110.55	118.2	110.65	105.82	109.7	103.27	111.01	112.82	108.04	112.11	113.26	119.5	111.27	111.45	110.08	114.08	114.6	115.54	109.97	111.68	111.49	108.89	110.36	113.11	118.74	116.3	108.36	113.79
106.6	105.63	101.35	107.89	111.42	100.88	104.78	105.36	112.54	112.79	105.04	103.55	105.99	105.94	112.77	110.75	106.26	110.07	108.43	105.09	109.46	107.18	103.8	111.53	108.38	102.92	103.07	104.92	108.29	107.04	105.36	103.67	108.74	104	110.04	107.55	109.54	107.59	110.31	106.58	108.2	106.74	107.46	111.12	104.2	109.07	109.84	107.09	101.57	105.24
105.27	106.41	107.56	100.78	105.49	108.5	106.16	113.35	97.324	103.88	109.21	103.81	108.43	103.39	108	108.1	109.76	109.55	106.11	107.19	107.69	112.57	107.91	101.65	106.19	109.34	108.78	107.75	107.37	114.89	104.22	113.21	109.87	109.41	106.19	106.06	106.46	106.54	113.13	110.83	103.22	114.02	110.43	111.44	103.05	109.45	114.43	111.81	101.7	110.23
99.462	108.73	106.01	108.09	108.23	101.33	100.35	104.26	104.62	108.24	103.47	104.04	106.96	106.25	103.41	104.97	106.7	108.47	107.25	106.15	108.08	102.24	114.37	106.86	102.52	106.12	105.61	104.75	104.2	105.83	104.04	113.9	108.24	105.41	107.13	109.19	107.48	102.86	110.05	106.24	107.42	102.05	105.55	102.24	101.18	103.08	103.19	101.23	112.76	109.64
102.27	101.51	105.97	103.62	97.976	100.26	108.25	108.82	106.68	106.44	109.08	104.89	106.22	107.61	106.33	107.19	102.95	106.89	109.65	109.01	111.29	105.75	106.34	107.46	106.12	106.85	101.56	101.36	108.7	105.88	104.42	103.28	103.42	109.02	104.14	103.26	101.75	106.46	104.83	110.26	104.36	104.31	101.65	102.07	105.99	105.99	104.51	108.23	103.5	94.96
102.92	108.18	107.16	106.98	109.63	102.82	101.82	107.11	109.77	105.36	104.52	102.86	113.31	104.63	106.97	97.648	105.9	105.06	109.65	107.74	99.289	110.99	100.72	104.5	102.62	102.82	112.1	106.85	101.1	109.37	109	112.37	106.92	108.58	110.87	105.15	105.99	108.18	101.33	109.76	108.47	106.59	102.35	101.82	106.23	107.52	104.66	112.72	106.08	109.69
107.52	104.42	102.19	100.76	107.79	101.93	106.34	106.93	104.63	104.87	103.21	115.24	105.04	108.44	108.03	109.69	107.87	107.17	108.45	106.26	110.79	104.42	102.28	104	103.38	104.7	107.11	110.59	107.02	105.1	102.19	112.58	100.58	105.64	109.5	109.96	105.69	108.15	104.26	101.27	106.22	109.52	108.36	111.91	102.3	98.014	108.73	106.36	106.66	112.31
100.71	107.76	97.835	102.5	106.2	106.13	101.58	108.89	104.84	101.84	103.84	96.962	106.08	106.71	107	105.88	108.2	112.35	105.05	98.647	105.53	102.4	98.16	105.93	103.78	103.53	107.64	105.37	106.68	97.143	100.61	108.11	104.25	106.44	107.92	107.46	105.3	105.49	109.48	105.51	110.43	111.01	109.78	104.98	103.85	102.1	107.57	108.47	107.28	103.38
94.061	98.685	96.206	99.392	96.924	102.57	95.221	103.39	99.563	101.31	102.57	99.356	97.977	99.654	97.414	96.075	99.165	100.51	95.088	100.65	97.873	98.78	98.868	97.037	94.397	102.24	102.8	98.127	96.981	95.513	95.664	102.38	99.49	104.29	101.95	98.143	105.12	98.546	97.509	96.59	98.006	100.41	100.82	103.08	103.16	101.13	92.56	102.03	98.538	99.975
113.06	105.49	106.55	104.35	101.22	114.1	109.44	106.59	107.29	106.17	106.09	103.35	107.65	103	102.71	108.08	105.26	104.82	103.18	103.76	105.05	107.19	108.45	108.63	107.38	96.704	110.93	105.45	108.64	102.08	104.41	107.54	104.86	106.8	99.104	103	106.61	99.693	104.66	108.69	110.25	106.5	106.6	104.07	108.02	104.19	106.42	103.25	104.74	106.06
106.79	94.181	103.61	100.1	102.82	99.009	99.936	100.05	95.578	100.49	96.735	98.475	100.74	98.482	102.35	97.886	104.13	101.16	94.729	103.74	101.1	102.54	105.01	101.1	109.3	97.129	98.971	98.287	103.97	94.147	104.5	99.176	104.45	100.86	102.88	104.77	104.9	95.291	99.624	104.3	103.96	101.46	107.12	103.42	99.341	105.77	100.76	105.26	102.98	98.607
102.59	100.8	98.255	95.155	103.41	100.27	95.501	98.946	103.14	100.38	100.88	92.557	96.854	105.85	104.27	95.283	100.05	101	101.4	98.358	99.228	96.053	101.1	95.432	103.69	95.031	97.302	100.2	104.71	98.182	98.689	99.593	104.81	97.714	95.031	97.372	101.95	103.12	102.28	101.64	99.104	102.93	102.04	96.986	100.18	98.427	101.13	102.7	103.87	99.687
102.54	107.63	105.88	114.75	102.36	104.24	101.3	106.06	105.01	104.41	101.71	110.29	105.05	105.68	109.65	108.8	103.98	100.3	103.25	106.13	107.78	100.39	101.39	104.07	110.32	109.08	110.38	99.694	100.35	110.9	109.69	106.91	103.2	105.24	103.56	100.65	114.91	105.64	103.2	108.11	108.56	109.78	106.81	101.36	106.98	106.63	110.05	99.347	111.66	110.55
109.87	109.7	106.76	111.57	105.25	104.96	108.26	103.38	108.83	110.43	111.85	112.31	110.17	110.44	110.26	106.69	106.49	108.6	107.4	113.77	108.53	107.93	106.45	99.111	106.44	110.4	102.42	109.57	112.49	105.68	112.86	119.39	109.21	106.86	116.54	111.13	110.89	107.46	111.39	110.54	113.61	108.22	107.66	114.22	107.09	112.66	105.16	105.73	108.07	108.36
101.82	101.1	105.73	98.028	106.14	98.781	101.41	106.47	102.92	110.84	103.04	102.9	98.43	102.64	100.62	104.98	98.703	95.493	104.7	97.224	101.58	102.33	100.07	99.219	100.46	102.14	97.679	107.02	104.34	96.16	92.431	99.314	99.715	99.44	104.26	104.23	105.93	102.96	101.55	98.737	100.2	97.142	95.385	95.181	102.78	99.241	98.953	103.75	100.08	100.08
105.95	108.43	100.21	111.81	101.14	112.06	107.53	105.1	108.17	105.94	106.55	110.54	109.31	110.69	104.62	111.65	105.76	104.71	106.24	112.5	103.07	105.79	103.4	102.64	104.55	111.71	105.23	100.49	106.38	110.44	99.798	109.3	108.32	111.71	109.37	104.88	114.28	107.37	111.64	105.74	104.7	101.3	106.68	113.63	110.19	106.01	102.8	101.17	110.44	108.8
102.16	106.22	108.3	108.46	103.28	108.84	105.24	105.46	110.19	104.55	107.11	107.26	105.62	111.07	106.41	102.32	100.38	104.61	105.87	101.35	103.82	105.52	104.74	108.45	108.39	113.55	100.83	113.67	105.95	113.33	105.24	112.69	105.3	108.47	101.71	110.46	105.96	104.9	106.75	105.47	100.77	99.935	105.7	109.48	112.57	109.96	103.37	106.02	107.5	106.72
116.6	107.95	103.25	100.7	112.33	106.08	110.75	101.65	107.86	105.61	114.51	117	109.41	113.7	108.58	114.95	108.17	112.21	110.01	109.68	115.61	102.89	114.99	111.77	106.35	115.53	107.98	107.28	114.45	109.53	117.69	113.21	112.01	110.97	105.81	111.47	112.18	109.32	108.55	112.14	110.77	109.35	109.85	111.98	106.76	109.58	113.51	107.81	119.34	110.52
108.42	108.79	106.59	111.82	112.66	102.19	105.88	108.8	106.84	115.75	102.51	105.56	106.95	114.66	107.19	110.2	111.43	111.13	113.21	108	115.36	110.05	107.19	114.09	106.18	108.79	105.55	109.72	109.35	105.97	106.48	110.83	112.97	107.72	112.2	114.56	112.56	113.1	116.29	112.88	108.63	108.47	107.82	114.58	106.45	109.84	110.74	107.05	113.89	110.67
106.18	104.16	101.05	102.31	101.1	108.02	104.59	106.34	103.1	104.23	111.94	102.42	102.64	106.45	110.55	101.53	100.48	114.09	98.325	109.7	105.22	103.77	106.31	108.18	108.27	108.73	106.03	107.16	105.86	108.79	101.41	101.29	103.82	98.593	105.93	102	105.14	102.1	107.01	105.26	108.73	102.04	111.14	107.4	108.07	107.4	107.77	103.47	102.54	107.81
107.47	101.81	111.41	104.52	111.59	102.61	107.09	108.7	105.61	104.41	109.83	103.74	99.063	110.82	101.91	102.77	104.03	105.34	108.04	106.94	104.24	105.58	112.06	107.35	106.58	108.5	103.03	107.02	108.31	107.85	109.41	101.92	104.23	107.12	103.42	105.83	108.85	111.89	103.44	108.82	110.4	105.43	104.49	102.76	100.7	107.71	110.37	106.76	103.9	105.3
101.27	104.96	99.002	107.07	101.4	110.4	110.17	104.83	98.196	102.14	105.72	102.49	100	104.29	105.31	107.65	94.378	104.64	105.96	109.86	106.9	106.6	99.003	100.93	103.8	102.55	108.39	105.97	116.13	105.55	102.22	101.08	110.54	97.744	101.33	103.44	105.54	106.23	101.67	110.69	106.21	100.84	99.833	105.48	102.05	105.64	102.2	99.409	103.42	106.13
114.58	114.18	116.13	104.84	106.81	110.62	107.76	111.52	111.41	107.04	113.65	114.08	115.4	106.39	114.71	112.81	114.74	105.21	112.86	116.77	113.5	103.96	111.77	106.95	117.51	116.01	105.99	117.29	109.1	111.07	113.72	108.76	113.87	114.69	104.01	110.72	114.5	114	108.03	114.36	108.59	111.92	110.99	107.79	105.74	114.11	111.33	111.44	109.58	108.87
106.25	112.71	111.68	112.5	107.7	107.95	107.44	105.75	106.23	111.53	114.11	113.62	112.07	113.41	112.37	107.85	112.35	106.18	103.92	109.13	111.57	107.65	109.07	106.73	110.93	109.6	111.13	110.4	110.91	109.2	110.14	108.68	110.05	109.2	109.22	112.9	112.75	111.1	107.04	115.15	114.05	111.72	103.86	111.44	111.33	111.44	108.22	108.59	108.57	105.29
101.36	105.69	105.14	102.89	104.83	108.89	106.33	102.17	107.92	97.129	104.28	105.98	97.172	100.09	98.667	108.98	103.45	99.887	107.48	102.67	103.61	98.313	105.94	103.47	101.61	104.94	108.48	102.64	103.52	105.22	105.31	108.49	103.03	113.51	101.74	104.57	101.95	104.06	102.58	103.97	101.64	100.04	103.32	104.18	105.17	108.85	102.89	106.36	100.44	98.586
98.772	109.2	102	97.916	101.07	100.98	105	108.42	99.49	106.29	105.53	100.63	105.76	104.61	105.82	113.45	101.77	100.12	106.93	100.51	105.51	105.53	108.85	108.59	107.83	101.7	102.58	105.2	105.98	101.9	100.31	110.35	102.72	101.25	103.51	107.43	108.45	100.73	109.21	108.74	102.88	101.17	97.735	105.73	102.15	105.06	109.43	106.56	102.05	107.42
103.46	100.16	104.66	95.766	105.29	96.924	96.365	99.536	97.969	91.708	101.41	95.092	92.179	96.042	100.11	97.177	104.14	99.935	92.323	98.959	101.19	100.48	98.725	100.72	100.53	98.792	100.59	98.831	95.102	99.002	104.75	103.01	102.55	98.868	102.15	108.32	100.64	99.81	100.48	99.807	98.754	96.628	96.448	105.12	97.113	103.09	107.47	98.134	106.12	98.936
115.42	117.21	106.76	118.06	120.14	113.91	106.89	110.62	114.68	113.71	114.85	118.66	110.04	112.83	117.11	105.77	112.45	112.46	107.73	115	109.04	114.53	112.7	119.86	111.15	117.41	118.45	115.32	114.26	110.96	111.84	109.77	110.69	112.34	112.69	109.23	114.94	113.8	111.51	116.27	116.67	117.23	109.76	115.22	112.13	117.04	111.43	108.88	112.18	110.94
105.88	105.9	114.62	111.63	109.26	105.13	113.72	111.99	108.89	104.78	107.59	106.89	108.13	113.45	110.89	110.12	105.25	113.42	110.15	109.7	106.45	109.95	113.06	114.55	114.22	113.49	107.34	115.53	111.99	107.14	108.1	112.73	116.02	111.45	103.97	106.41	113.9	106.73	111.63	110.68	118.85	103.56	111.15	109.13	108.86	114.09	113.18	106.41	112.3	110.87
118.76	117.66	120.03	122.16	120.73	117.9	117.98	118.86	117.24	112.84	124.97	113.83	116.79	112.72	115.52	115.92	117.82	114.15	115	115.4	110.69	118.23	119.39	117.21	116.4	117.75	115.13	114.97	120.01	114.4	118.86	116.65	120.33	118.93	115.22	110.31	114.76	123.25	114.19	116.49	115.56	119.45	114.23	110.92	118.32	115.32	116.78	116.81	117.63	118.73
104.44	108.19	102.46	108.24	103.26	109.74	103.71	113.9	110.7	107.03	104.12	110.89	110.5	106.1	104.27	106.4	106.91	102.11	105.23	102.01	97.35	104.33	104.83	105.78	106.54	101.45	110.8	107.84	102.27	106.9	107.97	105.13	100.19	106.93	102.51	111.18	102.47	110.43	99.678	107.5	104.05	105.48	104.72	109.13	105.27	105.05	110.54	102.85	102	101.35
107.39	111.48	107.42	112.65	108.55	104.94	111.7	101.33	112.15	105.74	103.02	109.47	102.51	105.92	106.67	106.75	101.83	103.74	106.46	105.1	106.56	110.99	105.58	106.06	97.278	105.83	105.9	108.58	106.01	109.01	100.57	115.87	103.04	104.26	107.08	103.14	101.05	104.33	110.49	108.14	103.49	106.13	104.39	108.94	107.55	102.84	106.49	105.68	108.24	106.31
104.34	107.05	100.79	101.66	98.367	104.62	103.37	99.931	99.597	101.51	101.8	98.173	98.719	97.129	99.172	100.01	100.31	102.03	101.16	97.395	108.5	99.545	103.53	99.162	99.517	102.57	101.41	95.694	99.672	101.12	103.44	103.72	100.19	101.56	102.01	102.52	101.51	97.954	104.1	100.61	104.95	102.45	102.03	102.97	102.52	99.404	98.518	99.531	104.13	96.712
93.584	98.22	101.53	98.039	103.14	95.735	102.83	102.92	97.092	102.07	99.799	96.084	95.287	102.11	98.807	98.73	99.849	98.62	101.41	101.4	104.95	100.58	104.74	99.653	96.715	96.236	100.31	98.665	104.36	96.601	96.473	104.38	103.73	103.33	94.833	105.43	107.24	94.759	106.43	104.28	103.06	101.74	99.234	104.28	102.21	97.924	99.055	101.44	95.929	101.39
103.93	99.268	110.47	94.853	99.325	102.85	107.94	107.01	103.63	104.83	105.45	101.32	108.43	109.82	99.495	102.63	102.11	104.2	100.48	101.7	100.78	101.94	99.564	104.71	96.399	104.14	103.54	109.03	102.13	107.4	102.06	103.95	103.85	106.03	103.26	104.32	107.37	104.99	112.13	97.349	104.21	104.3	106.3	106.46	106.4	98.44	100.57	107.76	109.84	99.223
109.7	107.18	104.75	106.49	105.32	108.54	102.37	107.22	103.85	109	107.42	103.87	107.33	104.91	99.476	105.54	102.58	104.56	106.79	99.607	104.19	102.52	98.811	105.54	106.82	96.16	102.94	102.84	105.09	104.35	105.24	101.71	99.121	103.24	103.72	100.56	101.32	106.58	107.22	107.08	99.612	98.611	101.33	110.82	106.54	106.04	108.59	99.956	104.77	103.67
97.094	101.25	101.08	102.01	98.864	98.706	97.224	100.62	101.5	100.1	105.68	97.074	102.74	100.42	97.79	103.96	100.26	97.194	105.94	104.25	101.29	94.701	96.367	99.585	100.69	97.543	102.86	95.969	91.115	98.51	96.481	103.43	97.074	105.5	102.22	103.66	96.392	94.49	97.247	100.42	105.82	99.38	101.69	98.033	103.24	104	101.27	98.989	98.591	96.315
108.87	115.24	113.02	108.62	114.64	114.51	117.13	114.15	110.24	114.75	110.53	114.57	107.17	110.51	115.75	111.07	113.91	108.27	114.45	107.82	116.17	118.21	114.38	110.59	110.18	116.23	118.34	115.44	115.08	121.71	110.42	112.72	113.6	114.35	105.1	108.84	112.64	110.97	114.08	108.32	111.73	111.66	107.22	112.62	113.58	106.95	111.16	110.31	111.46	109.09
111.92	114.85	108.8	110.85	111	118.94	112.87	110.87	112.07	119.36	108.84	114.22	115.13	111.63	112.25	113.91	113.54	114.41	114.84	114.49	114.25	109.58	112.06	110.87	116.58	114.55	105.33	105.27	114.91	114.93	109.99	108.86	116.23	107.51	100.92	113.15	110.54	120.54	108.07	105.71	111.63	110.4	111.62	111.95	104.34	110.51	104.57	113.89	110.93	114.66
99.31	102.83	97.385	104.02	99.005	98.425	102.41	99.126	100.69	99.852	91.856	98.241	99.554	100.32	103.37	100.04	97.468	102.64	98.072	98.228	99.994	98.392	97.842	102.57	104.61	102.17	101.06	99.08	100.96	94.013	99.043	99.891	102.33	98.681	97.253	102.2	96.84	96.853	101.63	102.56	100.1	94.844	100.94	105.46	95.931	94.597	103.41	100.77	101.21	101.54
102.67	99.795	100.33	97.165	99.415	100.53	99.278	95.222	99.513	97.598	104.23	99.832	99.665	95.081	100.13	105.69	94.404	94.802	102.5	98.381	93.185	91.36	93.314	95.564	104.22	101.63	103.37	96.555	97.718	106.3	102.55	94.588	96.325	102.05	98.347	99.47	109.27	98.22	95.116	96.239	95.783	99.048	95.829	97.541	102.15	98.904	99.002	97.277	102.47	96.115
110.62	116.63	117.3	114.19	112.88	118.43	125.35	116.21	116.17	122.12	116.91	122.33	114.07	116.27	115.55	112.47	114.13	113.3	124.2	114.11	118.35	116.26	117.65	116.24	113.68	117.86	117.67	113.11	113.19	122.64	115.76	119.15	119.32	116.92	122.58	118.67	116.24	114.61	115.22	119.24	119.3	117.22	115.03	113.15	120.75	119.31	112.59	118.48	114.4	111.37
108.41	108.63	102.66	95.581	103.03	106.17	99.65	104.21	98.837	103.27	112.79	100.12	109.62	109.79	99.992	105.94	111.78	98.552	110.97	98.608	106.08	101.19	108.11	110.51	103.63	105.68	104.24	107.37	103.4	102.28	102.51	113.49	96.377	105.56	97.468	106.2	99.168	102.86	101.85	101.92	108	101.45	109.7	108.62	110.06	102.78	102.53	103.03	101.23	102.21
112.29	106.79	110.89	101.53	100.23	110.01	102.22	106.9	106.5	107.06	100.62	110.39	106.87	110.23	103.33	110.69	108.33	101.15	104.87	103.37	106.32	109.13	107.41	97.087	106.56	103.16	106.25	106.27	103.45	106.51	102.36	103.45	101.65	103.18	105.02	102.99	97.166	112.01	102.35	106.19	103.24	104.98	109.42	107.58	109.04	107.94	104.34	104.27	107.41	107.64
118.79	115.13	110.52	106.06	109.77	106.81	112.99	114.61	112.99	111.62	109.36	115.05	105.09	108.09	114.98	114.58	106.71	115.14	109.41	117.14	111.3	110.68	110.81	110.73	121.43	110.62	116.53	110.73	116.25	113.35	107.78	113.94	111.62	103.99	110.74	113.83	108.99	113.16	113.84	118.49	116.52	111.8	110.34	112.83	114.99	116.82	110.69	108.42	108.41	107.37
110.54	116.01	114.25	112.52	114.86	113.58	115.95	111.63	113.4	107	110.69	111.67	111.92	107.11	116.87	115.68	117.85	110.94	107.16	107.72	112.66	114.21	104.96	117.13	110.76	114.2	117.2	109.7	110.79	112.62	111.78	116.56	106.78	108.47	106.23	123.59	109.79	115.25	109.53	112.91	109.2	115.64	112.5	112.58	110.73	111.86	104.39	110.4	115.75	115.28
113.66	111.54	111.22	113.78	113.45	108.31	106.53	110.73	105.64	114.43	108.58	111.22	112.67	114.65	116.44	105.6	116.43	111.64	111.32	111.76	110.87	108.52	109.4	115.23	113.45	112.35	114.47	111.93	105.41	111.8	120.82	113.45	109.69	113.99	109.05	114.12	112.79	111.54	108.37	110.64	108.66	113.11	112.36	107.41	112.75	117.27	113.79	113.74	115.34	106.9
114.4	120.7	119.38	111.06	111.48	116.32	122	115.32	114.55	119.24	116.56	115.01	112.75	115.84	117.76	115.64	115.89	121.64	116.84	112.83	110.83	117.18	119.84	111.71	110.63	111.97	111	106.4	117.81	123.76	112.66	120.35	117.43	116.96	112.06	118.25	116.11	115.48	116.03	113.59	113.07	111.63	118.11	118.12	112.03	111.44	119.39	118.32	115.65	104.1
105.23	104.09	99.167	105.46	107.37	96.314	109.88	107.26	107.09	100.41	108.97	104.65	107.62	107.05	102.73	108.7	106.73	103.86	101.95	108.59	104.09	109.31	106.1	99.237	106.89	104.38	104.02	107	104	106.76	110.22	95.084	110.12	101.39	103.83	103.65	105.35	104.39	108.77	106.71	109.43	111.52	109.72	107.01	108.17	112.78	102.08	104.9	105.78	108.65
111.18	115.08	110.17	116.09	110.98	110.18	109.13	105.71	113.62	111.36	115.14	117.84	116.94	116.83	104.52	117.84	112.65	110.87	109.92	114.74	114.42	113.45	117.8	115.82	113.62	111.94	114.01	109.74	104.88	110.17	113.19	111.4	109.16	103.09	111.92	109.36	111.75	106.79	109.69	111.23	108.01	111.04	116.27	111.77	110.65	112.47	110.43	111.06	118.64	112.43
101.72	107.54	98.914	105.89	110.5	107.5	106.91	108.17	108.26	102.96	103.92	108.52	105.4	98.092	106.41	108.17	107.44	104.48	104.39	106.13	107.14	103.58	101.24	107.77	108.94	99.379	107.04	108.76	110.8	107.48	105.5	103.64	112.04	111.95	109.67	109.19	108.36	103.72	109.77	101.09	104.76	99.733	108.42	105.1	100.07	102.28	107.43	99.143	102.4	109.72
111.01	115.25	112.96	111.71	112.84	110.74	110.73	115.49	107.64	110.73	114.57	109.76	111.75	108.24	113.75	112.11	115.31	101.35	109.98	112.44	108.09	108.27	115.14	112	112.6	115.16	112.28	115.93	113.95	120.32	112.17	113.49	114.42	113.65	111.97	109.9	115.01	106.1	117.45	106.94	111.77	114.87	117.02	109.32	109.01	114.77	111.86	112.1	108.39	110.58
99.136	99.279	96.154	94.672	96.012	98.166	103.61	103.79	94.883	95.455	98.849	94.883	99.514	96.571	96.564	100.86	96.838	98.15	101.64	99.857	94.044	100.65	96.563	98.243	105.64	98.643	96.971	101.03	100.6	97.031	95.432	99.378	101.97	94.812	102.87	101.85	100.01	100.64	96.778	96.213	103.11	96.631	97.634	100.54	93.127	101.46	98.355	101.02	101.01	93.518
103.18	102.41	108.64	114.45	110.95	105.8	105.15	105.47	108.98	112.66	106.51	104.55	102.87	104.95	100.28	103.74	107.7	108.5	101.92	105.73	102.92	106.39	109.19	105.52	109.6	107.24	102.97	110.85	99.81	103.15	106.19	103.95	106.74	105.1	101.66	102.57	106.71	97.659	105.05	111.45	104.91	108.64	111.05	110.12	113.46	117.39	100.62	104.08	107.78	100.7
113.21	107.05	106.11	107.21	109.99	109.26	105.06	109.76	112.71	111.4	112.77	108.23	106.4	111.21	122.5	109.45	109.88	113.76	115.54	110	109.9	112.82	109.6	112.29	105.76	113.37	111.02	102.73	107.43	101.23	106.84	107.57	109.44	102.78	106.06	111.23	105.65	115.7	115.47	107.86	107.33	109.31	104.26	117.21	110.87	114.9	109.86	109.61	109.87	112.29
110.91	107.8	103.94	105.15	104.01	106.36	101.71	104.89	103.06	105.53	108.55	103.09	109.77	107.8	103.34	105.83	106.15	107.68	108	106.18	111.59	105.03	98.416	106.61	101.9	98.278	102.68	109.73	106.25	107.34	107.07	99.84	98.426	101.27	108.24	105.63	107.2	105.67	103.77	103.44	104.49	113.71	105.87	102.56	108.56	108.62	109.75	96.112	108.76	102.54
113.85	113.57	108.26	113.54	109.62	105.22	111.28	107.59	107.23	107.58	102.57	109.56	111.95	111.16	108.02	108.99	109.58	114.09	113.64	111.03	105.8	111.77	114.25	108.34	104	105.76	109.09	111.39	112.71	112.25	109.67	109.72	111.85	113.87	110.83	110.69	112.69	115.02	103.38	114.34	113.41	116.37	109.81	106.75	108.19	109.24	113.73	107.68	109.45	109.87
109.71	111.68	113.55	118	111.13	109.24	110.38	107.62	106.5	108.52	111.56	113.1	109.69	112.77	110.29	107.2	110.63	116.95	107.83	112.24	106.96	115.89	115.02	112.24	110.64	109.5	106.34	113.36	109.1	118.11	114.37	108.34	107.72	114.33	111.54	110.04	109.13	118.42	110.54	116.31	109.98	117.72	108.01	112.31	113.03	113.36	109.21	113.11	113.41	112.25
103.65	112.66	108.2	112.66	115.25	113.63	110.03	114.19	113.71	107.72	109.31	108.73	110.44	114.68	106.44	119.7	105.44	109.9	112.26	116.09	107.59	114.4	108.25	116.3	115.07	113.36	116.82	113.57	118.26	112.96	109.6	112.86	117.29	110.43	112.45	117.86	108.87	109.72	113.1	109.12	111.71	115.96	111.53	112.58	112.13	111.12	109.64	114.22	113.36	111.92
106.06	103.57	107.48	102.97	104.24	110.81	111.2	102.93	104.03	105.28	108.8	106.49	102.18	111.2	107.54	103.82	109.47	107.6	103.25	99.769	107.46	103.52	107.16	102.73	102.29	106.47	112.23	104.95	106.99	111.43	109.81	110.71	104.4	103.65	109.07	105.04	105.28	108.39	107.96	109.3	113.03	111.33	107.87	104.03	109.97	105.83	102.56	106.23	105.04	107.49
107.34	106.58	111.31	112.7	111.61	110.73	105.83	111.47	114.25	109.74	111.91	118.68	110.47	112.65	105.95	102.61	107.13	112.86	103.46	109.65	109.19	118.79	104.23	111.66	105.78	106.01	108.11	106.9	111.4	106.78	107.72	112.27	112.8	101.88	109.74	108.71	114.09	110.61	105.38	108.23	109.13	111.61	109.31	110.85	111.33	115.96	112.66	110.06	116.14	113.25
103.08	107.04	102.49	110.94	106.07	102.13	108.49	104.77	112.09	105.14	104.24	100.27	107.98	101.23	111.71	105.87	107.21	107.94	112.47	108.41	113.41	104.7	107.3	107.56	101.75	98.858	108.76	104.26	110.97	105.89	100.41	98.714	109.18	109.35	110.19	107.37	110.35	103.87	104.09	104.41	107.09	111.1	106.45	114.57	113.82	107.35	99.109	105.48	105.02	109.61
103.07	107.13	111.53	108.43	111.45	115.22	105.53	112.28	106.64	110.38	110.7	109.25	108.19	107.26	107.06	110.22	108.7	110.2	117.29	108.88	114.69	106.42	110.44	105.57	110.72	113.88	112.47	110.63	115.03	113.67	110.33	111.18	108.02	109.65	110.48	113.75	113.12	109.78	113.4	102.2	109.34	108.65	118.17	108.06	110.13	106.83	111.26	105.03	107.55	112.51
106.32	101.25	103.47	99.889	105.42	100.18	108.36	102.63	103.98	107.96	106.41	103.15	106.79	106.67	101.06	104.69	103.79	99.661	110.05	103.6	96.608	114.7	109.59	99.071	114.91	106.12	108.27	99.551	111.44	107.41	101.02	105.33	104.96	106.01	106.94	103.79	111.61	109.11	102.77	104.4	109.55	103.58	104.72	105.97	106.26	101.07	104.07	104.55	108.65	107.63
111.85	119.55	122.28	109.74	115.87	118.86	120.61	114.73	121.17	116.82	119	117.01	121.14	114.77	122.04	119.72	116.31	112.24	118.09	120.59	115.93	111.07	122.28	113.49	114.32	118.34	123.83	109.55	118.25	115.26	117.41	109.75	116.81	117.97	119.69	119.15	118.6	120.46	109.94	117.78	118.59	115.04	115.29	122.18	112.37	119.06	120.1	119.79	112.04	121.79
103.31	101.93	102.67	100.71	98.769	101.27	106.2	108.27	103.73	98.945	108.44	106.34	107.8	109.27	110.5	102.29	101.21	106.53	100.77	104.98	101.18	106.76	99.921	109.17	110.53	108.38	106.37	100.14	101.82	96.021	108.73	101.8	103.63	107.88	104.17	111.72	101	106.28	102.89	105.72	111.76	99.029	99.615	106.48	105.48	100.52	108.72	100.6	103.22	104.27
105.79	107.51	107.43	110.16	104.73	109.9	109	104.85	104.69	108.55	110.16	101.66	98.434	100.67	107.93	100.15	114.07	99.598	110.48	105.05	108.83	103.23	108.55	104.34	105.23	105.21	107.33	98.035	101.33	108.08	104.43	105.93	107.09	108.76	109.07	105.67	103.76	103.94	103.07	103.38	102.64	101.76	103.37	102.86	107.59	112.93	107.24	105.29	104.27	108.64
119.57	116.36	117.88	114.91	115.42	117.07	123.82	112.01	119.61	119.75	114.9	123.32	119.43	119.01	122.87	118.74	123.47	116.22	117.32	120.51	115.67	119.19	117.13	123.99	118.43	117.87	119.99	118.87	114.68	115.2	121	107.73	117.25	115.07	119.97	114.52	120.82	119.34	113.4	122.71	115.13	120.22	116.43	116.31	117.28	120.87	115.78	120.98	119.18	115.08
101.48	98.52	98.316	103.55	101.11	98.998	97.583	103.84	100.4	104.45	100.03	97.343	99.279	87.901	100	100.65	94.445	98.713	97.003	94.961	97.373	101.25	97.883	103.93	100.99	100.94	95.615	99.692	98.321	99.542	102.02	101.23	103.98	100.11	99.667	95.875	101.47	90.37	100.4	99.102	102.31	101.58	102.77	103.85	97.096	100	94.474	95.521	100.44	97.936
106.15	104.64	114.35	110.06	109.36	110.8	104.7	103.89	103.37	104.73	108.59	111.81	110.47	106.94	105.72	105.65	107.88	105.69	109.07	105.36	108.75	107.22	111.15	108.07	106.48	105.12	106.89	111.21	114.75	107.58	100.88	108	113.16	109.37	107.49	99.698	103.83	103.69	108.99	111.3	106.94	102.86	111.81	99.177	106.74	104.14	112.88	106.47	111.57	98.099
108.19	104.72	102.92	109.24	104.85	102.04	99.543	101.84	109.49	102.81	101.07	101.69	105.12	107.55	105.22	106.01	104.23	104.36	106.13	107.11	104.28	100.64	101.41	100.58	107.69	102.61	106.68	107.78	109.71	98.27	108.09	104.15	105.41	107.87	105.3	105.99	107.63	106.9	108.99	101.85	110.3	106.65	106.95	104.82	104.03	105.88	109.53	95.425	105.61	110.53
99.343	104.08	100.84	106.01	102.92	106.57	106.64	102.73	102.59	103.03	108.9	105.22	105.07	100	106.44	101.72	109.92	97.986	115	103.31	105.23	101.7	101.9	102.6	106.37	99.65	107.66	103.95	104.41	105.8	108.7	102.84	100.38	104.09	104.93	106.83	104.2	102.4	110.08	105.4	105.38	103.1	103.58	104.47	102.9	104.12	100.98	104.59	100.24	105.1
112.66	113.18	106.06	110.42	107.18	110.6	112.73	111.07	115.97	112.07	103.91	109.8	105.43	109.05	116.75	112.82	115.31	113.57	108.78	111.11	113.68	112.83	115.32	109.26	109.09	116.66	112.67	112.2	112.43	110.47	113.45	113	108.53	112.63	112.77	107.9	109.74	110.79	116.17	115.15	109.59	109.94	109.57	106.66	110.97	105.45	104.58	116.95	116.26	108.5
109.68	115.49	113.62	106.45	111.98	112.8	108.26	115.77	111.67	111.07	111.21	106.11	114.2	118.02	111.36	110.56	105.06	108.1	110.1	117.5	111.43	106.94	107.28	107.19	113.78	111.95	107.42	108.46	112.46	112.62	112.06	112.86	107.58	107.88	116.07	110.16	108.51	110.25	109.03	105.5	106.17	114.12	115.87	105.92	110.8	109.11	109.85	114	110.01	112.86
122.19	117.94	118.91	120.07	121.35	116.88	117.13	121.57	115.47	122.33	119.38	115.99	117.9	113.45	119.35	118.17	120.36	117.04	118.42	119.9	114.31	105.32	117.36	111.36	117.78	120.77	113.18	118.05	116.63	119.16	123.59	115.31	119	114.47	116.9	119.38	118.9	115.56	116.98	119.44	117.5	124.79	113.36	118.36	117.33	116.21	115	120.04	113.12	116.76
98.296	100.94	102.31	95.341	108.24	100.09	103.64	96.952	93.755	100.69	105.72	98.98	102.2	105.55	100.39	98.511	97.869	99.698	96.681	97.87	103.15	101.82	100.19	106.83	100.1	100.55	106.78	100.76	103.74	102.59	97.377	98.146	95.321	100.73	97.936	103.75	96.756	99	99.849	96.521	94.836	104.24	104.25	102.22	96.728	98.868	100.12	93.563	103.69	97.898
108.96	101.96	110	105.93	109.33	112.33	111.87	107.16	112.84	116.64	107.42	114.07	113.88	112.67	107.26	109.41	106.57	107.6	111.4	108.46	109.04	109.57	105.87	112.82	109.13	108.29	101.69	104.88	99.989	118.22	111.55	114.58	116.71	117.42	113.66	102.78	110.6	105.89	111.14	105.97	105.81	110.08	106.25	105.04	114.05	107.95	107.44	115.27	110.33	109.34
105.64	105.78	106.02	103.04	105.91	103.76	105.56	105.53	107.97	101.57	108.03	107.11	106.95	109	108.16	104.45	108.74	109.88	100.46	104.91	102.82	103.54	102	106.62	104.57	106.9	102.96	101.05	109.03	112.08	109.78	111.4	106.56	102.08	104.33	104.6	108.6	105.95	112.29	104.53	99.259	99.746	106.27	108.02	108.41	109.26	109.02	115.51	104.59	105.66
[truncated: 199 more rows]
[truncated: 150 more columns]
