# Supplementary material for: Genetic dissection of main and epistatic effects of QTL based on augmented triple test cross design
Source: PLoS One. 2017 Dec 14;12(12):e0189054. doi: 10.1371/journal.pone.0189054 (PMC5730204; doi:10.1371/journal.pone.0189054)
Supplement: S8 Supporting Information — (ZIP) [file pone.0189054.s008.zip › z4_1350_0.2_5.csv]

105.67	100.52	97.125	106.35	105.47	97.75	97.279	93.79	103.58	100.58	91.111	98.219	96.023	96.582	99.303	95.195	99.338	98.564	98.046	108.2	94.764	96.384	95.099	97.243	98.758	103.69	99.49	103.6	103.58	103.06	106.93	105.54	106.73	98.187	101.57	91.477	103.05	91.085	98.585	110.04	98.63	86.875	98.46	94.38	97.01	101.29	101.63	108.73	104.06	103.47
116.68	110.46	118.21	110.2	108.34	117.43	115.04	113.11	120.05	116.47	110.45	114.03	96.271	108.67	113.08	107.37	118.39	105	126.1	114.29	112.17	111.33	108.89	108.6	109.07	101.56	116.51	110.28	105.58	120.38	107.17	115.62	111.26	109.79	106.51	118.02	114.93	111.95	109.81	119.18	109.09	106.4	112.51	119.01	114.85	110.94	107.32	112.78	106.72	117.75
119.83	113.4	100.96	112.44	103.34	113.25	111.53	111.24	111.31	108.04	118.92	110.54	112.86	111.22	114.76	109.59	107.06	109.47	108.28	109.48	113.95	113.96	108.88	110.95	116.38	106.31	117.79	110.01	110.67	108.61	109.87	115.63	110.98	109.28	104.05	102.69	109.64	113.42	103.9	110.44	110.45	108.11	114.07	112.33	114.2	121.27	106.21	106.73	109.86	111.53
101.67	112.16	104.9	105.24	114.85	107.4	104.19	107.56	109.51	110.65	104.23	97.856	101.94	104.53	98.571	102	113.01	112.94	103.61	104.69	101.37	106.48	112.35	98.676	100.27	109.4	104.39	106.47	104.24	101.77	107.69	110.04	106.46	106.79	101.99	100.08	114.37	106.94	107.96	106.57	106.3	115.04	104.24	105.49	106.04	109.48	101.88	106.06	114.07	95.17
114.04	108.79	113.18	112.43	115.12	112.05	114.83	105.14	117.65	111.44	114.43	113.44	117.94	115.08	112.01	108.02	113.85	105.96	112.48	116.6	121.31	107.07	111.11	108.98	111.92	115.58	112	113.58	115.74	108.81	114.17	113.11	101.8	118.75	112.71	115.65	106.94	108.68	111.99	112.5	107.52	110.89	108.95	105.99	115.53	106.7	117.35	113.75	102.43	111.83
104.98	101.91	105.01	104.91	106.89	104.15	105.15	102.1	105.75	103.84	107.67	99.223	108.22	103.16	110.9	100.25	105.27	103.86	107.19	111.66	87.08	100.4	116.39	104.22	103.78	102.12	103.63	106.35	102.28	104.62	99.784	100.17	104.88	95.646	97.922	111.13	103.63	101.77	104.05	100.4	104.54	102.04	105.6	109.31	98.957	109.22	115.26	100.23	105.31	99.318
111.1	103.8	106.33	108.58	101.91	109	112.06	105.29	105.57	112.77	95.352	106.42	108.26	107.3	106.94	99.177	107.41	107.25	99.777	105.45	99.643	96.025	110.33	103.79	102.31	113.96	92.193	104.08	99.639	113.59	98.947	114.61	96.447	97.513	102.52	115.52	112.3	106.8	102.22	102.44	111.95	103.91	102.04	108.77	98.834	108.12	98.965	108.84	106.69	106.56
104.08	105.08	100.38	100.31	105.14	104.5	104.54	117.36	95.741	104.28	104.25	107.02	106.5	112.9	99.016	106.31	118.93	104.67	104.86	112.97	107.52	108.69	96.472	111.39	110.56	106.18	100.81	113.72	107.05	106.68	106.59	109.26	100.72	105.9	98.908	105.74	112.72	99.16	97.84	108.47	104.03	103.84	101.11	106.94	107.49	108.91	110.85	104.3	93.782	110.74
102.38	111.1	104.19	106.43	101.96	105.53	101.68	100.57	101.82	114.06	109.32	111.72	100.71	110.77	106.89	105.88	112.31	108.32	98.212	106.31	114.81	106.02	111.65	104.28	106.07	103.13	107.13	110.05	107.67	108.71	113.34	113.75	110.68	103.58	105.33	93.748	115.31	111.6	99.942	100.92	105.52	117.31	97.609	119.83	100.81	105.75	113.47	105.59	104.08	106.92
100.81	110.55	107.24	106.52	107.78	101.61	103.75	109.9	107.97	103.64	116	95.021	108.22	108.02	104.1	109.68	111.02	107.39	104.07	100.98	110.83	106.82	99.586	106.66	104.56	102.82	111.9	93.89	100.65	105.73	106.86	102.83	102.31	111.81	102.26	108.03	110.07	112.23	106.91	105.88	104.61	108.09	100.96	102.04	100.57	97.359	109.12	106.91	106.07	114.07
103.5	108.66	102.22	108.46	97.746	115.69	108.15	102.57	103.75	112.24	112.64	106.19	110.58	103.61	108.85	117.17	116.52	103	106.13	107.51	104.76	112.48	104.25	107.42	101.14	109.97	111.85	108.18	102.27	112.43	103.3	110.52	109.54	103.32	102.86	96.431	109.83	108.13	101.82	105.06	105.79	110.77	111.95	108.83	96.973	118.65	109.09	103.78	117.26	103.45
107.05	113.36	113.17	111.29	101.87	112.14	119.48	119.01	109.48	111.78	117.35	117.72	114.65	113.94	118.42	110.74	110.19	110.99	110.16	116.92	119.18	111.24	111.4	118.48	107.74	112.89	103.19	113.73	112.14	104.31	107.02	119.44	117.1	115.74	102.03	105.05	111.19	113.6	111.09	114.84	107.08	106.03	115.7	114.44	103.99	116.61	115.48	108.61	121.25	109.4
115.8	114.75	111.41	103.08	111.91	106.45	109.86	112.21	109.76	112.47	107.92	109.5	114.64	113.72	102.37	123.98	108.52	112.79	112.45	107.98	108.8	114.01	117.13	116.19	103.82	104.75	112.87	109.03	111.48	112.44	116.01	106.81	112.95	115.41	109.11	112.05	121.15	108.62	110.11	111.57	110.74	110.98	115.47	115.36	115.91	97.634	110.78	120.08	111.28	114.69
96.793	97.331	99.475	107.92	101.97	101.83	103.03	97.792	102.32	104.9	97.66	105.11	102.51	100.56	102.21	101.07	102.44	101.31	98.835	105.58	94.901	98.01	98.398	101.84	96.963	102.84	98.324	104.59	99.313	94.5	109.09	107.51	99.304	97.182	100.32	106.28	99.81	102.38	100.55	101.97	104.35	92.548	101.26	102.86	99.411	97.091	102.15	94.867	100.29	103.8
97.497	104.74	105.99	97.096	107.67	94.597	102.57	97.041	94.135	92.602	102.71	99.932	92.142	96.599	103.24	99.312	96.057	94.38	98.207	100.51	100.37	97.927	102.44	95.748	100.52	104.36	106.2	98.111	101.78	107.48	107.48	95.676	107.42	93.792	106.42	106.67	99.741	99.66	95.67	94.892	99.269	100.23	104.21	101.44	108.93	101.99	103.73	97.246	98.988	99.168
111.47	107.05	110.33	104.15	100.88	104.44	93.42	104.65	105.89	107.76	113.26	109.74	108.81	116.58	103.57	107.74	107.46	105.79	103.55	97.816	101.27	95.042	99.583	107.71	105.08	103.53	103.99	105.51	105.09	103.42	102.14	97.849	109.35	102.21	104.94	98.827	111.07	102.45	117.97	110.18	96.306	109.18	106.78	106.91	109.26	103.09	97.258	101.02	98.993	102.04
112.09	106.84	119.71	105.23	103	117.53	112.86	111.33	113.78	105.72	113.27	110.34	112.75	111.96	114.21	110.39	108.75	116.81	108.5	118.36	112.43	101.34	112.31	114.56	114.03	112.43	115.5	107.57	112.28	109.12	110.52	116.94	108.14	113.69	114.26	112.66	118.54	108.87	106.28	109.39	110.87	117.34	104.76	115.77	108.17	114.68	106.04	109.41	112.94	109.32
104.4	103.71	107.58	109.74	100.75	109.53	117.14	107.11	107.13	99.896	112.57	101.86	106.98	104.85	103.13	105.5	101	112.18	105.76	99.487	109.41	105.49	108.82	103.57	100.81	102.88	107.12	112.4	101.88	103.63	100.55	100.92	98.995	106.51	102.38	106.57	109.75	104.28	114.23	103.97	94.399	107.27	109.55	105.24	105.61	116.3	110.76	110.67	105.81	109.62
109.16	106.61	110.08	120.42	105.63	98.397	107.74	109.87	108.46	111.49	116.71	114.24	109.76	106.17	115.9	113.26	111.99	105.13	113.87	115.71	111.36	106.92	117.74	114.26	113.74	110.22	113.23	109.9	103.66	99.929	112.17	104.06	106.4	104.78	112.92	104.59	114.88	118.29	113.6	111.95	107.81	122.57	110.28	117.17	109.38	106.83	108.71	114.62	112.79	109.99
108	107.71	107.45	106.25	113.61	109.36	100.02	110.51	105.94	100.31	101.28	99.094	106.27	104.83	103.59	102.53	106.77	102.9	106.51	111.87	100.86	101.21	100.12	111.3	100.66	101.7	105.99	105.48	110.11	106.89	100.79	104.17	106.75	108.86	106.17	118.19	102.96	109.05	110.92	105.71	106.26	107.55	107.96	116.29	105.96	107.58	114.35	101.8	98.393	112.4
108.23	114.45	117.43	111.88	119.3	123.82	114.59	113.03	122.86	109.52	104.89	120.54	117.8	115.47	108.08	122.38	117.98	113.28	111.75	111.93	110.5	116.28	107.22	113.31	102.75	117.24	111.51	109.3	119.31	105.51	116.96	113.35	115.42	110.59	112.17	113.09	110.39	111.23	115.28	107.43	107.19	116.79	115.83	117.45	117.64	109.22	115.92	110.43	118.94	104.5
116.31	114.77	117.49	111.32	110.52	114.08	119.99	116.72	116.16	121.93	113.01	107.02	112.25	118.73	101.22	111.7	121.4	119.61	115.82	114.93	107.87	108.16	128.81	113.81	115.08	113.47	107.5	113.75	114.96	115.2	113.33	110.24	109.82	110.67	119.14	108.89	113.35	119.75	114.3	112.49	115.17	111.33	121.4	111.69	114.98	120.41	113.21	111.91	124.54	112.91
110.47	102.56	108.04	113.17	105.9	98.052	108.14	109.56	104.83	97.569	102.94	106.8	111.77	109.13	112.32	108.35	105.41	117.66	116.36	105.8	109.46	113.18	110.06	102.58	111.44	103.9	116.75	112	101.67	102.76	115.74	106.83	107.29	105.36	105.23	112.15	105.95	108.42	101.4	104.77	107.52	110.29	108.32	105.83	113.72	100.23	106	111.64	103.35	102.85
109.83	117.73	115.87	113.93	107.15	105.73	113.18	114.09	116.08	112.3	104.1	119.99	108.87	115.84	115.44	113.55	112.65	112.56	109.52	113.03	109.45	114.4	110.62	107.79	118.39	108.05	105.04	104.93	112.95	108.74	122.25	102.31	110.74	112.85	110.07	111.16	108.47	119.09	113.55	117.81	116.8	110.17	117.64	114.3	104.6	111.9	109.6	115.89	109.33	111.78
102.25	106.22	99.63	105.08	106.39	109.04	108.43	104.46	107.42	105.94	104.58	108.06	100.8	102.64	102.81	101.8	104.88	105.93	102.81	106.81	107.88	104.81	105.66	94.396	106.73	103.57	103.9	109.35	106.94	107.78	104.81	101.67	106.75	103.55	116.61	95.465	110.74	110.31	105.17	104.91	101.63	106.13	103.29	106.24	100.2	97.904	108.55	110.62	109.62	105.79
100.38	107.54	98.652	102.01	107.3	110.18	100.82	108.39	108.9	103.76	110.5	107.03	107.98	112.89	96.627	105.21	112.59	104.56	96.475	97.815	105.33	105.16	101.48	112.22	101.97	104.99	107.85	98.089	107.27	99.37	108.67	103.01	109.47	105.06	98.951	94.311	111.49	107.77	97.818	109.7	109.22	106.61	110.98	110.85	110.26	106.23	107.08	107.47	100.66	109.68
110.75	107.72	105.18	106.78	110.07	102.2	110.5	109.9	103.85	111.47	107.42	108.06	113.07	109.45	99.06	105.9	104.32	101.52	111.17	102.08	110.56	112.46	101.62	105.54	109.9	101.76	110.34	115.54	106.25	117.29	108.75	105.52	107.51	115.34	103.41	102.11	91.86	114.72	101.94	103.89	112.68	113.63	115.17	110.37	111.99	99.131	113.16	106.01	109.5	98.874
102.52	110.89	109.37	107.03	94.146	109.31	101.33	107.73	104.01	110.6	113.29	105.6	103.31	107.3	107.59	106.09	104.92	101.81	104.76	110.16	114.27	103.45	110.65	109.05	100.08	96.481	109.74	116.72	115.39	116.62	104.82	101.52	111.26	106.85	103.86	114.13	102.46	106.84	110.73	107.31	107.75	108.8	109.92	110.05	104.28	102.53	103	109	99.394	111.95
97.77	110.93	107.46	102.55	115.32	98.236	116.1	113.18	113.32	106.16	95.412	113.44	104.85	102.23	103.53	111.4	99.412	115.52	102	111.52	100.75	96.601	104.95	99.603	104.12	112.74	108.03	94.284	108.23	109.81	108.31	106.54	105.44	104.36	103.92	103.45	108.73	110.14	102.63	113.11	104.92	98.755	108.82	104.19	102.42	118.1	106.42	109.97	111.26	117.84
101.2	111.35	107.81	116.96	103.85	119.32	114.24	115.37	109.89	113.96	110.59	105.45	118.42	110.51	102.61	115.62	106.01	120.76	125.13	113.04	111.63	113.8	117.57	112.57	110.33	98.573	104.19	106.16	111.99	103.1	98.642	112.76	112.91	111.12	111.57	104.3	110.79	108.69	105.65	109.98	108.25	102.54	102.91	108.18	109.58	107.39	115.86	111.99	112.27	106.99
107.98	105.8	112.86	111.59	113.9	112.8	116.49	110.31	119.89	111.67	108.2	112.2	115.64	117.01	109.3	118.59	118.84	111.53	110.3	103.94	109.37	117.97	115.31	100.93	111.93	113.85	117.64	111.05	117.29	114.48	122.61	110.13	110.37	108.92	111.71	102.55	105.64	103.5	109.01	115.62	111.38	108.29	113.32	115.87	107.88	104.93	117.57	110.25	109	105.42
107.15	110.28	101.93	112.24	115.21	112.24	114.56	113.05	111.2	117.15	119.05	113.96	99.633	108.39	107.06	115.08	109.22	108.95	106.44	110.32	115.11	120.44	110.82	123.8	105.15	104.46	113.66	107.82	111.88	105.5	118.42	105.29	107.81	109.04	114.78	114.94	106.59	103.09	116.4	116	106.63	111.71	120.3	106.7	99.93	105.63	114.46	115.02	113.15	120.31
93.59	112.01	107.35	101.06	103.31	99.695	111.59	99.193	103.74	108.66	100.7	107.15	111.81	101.45	99.814	113.92	109.09	106.94	101.58	104.48	96.59	109.61	105.86	106.72	104.72	100.16	106.18	98.526	102.03	107.18	99.254	99.846	98.949	104.94	110.25	108.89	110.35	99.992	108.91	112.28	111.91	98.35	107.09	105.78	93.762	105.67	106.49	102.06	105.02	102.81
106.01	106.32	99.505	104.47	99.837	98.213	109.42	106.7	94.174	110.26	102.16	100.72	103.56	101.42	112.88	106.59	101.94	103.6	115.43	107.08	97.094	101.23	107.63	109.24	104.25	101.42	116.17	108.61	108.12	111.08	108.16	108.86	102.89	104.76	114.94	109.39	108.84	107.09	97.594	110.97	111.02	114.71	104.16	108.45	97.582	102.29	116	110.81	110.92	105.56
108.69	103.14	111.89	112.55	100.12	99.502	100.62	104.16	103.44	105.95	99.656	110.53	106	101.86	99.288	105	102.95	111.03	99.04	106.44	113.31	105.89	97.331	107.09	109.12	111.76	106.15	100.96	104.57	101.69	109.43	109.29	102.15	105.27	109.71	116.57	99.656	109.86	107.08	107.8	99.945	114.54	112.04	113.18	110.99	100.31	98.49	104.89	101.64	110.85
97.491	102.72	104.33	101.43	106.87	98.624	105.73	96.951	111.29	101.4	104.44	114.77	108.27	109.42	101.68	104.61	99.162	107.86	108.19	104.47	100.39	100.7	102.5	100.14	102.78	98.173	94.809	106.53	111.19	102.55	110.54	100.67	107.6	99.575	110.04	112.86	104.74	104.45	96.093	104.22	103.74	108.07	116.58	107.14	107.71	113.5	95.776	113.32	101.53	100.17
107.25	101.24	101.78	106.9	105.22	101.2	103	97.863	97.76	104.79	105.9	114.23	107.49	108.49	103.55	107.46	107.35	111.94	109.57	106.99	110.3	108.74	112.06	94.392	106.4	101.79	111.01	105.95	117.56	108.02	107.89	98.28	102.45	103.78	116.98	102.52	111.45	105.25	104.11	108.86	110.12	115.97	105.78	107.21	99.166	106.34	104.68	108.03	97.506	105.85
109.35	115.66	116.8	107.66	111.95	105.73	103.75	117.04	113.2	107.02	112.07	105.67	110.72	118.66	104.2	107.59	114.59	106.42	107.67	105.66	112.8	105.4	115.32	109.75	114.9	110.61	111.74	108.01	111.58	108.55	108.01	112.68	112.71	117	105.16	114	111.3	114.96	104.78	110.2	112.58	111.18	104.51	104.25	115.54	103.85	110.74	107.03	101.21	107.56
116.83	117	107.82	116.53	115.08	112.25	104.83	115.92	108.57	113.52	109.07	111.33	103.94	108.88	110.63	107.54	109.05	109.86	107.77	111.47	118.44	108.98	107.23	116.03	109.76	115.06	112.32	106.24	115.81	106.7	113.95	111.24	113.12	110.46	115.62	108.51	105.95	105.42	115.5	107.31	113.37	116.24	108.54	122.72	105.92	118.4	116.02	114.58	115.09	114.1
104.78	103.11	111.82	100.43	101.66	101.6	96.937	105.76	94.301	106.74	100.34	101.01	109.81	112.91	116.56	107.65	107.76	104.31	108.82	95.441	110.77	101.03	101.78	103.45	111.98	110.43	101.95	108.83	104.55	108.97	99.182	108.26	107.14	105.36	106.18	105.99	104.21	107.33	94.136	108.94	108.82	110.22	102.17	107.09	100.24	104.38	103.57	106.87	104.87	100.04
123.03	118.1	111.84	112.16	113.2	107	107.58	107.11	112.1	109.94	114.44	116.2	110.06	110.52	117.04	105.43	120.71	114.4	108.35	115.92	108.89	109.3	101.38	122.65	118.75	123.39	112.38	115.51	106.42	110.28	113.02	119.25	101.76	111.08	128.51	110.13	117.01	112.3	119.16	117.92	110.94	118.51	110.99	119.38	108.72	116.86	114.39	111.77	114.88	116.48
110.89	97.547	111.17	105.72	113.06	111.96	105.18	102.16	109.33	104.45	108.75	111.74	107.6	113.35	105.81	99.198	108.11	97.818	105.38	112.25	101.59	104.47	114.79	101.04	115.07	107.04	99.452	104.18	105.46	107.26	110.69	110.99	108.01	108.47	123.62	105.63	110.06	109.45	105.03	106.54	100.76	105.59	109.32	93.012	101.35	108.07	104.18	104.77	102.53	106.95
117.89	101.92	112.87	104.33	111.33	117.63	109.06	106.78	105.62	99.221	103.33	108.04	109.49	100.27	112	117.41	99.318	110.14	107.34	103.54	116.31	116.53	105.97	116.14	113.2	115.87	104.99	111.29	110.6	112.38	113.97	122.85	110.14	96.576	116.09	112.94	114.83	122.73	118.61	114.82	115.64	120.98	109.29	111.61	116.05	115.19	117.63	108.14	113.5	106.58
102.3	101.83	104.73	103.4	117.6	112.45	99.719	105.36	98.778	103.91	104.33	107.21	109.95	108.72	102.13	104.47	102.84	104.12	101.08	107.4	111.33	103.7	115.37	101.13	102.33	97.034	102.91	103.87	105.18	109.99	102.71	107.1	110.61	106.55	101.14	101.79	98.888	111.3	100.17	104.05	108.39	103.97	109.95	109.45	100.93	101.52	108.09	105.47	108.57	108.82
109.53	109.18	97.686	115.23	105.59	110.99	104.16	111.81	110.11	101.51	107.38	104.63	106.94	101.02	104.27	111.7	108.76	109.2	104.96	102.45	112.91	103.32	104.24	99.97	103.55	105	105.34	107.08	107.08	104.66	98.877	105.18	104.72	110.3	102.27	113.9	102.43	98.57	101.77	115.81	100.66	99.957	118	105.69	99.484	105.31	107.28	102.24	112.34	107.07
107.9	116.63	112.87	100.9	117.73	114.57	108.04	109.03	106.19	110.21	114.12	109.64	108.94	100.66	113.24	109.69	118.9	109	109.36	112.5	111.82	116.33	110.32	108.44	110.37	111.33	109.59	117.94	107.47	107.73	109.71	110.73	110.67	123.55	110.99	115.04	119.25	110.48	108.58	114.57	118.31	108.19	100.52	103.65	105.67	109.14	111.18	121.12	109.75	110.29
116.16	112.93	104.01	105.35	117.05	111.08	114.9	112.89	110.41	109.93	116.87	113.39	102.01	100.25	118.62	108.51	109.03	110.92	115.11	105.13	113.42	110.69	106.15	111.99	109.42	110.37	110.02	117.31	109.65	112.78	104.98	98.429	112.75	113.2	113.31	101.57	114.07	111.05	109.79	109.99	112.09	109.21	107.96	101.81	112.21	112.22	111.6	104.92	101.22	109.73
104.69	104.59	114.28	109.07	113.96	106.63	96.655	110	104.43	102.02	111.39	115.43	113.9	109.92	105.09	108.86	108.92	110.41	109.86	116.74	110.01	108.69	100.16	112.64	107.38	110.03	105.53	116.07	106.22	108.24	105.29	111.29	112.34	104.04	100.31	100.1	106.4	117.17	106.34	105.93	103.04	108.44	104.89	110.74	105.26	100.59	109.36	103.25	116.38	107.22
126.09	119.48	119.15	115.3	108.38	122.45	120.75	114.92	114.91	119.64	115.59	113.58	102.98	124.97	115.17	123.29	118.6	118.79	114.55	122.87	111.98	110.7	126.45	118.77	113.73	123.56	118.94	125.27	121.43	124.43	118.8	120.05	114.3	122.61	115.67	109.99	114.91	123.79	126.89	114.39	114.32	111.03	117.82	116.46	117.4	110.06	118.11	120.08	116.87	113.47
103.55	102.67	97.78	101.41	102.44	108.65	107.16	103.28	109.09	106.17	110.5	116.31	105.22	102.42	113.52	111.93	102.09	98.073	110.34	102.25	110.99	102.87	111.24	107.79	103.86	107.29	110.48	112.56	112.81	102.78	104.06	104.96	113.4	107.82	105.06	103.18	101.06	108.35	105.79	109.01	109.57	106.83	109.8	103.95	109.93	111.66	111.73	105.86	106.17	100.03
108.65	118.4	111.2	116.13	120.69	112.79	112.71	113.84	110.63	114.07	112.36	108.33	112.26	112.55	116.87	106.97	114.64	113.84	100.7	109.11	121.44	107.23	112.46	97.316	117.04	115.19	113.85	103.56	112.49	113.26	104.78	110.99	115.85	115.16	114.47	114.33	106.86	120.22	107.88	118.79	110.4	106.36	116.77	116.48	106.34	114.1	119.96	109.83	111.63	111.52
105.17	117.7	101.29	106.88	109.39	109.03	109.94	110.8	109.96	109.26	98.961	113.88	106.75	97.551	110.35	109.97	104.89	113.31	101.64	115.78	102.27	108.58	113.72	100.12	104.03	109.14	109.77	102.46	105.02	105.37	99.376	101.55	106.3	103.43	113.25	104.06	111.97	106.76	103.31	105.58	98.544	99.226	100.87	109.19	99.474	108.8	106.37	108.51	103	98.858
102.5	104.19	97.429	98.247	103.64	97.313	89.983	97.523	105.11	96.902	107.13	102.92	100.12	98.352	84.988	94.224	94.997	99.295	103.05	106.96	105.71	94.636	104.07	105.07	101.58	101.04	95.273	108.01	114.34	97.722	99.452	92.294	93.6	102.95	102.38	97.713	97.063	98.236	97.468	103.91	96.12	91.856	95.998	107.87	96.183	100.75	102.82	94.661	101.82	97.433
105.16	99.865	99.653	107.11	99.899	99.093	104.46	102.99	101.61	103.74	104.24	95.982	102.78	97.613	90.757	99.247	96.58	95.884	94.859	98.151	104.8	91.069	102.16	104.24	102.52	101.88	101.67	94.011	103.48	96.747	100.61	102.91	103.47	99.216	100.96	100.55	101.92	94.413	99.353	98.346	103.98	96.225	107.12	106.22	109.56	93.986	108.62	98.725	96.397	103.2
102.6	105.32	104.16	101.25	107.42	110.61	107.45	108.4	105.62	99.766	110.6	109.51	109.48	109.43	111.66	97.349	103.91	100.02	104.87	108.54	107.17	106	101.89	100.73	110.85	111.77	111.08	105.24	108.92	103.75	110.59	104.63	104.15	104.29	96.566	92.775	104.5	101.85	111.79	106.87	100.89	102.01	102.79	107.53	103.64	109.01	96.586	102.31	102.92	98.691
107.4	103.87	98.971	107.36	105.94	112.25	98.571	100.98	96.566	107.53	109.91	101.66	112.12	104.34	109.61	113.17	109.42	106.74	100.84	105.58	108.15	105.81	105.52	106.19	101.63	109.05	104.33	104.69	103.45	92.81	107.51	112.04	106.98	109.59	109.81	100.36	104.1	118.15	107.39	109.86	108.03	102.96	112.02	110.5	99.352	111.59	108.77	98.72	97.701	102.15
107.43	106.38	115.98	96.033	100.99	100.73	99.143	106.58	109.06	102.09	112.38	103.28	97.622	103.63	92.979	102.37	92.864	107.57	109.43	103.88	100.4	100.92	98.54	103.78	108.69	102.96	100.4	102.48	101.83	102.29	101.38	108.67	107.09	111.03	103.21	104.97	99.432	105.74	99.933	108.69	113.16	107.58	107.17	112.33	105.13	104.39	102.86	100.62	111.65	112.54
108.96	96.215	108.69	95.981	107.4	109.62	100.81	103.03	104.28	106.16	106.95	111.59	112.92	112.3	104	109.04	111.84	102.62	102.71	98.665	103.29	100.44	107.98	113.08	102.6	108.83	111.7	97.527	96.406	111.58	108.73	98.745	96.783	109.05	103.74	101.62	109.43	107.88	98.874	111.79	101.84	104.85	110.93	115.28	106.25	96.607	110.97	103.17	97.761	104.16
103.45	101.46	108.77	107.04	102.57	104.56	102.69	101.21	106.02	104.35	104.61	105.6	108.72	119.77	101.75	101.13	104.58	100.22	107.95	105.7	102.06	106.72	109.41	108.09	107.42	104.04	106.98	94.976	109.77	118.75	105.93	103.02	103.47	105.35	104.71	106.74	103	105.72	105.6	107.41	102.23	105.24	103.81	101.97	108.33	110.86	116.38	105.74	109.45	107.44
96.974	95.215	111.82	99.18	98.082	112.27	96.205	107.82	102.07	92.526	97.586	102.64	108.28	91.526	103.3	101.16	95.988	92.69	103.22	97.777	97.919	87.65	102.15	100.06	111.48	98.323	102.95	95.329	94.582	98.299	90.88	96.773	90.008	92.66	98.717	96.788	98.556	84.464	110.75	96.924	110.06	99.648	114.2	102.34	101.68	98.736	108.8	102.11	97.309	101.69
119.12	116.93	110.55	114.66	108.3	107.38	113.83	112.31	105.12	121.85	104.86	107.77	110.84	116.1	111.15	118.6	112.16	111.71	110.02	109.66	109.52	109.31	108.91	107.33	106.83	112.4	109.22	113.25	108.85	112.68	108.59	118.54	107.94	111.81	110.69	114.59	110.57	105.93	120.11	110.49	122.22	113.96	102.56	107.42	111.6	111.72	99.067	111.13	112.53	108.94
105.76	113.45	109.88	113.14	102.42	107.02	111.82	108.01	109.58	108.92	95.633	109.19	94.634	104.3	108.89	98.769	100.68	101.26	103.71	113.11	107.94	100.77	106.9	114.94	100.53	106.01	109.2	115.37	103.38	111.73	99.101	110.96	107.63	103.8	112.78	107.77	111.87	98.666	105.99	113.83	104.78	102.6	105.84	101.54	108.34	106.65	108.84	107.79	98.212	112.95
99.969	100.38	95.427	98.244	99.534	107.56	102.42	105.07	101.06	94.628	106.81	98.826	95.782	97.638	92.687	98.481	102.61	101.86	98.899	103.01	102.63	107.61	98.521	93.518	93.544	103.51	102.4	101.12	85.484	100.99	102.42	97.297	95.111	98.244	102.35	89.59	95.746	107.22	102.51	100.92	93.168	105.41	98.781	109.68	96.761	91.057	97.482	100.88	99.225	98.968
111.89	107.89	105.68	104.75	108.76	111.09	103.49	105.25	108.68	102.23	105.17	108.58	104.15	107.42	111.08	101.86	112.76	98.187	111.98	99.507	103.86	111.63	102.14	107.21	111.41	103.8	101.35	106.81	106.33	97.302	99.797	106.97	106.17	109.6	110.47	105.68	106.27	105.32	104.16	109.88	102.82	110.68	106.33	108.99	107.3	103.06	109.13	98.635	103.5	103.87
97.818	96.82	95.207	108.15	105.14	102.82	112.22	101.78	99.331	111.21	104.65	98.074	102.52	99.868	107.6	109.19	102.74	111.11	110.42	111.19	104.46	105.95	106.51	112	111.54	98.659	104.51	107.73	107.31	96.566	98.466	108.78	97.493	98.404	108.57	112.46	101.85	103.79	111.05	117.17	103.48	104.53	98.104	107.39	103.6	106.86	97.867	102.32	104.37	102.37
104.96	114.53	104.51	109.97	106.58	108.92	118.59	114.2	109	105.05	104.35	115.31	119.94	118.22	116.82	119.37	111.15	108.87	109.73	111.87	120.62	114.28	114.66	113.81	112.68	116.02	111.31	113.58	110.46	119.65	118.33	112.8	104.42	113.84	100.73	104.06	119.81	114.58	107.11	107.24	110.8	108.71	109.27	102.26	114.43	112.49	115.93	100.11	118.03	115.74
101.15	105.26	104.13	99.468	101.07	103	106.43	104.01	101.45	105.95	95.95	105.84	100.93	96.541	104.45	99.854	103.85	99.781	96.385	102.5	100.05	100.68	100.94	100.13	100.69	104.04	98.134	101.55	103.97	95.931	105.42	100.46	94.826	96.603	99.605	101.7	102.73	102.83	102.58	101.11	99.836	97.462	105.47	104.16	99.27	101.83	105.92	99.235	103.05	92.006
102.49	107.67	113	111.28	116.83	114.69	119.46	109.81	108.22	109.88	110.69	107.72	102.21	114.6	114.02	114.22	128.69	114.02	104.1	109.12	114.82	110.2	111.72	108.41	117.97	109.42	114.97	100.84	111.3	118.94	113.3	106.35	107.46	114.24	111.73	107.74	105	110.22	114.62	102.63	121.3	114.57	113.75	119.02	112.22	112.42	103.48	115.61	108.93	113.17
96.525	107.19	100.89	108.33	93.968	102.89	100.65	102.97	96.549	93.58	97.72	98.158	97.938	100.51	95.727	103.49	103.8	101.18	97.291	100.97	100.63	93.358	107.45	95.913	105.06	97.6	103.79	100.47	101.84	100.88	102.71	98.721	99.322	96.115	99.322	94.463	96.943	106.98	102.34	108.88	90.553	96.924	101.41	107.9	101.78	96.912	97.186	96.445	102.41	108.41
96.349	103.14	99.983	94.206	99.49	100.24	98.62	100.72	102.03	108.88	104.52	104.86	105.35	96.193	89.51	93.936	101.34	98.635	104.69	100.88	100.18	109.24	102.8	107.32	94.856	100.13	102.9	97.204	100.91	105.84	100.29	94.876	103.97	103.38	99.738	88.149	92.265	105.36	102.22	98.239	106	95.893	94.237	99.657	96.074	99.407	101.99	89.37	96.717	97.59
112.4	118.02	117.24	118.96	108.99	110.04	114.82	109.92	107.74	113.62	112.16	109.93	112.56	114.81	104.84	109.98	114.82	117.41	108.58	111.74	115.65	118.37	115.28	107.25	114.51	116.83	105.42	100.09	116.93	107.83	116.12	117.62	103.39	113.83	104.21	124.18	111.13	102.69	105.12	116.21	103.56	102.37	119.95	118.42	108	110.34	115.06	119.36	113.52	113.55
108.48	98.947	104.82	107.5	102.21	104.06	100.75	105.02	101.13	100.08	101.2	105.88	103.07	108.09	107.03	106.76	100.68	105.05	114.04	103.28	112.61	101.63	106.01	111.64	103.54	104.56	104.99	94.666	100.33	104.84	104.28	109.05	113.14	106.48	104.91	107.47	111.39	110.74	109.26	111.32	109	90.838	108.82	98.656	103.33	102.53	106.61	105.07	111.43	100.19
102.69	98.585	100.98	115.47	109.1	102.83	97.125	106.31	105.51	103.8	112.12	102.49	107.94	106.47	98.074	101.56	106.21	108.33	99.227	112.81	103.83	107.23	106.09	100.86	102.92	104.54	95.566	105.53	103.01	103.86	104.13	112.97	101.9	110.82	104.05	101.94	110.89	103.53	106.29	101.96	105.87	100.71	115.71	98.209	105.42	99.472	104.73	111.72	105.29	107.41
106.35	97.805	104.75	104.51	107.08	104.56	98.049	111.54	110.2	95.993	108.85	99.641	106.13	101.73	108.64	108.35	107.87	102.4	105.93	107.86	114.79	101.56	111.58	111.37	105.1	104.22	113.43	109.93	102.05	105.57	101.8	106.92	105.06	101.06	104.55	116.41	108.29	108.07	102.12	107.22	103.16	106.81	106.34	102.03	108.55	110.06	95.729	97.986	105.76	110.46
108.67	118.11	115.45	117.12	112.93	111.96	116.09	107.34	115.46	108.62	123.37	118.65	116	115.31	109.26	124.24	114.15	108.4	114.96	106.99	108.61	123.61	111.51	118.16	122.1	115.16	115.69	112.88	107.23	119.05	111.63	119.59	120.56	119.33	121.05	118.54	111.89	117.55	120.17	124.35	107.75	119.79	115.86	113.84	111.94	116.73	114.08	115.28	111.94	105.53
106.17	104.66	110.05	115.49	109.47	112.19	108.1	108.75	105.62	105.55	114.57	120.21	111.46	105.8	112.32	107.4	117.63	118.07	115.9	105.01	109.23	113.51	108.29	109.84	112.86	110.39	113.11	116.13	117.64	108.23	116.46	109.85	106.95	118.84	105.15	109.36	114.31	113.93	116.83	104.03	106.74	110.19	108.35	115.64	111.65	118.93	111.04	112.86	109.9	112.57
112.63	122.26	110.76	115.67	108.82	115.71	122.36	113.26	125.23	112.08	115.69	114.43	121.26	120.99	118.12	113.26	125.94	118.42	115.08	114.76	117.01	112.34	119.46	120.93	115.92	112.14	107.59	115.29	109.02	114.5	110.39	124.9	114.01	109.54	109.59	109.93	120.28	113.3	119.57	114.71	119.49	120.83	124.46	116.59	121.57	111.32	120.38	110.6	113.07	121.02
105.91	120.89	118.35	113.92	108.78	100.84	108.03	111.11	120.86	106.41	111.27	102.93	104.62	111.24	108.01	114.13	107.67	111.88	117.3	113.27	119.72	104.87	119.34	115.44	118.59	114.74	108.93	111.55	122.24	111.04	103.38	110.51	111.29	110.98	117.74	119.24	110.25	109.13	106.91	108.91	119.28	107.45	105.13	111.54	116.89	117.63	108.66	115.01	107.97	111.3
106.57	110.18	112.26	100.37	106.14	92.442	100.07	116.61	103.13	103.55	102.12	100.53	110.66	100.64	100.71	110.47	104.78	95.631	111.97	109	111.45	104.99	107.47	105.43	100.18	103.75	104.16	95.589	110.78	100.88	106.53	99.45	103.05	111.88	101.16	113.25	105.7	104.88	104.61	98.821	94.175	109.95	97.572	100.78	106.2	107.35	103.02	97.886	96.922	108.85
115.21	108.01	111.86	112.95	106.32	117.98	105.96	110.79	111.65	112.43	119.84	105.9	112.23	120.04	101.61	123.49	104.79	105.6	108.14	112.31	115.61	102.71	109.08	112.41	109.57	108.88	111.31	112	114.57	123.46	107.55	107.81	108.85	104.49	101.95	117.66	123.01	111.78	105.35	107.42	105.1	109.24	109.15	115.48	113.97	114.22	113.69	117.67	110.88	113.83
118.45	111.71	111.93	114.3	113.97	116.28	103.34	109.01	102.39	114.59	119.7	112	117.37	116.8	117.45	118	110.21	110.84	117.14	116.69	110.58	104.91	114.05	106.35	117.38	113.2	113.3	99.741	116.83	113.11	110.82	106.51	109.21	114.22	113.44	107.55	101.89	107.32	111.78	117.51	108.59	115.14	113.38	102.1	109.8	103.65	111.73	117.92	111.72	116.17
105.63	98.582	100.57	115.74	103.7	104.39	106.69	102.11	103	105.05	99.391	99.145	105.86	106.45	104.61	99.122	108.92	104.36	105.1	97.5	107.1	107.12	103.05	104.73	108.43	102.07	104.02	100.57	107.02	107.64	105.65	103.5	106.33	106.46	100.6	106.18	94.056	105.95	96.97	106.38	110.67	98.523	111.32	99.301	106.84	107.34	106.67	112.67	95.367	107.24
108.01	109.22	107.71	106.27	108.07	107.77	110.45	104.72	108.28	107.74	106.22	111.56	112.5	108.65	98.004	101.78	101.06	104.93	110.93	107.61	98.687	104.14	108.46	105.44	108.34	103.79	108.88	102.52	104.4	103.95	99.123	110.74	106.88	100.49	105.79	103.35	114.36	103.19	105.8	104.32	114.51	108.8	100.26	91.549	100.68	100.5	112.6	110.51	105.25	103.45
109.81	109.07	114.15	106.92	98.451	111.59	100.54	112.54	102.49	106.37	105.88	106.65	111.89	110.15	103.71	102.72	111.26	107.54	105.07	113.04	118.63	106.75	111.47	110.3	116.2	107.89	111.4	106.77	92.274	102.56	97.187	107.72	110.88	105.25	106.2	102.01	101.25	111.31	95.618	111.45	111.11	105.37	112.97	109.09	94.124	100.07	103.59	100.61	109.58	103.76
92.795	105.92	90.928	106.07	100.45	103.38	96.745	94.988	99.929	95.282	111.43	94.913	99.329	97.322	98.233	102.46	106.29	94.627	106.46	101.35	93.055	94.071	105.59	102.5	114.2	92.468	94.8	98.899	103.54	99.705	92.773	108.54	104.49	95.685	94.275	98.887	94.359	93.307	98.001	100.22	95.48	103.6	98.421	97.033	103.41	90.994	91.898	90.653	96.106	103.33
103.36	107.28	93.284	112.94	106.48	104.23	112.86	102.01	102.15	94.302	99.224	95.77	95.159	96.798	91.028	98.608	98.142	100.78	93.264	95.855	90.409	95.899	100.96	106.72	99.364	114.02	97.077	101.36	104.27	90.655	97.398	99.76	106.78	99.275	102.99	94.36	98.643	102.39	96.899	113.88	105.01	92.708	95.983	101.14	99.134	97.802	107.29	91.815	99.9	100.4
108.85	106.69	107.45	117.32	106.47	115.87	113.27	113.03	106.37	113.14	104.2	117.31	111.52	107.47	115.02	109.35	113.19	111.59	115.61	109.87	110.02	112.88	117.67	108.29	111.03	118.75	114.61	117.25	106.28	108.35	113.16	109.83	118.07	110.61	111.98	109.4	118.27	114.57	104.76	108.23	117.12	112.96	119.51	114.84	116.33	115.39	118.99	111.41	110.46	111.09
107.08	116.82	96.076	103.71	102.03	104.96	99.523	101.34	110.24	98.861	101.97	100.05	100.8	111.69	99.052	98.548	110.69	112.88	106.33	108.85	107.18	97.205	104.33	106.57	102.56	105.55	104.36	108.41	107.73	96.794	108.02	109.66	111.72	101.64	103.41	105.8	110.58	101.62	104.72	101.67	110.93	106.25	110.07	106.82	106.77	108.8	107.12	110.4	109.93	101.08
106.59	109.29	110.76	104.07	105.54	115.17	111.2	118.64	103.88	113.29	112.64	112.83	102.31	107.09	100.63	112.12	103.48	114.05	107.29	115.67	104.88	106.33	102.65	114.82	105.22	113.23	115.68	105.77	119.95	106.98	102.73	104.97	112.64	108.82	111.02	114.65	113.64	115.12	114.08	106.9	111.73	104.77	103.91	114.78	114.8	115.8	113.22	113.95	115.35	106.5
101.25	105.97	105.73	104.22	102.57	101.17	106.76	110.65	100.13	110.41	104.07	97.467	106.15	98.859	98.051	102.34	98.449	103.12	96.836	104.22	109.74	105.04	100.63	106.37	105.48	111.31	109.06	99.935	106	111.14	100.9	110.05	105.67	104.82	106.86	100.15	100.45	93.816	108.31	98.141	111.43	112.03	99.11	107.22	105.57	103.81	102.4	110.28	102.42	103.71
98.598	113.07	101.82	101.75	100.23	95.198	108.66	96.699	102.67	97.969	106.51	104	108.07	102.19	111.7	98.118	90.577	107.79	106.84	97.089	104.24	111.54	103.14	112.06	99.964	110.99	100.86	106.64	95.853	105.82	93.011	105.29	109.81	106.49	100.7	111.27	98.267	97.972	96.474	97.42	104.2	105.58	108.86	94.261	109.67	109.2	103.5	96.493	102.21	103
112.32	111.1	122.01	114.66	115.5	107.43	110.04	113.81	103.67	111.6	113	113.53	112.64	111.57	110.73	114.96	112.93	111.24	112.25	112.63	112.91	109.93	107.77	117.61	116.19	108.94	104.87	109.51	111.3	112.57	106.06	103.77	105.01	108.74	106.85	111.83	115.45	107.74	121.05	106.67	117.07	111.56	105.31	116.67	118.28	110.76	103.36	109.7	108.99	108.72
118.74	111.6	112.1	110.74	106.27	109.87	118.3	107.68	110.83	110.25	105.73	112.17	114.66	115.57	109.69	108	118.12	106.68	113.59	113.69	110.54	106.25	110	106.11	110.87	108.29	108.36	103.54	111.94	111.17	116.3	114.59	113.83	113.4	99.401	114.97	113.98	111.24	121.2	107.27	107.17	109.52	117.18	117.9	111.66	108.56	103.45	109.46	108.78	115.74
109.92	98.802	96.875	109.73	103.55	111.06	100.82	104.36	101.05	96.97	101.22	105.84	108.53	106.66	105.18	111.32	106.59	116	103.46	103.32	102.26	103.72	104.55	100.6	113.24	106.15	99.332	100.85	97.282	106.67	118.62	110.15	124.91	99.669	108.27	110.78	116.39	105.48	113.42	113.19	107.8	108.52	108.61	113.63	108.49	100.29	112.61	110.52	104.48	102.05
123.45	115.81	115.03	124.72	121.53	107.51	112.56	120.65	121.78	121.63	119.41	121.46	114.2	127.35	126.98	121.4	115.07	119.83	115.74	119.5	121.33	124.25	116.69	117.24	117.26	115.13	115.18	109.84	125.53	116.01	119.07	115.34	119.71	112.61	113.56	119.27	119.47	111.89	116.54	110.62	115.6	113.65	123.24	115.45	116.86	113.52	118.11	120.76	111.64	120.74
107.8	98.35	103.72	104.41	102.26	100.06	104.01	108.7	98.764	108.44	91.67	105.16	99.088	102.13	105.33	89.573	105.68	104.26	100.77	114.05	100.16	103.3	99.141	104.81	104.14	98.41	97.321	111.03	105.78	101.43	111.21	113.52	103.42	106.18	112.16	104.33	109.03	101.33	101.65	120.28	102.13	104.17	114.46	103.37	104.9	99.015	104.84	103.11	98.681	99.179
99.481	109.72	111.12	109.9	113.86	106.18	107.08	102.78	106.1	103.75	103.85	100.62	104.68	109.5	108.4	103.34	102.2	102.2	106.44	106.29	108.04	108.07	104.56	101.41	105.62	102.91	104.92	105.47	105.47	105.85	105.67	109.17	110.56	113.25	97.7	94.778	102.98	107.04	104.81	116.32	107.6	103.94	103.36	112.59	102.31	105.39	107.9	106.03	107.81	108.25
108.42	115.23	105.51	108.82	120.51	114.88	114.41	105.77	110.36	111.73	113.75	105.08	108.31	112.94	108.32	101.28	111.57	104.89	108.77	100.34	110.26	112.63	111.91	101.97	101.4	105.54	115.02	111.81	105.83	115.8	112.79	113.79	101.82	104.47	103.8	117.62	115.59	107.08	108.46	112.35	110.82	110.69	112.42	110.38	107.27	110.71	113.77	107.3	107.01	114.79
117.27	105.98	117.73	113.67	105.33	112.26	104.63	105.48	114.71	118.1	116.33	124.21	113.41	108.37	101.11	111.31	111.44	112.79	117.14	107.99	105.6	106.06	109.65	116.43	93.76	108.59	107.64	110.99	109.17	105.21	106.86	106.33	110.19	106.62	120.04	110.33	115.18	98.072	112.96	100.33	121.37	113.81	108.45	112.87	110.66	114.86	111.37	103.05	118.83	103
117.29	110.17	114.25	113.52	113.94	109.2	116.71	107.02	117.51	122.17	110.6	119.68	105.28	107.27	116.39	107.99	111.72	109.84	118.05	106.88	112.58	111.82	109.99	114.56	115.2	114.02	108.17	105.39	108.25	114.14	107.42	115.49	121.55	109.19	108.6	113.43	105.88	108.77	114.91	107.65	113.79	110.81	106.64	116.97	117.33	109.34	120.44	105.79	107.89	115.21
104.84	111.88	104.26	99.653	103.81	108.86	101.35	114.71	106.77	107.85	100.13	100.16	114.09	100.71	101.77	106.61	113.51	110	110.33	107.06	104.75	104.98	106.83	110.43	105.56	106.26	119.33	102.25	109.17	110.38	105.36	105.75	99.62	104.38	97.376	111.46	98.08	102.5	109.46	106.87	109.4	100.19	108.29	100.07	107.6	102.13	100.46	116.22	106.23	104.71
115.19	121.1	117.25	115.7	122.81	110.1	112.01	110.28	107.29	116.76	101.4	112.79	106.61	114.64	114.84	109.71	119.88	115.4	104.13	118.13	102.78	115.74	103.54	113.14	112.85	96.252	104.32	113.99	105.87	111.47	105.06	106.28	105.67	106.33	109.95	114.5	109.37	111.79	104.81	114.45	114.19	107.25	107.25	117.76	104.76	107.94	108.74	101.4	103.42	105.63
109.33	117.14	116.37	118.81	123.02	124.85	122.17	123.67	114.44	112.03	113.25	121.97	122.55	120.83	116.45	127.67	114.33	120.02	112.41	116.67	118.77	104.58	122.51	113.4	117.47	120.71	126.31	123.03	113.75	115.43	107.38	114.36	113.56	121.56	116.16	114.89	113.01	115.72	122.54	121.48	118.4	114.19	111.84	119.17	121.43	117.94	123.93	122.41	119.72	115.85
110.27	114.15	112.94	109.23	105.82	111.64	119.62	116.42	109.34	115.67	106.55	124.91	105.58	106.28	115.07	104.8	103.38	110.21	112.47	110.97	111.01	105.61	106.34	112.8	109.46	112.77	108.67	116.68	115.49	112.42	109.91	117.97	107.8	103.45	101.83	109.74	113.94	104.24	107.39	111.3	114.07	102.92	101.03	114.43	115.53	114.22	110.08	102.85	110.75	109.05
108.11	107.03	111.83	111.7	114.78	108.98	114.66	107.76	110.37	115.78	111.29	115.24	110.89	109.49	110.82	110.85	111.88	108.55	108.44	112.13	115.39	109.21	109.03	100.69	113.93	104.54	112.54	105.17	116.49	109.69	108.23	106.9	114.08	113.5	107.63	115.03	110.53	104.19	106.96	106.21	112.13	108.56	101.11	113.33	105.83	102.18	109.44	105.83	110.41	115.8
103.19	105.68	106.28	104.09	113.02	106.77	114.65	103.77	102.94	100.67	100.54	105.82	110.4	97.197	100.05	109.22	99.958	107.02	102.12	103.93	99.693	100.83	98.617	116.19	109.05	115.76	102.39	102.41	111.15	101.15	109.94	107.45	112.36	102.48	106.62	110.63	104.36	97.963	103.25	101.92	107.71	110.87	101.76	92.529	96.896	101.13	107.9	99.86	97.514	103.77
113.07	115.65	117.15	108.12	108.36	110.16	102.67	112.84	110.14	110.03	112.4	95.031	118.24	103.53	100.22	111.36	98.058	107.68	110.86	115.26	115.02	111.87	115.44	111.88	109.86	116.69	104.5	110.22	116.27	107.95	103.44	113.36	105.75	115.56	108.52	115.79	117.19	108.41	114.55	111.89	111.06	111.12	117.53	107.13	104.47	113.27	113.4	116.48	105.16	112.5
111.26	109.88	103.78	109.72	108.49	105.84	108.25	110.35	111.62	103.2	101.15	113.5	98.618	103.26	108.55	101.4	109.36	98.106	103.93	100.59	104.49	100.63	112.28	100.99	115.65	95.387	105.63	109.34	103.45	114.93	101.77	107.37	106.3	102.94	103.48	107.98	98.507	100.28	108.59	113.61	109.18	102	100.65	97.672	107.02	102.22	96.243	98.437	107.81	107.11
103.38	114.45	108.14	109.65	116.66	109.44	109.92	107.2	111.13	109.44	112.17	112.6	116.99	106.15	111.86	109.17	107.73	110.48	116.69	112.11	116.01	107.13	107.99	111.5	119.59	106.08	102.97	120.8	113.74	105.28	114.06	103.29	113.63	103.96	115.49	105.3	106.88	111.9	97.987	97.71	114.43	100.7	112.35	111.77	112.39	113.95	110.45	116.11	110.8	111.79
109.38	118.92	110.07	102.35	96.414	112.42	103.8	102.8	105.87	106.42	102.27	105.28	101.09	108.26	109.53	97.845	113.38	101.68	102.33	100.97	102.39	103.79	98.708	114.72	102.35	107.14	103.19	113.04	103.55	109.44	107.47	103.65	112.48	106.34	102.11	112.02	100.83	100.23	107.17	100.07	119.74	99.132	108.54	103.26	110.98	103.79	102.95	103.78	98.494	99.867
100.76	106.3	103.98	104.1	109.91	103.97	107.76	113.57	103.12	102.19	95.194	106.84	102.68	100.48	110.83	108.4	109.64	103.84	102.13	108.85	110.46	103.13	111.54	98.258	100.08	111.6	106.25	96.463	106.21	106.06	112.71	103.09	105.58	109.49	109.04	113.45	116.1	105.57	96.278	112.55	115.11	111.83	102.06	108.89	106.02	111.1	107.33	107.11	102.77	115.66
111.83	93.791	105.16	99	111.13	108.86	105.44	108.23	107.85	106.42	110.89	108.94	103.17	113.31	102.15	107.52	100.31	108.07	107.95	103.33	105.35	113.53	102.2	108.89	105.84	101.11	108.79	109.41	105.45	98.9	112.19	112.16	105.88	108.42	110.17	102.14	107.64	104.34	109.71	105.66	98.402	106.22	102.22	94.817	98.953	101.96	108.12	109.54	105.17	108.37
113.32	107.85	114.47	110.97	112.83	110.17	114.24	121.04	119.69	114.75	119.79	112.05	112.48	106.83	121.94	109.25	107.44	106.83	112.47	112.54	107.37	103.6	109.83	113.38	111.83	105.5	110.79	101.49	109.53	96.658	103.36	113.5	108.28	120.1	107.52	106.84	108.56	110.55	112.77	108.98	114.21	119.19	118.9	117.34	113.86	103.83	108.45	106.65	113.15	120.53
117.88	109.59	112.71	119.71	120.62	114.39	121.84	116.38	113.21	113.09	109.57	118.15	120.02	125.53	125.66	114.59	111.78	108.39	107.36	108.64	116.09	109.21	115.95	120.89	111.87	118.65	117.6	116.81	117.76	113.16	120.34	116.87	125.22	124.36	119.97	110.19	119.61	115.52	113.89	117.4	116.14	120.6	116.7	123.12	114.39	116	110.99	116.3	115.61	112.86
110.28	110.32	116.04	100.83	99.716	115.09	115.59	114.39	105.69	108.65	109.81	108.44	106.73	109.97	112.22	108.15	103.74	101.05	111.69	105.53	109.69	115.14	113.41	108.41	110.47	110.43	114.59	123.49	112.19	105.72	104.56	107.82	113.85	105	114.66	103.99	107.02	112.09	112.08	109.52	110.19	109.13	109.94	107.83	119.93	118.15	114.8	108.4	101.63	107.24
113.85	115.2	104.17	115.59	118.54	107.51	115.31	113.1	109.2	111.29	107.07	112.1	117.24	121.03	120.19	107.31	110.3	123.17	108.86	104.28	109.75	117.61	103.82	106.41	116.17	107.31	117.87	110.01	115.55	112.64	116.95	113.35	111.58	116.51	110.06	103.26	106.38	115.36	114.44	116.66	110.8	108.63	106.36	118.13	104.28	118.66	104.14	114.88	106.12	114.84
111.95	106.82	109.96	105.69	117.06	110.99	118.72	114.7	111.68	108.63	102.72	100.07	115.72	108.43	124.51	103.77	116.78	96.573	113.95	111	109.84	121.1	103.08	110.64	115.1	124.93	114.63	109.16	114.1	118.18	112.1	117.45	108.24	118.33	126.71	106.89	117.01	106.69	108.2	102.55	109.32	104.5	110.44	119.12	111.86	109.44	110.02	116.44	115.82	120.21
102	111.74	109.01	106.47	102.83	113.57	114.12	109.2	113.99	104.45	123.07	106.39	109.91	107.44	114.03	113.09	112.04	112.07	113.57	116.9	108.36	119.21	108.16	108.67	112.87	108.22	101.57	98.807	118.65	109.3	100.41	111.89	118.95	99.975	108.09	106.51	112.51	114.6	112.04	109.67	113.98	106.11	115.17	110.86	113.3	114.71	108.28	100.62	114.07	118.58
115.36	105.98	112.42	113.68	108.44	116.21	112.58	108.17	113.1	106.8	112.16	115.36	102.98	109.46	104.32	120.38	113.78	115.2	110.58	102.83	106.1	110.69	106.43	107.12	112.66	110.25	112.77	114.98	105.43	113.94	111.57	113.2	104.33	114.02	111.86	105.79	112.17	113.47	110.58	115.4	108.41	113.96	109.29	115.49	113.69	111.89	103.57	108.15	109.09	112.52
110.19	105.33	107.19	118	113.4	115.67	109.04	112.29	115.79	115.33	118.35	109.93	112.51	102.01	109.16	123.07	110.2	120.56	111.95	111.16	110.48	108.07	123.25	111.92	113.57	102.18	114.68	115.2	108.53	117.11	107.44	113.31	106	105.03	112.71	109.47	118.97	104.88	119.76	111.45	117.23	120.73	108.89	114.35	111.22	118.35	108.62	121.88	106.54	107.82
107.72	103.12	117.59	121.06	113.52	111.33	109.55	116.44	121.16	112.04	112.93	123.78	113.66	119.16	106.74	117.71	110.2	116.85	113.47	113.66	112.39	120.27	110.91	115.34	113.77	115.1	114.7	116.48	108.92	108.48	115.01	111.17	108.63	114.11	109.38	118.62	107.86	120.43	111.35	124.75	112.54	111.96	116.43	114.13	115.15	117.43	116.66	117.11	121.35	116.86
95.647	100.72	86.193	95.335	95.805	102.42	100.26	96.095	98.541	95.831	88.818	98.229	98.085	95.145	100.23	100.95	105.42	109.17	96.558	95.079	97.848	97.089	99.851	97.917	104.06	94.662	103.29	89.565	101.16	97.962	105.74	97.357	98.093	105.74	96.849	102.13	99.193	93.565	102.8	92.225	94.062	107.17	95.938	96.029	94.562	98.999	105.91	99.719	101.41	97.216
106.94	112.54	114.88	98.445	105.59	114.13	112.81	109.31	104.77	102.5	106.88	108.84	97.39	110.1	98.781	106	101.31	109.97	102.93	111.86	108.31	104.73	104.36	105.28	103.33	103.17	104.57	106.77	107.01	106.64	114.2	105.43	100.51	102.7	106.02	109.25	105.3	101.54	105.17	106.94	109.09	101.27	112.79	102.55	107.14	102.21	103.16	102.64	100.71	92.962
108.15	103.96	121.86	105.12	107.45	114.94	105.15	101.18	96.102	101.86	115.23	102.51	112.17	95.703	99.004	109.73	110.52	110.65	100.91	108.03	111.29	101.32	104.46	104.01	101.01	100.65	104.44	113.99	99.245	108.38	106.84	100.98	110.7	109.77	102.15	104.22	110.93	103.5	100.69	101.59	102.54	106.18	101.18	109.51	107.96	105.4	108.17	110.47	93.582	102.21
102.13	103.96	113.26	113.33	111.74	110.83	112.57	118.55	110.8	105.82	119.72	100.31	111.66	108.1	99.094	111.51	116.58	115.17	112.94	115.96	108.66	115.64	113.36	111.46	109.19	109.86	115.33	107.6	108.25	103.96	123.46	118.39	111.03	110.18	109.56	111.72	124.41	114.56	114.25	112.73	118.35	107.84	107.19	108.01	114.22	113.46	113.83	109.67	107.98	105.64
101.8	108.8	102.07	101.72	111.78	101.21	106.02	115.64	103.28	107	111.67	103.95	101.75	105.78	106.96	101.49	102.57	97.451	104.31	108.54	105.03	103.14	100.14	102.17	110.99	96.506	103.93	102.65	96.552	110	98.756	105.04	110.26	99.097	101.62	104.08	97.496	104.02	112.4	100.16	98.558	104.05	112.48	99.648	99.904	105.54	103.58	109.37	111.84	99.865
113.75	112.17	117.28	116.34	117.57	109.65	107.39	113.15	109.56	100.27	113.97	113.03	108.44	105.16	110.51	114.24	108.93	108.45	117.95	105.82	114.85	112.39	114.27	105.01	122.78	106.67	113.44	105.81	106.82	119.88	112.08	113.95	128.75	104.13	101.67	111.54	109.22	116.92	113.26	119.17	110.08	115.43	106.6	110.69	115.53	114.69	115	111.53	113.58	111.11
112.68	106.74	115.53	110.61	113.11	119.14	108.77	112.49	103.89	113.16	104.92	108.49	115.84	113.33	110.73	106.31	110.18	102.82	111.92	117.98	114.37	116.8	114.59	118.27	112.61	119.12	110.27	117.39	110.83	114.33	118.64	114.85	109.81	114.42	111.83	114.57	117.99	113.05	112.11	113.27	108.35	112.13	112.09	105.5	106.5	106.78	116.15	114.37	106.21	108.7
112.62	118.38	111.58	122.15	111.26	104.64	109.56	121.29	108.06	104.82	107.58	110.64	110.41	122.41	112.7	102.92	100.98	114.92	112.94	117.16	109.02	104.81	106.55	103.57	114.18	107.05	103.33	104.38	101.08	113.21	102.44	109.6	106.8	112.06	116.4	116.7	100.48	110.97	113.6	105.83	108.55	109.97	108.04	116.79	108.26	119.66	110.49	105.94	104.8	115.54
116.41	114.38	93.705	111.67	110.53	118.24	108.09	105.31	108.36	105.9	114.46	109.16	112.3	112.01	107.94	105.09	118.65	107.64	105.25	114.48	109.48	114.98	110.36	103.05	109.06	108.29	108.04	108.53	109.73	117.6	103.42	107.68	115.2	118.12	118.61	110.64	108.67	118.17	111.26	104.15	118.4	113.46	104.11	115.43	112.21	108.4	112.28	113.08	105.79	108.68
107.85	107.86	108.34	105.61	104.19	97.719	101.4	95.153	108.96	97.68	108.83	113.08	114.5	107.82	107.86	100.12	109.75	105.01	94.826	105.84	111.21	118.37	110.19	106.35	110.27	109.61	116	102.96	107.26	106.42	108.43	100.62	97.087	94.283	97.148	107.95	104.29	105.41	105.52	98.138	111.37	107.04	113.09	111.53	104.14	102.53	112.39	105.7	102.97	112.35
104.92	101.5	108.81	112.55	116.34	110.57	112.48	117.78	110	105.91	114.38	123.76	116.64	107.14	114.85	107.99	107.61	114.76	108.91	105.9	116.47	116.26	111.41	110.4	110.53	106.43	114.06	111.68	113	115.07	108.5	111.42	107.23	108.51	120.34	107.92	116.96	103.57	110.53	113.8	102.81	109.76	113.65	109.74	103.77	116.75	114.27	112.53	117.39	116.7
111.5	95.174	116.1	117.35	107.73	105	112.26	104.11	105.89	104.48	106.9	108.88	96.247	101.54	118.31	103.67	103.9	108.7	96.955	107.75	112.19	107.11	102.03	107.21	111.33	99.326	105.35	106.36	110	101.11	110.47	115.13	104.31	107.52	107.01	108.18	101.86	98.395	111.07	102.41	96.89	100.09	103.47	107.73	110.01	104.3	105.91	106.45	104.67	111.99
112.58	112.38	113.94	114.26	114.97	108.78	109.16	118.18	110.35	104.59	114.25	105.44	115.55	111.5	111.16	109.56	105.21	115.13	114.7	105	112.92	115.54	101.97	111.66	117.5	116.3	111.08	105.26	115.19	110.7	113.36	109.97	108.49	105.62	115.7	115.14	114.85	108.26	119.5	112.66	114.18	107.38	115.74	104.35	107.73	110.39	116.73	108.89	115.16	109.87
100.9	109	105.16	106.92	107.52	111	105.21	107.06	113.67	106.38	97.316	98.918	99.742	109.55	112.85	105.19	102.51	107.26	115.03	112.39	106.67	107.23	106.1	106.75	109.25	115.11	118.05	118.15	111.96	111.9	103.31	105.03	108.58	97.597	111.28	104.4	112.49	107.77	105.78	115.96	109.85	111.31	116.98	112.44	110.43	107.1	115.72	100.42	104.3	107.02
109.92	108.47	104.52	112.33	111.34	97.941	94.207	113.87	104.43	117.3	98.16	102.19	106.6	110.58	105.85	114.33	112.76	112.04	107.67	110.94	104.56	105.76	112.72	103.92	110.7	106.42	102.7	101.96	104.33	101.94	101.37	111.14	107.58	110.14	94.658	107.76	101.45	108.07	100.88	106.99	104.83	109.02	101.96	104.52	101.81	105.67	110.62	111.35	115.07	109.97
103.91	97.831	97.6	95.954	106.56	94.516	102.08	105.49	98.017	101.58	91.272	97.771	95.338	100.88	101.44	90.692	95.134	97.5	96.754	98.558	97.088	110.06	99.479	107.48	102.26	94	96.715	87.008	100.79	104.49	101.2	102.36	99.235	95.531	101.62	103.86	99.045	106.62	100.49	110.52	105.47	102.63	96.839	102.28	101	99.341	98.368	95.071	95.874	98.613
114.44	118.98	109.8	104.21	113.11	125.69	105.88	120.07	122.24	110.39	115.9	106.17	113.28	113.37	114.22	105.73	112.18	108.81	115.41	109.81	113.73	103.32	104.34	114.56	117.32	110.39	113.52	109.69	117.82	122.16	114.69	113.59	111.69	113.82	112.28	112.32	115.5	113.75	106.65	115.46	118.12	108.38	121.26	103.42	112.74	111.89	112.21	118.81	108.64	115.45
102.6	108.29	104.96	94.98	109.44	110.96	98.598	104.72	105.96	113	107.52	100.41	106.24	109.99	106.2	102.52	110.32	99.732	100.05	98.049	105.41	103.13	101.31	111.21	107.29	105.41	108.06	108.98	103.02	103.95	104.69	105.78	102.47	109.03	110.09	93.274	104.58	107.58	101.92	103.54	110.57	110.28	116.6	100.83	102.52	107.21	96.257	104.7	117.05	101.24
106.18	108.46	104.39	104.33	103.76	106.07	95.814	115.56	110.4	113.72	101.91	110.35	108.44	101.52	98.395	103.45	105.66	104.09	109.99	104.54	103.16	112.54	99.504	96.576	101.03	102.77	104.41	103.18	107.42	94.191	106.07	96.676	104.17	101.67	107.06	103.12	105.83	108.33	103.5	101.43	107.98	102.15	112.02	98.174	100.67	108.52	101.52	101.91	114.7	99.983
116.62	114.62	100.29	115.2	108.74	110.71	116.68	105.13	105.65	111.47	116.76	109.41	117.35	107.11	114.46	107.01	118.87	104.9	117.85	111.37	110.71	115.09	115.96	118.83	116.5	115.28	118.4	110.71	109.53	112.28	105.91	111.71	110.6	109.3	114.03	108.18	116.8	118.16	106.21	112.42	119.46	104.85	111.53	115.63	108.67	103.83	114.4	103.12	115.43	114.43
102.88	104.43	108.95	107.94	96.982	111.05	110.79	102.61	114.7	106.5	99.271	109.37	102.97	104.8	97.103	120.42	106.4	106.13	107.24	114.93	103.24	112.22	112.62	107.25	111.91	102.42	109.97	104.5	116.68	103.77	103.81	106.31	118.13	106.85	109.41	104.84	104.75	112.68	113.33	105.07	105	114.31	103	109.29	110.66	99.952	106.64	104.17	103.49	113.81
112.8	109.67	106.7	118.09	107.28	115	116.19	108.41	117.28	120.87	117.45	118.44	113.6	118.03	111.81	108.76	119.04	110.13	104.72	115.89	120.1	107.67	108.4	115.26	113.43	110.26	116.4	109.79	113.64	112.52	111.13	105.4	112.4	113.73	114	110.08	126.26	121.41	110.19	114.39	112.84	115.22	115.53	111.09	113.95	106.45	112.9	111.28	116.13	110.31
105.87	97.126	101.71	99.786	107.14	105.86	96.014	99.349	100.61	109.73	100.46	104.59	95.558	95.259	101.01	99.307	97.446	105.45	102.01	102.09	96.135	104.22	95.971	92.404	95.023	102.26	101.52	95.459	104.16	97.854	99.697	97.215	100.18	102.26	99.819	104.28	106.12	103.33	100.51	102.17	105.97	101.98	99.87	98.348	95.843	100.35	98.247	87.46	112.26	100.74
116.09	118.81	122.6	115.55	108.23	115.93	113.68	120.51	123.08	117.03	113.96	112.36	116.71	116.41	115.05	114.27	107.43	110.95	119.5	106.11	117.52	120.26	117.81	116.78	112.81	116.51	115.38	117.52	122.81	114.87	113.27	117.8	108.44	131.27	114.28	111.11	128.01	121.09	121.89	109.58	120.23	118.47	116.75	109.85	116.58	115.43	116.61	111.94	116.93	118.67
97.486	102.45	103.24	105.28	97.24	103.41	97.817	103.18	108.98	108.69	104.81	103.54	100.65	102.67	94.251	101.78	95.892	108.1	103.97	105.23	111.39	103.22	104.03	104.44	104.35	106.92	95.379	102.76	103.43	103.2	99.558	100.02	114.38	99.088	103.48	100.7	110.4	116.32	103.36	105.94	103.62	103.08	100.63	108.93	100.22	96.728	100.39	102.01	99.633	105.99
112.03	109.75	110.73	113.51	105.55	102.79	104.97	107.76	93.749	103.7	105.1	110.92	105.07	105.73	100.95	105.11	112.47	100.72	106.89	107.07	101.33	111.28	99.814	110.99	108.54	108.62	107.92	108.01	103.39	96.276	101.53	101.07	109.42	101.82	104.11	113.99	93.635	103.99	112.32	103.96	106.42	102.08	106.81	105.96	110.26	103.47	101.63	103.76	108.94	103.9
109.75	107.79	119.25	119.63	123.7	113.64	117.34	108.09	118.62	117.8	116.21	114.35	118.31	123.46	115.51	117.65	111.32	123.07	117.08	118.67	124.33	115.2	126.35	118.75	115.51	118.83	119.19	121.17	111.9	113.86	115.54	116.19	120.97	115.28	117.4	117.24	115.31	118.75	115.53	117.35	121.28	119.8	118.6	117.38	117.51	122.33	115.94	107.89	114.18	114.89
101.39	106.85	103.64	100.58	89.611	111.27	101.95	104.23	97.271	108.87	102.97	107.41	108.53	108.92	105.35	104.81	103.58	108.32	100.41	103.34	104.69	103.79	103.4	113.31	98.03	109.9	103.84	105.71	106.46	105.47	103.36	100.12	106.1	108.98	116.94	107.93	100.31	110.76	106.1	105.94	108.26	108.51	106.17	111.34	95.726	103.52	111.96	107.94	105.07	110.35
100.2	107.22	93.096	113.51	113.34	103.08	103.89	108.06	97.578	104.26	108.65	101.91	100.3	107.77	111.31	104.11	105.61	106.6	106.03	109.92	101.01	114.2	108.15	106.96	107.46	110.85	98.855	100	106.95	97.902	105.65	102.35	104.99	107.89	99.619	103.51	110.67	104.66	103.97	111.95	108.78	108.87	113.44	108.39	113.29	102.3	104.11	87.877	106.09	109.68
106.77	99.614	105.19	108.61	100.02	101.98	110.61	106.41	106.55	108.75	103.41	102.61	108.49	108.92	109.89	109.68	109.76	100.25	111.72	99.997	114.51	107.68	104.35	108.39	108.78	106.56	114.35	104.39	115.03	111.38	102.65	103.49	105.75	106.37	99.62	98.909	111.85	106.85	113.48	102.68	115.99	106.4	104.21	101.85	105.87	100.65	103.39	113.58	108.13	99.864
111.71	110.87	105.81	105.92	96.868	105.82	95.993	112.55	113.58	100.57	103.52	106.68	108.44	101.05	100.72	104.27	107.05	102.3	106.95	100.25	101.37	108.26	110.03	100.01	102.29	99.35	102.71	98.386	112.29	108.41	97.48	106.49	103.6	104.3	114.75	107.22	112.81	108.99	106.73	98.317	104.16	105.25	106.65	104.7	109.86	103.21	97.792	104.54	104.96	98.673
109.32	103.54	109.14	113.78	108.55	116.18	104.16	104.89	107.33	109.79	106.2	117.24	100.5	108.27	116.13	114.91	112.45	109.08	109.38	108.72	111.87	105.18	119.66	106.74	107.31	102.16	106.7	111.69	107.83	100.45	117.59	113.52	110.08	118.36	107.38	112.2	105.63	110.64	109.39	98.347	108.58	112.83	112.47	111.22	118.22	104.58	121.48	111.48	110.95	108.16
106.79	105.44	104.73	105.16	98.378	106.78	99.572	100.6	105.21	101.31	107.94	108.07	104.86	106.62	101.63	112.1	117.2	104.05	99.492	101.87	103.06	105.59	112.71	107.07	105.55	96.978	101.21	93.315	110.02	103.98	99.714	117.6	108.31	102.71	106.29	106.33	111.61	102.78	100.98	107.39	104.28	105.3	101.98	113.97	108.31	107.41	103.03	109.45	110.74	106.27
104.42	103.25	96.491	95.048	99.422	112.34	102.45	95.768	100.94	97.547	96.545	88.704	99.509	100.6	98.091	92.552	100.43	105.67	96.842	101.05	95.57	101.78	88.163	102.58	101.48	96.393	102.83	106.66	91.779	91.884	109.49	106.71	99.098	97.051	104.73	95.274	104.59	96.532	101.49	106.07	103.01	97.615	105.75	106.68	106.04	98.402	106.59	102.46	97.498	97.758
107.63	98.574	109.04	104.22	100.05	106.38	100.1	98.947	99.966	102.48	106.77	94.354	103.71	111.73	96.433	106.57	101.73	108.95	94.109	103.48	107.81	105.52	109.39	101.62	94.36	109.56	104.84	104.3	99.191	110.11	98.54	104.56	113.2	107.65	102.97	106.3	109.94	100.43	107.06	101.11	93.915	104.88	107.08	101.51	100.78	98.513	99.596	107.19	102.84	101.9
98.689	105.42	113.98	103.6	109.17	116.06	100.03	113.7	100.92	97.379	114.53	108.9	105.33	102.64	104.96	105.98	104.35	107.63	104.13	103.46	107.38	104.29	112.22	101.79	112.35	109.25	107.78	105.37	107.52	109.61	106.15	111.84	105.11	108.08	96.735	109.84	101.16	99.255	106.48	102.29	103.81	110.79	103.98	103.74	98.33	116.36	108.57	107.06	113.13	108.7
108.38	115.2	108.06	106.59	106.08	113.16	104.23	116.24	112.92	110.2	111.05	114.28	109.62	106.79	102.26	120.59	109.4	109.83	99.032	108.69	111.53	114.09	110.25	103.58	117.02	106.31	116.43	110.5	117.85	108.66	117.73	113.87	112.99	109.53	112.79	111.32	108.76	110.37	116.86	106.06	108.85	111.93	116.49	111.15	109.73	103.41	117.86	109.14	106.59	107.54
100.02	93.168	108.7	103.83	99.631	102.12	98.35	103.53	97.08	92.902	92.483	92.066	106.59	99.552	112.02	97.996	103.62	116.53	102.77	99.476	95.588	101.89	99.834	96.017	97.656	93.005	90.4	104.5	98.964	94.396	98.464	101.72	96.516	102.29	92.405	107.77	104.31	93.367	107.49	103.02	98.046	102.91	103.14	106.2	90.975	99.974	102.26	94.409	107.03	96.191
111.84	115.52	113.23	107.84	113.15	97.342	107.65	107.99	107.65	102.52	108.84	110.14	104.21	115.57	109.2	110.54	114.55	98.871	100.55	108.5	112.58	110.6	103.77	101.76	105.45	104.23	102.83	98.968	106.28	108.13	108.1	109.53	106.6	115.37	101.89	99.687	109.35	110.11	107.88	105.07	110.25	107.36	107.38	102.1	100.99	112.38	107.83	103.95	117.94	106.11
103.92	102.47	106.04	101.02	106.03	99.391	101.92	106.51	109.48	112.05	113.35	102.76	117.55	106.69	117.91	105.66	114.42	112.85	104.68	111.15	106.68	106.77	108.33	99.235	110.36	98.64	113.03	106.88	109.27	108.58	112.67	112.94	105.58	107.75	101.37	106.8	120.43	105.13	113.79	113.09	103.82	106.61	103.64	102.3	104.41	108.58	111.84	99.267	106.82	103.78
106.92	102.42	105.37	101.53	106.2	107.69	114.44	108.22	111.02	97.697	105.37	107.38	108.17	111.56	114.31	115.81	105.45	109.93	115.72	114.81	115.23	116.5	109.65	111.18	102	105.34	112.09	107.4	99.191	118.59	97.896	109.46	113.29	110.72	96.924	108	105.3	109.39	105.49	110.09	116.54	106.74	105.42	102.42	111.77	110.6	106.8	106.21	110.48	116.82
108.3	111.74	108.91	101.63	110.29	119.9	105.38	115.62	107.25	96.57	107.12	108.66	114.99	101.43	107.66	101.51	104.61	95.958	109.69	110.04	109.05	109.29	107.7	113.03	102.66	106.94	108.61	108.48	107.37	111.66	105.85	114.85	114.77	115.41	105.46	114.26	104.9	98.859	110.17	111.36	110.36	111.26	104.59	104.22	104.16	103.56	105.47	107.81	113.3	110.77
99.571	116.15	108.4	109.23	115.34	102.43	108.64	104.89	106.01	103.16	107.58	108.78	103.61	111.15	96.589	94.951	110.48	97.918	106.06	111.25	103.49	91.432	109.94	101.57	100.64	104.26	98.772	104.74	103.11	105.24	99.562	116.99	105.12	105.18	98.601	97.107	103.11	107.81	103.1	106.7	101.84	107.51	109.57	109.19	114.38	102.73	101.19	98.306	106.32	106.06
108.28	108.93	107.23	109.96	113.14	116.57	120.01	103.28	113.76	112.93	121.67	112.38	115.32	107.17	108.6	113.46	116.26	109.23	115.66	109.59	108.82	115.31	110.41	115.67	113.79	114.32	122.25	112.21	113.27	117.45	110.37	111.34	112.89	105.6	107.11	116.93	110.18	103.1	106.52	114.56	101.66	113.86	106	107.25	113.06	117.88	111.96	107.26	111.42	108.74
107.18	111.14	106.73	111.06	102.58	100.87	112.78	106.85	107.35	105.06	97.891	115.5	99.363	103.12	100.44	111.18	109.01	103.91	114.94	101.04	97.989	109.04	97.062	111.3	104.61	106.84	114.18	108.45	98.66	105.99	104.57	106.52	104.08	107.19	106.37	104.97	106.19	100.76	107.67	113.65	105.94	104.94	113.25	99.146	105.07	112.82	105.87	101.91	100.12	113.57
93.866	114.81	119.06	106.92	109.06	110.39	113.17	108.58	111.69	99.664	108.76	102.44	112.56	113.67	110.69	104.61	108.36	108.27	112.56	108.42	117.76	108.84	102.64	105.6	105.02	106.31	110.64	115.14	104.49	107.9	106.07	109.02	105.45	106.99	109.03	106.91	101.2	111.09	109.98	115.85	107.42	108.11	120.17	113.75	108.03	108.22	111.11	105.21	101.76	110.1
121.34	116.91	121.23	114.69	120.13	122.93	119.55	114.79	111.53	117.55	117.03	121.78	114.3	117.33	116.55	119.56	111.31	118.8	112.18	127.73	122.27	122.48	125.58	120.22	122.16	117.98	125.28	117.25	124.64	118.88	124.25	117.53	123.4	121.84	117.31	116.38	111.21	116.55	114.51	118.64	118.93	116.79	112.56	117.8	117.73	128.18	123.89	118.25	119.35	116.97
103.45	113.98	104.25	101.37	109.54	107.29	100.68	104.95	103.22	105.73	106.6	101.19	97.269	97.276	110.89	110.1	103.84	94.214	111.12	104.45	94.16	115.93	109.62	107.78	104.37	100.91	111.1	115.01	110.33	116.55	104.95	96.989	101.17	105.49	106.32	103.27	102.3	106.49	118.31	115.1	97.529	103.22	107.65	105.95	106.37	104.85	100.97	111.99	106.23	109.59
103.8	103.89	98.792	95.667	101.18	103.39	105.73	102.12	103.03	95.242	98.329	101.93	93.701	100.14	97.783	98.136	102.26	103.19	97.002	97.695	99.822	95.955	103.84	103.9	96.349	96.945	97.453	97.645	98.12	99.067	103.95	96.924	100.85	99.598	97.76	108.45	97.409	99.415	102.3	102.03	98.286	105.59	112.91	93.91	94.949	95.893	96.21	101.95	102.63	94.299
109.52	113.44	109.18	111.08	116.85	113.62	115.18	102.79	112.01	106.97	116.14	116.53	108.72	108.79	111.1	113.61	110.71	110.46	102.22	107.82	99.796	108.69	109.4	110.68	108.46	110.36	110.17	116.39	116.69	113.48	110.61	116.2	117.2	109.44	109.37	119	115.55	107.27	111.2	116.23	115	101.69	116.53	115.12	110.63	108.96	113.01	105.6	119.12	103.14
107.47	107.43	113.81	116.37	113.39	113.36	110.92	112.72	112.64	108.9	99.888	105.78	112.9	120.07	110.59	106.69	117.93	114.77	105.64	109.24	117.57	110.16	111.68	104.88	113.32	114.32	111.38	113.67	108.04	120.43	110.92	112.39	109.71	118.53	106.43	118.31	109.88	107.51	104.8	116.72	110.54	110.39	102.22	109.56	116.65	119.59	116.12	110.44	116.86	108.11
100.66	104.17	98.252	100.9	109.99	109.11	95.593	103.46	109.12	92.811	105.07	102.28	98.94	101.43	109.21	105.38	94.491	99.576	106.07	98.901	103.14	90.49	99.38	101.19	92.872	97.894	108.25	108	93.362	101.88	97.157	104.47	103.26	93.105	96.39	103.51	98.374	98.061	98.781	102.59	93.744	97.52	94.348	99.661	108.35	96.157	97.265	100.61	97.884	106.23
112	106.81	104.7	108.9	118.75	114.22	115.37	109.56	110.24	111.1	103.38	104.68	112.36	106.28	103.91	110.42	111.3	104.85	106.59	105.55	108.24	103.41	108.13	117.37	99.735	115.21	110.05	116.71	109.23	113.74	111.11	106.6	106.79	109.57	108.7	110.06	107.77	122.06	118.61	108.59	109.45	117.9	109.7	111.75	107.9	104.94	112.34	113.27	101.47	112.23
103.6	100.27	103.71	108.56	108.32	115.19	105.37	106.68	116.48	98.529	95.552	102.68	110.12	107.08	95.26	106.17	98.044	108.74	106.35	100.77	113.95	107.54	103.67	104.18	105.99	104.45	107.59	107.54	105.5	112.26	108.65	108.22	97.381	115.28	115.49	113.94	103.95	106.79	112.92	104.44	106.72	105.58	99.373	104.85	104.15	108.27	108.27	98.261	108.02	105.67
113.6	112.23	112.63	105.39	113.72	95.561	101.77	109.68	108.19	101.23	109.36	111.78	109.83	110.51	107.37	112.77	100.43	104.61	104.34	108.01	104.59	103.86	109.38	99.586	100.38	104.73	110.59	112.38	102.13	99.235	98.879	99.88	103.71	109.08	102.29	113.3	115.97	106.83	104.35	111.55	102.94	104.31	98.416	115.12	93.342	105.04	108.13	111.29	101.31	104.2
100.75	111.82	100.98	116.3	99.082	114.5	106.06	100.21	110.01	105	111.15	110.57	101.04	104.71	108.93	103.74	106.57	106.81	109.7	104.85	105.78	94.503	104	105.33	113.59	107.13	101.42	109.69	103.02	97.354	107.78	111.11	111.32	99.843	104.28	108.11	105.89	107.64	101.04	114.42	104.45	107.61	101.33	108.43	107.54	103.39	99.384	110.08	104.06	114.82
98.631	100.01	109.78	110.44	106.04	111.73	102.71	106.92	107.95	110.29	99.704	102.67	100.97	103.29	106.85	104.55	109.17	107.7	110.91	117.08	101.11	102.93	115.21	117.2	106.52	103.7	95.803	102.79	103.94	98.19	100.22	98.222	96.764	102.85	99.435	103.33	110.51	110.07	111.98	102.51	106.57	112.91	109.54	97.405	102.05	104.48	100.8	107.96	112.99	104.57
112.41	112.65	120.51	114.85	123.21	112.51	117.71	124.03	115.36	120.98	117.48	117.4	119.83	117.44	113.11	120.89	120.54	118.35	114.95	125.08	111.86	121.8	118.87	115.16	115.14	113.47	112.65	119.73	119.49	117.65	118.22	119.8	121.29	112.15	125.33	117.25	115.37	119.25	125.67	115.35	117.11	120.83	104.34	112.81	123.14	107.84	110.73	104.3	120.81	120.23
99.024	106.06	112.13	102.83	107.08	102.15	92.031	97.266	99.487	96.887	97.654	100.49	92.06	106.69	103.74	99.235	95.886	97.134	105.04	96.008	99.653	105.9	90.713	100.17	99.98	104.01	101.11	97.361	97.363	94.406	98.713	99.105	96.986	97.145	99.449	96.159	105.54	105.1	98.14	98.962	93.785	99.494	103.91	100.3	104.31	100.45	103.3	106.17	100.85	104.33
125.94	109.35	114.57	108.93	110.02	114.98	113.46	112.82	111.55	111.38	106.27	107.21	116.48	116.97	116.05	110.03	95.007	110.06	113.16	106.41	115.26	108.37	116.9	117.73	117.98	116.57	104.73	117.33	109.79	112.43	109.27	114.99	105.27	113.59	117.55	111.9	108.97	115.62	111	108.47	114.05	111.43	108.19	111.66	114.53	115.62	108.27	117.63	108.49	111.74
112.54	110.76	125.57	122.08	115.54	123.76	102.95	113.59	106.63	110.66	111.27	104.59	110.43	110.51	116.19	111.29	112.56	117.73	107.57	109.71	112.04	104.27	119.18	108.54	109.92	113.07	114.32	110.11	108.65	115.75	116.03	120.65	110.37	110.8	115.31	122.21	108.96	111.61	106.48	115.15	111.45	105.67	111.96	121.09	108.15	115.24	115.92	117.32	115.01	108.67
111.05	109.94	98.405	103.78	102.65	108.89	107.99	108.55	103.19	110.33	102.14	107.28	104.89	109.56	108.37	110.47	106.66	96.358	101.76	105.36	103.9	104.52	106.5	108.28	97.877	106.5	104.66	106.35	99.946	100.29	103.19	99.432	110.25	108.6	101.65	110.56	105.85	118.46	104.07	105.39	108.31	104.24	112.7	103.28	111.6	103.44	99.702	106.39	108.87	101.71
102.25	113.22	102.22	106.17	120.22	90.275	102.62	101.33	103.59	102.3	100.01	116.68	104.6	119.88	110.8	116.34	102.26	109.04	105.96	102.18	107.88	104.79	105.96	104.37	108.68	105.64	110.52	112.83	102.7	104.42	102.57	108.96	108.42	107.88	103.78	113.5	105.8	109.87	98.735	102.57	110.75	108.08	111.86	106.9	104.55	107.64	110.91	104.37	104.61	101.86
112.08	99.624	106.32	104.89	108.17	111.29	104.65	100.77	107.94	104.9	106.41	109.44	105.16	109.29	114.08	103.89	102.13	97.912	110.85	108.57	104.54	103.1	102.38	95.095	101.86	107.53	101.65	105.67	110.66	102.75	101.4	107.74	99.055	101.67	109.81	106.57	112.5	113.34	109.84	105.41	104.8	102.15	105.34	101.87	102.4	107.13	105.41	98.487	113.75	101.24
109.71	110.74	109.34	96.606	104.11	112.94	100.79	106.31	91.898	103.77	98.269	105.59	94.394	108.37	101.79	111.43	103.53	108.47	107.63	99.971	101.04	102.5	103.65	103.77	96.127	107.46	102.58	101.04	104.13	111.25	111.3	109.72	109.24	105.55	112.5	116.6	100.16	106.84	98.206	96.993	106.61	107.12	106.14	95.815	109.56	100.14	106.28	106.04	104.85	103.35
104.39	100.93	101.27	93.229	97.507	92.053	91.224	99.673	96.902	97.814	88.572	99.048	102.37	110.31	97.334	101.9	99.964	97.142	100.06	114.94	113.39	105.39	107.49	105.18	97.063	95.393	93.794	98.374	102.85	108.47	95.502	100.96	108.55	106.79	89.219	101.88	110.48	107.05	97.833	101.71	97.451	94.598	106.77	96.313	106.47	100.15	101.16	88.571	100.47	104.87
98.652	100.78	96.019	108.64	105.38	106.28	103.62	102.79	103.71	99.484	109.75	99.501	108.93	103.78	111.48	107.22	104.36	105.64	102.09	102.4	102.6	102.18	104.37	115.16	94.894	105.61	107.42	99.578	98.452	101.76	111.92	110.62	108.53	100.84	110.34	100.72	103.82	112.83	107.49	107.37	102.65	101.51	102.55	100.65	104.21	100	101.23	104.28	105.65	110.74
108.76	97.999	109.98	116.33	109.92	110.36	105.39	101.25	105.98	109.07	107.85	115.04	107.05	115.99	115.59	112.26	119.34	110.07	113.93	118.45	118.07	109.08	103.55	108.69	116.12	110.36	109.59	114.84	100.88	106.03	106.05	112.56	108.72	123.72	109.81	116.5	117.18	113.65	105.04	108.11	113.15	105.72	111.4	116.97	108.55	108.47	112.76	100.83	119.96	113.77
112.61	106.58	109.57	96.935	102.65	104.45	114.44	109.44	111.32	100.66	111.26	113.04	101.25	107.77	101.84	108.58	110.21	108.03	115.04	104.74	110.01	109.23	101.37	111.65	111.7	106.74	105.59	97.995	110.84	114.66	98.282	106.21	106.96	105.77	111.62	117.52	109.58	101.37	108.36	109.24	106.51	104.14	109.98	95.605	100.05	106.66	104.78	103.9	98.821	99.404
109.82	99.954	94.626	108.61	106.24	100.16	113.92	108.45	95.582	104.27	104.21	110.65	103.99	104.42	102.44	110.64	102.95	102.6	102.63	115.02	95.291	109.36	112.73	102.16	113.19	101.01	108.82	110.6	102.61	104.68	98.741	104.71	110.23	102.15	104.11	100.39	103.88	103.19	104.85	111.49	93.792	104.04	107.45	99.899	96.394	109.29	109.16	104.06	108.44	99.168
102.27	97.199	108.93	96.239	99.665	99.348	106.93	99.672	93.339	92.399	102.4	99.604	100.57	105.14	101.28	99.276	100.97	96.166	105.49	99.89	103.11	95.44	101.01	112.23	94.257	97.518	100.7	100.59	102.8	99.854	100.02	103.57	90.515	91.046	106.66	97.226	96.204	90.327	102.64	102.75	100.7	110.95	101.12	105.73	100.32	109.39	98.319	98.181	94.89	98.594
103.3	117.31	90.098	99.509	100	110.64	101.93	97.02	104.8	105.44	110.97	111.95	105.15	105.56	103.5	116.85	107.26	109.36	104.26	102.81	104.27	101.11	116.05	108.15	103.04	94.027	102.81	112.52	121.47	97.058	97.875	105.44	113.66	111.48	100.15	112.31	105.11	102.69	102.36	106.17	110.44	100.3	94.987	94.65	114.42	107.77	110.49	109.69	106.56	103.06
109.9	101.87	105.75	108.67	101.74	110.12	110.06	107.39	104.38	107.69	102.6	107.39	97.515	94.389	105.3	93.294	97.959	101.76	99.467	106.4	102.04	99.098	101.8	107.26	105.11	99.868	109.77	106.14	98.412	106.17	102.25	97.382	101.48	106.71	105.48	113.38	111.73	102.26	97.078	102.15	106.84	111.71	99.295	107.51	99.009	98.425	98.666	108.65	104.99	103.71
113.51	105.75	111.61	117.57	115.72	111.14	110.8	109.57	120.48	106.34	118.62	123.74	110.52	121.29	120.44	112.63	120.93	116.62	117.29	110.44	106.18	108.6	100.92	112.8	105.19	116.5	109.15	98.159	113.51	116.75	111.64	114.2	116.19	113.81	113.04	115.79	121.25	112.89	119.06	111.18	112.98	122.84	105.55	109.73	111.62	112.65	110.99	108.65	114.09	115.32
115.93	108.17	105.37	96.628	110.93	111.05	108.55	101.97	111.86	113.17	100.09	105.5	102.48	100.97	101.86	102.12	108.13	108.6	106.8	102.33	107.74	108.31	101.43	111.8	112.46	110.54	105.2	103.59	106.02	105.59	107.57	111.59	99.402	105.27	109.69	113.63	113.03	102.78	109.83	106.84	115.02	102.68	112.97	113.11	101.58	106.49	108.36	99.719	107.06	104.97
111.76	101.86	107.18	105.7	112.29	104.87	106.66	104.71	107.96	113.71	108.97	111.35	115.39	101.34	100.28	100.62	109.79	107.71	105.62	107	113.61	99.665	105.97	108.03	106.39	104.24	109.96	106.29	102.24	99.9	98.624	111.58	107.04	104.25	104.02	107.64	108.29	103.58	103.85	104.14	108.4	100.97	105.81	105.81	102.58	110.22	100.99	101.39	97.282	108.96
107.6	97.209	104.24	110.45	107.8	102.95	100.98	99.302	108.04	101.12	103.24	105.48	106.46	104.45	104.17	103.3	98.222	107.45	94.595	109.9	116.3	113.27	103.94	94.713	110.27	106.42	108.88	100.9	107.72	100.28	103.97	105.52	102.63	105.63	98.583	98.08	101.41	103.94	115.38	103.95	105.15	103.88	117.56	109.05	107.68	106.28	105.22	111.61	103.42	113.1
102.44	105.71	102.57	111.46	109.01	109.04	112.64	115.24	103.75	111.66	111.13	112.68	116.01	116.32	111.88	111.95	122.78	112.73	112.68	107.67	112.26	115.87	106.06	114.09	120.36	107.72	112.31	116.4	109.5	109.88	114.85	120.48	108.37	104.62	110.69	109.56	116.16	113.41	111.58	107.83	113.93	100.76	112.42	119.46	111.89	111.59	115.74	116.71	114.97	120.99
98.681	111.26	112.96	111.5	113.58	100.68	105.89	100.84	107.86	104	110.05	103.7	104.53	108.7	104.94	114.04	101.55	111.14	107.89	111.55	96.583	97.147	106.78	104.86	103.26	100.51	112.84	112.62	101.21	109.95	109.6	103.64	105.08	111.87	109.58	114.3	109.75	106.07	100.1	103.48	103.32	115.42	105.45	104	106.17	106.13	111.42	110.79	112.23	108.23
92.775	100.8	98.987	102.45	98.827	112.09	102.71	100.31	108.27	102.79	97.055	103	94.943	96.105	104.95	114.82	101.42	99.554	98.693	94.248	101.27	96.915	103.16	96.375	94.406	97.086	104.77	108.14	100.22	98.772	94.509	108.37	98.188	98.797	96.244	102.68	102.11	97.419	95.007	99.758	98.397	106.14	97.589	103.49	105.46	106.9	95.944	99.257	95.15	98.902
106.08	109	110.34	111.51	110.44	104.22	109.54	109.52	114.26	102.9	107.22	115.04	106.78	101.61	112.5	106.24	109.06	103.64	105.23	109.51	101.9	117.16	104.59	111.39	98.468	113.06	107	109.52	108.02	110.16	116.8	103.68	101.45	105.26	98.138	103.78	101.13	106.97	101.08	108.82	107.12	95.579	102.92	110.63	106.03	106.3	100.88	109.06	101.8	104.96
109.56	107.44	104.13	102.25	113.02	95.108	105.25	103.33	106.35	103.33	101.22	108.74	100.52	103.93	103.66	106	110.97	109.31	108.24	101.02	107.17	103.94	99.745	105.75	103.62	101.98	111.86	108.13	113.41	106.11	111.04	103.97	104.39	112.63	105.32	99.642	107.14	103.08	113.42	103.21	105.31	118.39	104.74	108.48	102.38	104.65	105.4	109.15	96.1	117.01
102.63	102.98	109.78	105.63	104.76	104.05	112.1	106.95	98.58	102.11	99.793	114.07	104.92	99.685	103.4	104.52	110.88	103.75	95.648	105.63	96.217	105.13	110.02	99.455	100.9	115.15	117.02	103.99	105.84	105.1	103.2	110.28	98.87	102.61	97.806	99.028	111.71	102.99	108.66	103.78	108.93	99.579	111.35	95.226	101.21	111.86	104.64	93.764	102.42	104.09
111.8	113.87	115.4	113.56	115.61	110.78	116.35	117.05	112.08	114.58	108.07	113.18	106.73	111.64	122.76	114.6	105.05	103.08	114.73	121.12	113.42	110.85	115.36	124.52	99.64	100.41	101.28	112.25	109.62	115.61	102	109.36	101.02	107.39	106.13	118.37	105.66	105.37	107.08	113.04	103.47	114.58	105.88	108.31	108.15	107.53	111.95	102.28	105.58	113.85
110.75	107.84	100.7	102.61	109.05	110.35	107.9	111.96	98.634	110.47	112.17	100.87	101.88	112.29	102.01	105.7	93.921	107.51	98.734	100.8	105.23	108.17	110.8	105.41	113.75	110.07	110.88	109.84	103.04	115.07	98.23	99.511	101.32	92.323	105.47	113.17	97.716	98.894	98.443	105.29	110.76	98.618	106.25	106.84	96.313	103.29	100.74	103.23	114.22	103.43
101.26	92.798	98.41	113.82	99.253	101.34	102.17	109.02	103.67	105.67	110.17	110.38	97.347	111.44	102.29	101.96	112.62	109.61	107.06	99.892	101.87	106.03	103.96	107.09	106.74	113.14	110.16	98.813	106.9	99.488	98.866	106.82	103.37	104.75	106.78	111.48	101.6	104.21	105.21	98.293	113.55	99.279	97.142	105.91	103.96	105.47	107.12	108.01	112.03	105.81
109.36	98.115	105.1	100.93	113.97	103.32	104.74	97.698	100.41	105.7	101.72	106.55	96.031	106.11	114.53	102.07	101.21	106.05	99.713	103.09	104.91	112.12	106.4	102.26	101.92	101.8	106.84	105.16	110.25	96.368	103.27	103.37	111.66	112.52	103.08	98.392	94.223	96.745	101.22	116.42	108.73	94.302	99.847	100.64	99.466	104.86	109.92	109.57	105.17	99.4
103.92	110.21	100.36	104.07	102.79	110.61	103.99	95.524	102.31	111.7	107.98	112.1	95.726	103.75	108.24	101.92	102.49	102.17	103.79	100.37	109.39	95.197	99.355	102.76	102.36	112.24	110.11	105.19	108.61	110.21	101.56	103.9	104.13	102.78	117.22	102.99	90.517	103.76	111.43	110.71	108.19	107.45	109.24	106.32	105.37	106.34	101.5	105.16	105.37	101.91
122.07	114.93	111.18	114.49	108.58	115.52	111.16	115.31	115.42	107.72	105.52	109.1	107.63	118.34	115.19	120.98	107.56	114.69	113.53	112.22	108.7	114.09	113.47	113.22	106.76	116.2	110.31	117.7	109.24	116.46	107.85	113.74	110.51	113.87	113.38	107.53	118.9	108.99	102.78	112.56	108.83	105.26	114.38	107.4	111.71	111.62	115.38	119.28	115.29	115.1
109.25	112.31	113.57	113.84	112.08	107.12	115.84	107.67	103.71	115.78	97.669	108.18	112.54	109.07	108.6	109.74	110.51	108.19	112.45	113.74	109.29	117.86	114.31	109.3	112.22	117.39	108.66	109.95	113.12	114.1	109.03	104.16	104.81	122.54	114	104.69	103.63	103.95	109.91	113.29	107.4	113.88	113.37	112.45	118.97	108.52	110.75	114.51	114.9	100.61
112.94	126.55	120.29	119.14	110.36	115.74	117.96	121.62	117.25	119.23	118.05	116.13	116.68	117.15	116.64	119.24	123.72	108.02	118.26	115.2	120.6	126.02	116.26	120.87	121.67	123.06	119.55	111.23	119.01	117.89	114.61	124.22	111.43	123.12	116.62	112.96	124.7	126.54	122.59	114.88	110.82	114.33	114.53	123.24	114.76	123.02	128.75	123.11	115.51	115.41
110.03	109.87	104.75	91.603	112.5	95.125	91.48	93.791	105.17	100.88	95.485	96.721	95.045	104.29	93.448	94.804	100.09	100.91	99.016	96.616	103.86	103.97	101.06	98.352	93.972	98.708	100.48	102.8	98.455	101.45	102.4	103.98	102.15	105.75	94.438	104.59	96.279	101.81	105.87	111.03	95.569	97.262	104.63	94.901	99.857	91.13	102.8	100.96	104.6	99.883
102.22	107.37	107.8	107.01	99.051	104.42	108.44	101.28	114.19	111.8	112.24	99.712	113.93	102.68	107.05	104.3	101.57	105.98	106.68	115.65	103.02	98.659	105.1	103.63	97.022	104.9	105.55	102.54	103.11	101.64	109.89	111.38	105.71	100.92	92.715	110.38	98.399	102.04	108.78	114.99	102.98	112.18	101.27	109.53	110.08	107.47	105.78	105.05	102.8	110.8
112.73	109.99	114.25	111.67	112.57	123.93	121.17	118.93	125.48	119.15	120.33	123.11	128.12	114.52	115.61	122.02	113.82	125.33	124.64	113.89	115.6	116.47	117.09	121.46	121.17	112.76	120.16	117.14	126.05	114.24	118.45	122.52	127.14	108.52	116.44	124.25	118.14	112.13	120.56	120.06	125.41	110.36	118.01	114.89	115.58	124.75	114.92	123.33	122.03	121.32
114.41	107.43	103.67	110.69	103.14	108.36	110.46	104.68	107	110.52	115.28	108.12	111.62	111.15	112.22	108.17	102.7	107.13	105.32	102.14	106.44	101.63	107.92	111.69	98.498	104.18	108.55	104.79	100.72	99.818	99.93	100.77	102.08	114.58	95.265	114.92	94.807	99.873	106.71	99.698	109.43	98.093	105.93	106.23	107.18	104.12	93.785	116.91	100.76	105.42
98.416	93.002	98.533	94.846	102.24	103.51	100.01	101.76	98.125	96.476	96.659	104.25	101.91	92.994	99.878	96.314	104.43	104.55	101.41	105.6	95.505	91.788	90.299	100.53	101.23	101.73	94.948	98.572	99.739	93.145	97.932	97.206	103.99	111.41	103.66	101.93	105.12	105.51	102.34	98.998	104.98	105.27	100.52	98.979	94.378	92.343	96.437	101.48	90.845	107.05
110.68	108.99	109.06	101.57	106.84	101.28	107.91	100.23	112.88	107.68	105.96	113.77	103.42	107.37	107.64	101.41	104.09	100.07	105.64	108.23	104.58	105.18	103.19	107.13	105.8	111.42	108.96	110	98.402	108.96	95.89	109.37	105.8	114.47	102.68	97.812	106.14	103.46	103.9	100.11	106.88	100.8	99.979	109.09	102.55	97.261	111.96	105.62	103.4	101.36
105.44	99.911	106.43	104.51	108.64	112.79	99.489	117.66	108.94	111.62	110.77	99.206	102.81	107.05	110.92	109.04	104.61	108.61	108.35	116.09	117.81	100.81	104.63	107.39	110.2	103.97	111.02	105.37	105.45	111.9	106.63	104.79	100.92	110.22	102.93	108.86	112.32	101.55	114.91	109.83	108.69	105.35	108.34	115.67	109.11	110.13	104.17	112.29	102.94	106.02
111.46	109.03	100.13	101.03	109.86	107.24	103.37	105.27	112.01	110.56	104.2	108.46	100.26	108.6	107.26	102.1	106.53	106.84	104.27	110.59	103.35	102.95	109.37	102.61	108.46	110.37	106.65	110.02	109.51	107.68	107.89	120.11	110.28	109.71	109.56	104.2	113.04	100.81	105.66	98.725	101.49	104.26	108.26	105.54	113.92	108.54	94.324	109.09	113.24	104.27
121.89	107.67	100.64	104.58	117.7	108.1	110.05	110.14	118.89	113.65	110.32	110.16	117.88	114.89	118.46	115.36	110.81	115.34	112.74	114.28	104.13	113.53	106.65	109.96	115.87	108.1	111.68	111.58	111.94	115.89	117.51	112.24	110.77	106.02	107.38	103.09	105.6	105.75	116.94	107.1	113.63	110.02	114.23	108.95	116.02	110.3	108.3	111.92	121.16	110.51
103.03	96.524	104.4	110.86	109.82	105.05	114.9	105.84	102.35	107.49	100.19	108.12	103.8	112.85	109.45	102.31	112.96	110.56	115.82	107.67	102.26	108.3	106.86	111.3	105.87	110.6	102.65	117.98	106.94	116.7	105.11	102.67	114.92	108.42	104.18	103.55	106.89	107.39	104.57	105.65	115.75	111.88	118.26	106.93	114.43	104.52	102.76	109.46	102.87	114.79
97.854	112.56	103.82	114.67	102.74	119.06	109.68	122.94	117.21	108.21	106.67	111.19	105.29	117.83	107.54	107	122.57	108.94	109.75	114.69	106.54	114.95	114.78	110.98	115.42	114.51	110.17	112.37	99.064	118.06	112.73	111.17	117.62	111.72	112.43	108.54	116.93	111.97	109.18	112.94	113.51	115.76	109.08	113.77	102.56	109.98	117.84	103.06	109.39	109.95
113.21	111.4	115.7	111.16	112.15	112.49	113.08	111.53	114.44	108.18	116.53	111.14	123.13	111.01	109.78	107.04	107.1	118.16	108.08	118.41	107.98	109.92	116.53	102.55	119.65	109.47	114.64	119.24	114.87	110.05	110.7	115.1	115.85	111.19	106.61	111.45	110.68	110.89	115.82	110.83	122.62	108.13	115.49	109.14	108.79	110.39	109.46	111.41	105.71	108.11
104.91	108.87	111.27	105.42	102.43	112.69	106.49	106.73	99.028	93.792	104.79	101.81	109.15	103.52	103.42	96.759	102.06	112.21	97.686	115.28	99.592	106.43	103.94	108.72	101.19	104.72	101.25	106.18	110.31	103.88	108.09	108.76	113.52	109.1	99.963	102.56	100.74	108.1	111.53	104.89	113.27	104.13	98.151	109.62	104.95	104.91	100.05	97.91	103.26	109.93
103.96	110.75	112.6	106.36	102.08	110.48	113.45	99.054	113.62	102.68	101.74	103.14	104.88	109.56	109.66	114.21	112.76	105.16	108.43	100.87	105.1	114.83	107.28	106.67	112.34	108.52	102.27	103.73	109.4	106.72	108.28	106.9	103.54	98.259	107.2	104.07	102.28	107.43	103.37	106.68	103.14	105.37	114.18	95.042	111.66	91.8	102.37	114.27	108.18	102.48
114.64	116.16	104.28	118.34	115.3	109.61	106	109.28	114.76	107.55	111.93	108.73	107.45	113.65	117.82	116.14	104.4	112.3	100.16	111.05	107.95	120.98	112.14	107.12	104.37	112.76	110.94	113.02	105.08	119.9	106.43	116.2	108.58	116.42	122.5	112.78	113.9	109.37	119.79	108.37	112.69	115.85	110.13	109.61	113.65	113.65	104.35	112.11	117.26	111.94
100.35	100.75	103.74	111.24	107.03	100.89	97.439	102.71	109.28	106.66	106.18	110.93	91.533	115.47	101.96	110.98	108.02	104.79	108.15	104.77	110.16	100.74	103.87	107	103.26	107.68	103.62	110.04	101.98	105.5	110.29	101.87	112.05	97.644	106.19	100.68	113.35	106.34	109.62	104.36	113.14	105.3	103.75	94.789	104.51	101.77	111.78	113.25	97.425	109.95
106.66	96.408	96.287	108.31	101.77	110.45	104.16	97.023	101.06	101.48	106.06	99.339	103.97	108.72	104.2	105.86	101.54	97.676	100.51	103.55	107.44	103.53	107.04	96.178	108.77	106.35	101.85	100.46	101.38	100.31	103.98	96.805	108.89	111.28	101.04	103.4	97.548	109.85	98.596	101.48	98.267	104.18	108.35	113.57	105.34	106.77	96.797	101.3	100.33	92.816
118.57	120.7	120.45	116.66	110.27	112.01	118.49	114.74	108.88	118.43	108.4	122.78	119.64	115.93	109.57	128.01	115.21	123.92	121.72	116.81	112.58	118.47	133.83	120.09	115.06	113.83	114.56	121.23	119.55	119.06	119.76	118.53	122.88	121.31	118.62	115.59	122.24	122.11	117.88	114.12	125.42	116.36	104.55	118.22	115.91	123.43	113.75	120.94	122.93	118.02
108.58	100.64	100.01	107.21	96.804	115.97	109.81	101.24	105.65	114.31	108.57	109.41	115.18	108.13	118.71	107.83	99.595	102.18	106.45	106.7	96.481	106.85	105.8	104.52	107.56	108.25	102.35	108.8	96.141	113.29	101.71	111.16	110.43	98.223	99.889	110.8	103.72	105.29	104.39	106.96	104.43	105.42	112.29	104.85	105.52	101.34	110.76	99.328	99.756	103.85
87.87	103.03	106.98	107.99	103.27	101	104.46	99.329	107.38	100.14	98.99	97.123	107.85	104.3	104.07	105.3	106.43	95.139	103.88	112.64	104.28	100.48	102.17	106.36	104.81	100.92	106.36	103.67	100.96	106.5	118.46	101.2	100.45	108.11	103.56	107.48	105.33	109.04	100.99	109.08	95.902	101.82	100.97	104.45	103.49	104.27	116.22	118.23	102.95	101.48
113.94	121.31	119.54	106.8	102.85	107.81	114.81	110.99	102.01	114.67	108.78	104.57	107.7	112.29	106.85	109.59	121.19	114.2	117.02	113.55	112.99	110.74	116.56	112.14	118.39	114.36	107.7	113.78	114.68	113.96	106.54	116.87	109.89	106.72	112.37	112.28	114.99	107.83	116.88	104.51	106.1	105.74	120.98	114.49	115.65	112.49	116.14	105.86	108.55	110.94
102.65	104.95	109.68	118.78	100.92	102.46	107.88	102.29	109.69	94.745	104.05	103.42	107.57	109.36	100.22	100.79	107.1	104.26	104.23	105.63	97.45	105.8	111.24	107.5	114.95	100.35	102.19	112.82	108.28	106.38	109.1	103.39	110.94	97.999	99.894	108.4	106.76	106.83	108.94	102.55	114.21	112.88	107.94	100.76	101.17	100.72	105.91	110.18	108.71	102.49
105.37	94.306	107.38	109.98	104.06	105.07	106.18	104.43	110.79	107.21	106.79	105.22	106.96	112.69	105.75	97.97	101.23	110.33	107.37	110.42	109.66	99.998	104.92	102.95	108.42	103.05	107.21	105.56	100.96	101.04	111.04	101.62	118.19	104.76	113.62	109.64	106.77	101.39	107.73	113.19	102.2	110.3	113.57	101.27	107.5	105.5	105.22	99.001	106.42	111.51
107.06	101.87	102.83	103.49	102.45	100.95	104.53	100.08	102.35	111.73	100	96.406	104.26	105.64	115.43	106.99	102.35	99.292	111.26	100.93	106.9	105.68	109.06	103.6	106.03	105.34	95.997	101.1	110.81	100.14	97.111	118.07	105.6	105.52	104.18	102.88	109.25	104.26	111.28	101.35	110.41	96.368	96.044	107.35	116.49	102.04	108.99	98.156	103.18	105.72
113.02	111.56	118.78	108.94	110.93	110.01	112.72	111.78	110.16	111.88	111.13	102.99	109	115.43	116.34	114.44	114.92	105.63	111.04	102.24	110.2	114.04	111.54	105.04	109.94	110.42	109.32	108.46	114.99	112.28	110.93	111.35	113.51	118.11	102.31	107.81	115.04	113.88	116.11	114.92	112.75	109.83	108.77	108.2	111.35	109.29	116	116.95	109.2	112.77
89.055	101.83	93.243	94.612	98.877	100.9	97.353	105.68	106.07	93.847	106.42	97.533	108.57	101.11	93.744	99.289	107.4	105.82	108.27	104.41	96.482	98.232	98.891	97.561	97.824	96.744	105.39	103.16	90.069	101.51	96.353	105.87	97.401	103.2	98.433	102.89	95.135	97.529	105.85	90.764	96.511	99.709	89.838	112.64	103.09	107.66	102.57	91.961	114.87	100.34
110.71	112.81	113.2	107.18	110.47	115.65	101.46	110.63	123.1	111.15	111.94	110.07	122.29	113.15	112.16	112.2	114.57	106.87	109.77	108.81	119.68	101.83	107.41	114.88	111.43	105.61	113.12	110.16	120.69	118.15	118.03	102.34	111.65	110.5	115.65	106.1	112.45	116.71	110.01	107.97	116.62	108.31	115.84	107.74	115.32	107.21	104.54	113.3	118.7	114.14
88.788	91.5	103.06	97.876	110.06	105.33	101.56	100.69	94.558	89.618	100.94	102.56	101.74	103.19	89.255	107.97	98.434	97.482	99.772	98.718	95.361	99.118	101.91	93.863	94.438	100.44	89.649	100.49	92.479	102.57	99.976	101.32	93.181	97.977	106.64	87.791	98.112	98.177	101.61	106.94	101.59	95.486	93.347	95.583	94.679	94.867	111.02	113.54	93.991	98.905
102.51	108.72	105.44	107.68	112.8	102.9	108.82	110.62	113.11	103.64	108.65	106.73	102.95	104.19	108.52	101.17	108.02	100.64	106.83	108.85	93.241	108.5	106.63	107.7	107.33	106.83	106.86	115.98	105.39	117.55	100.19	99.345	105.42	101.74	95.359	105.55	95.2	108.09	98.265	91.565	106.72	112.11	105.72	102.44	107.1	114.43	110.73	117.58	108.38	107.4
118.25	109.63	108.34	110.46	113.24	110.4	114.68	109.44	117.25	111	105.98	107.24	106.57	106.64	117.38	105.03	113.64	108.16	106.62	114.55	106.14	117.93	108.14	105.04	104.31	101.52	102.21	106.26	111.84	118.71	111.65	113.09	110.01	114	117.92	100.04	109.68	102.55	113.59	112.91	105.33	113.08	109.96	107.39	113.67	105.23	112.02	110.88	106.56	108.26
107.46	105.19	112.31	115.56	105.04	113.93	106.5	105.47	99.036	106.8	108.58	97.04	102.4	113.1	110.86	99.905	106.17	105.35	110.07	97.606	110.67	99.615	108.84	102.54	106.48	98.799	103.01	106.15	107.08	112.26	108.7	98.533	108.82	113.33	102.96	107.47	110.74	107.48	105.81	107.86	102.12	101.51	113.27	98.977	107.67	112.26	103.2	110.64	105.64	107.92
102.1	100.38	108.87	105.89	110.37	100.68	105.16	106.5	100.53	109.15	104.06	104.02	107.05	101.57	114.23	98.471	112.79	108.17	102.71	106.27	107.1	110.81	106.2	105.95	101.36	112.68	106.63	105.88	108.88	108.69	103.78	108.38	105.03	101.94	104.84	110.22	105.72	108.55	107.73	100.33	104.82	106.97	108.61	111.51	99.945	108.97	116.62	106.59	97.742	111.64
106.27	104.3	103.83	106.59	104.01	97.605	100.72	110.37	105.25	104.54	111.66	95.802	106.24	104.48	104.19	109.39	104.24	105.46	106.61	103.98	104.57	114.34	100.53	100.44	106.63	107.35	110.61	103.34	100.51	102.36	105.16	108.24	105.54	108.14	104.54	108.47	105.8	109.99	99.84	107.23	109.28	111.03	104.81	110.13	92.056	105.86	107.29	105.81	95.334	101.58
113.37	104.38	102.59	107.61	97.943	99.522	107.39	109.77	101.27	100.86	107.42	112.56	101.44	114.99	109.86	104.9	102.83	115.47	113.61	103.7	111.48	109.88	99.797	111.39	107.79	108	104.84	112.05	97.854	99.3	109.54	104.21	113.28	108.8	101.03	116.51	111.93	100.05	110.2	117.77	114.27	105.91	105.73	99.522	100.91	109.46	102.87	112.18	104.25	102.33
106.27	111.88	101.49	102.2	106.35	92.486	107.03	103.34	104.09	102.69	107.51	106.34	109.16	98.391	104.34	106.98	101.16	109.35	109.78	109.15	107.3	101.53	103.3	101.44	117.78	105.7	107.71	101.77	110.32	109.44	111.03	109.38	104.9	103.25	103.05	105.17	107.84	102.01	109.69	104.81	108	111.11	95.361	106.71	104.94	104.16	105.42	108.24	107.34	101
104.36	103.29	97.57	107.17	103.48	98.819	105.18	103.2	99.829	103.75	106.4	99.853	96.752	96.771	102.53	99.704	100.08	106.27	90.306	109.22	100.91	97.132	99.195	102.27	104.82	100.56	101.48	95.512	98.206	96.539	102.19	102.22	103.75	98.36	90.137	102.04	98.982	99.858	106.36	101.8	98.83	100.35	95.624	100.98	98.517	101.99	110.79	108.75	94.921	99.058
121.66	109.15	112.86	99.808	112.16	117.65	113.03	105.5	110.51	111.17	116.14	114.03	106.43	121.23	108.08	108.71	106.43	112.4	110.07	115.15	113.59	103.1	111.04	107.61	117.57	108.77	110.8	114.52	114.83	118.11	107.43	104.43	119.77	107.64	114.8	105.88	105.52	110.18	105.87	107.1	113.33	102.43	105.22	113.43	108.46	104.71	116.89	116.2	110.6	108.19
105.4	100.45	95.963	116.85	107.08	110.42	104.26	106.91	106.34	99.093	85.435	106.14	100.63	106.98	113.99	102.25	107.49	99.736	107.26	97.267	107.73	103.01	108.78	111.73	105.82	99.258	101.55	100.33	111.67	105.82	115.39	91.454	100.46	106.36	103.58	93.425	97.126	107.72	111.44	100.18	111.28	113.59	103.9	103.39	109.72	97.996	99.693	103.74	106.1	104.87
113.12	108.3	106.97	97.263	106.22	110.72	108.83	103.05	106.63	111.72	98.247	110.34	111.19	106.28	115.21	105.48	109.5	113.51	99.414	110.92	103.71	108.1	101.32	109.48	103.56	100.27	108.33	104.92	112.12	111.65	100.45	100.21	93.384	115.62	106.45	106.26	107.45	100.19	106.36	102.2	104.13	106.53	109.56	104.11	110.53	97.991	104.47	111.38	103.74	100.49
101.18	110.05	107.42	104.15	105.63	103.96	106.14	99.463	105.48	101.68	109.72	107.75	107.69	106.72	109.51	100.95	102.93	107.37	94.839	113.47	96.836	101.47	106.89	108.62	103.94	101.64	103.26	103.49	110.11	113.08	112.87	110.59	107.25	109.23	111.56	107.06	105.41	106.01	106.78	114.68	106.76	114.04	111.35	101.35	103.29	99.896	111.71	101.64	104.27	105.5
107.73	109.36	114.2	111.68	109.62	118.01	105.98	110.9	111.95	109.3	111.67	112.82	97.362	114.97	110.82	113.85	110.77	105.1	113.97	110.99	116.25	102.06	109.97	118.49	115.06	108.9	109.11	113.74	111.78	108.49	108.06	108.73	114.24	107.81	106.67	100.9	105.22	123.38	111.45	117.19	113.82	115.28	110.78	104.63	111.34	114.98	116.02	117.27	108.47	111.05
108.93	113.7	107.89	108.78	110.19	105.5	103.12	109.19	110.01	108.88	107.76	99.887	99.003	103.5	106.47	100.16	102.99	107.55	107.46	103.99	107.03	111.09	107.26	108.38	100.34	111.46	103.68	107.12	109.78	103.29	105.97	105.9	96.276	100.27	95.812	92.461	101.1	106.62	106.38	97.832	105.6	104.13	101.76	97.974	106.38	109.15	99.189	102.37	104.59	98.805
117.18	110.32	102.57	111.83	116	119.3	115.23	107.86	119	108.53	110.77	128.63	105.91	106	106.29	114.21	115.59	117.74	112.1	112.59	113.63	104.82	113.45	110.52	114.18	105.67	111.77	109.26	116.35	109.56	107.3	120.62	109.55	110.73	107.92	115.43	110.69	103.5	112.76	116.45	112.76	113.53	111.74	106.03	109.8	114.95	110.62	106.85	113.2	115.95
105.12	103.22	97.27	103.3	101.5	104.34	120.58	114.54	104.91	107.26	103.31	100.04	108.66	103.3	105.09	103.2	108.37	104.19	102.02	103.72	108.13	100.32	113.7	105.93	113.82	112.22	109.47	111.32	105.58	102.81	109.42	106.12	113.25	102.28	110.18	107.78	107.59	98.062	107.39	102.1	107.21	113.07	114.35	106.94	96.006	105.53	104.25	107.65	99.928	108.22
116.63	104.22	107.1	105.49	97.288	108.9	101.9	103.92	118.21	107.92	105.35	107.79	113.01	113.55	101.22	104.86	105.62	111.29	107.43	100.9	112.83	102.8	106.95	105.23	105.94	108.4	108.85	105.82	107.18	106.73	114.09	101.35	106.88	111.84	107.68	105.2	108.77	107.45	99.964	104.89	120.05	100.94	103.35	102.28	100.93	109.43	99.961	112.26	97.507	103.52
106.57	105.14	102.19	98.296	111.79	97.641	101.6	101.15	105.22	106.79	109.26	112.42	103.55	101.63	102.63	114	105.29	96.424	107.12	116.66	106.11	104.04	106.33	102.42	105.81	102.65	107.34	100.43	111.34	100.53	104.33	98.018	106.15	102.57	96.902	106.58	96.739	105.04	106.57	111.29	103.94	102.54	99.929	99.411	98.011	103.36	98.95	109.36	100.37	103.5
111.06	108.09	114.41	109.1	105.53	107.08	126.09	116.63	107.66	111.2	118.59	113.03	116.23	109.96	112.26	114.27	108.89	106.39	110.77	111.79	112.96	115.2	110.07	108.12	116.3	113.41	112.26	114.68	121.26	110.76	113.29	106.78	114.57	100.97	108.61	109.9	109.73	115.99	117.56	107.54	111.62	114.5	101.88	110.84	108.91	115.92	112.55	113.93	114.11	115.57
98.086	107.78	115.49	101.83	108.23	101.59	113.27	98.365	112.65	109.58	103.93	108.36	100.89	107.88	110.23	107.24	106.12	110.55	114.07	112.71	106.17	101.73	105.77	105.01	102.02	103.34	100.19	100.21	107.41	104.37	112.56	102.4	104.63	95.922	109.81	104.42	114.56	113.83	106.18	107.56	101.05	108.63	99.469	95.524	113.83	97.505	108.75	106.54	103.57	98.055
105.94	110.74	108.94	104.43	103.04	104.8	114.26	111.98	110.93	105.78	104.31	114.05	109.04	110.88	109.24	110.4	108.01	104.53	103.67	107.21	106.99	112.83	113.31	102.28	114.45	110.1	103.8	113.71	105.42	105.47	102	103.98	106.75	98.513	98.995	100.49	107.99	106.84	102.36	103.11	100.18	107.31	107.23	100.69	108.16	111.59	110.01	95.195	100.18	113.14
95.471	106.71	103.29	101.45	100.8	108.86	113.01	101.72	101.69	107.32	103.77	108.71	109.24	102.95	106.99	111.56	103.57	112.42	101.43	105.6	113.47	109.27	104.29	107.92	102.66	106.95	98.474	104.12	101.76	96.006	103.32	104.87	106.39	109.11	96.501	108.61	111.3	105.71	103.41	93.481	109.67	97.788	105.3	101.27	102.88	114.18	105.41	113.69	104.08	104.67
99.308	94.879	101.8	109.03	105.88	96.162	107.17	108.46	98.967	102.21	99.528	97.144	99.633	99.178	97.308	99.56	96.766	95.904	99.905	97.543	103.19	103.4	105.36	97.688	99.662	98.686	100.94	104.22	105.63	90.451	96.777	99.045	99.403	98.262	101.37	107.62	93.058	106.6	101.16	101.09	95.056	97.674	94.814	106.55	93.707	101.73	94.425	102.1	105.15	99.886
118.56	104.42	112.59	114.91	106.57	111.29	108.61	107.39	110.89	100.91	111.84	110.01	104.97	112.31	110.7	108.53	95.734	117.58	97.832	109.28	96.121	102.54	105.72	111.34	111.69	103.18	107.29	104.39	114.42	110.24	115.53	100.79	103.28	118.37	99.744	108.99	106.91	101.94	105.47	102.55	99.703	110.32	103.5	105.61	116.6	103.64	104.08	108.79	109.5	107.73
109.9	98.734	104.75	98.774	99.823	104.66	102.75	109.77	106.03	106.56	111.51	109.8	95.391	106.95	110.28	102.12	99.978	101.52	113.12	110.69	100.94	109.38	108.76	102.86	108.79	110.07	105.57	109.76	102.4	110.96	108.8	112.25	99.215	103.83	101.52	98.536	96.536	102.01	102.48	102.73	106.22	106.86	107.22	102.86	101.72	106.64	110.72	115.53	109.98	103.58
117.58	120.48	113.77	108.98	108.16	114.19	117.07	99.011	120.76	113.84	117.16	108.78	113.23	116.42	114.05	107.6	109.18	115.36	114.77	102.47	111.49	104.09	107.78	113.44	114.58	109.55	113.7	116.43	120.22	110.42	111.4	113.71	125.28	109.88	109	112.31	111.51	108.03	110.1	115.79	109.85	110.58	110.97	105.32	111.84	115.17	114.5	109.46	106.45	121.65
113.73	104.17	100.92	98.528	112.56	105.66	108.02	111.3	103.64	102.81	107.92	105.79	104.43	107.81	112.15	116.22	106.98	106.81	110.51	110.34	108.56	103.37	105.54	101.26	109.77	102.64	104.84	106.5	109.1	115.81	106.18	111.55	102.29	102.31	113.74	107.32	106.5	106.09	110.5	108.49	106.22	109.26	112.99	107.18	106.23	100.76	103.94	102.43	109.07	110.52
106.87	102.53	96.057	103.27	101.48	98.6	92.294	106.49	103.7	98.803	104.71	106.98	108.89	99.126	101.45	105.03	98.617	97.839	97.748	101.8	91.509	101.57	94.238	102.44	104.05	96.803	93.858	94.471	99.627	94.699	99.237	101.66	87.3	97.713	109.16	103.55	107.78	102.75	96.021	96.714	97.289	97.703	109.52	94.945	97.198	96.758	98.198	96.558	98.719	97.916
116.62	113.88	103.46	106.07	114.93	112.94	110.44	116.06	105.84	100.39	106.93	118.45	112.35	112.22	107.89	112.64	102.86	110.73	108.8	117.76	117.75	112.36	107.7	107.85	115.48	105.26	106.19	116.96	108.2	113.9	108.79	120.39	114.75	109.91	113.74	110.65	113.38	109.81	114.87	110.21	98.358	108.36	105.76	114.06	114.68	107.58	108.47	105.8	120.53	111.06
101.49	109.34	109.01	107.89	110.08	118.45	118.29	110.48	109.38	107.66	111.32	123.18	100.46	106.89	114.89	108.26	111.11	112.82	101.84	103.43	103.36	105.27	103.9	104.71	111.16	112.96	115.81	103.03	118.78	108.5	108.53	110.62	103.01	114.8	104.9	111.98	105.1	119.25	109.51	113.9	105.78	113.32	112.86	106.16	101.21	106.4	106.37	109.03	96.798	115.28
102.06	103.2	111.76	99.376	112.67	108.49	109.91	107.37	103.2	104.27	103.29	117.96	105.73	106.85	104.9	102.78	109.5	109.39	103.27	102.34	102.43	102.51	110.16	100.82	112.2	103.16	117.11	106.38	101.51	102.53	106.59	93.609	111	110.22	104.68	105.86	113.13	105.96	109.91	110.46	115.26	101.79	104.94	94.451	112.95	109.87	107.73	115.32	104.76	100.2
111.29	109.04	119.18	116.66	114.98	113.81	110.87	113	112.28	105.06	113.28	109.37	108.92	110.64	106.86	110.92	109.18	116.7	109.89	105.19	100.56	110.63	116.12	106.33	105.67	108.32	107.11	114.92	107.11	116.21	112.74	115.91	109.78	105.14	116.78	116.03	114.1	114.32	114.69	106.87	114.06	113.29	104.66	111.31	106.12	110.42	106.46	108.02	114.21	112.43
119.44	111.37	101.9	115.35	105.82	104.58	114.21	114.4	116	115.28	112.88	121.56	119.78	111.18	110.87	103.27	113.43	107.82	110.88	109.45	111.38	120.13	113	101.6	107.76	114.52	104.6	109.05	120.1	112.6	112.32	116.05	108.26	110.74	110.16	112.93	109.98	114.39	117.84	118.79	111.54	109.93	108.5	108.64	112.2	109.72	111.69	113.74	111.9	107.34
104.9	108.29	99.999	111.81	103.58	105.53	97.893	108.09	104.37	102.27	109.52	104.39	104.25	110.2	101.37	109.38	105.88	113.59	115	109.19	98.729	107.35	100.33	103.92	100.19	102.31	107.82	105.02	104.64	102.68	103.51	94.453	105.73	108.78	105.64	102.5	103.41	114.33	100.69	98.87	101.21	100.62	109.96	101.17	100.66	102.27	106.06	102.58	113.98	106.74
101.12	96.432	102.27	118.32	98.5	103.31	107.61	107.65	107.07	101.17	111.07	104.23	116.17	95.901	98.4	101.12	101.39	104.94	108.21	104.81	102.46	112.98	103.87	112.58	95.868	103.8	96.504	113.17	99.622	101.92	98.942	101.95	111.28	103.86	106.69	111.38	102.72	101.45	101.46	108.79	102.48	105.18	100.81	97.689	104.37	109.65	114.82	91.403	102.61	113.1
106.79	108.47	108.72	113.59	104.22	104.08	98.367	107.36	100.06	104.59	99.058	110.97	103.81	102.01	104.41	97.656	103.59	110.38	113.12	108.11	108.42	109.56	101.17	105.04	101.88	103.8	109.86	99.151	97.04	104.83	92.389	99.764	105.47	110.08	106.76	95.075	104.54	100.42	105.07	110.7	100.62	107.67	101.2	105.64	103.09	105.65	98.211	109.54	101.77	106.14
113.3	125.47	106.5	111.88	132.25	110.02	116.88	113.58	109.83	118	117.21	117.18	109.73	123.99	114.95	121.26	115.89	110.74	113.19	124.91	120.48	125.17	118.72	108.67	120.85	115.51	114.43	114.2	113.47	119.12	111.1	119.13	107.6	113.7	117.8	114.92	117.23	122.79	119.26	121.67	115.31	114.3	113.57	108.3	113.73	121.06	114.36	119.39	117.95	110.83
95.903	104.37	100.85	100.42	103.83	111.05	95.525	96.862	103.29	103.93	108.15	108.19	98.826	104.9	110.14	105.76	105.6	101.42	93.842	99.962	100.66	103.43	101.15	105.89	102.62	108.54	105.75	107.42	108.23	98.245	104.94	101.61	102.82	106.99	103.2	105.86	104.76	98.875	113.38	112.16	106.29	100.74	102.44	99.741	105.39	97.858	100.56	105.03	106.51	97.097
108.65	111.15	103.43	105.75	97.657	116.24	110.81	111.47	108.94	100.25	109.56	107.83	110.75	95.771	110.68	98.763	98.32	110.63	102	106.86	105.03	110.08	105.03	106.04	106.72	114.7	103	109.2	106.14	99.422	106.33	107.97	103.53	98.584	101.75	100.29	106.72	109.45	106.06	100.82	111.77	110.83	108.88	93.608	111.61	99.308	106.34	103.94	102.2	106.07
107.61	107.87	99.242	104.92	108.97	106.55	105.31	102.28	108.79	99.237	113.79	103.55	102.15	95.796	105.21	101.16	109.65	109.65	110.19	106.65	107.33	107.28	103.06	104.01	110.27	99.595	110.55	99.365	111.38	108.65	109.43	103.83	104.52	105.01	107.29	94.646	105.75	113.75	102.54	96.899	103.71	107.14	99.437	101.48	110.93	110.29	106.44	110.23	108.99	108.49
101.47	106.95	118.15	104.52	114.75	110	115.24	110.63	113.75	112.53	111.23	106.8	122.22	111.95	104.07	111.79	113.72	108.65	112.76	103.26	113.33	106.21	105.06	108.01	115.18	105.95	103.74	106.6	114.86	116.91	119.97	106.43	112.14	115.32	111.76	118.27	113.77	104.42	115.38	111.05	108.25	103.99	111.08	109.92	115.31	109.23	118.94	111.79	112.46	107.01
108.01	100.18	96.673	98.635	107.9	104.19	104.42	113.35	107.5	106.63	103.86	103.54	109.61	117.72	114.22	99.648	109.49	101.07	101.59	102.32	112.34	110.67	107.67	100.48	105.14	101.85	108.34	103.39	104.09	101.34	110.17	95.655	102.31	106.41	103.12	105.06	108.67	105.57	103.68	108.14	111.19	105.49	106.48	103.69	105.86	98.75	111.47	100.84	107.38	92.861
113.75	109.43	113.31	111.6	111.67	111.34	107.31	111.91	97.069	108.4	112.82	108.99	102.54	109.96	109.45	108.17	102.81	110.11	110.87	99.938	113.22	110.35	112.25	116.09	122.97	110.2	104.2	116.8	106.89	114.82	99.147	106.67	113.95	112.42	105.14	118.49	115.33	109.44	112.3	117.83	108.96	113.83	108.27	116.19	99.42	116.55	102.58	103.15	112.37	111.09
104.39	107.59	107.19	103.4	107.13	109.33	105.51	109.58	108.17	102.69	109.32	99.336	99.889	107.4	111.44	104.96	107.09	109.54	105.9	105.92	116.81	109.81	114.64	103.91	98.293	104.89	100.31	107.79	108.69	101.14	106.82	100.9	102.25	103.19	105.74	98.26	103.77	103.63	111.11	107.23	104.97	103.52	103.37	99.191	110.45	102.51	107.17	112.38	110	106.67
116.5	109.42	106.82	113.62	121.9	115.52	114.97	106.06	106.93	112.21	102.78	118.33	112.73	113.35	110.22	109.71	112.86	118.29	106.77	110.88	101.46	115.97	117.22	105.31	112.77	112.13	108.05	121.96	98.062	109.89	115.07	112.41	110.15	108.9	107.32	110.16	106.1	113.35	116.29	112.29	109.37	114.44	103.66	117.22	114.27	108.58	111.1	120.27	117.88	117.66
97.662	112.03	104.99	101.87	105.87	108.13	101.58	103.93	114.51	108.29	119.54	100.36	101.31	113.28	105.27	114.64	110.81	114.45	111.5	103.87	106.03	101.1	119.32	119.83	107.94	108.18	106.99	110.7	104.57	104.63	104.9	102.71	103.35	104.47	104.09	110.64	110.72	107.14	116.92	103.44	99.254	112.28	109.66	103.38	111.27	112.07	98.253	115.77	105.69	99.99
109.55	102.65	110.74	100.89	109.53	107.2	105.07	107.28	111.79	107.09	110.59	96.783	101.86	104.81	107.7	98.757	107.52	115.45	111.92	106.88	105.5	113.52	109.63	105.54	110.24	107.44	113.75	106.18	101.86	108.71	109.92	106.22	107.49	116.36	98.669	104.38	111.01	99.742	107.18	110.99	107.22	104.17	110.31	112.18	111.28	106.24	103.31	103.72	98.854	108.55
104.64	107.11	111.83	105.54	105.23	91.729	104.69	101.56	105.93	108.84	95.495	114.34	104.3	106.32	109.61	107.69	102.95	110.78	108.33	100.51	101.5	105.89	105.55	101.4	108.34	110.3	108.06	108.28	101.56	96.89	103.45	104.4	100.48	106.18	103.73	116.9	100.74	112.18	108.75	105.86	111.33	109.8	105.47	105.12	104.4	105.68	103.12	108.5	102.43	102.58
106.04	104.71	110.75	99.401	103.7	104.86	111.11	112.98	97.981	104.52	104.75	95.951	111.16	105.04	103.86	115.78	103.76	97.016	104.41	111.03	114.93	100.96	107.01	102.58	113.59	109.09	105.88	102.01	104.29	101.39	110.69	107.63	105.62	106.75	105.04	101.48	100.23	98.426	101.89	100.92	101.88	105.43	100.42	100.55	103.63	110.37	107.33	97.507	112.86	125.27
98.6	105.62	107.44	113.48	109.04	114.01	101.47	108.76	109.72	103.94	109.39	102.99	104.25	106.73	106.8	96.632	97.847	110.82	105.36	96.836	104.73	110.98	104.09	104.4	103.95	106.03	110.89	104.36	101.83	105.61	105.35	110.92	109.69	107.13	104.02	104.42	96.489	117.23	108.15	100.41	100.94	100.89	110.01	102.48	106.81	110.16	100.57	111.85	96.724	100.44
111.71	111.4	102.62	108.77	107.35	100.83	101.95	105.55	108.66	106.69	106.57	108.52	99.024	107.78	106.22	98.47	107.35	108.12	105.81	103.47	105.22	104.5	101.81	111.41	107.69	101.98	106.75	95.065	108.36	105.34	104.64	105.63	104.9	101.7	115.28	104.55	115.95	111.81	108.97	109.11	107.06	106.49	101.28	107.98	104.03	107.04	107.99	106.27	112.19	105.41
107.43	98.811	101.36	121.25	102.35	108.43	100.34	102.25	112.22	104.46	106.24	103.98	102.04	106.36	106.41	93.485	109.35	97.175	117.34	101.92	101.71	113.54	105.9	97.133	100.41	100.67	108.31	107.79	109.45	102.48	107.65	100.86	105.17	113.86	97.165	108.87	95.737	105.74	112.41	109.56	101.91	99.967	108.7	102.4	101.87	99.415	113.71	105.98	96.325	102.68
101.12	117.26	108.43	113.68	108.31	109.75	103.94	99.507	105.84	101.94	96.557	99.4	107.8	100.87	118.78	103.97	106.6	108.25	100.03	93.174	105.72	102.76	99.734	100.35	103.61	103.38	101.52	104.54	103.16	98.576	97.283	104	102.78	106.46	104.97	104.68	113.34	102.52	96.513	111.07	108.32	109.13	107.04	105.45	108.97	103.84	108.06	109.1	109.8	104.27
100.05	104.9	109.59	109.59	108.49	106.46	103.94	100.35	105.62	105.17	98.594	97.469	106.35	111.25	90.018	107.86	102.48	102.15	114.07	95.808	102.3	106.62	101.82	107.52	96.879	104.6	101.47	104.14	106.7	102.38	104.83	100.39	103.92	103.04	102.41	108.16	106.17	105.06	108.75	111.16	104.58	103.42	102.95	108.13	102.49	109.38	108.13	98.97	105.73	102.91
96.759	105.47	109.19	110.62	96.478	93.688	95.928	104.31	104.36	92.786	97.201	102.54	104.82	94.732	108.02	104.49	97.458	107.55	102.62	99.336	95.228	100.88	93.121	101.4	96.32	94.542	98.549	95.964	100.51	111.68	96.677	107.24	92.588	100.55	95.303	101.5	101.51	90.654	99.735	99.588	92.788	97.137	99.66	95.074	101.04	101.85	103.87	100.49	100.9	93.415
98.843	97.054	92.683	103.86	94.821	104.55	97.53	97.602	97.256	98.113	105.61	94.967	96.902	101.19	97.622	103.84	91.368	106.73	103.71	103.97	109.53	103.28	103.8	109.3	97.064	107.78	110.43	103.3	103.43	101.46	99.036	104.45	111.54	102.72	105.88	97.936	99.972	94.016	100.37	105.33	96.905	98.034	103.4	100.68	98.508	104.4	99.859	93.582	100.03	108.37
117.4	117.63	116.69	109.94	116.88	112.69	111.63	106.39	106.7	111.28	112.64	104.05	112.51	115.93	117.98	113.91	111.08	120.87	107.11	117.08	104.7	120.57	115.54	113.5	118.37	112.13	116.71	110.07	110.67	109.77	108.74	120.17	113.67	109.1	108.85	111.8	114.6	100.51	115.98	116.88	109.82	117.84	116.45	113.56	112.46	110.55	112.05	105.03	110.63	113.52
104.03	101.46	111.86	108.44	112.57	99.436	106.23	96.837	107.95	114.1	105.56	106.28	105.63	98.384	106.02	105.07	102.19	112.89	104.3	104.77	103.67	107.77	101.38	108.46	104.82	106.29	99.525	110.2	100.17	109.7	108.79	96.934	105.87	111.08	105.23	112.88	101.88	101.88	100.46	109.23	105.28	106.3	103.54	102.39	99.761	108.09	112.94	105.58	104.07	108.6
93.549	108.59	95.96	98.086	96.324	102.56	99.048	103.07	103.08	98.749	97.138	101.47	100.75	102.17	96.077	94.673	97.691	95.356	97.124	104.37	100.85	94.91	100.06	101.42	97.96	99.244	93.077	95.991	104.47	95.603	97.188	94.936	100.67	92.384	98.801	99.092	98.361	110.62	98.102	98.715	100.87	100.72	105.23	96.909	93.963	98.203	97.729	99.778	102.12	101.31
103.72	101.41	108.41	112.17	104.61	113.2	108.17	119.55	103.96	109.72	111.04	114.6	111.47	116.33	100.62	100.07	99.824	114.36	98.932	104.97	93.465	95.779	100.73	107.57	109.02	107.24	110.02	104.79	103.88	109.11	111.81	107.26	104.79	106	104.06	105.23	101.85	103.06	111.29	105.59	107.46	99.135	107.01	101.91	108.86	109.14	102.23	113.16	101.33	108.11
107.03	104.22	103.43	104.38	111.2	107.93	106.87	108.09	109.54	99.247	107.09	99.066	99.422	107.35	106.01	114.81	109.36	109.22	97.018	101.92	102.5	101.43	103.56	103.46	101.51	103.18	101.61	110.32	98.946	110.01	114.34	103.7	112.54	102.89	103.43	110.97	111.54	106.08	111.38	108.84	101.2	112.45	99.62	103.63	104.2	101.44	106.98	112.48	103.28	92.239
98.672	105.28	102.34	99.909	104.46	106.5	109.6	109.66	105.75	111.39	106.18	109.1	115.39	109.81	100.73	110	105.34	103.29	103.08	96.865	111.14	111.63	112.29	106.62	111.3	109.51	100.1	105.18	104.67	110.14	106.79	101.28	108.39	113.34	112.5	107.07	103.62	103.84	101.3	110.46	108.3	106.76	105.58	96.125	101.41	106.43	112.02	106.35	96.999	108.91
113.62	114.9	110.42	108	108.14	105.93	118.31	108.39	113.44	110.24	105.03	114.85	113.49	116.3	101.09	111.27	109.86	110.81	112.57	107.41	107.57	107.15	114.52	110.21	110.49	110.05	110.91	107.29	111.41	111.38	115.15	104.16	114.36	119.96	107.4	110.71	113.77	112.25	120.01	107.7	112.21	119.87	112.27	115	116.61	112.6	106.4	118.02	117.67	116.82
98.727	95.487	96.13	106.01	93.105	102.6	104.05	100.92	107.35	84.83	100.42	103.22	102.48	101.41	99.506	91.379	104.01	103.16	101.03	102.84	98.557	103.49	103.49	102.02	105.36	96.984	96.794	99.92	96.62	101.44	100.11	99.674	102.07	101.14	96.268	104.78	102	94.563	100.33	91.597	89.669	99.757	101.54	93.967	98.399	104.96	97.83	100.79	97.042	98.984
111.78	103.4	109.22	107.52	102.96	97.617	107.71	97.686	104.84	98.721	105.71	109.97	111.94	98.026	99.545	102.55	109.18	104.42	109.28	107.95	107.34	108.88	101.02	104.76	116.01	102.53	105.29	95.797	103.43	108.63	108.7	103.17	107.86	109.4	95.906	104.76	107.98	99.066	115.71	107.46	106.19	108.12	98.804	98.155	109.71	104.61	100.14	109.5	107.74	112.39
113.4	109.95	114.88	111.21	98.637	107.36	113.38	107.03	109.44	111.66	103.06	112.2	116.32	103.2	107.17	100.2	114.36	113.05	107.82	107.35	99.123	108.74	105.56	102.39	105.27	111.06	108.74	117.58	101.7	106.74	106.5	112.71	106.61	115.71	108.73	97.797	96.164	103.27	116.63	95.285	104.77	102.02	108.4	113.01	108.4	105.54	105.97	113.27	106.52	102.85
100.27	100.99	108.75	117.87	100.3	105.23	108.64	116.51	109.91	113.85	105.25	111.34	100.34	105.31	101.8	101.99	105.88	103.19	108.83	114.07	115.94	92.944	101.76	105.19	109.76	103.74	100.42	109.32	104.48	102.37	108.62	109.32	111.54	107.44	104.14	112.37	103.69	105.68	117.58	106.45	105.37	106.28	105.58	107.72	102.78	104.39	98.449	100.32	101.23	96.81
111.94	113.72	109.36	114.26	111.38	107.46	111.17	111.77	118.98	117.67	107.51	110.85	107.85	110.29	115.67	109.31	103.82	105.61	110.03	111.6	114.36	106.57	107.8	113.66	115.97	107.94	110.15	114.52	104.8	115.3	121.37	109.62	109.53	108.38	104.73	110.28	121.6	108.25	110.67	105.42	113.89	108.65	101.38	101.26	114.09	98.235	105.29	113.72	118.24	110.37
105.63	106.72	100.48	99.944	103.11	105.7	101.42	106.29	97.542	99.621	103.71	102.34	101.64	100.27	99.405	110.32	110.26	104.62	102.36	97.268	100.42	99.246	106.09	109.74	96.935	95.452	105.27	100.99	109	102.07	96.319	113.5	109.28	102.8	105.53	103.57	109.17	109.89	103.14	104.33	108.76	110.6	105.76	103.17	110.67	110.08	99.456	111.28	106.68	102.37
115.22	104.27	109.66	117.47	117.77	117.45	107.45	110.52	112.89	118.23	116.99	108.25	105.66	114.37	110.98	115.39	104.71	112.74	107.8	110.54	109.86	112.41	115.14	114.35	117.55	107.46	109.12	111.92	113.13	108.72	108.55	117.95	114.17	115.57	106.86	116.28	105.27	118.92	115.4	112.83	118.02	119.55	106.96	112.02	108.05	116.52	115.2	119.35	105.27	118.05
91.848	92.33	107.54	100.94	98.864	91.856	98.889	98.946	105.7	105.21	99.663	99.733	100.38	102.23	97.661	103.57	87.328	102.93	112.9	97.243	97.44	97.26	107	96.935	98.861	104.41	98.753	104.06	104.98	112.76	97.063	95.582	109.26	97.517	96.575	105.75	91.889	102.29	106.73	95.208	96.368	99.487	108.3	100.86	99.217	97.216	105.18	101.72	101.46	100.89
103.62	107.54	104.28	104.08	103.17	103.05	104.75	106.8	109.19	110.4	105.67	106.15	107.74	103.46	113.07	101.66	118.38	104.32	109.45	107.6	112.28	101.85	105.93	112.61	101.77	115.15	114.32	102.09	107.67	103.16	109.6	99.528	117.1	103.95	104.95	101.16	111.33	107.78	104.91	99.625	113.76	101.41	98.044	104.91	103.55	114.8	106.21	94.967	114.19	110.31
103.89	91.498	105.71	109.2	101.51	107.57	99.862	103.5	106.32	103.32	105.06	105.86	105.45	116.77	106.22	102.25	109.43	109.31	111.73	106.36	106.77	109.2	124.04	110.26	100.06	103.58	113.83	103.21	106.18	109.56	101.7	89.699	109.47	111.6	112.81	104.34	107	114.98	110.17	108.18	104.81	104.17	110.67	107.48	102.97	107.08	95.075	107.83	96.918	114.38
101.85	105.28	110.75	108.47	97.054	101.62	107.86	115.75	107.37	100.92	103.38	106.86	106.86	118.32	109.07	99.401	99.765	103.53	108.34	115.14	100.8	109.97	107.18	96.729	99.54	105.04	111.95	105.95	100.08	105.42	101.41	103.23	108.42	110.69	104.31	108.7	105.36	108.8	99.481	113.32	111.37	96.746	96.425	106.54	101.14	99.978	102.79	101.08	107.29	112.3
102.99	107	102.99	112.19	100.79	96.412	114.28	109.6	104.14	111.48	102.46	97.719	101.71	105.53	112.9	104.69	103.26	103.67	109.56	101.34	104.72	110.87	113.34	106.42	117.34	107.53	107.48	101.32	98.923	95.7	108.41	100.37	105.44	113.47	108.66	106.29	109.96	99.078	112.61	106.05	104.38	107	102.06	105.38	109.7	112.94	109.37	102.51	100.44	111.38
110.38	108.76	108.32	118.02	108.96	114.91	107.06	113.28	108.54	111.84	111.88	106.11	110.51	110.35	105.9	109.3	112.62	111.2	108.02	110.97	108.29	102.12	116.02	112.64	104.78	117.01	108.08	113.14	110.44	108.66	115.35	110.85	121.48	110.84	117.31	101.54	104.47	105.8	109.42	113.7	113.9	109.14	124.27	109.83	113.74	111.33	118.06	110.33	110.21	107.72
111.14	119.98	106.42	110.99	112.54	105.35	117.33	114.9	118.57	112.85	104.71	119.83	107.3	115.61	109.72	109.64	116.86	104.29	112.46	107.82	116.22	105.1	109.2	112.19	109.18	110.18	112.05	99.953	107.15	118.65	115.39	110.09	115.21	107.76	107.71	104.42	107.38	110.88	107.7	102.79	114.92	105.9	115.96	110.71	103.67	112.18	111.25	119.94	112.2	107.03
96.357	101.63	101.85	97.505	102.42	95.287	104.86	104.54	92.396	95.686	104.84	94.178	102.06	93.875	103.72	105.39	102.75	105.16	95.814	104.21	96.07	97.84	100.3	100.87	106.36	95.902	99.485	105.63	106.35	102	91.061	94.997	98.417	95.879	104.89	100.09	102.75	106.81	102.3	87.321	103.53	94.825	95.105	102.1	101.27	100.49	91.247	104.59	91.509	106.94
98.538	115.6	100.61	97.144	98.19	98.571	98.499	99.187	101.01	105.01	98.254	98.126	109.67	91.828	95.747	97.954	95.132	96.536	93.262	102.1	93.159	88.034	105.03	97.058	100.13	99.613	105.47	105.88	95.533	102.4	104.22	104.36	103.8	102.01	102.67	101.68	93.836	96.144	112.25	96.001	96.067	108.17	107.2	100.42	101.68	93.439	95.362	110.02	103.85	105.51
103.78	99.368	107.04	111.04	90.826	103.88	104.17	107.35	107.92	107.39	110.06	102.3	106.48	104.69	101.96	110.85	103.81	103.63	102.62	98.538	107.04	105.41	101.07	102.78	107.3	102.37	98.767	105.61	111.05	108.83	108.31	106.16	104.4	105.89	97.811	107	107.6	102.36	115	111.7	97.339	93.917	109.51	107.32	108.33	108.84	107.19	100.28	101.8	102.93
101.47	108.98	107.43	105.62	103.6	101.61	105.18	105.06	105.52	100.26	110.11	105.03	100.52	101.31	109.54	103.97	100.57	106.73	103.1	102.84	104.63	108.5	99.533	89.946	104.55	102.3	105.94	100.52	105.07	108.94	109.74	111.5	101.85	120.4	108.79	104.89	101.12	113.43	109.29	105.2	104.02	109.28	98.201	112.52	101.31	102.61	103.78	110.3	112.02	113.6
113.8	114.69	115.75	113.63	109.1	116.78	122.8	114.16	111.67	100.57	107.32	111.9	117.07	109.19	104.16	112.29	123.97	109.58	114	106.91	104.74	120.32	117.07	110.23	109.54	111.11	109.08	103.85	111.82	112.73	107.93	114.06	118.03	107.62	111.86	105.55	116.73	114.42	105.09	118.65	105.74	118.94	113.68	113.69	118.75	100.37	114.17	111.54	116	108.15
104.55	112.25	107.72	98.944	104.56	105.58	106.93	109.73	99.328	111.45	105.69	107.6	110.6	112.95	102.85	108.57	100.26	103.65	107.88	106.71	109.78	105.81	107.35	107.04	106.44	105.63	109.41	99.528	107.23	106.32	107.53	103.74	104.43	104.4	114.21	110.24	104.2	104.96	111.6	105.51	113.99	113.43	94.457	99.361	102.94	107.95	112.84	108.92	105.71	110.64
102.23	110.37	105.38	104.1	99.388	110.19	104.06	106.73	111.22	113.05	101.71	101.71	111.29	110.05	109.96	111.61	110.94	105.45	116.98	116.34	99.132	107.31	117.03	103.07	106.17	100.51	102.61	102.27	103.71	108.52	104.59	103.39	105.48	90.986	103.02	113.24	107.67	109.17	102.76	105.96	96.426	105.36	103.62	99.796	104.96	104.49	107.38	99.658	108.1	99.432
99.678	98.305	98.541	97.983	101.27	107.67	100.12	101.71	99.441	98.658	104.82	108.31	92.662	102.93	104.17	105.26	95.217	103.59	102.26	96.558	89.215	94.374	108.05	99.796	100.93	103.06	104.41	100.59	103.2	104.24	96.192	105.63	104.19	103.33	102.4	108.42	96.857	103.37	96.141	98.824	97.232	106.61	99.771	110.35	100.3	103.94	99.657	98.903	104.4	105.08
97.674	109.33	102.84	103.78	97.278	102.85	96.942	86.638	94.845	89.936	107.37	103.23	103.95	103.24	100.07	107.01	104.2	104.36	89.877	98.804	97	95.548	91.885	95.053	97.463	102.16	98.19	98.688	92.964	106.72	98.427	98.813	94.09	115.38	95.249	97.235	94.837	108.24	100.06	92.181	100.85	104.8	101.23	106.01	102	98.03	99.968	102.3	102.09	99.541
100.39	106.76	108.36	104.64	99.642	113.06	106.55	100.34	107.14	113.57	110.54	103.49	104.88	106.57	110.3	105.88	103.14	110.76	100.81	105.36	109.21	102.94	103.43	104	107.03	104.49	103.46	100.37	95.241	99.371	109.01	100.22	103.6	106.16	101.47	114.9	105.38	115.11	106.8	113.11	113.66	108.96	112.56	96.719	101.34	104.88	105.31	103.82	97.351	111.64
109.72	104.15	106.34	106.5	116.37	96.963	120.84	99.069	106.61	110.9	101.24	109.3	110.64	109.71	103.66	110.13	110.27	101.36	107.89	108.36	102.31	111.57	112.86	102.91	110.9	104.46	114.05	107.6	105.88	110.67	98.294	103.54	107.31	108.44	105.13	112.24	103.86	113.64	109.38	112.57	114.44	96.466	101.92	114.31	106.31	109.84	111.62	107.03	102.18	101.7
105.76	101.91	101.43	107.52	104.32	103.41	108.04	98.929	92.006	103.37	108.31	102.59	103.2	108.11	111.81	96.335	112.16	113.68	106.32	105.93	109.33	102.34	104.98	106.33	110.81	113.23	111.58	109.54	106.48	114.4	99.778	100.32	106.97	97.163	105.73	99.804	106.54	105.31	105.07	107.36	104.46	108.25	104.83	101.63	106.86	99.865	112.64	108.36	115.91	100.04
107.03	103.62	105.52	92.209	103.4	100.15	102.74	102.69	97.056	87.767	109.41	93.136	101.58	101.12	102.59	99.382	109.34	101.67	100.29	96.361	106.28	98.771	110.54	88.789	105.44	93.597	104.69	95.815	97.897	95.755	93.24	87.647	97.246	96.59	104.08	96.481	102.78	99.387	106.57	93.202	92.764	99.096	102.11	106.78	98.634	92.386	98.218	95.128	108.44	99.892
107.6	103.6	107.78	108.21	104.24	102.79	108	113.55	100.92	106.79	94.5	112.19	111.44	102.9	99.044	107.58	99.003	105.27	100.35	105.75	98.898	106.8	102.09	114.04	98.996	100.13	102.88	110.27	97.503	100.75	105.74	106.38	102.5	97.571	105.18	106.54	106.23	102.62	105.42	105.93	95.935	101.47	99.124	107.86	115.09	106.34	101.98	101.15	105.83	104.27
111.65	101.35	113.4	110.99	110.28	125.14	99.038	105.57	108.11	115.44	121.37	101.89	121.69	116.81	113.32	105.3	120.3	103.12	108.75	109.63	115.37	116.21	116.64	114.13	110.69	121.47	107.84	117.14	111.23	105.13	119.76	113.09	108.78	110.21	109.18	96.413	109.91	118.6	120.31	102.8	109.35	113.82	110.29	111.74	115.38	124.06	107.66	111.27	110.43	109.45
129.5	113.24	110.98	111.15	110.64	114.78	111.86	109.96	115.63	119.15	99.149	107.91	103.47	108.89	116.06	116.74	111.72	106.15	122.92	117.81	117.5	111.95	112.52	117.22	109.53	109.54	107.97	103.89	111.7	108.98	116.76	106.94	110.16	107.57	99.874	108.54	106.26	122.18	107.78	113.12	109.03	119.98	113.17	115.65	103.73	112.79	112	119.32	109.57	108.29
120.72	114.98	115.47	122.22	116.21	111.12	111.69	114.22	125.16	122.86	122.27	110.96	118.24	113.41	115.49	126.48	118.47	113.58	121.49	119.47	122.65	124.73	116.21	120.27	116.06	113.09	118.87	122.49	120.18	112.3	120.84	117.71	119.77	111.01	120.56	116.62	119.09	121.75	114.62	109.63	115.82	122.02	117.98	105.91	123	112.35	121.06	116.92	124.52	103
96.575	95.291	106.8	101.76	108.36	97.655	108.29	103.03	98.496	97.605	108.11	104.49	106.93	114.39	102.84	104.94	103.74	105.59	105.18	106.59	93.237	104.55	102.81	105.69	101.16	113.05	114.33	104.14	116.41	107.3	109.25	112.31	107.96	110.91	107.18	104.1	102.76	98.073	112.58	103.44	106.92	105.74	105.39	116.21	103.31	105.81	110.35	106.49	102.09	107.63
111.04	119.14	121.32	119.23	116.09	114.04	120.28	115.78	114.27	117.05	113.78	114.17	116.85	116.2	111.75	119.67	112.28	114.74	112.73	111.36	115.84	116.77	113.29	113.69	118.41	116.97	106.41	111.81	117.86	119.74	122.37	116.08	112.16	120.27	116.52	117.03	113.63	112.13	122.45	109.72	118.66	126.61	120.8	111.58	112.93	122.95	111.5	115.82	111	111.13
105.44	109.25	109.79	116.26	111.9	105.75	110.56	114.58	104.97	113.31	112.61	105.83	108.36	111.03	110.6	117.73	98.837	117.37	109.82	113.52	107.92	111.82	116.29	114.78	105.84	110.57	108.5	109.93	113.41	107.08	101.94	98.568	111.05	114.91	115.14	105.14	108.89	111.14	109.32	107.29	114.88	98.671	114.56	109.97	113.2	110.7	111.21	109.99	108.36	108.67
112	98.553	100.48	107.85	95.659	99.687	99.281	105.31	101.61	99.034	92.992	103.18	108.39	102.66	99.195	101.77	91.181	91.742	102.77	103.53	109.64	102.58	86.858	102.44	103.48	98.158	102.63	103.33	107.75	98.391	108.56	98.721	110.14	98.76	98.487	97.462	105.97	114.8	97.78	104.53	99.606	104.91	91.71	101.56	98.258	97.952	103.77	104.6	107.54	97.637
98.963	104.18	96.314	106.58	109.33	113.19	105.91	108.23	111	111.31	105.5	103.24	115.21	108.59	104.34	102.1	108.49	105.82	112.22	100.53	110.1	113.06	97.067	112.18	106.8	103.97	114.66	110.41	102.96	104.07	108.69	107.39	108.58	105.75	114.19	94.36	112.53	108.58	108.95	110.55	108.78	104.41	108.72	104.48	102.67	102.07	103.42	104.6	99.245	110.83
122.43	117.39	114.65	123.34	112.71	117.06	113.12	118.64	115.1	119.96	120.06	121.39	113	108.43	123.84	115.53	116.23	124.69	116.62	122.49	118.49	121.63	108.37	114.45	123.4	115.82	118.88	117.21	120.17	120.46	115.25	110.71	119.57	113.85	114.72	112.25	118.8	122.53	113.98	116.15	117.29	118.13	119.38	117.68	115.9	116.38	117.08	117.5	123.7	120.43
106.67	111.6	117.83	115.58	116.41	112.3	117.61	112.34	113.24	113.41	110.55	112.5	114.29	112.13	120.73	118.96	108.93	114.41	115.47	110.91	115.2	114.12	107.67	110.64	109.85	113.65	107.06	106.2	116.02	114.01	117.9	118.04	113.68	107.39	110.25	112.83	118.64	110.8	109.26	111.78	104.11	107.56	109.82	113.63	109.56	117	117.19	114.19	113.77	111.62
113.4	102.97	98.012	100.26	100.16	110.03	103.88	104.17	111.89	104.3	107.1	106.1	100.66	104.88	100.98	107.36	103.35	112.96	117.67	110.43	101.76	110.99	101.17	105.1	111.81	109.26	102.1	110.84	115.61	94.569	106.2	110.33	106.22	108.01	100.08	102.81	109.02	109.92	102.28	99.563	102.29	107.97	106.17	105.05	101.13	105.96	105.16	103.01	107.06	104.21
108.4	97.554	111.57	105.58	104.42	108.81	103.76	101.64	109.69	106.52	105.56	106.45	104.8	109.65	107.14	103.79	107.24	120.17	96.77	102.25	107.92	104.46	97.435	112.99	98.321	104.51	111.42	113.32	96.59	112.51	112.84	112.51	108.63	108.07	109.26	111.7	103.24	109.83	108.09	110.03	98.937	108.75	109.76	112.61	96.557	108.25	106.77	106.52	107.4	104.45
105.65	100.7	99.886	116.04	97.407	98.59	96.329	98.358	104.97	102.43	93.174	104.46	97.376	95.463	93.454	94.297	88.071	86.802	98.905	101.34	94.417	109.12	84.511	106.3	93.258	110.59	91.586	95.926	97.512	98.888	92.026	110.7	91.65	93.269	105.84	100.83	101.04	101.28	110.56	105.59	103.75	107.61	100.6	99.178	97.193	101.95	96.578	104.2	100.75	95.593
102.38	102.05	104.29	104.96	106.19	101.92	103.35	107.47	109.01	104.78	100.03	99.148	99.096	102.46	105.23	97.303	105.96	114.2	107.04	106.23	107.33	98.958	118.37	105.45	94.795	107.89	104.06	101.34	100.65	106.93	96.344	100.69	107.09	106.9	101.43	102.56	114.28	109.94	108.53	106.89	106.77	100.68	97.157	101.17	98.093	110.04	106.59	104.41	113.02	110.53
107.96	102.09	110.95	111.97	110.89	107.56	108.25	112.09	110.47	105.15	102.4	107.17	98.075	113.32	107.79	115.28	101.65	113.43	115.09	108.89	103.72	113.02	105.59	106.67	112.68	105.9	107.44	98.522	105.16	110.51	99.341	98.09	109.49	101.56	106.44	109.02	114.43	111.95	117.61	97.509	103.72	105.99	105.47	109.19	105.67	103.96	104.87	110.59	111.8	104.57
115.02	102.42	112.43	103	109.93	107.03	95.396	97.668	110.47	98.706	111.41	115.06	112.53	109.68	103.05	99.048	111.59	98.349	97.24	106.65	114.16	101.08	94.732	92.456	99.022	111.49	108.37	97.001	99.32	98.066	111.8	115.56	106.14	107.04	102.84	104.66	99.289	104.01	118.5	104.16	100.5	97.135	101.67	105.99	112.27	100.91	107.67	96.935	110.95	104.03
107.16	115.71	113.24	110.62	116.52	119.94	103.27	101.75	111.45	118.77	105.57	104.26	110.35	116.66	111.67	105.75	112.72	103.39	108.66	116.24	111.8	106.94	114.61	114.68	110.57	118.37	109.62	114.83	110.48	108.21	109.38	112.42	105.39	106.85	108.62	109.55	112.36	106.91	110.93	109.95	125.3	108.48	122.5	115.96	115.79	106.7	105.62	103.39	108.36	102.44
104.93	110.43	101.73	111.6	109.41	108.25	114.92	109.55	107.54	109.51	112.19	103.76	117.42	116.81	105.67	115.09	105.54	110.35	111.25	105.22	113	105.36	120.55	118.24	111.49	108.51	103.42	114.44	108.88	119.02	101.24	106.49	109.74	113.04	104.35	108.96	113.74	104.52	110.34	113.08	112.78	107.83	110.15	113.76	114.36	107.9	107.56	111.36	104	116.75
111.1	103.08	106.6	110.82	109.2	104.94	105.8	107.31	109.66	113.03	101.19	107.92	104.22	108.36	113.52	108.17	113.97	99.279	105.46	111.2	107.26	100.49	112.05	102.89	113.56	102.39	106.95	108.34	108.73	103.64	100.02	113.22	109.58	116.85	110.61	111.04	96.141	100.38	109.89	103.77	104.31	106.61	104.57	104.9	104.4	114.62	103.86	110.21	109.02	111.77
114.93	111.1	114.54	107.71	100.06	111.46	101.79	112.54	103.62	109.61	102.02	105.8	111.76	108.52	107.12	107.79	113.61	108.04	103.99	108.99	105.14	110.81	102.58	105.57	99.076	100.55	110.92	111.29	104.91	101.58	110.88	116.49	105.91	104.87	100.29	108.01	104.01	107.04	103.56	107.51	109.33	108.61	109.32	107.87	104.63	105.95	108.72	117.86	97.118	111.99
95.884	102.23	114.41	106.55	101.3	95.819	102.78	110.51	103.67	109.29	106.97	99.65	106.09	105.5	103.18	103.93	115.14	113.84	105.4	105	102.81	98.381	103.05	94.328	107.7	100.5	111.17	105.84	100.5	104.73	106.91	104.13	104.21	101.63	97.921	104.89	94.632	105.34	101.54	93.899	97.686	99.639	107.82	117.61	109.09	116.8	116.42	103.17	101.72	107.99
106.43	106.06	104.74	97.671	100.83	98.451	104.35	108.97	110.34	104.98	105.63	106.32	109.93	110.3	100.17	94.135	101.95	103.95	104.72	106.5	104.61	108.99	103.14	101.39	114.2	113.69	116.13	104.53	106.07	110.66	103.73	96.007	107.52	106.62	103.94	101.17	100.74	100.03	106.93	109.17	105.44	109.13	99.511	99.597	110.09	104.68	107.75	101.08	109.68	112.72
108.09	95.722	102.99	90.569	102.08	98.781	107.38	107.08	90.406	84.574	96.377	96.949	98.19	105.64	93.498	105.49	94.162	106.42	101.53	102.29	109.53	100.38	97.933	100.76	108.64	99.931	95.477	99.947	108.7	95.142	100.78	97.783	99.466	104.18	106.66	99.308	99.994	96.493	100.46	95.681	102.16	103.04	105.74	102.42	95.439	105.71	100.87	99.602	106.79	98.249
110.21	120.57	109.98	111.37	116.06	112.8	107.68	111.95	118.58	106.31	104.72	108	107.27	111.94	116.37	101.39	113.42	109.47	114.13	111.41	110.83	112.64	112.82	109.86	104.04	113.38	118.98	111.75	118.94	115.06	102.41	105.82	113.73	110.84	118.73	113.34	99.375	110.06	118.43	114.16	109.02	109.72	114.38	114.82	109.44	112.3	110.99	118.06	110.99	111.94
94.768	97.145	91.65	102.5	97.247	90.355	102.07	113.05	86.916	92.046	94.765	96.069	111.81	98.182	103.43	110.64	104.62	117.46	93.955	99.45	100.03	95.076	104.3	98.835	106.52	98.616	89.692	100.59	101.88	96.864	104.51	97.453	100.24	90.048	100.04	98.941	110.9	101.86	107.21	102.32	108.86	100.01	97.877	101.39	93.511	97.261	103.86	97.348	94.674	102.79
118.86	112.82	115.86	119.75	114.1	111.85	115.43	109.37	109.6	109.88	117.66	114.64	108.33	117.85	112.16	112.58	112.74	125.82	111.84	110.11	113.71	110.19	112.61	110.15	104.32	109.42	108.55	113.47	108.1	109.98	109.51	111.26	115.28	107.55	103.92	102.11	114.94	110.62	117.34	109.28	106.32	117.86	111.18	103.79	113.84	106.38	112.36	112.91	104.65	113.19
106.83	97.124	111.71	105.67	105.32	107.84	98.75	108.94	102.29	108.26	97.226	98.914	113.46	96.619	104.81	88.269	106.24	103.06	110.03	101.25	110.28	109.88	94.134	99.426	110.06	107.84	103.69	114.61	99.287	109.11	107.35	114.13	97.458	96.345	109.38	108.53	110.97	106.73	99.76	109.44	112.4	105.58	102.46	103.37	110.67	113.76	102.48	94.368	107.97	107.42
114.08	108.07	109.6	105.53	108.5	108.12	111.44	101.83	111.97	116.34	112.89	109.86	92.56	105.3	103.32	107.68	103.22	103.38	101.74	104.74	110	106.21	110.01	105.14	107.74	98.172	100.24	101.01	104.17	114.35	104.45	102.14	102.4	105.69	108.08	109.69	110.15	103.21	108.16	108.62	108.45	98.216	97.726	103.32	100.94	107.28	117.98	110.43	105.11	107.24
104.93	98.652	95.057	113.17	113.96	104.52	109.6	101.76	101.92	107.43	102.45	105.45	98.929	105.64	103.11	104.17	105.35	104.63	103.93	109.11	108.74	111.23	110.39	109.57	100.62	101.48	106.33	103.6	106.81	108.13	113.67	105.52	104.97	104.4	103.72	108.58	94.029	102.51	111.28	103.74	107.77	105.52	109.48	110.3	114.65	103	109.4	114.72	103.74	105.91
117.91	112.33	113.3	112.7	119.57	115.7	115.11	119.96	115.22	124.23	124.61	121.29	118.93	111.68	108.5	121.01	116.82	117.91	122.94	115.98	121.13	115.01	125.21	122.12	121.29	122.64	120.47	114.94	110.51	121.89	126.68	121.85	109.45	118.85	113.54	114.76	116.17	118.81	121.91	127.08	117.73	113.78	119.98	112.06	117.18	124.15	117.75	116.55	115.76	118.47
121.28	123.54	106.67	115.38	106.8	115.35	122.21	121.92	111.35	101.88	114.34	115.01	108.05	117.2	114.94	114.91	111.71	120.47	118.29	117.62	117.39	112	118.9	116.21	128.22	111.11	116.53	108.36	122.8	110.08	113.49	110.44	112.28	119.31	117.23	124.03	111.81	118.56	121.94	118.33	109.24	121.76	119.23	121.76	121.38	111.81	112.15	117.37	117.88	121.07
111.89	113.23	105.68	106.68	102.39	103.52	101.44	107.22	105.15	102.9	102.58	104.15	105.43	98.219	106.05	105.77	105.53	103.04	106.58	106.2	101.31	109.91	111.83	97.819	109.48	98.916	107.43	108.57	104.27	109.77	102.5	109.18	110.15	106.87	97.666	106.54	96.814	104.98	105.37	102.95	103.55	104.41	104.41	107.35	109.53	111.15	109.18	104.96	108.69	106.18
117.95	109.94	112.69	117.41	108.11	116.02	106.22	108.1	122.22	107.56	109.46	115.14	113.42	117.27	105.92	120.83	113.13	116.35	114.71	119.24	109.56	104.77	110.31	117.7	124.01	110.66	112.41	113.52	116.59	100.8	117.98	119.94	108.6	110.54	103.01	102.72	117.29	107.79	103.42	110.94	110.78	115.56	118.73	113.79	113.38	106.25	116.3	109.89	107.59	106.98
98.71	103.92	100.75	98.689	104.24	110.45	100.41	96.413	106.19	102.04	94.952	103.01	104.27	116.25	104.53	105.3	101.18	99.406	103.05	99.823	102.8	99.407	93.761	103.78	109.22	103.77	93.059	104.38	89.494	93.566	96.234	102.73	94.181	106.55	101.77	94.613	94.372	101.57	97.109	109.22	103.52	94.308	103.01	102.74	105.48	99.049	106.98	108.25	97.169	94.737
114.61	112.39	111.54	108.06	105.82	115.49	108.56	106.46	118.4	111.5	113.01	106.52	112.6	106.62	113.94	110.95	103.4	110.63	109.75	106.31	109.04	109.04	100.16	107.04	115.71	107.45	101.91	112.17	104.76	108.44	114	111.91	103.34	109.83	110.58	111.21	109.81	108.37	107.24	107.46	111.88	116.46	110.41	106.8	115.34	106.05	109.43	110.52	119.27	114.36
103.76	111.66	104.84	115.8	105.18	96.419	105.6	102.98	102.88	111.26	103.7	100.12	104.66	110.1	111.05	105.85	110.4	109.26	113.3	105.21	104	102.31	106.95	104.65	100.37	109.12	101.87	103.26	101.21	106.49	104.97	108.25	101.55	103.31	106.62	101.46	106.46	93.584	102.59	107.32	106.64	105.96	110.3	107.24	113.29	102.09	101.52	109	108.62	106.33
102.1	107.29	103.04	113.39	112.84	99.024	114.23	107.75	103.87	105.02	106.85	95.984	120.63	108.48	109.38	97.255	100.95	111.24	112.82	106.04	105.85	112.02	106.62	115.14	106	104.06	107.64	112.5	101.82	107.7	102.71	107.62	107.06	98.913	108.72	109.76	106.18	107.96	124.5	109.12	110.78	109.84	105.07	111.52	111.53	98.428	95.04	108.54	110.92	105.65
124.84	109.98	112.86	111.31	110.14	110.97	102.7	107.05	105.83	107.43	105.71	107.42	104.46	101.3	108.25	116.1	109.02	110.44	111.64	114.1	105.19	111	114.55	109.7	114.6	115.13	115.56	101.27	109.2	112.64	116.69	114.71	113.04	113.27	116.54	110.73	112.97	107.96	119.2	106.36	108.79	119.62	110.88	116.67	103.36	115.34	108.94	107.51	105.91	112.26
98.877	96.238	108.59	106.75	106.31	99.906	111.96	106.47	108.26	107.98	105.76	100.34	104.34	107.66	107.52	97.929	106.13	108.65	104.89	112.38	103.93	111.27	107.38	100.36	106.1	101.57	105.48	107.35	103.4	105.69	108.53	105.94	108.44	107.22	108.32	100.69	107.77	102.04	110.56	108.35	112.31	109.92	112.06	105.14	111.46	109.62	103.75	114.38	97.138	101.36
110.93	94.353	108.82	103.45	111.6	98.874	103.36	109.03	103.73	106.66	100.04	108.52	104.49	109.38	115.91	102.62	105.62	110.74	110.01	104.61	104.71	110.93	108.14	103.47	94.3	103.73	99.028	102.43	106.72	106.51	101.79	105.73	112.9	94.28	108.92	105.87	107.13	116.88	101.07	104.83	99.984	106.6	111.31	98.735	104.88	99.932	102.68	114.18	103.42	109.5
108.84	121.46	111.96	110.94	111.63	113.03	104.93	122.67	109.95	115.9	103.12	110.55	117.97	109.12	114.54	105.56	107.79	111.08	116.34	117.8	108.98	109.83	108.92	110.17	110.1	116.02	119.43	113.2	107.03	114.7	117.79	115.04	126.23	111.26	110.77	104.43	110.76	106.87	119.05	97.154	115.76	113.16	117.75	115.02	115.62	113.11	97.438	110.12	108.4	112.35
114.22	106.05	101.24	104.73	110.8	98.436	101.99	103	107.55	107.56	117.49	110.97	111.95	100.39	109.01	105.36	114.59	104.9	103.51	106.42	109.3	111.67	107.2	97.199	102.59	111.62	100.45	108.93	105.21	98.545	106.78	106.17	105.44	102.66	107.26	107.37	105.62	105.9	100.76	100.64	103.97	104	93.484	105.44	107.39	110.8	100.95	106.48	110.51	103.17
100.9	95.215	99.675	99.713	106.02	109.92	103.8	99.92	103.25	102.01	98.699	96.361	104.07	99.163	103.68	99.318	98.339	109.27	101.84	101.63	94.134	93.619	104.54	103.96	100.62	101.68	96.046	99.24	106.49	93.711	104.78	102.7	102.77	106.1	96.365	111.28	105.41	103.33	101.5	104.24	98.784	103.14	96.214	100.45	102.75	100.99	98.811	109.28	99.267	97.727
102.15	106.39	105.8	114.17	115.89	110.76	120.05	119.66	114.64	107.07	102.28	108.21	116.79	103.3	110.32	112.85	111.59	121.65	111.55	116.48	111.95	110.99	111.69	108.68	106.24	105.92	105.2	109.39	109.56	104.99	113.7	110.03	106.97	109.51	110.12	114.63	117.57	104.42	99.876	109.4	111.69	112.52	114.71	114.1	109.12	107.7	106.87	114.72	110.26	108.31
96.499	109.95	107.14	109.69	112.44	107.82	110.54	103.84	100.93	101.36	109.55	109.95	107.84	108.12	106.05	109.94	103.31	107.18	109	102.75	100.83	104.03	108.28	110.75	100.6	111.84	109.62	111.61	101.34	102.75	104.23	105.85	115.41	109.21	107.93	113.52	95.721	108.07	107.48	109.08	113.54	100.01	101.35	109.83	106.45	101.01	102.67	106.28	113.84	103.03
106.8	116.38	114.98	111.1	104.79	111.44	102.85	109.29	114.97	119.64	106	113.02	103.5	116.59	103.57	110.82	109.9	108.4	113.47	108.98	109.19	105.05	112.01	107.24	109.05	117.55	111.19	104.37	109.11	113.95	114.82	107.16	108.46	111.58	103.78	106.49	118.68	121.53	113.77	106.7	104.3	113.13	104.06	98.078	111.41	117.18	113.54	113.13	116.2	109.13
110.33	102.94	104.75	106.71	111.92	107.79	110.63	104.13	100.09	114.18	91.299	95.234	103.58	109.46	110.87	106.15	103.37	105.51	106.69	105.96	113.69	105.27	102.6	109.97	101.4	111.65	106.07	105.62	107.38	100.27	112.01	113.95	105.16	104.88	113.67	113.34	105.78	102.64	107	103.43	106.09	107.74	106.9	106.3	103.87	94.204	106.02	108.33	108.04	99.311
95.689	96.538	107.35	105.37	100.41	105.49	104.68	101.62	110.97	95.961	97.221	113.51	104.06	98.658	102.79	89.654	101.68	104.29	97.234	96.609	97.492	103.53	108.56	104.65	93.217	91.829	98.131	100.62	103.27	100.7	105.85	94.109	97.72	100.7	97.378	102.18	96.674	114.05	99.032	113.47	106.89	99.956	98.292	103.94	108.12	106.64	108.73	101.55	105.83	92.298
101.5	110.12	98.071	107.29	105.89	108.71	108.83	100.69	103.49	108.01	111.75	109.1	100.96	106.84	107.68	106.25	106.1	105.19	101.97	113.44	111.66	105.94	115.04	104.57	109.31	102.42	98.646	102.79	108.1	104.67	109.81	98.689	112.26	109.06	111.39	101.29	98.384	109.27	103.05	103.22	105.81	117.93	109.41	105.57	101.42	105.65	101.65	108.73	103.39	95.848
118.44	110.45	101.47	116.12	122.79	109.32	116.07	110.31	115.53	106.82	117.33	111.13	112.7	112.97	108.61	110.93	117.47	115.13	119.69	114.01	111	107.63	112.55	117.3	109.43	119.64	117.71	108.76	113.86	110.79	119.48	114.31	109.38	106.96	111.57	123.6	111.22	114.92	112.86	110.42	99.903	110.17	108.31	106.12	111.67	111.74	112.92	114.12	113.14	114.08
101.6	120.34	116.09	101.58	110.87	113.24	103.68	105.5	112.98	113.42	113.14	116.32	110.7	120.18	117.6	115.77	110.53	118.57	113.23	109.44	117.9	112.45	114.57	117.21	112.97	103.76	111.08	118.86	119	108.53	119.59	106	108.13	117.55	119.65	112.59	119.8	116.62	104.64	114.07	112.33	115.03	109.7	113.55	112.58	120.6	105.57	108.56	116.34	115.77
118.78	109.91	110.41	108.5	114.98	113.74	107.37	112.81	106.83	117.62	110.18	115.7	114.38	116.46	107.04	113.93	111.68	111.71	107.37	115.25	108.27	110.42	112.25	116.06	113.03	108.24	101.84	111.28	117.9	109.34	115.7	115.21	114.06	111.28	103.56	105.41	114.65	114.6	115.87	122.42	117.3	111.1	106.6	108.32	116.85	113.36	109.48	111.97	111.46	117.57
106.4	110.69	111.89	113	109.92	94.605	103.32	106.9	104.47	103.7	109.04	105.54	96.542	108.97	108.82	103.07	107.48	105.19	102.59	105.78	100.36	110.56	94.244	113.56	104.2	105.11	101.78	105.51	98.779	102.16	100.78	107.36	113.15	100.96	106.25	106.07	110.5	105.2	104.94	106.64	108.3	109.62	98.265	98.927	113.88	105.56	105.41	98.583	105.31	106.86
109.75	113.7	111.72	108.62	121.03	112.98	116.25	112.62	113.4	102.69	106.36	111.81	109.47	112.1	108.58	114.23	106.15	109.05	106.25	115.84	110.09	108.24	107.61	112.79	116.94	107.56	117.2	103.29	109.56	101.15	111.1	116.44	110.05	110.06	111.5	108.04	108.93	114.77	118.84	118.22	112.06	106.8	116.43	117.33	117.52	112.32	106.03	113.56	103.33	105.4
107.27	109.95	103.15	103.23	109.31	96.944	105.57	96.518	102.67	103.99	105.78	102.39	94.879	115.83	108.09	92.446	107.96	103.36	106.87	107.44	107.63	109.36	107.83	98.807	104.44	101.48	111.38	102.82	115.06	108.78	101.16	103.9	105.69	98.748	107.93	98.473	95.893	98.231	106.06	110.25	104.09	104.88	99.352	97.124	110.08	107.93	113.16	113.32	105.58	102.36
103.99	102.06	99.528	110.85	106.13	102.74	109.53	110.07	95.477	102.21	105.66	112.09	107.7	99.462	108.97	113.7	97.504	107.18	106.73	105.84	105.25	106.38	102.75	102.3	115.12	108.41	103.16	99.543	97.421	96.314	100.88	97.623	111.57	108.23	113.47	103.96	108.84	99.483	112.75	106.25	113.39	101.26	111.69	107.41	105.38	97.656	117.98	102.19	105.67	105.07
115.2	109.54	107.12	105.7	109.83	98.034	103.51	114.45	103.31	103.8	105.65	106.05	109.95	94.629	101.15	102.91	106.06	100.53	102.33	98.114	107.8	100.61	105.75	113.41	108.86	104.06	109.42	99.165	108.37	103.4	101.21	104.72	104.27	103.9	110.89	103.09	100.58	109.32	109.61	96.754	111.04	108.59	105.08	108.63	108	110.09	112.88	112.63	108.07	109.68
118.9	107.19	119.79	107.07	121.04	106.91	114.76	109.18	108.76	107.53	115.21	109.82	114.59	115.29	110.15	108.26	103.47	113.48	112.6	111.47	106.15	111.38	108.7	109.26	119.35	110.95	114.43	121.94	106.74	119.63	119.14	107.19	112.76	116.24	113.99	104.13	110.22	105.42	113.85	114.21	104.99	109.6	104.48	107.21	111.1	108.73	108.34	116.82	114.71	106.2
102.16	103.05	94.695	99.764	103.45	91.842	100.97	99.675	101.05	95.129	100.52	105.09	98.02	92.807	106.71	106.07	113.11	105.49	100.78	98.209	99.291	103	93.548	98.987	110.84	101.81	97.096	107.39	99.845	105.51	97.802	101.22	93.839	101	95.052	100.49	104.51	91.136	100.36	92.19	101.6	98.817	99.703	107.31	99.023	96.381	96.539	90.511	104.93	100.53
109.1	109.61	108.37	101.05	106.2	108.76	100.88	105.9	103.16	107.77	115.65	108.25	109.04	112.82	99.387	101.76	100.63	101.93	108.85	105.34	104.43	107.94	106.23	110.61	108.8	104.35	105.3	106.95	99.22	104.98	109.18	99.567	102.16	114.65	103.06	106.25	114.49	116.46	102.69	98.596	109.51	110.31	114.13	107.26	99.593	107.19	109.1	113.63	106.17	115.85
105.04	110.52	99.144	100.28	105.97	106.17	104.03	105.94	103.03	112.52	107.94	111.01	99.84	108.13	101.8	105.88	102.23	97.749	100.1	94.42	97.234	99.246	111.38	103.43	102.14	105.21	106.08	98.402	107.58	107.46	109.58	104.37	100.09	99.757	111.02	110.01	105.78	110.33	102.27	102.9	110.23	107.69	113.75	107.34	100.53	100.42	100.73	101.81	101.95	102.25
101.21	107.9	110.46	94.305	101.55	104.08	113.21	114.01	114.08	106.57	107.33	104.1	111.43	100.57	108.64	114.63	107.35	102.7	104.16	113.48	105.08	106.89	103.91	98.652	109.48	109.36	106.6	103.28	99.811	117.53	114.44	103.38	102.97	105.24	106.16	99.589	103.21	106.27	104.73	99.289	98.438	102.25	105.33	109.34	103.14	103.45	103.58	108.12	102.04	104.42
108.04	104.6	104.82	106.22	102.27	109.18	112.12	107.71	104.98	107.8	104.3	110.55	105.24	105.92	100.88	114.42	106.12	108.59	109.57	110.91	100.45	103.58	109.91	110.54	114.17	106.85	106.43	110	105.07	94.951	102.47	106.44	110.64	102.51	106.19	109.42	104.79	109.09	104.89	106.58	103.64	104.16	108.41	113.13	100.64	104.66	110.76	105.24	107.25	113.72
115.5	106.99	104.6	104.88	105.95	104.73	108.44	101.89	114.48	103.57	111.37	107.16	111.72	110.85	112.29	107.71	113.32	112.41	104.09	113.86	103.88	111.02	105.37	109.23	118.15	104.47	101.59	119.35	117.43	118.01	108.66	116.17	112.24	109.25	106.88	110.16	109.29	120.83	109.57	118.18	115.01	114.8	100.53	117.41	115.54	106.41	114.08	114.42	111.41	111.05
101.5	107.31	102.89	95.055	108.9	107.41	99.017	102.66	110.45	100.95	105.74	102.45	104.62	97.206	105.7	99.613	98.068	107.16	107.25	97.939	104.68	113.84	107.29	104.18	105.42	104.06	106.98	103.55	107.73	106.66	101.1	110.21	110.33	106.75	105.42	110.99	99.501	102.31	99.899	101.41	100.83	114.49	97.776	113.7	107.88	95.588	115.53	104.36	108.17	108.42
98.683	120.97	112.94	117.94	107.88	107.98	103.25	111.88	113.63	112.22	118.97	105.7	104.16	121.78	112.42	113.32	112.32	110.26	101.84	120.7	117.49	107.46	110.62	110.77	105.95	105.07	106.11	109.87	97.627	113.1	107.45	112.41	111.43	112.63	110.59	117.34	117.17	106	114.33	116.01	107.91	116.13	106.8	107.8	119.85	103.27	109.68	107.79	113.72	117.07
119.22	110.64	114.57	114.14	116.97	108.49	113.5	109.51	109.51	114.22	108.33	106.89	102.51	110.17	104.12	95.788	110.24	112.53	111.92	110.1	115.57	103.29	109.68	108.23	103.99	116.7	117.45	103.72	115.76	105.61	113.74	115.4	107.13	111.85	110.63	106.27	114.09	123.44	111.11	113.73	105.94	111	111.81	104.57	107.5	107.56	103.95	109.93	111.66	115.08
112.09	106.39	110.64	108.61	112.67	109.38	126.48	107.69	109.23	114.27	103.23	118.83	111.74	115.3	111.55	115.36	127.19	108.86	107.21	108.16	119.4	115.55	118.34	121	108.15	107.93	114.17	117.94	110.88	116.47	119.17	111.31	112.93	104.99	107.42	114.98	118.35	106.57	108.85	117.14	108.89	115.05	105.09	112.83	111.65	116.65	114.88	123.6	119.6	116.05
110.33	101.17	111.89	111.55	99.762	107.31	101.02	100.98	108.4	106.84	98.537	104.18	112.62	106.78	103.15	99.644	105.55	116.4	107.03	111.43	108.63	100.42	111.69	102.58	104.11	102.39	108.21	93.435	105.58	104.26	109.49	103.19	103.73	103.76	116.87	100.55	110.56	105.14	99.534	115.62	107.2	102.36	101.2	101.64	106.22	95.583	107.72	109.82	107.59	108.17
96.069	104.01	91.44	110.96	97.096	109.88	98.997	108.41	96.321	96.463	98.242	107.3	96.668	101.11	92.926	100.99	91.017	105.29	94.288	100.95	101.62	98.803	102.82	102.97	99.388	103.94	105.15	87.339	107.4	107.75	98.001	90.777	90.549	101.65	100.88	96.672	108.82	103.68	103.54	100.8	97.298	93.538	94.676	100.46	100.92	101.75	105.6	96.668	95.382	95.07
109.15	112.46	115.88	115.29	114.92	112.3	110.28	120.34	106.76	120.34	118.4	117.13	107.54	112.41	118.36	106.86	109.75	103.3	113.48	113.01	114.95	104.63	109.84	115.36	114.12	110.33	122.47	108.64	109.82	108.73	121.29	111.38	113.58	117.3	109.15	109.37	107.28	112.57	104.88	114.98	115.62	115.99	119.98	110.2	114.17	113.33	106	111.63	116.42	116.27
105.32	105.93	104.42	100.31	102.05	99.157	111.11	100.42	114.42	111.5	114.11	102.09	103.93	110.51	102.44	92.812	107.59	111.33	97.63	98.844	110.82	105.28	102.01	100.52	102.95	103.95	110.41	100.12	104.26	98.647	96.478	108.21	101.59	98.073	101.45	108.66	100.32	106.66	106.79	95.129	99.553	95.583	110.2	105.23	108.64	101.45	96.989	104.75	99.108	103.05
109.47	110.3	105	108.14	98.731	111.42	106.69	102.76	106.65	96.232	100.47	108.57	110.98	112.93	105.68	101.91	102.46	112.1	102.9	110.82	99.786	100.49	105.21	111.06	111.19	98.801	105.44	110.22	95.513	110.15	105.12	110.09	97.091	100.93	110.4	99.979	105.73	99.022	102.23	104.7	100.79	102.12	104.16	110.28	101.86	104.75	108.64	104.85	101.93	106.84
109.55	103.98	109.22	111.42	110.75	117.48	109.8	118.21	119	105.27	107.79	108.61	114.04	104.22	110.25	112.92	116.35	110.34	118.25	112.9	114.61	111.5	112.34	99.194	111.55	114.84	107.15	109.58	105.12	101.4	105.86	102.16	111.6	113.58	109.99	112.52	108.06	110.19	109.85	112.99	110.54	111.83	107.77	120.31	113.18	106.52	112.18	108.3	108.24	118.89
103.83	101.09	103.51	102.4	96.726	99.773	112.57	99.056	92.256	101.28	98.011	99.861	99.747	102.08	104.26	100.22	101.73	100.31	102.89	106.31	103.19	101.31	97.763	97.55	105.54	101.15	96.977	94.659	100.89	95.797	105.29	100.43	101.87	99.518	105.06	94.291	101.82	103.76	101.76	98.634	106.84	106.74	97.636	99.983	101.83	96.388	96.704	96.727	103.07	106.54
106.81	100.08	107.28	108.24	107.36	103.2	96.333	106.87	102.48	108.05	109.41	107.45	101.06	111.39	100.65	109.06	103.78	112	109.01	110.49	106.74	103	99.244	106.13	105.64	109.1	108.59	95.779	102.64	105.24	106.74	111.07	96.75	101.54	103.87	102.51	104.3	102.71	102.06	96.396	114.56	103.34	113.82	105.74	110.42	104.88	102.85	102.18	113.53	108.11
109.36	112.02	113.69	110.69	105.64	109.3	110.88	103.52	108.79	104.15	106.5	101.62	110.11	104.42	108.58	108.12	109.62	107.19	102.34	104.08	99.063	106.96	103.19	97.908	106.64	103.59	106.61	108.37	106.33	108.1	106.05	108.6	114	116.75	112.88	103.6	104.06	104.11	105.96	107.82	106.2	106.84	106.89	98.912	110.28	110.45	108.68	100.57	107.46	107.14
105.74	96.966	102.82	102.51	101.84	103.62	100.68	115.85	107.81	104.35	96.084	99.72	105.57	101.12	98.242	107.2	105.76	109.68	105.53	97.679	103.55	99.983	105.99	109.95	113.64	93.157	112.3	112.31	106.06	104.12	101.92	110.43	107.22	108.01	104.68	109.09	101.85	99.788	110.07	106.17	110.62	103.26	113.28	96.546	106.37	105.48	103.05	107.68	108.25	98.861
106.42	101.76	107.02	102.06	102.51	100.52	99.975	107.83	107.79	93.661	100.72	89.303	114.2	108.92	100.68	105.91	107.52	99.333	103.24	103.29	108.47	98.079	99.517	100.92	96.339	97.832	103.48	105.52	111.19	97.755	99.392	108.96	102.84	110.04	107.34	95.407	101.89	94.96	110.36	111.41	110.03	95.71	100.08	106.79	94.857	105.53	102.25	104.33	93.361	98.467
107.31	108.48	106.76	111.25	109.32	118.43	115.06	108.42	108.36	105.65	109.45	108.71	108.62	110.47	108.88	97.647	117.19	102.87	102.65	105.47	112.81	96.523	108.79	106.3	101.43	103.49	106.56	110.37	107.39	108.55	103.59	105.71	105.59	112.28	109	105.87	98.61	105.17	108	101.37	103.69	100.75	102.74	109.53	98.909	108.73	107.96	106.37	102.54	107.14
116.13	113.77	115.78	114.17	120.09	120.77	115.86	124.07	118.59	122.55	125.81	117.12	113.73	121.98	118.46	114.97	121.05	116.26	110.39	115.97	115.42	118.31	121.09	117.01	121.11	114.6	112.68	114.18	125.51	116.77	122.71	118.66	116.23	106.5	118.45	119.18	119.04	117.15	120.84	123.36	113.94	114.84	126.46	116.53	118.09	126.23	115.49	125.81	114.4	116.5
91.548	96.372	97.033	109.73	114.06	100.82	101.36	97.808	103.3	101.52	101	100.51	93.196	100.31	103.14	107.55	103.52	97.977	95.345	108.29	101.73	103.83	101.28	103.7	102.55	104.95	97.66	99.552	98.618	98.528	102.16	102.44	95.497	108.49	98.559	106.76	91.667	96.76	98.11	99.355	98.608	102.35	96.679	105.48	102.06	106.4	98.256	92.381	108.39	91.79
110.27	122.54	115.61	108.52	104.71	107.75	106.15	113.05	110.55	115.67	108.83	114.25	114.66	116.06	109.16	110.08	105.73	113.85	114.59	118.34	109.22	108.81	109.06	104.56	113.73	108.37	113.13	114.48	111.96	120.44	111.25	106.88	114.01	114.72	117.9	117.71	109.89	110.66	107.64	110.32	113.15	115.89	107.68	112.58	120.74	105.2	111.79	114.28	107.03	120.68
106.82	107.19	123.28	112.6	107.88	113.54	113.03	117.08	119.05	108.51	109.53	108.2	101.73	116.03	110.08	111.36	105.35	108.98	108.62	111.07	114.73	114.09	110.66	106.96	113.71	115.49	115.59	108.62	113.9	113.7	114.89	102.14	111.74	102.57	116.11	112.56	109.75	113.8	106.53	119.69	104.08	111.65	113.49	122.34	107.24	104.5	110.57	109.32	113.71	102.91
103.81	98.293	108.55	105.16	106.64	108.49	108.97	110.38	102.5	109.28	113.32	109.56	116.91	110.13	106.85	107.83	120.02	106.38	111.55	112.4	117.66	107.37	104.39	111.13	105.62	114.03	114.74	107.45	109.26	113.44	109.74	111.05	99.973	104.65	113.08	108.92	104.89	118.25	102.95	112.55	114.01	114.11	115.89	114.33	111.54	111.53	117.07	109.55	105.93	107.87
113.01	100.01	105.56	102.73	115.72	112.96	109.4	112.17	112.48	112.37	101.29	124.6	109.87	106.78	114.34	101.98	105.01	119.01	110.82	109.58	102.35	107.66	111.16	107.68	106.6	113.36	112.08	106.54	106.27	107.51	111.61	106.72	99.86	112.24	106.89	112.94	109.51	107.12	110.21	117.23	109.8	116.09	111.48	115.09	113.06	107.19	109.77	113.01	114.76	113.01
107.31	105.1	104.91	108.36	106.82	106.89	103.14	112.3	107.82	108.59	106.16	108.47	108.4	104.49	106.47	104.8	110.17	102.05	107	108.97	107.11	107.04	104.49	108.65	96.543	110.63	106.01	106.86	108.37	110.97	107.42	110.95	119.67	109.06	101.96	98.611	110.51	103.82	115.87	102.44	108.63	100.56	112.8	109.4	109.66	108.73	111.43	107.9	106.38	115.84
108.02	101.28	114.35	105.76	116.1	118.98	104.98	108.88	108.53	107.39	99.847	98.276	111.02	111.14	101.78	105.12	99.006	104.99	108.15	103.85	103.33	101.87	104.78	103.84	105.81	104.81	106.35	107.26	102.82	116.8	105.33	103.58	109.92	107.97	104.87	108.19	111.9	109.02	105.23	102.35	104.35	112.14	113.69	107.46	109.94	96.648	109.61	103.94	93.989	107.06
107.05	104.41	105.86	107.12	100.51	101.37	107.79	101.15	105.69	108.1	113.17	93.755	101.23	110.5	110.42	105.01	108.3	106.54	106	107.63	113.52	100.51	100.36	106.08	111.04	100.13	112.39	111.08	106.57	107.99	100.95	103.03	100.19	114.25	108.85	104.78	95.81	103.75	101.79	108.34	112.15	106.96	109.19	103.44	97.125	101.18	112.72	112.82	102.97	109.38
107.31	99.147	95.666	109.28	105.17	102.8	110.46	98.868	104.29	111.57	105.57	102.45	101.04	100.9	105.6	108.45	105.82	107.33	102.09	110.4	102.26	105.25	110.36	102.87	102.86	103	108.05	107.17	98.17	106.2	99.358	99.071	102.94	98.223	103.64	108.68	107.42	106.5	103.8	107.39	107.1	105.28	105.82	106.84	101.59	110.23	104.27	107.68	107.39	101.94
100.64	95.62	100.09	96.844	100.74	101.14	98.199	98.695	96.149	105.66	100.22	94.44	100.81	94.785	96.807	99.167	102.87	92.353	95.195	99.168	96.648	100.69	107.23	99.641	95.624	105.04	105.4	94.661	96.383	102.97	105.51	105.41	96.866	110.04	101.7	98.265	105.6	94.512	98.094	102.97	91.195	99.13	98.892	105.27	93.409	102.01	96.416	102.34	103.31	93.225
106.24	104.04	98.876	89.284	102.04	102.7	103.01	91.05	95.367	96.057	107.18	106.5	97.332	97.163	101.96	95.305	100.88	107.2	92.172	110.39	101.52	110.07	100.99	91.001	99.748	92.725	98.094	106.22	98.945	103.3	106.13	98.862	101.13	93.457	103.48	97.689	104.37	102.67	95.185	109	94.588	99.881	96.978	100.9	103.17	84.721	102.55	93.274	94.781	97.562
117.94	122.18	121.41	115.75	115.15	121.93	119.46	115.63	114.89	127.13	118.43	117.89	117.59	114.25	119.76	116.26	123.38	107.95	116.71	116.87	113.48	121.58	101.15	121.3	109.93	112.52	117.87	123.43	114.01	123.9	121.18	116.47	116.49	110.61	121.73	118.76	110.94	113.36	119.07	120.87	116.79	118.52	119.83	121.45	116.8	124.42	124.83	119.48	127.45	112.8
98.718	117.09	109.21	105.65	103.68	101.4	110.4	102.73	98.533	109.25	110.71	98.557	108.13	102.2	103.24	104.12	103.15	103.41	110.84	110.13	98.448	105.99	102.33	107.83	104.76	101.68	99.888	102.89	103.27	106.92	102.2	109.13	101.24	105.67	110.18	102.43	94.076	103.33	103.59	108.75	104.18	109.88	104.56	111.41	103.65	105.59	110.93	101.96	103.45	106.42
113.16	103.46	106.41	110.12	99.512	104.76	109.72	101.6	107.67	109.06	108.76	117.82	99.879	98.179	96.673	110.98	103.96	106.11	108.21	104.18	104.58	105.61	103.47	97.203	103.01	99.956	95.163	93.793	97.792	102.44	104.72	108.23	104.14	104.93	106.68	108.27	103.49	113.83	101.19	99.501	105.72	106.72	105.49	110.75	96.231	106.23	97.712	112.72	104.54	107.51
97.683	99.916	92.922	94.593	100.51	104.52	105.44	101.38	98.682	95.768	98.767	99.839	90.057	102.28	98.401	106.19	103.17	101.48	95.009	100.52	113.86	95.798	107.5	96.346	105.68	98.599	101.1	99.97	106.79	99.899	97.668	104.88	99.147	100.28	101.46	95.732	92.21	97.927	100.73	96.203	93.476	99.059	103.38	106.26	101.68	100.5	103.5	102.23	97.119	98.74
97.876	98.302	109.95	100.11	109.47	102.27	97.277	105.24	96.953	91.977	94.963	100.31	98.534	93.757	101.67	101.06	98.864	99.016	92.099	104.1	99.017	104.07	93.258	99.656	105.99	111.99	105.93	106.46	96.244	102.09	96.051	95.922	91.374	102.83	94.626	102.23	97.427	108.15	96.889	99.752	97.887	100.83	99.879	102.77	93.701	100.11	104.53	101.4	93.718	93.513
107.65	114.41	108.94	111.38	108.62	112.52	115.76	105.09	112.97	114.32	111.47	111.39	115.18	106.6	110	107.59	104.26	112.51	101.88	107.16	106.94	117.73	111.82	111	107.58	116.79	102.36	109.22	109.04	115.46	108.64	107.7	99.716	112.31	106.52	107.79	111.81	107.87	111.2	113.1	106.52	115.8	113.47	109.67	107.59	109.53	113	116.97	119.82	112.09
111.37	98.28	111.15	99.033	113.18	101.79	102.97	102.27	103.91	110.57	103.64	103.1	111.02	96.993	96.687	105.57	104.94	104.76	104.52	103.93	104.36	105.32	113.48	105.87	95.861	96.277	101.33	110.2	97.375	105.45	112.72	97.255	106.51	109.19	106.12	107.66	115.39	109.68	109.7	98.579	100.91	102.63	110.07	96.942	106.28	103.98	101.24	115.44	103.72	106.15
100.34	108.47	107.82	102.25	105.97	104.59	111.31	103.91	101.85	108.33	97.948	105.03	113.29	95.526	99.264	101.05	106.7	98.703	103.2	111.69	107.58	112.56	106.08	110.97	110.99	108.51	108.59	100.86	110.77	105.2	106.27	105.93	111	108.26	95.571	107.75	111.36	107.65	100.12	112.27	106.53	112.13	96.346	109.8	107.01	110.68	99.317	104.68	97.25	117.41
104.12	107.14	105.29	92.981	112.81	106.36	106.61	100.3	107.76	104.45	96.182	100.38	94.096	102.05	111.07	104.12	102.63	95.268	108.98	106	97.986	99.767	98.735	105.06	114.11	101.3	105.01	107.14	102.79	110.41	106.96	101.98	97.216	104.89	102.24	98.691	103.67	107.51	104.25	106.18	99.611	98.203	103.03	110.32	95.909	106.07	96.118	104.59	98.118	101.68
104.36	107.53	105.01	101.64	107.31	108.22	104.23	112.32	99.404	103.68	100.77	106.45	101.33	105.66	104.13	107.93	110.42	102.95	110.66	112.23	102.19	114.82	101.53	109.34	105.06	103.21	104.26	103.73	103.43	101.45	109.79	103.76	110.53	106.29	99.497	112.2	108.44	105.24	111	100.82	103.63	104.45	103.24	101.16	103.28	101.23	111.64	107.91	106.01	110.29
105.32	109.34	105.16	111.22	112.53	108.74	102.7	112.08	116.63	116.21	122.28	106.57	99.074	111.15	112.46	114.37	107.08	111.35	112.33	115.97	111.72	103.23	111.77	101.38	111.83	116.43	109.48	104.67	104.34	116.03	109.09	113.06	106.1	112.02	106.91	106.58	101.13	113.34	111.27	104.15	115.19	109.07	108.2	109.8	110.38	117.92	108.33	110.96	106.82	109.16
113.92	120.09	122.7	107.95	105.52	105.43	109.86	113	112.07	114.69	104.6	105.51	116.18	105.22	113.45	107.64	110.25	114.28	106.1	115.11	107.57	112.91	117.6	106.01	113.04	110.75	110.3	110.87	112.86	115.26	124.27	108.32	115.27	105.39	109.42	108	108.39	110.63	115.15	109.72	118.23	106.63	108.29	108.9	105.12	109.62	119.22	110.91	105.75	112.01
112.28	110.23	114.63	109.61	111.4	107.8	109.72	116.97	111.78	112.74	111.13	108.68	112.18	110.67	108.51	123.77	106.8	104.25	109.74	115.37	116.38	105.21	107.58	111.43	114.74	107.77	115.04	110.7	116.05	117.14	104.89	108.63	114.84	113.83	110.42	118.93	108.08	109.87	107.26	111.97	117.92	107.81	113.7	110.35	113.17	106.19	102.72	112.87	113.92	95.022
101.98	106.7	112.67	103.03	98.922	106.45	106.43	111.72	106.56	109.45	111.56	115.89	107.33	104.14	114.14	107.12	103.44	108.24	104.76	112.76	106.01	99.581	115.96	107.93	110.91	107.8	107.13	110.58	115.32	104.42	101.09	108.16	107.14	106.44	113.2	98.701	107.22	109.14	116.88	101.5	111.35	95.327	108.44	104.42	108.65	105.02	107.44	113.42	115.95	106.56
99.726	104.41	99.221	102.69	102.22	95.473	96.767	105.73	107.83	94.01	97.569	97.091	101.64	98.096	96.484	94.459	107.3	107.71	94.635	98.329	93.67	103.29	93.427	106.08	96.548	102.87	98.753	95.378	93.541	96.804	90.506	97.016	102.8	94.684	95.426	98.363	95.805	103	90.133	94.723	107.36	105.47	104.68	99.691	96.2	94.712	112.6	96.133	104.21	101.72
117.64	109.29	109.38	104.9	114.56	112.58	112.83	107.17	117.83	123.21	106.58	111.14	108.82	115.7	114.01	108.66	112.67	114.42	114.8	111.81	119.15	104.32	111.88	114.38	113.86	109.85	108.7	119.27	103.75	115.2	115.46	113.47	102.93	110.53	109.41	108.21	113.08	112.82	109.38	117.17	104.94	102.23	110.54	105.34	106.02	107.76	107.67	113.82	117.47	111.96
101.34	109.03	103.68	107.25	114.03	113.6	112.98	113.36	102.11	104.27	106.94	112.12	109.8	101.55	105.19	98.908	113.14	96.777	106.5	103.53	108.98	103.23	107.31	105.15	101.01	112.35	106.33	111.96	102.05	108.08	98.782	106.24	103.76	105.19	106.61	115.2	111.94	102.85	114.62	109.84	98.726	110.23	104.38	108.39	96.899	110.92	107.15	105.61	108.8	103.06
104.94	120.74	99.642	115.51	104.67	118.49	114.31	107.76	105.65	117.66	126.91	108.32	115.12	117.79	113.68	113.02	122.35	112.28	111.52	113	109.84	112.6	116.25	111.39	109.5	112.09	114.45	103.81	109.22	112.02	110.49	109.63	110.85	112.52	113	116.54	114.97	104.85	106.17	110.88	113.88	117.65	109.95	98.382	115.59	113.42	107.57	114.58	106.38	117.26
107.64	110.92	109.1	111.4	92.629	99.11	107.47	102.86	104.51	103.69	106.82	110.01	108.3	111.73	105.49	114.95	105.97	103.79	109.44	114.78	94.147	101.54	101.57	112.69	112.41	102.91	112.13	104.63	105.2	102.87	103.24	105.16	105.51	103.71	101.93	104.72	115.15	100.61	106.45	110.2	102.06	111.66	104.12	96.477	101.71	107.97	100.55	104.85	108.1	114.19
103.38	108.39	109.57	113.37	117.32	109.95	109.85	111.81	114.22	113.41	114.13	111.51	117.49	109.28	115.54	113.65	115.17	114.86	107.86	112.69	111.5	114.52	112.41	115.04	118.09	110.64	107.93	107.2	100.69	99.239	112.14	110.59	119.43	108.41	103.07	108.58	116.22	125.94	112.4	112.83	115.29	108.24	107.16	108.1	112.63	110.95	108.51	113.46	110.96	110.37
109.66	118.48	111	111.94	110	113.04	110.97	119.73	105.11	113.59	114.16	112.85	106.42	119.71	117.23	103.34	113.25	110.37	114.02	111.53	115.78	111.94	108.02	124.41	109.35	115.84	100.8	107.79	115.58	119.13	116.05	114.06	111.15	118.69	109.27	103.08	111.03	114.69	118.42	114.67	116.94	110	113.14	110.82	103.99	102.64	110.87	110.09	117.23	118.64
95.982	112.19	106.97	109.56	115.19	106.13	114.43	116.23	114.52	109.65	115.76	117.04	112.56	109.77	122.07	114.31	111.95	109.7	113.08	111.82	114.35	113.35	108.76	102.28	104.61	111.18	118.52	112.22	108.74	105.92	117.43	109.14	113.09	112.32	105.51	111.42	109.03	108.37	113.28	120.53	107.27	121.57	109.05	110.79	109.65	117	115.32	113.65	113.64	110.14
112.98	107.07	111.45	114.49	113.86	113.81	111.65	115.66	98.551	114.45	110.24	111.7	115.07	108.91	112.24	119.09	113.31	115.28	118.36	99.312	113.44	113.56	111.43	109.36	104.68	109.75	109.75	109.94	111.98	113.4	109.67	107.72	103.22	109.67	110.06	115.22	117.63	113.56	106.1	114.02	113.98	111.49	118.64	104.62	115.25	112.47	108.8	102.54	116.13	115.29
105.53	113.66	106.42	96.404	102.11	105.51	97.996	108.74	112.09	109.49	105.33	104.82	110.77	108.81	103.73	107.91	101.35	103.96	105.05	101.74	103.58	113.06	107.68	116.47	109.39	107.07	98.534	101.68	110.27	109.95	107.75	109.6	105.69	113.96	104.58	104.67	102.51	104.99	106.74	108.54	106.52	107.41	105.47	109.12	103.25	110.34	102.23	100.64	103.35	101.47
103.06	101.94	98.179	98.758	96.513	102.17	104.06	102.8	97.387	98.192	94.136	99.947	98.553	101.6	95.561	101.35	109.96	98.864	100.62	108.02	98.664	100.44	95.434	100.48	100.64	93.891	92.927	103.11	97.398	104.64	106.43	106.14	101.92	109.13	98.581	98.605	99.899	99.091	98.046	102.25	99.819	99.026	89.087	101.9	99.065	94.277	107.77	98.629	104.7	99.577
111.02	106.63	107.01	109.5	98.474	103	108.91	104.46	108.28	107.89	106.32	106.27	99.951	108.95	108.28	98.578	102.12	106.9	110.82	98.968	115.59	106.1	118.99	102.99	99.612	104.56	110.29	110.86	105.72	113.3	106.54	104.05	98.578	114.15	110.42	102.26	105.33	107.75	106.62	104.62	98.73	105.04	105.78	111.34	105.74	108.41	99.5	105.5	98.661	106.93
106.11	104.77	111.52	102.83	108.45	117.14	108	104.07	104.65	111.67	97.864	99.592	101	114.92	109.11	105.67	116.03	108.66	107.82	106.3	108.93	107.44	106.48	108.83	101.76	103.07	111.78	116.84	98.216	110.05	100.92	102.57	110.62	99.286	104.82	109.19	111.34	108.42	91.693	103.56	100.6	105.62	105.12	98.433	104.5	101.5	108.66	100.12	111.18	102.02
105.58	102.21	103.22	98.424	99.287	100.81	105.23	107.5	98.476	102.01	108.95	113.23	108.01	107.45	101.56	101.57	95.39	99.838	110.66	100.59	108.73	110.5	101.54	112	101.34	112.37	101.26	110.05	107.01	104.97	103.88	110.68	96.675	104.05	109.55	110.22	112.32	108.92	107.81	102.64	98.013	102.82	105.64	97.696	106.83	107.08	104.75	108.96	102.95	102.75
113.63	106.19	109.25	117.72	110.44	102.77	108.54	108.08	112.78	104.21	113.26	118.95	109.67	118.19	115.9	111.47	110.88	110.35	115.58	108.42	106.95	111.98	108.75	112.44	110.13	114.76	117.48	114.19	113.32	106.1	104.76	104.22	113.5	112.16	106.17	103.71	109.12	108.73	111.97	113.37	115.42	105.42	111.49	111.74	113.37	105.94	105.25	110.67	109	110.99
98.827	95.164	100.26	92.861	93.673	88.735	87.653	97.248	96.62	100.9	98.005	100.74	96.275	92.599	95.8	94.714	101.15	95.364	97.545	109.5	98.037	101.58	100.68	99.916	96.569	103.42	103.28	91.071	101.24	93.961	101.37	101.33	95.69	107.5	100.58	96.444	84.833	100.53	107.06	92.45	98.895	98.833	100.27	104.63	99.757	100.16	99.875	97.046	97.523	97.497
109.7	110.71	115.76	111.28	108.55	109	115.08	118.06	110.58	115.52	113.61	116.5	111.28	108.62	117.66	105.56	107.17	106.4	114.05	116.62	110.52	108.3	106.57	105.21	112.91	116.48	115.59	114.63	114.79	103.58	111.62	118.17	116.45	117.42	115.48	101.18	115.86	112.56	113.02	109.3	113.42	117.34	118.22	116.12	116.21	118.22	109.19	112.54	106.21	108.68
110.12	103.2	108.09	96.675	98.255	109	106.22	106.54	108.77	96.509	103.53	104.91	100.64	104.75	109.25	109.93	105.42	105.64	106.88	115.32	99.615	109.28	102.89	100.41	105.14	106.16	105.05	104.24	102.99	101.32	99.867	102.42	103.08	101.88	105.76	101.1	103.96	109.88	102.16	99	106.44	104.42	109.41	101.2	105.23	107.92	94.817	115.67	100.27	105.95
108.33	113.16	102.77	104.31	99.482	106.58	116.59	90.885	113.5	102.36	108.61	106.14	110.26	99.871	110.35	106.23	110.05	109.87	104.75	110.92	104.14	109.51	101.34	105.13	113.96	111.25	109.57	107.46	99.976	104.37	101.45	110.67	106.23	102.42	110.95	103.76	101.41	108.31	102.95	104.97	108.35	102.6	116.31	106.96	110.77	101.05	107.98	113.06	113.32	111.86
115.43	116.01	115.01	108.17	105.68	105.24	109.73	113	108.72	110.33	102.2	116.27	109.17	105.78	116.17	106.88	112.24	112.27	105.9	104.72	99.49	111.16	124.12	108.33	113.24	110.98	105.73	117.31	107.77	111.39	106.78	99.68	119.07	106.88	115.43	111.63	114.68	109.54	108.33	116.37	118.41	102.24	110.97	111.8	108.17	100.19	113.69	112.1	103.69	107.87
97.294	102.15	100.31	100.98	99.867	102.04	110.1	112.13	108.26	99.806	103.99	111.44	99.585	107.71	107.71	101.54	102	107.94	96.404	99.824	109.63	112.92	105.57	110.56	106.05	105.24	101.7	110.63	111.93	100.05	106.97	108.55	112.33	106.46	107.67	115.85	106.72	103.33	100.06	107.29	108.58	102.1	102.96	103.62	109.5	114.41	106.34	102.68	106.32	112.3
108.31	112.49	105.12	113.62	111.78	106.59	114.08	106.7	110.55	114.08	124.62	111.77	103.45	112.16	112.72	112.51	112.2	107.13	99.927	117.57	106.33	111.44	111.43	113.88	121.46	104.93	121.88	123.7	110.64	106.65	111.43	117.09	106.81	116.15	113.93	104.67	114.56	111.01	108.71	108.08	106	105.93	118.28	109.61	119.97	111.66	112.19	114.49	106.67	113.84
99.705	105.39	103.32	103.27	115.05	100.48	112.99	108.71	109.03	114.21	106.86	101.32	104.07	114.28	99.801	109.2	103.42	103.23	102.47	101.5	105.59	97.492	96.948	104.65	101.7	106.35	109.7	103.09	105.22	104.47	109.9	108.94	107.7	98.573	108.16	105.42	105.51	113.18	110.8	104.37	105.94	99.733	112.47	107.63	96.68	104.22	101.35	105.95	102.99	113.59
113.99	123.71	122.05	112.83	116.37	117.87	110.99	114.29	115.38	106.24	105.56	114.98	110.64	111.49	113.03	115.71	116.14	118.32	110.44	115.86	109.76	111.21	115.07	110.72	111.88	114.3	105.59	113.1	115.01	107.45	115.5	111.77	106.54	118.49	118.5	113.09	121.59	119.4	107.28	111.16	110.48	114.63	114.98	116.73	117.42	120.99	116.19	113.88	120.09	115.49
103.56	94.84	110.61	95.763	102.49	104.28	96.165	94.502	96.004	93.429	104.02	97.012	96.087	111.29	92.515	100.21	103.98	104.24	94.407	101.51	103.34	98.46	98.567	98.437	99.734	96.391	95.422	100.13	110.8	104.09	98.553	97.22	105.26	100.11	93.993	106.57	103.61	107.31	92.851	94.405	104.08	95.395	96.757	111.29	96.788	104.04	106.32	99.224	92.292	105.3
110.05	102.65	107.08	106.86	108.18	111.23	100.72	106.35	108.59	93.553	110.8	107.09	100.99	99.229	110.28	99.449	113.56	106.45	92.686	106.38	101.67	95.922	104.27	103.14	100.47	112	102.67	110.29	101.87	103.41	106.7	101.02	105.24	106.78	105.56	107.09	107.83	100.91	112.6	105.27	108.35	104.33	107.42	116.37	106.33	106.81	103.41	97.433	108.67	99.448
108.89	109.89	105.49	110.85	104.66	108.97	109.43	110.55	105.74	122.54	100.55	115.15	109.22	109.78	115.33	110.93	102.42	116.16	113.91	111.99	111.93	107.42	106.24	106.14	109.91	110.88	111.04	113.55	115.91	102.81	111.5	108.79	115.16	122.82	104.46	103.35	113.26	109.42	108.03	115.92	108.68	120.71	113.41	110.93	121.14	121.05	115.98	117.09	114.12	106.21
109.23	107.37	104.76	104.41	111.08	116.26	110.02	106.82	104.64	102.49	108.19	102.81	106.92	105.2	109.13	107.84	108.96	110.47	111.59	107.43	99.91	111.34	106.85	105.8	109.31	106.72	109.03	109.31	110.85	104.4	100.65	109.69	104.79	105.61	93.593	111.76	105.38	111.18	107.14	108.17	115.1	107.9	106.48	105.78	113.9	101.64	107.12	105.76	116.61	108.29
101.33	102.6	106.17	110.49	110.53	105.51	107.96	105.14	109.53	102.85	106.56	106.44	105.42	105.67	106.2	100.65	103.59	102.5	110.96	104.32	106.41	101.64	100.34	102.69	99.295	110.78	98.281	96.623	102.29	95.545	109.04	99.195	98.575	100.35	101.67	106.52	96.404	91.487	108.86	107.55	101.21	109.48	109.91	93.937	109.24	111.66	109.24	103.27	100.04	105.8
100.15	108.35	98.941	107.48	103.38	104.74	105.24	107.37	108.27	99.832	111.89	100.65	102.4	108.39	104.77	108.44	101.6	96.133	105.96	104.63	111.64	104.12	107.69	115.93	109.95	111.39	110.86	101.73	103.26	111.05	100.39	102.02	103.97	104.29	102.32	107.06	102.23	109.67	109.66	102.96	100.48	103.57	98.111	102.64	107.69	98.338	101.82	101.18	106.44	102.08
116.77	112.6	113.08	111.83	114.42	114.86	112.45	102.4	116.47	111.88	114.91	109.84	111.3	109.83	122.26	112.98	110.31	113.45	116.44	115.63	118.46	119.07	106.84	110.32	112.31	104.66	115.85	112.32	108.15	112.09	112.06	111.87	119.07	102.2	117.46	115.43	116.11	107.99	103.65	118.76	99.617	111.02	108.1	107.92	109.6	109.73	108.27	109.35	109.11	114.42
96.562	107.35	103.35	102.17	107.43	93.388	98.351	112.44	104.71	112.87	104.38	106.07	108.09	101.55	109.64	105.08	106.34	107.28	113.67	110.06	100.31	98.042	95.335	110.97	122.86	99.867	99.109	111.74	105.58	96.517	105.96	103.21	100.11	105.35	104.33	100.63	105.86	99.354	106.32	96.199	101.59	113.77	107.74	102.5	113.83	102.81	113.16	106.05	106.15	104.18
102.18	104.26	107.25	110.67	108.15	116.36	109.42	112.44	103.08	99.356	96.874	99.421	104.67	109.19	104.76	109.08	105.97	114.42	109.53	108.36	99.155	113.35	108.21	104	99.71	105.58	109.4	107.2	104.96	110.09	105.19	104.04	102.09	105.31	105.59	99.881	102.76	117.28	104.54	101.77	105.8	100.5	105.12	99.908	107.58	98.855	108.42	108.5	110.23	106.66
96.453	90.806	96.255	104.99	94.747	102.5	99.327	100.25	91.03	101.46	104.98	105.32	100.82	104.82	105.21	105.9	102.3	110.57	102.22	104.79	94.832	106.21	94.153	96.317	99.813	93.412	105.98	105.93	101.34	112.11	93.341	93.925	102.86	92.896	106.74	103.65	98.592	91.067	99.783	99.113	102.22	96.691	95.99	92.829	108.51	99.632	86.705	100.4	100.98	102.93
118.41	114.96	107.08	111.03	110.63	116.67	108.92	117.94	114.05	116.08	107.63	114.8	113.42	110.89	106.21	114.8	109.99	113.77	108.58	100.46	119.79	121.17	110.95	112.25	118.46	108.82	109.44	117.2	106.81	110.72	104.9	121.72	106.41	112.61	100.53	120.62	113.07	101.3	113.67	111.75	112.86	114.18	111.93	109.52	108.52	118.79	115.24	116.01	112.05	109.9
96.054	103.69	98.512	100.49	90.315	103.05	94.934	89.881	95.579	96.56	94.445	94.355	95.242	107.44	100.18	101.49	104.21	104.11	96.002	105.07	111.79	102.45	99.255	96.623	96.745	101.17	101.29	95.689	101.65	104.37	100.06	92.691	97.945	93.102	110.49	93.381	101.2	104.1	99.019	100.06	97.489	104.43	91.901	105.21	104.01	99.705	97.225	104.1	100.18	95.643
114.56	102.19	115.36	104.32	112.49	105.49	109.84	112.35	109.58	110.28	109.36	118.66	110.14	115.57	112.84	108.42	105.66	113.18	107.19	113.86	121.02	111.09	119.36	108.81	113.23	107.14	121.31	102.51	111.63	109.23	105.17	108.47	108.82	111.76	112.23	109.04	107.34	117.05	117.1	114.93	106.91	119.02	105.28	96.873	109.08	111.43	115.2	118.23	122.65	106.96
112.29	115.42	124.68	102.65	107.35	107.9	112.83	116.46	109.91	115.89	117.89	113.89	107.62	119.4	107.94	115.72	112.39	107.92	106.76	106.95	103.43	108.19	109.85	113.83	111.93	113.13	109.81	111.32	113.67	115	106.54	106.11	97.962	111.31	106.57	113.87	115.78	110.89	114.41	107.88	114.17	114.57	105.61	107.02	112.1	101.52	114.75	106.61	119.05	113.26
104.32	116.96	111.9	117	109.85	106.73	107.04	111.53	102.43	108.61	115.06	107.64	114.02	118.21	114.56	114.21	105.71	106.49	106.28	114.89	109.3	109.43	104.27	113.02	113.52	114.09	111.34	104.22	111.19	110.37	111.25	108.21	107.09	111.51	110.1	115.09	119.07	115.28	106.35	112.38	109.72	112.44	118.65	103.21	110.78	108.49	107.74	104.86	109.17	120.22
99.709	96.494	99.03	100.14	99.071	109.9	109.33	117.28	107.59	95.793	108.3	103.93	103.34	103.87	103.8	110.29	99.942	108.32	103.23	105.42	104.35	99.19	110.79	112.63	105.84	106.57	111.2	104.88	102.67	106.11	109.56	115.05	101.23	107.75	92.746	104.28	106.2	108.38	107.77	106.62	101.25	100.57	113.72	113.77	106.36	103.71	107.29	106.56	110.97	107.08
120.52	114.82	115.8	120.58	114.39	121.9	113.28	116.76	111.22	116.05	118.52	125.71	122.92	114.32	116.8	117.79	109.24	113.48	113.82	118	119.92	125.01	120.45	119.89	106.28	116.46	124.31	121.38	118.83	118.98	115.19	120.1	116.82	124.52	121.64	113.22	120.21	122.02	125.2	112	119.49	119.95	114.46	112.18	125.96	118.12	116.2	117.3	130.29	126.96
107.35	97.539	112.04	103.75	105.81	105.15	96.517	112.75	108.63	103.3	103.3	105.3	110.37	115.74	109.23	109.25	102.07	105.5	105.03	109.14	96.805	102.46	104.03	118.86	105.87	108.91	104.97	98.756	107.62	106.32	109.64	101.35	109.8	100.75	104.36	97.935	97.931	110.36	100.43	102.66	101.65	102.97	100.63	109.47	99.676	104.32	108.02	107.04	100.05	104.83
97.762	97.836	99.105	93.812	105.73	98.183	107.33	97.066	101.17	99.278	98.318	93.851	104.77	101.89	106.73	101.04	109.28	92.032	105.11	97.003	96.623	94.954	97.552	103.46	98.101	100.87	94.325	110.29	99.709	106.7	96.207	91.271	97.758	96.285	99.918	102.11	99.729	102.14	100.97	95.578	93.848	99.414	99.887	94.835	85.46	106.25	96.924	97.421	103.92	98.384
96.956	107	89.662	102.86	91.601	107.71	95.437	100.11	98.619	101.91	91.343	100.89	100.17	101.45	97.081	103.82	96.368	101.97	104.33	104.43	102.56	98.6	92.665	99.868	104.73	98.821	102.32	96.92	102.88	99.333	100.99	109.06	102.2	101.39	102.25	95.921	98.93	99.708	94.43	99.961	102.04	101.42	109.24	102.06	102.96	95.603	94.082	102.62	103.61	102.37
106.11	100.8	96.674	107.55	99.681	104.26	96.136	102.78	95.259	103.4	105.73	98.698	107.56	98.928	97.108	92.875	104.41	108.71	102.87	91.583	90.987	105.48	97.657	93.759	93.627	101.55	103.04	103.86	101.82	103.36	102.99	95.97	93.089	96.76	101.66	105.22	100.72	106.22	103.77	106.04	104.39	94.932	105.62	99.192	96.599	97.714	93.765	97.644	104.46	93.522
102.08	98.97	102.07	95.066	95.509	99.138	103.47	103.11	103.37	104.45	101.71	109.49	98.953	96.986	104.95	95.138	103.25	94.579	102.12	95.255	93.525	105.68	96.037	99.26	96.841	106.52	92.071	93.542	99.096	104.03	105.6	96.295	102.12	105.93	104.61	111.91	103.45	99.359	103.12	99.922	99.782	104.98	97.323	104.25	105.05	100.81	108.01	103.75	105.51	96.324
100.77	92.526	104.09	100.98	100.35	99.215	97.787	105.14	107.87	106.36	105.39	105.5	94.695	98.406	98.145	95.632	97.854	92.742	93.97	99.214	96.789	98.457	100.95	103.93	99.91	93.643	101.82	102.21	100.44	99.335	107.33	104.59	101.91	102.02	100.36	98.628	96.696	104.68	99.326	98.993	98.711	105.98	106.93	92.903	99.823	105.75	102.03	102.08	97.69	95.738
102.46	103.65	113.38	114.7	107.92	107.21	102.38	114.41	111.9	102.76	103.67	114.92	101.61	116.03	112.93	110.62	106.13	105.89	108.81	104.46	105.35	99.113	112.38	102.32	106.93	104.74	103.15	92.68	107.5	105.19	93.725	118.8	107.89	105.35	109.29	115.39	106.24	107.94	99.809	104.09	105.52	109.97	124.05	103.1	108.93	98.943	107.17	108.02	112.74	102.5
108.29	103.86	115.37	116.13	116.62	112.8	110.69	117.12	120.72	116.1	113.65	117.37	108.35	118.55	108.48	113.88	111.29	111.72	110.2	107.97	102.89	113.69	113.73	117.98	115.54	114.06	120.5	107.57	116.9	115.12	106.19	117.38	117.59	111.45	113.81	106.77	115.87	117.32	109.28	116.83	122.47	111.3	115.46	120.5	114.69	119.33	115.05	120.33	119.86	111.09
96.497	105.83	103.7	93.17	107.36	100.47	105.42	90.194	103.05	105	108.22	98.691	107.93	99.76	95.268	98.018	102	102.94	99.026	103.03	102.91	102.23	90.647	96.042	105.25	99.991	97.596	105.21	96.241	97.048	99.169	109.83	96.794	107.63	98.055	96.515	104.89	98.611	106.61	98.198	105.02	103.13	112.95	103.69	106.73	108.13	97.026	97.538	101.93	95.624
105.75	111.03	100.23	103.68	105.05	99.403	108.65	103.41	102.2	111.95	98.174	96.361	96.764	102.3	105.32	105.12	106.87	111.92	106.27	106.44	94.917	109.26	108.78	103.55	107.93	109.03	107.88	105.72	112.48	102.34	101.35	99.434	93.188	110.82	88.13	108.43	111.81	104.33	101.53	112.65	111.68	102.69	101.49	100.54	103.78	101.62	101.7	107.73	103.67	100.15
105.49	106.94	114.27	102.58	105.51	105.74	118.39	105.16	113.41	104.13	101.6	101.78	103.88	104.39	111.25	113.32	107.84	110.51	109.3	100.9	105.02	108.27	93.797	99.344	106.31	109.32	110	106	106.22	103.52	107.66	98.09	101.92	106.92	102.98	107.69	102.08	105.2	101.28	106.76	104.47	109.07	110.9	109.85	100.94	100.36	100.45	108.67	100.58	103.39
112.55	114.16	109.95	115.78	103.76	105.3	113.68	104.05	116.86	118.21	115.37	120.74	110.35	108.22	108.54	114.93	117.18	108.73	105.34	108.76	114.86	106.39	118.26	112.32	106.12	113.39	116.01	114.84	105.05	106.92	107.28	114.88	114.27	102.77	110.16	105.57	104.69	116.23	103.74	102	100.05	109.85	114.19	108.12	119.13	103.08	113.2	110.84	110.03	108.14
107.26	109.09	103.75	100.47	109.5	104.75	103.07	106.11	101.7	111.33	104.42	101.73	100.48	103.38	114.25	111.24	106.44	99.224	99.251	110.78	107.21	103.12	108.82	110.19	111.11	111.39	105	100.4	99.07	99.086	103.59	99.792	109.31	106.54	104.53	112.33	102.4	111.46	113.71	107.3	110.89	108.09	109.32	95.337	106.21	102.48	105.64	103.49	107.89	107.62
104.8	98.963	102.02	100.43	103.67	105.22	97.277	107.37	106.29	94.435	97.776	104.53	101.02	103.53	98.386	93.169	103.67	96.414	104.7	100.03	90.743	94.549	109.73	105.77	105.78	101.31	97.155	100.22	99.893	86.202	93.728	100.18	99.55	96.651	101.27	105.96	97.239	96.8	103.05	105.33	102.36	105.89	101.57	104.08	102.21	97.387	110.62	101.25	91.7	97.076
102.63	99.775	103.57	101.54	110.1	111.31	99.302	106.93	103.3	117.62	106.26	109.28	105.57	114.5	104.67	104.36	110.98	109.22	96.855	108.14	105.38	106.19	92.041	100.7	111.27	105.15	103.44	108.57	107.18	110.27	104.39	101.64	103.19	102.2	108.67	106.46	103.1	109.16	115.18	106.96	107.88	107.15	103.18	109.21	106.21	102.79	101.23	101.11	115.97	103.07
103.08	112.32	101.59	99.672	106.77	102.77	106.36	99.988	105.99	103.97	100.48	101.12	109.13	105.08	104.69	104.05	106.21	100.07	97.985	98.641	101.58	102.16	106.9	98.138	97.834	105.52	105.25	96.722	99.745	104.27	95.973	104.72	100.17	103.36	105.11	101.85	105.53	109.79	114.02	111.23	94.082	104.75	101.13	108.51	105.53	103.91	103.78	110.62	108.11	101.97
103.72	110.1	118.57	119.44	107.25	123.8	113.56	114.07	115.47	113.05	104.56	111.7	101.34	111.08	119.92	111.42	106.37	113.69	113.19	118.87	124.26	112.41	116.39	118.47	110.84	116.08	120.67	116.88	106.61	119.72	112.47	117.98	113.5	105.86	113.51	101.67	116.77	110.67	108.91	113.23	110.41	115.48	107.81	112.24	111.4	120.5	115.88	105.55	106.48	116.3
107.91	109.56	110.19	106.67	116.99	105.52	113.41	114.42	104.82	107.62	110.48	112.45	108.7	110.2	121.02	104.31	119.14	115.65	112.09	106.27	118.35	107.89	101.15	114.84	107.51	110.1	112.31	108.81	109.54	110.14	112.27	110.88	116.31	119.29	104.76	111.38	109.63	111.65	108.17	110.95	101.82	115.7	115.48	109.8	107.78	114.47	107	104.66	105.96	104.59
110.62	104.68	110.02	113.46	109.3	110.64	106.86	108.58	117.32	108.03	111.68	112	107.41	112.96	116.09	114.68	108.61	106.38	115.84	112.17	111.14	102.57	105.35	108.93	109.49	115.2	112.56	113.9	111.54	113.09	102.54	102.86	109.78	112.1	97.142	112.19	112.86	118.52	97.728	110.6	108.35	117.09	110.08	102.12	110.42	102.9	104.26	103.88	122.24	107.71
109.68	110.81	105.32	108.42	118.36	106.13	102.06	112.19	111.86	111.97	107.59	108.02	110.19	114.48	114.51	104.86	109.03	109.83	111.66	113.09	106.18	102.46	114.24	99.675	115.92	106.27	107.69	113.48	110.1	100.38	109.21	102.08	104.5	114.15	108.16	109.66	105.18	114.56	107.45	108.23	109.43	114.21	108.92	108.75	104.73	105.48	112.85	113.58	110	121
98.904	108.95	109.74	109.93	110.93	113.5	100.22	99.061	102.46	111.5	106.98	107.27	110.68	104.78	107.44	105.91	112.93	105.71	110.89	98.979	95.378	113.36	103.69	110	107.42	109.99	110.5	101.97	107.22	101.06	113.01	102.12	102.48	96.756	106.9	106.06	102.62	105.94	111.34	121.21	106.58	103.5	109.75	98.308	106.99	109.9	110.07	116.81	104.14	109.7
102.97	101.7	100.05	108.79	114.68	108.18	100.46	106.05	98.728	113.62	105.42	102.8	111.88	102.76	108.43	108.66	106.42	100.89	104.41	95.138	108.26	106.26	97.093	112.65	119.49	110.57	116.36	111.12	98.465	111.22	112.67	113.55	109.99	108.12	112.38	97.245	106.98	107.66	103.18	103	103.97	106.57	107.18	102.62	102.25	113.86	101	100.92	109.2	107.54
98.728	101.49	95.611	95.939	101.63	93.159	101.99	101.29	110.68	99.758	95.968	94.512	97.438	96.089	99.942	104.07	95.927	99.436	98.673	99.437	101.97	106.11	106.25	106.28	91.756	110.15	106.69	98.567	96.321	97.379	94.677	102.26	99.45	99.98	118.22	103.53	99.049	108.89	104.98	97.032	110.16	100.9	100.74	105.69	103.1	109.39	92.23	98.061	96.492	109.28
112.4	111.28	111.09	113.33	111.14	109.67	114.72	107.13	119.05	123.37	118.72	105.49	105.18	112.81	103.81	115.56	109.04	102.13	109.52	109.21	112.48	109.36	111.19	107.73	111.1	118.13	112.35	110.37	113.78	115.48	105.51	114.12	108.57	114.98	110.34	109.56	103.24	113.4	108.63	110.05	121.76	111.48	107.29	109.02	109.84	112.38	121.79	109.72	113.34	109.34
115.99	110.97	101.37	113.16	123.39	115.19	108.53	118.79	111.16	112.04	103.25	110.24	119.69	108.7	102.49	105.9	112.26	108.24	111.84	107.43	105.86	114.21	109.99	105.11	107.71	118.39	112.88	109.23	112.84	102.73	108.26	110.6	104.64	103.35	109.68	104.28	113.52	112.44	113.43	118.19	108.7	114.07	102.36	116.77	109.29	103.93	112.7	113.62	110.08	102.55
112.12	118.1	119.11	113.95	122.44	114.44	118.33	119.48	127.9	121.08	119.21	111.39	106.71	121.78	118.79	117.44	113.77	123.42	128.02	125.27	111.71	120.39	114.24	110.61	112.63	112.66	118.83	124.69	114.81	116.23	117.94	116.12	121.49	118.49	123.02	122.35	121.23	105.25	115.19	116.38	108.75	119.98	116.21	119.35	114.41	125.67	123.91	115.41	110.92	113.72
130.8	119.08	118.48	119.18	119.14	116.43	120.84	114.55	110.65	122.56	112.7	119.54	117.3	121.64	116.73	118.9	119.79	120.08	108.89	113.34	115.56	115.91	119.54	110.27	114.66	120.17	114.79	120.79	112.96	103.48	118.69	117.32	121.34	113.36	119.91	119.6	115.72	122.42	126.73	122.53	118.54	115.16	114.47	125.88	121.62	122.63	122.78	116.71	119.92	111.48
110.23	104.15	106.7	104.26	104.61	95.324	115.75	100.02	115.79	106.33	103.86	103.71	108.18	110.41	106.35	122.03	107.98	105.35	102.17	109.3	105.58	109.31	110.53	111.09	98.418	110.94	105.84	105.64	104.68	112.33	108.98	102.34	105.48	106.48	102.25	111.77	106.65	105.08	100.85	100.06	108.66	101.42	107.07	104.76	104.13	105.47	102.3	103.66	99.559	97.658
109.96	110.39	103.83	98.689	107.59	108.87	110.83	101.4	101.82	105.08	109.47	98.876	101.32	107.6	103.62	102.07	102.9	105.18	101.53	108.52	108.1	110.84	97.188	94.228	104.14	108.71	112.28	100.41	110.42	108.64	97.627	105.03	95.546	114.41	109.7	104.55	104.08	102.28	97.922	110.63	101.77	107.6	115.45	112.58	109.39	104.76	103.19	103.54	109.56	103.68
112.28	115.64	115.97	107.65	111.67	117.07	112.19	109.36	108.62	117.31	117.82	116.9	111.1	123.4	102.83	113.33	104.43	109.94	115.47	120.58	118.05	111	106.93	112.06	110.78	110.93	118.75	121.17	114.72	110.84	109.9	112.1	115.64	112.56	107.24	109.63	111.24	113.48	115.32	110.62	113.28	111.31	111.07	110.29	107.87	117.75	118.97	120.75	109.01	113.11
104.06	107.78	109.33	97.65	100.54	116.2	113.56	108.59	96.352	104.99	100.27	99.873	98.784	114.14	104.6	105.68	98.699	115.14	118.61	107.58	102.17	103.01	110.39	110.18	91.027	109.06	108.47	109.99	102.09	104.74	100.62	104.36	105.54	104.63	101.37	111.39	111.38	104.97	109.92	103.47	102.2	101.52	104.96	104.38	110.82	98.822	101.42	108.96	103.93	114.98
98.004	97.129	97.909	98.809	105.74	101.2	99.757	100.15	97.325	92.482	104.97	102.92	104.15	95.21	103.6	94.612	98.921	96.665	98.824	98.6	101.02	99.91	97.745	97.374	97.492	104.6	102.63	96.095	101.87	101.74	108.3	99.59	97.403	102.05	104.56	106.2	103.41	105.14	100.69	93.563	103.94	95.122	102.07	104.14	104.11	97.976	110.94	110.32	93.522	99.59
103.76	111.22	111.1	101.99	113.11	107.1	100.57	100.76	99.502	110.05	105.75	98.403	98.382	109.96	105.1	98.096	110.64	100.21	103.77	101.73	106.05	104.21	108.68	104.32	96.566	109.37	101.8	111.95	100.65	107.12	100.54	104.13	108.14	108.61	107.31	90.839	99.42	106	102.13	107.08	101.12	107.29	101.6	101.33	100.52	108.82	108.79	95.849	112.97	102.07
104.34	103.61	103.13	106.44	107.2	101.7	101.21	109.15	112.48	108.62	103.1	111.93	103.73	108.72	104.18	104.63	93.513	97.362	105.17	101.01	105.04	111.43	121.26	113.69	96.518	95.173	108.37	101.68	99.856	106.79	98.438	104.62	101.29	107.44	98.166	107.13	101.76	101.14	106.08	103.08	100.37	106.74	109.68	107.37	105.8	108.27	106.99	103.54	104.74	105.42
132.77	110.05	119.17	114.35	116.95	119.55	113.34	120.75	123.08	122.34	117.26	115.94	119.94	117.44	114.63	116.37	114.34	116.84	110.27	118.91	111.58	120.87	114.74	114.41	113.58	121.27	117.32	113.76	119.17	115.56	116.38	114.78	109.12	115.31	111.68	116.41	108.51	116.35	123.54	104.62	124.35	114.67	112.26	114.28	115.9	118.84	120.95	115.3	112.07	116.21
94.565	94.937	97.324	103.14	99.976	103.44	96.313	106.75	97.21	101.37	110.74	100.34	102.08	101.53	90.98	102.7	93.548	101.06	97.882	95.934	104.8	97.744	108.76	110.94	106.4	94.112	95.664	95.605	111.65	99.977	100.31	91.412	102.12	105.12	95.315	111.53	107.54	109.74	105.38	97.133	94.404	101.19	96.582	106.03	100.79	103.87	103.29	110.74	97.454	98.717
95.228	96.289	102.2	98.127	101.07	100.23	101.23	102.28	100.16	94.413	87.672	104.25	102.18	103.37	103.4	100.75	101.48	96.588	103.09	96.867	93.525	91.942	103.76	103.16	97.21	103.49	105.3	93.967	89.477	107.07	96.575	102.29	105.86	93.378	104.74	100.21	107.06	98.382	105.37	112	105.75	97.714	107.95	97.137	99.103	97.336	101.13	100.78	99.8	97.166
124.12	104.8	104.67	117.06	114.14	118.88	111.05	123.39	115.14	118.2	113.49	114.97	108.6	117.41	117.56	108.42	102.47	120.81	111.04	111.29	109.98	113.29	119.87	120.31	117.03	109.82	114.2	110.48	116.82	107.95	117.54	107.79	114.37	112.91	119.31	113.88	121.47	108.26	112.67	111.68	123.05	116.26	118.75	107.93	112.28	110.35	106.13	110.94	111.9	116.87
110.27	111.9	108.45	102.88	112.19	110.16	103.75	109.98	100.99	98.263	103.65	103.86	99.411	100.94	96.846	100.35	105.94	104.71	106.55	104.35	98.747	97.033	113.11	104.22	101.94	105.64	111.55	105.08	98.003	106.15	94.344	106.19	108.66	100.84	109.66	98.14	103.13	99.466	106.29	105.34	93.798	109.37	106.34	105.23	106.76	106.67	101.27	97	99.943	101.75
119.17	108.12	115.44	115.75	103.22	112.53	113.91	108.72	109.6	109.72	112.73	115.32	107.59	113.52	116.08	118.9	113.4	108.36	111.77	120.94	109.35	108.58	108.33	109.81	112.65	109.09	117.9	109.35	107.69	113.47	105.7	115.78	124.16	116.97	105.77	120.51	111.36	110.87	101.3	116.43	107.78	110.75	108.67	109.72	113.27	107.86	113.73	117.69	114.62	109.79
107.48	101.97	111.29	99.93	100.21	99.218	89.389	92.573	96.641	106.71	103.75	101.39	100.22	94.811	105.77	101.49	97.601	105.07	97.82	106.08	98.269	100.9	98.63	102.93	104.67	99.852	103.04	98.741	98.786	95.294	97.983	91.29	103.59	106.27	100.21	91.164	95.764	104.89	102.12	93.209	101.89	94.082	97.573	102.11	109.15	100.82	98.186	98.303	100.83	101.39
112.33	106.81	103.32	97.639	105.43	101.07	108.93	107.81	107.05	107.43	100.46	103.95	102.38	98.949	110.02	105.99	106.33	102.62	106.85	104.56	106.17	108.96	105.85	96.354	103.95	98.991	117.02	109.69	104.14	98.662	105.32	103.95	100.39	113.82	96.371	103.59	96.78	104.98	104.68	100.6	101.24	97.622	108.7	102.97	96.411	102.91	104.2	116.3	107.22	105.91
109.31	117.1	113.23	110.03	106.62	118.04	107.77	97.61	113.02	108.28	109.59	109.18	113.33	109.04	108.12	102.64	105.1	112.21	104.81	110.41	105.22	109.4	118.63	104.81	113.19	107.68	107.74	111.65	111.84	113.83	114.93	107.84	113.89	111.08	107.16	113.07	107.52	108.71	107.48	117.95	118.35	111.49	102.62	111.86	107.19	104.23	113.61	108.36	114.01	112.73
99.926	95.598	98.062	101.87	100.52	97.992	91.911	103.27	95.276	99.743	101.11	98.439	98.935	107.04	97.717	99.928	100.82	99.384	101.91	95.304	101.78	105.87	102.47	92.96	95.824	97.301	106.57	104.15	97.827	100.13	104.32	107.32	92.519	97.824	98.278	104.26	107.72	94.691	95.706	95.952	101.6	101.21	102.69	102.67	97.352	109.55	96.69	99.097	108.17	102.38
93.561	102.29	111.38	97.997	108.76	104.43	108.06	96.113	101.53	101.06	103.08	101.2	109.81	98.629	110.92	105.49	110.61	106.8	106.32	103.85	107.03	97.059	103	95.916	99.121	109.44	100.18	106	101	103.08	105.53	108.57	100.53	103.45	94.71	101.83	102.32	113.26	104.17	105.8	92.87	104.46	112.09	102.43	101.7	97.153	104.5	107.03	95.694	107.81
103.49	118.42	111.88	111.21	111.24	111.62	111.82	111.6	120.54	105.35	113.54	111.14	111.11	113.96	117.51	109.3	109.21	113.2	115.18	108.74	104.91	103.07	126.65	117.51	119.49	100.5	109.58	106.13	124.26	101.34	115.83	106.27	113.71	105.54	113.88	112.1	116.03	105.44	110.03	108.68	105.53	113.32	112.03	111.15	119.83	108.53	115.69	117.24	109.05	110.17
102.03	91.013	105.08	105.11	96.604	101.2	101.64	103.28	103.39	103.17	99.513	105.73	99.662	105.02	100.56	97.816	92.288	99.183	106	102.43	103.51	99.794	106.81	106.88	97.686	101.86	94.046	98.597	103.67	97.461	97.763	102.89	105.91	109.81	97.475	95.497	96.11	106.72	96.13	93.524	97.118	103.81	107.38	100.88	99.742	104.95	107.59	96.306	104.61	104.22
102.37	97.374	110.92	112.81	105.82	101.9	111.36	99.918	98.47	110.69	101.42	99.794	102.71	111.36	103.23	93.498	98.736	101.38	110.36	106.91	110.31	101.73	104.63	104.91	99.571	104.56	108.61	100.98	104.45	111.21	98.272	108.06	108.57	105.19	102.31	106.97	107.62	111.84	112.42	102.09	108.43	107.78	98.949	106.07	100.05	101.32	111.84	101.02	102.78	107.3
118.29	111.54	101.96	97.664	98.771	114.69	107.81	103.61	111.69	102.06	109.32	108.37	107.24	108.69	98.404	103.49	109.22	105.6	109.95	101.77	106.55	104.79	105.29	112.17	96.584	101.21	109.11	101.9	107.39	101.56	104.75	110.12	104.86	102.93	111.12	97.129	105.69	99.351	101.71	104.95	100.52	102.75	103.9	105.26	102.7	105.48	103.69	110.4	94.487	103.14
113.96	109.49	99.073	120.61	104.68	109.58	112.67	102.63	110.61	110.6	109.06	104.96	106.11	113.66	112.67	111.3	111.38	106.36	114.37	106.81	106.37	119.94	107.71	114.18	109.25	100.05	110.58	111.86	113.81	113.3	116.06	104.72	109.42	118.22	109	124.57	111.21	126.02	114.9	113.29	112.33	111.87	111.06	116.3	110.5	110.93	111.77	116.01	117.84	107.72
102.8	121.57	115.62	105.6	117.87	120.06	108.13	111.63	110.18	111.52	114.15	114.53	113.22	113.17	108.53	115.96	107.8	112.29	113.98	104.92	102.79	103.33	107.08	108.07	113.98	112.74	107.51	108.69	111.32	115.89	108.73	106.59	101.64	120.53	113.34	109.98	110.63	108.82	110.76	118.87	107.07	103.56	98.78	109.31	116.73	119.49	111.85	113.48	115.38	104.88
101.93	105.61	103.97	104.51	116.37	102.7	105.93	100.97	106.48	105.23	106.95	109.78	110.69	102.43	103.21	100.59	108.02	108.95	107.76	101.21	99.309	109.8	110.85	108.13	102.3	99.426	102.18	103.6	103.33	107.42	101.97	113.12	102.61	110.29	102.51	109.76	104.29	109.6	114.02	108.1	101.59	111.17	107.53	102.86	103.15	103.78	103.56	116.06	111.72	109.07
112.43	108.65	108.11	105.37	104.22	103.22	104.69	106.26	106.93	113.07	108.83	105.57	109.42	99.603	112.71	97.572	103.74	111.6	100.84	110.24	105.42	102.84	103.3	96.645	94.413	101.85	108.78	99.164	107.64	108.57	97.206	101.08	98.129	103.89	109.05	99.042	102.65	100.52	98.778	95.924	102.88	107.46	98.521	109.24	102.3	107.04	108.77	109.87	103.95	105.57
108.38	118.78	112.33	112.87	109.23	111.56	109.59	107.25	113.04	115.77	94.422	116.06	108.16	109.64	112.98	113.75	107.66	112.34	109.57	107.42	110.83	102.6	107.56	113.82	110.46	104.45	121.21	110.41	118.42	110.86	116.49	112.15	105.74	109.82	116.12	108.52	117.62	109.51	109.3	124.06	104.26	109.18	108.77	107.77	104.42	110.75	107.35	108.04	106.75	113.43
116.46	100.51	108.98	118.52	109.72	113.82	106.75	108.9	108.29	109.87	107.53	109.29	106.33	101.02	104.06	105.12	104.03	117.12	101.77	102.24	115.59	107.33	108.51	107.2	107.5	112.39	113.56	106.03	115.16	113.6	111.17	107.99	117.1	109.11	115.45	111.35	110.62	106.98	112.62	104.84	119.34	110.95	106.19	102.54	110.53	123.54	110.58	115.69	105.16	117.3
104.35	104.06	107.81	100.24	114.17	111.3	101.77	103.16	101.85	109.29	115.47	106.24	110.39	109.78	99.346	104.99	102.82	102.77	99.776	104.86	103.66	107.5	116.22	99.883	111.29	103.91	103.83	103.9	105.66	116.06	112.82	108.47	105.26	116.69	105.64	99.861	111.96	111.41	106.07	102.95	104.17	111.79	113.35	106.8	109.73	104.72	100.28	105.38	104.07	107.36
103.5	110.4	104.33	103.08	105.03	109.12	101.32	97.308	100.53	107.15	101.94	107.05	112.27	110.14	106.59	100.89	111.89	119.44	108.32	109.95	90.504	108.11	104.38	107.22	111.56	98.877	101.64	114.79	107.99	107.92	112.88	106.25	100.52	107.3	108.37	106.04	104.64	98.182	114.39	113.29	106.18	100.46	101.6	101.59	99.009	104.02	106.43	107.1	103.78	106.55
115.79	114.64	109.56	110.55	117.07	106.58	107.22	114.29	108.4	109.46	119.97	113.68	114.39	108.62	114.16	111.42	112.01	101.03	115.62	111.85	110.41	113.95	113.47	116.27	107.53	116.16	114.68	115.01	117.59	97.921	111.48	114.86	103.16	105.66	115.49	109.81	107.31	111.68	106.1	115.02	114.6	110.83	106.14	113.25	111.92	117.78	107.74	118.54	112.69	109.77
98.343	111.53	109.66	104.04	108.1	111.42	106.6	106.07	107.4	91.969	101.65	112.29	101.89	106.42	105.38	104.48	103.63	99.539	104.88	115.86	102.29	108.55	106.75	96.208	116.04	113.68	100.26	103.61	104.99	105.62	107.21	99.008	104.89	106.35	109.31	103.27	97.686	105.07	101.69	101.58	100.88	100.09	108.38	108.8	105.29	110.23	109.04	103.16	102.72	113.34
109.47	101.9	111.81	109.73	112.41	99.997	107.92	107.71	108.01	113.94	106	108.73	105.09	110.49	112.93	106.99	103.89	116.59	115.2	106.17	101.64	105.99	107.94	102.1	103.64	115.88	104.39	104.36	100.74	101.74	106.82	102.86	109.9	105.87	103.26	110.03	101.13	112.13	112.65	106.28	112.68	102.02	109.01	103.7	104.95	117.19	100.35	109.61	111.34	106.38
115.73	105.75	105.67	110.87	105.76	110.91	100.35	111.51	107.13	112.07	112.42	111.8	98.632	109.68	121.54	108.22	108.12	112.12	116.63	117.25	109.8	116.59	108.43	103.07	100.97	99.683	107.98	109.62	110.09	105.1	114.17	110.09	114.8	113.55	112.97	111.43	113.04	106.74	107.67	103	106.13	114.82	107.84	102.73	111.35	109.24	108.88	118.83	106.25	117.96
102.02	108.01	104.88	101.4	119.86	119.52	111.63	114.26	109.34	116.54	114.31	102.7	106.3	120.25	108.87	114.01	119.67	110.46	111.18	115.03	120.53	106.12	107.95	105.23	111.22	103.9	106.98	111.26	105.08	111.37	120.09	110.63	106	111.1	114.27	113.64	106.71	113.6	121.3	110.1	95.675	113.17	103.19	111.34	114.49	120.8	108.01	105.51	115.12	115.83
93.395	99.143	108.01	107.97	108.9	109.05	106.77	100.65	100.75	100.58	102.41	101.48	97.868	105.53	100.48	106.1	94.124	102.82	109.8	114.91	114.63	102.68	98.3	104.68	95.619	99.009	96.153	112.3	101.15	97.017	105.3	100.89	114.58	102.26	97.944	106.96	100.89	101.54	113.99	110.48	105.13	107.61	109.66	103	115.43	99.229	105.93	101.45	97.895	106.64
115.86	117.22	118.04	112.69	116.16	108.71	119.39	115.55	114.21	111.12	121.63	110.26	130.08	121.86	118.85	119.65	106.86	118.17	115.35	117.71	115.35	121.63	114.05	116.81	121.05	118.86	120.16	117.5	117.58	121.53	122.72	115.9	121.31	119.49	103.53	113.02	111.7	104.36	120.57	119.56	117.34	111.88	115.61	113.82	113.97	111.21	111.78	119.27	112.98	126.23
114.09	107.9	111.04	112.21	99.782	102.31	109.13	111.58	105.82	117.21	101.67	112.27	108.34	105.33	103.7	101.63	112.18	99.578	110.31	111.18	106.67	109.25	104.97	103.68	97.138	109.22	105.64	98.786	114.02	104.78	112.24	111.96	113.34	112.72	111.15	98.589	107.82	104.29	101.43	100.93	114.94	108.94	105.28	99.836	103.18	103.86	108.06	100.59	106.21	109.13
105.68	106.69	103.96	103.94	101.33	105.8	106.39	106.39	112.43	99.387	99.014	108.02	106.85	105.42	99.895	109.29	111.5	107.06	103.01	103.48	101.09	115.05	111.92	106.87	112.66	103.74	106.79	110.83	101.23	104.71	98.098	98.944	106.09	103.85	102.13	108.99	105.97	97.565	104.72	113.77	101.02	103.58	105.43	104.69	108.01	107.08	101.75	111.42	105.86	101.57
112.16	101.54	106.8	102.66	102.18	107.01	104.37	111.5	110.19	101.7	104.14	110.56	109.35	98.317	107.35	97.611	105.64	101.25	107.31	107.67	107.54	106.65	105.8	107.2	90.561	101.28	113.96	87.245	109.4	103.67	109.92	96.513	110.43	111.62	103.5	100.04	105.82	110.06	111.86	106.62	98.616	109.92	108.39	107.54	102.8	101.56	110.44	107.78	111.43	97.541
108.16	102.46	111.63	111.53	108.58	100.92	106.22	111.97	97.022	106.22	106.71	102.65	104.77	102.55	107.03	110.06	99.026	106.18	113.8	99.833	103.85	111.01	106.69	104.97	107.55	110.03	112	100.56	107.51	103.58	105.46	110.5	109.71	100.87	101.89	114.07	115.49	100.69	110.29	117.93	104.38	111.26	108.25	107.94	104.26	121.39	100.21	108.79	111.47	112.1
107.65	91.431	102.81	97.171	106.1	95.549	94.593	107.13	102.63	108.92	99.806	100.99	92.549	99.091	99.898	97.332	92.944	94.714	102.62	96.353	94.284	96.543	95.756	88.216	101.9	97.076	93.489	104.65	101.7	101.54	108.62	107.5	96.888	103.57	110.01	106.34	99.142	97.598	101.11	101.77	105.42	106.39	105.05	112.26	101.42	103.42	102.96	95.819	107.76	97.1
114.27	108.03	96.531	103.03	102.99	105.63	107.23	100.96	107.42	105.72	106.25	95.775	100.28	98.521	108.4	107.06	105.84	101.75	102.09	101.28	105.55	106.55	104.22	92.895	105.98	102.85	101.01	109.88	98.359	110.21	103.97	105.29	105.13	104.47	109.36	99.98	105.73	104.76	102.51	113	107.63	112.93	102.21	106.15	102.32	104.18	113.15	100.77	103.33	104.62
118.16	114.34	111.56	112.34	118.45	104.2	114.65	99.704	110.83	114.34	111.16	112.9	117.18	107.22	110.81	112.6	114.66	118.87	118.69	101.78	112.53	104.05	113.29	112.01	113.46	114.97	112.82	116.63	105.67	117.68	111.34	110.69	117.21	112.32	111.37	112.19	114.19	106.51	111.97	113.08	110.88	115.25	108.95	113.86	105.86	115.17	109.92	106.4	111.27	113.12
110.73	104.16	107.69	109.91	107.08	115.99	114.78	107.17	116.8	108.61	117.4	112.37	108.9	117.39	109.09	108.44	107	110.46	109.12	111.13	102.96	105.49	123.41	115.01	102.85	107.08	110.39	117.71	110.84	117.73	105.89	112.27	99.647	110.47	103.82	111.95	107.67	110.27	110.15	119.91	108.92	109.52	108.25	106.29	117.46	102.59	106.91	110.54	118.96	108.14
107.99	115.09	105.7	109.36	105.06	118.01	109.78	115.52	115.92	106.23	98.339	110.17	109.2	107.86	110.46	100.5	107.46	110.65	109.16	112.56	106.36	108.31	108.1	106.66	116.21	107.02	109.88	121.03	107.61	112.72	107.55	116.36	112.27	105.22	116.41	103.02	112.25	112.15	108.84	112.08	108.13	112.46	121.88	109.31	109.21	117.64	107.8	105.63	116.28	111.65
108.95	100.34	110.36	111.55	98.052	112.34	113.51	116.42	111.48	117.29	120.34	109.87	114.87	110.21	113.5	113.6	123.14	107.73	114.76	119.34	112.65	101.48	111.69	118.51	103.77	117.17	115.05	114.03	108.02	113.33	119.88	122.07	117	112.71	111.57	104.36	120.11	112.89	118.18	115.33	112.74	110.26	116.28	106.49	112.67	121.37	111	117.82	111.11	108.03
101.86	91.302	101.17	104.74	99.159	94.166	100.02	93.395	98.062	94.333	92.023	99.401	106.13	99.356	104.56	105.52	98.552	93.595	107.7	103.18	104.21	105.02	99.782	105.34	98.444	99.22	103.47	92.339	100.8	100.42	92.912	98.94	96.326	95.875	98.326	95.131	108.15	91.758	97.86	99.461	96.668	107.81	100.84	91.851	100.89	106.02	99.959	105.03	95.443	101.94
102.74	103.12	109.86	101.77	100.03	107.04	108.66	110.1	104.27	107.32	109.58	109	104.22	113.1	109.29	99.034	100.78	103.59	110.67	100.61	102.59	109.55	110.2	112.95	109.09	115.1	105.06	111.28	107.58	101.28	104.09	103.78	108.57	113.83	108.42	116.53	105.83	108	108.54	107.16	104.4	101.38	110.14	107.18	112.21	106.4	102.24	105.29	105.69	105.47
105.4	108.36	106.1	105.03	104.71	108.41	108.2	110.08	104.71	99.942	106.62	100.68	106.17	104.45	105.78	113.64	100.44	100.58	109.49	105.93	115.32	104.62	98.705	102.59	93.083	108.16	111.4	105.85	107.24	96.138	99.698	112.62	107.88	102.51	106.44	103.79	99.467	102.73	111.16	101.54	104.72	103.48	103.06	101.31	103.25	103.48	101.2	111.36	103.08	107.35
112.79	114.33	122.55	114.93	111.25	117.09	106.74	109.52	102.28	111.12	107.51	113.07	107.86	113.78	112.55	115.19	108.58	109.45	108.12	112.04	96.571	113.21	115.95	112.27	110.27	109.84	111.69	109.51	105.14	112.26	105.65	107.43	114.57	106.23	117.47	116.26	111.56	105.06	111.31	106.92	107.05	114.8	103.82	108.43	121.09	114.81	119.34	111.22	113.12	114.24
110.42	116.96	107.1	104.29	97.196	104.52	105.32	102.44	104.6	105.69	98.541	100.24	101.8	109.31	111.84	105	103.26	107.49	99.073	112.9	102.82	109.51	106.03	106.66	101.06	105.08	107.97	115.16	100.89	102.66	105.58	102.13	107.71	91.521	98.242	107.58	109.59	106.38	100.26	105.86	105.41	106.62	105.34	105.83	100.77	101.28	97.261	107.63	105.94	105.12
112.94	114.41	113.41	115.39	113.22	113.51	107.12	105.4	111.23	111.02	114.4	107.71	104.53	109.67	115.51	114.54	114.14	116.08	104.06	109.99	117.8	108.49	119.6	113.6	112.56	115.47	113.6	111.38	107.01	109.11	114.03	120.6	114.1	118.1	115.27	115.29	113.42	113.08	109.7	115.7	119.04	106.17	118.75	109.11	105.49	114.6	111.95	106.57	110.49	110.39
106.78	104.97	105.82	103.56	107.6	108.37	102.66	108.71	113.22	102.08	108.3	99.983	95.808	106.68	104.01	106.47	108.43	106.33	116.32	100.13	108.5	114.69	106.01	106.14	112.36	105.3	104.18	109.1	100.97	96.733	101.36	99.609	109.97	107.73	103.5	112.92	108.42	107.79	106.87	106.89	101.66	113.74	92.766	106.51	104.95	104.04	102.3	106.24	101.58	103.58
107.23	107.97	107.27	116.33	125.58	118.33	108.52	106.28	121.34	111.78	107.97	107.2	100.84	108.16	110.44	108.51	117.93	106.03	117.5	120.56	104.74	104.34	110	119.72	112.99	106.73	103.2	102.95	104.74	108.34	108.03	115.63	109.9	109.58	105	115.44	117.11	107.85	107.56	109.59	105.78	113.83	110.44	114.38	115.1	106.92	109.82	107.81	111.09	114.36
108.05	109.38	109.15	107.71	113.78	102.62	114.25	104.72	102.17	101.4	100.53	104.42	111.35	102.82	111.76	107.14	104.98	110.12	116.11	108.12	109.66	110.4	111.47	106.97	106.76	111.8	107.75	107.92	109.13	113.91	111.88	117.27	109.28	101.27	105.37	116.74	117.49	115.61	109.46	110.65	115.7	109.53	117.58	108.18	120.45	113.95	112.86	111.04	104.91	108.7
119.16	108.59	116.51	109.28	110.43	123.02	111.06	102.24	114.2	111.51	111.82	114.46	110.18	113.81	116.46	116.5	111.93	118.62	117.35	111.75	116.68	113.27	114.48	102.94	113.23	109.86	115.96	113.75	108.43	113.47	110.36	113.49	110.95	108.91	110.86	113.71	115.44	118.42	112.8	113.95	119.5	118.74	112.49	113.52	115.04	122.38	111.04	115.8	105.95	120.56
110.47	107.83	109.31	108.7	105.23	103.51	102.03	103.77	119.48	103.03	103.57	109.3	109.57	105.44	102.45	108.16	102.1	108.58	106.19	115	105.38	106.33	112.26	97.014	106.64	113.37	105.93	100.1	108.75	105.62	106.07	97.896	113.55	100.81	106.68	106.84	112.91	114.17	107.06	108.21	109.66	105.02	108.67	116.29	100.91	104.62	109.38	111.85	109.13	105.83
109.39	109.33	109.27	103.82	109.51	111.28	100.24	101.72	114.76	109.39	112.33	104.31	106.43	118.34	110.47	111.25	99.347	106.67	106.8	119.31	114.86	113.38	101.52	110.72	100.55	112.18	103.1	110.58	110.42	109.52	97.285	103.28	111.85	99.537	106	102.92	104.21	103.84	100.54	102.33	105.01	109.31	100.56	108.83	103.73	102.23	101.53	102.51	109.7	114.06
110.11	109.57	110.56	110.35	108.62	115.88	119.36	119.62	109.9	113.37	109.3	111.49	103.17	122.19	107.45	114.87	111.72	116.71	115.77	107.21	109.46	105.46	108.18	110.74	112.04	110.21	111.66	119.01	111.4	106.21	107	115.03	115.5	108.83	110.26	112.89	120.84	107.21	117.84	114.68	114.48	105.31	115.18	102.05	114.2	121.01	109.81	108.84	113.99	105.2
104.7	110.86	110.12	101.19	108.46	111.48	111.04	95.482	98.291	114	105.21	102.21	105.72	106.21	92.969	104.9	102.4	109.81	103.03	102.8	103.61	103.24	103.83	103.39	102.83	104.2	103.7	100.52	102.6	104.24	116.93	104.9	104.62	100.57	103.41	109.18	109.81	90.297	108.58	104.61	102.18	107.1	99.286	105.78	106.19	100.91	120.19	107.97	112.82	107.33
110.21	107.01	109.78	107.25	100.77	104.99	102.79	97.744	112	111.96	109.89	107.33	96.806	108.19	107	105.56	107.57	109	104.66	106.94	109.99	116.67	106.1	103.46	104.7	101.79	103.87	96.68	101.63	115.85	107.09	109.75	105.16	102.63	113.58	106.17	109.72	108.38	113.89	100.37	109.53	108.1	104.3	111	111.64	111.7	100.25	108.47	99.873	109.6
112.27	109.15	114.09	105.34	114.56	114.72	115.49	117.07	105.79	104.31	104.6	123.79	107.84	107.41	112.59	107.7	118.35	110.31	112.3	115.95	109.67	116.5	117.28	115.68	120.36	108.97	106.49	113.55	106.62	102.2	107.82	111.91	118.85	122.96	124.22	117.76	121.56	109.87	109.12	110.89	106.52	112.82	113.95	112.48	118.15	114.87	117.22	107.77	112.48	115.37
115.56	108.7	112.52	109.74	119.12	120.37	121.12	120.12	115.62	112.72	114.22	116	120.03	119.55	107.1	119.83	117.87	105.75	117.56	115.49	116.98	113.58	110.86	115.31	105.77	111.54	115.58	118.78	107.35	120.94	116.94	124.56	112.83	106.38	113.79	109.83	110.19	107.87	120.4	116.4	116.23	112.6	118.01	111.42	114.53	114.23	116.36	111.7	121.78	115.77
103.61	96.337	98.063	93.26	106.4	108.8	106.23	101.23	99.828	106.85	106.05	102.42	103.76	104.17	103.58	104.6	101.41	103.79	102.49	101.2	110.34	101.09	112.85	102.56	109.95	107.86	96.661	99.477	109.63	105.48	103.79	101.02	106.86	98.52	106.33	98.14	106.2	105.03	92.882	98.104	109.41	107.95	98.422	104.34	101.05	107.06	104.62	106.58	97.435	102.57
113.4	120.72	112.75	114.33	108.92	110.59	109.8	114.2	109.91	120.15	113.46	115.14	113.03	107.94	109.46	108.76	115.46	112.87	114.21	112.3	113.53	108.15	107.67	123.17	112.05	105.31	111.56	114.05	104.8	111.85	100.68	112.92	102.21	120.08	107.7	102.72	115.16	109.46	113.28	121.84	106.68	112.71	111.56	111.76	105.81	114.66	109.6	117.37	110.92	113.41
96.66	107.63	109.25	106.33	108.09	104.89	100.81	111.18	111.9	114.01	99.609	99.834	106.16	109.84	107.52	109.76	113.5	98.906	119.34	97.065	115.65	101.46	105.86	98.653	112.35	110.83	110.51	106.77	110.69	114.58	106.52	101.09	94.768	105.9	107.84	106.72	101.67	109.38	108.51	113.7	114.96	104.79	105.43	120.03	100.2	112.37	110.17	107.95	115.07	107.87
104.27	97.683	104.72	97.958	95.202	99.227	98.552	99.266	96.255	93.709	100.12	91.435	99.375	98.433	103.05	100.41	105.5	94.779	104.22	100.4	108.16	108.66	96.046	103.05	102.44	107.57	94.165	94.674	100.15	88.676	102.52	107.56	98.501	90.865	95.568	99.454	98.525	91.759	89.87	100.3	99.265	92.623	105.25	94.165	100.22	101.93	101.8	97.43	96.493	93.224
101.41	114.37	101.13	111.11	109.23	111.59	107.41	102.75	116.63	118.15	107.44	117.52	106.63	116.62	99.869	108.94	108.68	100.2	105.51	112.87	109.39	111.47	106.41	113	112.43	102.48	114.24	105.19	106.54	111.26	96.926	102.68	109.67	107.28	111.47	107.8	108.99	107.64	105.84	110.53	94.543	102.93	102.09	104.28	102.32	109.49	107.06	102.79	102.54	113.51
115.38	112.46	113.36	116.04	113.57	116.32	116.97	112.68	115.72	110.47	114	116.41	118.3	115.11	111.92	104.84	112.94	107.66	111.88	106.82	118.71	109.72	105.69	115.51	109.11	111.07	113.4	115.31	111.95	114.23	108.22	109.34	119.35	107.32	115.28	125.18	109.9	109.26	116.23	118.87	114.58	108.76	115.13	108.03	105.69	110.9	117.91	107.77	117.39	114.39
94.138	103.15	95.613	104.91	101.58	100.58	103.24	105.6	98.255	99.954	103.28	113.23	102.81	88.862	100.49	107.3	101.15	100.65	100.35	96.362	102.8	97.747	100.2	101.22	101.09	100.49	104.56	93.03	98.53	105.99	98.729	94.418	102.06	96.266	96.898	97.772	96.988	108.58	109.38	102.83	97.588	102.48	102.34	98.507	102.27	94.383	95.692	99.518	99.853	91.355
99.07	95.5	101.1	105.97	107.52	98.821	111.01	95.535	95.673	93.551	101.71	103.58	105.85	98.003	90.964	99.422	100.12	103.07	103.53	94.928	99.2	101.19	101.75	96.351	106.43	92.521	94.007	96.573	103.59	110.67	95.132	106.39	97.636	106.77	90.348	97.698	94.903	93.138	100.98	103.22	105.26	102.31	109.5	90.322	104.23	106.64	103.13	107.18	108.87	96.939
102.88	112.25	103.69	104.25	98.657	93.282	112.4	100.64	103.43	105.93	102.84	108.14	91.616	104.6	97.69	104.05	112.46	114.23	99.444	104.81	109.01	98.352	99.927	110.44	108.85	110.36	108.72	109.75	116.22	104.14	115.89	104.05	90.775	98.615	108.67	108.58	109.56	107.75	102.4	107.53	118.56	108.44	109.88	104.73	102.81	110.43	103.14	107.26	98.44	111.12
115.04	117.12	121.38	113.22	117.63	117.37	115.07	116.15	120.01	113.43	106.55	117.76	117.87	116.29	110.46	115.9	118.81	115.66	113.8	117.72	119.55	117.27	110.38	120.77	121.34	111.22	114.85	119.67	119.54	110.81	113.41	117.88	115.56	106.04	118.23	115.33	110.44	117.13	118.56	118.2	110.19	117.79	127.39	111.91	112.89	119.07	110.96	113.82	114.61	125.24
110.55	103.64	102.72	105.25	105.86	107.21	100.02	105.69	107.5	100.64	105.58	110.26	104.42	99.245	106.71	106.01	109.43	113.1	107.86	105.27	108.75	110.48	107.54	92.796	97.296	102	106.3	102.2	106.02	104.54	111.46	104.63	107.27	111.28	92.605	112.42	104.26	106.7	104.19	104.73	108.82	115.79	112.33	107.58	100.57	109.17	105.9	103.13	109.02	105.5
103.14	109.1	99.325	125.95	113.77	100.2	105.4	107.5	102.96	102.37	103.83	118.38	106.09	113.09	99.085	103.17	97.55	110.75	111.54	105.51	103.92	106.07	105.71	116.4	97.55	103.93	109.27	105.85	99.039	101.78	108.83	110.2	107.8	105.51	108.17	108.97	107.32	97.518	101.2	97.771	97.957	101.74	102.45	108.98	106.75	117.56	115.99	108.12	97.682	106.85
101.23	103.3	110.19	102.4	106.77	91.289	99.15	101.08	106.61	94.255	102.42	94.166	109.88	98.47	94.915	94.804	98.198	99.343	99.482	95.25	84.487	95.773	99.924	97.545	96.864	102.52	96.002	99.723	101.25	98.515	102.67	103.83	102.01	94.624	89.637	95.712	109.68	91.504	103.96	93.576	97.7	98.842	101.12	101.6	98.33	95.081	106.88	106.79	94.197	100.61
101.16	95.091	108.11	102.02	106.27	118.31	108.94	105.85	107.39	109.02	110.57	105.81	97.59	104.16	105.16	109.65	96.514	109.77	108.81	120.47	104.6	97.281	101.07	108.81	103.94	107.57	107.74	106.82	101.81	112.55	101.14	105.03	111.31	106.93	104.6	102.28	104.89	103.11	100.32	102.91	103.35	104.14	104.2	99.274	106.37	106.95	115.6	103.76	101.36	100.52
106.63	105.7	100.94	97.215	98.518	107.07	94.646	99.337	111.03	94.981	106.6	101.99	92.252	106.7	95.463	103.64	103.57	100	94.873	95.252	100.08	104.98	94.563	104.56	104.05	97.952	97.019	93.003	99.948	92.052	98.405	97.019	99.302	99.775	101.82	97.772	101.88	95.361	100.83	111.99	99.661	91.045	98.074	96.268	104.56	96.651	106.52	100.56	104.69	95.264
105.73	105.38	108.23	95.247	102.96	107.78	106.05	100.72	106.66	109.26	106.94	108.97	100.78	112.26	95.523	107.91	106.28	104.44	105.05	116.94	98.925	101.19	108.17	101.58	106.55	103.57	104.04	107.92	103.54	104.32	102.64	100.47	104.77	104.72	88.845	101.88	95.853	108.2	108.03	106.16	106.11	95.664	111.33	103.99	99.682	99.857	97.931	105.24	98.638	110.97
104.07	106.31	105.23	110.18	103.8	103.89	106.69	105.01	109.32	104.21	101.43	105.12	102.76	100.45	95.041	106.41	106.26	100.48	106.88	116.66	102.24	108.64	108.49	101.39	106.81	105.73	110.69	100.11	100.47	100.54	112.6	102.12	105.48	100.55	104.84	104.93	109.3	102.46	104.03	103.09	105.36	110.21	106.95	98.85	112.88	97.602	104.32	106.32	97.166	102.71
120.17	114.61	120.6	119.33	120.33	107.53	114.64	121.96	115.99	115.27	118.04	113.28	104.48	131	128.89	123.84	123.84	119.61	120.31	121.35	137.05	118.79	110.99	116.84	115.03	122.14	122.36	120.89	110.2	108.97	114.91	118.97	115.02	126.15	115.84	117.59	127.97	120.76	118.58	130.32	114.05	123.22	117.2	120	119.61	118.81	111.05	114.39	123.43	122.5
113.37	109.57	109.25	116.28	104.68	116.17	107.82	108.25	106.52	106.66	110.89	111.09	113.58	113.53	115.15	105.26	102.62	110.81	116.02	112.88	110.68	113.28	103.96	107.35	120.65	104.38	99.139	106.24	117.64	111.99	108.53	107.53	109.76	119.61	112.93	111.45	103.02	108.19	111.8	111.78	107.94	111.32	111.04	109.87	103.49	121.21	112.12	108.57	113.15	112.55
113.21	114.92	114.04	105	104.34	102.69	99.436	112.24	108.77	101.55	108.77	115.64	115.02	110.15	111.6	108.55	108.96	109.21	116.49	115.64	115.13	111.01	99.515	114	113.32	116.01	106.57	109.79	109.66	116.21	105.94	105.86	108.55	108.13	122.04	113.46	111.15	101.41	108.52	110.04	108.68	122.07	106.49	110.06	117.24	107.4	114.67	113.12	109.56	108.82
102.56	103.89	110.38	113.24	112.25	110.77	108.26	102.18	103.21	115.27	108.73	103.82	103.8	106.7	115.49	97.126	107.18	104.94	111.7	102.99	95.106	108.41	109.98	105.71	104.4	102.89	102.14	103.33	104.75	101.97	99.844	99.181	98.672	102.6	118.31	107.34	107.49	97.216	96.149	99.951	109.15	102.64	115.21	107.48	107.99	100.5	103.37	97.37	109.04	114.08
113.55	103.98	103.68	107.57	102.08	109.15	103.91	101.33	105.59	104.97	109.41	102.07	103.94	98.957	103.59	97.246	103.11	109.32	106.18	106.9	104.9	103.05	109.72	101.78	106.81	113.1	110.74	101.42	99.519	101.17	107.16	111.27	107.76	100.35	110.9	103.82	109.63	106.31	103.83	115.23	102.5	105.18	113.55	100.66	102.02	103.96	105.95	96.781	102.18	106.25
106.16	93.41	103.51	100.4	100.67	107.44	109.83	113.52	111.83	104.82	107.35	116.44	109.8	103.74	114.63	106.98	113.29	99.203	98.786	103.68	100.49	110.66	99.629	102.44	101.5	101.79	98.131	99.213	101.66	106.85	106.11	105.31	103.53	111.99	110.04	106.32	100.43	105.77	113.4	96.54	113.18	102.45	104.23	100.61	116.92	105.7	107.8	107.65	101.84	107.51
105.93	110.54	111.69	117.06	115.53	99.303	109.12	122.1	103.79	106.11	111.64	105.73	105.58	119.44	109.93	106.05	109.53	107.47	112.96	108.31	119.92	109.59	106.47	111.81	105.24	107.48	114.04	112.1	105.9	106.56	108.01	107.07	104.11	112.19	110.2	113.01	113.23	114.34	120.17	107.86	103.23	108.33	120	103.3	105.26	110.86	106.81	112.49	107.9	112.3
100.95	91.727	95.494	99.758	105.92	103.6	103.12	101.26	100.84	95.687	96.94	100.08	96.436	96.725	108.72	97.484	100.77	106.45	98.753	99.046	107.57	109.59	102.38	100.3	99.927	100.47	101.11	93.857	94.52	108.34	107.82	96.369	98.092	105.11	99.959	109.5	101.76	101.93	95.918	106.03	103.84	96.322	100.88	92.521	99.884	95.346	105.31	94.294	102.5	100.84
111.41	109.54	106.08	106.93	100.54	102.55	99.785	109.43	109.98	108.87	114.35	110.42	97.596	111.79	103.17	105.25	107.71	100.55	105.94	111.62	108.68	104.2	108.43	114.69	106.96	108.74	108.86	110.24	104.81	102.52	102.02	108.22	107.2	103.42	101.69	106.64	99.88	99.146	109.54	106.75	106.73	104.01	104.68	107.4	111.48	104.51	105.93	110.18	114.06	115.3
106.4	101.28	103.13	104.32	111.45	98.974	108.34	116.16	101.97	109.48	103.41	108.2	105.83	109.3	108.36	103.55	104.37	98.584	115.8	102.27	118.33	104.52	107.3	110.4	106.06	112.97	110.1	118.49	105.54	107.09	112.62	112.16	103.99	107	96.332	113.58	109.03	107.48	101.22	99.639	112.22	104.72	99.949	121.43	108.52	110.72	101.02	100.49	102	102.53
105.75	107.64	105.21	109.89	114.04	105.47	103.68	103.45	105.81	103.77	103.45	109.47	108.37	110.68	99.328	107.37	94.829	97.414	107.16	108.26	103.8	103.69	106.41	105.84	114.65	104.81	107.96	112.07	98.384	109.41	107.66	107.99	99.368	104.16	102.22	104.64	103.62	103.21	107.57	101.49	114.11	97.372	102.88	104.82	107.8	106.06	106.27	107.82	104.79	108.4
104.99	96.078	108.53	104.59	99.292	96.386	101.52	102.84	112.02	105.2	106.6	111.44	110.04	106.42	100.01	93.838	100.36	102.56	99.384	87.487	101.8	103.63	92.285	101.6	106.4	88.335	95.055	93.096	100.54	106.15	91.363	98.512	95.02	98.78	100.06	98.912	100.31	100.8	100.39	107.57	99.821	98.28	91.539	100.17	106.47	97.485	98.257	92.215	95.785	99.818
105.1	110.47	111.73	107.69	102.81	111.64	106.45	111.71	109.06	112.73	105.17	107.86	107.2	109.78	105.82	107.19	103.55	105.08	104.15	108.93	99.455	100.91	101.53	100.73	108.92	107.28	109.1	98.729	105.9	94.031	104.26	109.08	106.5	112.28	109.66	112.73	97.207	99.533	108.85	108.59	106.64	107.59	107.76	111.35	108.31	109.55	112.31	108.59	108.15	100.41
103.08	106	100.49	101.34	103.48	102.62	111.77	102.91	101.48	111.19	107.94	99.317	105.63	106.63	103.2	109.65	101.07	98.384	107.93	100.15	108.28	95.455	114.8	106.83	100.12	109.12	109.51	97.709	103.08	96.116	110.63	114.26	100.33	109.47	99.319	102.58	102.64	104.61	102.02	102.26	108.48	106.28	103.58	114.39	104.72	104.75	110.66	107.24	108.02	99.619
116.69	105.01	105.44	112.7	109	112.51	109.45	105.87	109.54	110.27	96.396	103.03	96.216	112.35	97.206	107.38	96.145	101.7	109.14	102.81	109.09	111.21	105.2	102.62	105.12	101.98	106.19	97.954	109.13	106.65	110.41	98.945	109.92	109.8	109.49	100.76	113.53	105.89	112.53	100.79	105.6	103.01	98.868	99.296	109.62	102.52	103.72	101.49	106.85	109.14
108.12	106.98	97.987	107.97	101.85	102.53	94.378	106.2	100.45	104.47	101.97	104.19	112.98	103.09	99.908	113.43	107.22	105.62	103.79	110.28	104.27	102.76	102.73	111.57	105.05	104.23	105.56	102.14	105.7	104.33	106.39	112.48	100.79	97.311	107.95	101.76	107.72	98.915	100.26	104.93	105.55	105.76	101.94	110.71	109.81	111.02	100.11	109.51	93.052	109.79
100.85	106.19	104.12	106.01	98.221	92.944	100.71	98.724	92.874	103.01	101.14	94.881	98.088	98.77	91.46	102.47	99.301	96.053	94.279	89.507	101.05	89.304	91.333	103.83	103.47	102.06	97.889	94.84	106.08	103.22	100.73	96.985	101.99	102.85	94.408	101.58	99.802	103.39	103.63	102.46	103.14	96.238	96.717	110.94	98.567	98.688	97.355	109.73	98.795	89.912
109.44	104.94	112.06	110.48	106.47	104.89	117.53	115.85	116.67	117.43	121.29	117.51	113.47	98.566	116.72	123.98	113.55	114.64	116.59	115.66	108.59	113.78	104.1	121.03	113.1	112.49	118.6	113.62	114.48	110.57	108.56	113.07	113.64	109.35	108.73	115.69	117.72	107.65	110.62	110.61	104.69	115.09	104.62	107.98	108.92	116.29	103.42	107.46	97.274	107.28
106.29	102.42	100.8	110.1	102.23	100.6	104.62	102.14	104.49	112.53	93.339	106.89	105.64	105.17	101.86	103.42	104.63	94.875	111.3	102.55	106.39	101.29	105.71	109.01	107.72	101.09	112.85	106.85	107.25	103.98	100.56	114.41	103.31	105.96	113.8	104.91	105.46	110.37	96.979	110.16	101.82	102.55	98.847	100.27	113.89	107.3	108.79	106.98	111.96	108.23
97.025	107.35	101.51	99.75	116.2	106.58	99.354	113.41	108.78	103.83	103.65	103.8	104.15	109.01	101.69	102.65	105.78	97.952	96.431	107.36	107.58	112.18	108.16	103.34	95.548	100.73	105.27	102.55	106.15	97.252	102.35	105.49	110.26	106.76	100.28	98.346	110.9	104.44	109.75	97.719	104.98	102.8	107.94	101.63	101.57	104.9	107.03	110.73	108.06	107.59
105.93	108.36	107.45	107.17	104.5	105.56	114.98	109.15	89.759	107.13	107.29	102.29	109.18	107.65	99.562	105.14	101.36	107.86	104.55	104.86	110.6	109.31	109.73	104.26	108.13	106.57	108.05	106.23	109.13	97.001	103.6	107.03	110.86	108.67	110.37	100.44	106.25	102.51	98.148	109.86	104.35	106.75	110.87	94.353	107.44	104.59	97.048	109.38	115.6	106.91
115.98	112.27	111.72	116.18	106.32	100.14	115.95	103.33	115.12	116.48	107.87	113.94	109.55	102.89	102.39	107.75	115.39	115.1	121.01	107.38	112.52	108.88	111.53	114.72	105.12	114.65	113.62	115.16	104.45	104.46	115.18	102.29	111.57	114.37	103.28	110.76	106.98	115.12	102.1	111.59	115.11	113.17	113.52	104.16	121.43	103.94	111.64	113.84	106.15	110.19
106.65	114.39	103.3	105.44	95.12	100.21	101.08	104.66	104.17	103.84	110.06	108.51	102.73	112.11	107.92	115.29	109.11	95.25	101.96	109.72	113.48	101.27	109.73	102.71	102.03	98.269	103.39	99.936	110.59	106.56	107.41	104.42	101.18	101.14	102.83	103.2	106.39	109.47	99.227	107.86	104.97	105.32	104.77	94.417	109.86	109.11	116.49	101.03	113.66	101.02
100.93	94.242	107.37	109.83	106.37	98.975	96.136	102.89	100.62	109.49	101.25	96.217	107.52	108.63	89.559	100.43	101.59	97.411	94.518	90.69	102.05	96.18	98.901	92.259	106.37	97.475	100.9	91.095	98.901	93.439	103.65	94.925	94.389	103.1	92.376	91.985	99.856	106.99	102.32	93.944	101.67	105.26	104.06	103.7	98.961	105.01	103	105.25	99.074	93.736
105.6	108.55	107.09	114.21	115.03	116.99	111.76	109.06	113.57	118.27	103.51	115.79	99.48	106.74	111.58	113.33	112.9	113.43	111.9	108.66	114.12	118.97	108.95	106.93	107.72	113.8	103.2	112.18	107.94	112.45	105.87	113.72	113.04	109.27	105.48	112.38	116.89	109.27	108.54	116	107.4	109.42	112.09	111.06	113.33	109.71	113.8	114.72	118.85	101.2
105.69	110.64	105.7	111.69	115.62	108.52	103.9	105.36	99.521	113	106.65	103.79	107.96	108.88	103.91	105.98	112.04	111.65	95.146	102	106.13	108.53	107.41	110.95	103.37	102.96	100.33	102.37	102.05	103.77	99.996	101.26	106.24	106.48	107.94	110.08	103.12	100.94	104.49	109.8	108.35	112.71	103.51	100.52	112.21	110.08	103.41	97.545	96.499	104.58
114.75	102.1	107.85	111.02	92.605	102.19	104.1	96.376	100.53	97.741	112.87	98.141	108.72	115.1	115.39	100.88	99.445	106.48	106.81	114.25	109.38	110.92	109.47	97.424	99.206	110.43	105.56	111.9	100.48	98.296	100.43	108.22	99.694	103.33	106.34	111.01	96.374	100.24	99.758	104.59	104.39	106.84	112.23	104.8	110.16	109.65	99.816	106.58	102.01	103.26
111.84	106.1	116.07	105.2	106.31	113.03	112.21	113.35	112.38	110.54	106.82	101.54	113.78	116.87	112.21	112.4	111.19	107	99.579	122.88	121.25	111.74	111.46	110.35	109.07	114.81	104.12	116.53	107.22	109.91	108.54	118.6	106.48	107.75	115.18	117.96	108.36	108.06	112.9	108.11	107.24	104.12	99.801	116.88	102.12	113.15	107.58	100.6	110.68	107.22
106.86	109.03	112.17	116.89	109.7	109.11	108.32	109.45	112.88	115.12	107.78	118.55	115.17	114.4	115.48	109.8	107.59	113.57	110.26	105.96	109.91	109.24	108.5	112.85	108.13	110.38	110.85	109.61	106.39	113.29	111.56	113.79	113.44	107.21	117.74	104.26	109.87	120.38	108.99	110.78	111.58	112.07	113.69	104.52	111.49	108.12	101.1	105.65	110.47	120.58
111.41	118.11	100.05	110.96	99.569	109.61	99.864	105.24	96.617	105.56	107.71	109.46	106.29	116.01	108.51	92.201	109.67	104.19	102.53	105.9	112.68	99.998	111.04	103.92	103.7	105.37	103.48	108.47	100.13	110.9	108.12	96.293	105.39	109.33	111.38	106.03	108.95	106.5	107.66	108.32	106.94	103.53	106.38	93.131	108.06	106.33	102.51	112.13	108.32	112.64
111.66	115.36	109.97	121.03	115.21	110.55	108.89	119.51	107.17	114.24	116.09	112.95	114.74	106.84	105.45	100.17	113.06	101.84	115.77	110.26	110.69	110.88	112.23	114.45	109.99	116.5	111.14	106.06	107.1	108.89	111.12	114.29	106.3	100.62	106.3	109.17	114.2	113.84	112.72	108.42	111.79	104.39	114.37	108.6	112.29	109.98	109.3	107.32	111.88	110.2
109.64	113.23	110.68	110.03	123.39	118.08	104.52	119.51	107.89	110.83	116.48	105.72	111.62	113.33	113.76	112.49	108.5	106.99	107.66	109	113.39	113.43	114.54	96.588	101.46	113.15	111.53	106.59	109.47	116.21	111.81	114.13	106.72	108.62	106.82	108.06	106.65	105.43	109.93	109.14	108.67	100.84	112.55	104.81	102.93	112.78	115.82	114.97	105.01	108.36
107.93	104.32	103.94	88.773	102.18	113.45	96.108	100.54	98.731	96.129	97.35	101.75	96.555	100.65	103.64	111.28	110.58	101.75	106.29	103.56	100.31	97.134	105.88	100.39	103.96	106.32	104.68	105.23	101.42	98.69	107.28	104.1	107.44	96.241	103.5	105.81	102.77	98.276	97.272	102.72	98.357	91.373	110.28	105.1	100.35	101.08	97.597	94.678	99.968	94.284
104.9	112.31	102.63	109.33	111.61	101.51	94.682	96.437	105.24	101.58	98.965	103.25	97.221	102.57	103.7	103.81	101.78	104.75	106.88	105.87	103.59	105.88	104.78	105.76	105.56	103.24	99.223	112.83	106.43	109.41	104.44	105.67	103.43	99.205	106.43	109.65	100.08	109.56	103.31	104.94	117.58	108.16	109.02	108.09	104.95	111.8	106.59	105.13	96.851	105.83
114.13	106.81	105.87	115.48	107.82	106.69	108.46	107.67	116.4	112.73	101.68	107.4	115.45	111.86	107.68	108.99	101.51	111.11	101.63	105.15	116.71	109.12	110.48	92.536	105.6	102.27	111.21	102.32	104.73	102.35	103.19	102.35	104.94	98.875	118.71	109.51	107.43	116.38	106.22	115.1	114.3	99.054	106.12	105.01	110.59	100.82	106.11	96.788	103.42	110.25
110.05	106.97	103.72	102.69	108.58	108.71	103.61	105.84	101.43	110.05	106.12	120.93	99.346	99.837	100.7	98.571	110.4	102.97	110.54	115.99	108.91	106.71	111.34	104.53	109.11	100.77	111.38	109.14	104.27	106.2	107.94	112.88	111.33	107.6	107.83	107.72	100.99	108.02	103.1	100.92	105.99	112.21	101.9	107.94	94.74	100.15	107.07	107.7	118.94	109.21
108.16	110.33	101.21	105.94	105.02	102.94	119.86	105.9	105.09	102.62	102.02	107.59	105.21	97.34	110.86	108.2	112.27	103.17	104.58	111.1	111.59	109.42	100.32	104.36	100.59	108.1	106.41	105.04	104	102.88	112.81	108.88	101.14	105.46	103.66	108.43	105.41	106.51	106.03	117.02	110.83	111.69	108.54	101.4	111.14	103.59	103	108.64	112.04	102.15
110.01	106.03	111.14	104.18	110.73	102.33	117.65	106.09	110.64	108.3	103.5	104.78	101.49	98.639	107.65	112	105.92	101.06	101.42	106.15	103.05	112.86	114.68	115.56	104.48	109.95	103.01	110.68	104.41	109.7	109.87	109.23	99.486	107.37	104.84	108.71	101.79	107.94	110.26	107.23	105.37	102.69	105.07	108.05	99.492	103.02	110.93	100.02	107.44	114.63
107.35	103.24	117.26	99.352	110.66	103.93	100.73	106.21	113.59	111.98	112.2	107.03	96.841	108.58	105.25	113.23	103.8	102.91	99.343	107.36	106.35	106.05	110.26	106.09	104.37	104.92	106.73	101.36	114.52	106.51	111.93	113.09	102.45	100.62	98.905	111.61	111.43	98.825	107.96	107.28	118.25	110.89	104.11	111.51	115.02	110.02	104.76	106.32	106.54	105.78
99.589	105.29	103.55	118.9	107.96	102.46	113.83	100.79	101.6	104.49	116.7	94.558	113.34	101.58	109.18	107.48	101.79	106.05	109.3	103.56	102.99	106.36	100.68	101.96	99.179	101.32	108.48	106.18	100.06	103.01	100.35	98.5	102.42	101.91	101.05	101.28	110.08	96.469	103.03	106.43	98.893	112.02	109.86	103.25	100.6	110.76	102.69	102.32	111.67	107.33
105.84	102.79	103.29	108.96	97.67	109.67	102.78	108.31	108.33	112.83	110.86	98.571	101.02	108.81	117.11	103.86	106.47	100.78	107.95	97.875	103.29	111.52	106.26	118.06	98.596	107.51	103.61	103.91	96.503	108	106.26	105.2	104.45	112.6	110.97	112.97	104.99	111.7	102.59	108.32	105.13	104.42	109.43	106.28	105.31	107.73	99.417	106.69	104.35	105.76
96.435	102.04	93.775	95.456	103.14	99.74	98.366	106.07	95.96	104.71	107.12	98.223	91.802	104.24	100.29	100.24	92.354	101.21	108.86	96.809	95.005	94.866	97.802	94.594	98.026	100.63	96.637	93.875	107.08	112.72	102.91	109.27	94.447	94.566	99.963	100.23	93.986	98.625	103.35	91.98	98.377	103.69	98.226	104.77	98.178	101.02	104.02	93.583	109.64	100.13
110.35	109.53	107.57	110.08	104.14	106.68	102.91	107.93	100.8	117.33	99.433	101.3	101.44	100.79	103.88	111.27	116.23	96.762	98.092	101.27	104.85	115.68	108.11	105.44	105.93	98.025	104.45	110.02	108.61	100.97	113.41	108.33	106.72	104.29	105.31	106.09	107.64	110.88	101.96	101.23	99.983	103.66	103.06	110.22	102.55	112.17	98.454	103.01	105.87	108.67
111.13	102.25	103.23	109.77	112.43	110.98	112.6	107.94	114.23	110.66	104.06	113.95	112.08	110.19	107.36	114.15	108.67	109.46	110.71	108.44	103.8	105.38	103.94	103.88	106.51	115.8	103.92	110.37	107.08	109.17	104.63	116.96	110.4	116.05	106.22	103.47	110.97	114.08	109.71	114.03	100.6	113.11	112.72	105.58	109.37	119.97	107.89	100.71	115.76	112.88
102.53	109.52	116.7	96.695	98.878	103.24	113.03	102.45	98.833	108.43	105.57	104.23	104.28	100.07	108.14	100.54	109.43	108.11	110.45	101.21	109.95	107.84	115.08	109.46	118.8	108.15	114.8	107.94	97.566	103.03	113.68	109.48	102.75	108.5	106.81	100.28	113.75	102.85	106.52	101.04	109.1	107.34	110.09	118.96	105.89	105.34	99.921	99.973	99.184	101.9
105.78	111.74	111.06	115.6	119.41	107.02	106.89	107.43	111.56	111.19	109.87	114.72	107.35	103.9	106.3	107.5	106.65	109.24	117.97	109.52	117.34	112.37	109.47	121.53	109.02	101.91	115.35	116.05	109.19	120.31	116.3	119.91	110.56	110.07	109.37	113.13	112.14	105.16	114.76	114.26	106.77	111.37	112.8	103.85	106.84	112.53	111.23	106.25	108.32	107.82
100.79	115.78	113.47	106.81	112.48	115.16	114.68	115.52	104.63	115.18	115.69	112.65	112.21	115.69	115.86	105.98	111.57	108.61	108.59	109.77	111.68	104.04	106.94	111.26	114.46	112.83	109.35	113.18	111.38	118.85	116.13	110.53	112.98	110.7	110.73	115.75	113.12	107.87	112.83	115.22	103.23	112.84	110.77	104.81	113.3	119.26	104.17	109.84	108.4	101.52
102	105.5	103.75	103.15	111.77	110.45	102.09	112.59	108.77	107.24	106.33	107.55	112.14	102.34	104.02	99.743	103.25	107.25	100.97	99.343	110.15	119.21	111.8	108.61	109.95	96.633	102.12	99.784	108.85	102.22	106.51	109.44	101.11	98.656	104.21	110.07	110.92	115.77	103.72	105.66	112.86	103.2	109.36	108.09	108.95	102.45	104.66	105.35	104.03	104.33
108.54	102.42	100.8	97.054	101.77	102.77	109.35	104.32	101.46	97.789	92.301	103.17	103.42	88.659	95.425	99.809	106.14	98.364	96.083	106.19	101.68	96.598	104.92	99.345	99.465	100.36	99.514	99.002	102.41	104.36	98.649	107.1	100.59	95.486	101.83	102.64	102.13	97.996	101.18	112.86	93.321	100.46	97.889	91.525	99.111	104.6	93.834	106.32	107.13	106.83
106.56	108.45	100.72	106.18	107.42	109.92	105.37	105.37	103.8	110.29	105.12	106.21	112.96	104.94	101.19	105.14	110.21	108.64	100.85	103.82	116.02	105.1	109.11	103.47	104.28	112.87	105.37	100.63	117.37	106.33	102.18	101.76	111.6	94.486	109.59	102.7	108.28	108.81	106.27	96.228	106.36	107.08	105.33	108.5	109.23	98.768	111.84	101.16	110.89	101.76
104.17	109.38	97.202	109.95	103.91	107.08	106.57	107.06	105.22	103.7	100.16	105.52	104.8	107.61	104.89	98.561	103.42	107.03	100.53	107.11	106.86	98.334	96.831	91.879	114.32	95.608	100.98	103.17	110.08	105.32	103.11	108.42	101.87	104.95	104.22	108.42	100.58	120.78	100.8	106.77	104.66	102.94	105.7	102.68	101.53	107.15	102.12	102.15	100.63	105.84
112.87	119.7	113.03	115.69	112.96	114.7	110.53	107.19	114.8	117.43	107.67	104.37	111.69	118.28	118.55	110.63	115.11	118.71	113.74	112.62	108.3	107.36	103.12	104.69	112.62	113.68	109.14	105.92	111.92	115.01	104.78	114.6	109.2	108.78	103.37	108.82	106.97	99.457	105.97	98.694	109	102.09	117.61	114.56	113.31	109.62	112.86	117.18	113.2	108.39
109.53	116.02	107.48	118.51	113.04	112.05	114.49	104.75	109.94	108.48	110.88	108.15	121.78	121.75	111.21	102.47	108.44	107.36	110.47	116.3	109.48	115.8	109.14	115.47	115.91	115.8	116.16	113.87	111.35	113.92	118.09	109.84	106.81	109.44	114.57	108.59	115.36	109.18	105.52	115.82	110.34	112.71	114.46	120.69	115.9	112.56	111.05	109.98	115.11	116.05
107.96	115.31	108.55	111.12	99.417	104.87	95.5	108.78	102	103.84	108.06	98.841	104.13	117.16	97.729	112.76	92.999	109.5	101.2	110.18	99.588	98.306	110.48	109.99	107.33	103.8	102.29	110.25	104.85	107.72	109.29	101.07	101.97	108.2	96.767	98.402	107.62	99.026	98.672	96.635	95.19	105.08	101.97	98.651	110.15	97.604	106.29	103.16	107.87	94.285
109.95	104.28	103.18	93.355	109.58	100.64	96.118	105.41	93.466	114.84	97.658	96.705	100.13	108.08	103.88	99.729	106.13	106.07	101.11	101.24	99.181	98.918	95.835	94.037	99.418	102.5	99.507	98.754	97.925	95.261	101.85	108.1	99.403	101.18	94.877	107.85	105.68	102.89	91.735	103.83	98.09	101.36	92.95	100.96	101.19	101.13	101.89	95.128	113.37	93.638
110.76	108.3	105.68	110.79	104.96	106.67	105.8	105.94	115.23	106.12	108.63	112.25	107.65	106.8	110.91	105.56	110.28	103.69	109.68	101.55	104.61	98.605	106.43	111.51	116.44	106.07	104.94	105.43	103.51	109.31	101.94	102.01	113	95.494	113.79	114.8	98.512	107.57	104.43	109.63	105.45	104.97	114.04	104.56	107.85	109.03	106.63	104.24	105.86	108.4
102.81	102.19	103.06	99.335	100.24	107.38	97.666	102.43	110.73	117.28	114.32	108.38	108.94	106.34	105.28	113.14	105.95	105.52	101.44	113.81	106.5	101.47	105.74	116.44	102.68	109.95	109.92	107.32	105.57	106.45	101.09	97.553	108.62	108.88	103.46	98.968	103.37	113.41	100.93	108.79	104.23	106.44	109.34	106.73	107.25	109.42	96.693	104	101.68	109.39
104.01	103.15	98.072	105.61	106.03	96.581	103.21	102.57	100.85	102.96	99.698	107.16	103.13	115.13	100.59	103.71	111.72	109.24	102.48	106.1	109.86	94.799	105.83	109.87	99.709	112.01	110.79	100.1	105.76	108.3	99.473	106.44	106.03	105.42	111.29	108.73	97.852	107.94	102.7	101.24	103.45	93.79	99.072	98.692	101.51	108.37	99.587	108.4	100.66	97.887
101.71	99.72	106.33	103.57	103.23	106.07	104.57	101.82	98.73	106.1	99.113	110.5	108.62	110.83	114.28	102.21	109.76	109.33	107.14	104.43	102.76	111.08	114.3	107.03	107.82	115.79	108.57	104.69	109.03	108.79	104.21	108.64	104.17	102.68	100.19	108.61	102.49	114.25	99.889	109.49	108.14	112.58	113.46	107.47	102.84	108.36	104.99	104.91	113.29	109.61
106.62	104.78	110.1	103.35	99.401	105.94	105.4	101.93	93.374	102.95	98.899	101.82	100.5	104.7	107.49	100.47	115.24	107.21	104.41	107.25	101.59	102.74	110.77	102.85	104.2	115.1	113.28	108.19	99.222	101.56	98.51	106.57	100.86	99.878	99.968	110.89	113.63	106.2	106.27	107.26	103.28	102.79	115.06	101.83	93.285	109.06	100.83	100.57	110.55	103.68
96.941	93.544	98.392	104.14	95.575	87.303	113.65	104.43	95.091	91.931	102.06	106.7	96.972	94.913	93.024	103.55	101.07	99.475	94.197	100.99	94.629	100.82	93.595	95.196	98.423	99.63	107.26	95.045	107.42	97.151	103.43	92.677	109.1	97.738	97.571	93.386	96.038	89.806	91.439	97.718	92	105.72	91.837	101.98	98.046	96.882	107.31	99.947	96.664	104.99
100.38	108.1	110.51	101.77	100.28	111.87	96.536	106.31	111.59	100.37	101.04	105.88	100.79	109.32	101.63	103.7	106.23	107.46	104.3	102.37	105.92	106.81	98.205	105.03	101.65	102.09	108.91	95.957	106.26	104.45	103.03	108.11	102.68	99.883	104.97	102.96	103.97	107.3	108.08	107.31	106.6	107.98	106.94	102.8	101.92	107.73	98.241	99.62	104.53	105.02
106.5	101.25	98.551	100.52	95.537	100.15	94.297	94.559	100.15	103.04	90.703	104.31	93.772	108.03	90.59	90.179	97.599	105.91	108.45	106.16	102.73	101.58	88.111	101.35	94.231	90.623	91.106	98.334	95.038	104.98	90.286	100.75	109.53	95.249	92.54	103.49	95.416	99.313	94.347	94.897	101.53	90.83	99.05	103.66	97.846	106.72	104.71	92.729	106.62	102.43
105.1	105.72	109.42	99.173	106.45	110.82	106.68	105.87	104.17	103.15	105.07	102.56	100.99	97.97	100.75	103.53	104.41	109.38	104.45	103.65	98.023	108.78	101.36	102.92	103.09	113.63	109.13	105	100.9	104.6	101.11	106.91	106.27	96.823	104.36	107.95	112.22	103.88	111.05	100.59	105.72	98.232	106.46	102.18	112.45	106.5	108.06	104.32	104.32	109.29
112.1	113.51	110.21	117.08	111.95	106.07	101.16	110.95	109.36	121.58	106.95	98.568	109.81	115.21	109.29	112.31	110.06	103.86	115.16	114.81	109.19	106.16	112.39	111.62	107.77	111.85	107.82	110.29	111.59	107.56	113.21	109.21	113.54	107.94	111.12	114.2	114.42	102.28	109.79	111.55	105.79	117.43	109.31	114.48	110.46	112.38	112.21	109.74	115.62	107.38
98.484	99.096	92.817	109.17	95.425	92.42	103.71	103.04	96.807	95.389	104.12	90.619	102.29	106	100.77	98.74	93.014	101.23	100.6	100.76	104.23	100.42	92.24	103.6	101.57	103.9	97.002	113.03	106.51	90.14	105.09	110.13	104.31	99.916	102.8	95.807	101.46	98.432	100.49	94.083	105.26	103.13	101.71	102.35	95.382	103.09	103.58	97.314	105.89	94.772
106.65	101.95	108.91	105.3	106.24	110.81	110.99	104.74	98.25	101.22	107.06	116.03	98.032	108.74	106.86	105.7	110.97	105.34	101.04	103.6	101.71	109.56	109.99	101.61	111.18	98.28	106.97	106.79	107.23	107.58	104.1	97.917	103.65	101.29	107.2	114.37	111.38	116.14	104.69	104.59	103.89	100.49	101.97	112.95	100.07	112.87	106.88	106.74	114.02	102.98
105	106.11	103.1	103.25	108.64	98.623	110.23	95.354	116.01	102.21	104.2	106.96	107.87	108.74	101.12	103.56	114.44	106.67	108.21	106.92	101.69	105.9	110.71	102.44	99.838	104.54	111.89	117.33	107.46	109.5	107.38	116.56	110.74	106.75	105.54	105.59	109.15	115.39	115.19	109.75	111.86	104.88	101.42	104.92	98.006	109.79	108.48	106.82	105.21	112.61
107.54	96.704	109.93	111.36	104.98	103.58	102.67	98.71	106.97	97.525	108.03	101.41	106.13	104.98	109.49	110.55	105.94	109.39	106.02	113.08	111.06	104.84	111.24	104.96	103.27	112.46	112.56	107.63	101.86	103.8	104.77	110.7	112.9	105.28	109.16	109.25	106.94	107.25	104.57	109.33	110.08	107.54	106.91	100.29	109.79	106.61	104.79	111.72	107.79	105.75
108.28	109.78	103.68	102.05	101.57	108.42	117.87	107.91	104.17	109.06	114.51	117.5	110.34	97.99	107.45	109.48	107.3	107.17	120.5	104.94	105.12	111.31	109.84	116.86	117.06	111.57	110.3	104.65	106.59	110.44	103.86	117.76	100.9	106.88	99.814	108.3	108.41	108.73	109.43	111.26	110.06	115.65	113.75	111.73	110.67	114.44	112.06	112.58	111.28	107.6
113.11	114.08	109.43	104.98	103.49	103.55	102.82	104.99	99.096	109.05	106.15	96.251	98.006	104.38	100.8	107.08	103.4	104.15	104.72	105.58	105.5	100.86	105.1	98.017	108.03	107.11	100.42	100.07	101.86	99.211	114.11	101.15	103.44	103.52	101.51	101.43	100.02	113.02	102.37	101.35	108.42	97.991	99.34	113.76	98.249	105	107.86	105.03	97.021	102.43
103.12	105.62	114.5	93.198	99.114	103.11	99.609	101.58	107.2	108.51	106.64	98.379	106.42	105.39	113.05	99.955	104.75	110.09	102.56	111.84	100.92	104.03	100.6	103.38	106.92	105.23	107.21	101.07	102.31	99.182	93.041	112.41	109.71	100.91	105.09	111.32	113.06	106.76	105.45	95.504	97.244	104.04	97.499	94.467	103.55	95.716	109.15	103.73	102.46	108.61
118	125.16	116.88	110.25	114.08	125.33	121.94	114.35	120.31	112.56	116.19	122.68	112.27	110.12	120.68	111.74	117.59	119.96	118.23	115.88	107.41	117.62	125.83	111.59	118.79	115.53	113.64	115.89	119.45	114.82	106.96	109.63	119.63	119.89	114.56	120.17	115.99	111.24	115.97	130.34	117.58	117.82	115.66	121.73	125.88	120.98	108.65	116.37	110.12	119.64
104.59	103.77	107.77	99.308	103.59	106.08	103.96	99.097	114.69	110.15	102.33	106.14	106.87	105.48	106.8	96.161	111.95	102.67	111.53	106.95	107.21	110.11	111.7	111.32	100.89	103.59	110.83	103.69	95.211	102.17	111.31	110.57	102.37	110.33	110.6	106.31	106.17	106.99	97.142	95.543	104.3	97.759	106.44	105.68	104.17	105.03	109.03	95.447	113.43	102.05
106.83	111.09	109.35	111.49	111.57	105.6	109.9	111.48	108.68	114.58	105.24	105.83	105	104.44	108.15	104.67	111.11	108.42	110.42	112.74	104.86	112.8	111.91	100.16	112.82	101.21	102.45	107.5	104.92	100.7	111.75	112.68	109.58	112.6	112.34	104.35	107.37	104.17	109.52	106.27	111.19	105.97	112.26	108.01	107.1	110.94	113.6	104.32	108.79	100.99
114.33	106.74	107.23	115.57	112.18	111.51	110.38	116.44	118.64	112.92	119.26	108.76	115.15	118.3	107.79	107.72	106.49	113.9	108.69	105.26	114.82	110.26	112.13	112.29	117.18	117.96	110.38	111.43	109.59	116.71	108.88	111.95	112.61	111.61	103.36	119.01	109.76	116.42	105.44	105.97	111.6	110.79	109.4	102.94	111.32	106.86	116.11	109.73	119.76	114.99
104.15	113.67	106.5	107.59	109.04	101.09	113.64	101.65	107.03	123.74	114.57	100.67	110.54	110.23	107.94	102.58	102.94	107.4	109.45	94.045	95.255	101.29	100.34	103.01	103.74	104.38	104.47	103.94	109.98	103.92	114.78	103.24	104.42	103.92	99.871	111.99	105.14	107.02	107.7	100.11	100.57	113.98	110.53	103.27	114.8	101.62	107.55	105.73	99.824	113.67
108.45	110.71	114.05	114.56	101.91	117.08	112.87	106.19	106.61	105.03	109.41	116.24	108.45	110.57	114.8	112.54	118.86	99.843	116.49	120.13	114.63	107.75	104.06	103.27	106.06	115.19	107.51	109.29	118.56	107.25	108.76	113.25	101.28	120.54	113.49	112.29	115.08	111.33	114.6	111.6	111.84	115.21	114.52	100.32	119.1	99.048	103.46	109.84	108.5	109.46
104.34	104.03	105.71	106.39	98.275	106.16	110.74	106.86	106.43	95.872	104.55	101.1	111.15	103.73	108.15	107.5	106.66	108.21	100.74	99.353	105.64	104.58	112.56	109.55	102.34	105.79	98.829	107.44	98.446	99.114	100.81	107.82	102.85	100.97	96.71	99.53	107.11	106.97	103.55	106.18	111.88	108.25	97.878	105.27	99.632	101.96	109.3	99.844	108.72	106.43
98.877	106.95	109.08	98.637	99.392	105.32	114.2	103.9	101.15	104.76	107.55	115.69	104.97	95.98	108.92	98.584	116.33	107.88	101.36	118.29	111.96	107.53	107.86	106.48	100.96	111.9	107.23	109.65	104.33	103.9	100.03	102.98	107.97	98.08	101.72	97.219	101.14	108.61	108.79	100.82	108.83	101.7	101.8	109.38	114.3	102.56	102.27	112.29	103.96	111.54
97.586	92.566	91.477	106.78	99.2	105.89	95.963	94.227	97.553	88.78	101.92	99.934	109.22	98.994	88.948	104.43	101.17	98.326	92.424	106.21	99.656	93.697	106.03	96.187	93.915	99.009	106.26	99.814	97.008	101.45	97.388	100.33	92.632	95.731	96.131	98.921	98.415	112.69	104.34	93.359	103.85	95.361	93.333	97.763	97.689	95.526	98.17	94.716	93.748	91.476
109.61	112.84	108.41	107.89	113.22	116.92	108.86	118.51	107.67	105.09	99.931	110.5	109.88	104.5	111.18	114.8	121.65	117.44	112.21	115.01	106.72	115.14	105.53	112.2	106.24	112.47	108.7	118.21	114.68	106.54	114.46	111.6	118.56	112.41	106.88	110.12	114.28	115.71	110.1	110.07	113.41	113.89	119.36	114.56	106.67	111.63	124.24	111.14	110.26	121.01
112.15	101.5	103.72	94.046	108.06	112.17	116.56	105.36	106.03	103.01	106.8	111.68	100.98	108.79	107.49	109.99	107.49	103.48	107.1	102.12	104.47	113.08	99.551	102.45	117.12	107.97	112.94	104.52	112.8	115.04	104.4	111.63	101.44	108.83	94.378	107.61	108.21	103.22	104.57	97.579	102.37	112.51	100.9	112.07	104.84	108.58	102.64	101.67	109.85	104.35
108.52	106.78	102.09	109.75	108.95	110.04	110.32	98.563	105.75	101.19	103.69	108.19	104.95	106.85	103.76	105.58	104.99	107.91	108.96	107.37	101.61	105.46	107.98	112.15	115.06	102.19	114.15	98.402	100.92	104.13	106.71	106.09	115.54	109.82	105.88	98.83	101.72	105.13	102.37	104.75	107.55	103.3	100.15	111.3	93.432	100.23	105.27	110.99	100.59	100.22
103.75	108.56	113.95	109.33	113.75	117.45	110.59	117.08	113.11	108.29	106.35	119.94	111.33	115.57	116.33	109.92	120.08	113.43	109.78	114.39	101.99	108.05	106.67	108.69	114.9	110.62	115.18	119.36	127.12	108.72	105.45	107.69	105.06	114.39	118.92	118.14	108.79	109.26	119.88	108.23	107.12	114.3	115.54	107.35	117.09	105.96	110.95	114.33	107.85	115.58
102.53	97.67	97.262	97.742	97.073	100.01	98.106	104.99	95.406	97.538	103.72	104.01	95.188	95.09	100.21	98.99	98.69	104.66	108.43	100.34	101.1	93.631	98.317	96.619	106.7	102.47	98.729	109.45	96.066	94.654	108.4	105.77	94.56	91.054	98.821	100.72	102.72	94.75	96.943	96.2	95.722	101.47	105.96	97.043	94.564	99.563	99.799	98.047	98.123	99.907
107.49	109.86	108.11	105.79	103.52	119.56	103.53	100.58	103.12	111.31	106.96	115.43	119.32	105.37	108.67	100.74	109.54	108.28	104.81	103.42	104.33	102.65	105.46	106.63	107.52	100.15	112.97	112.62	110.9	106.75	98.835	106.13	107.74	117.16	98.887	108.54	102.89	103.54	104.33	106.64	92.612	102.56	107.76	106.72	102.78	103.52	104.15	112.55	102.88	106.45
114.14	108.96	112.56	102.89	120.13	110.98	106.23	114.35	114.31	107.75	108.51	112.34	118.66	110.72	111.55	113.28	104.1	115.57	100.09	106.64	107.24	109.64	107.53	117.76	112.88	112.13	112.99	106.44	110.53	115.72	114.23	103.75	102.54	119.47	114.24	125.46	109.54	114.28	115.35	113.44	109.57	108.37	108.32	117.81	117.47	109.31	116	117.33	106.03	111.91
108.19	106.8	110.27	113.14	116.03	111.38	105.45	110.39	108.4	120.36	101.43	109.64	109.11	108.58	108.08	109.38	106.37	110.56	107.99	107.76	112.44	110.35	111.25	126.49	112.73	114.28	111.79	116.54	109.98	108.68	110.86	116.83	107.73	116.12	117.33	116.13	109.46	122.36	113.03	112.49	116.71	113.25	107.92	119.02	108.1	118.07	112.08	117.68	113.46	119.41
114.56	107.87	111.17	103.04	111.72	104.81	107.42	104.83	108.77	116.61	112.78	104.41	108.84	104.89	107.09	100.67	110.35	104.71	103.42	108.75	96.602	102.56	104.49	105.64	114.35	115.47	110	104.47	106.5	100.33	102.33	105.3	111.64	98.381	111.94	108.87	93.785	105.89	106.98	106.68	105.73	109.65	96.932	107.83	104.5	94.522	99.453	109.21	98.982	107.97
107.58	97.667	100.8	101.66	98.903	111.77	101.71	103.22	99.325	93.288	99.871	115.16	95.534	108.16	104.73	108.91	105.24	111.14	110.5	106.83	96.233	104.44	101.65	103.93	98.549	106.03	114.56	98.07	116.23	105.86	105.76	109.55	114.26	102.97	100.3	113.95	99.606	109.32	112.54	117.93	114.1	108.14	107.56	100.19	107.5	105.05	112.01	103.1	105.05	113.94
106.95	112.44	112.01	111.23	105.5	103.28	101.95	106.81	108.15	103.36	123.41	112.7	104.36	110.79	108.86	114.6	107.61	99.502	119.57	110.96	114.78	109.54	112.28	105.77	110.91	111.73	107.92	114.22	103.29	106.9	108.86	108.81	108.7	117.11	109.33	110.79	111.79	103.22	108.65	108.14	112.85	109.4	105.53	106.82	113.43	105.05	108.51	103.02	112.31	112.28
102.78	102.57	97.268	103.05	103	98.864	104.74	102.24	102.71	94.729	103.9	95.786	94.577	91.199	107.73	91.782	96.774	92.718	101.17	101.6	99.147	109.25	98.907	96.661	105.36	102	91.25	103.96	96.856	108.16	114.06	98.578	94.013	100.84	102.22	97.895	88.898	101.39	96.503	98.069	96.505	101.39	100.65	95.767	109	97.712	97.475	87.073	95.675	98.638
111.18	112.71	107.02	101.48	104.25	102.92	108.55	115.36	105.73	95.105	102.29	110.82	110.67	104.57	108.17	101.74	107.61	111.97	111.79	104.93	108	105.45	106.71	109.59	99.674	101	112.93	101.42	98.829	103.73	98.782	112.46	99.408	100.85	107.9	102.76	108.81	98.308	112.88	106.26	102.94	105.63	104.21	101.37	114.36	102.25	102.3	96.727	104.89	105.5
111.36	112.34	106.01	113.5	114.38	115.69	105.09	116.14	109.91	106.57	108.07	110.17	116.24	113.35	108.6	101.46	107.42	106.17	108.29	113.08	111.77	119.64	109.62	113.19	111.63	111.49	112.6	109.48	111.58	111.46	109.2	105.83	113.19	112.79	111.79	114.33	107.92	106.7	114.17	109.96	112.19	107.46	108.84	109.68	106.31	113.13	111.15	115.48	118.41	118.05
110.54	109.74	121.67	104.99	108.25	107.27	102.8	107	108.97	120.72	104.62	110.83	106.9	112.94	110.71	100.92	112.06	107.62	105.95	110.53	112.07	107.4	110.79	110.66	101.23	100.82	103.17	100.39	110.75	107.78	117.8	111.49	118.43	107.2	111.6	103.9	110.03	118.2	114.13	114.73	110.75	111.16	108.54	109.36	111.28	102.64	117.36	114.87	114.16	109.57
112.02	115.04	114.41	109.3	108.72	112.76	109.39	103.33	99.046	115.76	109.21	108.12	105.93	105.55	112.07	113.85	109.52	114.39	117.05	107.14	115.74	118.53	109.72	109.82	116.1	107.21	116.56	106.89	102.85	107.75	113.81	117.19	109.01	105.74	106.81	111.82	111.46	109.03	125.54	108.67	106.26	110.18	102.91	112.01	109.66	105.14	110.07	119.65	114.96	112.09
105.88	112.27	105.74	110.8	109.64	110.07	95.119	98.666	109.56	108.67	113.48	114.79	101.8	108.6	113.53	103.89	106.67	103.73	107.96	109.56	110.3	107.71	108.37	107.98	103.82	103.49	104.76	98.482	98.755	102.73	106.76	105.24	105.44	105.76	103.32	100.46	104.01	113.42	113.3	111.31	102.72	99.954	110.86	97.193	109.41	99.434	102.45	101.45	98.458	106.59
105.1	106.67	112.21	115.93	108.98	112.07	108.62	106.07	111.38	105.07	115.12	100.96	109.58	101.95	104.32	105.91	104.01	115.36	112.64	112.26	109.68	114.3	111.27	114.95	112.88	106.54	112.1	109.56	114.36	112.86	107.75	112.38	121.41	101.68	106.05	112.02	109.08	111.55	114.24	118.29	106.9	109.24	113.75	106.35	104.56	106.38	108	111.32	102.68	114.25
102.52	101.02	103.64	106.25	107.01	111.84	109.4	100.72	106.44	116.55	100.95	111.17	107.4	105.01	106.72	114.8	111.56	110.57	106.5	106.47	101.83	109.51	104.2	104.24	112	104.84	99.763	105.98	94.931	106.6	105.5	105.69	108.9	100.1	100.64	113.13	105.2	107.73	104.16	114.16	104.83	106.72	109.35	103.14	103.92	106.48	117.82	100.48	110.73	110.37
114.51	114.34	111.84	113.49	109.01	114.64	101.34	117.14	117.55	106.17	121.2	116.85	111.56	116.75	119.19	114.02	104.73	103.82	117.19	115.28	112.82	109.2	107.62	108.86	108.43	110.21	117.08	103.4	111.09	119.84	120.03	114.64	115.5	105.35	113.79	113.25	118.14	113.94	115.39	113.04	111.53	111.9	109.29	110.69	111.92	103.71	116.51	110.58	115.19	114.22
98.608	93.376	107.55	104.97	99.751	100	102.29	96.682	95.72	100.37	99.513	103.13	98.918	104.93	96.709	98.94	95.991	105	92.83	94.322	102.71	96.141	95.74	100.56	97.375	102.47	97.781	103.56	100.03	98.124	104.15	106	105.74	93.746	102.4	96.931	101.06	102.29	103.45	103.59	100.59	104.22	98.884	99.529	103.21	105.07	100.6	102.41	88.757	93.577
113.38	111.87	101.2	110.81	97.491	110.29	104.65	108.07	111.75	109.15	101.78	105.93	106.87	108.26	113.05	103.99	101.84	113.86	101.73	111.04	97.823	102.47	115.22	104.04	110.39	110.99	107.51	105.26	106.74	101.93	108.39	110.09	103.16	107.96	105.91	105.6	103.69	97.358	112.35	116.15	107.12	110.98	99.037	104.5	112.88	105.1	105.29	110.09	110.7	103.73
111.4	104.99	107.56	114.52	110.4	110.15	110.38	120.93	119.1	108.87	105.99	121.89	110.38	109.81	113.39	105.14	103.18	109.99	100.64	107.37	116.9	120.06	103.46	111.43	111.45	111.17	105.24	109.11	105.25	116.49	107.86	103.51	101.6	116.52	107.66	108	113.7	103.43	109.77	103.2	110.2	101.71	106.83	105.92	107.74	111.49	108.52	105.56	112.32	116.23
121.46	121.7	107.01	118.64	114.7	120.96	104.31	121.38	116.81	123.94	121.03	120.04	116.67	121.66	122.66	114.04	120.58	122.49	125.43	110.22	126.81	126.48	114	117.57	124.21	115.74	111.28	117.48	126.29	126.17	121.33	109.91	120.16	115.49	121.38	113.44	119.26	115.9	119.61	113.65	119.78	111.04	125.56	119.7	119.64	121.83	112.19	126.23	105.56	110.76
105.48	106.34	104.2	105.59	99.863	108.84	94.86	114.82	104.56	97.681	106.79	108.97	102.02	103.22	112.49	98.684	94.555	96.229	103.04	114.06	100.81	111.72	107.9	99.957	109.24	104.2	106.5	108.51	98.651	106.8	102.53	97.613	99.984	112.65	107.14	105.48	103.58	119.15	108.14	101.86	107.93	92.869	107.72	114.09	106.35	107.85	102.3	99.04	111.97	109.85
98.679	101.08	110.12	112.48	111.6	114.91	108.91	103.78	101.95	106.52	107.45	107.43	106.47	110.51	103.13	102.52	107.72	97.067	105.62	106.6	105.84	99.315	112.07	108.57	104.12	98.255	111.41	94.364	102.38	104.38	104.9	109.68	106.14	108.74	105.67	101.5	96.591	103.01	113.41	98.051	107.14	102.66	111.45	104.53	106.8	110.16	101.15	110.45	99.044	103.36
108.57	94.772	105.97	100.88	103.68	96.358	101.95	103.32	110.16	99.388	99.882	116.77	99.664	93.74	107.48	104.7	107.8	104.17	102.51	115.93	98.308	104.5	109.01	110.54	108.1	110.7	103.42	104.28	110.89	110.49	112.68	98.194	112.69	108.12	108.59	114.93	107.7	105.73	110.41	105.43	101.45	114.19	106.37	102.96	96.431	94.801	98.303	100.03	103.78	102.45
111.77	126.95	111.21	125.69	118.71	118.73	119.6	118.11	114.95	113.25	117.61	113.12	125.97	117.36	118.07	116.48	125.85	116.29	126.72	116.14	116.35	115.85	113.5	115.03	122.17	119.56	118.24	119.38	114.57	123.38	116.69	115.4	107.7	111.07	119.27	123.45	111.21	121.87	117.97	117.57	116.12	109.67	116.71	110.78	120.75	121.49	116.07	115.1	124.85	121.59
106.22	99.806	90.526	97.137	89.595	105.78	106.69	100.95	106.19	92.553	100.22	92.288	94.481	101.55	98.412	98.353	102.67	99.431	100.67	96.711	107.41	99.841	95.041	97.632	103.45	92.559	86.118	107.74	104.37	102.03	99.762	92.591	98.085	102.77	98.18	97.209	94.313	102.95	96.059	95.22	100.43	102.06	92.668	99.101	98.236	100.17	103.66	106.07	97.023	102.78
112.91	113.23	106.18	102.91	109.36	111.37	106.72	114.94	111	102.03	112.72	99.638	109.45	109.41	94.797	99.81	100.22	113.71	104.24	104.45	100.34	104.97	104.53	112.12	113.01	104.05	108.85	105.67	111.99	102.75	105.49	105.55	107.35	113.52	106.64	104.49	109.16	105.75	103.97	105.04	107.43	98.515	105.61	106.85	100	113.54	103.17	113.76	111.32	96.665
110.74	114.51	110.94	116.23	112.99	116.32	118.86	110.13	115.9	113.09	122.19	113.15	114.28	104.45	107.56	113.57	108.98	106.84	120.33	109.93	111.43	116.53	110.06	115.93	110.64	110.11	110.36	107.32	110.94	113.95	112.72	103.81	110.3	119.19	104.43	107.76	112.64	104.85	101.32	106.76	108.6	109.34	106.47	105.93	114.79	110.75	119.35	111.98	109.23	104.73
108.03	100.67	118.47	114.33	111.29	100.59	114.74	115.99	115.26	106.6	120.02	117.18	120.52	112.55	113.7	110.64	111.25	118.68	118.78	113.4	113.42	116.69	111.67	111.86	114.02	115.1	111.19	110.07	119.66	113.54	114.02	118.81	112.19	117.42	116.74	113.47	109.19	108.61	112.38	110.51	115.2	117.16	109.03	110.23	105.74	111.12	116.63	106.05	104.52	105.53
110.24	94.879	113.73	112.88	102.25	102.71	101.26	97.509	92.309	105.65	102.55	98.19	109.46	106.53	107.04	103.65	107.83	112.07	109.17	94.881	102.44	102.53	103.77	113.2	106.4	100.02	100.44	103.98	105.36	105.23	110.87	105.25	99.982	109.82	108.71	102.11	103.37	96.385	106.19	106.29	104.4	97.188	107.63	104.07	109.09	100.5	104.89	108.45	106.88	115.59
118.33	109.82	116.01	120.16	116.19	115.9	114.23	117.41	104.02	120.64	115.66	120.85	107.33	110.02	119.46	108.01	106.69	114.32	119.51	109.1	109.99	123.18	107.47	102.49	118.78	108.07	112.68	117.16	108.21	111.59	110.39	113.95	123.3	112.04	107.53	115.07	112.62	121.12	121	113.64	111.06	114.48	109.97	110.61	117.85	108.87	119.15	114.82	115.33	118.33
111.5	115.53	118.6	115.51	113.09	117.62	104.38	116.72	110.47	111.72	109.41	110.55	111.06	110.48	105.34	111	105.87	118.79	107.34	111.98	108.68	113.7	120.8	108.96	103.17	107.93	113.41	108.67	113.44	116.45	117.31	102.61	107.43	115.06	113.55	104.32	109.47	110.34	104.59	115.78	110.04	112.61	109.69	109	113.45	110.25	109.99	108.13	111.37	114.89
105.39	100.08	96.357	109.59	100.7	102.19	105.14	98.46	103.97	106.16	106.16	105.29	115.64	105.49	115.85	105.33	110.34	112.15	110.94	103.79	111.89	107.83	113.44	101.95	109.84	104.81	111.9	109.83	102.75	113.64	106.55	117.03	107.23	103.89	105.52	114	110.57	108.22	100.8	100.37	104.8	121.27	105.62	104.55	102.69	103.58	118.06	107.65	114	99.666
103.86	98.989	109.03	105.41	104.58	103.21	109.88	108.01	115.39	102.69	118.92	103.19	105.22	103.41	108.25	106.66	99.076	105.46	115.59	114.3	117.79	96.201	105.63	106.2	109.99	103.69	103.14	106.71	100.41	109.05	108.05	104.63	105.25	113.85	107.34	107.1	101.3	113.8	113.42	103.07	107.62	100.15	117.94	115.1	106.68	98.215	108.43	104.75	101.79	106
103.2	107.48	110.32	105.26	109.56	106.41	110.1	109.55	104.14	108.33	106.61	111.64	108.98	106.26	108.66	95.488	105.79	100.79	99.166	107.55	106.43	112.64	94.839	111.83	108.17	103.99	109.55	107.03	110.73	109.02	107.97	104.32	108.07	102.17	108.3	110.79	101.3	92.381	117.01	110.74	109.21	99.934	104.98	99.407	106.63	102.2	103.1	102.64	103.78	112.3
104.33	104.16	103.88	102.01	108.01	105.4	103.44	102.26	101.49	106.15	100.99	106.37	95.943	107.43	99.473	107.42	102.09	106.01	113.97	105.11	108.01	101.87	103.53	102.6	98.064	109.6	115.68	109.86	105.3	100.34	101.58	117.58	104.19	101.09	100.93	105.32	109.74	98.346	99.804	107.32	99.498	99.768	105.93	105.77	104.67	97.546	109.79	103.27	102.3	106.25
109.83	110.03	111.38	109.78	118.32	111.45	109.37	111.64	105.01	127.93	106.49	116.62	103.37	113.32	119.29	102	118.46	119.93	118.64	105.42	99.89	105.04	115.63	114.54	104.43	109.67	109.7	117.86	120.66	110.94	109.54	114.79	117.59	103.79	116.31	106.95	113.86	109.95	110.26	109.76	117.15	112.47	112.3	105.9	113.19	116.9	109.07	113.6	110.05	111.24
110.77	116.55	111.2	114.72	109.15	106.24	113.85	109.28	108.99	113.41	107.5	104.29	118.61	125.53	109.23	119.22	107.09	102.86	106.27	105.26	102.39	107.64	120.69	118.74	120	113.76	111.68	107.92	116.92	117.69	113.31	103.75	120.46	105.71	122.6	105.88	108.18	115.04	105.39	106.5	121.36	108.89	113.94	108.66	111.08	111.04	117.81	116.6	110.79	118.55
105.33	104.83	119.38	105.25	113.75	111.32	114.02	101.9	103.23	94.099	104.53	108.89	104.64	114.38	112.35	118.02	110.62	101.37	96.505	109.98	112.67	110.41	100.66	101.78	117.81	106.9	114.46	111.08	102.33	104.14	107.8	105.27	104.82	113.27	92.094	106.14	115.21	99.203	105.38	114.72	95.685	99.345	110.96	109.95	111.26	100.89	106.02	104.1	113.3	103.43
109.66	114.28	117.95	110.74	117.96	115.34	108.55	115.49	115.92	116.77	121.78	116.23	117.57	110.06	116.66	116.51	122.23	116.44	112.97	117.81	124.15	122.42	119.32	115.8	110.8	112.04	113.82	123.63	112.93	107.49	120.23	111.25	124.25	119.09	122.05	113.73	121.99	115.51	114.82	113.76	113.35	114.77	116.25	112.62	120.72	119.33	118.18	117.63	113.4	122.05
106.77	109.58	112.56	116.53	114.7	104.24	112.56	109.9	115.39	113.39	108.65	100.6	119.49	107.08	117.6	123.41	114.46	115.39	108.9	117.2	114.42	112.15	113.65	101.77	114.4	110.98	109.06	109.17	111.64	100.93	114.29	100.92	104.95	113.99	103.42	106.32	112.5	119.37	110.08	114.59	110.96	112.05	103.87	112.79	111.37	109.37	107.97	101.49	106.59	111.06
100.02	92.914	98.443	96.109	105.54	103.59	102.98	96.198	92.901	98.526	100.38	95.094	106.85	95.382	100.38	97.571	105.14	96.029	108.09	100.2	94.279	103.82	97.873	100.36	97.759	101.31	96.191	101.91	93.649	105.45	96.537	100.54	97.931	101.68	95.091	105.65	98.489	101.54	103	97.683	100.99	98.368	107.58	106.13	107.89	97.356	104	90.815	100.39	102.16
106.09	115.57	112.19	115.17	106.24	113.42	109.54	112.28	108.98	116.89	105.89	109	110.48	109.34	107.18	114.01	111.37	115.76	114.32	120.08	108.48	113.39	110.36	107.48	108.12	108.63	103.68	111.5	116.5	109.23	98.766	110	113.03	119.61	110.36	115.37	115.33	113.05	104.26	105.24	111.42	112.84	110.8	109.94	109.74	111.72	110.83	117.34	101.72	111.39
99.275	103.57	110.89	110.35	106.71	114.59	111.26	95.834	110.45	104.4	103	114.33	107.6	108.68	111.07	107.08	109.27	98.935	103.23	107.37	98.701	105.38	99.054	105.43	106.76	104.48	98.697	113.49	102.67	100.7	110.89	107.07	116.66	110.48	101.75	110.73	103.07	99.719	102.54	111.53	110.51	98.384	109.71	104.31	106.31	108.33	100.58	105.6	101.83	98.049
115.96	114.75	105.16	114.36	114.8	113.55	107.49	109.3	104.29	109.61	111.93	109.37	110.24	116.59	107.9	113.33	108.71	107.69	105.33	114.79	114.08	112.15	109.83	111.32	107.46	106.68	113.14	106.21	101.24	120.92	114.75	105.01	103.7	106.88	106.13	109.28	111.51	116.66	101.31	113.69	104.75	110.76	115.12	114.67	112.81	110.06	117.43	118.56	105.35	110.11
107.56	109.76	104.58	101.39	109.62	107.1	112.52	103.09	106.75	98.478	105.24	96.335	96.792	109.35	112.46	105.94	106.24	93.328	100.02	105.25	103.5	103.9	97.405	107.61	111.09	101.77	106.14	104.46	111.41	105.94	100.8	101.84	102.35	110.52	102.84	102.62	104.3	101.76	114.98	105.96	114.01	99.467	104.27	103.2	98.327	100.49	101.31	100.73	107.61	113.76
110.53	104.67	107.4	98.517	107.72	94.718	108.4	110.02	98.904	99.188	104.87	111.14	114.9	106.92	107.01	106.41	105.59	103.71	101.09	98.72	102.45	107.13	106.12	109.03	108.26	105.47	113.03	102.5	110.01	109.18	102.28	104.73	111.43	96.987	95.291	108.61	112.44	121.03	102.8	101.89	101	109.97	98.581	108.32	109.47	109.17	102.35	108.42	106.87	106.66
98.147	109.06	102.48	112.31	108.72	99.753	101.27	104.98	100.74	101.3	108.55	111.84	105.13	103.14	100.35	105.17	110.6	96.16	102.97	101.31	110.1	98.972	108.8	104.66	104.23	105.14	102.56	109.84	97.072	104.18	111.68	102.94	109.07	102.34	100.56	104.62	103.25	110.96	101.72	117.81	99.443	96.662	97.659	101.45	110.89	105.45	108.49	112.55	101.5	107.89
108.84	104.6	97.429	104.88	98.941	103.65	100.79	102.38	104.89	99.883	101.8	98.783	98	100.77	108.2	96.703	104.4	99.89	98.449	100.2	105.41	99.85	97.484	95.409	96.5	97.988	87.927	101.33	103.03	105	107.74	97.61	105.58	95.656	100.37	103	94.844	103.33	96.304	107.48	94.661	100.08	104.37	109.47	103.2	99.135	112.45	104.36	107.99	100.12
99.978	107.81	101.06	101.76	97.425	111.5	102.87	104.45	107.17	110.25	99.624	107.56	104.78	96.648	108.64	97.972	95.687	101.12	97.935	98.097	106.96	99.937	104.88	98.859	108.94	108.7	104.29	99.625	104.6	106.72	105.32	102.34	105.04	109.1	99.289	104.46	101.04	98.978	112.7	99.491	104.48	94.903	113.64	106.07	106.46	109.75	107.52	109.55	99.819	112.68
105.59	89.024	103.19	104.71	104.82	105.89	98.787	104.59	102.89	105.09	103.98	105.11	113.99	103.92	108.1	107.33	106.51	111.25	107.65	110.04	104.89	104.47	107.28	105.66	102.04	99.942	104.14	96.645	111.11	110.67	99.06	98.112	109.68	106.2	106.12	108.58	99.636	107.27	117.01	112.55	107.69	103.7	106.89	113.94	101.7	100.32	107.51	105.54	97.588	112.39
111.16	109.85	115.58	109.03	118.95	116.91	105.95	115.87	111.45	111.34	111.97	114.75	115.2	111.3	110.89	113.73	119.62	105.12	115.85	105.42	123.03	110.8	114.31	109.52	107.22	116.89	115.88	112.37	111.48	114.83	111.9	115.75	111.55	112.18	114.4	113.1	118.02	106.22	105.46	110.93	110.35	108.77	114.85	109.84	109.67	109.12	110.76	112.05	118.7	109.55
107.75	108.69	103.24	107.42	109.66	105.91	107.14	104.43	94.871	107.96	107.26	105.73	103.4	111.46	98.572	109.84	105.66	107.49	112.98	109.49	106.09	102.4	107.06	101.12	102.17	104.29	105.95	109.62	98.229	106.09	109.6	102.99	112.42	102.07	103.5	106.09	100.92	104.67	115.1	108.32	109.27	103.85	106.47	108.28	105.67	92.959	104.26	106.4	106.82	106.04
105.45	99.494	101.75	101.3	107.1	100.67	98.837	103.39	104.82	104.51	105.48	102.3	103.07	112.41	94.548	100.81	106.86	99.454	95.035	108.52	112.77	101.3	99.975	99.264	103.47	99.007	111.42	104.6	101.36	108.7	101.56	105.98	104.03	111.47	101.59	102.05	98.291	100.55	102.08	104.63	103.68	113.42	104.47	99.736	96.802	103.92	104.4	104.91	101.25	100.65
106.55	109.59	104.55	98.298	105.42	100.98	99.06	90.83	95.818	103.62	98.542	98.426	101.21	96.33	96.431	100.79	94.561	102.83	103.87	105.97	94.722	101.36	103.03	101.6	98.854	105.39	106.15	95.921	97.805	105.64	98.864	105.11	104.74	100.98	100.5	100.25	104.96	106.79	100.72	99.449	100.6	92.69	101.3	101.85	105.74	99.423	99.718	95.377	102.03	96.966
109.37	102.22	101.32	110.16	106.7	99.257	98.369	107.65	112.42	106.2	96.743	99.037	108.38	104.81	101.81	108.36	93.657	104.74	111.87	105.67	104.45	103.61	100.85	97.054	105.27	108.34	102.87	92.397	106.15	100.95	107.28	112.1	120.28	104.04	104.04	107.38	104.67	113.12	101.88	112.07	105.37	105.76	101.24	99.691	113.05	97.82	101.11	103.31	102.03	114.34
113	103.16	101.04	113.58	115.74	102.38	106.62	105.71	118.81	114.33	105.72	117.91	112.88	114.35	112.2	107.02	100.87	107.53	109.29	107.63	112.28	108.94	113.38	110.67	112.35	107.27	112.99	117.22	107.76	119.37	113.62	104.22	115.01	113.45	97.728	117.47	106.34	115.61	112.37	111.78	111.74	116.83	119.04	112.8	100.92	117.76	112.84	118.15	112.51	111.07
105.22	108.6	111.09	116.1	109.75	109.21	101.86	104.65	105.61	122.57	117.11	111.78	103.55	116.72	109.92	120.5	101.74	115.22	107.42	102.6	108.76	113.58	119.62	108.32	108.9	112.57	97.789	109.78	101.75	106.56	109.07	109.89	106.69	112.02	109.85	114.02	111.72	118.99	112.12	107.97	107.4	101.89	115.04	114.28	108.12	116.12	110.58	109.19	116.08	108.7
114.1	106.72	112.86	102.07	106.59	110.36	112.39	113.04	107.5	114.4	110.55	114.75	117.73	114.41	106.86	103.17	110.17	106.74	120.07	106.45	112.73	113.54	111.88	109.41	106.88	113.08	108.84	114.25	110.32	114.09	110.7	113.78	102.16	112.07	113.55	107.57	106.54	112.84	106.16	103.99	118.9	108.22	103.71	113.5	104.44	107.96	115.99	104.52	103.12	107.46
104.84	96.648	103.91	99.027	92.624	105.5	98.863	99.542	97.81	97.828	105.74	99.543	95.598	98.898	95.214	88.655	100.89	102.06	103.31	100.99	102.63	115.59	97.478	98.118	105.81	106.67	100.49	101.45	103.4	98.596	104.7	104.28	113.81	99.62	94.001	97.945	97.938	91.161	95.677	97.635	93.859	93.591	107.33	99.685	105.52	109.86	101.22	106.24	95.656	97.304
102.23	94.801	103.4	105.55	112.47	103.81	100.66	108.22	104.31	105.31	99.014	104.27	107.74	106.51	116.48	113.79	99.865	101.49	109.09	109.22	110.77	115.16	107.87	104.95	110.35	109.95	102	110.66	96.521	115.07	102.66	113.53	117.42	100.42	114.23	106.47	106.09	106.67	110.91	103.14	112.55	109.07	108.99	109.98	106.99	112.02	107.84	106.26	113.04	103.79
115.83	116.49	116.47	104.33	118.53	101.67	108.63	107.9	107.56	111.14	109.67	105.98	107.36	119.46	105.02	102.06	110.03	114.58	108.56	113.02	110.21	112.54	114.61	107.77	114.01	115.49	105.48	103.98	110.98	112.34	110.59	117.36	114.72	102.03	111.92	100.21	109.19	112.82	107.04	101.89	117.37	117.07	109.25	113.92	116.68	111.47	113.2	117.56	110	103.5
95.191	116.5	114.63	112.43	102.07	113.87	102.53	120.72	114.97	107.38	109.81	108.8	109.27	119.86	109.26	107.84	111.27	102.54	104.63	111.87	106.7	109.66	102.14	106.41	113.72	119.79	114.77	103.9	105.23	114.85	109.5	103.33	106.06	119.43	117.09	111.59	108.6	112.63	110.12	106.73	109.7	105.56	114.13	113.78	112.43	109.03	102.93	117.82	108.77	107.88
110.38	103.94	103.66	105.87	110.51	109.01	107.24	107.17	108.74	106.93	110.07	103.65	111.66	102.85	105.07	104.44	113.47	113.76	107.1	95.951	108.74	96.595	111.95	115.01	105.98	113.26	109.57	107.96	98.267	107.7	110.75	114.2	104.39	96.903	100.55	103.3	106.24	120.93	115.05	111.3	105.93	108.73	101.09	112.33	95.75	111.22	105.67	108.38	102.44	109.48
93.642	96.05	98.657	101.85	98.617	98.015	103.46	106.05	101.31	97.884	97.04	98.869	107.28	104.12	99.304	106.26	97.143	106.27	114.69	103.17	107.8	104.08	100.02	97.484	90.336	99.957	97.531	98.496	93.312	98.018	110.14	97.757	107.13	98.692	92.751	103.84	97.042	100.2	102	97.659	99.171	96.483	106.49	101.06	93.317	98.861	101.73	99.687	99.84	85.953
102.25	103.94	117.08	97.121	103.8	99.372	101.45	103.27	109.75	101.75	111.33	109.77	98.03	106.41	104.22	107.49	99.233	101.31	93.208	111.46	100.48	105.62	105.77	100.29	103.34	103.33	102.04	102.75	103.83	106	104.48	108.25	107.14	106.9	97.462	105.56	104.11	107.21	113.35	101.44	101.89	103.07	106.64	107.74	113.2	108.12	99.754	96.706	104.58	105.42
104.96	111.26	107.72	112.02	110.96	107.42	107.32	108.61	111.14	109.84	112.98	109.04	106.55	111.47	114.13	109.32	107.67	116.84	109.05	109.5	116.6	114.24	110.12	111.83	114.91	112.98	105.78	100.46	112.82	113.63	105	108.8	109.22	108.69	112.82	112.92	106.15	110.01	105.25	100.63	104.73	106.12	107.78	108.66	102.88	112.85	115.66	111.9	96.915	115.2
91.48	94.789	91.295	104.24	88.498	98.119	103.72	98.936	93.937	101.33	102.33	97.732	95.678	96.646	108.64	94.518	98.418	96.989	90.605	101.35	110.04	105.09	94.582	96.451	97.629	109.23	93.706	98.07	97.878	100.4	94.587	105.96	93.644	101.5	91.279	98.344	98.44	104.38	97.265	96.18	97.731	97.892	103.31	99.149	95.723	101.94	100.89	100.31	100.15	100.08
100.68	114.48	105.91	107.3	110.07	106.55	104.5	98.696	109.76	103.77	104.81	109.95	100.29	107.43	99.414	108.62	107.75	114.34	109.25	111.07	101.77	101.8	108.19	109.74	98.655	109.78	102.42	104.91	108.45	103.88	104.64	105.82	107.99	109.87	107.69	114.57	103.3	98.117	103.8	108.07	109.77	97.18	100.77	104	94.501	104.48	110.39	109.44	103.4	117.88
100.99	106.37	103.01	99.922	103.91	114.47	109.51	101.09	101.65	113.35	108.07	106.33	104.2	114.1	104.08	97.307	111.73	105.87	112.07	107.65	99.763	103.67	108.79	111.81	111.26	103.17	116.53	93.931	114.57	110.51	108.52	101.39	99.771	108.04	103.21	112.17	104.69	102.83	96.767	105.91	97.492	106.62	102.4	95.248	102	98.563	104.3	108.15	107.72	101.88
103	95.027	93.905	104.58	93.935	94.383	97.874	99.963	94.844	94.663	96.107	98.399	99.94	105.33	98.096	96.689	94.394	103.63	106.4	105.96	107.61	105.79	99.89	89.69	97.554	102.47	105.9	102.78	98.237	97.088	107.33	99.429	102.08	99.459	103.4	101.17	101.85	97.883	98.412	98.956	98.013	97.645	98.443	98.314	92.097	101.7	98.987	93.016	97.05	97.461
107.88	103.59	104.93	101.75	107.15	103.99	114.14	109.91	112.36	106.03	106.97	99.643	104.28	105.32	114.08	106.04	104.54	96.336	102.8	106.5	103.42	110.08	100.83	108.32	97.404	104.29	108.98	103.12	112.5	108.75	100.48	109.54	110.8	112.61	111.51	119.13	105.84	109.1	114.57	105.58	97.824	104.58	94.45	94.502	110.73	103.91	103.99	101.33	110.11	112.19
103.27	110.28	99.2	103.37	100.11	105.06	98.512	97.312	109.86	97.203	97.11	98.661	97.156	98.894	95.64	100.37	97.266	105.95	103.02	103.38	100.84	101.47	93.182	110.91	99.115	103.87	95.053	100.1	98.245	96.673	96.512	100.91	96.057	97.688	90.889	100.91	105.45	96.841	95.586	98.761	104.15	103.27	98.424	98.673	93.854	102.85	104.41	95.801	104.82	97.415
104	114.56	105.09	110.32	113.85	107.11	111.05	112.71	103.13	114.48	107.02	113.41	110.95	112.82	114.7	115.53	109.49	113.96	113.32	95.58	115.13	113.03	117.46	111.52	105.73	112.24	113.68	104.57	112.16	112.28	108.78	111.3	107.99	109.86	105.36	103.89	112.83	115.66	112.58	113	117.34	112.46	110.44	112.23	107.61	106.2	110.43	110.22	109.3	113.43
109.1	109.49	108.09	102.88	102.44	99.212	97.265	106.43	99.635	111.06	92.88	112.7	109.73	107.23	103.78	105.07	101.52	100.27	104.88	110.78	105.47	102.65	106.92	113.32	97.902	103.56	113.27	112.65	105.2	101.42	100.34	98.797	102.55	108.82	97.464	107.08	106.93	98.362	102.37	104.7	106.98	102.3	110.36	104.85	95.534	107.75	112.17	110.47	113.63	105.8
98.635	113.55	105.75	109.49	112.89	104.84	100.54	113.21	116.54	101.16	108.42	109.39	103.85	111.19	101.99	109.92	104.56	104.56	111.1	100.84	104.81	101.36	110.02	94.797	101.09	106.02	104.85	103.61	114.86	99.668	106.65	101.29	110.49	103.02	102.01	101.55	103.21	102.12	103.38	102.82	103.18	104.39	101.04	102.27	110.4	92.03	110.29	104.22	102.1	107.13
101.63	110.08	101.15	110.92	101.88	105.85	99.694	110.6	96.407	102.56	107.35	106.35	107.21	95.356	98.303	94.03	106.48	98.128	92.671	103.76	98.907	97.669	96.988	103.43	104.12	109.16	107.23	103.28	113.16	98.422	97.657	100.86	101.56	99.988	107.61	100.33	104.61	108.58	105.65	109.87	102.36	105.22	102.79	104.64	102.59	112.2	108.01	94.995	104.27	108.35
105.96	107.39	105.65	102.93	111.48	113.2	101.96	101.35	116.05	102.98	104.78	107.93	106.81	108.27	105.69	101.65	109.49	101.53	103.55	98.089	106.81	104.52	106.36	104.61	108.36	101.79	106.37	111.17	109.19	111.99	105.95	104.79	108.71	104.3	110.38	102.07	95.754	105.19	104.09	100.7	117.95	109.33	106.77	116.7	108.02	107.07	104.4	102.81	100.97	104.64
112.76	115.31	113.46	112.55	110.2	112.79	109.69	118.5	111.55	106.75	112.28	104.95	113.09	107.38	104.86	113.18	106.48	112.41	103.47	109.26	108.03	109.74	112.79	108.77	117.29	115.16	104.85	110.65	104	100.06	101.34	93.759	114.39	111.17	112.85	106.91	110.11	111.99	117.97	108.54	121.01	109.15	102.3	109.56	116.02	113.66	113.86	113.01	111.72	101.2
112.51	109.21	105.34	120.79	106.16	106.41	118.59	107.9	112.23	110.94	101.52	106.2	116.36	109.85	110.85	119.6	106.22	113.01	109.19	101.16	99.289	112.89	107.46	106.9	103.98	115.44	115.37	104	110.77	111.58	111.62	114.11	105.12	104.1	106.42	104.09	107.64	103.77	105.31	110.83	120.65	116.21	112.96	104.44	109.8	109.43	115.94	108.46	108.93	109.97
126.6	102.91	117.24	115.75	117.23	117.69	122.16	117.67	122.06	115.75	116	123.34	119.73	116.82	116.96	108.28	119.19	121.71	122.46	110.65	120.71	113.1	117.02	117.29	120.76	122.68	117.18	119.4	103.27	114.91	115.12	124.18	123.19	112.94	119.32	119.73	117.5	112.42	110.51	124.08	124.11	123.04	131	114.03	112.44	112.64	127.36	122.93	125.58	116.02
112.96	104.42	107.23	94.139	105.71	97.768	109.44	107.76	105.93	110.39	106.66	110.13	99.866	105.93	106.59	103.63	106.43	114.08	98.606	109.99	100.91	103.38	111.25	109.4	96.368	108.95	105.6	108.59	109.48	99.336	99.779	105.44	104.89	103.38	108.32	104.67	106.56	117.66	109.51	108.19	103.73	112.12	104.54	104.07	105.2	104.48	102.49	107.22	103.47	108.42
117.13	111.52	113.65	109.77	109.25	114.31	112.29	117.97	116.36	112.47	118.74	121.61	117.16	115.68	116.09	110.23	119.46	116.41	111.37	119.15	99.683	116.93	113.08	118.57	109.37	113.75	117.84	114.97	111.9	111.65	114.44	113.14	107.22	115.23	106.74	112.45	114.57	111.08	114.94	108.41	112.2	107.97	112.96	111.87	120.93	116.9	114.11	104.62	113.45	115.59
105.3	110.21	115.41	118.27	105.57	108.46	103.67	116.15	108.59	109.65	108.81	115.03	110.77	105.75	109.86	103.9	101.53	114.24	112.77	102.45	107.72	106.33	107.7	103.65	104.76	102.93	106.8	120.12	102.93	112.43	105.63	106.1	100.72	104.27	104.32	102.08	106.83	103.97	108.32	108.01	109.92	102.51	109.9	104.4	114.75	113.43	102.38	105.92	111.9	110.69
100.79	100.28	100.79	102.85	95.432	99.208	105	99.452	96.062	101.48	99.972	96.291	90.718	111.73	105.04	104.98	101.06	93.4	101.61	100.4	102.59	102.83	100.69	96.426	95.368	92.818	95.56	107.91	90.532	102.39	98.33	106.44	102.08	105.62	102.19	98.906	102.56	101.34	109.19	105.42	98.876	94.031	102.11	94.658	102.11	106.64	100.26	93.947	98.392	99.512
109.62	114.66	108.83	110.12	109.76	109.65	103.59	107.82	101.93	110.2	107.99	108.37	101.99	114.38	105.55	101.34	103.95	104.67	104.24	107.59	112.6	107.55	106.34	103.52	102.94	102.11	105.34	112.98	101.22	103.31	105.31	102.93	102.45	106.01	102.3	99.38	103.52	111.43	107.84	103.77	108.78	106.87	112.31	102.01	112.3	113.4	102.9	105.91	109.87	99.994
99.949	117.28	120.13	114.43	121.7	106.66	114.74	108.28	105.32	113.95	108.43	110.24	113.62	108.46	96.851	111.07	104.77	107.75	117.02	122.23	104.75	104.78	113.69	113.45	119.39	110.4	115.15	106.67	122.29	113.37	115.79	113.37	108.85	117.88	123.47	107.69	112.23	106.1	113.71	118.12	110.2	109.97	111.42	109.43	111.22	104.86	114.49	100.83	102.99	113.38
96.743	99.006	113.89	108.21	104.08	106.32	102.35	101.76	102.58	109.73	107.52	102.38	99.4	107.42	107.67	105.56	110.84	95.736	106.28	98.994	96.683	102.42	109.9	109.36	101.86	101.23	103.82	108.04	106.07	109.44	108.39	104.6	100.53	107.36	109.58	110.18	95.558	102.54	103.77	102.61	101.31	115.85	103.39	105.2	98.411	109.46	96.272	97.511	102.49	103.06
96.164	104.62	96.569	105.02	108.81	112.44	102.74	112.04	107.63	103.98	108.58	105.54	102.65	109.73	102.54	101.68	107.62	100.68	111.71	102.31	108.62	104.1	106.58	100.42	109.46	105.02	105.33	99.174	103.02	102.89	95.751	103.52	106.93	102.98	110.36	97.684	103.71	99.527	105.99	95.645	104.27	105.2	105.98	101.48	105.72	105.65	108.43	105.57	106.84	103.06
107.46	102.62	98.589	104.62	99.323	100.66	103.55	101.58	101.36	109.09	97.26	106.8	99.736	107.95	108.17	107.25	104.44	111.93	107.12	105.67	98.017	105.33	103.14	106.29	102.67	100.79	106.1	108.43	112.79	100.86	100.69	101.37	93.688	96.161	101.87	95.302	104.95	115.42	103.41	99.642	107.9	105.72	108.68	107.68	102.84	105	106.78	98.536	109.11	107.06
106.87	109.99	115.23	105.22	113.74	110.36	106.35	105.77	113.98	116.09	102.73	106.26	99.217	114.18	109.16	108.87	120.66	119.04	105.47	106.74	104.4	109.71	103.43	111.12	114.16	112.26	107.78	106.11	107.05	105.56	100.76	128.7	115.6	107.64	117.67	115.5	119.38	108.78	122.5	109.11	108.31	109.16	110.26	112.74	108.15	107.2	110.12	111.25	109.45	112.1
99.673	107.57	113.7	100.39	103.12	114.41	104.5	103	115.67	103.76	107	98.288	109.6	107.98	100.51	104.65	105.58	104.05	102.94	109.62	104.5	102.3	96.61	100.89	111.11	103.39	104.32	113.11	113.22	101.5	110.25	104.19	102.27	104.87	96.833	109.58	103.97	110.19	106.96	96.37	103.38	108.11	100.6	102.07	107.83	105.85	97.987	115.03	110.99	99.967
109.34	100.32	105.59	99.264	100.16	117.58	101.68	104.03	108.41	98.221	107.15	99.64	114.48	98.675	99.479	103.06	107.09	110.46	101.51	118.11	101.71	105.02	105.29	107.09	113.88	98.482	111.41	105.48	108.3	106.38	107.52	110.63	102.44	106.05	105.45	101.66	105.84	104.52	102.49	93.53	110.11	107.22	94.906	105.25	103.06	104.19	104.16	114.5	112.81	106.39
106.15	103.61	111.6	99.811	102.03	103.33	100.8	102.61	103.18	104.26	103.91	96.732	107.79	104.74	110.35	105.7	109.55	104.44	106.18	106.56	112.43	103.68	110.66	100.64	110.28	108.64	106.22	103.1	106.5	106.75	112.73	101.36	101.46	106.34	98.057	108.03	108.95	101.32	114.23	100.55	107.78	109.89	106.75	99.172	101.87	105.28	104.46	106.55	107.64	105.22
104.79	108.8	101.58	108.28	92.566	102.77	103.4	100.41	113.44	108.49	101.48	95.523	111.14	115.75	106.46	96.648	107	111.73	102.16	112.99	101.18	107.63	108.55	92.754	105.77	101.14	99.832	101.27	112.1	107.11	99.497	106.23	102.04	108.45	107.56	111.73	117.05	115.13	107.59	100.61	106.62	103.79	109.23	100.79	105.68	105	102.93	103.7	106.96	107.91
101.25	105.02	113.7	110.56	104.85	107.16	95.958	104.53	109.7	105.9	102.9	111.07	104.36	95.761	106.31	96.211	105.05	104.44	103.2	104.8	102.75	107.45	98.412	106.28	107.3	103.61	110.71	110.03	99.814	106.19	101.42	105.39	104.33	106.72	110.09	102.23	102.16	109.84	106.75	111.32	107.86	102.27	107.15	107.66	103.37	102.29	101.07	105.17	105.44	110.69
105.45	107.77	105.5	109.6	95.026	100.47	103.93	97.564	113.24	112.26	99.328	103.28	109.09	107.29	98.842	103.55	94.17	109.63	103.48	104.99	109.48	109.74	111.62	108.44	108.44	111.34	106.5	105.67	103.81	114.38	104.34	104.05	103.53	104.02	94.941	111.2	107.28	103.13	112.19	100.4	103.45	108.38	110.96	102.52	105.97	105.98	95.309	105.58	96.731	115.26
106.07	107.87	114.64	101.04	102.14	97.373	104.06	103.31	114.92	108.64	115.21	108.98	106.35	105.05	107.87	96.205	110.22	98.58	100.4	110.79	100.06	105.1	102.39	98.529	101.63	101.92	116.92	106.5	106.38	105.46	100.79	93.993	110.67	102.76	102.6	104	110.67	111.88	107.8	109.43	111.56	106.44	104.14	108.05	104.43	104.06	105.4	111.06	108.6	98.054
103.02	103.78	105.78	109.33	107.07	108.1	107.23	95.457	91.979	106.18	106.53	99.768	111.28	107.33	104.75	99.868	84.896	103.84	99.845	102.05	104.73	104.8	100.59	112.79	105.44	98.336	108.45	115.91	107.66	102.86	105.09	113.12	106.2	105.54	103.61	106.22	111.75	104.71	104.5	111.7	109.08	109	106.92	110.87	101.82	104.85	106.19	109.51	102.77	105.29
118.05	108.89	114.37	117.5	110.8	111.89	115.09	111.23	110.81	111.43	106.43	115.78	109.73	115.16	123.89	112.14	117.85	98.716	110.14	114.93	111.31	110.67	109.06	104.12	116.5	107.04	106.23	100.84	106.82	119.28	119.57	108.26	110.71	105.01	102.8	118.62	109.96	126.34	121.42	108.49	111.47	115.35	110.31	107.69	111.82	110.06	109.86	115.46	110.45	109.62
119.29	118.14	109.7	111.75	113.1	109.85	115.48	126.69	111.06	116.65	116.65	115.6	114.45	110.55	118.81	109.2	120.25	115.92	114.98	113.88	107.75	127.91	115.61	111.21	110.22	114.73	117.39	108.05	115.69	119.89	121.67	117.67	116.8	112.31	113.02	118.94	117.68	109.15	120.42	124.11	109.55	115.22	113.43	116.43	115.04	110.71	118.73	118.87	113.13	122.21
102.3	99.842	102.2	108.25	103.9	101.27	100.91	109.71	102.1	112.31	100.24	106.88	116.19	101.5	98.172	112.71	99.475	112.44	110.17	99.529	109.19	107.25	103.76	101.87	104.48	97.456	106.69	103.36	101.22	108.81	104.8	99.513	102.29	107.35	96.942	110.55	108.45	107.75	112.97	102.19	113.69	100.74	110.73	104.78	108.36	100.24	105.73	106.16	112.45	103.47
104.74	112.67	109.8	107.65	107.49	111.92	116.09	112.87	109.93	114.95	107.07	112.35	112.17	107.38	117.5	116.26	107.23	111.85	112.07	107.03	105.14	113.28	98.262	107.89	114.91	109.4	101.44	112.89	111.21	118.8	105.72	116.7	116.77	116	105.53	113.15	113.55	108.55	110.37	112.73	118.31	117.66	113.11	111.45	108.88	113.35	116.73	110.27	117.19	108.34
96.197	108.92	106.82	104.69	107.93	110.1	103.24	107.49	104.79	111.21	106.39	106.25	99.693	104.89	104.93	109.92	107.64	108.02	117.4	101.67	110.27	105.52	112.23	99.709	103.97	96.744	112.16	109.99	108.86	103.13	106.33	110.82	105.62	104.63	101.29	104.69	108.15	108.68	102.16	106.98	105.78	104.32	122.45	106.31	106.48	107.99	109.68	106.52	112.21	100.81
105.82	102.5	96.883	99.325	91.558	100.41	101.2	103.79	97.422	98.317	106.76	97.947	101.95	102.32	90.918	99.28	103.68	96.051	95.516	104.57	105.49	99.542	102.71	98.876	101.73	103.89	100.02	93.294	111.09	97.234	99.588	98.728	94.289	101.4	107.34	102.69	104.6	110.94	100.34	97.324	110.43	101.84	100.81	97.201	109.09	89.139	104.03	93.929	108.25	102.9
112.97	111.49	109.86	114.53	113.7	117.42	111.41	103.01	110.23	117	102.07	113.67	102.49	109.53	111.37	110.88	105.19	102.65	108.8	102.84	114.33	116.37	114.11	107.76	108.85	104.08	114.52	109.97	102.66	99.315	103.83	105.65	112.99	111.55	110.98	112.2	113.86	115.23	106.27	107.97	106.19	110.31	106.97	108.72	112.46	105.87	106.66	112.32	108.57	112.02
116.95	106.28	105.33	109.46	108.84	102.11	116.29	110.79	112.23	111.17	111.41	106.76	101.96	114.5	105.13	106.59	118.26	118.18	111.45	117.87	118.51	110.74	109.43	104.21	113.8	116.54	108.64	116.68	102.83	115.6	115.61	110.07	109.92	108.15	110.39	111.97	117.02	119.49	115.81	112.93	106.73	112.39	114.21	110.54	105.43	111.11	108.52	115.51	111.05	104.97
107.54	107.68	107.59	107.67	106.25	96.977	100.25	95.911	96.886	108.7	112.48	97.907	106.85	103.04	97.519	112.17	108.8	104.24	111.61	98.576	103.8	99.818	102.78	96.17	114.13	98.437	108.22	104.43	109.58	118.31	103.16	101.22	105.41	110.1	110.31	105.1	108.22	106.75	109.06	106.53	106.57	112.02	97.027	106.28	96.528	104.6	107.18	110.87	113.04	106.9
97.689	105.69	107.91	103.99	112.51	111.02	114.15	112.38	111.41	112.37	117.01	109.2	109.47	116.21	109.72	111.79	111.98	101.46	107.5	98.471	116.37	108.78	97.426	114.07	103.28	110.74	108.66	108.04	116.52	105.54	111.5	111.03	108.96	113.9	106.02	111.23	104.11	111.84	117.06	111.12	108.93	121.92	118.53	110.41	105.58	110.08	106.8	114.93	107.01	107.18
108.69	106.4	112.29	105.02	105.6	106.06	97.029	100.9	116.32	109.58	105.61	115.7	109.58	112.18	110.33	102.29	102.13	107.42	110.72	101.76	106.6	103.44	112.24	99.961	108.16	102.81	103.02	99.358	102.34	106.66	102.18	107.49	103.13	100.95	117.07	108.91	106.69	110.43	106.4	119.88	109.88	102.02	102.26	108.57	101.41	112.71	106.7	105.86	112.14	100.26
104.61	115.72	101.8	107.23	115.55	110.85	104.51	101.36	117.41	105.36	101.57	104.36	104.3	108.2	99.35	114.88	108.2	107.53	97.467	110.58	112.9	102.65	100.25	112.87	111.15	111.74	103.43	101.11	102.17	116.74	105.82	106.73	100.73	102.46	97.476	108.72	116.15	111.05	112.87	101.58	103.31	111.59	104.27	101.98	106.17	105.26	109.27	107.63	102.15	105.36
108.73	110.16	105.43	98.873	104.5	103.66	101.49	95.221	111.66	96.012	120.05	111.64	103.43	106.81	103.64	107.78	101.26	110.08	103.74	104.48	103.26	107.12	106.4	113.51	104.38	121.81	105.5	99.202	107.28	101.42	91.236	104.23	106.75	104.02	110.42	99.862	107.26	100.72	99.364	107.52	103.63	102.36	112.61	94.516	96.309	103.19	103.7	108.93	108.69	104.08
96.885	98.488	102.41	97.11	99.732	101.23	101.82	108.18	105.94	107.2	96.91	108.03	101.13	94.552	98.754	94.962	103.42	98.056	100.58	113.49	110.93	101.67	106.74	97.621	96.36	101.23	96.812	98.949	106.71	102.58	104.92	97.926	97.368	96.832	101.49	97.754	97.664	111.67	100.43	89.936	106.4	98.657	98.79	94.442	97.298	94.738	91.549	99.766	98.291	97.821
110.55	103.81	114.7	107.49	116.24	115.24	118.47	107.35	105.27	113.27	112.92	117.32	105.64	118.9	112.45	111.95	111.81	121.13	114.53	109.07	114.22	115.89	112.7	100.14	110.86	110.8	107.85	118.22	113.87	117.44	115.55	105.64	111.72	110.98	113.42	114.91	114.64	123.06	116.79	115.46	113.42	113.35	116.86	107.27	110.67	117.52	117.66	120.29	109.92	115.9
115.77	111.11	115.79	109.85	110.95	115.08	119.18	107.72	121.08	112.58	110.39	113.62	109.29	107.64	112.89	105.36	105.41	109.98	114.71	108.39	117.38	117.34	108.84	113.46	106.49	106.51	107.91	109.05	102.08	115.29	111.73	115.13	120.7	118.32	113.83	115.04	120.77	114.17	107.89	109.09	125.05	113.05	102.33	108.39	106.51	113.55	118.27	114.28	107.85	108.98
101.89	98.414	102.33	106.51	112.33	100.05	106.12	103.54	102.63	106.15	101.5	104.82	104.96	105.24	100.71	102.72	104.63	95.222	114.81	104.55	107.6	101.64	104.34	98.616	107.58	107.46	111.73	106.37	100.12	101.06	102.53	98.405	101.06	101.89	104.29	106.21	94.976	101.96	100.24	97.879	97.618	111.88	98.685	102.58	111.56	108.97	109.69	106.97	114.96	109.92
98.53	96.732	97.892	97.383	106.89	112.39	99.784	90.323	101.69	100.27	98.47	96.696	98.619	102.03	103.12	93.108	102.29	98.22	96.1	106.4	107.81	102.72	104.79	96.395	103.89	102.02	95.899	104.38	103	98.052	92.175	100.37	98.762	104.08	97.721	112.22	94.418	101.59	95.248	101.5	93.536	95.041	92.465	98.943	106.43	103.59	97.304	102.53	92.518	98.389
103.96	106.85	109.15	97.706	114.08	107.52	105.71	103.43	109.38	115.87	100.88	102.47	108.1	112.51	102.2	115.7	110.38	102.69	112.03	105.34	108.26	105.03	109.92	108.67	107.6	109.31	97.33	104.29	106.42	106.69	106.83	113.2	99.735	99.102	108.06	109.08	105.37	113.74	112.25	111.36	114.26	108.26	122.49	113.05	104.42	107.82	114.75	101.57	111.34	103.53
118.1	105.46	114.45	110.53	116.07	119.23	101.13	115.13	98.472	107.36	116.64	109.3	117.01	109.49	113.08	111.96	111.89	120.91	110.01	100.83	114.36	118.92	120.29	116.47	106.35	108.12	109.25	112.45	111.42	113.76	109.6	110.56	118.49	110.28	110.3	113.04	111.83	108.91	110.1	112.39	115	115.15	107.45	111.62	113.2	120.26	120.96	123.45	110.42	115.18
110.4	97.948	108.28	107.03	110.63	110.87	103.93	105.48	111.19	101.05	107.43	110.26	112.84	104.95	106.67	99.295	114.7	105.86	101.27	108.98	103.11	103.27	102.88	101.15	107.16	97.821	111.88	100.52	98.464	104.04	103.92	100.69	101.58	103.72	101.19	104.16	115.96	109.76	107.55	104.3	108.6	100.43	116.24	109.09	107.74	112.56	107.18	98.844	101.33	105.49
117.07	120.27	104.53	120.99	123.97	123.41	107.7	119.8	122.76	118.88	119.99	117.03	114.8	120.51	122.49	115.73	122.51	123.03	126.58	119.01	115.94	110.33	123.52	111.15	117.06	112.3	122.64	123.73	123.25	104.74	117.13	116.91	118.39	103.67	117.73	113.11	119.64	117.11	110.86	118.33	115.72	116.06	114	117.69	115.93	119.83	107.56	119.26	124.36	121.57
120.11	115.43	111.6	115.24	109.69	106.51	107.78	121.93	104.42	108.33	120.76	110.54	111.78	104.5	115.2	103.29	113.02	116.99	109.18	105.65	113.28	105.79	105.59	114.09	113.78	112.4	110.36	112.65	107.23	106.85	109.15	110.11	108.38	118	107.25	114.87	113.94	110.59	115.24	108.93	112.04	113.41	107.34	109.06	108.02	107.42	104.04	113.05	119.73	108.72
102.17	106.25	104.64	97.617	107.45	102.18	108.45	107.02	104.41	110.73	104.56	105.65	95.595	107.66	106.76	108.83	100.27	106.93	106.62	106.53	106.22	109.69	105.92	106.16	109.43	111.6	106.51	117.68	117.7	95.676	97.13	96.059	97.496	97.91	115.48	107.59	95.988	98.307	106.15	110.61	103.48	105.07	106.79	104.72	99.116	100.91	110.27	93.211	105.11	109.02
114.97	119.5	112.81	112.39	114.68	111.09	117.18	123.24	117.06	110.62	113.65	115.93	114.78	113.01	112.34	112.34	121.28	118.4	121.27	121.36	113.33	118.14	112.99	126.2	122.62	127.31	120.7	121.69	113.15	114.85	125.75	127.75	111.5	106.59	120.7	115.88	115.62	117.15	122.03	112.34	119.87	123.67	112.54	115.32	121.26	124.16	110.93	118.82	117.26	112.87
114.58	95.581	100.97	106.75	110.36	107.7	103.72	113.73	115.25	106.77	106.7	106.59	112.98	111.9	112.97	103.07	108.76	104.96	108.92	98.5	102.44	117.59	94.408	105.61	104.19	104.49	110.26	108.85	113.63	106.76	103.42	107.36	106.55	108.19	106.36	104.25	102.27	96.668	116.6	112.49	105.82	106.67	97.722	104.67	101.16	103.72	113.74	110.29	100.77	106.28
105.45	103	106.98	94.901	95.927	104.99	110.38	107.63	103.18	105.1	105.18	105.6	104.54	97.596	95.754	93.047	101.22	104.06	111.84	106.73	101.96	101.08	100.78	102.09	108.95	107.96	100.05	103.43	105.37	105.63	108.76	97.447	111.41	108.44	95.699	104.85	90.2	109.02	101.34	105.39	99.772	101.22	109.86	107.57	97.784	102.85	97.485	101.06	111.81	102.79
118.51	122.93	120.52	117.52	107.53	117.04	117.05	110.24	121.92	114.98	116.54	115.84	119.73	112.46	119.99	115.27	125.69	116.03	123.39	123.84	122.48	119.45	108.25	107.71	121.13	118.52	115.41	114.36	127.78	119.23	114.2	119.89	118.7	126.58	122.05	120.84	124.17	120.42	112.51	118.79	112.78	115.09	109.43	112.23	123.92	120	110.37	114.92	111.71	118.24
112.1	112.36	100.71	114.63	114.63	104.81	119.6	115.04	114.27	108.79	103.21	103.32	111.83	111.54	114.79	109.54	102.18	113.07	101.2	109.84	108.22	110.46	113.32	120.18	115.76	122.51	110.82	109.33	106.53	115.45	109.54	110.81	113.25	112.5	110.47	110.57	113.39	108.41	99.546	113.59	113.76	113.78	115.98	115.39	110.72	119.42	115.28	107.44	116.8	116.03
104.28	98.763	108.12	111.29	106.09	102.12	103.71	107.28	100.34	103.76	113.9	113.21	93.314	109.03	110.2	106.21	110.34	113.74	106.77	108.73	113.33	108.17	103.83	106.13	110.11	112.15	110.95	107.47	100.37	108.64	108.95	111.51	102.04	97.308	114.28	104.19	100.97	104.02	105.04	116.54	109.04	98.092	101.54	107.09	115.01	104.19	98.43	106.47	103.98	104.25
100.08	103.31	106.28	99.788	104.69	110.54	112.49	104.8	103.28	102.1	104.43	113.62	95.982	111.95	108.52	112.84	114.67	100.64	113.12	114.28	113.8	106.36	102.32	108.72	106.77	107.64	108.64	103.6	101.44	104.18	102.44	110.12	103.68	107.16	103.71	116.02	106.17	103.7	103.23	112.36	108.05	105.28	117.83	104.15	108.68	110.8	101.07	110.52	106.21	104.96
101.75	102.22	102.37	104.88	104.2	112.02	102.82	104.05	105.07	100.23	109	105.91	97.29	109.68	105.89	108.12	108.83	98.084	106.77	107.34	109.57	101.68	102.08	98.068	96.915	106.26	98.619	111.44	109.42	104.8	103.25	103.1	98.646	109.25	113.83	99.595	110.63	111.03	107.53	110.34	100.61	109.57	113.52	106.07	106.56	102.5	107.34	112.16	104.16	110.91
112.56	115.22	109.87	111.72	116.82	110.84	111.11	107.55	104.19	112.12	115.9	114.56	115.52	117.03	115.13	108.41	113.18	116.13	104.22	107.5	112.03	111.28	110.53	110.27	114.68	122.56	112.97	105.12	113.8	118.09	108.48	109.65	122.75	112.42	117.38	104.13	118.09	107.62	109.34	97.135	108.04	109.71	112.41	113.49	108.19	111.38	116.32	109.08	119.41	110.75
108.61	111.57	116.76	116.63	113.82	110.74	107.37	110.39	126.32	104.14	107.76	95.487	107.96	111.95	115.55	117.96	115.53	103.49	109.04	111.61	115.7	111.66	113.16	110.59	121.55	112.11	113.73	117.72	110.52	123.37	125.18	104.15	118.72	108.75	105.72	113.22	112.57	117.12	121.17	118.09	113.88	114.27	112.24	113.52	112.78	106.68	111.66	104.45	112.35	115.63
111.3	98.669	107.88	109.78	104.36	102.72	108	102.85	100.17	99.844	103.1	105.09	100.43	108.08	108.42	106.03	105.42	106.91	105.72	94.666	115.22	105.64	112.34	106.43	109.75	117.34	109.5	110.28	107.43	102.04	105.47	108.61	116.53	99.883	103.46	108.13	111.34	98.442	104	108.3	110.45	107.35	103.73	100.7	103.47	107.86	115.89	101.26	112.36	97.355
117.65	123.37	119.29	107.35	125.95	118.63	118.23	126.73	119.84	118.04	119.81	113.46	126.27	119.44	114.12	116.84	109.25	112.52	112.93	117.41	117.8	112.85	119.13	117.56	112.44	113.65	124.92	123.77	121.28	123.56	117.21	124.75	112.37	111.9	116.88	112.5	124.14	125.9	116.45	116.51	118.49	120.27	121.65	110.73	117.48	117.47	111.82	123.86	113.99	124.45
107.47	104.76	110.62	106.89	106.43	121.98	104.38	114.32	111.75	104.91	114.69	121.57	104.49	113.1	105.95	115.2	105.54	110.72	119.09	112.08	109.42	113.1	104.78	112.6	108.24	108.4	107.9	112.1	112.79	104.82	106.69	112.62	123.7	115.41	111.07	113.83	112.37	99.404	113.63	114.84	109.03	118.17	108.69	119.11	116.17	103.33	113	111.67	110.44	112.12
105.03	108.98	108.17	106.29	110.99	111.96	103.96	111.73	118.54	109.14	121.72	105.67	108.27	113.99	114.46	108.7	116.2	108.25	115.76	114.35	109.41	100.74	110.98	105.62	118.9	114.64	115.52	109.11	109.81	113.2	108.94	115.44	110.86	115.05	114.08	117.81	118.68	114.1	109.93	102.7	112.83	112.61	117.38	106.77	119.24	111	110.79	115.66	109.03	116.28
116.54	111.81	115.07	101.79	107.98	105.94	104.3	114.44	109.12	109.66	104.19	119.66	115.81	111.01	114.4	106.95	108.63	118.26	109.61	106.91	109.54	108.34	114.1	106.84	113.56	107.42	114	117.09	112.89	107.27	99.941	112.73	110.62	118.26	113.16	119.42	114.13	114.46	117.21	101.57	105.62	116.64	117.54	112.12	106.95	108.58	118.8	105.55	113.86	113.87
105.62	111.31	103.74	99.371	106.87	110.77	103.17	104.54	108.23	104.02	93.649	104.03	104.78	100.33	99.587	109.09	105.8	108.12	110.89	105.92	106.94	104.71	106.06	105.29	97.558	107.22	116.61	104.88	103.37	104.55	121.97	110.59	101.11	110.13	103.34	106.46	103.02	104.39	106.81	108.33	110.77	113.5	108.11	104.79	108.12	113.79	100.29	109.15	97.695	93.269
106.62	115.06	110.95	108.75	111.53	106.48	112.95	118.81	106.64	103.86	106	117.39	111.07	109.26	105.21	98.633	96.607	105.55	109.32	105.35	102.18	103.46	109.33	111.76	105.23	105.77	104.82	109.9	101.2	105.71	107.29	98.728	116.29	107.51	109.84	103.52	113.11	114.23	115.5	109.43	110.94	102.64	99.463	101.22	102.47	105.2	108.83	100.45	109.34	110.11
112.91	106.24	108.43	115.07	105.5	112.63	104.79	106.05	110.37	111.47	110.46	109.28	112.55	116.01	116.65	111.11	104.39	116.89	110.5	103.87	107.43	110.36	113.91	105.47	116.34	118.19	113.67	113.6	109.1	113.66	107.96	112.52	106.81	116.81	107.6	111.8	107.51	107.26	116.09	106.01	107.61	115.12	113.94	114.09	109.26	113.17	103.71	112.79	118.16	105.23
109.97	108.99	100.49	104.14	104.14	103.26	104.21	107.84	107.46	113.33	111.46	118.19	106.25	97.667	113.42	101.97	109.33	101.04	103.13	107.29	109.71	112.89	106.36	104.95	110.43	108.97	105.96	107.06	106.35	111.51	101.46	104.02	109.52	117.48	106.7	109.62	104.15	101.4	110.82	105.8	108.22	108.95	102.89	103.03	104.67	104.2	111.16	101.94	109.4	97.348
107.07	108.18	108.99	104.57	113.67	110.83	106.25	106.62	107.23	100.38	113.84	99.88	116.38	111.93	101.28	106.76	111.72	117.5	103.47	115.13	110.43	99.347	107.15	113.52	110.85	102.62	105.21	107.43	110.58	105.17	107.61	96.134	109.88	114.58	114.15	110.62	112.8	104.88	106.31	110.67	107.34	106.11	103.58	111.79	109.28	105.27	104.4	100.44	105.16	110.59
107.19	105.76	110.98	105.42	115.95	101.67	107.99	113.67	111.74	116.04	115.95	116.19	110.38	107.19	111.15	112.58	114.65	107.92	114.27	115.03	109.61	107.46	113.38	107.04	111.01	118.44	115.66	115.05	112.08	113.69	106.67	106.6	112.87	111.07	109.26	114.46	115.98	108.31	110.49	110.81	122.73	103.53	115.37	107.8	107.51	105.24	111.69	109.86	113.12	109.85
109.85	94.959	101.12	95.382	97.737	96.263	98.187	96.2	96.515	112.97	99.028	98.333	105.02	105.05	104.42	90.585	110.7	101.85	101.29	91.795	102.97	88.471	95.422	102.2	93.069	94.295	106.46	104.45	104.89	105.57	103.09	98.544	103.23	100.71	102.08	103.23	97.082	97.758	99.358	100.04	105.77	97.437	99.067	98.903	96.399	109.63	96.056	97.64	103.69	105.41
113.14	109.88	114.9	110.48	115.42	119.43	116.33	107.99	116.79	114.78	117.75	116.47	109.24	115.82	105.69	105.65	119.04	109.04	108.06	113.38	102.46	103.5	114.78	106.21	112.38	114.15	116.08	118.71	115.53	122.4	112.49	123.71	118.19	114.25	115.83	107.67	112.5	113.85	115.53	111.16	107.22	119.91	115.48	106.69	106.61	110.99	112.39	117.44	111.52	117.02
104.33	105.69	104.95	107.3	105.91	98.475	108.04	104.79	105.63	110.39	107.05	102.95	106.87	99.047	101.64	99.683	101.84	102.01	115.74	102.85	106.73	106.12	97.15	100.28	112.26	108.62	98.533	104.7	107.13	107.15	105.97	107.73	105.44	97.957	104.99	114.85	112.34	110.44	104.47	109.38	106.31	114.87	103.5	113.86	108.61	105.46	105.51	100.64	101.89	111.98
102.91	108.36	107.3	107.63	101.08	105.85	113.53	106.99	101.8	103.79	108.78	107.55	115.27	109.64	116.9	109.12	114.79	103.39	97.521	113.98	109.12	106.73	100.18	108.83	103.71	114.79	105.53	118.13	105.03	102.82	100.26	99.209	113.39	113.67	106.26	100.68	102.55	107.25	109.05	106.82	113.7	106.57	106.04	107.75	107.87	104.48	113	110.95	116.25	108.2
106.74	116.99	120.08	113.08	111.83	116.24	108.92	116.04	111.49	114.34	115.7	118.64	109.04	105.73	111.28	116.82	111.09	111.57	114.7	110.82	116.16	112.81	110.6	117.8	110.81	114.61	107.79	112.35	112.38	106.08	109.29	110.57	110.64	106.43	114.5	102.63	106.91	109.89	116.9	105.75	115.05	114.5	111.23	115.81	113.07	118.83	107.5	106.99	111.27	110.06
107.3	106.19	108.13	111.85	106.18	102.27	99.454	103.64	105.45	106.62	109.31	108.21	106.4	98.908	105.62	105.94	97.556	112.33	109.79	104.07	114.99	105.69	105.03	99.215	108.41	109.1	109.51	108.11	96.622	107.55	108.31	115.96	105.63	101.2	115.82	99.838	108.67	106.95	109.96	99.189	109.35	103.85	105.18	113.42	102.74	98.947	101.35	103.99	104.51	101.43
98.371	88.709	94.989	96.86	100.63	102.99	101.66	106.07	112.51	104.76	107.14	94.905	105.5	104.16	96.555	100.25	101.95	101.77	103.37	105.64	105.44	100.02	99.93	93.522	104.19	99.027	105.54	101.95	101.67	96.234	98.419	97.269	102.34	99.704	98.514	101.33	95.738	96.097	95.838	103.98	89.183	90.807	103.97	103.56	95.106	104.79	94.877	92.153	96.727	105.05
98.979	106.85	97.184	98.911	102.92	106.94	109.31	112.19	114.23	106.1	103.06	105.47	105	102.45	101.92	108.68	102.43	104.75	106.97	108.41	111.67	110.96	100.92	104.59	112.82	111.94	106.98	105.51	100.15	103.12	99.384	108.23	118.54	113.73	110.34	108.59	101.21	102.72	102.69	105.38	113.44	109.9	110.98	102.71	103.67	94.282	105.87	108.46	101.02	106.55
115.06	115.25	107.74	110.15	117.2	115.41	107.49	117.99	100.36	109	110.71	111.41	110	108.94	112.18	108.93	100.87	111.53	110.33	120.72	110.96	106.37	116.96	115.49	113.77	103.6	112.76	107.67	101.68	113.81	119.21	113.62	109.33	113.6	112.34	119.84	108.1	109.26	107.05	107.39	111.52	104.44	107.67	107.8	107.53	102.79	107.29	112.68	118.01	110.81
105.02	115.2	106.49	112.36	113.49	114.71	104.1	104.28	113.79	109.51	113.16	105.31	115.43	112.43	108.34	112.42	113.58	118.69	121.31	121.18	116.47	108.8	114.55	113.02	111.43	113.86	106.37	114.15	105.88	109.34	112.3	109.31	121.48	105.73	105.42	121.33	109.37	113.61	107.53	114.06	111.81	105.32	108.6	105.93	111.73	107.16	119.53	116.02	118.03	107.35
116.16	100.39	103.7	106.32	111.56	104.55	104.84	108.44	107.43	109.3	101.64	107.51	103.03	101.41	102.56	103.74	104.38	95.242	107.42	117.65	102.44	117.03	98.888	105.9	101.9	109.1	100.09	107.18	98.913	103.57	104.64	100.32	111.05	107.81	102.39	105.87	110.79	104.07	103.02	111.66	104.59	99.06	110.41	101.78	104.02	100.59	97.024	106.83	110.21	100.74
98.027	99.531	91.867	99.548	98.169	99.864	107.49	92.581	106.69	113.3	103.87	98.991	99.47	95.339	101.68	102.8	97.391	95.818	100.63	103.01	89.196	91.527	95.19	88.65	104.57	86.712	101.73	107.91	104.45	102.24	101.94	92.923	103.59	101.73	88.648	108.17	102.07	116.61	94.768	98.243	96.373	100.3	105.5	105.46	101.03	102.29	92.06	96.617	95.935	104.02
110.02	94.775	92.587	92.742	99.907	101.75	101.01	104.9	86.413	102.11	112.14	97.655	94.831	105.68	92.311	97.985	102.68	107.92	99.267	97.074	103.18	105.03	106.7	106.35	102.45	106.77	100.5	107.2	85.238	104.66	105.99	88.429	108.17	101.65	99.633	99.611	107.54	102.33	101.99	105.98	93.206	102.85	99	97.958	110.76	102.04	101.55	103.66	99.876	87.849
109.64	108.58	106.46	106.29	100.47	109.07	103.86	109.43	106.16	116.57	114	108.12	103.94	105.53	106.6	115.83	99.162	98.921	113.68	108.94	112.68	112.32	100.33	107.1	113.91	107.33	106.33	112.84	100.31	97.673	97.171	108.6	111.43	105.1	107.1	101.75	108.72	104.85	106.89	107.77	99.624	103.79	107.05	116.21	105	105.72	93.06	106.57	110.88	107.27
112.21	109.37	113.46	112.12	111.99	112.95	116.71	114.09	113.02	117.63	104.12	115.32	114.69	120.4	112.42	109.72	113.72	116.88	114.87	110.44	119.56	107.24	109.31	112.61	120.25	115.08	109.01	111.09	113.4	107.09	112.91	115.08	114.48	114.98	113.8	107.04	113.45	109.35	113.85	109.52	115.19	125.3	118.33	118.38	115.47	113.68	109.73	117.86	113.87	114.28
107.94	112.32	114.8	118.16	111.92	106.63	111.48	105.88	117.95	116.01	109.97	109.79	110.66	113.34	103.27	116.31	112.14	114.62	111.08	102.41	110.61	118.91	120.17	107.96	121.13	102.1	104.97	119.55	104.29	115.16	106.05	113.39	117.31	113.05	110.02	109.33	108.89	108.35	116.48	108.93	111.68	115.29	110.96	113.32	108.48	109.54	111.52	103.83	107.02	109.73
120.98	110	118.14	107.92	113.69	123.35	113.52	107.47	129.53	114	112.75	108.35	111.84	106.28	108.4	114.13	120.99	117.45	101.66	111.72	110.53	114.67	112.4	115.1	120.52	111.16	103.45	113.55	109.46	121.26	111.79	115.39	115.23	116.76	117.65	113.64	116.93	114.05	117.66	112.02	102.94	112.98	109.39	114.95	116.57	113.53	111.17	110.7	114.91	122.35
108.63	106.98	108.01	116.45	106.17	109.68	113.38	116.33	112.09	105.89	116.24	111.72	110.81	108.13	113.56	105.94	99.201	112.76	111.01	114.84	106	106.27	100.52	108.29	106.63	110.01	106.56	105.98	108.76	115.57	105.36	111.47	103.44	99.755	112.56	115.59	111.09	110.88	111.12	99.339	99.743	109.46	109.6	124.99	110.56	109.34	112.87	105.18	105.05	106.72
99.502	103.59	94.794	97.355	100.07	101.41	96.39	104.72	97.113	96.596	100.93	97.479	102.83	96.641	87.098	94.329	101.89	92.231	94.249	99.478	108.99	101.94	101.96	101.31	110	97.506	101.91	101.33	96.28	101.4	87.346	100.39	97.759	104.85	103.5	103.63	99.505	99.225	96.084	95.346	107.87	102.07	103.57	101.08	94.9	98.189	98.368	94.411	99.438	99.617
110.03	109.9	108.6	110.53	114.82	106.55	106.19	107.83	116.08	108.99	115	110.28	113.36	107.3	105.52	115.04	110.47	112.57	110.1	106.36	118.38	117.88	105.39	108.77	115.39	103.9	115.81	101.41	118.2	112.85	111.54	112.1	116.54	104.27	107.3	114.04	114.56	105.89	106.76	117.45	114.79	105.29	115.87	110.31	106.46	118.73	104.9	108.65	115.4	109.45
101.63	102.92	108.06	103.74	104.12	104.29	102.12	101.59	107.3	105.37	106.41	107.22	113.32	106.91	101.75	105.66	103.99	98.061	107.86	105.55	94.715	107.93	104.85	94.041	102.11	109.78	104.29	107.94	111.58	99.849	113.56	100.81	107.32	103.66	111.73	105.18	104.12	98.378	113.4	105.49	116.27	102.03	107.87	106.01	105.91	105.04	100.84	112.87	107.74	102.32
114.14	117.36	114.54	119.55	116.17	118.97	114.92	111.17	113.09	115.79	116.53	113.96	115.42	109.87	134.66	122.39	122.4	121.16	115.13	117.17	118.04	112.87	115.75	121.65	124.57	120.99	121.07	113.47	111.24	113.82	127.97	115.07	119.57	121.54	111.61	123.54	121.48	119.23	122.26	104.73	116.03	115.75	114.89	127.53	121.22	123.66	118.24	118.03	115.89	117.12
110.34	111.77	110.11	116.65	115.28	114.46	107.25	104.36	113.79	124.18	109.9	102.13	101.01	110.79	107.33	113.65	117.68	114.03	96.567	111.2	105.88	123.49	115.06	115.41	118.56	123.69	112.04	114.5	121.06	115.08	110.92	101.82	111.1	118.95	116.02	110.84	113.66	111.47	120	118.97	111.42	107.61	114.76	113.58	111.1	118.97	124.2	121.74	107.59	118.11
108.35	110.95	118.2	110.07	105.93	111.82	106.43	109.38	113.55	106.5	111.56	110.09	112.81	114.68	107.67	111.49	105.22	109.24	105.27	111.09	111.21	106.82	108.5	111.36	105.35	110.37	114.01	118.78	112.35	112.79	118.43	112.76	112.96	112.37	120.63	111.58	119.06	106.65	101.29	114.44	109.98	108.78	108.28	114.73	112.91	104.78	110.63	112.83	113.92	110.32
109.4	105.17	110.25	109.42	107.3	103.42	116.37	101.87	113.64	98.69	105.15	105.65	113.08	103.48	108.33	104.39	99.239	98.9	110.47	107.3	104.29	109.38	111.75	99.663	111.26	104.5	106.58	106.02	107.63	113.75	111.53	98.654	104.02	108.19	102.71	108.74	98.672	104.63	109.31	109.01	109.77	100.55	100.63	103.47	101.69	104.93	109.77	108.86	102.41	107.07
97.195	95.645	98.152	105.3	102.2	103.9	111.22	113.46	106.62	113.3	106.08	106.2	110.47	103.74	94.686	104.89	104	111.61	107.3	110.25	102.04	109.37	103.58	103.61	106.71	108.1	107.81	104.52	104.05	98.718	109.6	102.03	107.94	100.65	103.32	101.82	109.32	100.31	109.55	105.79	112.7	103.18	108.38	104.44	109.7	109.92	109.01	105.63	98.504	105.74
109.41	116.82	116.95	118.08	122.1	112.03	119.25	116.96	117.35	128.85	123.69	114.58	117.04	131.07	117.58	118.89	127.72	115.11	109.85	123.31	115.08	118.94	107.52	122.69	113.65	119.18	117.14	118.72	105.2	115.38	118.42	119.68	111.32	119.2	123.12	116.89	115.35	113.96	107.83	116.99	110.76	112.46	114.83	123.6	123.31	123.2	112.81	109.26	112.53	118.55
107.59	94.521	105.06	100.46	97.726	108.29	98.227	106.07	100.52	105.69	111.81	101.25	107.58	108.04	104.28	108.79	109.45	109.67	102.25	112.96	103.79	101.76	106.82	109.59	110.64	100.51	108.51	115.27	103.57	105.05	112.38	113.34	95.957	105.48	102.88	101.12	99.58	108.84	98.079	101.45	103.08	104.04	100.51	109.7	105.82	113.13	98.934	102.17	104.06	101.97
114.51	109.68	106.58	110.57	115.63	107.86	120.27	109.2	112.96	107.94	118.34	113.35	110.7	111.17	113.42	115.18	116.98	108.03	111.65	116.8	116.88	109.2	103.31	117.76	110.88	118.04	112.25	111.35	103.19	114.73	108.77	110.7	106.66	109.8	109.78	113.96	107.48	109.25	106.43	107.04	112.18	116.34	108	110.33	110.72	112.46	98.331	113.84	113.88	120.95
123.32	118.85	103.46	113.79	103.25	116.04	115.25	112.27	109.27	112.74	109.9	116.58	106.4	113.65	109.47	104.56	109.09	104.19	108.86	112.26	113.3	109.44	115.41	112.74	108.28	106.48	113.53	103.28	113.85	105.55	103.04	108.6	123	108.96	105.73	115.54	112.22	117.52	117.81	115.76	103	108.37	115.51	112.03	114.42	107.09	107.8	113.79	106.87	108.76
119.13	119.27	114.67	118.47	112.95	114.87	116.83	112.39	111.19	114.71	119.13	116.33	112.85	111.04	122.54	128.84	117.08	116.32	114.21	119.95	107.87	122.4	115.14	123.23	121.55	114.47	114.93	120.97	120.19	116.83	107.65	126.84	121.35	116.4	119.97	114.87	115.6	111.75	117.25	124.31	113.17	107.86	123.35	127.15	123.56	112.1	118.26	115.78	116.44	114.42
118.94	114.57	125.83	119	120.54	117.24	121.03	120.58	121.94	120.94	117.52	111.93	113.67	122.14	123.19	127.59	105.7	110.95	109.95	117.86	120.75	128.07	126.46	118.59	111.27	111.4	123.82	111.01	113.97	113.77	114.96	114.07	122.94	115.23	122.85	123.02	114.87	115.28	120.26	117.77	122.95	125.25	117.38	115.6	112.35	113.15	107.14	120.15	115.14	116.24
112.37	109.81	115.58	109.32	114.85	117.17	114.59	108.35	116.13	102.34	105.23	109.21	112.68	115.8	105.87	110.85	112.18	112.89	112.89	109.49	112.73	106.51	112.45	110.53	122.67	108.88	112.19	114.85	111.95	116.86	114.51	109.47	108.73	114.21	110.63	103.63	105.23	97.951	119.5	114.28	113.09	113.52	114.27	110.94	112.36	109.7	114.86	98.409	106.74	101.23
109.53	96.497	97.655	98.803	97.947	96.258	94.355	100.33	102.64	88.902	95.003	106.1	99.652	96.14	90.389	99.269	104.33	100.38	96.576	102.45	97.918	99.005	103.58	106.32	110.17	106.64	97.992	95.056	98.702	100.58	101.34	103.3	98.302	108.08	99.116	97.951	98.148	89.291	101.06	107.95	94.984	99.968	109.78	99.645	98.703	105.01	101.58	105.99	103.74	100.72
103.11	118.91	111.61	115.82	113.85	112.31	104.79	110.52	112.71	112.88	111.44	123.24	99.58	109.89	104.09	110.92	113.98	107.15	113.42	108.47	108.53	113.49	105.1	114.24	112.47	107.24	109.1	105.03	116.78	111.76	106.23	110.17	109.37	104.72	114.39	120.96	112.79	114.61	103.75	114.05	110.2	107.65	107.73	118.25	98.859	106.77	108.39	114.03	108.72	108.35
103.19	104.75	118.37	116.22	103.44	108.62	118.43	114.95	111.78	119.43	109.22	113.96	107.19	114.24	105.62	122.96	115.28	113.08	117.3	118.13	118.73	110.31	112.95	116.88	123.25	119.71	113.76	104.49	107.72	114.04	108.27	110.73	112.48	112.23	112.04	115.68	110.41	126.4	111.01	113.73	118.6	108.43	109.87	115.75	113.43	107.19	110.1	117.99	110.92	111.34
88.257	101.95	105.44	99.211	97.22	98.864	99.536	93.341	99.662	101.63	93.876	105.05	100.45	102.92	101.22	97.108	97.56	102.36	89.801	101.53	104.48	104.5	104.32	102.57	85.306	98.347	97.166	104.4	102.09	99.3	98.814	98.847	90.385	99.529	97.89	103.05	104.16	92.891	97.298	110.69	98.599	97.894	103.01	97.286	101.34	97.898	102.2	94.336	92.886	105.71
113.83	112.41	121.21	121.58	102.86	115.66	106.31	107.52	111.96	105.98	114.33	99.711	110.4	110.25	102.84	105.44	107.26	111.01	109.24	102.33	111.25	104.34	108.39	104.96	117.23	102.52	106.9	104.74	113.77	112.5	103.44	109.18	105.57	103.66	100.71	102.63	108.65	109.56	111.62	113.12	99.473	104.55	113.6	99.265	107.3	105.04	108.05	111.79	104.22	113.39
116.23	112.69	114.07	111.44	107.66	106.54	109.63	107.74	107.58	114.2	111.5	113.66	110.2	117.68	111.24	106.25	108.4	113.49	119.41	116.42	110.81	110.52	112.12	103.9	104.86	115.02	114.12	107.37	106.93	107.79	115.19	107.47	110.14	110.22	106.54	109.61	115.92	110.1	108.57	107.16	111.95	104.86	111.44	121.17	113.84	106.04	117.59	120.04	113.67	115.5
105.4	111.6	110.12	108.18	114.83	112.12	114.05	109.01	104.86	118.6	114.5	105.75	117.43	107.7	107.18	110	99.232	118.5	116.5	112.78	110.22	115.65	108.36	110.2	107.76	118.94	108.89	112.1	106.47	111.41	116.68	116.34	106.3	108.87	107.62	118.59	119.62	103.22	113.89	111.04	105.95	111.76	111.74	108.05	111.48	110.77	100.81	111.47	116.61	111.04
112.47	114.74	114.54	107.61	114.48	111.75	104.27	116.78	120.58	107.17	111.72	114.65	112.9	110.82	113.21	117.56	110.5	114.44	110.45	110.64	115.76	105.6	114.72	107.55	106.99	113.31	117.82	109.93	117.51	107.87	109.36	112.86	105.85	109.42	109.29	102.34	113.16	106.65	107.06	110.72	115.7	109.67	112.62	111.69	112.2	107.91	110.8	112.79	116.82	110.95
98.518	109.08	94.597	100.12	101.26	109.97	94.682	102.36	101.69	91.384	101.45	98.831	96.056	107.85	99.761	96.848	105.13	105.29	102.48	101.43	93.868	96.948	108.16	104.96	103.61	98.76	101.42	97.838	106.1	100.33	106.4	96.172	96.887	100.59	97.279	96.402	99.441	99.077	104.2	98.866	101.6	112.8	100.31	97.939	101.08	96.294	102.31	101.33	94.71	109.77
101.54	107.69	110.15	105.61	102.03	106.22	104.9	105.32	98.447	106.03	106.51	110.43	102.59	105.32	99.265	105.44	103.73	103.39	101.24	104.82	104.33	99.481	108.73	99.825	101.5	108.28	105.43	107.07	100.63	100.29	107.04	106.68	100.58	95.056	110.47	101.88	100.94	103.95	104.42	112.99	95.738	102.36	99.53	108.34	111.05	99.043	105.47	112.48	104.88	108.37
97.704	107.04	112.3	102.47	105.94	102.34	109.8	113.94	107.66	105.56	100.66	111.59	103.6	95.463	102.87	107.14	114.73	108.74	105.17	114.26	104.33	115.67	107.65	100.45	106.98	104.5	108.91	106.04	107.33	101.53	105.8	102.16	114.35	108.14	110.54	105.26	101.23	111.37	93.157	105.19	99.631	111.57	102.39	110.96	109.75	109.28	105.45	115.82	108.81	106.46
99.745	110.41	105.89	99.674	110.22	108.65	107.06	96.628	98.186	106.74	104.59	104.87	106.12	107.82	111.39	110.22	98.15	109.04	107.56	106.52	113.58	112.52	96.772	100.01	107.02	99.825	96.595	104	110.95	108.15	99.028	111.88	110.93	105.6	104.61	100.95	107.9	111.12	103.54	93.722	108.92	101.65	112.42	106.84	101.79	113.09	104.3	107.47	116.14	113.77
90.041	91.681	99.994	104.48	103.55	94.417	100.58	101.63	96.764	106.7	100.3	102.18	93.17	98.296	113.74	98.586	98.123	101.35	105.13	104.25	111.31	92.14	108.55	101.02	102.37	109.46	95.051	95.707	92.902	104.04	102.77	99.558	91.644	94.822	106.99	93.325	105.6	95.24	102.33	101.05	104.15	107.89	108.62	99.446	102.06	93.786	98.838	106.29	98.959	98.115
107.69	101.57	114.64	106.85	106.65	111.81	112.88	108.98	108.55	109.8	96.788	107.71	109.18	114.53	101.17	98.479	99.216	106.17	106	101.08	104.64	104.77	113.88	97.462	101.32	107.37	103.28	109.33	100.04	101.73	104.62	106.87	104.72	104.53	105.02	108.37	106.94	102.92	103.09	102.21	115.37	107.29	105.12	97.936	102.76	104.1	108.47	103.06	108.22	105.07
89.571	107.67	98.179	102.65	95.651	104.38	102.71	102.89	104.49	103.32	106.48	97.599	102.48	101.25	88.888	95.107	94.218	100.69	95.254	101.92	103.19	92.697	103.35	97.759	93.286	103.58	94.085	106.93	108.43	98.505	94.706	106.55	99.923	96.54	99.738	91.703	98.871	98.925	92.417	98.045	110.45	92.966	96.138	100.4	96.377	98.456	95.887	99.182	103.93	94.068
119.92	116.49	104.67	115.78	113.56	110.37	109.02	110.41	120.79	114.09	104.14	103.83	113.55	110.25	113.79	111.46	108.42	112.39	106.41	115.73	107.49	110.37	110.29	115.2	109.01	104.6	118.52	108.69	102.88	116.25	120.6	107.84	108.86	124.23	114.09	107.95	111.62	111.01	108.94	111.2	111.99	111.8	117.33	108.94	105.09	104.7	111.86	110.63	108.41	107.75
108.95	109.47	113.1	106.73	110.14	99.375	98.957	108.78	96.28	105.99	100.4	99.469	105.21	109.82	99.701	104.31	112.99	102.19	102.74	116.2	103.26	108.6	97.902	98.054	105.29	110.79	92.426	107.45	101.09	104.47	106.81	109.23	110.76	112.14	100.84	104.25	102.64	101.5	108.37	102.78	106.33	98.011	102.59	108.74	107.74	108.29	114.23	106.3	114.58	106.88
99.319	96.384	106.24	100.17	103.22	103.43	95.199	100.67	91.67	102.01	105.7	104.91	98.067	100.28	91.009	96.989	97.864	97.283	94.046	101.94	99.195	109.98	99.131	98.462	93.917	98.518	105.36	97.713	98.096	103.31	95.376	96.655	100.3	91.788	106.27	103.87	103.41	100.84	103.61	106.29	105.23	95.635	94.715	107.92	101.6	95.988	101.13	101.23	98.303	113.31
106.45	116.29	105.32	116.19	111.34	111.5	116.55	111.97	112.61	106.33	106.09	109.65	111.81	106.62	105.49	104.2	118.27	108.2	111.64	114.61	117.88	104.67	113.71	113.18	111.61	106.14	110.05	110.49	115.9	110.78	104.85	113.15	111.99	115.19	111.21	103.63	106.17	113.17	110.79	102.55	108.41	108.52	110.44	110.89	113.2	105.58	104.35	113.75	105.69	113.25
94.87	93.573	101.2	88.371	102.23	102.63	104.52	96.207	92.19	95.944	95.022	93.716	102.26	101.16	96.187	100.02	95.03	102.97	109.49	108.71	99.914	105.84	99.504	100.03	102.19	109.2	109.31	96.26	102.01	97.946	105.01	100.64	98.888	100.23	93.942	94.67	106.84	103.16	95.451	96.588	98.509	99.279	105.75	97.26	94.48	108.87	100.2	98.927	96.983	100.72
99.237	105.07	100.72	106.4	109.2	103.56	110.83	100.49	113.98	103.59	102	107.56	106.57	107.62	100.82	106.52	100.46	117.34	103.68	99.33	101.23	107.96	114.28	106.85	108.04	103.97	101.53	111.48	108.76	105.77	99.544	105.68	107.82	110.31	110.22	105.88	103.89	110.75	118.26	105.38	111.12	107.34	94.535	105	103.87	108.15	102.05	102.96	110.91	101.23
99.98	106.16	105.79	108.98	96.822	112.01	105.42	111.13	99.715	96.658	103.74	106.46	115.01	100.37	105.69	109.6	101.53	97.431	100.32	107.99	104.11	104.85	111.64	104.71	105.44	99.907	115.41	106.73	105.44	111.92	115.4	107.1	109.86	103.96	108.82	109.22	103.8	108.02	109.51	106.63	105.97	106.79	109.02	108.08	97.409	101.33	110.14	109.48	114.26	116.66
105.82	108.23	115.33	97.885	106.77	110.11	105.34	99.894	97.474	99.134	101.78	107.25	104.47	102.19	107.19	107.97	103.43	105.07	103.1	105.7	109.25	104.51	107.14	96.359	102.7	92.328	104.12	100.9	109.78	98.767	109.25	107.24	106.58	105.06	103.04	109.32	109.89	100.37	105.01	104.15	99.974	105.55	105.9	104.26	103.83	101.33	111.44	101.12	111.77	93.138
104.39	112.32	107.87	111.93	113.29	116.75	107.39	116.35	106.9	112.91	116.12	109.83	110.36	102.11	104.03	111.4	104.25	105.85	99.118	105.66	108.84	114.8	108.54	116.65	107.64	113.81	115.44	105.6	117.64	111.77	114.81	106.61	118.95	114.41	117.01	104.89	109.56	111.11	108.72	101.67	111.67	116.47	110.04	105.06	111.18	118.45	115.51	113.57	111.98	120.93
95.435	107.1	97.791	111.04	94.074	102.95	97.309	92.588	108.86	104.6	101.2	103.11	103.48	97.931	103.69	95.833	94.561	104.53	99.339	89.905	96.679	102.21	101.39	99.903	98.41	100.43	94.603	101.03	105.11	101.93	103.23	98.223	94.586	105.89	98.517	98.631	100.74	100.71	97.939	98.516	106.13	93.604	111.91	99.048	103.11	93.83	107.08	95.446	103.25	105.78
116.7	111.85	106.5	106.53	103.93	110.55	109.59	107.86	108.2	99.415	106.18	115.32	114.8	113.15	97.556	111.82	105.77	104.32	103.69	108.65	111.67	101.72	109.67	106.38	106.36	105.39	102.47	106.38	105.34	108.39	110.53	107.38	104.03	110	105.77	108.34	111.06	102.85	106.22	107.85	99.122	113.43	107.98	114.15	111.76	114.96	107.15	110.43	105.7	109.68
117.53	121.09	118.56	110.55	102.06	111.69	106.76	113.76	104.23	105.23	111.74	108.63	100.61	106.68	111.47	105.98	106.29	113.32	111.06	108.09	118.29	102.56	112.98	114.95	113.07	110.31	111.87	108.44	112.96	110.66	100.93	107.98	114.49	116.61	107.43	107.91	112.36	102.93	101.75	107.55	109.03	115.98	112.32	115.45	102.46	113.21	121.83	106.14	110.69	116.77
104.29	99.513	102.06	94.844	105.19	108.89	100.67	108.83	103.74	114.78	105.84	102.46	115.04	95.258	98.991	111.28	104.18	106	103.39	106.03	110.08	106.03	100.26	112.76	104.45	108.77	110.49	102.32	104.24	108.12	102.51	98.124	109.99	106.04	113.71	104.66	114.42	100.62	109.65	98.494	111.27	104.99	94.891	103.75	108.24	104.73	105.05	109.65	96.562	109.99
93.69	107.34	106.88	102.46	97.183	96.917	99.511	91.627	102.84	89.962	103.22	107.16	95.542	93.433	102.11	102.6	94.828	92.01	101.05	99.735	98.826	101.24	109.16	109.42	96.483	105.11	95.646	100.14	99.49	102.32	107.71	101.63	93.997	101.34	95.671	98.522	98.751	103.58	97.212	95.728	89.403	92.356	89.145	99.007	105	97.198	96.356	107.45	100.78	97.503
109.37	108.32	107.97	104.74	107.36	107.54	113.31	97.649	114.83	107.18	110.14	116.64	116.32	105.91	118.31	116.85	113.06	114.11	104.96	105.88	104.86	110.78	107.65	107.44	108.62	106.9	108.4	104.1	108.13	117.05	111.08	110.03	116.85	112.86	111.13	116.4	113.99	109.07	121.01	104.05	109.69	112.24	124.34	113.18	109.53	109.03	114.33	116.74	102.48	102.78
102.02	102.28	104.91	102.06	100.19	92.679	102.92	102.69	89.498	93.797	103.25	89.333	96.786	100.68	88.599	97.468	99.241	106.06	97.102	103.12	103.78	94.422	92.852	90.231	109.31	100.94	97.064	103.93	97.711	102.13	99.981	97.817	102.31	100.99	100.39	94.111	104.94	102.43	96.509	103.48	101.13	100.5	103.73	98.413	94.78	95.06	98.319	96.696	94.025	97.771
99.703	105.45	99.079	99.289	93.96	101.51	99.51	101.07	102.04	101.46	89.805	105.98	107.32	100.27	95.273	93.816	97.533	106.41	105.69	99.432	97.898	99.619	107.14	98.204	102.18	113.01	91.188	106.36	106.01	103.63	105	108.64	103.78	102.29	106.46	95.762	103.75	99.391	97.501	92.37	99.182	90.949	89.45	88.536	106.97	106.5	96.34	110.25	103.31	96.826
105.63	99.476	108.38	96.806	91.515	102.01	103.68	110.36	99.288	98.105	100.67	103.3	100.96	109.58	107.48	103.09	100.22	105.96	110.33	101.78	100.78	94.878	105.81	108.18	101.19	105.26	98.174	106.28	103.05	107.88	110.54	107.46	103.93	112.65	104.7	100.69	105.42	95.681	106.77	108.62	102.16	107.49	100.56	109.46	103.79	102.29	96.49	107.39	111.78	101.92
110.42	111.48	112.33	100.33	117.22	105.09	101.43	112.21	103.29	109.68	112.41	109.69	102.84	108.05	118.49	102.48	117.89	115.09	101.49	107.27	97.292	112	107.46	108.31	106.44	105.22	112.71	104.02	116.35	108.35	108.14	102	107.42	108.63	96.101	107.58	115.35	112.39	104.57	108.69	104.12	110.78	103.22	99.105	108.63	108.39	106.54	105.42	104.54	112.95
111.45	119.36	120.15	112.71	120.47	123.1	110.88	114.57	111.57	118.88	110.13	109.87	111.71	118.96	120.57	110.36	118.77	115.52	113.18	115.53	120.49	120.08	126.65	118.26	110.3	113.96	118.28	123.27	118.82	118.24	111.88	114.03	118.53	111.24	116.38	114.93	119.51	110.86	124.75	121.29	124.44	117.99	114.27	126.12	110.7	116.88	122.05	120.77	110.23	122.64
100.16	108.52	101.97	102.56	106.74	98.31	104.42	106.11	99.689	91.995	104.51	104.68	92.179	103.23	92.653	109.68	95.885	105.4	108.84	105.37	87.277	97.508	94.158	93.548	97.767	100.47	101.88	93.15	98.503	97.601	99.689	98.213	101.99	92.397	98.494	96.046	97.313	97.592	106.13	114.17	89.194	98.242	106.85	103.06	105.74	105.31	98.181	101.33	104.94	101.77
111.86	109.18	111.41	112.2	113.71	113.56	109.02	103.92	121.3	109.94	106.19	98.693	113.11	108.25	111.66	114.6	110.33	106.32	106.02	100.67	114.16	108.92	95.899	116.28	107.17	111.29	93.638	109.94	105.83	112.31	106.31	110.8	108.82	100.02	114.76	119.52	112.64	110.38	110.54	113.62	109.08	106.97	103.86	107.73	112.84	113.28	115.37	112.92	99.272	114.14
111.45	98.931	107.03	103.94	111.61	97.206	107.18	111.92	100.09	105.41	108.26	103.32	113.21	108.38	100.97	108.84	108.37	99.963	103.41	108.63	104.23	105.73	109.02	96.581	100.61	106	105.85	97.379	109.09	116.99	109.48	107.51	106.6	115.54	110.06	107.81	101.25	103.05	96.904	110.19	105.82	94.238	97.501	113.8	108.62	108.99	113.28	104.51	104.44	101.79
115.36	121.41	109.8	109.23	113.15	106.82	108.3	107.77	109.08	111.5	109.67	112.37	105.87	126.78	107.09	113.1	107.06	112.58	113.37	111.13	109.96	112.57	109.58	111.92	119.04	117.84	95.34	114.23	110.05	112.28	119.39	106.39	114.38	108.81	96.924	115.85	111.48	108.15	111.19	116.05	111.31	118.44	109.19	104.64	113.93	108.52	114.11	111.52	113.02	108.38
117.08	119.22	116.95	124.65	120.97	116.45	116.78	125.59	118.69	122.27	111.83	118.45	117.59	118.9	118.52	116.09	114.03	116.85	119.13	112.58	119.85	115.62	116.73	117.61	120.12	119.13	125.94	113.04	114.62	125.34	114.91	118.9	114.7	120.23	118.76	114.75	127.38	114.83	109.56	120.55	127.38	124.31	112.59	125.41	104.36	115.38	112.75	121.88	124.18	112.92
103.4	109.25	107.35	94.683	108.33	104.49	87.714	98.698	94.59	101.36	101.08	101.11	107.19	90.774	99.419	99.251	101.52	105.36	101.78	99.047	100.13	95.721	105.08	108.25	102.02	111.85	106.19	104.83	95.196	102.44	100.7	101.23	106.42	107.94	106.38	100.9	95.943	92.162	107.88	96.287	93.22	99.417	95.456	92.44	95.366	106.43	98.842	93.576	100.07	101.66
109.66	108.75	106.11	115.5	109.2	105.06	107.01	119.54	108.39	111.8	111.84	106.61	112.65	115.19	117.44	116.55	105.78	108.59	113.18	109.74	111.42	116.77	112.15	113.96	117.7	111.47	107.38	112.98	114.94	110.03	106.65	109.34	103.79	111.64	105.64	107.67	115.54	105.93	111.71	111.53	119.07	119.37	111.97	108.03	106.59	107.3	115.12	110.2	113.14	109.22
106.43	114.33	116.59	121.3	117.68	105.97	117.47	102.97	109.83	113.12	116.81	120.93	109.75	112.95	114.16	115.21	111.79	116.69	108.21	112.76	121.67	115.78	111.33	112.91	104.94	119.05	120.39	121.55	111.76	106.9	106.88	116.99	111.46	117.52	118.26	105.17	111.68	115.24	110.9	111.11	116.09	119.39	109.25	116.63	109.75	114.6	113.49	112.63	109.96	115.77
103.57	105.69	108.6	100.99	114.38	112.41	105.84	102.22	106.02	104.41	109.55	108.26	110.22	111.02	104.93	109.57	107.94	101.46	109.73	112.3	95.012	106.24	104.68	105.27	106.12	99.052	112.86	102.36	101.4	109.58	99.478	108.05	108.39	101.1	109.79	100.86	115.25	107.25	99.801	111.34	100.21	110.47	97.174	107.66	112.8	104.64	105.63	112.72	112.4	105.45
105.97	122.84	113.35	111.68	108.19	111.98	105.34	112.09	105.97	109.56	108.69	106.65	114	102.94	112.82	112.84	113.63	108.73	114.6	110.4	116.71	107.92	119.6	111.87	112.94	116.35	112.98	121.01	103.63	106.54	118	110.72	110.92	109.14	113.62	116.1	114.97	111.02	115.03	112.29	108.09	105.64	110.79	104.64	108.12	97.846	110.39	103.13	111.6	115.65
105.95	104.84	108.24	109.03	104.87	102.72	99.369	100.87	102.73	109.33	104.17	106.48	106.58	110.09	104.2	104.33	112.62	107.33	106.76	108.01	95.953	107.67	105.9	103.35	113.8	109.99	103.83	109.58	105.7	104.66	103.4	108.74	109.15	103.7	100.89	116.49	109.09	103.97	109	112.57	108.13	104.25	101.68	108.49	107.96	107.52	108.27	98.198	112.56	119.84
117.51	109.1	97.442	119.41	113.92	112.67	104.15	105.67	107.35	104.06	111.03	117.37	115.41	113.63	97.469	116.02	114.48	115.99	108	111.29	107.52	115.05	116.08	111.67	105.52	110.27	107.48	109.11	119.44	110.39	103.6	114.51	116.8	106.48	102.18	114.02	108.23	110.47	104.19	107.85	113.29	103.44	115.59	110.01	112.07	111.54	108.48	103.04	116.31	106.49
121.28	119.63	112.08	119.45	108.89	114.01	112.16	116.36	120.43	112.71	111.21	118.46	107.11	124.87	116.81	119.9	111.51	118.7	117.7	109.92	125.19	115.88	106.64	110.13	119.67	128.17	116.63	115.22	117.21	114.55	125.01	115.05	115.95	113.67	115.54	120.14	112.22	114.7	121.44	118.53	114.85	113.9	122.43	121.07	112.32	125.7	106.69	114.53	107.44	113.02
112	100.18	108.15	107.02	106.2	97.86	101.05	107.92	105.41	116.37	110.43	102.8	104.5	116.87	109.24	102.43	108.78	106.75	108.61	108.36	110.84	105.18	106.18	99.054	108.66	106.97	104.88	99.408	100.27	118.04	101.9	115.56	108.66	98.421	106.13	109.61	108.14	106.92	108.71	106.99	104.31	111.39	116.15	114.11	103.94	108.78	106.83	107.33	111.43	104.45
102.62	101.92	97.635	105.62	93.104	99.606	108.72	101	98.039	98.908	106.23	103.98	96.187	96.22	97.114	99.972	108.18	102.49	98.418	99.339	100.94	98.799	96.326	105.14	100.04	99.932	105.21	89.583	105.77	104.47	102.8	93.601	99.392	102.64	102.09	106.06	98.381	101.71	101.86	95.604	105.86	100.68	94.957	99.536	95.253	97.802	95.941	101.36	99.467	101.43
111.93	104.23	109.73	105.24	102.92	106.84	106.59	112.17	103.16	112.96	103.57	107.49	109.37	105.15	114.97	105.29	110.2	103.04	111.95	112.28	113.13	103.81	106.94	109.74	110.5	103.61	110.65	96.146	103.12	102.28	103.05	107.07	106.83	97.545	111.66	99.29	104.13	106.53	99.96	108.71	104.8	119.24	105.88	110.84	107.59	113.34	107.44	107.04	102.9	106.05
108.13	110.22	103.24	113.37	118.38	114.09	101.27	109.33	101.58	109.91	110.71	111.13	106.43	113.09	107.19	100.25	105.7	110.89	102.39	112.48	107.41	110.9	105.54	114.35	114.2	112.5	110.94	104.53	103.34	112.33	102.23	105.18	98.632	105.48	104.93	99.867	109.69	107.41	103.09	109.16	111.67	109.68	110.89	101.7	104.12	107.46	106.77	99.583	109.08	101.34
115.35	106.91	113.77	112.29	126.98	123.34	114.38	103.84	111.03	107.66	109.14	101.06	111.85	106.49	113.67	115.09	112.16	112.25	111.44	109.16	108.35	111.3	114.99	108.67	110.27	116.6	113.71	114.17	124.21	120.26	113.82	114.9	107.22	107.03	116.13	113.55	115.83	113.47	115.36	110.62	110.47	116.7	120.34	107.59	106	114.52	108.92	112.43	111.55	110.71
103.16	99.44	104.13	104.87	101.26	107.77	94.136	103.02	104.61	107.49	103.75	110.02	104.47	103.88	113.35	107.9	105.66	120.8	95.092	108.32	99.893	117.22	94.583	109.2	103.09	95.291	107.75	99.25	94.305	112.45	105.58	111	101.12	109.09	112.9	97.161	109.33	103.99	101.5	102.01	110.83	101.7	99.698	106.51	107.08	111.57	105.71	109.13	107.81	101.01
105.71	95.03	99.41	94.651	92.622	104.51	88.763	100.15	95.35	96.877	97.893	98.173	106.33	111.14	102.36	90.932	88.191	98.388	108.41	93.57	89.307	105.62	92.113	98.394	110.1	107.88	106.76	105.39	103.84	99.558	99.766	94.981	98.748	99.5	96.773	101.89	98.098	102.58	106.99	101.34	109.74	100.06	101.03	105.17	101.21	102.2	108.6	100.08	103.74	112.64
95.601	109.47	117.71	109.48	109.89	108.33	111.08	108.74	112.15	110.29	100.28	115.51	113.02	102.54	112.93	114.87	112.84	111.55	107.34	115.22	109.65	111.35	115.5	106.11	114.04	113.02	102.84	108.13	108.39	109.59	111.07	112.47	112.75	108.31	111.68	104.21	108.9	107.68	114.9	113.44	108.7	113.9	113.84	106.4	105.42	106.18	104.24	106.7	112.37	112.09
100.29	104.16	111.22	112.62	96.302	114.01	101.54	115.05	97.168	108.75	100.66	104.04	99.716	106.78	112.46	94.79	110.27	111.54	107.47	96.709	104.13	110.3	104.46	108.77	105	107.89	102.74	114.66	107.14	104.49	110.98	105.18	109.59	106.36	112.39	101.34	101.57	105.84	104.24	100.57	104.13	108.33	107.22	101.25	104.48	107.68	103.46	104.67	96.116	101.13
110.94	113.24	116.35	105.81	110.5	116.76	108.47	106.34	110.12	110.6	107.47	109.54	110.5	120.98	115.08	105	112.96	111.29	107.38	108.44	112	114.97	121.11	116.3	104.5	111.21	114.59	114.9	116.49	108.08	119.33	117.17	121.03	112.93	107.82	113.45	111.95	105.59	114.98	116.23	107.02	105.17	115.27	109.45	107.47	110.29	102.23	108.42	119.69	122.17
104.59	116.45	107.72	118.06	110.89	117.59	112.49	123.06	119.4	104.08	109.78	111.32	108.41	113.43	114.66	115.8	111.61	106.15	108.3	110.71	112.04	119.69	110.42	111.15	115.2	108.53	123.46	113.41	102.89	112.51	106.97	114.53	113.52	106.3	115.25	115.96	100.71	107.14	112.17	120.48	112.7	117.04	118.17	108.72	102.74	114.92	111.75	117.83	108.58	112.18
110.01	101.58	111.95	109.03	100.15	106.57	105.88	103.12	108.46	97.73	104	103.77	102.9	99.349	116.37	108.26	107.16	105.97	100.93	103.21	109.35	109.93	107.57	103.56	106.63	100.61	108.09	115.11	99.02	106.25	104.27	99.774	105.61	103.63	105.85	106.7	113.13	104.35	114.75	105.16	109.9	115.99	101.88	111.74	113.54	98.699	102.43	101.87	107.18	105.33
116.98	119.21	106.86	113.17	112.91	118.64	109.2	118.17	114.35	117.91	104.9	114.74	108.96	112.66	116.07	106.5	103.15	116.21	122.35	114.84	114.61	119.07	106.72	100.59	113.98	110.32	107.6	104.7	113.14	109.86	105.26	111.83	114.43	108.22	115.53	107.93	107.06	106.53	106.74	113.06	106.75	104.74	110.37	109.69	108.23	113.18	102.8	112.25	105.29	120.69
106.66	112.92	110.79	110.03	114.43	111.32	111.65	106.22	115.93	111.73	107.96	114.56	120.52	110.28	108.17	110.47	109.91	112.18	119.63	114.6	118.01	119.28	116.49	121.29	107.93	113.15	111.82	112.1	119.92	111.7	107.48	118.85	101.41	114.89	111.77	116.86	112.93	124.8	114.09	105.63	104.26	111.5	115.15	109.97	115.31	114.63	111.92	114	113.84	103.48
103.04	102.44	109.96	104.56	96.283	103.29	102.26	117.47	105.84	99.703	104.96	105.6	102.34	100.16	104.9	120.71	99.483	100.22	107.89	103.81	106.58	104.58	98.635	109.34	110.1	111.47	105.09	107.69	102.48	107.27	111.46	97.44	111.91	103	108.74	97.041	106.7	113.72	99.245	101.91	106.52	111.46	107.92	107.9	102.92	100.83	98.768	106.87	99.681	106.22
116.39	114.28	118.31	119.76	104.02	115.85	116.42	106.89	115.76	106.66	108.8	104.09	110.76	115.73	110.51	99.09	106.44	115.32	111.79	110.84	118.1	111.85	120.42	110.34	121.68	110.54	108.83	108.52	113.37	108.48	114.43	108.66	105.1	107.52	110.96	107.15	115.67	114.48	107.48	115.21	110.11	116.39	114.26	108.57	103.72	103.72	117.76	109.55	116.59	110.75
100.17	103.35	106.48	107.46	102.07	99.503	98.851	109.17	100.14	103.69	99.953	117.63	100.56	106.15	110.41	102.21	103.2	104.43	106.37	102.23	107.64	105.43	102.28	95.443	103.47	106.83	108.27	91.758	109.61	100.42	104.6	104.41	98.428	97.643	103.27	116.41	110.87	99.335	99.052	105.87	110.87	98.975	102.06	101.73	100.11	108.15	104.34	99.502	96.693	106.54
98.09	108.8	102.99	108.05	112.92	99.521	102.8	106.69	105.07	98.017	114.71	108.34	108.74	109.49	101.9	97.261	107.69	99.291	105.46	99.633	107.17	111.84	111.11	105.42	100.78	95.428	103.01	101.29	101.18	105.35	113.2	103.6	103.3	111.36	99.213	102.28	105.76	106.76	104.51	104.08	106.09	107.87	110.89	105.73	101.37	104.57	107.56	105.98	104.08	96.262
96.797	94.471	112.98	102.74	106.33	100.14	102.71	102.32	99.813	93.579	100.34	95.812	96.277	104.86	100.43	98.02	103.34	100.25	96.687	89.706	98.623	95.924	101.87	91.151	107.49	103.46	112.75	95.01	101.75	93.355	106.86	107	103.91	97.368	99.264	89.317	104.39	105.94	106	96.321	104.51	95.429	99.831	100.69	96.448	96.278	104.97	104.16	97.285	96.578
123.6	119.01	111.55	114.88	114.45	106.97	113.8	119.89	116.67	112.32	110.57	119.59	116.83	114.52	114.28	115.27	113.34	110.2	112.28	109.52	120.94	118.19	105.94	105.31	119.58	118.03	113.56	121.59	109.5	116.6	121.91	109.28	113.08	115.69	103.55	110.46	112.15	109.46	112.66	103.73	113.37	109.94	114.48	110.8	113.99	115.09	109.66	106.16	101.24	101.16
108.84	113.8	110.26	110	113.79	117.33	114.38	107.15	112.97	106.17	113.94	117.98	118.63	108.85	119.12	116.72	113.69	111.86	111.59	109.43	105.63	109.18	106.93	113.47	118.01	106.78	111.82	108.93	117.15	108.67	111.65	106.07	114.95	112.41	109.31	106.72	110.55	116.68	113.47	107.86	113.23	108.43	114.72	103.75	113.86	114.12	107.59	111.48	109.78	114.01
97.161	100.29	100.67	93.366	104.27	100.73	99.051	111.42	108.53	111.06	108	112.2	105.72	104.63	105.47	94.708	107.93	102.24	114.11	99.39	97.087	102.83	103.89	101.75	98.528	95.22	99.724	102.17	110.45	107.09	108.02	109.36	109.38	108.75	100.59	95.765	99.789	110.74	108.49	106.54	107.14	106.95	110.68	102.06	106.81	111.39	102.7	105.89	107.82	104.99
113.74	113.44	109.16	114.36	111.21	107.47	109.84	118.53	115.11	112.3	121.61	115.68	108.73	107.89	105.84	108.15	115.64	110.82	106.81	104.83	110.74	110.1	114.97	118.57	111.09	111.45	108.53	118.25	110.33	112.98	113.65	117.52	122.34	111.39	103.4	117.77	113.93	104.31	110	112.16	108.07	114.05	112.28	113.76	116.69	114.17	115.84	112.12	124.93	117.29
114.19	110.7	117.44	105.25	106.59	113.83	109.6	117.49	117.53	111.55	113.79	115.33	113.82	112.81	108.42	112.7	108.81	110.43	112.89	113.12	110.79	114.63	107.64	111.72	117.34	106.81	114.68	114	117.45	114.23	116.05	116.42	109.14	110.58	107.4	106.88	109.54	108.36	110.5	108.93	100.94	112.86	120.42	114.71	110.97	108.95	101.24	107.8	110.59	114
113.98	106.97	118.84	114.34	112.75	110.14	121.21	113.05	111.51	105.91	114.54	119.33	110.87	107.86	109.56	111.7	112.68	110.6	111.16	122.58	116.6	112.21	114.46	113.55	120.25	114.3	108.71	114.86	110.45	109.44	114.68	104.41	100.4	110.59	112.23	118.9	115	118.32	116.15	108.22	115.28	110.8	113.14	118.38	112.88	117.25	110.77	116.49	121.28	114.82
99.321	108.1	107.47	108.56	102.27	101.21	99.419	107.74	101.32	104.89	107.4	108.08	103.05	99.706	102.83	107.73	109.23	102.93	101.3	101.85	101.43	102.53	109.51	109.44	98.305	109.6	106.42	108.43	97.261	98.211	101.64	102.88	108.25	115.05	98.267	101.01	110.66	100.46	103.4	109.68	104.25	107.26	108.25	110.38	93.068	103.12	102.73	110.93	106.42	97.491
98.78	99.254	101.28	106.79	107.81	100.66	104.19	100.2	95.089	112.87	103.33	104.53	102.26	106.44	101.88	110.09	106.55	97.202	99.709	105.01	106.73	98.787	94.378	103.49	106.06	94.505	108.79	96.332	101.27	105.55	101.84	103.34	103.81	102.55	105.58	100.61	109.54	103.39	106.66	104.55	105.3	103.82	117.14	100.41	105.74	102.83	102.52	96.388	103.53	102.11
109.52	106.08	100.44	92.513	106	108.95	105.83	110.77	100.08	116.35	99.445	108.35	104.85	110.35	106.35	110.11	114.39	104.8	106.19	100.37	109.56	100.19	105.88	109.27	107.69	103.89	100.13	110.11	103.86	109.49	106.29	106.06	106.48	110.04	100.46	99.492	107.79	111.2	89.773	116.18	108.06	107.51	102.57	102.2	111.79	100.52	107.27	99.019	113.94	101.76
101.93	104.14	108.63	99.391	102.47	97.208	108.01	100.97	101.65	112.84	105.2	108.95	104.73	104.68	109.15	96.915	93.724	96.601	100.98	105.28	106.09	99.759	109.96	100	95.409	100.06	109.53	100.24	103.2	105.97	109.82	102.57	104.82	99.849	101.79	108.17	110.47	100.52	105.22	105.99	95.87	94.893	105.3	100.71	106.06	101.11	102.95	102.71	106.03	99.428
116.02	113.74	105.97	107.59	103.29	103.33	104.81	107.06	110.65	112.84	116.29	105.31	111.72	108.11	112.09	111.24	105.8	118.83	110.48	110.59	106.99	106.63	107.93	116.12	112.94	114.1	102.59	111.91	106.4	112.18	112.19	113.59	112.01	114.88	104.37	105.92	115.67	98.294	109	110.48	115.47	100.28	103.82	109.21	113.43	109.45	110.59	113.03	115.21	105.16
106.79	122.85	113.99	108.08	105.71	104.46	113.94	110.52	111.33	105.52	116.12	115.56	104.37	107.05	108.95	118.31	110.94	111.59	112.92	114.23	111.81	109.97	117.73	117.84	111.12	116.35	111.63	108.76	109.09	114.83	106.65	107.34	113.21	109.75	103.59	115.74	101.28	110.95	115.97	109.42	115.36	109.63	123.8	104.32	108.11	110.62	111.63	106.24	109.01	107.48
104.65	108.05	109.45	103.51	115.25	112.22	102.98	105.47	102.11	102.77	111.69	106.94	104.21	98.772	98.162	113.27	115.03	114.69	110.86	112.32	103.54	112.94	113.71	104.54	105.25	100.18	116.52	108.23	92.34	111.42	106.05	111.51	111.58	104.17	100.22	107.63	106.07	102.19	106.07	117.09	111.54	104.75	101.86	108.84	111.58	103.81	99.152	104.12	106.87	102.04
105.84	101.32	106.91	105.55	114.05	104.71	98.559	101.83	99.997	93.983	97.964	100.11	104.5	110.6	101.12	97.374	106.6	105.61	95.631	105.88	106.46	107.73	108.7	100.05	107.31	110.88	101.53	109.22	98.802	107.08	108.61	105.44	109.43	100.21	110.02	106.81	104.74	117.98	116.49	91.202	110.22	109.7	103.24	111.47	107.47	102.79	104.78	107.58	102.67	109.54
99.441	108.34	101.78	98.009	95.961	102.36	107.53	103.57	98.054	110.54	102.92	97.176	104.99	107.55	110.1	101.28	106.28	115.93	105.87	99.43	93.291	116.28	98.291	100.37	111.36	94.57	103.46	96.53	111.26	104.82	104.97	102.5	101.73	97.495	109.81	113.37	96.923	109.62	101.54	109.82	106.47	99.253	109.09	101.46	101.9	99.055	107.6	107.87	97.983	104.27
97.944	100.07	96.465	93.767	105.79	94.035	94.099	100.42	101.22	94.434	98.033	99.058	101.74	109.76	101.58	94.027	102.32	111.12	100.65	92.171	107.34	92.57	99.254	102.48	90.372	91.075	101.92	98.177	100.54	111.88	107.77	101.63	104.62	102.7	98.059	102.83	97.727	103.52	101.48	96.829	98.161	108.69	106.96	106.27	102.07	97.684	104.02	97.637	102.24	112.56
109.6	113.46	110.42	111.98	107.05	103.42	101.23	107.03	117.59	105.04	109.02	109.5	114.85	114.72	111.26	110.56	110.78	103.97	115.18	118.59	110.26	106.31	111.25	97.278	117.11	109.08	114.21	114.81	110.97	106.47	98.959	108.73	116.6	107.46	106.24	107.55	102.42	110.22	118.04	108.37	107.07	105.75	113.62	118.43	110.81	109.29	110.75	110.52	109.79	112.92
98.666	105.93	99.44	99.58	97.553	106.49	104	107.87	103.57	104.18	113.83	103.74	98.666	112.78	106.9	95.05	104.94	98.603	103.12	111.05	108.1	108.73	110.39	92.957	109.31	104.25	102.81	100.82	107.34	106.45	102.26	106.2	102.4	109.09	107.52	108.39	101.06	108.64	104.64	103.93	113.37	101.36	98.421	107.26	102.47	102.34	103.72	114.39	103.22	102.41
119.69	121.06	121.28	117.46	109.85	116.88	117	121.87	115.18	125.85	112.68	116.64	119.01	124.6	125.98	114.26	115.6	115.3	122.98	122.49	130.28	125.22	116.37	113.84	115.46	113.53	119.2	114.55	114.45	104	115.36	116.78	117.53	110.46	116.17	131.72	116.3	119.45	124.94	114.35	107.68	122.12	118.1	119.78	115.26	114.3	116.42	117.01	120.73	118.37
112.07	105.74	114.88	114.84	100.41	112.82	115.35	117.91	114.69	114.89	115.86	121.53	117.99	114.69	103.51	117.49	117.15	112.25	117.07	116.84	108.68	112.77	115.86	110.27	110.29	111.05	97.677	106.06	115.45	113.1	113.57	110.98	112.69	112.6	103.44	110.44	102.57	110.89	115.25	107.85	107.31	109.93	103.96	113.79	127.85	125.9	109.84	117.73	118.6	113.12
106.14	99.616	99.034	97.969	105.05	97.385	96.972	94.904	94.227	95.731	98.98	96.907	105.36	97.484	103.6	102.49	95.826	98.765	98.946	101.05	86.18	95.895	98.007	102.12	91.511	100.59	103.48	94.955	104.34	104.5	98.521	103.98	92.023	92.928	95.854	103.67	102.52	95.644	97.467	93.462	99.193	105.34	100.93	95.438	100.24	101.02	99.493	95.089	98.276	102.7
115.7	122.43	112.02	118.74	111	112.26	121.57	115.82	116.64	110.9	124.35	118.62	106.59	117.28	122.79	121.89	115.7	119.1	116.87	109.8	111.48	120.96	117.58	115.99	107.72	116.84	123.01	117.72	110.88	123.59	118.3	114.02	120.75	118.47	120.58	122.62	113.56	122.22	118.64	121.06	122	117.16	123.61	119.86	115.34	120.66	114.31	117.39	126	121.43
103.57	108.66	97.463	105.73	109.05	104.31	103.27	107.92	97.726	102.53	100.46	104.39	95.379	101.76	98.189	94.501	105.17	113.86	105.52	108.12	106.51	110.29	115.36	105.29	104.6	104.48	103.67	113.39	114.04	97.221	98.232	108.04	113.75	107.2	105.46	114.8	108.25	115.39	113.41	111.62	107.5	104.71	106.58	102.29	109.19	102.66	102.89	112.89	114.39	111.33
101.07	95.451	98.627	102.5	92.962	101.96	96.519	101.48	108.72	98.918	95.504	98.144	90.251	93.459	93.112	105.39	96.581	97.875	96.534	88.909	104.71	99.756	101.28	102.33	93.824	97.168	100.91	98.166	100.12	99.33	100.59	90.774	98.959	100.44	108.26	99.768	97.096	87.94	105.36	102.44	100.78	100.57	108.46	96.135	96.244	101.62	99.507	104.57	98.992	101.31
101.61	108.46	98.233	109.03	117.56	98.758	105.72	107.4	103.3	101.45	105.77	101.44	103.61	104.55	97.57	105.16	113.25	102.7	103.54	98.185	115.35	107.54	100.57	106.82	105.11	105.92	106.87	102	98.961	101.15	107.95	103.9	104.99	106.67	102.3	111.3	110.68	103.27	106.79	110.24	114.9	102.79	97.848	106.78	100.38	98.977	102.49	98.572	104.31	104.07
110.12	102.68	104.59	109.44	104.11	104.93	102.47	108.69	103.46	109.61	103.49	102.62	115.47	109.78	104.47	109.33	105.51	109.34	108.32	110.23	103.73	105	104.66	111.62	96.211	108.07	104.27	106.99	104.22	109.57	107.43	109.95	111.3	99.462	110.7	104.02	105.79	109.28	105.42	107.82	109.11	106.44	107.36	106.14	101.79	107.55	111.5	103.27	100.18	102.59
104.84	117.16	111.64	111.16	112.38	114.93	109.04	117.08	103.44	114.26	112.12	116.88	110.04	111.06	116.89	111.57	105.3	111.54	116.58	109.04	103.6	117.15	105.53	111.85	114.6	106.49	112.41	113.52	116.23	108.26	116.1	113.07	116.44	115.16	118.03	111.2	116.23	116.46	117.04	112.74	112.53	117.49	113.96	114.76	110.62	110.56	107.15	110.27	108.38	112.6
112.47	106.18	111.31	108.44	108.28	107.57	109.84	107.28	102.95	95.802	105.94	105.32	116.34	104.71	112.46	111.15	104.06	104.71	109.79	99.555	104.91	107.94	105.38	114.1	105.74	98.929	111.1	105.32	107.84	108.16	102.51	105.8	111.75	99.273	108.91	107.12	116.04	111.68	106.27	109.03	111.19	100.25	98.71	100.91	104.9	112.6	106.47	106.94	115.27	104.92
102.64	93.851	104.19	107.54	109.71	102.25	113.56	100.34	103.35	106.45	107.83	105.52	109.06	106.68	113.2	99.18	104.12	111.99	100.68	108.12	101.4	108.08	104.22	103.42	106.32	108.6	106.12	112.55	100.29	100.82	109.63	105.27	102.58	101.49	97.353	100.14	110.61	100.32	102.9	95.667	107.59	107.56	102.72	107.79	95.163	99.68	107.09	106.31	107.91	105.23
99.443	103.82	109.02	103.01	104.98	98.436	101.91	98.368	112.42	119.68	109.66	102.79	100.03	107.81	116.75	106.5	104.06	107.42	106.28	117.57	107.75	102.79	109.46	103.53	104.56	107.04	99.631	100.37	113.91	105.7	109.25	107.43	95.91	114.78	103.19	98.636	108.51	108.83	107.65	107.35	103.38	107.38	105.51	104.79	109.1	106.75	97.965	107.83	102.96	113.94
108.49	107.12	104.17	112.37	112.03	106.41	104.92	108.9	110.94	111.53	106.7	109.1	108.28	110.5	112.69	108.45	107.03	110.61	107	103.63	100.75	109.34	104.25	110.61	110.05	114.56	103.62	107.3	104.22	110.04	114.72	107.17	115.89	107.5	111.17	103.18	105.55	105.89	109.54	97.731	108.26	114.06	121.67	110.88	106.49	118.68	109.51	116.45	103.7	115.78
94.785	105.03	108.51	105.6	102.52	106.92	109.19	118.7	100.27	102.23	104.22	112.71	94.966	107.84	112.22	104.24	107.8	111.52	94.905	110.46	108.65	101.92	94.177	106.95	105.47	112.27	105.13	101.88	110.11	105.05	107.7	103.64	108.02	117.54	109.06	106.3	114.04	104.65	108.73	107.52	114.1	105.2	108.5	108.36	101.22	109.95	112.71	100.64	106.66	112.68
105.8	98.517	112.1	118.55	111.04	113.06	110.54	109.44	119.5	110.15	106.92	115.19	127.98	111.56	122.98	112.47	116.37	112.46	116.52	111.23	109.38	118.09	112.59	110.36	109.41	112.08	116.97	117.65	109.36	107.64	111.37	117.17	117.29	119.21	121.61	117.04	111.77	116.45	121.01	105.35	114.6	115.85	102.6	115.29	113.82	113.64	112.08	118.54	111.99	110.6
103.24	112.84	113.29	100.48	109.57	112.99	99.08	101.3	109.9	114.95	109.59	107.26	111.7	103.94	107.02	107.26	104.82	106.51	100.04	101.25	109.37	112.16	109.02	111.12	107.12	110.68	108.89	102.37	108.4	100.15	104.74	101.44	108.02	113.73	115.01	104.33	100.16	104.48	116.42	100.81	94.171	110.19	105.55	103.45	111.62	106	105.21	99.841	97.226	109.49
104.87	117.48	104.96	109.53	116.61	110.57	108.78	116.97	105.22	112.74	100.19	112.88	121.55	106.14	108.37	108.54	109.54	114.28	112.66	107.22	104.94	109.87	112.73	101.29	108.68	111.02	119.59	112.23	108.61	113.87	113.93	108.53	117.37	108.84	114.58	106.32	107.3	115.08	113.69	103.48	113.92	103.47	109.68	104.92	106.64	115.19	107.87	110.86	109.88	110.57
103.78	95.665	107.18	103.82	106.72	109.84	111.32	105.06	109.01	103.21	105.35	110.24	107.56	103.06	99.02	107.78	108.01	110.87	108.39	111.78	114.09	109.13	107.78	101.99	104.5	96.611	109.39	104.07	102.36	109.36	106.05	103.5	107.28	112.28	99.909	99.269	108.9	103.76	102.93	104.74	103.92	113.48	107.11	101.98	110.57	102.57	111.61	108.84	112.84	116.74
104.05	96.256	102.62	110.36	107.85	105.03	101.63	102.55	105.33	98.321	114.68	115.81	109.07	114.05	101.48	104.73	111.41	109.22	105.77	112.19	103.37	98.385	102.38	102.5	115.51	110.15	115.91	95.158	103.64	109.8	110.96	114.64	112.69	112.2	108.68	117.15	102.39	109.98	99.1	99.515	106.43	111.24	113.12	108.21	108.44	111.68	98.475	111.93	112.34	111.9
107.08	109.75	104.8	105.55	105.98	99.198	109.37	106.02	104.27	113.97	105.05	115.66	96.161	100.21	107.63	116.76	110.8	110.69	98.413	110.57	102.9	107.41	96.109	107.54	102.59	110.91	97.698	111.62	105.58	105.07	108.19	102.37	100.27	104.69	100.3	101.43	97.912	101.7	97.549	103.26	106.97	110.55	102.91	104.52	109.48	106.05	100.3	100.99	102.1	106.16
108.47	104.77	106.13	108.09	107.58	106.91	104.24	109.64	110.7	102.88	108.63	112.17	96.039	101.56	101.67	99.518	101.13	100.53	107.31	116.76	107.13	104.32	105.54	103.56	110.24	112.56	102.03	105.5	113.52	103.15	99.594	106.87	110.12	105.83	109.09	108.59	109.58	108.9	105.32	107.19	100.35	106	98.704	111.29	101.54	105.79	107.68	109.94	109.56	96.945
119.7	113.34	110.3	118.52	119.69	114.41	123.31	111.29	109.88	109.63	116.52	115.59	117.58	118.03	106.43	110.93	116.28	118.17	118.29	110.35	118.64	124.78	118.93	117.32	118.88	113.88	112.29	127.42	122.56	115.53	125.07	116.61	118.65	116.08	117.77	121.46	120.07	119.24	124.5	120.11	124.07	112.34	113.96	114.24	110.42	103.68	121.57	120.09	107.76	111.46
98.774	93.613	98.711	105.42	100.74	98.414	99.413	100.16	99.788	97.587	96.517	97.14	96.601	96.265	111.34	98.531	105.06	97.388	103.07	102.51	100.54	100.81	103.84	99.98	95.397	109.02	97.851	99.397	100.78	105.56	103.01	111.93	110.48	97.363	94.648	97.72	103.85	96.037	100.93	99.371	95.303	105.94	101.19	100.46	100.17	106.07	82.029	96.898	99.637	99.268
108.64	109.7	111.13	114.31	105.78	101.39	106.55	96.918	109.69	103.03	103.98	95.833	104.27	98.728	107.46	111.36	115.27	111.52	104.11	103.31	103.21	97.801	103.43	111.77	106.58	103.71	109.41	109.14	101.76	99.43	109.76	91.923	111.34	102.62	109.03	111.13	97.888	106.51	108.91	105.79	101.34	104.89	109.29	97.247	111.77	104.48	104.07	107.24	104.87	108.11
119	112.82	113.92	117.51	111.46	111.98	110.17	107.39	107.64	105.94	106.04	116.46	112.78	108.6	119.55	121.87	115.65	111.32	104.43	109.35	104.9	114.07	109.73	112.82	109.54	120.94	121.94	111.33	117	113.49	114.08	102.84	113.79	116.11	103.3	113.98	117.85	120.66	112.15	108.34	121.17	102.32	108.6	116.98	113.85	120.75	111.88	111.31	106.89	116.45
99.802	115.33	114.38	115.1	110.88	111.32	106.01	112.09	103.95	118.19	108.6	110.59	116.73	108.71	110.61	112.94	103.72	95.843	115.51	115.05	108.37	113.99	110.97	116.19	106.65	116.7	114.78	118.59	110.21	116.18	117.65	105.42	112.89	105.19	119.17	106.93	109.1	117.29	104.61	117.63	114.6	103.48	114.61	108.41	109.18	104.02	109.44	106.45	115.85	107.77
105.47	107.19	108.1	104.81	102.66	110.59	112.34	117.28	103.28	101.19	103.6	108.83	103.5	114.67	111.98	96.313	105.52	99.149	109.56	101.95	109.41	108.71	99.257	102.8	111.25	102.8	99.444	106.67	103.51	97.663	109.99	106.93	104.71	103.18	109.16	107.17	103.18	101.76	107.65	102.9	99.825	101.53	103.61	109.27	109.06	110.37	95.242	102.93	113.96	101.98
104.18	106.11	99.748	102.59	107.89	104.18	102.95	106.61	107.65	101.06	109.91	107.15	107.59	112.26	109.91	105.24	111.94	94.154	96.263	109.33	95.881	103.21	99.794	109.35	106.97	100.7	101.96	102.93	109.41	108.79	102.61	103.34	118.16	110.73	104.08	102.34	105.42	96.799	100.42	97.759	110.6	109.02	109.57	98.932	100.1	112.82	100.71	107.21	103.66	100.55
101.64	94.363	93.108	98.722	100.28	101.06	99.041	96.915	96.133	102.02	95.125	92.367	99.059	112.1	102.84	98.359	93.264	103.93	102.82	100.66	100.95	95.856	94.241	101.76	96.452	99.556	97.201	89.718	92.315	95.288	103.85	98.56	100.9	103.44	106.38	101.53	91.708	98.623	102.1	100.15	100.01	104.48	98.032	90.938	109.6	88.066	96.744	95.112	101.97	103.08
101.76	105.83	101.98	95.268	102.78	103.79	99.56	108.05	92.583	104.32	114.09	103.29	106.72	100.41	94.611	94.468	102.83	103.82	104.63	97.952	95.603	100.49	105.35	103.15	101.24	110.26	100.86	103.87	92.747	98.975	106.57	101.61	98.523	100.79	96.132	101.39	103.77	91.004	102.14	106.14	99.161	105.22	105.62	108.79	93.841	101.49	102.1	98.147	109.22	97.087
111.97	104.84	100.56	108.31	101.05	107.12	111.56	101.13	107.18	109.42	104.82	109.7	98.671	108.05	104.72	106.15	97.712	104.78	94.151	105.9	103.96	95.483	104.56	106.91	104.31	101.06	106.98	101.35	112.92	105.47	111.36	111.47	97.887	101.99	95.905	98.364	106.6	114.9	102.91	104.9	105.74	99.536	107.45	98.553	109.27	107	104.6	103.96	107.99	105.3
121.31	104.8	111.35	117.08	102.19	113.86	114.17	110.31	105.6	108.25	109.41	103.1	104.17	110.62	114.72	108.77	113.12	112.25	105.72	106.14	109.32	113.33	111.62	120.34	116.74	110.16	110.73	110.26	107.53	116.52	112.37	103.7	110.28	107.6	114.86	113.36	107.49	101.1	114.93	112.61	108.07	115.32	104.79	101.64	117.38	115.59	119.82	106.52	112.83	115.19
97.564	102.98	97.261	100.78	95.9	103.01	104.84	96.555	95.033	107.31	105.95	97.398	102.36	100.6	99.688	93.119	100.84	101.89	100.87	105.14	103.46	100.74	98.98	92.835	104.38	97.834	98.052	102.8	93.591	101.96	100.64	106.76	106.83	98.569	96.583	107.2	93.369	93.487	96.897	103.52	101.9	95.837	109.37	101.76	101.45	95.289	107.15	97.745	96.866	93.361
104.15	111.66	104.36	105.6	102.65	103.24	105.32	105.25	116.04	106.07	98.206	105.24	99.886	104.3	101.51	110.3	103.68	104.26	107.38	105.71	110.42	101.74	102.43	100.08	110.56	93.304	105.51	110.2	104.9	106.13	107.4	102.95	100.66	113.59	112.73	107.36	108.1	113.13	111.28	98.961	108.8	96.996	101.13	114.9	109.72	109.07	108.36	111.19	104.87	106.85
109.6	102.42	111.35	113.54	112.43	104.19	104.74	104.63	102.84	101.29	102.3	108.55	96.61	113.65	111.6	103.33	106.18	109.41	100.05	101.35	108.79	105.08	105.45	105.22	102.67	113.9	105.56	113.34	112.29	103.89	101.46	112.44	94.521	111.82	109.53	109.35	106.5	107.84	104.68	107.97	102.29	109.78	112.91	99.719	103.63	99.955	100.13	110.09	100.55	106.49
119.53	119.39	116.43	111.27	105.11	121.41	110.36	113.48	106.2	110.93	116.57	107.34	113.66	115.82	106.31	105.68	100.22	124.36	109.35	118.74	119.76	114.09	113.08	117.74	109.67	109.55	102.06	107.34	123.4	106.35	107.55	102.76	102.14	108.52	111.01	110.27	118.92	106.98	112.05	116.06	105.98	105.97	104.33	115.06	101.43	113.67	105.19	108.58	112.03	119.91
110.78	105.96	103.66	106.47	101.41	109.48	111.31	112.31	106.8	108.52	107.6	101.04	100.38	103.37	112.27	101.7	105.61	99.33	101.27	104.4	102.52	110.9	105.36	104.82	100.32	108.77	109.7	107.2	109.44	106.29	104.06	102.56	103.61	111.69	103.22	103.93	105.79	110.35	103.23	106.7	103.86	103.42	110.43	102.53	112.06	108.88	108.71	105.86	108.81	102.93
124.53	111.45	113.9	114.25	112.68	107.44	109.09	108.95	111.89	119.48	110.34	121.16	106.93	109.23	109.32	117.62	113.73	116.34	117.99	105.92	112.76	108.44	107.97	115.63	99.53	111.79	109.26	111.73	111.22	108.75	106.59	111.36	105.82	103.54	107.85	106.21	112.35	110.7	117.35	109.84	99.565	115.18	108.14	113.07	115.24	119.73	118.36	118.97	107.44	103.17
114.83	125.37	114.42	120.06	116.1	115.09	116.49	119.45	111.82	117.44	113.11	120.05	116.08	118.88	114.49	116.79	122.57	121.31	111.27	115.74	123.22	112.9	116.62	122.93	122.36	121.39	117.41	127.27	122.45	116.65	120.1	114.3	117.49	124.75	115.93	113.1	125.01	109.06	120.4	117.34	116.54	114.92	121.38	117.96	109	113.88	123.93	121.16	107.81	109.81
122.11	125.15	126.94	116.53	120.87	122.8	112.18	117.17	119.11	126.97	120.39	117.69	119.69	117.13	115.3	115.99	121.61	111.32	113.08	118.26	113.61	119.81	112.83	112.3	115.04	124.58	107.12	112.96	126.4	121.35	110.53	120.02	122.86	117.55	104.05	112.32	116.6	109.7	105.97	116.07	120.35	112.65	115.46	117.23	113.78	104.15	114.88	128.07	121.54	125.88
108.21	106.54	114.62	114.18	108.95	111.85	114.41	115.48	104.25	107.69	111.7	113.01	111.38	111.05	109.69	108.98	111.05	105.03	112.67	109.08	109.88	108.94	111.28	113.35	106.76	109.77	110.31	113.19	113.54	113.12	108.43	105.72	103.72	107.14	109.37	107.47	111.76	117.42	113.72	114.13	103.44	113.45	114.36	112.38	107.16	105.59	111.55	113.08	112.98	110.88
103.7	102.79	110.74	103.09	108.62	98.815	106.74	100.8	110.79	97.446	109.99	103.52	109.63	103.14	90.687	109.08	106.75	102.02	113.24	110.09	105.01	106.43	103.34	108.07	104.56	97.985	108.06	108.94	107.37	106.57	108.24	101.55	109.93	105.73	93.234	109.98	97.435	101.47	108.48	107.33	111.64	105.75	100.58	106.02	107.02	105.26	105.14	106.08	100.92	107.83
110.01	112.4	118.81	107.27	113.3	112.6	109.98	113.67	110.05	124.31	112.02	120.61	107.47	109.45	122.94	114.02	116.73	108.36	114.49	111.07	108.94	111.13	109.27	119.39	110.65	112.68	111.13	108.93	116.15	102.86	115.72	114.01	111.66	112.13	118.23	114.87	115.04	117.32	111.22	117.27	112.02	109.73	118.68	114.47	104.58	101.15	116.75	113.64	112.41	113.2
110.61	106.87	98.571	108.96	98.404	112.97	111.8	102.75	114.59	105.53	95.695	110.38	109.91	108.88	111.24	108.84	101.46	100.29	110.13	105.34	111.55	92.641	106.87	99.339	106.85	97.6	104.62	106.76	103	104.71	106.11	110.65	108.71	106.14	105.17	95.397	109.89	103.75	109.49	113.44	101.33	105.74	101.7	112.08	116.15	96.418	98.969	105.94	115.67	110.36
107.1	110.65	103.75	106.23	98.996	99.386	105.71	101.61	104.68	103.09	112.08	103.01	103.77	109.22	110.5	106.74	96.511	98.932	103.68	111.32	101.98	102.39	96.303	109.67	106.51	117.69	106.95	115.14	109.7	98.902	99.72	105.47	101.82	101.35	108.14	102.85	109.37	118.52	103.16	108.13	112.63	104.74	110.8	110.98	100.13	99.405	98.208	102.11	104.25	105.51
106.46	116.74	107.8	105.77	108.97	111.49	111.19	111.83	110.26	111.52	114.55	111.07	109.43	111.42	107.35	113.74	115.84	113.51	112.55	104.48	107.76	100.76	119.64	111.66	106.6	109.7	107	118.13	108.7	111.71	114.04	112.3	114.95	111.94	115.57	113.59	124.08	106.99	116.18	112.68	104.29	113.05	116.38	117.99	108.55	115.74	119.84	106.08	109.55	108.95
107.22	104.45	108.43	92.07	101.41	101.65	107.69	103.84	107.34	112.24	105.94	106.43	107.79	108.59	103.3	110.82	106.52	102.93	114	95.524	97.319	105.7	105.54	105.08	111.99	103.36	108.43	103.52	100.73	111.49	103.71	104.28	92.12	101.9	106.05	111.66	104.85	104.83	108.77	101.84	109.79	105.04	108.03	100.25	112.89	103.74	105.83	103.56	103.87	107.04
105.02	103.86	108.32	104.14	94.528	103.1	107.08	111.11	101.03	105.28	96.256	105.96	106.86	111.02	108.7	101.49	103.87	107.47	107.85	105.44	108.61	101.76	102.37	110.44	117.39	100.05	111.18	105.66	100.73	102.96	101.15	96.316	100.76	100.66	105.95	106.35	112.79	112.69	105.24	104	110.95	101.83	99.694	97.308	107.58	104.62	95.513	104.93	103.06	104.14
97.884	97.603	105.36	103.39	109.3	116.94	110.7	92.677	104.91	102.43	101.68	95.113	102.91	109.42	101.39	107.81	103	108.69	102.85	111.78	111.59	108.2	101.28	112.01	107.43	105.59	107.01	100.6	103.69	103.45	118.41	113.19	99.031	101.3	102.3	102.01	103.96	109.76	106.33	97.303	106.23	104.79	113.8	103	99.268	107.45	105.07	102.87	98.865	105.95
113.78	106.95	110.16	111.34	109.64	110.65	111.54	109.3	103.94	113.93	110.73	108.08	99.306	110.33	101.02	106.91	112.48	110.23	114.64	117.04	109.16	104.1	111.74	109.52	104.7	109.16	102.9	113.42	106.77	108.46	109.68	106.24	108.55	112.23	110.9	109.43	97.385	108.94	112.3	101.55	101.75	111.41	110.83	123.98	110.55	111.35	110.98	113.58	98.904	104.64
105.85	110.28	110.61	101.95	102.07	102.51	97.688	108.3	110.44	105.09	110.29	113.92	107.45	104.71	99.556	121.34	101.13	110.48	92.095	99.313	113.71	105.54	108.26	104.92	102.1	111.78	109.75	116.06	111.78	106.68	103.18	103.74	101.55	110.07	112.9	104.64	98.049	110.88	103.73	113.02	111.22	103.15	112.69	109.72	105.45	97.875	109.73	107.69	102.4	106.59
114.44	111.73	115.55	110.26	113.09	115.96	118.75	117.97	113.36	111.45	114.28	112.29	106.2	105.25	108.45	109.43	113.39	115.99	118.99	118.2	110.03	110.93	116.96	122.99	120.58	108.77	105.08	112.14	115.18	107	115.26	106.22	112.12	114.19	114.22	107.51	120.58	107.14	114.96	114.09	118.28	112.38	116.36	117.17	118.09	106.22	116.68	113	111.97	118.84
119.01	111.51	101.63	110.16	106.64	114.41	112.48	103.82	116.66	123.14	113.68	113.41	113.72	112.52	105.57	106.32	108.31	110.09	110.55	115.38	108.78	105.36	112.82	109.32	113.85	113.5	114.87	111.87	109.16	115.9	112.41	116	110.45	114.24	112.47	106.91	112.46	113.02	113.88	122.67	107.51	111	110.08	107.12	117.96	108.43	113.07	107.35	111.65	117.43
106.61	100.78	108.28	97.308	108.04	103.34	109.12	114.62	109.02	108.02	97.25	110.67	95.068	104.39	106.23	104.49	101.91	101.93	114.82	104.33	111.23	113.71	112.09	108.61	111.05	107.4	110.44	101.73	102.49	104.85	109.76	110.56	96.156	111.49	102.47	100.99	106.46	112.89	106.34	97.979	107.6	103.98	101.82	107.58	94.651	96.217	106.51	101.27	106.61	106
107.35	105.25	110.45	97.884	101.68	99.71	98.815	100.61	104.74	101.43	102.38	102.2	109.08	110.52	106.57	107.43	103.19	111.41	108.77	99.293	109.57	103.5	106.08	104.01	105.49	105.06	104.73	104.32	110.33	104.57	106.73	105.81	107.59	107.97	102.21	108.97	109.74	97.166	97.319	101.09	102.94	100.72	104.08	113.53	110.72	107.06	104.4	101.97	110.59	108.62
110.28	112.37	110.01	101.61	108.91	112.72	111.34	114.35	117.22	104.45	110.92	108.35	110.4	111.69	108.87	114.35	109.27	113.96	107.54	100.16	111.44	98.189	105.08	116.03	95.712	103.69	103.4	114.18	112.55	115.04	113.08	103.65	117.19	108.28	118.16	109.57	109.12	107.62	110.26	106.14	105.95	102.68	116.69	111.05	112.45	111.51	123.12	107.16	107.95	101.18
119.33	112.88	109.01	116.96	116.09	116.48	125.25	113.47	118.03	123.01	123.53	115.7	109.27	116.11	113.11	118.59	118.1	113.57	122.62	118.53	113.99	113.1	119.81	119.01	123.74	122.16	118.74	124.71	119.56	111.82	127.4	119.87	113.87	112.94	116.13	120.17	116.87	117.32	119.52	111.3	115.5	114.01	116.94	131.36	123.83	117.84	120.07	120.72	117.17	121.43
109.62	101.99	109.35	104.23	110.8	105.99	108.59	102	108.72	108.18	111.97	117.24	109.37	112.47	97.517	102.67	107.14	106.23	120.48	113.92	105.84	110.74	113.87	106.82	103.02	110.53	104.6	105.16	102.22	110.72	102.98	105.92	110.48	100.06	103.86	113.82	103.49	108.93	104.17	107.04	109.07	100.86	107.24	104.06	106.7	110.72	116.84	96.697	110.96	109.41
96.282	94.329	92.906	97.469	95.891	99.497	102.21	92.173	98.106	103.63	98.727	98.775	100.4	91.875	96.565	98.93	96.311	92.639	106.99	100.11	101.32	106.68	98.996	104.08	92.402	108.63	104.02	98.88	95.152	92.09	94.554	98.099	105.21	94.831	101.55	98.597	107.82	107.17	99.599	84.631	101.76	97.867	87.047	95.475	95.406	101.29	97.75	93.574	104	98.797
111.54	107.92	100.3	107.48	104.56	107.5	100.32	114.14	103.27	110.32	104.03	107.32	105.9	101.48	101.28	107.86	107.58	103.93	109.99	110.51	106.67	106.24	104.95	108.98	105.95	103.97	101.82	112.94	111.79	108.22	106.57	115.53	98.592	108.58	100.69	100.65	104.32	99.429	99.173	106.62	107.73	107.06	112.95	106.12	107.96	98.98	113.85	106.65	106.56	101.35
121.01	111.59	108.12	117.93	118.69	112.89	112.07	118.85	115.79	120.43	123.49	129.24	115.24	115.43	118.64	121.99	113.24	118.4	112.95	116.54	118.24	116.16	113	116.49	118.62	122.38	115	114.01	110.47	123.98	112.57	119.25	110.2	118.2	111.03	116.5	121.77	118.95	121.66	118.95	118.27	124.04	106.26	124.62	117.06	123.29	106.67	110.06	118.24	114.05
114.7	112.23	116.35	124.17	112.86	111.01	113.82	107.06	119.73	116.8	114.2	116.44	106.59	117.73	117.9	111.13	110.45	115.77	119.29	115.96	116.75	116.13	115.73	112.64	119.22	117.11	120.75	113.49	116.92	112.66	106.76	116.52	122.69	115.41	117.25	110.39	111.58	110.01	125.08	112.49	116.72	123.5	120.31	120.23	117.88	114.93	114.1	124.12	106.93	120.65
110.84	110.06	109.79	111.02	108.26	111.15	114.6	111.42	114.73	120.25	127.36	104.02	110.07	114.48	111.85	111.28	110.93	107.42	111.09	107.6	107.04	123.34	114.79	102.98	113.44	113.04	107.44	117.38	111.6	113.98	112.68	106.27	113.45	116.61	117.59	112.74	112.31	114.11	110.34	101.95	115.87	114.04	113.03	112.7	119.99	116.63	108.35	110.66	100.91	116.21
117.86	107.31	116.58	103.29	112.88	120.98	108.08	102.55	104.62	112.5	112.7	103.3	112.41	109.71	105.01	109.53	119.23	107.67	117.73	115.93	106.78	116.81	111.13	112.13	109.42	118.87	119.77	112.76	107.58	111.63	107.93	111.82	117.77	121.13	108.77	112.82	107.27	109.77	104.61	116.74	110.76	107.64	113.06	127.21	111.06	111.94	109.65	107.73	108.46	113.49
106.47	107.76	117.57	113.26	106.54	109.35	114.24	116.05	108.64	100.57	110.78	112.03	111.63	101.62	106	110.97	104.53	111.59	105.08	107.83	108.89	112.89	109.69	111.66	116.56	109.35	110.5	103.3	113.76	110.2	111.66	101.27	106.28	114.36	120.71	124.8	106.86	106.45	116.53	109.99	106.34	97.659	105.06	113.3	114.39	116.11	104.01	103.71	104.58	104.35
98.096	108.55	108.71	113.04	101.7	106.43	105.45	103.45	103.91	107.73	108.53	110.5	107.79	105.61	111.29	110.46	107.88	100.76	103.07	105.86	108.57	106.74	107.17	112.88	110.1	112.1	110.37	104.85	107	112.67	104.25	103.76	96.926	108.34	105.55	103.67	110.12	106.96	107.29	103.99	108.27	102.19	101.85	108.49	115.97	107.22	107.91	103.1	108.06	98.373
107.53	110.42	110.8	114.4	112.92	114.69	112.81	119.69	103.12	111.12	115.59	118.73	104.35	113.13	121.13	109.42	120.52	109.53	107.09	105.72	117.96	108.92	110.39	98.831	116.43	105.78	113.92	121.51	107.06	121.22	107.46	110.65	119.11	108.25	119.07	104.35	108.82	113.48	112.44	118.57	115.51	115.71	109.95	110.9	110.82	111.82	110.19	108.45	112.93	109.87
110.63	111.43	111.54	110.47	116.44	114.13	107.92	118.57	112.59	109.6	122.64	115.26	102.67	109.23	113.45	114.49	113.15	108.33	98.209	110.39	111.77	110.04	119.5	111.47	104.02	124.04	109.26	105.98	107.87	110.34	114.3	110.94	105.21	104.55	112.14	121.4	119.69	111.47	108.22	114.99	115.09	99.79	113.42	109.1	121.68	114.5	110.18	107.93	107.31	114.34
108.33	111.96	98.864	113.83	105.84	105.52	107.25	102.61	108.44	98.673	114.67	115.13	105.54	104.52	107	105.46	104.91	93.322	106.43	98.306	104.48	107.41	99.706	103.42	104.05	101.05	103.65	102.98	99.768	117.63	100.17	102.65	105.79	104.33	104.13	109.52	87.783	102.62	104.81	99.463	102.82	106.17	103.98	106.98	99.859	104.77	101.49	102.95	105.28	97.786
103.53	110.73	102.58	107.1	106.21	102.7	108.41	110.25	96.1	111.93	98.545	98.878	106.79	112.78	106.87	110.91	104.12	98.991	98.431	97.641	112.32	114.96	103.83	101.16	107.42	108.09	102.02	103.73	105.55	103.63	109.68	115.78	106.38	106.47	102.78	100.41	119.25	102.31	101.31	101.2	113.01	104.82	106.84	95.675	109.59	112.4	96.266	110.76	99.496	107.52
111.36	108.7	109.7	109.34	106.73	112.23	113.16	100.71	113.34	114.47	112.72	106.45	109.1	116.31	107.64	129.28	114.42	109.46	113.86	98.196	107.78	104.1	109.35	119.19	118.11	99.707	111.52	123.16	118.59	109.36	113.28	112.57	105.98	111.4	122.48	113.2	115.19	101.65	118.17	113.29	106.83	118.28	109.37	105.55	100.91	111.15	110.52	116.81	105.31	125.14
99.755	98.909	100.7	100.55	95.881	97.47	102.06	96.033	103.32	105.02	100.13	104.04	101.24	107.18	98.033	105.09	99.901	101.36	103.05	97.034	97.702	111.04	100.55	93.976	93.432	104.33	98.023	102.55	100.31	104.99	101.21	91.793	102.66	94.722	102.18	102.22	99.406	95.19	102.17	111.33	98.143	91.422	95.566	107.1	97.938	98.331	107.83	99.158	98.689	103.09
104.96	107.93	102.32	103	103.28	109.78	98.138	101.84	99.747	103.26	101.8	104.19	120.68	114.21	102	110.15	109.7	101.49	106.52	107.26	110.28	110.22	101.54	109.32	107.88	106.97	111.35	95.971	108.83	107.61	103.14	100.13	102.42	105.34	106.34	106.38	98.462	108.35	108.08	108.62	103.91	111.27	106.78	108.03	97.484	109.47	105.86	100.74	100.14	103.64
118.22	115.19	105.62	109.01	103.7	110.04	115.21	107.66	105.04	115.92	106.62	107.19	108.2	118.72	110.4	108.76	108.45	109.77	115	108.63	123.76	107.39	109.7	114.07	99.988	115.06	105.09	111.33	112.13	110.12	120.41	110.94	106.62	110.35	113.65	100.48	107.63	103.59	109.79	114.19	123.58	119.13	110.41	109.3	106.02	115.35	113.65	112.32	112.54	110.09
100.04	106.94	99.874	100.76	95.125	105.03	101.75	105.47	105.48	100.3	110.67	98.079	98.947	101.13	102.18	102.72	106.41	99.428	98.878	98.464	103.99	95.101	99.532	94.777	100.75	97.716	110.55	97.392	99.099	102.53	103.57	96.782	103.74	108.81	99.15	97.595	93.94	100.1	91.934	103.43	95.776	101.99	90.777	101.14	94.248	105.5	98.858	97.634	101.09	98.962
112.14	106.81	113.46	98.901	110.55	109.35	109.13	113.11	107.46	108.43	104.2	109.16	105.04	109.56	104.31	105.25	101.24	112.38	107.5	116.74	108.66	104.35	108.64	107.8	101.29	104.97	106.11	101.88	109.99	101.37	111.61	110.41	96.563	98.514	106.29	104.07	99.816	112.77	106.68	103.32	107.4	104.41	94.937	109.95	104.58	105.95	97.813	102.75	104.14	105.17
106.87	103.61	106.08	104.4	90.495	99.028	104.35	121.09	109.76	94.909	102.88	100.74	105.8	104.67	108.94	107.08	105.76	114.71	112.17	104.9	107.63	113.19	103.15	114.99	98.273	105.72	102.48	102.76	107.84	110.44	117.2	106.06	98.343	108.24	116.55	107.71	103.6	105.4	101.26	106.27	100.8	96.66	108.79	115.91	102.7	103.48	108.05	106.33	91.182	102.73
121.77	109.62	110.17	118.3	109.51	116.9	108.61	106.63	102.37	107.2	124.21	113.01	118.88	117.93	114.79	116.62	100.72	107.39	114.4	106.2	106.27	103.24	111.43	107.54	107.91	103.78	113.23	104.69	110.96	108.74	119.1	110.88	118.64	118.11	116.24	113.22	103.18	107.21	114.88	114.11	104.15	109.23	107.72	105.14	105.79	112.31	113.88	105.89	111.94	119.59
106.29	99.846	107.74	108.09	96.345	106.88	99.572	102.39	96.462	99.066	94.162	103.67	93.013	107.07	104.51	103.33	103.18	100.57	97.655	102.96	93.091	91.563	104.45	101.19	102.5	106.32	93.785	97.87	110.41	93.612	94.725	102.48	99.435	99.4	102.7	104.04	105.73	99.021	100.17	102.08	96.636	101.21	96.996	99.04	99.902	95.278	111.68	104.68	102.09	104.84
104.08	101.49	114.01	104.05	107.48	102.43	100.9	109.03	105.32	102.95	104.46	108.75	105.93	106.53	91.717	102.1	103.18	105.92	115.91	108.06	100.98	109.21	110.13	107.81	103.66	106.44	99.983	104.2	103.46	115.22	106.9	103.06	110.49	111.7	101.59	104.72	104.18	108.37	98.715	111.62	101.24	100.57	104.8	108.19	102.58	105	99.12	109.43	103.93	99.594
115.73	109.53	116.39	106.09	119.46	115.87	113.1	114.76	116.95	120.16	113.18	109.87	106.95	116.64	109.33	121.09	123.93	113.16	116.53	111.87	122.42	110.24	112.01	108.83	115.44	110.32	106.11	116.24	110.98	119.91	112.36	104.89	105.39	121.07	109.36	114.6	115.51	122.91	116.74	121.16	116.45	106.71	107.39	119.45	115.23	124.65	112.58	120.89	108.81	106.27
102.14	102.37	107.35	115.71	100.36	110.63	101.81	90.276	99.972	109.84	98.827	105.74	112.13	106.13	107.3	99.522	103.05	104.61	99.811	94.254	102.29	99.135	105.36	103.01	102.52	105.14	102.22	103.78	112.94	105.4	116.17	107.48	97.789	110.81	105.22	100.91	102.74	112.2	108.39	103.16	110.48	106.75	102.14	108.75	101.29	99.204	102.91	102.78	107.75	105.19
104.52	107.65	103.73	100.16	107.15	114.09	107.98	105.66	102.62	99.45	94.726	97.516	112.21	110	109.7	108.57	103.15	107.75	104.04	101.87	113.45	104.69	105.84	108.82	105	98.795	105.32	113.82	102.5	106.25	100.85	100.16	113.91	114.26	101.54	101.93	109.46	108.36	111.28	103.26	101.98	102.29	99.282	108.93	110.23	102.72	107.81	110.18	109.91	101.07
113.39	108.43	109.81	105.34	105.07	101.76	108.94	96.582	110.62	106.87	107.2	98.153	105.16	102.73	107.55	109.25	100.87	104.28	103.6	106.05	104.98	106.3	105.12	99.758	108.8	103.84	102.96	106.53	108.34	105.09	107.03	105.5	110.49	102.51	107.68	98.373	103.25	107	105.57	108.75	103.92	111.9	99.791	95.129	107.34	105.13	109.79	108.09	108.23	96.036
111.4	105.61	111.88	112.09	107.83	111.04	111	106.49	107.4	110.08	98.009	116.24	115.76	116.11	105.52	108.17	115.64	107.5	108.83	107.37	113.09	107.49	103.97	102.93	111.11	110.56	105.98	109.64	112.4	116.27	108.45	115.6	107.01	108.54	110.99	105.25	118.86	114.27	108.77	110.46	114.04	112.43	105.86	118.33	110.51	105.48	103.81	112.4	112.1	113.96
113.75	107.26	109.52	106.55	99.562	107.62	102.63	105.27	110.55	103.97	100.47	110.47	105.76	105.04	109.62	107.39	104.51	107.75	109.95	110.88	100.84	101.75	114.21	107.82	103.22	101.16	100.69	107.57	113.33	110.21	104.54	106.15	108.35	109.47	110.6	110.41	107.89	110.12	100.88	118.11	107.11	109.77	111.45	101.74	107.77	104.88	97.996	103.25	112.85	109.94
99.09	93.133	102.72	100.33	105.68	96.454	103.13	100.34	99.745	101.11	96.844	95.985	97.371	99.251	94.796	95.228	90.148	100.77	106.31	99.83	97.535	107.4	96.142	97.184	97.28	90.173	101.79	97.214	97.292	91.962	99.001	96.968	107.49	97.303	95.911	101.87	102.16	91.824	101.35	101.27	92.75	93.413	91.637	98.727	103.45	99.503	92.911	90.146	103.22	101.04
105.81	101.87	109.44	112.42	124.06	114.49	119.27	116.13	112.17	114.85	111.11	117.02	115.97	112.08	115.01	113.4	118.73	109.79	107.17	115.05	117.27	104.57	113.78	108.65	113.85	114.3	119.02	103.24	112.1	105.35	108.24	103.2	112.48	112.47	106.36	116.98	110.54	113.75	120.58	113.15	108.89	108.91	111.41	110.57	108.56	104.33	116.93	107.67	121.59	111.63
103.53	115.71	114.48	120.98	103.87	116.79	115.75	111.43	109.37	113.1	106.98	106.41	103.28	110.21	109.96	116.89	115.68	103.87	113.45	113.55	112.75	99.329	107.99	114.26	104.13	106.59	112.43	116.21	110.43	116.24	108.27	105.45	112.26	122.48	110.82	112.77	101.89	114.61	115.52	106.63	110.79	106.48	114.67	117.98	113.14	108.31	110.03	107.85	118.44	107.94
96.378	91.334	101.63	101.67	104.74	102.78	101.37	102.75	94.532	106.32	97.027	100.26	98.491	102.19	98.013	103.82	95.76	93.152	102.12	103.1	95.338	97.599	106.59	102.64	95.524	92.59	91.341	98.769	93.889	101.49	96.656	107.99	98.171	103.32	102.98	109.32	100.2	107.25	101.5	91.19	105.64	106.46	106.75	99.072	93.116	107.35	100.73	92.678	103.62	103.69
109.84	111.75	115.82	123.95	106.88	104.82	120.44	109.75	108.05	109.9	109.9	112.1	118.98	115.13	109.95	123.2	109.37	117.93	109.39	103.65	116.76	117.53	116.32	109.07	113.5	116.61	113.71	116.71	106.54	100.49	112.49	109.12	103.63	111.25	108.75	105.27	124.33	101.99	102.52	112.02	113.44	114.67	112.83	106.66	110.55	106.44	118.92	113.28	115.31	115.74
101.92	100.43	96.914	100.15	101.45	99.337	114.88	108.38	97.788	115.3	113.32	105.76	99.233	115.27	102.86	106.39	101.4	100.97	103.72	103.95	99.46	99.062	105.92	107.65	105.33	101.1	102.51	112.14	103.19	107.68	94.631	110.87	105.86	118.3	120.81	110.66	97.575	107.68	108.77	102.95	107.5	96.278	103.56	110.92	113.11	107.98	110.67	109.47	104.68	97.107
112.6	116.12	103.38	114.03	114.74	99.56	101.13	116.5	98.496	108.93	100.93	102.67	107.56	107.98	110.92	100.92	116.21	114.85	100.36	101.77	102.49	97.734	110.29	99.549	103.19	101.57	108.08	101.3	99.835	100.5	112.45	109.87	106.41	103.28	110.45	101.98	111.94	105.37	113.54	103.63	113.78	100.15	104.45	104.72	107.11	103.38	106.84	108.33	100.02	95.698
94.283	101.29	99.652	93.974	107.84	93.389	100.18	97.048	104.66	105.84	96.756	95.904	95.898	101.9	102.14	101.03	100.26	101.17	111.33	103.47	103.02	98.859	108.4	99.139	99.992	104.14	101.89	102.02	98.52	99.527	104.53	95.116	109.09	92.537	104.21	102.72	94.416	100.36	103.64	92.559	99.46	109.26	96.823	105.85	95.718	96.668	96.588	93.466	103.52	110.34
104.09	106.26	99.918	102.93	97.894	109.46	112.24	108.37	111.7	106.95	105.42	104.31	121.44	104.17	101.74	102.01	109.3	104.89	106.7	109.43	106.42	97.573	110.23	108.19	106.45	105.16	103.46	109.55	103.07	108.52	108.41	113.74	104.1	106.55	103.89	112.16	100.8	107.24	104.88	105.79	103.84	97.61	110.94	109.77	98.481	100.64	104.21	108	100.68	101.31
101.21	104.89	105.77	106.35	105.52	112.12	106.88	106.67	105.88	110.9	105.28	108.79	107.65	103.71	105.72	99.491	115.22	106.25	107.53	106.08	112.09	105.07	106.04	100.8	109.13	107.86	105.87	108.81	118.09	99.438	102.67	106.76	105.95	113.49	103.76	108.5	103.49	104.65	105.39	116.82	111.19	113.3	102.54	106.88	113.65	113.68	109.15	106.41	113.36	110.35
107.9	113.62	110.91	101.89	117.9	105.79	108.68	121.16	107.53	111.84	111.11	120	104.98	104.53	108.73	114.55	107.32	117.31	106.1	113.76	111.37	111.96	111.65	117.77	107.11	109.22	107.77	114.12	117.03	110.32	102.25	110.7	116.57	115.4	109.18	107.55	108.12	110.61	113.57	111.65	114.69	101.67	112.76	111.4	100.61	113.02	110.88	106.73	111.82	112.03
101.44	99.805	102.54	110.77	94.524	99.408	107.2	101.42	100.47	100.6	107.18	101.39	100.65	97.177	104.27	96.351	105.7	102.55	95.428	103.36	106	103.67	105.85	106.44	104.41	95.144	97.358	106.68	107.77	99.558	97.665	95.8	104.47	111.41	95.016	99.256	100.8	106.21	98.243	96.865	102.08	97.811	99.03	105.91	100.08	107.3	85.088	106.26	97.247	93.912
117.73	128.03	117.32	118.5	123.47	120.64	119.19	118.07	115.77	115.77	123.16	114.2	120.07	117.11	116.36	123.08	113.76	119.37	123.13	117.3	114.69	130.81	113.36	119.66	111.28	116.39	115.39	113.93	110.6	115.32	125.52	112.96	129.08	111.9	126.81	114.07	109.98	114.05	113.89	118.6	116.4	111.77	111.13	113.69	115.75	120.42	117.91	116.64	124.39	108.83
94.889	103.41	93.433	103.55	95.447	103.94	110.83	103.21	102.18	102.3	102.66	106.75	92.618	101.39	106.33	98.519	102.56	96.677	102.66	98.697	102.36	99.067	95.866	94.886	101.02	96.759	105.21	95.682	98.014	97.752	103.17	98.349	99.181	102.39	99.403	94.7	107.05	103.59	100.15	109.59	95.741	100.76	99.197	97.048	86.544	97.165	101.84	100.82	94.872	96.14
103.54	108.32	106.37	109.13	114.76	108.6	108.76	96.726	102.15	108.4	109.25	107.73	104.79	107.44	110.18	110.96	112.18	107.24	99.785	109.09	111.43	111.73	114.83	107.41	116.52	118.48	109.13	105.6	100.25	109.72	100.7	110.13	112.91	97.946	111.92	103.23	110.99	99.698	110.68	110.36	101.47	102.7	106.35	104.07	110.9	106.24	110.23	107.67	104.21	108.11
106.36	105.43	109.54	105.6	105.99	100.39	100.48	101.31	109.55	104.96	103.49	102.91	113.37	103.84	104.34	101.9	113.9	102.35	112.18	97.818	109.57	107.21	103.78	109.77	105.57	103.58	111.51	101.53	112.26	112.14	107.8	103.66	110.91	101.06	111.89	108.35	100.26	109.8	110.16	103.11	102.36	114.11	105.14	111.14	109.9	101.04	103.23	107.43	116.37	108.18
109.09	108.53	112.63	109.02	115.41	110.37	117.3	104.71	106.58	111.48	108.99	109.74	112.14	111.03	110.59	117.26	116.53	102.16	105.36	105.9	110.89	109.94	111.19	108.97	107.56	113.94	106.65	100.93	113.33	109.23	112.31	110.61	113.14	109.56	105.35	110.43	113.54	106.4	108.51	110.94	105.77	102.72	108.67	102.65	109.01	114.29	108.61	117.74	105.62	106.28
117.38	102.32	110.17	107.65	108.21	109.83	103.62	122.91	108.46	110.33	120.71	111.66	110.22	109.51	108.94	108.36	113	106.67	114.9	116.17	107.29	124.13	119.98	113.4	104.1	102.47	108.92	119.65	107.12	107.64	117.62	115.41	110.14	97.065	106.07	115.56	102.82	106.15	105.41	109.25	99.122	113.87	114.99	107.15	125.47	106.95	112.49	95.684	111.29	111.46
115.95	113.94	113.83	100.73	112.95	108.24	108.6	107.15	108.98	119.84	110.23	114.81	112.02	108.03	104.92	116.39	114.78	107.31	107.38	113.87	111.68	109.24	107.86	110.71	120.04	103.26	118.34	108.84	109.99	114.69	107.71	110.39	115.11	116.1	104.5	104.03	105.85	115.71	116.55	115.5	109.96	121.56	115.22	110.23	108.16	121.51	118	110.58	117.12	112.48
103.27	111.18	106.25	106.08	110.68	110.69	113.72	103.08	105.2	106.17	99.69	102.03	103.3	115.02	104.59	103.62	103.54	106.71	106.4	107.69	110.59	104.61	96.694	102.15	109.82	113	97.91	101.77	98.559	110.66	114.61	99.556	96.139	98.719	98.365	105.14	99.807	107.66	100.38	101.48	102.73	109.37	102.96	102.92	105.54	105.42	108.29	107.65	113.09	105.55
115.72	104.28	112.61	105.89	110.35	111.88	111.32	110.09	109.91	106.36	117.83	111.31	105.74	109.98	116.51	114.56	111.94	106.6	112.01	114.39	118.07	115.35	106.74	109.16	109.07	118.72	112.57	108.25	110.31	105.67	113.77	109.58	115.14	108.91	104.71	111.08	115.73	109.98	115.19	114.19	116.81	112.23	110.14	118.21	105.59	102.89	110.71	113.88	112.16	115.39
103.53	108.63	106.06	109.35	106.51	109.07	104.06	100.26	103.4	110.15	106.43	113.67	108.01	109.68	101.56	106.24	109.75	109.79	112.81	108.92	113.46	107.28	100.76	109.55	95.351	99.453	110.3	108.51	101.92	109.72	99.334	102.14	104.97	107.7	115.62	109.83	105.86	102.97	106.02	109.16	100.22	106.65	103.06	104.85	96.934	107.64	109.09	107.32	100.16	103.43
104.66	102.25	101.47	101.24	98.656	96	103.98	106.18	103.54	102.69	104.14	105.71	105.89	111.8	108.69	103.73	111.08	107.24	105.11	103.53	111.25	111.32	107.59	101.27	100.73	112.01	105.04	98.307	100.87	98.043	106.45	111.8	104.1	111.52	109.43	98.426	110.06	106.58	103	107.84	105.28	105.01	113.07	106.58	105.87	106.08	111.28	102.89	99.475	108.43
107.55	96.843	108.45	111.89	111.18	108.4	95.12	102.04	102.07	101.01	109.19	102.88	98.433	109.34	102.09	102.89	108.75	106.08	108.25	104.44	103.73	106.45	103.54	104.57	98.926	113.77	106.87	104.24	107.55	110.3	110.62	107.7	104.63	109.3	105.94	95.722	106.76	105.65	93.745	102.43	108.95	112.24	98.756	104.23	106.79	108.16	103.46	104.78	98.208	97.992
113.05	101.87	106.63	99.005	104.69	102.21	99.404	107.36	106.96	101.41	102.19	112.4	110.78	110.32	107.01	98.546	99.978	110.91	93.352	105.92	107.02	106.09	106.56	110.82	112.02	114.76	112.75	112.12	103.41	89.419	107.38	100.6	100.2	102.2	109.41	107.13	107.45	111.02	96.526	110.08	99.343	106.35	110.11	106.35	104.59	110.67	109.81	103.04	107.24	113.21
97.641	95.733	105.19	97.097	96.367	100.73	99.163	104.3	102.13	94.637	101.24	101.54	99.796	107.3	106.47	95.468	105.95	97.87	97.809	98.335	92.706	98.144	98.013	101.04	102.95	94.232	101.13	108.59	103.37	105.94	101.26	100.91	90.69	101.67	96.704	100.5	100.02	100.04	95.71	99.299	92.091	105.9	101.39	94.03	110.21	98.427	95.052	96.1	108.61	98.599
102.38	108.77	95.217	111.09	102.42	102.11	96.41	106.94	102.33	101	102.25	101.49	93.258	108.97	94.023	101.33	101.18	99.878	103.7	98.958	90.811	98.662	100.48	96.25	98.225	102.46	106.03	94.526	96.948	105.24	108.64	90.085	108.77	106.72	107.02	104.68	102.73	105.99	93.868	91.954	98.77	99.954	101.7	98.333	102.29	98.633	101.69	98.778	104.1	95.483
104.1	112.8	106.86	111.67	112.63	107.78	108.32	111.4	111.55	108.5	104.24	103.68	111.27	110.08	106.12	116.97	113.47	115.28	113.96	112.62	106.17	112.28	110.28	116.42	116.64	112.14	112.53	120.41	117.97	105.01	111.27	110.92	116.83	109.47	112.08	110.55	116.56	113.37	105.4	104.86	113.88	110.48	113.31	106.79	116.95	113.1	105.55	109.19	108.38	110.95
117.77	113.23	110.05	114.04	106.38	109.2	117.91	119.73	117.21	108.58	110.41	116.35	113.22	110.04	109.26	105.07	106.83	118.52	110.77	119.41	118.21	119.25	108.1	111.4	116.66	105.21	113.52	111.3	119.21	114.83	120.01	112.95	108.27	115.94	104.02	112.91	113.89	110.33	114.03	109.31	108.03	113.18	113.24	108.72	115.17	120.7	112.11	105.82	110.47	109.77
103.38	109.23	115.3	113.04	118.51	110.67	102.92	105.35	108.89	111.02	111.92	104.57	107.47	119.75	110.73	108.78	115.78	106.37	113.71	107.6	115.55	106.28	103.88	108.32	108.82	108.82	114.15	113.97	115.69	111.34	111.72	129.29	110.1	110.43	113.49	107.23	110.9	101.08	108.62	116.22	110.23	109.22	109.73	114.32	113.59	114.29	104.09	115.97	110.28	110.44
115.52	94.289	92.523	106.48	107.36	106.95	109.47	108.95	102.69	106.15	102.9	112.76	114.03	109.63	104.82	110.19	106.42	102.69	109.57	107.84	108.37	105.06	103.5	113.84	107.87	108.24	99.65	108.94	99.561	99.681	105.94	104.89	109.74	103.87	111.39	102.72	111.65	103.17	103.96	99.911	101.31	110.43	115.85	102.68	108.55	113.49	107.69	104.51	115.04	101.26
101.65	105.61	104.26	108.84	112.36	100.69	105.38	103.11	105.02	105.08	108.65	116.28	108.53	108.41	103.34	106.35	98.531	111.11	105.84	112.06	102.13	102.23	102.95	102.51	100.73	104.82	103.41	114.35	108.12	100.07	104.67	108.54	116.91	88.525	107.94	101.07	103.37	101.64	98.417	110.33	103.09	101.84	110.05	108.35	104.5	122.49	99.862	104.09	102.08	107.76
104.02	106.48	101.59	93.787	95.953	103.61	94.48	102.72	96.007	97.532	101.52	96.755	104.12	102.17	103.44	100.82	97.979	92.1	100.83	100.14	92.661	104.04	103.11	103.76	104.11	109.68	103.15	100.27	93.075	103.82	103.91	101.76	98.16	99.916	94.771	112.29	101.37	105.04	106.23	95.377	110.21	101.67	100.94	91.071	107.66	100.1	100.59	101.79	92.969	95.317
105.2	113.47	113.83	103.63	112.95	103.96	114.45	108.42	114.12	117.17	110.68	114.32	109.86	114.63	106.67	113.36	116.18	110.2	110.48	113.84	105.81	118.09	104.46	109.18	105.03	108.7	119.62	108.64	119.92	113.43	111.96	115.11	104.66	116.79	105.4	110.31	107.26	112.15	114	110.06	114.07	110.49	116.09	109.26	108.61	109.72	120	109.57	98.979	113.99
100.79	106.27	107.97	103.41	106.24	101.69	98.772	108.2	93.093	104.36	94.487	96.587	111.09	101.56	100.8	99.158	90.996	103.77	102.9	95.05	103.42	98.505	108.3	100.19	99.179	102.64	102.71	96.893	103.79	107.59	102.03	100.77	86.13	94.427	99.145	104.83	101.06	95.16	90.483	93.64	98.994	96.73	100.99	99.146	107.21	95.369	104.05	98.861	100.67	92.271
119.25	118.67	100.81	109.82	109.43	122.39	110.61	102.53	116.37	117.91	113.85	114.76	107.56	113.21	100.39	119.44	112.59	107.63	104.26	112.52	108.94	111.16	111.17	114.06	106.37	119.14	116.19	126.87	114.85	106.73	104.36	119.85	104.33	109.5	112.85	105.05	114.27	120.47	117.76	110.6	113.31	115.9	107.58	117.33	110.42	114.42	128.36	105.96	103.21	109.73
100.02	102.37	102.67	99.012	104.08	103.24	102.42	98.433	106.69	104.79	105.48	113.65	108.12	98.665	116.17	99.516	111.96	108.31	106.6	99.069	110.67	101.84	101.76	111.59	106.4	101.83	105.75	109.73	99.07	97.174	107.56	95.525	98.668	102.81	104.07	104.57	94.086	107.81	107.66	105.14	101.62	98.759	107.33	110.07	103.09	100.39	103.68	101.51	101.76	108.25
99.812	106.48	112.99	107.4	104.64	112.53	106.14	94.845	111.02	101.79	110.61	115.32	103.68	112.88	108.19	107.67	104.8	103.88	101.27	108.38	110.23	106.44	110.91	111.84	106.81	106.7	105.18	107.75	101.08	106.5	108.39	108.01	113.55	100.15	107.48	104.48	108.48	109.74	102.29	101.58	102.68	108.54	107.75	114.75	104.27	109.98	107.67	110.02	102.43	109.4
97.077	95.571	101.41	84.823	101.74	100.29	96.994	99.26	111.71	96.823	98.562	99.967	106.4	85.921	102.73	106.72	96.465	103.46	104.24	97.756	104.76	108.51	102.73	114.12	96.032	97.498	102.47	110.37	98.102	95.012	103.47	100.22	99.563	105.56	97.072	110.2	92.972	103.72	92.135	114.46	107.07	94.662	104.34	96.817	110.71	101.28	99.956	97.763	102.93	101.81
110.32	106.97	102.75	111.08	102.37	106.83	99.961	107.42	104.55	104.81	102.3	111.25	103.94	104.05	105.16	103.09	106.34	106.42	107.06	116.06	107.26	107.57	104.06	98.778	104.32	101.76	108.96	117.81	107.83	99.045	100.66	102.46	105.84	104.98	110.62	102.87	106.19	105.81	110.42	108.6	120.07	104.68	111.95	105.5	105.8	109.76	102.1	104.29	111.05	109.44
115.61	109.97	108.06	111.7	109.43	108.68	109.18	106.58	118.18	117.14	114.97	108.36	114.98	106.77	108.98	111.6	112.6	102.2	104.12	114.61	109.07	104.64	106.25	112.25	114.97	112.89	115.02	106.81	112.97	107.15	110.61	111.41	118.07	105.81	110.41	107.13	102.95	111.78	110.69	107.45	104.26	104.93	110.7	108.6	108.47	106.07	114.08	108.59	120.17	102.31
108.77	107.38	104.13	109.93	111.01	100.87	104.33	106.34	96.145	102	107.95	109.59	111.57	108.8	103.15	96.618	94.972	103.4	112.49	103.87	102.82	101.57	110.7	105.32	106.08	112.61	110.3	101.57	102.38	110.36	109.63	112.34	106.2	90.774	103.12	113.8	117.92	100.25	100.82	109.98	106.4	107.94	106.11	109.06	109.48	103.96	108.8	107.13	105.2	100.32
104.91	116.08	100.55	97.339	100.95	102.54	103.77	110.89	105.39	114.04	95.732	103.51	104.36	107.97	109.45	108.87	100.53	99.156	107.69	110.13	104.91	97.651	100.89	104.37	104.14	110.55	106.46	103.14	110.35	99.871	106.17	104.51	98.124	100.4	106.03	103.43	100.15	108.17	108.1	103.13	114.77	105	108.66	106.73	99.013	108.03	105.24	104.39	100.75	105.91
97.888	103.93	103.31	97.218	103.74	100.53	101.78	111.62	104.77	104.79	96.236	107.45	101.74	103.47	110.42	113.8	104.19	103.06	118.65	101.44	99.065	101.81	97.738	104.75	103.1	100.92	102.17	107.16	103.78	101.76	108.42	107.74	104.68	99.004	95.363	115.14	100.62	110.76	96.829	102.82	116.54	107.85	105.4	109.51	99.064	108.17	103.62	104.24	104.57	106.6
96.155	108.42	98.69	97.616	103.39	103.03	102.79	108.65	98.714	105.15	99.919	109.54	100.81	105.49	102.07	100.79	95.502	107.84	99.85	111.39	104.34	101.59	103.4	99.848	107.2	99.554	100.08	99.077	99.423	98.153	96.792	96.844	99.227	100.57	99.544	99.98	105.33	101.26	103.96	102.43	98.668	105.42	97.898	105.8	94.222	98.566	104.76	97.813	97.811	93.18
110.61	108.69	99.63	115.05	102.36	100.65	108.73	111.5	104.6	108.14	90.409	113.23	98.209	105.3	112.72	110.62	104.34	107.02	101.12	109.29	112	107.74	108.84	98.247	108.69	108.39	98.075	105.88	104.99	107.99	102.11	96.943	103.63	105.76	104	105.31	101.81	108.76	100.85	103.83	100.46	102.14	94.6	103.5	112.97	101.36	89.205	107.14	95.764	116.5
108	101.48	102.61	101.11	105.42	113.33	105.31	109.41	103.06	107.58	108.09	111.95	102.32	108.58	106.39	108.42	113.71	104.69	106.92	103.49	112.16	102.05	108.12	103.45	101.31	108.31	112.48	107.64	107.12	114.62	109.66	107.47	106.26	100.42	97.904	106.79	98.783	104.84	108.78	107.71	98.739	105.42	98.054	101.56	99.648	103.44	114.26	112.18	107.21	112.33
112.06	112.61	114.33	100.79	115.24	106.44	110.11	109.78	108.41	108.18	103.9	101.29	108.86	109.99	110.2	102.11	118.94	112.18	111.21	112.34	108.95	107.1	108.26	108.12	107.39	100.5	113.2	110.28	102.4	112.43	110.97	112.86	107.65	104.77	103.54	106.33	113.41	103.33	115.68	103.09	115.08	108.64	110.56	106.11	116.46	112.96	107.9	108.65	99.113	110.19
107.17	111.56	105.5	102.43	108.27	103.32	108.1	105.24	106.73	109.87	111.23	101.7	102.93	91.018	99.852	106.85	102.76	103.77	104.05	103.02	104.94	96.649	110.12	104.79	110.4	109.35	107.5	108.29	111.39	105.62	112.55	102.02	104.05	111.66	99.908	98.518	98.724	103.5	102.6	105.56	109.62	104.79	114.68	106.76	103.54	104.92	103.81	104.55	105.6	103.51
104.2	108.76	99.724	95.284	105.25	92.263	102.62	100.38	105.76	111.16	102.32	91.667	99.029	99.513	89.852	106.26	107.51	95.934	108.08	97.868	112.44	92.28	96.042	101.87	104.74	105.04	104.87	101.29	99.53	103.14	104.95	103.57	98.976	90.525	96.863	106.14	95.326	106.07	99.421	106.77	96.84	101.45	97.36	103.15	99.588	97.874	100.95	103.32	102.18	111.47
111.42	100.24	106.14	110.15	99.344	102.14	103.06	105.03	101.23	107.03	105.65	107.35	111.58	113.74	115.07	103.75	117.22	106.48	105.14	103.35	105.71	107.86	95.45	106.31	110.35	103	108.79	107.32	112.11	106.59	108.28	106.01	112.67	106.91	112.79	109.38	101.39	101.97	109.21	106.45	96.096	99.844	102.16	108.72	102	116.52	107.93	110.89	108.34	109.51
111.28	105.13	99.86	113.05	106.04	103.69	105.7	108.14	108.22	105.15	106.1	102.36	98.45	113.01	106.15	104.9	109.61	107.98	104.76	106.16	100.2	101.87	110.81	101.6	104.25	104.29	108.54	106.42	107.18	109.73	104.48	103.25	107.88	108.43	101.92	102.6	105.07	101.51	105.79	102.98	103.77	110.13	105.29	97.956	102.9	115.27	109.02	96.459	109.6	118.45
112	105.46	106.25	112.27	103.46	113.14	104.33	93.415	102.87	106.19	110.14	112.11	104.59	100.4	104.42	106.02	113.06	99.36	104.44	96.442	96.848	110.98	105.07	113.96	109.36	110.04	103.48	98.557	102.45	108.26	104.5	107.29	96.462	102.72	109.43	109.94	97.001	104.59	112.71	108.63	107.35	114.17	98.317	92.423	101.97	96.129	108.72	107.26	100.19	109.24
102.59	112.37	102.34	112.82	107.09	117.28	100.28	99.863	102.08	106.7	95.903	103.82	104.43	99.483	102.53	108.43	94.798	105.51	109.47	100.68	105.05	107.28	118.24	109.26	102.01	110.47	106.97	104.2	109.37	103.72	109.16	105.74	101.48	103.97	107.07	107.99	103.08	97.131	105.93	112	96.73	94.591	115.84	106	101.11	110.96	112.34	102.36	100.04	112.7
109.49	118.41	112.56	107.42	114.01	109.96	106.87	122.63	119.49	111.31	103.35	114.28	106.56	106.87	100.37	103.86	125.1	116.1	117.05	113.93	110.85	100.05	111.89	112.53	106.66	109.97	115.72	108.97	103.18	115.6	109.08	102.82	108.23	107.69	120.57	114.36	113.35	120.74	117.37	115.44	113.84	117.58	111.65	111.53	112.89	108.45	114.67	112.31	104.02	115.58
105.03	124.59	118.08	110.37	105.47	120.81	111.15	115.11	114.91	109.08	105.52	110.48	108.88	113.71	112.99	108.15	109.38	108.38	117.72	114.59	115.06	104.84	116.82	104.72	114.12	111.63	108.64	107.64	117.87	109.33	109.27	111.63	114.17	104.83	113.05	122.54	106.14	114.09	116.17	114.86	103.62	114.23	111.2	112.66	104.99	118.66	105.56	117.79	121.1	110.14
95.07	107.9	110.1	99.348	101.4	110.04	107.93	108.7	97.12	99.022	103.55	108.75	114.28	105.15	105.25	96.334	105.41	105.78	109.56	109.94	111.08	108.85	109.19	104.49	104.4	108.81	105.54	98.194	93.503	112.84	108.28	100.79	97.905	98.97	97.539	102.82	110.5	101.36	103.26	111.01	107.85	101.36	106.87	110.85	119.81	109.02	113.52	98.402	113.68	108.57
111.36	115.33	115.42	113.89	118.95	118.05	105.95	101.74	109.91	112.85	105.59	106.2	109.5	107.87	115.28	107.05	106.51	98.724	110.71	115.97	112.63	107.56	112.32	108.75	114.64	127.67	103.7	113.32	117.02	112.95	115.19	111	119.24	113.75	103.41	112.22	110.38	114.73	109.83	104.83	105.15	112.2	105.67	115.69	112.62	110.29	108.79	106.04	112.55	118.15
104.52	98.758	100.74	101.02	104.37	111.6	102.72	107.91	99.037	110.6	102.2	104.93	107.01	106.15	115.07	104.58	94.449	104.77	108.67	99.306	101.27	110.17	118.65	104.61	114.06	100.63	106.73	112.88	105.42	97.557	104.93	102.25	112.47	105.02	114.12	100.88	96.293	102.32	109.32	104.86	107.14	110.5	110.17	110.8	96.321	106.61	96.837	104.14	103.29	109
111.11	106.98	103.92	109.87	102.25	118.71	109.72	99.575	108.44	101.73	109.56	100.02	102.43	111.22	110.7	104.71	106.94	105.34	116.73	108.91	105.35	104.98	99.227	96.061	110.2	101.89	113.04	108.62	108.44	112.02	115.26	106.82	104.61	112.31	104.2	104.7	106.47	96.249	99.272	112.23	102.21	105.27	110.3	102.47	117.31	110.51	105.7	101.72	105.46	99.845
106.15	103.66	112.02	93.767	114.16	103.38	107.39	112.47	101.23	105.3	98.916	98.083	104.48	110.98	107.25	108.27	100.22	99.494	111.06	96.406	98.259	100.76	107.63	111.24	108.35	95.447	106.9	103.46	100.11	112.65	104.58	103.43	104.85	98.64	102.95	113.93	96.167	110.19	108.68	110.63	104.9	105.06	102.42	106.61	101.47	107.59	102.66	102.77	105.23	112.82
101.64	100.87	107.4	104.64	98.345	102.5	107.92	116.47	104.17	103.55	113.99	101.74	108.61	108.62	103.4	115.72	105.97	118.38	104.11	106.01	111.92	111.38	104.88	102.53	110.36	109.71	99.852	106.03	103.87	104.48	111.82	107	105.58	99.583	103.87	107.19	111.07	103.39	110.19	104.9	98.466	108.85	110.6	112.68	104.47	101.67	103.11	99.785	104.4	104.05
101.48	108.38	101.46	108.22	96.258	101.27	101.56	104.93	107.26	104.44	102.42	111.07	102.61	104.29	104.94	113.41	116.23	104.14	99.834	104.31	103.21	109.04	103.35	109	109.44	94.392	113.17	105.31	101.91	107.87	110.4	105.45	103.52	118.07	106.76	110.26	107.34	111.44	106.82	96.666	104.96	111.26	105.77	116.22	110.53	104.73	106.03	107.72	106.61	109.56
109.7	114.11	116.62	111.22	106.54	111.56	118.14	106.37	110.44	101.58	106.48	107.8	116.84	111.72	109.41	105.6	114.28	115.99	105.68	109.35	109.43	107.78	116.91	102.62	121.36	116.31	111.57	100.52	109.14	105.06	99.414	124.86	111.42	107.31	99.11	113.88	104.24	110.58	119.45	116.37	111.48	115.82	103.19	112.82	111.14	116.8	110	121.44	111.78	113.18
107.92	120.23	117.31	105.93	102.32	114.33	114.03	116.09	113.39	102.98	119.74	113.54	111.2	119.14	111.93	109.58	105.05	103.47	113.04	117.22	116.44	113.98	113.46	117.52	119.62	114.71	107.7	110.16	104.93	116.43	114.08	113.67	106.96	113.4	117.34	111.6	111.88	116.3	116.27	113.01	111.41	112.25	113.69	112.18	116.13	104.97	107.08	112.72	113.88	114.87
114.7	115.58	102.56	99.711	109.62	113.3	109.06	103.25	100.36	102.46	117.02	110.25	101.62	114.43	111.19	112.66	107.06	105.83	116.83	111.42	101.1	104.92	110.49	108.43	108.23	95.749	106.32	107.51	105.96	112.25	111.54	110.55	103.9	105.48	110.03	98.126	102.35	104.29	106.28	104.09	106.25	105.24	114.01	112.89	107.19	105.76	101.15	105.21	100.27	103.68
106.92	111.97	102.34	109.97	105.77	104.08	100.52	89.696	100.41	99.667	101.54	101.36	103.59	97.049	109.99	94.257	107.93	89.518	97.418	105.4	105.63	98.397	92.638	103.14	103.34	110.5	109.19	101.66	102.09	110.32	103.94	99.068	97.884	111.79	102.59	100.83	109.23	104.1	104.96	103.16	105.26	96.552	116.25	106.07	104.92	106.89	105.81	98.89	105.14	100.04
107.79	99.668	105.62	107.51	102.95	92.322	102.71	102.01	98.886	99.981	96.793	96.072	105.35	102.47	103.08	104.75	109.12	103.74	97.935	102.48	106.45	104.19	93.404	110.87	103.93	115.34	98.954	105.86	107.43	103.38	100.74	99.425	95.275	101.62	105.93	111.68	103.58	105.96	101.11	107.32	106.86	105.91	98.353	105.28	98.268	108.88	101.79	108.28	100.7	107.37
111.5	117.95	113.04	114.2	120.47	111.97	111.9	103.82	108.91	107.17	103.46	119.55	124.18	111.27	112.01	113.78	99.015	119.16	115.18	114.07	109.07	117.88	111.06	114.25	113.06	109.79	110.5	114.62	112.27	109.91	112.68	111.3	112.05	107.84	103.7	108.75	109.58	113.61	112.52	107.6	107.28	112.61	105.4	109.08	113.5	111.2	109.64	122.42	116.68	108.67
115.28	95.056	99.888	104.65	90.259	110.95	103.81	93.571	100.72	98.839	102.25	97.103	102.56	107.07	101.83	99.208	87.727	92.073	98.708	100.24	101.44	93.58	97.087	98.601	105.75	98.715	94.025	97.394	99.427	109.34	103.83	103.14	101.27	105.06	107.64	102.65	100.52	105.04	100.59	90.719	94.192	102.37	93.297	102.06	103.46	100.78	102.31	102.79	95.832	102.38
113.5	103.65	106.96	101.64	98.71	112.83	107.88	105.19	110.78	106.74	107.16	101.23	105.13	111.76	114.31	110.47	113.7	114.53	106.85	103.34	113.67	111.23	113.19	112.64	119.04	113.6	110.39	110.48	96.925	106.47	102.27	106.11	103.16	113.13	104.29	108.32	111.97	114.17	108.01	109.29	103.37	104.38	119.12	103.62	111.77	108.19	109.82	115.34	112.42	122.22
103.42	109.27	109.76	97.53	111.1	105.41	109.21	110.23	108.94	103.98	108.92	101.9	93.871	94.505	118.41	98.945	106.92	99.634	107.93	105.86	103.6	109.53	99.481	105.78	104.5	103.33	104.27	114.08	106.05	108.27	98.154	104.15	96.393	108.75	108.26	107.65	103.35	99.32	121.12	105.47	96.185	107.7	104.67	104.63	117.65	99.6	106.13	108.91	109.9	107.24
99.009	98.688	103.07	98.196	105.74	96.225	102.4	97.149	95.706	98.253	105.42	106.26	105.51	101.54	96.681	104.21	96.803	101.97	99.878	111.05	99.82	109.42	99.442	96.781	95.649	97.299	96.495	98.231	98.421	100.65	105.23	104.37	96.521	105.19	102.41	100.05	89.737	102.6	101.61	89.407	100.42	98.719	108.55	95.721	97.932	105.05	105.87	98.387	99.998	105.12
96.051	108.58	107.81	110.02	108.51	94.932	103.98	103.95	112.14	101.45	104.08	104.59	110.21	97.732	107.98	104.71	103.75	110.48	99.208	107.2	98.714	98.558	107.85	104.05	103.83	109.03	103.58	103.56	103.96	107.24	104.04	104.54	114.42	110.56	110.96	98.884	104.89	108.33	110.6	101.81	102.52	95.924	108.88	100.33	106.85	103.71	98.387	102.51	100.71	103.97
107.5	98.636	111.68	111.5	106.47	106.23	107.84	97.94	112.42	103.47	100.87	102.1	106.04	104.61	95.032	106.4	109.73	110.02	110.39	105.69	111.05	102.54	105.25	100.78	105.38	107.76	105.89	104.84	111.29	107.35	106.73	107.34	114.36	110.11	109.14	113.92	110.61	108.07	104.44	114.98	103.45	101.55	99.094	108.96	108.65	111.76	114.77	102.28	114.6	98.362
102.93	115.67	105.59	96.6	109.62	113.46	106.33	105.3	100.12	109.19	102.71	91.091	104.95	105.24	106.44	101.44	106.19	105.68	106.47	104.93	102.77	105.48	108.89	112.96	105.04	103.27	111.32	108.73	100.28	106.37	106	113.63	106.06	105.8	106.58	113.1	105.95	111.87	115.89	107.59	99.194	95.307	108.48	109.74	107.1	115.7	114.11	112.05	113.15	99.603
98.878	96.29	105.98	98.762	88.235	99.985	95.676	104.53	101.16	91.159	101.49	98.683	89.463	97.373	97.489	103.42	99.434	94.164	101.04	95.273	96.726	95.234	102.43	111.17	94.678	91.637	105.18	105.69	102.6	94.253	99.849	102.84	103.18	97.942	102.33	100.09	105.24	94.368	101.45	101.84	103.14	99.289	88.244	95.983	102.32	112.38	108.55	99.686	96.691	95.159
106.99	105.63	110.38	108.69	107.74	102.72	117.55	108.64	108.52	114.62	112.32	112.31	103.92	115.37	111.94	107.66	107.91	110.23	104.1	115.49	112.77	117.57	110.65	127.71	100.91	105.52	117.8	105.11	121.26	123.88	119.73	106.19	107.39	112.01	109.05	117.21	101.06	111.87	110.3	111.52	117.57	108.51	115.75	112.25	107.32	114.69	110.09	103.73	115.52	110.92
109.84	112.84	120.23	111.84	104.81	102.12	108.75	111.69	103.35	107.66	108.47	109.19	110.84	108.13	115.68	102.71	119.41	110.14	111.61	107.67	118.69	111	111.26	111.17	107.64	107.6	109.63	117.98	108.31	105.16	118.04	110.92	105.88	115.54	99.527	110.73	108.06	114.49	109.02	107.54	101.75	105.69	113.55	111.42	109.32	114.61	115.88	110.89	107.55	102.82
103.46	99.776	113.53	98.576	113.01	102.52	98.702	109.64	107.42	107.8	100.14	108.85	101.54	97.253	112.26	97.436	109.21	105.64	113.39	102.52	98.823	110.23	104.32	104.07	108.42	108.3	99.212	109.49	109.64	94.783	110.22	98.508	101.56	108.02	102.35	96.544	103.74	111.56	100.74	104.98	102.98	102.8	102.27	108.44	102.99	120.79	107.2	109.25	109.66	100.81
110.01	103.68	98.963	110.76	100.5	102.6	117.67	103.77	100.47	111.58	106.27	104.41	105.45	114.93	104.59	101.7	99.351	104.06	106.65	110.53	106.66	110	99.963	106.66	100.98	98.168	102.89	105.84	101.13	111.32	111.84	112.08	106.02	106.83	103.85	109.7	110.11	98.815	110.17	106.39	109	104.68	109.3	105.19	109.58	112.67	110.84	112	110.28	103.7
107.1	112.65	113.76	120.65	120.31	116.23	116.29	117.26	118.87	118	115.46	125.33	114.32	118.93	123.3	111.52	108.87	117.92	114.82	114.61	125.56	117.9	118.59	115.84	122.43	119.3	114.1	114.35	118.63	120.68	114.26	124.7	120.18	120.18	121.07	113.66	117.23	112.74	111.75	118.8	123.75	114.19	119.17	119.19	118.1	126.8	119.3	111.23	121.42	115.22
115.03	101.71	106.77	105.81	95.756	110.6	101.29	103.03	110.45	110.28	101.47	110.56	112.64	108.33	114.9	100.7	107.89	107.19	111.7	101.12	106.5	106.23	104.66	107.59	102.9	107.75	106.97	112.64	103.16	104.15	110.46	105.08	109.26	110.12	94.979	102.89	109.85	109.11	106.85	115.55	109.22	107.06	109.76	106.09	108.44	112.8	102.35	100.39	117.67	109.8
107.67	110.26	107.77	104.45	104.1	109.86	100.76	108.7	104.37	102.55	103.35	101.47	108.75	112.11	109.95	115.69	109.3	112.3	111.72	114.03	113.74	105.85	110.34	114.42	102.4	112.3	120.84	105.67	108.94	116.34	107.83	105.86	113.2	114.47	113.96	117.04	111.16	102.72	106.44	115.89	114.51	109.3	118.49	110.3	113.9	124.31	116.71	114.92	115.79	105.65
101.94	112.36	103.89	106.35	106.49	105.94	104.53	104.38	114.48	98.447	111.01	107.59	106.59	113.62	110.23	109.75	106.86	113.29	111.43	103.4	108.51	104.1	97.572	103.83	104.78	108.94	103.63	104.78	105.4	100.57	104.68	110.05	106.34	111.49	106.58	109.4	109.88	105.47	105.96	104.42	109.61	118.08	99.332	99.997	107.65	102.57	110.98	107.74	108.23	100.96
100.45	106.84	110.88	107.99	111.33	107.04	106.36	111.76	108.99	119.81	109.01	100.22	107.36	99.305	111.93	95.324	105.74	98.656	101.51	108.77	108.03	113.51	98.727	115.41	95.097	100.95	111.22	103.58	102.51	104.09	100.37	102.83	97.743	110.82	97.277	104.15	118.53	105.72	100.21	94.708	114.45	109.57	113.52	105.2	106.44	114.43	109.84	107.47	115.73	108.1
105.99	102.66	116.06	99.792	101.5	109.94	99.688	111.03	109.1	111.12	111.51	98.858	112.39	111.91	103.62	104.57	97.093	107.57	104.07	101.56	103.11	103.44	102.92	104.51	105.85	108.81	103.58	110.49	105.39	110.67	98.325	103.49	103.3	107.83	107.42	104.03	104.47	108.18	108.99	99.313	103.17	104.84	109.85	104.26	103.73	106.57	105.18	109.39	106.53	104.35
107	106.77	102.86	94.726	95.474	98.574	105.06	106.96	109.75	101.04	99.301	107.06	100.65	101.04	95.78	100.35	99.134	98.742	99.268	110.57	102.35	106.08	106.81	110.31	102.84	107.54	104.78	104.48	105.44	108.52	104.76	108.63	103.17	111.89	104.85	108.56	105.55	100.61	112.89	106.98	102.52	109.24	112.42	107.81	103.69	104.81	107.08	109.5	102.11	106.79
100.44	101.01	111.13	106.08	108.33	96.393	105.18	103.23	97.19	109.14	111.56	106.52	108.45	105.29	106.01	104.38	98.98	100.96	97.629	109.93	110.07	110.58	103.46	103.56	106.23	100.87	95.155	111.2	108.33	99.513	104.52	108.83	106.09	104.11	106.24	100.74	101.35	107.87	105.07	101.59	104.6	116.18	110.63	108.42	105.76	105.82	101.4	100.88	102.42	95.86
108.12	107.3	111.42	104.04	109.27	101.99	106.07	102.88	103.37	108.47	116.39	111.22	105.8	109.41	110.17	108.11	103.12	109.52	98.904	105.91	105.62	111.21	106.58	107.41	105.79	109.49	110.15	109.27	110.32	108.73	112.86	100.54	108.2	102.34	109.56	104.09	118.23	107.54	110.11	116.34	108.11	109.11	109.76	106.63	107.73	106.09	105.61	103.87	108.3	108.84
112.6	106.23	114	103.52	100.54	106.4	100.17	107.08	108.5	109.45	103.38	108.08	97.185	106.76	99.105	110.17	114.03	110.37	109.98	108.25	100.21	107.18	108.5	110.61	105.79	104.33	109.43	101.83	105.74	106.47	110.56	110.53	104.27	105.66	96.375	108.69	109.97	109.76	104.11	99.059	101.9	108.68	105.24	110.2	109.33	107.2	108.61	101.99	108.56	102.78
119.69	112.93	116.56	116.39	115	116.55	115.14	118.42	120.68	122.01	107.34	111.01	111.33	117.86	108.53	115.17	112.88	106.88	114.59	120.33	119.61	110.56	101.57	104.49	104.41	117.54	111.21	109.65	105.46	109.12	112.3	103.68	105.56	111.07	115.54	109.24	107.96	119.65	110.04	103.03	107.82	106.48	107.31	109.41	105.85	108.45	102.87	110.17	105.7	105.2
107.91	104.76	110.2	108.8	103.65	100.67	106.49	100.81	110.55	107.81	111.45	110.42	106.89	108.5	110.31	117.87	113.66	112.55	102.81	109.89	107.69	105.82	100.38	98.464	106.31	92.589	102.06	102.8	102.48	108.01	110.96	109.87	108.02	108.24	108.16	100.26	107.88	107.11	106.59	108.4	106.32	107.6	105.91	104.09	107.52	104.23	95.58	108.4	105.2	95.958
110.93	103.31	115.99	102.76	110.8	103.34	108.44	109.66	103.47	106.7	117.73	98.8	111.3	105.37	109.18	112.24	110.89	99.4	108.32	99.3	108.26	106.7	107.78	105.42	104.15	96.462	103.59	104.71	103.12	103.44	106.77	108.99	99.044	101.77	111.07	112.33	108.77	110.54	103.17	108.94	113.95	101.5	105.22	102.98	107.65	109.73	110.04	113.44	108.7	104.57
109.85	98.863	115.41	109.81	118.88	107.43	109.74	110.27	112.39	114.1	116.33	111.12	109.66	109.36	108.06	119.01	112.83	110.88	110.82	116.26	117.65	119.13	112.97	119.18	106.22	111.64	118.67	112.21	113.57	114.6	118.74	106.48	109.08	103.14	116.02	119.87	114.18	102.23	119.65	116.03	108.69	115.11	99.432	114.64	114.9	103.82	108.07	109.48	112.42	114.54
121.07	121.49	113.62	107.38	115.87	120.08	115.07	114.87	104.02	109.08	109.43	104.71	122.99	112.81	109.6	116.4	111.13	108.47	113.04	119.95	105.57	115.81	116.57	116.82	113.81	121.29	110.95	108.43	106.33	118.58	106.17	108.87	108.78	107.1	118.42	108.96	115.04	114.92	108.54	104.26	103.09	111.58	109.2	113.57	121.1	114.08	120.25	109.7	115.79	110.73
116.3	101.68	103.17	107.39	99.997	97.81	107.69	116.3	101.41	105.91	105.76	107.14	105.94	112.87	104.58	98.612	104.53	108.46	101.69	108.95	104.99	102.92	99.405	103.43	104.08	111.56	113.86	100.21	107.44	100.17	104.97	96.604	101.67	101.22	95.03	106.25	103.14	110.58	101.34	104.64	105.87	105.91	116.87	98.741	98.587	110.35	111.99	106.05	104.98	105.46
109.4	106.98	103.45	108.84	109.11	103.64	104.64	110.14	100.07	105.44	101.37	105.64	99.049	105.16	108.61	109.34	101.12	111.92	99.901	114.38	102.24	110	105.64	106.32	103.01	103.57	101.48	100.79	100.81	104.81	102.57	106.69	107.09	105.1	100.61	104.99	102.06	107.08	113.91	107.45	109.66	110.66	103.75	103.65	102.05	102.36	99.276	100.05	110.93	98.705
111.66	111.11	109.55	114.01	115.05	113.35	111.4	107.96	114.4	116.34	111.9	105.12	106.49	113.06	106.78	110.42	107.37	104.96	105.35	108.02	113.63	105.99	122.44	109.23	114	105.85	116.61	110.85	109.35	107.28	123.27	116.27	112.76	107.49	110.1	113.24	106.93	111.69	109.51	106.91	110.19	117.29	108.82	100.28	112.89	116.09	116.29	95.402	106.67	106.81
99.823	118.95	106.29	118.07	103.84	111.65	101.18	100.83	100.56	103.64	99.785	102.4	111.94	98.367	110.32	106.84	99.678	112.17	107.07	98.691	114.25	108.64	104.83	98.162	107.46	106.65	116.92	115.12	104.45	97.286	107.33	104.31	110.08	110.08	99.448	105.9	106.06	110.36	97.256	109.16	92.628	114.69	110.12	103.64	103.12	103.5	102.98	99.062	106.55	110.9
108.06	98.904	98.057	106.89	99.235	97.898	110.55	100.16	97.104	105.37	96.146	95.7	109.54	102.44	103.77	97.468	102.03	91.32	101.25	95.136	95.954	95.912	99.217	104.73	94.973	109.69	104.81	89.497	95.607	103.04	99.357	99.731	100.41	101.71	107.48	93.997	99.449	98.745	99.978	100.42	102.46	95.157	99.167	104.08	109.13	97.45	105.99	97.438	95.8	104.67
103.32	94.471	100.28	95.636	112.29	93.762	93.626	106.01	92.396	105.48	97.924	94.682	109	112.78	96.042	100.68	98.8	108.84	99.322	103.09	92.073	102.63	100.66	104.95	93.716	99.155	104.61	103.36	102.69	94.743	94.558	108.57	97.613	101.6	90.187	101.64	110.92	99.398	109.4	95.494	113.87	103.77	100.1	98.285	97.274	98.156	100.87	110.35	106.61	107.74
108.22	102.98	106.02	93.628	111.85	110.41	104.82	109.88	112.14	102.77	104.93	108.86	100.75	105.02	107.4	105.1	107.43	106.14	106.1	106.4	105.05	113.78	107.29	100.46	99.224	107.41	117.3	110.08	103.66	100.22	111.24	107.16	107.21	106.72	101.94	104.15	107.56	113.4	105.71	110.7	104.1	107.07	112.17	106.12	103.05	110.81	110.48	105.63	107.06	106.51
105.26	100.16	109.93	108.59	110.69	108.82	107.68	107.22	108.49	110.9	104.07	105.76	118.09	103.53	107.3	108.09	102.3	104.14	112.78	106.43	107.64	102.42	116.13	107.05	108.03	107.46	104.57	110.47	108.88	110.89	106.84	104.93	103.37	101.73	106.73	104.54	102.78	108.21	106.65	112.08	103.94	107.38	104.51	109.44	111.69	103.57	102.94	101.39	108.18	107.63
99.984	106.73	104.58	99.158	104.67	112.39	98.011	107.33	96.316	107.55	106.66	112.11	102.23	104.71	104.31	106.39	105.66	102.43	118.05	109.08	111.7	106.27	105.68	108.31	112.35	109.54	100.72	99.519	113.9	104.53	94.82	108.15	105.62	98.847	107.85	113.77	105.58	110.23	111.68	97.52	99.087	101.19	106.01	107.89	112.28	104.92	105.78	108.2	112.34	97.908
109.06	96.929	108.37	101.98	106.27	107.26	101.95	105.13	99.634	98.556	97.985	108.61	98.372	98.787	117.47	108.3	102.31	114.67	103.79	102.73	103.81	104.15	100.06	109.42	101.22	105.01	112.11	101.39	108.3	104.55	106.95	100.45	100.27	110.01	108.08	109.07	107.8	94.188	106.84	114.72	102.2	104.5	109.41	98.856	107.61	101.19	103.09	108.93	105.32	105.58
110.12	98.072	107.23	96.532	102.89	100.19	106.87	108.43	104.58	110.64	107.15	99.394	102.58	104.32	98.018	109.16	105.22	108.14	101.21	110.08	110.83	105.83	101.84	102.04	94.326	105.51	104.52	101.3	103.57	106.28	106.21	101.39	105.2	105.59	111.65	98.662	104.25	92.629	105.82	104.7	103	112.62	95.408	105.87	104.63	105.1	104.51	109.28	109	101.99
110.14	98.672	101.85	108.23	107.16	110.89	96.384	100.73	97.526	108.24	113.52	104.35	106.97	110.16	100.88	107.47	99.704	109.27	107.71	108.58	105.82	108.08	96.167	100.79	106.65	96.013	99.982	108.77	113.42	113.46	110.7	103.87	115.05	108.02	109.75	110.07	105.53	107.75	101	94.305	108.02	99.375	108.6	95.451	106	109.27	104.13	110.01	108.83	108.41
107.88	113.6	107.53	115	109.04	112.21	111.87	107.02	110.14	113.75	111.48	111.04	117.23	112.76	118.36	106.28	116.94	111.01	101.56	119.76	107.63	107.11	117.89	109.97	105.92	116.53	112.34	100.81	107.17	111.42	115.32	110.78	109.19	114.46	117.41	109.21	105.47	113.09	106.01	109.53	117.33	105.38	113.86	110.23	116.83	113.63	113.56	118.25	100.91	112.44
103.9	107.48	109.58	104.81	101.19	103.69	97.274	100.62	103.18	107.54	108.27	101.89	96.35	110.12	105.42	99.057	111.77	107.64	111.72	108.44	105.49	96.377	112.68	101.8	105.75	99.536	108.41	102.56	102.95	100.05	100.2	113.57	106.91	89.631	101.42	105	93.043	100.45	116.86	110.52	104.85	103.31	104.65	100.33	106.67	106.98	112.18	107.01	105.6	106.21
109.72	110.41	105.88	107.02	108.01	106.26	113.65	103.43	106.69	100.83	105.46	112.81	112.59	112.17	103.59	101.65	99.787	107.33	104.72	113.18	112.18	104.62	97.252	105.68	101.59	100.17	111.21	104.12	108.81	101.85	103.37	110.24	114.91	109.02	102.63	104.55	106.59	111.63	107.83	105.53	109.01	104.72	106.87	107.21	101.13	108.6	99.366	112.7	100.05	111.94
113.15	120.16	115.25	111.65	119.55	116.96	107.49	108.08	114.79	102.84	118	109.53	115.81	113.63	102	108.58	111.38	114.29	107.13	121.92	124.71	101.34	111.34	109.87	107.87	111.9	114.14	114.13	113.11	107.07	109.21	115.69	122.97	123.62	109.21	116.26	117.63	113.78	106.36	119.57	112	110.43	106.94	117.77	129.11	115.68	103.93	107.72	118.93	114.25
106.07	105.34	111.23	110.84	111.43	111.69	100.2	108.31	109.92	109.34	103.08	97.348	106.49	103.42	98.481	113.9	107.47	106.14	110.53	105.02	112	106.58	105.58	109.72	109.07	107.19	112.58	96.205	113.65	105.05	104.08	113.01	115.57	111.22	110.99	108.83	101.28	104.95	100.36	108.32	101.63	109.94	101.46	116.39	103.75	97.834	112.03	104.48	102.12	110.14
102.44	120.02	107.06	107.53	108.1	113.3	111.02	107.67	109.67	100.06	110.59	115.44	115.48	112.42	108.49	109.29	100.05	108.51	112.21	115.47	113.93	121.58	110.7	119.11	102.92	114.46	113.52	108.47	103.46	107.49	115.4	106.47	111.34	113.25	106.84	114.55	109.79	106.7	109.57	114.75	110.64	111.87	110.39	107.49	113.9	117.04	106.04	111.33	113.74	117.96
125.53	118.46	117.88	112.98	115.32	119.89	115.18	112.95	123.97	115.09	110.8	113.92	117.14	118.67	110.8	121.36	120.79	118.8	115.77	112.27	116.69	106.8	119.71	126.1	120	115.54	124.54	121.01	119.51	116.45	124.18	117.61	121.52	120.98	115.67	115.81	122.49	124.26	115.78	113.66	121.65	113.28	121.12	122.56	111.49	122.68	117.58	115.5	114.12	111.97
97.959	110.04	102.73	98.754	101.77	103.56	103.73	101.26	94.671	100.15	95.105	102.45	101.47	102.71	98.564	104.34	100.57	88.685	92.417	94.198	109.56	98.068	98.358	98.937	102.67	97.837	95.693	93.058	114.19	104.44	91.346	107.47	92.51	102	103.72	102.23	92.485	94.521	99.769	94.818	98.201	102.53	104.34	96.065	104.25	93.994	97.072	105.76	102.75	94.515
117.05	115.3	111.99	121.41	112.29	117.29	119.27	110.61	130.24	116.95	127.03	120.24	112.32	121	111.95	108.27	110.42	115.53	116.24	128.12	119.02	119.92	115.05	119	106.97	104.57	115.44	115.4	119.65	107.81	116.98	118.59	121.08	122.14	122.65	119.74	112.75	117.56	114.77	120.51	118.18	118.34	115.87	113.35	118.79	112.76	114.51	111.75	114.79	107.91
95.272	111.81	110.86	102.16	101.8	102.22	102.92	105.27	102.39	111.83	101.98	102.12	101.86	108.87	109	104.47	100.21	103.46	111.31	106.23	95.027	102.76	108.15	103.59	110.48	104.35	101.89	92.888	107.15	105	107.22	107.9	110.33	116.64	105.01	93.797	113.04	104.89	111.89	105.47	110.29	104.81	99.474	109.6	99.064	104.06	101.82	109.26	107.46	107.69
97.464	104.99	105.99	99.895	105.98	103.15	103.16	104.68	99.961	104.58	106.53	110.63	101.72	101.83	110.2	104.66	99.209	108.47	106.79	97.242	107.97	115.09	106.6	104.8	102.87	112.44	103.12	107.03	105.09	104.72	115.01	105.13	111.39	116.75	117	108.6	108.31	100.31	97.277	107.79	103.36	100.7	105.68	104.89	112.49	104.77	103.45	103.21	100.86	105.48
113.31	108.86	113.88	106.8	111.73	110.37	117.84	99.815	107.32	109.39	97.086	101.22	106.51	109.59	107.2	105.38	108.85	115.99	96.186	110.51	116.05	112.35	100.09	96.91	107.11	105.06	103.21	100.74	102.13	104.04	103.97	103.78	118.39	107.68	104.57	104.69	99.845	103.02	104.08	100.27	101.47	103.75	106.75	111.14	106.4	104.54	110.51	103.67	102.96	107.87
95.713	97.625	109.89	105.67	101.08	112.39	107.59	105.16	106.33	109.87	96.997	108.01	108.56	106.17	105.17	110.72	108.27	109.49	104.52	109.77	104.54	107.27	111.78	113.87	106.06	111.72	111.15	103.13	109.86	106.6	106.21	107.04	108.06	102.07	109.16	104.11	106.18	106.78	107.49	113.33	96.818	99.143	106.03	107.69	111.99	104.44	104.84	106.4	109.16	112.07
104.49	108.22	104.25	105.15	109	105.96	95.944	104.07	106.76	100.05	103.26	109.27	102.88	97.455	106.01	113.35	105.04	102.22	98.669	107.81	106.94	113.25	105.82	105.91	104.99	105.86	93.51	100.79	106.11	107.13	102.69	107.62	110.89	107.52	94.668	107.22	112.74	105.06	101.59	112.93	115.1	103.74	100.22	108.48	110.51	94.811	115.41	104.92	101.77	102.69
105.66	101.86	95.308	104.68	100.74	96.965	92.984	106.48	102.54	106.18	95.715	99.211	103.59	105.34	98.295	97.931	102.07	95.029	99.626	97.974	102.29	101.2	99.536	102.84	99.52	99.6	101.59	100.23	101.05	101.53	97.878	91.618	98.259	90.912	102.89	96.753	86.218	96.324	112.08	102.44	100.16	106.94	101.17	98.703	104.89	95.041	97.318	103.55	109.22	103.79
117.66	111.21	106.02	105.15	107.14	111.89	117.39	117.11	124.55	119.33	108.89	112.83	112.53	111.83	111.67	116.79	107.16	113.3	110.77	113.98	112.23	111.37	109.49	101.14	114.93	114.56	119.17	110.38	111.17	119.75	113.65	114.16	112.74	117.59	113.58	109.63	104.57	105.65	110.86	113.02	114.13	109.89	112.82	101.16	104.76	109.4	114.54	120.22	102.6	114.47
108.47	105.02	105.59	103.94	105.74	102.88	106.21	111.33	102.69	102.3	107.24	104.53	101.22	107.78	98.891	99.58	101.54	98.288	103.17	104.12	110.17	101.78	113.63	108.39	108.06	113.66	100.38	98.523	110.51	109.62	100.01	99.233	110.23	104.81	98.41	101.85	103.74	107.33	97.145	107.69	108.39	111.04	108.36	101.34	111.39	111.67	100.99	96.229	104.36	94.6
99.802	104.23	101.23	100.31	110.15	111.45	106.31	108.35	106.53	100.12	99.847	101.56	107.36	112.11	107.75	107.59	107.72	111.47	100.95	108.54	105.53	105.91	102.5	104.9	106.83	99.05	103.65	112.48	105.45	111.06	92.658	106.86	98.61	110.33	100.03	101.13	106.84	108.96	101.87	110.93	104.36	106.48	100.75	108.67	102.24	106.26	111.84	95.784	103.07	104.07
101.85	96.532	103.05	95.746	96.83	96.181	112.49	97.518	100.78	98.883	107.63	105.96	101.14	99.825	102.21	98.431	100.71	95.554	91.659	99.667	110.01	101.29	96.785	96.159	90.892	87.89	98.511	99.846	96.821	106.1	101.62	97.181	101.35	90.787	101.9	93.071	98.731	99.153	102.77	105.61	94.817	93.392	99.808	96.596	94.138	105.38	101.92	100.61	93.933	96.542
108.81	114.49	112.18	112.7	122.72	111.35	112.25	108.09	109.04	106.67	121.76	106.44	118.33	106.48	106.65	112.83	107.22	106.76	112.94	118.27	105.48	108.76	111.44	105.06	120.18	109.6	114.75	115.34	118.13	126.33	117.64	112.72	111.46	114.44	105.21	113.74	109.1	122.01	113.25	119.34	115.95	110.2	112.03	112.83	114.26	111.06	114.77	105.47	104.58	115.19
104.75	112.97	111.26	102.86	111.03	112.74	105.25	97.565	98.242	103.86	101.52	110.02	107.49	96.738	103.32	106.67	98.27	107.48	109.83	108	106.55	108.43	103.25	99.02	106.73	106.07	106.62	102.26	97.039	100.65	106.48	106.49	107.63	105.64	104.38	106.83	112.86	108.92	99.004	98.786	106.31	104.65	104.02	105.89	107.54	102.36	96.919	115.03	111.03	98.259
105.45	107.99	109.21	105.4	108.79	107.09	103.37	99.176	100.04	104.5	104.43	106.79	101.7	102.29	103.83	101.17	114.16	102.75	102.36	99.949	103.77	105.96	100.38	101.77	107.9	101.62	93.265	104.99	103.45	109.34	102.7	104.97	104.52	102.9	101.4	102.08	106.86	101.97	103.89	106.47	105.62	102.34	110.78	100.01	110.43	112.78	93.978	107.52	99.398	109.17
120.72	119.08	112.28	129.91	125.63	120.85	117.06	121.66	111.36	116.24	108.26	115.26	118.42	116.48	119.89	114.33	118.16	124.13	112.77	114.57	124.72	119.34	117.84	118.06	118.98	107.87	123.02	119.94	114.22	113.69	112.09	119.73	114.7	119.29	115.08	124.46	110.18	117.79	109.18	119.98	109.5	116.83	115.83	119.34	117.24	124.14	118.24	116.22	124.8	115.13
111.44	114.09	110.09	116.27	102.22	112.13	99.099	108.31	107.25	109.49	106.7	112.42	102.54	104.41	101.8	101.32	106.11	99.897	102.54	107.25	103.94	102.78	110.15	103.7	103.92	110.75	114.08	112.74	101.7	113.59	105.47	99.901	91.178	110.46	108.38	96.05	107.84	98.865	110.13	99.493	104.66	109.06	111.56	109.54	102.32	106.74	105.83	108.13	98.027	103.3
106.1	101.53	109.73	108.38	110.86	105.96	107.78	111.87	102.55	104.54	106.17	109.72	111.49	103.79	96.826	112.26	105.25	102.65	109.24	100.48	108.85	99.468	100.51	110.73	104.92	100.89	109.66	101.53	106.69	112.2	106.73	103.92	104.06	107.58	112.61	106.81	105.91	102.68	109.98	115.79	117.43	102	106.41	111.77	107.6	112.63	109.1	105.8	109.83	106
[truncated: 199 more rows]
[truncated: 150 more columns]
