# Supplementary material for: Genetic dissection of main and epistatic effects of QTL based on augmented triple test cross design
Source: PLoS One. 2017 Dec 14;12(12):e0189054. doi: 10.1371/journal.pone.0189054 (PMC5730204; doi:10.1371/journal.pone.0189054)
Supplement: S8 Supporting Information — (ZIP) [file pone.0189054.s008.zip › z4_1350_0.5_10.csv]

107.62	104.5	106.07	106.28	104.32	101.96	104.93	107.28	105.39	107.67	107.87	107.25	104.96	102.16	105.15	107.81	105.77	106.64	104.83	107.17	105.13	105.53	105.62	105.44	107.5	104.7	106.06	105.95	106.89	106.21	105.59	106.57	106.74	106.46	103.24	106.8	103.22	103.46	103.12	101.26	105.65	105.61	107.28	106.37	106.28	104.92	104.64	106.66	109.22	103.31
109.78	108.75	108.84	110.88	104.19	107.28	110.69	105.98	108.84	109.12	108.21	107.75	107.57	111.62	107.73	108.46	107.66	113.18	110.36	112.65	111.94	111.27	110.77	107.98	109.2	109.23	108.61	108.08	108.71	109.84	109.59	107.28	106.09	111.81	110.48	110.37	108.05	110.76	112.49	110.82	108.13	108.15	109.69	110.27	110.31	108.64	111.38	111.15	107.97	107.82
103.54	106.97	107.28	105.59	108.88	107.81	105.39	108.66	107.02	106.81	105.99	104.56	106.7	106.61	106.92	107.87	105.48	106.01	105.97	108.3	107.53	106.24	106.67	107.17	104.67	109.7	106.36	106.26	107.49	107.76	109.63	105.37	105.79	106.56	109.87	108.1	106.16	108.04	104.81	105.72	105.39	104.66	105.95	106.66	108.66	107.25	106.7	106.58	111.81	105.08
114.92	114.4	112.33	111.95	109.79	110.78	110.64	112.87	109.48	113.16	109.67	113.87	108.4	110.81	111.48	111.14	114.59	112	113	112.18	112.03	111.78	113.41	112.34	112.65	111.13	110.31	112.18	112.81	111.18	109.93	112.59	112.91	111.78	114.51	112.31	109.3	109.8	111.27	115.86	111.25	110.99	110.89	109.89	113.09	111.74	107.67	110.91	112.33	109.49
111.65	110.06	109.55	109.33	108.17	109.62	109.86	110.28	110.27	113.03	109.54	110.39	108.93	107.72	110.74	111.16	110	109.31	110.78	109.4	108.54	110.16	110.14	110.42	108.61	106.44	109.19	108.71	112.08	111.15	107.75	108.58	107.14	110.33	108.82	109.88	111.92	110.41	109.56	111.4	111.83	112.37	110.59	107.94	111.88	107.63	110.23	111.63	110.18	109.64
104.58	105.46	103.49	105.55	109.69	102.23	104.26	105.47	103.28	106.49	103.76	104.82	103.01	105.1	105.56	101.37	106.82	101.63	105.53	105.27	107.36	105.52	101.65	107.13	105.86	103.5	105.34	102.96	106.74	104.3	108.06	107.37	105.5	105.16	104.01	105.09	103.11	105.38	106.68	101.93	104.24	107.03	105.78	107.15	105.84	105.5	106.66	102.87	106.59	103.68
113.1	112.99	115.83	109.11	114.86	114.14	113.4	111	110.07	112.33	111.79	110.95	113.66	113.79	113.3	114.04	112.35	114.07	112.12	113.87	109.93	112.25	114.22	113.41	111.23	111.39	114.73	113.66	113.01	114.89	111.43	113.41	111.49	113.93	112.83	109.93	111.68	116.71	112.75	112.83	112.59	112.5	112.72	113.61	114.2	110.96	113.07	112.44	111.29	113.26
110.7	108.81	108.34	109.86	111.65	108.49	110.98	111.53	111.67	108.21	111.58	109.79	110.25	112.6	110.3	110.25	111.73	109.84	111.38	112.46	109.07	111.23	108.83	109.31	108.75	111.7	109.86	114.21	109.9	116.22	112.51	108.85	112.16	110.9	113.27	111.02	106.63	106.96	105.81	112.27	111.29	111.4	111.49	111.28	110.3	108.83	109.73	109.91	112.26	110.91
107.08	105.99	109.58	105.81	106.61	103.67	103.93	106.9	103.2	102.86	105.66	104.77	107.65	106.37	104.11	103.02	107.44	105.52	104.63	104.81	105.02	107.9	107.28	103.73	106.13	104.91	106.09	104.7	104.86	104.25	106.03	103.92	108.21	104.23	104.88	101.26	105.71	106.23	103.14	107.92	106.24	106.5	103.54	106.41	101.89	104.48	103.61	108.89	105.91	103.95
101.41	101.79	99.846	103.69	101.84	99.729	97.92	102.84	101.97	100.03	99.925	101.3	102.54	101	100.01	101.55	99.581	99.977	101.25	98.205	101.85	99.501	99.401	99.329	101.95	105.22	101.37	102.06	99.622	99.881	101.07	100.06	102.84	101.22	99.799	100.62	98.422	98.967	99.911	101.9	99.119	101.56	102.01	99.766	100.14	99.933	99.676	101	101.1	99.343
114.45	111.94	111.03	111.61	109.92	111.16	107.37	110.76	110.66	111.54	112.25	111.54	108.71	109.92	112.92	108.99	109.44	109.36	111.5	110.19	111.49	108.36	111.32	110.64	112.54	111.11	109.45	112.63	113.21	111.25	108.26	110.08	108.6	110.1	112.09	107.84	109.6	110.52	112.39	108.11	109.71	113.41	112.23	107.79	108.48	111.89	110.52	110.13	106.54	111.38
109.33	112.28	109.67	113.69	112.43	110.59	115.14	111.32	113.06	109.88	108.71	116.28	109.54	112.9	113.91	110.93	114.07	112.28	110.49	111.8	112.24	113.82	111.4	112.28	112.26	111.48	111.43	112.08	113.71	110.11	112.15	113.97	111.76	109.66	111.62	112.6	111.66	111	111.2	115.1	113.91	109.92	111.76	108.76	111.24	109.9	111.46	111.07	110.92	113
102.24	99.568	100.59	97.212	101.51	102.37	100.11	100.6	98.286	99.804	101.04	102.72	100.43	98.05	100.96	97.062	99.873	101.24	98.522	103.32	100.33	103.51	102.96	98.789	98.604	101.63	101.61	97.844	103.06	97.861	101.07	101.41	100.94	99.226	101.66	102.52	101.52	101.78	102.92	101.21	97.999	98.878	104.08	101.5	100.77	103.61	98.782	98.27	100.5	99.824
112.95	109.02	112.51	115.56	110.15	107.94	112.82	112.13	113.02	111.73	109.45	110.55	110.73	110.81	110.15	108.56	112.99	112.15	108.29	110.62	111.8	107.65	111.55	110.83	110.46	110.33	110.33	111.09	110.98	109.44	110.31	107.04	113.18	109.34	114.32	111.92	114.08	111.44	111.8	110.87	111.79	113.7	113.63	110.6	110.64	111.34	113.73	108.97	108.75	109.1
99.709	103.9	100.97	101.22	98.111	100.71	99.783	98.812	100.08	98.881	97.239	98.99	98.845	102.45	99.037	97.807	99.593	98.424	98.128	102.08	100.34	100.66	95.115	100.2	99.679	101.44	100.42	101.28	100.99	100.48	99.069	100.47	98.773	99.455	101.79	96.517	100.22	101.38	97.247	96.497	99.234	99.603	100.56	103.81	102.31	98.939	98.326	100.93	100.84	101.48
108.02	109.87	109.4	113.34	109.18	112.89	111.84	113.57	113.91	111.73	113.94	113.17	110.08	112.22	113.49	111.4	107.11	110.36	109.35	111.33	112.13	112.85	113.04	112.26	110.84	112.22	110.57	111.5	113.86	108.45	111.33	112.68	112.76	111.41	110.83	110.05	110.97	109.55	110.82	114.05	111.53	111.51	108.63	108.26	111.11	110.75	111.02	110.06	110.13	112.18
99.716	103.19	101.11	99.936	97.486	94.624	99.604	98.348	100.47	97.321	97.943	98.376	100.94	101.73	99.964	100.11	101.24	101.06	96.188	101.56	99.871	99.703	101.15	98.803	101.92	97.831	99.5	99.018	100.63	99.2	100.85	100.77	98.492	100.41	97.652	100.48	102.94	99.969	102.55	97.124	100.75	101.75	101.32	101	99.098	100.38	95.909	101.53	98.413	101.6
109.74	112.01	110.21	110.16	111.88	108.91	110.08	108.88	109.84	109.01	109.55	113.15	111.16	108.88	112.98	110.15	111.73	110.41	112.37	112.44	110.67	111.47	111.76	108.94	110.12	114.94	109.77	113.4	108.4	108.68	113.38	111.96	111.14	110.05	111.34	111.47	107.74	109.24	110.17	110.77	111.14	110.69	110.42	111.1	113.77	109.34	107.73	112.75	111.29	111.56
104.9	106.47	105.89	109.65	108.7	108.28	107.1	108.96	105.55	107.67	107.36	106.73	105.12	106.39	104.7	105.21	108.15	107.17	105.24	108	107.59	103.72	107.2	107.26	104.09	106.07	111.26	109.45	106.75	105.17	108.28	105.21	106.61	104.88	105.44	108.34	108.67	105.79	105.24	108.14	105.62	103.78	106.21	109.09	107.2	104.23	109.89	102.9	106.43	107.96
99.578	102.61	102.25	99.99	104.76	103.16	100.17	102.43	100.74	101.78	96.742	101.91	95.98	97.836	98.692	98.191	98.363	99.964	101.66	102.46	99.204	100.07	97.203	101.33	98.807	98.986	99.036	98.458	97.667	101.41	100.4	100.67	103.66	97.771	100.06	101.25	102.08	100.23	101.05	100.98	97.174	100.87	98.768	101.95	100.89	97.595	103.67	97.689	99.326	99.544
110.88	112.61	109.26	111.97	111.06	111.64	111.5	109.74	110.87	109.46	112.94	111.33	113.36	108.3	109.78	110.62	113.39	111.79	112.25	112.19	112.56	109.32	110.77	106.85	110.33	108.71	109.71	112.99	110.59	108.25	110.77	108.77	112.04	110.63	110.83	109.33	108.1	108.67	111.34	110.96	110.16	113.33	111.23	111.81	110.34	111.43	109.66	111.76	111.65	113.35
115.93	112.97	112.49	113.57	111.46	113.08	112.58	111.91	112.41	113.89	111.62	111.04	113.92	112.17	113.34	114.07	113.99	113.13	114.03	111.23	116.27	114.47	111.54	114.17	113.93	110.97	111.69	114.92	113.7	112.16	113.27	111.34	111.66	112.7	112.13	109.57	113.18	108.27	116.23	114.55	111.42	114.23	115.15	110.55	114.45	111.18	113.42	116.06	112	113.45
111.88	113.13	113.32	110.37	111.09	107.94	107.83	110.67	110.5	110.81	109.17	110.88	112.59	110.69	113.47	110.8	110.71	109.28	109.19	112.91	111.19	109.16	109.63	112.6	112.08	111.25	109.81	108.59	111.64	111.71	111.2	110.43	112.04	111.29	109.17	111.57	110.91	110.92	109.43	111.29	110.26	109.41	109.02	110.95	112.5	111.94	107.75	111.96	111.85	109.41
101.68	103.19	104.5	104.07	100.99	100	99.013	103.4	101.76	104.17	98.6	101.27	100.39	100.53	100.35	99.892	100.56	103.73	99.078	99.694	100.66	100.48	100.74	103.18	104.23	102.3	102.02	101.97	100.25	99.515	103.35	105.15	100.78	101.54	101.79	100.82	100.15	98.959	101.1	102.8	103.05	99.012	100.84	99.864	100.69	100.52	98.043	99.472	101.22	101.73
111.33	107.11	110.95	113	113.76	109.09	110.69	112.84	109.98	112.21	112.14	112.41	109.78	111.36	109.61	111.74	111.02	109.05	112.02	109.9	114.02	108.64	109.73	111.21	108.82	111.29	110.45	111.02	109.85	108.09	110.47	108.64	108.48	107.46	112.26	109.33	109.28	109.56	111.94	108.51	109.7	108.76	111.74	111.38	104.93	110.6	108.06	112.26	111.71	110.29
111.91	112.99	115.53	112.52	116.51	114.05	114.33	110.19	113.81	111.78	110.23	112.7	110.21	111.94	111.49	114.29	117.6	113.66	111.54	114.58	115.76	112.12	113.05	110.23	113.59	107.65	110.44	111.25	112.56	111.61	113.44	114.43	112.31	115.57	113.62	111.28	114.01	114.31	114.58	112.61	112.69	111.52	112.35	112.39	112.44	114.71	113.29	111.76	112.99	110.06
112.44	109.94	108.89	111.84	108.66	110.31	109.15	112.73	111.83	112.37	108.7	109.89	111.36	109.32	111.04	106.7	109.99	109.16	111.57	110.49	111.81	112.39	111.54	110.63	110.81	109.16	110.72	111.9	109.99	109.79	111.61	109.17	107.17	108.94	105.96	110.33	106.32	111.86	109.74	110.13	115.57	110.07	111.57	107.27	110.91	111.46	109.74	110.9	113.4	110.1
100.72	108.32	108.61	107.77	105.46	108.24	108.16	103.79	109.24	107.53	104.89	103.81	105.22	105.8	106.41	107.52	108.7	105.55	105.76	108.17	107	106.83	106.6	107.46	108.14	103.83	109.26	106.64	107.25	107.64	109.04	107.77	110.65	107.54	109.99	109.52	107.14	104.51	105.28	107	107.46	109.48	106.78	105.8	105.52	105.71	107.91	105.74	103.23	107.31
101.75	111.22	107.1	105.36	103.09	103.99	106	106.97	104.67	104.96	103.03	106.07	104.64	105.21	104.15	105.12	107.25	102.21	105.23	104.57	109.78	104.84	105.9	104.06	105.89	106.11	106.96	104.81	107.26	105.92	107.71	103.48	108.5	105.15	105.1	103.18	105.16	107.17	107.1	105.69	103.73	107.75	107.53	106.08	103.79	109.93	105.46	105.27	107.45	106.31
105.97	106.34	106.78	109.51	108.41	108.08	107.58	106.74	108.9	107.7	106.26	108.24	105.89	106.17	105.99	106.54	103.44	105.81	106.72	108.79	106.48	107.07	109.01	104.96	112.22	104.49	108.94	108.57	106.88	107.51	108.31	109	110.76	107.03	106.88	107.36	105.75	107.82	107.28	104.97	108.11	107.23	108.83	105.74	108.68	107.26	107.68	107.65	106.82	108.18
112.58	109.13	115.56	113.54	110.92	111.57	111.95	110.08	117	113.62	110.86	109.91	110.86	111.08	114.18	111.89	113.71	112.01	112.55	112.89	110.14	112.85	110.84	113.51	110.58	115.36	111.17	110.83	113.14	114.95	111.5	109.3	111.91	113.17	112.44	108.49	114.39	113.64	112.23	111.34	111.28	113.69	111.52	111.34	112.77	113.84	115.23	111.46	110.91	111.91
104.91	104.4	106.01	105.53	106.52	105.79	108.23	104.67	106.95	106.24	107.35	109.07	108.96	108.16	107.68	103.99	104.37	108.68	105.69	105.78	106.05	106.82	109.8	107.81	105.89	109.16	109.83	105.33	108.78	105.96	109.22	106.57	106.34	110.29	106.74	106.83	105.41	105.29	106.42	104.9	109.23	105.08	107.64	103.08	111.68	104.5	109.02	107.54	106.35	107.21
112.57	113.1	111.09	111.73	109.65	111.48	115.38	115.19	112.94	111.69	113.92	116.36	109.62	116.16	111.98	108.71	111.96	114.89	112	111.25	117.62	111.63	114.88	114.52	115.25	110.89	112.04	113.88	116.06	108.11	114.09	109.52	111.96	113.4	114.03	117.14	111.07	114.19	112.8	112.87	113.43	112.22	113.92	112.22	111.67	111.07	111.03	112.41	111.17	112.09
112.53	110.26	113.98	115.9	108.72	118.16	113.43	114.76	112.79	113.57	113.29	114.9	110.66	113.65	109.88	114.88	112.95	111.93	110.76	114.67	112.49	113.42	109.8	114.84	112.37	114.38	113.98	112.44	114.82	114.93	113.27	113.79	114.3	113.78	114.02	112.86	112.75	113.85	113.11	113.02	112.15	113.39	114.56	111.7	112.24	116.59	115.66	117.15	111.83	112.74
108.83	106.45	107.86	107.36	108.42	103.77	106.74	107.78	110.11	104.52	105.35	105.13	107.23	109.95	105.53	105.99	107.52	108.17	108.37	108.52	105.08	105.98	106.85	106.04	106.22	107.61	109.25	107.09	110.26	107.37	107.49	104.21	107.3	108.38	108.77	106.25	103.74	109.18	105.23	108.15	109.16	105.09	105.21	107.14	104.74	107.52	106.67	106.32	105.08	104.59
110.03	112.45	114.2	112.35	110.85	111.91	111.53	110.87	111.8	110.85	110.49	112.59	114.37	114.56	111.52	108.18	111.57	111.11	111.11	113.14	115.35	107.78	110.59	110.8	113.15	111.53	111.79	111.14	109.96	110.67	113.21	115.36	110.38	112.94	108.67	114.03	113.88	116.61	111.37	114.01	111.34	112.41	112.05	112.61	115.56	114.73	110.43	115.8	111.52	110.64
104.66	104.18	106.06	105.48	108.56	106.88	108	107.5	105.62	105.34	104.1	105.57	103.8	107.69	106.13	105.22	108.65	102.59	106.47	102.89	107.89	104.07	104.34	106.82	103.75	106.03	104.77	102.75	104.93	105.8	102.34	107.49	104.87	101.34	106.68	109.97	100.98	105.94	105.7	106.81	105.5	106.02	102.55	101.51	106.55	102.52	101.95	106.79	106.15	106.61
118.5	116.43	120.25	118.39	116.75	117.4	116.4	121.54	117.74	116.95	115.88	116.18	117.94	116.4	118.44	118.84	117.15	118.92	115.15	119.36	116.05	119.85	120.39	118.8	117.1	116.65	118.47	117.14	118.11	114.7	118.61	114.54	115.56	119	119.38	117.81	117.63	116.72	120.57	115.33	113.22	115.82	118.01	118.49	120.21	118.35	116.09	117.54	119.51	115.25
111.75	112.89	111.76	111.33	109.11	114.09	109.9	114.56	112.28	113.78	110.41	114.34	114.4	111.34	116.49	113.36	113.95	112.04	115.09	116.13	112.22	113.71	113.22	112.35	109.32	115.51	111.46	112.89	111.56	109.64	113.89	112.66	111.95	111.5	113.77	112.71	111.02	112.39	112.97	108.81	110.42	113.78	112.37	113.86	110.91	114.28	111.12	110.28	113.56	112.74
107.83	105.62	104.86	107.22	103.34	105.87	104.01	108.55	105.15	106.41	106.07	106.89	106.21	106.67	103.63	104.3	101.94	106.35	104.18	104.72	102.55	104.45	107.36	102.87	104.88	108.1	105.01	107.8	105.51	103.05	104.66	105.47	105.43	108.78	105.51	108.34	109.15	108.96	106.28	103.58	104.95	106.09	105.63	106.42	105.26	105.57	106.2	105.46	103.11	106.72
110.97	109.74	108.5	108.21	109.34	109.11	107.28	109.89	111.87	108.6	108.8	108.35	110.07	111.07	110.65	110.78	109.16	112.22	112.16	109.95	109.93	107.63	110.84	108.11	111.18	109.42	108.12	109.23	112.66	111.07	109.37	106.25	108.48	111.29	108.7	111.13	112.18	112.31	112.25	111.22	108.45	109.03	110.36	112.04	110.92	108.84	111.21	110.03	110.07	112.91
111.59	110.85	113.6	109.86	110.89	111.69	113.99	111.22	111.72	109.3	113.58	114.52	112.4	114.32	115.36	116.23	114.15	115.28	112.85	111.86	111.76	112.31	110.88	110.76	110.8	114.62	110.23	111.2	109.39	113.74	112.53	111.47	112.77	113.42	111.62	112.57	112.55	113.52	114.25	111.42	112.31	113.11	111.92	110.15	113.29	111.57	115.28	110.92	111.44	109.95
111.31	112.84	110.46	113.15	110.18	111.72	106.76	109.95	109.64	106.16	108.8	109.12	113.05	111.69	108	107.43	109.16	115.36	111.61	110.91	110.72	111.17	111.61	110.33	112.67	108.49	111.59	112.11	110.92	111.1	109.44	111.18	110.97	110.27	110.15	109.6	108.23	108.47	109.78	110.84	109.76	109.67	109.15	109.18	110.8	108.91	111.89	109.95	109.15	109.74
103.16	104.54	101.89	109.57	107.23	108.16	103.18	108.4	107.37	106.25	106.08	107.97	104.44	105.32	106.57	104.97	107.45	105.11	106.86	107.54	106.62	106.56	105.71	108.9	108.86	103.6	108.87	107.23	108.59	104.39	106.99	104.57	103.62	105.72	101.49	107.14	106.25	111.2	106.41	107.35	105.49	105.67	105.31	107.02	105.9	103.35	110.08	106.2	105.52	108.34
105.8	104.22	106.35	99.951	100.01	101.22	100.82	103.21	102.41	106.66	103.24	104.8	104.77	103.57	103.36	103.4	102.28	104.7	103.1	101.87	104.98	104.66	103.36	105.63	102.28	99.856	101.25	101.58	107.07	106.99	107.73	105.03	104.1	103.59	105.85	101.94	101.61	105.56	104.24	106.23	102.1	104.11	106.68	102.2	102.98	102.48	105.15	102.69	103.74	107.2
103.53	100.87	98.369	100.67	101.4	100.26	102.52	103.1	100.78	100.76	104.52	98.993	100.41	100.49	99.669	101.93	99.088	98.665	102.5	99.679	100.6	99.292	102.04	97.555	100.95	101.36	100.93	99.659	103.76	101.08	96.748	99.331	99.306	100.21	98.158	97.525	102.2	100.8	99.784	101.19	100.14	101.22	102.53	95.805	99.419	100.3	102	99.789	102.21	100.06
109.33	109.91	111.71	108.37	112.38	117.42	107.38	109.9	109.07	110	112.11	113.3	109.76	113.69	109.95	111.5	111.38	107.64	110.34	111.85	112.62	109.82	110.83	109.05	109.02	112.62	111.92	110.6	109.51	108.18	109.77	110.44	112.77	111.21	111.9	109.49	112.06	112.92	114.44	112.64	114.36	114.14	112.11	115.06	113.62	114.81	109.52	113.23	111.77	113.5
112.11	110.81	110.44	110.92	110.55	108.64	111.51	112.37	113.73	111.31	109.79	109.35	109.18	109.72	110.84	111.51	109.86	113.4	111.02	113.56	108.32	111.31	112	113.6	110.9	110.47	108.93	112.07	111.78	110.48	110.5	110.69	110.01	110.82	109.33	109.58	109.77	112.35	110.49	112.84	110.92	109.08	111.5	113.16	108.13	110	108.91	111.21	113.36	111.4
111.16	110.81	112.36	114.31	111.08	112.17	110.78	113.53	111.19	112.77	107.75	110.09	110.56	112.67	112.36	110.76	112.33	111.68	109.74	112.33	110.09	110.82	112.9	110.57	113.53	110.87	111.54	112.29	109.03	108.02	111.7	109.17	109.94	112.31	109.44	110.7	112.93	112.56	112.64	109.95	113.34	112.27	111.55	111.59	112.66	113.97	112.98	112.6	111.13	107.08
110.76	110.41	110.2	108.42	109.7	108.13	110.38	106.29	111.28	108.7	107.93	108.76	107.8	109.75	109.44	109.94	113.55	110.5	110.92	108.72	108.15	110.39	108.66	111.74	110.19	109.73	110.68	109.96	108.66	111.59	110.34	106.42	108.3	110.52	106.88	111.48	109.1	109.87	109.02	109.31	111.62	109.36	110.82	109.56	112.7	111.58	110.5	112.3	109.19	111.48
106.86	113.68	111.47	115.67	110.98	111.24	111.03	109.16	110.47	112.97	112.76	111.63	112.4	111.83	111.15	108.73	110.72	111.5	108.3	112.76	108.01	110.27	111.53	114.6	113.61	114.26	111.79	108.11	114.2	111.68	110.59	114.01	111.52	113.12	110.5	110.36	114.6	112.18	110.17	107.47	109.17	111.69	113.93	110.08	111.64	114.15	111.54	114.84	111.23	110.53
118.07	115.36	117.5	118.47	114.96	117.36	116.37	114	113.26	118.75	115.94	119.95	117.65	120.5	113.41	120.78	117.56	117.13	117.06	121.22	115.94	115.98	115.51	118.86	117.04	117.43	118.18	113.28	119.78	118.65	116.06	118.69	116.24	116.64	118.67	117.89	119.17	118.69	115.82	116.58	115.03	117.45	119.17	116.25	115.44	116.35	118.99	120.03	119.71	119.62
113.58	112.96	110.63	115.08	116.65	114.66	114.12	112.99	113.66	111.72	111.48	113.08	110.43	111.88	112.65	115.36	109.79	112.26	112.69	111.41	116.81	110.73	112.16	111.9	111.98	113.41	112.86	111.81	109.31	113.85	114.02	112.07	116.53	111.31	117.19	113.27	113.08	114.62	114.96	113.55	112.52	114.04	116.05	114.02	109.64	111.85	112.31	111.05	113.32	112.57
102.46	99.97	103.91	100.79	99.033	101.38	101.45	100.3	100.75	100.9	101.63	101.55	97.538	101.29	98.648	100.88	102.84	100.24	102.85	101.23	96.776	102.33	101.2	98.461	100.9	102.17	99.108	103.87	100.49	101.62	101.89	101.32	102.91	99.452	99.516	99.74	103.35	103.13	100.31	98.9	99.42	100.43	101.41	98.32	98.882	100.55	98.914	99.354	98.231	98.338
109.75	106.28	109.73	109.15	110.71	105.61	106.13	106.71	109.24	105.43	108.52	106.18	105.77	107	105.74	109.42	106.32	107.24	107.89	103.88	107.69	107.88	107.42	106	106.27	107.48	106.67	103.72	107.49	107.56	105.67	105.95	107.92	107.46	105.91	108.23	107.73	107.89	108.55	106.57	107.82	107.34	105.91	106.27	105.36	109.45	105.84	106.96	102.54	107.07
103.21	100.97	102.53	100.86	99.85	100	101.38	103.11	103.54	101.42	101.52	99.111	100.39	100.58	99.816	100.32	100.55	100.08	102.4	102.01	98.983	101.73	101.86	100.18	101.96	100.06	102.46	100.22	100.62	99.744	101.63	101.41	101.1	103.06	102.06	103.9	103.42	100.01	98.34	100.13	102.38	103.35	101.23	101.27	98.825	101.42	99.255	102.76	101.17	100.3
108.5	106.65	105.82	105.45	105.55	104.46	103.8	103.25	102.24	106.38	102.58	103.7	108.37	105.7	103.46	104.92	103.92	103.68	106.41	104.19	103.28	104.44	110.43	105.05	108.03	102.59	102.32	105.65	102.17	106.03	105.79	105.24	105.15	106.85	106.91	104.07	103.21	104.46	102.18	105.09	107.06	110.25	105.42	104.35	104.85	104.4	107.37	105.92	104.99	104.51
103.24	109.27	107.92	105.86	107.13	102.23	102.1	106.29	103.77	106.13	107.33	104.91	105.34	105.78	104.7	104.13	106.84	103.25	105.25	104.83	107.68	106.75	104.35	104.2	104.02	104.17	106.03	103.13	107.24	105.83	107.6	104.8	105.51	107.13	104.88	103.76	102.33	103.95	102.6	104.65	104.94	106.08	102.13	107.26	106.59	103.92	105.6	105.83	104.76	106.16
110.34	108.98	111.14	112.45	110.84	110.62	112.73	111.23	110.71	108.65	114.77	108.76	113.12	112.67	109.75	109.28	111.02	112.06	113.85	113.92	113.32	111.14	113.96	113.83	111.48	113.82	112.41	113.06	111.49	114.87	111.88	109.16	111.64	112.59	110.2	113.7	111.14	113.14	109.69	112.77	113.96	111.71	111.93	112.86	108.97	113.55	111.75	112.59	110.08	111.51
111.45	110.6	111.67	108.05	108.31	109.9	108.56	111.35	114.63	110.2	110.77	109.01	112.43	111.92	110.6	110.75	112.23	112.82	111.3	112.38	110.22	109.23	108.91	112.02	110.4	109.98	110.42	113.39	112.83	110.01	112.52	111.38	113.77	115.18	113.81	110.11	113.02	111.82	108.89	113.44	111.09	109.47	110.08	109.79	109.21	112.15	111.11	112.08	107.25	111.01
106.87	108.89	108.19	107.13	106.72	105.02	107.02	107.66	103.73	107.24	109	107.7	105.43	102.71	104.56	103.84	106.72	104.15	105.48	107.02	105.13	106.98	107.12	104.65	107.63	108.66	102.36	106.36	103.36	108.41	108.03	108.5	105.96	106.19	105.03	105.17	105.04	105.22	107.28	106.32	104.96	104.99	103.95	106.67	105.45	108.49	107.35	106.58	105.55	106.59
108.35	106.9	106.35	106.07	107.36	108.16	106.15	107.53	106.59	105.92	109.74	108.66	104.15	109.84	107.25	108.21	110.45	102.89	110.12	107.14	106.74	104.97	106.17	107.16	106.98	106.61	105.74	105.62	108.26	108.69	105.55	107.7	108.37	105.96	105.82	107.09	106.25	108	108.32	105.58	105.05	107.63	107.24	105.78	107.51	107.03	108.11	106.72	105.54	108.8
107.73	108.8	106.27	105.43	105.25	103.6	107.13	104.44	108.45	107.08	107.81	105.51	107.57	106.21	105.12	107.55	105.83	102.08	104.12	104.61	106.7	105.31	105.81	106.28	103.67	105.97	103.09	108.12	104.26	106.53	103.39	106.32	105.69	103.97	104.73	106.17	101.98	106.64	103.11	107.71	103.81	104.02	105.15	101.91	104.14	105.93	104.71	104.41	104.53	108.4
109.29	107.29	111.09	110.51	113.25	109.62	111.6	111.43	108.88	110.52	108.84	111.9	108.57	108.68	110.82	111.22	108.64	106.35	110.17	111.53	108.62	112.52	111.74	108.29	113.33	111.07	111.43	107.92	107.41	110.09	109.21	114.18	108.62	112.88	109.85	111.38	110.94	109.33	108.66	109.97	109.48	109.36	109.91	110.42	106.44	109.09	107.29	113.25	107.45	109.73
110.21	112.45	114.7	110.69	111.07	113.22	111.32	114.21	109.33	110.46	112.91	112.71	110.86	110.26	112.4	111.51	114.57	112.29	111.77	113.82	112.26	114.54	113.26	111.92	113.96	108.5	113.12	112.2	109.74	111.08	112.35	114.27	112.01	111.07	112.98	113.99	113.33	114.85	113.13	111.04	111.59	110.97	112.36	112.07	114.35	107.95	110.03	111.79	112.69	114.73
111.91	111.68	112.57	111.52	110.23	106.69	111.12	110.6	110.05	109.32	110.29	110.68	109.44	107.57	113.05	111.02	109.71	115.07	110.85	110.74	111.31	109.94	112.18	110.03	110.24	107.91	111.51	110.28	111.91	110.71	108.7	115.08	109.61	107.02	111.51	115.09	111.77	109.26	111.53	111.32	108.85	107.71	112.26	111.68	109.19	110.9	113.48	111.07	109.8	111.43
104.81	104.77	105.26	102.68	101.81	103.81	102.52	102.12	105.46	102.12	103.44	104.07	101.7	106.13	105.3	101.71	106.18	107.51	103.81	106.86	103.14	103.84	102.5	102.06	103.42	106.59	104.96	104.49	103.55	104.03	105.67	103.13	104.33	103.9	101.67	104.6	104.47	104.48	105.17	105.68	104.92	106.76	104.76	104.36	105.59	103.34	103.97	102.71	106.42	103.96
115.94	114.64	114.33	110.62	112.77	114.22	114.49	114.37	115.75	112.28	109.19	111.92	113.56	111.99	114.12	107.85	113.35	114.34	109.82	110.56	112.72	112.66	109.59	111.49	110.69	111.83	113.07	112.51	112.78	113.75	114.4	112.11	111.28	113.14	112.33	110.98	112.44	111.57	112.4	113.93	112.03	115.64	111.75	112.85	111.42	113.84	111.34	111.27	113.56	113.16
104.12	105.1	103.94	104.94	107.36	103.82	102.76	103.03	107.26	103.28	101.07	104.12	110.41	103.83	105.41	106.83	104.48	105.34	103.72	104.83	106.81	108.49	103.16	107.43	102.79	103.98	104.34	101.9	104.41	106.89	102.66	101.3	103.74	104.73	103.03	103.1	105.94	107.36	101.98	102.08	104.58	100.92	104.35	103.3	102.57	104.84	101.72	106.56	106	104.63
115.01	118.17	118.64	118.41	118.23	118.44	118.55	116.54	117.02	118.09	117.86	120.63	117.62	117.71	117.29	116.7	118.75	117.71	115.77	116.42	119.13	120.02	120.23	116.85	117.38	117.74	119.46	114.91	120.66	117.44	116.54	117.45	116.57	116.69	114.93	116.36	119.48	117.78	118.43	119.62	119.4	118.76	118.87	114.71	119.17	119.97	117.17	112.53	120.69	118.64
110.38	107.89	111.32	113.55	113.14	114.75	109.74	109.38	113.68	107.07	112.35	109.68	115.04	108	112.8	110.05	111.7	112.67	112.25	113.44	108.11	110.84	110.75	113.65	110.14	113.02	113.62	110.75	113.7	111.67	111.98	110.85	114.17	114.07	113.98	110.34	109.58	111.7	112.7	108.94	110.68	110.65	111.83	111.49	114.2	116.3	111.67	110.26	113.17	110.34
104.9	102.89	102.02	100.42	105.23	105.02	105.67	105.04	103.04	101.78	103.95	100.99	106.75	104.82	107.58	106.66	103.42	104.53	103.85	103.46	103	105.17	102.31	103.83	103.15	100.15	104.73	103.92	102.75	108.09	100.97	105.66	105.64	105.28	101.77	102.13	102.08	104.34	106.47	103.95	103.78	107.34	105.85	101.5	105.36	106.7	104.04	104.08	105.17	107.13
104.56	104.05	106.68	108.55	106.97	103.56	104.64	105.43	104.73	105.86	106.02	105.59	105.69	106.32	102.99	103.57	104.45	106.95	103.79	104.67	106.49	105.07	105.71	105.21	106.86	108.12	106.95	104.45	102.62	107.6	102.66	102.83	107.84	104.41	104.27	105.06	103.57	103.72	105.82	104.33	105.15	103.32	105.61	101.97	106.65	108.29	106.45	106.03	105.91	106.8
112.37	111.32	113.61	109.31	109.21	109.98	113.67	109.87	109.5	113.41	110.01	111.58	110.59	113.36	110.76	113.81	112.05	111.19	113.31	109.84	111.71	111.32	110.53	112.48	111.91	112.5	112.6	112.54	113.06	113.67	114.52	113.88	112.79	111.19	113.62	113.82	117.38	111.35	111.41	115.02	113.04	111.06	113.53	111.96	115.83	111.74	111.45	111.65	112.33	112.86
113.18	114.02	112.54	111.36	113.67	112.23	112.48	113.64	110.16	112.15	113.26	112.74	113.44	111.7	111.47	111.39	113.83	111.38	112.21	113.64	111.97	109.62	113.42	111.81	112.88	113.71	111.18	111.84	112.24	111.94	111.52	112.63	113.64	111.43	106.55	111.03	112.01	109.68	111.18	113.1	111.27	111.13	110.15	112.89	112.66	112.13	111.93	111.63	110.7	113.2
107.64	103.92	100.81	107.68	108.62	104.7	106.93	103.71	101.38	110.41	106.16	105.34	107.6	102.24	106.08	105.67	106.08	105.08	106.27	106.48	103.5	106	103.5	106.54	104.28	105.11	105.3	104.66	107.2	106.02	106.23	104.47	105.11	106.78	106.46	107.19	102.28	106.63	104.92	107.53	103.71	106.14	104.58	107.62	104.39	109.99	102.82	103.89	105.49	110.76
105.79	106.31	102.72	104.71	106.61	107.37	108.61	104.68	105.78	104.82	107.56	108.33	104.14	105.59	106.54	106.29	102.87	106.05	106.94	106.18	109.02	105.37	108.12	100.77	101.2	103.4	107.17	104.05	105.97	103.01	104.36	102.38	107.34	104.55	105.05	106.57	107.73	106.53	103.74	105.52	105.92	106.19	106.52	104.78	106.21	105.8	108.01	107.61	105.99	107.31
98.885	100.7	101.82	98.008	99.097	100.9	99.024	97.352	98.643	100.97	99.772	99.798	99.491	99.777	101.72	99.951	98.261	97.998	102.18	98.765	104.44	100.01	97.383	97.439	101.42	101.06	100.16	96.963	98.821	101.11	97.595	98.849	99.124	99.467	99.492	98.628	99.28	96.918	101.23	99.365	100.02	98.262	99.918	98.46	99.772	101.83	101.92	102.38	99.985	96.958
115.76	111.78	113.26	113.27	109.47	112.84	110.68	113.41	110.51	113.45	112.65	115.9	113.92	111.06	109.73	112.36	109.64	112.83	112.59	108.75	111.26	111.73	112.7	108.53	112.32	109.86	114.03	112.54	110.39	110.28	111.92	109.6	112.2	112.17	112.62	110.06	112.11	107.73	109.54	110.88	114.39	112.26	113.03	112.75	113.71	111.86	112.44	110.02	111.49	111.77
103.33	98.772	100.63	100.63	98.13	100.91	99.495	100.5	100.83	100.11	101.93	101.93	97.646	102.76	102.85	102.99	101.74	99.332	98.541	101.16	96.72	99.941	101	99.708	100.74	97.64	99.642	101.43	97.919	99.524	100.76	98.681	101.25	103.34	100.56	101.17	99.267	98.057	102.3	99.181	102.02	99.414	103.86	101.41	99.18	100.68	98.678	97.553	97.516	96.937
111.29	109.75	112.03	112.28	111.65	110.47	110.52	110.27	111.22	110.84	107.83	114.29	111.1	110.71	109.97	113.86	111.52	110.1	111.61	107.31	107.31	111.09	110.1	110.42	111.37	112.46	113.12	109.05	110.58	112.24	113.03	110.67	112.8	111.18	111.39	110.37	109.77	110.73	112.77	110.02	110.67	110.39	111.14	114.3	113.46	112.49	113.05	110.59	111.82	109.15
108.22	107.2	101.62	106.76	106.99	105.02	108.63	111.11	107.36	106.94	108.16	106.12	110.13	107.63	108.37	109.71	108.56	111.2	107.84	106.99	108.69	104.7	107.18	108.16	110.14	108.72	106.61	106.28	107.05	106.68	106.22	111.66	106.18	103.11	106	109.91	106.5	104.49	107.13	106.28	108.86	107.94	104.98	107.38	106.43	108.46	104.59	105.79	105.98	104.49
114.65	114.26	114.63	114.65	112.41	112.97	111.37	115.33	110.38	112.55	111.95	111.8	113.22	110.91	115.29	112.49	116.77	116.62	111.54	113.86	113.53	112.43	112.11	109.97	111.83	113.87	112.38	111.81	110.79	114.52	115.26	110.99	113.78	112.49	116.07	110.43	115.41	111.29	114.32	109.79	113.17	111.48	111.08	108.35	111.07	113.6	112.64	113.9	112.9	111.27
105.7	106.76	109.23	105.55	104.46	104.3	108.06	106.08	108.46	105.21	107.54	106.1	104.49	107.73	109.49	107.57	105.61	107.52	106.66	107.97	108.38	110.38	105.8	109.14	104.23	103.89	109.67	106.92	107.28	105.61	104.23	106.54	107.32	106.84	109.38	108.61	105.62	108.02	105.4	106.97	106.29	105.66	102.43	110.65	109.62	103.46	106.68	107.33	106.15	107.37
107.01	104.44	105.69	105.67	103.91	105.27	107.46	105.26	108.3	105.57	105.58	111.12	107.52	105.04	104.38	105.56	107.39	106.25	107.45	110.07	107.21	107.01	104.55	107.76	104.13	106.36	105.69	108.09	104.11	103.38	106.3	107.73	109.28	106.9	105.22	105.93	107.69	106.22	108.11	106.33	105.77	107.99	105.06	105.99	105.17	104.36	107.56	105.43	104.13	104.21
102.7	104.1	106.5	105.99	106.4	104.23	107.67	107.44	108.03	101.26	106.94	108.29	103.31	106.34	106.42	106.68	104.06	107.48	104.62	107.27	107.5	106.64	104.16	105.12	105.11	107.8	106.54	105.82	105.08	105.58	104.45	106.23	105.16	103.36	106.38	106.92	107.91	105.92	103.95	105.02	105.55	102.47	105.13	104.17	104.87	105.28	106.27	109.56	104.34	105.18
103.54	104.62	103.46	101.94	102.22	103.35	105.15	102.12	106.97	105.3	104.37	103.51	106.41	104.81	105	102.06	106.09	105.32	105.26	105.4	106.59	101.05	107.12	103.42	103.16	105.38	101.96	107.73	103.29	105.79	102.81	103.97	101.03	104.48	107.8	107.05	108.86	102.86	103.18	104.52	102.62	105.21	104.9	103.83	105.36	104.03	100.13	105.12	103.55	103.07
102.26	102.18	103.98	103.33	105.15	105	105.57	106	105.57	106.33	106.76	103.93	102.64	105.71	104.48	105.91	104.3	104.44	103.49	104.98	104.75	103.55	106.53	104.05	105.41	104.1	106.42	106.71	105.59	105.16	105.11	104.76	104.77	103.9	108.22	102.73	107.84	104.45	107.46	109.32	107.04	103.45	106.09	104.52	103.06	100.65	104.07	102.7	106.69	105.65
105.67	103.63	106.13	104.25	104.81	105.84	106.42	107.14	105.46	105.82	105.99	104.88	105.91	108.9	104.18	108.42	105.54	104.35	106.5	106.18	107.02	106.9	105.08	108.27	103.83	107.05	105.18	106.12	102.09	107.01	106.85	108.17	105.38	104.56	106.33	106.99	106.39	106.92	106.6	106.38	103.03	105.17	105.26	103.61	103.89	105.34	106.68	106.68	104.83	104.39
107.89	106.3	107.52	104.95	104.38	107.54	104.68	109.23	106.34	107.48	104.38	101.79	106.35	107.25	103.84	105.09	106	103.59	105.99	108.58	105.29	104.45	106.53	104.68	106.4	106.28	102.26	103.95	104.47	104.54	105.23	103.92	104.31	106.21	102.77	108.61	105.61	104.67	106.26	103.67	103.57	103.76	103.28	106.19	105.97	106.21	105.59	104.49	107.03	101.84
104.13	105.37	103.47	104.12	106	103.21	102.38	103.79	105.99	104.84	103.85	104.72	102.82	104.75	104.83	104.49	105	102.08	107.2	108.83	105.68	101.83	104.61	105.13	108.21	103.24	103.17	104.31	104.41	109.54	100.42	106.58	103.6	103.32	105.82	104.71	106.47	103.58	101.22	103.7	107.35	104.02	104.69	106.12	104.82	102.95	102.53	104.25	103.39	102.16
105.01	104.39	104.84	106.52	105.71	103.93	104.99	102.35	105.86	106.48	104.64	105.22	102.46	102.47	105.66	105.76	104.79	102.16	105.45	104.8	105.09	104.56	105.79	106.26	106.52	107.54	104.29	104.8	102.29	104.99	106.94	105.59	104.06	104.64	104.09	104.73	105.86	108.06	107.34	103.86	105.02	102.06	105.56	106.3	102.47	110.27	105.13	107.33	105.13	104.94
110.61	109.49	105.92	103.49	106.28	107.55	106.97	106.95	106.88	105.41	108.01	107.41	106.1	108.2	103.67	106.05	105.38	105.55	106.68	104.6	106.03	104.15	102.07	106.42	105.67	102.02	107.21	103.52	109.58	101.14	105.59	108.62	105.7	105.56	107.35	105.81	105.27	103.81	106.06	106.76	104.63	104.78	105.51	107.06	107.73	106.96	105.82	106.3	108.51	105.98
109.07	107.16	107.95	109.05	109.57	111.08	106.61	111.09	108.89	109.11	109.24	109.23	108.41	110.92	107.11	108.26	109.04	112.72	112.54	108.54	112.23	108.61	108.35	111.19	111.18	112.38	108.32	108.53	108.29	109.79	105.58	111.18	108.54	110.87	109.72	111.91	108.05	111.35	106.93	109.93	110.3	109.73	108.44	110.03	109.95	109.57	110	108.36	110.89	110.99
109.94	114.07	108.1	109.57	110.35	109.85	111.04	111.39	110.29	108.39	109.67	114.24	110.66	108.37	108.49	112.32	110.66	109.06	110.55	111.49	111.49	109.62	110.16	110.72	110.06	109.38	111.35	108.74	112.12	113.61	109.61	109.71	108.82	108.53	110.75	114.52	108.05	112.44	110.24	107.79	109.22	109.03	112.73	109.68	109.46	113.55	111.61	109.3	111.35	108.82
115.07	109.53	110.65	115.83	111.93	111.96	111.91	113.35	109.8	111.46	110.42	111.44	111.22	111.3	110.44	112.68	111.08	111.09	109.26	110.58	110.02	113.46	112.03	110.18	112.13	113.31	110.1	113.62	115.22	111.72	110.6	110.56	111.78	111.89	111.04	108.95	107.28	110.59	112.2	111.14	110.49	111.07	110.93	108.55	109.2	112.23	110.31	110.29	111.27	109.91
114.65	115.08	115.22	111.68	112.35	111.93	112.49	110.94	113.26	116.04	108.76	112.42	110.98	113.07	109.94	111.87	113.56	112.55	112.82	113.09	113.63	113.73	111.64	111.59	112.28	111.57	111.54	110.85	114.36	111.49	112.63	112.73	116.77	114.81	112.99	111.89	115.51	110.32	114.61	113.74	112.4	114.15	111.04	112.86	112.31	112.7	111.49	111.84	115.78	112.86
111.06	105.5	104.72	107.13	106.64	108.01	107.08	105.63	105.4	104.75	108.84	108.26	109.19	106.41	104.93	108.15	108.39	106.88	105.7	103.45	109.46	105.12	106.23	105.59	105.08	104.89	107.26	109.11	104.39	103.81	104.84	103.39	107.71	108.54	103.32	106.43	104.49	104.31	106.99	105.7	104.86	105.06	105.3	108.06	103.3	107.01	105.04	106.28	105.37	107.65
106.26	106.51	103.16	105.05	107.43	108.17	105.92	105.56	105.68	104.46	105.84	105.26	106.78	106.91	103.27	111.37	106.9	105.39	105.13	106.38	106.7	104.27	107.62	108.66	111.43	104.6	106.08	106.89	108.06	105.4	105.63	105.65	106.71	108.57	107.63	104.78	102.94	105.26	105.42	107.93	105.24	106.6	105.09	105.29	107.61	108.27	109.71	106.61	104.5	109.36
116.2	111.49	110.87	113.15	112.23	113.21	112.51	108.08	111.66	113.14	110.45	112.29	110.94	112.72	114.28	111.02	112.82	113.93	113.2	112.04	110.77	113.74	112.46	112.05	110.57	111.22	112.36	113.28	113.92	113.89	111.68	111.89	112.31	111.47	112.48	108.93	112.15	109.91	112.17	110.54	112.19	109.7	113.39	113.51	109.88	111.33	111.57	109.71	112.02	111.14
105.78	107.04	108.57	108.69	105.21	107.9	107.56	102.38	106.24	105.22	106.18	102.54	106.11	104.34	104.02	105.03	108.99	108.25	110.42	104.82	104.86	105.4	105.5	107.04	109.07	104.7	106.3	104.39	103.79	108.23	106.82	104.68	103.64	102.55	109.35	103.87	106.03	103.92	107.21	107.58	102.53	104.39	108.17	109.68	105.97	104.56	108.32	106.63	104.43	105.13
106.08	104.52	105.85	106.01	104.54	106.22	103.64	105.22	105.82	103.37	105.56	104.49	105.88	108.85	105.66	107.28	105.27	103.77	103.56	105.29	103.1	106.1	107.23	106.46	105.68	102.91	101.79	108.93	105.73	103.66	105.64	106.51	107.8	107.16	106.77	105.11	104.58	105.98	103.75	107.01	105.39	109.79	107.89	107.97	105.39	105.95	106.69	102.95	106.14	103.84
105.34	103.31	104.11	104.94	105.62	104.14	105.1	107.66	105.42	105.56	105.76	106.03	104.13	106.65	105.47	104.93	106.53	107.07	104.64	105.01	104.9	104.77	105.9	103.63	107.39	104.73	108.61	103.77	103.44	106.93	106.94	103.22	106.48	106.53	107.53	104.33	105.19	105.47	105.16	104	108.22	104.62	105.4	105.94	104.4	104.67	105.69	109.12	105.82	107.58
99.9	99.36	99.974	98.765	102.86	96.338	100.11	104.32	101.85	100.04	102.6	100.99	104.17	99.222	101.04	100.73	100.49	102.53	101.42	98.025	101.53	98.999	101.11	101.8	102.62	99.443	98.838	101.55	101.51	99.863	103.13	99.514	101.43	103.14	103.08	98.964	102.09	103.07	102.11	101.56	102.76	102.13	95.875	100.48	102.44	100.1	104.58	100.43	101.75	103.5
100.83	99.573	96.833	102.73	100.25	100.08	101.9	103.42	101.67	99.743	102.27	98.365	101.62	99.13	101.12	99.755	103.77	99.346	101.69	99.874	97.709	101.3	102.1	104.99	100.19	99.422	101.95	98.825	101.73	101.7	100.33	100.64	98.902	102.05	100.06	100.37	101.18	101.37	99.153	99.909	100.52	101.11	99.973	102.07	101.72	97.882	104.65	102.38	101.07	102.51
107.45	107.63	105.45	101.8	105.46	103.69	106.03	104.27	106.58	103.71	103.92	104.49	102.75	104.44	105.94	103.73	106.54	103.72	101.62	103.92	105.98	105.43	104.51	105.05	104.66	101.87	101.93	101.88	105.55	105.11	104.63	105.46	103.02	101.34	104.01	104.77	104.22	105.65	100.74	101.96	102.19	104.54	106.95	103.12	102.83	104.43	104.03	102.46	103.12	103.72
113.48	113.26	112.03	110.15	112.72	114.3	113.07	113.46	111.85	113.95	111.21	111.92	114.71	110.99	113.72	111.21	113.19	114.27	113.08	110.99	111.87	112.79	113.06	112.43	110.88	112.89	114.75	112.74	111.67	113.23	115.08	111.46	113.35	113.38	112.68	111.73	113.71	112.32	113.06	111.65	114.68	109.79	111.41	113.61	114.11	110.36	114.65	111.71	109.87	111.46
113.57	109.29	109.19	108.6	111.93	112.03	111.16	109.12	110.93	111.29	110.42	112.79	110.75	109.17	112.91	107.56	111.43	110.48	109.58	109.04	110.86	110.25	112	109.01	107.17	107.91	110.9	108.82	110.6	107.08	108.23	109.81	110.98	109.5	109.09	109.85	109.85	112.34	108.49	106.93	112.54	112.26	111.19	110.86	112.89	111.81	111.38	111.86	111.53	109.98
108.59	103.82	105.86	106.93	104.24	107.42	106.18	106.53	104.41	104.36	102.28	108.59	104.44	107.93	110.76	107.31	105.69	104.45	107.53	106.47	106.51	106.54	105.89	105.63	105.92	106.08	104.11	106.14	106.85	106.02	107.28	103.69	104.25	106.51	104.26	104.66	107.18	107.92	104.57	105.96	107.9	109.01	107.92	104.94	102.79	104.31	104.41	104.9	102.9	106.3
105.27	102.84	102.09	106.19	105.56	104.13	103.38	106.97	106.49	106.31	105.64	106.79	107.21	104.72	107.21	105.97	105.29	104.73	103.94	105.9	104.55	104.68	107.02	106.23	106.07	105.54	104.03	104.5	109.03	105.98	107.49	105.52	105.53	105.51	107.08	105.28	104.17	106.74	107.37	105.97	103.59	107.85	106.94	102.46	103.64	107.13	105.41	104.63	105.14	106.18
107.21	103.75	105.98	106.46	108.74	103.2	107.36	104.95	104.32	107.42	105.55	108.95	105.15	104.68	105.16	105.05	104.55	104.66	106.8	105.8	106.08	107.37	103.14	106.3	105.28	103.7	106.48	103.15	102.31	108.76	104.76	105.89	104.95	105.18	106.67	105.52	104.38	106.53	107.53	101.82	104.25	105.91	102.89	104.01	106.19	108	103.84	105.79	104.15	103.22
117.24	118.45	117.25	116.02	115.34	115.29	113.51	117.31	116.03	120.68	117.62	116.01	114.86	113.97	112.75	113.89	118.95	119.16	117.32	115.46	117.37	117.27	113.96	117.69	117.27	116	117.28	113.5	119.76	118.39	118.56	112.82	117.63	114.65	116.58	111.84	118.25	115.52	114.09	116.68	112.55	115.4	115.7	115.22	113.5	116.18	115.46	115.15	113.59	117.4
104.53	103.26	102.71	105.95	105.82	105.08	104.89	106.39	108.47	106.15	104.59	107.43	106.03	104.74	109.52	103.88	101.06	105.17	106.66	105.81	106.29	105.64	106.95	106.03	104.73	108.06	107.13	105.25	105.25	106.16	105.28	108.78	104.32	103.79	107.58	107.6	105.99	105.06	103.32	107.55	105.22	104.86	107.26	103.81	107.92	105.3	106.84	105.13	104.27	106.77
106.44	105.89	100.9	104.33	102.04	105.62	103.75	106.61	101.4	105.53	100.92	105.45	105.96	103.22	105.79	107.21	106.06	105.68	105.11	106.3	104.45	106.04	102.02	103.41	105.55	106.22	104.1	106.47	104.65	103.23	104.71	101.79	103.88	104.14	105	103.63	103.55	101.33	102.45	104.71	104.09	105.68	106.84	101.94	101.62	105.29	105.19	106.69	104.69	104.29
112.41	112.61	114.67	112.3	114.35	113.27	113.96	112.07	112.68	112.5	111.57	114.35	113.22	111.34	116.87	109.37	116.83	113.88	111.89	111.78	111.01	111.24	115.81	113.46	113.62	112.4	111.14	113.51	114.07	111.14	116.63	113.31	112.97	112.1	113.32	112.09	113.46	110.27	111.82	110.49	112.91	111.5	115.95	111.9	111.77	113.36	111.25	112.71	111.73	112.2
110.54	109.16	109.26	111.41	113.3	110.77	111.49	111.3	111.5	112.99	110.38	110.03	111.68	110.99	111.7	113.44	111.29	110.37	113.25	114.9	110.58	110.63	113.11	110.29	109.7	110.6	110.41	113.79	111.62	110.5	111.92	111.26	111.67	109.51	110.96	109.21	112.42	110.49	110.2	108.39	111.46	109.62	109.14	108.16	110.22	110.47	111.62	110.85	112.52	108.77
99.427	101.57	101.08	104.02	99.041	97.579	99.902	101.34	100.53	98.595	97.69	99.711	101.66	102.7	98.488	99.507	100.51	102.19	102.38	103.39	102.84	99.701	98.507	100.52	98.584	99.831	100.33	99.649	99.679	98.574	100.81	100.89	99.364	99.215	102.16	99.861	99.013	100.37	100.79	100.23	101.43	100.53	101.94	98.813	102.24	98.945	103.11	100.59	99.234	98.573
114.86	113.19	115.04	116.15	108.65	109.79	114.27	112.7	112.89	112.95	112.7	114.08	111.58	111.19	113.67	111.48	113.41	112.77	113.41	114.98	117.27	110.51	112.24	113.64	109.86	114.1	113.97	112.56	113.1	110.39	112.42	111.36	114.29	113.76	113.52	111.66	114.05	113.94	112.18	111.71	113.45	109.92	112.07	110.33	111.73	111.93	114.81	114.5	114.33	111.84
115.92	117.3	117.31	115.11	117.28	112.85	115.61	115.71	120.22	117.2	116.93	116.21	120.89	120.64	113.87	113.67	118.88	117.41	115.92	118.64	116.85	117.14	119.68	118.32	117.95	118.54	120.38	120.07	115.16	118.4	117.72	120.82	120.82	116.75	114.98	116.55	114.88	118.19	117.62	117.77	116.98	117.76	118.01	119.94	116.02	117.2	116.24	118.06	116.8	120.39
103.94	105.23	103.82	107.56	106.04	106.94	105.73	105.83	105.13	105.29	106.04	104.01	107.07	106.28	105.77	103.95	106.02	105.13	107.18	106.33	106.34	103.34	103.26	104.89	107.04	106.25	107.7	107.07	107.63	107.01	106.42	108.01	105.48	105.89	104.35	104.75	106.76	107.14	106.13	106.76	103.76	108.49	106.18	105.53	103.53	106.79	105.19	107.26	104.06	103.11
109.21	105.24	103.84	106.39	107.83	106.36	104.31	104.88	104.33	103.71	107.33	105.54	104.99	107.75	106.7	104.1	107.15	106.97	106.07	106.49	108.96	104.33	109	105.73	104.02	106.9	106.24	104.6	103.94	104.92	105.65	104.66	110.37	106.93	107.44	105.46	105.89	107.4	102.82	106.65	107.13	107.52	106.08	104.12	105.1	107.69	107.46	107.82	104.45	107.48
101.34	100.01	101.98	96.328	97.164	98.997	99.486	104.76	100.35	97.404	100.2	95.536	100.87	96.251	99.62	97.361	101.96	98.511	97.023	99.98	103.4	100.02	100.5	97.818	103.58	98.93	103.78	100.38	98.369	98.963	98.736	99.665	102.06	99.928	100.09	99.012	99.372	97.319	100.18	100.08	99.141	101.42	101.5	99.829	100.86	99.429	99.465	100.21	101.47	101.82
113.3	111.61	110.7	112.48	113.15	112.79	108.89	110.56	112.09	113.15	113.3	110.3	110.82	114.69	116.74	111.17	112.83	111.69	112.64	109.53	112.44	110.81	111.98	112.11	115.6	109.83	116.22	111.29	111.95	112.56	111.2	114.28	113.19	111.54	107.91	112.65	110.38	116.31	110.95	111.67	111.27	114.09	109.96	108.17	109.4	113.5	113.26	110.26	114	111.7
111.91	112.46	109.9	111.69	113.28	112.6	111.86	108.18	107.56	112.81	111.74	111.72	111.06	111.22	111.88	113.94	113.89	111.32	110.41	109.61	110.68	112.55	110.22	111.23	110.56	110.65	111.09	109.32	112.6	111.14	110.03	111.93	110.08	113.19	112.02	107.23	110.48	109.66	111.29	114.88	114.84	112.81	113.95	112.27	111.11	110.07	111.19	111.68	112.97	110.4
111.78	110.2	110.11	110.76	111.73	113.29	111.31	113.29	113.34	109.33	113.2	111.31	111.77	111.83	114.4	113.52	113.43	108.94	110.19	113.04	112.65	109.02	111.02	111.82	109.94	111.39	110.46	111.06	110.27	113.43	111.79	110.86	111.36	112.66	111.38	108.96	111.17	114.13	111.98	111.31	112.34	113.43	107.92	114.04	113.41	116.11	111	112.94	108.15	113.31
105.41	103.72	104.33	106.59	103.03	109.72	104.24	104.94	105.13	104.5	104.74	107.85	107.14	105.64	106.36	105.61	104.86	106.09	105.92	106.4	104.64	104.67	107.28	104.02	106.72	104.54	104.38	104.97	105.52	103	105.82	104.15	105.09	103.5	106.41	107.94	106.39	104.51	105.87	107.32	104.11	107.22	103.77	107.97	106.61	105.15	105.37	104.81	103.34	102.96
107.45	104.54	103.69	107.43	107.51	109.64	105.87	107.45	106.8	104.8	107.06	107.36	104.14	104.45	102.74	106.46	104.06	106.93	106.53	107.38	107.95	106.91	106.83	105.73	104.82	106.89	104.6	106.06	108.36	104.92	105.69	104.86	104.66	106.66	107.16	106.27	107.08	103.21	105.73	104.91	106.89	107.53	108.93	108.61	103.71	107.72	105.37	108.06	105.31	104.04
109.92	110.07	113.31	107.26	110.23	110.49	111.5	113.18	113.11	110.96	109.86	113.47	114.14	111.67	112.29	107.52	112.14	109.74	113.26	109.97	112.73	110.53	110.82	108.64	113.24	112.18	108.01	112.05	110.83	108.1	108.9	113.52	111.67	108.76	113.7	111.34	111.78	110.55	109.88	109.56	109.41	108.49	109.92	109.29	111.22	110.8	111.4	109.28	108.55	112.29
109.14	111.93	109.42	115.4	111.89	112.67	109.69	111.34	114.27	112.7	112.05	112.04	114.67	110.65	111.57	112.62	110.17	110.45	113.13	112.9	112.58	111.32	114.5	111.38	116.63	111.31	110.27	111.2	110.26	114.05	112.08	112.73	106.6	110.83	111.04	111.92	113.6	111.14	111.68	111.55	114.26	108.56	113.95	111.02	110.99	108.89	114.36	110.49	110.17	115.49
106.29	102.82	106.61	108.29	103.77	104.47	103.95	103.62	106.79	104.54	103.56	106.09	102.5	105.07	105.9	102.16	105.29	105.32	104	102.17	104.45	105.51	104.19	102.65	102.88	105.27	105.06	103.06	105.54	102.46	103.28	104.94	106.9	102.51	102.99	103.14	102.45	107.24	102.53	107.94	103.25	104.14	102.97	105.14	101.02	104.9	102.91	101.55	104.79	103.84
107.6	105.07	108.97	107.06	106.79	108.77	106.06	107.57	107.68	106.34	107.31	106.48	105.67	110.52	107.72	107.59	106.69	102.55	107.9	106.08	107.24	104.62	107.42	108.74	111.13	108.88	109	105.83	105.31	105.45	106	108.48	107.35	106.48	105.88	106.35	109.15	104.1	104.88	109.75	110.82	109.96	104.73	108.92	104.01	106.14	108.12	106.91	107.85	108.74
114.2	111.66	118.46	112.46	113.96	111.76	117.3	114.18	111.35	112.35	111.28	110.22	114.55	109.67	111.29	110.16	113.33	111.88	111.41	115.44	113.43	110.29	112.49	112.05	113.08	111.3	113.63	113.93	114.07	111.29	112.34	110.14	113.8	111.39	115.76	110.22	111.13	111.21	111.29	112.71	110.14	113.68	111.45	110.29	113.28	112.58	112.39	115.92	111.81	114.32
105.25	105.97	106.19	104.59	106.86	103.18	104.06	109.72	105	107.95	110	102.99	106.36	102.57	105.47	106.64	107.02	102.95	105.54	106.43	105.88	103.68	105.25	105.75	103.81	102.08	103.58	104.83	104.45	105.01	100.9	104.89	103.95	104.82	108.16	105.53	106.27	104.73	105.95	107.71	106.1	106.8	106.69	103.69	106.74	108.3	104.12	104.29	110.65	104.37
105.82	106.15	107.26	105.39	105.82	106.91	108.64	105.12	107.54	106.36	104.27	102.75	104.94	104.55	104.31	106.97	105.15	108.3	107.78	106.82	105.67	105.39	104.64	110.38	104.95	103.11	104.91	104.98	105.18	106.78	102.89	104.71	107.44	105.86	105.83	104.35	108.58	103.23	104.85	106.31	103.51	104.48	104.26	104.25	106.88	105.52	108.77	102.45	106.88	104.31
104.09	106.47	107.01	108.02	106.17	108.16	104.54	105.82	105.62	104.73	108.39	109.01	103.85	105.81	109.1	105.57	105.89	105.75	103.72	107.15	106.52	102.97	104.89	105.25	106.01	103.65	106.97	110.51	107.34	105.53	109.3	103.7	106	108.19	108.73	104.94	105.42	106.73	109.35	106.37	108.61	106.29	104	104.1	107.6	106.19	104.92	107.69	104.69	104.34
108.78	111.05	110.33	108.28	110.87	113.01	112.94	109.39	113.98	111.26	112.54	111	109.86	111.52	110.74	111.58	112.91	110.97	114.51	110.7	112.6	113.77	112.57	111.56	113.75	106.02	112.24	111.97	114.47	114.74	109.69	111.21	109.07	110.75	110.23	111.55	111.45	112.77	112.15	112.27	112	110.26	113.28	109.59	114.77	110.25	110.62	109.87	109.01	109.35
111.52	111.53	110.4	112.55	111.73	113.19	110.27	112.3	108.91	113.76	113.16	114.48	109.93	112.05	111.16	109.52	109.05	114.56	109.96	111.21	111.94	108.56	108.73	112.42	109.81	112.56	111.35	110.81	111.71	109.27	109.06	110.93	111.14	112.8	110.98	111.46	109.86	112.98	109.94	114.17	111.05	110.55	112.52	112.6	107.83	107.88	110.12	111.22	114.46	111.65
102.05	101.31	103.65	102.1	106.03	101.12	105.88	103.26	103.77	104.6	108.15	104.54	106.59	104.33	102.59	102.7	109.95	105.3	106.48	100.56	105.09	102.78	104.12	102.91	106.35	105.21	104.54	102.53	104.86	102.64	104.36	106.01	104.48	103.81	104.93	100.91	108.44	102.05	105.16	103.99	105.97	103.59	103.74	103.79	103.12	106.41	104.05	106.4	107.3	104.91
108.78	110.6	111.34	109.45	109.69	109.39	110.6	110.35	112.07	110.53	111.52	109.21	110.75	110.33	112.1	108.75	111.8	111.49	108.56	109.49	109.43	110.28	112.05	107.67	112.01	110.67	112.44	112.01	110.78	109.38	112.36	112.44	108.43	111.11	106.41	111.22	112.89	109.67	114.77	111.07	111.71	108.79	111.74	108.49	107.46	111.2	110.74	111.95	111.28	112.02
105.15	104.84	105.03	105.89	102.79	108.38	109.33	107.32	107.35	107.2	107.65	104.58	106.62	106.11	108.36	105.87	103.39	108.62	105.58	106.98	109.01	109	107.8	108.37	104.42	106.87	106.49	106.05	108.76	103.72	107.45	107.37	104.99	108.79	105.57	106.58	104.2	106.3	109.68	110.74	103.45	107.38	106.07	104.47	109.65	107.17	107.65	108.66	109.02	106.67
105.34	105.37	106.61	104.47	107.37	103.55	101.14	104.5	107.67	105.77	105.85	104.89	106.94	107.5	102.95	105.39	106.14	104.84	107.75	106.81	108.16	106.68	103.71	101.78	107	106.19	105.55	105.11	102.68	105.51	103.18	104.12	104.56	103.18	108.71	105.93	105.84	108.61	110.85	105.19	106.4	105.72	107.35	105.72	103.7	102.38	105.15	104.21	106.43	102.55
106.29	105.61	105.13	105.04	100.93	107.27	106.94	107.46	106.65	106.87	105.73	105.12	105.03	105.86	104.14	106.48	108.86	105.09	107.41	103.48	108.37	104.64	106.82	103.67	105.97	103.74	103.92	104.98	105.08	107.11	107.84	106.16	106.57	107.74	103.63	104.19	105.31	102.94	106.41	106.65	105.81	104.95	107.16	104.35	107.2	106.85	105.26	104.46	104.57	102.73
108.14	107.17	104.59	105.78	108.62	104.98	104.45	107.36	106.38	110.5	107.12	106.39	109.05	102.51	105.55	103.55	102.83	103.7	105.01	108.52	104.66	101.6	107.41	105.1	105.07	107.21	105.51	105.49	103.38	106.54	107.29	107.23	106.94	103.3	103.16	105.08	106.79	103.19	106.63	105.89	107.18	107.74	108.61	108.93	107.46	109.13	107.25	104.11	106.06	104.6
98.515	100.66	101.42	98.784	99.492	97.353	101.22	98.1	100.61	98.725	102.27	98.972	101.66	102.7	100.97	101.23	97.867	102.21	102.93	95.671	101.56	103.21	101.37	102.61	100.67	99.654	98.058	98.788	101.01	98.102	99.85	101.11	99.735	100.01	99.458	101.37	98.465	98.569	99.513	101.03	99.351	97.535	101	102.51	98.187	99.529	101.66	100.31	97.674	98.791
116.02	110.51	112.66	110	111.65	111.03	113.96	112.32	110.92	114.04	113.97	109.93	108.63	113.75	111.62	109.64	112.47	112.63	111.66	112.01	111.5	112.22	114.86	113.67	108.73	110.53	110.75	114.93	110.71	110.61	116.1	112.15	111.69	111.73	112.9	107.44	112.65	112.98	114.08	110.76	111.96	109.76	109.41	114.15	110.43	110.52	111.89	116.01	114.1	115.12
105.67	106.48	106.48	107.25	104.58	107.87	108.32	102.6	106.16	107.77	108.49	103.46	101.79	104.71	105.23	106.46	104.62	104.51	103.45	107.53	105.03	106.82	106.67	107.05	105.37	105.41	106.82	104.27	104.66	106.07	104.11	102.87	107.57	108.14	104.9	107.24	104.62	108.24	108.24	104.36	106.15	104.94	104.93	102.83	106.22	105.38	107.24	106.86	108.35	105.22
114.01	110.65	113.88	111.79	113.42	111.94	114	113.07	110.58	109.88	110.5	113	114.07	111.69	112.48	108.89	112.83	113.14	109.18	113.89	113.72	113.08	111.4	112.66	112.01	111.88	111.77	115.14	109.17	112.75	111.07	113.23	112.35	108.47	113.94	115.11	112.4	110.53	112.22	111.98	111.06	111.58	109.78	112.13	113.13	112.34	111.36	114.1	114.57	113.79
105.93	103.69	102.1	108.19	103.64	105.09	102.02	104.33	104.89	104.99	103.58	105.35	107.8	104.26	103.02	106.1	103.35	104.28	101.31	101.27	103.7	103.14	106.7	102.34	106.3	102.07	107.14	106.1	107.12	105.3	104.43	105.46	102.67	103.21	101.02	107.07	105.14	105.34	103.72	104.86	106.25	105.05	103.75	102.07	106.22	103.36	101.23	105.14	103.54	100.85
106.76	106.25	108.19	107.22	107.07	105.5	105.46	108.18	108.02	108.1	105.13	106.74	106.78	104.89	105.86	104.92	106.38	104.9	108.75	108.43	107.17	106.2	105.74	105.79	107.93	107.08	106.32	107.21	105.93	105.14	107.28	104.36	106.47	106.24	108.73	107.26	110.56	107.53	104.49	107.26	106.31	104.77	106.88	106.97	105.47	105.09	105.83	107.21	110.19	105.49
100.04	102.01	101.61	98.31	99.124	100.85	99.637	99.532	99.236	101.1	101.94	100.01	101.55	101.92	100.51	101.99	102.93	104.1	102.93	97.143	100.93	101.53	101.14	103.04	101.21	98.361	101.29	102.81	104.51	103.26	102.22	102.95	103.67	98.345	100.06	100.83	102	99.124	101.64	98.109	102.71	100.78	101.03	102.88	101.45	101.22	101.58	99.62	101.25	101.56
104.85	111.4	112.72	110.16	110.13	108.78	111.88	109.53	115.87	110.83	108.36	107.07	111.43	109.9	110.76	110.66	111.16	109.45	111.51	110.83	110.82	111.15	109.53	106.75	111.83	112.56	112.07	110.9	110.79	107.58	109.42	113.55	108.77	108.92	113.11	111.99	110.19	111.04	110.43	109.27	108.1	108.59	111.16	109.42	110.79	109.42	111.34	108.44	107.99	107.85
109.83	114.27	112.76	112.89	112.39	110.93	111.83	113.97	111.21	109.03	111.56	112.76	110.09	115.79	109.92	110.09	112.86	114.52	108.78	113.77	113.96	111.6	111.97	110.67	114.65	113.22	112.12	111.77	111.97	110.07	110.91	111.65	111.65	112.06	111.26	109.27	113.64	111	112.02	110	112.48	110.43	109.68	113.15	110.22	113.27	111.92	113.16	111.89	110.33
100.98	99.912	99.459	100.07	96.942	101.27	102.29	102.15	102.34	100.09	97.691	99.854	102.67	101.84	102.21	99.265	99.26	101.77	104.44	101.96	103.5	98.144	97.543	101.52	98.152	97.827	101.73	102.46	101.22	99.05	105.92	102.48	101.59	100.61	99.905	101.22	100.19	98.939	104.23	102.62	99.287	100.2	102.65	100.05	102.26	100.36	100.86	99.37	98.319	101.25
104.96	106.94	103.64	103.93	107.37	101.31	101.25	103.02	102.23	104.06	103.78	105.37	106.71	106.36	106.8	104.94	102.98	102.24	104.55	104.65	106.27	104.87	105.04	102.72	103.95	102.47	105.27	100.61	103.48	101.73	103.58	103.82	103.97	105	102.74	101.57	102.59	106.73	106.53	104.51	103.84	105.1	105.39	104.99	104.27	99.877	106	104.54	102.09	103.53
104.92	106.79	108.59	107.19	107.14	106.39	107.85	107.25	109.53	105.09	106.61	105.41	107.38	105.9	105.08	107.53	105.93	107.29	103.59	107.45	107.45	107.07	104.65	106.53	109.04	106.63	107.19	109.31	109.83	107.66	105.24	105.7	102.3	107.22	109.73	109.64	105.73	106.51	108.19	105.09	104.1	106.84	105.08	107.96	105.61	106.99	108.46	107.13	109.26	103.9
114.4	118.43	116.59	117.78	118.87	117.12	117.24	116.08	118.74	115.61	120.51	116.23	118.26	117.7	117.87	118.21	120.6	119.15	116.24	115.41	118.81	116.8	120.17	117.46	117.66	120.15	119.75	118.05	117.84	115.76	117.57	116.51	115.38	116.72	116.17	114.99	118.17	118.11	115.06	117.68	119.57	118.07	117.03	121.07	117.94	116.24	116.95	117.93	115.14	117
107.47	106.1	108.11	108.04	104.46	105.2	105.52	105.61	106.77	105.74	106.17	105.96	100.53	108.04	101.73	105.68	108.83	105.99	107.04	107.41	104.59	106.66	106.72	104.89	105.22	107.13	105.56	107.05	105.66	106.14	103.65	104.94	106.01	108.39	103.67	103.35	104.72	104.76	107.82	103.99	107.59	103.3	107.13	108.4	104.19	106.87	104.71	100.6	102.29	104.31
108.37	107.47	105.34	105.6	107.88	107.43	106.18	106.88	105.9	104.83	104.53	107.21	105.86	105.78	107.22	109.37	105.58	103.43	109.22	107.89	105.91	108.22	108.33	105.29	105.32	104.09	105.05	108.1	108.82	106.4	104.12	108.2	107.38	108.08	104.25	107.45	106.22	107.35	104.65	106.3	104.43	107.72	106.8	106.46	106.48	107.24	106.99	106.55	110.16	105.96
100	97.17	97.732	99.501	99.716	99.764	99.02	102.15	100.73	96.729	99.373	100.13	99.194	100.13	97.871	100.58	100.52	100.99	97.38	96.91	98.601	96.955	100.07	99.9	95.227	99.645	99.781	101.87	100.27	101.63	100.52	99.043	98.679	96.652	100.31	97.604	102.97	103.66	96.873	98.811	100.53	101.96	100.44	98.617	101.22	99.865	100.27	101.78	98.949	101.81
108.08	103.94	103.01	106.77	102.69	102.94	108.1	105.11	109.12	106.49	106.54	106.14	105.63	105.25	103.22	104.08	105.62	104.69	107.69	104.71	106.05	106.78	106.09	105.72	105.96	105.34	106.83	104.24	107.78	106.7	107.69	107.26	104.76	109.57	105.84	106.3	104.22	105.59	103.67	103.58	105.95	105.92	103.35	104.92	104.7	106	105.26	104.19	102.6	102.92
107.69	106.47	109.56	108.57	101.85	107.52	106.11	110.2	104.48	106.7	105.22	107.06	105.98	104.07	105.37	108.62	106.02	107.47	106.29	107.28	105.92	106.44	108.68	105.96	110.65	105.19	106.44	108.37	106.82	107.95	108.15	107.76	106.17	106.14	103.7	105.21	103.51	107.05	108.34	104.34	107.95	106.25	106.88	106.33	107	107.36	107.16	107.68	106.81	109.59
120.13	117.22	115.76	115.54	115.16	119.27	117.55	113.62	117.33	115.59	116.87	117.3	116.9	117.88	117.27	118.27	113.75	117.64	115.68	116.1	115.08	113.13	117.41	115.69	113.74	117.24	114.43	113.01	114.95	115.14	115.28	117.46	117.08	117.44	113.33	116.87	115.25	116.09	118.56	116.29	116.84	113.63	114.89	115.48	116.52	114.13	117.94	116.73	115.39	118.26
112.01	112.54	110.51	110.22	111.18	112.63	111.06	111.82	110.51	110.63	112.29	112.12	111.73	111.56	107.79	111.83	112.2	116.09	112.72	112.3	111.4	109.87	111.6	111.44	114.26	112.85	110.02	111.26	112.98	110.96	109.77	114.44	112.65	111.11	109.98	111.38	108.22	114.9	111.28	108.92	112.37	112.61	112.11	111.21	110.46	114	111.59	110.45	112.88	109.66
105.56	107.46	104.4	106.52	106.86	103.68	107.09	108.89	110.36	103.53	107.12	106.22	101.59	105.74	105.54	105.94	106	105.16	107.63	104.43	106.03	108.57	105.33	102.7	103.19	105.15	104.28	103.7	104.73	106.36	104.15	104.55	107.41	106.67	104.39	106.14	105.93	103.32	106.47	101.78	107.13	105.54	103.42	106.31	104.79	107.27	108.41	106.23	101.15	107.12
110.37	110.28	110.5	109.43	109.87	111.85	114.61	111.26	111.36	111.67	111.57	109.57	109.14	109.77	110.74	109.75	112.81	111.91	110.73	111.17	111.62	112.22	110.56	112.93	113.83	114.02	107.87	110.47	111.66	114.01	112.92	111.99	111.48	113.34	113.08	109.89	116.31	113.94	111.69	108.9	112.79	109.38	111.05	109.56	112.17	110.22	109.33	108.19	115.27	111.21
116.67	121.06	116.15	117.03	117.96	115.52	122.02	121.19	119.82	118.84	117.92	118.13	119.29	115.67	119.05	118.67	114.91	117.6	120.12	115.7	119.48	116.6	118.96	113.86	118.65	118.32	115.06	118.92	117.55	117.15	115.51	120.09	118.72	117.76	116.21	118.75	118.14	121.18	119.46	119.14	116.43	118.53	119.72	116.41	120.32	117.31	117.21	115.92	117.22	115.59
114.48	110.8	110.89	112.66	112.93	114.85	108.2	110.85	112.52	110.89	109.99	113.27	111.25	110.14	113.21	110.68	114.43	112.33	116.01	112.4	110.02	112.85	108.32	110.41	112.82	109.82	112.9	112.19	114.17	111.22	110.88	111.53	114.8	113.59	111.23	109.08	111.64	112.5	113.34	114.18	112.88	114.57	115.29	112.3	111.32	112.17	110.51	112.94	113.54	111.12
113.4	109.78	108.65	112.21	111.22	110.02	111.35	110.75	111.05	112.78	109.65	111.38	110.35	111.22	110.23	110.93	110.41	110.09	107.27	105.91	110.11	110.35	108.26	114.08	111.12	107.13	111.54	112.87	112.54	109.32	107.09	109.43	108.5	107.86	112.22	112.17	112.44	111.9	109.37	110.13	110.83	110.47	107.04	111.94	114.27	109.34	110.46	109.62	110.53	111.57
100.93	99.918	100.34	99.275	97.078	97.726	101.73	101.61	100.01	102.16	98.804	101.04	95.9	103.69	100.58	97.409	97.588	100.88	99.516	102.94	99.25	100.05	101.63	99.717	103.42	98.268	99.924	100.26	103.48	99.136	99.726	101.22	100.16	98.691	100.11	100.56	101.54	97.913	98.84	100.76	98.943	99.365	99.685	99.404	99.036	99.901	102.13	100.2	98.543	100.28
99.345	104.32	97.934	99.041	100.28	99.856	96.719	101.19	99.318	97.461	99.069	101.01	100.49	100.9	98.904	100.95	98.784	99.625	98.682	102.27	100.28	96.488	99.296	101.6	98.427	100.43	96.602	96.911	101.15	99.599	98.809	97.791	95.778	95.974	98.741	102.21	99.641	100.57	98.128	96.762	97.652	99.076	100.13	102.33	100.66	96.815	100.42	100.3	100.78	104.25
114.69	111.27	112.17	113.53	109.2	112.78	110.19	112.97	110.55	110.33	111.38	114.06	113.17	111.69	113.76	111.57	110.98	112.91	107.17	111.03	109.94	109.08	113.94	114.36	112.47	106.5	111.24	113.58	112.69	111.83	109.84	110.59	109.78	110.77	111.24	109.58	111.76	111.33	114.53	114.79	114.07	113.49	109.42	108.2	112.36	112.31	109.26	111.17	111.67	112.51
116.44	116.77	120.48	119.32	120.52	117.45	116.8	117.59	120.29	119.22	117.01	120.15	118.72	117.84	118.89	116.44	115.74	119.77	120.14	118.89	116.38	116.32	118.63	118.49	119.99	118.51	116.99	118.68	118.03	117.33	119.18	117.72	116.45	117.38	119.09	120.77	117.72	117.06	119.21	116.5	117.62	118.18	117.73	118.15	114.76	119.09	116.03	122.06	116.51	114.24
105.54	104.94	104.95	105.08	103.24	107.11	104.66	108	105.61	103.29	105.04	106.78	107.43	103.27	104.23	104.29	105.17	108.35	102.68	106.4	104.42	108.23	106.62	104.3	106.21	104.05	106.05	107.87	105.96	107.31	107.69	106.74	107.38	104.48	105.79	105.06	103.08	107.2	103.44	105.58	105.56	105.59	105.32	106.22	107.85	107.28	104.83	107.42	106.31	104.66
110.12	111.63	111.27	112.33	112.32	108.09	112.61	112.32	112.39	114.5	112.95	111.05	111.3	111.03	113.6	112.38	106.56	111.43	110.88	108.78	111.69	110.32	113.99	110.91	110.93	109.81	109.33	111.1	111.16	112.88	111.51	108.89	111.43	112.8	112.41	113.81	113.5	112.56	111.31	109.12	110.6	108.09	110.95	111.03	111.2	112.8	113.26	106.11	108.99	109.73
105.95	105.42	106.2	106.26	105.13	105.29	103.85	103.77	104.36	103.76	103.61	104.81	109.62	103.65	104.29	103.98	106.51	105.49	106.36	105.5	104.34	103.57	105.06	104.68	107.68	109.65	105.17	106.31	102.4	106.86	103.38	106.35	107.33	106.11	105.87	110.64	103.95	103.89	105.97	107.1	106.04	105.77	106.41	105.56	105.33	106.43	100.92	105.33	105.59	104.22
106.03	106.41	106.82	105.41	107.27	102.05	103.78	104.6	107.13	106.78	103.65	104.84	105.34	105.1	107.01	107.45	107.7	109.22	104.36	105.24	105.9	101.69	107.69	106.45	105.83	107.8	107.82	103.44	109.08	101.97	105.28	108.71	106.23	104.06	103.03	103.47	107.05	103.88	105.07	107.6	106.75	106.4	104.13	105.74	103.34	104.44	106.39	106.4	104.19	105.17
101.58	106.64	103.49	106.85	106.62	106.45	102.98	105.46	104.86	103.98	105.13	106.96	102.34	105.17	105.3	108.81	103.86	103.97	104.69	104.86	107.39	104.99	104.71	106.08	100.75	105.07	104.66	106.33	107.53	105.93	104.91	105.96	106.92	106	104.06	103.79	106.38	106.26	105.66	109.24	104.88	107.37	105.53	105.07	105.86	103.21	103.88	107.03	106.81	108.41
111.44	114.16	114.72	112.36	110.15	113.23	111.13	114.36	109.55	112.7	110.88	113.86	113.76	112.22	111.87	114.42	111.99	109.71	111.6	113.82	110.49	113.23	111.33	111.67	113.24	115.07	110.31	112.03	113.59	111.95	117.37	111.43	113.56	112.94	111.37	111.49	117.17	111.78	109.31	112.95	113.12	111.65	112.89	114.75	115.05	112.02	112.06	112.58	113.49	113.9
98.209	100.8	97.746	97.08	100.41	101.46	100.68	98.959	103.8	103.68	100.12	100.29	100.69	103.49	100.39	101.29	101.23	102.37	101.63	100.44	100.61	101.86	100.12	100.02	98.625	101.68	97.834	99.389	100.4	101.2	103.18	98.761	99.051	99.941	101.1	102.34	100.44	97.704	99.436	99.206	97.171	99.061	101.15	95.647	95.605	102.16	99.111	101.39	98.159	100.73
99.691	98.127	100.2	99.13	100.26	100.72	99.949	96.737	99.59	99.23	101.14	102.41	100.38	98.865	99.229	99.428	100.01	101.34	100.51	98.724	99.429	99.229	98.687	99.451	99.32	99.343	103.16	100.65	100.96	101.45	99.226	100.92	99.624	98.643	100.22	100.83	103.03	101.18	101.36	102.45	100.04	100.6	100.27	101.17	97.927	99.865	98.966	101.94	99.218	100.5
111.38	111.37	113.07	112.27	110.2	111.69	113.64	112.55	111.93	113.18	111.84	109.52	115.47	111.18	115.14	113.3	111.36	110.18	111.8	113.82	111.05	112.81	112.81	111.27	107.82	109.65	112.52	112.98	112.05	114.32	110.48	116	113.3	111.38	114.47	111.6	113.02	109.27	113.66	114.66	111.51	111.77	115.09	111.55	112.43	115.79	114.1	110.18	112.63	111.63
104.73	103.69	104.7	105.3	106.26	106.17	104.5	103.31	104.71	103.63	105.7	103.63	105.87	103.44	104.35	106.18	104.22	106.1	105.62	103.49	106.38	105.22	103.97	104.41	104.56	104.95	104.49	103.78	104.62	105.91	106.48	103.23	104.91	106.79	106.9	106.98	106.54	103.13	102.8	106.38	103.28	105.71	105.2	104.56	104.91	105.57	102.45	104.4	102.98	102.81
111.1	111.4	111.33	111.48	111.68	108.61	109.64	107.44	111.23	110.85	108.56	107.87	112.56	112.05	110.89	109.66	110.61	111.47	111.26	112.14	110.95	111.18	112.12	109.67	111.6	111.21	111.5	111.4	113.46	107.84	108.35	109.48	111.09	110	112.17	111.65	110.31	107.98	110.37	112.72	113.36	109.9	110.65	110.8	112.58	111.61	111.11	114.2	108.43	109
117.92	118.67	117.85	114.56	115.86	120.51	117.91	118.67	117.51	118.42	118.2	117.77	118.13	114.62	116.22	120.55	120.63	120.73	118.19	117.03	118.17	117	118.32	118.61	116.39	115.93	119.86	118.87	115.1	119.89	117.91	119.74	114.94	116.98	118.74	116.27	116.35	115.03	117.48	118.99	118.49	115.67	118.92	118.76	114.54	116.09	117.45	115.96	118.91	114.73
99.752	99.31	99.798	101.15	104.01	100.32	101.74	101.98	100.09	102.29	102.19	101.49	99.904	101.18	98.95	99.725	98.776	99.506	100.8	99.766	99.138	99.212	99.246	101.03	98.382	98.914	102.22	98.348	102.1	97.982	96.194	100.28	103.48	102.43	100.72	99.568	102.23	101.85	101.49	103.42	97.664	97.484	100.4	101.72	99.498	102.85	99.63	99.044	100.76	100.2
106.41	104.13	105.38	103.66	103.75	105.49	105.54	104.07	107.83	108.74	104.79	105.96	108.94	106.01	103.57	101.07	102.96	105.13	102.96	106.2	104.34	106.9	105.14	101.5	102.36	108.7	104.88	107.24	103.13	105.34	103.77	108.26	104.23	108.57	102.64	107.11	105.65	104.71	107.97	107.66	106.28	105.17	105.61	104.76	103.55	104.85	105.49	104.73	104.36	105.22
110.93	111.1	112.38	111.61	108.89	114.14	109.63	107.2	111.39	113.22	110.17	109	109.07	108.59	115.06	110.82	109.72	113.41	108.07	112.15	108.81	110.82	110.54	111.76	111.68	110.88	108.73	115.9	110.57	112.89	114.66	112.12	110.35	110.39	112.06	111.95	111.39	112.46	115.94	112.12	111.05	114.56	111.74	110.12	111.75	113	110.28	111.48	108.02	115.13
106.21	104.75	105.39	105.93	105.39	103.48	107.14	106.82	105.25	104.78	109.05	106.26	109.13	109.75	105.93	104.67	107.46	107.48	105.91	105.54	106.08	103.22	103.48	108.45	104.96	108.53	106.56	105.21	103.48	108.17	107.52	107.55	104.79	107.9	105.31	105.76	103.82	104.48	109.44	103.52	109.96	104.79	108.92	102.11	107.71	106.7	104.03	106.55	106.16	109.64
111.76	110.77	111.04	108.27	113.14	109.74	109.06	107.31	111.19	107.35	109.19	111.98	106.86	108.36	112.93	108.21	113.14	108.28	110.69	107.74	109.73	108.74	111.18	111.41	111.4	110.99	110.65	111.31	109.19	113.21	107.32	113.01	109.45	112.25	112.06	111.04	109.08	107.42	107.87	108.48	110.36	110.32	109.54	111.26	110.45	109.13	108.41	108.25	110.49	109.04
112.73	111.73	112.18	114.02	112.97	114.03	114.5	113.31	112.57	107.91	113.53	112	110.46	112.58	113.41	114.52	115.44	114.82	113.17	112.7	113.89	113.73	114.13	113.87	112.64	112.04	112.62	110.86	114.94	109.64	110.84	112.84	112.39	112	114.31	112.73	113.01	113.38	116.1	115.51	114.01	110.75	112.77	112.4	114.92	112.59	110.67	110.37	114.85	113.8
106.2	107.97	104.94	107.29	107.74	108.4	107.17	107.39	107.44	104.33	107.42	107.23	107.3	106.6	103.98	106.67	107.35	107.91	102.92	104.57	106.72	105.11	105.77	107.84	106.91	104.67	108.09	105.42	104.58	104.95	105.77	105.73	105.1	106.55	106.61	106.65	105.19	107.13	108.45	104.94	110.19	105.28	102.89	107.94	103.18	105.26	104.4	104.54	108.69	107.28
105.54	105.65	104.85	104.83	106.52	104.49	105.54	104.88	105.58	108.86	107.04	104.82	107.38	104.01	106.51	105.09	108.41	105.66	104.97	105.69	103.17	106.26	106.8	104.87	105.77	110.34	106.99	108.47	107.56	109.91	104.55	106.07	106.85	105.1	109.54	104.5	105.5	104.41	108.98	108.99	105.17	105.52	104.2	107.24	108.19	107.37	109.87	104.97	104.61	107.27
111.83	111.25	110.73	110.15	110.14	110.82	110.2	108.65	111.77	111.17	111.34	113.08	107.99	108.29	111.09	112.17	110.48	111.57	114.41	110.94	110.48	113.33	113.81	111.55	112.74	111.93	110.22	113.43	112.47	110.22	111.72	112.65	112	114.52	107.58	114.12	110.06	108.24	113.4	110.4	111.96	109.81	111.41	110.92	111.82	107.97	114.31	113.42	115.83	114.02
108.12	112.34	109.42	107.47	111.44	114.07	111.84	110.69	110.07	111.48	113.45	111.62	112.57	111.75	113.07	112.99	112.63	111.54	108.36	109.24	109.83	109.18	112.51	108.57	110.55	108.02	109.36	112.69	109.52	110.78	109	112.48	110.84	110.68	111.95	111.06	109.82	112.22	112.11	110.98	111.26	109.2	111.89	110.97	113.38	109.33	110.88	113.32	109.74	110.02
110.97	110.63	110.7	112.34	108.73	112.92	111.65	112.24	114.6	111.79	115.16	108.54	110.23	110.26	108.22	110.35	112.85	111.72	109.03	110.34	109.56	110.74	110.71	108.51	109.64	111.38	112.12	108.96	106.36	113.47	109.75	111.77	112.77	115.48	109.02	111.98	112.86	111.57	108.98	111.34	111.66	111.68	109.98	110.55	109.34	108.24	113.39	111.3	112.81	110.33
100.71	100.9	100.26	97.441	100.13	103.6	98.033	101.89	101.05	97.83	99.539	98.827	99.045	99.249	100.38	98.353	98.968	101.94	98.639	99.058	100.39	100.17	98.319	99.75	100.24	102.58	100.76	97.85	99.604	97.839	97.478	101.55	101.74	100.6	99.944	98.789	102.62	100.69	99.617	98.614	100.7	99.656	99.634	100.51	101.28	102.2	98.764	98.911	98.154	100.07
105.4	106.12	106.51	108.1	105.26	104.4	107.44	105.54	107.42	109	104.85	103.79	106.34	107.41	105.72	104.32	108.63	106.51	106.01	105.33	108.92	103.13	106.29	104.49	104.06	107.82	104.98	106.89	103.03	106.86	103.4	106.89	104.22	107.88	104.75	106.53	106.26	102.74	104.69	104.98	107.79	107.14	104.47	108.77	104.21	104.09	106.82	104.56	107.4	105.34
106.18	104.91	104.64	103.09	102.34	101.67	103.05	108.3	103.76	106.05	106.7	103.61	103.57	108.41	103.16	101.52	103	105.31	104.93	106.3	102.78	103.29	102.13	104.19	103.94	104.35	103.91	100.24	105.09	100.77	103.88	104.12	105.02	105.97	105.85	108.33	103.55	106.99	103.37	106.03	106.85	104.98	103.81	105.25	105.37	106.35	102.48	100.47	102.88	105.65
118.95	117.41	115.83	117.6	118.12	117.62	119.27	116.43	116.95	118.49	118.19	118.57	118.06	118.27	120	119.65	114.29	116.56	118.38	117.85	119.04	117.67	115.93	121.03	119.9	114.48	116.44	117.89	115.41	117.99	116.63	115.35	117.56	119.09	116.94	118.41	118.82	116.62	117.4	119.59	117.33	117.05	116.87	116.75	119.46	118.76	119.09	120.64	115.99	114.97
113.42	110.86	113.07	110.07	109.82	108.33	110.13	112.72	111.6	112.46	111.4	110.1	110.47	108.13	111.31	109.65	112.6	112.52	112.5	113.68	111.76	111.85	108.37	112	112.7	108.15	109.75	110.84	110.53	111.1	113.3	111.14	105.34	112.65	111.31	111.94	108.23	110.59	109.24	114.03	108.12	111.06	109.41	108.86	111.94	107.92	109.83	111.79	110.94	110.9
106.6	104.15	106.65	106.05	102.51	104.03	103.97	103.89	106.33	104.86	106.42	104.17	106.45	105.95	102.38	105.6	101.58	104.78	105.31	105.8	106.6	106.52	108.32	103.45	105.9	107.09	106.12	103.54	104.98	105.83	106.19	104.59	105.58	107.24	104.51	108.01	105.41	106.38	105.63	105.22	106.15	106.84	105.83	107.75	107.03	103.37	107.48	108.77	107.3	105.57
102.07	100.33	104.4	103.53	99.551	103.02	99.966	99.769	101.81	99.755	101.93	100.94	100.06	104.86	102.04	97.844	98.825	103.38	101.51	101.1	98.241	104.49	99.437	102.65	100.58	100.8	100.81	97.013	100.96	100.93	103.61	99.752	99.048	99.768	99.46	99.779	100.05	103.03	100.51	99.823	100.96	101.45	99.099	97.861	99.31	103.05	98.762	99.489	101.78	103.4
105.93	106.15	106.68	105.11	106.02	107.94	104.85	106.82	110.42	104.58	107.65	102.92	106.96	106.29	107.64	104.27	106.8	103.45	104.37	106.76	105.34	106.02	105.35	103.01	106.43	103.82	104.59	105.42	105.39	105.15	101.83	104.58	106.64	104.2	107.05	106.31	105.72	103.12	104.69	102.66	104.3	107.88	105.34	103.95	101.83	105.22	104.44	104.66	106.51	107.48
107.44	105.93	109.57	111.1	104.67	106.23	106	107.2	106.96	107.46	106.33	105.55	104.48	105.86	106.54	106.95	106.98	107.56	108.92	107.22	104.79	105.57	108.16	105.61	109.48	105.7	104.36	109.76	106.29	105.46	105.68	107.25	106.63	105.39	104.93	103.83	108.07	110.13	105.09	106.36	107.18	103.73	107.76	104.88	105.75	104.98	105.78	107.78	107.03	107.22
106.89	104.59	106.9	106.95	106.47	105.52	106.36	106.24	104.93	103.38	106.69	105.51	103.82	104.83	106.75	103.91	107.67	104.17	104.86	104.52	101.86	105.73	104.32	106.01	103.83	106.62	103.91	104.25	106.46	101.98	107.18	108.6	105.89	102.05	107.35	107.86	104.37	110.41	103.43	103.45	103.66	106.5	104.23	106.03	104.27	106.73	102.67	104.2	108.61	106.01
112.71	114.55	113.91	109.62	110.53	109.95	113.34	110.09	114.35	111.04	109.91	109.32	110.76	111.84	109.04	110.65	110.97	112.6	111.24	110.72	108.75	113.52	109.19	110.71	111.75	111.71	112.9	111.76	112.01	111.59	110.6	111.63	107.89	112.01	110.29	111.98	111.34	109.36	110	109.74	113.87	113.65	110.41	115.05	109.84	112.79	111.5	112.43	111.81	112.18
105.3	112.37	109.08	108.39	110.48	109.97	109.27	111.33	110.6	110.74	110.22	113.1	110.29	108.72	109.34	112.18	108.32	110.92	107.83	113.27	108.78	111.2	106.09	107.42	110.82	107.61	108.58	109.73	110.5	109.9	110.03	112.29	112.59	110.08	111.67	108.37	109.21	111.78	111.62	111.99	112.4	110.75	112.21	108.63	106.64	110.71	111.9	110.66	111.19	108.11
112.34	113.51	109.79	111.42	110.43	112.91	111.27	112.28	110.68	110.6	109.38	111.27	110.65	112.42	107.69	111.43	109.44	106.69	111.97	113.04	115.9	110.19	111.38	112.74	109.23	112.9	112.2	112.78	111.5	111.9	113.51	107.4	113.45	110.28	108.49	111.35	109.22	110.91	111.69	109.53	111.65	113.05	111.98	110.2	110.58	110.21	110.23	110.55	112.31	110.69
103.57	102.38	100.33	100.36	101.33	100.64	100.06	101.52	97.731	101.66	102.59	100.34	102.87	102.42	102.23	102.06	98.475	101.33	99.227	98.33	100.76	101.18	101.56	104.06	99.412	100.38	103.48	98.499	101.89	103.43	104.44	98.161	98.229	98.747	98.323	102.31	100.98	100.98	100.17	101.81	99.759	102.33	99.101	105.25	99.184	100.43	99.989	100.59	103.9	98.457
107.24	103.29	106.19	105.36	107.05	103.73	108.21	104.55	105.93	103.69	104.47	106.48	100.75	102.54	105.62	106.08	104.14	103.21	104.37	106.36	106.46	103.05	107.34	105.34	102.96	101.1	105.85	104.96	103.46	106.23	105.4	101.38	105.19	104.07	105.74	102.28	105.43	103.19	106.2	103.95	102.95	108.73	107.51	102.76	104.84	106.16	105.83	105.13	104.35	104.75
103.99	105.4	105.34	104.52	106.19	104.12	103.74	104.56	106.24	102.67	106.23	107.73	107.04	101.21	101.32	104.01	107.11	107.05	106.28	104.06	105.37	104.08	103.87	109.05	105.57	106.43	103.32	103.45	102.19	108.58	107.58	103.91	107.6	103.4	107.14	104.24	103.18	100.47	105.73	104.54	103.34	105.91	107.31	104.64	104.12	103.97	107.8	104.51	107.47	105.1
102.39	102.73	103.58	105.09	106.59	106.22	106.87	107.69	105.38	103.51	105.2	105.51	106.93	104.52	108.06	105.5	104.55	104.83	105.69	104.01	108.66	106.56	106.43	106.44	107.31	104.91	104.14	105.88	107.44	106.16	105.15	107.35	105.3	101.95	105.65	107.45	107.11	102.33	106.83	106.13	107.6	102.93	106.55	104.27	107.56	108.99	104.58	108.41	106.21	106.03
108.8	109.28	105.37	104.42	109.53	104.85	106.58	106.04	108.08	106.37	110.26	106.82	104.61	104.86	109.95	106.44	107.43	108.33	101.54	108.32	107.85	108.37	107.92	106.26	108.74	105.14	109.45	106.74	107.58	104.66	108.06	108.14	106.78	104.91	107.17	107.84	104.55	111.2	104.94	107.99	109.29	104.49	104.41	107.08	107.49	106.88	107.13	108.61	106.31	107.98
113.75	115.09	116.1	119.53	118.36	117.79	114.79	117.66	116.3	116.67	116.82	116.83	116.14	115.95	117.04	118.97	113.54	116.91	116.72	116.61	112.97	117.57	117.49	114.37	115.99	115.65	116.63	118.86	119.64	117.9	114.58	115.95	115.42	115.55	114.11	117.89	112.93	113.66	119.78	115.06	117.01	120.46	117.17	118.21	117.27	117.03	117.02	114.99	116.27	116.82
112.33	116.14	110.27	112.56	113.61	113.76	115.03	111.58	115.52	113.62	111.09	110.34	114.88	112.88	111.38	113.4	113.05	110.7	110.79	111.31	109.17	113.6	111.43	113	108.02	113.33	113.37	110.5	110.93	113.11	116.15	113.62	112.02	113.9	113.47	114.23	117.05	115.69	110.91	115.88	112.91	114.81	114.13	112.05	110.85	113.95	114.84	110.61	114.19	110.34
104.16	103.23	104.65	105.84	104.83	104.79	105.37	104.1	102.76	104.94	104.08	102.37	104.45	105.24	108.73	104.55	105.11	103.74	106.23	106.76	107.43	103.09	106.02	105.72	106.26	103.92	105.34	107.56	102.75	106.05	106.68	105.05	108.19	98.837	105.41	103.62	106.76	106.64	103.7	104.81	103.6	105.12	104.22	106.07	104.62	103.65	102.52	105.68	103.49	104.49
104.25	103.03	104.36	104.89	107.1	103.89	103.29	103.98	106.47	105.14	102.87	106.04	106.21	104.97	103.59	105.59	104.69	106.8	106.93	108.54	105.67	103.2	104.81	103.75	107.16	107.45	105.75	103.48	105.74	102.03	103.52	106.42	107.01	103.01	104.85	104.46	108.28	105.48	104.75	105.31	105.94	105.6	107.08	106.55	102.23	101.82	106.37	103.41	104.55	107.6
104.71	103.38	104.08	103.68	105.46	105.62	104.84	104.36	106	106.42	106.36	107.71	104.64	105.14	103.47	106.4	103.83	103.91	101.16	108.05	103.8	103.9	105.37	105.73	108.03	105.12	105.18	104.61	103.89	107.28	105.7	102.78	104.88	104.21	104.05	106.06	107.63	106.99	105.92	105.73	106.96	104.7	105.94	104.98	107.37	104.99	107.68	107.56	107.32	104.35
103.14	99.593	103.22	100.87	100.31	99.879	102.49	96.987	102.19	101.27	97.684	99.298	98.466	97.553	99.432	101.9	98.164	101.25	94.667	99.756	99.942	98.659	100.1	103.94	98.979	99.336	96.753	99.77	102.15	100.41	99.777	101.14	97.647	96.468	101.36	101.73	99.225	98.324	100.23	95.446	97.984	101.53	99.464	99.401	98.447	101.31	100.69	101.26	98.328	97.549
107.4	105.99	107.1	104.2	107.67	106.29	107.03	108	105.69	104.15	106.95	106.64	103.48	105.22	105.26	105.94	108.36	104.42	107.39	105.02	103.28	109.8	106.82	109.4	106.87	104.86	105.59	105.4	103.71	105.26	106.84	103.55	108.18	108.93	105.71	108.21	108.59	105.57	103.72	107.92	105.7	105.87	108.42	104.29	104.73	107.19	106.44	108.28	108.29	105.61
109.99	114.56	111.88	113.08	111.69	111.58	112.94	113.86	112.72	109.48	111.82	108.33	112.64	114.72	109.78	111.67	112.61	111.02	113.84	112.65	109.52	113.3	110.02	111.32	112.26	110.58	115.01	113.06	110.96	112.64	112.77	111.51	111.43	112.5	113.05	108.92	111.92	110.14	108.83	112.26	113.13	110.43	113.89	110.47	113.76	109.75	110.8	110.39	111.36	111.54
104.31	107.88	106.99	110.37	104.98	104.54	107.99	103.64	111.03	106.67	106.18	103.05	105.71	105.69	106.83	107.35	103.63	108.64	103.5	107.91	105.48	105.16	107.88	105.5	108.2	108.01	104.73	103.49	106.21	105.84	107.28	107.26	106.55	109.04	107.61	105.48	103.94	106.97	106.13	104.4	105.88	102.77	107.55	102.13	104.29	106.43	104.79	103.87	107.08	108.05
104.63	102.41	105.28	104.71	104.31	104.89	104.55	103.83	104.24	105.07	105.37	102.98	105.1	101.05	103.94	102.66	104.13	104.64	102.21	103.88	104.16	104.62	104.47	107.72	103.61	105.15	102.42	106	102.09	106.54	106.56	105.45	107.47	106.66	103.22	103.39	102.48	108.94	105.7	105.67	104.28	106.69	107.09	102.69	105.72	104.31	107.49	106.46	104.14	101.27
113.89	110.78	109.25	109.64	110.4	112.97	109.39	108.1	108.98	112.11	109.81	112.33	113.28	113.76	111.15	112.35	110.5	111.43	112.04	111.9	110.79	109.4	113.45	108.2	111.56	109.52	109.21	111.54	109.7	112.7	109.37	110.07	114.19	110.62	111.93	111.35	110.07	110.79	112.93	113.04	114.21	110.66	107.83	111.79	110.76	111.59	113.45	109.46	113.13	107.86
100.01	98.8	98.523	100.34	99.969	100.11	99.004	100.03	97.472	101.09	97.619	98.199	105.41	98.38	100.73	98.399	100.98	98.583	99.369	100.44	99.638	99.882	100.5	99.419	98.975	98.97	97.78	100.1	99.708	98.222	102.42	97.687	98.367	96.746	98.787	95.559	98.413	100.48	100.57	101.22	97.961	98.773	97.07	100.6	98.887	101.89	99.117	99.9	96.199	98.645
97	100.63	100.67	102.78	100.19	99.882	98.626	98.433	98.722	102.29	97.847	102.7	96.848	102.45	99.414	102.1	102.07	100.87	100.49	99.343	99.041	101.51	100.02	101.77	100.72	100.86	98.658	96.389	98.173	98.364	101.19	98.235	98.808	97.892	99.938	98.415	96.942	99.009	103.24	97.951	99.06	101.54	102.04	99.062	101.9	97.978	100.15	102.13	102.29	100.4
97.064	100.08	100.93	98.765	98.244	99.692	101.72	98.306	103.81	99.663	99.579	98.899	99.147	101.15	98.727	99.995	99.543	98.643	98.353	103.75	103.7	99.458	100.48	99.673	99.176	99.495	100.13	98.394	99.271	97.964	98.87	98.295	98.86	98.318	98.026	94.917	98.021	99.114	100.47	101.73	101.65	100.62	97.336	103.48	102.68	100.63	99.795	99.573	101.55	98.935
111.49	107.79	108.65	109.34	116.76	111.15	112	108.66	109.57	110.06	108.36	106.91	111.64	105.46	110.96	110.38	112.28	111.78	109	108.82	108.63	107.56	107.57	106.74	110.49	113.47	107.03	109	108	108.08	107.7	109.48	109.6	111.53	111.5	108.23	109.74	108.71	111.43	112.66	109.6	113.17	111.92	108.62	111.15	110.56	110.68	110.68	109.83	107.61
113.37	110.05	114.72	112.8	111.96	113.66	116.98	109.87	111.45	110.26	113.48	112.7	112.56	111.04	115.57	111.12	114.11	111.75	112.44	111.88	108.88	110.27	110.64	109.77	111.61	109.26	110.26	112.82	113.45	110.18	111.06	112.48	108.65	112.22	110.14	109.81	110.95	111.72	107.37	109.96	109.55	110.6	109.42	112.75	113.19	113.91	111.9	112.79	108.27	111.35
112.98	111.76	110.67	113.39	108.03	111.56	112.37	108.33	111.34	113.58	112.87	111.66	114.28	115.01	109.55	110.23	114.3	112.92	114.52	112.42	110.82	111.04	110.02	111.73	111.14	108.89	109.83	113.15	113.68	107.3	113.27	109.25	113.09	114.44	111.68	110.79	111.86	114.69	112.26	114.08	112.73	112.98	113.11	112.21	109.49	114.25	113.24	112.28	115.03	113.13
109.82	112.46	113.02	109.8	111.55	110.99	111.85	110	110	112.9	113.07	110.85	112.09	111.52	113.21	110.77	107.98	109.81	111.02	113.59	111.27	112.18	113.48	110.41	110.59	111.38	112.31	111.07	110.87	109.09	112.09	112.62	112.99	108	113.14	111.57	108.45	112	112.11	112.63	112.78	113.32	112.48	109.57	108.71	110.18	112.03	108.24	109.52	111.23
105.32	106.71	106.88	103.57	108.06	104.14	102.72	106.28	108.53	106.42	106.01	107.59	107.06	108.17	105.78	102.36	104.68	106.7	107.72	107.18	106.17	105.29	107.44	107.01	104.21	108.32	107.97	108.28	107.21	105.88	105.67	103.98	104.98	108.05	105.75	107.61	105.82	108.64	106.58	106.95	106.88	104.8	107.72	105.86	103.28	105.91	106.11	107.77	109.03	103.37
114.63	113.04	114.38	112.96	112.94	111.86	115.66	112.48	112.88	110.62	112.61	112.32	114.65	113.98	109.77	113.91	113.23	113.67	111.38	112.11	114.33	113.26	111.01	115.49	110.85	114.86	114.4	107.55	112.22	115.56	113.16	110.65	116.73	111.77	113.46	113.94	114.04	112.05	114.69	113.08	111.12	111.67	112.33	109.87	113.79	110.15	114.31	112.91	113.16	113.83
106.85	104.41	104.86	108.92	104.32	104.45	102.33	103.43	104	101.27	104.69	105.23	103.9	101.98	105.49	103	106.33	101.06	105.16	103.03	103.14	101.12	107.18	104.71	101.46	104.55	103.63	107.36	104.93	106.04	105.9	104.94	104.25	104.73	104.7	104.87	104.56	104.04	107.83	107.67	104.51	101.76	102.1	103.87	103.82	107.29	104.77	102.71	104.97	101.48
108.83	110.17	110.56	109.77	111.16	113.45	112.55	110.69	110.47	108.24	111.92	112.38	110.19	108.99	110.78	109.63	111.37	109.88	112.63	110.29	108.43	111.44	113.7	115.04	111.12	113.09	110.53	110.37	108.85	106.63	112.57	110.47	109.23	112.8	112.6	113.81	111.08	111.45	112.17	110.42	112.26	110.78	112.04	112.86	112.1	113.57	112.18	109.15	112.15	112.22
99.754	98.67	101.74	99.152	100.97	99.798	99.786	101.39	99.764	100.62	100.88	99.904	100.41	98.895	98.844	102.24	97.861	99.518	97.892	100.21	100.37	98.919	98.463	100.29	100.55	98.753	104.67	102.71	98.58	99.799	99.977	100.64	101.65	98.697	101.42	99.736	101.87	97.523	99.866	100.15	99.864	101.2	101.36	99.512	101.18	102.27	100.82	100.02	102.55	98.6
105.5	105.15	106.43	106.28	106.34	105.39	101.34	105.77	103.76	107.71	101.74	102.3	104.33	104.78	104.13	104.28	104.98	104.54	104	105.51	104.43	106.42	102.86	105.8	103.3	105.29	109.9	104.74	103.1	104.31	104.9	102.68	105.13	106.2	105.47	106.31	103.97	105.35	103.74	102.82	103.35	105.38	104.37	104.43	105.04	107.26	106.89	105.47	100.67	105.82
112.67	111.61	110.75	112.52	108.04	110.31	112.25	110.3	113.33	109.97	114.39	110.89	109.45	112.64	110.82	113.22	111.67	114.14	113.67	112.36	112.36	110.89	113.44	110.58	112.16	109.75	112.4	112.26	111.13	110.94	111.51	110.74	111.58	111.7	113.3	112.1	111.69	114.99	111.19	110.85	115.23	111.73	110.23	112.08	111.28	113.79	114.09	112.02	111.75	107.28
103.84	105.66	103.84	101.68	106.76	103.28	104.21	103.11	101.32	104.65	102.04	103.32	102.58	103.86	106.71	104.87	103.21	105.93	104.13	108.34	101.73	104	103.44	106.89	106.03	104.53	108.72	103.6	103.27	104.24	103.25	106.38	101.99	105.2	106.36	105.91	103.03	105.57	106.21	103.44	103.52	106.62	108.01	104.07	102.66	102.89	103.03	104.91	105.23	100.05
113.71	112.04	112.98	111.88	113.31	112.24	111.53	111.7	112.5	111.34	112.38	112.86	112.67	112.45	113.44	114.15	113.57	114.69	111.71	112.79	113.53	112.87	115.18	112.19	114.31	111.37	109.8	112.45	112.81	109.92	112.77	108.97	110.04	110.31	111.96	112.74	111.03	116.32	109.58	111.05	114.27	111.71	112.55	112.86	114.83	113.99	111.26	114.37	111.7	112.44
105.73	106.65	106.32	103.91	102.33	103.9	105.56	108.62	105.68	104.22	107.13	106.35	107.97	104.39	107.15	106.32	108.1	106.55	107.07	106.65	105.72	106.82	102.83	104.83	105.01	105.04	105.06	107.07	107.63	104.55	103.79	105.73	104.37	109.16	104.26	109.48	104.91	106.06	100.56	105.67	107	105.54	105.41	106.09	107.7	105.45	108.38	106.78	102.68	105.63
107.49	107.14	106.13	106.05	105.22	108.82	105.18	104.88	105.82	110.69	107.28	107.12	107.94	107.83	106.21	108.6	106.25	104.69	105.45	106.31	106.92	106.96	107.63	104.77	104.3	111.19	109.63	104.15	106.39	108.23	107.09	107.25	105.3	108.26	109.04	103.51	107.31	105.72	103.92	108.84	105.35	105.61	105.12	107.58	112.83	108.78	106.43	105.55	103.74	106.99
109.77	115.2	111.01	111.52	113.22	111.51	111.81	114.64	112.14	113.08	110.82	113.7	112.35	113.89	113.98	113.34	113.93	111.87	111.03	111.25	108.94	112.24	112.4	113.81	113.57	111.58	113.26	116.72	112.91	113.85	110.54	114.3	115.49	112.48	114.48	114.76	115.94	111.08	112.19	112.62	111.49	112.45	112.78	113.13	110.93	111.23	112.89	111.42	114.2	115.12
104.12	105.83	104.44	103.89	101.04	104.12	100.85	103.09	102.91	103.52	105.57	105.22	105.54	103.72	105.58	100.45	101.57	103.54	106.14	103.35	104.45	105.95	104.33	104.08	105.43	103.16	100.35	106.02	103.06	105.95	104.66	104.38	106.34	105.24	104.32	104.31	100.58	105.77	104.22	103.16	101.92	104.46	99.788	105.17	106.02	103.83	105.46	100.48	102.55	101.7
110.68	111.39	111.89	108.68	111.11	111.84	109.71	113.36	108.77	109.95	111.26	111.19	112.6	112.06	109.59	112.42	108.45	110.44	107.89	113.52	109.96	109.9	115.06	112.85	113.46	110.23	110.99	109.88	111.8	109.68	110.19	115.58	110.51	113.11	110.93	113.62	113.76	111.5	113.22	109.76	111.77	113.35	111.64	111.47	110.27	109.52	111.8	112.23	113.13	110.77
112.6	113.05	112.16	113.09	113.72	111.4	113.24	110.65	112.91	113.99	109.76	111.89	114.91	113.91	109.86	111.18	112.26	111.22	114.32	113.47	110.47	113.91	112.51	111.6	112.19	113.65	112.33	109.75	112.88	113.06	112.71	111.86	114.77	114.58	114.17	110.69	112.36	115.8	110.23	111.37	112.93	112.65	111.62	114.46	113.13	114.14	113.01	114.66	112.23	113.1
111.52	111.26	109.43	108.35	109.4	111.18	106.06	112.61	111.3	110.88	111.43	113.48	108.46	110.88	112.41	108.51	110.84	110.72	110.08	109.62	108.31	108.53	109.62	108	110.61	110.54	110.77	106.82	108.12	111.63	112.17	109.58	108.87	110.64	110.28	107.21	112.68	110.4	111.27	111.54	111.39	109.97	109.63	110.7	110.41	112.7	109.87	111.38	105.47	109
106.45	102.41	106.15	104.5	104.13	106.07	106.76	104.34	103.8	104.46	106.45	104.34	104.64	104.01	104	106.24	107.9	106.5	107.78	103.35	106.46	104.84	104.53	106.32	106.11	103.04	106.64	104.01	105.38	107.52	104.49	105.38	104.93	105.79	103.79	105.25	107.81	104.69	108.12	105.18	102.49	107.27	104.27	106.2	107.38	105.74	105.76	106.44	109.07	105.46
106.22	104.19	102.92	106.4	107.65	104.78	108	105.95	103.48	105.22	106.7	104.89	102.48	104.04	106.01	104.75	102.07	104.9	103.93	105.45	106.25	104.62	107.28	106.18	106.71	105.73	104.98	105.91	108.55	106.04	102.55	107.23	105.27	104.8	106.29	104.74	107.03	103.75	103.78	106.27	105.92	104.48	105.02	104.87	105.9	107.45	106.53	105.17	106.41	104.37
102.86	103.77	103.44	105.96	102.48	105.59	103.46	100.62	103.65	104.4	103	104.78	106.42	105.79	105.8	102.78	102.61	106.2	104.93	105.61	105.64	101.17	103.86	104.21	103.98	105.5	103.49	106.11	102.68	102.99	107.17	103.5	106.83	103.84	102.89	106.34	104.81	105.24	104.54	100.7	104.41	101.05	100.86	102.1	104.98	102.68	107.53	105.56	99.637	107.99
120.87	116.1	116.42	118.27	118.95	116.89	113.69	117.11	117.52	119.4	114.98	118.89	117.52	117.36	120.28	118.21	116.83	117.08	115.04	117.75	120.98	114.13	119.09	117.22	117.87	119.44	117.95	115.43	119.62	116.95	119.07	117.43	119.89	115.47	119.65	120.8	118.09	118.78	118.31	113.51	116.88	118.88	115.01	116	117.52	118.7	116.89	117.54	119.69	116.49
102.3	97.312	98.707	97.754	97.591	99.754	101.74	100.63	100.94	98.669	97.43	100.05	100.28	97.643	98.951	100.1	101.09	100.92	101.13	100.92	101.14	98.567	99.47	102.73	99.679	99.356	101.74	100.62	97.939	97.028	98.687	100.88	102.8	96.856	102.02	101.39	98.742	99.409	98.767	100.9	101.47	102.86	102.38	100.29	100.54	101.08	99.699	99.092	101.14	100.15
102.02	105.64	105.44	100.61	105.49	107.4	105.07	104.77	102.88	105.14	103.43	106.7	105.11	104.69	105.21	106.43	102.59	102.99	104.15	102.21	106.23	102.36	105.82	104.06	101.54	107.23	104.45	104.01	106.37	103.3	103.97	103.6	101.41	104.62	104.63	102.14	110.11	101.93	103.88	102.68	101.4	104.82	101.81	105.37	106.05	102.81	103.97	104.37	105.28	103.57
107.42	105.2	109.43	103.27	104.84	105.28	109.03	106.84	105.8	103.43	105.66	105.73	103.08	107.48	105.13	107.2	109.62	105.22	104.05	106.84	105.62	106.73	106.03	104.65	106.62	105.95	106.63	107.1	105.08	105.11	103.6	110.93	110.13	104.64	107.64	107.77	103.95	105.28	106.12	104.87	108.58	109.01	107.43	104.24	107.76	106.23	102.07	107.52	105.35	107.94
107.12	106.35	104.65	109.67	105.51	110.26	105.31	106.25	105.56	106.59	101.62	105.29	107.6	105.96	105.53	106.53	106.69	106.64	106.58	105.94	108.16	106.86	107.29	105.48	105.46	105.31	105.01	106.03	107.28	103.8	106.33	105.6	110.64	107.29	105.66	105.99	107.6	106.04	107.34	105.4	107.35	108.21	105.26	103.92	101.29	107.63	108.11	104.51	109.03	108.07
102.05	102.37	98.604	100.18	98.033	99.499	102.33	97.801	103.01	102.87	103.51	100.35	98.706	99.213	99.13	101.36	98.255	100.07	100.97	102.41	97.705	100.42	101.68	100.82	101.59	99.622	101.59	98.691	97.61	100.02	100.9	100.62	102.19	93.815	102.02	96.454	104.1	99.467	102.25	100.11	98.564	101.67	101.96	97.423	100.83	103.76	99.564	98.26	99.083	101.21
106.04	107.27	106.02	108.05	106.01	105.5	103.21	107.89	105.05	104.56	106.88	105.33	108.57	106.54	108.61	106.6	110.95	109.47	104.47	110.21	109.02	108.94	108.25	106.15	109.31	109.57	108.14	106.03	107	106.52	107.54	107.73	106.58	107.19	103.54	107.42	110.64	107.47	105.01	105.98	105.73	108.43	106.62	107.28	107.51	104.59	104.73	105.34	108.28	109.23
104.63	104.29	110.09	101.65	102.64	107.33	105.19	105.69	103.97	107.32	108.73	109.57	106.08	107.13	104.18	108.32	104.47	106.88	107.51	107.27	108.98	105.53	106.36	105.31	105.15	111.75	106.52	103.15	106.09	105.87	101.58	107.46	106.2	105.5	106.45	106.19	107.37	108.33	107.11	103.9	106.04	105.99	106.66	107.68	104.24	105.37	107.53	109.16	106.68	102.92
100.83	98.488	101.79	103.65	99.68	100.1	98.773	100.99	102.14	98.025	98.568	99.901	99.333	100.12	101.2	99.315	99.016	103.04	101.04	103.1	98.276	99.354	98.588	98.826	99.981	101.83	99.77	97.391	100.4	100.81	101.67	99.817	100.62	99.109	99.227	99.298	100.52	98.288	98.538	99.426	99.774	97.756	103.6	99.294	100.12	100.68	97.776	99.312	97.764	101.31
103.59	104.29	103.8	103.22	105.95	105.23	100.81	100.69	105.54	104.28	101.32	102.59	100.3	105.34	99.748	107.48	104.45	106.31	107.28	104.2	102.24	106.92	103.75	103.25	107	105.22	101.27	103.6	103.04	102.93	103.55	109.13	101.87	105.37	104.67	102.31	104.05	103.05	107.26	102.99	105.44	105.21	102.78	104.87	104.75	103.1	104.9	107.15	102.81	104.7
111.35	113.45	109.6	110.13	108.81	108.02	108.92	109.7	110.81	114.3	109.24	111.09	111.8	112.66	111.4	113.93	109.51	111.28	110.21	112.51	109.28	113.35	110.28	109.54	109.05	111.2	109.79	112.89	112.01	110.98	112.37	109.36	112.04	114.63	109.22	108.87	108.35	105.17	108.56	110.99	110.07	109.72	109.29	108.12	107.67	110.58	108.59	109.85	112.22	108.27
106.43	106.18	105.93	105.5	103.64	105.29	105.78	106.23	106.67	103.7	105.26	103.14	102.85	103.52	107.77	105	103.65	105.18	108.54	104.21	105.32	102.99	106.07	106.02	106.19	106.37	105.76	105.73	108.47	106.17	107.67	105.5	105.77	105.72	105.35	103.69	104.22	104.11	103.49	105.17	107.64	104.17	105.39	106.4	106.26	105.3	103.35	106.68	104.03	104.86
110.31	111.68	114.67	111.76	113.81	113.42	110.32	108.21	112.73	109.53	112.91	112.19	113.71	113.3	111.34	107.67	110.67	113.02	111.01	111	113.59	113.31	109.5	110.07	112.31	111.75	111.55	107.87	110.33	111.33	111.71	108.15	112.81	111.41	110.26	109.96	112.43	113.63	114.29	113.31	111.41	110.4	111.25	112.98	110.21	112.01	113.33	114.06	110.84	113.62
101.4	101.44	101.03	100.76	100.51	100.33	103.61	103.53	99.48	101.38	103.81	99.755	100.85	98.287	101.88	101.55	102.68	104.46	99.934	101.54	104.6	100.78	100.45	101.02	100.4	101.52	102.26	97.796	103.17	105.13	102.36	101.86	100.77	101.5	100.36	98.235	100.6	101.74	99.665	100.83	103.54	100.34	102.31	101.05	102.92	99.906	99.871	103.26	99.48	100.19
106.13	105.93	107.49	104.47	106.13	105.66	106.7	106.91	108.31	108.58	106.77	110.08	106.75	104.33	106.14	103.13	104.61	106.35	102.92	107.15	105.79	104.26	107.27	105.57	106.79	108.77	104.8	106.24	106.32	103.7	105.5	108.43	104.9	105.73	105.07	106.71	104.77	108.2	102.69	110.12	104.51	102.39	106.13	104.53	105.82	106.34	107.83	105.62	108.51	106.94
112.3	110.89	104.5	105.47	110.03	110.3	110.03	109.94	108.69	109.23	112.85	110.05	114.48	109.94	110.6	108.81	108.24	109.31	110.5	112.53	110.62	110.38	107.17	114.13	110.46	111.14	106.44	108.6	107.13	106.71	112.45	108.87	111.76	107.33	108.35	110.36	110.98	110.48	109.3	109.54	107.65	110.17	110.01	113.23	109.73	111.8	111.19	108.76	111.38	111.67
112.12	114.51	112.55	111.06	114.69	112.75	114.34	110.79	114.55	112.23	113.53	111.7	112.68	111.89	111.47	112.2	113.71	108.56	111.48	114.96	114.33	110.65	113.1	113.94	110.21	113.68	109.5	112.47	110.54	113	107.72	108.43	112.25	110.63	111.12	111.48	112.74	113.79	113.45	112.98	113.18	111.83	113.12	107.88	113.63	113.86	111.44	110.17	111.49	112.64
103.21	106.58	101.72	105.25	105.41	104.34	106.2	105.56	107.41	106.17	106.04	107.48	105.5	106.38	103.39	104.33	103.22	103.02	106.35	104.06	105.94	107.47	106.7	103.39	101.21	104.72	107.25	103.31	101.14	103.69	107.21	108.22	104.12	104.67	106.49	104.69	103.36	105.66	104.98	106.67	104.67	104.91	104.93	105.24	105.28	107.25	105.78	106.29	105.49	105.24
105.17	107.93	105.58	106.28	105.37	106.41	104.45	106.05	107.8	106.16	107.24	103.03	106.37	107.84	106.36	104.44	105.2	105.08	106.12	105.53	105.45	105.66	103.8	105.22	103.27	104.74	107.7	104.63	103.75	106.51	103.27	107.85	108.55	108.4	107.42	107.32	108.09	104.44	104.57	106.11	107	105.66	104.58	106.83	107.41	104.92	108.74	108.39	103.16	107.61
102.8	106.47	105.16	105.87	102.97	105.58	104.1	102.91	102.67	101	102.18	104.5	100.01	108.74	105.66	103.51	103.71	106.11	108.14	106.72	103.36	106.94	105.23	103.31	107.32	104.9	104.1	105.37	105.87	104.39	106.29	104.63	105.31	107.35	101.89	101.7	103.76	106.72	105.96	103.29	103.9	103.18	108.5	105.87	105.68	106.87	107.19	104.98	104.55	106.69
112.02	112.56	111.38	112.64	111.06	111.55	113.69	110.38	111.61	112.46	107.79	111.42	111.94	111.27	113.02	108.9	115	108.44	110.72	112.77	109.71	109.26	111.63	110.62	111.82	110.88	112.72	107.75	109.96	110.36	110.47	111.24	109.73	110.97	112.5	110.69	112.9	108.57	115.66	112.28	112.83	109.22	109.11	110.64	108.59	110.25	108.53	108.84	112.78	110.09
100.59	95.953	97.013	100.81	98.473	99.669	103.2	98.786	98.953	101.07	98.372	100.76	101.22	99.109	100.05	100.95	98.826	100.35	101.78	100.2	103.04	98.997	101.2	99.016	98.782	98.578	99.725	99.173	100.15	97.069	99.591	99.53	100.06	97.366	100.75	100.11	96.827	101.29	100.51	100.12	97.51	98.454	98.885	100.07	97.852	99.314	99.378	99.376	98.18	100.06
107.56	105.3	102.54	107.83	106.57	104.84	107.55	104.06	103.4	109.34	105.44	105.21	103.81	108.51	103.67	106.97	103.79	105.68	106.73	104.73	106.99	105.63	107.89	106.63	105.11	103.2	104.17	105.41	108.69	106.45	106.1	105.53	109.3	107.88	105.96	107.2	106.08	107.47	105.61	106.14	107.65	107.48	105.86	109.58	102.75	104.28	104.7	103.5	108.66	105.99
104.25	105.49	104.92	104.22	105.02	105.84	107.81	106.04	102.71	104.8	104.54	104.76	101.96	106.06	105.83	104.76	102.87	103.47	105.59	107.14	105.99	107.81	105.08	102.91	106.77	103.04	102.89	104.77	102.3	104.26	102.95	105.74	105.17	103.55	102.11	103.73	104.85	104.03	104.54	101.04	104.71	105.12	102.03	105.9	104.61	104.98	106.62	105.07	107.66	107.02
102.66	106.22	102.72	102.89	104.62	103.81	102.06	102.42	105.12	101.59	102.45	105.73	101.32	101.66	104.37	106.41	106.03	105.29	106.77	103.7	101.83	104.89	106.06	102.11	104.67	105.2	108.41	107.36	100.65	104.22	105.39	104.43	104.9	103.99	104.79	106.23	106.06	104.45	108.45	103.04	103.58	102.67	105.55	107.13	100.23	105.03	100.03	104.39	104.98	102.86
109.5	110.03	110.42	110.24	113.83	115.04	115.56	109.86	111.17	111.08	112.63	112.2	114.54	113.6	114.04	111.26	111.31	113.11	113.59	108.29	109.54	113.92	110.46	113.48	109.48	114.4	112.27	109.53	110.34	110.46	108.97	107.9	111.06	113.22	109.91	112.64	112.77	112.94	111.66	110.43	113.65	112.5	111.07	111.7	112.33	111.26	110.45	111.22	113.17	109.46
111.07	110.74	109.09	109.75	112.51	114.71	108.23	110.68	112.64	110.92	110.08	108.43	110.26	106.96	112.49	111.97	112.37	110.94	110.93	110.64	111.93	113	111.52	115.91	111.27	112.87	109.56	112.37	111.53	113.69	114.43	111.06	111.47	111.99	110.68	114.42	112.71	110.82	107.46	112.63	111.94	112.31	111.15	107	111.92	111.97	111.9	110.29	110.96	111.05
106.15	106.57	105.87	103.73	102.65	106.04	103.3	106.25	105.48	107.45	108.42	105.09	107.78	107.23	105.64	104.98	107.18	106.47	106.11	103.92	104.79	107.41	105.88	106.54	109.18	102.64	109.29	105.59	105.86	103.57	103.52	107.12	105.28	106.29	106.54	107.94	106.94	104.78	104.94	103.6	107.78	106.07	104.69	101.23	104.02	104.77	105.84	107.31	106.54	104.29
106.24	105.67	105.43	105.61	103.59	100.6	104.48	102.19	105.2	104.69	106.03	105.05	103.78	103.79	100.11	103.89	102.94	104.51	104.85	104.55	104	103.25	102.28	104.52	104.83	105.02	102.66	106.26	102.68	105.34	100.76	106.28	103.85	104.68	104.71	104.4	105.85	103.44	102.41	103.2	105.88	102.79	103.98	105.45	105.16	103.03	105.95	100.72	105.76	103.21
108.54	110.46	113.4	110.96	110.26	110.47	109.12	110.43	112.2	112.91	109.05	108.37	107.83	113.27	114.63	115.68	109.73	110.89	110.47	112.3	114.71	111.58	111.04	112.21	107.73	110.32	111.33	108.89	110.46	109.62	111.49	109.58	110.33	114.56	110.36	110.67	107.9	111.46	109.19	109.18	110.86	111.92	112.07	108.61	109.93	110.61	108.22	111.25	110.59	110.57
109.18	106.23	107.69	110.44	105.74	104.69	108.55	110.26	107.01	103.71	104.76	105.92	105.22	105.86	107.47	105.71	106.38	105.11	104.2	108.84	105.5	110.5	105.5	106.71	108.88	108.67	106.03	107.24	105.07	109.93	109.41	107.6	107.65	106.62	105.36	106.28	106.34	107.58	104.92	106.91	108.34	107.13	105.86	104.05	105.31	107.86	109.76	105.26	104.34	106.81
109.65	110.55	113.49	111.14	112.86	110.16	111.82	112.02	109.37	110.88	112.38	110.72	112.21	111.31	109.98	110.43	109.97	114.33	111.81	112.56	112.82	111.06	111.16	110.8	112.31	111.99	112.73	109.39	107.85	113.62	111.26	114.8	111.05	113.41	110.4	111.67	112.24	109.91	109.71	113.63	109.51	111.45	107.43	112.89	110.28	111.08	110.67	111.72	111.21	112.15
112.88	112.35	110.01	115.46	114.16	112.03	113.37	113.52	113.12	115.77	112.23	110.78	113.63	112.55	112.36	109.54	109.55	110.2	112.1	114.35	114.27	109.75	114.24	114.1	111.73	113.54	111.24	108.6	113.12	115.05	112.38	114.61	114.23	113.51	112.42	112.55	111.76	111.26	110.19	115.03	113.07	110.43	112.05	109.61	115.22	111.37	111.07	112.39	112.54	113.67
104.34	108.13	108.28	106	105.93	107.12	106.67	102.95	106.28	103.35	104.57	105.86	105.36	104.04	107.16	105.23	105.83	103.87	105	101.52	101.98	107.35	105.82	104.3	106.08	106.72	107.15	106.51	106.48	107.62	103.86	103.59	100.51	105.22	100.13	102.38	105.1	108.58	103.93	105.65	103.87	101.97	108.58	103.42	104.34	102.09	103.94	104.9	102.39	103.52
114.16	114.68	114.68	112.67	114.02	113.27	115.56	113.5	111.07	110.6	112.44	115.78	111.82	111.75	115.69	113.94	112.22	112.56	112.51	111.12	116.06	114.99	112.3	112.9	114.36	112.86	112.88	115.8	110.93	115.85	112.72	115.39	112.7	113.35	110.14	114.55	112.15	111.56	117.54	114.32	109.62	111.43	112.23	109.71	119.22	114.68	111.49	110.91	114.46	111.8
106.78	107	105.22	107.31	103.71	101.61	109.3	106.46	109.88	107.78	102.46	102.66	104.74	106.44	104.19	104.46	104.44	104.3	104.59	106.02	106.32	98.543	104.6	108.07	104.62	106.62	108.05	105.83	106.25	104.64	102.61	105.68	106.85	104.98	106.5	103.56	105.33	105.49	106.54	106.07	104.09	107.41	103	102.39	103.24	105.01	105.22	107.74	106.83	105.57
105.29	104.04	105.73	103.83	104.96	105.48	103.82	104.67	103.31	104.47	104.38	103.97	103.11	102.07	105.98	101.91	103.94	104.21	104.29	101.59	104.25	105.74	101.61	104.9	106.97	104.82	104.3	100.15	106.8	103.75	103.63	105.37	104.59	103.66	103.08	102.47	105.39	103.43	102.88	102.47	107.07	105.16	105.36	100.98	100.86	104.42	102.04	105.12	104.52	103.5
101.12	101.54	96.576	100.64	100.6	101.24	99.828	101.99	100.48	98.249	98.892	100.74	101.24	103.8	99.74	101.12	101.07	102.02	103.9	99.758	99.353	103.48	102.09	101.55	102.54	99.225	98.057	101.73	103.51	98.675	102.61	100.92	99.053	98.99	101.08	99.573	101.15	99.565	98.594	102.09	100.2	102.26	101.86	102.07	101.89	99.436	101.57	98.928	100.76	103.88
107.81	107.15	104.77	105.22	108.41	109.35	108.24	104.33	106.93	106.87	107.25	106.35	106.57	106.33	104.26	108.67	108.71	104.01	109.07	106.37	106.64	108.85	105.2	106.97	105.55	104.92	104.21	106.42	105.19	104.84	106.68	106.15	108	107.25	105.9	106.02	107.86	107.19	104.68	105.34	103.94	106.78	103.64	106.27	105.54	101.99	107.25	106.67	108.4	104.85
97.452	98.165	100.72	101.25	100.45	101.11	98.959	99.942	99.449	99.698	100.37	99.269	100.45	100.28	101.63	97.679	101.61	99.473	99.003	99.888	101.44	102.1	102.33	100.32	100.18	98.572	99.588	98.753	97.748	100.53	101.7	102.56	99.731	101.04	103.28	99.212	104.08	101.2	100.66	102.69	99.716	101.32	103.38	98.416	102.18	101.33	99.18	102.92	100.89	101.3
104.96	104.38	107.83	104.65	106.5	104.97	109.75	104.17	104.63	106.59	106.57	106.57	105.03	107.4	105.96	105.67	103.83	107.49	103.13	105.28	105.91	107.68	105.44	107.4	104.78	105.9	105.72	104.67	103.83	108.43	101.71	104.86	105.22	105.88	105.11	106.33	104.06	103.97	105.34	104.44	107.75	102.65	106.62	107.26	106.42	106.48	104.81	107.51	104.83	109.13
120.14	113.38	116.72	119.2	115.82	115.23	115.16	114.27	118.19	118.98	118.48	118.74	115.94	117.54	118.7	118.69	116.17	118.13	117.84	117.99	115.65	118.41	117.47	119.6	116.85	114.86	116.08	121.48	116.94	117.41	116.52	118.18	117.12	116.67	119.18	116.52	118.9	118.54	118.44	118.63	115.12	119.16	118.69	118.65	115.24	111.17	116.12	117.99	119.9	118.6
110.48	114.19	112.26	111.87	111.43	110.29	108.62	108.85	111.08	110.36	113.8	110.63	113.82	112.78	111.33	110.24	111.09	109.47	109.59	110.43	113.97	112.92	112.45	112.46	112.5	109.4	110.04	108.18	111.58	113.43	112.59	114.06	111.74	110	112.49	111.39	112.32	111.12	113.22	110.69	110.35	111.91	113.68	111.41	115.62	110.94	112.56	110	115.08	112.24
107.03	106.41	106.12	106.21	104.77	103.91	106.52	105.6	103.25	105.99	104.64	105.47	101.59	109.26	104.16	100.66	105.82	103.43	105.07	106.81	104.52	105.25	102.96	103.25	106.91	104.16	104.79	105.62	109.12	106.64	106.5	104.15	102.2	106.71	103.92	104.92	104.75	105.9	102.83	105.98	106.29	102.73	102.41	106.11	105.17	102.87	105.8	104.42	106.23	108.11
112.73	111.85	111.71	110.26	110.63	114	108.53	112.27	106.77	109.89	113.12	111.49	110.99	110.53	109.44	111.06	113.76	108.93	110.34	109.94	111.93	110.59	108.59	111.91	111.69	111.05	111.22	112.69	112.67	111.95	114.47	108.4	111.36	112.39	111.14	110.92	117.73	109.51	114.36	114.13	114.32	113.13	109.81	112.09	108	109.22	110.94	111.73	113.32	110.51
105.97	105.03	108.17	106.11	105.58	105.39	106.27	103.71	105.56	102.85	105	107.67	108.34	105.87	106.31	105.78	108.46	108.05	104.93	106.04	107.33	104.76	105.63	104.9	106.78	105.59	108.39	106.43	106.67	105.15	105.99	105.96	107.5	107.61	108.16	107.82	107.45	105	104.07	108.53	106.51	107.55	108.58	104.72	105.42	107.83	108.2	105.61	104.57	106.16
119.27	117.34	118.41	116.64	114.92	118.54	118.24	115.98	118.64	116.47	118.38	118.38	114.44	119.55	116.52	117.65	116.25	113.44	116.48	117.7	118.92	118.91	119.8	117.38	118.43	117.61	117.38	118.62	118.76	118.29	117.06	117.26	117.29	117.96	117.07	118.22	118.35	118.09	116.37	120.06	120.61	119.21	119.69	120.27	117.7	117.09	119.95	122.21	117.46	118.25
104.42	106.17	104.32	108.02	106.77	107.89	108.92	104.77	105.29	104.34	105.86	104.29	106.09	104.64	104.24	105.16	107.91	104.92	108.41	106.18	108.88	105.35	106.04	107.4	105.4	106.18	103.56	103.92	103.66	104.82	105.43	105.96	105.89	105.31	107.86	106.75	106.22	103.5	106.11	104.71	107.77	105.13	103.95	103.87	107.83	106.85	104.98	108.36	104.72	103.66
107.36	109.81	107.35	104.92	106.54	106.79	103.92	107.6	104.05	102.47	109.83	103.31	106.22	106.92	108.95	109.26	102.73	104.31	109.23	103.05	104.45	105.24	106.44	104.05	107.25	105.54	106.76	107.52	108.98	106.27	104.62	107.24	104.61	108.7	103.86	104.44	107.52	109.66	105.04	107.48	109.35	108.14	104.44	102.78	103.94	105.34	107.04	108.58	105.01	106.94
108.25	105.52	108.96	110.32	105.54	106.85	104.3	107.1	106.98	104.11	106.74	106.12	108.11	108.86	108.34	108.26	106.85	107.7	107.05	107.88	104.69	107.91	106.09	107.05	109.09	107.59	107.72	107.21	106.99	106.93	105.97	104.49	107.76	103.1	106.04	107.59	104.1	109.42	105.97	105.33	105.42	106.34	104.08	106.77	107.29	103.67	107.58	110.07	107.41	105.68
104.93	107.36	107.24	105.62	106.41	110.22	107.03	105.99	105.54	105.65	104.01	106.2	104.92	108.26	102.55	103.95	105.46	105.98	104.65	104.74	105.81	106.07	108.18	104.9	103.16	102.21	106.52	104.96	106.47	106.07	104.88	103.62	107.25	105.85	107.33	105.56	104.37	107.61	104.07	104.72	104.83	107.3	104.38	106.05	105.21	103.46	106.31	107.33	101.97	103.44
108.85	106.74	105.07	104.92	104.25	105.3	103.29	106.38	106.91	108.64	104.37	107.39	106.69	107.07	112.18	106.87	105	108.2	108.35	106.04	104.61	104.91	108.79	103.72	107.35	105.67	107.78	105.14	107.02	107.63	102.03	105.46	105.85	105.95	104.12	108.19	107.69	102.23	106.12	107.54	107.78	107.33	107.04	108.45	106	106.39	103.49	108.45	107.14	108.96
101.56	103.36	103.91	103.95	105.95	104.26	107.23	103.58	106.36	103.94	102.7	103.66	105.44	103.21	104.64	106.37	109.81	105.45	107.35	105.47	103.19	109.08	103.53	105.47	103.73	106.24	106.64	104.94	103.34	102.89	106.75	104.93	106.09	102.42	107.2	106.72	104.71	104.54	106.67	105.78	105.8	104.35	104.03	105.82	107.44	105.85	105.21	103.23	108.44	103.86
114.7	119.5	115.69	118.3	117.39	113.75	115.83	116.36	116.23	117.4	117.42	117.31	116.68	119	118.45	117.78	119.73	118.7	114.52	115.06	118.27	114.97	118.27	117.19	117.16	117.45	116.24	120.74	117.73	118.13	116.02	115.81	118.33	118.3	114.71	115.93	119.87	120.08	115.17	117.73	119.19	119.02	116.88	117.96	116.5	118.97	120.92	116.6	118.93	116.04
110.45	106.6	111.57	111.13	113.9	112.43	106.86	110.96	109.7	110.37	112.63	111.1	112.12	108.05	106.53	109.59	109.6	111.7	109.29	109.5	110.12	109.44	109.53	111.02	111.94	109.78	109.89	109.43	109.52	110.29	106.95	111.58	109.89	110.95	110.84	109.52	111.91	110.16	105.93	109.67	110.95	108.69	105.86	109.6	108.74	109.01	111.96	107.8	111.52	112.16
115.69	117.52	114.76	118.58	119.97	119.6	118.52	119.87	118.13	121.82	117.66	115.85	116.6	119.83	117.01	119.4	119.76	118.16	118.55	117.45	119.16	116.04	118.52	120.33	117.75	117.73	116.02	117.64	116.35	119	117.22	119.73	121	116.6	118.56	118	117.43	120.09	116.46	121.25	117.68	117.91	119.25	117.73	116.25	119.42	118.45	118.23	115.58	115.11
105.27	104.14	105.13	105.96	105.55	106.29	104.34	106.71	103.12	104.17	107.19	103.35	104.99	103.39	100.96	106.06	103.64	102.34	104.25	105.18	104.38	103.83	103.37	108.86	105.24	106.49	105.09	102.65	106.92	103.11	103.08	107.15	104.73	104.81	103.04	105.56	103.96	105.61	106.69	104.72	101.06	104.13	105.79	107.13	106.21	106.84	104.96	104.74	106.18	103.04
110.96	109.83	109.71	114.29	111.57	110.64	111.26	112.5	109.53	107.8	111.95	110.44	109.29	111.56	113.93	114.01	111.69	113.71	111.71	112.21	110.82	111.3	113.72	114.26	112.67	109.98	112.54	109.66	111.09	110.45	109.44	110.67	110.4	110.44	109.93	111.02	107.97	109.36	110.7	112.2	109.4	114.16	109.26	112.12	109.43	111.64	111.56	110.74	111.33	114.97
103.1	100.02	97.427	100.82	103.98	99.82	99.83	103.13	101.54	97.111	98.149	102.73	102.85	100.99	99.704	100.05	98.97	101.83	102.57	101.29	101.64	99.679	105.06	100.49	100.5	100.35	102	98.803	101.6	95.786	100.39	104.03	100.2	99.605	96.648	101.03	99.905	97.407	100.56	100.28	101.23	98.596	100.44	101.55	96.334	101.35	101.51	99.148	101.86	100.06
115.21	110.72	112.95	112.3	112.23	113.99	112.56	109.45	110.58	113.93	109.73	113.9	114.39	111.39	110.99	112.03	108.6	111.53	109.98	113.74	114.59	112.16	111.14	112.89	110.55	111.52	112.46	112.24	113.83	110.02	107.53	111.95	111.43	111.8	111.14	108.72	111.41	108.87	110.24	113.55	114.05	111.8	113.97	111.33	113.54	110.31	113.49	112.34	113.94	109.28
108.27	107.72	106.43	105.75	105.4	105.44	103.26	107.89	109.12	106.28	105.14	104.09	103.54	105.27	106.88	102.81	108.04	105.86	108.4	102.54	107.06	108.39	104.83	106.28	105.95	101.26	103.12	105.03	104.33	103.11	107.04	106.82	104.11	103.84	107.4	105.46	111.04	104.91	108.43	105.29	109.48	101.81	105.64	102.67	104.85	109.39	106.71	103.06	107.21	105.16
104.51	101.86	104.97	104.88	107.72	104.85	109.23	106.19	105.71	104.99	105.2	107.38	106.79	107.04	104.72	106.88	105.83	107.18	103.65	104.48	107.16	104.8	105	105.49	107.49	104.24	106.87	105.9	104.58	104.65	106.28	107.68	102.01	108.03	104.81	107.12	107.43	103.47	104.91	107.28	105.33	105.32	106.65	105.3	105.17	102.44	107.69	106.51	106.91	104.11
111.52	110.64	109.05	110.85	107.29	109.14	111.11	110.64	108.21	108.62	107.01	109.75	111.75	112.76	112	106.38	107.09	107.93	110.17	108.82	111.86	109.88	109.58	110.85	111.22	110.88	111.63	113.09	111.45	111.82	110.49	110.14	111.98	111.82	111.73	107.69	109.37	109.03	110.64	112.79	105.98	110.91	108.66	113.23	109.84	108.7	111.26	107.38	111.55	106.38
104.82	103.57	100.98	98.523	100.41	101.07	99.993	97.85	104.9	100.89	99.846	98.864	98.908	99.982	97.734	101.52	98.518	102.98	99.018	100.55	101.68	98.688	99.159	99.11	98.825	104.58	101.63	100.27	101.24	103.06	102.3	99.56	100.45	102.79	102.67	99.589	102.43	103.04	100.25	103.04	101.08	102.13	101.55	98.397	103.77	99.537	101.15	103.2	102.24	100.52
112.89	110.89	112.2	110.86	113.11	113.7	110.61	111.84	111.85	112.33	115.11	112.89	110.02	112.4	112.34	111.65	112.49	113.92	111.51	112.39	110.19	111.03	111.82	111.08	109.11	112.36	111.09	110.97	112.09	110.99	115.37	111.18	112.4	114.68	113.4	112.93	111.48	113.22	111.91	112.06	109.27	111.69	110.2	111.13	112.7	111.97	110.8	111.46	115.23	112.76
107.76	104.67	102.82	101.62	104.82	105.76	103.13	104.92	105.94	110.12	103.51	107.23	106.73	102.94	102.23	104.5	101.35	106.33	102.16	104.14	103.19	103.36	102.98	101.97	109.15	108.73	107.65	105.17	105.22	107.18	104.01	109.25	104.41	104.56	103.95	105.6	102.01	104.37	107.73	106.8	104.29	104.78	100.9	102.22	106.1	109.14	102.94	106.98	106.93	104.55
105.38	103.46	104.34	102.73	103.4	106.1	103.48	102.85	103.1	104.23	105.7	107.7	101.74	106.79	102.79	102.72	104.5	103.73	107.43	102.31	103.98	103.55	103.67	103.2	99.974	104.5	104.58	105.83	103.11	100.7	106.91	102.02	103.12	102.95	103.33	107.27	106.3	107.2	106.88	105.4	103.94	101.64	105.36	106.51	106.95	104.04	104.29	102.44	105.53	105.22
108.86	106.23	104.58	103.81	104.74	102.04	105.06	104.5	104.34	105.29	106.29	104.1	107.12	106.86	106.95	108.23	105.16	107.87	104.92	103.13	105.07	101.19	103.87	108.82	104.81	104.34	104.23	106.92	103.93	104.28	104.77	104.25	104.56	103.92	106.71	104.14	103.95	101.84	107.65	105.89	106.87	109.16	108.79	107.22	103.9	104.3	104.69	103.53	104.97	105.98
101.17	103.5	105.6	104.61	102.03	101.34	104.9	104.6	106.64	103.09	106.77	104.51	103.22	106.73	101.86	103.5	105.59	105.07	104.28	102.51	105.61	106.64	102.82	103.68	103.31	102.1	101.1	106.43	108	104.68	103.87	102.2	108.64	101.92	106.75	106.18	103.28	102.62	103.41	104.16	103.85	102.5	105.46	102.67	101.59	104.6	104.46	102.81	104.3	104.91
112.18	111.78	116.62	110	110	114.8	112.31	109.41	112.47	111.45	110.12	111.48	111.39	113.02	114.55	111.53	117.63	109.85	109.85	114.2	114.2	112.88	109.32	111.26	110.73	110.94	110.38	110.96	113.5	111.55	112.81	115.71	111.65	114.12	109.76	111.56	111	113.94	108.67	112.34	115.31	109.76	113.61	110.76	108.68	108.95	110.58	111.52	111.82	111.06
107.6	108.44	103.03	109.26	106.39	106.45	105.01	106.86	105.92	107.08	104.53	104.2	104.37	106.41	107.37	105.77	109.27	108.67	105.79	109.86	105.05	105.24	106.33	105.41	107.08	103.05	107.87	106.53	106.2	107.81	106.34	106.91	106.07	107.68	107.45	105.05	106.38	106.52	106.69	106.87	108.22	107.91	106.06	104.43	108.7	107.1	107.74	106.26	105.86	106.44
106.85	107.12	105.11	108.48	104.58	105.3	100.77	105.63	104.59	101.89	107	103.81	109.6	105.24	104.91	107.98	105.82	104.88	108.69	101.99	104.91	105.29	104.6	109.19	105.49	105.86	104.61	108.45	105.27	104.45	105.67	104.96	103.96	103.8	103.51	101.94	106.9	102.44	106.41	106.98	104.32	104.83	104.92	107.71	107.33	109.73	101.41	104.92	106.5	103.04
111.04	111.56	110.51	113.11	114.04	110.85	111.4	114.5	114.21	112.63	113.36	110.13	112.61	113.14	110.58	110.73	112.22	113.48	111.52	110.96	111.62	110.59	111.92	110.24	113.15	114.81	112.72	111.72	113.4	110.34	112.77	110.75	109.9	112.06	111.95	112.01	113.92	114.66	111.18	112.91	110.3	111.63	111.19	113.74	111.59	109.03	112.16	112.15	112.09	112.93
105.04	109.42	106.15	105.87	106.45	105.04	104.46	105.46	106.02	106.65	105.69	103.71	105.32	102.85	102.26	105.12	105.01	108.81	106.54	103.9	106.54	105.66	106.28	107.86	107.54	104.52	107.3	106.87	104.36	105.08	104.33	107.6	108.77	102.69	104.71	105.82	103.21	105.9	105.16	107.4	105.89	105.7	104.06	105.83	106.93	106.46	105.3	107.35	106.15	104.44
105.19	106.62	110.29	102.45	105.61	105.04	107.6	105.33	102.34	105.36	102.95	105.43	105.2	105.32	104.02	106.08	105.56	105.6	103.64	105.96	107.61	104.88	103.58	105.63	103.01	103.19	104.78	107.3	106.11	103.76	107.33	108.79	104.36	100.32	103.28	102.92	104.39	105.18	106.55	105.71	105.69	105.82	103.28	103.63	105.84	101.74	107.38	104.37	105.23	102.16
106.21	107.04	106.43	106.9	104.88	103.16	106.95	107.39	102.49	101.94	108.54	106.9	103.02	106.26	108.56	109.27	104.7	107.05	108.33	107.62	106.37	105.66	105.8	107.56	107.92	102.65	104.45	106.52	105.21	107.35	104.96	105.33	106.82	110.95	107.39	104.16	105.78	107.6	105.41	105.59	106.9	104.54	107.21	106.67	104.83	107.39	105.53	106.53	106.05	107.16
99.851	98.921	103.36	102.34	99.699	100.09	103.65	95.552	98.057	99.676	101.66	101.58	101.52	100.42	102.67	101.51	100.66	100.21	104.28	100.04	102.22	101.05	100.65	101.35	103.04	102.55	99.163	101.41	104.36	100.09	101.67	99.052	101.27	98.34	102.58	102.2	101.07	98.7	106.13	101.08	97.78	101.49	99.672	101.2	103.46	101.26	96.707	98.876	101.33	103.01
97.26	101.68	99.352	101.89	99.768	98.606	99.158	98.875	99.186	99.815	97.292	97.945	101.79	95.717	98.099	101.57	100.21	101.01	102.53	100.41	99.521	100.18	99.117	101.15	98.938	101.41	99.797	97.357	100.9	101.73	102.62	99.002	100.2	99.54	99.95	100.32	101.52	101.59	99.992	101.16	99.823	98.772	100.51	100.41	100.21	100.14	102.71	100.37	98.896	99.171
116.09	112.01	121.74	116.24	114.08	118.68	117.93	117.65	121.08	117.48	120.06	119.37	117.4	119.56	117.33	118.54	118.15	113.74	118.25	116.15	117.37	114.54	118.52	119.19	116.86	116.1	116.12	116.99	116.51	116.87	118.42	118.75	119.59	117.53	115.24	119.15	118.32	118.65	118.98	120.1	117.25	116.31	116.55	116.33	115.41	117.54	116.2	118.57	118.21	117.39
105.84	105.9	103.98	107.71	106.1	103.27	107.36	104.01	105.67	107.81	103.7	105.65	105.29	104.35	103.68	105.44	105.07	106.53	108.8	105.13	103.57	104.79	107.83	107.65	105.94	106.77	104.98	106.48	109.96	106.12	105.58	104.19	105.61	106.53	102.73	104.08	105.15	102.63	105.77	108.03	103.44	107.37	106.97	103.73	104.88	107.06	103.56	109.31	106.03	104.63
110.67	111.41	111.94	114.96	109.55	111.34	113.55	114.45	112.13	114.48	112.55	112.14	110.5	110.88	112.51	110.09	113.62	111.4	114.68	112.69	111.57	109.97	108.37	109.24	109.58	111.35	111.92	113.42	108.38	113.16	107.99	111.85	111.12	111.18	108.79	112.25	112.82	113.53	110.87	110.88	109.74	110.37	109.27	109.67	114.86	109.52	111.37	110.61	109.67	114.88
106.13	110.7	108.85	110.06	104.99	107.29	105.33	105.8	105.01	108.54	109.6	105.9	106.85	107.26	107.7	109.38	107.27	106.31	109.56	107.35	105.24	102.41	106.29	107.08	109.11	108.89	107.42	102.37	104.93	106.64	104	104.45	106.93	102.35	103.78	107.14	107.08	106.15	105.45	106.21	107.02	107.61	106.79	106.3	105.31	105.38	105.4	104.26	107.96	107.02
119.83	118.12	118.93	117.8	117.82	118.75	115.96	116.29	114.35	117.22	117.51	118.56	115.28	120.3	119.11	117.22	116.36	119.61	117.48	120.34	114.16	119.59	118.67	121.6	121.78	113.03	117.42	116.51	119.91	116.22	118.98	119.04	115.74	122.03	117.27	119.96	119.54	117.03	116.91	118.09	119.75	115.3	116.23	115.1	121.71	118.42	115.8	117.34	119.6	115.22
106.94	107.54	105.63	105.93	103.54	106.19	103.69	106.52	104.89	107.3	106.25	107.64	104.3	107.25	108.88	107.2	104.21	108.28	107.4	104.2	103.91	104.4	107.48	103.28	103.64	103.58	106.9	103.7	105.84	103.31	104.26	106.24	106.13	107.25	109.55	105.18	106.24	103.69	103.9	103.5	104.14	104.85	103.46	107.24	101.74	104.71	104.08	104.09	106.34	101.78
113.13	117.09	115.98	115.2	115.71	118.02	113.33	116.47	117.14	117.79	115.96	119.84	114.48	117.38	115.33	114.6	115.69	115.61	115.62	118.62	115.19	113.14	116.32	118.36	117.07	116.37	116.87	115.07	113.44	115.74	119.37	117.54	116.55	115.27	118.55	117.08	114.15	118.6	117.81	113.93	119.2	117.15	116.47	115.29	115.09	119.6	121.17	118.4	115.65	116.96
115.32	111.5	110.86	113.88	109.31	110.39	110.32	115.47	113.44	111.88	113.69	112.9	115.28	114.69	115.46	114.03	109.71	112.4	114.34	112.23	111.41	111.9	112.1	111.97	111.14	108.34	112.08	109.97	111.01	109.96	112.91	113.09	114.07	112.94	114.38	111.38	114.08	114.97	114.28	110.99	111.26	112.46	112.81	111.71	111.16	113.26	112.02	109.72	112.64	108.8
105.28	107.48	108.4	104.98	105.07	105.16	105.64	104.08	105.65	104.71	104.84	105.9	105.52	104.12	103.53	106.62	106.38	103.45	108.12	105.72	105.96	105.07	105.67	105.06	106.57	107.19	105.3	105.45	106.36	106.83	102.6	103.82	105.45	106.64	108.03	104.99	102.65	103.95	107.48	107.75	104.91	100.07	104.77	106.57	105.93	106.42	104.05	104.38	101.14	107.41
112.47	114.33	111.31	112.51	116.28	115.34	111.41	112.9	113.58	111.75	113.71	113.25	113.26	114.15	112.78	112.19	113.44	114.4	114.85	111.94	115.34	115.55	117.34	113.01	111.93	113.14	111	112.98	111.75	114.17	111.08	116.44	115.74	114.13	108.92	114.05	111.35	113.87	111.75	113.85	113.49	110.46	115.44	111.27	114.59	112.93	113.5	114.14	111.31	115.1
110.16	110.96	107.86	112.64	108.49	110.17	111.08	111.05	110.24	110.12	109.02	112.73	109.25	112.84	106.57	109.79	113.57	110.49	110.34	108.82	110.01	109.12	113.58	111.34	109.8	108.55	114.34	111.59	111.18	111.87	111.01	112.04	107.12	108.75	109.85	109.72	110	114.73	110.85	112.75	111.03	113.14	107.64	112.28	113.88	110.35	113.78	108.3	109.99	112.71
104.35	104.88	104.1	108.55	103.08	103.39	105.01	106.46	102.87	103.54	103.61	105.6	102.31	105.78	105.07	105.75	102.38	106.57	106.6	104.58	106.72	107.12	103.66	103.08	104.47	103.99	101.93	103.35	102.35	101.76	104.27	108.4	101.49	103.57	106.17	103.41	104.03	104.96	106.48	105.84	104.13	104.53	104.01	102.82	105.2	103.94	105.31	102.75	102.38	105.11
106.78	101.69	105.19	105.91	106.52	108.07	106.54	106.29	106.63	105.83	107.29	107.59	107.91	110.3	107.93	106.54	104.99	106.6	106.96	107.87	103.43	105.06	108.34	105.58	105.04	108.72	107.02	108.14	106.43	107.66	104.61	105.03	107.03	106.52	110.32	102.94	105.63	108.16	106.24	107.52	105.64	106.75	107.86	104.72	108.81	109.91	108.65	108.08	104.92	105.4
103.2	103.29	109.44	107.36	103.49	106.16	106	105.02	106.96	106.38	102.86	104.61	106.2	104.06	102.58	103.33	107.36	106.22	105.59	102.62	105.77	105.74	104.09	107.06	103.35	105.86	104.28	105.9	105.68	105.34	103.27	103.53	105.47	102.94	107.42	104.54	106.91	105.19	103.31	104.44	108.48	107.82	101.92	105.31	106.5	102.09	103.51	105.44	106.96	102.67
110.71	113.75	113.5	111.52	110.34	111.24	110.48	112.28	110.39	114.67	112.42	111.67	114.01	114.86	112.88	112.08	112.9	112.88	114.03	111.02	113.55	112.37	112.91	112.5	110.05	112.03	112.16	110.41	112.3	114.51	113	111.17	114.24	112.65	110.94	110.73	112.66	114.16	110.29	115.59	110.38	111.16	113.99	110.75	113.14	112.43	113.21	114.9	112.99	115.42
113.09	112.62	113.08	113.14	111.21	112.55	112.37	112.07	113.57	110.39	111	109.42	110.93	112.79	114.27	109.74	109.79	111.9	113.13	111.68	110.83	112.87	115.12	114.51	112.18	111.51	110.97	112.37	113.04	110.57	112.71	109.89	113.39	110.87	112.97	110.73	111.15	114.61	111.65	109.61	110.01	108.72	111.6	112.63	112.99	113.36	114.01	109.02	109.79	113.41
106.97	106.13	106.83	107.31	106.55	107.48	108.74	107.23	107.49	107.46	105.23	106.93	106.84	107.92	106.92	105.07	109.45	107.12	106.13	107.01	104.74	107.07	106.77	106.44	109.06	108.45	105.49	106.57	105.12	106.28	108.22	104.85	110.11	108.27	108.37	106.09	107.31	103.5	105.33	105.64	108.63	109.74	102.83	105.68	109.27	105.03	106.06	104.73	109.53	108.23
103.77	106.87	101.51	104.7	106.56	103.65	108.52	100.58	105.17	105.2	106.1	102.71	106.22	102.65	104.62	104.76	103.6	108.03	104.84	103.57	107.44	103.3	101.23	106.57	103.68	106.53	108.65	101.74	105.29	103.47	104.47	103.4	105	102.18	106.61	105.98	103.95	105.13	102.07	101.61	106.93	104.13	103.01	108.78	108.16	106.11	104.61	106.82	102.18	105.68
105.72	105.38	106.17	106.77	104.04	106.45	105.93	105.08	104.9	104.98	106.31	106.49	107.25	103.23	106.12	105.7	100.31	106.32	103.14	107.01	103.63	104.86	107.85	104.97	106.17	107.42	106.82	104.46	107.51	105.73	103.37	106.89	106.25	106.44	107.66	101.91	107.62	102.15	105.47	106.65	107.12	104.68	106.71	106.2	105.27	102.68	103.38	106	105.14	109.84
108.21	110.95	109.14	110.42	111.87	108.68	110.26	110.6	111.13	108.69	108.7	112.04	111.9	110.12	108.63	107.2	111	107.72	109.84	107.67	108.46	109.16	110.42	107.04	112.51	110.39	111.63	110.49	109.87	107.02	109.76	111.45	111.79	110.28	108.6	109.55	109.65	109.75	109.91	112.6	109.5	108.3	110.61	104.49	108.74	110.45	109.28	109.14	107.3	112.53
111.14	113.39	112.84	112.5	111.17	111.63	111.46	111.07	112.62	111.42	112.62	109.49	111.46	111.24	107.99	108.77	112.14	107.67	113.26	113.81	111.58	113.2	114.22	109.64	107.34	110.84	112.82	110.46	104.79	110.07	109.35	110.97	112.45	112.5	109.08	110.39	111.68	111.82	111.8	113.83	114.39	111.22	111.02	110.1	109.34	106.12	111.89	113.84	111.17	110.79
105.37	105.88	107.14	108.42	104.91	106.05	108.41	106.64	104.54	105.04	105.14	105.84	103.28	104.68	108.18	105.09	104.38	110.6	107.79	110.8	109.91	107.33	109.11	106.75	104.35	106.63	107.65	108.64	109.33	104.91	105.55	107.42	103.9	109.3	106.05	103.57	109.73	106.91	107.34	110.41	103.75	103.8	107.16	105.19	107.43	106.89	105.77	104.94	103.76	104.65
115.35	113.28	110.08	110.47	111.52	111.74	114.31	111.7	111.36	113.51	114.22	112.83	113.29	114.73	113.55	115.28	109.73	113.25	111.6	109.47	109.11	114.19	113.69	112.69	112.11	113.33	107.61	112.96	110.64	114.2	110.46	110.68	109.63	113.32	113.7	108.22	111.73	110.1	111.86	109.74	115.45	110.86	114.91	112.33	110.02	113.59	112.73	109.85	113.52	112.51
116.56	117.94	119.69	115.96	116.82	115.8	118.48	120.25	114.96	116.19	119.45	116.27	117.77	120.13	116.86	119.62	116.77	114.19	114.97	118.85	115.79	117.74	117.45	118.97	115.93	118.16	117.42	116.59	115.54	118.24	116.6	116.77	117.3	119.2	111.79	116.67	120.16	120.69	117.25	120.35	116.76	118.22	118.26	115.53	117.9	118.35	113.31	115.42	120.18	118.24
103.36	107.61	106.68	106.78	105.49	104.8	108.72	106.2	108.77	103.28	106.64	109.24	107.6	105.54	106.36	107.42	106.86	107.51	107.21	107.81	103.52	108.6	106.65	108.86	106.44	108.1	106.25	108.85	108.31	106.61	106.92	109.51	107.33	105.09	104.98	105.4	104.85	106.09	105.47	104.89	107.3	110.03	107.61	106	107.54	107.08	108.85	106.18	110.78	106.03
114.14	112.73	113.43	112.29	112.25	108.76	111.41	107.64	109.21	108.13	113.57	110.41	109.19	113.55	111.75	110.4	109.74	111.6	110.39	108.32	109.86	106.53	111.31	107.99	111.29	110.12	112.82	113.25	112.15	110.53	113.29	114.91	112.32	112.73	111.87	109.86	109.4	109.18	112.76	112.13	113.15	109.23	113.25	107.63	113.37	111.57	110.29	111.6	112.77	107.81
110.66	111.01	109.61	111.7	114.25	110.09	111.25	109	109.56	112.04	112.31	111.25	109.73	113.9	110.88	111.34	109	111.93	110.02	113.19	113.35	112.22	111.43	112.03	113.82	108.95	112.72	110	109.8	112.95	110.09	108.37	112.06	111.83	111.59	107.42	112.79	110.9	112.65	107.17	110.28	111.47	113.11	110.19	109.12	114.69	112.04	112.48	110.5	112.8
116.97	117.58	117.71	117.59	117.71	116.42	117.79	115.55	117.81	116.47	115.82	117.83	113.64	114.61	117.83	115.3	114.32	114.8	116.2	114.68	115.24	115.22	116.63	117.55	115.66	117.13	115.6	116.48	115.65	116.56	116.66	115.16	115.5	116.7	115.88	114.46	114.94	116.14	118.94	117.3	116.7	116.27	118.23	114.47	117.46	115.81	116.5	117.03	116.68	114.25
108.88	106.81	105.29	105.42	108.34	107.38	103.73	105.89	107.82	105.54	104.52	105.91	107.96	108.11	106.39	106.87	106.26	108.75	104.21	105.89	109.02	108.82	107.17	111.35	106.9	106	105.67	105.91	107.38	106.46	105.32	108.03	105.7	108.52	108.14	106.48	107.23	107.07	104.79	107.28	104.82	105.75	107.96	108.83	103.89	106.19	105.62	108.62	105.54	107.01
100.8	101.59	99.935	101.03	99.378	101.4	101.18	101.83	102.93	98.329	103.46	99.721	102.66	100.68	99.745	99.543	101.18	103.3	100.9	99.051	96.64	100.84	99.865	98.951	98.707	100.24	100.81	102.53	97.863	96.871	97.441	99.653	99.81	99.963	100.46	98.181	100.56	96.892	101.97	102.03	100.76	100.51	102.58	96.907	98.782	103.18	98.543	100.92	99.832	100.59
100.81	101.83	102.59	101.62	96.878	102.05	99.255	99.788	101.18	100.98	100.51	102.06	98.811	97.955	99.311	101.4	100.22	102.4	101.62	100.95	104.59	101.87	101.33	102.91	101.22	99.644	101.95	102.95	103.15	101.04	98.741	96.532	102.96	98.994	101.94	101.71	101.44	101.81	102.78	101.75	99.157	99.244	101.73	102.05	98.218	100.82	98.81	103.84	104.2	96.072
108.62	111.63	111.7	111.82	110.27	109.8	112.72	110.63	110.24	111.69	110.16	114.01	111.16	113.59	110.64	110.26	109.09	110.93	107.35	112.67	111.19	113.69	110.13	108.59	110.76	110.44	108.95	113.93	111.32	112.04	112.19	109.23	110.8	109.56	112.78	110.64	110.64	108.42	109.96	112.77	112.94	111.64	107.9	108.5	109.52	112.98	108.72	112.64	111.81	111.91
105.25	105.87	103.27	106.24	106.76	108.62	105.91	107.62	106.62	105.02	103.52	106.64	105.58	108.29	107.52	103.26	105.42	105.45	104.28	105.65	105.58	106.1	107.14	102.29	104.29	106.36	108.56	105.92	107.48	108.34	105.08	105.72	107.09	104.31	106.25	108.64	105.57	104.35	106.38	105.38	104.31	107.45	106.11	106.06	109.05	108.21	104.25	108.52	104.66	105.36
99.794	97.72	101.19	97.547	98.328	99.904	100.57	101.35	101.5	98.232	102.79	100.52	100.39	101.45	100.74	99.744	97.075	97.449	97.921	100.23	100.14	98.387	99.264	97.622	99.236	99.549	99.02	101	98.855	102.43	100.51	97.739	100.22	99.234	101.34	98.078	101.41	100.31	96.13	102.12	97.982	99.531	100.7	100.8	101.28	99.069	100.28	97.735	104.96	100.05
99.201	99.812	98.658	101.14	104.06	99.447	97.844	97.554	96.885	97.81	100.92	99.381	98.757	101.28	99.646	98.719	99.447	102.83	99.128	99.645	99.795	101	98.663	99.116	98.458	100.42	101.33	99.947	99.924	100.89	97.655	99.656	98.744	97.813	100.05	100.7	98.504	99.22	101.52	100.36	101.68	102.31	99.538	100.12	98.915	101.61	99.602	100.98	100.28	100.58
105.5	102.7	102.88	106.5	105.71	106.94	103.97	105.17	104.72	104.94	106.85	105.21	104.65	101.96	105.14	100.96	104.69	103.48	104.33	101.19	101.1	104.29	102.76	104.18	104.28	105.03	103.91	104.09	101.84	101.98	104.14	101.92	106.44	101.34	101.6	103.02	103.54	103.64	107.21	102.95	104.14	104.78	104.03	106.13	110	105.71	103.4	102.78	104.39	105.65
101.85	106.41	103.33	104.13	103.89	105.75	103.55	105.51	103.21	101.44	103.94	103.46	105.94	105.83	105.62	108	107.07	103.62	103.16	101.52	100.21	101.04	102.73	104.51	106.04	102.19	105.53	105.23	104.78	102.74	101.56	101.22	103.23	106.77	102.24	107.2	102.3	100.49	105.06	103.96	103.49	105.13	105.76	104.13	102.77	105.6	102.63	104.58	104.41	100.57
104.47	106.65	105.64	103.56	104.49	102.22	105.52	108.1	101.52	105.45	102.91	105.8	106.28	105.08	108.82	108.92	104.4	107.48	105.74	106.51	106.32	104.32	104.88	105.41	105.25	107.59	104.06	104.87	105.2	105.19	104.83	107.63	104.9	101.85	103.96	103.71	106.06	104.24	105.87	104.47	104.59	104.83	104.72	107.47	106.17	103.96	101.82	102.17	104.81	101.2
104.05	106.07	104	106.93	106.1	103.51	104.81	105.07	107.82	105.99	105.59	107.67	105.43	103.67	105.6	105.63	107.22	105.51	107.52	105.33	106.05	103.33	106.47	99.861	106.34	108.48	105.95	101.77	106.53	109.09	104.06	103.92	104.75	102.54	104.11	108.61	105.89	105.17	104.66	104.53	104.09	105.74	103.82	105.53	106.65	105.79	106.4	106.64	107.6	106.93
114.7	118.73	116.78	114.76	114.44	113.09	114.07	114.1	119.31	115.7	117.87	116.65	115.78	112.66	115.11	115.86	115.75	115.66	118.58	114.41	116.52	119.08	115.99	115.33	116.89	117.62	117.34	117.26	115.41	113.48	115.11	115.57	113.28	114.08	117.33	121.93	116.62	118.97	114.38	118.35	116.05	118.25	120.28	117.78	119.1	117.97	114.25	119.75	116.16	113.72
96.467	101.33	100.98	100.17	100.73	99.231	101.12	102.67	98.683	101.78	100.38	101.42	101.36	101.94	99.349	101.28	100.1	100.31	97.91	98.669	99.854	102.31	97.993	100.13	102.16	104.09	99.141	100.13	99.728	102.55	97.964	100.31	99.046	103.11	100.79	98.756	102.17	102.64	100.38	101.02	102.04	102.55	100.84	98.244	100.47	100.15	99.252	101.97	103.15	100.13
102.98	103.75	107.64	105.17	102.36	102.98	107.97	103.83	105.68	100.18	105.13	100.77	104.42	104.91	102.92	103.45	104.32	101.32	104.56	103.46	106.02	105.15	102.85	107.95	103.66	104.09	103.69	102.84	102.61	105.26	103.01	103.67	106.12	104.7	102.5	105.13	104.69	104.77	104.72	104.44	103.93	103.36	104.98	101.05	102.95	102.22	105.75	100.48	102.33	101.84
99.145	98.796	102.71	100.66	99.053	101.54	100.34	101.21	100.75	99.549	98.976	97.819	101.62	98.565	100.44	101.55	100.33	99.466	100.83	101.37	102.44	98.861	101.04	101.32	100.15	101.17	100.53	98.01	101.67	100.46	100.73	100.65	100.66	100.04	100.68	99.925	103.52	98.98	99.803	103.21	103.18	98.903	101.35	98.265	99.69	100.63	103.36	102.98	98.72	100.74
104.92	105.82	104.41	105.91	108.34	107.64	110.1	106.06	103.88	106.98	104.52	104.18	105.01	107.08	105.8	104.25	101.24	104.21	105.28	108.98	102.45	106.6	105.11	105	104.59	103.07	102.28	105.23	102.6	105.68	104.23	107.11	103.67	106.9	107.29	105.19	103.95	105.63	105.35	103.43	107.59	107.75	106.65	105.6	103.81	105.27	106.77	105.97	106.65	103.89
106.99	109.23	105.25	105.07	105.63	104.24	108.64	104.74	105.71	103.89	105.82	105.44	108.02	106.85	105.37	107.9	105.82	105.27	106.45	107.79	106.52	106.07	105.23	107.95	108.66	105.55	104.9	104.43	106.9	105.04	106.1	105.7	105.66	105.71	108.57	107.44	103.27	105.6	106.4	107.9	111.33	107.07	104.83	109.51	106.65	104.46	106.38	105.74	107.73	107
114.55	109.49	109.65	109.51	109.69	110.56	108.68	108.65	108.79	110.33	109.3	112.73	109.94	117.11	110.71	110.25	109.9	110.81	111.71	115.04	110.44	108.9	107.85	112.3	107.84	110.42	115.07	109.32	110.81	110.91	110.78	107.44	111.12	112.95	110.52	112.84	108.42	112.46	108.66	110.57	110.37	108.85	113.04	108.74	108.53	110.94	111.74	106.91	112.54	110.32
109.91	110.42	111.13	110.37	110.7	110.62	109.82	111.13	109.92	110.22	110.41	111.58	111.56	109.92	112.55	110.54	108.49	113.5	111.32	109.27	110.94	111.54	111.12	110.83	113.14	111.1	111.35	109.44	112.88	108.4	106.73	110.71	108.26	111.95	113.03	112.18	113.29	110.64	111.49	110.55	113.3	111.37	108.74	110.45	108.88	113.67	108.67	110.1	110.24	112.8
105.18	107.78	107.87	106.33	103.28	105.42	103.82	104.71	102.17	106.18	108.46	105.31	105.18	105.53	105.69	107.39	103.31	107.05	107.67	106.03	109.26	105.93	103.59	107.83	103.48	104.07	106.02	112.04	106.11	106.66	109.97	105.72	105.78	102.69	104.97	104.38	104.08	104.06	105.57	104.57	106.44	105.71	104.36	106.07	103.47	107.16	103.68	106.78	106.92	105.46
105.37	107.07	102.84	105.96	106.17	106.36	106	106.85	105.25	108.04	106.71	108.31	108.52	107.23	106.44	108.08	103.46	107.17	106	108.41	104.37	104.93	107.87	109.42	107.21	101.3	103.18	107.31	104.95	104.61	103.82	102.1	104.98	105	108	104.36	103.45	106.75	106.09	105.08	106.58	106.27	105.84	106.02	105.46	105.9	104.79	106.36	105.45	104.49
102.35	105.14	103.16	104.66	104.08	104.16	105.5	104.65	102.06	106.8	103.44	105.93	103.21	105.47	105.88	103.34	105.35	105.03	102.11	106.38	103.23	104.66	106.85	104.5	105.3	104.32	106.75	104.46	103.08	102.21	105.34	107.52	105.9	101.63	104.11	103.06	101.54	105.69	103.01	106.77	104.96	104.41	105.25	106.64	106.33	102.4	106.24	105.04	107.93	104.57
110.65	110.74	108.75	112.29	110.96	113.64	110.62	108.9	111.32	107.61	111.59	112.29	112.4	112.92	111.34	111.67	110.27	110.5	111.26	111.83	110.39	110.63	113.74	111.12	115.34	110.12	114.58	107.7	109.39	109.09	112.37	110.85	112.08	113.37	110.55	113.8	109.48	112.1	108.91	111.65	110.02	110.94	111.48	113.11	114.3	111.8	113.29	113.41	111.63	108.58
105.13	104.26	101.73	104.38	104.19	104.31	107.41	110.41	106.74	109.68	102.83	108.01	102.68	107.52	105.31	104.75	101.4	102.26	107.16	105.75	107.43	106.79	105.76	106.62	105.97	104.59	105.63	106.88	105.8	107.8	103.36	109.67	107.45	106.06	103.9	102.22	103.89	103.58	106.91	105.35	108.2	105.11	106.62	106.11	107.43	107.35	105.5	104.92	104.26	108.97
108.94	105.55	107.37	107.69	104.88	105.26	105.91	105.92	103.76	104.15	104.13	104.93	106.6	105.52	107.29	107.61	103.72	106.05	107.65	107.74	107.66	108.14	105.34	106.16	105.6	104.05	104.51	103.8	105.96	106.27	104.31	105.62	105.23	105.01	103.78	107.78	103.64	106.41	104.29	103.36	104.65	106.64	106.4	103.82	108.38	105.68	103.69	105.29	108.08	106.55
104.68	105.43	106.04	104.19	106.19	106.41	106.57	105.71	104.55	105.29	104.01	105.77	106.53	106.82	101.41	108.99	104.79	104.14	103.29	104.71	106.2	104.41	105.82	103.46	105.82	103.66	107.02	104.69	104.08	104.62	103.96	104.87	104.61	106.18	107.59	105.39	104.82	104.03	103.68	104.35	103	105.34	108.63	103.71	104.64	103.34	104.86	105.1	104.8	105.65
113.96	114.95	110.69	111.47	113.15	113.67	112.92	113.44	113.67	114.19	111.62	109.92	113.19	110.38	114.25	112.27	110.46	113.05	111.22	110.43	112.67	113.66	114.07	112.03	112.03	113.57	114.47	113.24	112.31	116.51	110.53	114.59	112.59	113.7	110.33	109.56	112.15	115.48	112.55	114.11	110.22	112.13	112.21	115.37	110.94	114.2	113.33	110.99	115.28	112.98
112.09	109.06	105.21	111.25	110.23	109.92	106.99	111.39	109.95	110.4	108.47	109.29	111.47	112.26	108.15	111.12	109.99	107.12	111.96	109.51	109.17	110.27	110.52	112.83	110.16	107.18	105.37	114.05	109.51	110.82	108.41	105.71	111.08	109.19	109.51	111.13	113.15	109.83	108.49	109.71	109.56	113	108.78	111.26	111.34	110.13	109.91	110.69	109.03	110.32
107.62	104.42	105.61	108.37	106.87	107.01	105.33	106.25	107.75	105.81	104.34	104.35	103.57	105.76	107.14	105.86	105.11	106.75	107.36	104.22	107.1	105.51	106.46	106.28	105.77	108.38	105.75	102.81	109.78	105.24	106.05	106.58	104.08	106.15	104.27	108.87	106.68	102.86	108.16	104.1	105.08	105.38	106.38	105.57	104.08	104.88	103.97	106.23	107.84	105.71
101.94	102.2	99.17	101.93	100.05	102.06	100.31	99.881	98.485	101.24	100.55	101.96	99.761	99.61	101.52	103.87	97.517	99.2	99.486	99.134	96.747	100.53	99.383	99.706	100.48	100.64	102.94	99.997	100.49	101.52	97.441	100.87	98.854	101.08	98.258	97.432	101.07	102.32	101.8	100.91	101.86	101.07	97.164	100.11	98.528	99.467	98.788	96.649	103.59	101.91
112.12	113.87	110.95	114.11	112.95	113.61	113.86	113.85	113.16	115.56	114.13	111.05	112.02	113.36	112.09	112.38	111.28	110.96	111.53	112.68	111.87	112.54	115.33	114.32	113.59	111.25	113.85	115.22	114.2	110.27	111.07	114.11	110.63	112.43	113.94	111.32	116.08	113.76	109.62	113.23	113.46	114.72	112.61	113.33	112.23	115.25	115.58	110.97	114.6	113.04
110.72	109.74	112.73	109.75	110.82	113.09	112.99	109.03	113.63	113.97	114.68	113.14	109.48	112.58	109.36	112.83	113.86	114.23	112.28	111.9	110.92	114.81	111.82	110.64	115.32	113.25	114.95	114.03	112.77	108.86	109.84	114.02	111.89	114.83	111.07	114.7	114.35	112.55	117.48	112.62	111.03	112.29	112.87	114.46	115.64	114.24	110.36	110.54	112.46	114.17
104.31	104.87	102.57	100.94	106.76	105.43	107.84	106.3	106.58	107.46	105.39	106.57	105.73	104.86	104.23	104.06	107.26	104.9	106.11	105.35	106.84	108.53	107.2	101.15	105.02	104.5	102.95	104.38	105.58	104.26	105.04	108.86	104.2	105.72	103.29	107.31	107.15	105.17	105.08	105.62	105.33	104.83	107.44	107.01	105.21	105.63	104.55	104.07	103.98	103.11
101.66	100.24	104.46	101.26	103.43	100.9	101.85	98.967	101.45	100.25	100.2	100.4	99.565	101.24	99.706	100.26	99.425	102.85	100.26	99.847	100.12	97.651	100.07	101.23	98.62	102.51	102.54	99.97	99.144	101.57	100.4	99.17	101.3	98.857	101.48	100.47	100.7	101.45	101.81	98.099	97.73	100.2	97.337	101.36	101.16	101.5	99.666	102.16	99.474	98.17
102.82	100.14	98.126	99.499	100.21	102.57	100.36	97.097	97.544	98.546	97.694	100.38	101.29	100.93	101.37	100.12	96.952	101.78	102.37	98.973	98.357	96.996	99.725	101.66	99.835	99.938	100.94	101.8	104.04	100.6	101.57	100.85	100.92	97.125	101.36	100.34	100.56	100.09	102.52	101.74	102.98	101.24	98.577	100.21	100.96	100.58	97.544	99.353	98.247	103.94
112.57	110.97	109.48	115.2	110.24	110.47	108.63	110.3	111.39	112.88	110.37	110.36	107.98	115.9	108.86	113.24	114.41	111.96	110.82	113.12	113.16	113.25	111.3	111.5	112.36	109.55	110.28	111.96	111.29	111.32	108.36	114.28	112.17	109.25	110.38	114.84	112.52	109.2	112.47	111.62	113.07	109.76	108.96	108.51	109.29	111.33	112.91	112.67	112.16	112.49
105.26	108.3	107.19	105.01	104.54	107.19	106.34	100.62	107.1	106.95	106.03	105.44	105.55	107.1	103.81	107.33	103.97	105.74	105.56	102.39	102.12	105.14	106.91	104.34	106.83	104.71	106.67	105.39	105.96	107.14	106.09	105.9	104.74	101.65	105.89	107.44	107.62	105.97	106.98	103.98	106.76	105.37	103.09	105.16	106.68	106.24	109.66	106.85	105.66	105.18
109.32	102.64	107.84	104.08	106.37	105.79	103.94	105.21	107.38	105.49	108.57	104.59	104.21	106.82	102.53	104.75	104.41	101.51	105.94	103.04	104.08	103.74	104.36	106	106.76	103.71	104.55	108.7	102.9	101.77	107.65	105.61	107.9	104.19	104.85	107.67	103.67	109.19	103.23	105.93	105.95	101.55	105.39	103.51	106.39	104.68	104.21	106.17	104.89	104.28
107.55	105.52	107.11	105.65	103.49	105.92	108.37	103.14	105.09	106.94	105.86	104.86	104.72	107.73	109.28	109.58	105.68	105.63	107.93	106.77	108.46	105.36	108.78	106.51	104.39	106.39	104.76	106.57	106.65	105.89	105.59	110.38	105.71	109.14	105.62	105.77	107.82	103.6	107.26	105.5	104.93	108.25	105.52	105.14	103.32	105.91	109.99	106.01	105.41	108.81
105.19	104.34	105.72	103.31	104.94	105.75	104.37	105.21	105.78	100.75	102.83	104.56	104.66	103.75	104.29	103.75	106.14	101.15	104.46	104.43	105.45	105.18	106.41	102.78	104.48	103.83	100.66	108.29	106.47	105.83	104.22	103.15	105.06	105.86	102.71	104.04	106.73	104.03	102.17	104.79	104.8	104.19	104.68	106.82	103.57	100.27	102.82	105.99	107.36	103.56
103.64	105.6	108.19	105.78	109.8	104.78	108.61	107.38	104.6	108.58	110.85	106.61	105.3	107.72	104.35	105.25	107.51	106.25	108.72	106.67	107.1	106.48	106.15	107.08	106.11	101.92	105.97	109.51	104.16	108.14	104.59	106.83	105.85	107.13	106.4	106.56	105.31	105.83	105.95	105.83	106.39	107.42	105.56	102.75	107.78	106.24	104.96	105.57	106.7	106.17
113.18	114.25	110.8	115.01	116.17	108.89	111.22	112.01	114.02	113.29	114.13	115.73	114.08	115.35	111.77	109.16	109.65	112.55	115.06	113.57	110.17	112.02	114.79	114.66	115.46	114.43	111.72	111.25	116.36	112.9	113.78	111.9	112.48	114.31	112.96	114.87	114.01	113.71	111.01	113.81	109.74	110.56	115.39	113.36	111.46	113.84	112.62	109.87	112.9	113.03
108.65	110.93	111.33	108.88	108.65	111.48	109.7	109.74	108.04	108.87	110.18	108.58	112.59	110.26	110.65	112.58	109.96	112.22	112.94	112.54	111.36	110.58	110.4	110.27	108.34	109.07	111.85	109.32	111.01	111.55	109.6	108.8	109.48	112.75	110.65	108.44	108.86	108.3	110.43	109.53	106.26	109.73	109.48	108.49	109.35	110.93	110.93	112.78	106.43	110.4
101.61	99.509	99.714	99.474	98.67	100.41	100.17	101.38	101.75	96.631	99.412	100.07	100.81	96.853	98.859	98.667	102.65	100.95	98.524	96.317	99.055	100.56	100.93	98.7	100.07	98.829	98.597	98.713	101.97	103	101.26	102.02	100.94	99.024	99.427	98.671	100.5	98.705	102.72	99.671	100.04	99.772	96.922	100.97	100.16	97.534	99.691	100.87	102.41	102.41
110.6	106.87	107.78	105.14	103.96	106.27	102.94	107.06	109.62	106.75	107.1	108.54	106.34	107.76	104.03	109.64	109.86	109.71	109.22	106.25	104.66	106.12	106.86	106.45	108.98	104.26	108.14	107.39	101.83	105.86	106.17	104.75	104.92	105.81	106.82	103.96	105.78	107.49	108.5	108.66	103.45	108.4	106.78	104.58	106.54	107.12	109.88	106.1	106.29	111.86
111.79	115.01	111.61	113.83	112.74	116.14	112.25	109.46	111.87	114.75	114.84	112.06	113.71	115.62	113.32	111.66	114.09	113.63	115.02	110.64	115.17	112.74	111.89	115.8	111.4	115.61	112.25	110.59	111.3	111.57	111.53	116.69	111.6	112.13	113.53	115.73	116.01	112.16	110.09	109.66	114.44	109.33	112.23	115.91	112.53	115.24	110.08	112.22	111.32	110.48
105.29	104.7	105.66	104.59	104.6	105.95	103.59	105.03	106.38	108.66	102.6	104.51	106.97	105.72	105.9	107.14	106.22	106.04	106.11	103.83	103.11	106.78	109.64	105.15	105.73	105.25	103.34	107.32	105.28	107.87	103.73	105.95	107.43	106.3	102.68	106.1	106.06	105.79	106.64	102.92	108.86	106.02	104.27	105.4	104.83	104.23	109	108.24	107.91	105.26
113.61	111.59	112.22	111.62	109.86	110.87	112.54	111.82	112.57	113.91	110.89	111.6	110.65	111.46	113.53	111.75	110.45	111.41	109.17	113.06	111.65	112.9	110.93	110.86	113.32	112.2	113.02	112.72	112.26	111.36	114.43	111.48	111.47	111.18	113.29	108.95	108.89	110.83	110.26	110.42	110.45	112	110.91	109.26	110.87	110.01	109.49	110.13	111.86	113.99
117.33	111.96	115.65	113.34	111.87	110.31	112.55	111.79	109.12	111.12	110.29	111.96	110.53	114.91	111.54	111.15	112.34	111.84	111.31	115.69	108.98	113.95	110.04	113.32	113.57	114.57	110.52	111.08	111.27	112.92	112.19	113.51	108.87	113.23	110.22	115.32	113.21	111.74	112.6	110.74	111.47	109.14	109.1	110.32	114.34	111.47	111.61	112.94	111.2	108.34
109.67	113.78	113.92	112.01	110.09	112.72	108.91	108.91	109.9	112.32	111.56	109.78	112.12	111.47	110.97	112.85	109.52	114.19	113.99	113.3	113.32	113.29	113.45	111.55	112.03	110.54	112.68	111.16	114.37	112.97	111.61	110.49	112.46	110.52	113.54	111.65	109.21	111	114.63	108.46	109.48	108.06	108.88	109.3	114.6	110.89	111.85	110.64	112.48	111.82
110.28	112.93	110.03	110.65	109.78	110.76	107.23	110.61	108.87	108.48	112.33	109.12	109.16	112.89	109.19	111.38	109.51	108.71	111.05	109.13	110.23	111.24	106.52	111.06	113.04	110.01	107.71	109.5	108.79	108.38	111.12	106.89	110.3	110.23	111.16	109.95	108.5	110.67	110.12	112.48	108.95	108.43	115.53	109.01	111.17	110.29	109.98	109.73	106.73	115.29
107.74	107.38	106.92	108.26	105.92	107.68	109.92	104.89	109.94	106.41	104.12	105.31	108.87	110.11	107.05	105.56	106.66	107.42	107.25	105.83	108.14	104.47	106.96	105.11	111.26	106.88	106.52	105.82	105.36	106.35	106.81	107.87	111.32	107.05	108.61	104.72	106.29	106.65	105.89	108.61	106.22	106.15	105.21	108.52	105.9	106.51	105.31	104.3	109.31	107.9
110.22	113.08	110.6	109.37	112.16	110.83	110.2	108.58	112.39	110.88	112.67	112.73	111.68	108.68	113.24	110.35	113.01	112.91	111.31	110.17	113.63	108.82	111.77	113.01	109.14	114.16	113.77	112.18	113.64	112.57	110.68	114.96	109.45	112.77	114.93	110.25	111.22	112.9	106.5	114.92	113.11	110.47	109.1	113.03	112.32	111.51	107.64	111.8	111.75	109.56
110.28	111.87	114.35	110.45	112.33	110.54	113.08	110.8	109.61	110.89	112.92	113.56	112.19	112.53	108.69	112.53	112.4	111.23	110.15	111.99	108.6	116.03	113.53	110.49	112.1	112.98	110.88	111.82	111.98	109.96	110.44	112.13	113.36	111.57	109.54	108.19	114.01	111.61	115.68	114.02	111.45	114.87	113.6	111.72	111.23	110.7	113.62	112.34	111.72	109.53
110.58	109.94	114.09	108.5	112.06	111.58	110.47	110.55	111.4	112.32	108.32	110.04	113.79	113.36	108.69	113.42	109.63	112.2	111.29	110.78	110.31	111.3	110.29	111.86	110.82	111.84	112.85	114.21	111.82	110.95	113.33	111.09	109.86	110.83	113.2	111.07	108.38	109.27	111.32	110.35	112.24	108.2	110.6	112.25	111.54	113.35	109.87	110.88	110.71	109.03
104.79	106.17	102.47	104.09	104.4	104.8	105.57	106.76	103.31	105.87	103.41	109.53	104.32	103.54	106.67	104.98	104.28	101.61	100.82	104.17	103.43	104.78	106.83	106.87	106.59	103.75	104.02	100.95	108.51	101.52	103.43	103.25	103.58	102.9	107.11	102.94	103.31	103.54	104.93	104.58	104.22	101.41	104.46	105.68	105.07	104.37	104.64	105.32	103.58	100.53
104.92	103.75	105.34	104.76	104.65	100.71	105.95	105.65	105.07	107.53	106.39	105.8	104.3	103.66	103.34	105.59	103.14	106.76	105.91	104.49	104.37	106.63	106.32	107.67	104.56	105.87	103.3	105.37	106.82	103.87	108.11	105.91	108.77	106.03	106.21	105.5	103.76	108.77	103.51	105.59	106.11	104.87	107.11	109.07	106.51	105.6	104.27	106.72	106.98	102.89
106.74	103.42	105.31	105.47	105.92	106.93	105.08	106.12	108.21	105.86	102.13	104.69	102.71	106.63	104.04	103.54	104.52	105.25	107.17	105.89	104.21	107.19	108.08	104.94	104.97	104.72	103.08	102.33	105.79	104.06	107.3	107.01	105.57	107.44	106.54	105.98	104.66	107.14	105.88	102.54	105.3	103.94	106.54	103.2	105.28	104.39	102.89	102.69	107.27	105.26
106.93	103.25	102.37	105.08	104	103.38	102.71	101.9	102.77	104.11	106.7	102.81	102.32	105.57	105.29	103.87	102.7	105.17	104.12	104.25	104.8	106.58	101.38	105.67	102.95	103.97	104.08	104.88	104.23	106.09	104.64	105.96	104.52	108.02	102.53	104.86	105.26	103.41	106.59	104.68	102.96	104.99	101.79	102.19	103.69	106.27	108.38	104.18	102.95	107.23
99.611	99.963	99.089	99.696	100.7	100.33	97.399	100.49	99.473	101.01	98.327	99.562	102.17	98.701	101.91	96.761	97.797	99.875	101.98	100.23	99.067	101.58	100.16	97.695	98.312	101.26	101.65	98.546	97.991	96.256	101.83	102.71	100.53	98.834	101.19	99.558	99.316	101.73	96.788	100.48	99.424	100.34	99.99	95.419	99.994	95.741	99.089	102.47	98.891	99.877
113.41	109.56	110.72	113.7	114.1	112.01	113.82	111.92	115.36	112.61	113.14	111.9	110.95	113.31	112.07	110.33	112.93	111.07	112.65	110.92	110.35	111.76	109.33	111.36	109.85	113.46	111.46	113.34	113.16	110.66	114.39	113.61	107.73	114.25	109.53	115.03	114.59	111.69	110.77	112.69	116.19	110.58	110.34	112.36	112.64	110.35	110.38	112.86	109.86	116.6
116	112.76	117.24	116.81	114.54	115.17	118.08	113.9	116.89	116.25	117.5	116.16	114.54	117.19	117.54	115.45	116.53	117.06	114.45	114.92	114.16	114.19	113.48	114.32	118.4	115.41	115.86	115.39	116.2	115.82	115.5	116.75	115.66	118.18	116.38	116.85	117.94	115.8	115.81	114.64	114.16	115.05	115.7	116.44	115.14	114.85	113.73	117.17	117.02	112.39
108.29	108.41	106.05	104.39	106.74	104.97	107.55	102.16	103.52	105.51	104.81	104.75	109.19	102.28	107.57	104.2	107.75	103.76	105.06	106.48	103.48	106.08	109.8	105.13	103.1	107.28	105.65	107.41	107.63	104.94	106.06	107.43	104	106.87	105.09	106.94	104.55	103.13	105.85	106.06	106.01	106.58	107.71	102.96	106.47	107.01	104.82	105.18	104.67	107.32
111.38	110.98	110.07	112.52	113.28	111.62	112.54	109.19	116.15	109.65	111.47	113.18	112.25	113.51	111.6	110.54	110.13	109.75	115.04	111.79	112.39	114.35	110.97	111.81	108.73	113.09	114.7	112.97	113.99	112.74	110.86	109.16	111.79	109.3	114.07	109.87	112.2	113.24	110.23	110.6	112.17	112.82	112.05	111.79	110.91	110.74	109.11	112.57	109.77	110.41
110.74	105.33	103.79	109.85	107.56	108.49	105.88	105.46	105.43	106.44	104.93	106.17	107.37	109.56	105.47	107.22	105.03	106.83	109.47	106.18	107.81	106.06	109.47	108.54	108.29	105.33	106.25	105.71	108.45	107.94	106.45	109.73	106.68	105.94	104.88	108.01	107.47	101.85	106.98	107.47	106.56	108	109.01	107.2	104.98	108.85	106.79	107.04	107.68	108.45
107.34	107.02	103.63	108.25	107.51	109.12	106.89	106.64	105.36	107.03	104.5	106.46	105.76	108.29	105.62	107.35	104.19	105.28	104.7	107.72	106.81	106.74	106.15	107.14	108.14	109.67	106.08	106.68	106.23	108.49	107.37	107	104.68	104.84	105.27	108.45	107.52	104.55	106.28	107.11	104.59	107.06	103.39	108.23	103.92	107.2	108.7	107.26	106.98	105.13
109.46	111.43	108.7	109.54	105.75	103.9	107.04	111.22	108.65	111.05	106.59	110.94	107.26	110.25	107.25	111.32	110.5	110.54	112.98	110.2	111.89	109.99	108.92	109.03	109.19	109.74	106.8	111.35	106.48	109.81	107.45	107.59	109.79	112.03	110.19	106.66	112.61	108.35	110.98	111.9	109.19	110.35	111.22	110.09	110.88	110.52	108.16	108.29	112.16	108.75
105.73	102.81	104.43	102.84	106.16	105.17	104.07	105.52	104.88	106.95	104.55	104.96	105.16	107.7	105.56	105.01	103.94	106.82	106.67	106.39	106.74	100.55	105.45	103.7	106.2	107.67	106.25	104.34	104.74	104.91	104.13	106.4	102.94	105.36	106.96	105.95	108.39	103.01	103.93	106.92	106.04	106.74	101.27	105.33	106.36	100.96	107.67	105.29	108.63	104.98
101.35	98.428	96.616	99.429	103.41	99.381	103.04	103.3	100.18	96.868	96.708	97.664	102.71	100.45	100.36	99.337	100.14	98.556	101.23	99.213	98.772	101.55	101.28	101.53	99.163	99.268	100.84	101.61	100.43	99.875	100.68	99.423	97.852	99.137	99.992	98.953	99.473	100.68	101.48	101.76	103.09	101.67	98.931	99.168	99.963	98.131	100.81	100.51	99.861	99.85
111.81	113.12	110.84	110.49	112.92	113.13	109.02	108.89	112.04	111.52	113.94	112.94	111.27	110.88	111.72	110.75	112.56	112.11	111.31	109.91	110.56	112.36	112.67	110.23	113.19	108.95	109.66	111.17	110.86	112.84	109.93	114.69	111.5	112	112.47	109.32	112.99	110.54	109.87	111.41	108.62	111.31	111.77	111.86	115.26	112.91	112.17	112.37	112.06	113.18
102.99	105.92	107.58	107.56	104.2	105.21	106.29	107.72	109.02	105.66	105.32	105.77	108.93	108.09	104.73	106.66	105.08	109.02	106.57	104.09	104.62	107	107.44	106.03	105.6	104.09	105.74	106.06	106.15	105.24	106.04	107.33	107.81	106.73	102.53	103.08	103.7	104.14	105.19	108.08	106.45	104.25	106.89	103.93	106.53	103.5	108.09	104.43	105.85	105
98.773	99.023	102.66	101.4	100.36	99.818	100.3	98.949	98.202	102.45	102.22	99.085	103.19	99.113	100.38	97.938	100.97	101.07	99.581	101.26	102.68	97.162	99.563	102.55	99.077	101.76	100.48	102.39	102.1	102.64	101.58	97.6	100.59	101.2	98.917	99.831	102.11	99.641	102.42	101.75	101.7	100.59	99.884	101.88	99.663	102.48	100.95	102.09	102.83	99.841
106.98	107.02	107.41	107.12	110.53	111.03	109.94	110.35	110.75	107.1	110.32	110.35	112.22	108.19	112.07	110.35	110.51	108.89	112.84	109.68	107.94	110.12	110.71	109.88	108.04	107.79	109.45	112.45	109.86	113.06	112.31	109.55	110.1	108.8	108.35	108.31	108.95	109.04	111.24	108.08	111.21	109.2	110.59	110.14	111.74	114.08	108.23	108.33	110.75	109.8
105.74	104.28	104.99	106.22	106.25	104.05	108.6	105.22	108.92	106.75	105.16	103.33	104.96	104.74	106.23	106.92	106.91	103.23	103.77	104.49	105.31	108.23	104.03	103.94	103.78	106.27	108.37	107.87	107.25	106.77	110.2	104.23	105.15	103.79	108.47	103.15	106.36	107.2	102.06	105.28	106.39	104.64	105.29	106.33	105.89	106	103	106.12	104.3	106.29
104.91	107.11	107.61	103.96	105.38	103.53	109.43	106.69	105.86	109.16	105.78	105.7	106.29	106.72	106.59	105.24	107.11	106.09	106.85	104.06	103.6	105.94	104.51	108.84	107.98	102.7	104.45	105.13	101.21	107.66	104.09	108.84	108.33	101.78	107.07	106.72	108.2	107.7	103.15	104.52	104.02	107.72	105.88	104.73	104.65	105.49	106.11	106.33	103.64	109
110.37	112.31	110.04	112.37	115.41	112.13	112.27	113.05	109.03	109.24	110.88	108.78	112.33	111.79	111.25	109.76	112.21	110.57	109.78	106.36	109.23	110.17	111.89	112.08	112.38	109.12	108.18	115.18	109.18	108.41	108.49	108.36	111.39	111.32	109.68	111.81	108.86	112.23	106.03	109.96	114.96	111.36	108.87	109.92	110.74	110.58	112.34	109.25	109.96	111.81
109.83	111.98	112.98	112.34	111.27	108.7	109.49	108.59	110.12	109.67	111.01	111.94	114.4	108.65	109.39	111.72	108.65	108.18	107.91	109.44	112.04	106.71	109.56	110.76	112.95	110.75	110.86	108.41	109.56	109.3	109.11	110.98	114.47	112.09	112.28	107.91	113.14	110.47	111.47	110.95	109.91	113.91	111.58	108.35	110.75	110.14	112.34	112.19	111.83	113.71
115.04	116.62	116.28	118.22	114.43	117.07	116.35	117.03	114.56	114.88	117.04	115.75	117.42	116.35	114.98	115.86	113.29	118.48	114.19	114.96	115.37	117.69	115.19	116.06	112.64	114.86	115.95	119.01	116.84	113.51	116.02	115.95	116.73	116.18	119.23	116.8	118.58	114.98	116.6	113.37	115.07	114.59	112.01	118.66	115.68	112.31	117.98	117.85	115.64	118.85
113.97	119.78	115.73	117.59	118.1	115.88	116.11	117.74	119.1	116.6	117.32	117.05	119.1	118.16	117.09	116.71	118.29	117.81	117.9	119.75	118.17	115.94	116.51	117.33	114.4	120.13	122.11	116.89	119.56	116.18	117.95	115.77	119.07	119.71	114.74	118.68	116.21	114.97	114.84	116.29	119.51	118.35	118.23	118.35	119	113.35	117.18	119.65	113.03	116.61
107.58	108.34	104.36	103.75	108.4	105.89	104.71	106.75	104.87	108.67	107.12	106.34	108.59	102.74	107.89	104.87	105	107.14	105.61	105.25	109.23	105.82	106.47	104.69	105.73	106.63	106.37	106.89	105.36	106.42	110.46	107.61	104.73	106.42	111.21	107.51	105.71	105.89	106.25	107.47	105.35	104.55	109.16	104.32	103.59	106.23	106	106.91	105.34	104.75
105.31	109.04	106.59	107.49	104.72	107.02	104.99	105.77	106.63	106.36	105.56	102.52	108.24	107.39	105.2	106.69	102.48	105.92	104.82	106.95	105.72	108.28	104.68	107.52	104.26	105.66	105.5	105.03	101.46	109.99	107.73	106.12	106.57	102.86	102.56	106.84	105.65	105.28	105.89	103.38	106.46	105.2	106.11	105	103.54	102.82	105.65	106.48	105.56	104.72
107.86	105.51	104.26	104.65	106.78	106.67	106.75	105.26	102.81	108.01	104.73	106.4	105.07	101.62	107.3	106.64	104.82	104.59	103.52	106.76	105.72	102.71	106.73	103.7	106.96	101.79	107.34	109.22	107.06	105.45	105.2	107.66	104.21	105.26	106.41	106.11	104.76	107.58	107.75	108.64	106.27	105.69	107.8	106.7	103.82	105.11	106.91	103.11	103.56	103.37
99.147	101.1	101.23	99.303	100.7	101.37	101.86	100.11	101.54	102.44	103.88	99.448	99.005	97.267	102.76	100.19	101.87	100.91	100.1	102.16	101.12	101.74	98.29	100.35	99.063	98.504	98.323	102.65	100.7	99.464	101.85	100.63	99.02	100.93	101.58	100.15	101.27	98.193	100.5	102.86	97.648	100.4	100.77	98.161	97.82	99.288	99.78	96.776	98.334	100.7
107.56	106.01	103.21	107	106.61	105.93	105.43	107.74	103.53	105.19	105.38	106.34	104.97	103.47	105.54	106.53	106.63	106.71	104.82	104.64	102.19	105.93	108.78	102.18	104.59	107.37	107.62	104.78	104.69	103.99	106.98	106.11	107.48	105.95	109.3	105.63	107.63	102.68	105.24	104.19	108.42	105.61	104.88	106.27	103.34	108.73	105.26	105.86	102.94	105.67
107.98	106.93	106.07	109.25	105.02	103.79	110.32	105.27	106.04	106.91	107.44	104.62	104.73	104.15	105.19	106.97	104.79	105.54	106.74	106.85	105.18	105.85	105.26	106.9	106.97	106.29	103.43	106.12	100.42	108.55	106.96	101.96	104	105.21	108.45	102.27	102.92	103.55	104.33	106.09	105.58	107.34	104.31	104.49	107.82	106.45	107.63	107.2	106.27	104.84
108.74	105.81	106.61	107.24	108.13	104.69	106.48	108.66	107.26	107.05	108.36	108.21	104.42	103.37	103.85	105.27	104.64	107.74	109.78	108.7	106.17	105.47	106.88	105.81	107.38	111.62	105.48	106.46	104.49	108.85	107.28	106.46	103.92	105.16	107.65	106.4	108.4	108.19	105.14	108.58	104.24	105.13	106.28	106.93	106.47	108.07	106.58	103.2	109.3	105.74
106.42	105.97	103.29	103.69	105.15	107.03	104.2	105.39	103.42	101.52	107.31	105.87	108.27	104.96	104.9	101	103.58	104.76	102.12	103.3	103.29	103.53	104.43	104.51	107.07	102.47	103.5	102.28	104.05	105.71	99.662	104.41	105.2	102.45	103.93	106.02	107.26	102.84	104.65	102.52	101.04	102.89	104.07	104.21	102.3	107.39	102.33	103.9	106.24	103.93
108.03	105.38	104.92	107.06	108.45	108.17	105.72	103.33	105.15	109.32	106.85	108.5	104.84	104.84	105.31	106.41	107.79	103.09	105.38	106.16	105.95	107.94	107.48	102.58	106.17	105.47	109.31	106.09	108.09	106.58	106.65	104.16	109.86	106.54	104.77	107.3	105.6	106.33	107.25	109.59	106	103.7	106.15	105.37	109.75	110.07	107.85	104.78	105.8	108.9
107.33	104.99	106.38	105.97	105.22	103.09	107.35	106.96	107.29	105.24	108.2	104.32	105.07	105.68	107.32	102.81	105.39	106.46	105.72	108.64	106.06	104.37	106.9	108.03	107.03	105.28	106.37	107.41	104.18	107.09	105.43	108.16	105.78	106.99	107.12	107.02	107.34	104.07	104.1	105.1	106.04	103.57	102.27	105.3	105.6	104.21	106.37	103.47	107.97	104.38
103.35	105.39	105.55	105.21	105.49	104.52	106.08	108.4	105.16	107.17	107.84	101.33	105.1	105.57	104.77	107.14	104.89	104.5	105.01	107	104.6	103.37	105.17	104.55	107.67	105.58	106	105.46	104.76	107.15	105.24	108.41	105.37	106.55	105.9	105.61	103.8	105.41	104.5	103.85	105.46	105.28	104.96	103.72	105.31	107.04	106.5	104.04	102.54	105.63
101.01	101.91	99.114	99.67	99.379	100.97	98.393	102.37	98.862	101.11	100.72	101.59	100.04	101.88	101.03	101.93	102.23	98.618	103.24	102.08	101.68	97.49	102.9	98.723	97.438	101.63	101.41	99.037	96.974	98.387	100.94	100.04	102.04	99.492	100.78	96.674	99.482	102.92	99.63	98.937	100.61	97.875	101.59	98.957	98.32	101.68	98.605	100.84	103.83	98.28
109.57	106.61	105.32	105.62	108.44	104.99	106.89	106.27	108.11	103.95	102.68	107.95	104.74	106.77	108.43	104.97	106.26	104.73	106.42	106.6	105.9	105.71	107.02	107.42	105.23	108	106.39	108.57	108.49	104.59	106.11	104.98	104.81	102.92	107.76	107.48	106.66	104.41	104.84	106.51	103.42	106.25	106.12	108.84	105.86	107.03	108.62	107.54	104.54	106.65
120.64	118.59	119.44	116.49	118.57	117.65	115.46	120.3	116.55	118.5	118.19	118.5	113.92	117.79	114.81	116.67	116.57	117.4	114.44	120.25	116.84	117.56	119.35	115.39	116.99	120.33	119.56	118.86	117.24	115.35	117.83	112.11	118.21	115.5	117.33	115.41	117.05	117.55	114.67	119.04	113.6	119.87	121.48	119.89	117.93	117.41	116.16	116.96	118.42	118
109.95	111.1	112.16	111.6	111.82	111.04	114.74	112.05	112.96	109.88	111.11	111.97	111.64	112.19	110.63	110.19	115.11	110.03	115.27	113.45	113.36	111.37	109.85	111.88	112.97	111.8	111.63	111.47	114.55	108.15	111.45	108.45	110.81	113.27	112.86	110.2	109.7	112.28	111.47	112.58	110.74	114.8	110.18	108.03	107.63	111.52	110.71	110.93	113.05	109.01
119.15	118.64	118.37	114.96	115.01	119.22	119.46	116.84	120.01	114.34	118.13	118.86	117.85	119.04	117.49	120.6	117.47	117.91	116.01	117.66	117.8	117.18	116.19	116.13	118.36	118.6	117.22	119.93	121.03	120.14	117.4	117.32	116.92	120.63	117.62	116.36	117.03	116.32	117.09	117.12	117.75	117.09	117.3	113.31	119.58	118.22	115.24	117.02	119.79	117.22
113.6	113.27	114.9	113.49	110.02	108.26	113.13	114.65	112.75	114.33	115.56	114.96	111.35	113.44	111.69	111.48	114.98	113.35	115.1	114.49	111.18	109.51	112.47	113.65	118.33	113.9	110.85	114.1	112.17	109.02	116.37	114.28	112.97	113.02	113.97	114.02	111.18	114.64	111.78	113.14	112.36	116.33	113.58	114.41	113.21	113.93	112.76	111.69	111.9	114.32
103.6	106.07	104.02	105.77	105.33	104.92	103.9	105.03	105.73	105.77	103.05	106.11	106.48	100.65	103.18	101.88	106.3	102.91	101.69	102.17	103.37	104.26	104.08	105.19	101.38	105.3	106.16	107.19	106.47	102.1	103.89	104.05	105.69	106.22	105.61	105.94	103.54	103.57	104.38	105.2	106.22	107.2	102.61	105.99	104.62	103.8	101.72	105.26	103.67	102.41
107.95	106.12	108.08	110	106.23	104.34	107.6	108.2	105.49	106.37	107.62	105.91	105.43	106.27	107	105.11	106.86	109.11	108.34	108.15	102.57	104.57	108.32	103.93	106.27	106.96	106.27	107.41	104.7	105.18	103.22	106.06	105.28	105.58	103.65	106.06	109.4	103.88	109.49	104.07	107.67	105.22	102.07	102.61	106.91	105.45	104.27	104.68	108.55	107.54
103.33	103.75	104	103.33	101.59	104.24	107.97	105.95	105.43	104.95	106.18	103.28	101.72	108.53	104.72	104.16	104.91	103.76	104.32	105.87	103.79	105.69	104.32	101.77	106.69	104.62	103.37	105.77	102.39	103.8	102.78	106.18	105.21	103.98	102.99	105.94	104.12	103.36	105.78	104.29	104.86	108.09	102.75	101.4	104.19	102.31	104.27	103.5	107.75	104.16
112.39	110.86	112.34	110.44	108.46	110.15	111.06	111.64	110.37	109.6	110.44	109.94	110.46	109.49	110.61	109.41	109.92	112.01	108.38	109.04	110.83	112.62	109.48	109.54	106.9	106.02	108.52	106.44	105.96	109.16	112.14	110.24	108.69	108.15	108.76	110.17	109.72	107.51	113.23	109.94	108.23	109.52	109.61	107.29	109.31	113.51	105.55	109.27	107.96	109.77
103.51	105.82	104.96	104.08	105.79	102.45	106.13	104.16	106.28	108.32	107.24	105.38	104.24	104.12	104.26	105.85	105.5	104.89	105.51	108.08	105.43	106.32	106.07	102.63	103.31	104.53	105.54	103.61	107.86	105.28	104.97	101.57	107.92	105.43	104.74	105.85	107.41	105.74	105.08	106.58	104.11	102.51	102.5	106.57	107.41	105.05	104.76	104.5	107.44	105.86
111.03	110.2	112.76	110.01	110.57	111.18	110.67	111.53	109.59	109.38	110.77	110.43	109.92	114.35	109.95	111.99	111.72	110.75	110.66	111.68	109.75	109.95	110.97	111.92	112.9	111.32	112.11	113.15	112.36	111.75	110.99	113.25	110.67	111.95	110.25	112.53	110.83	114.02	114.22	112.75	113.88	112.56	111.72	111.45	112.19	111.46	110.7	110.02	111.26	111.67
102.56	105.75	107.83	106.97	103.73	104.11	105.58	102.21	109.18	106.71	103.58	105.18	100.87	103.92	104.84	105.73	107.71	106.29	105.15	106.48	105.74	103.94	104.69	107.2	105.17	102.72	104.27	103.64	104.9	105.99	105.64	106.62	102.59	105.41	108.24	103.82	104.2	103.2	107	104.13	101.93	104.07	106.49	103.66	103.04	102.6	105.42	106.82	106.11	106.77
98.683	97.647	102.75	102.47	101.41	101.78	102.64	102.6	104.62	102.76	101.8	103.94	101.98	101.22	101.98	99.556	102.03	105.15	105.72	99.319	101.27	99.301	102.36	101.95	102.42	98.993	99.086	101.9	99.027	101.02	100.16	100.7	100.06	98.258	100.56	102.18	99.295	103.74	101.42	102.31	99.392	100.76	101.21	103.53	97.821	102.97	99.396	99.857	99.989	99.494
103.64	107.24	104.33	103.35	106.32	105.38	103.94	109.13	105.85	105.42	107.21	105.22	108.63	105.22	107.1	105.79	106.44	108.22	104.12	105.22	109.77	105.79	103.82	105.55	104.16	103.64	105.68	107.72	104.67	106.67	106.85	105.14	101.93	109.62	106.24	107.27	106.55	106.46	107.03	103.65	105.6	104.29	106.35	102.43	104.27	107.17	106.35	103.21	107.87	105.92
119.28	115.12	115.6	117.24	117.65	116.26	115.93	115.8	118.82	116.88	115.19	117.19	113.58	114.7	114.43	116.11	115.43	116.44	115.48	117.15	119.71	112.96	114.77	116.95	113.21	117.61	116.34	115.46	116.18	114.88	118.11	113.32	113.96	117.39	120.43	115.2	116.93	118.61	119.64	118.58	113.38	116.25	117.65	117.74	115.45	116.07	117.46	117.68	116.99	114.12
106.11	105.28	102.88	107.58	103.68	104.85	104.35	104.1	102.14	104.33	104.85	105.04	102.6	106.53	102.41	101.43	103.76	104.76	102.62	107.67	104.65	106.34	104.81	102.66	102.39	105.94	103.32	104.2	105.66	104.26	102.64	101.89	105.45	103.41	103.16	102.88	103.33	105.23	106.07	105.64	105.02	103.02	106.75	102.77	106.7	104.43	103.33	106.97	102.83	104.85
105.43	102.79	106.08	104.93	107.04	103.8	103.27	106.57	108.45	106.06	107.14	107.82	106.19	104.07	103.55	106.01	104.01	107.35	101.57	105.34	107.2	105.58	105.4	103.8	102.72	106.65	106.36	104.71	102.17	103.81	103.47	107.55	103.87	106.7	103.93	101.75	110.11	106.9	106.79	104.31	104.13	104.21	103.04	103.98	102.37	103.74	103.51	106.07	104.92	106.55
104.76	103.2	105.08	108.41	105.45	104.48	105.61	103.44	105.95	104.6	106.23	104.21	103.13	106.49	106.22	106.16	106.99	105.32	107.81	106.8	106.33	106.91	104.86	105.76	104.33	104.08	104.65	107.12	104.93	105.93	108.76	105.83	106.93	110.33	104.19	106.15	108.5	106.15	106.16	108.18	102.45	105.79	108.78	103.91	105.87	109.77	107.41	106.37	107.08	108.19
99.682	101.66	100.81	104.5	100.31	101.31	97.914	102.17	101.49	98.073	102.18	103.1	99.781	101.72	98.731	101.75	99.885	97.47	99.605	97.621	101.24	98.874	99.105	100.67	101.4	102.27	97.279	102.05	99.436	103.57	99.851	98.124	99.71	100.13	99.754	100.88	102.38	100.91	101.23	97.411	97.399	96.873	98.381	100.96	98.524	100.44	101.92	99.286	104.44	103.91
113.35	111.05	111.06	113.68	111.86	108.72	111.68	113.91	109.3	106.85	110.7	109.24	111.26	110.38	111.65	109.99	109.46	112.56	108.56	108.08	111.13	111.3	114.16	114.74	109.85	110.03	113.31	111.28	109.3	112.72	110.57	111.15	112.14	112.8	113.59	113.12	108.95	109.76	109.62	115.03	111.49	113.15	115.44	113.88	112.08	108.04	112.24	107.73	113.47	105.85
105.34	107.84	105.13	104.95	104.57	104.68	106.13	106.2	105.42	103.68	103.74	104.32	103.78	102.56	105.42	106.19	103.21	103.84	103.92	104.6	104.83	105.76	105.5	103.55	105.6	107.95	104.56	105.79	105.7	108.58	106.74	103.41	105.77	105.94	105.66	107.29	107.29	103.88	107.93	102.93	103.97	106.07	104.65	105.1	104.96	105.84	106.25	105.92	104.79	102.98
105.44	104.71	104.37	106.11	104.72	103.79	102.96	103.16	104.46	106.5	106.45	107.35	107.17	105.45	104.91	100.15	106.52	101.53	106.77	103.75	102.03	106.54	105.13	106.17	103.66	106.57	105.38	102.43	104.77	105.56	106.94	103.75	107.51	102.41	103.99	108.41	106.57	103.46	104.82	103.42	106.27	107.84	104.18	101.59	105	102.96	107.54	102.67	107.93	105.84
106.7	104.61	104.81	106.79	108.45	105.74	103.14	105.64	102.56	107.61	104.98	103.92	105.92	105.56	109.12	107.4	106.42	102.78	105.51	108.64	105.33	107.46	106.57	101.6	103.32	102.92	104.88	106.92	105.75	105.89	108.67	106.43	105.77	105.4	105.26	104.28	105.01	107.9	105.97	106.66	106.86	104.34	103.58	103.45	107.42	106.21	109.4	107.97	106.21	102.09
107.09	105.15	107.54	107.98	105.26	104.78	110.1	105.31	105.1	106.55	105.28	106.88	108.93	101.19	104.97	107.03	102.06	104.86	106.26	107.22	106.12	109.04	108.22	105.84	107.83	109.07	106.88	104.04	104.24	106.82	106.29	107.49	105.79	106.23	107.01	105.35	104.12	104.96	108.06	104.64	109.16	104.38	108.07	104.22	105.96	105.45	106.27	108.46	107.22	108.45
100.02	100.31	103.2	99.6	99.92	98.747	98.455	101.22	96.842	96.695	97.864	98.557	100.95	99.721	98.781	103.01	97.196	99.815	100.26	100.63	102.24	102.66	101.58	101.51	100.45	99.5	100.2	99.807	100.75	99.243	101.34	98.269	99.879	99.463	100.74	100.38	98.554	100.72	102.4	102.53	101.3	100.6	102.29	100.43	101.2	101.56	97.113	101.45	101.65	102.47
105.87	106.92	105.18	103.58	103.95	105.84	106.64	107.37	108.85	108.84	101.66	105.52	106.45	108.41	104.78	105.81	104.28	105.33	107.35	104.32	104.73	105.22	106.42	106.16	102.36	106.84	107.06	107.17	105.23	106.24	106.83	104.86	106.16	103.94	107.77	105.11	104.5	106.46	105.83	103.77	108.04	104.18	106.17	104.82	107.53	103.18	110.3	105.79	102.75	110.17
108.42	109.98	111.57	111.31	109.67	111.99	111.9	113.58	115.45	112.12	110.04	112.11	109.26	112.05	113.64	111.6	109.08	111.85	109.96	115.46	109.74	108.91	109.11	113.11	109.36	109.57	111.11	114.19	111.72	114.39	111.81	112.22	113.6	113.23	110.25	111.74	112.39	114.45	113.33	112.02	112.4	111.56	113.58	112.13	110.88	112.58	112.54	108.82	113.22	111.21
114.87	115.94	117.9	116.59	116.54	117.18	116.71	113.4	116.83	115.9	115.96	116.8	115.96	117.49	114.59	115.16	115.91	115.3	116.03	115.31	118.95	115.18	117.84	116.63	115.94	117.75	117.15	114.92	116.27	116.33	116.75	118.52	114.07	116.15	115.1	115.56	115.95	113.24	118.55	115.75	115.25	119.02	115.12	112.37	116.09	116.3	116.42	113.52	112.64	115.93
104.61	106.33	106.18	106.82	106.2	105.98	106.71	105.17	104.85	103.54	104.8	103.71	103.03	104.46	107.72	106.62	102.97	107.5	105.96	107.05	106.83	104.65	105.78	109.82	105.56	107.93	106.69	105.59	108.65	103.78	105.83	103.19	105.26	106.03	106.74	106.9	106.19	106.32	103.54	104.53	107.26	106.02	101.32	104.73	105.99	105.4	107.65	106.09	104.99	107.4
100.19	100.76	99.905	100.41	100.51	98.533	96.645	103.55	105.34	99.981	99.601	101.7	99.368	101.22	102.55	99.168	95.554	102.47	102.95	100.11	101.8	97.407	101.74	103.07	100.32	99.185	100.06	98.189	99.279	99.616	99.66	104.03	100.39	103.58	102.48	102.52	98.426	101.12	99.394	100.86	99.865	100.62	101.82	100.2	100.96	102.23	101.41	100.87	98.987	99.232
104.15	103.45	106.26	104.88	106.23	106.14	103.15	104.37	105.11	110.47	103.18	105.6	103.19	106.13	105.67	103.43	109.65	104.98	105.92	105.26	106.29	103.28	105.79	104.94	104.87	107.87	105.29	107.66	105.55	105.37	105.67	105.78	105.83	105.46	104.46	105.35	107.53	104.38	104.48	105.3	107.93	102.32	106.7	106.14	105.75	107.08	106.65	105.76	104	102.65
108.57	106.67	109.79	106.79	106.9	107.12	107.9	104.73	105.54	105.67	104.11	108.83	104.21	105.13	104.07	109.81	105.49	108.34	101.59	105.13	106.15	104.58	107.35	109.04	105.41	104.49	105.92	108.34	107.48	106.25	105.49	107.15	105.8	109.84	105.67	105.99	109.17	106.42	106.19	107.77	105.59	107.7	105.4	104.89	105.4	105.66	104.1	105.32	108.1	104.92
112.33	111.9	114.34	114.7	115.28	113.64	112.22	113.81	112.49	111.46	112.96	111.79	112.96	114.24	110.04	114.16	110.65	109.53	114.55	111.26	110.76	113.37	112.19	114.57	110.53	115.47	112.33	113.63	111.57	111.83	114.07	110.51	116.08	114.43	115.12	111.14	113.75	113.27	114.06	113.61	113.08	112.94	115.74	111.33	113.91	113.2	112.79	113.85	112.96	112.07
116.1	115.71	114.07	117.13	112.1	113.45	114.67	116.19	116.01	116.59	118.53	112.42	114.8	113.37	116.04	121.82	115.16	116.15	114.68	116.89	118.46	115.84	120.09	118.53	114.78	120.43	116.72	118.8	115.82	116.89	120.62	117.19	118.49	114.27	114.19	117.97	116.87	116.36	115.17	116.35	116.45	114.18	116.96	113.81	111.89	118.79	113.2	116.43	116.6	116.69
100.79	97.352	100.63	100.13	100.43	100.83	101.65	100.69	100.3	100.95	98.637	101.39	99.256	99.456	100.26	100.24	102.17	101.62	100.71	100.99	102.31	99.356	97.701	99.928	100.55	98.283	102.72	101.01	100.76	99.683	100.6	100.28	100.27	101.66	97.873	99.867	96.837	99.415	97.049	98.283	101.43	101.23	98.064	101	99.433	97.651	100.92	99.841	98.469	101.45
102.65	104.06	104.74	104.2	105.47	105.54	106.59	105.21	104.85	105.3	105.17	103.58	105.9	106.33	108.72	105.56	105.33	107.41	106.22	104.62	105.3	106.2	102.67	106.11	105.5	103.67	105.5	108.98	106.77	105.4	105.58	105.84	106.39	105.54	107.27	105.32	107.22	109.33	104.8	107.29	108.01	106.2	107.35	104.01	106.44	103.6	104.46	103.94	104.99	104.73
107.22	107.06	109.52	102.71	102.76	109.82	104.73	108.39	106.4	107.47	106.36	109.42	108.04	104.69	104.62	106.28	102.86	107.94	104.8	104.23	105.89	106.21	104.14	106.04	106.15	108.89	105.72	105.54	106.25	103.03	105.24	107.33	106.77	106.41	105.46	107.25	106.13	107.87	103.02	105.15	108.13	106.69	103.54	106.93	108.94	106.48	106.97	106.11	108.08	106.07
101.7	99.569	100.11	98.866	99.554	100.4	100.04	98.887	103.33	101.06	99.708	102.25	98.697	101	100.04	103.52	99.97	100.77	99.925	101.59	101.78	101.71	101.01	101.69	101.27	99.034	99.176	101.44	100.34	103.32	100	101.3	100.08	98.466	99.848	99.006	98.549	98.423	99.201	101.31	99.546	103.5	99.711	99.975	103.26	96.572	97.894	102.21	103.18	101.73
100.07	98.249	100.09	101.41	100.43	100.46	97.694	101.27	99.458	100.92	104.45	100.06	99.348	100.35	104.28	101.91	99.39	98.623	102.18	100.94	100.71	104.39	99.121	100.63	101.51	102.22	101.68	102.37	103.13	97.659	100.91	98.156	100.77	100.8	99.71	98.91	101.35	102.77	97.348	99.747	97.746	100.08	101.02	101.84	101.09	101.11	105.04	101.84	100.49	100.49
98.007	103.02	99.171	102.38	99.557	101.78	99.73	97.781	100.86	100.23	101.62	99.279	101.05	101.37	97.026	100.26	95.688	102.24	99.231	105.38	97.878	101.94	102.05	97.464	100.25	100.69	100.17	97.675	100.88	98.814	103.81	99.153	100.82	98.088	99.816	98.526	99.95	100.72	102.71	103.08	101.65	99.359	99.529	104.09	103.75	97.317	101	101.61	101.42	100.29
113.24	110.82	114.03	114.7	113.83	111.18	112.18	116.93	115.06	113.93	109.79	112.43	111.75	111.89	113.13	112.64	114.6	113.57	111.19	111.5	113.78	113.22	114.51	115.1	112.76	111.15	113.21	111.68	112.87	113.99	112.89	111.12	113.76	111.75	111.96	111.81	112.08	112.64	111.06	117.93	111.59	113.74	113.78	113.96	111.36	112.28	109.66	110.72	115.51	113.65
104.18	100.84	102.22	106.17	104.92	105.98	104.51	103.22	103.57	104.69	102.89	103.37	105.98	107.98	105.11	105.38	102.98	99.882	104.89	103.16	105.28	105.92	104.02	103.59	101.47	104.45	103.01	105.08	105.95	103.66	105.58	105.01	101.66	103.4	104.75	104.71	107.38	103.05	106.83	106.45	103.24	102.9	107.88	106.39	102.01	103.96	103.95	103.8	104.52	106.65
101.95	104.57	102.47	102.15	104.83	105.25	107.97	107.73	105.32	101.86	102.05	105.03	105.08	103.32	105.09	104.29	104.29	102.56	107.24	104.86	105.55	101.88	103.85	106.4	103.73	102.27	103.43	107.3	103.81	103.56	105.47	102.94	103.61	104.65	103.63	104.71	100.08	101.49	100.03	104.67	103.76	106.45	105.34	106.49	100.39	103.97	103.51	106.04	102.6	105.59
104.9	102.89	108.66	104.92	105.73	102.67	101.64	102.9	105.43	102.04	103.2	103.34	106.5	101.51	105.81	102.83	102.96	105.33	104.57	108.51	101.99	100.81	104.09	105.36	104.96	103.6	100.78	103.64	102.13	104.65	105.27	103.31	104.01	103.75	104.04	103.62	101.5	105	105.58	101.52	107.23	104.93	106.51	107.1	106.9	102.03	103.7	105.55	104.62	102.06
108.63	110.41	108.36	109.55	108.17	110.37	109.62	107.52	112.53	110.13	108.82	110.16	112.9	109.64	111.29	110.77	112.62	112.12	108.98	110.15	107.85	107.18	111.05	111.4	111.08	107.51	109.3	112.52	108.7	107.87	107.27	110	108.37	109	107.26	112.54	109.49	111.65	108.39	109.24	111.1	108.6	108.03	110.17	109.21	109.56	110	108.42	110.25	108.7
106.8	104.45	105.96	105.28	113.37	106.84	106.47	104.69	104.84	104.61	107.68	105.6	106.03	106.21	106.72	104.38	104.1	105.43	108.14	108.44	106.74	106.61	106.37	106.9	107.51	107.04	106.85	105.5	104.7	108.65	104.2	106.7	105.87	106.37	108.02	107.16	107.7	103.45	108.56	109.6	107.52	108.55	105.37	103.62	106.06	108.32	106.95	103.23	108.58	105.74
109.59	110.41	112.59	111.35	112.08	114.36	111.65	114.84	110.61	112.99	113.37	106.83	112.03	109.53	111.11	112.68	109.63	111.45	110.83	113.63	110.25	110.43	110.89	111.01	111.99	114.76	112.61	108.05	114.32	113.57	110.93	114.95	109.7	113.08	113.21	111.94	113.4	110.79	108.79	115.93	113.15	113.13	111.21	110.64	113.58	111.82	110.2	109.98	112.9	110.01
111.52	111.9	110.66	110.99	109.15	113.75	112.51	111.45	113.48	114.23	110.09	112.24	110.78	114.78	111	111.01	110.44	113.32	112.75	110.59	112.65	112.84	110.11	110.22	112.26	112.66	113.5	114.15	112.86	111.09	109.74	112.51	111.61	106.41	110.41	111.31	111.39	110.73	112.67	112.98	114.01	109.22	110.72	112.81	113.19	109.98	112.29	110.66	110.78	110.69
112.41	111.34	112.55	112.35	111.89	111.44	111.57	110.31	112.26	114.59	108.34	111.4	111.65	111.96	114.36	114.18	110.29	109.53	113.87	111.06	113.32	112.36	112.41	109.88	109.53	113.16	111.34	110.23	108.71	111.4	113.59	111.75	112.86	109.53	113.04	108.59	111.26	114.23	113.34	109.18	111.42	112.12	111.21	112.76	110.15	113.72	113.28	111.94	115.25	113.65
112.48	110.98	112.19	112.49	112.2	112.95	112.94	112.86	113.26	111	112.93	112.49	111.57	111.66	114.18	113.65	110.13	110.65	110.86	111.46	111.11	109.11	113.17	112.97	115.39	110.89	110.18	110.62	111.35	110.01	109.72	113.18	111.52	110.32	109.84	113.89	113.05	112.33	110.18	112.91	110.55	112.79	111.36	114.35	111.18	113.94	112.55	114.02	111.77	110.49
108.95	112.77	116.72	108.85	110.08	111.92	112.53	114.43	110.22	112.69	110.56	112	113.88	113.78	112.88	110.22	110.07	112.83	114.1	114.21	115.28	111.73	111.22	111.85	111.23	110.21	109.41	113.14	112.82	114.8	112.67	107.78	110.88	112.64	112.38	111.24	110.02	111.57	110.96	110.28	112.57	113.57	109.76	112.3	111.26	111.08	111.05	111.91	111.67	112.26
107.36	103.95	104.59	107.09	104.9	107.46	104.27	106.37	106.96	105.51	107.37	105.44	106.54	106.5	109.61	104.33	106.36	104.62	104.42	104.89	104.52	108.07	108.67	107.03	105.17	105.86	104.34	108.5	105.36	104.73	106.96	105.03	106.78	105.61	103.42	107.01	105.07	104.08	106.89	104.75	102.92	104.15	106.77	105.88	106.21	104.35	107.69	105.48	104.92	106.89
106.69	102.54	106.16	110.46	103.64	105.8	103.99	106.07	105.1	107.26	106.04	105.15	108.97	104.78	105.94	107.72	106.64	106.56	105.58	106.54	104.48	106.07	107.4	106.42	108.57	108.31	109.45	107.06	110.3	107.53	109.28	105.85	104.3	105.3	100.47	106.24	105.54	104.82	104.6	104.51	105.53	103.42	103.3	103.74	106.4	102.94	107.1	107.96	105.12	104.96
113.09	110.73	110.37	112.25	111.97	111.85	110.52	109.66	114.15	114.62	112.25	111.2	110.48	110.33	112.69	111.86	109.46	111.7	110.54	111.39	110.34	111.12	106.25	111.85	109.81	110.09	107.05	113.12	109.62	113.37	110.45	112.2	112.54	112.64	111.89	112.08	113.79	111.97	112.83	107.9	111.6	110.6	113.2	109.57	109.4	110.75	109.88	112.29	111.09	109.38
97.376	96.93	102.73	99.332	102.34	101.64	99.387	96.356	100.72	99.737	101.21	97.113	100.78	101.83	102.12	103.47	100.63	100.92	101.09	98.533	101.13	99.799	98.042	99.721	100.21	98.51	97.822	101.32	101.2	101.06	99.442	97.157	100.26	99.912	99.316	98.002	99.957	97.766	99.875	100.17	99.173	97.7	100.88	101.08	99.618	101.03	100.83	97.78	99.848	99.835
102.29	101.35	99.74	101.78	98.333	100.65	99.692	101.09	101.44	102.9	101.02	102.5	100.67	100.72	102.14	105.6	103.5	102.49	99.065	99.587	97.25	101.9	100.46	102.03	103.41	102.9	104.39	102.16	98.593	97.209	103.03	102.87	100.75	100.49	103.41	100.19	99.265	103.53	97.615	102.7	101.38	101.15	101.14	103.16	101.27	103.62	102.31	97.439	100.25	102.36
105.16	107.82	108.61	102.83	104.03	104.53	105.92	103.14	104.12	102.88	105.63	109.55	107.14	106.02	106.14	109.05	105.72	103.68	105.85	103.13	104.47	103.83	107.42	109	106.79	108.42	103.66	101.94	106.44	106.55	105.28	104.42	107.19	108.56	108.31	104.82	104.23	104.1	101.05	105.19	106.75	105.01	104.12	103.05	107.59	103.36	105.31	107.67	105.2	103.38
101.54	102.01	103.08	100.93	101.3	99.267	100.89	100.4	101.63	96.755	100.39	100.13	97.738	101.05	99.477	99.635	102.31	99.738	98.191	98.763	99.702	96.569	97.826	101.85	99.981	99.798	102.41	101.25	103.46	99.242	99.899	101.18	101.69	100.15	99.884	102.08	103.26	99.309	98.232	101.09	101.38	98.246	99.941	99.63	100.12	96.723	101.74	99.719	99.049	103.53
110.32	108.48	109.95	106.44	104.64	107.19	106.11	104.8	107.14	107.87	104.71	109.01	105.85	106.36	104.23	106.8	103.44	106.63	107.83	105.55	108.07	105.62	107.71	103.03	105.76	105.96	104.72	106.07	108.44	108.97	103.44	107.06	105.74	104.69	105.76	108.77	104.74	104.96	103.37	106.57	106.34	102.94	103.52	103.88	109.12	103.96	108.16	108.29	109.55	105.7
111.45	112.85	111.35	109.11	108.52	111.35	108.42	108.36	109.77	109.98	110.82	108.28	109.44	110.47	110.31	107.11	110.68	110.9	110.58	110.14	112.42	112.17	110.98	109.34	109.76	111.21	106.28	111.09	110.28	111.18	109.02	111.99	108.26	109.95	109.29	109.51	106.65	110.01	109.88	110.84	110.56	106.85	109.78	110.44	110.98	107.58	111.7	110.32	109.76	109.11
109.35	113.1	113.53	110.48	104.6	112.28	115.25	111.9	111.75	112.79	114.02	108.17	109.81	111.17	110.19	107.44	112.15	109.8	112.66	111.33	113.52	110.9	112.77	111.05	111.7	112.46	109.2	110.92	107.13	108.63	112.35	110.1	111.26	112.2	113.67	111.63	112.67	112.74	112.97	108.45	111.89	111.78	110.08	108.77	111.43	112.57	112.47	110.56	111.5	107.84
109.48	110.01	107.05	110.42	109.36	111.09	109.72	111.54	110.5	109.31	110.67	109.74	113.5	108.85	110.24	107.2	111.4	109.99	107.18	110.8	112.1	110.82	106.78	108.3	108.6	110.27	110.11	109.29	110.18	109.31	108.85	107.36	111.77	110.18	110.67	108.35	109.54	108.46	112.19	106.43	110.29	110.06	107.47	108	111.17	110.47	108.74	109.8	108.79	108.93
104.4	104.32	112.12	106.74	108.44	108.27	104.81	106.09	107.53	105.96	108.31	105.56	106.47	106.93	105.98	101.99	102.08	105.74	104.39	105.29	106.08	102.61	103.94	105.68	107.04	106.17	106.53	107.21	105.46	107.4	105.52	107.05	106.04	107.1	106.46	102.92	106.23	107.03	102.99	108.25	106.38	107.17	105.06	104.86	106.99	104.12	107.57	106.21	106.3	105.37
103.81	104.27	105.91	104.26	104.89	105.83	106.97	102.96	102.7	108.69	106.75	106.81	104.85	102.89	104.74	107.46	107.13	109.54	103.62	105	104.5	102.86	105.31	105.02	108.89	106.91	107.22	104.22	103.12	105.26	104.12	104.12	104.34	106.15	103.69	101.77	106.01	101.73	107.15	105.03	107.23	106.64	105.5	105.75	103.23	106.2	104.53	108.19	105.57	105.36
105.44	101.99	106.25	104.3	106.08	105.11	105.19	105.91	104.97	108.69	103.61	104.62	104.53	104.94	104.14	105.53	106.32	106.72	105.06	107.14	107.62	106.98	105.61	103.87	106.77	103.52	103.76	108.41	105.01	107.02	106.19	104.26	106.24	104.02	106.95	103.37	107.63	105.11	106.57	103.06	104.12	104.23	104.5	104.19	105.57	106.47	102.77	104.99	106.34	105.26
107.1	106.06	108.32	105.74	108.92	110.4	110.5	105.12	110.11	106.91	111.86	110.35	106.07	106.46	107.32	109.76	108.1	106.67	106.79	107.17	106.54	107.37	107.34	105.09	106.82	107.83	103.76	104.93	106.62	107.05	109.5	105.21	106.09	106.87	107.49	109.16	107.94	108.86	105.88	104.65	106.68	110.25	105.1	108.65	107.53	108.29	107.43	104.46	107.16	106.54
104.03	105.48	104.93	106.16	105.22	102.96	104.64	103.37	103.18	100.86	102.39	103.95	104.5	102.73	106.72	101.7	104.13	102.91	105.65	105.34	105.14	102.95	99.591	104.12	104.77	104.68	104.78	104.61	101.79	105.34	105.36	106.99	103.39	100.55	104.88	102.94	105.67	103.95	104.35	102.85	106.13	105.61	102.22	103.35	101.41	104.87	104.18	107.61	102.43	103.75
111.6	111.78	107.11	110.28	111.4	110.83	108.96	109.99	109.11	112.39	113.33	111.3	110.87	112.92	112.65	112.82	110.03	115.19	114.01	109.5	112.49	106.52	110.41	112.72	108.8	111.69	111.02	107.7	110.67	111.27	115.69	111.99	112.21	111.44	111.4	115.16	112.66	111.61	111.94	112.01	113.08	108.23	109.65	108.67	109.23	112.63	112.1	109.45	111.17	110.39
105.89	106.41	107.49	107.7	108.23	103.72	105.29	105.25	108.67	107.23	107.95	109.53	106.84	106.39	106.02	106.36	109.49	107.27	105.78	106.94	107.19	108.17	108.26	103.54	105.29	104.76	103.31	108.05	105.06	105.6	105.94	106.29	104.98	108.07	106.59	109.12	103.36	108.22	106.15	102.06	108.51	104.93	106.22	104.06	103.78	104.95	103.08	106.84	104.3	104.69
110.35	114.56	110.91	111.98	114.58	113.17	114.58	112.16	112.84	112.95	113.09	111.93	116.98	116.86	115.98	114.19	112.08	114.45	110.83	112.61	112.89	110.38	111.32	114.57	115.72	112.29	111.94	114.41	113.88	110.11	110.98	110.03	114.42	112.92	110.23	113.91	111.77	114.88	111.24	111.98	112.29	112.88	113.24	114.64	115.5	112.87	113.57	114.06	113.55	114.15
106.1	106.33	103.65	104.2	105.34	108.2	106.16	108.77	105.55	108.04	109.06	108.39	104.89	107.37	107	107.3	101.36	104.39	106.53	106.33	104.7	106.44	104.57	104.56	103.9	105.82	105.6	104.54	100.34	103.88	104.84	107.05	107.55	105.75	106.93	105.44	103.61	104.76	106.25	106.53	107.43	106.57	102.46	108.43	106.05	105.65	104.42	107.42	105.98	106.4
106.67	107.41	105.16	105.9	107.03	106.89	105.9	104.99	107.42	107.34	104.9	103.29	104.16	105.3	106.38	104.04	106.86	106.26	106.91	106.76	106.66	105.44	105.82	106.87	106.41	105.99	105.85	104.31	104.85	102.49	103.34	106.72	103.13	107.96	108.8	105.58	105.75	107.83	104.46	103.49	105.56	107.29	106.16	106.23	108.6	107.51	105.43	105.04	104.77	105.28
112.94	108.61	110.99	113.01	113.81	110.24	112.43	108.65	108.81	111.6	111.29	112.49	112.66	112.53	111.2	112	108.69	113.81	112.2	107.98	110.74	109.74	109.61	111.36	109.59	108.67	111.01	112.66	112.69	113.77	113.38	111.73	109.45	109.54	109.87	112.37	110.99	112.44	110.08	111.66	109.54	109.7	108.68	109.99	110.28	110.69	109.48	111.54	114.95	108.51
103.18	105.07	106.32	104.37	105.93	107.18	106.1	105.95	102.6	109.15	105.79	106.05	105.77	103.43	107.64	104.64	102.84	108.56	105.9	106.73	109.47	104.69	103.06	105.16	103.19	104.24	103.77	105.43	106	101.34	105.21	107.77	106.61	104.93	103.23	108.08	103.95	107.86	104.07	104.06	105.23	107.29	106.98	107.22	104.29	103.53	106.58	104.17	103.85	106.03
106.4	107.77	107.09	104.11	106.15	107.63	107.4	103.81	108.31	105.18	108.33	109.8	103.99	107.13	108.96	106.66	105.56	106.7	102.76	105.62	105.7	107.76	104.96	104.44	106.5	105.79	106.08	106.35	106.08	106.39	105.37	105.46	107.07	104.05	105.93	103.22	102.94	105.61	105.49	105.23	103.78	108.81	102.85	103.73	107.51	106.26	103.88	104.04	106.33	104.09
102.02	100.39	104.48	107.93	102.91	104.77	104.96	102.34	105.68	102.62	103.22	105.07	106.11	103.49	103.8	105.28	105.23	105.11	106.66	100.75	103.13	105.29	105.63	107.27	104.44	106.01	101.81	103.75	107.78	101.9	103.36	103.02	106.26	104.17	105.63	101.25	104.25	104.38	104.04	106.17	101.55	103.75	105.61	102.95	102.69	106.08	104.19	102.61	103.25	104.35
98.159	103.07	97.842	99.583	99.912	100.28	99.692	99.842	101.36	97.615	98.263	97.184	98.051	98.454	100.98	102.78	102.25	100.56	101.63	99.721	99.643	101.97	102.63	97.624	98.084	102.7	102.11	99.804	97.485	99.704	102.1	102.21	99.324	99.091	100.96	98.951	102.99	98.038	101.91	100.12	99.584	99.508	100.25	99.632	101.03	96.731	99.852	100	100.27	100.36
111.28	112.78	110.84	108.97	111.54	115.33	110.9	111.83	114.61	113.64	108.11	113.27	112.52	111.48	110.84	110.08	112.29	109.89	114.57	109.57	112.36	115.82	114.7	110.46	112.18	110.48	110.54	112.05	111.21	114.3	112.2	115.98	110.15	110.46	112.72	111.57	112.65	112.41	113.44	110.53	111.49	112.65	110.93	110.92	112.22	110.32	108.2	112.44	108.79	110.25
104.19	109.2	107.57	106.89	107.93	103.72	105.16	106.03	104.02	106.64	100.96	106.77	107.83	103.75	106.09	106.51	105.52	104.53	106.59	106.66	107.97	103.89	105.87	105.81	103.87	105.87	103.41	104.97	105.39	106.23	105.75	102.71	104.53	106.87	106.3	105.55	103.85	103.79	105.17	104.17	108.57	104.84	105.29	105.61	103.79	105.89	108.12	104.3	106.85	104.9
106.66	107.95	107.68	106.25	107.53	107.54	106.69	105.91	106.86	104.88	104	105.66	105.36	105.96	106.41	104.55	107.26	106.55	106.81	107.85	103.84	105.6	106.15	106.18	107.55	106.24	108.34	104.49	108.38	108.29	105.17	104.56	109.54	103.58	105.86	108.62	104.8	106.99	107.95	104.38	104.52	108.08	106.66	102.98	104.8	104.73	107.02	108.08	107.46	105.88
97.54	98.245	100.11	98.459	101.5	97.76	101.95	100.1	98.772	97.611	99.362	101	100.8	97.34	98.018	99.022	104.71	98.911	101.25	104.82	95.251	99.294	97.843	99.51	96.686	98.937	97.521	99.258	99.691	99.285	100.93	101.31	100.99	101.58	96.553	99.626	99.927	99.018	103.21	99.632	100.07	98.456	100.13	99.124	99.119	100.84	99.457	101.24	101.37	96.026
107.95	107.85	104.11	106.98	107.61	107.19	106.44	106.76	106.09	107.43	108.76	105.76	108.25	107.61	105.58	107.55	106.24	107.76	106.77	104.66	106.99	106.12	107.03	110.16	107.52	109.46	106.48	104.88	105.55	106.92	106.99	107.55	105.7	105.72	108.71	107.04	102.88	106.62	108.52	108.29	106.71	108.81	104.28	108.69	105.68	105.4	106.63	106.67	107.03	106.7
108.98	110.16	107.57	106.82	106.66	105.55	103.86	107.22	104.7	109.45	106.91	107.29	107.91	105.33	106.34	105.86	107.99	109.97	107.05	105.82	107.13	107.58	106.62	106.83	106.37	104.5	107.48	108.08	107.51	110.16	108.29	108.14	107.56	105.1	103.3	106.58	106.4	105.14	105.27	110.53	106.46	110.25	103.57	108.07	107.35	107.98	108.37	105.09	110.8	108.72
102.41	105.85	107.67	100.93	105.25	103.13	101.09	103.74	102.16	106.63	103.25	104.38	103.53	104.67	105.3	105.53	105.96	103.13	104.06	105.17	103.02	105.36	104.07	103.32	105.72	103.81	105.79	106.74	101.65	103.62	103.57	102.62	104.14	99.861	104.16	104.54	103.24	104.71	102.62	101.45	105.15	105.16	103.15	105.08	104.96	107.06	102.67	105.53	103.47	99.409
112.67	113.68	111.53	115.3	113.24	112.2	110.97	111.54	108.59	111.76	110.25	111.19	112.43	109.57	109.92	112.79	110.77	111.31	107.59	111.98	113.51	110.61	111.24	113.08	114.25	113.97	112.38	113.33	110.56	109.76	112.47	112.62	111.97	110.73	110.11	112.08	112.04	115.25	108.49	109.7	111.23	110.84	113.72	110.99	113.09	110.93	111.22	112.14	112.01	109.68
108.31	113.21	111.5	114.18	115.3	111.23	114.91	109.75	112.15	111.75	113.25	108.7	110.5	114.02	112.4	113.38	111.23	110.72	116.55	110.62	111.75	109.15	113.8	109.7	110.79	107.47	112.57	114.59	108.38	111.76	112.35	113.81	110.81	113.1	114.93	112.04	112.03	109.63	112.41	110.95	113.53	112.35	112.74	111.97	112.42	113.25	114.68	110.65	113.2	112.76
105.75	104.67	108.19	107.4	103.87	107.43	106.33	104.23	106.99	106.12	103.04	106.12	104.11	106.27	104.46	105.25	106.5	107.9	106.93	105.75	105.39	105.11	104.18	104.55	108.46	103.22	106.14	104.44	105.95	104.34	104.99	107.4	104.32	106.76	105.83	103.95	107.72	106.3	104.8	108.05	105.94	105.15	103.41	108.79	105.27	109.5	107.25	108	105.32	105.77
103.24	106.12	105.57	105.28	104.2	104.91	105.41	103.81	103.32	103.54	103.39	107.2	107.37	104.23	104.17	106.36	105.15	105.14	104.04	105.3	103.24	106.06	103.42	102.88	104.9	105.43	106.08	106.89	104.45	105.02	103.21	101.7	106.59	103.61	104.04	103.72	106.21	102.24	103.54	103.2	104.45	102.75	103.38	103.7	106.42	102.1	106.48	101.57	104.47	104.07
108.84	111.94	110.69	112.15	114.93	108.13	111.19	108.41	111.83	110.43	112.89	113.15	113.41	111.18	111.26	112.47	110.07	110.13	112.68	110.25	111.7	110.41	110.65	110.34	111.59	109.92	110.68	112.85	111.48	113.42	107.2	111.1	109.85	113.54	111.75	110.28	111.26	111.88	109.79	110.35	112.18	107.51	110.95	111.87	113.32	110.53	111.06	111.94	111.15	111.76
106.16	106.22	104.56	105.6	106.77	102.01	106.4	104.77	102.93	107.66	104.53	106.23	100.05	103.64	104.02	106.34	103.76	103.18	108.25	104.42	104	102.56	103.28	104.61	104.81	102.98	104.52	105.62	103.95	107.06	105.25	106.23	103.92	104.81	106.34	104.54	106.42	104.2	103.84	105.82	104.27	102.82	107.83	104.61	106.09	104.32	105.12	103.86	103.69	106.14
103.57	105.13	105.67	108.15	106.03	105.43	104.2	105.08	105.81	103.85	102.81	103.57	106.53	104.74	103.72	108.04	102.6	103.88	104.11	106.54	104.85	104.5	104.03	106.27	104.54	104.57	104.2	106.12	103.26	105.19	103.06	107.14	104.73	101.83	107.89	103.83	104.49	105.27	104.39	107.07	103.91	103.79	108.93	101.37	102.91	104.13	100.63	104.55	101.64	107.87
104.87	103.49	102.34	105.6	102.78	103.77	104.57	101.43	106.12	106.38	103.9	105.26	105.79	105.77	104.86	105.63	105.8	103.54	105.9	104.97	104.59	103.7	104.6	106.18	106.2	104.3	104.13	102.34	102.89	106.04	103.32	104.19	102.09	104.51	102.51	105.77	99.369	106.99	102.5	103.01	106.19	106.44	106.29	107.13	105.08	102.89	102.04	104.86	105.87	105.91
109.38	107.48	103.92	109.66	104.16	106.18	105.82	103.79	107.64	107.13	106.84	107.63	103.85	106.88	105.13	108.52	108.5	104.6	105.85	106.1	105.17	104.98	104.99	107.89	105.9	106.1	105.13	104.09	107.47	104.95	106.63	104.74	107.6	104.26	106.14	105.09	105.85	108.41	102.75	106.66	105.1	105.83	109.81	106.69	104.89	106.5	105.36	105.82	106.09	103.6
118.48	117.55	116.87	117.51	115.31	116.12	119.36	120.47	117.68	115.18	117.71	117.95	116.13	115.69	118.54	114.92	118.59	120.03	119.82	114.21	116.7	116.71	118.02	114.15	117.34	120.87	117.9	117.61	118.11	116.89	117.99	116.36	115.42	119.72	116.57	115.58	117.48	119.5	117.07	119.18	118.72	112.09	118.22	117.68	117.37	117.41	118.54	118.03	117.14	115.19
106	106.83	103.46	105.29	107.28	103.93	104.7	105.74	107.57	106.46	106.95	105.67	105.79	106.83	107.25	105.12	106.83	104.63	106.57	105.48	102.67	105.95	105.5	104.97	106.53	108.35	107.28	107.36	106.86	105.56	104.03	106.06	107.54	105.64	103.72	105.93	105.64	108.62	104.36	108.43	105.82	105.55	105.41	106.95	105.34	105.41	102.94	106.59	104.07	105.62
114.04	109.91	110.31	111.23	113.66	109.18	111.68	114.03	111.62	113.28	112.65	113.67	111.56	110.69	113.92	110.66	111.39	114.94	113.65	111.93	113.57	111.56	111.36	111.58	112.89	108.82	113.8	110.28	109.34	112.13	113.23	111.93	115.17	113.73	108.43	111.24	109.81	111.2	111.47	113.32	111.89	110.89	111.83	108.78	110.91	111.05	112.06	109.68	112.78	114.17
101.37	98.474	97.193	101.57	98.711	104.09	103.51	99.081	100.82	100.99	100.21	97.368	96.871	98.11	100.63	97.307	98.052	100.41	100.01	97.978	98.169	99.281	99.818	98.923	97.092	97.095	99.222	99.582	98.376	99.926	102.08	99.869	97.452	98.443	98.507	100.6	99.382	100.17	97.77	99.546	102.61	98.997	101.19	101.71	96.032	99.349	100.44	99.592	96.586	99.98
106.49	109.5	112.84	109.3	108.98	108.05	108.41	106.82	112.11	110.65	110.38	110.18	107.33	110.53	110.64	111.21	112.64	113.19	111.19	111.76	107.32	108	110.74	111.75	110.85	108.55	110.58	111.76	109.61	112.44	109.96	110.84	112.57	109.08	110.81	111.2	110.51	110.02	112.22	110.75	109.32	112.03	110.18	111.34	109.71	112.65	110.61	110.5	111.86	110.43
103.88	107.27	107.04	106.32	104.89	105.04	104.88	105.11	104.35	101.84	102.3	105.02	106.08	108.02	106.19	107.09	107.06	104.05	105.81	103.83	106.7	105.09	102.44	103.91	105.65	106.2	106.18	106.49	108.13	106.11	106.6	103.35	107.49	105.03	106.51	104.61	102.17	102.96	105.83	105.48	104.13	104.08	107.07	106.44	105.49	107.12	103.33	107.41	104.98	108.6
108.39	105.77	106.59	106.94	107.91	108.21	106.39	106.61	109	107.35	104.12	106.96	108.14	107.41	108.56	111.47	105.66	107.73	106.89	106.9	106.08	106.51	106.78	106.45	108.4	106.3	105.03	106.97	106.3	108.79	106.98	109.16	106.77	109.12	105.02	107.84	106.93	107.72	105.8	106.53	107.81	105.63	105.88	107.29	109.52	105.51	107.33	106.86	105.73	106.45
111.19	111.74	114.9	110.15	110.86	113.7	109.82	111.55	110.71	113.51	113.48	113.31	115.3	111.75	108.23	112.48	111.02	115.25	110.04	111.18	115.02	107.58	113.21	109.49	111.03	111.77	111.88	115.46	112.02	111.94	114.4	114.25	113.46	111.28	112.06	108.8	112	111.94	108.92	111.17	110.87	115.55	109.92	110.92	114.47	111.53	116.32	110.94	111.5	110.01
103.94	100.98	97.579	99.312	98.857	99.558	98.575	100.62	98.034	102.85	100.51	100.69	100.29	100.16	100.57	101.46	100.02	99.989	101.2	100.32	103.49	103.22	98.937	100.38	100.75	99.182	101.12	100.74	98.781	98.991	101.92	99.648	101.59	102.32	102.46	99.759	100.22	101.2	100.38	103.72	99.16	100.87	100.41	98.552	103.56	100.34	97.136	105.31	98.743	99.141
105.34	106.05	106.94	106.71	104.8	102.03	106.06	105.84	107.92	105.89	105.58	106.13	107.33	108.27	106.17	102.33	103.54	106.68	103.88	105.84	105.05	103.72	104.6	106.24	104.43	104.94	105.62	104.31	106.88	106.92	103.14	103.28	106.2	102.69	103.31	106.51	106.39	105.91	107.21	106.78	103.48	104.76	104.67	104.65	106.75	101.76	106.51	105.17	108.31	105.79
105.71	105.99	104.72	102.32	107.83	105.26	106.82	106.55	103.7	107.68	105.99	106.58	104.55	107.25	107.87	106.77	102.27	107.8	108.49	104.18	105.47	107.69	104.79	105.95	102.97	106.74	106.34	107.62	107.61	106.39	102.86	105.44	103.19	105.54	107.3	107.54	107.16	103.26	101.57	106.26	104.62	104.46	106.36	106	105.36	103.06	108.68	107.04	105.8	107.65
113.59	112.29	112.01	116.28	110.4	113.05	111.06	112.72	115.34	109.51	111.98	111.03	110.64	113.34	111.32	114.32	108.32	110.1	111.24	112.33	111.93	113.32	112.3	113.71	108.6	113.5	111.24	110.28	109.2	112.89	112.05	115.11	111.06	107.34	110.93	106.41	112.4	112.54	112.6	110.72	112.34	111.82	110.19	111.61	111.25	112.52	111.29	113.42	111.55	111.55
114.86	115.18	110.84	110.76	109.21	111.58	111.54	112.43	115.83	112.86	111.96	110.33	113.22	111.95	112.56	111.82	111.36	111.59	115.05	113.11	112.56	113.25	112.92	115.09	110.59	113.32	112.81	109.8	112.73	111.51	110.55	112.05	112	111.13	113.61	115.23	112.54	114.87	110.87	113.1	111.63	114.88	112.84	109.78	116.67	113.33	110	113.48	107.37	110.93
106.39	106.56	103.27	105.08	103.71	103.52	102.41	105.58	105.55	106.33	102.75	105.46	105.2	105.02	106.01	106.91	107.15	107.64	105.08	109.47	104.55	104.53	105.43	107.26	106.48	102.89	105.39	103.64	106.81	107.64	106.91	104.55	106.38	105.02	108.06	108.48	105.3	105.6	104.7	105.11	107.33	105.74	104.06	105.81	105.26	104.68	105.16	106.18	108.35	108.42
110.58	113.1	110.47	112.46	112.55	109.57	110.63	111.94	113.03	111.75	110.5	112.49	111.38	113.68	110.82	110.99	111.14	112.01	110.81	110.46	111.76	111.6	111.75	112.32	110.67	112.88	112.86	112.79	111.02	112.42	112.6	111.32	112.09	111.33	113.27	112.79	112.28	113.29	110.86	111.52	113.54	113.53	112.15	111.41	115.31	109.79	110.08	112.33	109.36	111.01
107.01	106.3	106.25	103.18	108.69	109.91	104.85	105.21	104.71	106.33	105.49	104.88	107.07	106.34	107.41	107.33	107.98	102.56	106.48	105.43	106.02	103.15	103.07	107.4	104.32	105.75	104.9	107.03	108.31	103.24	106.12	106.73	106.2	107.06	109.73	106.98	106.69	107.04	108.13	106.12	103.65	105.5	109.72	107.33	106.38	102.69	107.07	105.25	106.13	103.92
111.41	109.64	114.91	110.25	110.98	114.05	110.4	111.51	112.4	112.66	110.39	111.2	109.37	113.86	115.05	113.28	107.17	111.08	110.92	111.98	111.28	111.3	113.16	108.2	112.88	113.25	113.17	111.4	113.81	111.82	113.29	112.98	112.87	111.67	109.91	112.31	109.4	111.43	109.68	110.69	108.66	114.1	109.69	111.19	111.9	111.97	114.07	109.91	109.89	109.85
106.09	106.58	108.58	106.34	108.61	105.81	108	105.9	108.79	101.66	104.07	105.89	107.4	106.11	107.75	106.78	107.23	105.33	105.98	105.45	104.71	105.47	105.7	107.84	106.91	102.99	107.07	104.3	104.48	104.29	105.49	106.4	107.09	105.2	104.99	105.89	107.91	107.22	106.16	108.18	104.82	106.96	102.27	107.02	105.46	107.34	106.64	107.29	108.57	105.02
103.81	110.16	106.84	108.61	105.89	105.38	105.48	104.17	103.91	105.25	105.9	108.63	104.37	105.58	105.53	104.42	103.59	102.75	105.74	105.76	106.37	106.65	107.57	106.51	106.54	104.84	105.07	106.49	101.69	107.98	104.91	105.67	104.6	107.26	104.37	105.94	107.56	108.43	103.55	104.29	104.16	103.97	104.57	104.26	104.42	106.57	106.07	105.06	104.79	105.8
114.61	115.91	118.03	112.15	118.9	115.66	114.56	116.1	118.43	116.43	114.84	114.59	119.48	120.45	115.38	116.86	115.27	115.13	116.18	115.12	113.61	117.85	116.55	116.05	117.7	117.46	114.69	117.3	115.96	118.02	112.59	117.29	117.57	117.59	118.07	117.03	117.95	114.42	117.68	116.6	116.01	115.72	118.79	116.96	115.94	115.41	116.34	119.35	116.31	119.07
113.78	112.23	114.06	111.4	111.55	105.81	109.86	114.53	109.32	111.68	112.93	107.86	110.25	109.07	110.25	111.43	113.86	111.71	108.01	109.33	112.67	109.02	109.29	114.73	110.26	112.75	112.6	113.89	113.43	112.26	112.57	111.27	110.21	113.56	113.23	108.18	107.77	110.45	113.01	112.76	111.04	110.49	111.74	113.02	113.01	109.38	110.58	111.54	110.18	111.92
106.09	104.66	104.14	104.33	105.41	106.66	102.1	105.07	103.9	105.45	105.35	103.12	103.86	107.11	106.76	105.74	105.89	104.95	105.48	105.01	103.81	105.11	107.45	103.95	105.12	104.27	105.21	106.15	107.84	104.57	107.69	104.78	105.08	104.21	104.6	103.41	105.03	103.74	107.23	105	106.6	104.9	106.8	104.13	107.86	106.88	104.82	107.71	105.2	105.77
111.35	109.51	113.21	112.66	109.15	111.67	115.92	110.08	115.84	109.33	113.32	110.67	115.07	114.29	114.44	114.51	108.48	113.06	107.61	111.2	112.33	111.14	115.85	113.24	110.05	112.06	113.28	111.4	112.09	108.92	116.41	117.74	114.05	113.83	110.09	113.27	112.32	113.6	112.02	113.77	112.64	112.31	112.28	112.01	112.48	113.15	116.41	110.8	114.27	112.15
105.38	102.61	107.5	103.48	104.58	106.59	102.7	105.21	106.42	106.37	107.65	105.77	106.74	110.1	104.75	110.3	106.39	105.74	101.04	104.89	105.14	98.502	106.35	107.68	103.98	103.73	102.93	105.92	105.82	104.64	103.34	107.5	104.13	104.35	105.85	103.12	104.73	101.51	105.48	106.2	102.36	105.44	104.29	105.9	104.03	106.84	103.54	103.69	104.28	104.71
111.89	110.6	112.77	111.88	112.92	111.51	108.86	111.84	111.74	111.15	113.95	113.88	114.68	110.73	115.47	114.7	112.77	114.51	113.68	113.6	112.8	110.63	114.41	110.88	110.86	109.73	110.58	110.59	112.4	110.68	113.54	113.02	110.57	111.67	113.99	113.33	110.63	113.05	113.95	109.8	113.16	114.63	111.44	108.45	114.23	112.82	113.56	109.27	114	110.96
105.27	105.25	108.64	103.71	103.31	103.68	105.22	104.84	107.22	104.44	102.85	104.72	104.33	100.95	103.1	102.88	105.79	105.23	104.35	107.7	104.78	107.41	106.5	102.66	103.55	104.63	100.27	101.58	106.27	102.42	104.43	103.96	103.26	103.64	105.34	104.06	104.72	103.32	104	107.32	108.66	101.66	107.32	104.97	101.2	105.1	102.9	103.46	107.74	102.63
105.83	106.26	106.59	105.49	103.09	102.52	102.92	102.83	103	101.68	108.72	102.43	103.92	101.72	102.63	106.19	103.57	106.75	100.67	102.99	105.02	106.28	106.55	106.5	106.42	103.54	105.17	103.12	106.63	104.25	104.03	103.03	105.88	105.13	104.39	104.15	104.66	105.99	103.49	106.71	104.39	104.48	106.02	103.81	109.28	105.83	107.9	105.21	103.84	103.26
112.33	113.22	112.53	109.57	111.78	113.78	107.92	114.75	112.54	110.87	112.41	111.78	111.06	109.9	113.79	115.56	113.83	108.64	115.28	110.71	111.22	111.02	112.5	115.89	113.58	110.99	111.81	113.12	110.69	113.28	111.65	110.74	109.56	113.49	112.42	108.21	111.02	111.26	109.83	114.42	113.62	113.12	109.64	110.96	110.22	113.05	112.91	112.22	113.17	112.46
106.49	107.55	106.18	108.5	104.84	105.56	106.21	106.31	106.41	103.49	103.91	102.97	103.38	101.56	105.84	107.1	106.61	106.89	104.73	105.25	108.49	102.67	102.99	106.2	105.96	103.27	106.34	102.98	105.85	103.78	103.55	104.35	104.43	104.64	104.6	105.21	104.7	103.82	102.14	105	100.97	107.21	102.73	105.99	105.11	105.81	105.28	105.86	105.56	105.54
103.64	105.29	108.24	102.7	105.1	105.78	102.58	102.39	104.79	105.21	104.76	102.91	105.19	104.99	104.81	101.24	102.21	109.38	106.83	103.64	103.98	105.31	103.77	104.37	107.59	104.58	106.89	106.36	105.57	106.06	107.67	107.96	104.07	105.16	105.73	106.6	106.08	106.68	103.06	102.67	109.91	106.26	105.08	105.56	101.6	103.6	104.94	106.68	103.99	104.3
114.88	116.7	115.31	118.19	116.14	113.15	114.82	116.57	116.62	114.78	113.51	116.84	118.65	116.9	115.05	114.2	117.32	119.09	113.51	117.31	112.03	114.71	116.39	114.56	116.98	114.57	117.38	114.29	118.66	118.31	116.63	113.57	114.45	116.67	116.13	117.94	116.98	114.75	114.4	115.99	116.37	115.78	118.27	117.47	114.66	114.83	117.72	115.36	115.79	117.45
111.72	113.41	111.67	111.35	112.4	110.87	111.09	112.74	111.09	110.96	114.11	115.02	116.05	112.92	113.14	112.84	110.49	114.31	114.21	112.56	111.88	109.33	110.97	109.01	110.34	114.74	112.55	114.61	115.26	109.16	111.36	113.82	110.73	109.34	114	111.55	113.51	110.82	108.62	110.69	115.29	108.12	112.05	115.22	113.58	113.3	114.32	114.99	112.43	112.74
103.82	103.41	104.75	101.66	107.58	104.81	100.62	106.56	103.81	104.77	104.62	103.88	103.31	104.69	103.56	106.23	105.01	104.43	104.5	101.51	103.61	105.18	106.53	107.29	104.19	102.81	103.26	104.71	103.93	106.29	103.16	109.28	104.07	105.2	107.51	104.96	106.03	104.49	105.37	104.45	102.75	102.23	104.18	104.69	106.26	105.86	104.78	104.21	104.69	105.32
105.34	104.84	103.26	107.12	104.23	108.45	106.63	105.31	107.36	104.33	106.96	104.3	107.17	109.99	107.65	107	107.27	106.07	104.55	105.07	108.62	104.65	105.43	103.41	107.3	109.25	105.11	108.27	106.44	105.38	103.28	106.16	104.35	102.17	108.28	103.94	104.33	102.71	104.2	102.88	103.82	104.24	104.37	105.73	105.34	110.52	103.16	102.81	105.32	101.41
105.71	105.5	105.99	107.59	107.3	104.9	102.15	106.26	108.36	104.95	104.77	103.52	105.61	108.95	104.85	104.43	107.89	103.47	105.66	106.81	105.34	107.11	104.82	102.7	104.01	105.48	103.49	104.95	106.08	106.48	107.36	105.97	108.45	102.26	108.58	105.78	102.34	104.17	106.2	108.93	108.07	104.27	104.87	102.2	105.19	100.81	107.41	106.11	106.66	104.54
106.63	108.62	105	104.09	105.29	106.74	106.92	107.45	106.71	104.81	104.47	106.59	106.05	106.78	104.53	102.49	105.48	105.61	107.44	105.82	103.99	107.07	107.77	106.88	105.47	105.41	107.3	106.25	105.18	106.04	105.41	106.9	104.49	106.41	104.07	105.01	103.52	106.02	105.88	107.11	106.5	104.06	107.46	104.52	103.73	108.6	106.44	108.07	105.81	107.81
101.44	95.876	98.991	97.864	102.31	99.97	100.43	98.458	100.29	100.82	102.28	101.08	98.66	98.488	101.92	101.38	99.476	102.15	97.21	97.727	102.62	95.926	100.28	97.834	101.74	99.22	98.927	100.59	97.783	101.34	103.42	99.103	98.835	100.66	100.23	98.218	100.91	98.195	97.58	98.657	100.93	101.44	97.877	97.171	102.98	101.27	102.86	100.6	100.97	99.5
103.04	105.27	106.83	102.53	103.26	105.13	104.43	104.38	106.47	105.51	106.52	106.06	103.44	103.39	107.4	105.6	103.09	103.85	105.33	103.2	104.85	105.8	108.02	105.54	105.15	105.19	105.83	105.26	104.5	104.32	104.09	102.89	104.3	101.67	100.43	104.18	104.41	104.23	104.41	105.3	104.38	102.68	106.97	109.37	102.02	106.71	103.21	103.37	106.37	106
106.02	106.45	106.08	103	105.95	106.14	107.54	107.25	107.42	101.21	100.65	100.27	104.99	103.92	106.76	107.36	106.9	105.14	105.68	106.88	108.65	101.86	107.93	103.34	106.03	105.38	108.27	109.64	103.72	106.3	107.16	104.04	110.98	101.1	109.56	106.93	106.05	106.58	107.08	108.59	106.15	104.42	105.28	108.47	104.93	108.97	102.88	106.17	106.82	105.98
106.65	106.77	106.67	105.1	108.8	104.89	107.18	105.76	106.51	104.43	106.68	106.81	106.39	103.75	108.05	109.5	106.02	106.53	107.38	106.97	110.95	105.99	107.76	102.61	109.71	105.21	112.05	105.16	106.84	110.22	107.54	105.17	108.33	108.21	104.9	105.46	106.67	107.75	103.16	105.41	102.99	106.14	106.67	106.23	107.72	104.32	104.72	106.21	106.34	108.03
106.22	101.81	104.44	107.25	105.39	107.02	107.53	103.24	104.82	105.04	110.05	105.58	103.54	105.3	103.65	105.96	107.07	106.38	104.4	102.41	104.43	105.58	108.15	106.11	110.72	106.04	109.99	104.15	105.01	105.53	106.19	107.26	104.77	104.35	105.67	107.12	106.55	107.81	104.37	106.92	105.81	107.6	105.17	104.35	105.51	104.25	106.93	103.81	105.6	106.4
114.34	113.62	110.76	110.78	110.72	111.07	109.46	113.15	113.82	114.7	112.73	110.04	112.95	114	113.4	106.66	112.19	114.38	113.01	112.23	114.4	113.6	112.41	115.86	111.31	112.7	112.2	113.45	111.45	112.89	112.26	113.29	111.18	113.4	110.12	112.54	112.88	114.86	110.7	111.61	114.78	112.5	111.84	110.09	110.92	113.33	110.68	113.03	111.16	112.99
105.38	104.75	102.25	104.41	104.62	108.16	106.79	108.26	103.91	110.46	105.02	106.09	102.73	106.97	106.75	101.98	103.49	107.24	106.48	103.77	106.51	105.45	104.05	105.51	105.14	105.6	101.12	106.18	104.64	104.98	109.49	106.64	102	105.17	103.43	103.26	106.22	107.36	104.38	106.17	109.17	104.77	103.26	103.59	107.08	105.26	106.7	102.28	105.18	107.7
110.36	111.7	111.31	111.4	112.72	111.06	111.5	108.66	109.72	108.14	110.88	111.2	109.41	110.3	108.02	109.07	109.12	109.75	112.64	112.63	110.4	109.71	108.9	109.8	110.2	111.62	111.27	110.43	113.53	108.96	108.07	110.14	106.14	110.85	107.68	108.58	108.98	109.99	109.15	113.62	109.93	108.64	109.33	108.23	106.4	111.93	106.63	111.13	112.08	106.59
105.4	106.41	108.35	104.85	107.01	106.96	101.78	105.07	101.85	107.74	108.22	107.42	103.25	102.85	106.07	106.15	103.91	105.14	105.67	105.33	105.26	105.15	103.49	104.5	104.99	104.88	105.22	103.62	106.68	103.68	105.49	107.57	107.56	105.1	105.52	105.2	102.06	104.39	106.18	105.4	104.45	105.86	103.97	102.45	104.77	102.01	105.94	103.2	105.44	105.69
109.44	110.12	110.76	110.78	111.98	115.13	112.16	109.63	109.24	108.76	113.95	111.51	112.94	111.12	111.23	113.3	111.28	112.65	111.11	113.39	112.6	109.38	111.71	112.09	113.12	111.51	114.45	112.01	111.48	111.33	109.34	111.34	110.31	112.36	113.93	114.65	113.9	108.51	116.01	109.03	110.43	113.53	112.05	111.75	111.79	113.06	108.68	110.54	114.76	112.55
104.44	103.59	105.1	108.15	107.88	104.42	105.94	105.58	105.04	106.51	101.41	105.98	105.04	101.57	104.35	106.26	107.38	107.27	105.33	106.17	106.28	106.34	107.39	106.33	108.84	106.6	107.48	103.56	104.61	106.4	107.12	105.71	105.43	105.59	103.54	105.82	103.88	106.74	106.79	105.37	105.46	107.16	104.44	104.46	104.7	107.01	102.87	105.11	105.63	106.45
109.36	111.1	112.49	110.06	109.46	109.08	112.14	107.69	110.8	107.91	111.89	109.73	110.78	111.86	113.04	111.11	109.32	110.26	108.01	111.55	112.36	114.13	109.7	111.9	111.93	113.82	111.95	112	109.75	111.61	111.45	112.3	110.57	107.78	108.74	111.32	111.23	112.47	108.46	114.03	113.17	109.84	113.77	109.56	111.02	112.4	111.27	112.73	112.54	108.5
108.9	107.74	109.24	109.19	110.52	108.64	110.1	110.61	110.2	109.75	111.51	107.69	109.47	111.7	111.16	109.54	113.24	110.11	107.73	111.72	110.98	110.95	110.48	109.23	110.16	111.39	108.54	108.37	110.63	112.25	111.09	109.47	107.14	109.45	107.65	112.1	111.14	107.67	108.72	106.72	110.09	107.26	111.1	112.45	110.72	110.21	109.87	110.07	107.41	109.78
107.85	103.26	105.19	107.35	107.7	104.18	104.52	107.08	102.33	107.14	105.14	109.65	108.62	106.76	101.02	105.78	107.09	106.92	105.3	106.98	102.74	107.55	105.82	102.74	108.04	105.73	105.42	102.68	106.82	105.85	100.87	103.99	106.45	106.15	103.91	105.72	106.42	105.21	104.7	107.05	106.98	105.1	105.06	108.96	106.03	106.77	105.82	107.4	105.2	103.98
104.59	107.74	105.29	106.79	104.61	108.24	105.62	106.4	105.36	106.58	103.05	108.63	104.45	107.53	105.67	106.02	102.99	105.49	106.65	103.33	106.56	104.04	104.17	104.37	106.25	108.14	106.21	105.7	109.03	106.09	105.7	111.74	109.82	106.24	102.46	108	105.74	107.5	106.72	106.31	106.05	104.71	105.1	107.28	106.83	107.13	105.51	108.33	105.13	105.08
102.35	103.23	102.65	100.21	103.97	100.95	100.25	103.23	102.36	101.99	101.78	99.832	99.938	101.41	102.77	103.33	103.31	103.24	101.21	101.19	99.251	104.55	102.22	101.87	101.94	100.99	100.76	103.6	100.44	101.03	99.686	99.146	102.48	102.81	98.733	101.53	101	102.16	102.06	98.966	101.8	105.33	99.863	102.32	99.051	100.2	101.2	98.318	97.95	99.879
99.531	95.921	98.419	97.154	100.23	99.815	96.792	98.611	101.01	99.819	102.2	98.507	99.079	97.278	102.11	99.769	101.14	99.6	99.778	100.01	100.66	101.11	98.711	102.04	101.49	100.21	101.39	97.868	100.11	102.66	97.968	97.151	101.36	100.56	98.534	100.11	98.403	96.67	101.16	100.14	97.193	97.482	97.348	97.952	97.707	102.37	99.925	98.377	100.04	99.32
100.96	102.54	99.442	103.98	102.1	98.791	98.975	100.15	99.649	99.527	100.32	96.923	98.835	98.211	98.005	98.672	98.75	99.074	98.548	98.472	99.744	103.07	102.05	98.065	98.616	100.72	99.656	94.245	99.319	98.786	100.66	100.64	101.62	98.254	98.663	102.01	101.21	97.608	102.83	99.583	101.29	102.73	100.52	100.25	100.7	97.454	100.91	99.694	100.9	98.471
113.44	111.93	110.14	112.53	110.66	111.85	115.03	110.93	113.97	111.9	113.02	107.13	112.77	110.83	112.72	110.16	111.6	108.68	109.36	114.78	113.8	113.01	112.74	108.34	108.79	113.89	109.46	112.19	111.32	108.7	111.89	108.72	109.7	111.23	109.72	113.31	112.02	112.36	110.81	110.45	110.13	111.63	116.26	112.07	113.28	108.09	110.39	110.11	110.92	114.15
108.28	112.55	108.7	107.03	111.43	107.88	109.51	111.44	107.96	109.99	110.64	108.43	111.58	108.24	113.22	114.5	109.89	110.47	110.27	109.25	109.26	111.55	111.26	109.72	114.4	108.98	109.89	105.08	110.32	106.78	108.3	108.94	110.9	108.19	107.85	107.66	112.52	108.09	114.16	113.78	110.28	106.94	112.01	108.29	107.54	110.1	109.93	109.58	108.3	109.04
109.04	102.18	104.93	105.34	106.65	107.12	105.76	107.15	105.42	106.78	103.97	103.94	103.15	106.22	105.11	105.46	105.41	105.99	106.08	109.47	103.08	104.6	107.07	107.05	107.37	105.51	102.67	106	104.61	106.39	105.84	103	102.18	104.4	105.39	104.46	103.34	101.83	108.22	107.67	103.84	106.01	104.38	107.89	104.89	104.8	103.92	106.87	105.07	104.92
107.99	110.37	108.43	106	110.29	108.87	108.25	108.59	106.19	106.65	108.35	109.34	106.19	107.32	105.83	109.2	106.79	108.57	105.86	106.45	105.29	105.04	105.64	107.15	107.21	108.83	106.39	108.37	104.97	106.59	107.23	107.99	109.18	107.84	104.23	106.06	108.97	106.04	107.02	106.69	107.04	107.73	105.36	108.64	107.14	107.39	106.2	106.26	106.36	104.57
104.97	106.96	104.79	106.49	102.6	101.92	106.34	106.82	107.24	104.02	104.36	102.56	106.2	102.86	103.47	104.71	103.98	105.51	101.89	105.47	104.78	105.19	104.66	105.96	104.56	103.94	105.18	103.7	105.36	105.76	104.5	106.22	104.46	103.5	106.69	104.93	106.79	107.73	104.03	104.86	103.56	107.85	104.86	103.62	104.76	101.2	100.19	107.58	107.92	101.86
110.04	108.18	113.36	111.06	111.52	109.07	109.23	112.91	112.63	112.97	113.33	112.97	107.47	111.89	108.56	112.2	109.9	112.35	110.55	114.25	111.9	107.53	112.1	111.03	111.23	113.3	114.88	111.51	110.14	111.23	109.91	112.49	111.73	111.75	113.51	112.31	111.33	111.77	112.88	110.79	111.96	110.03	111.62	110.44	111.99	111.91	111.49	111.8	110.99	111.26
105.33	104.98	104.11	106.55	107.93	109.66	107.03	105.75	108.27	102.79	105.88	108.58	107.9	107.96	107.06	110.31	108.37	107.53	106.58	107.54	105.9	103.68	106.49	105.69	104.92	105.19	106.79	103.63	105.86	109.89	105.56	106.94	104.91	108.58	103.82	107.27	106.36	105.66	106.44	107.01	105.43	107.99	106.96	110.93	105.75	106.74	107.67	107.55	105.45	106.15
105.68	104.29	104.58	106.28	108.75	106.54	107.5	107.39	106.88	106.39	105.83	107.71	106.75	104.73	103.56	106.32	104.57	106	108.17	105.02	107.78	108.11	104.65	104.27	105.75	107.51	104.81	107.92	105.73	103.55	105.13	108	109.39	106.78	110.19	105.58	106.68	107.12	108.54	108.81	105.6	107.56	105.03	105.66	105.03	104.67	104.09	104.57	109.1	105.39
102.79	105.9	102.75	103.11	103.39	103.61	102.53	106.7	103.96	107.91	104.02	105.67	108.15	104.37	104.74	104.91	105.47	104.73	103.07	103.64	103.41	104.86	103.49	104.36	103	105.76	108.36	104.19	105.81	107.85	103.33	107.54	103.69	103.87	104.2	105.47	107.15	102.76	103.43	106.17	105.18	104.78	106.58	104.8	105.32	106.02	105.63	105.79	107.22	107.52
108.63	104.06	102.52	103.91	104.5	104.05	103.85	103.63	107.47	105.9	105.67	107.18	106.87	108.2	104.2	105.32	103.74	105.4	105.18	103.06	106.72	105.72	106.99	109.18	106.78	103.99	107.82	101.6	104.35	104.64	103.59	103.33	104.42	103.68	105.7	105.07	103.41	106.67	104.48	104.9	107.11	103.76	106.21	103.29	104.95	105.11	107.17	105.59	103.87	108.02
109.16	111.13	111.53	108.84	111.34	111.41	110.61	114.47	109.22	107.28	114.69	109.17	111.21	109.09	108.82	111.5	112.4	110.28	111.45	111.47	109.85	112.35	111.43	110.41	110.58	110.61	109.94	114.34	110.02	110.25	112.04	110.19	112.24	111.98	109.2	107.15	109.49	110.48	108.88	110.85	114.42	106.38	112.56	111.07	109.38	110.5	113.57	108.76	112.29	110.74
114.33	110.92	113.35	112.32	114.86	112.14	113.77	113.58	111.58	115.12	108.6	111.21	110.07	114.54	113.11	112.25	112.25	111.1	112.42	113.23	114.68	113.12	112.85	112.15	111.06	112.13	115.21	113.22	110.01	114.09	110.31	112.7	115.29	111.41	111.83	108.78	115.45	113.32	110.36	112.67	114.5	116.74	114.69	112.17	112.37	113.19	114.26	113.43	112.2	110.28
113.69	113.15	111.68	111.25	110.88	113.31	108.53	110.41	110.28	109.76	109.79	109.5	111.11	112.6	112.98	115.08	111.64	109.11	110.91	110.69	109.6	115.53	111.44	109.33	109.94	109.79	111.64	110.54	109.82	111.94	110.45	110.66	110.95	112.73	111.37	112.16	111.12	109.86	113.17	109.33	109.06	108.82	110.25	113.31	110.4	110.51	112.23	111.46	115.75	110.17
103.55	107.53	105.38	105.61	104.71	103.48	105.36	105.65	107.44	104.17	103.93	106.14	104.6	102.04	106.63	109.98	106.35	107.67	104.02	105.06	104.68	105.87	105.93	108.98	107.42	105.99	105.99	106.61	106.51	108.27	105.75	105.25	104.51	104.28	104.93	106.28	107.13	103.88	104.03	109.55	106.16	103.73	104.47	104.63	103.86	105.02	105.59	105.04	104.9	107.11
100.81	101.08	102.61	101.57	103.48	102.33	102.64	99.543	101.07	97.585	99.543	100.34	98.033	99.356	102.26	101.76	100.3	100.57	101.32	102.65	100.45	104.24	103	97.426	102.73	100.82	98.805	100.23	101.37	101.71	99.872	101.56	100.97	99.772	101.67	99.353	100.66	100.96	101.71	103.77	100.27	99.723	102.1	101.71	100.87	101.78	99.987	98.691	97.703	101.2
104.38	109.46	106.43	104.23	109.03	107.63	109.71	106.68	105.79	104.59	105.01	103.11	106.83	106.36	103.96	104.63	103.21	109.65	104.82	106.45	103.22	104.5	108.68	104.77	102.62	108.19	104.36	104.77	102.48	107.22	103.8	107.52	102.56	104.82	104.49	104.35	105.3	105.91	103.68	103.62	104.66	105.12	103.87	107.35	109.28	103.92	105.79	106.15	104.09	104.17
106.11	108.11	107.73	107.44	106.02	105.62	108.18	105.46	107.18	108.31	106.94	105.23	108.38	106.73	107.84	107.03	101.61	105.86	105.44	104.38	106.86	105.68	107.41	106.78	107.49	101.59	108.22	108.66	104.22	107.58	106.3	106.05	108.49	103.36	106.36	106.5	102.56	106.05	106.85	105.7	106.99	105.74	107.23	107.19	107.11	107.56	106.84	104.02	105.12	105.56
105.93	103.06	103.96	103.49	104.1	106.19	104.56	105.29	105.82	103.9	104.01	105.47	106.17	104.21	104.89	104.84	104.2	103.6	105.32	104.08	104.13	103.47	103.79	106.37	105.77	102.81	101.63	106.33	106.19	103.18	105.94	103.19	105.61	103.58	105.26	101.8	103.68	100.47	105.2	105.88	107.82	104	105.21	104.21	105.88	106.14	106.51	101.83	107.76	105.68
114.56	113.75	112.17	107.79	116.2	108.77	109.59	109.27	109.96	110.4	113.42	109.36	113.09	111.29	112.26	109.64	107.99	113.74	109.24	112.32	110.42	111.39	113.58	109.02	112.49	112.04	111.45	111.79	109.72	111.43	112.95	112.05	112.28	113.34	110.47	111.72	112.99	112.35	113.26	112.38	110.51	108.86	112.02	112.43	111.17	109.63	111.18	110.62	108.97	111.55
110.19	109.55	111.31	110.86	109.61	111.13	110.87	111.38	110.71	111.38	109.24	107.41	109.38	112.99	111.38	107.35	109.6	111.85	109.79	110.17	110.12	110.01	110.11	109.76	107.61	111.41	108.97	110.28	107.49	110.04	113.68	109.72	110.25	108.7	114	111.93	108.1	110.7	108.61	110.41	111.56	111.18	110.04	111.33	110.03	108.2	111.81	113.98	109.8	111.01
109.26	104.67	107.85	108.56	103.77	104.04	105	106.9	107.25	107.09	107.78	106.96	107.29	107.14	107.92	104.69	105.01	102.59	110.45	109.45	109.13	106.18	105.97	108.59	107.42	107.27	108.16	107.8	105.68	103.87	108.06	106.69	107.44	108.53	108.3	110.03	107.35	103.82	104.88	105.01	105.61	108.39	107.78	105.51	103.13	110.61	109.9	107.87	104.39	108.22
105.7	107.48	103.5	105.08	107.1	106.53	104.56	108	105.24	105.78	105.94	107.41	105.98	106.37	105.67	102.6	104.4	105.06	106.42	106.18	104.64	104.5	104.91	104.24	107.72	106.71	106.08	104.94	107.7	106.91	104.41	104.28	105.36	104.98	109.05	106.27	106.56	106.99	106.78	103.73	107.74	105.99	105.38	104.57	105.54	107.35	107.38	105.59	106.26	106.3
102.91	100.58	99.159	97.945	100.95	96.406	101.02	98.72	100.24	98.197	101.15	98.067	101.75	99.901	99.021	102.07	99.712	99.411	100.13	100.51	100.22	96.934	99.963	99.301	99.343	99.318	101.2	103.34	102.14	101.92	100.16	104.1	99.404	96.71	99.736	102.76	100.02	98.434	101.72	97.86	98.941	102.19	97.868	100.04	97.684	101.65	98.306	101.08	103.37	101.06
107.91	102.96	108.14	106.31	104.4	104.87	107.72	107.57	105.18	105.05	104.81	105.15	102.32	107.59	103.8	103.28	105.9	105.9	103.54	104.15	105.69	104.33	104.27	103.2	105.07	104.57	106.46	102.22	104.12	104.69	105.02	107.61	107.08	107.11	106.93	103.99	106.18	103.97	104.74	105.55	104.93	104.16	104.67	108.33	103.77	100.77	108.45	102.78	103.49	103.58
101.75	99.304	101.12	100.68	101	99.153	102.25	99.059	98.504	98.649	100.33	104.04	97.75	99.364	103.82	99.411	101.6	100.33	101.45	99.981	100.38	98.314	101.38	99.609	99.35	101.58	100.05	97.238	100.26	97.626	100.55	101.56	101.05	101.09	101.21	96.327	102.43	98.735	98.001	101.56	99.427	99.842	98.763	100.37	95.977	96.12	99.728	98.353	96.384	99.576
104.69	107.23	104.01	106.33	103.26	105.41	100.47	107.52	108.14	104.8	105.66	106.22	106.74	106.9	106.53	106.64	106.97	102.91	105.44	105.6	108.02	104.42	105.62	104.54	102.19	105.62	105.97	106.62	103.02	106.06	104.79	105.56	105.11	106.59	106.44	104.07	102.89	108.32	108.49	104.49	107.15	103.26	102.66	105.23	102.29	108.5	105.46	105.1	108.99	106.06
113.02	107.95	113.38	112.75	109.78	113.4	111.37	110.66	111.96	115.14	115.69	115.55	112.59	110.95	110.97	111.88	111.58	113.13	115.52	111.98	113.37	115.24	112.1	116.43	112.59	110.15	114.36	116.72	112.39	113.81	113.44	115.77	113.67	112.92	114.08	111.39	114.54	109.33	107.84	112.67	112.75	112.41	113.89	115.21	112.16	112.45	115.07	111.07	113.11	113.82
104.48	105.68	103.92	106.64	106.64	102.62	107.25	107.51	106.88	106.11	107.06	105.1	105.83	105.28	103.48	106.85	106.52	106.69	107.73	105.75	105.7	107.33	104.1	102.21	106.49	104.05	105.05	102.75	107.4	106.11	104.45	103.31	106.1	103.29	106.47	104.36	107.8	108.96	105.2	106.55	107.73	105.32	107.21	106.78	107.4	106.7	108.14	106.55	106.35	107.02
110.31	111.59	113.58	111.87	111.14	112.12	110.68	110.12	108.66	112.06	110.56	113.81	115.2	115	111.19	110.45	111.2	112.4	111.13	109.56	110.58	110.56	109.82	111.76	110.52	112.11	111.42	113.7	112.4	110.59	110.17	110.88	112.52	111.74	111.96	111.7	112.57	107.47	112.81	112.5	109.24	112.21	115.66	110.04	114.54	110.53	110.85	111.01	111.11	113.07
104.65	103.27	107.61	104.34	103.3	105.7	105.76	103.11	102.49	104.92	103.43	106.22	104.98	105.75	105.1	107.56	103.98	105.26	102.37	104.16	103.78	104.36	106.81	104.95	103.65	107.73	102.06	107.28	102.91	101.38	102.18	104.9	103.38	103.47	105.93	103.31	104.39	104.52	106.72	102.9	105.3	101.8	99.607	104.6	102.44	101.79	100.4	103.6	104.08	103.66
105.32	105.28	106.84	104.67	108.83	106.23	104.36	103.95	105.57	108.2	104.84	110.33	105.45	108.81	105.45	106.29	110.46	105.51	107.34	104.65	104.88	104.79	107.95	107.73	107.94	108.53	105.28	107.51	104.1	106.81	103.56	106.66	105.67	108.43	105.22	106.74	105.7	105.99	107.13	106.77	105.82	103.87	106.51	105.31	106.65	105.16	107.44	108.06	106.81	110.49
111.85	111.72	109.97	114.72	111.31	112.97	110.3	111.03	110.98	112.71	114.59	110.39	111.3	113.71	107.21	111.11	111.86	109.06	112.01	109.8	113.54	112.65	113.13	112.06	111.89	113.16	110.3	108.76	110.05	110.28	108.63	114.15	111.33	112.65	114.28	111.28	111.81	113.11	109.68	110.53	109.2	109.84	111.56	113.34	110.32	111.16	111.92	112.33	108.11	111.33
107.85	109.01	107.32	110.2	113.15	109.77	106.65	109.71	105.49	113.18	111.23	107.38	107.35	111.07	109.84	110.17	107.82	110.54	108.02	110.27	110.52	108	111.67	112.81	112.12	108	110.38	109.66	107.8	110.38	109.04	110.17	109.74	109.46	106.98	109.3	106.5	109.52	108.22	109.4	111.63	112.52	108.4	110	109.29	110.22	108.72	107.7	109.17	108.26
113.65	111.98	112.33	108.33	111.35	114.55	113.88	112.81	114.54	110.59	113.16	110.98	113.94	108.78	110.8	112.45	111.25	113.53	112.76	112.82	114.08	112.16	114.28	110.69	111.71	116.03	113.6	111.44	113.73	112	110.85	112.93	113.39	111.83	111.46	113.28	114.54	113.32	111.4	111.42	111.06	112.75	111.17	112.21	113.37	112.79	114.47	115.34	113.31	111.44
104.05	105.81	106.78	106.98	105.52	108.01	106.36	104.75	103.05	103.86	106.8	105.41	104.67	105.64	105.49	107.91	105.92	106.7	106.52	106.93	106.77	105.6	105.21	108.34	108.45	106.54	105.46	102.71	101.8	104.6	104.69	105.49	106.61	105.54	104.99	104.26	106.78	104.74	107.85	105.61	105.64	104.54	108.08	105.02	107.68	107.05	105.29	105.81	101.82	106.62
108.57	107.97	111.95	110.39	113.39	110.15	108.77	111.77	109.28	109.05	111.7	112.1	110.76	108.8	111.73	112.21	112.07	108.83	110.11	111.02	109.87	109.3	109.84	109.72	112.8	111.87	112.21	109.82	112.45	109.65	111.19	112.86	111.68	109.53	111.02	112.81	111.39	111.48	113.87	114.09	110.52	113.62	108.21	113.06	110.93	111.96	111.65	107.61	112.46	108.88
111.74	109.8	111.82	108.61	108.19	109.55	110.71	110.21	109.17	111.79	108.81	112.99	109.55	109.82	110.94	110.44	112.75	110.39	109.45	110.36	109.02	112.4	111.51	109.02	107.19	108.91	109.45	110.98	109.35	110.07	112.24	108.4	111.22	111.38	111.75	107.9	110.17	109.92	113.42	107.11	109.46	111.84	114.13	111.12	109.25	107.58	109.3	110.97	111.97	112.42
109.39	105.38	108.12	108.07	106.94	106.22	104.15	106.15	108.21	108.61	104.09	101.69	110.18	106.33	106.49	104.25	107.55	106.6	104.58	106.32	104.86	108.34	109.13	106.39	108.23	107.41	104.65	106.06	106.15	105.38	104.36	108.16	106.07	106.58	107.02	106.74	109.12	104.53	106.24	107.68	107.81	107.08	108.31	109.55	104.53	106.3	104.78	107.96	106.93	105.92
100.92	101.56	96.526	103.95	98.104	100.65	100.33	97.836	101.1	97.323	98.519	101.63	101.08	97.855	98.399	99.512	98.297	101.43	99.471	98.661	100.46	101.38	99.053	99.1	101.03	101.55	101.1	99.995	102.31	101.72	102.55	101.11	101.25	101.17	99.929	97.026	98.411	96.988	100.68	102.16	98.639	100.37	97.748	98.29	99.512	98.601	99.891	101.48	99.845	98.221
105.3	107.79	104.48	108.55	103.96	104.7	104.43	108.03	103.15	104.35	105.63	104.61	104.99	106.84	104.34	106.99	104.38	101.49	105.54	107.91	105.83	103.98	107.12	105.16	104.56	108.19	107.07	106.51	107.49	106.89	106.2	104.21	107.7	104.83	104.32	107.44	107.76	106.54	105.43	104.5	105.75	103.74	106.71	104.73	104.89	105	107.02	104.66	105.54	104.96
112.99	112.93	112.33	112.31	112.98	113.23	113.14	113.33	114.47	113.21	113.09	112.71	114.82	112.61	111.57	109.67	115.91	111.33	113.56	114.44	114.31	111.74	111.63	115.49	111.72	112.73	110.77	112.34	111.07	113.2	111.88	112.37	113.39	114.28	114.9	111.05	113.46	110.89	113.01	113.72	110.25	109.93	111.2	111.79	113.84	109.5	114.31	112.35	114.05	111.05
107.2	105.39	111.09	103.88	107.61	105.96	105.06	106.28	106.7	106.9	102.94	107.68	104.45	108.71	106.68	110.68	105.69	106.09	106.62	106.99	104.97	106.81	106.99	110.28	110.21	106.73	107.36	108.63	102.83	106.38	104.32	110	104.82	108.76	107.93	109.68	105.1	107.68	107.16	108.89	106.58	108.76	106.56	103.05	103.76	102.43	110.77	106.08	106.92	107.68
104.86	106.74	104.5	104.31	101.56	106.47	105.06	106.18	106.46	108.56	105.9	104.99	107.82	104.75	104.4	107.3	107.91	103.9	106.46	106.88	107.22	105.55	108.38	106.49	107.68	105.61	106.68	104.22	104.72	103.08	106.55	110	106.48	105.8	105.33	108.27	104.56	106.52	105.79	107.49	105.27	104.79	104.93	106.11	107.12	105.74	103.45	105.75	106.49	106.95
105.94	106	106.97	106.84	103.17	104.17	104.61	105.18	101.21	106.78	103.72	105.57	103.79	102.22	110.18	106.56	108.41	106.2	105.58	108.6	104.38	107.72	109.33	102.76	104.79	101.44	104.75	107.39	103.19	104.08	106.5	110.2	107.1	102.72	104.48	104.9	103.14	107.39	105.17	102.51	105.07	107.43	104.98	107.2	107.62	103.97	105	107.12	104.65	106
110.03	110.01	113.53	109.52	113.48	108.97	112.44	109.57	112.19	108.61	111.96	109.63	109.04	113.38	111.7	106.38	112.01	111.68	111.17	108.46	108.02	112.53	109.03	108.19	109.83	110.08	108.27	109	107.05	109.93	108.86	112.24	108.76	110.17	108.1	109.64	112.31	108.97	109.82	110.86	110.07	106.81	108.95	114.48	109.6	111.21	110.58	110.83	108.41	110.59
101.04	99.629	102.21	99.182	98.887	100.55	99.076	99.336	101.69	99.162	101.33	99.199	101.06	97.196	100.6	102.15	100.31	98.702	99.248	98.805	99.611	100.73	100.81	100.28	104.14	101.64	102.27	102.61	99.964	100.1	98.769	100.31	98.936	98.855	100.81	99.61	101.07	99.52	101.48	99.562	98.993	100.75	98.958	102.21	99.698	98.435	98.911	97.68	100.31	100.02
107	104.86	109.93	109.09	103.28	106.54	106.14	105.95	106.25	103.81	105	105.43	106.74	106.51	103.78	108.18	107.55	106.3	110.34	105.51	104.13	103.18	105.73	106.1	106.19	102.47	107.11	105.62	105.5	109.42	106.15	100.87	103.6	105.86	105.22	107.16	105.08	105.1	107.92	106.42	107.63	103.2	101.95	103.78	107.27	107.1	104.67	108.24	103.89	108
108.56	104.43	107.02	106.84	107.52	104.18	107.8	108.35	107.77	106.38	105.63	106.05	107.3	106.58	105.93	107.76	105.24	106.16	106.35	105.98	105.97	103.68	107.56	110.93	104.56	107.87	105.21	107.64	106.96	106.14	108.04	109.47	107.9	104.84	104.92	108.67	105.62	107.55	107.57	109.23	109.11	108.15	104.22	106.62	110.22	108.22	105.92	107.87	106.15	107.63
104.53	103.61	104.45	105.56	103.21	104.68	109.19	102.68	105.64	104.31	104.28	104.97	104.97	103.52	102.96	101.81	102.36	104.94	105.77	107.07	103.45	101.78	102.96	105.05	104.35	105.81	102.14	104.28	103.97	106.1	101.86	106.43	107.55	105.82	105.36	102.88	105.25	103.19	100.89	101.32	107.36	102.28	101.49	104.71	105.69	103.37	104.76	104.77	105.76	103.08
103.86	105.36	106.86	106.68	104.43	105.4	106.13	104.21	105.09	102.76	103.19	104.77	104.14	106.53	106.29	106.59	106.93	106.27	102.35	106	105.5	109.05	104.86	105.25	103.16	104.03	106.24	103.91	107.51	107.1	110.23	104.48	107.27	104.68	106.99	106.04	104.97	105.01	104.85	108.89	105.26	109.18	106.23	106.57	103.14	104.1	104.88	107.82	107.33	102.92
104.02	106.94	105.82	102.61	109.04	106.78	104.69	107.06	104.69	106.22	106.44	106.31	107.58	107.59	104.18	106.56	105.79	106.2	102.24	104.19	104.53	103.38	102.77	104.46	108.22	105.92	103.37	106.25	103.42	107.49	106.11	105.72	102.79	105.46	105.13	102.84	104.27	104.63	103.73	104.17	110.43	107.86	105.2	104.5	106.43	106.12	103.04	102.86	104.15	108.45
111.47	109.29	108.94	113.73	109.46	111.84	111.66	111.26	111.58	112.11	112.59	109.22	112.89	111.92	109.61	109.79	111.48	111.66	112.04	113.02	109.64	111.63	109.95	111.03	109.34	110.42	108.59	111.56	112.33	113.24	110.27	110.65	110	113.23	112.44	115.06	111.1	110.59	113.79	111.97	112.49	110.62	110.82	114.39	113.32	112.98	112.34	110.64	113.07	110.6
108.13	104.99	104.75	106.49	104.88	105.99	108.93	109.07	106.14	106.3	107.33	109.03	107.36	105.37	104.21	104.06	106.17	106.95	104.91	105.86	108.4	103.51	105.94	106.14	106.87	105.25	106.29	107.06	103.86	103.55	107.2	106.22	108.09	108.3	108.39	105.03	106.79	106.3	106.01	107.18	106.37	103.4	102.96	107.28	102.9	108.06	106.13	108.21	107.18	107.97
115.76	120.52	118.59	116.37	119.55	115.35	120.19	115.07	115.01	115.65	115.75	116.51	116.94	117.58	119.96	116.61	117.56	117.01	117.06	117.34	120.1	115.17	116.53	119.31	117.23	117.8	115.35	118.56	116.1	118.3	119.55	119.1	118.44	116.82	116.61	119.89	117.29	115.46	114.8	120.55	117.84	116.09	117.56	121.02	115.63	116.89	117.87	115.99	116.09	117.78
100.13	102.13	99.59	99.962	101.46	102.58	100.36	102.4	98.581	100.47	100.64	99.239	102.76	99.731	101.43	99.46	101.5	100.22	101.35	95.297	104.92	98.507	105.7	102.96	97.134	103.26	103.24	102	100.91	99.067	101.13	101.79	101.49	101.6	97.644	99.793	101.4	100.06	100.07	96.779	102.21	100.04	100.58	100.37	101.58	101.95	99.451	97.951	100.66	102.49
102.87	105.39	106.28	105.42	104.21	103.67	104.16	105.34	106.23	103.12	106.51	105.75	105.02	104.71	103.57	107.45	104.53	102.54	103.96	103.09	107.18	105.35	105.28	104.55	106.38	107.99	104.4	103.86	104.8	103.4	103.24	102.74	106.2	104.55	102.02	104.02	103.81	106.58	108.58	109.15	105.14	103.96	103.64	103.83	104.11	104.91	102.03	106.67	102.21	103.05
102.52	105.43	105.89	107.55	108.93	103.76	108.68	108.99	104.96	108.26	107.03	109.02	108.94	107.32	105.56	106.58	110.87	104.89	105.72	105.27	107.91	107.81	106.41	106.75	106.48	105.96	106.99	106.88	105.58	106.92	108.23	106.18	106.17	105.39	106.53	109.09	104.57	107.69	106.89	106.75	105.78	108.69	108.28	105.17	106.02	106.13	108.55	106.07	107.76	106.87
107.04	109.92	108.15	110.57	109.75	110.61	109.48	109.83	107.71	107.39	109.5	109.05	110.6	105.81	110.22	108.97	110.54	109.93	110.61	110.74	110.48	108.42	109.61	110.31	110.59	108.8	110.4	109.36	109.45	108.1	111.19	110.07	109.02	111.14	110.9	109.5	108.16	106.86	110.98	109.63	110.27	111.16	106.05	109.32	111.82	108.31	106.55	108.48	110.58	111.12
101.25	100.65	99.15	102.2	100.56	101.19	100.1	95.866	101.43	100.34	101.33	101.78	99.76	102	99.873	98.717	100.73	99.801	104.85	99.364	100.18	100.34	98.624	100.2	94.639	100.71	98.676	97.386	97.697	100.57	102.2	97.461	99.182	102.01	102.58	97.594	100.89	98.878	97.69	100.36	101.9	101.91	101.13	103.49	101.32	98.003	99.075	97.109	101.94	100.82
105.61	106.61	107.68	107.12	105.41	106.67	104.22	104.16	108.02	104.64	103.18	106.27	104.6	109.49	106.01	103.99	109.69	101.44	108.72	105.18	107.85	108.45	107.85	104.19	107.08	111.19	107.46	105.78	104.37	108.82	105.73	106.99	110.67	106.86	106.03	108.94	105.41	108.35	104.82	107.65	105.98	107.76	105.28	104.55	106.14	108.07	106.3	107.08	108.01	107.49
106.7	107.18	100.96	103.24	103.25	106.67	103.56	105.71	104.66	103.86	107.77	107.4	105.8	105.77	105.86	106.09	102.66	105.83	107.62	105.11	102.23	104.87	106.44	106.16	103.89	104.17	104.9	104.38	103.84	107.04	102.81	103.62	103.74	105.98	105.75	104.83	106.01	108.15	102.76	108	107.6	103.97	101.84	104.86	104.78	100.23	102.23	104.05	106.97	103.31
109.51	111.6	113.7	111.05	113.46	108.88	111.42	111.13	109.7	110.85	110.05	112.73	108.23	110.2	113.7	113.11	112.18	109.09	110.98	111.97	112.54	110.88	110.03	111.62	112.95	108.81	113.23	112.91	109.99	108.9	109.46	109.2	110.52	109.84	115.25	110.77	111.43	112.89	112.12	111.02	110.55	111.99	114.89	111.23	109.15	112.8	108.78	112.4	106.94	108.05
106.75	104.48	108.7	104.66	104.84	104.81	102.5	107.4	104.77	104	106.32	103.39	105.49	103.88	103.49	105.06	106.69	104.21	109.7	105.13	106.26	107.49	105.05	107.57	103.09	103.77	101.69	108.27	107.29	101.69	104.18	103.59	107.95	106.18	107.17	108.36	104.56	104.76	107.09	105.17	105.18	104.71	104.89	106.05	101.9	103.42	106.7	108.62	104.72	103.13
107.15	107.59	109.65	104.42	105.82	106.15	104.36	109.78	105.16	109.33	103.36	103.54	104.24	106.64	105.79	108.66	107.85	105.2	107.69	107.01	104.37	108.35	106.3	106.61	105.7	104.55	110.36	107.59	107.56	103.71	106.79	112.27	106.76	107.76	106.56	105.73	106.17	107.03	108.06	105.39	106.23	108.71	102.69	105.94	106.4	105.33	104.72	105.32	104.03	109.08
100.54	99.251	98.517	101.1	98.016	102.25	99.205	101.27	98.015	96.721	98.33	101.95	98.257	102.14	98.798	101.49	99.921	99.107	100.95	99.9	99.954	99.894	100.5	98.611	99.141	99.926	102.44	97.868	100.15	98.588	100.87	98.469	102.16	100.85	100.76	98.772	100.8	102.6	102.18	100.01	98.888	99.98	101.53	101.64	100.5	100.55	99.121	99.101	103.17	100.13
108.43	111.02	110.12	106.49	110.19	110.65	109.7	109.4	110.72	110.52	110.97	111.75	112.57	109.82	108.57	110.11	108.05	110.11	113.05	112.11	110.59	114.47	109.6	108.26	109.49	111.23	111.85	111.49	107.86	113.2	107.98	111.02	110.45	108.7	108.82	108.56	112.67	106.67	110.11	111.98	107.63	107.45	108.38	109.88	109.44	110.34	110.18	106.25	110.14	112.27
106.45	102.68	103.81	102.65	106.2	103.7	106.37	106.54	103.66	104.43	104.81	106.35	104.46	104.98	105.61	104.49	104.42	101.16	105.68	104.29	104.63	104.22	102.48	102.47	105.58	98.843	101.52	105.47	100.65	103.54	103.25	102.18	101.07	101.84	104.84	104.1	106.46	105.42	106.53	103.12	105.89	103.91	107.46	102.1	102.73	108.13	104.73	105.99	104.26	104.51
103.86	105.13	108.11	108.21	106.26	104.81	108.17	106.52	106.62	108.24	106.25	102.06	103.91	103.57	106.46	106.69	103.86	105.62	106.71	104.95	106.63	105.55	104.71	106.61	106.41	104.95	107.98	103.34	103.68	107.74	105.81	105.26	106.49	107.06	106.34	104.63	105.98	107.48	106.37	105.63	107.18	106.16	102.62	103.28	104.94	105.27	105.87	106.71	107.79	110.15
110.98	111.02	112.57	112.56	109.34	108.69	112	105.98	114.76	114.56	113.56	110.57	111.46	111.38	111.07	107.84	113.24	111.56	110.24	113.28	107.77	106.52	109.1	110.75	110.89	110.46	108.89	112.46	109.85	110.76	110.57	109.58	111.83	112.16	110.49	109.95	109.47	109.66	112.18	109.29	108.69	112	111.23	109.76	110.7	108.14	111.9	111.94	108.83	113.74
111.63	114.32	110.13	114.27	109.21	110.07	112.6	113.88	108.49	111.1	114.34	111.02	112.76	111.95	113.7	110.38	114.7	113.88	111.35	114.02	112.4	113.73	113.56	112.02	109.77	110.29	109.83	113.7	113.39	109.95	108.6	111.8	109.34	113.7	111.21	111.42	113.21	112.73	113.17	115.3	110.41	114.11	110.47	113.57	110.82	113.67	111.35	110.34	111.89	108.77
107.99	105.57	106.39	107.23	107.42	107.4	109.28	107.54	108.62	107.06	105.32	106.91	105.24	107.62	105.63	107.91	108.16	105.89	107.41	106.72	109.09	106.13	105.24	109.38	109.03	108.21	106.22	104.96	104.81	108.09	105.84	107.69	107.2	105.89	105.19	106.67	106.77	106.34	109	108.09	104.61	109.25	106.35	105.95	107.03	105.74	104.07	110.63	110.94	105.8
106.86	109.77	104.72	106.41	107.7	107.7	107.55	106.4	107.6	109.33	107.22	108.37	108.93	105.84	108.56	108.29	109.65	107.09	106.66	110.43	107.97	106.85	108.04	105.33	107.89	104.68	108.24	106.65	107.27	109.1	107.5	105.84	105.44	106.06	107.93	108.8	104.69	107.31	108.19	108.66	109.11	108.71	107.88	106.88	106.13	108.16	107.75	108.85	104.41	106.74
106.26	105.66	105.91	104.05	106.4	108.36	102.28	105.54	105.37	104.66	103.74	106.67	104.65	106.52	106.38	101.44	101.49	102.92	104.04	106.31	107.33	107.45	105.35	105.61	103.95	105.46	106.38	107.84	102.56	103.95	107.28	106.37	106.66	104.64	105.73	104.41	105.51	107.16	107.96	105.46	105.75	107.63	106.57	104.1	104.66	106.91	108.23	105.06	105.41	105.88
105.05	106.56	103.66	104.89	104.92	105.32	107.8	106.35	107.74	105.4	107.37	109.29	106.79	106.73	105.99	104.83	105.84	103.3	105.06	104.85	106.54	104.98	107.14	106.77	103.24	105.3	107.12	109.08	104.58	105.36	105.02	107.85	105.74	107.86	105.87	108.34	109.19	105.31	106.03	107.07	105.55	107.75	104.31	106.53	104.86	108.92	105.17	106.69	107.57	106.72
109.26	108.65	106.99	106.93	107.33	107.4	107.25	108.6	108.88	107.59	107.68	105.5	104.92	107.1	107.06	104.7	106.77	105.84	105.46	104.42	102.79	104.23	107.67	106.59	107.68	106.22	110.35	99.659	107.73	106.51	106.96	104.05	106.06	106.51	108.25	105.31	104.18	104.32	108.28	106.16	108.84	111.33	108.5	106.81	106.28	108.14	107.05	105.23	107.92	108.01
111.69	113.95	114.42	116.21	107.6	110.24	112.58	112.89	111.14	113.91	113.13	112.29	109.89	111.55	112.91	111.24	111.86	113.95	110.51	109.81	113.04	112.56	112.39	109.28	112.92	112.73	115.01	114.78	113.38	111.76	113.68	110.81	112.45	112.51	110.64	117.99	111.92	112.85	111.1	113.4	113.46	114.46	115.32	113.28	111.23	109.93	115.61	111.12	112.52	112.18
100.96	100.4	97.468	96.936	102.49	100.08	98.618	96.936	100.9	100.27	98.508	97.852	100.28	104.14	100.17	98.668	100.75	100.03	100.74	99.484	98.107	99.854	102.87	98.993	101.28	101.56	99.416	102.29	99.474	100.32	98.457	98.983	98.049	98.811	101.22	99.416	101.21	99.478	96.698	103.61	98.42	100.57	98.743	97.868	99.958	99.032	100.57	98.529	100.91	101.59
108.2	109.91	110.1	110.42	111.19	110.19	109.18	109.92	109.41	108.84	109.02	107.02	110.61	111.56	109.82	108.75	107.63	111.04	111.84	110.75	111.61	108.15	108.35	108.73	111.7	109.97	108.95	110.2	108.71	110	112.25	110.55	112.86	107.71	114.24	108.34	105.73	113.96	110.49	111.35	107.5	109.62	111.73	111.43	108.95	109.4	111.81	112.42	110.15	110.13
106.96	102.44	105.34	106.63	102.94	105.41	103.98	107.28	103.82	105.12	105.44	103.5	107.43	105.16	105.41	107.46	106.55	107.34	103.93	106.22	106.05	107.97	106.55	103.16	105.21	103.52	105.11	106.06	102.29	106.21	101.89	106.47	104.97	105.12	105.41	106.07	103.45	107.56	105.21	106.59	108.01	103.3	104.73	101.4	106.25	107.48	103.48	104.65	105.39	108.68
105.81	108.35	108.96	103.96	107.93	109.49	103.9	107.58	111.2	103.22	105.47	106.51	106.62	105.34	107.34	107.91	104.35	107.04	104.77	106.88	106.68	106.14	105.98	106.38	107.67	106.3	106.67	109.12	107.69	107.47	106.1	106.04	104.7	104.76	106.25	105.88	103.92	105.46	106.76	107.66	103.39	101.42	106.49	109.39	104.8	106.32	104.45	106.17	106.07	108.4
104.86	106.17	103.38	106.11	104.11	106.48	103.77	104.11	104.52	103.11	106.93	105.95	103.49	105.94	104.27	103.23	103.35	106.07	106.91	105.38	102.43	104.77	102.69	103.54	102.89	102.78	102.33	103.34	105.18	105.72	103.37	104.19	98.565	102.14	104.7	102.03	104.96	104.71	104.66	104.67	104.58	103.66	102.87	105.36	105.42	104.41	103.68	108.01	103.66	104.77
113.3	110.56	110.8	107.7	113.86	111.38	109.8	113.59	110.84	113.64	112.2	113.42	112.2	114.57	110.5	111.72	112.4	111.71	112.97	110.14	113.13	108.41	111.25	109.72	111.72	111.7	109.56	113.02	111.62	109.47	109.13	112.56	110.77	109.56	112.41	112.23	110.08	112.32	110.64	113.38	111.28	114.3	110.33	111.93	111.16	110.65	113.96	110.23	112.33	111.57
106.56	108.29	107.32	109.49	109.65	110.09	107.6	105.37	105.71	107.04	102.91	103.93	106.76	105.79	108.95	105.94	104.73	106.55	107.02	107.69	105.95	108.54	107.36	104.49	105.88	107.09	109.46	108.4	107.21	109.68	105.74	106.85	103.84	110.29	107.38	106.61	107.54	106.51	109.72	105.63	107.49	106.64	109.02	107.08	105.53	104.41	105.24	109.05	108.55	106.48
110.21	110.34	112.44	113.43	110.11	109.93	112.53	111.46	110.16	110.98	113.51	110.61	108.77	108.95	113.92	109.66	110.95	113.21	111.63	108.95	110.76	112.51	111.38	113.64	109.26	110.36	113.14	112.47	111.07	109.18	109.21	107.36	109.25	109.75	110.31	111.65	112.22	107.57	115.68	111.71	109.59	111.26	109.88	112.26	113.39	112.45	108.99	109.32	111.71	112.88
110.84	108.63	112.44	111.74	111.34	111.05	108.75	114.56	113.26	111.98	112.53	111.12	108.99	107.9	111.94	109.19	109.52	110.22	109.66	110.32	110.6	110.83	110.81	109.88	110.47	112.45	113.15	110.48	112.78	111.72	111.68	110.61	111.13	110.38	109.07	108.94	108.74	109.99	114.74	107.69	109.74	111.27	110.69	108.6	107.47	109.97	110.9	109.55	109.91	108.67
100.53	100.01	100.94	101.57	100.07	99.775	101.03	98.25	100.67	100.64	98.572	100.88	96.247	101.79	98.751	101.18	101.87	98.023	99.74	97.525	99.854	97.67	102.33	100.08	100.04	101.34	97.886	96.462	101.78	98.461	101.65	100.13	98.716	101.56	98.924	99.291	97.422	100.99	95.818	100.97	101.37	99.622	101.27	100.07	101.99	97.73	104.04	98.739	101.96	101.55
109.12	110.25	109.37	108.94	110.08	110.04	110.29	108.62	109.22	110.92	107.5	110.72	109.6	112.96	109.3	110.47	108.08	111.41	108.14	112.91	110.47	109.81	111.2	111.38	115.38	112.45	110.59	110.6	106.54	110.2	111.16	110.48	110.55	110.73	110.77	110.74	108	108.7	110.22	109.35	113.22	111.06	112.33	112.19	110.01	110.66	109.22	115.7	109.71	111.09
102.83	102.53	101.57	99.47	100.69	100.77	100.89	100.69	101.96	98.493	100.06	101.06	100.5	101.48	102.58	100.91	100.67	99.87	101.07	101.96	100.62	99.133	100.55	100.49	99.763	96.948	97.333	101.36	104.24	98.483	103.54	103.02	97.331	99.581	101.08	104.19	96.956	101.31	102.35	103.27	99.65	102.37	101.12	98.542	102.57	102.12	102.31	98.574	100.25	98.626
101.36	97.611	98.238	98.683	101.6	102.41	98.832	98.777	98.258	101.63	98.531	102.08	97.783	99.995	97.675	97.433	102.57	97.966	98.079	101.3	101.59	100.18	103.29	99.73	99.818	99.146	101	98.931	99.065	99.315	100.3	98.81	97.468	98.37	96.848	101.06	99.187	99.447	98.466	100.21	99.892	99.518	100.41	99.061	98.896	102.81	100.79	99.077	102.66	100.71
105.53	110.21	107.76	105.73	106.48	110.34	105.87	105.29	108.84	106.34	103.03	109.55	107.24	103.39	108.3	108.05	108.79	107.61	107.21	106.27	109.1	106.43	104.88	110.44	108.29	109.74	104.88	106.65	106.29	106.16	107.3	104.59	106.01	106.77	108.11	107.33	106.32	106.51	107.68	109.92	104.72	107.22	108.27	105.06	107.88	107.68	109.3	109.09	105.77	106.68
105.48	106.33	108.68	105.84	105.81	106.05	109.27	102.87	107.05	102.19	108.82	110.92	104.36	102.96	106.06	105.8	105.63	105.72	107.64	105.75	107.61	103.45	109.11	106.54	105.3	106.84	105.04	106.4	102.7	108.63	106.52	104.92	106.82	105.17	102.21	103.84	105.2	107.62	108.07	108.5	106.31	105.48	102.23	104.47	108.3	104.9	107.34	104.55	103.37	104.98
106.96	105.14	104.13	108.87	107.61	105.43	104.73	103.3	107.83	106.93	106.68	105.26	105.96	104.58	109.48	105.56	112.25	107.59	107.35	102.53	106.41	106.68	107.45	105.2	106.54	105.45	107.25	105.26	106.87	106.22	105.2	105.19	106.99	101.86	105.37	105.34	107.89	105.7	109.45	106.9	105.82	106.89	107.29	104.95	104.95	106.93	105.05	107.2	105.28	109.59
105.67	110.16	105.18	110.26	106.55	107.21	107.46	106.38	105.35	107.87	107.48	107.27	109.02	107.79	103.06	109.42	108.65	107.96	104.36	108.04	106.53	109.41	104.46	103.4	107.87	108.06	104.59	106.97	105.6	107.93	105.23	105.17	105.55	107.46	105.46	104.96	104.63	107.51	105.12	105.54	108.05	105.5	108.15	106.6	107.35	105.32	101.77	104.5	103.63	109.92
106.13	106.45	107.16	108.91	106.88	106	107.6	105.48	107.3	108.5	104.81	107.74	104.96	106.93	106.26	108.66	105.6	106.65	106.36	107.7	105.2	108.68	104.75	107.36	110.5	105.03	108.32	107.42	104.79	106.12	106.03	108.93	108.38	103.65	109.83	106.8	103.44	109.23	104.57	110.15	108.31	103.95	108.65	103.39	107.56	107.27	106.25	104.13	106.99	106.22
100.97	100.57	101.41	101.12	102.04	99.704	101.51	100.69	101.93	100.09	102.02	101.44	98.788	102.45	101.4	99.923	101.16	100.91	99.091	98.997	100.6	99.935	98.028	101.52	96.649	98.755	101.46	98.205	103.38	100.58	97.064	98.475	102.4	98.25	101.25	99.604	99.905	100.63	100.19	99.887	103.01	98.016	99.733	100.86	97.702	99.711	102	101.52	100.61	99.742
106.08	104.88	100.94	103.66	106.04	105.54	103.14	108.27	105.44	109.64	104.83	105.38	102.49	106.26	104.27	100.87	104.17	104.31	103.77	103.92	104.59	104.28	106.32	105.82	104.62	103.83	104.71	106.3	102.37	106.78	105.38	103.26	104.22	106.23	99.95	102.33	103.61	105.02	104.59	104.74	104.67	105.35	101.85	107.22	107.06	104.52	102.19	104.7	106.36	105.24
109.03	107.35	105.21	107.52	105.66	108.76	106.69	108.03	107.09	109.01	107.05	103.54	107.06	108.09	104.05	106.8	105.8	108.79	106.89	106.17	109.2	109.27	107.24	106.43	105.95	104.53	104.63	104.44	108.45	105.18	106.99	106.42	107.58	109.94	106.33	106.86	103.67	104.45	103.19	107.88	103.63	107.84	105.85	107.57	110.47	108.57	107.1	104.52	107.73	106.76
116.81	121.83	117.99	117.47	120.35	117.71	117.72	113.22	118.37	120.48	119.46	117.29	115.99	120.33	116.3	116.47	117.08	117.6	117.74	116.58	117	119.45	116.59	118.27	116.7	117.74	117.8	117.08	116.76	119	119.18	119.09	117.75	114.41	119.15	117.69	114.94	116.42	116.89	119.06	121.34	118.34	116.78	117.2	118.76	117.39	116.42	115.75	114.96	118.32
111.1	107.42	113.96	113.26	110.83	110.61	114.14	110.48	112.09	109.56	111.26	114.67	111.76	111.17	115.45	113.69	112.63	111.47	111.55	112.4	111.36	110.8	108.86	112.33	110.37	110.95	109.28	112.87	109.18	111.43	109.86	111.72	110.82	112.85	111.88	109.4	109.09	108.43	111.24	108.95	114.64	111.13	112.02	111.85	111.72	112.33	112.9	111.94	112.63	112.99
111.94	112.85	111.42	110.65	113.56	111.75	111.36	112.96	112.77	115.29	110.15	110.42	110.41	110.14	108.66	111.41	114.08	107.17	112.45	109.49	113.18	111.91	110.8	115.72	111.54	112.61	110.29	112.48	110.65	113.8	112.87	109.77	113.14	113.15	112.04	108.83	113.86	109.05	111.61	114.02	113.43	111.42	110.75	111.31	109.19	111.2	114.51	114.92	114.97	110.72
107.01	106.65	105.92	107.48	105.57	106.18	105.18	105.89	107.1	106.11	105.7	107.97	106.61	107.04	107.95	104.04	106.99	106.77	103.75	108.49	105.05	104.74	107.74	105.51	109.06	104	106.17	106.77	102.57	106.98	106.28	106.88	106.1	106.15	106.94	106.26	105.23	104.9	109.86	107.33	108.72	107.83	107.94	104.83	107.1	106	105.37	107.41	107.24	105.76
103.36	104.83	104.69	101.12	104.49	104.5	105.17	104.17	106.73	103.36	103.06	104.68	106.15	102.05	107.08	104.27	105.13	104.72	106.93	103.6	101.63	101.79	105.3	104.08	103.91	108.23	101.44	103.89	103.06	103.4	101.4	102.01	104.21	104.5	103.12	107.62	102.1	100.81	102.61	105.8	107.31	106.41	103.37	101.95	103.24	105.34	104.61	103.09	102.78	107.23
107.28	106.5	102.96	106.55	104.59	106.65	106.06	109.95	102.42	109.48	104.75	107.17	107.12	107.59	105.92	104.43	102.83	103.6	103.78	106.03	102.76	108.68	103.02	106.74	109	106.53	106.95	106.46	105.79	109.01	106.33	107.41	104.49	107.28	105.45	109.51	105.05	106.66	107.6	106.38	107.34	105.76	105.81	106.65	106.61	104.46	107.74	104.48	105.58	105.57
107.43	106.86	107.52	108.67	107.78	107.83	106.96	103.34	104.86	107.93	109.43	108.66	105.04	110.27	104.98	106.22	106.56	105.98	107.24	108.96	107.03	101.41	107.51	105.15	103.97	108.13	104.9	107.99	106.08	107.52	105.94	107.79	106.78	106.83	105.75	109.98	106.69	108.13	107.17	106.66	104.03	104.93	106.47	111.04	108	105.31	108.05	105.19	106.08	109.48
96.861	100.6	99.591	100.78	100.77	98.926	99.08	103.89	103.88	100.63	101.9	101.84	100.54	100.68	99.417	96.884	101.33	97.25	99.356	100.2	100.24	97.36	101.07	99.772	100.22	99	98.756	99.769	99.551	101.43	97.297	100.03	98.204	99.204	101.47	97.779	103.46	103.01	98.892	102.7	97.472	97.754	97.534	98.908	98.547	102.1	100.67	98.293	100.67	103.27
106.41	107.2	108.36	105.37	106.89	112.79	104.96	104.89	108.05	107.92	103.43	105.39	103.72	107.3	105.22	103.46	102.94	104.52	104.76	104.14	105.27	104.36	109.11	105.31	107.56	107.23	107.87	107.21	104.26	109.12	107	105.64	105.71	103.83	106.31	107.3	105.68	106.85	106.7	101.74	110.35	107.01	106.76	104.69	107.93	103.36	104.35	104.37	102.83	106.93
104.78	103.62	105.03	104.45	102.86	102.96	104.86	104.78	105.88	105.92	107.27	107.73	104.34	105.14	106.16	104.31	103.38	107.55	104.22	107.77	102.92	111.25	105.08	101.29	101.65	105.4	105.81	104.21	105.27	105.56	102.8	102.78	105.67	106.72	104.88	106.15	104.37	105.59	106.77	106.34	106.26	107.05	105.72	103.98	103.48	106.44	101.64	104.84	102.33	107.11
107.03	107.89	103.98	106.84	106.56	106.83	104.85	106.04	109.05	103.23	105.1	104.52	108.03	105.68	105.64	109.32	106.2	104.93	103.73	107.99	106.63	105.65	106.28	103.83	108.11	105.29	105.21	105.82	106.88	105.98	105.73	105.25	106.91	107.6	105.35	105.87	104.29	105.2	105.4	106.75	108.64	103.91	100.28	109.46	105.36	105.96	107.24	105.04	107.48	103.91
106.44	105.98	108.13	103.93	101.94	105.9	104.68	102.88	106.67	108.36	105.29	103.46	106.85	106.62	107.51	106.19	105.69	107.05	110.46	104.78	105.64	104.18	104.32	104.18	105.02	104.73	103.81	105.95	105.44	104.16	103.82	104.64	108.01	108.45	108.78	107.66	103.32	104.51	104.23	104.92	107.13	106.33	103.44	109.96	105.18	106.14	101.18	105.27	108.16	106.92
106.84	109.58	105.6	108.14	109.85	105.24	104.89	108.18	109.13	110.4	105.15	107.75	108.76	104.54	102.77	105.03	106.37	106.2	106.74	106.27	104.64	110.11	104.89	105.76	105.17	103.48	106.58	106.51	103.85	105.58	107.3	105	107.12	108.3	107.05	108.46	106.77	107.27	109.55	107.9	105.54	106.24	106.14	106.49	105.96	106.52	106.45	109.06	105.18	109.39
100.32	100.42	98.798	100.91	99.27	99.296	98.873	99.004	101.03	97.304	100.64	103.25	97.279	98.805	102.46	98.126	100.07	96.506	100.25	100.63	97.674	98.011	98.949	102.97	99.527	99.266	100.84	95.685	101.89	102.41	98.691	98.85	101.41	99.51	99.27	102.79	100.94	96.988	96.649	97.554	98.97	102.91	99.324	97.206	101.3	101.06	101.13	102.36	102.13	98.186
106.21	103.8	105.69	107.13	109.63	104.7	103.93	106.43	105.1	105.55	102.97	105.29	106.27	105.99	105.36	106.26	104.46	107.18	105.75	108.81	107.15	106.15	106.43	107.21	104.48	106.59	104.14	106.62	107.41	106.42	106.02	104.57	106.95	106.71	105.81	107.87	106.61	107.33	108.09	106.37	105.45	102.13	103.3	107.94	106.21	107.26	109.19	103.59	105.75	108.66
116	109.21	112.16	110.36	112.85	108.65	113.07	110.28	109.06	113.57	112.11	110.69	108.78	111.97	110.66	108.58	112.94	109.79	114.2	111.5	109.44	109.97	110.61	110.74	110.98	110.54	109.57	112.5	111.38	111.33	113.59	109.99	109.16	111.41	111.57	109.15	110.32	110.47	110.96	113.17	112.86	108.86	110.46	110.14	109.19	113.31	109.58	111.93	110.64	110.7
105.13	103.11	106.27	104.6	106.06	103.78	106.55	107.21	106.63	104.87	108.42	109.24	103.01	107.92	104.21	104.73	107.15	105.05	106.29	105.49	103.3	106.47	104.14	106.66	104.77	105.33	106.97	108.24	107.43	104.29	107.79	107.75	105.97	107.63	105.89	100.89	109.71	108.15	108.95	109.27	104.02	106.22	108.86	108.93	106.4	105.05	107.18	106.36	106.51	108.93
104.65	104.84	104.06	107.09	106.68	102.67	105.71	105.54	106.22	105.88	106.5	105.3	105.95	105.06	103.54	106.82	106.7	106.9	104.04	102.57	104.78	104.85	105.32	103.27	105.72	106.22	107.55	104.04	110.45	104.64	106.96	107.07	103.42	105.08	104.53	104.13	106.34	102.91	104.95	105.81	105.53	108.97	104.31	107.27	104.7	107.43	106.36	106.36	103.79	104.81
105.83	104.17	103.6	105.88	104.1	108.1	104.07	107.92	105.5	105.57	106.4	104.08	107.15	108.03	106.37	105.17	105.13	105.13	106.34	108.17	103.42	103.24	109.52	105.08	107.38	106.09	108.29	105.9	105.88	107.73	108.34	106.42	102.56	104.06	106.27	109.46	107.62	108.72	106.21	106.93	108.14	109.67	108.69	104.44	106.14	106.12	106.35	106.25	102.94	101.79
106.55	104.95	103.17	102.66	103.62	105.28	104.95	105	110.44	103.92	106.33	106.62	101.17	104.37	107.2	106.2	104.72	108.87	106.78	104.98	107.64	106.81	104.6	106.87	104.92	103.86	102.57	104.92	103.4	105.35	107.1	104.04	102.69	105.27	105.87	108.01	104.05	105.51	103.32	104.98	105.93	103.22	104.71	101.34	105.56	103.18	102.74	105.19	108.58	108.9
104.99	107.6	106.39	106.77	108.44	106.13	106.67	108.68	105.74	107.69	107.48	107.3	103.94	105.83	105.78	104.5	107.8	106.38	106.98	103.03	107.68	105.97	107.73	105.72	109.62	108.29	105.88	108.42	104.86	107.49	107.86	106.28	107.42	106.76	104.05	105.68	108.57	109.57	105.77	106.41	107.27	105.72	107.05	107.54	107.71	108.04	105.87	108.36	104.53	105.68
117.56	116.21	120.18	114.64	118.37	114.49	112.13	120.96	113.18	114.63	116.42	114.8	116.52	114.7	118.63	116.9	113.29	114.64	111.95	116.88	114.38	117.07	114.43	115.74	116.56	116.85	115.59	113.98	116.65	117.38	116.91	111.59	118.11	119.06	117.56	114.67	115.21	120.44	113.68	117.25	118.35	116.43	114.2	113.37	118.29	117.63	115.37	116.26	116.44	116.24
111.46	109.54	112.09	113.08	113.95	110.02	108.33	111.25	111.53	109.7	108.25	109.25	107.3	113.05	111.84	113.85	112.68	111.98	110.49	108.31	113.31	111.94	111.12	110.29	108.45	106.85	112.5	107.69	110.56	109.42	109.05	112.34	108.23	109.84	113.73	111.24	112.39	107.82	111.13	110.22	110.92	109.5	110.56	109.3	108.97	112.6	109.74	109.63	113.67	111.54
113.84	109.64	111.13	113.49	112.07	111.76	111.41	112.79	110.74	110.25	110.74	111.6	111.83	114.61	112.68	113.75	110.83	109.4	110.08	113.6	113.51	113.81	112.71	113.1	113.05	110.58	113.93	111.81	109.96	112.25	113.84	110.15	112.74	111.64	107.53	110.78	115.54	112.24	113.84	109.44	114.34	112.54	110.06	112.78	111.91	114.36	113.87	112.35	113.03	112.9
107.23	105.21	108.77	105.79	107.5	102.88	110.33	108.68	106.83	107.62	106.26	104.21	104.88	108.63	105.2	105.69	103.83	108.41	105.79	104.88	104.45	103.86	107.52	109.88	107.11	104.24	104.85	104.81	106.42	110.25	107.98	105.96	105.61	106.54	107.37	108.87	106.55	106.14	103.72	107.7	104.24	106.72	105.02	106.01	107.93	105.49	107.41	107.04	105.9	103.76
112.86	112.26	115.69	110.18	109.86	110.73	114.7	111.71	111.18	112.37	110.78	111.78	112.72	112.8	110.86	115.29	112.57	111.64	110.84	113.92	112.68	111.34	112.06	112.08	111.85	107.75	113.28	112.33	113.46	115.52	111.5	109.58	110	112.63	112.98	112.26	110.93	116.96	112.64	112.71	110.97	112.16	108.49	111.2	109.46	112.96	111.26	113.9	112.82	111.63
105.74	107.35	107.83	104.39	105.59	104.48	107.16	105.89	103.52	104.15	104.7	105.23	105.87	103.88	106.55	104.41	104.06	107.36	107.27	102.92	103.76	105.89	104.06	104.65	104.65	106.88	104.39	106.89	105.33	103.87	107.08	105.41	104.7	110.06	104.71	104.13	105.61	104.92	105.66	105.42	106.7	107.03	107.5	106	103.75	108.59	108.06	104.04	107.14	106.11
104.73	105.16	105.34	104.79	105.68	104.51	105.98	107.27	106.34	104.88	106.31	106.28	107.71	105.23	105.89	106.21	106.78	106.67	104.82	108.36	105.6	105.84	102.36	105.43	106.16	105.76	105.8	106.67	102.96	105.05	105.64	107.32	106.33	104.82	106.71	107.43	110.2	101.88	103.61	109.42	102.8	106.02	105.64	103.24	105.62	105.28	107.04	106.23	104.49	105.36
112.19	110.55	107.22	108.76	111.1	113.32	107.75	109.71	108.96	106.92	105.93	109.63	106.99	108.7	111.15	112.33	109.73	109.2	108.52	109.95	108.44	109.63	112.96	109.53	110.02	111.09	111.23	108.92	106.78	112.04	113.09	108.7	108.53	110.05	111.81	109.04	107.34	108.52	110.04	106.19	110.17	109.66	112.34	109.94	108.44	110.29	108.36	108.22	111.39	112.15
102.56	104.62	99.921	101.99	105.95	103.46	104.11	104.74	102.05	105.08	105.22	104.11	103.08	103.66	101.71	103.8	102.34	105.41	103.14	106.33	100.75	103.71	103.65	103.89	104.68	105.4	106.84	103.77	106.98	104.22	105.47	106.33	103.18	106.27	102.82	102.06	105.23	105.81	105.6	107.13	105.42	104.77	102.48	105.43	106.9	103.54	105.01	102.5	106.9	101.04
106.21	105.59	104.84	105.55	108.48	104.51	106.31	106.08	105.55	103.35	105.12	103.94	106.49	100.8	102.7	105.41	103.44	105.23	102.84	105.72	101.89	106.47	102.94	105.41	104.58	104.28	102.46	105.12	106.55	103.11	106.24	103.79	108.62	106.25	104.77	102.5	103.6	104.96	109.35	103.66	104.42	105.09	106.05	105.12	104.28	104.67	105.19	106.46	105.25	106.6
104.94	107.7	104.99	108.17	107.09	105.91	106.37	104.51	106.82	106.27	103.65	106.87	109.53	107.13	104.79	106.91	104.91	104.86	107.71	104.69	106.75	108.07	106.68	105.93	107.32	106.2	109.01	106.02	108.2	105.67	106.39	107.11	105.71	107.93	105.57	106.13	109.69	108.16	106.23	106.64	106.04	106.03	104.2	99.89	106.24	105.33	104.12	105.93	110.57	106.42
101.06	99.982	99.404	98.674	98.585	98.594	97.263	97.322	101.29	101.15	96.823	99.2	100.48	100.69	104.85	97.502	102.19	100.37	101.21	101.07	102.12	98.112	99.541	99.496	101.55	98.354	101.72	101.9	102.52	98.07	102.81	99.927	101.68	101.75	99.64	98.426	98.21	101.3	100.93	98.656	95.927	100.64	101.82	98.169	99.729	99.89	97.607	100.34	98.051	101.92
103.06	99.001	97.875	100.02	100.43	98.464	99.47	100.74	99.606	99.66	98.191	102.54	96.019	98.237	96.546	101.83	97.516	99.357	100.93	98.545	98.52	101.24	96.899	98.805	97.192	97.879	101.14	100.24	100.22	100.02	104.46	99.684	97.382	100.27	101.23	99.28	100.3	99.82	101.31	97.122	103.43	101.94	102.88	99.184	98.79	98.808	100.03	100.06	100.81	97.37
105.5	104.26	107.73	103.32	106.01	105.28	104.98	109.94	103.8	103.26	106.74	106.67	106.53	104.19	103.89	104.57	107.25	104.21	105.45	108.57	105.87	106.32	105.78	108.88	109.02	104.69	104.44	104.28	103.15	105.2	103.92	106.2	104.64	107.84	107.06	106.95	107.46	103.82	106.27	102.84	105.14	103.75	106.49	104.53	105.37	105.6	104.25	103.45	106.03	103.31
112.22	112.42	112.61	109.2	111.04	113.85	112.39	113.73	114.27	114.69	113.92	113.91	113.52	109.98	113.72	114.69	111.83	112.98	109.47	111.49	112.3	111.92	110.56	107.69	113.92	111.39	114.64	110.57	110.49	110.43	112.22	113.31	113.27	109.81	110.79	110.58	112.37	113.14	113.36	112.26	113.46	110.62	114.62	111.41	111.91	110.55	109.27	112.35	115.4	113.74
105.63	105.33	106.39	102.79	107.32	104.14	106.28	103.61	104.73	108.16	103.82	104.95	104.08	106.49	107.04	107.26	104.44	103.85	104	103.63	104.98	106.01	106.69	106	108.31	102.31	104.6	102.8	105.12	105.17	106.11	107.57	103.87	107.69	106.22	107.68	103.1	103.43	104.63	105.9	106.02	104.3	104.01	103.58	104.28	104.04	105.96	104.83	105.62	106.81
112.1	113.26	108.11	109.44	107.95	111.16	110.34	110.96	112.81	110.82	113.82	112.17	111.66	112.27	113.76	114.46	109.26	108.47	109.59	111.33	111.7	111.85	114.48	110.39	109.1	112.01	109.44	112.4	110.32	111.87	110.99	107.87	113.35	109.83	111.21	112.88	111.65	110.93	111.21	112.3	113.73	110.24	112.41	111.57	110.29	112.41	112.18	111.13	110.24	110.77
108.18	108.43	104.42	105.21	107.41	106.13	104.83	103.43	105.96	109.31	105.95	106.05	103.56	106.75	106.61	108.32	110.29	110.81	103.93	108.72	106.34	107.25	107.56	105.22	106.01	106.88	106.74	106.29	106.05	110.45	104.07	106.69	105.81	104.91	106.74	105.2	105.26	105.32	104.11	109.39	105.47	103.68	106.93	108.84	107.16	104.7	105.98	106.34	105.36	107.99
103.97	106.25	107.26	104.86	108.02	108.88	106.83	108.19	105.74	110.98	106.64	107.12	109.95	106.37	107.94	107.43	107.44	106.92	106.79	104.7	106.29	105.64	108.32	105.47	106.28	106.02	104.46	108.81	106.35	108.5	106.33	102.12	109.37	104.05	104.82	109.19	106.76	102.83	107.95	108.56	106.55	109.07	108.5	101.78	107.45	104.69	105.18	106.43	103.32	104.92
107.24	104.2	106.59	106.83	105.13	106.84	106.5	104.99	106.3	108.56	106.61	104.72	106.87	109.65	105.75	106.79	103.49	108.57	104.93	105.35	107.01	105.21	106.77	107.1	105.39	107.1	107.01	107.89	106.07	107.43	109.13	104.66	105.52	108.12	107.76	105.6	108.28	107.38	111.53	105.91	109.84	106.36	107.51	110.17	107.4	105.35	107.92	107.24	105.29	106.6
107.28	107.69	103.87	105.34	107.75	106.37	103.59	107.18	106.81	104.23	105.55	107.92	104.39	105.39	104.2	105.5	107.87	108.75	107.34	105.19	104.6	106.29	103.95	105.01	106.5	108.65	103.4	104.71	108.61	107.36	105.83	105.98	105.07	105.62	104.37	105.91	105.76	108.27	106.31	108.18	101.57	103.75	103.51	107.04	107.56	104.77	103.84	105.35	103.7	105
104.61	105.88	103.83	107.17	104.12	106.05	104.61	105.44	102.44	103.92	106.22	104.84	102.52	105.42	103.73	105.18	104.62	107.65	105.27	108.06	103.56	106.42	104.6	107.7	105.02	106.45	106.38	104.52	104.14	103.51	103.75	103.9	104.76	105.89	105.85	105.79	106.99	106.62	105.09	108.05	106.48	105.79	107.28	106.89	107.61	104.22	105.71	103.62	105.99	101.51
108.19	112.41	111.04	111.03	112.25	112.8	110.21	115.4	110.83	115.89	112.78	110.55	112.18	112.78	110.44	113.67	111.17	114.59	113.66	111.43	113.36	114.11	113.22	113	113.99	113.78	112.76	112.6	112.2	112.22	113.05	112.3	113.86	111.96	113.44	114.09	115.32	116.11	112.74	116.75	113.12	114.79	113.31	110.86	112.29	112.63	112.3	115.28	113.64	114.95
103.54	103.92	106.24	105.79	105.46	104.22	105.26	103.41	107.76	110.18	107.71	107.66	107.84	104.85	103.77	105.73	105.58	107.26	102.08	106.45	105.13	103.93	107.24	104.09	106.21	103.41	108.43	104.62	104.78	108.31	105.64	104.09	103.78	105.78	105.39	109.34	105.75	106.93	107.82	104.55	105.6	101.51	105.63	103.88	105.63	107.54	105.77	103.61	105.59	107.92
105.28	105.95	103.65	103.72	104.16	106.72	106.06	106.35	104.39	104.92	107.34	108.39	105.77	103.8	104	106.61	105.43	107.09	106.04	102.12	104.01	104.37	108.55	104.31	104.14	104.13	107.88	107.32	107.06	104.65	103.59	104.83	106.64	104.22	103.92	105.89	108.16	107.97	105.73	108.01	105.68	108.64	107.89	105.31	102.87	105.1	108.37	106.25	104.35	104.6
98.495	100.22	99.053	101.23	98.599	100.45	101.53	98.933	101.32	100.62	101.42	102.23	102.53	100.95	100.79	99.145	98.873	101.29	100.18	103.66	96.136	106.58	99.69	102.25	99.985	101.32	101.99	99.491	102.15	101.91	102.58	104.24	98.35	101.39	102.01	101.65	99.819	99.559	99.526	101.29	105.38	102.3	104.29	101.27	101.01	98.625	104.99	103.14	103.98	101.06
107.5	106.5	103.13	105.11	103.8	104.7	106.26	102.9	107.43	106.84	106.97	105.46	103.33	106.73	108.56	105.15	104.74	106.91	104.24	104.83	106.82	109.51	103.63	105.44	103.04	105.68	107.96	102.51	104.85	107.44	104.35	106.24	105.35	108.11	104.93	107.15	105.37	105.18	105.68	103.3	106.19	107.28	105.55	105.39	107.41	105.93	104.2	108.72	106.19	105.79
108.12	109.57	104.7	106.56	108.66	106.98	105.45	107.55	106.8	105.9	105.95	108.87	107.91	106.57	105.26	104.82	106.58	108.31	104.19	106.55	105.79	106.09	105.52	108.01	105.51	106.6	106.63	109.33	107.24	112.11	105.15	107.22	106.53	107.65	105.54	108.1	108.99	108.61	106.55	104.07	108.12	107.68	104.65	107.1	104.39	106.27	103.59	104.98	106.25	110.51
107.02	103.8	105.33	103.18	105.71	105.9	103.47	105.47	105.11	107.2	107.74	105.59	105.81	108.3	104.2	103.42	104.95	104.32	105.41	103.41	106.49	108.13	104.78	103.67	104.74	105.7	105.97	106.32	106.88	105.01	104.01	103.45	107.39	104.7	107.12	108.85	102.24	104.23	105.15	107.01	108.7	105.17	104.63	104.58	105.3	106.55	105.87	107.44	106.34	106.72
105.48	103.46	102.46	102.84	103	102.15	105.87	107.93	102.83	110.02	106.14	105.94	107.11	107.29	103.71	104.7	105.33	105.9	103.45	101.02	104.01	104.47	105.98	106.75	107.52	107.01	107.19	105.84	106.33	106.1	103.95	103.77	105.54	103.15	108.9	101.72	105.88	106.81	108.1	101.8	103.44	107.19	103.82	101.47	104.72	104.94	104.91	104.04	105.79	106.46
106.54	105.46	106.15	102.91	104.71	102.06	105.46	100.76	104.55	105.29	107.27	105.11	106	106.59	105.87	106.96	107.82	104.64	104.43	104.28	107.49	106.54	104.69	104.95	106.55	105.86	106.08	106.14	102.41	107.94	109.25	103.49	102.41	105.15	104.9	105.76	103.66	104.25	104.6	106.27	105.92	107.97	106.29	106.57	104.59	108.84	106.46	107.28	106.23	104.3
109.67	113.93	113.14	112.53	111.76	109.53	109.26	109.77	114.47	107.83	112.57	110.89	111.15	110.6	110.37	111.52	112.34	110.07	110.04	110.49	111.93	113	113.37	110.98	109.97	114.6	110.63	109.08	110.65	110.48	111.09	110.54	111.3	113.12	111.73	110.75	111.97	114.45	111.13	110.58	113.17	112.79	110.97	107.82	111.76	107.67	111.47	114.44	110.71	113.32
106.09	105.86	102.36	104.16	104.81	102.28	103.71	102.12	105.51	102.53	103.39	103.05	104.57	105.57	101.18	102.47	103.34	104.43	102.74	104.54	104.12	102.41	106.47	106.59	104.78	103.21	103.89	105.4	106.17	102.64	102.56	105.17	102.79	103.03	105.32	105.61	103.52	101.61	103.99	103.98	106.83	103.27	102.3	104.18	101.83	100.48	102.06	103.68	102.5	103.47
103.73	102.95	104.18	106.22	106.5	104.99	105.57	103.6	105.88	104.77	105.29	105.65	104	105.57	105.91	102.23	102.31	105.91	104.67	101.86	102.75	104.35	105.64	105.85	106.92	103.56	104.74	104.8	106.46	103.79	104.56	105.69	106.21	105.29	105.07	102.54	107.2	107.78	103.81	102.05	105.4	106.21	101.93	107.23	104.77	105.51	103.62	105.22	104.65	106.47
106.49	105.47	106.34	110.62	104.38	110.33	106.96	106.12	108.14	102.93	105.03	112.22	105.58	105.16	107.18	104.7	104.19	108.68	102.39	107.8	107.19	107.24	107.44	106.22	105.56	107.11	106.78	105.85	104.47	107.49	108.6	106.26	105.84	107.35	108.02	105.74	107.58	106.01	106.35	109.29	106.09	108.27	102.87	105.85	108.85	107.95	107.45	103.82	107.82	107.97
99.796	99.18	101.77	100.45	100.73	98.851	103	101.13	94.968	97.218	102.38	98.427	99.954	99.942	99.503	101.3	103.38	98.208	99.986	101.14	99.06	98.262	101.87	101.63	101.82	99.542	98.99	100.8	101.02	101.51	99.267	99.448	100.93	97.443	97.966	98.188	98.532	99.029	101.15	97.243	100.86	101.84	101.27	99.702	100.09	99.741	101.4	97.634	100.99	101.35
106.94	106.78	100.01	102.04	101.42	101.65	104.74	106.76	105.55	102	103.38	106.31	102.37	106.54	105.51	106.49	105.02	104.88	106.26	107.04	104.4	105.29	103.88	104.99	108.16	103.41	105.86	104.92	103.46	104.99	104.29	105.35	103.88	105.73	102.92	105.52	102.58	103.28	105.29	108.28	105.18	105.42	106.35	104.27	102.68	103.96	105.24	104.18	103.46	103.26
117.69	119.74	118.45	115.2	117.61	117.81	114.39	117.94	117.55	115.82	118.07	117.15	117.4	116.05	116.49	117.32	117.39	116.17	117.38	117.93	118.34	116.39	119.9	118.41	117.43	115.68	116.09	115.87	117.77	115.62	118.26	116.94	116.59	118.98	115.81	117	120.91	117.16	117.98	116.16	117.95	119.23	118.72	117.79	115.81	117.86	118.22	118.67	115.89	116.23
110.22	110.46	113.39	110.21	111.36	110.49	110.38	110.23	111.29	113.46	110.48	108.44	113.76	110	112.79	112.41	109.78	111.26	113.24	111.43	110.28	111.42	109.56	113.82	106.81	110.01	110.77	109.03	112.54	112.83	111.27	108.23	108.21	113.61	110.56	112.72	111.39	110.81	109.21	111.26	111.21	110.53	110.97	112.45	108.09	113.69	109.99	110.59	108.3	111
107.21	104.72	102.19	108.34	105.33	103.93	108.74	107.28	105.72	103.66	105.42	104.39	108.23	107.51	106.29	105.9	107.98	106.28	102.37	102.53	106.11	104.8	104.32	103.5	104.36	104	101.96	106.63	100.91	107.2	105.32	106.2	108.06	104.19	104.81	106.29	104	105.59	105.85	106.13	106.94	106.11	103.77	107.65	106.7	106.86	107.95	103.97	107.62	110.04
99.67	101.67	98.865	100.65	101.06	100.7	98.972	97.956	101.18	99.808	97.076	101.76	102.3	104.47	102.91	101.77	103.85	99.512	97.398	101.14	96.636	93.88	99.243	102.46	100.6	100.67	99.319	100.33	99.234	98.697	103.9	101.86	100.29	103.08	101.24	100	98.896	102.3	100.97	102.86	97.746	99.385	101.23	98.826	97.694	98.397	101.88	101.46	99.773	101.23
99.85	99.524	101.6	100.61	100.85	100.23	101.64	98.945	100.6	101.99	97.263	101.74	97.18	104.57	101.58	100.25	100.7	100.98	96.884	100.08	101.27	98.247	95.619	100.42	98.625	103.37	100.25	98.96	100.71	98.195	101.29	98.854	101.36	102.99	101.86	101.43	99.972	96.905	98.842	97.6	98.845	99.847	102.22	100.06	102.29	101.09	95.489	100.82	100.27	99.118
116.27	114.76	115.04	115.21	117.56	116.32	115.31	116.46	113.88	113.5	114.2	116.47	117.62	115.87	115.55	119.32	116.98	115.77	115.64	115.56	113.32	112.26	117.03	115.31	114.33	114.13	115.66	114.7	118.08	114.3	116.03	114.8	118.44	115.71	115.16	118.25	117.58	118.07	118.32	116.62	116.09	114.86	113.12	113.81	116.39	115.87	115.88	116.02	115.62	117.36
98.74	100.39	100.67	100.3	102.38	98.188	99.08	97.781	98.169	102.96	102.35	102.12	97.699	99.332	99.431	99.592	100.71	99.439	99.274	97.771	100.14	100.18	101.12	102.56	99.635	98.556	99.06	100.22	98.91	96.259	99	99.057	100.59	100.52	99.125	99.303	100.88	99.909	96.647	101.2	100.12	100.34	100.42	98.106	104.43	100.8	99.326	99.811	97.457	102.51
111.54	109.67	106.31	110.96	107.45	110.72	110.18	107.73	107.62	111	106.47	111.02	108.87	107.93	109.72	108.78	114.57	109.41	111.39	111.66	110.09	110.51	108.82	111.89	112.99	113.44	110.26	111.45	110.9	108.14	108.58	106.27	110.55	109.04	108.14	111.4	109.95	108.66	108.47	110.53	109.31	109.05	107.16	108.69	108.97	108.87	111.8	105.08	105.55	108.8
112.4	110.09	109.63	108.14	110.05	109.91	110.15	110.56	110.87	109.95	112.1	109.88	110.38	110.42	109.48	109.89	108.33	109.29	109.41	110.27	110.28	110.06	110.99	112.1	110.33	109.05	112.47	110.05	108.59	111.25	112.24	110.54	110.38	110.29	111.87	109.46	113.85	107.32	111.93	112.59	108	108.62	109.96	110.34	111.77	112.13	109.64	108.83	107.93	109.07
99.217	101.21	100.48	101.33	100.04	98.01	98.637	98.05	99.696	99.558	97.169	101.04	100.51	98.457	97.482	99.103	97.422	97.979	101.34	100.17	100.27	100.3	101.48	98.94	101.42	102.1	100.54	99.664	100.72	98.329	98.992	100.1	99.607	97.433	98.329	99.105	100.35	101.9	101.5	99.353	97.171	100.42	100.8	98.435	99.335	102.25	100.74	98.731	97.787	102.63
108.95	104.09	108.22	108.45	103.25	104.86	105.14	107.47	105.65	105.3	110.92	106.41	108.51	105.39	103.25	106.23	108.09	105.41	106.5	107.94	103.95	106.78	104.73	112.78	107.65	105.33	105.42	105.83	105.7	105.34	106.98	107.75	108.42	108.78	104.67	106.05	107.8	102.44	103.94	106.59	106.73	106.3	106.53	107.67	109.03	104.36	105.32	105.91	104.02	105.12
106.57	104.6	105.8	106	102.95	105.83	106.52	107.16	106.72	104.19	106.69	105.31	104.75	108.87	105.83	107.88	108.73	104.2	109.77	105.95	104.78	105.4	105.82	104.67	106.81	107.03	108.24	105	107.3	107.33	105.99	105.21	108.56	103.73	107.56	104.25	105.7	104.72	104.97	107.46	106.63	106.83	102.17	106.39	105.14	105.93	106.17	106.29	104.63	106.07
113.17	110.5	112.31	113.02	111.74	112.86	109.51	109.12	111.58	111.41	115.22	113.91	109.04	114.04	110.33	113.64	110.5	115.56	114.18	110.89	108.96	111.48	111.28	109.98	111.8	114.97	112.18	111.73	114.92	115.53	111.88	111.23	112.05	110.68	112.33	113.4	110.59	109.23	110.18	114.37	111.1	111.12	112.26	112.32	112.47	112.12	112.08	111.74	110.79	114.19
113.69	113.27	109.63	111.18	112.31	112.02	112.47	110.61	111.12	113.23	112.68	112.04	110.87	111.78	110.25	112.53	112.72	113.68	112	113.15	111.22	109.17	112.37	111.85	112.64	113.32	113.67	108.99	110	113.32	112.87	115.22	113.21	111.38	111.58	109.81	110.69	114.6	111.04	111.09	113.29	114.9	113.79	109.15	114.38	111.5	111.02	116.3	112.58	115.75
105.36	105.66	103.57	104.21	103.65	103.6	101.41	103.03	103.01	105.93	103.82	104.57	106.92	105.22	103.22	102.57	100.95	105.29	104.14	102.68	104.6	107.09	105.92	102.93	102.06	103.43	104.34	104.41	105.98	107.28	105.71	108.22	104.42	103.31	108.07	102.85	105.18	102.54	107.88	106.1	104.83	104.8	103.48	106.3	108.43	104.43	104.81	104.76	101.38	104.62
102.66	102.93	102.87	104.47	103.33	108.16	101.6	101.75	106.48	107.66	103.05	104.89	104.21	107.08	103.1	102.38	105.08	106.87	106.05	108.43	104.1	101.61	105.77	104.43	102.51	107.94	104.49	103.87	101.46	105.47	106.93	105.75	103.93	109.58	105.21	106.44	106.58	105.78	106.68	103.11	107.5	103.59	105.77	105.01	104.28	104.39	103.23	107.35	104.01	106.53
106.88	107.01	104.59	106.27	104.33	106.95	106.17	107.89	108.34	105.77	106.26	107.02	105.76	107.08	104.18	103.73	105.47	105.53	101.49	106.32	104.67	107.52	106.12	107.84	106.3	105.66	105.23	103.53	107.06	106.46	105.16	105.19	104.72	109.53	105.47	105.02	105.5	106.4	106.01	104.69	109.18	107.11	104.56	105.78	106.41	107.01	105.46	107.72	106.86	106.53
96.779	103	97.824	102.78	98.906	101.3	102.77	99.822	100.2	101.81	100.45	98.094	99.322	95.776	98.658	103.04	99.176	99.776	98.039	100.7	100.86	99.11	100.04	101.13	99.151	99.693	101.52	102.27	102.56	100.41	98.972	99.055	100.29	98.9	100.18	97.772	99.164	98.091	99.012	101.87	99.673	98.139	100.55	99.575	100.83	95.952	97.536	100.29	98.359	100.41
111.79	109.68	108.9	109.4	111.62	110.66	113.2	113.17	109.88	109.9	109.83	111.6	108.25	115.36	111.32	112.71	113.81	111.6	108.94	110.75	108.67	111.1	111.75	112.63	110.42	110.84	110.88	111.87	109.55	110.82	111.02	110.68	110.26	110.11	110.69	114.09	112.43	112.39	107.24	112.32	112.56	109.26	111.11	109.28	111.69	110.87	112.74	113.31	110.52	109.83
109.5	109.47	108.23	109.94	110.8	104.91	107.02	110.26	107.61	109.06	112.01	109.48	107.3	110.02	109.26	106.63	109.69	109.1	110.1	111.53	107.08	109.3	106.53	108.95	108.65	108.04	112.66	110.56	110.71	105.74	110.14	108.62	111.4	114.14	112.5	109.71	111.07	111.3	109.16	109.98	105.59	109.82	111.36	111.11	110.26	111.48	112.61	109.83	108.32	108.92
99.955	97.526	99.344	97.557	102.27	97.751	98.985	97.698	95.76	100.39	100.56	104.31	101.11	100.76	101.07	101.76	99.001	98.233	97.812	100.36	101.82	104.57	97.761	102.84	97.893	101.14	101.94	98.271	101.62	100.1	101.26	98.177	98.052	100.17	100.26	100.14	100.82	99.111	101.24	101.05	103.15	100.51	98.358	100.1	99.62	104.75	103.18	99.119	100.54	102.82
105.9	105.66	106.37	108.57	104.58	107.76	105.41	107.12	107.47	104.4	107.27	104.79	108.34	104.88	106.12	105.54	108.54	105.25	107.03	109.32	108.77	104.51	110.68	105.25	104.02	109.64	105.41	106.44	104.22	108.23	106.6	107.91	103.29	109.62	106.84	105.18	105.82	106.36	104.95	105.83	108.62	108.52	103.72	108.52	107.82	109.67	107.1	107.69	103.37	109.26
114.23	112.54	110.58	114.2	113.29	110.56	113.38	112.63	113.48	111.32	111.58	115.52	112.75	116.1	114.32	113.39	113	111.43	111.47	114.45	114.65	113.43	112.88	110.9	111.3	110.34	113.37	115.8	111.18	114.31	112.65	111.27	112.96	112.04	114.63	113.25	110.42	113.63	111.79	114.01	112.61	111.58	113.5	111.76	114.02	114.86	113.18	113.33	107.92	115.03
106.77	108.02	106.73	103.85	103.32	104.25	103.74	101.46	106.04	108.49	105.39	102.96	106.39	109.28	107.36	104.71	105.5	105.85	105.44	107.22	104.53	106.09	105.35	105.87	104.68	107.65	107.9	105.4	110.7	104.09	107.29	104.38	105.84	109.24	106.85	105.88	107.05	109.53	107.31	105.71	105.94	100.81	105.62	104.14	107.71	106.23	106.45	105.42	106.49	103.87
104.77	104.85	106.52	105.21	102.68	104.06	109.09	106.41	106.51	106.01	107.3	107.83	105.29	104.02	103.13	106.9	105.4	103.32	104.71	104.29	103.03	106.74	107.88	106.72	105.99	105.1	103.31	108.73	105.27	106.8	107.23	105.99	103.71	107.05	107.18	106.07	106.55	105.15	108.75	103.72	106	102.56	105.6	108.55	106.59	105.98	106.7	102.92	108.61	104.37
103.54	104.23	103.39	101.72	106.81	104.42	107.22	104.02	108.4	106.14	110.19	107.35	104.19	104.66	104.34	103.77	106.96	105.01	104.11	106.08	105.72	103.95	103.22	107.05	103.43	108.05	105.79	105.14	107.47	105.35	104.41	105.23	104.7	104.95	101.74	104.77	105.84	106.05	105.29	105.42	104.82	104.51	104.31	104.49	101.15	104.99	104.15	106.08	102.97	103.72
109.98	112.47	111.4	109.69	109.71	113.09	110.12	112.22	115.84	115	112.57	108.84	109.29	107.91	115.61	111.55	114.17	115.85	113.06	111.4	108.38	109.45	111.27	116.24	112.75	110.5	114.25	111.17	115.01	112.52	113.85	112.2	114.85	115.79	115.4	108.88	111.24	111.1	111.79	114.13	113.18	108.87	113.8	109.48	109.18	109.85	111.64	113.04	109.95	110.46
112.83	111.01	108.09	111.11	112.6	114.27	114.29	111.94	111.27	111.26	111.34	109.65	113.14	111.98	113.98	111.69	113.08	108.44	111.1	109.19	114.79	109.05	112.68	112.69	112.41	108.47	110.44	110.03	110.49	113.78	110.78	111.98	111.19	111.09	110.78	109.26	111.91	113.51	112.76	107.5	111.38	108.44	112.48	109.98	110.11	110.47	112.85	114.62	110.67	110.37
106.3	109.31	106.08	107.02	102.88	107.95	104.82	100.68	103.99	106.8	105.28	108.76	107.57	107.16	104.3	107.75	103.29	107.19	104.89	107.56	104.61	107.76	104.49	108.19	107.46	106.54	103.21	106.47	106.76	107.69	107.87	104.19	104.18	106.15	106.48	105.55	108.04	104.57	106.19	104.69	106.74	109.15	108.52	105.37	108.95	108.93	107.55	104.51	105.52	107.55
109.47	113.08	111.39	109.81	112	111.01	111.98	110.68	109.85	113.25	107.85	112.31	108.87	109.01	112.01	110.8	110.34	109.91	113.83	109.41	110.89	112.65	110.86	109.87	110.45	112.26	111.59	112.95	110.33	108.24	111.89	112.27	110.95	108.73	112.47	104.56	108.72	110.63	112.62	111.4	111.07	109.98	111.36	112.49	109.85	108.88	107.29	110.39	104.92	113.16
107.27	103.28	107.96	106.98	106.08	104.96	106.14	105.99	105.04	108.42	105.11	106.11	106.17	104.62	103.53	107.2	107.57	107.57	106.18	109.22	107.85	108.68	107.01	107.96	106.15	107.87	103.36	106.65	104.95	107.31	104.47	107.74	104.97	107.37	106.65	107.88	107.95	106.62	108.79	107.08	103.66	105.37	102.76	102.53	105.12	104.38	107.51	105.97	106.6	106.61
111.73	110.41	109.86	108.79	108.35	108.91	111.38	108.59	105.84	107.51	110.04	110.85	107.46	108.92	108.43	109.98	106.93	108.88	107.8	108.57	112.61	107.8	108.75	109.95	112.63	110.22	107.6	110.85	109.47	111.86	113.48	111.33	110.83	107	108.12	105.52	108.73	110.98	110.16	109.57	108.84	109.41	107.09	110.46	114.6	110.41	108	111.51	110.02	111.05
109.28	113.48	113.46	111.7	113.39	111.1	112.62	109.1	112.6	110.61	108.46	111.37	112.43	109.28	113.86	111.75	113.39	112.55	110.78	111.73	108.82	109.94	110.13	111.01	111.98	108.57	111.03	110.28	111.23	110.78	111.49	112.36	108.87	108.19	109.46	110.82	112.09	109.09	111.97	111.67	109.1	112.22	111	108.78	108.08	109.96	113.87	112.19	111.59	113
107.14	104.62	106.61	107.02	104.14	106.03	106.35	105.87	110.4	104.7	106.39	104.59	106.41	109.15	104.47	104.44	105.37	107.37	107.48	107.43	104.61	106.68	109.1	107.84	104.35	108.73	108.88	106.01	107.05	104.67	106.41	107.29	104.32	107.75	108.21	104.16	105.62	106.15	104.13	108.01	110.11	104.65	107.54	104.39	108.23	110.07	106.17	105.73	104.92	106.98
110.56	110.47	111.97	113	109.07	104.52	109.72	113.27	113.71	108.23	110.92	108.72	108.72	110.5	108.12	108.1	110.71	109.75	109.53	105.16	108.62	110.13	110.61	109.36	110.61	109.9	110.91	111.8	107.44	111.11	109.68	107.87	109.83	109.2	107.36	111.37	107.79	108.17	113.83	109.57	110.42	109.31	104.8	110.55	111.46	108.31	108.96	112.9	109.11	108.12
114.63	111.27	112.25	112.95	112.57	113.91	111.65	110.74	113.12	115.05	110.91	113.68	110	112.96	111.01	112.16	112.96	112.71	110.55	111.77	111.31	113.78	112.42	111.78	109.74	109.62	110.5	110.6	115.07	111.76	114.1	111.41	111.78	110.9	112.18	110.97	109.94	110.65	112.53	109.63	110.95	112.09	111.54	111.53	114.68	112.95	115.72	114.38	112.96	110.64
111.87	108.63	114.36	110.89	111.92	112.15	114.71	109.73	111.25	115.23	111.6	112.53	112.26	109.35	109.76	110.47	114.82	110.67	108.85	109.97	109.31	111.46	107.59	109.73	112.21	110.1	112.86	108.74	113.25	113.85	110.38	109.57	110.37	112.62	110.3	112.65	110.2	108.85	110.83	110.46	111.46	109.64	113.38	110.73	112.25	109.49	110.79	110.64	110.45	111.96
106.45	106.39	105.71	105.37	105.92	104.95	105.71	104.15	108.42	104.43	108.87	106.25	107.31	104.56	104.49	104.95	105.69	106.4	107.52	105.44	108.9	105.29	106.53	105.77	103.36	105.57	107.42	106.11	105.72	105.88	102.75	104.74	106.54	106.59	108.1	105.66	105.61	106.63	105.85	102.72	107.69	106.42	109.12	106.53	106.75	108.17	104.39	106.7	105.73	104.67
107.46	103.97	108.3	107.77	105.81	106.98	109	106.89	108	106.08	107.86	106.36	105.58	107.61	106.88	106.35	108.08	106.96	108.59	106.01	105.24	107.08	103.34	107.43	106.79	106.28	109.15	108.77	108.31	105.42	107.29	105.86	106.74	106	107.09	107.79	106.95	105.98	107.47	109.96	105.73	102.89	106.03	106.43	107.22	107.02	104.7	105.94	105.33	108.49
110.26	115.77	112.44	112.65	112.97	115.62	115.25	116.26	111.55	112.72	112.19	113.96	111.09	109.55	111.9	110.37	114.59	114.44	113.41	114.12	111.38	112.71	116.26	113.8	112.18	113.23	110.27	116.68	113.5	113.66	111.03	114.2	110.24	111.39	114.43	113.48	113.23	112.28	112.63	115.04	112.22	114.5	112.6	110.56	114.95	112.07	111.71	112.48	112.65	109.29
104.94	107.83	104.38	108.45	102.86	105.44	106.93	104.79	107.84	107.06	107.93	105.87	109.69	107.32	108.32	105.38	107.71	107.3	106.1	107.16	106.18	105.17	107.58	109.33	108.62	105.93	107.82	106.7	108.25	107.97	105.05	106.84	106.54	103.93	107.69	106.56	107.91	104.32	106.9	106.98	106.29	107.17	103.37	109.76	105.16	106.52	105.02	104.11	106.61	105.67
106.43	108.35	108.19	104.68	104.49	104.73	105.03	102.73	107.81	105.16	101.34	104.43	106.47	104.92	107.44	104.92	105.32	103.42	106.45	105.54	105.35	104.75	104.09	105.81	107.12	105.85	104.73	104.32	104.32	103.72	100.28	106.7	106.5	105.82	106.27	103	106.56	106.33	103.01	107.99	107.73	104.87	104.69	105.12	106.35	107.23	105.53	104.41	109.18	105.42
101.58	106.6	103.29	105.17	105.17	104.74	100.91	104.66	103.09	104.95	103.95	104.06	102.56	103.67	103.36	105.14	105.53	105.21	102.51	102.47	103.93	104.83	102.85	105.38	105.36	104.79	103	105.44	104.73	105.22	103.63	103.58	103.35	103.54	105.55	105.66	107.09	104.22	103.46	105.19	104.27	104.51	104.12	102.5	102.68	104.73	105.22	104.51	104	103.82
103.86	105.14	107.33	105.89	101.61	107.74	105.48	104.98	105.15	106.53	103.29	102.98	104.77	106.76	106.79	104.08	105.48	105.86	103.01	104.7	105.9	102.25	104.02	104.69	104.1	104.97	104.42	106.55	104.09	104.7	105.22	104.26	103.47	100.8	105.98	104.86	104.39	102.9	104.16	107.55	107.31	104.86	105.65	105.02	106.96	104.61	106.02	105.03	105.52	104.56
110.65	110.32	112.23	112.87	108.25	110.01	112.47	110.15	112.12	110.83	113.94	111	110.42	111.46	111.5	110.24	112.9	108.35	110.06	111.8	109.86	113.15	110.5	111.1	110.07	109.55	107.8	108.32	110.46	109.48	114.57	109	109.56	113.23	110.21	109.31	111.54	107.64	112.91	113.43	108.26	110.1	112.13	108.51	112.63	111.74	112.59	112.01	112.81	112.82
105.85	108.85	107.32	104.17	107.06	107.3	107.1	105	102.23	102.28	108.31	108.41	104.39	108.53	105.33	108.29	105.13	105.23	107.15	108.58	104.01	107.94	107.66	106.82	105.45	104.37	111.09	108.06	106.97	106.95	106.01	106.54	106.48	107.08	106.65	103.87	105.26	104.14	106.42	106.64	104.72	105.55	105.01	104.44	108.01	106.85	108.57	108.15	106.75	105.91
107.73	106.21	105.49	106.48	108.15	106.06	106.02	105.43	109.01	107.24	105.96	107.1	108.27	104.74	110.03	106.06	108.72	103.81	106.41	105.96	102.2	103.34	107.29	102.43	107.23	108.63	103	106.36	106.46	104.63	104.33	106.29	106.66	108.41	108.43	107.14	104.91	105.58	104.98	106.02	106.23	106.39	106.22	107.32	104.62	108.25	108.69	107.22	105.16	106.95
107.82	105.66	106.13	104.82	105.84	109.33	106.22	108.04	105.7	107.41	105.12	109.77	107.66	103.19	104.57	103.61	106.74	107.02	108.04	103.41	106.73	106.5	106.43	106.67	105.39	110.1	109.45	103.44	107.86	104.31	106.82	106.2	105.7	108.75	107.88	107.41	104.55	107.9	106.4	107.63	108.5	108.48	105.98	106.82	103.96	105.86	109.9	108.24	107.58	104.19
108.52	105.91	106.03	105.29	107.57	108.32	108.7	108.57	106.28	101.11	106.75	106.44	103.66	104.26	105.33	103.71	106.23	103.04	109.94	105.97	103.54	108.75	105.17	105.3	105.59	108.43	103.46	105.08	106.5	105.34	105.28	110.15	107.16	103.13	106.9	106.59	105.39	106.77	106.46	106.48	105.19	105.13	107.78	104.44	108.6	103.83	104.11	106.77	103.42	108.98
109.27	107.92	111.43	108.36	109.89	109.2	111.26	109.24	111.54	109.53	108.49	113.99	110.57	108.58	109.92	112.59	110.25	110.16	110.06	109.69	110.11	109.22	110.54	109.02	112.25	111.31	112.03	111.31	111.29	104.93	107.01	107.77	112.81	109.47	107.73	108.37	107.29	107.87	109.79	111.07	110.03	110.44	108.78	109.88	110.93	111.82	108.74	110.71	110.41	112.5
111.33	112.02	109.44	109.34	111.46	113.13	111.31	110.17	108.85	110.05	112.42	110.15	109.91	112.27	109.46	112.23	111.83	110.67	107.05	110.97	109.63	111.35	111.56	109.49	114.19	110.67	107.55	112.16	109.51	110.79	109.47	109.76	111.14	113.75	110.64	115.69	112.29	111.75	109.71	115.12	112.39	109.48	110.13	109.86	112.72	110.12	108.08	109.44	109.92	109.91
108.41	112.64	110.75	111.62	110.43	108.78	110.61	113.69	112.14	110.56	112.66	111.96	110.31	109.8	109.4	114.09	111.97	108.2	111.91	110.31	112.08	110.1	111.77	111.5	109.06	113.05	113.34	110.27	111.49	111.37	113.07	111.99	109.25	111.91	112.74	112.65	110.85	110.55	108.18	110.32	113.65	113.72	112.33	111.32	108.79	111.44	112.85	111.72	108.55	112.42
105.51	108.6	103.63	107.28	109.2	107.62	108.45	107.07	103.99	105.87	108.83	104.33	104.98	104.03	106.31	102.66	105.07	101.11	104.26	107.49	104.7	103.76	105.44	106.12	104.03	105.59	105.6	106.04	103.17	103.81	106.73	104.51	104.25	107.1	105.55	105.63	107.05	104.32	105.18	106.92	104.43	104.36	108.25	107.68	107.24	106.74	104.96	108.88	105.25	102.86
109.53	114.7	112.93	109.76	111.2	112.06	109.63	110.51	113.31	112.97	113.35	113.01	111.75	112.64	111.36	112.34	112.24	110.3	109.55	111.04	111.7	111.11	109.67	113.6	112.05	111.15	109.52	107.48	109.66	111.79	111.58	109.75	112.53	112.22	108.55	114.34	113.14	106.28	111.93	110.2	108.41	109.16	111.35	111.45	110.34	113.4	108.28	111.78	111.84	110.66
104.15	106.21	105.34	104.31	104.97	104.3	102.66	104.82	104.43	103.12	103.36	107.31	106.33	105.19	105.98	102.74	107.15	103.77	103.81	101.5	105.55	104.5	104.85	108.63	104.79	103.18	106.04	106.43	108.03	106.09	104.66	108.9	109.27	106.61	106.87	108.82	102.72	109.96	105.52	104.35	103.4	105.96	105.83	107.7	104.66	104.4	104.42	103.64	103.39	106.45
111.54	110.81	108.09	107.43	110.55	112.03	109.81	110.54	111.15	110.58	110.01	109.5	111.67	110.15	110.1	109.62	110.43	109.18	108.67	109.76	111	108.34	109.16	108.69	110.33	107.67	109.64	112.99	108.34	105.53	109.97	108.13	105.98	109.82	109.24	109.58	111.87	109.95	110.54	105.75	110.47	110.09	109.69	110.82	106.13	110.24	111.12	107.83	111.12	110.86
107.13	105.92	105.98	102.94	104.09	107.74	105.47	103.96	106.84	107.5	106.96	104.99	105.74	104.96	103.35	108.8	104.24	106.41	107.57	102.77	107.2	104.77	104.43	107.86	103.84	105.91	106.47	103.27	105.36	107.37	104.35	105.85	105.53	105.62	105.13	105.17	103.63	107.24	107.07	104.06	103.98	103.95	107.99	104.62	104.34	106.74	105.14	103.96	106.17	104.71
106.4	103.94	103.87	104.68	109	105.53	108.68	104.94	107.51	108.03	104.52	105.4	107.5	105.04	102.71	102.17	105.77	101.49	105.94	102.12	105.11	108.22	103.22	105.83	106.38	104.39	101.51	103.29	103.96	105.48	106.74	106.95	104.6	104.89	104.59	103.47	105.39	106.08	105.36	105.29	108.4	106.12	106.18	105.3	105.34	105.12	103.5	106.18	107.48	105.75
101.11	100.02	98.687	99.467	103.26	99.21	94.634	97.821	99.426	95.926	98.802	97.758	101.39	98.847	102.02	101.9	98.487	100.88	101.17	98.272	99.639	99.167	102.02	98.661	100.31	99.078	98.061	98.184	99.468	95.49	101.25	97.746	102.01	96.728	96.588	101.16	101.25	99.374	101.6	102.57	99.937	101.1	99.193	98.822	100.94	98.49	99.951	103.48	100.49	101.72
106.2	105.25	104.84	108.91	102.8	108.75	107.66	103.19	104.25	104.23	104.41	106.09	105.77	103.86	103.32	106.2	102.14	106.32	104.51	105.17	105.89	106.19	105.81	105.13	107.34	105.34	103.74	107.6	102.84	103.51	103.87	104.76	106.14	105.53	104.16	105.84	109.27	106.81	106.82	103.43	108.55	104.75	103.02	103.44	103.8	105.01	103.97	105.77	104.11	103.87
112.48	111.81	114.5	112.95	112.74	110.8	112.62	115.16	110.23	112.18	112.97	109.58	113.79	110.88	109.84	116.3	111.85	111.22	112.13	111.79	109.09	112.48	109.13	115.15	108.73	115.13	112.6	109.64	113.33	112.35	111.39	113.23	110.28	114.65	111.85	111.45	108.08	112.57	111.11	113.78	109.96	113.3	111.66	116.26	112.87	110.4	111.06	112.92	110.13	114.38
106.19	107.65	106.3	105.93	104.45	109.68	105.28	105.39	107.84	106.7	105.81	109.92	106.72	107.66	106.9	102.85	106.14	107.67	107.8	105.09	105.28	106.79	105.57	105.37	104.99	104.24	107.41	108.09	106.9	107.19	109.36	104.71	108.75	105.33	106.62	103.41	106.9	104.45	107.34	105.44	104.32	103.69	106.82	106.31	106.53	103.47	107.46	109.25	107.41	105.78
99.526	102.02	99.325	99.96	98.904	97.971	98.648	100.01	99.771	104	101.56	102.07	101.12	103.49	101.52	101.48	99.724	103.07	97.587	98.163	99.874	99.116	100.88	100.81	101.83	98.405	100.9	104.62	98.304	100.42	103.74	99.163	102.6	99.826	103.48	101.33	95.827	99.101	97.439	101.9	99.72	98.598	102.8	98.076	105.85	96.691	101.13	100.98	100.74	100.92
104.72	106.3	104.08	104.11	105.36	104.96	101.99	104.54	104.35	107.23	102.24	103.74	104.92	106.4	103.03	103.89	104.61	102.71	104.39	105.04	105.62	104.7	103.54	102.42	105.63	103.79	105.87	103.61	103.68	104.43	103.09	103.26	101.72	102.41	106.15	104.81	106.88	101.04	102.79	103.97	102.69	102.59	103.53	104.17	106	105.1	100.96	102.7	104.12	101.58
104.38	104.94	106.82	111.2	105.55	106.62	108.94	105.97	108.86	106.47	109.62	108.01	107.65	103.87	108.31	104.71	107.36	107.09	105.6	107.08	105.03	108.37	102.94	106.66	108.44	105.74	107.84	107.67	107.36	105.23	107.52	104.27	106.87	106.94	105.55	106.49	106.24	107.73	105.08	108.41	104.94	103.59	107.37	104.53	106.37	107.09	106.14	104.94	108.18	109.4
101.07	106.2	105.92	103.07	104.61	105.21	103.54	106.89	105.21	101.4	106.54	101.08	103.66	104.56	102.72	104.95	104.56	102.15	105.38	104.63	102.47	106.58	105.83	104.17	102.95	106.9	102.81	105.78	104.4	105.68	104.74	103.55	105.62	103.24	103.13	106.61	102.88	103.48	104.97	104.17	103.96	106.26	102.45	103.76	103.44	105.39	106.14	103.43	104.86	103.76
104.61	105.37	107.18	103.49	107.14	103.15	104.22	109.72	102.89	103.24	105.93	106.18	104.09	106.1	108.09	107.53	104.75	103.01	107.07	105.46	103.23	103.39	105.95	107.18	103.52	100.94	103.49	106.69	106.69	106.87	107.28	106.95	106.54	104.65	109.54	103.47	104.87	106.91	106	105.69	107.6	106.31	103.86	105.32	104.86	106.35	108.07	105.9	108.58	107.01
101.02	104.21	102.49	99.231	100.71	99.972	100.79	100.12	100.63	100.12	101.56	103.8	100.4	99.324	99.241	102.77	102.82	101.9	100.36	98.024	102.85	98.771	98.134	104.19	99.787	103.3	99.704	102.42	100.54	102.52	97.379	101.04	98.049	98.486	99.446	101.49	99.251	104.64	98.258	99.857	101.42	100.72	103.75	98.863	100.98	98.779	101.35	100.16	102.54	95.064
117.47	118.42	117.59	118.92	117.85	120.6	117.24	116.05	117.25	118.13	119.64	117.83	122.19	117.57	119.06	114.92	117.25	115.81	114.99	114.35	121.53	119.85	118.89	118.3	118.87	116.73	117.13	118	115.33	116.75	118.52	115.93	116.95	118.58	115.56	117.76	117.65	116.3	121.04	117.86	116.92	119.2	119.91	116.59	114.35	114.54	118.43	116	119.35	119.57
105.87	106.37	104.14	107.32	107.42	104.87	108.59	104.11	106.84	104.9	106.02	105.57	107.58	106.98	107.04	109.62	106.45	104.64	107.59	107.26	103.12	105.48	104.36	106.65	104.99	108.7	106.9	107.9	106.49	106.05	106.94	104.95	103.25	106.44	106.13	106.28	106.02	104.15	104.9	107.62	104.55	106.53	107.51	105.9	104.91	103.64	109.06	104.72	103.22	101.07
111.92	117.68	112.5	113.65	109.46	113.97	111.76	110.84	114.09	112.24	111.19	113.23	114.53	112.48	111.77	111.73	111.9	115.97	114.17	111.45	112.17	113.29	113.01	112.05	112.95	113.58	111.46	112.81	113.87	113.19	112.72	113.27	111.66	109.16	109.56	113.81	109.74	111.18	114.57	112.79	113.06	110.77	114.58	108.75	115.33	116.69	115.95	116.09	109.08	114.98
106.56	106.73	104.92	106.21	108.85	103.05	105.59	104.45	103.4	107.25	101.91	105.61	106.21	104.83	105.31	103.83	103.61	103.09	105	104.06	109.87	105.13	108.26	105.99	103.85	109.49	106	106.33	103.11	104.09	106.67	105.59	105.23	105.05	106.5	104.8	106.04	105.3	105.68	104.3	103.2	106.94	104.28	105.37	101.9	107.34	106.21	105.06	103.49	106.16
100.49	99.814	101.86	101.7	99.261	99.748	99.138	98.443	98.679	96.798	98.891	101.83	97.466	98.757	97.667	100.68	97.213	102.3	100.79	102.38	97.461	103.25	100.47	98.67	99.915	100.29	99.106	98.892	100.97	102.07	103.33	99.742	98.824	100.54	100.31	101.34	98.463	102.75	99.733	98.952	102.67	100.21	101.97	97.465	100.34	99.815	98.895	98.593	99.074	98.045
102.15	109.55	103.93	106.97	104.61	106.18	107.26	103.66	105.36	106.76	100.98	102.12	105.4	105.14	107.82	106.59	105.63	105.74	104.48	104.6	105.28	102.35	102.23	106.18	107.85	107.28	103.78	109.19	103.66	104.95	106.57	105.23	102.68	106.45	104.78	101.87	105.73	106.6	104.96	101.9	107.36	108.64	103.9	105.93	106.98	107.49	107.76	106.84	107.53	106.28
109.25	107.09	105.87	106.74	105.68	107.14	102.44	104.69	106.3	103.82	104.42	107.69	107.79	107.85	107.54	109.29	107.84	107.49	109.54	106.44	109.99	106.81	109.07	107.39	105.16	105.79	106.48	105.05	107.88	106.94	104.49	108.8	108.64	108.23	106.71	105.85	107.77	106.47	104.71	107.1	108.78	107.29	107.35	104.61	106.42	110.02	106.33	106.49	103.71	107.6
108.11	107.36	104.87	107.84	104.91	105.51	105.1	107.54	107.47	107.07	105.22	102.86	105.89	106.56	107.18	107.39	104.33	103.28	106.92	105.71	101.44	106.12	106.41	107.93	107.15	105.95	109.3	105.33	104.21	101.28	107.65	103.53	104.87	105.67	103.33	105.24	107.49	104.66	106.69	104.37	105.37	107.15	107.16	104.32	106.24	107.27	105.69	105.57	106.77	102.87
102.02	99.853	97.173	100.57	98.554	101.01	98.975	99.741	99.51	102.22	101.45	100.7	100.04	100.71	99.535	98.687	98.906	100.3	98.622	103.44	101.63	99.535	99.116	100.29	98.026	98.419	101.14	100.68	99.294	101.18	100.96	100.04	98.95	98.981	100.17	99.164	96.781	99.412	102.48	96.661	96.679	98.519	99.457	97.072	101.3	100.86	101.51	100.12	98.157	100.57
106.04	108.3	104.18	103.31	104.31	104.51	106.37	109.42	104.1	108.38	108.56	104.23	106.2	105.2	106.83	104.22	105.27	102.28	104.41	106.67	107.46	103.22	106.32	108.8	107.83	106.23	109.16	105.37	108.67	104.1	108.12	105.53	103.57	106.71	104.96	107.31	106.26	107.08	108.26	106.46	108.45	106.42	106.59	111.26	106.92	104.51	108.9	107.91	103.47	104.6
110.61	113.8	112.16	109.17	114.52	114.56	109.42	114.6	109.51	107.49	111.81	113.41	113.52	113.96	111.29	112.65	111.59	110.85	113.94	112.04	111.51	112.13	109.81	112.26	110.6	116.04	110.79	112.23	113.04	110.08	113.97	110.94	110.03	106.96	110.65	113.62	112.14	112.04	112.19	108.35	112.98	112.91	110.49	113.55	113.02	114.41	112.92	110	111.39	112.92
109.99	111.19	111.54	109.9	111.03	109.57	111.91	113.2	112.69	110.82	112.32	113.1	111.07	108.82	106.78	110.33	112.44	109.22	111.69	109.9	109.46	110.84	113.14	109.68	107.62	112.53	114.39	112.2	110.45	107.06	110.64	111.33	112.29	108.47	115.65	111.57	111.2	113.3	111.3	112.04	112.2	110.7	112.59	109.67	110.54	117	113.65	110.6	111.58	111.7
115.7	114.32	109.6	112.24	111.71	111.58	113.65	111.59	110.86	109.09	114.09	112.45	109.37	113.73	114.13	110.66	111.64	111.03	111.06	109.64	112.61	110.1	110.19	106.82	114.17	113.1	111.8	108.61	109.79	110.27	110.91	112.32	114.84	112.49	111.78	112.35	111.08	112.23	110.98	112.39	112.45	111.35	111.28	112.61	111.91	112.73	111.3	113.7	113.57	109.43
106.05	104.04	110.82	104.43	106.25	109.08	105.6	102.98	106.6	105.97	105.04	104.89	105.01	107.15	106	105.29	104.62	105.03	107.4	107.61	104.8	106.59	107.32	108.23	105.02	107.41	106.7	109.51	104.21	102.99	106.16	107.82	106.39	105.67	107.28	105.14	104.5	106.5	106.08	107.39	103.03	107.61	105.28	105.94	102.96	108.48	106.82	105.53	108.28	105.87
105.07	104.01	104.28	102.85	107.24	106.81	104.4	105.68	105.43	106.09	104.56	106.21	105.29	107.3	104.8	105.71	105.85	103.85	104.68	105.39	108.1	103.37	104.18	105.96	104.68	105.68	105.72	105.65	105.83	105.4	105.45	102.7	106.27	102.56	105.48	105.53	103.69	105.31	108.2	104.59	107.63	103.69	102.46	104.5	102.47	103.26	105.56	105.41	108.65	105.42
103.66	101.52	100.09	102.03	99.338	99.259	102.92	99.858	99.553	102.21	99.066	97.705	99.409	101.69	99.354	97.811	99.043	100.07	102.71	100.54	98.037	101.24	99.143	96.102	101.37	100.35	100.64	96.717	100.13	98.689	102.19	100.15	99.395	96.904	102.54	99.311	101.68	100.38	96.529	99.118	98.927	100.5	98.965	98.785	98.841	100.1	99.309	98.683	101.85	99.423
111.67	112.48	111.59	111.04	112.8	111.13	114.58	112	111.74	112.84	110.95	111.1	114.02	113	113.93	108.82	110.74	111.04	111.96	111.49	110.33	110.9	110.59	110.17	111.54	107.38	112.57	108.89	111.89	115.65	110.99	111	112.35	111.84	110.55	112.06	111.64	113.97	112.47	109.58	110.8	111.21	112.09	112.99	110.86	109.96	112.45	109.41	112.84	111.22
103.54	104.75	104.53	104.31	104.04	106.01	104.68	103	104.14	103.52	105.22	106.27	103.02	102.36	104.02	107.5	103.41	106.93	103.08	102.94	101.09	105.71	103.71	103.35	105.51	103	105.88	104.36	106.01	103.91	104.42	105.7	105.73	102.11	103.6	105.19	106.3	100.8	102.58	107.85	104.19	101.55	101.06	107.17	104.03	107.01	101.69	100.91	104.03	102.72
106.74	110.82	105.42	106.55	104.25	107.09	106.17	106.43	111.44	104.27	104.25	105.27	107.66	102.48	106.45	106.11	109.91	106.82	104.9	105.76	106.69	108.01	105.58	105.25	105.73	108.01	106.68	106	106.87	110.55	107.36	106.55	104.91	106.41	105.08	105.77	107.91	107.42	104.93	110.51	105.58	107.87	106.45	107.89	110.11	106.97	105.3	105.53	106.34	105.14
119.33	117.51	114.89	117.07	117.39	117.79	113.81	118.26	117.38	117.6	118.41	120.75	119.1	118.77	119.21	115.26	114.5	117.75	115.24	115.01	117.49	118.88	117.36	118.42	119.1	118.08	115.16	115.23	117.48	121.28	116.64	117.04	117.67	116.77	119.12	117.3	115.1	119.5	119.5	117.75	118.2	117.73	118.31	118.2	117.53	114.77	119.02	117.48	114.58	116.73
104.56	106.65	104.05	102.01	105.58	105.8	105.63	105.44	107.33	106.4	105.81	106.64	105.4	104.82	103.83	105.13	105.42	108.33	106.71	106.78	105.77	106.09	110.33	103.97	104.05	105.1	102.86	105.59	103.84	106.94	106.59	104.04	108.08	107.43	108.12	103.96	107.17	106.03	105.71	104.77	104.06	102.27	107.24	105.77	103.47	106.03	104.57	104.88	109.22	104.61
109.22	112.04	111.96	110.93	110.61	112.45	111.21	114.45	113.51	112.06	111.77	113.12	111.93	114.38	109.82	110.3	109.08	111.24	109.94	112.09	109.51	110.63	110.62	111.43	111	113.3	115.17	110.53	112.06	110.98	110.16	113.51	109.44	109.83	111.48	110.66	112.49	109.13	109.28	112.48	111.95	106.03	114.22	110.27	112.83	111.61	110.55	110.57	111.41	110.42
97.643	98.783	96.524	98.399	101.38	99.652	99.704	99.911	102.04	97.324	100.51	99.129	102.63	99.613	96.663	95.529	99.897	101.46	102.33	96.693	98.442	98.368	100.03	98.321	100.75	97.76	99.934	99.255	99.216	98.673	99.637	101.7	99.169	101.77	98.85	100.8	101.18	101.64	100.22	100.12	102.85	100.43	102.55	101	98.467	99.125	101.46	98.501	98.161	101.7
104.49	108.32	108.37	104.54	108.11	106.21	108.18	106.91	107.24	106.29	108.26	105.16	105.93	105.4	110.41	104.72	105.57	106.94	107.13	107.84	107.78	107.79	108.83	107.76	106.46	108.54	108.33	105.55	108.68	106.02	107.39	108.84	108.6	107.63	106.31	107.94	107.28	104.82	104.8	105.49	107.15	105.91	105.07	107.45	108	104.11	106.2	106.53	107.84	106.87
100.55	102.36	97.286	99.922	97.736	103.07	102.21	103.61	100.64	99.432	100.97	101.98	97.027	101.42	97.851	99.357	99.828	98.032	97.205	101.54	99.381	101.54	99.03	98.876	96.405	98.845	100.38	101.67	99.839	98.187	101.13	98.309	103.39	100.23	101.39	100.33	99.407	102.68	98.533	102.53	99.185	105.26	100.55	100.47	100.79	100.34	99.755	97.935	100.62	98.679
104.51	106.9	108.64	105.86	106.53	105.08	106.36	110.1	108.21	106.65	106.06	104.9	102.42	104.15	101.12	100.8	107.67	105.51	105.85	107.5	105.96	106.32	105.5	105.83	104.53	105.6	106.38	106.23	108.83	102.21	104.72	108.25	105.41	104.13	106.59	105.99	108.07	105.2	108.34	106.37	106.69	109.29	108.09	104.34	106.02	104.5	104.61	106.86	107.92	102.92
109.74	113.99	110.62	111.36	113.15	113.14	111.39	110.38	110.58	108.27	109.11	109.45	115.31	109.07	111.23	112.13	110.33	110.54	109.06	108.66	112.45	109.89	112.38	113.92	113.4	109.93	110.74	110.14	110.46	110.74	111.17	111.86	114.17	111.46	112.21	108.33	111.58	112.89	109.98	111.35	112.44	105.34	111.25	112.76	110.93	113.5	111.23	110.96	109.58	111.08
106.06	106.51	106.73	106.55	105.3	110.06	104.58	104.43	105.26	105.05	104.04	108.4	105.21	107.06	107.56	105.69	106.79	107.05	104.9	107.33	109.26	106.95	107.26	105.25	105.68	106.03	103.75	102.73	103.97	108.91	107.4	104.7	106.61	106.56	104.14	105.58	107.44	103.91	105.75	106.27	105.22	106.24	105.61	105.27	108.25	106.22	106.53	107.56	106.1	106.6
115.24	116.8	114.96	116.91	111.95	117.52	116.32	114.38	114.02	116.44	117.24	115.39	117.09	117.25	113.5	114.17	115.45	118.32	116.56	117.31	117.81	112.86	117.93	116.75	118.95	112.94	116.86	119.22	117.66	116.92	115.79	117.21	116.17	116.23	113.99	117.39	117.83	116.92	116.21	116.86	113.63	118.15	119.47	115.76	115.12	115.36	114.55	118.27	114.58	120.85
99.351	101.26	98.334	104.88	99.077	101.21	102.4	99.944	102.1	102	99.92	103.28	102.59	101.48	101.44	102.2	99.848	100.69	102.23	96.412	101.48	101.68	103.4	103.49	101.01	103.44	100.11	99.194	101.72	96.427	100.1	100.51	101.23	102.78	99.473	101.17	100.29	103.35	101.27	102.05	101.64	102.58	101.09	102.24	100.83	99.734	101.71	103.24	103.27	99.265
99.28	94.925	99.156	100.99	102.35	102.99	100.29	101.15	100.68	101.07	101.34	98.564	98.502	97.788	101.82	105.03	98.687	98.267	102.08	100.35	100.17	99.643	99.081	100.79	98.396	98.558	95.755	98.736	99.174	99.014	100.24	103.23	100.32	99.724	99.388	100.63	101.73	100.54	98.32	96.201	102.02	99.475	97.078	101.63	100.89	100.28	103.57	103.16	99.594	100.68
108.08	105.87	99.406	103.98	106.51	104.91	105.22	106.15	104.74	105.06	106.69	105.7	103.14	106.43	104.77	99.509	104.73	102.05	106.25	105.9	103	102.88	102.67	103.92	105	105.2	105.6	107.52	107.75	103.26	105.13	103.21	105.21	102.99	105.6	106.52	102.1	104.32	102.72	103.84	105.14	103.17	104.76	105.37	103.32	103.63	104.96	104.4	102.1	106.91
100.64	103.77	99.775	103.46	100.56	100.09	99.436	100.35	98.997	100.25	98.703	98.164	100.65	101.59	96.637	98.396	99.958	100.83	100.8	100.74	99.808	98.672	97.751	99.975	100.23	100.69	100.61	98.289	98.559	98.087	100.26	101.8	103.36	97.946	97.396	100.7	100.89	99.85	102.07	100.22	100.46	101.49	100.88	100.45	100.6	100.96	98.249	99.411	99.468	101.26
111.39	110.77	111.91	113.6	110.74	112.45	114.35	113.92	115.57	112.34	114.81	111.19	112.96	110.78	109.95	115.14	113.05	110.15	111.32	112.13	116.53	110.18	113.71	111.8	111.54	113.38	111.69	110.86	115.83	109.86	113.5	113.1	112.94	114.53	109.64	110.86	109.67	112.21	114.08	113.09	113.37	114.04	111.93	111.35	110.02	113.65	113.33	114.19	113.28	112.85
112.95	109.83	111.17	108.22	110.81	111.74	108.37	114.9	112.42	111.57	109.67	111.62	111.42	111.6	108.98	111.93	108.87	110.7	110.36	110.26	105.64	110.49	108.17	109.73	109.58	110.21	107.57	111.08	109.76	110.33	113.35	109.35	110.95	109.99	108.9	108.47	106.29	111.83	109.43	112.03	110.15	109.34	113.37	111.54	111.32	111.17	112.71	111.64	110.81	107.5
117.87	116.5	119.58	115.67	118.62	118.85	117.99	117.2	116.62	121.33	116.58	114.63	118.13	116.91	118.5	116.53	119.16	118.13	119.28	114.17	118.44	116.07	121.5	115.84	117.54	118.67	120.21	119.35	116.4	114.51	119.16	115.54	116.74	116.99	117.28	117.83	116.76	118.08	116.51	116.33	116.04	120.14	120.42	120.49	116.97	118.03	119.4	118.08	117.22	117.7
105.24	107.01	108.43	106.35	107.07	105.65	104.87	107.14	108.03	106.36	107.87	105.79	107.22	106.32	107.68	106.42	109.06	102.23	105.47	106.8	109.27	107.27	109.21	104.15	105.97	105.31	105.81	106.49	107.44	109.7	109.14	107.66	102.43	108.72	105.09	106.56	105.65	107.35	106.85	104.28	105.77	104.7	103.83	105.08	103.9	105.67	107.09	106.76	105.77	106.89
101.22	100.9	101.58	99.88	101.23	99.333	101.42	102.98	99.754	100.09	101.76	101.24	101.41	100.4	98.476	102.14	100.98	97.638	101.38	101.99	102.44	97.864	102.4	103.21	102.04	101.54	98.202	101.66	99.637	100.84	104.25	101.63	97.374	100.73	101.44	103.78	99.455	99.376	98.643	100.68	100.48	99.155	98.915	99.052	101.04	101.17	100.36	100.08	100.86	100.89
116.42	117.85	117.18	113.63	117.9	116.97	112.46	115.65	120.37	114.46	113.73	115.58	112.69	115.44	115.47	117.18	118.13	118	118.71	113.85	115.31	113.75	116.58	120.89	113.23	114.76	118.95	115.07	116.15	118.92	115.85	113.01	114.92	116.22	114.87	118.53	116.48	117.94	114.92	117.06	117.18	118.07	119.3	115.89	116.86	119.58	115.51	115.64	117.47	115.45
98.226	99.839	97.226	100.23	99.472	103.04	100.59	100.84	101.09	99.16	98.439	100.24	100.94	99.928	101.46	98.867	98.422	101.93	103.01	99.708	100.83	101.26	97.669	100.59	99.495	98.126	101.25	99.969	99.9	99.4	100.56	98.75	99.192	98.645	100.4	98.057	98.196	98.38	101.02	97.266	98.656	101.03	95.96	97.454	100.37	99.663	99.903	100.94	99.633	98.894
109.56	110.49	109.86	112.38	113.35	110.6	111.96	113.27	111.41	110.18	109.61	111.81	112.13	111.75	111.96	111.72	113.15	111.31	110.77	111.31	114.16	111.64	109.93	111.8	111.52	111.59	109.63	109.65	110.46	110.8	111.86	110.97	109.67	111.83	108.12	112.57	111.77	111.27	109.28	112.01	114.51	112.98	112.99	111.68	110.8	110.66	108.64	111.5	112.24	113.2
103.98	106.06	102.95	104.86	108.1	103.42	105.5	107.91	106.87	105.69	104.44	106.21	108.4	107.41	109.68	104.82	107.05	106.89	108.47	108.7	105.55	106.49	105.81	104.52	103.98	107.15	105.32	108.57	106.4	107.56	104.65	105.59	106.37	104.36	105.66	108.37	102.95	104.23	107.93	105.43	107.84	107.32	105.53	108.02	105.59	107.34	106.95	103.62	107.27	107.33
107.63	106.78	102.03	107.56	102.34	104.78	104.83	106.08	105.17	106.47	107.6	106.57	106.69	104.72	102.72	106.45	105.54	105.16	108.37	108.71	106.81	102.35	105.29	107.94	107.92	106.24	105.05	105.93	102.16	104.82	101.14	106.97	106.03	105.63	104.69	107.03	107.61	101.3	104.65	105.58	102.18	105.38	106.31	104.03	106.89	104.69	102.87	105.85	104.31	105.27
106.81	103.81	106.08	106.48	105.83	106.71	107.89	103.21	108.58	107.19	108.04	103.98	110.42	110.95	104.79	104.18	105.54	107.05	106.66	106.34	106.22	106.47	107.64	109.53	103.91	108	107.53	105.97	105.47	105.72	104.87	108.65	110.9	108.16	105.95	108.6	107.52	106.34	108.1	107.12	109.34	110.47	109.43	106.34	105.3	106.55	104.6	106.82	106.46	108.58
107.13	111	109.95	108.98	108.83	111.5	109.11	109.29	109.79	111.96	108.25	107.98	110.3	112.8	111.17	108.78	108.17	111.2	108.11	109.73	110.72	111.34	111.88	109.91	106.07	110.16	112.56	108.26	109.9	107.98	109.92	109.52	108.27	110.54	106.93	110.47	113.96	108.08	109.69	109.83	111.21	108.47	108.83	111.38	106.66	108.01	113.42	110.34	109.81	113.02
107.13	111.56	108.27	110.73	108.94	104.78	108.82	109.31	110.2	110.89	110.9	112.95	108.81	109.05	111.1	110.86	112.32	110.65	107.95	107.88	109.27	109.48	109.55	113.04	110.24	109.83	112.94	107.34	109.81	111.67	111.27	107.03	109.82	108.8	109.98	115.86	110.41	110.74	111.85	112.17	111.51	106.94	111.66	113.49	110.68	109.62	107.01	108.81	109.29	113.07
113.86	110.72	111.21	114.94	112.05	109.9	114.97	109.12	113.25	111.98	111.37	111.92	114.17	112.12	111.55	110.62	111.05	108.57	109.02	109.73	111.74	109.02	112.4	109.83	113.34	107.67	107.08	114.01	110.87	108.24	112.72	112.98	107.49	113.39	110.6	113.57	107.14	110.73	113.1	112.44	110.23	111.7	109.84	109.46	110.38	112.24	110.39	115.04	112.16	108.23
111.28	112.64	112.99	111.6	111.78	113.18	109.15	111.28	112.88	111.39	107.68	113.2	108.09	113.95	109.67	110.17	110.03	112.46	113.99	113.82	113.14	110.18	108.59	113.77	113.55	111.06	112.62	111.74	113.94	113.7	110.36	111.86	115.3	109.02	109.47	112.78	113.21	113	111.36	108.78	114.45	113.87	113.82	111.4	112.59	111.99	113.09	113.31	110.5	110.33
120.74	116.64	117.68	118.24	116.95	117.2	116.42	116.02	115.44	121.1	116.92	117.45	117.08	114.84	114.98	115.66	115.4	120.93	115.22	115.25	115.56	120.44	115.28	116.98	115.7	115.95	119.05	116.36	113.96	115.21	117.97	118.47	117.11	116.63	118.58	118.93	117.21	118.42	120.21	119.35	117.43	117.5	119	118.37	118.89	115.84	120.43	113.25	118.15	120.22
109.21	111.97	112.13	112.38	111.07	109.84	112.57	112.75	113.09	111.57	111.02	113.96	110.29	109.98	114.19	115.75	110.73	109.64	111.78	110.2	113.27	111.56	111.95	108.32	109.56	110.99	111.89	110.69	111.51	106.01	107.24	112.74	111.09	111.68	113.86	112.22	110.5	110.76	108.75	113.94	108.63	113.34	112.62	108.28	113.21	108.59	108.68	114.11	112.16	111.07
99.387	103.14	99.386	104.04	104.32	101.1	104.45	104.14	100.88	100.97	102.83	102.37	100.49	100.99	103.34	101.32	96.525	98.537	100.12	98.249	101.73	99.792	99.44	102.64	100.55	104.48	100.62	103.26	101.38	100.7	99.851	100.21	101.35	98.594	98.896	100.06	97.814	98.284	99.733	101.11	100.66	99.679	99.792	100.58	100.91	100.21	99.268	99.312	103.98	103.57
109.96	108.69	110.86	109.56	107.05	113.91	109.85	111.56	108.77	114.62	113.64	113.23	109.47	115.15	110.96	114.49	111.99	110.85	109.95	107.86	110.71	112.81	110.9	110.95	110.99	110.83	110.71	109.07	113.99	109.43	110.9	110.42	109.49	110.47	116.45	112.04	112.63	112.66	112.78	109.32	110.1	110.17	113.25	111.6	113.05	112.39	110.05	110.47	107.9	108.97
113.06	111.91	112.8	112.94	113.53	110.94	110.5	109.77	114.34	112.06	111.97	109.84	110.66	111.25	112.64	113.14	111.83	108.64	110.22	114.16	112.86	112.66	114.99	114.26	112.56	108.89	112.87	109.98	116.39	112.29	113.13	109.82	113.25	111.6	110.69	113.03	108.05	113.15	112.36	110.36	107.99	111.36	111.88	113.92	108.73	113.16	109.86	115.22	112.96	113.44
97.825	97.432	100.92	100.53	96.886	99.699	99.42	99.542	101.68	99.508	101.04	101.19	99.279	98.586	99.854	100.18	102.57	100.78	100.39	99.372	102.05	97.808	101.59	100.88	99.276	99.56	100.62	97.354	100.5	100.15	101.93	100.48	100.87	100.05	96.578	99.903	97.15	98.339	100.08	99.006	96.622	99.948	96.676	101.94	101.41	99.033	97.506	97.374	100.09	99.311
104.8	107.53	105.73	103.9	101.52	106.41	105.54	108.62	104.45	107.28	108.28	106.93	105.08	101.24	104.47	105.12	105.81	107.62	104.85	104.88	107.76	105.37	105.65	103.97	104.98	103.77	104.7	105.06	103.43	105.81	102	104.36	108.34	104.54	105.72	100.69	106.28	107.38	108.02	105.14	107.15	99.44	103.39	106.78	102.78	105.63	105.68	104.37	104.1	105.4
110.89	109.68	110.85	110.29	112.53	112.15	111.89	112.87	115.02	111.19	111.16	111.58	112.43	115.82	112.61	111.9	110.39	110.82	109.69	111.63	113.69	110.97	111.83	111.72	111.97	109.27	111.7	111.92	110.58	112.5	111.93	112.16	108.68	109.5	110.85	110.77	112.64	107.93	109.86	111.72	107.39	109.14	110.5	108.28	110.98	110.92	112.03	110.27	111.2	109.45
104.94	102.49	107.54	106.43	105	109.74	105.87	106.49	108.78	106.22	105.46	106.23	106.06	108.6	105.76	105.72	105.53	108.23	106.18	108.27	104.67	107.88	104.46	107.91	106.63	107.39	106.95	104.92	102.45	108.53	106.52	104.25	108.03	108.15	102.95	108.34	106.3	104.93	106.94	107.08	108.05	106.4	108.03	108.3	108.79	105.26	106.14	106.71	106.72	106.89
107.91	111.18	109.61	110.53	111	111.03	109.58	110.7	113.19	108.67	110.22	110.88	108.32	114.24	109.25	112.26	112.67	113.22	111.88	114.1	112.18	107.54	112.41	112.73	109.46	114.68	112.05	112.45	110.49	110.45	110.9	110.28	114.74	113.82	113.7	110.12	111.96	115.73	110.61	112.68	113.81	108.33	110.64	111.29	110.76	110.94	111.72	109.65	113.48	112.36
108.94	111.6	110.33	109.31	108.4	107.94	109.03	110.53	110.48	111.48	108.45	111.14	108.18	110.22	110.63	107.39	108.34	108.32	112.99	109.02	109.51	111.57	105.24	109.63	107.81	111.26	111.27	110.69	107.53	108.5	108.82	110.34	112.14	113.35	112.46	107.47	110.97	110.46	110.35	111.69	108.51	108.32	110.08	112.52	108.37	109.54	108.8	110.62	109.64	110.7
104.13	108.45	109.42	109.93	109.08	111.83	107.48	109.07	105.06	105.93	109.81	107.04	108.2	105.94	105.69	105.41	105.26	105.47	105.35	106.13	108.38	105.5	107.51	105.39	104.81	109.97	106.87	104.28	106.66	108.98	107.32	105.66	106.88	106.57	110.73	109.86	107.21	109.45	109.8	106.74	105.37	108.64	108.28	104.59	106.92	107.64	105.55	104.89	106.36	106.61
108.88	106.7	106.35	105.32	107.77	104.28	105.29	106.21	103.62	105.01	104.01	105.92	106.7	104.9	107.03	107.51	105.33	103.7	104.54	104.34	105.13	105.29	107.49	105.65	105.54	105.94	107.02	106.3	101.34	105.24	103.17	105.11	106.44	102.08	107	108.3	105.93	106.58	108.11	107.73	104.18	103.16	104.47	107.19	106.67	107.96	103.25	103.21	104.36	107.39
100.17	101.37	101.37	100.53	100.46	102	100.66	103.92	102.15	104.63	98.829	102.04	99.762	101.96	101.22	99.726	101.27	98.345	100.64	100.83	100.6	99.003	99.146	99.129	97.5	97.241	100.96	99.103	101.98	101.47	96.976	100.76	101.07	99.232	97.011	97.198	97.494	104.68	100.18	98.254	97.59	102.23	102.89	103.48	100.41	104.32	100.8	100.04	99.283	100.82
113.1	111.82	113.3	109.52	112.52	110.96	112.31	111.98	112.88	109.72	108.72	109.2	109.1	109.8	111.52	109.4	114.37	111.56	111.52	109.71	111.25	110.46	111.91	110.46	112.27	112.74	113.86	110.66	110.25	114.94	111.78	109.56	111.8	111.75	113.8	112.77	107.98	116.19	111.26	108.83	110.74	112.98	112	113.51	108.69	111.88	112.08	111.35	113.64	111.24
111.39	109.23	108.23	116.38	114.49	114.21	113.31	110.34	111.57	116.89	112.39	110.71	109.71	108.12	110.87	111.58	113.24	111.31	111.55	113.88	114.97	113.13	112.1	111.21	111.14	111.65	115.77	113.49	111.76	112.31	113.43	114.01	115.08	110.65	113.91	109.39	114.58	116.7	113.43	108.5	113.27	112.48	109.78	110.45	113.16	109.54	110.73	112.68	112.17	113.61
108.35	107.07	109.6	109.42	103.59	105.86	105.82	104.27	108.27	105.91	107.26	109.59	105.74	105.59	108.14	101.81	107.46	104.2	107.14	104.25	107.56	109.91	106.17	107.36	106.74	107.72	108.74	109.05	101.99	106.73	105.76	104.5	107.51	107.81	106.93	108.09	107.96	106.04	106.59	104.84	107.8	105.43	107.03	104.12	101.91	105.86	107.08	104.83	108.48	108.28
99.903	102.01	101.83	102.08	97.916	100.3	99.783	99.129	102.51	101.83	100.65	95.514	99.448	102.52	99.437	99.698	100.34	102.32	98.3	98.265	98.873	98.291	99.063	98.876	98.087	102.31	100.59	99.189	100.62	100.04	97.872	102.65	100.06	99.317	101.9	97.502	98.171	101.49	99	98.597	101.47	99.884	102.34	99.977	99.283	98.979	101.55	99.133	99.46	100.76
105.55	105.31	108.22	107.19	105.79	103.89	103.47	108.01	105.36	106.44	107.08	106.98	108.37	106.9	101.17	106.61	106.75	106.06	105.25	106.38	107.13	104.19	107.82	103.47	108.47	106.46	105.77	107.46	107.15	107.79	106.08	106.29	102.79	105.95	106.87	105.36	105.22	105.8	105.69	108.03	106.14	105.01	106.04	109.65	107.42	103.7	104.85	106.77	105.51	108.64
110.88	114.09	111.02	111.88	111.79	111.31	110.67	111.52	111.34	112.79	114.48	113.82	114.77	110.89	112.14	110.01	113.52	109.8	109.18	112.66	112.57	115.56	109.2	110.54	114.17	109.35	110.84	109.85	114.4	112.26	110.2	112.07	111.54	111.79	109.95	112.22	111	108.71	112.39	109.69	112.08	112.33	113.14	111.8	111.13	112.26	112.9	114.03	112.96	113.54
105.97	108.73	107.54	105.65	106.57	106.46	105.03	105.82	104.57	104.77	102.81	106.84	110.54	105.77	107.23	107.67	105.59	107.26	108.86	104.98	104.6	105.46	103.78	106.23	106.57	107.61	105.34	107.34	107.89	106.61	103.61	105.86	106.56	105.26	105.96	103.82	106.63	100.36	106.57	107.59	106.08	105.32	107.71	104.96	102.57	106.87	104.27	105.35	105.67	107.45
112.27	112.97	112.31	111.43	107	109.15	110.5	114.18	109.39	113.15	112.16	110.67	111.02	107.22	110.82	111.06	110.3	110.28	108.78	111.59	112.17	110.26	112.9	112.74	113.22	110.07	109.96	110.69	112.69	110.74	107.95	106.89	114.33	112.79	108.78	112.08	107.6	111.66	113.65	113.65	113.55	112.03	110.18	111.79	111.05	110.71	110.93	112.47	111.44	108.88
106.87	104.37	105.81	106.52	104.73	107.67	102.85	105.74	106.4	105.74	107.6	105.9	105.13	106.07	104.63	104.89	107.38	104.84	105.87	105.45	105.1	106.84	104.75	107.57	108.82	106.99	108.02	105.85	103.25	106.24	106.62	107.66	106.83	104.12	104.9	106.39	108.95	105.19	103.42	105.59	105.37	106.96	106.43	103.5	106.5	103.38	103.55	105.12	104.99	104.84
106.65	107.33	108.55	104.65	108.98	105.39	111.55	108.55	107.42	109.74	104.21	107.4	107	105.95	104.89	107.01	108.29	106.84	107.18	107.74	104.9	106.18	106.4	105.97	105.46	106.62	105.2	106.99	108.38	108.22	104.36	109.09	104.19	106.31	108.67	106.63	107.15	106.55	110.79	103.45	108.37	108.97	106.08	107.09	107.25	106.55	105.61	107.74	110.35	103.03
108.68	105.62	105.62	105.65	105.9	105.31	106.8	107.91	104.63	106.5	107.17	106.01	108.41	103.92	105.23	109.01	108.45	109.51	106.06	107.88	106.81	105.64	106.67	105.56	107.08	104.78	103.94	106.55	111.28	105.1	105.45	106.32	106.5	106.72	104.8	104.93	105.78	102.97	106.33	104.19	109.85	104.09	107.66	105.91	104.88	109.55	107.29	107.27	106.12	104.19
107.76	110.77	110.73	112.45	108.99	112.04	109.88	109.61	110.18	108.31	110.44	108.24	109.04	110.89	106.88	109.32	112.6	112.67	112.47	108.03	110.74	110.6	105.29	109.28	110.08	113.52	111.79	112.29	109.61	110.45	109.2	111.26	111.35	108.01	110.56	110.13	112.91	110.67	108.66	113.1	109.94	109.62	110.79	110.58	107.32	110.49	107.02	110.09	108.89	108.21
110.43	110.82	110.21	109.75	109.42	116.04	115.13	109.51	111.11	112.36	110.28	111.17	110.43	113.65	110.3	112	111.52	112.22	111.29	114.45	109.38	111.61	110.78	108.77	111.23	111.4	112.61	108.17	112.15	112.12	112.85	111.2	106.41	108.67	111.74	111.06	112.63	110.26	109.67	112.16	111.64	110.53	110.83	109.02	111.32	111.74	111.57	107.87	110.56	113.27
99.802	99.717	99.573	98.329	101.46	101.9	99.74	97.981	98.657	102.21	100.51	99.983	101.93	100.05	102.62	103.61	98.696	103.26	97.637	100.61	99.691	98.806	100.29	100.3	100.25	100.97	101.75	96.963	97.799	99.908	102.46	101.01	100.05	98.489	98.383	99.252	100.85	98.316	100.27	100.1	98.861	98.76	101.57	100.1	99.751	98.75	100.91	101.12	104.16	101.65
107.82	111.39	110.29	111.32	110.93	110.5	111.62	111.65	111.77	107.86	111.94	109.86	109.76	110.8	112.12	105.69	108.95	108.82	109.98	112.58	109.11	108.16	112	110.95	111.01	110.03	113.37	112.26	110.64	109.82	110.53	110.38	111.31	113.74	113.32	111.56	109.74	109.87	108.52	112.27	109.43	111.07	107.43	111.68	109.62	108.1	113.86	110.94	110.06	108.67
116.45	112.37	110.28	111.1	112.09	112.37	110.38	110.68	112.08	109.59	111.4	112.84	109.9	114.22	113.11	109.56	108.96	110.61	111.79	112.42	107.27	110.4	109.7	111.5	112.62	110.29	111.84	110.05	112.36	111.48	110.75	113.28	111.58	112.51	116	111.67	109.47	109.67	110.97	107.96	111.07	114.17	111.25	110.37	110.33	111.18	112.49	112.81	113.3	111.95
105.29	110.52	103.95	108.28	105.37	107.55	104.54	106.93	103.44	104.86	106.13	106.06	108.09	105.12	105.53	106.88	108.24	106.3	106.23	103.29	105.73	106.52	105.1	105.55	105.18	104.29	101.31	105.71	104.04	106.44	107.33	105.7	104.98	106.67	106.58	105.02	105.08	105.88	105.97	104.51	106.27	105.81	106.88	106.96	104.24	107.93	105.02	109.13	103.49	105.31
106.72	106.03	105.93	107.43	105.72	105.07	105.71	106.92	107.41	107.21	107.91	106.37	105.96	104.24	104.38	105.44	107.48	106.72	108.89	105.92	105.3	107.42	106.15	105.28	107.22	107.13	106.38	110.32	105.25	105.01	109.08	105.85	105.27	106.08	105.27	104.9	107.5	104.98	105.7	106.5	106.38	103.48	106.02	104.15	105.16	102.71	105.53	108.19	108.05	110.52
101.57	108.61	108.23	108.77	106.54	104.85	106.37	107.27	108.59	107.75	101.61	106.56	106.11	106.42	105.16	106.79	101.45	103.6	106.8	104.91	106.17	107.31	103.65	107.7	105.99	105.95	106.34	104.59	104.48	107.91	105.6	106.64	105.24	107.88	102.93	103.61	110	106.78	104.2	107.35	106.54	105.93	108.34	105.37	103.9	106.34	106.08	107.5	104.7	107.93
105.62	106.68	106.11	103.04	105.19	104	105.97	104.66	105.49	104.09	102.61	105.52	107.78	101.64	102.79	108.83	105.4	108.17	107.27	105.33	108.22	107.06	105.68	104.99	103.31	106.68	110	107.86	104.7	105.46	108.46	103.52	103.45	106.23	107.13	107.17	108.22	106.84	102.64	103.87	107.09	103.5	105.49	105.95	105.37	106.01	104.89	107.34	103.15	105.99
105.65	105.65	103.98	100.73	106.83	107.05	107.47	105.16	105.62	107.78	104.17	106.58	105.19	106.89	106.35	104.13	105.06	104.27	104.64	107.17	104.67	105.27	106.17	106.4	104.36	105.15	105.44	105.76	102.28	106.22	106.28	107.82	107.37	104.04	109.6	104.18	108.37	107.23	106.72	106.52	108.7	106.03	105.26	104.8	104.96	108.89	107.97	105.88	103.23	104.17
107.25	101.81	109.01	104.94	105.08	105.46	104.84	104.89	103.01	104.2	101.6	104.49	105.54	109	103.52	102.61	104.15	104.34	106.25	107.45	103.03	103.4	104.99	104.08	105.86	105.64	102.55	106.33	103.17	104.18	104.52	106.68	103.61	105.76	102.67	105.48	103.03	104.64	105.08	103.71	103.83	104.34	104.14	103.52	106	105.19	107.17	102.6	109.58	102.63
102.07	105.81	105.93	105.5	102.9	101.91	103.56	104.48	102.68	106.35	103.63	103.51	102.92	106.61	104.62	106.8	106.1	108.17	105.75	101.67	105.62	104.77	103.93	105.37	102.85	105.47	107.12	105.12	106.8	103.13	104.07	105.86	107.34	103.69	105.03	103.32	102.69	102.9	103.39	103.33	103.93	105.26	103.88	100.7	102.14	103.17	105.91	105.8	104.27	103.7
105	106.15	104.08	107.36	104.28	104.76	106.77	106.45	106.05	104.33	105.21	104.94	104.82	104.47	104.1	106.53	106.18	105.08	105.9	103.2	108.05	102.01	103.83	108.16	105.6	105.68	103.33	105.81	107.83	106.11	101.88	104.96	105.01	102.49	110.34	104.91	105.3	108.06	105.13	106.87	106.13	106.03	106.35	104.07	104.06	104.89	103.01	106.74	106.74	101.27
106.08	102.87	105.54	107.98	107.85	106.06	107.68	108.42	106.52	107.14	102.75	103.91	104.9	102.14	105.15	108.06	103.35	107.52	101.29	105.74	103.76	106.12	101.43	106.56	105.65	106.01	106.95	104.97	106.4	105.72	102.33	107.08	107.47	102.61	106.42	104.31	106.06	108.55	107.94	104.64	103.79	108.75	105.54	105.73	104.8	108.23	107.12	105.19	108.4	105.03
117.64	114.27	116.31	116	114.89	116.11	117.24	117.71	113.06	116.93	115.04	117.05	117.59	117.67	117.36	116.57	117.75	117.02	113.46	116.43	115.13	114.38	118.45	115.08	114.9	117	113.92	116.33	114.95	115.05	115.89	115.63	115.76	116.41	117.4	115.44	118.8	115.95	117.75	115.59	117.28	117.32	116.08	118.61	116.75	116.38	114.59	114.94	117.8	113.95
108.99	104.08	104.1	103.75	107.63	103.71	105.56	107.77	104.25	105.63	105.4	106.9	105.85	105.51	101.87	105.04	103.93	105.91	106.79	106.52	104.58	107.73	104.29	103.33	104.52	107.71	104.4	105.32	102.84	104.91	105.89	104.53	102.4	103.62	104.26	106.24	103.57	104.95	106	104.52	101.7	105.4	107.26	107.88	104.38	104.23	108.53	105.95	103.42	103.86
105.86	105.59	104.73	104.36	105.52	104.44	103.36	107.09	102.83	106.93	106.21	106.93	106.9	107.5	108.15	102.86	103.63	103.02	107.27	105.96	105.1	107.72	106.78	107.02	108.84	105.82	105.58	104.21	107.49	103.85	105.09	104.04	107.32	104.53	107.76	108.71	105.96	106.89	106.49	104.67	106.85	105.79	104.49	102.87	107.45	104.78	104.35	108.6	104.97	107.92
112.26	114.07	113.14	110.64	115.56	111.99	112.9	113.48	113.97	112.98	112.18	111.2	115.8	113.14	110.41	112.85	110.79	107.93	111.44	111.82	112.52	113.61	114.01	115.94	112.11	112.7	111.35	113.05	111.3	111.83	114.96	113.43	114.05	112.17	114.3	111.84	114.77	112.47	111.8	115.09	110.56	113.18	111.77	114.45	112.46	111.51	113.55	114.93	116.08	113.72
104.38	106.72	105.98	103.33	103.76	104.79	104.82	101.25	100.26	105.86	102.13	104.25	104.13	106.32	108	104.07	105.57	106.54	105.34	104.76	103.97	102.5	103.9	102.08	100.78	106.08	104.45	103.97	103.25	104.42	102.98	104.15	103.19	101.79	104.57	105.21	104.72	105.36	105.12	104.51	102.64	103.5	104.56	104.02	103.83	101	106.63	106.16	101.84	101.79
110.36	111.36	108.72	111.47	110.29	111.79	112.38	111.41	114.9	113.21	111.81	111.92	114.54	113.75	110.04	114.84	112.32	112.39	112.25	110.97	108	111.45	109.29	113.16	107.9	113.06	112.74	112.02	110.84	111.91	112.44	109.18	114.89	111.15	113.19	108.57	109.84	110.43	107.1	113.75	111.44	111.17	110.44	110.53	111.18	112	112.86	111.72	108.92	108.83
112.09	109.61	111.49	113.02	112.62	110.11	110.71	111.1	110.9	112.1	111.97	112.25	110.2	111.09	110.97	107.57	113.21	111.14	112.09	108.61	112.01	110.19	111.39	117.36	109.67	111.85	110.07	113.93	111.12	112.24	111.03	109.71	109.29	110.68	110.71	111.17	110.56	109.9	109.39	112.39	114.1	111.2	112.32	112.59	110.81	112.12	114.8	111.68	110.15	110.98
118.12	117.34	116.69	114.05	115.99	116.3	118.63	120.79	118.05	117.73	118.34	119.09	117.21	116.74	119.06	116.71	116.42	113.64	118.54	118.76	118.75	116.97	118.92	118.93	120	115.06	118.51	116.82	116.66	115.94	118.39	116.08	114.97	121.34	114.19	121.22	114.67	118.42	120.55	115.54	114.9	119.43	116.51	119.92	118.25	118.08	118.08	118.43	116.63	117.32
108.36	111.63	110.03	111.32	111.04	109.73	112.22	111.98	112.33	110.9	112.46	111.88	110.29	109.8	112.24	114.66	112.38	113.34	113.9	113.31	112.01	112.61	109.06	110.19	114.79	112.77	111.85	111.98	114.33	112.18	111.24	113.85	109.18	113.01	109.56	111.12	109.22	111.23	114.19	109.76	113.89	111.15	112.61	110.19	114.46	112.09	112.52	114.53	111.35	111.28
105.77	106.4	106.13	109.39	101.99	104.34	104.47	102.26	107.16	105.75	102.14	102.16	106.4	106.07	106.86	107.69	108.16	102.24	106.17	107.95	106.17	104.78	107.94	107.51	106.91	100.75	106.07	103.14	103.02	106.27	106.52	101.47	105.52	105.69	105.23	107.38	105.07	108.78	106.11	104.75	104.11	109.54	105.06	104.67	107.2	103.92	104.87	101.61	107.75	103.53
118.56	118.25	118.88	116.12	118.55	122.66	120.39	116.52	117.23	115.93	116.58	120.26	116.18	117.92	117.78	119.61	116.4	120.49	119.54	118.87	118.34	118.19	118.85	119.13	117.72	117.43	120.15	117.62	114.35	118.08	119.86	117.33	116.2	118.1	117.95	119.76	119.55	120.07	115.55	116.79	117.26	121.26	119.56	115.42	115.62	118.51	117.1	116.27	119.66	116.76
108.87	109.41	104.65	108.69	104.31	108.4	109.23	103.91	108.66	104.13	106.64	106.01	106.41	106.01	106.48	104.7	108.65	105.39	104.18	108.24	108.54	106.88	106.96	105	109.62	105.49	102.71	104.99	105.41	104.36	107.95	109.01	108.01	104.17	108.12	107.37	104.58	108.16	106.03	106.38	108.29	107.8	107.45	106.78	107.36	105.88	110.53	106.34	108.13	104.71
113.34	113.03	113.53	112.3	116.48	118.57	116.53	117.66	113.62	117.13	115.89	116.33	115.09	114.74	112.52	114.43	115.53	116.12	119.67	116.1	114.96	114.4	120.33	116.57	115.21	114.91	118.46	115.37	116.04	119.5	115.29	114.35	115.04	112.54	116.45	116.16	118.33	117.09	114.8	115.5	119.81	116.32	116.81	117.29	119.07	114.45	117.37	116.27	115.59	117.15
106.29	105.78	107.16	104.79	109.46	108.4	105.6	108.65	108.2	106.16	107.98	106.01	104.06	108.15	106.21	108.7	103.3	107.03	106.05	107.04	106.46	107.98	103.89	105.36	106.24	107.81	104.83	104.56	108.95	106.88	107.79	105.27	103.56	106.8	106.03	104.62	107.15	103.81	107	105.12	106.19	106.95	107.56	104.91	106.52	105.62	108.05	105.56	106.89	106.74
106.71	106.38	103.41	105.01	107.76	105.3	105.83	103.23	106.45	105.29	105.82	107.35	104.55	103.52	104.99	105.15	103.78	111.01	105.53	105.02	106.8	106.08	108.8	102.09	104.95	106.25	106.68	105.24	106.66	107.01	104	103.01	105.36	106.18	103.91	106.38	107.03	105.38	102.09	107.1	106.53	104.22	103.26	104.46	104.62	105.07	105.34	108.01	104.16	104.08
111.63	110.34	109.74	110.71	111.92	110.53	106.89	107.91	111.48	112.45	114.64	109.91	113.48	111.1	110.45	110.34	110.1	111.18	112.52	107.49	109.59	113.53	112.89	111.02	111.99	113.59	113.05	113.21	110.58	112.56	111.18	111.84	109.13	111.88	109.78	111.17	112.78	110.72	111.63	112.56	111.94	113.02	111.68	108.97	111.41	110.77	110.69	109.56	109.33	112.42
106.65	107.7	104.56	104.69	106.12	105.96	105.64	103.58	108.88	106.27	108.44	104.45	107.5	104.82	105	109.47	104.89	102.93	108.62	104.05	106.55	106	104.35	101.18	105.9	106.53	106.24	106.23	102.86	105.28	106.96	106.31	107.37	105.2	107.17	105.68	102.44	102.79	108.26	106.63	105.29	105.57	105.33	101.19	107.27	105.72	104.6	104	105.45	104.21
105.65	104.69	103.12	105.18	104.99	103.5	105.59	105.63	108.16	105.22	102.14	106.84	105.99	105.7	104.3	106.86	105.07	104.63	105.83	105.04	102.78	102.61	106.34	104.21	104.16	104.24	104.01	104.03	105.38	102.13	102.86	102.12	105.58	103.86	103.84	106.65	107.44	101.02	105.4	102.59	108.3	101.29	108.06	104.79	106.17	106.32	102.79	105.77	105.17	103.81
96.85	100.29	101.33	102.93	99.638	101.64	98.393	98.926	99.598	100.2	100.59	96.398	102.23	97.584	98.112	101.12	101.35	98.326	101.51	100.85	98.682	98.61	99.02	98.582	100.87	102.28	102.01	97.735	98.183	100.9	97.207	100.31	96.605	99.815	96.766	100.44	100.2	98.972	98.04	99.615	100.96	101.82	103.79	98.542	101.02	98.964	97.568	98.18	99.534	102.75
102.46	106.32	103.24	104.2	101.14	102.15	105.76	106.34	106.49	105.06	105	103.42	105.61	104.26	104.9	105.32	103.42	102.62	101.62	101.26	103.48	102.5	103.9	104.1	104.85	103.18	103.58	104.06	107.32	102.63	104.29	106.15	102.44	103.99	103.76	106.4	104.92	109.21	102.19	103.21	104.05	102.89	101.81	104.67	104	102.2	103.77	101.92	101.19	105.5
102.75	108.11	105.57	105.06	102.97	106.65	103.42	104.33	107.27	103.54	105.14	106.54	106.16	107.55	104.87	104.47	105.1	105.04	106.01	104.76	105.95	105.87	105.74	104.96	108.27	108.26	105.41	104.57	103.63	106.31	108.32	107.73	105.05	105.09	105.4	105.65	104.61	105.38	102.24	106.78	104.28	106.82	107.66	103.39	104.18	107.45	106.1	105.84	101.99	106.08
106.3	103	105.58	106.79	103.26	107.16	109.85	105.68	105.6	106.65	109.79	105.58	108.15	107.22	103.78	109.19	106.56	106.57	107.61	106.07	106.53	105.54	108.07	107.57	106.3	104.11	108.58	106.56	109.57	110.48	106.22	106.27	106.96	106.78	105.75	104.8	109.32	104.9	104.1	108.83	106.1	106.23	105.77	106.8	103.41	106.73	106.3	105.7	103.98	106.19
100.68	98.632	98.861	99.149	101.36	100.92	99.917	102.16	100.06	99.231	102.02	99.106	100.72	98.117	98.103	99.879	99.712	97.626	102.55	98.308	98.39	100.29	99.517	101.09	99.604	103.48	100.81	99.022	99.196	100.62	99.691	97.948	98.129	101.01	97.935	99.639	100.93	100.29	102.27	100.75	99.941	100.91	98.619	101.22	101.12	98.985	100.84	102.26	100.58	98.389
104.65	105.11	108.02	105.88	106.89	107.68	109.85	103.65	105.43	110.99	111.29	107.53	107.95	105.63	106.59	107.65	107.23	109.18	108.66	108.97	106.68	107.08	107.5	106.36	106.22	104.51	107.02	106.35	107.52	107.38	108.78	103.81	107.27	107.57	104.92	105.96	108.09	106.74	105.75	106.12	107.16	108.1	107.68	106.74	106.33	104.45	108.38	106.6	108.47	107.45
106.23	102.15	102.66	105.74	103.8	106.89	103.1	105.01	108.33	106.42	104.98	107.86	103.86	107.69	105.14	104.89	107.82	102.32	105.56	102.27	107.84	104.24	108.54	104.77	104.14	108.92	106.45	101.67	109.15	107.4	106.72	104.52	108.68	104.62	106.22	104.4	108.23	106.25	107.18	105.95	104.01	105.8	108.51	108.03	102.59	106.86	102.95	104.94	105.44	105.67
111.64	114.82	110.91	114.67	112.31	111.65	112.3	111.54	114.18	108.41	108.34	108.9	111.45	110.96	113.08	113.11	109.62	110.52	110.27	106.61	112.11	111.81	111.9	107.5	114.86	110.58	109.83	114.39	112.15	111.62	108.55	108.63	110.33	113.4	110.41	111.35	111.43	114.26	110	109.53	111.78	112.46	112.15	112.36	110.87	111.75	110.32	111.23	110.25	112.47
110.52	111.78	113.07	110.78	111.13	109.03	110.81	111.59	113.34	110.22	112.25	108.69	114.58	112.5	111.97	109.62	111.07	112.02	111.96	109.45	108.74	111.38	110.05	111.3	112.89	113.35	108.35	111.83	112.15	112.86	109.88	112.21	111.74	110.11	110.99	109.7	110.77	110.33	111.01	112.62	112.74	109.8	112.97	113.01	109.54	109.41	109.84	109.13	109.78	110.94
105.16	104.46	106.72	104.5	105.03	104.39	106.98	105.68	106.79	105.86	105.96	106.57	103.06	106.65	105.5	105.61	107.02	104.18	106.58	103.51	107.5	105.07	107.04	102.81	106.06	101.56	107.13	102.07	103.97	106.12	102.1	108.55	105.25	105.85	105.04	103.68	101.7	105.6	106.59	107.38	103.83	103.43	106.37	103.44	105.14	103.9	106.35	105.49	105.58	106.28
111.72	110.94	112.18	111.43	111.18	110.56	110.3	113.48	110.89	111.24	110.35	112.16	111.88	111.09	108.08	111.48	111.14	111.81	112.77	112.59	114.36	110.61	108.6	110.88	113.39	112.27	112.7	109.28	113.53	112.48	110.73	110.67	114.78	113.66	111.05	114.17	109.57	112.56	112.42	111.29	110.5	112.18	111.64	108.46	111.66	112.35	111.52	112.45	110.57	110.42
109.57	111.16	111.66	114.71	112.17	112.62	111.5	112	106.19	108.07	109.99	109.08	114.08	109.6	111.25	111.78	112.72	112.37	111.57	110.76	110.04	109.58	115.34	112	109.83	112.7	111.75	112.94	111	108.93	111.38	110.18	111.26	113.99	112.26	111.82	110.76	113.39	111.75	112.89	111.91	116.52	112.56	110.63	111.3	114.7	112.62	114.44	110.58	109.28
106.16	105.33	107.75	104.53	108.09	104.14	104.37	106.5	104.41	105.03	106.14	107.57	100.85	105.27	108.92	106.27	106.84	103.82	105.18	105.13	104.5	106.01	103.95	106.5	104.95	104.51	106.73	106.72	107.31	105.77	105.59	102.55	104.11	103.44	103.49	102.63	106.6	103.96	104.37	107.14	106.1	105.85	104.19	107.88	105.7	104.81	106.5	100.34	109.3	107.97
108.29	107.4	109.01	107.99	107.61	107.27	104.99	106.61	106.44	106.89	104.58	105.85	108.19	107.14	109.14	108.25	107.06	104.72	108.23	106.2	109.94	107.63	103.41	106.71	106.37	107.96	107.7	106.41	106.32	108.34	104.09	106.9	108.5	103.29	107.36	107.05	105.23	105.2	107.09	106.67	108.65	110.72	107.39	105.1	104.48	105.16	109.24	109.01	105.81	107.2
105.48	106.63	106.95	107.63	106.05	104.24	111.12	105.9	111.36	107.25	107.64	104.56	107.76	107.12	105.09	106.61	105.24	105.11	102.1	106.18	103.01	103.96	107.02	104.53	107.45	101.4	105.47	104.08	103.93	102.04	107.53	105.73	103.46	107.26	106.66	107.98	104.57	105.15	108.3	106.68	102.62	101.88	106.75	109.39	102.85	103.23	107.34	103.1	102.71	102.31
105.91	102.47	104.13	104.39	103.65	105.44	105.11	104.24	104.4	105.05	105.21	102.1	101.1	103.37	104.49	105.24	105.42	103.08	106.41	105.9	109.01	102.67	104.43	107.12	101.49	105.16	107.77	104.68	99.159	104.03	106.45	106.7	103.05	105.23	105.62	104.69	105.55	102.2	108.81	102.75	103.73	106.68	101.52	105.98	106.77	107.47	105.84	106.22	106	100.5
105.08	106.65	106.67	103.54	105.73	108.19	101.32	105.51	104.75	105.62	104.96	107.64	103.41	106.74	102.13	103.3	105.69	105.11	107.27	105.17	105.95	110.93	103.63	102.91	106.8	102.44	104.98	105.14	103.28	104.32	106.39	102.12	106.78	106.8	107.77	102.89	105.3	100.95	104.78	106.67	103.07	105.96	106.94	103.91	103.93	107.08	106.89	104.7	106.44	104.96
105.87	103.72	106.78	107.67	106.45	104.64	106	107.74	110.92	104.61	106.09	108.46	108.34	107.77	109.67	105.98	110.35	106.27	107.98	107.51	110.03	103.65	105.89	109.75	106.55	107.46	107.61	105.33	104.41	103.63	107.77	107.01	105.35	105.83	105.88	103.87	107.6	107.59	108.31	108.36	105.75	104.52	108.07	106.83	105.8	107.38	107.39	106.89	109.27	106.99
114.62	115.74	115.75	114.17	115.01	114.62	112.65	112.03	114.57	113.13	114.99	112.31	110.61	110.59	113.09	110.61	112.02	112.42	113.47	113.41	111.9	112.1	115.17	112.08	115.28	113.69	113.86	111.12	112.87	116.24	108.95	113.92	112.24	109.81	112.95	110.49	114.77	116.31	113.11	113.76	114.48	115.76	110.67	110.09	112	110.69	116.63	115.45	114.45	116.23
113.73	112.98	109.98	112.02	111.79	113.71	109.14	110.84	113.35	115.18	113.11	110.57	112.64	113.1	112.46	113.6	111.83	113.02	110.09	109.45	111.72	112.12	111.04	106.39	112.33	111.59	108.46	108.98	112.42	114.05	113.33	111.45	112.58	112.48	112.55	111.67	113.71	112.29	112.23	111.64	113.63	116.81	112.61	112.22	108.65	111.21	115.2	110.48	112.67	111.02
114.24	110.15	110.73	109.49	111.23	112.17	109.49	109.55	109.34	110.68	109.44	112.34	110.56	110.11	109.95	109.52	111.65	111.25	110.86	113.83	111.57	111.14	112.07	108.39	112.83	111.16	110.48	112.52	112.17	111.62	111.96	110.73	115.49	111.06	107.3	111.88	112.98	112.25	111.83	110.34	112.33	108.64	109.83	108.29	109.69	110.28	114.83	107.95	110.87	109.08
101.15	99.985	100.8	99.323	99.315	98.795	101.26	99.684	98.247	100.96	101.69	99.383	100.75	100.7	98.882	99.445	100.77	104.16	102.07	103.52	102.22	102.32	97.65	98.839	99.86	100.15	102.3	102.02	102.92	105.15	101.65	102.07	101.47	100.27	99.99	98.586	100.2	99.576	98.769	100.37	99.918	102.38	101.07	98.474	104.24	101.44	103.22	103.27	98.89	96.187
98.252	99.374	101.58	98.822	101.5	99.829	98.283	100.17	99.958	98.229	102.07	101.78	98.362	99.606	98.77	98.834	102.04	103.85	103.27	101.14	97.764	103.21	96.593	101.61	95.566	100.69	101.28	104.1	101.95	98.335	94.877	101.08	99.33	104.17	97.572	97.769	98.759	100.39	100.16	101.17	101.65	100.32	98.41	100.5	99.819	99.147	102.11	99.436	99.189	103.25
105.54	105.66	106	103.44	105.37	106.58	105.6	103.83	106.16	106.41	103.59	105.8	102.75	105.56	106.3	102.01	104.99	106.89	103.7	105.99	106.42	105.19	106.08	107.74	102.83	104.6	103.47	107.87	105.91	103.33	104.04	107.65	105.15	103.3	105.05	105.96	102.36	106.4	106.91	107.61	105.68	103.83	108.39	107.14	107.21	107.96	105.08	104.81	104.76	105.56
103.64	106.93	109.91	107.43	102.58	102.46	106.73	105.02	106.42	103.97	103.71	106.12	103.1	106.69	107.44	105.86	104.66	107.43	106.94	103.03	103.8	104.76	105.55	107.41	107.19	105.58	105.04	105.65	106.12	107.41	106.38	105.1	105.46	111.52	106.65	104.95	107.57	108.67	106.05	106.37	107.05	110.13	104.96	101.84	105.28	104.36	103.81	104.76	106.29	107.82
109.07	104.28	108.83	106.42	106.06	106.58	103.43	104.58	106.27	106.69	108.92	109.37	106.63	107.71	106.62	106.73	102.74	107.23	105.59	108.2	104.92	105.48	102.45	105.05	108.2	108.87	105.32	105.42	108.54	106.41	105.31	108.78	107.64	102.91	106.12	105.79	106.77	103.85	107.53	103.79	107.94	101.92	105.78	107.59	104.44	109.7	107.27	107.92	106.97	102.67
104.72	104.75	104.16	103.44	104.5	104.96	104.28	103.72	103.33	106.57	103.71	107.1	104.91	104.02	106.25	102.33	101.2	106.74	103.73	105.97	106.22	104.24	102.36	103.51	103.32	101.2	106.06	103.13	104.36	106.71	103.8	103.61	100.2	103.8	106.66	101.71	105.09	100.69	102.33	104.56	104.32	105.1	101.76	104.52	104.79	106.3	103.33	102.6	105.01	104.42
100.46	103.25	103.84	103.19	103.97	99.974	102.38	100.2	99.568	101.07	99.912	100.5	98.658	100	97.469	100.38	103.38	99.619	97.765	100.71	102.41	98.956	99.99	97.807	98.813	99.396	96.468	102.42	101.85	101.29	101.85	99.816	102.94	99.528	97.789	99.882	100.26	100.85	100.5	105.15	102.45	102.74	97.254	98.221	98.485	99.778	101.58	103.71	100.46	101.15
110.05	111.71	110.93	110.14	111.56	109.52	115.92	112.38	110.2	114.07	111.46	109.62	111.17	112.18	114.88	110.56	110.67	108.32	110.42	111.47	111.66	113.83	109.82	113.43	109.8	112.67	111.48	113.05	111.63	113.12	115.56	114.39	112.57	110.2	112.29	107.99	113.11	114.84	111.25	112.06	107.04	111.46	113.98	111.15	110.59	109.74	113.68	112.98	111.71	113.14
97.49	98.209	97.028	98.184	99.361	99.588	100.95	101.12	103.02	99.47	94.777	102.36	101.08	98.626	95.079	99.389	102.59	100.49	98.307	102.14	101.23	97.936	101.77	101.57	101.87	98.784	99.457	101.44	96.62	99.074	101.42	102.13	99.236	98.535	100.04	99.118	99.734	99.442	96.416	101.67	101.03	102.87	102.78	100.12	100.68	99.605	101.94	100.18	97.907	96.538
107.76	107.26	106.36	108.88	105.46	105.9	106.71	108.17	103.41	107.83	107.18	106.78	106.69	103.25	105.09	105.87	107.77	104.41	108.86	109.67	103.01	107.05	107.1	106.48	103.71	106.62	104.52	106.16	105.51	106.9	105.97	104.39	106.4	106.89	107.87	107.39	106.88	107	103.63	107.54	104.73	106.49	107.79	106.24	106.19	107.32	106.37	103.56	108.16	104.94
112.92	112.34	110.76	111.59	111.88	113.12	113.44	111.66	112.12	112.28	111.98	111.31	111.9	113.9	112.59	109.76	111.34	109.77	112.32	109.95	111.82	112.33	113.97	111.66	109.35	109.77	109.62	111.91	112.09	111.17	111.55	112.99	109.99	107.4	114.11	113.93	112.64	109.34	110.02	110.08	110.91	113.05	111.32	111.97	110.39	112.09	112.45	111.82	110.45	114.01
112.13	110.82	112.88	112.36	113.04	112.25	112.22	111.84	110.8	111.04	114.58	110.56	111.26	111.35	110.01	111.16	111.24	111.83	111.21	111.14	112.92	111.51	113.1	112	112.07	111.71	113.69	114.21	114.88	111.86	114.19	112.08	110.71	112.2	113.83	112.4	113.95	110.51	111.3	111.46	113.58	112.28	110.04	112.28	109.31	113.43	111.99	114.42	110.5	112.29
105.64	104.16	101.48	102.89	105.83	103.07	102.71	103.4	104.49	103.35	109.04	103.55	103.92	105.45	103.94	105.66	102.79	105.55	104.79	106.2	104.49	104.92	102.43	103.1	102	100.92	104.9	105.65	104.83	102.25	103.91	106.17	101.34	104.43	103.08	101.91	102.21	106.47	106.62	100.64	105.22	104.46	105.44	105.44	107.29	105.64	104.52	103.33	103.05	104.26
109.21	104.28	104.54	105.87	106.08	107.72	106.98	105.42	105.39	106.19	109.35	108.6	106.12	110.25	106.33	109.21	107.14	106.72	104.31	104.77	105.86	108.88	108.23	105.63	106.34	110.21	106.4	106.87	105.75	106.18	106.56	105.69	104.44	104.93	109.07	109.85	106.87	105.47	110.55	105.91	109.85	105.38	106.04	105.99	108.3	108.4	105	107.99	105.95	103.88
111.47	112.73	111.82	111.37	113.8	111.05	114.22	112.14	111.69	110.12	110.64	114.47	112.67	109.03	109.27	111.11	115.24	108.77	114.86	112.72	108.99	111.28	111.01	110.82	112.35	112.75	112.69	112.7	111.62	112.56	109.81	114.86	109	111.9	113.39	114.09	111.33	110.53	112.41	112.88	112.87	109.18	113.62	112.03	112.09	111.26	110.39	113.34	115.37	111.94
104.38	99.397	101.05	100.89	100.97	99.117	99.865	99.459	100.92	98.678	99.857	104.32	98.376	98.541	98.265	100.03	100.01	101.73	99.585	99.059	99.212	100.36	96.51	100.22	102.03	97.605	96.863	103.21	99.779	97.388	100.87	95.751	100.63	100.64	99.429	100.89	100.58	99.073	99.152	101.66	100.87	98.878	99.752	99.008	102.57	100.97	101.33	97.6	100.61	99.764
109.37	109.07	111.15	109.12	108.41	111.28	109.7	108.34	110.36	112.75	111.82	105.55	110.91	113.07	109.37	111.53	110.43	109.29	111.07	109.63	109.45	107.31	111.67	113.61	112.25	108.37	110.11	106.69	111.02	107.52	107.78	109.73	107.28	108.62	111.53	107.98	111.06	109.61	112.16	107.16	111.83	109.17	109.64	108.38	109.77	108.69	111.52	110.15	107.41	110.59
107.63	105.55	105.71	101.68	104.09	107.06	106.18	104.94	105.97	107.24	103	103.72	108.87	108.98	105.26	107.33	106.66	106.04	109.27	105.93	108.12	108.3	103.5	107.1	106.69	104.66	105.26	104.54	105.49	103.83	103.49	109.13	105.41	109.43	106.19	106.27	105.38	103.95	108.57	104.36	106.11	104.91	110.22	105.73	108.39	107.63	105.96	106.53	105.51	109.6
104.16	105.54	106.65	108.41	107.8	104.79	106.64	108.37	105.48	108.98	106.7	106.99	107.19	110.98	105.94	112.02	109.13	105.78	107.81	105.22	107.39	109.12	106.19	107.86	107.32	104.8	107.38	106.39	107.57	104.9	106.52	107.69	104.46	107.9	106.26	106.55	102.75	108.68	102.66	105.08	108.63	109.06	105.4	106.52	107.07	106.93	106.04	105.82	106.53	106.33
103.57	107.33	105.6	104.55	106.44	103.13	102.65	105.44	104.14	105.85	106.66	103.04	105.61	99.971	100.16	104.68	103.67	105.13	101.79	104.3	100.65	103.8	103.72	104.16	104.99	101.96	105.53	104.27	105.68	103.96	104.96	102.51	106.66	105.2	104.45	106.92	101.85	105.39	102.8	105.72	102.51	101.87	101.9	104.04	101.36	105.7	104.32	103.53	101.11	105.67
106.81	104.85	104.3	107.7	104.72	107.01	103.04	103.84	103.34	106.82	103.5	105.23	106.27	104.1	106.01	101.91	104.54	104.58	104.88	107.08	107.71	104.04	102.54	105.79	100.78	108.1	104.68	107.11	105.09	105.54	109.4	106.28	106.55	104.98	103.6	104.41	105.24	105.93	105.17	104.7	105.66	105.51	101.98	103.84	104.68	107.57	102.64	105.2	107.33	106.35
105.37	103.67	105.17	105.83	102.76	107.9	109.05	103.51	107.28	104.15	107.79	105.89	107.96	105.32	103.76	102.17	107.21	105.17	103.73	104.24	106.37	107.68	107.32	106.12	105.53	107.18	105.48	105.09	108.12	105.98	104.97	105.69	103.57	107.22	102.87	108.26	109.67	102.67	104.16	107.25	105.89	105.37	103.37	107.23	105.6	106.77	106.36	107.89	109.63	103.26
101.47	103.05	101.84	99.54	99.437	100.36	101.77	104.45	100.33	97.207	99.434	101.79	100.58	102.93	99.536	98.313	102.67	99.787	101.83	98.449	99.269	100.46	99.421	100.41	103.7	100.28	99.878	98.677	101.12	101.93	98.899	100.75	98.425	101.76	96.713	101.52	102.55	100.98	97.122	101.92	99.779	100.63	102.47	100.47	98.391	99.565	106.13	100.17	100.85	101.26
105.63	102.72	104.17	102.26	103.25	105.13	103.62	103.1	101.75	102.41	99.888	107.35	105.91	103.56	104.99	102.38	102.68	103.31	105.27	108.02	101.4	102.25	105.9	103.23	107.61	105.97	102.23	102.49	105.05	103.06	103.98	103.29	104.58	103.91	105.83	105.92	104.41	104.25	106.26	102.57	103.06	103.87	103.12	103.69	105.35	104.83	105.96	101.27	103.58	103.39
104.9	107.14	107.71	108.66	107.4	105.52	104.41	106.9	107.31	107.42	106.56	103.73	107.12	102.95	102.97	106.52	102.76	108.92	107.32	102.77	105.12	108.2	107.47	102.85	106.42	106.4	102.84	106.85	108.25	106.26	105.68	106.81	104.81	108.45	106.64	106.63	106.6	107.93	105.49	107.43	108.44	102.84	102.96	105.61	107.47	106.4	110.76	106.5	103.89	107.02
106.43	104.37	107.64	103.9	107.52	104.34	105.05	108.11	107.06	106.26	102.68	104.2	104.87	108.17	107.23	104.69	103.17	103.34	103.23	102.4	104.76	104.35	105.98	107.7	108.15	104.81	106.84	105.21	104.5	103.09	104.55	103.51	105.65	103.3	108.04	104.37	105.12	102.77	106.07	105.18	103.98	106.01	105.98	102.43	106.96	106.48	105.94	107.62	105.95	105.21
111.79	112.01	114.74	111.12	110.18	112.71	113.78	109.98	107.59	110.63	111.43	114.86	109.87	114.4	109.41	110.55	111.01	110.63	110.38	110.63	110.52	114.74	109.15	110.55	110.48	111.54	110.48	108.62	111.64	109.73	110.55	113.23	109.55	110.72	112.61	112.3	110.36	113.2	111.73	108.37	110.63	109.69	111.07	111.12	110.93	109.23	110.08	109.28	110.58	112.34
108.05	104.72	106.83	104.83	106.32	106.79	105.24	108.62	107.75	103.47	104.63	102.88	107.82	105.6	104.5	107.87	104.97	102.36	103.61	107.43	107.26	104.38	107.25	108.31	106.01	103.58	104.89	105.53	104.62	105.2	105.19	109.26	104.76	106.81	103.27	105.58	104.57	107.65	104.47	101.87	106.97	106.56	104.7	105.83	102.19	103.9	104.59	105.68	106.27	105.38
110.27	110.18	109.92	109.92	112.67	109.46	109.98	108.52	106.81	107.09	111.99	108.85	108.54	110.48	106.75	111.16	110.36	109.57	110.55	109.43	110.84	110.67	113.1	110.46	112.08	109.07	111.18	108.87	110.18	110.19	112.19	109.07	109.12	111.9	108.34	110.7	108.87	112	112.01	108.95	109.73	109.19	114.13	110.52	111.85	110.62	108.92	112.33	109.99	110
119.44	117	115.97	116.84	120.6	116.65	116.84	117.42	119.78	118.53	116.36	116.09	115.56	117.54	114.81	117.75	117.96	118.51	119.94	118.35	113.2	117.96	118.35	123.37	115.09	115.67	120.32	116.53	119.21	116.53	119.03	118.26	113.94	120.63	115.38	116	116.39	118.28	116.15	116.53	117	115.93	120.51	117.83	115.83	115.33	117.33	115.65	115.6	117.6
108.56	109.23	111.36	111.31	109.04	109.66	111.09	110.49	108.51	111.28	111.16	107.19	111.21	111.4	109.4	111.18	110.28	109.86	110.74	111.12	108.89	109.98	112.49	109.97	107.49	110.43	112.13	109.49	109.4	109.62	109.88	109.34	110.59	110.35	108.78	111.25	108.92	111.58	112.3	110.37	110.69	110.54	110.91	112.99	109.17	112.22	112.24	111.93	111.47	108.62
112.63	112.49	112.84	112.61	112.88	112.13	109.54	115.3	113.28	112.57	112.69	115.97	110.73	112.1	113.11	112.33	111.05	110.06	113.75	111.23	111.72	108.33	111.93	113.23	109.33	111.97	111.85	112.98	113.85	111.32	111.32	114.08	111.77	112.96	113.85	112.61	110.86	111.68	113.77	110.27	113.04	115.36	110.53	110.7	115.44	107.93	108.22	108.99	113.59	110.48
98.693	99.968	97.446	101.93	98.67	100.76	102.2	97.98	101.63	101.72	100.44	104.94	104.04	100.55	100.4	99.388	100.74	101.19	99.83	100.03	101.94	97.015	97.681	99.802	99.997	100.3	99.013	97.361	95.707	98.778	101.54	100.49	100.04	98.75	101.56	101.82	98.607	98.825	99.734	99.103	98.889	100.38	99.454	99.887	101.18	99.003	98.159	101.02	98.593	99.8
108.87	109.81	113.01	109.99	112.82	110.8	110.37	110.02	110.69	113.44	110.85	113.48	112.04	111.48	113.64	113.76	111.31	110.71	107.79	109.67	111.85	106.11	114.44	110.99	110.87	112.6	110.44	109.62	111.84	113.96	112.42	112.14	110.47	111.41	111.9	112.77	112.1	111.31	108.76	110.98	110.69	108.26	111.88	111.36	112.55	107.28	108.59	111.25	113.35	112.02
113.02	110.61	111.37	111.73	113.92	112.82	110.99	112.94	112.23	112.95	111.83	112.55	108.66	109.18	112.2	112.38	113.25	112.74	113.01	112.12	110.4	110.26	109.79	110.37	111.22	112.86	109.99	114.36	110.47	109.33	112.2	111.23	110.43	113.54	112.61	110.38	108.09	112.33	108.55	112.87	112.42	111.83	111.76	112.78	113.62	113.66	111.74	111.41	112.63	112.46
106.15	105.69	105.67	107.13	105.09	106.23	109.25	103.47	104.91	107.02	104.27	108.11	107.38	104.53	104.62	104.55	105.44	106.03	104.69	108.42	107.45	105.79	105.67	108.34	105.69	105.15	103.03	106.1	105.78	108.83	109.03	106.42	105.24	107.19	108.62	105.07	104.14	104.75	105.7	105.31	105.19	105.89	107.57	107.6	107.16	106.33	107.49	107.22	107.67	106.73
102.26	104.57	105.18	104.16	102.8	100.52	102.16	102.41	104.55	103.82	105.27	105	107.05	102.49	103.81	103.76	103.16	102.6	104.53	104.98	106.2	106.38	99.878	105.45	102.3	105.79	103.64	104.62	105.33	107.32	103.14	103.48	104.42	102.57	102.12	100.5	103.83	101.65	104.63	104.68	104.94	103.43	102.96	105.85	103.2	104.7	104.41	103.51	101.09	107.24
119.23	114.29	117.8	115.56	118.42	117.62	117.19	118.66	116.65	117.61	116.3	116.32	117.58	120.28	117.98	119.3	116.09	118.57	117.98	119.74	120.11	116.11	116.76	120.08	115.38	118.57	116.19	117.11	120.86	117.4	119.16	119.39	119.04	119.3	119.79	116.3	117.82	114.17	115.53	116.65	119.64	118.37	115.47	118.75	118.89	115.84	117.59	117.07	114.9	117.25
107.34	106.25	108.63	105.63	104.95	108.5	104.08	103.34	105.96	108.31	105.05	108.15	103.28	106.93	106.22	105.72	105.16	106.21	108.73	105.13	105.53	106.18	104.57	103.63	105.08	109.65	106.78	107.06	106.25	104.68	107.78	106.86	106	105.59	106.27	105.5	107.36	103.32	106.63	108.03	106.88	106.18	105.88	105.29	103.61	104.04	106.32	106.36	109.68	105.37
112.34	113.98	108.07	113.64	111.07	110.83	108.91	110.97	112.54	113.65	112.17	109.25	107.6	109.89	110.87	109.02	108.35	112.1	110.4	111.83	112.78	108.18	113.86	109	112.52	111.09	110.32	113.25	114.75	113.43	109.37	106.72	110.67	111.74	111.55	112.14	113.88	112.86	111.39	112.5	111.9	109.84	111.44	112.29	111.01	109.68	110.65	110.9	109.89	108.67
101.17	101.55	101.9	99.369	97.854	99.117	99.824	99.769	98.394	102.91	96.624	102.33	103.2	102.17	101.68	101.05	99.979	99.742	99.907	101.45	100.17	100.84	99.342	100.28	98.791	100.26	98.398	103.64	98.512	99.795	100.65	100.8	102.29	98.446	100.73	99.925	101.94	101.2	100.07	100.64	100.74	99.799	99.267	97.927	102.53	100.21	100.45	100.22	98.612	99.862
103	106.99	107.55	105.73	107.25	105.68	105.92	105.95	105.15	107.5	103.59	104.93	108.1	106.95	104.76	104.68	105.61	107.4	106.68	105.3	105.52	106.68	106.58	106.4	106.08	105.61	103.24	108.67	108.07	105.82	104.28	107.19	106.44	103.55	104.97	106.6	107.14	104.93	103.9	109.68	107.39	107.14	105.86	107.6	106.19	106.57	105.83	104.89	101.92	107.53
98.714	101.34	102.18	97.996	98.366	98.696	99.954	100.52	99.872	99.706	97.384	99.479	101.09	101.73	93.318	101.72	98.447	102.08	101.5	100.77	94.802	98.654	101.3	98.727	102.41	100.05	99.694	99.248	97.005	97.87	98.151	98.527	101.1	98.544	99.229	101.04	100.97	99.15	103.12	98.163	98.961	105.37	98.368	100.15	102.51	102.56	96.919	101.59	99.757	99.295
103.61	105.84	107.02	105.24	106.61	106.93	105.65	103.85	108.9	105.92	102.77	107.18	108.82	109.35	105.6	104.67	103.57	103.69	103.17	108.1	106.56	108.93	107.98	109.99	106.34	110.22	109.88	106.96	104.9	105.23	103.14	107.29	108.25	104.93	107.39	108.22	108.52	106.7	106.02	105.35	101.59	106.83	105.1	107.06	105.19	109.24	109.45	109.31	106.88	106.53
112.24	111.73	111.73	109.41	112.56	112.55	110.76	114.45	111.64	109.3	110.03	111.41	112.32	113.88	110.47	110.72	112.09	110.82	109.49	111.52	113.7	111.43	114.02	112.48	106.1	112.37	111	112.84	111.57	108.65	110.74	110.23	110.43	113.1	111.37	109.96	112.4	113.94	113.44	106.57	110.77	110.31	111.54	110.44	110.63	110.97	111.85	112.24	110.27	109.39
113.35	112.69	111.07	110.71	108.97	109.67	114.76	110.96	112.22	112.92	113.83	109.86	113.78	111.86	112.47	112.04	113.15	110.93	109.51	114.91	109.4	111.29	113.7	113.45	112.3	111.68	109.93	112.9	111.36	110.36	111.49	112.68	113.33	114.17	112.26	111.55	110.03	114.93	113.53	111.02	112.49	111.87	115.59	110.21	111.17	112.56	116.63	114	110.4	111.95
105.53	107.5	104.38	109.75	106.45	104.67	103.11	107.6	104.24	104.56	103.01	105.44	106.88	106.71	106.68	107.18	104.62	108.33	105.9	107.6	102.82	106.62	107.61	103.31	104.83	106.48	104.57	105.54	105.94	102.82	105.29	103.86	104.16	103.58	105.01	106.59	107.34	106.61	106.76	104.78	103.56	105.91	106.43	106.42	103.59	106.25	104.13	106.13	107.84	109.9
106.19	104.98	107.17	104.62	105.55	109.31	105.57	103.85	106.21	103.78	107.79	106.88	105.97	106.2	108.01	105.28	105.66	103.26	106.42	102.16	104.35	108.11	103.55	107.57	108.04	105.08	106.09	106.29	107.28	105.29	106.17	107.92	107.23	105.59	106.11	104.68	107.82	105.88	105.27	106.6	108.7	106.43	102.48	106.16	106.06	106.44	109.86	104.51	105.38	105.3
111.23	106.75	112.73	113.64	112.48	111.58	111.21	110.75	112.35	109.5	112.2	111.02	111.78	109.58	110.98	107.31	110.7	108.86	111.94	112.25	109.57	108.91	111.92	110.57	111.59	109.6	111.22	107.64	113.44	109.98	113.77	112.06	111.64	111.32	111.6	110.63	109.55	111.04	111.94	110.84	110.09	110.61	109.57	110.75	112.52	112.07	111.37	110.02	113.99	107.65
117	116.01	117.88	116.99	117.62	116.53	117.31	116.41	116.71	119.9	118.15	113.32	116.93	117.97	118.47	118.58	120.03	118.74	120.62	117.56	118.05	116.25	114.49	115.13	117.3	116.01	115.12	116.44	116.22	118.15	114.7	116.87	117.71	116.69	118.87	118.01	118.53	118.23	120.69	116.52	116.04	117.18	120.44	117.36	119.76	118	119.46	118.54	117.28	118.57
109.04	105.92	106.11	107.85	108.41	107.89	104.11	109.68	107.69	107.45	105.41	111.41	107.4	104.93	108.56	105.16	104.77	107.78	103.44	102.51	106.98	107.38	103.59	107.85	106.4	104.15	106.65	103.97	102.88	105.53	107.62	102.74	109.81	105.86	104.54	108.41	103.08	107.63	106.43	110.24	107.91	105.05	109.31	106.31	106.1	107	106.07	102.6	106.51	106.54
110.12	113.28	107.83	110.59	111.18	110	111.14	111.42	108.44	111.79	110.82	114.05	114.93	112.62	113.47	109.73	109.67	112.35	108.8	110.66	109.1	109.87	111.36	108.8	111.41	112.91	111.6	111.39	110.59	111.66	112.2	111.09	112.76	111.66	106.61	111.76	111.41	113.78	111.48	109.19	116.11	113.54	110.45	112.2	108.95	112.5	113.81	112.3	111.27	112.33
108.03	108.81	104.86	106.16	109.3	104.67	106.73	108.38	108.03	105.49	106.58	108.04	108.95	103.09	108.99	107.06	107.92	110.32	107.77	106.54	104.56	105.62	106.58	103.15	106.58	106.22	103.19	105.85	107.03	106.91	104.22	107.6	105.6	106.37	106.34	108.1	111.21	107.66	103.64	105.87	104.12	105.46	104.5	107.32	105.93	106.96	107.6	106.84	102.64	105.37
104.03	102.09	101.63	101.38	102.23	103.75	105.55	106.23	107.79	106.11	104.39	104.17	101.93	106.24	102.37	105.44	102.48	106.99	106	103.45	100.76	104.11	102.32	104.74	105.94	103.68	108.46	103.8	101.96	106.36	106.33	104.27	105.02	106.01	106.09	102.89	106.33	104.43	105.88	104.67	106.18	103.41	105.79	103.16	106.21	103.8	101.71	103.66	106.27	102.65
115.1	113.75	112.89	114.73	116.11	113.34	112.61	112.33	111.96	111.52	114.94	112.31	109.39	114.52	113.37	113.27	111.51	114.06	112.19	114.54	112.81	115.3	115.94	112.32	108.22	112.51	111.73	110	111.29	109.4	115.31	112.81	111.54	111.11	111.97	112.96	112.25	113.58	116.04	114.28	115.17	110.68	108.83	112.34	115.06	115.78	112.94	116.85	112.48	111.28
98.639	103.01	95.229	102.3	99.774	101.74	100.8	99.498	100.35	100.64	97.789	100.1	100.09	98.126	99.108	101.47	98.157	104.26	98.905	101.35	97.743	100.38	100.78	100.91	101.04	98.6	97.964	99.837	101.52	99.985	97.745	98.859	102.16	99.108	100.66	100.75	102.03	103.42	97.354	102.05	99.761	99.094	100.62	101.82	99.534	99.8	100.33	99.512	98.47	98.247
112.97	111.87	114.17	115.38	109.68	114.91	107.27	112.02	110.62	112.27	113.09	112.87	113.18	108.38	112.57	109.02	112.67	111.51	111.16	110.06	111.37	110.39	111.85	112.74	110.12	109.37	110.98	110.93	113.07	110.98	114.19	111.81	112.18	111.86	113.07	115.07	113.34	112.39	115.17	112.04	111.56	112.28	111.21	110.63	109.75	111.22	111.01	112.06	113.18	111.38
107.38	107.11	105.52	107.78	105.04	108.65	106.25	106.23	103.69	103.65	107.81	107.56	104.43	109.03	107.47	105.93	108.29	107.56	106.56	108.23	105.17	104.98	105.14	110.27	106.34	105.97	110.27	110.36	107.37	108.08	102.95	108.48	106.78	106.06	108.06	107.84	107.38	104.79	106.98	107.34	109.16	109	105.92	107.17	106.93	103.52	106.78	107.5	105.84	106.02
104.91	107.87	108.01	107.9	106.74	109.13	105.1	104.42	105.51	108.07	108.87	104.96	106.09	104.5	107.52	108.53	108.61	107.26	110.24	108.48	108.42	106.43	106.59	107.98	108.3	105.43	107.44	108.9	104.05	105.25	107.5	106.87	108.23	108.71	104.5	105.02	109.25	108.49	105.39	103.07	103.11	108.58	110.74	105.73	108.7	105.34	110.78	105.29	107.97	108.84
99.006	101.98	99.78	101.36	97.694	97.539	103.83	99.667	96.955	101.06	99.822	100.4	99.964	95.343	96.147	99.416	101.54	101.24	100.68	100.9	98.899	96.622	100.52	100.98	101.37	98.829	99.535	104.09	101.8	99.497	97.116	98.407	101.78	98.766	99.936	99.681	100.1	98.401	103.28	99.485	104.46	98.862	101.51	102.54	97.728	100.54	99.936	100.28	102.25	100.24
107.6	106.67	107.88	103.31	103.73	105.14	108.22	106.05	105.01	106.96	105.67	107.46	105.86	108.31	108.96	109.1	106.12	110.86	105.16	103.71	106.58	106.76	103.53	104.45	108.11	106.13	105.67	105.79	104.52	109.25	104.92	105.66	107.72	109.5	104.7	106	107.28	107.47	106.34	109.1	108.88	107.33	105.72	106.23	110.73	106.66	106.02	109.58	107.99	106.87
97.964	98.029	102.34	101.08	102.12	97.189	97.169	99.322	99.816	97.774	102.69	99.408	101.05	101.11	94.979	100.96	101.52	95.753	97.564	100.94	96.818	99.36	100.2	102.54	99.896	103.9	99.522	99.359	94.032	99.81	101.09	99.344	98.022	96.841	99.556	97.906	99.161	97.804	98.558	98.876	99.005	100.35	100.27	99.733	100.94	99.273	96.742	100.14	100.37	99.194
106.12	106.27	104.9	107.61	107.73	108.14	105.23	106.43	106.72	107.28	106.07	108.34	107.01	108.01	108.93	106.51	105.91	106.1	108.79	107.91	106.36	106.55	109.02	109.34	106.75	109.28	107.4	107.12	106.65	106.67	105.26	107.05	107.08	110.25	109.66	104.94	106.69	108.39	106.72	106.9	106.77	108.76	107.73	106.78	103.76	105.56	110.38	108.31	106.06	107.04
111.56	114.69	114.67	113.9	115.47	113.55	113.27	110.59	110.6	110.87	113.3	111.73	114.81	109.57	113.25	112.55	110.53	111.98	113.92	115.14	115.07	112.92	113.06	114.19	111.7	114.96	110.9	114.14	114.67	110.43	114.58	116.58	112.37	114.01	115.71	113.46	113.89	115.61	114.45	115.07	114.85	112.68	112.7	112.45	113.63	110.88	111.05	113.25	114.65	110.65
107.78	112.06	110.91	112.74	113.01	109.67	109.97	112.99	110.77	109.88	108.73	111.75	109.17	112.23	111.64	113	112.56	113.19	112.28	111.06	109.35	111.06	111.21	111.97	111.48	111.36	112.41	112.24	109.63	110.82	111.61	110.93	111.02	110.79	111.36	112.45	112.12	113.88	111.53	112.45	111.1	113.61	114.36	112.48	110.86	114.4	109.66	114.46	112.9	112.53
116.72	119.31	118.44	117.34	117.17	118.31	115.07	118.72	115.67	115.14	118.8	115.51	115.55	118.45	115.23	116.76	119.56	116.06	119.79	116.7	114	116.73	115.34	114.91	119.71	121.16	116.23	116.31	119.25	115.98	117.3	118.06	113.3	117.83	116.44	119.5	112.26	118.45	116.57	120.15	117.73	117.41	117.28	115.03	119.38	120.7	116.05	115.52	117.31	119.61
102.25	103.77	102.02	105.51	102.8	104.17	104.94	104.84	105.24	105.24	102.82	105.36	100.91	104.98	102.85	104.54	102.74	103.63	105.53	101.07	101.58	104.07	105.79	104.6	103.66	105.47	106.82	104.22	105.72	104.46	102.37	104.57	105.33	106.18	106.78	103.98	107.7	104.2	107.23	104.86	104.98	101.3	105.65	102.68	99.812	105.09	101.36	103.25	105.04	102.78
116.77	118.4	117.77	115.65	117.9	117.86	117.35	119.21	117.17	116.34	116.28	118.14	118.11	117.53	121.61	119.49	118.37	117.85	115.89	115.47	118.19	115.95	117.42	119.33	116.76	115.5	116.9	117.29	119.03	118.56	120.9	113.63	118.94	119	118.68	116.1	117.75	117.24	119.88	119.78	119.7	118.75	115.76	114.62	117.76	115.49	116.64	115.31	118.97	119.82
110.65	110.94	109.48	112.1	110.4	111.24	113.96	112.92	113.33	113.02	111.46	111.74	110.96	112.19	111.56	112.95	113	112.6	113.11	113.86	111.28	110.05	115.76	111.11	109.65	113.25	112.61	111.93	110.15	114.74	112.86	111.04	113.07	112.1	114.29	111.14	112.49	110.75	111.56	115.59	113.33	111.38	113.3	110.46	111.15	111.18	111.61	108.67	111.87	111.38
110.9	112.88	113.06	115.03	109.76	109.99	111.07	113.67	111.86	107.17	113.46	113.15	115.44	110.66	109.81	109.28	114.48	114.31	112.13	109.38	110.9	113.14	110.7	109.53	112.42	107.92	110.7	107.11	112.5	112.35	109.73	113	111.26	110.28	109.56	110.67	110.83	109.96	113.29	108.23	109.61	111.84	113.61	109.95	110.42	111.81	108.27	114.05	112.48	111.78
107.84	106.85	105.49	105.54	106.8	106.61	106.27	105.16	106.08	107.66	108.81	107.64	105.37	107.76	108.26	108.25	108.6	105.21	106.59	108.02	106.64	108.37	108.16	106.6	110.97	105.97	106.13	104.98	108.36	107.16	108.5	108.39	105.39	106.73	106.63	104.76	104.71	105.4	107.02	108.33	104.91	107.63	105.71	106.48	107.49	107.73	106.23	108.88	104.88	105.69
108.39	115.14	111.34	111.89	109.68	114.12	109.22	114.77	112.52	116.97	115.61	112.92	112.13	112.9	110.72	114.35	109.79	113.2	112.33	110.69	112.41	110.32	113.24	113.81	113.35	112.85	112.42	109.89	111.52	115.39	108.6	113.44	110.73	112.99	110.3	111.35	114.02	113.07	112.61	113.92	113.49	110.07	113.6	113.89	109.57	112.04	112.29	110.87	110.02	111.54
102.04	104.4	103.42	103.95	108.45	104.21	104.45	102.74	102.01	106.42	106.87	103.04	103.04	102.64	104.38	103.31	105.56	106.92	102.41	103.79	105.29	106.71	103.86	104.75	104.81	103.79	103.17	104.03	107.62	105.4	103.84	103.24	100.41	102.92	105.06	100.78	104.87	103.48	104.91	105.69	102.08	102.4	103.95	106.5	105.49	101.21	105.87	102.76	104.51	104.28
113	115.21	112.61	111.56	110.22	109.81	113.51	114.13	111.17	114.13	113.73	113.89	112.4	111.61	110.02	109.17	110.96	113.76	114.25	109.07	109.81	115.08	112.74	112.97	114.28	114.21	113.91	114.56	117.81	113.98	110.36	111.5	114.58	112.26	114.14	111.07	111.05	116.08	115.31	114.53	111.83	116.41	112.82	113.86	114.17	115.6	112.94	109.59	113.29	114.1
105.86	105.33	108.67	105.04	104.46	104.07	106.54	104.31	108.33	104.76	105.87	105.53	106.58	106.78	104.13	105.08	102.81	109.03	105.95	105.3	105.69	107.29	104.25	103.13	108.6	107.08	105.49	104.7	106.8	104.12	105.95	104.24	107.11	104.53	106.81	102.54	107.69	104.24	105.35	104.64	108.76	108.28	107.11	107.45	105.23	106.5	105.32	104.22	104.87	109.21
107.3	106.26	106.3	107.36	103.48	104.04	105.36	106.58	106.32	105.65	108.21	108.02	108.57	108.71	104.55	108.94	105.57	103.85	106.94	107.63	107.29	108.92	106.46	106.06	105.77	108.84	105.43	108.44	105.15	102.56	106.75	105.66	107.95	105.48	104.28	108.56	107.3	107.95	105.13	105.56	105.24	107.32	107.25	107.11	109.16	105.66	106.29	108.27	102.85	108.35
109.3	111.46	109.64	114.47	111.14	110.77	109.67	108.06	111.02	113.39	107.3	109.14	111.59	109.98	112.55	111.21	109.16	113.24	109.38	110.92	107.05	110.34	111.36	113.19	111.14	109.64	110.41	113.55	107.23	110.76	109.4	108.79	112.45	110.86	109.16	111.3	113.65	108.69	110.29	109.5	106.58	109.91	112.7	110.43	112.36	109.88	109.75	111.78	110.44	110.59
102.83	105.25	110.13	106.11	105.23	108.11	104.85	107.99	105.49	103.66	105.49	105.4	109.18	104.29	101.45	104.29	109.57	105.17	106.57	106.98	105.59	106.63	108.82	108.82	105.01	105.49	103.68	105.73	106.23	106.17	105.31	108.11	106.18	104.21	106.96	105.06	105.76	106.43	104.68	106.87	106.91	105.25	104.26	107.11	101.99	108.45	104.47	106.87	105.42	103.58
110.54	110.01	110.25	111.06	111.56	113.7	109.42	109.77	110.14	112.35	111.12	112.33	109.48	109.31	110.75	111.87	110.89	106.53	108.5	115.17	109.22	110.84	112.09	110.14	113.63	110.26	111.98	112	109.99	109.54	113.13	109.51	113.21	110.45	109.1	110.46	108.92	109.73	111.8	110.05	110.98	112.12	111.12	108.02	111.96	108.44	109.6	113.16	110.29	111.21
104.94	108.12	104.16	108.04	107.06	105.19	105.04	106.53	107.12	106.74	106.73	104.53	104.51	105.32	102.49	103.6	106.51	105.89	103.67	104.3	107.71	104.9	108.14	105.52	106.49	104.58	105.98	106.42	105.22	108.62	104.14	104.71	105.64	109.15	105.75	106.41	106.3	106.13	104.72	104.87	105.06	105.18	108.59	106.24	103.68	105.58	106.18	104.57	106.76	104.82
106.58	106.77	105.97	107.51	106.16	107.67	104.26	104.11	108.01	104.95	106.34	105.01	105.73	107.67	104.66	106.28	105.52	106.3	105.56	106	102.03	108.08	107.66	104.54	107.94	106.63	104.32	104.35	104.92	106.39	106.33	106.65	108.37	107.63	105.1	104.27	104.01	106.24	109.15	104.49	104.85	104.85	106.66	106.55	106.36	105.01	107.18	106.89	106.58	106.57
98.207	98.491	96.654	101.82	100.94	103.38	101.37	98.823	102.64	100.81	97.625	100.46	97.679	98.749	98.942	99.022	98.815	98.28	100.22	99.803	99.612	100.69	99.502	102.76	102.7	100.56	98.393	102.48	101.87	100.99	100.64	100.31	101.62	101.45	100.33	102.67	100.13	102.14	98.722	100.53	101.8	100.31	101.45	100.13	101.55	100.12	100.54	99.933	99.769	98.95
106.56	105.33	105.16	105.61	104.22	106.11	104.78	102.1	104.54	106.59	107.1	104.74	106.56	104.11	104.24	107.79	104.9	106.16	103.48	107.87	103.64	106	102.78	102.91	104.83	103.97	105.04	102.45	105.1	106.85	102.92	106.56	104.53	106.4	107.01	104.11	106.5	104.35	102.34	108.75	102.39	102.89	102.39	105.99	105.63	105.19	104.55	103.9	102.57	106.42
104.57	107.1	110.21	106.02	105.36	103.29	104.44	102.77	108.22	103.45	104.77	106.3	102.22	105.44	104.38	105.52	106.46	106.56	103.98	106.44	105.18	105.26	104.59	106.51	106.15	105.99	107.16	105.77	103.36	103.73	107.77	104.12	105.98	106.44	106.51	105.44	105.18	105.3	102.43	105.95	107.29	105.24	105.83	102.94	104.42	101.45	105.65	106.21	105.98	105.07
105.06	105.88	105.8	105.36	103.87	104.26	106.99	103.62	104.98	104.68	105.9	101.8	104.43	102.77	103.25	101.55	105.23	105.02	105.51	104.47	104.68	101.79	105.34	102.34	102.86	103.66	101.99	104.82	104.58	102.71	100.53	103.19	100.5	105.73	103.89	101.56	106	106.42	102.4	104.23	103.03	103.61	103.26	104.6	102.88	106.53	104.99	103.52	105.09	102.01
109.66	113.18	111.9	109.76	110.81	109.23	113.94	111.8	110.15	110.5	111.17	110.78	110.27	110.89	108.1	107.97	109.65	111.71	110.08	112.9	111.58	112.15	112.82	109.57	112.97	112.86	110.94	112.05	109.85	111.11	110.84	110.92	110.4	111.7	113.36	113.53	109.09	112.29	112.27	111.69	111.13	110.48	112.86	114.04	111.91	106.08	111.47	110.19	110.37	111.33
101.12	102.1	102.76	100.61	99.105	102.18	101.79	101.06	101.31	97.548	99.922	102.07	100.88	100.93	103.63	105.27	100.22	100.95	97.813	101.43	99.01	100.63	99.61	103.16	100.79	103.32	98.045	104.18	100.67	100.35	104.63	99.734	104.04	100.22	98.511	105.47	102.86	99.462	100.11	99.001	101.28	103.15	100.13	101.34	101.01	101.1	98.543	99.413	100.79	98.57
109.13	111.37	112.31	112.06	109.92	111.94	110.5	113.7	113.16	111.49	110.39	111.11	112.32	112.52	111.07	110.22	111.15	111.99	110.32	110.77	109.78	112.31	113.04	110.99	108.86	110.29	108.12	107.95	109	110.77	114.15	111.81	108.44	110.55	110.97	108.14	111.03	107.47	114.29	109.76	114.16	108.32	107.85	110.88	113.34	113.19	111.77	111.47	110.53	110.45
111.53	114.17	115.16	113.1	109.08	111.08	109.17	113.02	113.21	111.42	111.62	112.47	109.63	113.25	109.52	109.87	109.88	111.76	114.52	112.93	111.24	113.88	112.31	111.44	109.53	109.32	109.89	111.04	109.3	111.86	111.67	109.09	113.65	115.35	112.58	111.79	113.65	113.91	110.15	109.75	110.84	113.21	112.6	111.96	111.25	110.04	111.18	110.53	112.82	110.36
112.83	111.07	114.39	111.62	112.63	115.32	110.97	110.45	113.13	113.26	110.19	108.97	111.37	111.56	109.82	114.16	111.83	111.56	111.34	113.34	114.1	113.71	113.02	115.03	114.3	115.22	111.17	112.71	111.18	112.25	112.03	110.68	112.44	111.56	109.59	113.14	112.92	112.33	111.55	113.63	112.05	114.12	110.11	112.69	112.59	112.71	112.68	112.5	111.64	112.27
110	110.1	112.81	108.87	110.27	113.37	111.2	109.57	109.15	109.88	111.98	110.87	107.19	108.53	112.32	110.78	108.21	109.1	110.28	110.96	111.53	113.3	108.79	110.14	111.16	110.14	109.56	107.67	108.88	108.87	109.26	108.9	106.65	113.2	110.64	108.21	110.37	109.57	113.04	109.71	111.23	107.45	107.49	112.56	107.47	109.18	108.38	111.53	107.76	110.79
106.53	106.59	102.61	106.33	105.76	103.6	105.5	105.33	102.94	105.41	106.74	104.92	106.64	103.26	105.43	105.13	104.61	107.62	106.67	107.85	107.41	105.08	105.89	104.24	104.36	104.64	106.45	104.35	104.37	104.95	102.88	105.59	106.8	105.75	104.27	107.36	105.9	104.75	107.71	103.9	105.52	102.91	106.98	105.72	107.38	106.16	107.3	106.74	106.41	107.01
111.04	112.29	113.47	113.06	112.45	111.57	111.17	114.34	111.06	115.13	112.9	110.93	109.36	110.88	110.11	111.46	114.46	113.13	111.13	109.56	115.1	111.41	113.2	112.96	108.41	110.34	112.93	109.94	110.88	107.69	112.51	113.99	110.11	112.84	113.5	112.37	111.26	112.15	109.99	113.59	113.09	112.13	112.72	109.14	109.17	111.24	111.43	112.03	112.22	113.42
101.26	102.64	101.81	102.33	102.64	106.76	103.57	105.81	105.68	105.34	105.47	106.31	104.83	102.72	102.08	105.69	105.29	102.01	106.36	103.39	106.24	106.25	102.57	102.83	104.43	108.68	102.48	105.83	103.69	104.74	101.64	104.15	103.61	104.07	105.87	106.78	103.49	105	105.11	102.9	104.62	103.63	101.47	102.63	102.18	105.89	105.08	106.46	105.04	105.53
113.03	109.9	111.98	111.25	106.79	111.49	109.22	111.45	112.18	108.5	108.01	113.23	112.46	113.02	112.68	112.06	111.11	111.31	113.29	108.85	111.4	109.49	109.6	108.52	110.81	110.6	110.92	111.38	109.68	111.99	107.43	111.24	109.86	112.43	113.1	110.17	112.91	108.04	109.54	110.8	109.7	112.77	111.08	105.4	112.52	107.75	109.15	109.81	112.68	112.62
106.55	104.51	105.02	106.57	108.67	107.31	106.77	104.97	107.41	106.01	108.21	104.37	105.3	106.86	107.32	105.68	106.38	104.84	105.15	106.42	108.8	106.49	105.13	106.02	106.92	106.64	107.3	104.81	106.35	108.26	104.99	103.26	106.73	108.25	101.4	103.58	107.57	105.83	105.3	105.85	103.28	101.12	106.39	105.4	107.06	107.61	103.18	105.61	106.59	104.59
105.16	105.3	109.51	106.31	106.34	104.2	108.7	106.55	108.66	106.55	107.4	106.04	108.07	106.43	106.79	107.27	106.39	107.73	108.89	109.71	107.85	103.71	108.31	106.24	109.61	112.19	104.26	109.08	107.48	105.99	106.29	107.89	102.64	104.98	106.69	107.47	106.95	105.86	106.27	105.98	106.64	107.46	107.19	111.31	107.79	105.03	108.16	106.96	106.64	110.52
103.46	106.38	102.01	101.56	103.23	103.14	103.03	104.86	103.12	104	104.58	103.89	106.19	103.47	105.43	102.8	104.99	102.43	103.4	105.6	105.32	107.94	101.88	103.64	103.68	105.38	103.28	105.29	103.31	105.16	102.96	104.48	107.97	100.1	104.86	104.61	105.7	100.79	105.49	103.71	104.59	105.1	104.55	105.32	104.09	104.53	105.43	104.95	102.98	104.94
101.56	97.48	101.32	101.38	99.321	100.87	98.284	98.776	99.974	96.726	101.47	102.49	99.518	101.29	101.73	101.14	100.81	98.812	102.42	101.49	101.81	99.192	100.14	99.435	100.75	101.59	98.894	99.879	103.32	100.99	100.02	102.03	100.68	99.18	103.61	102.13	100.38	101.71	101.35	100.18	100.29	101.66	101.57	100.75	98.128	96.01	102.2	98.111	99.293	102.44
108.98	107.5	105.39	104.27	102.53	104.78	102.72	110.05	106.49	106.43	101.59	105.14	105.21	106.69	105.85	107.43	105.41	104.34	106.89	108.97	105.39	102.36	104.64	108.8	106.29	109.9	103.59	103.69	102.7	105.44	104.63	103.63	104.69	105.71	102.97	102.51	108.39	103.3	105.1	107.35	107.77	107.25	100.48	107.59	105.66	105.44	105.44	107.27	106.29	103.04
105.56	106.75	102.19	104.83	106.38	104.95	104.65	103.61	107.47	104.22	105.85	106.48	105.92	103.92	104.8	107.06	104.23	104.67	104.15	106.24	105.01	102.12	105.16	106.39	104.3	106.67	104.37	106.05	108.44	105.56	103.38	105.77	105.08	104.34	103.39	105.85	105.17	102.52	105.14	106.36	105.19	107.85	107.79	103.9	102	103.27	106.1	106.01	102.41	105.37
110.95	110.69	111.92	108.31	108.07	108.52	112.5	107.46	113.89	109.49	110.4	109.74	112.96	112.75	108.94	108	108.64	109.89	110.09	110.3	111.93	107.39	111.35	112.3	107.42	110.48	108.91	110.43	110.8	110.09	109.05	108.15	110.27	109.35	110.75	112.83	108.45	107.93	107.6	112.09	110.22	108.84	111.33	109.83	108.54	109.83	111.32	109.5	108.45	108.84
104.4	107.2	103.14	104.92	107.36	104.44	103.57	105.1	104.85	103.77	105.6	106.01	106.36	106.15	106.66	101.54	107.87	107.8	105.95	106.33	106.51	105.4	105.17	108.21	105.49	102.5	104.11	103.62	102.73	104.87	104.4	106.11	102.85	107.62	106.64	105.03	106.1	104.03	106.52	105.84	103.25	106.28	107.34	105.08	105.6	104.19	103.12	106.02	105.62	103.3
111.88	112.65	108.56	112.25	108.97	113.58	112.11	115.11	114.94	117.33	112.95	115.32	111.43	110.17	112.13	113.86	113.91	115.15	111.5	113.7	111.42	113.87	110.12	110.08	113.11	114.24	114.51	111.67	111.8	114.32	114.5	114.57	112.34	113.82	110.08	112.93	113.64	113.27	113.63	113.69	111.12	112.63	114.23	114.09	113.76	112.48	111.76	115.07	111.18	112.39
114.1	110.77	111.6	113.47	107.84	110.72	112.05	110.32	112.69	111.46	109.92	111.77	109.4	111.66	113.9	114.29	111.27	111.44	113.53	116.19	112.15	111.76	112.89	112.41	113.26	111.48	110.9	113.64	110.81	108.68	112.58	111.42	113.83	107.93	111.1	111.02	108.99	112.56	113.71	111.17	112.88	112.06	110.69	115.18	109.06	110.24	108.62	109.29	114.7	114.17
104.49	104.18	109.03	105.21	106.78	107.53	106.86	108.65	108.5	110.37	107.25	104.77	108.1	105.99	107.44	102.94	104.16	109.44	107.3	105.08	107.21	105.02	103.81	106.63	106.64	107.75	107.03	106.31	108.37	108.3	105.67	104.53	104.52	102.55	107.89	107.45	104.57	106.76	106.95	109.17	106.83	106.62	108.12	105.1	108.39	106.36	109.62	106.2	108.29	106.76
104.12	102.33	101.87	103.62	104.58	104.04	103.26	103.47	102.68	103.16	106.02	103.36	106.19	104.81	103.86	100.61	102.51	105.57	101.01	103.81	102.39	104.77	104.97	105.9	104.45	106.88	104.26	103.3	103.06	105.94	106.72	103.06	105.79	104.26	103.26	101.85	106.38	101.74	102.77	104.1	105.3	102.77	102.23	105.88	104.26	106.34	100.84	103.58	108.47	101.3
109.44	111.3	111.35	109.13	109.42	109.26	110.53	107.64	108.94	109.29	110	110.12	109.46	110.04	110.18	112.81	110.66	111.39	107.94	111.38	110.93	110.15	112.58	108.91	110.67	109.02	112.99	108.37	111.75	106.44	107.86	109.55	107.69	109.91	108.44	111.28	106.46	111.43	110.04	108.42	110.68	111.5	109.37	112.68	107.53	107.62	111.87	110.75	111.16	111.28
106.09	105.01	103.23	103.23	107.3	102.37	105.12	105.25	106.19	104.49	105.97	107.04	107.92	106.19	108.96	104.58	107.39	107.49	103.47	106.47	106.89	107.57	102.94	104.67	106.64	107.43	104.35	104.8	105.26	104.1	103.44	105.58	104.91	105.52	103.16	105.07	103.9	109.99	105.43	107.86	105.32	103.58	105.87	106.05	106.3	106.33	106.67	107.71	106.7	104.88
115.11	117.03	115.6	120.02	117.51	120.42	121.58	119.92	116.05	119.18	118.48	115.1	118.08	117.93	118.75	119.21	116.52	117.43	118.47	113.38	115.27	121.94	118.17	118.33	120.44	119.87	116.1	116.94	114.61	118.57	117.53	118.78	114.59	117.95	116.9	115.2	119.53	114.69	118.01	117.97	118.15	116.43	117.62	116.97	115.63	116.5	118.41	115.4	118.64	117.74
112.26	111.94	110.45	113.18	111.34	109.65	113.84	113.31	113.2	112.49	110.97	113.86	112.43	108.55	111.25	114.32	113.73	111.28	113.55	115.42	109	112	113.01	112.59	111.09	111.05	109.35	112.23	111.17	117.71	111.45	109.66	112.9	112.87	113.51	112.33	109.43	111.13	111.03	115.09	110.08	112.89	110.36	112.71	113.49	111.6	113.32	110.73	112.21	110.54
111.05	111.9	111.38	111.3	110.78	111.96	110.75	109.39	109.43	110.27	110.27	107.45	110.32	109.03	113.42	109.9	110.78	110.34	110.81	110.86	113.46	111.05	108.17	112.28	108.96	107.66	111.61	109.05	111.2	107.34	108.49	111.55	111.87	109.62	111.82	112.25	111.65	108.68	111.85	110.79	107.58	110.6	109.35	111.67	109.2	109.16	110.03	112.55	113.31	111.76
108.92	110.67	107.04	110.65	109.23	109.96	110.27	109.85	108.05	109.62	107.75	112.26	108.59	111.47	110.11	106.13	111.95	110.03	110.63	109.07	112.1	110.56	112.38	109.54	108.3	106.54	109.36	108.34	107.92	110.38	111.5	108.83	111.35	108.2	112.66	109.7	108.58	110.31	110.91	107.29	110.99	108.93	107.86	109.15	110.54	112.32	109.83	110.58	109.32	111.42
102.68	105.92	105.04	101.63	105.18	99.762	106.33	103.38	102.42	103.07	104.23	104.51	101.8	103.78	105.86	104.82	106.06	101.77	104.59	103.17	104.09	103.3	102.54	103.47	107.11	109.81	103.78	107.67	104.22	106.26	103.32	104.8	100.58	105.88	104.57	106.16	103.72	101.39	103.7	104.04	101.87	104.44	102.76	104.09	103.6	102.39	105.23	103.22	104.13	105.4
106.9	104.49	108.3	104.51	105.39	106.76	107.32	106.82	110.71	108.77	107.12	103.66	109.28	103.83	108.08	108.76	103.94	107.23	106.57	105.41	102.57	105.93	106.68	104.08	102.21	105.22	105.17	104.54	104.04	104.49	105.03	106.14	107.78	108.24	106.38	106.29	105.63	104.15	105.05	106.17	107.06	102.98	105.9	108.41	106.34	104.4	104.63	102.89	103.04	106.06
105.28	105.35	106.06	106.94	106.22	106.19	107.67	103.41	107.45	105.52	104.18	103.35	107.34	105.22	106.71	104.77	104.69	102.63	104.92	107.46	105.7	103.14	106.76	104.63	105.7	104.23	106.25	106.67	105.93	104.44	105.86	100.72	105.04	103.74	108.22	106.54	103.4	109.12	104.55	104.97	103.77	104.42	108.32	107.79	105.26	105.6	105.67	101.92	105.95	107.88
101.85	99.926	99.035	100.15	98.858	99.763	101.91	98.571	99.566	99.512	102.41	100.21	102.27	100.73	101.04	101.27	99.672	98.612	96.829	101.6	100.96	103.01	99.077	100.13	102.5	100.17	100.8	101.53	101.19	102.59	98.517	105.11	103.45	100.28	99.736	100.86	100.96	102.12	97.696	97.105	98.055	100.46	100.13	98.965	99.601	103.07	103.52	101.73	98.157	100.58
104.99	104.33	108.61	102.81	105.92	104.59	103.97	103.29	103.55	106.47	103.44	107.32	105.05	103.23	103.05	103.98	106.32	106.52	108.61	104.8	105.06	105.16	105.42	104.36	105.38	104.32	106.86	107.39	103.88	106.7	105.7	105.4	108.3	106.88	106.79	105.1	104.75	101.65	105.35	108.41	104.86	104.62	105.81	105.18	105.13	106.48	107.16	106.7	105.71	107.31
107.95	107.53	105.9	106.94	103.73	107.27	105.51	108.62	104.72	106.06	104.63	103.75	107.24	108.69	103.54	104.67	106.58	107.38	107.96	105.96	105.74	104.87	109.23	109.28	102.27	107.06	108.04	105.19	105.36	106.43	105.6	106.68	107.95	109.49	106.05	105.8	103.94	105.94	107.61	105.32	105.35	109.37	105.67	103.76	110.44	105.87	107.05	105.18	107.64	104.72
103.18	103.96	101.83	101.6	105.85	102.07	106.26	102.07	105.05	104.41	106.01	102.87	104.75	104.53	105.43	103.33	106.07	102.46	103.3	103.73	102.41	105.29	101.21	102.83	103.69	101.97	99.986	100.33	102.95	102.96	103.58	103.51	105.82	104.94	104.02	104.76	106.3	101.3	105.09	104.64	104.04	103.49	106.78	106.58	105.4	103.43	102.78	106.16	101.77	103.64
105.82	106.03	103.09	108.05	106.26	103.24	105.63	108.66	108.29	104.25	106.19	108.24	108.06	104.85	107.05	106.72	106.94	102.15	107.41	106.52	106.4	106.99	106.76	105.53	105.56	103.06	101.74	105.95	105.69	107.05	108.7	108.26	105.5	106.85	103.38	105.66	107.27	106.12	105.68	106.2	107.23	107.78	105.71	105.66	109.84	107.66	106.37	105.87	104.7	105.89
106.85	109.93	105.85	110.15	107.63	110.1	106.44	109.41	107.05	107.95	108.05	106.1	105.97	105.5	105.13	107.51	108.25	105.84	107.42	105.87	106.26	104.6	104.98	107.41	107.63	105.4	108.06	107.42	107.27	106.15	101.55	108.72	109.4	107.18	107.13	103.3	105.86	106.97	106.48	109.44	101.95	106.37	108.17	106.45	109.49	107.1	108.43	108.69	105.84	104.8
108.44	108.84	113.12	110.6	112.47	109.71	115.66	108.91	111.32	114.49	110.64	114.59	112.35	111.99	110.68	110.04	110.58	114.05	111.3	110.55	112.5	110.37	110.52	112.39	112.6	113.34	110.61	110.78	115.15	112.83	116.45	111.83	109.02	110.59	111.22	112.12	109.96	113.85	111.01	111.35	113.04	109.9	111.32	114.52	115.05	111.44	109.08	111.13	114.04	112.42
110.31	111.61	108.77	108.46	110.94	107.64	112.03	111.11	111.73	107.35	111.75	106.76	110.04	112.97	110.46	114.2	111.79	113.69	109.81	111.26	110.42	107.19	109.07	110.61	111.69	109.78	113.8	110.26	109.3	109.97	107.43	112.49	110.94	109.93	108.25	108.76	108.59	109.07	112.79	108.73	111.51	110.14	108.75	108.18	108.69	106.04	106.45	109.56	108.59	107.51
112.24	111.36	109.93	110.23	113.6	110.96	110.84	108.83	111.03	110.08	114.2	112.67	111.31	114.08	109.05	112.43	112.84	112.58	110.89	111.02	109.5	112.64	110.77	109.8	108.83	112.7	113.94	110.83	110.49	112.98	113.1	112.51	110.66	110.61	111.45	112.48	110.36	115.76	112.36	109.58	111.45	111.45	110.62	111.66	111.98	111.71	113.29	113.68	107.1	111.42
106.24	105.75	105.6	109.21	108.29	106.19	106.14	106.42	107.76	105.17	106.51	107.04	105.7	107.59	104.37	106.46	107.79	104.8	107.31	108.52	105.6	104.77	104.38	105.85	108.36	104.68	106.7	106.22	108.05	108.19	102.83	107.73	106.63	105.72	107.89	108.83	106.53	107.14	109.43	107.29	106.26	106.27	109.58	105.88	104.17	105.44	107.39	108.12	108.55	106.75
110.23	110.62	111.34	113.32	111.67	108.11	111.47	108.18	115.89	112.53	113.8	109.19	110.88	111.38	108.84	113.1	109.25	110.2	114.56	112.77	111.18	112.15	110.6	110.91	112.49	112.52	111.26	111.56	110.87	112.48	111.66	110.97	111.85	111.29	112.82	113.27	111.76	108.08	116.11	111.68	110.58	112.47	113.11	113.14	114.12	109.27	107.91	108.56	113.9	111.43
105.22	108.02	105.41	104.04	105.2	102.57	102.26	105.11	105.75	103.95	108.06	104.95	105.82	103.92	106.01	105.35	106.01	101.25	105.95	107.28	106.37	107.83	105.29	109.21	105.61	104.55	107.69	104.03	104.76	105.63	104.92	104.97	107.92	105.76	101.4	104.59	106.97	103.36	103.68	104.51	108.97	106.33	105.62	106.56	104.23	104.84	107.09	104.2	106.01	103.74
111.13	111.53	109.9	112.87	111.18	109.8	111.18	112.53	113.76	115.66	111.04	111.02	114.38	113.24	112.07	113.5	115.6	111.82	112.34	115.57	109.8	112.02	111.37	114.38	113.07	109.45	113.41	110.65	111.87	113.39	112.51	114.76	112.49	112.92	115.09	112.24	112.66	111.44	114.87	112.91	112.27	109.9	110.89	108.99	110.34	112.98	114.73	112.11	110.88	108.35
107.92	104.32	105.79	106.87	103.1	102.3	102.11	103.26	104.29	106.65	104.45	104.66	103.76	108.6	102.34	105.76	107.25	104.13	103.04	105.34	103.58	104.44	106.36	104.8	103.12	107.72	104.92	106.19	105.98	102.63	104.03	103.18	103.33	104.66	103.72	105.74	108.25	102.92	103.62	104.77	104	107.85	105.26	103.65	104.37	105.76	105.87	106.33	103.67	106.57
103.79	107.73	105.38	107.47	106.18	105.24	103.27	104.17	103.55	105.7	101.13	103.3	104.07	106.68	105.53	104.07	103.82	102.18	104.42	105.13	103.33	105.73	107.37	103.99	106.91	105.63	106.02	102.07	102.82	104.35	104.2	108.02	107.04	103.83	103.27	104.41	102.68	105.94	103.2	104.52	103.32	104.44	104.52	102.64	103.24	104.9	102.69	103.9	104.21	102.4
104.69	106.72	107.02	108.42	108.06	104.57	108.11	106.46	107.29	106.67	109.64	105.28	104.76	110.01	105.79	105.62	106.42	107.98	107.09	109.51	106.01	107.79	109.75	107.65	108.19	109.1	106.35	104.8	104.77	106.73	108.85	105.77	106.56	107.64	108.02	106.49	106.55	106.9	107.78	105.19	105.37	105.46	106.49	107.03	108.47	106.92	105.15	106.5	107.36	108.72
105.08	106.07	106.28	107.86	107.14	108.5	106.72	107.7	107.88	107.84	105.52	107.53	110.43	107.8	106.5	107.2	107.12	109.22	107.31	107.23	107.48	105.05	104.76	109.21	107.12	106.33	106.56	107.59	109.96	107.13	104.92	104.65	104.52	104.87	105.78	107.93	106.34	106.24	106.42	108.8	106.55	107.99	105.47	105.75	107.69	106.72	105.62	103.4	107.25	106.79
104.61	104.79	104.31	104.63	103.57	106.22	107.86	107.5	103.6	104.74	107.25	106.36	105.61	105.38	105.07	104.97	106.71	108.34	102.99	105.27	105.02	104.89	100.97	105.95	107.67	104.49	106.38	102.77	107.36	105.27	105.81	104.22	103.43	104.73	105.67	104.84	107.32	108.52	106	107.04	105.32	105.17	104.41	106.51	107.52	108.19	104.54	109.31	104.2	107.89
101.85	101.16	98.543	97.781	100.59	100.89	98.921	102.09	103.75	102.33	101.58	99.688	98.089	101.85	100.18	98.794	98.638	96.311	102.14	99.619	101.9	100.44	98.977	101.92	99.173	97.524	96.346	97.325	101.51	99.728	97.802	98.231	100.86	97.656	99.936	100.34	97.76	100.07	101.35	98.794	102.6	100.15	101.65	104.04	97.2	98.696	99.238	101.05	98.627	101.6
107.09	107.03	106.53	105.34	105.14	105.69	108.71	103.01	103.31	106.49	107.9	105.93	106.09	105.46	103.76	105.89	108.32	102.83	106.78	104.29	104.44	107.07	105.47	104.34	104.63	104.76	106.17	105.9	105.4	105.79	105.89	108.03	107.88	106.97	105.02	106.81	104.28	103.89	103.06	105.13	105.61	106.67	104.48	106.63	106.33	103.29	101.7	105.4	106.59	105.61
109.52	113.49	110	110.76	108.9	114.38	109.99	110.93	109.24	112.29	111.68	110.1	108.7	112.02	111.76	110.62	109.93	112.62	111.61	110.19	111.93	112.25	113.02	111.15	111.07	111.75	110.53	111.54	112.19	112.59	113.02	113.06	112.43	114.07	110.93	113.46	110.36	111.24	115.13	110.28	109.93	112.58	109.68	113.76	109.52	111.74	110.35	110.8	111.27	113.39
108.58	105.52	104.93	103.64	107.41	107.89	103.75	100.59	106.2	105.9	105.58	105.93	106.61	105.12	106.56	105.96	110.17	103.72	103.47	104.45	105.45	108.17	104.94	106.22	106.61	106.48	105.56	108.4	107.12	106.55	106.92	109.52	108.52	108.86	105.02	107.26	107.42	105.18	106.63	107.34	104.93	108.06	106.15	108.11	105.84	108.6	106.09	104.38	107.32	106.79
110.96	112.01	111.95	111.73	112.61	115.5	111.31	112.81	114.76	115.22	109.58	113.33	114.45	113.86	112.48	113.62	114.5	113.87	114.48	115.33	113.27	114.32	108.71	111.85	112.65	111.1	111.87	112.57	114.52	112.26	111.12	114.66	111.04	112.38	113.44	114.59	114.5	111.91	113.68	112.81	112.64	114.56	108.24	109.25	114.68	115.26	113.56	110.9	111.87	112.65
106.3	104.24	104.58	100.14	104.75	102.02	100.72	104.26	101.41	105.3	103.67	106.71	104.6	104.19	105.53	102.62	103.63	103.34	105.5	104.18	106.73	104.21	106.1	103.51	104.72	106.38	104.59	104.45	106.97	106.03	102.35	105.43	103.95	101.11	103.71	105.61	103.88	103.33	105.15	103.59	105.61	104.93	98.951	102.01	104.42	102.13	100.32	104.79	107.9	104.91
105.95	106.44	105.79	103.37	105.04	106.61	108.82	106.28	104.09	101.87	103.71	104.62	103.98	105.36	107.13	102.08	104.67	103.42	101.38	106.69	104.38	105.89	103.85	107.17	106.05	105.79	104.39	107.46	104.92	104.97	103.09	107.43	102.16	106.17	104.28	103.76	101.86	105.75	103.92	102.79	103.83	107.2	107.58	105.42	106.66	104.08	102.61	106.08	105.5	109.21
109.02	112.24	112.66	110.05	113.57	107.78	114.92	109.95	111.23	109.39	108.75	114.85	109.04	108.15	114.51	113.54	111.6	113.9	108.92	109.74	111.89	110.44	110.53	109.79	110.11	113.37	111	110.93	109.56	113.14	112.56	110.77	107.73	111.36	111.06	109.09	112.55	111.42	110.17	112.08	113.38	113.89	114.2	111.6	110.71	110.22	108.58	109.13	110.43	113.07
107.34	106.11	103.56	103.64	107.84	104.23	107.84	105.54	105.84	102.88	108	108.83	104.53	108.3	105.76	107.13	103.41	104.23	104.91	108.93	103.09	106.61	104.9	106.31	106.84	106.08	103.85	106.59	104.64	104.67	104.08	108.1	107.98	104.77	108.42	106.39	107.02	106.37	106.51	106.9	105.05	101.65	104.77	105.2	106.83	102.73	104.49	107.06	102.31	105.39
104.24	107.77	107.54	104.83	107.32	105.02	102.88	106.32	106.64	107.74	102.11	104.42	103.84	104.54	104.34	104.49	104.48	106.36	108.31	108.56	105.98	105.14	105.91	105.48	105.24	108.24	103.95	104.88	104.24	104.15	107.13	106.56	103.66	106.55	104.28	105	105.51	105.67	105.87	104.37	101.57	105.63	102.91	106.44	103.64	108.28	104.55	105.29	105.9	105.53
104.09	104.68	106.7	105.46	104.58	106.07	102.41	106.08	106.05	107.2	105.89	106.01	102.06	102.95	103.14	102.13	108.5	102.98	105.05	105.61	108.38	101.24	103.86	103.94	103.19	103.58	103.14	104.01	105.02	104.33	102.93	103.38	105.04	105.02	104.03	101.86	104.88	97.135	102.57	105.58	104.29	104.12	104.9	105.83	104.21	101.89	107.4	104.62	104.17	103.36
103.68	106.62	106.85	109.52	106.16	106.52	105.56	109.45	104.26	105.21	107.61	107.04	105.96	105.32	107.32	105.56	108.53	107	106.56	104.03	104.23	105.71	109.38	107.81	109.54	104.24	105.43	103.9	109.37	107.61	104.04	105.42	105.89	105.74	108.33	105.47	107.61	106.79	109.77	105.59	106.67	107.82	103.25	106	104.97	107.89	107.1	106.82	106.06	108.25
97.219	101.23	99.385	101.8	98.266	98.417	98.754	99.057	101.7	102.69	101.94	99.769	101.28	103.34	98.925	101.1	98.331	97.995	98.997	97.861	101.85	98.394	101.36	102.95	101.14	98.743	99.203	98.638	97.23	99.766	100.18	104.32	101.84	98.444	103.38	97.025	103.29	98.407	102.77	96.862	98.865	100.13	101.86	100.98	101.63	101.18	101.32	103.28	97.74	96.906
114.6	112.05	111.25	112.71	112.28	111.88	109.15	108.29	115.83	107.24	111.72	111.91	110.41	110.71	114.86	112.37	112.27	115.38	111.99	112.32	112.28	111.41	112.06	110	113.04	111.45	111.29	114.1	108.38	113.28	111.4	110.34	112	112.03	115.92	111.87	112.57	113.78	114.29	111.43	113.66	111.83	109.1	113.97	114.86	111.33	111.89	107.92	110.42	109.96
104.93	106.19	104.38	105.18	105.59	106.05	104.59	104.85	107.78	108.8	106.87	105.66	105.88	107.28	104.65	108.47	107.03	105.46	104.96	102.81	106.09	105.73	104.27	105.14	103.77	106.87	102.89	105.68	104.51	105.49	104.99	103.38	109.95	106.24	104.73	102.76	104	106.71	105.44	106.91	107.87	109.15	107.98	105.93	104.64	105.27	103.12	105.48	107.89	104.34
110.54	108.57	109.3	109.47	109.58	112.07	111.8	108.27	109.49	112.73	111.33	110.89	108.19	112.13	109.07	110.85	110.05	110.48	107.91	115.35	112.84	111.08	110.34	108.36	112.06	112.99	108.29	108.17	109.19	113.69	111.24	109.5	111.35	110.92	108.75	111.63	110.73	110.69	107.41	114.09	111.12	108.42	111.77	111.23	110.44	111.54	111.63	112.89	109.73	108.04
105.86	106.47	106.18	106.58	109.62	104.9	108.4	106.68	102.23	106.52	106.17	107.91	105.8	105.22	105.59	104.45	104.07	105.92	106.73	106.08	106.6	105.33	105.39	108.14	107.41	106.38	107.3	110.32	104.77	105.98	108.73	108.96	107.44	106.5	105.01	104.43	105.49	106.74	106.3	105.53	108.28	106.4	106.49	106.87	110.17	105.55	107.61	108.12	105.9	109.07
100.92	101.9	101.38	101.17	103.7	103.32	103.64	97.554	97.656	102.58	101.59	102.45	101.98	100.27	103.86	102.75	101.94	99.446	100.21	103.08	100.31	103.21	103.14	100.87	101.83	98.841	98.786	102.13	102.29	99.616	100.93	102.8	101.24	100.6	100.81	103.94	99.03	102.54	102.09	99.16	99.872	99.178	99.678	99.139	98.423	103.63	102.78	99.481	98.697	101.36
106.47	105.57	101.91	105.07	105.49	107.19	109.53	105.76	108.26	103.56	106.96	104.75	106.46	105.25	105.33	106.46	106	102.95	103.38	105.08	103.34	106.76	106.79	106.12	107.38	104.69	104.31	102.37	104.1	103.74	105.49	107.89	107.59	105.82	107.08	106.91	105.93	106.78	105.7	102	105.74	104.16	109.54	104.95	105.53	105.48	104.55	105.68	105.36	104.1
106.52	107.82	108.6	107.08	104.43	105.96	105.07	106.21	105.57	108.06	105.1	106.63	108.12	104.59	105.89	103.03	103.06	104.21	105.15	105.81	106.61	105.83	103.66	105.36	105.37	103.96	103.69	108.51	104.24	106.59	104.3	107.21	106.86	106.82	104.43	105.37	101.05	104.64	106.25	105.49	106.66	105.79	104.79	102.33	104.28	105.25	105.52	103.84	105.1	107.24
112.83	112.42	111.51	110.93	112.73	112.67	113.83	111.47	110.55	113.33	112.92	110.37	112.17	114.09	113.07	115.35	112.6	112.5	114.46	112.63	110.03	113.03	113.91	111.52	112.78	113.72	114.86	111.69	109.97	111.86	114.69	108.76	116.41	114.21	113.25	112.43	112.14	112.37	109.29	113.08	114.42	113.82	112.31	112.3	114.62	114.43	111.02	114.75	113.76	110.85
106.2	106.64	106.14	107.49	103.24	107.47	107.33	107.59	103.96	104.61	103.83	106.12	107.31	109.54	106.24	107.21	108.53	104.62	106.11	104.44	105.77	106.32	106.08	104.39	109.49	104.53	104.82	106.34	103.21	107.15	106.79	108.33	108.98	107.18	103.21	105.17	104.71	103.61	105.05	105.22	106.55	104.52	107.65	105.05	105.23	107.29	105.56	106.09	109.9	107.04
104.15	105.88	105.84	105.22	106.15	103.96	104.53	104.1	103.01	103.56	109.49	103.87	104.66	104.16	102.85	107.79	105.88	105.86	101.5	104.69	108.46	104.15	105.27	103.62	104.15	103.45	107.84	108.64	106.81	107.61	106.2	106.34	107.11	105.31	104.7	103.48	105.97	103.3	105.81	107.46	106.13	107.77	104.99	104.84	101.26	104.54	105.57	105.23	104.35	102.57
109.76	106.77	105.91	105.73	106.21	104	104.71	108.12	109.03	108.25	106.78	108.39	107.34	106.97	107.32	104.35	104.5	109.24	104.76	104.8	105.38	105.9	105.97	107.37	106.12	108.66	103.63	104.37	105.31	105.72	105.38	106.72	105.81	104.66	108.97	105.99	106.5	106.84	108.09	104.9	107.36	107.88	106.67	105.14	101.53	107.19	106.12	104.04	109.95	107
106.07	107.05	103.1	109.15	105.17	108.71	101.74	102.14	106.94	105.5	107.32	104.24	105.45	104.23	105.5	108.11	106.06	104.83	108.31	105.55	106.55	107.8	108.01	105.03	107.41	105.38	104.78	105.69	106.14	107.02	107.43	107.48	106.71	109.95	104.01	105.65	107.23	107.34	104.42	105.25	107.7	103.86	105.98	106.79	102.92	103.43	106.49	102.62	106.56	106.51
104.17	105.34	105.14	107.39	103.88	105.23	104.42	104.18	105.6	103.38	106.73	104.87	102.05	107.34	105.65	104.64	104.68	103.9	104.86	103.49	105.29	107.82	105.8	107.1	102.98	105.5	108.02	108.72	104.2	108.8	106.76	106.49	104.58	104.6	106.55	108.34	106.09	103.48	107.12	103.51	108.71	105.56	106.53	102.77	107.41	103.79	106.6	107.05	104.59	105.88
118.92	117.44	116.45	115.66	117.81	118.15	120.85	119.96	119.53	118.19	116.92	116.74	116.09	115.6	116.76	120.26	117.55	118.83	119.33	121.32	116.77	116.01	117.99	117.16	116.61	117.55	117.81	115.89	119.99	117.27	115.78	116.15	117.93	115.36	119.48	117.22	120.22	115.51	115.88	120.24	117.15	119.38	116.37	118.46	116.35	117.79	119.99	115.44	116.02	117.95
107.09	110.35	108.13	111.32	108.36	110.99	110.77	107.71	108.1	111.86	109.65	110	112.22	110.13	109.38	111.52	109.95	111.56	107.03	113.22	107.75	110.23	111.78	108.55	106.58	111.66	109.15	109.53	106	107.85	111.8	109.79	107.13	109.23	111.45	108.52	110.85	111.9	107.87	111.17	111.73	113.03	111.17	107.89	110.51	112.6	108.44	112	110.89	110.32
102.19	103.16	105.5	105.77	103.46	100.97	105	103.06	103.58	106.23	102.86	103.95	101.4	106.13	101.7	102.58	105.54	104.8	103.49	103.1	106.8	104.23	106.07	104.33	102.58	103.9	102.13	104.85	105	103.19	102.68	102.84	102.26	103.33	104.5	105.21	101	102.56	107.17	105.36	107.72	103.4	103.42	106.93	103.25	103.55	103.16	103.73	102.67	104.48
112.3	112.39	117.36	111.12	111.16	114.76	111.26	111.7	107.44	112.58	111.17	110.85	111.62	111.21	116.79	112.8	109.67	111.63	113.32	108.38	112.92	114.01	111.67	113.87	111.08	108.69	114.43	112.82	114.73	113.4	111.76	109.29	113.47	113.25	108.33	113.12	110.46	112.07	114.48	110.57	111.12	110.5	110	108.64	110.34	110.12	113.91	109.9	109.61	112.51
102.6	107.89	107.26	105.72	104.77	103.41	107.42	103.61	104.35	105.33	109.12	106.52	106.65	106.11	106.1	105.76	104.77	106.83	107.27	106.69	105.59	102.99	104.85	108.42	103.31	106.93	106	104.66	107.84	108.22	106.65	103.95	105.8	106.3	103.9	106.05	104.97	105.85	103.93	103	104.25	101.65	107.26	104.13	104.94	104.94	105.8	109.11	106.26	106.15
103.08	103.95	104.37	104.92	108.37	106.69	105	105.23	103.24	105.01	105.87	106.14	104.83	106.44	108.06	103.89	108.21	106.72	104.59	104.69	105.36	103.44	106.39	105	103.99	105.2	104.7	105.88	104.57	106.98	102.3	104.95	105.29	105.24	105.11	105.76	108.79	104.46	104.49	104.82	104.22	107.27	106.49	106.88	105.28	106.26	105.63	106.87	103.85	105.15
112.19	115.7	113.39	111.27	111.92	111.59	111.98	109.22	115.75	112.19	114	110.77	108.53	116.03	114.26	110.52	114.18	118.36	112.76	110.87	113.72	110.44	111.46	110.07	111.94	117.76	113.67	111.37	112.68	110.88	113.33	113.79	112.74	114.66	114.17	111.4	113.32	112.45	113.84	112.99	114.65	112.64	113.12	111.75	109.95	114.61	113.11	108.66	113.91	115.34
99.726	99.333	102.12	99.163	99.343	99.257	100.46	97.753	100.2	99.251	98.335	100.69	99.086	97.522	96.639	100	102.84	101.04	99.842	100.11	98.587	100.9	104.45	98.143	100.73	100.27	99.377	100.32	104.2	98.963	100.34	100.81	101.14	98.667	98.655	101.88	100.61	102.75	100.71	99.48	97.825	102.07	102.03	99.945	97.533	96.277	98.561	99.401	101.88	101.39
112.48	112.18	107.56	111.28	108.42	110.63	112.01	115.46	111.2	110.9	107.24	108.94	109.74	113.06	109.12	112.59	108.76	109.46	109.03	112.48	110.68	109.37	112.64	113.84	112.02	108.76	110.74	112.67	112.41	109.11	115.16	111.03	111.12	111.95	111.25	110.56	116.32	111.97	110.72	110.45	113.69	113.55	109.77	112.11	110.66	109.5	114.11	114.09	108.99	111.74
111.04	111.57	111.71	114.32	113.84	112.15	110.49	113.46	112.88	115.21	110.29	108	114.89	112.09	111.85	109.87	112.36	115.23	110.94	111.64	110.33	111.41	110.8	108.9	111.76	111.98	113.82	112.44	112.86	112.26	112.35	113.81	112.55	112.28	113.12	116.44	112.38	112.47	110.58	112.38	113.29	112.89	111.41	111.99	112.21	112.06	111.57	116.17	113.71	115.7
119.52	116.04	117.35	120.14	116.5	117.23	117.39	119.56	121.9	118.59	120.37	118.7	118.41	117.58	116.88	119.52	116.92	117.62	113.42	117.81	115.93	118.58	116.36	117.67	116.49	117.93	117.5	120.29	119.5	116.63	116.87	116.31	117.6	116.97	114.44	116.5	116.27	117.08	114.5	117.96	117	117.38	116.7	115.41	115.57	120.48	118.67	119.17	116.01	116.12
110.59	110.27	110.53	113.76	110.4	113.12	114.78	111.88	112.75	112.17	110.44	109.7	111.45	111.98	110.54	113.29	110.39	112.55	112.09	110.74	112.78	107.49	110.67	107.76	108.34	111.36	112.69	111.54	109.76	114.47	109.64	111.01	111.48	109.43	112.81	109.15	111.93	111.59	107.43	105.58	112.12	110.89	113.91	111.75	110.27	109.6	111.08	110.36	109.42	110.82
106.35	106.35	105.68	103.79	104.96	108.19	107.58	108.28	110.72	105.31	105.67	105.5	104.67	104.4	107.92	106.03	107.7	103.66	104.82	102.11	106.31	106.09	105.68	108.84	105.66	104.23	106.94	106.21	106.76	106.16	105.51	106.02	106.85	104.61	105.22	104.81	107.74	105.61	102.96	104.27	106.83	104.2	110.52	109.05	103.88	106.37	107	105.58	106.78	105.99
109.66	110.98	110.15	112.1	111.38	111.73	111.98	111.44	110.02	113.21	111.8	113.27	112.37	113.11	110.44	111.82	112.99	110.94	113.13	108.35	113.52	111.18	111.23	112.81	111.89	108.76	111.22	112.62	108.78	111.87	112.39	109.12	112.6	111.78	111.62	111.95	108.12	112.27	111.18	110.57	113.52	113.16	110.35	113.64	110.88	111.28	110.77	109.74	112.38	108.51
106.82	107.92	106.72	106.24	108.78	104.42	106.3	105.49	105.87	106.18	104.46	105.47	105.87	104.75	106.39	103.77	104.44	108.15	102.68	104.71	106.09	104.61	106.5	106.66	105.23	105.72	107.15	105.56	107.36	103.87	104.39	106.09	106.32	104	105.65	106.51	104.78	106.14	102.77	109.61	105.24	106.75	103.92	106.22	104.05	107.52	105.92	105.07	108.52	105.75
106.94	103.44	105.53	105.7	103.62	107.51	104.96	105.43	104.23	101.73	103.18	105.54	103.73	105.03	106.69	105.93	107.9	106.3	104.48	107.44	103.24	103.31	102.24	103.93	103.39	102.52	102.35	103.99	105.19	103.23	105.38	104.72	104.53	103.82	104.78	106.79	102.29	105.22	105.23	102.29	105.04	106.67	105.16	104.17	104.53	102.58	105.22	103.85	104.3	105.86
105.74	106.06	105.01	104.13	107.13	103.71	105.95	104.57	108.39	105.39	105.85	107.78	106.12	104.23	104.64	101.82	102.99	106.52	105.21	103.84	106.16	102.53	107.38	105.62	103.98	104.55	103.57	106.37	106.99	105.56	106.12	105.78	103.36	105.65	102.45	108.51	105.31	109.11	105.26	105.96	107.38	105.65	108.89	106.4	104.46	107.99	104.21	108.2	105.16	105.39
112.42	113.59	114.05	111.55	112.6	113.79	110.18	112.3	113.15	112.73	113.33	109.51	109.71	114.66	110.32	112.32	111.59	111.26	112.89	112.76	112.65	112.48	113.12	111.44	113.25	114.31	113.18	107.71	113.46	109.71	112.43	113.51	110.67	114.79	109.65	109.56	109.1	113.7	111.01	111.49	109.98	109.42	112.04	114.79	113.71	109.71	111.17	108.31	115.06	113.95
104.82	104.62	106.1	103.48	104.18	105.59	107.56	107.86	106.41	104.57	105.51	107.3	104.43	104.55	105.03	107.88	102.47	104.16	106.72	106.26	107.48	106.86	108.35	106.87	105.41	104.84	106.26	105.75	105.41	101.82	106	107.34	104.34	106.87	103.63	106.4	107.06	105.55	108.23	105.14	103.33	102.39	107.92	106.07	107.62	107.8	107.7	106.01	103.83	109.33
98.409	100.87	98.635	102.86	101.54	100.37	99.277	97.299	101.36	97.841	101.42	98.685	102.07	99.397	98.969	99.415	97.743	101.03	101.75	101.27	100.81	96.448	97.795	101.56	96.134	100.58	99.801	102.31	99.982	102.68	102.89	98.517	99.74	100.54	101.09	100.6	103.34	102.13	103.4	100.88	96.229	101.16	99.076	97.474	98.363	100.71	99.744	96.701	101.53	101.25
109.59	104.7	109.39	109.38	103.2	107.27	107.01	107.78	109.25	103.27	109.5	105.16	111.04	105.24	106.39	108.62	104.82	105.19	108.45	104.9	108.88	103.78	106.77	108.8	105.01	105.24	107.62	108.99	107.84	105.19	109.33	108.54	105.14	107.13	105.2	109.13	106.61	107.6	106.37	107.14	106.45	107.83	106.77	110.71	107.27	106.71	106.75	107.26	108.27	107.74
101.42	98.702	99.763	100.78	101.06	99.03	100.12	103.82	94.236	100.72	101.68	100.54	100.42	102.2	98.318	99.722	102.3	101.61	101.61	100.19	101.31	100.68	100.87	97.966	99.18	100.12	101.81	100.94	99.634	101.8	99.668	99.111	102.09	99.241	100.93	100.04	100.15	98.782	100.14	97.23	97.323	102.02	101.02	101.51	99.62	99.952	101.76	100.56	101.39	99.054
106.54	106.12	107.58	106.03	104.43	108.33	108.05	105.47	104.44	104.6	104.29	103.53	107.45	109.08	106.33	107.75	104.04	106.95	105.8	105.1	105.22	105.78	106.23	105.8	106.71	104.89	109.04	105.4	106.7	108.23	106.64	107.03	106.46	106.1	107.05	105.9	107.26	101.59	105.44	105.57	105.71	106.51	103.95	105.23	103.91	104.51	105.91	107.92	104.79	108.5
103.37	102.11	100.91	99.9	104.02	104	101.33	99.079	101.01	101.68	99.219	101.66	102.11	99.714	100.39	101.38	101.29	100.75	99.121	100.79	99.036	99.115	103.2	96.893	103.49	102.88	99.75	95.504	102.4	98.746	100.35	103.76	98.895	103.79	100.13	102.18	101.37	102.81	100.65	101.66	102.09	101.99	102.64	99.798	101.41	101.37	101.43	101.66	100.38	100.52
114.49	113.61	119.05	115.34	116.35	116.69	118.95	116.75	114.43	115.27	116.94	114.94	116.15	117.71	119.43	118.84	116.43	115.72	118.07	118.36	114.23	116.93	115.88	116.39	117.7	114.89	115.73	118.33	116.11	116.1	118.91	115.93	118.61	117.26	118.75	117.28	116.41	116.59	115.89	116.73	112.62	117.55	116.94	115.79	114.32	117.53	115.32	112.84	115.74	117.31
114.32	111.78	110.88	111.87	115.87	115.45	110.9	114.24	110.61	113.55	113.58	114.54	107.81	112.33	113.23	114.71	110.84	113.86	112.97	115.31	112.43	111.42	110.96	112.46	112.54	115.72	111.61	114.23	113.6	116.44	113.25	112.15	114.61	114.35	108.68	113.81	113.16	113.7	112.93	114.62	113.99	112.97	114.24	114.22	112.08	113.11	113.46	112.99	114.64	111.17
114.95	119.54	117.27	119.65	118.74	116.73	118.23	118.24	114.37	116.58	115.31	116.11	114.34	115.25	116	119.84	117.01	118.76	119.66	117.3	118.72	116.51	119.14	118.27	118.5	115.29	118.39	118.81	117.45	118.7	118.16	119.52	120.22	115.8	119.03	116.49	116.79	116.87	116.39	118.03	115.57	118.29	117.76	117.41	119.71	119.29	116.79	115.78	116.39	117.57
99.416	101.77	97.372	99.863	99.553	100.11	101.43	97.952	100.23	96.452	101.65	97.003	103.5	99.523	99.619	102.08	101.85	98.165	103.33	100.31	97.783	97.876	96.902	95.869	100.27	99.375	98.394	102.17	101.56	99.769	100.23	99.786	99.773	100.65	99.296	99.66	98.896	101.25	99.894	100.03	97.769	99.107	104.41	102.2	99.936	104.89	99.678	99.41	103.01	100.37
103.45	106.87	105.13	101.64	107.18	104.9	104.38	107.78	99.627	106.97	107.6	103.73	105.67	107.2	105.84	105.48	103.38	106.18	108.05	104.05	104.87	106.37	105.73	104.75	109.8	102.01	105.57	103.97	103.53	104.88	107.51	107.48	106.38	110.08	107.25	105.61	103.51	105.65	108.7	103.81	103.24	104.23	107.08	109.03	106.55	106.21	107.13	106.56	107.22	105.22
108.78	111.27	109.54	110.69	109.89	108.53	110.13	112.08	108.92	108	109.46	106.02	111.93	108.39	111.64	107.45	110.38	109.49	112.08	108.69	109.06	110.35	110.19	111.93	111.06	112.31	106.76	111.88	110.47	107.19	109.99	110.27	109.13	109.29	111.28	110.13	112.42	112.53	111.46	109.3	107.98	109.25	111	110.8	113.63	108.15	109.84	111.48	109.71	111.5
105.79	106.66	107.61	106.12	106.17	109.34	105.77	103.34	106.53	105.16	105.85	106.39	105.39	104.32	105.48	105.31	108.14	103.1	103.64	106.9	105.52	105.19	105.09	105.8	107.03	104.31	106.16	106.73	106.67	104.88	102.88	105.95	104.35	106.35	103.98	105.74	109.5	106.89	107.61	104.94	107.89	105.61	107.41	106.16	106.54	107.91	108.52	105.33	104.57	105.85
102.62	99.699	100.63	100.91	99.75	98.625	101.13	103.44	101.77	102.42	96.392	100.31	102.57	98.655	100.09	99.732	100.35	99.975	100.27	101.33	96.382	100.98	98.455	100.8	104.43	101.46	102.82	99.97	95.778	101.69	102.75	101.14	100.17	100.32	102.44	99.495	100.74	97.528	100.92	100.22	101.65	100.4	98.595	100.23	102.61	101.19	101.15	101.88	100.04	100.81
109.7	109.58	107.48	110.47	109.93	109.6	111.12	114.53	111.86	110.57	111.39	110.73	110.7	109.09	110.75	110.39	111.87	109.75	111.26	107.94	109.18	108.75	109.75	108.85	109.24	108.17	110.63	109.14	112.04	105.69	108	110.58	109.65	111.31	111.3	105.75	109.79	108.44	113.16	106.9	110.82	109.26	108.71	108.91	109.98	107.44	108.61	108.24	109.06	110.68
105.11	104.77	107.57	106.72	105.89	106.62	105.34	107.9	107.86	105.81	105.62	105.06	105.94	106.52	104.22	106.99	102.95	108.27	107.21	104.79	108.75	106.42	107.03	107.78	106.02	109.95	106.04	106.21	105.01	104.89	104	105.31	105.65	106.04	105.48	105.15	106.87	106.02	107.92	103.78	108.73	105.12	109.71	107.94	107.52	104.22	107.03	103.74	106	108.56
112.53	112.62	111.72	112.74	114.43	114.34	111.88	112.72	111.33	111.82	109.25	114.46	110.14	109.4	111.19	111.13	113.16	112.33	111.34	111.22	112.79	111.43	109.46	110.86	110.64	113.02	112.04	111.73	112.98	111.11	113.24	111.53	112.67	108.62	112.58	111.78	112.21	113.3	110.36	112.63	113.16	110.6	111.06	111.1	114.45	111.7	111.04	115.15	112.91	112.32
94.02	101.41	97.826	97.155	100.11	104.78	99.465	96.846	103.44	96.52	98.161	102.11	96.264	100.48	102.65	99.928	101.34	96.171	101.17	100.42	102.32	101.48	99.778	102.6	98.362	102.26	98.59	99.003	97.872	97.31	99.227	99.4	96.411	100.77	98.349	98.795	100.79	99.344	100.14	97.687	99.225	103.64	100.77	100.1	98.634	101.18	101.44	104.37	103.85	100.3
106.92	106.83	103.88	107.56	107.73	108.18	106.62	108.82	106.79	107.82	107.34	108.24	105.38	105.31	104.25	103.89	103.81	107	102.52	106.12	103.39	104.61	107.03	107.72	104.86	107.07	108.58	104.37	105.07	103.53	104.29	107.3	106.82	108.34	102.4	105.13	105.27	105.09	103.57	107.18	106.93	107.36	106.9	103.81	104.04	105.47	105.39	106.31	102.87	105.12
103.75	103.94	102.24	105.87	101	102.56	103.53	106.8	102.44	106.71	106.02	104.78	106.1	103.99	102.94	106.03	103.72	105.64	107.24	104.6	101.61	105.21	104.87	104.36	104.57	103.82	102.99	100.74	106.16	104.68	103.74	105.62	103.16	104.89	105.79	107.56	104.25	101.96	106.94	103.19	102.82	101.18	103.77	103.83	103.25	104.07	105.38	104.1	100.33	105.89
109.45	109.81	111.54	111.68	109.63	110.67	112.14	112.44	114.28	108.91	110.36	111.56	113.32	112.24	109.97	114.22	110.61	110.87	113.86	110.81	108.56	106.84	110.46	114.46	111.82	112.06	107.56	108.34	108.9	108.92	112.99	110.42	109.14	111.85	111.9	108.01	108.04	110.39	114.66	109.38	111.13	110.17	111.52	111.86	109.62	112.93	110.29	109.32	108.45	111.68
109.62	111.8	113.67	111.05	109.24	110.67	115.58	110.66	112.98	114.15	111.73	111.67	115.93	112.24	112.54	111.82	111.94	110.76	113.05	110.81	116.66	111.58	110.63	109.85	110.42	110.15	110.73	109.83	110.37	112.3	113.29	113.47	113.67	114.1	108.69	112.92	111.97	112.24	111.46	111.33	111.11	111.59	108	111.74	112.77	110.4	111.29	114.45	112.27	109.03
111.07	113.89	109.5	110.68	110.87	113.61	110.1	116.22	112.26	109.59	111.85	110.78	116.41	108.18	111.96	111.65	111.41	113	113.03	111.98	114.55	111.42	113.25	111.61	113.42	112.28	111.59	109.83	111.45	112.74	112.72	111.65	110.61	111.55	112.14	110.74	110.33	113.32	110.41	111.98	112.09	108.78	112.92	108.43	113.75	112.16	109.53	112.33	110.54	110.7
121.98	117.34	114.03	117.66	117.22	116.74	118.29	116.93	118.36	117.98	118.99	119.3	118.61	118.66	119.1	116.99	118.58	119.62	118.26	117.48	118.23	117.72	116.34	117.06	118.24	117.86	116.21	118.28	118.19	116.91	118.57	121.96	118.44	115.98	116.98	117.85	118.84	117.32	117.97	117.76	115.02	122.82	115.84	120.42	117.38	114.09	115.2	116.17	115.99	119.89
105.59	104.43	106.24	106.52	106.85	108.28	104.88	105.62	106.92	107.42	106.88	106.06	106.01	106.96	105.41	104.66	106.73	106.48	106.77	107.84	104.8	105.62	104.79	103.34	106.88	104.51	108.08	106.78	106.99	104.57	105.33	103.48	104.66	105.55	106.81	103.26	106.12	104.61	107.48	104.27	105.14	106.07	104.18	107.63	107	105.71	105.95	103.84	106.57	107.15
106.86	107.35	106.49	104.53	107.34	102.77	103.59	107.99	107	106.46	110.19	107.62	107.72	105.17	106.43	104.01	106.37	106.59	107.87	107.19	105.65	105.83	106.6	105.44	104.96	105.26	107.86	105.86	105.55	105.93	107.99	106.66	103.5	109.45	110.5	105.42	106.94	106.58	107.19	105.06	104.78	108.78	107.79	105.3	108.33	105.52	106.93	106.8	106.19	106.15
104.16	102.68	103.94	105.02	103.08	104.93	102.29	105.74	105.96	103.82	106.7	104.82	103.96	106.07	102.31	104.12	106.72	102.55	104.46	103.54	103.91	101.24	105.57	107.47	102.64	104.21	106.97	103.19	104	104.27	104.52	104.19	107.1	106.42	106.91	101.36	107.75	104.88	103.17	104.42	108.18	103.28	104.85	103.85	101.85	102.38	104.77	104.5	105.61	105.77
105.01	105.77	107.24	106.63	107.05	105.74	104.66	105.59	106.41	105.47	107.19	105.89	105.97	109.06	105.39	105.68	104.93	107	106.46	104.57	110.18	106.19	106.08	105.59	104.47	107	106.12	105.78	107.13	108.22	105.78	106.66	101.6	107.23	109.07	102.45	108.93	109.83	108.97	105.72	107.03	109.36	104.75	106.88	107.92	108.36	108.17	108.35	103.39	108.92
107.01	103.65	104.77	104.17	104.56	103.05	106.13	100.42	105.24	105.23	100.56	100.2	104.58	106.75	106.03	104.08	104.66	105.97	103.3	104.25	107.52	105.72	104.69	105.05	103.85	107.49	102.4	102.12	105.59	107.23	103.52	103.98	101.71	102.13	105.93	103.36	104.39	107.67	103.9	101.14	104.21	107.14	103.75	102.22	103.88	106.01	107.33	102.26	103.03	104.97
[truncated: 200 more rows]
[truncated: 150 more columns]
