# Supplementary material for: Genetic dissection of main and epistatic effects of QTL based on augmented triple test cross design
Source: PLoS One. 2017 Dec 14;12(12):e0189054. doi: 10.1371/journal.pone.0189054 (PMC5730204; doi:10.1371/journal.pone.0189054)
Supplement: S8 Supporting Information — (ZIP) [file pone.0189054.s008.zip › z4_1350_0.5_5.csv]

103.84	98.361	101.35	104.21	102.95	98.331	99.061	102.64	101.8	100.87	100.65	102.78	99.77	97.849	102.29	103.82	93.459	99.343	101.07	95.994	99.579	101.87	106.55	99.71	104.36	101.43	100.69	105.52	101.94	101	105	100.38	102.7	105.49	102.63	100.89	103.73	102.78	101.2	100.95	102.6	103.66	99.147	96.372	97.862	97.927	98.286	101.03	98.154	97.88
106.34	109.24	109.49	110.22	105.47	104.86	111.57	105.02	109.87	106.96	109.07	111.23	103.24	109.11	113.87	109.39	107.46	108.48	107.86	104.81	111.07	109.48	106.37	102.02	106.62	106.48	107.63	104.06	103.93	105.48	108.8	108.15	108.08	104.95	111.23	109.2	108.21	105.71	106.65	109.22	107.82	108.46	111.99	112.07	106.77	105.76	107.82	107.22	107.35	108.78
112.63	111.66	111.21	108.74	109.67	111.19	109.44	106.22	112.13	109.42	107.16	114	113.42	108.84	107.38	107.03	104.62	104.83	111.11	108.41	109.36	108.2	110.46	111.44	112.41	114.15	113.75	109.42	108.08	115.71	109.8	111.15	112.87	109.83	104.53	111.28	111.33	108.17	111.58	113.49	112.57	110.61	112.24	111.37	110.15	111.8	107.32	109.57	110.88	109.13
102.19	107.37	103.75	105.58	106.68	105.71	108.11	107.12	101.58	103.97	106.72	104.39	102.39	108.92	105.13	105.43	105.95	105.95	109.67	103	106.95	103.49	101.95	110.2	106.16	103.11	104.79	107.44	103.37	108.59	99.865	105.64	103.66	109.65	103.9	103.91	106.36	107.04	107.33	108.16	106	104.6	105.96	106.07	110.57	106.56	108.16	106.37	109.32	109.32
108.72	108.11	108.76	110.58	109.76	109.25	111.21	109.48	111.3	106.73	110.35	112.82	107.86	107.53	106.9	107.07	113.11	110.82	114.45	108.49	106.62	112.02	107.49	108.65	111.5	107.2	107.58	114.35	109.72	108.51	109.39	110.45	110.31	109.35	111.1	110.89	107.26	105.76	104.61	111.06	106.69	114.43	108.81	114.9	107.89	107.06	105.67	111.22	108.4	106.99
106.62	105.37	100.62	104.23	105.52	107.02	106.25	107.29	102.97	107.77	105.59	106.18	107.58	107.62	107.82	101.51	105.65	105.77	101.32	108.66	101.06	104.57	106.06	108.5	107.98	108.49	103.9	108.61	103.05	111.27	105.52	103.68	100.74	108.27	109.28	107.27	107.29	104.16	106.33	99.523	108.77	105.74	104.41	103.26	109.77	104.98	104.24	105.38	110.63	107.83
111.97	106.54	112.43	115.52	110.83	113.41	109.95	113.4	115.05	108.51	113.86	112.85	112.73	117.25	109.3	111.63	111.4	110.81	114.63	112.07	106.66	111.38	109.94	111.28	108.56	110.07	109.69	110.39	111.13	107.29	108.61	114.49	109.81	112.52	112.85	114.11	107.77	108.17	115.98	111.37	108.52	116.53	109.76	115.67	110.11	113.35	111.03	108.13	113.12	109.75
108.53	107.04	105.45	101.67	104.25	106.73	105.2	109.09	105.38	105.97	106.8	100.3	108.58	109.04	105.46	106.25	107.42	107.01	103.73	105.21	103.98	105.51	101.55	109.85	103.69	108.84	108.73	107.71	107.97	105.09	105.82	112.32	108.79	104.85	107.22	104.34	104.02	105.74	105.49	100.68	105.52	105.08	108.18	102.12	100.29	105.97	102.96	107.06	103.16	105.37
102.11	103.26	100.54	100.78	94.573	101.03	104.21	100.89	99.493	102.89	100.66	98.416	103.78	100.09	103.08	100.85	98.694	102.64	100.01	99.28	99.747	100.19	105.82	101.53	99.306	101.18	98.955	100.08	97.211	102.07	103.12	98.853	103.33	101.1	99.773	100.51	100.53	100.88	101.44	98.696	97.858	94.881	96.086	98.302	103.26	99.56	99.675	99.76	99.599	102.78
102.76	103.49	102.82	104.32	104.36	103.9	105.95	101.85	106.14	106.96	105.76	102.45	111.39	104.52	104.79	99.161	100.72	110.34	105.26	103.65	102.84	104.45	101.69	105.72	101.27	104.84	104.68	104.71	107.58	96.838	107.41	106.84	103.35	102.58	108.7	108.99	107.77	106.24	102.91	103.84	108.49	104.32	102.9	104.31	106.31	105.31	103.79	103.34	103	104.98
109.45	103.19	109.77	109.24	105	113.22	105.98	113.91	105.74	105.14	105.12	106.03	110.8	108.97	108.58	106.14	107.1	112.66	111.86	107.6	109.45	105.52	111.57	107.13	109.82	110.94	108.73	113.44	107.92	105.23	104.53	109.36	113.69	110.07	114.44	107.74	112.85	112.39	108.28	111.95	109.21	110.42	110.04	109.7	107.03	114.98	109.35	108.77	107.49	107.32
104.45	109.75	110.1	103.18	110.7	107.59	105.52	107.94	109.82	103.48	106.51	106.1	107.91	107.42	106.49	106.16	105.64	104.48	108.28	106.24	108.02	104.91	110.49	107.44	103.53	106.43	105.06	110.95	107.31	103.72	108.05	106.73	111.04	105.6	103.24	105.13	109.37	111.26	103.41	107.07	104.67	109.18	104.55	105.74	103.34	104.83	104.08	105.61	106.9	108.96
106.6	105.34	104.95	108.75	109.05	107.74	108.39	103.4	105.01	102.59	106.52	108.8	106.99	104.76	106.73	108.41	106.45	109.76	105.22	106.9	106.06	108.38	110.15	108.78	106.25	106.39	109.49	108.49	101.77	104.53	106.56	103.96	106.49	106.51	106.01	106.39	105.65	107.21	110.58	102.37	106.55	104.32	105.27	103.43	104.93	107.88	106.96	104.95	107.1	108.87
110.09	106.18	104.1	105.83	105.5	102.79	109.93	109.84	108.93	102.91	106.63	105.44	106.61	102.01	109.81	105.31	106.32	108.78	108.53	107.48	103.47	110.34	103.14	108.23	102.4	101.15	102.48	106.29	107.06	108.23	106.22	107.26	107.22	106.3	105.61	107.57	105.1	101.48	108.26	104.48	104.76	106.55	104.4	111.65	106.63	98.632	107.34	106.26	109.42	105.91
100.66	101.29	98.913	97.774	96.732	96.957	100.07	102.8	102.62	104.07	99.621	102.72	100.38	96.63	94.654	99.643	104.73	99.842	96.659	97.377	98.404	96.961	98.2	94.107	101.64	98.176	101.6	99.068	100.89	95.316	97.473	100.33	103.66	95.773	99.647	99.5	101.25	102.48	97.979	99.889	98.31	96.169	96.917	100.33	97.141	104.31	102.46	98.834	101.32	99.089
99.562	103.18	104.04	99.862	104.98	102.68	100.18	104.03	100.15	101.28	100.46	103.96	104.51	100.78	104.95	96.145	101.66	99.36	100.24	104	100.59	99.407	101.13	101.89	102.16	97.635	99.783	100.46	99.951	102.04	99.522	98.353	102.87	100.28	97.463	96.4	101.53	105.17	102.54	101.69	100.5	100.24	98.31	101.45	100.24	101.02	105.51	103.46	97.956	103.78
104.52	105.6	101.14	104.8	107.68	107.74	105.39	104.89	104.84	105.71	101.33	106.16	111.54	102.92	103.27	108	108.71	106.1	107.55	102.47	107.39	105.01	106.88	108.65	102.24	109.54	107.64	105.31	103.52	104.67	108.59	104.4	107.1	103.04	110.25	103.27	102.41	106.39	104.69	103.04	108.73	105.46	107.72	109.36	105.63	105.13	104.41	105.16	110.74	108.31
118.52	117.04	115.41	116.92	121.33	118.24	114.02	118.94	116.34	116.13	119.55	115.94	121.74	117.49	120.76	111.84	120.69	114.95	118.55	121.74	117.15	118.96	117.62	115.95	117.42	119.93	118.99	118.67	115.27	117.74	115.85	116.4	114.03	114.46	114.18	117.64	117.64	116.97	118.34	115.3	119.34	119.08	119.03	117.58	119.01	119.2	119.09	115.83	118.84	117.78
105.81	107.74	107.3	101.03	105.63	102.73	107.01	104.62	105.54	112.42	104.12	104.97	108.04	105.06	103.03	103.31	107.24	105.08	105.97	103.55	102.01	105.01	108.44	105.04	108.15	112.17	106.02	108.17	101.87	105.24	102.31	104.44	107.63	111.5	104.31	104.64	106.68	108.08	106.31	104.77	110.05	102.34	107.45	104.42	103.25	102.29	103.14	107.77	105.76	109.47
111.39	110.29	109.29	103.98	112.62	110.08	109.03	112.49	108.55	109.76	110.51	108.96	110.12	113.57	108.95	108.37	115.39	113.68	109.62	110.13	109.23	109.48	104.99	112.17	110.31	111.01	115.55	109.24	110.36	107.06	112.51	111.21	109.52	110.86	105.75	105.72	109.94	111.68	109.1	110.8	106.1	109.22	115.99	115.21	108.91	109.07	107.01	111.38	112.55	107.09
98.677	106.51	102	106.34	99.841	97.565	102.07	98.487	97.03	102.34	102.27	99.569	99.085	102.5	103.84	104.24	97.956	99.143	107.53	101.75	100.78	100.46	98.968	102.6	104.95	101.82	99.673	98.752	98.438	98.466	102.39	104.24	103.82	100.36	94.625	96.992	101.24	99.762	102.77	103.47	100.39	98.595	101.74	100.57	98.188	101.89	102.18	101.74	105.51	101.53
95.669	101.75	97.569	100.24	100.26	101.82	99.548	96.687	95.633	103.21	98.845	100.81	102.96	103.18	94.638	99.511	102.47	103.29	99.416	103.29	96.566	97.931	100.85	102.94	99.03	100.06	103.32	101.7	99.613	101.08	99.982	100.59	101.16	101.16	99.205	101.38	95.775	101.36	96.52	100.72	103.84	95.384	101.76	100.95	101.52	100.02	99.334	99.022	95.515	101.59
112.56	108.79	111.01	112.7	112.71	109.95	113.23	116.31	107	116.52	112.22	111.26	113.38	116.51	108.28	111.68	110.17	112.55	108.47	111.45	110.91	108.94	113.62	115.29	114.19	112.94	113.1	113.16	113.18	113.74	113.84	114.97	108.13	113.22	111.33	111.65	109.42	111.67	106.81	115.41	112.7	106.6	110.82	114.14	108.67	113.84	117.65	116.98	112.24	112.37
101.84	107.22	105.32	103.77	104.13	102.08	108.58	102.38	106.75	107.7	98.841	108.39	103.96	108.05	107.83	109.75	99.879	104.73	105.89	105.17	105.46	104.67	105.4	105.4	108.37	104.59	101.99	107.92	104.99	107.51	104.14	104.6	105.57	107.62	104.58	106.5	107.06	100.48	106.7	105.31	103.74	107.37	103.34	108.4	112.06	106.38	106.01	101.07	104.22	111.35
105.6	93.827	102.73	97.599	101	96.165	97.132	101.59	99.939	102.86	98.786	97.248	104.74	95.062	96.177	101.52	100.66	100.83	96.115	99.893	101.79	101.79	100.28	102.87	95.908	95.459	100.67	101.26	98.306	96.587	99.558	96.396	101.1	101.62	100.16	102.26	100.12	99.261	100.18	98.967	100.81	99.197	101.22	99.311	96.87	96.93	98.786	100.27	101.27	100.37
106.56	101.3	104.7	105.81	104.2	106.86	103.21	107.83	107.41	104.56	111.29	106.8	102.75	105.68	103.87	105.93	103.52	108.84	108.6	103.82	102.22	109.58	104.32	107.05	106.31	103.14	104.65	106.18	102.94	108.31	101.93	101.23	100.54	104.2	105.92	107.02	109.6	100.72	103.55	106.47	104.46	104.74	105.07	108.98	108.15	105.09	105.23	102.72	108.11	105.02
107.77	105.39	102.21	102.33	103.12	106.8	108.82	107.15	105.14	102.19	104.58	108.2	102.81	106.54	103.7	107.71	103.86	108.01	106.73	104.11	108.75	107.76	101.86	106.81	107.7	105.26	101.9	105.47	105.78	108.58	108.05	101.95	104.44	106.12	105.86	103.37	100.19	103.22	105.05	101.8	106.5	105.04	104.18	105.15	108.19	103.35	106.26	102.97	110.78	107
106.53	106.94	102.36	110.39	103.07	105.56	106.39	100.54	103.53	106	103.2	104.35	106.74	100.22	102.73	107.87	102.39	105.57	106.79	105.35	101.15	102.87	100.09	106.23	104.06	102.99	102.89	104.95	101.51	103.91	105.07	107.45	105.26	107.03	105.5	106.89	106.14	103.19	102.04	107.69	107.11	111.64	96.53	102.77	107.22	105.59	103.64	102.6	104.9	108.18
107.57	110.91	110.51	110.16	107.21	110.33	109.2	113.59	109.02	107.03	113.01	105.91	108.27	109.34	109.14	112.91	109	108.24	109.15	107.39	105.56	107.97	109.45	106.84	109.18	113.83	108.4	112.61	105.15	113.57	105.77	115.11	112.63	110.91	109.41	112.31	110.81	108.99	108.62	108.77	113.02	110.97	109.63	112.44	108.12	109.37	113.23	111.28	103.37	112
113.75	113.91	113.47	109.31	110.71	111.26	111.83	112.39	111.62	108.19	112.6	109.23	111.31	108.4	109.91	112.79	114.28	107.13	112.05	108.97	114.36	110.84	108.5	111.22	113.45	111.05	113.36	111.18	112.05	111	112.41	108.06	107.02	115.18	111.16	115.71	110.34	110.49	111.94	109.01	106.98	108.02	115.05	109.52	111.47	109.35	112.07	110.27	111.6	111.19
113.67	111.95	116.84	109.94	112.66	111.25	110.86	112.67	108.52	113.03	106.44	111.39	108.95	113.69	107.88	110.2	106.92	111.88	110.75	114	114.96	108.54	112.49	109.47	110.13	111.05	113.83	110.41	119.08	112.49	106.49	112.07	109.74	108.64	110.42	113.44	114.74	107.26	115.15	108.25	114.46	111.67	111.04	114.55	109.91	105.87	113.99	112.85	111.68	111.53
104.24	103.77	105.75	106.67	104.86	102.81	102.58	100.22	104.61	105.25	104.91	103	104.11	106.39	101.11	101.83	106.17	107.31	106.98	106.55	106.74	102.95	106.98	108.87	102.4	100.65	104.71	102.7	107	102.9	102.02	101.89	101.28	100.2	106.9	106.26	104.55	106.05	102.92	104.46	107.14	108.15	103.61	105.62	100.98	102.33	99.605	104.07	103.5	102.14
107.66	105.3	102.77	107.29	103.86	101.15	103.05	101.83	108.36	105.55	105.52	104.22	104.13	104.51	102.68	106.86	105.87	102.34	101.75	103.8	101.45	100.12	103.48	103.23	105.2	105.55	106.41	103.38	103.51	103.62	101.14	106.62	103.49	105.23	105.4	106.88	105.89	101.77	103.35	105.45	108.98	104.21	102.39	103.05	105.93	103.71	105.49	104.52	108.07	99.966
103.1	102.22	106.48	102.57	108.09	103.1	106.65	103.46	108.66	104.56	111.45	104.62	102.1	107.56	104.74	105.44	104.33	103.02	106.96	105.4	106	104.24	97.712	101.39	106.29	102.92	105.73	106.61	106.68	107.68	104.41	105.73	104.94	103.15	106.77	102.76	103.07	108.05	109.29	107.56	107.31	104.3	108.9	104.81	97.79	102.13	103.36	108.65	105.6	103.42
107.92	105.31	106.27	106.49	106.35	102.05	102.55	107.09	108.37	104.74	104.71	103.22	108.05	109.71	106.32	104.95	100.11	106.72	106.79	105.85	106.57	103.11	103.92	106.08	99.38	107.61	110.13	106.61	107.48	103.93	103.52	100.9	102.33	108.13	104.95	102.71	102.98	110.77	106.28	104.81	105.82	104.75	104.07	108.75	106.38	103.22	103.59	105.21	105.9	101.44
109.18	108.77	108.33	109.85	109.41	108.4	114.74	110.39	107.98	109.51	109.52	105.42	109.86	112.7	115.95	112.32	113.22	112.02	110.48	109.06	114.02	111.29	109.2	107.07	108.95	106.9	109.18	108.02	109.84	107.11	112.3	112.62	106.42	108.15	110.61	111.59	107.99	110.89	103.65	111.59	109.66	113.54	110.9	107.43	112.72	107.82	113.4	112.9	112.47	109.28
103.8	103.95	109.52	106.03	105.56	99.539	104.54	106.47	102.34	104.43	106.49	103.54	102.03	107.03	105.87	105.43	106.55	101.16	102.73	106.64	105.06	106.05	103.91	106.32	104.05	105.26	105.04	101.19	105.29	107.8	106.76	104.73	105.18	105.5	100.5	101.87	106.05	105.8	107.17	105.66	110.68	107.21	108.63	113.45	102.44	104.74	100.19	108.8	102.33	108.42
105.95	105.8	107.24	106.96	103.7	104.71	100.35	109.56	112.22	102.06	107.88	104.26	101.32	108.09	104.85	106.81	106.06	111.17	106.07	106.13	108.01	104.95	101.73	107.51	105.31	105.98	100.74	105.98	103.35	106.15	103.46	110.38	108.71	106.45	105.42	102.79	102.96	107.89	105.1	102.55	111.06	105.36	105.24	103.33	108.7	98.753	104.52	102.07	105.41	103.7
104.26	101.86	104.84	105.01	105.54	106.1	104.63	104.48	103.08	102.22	106.55	107.42	105.98	105.7	109.83	103.57	107.09	108.53	107.96	103.33	101.73	105.47	108.15	106.73	108.43	105.71	111.43	108.02	108.26	102.99	106.33	106.11	107.88	109.4	106.65	105.62	103.67	102.44	106.7	104.08	103.47	104.31	103.93	105.03	106.87	107.86	107.35	103.05	104.59	105.8
111.01	114.67	110.73	109.68	114.02	118.26	107.38	108.19	111.13	109.28	111.99	113.08	111.42	111.51	109.79	113.22	111.73	109.43	111.83	116.17	113.31	112.84	113.63	113.2	112.31	109.78	113.26	111.26	111.25	113.62	111.31	114.07	113.5	110.92	113.92	107.43	108.35	112.4	107.57	113.04	110.07	109.25	113.24	111.63	107.37	110.63	112.36	112.74	111.75	111.66
98.662	100	96.373	100.93	102.22	103.57	96.456	98.154	98.708	95.667	103.84	98.837	99.417	98.178	99.846	99.15	101.14	100.93	101.6	101.61	94.234	98.057	105.16	99.534	101.04	100.47	99.777	98.395	97.026	99.046	99.676	101.3	97.663	102.13	96.466	99.522	98.33	101.67	100.5	100.04	101.24	100.17	97.956	100.06	98.877	101.4	99.078	106.35	96.12	102.48
111.52	111.4	111.9	111.82	112.96	111.45	108.86	113.56	115.3	112.92	116.81	113.16	111.5	110.7	107.41	117.09	110.43	112.12	113.21	113.27	112.72	110.04	114.64	115.77	114.25	114.27	114.45	115.4	112.31	111.78	114.05	111.63	115.39	113.52	117.62	109.88	114.51	114.06	113.15	111.08	112.56	112.17	107.08	113.82	109.51	110.77	115.04	114.97	108.32	115.35
115.78	113.12	108.56	108.05	114.43	110.56	112.52	109	114.31	109.69	106.25	107.02	113.07	109.07	113.07	113.17	113.43	107.12	108.68	109.15	110.22	109.88	109.07	114.66	106.15	104.64	111.76	113.89	111.39	111.27	112.47	114	110.66	108.41	112.03	109.74	115.44	110.27	109.9	108.55	107.44	108.16	112.1	106.98	112.52	114.77	115.89	107.35	112.61	109.58
103.31	112.62	105.2	104.74	107.01	104.39	106.32	109.25	103.97	105.83	105.2	109.49	107.58	106.42	102.74	110.18	106.13	107.78	106.77	107.04	106.36	108.53	105.07	103.54	105.95	105.48	109.53	105.92	106.54	107.16	103.04	107.47	108.31	108.06	106.03	108.43	106.13	108.51	108.03	111.31	107.12	104.6	105.4	102.76	108.79	112.2	110.66	112.32	109.5	109.7
112.2	109.2	109.53	111.9	112.96	117.12	109.36	110.64	108.64	108.36	111.4	113	111.33	112.82	115.55	109.53	112.96	117.21	114.09	114.91	110.13	110.5	109.12	113.27	114.11	111.29	109.45	108.38	108.9	118.66	114.26	112.27	111.34	110.86	111.2	111.32	107.91	112.14	114.95	111.94	113.41	115.3	109.53	114.38	109.33	114.75	110.9	111.03	107.11	111.72
103.4	105.13	104.5	105.74	105.13	107.64	101.53	104.6	104.17	105.05	108.64	104.77	107.61	104.38	109.11	103.26	101.2	107.85	110.88	104.83	108.58	109.73	111.1	105.69	106.83	106.98	103.14	106.24	110.3	108.18	102.34	107.09	108.38	105.23	105.66	105.69	105.19	105.81	104.25	101.12	105.73	105.19	103.77	106.47	106.57	104.9	103.9	109.7	110.35	104.06
110.33	108.42	104.12	108.72	109.02	105.19	111.48	107.62	105.75	105.22	104.38	109.56	107.9	113.21	105.15	107.77	107.7	104.11	110.72	108.35	108.35	110.22	106.5	107.19	105.56	106	105.43	105.62	100.84	107.62	105.39	102.26	108.59	103.68	102.07	107.24	107.74	110.01	107.37	105.93	106.75	109.3	110.25	111.11	101.68	107.61	105.52	108.56	102.27	105.22
102.74	99.142	100.3	102.99	101.63	98.538	96.429	103.58	103.44	102.73	100.99	101.81	102.28	103.12	103.78	104.18	94.653	98.802	102.57	97.727	104.44	97.216	100.88	98.102	104.68	101.32	99.725	99.1	98.235	103.84	100.9	100.99	102.4	100.94	101.55	100.29	101.74	100.55	99.918	101.44	104.49	99.456	100.42	98.77	103.16	98.447	100.05	104.18	99.221	101.12
105.7	98.759	96.017	105.36	104.31	104.52	106.39	102.56	107.47	103.43	109	104.13	104.48	104.02	105.85	108.07	106.62	104.66	108.03	106.52	108.87	107.15	101.56	102.96	105.76	106.89	105.73	108.38	104.42	104.94	108.85	106.79	109.02	108.84	103.73	104.44	105.47	104.78	108.2	104.94	105.67	104.78	105.94	109.45	108.59	105.82	103.36	105.01	102.15	104.59
112.6	105.49	103.97	103.92	102.68	104.69	102.68	104.95	103.92	103.21	104.87	103.47	104.67	106.54	103.2	102.92	102.9	105.2	104.53	103.42	104.27	103.77	106.91	106.46	104.98	103.44	102.22	105.16	95.284	101.51	103.18	103.27	100.83	102.28	104.46	106.2	103.36	103.27	99.879	101.69	101.58	103.23	107.41	103.41	105.28	101.74	102.87	101.03	102.25	102.06
108.41	106.58	105.6	104.66	104.93	104.19	105.59	110.29	106.16	110.02	108.08	105.51	108.92	99.089	107.13	109.48	109.93	112.35	105.95	107.61	101.15	105.9	111.63	106.45	105.27	108.1	106.59	107.09	106.09	106.51	104.42	105.91	107.04	107.93	104.88	106.64	108.76	105.47	102.83	108.15	108.69	111.08	104.03	102.72	106.37	106.9	105.17	106.49	110.16	102.73
102.15	102.98	110.01	106.74	109.51	107.6	104.21	109.72	105.39	107.21	103.2	104.54	111.45	108.64	105.71	106.95	106.3	103.86	107.81	102.94	108.61	106.41	105.23	104.16	105.44	108.12	107.78	106.87	102.58	108.33	106.64	104.3	104.89	107.83	104.29	103.77	106.58	106.06	106.21	104.39	102.49	106.24	103.79	107.87	107.57	106.48	104.46	103.54	106.33	105.38
104.81	101.76	103.43	103.31	103.74	106.67	107.39	103.94	107.68	105.04	102.17	109.15	108.45	105.32	106.65	103.69	103.72	105.18	105.64	103.09	103.61	101.73	99.916	104.99	106.22	103.87	106.1	105.91	106.35	106.66	104.54	101.79	99.943	108.04	103.87	99.791	106.09	103.32	103.63	103.66	103.86	102.72	103.63	104.36	104.59	103.1	102.56	103.18	108.76	102.32
96.033	97.967	101.44	96.842	98.738	94.244	99.989	99.537	97.678	98.315	96.42	101.73	99.245	96.129	98.571	99.735	97.4	97.157	97.594	101.52	99.841	100.12	97.958	103.49	100.6	98.088	100.12	100.59	101.95	97.346	103.59	104.46	99.403	96.74	97.005	96.691	96.442	100.45	101.84	99.476	94.417	97.452	99.338	100.27	101.16	102.32	106.19	97.807	98.961	102.33
106.72	107.09	106.32	104.69	108.59	103.73	105.17	106.97	110.62	107.04	106.7	105.51	111.17	108.72	110.84	101.34	103.28	107.47	109.78	109.68	113.86	108.94	110.07	109.39	105.17	106.49	106.49	107.62	104.89	107	105	107.11	106.45	110.45	105.77	108.12	103.9	105.88	103.73	106.5	106.28	106.16	104.11	101.58	107.05	103.36	105.17	111.69	107.59	105.47
105.61	104.77	106.25	104.66	104.11	107.95	108.19	106.08	103.07	105.28	106.38	108.92	103.46	110.47	110.65	105.01	105	104.74	101.8	109.1	104.27	107.1	106.01	106.06	102.6	106.06	104.35	102.45	104.29	106.17	106.14	108.46	105	108.52	107.91	104	107.94	100.39	108.81	107.27	107.74	106.92	105.41	108.16	104.85	108.5	104.79	106.03	110.03	104.35
106.24	104.68	106.54	106.32	102.7	105.31	103.48	104.15	109.58	108.23	104.56	104.91	103.65	107.24	106.72	106.25	107.2	99.344	109.12	105.47	105.51	107.45	110.35	103.88	105.02	106.99	108.23	105.85	106.49	105.87	105.88	102.88	104.43	104	108.85	106.14	105.67	102.33	107.87	103.17	101.77	100.04	101.95	105.9	107.18	109.88	106.95	106.33	101.76	108.44
101.5	98.287	99.875	102.69	102.07	103.21	100.53	97.943	95.99	99.439	97.119	102.68	97.81	98.427	97.844	103.01	100.23	97.694	102.66	97.755	101.58	96.918	98.743	92.15	100.31	95.303	99.907	101.48	100.5	99.821	103.69	95.988	99.692	100.65	103.88	95.287	96.244	101.71	99.993	102.86	96.062	97.723	96.644	97.324	102.94	97.882	100.63	101.74	98.303	100.4
116.81	111.86	112.76	113.81	112.03	110.69	113.61	116.54	109.78	109.84	109.63	115.18	107.14	112.27	109.82	112.91	113.26	108.92	113.77	111.16	111.33	107.06	116.43	114.29	110.47	112.9	113.84	112.65	108.91	112.71	107.82	111.1	113.15	112.74	113.56	107.51	112.72	114.68	110.96	110.7	109.96	105.95	110.15	112.1	110.92	109.8	114.42	111.08	113	115.85
111.19	114.58	110.12	114.9	110.93	108.17	111.28	113.85	115.72	112.27	110.83	110.51	111.09	113.41	112.55	109.99	115.22	111.73	115.33	112.04	115.21	113.58	110.86	114.09	108.11	109.68	107.79	115.24	115.06	115.6	108.27	115.22	111.13	118.5	110.2	110.96	115.96	115.4	113.89	117.74	110.46	112.17	114.27	113.68	115.12	110.61	110.6	109.26	111.06	112.78
107.5	103.38	102.18	102.58	105.45	106.45	102.45	107.54	102.72	106.12	108.34	106.13	103.85	101.71	103.25	104.5	104.79	103.42	105.79	102.65	106.67	105.99	104.63	103.77	106.61	103.75	101.86	105.47	105.83	104.91	108.47	105.02	106.6	107.77	101.78	99.802	103.98	109.35	108.11	108.29	105.12	105.28	103.8	102.26	105.73	103.25	102.69	106.23	105.79	103.4
98.267	98.519	103.96	102.41	102.42	100.5	103.33	99.046	99.888	101.11	101.38	100.61	94.848	99.048	97.946	101.79	98.339	94.79	97.092	95.571	99.511	100.12	99.291	99.939	101.77	99.989	102.26	97.352	105.01	101.27	98.609	100.92	98.437	100.36	98.525	98.592	103.33	99.492	93.657	99.885	102.81	103.1	101.53	99.274	100.51	99.722	103.18	101.95	102.59	97.369
109.35	107.58	102.74	108.03	106.56	107.2	108.46	104.74	103.19	104.54	101.66	108.15	101.84	101.38	104.21	106.22	107.47	102.5	109.24	104.91	102.52	103.76	101.8	105.97	108.57	106.16	108.25	108.51	105.73	105.73	104.89	107.95	109.97	98.808	101.14	105.52	103.63	106.55	108.16	106.51	102.04	105.35	107.85	108.97	106.75	103.12	104.1	103.21	103.94	110.61
108.56	105.79	108.36	106.85	110.39	105.37	106.66	104.4	102.94	106.89	105.9	105.38	100.81	104.48	106.55	101.49	107.28	111.19	109.43	101.61	105.09	104.66	107.55	104.53	106.85	108.03	108.45	100.89	104.53	108.01	102.83	102.72	107.66	103.24	103.88	100.12	106.38	107.21	107.37	103.83	102.67	105.3	103.77	105.21	105.33	104.28	108.87	102.14	105.98	109.8
112.73	115.4	109.88	110.76	112.78	110.73	106.3	107.54	109.2	116.42	117.64	114.98	112.4	112.68	108.02	113.08	113.81	110.35	112.49	106.32	106.45	113.33	111.99	110.63	108.04	104.93	114.34	110.94	105.55	109.4	110.71	115.05	110.56	112.14	111.84	106.58	112.6	112.52	112.34	116.91	107.67	111.9	112.88	110.14	114.52	112.53	109.06	111.42	108.76	111.3
97.693	96.897	101.84	99.382	99.076	99.877	103.43	98.663	99.594	103.55	97.632	104.7	103.2	100.78	99.634	98.602	102.01	102.01	100.45	101.25	103.22	103.41	102.74	99.551	105.34	102.09	102.17	97.9	100.64	98.921	96.18	100.73	99.263	98.979	100.03	101.66	102.47	108.93	103.45	99.116	98.626	105.36	103.44	101.49	102.9	100.85	98.391	104.13	105.29	104
103.38	103.73	104.77	103.51	102.43	105.05	101.58	103.92	106.08	108.53	107.28	103.51	105.81	105.19	106.61	104.72	103.79	105.65	106.21	104.1	101.31	106.22	98.325	107.04	103.33	109.88	104.41	106.49	107.47	101.82	104.76	108.59	109.79	105.59	102.87	105.49	104.35	107.29	108.77	102.08	105.41	101.63	106.39	107.35	109.69	101.69	103.65	103.43	104.03	103.9
107.17	106.68	105.56	101.5	109.35	102.64	105.15	107.97	106.75	106.62	104.07	105.71	102.43	107.58	112.24	106.86	108.51	106.78	104.37	100.91	106.3	103.67	104.21	103.34	105.7	106.27	106.56	105.6	105.55	106.58	106	110.55	110.57	99.663	106.27	103.89	107.34	104.97	109.21	102.19	111.37	109.2	104.87	104.48	105.49	110.23	103.17	108.8	105.63	101.5
109.82	103.47	108.05	106.46	104.73	104.18	105.62	102.25	110.7	105.22	106.15	105.38	103.18	104.87	106.43	107.55	108.2	104.43	105.59	105.04	104.56	108.57	101.1	101.08	105.9	104.71	101.05	106.47	104.3	107.86	107.34	102.3	108.06	109.99	103.99	103.47	106.42	106.5	103.36	105.92	108.17	106	101.9	103.32	107.92	107.19	103.53	103.46	103.71	106.08
102.69	110.02	103.22	107.77	111.62	104.84	107.2	107.29	108.86	107.49	106.38	106.22	106.12	107.67	107.07	108.56	104.15	104.13	104.58	103.39	109.09	107.47	107.89	106.12	106.31	103.27	106.6	109.21	105.23	108.03	111.82	108.46	105.28	101.6	108.68	103.74	106.43	110.15	105.52	104.46	106.58	108.25	103.9	102.47	101.38	107.53	105.31	106.11	106.49	107.03
97.331	103.14	99.365	96.385	101.45	98.741	99.966	103.14	98.861	100.38	103.84	103.38	102.53	102.81	98.975	101.22	99.569	102.31	94.177	96.578	99.702	97.747	102.95	101.08	97.433	99.223	95.548	101.91	102.31	92.842	94.413	99.193	99.093	97.974	95.975	101.36	97.632	99.279	103.4	98.119	96.028	100.76	95.297	101.1	106.01	99.766	100.06	102.42	108.18	100.88
103.2	101.92	104.14	102.33	106	108.51	106.45	103.79	108.01	109.66	106.73	110.7	103.74	107.63	104.34	104.49	108.13	105.9	105.28	110.13	104.75	103.38	108.26	110.43	107.8	106.78	106.02	101.1	104.75	106.87	106.24	109.74	102.62	107.42	109.75	108.11	104.36	108.38	107.65	107.45	104.81	110.62	108.87	106.25	107.3	104.52	104.76	104.65	105.1	103.23
114.31	111.63	117.42	107.51	112.94	109.45	114.35	115.8	113.67	108.18	109.62	112.08	112.42	114.59	111.57	110.32	117.75	114.18	109.22	111.99	113.6	111.75	113.55	111.8	117.77	113.69	113.08	110.95	112.38	108.23	112.98	114.8	111.18	114.61	111.2	113.21	116.81	112.23	108.37	114.33	113.1	114.32	115.92	112.23	113.26	113.07	111.25	115.21	111.96	115.25
108.63	105.93	105.18	102.6	106.13	106.2	105.16	107.97	107.04	106	109.87	104.07	106.25	105.69	107.7	104.34	104.5	110.07	103.76	102.97	107.22	108.88	102.73	101.42	106.83	106.66	104.55	100.13	104.24	104.71	103.41	111.01	102.94	105.88	105.32	108.65	105.88	109.38	108.6	105.14	101.9	110.61	110.84	104.76	105.57	105.73	107.82	107.03	106	104.38
111.59	104.44	106.92	106.9	106.62	106.8	106.13	104.57	106.92	108.75	102.72	108.58	103.59	106.77	107.7	104.38	108.19	108.29	105.47	110.3	102.12	105.74	108.27	107.91	108.1	105.72	108.41	106.34	108.93	102.75	105.94	108.87	98.771	105.52	106.93	106.64	106.22	104.52	104.46	102.92	107.31	110.15	110.09	107.27	109.2	106.98	109.46	107.85	102.76	108.92
105.5	110.79	105.9	108.67	111.18	110.82	112.01	112.89	113.96	111.97	110.95	110.55	111.88	110.64	108.39	112.58	112.94	112.91	115.64	108.48	108.07	107.48	110.48	110.33	111.48	112.99	115.14	109.2	107.31	108.88	116.77	107.55	110.48	106.87	109.3	115.3	115.74	105.19	113.64	109.59	110.97	109.2	108.79	107.59	111.6	110.57	109.21	112.83	111.01	109.4
112.56	105.52	112.03	110.35	111.45	107.68	109.16	108.75	107.81	106.89	110.1	110.94	111.19	105.89	104.53	112.41	109.98	108.14	110.13	109.99	106.63	112.13	112.75	108.61	106.25	113.98	107.76	107.23	109.81	105.36	107.41	111.36	109.97	109.77	111.75	111.96	109.89	105.29	113.35	109.07	108.11	110.25	114.58	114.44	105.77	113.2	108.72	112.14	110.99	104.31
108.44	102.87	103.85	102.11	105.62	100.3	106.29	105.32	105.24	103.73	105.66	108.78	104.5	108.56	107.95	104.55	101.64	105.63	111.94	107.39	103.87	102.84	105.56	106.51	103.46	106.29	105.21	101.69	109.72	104.38	106.1	104.05	106.97	101.33	106.74	102.37	104	101.06	105.01	105.64	104.22	107.95	103.38	102.26	103.02	107.34	105.96	108.98	104.02	108.12
107.15	104.4	104.33	105.73	103.82	102.57	104.22	106.58	104.32	104.32	101.12	106.26	103.21	106.2	106.92	105.46	108.62	103.94	109.78	101.89	105.95	102.96	104.25	109.45	103.67	103.64	105.12	99.982	108.53	108.44	104.11	99.398	102.1	111.75	103.02	105.73	106.77	107.01	107.28	104.99	100.09	103.43	101.53	104.67	102.67	108.01	103.97	102.38	99.921	104.09
103.53	107.38	103.3	105.63	98.905	104.31	105.41	100.55	102.78	107.52	109.46	106.32	99.692	102.58	99.397	102.33	104.2	106.94	104.23	104.38	107.68	106.51	102.07	107.24	102.44	105.3	99.52	107.82	109.73	103.95	108.5	109.25	107.45	107.37	104.03	103.98	107.65	108.67	104.96	108.9	100.38	104.36	104.69	107.75	105.4	105.3	100.38	103.13	104.27	101.08
110.25	108.78	107.9	110.22	110.05	109.91	108.17	104.94	103.91	103.62	105.99	106.41	104.18	103.7	107.88	106.45	106.58	104.01	106.91	102.8	103.11	109.12	107.22	104.69	108.94	103.5	104.06	104.28	102.2	109.05	108.48	104.96	104.45	106.08	108.76	104.7	106.72	109.77	105.91	100.65	107.34	103.61	105.78	106.66	104.4	105.46	109.53	102.9	105.73	105.03
110.12	106.47	108.26	109.65	107.82	107.37	108.01	105.12	107.39	104.24	104.22	107.64	102.61	107.26	109.47	108.89	112.1	104.33	108.35	106.09	110.58	109.54	102.46	107.72	104.08	105.08	108.94	113.1	105.9	108.18	104.29	104.24	104.68	104.88	107.16	106.48	103.9	105.2	109.6	106.17	103.52	106.29	103.7	105.57	109.82	106.64	107.17	97.25	106.75	108.58
98.549	98.288	96.393	98.828	104.88	100.39	103.14	102.5	99.991	101.54	100.34	98.041	100.89	98.394	97.511	98.825	99.124	104.51	101.16	102.53	98.838	101.6	99.054	100.36	95.04	98.474	101.01	100.1	102.78	100.18	103.02	101.96	97.707	100.3	103.6	102.56	99.015	99.06	99.376	100.69	99.864	98.127	94.351	102.2	104.04	101.48	98.584	99.348	96.983	100.96
98.875	100.17	99.484	101.97	99.975	96.447	99.925	100.3	102.29	101.78	102.79	98.646	100.49	101.39	95.835	99.972	100.19	101.56	96.472	101.45	97.277	99.968	98.729	99.297	96.752	101.01	95.008	96.699	99.565	103.08	94.746	96.062	101.02	96.727	101.54	97.543	98.975	100.84	99.975	97.119	104.64	104.76	98.295	101.84	97.251	102.35	99.913	100.57	97.739	100.68
102.92	104.65	105.58	102.93	103.86	101.87	103.5	104.98	102.1	104.83	103.12	99.853	107.57	104.94	104.43	104.44	101.38	100.2	105.11	98.785	106.22	101.27	104.44	98.876	106.07	109.45	102.97	102.34	103.98	104.47	109.43	103.73	107.94	100.51	106.68	102.12	105.36	103.37	100.45	104.7	101.97	104.63	102.68	103.93	103.25	101	106.5	103.74	105.51	106.34
114.43	108.51	111.02	110.23	113.62	108.36	113.13	116.73	111.01	107.31	108.04	112.6	108.81	111.13	114.62	106.59	110.01	111.03	114.63	111.78	109.97	111.77	113.28	112.95	116.93	108.46	108.46	112.6	110.75	109.45	112.79	108.21	110.05	111.44	115.25	108.88	111.39	106.99	111.01	114.7	107.48	111.07	114.86	110.89	108.75	116.71	109.39	114.56	111.76	112.59
99.187	103.13	101.52	94.158	102.64	100.79	99.327	99.258	98.707	99.042	97.495	99.243	100.37	100.47	101.63	103.16	102.86	100.24	99.796	99.586	99.448	102.41	102.23	97.649	98.292	97.563	98.397	103.12	100.24	97.893	103.88	98.948	101.88	102.6	100.93	100.94	94.845	103.69	98.346	96.482	97.614	98.879	97.659	97.485	101.67	99.879	97.417	98.711	98.696	96.515
102.96	106.92	102.74	104.74	100.34	110.24	102.79	107.81	107.86	101.82	104.17	107.88	105.31	102.45	99.772	106.37	109.47	104.24	107.05	109.47	101.82	110.04	101.71	107	106.56	101.13	104.14	107.26	100.72	109.06	108.59	107.34	110.29	109.93	104.52	105.59	103.31	109.03	104.45	104.97	106.15	106.32	106.35	107.89	101.5	107.22	108.05	107.1	99.803	112.35
106.63	109.51	108.89	101.83	108.26	110.75	103.57	105.07	106.37	103.84	103.78	111.27	99.854	100.46	106.64	108.93	106.69	106.72	104.81	105.87	108.22	104.64	106.91	106.39	101.98	104.76	109.52	112.42	104.68	107.42	106.57	105.96	110.13	106.51	110.6	110.31	106.48	102.93	109.93	104.81	109.74	105.97	106.67	107.76	107.45	107.91	108.99	109.17	108.79	110.1
104.9	105.36	104.74	107.34	105.27	103.79	108.09	102	106.03	105.96	106.74	101.7	102.17	109.52	103.34	102.59	104.84	109.6	105.53	109.35	104.79	103.97	104	103.65	108.11	101.07	107.65	102.52	105.79	111.49	105.38	111.31	105.78	101.18	105.62	104.89	106.41	106.63	107.92	108.24	105.58	105.16	105.75	104.53	105.34	104.54	105.22	103.64	110.67	106.54
101.31	104.11	100.96	107.26	104.51	104.7	103.72	109.02	102.96	104.53	100.83	105.53	103.81	102.09	103.62	100.44	103.11	101.81	102.72	106.58	110.16	105.81	104.61	107.65	103	101.22	103.54	101.4	104.89	100.48	110.62	103.04	106.24	101.07	103.96	98.315	106.26	105.89	108	105.25	101.22	106	104.55	108.47	104.12	104.35	107.66	104.51	102.68	104.25
112.79	111.6	113.42	109.52	108.2	107.62	111.55	112.95	111.88	112.41	114.02	111.52	106.41	112.83	112.79	114.97	112.27	110.8	107.07	111.57	109.89	111.35	109.41	111.67	113.1	114.86	109.12	116.89	109.8	111.39	110.19	111.62	112.64	109.32	109.19	108.17	109.93	111.68	110.78	110.95	109.21	112.52	112.55	114.63	108.29	114.02	111.5	111.89	111.67	109.8
107.86	107.41	106.34	105.97	107.38	104.84	107.36	107.67	106.04	106.42	106.52	109.54	106.61	103.55	106.13	104.35	108.32	108.5	104.54	108.84	108.41	103.83	103.97	107.06	107.47	103.86	107.49	108.77	105.08	108.37	103.26	105.09	102.37	106.74	108.06	108.4	104.5	106.29	106.94	107.71	100.98	108.56	104.32	103.01	110.64	109.69	104.96	101.02	105.65	107.29
115.69	111.38	108.78	106.88	110.38	111.72	116.92	115.64	111.79	107.69	116.08	111.62	110.56	108.85	112.65	110.13	108.87	109.41	106.65	112.08	109.13	108.61	109.97	110.51	114.98	108.93	112.9	110.09	112.42	108.9	111.06	110.72	113.23	109.85	113.12	110.33	110.39	108.12	108.68	113	108.53	108.51	110.09	111.4	111.27	112.77	114.26	114.42	112.6	106.75
103.86	105.35	106.4	105.17	108.05	103.72	103.58	109.69	102.67	106.83	105.55	106	105.52	103.75	108.23	105.55	107.38	102.74	102.45	107.14	106	108.79	101.62	107.52	106.93	107.2	103.43	101.72	105.39	105.27	103.79	104.04	103.78	106.62	106.54	104.53	103.63	104.58	107.02	102.8	102.07	106.22	107.88	108.83	103.8	107.54	112.57	101.05	104.3	105.74
109.09	110.65	110.92	107.11	111.73	109.59	113.5	108.2	113.25	113.08	111.03	112.91	109.72	107.81	107.85	110.35	107.49	116.97	107.44	109.67	109.02	112.08	116	110.34	110.18	112.35	114.43	114.25	110.33	113.1	108.75	110.36	108.14	110.09	110.41	108.1	113.18	110.47	106.39	114.94	113.39	111.65	110.19	113.83	113.33	115.06	109.94	116.05	107.61	114.64
104.81	105.24	105.79	103.33	106.15	106.78	111.62	103.35	111.19	113.5	109.57	101.17	108.08	106.22	104.94	105.71	106.21	109.97	103.13	101.82	110.56	103.38	108.72	105.34	105.15	103.13	103.63	103.99	103.47	102.44	110.38	108.73	101.99	108.01	105.38	102.97	108.27	109.23	106.04	108.92	106.73	102.45	105.51	109.31	102.94	107.68	107.08	107.96	100.85	109.62
106.59	111.78	109.56	107.65	104.55	103.74	109.73	104.86	106.71	107.74	104.7	109.12	102.96	108.36	106.76	105.68	107.35	106.05	106.17	109.44	104.89	105.87	106.14	106.63	107.48	108.83	104.94	105.53	106.52	111.84	106.23	103.99	104.67	105.03	106.8	104.52	106.81	104.12	104.1	107.27	110.79	107.12	108.39	110.21	106.56	107.22	108.42	107.77	104.49	107.15
106.99	109.68	104.33	106.86	107.03	106.15	101.87	103.11	102.15	104.38	107.25	106.88	106.11	107.95	105.62	107.31	108.72	111.05	106.1	110.25	106.62	104.31	105.08	104.98	105.13	108.77	106.62	101.98	105.2	105.61	109.6	104.14	106.96	105.46	108.3	109.74	103	106.86	101.21	108.05	109.74	104.42	104.02	108.25	110.88	108.28	107.12	108.17	108.23	105.1
108.43	105.34	104.88	106.67	109.84	105.91	102.63	103.53	105.92	105.34	106.47	102.58	101.46	108.46	100.7	107.9	104.53	107.25	105.51	109.11	104.48	106.46	105.66	111.32	106.61	104.73	106.09	108.63	102.42	103.29	102.5	101.98	105.19	104.18	101.44	105.3	106.05	105.75	105.7	104.99	101.99	103.14	104.26	104.31	102.21	105.94	105.36	105.58	103.62	106.71
108.48	104.37	104.79	110.01	106.16	101.17	107.99	110.83	105.79	104.69	104.89	103.22	105.48	104.93	107.62	98.247	102.73	105.37	104.04	100.65	106.89	102.89	107.54	106.31	105.36	106.45	106.92	103.36	105.98	106.93	106.4	105.97	104.81	108.31	102.03	109.2	103.14	106.33	105.49	106.05	107.49	103.67	105.81	105.82	104.95	98.893	106.9	103.31	108.75	108.63
108.03	105.55	102.15	105.16	105.62	104.96	106.95	104.39	106.57	104.38	106.26	107.25	107.59	111.43	107.89	102.3	105.55	107.28	102.47	103.86	107.85	105.46	103.37	104.99	112.28	103.72	104.51	107.34	102.23	110.31	108.69	107.32	106	104.8	106.29	108.26	105.88	107.81	109.74	102.47	104.55	103.59	107	105.86	99.128	105.9	103.3	105.45	107.26	104.24
112.3	112.58	115.36	109.73	112.76	112.15	111.11	109.56	108.71	110.3	115.83	113.26	113.41	108.7	111.04	113.54	110.68	107.09	112.59	112.33	115.82	115.5	112.12	112.99	109.12	106.87	108.85	111.72	111.48	117.45	111.83	111.42	110.68	108.73	110.75	110.46	110.19	110.96	111.75	111.4	108.7	113.21	110	108.28	111.22	109.58	110.63	110.53	110.22	110.37
109	105.29	100.65	101.99	104.09	104.57	106.85	103.09	100.63	103.14	102.23	100.54	105.9	106.38	104.67	105.11	106.54	107.25	103.31	104.79	105.6	101.79	105.57	102.44	100.9	104.11	106.24	107.07	103.77	105.6	102.36	103.11	102	105.49	105.82	107.47	103.91	108.33	100.69	101.06	103.58	108.27	98.178	103.12	97.736	103.76	102.36	104.22	103.26	103.65
109.86	113.28	111.54	107.05	112.36	109.73	110.73	114.95	107.4	114.36	110.49	110.22	114.12	110.67	111.7	112.09	111.53	109.41	110.06	113.48	113.13	110.27	116.56	113.77	114.01	109.9	115.4	113.52	111.68	116.35	109.99	111.54	111.6	112.47	111.79	113.23	114.63	115.06	110.07	113.58	114.13	115.92	107.59	111.21	109.13	117.08	112.6	101.15	107.58	115.06
110	113.7	112.35	111.83	108.69	111.91	116.91	115.04	114.83	113	113.18	110.95	108.61	109.71	112.87	112.76	113.24	111.28	112.44	112.77	112.18	108.13	112.49	110.3	111.94	115.06	113.43	112.16	116.66	111.1	114.35	111.27	111.69	111.63	106.16	112.52	109.99	110.7	111.75	107.73	110.21	111.88	115.75	110.75	113.31	115.71	108.36	112.81	110.1	110.3
110.05	109.17	112.31	111.12	111.95	109.07	107.08	107.96	107.53	112.06	112.45	114.5	108.73	110.71	112.39	113.93	110.74	112.22	109.68	107.62	109.67	109.61	109.21	113.1	106.68	112.06	112.46	109.68	109.9	113.81	108.95	109.03	112.54	111.01	110.98	108.34	113.06	113.13	114.61	112.25	109.27	112.69	113.67	111.73	109.98	114.18	105.9	113.57	112.07	110.85
102.38	104.4	107.93	107.69	101.73	105.97	104.31	103.29	107.18	102.63	103.97	108.32	106.9	103.47	106.79	103.41	103.81	109.05	106.69	102.76	105.03	101.12	107.98	102.42	104.21	104.44	106.68	108.89	103.77	108.89	104.81	106.61	107.07	105.19	103.81	101.61	103.02	110.31	107.9	101.46	103.76	104.08	103.11	104.36	105.98	103.67	103.47	105	101.63	103.57
104.93	106.8	106.7	105.45	107.26	103.85	105.62	104.7	102.09	99.849	106.6	108.59	106.19	107.07	103.82	107.36	106.77	109.02	103.04	105.59	105	108.92	106.67	105.49	106.66	106.9	105.18	106.43	104.3	105.86	104.6	109.58	103.28	101.76	107.77	105.17	107.81	106.91	109.77	99.46	107.53	108.91	107.52	104.77	106.79	106.92	106.79	105.46	107.41	108.81
104.02	110.58	104.8	104.93	105.88	104.83	103.92	105.09	112.12	106.86	110.02	105.46	107.3	105.72	100.17	106.67	105.92	103.79	103.32	108.3	104.01	108.65	107.07	108.1	105.8	107.39	106.75	106.97	106.48	107.92	102.41	104.93	96.774	103.28	99.401	107.11	103.45	107.9	104	107.95	105.98	106.38	104.61	103.65	106.46	110.3	108.1	102.56	106.99	103.72
107.5	117.11	111.4	111.03	109.71	112.2	109.72	112.98	113.92	109.39	108.58	107.45	112.78	110.69	113.7	110.34	105.79	111.62	110.66	107.61	114.09	115.68	114.86	113.37	113.61	113.38	107.2	111.5	110.43	113.18	112.76	110.49	111	110.73	111.56	110.39	109.14	114.08	111.13	115.4	107.37	110.06	112.67	110.44	114.26	113.67	111.8	110.79	109.13	115.24
107.24	107.27	102.54	108.08	108.78	108.58	102.41	106.11	108.78	105.26	106.34	106.88	109.58	103.01	104.33	106.36	106.85	109.32	108.01	105.89	110.91	107.03	106.66	104.94	108.08	104.6	107.72	106.14	107.28	111.06	108.17	107.89	109.29	104.7	106.39	101.93	106.06	104.51	108.66	104.82	106.81	109.49	106.07	105.68	106.94	105.03	107.19	108.71	99.878	109.63
104.83	110.18	108.96	106.72	107.77	105.86	103.13	107.69	108.57	106.02	104.42	108.85	103.98	104.2	101.87	106.69	105.42	107.71	106.54	107.97	103.83	107.21	106.11	108.91	110.14	101.68	106.87	110.92	103.95	104.07	107.71	103.06	107.79	106.73	107.18	108.17	102.93	98.843	106.17	102.94	99.687	108.97	103.93	107.45	103.41	109.11	105.53	106.63	107.83	105.58
106.55	100.6	104.63	102.99	105.59	103.63	108.74	105.94	101.52	105.83	104.73	103.65	108.31	105.63	101.94	104.91	103.8	107.69	104.79	103.62	103.46	104.05	105.83	104.08	108.42	108.09	103.05	106.2	107.25	102.21	104.99	103.26	101.56	104.2	102.73	105.37	104.91	102.98	100.24	101.18	105.3	104.01	105.65	108.13	102.9	110.56	102.83	105.53	105.06	101.86
104.45	112.34	106.75	108.6	110.75	106.29	107.45	111.15	105.05	109.98	110.15	110.88	113.77	109.08	108.08	111.94	109.71	114.1	114.88	110.68	110.63	111.41	106.78	112.38	111.47	112.63	112.54	104.67	111.21	110.03	107.65	114.74	110.31	109.9	109.48	110.14	112.32	108.67	105.32	110.08	108.69	115.32	108.09	111.99	114.02	111	111.57	112.46	111.39	112.97
105.07	105.18	104.77	105.56	106.93	104.36	104.77	103.24	110.83	106.4	103.92	106.06	104.23	99.105	104.36	107.35	102.42	107.11	107.47	105.57	102.57	109.04	102.15	107.04	104.38	104.67	104.13	106.44	105.41	104.84	108.91	101.76	104.84	103.24	104.66	107.14	103.93	101.77	105.02	107.64	110.01	106.85	107.07	104.13	105.02	98.896	104.95	103.29	99.601	104.63
106.97	107.47	110.79	105.48	104.95	107.09	106.32	106.13	106.83	103.91	109.35	101.89	106.77	105.76	109.28	105.58	105.51	108.74	104.89	104.57	107.27	108.07	107.02	106.17	106.33	105.06	106.81	105.03	106.82	104.57	104.89	110.86	107.37	109.38	107.14	112.24	110.44	107.68	102.76	107.69	104.91	101.05	105.73	103.5	106.7	107.09	105.2	103.32	105.67	107.36
106.13	102.24	107.56	106.27	102.05	103.88	105.99	108.63	102.27	104.4	106.87	104.65	106.82	109.31	106.53	108.67	107.4	106.12	105.5	104.97	101.78	102.71	105.63	105.86	111.17	107.76	110.29	104.95	107.49	104.53	105.04	106.65	103.82	104.83	104.98	103.64	103.94	102.64	107.12	104.96	109.19	103.19	100.41	103.14	107.68	110.44	107.09	110.38	106.51	103.45
107.69	105.15	109.49	113.03	112.25	109.78	109.54	110.91	108.89	109.83	106.5	107.98	109.7	109.18	109.64	109.29	109.67	111.12	113.7	109.18	113.85	111.92	109.72	110.21	113.57	110.98	110.67	110.81	109.9	107.78	111.42	110	108.43	113.49	110.78	110.49	109.36	109.28	109.87	110.24	112.08	113.13	113.23	113.38	111.36	108.46	109.49	105.72	107.44	112.57
97.333	99.332	98.563	97.701	99.432	98.079	101.37	98.68	105.26	100.13	101.95	98.176	97.655	98.504	100.9	95.414	97.862	102.13	100.13	98.135	102.96	97.719	94.634	101.23	97.426	101.68	99.831	101.28	101.18	100.91	98.607	103.09	101.93	98.47	100.1	99.409	103.28	99.526	99.403	101.17	98.069	99.929	99.808	99.22	98.993	99.381	103.91	98.5	96.841	102.13
101.99	101.79	105.09	102.03	103.74	98.889	104.82	112.19	101.89	105.32	99.583	102.88	108.31	108.15	105.79	105.97	107.03	104.59	103.22	110.5	107.94	104.2	107.98	104.08	102.79	101.58	104.77	109.1	105.44	102.6	103.95	100.59	106.96	103.38	103.15	101.43	103.97	110.43	98.09	102.05	104.51	104.32	104	104.64	105.2	103.56	100.97	104.29	105.26	107.5
105.79	103.75	103.75	109.24	104.4	100.23	103.22	106.14	105.78	103.01	104.45	102.76	107.26	100.77	101.34	103.97	106.25	98.199	106.78	102.98	102.37	105.99	106.71	102.38	103.27	103.72	107.51	106.25	104.99	105.68	101.31	107.67	104.5	99.031	105.12	102.93	109.23	103.55	100.04	105.29	104.48	103.44	102.23	102.61	107.98	104.37	106.54	105.99	105.39	106.15
116.46	106.56	109.75	116.52	113.02	115.07	110.5	111.78	105.78	108.21	114.1	107.95	109.5	108.26	110.31	114.27	111.72	112.67	113.23	117.97	106.38	112.56	108.04	112.88	112.14	113.55	107.34	110.96	108.96	108.42	106.42	108.94	107.26	111.81	113.15	114.76	110.03	106.89	109.52	110.98	108.26	110.26	106.6	108.85	115.83	112.69	112.78	111.78	111	109.8
103.75	103.27	104.97	104.76	106.7	106	105.81	101.67	104.06	100.2	103.08	106.82	105.63	104.33	105.54	104.3	105.63	102.73	105.41	103.96	105.51	106.15	111.47	105.32	108.8	103.48	104.13	102.24	104.48	107.03	108.69	102.49	106.05	105.03	108.98	104.62	103.7	105.94	107.14	106.34	103.4	102.16	107.43	99.5	101.07	101.27	103.25	101.55	105.41	104.4
101.11	99.568	99.743	100.79	100.71	99.218	96.29	103.63	99.91	102.75	102.49	100.34	104.74	100.54	102.88	100.13	96.469	100.6	102.66	101.31	101.18	100.39	100.44	100.71	97.316	101.48	104.41	102.2	99.885	100.19	100.55	100.76	102.31	106.08	100.23	102.68	97.707	104.11	101.06	103.95	105.88	99.652	99.357	99.608	99.675	100.31	99.113	96.744	103.55	99.325
110.53	106.22	109.63	107.32	107.18	104.66	108.51	111.39	107.07	112.4	111.03	111.89	108.1	108.71	110.84	109.88	109.05	109.37	108.33	113.25	113.52	110.66	108.23	109.93	108.8	112.8	112	110.7	111.97	108.29	106.7	107.39	111.17	110.39	115.39	108.05	114.27	108.93	107.72	110.12	115.51	108.11	111.18	110.58	113.01	108.3	111.59	113.35	108.15	112.11
112.82	113.07	112.14	110.72	112.09	112.58	113.79	109.17	112.35	109.56	112.61	111.96	111.17	115.25	108.2	112.49	115.6	112	112.41	110.02	115.28	113.98	108.27	115.68	111.21	113.82	109.01	108.69	113.89	112.86	113.3	103.65	112.61	112.26	109.6	109.82	109.7	112.06	108.92	114.05	111.04	115.43	110.9	107.73	110.09	108.66	110.31	114.11	113.16	111.12
105.47	101.87	104.44	106.83	110.7	111.24	105.22	108.01	103.75	105.18	112.13	104.42	103.7	108.21	107.12	104.17	104.7	102.94	103.59	104.28	100.19	102.28	105.44	100.23	106.93	109.52	103.6	102.99	104.66	106.68	103.44	109.49	108.09	104.75	103.82	106.89	109.32	106.25	106.86	107.99	107.35	103.64	108.31	105.4	107.54	109.22	107.24	107.19	102.75	103.5
101.15	98.822	102.85	101.11	101.19	96.041	102.28	100.86	95.246	95.425	99.668	99.699	100.13	102.72	103.04	106.69	101.02	97.968	95.442	99.226	98.508	101.94	101.56	98.232	102.61	98.259	98.115	106.48	95.846	99.257	96.503	100.38	97	99.216	99.711	98.582	98.402	101.17	98.393	104.68	96.62	101.77	98.521	100.95	102.35	96.485	96.944	99.491	95.191	99.617
104.3	107.16	105.54	103.99	105.74	103.27	100.22	111.28	107.66	106.36	106.02	105.25	107.41	103.59	101.65	107.04	105.78	108.74	106.31	104.67	104.6	108.06	105.46	104.24	106.85	106.08	107.51	105.5	102.56	107.53	107.48	104.84	109.45	102.87	104.46	105.19	105.99	103.61	106.31	105.3	103.23	102.54	104.8	106.02	105.89	101.79	105.96	105.98	104.71	103.22
105.73	105.21	108.62	108.07	106.87	108.28	103.82	102.47	106.27	106.15	105.59	103.87	109.74	108.4	104.1	107.13	104.68	106.24	105.27	108.86	106.2	105.6	105.63	102.71	106.32	106.25	112.61	103.58	107.03	105.76	107.23	104.28	105.68	109.49	108.19	104.64	105.97	104.45	107.86	107.34	103.7	106.63	105.11	106.09	102.23	112.63	106.27	106.85	108.15	108.29
107.88	109.42	110.99	109.69	108.07	113.84	109.94	109.43	114.73	111.79	111.23	114.16	112.1	111.18	107.66	113.48	108.19	107.42	111	109.86	108.79	114.22	107.77	112.21	113.95	109.71	110.5	113.05	117.45	107.6	115.72	113.08	113.2	113.52	111.78	112.71	113.1	109.75	116.17	107.87	112.22	112.19	113.67	114.37	109.66	113.07	113.99	109.66	113.84	109.49
108.72	110.06	109.02	106.79	105.39	112.04	109.43	113.28	108.16	112.51	111.23	110.02	112.02	109.92	113.52	111.58	105.21	111.42	108.14	112.7	109.05	109.08	107.85	111.73	107.72	110.23	111.26	111.99	109.25	109.33	108.65	110.79	110.63	112.25	109.99	107.83	100.71	111.63	110.15	107.59	109.91	113.88	109.46	109.48	109.81	108.69	106.51	109.32	111.49	109.15
103.52	108.39	105.45	103.74	103.79	106.28	109.74	103.16	105.25	104.51	105.01	107.48	103.91	103.89	105.27	103.24	107.86	108.82	108.98	102.62	106.08	110.21	107.66	110	105.14	103.61	107.24	105.54	107.32	101.76	107.85	102.22	106.38	107.38	107.49	102.81	107.94	102.58	109.31	98.331	108.14	110.71	106.1	103.08	107.99	103.65	107.21	100.2	106.58	106.44
112.01	110.54	102.38	108.46	106.38	108.31	105.42	106.77	102.73	106.45	109.76	108.92	108.45	104.23	104.51	107.51	108.55	102.03	102.17	102.42	105.59	108.75	102.72	106.59	105.27	103.72	106.8	105.53	101.48	109.21	104.3	107.18	107.65	108.11	105.71	104.56	107.43	106.82	108.36	105.82	107.48	102.78	106.06	102.96	104.95	105.26	108.73	108.05	100.66	102.45
102.63	106.3	103.69	102.94	105.66	104.68	103.32	105.27	105.12	106.04	101.31	104.46	102.28	102.16	103.23	102.7	105.01	108.05	102.69	101.84	105.98	103.74	104.4	103.06	107.53	104.02	107.76	102.94	100.06	103.64	105.66	103.06	105.17	103.99	104.19	107.4	106.45	105.08	107.03	106.59	106.19	104.88	102.33	108	105.8	102.38	106.89	102.04	105.86	101.73
100.07	99.867	99.187	102.03	99.488	104.89	96.796	99.318	101.67	99.648	99.533	98.289	104.24	99.979	103.72	98.842	99.468	102.97	99.796	101.38	99.476	100.54	107.94	96.206	100.86	95.513	100.66	100.45	100.57	99.095	99.796	97.492	102.96	98.557	98.768	104.98	97.616	102.22	100.37	103.03	103.13	99.806	100.57	98.494	98.295	96.975	102.53	98.575	97.477	95.717
107.74	104.47	103.25	107.32	104.11	110.05	107.97	107.59	102.04	108.06	109.25	106.55	109.95	102.12	106.98	105.69	106.39	104.92	106.8	108.51	106.17	103.5	109.1	107.04	102.43	107.72	108.22	108.98	105.79	105.94	109.82	105.18	105.58	106.1	101.95	103.96	107.24	102.57	107.24	106.2	104.25	103.57	103.04	103.49	104.36	107.97	108.93	109.84	103.88	103.37
112.97	109.06	109.39	112.9	110.63	110.91	111.52	112.39	111.61	113.91	114.7	115.68	110.4	114.06	113.36	112.54	108.74	113.13	111.36	111.7	114.08	110.06	109.65	109.3	110.83	110.13	109.1	113.72	113.38	112.13	107.56	107.09	113.78	109.91	113.16	110.86	110.63	108.16	107.11	110.12	109.04	109.02	115.01	110.23	109.25	107.59	111.5	111.5	111.95	110.9
107.79	102.04	105.98	101.59	108.57	104.57	105.17	103.38	106.06	106.14	111.08	109.13	103.74	105.18	108.07	103.17	106.6	107.42	105.07	109.61	101.75	107.59	106.74	107.57	102.2	103.16	104.29	107.28	103.98	105.33	107.7	104.26	106.8	107.36	105.81	107.56	106.16	107.64	107.1	107.3	110.02	108.5	109.77	107.34	105.19	106.3	106.3	105.1	102.2	108.83
109.72	111.82	108.48	108.68	107.17	108.14	113.04	113.89	108.98	112.08	110.62	109.97	108.51	107.14	114.34	117.97	111.29	113.13	109.16	107.23	109.79	113.35	106.2	110.3	109.07	108.33	111.67	108.37	116.43	109.46	110.85	110.82	111.09	107.5	113.1	110.17	110.52	112.42	108.76	109.46	107.68	109.88	111.4	110.41	108.51	108.24	110.73	112.1	110.04	104.36
109.44	112.26	114.44	110.68	110.22	115.21	111.1	113.45	109.31	113.49	113.61	104.75	108.7	114.95	118.15	113.16	111.86	110.2	108.37	115.44	114.19	112.77	115.48	110.87	115.15	113.82	109.74	108.52	110.14	115.58	112.23	105.87	114.67	112.88	111.43	110.71	117.16	112.97	114.98	107.7	111.48	113.44	118.76	116.84	113.01	111.37	115.32	116.25	115.68	112.65
101.42	106.76	106.9	106.81	106.31	107.9	104.38	106.98	106.23	105	105.95	106.56	103.87	107.83	107.47	111.45	105.28	109.58	102.22	106.85	105.24	105.19	107.14	107.41	109.64	110.49	110.89	109.4	106.82	106.34	104.6	104.2	107.62	107.18	110.61	109.47	107.45	106.36	103.98	106.01	106.97	107.07	103.61	105.72	105.63	107.52	104.17	107.8	106.15	106.72
110.67	110.24	110.56	105.78	109.73	104.1	108.08	107.31	109.44	110.76	106.98	105.91	106.5	108.77	106.6	111.13	107.21	105.84	107.32	109.93	104.3	108.26	109.3	103.49	108.6	105.93	105.74	107.62	110.42	106.89	106.04	101.36	103.4	110.24	104.31	108.51	107.88	108.7	104.25	109.3	107.82	110.16	103.63	105.54	102.96	109.57	104.2	109.81	112.39	105.25
103.37	108.77	107.06	105.75	102.1	105.97	105.6	108.36	103.02	103.91	106.42	106.47	104.63	104.57	99.557	103.14	107.3	105.94	108.54	106.34	104.71	107.5	111.72	105.94	106.81	107.03	103.53	104.95	106.06	104.79	106.72	101.96	101.77	104.58	107.08	105.27	105.49	104.56	106.96	107.21	105.32	108.05	105.27	105.44	108.62	101.93	104.13	109.37	104.92	104.08
104.94	106.48	111.63	104.99	106.66	109.51	106.85	106.26	104.24	106.98	108.58	111.66	106.63	109.57	108.52	105.59	106.63	102.7	102.22	102.78	107.76	110.76	108.32	106.7	104.7	102.6	105.97	104.34	106.81	106.39	111.56	108.51	105.07	108.01	107.16	105.73	103.7	105.73	112.18	102.19	102.45	104.7	104.08	112.08	102.59	104.84	106.99	107.31	103.35	107.93
101.46	101.93	101.8	104.82	102.31	101.29	100.72	101.72	96.601	99.309	103.76	93.783	95.442	98.004	106.56	100.2	95.592	101.71	96.434	101.44	99.492	101.85	99.068	97.081	96.768	99.87	94.84	97.27	102.47	102.64	101.21	98.578	98.786	101.24	96.767	100.02	97.665	101.9	100.79	101.25	101.93	101.33	102.79	101.66	99.705	99.301	98.469	96.585	99.772	101.09
115.45	111.59	111.76	113.22	113.89	115.03	115.7	109.62	114.62	113.27	114.63	115.66	107.07	109.9	112.42	110.62	114.79	108.5	111.49	112.9	115.63	112.72	111.86	111.58	114.69	109.49	112.85	110.48	118.01	112.02	110.58	115.16	115.2	115.32	112.04	117.04	113.48	107.55	113.13	113.17	115.69	113.42	114.49	111.84	109.24	112.78	113.42	114.59	115.53	114.32
113.63	112.28	110.32	110.99	108.94	114.66	110.25	109.93	108.04	112.47	111.97	116.9	111.45	112.34	110.6	109.24	113.02	110.76	118.91	109.15	112.47	116.35	111.38	111.83	112.33	113.15	107.88	110.51	110.81	112.18	115.21	112.39	109.58	111.13	109.2	109.09	111.69	108.47	112.39	108.63	112.49	116.45	109.64	113.66	111.64	117.95	110.55	110.95	104.97	113.66
100.61	102.32	100.77	102.97	97.266	99.43	99.348	102.32	98.742	97.716	98.357	98.879	98.704	98.016	99.381	96.034	99.35	98.498	101.58	98.671	104.15	103.16	99.667	102.52	102.78	99.553	101.31	99.16	101.31	96.918	103.78	101.57	98.547	105.98	103.83	101.78	101.8	100.41	99.993	99.76	98.483	101.72	99.083	108.34	101.32	100.61	99.049	95.657	100.25	102.88
108.22	102.57	106.67	103.6	102.62	107.28	103.05	107.32	107.7	102.56	101.55	101.88	103.4	103.82	101.57	105.07	105.72	107.32	106.23	97.81	100.95	99.931	106.27	103.77	107.69	104.01	98.639	106.63	103.51	105.97	107.52	101.55	105.1	100.75	103.43	108.58	101.54	103.21	104.51	103.72	102.03	99.463	105.83	106.57	104.58	103.37	102.5	103.6	104.01	102.34
104.38	109.45	101.58	104.15	106.73	103.28	102.98	102.21	107.6	104.79	99.393	104.34	103.48	108.97	102.69	100.72	106.02	99.918	102.79	100.91	101.03	106.12	100.83	108.47	103.61	106.28	100.1	101.92	102.55	101.31	107.13	98.305	101.48	103.76	98.573	103.32	103.27	100.43	99.594	102.06	104.38	105.88	101.52	104.69	105.75	105.31	103.52	107.43	102.44	107.56
110.39	111.58	112.25	110.7	113.36	111.07	114.66	113.91	111.42	111.51	116.97	110.48	113.49	115.62	110.29	116.68	115.68	113.71	116.57	120.55	111.67	110.23	111.96	111.38	108.68	110.38	111.89	105.35	110.97	108.77	111.75	115.5	110.24	115.24	108.92	114.57	108.26	110.55	109.16	114.74	111.96	117.76	112.83	110.77	111.49	110.8	107.45	112.02	109.89	108
108.29	108.45	102.47	105.18	106.59	106.31	107.05	107.4	106.85	106.7	105.03	108.4	104.3	101.94	108.85	101.47	109.87	107.58	110.6	112.24	102.63	107.92	112.68	107.2	107.7	110.26	106.61	103.47	103.13	107.58	108.66	111.72	109.65	108.79	107.96	108.84	104.02	106.12	108.35	107.79	100.87	107.45	107.07	104.78	107.38	108.1	105.68	110.64	104.62	105.88
105.77	109.75	106.78	103.61	104.69	102.72	106.71	103.65	101.95	102.17	101.13	101.98	102.43	101.93	104.57	104.94	98.825	103.13	103.98	105.22	106.87	106.76	101.71	108.62	103.26	105.69	103.09	107.68	106.96	99.951	103.67	104.62	106.62	103.85	101.46	104.75	103.64	104.52	106.27	105.07	106.68	102.86	101.22	102.6	106.05	105.39	104.38	98.704	103.38	98.231
108.97	106.21	101.7	104.35	109.57	108.77	105.34	105.39	101.97	110.19	108.2	108.65	108.33	110.31	106.05	108.18	102.33	103.41	106.8	106.9	108.15	105.68	104.22	107.36	103.47	102.07	105.47	105.26	105.23	107.88	104.31	108.75	109.74	103.79	108.26	108.28	100.4	103.71	107.89	108.28	108.12	106.4	101.95	102.93	103.94	110.06	106.39	107.35	104.43	105.49
109.2	107	109.14	107.31	106.8	110.24	112.98	108.78	112.11	106.81	113.13	110.41	112.22	109.21	109.91	113.03	111.23	114.44	109.23	111.83	109.3	109.1	109.33	102.44	108.99	108.76	112.45	113.94	108.61	110.16	114.75	108.48	109.53	112.05	113	108.57	111.62	109.52	112.22	110.35	111.46	107.97	113.65	112.89	113.21	109.19	110.06	113.46	111.42	111.77
108.24	110.32	108.97	109.07	109.1	107.06	106.03	110.61	113.9	112.38	109.93	108.9	114.02	107.96	109.25	107.57	103.9	108.16	111.06	113.17	110.14	106.47	109.45	112.16	110.57	111.31	110.2	109.06	111.29	112.88	112.02	107.95	108.69	107.67	112.29	111.61	113.49	108.33	111.35	112.92	108.68	112.77	109	113	111.24	113.44	107.46	110.09	109.96	110.36
106.18	104.61	108.89	105.56	104.02	101.94	110.25	110.87	106.53	107.21	107.39	107.37	108.63	102.96	107.8	102.85	104.59	106.69	105.18	106.64	102.35	106.03	103.61	103.34	103.95	102.28	104.73	104.73	108.39	106.34	108.51	106.32	107.86	106.63	109.57	104.04	107.48	107.94	110.54	109.02	104.56	110.26	104.74	103.52	109.56	106.18	106.72	106.68	109.18	103.21
105.82	104.85	102.26	108.68	110.27	103.12	105.59	108.39	109.25	111.94	108.22	110.79	105.77	104.93	110.88	103.81	111.02	111.29	108.81	107.01	108.68	102.96	103.34	107.44	100.28	104.34	106.24	105.48	108.32	106.52	102.59	106.84	102.66	100.3	104.72	105.83	106.74	106.49	105.39	108.45	106.62	106.84	109.01	107.31	110.03	107.89	109.45	105.68	110.84	106.36
114.73	120.52	116.91	118.82	119.96	116.96	112.81	118.89	112.45	117.1	114.28	118.64	117.72	118.84	117.83	121.51	115.29	118.09	121.99	121.57	115.72	120.54	117.4	113.39	110.32	120.95	114.61	120.97	113.84	120.91	119.9	118.39	117.37	117.24	114.05	115.22	110.65	112.89	114.5	118.73	116.68	120.4	119.58	117.19	115.69	120.99	115.31	119.53	119.76	118.18
109.25	106.25	106.64	105.16	102.33	104.3	102.61	110.8	109.73	103.64	110.04	102.79	107.52	110.61	104.12	106.25	102.56	105.79	108.03	106.51	107.25	102.83	110.89	107.79	106.83	103.08	105.97	107.09	106.88	109.3	103.75	108.32	102.24	104.67	110.12	108.02	102.94	105.53	105.59	108.89	106.64	107.2	106.08	108.54	105.38	109.88	107.23	104.3	104.15	111.36
102.98	104.5	103.99	108.83	106.28	105.45	103.66	102.66	107.02	110.08	106.87	105.58	104.43	104.62	108.2	107.1	104.95	107.58	106.15	102.76	104.53	104.96	111.36	100.02	104.27	106.13	107.89	108.25	105.79	108.75	105.86	100.32	109.59	108.49	103.33	106.71	106.69	104.92	110.05	103.38	105.87	109.31	108.21	109.01	102.42	103.67	108.26	102.82	104.67	109.79
108.55	106.13	108.06	110.17	108.95	108.31	107.46	109.54	107.56	108.78	105.13	104.7	107.27	107.82	108.19	106.67	106.49	105.74	104.91	105.81	108.25	109.75	100.27	105.87	105.23	106.99	105.35	109.98	105.16	108.56	107.79	103.1	103.69	104.7	106.97	106.88	106.44	108.91	103.78	105.18	112.14	107	108.12	110.03	107.88	107.74	105.22	104.77	104.21	106.84
101.71	101.17	105.16	103.49	106.38	102.09	108.03	100.64	107.52	100.79	108.49	98.426	105.04	103.64	107.5	107.62	107.25	106.12	107.19	107.19	102.87	102.2	101.94	101.51	104.25	109.25	101.47	104.97	103.67	101.61	100.38	105.54	106.3	100.24	106.8	103.84	105.05	105.87	110.32	102.55	104.82	103.02	100.47	107.66	104.96	103.37	105.09	106.37	99.786	99.488
110.16	111.47	112.5	110.91	115.4	108.65	116.4	116.31	112.31	114.78	111.79	111.24	106.98	108.6	114.11	112.65	109.86	111.65	109.43	113.29	113.04	115.3	110.89	117.98	114.31	111.19	114.43	109.48	113.93	112.7	113.2	110.19	116.7	107.74	113.01	116.45	111.34	113.44	111.6	114.14	112.9	116.15	111.2	109.65	111.28	110.93	110.13	115.07	116.41	113.08
104.01	105.5	109.08	101.91	106.08	105.39	106.14	107.96	104.3	108.62	104.91	105.45	106.15	105.39	104.77	105.87	108.38	103.66	109.89	108.7	103.35	105.33	103.95	109.78	104.85	108.06	103.57	103.75	106.88	106.06	100.98	106.28	104.34	104.49	102.95	102.36	106.54	104.06	105.71	107.76	105.06	107.69	106.63	109.33	104.97	107.18	104.25	102.6	105.25	105.89
109.57	113.14	113.44	109.13	115.85	111.43	113.37	110.5	111.3	111.07	114.56	109.27	112.89	112.23	111.27	112.89	110.21	106.49	110.6	110.15	112.39	114.38	111.07	108.05	110.04	112.44	108.66	113.82	114.12	110.91	114.74	111.9	113.6	107.58	109.61	113.25	113.28	112.59	115.2	113.2	114.78	112.47	112.56	110.69	111.52	111.3	111.97	112.06	111.34	114.38
105.44	105.99	110.37	105.6	105.95	105.89	104.22	105.47	105.05	105.32	103.18	103.96	105.89	99.508	102.06	105.43	106.14	107.18	102.24	109.41	109.3	108.42	103.87	101.92	106.94	105.19	106.55	106.57	107.29	108.71	101.53	108.74	106.11	106.84	106.16	100.63	104.7	106.22	107.11	105.71	106.47	106.91	107.9	106.76	104.43	107.89	104.34	106.37	107.95	102.85
105.47	109.89	98.629	108.53	103.13	105.99	105.89	105.79	101.3	109.03	103.02	103.7	105.42	104.49	105.72	105.11	107.82	105.71	107.93	110.48	103.34	106.26	100.75	104.04	105.11	109.7	105.23	103.87	108.36	106.45	102.91	107.91	108.35	106.15	104.48	105.57	107.37	106.43	104.74	105.3	102.82	108.61	107.12	103.31	103.96	104.41	107.24	108.31	108.05	104.15
108.46	112.14	114.17	120	107.98	111.39	112.71	112.07	112.76	115.01	108.96	107.4	112.23	109.29	112.38	112.03	114.6	112.62	108.97	112.48	108.89	113.19	113.41	113.84	112.74	113.66	110.54	113.7	110.85	109.98	113.58	109.3	111.92	108.82	110.03	111.08	114.08	113.45	112.22	110.97	113.75	110.14	109.97	109.87	110	108.77	114.01	109.01	112.78	115.35
113.68	110.11	108.67	112.08	108.64	107.18	113.07	109.53	111.92	115.77	109.07	106.95	112.78	107.26	110.2	111.63	112.39	111.56	109.48	112.09	109.1	112.74	112.64	109.98	109.63	108.87	109.29	115.28	113.36	115.86	104.73	107.37	103.88	114.73	107.05	115.75	112.45	109.99	108.08	105.74	110.72	108.89	111.73	113.74	108.21	112.41	114.48	108.33	112.35	112.61
116.4	113.92	114.01	112.02	111.31	112.83	109.54	109.47	108.08	112.04	114.97	112.86	108.91	111.36	110.43	110.52	112.09	113.88	114.92	110.18	112.26	110.19	112.38	112.02	109.16	112.75	110.33	113.51	112.88	113.89	116.89	114.96	108.8	111.33	112.31	109.98	110.44	108.88	110.37	113.34	114.61	113.11	113.05	111.48	110.65	111.36	113.48	109.52	113.92	110.74
105.38	101.76	106.13	99.591	106.39	105.58	104.54	107.56	105.61	108.47	105.14	110.48	113.19	106.01	103.51	106.1	108.1	107.47	104.98	108.79	109.46	107.33	100.98	106.78	108.05	105.38	113.63	103.68	105.91	100.73	109.53	111.77	107.34	110.83	105.08	103.6	103.48	105.73	105.77	103.58	104.98	105.56	106.22	105.43	105.56	105.48	107.03	107.22	103	105.15
111.92	110.11	113.51	112.71	112.43	108.69	110.09	108.97	115.74	114.54	117.21	109.36	106.35	112.45	107.03	110.73	112.61	111.84	111.96	107.85	111.11	111.37	115.14	109.27	108.72	111.76	109.49	105.28	110.9	106.68	109.28	111.94	113.5	111.58	111.35	113.75	112.2	112.07	113.2	108.84	111.12	109.66	108.79	111.3	115.25	115.83	108.93	111.64	111.91	115.14
108.88	111.44	109.15	105.53	108.65	107.21	102.52	108.52	102.52	105.21	108.59	109.54	105.59	105.04	107.27	107.37	102.93	104.89	109.58	104.93	102.81	107.3	109.23	107.65	106.55	107.14	109.44	105.99	106.42	105.62	102.03	107.65	104.85	104.51	104.59	103	105.03	108.17	110.65	111.14	103.41	108.08	105.23	106.58	105.58	105.56	112.23	106.68	106.69	106.18
105.82	102.61	102.64	104.79	102.01	107.11	100.91	103.14	106.39	102.95	105.76	106.29	104.79	106.4	105.85	104.65	104.19	107.05	99.933	104.42	104.88	101.51	102.97	108.85	99.686	107.46	101.9	104.77	101.56	105.15	101.98	106.4	100.83	102.66	103.51	107.16	105.57	102.48	102.78	105.77	101.16	102.75	105.96	101.06	106.96	103.98	106.76	108.25	96.977	106.92
99.527	100.72	99.18	101.43	97.912	104.56	102.59	102.76	99.624	104.25	101.67	100.29	103.87	101.61	102.38	101.38	99.877	95.308	100.56	100.12	97.887	99.132	100	103.67	101.08	100.92	98.632	105.18	98.272	97.688	105.27	101.6	103.39	103.22	101.93	99.243	99.574	101.68	101.7	104.32	100.76	103.38	100.79	100.36	98.8	101.92	99.915	101.31	96.083	102.24
103.49	100.58	103.6	100.58	102.16	96.727	101.23	97.417	99.207	100.09	101.24	98.846	99.111	96.523	101.75	101.91	104.16	99.888	99.174	101.16	100.77	100.62	100.61	99.75	99.221	100.62	105.77	100.4	103.13	100.61	104.48	101.71	104.52	99.828	97.398	98.097	99.674	100.93	102.79	101.97	100.48	101.88	99.581	96.779	101.62	103.41	100.41	99.925	99.179	106.82
100.63	100.66	100.32	102.44	104.04	101.02	103.78	102.43	101.93	97.309	102.65	99.784	100.46	100.36	99.153	98.177	98.921	100.1	103.68	99.617	101.44	106.63	97.282	103.54	102.67	99.309	99.48	99.354	102.29	97.164	103.85	102.88	98.896	102.07	102.67	103.51	100.5	102.63	102.99	105.82	97.726	100.52	102.43	97.249	101.85	102.22	99.502	102.02	101.84	102.05
108.26	107.1	104.02	104.48	107.67	102.79	105.81	108.59	112.41	103.11	102.41	104.61	105.69	104.41	106.53	110.19	108.2	108.26	107.13	105.47	105.59	107.82	110.15	105.03	108.95	105.76	107.32	105.87	105.47	104.59	105.66	106.49	103.22	110.58	103.26	107.51	106.97	103.44	112.55	103.09	105.13	101.69	108.12	105.53	106.11	106.52	105.66	104.37	107.47	108.78
109.18	109.39	107	104.45	106.73	102.53	108.75	103.52	104.48	109.53	106.34	104.34	106.25	103.24	109.62	107.62	105.21	106.79	105.68	105.71	107.8	108.25	99.616	108.52	105.25	105.51	106.17	105.81	103.77	103.42	108.1	109.19	104.8	108.09	107.13	104.56	109.15	110.17	102.02	100.4	107.02	106.68	109.17	109.98	104.72	108.62	104.06	104.29	110.42	110.56
106.98	104.69	107.32	106.22	109.54	101.52	108.66	105.72	103.25	103.65	105.8	106.18	103.12	99.945	108.63	106.75	108.02	101.8	101.94	98.358	105.36	104.85	108.32	110.76	109.32	106.96	104.05	105.62	110.23	105.14	107.69	106.02	101.79	104.91	108.23	108.41	102.53	103.8	109.07	110.19	107.23	104.16	105.37	104.57	104.95	105.83	111.07	108.94	107.98	107.19
110.65	107.9	108.53	112.75	112.24	111	113.88	113.89	109.49	112.04	116.15	113.33	112.52	106.58	107.48	114.27	111.58	111.27	109.96	114.22	114.29	111.7	109.6	110.06	112.32	111.86	113.69	111.06	110.82	114.6	110.04	114.2	117.52	113.09	109.35	111.2	107.51	109.82	111.93	110.44	114.5	110.81	107.08	108.42	112.02	109.01	114.61	111.92	110.41	109.07
111.47	111.17	107.94	112.17	108.04	116.5	113.98	108.49	116.61	113.76	110.3	112.66	111.48	115.16	112.33	112.34	110.82	109.4	115.59	110.98	111.51	114.78	113.61	108.98	110.93	110.2	112.9	114.3	114.79	112.26	109.66	112.59	113.15	112.58	111.23	110.53	111.62	112.59	110.48	117.18	109.18	111.09	110.54	113.12	107.69	111.85	112.99	109.73	113.46	112.11
113.04	112.15	111.79	108.16	112.37	108.88	111.91	112.7	112.13	110.45	109.93	114.9	112.11	110.44	111.25	111.65	111.53	114.02	110	108.45	114.11	111.21	113.8	115.17	113.04	112.2	111.84	112.56	111.13	108.86	111.4	107.51	113.97	111.21	116.69	114.24	113.18	108.9	109.57	112.17	110.84	111.75	112.58	113.77	113.92	112.84	112.5	118.06	110.94	111.39
116.55	118.86	118.51	115.59	118.13	115.56	122.56	117.29	117.25	117.58	114.22	117.45	115.04	118.53	117.72	117.2	120.46	115.98	119.37	119.37	118.49	115.45	118.62	116.65	115.19	115.02	114.52	122.54	116.86	117.24	122.89	120.95	116.35	115.82	119.26	118.35	116.03	120.83	120.29	119.78	120.26	116.33	114.66	117.38	117.66	120.06	116.52	120.3	118.6	120.24
112.1	113.37	107.71	112.37	108.29	109.36	107.05	108.63	116.01	110.58	116.81	108.51	109.36	110.91	111.12	106.74	110.1	111.87	112.43	106.39	112.15	115.22	111.24	109.4	110.68	109.2	108.49	115.32	113.27	106.49	108.15	113.76	115.7	111.01	110.31	114.5	110.07	109.65	107.74	110.16	111.05	110.56	112.07	105.7	110.57	112.71	112.36	110.46	113.26	108.36
98.79	97.844	99.197	102.63	97.136	103.58	101.77	99.782	101.6	101.41	100.5	100.95	97.811	100.24	100.58	94.31	107.61	103.16	101.6	99.472	105.49	100.44	99.122	101.92	101.38	102.16	100.49	101.15	99.461	106.67	100.45	101.43	99.916	98.263	102.16	99.24	99.571	105.6	102.46	101.18	100.44	98.094	97.735	99.398	100.16	100.2	100.25	99.873	98.141	95.442
113.02	108.26	112.2	112.33	112.12	111.91	112.44	110.22	112.15	112.78	111.77	113.46	112.09	113.45	115.38	114.66	115.33	109.48	105.51	110.39	108.22	112.56	113.42	112.17	116.17	108.04	110.64	113.67	111.48	112.47	113.64	112.17	108.04	112.62	111.31	111.5	109.22	115.3	113.15	108.34	106.98	113.03	110.7	112.75	112.78	112.36	113.27	110.82	109	105.5
108.2	111.24	111.29	109.2	112.13	111.46	112.34	106.7	111.55	111.58	111.77	111.18	111.07	113.23	111.45	114.92	111.59	107.21	111.51	113.96	110	110.55	108.53	106.16	108.77	115.44	110.53	112.04	110.76	111.93	112.66	110.06	104.71	117.58	108.04	108.88	111.25	111.05	113.08	110.05	111.62	107.64	112.69	111.14	112.55	106.11	110.09	109.07	113.69	109.33
111.53	108.9	106.93	115.68	113.01	110.41	110.43	109.14	111.53	110.72	111.02	110.66	112.6	108.82	108.73	111.46	110.35	110.33	111.45	109.84	114.94	110.88	113.06	110.31	110.37	112.48	114.06	108.12	110.92	111.85	107.14	109.44	109.73	105.81	108.7	113.8	105.12	110.64	105.81	111.26	109.14	107.31	112.45	108.21	108.82	108.18	107.7	113.79	112.29	111.3
111.41	113.87	111.97	109.4	104.72	108.1	106.89	110.09	104.36	112.73	111.99	110.75	106.99	108.27	107.19	107.83	112.24	107.31	107.32	112.82	108.47	108.49	110.73	110.64	117.95	112.06	108.49	110.54	109.45	109.33	113.53	111.93	108.91	105.95	107.36	109.59	111.4	109.9	109.29	113.24	109.78	108.61	111.75	111.92	114.4	114.66	108.05	111.08	111.02	107.36
101.66	104.38	107.39	104.59	112.08	108.76	105.79	102.84	103.74	106.43	106.21	108.91	107.68	101.1	107.48	107.94	108.79	105.36	106.28	104.71	104.56	103.81	104	105.2	107.14	108.58	108.45	105.89	106.24	111.43	105.2	109.59	106.82	103.91	110.08	106.36	106.32	107.51	107.18	105.39	109.32	102.57	109.74	103.03	107.68	106.62	100.31	105.93	112.11	103.71
105.98	104.6	108.7	107.15	105.3	97.463	105.58	106.3	107.84	108.43	103.98	105.32	107.75	105.22	106.61	106.41	101.19	104.31	110.21	106.97	109.63	105.89	103.49	107.03	107.65	106.64	107.67	105.34	101.66	105.24	103.22	104.38	107.49	105.85	102.21	104.3	111.34	104.89	112.18	104.64	105.17	103.15	109.22	104.37	102.37	105.06	107.55	104.17	102.12	107.18
97.168	97.874	101.21	102.49	98.894	98.113	98.986	100.15	99.103	101.14	97.665	99.546	102.92	98.712	102.33	98.723	103.83	104.72	101.53	99.033	101.01	102.46	100.71	99.787	97.537	100.1	97.366	100.87	104.26	101.36	95.472	95.902	101.08	97.554	98.588	98.011	102.76	100.27	99.351	98.933	96.913	103.64	100.96	94.196	101.28	102.27	103.21	97.096	99.538	105.44
120.2	114.03	116.27	117.26	114.27	117.72	112.76	114.19	118.65	116.05	113.93	116.42	115.67	119.63	116.62	117.18	114.99	114.91	118.89	115.25	120.38	115.23	115.37	120.2	114.67	116.72	113.7	118.4	115.57	121.96	118.84	115.68	122.84	121.08	115.89	116.32	118.31	117.46	117.36	116.08	116.83	120.96	115.96	116.23	123.37	118.13	120.96	119.79	116.51	116.43
107.11	107.76	104.41	104.55	108.59	105.12	102.27	107.64	106.36	102.42	105.68	101.93	106.83	100.93	99.527	104.86	105.5	104.7	110.41	108.34	107.22	106.41	103.82	107.34	102.96	103.72	107.46	105.24	108.85	101.94	106.34	104.01	108.75	104.71	106.77	107.68	104.07	103.03	104.03	105	106	103.72	104.71	100.97	106.1	105.66	104.83	105.46	104.48	104.75
107.96	104.27	107.98	106.31	108.71	108.98	103.27	107.09	103.74	108.79	106.47	108.02	108.52	108.41	103.37	106.06	112.54	106.98	105.33	103.58	105.58	106.35	105.86	107.54	101.14	107.21	103.56	104	106.35	105.93	107.65	102.94	101.16	101	108.77	106.89	105.13	104.84	104.32	107.11	109.56	105.81	105.07	105.12	104.69	103.03	112.44	106.44	105.8	100.51
103.96	101.37	102.98	99.082	95.475	104.45	99.024	103.06	101.04	104.13	102.99	102.63	99.652	97.195	100.26	99.923	98.413	98.331	100.59	103.49	101.56	103.21	97.11	101.61	98.665	99.344	102.81	101.79	101.7	102.13	99.095	99.225	99.321	101.09	100.95	100.69	96.079	102.61	101.57	97.63	101.13	98.06	98.977	103.66	98.722	97.31	102.87	97.702	102.42	97.685
112.33	109.9	112.67	111.89	109.36	111.37	110.9	112.08	105.52	112.16	111.75	110.47	111.15	112.43	110.98	109.88	109.08	108.02	114.72	111.41	111.54	112.21	115.73	111.6	106.55	111.57	110.35	110.32	111.72	111.52	113.9	111.85	112.65	109.87	115.52	113.69	105.13	109.74	108.62	109.84	108.14	113.93	110.19	112.53	117.28	112.18	112.25	111.53	110.91	109.49
114.4	114.03	115.92	110.82	111.31	111.23	110.98	112.75	112.05	111.1	116.81	113.27	111.36	116.44	117.57	110.68	112.08	117.71	116.69	112.06	110.67	111.86	114.72	116.19	113.56	114.68	110.54	110.8	113.54	116.74	112.2	115.96	111.7	111.33	113.45	108.35	109.73	110.75	109.41	114.4	115.4	111.86	114.35	114.56	115.04	113.49	115.15	113.91	113.67	111.61
111.58	113.88	109.25	111.97	106.24	107.45	110.35	112.08	108.9	116.3	110.82	110.36	111.24	110.22	112.28	112	111.15	115.5	110.5	112.74	110.38	103.03	112.3	113.84	107.54	112.33	111.69	110.5	109.88	113.53	115.68	112.52	109.7	111.17	109.82	110.02	113.29	109.79	106.52	109.09	117.55	112.28	113.8	110.47	112.19	115.18	116.87	112.03	110.87	109.95
104.18	103.03	102.26	102.6	107.14	105.4	111.5	101.17	105.3	101.91	102.12	104.59	106.16	103.81	102.35	104.93	102.59	105.28	101.75	103.96	107.32	108.64	105.5	108.73	108.23	107.26	110.46	104.39	107.85	103.62	108.73	104.08	105.4	103.71	105.12	105.44	103.25	109.95	106.51	105.01	107.78	107.89	98.506	102.45	107.37	106.31	109.98	103.19	103.05	105.58
101.29	98.612	101.43	99.764	100.41	98.848	101.84	101.64	99.266	98.697	103.51	102.45	102.38	101.98	98.346	102.81	99.011	100.13	97.26	98.258	101.6	100.31	101.73	100.58	100.14	99.814	100.5	99.229	99.203	99.461	99.176	99.382	99.082	101.07	99.005	101.16	98.47	100.12	98.662	99.966	100.63	103.17	99.78	101.76	101.26	101.48	101.91	98.571	101.59	102.93
104.13	101.54	103.91	99.835	104.81	106.98	105.13	103.88	102.14	101.12	103.03	102.01	104.74	104.16	98.65	103.94	102.57	107.09	103.22	104.91	101.73	104.16	106.76	106.83	102.55	100.05	104.08	105.13	103.7	102.25	106.53	106.05	101.96	108.16	101.69	107.31	103.11	102.67	102.46	107.07	103.44	104.81	106.24	107.69	101.99	103.27	104.11	105.71	107.05	106.38
106.92	107.77	101.52	111.32	109.09	108.21	107.09	106.68	105.97	109.26	106.54	108.09	107.47	101.98	108.13	107.23	105.8	111.1	107.24	107.24	105.23	111.4	106.49	109.41	103.51	108.94	106.12	108.65	103.29	109.09	107.12	107.39	111.52	105.85	106.5	110.9	101.66	111.27	110.38	103.78	108.34	104.27	102.65	109.48	104.6	109.13	107.55	108.62	108.06	108.95
113.4	103.77	101.88	105.41	110.46	108.27	106.04	106.71	106.53	105.24	108.45	102.6	105.81	105.48	103.36	107.68	106.12	108.02	105.53	106.34	110.02	109.42	103.3	109.42	105.72	106.01	104.84	104.22	100.48	104.31	105.07	103.66	104.53	106.37	105.52	106.64	105.3	106.12	107.41	109.22	104.83	102.69	106.21	105.77	105.75	109.18	103.81	112.29	104.71	105.36
100.64	99.123	106.54	99.131	97.787	97.257	103.27	98.201	103.64	104.66	103.91	100	100.03	98.785	99.631	104.03	102.55	102.31	100.04	99.241	99.364	100.93	99.53	100.32	98.716	97.216	102.01	101.57	98.326	95.995	95.794	99.788	97.499	98.785	102.79	99.433	99.792	100.36	96.202	102.64	100.29	102.41	99.779	102.41	100.68	102.25	103.54	102.04	94.967	99.328
111.3	114.61	110.93	112.81	108.2	111.77	113.76	110.55	110.71	113.45	111.37	108.29	112.89	112.04	113.62	109.19	108.9	112.13	112.57	109.69	108.44	113.16	110.81	113.32	115.05	108.79	111.62	113.08	116.27	114.41	111.87	115.68	112.2	110.45	109.64	108.29	114.22	112.03	113	110.78	110.58	109.66	113.68	111.47	112.64	108.14	110.91	108.62	109.73	108.16
106.77	104.33	104.45	100.85	103.24	106.49	102.04	104.32	104.72	105.95	106.13	109.61	103.87	105.71	106.02	109.58	106.37	109.87	104.25	109.45	107.11	108.42	107.23	103.28	105.24	103.39	108.76	102.3	107.47	102.07	105.02	107.72	103.09	104.58	105.72	103.95	105.97	110.4	105.49	104.19	108.81	100.91	100.88	100.32	103.55	105.76	100.2	107.62	100.14	103.34
106.72	101.49	105.06	95.92	106.31	99.092	100.31	101.13	102.66	100.66	102.34	102	102.25	98.941	100.51	105.35	99.509	104.18	101.73	101.07	98.574	101.11	102.64	97.813	98.738	99.097	98.334	99.5	100.71	99.809	102.93	100.18	99.948	97.409	103.6	101.55	103.91	102.04	97.975	100.46	103.74	99.809	101.34	97.615	99.837	103.11	95.235	98.838	97.324	100.51
106.06	105.78	106	104.32	107.46	108.92	109.37	107.99	108.64	108.01	103.89	106.36	110.23	105.36	111.04	108.45	108.72	110.53	105.87	106.75	103.29	110.74	106.47	105.79	106.25	112.51	103.9	104.92	105.85	105.72	110.3	109.96	103.25	106.86	108.52	108.22	103.64	102.55	109.36	108.87	110.76	109.94	106.89	105.07	102.55	109.07	103.47	110.15	109.01	109.92
114.08	111.93	112.22	109.84	108.85	111.01	116.3	109.08	106.31	113.9	111.01	113.55	110.01	117.56	113.06	113.72	117.08	111.68	113	114.03	111.04	112.52	111.24	114.28	112.89	110.97	108.15	112.4	111.22	111.92	114.73	113.94	110.93	109.97	113.75	111.47	116.71	112.95	109.13	111.69	111.14	109.33	114.63	112.33	112.81	113.54	113.07	116.56	110.32	108.16
100.89	102.54	103.01	105.24	98.412	100.39	97.244	103.79	99.516	97.546	103.35	99.953	99.472	101.9	94.556	104.56	100.38	101.53	99.467	104.1	103.15	103.64	101.33	101	102.12	100.54	103.84	98.149	97.99	97.844	96.597	103.69	100.19	101.4	99.59	97.162	98.375	106.03	96.327	100.7	101.53	99.408	101.17	99.267	99.589	101.98	101.17	96.594	100.53	95.451
104.52	99.552	108.18	109	109.24	102.85	105.45	102.78	104.8	99.407	107.33	105.61	105.57	106.26	104.09	102.93	108.45	107.52	104.29	106.21	106.39	106.32	106.8	106.43	107.93	104.96	101.11	105	107.84	103.43	103.42	106.5	109.44	100.48	105.49	107.62	105.69	103.34	109.83	109.08	107.01	101.86	104.53	107.17	106.65	109.18	109.31	108.42	104.51	112.64
110.73	110.63	111.72	105.33	111.15	111.52	110.63	106.67	114.23	106.4	107.92	106.64	111.19	110.7	110.43	110.53	106.96	109.96	104.96	111.36	109.85	111.75	106.81	110.1	113.02	113.88	112.19	111.74	108.82	109.74	109.5	107.01	109.3	107.16	109.63	108.4	110.49	113.31	110.41	112.11	114.58	114.6	107.2	108.04	110.63	107.89	112.18	109.72	112.89	108.17
102.18	95.842	101.76	97.334	99.801	99.391	97.957	101.72	98.264	100.2	98.593	98.119	98.989	102.06	101.87	97.122	100.23	99.335	99.549	101.86	103.28	99.896	103.63	99.239	97.168	103.12	98.465	96.71	100.23	102.91	98.386	98.084	98.234	99.775	101.95	97.934	101.13	101.5	104.77	98.825	102.08	99.643	99.81	99.121	99.925	98.219	98.505	97.487	99.051	96.98
101.04	108.16	107.03	103.36	104.54	103.5	107.49	107.63	106.05	106.7	108.83	108.03	104.69	108.69	104.36	108.54	107.17	107.36	98.32	107.92	109.38	111.24	102.74	108.76	106.42	105.35	104.86	102.68	109.74	106.98	104.5	103.73	102.39	107.98	104.09	111.59	106.64	109.21	106.73	99.846	106.06	109.08	109.74	113.93	101.87	105.47	104.57	109.01	106.93	106.01
103.56	109.86	108.88	106.19	111.37	101.94	102.48	106.16	108.63	105.55	110.25	106.6	102.71	105.73	106.08	109.63	108.65	102.49	106.42	108.19	106.51	104.11	103.85	106.6	101.35	102.44	103.67	105.54	106.1	110.36	104.21	106.61	107.53	107.51	107.68	108.35	108.45	106.53	108.44	106.99	107.41	109.89	104.83	111.46	105.73	109.49	106.41	103.79	106.06	105.62
108.46	105.11	102.96	106.39	105.6	106.65	100.57	105.34	104.91	108.11	109.83	106.52	99.759	107.57	103.92	105.96	104.69	104.93	102.8	107.74	106.7	102.42	107.46	108.88	107.15	109.35	101.59	105.6	104.6	106.83	106.94	107.05	105.79	103.08	103.91	101.97	109.46	102.68	105.84	106.47	104.71	107.27	105.3	104.2	106.7	110.16	107.93	102.81	108	108.49
105.62	101.76	102.36	101.57	106.73	100.66	104.73	102.4	105.61	105.49	108.49	109.38	100.2	106.77	106.77	102.42	100.23	104.34	108.57	103.78	101.17	101.44	102.75	101.14	101.84	100.9	105.84	108.71	105.98	107.83	103.6	107.49	105.81	105.63	108.22	104.51	102.16	101.03	106.31	104.51	104.03	101.77	104.69	101.18	102.2	100.12	107.79	109.16	101.55	106.07
112.93	109.39	113.91	110.14	110.89	109.94	110.47	113.27	115.79	109.59	113.15	114.61	111.23	107.92	114.19	114.93	118.16	109.48	111.42	116.1	115.48	110.93	115.53	112.14	111.02	111.82	111.14	110.83	112.31	110.06	108.75	111.23	109.46	113.42	110.08	110.37	109.98	112.58	108.45	117.49	110.84	112.24	112.85	111.69	112.83	111.11	111.51	110.94	115.33	116.03
106.36	108.23	104.73	100.19	104.99	107.93	107.47	108.04	108.3	106.88	105.41	101.83	109	102.33	106.21	107.1	105.57	104.77	104.32	107.96	102.09	110.56	106.77	106.41	102.45	103.13	105.31	105.1	106.55	104.53	107.5	107.05	106.48	101.82	106.39	107.51	106.55	109.64	107.48	104.1	105	104.38	106.13	106.26	105.06	105.99	101.36	111.68	103.73	102.04
108.99	111.38	113.36	110.42	112.2	111.55	108.26	110.18	113.14	112.63	112.67	114.21	111.83	112.16	111.2	115.51	111.35	110.61	109	109.47	113.65	114.12	110.87	114.3	110.96	111.26	113.55	106.61	114.57	112.68	112.11	112.84	111.66	113.59	112.72	109.35	120.8	109.78	112.33	111.28	112.1	113.29	112.56	110.9	114.29	110.3	108.86	120.27	113.76	112.71
99.027	99.041	102.28	101.27	95.831	101.36	100.41	100.37	97.608	104.1	101.84	101.32	97.956	98.744	97.973	98.888	100.88	103.98	102	93.803	100.8	95.221	99.963	98.72	101.92	101.81	99.532	94.275	100.36	100.24	100.02	98.855	99.517	102.85	98.251	100.94	97.592	104.13	101.73	97.851	104.83	103.09	101.05	100.05	101.33	102.69	103.1	97.858	96.162	105.24
103.73	104.05	108.03	105.18	108.88	109.6	105.18	105.56	105.86	104.7	108.64	103.3	105.86	102.76	106.79	102.37	102.57	105.99	104.71	105.58	104.39	105.88	106.04	106.22	107.28	106.62	106.31	107.3	109.27	106.55	106.64	102.19	106.82	109.55	105.15	106.85	105.98	104.21	102.72	102.56	105	107.91	106.87	108.32	103.3	104.54	105.3	107.75	104.96	105.8
109.97	104.69	104.99	102.99	105.5	109.04	104.36	106.16	104.3	105.47	105.19	103.27	104.97	109.13	103.58	106.88	106.08	105.4	105.01	104.05	103.43	99.663	105.79	104.7	109.51	106.71	102.46	105.87	101.6	107.91	102.81	106.27	101.09	107.74	104.18	108.17	102.31	105	109.15	108.51	106.99	105.22	106.02	102.43	105.66	105.32	104.7	106.14	106.06	103.95
102.85	108.93	105.05	112.85	103.37	109.48	107.37	102.34	106.36	102.13	103.33	107.96	106.45	104.74	110.56	111.88	106.39	106.85	103.73	105.56	107.33	102.99	104.55	110.9	111.11	108.83	103.93	104.34	103.92	108.67	105.84	98.397	106.97	108.1	103.97	104.8	107.6	106.19	104.41	103.63	104.71	105.62	107.13	105.58	106.69	108.08	106.5	106.96	107.57	103.56
102.7	110	106.65	104.4	107.79	100.8	104.18	106.98	102.18	103.17	107.65	105	107.92	105.63	103.32	105.57	105.8	106.29	109.11	105.75	104.97	110.41	106.13	106.71	105.62	103.84	105.19	106.08	102.24	106.16	102.88	105.87	108.9	107.65	107.91	110.81	108.75	105.63	99.592	103.99	107.13	103.69	103.95	105.03	102.37	105	108.57	108.08	102.87	102.56
104.26	106.16	106.23	105.61	106.84	105.81	108.67	105	108.22	108.11	111.7	107.32	107.73	102.02	110.27	105.14	109.05	107.47	107.79	109.1	107.69	104.39	111.61	104.15	108.62	104.49	105.83	105.38	111.36	106.4	101.98	109.77	105.75	107.01	110.47	103.75	106.34	110.49	103.01	107.95	108.35	109.03	107.06	107.52	104.89	105.86	103.88	107.84	110.56	104.75
111.03	109.18	106.53	105.42	111.06	110.05	106.45	111.99	109.8	110.28	113.7	108.73	112.66	111.66	108.18	110.62	111.27	109.73	115.63	107.86	109.91	109.94	113.16	113.71	110.76	111.59	115.4	106.79	112.11	110.64	108.02	113.57	114.07	112.69	108.7	109.8	110.33	110.33	113.91	115.92	111.06	111.53	116.97	112.79	109.3	111.73	108.97	113.01	110.21	108.86
105.2	101.94	103.03	104.43	102.87	107.71	103.07	102.57	103.75	104.61	106.09	106.93	101.69	105.21	106.92	107.56	103.77	107.11	104.69	103.31	107.95	103.66	108.45	108.56	99.931	104.45	104.49	103.85	105.22	105.01	106.68	100.09	102.19	102.94	98.407	102.82	108.11	102.15	106.41	101.74	104.43	107.29	105.27	103.1	105.19	103.49	101.4	100.97	101.61	108.84
102.95	97.64	100.01	105.27	101.53	100.18	100.04	98.862	101.35	101.68	101.26	97.196	101.24	99.395	100.63	105.39	96.03	104.25	101.42	99.368	99.236	96.304	103.33	97.776	99.668	99.138	96.951	98.291	99.995	100.45	100.13	103.39	103.39	107.08	101.5	96.899	103.1	103.61	105.07	100.46	99.356	94.356	101.04	101.84	101.61	97.964	100.18	101.04	100.79	104.79
103.11	104.87	108.19	109.8	104.28	107.36	103.82	108.2	105.12	110	104.22	110.56	101.54	106.56	107.29	110.51	104.01	106.26	113.06	106.87	105.51	109.05	103.78	107.17	106.69	106.75	102.83	110.5	106.58	109.07	105.62	110.96	104.88	104.91	107.46	108.52	104.6	108.42	109.12	109.9	105.88	106.95	103.12	111.47	104	108.5	103.98	106.63	111.54	108.35
109.72	113.87	109	108.04	110.81	111.11	106.67	108.05	113.81	114.62	106.15	113.59	113.05	110.32	116.07	111.32	110.13	110.38	113.18	112.03	111.67	109.07	112.8	109.77	112.75	109.66	107.7	112.56	107.33	113.77	108.06	115.12	112.69	108.99	107.47	107.62	108.71	115.72	113.97	114.64	106.78	110.07	115.23	110.18	113.44	114.61	107.28	111.37	109.61	112.72
101.95	102.3	103.27	106.53	106.69	104.05	103.36	101.95	105.66	104.79	101.12	101.55	107.07	102.86	106.5	104.06	101.45	104.59	107.41	107.9	105.3	106.38	103.47	100.44	108.53	106.75	105.38	108.45	108.33	103.52	107.82	105.44	107.79	105.49	103.86	107.11	108.51	106.04	104.06	105.56	101.65	104.69	107.16	106.12	104.63	101.24	102.89	101.29	105.49	106.85
110.04	109.97	111.49	113.33	105.56	110.51	108.46	111.16	108	112.91	111.47	109.46	106.83	112.67	112.71	107.23	114.6	108.91	111.3	107.02	109.58	111.86	109.24	108.88	109.35	109.36	109.69	112.13	110.75	111.87	111.14	111.31	110.32	111.42	108.13	112.53	109.56	115.37	108.88	108.61	115.73	108.45	112.58	108.62	108.13	111.02	110.85	112.92	110.53	113.33
116.64	111.47	118.38	114.16	115.23	114.42	114.28	116.46	115.22	115.32	122.44	118.25	119.88	116.43	118.64	114.84	116.87	118.68	114.53	118.48	118.48	120.12	114.92	117.09	114.64	119.7	118.04	113.95	115.56	114.71	118.71	113.88	117.12	113.92	115.11	118.46	118.77	115.12	120.24	112.4	117.82	116.78	118.02	113.88	121.46	117.16	115.84	110.23	113.01	117.48
108.07	104.01	102.83	101.72	109.37	104.59	101.95	110.19	102.83	105.37	105.16	105.57	105.97	104.72	102.59	109.46	107.21	104.46	106.99	106.02	106.57	101.21	105.65	102.05	108.67	110.28	102.53	107.5	103.79	103.17	106.07	106.97	105.86	100.88	102.55	106.15	106.23	107.03	108	104.76	105.9	103.38	107.03	103.7	105.24	101.14	106.31	103.65	106.51	108.4
110.85	108.55	111.52	112.84	109.73	105.62	110.93	110.31	113.04	108.47	109.23	112.81	108.62	111.48	112.46	117.3	110.87	110.62	112.47	112.09	110.27	107.5	108.49	110.17	112.61	108.68	109.55	110.15	112.14	105.99	113.4	107.83	108.28	109.43	109.18	113.41	110.58	110.46	111.43	110.64	105.77	107.41	114.31	110.16	108.55	112.99	110	111.48	110.71	111.47
104.9	106.74	102.92	105.02	102.51	108.85	106.16	99.937	105.57	102.26	99.993	104.74	102.69	104.96	101.63	104.7	103.25	103.1	101.98	103.07	106.39	105.31	105.02	106.71	103.98	104.46	106.54	99.665	104.18	105.13	100.8	103.48	105.88	104.62	106.3	102.48	107.68	104.68	107.64	102.24	103.96	108.99	110.41	106.81	106.67	110.62	106.72	100.64	103.53	105.08
102.5	100.38	102.62	101.27	97.026	98.368	99.106	101.03	103.54	100.4	101.97	100.93	98.836	97.063	94.654	100.71	97.156	100.86	98.142	101.49	100.44	98.121	104.88	104.64	100.01	101.2	103.28	103.72	101.26	98.119	102.55	102.08	99.395	100.3	101.38	102.27	94.055	102.64	92.335	99.363	100.78	94.734	97.738	98.748	103	93.648	100.03	101.32	105.12	100.71
107.67	110.49	103.97	108.67	104.82	102.81	109.65	110.49	102.89	106.98	103.99	106.89	103.48	107.84	107.69	106.89	102.66	103.25	105.74	106.32	107.14	104.99	104.65	105.76	105.67	103.11	104.77	104.33	105.09	107.43	106.87	105.21	107.95	107.44	105.03	102.73	107.7	104.73	107.1	107.36	104.51	106.29	106.85	100.6	105.35	103.38	111.56	105.47	106.1	100.22
106.47	98.266	105.05	97.762	98.177	96.472	96.328	102.58	101.73	99.939	97.063	100.61	98.513	100.34	105.23	100.78	97.546	97.662	103	101.46	102.88	100.35	102.5	104.06	102.25	106.54	99.39	100.18	103.24	105.34	98.958	99.302	99.606	98.85	100.47	98.405	100.19	99.466	101.16	102.59	99.374	100.96	98.704	101.75	101.36	101.12	99.588	103.27	102.31	103.87
105.51	105.77	114.85	107.75	101.68	109.46	106.19	108.06	106.15	109.39	101.94	104.34	105.22	104.14	104.98	108.33	107.83	106.41	108.33	107.56	106.25	108.21	108.24	106.56	105	104.95	103.7	103.46	106.5	105.57	107.07	105.52	108.62	108.53	107.27	108.03	105.56	108.59	104.54	104.08	111.77	103.14	105.42	109.01	103.76	105.97	105.46	108.87	105.64	107.68
106.17	108.09	105.47	108.41	104.31	106.08	102.65	106.17	111.82	105.17	105.59	108.86	108.39	103.25	105.05	109.86	110.13	104.31	102.46	108.07	105.99	101.39	105.27	104.01	104.19	107.9	110.81	103.04	103.75	106.27	109.7	108.88	103.08	106.63	106.41	107.21	103.3	108.76	109.47	106.42	103.6	104.06	104.21	112.11	108.71	105.54	107.94	108.82	104.36	105.69
115.75	112.33	114.29	109.79	110.84	109.2	109.53	109.61	111.32	112.99	108.73	112.32	110.31	110.68	110.29	110.25	117.37	112.39	109.81	105.22	111.83	110.93	109.48	108.28	111.91	111.09	107.57	112.24	112.29	110.76	112.04	116.12	109.75	110.96	111.32	108.75	113.56	109.18	114.87	111.44	112.73	111.53	109.5	111.85	108.52	107.41	109.81	109.9	109.97	109.14
104.28	107	108.04	104.3	104.99	102.31	103.08	108.86	104.16	104.63	104.98	110.34	106.62	107.33	110.62	106.86	105.27	105.5	106.95	106.85	106.55	107.91	111.06	109.92	108.62	101.92	101.98	104.43	104.98	106.97	106.07	105.85	104.91	102.56	104.2	103.15	100.9	112.2	105.67	102.57	103.23	108.75	105.28	104.34	108.5	106.39	106.85	106.15	106.3	107.55
105.13	111.18	109.09	111.9	109.1	109.73	112.67	111.52	111.77	108.88	107.8	115.64	109.88	107.37	109.87	113.74	103.5	107.38	109.97	113.19	111.39	106.73	110	112.93	106.61	109.17	108.78	111.13	111.76	107.79	107.43	111.31	106.51	112.63	109.44	111.13	109.55	110.81	111.32	111.42	116.26	109.98	112.7	113.3	110.03	115.03	112.56	112.65	107.18	110.44
100.84	98.265	103.55	98.977	96.947	92.538	96.964	100.53	98.914	102.05	102.11	95.799	97.39	102.63	101.4	103.54	100.76	98.066	99.33	102.63	96.575	98.817	100.31	97.588	104.01	98.67	100.39	100.47	103.05	98.026	100.89	101.33	97.395	103.34	96.032	101.67	98.825	100.42	96.276	98.955	101.66	100.77	98.426	99.724	101.58	99.832	102.23	100.09	101.29	102.89
101.5	104.36	106.81	108.14	102.38	104.78	101.74	108.59	101.25	103.25	106.16	105.25	107.51	103.03	101.98	108.58	104.83	107.94	103.27	104.98	109.06	102.88	105.56	107.91	107.89	109.8	103.22	106.2	105.42	106.31	106.12	106.78	106.64	108.11	102.15	108.13	107.45	104.05	99.545	106.18	103.1	107.14	103.33	105.13	107.71	103.2	107.32	106.74	102.09	106.62
104.85	106.53	108.68	110.74	110.21	116.51	109.66	116.79	109.16	108.38	111.33	113.73	112.54	113.1	109.78	107.84	113.77	110.67	110.37	112.02	109.91	112.3	117.57	111.86	109.39	112.16	107.94	114.46	113.73	120.87	112.46	113.47	108.63	114.27	112.35	110.78	110.5	109.78	111.33	114.58	111.08	111.77	113.26	110.71	110.66	114	109.15	110.63	111.09	111.17
114.88	111.21	108.86	111.75	112.33	112.4	113.02	115.22	108.99	109.83	115.05	113.84	112.24	106.27	109.88	109.17	114.36	109.28	113.57	110.68	115.31	112.19	112.26	107.14	111.73	115.69	112	110.23	111.52	109.7	112.85	114.38	111.75	112.31	112.94	117.06	115.85	109.12	115.99	110.12	109.76	115.12	114.95	108.99	107.39	110.83	111.21	109.54	109.41	111.6
107.76	108.35	102.03	104.81	104.53	103.52	104.26	109.53	104.98	105.99	108.94	102.83	103.41	106.28	104.4	106.32	104.51	109.84	108.02	106.08	104.73	107.39	102.49	107.6	102.53	105.06	105.51	111.32	108.18	103.04	102.71	107.11	106.02	105.7	105.25	105.97	107.84	100.69	104.84	106.27	102.17	102.68	104.34	105.62	105.56	106.24	106.86	106.53	104.37	106.73
111.65	109.06	111.19	108.32	107.35	110.83	111.32	111.89	113.23	108.63	110.64	107.55	112.18	117.01	113.13	113.5	114.94	106.34	116.16	116.81	111.97	116.56	115.93	110.63	111.46	109.17	112.91	113.52	115.32	111.35	108.81	115.24	112.49	107.82	108.79	110.12	115.46	113.5	111.67	107.79	108.82	110.68	108.35	108.57	109.25	110.07	107.46	114.37	112.11	111.99
98.765	102.23	97.402	98.289	102.63	98.418	98.85	99.351	100.51	105.2	100.87	97.756	94.504	100.37	97.127	101.47	105.22	100.85	102.25	97.491	97.047	100.97	98.566	103.52	104.05	99.02	103.5	99.539	100.78	100.46	101.01	100.64	99.105	99.955	98.575	99.543	103.17	101.21	98.704	95.791	105.63	99.854	106.05	103.32	101.44	100.42	98.71	98.116	100.32	100.14
104.92	107.64	111.45	106.62	106.64	103.86	100.94	109.18	109.61	110.38	110.33	110.15	110.02	103.68	104.91	99.717	101.69	105.54	105.21	108.11	107.04	106.39	103.97	104.07	111.89	105.09	103.99	105.32	102.91	107.63	106.91	105.65	106.93	107.24	106.22	105.4	105.66	103.3	111.94	108.03	105.26	105.75	111.39	107.07	109.11	108.37	104.81	106.22	101.47	103.85
113.44	110.26	110.27	107.88	111.62	114.13	110.3	112	111.57	107.7	112.79	110.3	109.27	115.57	112.02	107.11	113.49	106.49	110	112.87	108.59	112.7	107.82	108.75	110.38	109.81	109.86	111.99	112.59	109.47	109.86	114.49	111.54	115.57	109.44	116.14	110.43	109.34	107.29	114.17	111.6	111.59	110.84	113.06	111.22	107.68	110.61	110.3	112.12	114.51
109.58	104.95	101.46	106.27	103.36	107.41	107.54	103.97	110.24	106.35	107.08	103.27	109.56	107.98	105.21	103.95	106.94	106.33	108.96	104.75	106.68	103.67	104.14	109.27	107.78	106.55	108.76	105.24	103.94	108.75	104.58	106.36	106.34	103.46	107.63	100.44	105.75	104.22	105.53	107.72	101.36	109.34	107.5	100.89	104.04	102.85	104.35	102.91	109.22	104.03
104.67	103.43	109.34	103.67	107.2	107.19	107.61	101.73	103.16	109.24	107.33	102.57	101.12	103.6	109.35	99.063	105.37	106.94	103.22	99.714	102.98	101.58	99.753	100.06	103.72	102.07	104.43	98.791	106.3	106.98	106.62	104.46	102.62	106.33	105.12	102.13	104	102.42	104.93	105.07	107.85	104.52	103.4	104.37	110.41	104.76	106.2	100.69	101.05	102.5
101.89	97.943	106.16	101.1	104.42	98.412	100.54	97.244	99.681	93.909	103.39	95.318	96.638	94.961	103.44	102.36	100.47	98.848	102.19	103.04	102.11	101.1	103.67	95.331	97.422	101.97	101.52	95.095	100.73	101.2	103.63	100.63	100.66	98.748	99.094	100.05	101.04	102.05	99.038	99.778	97.177	102.38	97.281	100.91	103.47	100.7	96.119	102.06	95.296	97.891
103.87	104.69	103.53	103.73	105.2	102.8	109.19	104.47	101.74	102.2	103.55	103.22	103.89	106.12	104.56	105.46	105.49	103.88	105.99	102.91	106.88	102.34	105.02	105.33	106.2	101.04	100.31	100.85	105.08	104.96	105.44	102.72	108.66	105.32	102.71	104.4	104.99	103.86	102.71	101.04	99.091	100.29	103.29	102.84	104.55	108.82	105.44	103.29	108.11	103.38
101.17	101.08	107.62	107.1	106.16	104.94	105.24	105.06	104.93	105.69	104.12	109.32	106.62	101.87	106.01	106.41	107.06	107.81	104.56	108.25	109.33	104.92	106.25	106.99	104.75	105.53	103.03	101.48	104.04	105.57	108.95	104.31	102.99	109.25	104.21	105.14	102.98	107.31	107.12	105.47	110.68	108.88	104.41	108.76	104.37	104.7	105.46	104.14	105.36	105.23
97.814	99.029	100.09	101.97	101.28	94.701	98.126	104.02	99.696	97.92	101.82	102.78	101.44	102.15	97.886	101.72	102.58	98.75	104.5	97.719	96.584	99.207	100.01	103.03	101.69	101.64	104.64	101.38	100.59	100.11	102.24	100.38	100.01	101.68	98.461	99.003	101.23	101.54	98.553	100.33	102.05	99.617	101.86	99.881	98.557	101.11	102.68	103.92	100.03	102.67
108.98	105.49	107.15	110.73	110.14	110.33	109.97	111.5	108.98	109.74	112.97	116.48	114.31	113.4	113.64	112.41	113.71	109.95	109.61	114.59	112.36	109.49	110.72	111.43	110.53	107.52	108.23	115.64	112.22	109.83	111.52	110.39	111.42	111.88	110.15	113.37	109.94	111.37	111.83	108.09	110.67	115.13	116.91	113.48	113.1	104.94	111.08	113.85	110.92	112.19
113.82	111.08	106.54	112.25	114	112.47	113.22	111.86	110.35	115.7	114.24	109.57	109.93	112.02	111.36	112.65	106.66	111.03	111.05	110.43	110.16	112.46	112.14	116.08	110.02	109.61	114.74	109.68	111.79	110.16	110.68	116.24	108.03	110.94	111.51	113.77	112	114.24	114.51	109.64	108.28	115.59	109.65	109.79	111.14	116.58	113.03	113.64	112.2	114.1
106.98	114.52	108.49	111.71	110.39	112.07	109.67	109.09	113.48	112.29	104.52	108.64	113.15	105.65	106.14	111.61	113.37	114.94	108.82	111.63	113.01	110.08	111.45	111.66	110.89	112.19	111.46	106.66	111.06	107.65	111.9	111.08	110.18	113.2	107.91	112.52	110.12	111.77	106.84	107.43	110.04	110.33	111.3	107.94	111.66	115.57	113.38	114.87	115.02	111.68
106.78	109.88	108.87	109.56	111.09	107.12	114.82	108.76	109.17	114.3	112.72	111.36	111.86	113.81	113.4	112.11	107.53	113.81	113.32	107.41	108.9	104.61	114.54	108.72	108.69	108.3	108.89	111.82	110.33	113.93	111.79	111.62	107.71	107.19	113.28	108.44	110.16	108.94	110.17	110.34	112.46	104.25	107.3	114.17	111.73	110.95	106.82	108.95	107.7	110.73
105.27	105.69	106.21	109.36	109.07	102.61	104.77	107.64	106.66	104.64	104.05	105.6	108.55	108.59	106.55	108.45	109.85	107.87	109.84	105.93	108.21	109.99	112.03	108.87	106.15	100.94	107.4	107.41	106.08	107.13	107.56	111.07	110.29	106.46	110.73	108.69	105.49	108.52	106.11	106.26	106.4	109.15	105.49	103.65	106.88	106.54	108.73	110.48	107.29	106.59
104.44	103.68	106.84	103.47	103.28	102.54	107.26	104.91	104.37	103.3	103.33	107.11	105.29	104.31	99.899	102.74	100.09	102.01	103.55	103.26	106.75	103.98	104.35	106.03	106.53	102.05	101.01	105.6	103.5	105.73	105.62	103.48	96.641	103.6	108.2	104.71	104.56	102.89	105.38	104.71	103.09	101.47	101.9	105.65	107.15	104.9	106.39	98.082	105.18	109.44
101.43	103.55	100.24	98.856	97.169	101.1	100.43	102.88	96.061	98.111	105.39	98.615	99.391	100.77	102.77	99.752	97.529	103.67	101.16	99.444	101.12	100.5	102.19	98.472	99.997	100.48	100.55	100.9	102.92	99.655	99.612	102.49	99.461	101.37	97.656	102.2	97.86	99.272	100.78	99.813	103.35	98.594	95.099	99.233	101.03	98.642	99.915	100.68	99.254	103.57
108.59	104.55	107.4	105.78	105.37	104.73	105.1	103.36	107.29	107.53	102.01	106.06	101.62	108.98	102.83	99.145	105.18	108.09	100.89	107.14	104.35	104.34	105.02	109.45	107.2	101.92	109.8	106.05	104.13	109.97	105.34	103.47	103.74	101.39	102.31	103.7	111.61	104.09	105.95	106.78	102.48	105.65	103.98	105.53	105.01	105.08	103.1	108.4	105.65	104.53
104.8	108.16	106.67	106.28	106.17	107.52	106.74	103.28	104.28	106.35	105.13	111.1	104	106.06	101.58	109.95	108.79	105.01	102.67	105.84	108.69	107.46	101.4	105.14	108.9	113.4	104.1	101.71	106.69	104.98	103.98	103.03	106.55	109.09	104.04	103	104.57	103.47	103.52	102.09	106.23	105.76	108.05	102.29	104.56	109.79	102.73	108.18	105.89	104.06
115.27	108.66	109.54	109.62	115.75	109.42	109.7	110.03	114.68	113	110.5	114.72	110.67	110.33	113.34	108.27	113.27	113.95	114.42	109.34	112.61	105.57	112.58	115.54	112.96	113.6	111.9	112.74	110.03	111	113.25	111.7	110.3	111.35	115.77	113.05	110.84	111.86	106.85	108.75	109.46	113.17	111.07	114.31	113.38	113.43	113.3	112.57	111.34	116.06
107.94	105.86	105.82	104.58	101.14	107.29	107.93	107.42	105.57	107.29	105.34	105.71	107.11	102.49	110.93	107.95	111.72	100.05	105.96	103.29	105.47	102.45	102.07	100.43	102.37	105.59	106.33	107.54	107.3	102.68	107.55	103.44	104.71	104.61	107.33	104.05	103.37	106.65	105.59	106.19	103.8	104.83	102.4	108.29	109.4	106.96	105.14	109.7	104.68	103.4
99.596	97.325	102.36	99.048	102.74	103.03	98.328	100.13	102.38	104.42	96.524	99.152	100.63	98.631	106.12	99.343	101.04	100.74	99.686	102.19	100.18	98.917	103.64	99.452	104.26	101.92	99.079	103.3	98.524	94.442	100.14	95.909	101.33	100.53	95.369	92.916	98.735	96.409	100.1	99.387	101.07	98.104	99.482	100.82	101.1	102.37	99.784	102.52	100.06	100.18
113.92	109.9	114.4	118.69	117.14	114.48	121.36	117.97	114.72	117.22	117.05	115.35	117.7	117.52	119.76	118.05	118.62	120.7	118.96	116.34	119.37	113.27	114.45	116.87	113.46	117.11	116.5	114.33	117.93	117.37	114.56	118.04	119.89	115.46	119.51	111.83	118.13	119.71	117.59	121.28	117.01	115.85	111.94	118.4	114.79	115.68	116.23	118.07	116.03	119.04
106.97	105.51	107.54	112.52	102.64	109.11	103.47	104.59	105.6	108.43	105.16	104.64	102.65	104.95	110.5	105.89	104.33	113.49	104.76	104.9	103.27	107.49	103.79	103.63	109.07	103.7	101.9	104.97	104.95	106.83	109.34	109.79	106.34	106.77	105.99	113.27	104.01	102.1	107.29	107.1	104.61	110.38	103.75	104.25	107.99	108.02	107.3	103.89	103.75	110.65
103.22	105.49	104.43	105.68	102.82	104.92	105.33	107.54	106.39	107.15	101.72	104.96	99.388	106.31	109.59	109.18	110.37	104.21	107.38	105.03	102.04	100.75	109.58	108.34	102.13	108.72	103.41	109.72	107.19	103.2	107.79	107.29	106.7	108.6	103.38	113.71	104.41	104.84	104.06	105.17	105.82	103.98	104	103.39	106.19	101.84	103.25	103.42	102.92	104.43
113.78	106.41	107.14	101.22	105.15	103.6	102.92	107.18	105.38	108.91	104	106.09	108.44	105	102.02	109.71	107.58	104.52	110.64	106.03	109.02	107.57	107.8	110.02	104	104.36	106.74	106.76	107.08	107.25	106.25	111.79	106.79	103.93	102.3	101.85	105.85	105.34	105.58	104.93	107	110.27	101.43	106.81	108.4	106.46	108	105.03	104.23	104.34
113.33	113.44	108.81	111.81	109.62	111.08	109.68	109.45	109.42	107.34	107.7	109.15	110.99	107.4	111.17	110.16	111.22	111.18	109.44	113.98	108.5	113.22	107.81	113.35	112.17	108.5	112.06	112.94	113.01	111.85	109.95	110.65	112.04	108.85	109.27	111.62	109.22	113.68	112.55	109.72	112.5	111.06	111.49	110.15	114.6	110.81	110.24	110.49	106.5	110.49
113.98	113.85	114.13	116.06	115.55	110.29	110.77	113.38	113.89	111.79	111.99	114.07	111.98	112.17	114.27	108.31	110.64	110.75	110.88	109.25	109.83	109.93	110.25	113.91	111.95	112.34	110.98	114.65	109.41	109.04	113.38	110.69	114.17	114.29	112.86	114.81	114.48	109.09	115.45	112.88	112.89	109.72	110.86	112.99	114.15	110.4	116.67	113.19	114.06	112.47
112.97	110.59	109.13	112.08	108.03	112.41	107.99	110.52	109.6	109.7	107.15	115.53	113.13	111.13	108.4	111.54	108.16	114.36	111.95	109.34	107.56	109.32	107.92	111.28	108.04	107.14	108.55	112.17	109.61	109.88	109.39	105.23	115.54	107.55	109.07	105.3	107.34	109.28	110.31	103.37	110.4	108.04	113.59	110.01	110.87	109.14	108.83	107.97	109.97	114.15
102.24	106.59	102.68	105.77	104.4	100.74	102.44	99.706	101.65	107.07	101.07	104.31	103.31	103.19	109.51	102.93	106.6	111.05	104.78	101.01	101.19	104.46	104.65	105.81	103.4	104.17	102.51	105.65	107.84	107.93	102.36	105.5	103.61	103.2	108.31	105.38	103.51	105.68	105.06	108.15	101.4	100.31	102.78	102.9	104.37	106.57	106.15	103.84	100.16	104.79
103.2	104.56	100.54	101.85	102.59	102.62	101.69	107.12	95.344	97.528	101.82	99.787	104.35	102.18	98.406	101.9	97.133	100.47	100.93	100.29	100.36	101.99	105.34	95.94	99.838	101.62	101.08	97.598	100.76	103.16	97.585	98.95	100.2	102.13	99.145	102.3	99.947	97.865	104.09	99.993	96.345	99.435	94.538	98.439	102.17	98.274	100.29	104.26	98.684	101.49
104.4	105.76	110.19	104.74	105.96	107.51	109.4	109.29	105.46	103.32	106.33	104.26	107.85	100.61	109.61	104.37	105.29	108.33	100.74	107.01	105.4	104.74	106.35	104.81	107.21	106.22	104.75	103.18	107.49	106.48	108.03	100.92	103.57	105.41	105.44	105.56	105.21	106.69	107.09	105.15	107.25	102.9	102.75	105.39	106.72	107.58	101.73	102.68	102.83	105.29
106.91	103.72	101.04	101.06	102.89	103.94	103.51	103.75	97.104	100.22	103.5	103.71	101.29	108.39	102.03	103.4	103.01	106.6	107.46	108.07	103.15	102.84	109.4	102.95	103.65	101.7	101.6	104.94	104.81	103.21	102.78	107.15	105.29	100.77	103.02	102.51	107	104.87	105.26	105.65	104.61	106.61	104.18	102.43	101.83	106.17	104.87	104.37	106.66	103.14
108.96	108.22	103.5	101.04	106.09	107.73	104.7	105.53	107.79	108	106.99	107.62	102.34	103.22	106.1	108.75	106.32	102.5	109.29	105.03	105.46	111.19	107.97	105.82	105.36	105.21	109.29	108.33	107.25	100.41	107.27	103.23	106.95	108.02	107.02	104.79	107.57	109.28	110.39	102.99	105.46	105.42	103.58	103.95	101.26	104.06	107.76	107.03	107.95	108.11
104.04	100.09	105.88	102.96	101.92	108.61	108.56	107.15	103.39	104.11	105.57	107.11	105.7	106.06	100.12	103.93	100.3	107.24	105	104.09	106.15	108.3	104.31	106.54	104.26	105.01	109.46	104.39	104.66	100.95	111.93	102.96	105.78	104.25	104.46	107.52	105.52	105.75	105.92	105.68	102.5	105.75	106.89	103.12	103.4	107.17	107.41	106.79	106.19	106.86
104.66	112.83	101.65	101.04	104.13	102.57	104.33	104.39	105.58	102.15	104.41	102.92	113.1	105.52	99.245	101.17	107.18	103.48	104.92	104.78	105.35	102.11	103.15	103.59	108.66	106.63	104.5	102.39	106.38	103.75	108.26	109.06	106.6	105.14	103.45	97.996	106.18	104.98	104.33	104.55	105.14	110.47	101.95	103.74	106.95	107.54	103.7	99.93	103.04	104.57
104.09	105.62	102.55	100.11	103.82	106.33	103.88	99.922	105.47	105.34	103.97	107.15	105.21	106.49	106.44	102.25	104.82	105.45	107.27	103.68	103.47	103.59	105.87	103.5	105.34	102.17	108.29	106.82	105.33	104.38	105.15	102.84	99.372	105.21	108.33	100.62	105.25	106.8	105.26	104.49	104.44	106.81	100.5	105.07	108.38	106.95	105.84	100.47	105.44	101.06
102.39	98.38	99.536	103.38	104.19	99.795	98.065	101.53	102.32	101.82	101.99	105.65	101.16	101.48	99.088	100.32	99.629	101.84	103.23	103.89	101.24	108.99	95.13	100.26	102.77	99.339	102.32	101.85	102.49	101.89	99.35	103.64	100.66	95.622	98.752	102.98	98.923	103.28	99.831	101.9	105.11	100.02	100.63	100.89	101.47	103.54	99.674	95.075	98.258	100.13
106.62	104.56	103.42	106.01	106.81	102.64	102.56	108.07	103.52	109.1	105.29	99.999	106.1	106.57	106.05	103.75	103.06	106.59	104.58	107.35	107.18	105.52	104.92	109.86	107.14	106.8	104.23	111.09	105.36	108.74	103.52	107.04	104.53	99.976	108.67	107.55	108.77	111.78	100.89	106.91	105.7	105.99	106.87	106.3	102.95	107.9	104.06	106.68	101.93	106.57
109.76	112.17	108.27	108.22	114.27	106.52	109.11	110.65	109.58	115.56	109.26	110.36	106.89	106.67	108.05	105.82	108.93	109.13	107.86	108.29	107.88	110.54	107.53	110.56	110.26	110.58	111.68	110.58	108.25	108.72	106.32	113.13	108.39	108.92	112.83	109.11	116.26	112.38	111.63	110.1	111.33	106.58	112.75	108.92	110.77	111.28	107.42	109.37	113.33	113.75
105.07	104.74	107.02	106.87	104.45	107.37	107.54	106.98	107.63	108.45	101.69	106.39	106.65	105.93	107.27	109.19	103.72	106.85	103.78	109.1	103.57	103.32	101.77	106.49	113	102.6	105.28	104.12	102.54	109.36	109.03	104.77	104.01	109.28	102.24	104.65	106.68	108.27	104.18	102.66	106.69	104.92	105.72	106.66	102.43	108.73	104.35	104.58	104.33	103.21
111.87	111.36	110.13	111.96	113.14	108.39	114.91	116.43	112.12	112.88	111.96	109.48	111.36	111.97	108.87	107.08	112.46	110.44	110.06	114.77	112.3	109.29	114.31	105.82	108.2	113.81	112.89	112.42	108.55	111.46	107.76	106.85	110.72	115.03	105.87	112.03	113.24	113.48	110.26	112.11	107.4	107.22	111.61	110.49	104.26	110.03	109.87	110.86	113.26	110.89
112.59	109.42	116	104.45	108.32	106.52	108.95	112.28	111.74	110.36	107.9	112.85	107.08	111.17	114.77	107.33	110.5	110.58	110.59	110.2	106.42	111.48	112.58	116.95	110.45	111.14	106.19	109.01	111.98	108.6	109.72	106.38	110.86	104.82	109.7	105.91	108.23	108.17	111	112.38	111.44	106.95	111.12	107.35	111.64	106.68	109.96	106.22	110.17	108.49
99.513	96.108	96.903	100.73	100.18	100.32	99.482	98.716	98.683	102.36	98.418	98.583	99.297	103.1	98.209	102.37	102.35	96.693	99.624	103.19	96.673	97.969	99.218	98.851	95.377	96.603	100.33	103.22	98.421	104.24	101.79	100.83	99.993	101.31	100.34	100.98	100.01	100.66	101	97.981	101.51	102.26	99.173	101.92	99.949	99.04	99.32	102.64	97.319	100.78
104.63	107.81	105.88	105.77	105.25	104.12	104.67	103.73	108.29	110.18	102.04	111.12	107.06	106.27	108.38	111.38	108.75	104.01	108.42	105.49	106.3	104.14	105.05	108.61	108.9	105.9	103.08	104.43	105.73	108.59	107	107.64	106.01	108.25	107.77	110.43	103.96	97.891	108.32	109.11	107.67	106.3	106.79	103.97	102.16	105.02	104.77	108.62	107.6	109.46
105.69	108.19	104.48	104.6	108.63	104.86	106.94	107.41	107.07	102.35	101.36	105.42	107.9	110.26	106.83	105.22	108.61	101.72	104.23	108.46	108.19	100.57	99.101	105.69	102.93	107.33	108.74	107.66	108.21	104.13	105.29	113.17	105.62	106.65	108.28	107.4	101.93	100.18	108.25	103.23	102.89	105.77	106.04	104.33	108.41	102.51	108.78	103.56	105.58	105.01
107.38	105.62	102.6	106.39	107.61	109.24	104.2	108.56	107.66	107.71	102.51	106.48	105.34	105.48	105.72	105.99	108.88	106.64	105.66	104.52	106.67	105.12	104.98	104.05	105.24	107.14	105.98	104.85	103.52	103.25	102.65	108.13	103.89	107.15	103.32	102.3	104.8	108.82	108.87	105.92	104.96	107	113.95	106.76	103.69	106.54	102.09	111.21	106.54	104.31
100.41	108.66	101.87	101.62	106.49	101.82	101.14	107.95	100.14	103.34	104.37	106.69	104.69	102.31	109.1	105.6	106.12	103.6	104	105.46	101.91	105.67	105.05	104.4	107.18	102.56	103.02	108.45	104.04	103.33	105.91	103.45	104.3	107.34	105.58	106.89	101.36	108.22	106.42	101.57	104.52	101.12	101.07	108.23	104.81	103.02	99.71	100.45	104.77	101.75
107.47	103.65	109.14	108.05	106.96	105.57	107.83	108.26	109.05	108.9	108.12	110.13	118.49	109.81	109.38	114.59	110.26	104.04	111.05	111.67	110.75	111.78	108.73	104.69	108.86	108.83	109.55	110.89	108.34	108.57	103.34	104.88	113.02	112.37	110.39	106.74	115.62	114.94	110.67	111.56	107.29	107.03	109.65	108.12	109.63	111.16	110.61	115.16	111.58	110.33
104.07	96.952	101.18	97.776	105.21	100.52	102.15	103.68	104.76	103.47	97.893	102.31	97.265	100.77	108.89	97.077	99.406	98.995	101.19	97.909	99.9	97.542	105.7	94.976	100.63	98.665	101.36	100.62	101.85	98.969	103.51	99.576	95.138	100.29	101.49	103.06	103.87	96.418	97.603	104.22	99.115	97.247	101.44	103.23	104.87	100.95	101.93	101.97	105.71	95.992
111.81	109.97	103.43	106.56	110.13	109.57	109.97	113.82	113.7	114.43	108.93	115.62	107.69	106.48	113.2	110.27	109.12	106.27	112.72	105.38	107.95	106.44	108.85	111.19	113.02	105.36	110.06	106.82	109.48	112.8	109.33	110.8	106.4	107.19	110.31	107.56	104.73	110.29	112.41	110.38	113.4	110.69	110.51	110.23	107.56	110.82	107.9	108.15	106.83	113.83
100.37	103.35	102.32	102.04	100.77	100.21	97.503	100.05	101.15	99.615	100.78	102	103.9	97.938	97.802	98.605	103.35	105.68	104.26	101.5	98.159	102.49	100.75	100.9	103	100.92	99.334	96.685	104.49	101.97	104.94	101.66	105.18	99.822	97.208	103.02	98.301	102.25	102.12	102.65	101.78	102.32	100.18	94.312	101.73	99.061	102.43	105.81	104.56	104.56
108.41	107.14	104.59	109.6	104.99	102.87	102.75	107.15	106.91	107.38	103.15	107.18	104.08	107.29	107.34	106.91	104.24	106.4	109.5	108.1	104.98	104.6	107.1	103.98	107.69	109.63	105.02	104.82	105.92	107.4	103.86	105.92	106.44	108.31	111.26	101.65	106.53	105.91	101.57	106.58	104.51	107.32	105.65	105.17	104.68	108.26	107.62	108.7	105.43	104.4
109.05	112.69	114	110.93	111.77	112	114.99	111.17	113.44	112.65	111.96	108.76	108.69	112.21	109.93	110.52	108.28	110.44	109.95	109.94	111.43	111.06	108.66	112.48	108.31	111.58	113.99	109.53	113.74	110.35	111.41	107.99	109.87	104.76	107.85	112.16	114.72	110.55	114.4	113.95	110.21	109.83	112.46	111.5	110.42	110.46	110.13	113.29	110.65	109.75
104.19	102.03	101.11	102.26	108.58	104.08	105.94	101.38	103.53	103.05	105.06	110.66	102.69	103.49	106.37	110.05	104.15	104.42	101.33	111.83	106.03	106.28	109.16	102.67	111.82	106.7	107.22	111.46	105.24	109.67	105.35	104.87	108.44	107.03	105.24	100.46	104.57	101.9	104.23	102.72	104.39	106.96	105.47	102.22	109.8	106.85	108.58	103.3	100.17	104.7
104.48	109.85	108.21	105.19	103.03	108.11	104.03	106.13	101.35	100.91	105.41	101.65	101.77	102.2	103.32	108.71	105.72	103.77	108.41	108.77	108.9	112.63	100.11	106.48	107.72	108.31	104.18	108.06	102.84	107.03	107.34	106.39	104.9	109.23	108.66	108.83	108.42	108.53	103.62	109.64	105.13	104.75	106.5	107.63	105.92	110.89	105.39	105.46	110.34	103.74
111.78	110.54	110.85	109.05	111.78	107.88	110.8	109.82	110.75	109.89	111.66	111.98	107.6	109.42	109.28	111.27	115.37	110.89	105.87	112.94	112.9	110.69	112.3	111.35	113.02	111.73	113.6	108.99	109.71	107.05	110.7	111.06	112	107.28	109.71	112.63	109.87	107.48	111.87	107.62	112.77	108.89	107.76	110.14	113.5	112.65	105.83	112.29	117.58	110.29
106.09	102.06	107.51	101.62	108.57	108.1	101.78	105.7	104.05	102.95	104.68	104.46	108.68	104.6	102.44	104.71	106.22	110.04	107.91	104.01	103.25	104.16	111.37	101.8	106.32	109.45	106.99	106.75	108.57	106.67	104.88	106.69	105.33	100.38	106.58	105.6	103.76	107.7	108.92	107.15	100.78	98.806	105.54	107.84	109.01	104.82	107.53	105.2	102.86	105.37
97.478	100.26	103.04	104.26	99.519	100.08	100.24	100.54	101.58	97.359	98.787	101.69	102.25	98.922	100.15	96.194	101.18	101.21	105.98	105.35	101.93	101.87	104.08	97.92	96.037	99.399	97.043	95.586	101.15	100.57	99.596	102.63	103.44	95.767	98.352	101.4	100.99	97.494	101.01	99.234	95.872	102.53	99.776	97.962	99.01	101.38	98.345	96.82	101.65	100.03
113.75	110.94	114.13	112.27	115.97	110.46	109.81	113.34	114.92	112.57	111.85	112.08	114.58	114.63	109.89	114.7	114.94	112.79	114.87	111.37	110.05	109.19	111.29	112.73	109.09	110.94	109.54	114.2	111.98	108.72	110.85	110.38	109.82	107.48	108.06	112.29	110.33	112.91	108.21	112.16	108.67	112.3	111.85	110.26	112.05	110.73	111.72	113.55	111.3	116.32
116.15	115.99	116.31	117.35	112.41	114.73	118.69	116.4	114.41	116.79	121.51	116.39	114.37	114.75	115.33	118.07	112.83	118.91	114.92	117.79	114.58	116.26	120.06	119.22	116.84	114.12	115.17	114.42	115.91	121.14	114.64	114.93	115.42	117.06	119.42	114.4	113.97	117.46	117.8	114.67	115.04	118.23	124.36	118.15	118.28	113.49	115.27	116.52	113.15	117.24
115.48	112.99	109.84	114.21	113.49	115.63	108.73	110.28	119.5	115.04	111.07	115.32	113.83	112.42	110.18	115.45	113.86	112.85	114.64	114.63	112.34	115.68	113.88	113.15	114.27	113.79	106.59	115.61	115.5	110.35	109.83	113.31	111.84	111.85	108.88	109.35	112.29	110.24	107.78	112.77	114.35	116.76	112.36	112.86	114.41	106.91	112.01	109.84	113.66	115.22
103.21	104.59	103.06	107.76	105.54	104.94	106.94	107.9	102.81	101.55	105.59	100.39	104.38	106.55	106.06	99.531	107.03	105.67	106.57	105.06	104.77	101.37	105.6	105.57	105.5	107.17	103.89	106.47	105.6	101.3	108.21	104.99	105	112.71	103.65	107.78	109.88	107.27	106.85	105.32	108	108.49	106.4	112.03	110.68	102.19	108.8	101.9	101.89	107.54
101.76	107.32	105.73	110.84	103	102.66	106.83	109.52	107.08	107.4	107.86	106.64	111.86	108.59	106.11	103.15	109.92	108.69	106.43	105.43	102.99	102.57	104.85	104.47	101.57	105.33	104.02	103.31	106.21	104.58	103.95	103.72	107.72	108.39	101.5	105.04	107.67	103.24	104.84	106.27	104.63	104.63	106.58	103.49	103.38	100.84	105.49	102.45	108.46	108.3
106.32	106.43	106.4	105.69	106.91	102.22	107.96	107.15	106.23	107.77	107.1	100.35	104.95	105.31	104.65	105.36	110.03	110.32	105.33	104.96	102.18	109.16	103.58	106.23	105.31	109.34	105.15	106.09	104.76	105.43	108.24	106.18	106.02	103.48	106.12	102.26	104.86	106.19	104.49	106.11	107.16	97.756	101.78	102.1	102.92	108.2	103.1	102.87	110.11	104.13
104.85	106.69	104.45	104.2	101.72	104.66	106.03	103.41	108.24	104.08	105.54	107.59	108.53	106.51	107.13	102.01	107.97	108.12	108.52	105.6	107.87	103.13	108.81	101.13	105.14	105.24	106.67	106.5	105.63	104.65	104.68	106.6	105.59	105.28	111.46	105.89	105.67	101.03	102.55	103.99	107.17	102.73	103.33	110.89	107.97	107.8	104.27	108.84	103.34	109.96
105.33	108.46	105.92	104.23	103.84	105.61	109.09	104.15	105.05	103.97	105.57	105.5	107.76	109.32	105.97	108.82	107.07	106.01	105.02	105.78	101.62	104.99	103.47	110.99	104.49	107.15	103.1	103.01	107.52	105.51	106.31	109.26	111.89	108.78	110.28	108.05	104.77	106.46	106.2	104.6	102.25	104.48	107.7	108.85	103.29	105.25	105.64	110	106.93	105.9
108.68	109.74	102.56	106.49	105.31	109.95	107.29	103.85	107.59	100.79	104.27	102.67	108.59	106.61	100.1	106.43	107.11	106.12	106.9	109.22	101.68	105.26	105.31	107.64	104.87	112.89	103.51	107.88	102.79	105.41	107.17	105.33	105.81	101.08	106.85	104.53	104.67	108.76	104.44	104.73	105.45	103.99	106.51	105.47	108.85	103.33	104.25	106.73	104.86	106.92
104.48	105.98	105.81	106.2	106.23	110.14	103.59	105.96	104.04	111.4	107.01	106.33	107.34	104.21	103.44	107.19	106.86	102.21	103.29	103.56	103.51	105.37	104.94	103.29	104.67	107.2	107.04	107.49	107.83	105.79	105.53	109.79	101.37	110.45	109.87	111.89	107.67	104.1	101.92	106.73	105.88	107.97	107.67	107.56	103.92	103.77	103.84	111.8	102.66	103.57
109.09	101.95	106.21	102.28	106.68	103.65	106.99	102.09	105.27	105.3	107.31	102.15	106.62	104.05	102.74	104.29	105.41	106.6	106.08	108.48	103.5	105.15	105.54	108.48	108.52	107.76	105.16	104.57	104.02	106.04	107.91	106.87	102.89	105.87	107.73	105.99	110.35	109.73	105.56	107.48	104.62	102.47	110.04	105.05	104.44	107.11	105.91	103.51	107.34	107.16
106.12	110.59	109.35	112.23	106.6	105.84	109.68	115.88	107.42	111.66	107.91	112.62	109.56	110.49	107.99	110.01	110.31	111.25	111.49	113.99	109.97	113.91	110.33	115.52	109.37	112.9	110.53	109.79	112.86	109.15	107.69	107.83	110.25	111.26	112.73	112.95	112.49	114.45	111.31	108.93	116.7	112.27	107.87	111.16	110.07	112.46	110	109.23	114.39	111.55
99.597	101.23	99.941	97.283	101.89	102.99	101.22	102.37	105.57	102.57	99.511	102.21	99.429	96.549	98.783	100.23	102.78	100.63	99.016	100.65	101.46	93.018	101.28	100.33	98.435	99.875	103.29	100.66	101.13	97.796	99.491	97.468	101.15	96.453	94.552	96.362	100.2	99.467	99.476	102.71	101.67	100.15	96.838	101.73	98.587	99.743	98.051	101.29	104.01	101.72
109.71	114.55	111.3	111.89	107.58	114	118.28	116.55	111.2	107.39	106.43	114.49	110.56	109.27	112.23	112.3	110.73	110.46	111.01	110.76	110.35	112.24	114.28	111.58	106.34	110.77	109.48	109.17	106.78	112.1	109.12	112.04	110.96	109.43	112.57	107.73	109.05	111.25	111.89	109.83	112.61	106.63	107.87	108.8	108.68	109.63	111.51	114.19	110.16	109.79
109.91	108.07	112.3	109.1	108.94	110.46	107.49	111.34	109.42	110.86	112.74	110.54	110.87	108.8	109.78	110.66	105.52	106.13	113.82	104.87	109.4	107.49	114.43	109.68	111.19	106.35	109.37	109.67	110.32	108.13	111.33	107.58	108.57	109.9	111.05	107.61	109.09	108.7	110.77	108.19	113.23	110.19	113.93	108.65	111.82	103.73	111.42	108.61	110.43	112.52
104.73	107.32	104.46	109.7	106.94	105.12	105.22	108.35	103.11	107.35	103.13	107.24	105.23	109.84	99.418	106.19	106.11	104.37	106.18	106.66	104.09	102.15	105.46	102.62	105.87	105.28	104.25	102.8	107.01	108.41	105.31	107.72	103.96	101.69	104.76	109.5	103.54	105.97	107.56	101.76	100.65	103.56	106.19	106.13	106.7	109.95	105.45	105.22	107.35	104.06
102.81	104.55	101.61	105.06	104.89	105.58	111.33	107.57	103.58	104.4	107.29	104.09	102.63	103.02	105.52	110.67	105.38	106.88	103.83	108.04	106.14	108.54	110.01	100.66	109.17	102.31	107.95	107.66	106.96	107.42	108.13	105.53	108.63	106.44	104.67	108.47	104.77	106.58	103.39	109.97	104.95	105.49	105.37	104.74	109.31	106.04	106.22	102.9	105.2	105.83
100.29	101.86	96.503	100.7	99.892	100.92	98.483	95.461	98.241	99.355	102.51	98.949	100.43	103.45	98.453	93.516	100.41	103.69	100.41	98.392	101.32	103.73	99.694	98.533	98.147	101.34	100.34	96.146	106.39	95.742	95.708	98.756	101.86	97.698	103.43	99.083	100.9	100.12	102.11	99.918	97.918	98.385	100.56	101.01	99.544	99.544	102.32	99.778	96.635	97.467
108.38	108.54	108.75	107.48	107.4	104.91	102.93	107.29	103.61	102.98	107.73	108.37	100.35	106.28	106.76	106.53	105.41	104.67	106.31	108.75	107.03	102.94	107.94	108.14	107.81	105.28	106.94	105.95	105.09	106.47	105.2	107.2	107.75	102.5	105.49	108.03	102.6	101.91	108.49	106.74	106.39	111.8	107.97	106.4	100.38	106.09	108.21	106.03	106.01	108.78
111.62	113.41	112.5	107.16	108.19	111.43	112.94	110.85	111.15	110.54	112.77	111.71	114.09	111.78	108.8	111.92	110.09	109.48	111.05	113.71	107.53	112.96	107.55	112.19	112.77	115.08	114.03	111.51	112.38	111.21	111.56	109.42	115.15	109.53	111.89	109.77	110.93	116.3	111.98	112.25	111.43	111.95	111.69	109.95	116.07	114.35	112.95	110.46	116.85	113.87
109.29	105.59	110.69	110.14	106.95	106.57	105.27	104.19	103.4	107.58	109.05	107.87	102.96	109.52	103.87	104.96	108.58	103.99	107.32	105.79	103.31	102.86	102.61	106.19	107.58	111.74	108.75	102.27	104.29	105.32	104.81	106.91	104.07	109.58	104.57	107.47	104.84	104.1	106.35	107.58	100.94	107.9	102.97	102.65	104.42	107.01	108.07	106.89	101.88	105.7
110.63	109.45	107.17	106.13	109.45	110.67	108.93	106.52	103.59	105.97	107.27	105.61	108.46	107.83	105.21	109.28	105.12	108.14	108.25	103.49	110.64	105.13	112.25	104.52	108.41	110.89	103.18	105.3	113.26	111.23	107.57	104.34	105.42	104.65	105.78	106.85	110.59	109.26	107.53	109.04	107.11	110.46	104.69	102.44	107.22	104.22	106.2	105.74	104.71	108.89
105.92	105.42	100.65	107.44	107.11	105.62	103.88	107.95	110.97	104.79	105.31	101.66	107.93	101.91	103.42	107.46	104.74	107.81	100.65	113.34	105.46	105.69	103.22	105.17	105.34	111.26	108.18	108.67	102.71	105.68	107.54	102.31	106.19	107.94	106.27	102.88	106.35	103.34	103.08	108.13	109.18	108.43	104.76	108.92	103.05	108.42	104.79	106.66	106.93	105.33
105.09	105.94	105.45	104.79	105.38	110.07	106.03	105.58	109.45	104.96	105.22	106	107.41	107.03	103.92	105.68	107.99	108.81	108.35	105.22	108.19	107.48	108.3	108.46	104.98	109.82	105.91	106.6	108.49	107.63	105.47	104.43	109.44	105.13	110.31	111.07	101.96	103.71	111.08	108.02	108.55	104.97	106.75	109.67	103.99	104.75	110.18	106.37	106.69	106.96
105.52	104.79	107.16	107.8	102.07	107.29	106.19	105.54	102.93	105.23	104.61	108.64	106.61	111.4	106.33	111.72	106.55	105.46	106.76	110	104.01	100.83	106.8	106.92	108.9	108.1	106.35	107.06	106.91	103.13	102.83	108.48	106.12	109.22	105.08	109.3	104.72	107.82	108.28	105.35	111.91	104.76	103.61	104.38	109.01	109.38	107.17	106.91	103.84	105.97
116.29	118.62	114.12	117.85	116.87	116.68	117.09	115.01	118.27	113.25	115.49	116.1	113.44	118.45	115.14	116.11	115.9	116.32	117.14	120.37	115.77	114.6	117.1	118.95	118.65	118.13	115.27	117.61	115.01	116.29	119.37	126.32	113.87	116.28	117.41	118.56	120.3	120.1	116.77	117.22	117.59	121.47	112.01	118.73	118.1	117.57	120.1	115.08	114.78	114.19
102.61	106.61	107.41	105.93	101.9	103.8	107.28	109.79	103.89	105	107.39	104.87	108.27	105.64	105.25	99.719	110.04	104.61	102.99	103.99	103.19	102.42	107.43	102.08	101.62	107.13	105.04	106.26	104.63	106.53	100.23	104.41	102.3	104.03	107.14	101.33	110.78	99.607	106.45	101.65	105.05	103.36	111	108.11	109.77	103.92	105.76	108.36	104.38	107.14
108.16	106.58	105.01	106.11	104.22	106.04	104.5	105.46	109.66	101.95	105.78	107.17	107.38	102.98	106.22	107.78	102.73	104.02	106.31	103.54	107.64	106.69	105.74	106.91	107.36	106.48	105.55	105.07	107.12	106.1	104.49	108.3	108.54	105.54	107.9	106.38	107.24	103.67	101.5	106.46	98.729	111.32	106.23	105.6	105	106.14	99.053	109.54	102.5	107.33
105.62	107.68	105.8	103.48	101.62	103.38	105.11	106.48	105.35	105.66	103.77	107.73	104.71	101.61	103.18	105.54	103.47	104.77	107.17	103.1	104.03	103.66	104.07	108.56	103.76	103.46	102.51	107.31	109.21	100.76	102.4	110.04	104.18	105.67	105.81	106.25	105.34	108.22	115.08	104.57	102.45	104.46	105.3	103.66	104.02	102.06	106.94	106.19	104.53	107.56
108.73	107.1	103.55	101.32	103.05	106.23	103.49	103.92	105.68	104.66	105.59	107.14	108.26	103.99	105.03	104.76	103.48	108.05	108.34	103.89	104.29	104.38	102.78	103.69	107.73	103.3	104.61	102.75	105.21	109.79	109.73	109.32	111.25	104.95	107.35	100.54	103.22	104.6	105.4	104.65	106.01	104.1	106.92	105.62	102.2	105.14	106.92	101.53	107.67	105.6
99.69	106.34	105.16	103.06	103.9	104.91	106.53	107.88	101.87	105.29	101.23	103.2	100.48	101.96	109.93	107.2	103.9	102.86	104.94	104.49	108.22	103.23	104.94	103.75	108.18	102.04	105.83	106.23	105.24	112.31	106.83	102.9	107.46	106.96	102.58	108.42	105.48	99.632	104.8	104.31	108.76	107.26	106.26	106.01	109.47	109.37	104.06	102	103.7	106.05
121.18	117.5	116.53	116.46	117.73	117.09	118.12	115.11	120.66	116.71	117.09	118.05	117.63	119.69	121.8	118.46	121	121.59	116.59	118.33	120.97	120.27	114.52	116.04	117.96	116.81	119.66	117	113.94	121.98	115.15	118.63	115.05	117.85	118.25	116.51	121.28	116.91	116.23	117.56	116.83	124.46	116.08	117.84	116.74	117.65	119.98	118.12	118.67	116.89
111.11	110.69	111.9	107.44	109.74	110.79	111.27	112.13	113.07	111.64	114.81	114.39	108.59	114.93	110.48	108.42	109.35	111.87	107.85	113.81	115.69	113.4	111.68	106.53	106.25	109.11	108.58	107.97	111.28	114.31	108.59	117.93	110.21	108.12	111.7	111.38	110.95	108.63	104.64	111.47	115.38	112.79	107.64	111.57	114.01	110.24	111.33	107.04	110.12	109.07
111.47	108.14	111.01	111.99	111.76	110.59	109.84	111.3	112.25	111.31	113.75	113.89	108.6	110.27	114.44	111.75	112.06	113.77	109.94	112.16	111.58	112.7	110.97	113.9	107.07	109.94	107.18	108.92	111.24	111.97	108.42	112.61	110.14	114.5	111.39	109.26	109.62	113.07	110.05	115.8	111.92	109.43	116.59	110.79	114.28	111.09	113.75	114.18	110.5	110.74
113.42	106.82	110.24	109.63	107.67	112.16	111.6	110.36	111.45	113.62	116.82	109.73	109.9	112.06	111.43	112.37	104.9	113.76	111.02	116.53	113.97	112.74	115.16	110.76	106.13	108.79	110.29	113.67	112.71	109.7	106.77	117.3	110.66	110.71	110.14	107.39	111.49	109.4	105.43	110.78	109.92	113.2	105.71	110.21	111.37	111.57	109.01	108.92	113.52	114.89
104.2	108.84	104.51	108.24	109.18	108.04	108.15	105.55	106.24	110.67	115.29	105.37	107.66	105.4	106.95	105.57	104.26	108.29	108.07	106.1	106.35	105.4	109.23	101.43	106.29	108.69	105.59	105.4	109.99	108.73	104.79	105.08	104.31	102.57	105.61	111.2	107.22	108.77	107.68	106.34	107.5	108.15	104.25	107.48	104.68	108.55	106.17	107.31	99.841	111.16
115.05	110.22	111.12	111.18	110.83	112.29	111.94	110.91	108.86	113.34	114.75	113.59	111.8	117.22	112.56	116.32	111.37	111.03	115	110.73	112.55	109.61	110.57	104.53	108.78	111.29	113.37	109.8	114.09	110.99	109.88	113.99	111.54	111.24	111.02	109.91	114.05	107.75	110.92	114.72	114.08	114.47	113.38	109.1	108.48	117.7	111.73	109.8	114.15	109.43
112.92	113.86	113.11	111.89	114.81	114.14	112.27	112.72	106.26	111.94	111.33	111.16	110.16	112.24	111.1	107.87	114.31	114.71	114.09	112.23	111.16	114.96	117.05	110.87	112.07	108.83	109.94	113.34	114.85	113.36	107.39	108.2	110.28	111.83	114.14	112.3	110.4	112.93	110.5	111.21	110.95	110	110.05	108.7	115.46	110.4	114.38	114.79	110.97	115.16
107.35	106.48	103.72	97.641	106.22	105.57	106.93	103.61	108.96	112.09	107	104.84	106.9	105.05	104.2	105.94	107.27	104.08	105.69	103.08	105.84	106.19	102.86	105.82	105.05	104.25	102.3	109.34	109.11	100.32	106.15	107	109.87	109.76	105.86	103.8	107.31	105.62	105.33	107.71	105.19	106.69	102.97	105.63	102.39	108.66	104.4	104.9	106.34	106.88
110.71	105.15	104.45	109.75	102.66	105.08	100.59	107.89	104.93	106.5	103.73	105.42	106.78	99.019	104.31	106.86	107.96	103.44	105.82	102.54	103.25	108.07	104.32	104.46	108.43	108.92	106.11	103.05	104.5	106.31	105.98	107.49	100.93	108.23	102.56	107.99	105.31	105.7	103.36	105.55	103.82	104.98	107.85	106.58	103.35	106.85	111.46	106.8	102.78	107.3
115.16	114.73	113	114.4	116.43	115.58	113.03	115.01	116.89	107.68	117.72	115.98	107.12	111.97	110.26	109.78	112.26	115.84	111.26	116.44	112.27	115.37	117.08	112.18	112.81	118.21	111.79	110.27	120.27	115.31	113.8	115.55	111.67	110.05	109.58	117.72	111.89	113.41	116	110.58	113.91	113.96	114.51	106.26	114.79	112.68	111.34	113.19	112.42	111.21
108.99	107.98	103.68	107.06	102.52	105.74	110.55	101.51	100.07	107.05	103.94	104.26	104.62	104.96	104.93	106.33	106.87	107.75	107.94	107.56	103.58	104.8	104.39	101.98	103.69	100.98	103.64	105.71	106.55	109.11	100.88	101.13	105.49	105.63	105.07	104.8	104.91	103.99	99.235	105.74	103.62	106.97	104.55	103.99	100.8	105.42	103.07	102.33	105.67	105.66
108.19	104.02	103.03	109.5	102.2	106.97	107.54	106.33	106.26	106.59	106.11	108.21	102.86	105.88	105.03	104.91	105.39	106.57	104.31	105.08	99.645	108.4	106.14	104.1	110.15	106.4	108.49	100.78	104.16	105.13	106.31	99.573	107.4	102.45	110.13	106.15	106.4	106.52	104.11	103.39	107.6	105.6	102.1	101.9	103.83	107.18	104.29	98.073	109.22	107.84
108.35	109.2	103.26	105.65	103.55	106.41	101.37	108.07	101.67	102.79	101.67	104.18	101.02	102.74	105.15	108.88	108	103.26	104.58	102.31	104.75	103.17	104.58	106.15	104.3	100.7	101.72	106.75	101.16	104.22	102.01	107.03	107.34	101.98	106.35	100.53	103.79	101.69	101.36	103.44	101.96	104.12	105.13	105.8	106.1	102.37	106.23	104.56	106.97	103.71
101.38	104.77	99.036	104.91	102.21	97.097	99.665	102.45	103.98	100.59	96.11	101.27	97.043	104.05	102.81	97.422	101.18	100.27	102.86	103.53	105.13	100.55	99.349	97.859	98.79	100.8	98.565	102.07	104.93	102.53	104.49	101.9	98.999	103.26	100.44	100.18	101.08	98.924	104.24	94.927	103.54	98.031	105.15	102.15	101.39	104.32	100.84	99.846	106.71	104.62
105.73	106.93	104.45	101.51	106.07	106.4	109.15	107.8	104.15	105.36	108.74	105.19	105.44	104.67	105.92	103.69	104.4	105.35	108.08	105.61	108.9	108.98	106.49	108.69	109.87	107.47	107.58	108.01	106.17	108.52	105.81	104.31	109.8	102.26	110.07	104.61	108.66	103.6	108.06	107.02	104.09	110.03	107.57	103.01	100.64	111.45	108.11	105.7	105.62	106.9
104.05	107.05	105.72	101.67	104.43	102.37	99.74	102.72	104.4	101.14	105.37	103.53	107.31	105.58	106.83	105.71	103.3	104.38	104.6	108.61	104.37	99.586	100.53	102.35	107.36	107.15	103.59	106.21	103.91	105.91	104.19	103.24	106.58	103.3	103.82	104.93	106.92	102.33	103.87	105.98	105.55	102.48	102.84	106.36	102.8	101.55	105.72	103.86	104.4	104.46
106.08	113.66	110.22	111.98	110.46	115.49	110.91	116.54	114.58	112	112.77	112.54	112.23	113.22	110.42	109.44	111.73	110.7	108.11	109.91	110.37	115.52	113.4	115.36	111.58	111.06	109.15	115.11	109.51	109.73	109.38	113.23	110.37	114.41	112.34	113.05	109.6	112.81	112.64	112.49	113.28	105.6	113.57	112.65	115.4	117.09	112.34	116.59	112.33	109.36
105.31	102.91	101.35	102.84	107.44	104.96	99.287	107.23	104.01	106.93	103.09	98.798	101.97	107.66	105.25	104.24	105.56	102.81	109.8	104.46	107.1	101.61	107.32	108.44	110.13	101.59	109.14	107.23	105.26	107.48	102.52	107.87	106.17	110.71	103.84	105.45	104.82	105.69	101.51	106.79	107.54	102.23	105.21	108.73	109.31	108.7	105.62	109.02	109.51	105.8
119.67	113.93	110.08	114.56	108.53	109.72	108.29	111.6	113.29	114.44	113.63	109.02	112.39	114.78	112.41	113.86	113.2	108.51	113.89	116.94	115.79	112.76	113.21	112.45	110.16	117.4	113.2	113.76	109.76	110.74	115.27	112.98	117.05	112.92	111.47	109.89	114.1	105.04	111.09	112.21	113.59	109.69	109.25	112.28	109.52	112.99	114.51	110.74	113.38	114.86
106.14	114	114.6	112.22	114.06	111.9	112.68	108.88	113.93	108.11	110.57	115.31	111.08	114.11	110.02	115.21	107.4	105.75	110.2	108.69	113.5	110.15	110.87	114.6	111.73	107.6	110.91	110.26	113.89	110.81	113.18	112.87	113.29	104.98	114.26	112.37	106.79	107.77	110.75	108.09	109.28	111.03	111.69	108.3	109.03	113.97	113.21	117.36	113.6	111.63
108.11	107.33	105.73	101.27	106.21	106.84	109.35	105.89	101.49	105.31	102.34	101.42	106.33	110.26	106.24	108.28	105.37	104.85	105	103.93	107.91	107.82	109.75	104.57	104.64	107.77	108.86	106.72	105.62	104.49	104.66	106.5	106.87	108.67	103.3	104.91	106.02	104.52	103.13	104.93	105.63	106.73	102.47	106.52	106.61	103.5	106.76	107.95	105.19	106.33
100.64	101.67	101.28	97.721	109.55	102.32	103.11	97.118	99.353	98.926	99.849	104.47	96.427	101.76	104.87	95.918	100.17	98.167	100.54	98.993	103.83	94.045	99.838	96.181	98.814	98.773	101.31	99.98	100.71	103.09	99.039	99.776	100.91	101.79	103.45	98.323	102.52	100.07	98.546	98.681	97.019	105.05	102.25	100.06	99.168	98.283	103.22	96.777	104.38	96.048
99.92	100.37	98.968	97.34	96.729	99.138	97.099	98.124	105.39	99.801	98.14	94.794	101.88	102.51	100.09	103.21	100.7	95.346	101.52	100.97	99.521	103.38	101.42	99.446	96.935	98.039	100.02	98.91	101.94	103.03	100.27	101.12	95.843	102.66	99.092	106	96.704	100.8	104.61	104.12	100.91	105.65	101.09	100.89	100.44	101.51	97.08	104.17	100.69	104.44
98.985	99.921	102.83	99.143	99.665	96.822	100.83	102.05	98.857	99.249	100.15	99.63	101.78	99.509	100.8	94.793	100.58	96.274	100.52	101.12	98.632	97.424	99.361	96.452	101.79	100	99.804	99.968	102.97	96.01	96.827	101.94	101.3	98.269	100.24	98.07	100.17	100.29	103.28	101.56	98.334	101.39	100.26	101.48	99.54	95.812	98.137	100.36	102.46	101.9
118.89	119.42	115.09	121.92	111.91	118.29	114.97	116.55	115.76	116.24	117.75	116.15	116.04	115.7	118.38	111.63	117.83	117.48	119.16	114.54	119.67	116.57	115.07	118.29	114.14	115.21	114.31	117.2	118.39	115.36	117.1	118.23	110.97	115.02	119.99	115.14	111.07	118.8	116.67	119.19	118.28	116.54	119.21	111.93	118.86	119.82	116.98	114.39	116.96	119.36
110.45	109.02	105.14	103.33	102.95	105.22	104.52	105.35	101.72	106.54	105.21	101.65	107.55	106.02	104.86	104.79	109.04	101.28	105.51	101	103.45	105.77	102.77	105.92	102.07	101.15	108.31	103.17	104.45	101.93	105.79	104.95	105.72	102.24	101.16	107.22	107.84	105.34	99.414	104.87	106.09	104.56	103.07	105.32	103.75	102.93	103.81	108.16	105.56	103.77
111.29	107.21	99.637	103.87	106.03	107.76	104.49	106.79	107.41	105.91	110.13	106.85	107.38	103.3	106.4	105.66	105.18	101.13	106.22	103.26	106.14	106.78	105.7	106.45	105.58	104.87	104.48	104.04	105.6	104.64	102.36	102.55	102.77	104.89	104.04	103.68	105.06	108.94	106.39	107.94	102.81	106.78	107.33	107.18	102.77	108.68	105	108.04	102.63	106.26
98.929	96.759	102.25	96.782	99.868	104.79	98.409	101.19	98.699	101.58	99.459	100.65	97.35	97.912	102.49	99.034	99.367	101.42	99.515	106.02	102.86	97.788	97.007	98.291	100.22	97.98	96.021	100.18	99.78	104.52	98.127	97.278	97.673	97.347	99.41	100.11	99.686	101.86	101.16	99.823	96.813	94.709	98.006	95.997	101.14	99.054	101.42	101.8	99.508	97.004
110.78	112.9	111.96	114.19	112.91	115.36	110.02	112.46	113.9	115.08	111.55	107.33	105.24	113.52	109.93	110.68	111.99	117.76	116.32	118.2	111.48	106.72	111.87	109.57	111.25	107.66	114.2	108.95	110.59	112.32	111.11	110.28	110.82	109.99	114.31	108.2	115.7	113.62	114.96	112.08	110.24	109.52	110.01	110.9	109.89	114.43	107.55	116.02	113.33	114.17
102.66	104.28	106.67	106.16	108.47	104.14	104.58	103.12	107.56	101.75	106.23	105.37	107.12	105.85	108.1	106.45	109.35	107.43	106.44	111.75	100.4	104.12	106.13	104.76	106.32	107.54	103.33	105.62	102.68	105.27	103.35	103.87	108.38	107.57	108.57	106.24	104.11	104.16	102.18	108.87	104.37	103.78	106.74	106.04	100.53	104.15	98.978	103.8	112.43	111.14
112.11	115.24	112.67	112.04	109.76	110.05	113.99	112.75	113.41	114.05	109.97	107.62	110.8	113.44	112.18	114.63	113.4	115.32	114.72	112.54	109.55	114.53	113.6	113.23	113.58	111.91	112.74	115.35	112.75	111.74	116.68	112	113.15	112.65	109.5	113	113.12	112.36	109.7	107.87	108.06	115.44	110.01	113.85	116.13	112.17	115.33	117.54	114.11	112.39
106.16	108.55	103.82	107.45	104.21	106.51	106.38	108.27	101.8	104.23	109.68	105.5	101.88	109.49	107.3	99.966	98.534	106.5	107.63	102.55	108.05	106.63	105.32	107.15	107.1	110.23	102.32	104.94	108.68	105.84	109.64	101.84	111.46	105.18	105.1	103.77	103.79	102.98	110.27	104.54	111.33	104.86	102.5	111.37	103.56	108.95	104.4	103.25	102.83	105.71
117.14	117.94	117.64	117.25	119.18	117.74	113.31	118.72	112.11	115.41	118.03	116.36	117.55	118.44	116.4	116.5	118.61	117.74	119.39	116.9	121.27	121.22	115.94	113.75	117.18	122.37	121.82	117.59	118.85	119.34	120.83	117.37	116.5	115.75	122.57	111.63	122.34	118.44	117.27	115.13	116.29	114.72	118.22	117.58	111.55	118.26	122.57	118.5	120.25	121.83
102.92	103.74	103.51	110.31	107.42	103.13	107.72	103.97	106.98	105.18	108.3	105.01	107.22	105.74	106.6	108.64	105.72	106.32	104.31	107.22	110.34	105.79	110.51	108.32	105.29	104.8	104.97	105.66	111.51	106.08	105.1	106	106.13	109.73	106.92	104.45	100.39	111.31	106.43	106.64	100.49	107.24	110.11	108.97	106.04	109.07	112.03	101.9	104.67	106.46
119.95	118.23	118.11	115.02	117.06	112.41	116.65	113.94	118.23	119.25	120.03	118.64	114.22	117.32	122	114.71	117.43	120.61	113.91	114.77	119.8	114.5	120.69	117.21	117.2	121.72	114.84	117.46	122.63	114.57	115.81	116.86	116.67	117.99	114.16	115.66	121.88	119.75	116.55	119.05	118.37	119.07	119.82	116.28	117.65	115.53	115.17	117.75	112.97	118.43
108.69	110.16	113.21	107.6	108.43	112.94	112.79	111.44	114.72	116.8	108.9	111.36	105.06	111.35	109.63	114.79	119.63	109.68	112.15	111.83	110.62	115.71	110.66	106.03	111.84	110.69	113.18	112.08	109.53	108.32	112.14	111.4	113.24	113.69	115.62	108.72	112.88	108.88	117.4	108.15	113.19	111.87	109.12	112.3	110.88	113.5	113.77	113.7	109.33	111.46
116.6	117.06	116.96	118.5	116.71	116.09	117.71	112.87	114.75	110.68	118.36	115.84	111.87	117.47	115.81	111.54	116.83	116.81	113.85	112.38	117.5	111.24	115.47	120.71	115.95	116.45	115.63	116.96	118.01	118.23	117.12	118.32	116.03	113.31	116.35	117.73	116.56	114.67	118.75	115.49	117.72	113.65	120.12	115.08	116.3	116.07	118.88	115.06	112.92	116.37
112.73	110.84	111.46	107.8	116.29	113.22	112.57	116.59	110.67	110.17	112.13	112.88	112.51	107.58	111.05	108.22	112.12	115.41	110.32	111.12	110.56	109.99	110.3	107.58	112.29	108.25	111	108.81	108.84	106.91	113.39	109.68	112.85	110.76	112.92	110.37	109.39	108.16	111.74	112.31	106.25	111.14	110.15	110.42	112.87	105.54	108.03	115.62	112.29	108.31
113.4	107.8	110.63	115.4	111.7	109.91	114.17	111.11	105.2	116.49	111.91	113.61	110.38	113.04	115.71	109.67	112.03	114.04	116.57	112.48	113.68	108.52	111.06	107.73	109.36	105.38	112.12	112.72	105.03	110.85	110.47	108.44	114.63	111.35	108.98	109.62	114.84	111.21	110.57	110.86	110.99	114.42	114.03	112.63	111.41	105.6	111.52	113.43	112.07	111.46
99.693	98.905	99.23	97.631	92.936	99.547	104.11	99.801	100.78	100.75	101.49	97.904	100.94	103.6	94.108	97.775	96.64	99.57	100.6	104.28	103.67	100.14	101.7	99.311	95.895	97.073	104.14	99.686	99.925	101.78	97.76	99.217	96.628	100.32	99.904	103.66	102.5	98.579	98.131	104.55	97.335	102.75	100.62	103.73	95.407	102.46	92.94	105.53	96.046	99.533
103.49	104.92	101.52	100.43	105.67	107.1	106.87	106.24	104.35	103.44	102.61	102.47	103.21	101.86	103.3	103.02	104.2	98.194	106.47	101.9	102.85	105.13	105.5	103.46	102.51	107.47	107.23	104.33	103.86	106.28	105.6	106.09	103.26	103.22	102.89	107.15	107.62	104.58	103.52	104.45	96.935	102.4	102.11	104.51	106.56	103.53	101.89	102.33	102.51	104.68
109.94	105.24	105.96	105.89	103.21	107.21	107.85	103.05	100.67	104.94	102.65	104.55	103.25	105	103.02	103.3	107.18	103.48	107.04	101.98	105.51	105.08	107.25	108.74	108.53	107.25	104.81	105.35	105.59	107.25	104.4	108.28	106.98	102.9	104.22	100.97	104.55	108.22	105.29	102.39	109.14	108.73	103.55	102.09	104.08	109.4	105.16	106.44	99.755	104.74
105.31	111.63	105.74	110.98	103.81	106.11	110.02	109.68	107.11	106.48	102.82	102.87	106.58	102.68	102.62	107.88	105.22	104.14	105.42	105.21	103.9	106.88	109.44	108.85	110.01	105.16	104.18	106.28	104.01	110.55	105.14	106.67	110.27	103.33	106.57	109.79	104.8	106.67	104.24	104.38	113.48	104.89	109.05	105.8	103.88	106.61	109.49	107.87	105.89	105.6
106.59	103.83	108.01	100.5	102.97	107.23	110.51	105.81	103.65	106.66	102.21	110.71	106.95	107.11	108.54	107.99	109.21	107.84	107.65	101.88	108.67	111.37	107.38	104.88	108.71	108.8	106.8	103.71	102.37	110.86	109	104.79	103.61	99.91	109.77	108.55	100.75	110.21	103.52	105.94	108.74	103.5	104.63	109.6	107.65	104.1	103.28	104.25	105.55	101.79
103.96	109.26	102.4	108.36	105.69	106.59	105.27	106.37	106.05	108.03	112.44	106.64	105.51	108.57	106.19	112.02	109.81	107.72	106.8	101.04	106.25	108.25	106.51	111.78	106.46	108.18	108.72	104.95	104.28	106.53	105.95	108.62	104.93	107.27	108.31	109.1	109.64	107.75	105.82	111.84	108.09	106.6	107.49	107.82	107.33	107.57	108.51	108.95	107.07	104.72
104.6	103.73	103.98	109.4	106.11	100.42	104.52	109.79	104.93	107	106.3	103.81	105.91	107.12	104.93	108.19	108.4	107.61	108.57	104.17	106.11	106.42	107.03	109.32	106.82	104.13	106.5	109.19	103.86	104.85	103.99	104.13	104.67	101.61	103.06	110.72	104.35	104.79	105.51	107.52	103.56	112.66	102.22	106.58	105.12	109.97	107.85	106.01	103.36	105.81
104.78	114.49	113.6	110.66	115.58	112.54	108.51	113.39	115.23	114.39	112.06	116.09	110.99	113.06	111.51	110.03	107.95	111.42	113.17	111.02	115.41	109.03	111.72	111.82	112.44	112.91	110.05	114.61	113.58	114.5	113.27	108.81	108.9	110.72	114.73	112.26	116.3	113.28	113.15	108.66	113.41	113.08	112.99	107.02	111.1	112.52	113.26	116.96	115.99	113.47
99.903	100.14	96.713	101.61	99.537	102.7	100.5	103.78	101.97	103.1	100.93	101.94	100.19	101.24	99.432	96.947	100.97	98.559	99.051	104.12	98.676	103.37	101.21	100.64	96.102	101.63	97.499	96.374	101.04	103.01	100.82	92.914	102.5	98.928	98.832	101.18	100.81	94.727	97.034	99.461	99.573	96.101	102.08	100.03	97.601	99.294	101.88	102.39	99.386	102.66
102.24	95.928	95.773	97.847	102.1	98.386	103.52	98.249	97.56	104.52	97.391	97.338	100.22	96.135	100.95	99.669	100.04	98.547	94.699	93.106	99.867	95.61	102.17	97.869	103.03	100.78	102.79	96.611	99.131	99.863	102	96.525	102.73	98.428	97.382	95.277	97.711	100.43	100.21	99.949	101.66	100.84	94.302	98.334	96.23	95.994	101.42	98.743	97.45	103.28
112.55	112.16	109.49	110.26	112.1	111.99	114.94	111.05	107.76	112.95	111.67	111.31	111.32	107.87	112.92	113.14	109.71	107.37	109.3	114.35	108.02	112.45	109.55	109.78	107.99	110	111.51	113.01	114.7	108.99	107.32	110.15	108.75	111.09	107.8	113.88	108.91	109.25	110.9	110.07	111.37	111.45	106.82	110.88	110.28	108.85	111.54	113.4	108.79	111.65
110.16	109.2	103.56	108.57	103.93	107.6	104.78	105.55	107.69	108.51	107.78	105.43	102.76	99.383	105.3	104.36	106.74	110.37	105.4	107.09	105.77	102.41	108.35	106.36	100.57	104.12	110.1	104.27	103.45	103.45	99.922	99.154	103.65	108.17	104.86	106.6	109.02	107.14	107.44	103.07	104.08	106.21	100.77	109.11	103.14	105.54	105.6	103.29	107.55	108.56
100.94	99.682	101.29	101.13	99.657	100.4	101.9	104.86	102.94	95.453	96.137	101.86	103.37	102.76	99.552	96.784	100.59	100.31	99.678	104.49	96.675	97.273	102.01	102.73	99.579	97.683	101.8	103.25	101.38	100.99	103.77	98.679	101.76	95.614	100.05	98.585	102.33	101.98	100.66	100.38	96.836	102.72	102.75	104.43	101.15	98.816	99.54	100.86	103.99	98.887
102.12	105.82	100.8	102.24	104.26	104.89	102.12	98.439	100.24	97.03	98.5	98.665	102.17	101.88	103.41	98.994	103.74	97.046	101.61	103.45	93.774	100.84	95.088	99.636	98.212	100.55	99.039	96.34	102.22	100.83	95.319	99.263	103.23	99.004	98.863	98.357	98.477	101.37	102.27	100.61	100.58	100.66	99.155	100.98	97.118	102.26	100.94	99.921	99.764	100.66
99.728	100.62	102.93	103.26	96.797	94.311	106.07	103.01	99.71	98.333	101.11	101.85	100.21	101.78	107.24	99.343	98.149	99.968	102.06	100.79	104.98	95.71	101.4	100.54	103.02	106.12	100.23	100.67	100.53	98.172	106.67	103.4	102.03	100.31	102.58	106.28	101.63	101.92	101.4	102.5	105.54	100.13	103.52	98.189	101.18	95.826	105.13	104.48	99.94	99.624
104.78	106.48	103.45	106.05	104.7	104.54	103.88	101.07	107.93	108.78	106.84	103.11	104.31	101.99	100.38	103.63	109.69	107.69	106.71	97.166	108.08	104.35	100.37	97.176	101.58	109.98	103.59	102.87	107.34	105.8	106.92	104.15	110.02	105.6	110.67	109.95	106.5	109.37	103.23	102.4	108.91	109.15	107.29	105.35	105.4	107.75	106.15	108.03	107.46	105.11
105.14	106.26	108.51	107.26	101.05	109.77	105.62	106.71	110.01	105.8	108.35	106.16	108.61	103.73	104.6	107.72	103.58	107.78	107.25	104.22	109.55	104.42	103.06	105.9	106.64	112.9	106.66	103.07	107.28	102.79	102.29	99.518	105.39	102.64	103.92	103.43	107.54	105.58	107.39	108.37	105.81	104.15	105.81	104.1	106.11	106.98	108.7	107.37	104.21	105.17
111.09	113.86	108.89	114.02	111.04	113.01	108.74	104.95	107.72	109.83	110.79	109.5	112	115.58	107.78	103.24	109.78	107.53	111.03	109	115.15	107.94	112.47	111.4	109.47	108.07	107.35	109.86	110.31	110.2	114.56	107.53	111.46	109.47	108.47	109.62	107.82	111.03	107.83	108.9	107.72	109.17	110.37	114.79	110.27	111.31	111.98	110.76	109.46	109.32
114.42	113.62	112.19	111.49	108.72	107.89	110.52	112.14	110.73	108	108.4	111.26	109.23	108.48	108.94	113.8	111.82	108.48	111.44	112.31	107.46	107.33	111.53	107.58	111.04	111.44	110.9	103.15	109.96	110.66	108.66	114.2	105.5	113.73	110.07	114.6	107.56	110.76	104.83	111.25	110.72	109.45	105.74	109.23	113.13	113.9	108.57	113.68	111.76	109.4
107.53	108.64	105.59	104.85	108.98	103.46	103.7	107.31	107.99	107.12	103.17	107.44	104.22	108.06	110.16	110.56	102.87	108.16	109.93	105.01	102.51	107.48	104.43	107.05	108.97	103.35	108.49	111.73	104.24	103.2	107.79	106.43	105.76	109.98	107.18	106.84	110.23	109.56	103.74	99.899	105.39	105.7	109.12	107.76	106.29	107.28	108.27	101.1	103.32	106.82
113.65	108.54	113.73	110.66	110.61	104.95	110.94	114.71	110.36	110.45	112.71	113.64	112.54	112.23	111.88	114.12	105.74	114.83	112.37	107.4	111.34	113.62	111.18	109.49	113.18	107.61	112.74	108.59	109.41	115.36	111.39	111.67	111.07	115.16	109.91	112.57	112.78	108.06	112.75	113.44	112.42	113.59	111.38	111.81	109.45	109.32	111.34	113.86	110.16	112.74
111.84	111.58	112.99	109.59	111.18	108.38	113.64	115.18	112	112.38	108.09	110.19	111.46	112.48	112.71	110.83	111.56	109.51	107.86	110.52	114.44	112.57	112.15	112.9	113.56	113.46	112.06	111.92	108.06	115.03	112.46	114.77	113.22	108.97	113.15	112.96	113.77	111.8	109.49	107.85	110.9	110.8	110.65	113.07	113.71	107.65	114.77	111.18	110.01	107.95
101.25	97.553	100.74	96.688	99.055	98.594	103.87	99.944	98.847	101.5	102.25	98.891	99.895	99.688	99.029	103.29	98.924	100.26	99.051	101.89	100.88	100.65	98.342	97.688	98.384	97.538	100.32	101.26	99.72	96.2	101.75	97.196	99.313	102.29	96.633	95.706	99.831	103.29	100.55	101.39	100.57	99.454	99.083	97.218	100.02	103.81	98.238	98.702	96.464	96.757
109.51	111.96	105.5	109.1	109.63	107.62	104.47	106.31	102.25	108.59	109.47	105.79	106.79	107.84	110.72	106.55	105.9	107.02	107.36	105.13	106.49	108.47	107.41	107.5	105.62	105.4	100.42	106.18	104.25	104.73	106.68	106.02	104.71	108.03	106.31	106.23	107.22	111.34	100.49	104.98	105.09	103.5	106.24	107.17	107.94	105.09	107.63	109.33	106.85	105.6
101.46	99.424	97.495	98.288	100.47	103.4	101.79	99.679	100.1	99.925	101.67	105.1	99.585	97.953	100.66	100.88	101.41	103.03	103.19	102.08	101.58	101.13	96.083	100.48	98.613	100.12	100.51	102.77	99.743	98.012	97.684	100.89	100.86	98.49	102.48	102.48	102.38	101.36	102.12	99.114	103.17	101.21	98.828	97.539	95.186	96.491	101.77	103.08	92.907	99.015
111.86	112.14	109.84	110.83	112.94	110.16	112.09	114.48	108.05	117.62	112.79	108.85	113.41	110.92	112.03	115.59	114.41	109.3	114.56	110.1	110.96	112.34	108.36	110.12	109.66	112.83	110.15	111.75	109.54	115.68	110.68	110.77	110.46	112.63	115.99	114.4	115.29	108.42	112.01	114.39	117.08	112.59	113.44	114.43	112.04	114.08	110.03	114.6	112.42	109.89
115.16	123.89	117.58	118.39	118.85	118.95	116.79	120.53	115.43	118.61	119.54	121	115.23	120.67	114.9	119.42	116.18	119.23	113.11	118.82	117.53	123.15	118.9	119.81	116.03	120.8	118.26	120.54	117.13	118.44	115.38	117.3	116.8	119.35	117.86	121.28	121.49	120.09	116.95	116.64	121.01	114.58	118.34	118.27	119.84	113.97	119.11	115.04	119.76	114.17
105.89	104.97	105.47	104.61	107.09	107.4	103.88	106.61	104.03	104.41	107.56	104.62	102.58	107.28	104.9	107.43	103.67	103.12	99.803	106.68	103.79	100.98	104.4	108.51	102.33	107.24	105.49	105.78	102.75	104.66	108	107.67	106.26	99.107	108	105.17	105.09	107.48	101.2	103.23	106.21	100.76	108.73	100.55	106.7	103.35	105.19	110.09	106.46	102.8
108.68	108.49	103.76	108.85	104.91	108.18	104.12	102.35	107.88	105.26	106.37	109.43	102.62	104.12	102.53	105.93	103.58	103.13	107.42	104.92	105.98	105.64	108.08	108.07	104.86	107.91	109.12	104.07	105.6	101.77	105.35	107.33	111.23	106.04	106.73	101.34	107.55	107.39	99.998	105.44	103.47	105.23	106.75	102.25	106.42	97.673	108.11	106.08	106.72	101.29
110.34	112.29	106.05	111.11	105.44	110	115.61	117.13	112.84	111.56	111.09	110.53	116.71	109.52	114.02	117.43	108.78	107.82	111.08	109.59	110.77	112.77	110.6	111.69	109.94	113.64	106.72	108.73	109.04	116.61	110.49	112.83	113.91	111.8	112.95	108.25	111.81	108.86	110.53	111.54	110.69	108.83	113.42	106.97	110.48	112.33	113.54	112.84	112.03	110.73
114.14	111.08	106.51	115.61	114.8	111.98	113.34	111.6	112.29	111.69	112.52	110.25	110.17	113.93	112.69	114.66	112.17	113.52	108.97	112.99	111.34	109.36	110.48	113.29	113.12	115.94	107.33	111.57	109.52	109.71	112.66	114.26	110.52	112.82	110.8	114.46	113.7	113.53	111.2	110.81	111.45	111.08	110.82	108.14	110.88	110.05	107.83	113.63	107.71	112.89
110.57	110.96	113.04	110.19	114.94	111.37	114.01	110.58	110.79	112.62	112.86	111.24	109.95	112.84	112.62	110.64	112.3	112.16	112.5	115.07	110.92	111.85	108.75	113.85	110.84	113.47	112.66	110.68	112.93	113.83	109.92	113.95	110.74	111.01	112.25	111.7	110.73	112.86	113.64	109.13	106.14	108.42	110.73	111.21	107.14	111.82	109.11	109.75	112.7	114.14
100.12	106.33	104.93	102.99	103.47	102.9	102.52	101.73	108.6	104.64	102.88	106.28	106.17	101.9	106.99	102.54	103.09	102.64	101.73	106.72	105.52	106.73	107.53	104.46	104.33	103.73	100.9	102.66	102.71	102.73	108.72	106	105.5	103.71	100.96	106.2	103.91	102.36	106.52	106.06	103.02	100.74	107.68	105.8	98.873	104.56	105.15	104.2	111.82	106.94
101.66	103.54	100.85	104.21	105.9	102.92	102.26	107.21	107.1	105.99	103.45	100.25	105.01	101.73	102.61	104.96	105.14	103.17	104.58	105.25	100.11	103.48	109.4	105.08	104.36	98.604	103.3	103.91	105.57	104.44	107.8	104.01	104.04	104.95	103.29	100.69	102.72	102.5	107.34	103.81	103.97	101.8	107.26	107.47	105.27	102.5	102.05	106.47	106.94	102.32
103.44	96.388	100.14	101.05	99.985	99.77	101.81	97.509	102.07	98.966	98.954	101.89	99.131	95.511	97.35	99.51	100.57	98.548	102.93	96.966	107.69	102.42	102.86	96.021	103.06	95.702	98.528	95.286	98.186	98.602	99.826	100.13	94.514	98.095	101.9	100	102.25	99.185	101.37	103.38	98.491	96.742	98.494	101.57	98.72	100.68	98.957	98.807	101.78	101.13
105.59	102.56	109.27	104.44	108.86	105.41	105.22	105.58	105.6	106.28	106.66	105.52	104.53	107.12	105.62	110.31	104.95	107.02	103.96	106.4	106.96	104.16	104.39	105.5	110.62	108.41	111.97	107.6	107.87	108.04	105.02	106.49	103.95	104.32	106.71	101.28	109.16	104.32	106.86	109.79	104.57	108.16	106.53	108.26	106.18	104.73	102.12	107.91	105.64	108.32
107.46	104.77	108.39	107.5	106.4	100.47	105.5	103.52	104.44	103.27	107.51	106.54	100.38	103.6	103.66	102.88	106.63	106.27	109.2	103.37	105.07	103.39	100.39	103.57	107.17	107.6	104.78	105.23	104.67	108.25	109.67	103.82	101.19	104.58	104.23	104.84	102.96	104.38	103.33	104.5	105.74	104.46	105.32	105.63	105.7	104.55	103.52	105.78	108.07	104.1
104.05	106.85	110.27	108.78	109.73	110.02	110	111.06	111.67	112.96	112.57	108.57	110.78	108.69	112.76	113.36	109.42	109.45	112.35	110.54	111.63	113.43	109.52	110.81	107.51	113.86	113.44	110.61	106.66	112.68	109.38	114.48	112.45	110.39	110.55	111.26	110.54	108.87	114.03	111.84	110.4	110.96	113.37	110.61	106.73	113.13	111.22	110.76	113.37	109.08
105.56	101.21	105.2	106.43	100.45	104.73	104.99	104.25	107.59	107.03	107.29	106.53	105.12	108.02	107.52	106.44	103.02	101.84	105.59	107.85	105.63	103.64	105.92	101.88	103.78	106.25	106.89	103.13	102.52	109.19	103.84	107.79	105.84	104.24	105.45	107.1	105.33	105.35	102.87	105.24	104.38	106.43	104.56	104.67	108.04	102.51	108.39	103.33	102.52	102.59
110.6	110.01	117.25	114.67	115.98	115.57	112.82	113.26	113.71	115.54	114.62	111.65	114.33	112.99	111.75	110.98	115.3	116.17	109.35	112.69	111.83	112.67	113.55	109.35	107.73	112.82	113.99	111.11	111.1	111.19	115.03	111.24	109.79	115.22	110.31	111.6	116.64	112.71	110.53	115.52	113.12	113.07	113.57	116.24	113.05	114.97	113.12	116.35	114.26	115.56
110.13	107.59	104.03	100.7	104.73	107.88	106.54	102.16	106.95	104.08	111.4	109.42	109.3	109.82	105.87	102.74	102.32	109.05	109.62	103.74	107.05	106.77	106.63	108.64	98.436	113.23	107.79	105.4	109.73	106.93	107.28	109.48	106.97	106	101.25	106.5	104.86	104.46	110.68	104.06	107.65	109.02	105.98	105.99	102.45	104.67	102.75	106.47	109.79	101.65
101.56	102.24	104.67	105.12	103.31	104.79	107.35	103.13	100.06	108.89	105.33	103.87	103.98	100.69	103.66	106.92	104.67	104.45	105.63	106.91	107.12	104.02	107.6	103.75	104.72	107.52	102.75	108.42	106.09	107.03	108.58	103.52	108.09	103.37	112.91	101.16	108.86	103.22	108.54	103.84	107.04	101.91	111.05	105.19	107.29	104.36	108.61	102.95	104.31	105.17
105.54	104.17	105.92	102.39	106.67	106.73	101.53	106.73	106.97	98.23	104.02	103.35	107.71	104.59	107.25	103.96	100.36	103.79	104.14	104.51	102.67	104.9	106.31	99.1	106.75	103.76	102.04	101.43	98.378	106.41	99.251	107.42	101.62	104.82	102.01	112.42	106.25	109.19	104.85	98.45	103.45	107.52	105.07	107.52	105.6	109.92	108.08	106.12	102.91	106.03
105.51	106.9	108.26	105.53	104.78	104.56	100.83	107.88	104.22	105.03	105.05	102.88	111.09	105.57	112.07	104.04	101.04	103.52	102.16	108.1	104.7	105.47	109.56	106.64	112.64	106.4	102.54	109.5	101.16	107.85	108.52	102.42	104.46	100.35	106.88	109.91	107.1	105.91	102.51	105.43	103.09	102.12	104.84	107.84	102.87	102.88	105.83	101.04	103.34	104.61
97.412	101.85	101.38	100.77	102.42	100.88	99.327	95.094	100.74	99.392	97.547	100.44	103.17	98.36	98.387	100.91	104.47	98.709	102.81	99.072	99.165	100.97	101.73	101.94	99.021	98.188	98.681	100.78	94.806	98.098	97.097	100.77	100.57	95.595	96.947	104.2	99.638	99.975	102.34	99.216	100.65	98.182	101.19	100.6	100.79	98.889	101.42	98.447	96.517	97.966
104.02	106.43	110.29	103.42	103.13	105.18	104.44	108.2	110.01	106.83	107.65	107.18	106.07	109.03	107.1	104.72	108.49	107.21	109.65	107.17	105.76	106.53	104.58	108.05	108.64	103.68	109.83	106.4	103.55	105.49	107.78	103.8	100.79	106.41	109.16	105.82	108.33	106.93	104.82	101.38	104.88	104.73	106.54	106.05	109.99	106.45	103.07	104.18	108.4	104.41
114.45	113.91	111.14	114.83	113.99	110.11	110.28	113.32	108.8	111.35	113.67	108.86	114.23	114.6	114.45	114.56	110.92	112.72	109.97	109.6	115.52	113.78	110.74	111.88	109.55	115.53	109.89	108.35	111.49	111.91	112.26	114.37	111.77	110.24	110.26	110.51	113.28	111.82	112.94	114.1	113.52	110.59	113.14	112.23	108.72	110.85	111.32	112.16	115.08	110.48
101.33	110.87	100.65	107.18	103.22	100.69	101.29	107.08	110.13	107.83	106.11	105.02	107.93	105.55	103.5	101.29	109.94	103.22	103.56	106.63	100.02	108.94	106.24	104.76	104.26	104.76	106.23	104.72	105.5	103.82	106.05	106.72	105.71	107.11	106.19	107.7	103.22	105.91	104.71	103.95	104.07	103.04	102.12	106.89	105.81	103.97	103.24	108.71	104.36	106.11
105.79	104.73	103.18	106.5	109.07	110.18	103.43	103.92	108.45	105.72	102.91	106.97	103.35	103.95	110.29	107.93	108.2	102.93	104.33	104.08	109.9	105.37	107.12	101.66	104.18	104.89	102.1	102.87	102.72	105.82	104.52	107.91	104.57	107.02	102.99	104.01	105.16	108.34	104.88	102.15	106.73	103.71	110.87	106.06	104.5	106.73	107.82	103.48	101.84	105.21
105.64	100.99	103.98	107.91	103.71	105.74	113.33	106.2	107.42	103.09	104.46	106.32	102.46	107.76	105.12	108.59	102.27	107.49	102.94	109.99	104.03	102.28	97.486	104.78	106.97	106.72	106.61	110.22	105.09	105.81	108.03	108.33	108.31	106.68	108.71	103.89	107.83	103.86	102.21	109.12	103.36	105.91	104.51	108.36	105.93	102.55	110.22	108.51	107.05	101.91
105.56	106.13	108.65	107.07	108.08	104.56	107.71	105.4	108.99	105.17	108.57	108.37	101.16	105.28	106.32	106.41	110.27	104.43	108.25	101.16	104.77	104.71	101.59	106.22	104.84	103.73	104	105.18	105.45	105.08	102.79	102.51	104.27	106.08	103.3	104.8	101.36	103.53	106.03	107.63	105.7	105.41	107.93	107.25	103.67	103.12	106.69	109.38	106.59	103.08
103.92	98.048	93.349	98.996	96.696	98.203	96.249	99.698	100.75	101.01	96.292	101.88	98.908	98.896	98.665	103.08	98.785	98.34	101.2	96.694	96.346	98.606	95.501	99.281	100.69	103.65	101.81	102.58	97.652	98.547	98.017	97.52	100.5	103.52	99.357	98.86	100.81	103.31	99.613	105.29	101.5	98.151	98.237	103	95.703	105.43	100.52	94.312	99.324	102.67
108.51	108.36	114.27	109.74	111.87	111.79	108.78	106.29	110.46	111.27	110.86	115.01	111.93	110.39	108.17	109.94	109.01	114.78	113.88	113.27	105.74	106.13	109.88	110.23	115.15	112.31	113.44	111.13	106.99	110.74	107.45	109.75	106.93	113.84	110.04	110.67	110.37	105.15	115.3	112.23	110.4	107.84	109.85	108.43	107.27	112.07	113.36	108.16	106.96	109.13
105.45	100.18	105.09	105.79	107.75	106.56	109.06	108.75	107.17	111	105.68	106.64	104.48	109.67	108.49	101.52	104.29	105.91	107.01	106.61	106.36	103.24	109.9	102.28	108.2	103.01	103.17	104.96	104.08	102.02	106.56	104.56	107.79	107.16	105.23	107.5	107.87	103.72	111.12	103.36	105.92	106.42	106.59	110.21	102.34	106.32	105.89	101.01	103.65	106.31
101.95	99.827	100.06	97.504	104.8	95.987	97.318	99.019	96.65	98.532	100.32	103.87	98.039	99.524	99.358	100.39	102.91	100.88	96.788	100.31	98.912	99.285	97.389	100.4	104.57	100.99	101.43	103.76	98.604	103.3	98.741	104.23	103.8	99.303	100.05	100.66	103.71	95.883	99.178	98.637	99.848	102.69	100.73	96.894	99.214	100.92	98.937	100.6	99.866	98.102
106.57	105.46	106.05	106.88	105.1	107.81	107.38	102.16	103.04	106.95	104.47	104.04	107.05	105.38	106.16	107	100.36	105.41	102.64	101.65	103.94	105.19	102.95	100.83	101.05	104.55	103.1	108.11	99.769	110.01	107.2	103.11	105.03	109.23	103.57	103.5	103.07	105.8	99.659	102.57	101.07	105.73	99.526	101.25	105.01	107.63	104.3	106.15	107.06	107.42
115.01	110.59	106.67	112.34	118.81	111.62	110.08	108.38	112.47	110.65	114.24	106.69	107.96	115.53	112.56	111.44	109.85	109.5	116.42	116.54	112.09	110.16	113.25	115.77	106.3	109.42	111.12	112.59	108.27	117.69	111.35	110.49	107.47	113.58	111.67	107.56	112.93	110.01	109.02	115.45	112.52	107.72	107.57	107.88	111.5	107.94	109.33	112.8	112.19	110.67
110.19	110.57	110.71	114.54	105.62	105.88	108.42	106.31	111.39	108.68	110.7	108.83	110.28	110.49	109.92	111.94	110.22	106.65	109.92	113.08	108.26	108.14	110.88	111.55	110.12	111.63	109.35	113.02	111.91	110.11	108.2	107.26	108.28	111.86	104.09	106.49	103.3	108.01	111.09	103.66	106.18	110.63	113.38	111.7	113.18	104.77	105.78	112.35	108.87	107.9
96.682	99.527	101.19	101.25	100.38	100	101.15	100.87	96.196	101.2	100.91	100.61	95.759	99.585	104.53	105.76	96.877	100.61	99.402	99.964	97.977	95.013	99.29	99.871	104.38	100.45	99.684	102.9	100.07	97.632	102.19	99.325	102.63	97.491	99.772	100.6	100.38	98.491	98.502	97.978	103.55	99.474	101.65	99.405	98.245	97.509	102.5	102.03	99.049	100.02
110.78	105	108.7	109.03	107.22	109.67	110.37	108.82	104.82	106.29	106.25	105.86	107.51	106.16	106.16	109.3	104.23	104.59	106.01	103.95	109.07	108.77	101.98	105.44	107.5	109.31	109.65	103.36	105.44	109.69	102.92	107.01	103.08	101.93	105.69	102.1	103.3	108.15	104.94	110.17	108.82	103.64	104.91	102.95	104.06	108.28	99.127	106.79	104.64	105.35
115.07	109.75	112.23	112.29	115.1	114.04	109.32	115.4	109.44	113.33	111.54	111.41	109.54	109.32	107.06	110.56	107.15	107.51	114.41	108.96	115.34	109.88	114.58	113.28	112.17	112.54	118.47	115.52	114.25	111.91	110.1	117.36	109.82	110.57	112.53	110.87	114.15	111.6	109.88	116.55	115.63	115.83	111.01	116.42	110.06	109.91	112.97	110.69	110.17	111.5
115.17	111.8	117.23	107.75	114.02	111.47	112.54	111.82	109.44	112.41	115.02	110.76	109.14	110.47	112.49	110.71	111.95	107.86	110.9	107.73	109.24	111.43	110.16	114.32	106.72	116.42	111.3	109.46	110.77	114.5	107.73	109.55	115.62	116.7	112.2	112.17	115.95	114.21	110.23	114.05	109.77	109.84	112.17	110.22	108.06	110.47	110.61	109.83	110.77	110.26
103.57	107.12	102	100.37	104.5	101.86	107.52	105.37	104.51	104.92	104.09	103.51	103.76	104.04	106.12	101.25	104.26	102.26	104.48	106.3	106.81	110.24	105.06	100.68	102.19	101.61	106.05	107.55	104.99	105.72	103.13	109.4	105.4	105.05	104.58	104.66	106.76	107.9	107.89	103.86	104.1	106.83	101.82	104.57	102.72	107.07	107.03	104.41	105.55	103.83
116.53	114.44	112.45	117.41	114.45	114.99	113.99	117.61	116.03	122.77	116.42	119.28	114.98	114.83	118.45	114.28	118.87	115.23	118.29	115.69	117.4	118.62	122.02	118.29	113.17	113.39	115.74	116.91	114.92	118.9	118.6	115.6	112.83	117.86	112.15	117.07	111.86	115.6	114.66	116.36	120.55	117.06	114.21	114.52	116.51	117.97	116.68	114.65	118.14	117.87
107.88	99.264	105.81	101.14	106.02	108.78	102.06	102.13	107.53	108.27	107.67	102.2	105.82	108.33	103.58	106.61	103.29	106.94	105.64	102.92	105.7	104.85	103.26	100.74	105.93	107.93	105.5	101.06	104.23	107.07	103.77	104.76	104.71	104.5	103.53	107.11	106.49	102.16	104.79	103.32	104.95	107.87	105.8	105.39	105.46	104.4	107.57	104.16	104.72	105.94
101.16	101.22	100.99	98.763	100.62	102.39	96.663	102.76	100.56	96.143	97.44	100.76	106.21	98.856	95.768	100.77	103	98.416	102.92	101.64	100.31	100.14	103.07	101.01	102.6	100.39	100.78	107.6	103.87	101.61	99.744	103.49	101.67	100.99	99.674	100.67	99.345	103.09	93.761	102.18	100.76	102.61	103.18	100.93	100.35	99.337	103.77	100.63	105.77	97.49
102.69	103.7	109.19	108.36	102.91	108.29	103.96	108.08	107.7	106.65	106.46	106.35	113.21	108.96	108.69	107.94	110.43	103.6	103.13	105.88	103.22	106.67	104.73	105.41	104.99	109.06	105.35	104.31	108.22	104.87	103.37	105.93	109.49	106.89	107.93	107.3	106.02	105.9	108.39	106.84	105.12	106.49	105.05	108.57	108.92	106.08	104.91	101.36	112.34	107.45
111	109.83	109.52	116.15	113.25	110.36	116.44	109.53	110.73	111.52	116.1	114.48	111.5	113.82	109.52	111.54	111.45	113.48	108.15	114.32	111.39	112.96	117.69	109.19	111.3	110.99	112.95	109.39	111.97	115.44	113.41	107.81	113.86	113.31	109.71	109.67	106.89	108.92	110.83	112.64	113.8	109.93	113.79	109.28	114.01	111.84	109.99	111.38	110.89	112.11
109.8	111.52	111.12	111.67	106.27	113.47	111.73	111.87	110.44	105.98	114.21	112.69	110.71	109.86	106.1	112.88	112.78	107.49	108.76	113.83	106.67	109.04	112.51	110	108.9	111.68	110.17	109.58	114.16	113.55	112.52	110.16	113.68	113.12	112.82	113.57	108.57	111.97	113.9	115.6	110.05	109.62	109.44	108.88	110.73	109.23	114.09	110.75	112.08	111.68
96.892	104.31	103.05	102.65	103.29	98.11	104	103.51	98.266	99.352	100.93	99.586	100.95	101.66	101.88	98.482	98.51	98.944	95.681	101.5	98.088	96.94	98.013	103.32	99.872	100.03	100.83	99.291	101.17	96.809	98.957	98.586	98.533	100.39	101.18	98.228	98.504	95.201	97.727	98.339	102.14	101.77	96.857	100.66	103.55	97.845	99.962	96.436	101.17	99.333
103.34	100.19	103.23	102.37	104.16	100.01	98.896	98.702	99.717	97.716	102	98.701	101.59	99.624	103.29	100.57	100.43	106.74	96.243	104.23	99.814	99.762	100.11	102.05	97.617	98.522	101.31	100.78	101.11	104.2	103.5	101.55	102.52	102.75	101.52	95.635	98.62	103.56	93.521	98.778	99.449	102.01	99.312	102.6	105.03	98.304	103.37	99.424	101.22	99.907
107.25	98.792	103.36	103.51	105.53	104.68	102.73	101.39	106.42	104.47	104.73	103.06	106.77	98.906	109.47	104.12	108.52	105.81	105.24	106.67	101.56	107.09	104.44	107.95	101.47	104.15	104.73	102.26	102.88	103.21	109.44	104.37	110.85	104.93	99.55	107.98	109	103.25	104.05	105.12	108.42	105.42	106.37	102.93	105.53	103.14	101.01	105.59	103.37	102.43
109.39	106.34	106.96	110.81	103.65	102.38	105.95	107.66	112.49	103.37	108.62	106.73	105.86	107.61	103.51	102.34	104.19	105.28	103.54	107.64	104.06	107.7	108.84	107.43	101.37	105.83	106.31	107.59	100.78	105.36	108.51	108.67	104.46	108.1	108.1	102.51	106.39	105.43	105.29	105.47	107.4	108.98	101.65	110.91	105.45	108.55	106.71	107.64	104.52	105.8
114.64	115.84	106.37	114.31	114.6	110.65	109.27	110.79	110.7	108.8	111.89	114.05	109.08	109.97	111.44	108.6	114.5	112.74	110.86	108.08	116.52	111.57	112.33	116.68	112.27	111.42	114.49	110.72	111.78	111.65	109.93	109.91	111.54	114.08	111.36	113.24	116.69	109.47	110.04	109.34	105.3	115.05	107.83	107.9	110.36	113.9	109.9	113.59	115.44	115.46
103.18	108.2	106.57	103.76	105.61	105.91	103.6	109.54	102.6	105.61	106.26	107.16	110.23	104.48	106.31	111.57	111.95	106.88	102.6	110.12	101.26	99.838	111.04	107.1	104.42	106.83	105.42	107.41	108.41	108.33	101.55	103.11	109.28	104.36	106.27	101.38	101.99	103.54	104.14	104.16	103.15	101.62	106.79	107.46	107.28	105.62	104.81	104.77	109.38	108.73
104.12	111.01	109.13	101.81	110.9	102.51	106.48	108.08	102.71	109.74	109.01	104.41	108.83	103.77	105.49	106.09	111.08	106.28	111.73	105.06	106.61	97.827	109.61	106.08	109.18	108.44	102.35	109.36	106.73	103.88	103.53	106.31	105.12	106.12	103.17	104.18	108.55	109.03	107.85	109.21	106.97	108.2	105.48	109.46	105.67	105.91	106.15	108.64	107.06	111.86
104.49	102.97	107.27	104.43	101.57	108.63	102.05	104.07	102.35	105.12	105.44	103.24	101.66	103.11	104.66	102.61	106.2	105.38	105.18	104.48	106.85	102.06	109.99	105.65	102.05	109.12	97.595	105.4	104.81	105.05	104.32	108.89	104.85	108.56	103.08	105.55	106.26	105.72	108.42	102.69	109.23	103.65	105.52	106.62	107.67	105.52	103.83	106.77	104.19	106.99
98.2	98.645	96.894	98.254	97.222	101.87	102.88	95.868	104.41	96.092	101.67	96.199	99.613	100.56	98.504	98.213	97.805	100.66	100.81	101.48	106.71	99.681	101.01	95.509	98.855	99.565	95.452	100.8	101.04	102.82	100.38	104.42	97.282	103.21	99.311	99.85	99.366	95.701	101.33	99.677	101.68	96.849	102.48	96.83	98.922	100.92	96.907	99.415	101.03	95.357
106.08	104.19	99.824	106.08	108.06	111.31	103.5	104.16	104.38	106.37	108.16	107.29	112.14	107.76	105.35	110.38	104.21	105.27	104.95	107.05	102.66	104.97	103.53	106.36	105.41	103.44	110.45	104.05	104.78	107.75	102.27	108.58	105.05	107.05	98.999	102.93	105.09	107.64	105.41	107.05	107.19	101.15	105.98	103.08	104.45	107.49	107.2	106.5	105.03	106.95
116.5	118.6	113.45	114.29	116.46	117.56	115.81	117.18	113.77	120.71	117.41	114.76	121.27	117.85	126.28	113.32	116.49	118.14	126.77	121.14	123.36	119.52	117.58	118.39	111.73	119.51	117.68	117.01	116.16	113.58	119.43	115.85	115.36	119	117.8	122.09	116.37	117.46	120.9	116.75	119.8	118.03	121.17	112.08	114.77	118.41	118.51	121.58	113.04	115.91
115.83	111.61	107.04	113.65	108.51	110.71	114.6	108.58	111.45	110	110.89	113.66	109.4	114.19	112.47	112.57	117.47	116.21	115.11	110.7	113.22	110.39	109.57	114.46	110.13	112.36	109.13	110.43	110.24	110.89	110.52	110.69	113.89	109.91	108.31	110.87	114.11	110.01	116.69	111.18	112.52	109.91	112.73	110.53	116.38	113.63	112.62	112.02	110.21	110.22
110.11	102.92	108.94	105.73	105.63	104.44	102.61	110.35	106.54	103.13	104.8	102.91	106.02	107.47	101.58	107.29	107.21	106.11	106.5	106.9	108.66	105.31	105.62	104.53	104.73	110.59	103.89	103.05	105.77	108.89	103.38	107.5	108.72	101.74	103.06	105.38	105.14	105.72	103.77	102.63	104.96	104.35	107.2	105.07	102.26	110.33	107.62	108.97	105.22	106.26
105.99	105.02	105.99	103.2	107.11	108.13	111.03	103.09	105.23	104.17	102.88	104.1	105.11	102.63	102.99	106.9	104.62	106.88	104.75	105.92	107.63	102.94	107.01	107.47	104.1	107.11	104.33	104.58	104.76	104.16	105.17	107.56	109.5	105.01	105.31	110.14	101.87	101.8	102.31	104.24	105.5	104.29	103.53	113.13	104.14	108.33	107.34	102.43	105.74	104.95
107.6	108.8	108.34	107.22	101.33	102.88	104.99	111.67	106.93	106.78	104.82	105.68	108.53	102.28	102.51	104.3	109.26	103.04	105.53	107.86	102.56	104.8	108.32	104.68	108.66	104.65	104.34	104.62	109.65	107.89	105.27	103.35	107.56	102.71	106.49	107.43	104.57	106.49	108.84	103.38	109.7	109.66	104.02	104.07	103.27	108.59	109.45	104.31	110.46	105.42
113.43	111.88	114.32	115.94	113.72	112.67	108.04	115.09	109.56	109.39	114.95	115.76	115.02	113.49	110.81	115.34	113.06	110.6	112.59	114.36	111.76	113.69	111.88	109.67	114.56	113.53	116.21	113.08	114.26	112.37	111.58	114.05	110.45	109.54	112.03	111.01	112.38	111.58	109.08	111.19	112.09	113.57	112.86	108.42	109.4	113.33	112.61	115.29	112.72	110.61
116.93	118.84	120.82	118.42	119.26	117.46	119.81	118.89	118.64	118.89	118.52	116.12	121.87	116.77	115.14	117.15	117.19	117.12	117.67	120.96	117.56	116.27	114.18	116.89	111.75	115.89	114.19	115.6	117.47	113.82	115.5	119.27	116.56	117.71	120.79	113.74	116.92	115.57	119.42	119.79	113.84	114.57	116.8	117.93	114.35	119.67	117.8	114.49	114.7	117.23
101.01	100.87	104.07	106.55	100.97	99.749	102.17	99.565	98.935	105.02	103.04	99.896	102.78	103.04	104.76	100.31	100.52	99.716	102.2	99.822	107.25	100.06	101.32	99.489	101.99	104.71	104.8	98.783	100.03	100.98	94.381	96.813	101.04	99.935	97.735	100.6	104.3	100.7	101.77	101.3	102.36	99.106	102.24	97.081	97.863	103.26	94.484	100.11	97.733	101.28
110.86	114.38	111.24	111.07	112.58	108.81	108.55	112.42	114.45	109.58	115.24	109.67	112.49	108.81	110.19	113.14	114.95	114.17	111.07	113.13	106.22	110.73	109.91	115.46	111.33	107.22	111.92	106.99	114.07	115.85	113.29	113.53	114.23	109.59	114.85	108.22	114.62	109.83	111.24	107.46	113.47	113.57	111.45	113.08	109.61	110.15	113.49	112.04	110.62	112.19
102.07	100.76	103.44	106.31	103.47	105.68	105.58	102.72	106.61	103.6	104.15	101.48	102.9	104.03	101.89	101.74	103.23	103.42	104.11	101.2	104.73	107.8	105.92	105.46	104.49	105.52	103.77	107.22	104.87	104.78	100.85	105.34	103.27	106.12	107.02	102.24	103.79	105.15	104.81	105.58	102.85	104	103.55	101.49	107.23	109.01	101.05	103.07	103.08	107.91
106.37	104.77	110.84	109.74	110.52	107.11	110.89	108.42	109.63	112.11	107.75	112.15	110.11	108.56	109.88	105.93	109.3	107.57	106.84	110.32	109.52	110.78	112.51	109.9	110.91	110.67	108.26	109.17	110.86	114.23	112.02	109.15	111.21	107.88	111.3	110.98	106.06	105.86	110.05	106.66	107.98	107.8	107.58	107.17	111.7	112.54	112.24	107.59	108.94	108.65
112.01	111.24	113.68	112.84	109.93	111.03	115.43	113.39	107.53	110.31	112.09	111.37	117.01	115.91	110.02	113.71	111.93	115.68	108.83	111.58	109.89	113.17	113.92	109.4	113.82	111.92	108.04	112.31	110.83	113.02	109.94	111.49	107.39	117.02	115.14	112.1	114.02	111.19	109.13	117.04	114.19	110.49	110.77	111.18	114.57	113.12	108.47	111.78	108.93	114.89
100.3	102.01	99.472	102.82	101.31	99.073	99.183	96.468	97.445	95.18	100.03	98.484	101.73	98.698	100.96	99.959	99.318	99.064	93.656	103.22	96.859	101.88	97.874	97.44	101.04	98.637	99.032	101.02	100.52	97.102	99.74	98.97	98.884	98.203	98.194	97.227	99.281	100.37	98.073	99.192	98.45	99.451	98.275	101.13	101.5	99.552	99.225	102.95	98.71	98.425
101.13	100.86	102.67	109.17	102.48	107.86	100.51	105.41	104.27	105.79	103.46	104.27	103.29	103.52	104.82	104.78	99.576	105.53	107.35	102.7	105.58	103.6	106.1	105.76	104.12	103.76	108.06	105.18	108.17	109.3	97.763	103.85	104.13	103.86	103.8	106.14	104.13	107.53	101.96	104.42	106.46	103.05	107.09	108.38	105.91	106.06	107.16	105.73	106.53	106.42
117.76	110.02	112.62	118.93	112.51	114.62	111.03	112.64	114.8	111.89	113.6	108.59	113.15	111.92	112.95	113.02	111.43	110.41	115.7	116.06	109.65	111.01	110.76	114.27	115.2	113.91	112.93	111.73	111.83	109.95	110.85	109.19	113.23	112.59	116.44	115.1	112.51	111.13	109.62	113.48	112.4	112.02	113.32	114.03	112.1	120.47	109.31	116.69	112.84	113.77
108.31	107.89	108.86	106.84	105.28	108.39	101.61	109.58	109.16	105.26	108.23	104.84	108.44	106.67	111.83	105.2	111.32	105.75	106.1	106.86	103.9	108.53	109.18	103.85	107.06	108.3	105.31	109.13	106.6	109.19	109.77	105.43	108.87	102.05	102.92	104.03	103.98	108.32	106.63	106.96	112.82	106.98	104.69	107.57	103.28	107.03	110.42	103.85	106.87	110.31
114.51	112.65	111.77	110.15	111.34	114.68	110.29	113.24	106.09	111.54	115.71	106.15	112.85	113.09	109.49	116.22	113.65	106.45	114.51	107.72	110.51	113.29	112.81	111.14	113.12	104.28	114.5	111.62	111.41	111.48	110.62	107.98	114.6	108.72	110.26	111.52	108.96	110.97	110.94	115.23	111.67	108.89	107.47	109.64	116.71	109.03	104.75	110.03	110.71	109.9
110.86	111.71	111.82	112.61	114.2	114.9	114.31	114.56	111.68	111.08	113.65	111.73	110.96	112.21	104.79	108.09	116.11	112.44	113.21	115.59	110.31	110.5	111.2	107.5	112.53	114.43	113.82	112.17	109.37	115.29	117.49	112.35	114.51	109.99	107.06	112.34	105.12	109.43	108.1	117.75	112.3	113.7	112.99	110.44	113.17	112.99	110.58	106.96	111.67	109.45
111.92	109.84	109.42	108.83	109.55	114.61	113.89	111.81	109.03	112.08	113.63	116.87	111.3	114.78	111.23	110.75	107.48	108.29	112	111.42	109.05	112.33	109.67	114.12	110.01	110.7	108.06	109.72	114.43	112.07	114.42	113.67	114.36	109.73	112.11	107.77	115.69	115.23	112.38	112.7	107.71	115.17	109.29	108.97	108.83	110.74	115.73	114	114.05	112.12
115.27	109.29	111.47	113.41	115.4	109.92	108.66	111.01	113.42	112.27	111.1	109.32	107.51	114.02	114.28	113.13	109.75	107.57	109.95	111.12	112.85	114.37	109.09	110.18	106.84	110.44	110.34	113.38	113.01	107.51	110.09	114.27	111.21	106.6	117.01	111.97	106.06	117.62	109.61	110.23	113.32	105.83	111.12	112.63	114.83	112.38	109.22	111.55	108.83	105.23
100.2	99.476	100.19	103.05	97.969	100.62	98.704	97.195	97.105	95.838	103.8	100.67	100.24	100.61	97.929	105.83	96.942	99.968	103.26	102	98.553	98.574	101.81	99.817	98.489	103.7	99.232	97.338	101.26	98.503	102.71	104.15	101.92	100.74	94.453	104.11	100.41	101.91	97.787	92.542	100.62	99.509	97.724	99.619	99.363	98.947	104.48	100.3	98.732	94.886
108.41	111.61	107.8	110.58	114.1	115.52	109.49	109.47	109.32	108.25	110.07	112.87	108.07	111.86	112.04	110.3	111.9	108.19	111.08	114.52	112.2	105.1	108.87	110.03	111.59	109.3	110.49	111.1	113.39	107.95	110.54	117.74	112.11	112.91	109.93	108.12	108.38	115.29	109.66	110.02	109.81	107.99	110.9	111.31	112.84	109.86	108.41	111.85	111.62	111.4
104.09	102.94	108.54	103.46	104.81	104.72	110.73	109.59	105.96	108.71	107.26	109.11	106.69	108.28	106.93	109.19	104.63	106.86	108.33	108.37	107.07	107.13	103.08	105.82	106.48	110.23	109.01	104.99	107.2	110.71	108.08	109.4	103.49	104.36	109.01	108.08	101.66	108.07	109.97	109.82	107.93	109.59	106.13	105.4	104.05	106.98	104.19	104.14	107.16	108.64
112.84	108.18	117.14	109.98	113.01	110.07	113.89	110.36	112.32	107.09	116.6	113.89	112.62	110.31	109.87	114.19	110.3	111.73	108.82	107.62	112.27	113.87	112.79	110.39	112.89	110.51	113.56	106.64	110.91	110.04	111.61	112.91	115.44	113.81	113.17	108.51	110.12	107.81	112.42	114.84	110.89	111.19	108.69	115.29	107.87	108.15	112.19	112.25	111.55	118.56
112.79	108.67	107.45	114.33	113.97	114.15	111.76	111.72	108.09	114.68	111.88	114.14	114.01	114.19	110.18	106.22	112.29	115.68	115.14	113.84	110.81	110.72	110.41	115.65	106.8	105.18	111.52	107.94	110.65	106.77	109.59	113.88	106.13	112.16	107.16	111.84	112.79	111.12	109.28	110.99	113.37	110.31	115.61	106.44	109.47	107.71	111	109.48	111.33	110.44
112.25	108.87	109.38	103.89	110.69	112.38	107.89	105.29	109.5	108.14	109.63	109.32	111.45	111.93	114	108.25	111.03	110.26	109.92	112.08	111.38	115.63	108.21	105.7	105.06	110.4	107.13	112.36	115.09	105.31	108.3	109.93	110.15	106.5	109.89	111.2	112.56	107.82	114.1	112.24	107.37	108.88	107.22	108.38	110.09	107.18	109.98	107.92	108.88	108.31
113.29	116.34	115.15	113.71	111.87	112.86	111.36	111.1	115.04	108.16	112.55	114.72	113.42	111.25	107.28	116.1	110.63	114.56	112.63	111.15	112.88	114.14	112.88	113.47	108.77	109.17	107.79	115.17	114.34	111.13	115.65	113.11	110.07	114.17	114.7	115.66	112.72	112.28	112.11	114.02	111.94	110.02	112.6	113.35	117.46	113.86	114.19	111.9	113.44	110.32
112.63	112.39	107.2	115.18	109.4	112.54	110.63	113.23	112.92	108.71	111.56	114.32	114.27	113.26	109.25	111.95	109.92	116.4	104.68	107.87	115.68	115.34	108.81	116.84	112.38	114.63	109.14	108	109.34	109.89	113.38	111.92	110.29	111.78	111.5	109.73	110.08	111.52	116.38	114.64	111.91	110.58	110.01	111	110.61	114.67	113.42	110.92	117.74	113.26
109.33	106.58	110.34	117.2	113.02	109	113.74	108.41	108.52	109.31	109.22	104.25	110.84	110.1	111.6	112.19	114.86	111.96	109.68	109.6	110.82	109.03	110.88	110.92	113.69	117.76	106.78	111.17	111.24	114.86	113.58	113.28	110.83	112.15	111.7	107.85	110.95	109.12	106.45	111.2	110.02	116.8	112.49	114.22	109.58	107.73	109.3	112.56	111.92	115.93
106.73	102.97	107.2	109.59	111.19	106.93	105.39	105.11	105.08	100.67	105.85	105.04	104.47	104.12	104.85	106.32	106.64	104.62	110.42	103.47	109.11	104.38	104.75	104.84	104.2	105.03	108.12	106.94	108.45	109.54	105.67	109.5	101.92	109.47	107.65	108.51	105.57	103.04	102.03	108	107.4	104.33	104.54	103.33	105.53	104.18	108.13	103.66	106.1	106.04
106.42	113.41	114.34	110.09	109.38	105.36	109.53	114.32	115	116.98	115.35	110.73	111.92	113.84	108.64	113.67	113.78	111.72	112.56	111.73	108.75	113.98	107.98	112.55	109.88	110.28	110.81	113.35	111.26	112.46	116.19	110.02	109.14	113.28	108.17	110.88	109.98	108.45	106.21	109.87	113.5	114.75	113.47	114.34	107.42	109.98	111.54	108.38	110.72	115.53
107.71	111.71	112.35	114.75	116.66	110.79	108.03	112.76	113.83	111.99	109.43	111.97	110.4	106.52	109.71	110.28	108.58	107.84	104.02	109.87	111.2	110.28	109.16	109.9	113.48	110.84	111.23	110.06	112.73	108.77	106.54	110.74	107.22	109.3	106.84	109.66	108.25	111.63	112.17	111.29	113.54	113.31	107.78	108.87	111.67	111.19	111.48	110.09	113.3	113.05
102.34	102.66	101.95	100.4	98.519	99.454	96.48	102.3	100.01	99.461	102.17	101.12	98.414	96.342	101.12	101.02	102.02	99.074	98.595	100.52	102.1	102.7	105.53	101.52	97.726	100.93	99.037	99.113	95.05	102.52	100.81	94.463	99.096	101.02	103.22	101.16	103.48	103.54	108.77	95.83	99.26	102.05	99.014	100.98	97.147	97.58	100.02	101.58	99.132	102.19
101.08	103.2	99.713	101.31	96.72	100.9	97.686	99.572	98.225	103.33	104.31	100.3	98.007	105.01	100.36	101.75	102.26	103.71	100.39	98.066	100.97	98.997	100.39	101.41	101.72	105.63	101.74	98.31	96.064	97.076	96.247	101.61	98.433	102.43	98.265	98.977	102.51	102.53	100.4	95.916	99.737	97.305	97.962	100.23	105.01	102.81	97.73	100.14	95.658	101.82
100.65	100.79	104.6	107.47	95.684	98.69	98.337	98.936	100.29	100.66	105.63	95.825	102.73	97.645	106.64	97.798	98.094	95.783	97.4	99.755	95.228	94.216	102.59	99.73	97.489	100.17	96.092	101.41	101.23	96.122	101.52	96.268	102.28	99.374	104.68	102.25	101.53	99.728	100.36	104.08	104.08	100.65	100.86	102.32	97.854	99.51	97.29	100.42	98.271	105.11
105.44	108.12	102.05	105.33	109.12	105.7	104.66	108.37	108.06	106.36	105.02	103.65	106.13	102.3	107.29	105.87	104.12	104.94	101.44	104.6	103.14	106.6	102.85	110.2	107.73	106.09	101.83	104.07	104.77	107.85	103.69	103.59	102.98	105.71	105.46	98.469	106.7	103	103.14	103.49	110.07	104.72	102.93	104.79	108.99	106.71	109.71	106.96	109	107.25
115.43	110.19	110.92	114	109.34	111.52	113.6	108.83	119.88	111.34	116.78	109.88	109.37	114.98	117.26	114.27	112.73	112.72	113.55	111.86	112.46	109.36	114.58	114.42	112.18	112.89	110.62	109.18	111.85	109.78	110.02	113.05	114.8	110.7	112.15	111.36	109.32	111.36	112.08	113.09	112.26	114.06	112.55	110.16	112.91	112.97	113.44	113.68	111.42	113.27
107.91	108.95	104.97	107.39	99.35	104.28	107.84	106.17	108.68	106.15	102.57	102.09	104.6	101.65	105.08	103.07	111.19	108.5	108.02	105.67	101.99	105.21	109.17	112.03	104.67	107.8	105.41	103.91	107.87	105.51	100.94	103.67	108.02	103.5	107.18	103.34	108.64	106.86	104.47	108.2	104.59	105.76	104.03	103.91	106.83	109.48	111.88	105.49	103.95	107.19
109.33	111.07	111.69	112.06	116.44	104.04	110	110.29	112.02	113.4	111.13	108.21	107.15	111.92	111.52	114.77	111.79	113.85	112.66	110.88	110.94	107.95	114.61	112.68	106.48	109.08	112.84	115.1	112.56	111.56	109.01	110.67	112.23	109.76	107.92	108.93	113.32	110.23	108.35	109.28	113.87	114.48	114.49	114.32	114.37	114.62	112.44	110.6	109.77	113.37
110.11	107.66	105.01	105.82	105.47	110.12	110.77	107.46	108.53	105.42	105.06	109.53	109.97	106.02	107.31	106.81	107.2	105.76	107.07	107.46	105.66	96.778	106.73	103.49	107.8	108.12	104.24	108.62	102.58	106.26	106.73	104.41	104.99	105.87	106.64	105.88	106.89	103.49	109.47	111.18	102.43	106.29	108.55	104.92	102.19	104.27	106.77	105.97	105.74	108.79
106.89	104.18	106.13	106.52	105.23	105.17	104.76	106.99	106.7	108.61	108.01	111.04	100.78	104.38	107.46	100.82	106	109.33	111.92	107.98	111.26	107.6	108.79	111.72	106.66	108.24	105.38	107.19	100.95	106.07	111.92	105.54	101.72	107.41	102.6	104.84	108.08	109.01	109.06	107.44	109.6	103.97	109.69	105.67	104.87	104.49	111.77	108.69	104.87	106.72
101.1	104.14	105.27	103.15	101.55	101.63	103.25	100.75	103.88	101.91	106.01	100.3	102.79	104.99	101.91	104.33	105.7	101.97	105.91	107.18	104.81	100.57	103.96	103.44	104.54	102.6	105.21	100.79	105.54	109.76	108.1	104.66	104.56	104.9	104.41	109.73	101.2	99.65	100.01	101.01	98.606	104.16	103.86	100.95	101.9	103.85	105.88	99.737	101.55	101.51
100.72	99.349	96.987	99.198	97.81	94.51	99.512	99.051	100.29	97.217	100.27	100.03	101.15	100.53	104.59	99.842	98.839	102.47	98.989	99.133	96.634	100.16	94.002	100.81	99.988	97.457	102.14	97.528	102.96	99.546	101.74	98.837	98.93	98.013	97.676	102.47	95.915	97.499	105.91	96.846	98.71	100.4	96.508	99.978	101.53	94.848	97.523	103.46	99.58	100.42
114.76	113.7	110.37	115.41	112.62	107.7	107.8	111.05	111.93	113.61	112.64	106.67	118.48	113.11	112.02	109.41	118.06	117.98	111.29	112.59	115.83	110.27	110.54	116.5	110.51	113.11	111.69	113.38	114.42	107.58	117.5	111.04	114.8	112.49	110.48	110.03	117.15	114.18	113.3	109.49	109.9	112.14	112.85	113.22	113.65	114.97	116.37	116.08	115.88	113.88
110.51	109.96	115.76	110.02	115.06	116.56	108.44	111.88	114.33	106.27	111.74	109.12	113.1	106.21	109.98	115.57	108.82	109.99	116.96	111.95	110.45	110.85	110.29	114.04	108.21	111.11	112.93	106.96	110.75	110.03	115.69	107.21	117.64	115.48	115.31	111.61	108.93	112.5	115.27	116.48	109.69	112.02	112.6	111.67	114.54	110.56	114.41	110.6	111.21	105.46
104.12	105.43	102.6	103.21	105.79	106.75	103.69	106.97	105.08	104.18	103.26	105.74	106.77	103.93	101.54	103.97	100.84	105.37	101.19	102.2	105.36	109.38	98.494	104.12	103.34	102.95	101.81	104.12	104.33	104.52	105.26	106.23	108.25	107.5	104.27	103.96	102.67	103.38	105.33	104.26	99.18	105.66	105.59	105.16	99.795	100.65	102.38	103.35	106.51	105.08
103.84	104.51	108.87	103.68	108.18	108.11	111	101.65	103.98	104.65	105.3	102.77	105.95	102.64	108.26	102.9	105.26	102.13	108.49	104.53	103.25	107.06	107.18	105.37	107.69	103.82	107.24	106.9	106.6	103.8	107.8	105.82	105.76	107.62	106.16	100.87	106.69	105.47	107.19	103.65	105.39	101.41	109.33	108.12	106.15	104.92	105.89	106.16	102.61	106.29
108.12	107.52	105.41	110.62	105.76	103.28	107.27	105.7	108.9	108.52	109.16	105.67	110.53	102.73	104.61	107.23	106.24	106.81	103.15	105.83	107.34	108.07	102.44	101.35	103.13	109.65	108.58	106.33	108	108.13	105.15	104.44	107.09	105.47	109.06	105.64	107.85	103.22	104.77	104.21	104.6	107.34	104.99	106.27	105.65	108.89	103.7	106.43	109.34	102
113.01	112.23	110.83	110.5	111.85	110.9	110.78	112.92	112.5	110.91	114.73	115.11	108.7	113.28	111.86	109.79	106.66	109.77	110.75	112.82	111.46	113.06	114.84	111.4	114.3	112.25	112.81	109.77	113.5	114.24	109.46	117.05	109.54	111.57	111.43	116.06	112.58	112.91	113.88	113.34	113.21	110.63	113.83	113.03	115.76	112.16	111.24	109.24	110.26	112.09
109.5	110.38	106.05	103.92	105.25	106.36	107.89	109.85	109.46	107.98	108.03	103.57	105.91	108.9	109.62	109.2	102.92	104.6	107.42	105.78	107.52	108.79	112.64	105.36	109.93	104.6	104.48	103.78	111.6	107.5	110.57	104.35	105.46	106.6	105.96	105.07	106.71	107.02	111.37	109.74	106.71	102.99	108.04	108.42	102.41	109.86	109.28	108.38	107.38	109.86
105.45	108.32	104.6	105.05	105.75	108.33	103.34	103.24	103.14	105.03	110.04	103.69	99.181	104.31	106.1	103.31	104.15	102.37	107.29	110.66	105.01	107.44	101.97	113.62	105.1	107.3	106.08	105.27	100.95	107.12	104.9	106.86	106.99	101.42	108.68	105.47	111.46	102.32	108.29	107.58	104.66	104.17	105.2	106.83	99.877	108.76	100.17	102.98	107.29	106.93
102.28	104	108.35	103.35	106.1	103.42	102.55	106.15	106.09	106.52	105.64	104.49	104.03	107.17	106.55	106.69	104.14	108.91	106.33	107.8	105.7	105.12	103.65	105.32	106.29	106.14	106.66	105.25	104.07	106.12	107.88	111.12	106.97	105.36	102.57	103.46	104.77	107.45	107.88	109.74	106.21	109.33	108.51	100.63	104.61	106.53	111.2	105.26	105.51	106.31
104.89	101.59	106.05	108.81	104.66	108.9	100.75	103.99	111.19	107.01	106.04	104.83	105.28	108.31	101.87	107.83	106.27	104.09	107.94	111.53	104.44	106.57	111.84	108.34	110.5	106.09	104.24	105.09	106	105.68	105.3	102.15	105.71	106.83	102.92	101.3	106.91	106.38	105.93	107.18	105.17	103.91	103.01	106.65	107.79	110.92	105.21	102.74	108.47	106.49
103.51	103.98	103.94	104.93	101.61	104.73	113.2	107.87	107.18	105.11	107.7	105.19	103.03	105.75	105.78	107.26	106.04	108.3	104.36	108.32	101.77	109.27	105.44	96.229	105.06	105.79	110.15	105.73	104.31	106.03	104.56	105.35	104.44	104.18	101.03	103.09	107.59	109.45	108.12	105.73	105.37	104.31	104.93	108.35	104.61	107.92	101.9	109.74	106.4	106.71
108.42	111.57	109.75	112.11	109.38	109.67	112.07	111.4	109.97	117.62	108.47	111.5	109.19	112.56	110.58	109.11	107.51	106.61	110.74	113.24	110.81	114.02	112.16	110.26	110.32	113.03	111.15	113.87	112.07	108.45	110.68	108.26	110.17	109.96	110.99	114.02	105.1	109.52	110.97	110.13	107.91	111.54	111.79	113.18	112.46	107.68	112.22	111.3	108.48	110.91
106.01	104.02	107.2	105.86	106.52	102.46	100.46	106.48	109.01	105.69	107.63	105.05	105.24	104.06	109.42	105.23	108.69	106.97	106.28	104.24	110.86	103.67	106.79	106.01	108.01	104.09	105.66	104.98	105.31	106.53	106.86	103.33	105.95	106.15	104.99	104.14	106.06	105.61	102.93	105.36	107.56	103.47	107.48	102.69	104.38	104.93	102.68	107.03	105.27	110.4
99.243	99.241	99.801	103.56	103.41	102.11	104.91	95.94	99.434	97.871	99.291	97.806	97.092	96.054	97.786	105.36	95.906	93.339	99.748	100.73	100.13	99.086	98.069	102.02	93.241	102.42	99.706	101.79	106.63	96.024	96.184	102.17	100.11	98.573	100.01	96.59	101.53	98.473	100.46	99.116	95.964	98.157	100.83	98.612	97.748	102.2	96.327	100.38	98.983	101.2
102.47	107.7	110.86	106.87	103.89	103.89	102.81	100.27	105.23	101.01	103.88	102.75	106.95	102.98	111.75	101.86	103.71	105.26	102.74	98.989	109.51	103.72	106.27	104.97	102.79	103.94	101.82	108.25	104.47	106.3	106.53	105.59	105.81	104.29	100.04	102.09	101.11	101.94	104.39	107.11	104.8	107.23	104.84	102.24	101.91	105.36	104.8	107.66	98.605	107.12
111.53	111.39	114.82	109.19	110.23	106.21	114.29	112.06	111.6	112.02	111.02	108.69	109.61	110.24	109.17	112.83	113.25	113.06	112.47	111.14	110.7	111.28	109.4	110.18	113.94	110.6	109.1	107.88	111.59	110.92	113.14	110.87	111.39	109.79	114.01	112.67	113.51	109.51	112.45	110.8	116.59	115.22	114.86	113.09	111.67	111.88	111.51	113.65	113.31	109.66
103.04	101.01	106.27	103.48	106.64	105.36	103.97	103.97	103.37	109.31	106.65	107.13	104.46	110.77	107.33	104.62	103.81	108.33	105.99	103.88	100.21	108.5	105.36	101.69	103.72	103.47	106.93	103.44	107.53	104.5	108.68	101.05	102.88	105.61	107.96	110.83	103.08	105.14	104.57	102.67	102.25	106.36	103.25	103.18	103.63	106.72	102.9	105.71	108.35	107.77
101.54	103.12	105.41	102.46	100.28	100.54	102.52	105.89	103.99	106.55	102	97.613	103.62	101.15	102.88	98.692	102.59	95.988	103.36	101.55	100.41	106.96	95.867	99.767	99.948	100.47	100.53	106.28	104.55	104.67	98.372	103.2	102.83	103.36	97.185	102.8	98.748	101.16	99.914	96.115	98.523	101.98	100.73	99.612	96.591	102.82	100.5	101.86	101.65	97.766
102.51	104.27	106.55	103.6	106.78	106.63	109.88	103.24	102.13	103.8	103.84	106.19	103.8	100.32	103.06	107.14	102.65	100.6	99.702	99.958	107.98	103.35	106.2	103.39	105.14	102.52	108.64	101.06	104.8	106.18	101.98	107.11	98.97	107.28	103.36	106.21	104.21	101.08	105.21	105.36	95.995	103.78	99.256	104.26	104.92	103.92	107.97	107.68	98.534	99.613
113.14	110.6	107.72	109.04	113.79	110.16	113.19	111.2	106.92	109.88	113.4	111.67	107.28	108.18	110.6	109.76	110.52	109.07	112.63	115.19	108.07	111.78	107.4	110.85	106.3	111.99	113.02	107.23	109.45	112.03	109.58	109.82	107.35	112.03	109.85	110.25	109.59	106.71	112.29	110.62	108.55	107.53	117	109.31	112.56	111.7	115.9	113.41	111.53	109.99
103.35	101.17	102.86	104.61	102	106.66	108.99	105.26	105.09	107.52	105.31	99.631	103.14	110.04	104.51	106.57	109.1	105.81	110.34	104.41	102.55	108.04	102.83	109.48	109.97	106.41	106.84	109.15	107.69	112.89	104.47	103.18	103.85	106.84	104.09	103.35	105.23	108.01	104.62	106.91	107.46	102.19	106.6	102.86	106.09	107.28	104.1	107.75	105.26	105.84
99.133	104.82	103.33	105.34	107.34	105.91	104.71	109.73	105.49	105.35	101.8	102.76	106.02	102.7	102.78	103.82	104.66	107.21	105.97	105.24	101	104.7	102.94	107.59	107.07	103.65	105.16	107.53	103.89	107.71	103.03	105.04	104.19	104.53	109.68	101.29	108.48	107.92	112.57	105.64	104.29	105.5	101.47	102.85	100.66	107.73	106.04	104.49	102.88	104.25
113.66	110.25	113.28	113.27	109.28	112.16	111.72	113.97	111.68	111.53	114.06	109.37	107.53	111.24	110.06	113.38	113.74	109.97	111.01	112.4	116.71	107.34	112.78	109.54	111.31	115.19	111.97	110.06	114.49	115.32	111.01	110.97	113.2	110.22	113.55	105.91	108.8	108.21	113.41	106.26	111.8	111.69	110.72	108.33	110.72	110.75	112.77	108.5	109.28	109.12
103.69	107.03	106.17	105.5	105.74	106.64	109.51	103.83	102.27	106.12	104.11	106.49	104.67	107.29	105.66	106.83	107.03	103.83	106.03	106.43	108.63	105.77	106.34	103.45	110.44	104.71	106.79	104.73	110.57	104.42	98.148	106.97	106.24	107.05	106.08	106.04	104.57	104.7	107.57	103	106.17	102.75	107.02	103.89	105.25	105.24	108.74	109.5	104.59	108.88
111.73	115.72	113.48	113.11	110.83	110.14	115.69	114.93	113.03	106.85	110	115.63	111.94	107.63	114.26	110.22	114.13	111.01	113.38	113.57	111.07	108.3	109.48	111.57	112.05	111.42	111.41	108.35	111.54	112.2	111.35	112.17	109.68	116.97	115.13	108.71	115.52	110.93	112.36	109.74	113.41	110.17	110.39	115.71	114.71	110.7	112.37	112.3	110.18	113.35
104.02	109.46	103.59	101.36	106.95	109.21	103.19	105.17	104.57	105.26	100.58	105.72	104.75	103.76	104.42	107.32	100.28	107.38	106.91	114.18	112.47	100.98	106.74	107.17	108.32	107.34	105.86	106.4	101.58	101.47	103.48	107.94	107.19	105.18	103.49	105.02	101.77	102.87	102.2	102.49	109.21	101.24	104.07	108.12	104.95	106.18	106.13	104.36	107.94	103.8
106.61	106.76	103.92	106.35	105.35	108.16	106.94	108.28	104.44	105.14	109.37	104.38	105.78	108.06	109.3	110.72	103.4	103.67	108.29	104.84	103.6	104.71	109.38	106.2	109.3	103.25	107.41	104.53	107.35	105.66	108.28	104.59	104.98	110.35	105.33	106.52	106.42	108.57	109.81	108.41	104.72	107.1	105.95	106.86	103.21	105.82	106.72	101.21	108.71	104.28
104.61	106.56	104.87	103.66	108.41	104.22	101.71	108.37	105.26	105.13	104.43	105.8	104.28	103.12	104.15	108.26	103.44	107.62	103.44	107.15	106.2	107.89	109.22	107.82	102.56	107.25	110.84	107.58	108.06	106.08	103.79	107.84	104.32	109.61	107.58	109.4	103.51	108.84	102.11	107.55	105.42	105.74	99.769	104.26	105.99	108.02	107.19	104.3	103.66	105.29
106.59	110.88	102.43	107.45	110.96	103.65	106.53	105.25	106.88	106.37	107.21	105.56	106.96	108.3	104.45	105.88	107.4	109.37	105.85	106.05	103.51	105.54	107.49	104.76	106.24	103.86	106.53	106.91	106.69	102.35	104.69	102.39	112.54	104.81	109.76	104.2	109.4	106.71	105.79	106.41	107.27	108.51	102.87	105.44	107.9	107.63	107.8	104.01	106.69	106.97
104.76	106.52	108.37	102.62	108.82	107.34	107.7	102.1	103.85	108.17	104.95	108.81	106.51	106.65	106.38	104.99	110.02	108.9	111.14	108.04	105.89	106.16	100.12	102.8	107.96	107.05	107.97	102.65	105.72	108.71	106.08	103.75	102.01	109.06	109.43	104.8	104.82	108.97	107.61	106.25	106.53	106.28	103.3	107.22	104.73	105.07	104.54	108.69	106.18	105.4
112.91	112.91	108.24	108.29	108.05	107.98	112.01	103.95	111.89	110.76	110.28	109.18	112.85	112.79	108.13	110.46	112.96	106.91	112.5	106.31	108.45	114.25	107.73	107.65	111.72	112.77	109.53	108.5	111.56	113.03	108.22	107.99	110.89	110.82	114.33	108.48	112.33	111.61	111.38	106.02	112.56	112.13	109.37	111.02	111.04	111.14	109.69	113.59	109.98	112.61
108.89	102.27	110.53	108.18	105.39	104.1	109.84	104.85	108.99	108.26	99.979	109.83	108.14	106.43	104.8	107.95	105.66	108.45	107.89	102.78	104.56	104.71	106.42	109.12	109.81	102.82	102.65	106.39	107.93	106.72	101.61	105.52	103.85	102.96	106.41	103.61	103.05	106.12	104.91	109.19	111.34	104.76	106.52	106.58	106.83	108.58	105.8	103.49	105.45	107.42
111.54	114.39	106.87	112.1	106.74	109.84	113.41	107.06	108.87	109.03	110.7	112.86	111.68	108.03	109.49	113.43	113.97	113.59	106.69	113.03	108.39	108.46	110.63	110.76	110.9	110.03	108.08	107.87	114.99	114.13	109.73	110.95	108.25	112.13	106.84	107.83	106.2	103.69	109.67	108.43	112.3	104.79	109.57	107.4	110.92	109.59	108.62	112.92	114.24	107.75
108.85	106.24	102.73	106.39	109.14	110.56	105.27	107.87	104.7	111.97	104.07	101.07	106.03	107.61	107.46	104.65	106.88	106.24	108.34	111.2	109.99	108.39	105.06	104.75	104.45	109.29	109.2	105.37	106.05	106.35	105.98	110.14	104.01	104.37	104.75	107.6	105.38	107.09	103.23	111.51	105.93	109.22	104.72	104.05	104.42	102.99	101.69	99.819	103.1	105.68
96.313	97.366	96.673	96.296	101.13	100.3	99.202	99.264	103.45	99.799	99.828	101.66	98.182	100.75	98.875	102.54	98.644	103.27	102.71	98.245	103.43	95.729	94.356	100.67	104.04	99.304	96.032	98.061	97.457	100.84	102.36	102.03	101.24	98.222	94.746	97.674	100.95	99.653	96.713	98.714	101.5	94.918	105.19	103.77	100.55	98.432	102.64	101.81	101.8	102.51
103.71	103.88	108.52	106.44	102.54	108.79	105.81	105.25	108.79	104.31	103.1	107.96	103.11	106.91	103.76	106.69	107.22	105.31	106.6	104.94	105.8	104.46	108.32	107.2	104.68	100.6	106.08	103.31	103.75	102.98	107.25	105.14	100.15	104.89	103.1	105.95	100.57	102.13	108.16	107.53	104.18	104.15	97.468	100.98	104.79	102.7	106.39	105.37	104.55	105.25
110.92	109.94	114.86	110.21	110.72	108.62	112.21	111.29	111.16	109.66	110.91	110.05	113.18	116.37	115.44	106.29	106.51	109.56	114.06	109.69	111.78	113.88	109.72	115.33	113.74	111.21	108.57	109.58	108.46	114.07	109.21	107.8	113.63	107.65	111.93	108.99	112	114.72	103.37	107.99	108.74	110.22	112.84	108.7	111.01	114.73	109.63	108.13	110.25	112.23
93.987	99.26	98.348	94.683	102.21	100.71	97.172	100.68	97.139	99.752	102.36	101.31	101.77	99.947	102.46	102.41	99.924	99.003	103.85	100.17	96.134	95.508	98.715	99.781	103.76	101.54	97.428	102.61	101.43	103.86	99.077	100.15	101.9	98.458	99.025	97.86	101.75	103.42	97.148	101.22	101.36	103.58	98.138	97.992	101.11	100.68	100.41	99.192	96.807	103.38
106.47	102.19	104.5	106.83	107.9	106.93	109.27	109.79	112.17	103.16	104.22	105.04	103.18	106.06	103.66	107.49	108.84	106.94	109.68	108.38	106.14	107.98	103.35	102.03	109.23	106.16	105.25	106.57	99.786	107.04	104.86	104.84	106.39	107.81	111.01	105.58	105.33	105.28	104.3	105.8	107.48	105.56	104.54	105.51	106.26	107.47	99.386	104.19	105.92	105.85
99.884	99.34	96.88	101.44	97.752	98.937	96.664	105.62	98.512	99.053	101.3	101.71	104.2	105.56	100.84	105.9	97.612	96.926	102.45	97.981	99.713	96.394	98.53	95.677	103.03	96.41	94.404	100.45	101.63	97.249	100.89	99.334	94.986	94.844	99.96	99.571	97.439	99.042	97.032	100.5	96.426	101.05	99.341	99.61	99.956	101.29	96.77	102.63	105.68	104.89
109.79	114.99	114.41	110.37	111.07	115.17	113.1	114.56	110.02	111.46	112.22	113.21	113.93	107.13	116.07	110.47	111.11	113.7	108.3	115.94	110.83	112.2	111.52	112.62	110.26	108.75	113.39	112.72	112.36	113.11	113.24	110.48	109.65	109.66	109.55	112.55	115.94	113.96	109.11	111.71	114.33	108.58	113.28	111.6	109.58	113.35	111.81	113.98	110.6	114.79
106.31	107.47	103.76	105.38	106.08	107.45	106.44	104.41	104.44	104.25	106.94	103.64	107.46	100.28	109.55	107.16	102.02	101.47	104.81	106	104.02	107.75	105.51	101.76	107.04	105.03	107.9	103.74	109.67	104.29	107.52	107.96	108.8	107.28	101.83	109.66	107.13	103.17	106.9	103.64	108.99	105.02	103.01	102.83	108.02	105.77	102.38	107.46	106.45	103.59
106.99	106.3	105.78	108.63	106.3	102.36	107.43	104.79	105.21	105.75	113.08	103.7	108.38	105.19	105.93	102.06	105.5	105.43	104.6	105.85	111.56	105.12	102.22	103.48	105	107.73	102.7	108.72	104.96	107.78	107.04	111.12	105.84	103.99	108.68	109.13	107.31	107.93	103.6	106.88	111.45	104.16	106.41	104.67	104.72	104.76	103.87	103.05	109.86	107.74
110.83	110	110.12	107.67	115.63	109.78	108.03	111.7	110.85	110.2	110.04	102.28	106.51	107.1	111.07	112.72	111.25	109.11	115.73	108.92	112.82	114.37	114.11	115.07	110.66	109.25	109.62	111.07	111.94	106.32	109.23	108.69	111.78	111.25	110.63	108.03	112.39	112.83	115.57	117.73	106.94	117.71	112.13	110.42	112.48	111.6	108.59	112.38	105.81	106.81
110.15	104.01	106.78	108.05	107.69	105.65	109.1	107.08	106.42	107.94	105.94	107.22	108.08	102.12	104.5	105.88	104.37	102.42	107.1	104.67	110.87	111.64	110.29	107.57	106.34	102.99	101	104.79	108.91	103.24	104.25	101.98	106.94	108.97	107.59	106.14	98.856	100.47	104.28	108.94	107.07	109.94	105.04	107.68	106.66	105.36	106.57	107.79	106.16	107.82
107.55	105.48	107.81	107.78	107.63	108.11	105.22	107.37	106.96	106.78	108.13	106.75	103.46	107.99	104.72	108.38	109.71	104.18	102.54	105.13	104.95	106.05	107.67	102.76	102.7	109.12	107.49	108.82	101.98	106.34	106.76	105.23	105.68	109.71	106.83	104.46	103.47	106.73	106.74	105.49	106.71	105.13	109.85	106.49	102.99	105.67	106.51	106.28	107.68	106.95
98.147	101.89	93.941	98.891	98.834	99.759	100.19	101.09	95.803	99.438	100.77	98.307	93.491	98.354	100.51	106.83	97.07	102.22	97.743	100.7	98.088	100.81	103.95	99.791	99.635	99.267	104.12	95.857	100.15	98.858	102.79	98.223	97.163	100.17	98.688	102.56	101.87	97.863	98.704	102.41	98.563	99.913	101.26	95.299	102.9	98.245	97.562	97.434	99.708	100.23
112.22	113.99	112.53	112.12	114.49	106.3	114.69	108.94	113.28	112.6	114.58	113.95	110.85	113.1	111.62	110.44	112.45	112.94	114.91	108.66	111.75	110.25	114.76	111.6	113.89	112.4	110.2	108.62	113.31	108.79	113.97	112.15	113.45	113.72	109	109.8	111.94	109.96	110.33	113.94	111.98	112.1	113.81	113.14	113.73	114.76	109.54	112.87	112.11	113.64
105.66	107.18	104.48	105.37	105.11	108.01	106.9	102.53	107.5	105.46	108.08	105.51	109.51	106.89	106.28	109.95	103.7	110	106.48	106.2	103.2	105.02	106.14	103.07	107.49	110.66	104.87	106.64	105.68	107.37	103.49	105.06	107.77	104.21	110.15	104.07	105.67	109.76	108.89	106.43	107.6	107.82	104.77	105.03	105.11	111.91	104.22	103.32	107.52	106.26
102.83	106.9	105.42	100.28	107.3	106.42	101.95	105.67	107.85	100.78	102.52	109.81	112.35	106.78	106.6	106.66	103.03	107.3	104.34	104.77	100.98	106.64	104.77	107.39	105.36	109.27	104.74	108	107.16	104.98	106.55	107.86	105.47	104.27	104.11	110.86	105.5	107.1	107.37	106.21	103.79	105.18	108.58	106.61	105.04	103.95	109.25	109.28	108.12	108.3
105.01	102.19	104.64	105.78	108.17	104.15	102.59	105.78	102.66	105.98	102.64	108.11	105.8	103.12	101.14	106.24	102.73	108.8	105.64	107.19	102.11	107.89	110.79	106.29	107.17	108.51	101.35	107.53	103.56	104.09	105.19	102.53	101.88	103.34	103.75	101.6	107.19	107.14	105.69	104.36	104.59	106	105.29	111.44	104.18	104.34	100.89	106.11	103.16	105.34
106.46	106.52	108.95	103.62	102.28	102.06	107.07	106.49	104.59	107.22	108.54	103.64	102.41	108.84	109.28	104.21	106.83	107.21	103.86	106.26	104.19	109.12	101.6	106.01	107.06	99.939	105.89	106.4	106.7	108.36	100.56	106.47	106.46	105.91	107.45	102.04	105.03	107.75	107.51	106.49	102.82	105.49	105.3	100.71	103.08	99.826	107.81	109.63	107.14	105.39
113.48	110.57	108.33	106.94	110.26	109.05	108.76	109.24	110.17	110.8	106.27	112.25	112.18	109.54	108.72	106.56	108.12	110.11	106.77	109.63	111.75	107.57	107.95	110.42	112.06	114.94	110.85	112.71	111.94	108.21	112.89	106.72	113.65	114.29	115.73	114.07	110.33	107.88	107.68	110.47	111.59	110.57	111.91	106.2	108.38	111.17	112.01	109.17	111.57	110.63
97.87	95.204	102.96	102.87	96.324	99.36	99.825	100.24	99.425	91.867	101.39	105.73	99.251	98.225	101.5	102.31	99.373	98.46	104.69	97.075	100.19	101.83	98.191	100.29	95.196	100.71	100.74	95.927	99.912	100.92	97.939	102.01	96.586	105.76	98.871	105.88	98.553	100.11	98.224	101.22	101.64	101.79	97.189	98.389	97.477	101.57	99.412	100.44	100.67	96.373
115.05	117.23	117.41	116.5	115.97	115.97	116.45	115.59	117.9	113.9	113.72	119.35	117.44	120.86	115.61	117.62	117.36	115.16	115.53	114.6	114.6	115.97	116.48	116.05	113.11	115.49	116.64	118.01	119.73	122.7	113.35	114.09	112.2	119.06	113.67	117.9	116.66	117.23	117.44	114.74	116.11	116.94	119.5	116.37	118.43	119.31	115.38	119.16	116.37	115.57
100.9	106.71	109.13	106.37	107.28	100.07	107.72	104.59	108.87	107.62	105.85	99.568	106.99	103.79	107.1	105.73	106.74	107.36	108.27	106.18	105.94	108.27	109.29	101.12	107.01	102.32	106.15	108.26	109.82	108.66	104.47	108.02	108.49	107.11	107.13	107.1	108.87	102.58	106.01	106.59	110.24	106.84	103.38	109.85	101.78	113.04	109.14	104.64	113.6	104.76
102.34	103.68	104.79	108.14	109.21	103.4	104.25	109.18	106.29	103.99	107.49	102.97	103.16	103.79	102.38	106.84	103.39	101.53	103.69	101.05	105.28	104.76	106.13	101.09	103.68	106.07	109.26	107.75	106.37	105.3	105.85	107.72	104.48	100.33	106.99	107.23	107.37	97.002	97.581	101.3	101.08	105.49	102.13	99.679	101.14	104.86	101.8	105.27	99.964	102.88
117.95	109.13	107.79	110.47	113.55	114.26	113.41	115.01	106.22	111.56	111.94	113.4	111.14	115.14	112.3	113.24	111.16	116.85	111.93	110.72	113.85	113.83	113.24	112.1	113.66	113.74	112.47	112.53	118.25	113.91	113.04	114.71	112.58	112.16	113.34	113.3	117.92	113.12	116.64	112.51	109.75	112.37	112.9	113.46	110.53	117.32	106.88	114.31	107.94	117.32
103.98	106.28	101.67	107.78	104.68	103.77	104.2	106.58	103.99	106.05	109.48	109.19	106.18	105.66	107.48	109.13	104.09	105.14	108.4	107.09	101.6	101.02	107.66	105.55	106.98	109.66	104.56	103.72	102.58	109.46	108.06	108.43	107.8	102.87	110.38	105.59	110.13	109.44	107.36	102.39	105.91	104.49	107.92	110.97	104.47	101.7	108.56	106.85	101.08	106.45
101.05	105.65	103.78	102	101.76	99.794	102.38	104.29	104	99.571	105.68	105.85	105.41	108.14	101.66	105.51	98.088	100.42	104.15	101.82	102.04	105.6	102.83	101.71	102.71	106.34	100	106.58	102.92	104.97	107.5	101.2	110.73	104.07	101.8	104.49	99.913	101.01	106.71	104.81	101.87	103.52	103.2	102.73	109.82	106.75	105.06	103.26	101.76	105.79
111.91	112.15	112.02	110.95	114.61	111.12	110.6	108.74	111.65	107.85	104.56	111.35	114.21	105.32	109.53	116.4	114.29	114.68	108.39	109.23	115.23	111.43	110.57	108.1	110.32	107.62	111.45	113.44	110.03	113.26	112.34	109.87	110.22	117.05	114.14	102.7	111.16	110.58	112.55	112.19	115.8	111.26	113.82	110.55	113	110.74	107.16	109.76	109.71	114.45
117.17	118.17	113.98	119.29	118.37	113.89	118.47	116.55	119.37	112.96	116.15	115.4	116.16	116.07	116.72	119.45	118.25	120.66	120.5	119.15	122.12	116.04	115.32	111.35	121.25	118.15	121.46	118	113.2	121.8	117.51	119.24	114.78	121.37	118.58	118.23	120.32	121.53	117.83	118.29	116.08	119.7	114.6	115.9	122.35	116.35	120.84	122.09	117.21	114.82
109.04	107.94	107.85	113.5	115.85	112.7	115.74	109.19	112.28	112.21	107.85	108.29	114.09	109.47	116.26	111.13	112.22	113.78	111.69	115.17	113.84	111.4	104.73	110.37	116.13	108.68	114.06	111.14	113.24	111.59	110.59	115.84	115.12	115.22	112.77	109.33	111.19	116.11	111.67	109.54	114.54	107.81	104.45	109.19	114.37	111.59	115.97	114.28	115.08	112.2
100.79	99.834	101.28	102.05	97.57	104.96	104.01	97.482	96.715	101.7	97.208	99.882	100.14	97.97	98.276	101.64	96.74	102.34	101.29	91.792	99.63	100.7	100.27	97.452	96.063	100.27	101.38	98.976	102.14	96.367	100.46	101.64	101.85	98.186	103.37	104.37	100.42	99.04	101.08	103.96	104.66	101.28	98.171	102.87	97.81	101.32	102.21	96.929	99.189	100.47
103.99	103.71	108.17	104.66	106.5	107.53	109.38	106.67	105.04	105.61	102.37	102.03	104.68	104.37	104.63	107.59	107.12	103.39	102.26	109.1	109.49	106.76	104.2	102.05	109.55	106.39	108.24	107.28	109.3	106.35	107.26	105.75	97.565	106.88	105.49	107.65	103.26	106.47	102.1	102.86	102.68	106.63	107.21	106.44	103.1	107.45	107.84	109.53	103.27	101.65
111.68	106.6	114.76	110.74	110.54	111.22	109.1	108.86	112.79	111.51	112.82	114.06	109.62	113.84	113.53	116.38	112.55	111.19	108.88	111.81	108.16	112.61	113.6	112.63	111.42	114.08	111.96	108.66	115.88	111.9	110.71	111.12	116.27	109.98	114.99	115.81	112.02	108.94	111.62	107.75	112.27	112.62	107.35	114.21	111.51	109.88	112.01	113.27	109.23	116.39
111.68	109.67	110.41	112.48	114.83	113.55	108.58	116.92	112.83	114.78	110.3	113.46	112.95	108.15	117.11	108.88	115.57	112.61	107.99	113.07	113.95	114.01	108.74	110.29	112.92	108.53	114.87	107.75	109.89	107.75	111.14	110.48	111.36	111.92	112.74	114.24	108.53	109.46	109.68	110.82	108.19	111.09	113.11	113.69	117.52	111.9	115.61	109.99	113.57	112.41
98.562	103.18	101.71	99.419	103.37	99.84	101.47	97.545	99.035	97.03	98.378	96.864	103.7	101.95	101.45	99.964	100.68	102.08	101.98	96.716	99.746	102.02	100.4	99.332	102.23	102.85	101.62	98.807	94.151	98.58	103.02	94.743	94.088	98.304	100.43	96.868	101.45	101.31	103.55	97.497	98.532	96.131	103.06	96.342	100.63	97.788	101.43	96.708	94.27	95.97
99.319	100.84	96.09	100.67	94.205	97.805	99.466	93.338	99.036	100.6	99.266	102.11	101.63	96.083	102.92	100.9	102.92	103.73	99.285	100.61	98.637	98.309	104.2	100.87	102.65	101.29	98.829	100.31	98.355	99.823	101.98	104.63	99.495	103.01	94.931	102.2	100.37	100.44	94.761	100.58	96.321	100.67	102.82	101.2	100.56	100.74	102.2	101.12	101.12	95.501
99.221	102.2	97.245	97.27	101.7	103.63	102.68	102.52	98.703	97.933	97.187	98.029	102.13	97.165	101.02	100.01	104.63	99.382	96.392	100.01	100.93	101.7	98.962	101.37	96.905	98.916	98.189	101.35	99.827	104.85	100.17	104.07	95.947	101.08	94.185	99.328	100.24	99.158	105.38	101.16	100.85	99.429	93.559	106.01	103.46	101.68	97.472	103.49	98.403	99.919
106.81	100.44	101.72	107.53	104.74	108.05	102.94	106.12	103	106.25	102.13	98.717	101.1	105.06	101.21	106.19	100.71	103.53	104.6	105.44	107.91	104.69	105.01	104.06	99.907	102.58	103.47	101.19	108.61	105.55	104.83	101.9	108.06	98.135	104	105.9	104.24	106.8	101.6	106.05	104.91	102.86	101.87	103.08	102.05	112.94	107.65	104.16	105.33	106.89
99.02	98.172	97.834	98.33	98.519	97.273	101.69	101.33	99.078	98.629	97.255	104.68	100.41	96.947	103.28	101.46	103.98	100.34	99.514	100.33	100.81	99.624	98.114	101.81	99.132	102.66	96.18	101.88	91.549	99.909	98.071	104.57	105.12	97.635	94.265	99.478	97.747	103.46	96.663	98.475	97.779	97.885	102.16	101.27	101.57	96.073	100.84	104.2	99.616	105.32
110	106.25	107.9	111.14	101.55	109.74	108.04	106.2	103.97	101.97	110.2	108.16	105.8	108.21	104.88	106.19	109.95	109.9	108.56	106.53	105.92	109.62	104.84	107.86	102.25	104.99	107.86	104.19	105.82	100.99	105.89	111.52	106.91	107.93	107.58	104.91	104.71	108.29	108.31	104.22	101.81	106.09	105.55	106.41	100.3	105.06	103.62	110.11	100.24	106.26
102.49	100.91	102.39	98.123	102.1	101.3	99.845	100.44	101.73	103.32	101.32	101.98	101.64	101.05	100.07	98.105	97.739	105.9	99.391	95.766	102.74	101	99.461	98.185	101.69	101.08	99.419	99.099	100.85	95.527	99.721	99.951	97.017	101.9	102.84	102.5	98.019	99.828	104.61	104.69	101.07	99.384	94.457	99.964	102.02	97.175	95.707	99.24	94.656	101.73
114.09	110.61	107.37	113.4	111.75	115.13	111.38	114.17	114.79	104.31	113.27	113.8	108.75	114.23	111.61	112.54	108.7	109.34	108.95	111.73	110.95	110.17	108.51	112.31	111.41	113.45	114.52	108.88	111.53	113.76	107.88	113.28	111.67	115.02	114.13	109.06	111.48	110.2	114.16	113.74	112.11	110.91	112.34	113.31	108.92	110.2	110.76	109.58	114.22	115.27
112.41	108.13	114.77	109.88	109.86	109.04	110.94	112.13	104.88	116.47	111.32	113.44	110.87	114.83	106.76	113.16	107.56	105.31	109.25	111.54	114.4	109.35	113.05	111.89	114.42	113.49	107.99	112.9	107.73	111.27	109.52	111.85	112.9	112.13	109.21	113.28	111.37	115.05	110.85	114.46	111.73	111.36	115.01	113.21	111.32	110.68	108.4	112.96	106.86	111.29
103.17	103.39	104.25	103.36	102.19	104.84	103.92	106.38	101.64	104.58	102.78	106.35	107.18	98.723	104.77	105.47	107.32	107.82	104.82	105.08	106.67	102.91	103.51	103.77	100.97	102.99	107.16	102.38	101.44	104.7	104.67	104.75	104.41	104.29	105.99	103.67	105.24	105.16	104.76	101.7	107.69	106.68	102.55	110.15	106.2	100.82	100.76	102.99	104.82	102.92
103.12	105.81	104.29	103.71	104.99	110.5	105.79	100.21	107.59	105.23	107.66	106.78	108.55	104.12	108.23	105.31	101.05	108.52	107.36	99.615	104.76	104.34	106.63	101.04	105.89	105.43	108.45	107.66	107.28	106.79	101.76	109.76	105.83	102.44	104.76	104.25	103.99	108.4	105.54	103.34	104.15	104.68	100.87	106.4	103.24	102.68	107.14	106.17	104.08	104.67
101.19	106.67	107.42	102.1	102.17	107.32	104.17	108.48	108.73	103.15	109.33	104.24	105.63	106.1	103.24	105.29	106.6	104.08	108.44	109.38	106.18	107.5	105.81	104.34	110.32	106.57	105.3	107.19	106.45	109.48	104.51	104.86	110.24	105.18	107.93	105.59	105.12	103.21	105.64	107.28	105.99	104.65	99.624	106.47	102.53	109.52	100.72	104.95	109.95	105.55
110.07	103.64	109.4	111.68	103.45	110.01	104.43	106.43	102.15	110.05	106.43	105.89	104.52	108.1	105.52	112.37	103.72	108.07	105.09	109.45	104.02	106.16	104.45	105.99	103.37	104.13	105.43	106.72	104.03	109.84	104.61	106.84	103.24	104.48	102.73	107.67	101.59	103.65	105.98	100.99	106.42	106.16	105.7	103.16	104.71	104.02	103.18	106.08	110.02	108.41
114.03	111.15	114.46	117.33	112.31	114.64	109.92	114.07	109.73	115.73	115.28	110.36	108.45	111.03	107.99	109.73	113.06	111.01	110.63	115.05	111.27	110.73	108.41	112.8	113.46	113.79	105.86	118.49	109.93	109.52	115.79	107.79	113.29	113.27	115.54	107.11	110.26	111.7	113.36	107.71	111.93	109.75	109.06	112.24	109.7	112.25	111	110.45	114.09	113.95
101.93	103.43	105.71	107.38	104.05	108.36	101.27	108.98	108.63	102.42	108.51	103.33	107.66	107.7	109.73	106.24	101.1	105.2	107.19	102.26	99.463	103.88	104.17	107.42	98.286	110.08	106.06	107.5	103.37	101.73	105.52	105.39	102.82	108.34	105.8	110.3	104.29	102.78	104.69	107.68	104.38	105.82	102.13	110.63	103.92	106.56	106.44	104.6	107.06	102.59
109.15	112.91	110.84	106.79	116.09	109.27	108.26	110.91	114.93	113.47	111.45	109.32	112.67	115.63	109.36	115.13	112.99	113.58	112.5	115.68	110.47	111.36	112.96	108.78	113.76	118.72	113.42	106.72	116.74	114.86	114.83	111.27	114.33	109.73	106.96	107.86	112.26	106.89	112.49	109.72	112.47	115.81	111.57	109.41	109.76	109.89	116.11	108.76	113.78	115.31
106.69	108.43	102.5	105.15	104.13	106.79	105.53	102.55	101.54	101.17	104.83	108.76	103.8	104.01	108.96	104.56	101.42	103.43	102.21	105.3	104.06	103.47	104.5	101.8	104.68	101.98	105.8	104.27	100.11	106.5	104.89	101.45	106.55	103.54	101.12	105.6	105.86	103.55	103.57	106.04	102.81	101.58	106.69	104.32	101.36	104.68	104.89	106.98	103.93	102.15
113.2	111.77	110.34	108.23	109.2	106.87	112.92	120.01	112.01	109.19	114.63	114.63	109.65	109.81	111.72	111.19	112.18	112.6	109.54	111.4	114.42	113.35	111.7	111.19	112.14	112.93	111.52	111.4	112.31	110.91	113.88	109.79	113.13	115.08	111.81	113.29	112.43	111.35	110.36	111.61	113.13	111.91	111.19	110.56	109.84	109.09	115.01	112.03	110.12	112.65
112.39	113.55	110.45	113.35	112.44	115.88	110.9	114.95	108.77	115.63	111.19	106.97	109.44	108.56	107.96	113.6	110.68	109.71	113.58	106.97	116.69	116.19	112.4	108.36	113.18	109.23	111.03	111.44	112.82	108.36	109.58	113.81	112.86	111.54	113.83	111.1	106.95	112.15	113.07	113.13	112.89	110.47	111.67	116.9	110.44	110.55	111.42	116.17	110.68	110.09
95.344	97.526	100.02	98.116	102.81	99.026	100.47	105.24	99.469	97.127	101.36	102.3	97.848	102.32	98.91	97.667	101.83	96.648	98.135	100.68	101.4	105.45	99.746	99.356	98.374	101.33	102.4	97.397	103.22	99.621	106.07	98.063	101.45	100.83	96.023	106.26	102.21	101.61	96.642	101.14	99.782	100.95	101.59	97.763	97.857	100.62	101.69	98.946	96.395	98.379
106.18	107.58	107.78	105.2	103.3	107.39	103.91	107.23	107.59	105.59	109.41	109.93	105.27	105.45	107.84	108.26	105.9	106.29	106.38	108.1	106.62	105.53	105.12	103.32	105.34	105.93	109.73	108.1	104.42	104.02	105.25	106.04	108.28	108.76	108.35	106.15	107.93	110.18	106.03	106.81	105.79	108.58	108.82	110.33	107.92	104.93	105.72	109.93	104.4	107.1
100.56	104.1	104.94	103.23	103.99	105.88	102.73	104.2	105.72	101.46	101.37	107.01	105.12	107.11	102.72	104.3	99.559	99.58	105.28	107.45	103.98	105.77	105.69	104.23	103.79	105.07	102.33	106.19	105.17	102.71	102.45	108.4	100.79	99.192	104.2	101.45	110.14	105.61	103.2	105.6	105.65	104.54	103.2	103.27	100.24	101.25	105.62	108.65	105.13	104.29
107.2	107.58	105.62	104.11	104.82	104.66	110.74	112.78	109.36	106.27	108.42	107.72	100.83	104.52	105.36	111.58	108.21	110.23	105.9	104.9	107.08	108.23	107.12	113.08	105.48	105.33	109.88	105.71	104.96	108.86	106.76	105.19	105.24	109.13	103.47	109.79	107.34	109.46	108.61	109.24	108.3	106.7	110.52	106.58	108.32	105.91	108.06	104.02	111.88	107.82
107.75	106.96	108.78	105.27	107.03	103.85	107.03	111.44	101.74	108.45	108.01	113.92	106.23	101.75	108.23	108.33	105.54	103.1	101.69	111.72	103.34	102.25	106.33	105.71	109.39	103.34	107.21	108.3	111.59	103.94	110.86	106.55	106.15	104.47	103.82	104.55	109.58	109.42	104.66	111.14	102.05	105.35	108.83	104.89	104.43	107.43	105.95	106.45	105.13	107.91
114.26	115.04	109.83	116.06	109.88	111.63	111.72	113.96	112.36	112.51	116.62	111.96	111.82	113.24	110.6	116.59	109.82	115.56	115.45	116.65	115.33	111.34	112.7	113.39	113.12	109.58	116.29	112.8	115.35	110.49	112.91	110.98	113.36	116.83	113.5	112.31	113.76	113.06	113.76	118.04	113.44	114.36	106.9	115.32	110.44	114.03	111.43	110.95	107.74	112.01
106.33	104.46	103.91	105.46	103.21	110.15	106.12	109.56	104.56	108.11	105.42	103.01	105.83	103.53	105	107.7	105.44	108.01	105.67	99.481	106.61	103.73	105.44	104.15	106.57	109.15	105.98	106.12	104.37	110.28	111.92	110.38	104.45	104.76	106.61	103.15	105.46	106.24	106.46	107.02	107.33	107.13	105.74	102.1	106.02	103.92	103.65	108.53	105.72	106.97
102.61	105.99	104.77	104.96	105.99	107.93	107.93	107.93	108.39	104.83	104.58	107.29	103.29	102.09	107.81	108.23	110.04	103.66	103.31	110.03	109.63	102	107.41	104.59	107.49	106.09	108.28	106.81	105.38	107.64	104.91	103.65	107.62	101.18	105.5	108.33	105.58	104.2	100.51	103.92	105.29	104.12	106.93	107.93	105.71	111.7	104.33	106.77	107.83	104.96
111.13	118.08	113.95	110.15	113.29	109.58	111.05	112	109.41	110.64	107.58	113.13	112.87	115.62	111.35	112.35	107.68	113.18	114.78	105.55	112.98	112.92	118.52	108.26	110.74	110.5	107.11	109.91	111.8	110.97	110.84	112.09	110.54	111.52	107.99	114.87	117.45	109.58	108.73	112.49	112.16	113.72	111.84	110.21	111.91	112.9	111.85	113.76	110.48	112.77
105.59	109.81	108.28	102.46	101.64	108.48	107.23	103.64	106.31	104.84	108.92	108.2	105.7	104.84	106.55	106.6	104.84	105.93	102.66	105	103.7	107.18	105.35	99.912	106.66	104.13	105.38	105.57	107.61	107.54	106.08	109.79	101.78	101.55	108.86	104.63	105.4	110.35	108.47	110.61	102.88	104.6	103.5	100.95	108.57	107.3	109.2	107.52	103.24	102.72
113.06	112.5	115.39	111.9	113.88	105.64	111.31	109.51	111.63	109.59	112	111.77	113.66	110.76	112.04	116.8	109.52	110.78	112.74	114.31	115.22	115.02	114.12	112.03	110.58	110.66	110.59	114.18	111.4	108.95	109.94	118.8	110.26	110.09	109.75	112.68	114.13	112.19	110.54	111.76	114.28	112.9	112.04	112.56	111.87	107	113.15	109.85	107.44	109.03
101.69	103.27	100.38	96.854	97.584	96.144	99.114	98.535	104.58	99.77	102.01	100.09	103.67	100.39	102.85	102.5	102.71	102.91	99.208	100.97	99.75	98.077	101.12	105.14	99.287	99.939	99.21	103	100.89	101.08	93.737	97.032	98.726	100.42	97.611	99.28	99.605	101.11	105.23	96.732	100.34	96.152	100.5	100.55	97.506	97.024	98.741	102.95	101.57	100.94
104.87	101.68	110.26	109.6	106.76	101.85	107.19	107.58	106.21	105.75	107.27	105.53	106.9	107.01	103.22	103.9	105.29	106.22	104.76	106.93	109.23	106.65	103.19	110.45	110.71	105.41	110.87	101.36	105.38	103.25	104.99	107.87	102.8	104.28	106.14	108.29	108.47	108.07	106.52	110.15	106.36	106.2	105.44	109	108.11	104.46	105.6	108.21	106.54	105.55
108.13	100.54	105.43	99.571	107.93	106.92	110.05	101.7	104.95	108.03	99.518	104.96	107.24	102.14	103.04	105.52	102.9	99.939	104.65	105.14	105.7	102.81	106.43	101.41	104.63	103.63	102.03	107.13	104.74	106.94	104.51	107.53	103.78	106.6	106.42	111.38	106.51	109.28	101.99	105.62	104.63	103.65	106.96	102.3	102.03	103.12	102.51	102.73	105.9	104.25
102.11	106.61	105.98	101.45	103.15	103.76	102.52	99.617	107.21	103.69	101.83	104.78	104.48	109.27	105.37	103.85	104.22	106.99	109.93	106.84	106.31	104.87	109.01	103.83	103.12	104.91	105.02	106.24	102.24	104.44	102.19	103	108.07	106.25	105.57	102.78	104.63	105.98	102.58	109.02	103.67	104.21	106.56	102.59	102.14	102.65	108.71	109.7	105.08	108.23
103.07	110.74	102.77	110.61	102.76	106.6	102.76	104.39	106.35	104	107.24	105.19	103.65	101.17	103.99	107.07	100.44	102.12	102.65	106.47	104.21	103.24	102.87	108.39	105.13	103.98	104.34	102.94	108.39	106.59	105.15	104.85	103.14	107.56	106.87	104.57	104.64	102.84	102.32	102.4	105.46	104.06	104.42	105.07	105.78	101.83	108.18	105.43	99.057	106.67
110.92	109.58	108.51	102.57	101.66	109.27	108.89	108.99	103.1	105.44	104.66	106.79	108.14	107.32	102.13	106.76	108.47	105.89	105.93	107.21	106.01	107.82	104.87	108.86	106.8	106.88	105.93	107.66	104.48	106.76	105.77	105.41	103.75	102.62	105.1	109.53	105.14	106.83	105.14	100.63	105.34	107.16	104.95	102.27	107.79	104.78	105.78	105.95	105.31	103.39
113.33	110.15	111.33	108.24	110.48	110.76	116.98	109.06	109.68	113.1	118.63	115.56	112.02	111.72	111.6	110.89	115.04	109.28	113.76	113.04	115.67	112.06	114.93	113.86	112.42	115.45	109.74	108.33	110.64	113.94	112.42	105.62	112.78	115.41	113.82	108.33	111.77	111.35	112.18	108.67	111.62	114.64	114.91	112.51	112.42	110.05	109.25	110.55	108.24	116.22
99.467	102.32	101.48	99.716	102.4	96.446	101.01	101.8	100.3	100.41	103	101.78	96.78	100.2	100.88	102.45	95.975	99.189	97.011	100.06	100.81	102.51	101.74	100.52	98.464	97.34	99.642	97.93	101.13	105.89	99.298	105.55	93.979	96.261	98.658	103.16	102.15	96.1	100.02	97.371	100.57	97.228	99.626	100.18	96.684	101.83	99.944	102.9	101.49	99.907
105.83	106.28	103.22	110.02	103.95	106.77	103.67	107.75	105.66	107.27	103.44	106.51	106.26	106.8	106.8	104.17	109.62	105.12	108.84	108.26	103.25	101.82	107.82	108.32	103.3	106.3	109.44	109.47	103.12	102.91	105.99	103.85	102.87	102.89	107.38	106.38	105.38	109.3	109.54	108.03	103.17	102.84	112.93	103.55	104.89	108.63	108.22	107.83	104.82	109.38
106.4	108.02	106.77	109.21	109.04	107.28	106.27	100.93	106.67	107.35	105.24	105.77	102.18	102.1	103.07	104.09	104.29	108.28	109.27	106.15	109.14	109.52	106.12	104.86	108	105.87	103.64	105.05	109.44	109.9	104.91	103.83	102.88	106.2	111.69	103.75	103.72	107.48	108.43	106.46	99.616	106.17	101.24	108.38	103.63	106.31	104.31	101.21	104.18	106.97
98.874	99.382	100.42	99.369	105.17	100.5	97.152	99.838	101.32	98.407	99.943	98.406	99.575	102.08	101.84	103.36	97.777	97.589	98.064	103.12	101.33	98.582	96.913	99.057	98.152	97.508	103.18	103.92	98.789	102.25	102.28	101.95	97.804	100.46	100.39	96.878	97.599	98.844	100.93	97.921	101.76	100.82	101.01	104.65	97.333	97.659	99.596	99.057	100.43	100.21
104.42	102.65	101.88	107.45	104.37	107.66	106.88	104.91	105.62	106.49	104.57	107.21	108.09	107.49	104.33	102.85	108.47	108.42	100.55	105.5	108.94	102.6	107.05	107.81	106.6	103.39	108.43	105.43	107.56	101.83	105.1	106.63	104	108.24	112.21	108.07	103.94	103.55	104.28	106.54	109.01	105.85	107.58	109.49	106.97	109.45	106.23	104.84	108.83	106.93
113.11	103.15	103.1	107.87	103.39	104.19	105.85	107.03	102.9	101.62	105.08	102.73	106.95	107.67	107.43	106.83	111.63	102.39	105.9	103.3	104.72	105.32	101.57	103.9	103.69	109.05	103.61	101.91	107.87	107.5	103.59	107.37	105.56	102.02	108.06	105.64	101.95	104.87	103.65	105.16	100.97	101.59	105.08	105.54	101.49	101.73	104.9	107.92	105.93	109.52
111.64	110.1	108.5	117.84	114.45	109.37	110.1	114.96	110.23	114.35	113.53	114.36	109.85	113.47	110	107.36	112.24	108.52	113.47	112.96	112.52	109.75	113.5	114.25	110.86	110.44	115.54	111.92	110.55	108.65	110.14	111.41	111.4	112.98	112.73	109.19	115.31	113.06	114.74	112.6	114.71	111.85	108.12	111.75	108.95	111.99	106.04	108.35	113.61	108.13
105.07	106.23	104.15	105.24	110.46	102.78	109.03	104.89	106.7	108.71	108.47	105.04	105.49	108.66	106.24	101.29	104.85	106.04	111.08	113.42	104.95	109.62	106.8	107.47	107.05	100.97	110.51	106.11	106.69	108.12	107.54	105.44	109.17	107.48	107.83	106.62	110.64	108.26	110.56	105.21	105.57	110.29	110.27	104.12	106.18	106.18	105.79	104.97	104.93	110.4
110.96	104.49	105.05	105.2	106.89	102.08	107.6	107.47	107.03	111.28	109.22	108.65	108.02	108.5	105.9	107.05	109.89	107.16	105.07	103.77	109.31	108.87	108.06	108.02	107.83	106.55	103.78	111.04	107.7	103.14	109.71	104.15	110.62	105.84	102.26	106.08	108.18	109.42	105.33	105.3	106.52	106.36	106.47	107.97	110.84	106.66	108.62	108.26	110.56	111.41
105.96	106.27	102.86	103.81	110.89	103.73	105.55	106.61	105.32	110.07	105.24	110.74	112.33	108.09	108.32	108.31	105.27	108.06	107.27	107.71	108.88	106.44	106.15	107.57	103.46	105.77	102.03	110.99	102.47	109.54	107.81	105.05	106.79	102.44	104.76	106.18	111.64	107.96	108.6	107.58	100.04	106.43	106.16	107.7	106.23	110.37	106.9	105.77	107.28	107.38
110.21	113.47	110.64	115.24	110.7	110.7	113.56	108.82	110.9	111.91	112.53	111.79	109.99	110.22	112.9	113.13	111.83	110.78	111.57	120.35	111.05	113.96	111.47	110.6	108.97	115.25	113.25	109.68	108.82	116.32	112.87	114.26	109.02	110.17	115.37	113.67	110.92	110.38	116.37	109.22	108.28	108.64	109.05	113.23	111.69	110.05	112.51	115.11	113.42	111.67
112.08	101.96	106.69	105.89	106.64	106.18	108.22	102.98	111.63	101.7	108.99	107.54	103.68	110.61	108.68	105.8	105.45	103.5	101.5	103.1	108.19	106.28	108.42	108.23	105.19	103.92	104.25	103.71	107.02	103.63	107.29	99.897	108.77	103.86	106.59	105.53	106.59	106.79	108.24	106.18	100.83	107.05	106.92	105.45	108.89	107.73	105.06	99.039	105.57	107.09
115.72	111.96	115.07	109.18	111.49	109.47	111.23	116.15	112.75	115.39	114.5	110.77	113.02	113.81	115.18	116.17	114.93	112.97	113.09	110.74	110.59	112.84	111.84	116.54	113.93	116.65	109.81	115.32	113.28	112.68	113.8	109.38	109.9	111.12	113.08	109.62	115.65	114.42	110.99	114.03	109.58	114.78	112.21	111.47	112.49	107.94	111.76	113.21	114.65	110.16
107.99	106.54	108.1	103.97	104.39	103.81	105.23	103.51	106.63	103.81	103.51	104.86	106.51	111.33	107.77	107.01	108.29	105.57	103.84	104.93	110.2	105.99	104.41	100.18	106.4	104.74	103.36	106.66	109.93	104.6	105.06	105.3	105.59	105.89	104.99	107.03	107.72	101.69	106.8	102.33	106.45	106.88	110.73	103.14	105.48	106.08	103.7	103.25	103.56	104.9
95.296	100.51	100.75	96.891	98.197	98.757	96.304	102.86	103.89	98.387	100.82	100.73	99.534	99.208	97.618	93.542	103.62	97.107	102.65	99.766	99.44	95.228	98.616	101.71	102.35	102.12	98.816	100.03	103.86	100.51	97.657	102.64	100.99	99.909	99.006	96.643	104.52	100.6	100.23	95.966	98.105	98.129	98.164	100.69	99.131	99.055	104.47	102.03	100.26	106.1
103.67	105.49	101.59	105.01	110.41	102.79	108.45	103.49	107.98	108.35	105.16	105.7	109.59	108.24	107.35	107.62	103.84	104.19	106.77	108.11	107.66	109.05	106.65	108.08	105.28	108.3	104.43	109.41	103.16	109.64	101.65	102.09	111.06	103.12	106.2	104.11	107.15	111.27	108.71	108.19	107.24	101.75	107.44	104.12	106.8	104.16	106.29	106.12	105.44	107.85
98.671	97.165	98.494	104.83	97.391	99.601	101.28	95.294	100.5	100.18	100.36	97.98	93.022	96.587	103.44	105.5	103	99.936	98.727	100.86	102.3	99.97	96.595	101.14	94.085	104.02	100.84	107.55	97.214	104.47	98.632	100.81	98.803	101.43	95.964	104.22	103.15	99.048	99.24	98.418	102.86	98.836	96.662	104.06	97.431	95.065	101.25	102.2	105.75	99.666
111.53	109.9	112.33	117.86	112.45	111.54	116.41	112.22	110.68	109.42	111.79	110.44	112.87	109.34	112.23	114.6	113.95	111.35	114.25	115.2	114.31	112.58	110.58	108.23	113.93	110.92	108.17	114.71	109.28	108.66	108.68	114.26	110.84	111.51	116	116.04	112.75	110.71	114.28	113.6	108.81	113.92	114.66	111.85	114.56	115.36	115.96	107.06	114.99	113.17
117.84	116.34	114.25	118.08	120.08	116.38	118.39	119.55	117.77	117.21	118.08	119.93	116.38	114.85	119.25	117.59	118.31	118.7	114.78	114.95	118.35	116.81	117.27	118.94	122.53	120.71	111.5	116.11	118.59	120.48	115.58	113.47	116.75	119.63	115.22	117.13	111.98	115.96	116.48	122.5	115.65	119.35	114.93	118.07	120.42	116.63	117.13	117.74	115.39	121.02
106.3	108.5	114.66	108.13	114.28	105.79	110.22	113.34	105.33	114.07	113.23	110.56	108.77	113.59	108.6	106.34	111.46	112.72	108.22	108.81	107.65	113.23	113.77	109.16	111.23	111.38	112.06	110.68	113.4	115.1	115.79	109.59	111.53	109.36	106.33	113.57	108.96	107.56	109.8	112.11	108.22	108.43	108.41	111.35	111.08	112.19	107.97	111.81	112.16	110.85
112.28	109.61	112.93	111.28	108.49	110.79	111.97	111.02	109.89	113.62	108.93	111.7	112.91	114.05	108.25	109.7	113.65	113.18	112.41	115.6	110.44	110.96	111.21	110.09	113.16	114.11	112.68	114.85	116.29	108.54	112.19	114.17	113.67	110.03	108.85	112.7	111.46	111.13	105.96	109.89	109.44	112.7	111.34	114.57	109.29	111.56	114.39	110.87	110.95	113.05
105.76	106.7	109.39	107.24	108.24	108.33	112.7	106.7	109.78	111.85	111.47	113.66	111.61	113.02	108.8	112.31	113.12	109.44	110.92	107.46	112.78	109.34	114.65	112.36	109.81	111.08	112.38	107.79	110.56	106.45	108.24	110.01	110.17	105.56	111.95	112.88	109.86	107.48	109.29	109.71	112.37	113.31	108.64	111.39	106.1	106.84	111.08	109.4	108.49	113.64
107.61	109.82	102.75	103.58	106.62	105.69	103.84	106.83	103.69	106.36	103.8	105.93	104.73	105.48	103.04	104.19	104.2	102.22	97.089	100.15	102.75	106.23	103.03	104.36	107.95	107.59	108.73	103.54	103.46	104.66	103.29	103.56	104.31	108.35	104.9	104.56	106.79	100.69	100.77	106.16	104.71	101.63	108.6	101.63	99.631	103.41	105.17	102.16	106.1	103.31
105.85	104.94	105.56	108.27	102.94	105.5	105.69	105.89	104.53	105.01	103.39	104.44	104.9	105.58	104.88	106.34	102.82	106.81	105.02	103.91	102.25	106.99	105.31	107.07	107.45	104.73	103.84	105.64	109.51	104.89	104.31	107.41	103.76	104.89	108.29	104.4	106.26	105.07	105.52	109.32	104.56	104.88	102.79	101.57	108.8	104.75	111.14	106.74	104.61	103.81
105.43	104.65	106.36	105.06	107.04	101.61	102.89	107.77	101.78	103.93	104.67	105.41	107.93	103.94	107.65	109.07	104.7	106.65	108.2	103.68	106.41	103.89	103.75	104.73	102.98	99.137	105.85	105.63	106.17	107.47	103.43	110.08	107.79	106.07	107.26	109.38	105.05	108.32	102.33	103.13	104.9	105.57	107.92	108.14	102.06	105.1	106.57	103.77	103.19	105.06
105.09	102.53	106.33	106.67	105.51	108.87	101.29	102.86	104.51	105.26	105.34	106.5	104	102.22	109.92	100.95	106.14	108.63	100.17	102.51	106.56	102.86	106.63	106.33	107.38	106.56	106.91	104.5	105.78	105.46	102.66	103.04	109.04	100.95	104.3	105.86	102.59	103.57	105.01	102.84	106.95	110.58	104	105.95	101.41	105.37	103.72	104.9	109.18	103.73
104.19	103.15	103.12	105.53	109.05	105.11	110.43	108.36	104.74	102.39	111.07	104.44	108.13	106.29	105.68	106.17	100.62	104.68	108.1	104.64	109.3	108.37	97.243	106.26	102.74	108.7	107.71	106.62	110.41	107.71	105.65	104.12	104.7	104.86	106.61	103.78	106.99	105.17	109.31	108.37	104.26	104.25	104.12	107.44	102.99	105.48	104.17	105.82	111.55	110.55
103.93	103.86	104.62	104.28	107.01	106.75	107.92	104.51	104.51	103.08	104.05	99.935	102.51	103.08	107.98	107.07	106.39	105.45	101.4	104.3	104.33	104.89	99.535	106.75	111.17	107.32	106.99	106.35	105.72	109.5	106.93	105.6	106.71	106.1	104.69	107.35	109.19	107.14	102.56	102.34	105.02	106.54	105.08	106.25	103.93	104.17	105.74	102.03	106.75	102.68
104.46	103.34	104.67	106.78	103.57	106.45	107.81	103.54	106.39	108.86	102.79	106.49	105.67	103.83	104.61	106.56	108.66	101.45	102.98	108.46	108.65	107.58	103.48	103.87	103.99	108.43	103.79	105.93	106.01	110.71	105.13	102.87	102.48	108.09	105.54	105.13	106.07	106.82	105.57	102.23	104.86	105.3	102.21	102.44	102.64	103.17	107.87	100.94	106.07	102.27
109.96	110.08	111.02	108.07	109.31	111.71	109.72	111.99	113.61	107.64	108.95	112.92	112	109.27	110.24	110.23	113.19	105.35	112.09	114.1	111.36	111.05	113.05	108.59	105.86	110.2	113.13	115.01	112.3	115.94	109.34	111.34	108.33	109.5	113.58	116.24	108.7	111.57	114.18	114.49	113.29	115.45	112.43	111.22	112.71	111.34	115.78	109.54	115.39	112.65
106.17	104.07	102.53	102.19	100.7	103.71	105.3	106.53	103.82	103.61	103.84	104.76	103.72	98.21	102.7	105.74	106.58	104.88	107.67	104.53	103.89	107.08	104.55	109.18	102.43	104.12	104.78	106.49	108.06	104.37	105.73	103.22	109.38	107.2	104.59	101.02	106.28	102.48	105.04	96.713	102.77	101.39	107.4	103.9	108.05	103.02	104.22	105.23	105.99	101.78
110.51	113.54	112.75	109.5	110.78	109.81	110.17	108.46	112.5	111.15	107.82	113.95	112.61	113.13	107.73	109	109.96	110.02	110.91	113.93	109.22	107.3	110.69	109.38	106.36	114.7	110.54	108.37	108.09	114.83	109.81	109.75	110.31	109.42	113.25	111.9	113.09	106.08	111.91	109.09	108.88	112.71	110.8	107.77	113	106.21	107.81	113.52	112.97	114.9
118.73	117.54	115.55	118.69	116.32	112.03	115.85	124.51	119.57	117.8	111.86	118.58	116.96	117.24	113.27	122.48	114.53	120.18	117.63	115.53	120.6	118.37	118.48	116.7	119.1	114.95	114.51	113.88	117.88	118.18	115.13	118.37	120.5	115.66	117.38	117.44	121.39	120.46	114.5	121.62	118.18	117.48	116.53	116.86	118.42	116.44	115.12	118.19	116.14	116.91
116.27	111.88	112.39	111.06	109.07	110.79	111.2	110.1	109.81	111.24	110.16	113.21	110.86	112.03	108.82	112.05	115.05	114.79	111.36	112.71	114.74	110.39	114.27	111.82	104.02	110.4	108.27	110.12	108.63	109.1	113.89	111.29	110.25	111.84	109.39	108.74	106.75	111.18	104.83	112.32	110.96	115.74	112.14	112.64	109.63	113.14	110.91	112.79	110.45	109.81
107.44	106.86	105.05	106.48	106.91	108.27	108.65	103.91	107.23	104.1	107.98	105.42	107.76	99.56	102.53	107.66	105.12	106.26	107.54	106.65	107.42	110.04	104.26	103.41	101.62	108.32	102.66	104.2	105.68	106.29	105.2	104.5	108.54	103.3	108.98	109.71	105.67	106.24	107.19	105.85	102.15	108.34	103.51	106.76	107.52	104.21	102.52	102.49	104.12	103.73
106.54	106.75	108.07	108.69	100.72	103.84	103.99	105.16	102.82	105.86	105.68	108.47	106.34	110.46	107.9	100.09	106.09	109.75	106.24	103.2	104.78	110.89	102.32	108.33	104.7	107.65	104.36	106.83	101.66	100.23	106.47	106.3	105.26	104.81	104.41	107.38	106.98	103.38	106.57	106.96	100.98	106.72	106.19	106.75	109.18	102.31	106.53	105.44	105.54	108.37
104.83	105.51	110.41	108.09	102.72	102.36	105.32	101.17	105.83	107.57	108.81	103.4	105.8	104.49	105.31	102.55	110.03	100.51	110.34	107.62	105.63	102.43	104.26	104.17	105.84	99.818	104.51	109.68	107.58	106.36	100.94	106.94	109.85	104.98	106.47	106.14	105.67	104.13	100.67	106.61	103.89	108	106.39	106.36	103.48	106.25	102.5	104.5	105.08	105.39
102.85	108.96	108.1	105.12	105.62	109.16	103.67	107.5	106.34	106.39	104.63	106.6	104.35	102.74	105.29	109.03	108.21	106.15	104.87	106.56	105.46	103.09	107.32	103.25	105.44	108.48	104.62	107.89	110.29	108.56	105.92	104.38	106.33	101.94	102.09	107.53	105.61	100.53	104.34	107.9	105.49	103.17	109.05	104.66	104.15	104.6	110.03	104.31	104.69	106.25
109.41	107.13	110.92	113.13	114.25	106.22	107.59	114	112.98	108.86	112.2	113.21	115.51	110.99	110.88	108.8	107.15	110.6	109.16	115.08	111.71	109.49	109.74	109.89	114.52	108.97	111.43	110.73	110.07	109.45	112.12	108.95	109.33	113.47	105.17	111.17	108.09	114.69	115.88	107.14	110.36	110.85	114.64	112.79	111.13	114.51	119.02	112.99	108.3	107.84
106.69	105.59	104.55	101.91	105.07	103.48	108.35	105.52	102.78	107.36	109.93	107.87	100.92	104.11	105.65	102.27	105.73	102.2	103.3	108.3	105.9	104.21	106.33	107.56	99.717	105.75	101.76	105.49	106.57	102.59	104.39	108.72	106.2	108.92	103.21	107.33	104.09	101.48	104.29	98.693	102.36	105.39	107.4	105.18	107.49	105.8	105.13	109.1	107.4	107.7
107.22	111.08	110.48	116.31	115.35	112.27	110.66	111.32	110.01	107.71	108.92	111.92	111.01	107.62	114.61	111.14	112.85	107.51	108.59	109.19	115.95	110.97	111.86	111.15	112.75	113.35	107.67	113.5	112.09	108.7	108.1	109.99	109.18	109.39	112.52	108.54	112.83	106.21	113.5	111.82	110.22	111.57	109.92	116.44	109.48	113.09	110.51	106.53	107.63	111.31
106.33	110.76	107.91	113.79	105.92	110.04	111.77	111.64	106.56	111.55	112.6	110.12	108.19	109.99	105.97	111.64	107.3	112.52	106.64	109.39	112.43	112.55	109.15	113.39	106.47	106.1	111.03	112.2	112.37	110.3	111.95	110.43	110.92	113.3	103.87	109.16	110.16	105.93	109.02	109.71	107.79	107.77	109.41	110	110.41	108.66	112.6	106.25	113.27	108.97
105.07	103.04	105.69	105.69	111.05	103.15	108.89	107.04	109.76	106.28	108.77	98.997	108.04	108.11	107.95	105.63	105.51	109.08	105.1	105.53	102.4	107.47	107.94	107.99	106.1	107.19	103.7	107.03	100.78	106.24	108.44	105.37	102.5	103.82	105.35	101.26	104.94	103.76	112.7	106.53	108.8	108.43	105.62	104.11	107.76	109.03	106.35	107.89	103.28	101.28
113.89	112.67	114.17	109.74	114.31	117.02	110.58	111.09	112.66	110.61	111.04	113.15	116.31	112.28	111.49	115.24	114.74	110.92	109.87	111.71	112	110.77	113.71	110.68	112.28	112.89	111.32	112.27	109.82	116.02	112.68	110.82	114.03	111.24	110.84	107.81	114.14	110.39	108.47	111.78	118.76	110.09	108.3	110.14	110.01	112.5	113.03	113.17	113.41	110.67
103.96	101.34	104.66	107.95	104.76	106.45	110.39	101.35	106.61	112.62	107.91	100.62	100.92	107.08	101.9	104.73	104.43	104.53	101.65	107.75	106.61	99.613	106.63	108.03	105.11	102.54	108.57	101	108.05	108.61	104.62	107.85	102.46	107.92	103.63	100.96	107.06	103.28	102.22	106.62	105.89	103.58	107.3	103.23	108.18	108.34	103.68	109.38	105.71	105.56
108.84	112.45	110.17	111.29	109.27	106.42	111.55	111	113	115.55	106.22	109.57	109.82	110.84	108.18	106.76	109.12	111.1	106.21	105.11	106.51	111.11	111.07	113.14	112.43	110.92	110.92	108.18	108.77	107.42	113.37	110.67	106.85	110.39	107.45	108.96	107.25	109.87	112.54	108.29	111.77	110.42	108.78	111.59	109.89	107.07	108.55	112.97	109.48	112.81
107.35	105.17	107.48	108.04	105.91	107	107.48	107.43	110.86	108.83	108.81	102.46	105.99	108.36	107.79	108.11	108.18	105.39	108.09	103.5	105.3	107	108.3	103.34	106.31	106.9	106.5	106.04	105.64	105.95	105.56	104.66	103.25	106.5	107.84	112.12	108.05	106.17	111.07	107.55	101.49	108.16	108.08	110.37	111.29	106.21	108.65	102.43	108.81	105.02
101.78	101.81	105.65	108.06	103.53	106.64	108.7	109.85	104.3	111.1	103.87	104.81	103.89	105.01	105.1	104.96	105.35	108.33	106.41	106.76	102.7	105.33	105.61	107.51	106.12	105.98	102.85	108.11	103.55	104.54	108.38	101.58	100.65	106.11	109.14	105.25	104.54	109.66	109.02	102.77	109.06	106.94	109.49	107.86	101.42	110.55	105.45	105.67	107.86	100.56
98.942	98.316	96.163	100.62	99.841	101.34	99.942	98.014	102.2	100.62	97.558	98.67	94.522	95.573	98.679	99.202	98.543	100.7	98.882	99.08	102.69	100.53	101.74	99.664	100.66	97.094	103.01	96.18	99.553	98.533	103.02	99.258	97.124	100.09	102.81	98.092	94.838	99.907	106	99.585	96.828	99.595	100.3	97.868	100.64	99.956	99.381	99.183	99.312	99.726
100.16	103.76	102.98	101.73	101.38	103.42	102.29	98.954	102.48	99.396	98.555	98.002	102.72	100.62	102.77	102.37	101.73	99.879	99.013	100.54	101.49	98.127	102.15	98.046	99.926	100.79	99.569	99.253	107.73	103.64	103.27	100.65	100.1	101.9	97.615	101.65	99.019	109.06	102.85	100.88	102.72	103.01	105.48	104.72	100.31	103.14	99.575	101.33	104.01	97.243
106.88	106.24	104.18	105.19	105.93	101.52	103.26	107.11	105.02	106.63	105.93	104.83	105.41	102.86	106.69	102.21	103.66	105.28	104.8	100.77	109.66	101.04	105.05	103.5	101.78	102.61	107.65	107.68	106.08	107.25	105.45	104.78	108.92	105.05	101.77	103.94	105.62	101.71	104.95	107.26	106.83	103.44	106.75	106.67	105.18	105.83	106.21	105.41	100.84	110.12
105.67	100.72	104.92	95.791	99.375	101.76	100.08	97.714	98.614	101.45	100.69	96.775	93.723	97.517	104.04	101.01	99.48	103.36	102.61	97.354	102.29	99.518	102.86	100.8	100.26	98.493	98.065	98.87	104.31	101.41	99.902	100.59	102.92	105.82	102.99	99.731	98.983	97.611	98.059	100.91	99.037	99.432	100.26	104	98.828	99.066	96.401	99.841	104.81	101.83
110.18	110.15	110.88	111.6	110.24	115.19	116.3	111.71	116.61	108.7	108.93	108.07	108.21	107.81	114.99	112.63	111.88	112.25	106.68	108.67	110.64	111.32	113.48	111.14	112.26	113.47	109.8	109.68	108.7	108.66	110.72	114.98	109.49	111.11	108.86	111.89	114.87	108.46	111.22	113.63	113.45	109.69	115.44	112.37	110.84	108.36	111.89	112.5	111.18	108.61
118.29	112.42	109.83	115.02	110.94	108.75	112.59	113.05	111.19	109.72	113.57	110.59	113.61	118.14	105.25	111.5	115.56	111.33	110.73	112.07	108.99	108.33	112.86	112.5	109.17	107.42	112.78	112.16	113.16	111.63	113.45	114.37	110.93	111.36	109.05	109.28	111.39	110.72	113.96	116.23	112.26	111.05	109.09	110.21	113.63	113.14	108.55	114.17	110.48	110.25
105.02	107.75	102.28	107.08	107.53	103.14	105.51	105.24	100.59	104.11	106.73	106.24	106.57	103.16	110.39	110.54	105.05	105.63	105.65	103.93	103.52	104.68	100.71	105.03	105.48	101.65	105.92	107.69	107.6	107.29	107.63	106.78	106.34	105.4	107.41	104.49	110.03	103.35	102.96	104.03	110.07	102.45	101.06	106.4	108.79	105.3	107.76	105.66	106.64	109.64
106.56	110.81	104.77	105.29	106.64	106.55	101.69	108.41	102.19	106.26	110.61	109.29	107.2	101.41	107.37	105.07	107.84	101.61	106.1	108.51	101.63	106.99	110.16	106.21	108.74	109.18	104.55	109.66	102.21	109.52	108.73	104.04	107.86	104.49	110.41	108.46	103.43	105.9	104.23	106.37	107.67	104.25	105.45	108.02	108.19	105.82	107.11	105.23	98.754	100.53
106.64	109.15	106.98	104.08	105.6	111.52	102.94	102.77	103.95	107.03	106.27	108.42	105.73	107.23	107.02	106.66	108.82	103.14	99.743	105.77	110.4	106.6	112.59	107.18	109.09	106.95	107.61	110.22	103.42	103.93	106.48	107	104.89	108.55	105.68	103.68	104.51	107.33	110.56	104.68	109.75	109.16	105.18	106.78	102.06	108.41	108.23	103.47	103.12	105.57
105.98	101.39	102.74	100.89	100.48	98.954	100.42	103.55	101.05	99.41	99.216	96.519	94.225	100.07	100.36	98.73	104.18	103.88	100.43	97.853	97.057	102.9	97.05	101.16	98.035	95.214	99.881	98.645	102.58	100.08	100.47	104.84	97.207	99.721	100.97	103.09	103.85	101.22	95.708	94.782	100.72	105.54	102.33	97.089	104.92	100.34	96.168	97.347	100.19	99.559
112.14	117.59	113.14	118.54	115.05	112.05	113.16	112.73	110.13	114.32	112.73	112.54	114.13	111.39	111.74	114.22	109.04	114.7	114.55	112.6	115.83	113.03	117.01	115.42	114.48	110.33	109.16	117.84	112.78	113.98	113.2	107.5	115.77	113.09	110.43	109.68	107.46	111.59	113.46	113.5	110.29	117.33	115.02	112.34	110.37	109.48	109.15	112.29	111.3	111.65
109.67	110.48	106.79	109.83	109.48	105.43	105.84	106.99	106.42	106.21	104.54	108.38	106.8	104.34	105.55	111.13	105.17	103.91	102.38	103.77	109.15	111.86	107.88	106.56	107.26	105.88	107.36	109.85	108.29	107.16	110.94	111.23	109.47	106.37	106.32	106.65	103.36	105.07	109.99	107.69	105.84	108.98	105.96	107.18	102.44	103.47	108.26	108.51	106.11	108.28
100.59	99.326	101.77	94.094	100.9	97.969	99.046	98.24	100.8	98.997	91.308	102	100.45	98.139	101.67	101.07	96.171	99.018	104.12	98.39	99.603	102.24	100.05	96.455	99.014	101.62	99.567	98.498	98.768	102.72	96.808	104.19	99.911	99.441	96.913	103.01	100.34	97.91	102.88	100.18	97.222	102.41	102.25	101.03	97.78	98.103	98.29	98.291	98.939	100.98
112.33	112.13	109.87	109.63	111.3	110.73	114.58	109.48	109.83	112.77	107.61	108.98	107.19	110.67	112.1	113.06	110.6	106.77	105.94	110.28	107.68	108.56	110.88	114.58	109.71	113.49	109.87	109.46	108.75	109.07	109.71	115.2	109.88	108.16	111.89	111.57	109.35	109.09	107.17	107.93	110.28	106.1	109.11	106.76	102.86	110.3	111.16	108.83	111.86	108.53
99.156	106.82	107.33	102.61	107.24	106.58	104.59	104.99	106.38	104.41	103.68	110.72	105.88	107.41	103.86	108.75	108.25	105.51	106.38	106.25	104.33	111.82	110.35	107.01	109.99	107.37	108.71	105.46	106.07	103.03	102.82	102.8	111.58	105.1	107.81	104.07	106.69	106.63	107.54	103.54	107.4	109.38	106.61	109.8	105.93	103.86	107.32	108.92	105.15	110.26
104.74	104.57	106.57	105.91	100.89	106.13	102.27	106.09	103.33	103.02	104.03	99.42	107.08	101.71	100.58	105	102.86	102.37	103.83	105.35	104.33	106.47	102.54	103.73	101.73	99.539	107.7	106.6	105.49	105.42	101.01	106.18	101.05	104.1	98.449	103.34	105.03	105.98	103.62	103.39	100.26	103.26	102.71	107.3	103.92	102.93	105.84	106.61	105.32	105.92
106.34	107.18	102.85	106.92	107.81	104.36	109.93	106.32	102.79	106.86	105.35	106.72	106.52	104.78	107.23	103.26	105.53	104.97	99.623	105.73	106.26	105.43	110.87	106.53	105.51	106.72	103.42	106.92	106.4	107.2	105.69	100.79	107.31	103.69	105.97	106.91	103	112.41	105.19	106.69	108.98	104.46	107.95	106.33	109.5	105.54	106.02	106.87	105.77	102.4
110.15	106.92	110.82	105.89	109.83	107.02	107.75	108.82	110.61	105.36	106.09	107.1	104.52	105.19	107.34	104.87	108.58	111.36	104.3	105.09	102.51	105.49	105.65	103.24	103.37	107.86	111.88	107.69	112.86	107.71	105.77	104.22	103.23	110.63	105.51	105.35	105.75	103.63	102.52	111.47	109.1	105.29	109.41	108.4	108.13	107.4	104.26	108.56	105.05	108.48
106.46	106.95	105.07	107.67	108.37	101	101.94	106.76	106.83	107.06	105.39	113.9	104.43	108.93	105.87	106.6	108.36	107.53	108.17	105.24	105.52	106.26	106.59	103.08	109.5	105.33	103.98	104.95	102.96	101.55	108.16	108.32	105.04	107.84	107.63	107.18	109.71	102.34	105.47	105.89	106.45	105.68	107.24	111.38	107.12	106.8	106.67	109.53	111.04	107.01
107.15	109.2	102.65	106.87	105.81	104.91	102.71	104.81	107.45	104.86	107.99	106.99	104.93	100.15	104.33	106.45	108.92	109.38	107.61	107.52	105.46	108.62	102.16	109.25	106.65	109.25	101.88	103.04	105.76	107.45	107.38	107.45	109.21	110.4	105.69	105.05	107.31	102.42	105.75	108.36	105.44	104.5	107.78	106.41	102.86	106.86	102.59	105.88	107.96	107.58
111.2	112.22	111.54	115.64	109.39	112.99	112.69	110.6	109.52	111.38	110.56	112.35	111.62	111.97	115.54	112.81	112.84	115.2	114.77	113.11	110.9	106.41	107.71	112.48	111.64	112.87	112	111.29	109.06	114.96	108.85	112.21	117.23	107.56	112.94	114.04	115.1	111.64	112.16	106.75	109.45	109.77	118.63	111	109.71	112.22	112.63	110.86	113.98	107.59
110.11	106.36	111.01	108.29	103.75	103.97	105.4	108.06	106.98	105.36	111.7	105.84	107.08	112.16	106.17	111.41	103.82	108.9	107.44	104.1	107.64	106.12	104.54	108.39	106.53	104.31	104.21	107.5	106.34	107.35	105.46	105.15	107.5	104.88	108.06	100.54	109.03	110.39	111.72	106.66	105.69	108.97	106.34	100.41	111.3	108.19	107.43	108.15	102.85	107.25
104.72	106.73	108.44	104.27	107.67	106.67	101.67	105.01	101.25	104.67	106.25	105.44	106.1	103.25	109.39	106.12	109.34	110.92	102.25	105.77	104.33	107.39	101.01	102.19	109.73	103.95	107.63	112.38	109.69	103.44	105.87	106.12	103.34	107.17	104.92	104.06	107.13	102.52	107.13	106.63	106.83	104.69	106.26	106.5	109.59	107.26	104.51	102.65	106.13	109.56
103.94	110.28	110.45	100.61	103.55	109.39	100.38	103.52	101.36	106.43	107.11	108.29	105.48	106.36	107.82	102.15	103.54	105.29	104.63	107.08	104.46	105.78	110.88	108.01	108.25	103.19	101.89	105.69	105.2	105.46	104.47	109.29	108.22	102.8	104.61	101.98	103.32	110.41	107.7	106.79	102.47	108.68	104.36	100.01	101.45	105.54	103.09	106.65	109.36	104.15
117.33	117.61	114.89	119.57	114.58	114.19	116.2	111.78	113.97	116.18	113.61	113.82	112.71	119.37	112.16	116.07	116.76	118.01	117.39	117.73	115.16	113.59	118.97	121.97	114.79	115.74	120.95	121.18	117.04	114.47	113.79	111.66	117.99	117.43	117.98	108.97	117.72	118.99	113.37	113.46	120.52	112.98	117.08	117.06	117.38	116.23	118.1	113.18	115.02	113.03
109.57	110.45	109.97	112.94	104.59	115.41	112.49	107.23	104.6	112.69	108.6	106.09	111.63	110.33	108.86	111.25	112.07	107.97	108.45	112.23	113.13	111.63	113.47	111.97	110.79	106.87	114.06	110.77	113.4	111.93	106.89	111.42	109.98	111.47	110.59	108.99	108.16	113.61	109.42	112.66	110.14	108.87	111.5	116.97	113.36	112.8	109.08	107.49	110.38	111.33
99.183	98.01	103.2	102.07	103.4	101.33	102.35	93.786	94.555	100	104.93	100.44	108.14	100.14	100.63	101.27	101.07	97.206	96.67	103.23	99.814	102.89	93.434	99.234	101.4	101.03	100.44	102.51	99.274	101.23	98.616	99.957	101.27	95.525	100.43	98.545	104.04	101.72	102.23	101.41	100.93	98.042	101.87	99.654	101.87	93.44	100.86	100.7	103.1	98.82
111.65	115.73	112.61	114.76	113.02	110.66	111.14	113.71	113.04	111.82	109	113.19	114.53	108.96	114.89	109.81	107.38	108.29	109.33	110.69	117.41	112.86	116.97	115.2	114.67	115.27	110.87	118.12	106.61	112.55	109.58	108.83	114.76	115.61	108.33	114.67	113.7	109.19	111.47	110.45	114.07	115.97	109.85	111.1	111.44	112.2	109.96	109.92	111.59	109.78
104.47	106.19	103.81	107.53	102.1	104.27	105.84	109.33	102.75	106.43	109.71	101.14	102.52	101.12	103.67	101.48	105.18	106.32	105.29	103.83	105.34	100.1	101.48	104.12	103.6	100.93	101.12	107.34	105.15	104.28	107.44	100.23	104.75	104.6	104.64	105.64	101.07	106.48	101.85	104.43	109.26	101.77	100.78	100.4	102.83	105.78	107.57	103.44	104.9	105.39
107.87	103.59	105.76	104.42	105.95	102.55	104	109.29	103.03	106.56	106.55	106.55	102.36	103.54	106.53	106.54	103.63	102.69	104.27	107.02	108.86	104.67	105.28	105.37	105.8	105.9	102.51	110.39	106.46	103.69	104.13	102.36	107.8	106.57	108.47	103.76	109.55	102.5	99.46	107.57	109.19	103.1	102.08	108.52	105.45	111.42	105.63	106.55	108.33	103.69
107.31	104.14	108.84	102.89	100.69	103.3	99.369	103.95	102.98	106.16	104.21	107.77	103.72	105.36	105.53	106	106.86	99.206	108.62	104.14	106.21	105.3	99.234	105.99	103.09	100.49	103.52	106.12	105.86	112.27	103.01	109.84	100.43	106.53	106.38	108.29	106.19	103.37	102.35	102.28	104.95	104.73	102.78	106.03	102.46	102.82	103.63	100.74	109.25	103.68
98.819	97.608	101.66	98.205	101.82	101.81	97.308	100.5	98.099	100.57	102.66	101.28	100.87	104.48	94.515	97.968	98.318	97.151	99.821	100.5	98.178	101.13	99.152	101.13	101.03	99.628	100.66	100.74	100.13	98.348	100.92	102.09	102.36	100.59	101.92	95.236	100.16	100.12	98.19	98.92	98.327	98.323	103.62	103.07	101.16	102.03	100.24	96.218	102.47	105.6
103.03	104.34	102.27	108.05	107.15	102	110	105.48	102.28	108.69	106.32	100.63	105.04	106.47	107	107.79	106.9	103.34	103.87	102.54	107.53	108.15	110.42	106.22	102.34	105.68	103.13	107.07	103.4	106.43	101.42	108.05	102.19	103.39	101.54	102.02	106.63	107.75	104.96	106.65	108.55	106.2	102.03	108.44	108.06	105	107.12	103.97	105.39	102.19
98.165	102.67	101.86	103.54	100.42	101.24	98.388	103.29	99.567	100.09	101.59	98.686	97.759	100.2	99.522	99.338	96.699	107.2	104.7	99.64	101.88	101.48	102.37	96.1	99.235	104.1	99	99.028	97.393	101.46	97.67	102.42	97.216	99.805	100.87	100.96	97.756	100.57	99.883	101.03	102.62	102.05	99.461	99.044	102.05	97.088	101.64	99.544	96.826	96.955
105.52	104.23	106.15	109.4	105.48	110.67	105.07	103.12	102.33	104.82	98.236	111.55	104.79	104.84	106.59	109.39	110.87	110.18	108.6	100.59	110.6	107.29	108.39	107.07	105.01	104.06	109.46	108.91	102.61	104.29	101.66	105.54	102.73	103.71	108.06	109.02	110.26	102.36	109	106.47	107.94	106.8	103.57	105.98	105.76	109.53	108.04	101.61	109.28	108.41
97.644	99.737	100.11	96.165	101.88	102.28	96.11	102.47	100.65	96.833	102.84	101.96	102.33	102.03	100.6	100.38	96.17	96.459	102.74	99.418	101.15	100.37	100.74	98.833	101.28	104.01	97.91	104.25	102.28	97.368	98.693	101.22	103.12	97.926	99.454	95.093	100.36	98.241	93.275	98.578	97.683	101.09	99.669	100.49	94.892	96.846	102.08	97.8	101.12	102.75
107.26	105.25	105.52	101.97	102.41	101.89	106.31	100.44	110.29	105.64	104.98	105.42	104.62	102.72	109.3	108.61	109.24	101.92	105.05	105.31	102.81	105.76	100.85	106.17	102.82	106	105.45	105.01	102.17	102.99	103.4	105.58	103.71	106.06	103.93	104.59	106.73	107.77	104.72	102.08	102.87	109.17	103.17	107	105.8	104.11	100.76	103.94	102.71	102.58
106.85	110.26	107.33	111.93	114.11	110.79	114.41	115.79	109.41	113.13	108.41	109.93	114.51	114.28	112.01	108.21	111.78	107.73	108.16	110.46	109.97	111.22	110.72	108.39	110.19	113.54	108.74	109.8	112.98	112.4	111.25	110.35	115.44	118.77	113.01	110.16	110.49	117.63	112.85	114.51	112.3	111.73	113.31	111.94	116.46	114.41	109.99	114.85	108.82	110.46
104.64	108.68	101.25	107.33	106.37	107.03	102.44	104.57	106.4	106.56	107.44	104.16	105.92	105.61	105.61	104.86	107.66	103.78	109.25	101.4	103.14	107.88	108.27	103.63	104.95	107.02	102.33	103.45	105.78	105.43	104.31	107.61	107.24	106.74	109.79	107.25	104.13	106.7	105.48	102.48	106.05	105.94	104.43	107.37	107.73	106.49	106.35	109.91	106.37	104.39
120.23	116.7	115.66	119.67	120.8	117.83	115.51	113.17	121	116.79	112.88	120.42	116.78	114.31	117.54	118.4	116.94	119.62	114.99	117.36	119.61	117.97	117.95	116.49	115.51	118.94	119.5	113.59	116.2	114.78	115.96	118.4	115.28	117.08	116.65	119.35	115.55	114.02	117.62	121.62	117.95	115.49	122.29	118.06	115.99	118.4	115.39	118.6	119.62	122.85
107.31	102	108.87	101.8	105.51	107.94	102.55	104.25	108.17	104.6	107.85	107.62	114.21	109.86	109.97	106.23	105.82	102.29	108.69	106.6	110.61	108.05	105.71	102.18	106.09	104.31	109.46	104.72	109.77	105.15	105.05	107.24	107.94	105.44	108.2	104.56	108.87	102.87	108.37	103.61	109.45	108.3	107.06	105.41	103.08	105.97	104.39	105.53	107.49	110.16
105.27	103.76	104.42	106.29	106.19	102.07	105.01	108.03	101.76	108.58	109.47	105.25	107.91	103.28	108.18	105.79	103.62	109.21	103.62	107.6	101.98	102.99	107.14	108.17	105.47	103.88	101.86	100.63	106.61	108.61	106.54	104.59	106.44	106.31	108.25	103.16	101.88	99.095	104.53	107.06	107.12	105.94	107.22	105.32	103.74	106.82	103.51	105.11	101.97	102.35
101.76	103.43	103.14	103.37	106.16	104.46	101.75	103.54	106.54	104	104.87	103.65	108	107.76	105.89	104.64	103.21	103.73	103.15	108.63	106.14	110.65	109.55	102.03	101.38	111.66	105.56	107.98	105.15	105.23	104.22	105.94	105.82	109.69	107.32	108.17	104.97	101.66	105.15	107.55	103.47	106.23	102.72	103.33	103.62	106.34	107.05	105.99	107.95	102.5
101.26	97.565	96.701	99.394	100.93	101.96	95.993	102.27	101.6	102.77	97.005	94.439	101.98	97.171	98.121	95.368	101.6	98.746	97.258	98.287	99.255	96.414	99.195	102.86	108.13	94.297	98.044	98.601	96.481	96.614	98.81	100.31	100.05	100.54	101.23	96.781	102.13	99.226	97.087	100.48	100.24	99.328	98.05	93.663	99.523	100.96	102.1	101.54	101	100.74
114.11	117.48	113.73	111.66	113.9	112.47	112.34	115.62	116.72	112.28	108.92	114.15	112.75	110.85	112.43	112.72	117.17	111.11	105.02	113.61	117.17	112.13	109.83	113.41	114.23	114.53	114.34	114.23	110.7	115.55	111.54	114.46	113.41	116.93	114.28	116.65	111.05	113.92	117.62	116.12	112.58	110.46	114.71	114.17	112.03	109.09	114.94	114.77	114.64	112.53
105.85	105.34	103.2	107.96	101.81	106.37	106.7	101.51	104.04	103.78	107.75	106.39	101.18	104.83	103.32	106.35	106.66	105.1	105.13	106.71	105	105.74	104.73	104.12	107.99	103.25	103.45	99.322	102.93	104.64	110.99	104.34	105.81	102.51	106.05	104.4	105.66	103.72	104.08	106.01	102.91	106.23	106.28	105.6	105.14	103.38	105.6	104.99	104.06	105.55
106.23	108.13	105.59	104.88	105.25	105.82	109.2	108.63	106.65	105.27	107.96	104.26	102.63	106.15	105.62	108.69	108.36	106.65	105.49	106.93	102.77	106.01	108.78	103.7	102.28	105.68	103.89	107.19	105.63	103.05	105.17	105.7	108.06	102.68	107.35	106.01	107.3	107.53	104.79	104.71	106.45	104.04	103.09	102.18	107.48	106.45	105.14	103.18	103.87	108.14
108.85	106.42	99.224	107.11	105.82	106.9	102.14	105.18	101.85	105.26	108.65	98.963	102.38	103.55	103.23	105.64	101.04	106.66	100.98	107.58	100.9	107.02	102.64	106.27	101.37	105.72	105.02	106.91	105.63	102.72	101.83	101.97	105.67	99.584	107.46	105.4	101.98	104.98	106.01	104.22	100.49	106.8	103.44	104.37	107.24	102.25	105.54	103.89	106.42	104.21
111.42	111.54	109.64	109.55	114.26	114.82	117.43	108.09	111.84	113.52	111.36	111.16	111.94	112.8	112.25	109.65	110.84	110.51	112.43	113.44	114.58	110.48	110.82	114.42	110.81	115.33	115.71	110.36	112.69	112.63	112.6	110.63	109.09	110.59	115.07	114.03	112.68	113.86	112.65	111.94	111.59	111.16	108.23	112.29	110.98	113.05	115.58	116.49	112.56	113.07
115.73	115.2	108.69	116.14	110.23	115.47	113.49	113.84	109.48	111.64	108.69	109.63	114.99	107.45	109.55	112.19	109.51	112.55	114.02	113.12	112.86	116.64	112.98	109.83	110.28	116.45	111.52	110.38	114.73	109.72	113.08	112.64	107.94	113.66	110.06	111.27	113.16	108.26	111.56	111.61	107.1	108.5	112.82	110.55	110.18	115.73	115.1	108.8	113.76	112.55
105.4	103.3	104.78	102.23	104.11	106.9	105.76	103.6	103.99	104.07	106.21	107.77	106.63	105.13	104.77	106.06	105.02	100.52	107.35	105.38	109.11	100.46	104.45	101.38	108.33	105.24	104.96	106.51	107.21	106.53	105.23	105.23	105.58	107.83	105.23	106.22	109.65	104	106.11	110.16	110.2	106.33	107.63	100.63	114.69	105.92	104.32	105.09	103.31	107.79
100.97	97.761	98.822	96.505	103.62	96.695	101.84	97.057	100.59	104.83	99.973	100.47	97.863	98.477	100.35	103.55	100.88	97.309	100.88	97.333	100.73	101.65	100.06	98.339	98.996	101.45	100.04	103.65	99.909	97.261	101.12	99.576	99.122	100.63	100.3	98.989	100.87	104.17	99.405	99.442	100.24	100.91	103.09	98.651	100.91	98.96	99.16	100.16	99.817	101.38
113.46	109.54	115.65	107.27	111.63	113.57	112.38	111.22	117.95	113.92	112.06	108.96	113.86	113.45	113.84	114.85	111.57	111.89	108.34	112.3	116.77	110.18	114.9	107.41	111.17	111.56	109.07	118.4	109.57	116.4	114.38	110.55	111.15	112.52	109.53	112.27	114.73	113.66	114.01	115.89	109.58	115.1	111.14	109.43	108.2	111.71	108.5	109.08	108.12	104.67
103.33	101.21	100.49	109.09	101.19	108.8	104.59	107.81	104.39	104.75	104.19	105.16	106.78	104.38	109.97	106.84	107.73	104.73	104.67	105.13	106.11	108.98	106.58	108.98	100.69	105.48	104.23	109.07	108.59	107.9	102.97	111.4	100.6	108.55	101.35	106.02	104.54	103.72	105.32	105.42	106.36	104.84	108.14	102.33	107.33	109.22	107.47	104.91	104.6	101.53
107.81	104.29	106.12	111.31	105.36	103.47	104.93	105.99	103.16	106.38	110.74	101.81	109.79	104.29	105.38	105.72	103.94	104.75	100.48	102.29	100.85	102.49	105	109.45	102.88	106.03	102.92	103.73	105.41	102.85	105	104.87	102.98	102.11	104.76	103.75	108.92	103.73	100.59	103.19	104.57	104.37	101.62	107.88	105.18	104.15	107.86	106.63	111.17	104.97
103.73	105.95	100.83	99.882	103.54	102.24	100.31	99.665	102.06	105.11	104.7	104.73	101.9	108.87	107.25	104.28	104.95	107.15	104.15	100.15	102.71	102.27	106.35	105.28	104.24	99.36	101.95	108.37	102.34	106.88	105.39	101.31	103.57	107.63	102.05	103.64	101.35	103.67	102.94	100.84	102.16	107.58	104.01	97.814	106.61	101.2	98.167	106.11	101.81	104.12
107.74	108.83	105.13	108.42	107.92	111.3	103.71	104.08	105.52	103.91	104.56	105.56	105.3	107.2	106.15	103.15	102.51	105.56	107.3	108.3	102.91	103.07	106.29	104.04	106.46	107.65	107.41	105.03	106.5	102.29	103.7	100.79	110.56	105.98	105.88	103.11	108.64	104.93	104.39	103.08	102.95	105.89	103.52	105.77	104.7	103.22	111.83	110.37	106.43	105.94
105.11	104.51	102.67	104.47	103.13	105.16	108.39	106.92	105.9	101.73	104.37	107.16	109.71	109.12	116.15	107.53	106.98	101.74	103.64	106.09	106.62	108.77	101.26	105.79	106.53	102.95	108.99	109.46	108.67	103.66	106.74	109.93	109.55	105.78	105.92	105.11	105.25	109.56	106.5	107.97	103.65	108.06	110.53	101.37	105.53	104.97	103.98	108.44	104.11	102.83
112.22	113.68	108.57	110.68	110.45	107.97	110.9	109.65	110.46	111.58	112.03	111.32	108.88	111.82	110.92	112.74	107.45	110.79	112.67	113.95	111.51	114.64	111.4	109.16	110.62	110.42	115.35	109.46	110.61	115.64	104.7	109.44	115.83	107.63	112.36	112.41	109.41	107.06	113.47	107.4	107.46	111.44	106.75	108.27	111.26	108.35	111.24	107.97	109.32	111.76
106.53	110.92	100.74	104.41	106.98	110.38	103.34	104.47	103.87	104.78	106.5	105.91	102.11	105.13	108.1	102.85	108.97	110.65	101.79	110.66	108.65	103.8	111.17	104.2	104.89	104.89	106.17	106.54	103.57	104.41	104.96	103.81	103.01	106.29	107.54	108.58	105.85	105.35	105.55	108.28	107.06	110.58	107.01	106.72	104.49	102	106.18	101.67	102.93	102.69
103.38	98.17	104.88	108.26	105.73	108.06	103.6	104.35	107.18	104.43	106.34	103.64	106.14	107.48	108.49	105.28	109.51	105.34	103.45	105.36	102.71	103.97	105.04	109	109.74	110.53	105.89	105.17	105.16	107.5	101.46	108.16	108.9	106.63	102.49	106.69	104.06	103.39	101.04	104.67	107.56	106.88	104.62	111.58	106.41	105.96	106.14	104.3	104.6	104.26
107.39	96.797	104.48	101.04	105.18	97.62	100.88	102.54	100.61	101.92	99.66	100.76	98.017	103.25	99.188	100.61	103.52	99.832	99.349	101.23	97.888	105.23	101.9	95.727	99.943	97.94	100.43	99.759	99.598	101.14	103.3	104.11	104.66	98.777	99.888	101.99	99.7	104.49	104.84	98.812	102.09	100.87	101.38	102.56	99.698	102.53	102.09	100.84	100.64	102.94
107.06	103.84	103.16	110.06	109.27	105.37	106.26	109.59	113.21	104.89	107.32	106.31	107.83	108.43	103.14	105.67	104.42	104.92	107.02	100.4	107.98	106.99	103.45	106.77	106.78	105.18	110.24	105.24	104.14	107.65	110.32	105.24	104.67	105.52	102.15	104.77	105.28	108.27	107.41	109.36	108.11	110.28	105.98	106.26	107.17	108.84	105.63	105.66	107.07	101.91
100.78	102.16	103.97	103.47	106.78	102.45	107.3	102.32	111.78	105.91	101.63	104.51	101.7	105.9	105.23	106.92	105.34	103.73	104.87	100.15	105.74	101.13	105.22	107.39	110.29	108.45	101.81	104.14	104.79	108.4	104.3	104.26	109.01	106.99	104.48	102.19	102.51	106.61	104.73	103.59	107.72	103.49	103.29	101.58	99.767	98.467	105.45	101.98	107.77	107.84
106.44	101.1	107.49	103.63	108.86	109.76	103.04	103.91	106.31	103.23	104.87	108.25	106.57	109.16	109.01	103.61	105.36	103.78	107.13	106.84	104.44	106.98	106.87	105.67	104.22	105.35	107.36	102	110.88	106.53	105.5	104.92	105.72	109.87	108.03	104.8	101.99	107.45	106.85	103.89	103.04	103.44	106.22	104.14	108.64	105.59	102.9	103.55	107.61	102.85
106.87	104.89	109.19	103.21	110.22	110.21	105.59	108	103.45	107.53	111.62	106.44	106.84	105.97	102.45	108.59	107.24	103.28	106.24	107.56	104.82	103.08	109.91	106.4	105.05	101.77	110.83	104.55	108.3	102.75	104.85	105.99	106.53	106.58	108.31	106.17	105.77	106.74	101.11	105.46	100.95	109.01	108.79	107.95	107.81	106.84	104.16	105.55	105.24	107.28
119.22	115.57	120.49	119.08	117.72	117.92	114.51	117.96	118.71	113.33	116.72	113.24	114.54	119.26	114.61	116.47	114.3	117.56	115.59	122.53	123.05	120.56	119.12	118.91	120.19	115.58	117.43	117.21	116.13	116.59	120.02	115.97	119.11	115.69	118.12	120.65	117.43	120.18	116.57	117.71	116.66	114.83	114.94	117.15	116.51	113.24	116.48	121.67	120.03	114.89
109.13	110.19	113.74	115.65	109.27	115.46	113.43	113.56	108.53	109.85	110.88	110.18	111.68	109.87	109.97	110.26	112.25	113.06	112.18	113.52	108.19	113.35	109.64	111.25	110.77	110.9	105.01	110.51	116.54	114.92	111.26	108.14	114.41	114.05	113.16	109.6	112.87	112.17	112.73	111.13	113.11	110.05	106.22	116.52	111.66	107.81	116.47	112.99	112.3	111.54
100.97	96.856	104.04	102.16	97.367	101.64	101.16	98.874	99.014	99.946	100.92	98.153	105.26	97.069	99.496	103	99.899	103.84	98.107	98.609	101.37	100.87	102.61	98.626	103.5	100.91	97.196	102.74	98.442	100.98	99.853	100.23	103	104.14	98.318	95.446	98.221	104.6	96.457	97.591	99.212	96.514	98.345	99.248	102.57	100.14	102.67	97.218	102.15	106.41
109.5	114.39	113.43	115.77	115.8	111.11	117.06	112.01	111.89	112.17	110.02	111.07	114.7	109.68	111.87	112.37	112.85	111.6	112.75	107.33	114.71	113.27	112.52	113.2	114.69	110.01	107.83	113.32	111.49	114.22	114.64	111.25	114.51	109.66	114.98	111.32	108.26	111.5	109.95	112.21	112.56	108.3	114.27	109.35	113.55	110.4	112.33	107.94	113.18	110.95
110.58	107.91	110.39	104.47	101.85	105.86	106.31	106.46	106.33	106.09	101.82	103.36	103.19	104.05	105.69	104.79	109.19	103.75	102.11	107.65	109.04	101.87	104.27	107.09	104.19	102.48	102.34	107.39	109.26	105.5	108.14	100.12	109.52	106.26	103.89	110.05	107.89	101.87	104.07	104.53	108.28	107.57	108.3	106.99	105.98	107.03	105.13	104.2	103.64	104.17
109.19	108.12	112.61	113.39	112.37	116.2	110.47	112.84	111.19	111.27	110.92	113.02	109.96	116.06	108.82	114.04	112.35	111.76	113.9	111.09	112.24	109.57	109.14	109.89	114.01	108.72	114.65	109.56	113.3	116.71	110	117.51	113.15	109.26	112.56	114.23	112.23	115.82	110.18	115.21	111.58	112.03	107.68	106.64	115.42	107.53	115.68	113.1	109.33	112.84
103.48	104.97	109.18	107.76	103.75	100.91	104.26	104.33	109.47	104.88	101.99	103.31	102.76	105.46	101.54	101.19	107.07	107.57	105.69	104.26	105.79	106.08	103.75	103.85	107.72	105.19	107.14	102.96	107.91	105.46	109.9	107.22	99.808	104.73	108.13	109.83	105.95	106.41	110.84	107.39	106.22	105.82	104.14	107.46	106.39	102.56	104.85	102.56	105.31	110.58
105.41	107.92	105.21	104.68	104.14	104.83	106.73	106.99	111.19	102.77	107.22	102.65	108.65	105.65	107.52	109.19	104.82	109.13	107.03	107.34	104.48	105.89	107.76	107.62	106.09	110.82	109.26	108.27	108.41	104.27	109.32	109.54	103.39	107.27	106.88	109.47	107.56	104.09	111.53	108.06	106.23	107.53	104.09	106.31	105.27	105.01	104.28	108.1	107.48	107.56
111.58	107.95	114.22	108.56	106.12	110.54	112.16	109.57	109.63	106.04	110.87	111.23	105.58	109.39	114.08	110.28	108.73	112.29	109.81	110.09	112.56	108.65	109.07	110.73	108.74	108.47	113.12	107.06	111.61	110.19	112.48	110.66	109.63	109.32	110.5	110.55	109.6	108.37	118.66	111.27	112.07	113.79	113.51	111.28	104.45	113.76	111.08	108.15	107.35	110.91
103.47	98.462	104.5	102.45	99.626	98.538	97.811	102.22	101.41	96.365	97.621	101.65	101.32	100.05	96.667	97.661	103.26	102.8	101.26	96.975	99.888	103.82	99.825	105.97	96.332	95.258	98.912	103.66	96.634	102.5	98.8	99.861	103.23	100.07	101.06	99.352	103.82	100.26	102.48	99.419	102.56	103.3	102.04	105.27	98.164	100.98	103.62	98.988	105.08	97.129
95.405	97.691	96.331	98.956	97.602	99.018	98.453	100.53	96.779	95.938	97.19	93.725	99.075	99.595	98.549	104.05	101.54	104.1	101.1	99.525	92.758	102.68	100.8	103.54	99.062	98.603	99.216	98.628	98.658	99.444	101.79	99.337	99.733	99.75	97.639	100.41	100.91	102.43	103.32	100.86	98.643	101.74	102.38	99.853	98.173	101.3	99.028	100.71	98.883	96.45
101.83	104.23	106.81	107.14	106.07	106.75	108.62	103.7	103.79	102.89	103.1	101.19	107.89	99.912	102.74	104.96	106.11	101.55	102.86	103.09	100.22	97.563	105.98	107.17	107.23	104.97	104.23	102.83	102.45	102.81	105.32	100.25	109.32	104.97	103.45	105.47	106.1	104.49	103.34	100.46	102.79	105.14	106.04	103.64	102.37	102.92	104.8	105.96	102.7	107.15
106.67	107.23	108.88	106.09	105.83	104.71	102.46	106.01	102.23	107.61	106.91	106.59	102.85	109.11	107.01	107.1	102.16	107.03	106.84	109.28	109.03	104.93	107.33	107.97	101.18	110.47	108.33	105.55	104.72	106.1	104.54	105.9	105.67	106.48	109.24	102.49	105.81	100.97	106.37	104.65	104.28	104.41	104.79	107.39	107.6	106.31	107.66	107.67	105.98	103.62
105.38	105	107.53	107.65	109.48	107.35	100.44	107.38	106.25	106.71	104.39	102.46	106.21	106.95	105.03	104.25	103.18	104.57	103.74	105.78	106.97	101.05	105.32	105.57	103.89	103.47	102.98	110.34	107.21	106.88	106.96	107.24	107.04	105.03	105.49	104.66	106.14	104.76	100.09	104.81	107.56	102.54	105.85	108.34	105.64	105.5	108.03	107.79	103.79	108.16
101.13	102.26	98.308	100.75	102.87	100.31	97.416	98.576	102.94	104.88	100.82	98.224	95.365	97.215	97.017	98.692	96.061	100.91	99.821	99.137	100.43	104.82	99.502	100.04	100.5	102.2	96.07	101.01	103.81	98.835	97.68	102.86	99.945	101.11	100.23	97.817	103.29	100.02	94.653	104.09	100.53	100.53	103.09	97.84	103	94.555	99.77	100.05	100.56	99.011
108.14	103.66	106.18	104.09	107.3	110.11	108.89	107	104.53	107.42	105.18	106.07	105.06	107.5	102.57	103.46	102.89	103.32	99.447	100.12	107.09	106.02	105.82	104.95	112.13	107.3	102.19	107.09	103.61	102.79	105.5	109.09	101.64	101.47	108.69	104.96	106.44	105.09	103.23	104.07	105.23	110.2	106.96	106.68	104.39	105.68	101.51	109.3	104.52	111.53
104.18	104.08	106.49	109.89	107.53	106.93	106.93	107.01	105.42	103.66	105.44	103.21	107.78	109.06	103.12	101.11	104.08	110.27	104.06	105.3	102.65	106.47	103.26	110.31	104.61	108.51	102.82	103.47	108.32	104.85	106.04	106.43	103.28	106.71	102.04	100.91	104.82	107.64	104.95	103.48	104.1	102.15	106.12	106.3	103.09	102.03	107.61	105.83	103.37	106.93
100.98	99.838	100	94.911	103.01	99.108	103.68	93.658	100.86	104	99.508	102.6	101.37	100.68	99.028	98.331	104.04	99.074	100.97	98.22	101.45	100.3	96.463	95.661	99.62	98.852	104.02	105.76	101.25	98.843	97.322	100.59	100.3	97.695	100.25	103.52	100.69	98.269	99.192	99.97	100.65	99.208	99.283	100.03	96.344	95.77	101.73	99.583	97.507	99.568
112.23	112.44	109.66	113.21	116.93	115.24	106.69	117.73	111.74	110.94	110.19	116.82	114.1	115.95	113.18	108.66	119.83	116.35	113.38	110.89	112.71	115.37	111.61	116.05	114.52	114.93	112.24	113.96	111.21	115.9	111.91	114.36	111.77	111.28	118.35	113.44	114.07	111.98	114.44	108.62	114.69	116.13	110.01	114.64	112.4	109.64	111.28	111.91	112.62	116.41
100.58	108.02	101.42	104.89	105.02	105.8	99.978	104.7	102.03	104.09	104.43	106.89	103.54	110.44	106.06	104.84	104.12	105.83	105.95	98.999	103.44	103.52	101.24	110.2	105.68	101.85	105.35	103.14	100.06	101.94	104.67	104.09	101.61	101.82	99.8	103.3	102.31	103.15	101.69	105.4	106.67	101.47	110.69	102.5	104.97	102.1	105.46	102.71	103.14	102.23
110.21	109.76	114.28	110.5	107.59	112.74	109.97	112.27	113.83	111.57	108.33	112.06	112.19	113.5	107.28	108.16	109.98	114.23	112.29	110.2	108.65	113.09	115.07	111.38	110.82	110.24	105.7	111.2	109.32	112.42	105.21	111.69	112.18	111.1	114.27	112.06	109.06	110.43	110.02	111.63	112.08	111.19	114.51	109.64	113.3	112.71	113.64	109.48	117.55	110.81
106.9	106.01	109.42	104.12	107.3	105.25	109.17	102.96	112.56	108.78	106.09	106.75	102.64	103.3	109.05	105.89	107.98	104.93	107.43	102.83	109.36	103.49	103.2	106.36	106.48	106.17	106.57	100.77	106.91	105.07	106.88	108.31	105.46	100.74	103.93	103.53	104.36	102.49	105.47	104.21	104.9	102.15	106.39	104.77	110.04	104.67	107.01	109.26	105.42	102.03
104.85	108.53	106.57	106.09	105.8	109.36	110.37	103.94	106.25	109.28	108.22	103.83	107.03	104.69	105.39	108.88	106.34	108.28	111.92	110.11	107.89	110.48	109.89	106.92	106.55	103.4	109.49	107.03	114.2	107.12	106.38	100.76	106.51	108.49	108.31	104.88	105.74	106.7	107.62	107.84	106.92	107.07	107.05	107.55	106.57	107.7	102.89	110.63	105.84	104.84
98.806	99.618	101.32	103.56	104.53	102.77	103.34	101.13	101.47	100.57	103.24	104.43	103.59	105.13	102.63	102.57	106	102.55	108.39	104.85	107.79	103.15	106.3	105.62	107.78	103.27	104.26	106.27	110.72	105.37	101.79	104.88	103.39	103.8	107.62	109.81	106.63	102.65	103.43	104.64	106.25	104.15	105.37	105.82	102.32	104.92	103.69	105.05	106.74	103.09
106.97	105.93	102.78	103.62	105.78	105.06	107.18	104.76	103.84	100.61	106.38	104.89	107.84	106.42	106.66	108.85	104.63	102.85	106.81	106.47	101.33	102.43	109.42	105.92	105.9	105.71	104.06	106.52	104.07	103.21	101.88	105.6	104.46	104.91	107.87	108.71	104.14	103.27	106.86	104.94	104.95	107.08	103.84	106.35	104.98	104.46	102.9	105.17	104.05	100.16
104.2	100.77	109.46	110.34	105.45	107.21	108.92	111.8	99.977	102.85	109.86	109.32	104.69	110.06	103.57	101.93	109.28	105.09	107.16	105.52	103.81	105.96	105.95	113.13	109.1	100.95	108.5	105.75	108.65	105.27	101.78	103.27	109.32	102.95	106.04	103.01	107.64	106.6	106.93	105.4	108.18	106.19	104.82	105.94	103.69	107.85	106.95	109.43	103.98	106.1
107.55	110.32	108.5	112.78	112.57	110.15	115.78	110.6	109.05	111.5	106.96	112.31	115.44	111.51	107.54	108.61	110.47	112.69	107.02	107.95	112.36	108.92	108.63	115.73	109.5	111.1	113.63	109.71	111.32	112.96	107.14	107.29	109.2	112.21	111.13	108.39	110.2	108.55	108.63	110.17	110.31	110.98	104.6	107.49	112.58	117.78	111.24	114.72	108.91	113.43
108.34	102.26	103.83	105.82	111.44	106.2	109.03	103.91	106.36	106.66	105.13	104.67	104.5	107.12	109.44	106.1	108.78	111.12	106.44	106.32	106.01	107.11	109.77	105.09	106.34	102.77	110.05	106.29	104.43	103.57	105.16	105.37	107.41	105.01	103.89	103.95	107.56	105.96	103.97	107.45	104.27	105.83	105.23	111.8	108.5	109.11	106.22	106.22	102.7	100.92
107.73	107.61	107.41	110.13	109.18	104.79	105.77	108.16	104.45	107.12	108.18	104.09	103.34	106.39	102.62	101.98	108.97	109.54	110.65	102.49	104.65	109.3	107.38	104.39	106.91	104.99	105.78	104.48	106.61	107.27	106.1	104.75	111.08	108.57	105.24	105.24	104.67	106.1	109.44	106.49	108.41	110.19	104.87	110.3	108.86	108.4	108.1	106.35	104.95	103.24
101.28	103.64	99.187	101.18	101.23	97.686	101.39	96.511	103.41	100.7	96.793	102.48	102.05	101.67	95.564	99.48	97.315	100.63	99.994	102.22	95.05	102.64	101.41	101.14	100.58	106.79	101.36	101.39	103.92	98.542	100.94	100.22	101.44	100.99	99.61	101.93	101.58	99.125	100.67	98.739	103.31	98.54	101.62	96.812	100.4	95.574	100.19	99.567	98.719	98.99
121.37	123.94	118.07	118.7	115.41	112.65	116.73	117.01	118.95	118.24	118.58	124.31	115.84	120.49	119.83	117.41	116.42	119.5	119.96	117.5	118.9	116.95	119.8	117.86	120.58	119.8	115	116.13	116.02	118.37	118.96	116.25	119.22	116.41	118.78	117.67	118.56	117.67	116.58	116.76	124.03	114.82	112.75	114.33	118.88	115.63	117.22	123.22	118.67	117.13
115.42	112.65	117.4	116.4	117.45	116.76	116.2	117.03	115.12	121.37	118.22	120.4	118.56	114.25	117.3	123.48	120.11	116.54	118.67	117.12	115.81	119.39	117.45	118.19	121.99	118.84	114.2	113.41	120.05	115.53	119.86	116.11	115.6	119.12	118.06	118.65	119.32	119.16	116.39	116.08	120.02	119.97	120.45	111.53	120.55	113.91	121.65	112.66	113.39	115.25
112.5	116.12	109.35	111.74	108.71	112.97	113.16	111.52	108.55	109.53	113.04	116.47	112.73	114.16	114.23	107.14	108.97	113.57	110.32	111.35	110.02	112.39	110.81	109.61	114.61	113.02	112.66	110.94	109.78	105.57	112.63	108.85	111.81	110.3	113.13	107.88	113.77	107.69	114.29	111.97	115.17	110.89	110.37	109.6	107.13	106.83	106.38	113.75	110.85	108.05
101.62	99.297	102.92	101.24	100.75	96.979	97.444	102.46	101.89	101.49	98.116	103.43	99.157	102.3	101.87	101.46	101.17	97.941	99.667	97.184	99.152	102.85	95.098	99.813	100.39	97.83	102.14	102.22	105.72	101.45	97.218	93.506	103.07	96.686	94.58	97.43	103.26	99.588	98.394	99.549	97.276	97.703	104.23	103.02	98.696	102.8	97.855	101.47	96.213	96.372
111.47	106.41	109.67	106.62	105.14	106.48	104.92	105.7	103.25	101.95	103.91	106.82	107.16	100.17	110.81	105.72	108.89	107.62	106.1	104.31	109.16	106.87	106.94	103.52	106.31	106.43	103.97	106.29	110.58	107.47	105.18	102.74	106.27	106.12	106.53	109.05	103.53	102.18	101.44	103.97	102.58	105.99	101.28	103.27	104.38	103.51	104.98	107.52	106.67	106.85
110.91	110.9	108.19	109.31	115.88	109.79	108.77	109.06	115.03	113.12	111.57	115.09	112.95	111.14	114.02	106.83	109.99	112.95	113.46	112.25	114.32	114.8	113.14	109.48	109.09	117.03	110.78	107.41	112.9	110.49	107.68	111.93	106.9	109.67	113.84	115.07	111.37	108.91	119.45	113.33	112.91	111.7	108.13	109.6	113.8	108.3	107.92	111.19	111.13	113.93
105.9	106.47	101.57	100.62	104.92	103.55	104.81	103.38	109.69	107.68	104.82	109.07	110.5	104.01	102.34	104.53	103.99	105.85	109.95	104.54	108.11	103.27	106.23	107.59	108.78	104.59	107.01	104.35	105.83	103.91	99.894	103.19	103.63	103.84	105.47	102.48	105.71	108.06	101.03	108.18	107.47	106.23	110.9	104.37	104.37	104.98	106.29	105.19	105.28	105.64
109.26	108.67	110.52	112.12	112.92	115.39	110.61	112.59	111.45	112.89	112.1	112.8	113.25	112.84	109.18	110.06	118.14	111.58	112.59	114.27	108.99	110.54	110.45	112.48	108.56	110.66	112.1	110.98	114.45	111.8	114.59	110.27	117.81	109.88	112.72	112.96	115.43	111.51	112.64	110.49	109.59	115.21	111.39	112.28	117.22	111.97	116.35	109.19	113.38	115.1
99.408	104.92	105.02	104.83	98.88	106.95	108.37	106.43	104.6	108.26	105.5	102.58	101.67	103.49	104.02	101.89	103.28	105.6	103.14	103.34	105.1	106.37	104.06	107.89	103.98	102.21	103.59	107.47	103.49	101.16	106.68	106.08	102.07	110.4	101.62	104.97	103.36	98.231	104.9	105.12	104.57	107.2	102.26	107.23	105.76	103.07	104.02	103.62	104.56	101.51
110.16	107.58	110.13	112.96	107.37	114.17	107	114.49	115.55	110.72	110.51	114.36	111.2	113.69	113.77	112.62	112.82	109.92	115.23	113.74	108.06	114.16	107.94	113.9	113.66	109.22	110.5	112.74	115.56	107.1	112.65	112.15	115.8	110.02	111.15	115.01	112.72	107.8	111.89	111.44	111.21	112.68	107.53	112.93	108.81	114.76	114.7	111.45	111.21	111.94
105.11	102.83	108.06	107.28	109.18	105.14	108.08	107.16	109.33	102.67	105.53	104.56	106.66	105.26	106.2	109.65	111.26	102.88	105.98	110.68	105.85	109.55	109.16	102.63	105.76	107.5	105.16	111.09	104.72	111.04	108.64	109.68	106.99	106.78	102.84	110.69	104.42	106.1	103.51	102.96	104.52	102.81	106.8	108.49	107.89	102.63	110.01	103.48	105.53	106.93
107.04	103.46	105.16	106.52	108.81	106.31	105.03	107.26	100.84	107.16	111.41	104.53	100.37	101.93	105.52	106.82	108.05	107.91	106.68	107.75	104.9	107.44	109.23	106.08	105.6	104.85	108.01	107.2	108.86	109.94	104.31	103.28	108.22	109.7	107.87	108.58	106.09	103.2	103.51	105.24	108.68	106.68	106.41	108.65	109.83	106.15	106.37	107.65	107.02	103.44
105.54	105.64	104.56	104.02	107.06	101.69	106.54	98.886	103.15	107.38	109.5	104.81	104.31	107.01	105.28	106.7	103.66	103.59	101.09	100.52	104.19	104.65	101.76	103.62	107.67	107.48	106.69	106.5	105.25	102.97	105.64	101.32	106.07	105.77	104.43	104.68	105.16	102.11	101.46	105.7	102.23	105.73	107.36	107.45	104.39	103.73	106.4	111.92	106	101.88
108.45	107.34	105.22	107.27	107.46	104.95	103.88	106.82	107.04	106.12	105.6	109.16	104.6	102.1	104.32	101.48	108.22	106.75	104.13	102.37	109.19	101.47	102.69	105.27	108.44	105.76	107.64	106.89	106.1	103.76	106.64	103.56	108.89	107.28	105.22	107.27	107.04	102.1	104.47	99.376	109.06	104.89	104.79	102.19	100.67	105.64	101.71	106.67	106.42	110.37
104.23	98.644	106.85	105.59	100.4	105.5	105.91	101.38	102.23	103.91	106.17	105.04	103.36	103.36	104.88	103.07	104.46	108.45	100.44	101.79	99.553	101.17	105.39	101.41	99.081	102.03	103.53	104.36	106.27	103.9	105.44	105.2	106.14	107.31	103.29	102.41	106.77	104.05	106.72	105.22	103.52	106.01	102.56	100.47	99.922	103.5	102	106.19	105.94	103.54
112.79	108.85	112.51	109.02	113.06	108.29	113.97	117.11	114.26	112.85	112.3	115.4	108.7	109.68	109.38	114.96	107.1	114.45	111.78	110.23	112.46	111.53	116.63	112.26	111.41	107.79	114.08	107.85	111.51	109.16	112.2	107.48	110.87	112.29	109.11	114.24	116.78	115.1	106.98	115.58	112.35	110.98	114.49	111.5	108.62	107.15	107.49	112.18	110.09	116.39
112.75	112.08	106.96	112.32	110.38	113.17	112.58	110.21	110.41	113.09	112.76	114.7	112.21	113.39	110.66	110.47	111.2	107.57	109.21	115.99	110.77	116.97	115.5	112.17	110.99	110.91	111.61	113.68	108.56	108.81	111.92	110.9	111.46	112.31	116.23	115.09	116.25	108.45	111.76	116.32	108.66	112.25	112.44	115.53	112.84	112.12	106.59	112.67	115.46	112.65
107.57	99.788	108.1	105.39	105.38	103.99	108.64	109.86	107.66	107.91	109.1	102.4	103.42	111.28	108.69	101.85	103.83	104.64	107.22	105.76	101.18	103.64	110.69	103.7	106.16	105.47	108.34	102.76	107.3	104.83	108.63	104.62	102.31	106.18	106.15	103.32	105.77	102.07	105.98	106.34	103.84	105.39	104.29	103.85	102.88	107.1	108.1	107.89	107.63	103.94
108.93	105.83	106.85	108.72	104.48	105.82	106.14	101.55	106.37	110.67	105.98	104.5	103.71	104.43	100.87	105.06	107.36	102.44	108.76	107.12	104.75	105.37	99.56	106.22	106.59	105.61	106.93	102.88	104.08	101.95	109	106.16	102.19	109.55	106.06	104.64	107.78	107.06	105.92	104.24	103.88	102.37	105.35	108.07	105.26	108.25	101.49	102.01	109.06	103.69
108.64	103.94	105.16	104.36	109.09	102.4	103.16	107.74	108.21	105.39	102.53	105.86	104.55	110.02	105.5	103.13	103.25	104.11	107.14	105.72	103.88	105.74	106.34	100.22	105.55	107.36	100.97	103.8	104.82	102.23	107.37	106.08	106.62	101.44	108.99	106.42	103.97	109.27	107.23	106.96	106.57	107.23	106.31	102.14	107.02	108.22	107.38	103.86	105.58	102.23
116.16	113.71	112.48	110.51	112.06	110.61	113.46	110.44	112.9	113	115.32	114.97	112.05	112.69	106.67	112.01	111.67	114.54	110.29	107.58	109.69	109.21	109.86	110.94	108.66	116.08	116.78	112.29	109.37	112.05	111.2	110.81	110.78	110.54	111.53	113.97	112.51	112.88	111.95	108.13	112.67	111.99	113.76	113.93	112.69	112.39	111.32	109.52	113.29	109.94
100.95	101.45	96.804	96.576	105.09	100.9	100.52	102.74	100.4	99.605	99.569	97.731	101.82	98.404	98.738	99.96	99.687	96.409	100.55	98.821	98.038	101.8	102.6	99.818	97.415	99.892	98.586	101.64	101.35	101.54	100.16	104.48	97.223	103.91	97.266	100.16	99.877	103.51	98.317	99.123	96.423	100.12	99.056	93.724	96.612	99.754	100.16	99.662	96.898	100.5
101.71	103.77	100.03	102.9	105.25	105.98	108.98	104.63	107.38	110.3	106.34	104.28	102.23	107.49	102.57	108.8	105.88	105.92	106.13	106.23	108.32	110.17	103.92	106.14	109.2	103.39	104.08	107.34	105.91	103.81	107.24	106.86	102.47	106.31	106.66	106.42	105.52	106.13	103.94	106.84	108.43	105.54	108.88	100.63	105.68	107.51	113.55	101.81	105.44	109.75
112.84	108.59	112.63	104.24	108.1	105.93	111.04	104.53	110.85	109.61	110.54	111.54	107.96	111.27	113.54	111.93	113.18	109.82	115.13	114.12	115.35	108.02	111.13	115.45	113.1	109.04	113.42	111.75	112.44	110.98	114.22	110.19	108	112.5	113.3	112.28	108.35	107.68	112.26	114.49	107.67	111.77	117.07	114.18	109.16	112.27	110.41	110.82	110.04	115.5
107.92	111.18	112.83	110.39	105.86	110.38	109.46	107.34	109.91	108.73	112.76	105.86	111.18	113.54	110.45	109.26	104.95	109.18	108.72	110.48	106.2	111.67	111.33	111.12	109.55	110.99	106.81	112.61	110.64	115.42	113.83	105.27	115.39	109.33	108.44	114.62	114.03	111.04	107.91	109.54	111.49	110.65	104.98	110.3	112.86	111.81	111.83	107.61	108.86	113.76
106.79	109.99	110.65	111.67	111.19	113.57	115.94	115.48	115.14	110.3	115.2	108.21	104.82	113.1	109.34	110.1	115.54	116.81	112.71	115.95	109.2	109.12	116.56	106.71	111.25	109.08	112.31	108.34	113.89	109.12	111.16	109.99	110.47	113.19	112.99	109.01	114.18	113.45	107.18	110.65	116.29	110.22	108.04	110.53	112.18	112.48	110.22	107.57	112.27	113.54
102.5	105.24	108.17	99.781	107.43	103.35	104.09	102.73	106.99	111.44	107.37	104.98	98.956	102.92	102.51	104.76	103.38	104.08	103.98	109.14	103.73	103.05	105.87	107.41	104.2	101.67	107.32	99.915	105.9	105.27	100.77	99.262	102.52	100.46	102.52	105.49	103.65	102.52	107.4	105.48	103.38	104.69	103.47	111.35	105.64	104.73	100.85	108.39	103	105.66
110.83	112.98	114.93	118.56	110.48	109.84	113.97	112.92	111.03	113.37	109.13	110.05	112.66	111.51	113.01	110.3	107.85	110.18	110.8	113.02	111.51	114.01	109.7	106.45	114.95	114.15	106.99	109.19	106.56	108.36	110.73	111.56	113.66	109.43	116.18	113.67	118.01	112.42	110.74	108.94	109.8	115.4	112.7	111.2	114.67	112.63	114.76	110.4	113.21	111.26
112.43	116.73	118.13	114.82	114.04	113.17	118.28	122.2	117.09	115.98	115.78	112.83	119.3	118.26	115.99	114	118.56	115.83	121.05	113.21	120.19	118.19	119.87	117.82	119.98	115.1	117.74	119.17	116.57	116.67	119.97	116.51	116.09	116.77	110.92	114.31	122.15	116.07	115.49	119.98	116.93	113.59	115.46	117.38	117.22	118.83	120.21	115.6	117.39	115.26
116.08	116.25	109.47	113.58	111.08	110.6	113.06	114.61	112.49	114.62	109.17	113.7	113.05	112.39	114.81	111.98	109.36	114.86	109.83	112.42	110.88	110.35	114.61	113.02	110.66	110.48	114.31	107.52	111.79	108.58	109.02	106.41	115.24	112.35	108.24	111.43	114.05	113.29	113.32	115.43	109.71	113.05	109.86	111.33	114.17	110.44	105.76	112.64	111.11	110.24
112.52	113.31	112.68	110.05	120.08	114.32	109.51	110.21	118.27	114.94	110.19	115.11	110.97	110.7	112.2	114.25	107.83	113.69	110.77	114.41	113.11	114.33	112.56	115.49	108.99	114.28	114.56	110.25	109.86	112.18	112.1	115.99	115.44	115.27	111.68	112.73	108.82	108.96	112.49	113.97	116.31	114.46	109.4	112.49	111.1	108.39	110.22	111.5	111.06	113.77
112.57	109.71	107.74	115.38	111.15	112.5	108.68	113.43	110.71	109	109.47	105.88	113.5	111.69	113.15	108.3	112.49	113.96	115.34	114.14	108.49	111.51	111.83	109.83	109.69	117.46	117.1	102.41	111.02	107.16	110.4	112.92	110.89	107.21	111.78	111.02	112.92	109.45	110.02	113.44	111.33	108.99	109.92	109.99	108.87	111.18	110.8	110.28	114.49	109.06
109.17	109.5	109.86	105.35	110.08	109.12	107.06	108	109.67	112.9	105.37	108.63	113.44	113.36	110.73	108.52	112.33	106.47	114.68	108.62	110.42	111.76	109.01	107.13	111.16	115.58	114	114.08	111.46	107.87	108.37	109.32	110.99	113.55	111.19	110.6	108.8	110.37	110.13	107.93	109.43	108.36	109.65	108.81	110.29	105.81	109.95	104.16	111.73	105.46
95.777	100.52	101.76	107.78	101.57	101.89	97.042	100.89	104.76	104.23	101.68	104.85	108.13	100.1	104.12	102.6	98.029	106.07	100.69	103.36	98.961	100.8	100.2	99.544	98.475	101.66	101.37	100.12	106.64	102.02	101.19	96.276	99.157	100.6	98.614	95.938	102.78	103.06	104.25	99.535	99.248	106.25	99.922	102.27	96.828	100.06	95.601	100.61	100.39	100.61
103.76	101.75	103.95	107.59	106.61	104.72	103.42	105.77	104.61	105.09	109.02	100.97	107.75	101.06	103.91	101.04	107.97	107.7	104.95	103.3	106.86	105.91	105.05	104.59	109.17	105.78	106.07	103.65	101.34	107.03	109.32	110.22	105.96	104.07	104.32	108.15	104.13	109.91	109.37	108.77	108.75	107.39	103.9	108.71	105.78	104.98	99.697	104.74	108.94	107.69
106.77	107.42	106.54	106.96	109.7	108.04	106.31	103.16	103.51	109	111.89	105.6	108.37	109.13	107	105.16	107.88	102.86	103.46	105.3	105.09	106.38	106.69	109.41	106.3	106.46	113.66	108.56	108.67	105.87	103.23	108.54	106.02	109.74	107.22	108.13	111.72	105.32	106.99	110.29	112.39	107.19	109.77	104.02	105.42	109.18	106.58	106.84	106.11	110.48
103.87	107.91	105.1	103.7	103.81	106.21	104.43	104.06	105.8	105.27	104.34	105.35	106.46	106.26	97.898	109.71	104.37	102.15	99.656	105.8	105.96	104.81	102.41	105.59	104.39	107.67	108.38	108.35	101.59	104.78	111.05	105.07	107.29	105.53	107.26	104.51	111.11	101.79	105.67	105.74	109.62	107.98	99.757	109.14	101.38	106.79	109.07	104.83	106.86	109.33
102.69	100.63	98.668	104.85	107.18	107.25	109.01	104.45	103.03	103.08	107.6	102.73	100.94	97.912	103.41	99.18	99.835	102.99	104.58	104.98	105.77	102.3	106.11	101.51	104.55	104.85	99.593	101.56	102.88	102.15	103.01	105.13	105.25	107.64	98.522	105.71	101.15	103.07	103.94	105.08	103.89	102.03	105.59	105.26	101.15	101.58	107.17	103.48	102.26	100.77
104.92	109.21	104.19	107.82	105.14	107.13	104.74	107.39	107.21	112.68	107.53	103.13	102.12	99.445	105.28	102.5	103.59	106.23	102.56	103.45	105.84	109.05	103.69	105.05	102.52	106.8	104.22	108.29	108.5	105.98	102.71	107.01	106.12	109.79	102.8	101.8	105.48	108.16	110.18	104.58	106.21	109.92	103.63	103.79	106.11	109.65	102.85	106.62	104.99	104.26
109.2	101.39	105.99	107.71	107.73	104.39	103.64	103.22	105.8	105.68	106.3	104.87	106.11	107.25	99.639	101.41	111.39	105.77	104.91	107.5	108.6	105.11	104.46	107.12	108.1	101.08	107.7	101.9	107.35	103.45	108.53	104.95	110.48	110.42	104.66	109.08	107.2	108.11	101.21	105.55	103.39	104.87	107.86	105.26	108.86	108.41	105.5	104.69	110.48	107.4
112.41	111.62	111.94	111.99	112.47	113.03	107.06	113.39	109.91	110.67	113.1	110.84	107.47	107.89	115.79	112.93	108.58	111.36	114.07	111.39	108.45	107.97	112.62	116.22	110.56	110.01	106.48	109.37	109.16	114.68	108.04	109.92	112.55	109.44	109.05	111.81	112.92	111.59	112.64	114.11	112.07	111.42	109.13	109.93	111.98	109.86	113.69	107.45	113.33	113.56
108.94	104.22	109.62	106.1	106.37	104.36	107.71	105.97	109.4	106.43	104.73	105.03	107.28	108.35	102.75	104.8	106.6	101.63	112.18	110.24	104.65	106.84	107.87	103.89	103.56	106.74	105.77	105.19	108.84	107.09	103.51	101.76	108.05	104.37	105.11	105.75	103.42	105.17	104.53	109.71	107.17	105.51	109.21	108.19	106.1	103.57	106.91	107.11	103.21	102.29
111.56	109.01	114.33	112.63	112.32	110.66	109.37	110.76	110.26	112.6	110.49	114.76	110.64	106.72	110.35	110.96	119.25	109.85	108.28	110.44	108.99	109.31	105.47	106.19	104.3	110.26	111.49	111.57	107.15	110.63	109.03	109.21	113.72	113.27	113.4	109.92	115.87	106.9	110.53	110.04	111.39	112.58	110.18	114.16	110.2	114.39	110.55	111.91	111.57	112.71
102.63	105.38	107.22	107.03	111.51	102.94	104.97	105.91	109.12	105.35	103.35	103.63	107.1	101.29	110.33	106.46	102.82	109.38	105.03	107.59	103.46	109.53	105.88	109.66	106.86	108.42	111.08	108.87	104.26	103.56	104.66	108.41	104.35	105.87	105.57	102.75	108.63	110	110.43	110.67	106.73	103.9	108.52	104.8	107.76	103.55	106.7	106.81	104.66	104.61
106	103.77	106	101.23	104.39	104.98	109.44	102.54	105.26	96.846	106.36	103.39	102.94	100.49	108.66	100.96	108.2	104.46	104.74	99.51	106.49	103.29	101.04	108.59	105.71	103.25	103.13	105.45	109.21	101.01	108.44	102.28	101.34	100.76	105.56	103.88	104.33	107.76	100.39	105.69	107.37	107.38	101.03	107.58	105.32	101.78	101.04	105.95	100.07	103.33
104.72	107.59	104.46	108.67	105.73	107.95	107.43	104.86	106.96	106.6	103.94	106.82	101.19	105.36	106.61	106.88	104.46	109.17	107.07	102.01	103.09	105.73	106.94	104.87	107.82	104.37	109.8	104.54	103.29	105.52	109.86	108.72	110.07	108.37	102.97	98.876	105.49	104	105.96	108.14	107.22	106.34	105.96	104.2	107.76	104.34	103.54	100.23	104.58	104.13
96.728	103.66	105.56	98.683	103.7	96.519	101	100.94	101.53	97.419	100.75	97.385	101.78	101.13	97.918	93.635	103.8	99.922	104.16	103.31	97.723	103.06	100.38	101.13	99.623	100.77	96.864	96.068	100.78	103.01	96.731	101.78	100.67	100.57	102.08	100.98	98.524	99.578	96.6	99.526	98.618	101.12	99.686	98.263	100.18	104.14	100	104.52	99.836	98.379
101.27	102.46	99.733	98.848	98.479	101.09	97.86	97.319	105.2	100.15	100.76	100.2	103.97	100.66	102.19	101.62	96.451	100.01	100.89	98.647	97.31	101.11	101.73	102.4	97.191	96.232	103.51	97.292	102.06	103.36	101	98.215	100.69	98.778	98.151	100.89	96.664	101.2	98.383	100.49	98.407	98.487	96.982	102.03	100.47	101.8	97.141	100.1	104.31	100.83
105.92	98.054	111.03	109.11	106.27	105.41	104.74	108.65	104.34	104.75	106.99	105.98	107.01	109.82	107.32	105.26	106.52	107.23	105.75	108.22	106.41	105.05	106.92	104.04	103.33	109.16	104.47	108.25	103.77	105.26	105.38	104.96	106.39	105	103.5	101.11	105.48	104.35	105.3	106.78	110.19	108.63	104.98	104.12	109.11	106.21	101.16	104.18	110.56	110.87
117.63	111.77	110.99	109.28	114.11	115.14	111.54	114.38	113.14	111.35	113.12	115.54	112.35	112.33	109.84	110.81	112.94	109.99	113.48	108.87	111.2	114.15	113.54	106.06	110.29	108.47	114.01	109	111.6	113.44	112.6	113.21	109.94	111.27	111.45	111.46	115.32	113.31	112.32	113.95	109.26	115.2	113.76	112.76	112.63	112.86	111.06	110.83	111.19	109.94
106.78	110.85	110.46	112.61	109.59	107.77	104.79	110.62	107.01	108.26	115.86	111.32	113.21	109.35	110.85	108.62	113.18	113.38	111.36	114.14	113.44	109.91	113.67	115.58	110.03	112.56	109.82	111.58	113.43	110.82	109.83	110.26	106.56	111.98	114.46	114.26	109.74	111.6	116.35	110.76	111.21	112.53	111.87	110.39	109.92	115.83	112.93	113.41	110.9	113.48
111.92	105.97	104.17	108.86	107.54	105.06	106.19	104.45	108.68	105.32	108.57	105.98	106.37	108.01	106.82	110.4	106.09	106.15	111.58	102.66	112.23	107.27	106.98	107.04	103	104.67	107.47	106.84	103.75	103.48	102.44	106.79	105.04	106.53	108.33	104.29	104.41	113.32	104.7	107.79	103.7	104.13	110.2	105.42	107.87	107.13	110.84	99.486	109.46	104.39
103.43	107.58	107.79	108.62	107.62	108.99	111.67	107.63	105.21	109.27	103.57	108.2	106.31	107.04	104.95	108.03	106.99	102.47	107.71	112.75	106.13	103.09	107.45	104.29	107.52	106.59	101.88	101.76	104.98	103.99	107.46	105.4	108.94	106.71	107.99	105.65	106.61	106.56	103.49	102.95	107.1	106.32	102.71	113.18	105.49	109.89	105.59	103.5	106.02	104.15
110.24	102.44	104.27	105.52	108.32	106.86	103.82	108.14	101.58	111.06	106.96	103.47	105.61	102.23	110.16	107.8	112.88	108.95	103.13	100.71	108.09	105.96	107.08	103.3	109.19	108.96	107.25	108.05	106.81	107.97	104.11	106.21	103.08	104.36	105.44	108.1	101.08	105.63	107.34	106.11	104.7	103.82	106.19	106.8	106.16	107.74	105.96	102.78	107.45	107.96
103.52	109.5	105.57	107.98	107.52	104.92	103.74	105.11	103.59	106.16	107.96	108.65	107.89	105.22	104.63	103.63	111.37	101.88	106.07	103.25	108.8	107.5	107.53	108.15	105.31	103.6	107.6	108.73	101.74	107.7	105.27	104.71	103.01	106.24	105.95	103.84	104.25	106.14	107.61	103.76	103.58	106.19	106.33	104.19	102.27	105.47	111.15	106.05	105.81	103.84
104.17	98.775	103.47	102.19	103.36	106.13	104.17	103.45	107.68	105.4	106.79	108.18	100.99	104	103.02	103.27	104.23	106.32	104.11	103.3	98.627	103.88	101.53	100.53	107.22	105.43	102.75	101.05	105.48	101.73	109.9	105.72	107.48	101.71	103.35	104.94	107.78	102.53	105.55	101.63	102.82	102.22	102.71	102.25	103.11	106.95	104.13	104.6	107.15	102.75
115.5	111.93	115.11	112.2	115.32	111.49	110.44	115.02	112.56	112.43	108.98	113.16	114.37	113.55	116.57	116.15	108.79	110.9	110.52	112.1	109.56	116.22	113.65	111.66	112.68	110.73	114.3	109.78	118.3	111.18	110.17	116.2	108.75	113.41	111.85	113.74	112.06	111.5	109.63	112.7	112.57	110.71	113.36	107.83	111.51	111.56	108.83	112.92	108.24	111.3
107.31	107.3	107.11	105.79	106.23	106.4	101.91	106.22	105.48	104.62	105.02	108.17	105.62	108.3	103.57	106.46	105.94	106.39	107.6	102.61	103.83	110.02	102.1	105.68	105.33	107.35	101.77	107.2	108.69	99.728	107.01	104.41	104.04	107.68	107.01	109.87	103.48	106.17	104.21	109.44	110.64	106.19	103.9	105.57	104.92	105.74	103.47	107.77	101.5	107.82
104.53	112.87	104.77	105.6	108.14	106.91	108.21	107.81	103.97	102.91	104.11	103.83	106.16	100.58	107.08	105.25	108.03	102.8	106.42	110.28	105.51	106.4	105.67	105.83	104.8	106.19	109	104.5	111.44	102.39	101.39	109.34	106.67	104.6	106.34	107.2	105.27	104.31	102.98	107.45	104.79	103.37	102.4	108.2	109.35	104.6	106.83	110.09	105.25	101.68
107.56	105.11	106.25	102.07	102.58	112.69	103.87	105.64	103.46	104.29	107.81	107	102.53	107.03	106.57	103.89	105.34	105.07	109.81	110.11	103.76	102.94	104.56	108.54	104.87	106.98	103.96	108.08	105.79	105.97	105.35	106.63	102.51	106.02	109.09	107.15	107.37	102.37	107.25	108.59	103.25	106.79	104.9	100.26	111.21	103.6	103.28	106	103.84	109.53
108.14	107.41	109.57	100.47	104.75	103.42	104.24	106	104.46	104.91	105.8	104.11	110.47	107.62	105.38	104.79	102.82	103.65	102.37	104.38	105.01	106.21	103.4	106.4	101.62	103.2	102.09	110.59	107.31	105.31	106.36	100.91	105.21	106.3	108.1	105.28	104.84	109.59	106.79	107.04	105.28	104.24	105	102.26	102.84	106	105.5	104.47	103.21	106.5
106.21	110.34	116.06	110.39	114.37	108.93	114.77	115.66	110.33	112.96	115.43	111.89	112.33	118.56	109.66	112.96	109.28	111.79	115.86	111.88	115.22	115.58	115.75	116.34	113.21	112.76	113.74	114.02	111.54	110.25	114.85	109.95	111.78	114.86	114.27	114.18	114.32	112.38	113.42	111.75	111.89	113.43	114.29	109.98	112.94	111.41	111.45	109.1	114.93	119.12
105.08	103.41	108.03	105	106.84	106.63	104.46	103.53	104.08	106.28	101.35	105.68	102.5	106.08	104	107.55	107.5	105.17	108.7	108.79	111.42	107.42	103.72	107.42	104.92	101.13	105.01	106.02	106.89	101.65	104.26	108.5	102.11	106.98	103.5	105.91	107.61	106.3	108.43	101.73	107.05	106.06	105.68	106.79	105.25	108.19	106.13	103.81	103.59	105.34
98.442	102.93	98.481	98.934	101.22	102.48	103.03	99.767	101.98	97.605	99.731	97.969	98.448	102.6	101.23	97.943	104.38	99.954	101.28	97.46	100.65	101.15	96.979	103.41	100.15	99.886	100.57	102.88	104.24	101.33	100.94	101.12	98.331	100.63	101.29	98.82	97.169	96.933	96.505	102.63	99.995	98.461	99.83	100.61	98.308	102.29	97.522	99	104.8	100.77
110.8	112.67	114.18	112.3	114.64	108.95	111.6	111	105.51	109.44	113.85	108.26	111.43	113.9	109.9	110.74	114.98	113.74	108.42	111.54	113.1	110.71	111.97	113.47	114.27	110.38	113.6	112.5	110.87	111.27	115.6	111.15	111.47	111.26	110.43	116.69	107.52	109.34	109.17	117.54	113.42	113.29	111.53	111.2	108.15	110.11	112.69	112.81	112.23	112.49
109.01	112.43	110.65	107.96	109.13	113.99	110.02	108.54	113.73	107.81	113.81	109.28	113.58	114.42	112.94	110.27	108.08	112.72	111.88	109.4	111.93	107.61	108.49	113.16	106.87	105.4	108.16	115.72	108.13	113.97	109.97	111.73	113.73	109.86	110.74	114.91	113.55	110.41	113.25	109.01	108.09	108.44	111.95	105.62	112.42	110.21	109.8	113.54	111.45	113.1
110.9	105.16	108.75	105.76	103.79	104.32	106.6	109.32	105.32	105.98	105.06	104.49	106.89	103.96	106.05	103.69	106.25	102.33	103.36	100.58	106.03	107.56	105	105.86	101.96	104.95	105.06	109.6	104.04	103.02	108.35	104.25	107.77	102.27	107.21	107.73	101.31	105.86	107.12	108.35	108.36	105.64	109.15	105.06	107.07	105.95	104.34	105.04	112.44	105.92
105.52	108.41	99.913	105.1	104.84	104.97	105.09	106.72	110.62	107.53	108.91	106.01	106.09	103.8	105.52	107.13	106.08	109.41	110.38	104.06	107.82	104.61	107.49	102.61	106.75	105.53	113.08	112.41	109	104.59	108.79	112.08	108.72	109.66	99.752	104.88	101.47	102.04	106.75	108.46	108.3	107.65	102.9	110.52	105.96	107.17	106.52	107.66	105.56	103.66
113.18	112.22	111.25	112	109.6	112.01	115.36	110.75	113.44	111.72	111.22	109.63	118.63	110.7	113.42	112.31	113.76	111.01	113.27	110.22	110.87	113.05	112.54	111.09	115.89	108.1	114.34	110.95	115.8	112.61	108.53	111.71	111.48	113.64	110.31	108.79	115.18	113.76	110.86	107.73	108.22	109.41	113.92	109.53	106.8	109.29	111.3	111.99	112.52	111.94
104.24	109.44	105.63	105.99	108.23	101.94	106.9	103.66	104.36	106.23	102.92	102.85	105.98	100.06	104.02	109.27	104.95	103.16	104.39	112.32	111.55	105.64	108.53	106.88	105.87	103.33	100.58	109.59	102.76	110.15	104.14	104.68	104.65	108.64	105.7	105.94	104.92	107.59	108.29	103.76	104.77	105.77	105.77	107.11	105.91	105.51	108.37	104.19	103.59	105.22
121.11	114.03	111.8	119.8	123.85	119.21	115.52	121.43	118.47	121.8	115.05	116.53	118.22	119.68	116.48	113.83	116.88	117.63	116.89	115.35	120.67	117.11	117.01	116.51	116.25	117.36	117.45	119.1	113.5	114.46	118.08	118.74	119.31	119.71	115.9	116.34	116.68	121.28	119.25	118.19	118	117.81	116.72	113.79	117.79	120.98	118.34	118.84	117.35	116.03
115.38	117.29	113.93	118.75	117.19	117.4	115.33	119.1	118.39	118.83	115.86	113.56	117.36	117.51	118.1	121.81	113.48	120.43	120.05	120.25	116.48	119.54	117.86	121.11	115.49	117.29	119.29	120.88	113.64	123.06	117.3	117.96	117.47	120.17	115.88	117.39	119.66	112.57	115.87	113.24	118.31	120.03	119.68	114.71	116.39	119.14	120.11	120.35	115.98	117.31
102.65	99.169	98.807	102.87	98.749	98.43	99.301	96.224	98.748	99.554	97.004	101.5	101.58	91.896	99.068	101.78	95.886	96.355	100.28	100.63	98.92	94.815	99.031	97.079	108.07	95.642	103.32	100.2	99.079	98.443	98.101	102.93	98.423	99.168	99.985	100.66	99.383	97.854	103.53	97.547	100.02	100.31	102.63	104.78	96.773	101.97	93.838	98.471	100.9	99.677
109.67	113.67	110.7	111.62	114.19	118.95	118.59	112.92	112.94	115.67	109.44	106.73	113.67	112.65	107.13	112.75	113.72	114.38	110.28	105.76	112.85	112.6	110.27	109.74	111.96	117.08	113.77	113.35	113.95	109.85	111.24	114.29	109.08	110.61	112.76	112.48	110.74	109.93	112.86	112.49	108.63	113.66	112.43	110.87	112.92	108.35	109.81	117.19	109.48	114.51
107.8	109.32	108.6	103.22	105.48	104.32	105.45	106.73	111.34	106.91	108.05	103.74	104.35	111.21	105.41	106.49	106.02	106.55	106.56	106.41	105.64	105.88	107.77	102.38	107.49	103.13	104.89	106.49	106.1	106.86	106	104.89	105.76	106.29	109.76	103.88	105.13	105.92	106.06	107.95	104.46	106.8	105.48	111.15	109.61	105.49	109.09	109.65	112.01	106.52
106.09	112.98	108.74	105.02	111.52	113.31	115.18	111.26	110.38	103.79	104.34	112.83	108.2	105.91	108.9	104.94	105.07	107.25	107.76	106.52	104.17	104.58	107.35	101.75	108.96	107.81	107.81	110.45	108.02	106.14	105.26	110.3	104.93	108.18	106.42	109.04	108.58	105.71	110.09	102.54	109.48	107.4	109.03	109.58	106.89	104.06	106.66	107.19	106.62	107.75
102.42	101.37	99.007	102.33	98.166	102.06	100.94	98.658	101.77	104.91	102.85	102.62	99.99	97.845	96.893	102.07	98.62	100.13	100.72	97.036	100.44	102.42	101.79	101.02	103.71	101.9	102.6	97.181	95.229	99.864	99.433	99.915	99.933	100.06	101.36	101.72	98.953	99.554	97.439	98.199	97.763	98.591	95.546	103.05	103.88	96.068	98.935	98.448	101.44	101.02
112.83	108.87	114.43	110.7	112.67	111.86	108.91	113.22	109.47	115.56	116.34	112.29	107.59	111.56	113.48	111.33	111.38	114.01	110.5	115.02	110.68	111.81	118.43	110.85	110.13	113.16	111.78	115.78	112.16	113.4	110.31	114.79	112.15	112.6	113.22	111.2	116.16	114.26	107.85	111.72	109.11	112.79	110.81	116.22	114.59	112.75	111.47	110.1	108.35	109.72
105.39	103.79	104.22	102.25	102.84	108.18	104.79	103.36	103.34	105.1	107.63	104.83	102.52	105.93	111.39	106.19	102.74	109.46	103.4	107.11	107.18	104.77	105.91	105.66	102.76	102.68	103.81	102.85	102.24	108.9	106.83	109.02	108.95	107.79	106.73	109.95	107.88	102.78	101.4	102.49	108.08	106.72	104.81	104.03	110.24	107.89	101.35	107.15	107.14	108.05
102.02	106.37	103.75	103.55	108.78	105.42	105.27	105.2	105.44	102.37	104.04	103.97	104.73	101.7	103.63	102.96	103.38	106.63	102.88	102.52	100.86	101.71	102.83	106.27	105.17	102.74	101.09	104.3	105.44	104.49	102.94	101.81	104.04	106.75	104.59	103.13	101.67	100.1	105.07	103.27	107.12	106.28	102.68	105.62	106.37	105.83	104.31	105.45	102.67	106.85
110.07	108.6	115.96	113.11	108.85	105.35	112.75	106.85	110.47	111.02	112.19	113.26	109.2	112.81	114.26	112.5	106.91	112.28	112.27	109.41	114.56	113.53	114.34	108.14	110.16	112.53	119.11	112.59	106.49	105.95	112.27	108.75	112.27	112.78	110.99	115.03	109.18	110.76	110.35	108.47	111.27	109.62	111.77	107.3	114.71	117.07	107.07	109.5	109.92	113.84
109.58	107.13	108.15	105.89	109.2	106.42	100.24	106.77	105.32	109.59	110.02	107.5	103.4	108.84	107.42	105.73	106.8	109.08	103.14	104.38	108.73	102.27	108.9	106.88	101.48	101.82	106.88	108.59	105.86	103.63	108.38	109.96	104.55	105.76	107.76	108.91	103.02	105.59	105.08	105.4	103.67	109.15	105.69	105.84	106.06	109.91	107.54	112.2	109.17	103.67
109.52	113.39	116.15	111.23	112.44	108.68	115.97	111.26	116.62	112.37	109.23	115.84	107.91	107.73	115.9	107.74	110.51	113.8	116.01	106.32	108.47	111.25	116.33	115.42	113.38	112.87	111.62	112.43	112.34	111.21	109.75	110.3	112.57	107.94	113.67	110.24	110.31	110.39	110.33	110.26	108.76	112.69	111.91	108.37	110.19	116.93	108.27	112.3	107.54	114.42
106.82	108.98	102.61	106.98	104.88	106.38	107.76	105.52	103.46	111.65	108.78	109.58	107.64	106.98	105.77	105.4	108.28	107.59	108.81	102.24	108.57	106.32	111.52	108.01	104.99	104.43	106.12	108.77	108.31	109.09	104.58	107.02	106.84	103.45	108.05	104.05	103.88	103.01	107.8	106.16	107.15	108.64	101.83	107.07	110.33	105.12	104.37	105.45	105.78	106.3
110.02	107.86	106	111.72	106.65	109.94	110.28	107.63	108.78	110.93	110.78	110.44	111.83	108.01	113.15	109.46	115.16	105.17	110.69	106.98	111.48	110.98	111.35	112.15	110.45	107.48	111.65	111.34	111.65	112.72	107.31	107.94	112.15	111.65	113.71	111.51	106.28	112.19	109.98	109.44	109.47	111.59	111.02	109.22	106.84	104.98	108.23	110	110.54	110.7
110.11	108.99	110.31	111.45	114.42	112.05	109.09	112.83	106.57	109.99	110.99	110.17	111.18	114.23	109.07	106.31	106.95	112.77	111.49	113.26	114.88	111.86	113.17	116.91	112.35	113.34	109.19	107.96	106.27	111.29	104.73	108.45	109.64	109.49	108.67	111.6	109.98	108.66	108.89	111.75	111.74	109.09	110.52	111.37	111.68	108.96	112.06	111.92	111.15	109.49
116.67	118.62	116.57	113.88	117.99	117.82	120.98	115.19	117.76	115.53	114.84	115.98	120.32	114.94	115.29	116.18	119.96	118.97	118.57	122.63	118.47	113.52	117.35	113.29	113.23	115.25	117.98	120.39	119.74	115.24	115.45	119.34	117.51	124.9	117.26	116.12	112.56	118.07	114.12	117.53	115.04	118.09	117.86	114.84	113.93	118.2	114.14	119.09	115.98	114.69
102.29	107.31	109.07	105.5	107.54	108.64	106.32	105.63	107.1	108.3	103.05	101.1	102.07	105.04	102.35	105.34	108.77	105.41	104.37	101.65	107.09	105.86	111.48	109.52	101.48	104.89	108.7	104.96	103.62	104.57	107.27	108.56	110.21	105.84	106.19	105.84	108.69	104.76	108.22	108.46	106.49	107.39	102.94	105.42	102.59	111	105.54	108.49	107.97	108.78
107.79	103.49	105.32	104.19	103.47	105.04	110.36	108.07	107.28	102.99	105.66	101.67	106.68	108.21	100.69	107.97	103.74	107.74	99.956	109.79	110.04	108.52	104.47	106.7	108.05	104.96	105.52	111.08	105.74	101.38	108.39	107.27	106	105.81	105.96	101.3	104.46	107.19	107.7	103.97	106.07	102.04	100.97	104.54	104.01	107.69	106.5	105.4	105.8	108.45
113.12	112.11	114.57	111.03	109.82	112.12	120.96	111.84	116.03	107.14	109.33	112.52	111.49	114.32	110.19	113.02	114.44	110.15	112.83	110.48	111.64	113.25	111.75	113.92	114.65	111.51	112.92	111.61	111	110.12	108.62	111.3	116.15	112.21	112.81	113.63	115.41	107.65	115.13	112.41	116.61	113.32	108.2	111.09	113.61	110.75	115.06	116.01	113.6	111.55
109.01	108.48	105.97	106.94	110.99	102.32	107.99	108.68	110.13	107.59	105.73	103.01	109.76	101.72	108.25	104.83	105.98	108.95	101.34	103.63	104.28	108.72	108.7	104.14	105.99	107.33	103.92	106.5	110.72	106.79	107.41	104.09	105.95	105.68	107.32	109.44	104.54	108.39	105.31	105.8	100.89	104.57	104.91	108.82	110.53	102.87	108.23	104.31	112.88	104.97
112.08	116.07	111.91	113.5	115.5	113.62	115.54	114.62	110.74	113.35	113.38	111	114.41	110.63	109.74	110.37	117.19	113.06	109.27	109.25	112.29	114.32	111.61	111.32	110.13	117.72	113.77	114.66	116.24	115.3	113.27	117.11	110.75	113.15	112.55	113.16	109.37	113.48	113.19	110.58	114.02	116.71	113.56	115.39	111.63	111.05	110.93	115.14	116.67	111.66
101.65	102.52	97.804	99.403	103.14	103.37	96.284	104.32	102.74	99.495	105.31	102.01	102.62	103.53	99.601	100.69	99.476	104.51	99.311	101.23	105.19	100.29	96.982	102.6	99.681	97.334	94.778	98.439	103.25	101.17	100	100.26	96.725	102.31	101.17	98.096	103.03	99.547	100.4	93.736	99.5	98.738	102.64	97.202	104.29	100.22	101.77	100.16	100.31	98.869
112.18	109.98	110.77	115.89	111.03	114.37	106.87	113.45	110.84	113.48	112.54	113.94	114.84	111.52	112.68	114.33	111.73	112.56	105	111.37	112.81	113.52	110.29	113.54	108.78	108.73	112.88	114.81	110.56	113.89	110.43	107.43	118.54	112.97	115.43	112.26	112.17	113.79	113.05	109.95	108.76	112.01	118.11	110.42	108.94	111.39	111.04	111.3	113.72	110.92
103.03	107.11	98.495	103.23	99.651	103.07	104.33	102.04	107.36	103.45	101.22	103.87	103.8	109.57	106.38	101.59	107.18	101	106.34	103.87	107.07	107	99.736	102.92	102.67	104.49	102.95	104.23	101.45	102.07	103.97	100.34	103.1	101.9	103.43	101.31	104.18	99.73	103.37	105.48	108.05	100.61	105.55	105.14	104.46	103.88	101.21	102.63	103.83	105.8
120.24	114.15	115.87	118.53	118.64	115.71	118.99	118.55	117.6	117.74	114.17	118.89	121.72	120.96	119.45	115.68	117.68	121.09	114.12	113.13	116.05	119.17	118.35	121.12	119.01	114.85	116.56	120.2	120.3	117.83	118.56	116.15	120.34	116.55	117.73	113.74	115.09	118.12	111.77	118.12	119.86	116.38	121.58	115.74	117.43	117.53	116.58	115.92	118.09	120.35
98.258	101.38	94.786	99.73	95.444	96.182	103.52	100.77	98.668	97.536	100.87	99.321	95.932	95.849	95.758	104.81	97.695	102.81	97.038	92.47	99.512	100.95	102.6	100.74	103.22	95.689	100.97	101.92	97.104	99.364	98.091	100.71	97.992	100.16	97.613	100.98	99.279	98.034	99.906	102.18	101.75	98.571	96.409	100.88	101.87	96.53	101.14	98.962	98.971	100.2
103.7	107.58	103.22	110.36	107.75	103.57	109.44	101.8	103.96	103.53	108.14	111.25	113.99	103.31	105.92	103.21	102.73	104.82	110.09	100.68	108.52	105.3	105.45	105.42	105.32	108.85	104.31	109.54	103.79	103.29	103.51	105.94	104.61	108.28	100.26	104.9	105.79	105.53	104.15	107.3	102.65	102.24	106.15	103.86	106.55	102.67	106.29	106.58	101.91	104.2
106.59	108.44	108.63	108.55	107.74	106.35	107.32	110.65	103.33	105.68	110.41	104.74	104.6	109.07	107	105.25	111.84	108.35	107.97	108.22	104.5	109.44	108.28	106.67	108.49	105.93	105.62	103.74	105.11	103.18	105.33	108.49	105.93	108.24	103.29	104.47	104.06	105.42	105.59	104.11	105.38	105.39	106.87	105.17	110.79	106.13	111.57	106.03	108.66	107.81
112.44	107.58	111.01	112.48	114.69	116.44	110.76	112.73	112.98	109.1	111.21	113.97	110.1	115.05	109.49	112.85	111.98	112.18	111.98	117.32	110.34	110.68	110.9	111.68	110.83	110.08	112.52	108.2	118.14	112.38	110.97	111.07	113.8	112.77	114.31	113.67	115.33	112.95	114.01	113.94	110.55	114.61	113.83	109.37	113.38	112.49	111.57	111.4	113.17	115.13
119.28	117.76	118.3	121.07	119.44	118.1	112.44	114.61	117.66	117.15	116.22	116.34	116.71	115.53	115.92	122.68	120.14	120.27	117.64	117.96	118.62	116.84	116.88	117.92	123.76	119.67	117.82	116.55	118.42	113.74	118.51	116.73	119.02	121.16	116.23	117.9	114.76	115.13	121.78	121.29	121.77	115.48	114.04	115.66	120.2	115.14	118.23	115.42	124.08	117.71
117.7	116.84	113.79	114.7	118.32	118.75	120.37	118.59	115.01	119.31	117.36	116.41	118.07	118.86	117.53	117.39	116.43	118.07	114.17	111.23	119.04	119.75	119.83	115.33	114.73	115.41	115.28	118.75	119.64	116.99	121.36	115.94	115.47	117.38	116.31	114.89	122.43	117.2	119.61	117.59	119.6	112.4	115.82	118.21	118.71	118.2	119.06	113.9	113.05	120.12
111.77	109.28	113.3	111.46	108.03	112.99	109.43	113.6	112.77	115.54	116.49	114.74	111.9	109.63	109.79	111.64	112.51	116.01	111.38	111.53	109.09	110.22	111.06	112	112.06	109.71	105.36	111.03	107.19	107.6	110.21	109.69	111.38	108.95	110.02	104.81	111.72	108.13	109.62	114.1	106.48	111.47	108.85	113.31	117.16	110.11	108.15	116.05	107.72	112.9
111.39	105.68	103.74	103.51	111.14	106.98	105.25	108.29	103.79	109.04	108.67	107.48	104.88	105.34	106.49	104.77	103.75	110.69	106.76	108.54	102.17	108.4	109.36	106.33	107.5	105.84	111.06	106.53	108.92	109.55	100.7	109.48	105.65	104.21	103.43	112.38	110.72	101.42	109.35	105.96	102.47	107.47	107	107.11	100.88	108.93	108.19	109.67	104.27	108.8
109.59	106.47	105.9	107.23	108.99	107.3	109.4	107.38	104.76	110.19	104.72	102.66	104	105.06	106.46	106.46	105.61	108.6	108.5	108.31	106.92	108.93	102.29	108.25	111.46	108.9	104.43	105.51	108.46	102.66	105.18	110.8	107.31	105.8	107.99	106.61	108.76	108.25	111.18	105.48	108.93	106.56	110.73	110.99	104.68	105.9	110.99	102.12	107.87	104.36
106.24	104.04	106.82	105.4	104.86	104.79	104.73	103.67	106.27	101.62	103.7	107.32	105.19	103.04	98.511	105.77	101.88	105.89	106.97	103.8	102.87	104.7	105.91	102.48	107.46	104.58	104.6	102.54	104.36	108.37	107.64	101.34	106.51	109.34	100.67	102.55	103.55	109.74	107.98	106.34	99.345	105.99	102.38	105.61	100.88	104.39	103.94	104.16	103.75	103.44
102.91	101.42	111.08	106.27	107.03	104.22	103.17	102.04	108.38	104.95	102.38	107.39	102.78	103.39	104.36	103.16	106.46	105.88	111.23	102.67	103.94	107.61	103.27	101.67	109.58	108.56	105.96	101.18	105.69	105.05	107.54	106.47	105.75	104.61	105.69	102.38	107.44	103.99	107.43	109.32	104.14	105.31	105.95	104.87	106.86	104.41	101.36	103.89	104.45	107.7
108.73	103.19	107.03	101.5	104.42	105.7	109	106.27	104.55	107.78	105.16	103.81	108.34	106.68	107.32	107.04	105.16	107.81	106.7	104.45	107.45	103.71	104.43	103.24	107.72	107.43	105.21	103.57	106.14	101.69	107.61	105.25	109.12	105.33	109.24	106.38	103.72	105.43	104.03	108.18	102.91	103	106.44	105.28	101.34	105.22	104.27	109.05	105.98	104.09
107.78	105.18	106.81	103.69	109.09	105.4	101.93	107.38	102.85	103.77	107.9	109.55	103.93	107.55	105.11	109.27	107.42	103.52	110.93	103.96	105.93	103.11	106.36	105.91	107.85	111.44	100.02	102.92	101.77	105.21	105.79	104.65	110.02	97.464	99.696	103.5	109.84	103.45	103.42	108.99	103.28	102.61	106.12	102.91	102.48	105.06	105.51	105.37	106.81	108
105.78	106.77	109.69	109.23	103.11	105.73	103.79	104.77	107.66	106.1	106.62	105.16	107.79	104.4	102.75	106.09	108.62	101.12	105.18	105.57	102.55	108.92	106.17	106.83	105.87	104.55	103.39	106.73	104.59	106.21	103.22	105.97	104.63	101.75	106.43	103.21	107.04	108.91	103.27	104.24	104.82	104.8	105.26	107.98	104.34	110.26	105.97	101.32	106.67	103.61
106.4	109.81	110.33	113.96	113.23	111.12	112.49	108.51	110.08	112.66	113.72	111.3	109.99	112.44	113.4	111.74	109.66	112.36	113.33	109.26	110.87	110.92	106.9	111.9	109.77	113.66	112.41	110.84	111.15	110.06	110.32	111.18	108.32	113.59	111.85	112.65	109.7	111.01	111.61	113.68	108.8	110.51	111.15	111.35	111.76	114.05	112.13	111.87	114.8	115.59
115.35	111.8	109.51	112.2	109.34	112.19	116.52	112.96	114.25	113.17	112.96	110.87	109.98	112.27	117.41	110.58	107.89	112.12	110.54	115.17	116.01	113.98	112.34	111.33	114.34	108.48	111.77	109.79	110.38	109.72	113.65	104.07	112.09	112.94	110.1	113.94	112.45	111.55	112.42	113.31	109.84	113.71	113.35	110.45	108.88	110.12	111.66	112.46	115.09	113.08
104.35	106.19	102.65	105.47	108.93	103.87	104.86	102.84	104.59	107.14	105.51	108.61	108.46	106.96	108.24	101.15	109.16	109.66	104.55	105.46	105.13	104.37	105.73	105	105	107.38	107.01	104.33	106.03	105.74	107.29	107.17	107.7	107.05	107.45	105.97	110.11	105.51	106.85	106.99	108	108.02	103.41	105.84	106.41	102.99	107.31	107.67	104.88	107.48
110.59	112.92	111.89	108.96	114.84	115.35	115.03	115.31	111.69	108.8	107.97	111.36	111.57	113.98	112.59	113.93	113.61	111.27	111.07	107.48	111.8	114.14	113.21	107.2	111.55	112.12	111.22	110.18	108.91	115.64	114.04	105.05	112.51	116.75	111.68	118.03	108.2	115	112.96	109.59	110.04	109.19	115.69	109.37	111.87	113.68	113.87	116.29	111.31	111.57
105.74	104.15	102.94	103.55	99.075	108.57	103.63	102.52	100.29	103.94	101.47	106.08	105.41	100.5	104.76	100.79	106.68	105.49	101.54	108.59	103.14	102.48	107.89	105.99	101.14	105.64	109.99	103.69	108.39	103.51	106.57	101.16	105.83	108.81	110.2	100.05	104.77	106.28	102.97	102.9	104.1	108.21	103.09	104.75	107.89	104.05	103.16	103.92	103.33	110.44
105.46	106.16	100.98	105.64	108.99	105.92	105.25	105.73	112.01	106.07	107.62	105.65	102.64	110.16	105.51	106.2	110.79	106.92	109.65	104.51	104.65	103.78	103.22	106.48	103.75	101.23	102.4	106.84	103.82	103.46	110.68	109.93	104.6	104.68	108.39	104.69	102.35	108.03	103.05	108.86	107.04	107.05	105.32	106.9	100.62	103.26	106.12	107.04	108.56	108.81
104.98	103.51	103.24	106.55	107.83	104.93	103.68	105.56	103.03	104.87	104.28	107.29	107.74	107.57	104.04	102.7	106.9	106.54	103.59	104.78	104.07	106.02	107.99	108.95	105.25	105.54	103.82	101.71	103.2	104.7	104.57	105.95	106.09	108.47	103.93	105.32	104.13	101.66	107.76	103.15	101	107.01	104.31	104.46	100.25	104.88	98.57	110.87	99.6	106.34
97.355	99.96	98.791	99.771	101.17	99.67	97.672	105.03	101.87	103.36	97.894	104.44	98.389	99.928	100.97	99.077	96.658	99.819	97.697	97.502	94.43	101.16	100.98	97.852	97.778	99.331	96.548	99.162	101.94	99.401	100.38	96.579	103.67	99.175	102.01	95.494	94.348	97.809	106.6	100.24	99.26	96.578	102.84	99	99.271	100.5	96.559	96.936	98.589	100.84
108	102.72	107.2	106.24	103.74	103.13	105.6	109.76	104.24	103.4	105.28	106.83	103.82	101.69	106.34	107	101.7	103.35	111.26	106.76	109.66	104.27	108.68	104.98	100.84	106.06	109.81	106.42	105.33	107.64	105.64	104.31	105	105.9	107.1	109.02	105.42	105.01	104.87	107.33	103.35	104.65	104.3	103.68	106.72	102.83	105.02	108.99	105.41	103.59
98.038	97.293	99.667	99.84	98.102	103.86	98.881	99.135	96.658	102.25	101.15	94.339	100.24	98.997	97.698	101.71	100.79	99.462	96.926	102.27	97.244	99.501	100.44	96.506	102.36	96.44	100.52	98.273	106.76	98.981	100.71	101.52	104.18	99.679	101.04	101.07	101.21	95.519	104	99.397	97.749	98.143	98.301	98.737	104.45	98.886	98.538	95.832	105.48	100.67
108.4	108.72	110.25	109.66	103.1	108.91	107.12	105.31	108.46	102.82	105.98	109.14	106.94	104.94	107.07	104.79	104.53	108.43	106.82	104.84	108.72	108.51	105.6	111.51	105.63	107.74	110.46	104.69	107.56	106.81	103.12	108.1	108.4	106.64	107.1	105.07	109.29	104.49	108.55	109.26	104.22	104.55	105.36	106.57	107.44	106.61	104.6	105.5	111.32	105.25
107.91	103.15	105.91	112.18	105.26	105.99	101.94	105.5	104.46	105	112.55	106.97	103.69	104.01	106.9	104.35	105.56	105.66	109.02	106.02	101.94	104.03	108.63	106.26	103.23	106.1	105.2	106.12	108.56	106.45	103.71	107.91	102.77	109.29	108.88	106.83	101.73	107.55	107.45	106.19	105.81	106.61	108.28	108.44	108.69	104.22	112.61	103.26	104.05	104.14
105.98	102.97	102.47	106.56	103.18	103.64	107.26	106.76	105.29	106.37	106.34	105.39	101.62	105.32	108.2	107.17	102.87	103.21	106.16	105.42	102.56	107.96	105.72	106.92	111.28	104.65	104.25	106.11	107.14	105.15	109.49	105.53	106.51	104.53	103.85	103.42	104.34	106.96	105.75	104.48	107.31	102.04	111.51	106.76	107.06	112.28	103.17	106.86	106.06	107.17
107.24	105.52	103.82	108.47	108.22	109.08	102.48	102.58	106.68	103.99	109.21	107.26	108.03	111.36	107.76	104.65	105.67	106.22	103.47	107.67	102.81	106.44	102.1	106.32	104.17	103.28	107.43	106.96	102.28	100.58	111.58	104.41	104.89	108.26	102	105.16	102.48	102.87	109.47	104.22	107.99	106.26	108.13	103.49	106.56	107.07	106.68	106.64	106.35	108.48
107.4	104.94	107.29	102.83	107.3	108.01	109.19	106.49	104.3	106.41	103.11	105.92	106.65	105.61	111.46	102.11	105.58	106.14	111.61	104.63	107.48	109.51	104.2	104.37	107.93	105.53	107.4	102.1	104.83	106.03	102.85	105.67	101.56	105.04	111.61	102.16	105.72	105.17	104.9	105.44	105.76	107.45	106.33	109.97	104	107.58	106.01	104.1	107.73	103.39
106.83	102.71	106.55	101.97	105.31	104.59	108.48	107.8	104	104.52	105.64	107.05	103.3	105.29	109.28	110.62	106.97	101.13	107.87	103.48	104.11	100.77	102.51	102.59	111.64	105.2	104.43	101.02	102.62	105.98	106.59	106.38	103.28	107.96	105.68	101.2	104.96	107.95	108.35	102.68	101.51	107.32	103.19	103.79	109.35	106.83	104.37	108.51	103.81	104.12
105.81	104.15	105.73	105.21	104.08	105.69	103.81	105.8	104.94	107.73	108.84	105.17	101.77	101.65	111.92	104.93	103.36	102.28	107.14	105.62	104.19	106.71	102.94	101.93	104.4	105.97	103.35	105.13	105.55	108.05	103.29	104.74	105.93	106.77	102.15	108.26	105.14	105.17	103.89	106.29	106.34	102.16	104.88	102.35	102.72	104.29	103.57	103.56	103.98	106.65
107.69	111.33	111.1	111.38	109.54	109.5	108.23	108.41	114.92	107.63	112.35	113.6	109.01	113.79	110.93	107.83	111.74	112.08	114.23	110.18	108.28	109.66	112.26	114.84	111.93	106.54	105.91	109.3	110.05	108.04	107.89	104.74	111	108.97	111.62	107.44	113.89	108.71	112.89	109.18	109.2	105.16	110.67	108.64	106.63	114.22	110.94	111.58	111.94	111.67
108.69	104.12	105.69	107.92	103.57	109.17	106.69	104.03	104.37	108.18	105.04	101.82	106.95	105.46	106.36	106.1	106.19	104.58	105.87	102.52	109.53	106.98	110.25	102.45	104.19	108.48	105.44	101.9	105.74	105.28	111.4	104.57	106.59	110.32	105.38	106.6	105.5	106.96	108.21	106.19	104.65	108.66	104.49	104.66	107.59	110.5	109.05	101.84	105.78	105.31
102.27	103.44	103.79	106.92	105.32	105.18	102.09	108.16	105.19	104.12	101.05	105.55	105.28	103.3	110.91	106.98	106.17	104.84	111.61	106.74	100.86	105.25	105.31	106.2	106.74	108.52	103	100.84	108.42	105.31	102.75	103.02	106.41	105.67	105.25	104.91	106.98	106.36	104.73	106.7	102.33	103.64	107.69	105.91	105.89	106.3	107.04	110.21	108.22	106.96
102.8	104.31	101.16	104.96	103.49	103.9	104.93	103.9	104.41	105.2	103.08	102.46	107.39	107.93	105.05	104.01	104.39	102.99	105.89	109.3	101.85	107.39	103.3	106.81	104.3	103.24	104.67	104.14	106.52	103.88	106.48	102.01	105.97	105.08	101.73	107.71	102.52	102.7	102.62	103.93	104.92	102.48	104.38	103.7	102.33	104.54	102.17	109.13	102.27	107.73
108.7	102.87	107.05	107.77	111.93	105.32	102.21	103.4	104.69	105.92	102.21	108.96	103.97	105.68	106.97	104.83	107.24	102.71	106.64	103.14	108.53	106.43	103.61	109.77	110.39	101.83	104.35	105.61	101.75	105.28	102.41	105.36	103.81	103.59	106.94	101.03	105.45	106.04	104.21	105.35	103.91	107.59	107.08	104.47	105.57	105.59	108.22	107.97	103.93	109.57
103.68	99.621	105.7	98.67	98.137	103.15	103.46	104.59	101.22	100.42	96.963	98.55	103.05	101.86	102.76	99.059	100.69	100.9	105.69	99.708	102.24	104.18	101.22	99.647	100.09	98.334	100.11	100.16	98.036	100.85	99.996	98.073	97.337	104.95	98.967	102.34	96.317	104.06	104.24	99.618	96.87	97.146	101.22	94.569	96.847	95.528	104.21	104.74	102.08	95.423
110.49	112.21	114.64	108.97	112.73	112.52	114.58	108.49	111.37	110.81	112.56	108.45	115.01	110.07	111.13	112.73	110.33	110.13	111.35	110.15	110.73	109.29	110.57	110.55	111.01	112.48	111.52	112.12	111.1	111.46	110.84	114.79	112.97	108.37	113.45	107.72	111.74	110.1	113	114.21	112.41	107.16	110.78	114.09	110.28	110.28	109.61	114.84	113.97	108.96
108.81	106.19	101.06	105.85	106.76	108.34	104.84	105.91	110.69	105.08	105.4	104.99	101.76	106.51	108.1	105.03	103.17	103.97	104.32	102.49	105.02	106.06	105.07	104.46	105.32	109.28	105.2	107.28	109.99	106.65	108.16	99.365	106.85	105.01	107.12	108.15	101	101.98	107.78	108.11	104.66	108.89	106.43	106.75	107.34	105.71	103.04	109.52	105.65	103.8
120.18	116.74	119.89	114.03	118.02	119.07	120.22	113.96	114.86	117.28	112.86	119.57	116.58	117.85	119.58	121.15	113.9	114.85	118.31	115.77	114.38	114.46	116.48	118.56	120.86	114.11	117.6	117.35	117.65	117.92	116.65	120.5	116.13	116.19	117.89	117.77	115.73	118.77	122.45	113.56	115.48	117	124.73	117.93	115.13	119.04	120.25	116.4	114.01	127.76
110.79	108.71	112.36	111.71	114.4	112.2	108.25	117.13	110.85	111.46	110.8	117.22	109.73	118.24	111.99	113.05	106.47	116.27	114.27	109.88	112.05	108.53	111.7	113.07	111.85	114.93	111.19	113.08	116.74	112.02	114.65	107.88	108.19	108.75	111.72	114.1	113.52	110.16	107.34	111.99	111.21	107.2	111.89	116.62	116.57	111.07	114.35	112.59	107.61	112.45
115.46	110.93	111.36	113.09	107.85	108.91	111.75	110.23	110.54	110.07	108.91	115.19	111.83	108.36	113.23	112.7	114.46	114	109.26	107.42	114.16	106.62	115.43	112.25	109.65	114.41	108.84	113.04	112.47	116.02	117.09	113.09	116.03	110.08	110.8	105.02	112	110.06	116.83	111.24	118.81	109.44	115.21	110.98	110.07	112.03	109.53	107.68	116.04	113.3
108.91	113.21	112.35	111.38	114.45	113.37	113.85	112.64	109.56	111.96	110.87	108.91	109.5	109.34	111.66	113.51	110.64	115.77	108.89	114.12	112.77	107.98	115.79	110.61	108.64	116.9	111.44	111.11	107.57	115.25	112.93	111.46	115.09	108.82	113.53	109.92	107.14	114.43	110.61	115.7	114.04	114.05	107.68	114.31	111.81	110.29	112.16	113.29	112.12	110.32
106.5	103.79	109.47	107.18	101.95	111.03	108.9	104.96	109.58	108.42	103.85	107.19	106.82	104.12	106.86	106.56	107.15	106.26	105.07	108.37	105.52	112.24	107.66	105.49	107.47	107.95	104.81	104.93	108.22	109.69	103.82	113.42	109.95	109.57	104.04	107.46	106.69	109.64	105.53	111.94	112.58	106.83	109.69	102.29	108.52	108.41	106.33	105.87	105.38	104.54
104.82	101.93	104.41	110.73	104.02	106.51	105.91	106.79	101.61	107.03	107.39	103.22	101.93	109.51	107.98	107.81	104.34	107.64	103.09	102.96	102.97	102.14	108.1	101.48	106	107.2	105.17	110.53	107.49	104.25	108.94	101.19	109.11	109.03	107.46	102.81	108.15	100.9	105.97	104.09	100.57	107.52	109.1	103.09	105.09	105.18	103.16	102.68	105.8	101.56
114.14	112.37	112.04	109.82	115.51	113.98	112.37	114.36	108.72	116.6	116.82	114.78	109.92	112.84	116.12	111.12	115.15	112.41	109.99	110.67	112.84	113.42	111.43	108.64	111.83	111.3	112.38	111.64	109.05	108.39	108.71	111.97	111.9	109.79	117.61	111.34	111.83	110.64	109.5	112.69	109.39	115.13	110.72	110.72	115.07	109.45	110.85	103.96	114.79	114.3
100.27	99.415	103.96	102.45	100.48	103.51	103.66	100.31	97.166	101.63	101.85	97.961	98.891	97.979	98.583	96.951	101.34	99.18	100.25	99.065	104.98	95.728	97.111	100.23	102.26	101.62	99.963	103.41	102.14	99.297	99.953	103.94	100.27	100.18	100.21	99.99	105.63	97.605	100.76	100.57	104.23	98.536	96.997	98.925	102.24	100.26	98.631	99	104.18	97.2
100.06	105.98	100.65	100.39	101.56	104.57	96.232	99.168	103.52	96.123	98.051	98.829	99.233	101.49	102.07	101.89	100.69	100.4	99.064	99.053	101.32	104.18	103.38	99.617	101.19	101.75	104.2	97.87	99.428	99.241	101.09	97.346	96.114	100.21	101.31	98.497	104.38	99.178	97.803	98.399	96.355	99.54	100.4	98.556	102.33	101.7	101.72	99.17	99.888	102.37
106.97	98.086	104.1	106.26	104.47	105.22	103.86	111.04	106.21	108.38	104.13	105.01	102.83	99.436	105.9	102.79	102.69	103.71	105.27	103.58	103.3	108.09	101.3	104.91	106.48	105.96	103	106.49	105.16	104.11	102.57	105.21	107.61	103.64	103.19	108.97	106.8	100.03	106.71	108.74	108.92	104.69	103.32	107.15	105.44	109.13	102.8	101.31	106.38	102.52
103.09	112.13	105.88	108.53	108.82	105.25	107.34	105.21	106.82	106.14	99.924	109.29	103.25	107.27	106.36	104.08	106.74	105.6	107.55	104.11	107.49	105.25	108.21	101.9	106.02	107.05	104	107.13	105.96	105.86	104.95	107.26	106.86	106.35	104.86	106.19	108.46	106.97	103.84	106.23	104.7	104.96	107.92	107.87	105.56	106.74	106.88	104.84	107.78	105.11
108.57	108.75	103.27	103.74	105.25	102.7	109.4	109.15	110.15	108.28	106.95	106.96	107.23	104.14	104.28	103.67	106.45	104.51	108.12	107.7	107.83	103.83	107.51	108.87	110.62	110.34	105.41	104.27	106.7	105.21	107	109.4	105.87	109	109.61	105.2	104.76	106.24	107.41	103.11	104.83	107.81	105.95	103.06	108.83	107.66	107.19	101.47	108.05	102.68
116.94	120.71	120.04	117.07	120.17	116.74	114.42	115.68	119.31	119.44	116.47	116.56	116.41	117.67	114.01	123.26	118.79	116.86	114.53	114.85	118.83	120.11	113.18	118.56	117.3	117.16	117.46	117.73	122.51	117.4	116.3	116.45	120.32	120.41	118.69	119.14	121.52	117.79	119.56	116.12	118.85	122.52	118.92	121.78	116.17	114.88	119.04	122.1	122.41	116.37
103.13	102.03	101.19	106.55	105.53	105.52	108.31	107	103.26	104.55	106.31	104.31	105.55	106.65	101.26	104.07	102.72	105.29	105.04	105.01	102.03	102.29	107.5	100.84	103.55	104.46	104.13	103.98	103.6	105.13	108.13	110.05	104.51	108.39	104.29	105.77	107.43	104.11	105.38	104.51	105.95	107.71	106.63	106.83	103.32	107.1	105.93	103.72	102.69	107.83
112.5	108.3	110.41	111.15	112.67	113.52	114.37	109.18	105.76	108.51	109.98	110.88	112.95	110.49	112.02	109.91	110.12	114.86	111.2	112.85	105.88	109.43	110.06	111.36	109.59	113.35	113.08	115.12	111.76	113.32	115.2	116.03	114.23	114.89	110.36	111.36	109.1	111.68	113.26	111.55	109.44	112.29	110.43	112.03	112.19	110.29	114.69	112.14	109.09	108.3
100.22	98.864	100.32	98.113	103.93	99.162	101.94	98.507	100.49	98.607	104.91	95.737	100.51	96.929	97.248	100.89	102.22	97.424	101.23	100.03	95.902	99.68	103.14	103.79	99.571	102.7	100.2	102.74	97.951	98.334	98.975	96.935	95.147	103.89	102.62	101.05	102.38	102.21	100.97	101.45	98.9	104.14	98.514	95.845	101.52	97.048	97.639	103.87	95.265	99.752
114.66	114.19	106.37	110.29	113.11	119.31	112.39	114.19	111.13	114.95	114.3	114.54	109.51	109.09	111.14	112.08	115.78	113.31	113.41	110.02	115.13	113.55	113	112.8	114.37	111.8	106.86	109.45	112.9	107.84	107.4	111.3	113.8	115.36	108.11	112.43	111.96	109.77	109.16	106.71	113.42	112.81	107.5	109.78	112.76	113.47	108.32	110.42	113.17	109.83
106.17	103.36	109.37	107.76	108.1	103.35	102.96	106.15	102.11	107.3	106.11	109.31	104.28	108.83	104.28	107.67	107.67	108.54	108.34	110.12	104.59	107.12	106.3	104.74	107.11	104.74	104.72	106.17	107.58	106.68	102.96	109.36	101.7	108.61	106.82	109.41	105.15	100.46	106.3	100.26	107.9	106.83	108.12	106.43	105.17	105.8	109.1	107.48	103.26	103.86
103.12	103.11	104.53	101.83	104.34	99.544	104.16	105.02	102.73	106.7	106.51	98.365	101.8	106.87	102.22	101.73	103.26	104.39	100.98	104.11	107.05	106.41	106.27	109.52	103.26	103.92	104.14	105.69	103.4	107.82	104.72	100.97	104.08	106.38	105.89	108.22	108.96	103.26	103.89	105.25	104.67	106.28	105.74	104.27	104.68	111.37	102.65	102.06	103.64	101.05
105.96	103.51	106.15	101.97	102.97	104.23	104.89	103.55	104.08	106.8	105.71	102.95	108.39	103.7	107.34	99.941	104.07	104.42	101.22	103.32	106.04	102.75	105.16	102.49	105.6	106.63	101	105.57	101.38	105.11	106.66	107.55	104.67	102.31	97.343	109.86	103.84	103.01	101.37	105.02	107.87	105.5	102.54	103.4	101.98	107.4	104.03	103.3	102.74	102.45
110.73	112.74	111.1	116.96	114.68	110.71	114.5	104.32	112.52	110.06	113.44	110.41	112.74	108.83	114.06	111.39	108.02	110.17	113.58	113.74	107.41	108.14	107.38	110.44	109.79	106.67	111.77	109.14	112.08	110.87	107.17	115.98	110.31	112.52	114.09	113.22	113.26	111.07	112.52	111.6	111.19	111.85	114.38	114.97	109.51	109.6	112.18	110.92	113.91	111.1
106.82	114.11	113.79	109.74	113.37	111.17	113.72	113.68	113.11	107.89	110.7	110.2	110.73	108.38	111.66	108.58	114.86	112.09	112.42	114.11	112.01	111.86	112.2	109.54	111.35	114.56	112.05	113.2	109.87	112.7	111.58	112.01	111.31	114.67	110.85	113.46	113.56	111.22	115.58	117.58	109.25	112.6	112.35	111.99	108.73	116.17	113.6	114.01	111.93	114.22
101.93	102.79	107.68	104.41	109.55	103.58	106.49	105.41	110.6	103.7	102.92	105.99	108.5	102.56	107.94	101.54	104.3	97.869	103.74	104.44	106.35	105.16	107.54	106.56	105.7	108.81	107.02	103.55	103.44	106.37	102.45	104.85	101.78	102.86	105.26	102.54	103.07	103.86	109.44	112.21	106.72	106.57	103.24	105.09	106.57	103.82	101.79	104.3	104.24	105.08
111.14	106.91	106.33	100.23	108.38	103.82	103.34	106.93	106.73	104.92	107.19	105.03	106.46	105.84	105.7	110.46	108.84	108.9	110.06	105.66	106.86	106.5	103.77	104.78	104.74	108.37	104.04	105.37	108.26	103.98	108.03	108.53	104.27	106.71	110.07	105.69	106.93	99.485	108.31	108.51	112.7	109.83	109.64	101.6	110.69	105.04	104.88	105.82	107.76	109.02
101.02	98.325	98.94	102.49	100.58	101.79	101.11	101.85	102.61	99.965	103.36	98.829	99.787	102.27	96.718	97.951	96.598	98.424	101.59	103.23	101.12	100.45	103.06	97.609	99.303	103.76	100.72	98.128	99.804	97.174	98.597	103.36	99.88	98.105	99.818	95.813	100.01	100.19	102.45	99.148	95.251	99.858	103.52	94.287	102.21	99.925	100.72	99.989	92.479	96.104
109.28	111.4	116.16	113.87	110.38	107.65	107.51	109.95	110.24	107.68	110.91	113.78	112.32	109.88	111.97	111.95	115.52	113.74	112.2	105.31	110.12	108.37	104.69	112.86	114.71	111.16	111.62	108.66	115.33	111.86	111.6	111.06	118.62	112.65	106.74	113.47	112.13	116.33	109.18	113.55	111.05	110.49	113.94	113.66	114.62	112.19	108.8	107.75	112.13	115.73
106.09	104.96	104.22	105.69	105.36	103.96	101.38	102.58	105.41	103.57	104.07	108.59	105.49	104.52	107.14	102.6	104.45	102.19	109.89	105.97	101.28	110.01	105.75	110.37	107.63	103.16	106.95	107.44	106.42	103.08	104.12	103.63	102.87	103.1	101.03	105.79	103.67	105.3	108.16	104.8	106.18	101.74	104.4	106.19	104.88	108.28	107.24	108	103.27	110.15
116.48	108.33	109.29	115.31	115.15	109.46	110.95	111.99	112.5	112.53	113.27	109.52	116.32	115.41	118.05	113.96	113.88	114.17	115.99	117.94	109.95	107.94	113.39	109.95	114.6	110.63	108.1	110.2	109.29	116.03	110.74	111.47	112.81	111.35	111.46	115.38	112.24	113.57	111.79	110.53	112.39	112.83	115.8	114.16	113.05	117.23	113.45	110.6	115.52	116.84
109.41	105.93	102.43	104.7	105.08	104.67	107.59	103.13	104.88	109.63	107.49	104.05	109.64	103.18	110.06	103.27	106.07	105.81	104	104.32	101.54	100.95	106.56	104	103.11	102.01	103.54	101.07	104.03	107.59	106.87	103.87	106.62	108.7	105.64	104.77	110.33	103.25	102.09	104.89	106.48	109.42	105.34	111.06	100.01	106.88	100.15	101.51	105.25	105.25
98.253	103.65	99.715	98.881	104.04	100.64	96.895	100.72	98.665	99.053	98.361	103.76	99.84	97.579	99.872	99.605	100.44	96.848	100.32	101.48	103.33	100.16	96.667	98.076	100.88	99.919	98.349	97.637	104.29	101.64	102.22	99.751	102.72	97.786	102.17	100.48	102.5	97.475	97.468	99.043	100.93	97.493	101.61	99.492	101.79	103.62	99.186	102.32	102.78	101.88
114.27	113.39	116.9	111.74	114.96	112.08	113.59	108.88	111.16	110.97	113.79	115.41	109.12	113.19	111.36	110.66	110.55	109.7	106.96	111.52	110.65	111.02	114.62	108.41	109.7	110.49	110.21	112	116.69	114.58	111.05	108.13	112.51	117.01	115.68	118.43	113.21	111.59	106.23	114.03	110.24	112.57	108.44	114.17	108.82	111.29	111.56	111.81	111.79	112.36
112.2	108.09	114.86	111.41	115.42	110.02	111.23	112.11	112.92	112.68	113.84	109.7	106.41	112.71	109.19	108.29	110.69	109.07	106.92	115.81	107.45	112.16	112.82	107.84	109.52	108.76	113.19	116.07	110.14	109.35	114.76	110.48	110.68	115.23	110.31	105.79	110.18	109.1	112.59	106.94	111.39	112.87	115.52	113.71	112.53	116.81	111.47	116.35	114.74	114.12
104.56	109.91	112.65	114.79	110.65	109.53	108.09	111.46	102.2	110.38	108.27	114.9	111.6	112.26	109.29	112.05	113.56	113.12	108.67	110.09	110.18	107.52	106.73	112.67	107.56	110.63	109.91	114.65	112.05	111.56	112.18	107.76	111.3	110.93	105.98	112.28	112.69	111.49	109.1	112.96	108.48	111.75	112.23	108.99	111.12	113.9	110.52	112.15	108.52	114.15
110.68	110.61	111.45	107.98	114.13	110.69	115.4	115.66	108.72	109.66	112.04	105.74	108.98	113.21	110.52	110.98	114.89	110.19	112.99	112.8	113.74	108.06	110.37	112.27	111.49	111.78	112.47	111.49	109.81	109.7	110.97	108.3	108.03	108.8	107.18	112.22	104.32	113.06	111.82	110.3	110.9	113.47	112.15	110.3	105.34	101.93	107.97	106.66	104.16	106.83
113.53	113.28	112.18	107.04	114.72	105.44	114.04	114.91	108.55	111.62	114.91	109.39	113.13	114.61	112.82	113.97	112.56	106.96	113.34	109.12	112.78	116.16	111.17	109.41	115.14	108.02	109.48	114.64	110.2	111.27	112	110.6	113.3	110.84	114.23	111.16	110.75	110.83	110.43	114.8	113.23	112.58	106.19	112.92	111.54	114.97	112.39	114.18	109.05	116.32
104.84	101.4	111.27	103.75	104.74	104.91	105.5	104.7	106.73	105.15	108.28	103.54	105.71	104.31	105.33	109.5	107.59	103.99	103.69	103.57	105.69	108.9	108.3	107.59	107.85	106.19	99.91	104.47	105.28	105.66	103.68	107.47	108.4	105.18	106.28	105.93	105.59	105.57	106.68	103.05	108.91	104.83	105.76	108.35	104.82	102.97	103.15	105.84	106.08	111.7
102.1	99.335	107.6	105.3	103.84	101.58	104.13	100.96	106.31	103.18	108.4	105.77	109.51	103.51	101.48	106.45	103.98	100.15	100.26	101.38	106.69	105.23	106.02	109.29	101.09	104.15	103.69	103.81	105.02	107.11	103.02	105.06	109.39	105.02	109.41	104.05	105.13	104.64	110.32	103.51	106.84	108.84	103.25	107.34	107.5	103.45	103.41	99.218	103.66	103.61
105.15	101.85	103.72	106.04	103.84	104.8	106.3	104.91	103.6	104.39	100.31	106.12	102.11	106.87	102.92	105.71	104.28	106.43	103.03	104.64	105.91	106.23	100.56	107.39	103.95	100.3	105.77	102.41	102.73	106.69	102.59	106.01	103.68	107.54	103.7	103.71	103.44	102.49	102.37	102.69	103.24	100.1	103.91	108.68	104.24	104.62	104.04	102.51	105.56	105.76
113.07	112.38	111.74	109.4	112.64	113.13	116.76	113.91	111.94	114.63	110.4	112.77	114.92	109.45	115.38	108.31	108.63	114.2	111.97	113.61	114.36	109.44	114.02	116.43	109.18	110	115.1	114.76	112.89	107.89	114.8	111.53	113	112.8	112.27	112.92	114.16	112.28	114.97	116.6	109.17	113.96	116.9	111.53	113.92	109.95	110.15	107.66	110.92	112.49
104.64	101.95	105.59	102.75	103.86	102.11	105.13	108.88	101.73	105.99	106.06	106.03	108.21	104.13	104.1	102.67	104.1	107.5	103.79	108.77	106.33	101.11	104.92	104.02	106.07	105.32	104.32	104.07	101.91	99.579	106.94	104.3	106.35	99.368	107.09	105.31	102.58	104.36	103.41	106.04	105.13	100.19	104.49	104.09	99.532	102.75	105.98	103	103.96	102.94
113.02	105.66	113.71	113.04	112.81	108.44	112.02	109.16	106.99	109.2	109.96	114.24	113.62	109.17	112.86	107.61	110.63	111.15	109.14	108.4	112.59	108.58	110.05	114.27	115.38	114.5	110.73	110.76	113.8	115.48	118.07	110.02	111.01	112.1	114.09	115.01	110.81	103.86	112.73	112.05	112.32	110.98	114.44	114.06	113.09	110.27	110.6	105.6	110.57	110.15
110.13	101.49	105.8	105.99	105.66	109.95	104.85	111.72	108.91	101.33	101.21	106.92	105.5	107.46	107.53	108.45	104.5	103.76	108.17	103.77	107.59	102.87	108.56	105.17	107.25	104.46	106.42	104.13	104.89	106.51	103.13	103.06	107.8	101.34	109.47	105.44	106.13	108.16	108	104.51	106.79	108.98	106.14	101.48	108.54	107.53	105.05	106.86	110.6	105.91
99.629	96.365	102.41	99.074	101.82	99.553	97.419	100.29	101.64	95.652	99.494	96.611	101.94	102.06	96.861	99.803	96.48	97.385	105.67	100.65	104.13	101.12	99.874	99.941	104.4	104.88	97.395	95.116	94.297	100.65	94.825	98.928	98.147	98.295	99.524	99.067	98.38	98.987	96.702	99.07	101.49	100.59	102.75	102.88	99.774	100.11	97.585	97.956	97.02	97.213
110.35	108.12	108.06	103.84	105.66	107.13	110.03	109.72	108.84	105.3	107.51	103.85	105.2	107.07	106.74	107.04	103.53	99.823	101.99	105.07	106.8	102.06	105.38	106.84	108.48	104.15	104.16	103.69	107.82	107.82	103.99	102.78	107.74	107.36	102.44	107.3	104.29	103.86	108.87	109.34	100.62	101.81	103.95	103.78	107.89	104.01	101.41	112.64	106.46	107.16
101.07	107.31	103.05	109.09	108.25	104.03	106.73	105.39	105.51	102.68	101.64	105.78	107.11	98.318	102.93	102.58	105.15	104.64	106.68	97.967	107.37	104.97	108.28	102.38	105.38	102.78	104.23	103.9	103.17	103.77	103.06	104.68	104.49	106.05	102.51	104.08	105.15	105.16	105.11	104.08	105.93	104.43	105.06	103.18	105.37	108.72	107.75	100.48	100.3	102.13
102.27	109.36	103.52	109.16	111.45	101.49	103.37	107.93	105.74	103.45	108.47	101.38	105.32	108.07	109.92	110.23	109.46	108.65	111.33	105.27	106.52	106.64	107.19	108.35	110.42	109.55	104.78	110.45	104.07	108.38	105.93	104.92	104.44	107.95	103.85	105.42	106.45	108.43	106.97	110.12	103.32	111.47	105.55	107.45	104.62	107.18	107.79	110.44	109.11	105.39
106.29	103.06	105.34	100.53	104.41	104.79	108.75	106.35	103.82	106.24	103.23	100.88	107.69	104.78	105.92	103.52	105.13	104.66	103.2	109.98	104.19	107.4	106.84	103.3	101.52	102.93	102.72	109.77	102.19	105.76	105.67	104.24	105.32	105.13	104.83	103.92	104.71	103.84	108.93	104.64	103.39	107	102.29	103.9	109.62	103.44	108.96	107.37	102.36	106.06
105.03	101.99	107.45	105.92	101.26	102.99	106.41	108.14	102.69	103.88	106.64	101.81	103.32	105.88	102.98	103.03	105.05	108.17	105.2	104.45	109.45	102.42	99.313	104.45	102.6	106.72	102.66	102.31	107.81	103.59	105.71	106.39	104.99	109.01	106.21	109.31	107.71	102.26	99.357	108.47	108.51	107.14	103.59	105.42	102.34	103.07	103.49	105.1	108.1	106.45
110.82	110.5	107.69	108.83	111.19	107.56	106.35	108.87	108.73	113.19	107.44	110.98	109.13	111.18	115.03	111.27	107.39	109.45	108.47	109.2	113.73	113.25	105.08	106.34	109.62	111.6	109.6	110.65	112.38	113.32	111.09	110.86	106.64	106.91	108.04	107.56	109.74	105.64	107.54	110.52	107.58	110.03	111.4	110.95	112.09	111.02	108.51	108.81	104.39	109.48
110.26	111.49	110.26	114.16	110.18	109.23	108.02	112.22	112.15	109.24	112.06	111.8	112.89	113.26	111.24	106.35	111.76	106.12	108.09	113.37	109.95	116.31	114.28	109	113.96	109.77	107.61	111.36	108.59	106.49	110.19	111.63	114.5	111.01	112.32	114.63	110.04	111.36	109.38	114.56	119.53	112.13	111.94	112.38	112.49	110.05	116.07	107.52	110.35	108.34
114.92	112.07	110.18	111.48	109.46	113.38	113.63	112.5	109.54	110.13	107.84	114.48	110.22	109.47	113.19	111.75	113.14	112.1	110.59	111.31	109.36	117.86	111.69	113.93	111.24	111.43	110.99	116.11	110.68	105.73	109.67	112.33	107.63	114.42	112.49	112.05	108.72	114.98	114.74	112.57	108.33	105.38	112.71	109.79	116.43	112.41	110.97	110.27	115.27	112.85
106.68	111.95	103.74	104.67	104.82	105.78	108.2	105.62	102.33	105.72	103.44	103.98	101.18	103.47	103.65	103.61	107.23	103.28	103.26	103.72	103.18	102.51	104.7	105.35	102.76	104.34	108.46	105.46	104.87	108.11	106.05	103.14	98.063	106.98	106.32	103.95	105.3	107	101.92	107.8	102.72	108.33	107.01	107.21	108.78	105.5	104.6	108.11	104.49	108.41
102.84	96.296	100.03	100.51	98.471	101	102.42	101.26	99.143	99.718	98.043	103.48	100.35	104.02	102.73	100.13	99.539	100.27	104.86	104.51	100.18	103.23	100.58	101.62	100.39	100.81	101.88	98.782	102.23	106.95	102.09	103.36	99.588	95.028	101.47	100.28	104	103.1	98.871	101.26	103.09	99.845	102.72	100.94	101.32	100.46	101.67	99.886	96.813	101.87
109.86	111.24	111.31	110.43	109.87	111.61	111.8	107.47	112.33	114.09	108.36	115.09	115.99	112.31	110.8	110.84	110.05	114.53	112.82	112.08	115.3	110.44	111.19	113.02	112.07	111.93	115.95	108.92	108.33	113.17	111.17	112.59	113.83	118.63	113.97	113.05	116.53	111.21	109.02	109.53	110.44	110.19	111.71	113.06	110.26	110.68	106.34	112.32	109.45	108.85
98.578	104.1	100.43	100.99	102.84	96.562	99.696	102.95	99.67	98.332	101.57	100.08	103.45	99.867	94.942	96.103	99.161	101.66	98.113	102.01	99.728	101.04	100.82	99.984	105.06	101.52	98.621	101.52	99.959	98.95	97.679	99.944	102.22	99.758	99.081	101.53	103.49	100.3	106.18	103.28	99.291	102.76	100.14	95.792	100.22	101.15	105.4	99.927	96.615	99.028
110	109.99	107.49	106.13	108.54	111.22	107.58	111.71	111.63	115.96	109.49	114.1	113.06	114.43	111.63	116.36	112.51	110.54	111.15	112.83	110.02	110.74	112.59	116.84	108.99	112.11	112.91	109.77	114.35	110.13	111.53	114.85	109.3	112.39	110.6	116.98	114.67	113.21	108.88	111.06	110.85	107.57	113.84	112.65	111.82	111.5	111.92	114.73	111.94	109.42
109.12	111.73	107.38	109.32	109.01	115.76	111.33	113.62	112.46	110.16	114.74	106.03	111.16	109.54	111.4	106.96	109.33	113.73	114.72	106.9	108.94	110.99	113.48	109.95	106.82	106.66	110.08	104.42	109.42	108.44	106.33	113.24	112.83	109.4	112.11	108.74	108.61	110.33	106.91	106.58	110.54	108.11	111.87	110.03	115.27	113.1	107.02	114.43	108.77	114.65
104.39	103.66	100.59	104.04	106.75	108.53	102.85	104.57	110.11	105.64	106.07	103.39	105.36	103.92	102.74	106.03	105.36	104.96	101.96	104.22	104.89	102.86	104.08	106.07	101.94	106.63	105.72	104.45	107.06	102.77	105.14	100.24	105.84	103.05	105.85	106.71	104.39	106.92	105.62	105.29	99.551	103.88	104.74	104.74	108.84	102.71	97.226	106.41	104.78	103.51
103.79	108.72	106.88	105.8	111.01	103.7	108.06	108.34	108.05	107.34	105.55	106.29	108.91	108.84	101.5	103.62	101.18	102.7	112.66	103.38	105.72	101.04	107.82	107.05	108.42	103.5	103.33	104.84	105.1	108.36	102.94	103.04	107.66	106.01	108.95	109.47	106.57	108.58	105.36	105.03	104.88	106.3	101.81	107.59	105.21	106.23	101.07	106.33	104.04	105.4
103.97	108.49	106.58	106.69	107.5	102.61	110.21	105.14	106.89	107.69	107.7	104.24	106.4	103.99	107.67	101.05	103.68	106.34	109.08	105.95	107.82	102.01	102.77	106.7	105.92	102.27	107.85	104.61	105.65	101.63	103.47	108.43	106.67	106.23	108.06	108.92	103.29	103.83	103.88	107.43	106.88	106.24	102.37	105.95	103.4	111.57	102.13	107.88	104.18	102.39
109.1	106.37	106.58	110.65	104.32	108.43	101.15	106.55	110.02	103.9	107.26	107.3	102.82	106.45	108.54	103.81	106.01	103.68	104.14	108.13	101.24	102.83	102.65	105.94	101.93	106.55	111.16	107.35	103.88	105.07	104.76	103.33	110.21	105.23	109.66	107.14	100.98	109.01	105.88	107.61	104.14	105.8	106.4	101.59	105.46	107.07	103.2	105.11	105.4	101.89
103.04	107.67	105.24	109.82	107.35	106.35	110.54	105.3	103.93	106.16	111.57	104.72	107.91	105.57	106.34	113.12	107.14	107.22	107.04	104.74	108.03	110.24	107.39	108.13	104.97	102.1	108.75	104.6	105.52	107.14	104.57	102.56	107.5	102.62	104.4	105.09	107.83	107.4	104.84	103.47	105.11	106.61	105.9	106.52	104.66	105.8	104.83	104.07	107.03	104.74
100	101.38	94.955	103.3	97.031	103.02	96.421	99.664	100.67	100.29	101	100.46	102.82	97.646	101.47	98.825	96.088	99.577	99.835	97.971	100.46	99.172	102.75	95.743	93.054	97.718	97.311	102.37	101.05	103.02	99.718	96.982	101.25	100.32	97.513	97.597	103.92	101.51	97.454	94.773	96.827	95.845	101.1	104.52	98.469	97.386	99.519	102.91	98.196	99.866
106.22	106.84	107.1	104.89	107.26	109.91	102.62	106.49	108.6	105.85	105.28	103.56	100.41	107.78	106.67	109.14	103.92	103.61	102.75	104.86	106.4	105.15	106.9	104.13	108.72	103.77	106	105.74	104.18	105.49	108.58	110.63	108.4	103.96	106.78	106.06	104.04	101.96	103.83	107.19	106.27	106.3	108.19	105.13	102.76	101.82	105.87	108.37	104.59	105.37
105.8	100.53	109.66	105.14	105.69	107.49	103.34	105.48	101.97	107.44	110.28	104.71	106.89	104.61	107.21	104.54	107.49	105.97	107.77	107.81	101.58	109.23	108.06	103.3	104.54	104.78	106.73	104.63	107.5	104.94	109.73	104.99	104.72	106.95	108.02	112.78	105.25	105.38	104.46	111.23	107.31	106.66	107.83	106.14	105.45	107.38	106.32	108.89	106.53	103.29
102.18	106.53	106.5	107.85	104.16	106.06	100.91	109.32	104.07	107.89	101.31	105.81	105.81	103.62	101.94	106.41	105.96	109.75	102.36	104.27	103.86	107.14	107.23	102.74	103.76	108.45	109.4	105.83	104.98	101.79	106.24	109.72	104.53	102.87	106.01	102.98	106.25	104.32	110.38	104.02	106.58	103.9	107.13	104.59	100.72	105.78	103.43	106.95	108.85	104.57
105.27	106.07	102.87	103.2	106.22	108.1	106.61	104.79	105.93	106.54	108.07	110.09	110.95	102.59	107.08	105.86	105.37	103.64	108.78	110.76	105.16	106.89	108.89	108.85	107.47	107.1	105.29	105.53	108.46	107.28	105.36	108.19	103.49	104.26	101.87	104.1	103.87	108.19	110.27	104.11	104.36	108.49	105.36	107.75	106.82	107.11	102.67	106.34	106.23	106.71
103.11	102.71	104.76	111.51	109.43	107.91	107.39	110.12	105.2	104.92	105.27	104.51	106.62	104.52	104.72	105.75	104.75	104.99	110.68	107.17	104.42	105.27	106.39	101.94	106.33	111.27	108.08	106.44	106.98	109.03	104.79	103.47	102.73	106.06	103.64	102.76	106.27	101.46	106	106.44	106.55	105.47	112.13	102.57	106.49	106.15	106.51	105.76	109.44	104.77
107.21	105.57	107.96	104.75	106.02	104.39	103.25	105.17	102.58	101.82	107	103.45	104.73	104	108.93	104.51	104.09	105.22	106.04	107.15	104.87	104.36	107.33	105.64	102.26	102.36	97.857	107.31	101.51	106.24	105.2	104.21	106.34	100.68	107.12	109.53	100.4	104.23	104.92	105.53	103.98	107.97	104.09	100.49	108.07	103.26	101.95	102.98	111.39	104.45
105.89	106.8	109.35	105.54	107.76	104.81	105.77	107.38	102.69	106.06	105.44	105.3	107.26	106.7	109.96	106.08	109.04	103.88	107.07	104.56	105.86	103.15	109.22	106.45	104.92	107.34	100.84	105.68	102.11	106.81	105.37	107.46	104.3	103.3	99.461	107	105.36	102.19	103.24	105.32	105.64	107.36	107.65	101.58	105.06	106.59	106.09	105.65	103.19	110.54
106.22	107.89	105.45	104.8	107.23	104.43	103.06	106.85	104.59	106.38	105.14	105.33	102.72	105.88	104.86	105.32	103.52	102.64	106.24	107.5	111.75	105.4	104.15	103.99	103.26	106.12	101.11	105.14	103.79	103.81	112.81	102.67	110.59	104.02	103.55	108.98	106.33	103.58	102.87	109.09	105.24	106.64	101.74	106.44	109.69	108.65	105.62	106.12	105.17	100.92
116.21	112.41	114.18	114.42	111	114.59	112.02	112.25	108.93	110.16	109.32	113.99	111.43	113.15	115.82	114.61	113.54	110.33	110.16	115.42	114.5	114.76	114.95	113.8	111.38	118.42	116.38	110.15	108.85	115.72	110.19	118.26	112.44	109.83	113.48	112.67	108.85	111.83	120.53	114.2	115.79	108.76	113.19	111.41	114.92	115.41	116.11	115.87	110.21	114.3
110.2	107.87	116.24	110.5	109.64	107.18	107.39	111.27	108.79	106.45	112.64	107.84	105.5	109.43	108.44	110.88	109.97	111.01	110.37	108.45	105.74	106.17	113.5	110.65	113.17	104.1	110.5	105.1	104.69	108.98	108.67	109.5	111.81	111.46	113.2	109.37	108.72	109.51	106.61	106.37	108.71	114.44	110.01	112.08	113.03	107.79	114.12	110.02	108.3	112.98
111.79	116.76	108.82	112.23	103.36	111.54	110.52	106.51	111.27	113.83	106.33	110.86	113.68	110.53	109.82	112.48	110.64	113.22	110.58	107.25	103.88	107.39	111.17	112.83	109.27	112.3	108.86	109.36	110.62	106.39	109.12	111.91	111.43	110.08	112.38	111.71	108.21	111.29	110.01	106.97	109.7	111.55	113.84	109.02	108.94	109.47	107.5	109.01	110.98	104.33
96.651	101.64	98.322	97.879	99.896	102.82	105.11	100.73	96.333	98.635	103.07	100.9	101.08	95.931	97.961	101.19	98.818	102.25	99.727	97.61	100.5	101.74	99.017	101.24	96.21	96.467	99.731	100.53	98.092	98.89	99.91	98.997	100.71	103.83	101.1	98.177	101.51	97.082	100.08	100.08	101.59	99.818	106.07	98.659	104.45	98.023	104.53	99.06	97.724	100.96
113.03	116.24	110.86	108.56	105.9	107.07	108.04	107.9	112.02	108.44	108.74	113.68	111.37	113.69	108.05	114.58	110.14	107.88	108.9	108.18	109.23	109.53	116.18	110.98	113.34	112.66	110.59	107.64	108.47	112.78	104.45	111.9	106.29	113.39	104.85	108.19	113.47	109.22	112.67	108.69	111.8	111.84	112.21	112.04	111.51	112.64	110.62	106.75	113.68	112.22
94.418	100.38	100.39	102.24	99.308	98.089	98.034	100.13	106.06	102.19	104.4	101.43	99.189	102.66	102.87	101.28	106.17	101.26	98.792	101.33	101.73	99.398	104.19	106.58	100.23	99.86	100.62	102.24	101.97	100.92	100.26	100.2	98.325	102.22	97.63	100.02	100.63	101.64	100.41	102.49	98.563	98.913	103.7	102.78	102.47	97.014	100.17	99.445	101.3	100
107.25	113.08	113.5	111.68	115.67	112.31	112.73	113.72	109.02	117.43	111.67	113.08	109.62	111.64	114.43	111.42	111	115.16	111.92	110.98	110.12	112.12	106.86	110.55	107.71	110.84	113.8	112.56	114.24	114.13	109	111.92	112.83	109.73	112.41	110.93	111.55	111.07	110.15	113.84	113.53	113.03	110.39	112.58	113.68	111.36	113.78	109.06	112.87	112.37
108.12	101.43	104.4	101.87	100.18	103.68	104.5	100.87	103.56	103.67	107.36	109.94	101.74	108.07	101.74	100.79	101.8	105.28	103.82	108.93	114.14	104.01	107.41	102.83	103.67	105.48	99.053	104.57	106.74	100.09	104.01	106.65	101.67	105.78	103.64	100.78	105.47	104.34	99.351	101.58	100.44	102.78	107.11	103.98	101.26	103.5	106.27	106.37	102.36	106.63
114.35	110.63	113.48	108.92	111.77	111.84	113.97	113.03	111.14	110.76	109.56	112.6	115.18	113.53	111.63	111.21	110.64	116.01	109.01	109.6	112.84	112.61	114.56	107.29	108.8	112.54	111.41	112.3	112.91	110.59	111.83	111.16	111.08	112.18	115.48	111.38	112.31	111.93	112.11	110.13	117.76	112.91	109.92	112.41	114.67	109.18	114.05	106.42	110.17	109.31
95.838	98.605	95.354	100.68	99	101.22	98.242	100.14	101.52	102.66	99.729	98.295	97.394	102.95	100.2	99.104	103.45	97.921	99.924	101.32	93.625	99.485	98.329	102.61	100.35	98.828	96.53	101.26	101.43	101.52	97.779	99.436	99.829	99.354	101.87	99.089	99.919	101.09	95.566	99.153	100.29	98.114	99.12	98.012	96.125	97.293	101.32	102.45	100.36	99.492
103.66	108.17	108.02	106.57	103.2	103.83	105.46	108.83	108.02	109.68	106.32	105.25	105.51	111.26	106.54	105.25	108.78	106.35	107.76	103.09	108.68	103.89	105.84	107.14	105.57	104.89	106.69	109.52	108.06	110.5	108.66	104.68	106.47	111.9	106.49	110.21	109.14	103.83	104.51	107.98	105.47	107.23	104.57	106.7	105.08	103.34	110.46	108.49	109.72	112.05
103.1	106.12	102.29	104.15	105.18	104.83	107.95	107.73	104.6	105.33	106.59	108.52	105.86	104.17	106	103.85	106.17	105.65	100.34	105.05	107.58	104.59	104.59	105.49	98.178	107.76	107.05	107.1	102.55	100.15	104.69	109.74	105	108.12	100.41	106.6	108.06	108.03	105.75	110.17	102.44	110.57	107.9	105.61	102.73	101.49	102.96	105.99	103.41	106.29
110.76	109.01	108.92	105.56	105.83	112.44	104.75	104.76	103.75	101.11	106.16	104.04	108.93	109.28	109.5	109.52	104.57	104.64	107.82	107	107.49	108.36	109.7	108.25	105.17	108.89	105.54	104.29	108.22	110.76	110.68	105.58	104.79	105.92	107.73	103.57	104.52	103.77	106.21	104.11	106.38	107.42	106.66	105.75	103.09	109.55	104.18	109.59	105.33	106.97
107.58	105.84	105	103.68	112.17	108.21	109.11	107.14	109.69	108.35	106.09	106.93	107.48	111	106.2	107.56	109.58	106.59	108.63	105.53	106.11	104.21	106.36	109.74	106.24	105.76	103.17	105.83	107.24	106.1	104.96	104.46	108.3	109.55	107.43	112.54	107.54	105.77	103.23	103.58	104.83	105.56	108.84	104.92	103.53	107.09	104.83	112.03	110.17	107.01
115.39	111.49	108.88	111.67	110.87	112.02	107.33	114.02	114.66	112.22	110.72	113.49	114.15	107.47	111.73	109.3	114.71	111.49	108.74	112.17	107.71	108.17	114.49	109.96	111.96	104.54	108.59	108.75	111.14	109.75	107.01	111	104.6	109.44	110.43	111.52	110.35	108.08	111.92	113.32	108.38	110.79	109.34	109.88	111.59	108.85	114.52	109.21	112.62	108.93
112.26	108.86	114.79	110.86	112.06	112.42	109.82	113.52	108.84	114.05	112.51	113.01	113.45	108.8	110.89	111.5	112.17	110.79	112.54	112.96	112.27	115.37	113.8	106.92	111.56	110.73	110.32	112.3	107.83	116.52	110.33	113.41	109.87	112.77	113.41	111.49	107.69	111.54	109.09	107.47	113.28	107.09	108.82	113.82	108.62	112.4	110.06	111.14	113.42	113.8
105.96	105.7	105.17	105.91	104.53	108.14	103.3	109.62	105.63	108.46	102.68	107.01	107.38	106.43	105.96	106.5	107.3	104.81	112.32	109.51	107.9	106.11	105.89	109.48	107.28	103.16	105.31	106.34	108.07	104.33	106.56	108.28	108.59	101.6	108.09	107.46	106.9	103.81	104.27	108.61	106.29	111.25	107.37	109.3	110.35	107.92	106.08	105.6	110.64	105.07
114.33	112.12	113.78	113.91	117.89	112.94	114.37	113.84	114.87	114.22	114.51	113.93	108.49	114.08	113.91	111.6	115.39	110.31	110.74	113.99	109.17	108.34	114.35	114.96	114.86	107.62	113.63	110.03	112.28	111.46	110.15	108.24	111.43	108.84	113.93	107.98	112	112.73	116.08	113.36	112.02	108.15	112.19	109.53	114.37	111.05	115.77	109.67	110.28	113.15
99.338	108.1	106.14	104.5	102.46	101.53	104.41	106.37	105.25	103.99	109.56	100.79	109	104.71	103.92	103.57	111.63	102.66	105.08	103.78	106.16	105.07	103.17	107.87	103.46	104.3	102.7	108.36	100.93	102.3	104.64	105.98	104.77	107.25	104.79	101.54	99.294	102.08	102.9	105.67	101.79	101.76	102.67	100.5	103.3	102.93	100.68	107.53	101.56	105.49
101.1	102.41	99.961	99.732	100.55	99.237	102.64	99.172	101.11	97.774	105.91	98.714	98.34	105.52	99.782	100.14	95.268	101.28	104.24	104.87	99.296	101.16	105.49	101.76	99.271	96.272	104.02	101.53	97.12	95.938	101.47	97.07	98.416	103.76	104.09	103.84	100.1	100.44	95.214	102.32	97.934	101.38	97.268	95.61	98.729	96.404	101.09	96.409	103.27	99.137
111.04	109.01	112.07	117.92	106.93	107.69	111.45	110.25	113.84	112.42	108.68	112.1	111.28	110.05	113.33	111.71	112.95	114.06	113.01	110.26	113.2	112.37	108.91	110.99	110.38	115.38	108.4	112.82	108.33	110.08	109.93	111.88	111.11	106.67	110.29	108.81	109.92	109.02	117.08	111.86	107.99	106.13	109.07	110.75	113.44	110.41	108.09	111.71	109.03	119.1
110.74	114.35	111.94	111.71	112.46	110.02	107.67	114.99	113.4	112.81	112.7	112.13	111.53	110.92	112.91	112.03	106.68	112.5	113.22	112.59	115.46	112.41	111.71	116.99	108.35	108.75	116.08	111.11	111.84	109.22	112.25	111.97	109.79	116.4	106.92	109.85	113.16	111.57	109.53	109.71	111.33	111.94	110.15	108.74	108.84	115.2	110.64	106.84	112.18	113.45
101.58	106.67	105.8	103.14	106.09	107.88	101.54	103.92	101.92	108.44	105.26	102.69	104.45	105.3	103.69	107.15	108.97	107.71	105.05	109.63	104.41	104.59	102.7	106.34	108.55	101.92	106.9	106.88	107.05	105.29	101.36	106.82	104.08	105.81	107.38	105.25	104.15	106.84	108.88	106.37	103.12	107.96	105.16	105.22	99.903	106.9	110.36	103.09	107.59	109.03
104.63	104.56	106.41	101.61	100.51	101.86	100.71	105.6	102.09	107.83	103.21	105.17	103.48	106.2	97.968	105.56	105.45	103.09	105.2	105.53	102.92	106.29	106.48	107.1	104.33	102.74	101.86	105.65	106.76	101.85	106.69	106.51	106.28	100.93	104.91	105.17	108.72	99.026	107.86	99.759	101.75	106.94	102.57	108.38	101.95	108.99	100.75	107.21	106.6	105.06
106.34	101.63	107.95	104.62	108.84	105.8	98.881	106.97	103.71	102.85	102.29	107.71	107.24	107.45	104.37	107.17	104.96	107.65	105.33	108.6	107.8	104.57	109.93	104.26	104.08	106.03	107.36	102.8	102.55	103.49	110.57	101.61	107.84	107.69	108.59	104.64	107.16	105.29	102.04	109.17	107.13	99.826	106.39	104.44	107.68	104.06	106.73	106.73	102.61	106.95
112.12	113.43	109.83	108.13	110.65	107.98	112.84	117.07	111.63	113.66	109.02	111.83	105.43	104.29	112.27	106.48	107.52	108.04	107.8	110.19	113.25	115.88	107.48	113.23	107.49	107.7	111.54	114.2	111.37	108.26	114.1	113.18	112.4	109.3	109.46	107.45	110.41	111.8	107.87	107.9	106.93	109.23	111.73	113.3	110.82	110.68	112.67	110.8	106.87	112.04
110.47	112.29	107.82	105.31	114.8	111.07	114.49	110.21	110.85	114.94	108.89	106.75	106.38	108.95	113.68	113.52	110.86	105.06	112.83	109.74	109.85	108.66	112.48	108.46	112.95	110.18	109.24	105.62	109.91	111.14	109.72	107.68	112.42	112.72	109.7	108.79	111.35	114.41	113	110.37	112.65	107.26	110.61	112.09	108.28	109.27	111.96	109.85	105.12	111.69
116.17	114.12	109.17	114.34	113.78	111.55	113.03	109.35	114.57	112.62	114.78	108.67	111.76	111.38	113.53	111.78	111.9	109.15	113.62	113.06	112.86	113.25	110.63	111.01	107.53	109.43	110.94	111.69	112.08	107.15	112.51	113.27	112.99	108.47	115.02	110.98	108.88	110.07	110.26	108.8	109.65	111.01	106.49	106.02	109.96	109.7	109.8	109.64	117.1	114.44
106.57	107.3	109.31	106.5	110.71	106.44	102.55	106.91	109.44	102.86	104.71	105.43	107.75	106.8	108.94	102.56	106.01	107.16	110.65	107.42	102.23	111.08	106.59	108.68	105.32	106.71	104	103.76	104.39	106.97	104.14	109.03	102.37	108.3	109.86	107.7	104.55	105.07	105.2	108.29	108.66	106.23	107.44	102.22	104.55	104.2	108.72	105.97	101.63	109.24
113.41	111.69	116.5	113.23	108.28	109.93	112.93	113.72	110.7	110.9	109.21	114.93	110.7	114.27	113.54	112.34	112.39	115.49	109.05	110.89	115.84	111.29	115.99	111.69	112.74	112.87	110.49	110.04	114.69	113.03	114.27	105.86	110.37	112.69	115.45	113.42	111.11	114.36	115.81	112.04	114.16	114.04	112.58	112.29	114.77	108.22	120.82	113.44	113.89	116.81
106.66	106.54	106.03	106.36	104.9	107.24	109.33	105.03	105.46	106.82	105.35	102.53	100.01	101.73	105.88	106.13	103.92	105.93	103.75	102.76	107.27	103.81	101.74	105.8	105.54	102.53	106.46	104.57	111.14	102.84	107.45	105	101.37	101.62	106.53	104.74	104.07	103.77	104.17	100.53	103.73	111.26	102.45	106.71	104.58	110.25	107.5	104.33	105.61	106.48
112.07	111.05	109.3	110.04	111.15	113.18	108.17	107.36	112.75	115.16	112.68	108.09	111.18	111.46	113	115.82	110.59	112.52	106.96	108.81	114.04	113.92	109.59	114.6	113.99	110.65	111.97	114.32	111.68	112.61	113.5	111.97	113.67	114.17	110.49	115.01	114.97	109.29	113.62	109.94	111.87	112.44	110.96	112.31	111.34	111.7	108.4	113.49	110.27	109.61
102.99	105.92	105.28	108.83	106.06	109.05	109.33	106.9	108.47	105.7	107.3	107.48	106.53	102.97	105.22	106.41	104.01	102.95	104.38	105.28	105.24	105.81	105.67	106.26	106.86	103.68	107.14	102.17	103.76	103.06	106.41	105.66	105.66	106.14	104.32	107.22	104.98	106.46	106.36	106.68	102.45	107.01	105.06	106.22	103.9	106.87	108.51	103.73	105.76	104.64
101.95	107.85	101.02	105.48	107.42	103.34	103.63	102.44	106.39	103.73	108.63	101.58	107.69	100.86	105.78	101.69	105.02	107.69	102.65	101.67	105	106.64	104.79	105.86	106.68	104.51	104.19	107.41	108.5	105.7	103.77	109.68	105.17	105.98	102.21	102.46	100.55	106.37	103.79	102.48	99.739	99.243	102.88	103.15	107.17	104.15	100.31	106.74	102.7	105.39
107.76	102.84	105.52	105.91	103.61	105.75	104.06	109.24	105.07	104.76	103.76	105.15	108.75	105.95	100.11	107.52	108.5	107.11	106.19	105.54	103.28	106.11	101.57	103.61	108.11	103.82	105.94	106.02	103.05	108.42	103.37	106.18	102.92	107.59	105.22	101.52	108.11	103.58	103.75	107.21	103.19	100.71	109.89	107.77	110.21	108.11	103.48	103.1	110.17	103.24
112.42	111.33	116.19	111.98	111.53	106.29	109.3	111.88	109.7	109.17	110.29	110.12	111.2	109.6	109	111.27	109.64	110.61	114.16	107.75	114.12	109.27	105.68	114.18	109.26	108.53	107.25	105.8	109.92	108.93	113.96	114.83	109.5	110.32	108.99	109.92	115.19	105.87	110.73	111.86	113.29	110.62	106.38	109.55	109.64	108.32	110.83	111.43	111.7	109.11
107.74	108.24	104.84	104.52	108.15	100.72	107.07	105.52	111.27	106.69	107.71	104.14	104.88	102.9	102.79	100.37	106.11	105.06	106.24	105.42	104.19	109.19	98.97	104.25	104.77	102.04	105.95	103.84	104.09	102.42	108.35	108.3	110.09	104.33	104.09	107.94	107.22	104.05	105.57	104.61	108.09	107.7	105.04	102.28	111.68	107.48	103.1	107.5	103.95	105.65
100.24	96.87	102.12	100.15	98.932	99.04	98.487	101.53	99.97	96.093	103.44	107.79	101.99	100.49	98.112	101.2	96.774	99.246	102.79	100.79	99.363	98.75	98.528	99.777	100.79	101.49	99.488	100.41	99.89	101.64	99.478	99.449	102.09	97.771	100.21	97.948	95.807	100.25	103.95	101.65	98.886	100.03	100.24	101.44	103.78	100.2	100.07	102.49	103.53	94.447
96.899	98.92	100.91	105.81	101.83	103.59	98.978	98.914	98.86	97.789	98.457	101.02	93.121	101.49	96.2	95.499	102.71	98.816	103.31	101.16	97.143	102.49	101.11	95.588	103.36	97.666	98.772	98.167	100.61	102.65	100.57	101.68	98.345	98.517	100.21	96.689	100.45	101.24	97.168	100.71	97.809	100.36	96.752	103.77	99.426	99.502	99.838	99.35	99.428	102.61
106.53	107.22	104.3	106.42	104.97	106.08	107.84	105.47	102.44	103.52	107.3	106.37	109.41	106.45	104.66	101.16	105.05	104	103.43	102.07	102.39	103.67	106.65	104.94	102.03	104.01	100.69	104.16	99.386	107.42	110.77	105.95	103.13	103.97	104.85	98.52	107.51	104.49	109.16	106.86	103.23	100.65	106.91	104.63	106.75	105.41	103.34	103.31	103.97	103.4
116.37	109.82	110.26	111.09	113.65	108.03	109.57	111.39	111.92	108.57	111.68	111.42	108.88	109.01	106.73	110.91	110.26	111.96	116.39	112.26	113.21	110.86	111.91	114.17	112.98	112.4	108.43	113.04	108.03	112.98	108.06	112.83	109.88	115.7	109.09	112.77	110.52	111.34	110.56	110.25	111.73	112.78	109.72	113.84	113.33	113.54	115.11	113.45	112.17	110.49
104.15	98.529	105.36	103.35	104.61	102.93	106.27	108.17	108.25	104.44	105.56	104.72	105.82	106.79	100.47	106.9	105.58	108.94	106	105.67	105.15	108.43	107.38	108.34	103.78	105.5	108.36	109.88	107.6	108.53	102.93	102.07	105.62	103.01	105.69	102.44	106.74	105.67	106.15	104.14	108.37	106.34	111.18	111.36	108	105.99	107.16	108.49	104.52	105.03
100.97	99.802	100.41	102.14	102.55	99.762	97.826	102.56	102.85	94.481	97.124	100.02	95.557	100.78	94.736	96.6	98.335	100.56	101.04	97.771	99.91	101.35	98.289	98.148	104.42	97.232	102.38	99.205	99.089	99.875	99.625	95.273	97.686	100.33	100.97	97.997	102.36	102.72	96.968	100.46	100.22	97.239	103.59	96.151	97.961	103	96.076	102.23	105.57	98.138
112.97	113.62	109.84	114.57	111.26	109.33	114.49	116.7	115.21	109.46	111.93	116.54	114.91	112.15	110.96	114.85	116.26	114.08	111.27	111.19	109.86	108.1	113.39	111.51	108.68	109.32	113.93	112.28	118.79	114.08	116.71	115.12	112.63	110.39	115.76	114.58	114.73	110.44	115.44	108.78	115.58	108.73	111.64	110	111.49	109.73	111.86	110.89	113.46	108.02
109.08	107.42	110.36	107.82	111.28	112.08	111.78	108.15	113.01	109.92	113.43	104.24	106.87	109.65	108.17	109	109.54	112.22	114.89	111.67	113.23	107.3	112.68	114.02	108.15	112.29	111.97	109.47	107.82	111.99	110.41	108.39	114.24	111.16	111.78	110.07	108.82	114.67	108.19	114.32	109.9	105.93	110.25	104.36	110.05	108	106.15	111.32	109.29	111.65
107.01	106.77	117.43	107.32	107.63	111.15	108.58	114.98	109.32	110.66	108.77	111.32	106.35	108.06	111.55	113.19	109.26	110.93	110.14	108.44	101.37	110.64	109.04	103.77	108.4	114.92	109.74	111.18	107.51	106.98	112.24	111.32	106.78	108.14	107.75	112.79	111.45	109.45	111.84	105.77	109.56	109.88	108.62	109.95	108.43	107.68	108.25	110.27	109.06	110.91
102.61	104.38	104.76	107.19	107.46	108.35	105.99	103.08	104.03	105.33	104.45	104.36	107.31	106.64	106.74	107.63	109.82	110.27	110.79	97.499	107.33	106.28	105.19	104.66	108.07	106.6	107.12	103.97	105.42	105.37	107.81	106.99	105.14	101.65	100.84	104.75	104.22	108.26	111.45	109.95	108.77	104.72	104.54	105.98	109.42	108.74	105.3	109.34	105.68	104.59
113.9	109.72	117.91	114.21	113.1	118.4	115.99	110.9	112.16	111.41	111.95	110.1	114.21	112.44	111.07	113.36	116.6	108.52	108.26	109.51	106.37	110.35	112.69	111.22	107.45	107.48	114.75	110.88	109.51	110.95	109.02	109.32	114.88	113.21	110.66	113.19	110.63	114.85	112.1	107.66	111.09	110.44	110.04	108.44	111.81	113.74	112.86	112.79	116.69	111.26
101	106.04	106.76	107.71	107.48	105.32	103.42	104.73	107.99	105.65	104.38	105	105.86	107.78	101.32	112.9	103.41	105.12	105.92	105.93	109.98	105.05	105.16	107.56	108.28	105.24	108.54	102.31	102.5	105.24	106.28	107.55	100.64	109.48	107.69	108.09	108.14	103.29	101.64	108.21	103.73	105.9	106.29	107.77	105.38	105.58	103.51	105.06	107.91	98.596
102.63	105.21	103.84	100.25	110.37	110.31	107.36	108.2	106.88	108.08	102.75	107.45	111.42	106.85	109.94	103.03	108.53	106.57	105.82	109.59	107.22	108.29	109.19	107.57	102.91	108.62	102.37	107.33	104.99	107.13	110	104.02	110.88	106.32	105.58	106.75	107.73	102.98	105.67	107.66	105.7	106.39	105.25	107.91	103.27	104.96	107.15	106.56	107.3	109.03
102.45	101.52	100.29	95.754	105.47	102	98.183	97.644	102.41	95.076	102.36	99.542	98.004	102.78	102.17	101.26	100.15	99.945	101.03	97.412	103.21	102.72	96.148	98.559	97.442	100.64	100.5	98.949	98.543	99.724	103.88	99.572	102.04	100.94	101.54	97.747	104.15	98.809	102.52	99.461	102.38	102.55	97.455	104.55	100.93	97.629	99.94	102.05	99.84	101.07
104.92	105	104.47	104.71	104.11	104.73	107.47	111.47	101.05	101.87	107.22	103.3	102.09	103.31	106.24	106.72	108.59	110.59	107.48	101.98	106.13	105.48	103.16	105.65	103.64	102.07	106.89	107.98	103.75	109.05	104.93	105.92	105.51	106.41	108.52	100.13	107.34	108.5	109.25	106.52	103.59	104.29	103.85	107.64	108.63	110.34	105.62	104.1	108.91	104.68
108.94	105.93	106.93	102.55	105.02	104.27	105.76	104.4	104.08	98.453	102.72	107.19	105.64	108.14	106.46	103.23	103.74	105.44	107.1	105.46	111.57	109.18	102.51	107.76	106.26	105.83	105.66	106.71	112.29	104.99	105.39	106.78	107.79	104.77	105.99	113.26	105.12	102.74	107.99	107.6	104.53	100.42	104.84	107.46	102.64	98.058	107.37	109.39	102.07	105.97
96.713	99.9	101.47	97.28	101.66	102.66	104.08	94.308	99.379	99.147	98.099	99.76	101.02	98.131	104.3	102.81	103.34	97.135	99.698	102.5	97.323	97.634	97.002	102.11	97.371	102.7	101.07	100.17	96.87	100.71	104.32	97.178	99.207	98.857	95.205	97.199	102.73	99.057	101.02	98.121	99.881	103.06	98.558	96.424	97.028	95.747	97.469	102.84	100.64	98.116
109.22	105.88	106.54	103.48	104.37	106.51	105.02	110.07	103.33	102.8	99.846	99.957	102.24	106.05	104.19	104.73	105.71	107.19	103.91	104.92	102.44	97.734	103.36	101.35	106.25	104.53	106.47	103.58	103.5	101.6	100.36	104.7	103.95	107.55	101.15	106.93	100.28	104.35	101.73	107.47	103.98	101.85	109.48	101.56	106.66	100.81	103.89	103.88	107.41	104.06
106.76	106.76	108.24	107.92	101.97	104.69	101.42	103.35	108.29	105.15	105.95	99.998	104.04	98.287	103.03	105	104.17	101.01	107.76	108.05	102.48	105.92	103.66	103.93	104.08	102.91	105.38	105.14	105.18	102.86	105.21	103.23	102.27	102.9	106.85	102.33	104.24	104.23	108.5	108.46	106.73	108.49	101.72	104.19	108.93	104.48	106.41	105.03	104.75	102.31
100.29	103.2	102.77	104.59	104.64	107.19	106.69	103.98	106.54	103.23	100.17	107.07	105.08	106.15	105.26	100.69	105.45	105.91	100.23	102.82	105.35	108.69	103.23	105.13	104.57	105.44	106.44	103.47	105.67	105.78	112.64	103.56	102.77	103.59	103.38	107.45	111.15	109.85	104.96	102.93	105.58	106.2	103.32	104.22	102.53	110.41	109.41	104.4	104.16	109
104.97	106.99	106.27	103.92	102.87	107.43	107.72	106.1	106.77	104.86	107.89	105.5	105.33	103.37	104.82	106.09	108.22	105.08	107.39	107.16	104.86	106.75	107.06	106.23	105.42	106.59	105.25	104.75	103.7	106.57	106.14	105.05	102.41	106.63	106.57	105.62	106.3	102.72	106.59	104.18	103.74	104.98	112.01	107.36	107.51	104.06	104.61	104.89	107.61	104.27
100.83	100.78	102.19	97.929	101.2	100.55	94.512	101.32	99.25	100.71	103.86	101.39	96.647	102.21	101.7	108.02	99.839	102.24	91.81	96.26	102.03	103.57	100.4	96.423	104.55	101.73	102.75	101.95	100.22	104.25	98.148	103.88	98.842	101.69	99.426	103.13	104.19	102.74	104.02	100.68	98.882	102.35	100.09	100.58	94.726	99.403	103.96	101.52	99.297	102.48
102.08	102.91	103.13	104.57	106.43	101.35	102.66	106.45	100.32	107.08	103.47	103.67	108.9	108.49	108.39	103.94	107.62	105.53	103.97	106.16	106.43	107.91	105.02	100.65	108.05	105.08	100.49	104.49	101.48	104.3	101.43	107.2	103.05	104.8	103.95	109.42	105.4	103.47	102.87	105.67	96.332	105.45	100.92	106.02	99.641	102.13	102.38	106.33	104.1	100.17
106.28	107.23	101.56	110.1	108.2	105.67	105.83	100.42	104.31	107.2	105.8	104.01	102.39	105.94	109.67	108.51	108.66	106.3	106.27	105.22	104.53	104.76	107.47	104.9	103.61	106.88	106.92	105.68	105.55	105.07	104.64	101.28	106.7	105.39	108.57	104.78	101.1	104.81	105.45	108.16	111.12	106.41	103.16	103.01	110.21	105.21	105.51	107.67	106.67	104
107.57	103.36	102.16	102.15	108.17	103.43	104.29	105.46	102.45	102.99	103.22	104.33	104.18	101.92	104.77	106.36	101.66	106.36	104.89	102.94	100.81	102.85	100.52	105.64	108.37	108.56	106.34	103.39	102.05	104.69	99.721	104.01	99.932	105.89	105.18	102	105.3	107.35	110.41	102.26	102.17	102.12	100.58	99.871	103.69	106.13	102.67	105.69	106.04	103.66
105.76	103.62	108.95	102.66	106.23	107.5	106.43	107.13	101.58	104.74	106.27	108.99	106.27	105.52	104.53	107.58	106.05	104.92	104.1	107.46	104.16	110.28	105.91	108.25	108.58	105.58	102.18	107.5	109.41	103.86	107.5	105.94	104.44	102.54	107.62	107.33	109.01	103.06	100.47	105.43	102.22	102.33	102.16	102.47	102.47	106	107.91	105.2	104.5	111.06
102.74	107.22	106.82	105.84	105.67	106.62	109.58	106.59	108.76	106.14	107.1	106.43	106.21	107.1	104.82	103.78	103.72	109.21	108.12	104.57	104.05	108.19	108.12	107.45	108.39	101.97	106.17	104.1	108.96	106.95	104.76	106.9	104.78	104.12	102.87	101.79	107.93	107.64	108.83	105.37	105.7	105.02	107.43	100.07	105.7	108.65	104.46	106.92	105.87	106.3
107.33	104.95	106.99	104.81	109.42	107.35	107.75	106.36	107.42	107.03	107.75	107.04	106.82	103.97	104	108.17	110.13	108.87	102.88	111.12	99.512	109.07	104.77	106.57	105.18	106.05	106.8	106.38	110.02	108.24	110.34	108.5	107.71	107.46	110.43	108.56	110.69	103.48	102.35	107.55	105.34	108.25	107.64	105.37	105.63	104.65	109.46	103.68	101.38	106.42
105.25	102.35	103.42	101.87	106.19	107.52	103.87	107.96	105.07	104.6	109.06	103.15	107.34	106.86	106.56	110.54	101.04	108.36	102.98	102.92	106.15	106.26	107.35	111.09	105.97	105.9	105.51	106.11	107.22	103.34	106.98	110.84	108.24	104.15	105.56	102.77	105.81	105.63	108.29	103.77	102.08	106.01	104.88	103.67	106.24	106.46	109.42	108.37	106.1	108.33
110.96	104.35	102.26	108.7	111.33	110.19	102.08	104	105.74	111.37	103.52	109.46	102.67	104.64	105.44	108.22	102.64	108.32	106.78	109.69	110.33	103.83	105.36	108.83	113.38	102.42	101.4	108.35	109.11	107.58	105.24	107.56	109.12	108.51	108.59	105.33	104.64	103.08	106.36	106.05	107.94	105.86	102.87	106.29	108.14	106.29	109.88	107.41	103.47	109.26
107.39	107.3	110.51	104.92	98.579	108.54	105.55	107.16	109.5	106.92	105.25	107.12	103.63	106.74	104.97	109.16	106.28	107.21	107.64	102.25	109.52	111.76	108.11	104.86	106.5	108.84	106.48	106.07	103.66	106.29	104.78	101.4	106.95	108.65	105.99	107.9	103.8	107.51	108.53	102.67	109.31	110.84	108.07	102.52	105.9	105.03	106.37	107.9	100.09	106.68
106.41	104.55	106.69	107.11	109.22	105.84	105.76	104.83	105.67	103.03	99.565	100.76	108.63	106.49	109.84	106.92	102.94	102.84	102.78	110.66	104.29	106.22	106.68	106.51	107.01	103.96	101.19	104.03	102.78	107.22	105.31	104.74	103.94	104.83	103.87	107.31	108.71	107.75	99.988	103.79	107.9	106.26	107.83	108.49	106.2	105.25	102.06	104.32	107.07	101.37
102.11	107.17	107.83	100.17	109.32	107.42	105.99	104.89	109.35	101.83	103.57	108.98	105.09	107.4	110.2	104.23	106.43	104.61	105.26	104.49	105	101.15	105.77	100.51	106.73	107.48	106.38	101.23	101.88	105.16	99.862	105.49	103.54	99.539	103.09	103.53	104.1	107.19	105.54	102.98	105.95	106.66	104.58	105.5	103.28	102.59	107.91	102.35	102.56	106.11
105.7	102.76	102.49	105.89	106.68	102.55	105.54	104.6	104.32	103.07	105.68	106.7	105.34	104.7	105.28	105.78	107.73	104.73	104.04	106.34	99.841	105.95	104.58	105.5	109.46	107.04	105.11	106.93	106.93	106.24	107.87	97.158	102.77	103.47	104.47	106.85	106.63	104.41	107.63	105.75	105.41	105.77	106.8	107.87	106.04	101.55	104.52	107.12	105.28	104.61
105.03	106.5	105	101.15	101.39	108.02	103.24	106.94	104.88	102.45	105.8	103.75	107.5	107.86	105.47	105.89	103.88	107.67	102.82	107.29	104.69	109.33	106.23	106.91	108.45	100.61	105.76	102.31	109.07	107.47	102.67	106.11	104.2	102.94	106.78	101.94	110.12	104.3	104.7	106.34	110.8	107.02	101.93	108.53	104.64	105.83	106.94	105.54	106.96	110.61
105.7	106.23	103.88	105.37	103.35	107.9	100.06	105.86	104.54	106.11	105.76	104.32	107.99	107.48	105.56	105.49	104.72	106.68	107.3	102.72	104.93	104.84	103.75	104.74	103.92	106.54	103.12	104.92	101.87	106.48	108.31	107.71	104.94	98.376	105.8	104.29	103.78	106.56	103.88	104.09	108.35	100.5	106.69	102.87	104.08	109.04	107.55	106.8	106.67	107.04
104.66	107.87	101.64	105.27	105.23	108.56	103.11	107.75	105.72	107.77	109.92	104.66	108.17	103.41	109.84	103.07	100.04	105.11	107.94	107.98	107.87	102.16	104.83	103.36	105.21	105.11	105.2	105.97	101.39	104.94	107.13	108.94	102.37	103.08	101.71	104.71	106.08	106.73	104.51	105.66	103.68	103.83	105.54	104.62	110.97	105.86	106.2	107.27	102.49	101.01
105.01	110.35	108.76	105.8	110.5	109.38	107.75	106.62	104.99	102.22	107.12	111.17	108.41	104.23	108.1	105.32	102.77	107.03	104.07	105.98	104.89	105.35	106.64	110.58	103.7	105.52	102.45	105.05	106.17	105.23	108.17	100.29	108.64	104.41	104.93	101.99	105.48	104.1	102.06	107.91	104.64	106.72	101.3	104.18	103.53	104.21	100.57	104.8	108.34	107.81
106.62	107.38	104.16	107.52	106.94	106.48	106.46	106.2	100.43	103.08	106.07	108.09	104.15	105.68	106.76	104.88	104.89	106.68	104.53	102.22	107.01	106.36	107.88	104.1	100.21	109.62	103.48	105.39	106.7	99.303	101.02	108.19	104.99	110.1	104.41	105.24	106.29	109.25	101.92	103.8	105.14	104.79	108.56	103.11	105.62	105.44	104.62	107.55	106.64	108.05
105.31	104.7	101.84	107.37	106.07	111.23	103.15	104.56	108.08	104.49	107.62	110.54	107.24	105.67	104.82	100.64	106.58	105.93	102.01	103.11	106.51	102.93	107.77	104.71	104.11	108.48	108.05	107.44	105.16	108.27	107.94	102.67	103.57	104.12	102.11	98.041	104.89	107.93	111.18	106.12	108.09	106.38	104.66	108.93	103.37	102.41	107.76	108.37	104.78	108.38
111.34	113.74	111.04	113.71	116.86	114.58	112.17	112.32	112.99	114.75	112.29	116.25	112.35	114.18	109.24	115.84	110.23	111.6	113.21	111.29	109.78	111.18	112.54	113.52	109.95	115.18	107.73	108.85	113.2	109.91	108.54	110.09	121.48	118.7	109.24	113.74	112.08	113.35	111	113.75	112.11	111.33	111.66	108.63	109.69	115.39	115.16	113.8	112.65	110.97
109.87	107.94	105.59	110.08	105.04	105.55	105.07	102.81	107.5	104.84	101.53	104.64	106.81	106.76	99.102	103.13	103.65	105.24	103.73	103.18	106.89	107.18	106.66	103.32	106.8	100.94	104.86	99.264	104.76	106.34	104.33	106.43	103.77	109.35	106.33	105.38	106.22	102.48	108.66	106.21	105.89	105.91	104.03	104.79	109.2	107.15	106.62	102.64	101.74	105.36
106.42	104.78	106.34	106.34	106.08	108.66	105.92	100.65	104.82	105.78	103.7	99.762	106.79	101.67	105.12	106.45	106.62	107.54	104.67	101.98	107.1	107.79	109.1	105.24	106.4	110.86	106.96	101.85	105.94	106.74	106.84	102.87	104.24	103.78	108.19	104.24	107.35	109.66	104.29	105.64	109.69	108.29	104.49	106.51	107.08	107.86	105.82	106.67	104.48	107.85
104.99	100.68	105.13	106.21	108.58	105.24	106.06	106.53	104.48	106.91	106.42	105.62	111.28	110.22	107.74	103.61	104.62	103.37	103.26	105.62	103.89	105.51	109.41	109.76	111.01	101.84	104.96	103.58	108.7	108.43	104.41	108.17	104.55	105.31	107.46	105.89	111.45	107.11	105.29	103.45	104.21	106.42	107.47	101.71	111.89	107.97	108.44	102.86	108.71	107.4
102.82	104.26	105	99.784	104.69	98.092	101.14	103.61	102.45	101.71	105.26	102.9	104.44	104.74	103.07	102.06	104.2	108.73	106.02	104.67	103.65	104.95	107.11	103.12	109.32	107.19	102.87	102.85	107.23	100.95	105.77	104.8	106.44	104.58	101.11	108.65	102.57	102.61	104.73	100.1	105.91	107.37	99.169	107.8	105.04	107.26	105.11	101.75	103.34	104.34
112.7	114.28	115.25	113.36	113.28	109.71	108.33	112.25	115.1	112.26	111.91	110.96	110.55	109.5	111.52	106.13	108.63	113.16	110.08	112.32	112.41	117.18	113.77	113.57	113.05	115.09	113.08	110.15	111.43	115.81	113.6	109.09	114.58	110.93	110.09	109.59	113.84	108.74	117	115.22	111.55	115.26	111.37	112.88	112.86	111.08	112.83	108.99	106.77	111.26
107.77	108.27	108.8	103.11	105.28	107.84	105.44	104.21	101.48	107.35	110.5	105.51	105.03	107.2	105.32	105.85	106.61	107.48	106.21	106.28	106.91	106.95	104.37	104.42	104.56	106.86	107.67	103.19	105.59	103.83	106.13	107.12	107.99	104.32	104.18	107.24	107.37	111.84	104.04	110.45	109.08	107.81	106.02	108.78	105.7	107.3	104.43	105.65	110.44	109.06
110.8	112.32	111.29	109.77	104.58	107.79	110.94	116.13	113.87	110.13	111.02	112.58	109.07	109.26	116.22	110.41	112.54	114.3	109.36	109.81	110.02	114.12	111.87	113.49	110.64	112.83	108.21	108.2	110.67	111.19	106.69	110.55	115.2	113.16	114.27	109.63	111.6	114.23	111.2	105.98	111.52	114.86	111.72	110.31	113.6	111.46	110.2	112.51	112.71	113.48
103.97	104.42	101.95	103.39	105.96	108.5	107.61	103.39	105.26	106.89	106.86	103.4	108.28	99.482	107.26	104.34	103.7	101.76	105.77	106.15	105.28	105.16	99.07	100.1	103.98	102.12	105.03	104.17	105.01	107.8	103.67	102.05	102.75	103.1	106.19	100.97	103.7	101.43	103.66	101.46	102.19	102.59	103.57	104.33	108.14	104.46	103.44	100.58	101.32	107.7
112.54	109.25	115.94	115.77	110.72	112.75	114.26	110.72	119.04	111.98	113.02	114.02	111.37	112.86	113.58	117.73	114.25	111.08	117.66	112.37	118.93	109.17	116.13	113.62	108.34	114.9	114.03	112.49	113.05	112.17	110.83	109.76	114.11	115.5	105.68	114.61	111.97	116.82	105.41	110.74	114.89	111.86	106.35	117.89	109.52	111.28	110.75	113.79	114.92	115.92
107.98	108.08	103.05	102.94	103.68	106.07	102.54	109.13	107.74	102.86	105.22	105.58	111.95	104.78	107.92	106.88	106.67	108.65	106.39	108.79	106.41	109.84	102.86	101.55	102.99	104.54	109.25	105.09	106.58	107.18	101.73	106.87	106.29	106.75	105.73	107.67	101.69	111.86	106.11	108.64	105.37	106.52	106.9	103.21	107.39	105.69	108.69	105.95	105.74	106.16
117.21	117.08	115.09	117.09	113.8	113.54	116.47	118.14	116.14	119.81	118.78	117.55	118.91	115.44	113.4	118.2	117.92	120.5	119.9	122.21	115.83	123.23	117.99	117.39	118.65	122	122.02	111.84	117.31	120.9	119.48	116.06	117.31	118.09	112.7	117.03	117.52	115	119.22	117.47	112.57	116.46	120.1	112.25	118.19	118.11	117.74	121.68	115.75	119.7
96.491	101.41	103.88	91.473	97.79	97.721	100.12	98.12	98.987	99.001	98.936	99.326	96.441	99.505	97.857	103.71	98.37	102.17	105.42	100.1	101.37	101.75	96.667	101.46	99.353	100.2	94.628	100.61	98.253	98.484	99.846	103.84	99.616	98.928	100.32	97.504	98.248	99.936	106.29	103.22	95.928	103.22	99.536	100.42	99.404	100.23	98.614	103.36	96.973	101.59
102.69	106.64	103.57	104.12	106.19	103.56	109.74	110.29	107.81	101.59	105.2	106.51	103.82	101.24	104.6	104.1	107.24	104.2	107.38	108.12	106.34	106.8	105.2	110.33	104.16	104.81	107.3	105.04	102.4	102.09	103.15	105.21	104.16	105.19	107.98	102.61	105.03	107.97	105.02	109.47	103.74	107.49	107.9	108.48	105.83	106.78	105.18	105.66	108.42	102.62
107.97	108.32	108.66	109.39	108.76	101.79	104.09	100.81	108.48	106.58	109.84	111.12	110.84	105.48	107.77	108.14	109.29	107.93	108.71	105.87	106.02	106.98	107.6	102.41	110.42	101.88	104.78	108.86	109.77	110.35	103.55	107.33	106.44	107.48	107.67	108.36	106.52	104.01	103.41	104.76	109.53	103.95	110.1	104.32	103.93	106.47	103.53	108.91	102.06	109.87
105.92	106.13	106.66	107.99	104.23	105.82	105.74	108.01	106.46	107.02	107.71	102.19	109.42	113.71	109.86	108.08	105.98	104.89	106.27	104.93	107.27	109.62	110.03	104.27	106.31	111.38	105.61	108.39	107.07	105.15	102.52	107.48	104.31	107.79	109.16	104.15	105.61	108.5	104.19	108.79	101.39	102.64	106.89	107.96	109.37	103.22	104.42	108.88	106.32	102.36
108.08	106.44	101.36	106.43	103.93	108.27	106.11	105.16	103.73	109.99	103.81	106.93	107.39	110.95	107.28	104.97	105.77	107.71	108.58	106.97	106.29	109.82	103.99	108.04	105.48	100.22	104.77	107.04	104.1	106.52	105.55	102.35	103.37	108	101.62	103.89	107.16	110.96	103.68	107.14	103.91	107.1	105.8	105.38	103.54	105.92	107.46	107.47	98.319	105.36
111.26	112.31	108.14	111.69	106.71	112.32	115.85	112.4	110.41	108.44	114.3	115.18	116.03	112.91	109.77	109.56	117.68	104.27	110.18	116.55	110.52	113.54	109.14	106.34	110.66	110.77	108.22	111.78	115.04	114.8	109.37	113.84	108.87	112.94	109.56	112.33	109.45	111.6	111.01	107.43	113.4	112.61	110.02	110.5	108.42	111.65	109.85	111.45	112.53	114.9
109.94	110.57	114	108.57	113.01	112.38	114.2	112.71	114.65	113.54	109.66	110.81	110.43	111.83	113.57	110.21	114.46	110.86	112.59	109.7	113.23	114.17	110.92	110.38	113.24	113.74	107.99	107.94	113.92	108.27	114.06	115.15	108.97	105.3	108.39	110.69	114.01	110.54	109.9	114.9	110.82	106.28	110.6	112.65	109.62	112.31	114.9	110.43	110.67	112.12
100.35	101.08	98.58	99.023	102.8	103.96	101.02	99.389	97.43	100.85	103.5	100.11	101.37	98.506	103.7	100.36	101.23	98.651	102.23	106.39	100.02	97.425	103.2	99.954	100.6	95.78	100.83	99.869	99.945	99.116	95.397	95.269	98.839	96.457	100.51	94.133	102.53	100.07	97.503	97.88	99.651	100.46	102.06	102.45	102.2	99.048	103.37	98.728	100.62	99.305
108.64	110.68	107.18	106.23	107.19	103.58	103.97	106.2	104.34	106.37	104.45	108.22	105.16	107.25	107.17	108.35	105.56	103.68	104.76	110.19	107.53	106.95	103.59	103.56	107.76	99.57	105.58	109.82	103.64	106	104.29	106.3	103.1	106.63	95.568	109.31	103.12	104.78	104.68	105.09	107.88	105.06	108.29	105.74	105.03	103.07	99.658	104.78	105.39	101.74
104.19	108.47	106.31	107.12	108.32	103.55	102.96	103.42	104.48	107.72	105.82	106.12	109.27	107.08	109.14	102.05	107.69	109.93	102.02	103.19	105.79	105.12	104.8	105.29	103.28	105.84	108.67	105.31	106.61	102.79	107.07	106.71	110.58	104.96	103.43	105.09	106.82	103.02	106.34	110.03	101.45	109.35	103.23	101.45	107.55	103.13	99.888	104.24	109.06	109.9
107.55	107.98	110.21	110.04	108.93	105.62	109.68	105.59	106.64	101.11	106.34	102.19	106.54	110.41	100.79	106.71	101.45	104.34	111.12	103.17	106.88	105.41	108.97	103.28	106.48	106.51	105.2	107.64	107.26	105.19	107.01	107.46	111.02	106.81	105.22	108.47	107.02	108.37	103.79	107.28	108.61	107.49	105.35	110.11	109.98	106.82	107.74	107.2	109.3	107.17
111.12	114.3	115.32	108.8	112.89	112	117.49	113.81	114.03	113.54	113.68	112.95	118.16	113.59	110.57	109.76	112.17	106.86	111.58	108.54	116.79	115.81	113.3	114.63	112.02	117.07	112.79	111.79	108.74	112.64	116.33	107.13	115.13	110.52	108.89	118.85	115.26	118.24	117.42	111.74	112.53	108.55	109.44	111.93	113.69	109.88	117.62	116.02	107.59	109.66
106.38	108.61	104.7	101.76	102.49	104.03	104.94	106.87	105.23	104.92	100.94	107.7	111.6	110.48	104.15	105.63	106.26	106.9	103.95	106.25	102.67	105.94	102.71	108.02	107.99	100.61	108.53	103.96	106.86	107.2	105.41	113.25	99.474	108.75	106.69	108.38	107.6	102.77	104.59	104.19	110.27	106.27	108.51	104.16	109.55	109.09	104.67	106.5	106.9	102.28
113.08	110.46	111.45	114.99	115.81	113.89	118.54	115.64	110.48	113.53	116.98	114.65	116.7	115.86	113.99	118.23	121.48	115.71	115.43	116.03	119.82	120.13	115.78	115.8	121	114.76	116.62	116.71	113.63	116.2	112.27	113.92	113.81	115.8	117.95	116.11	114.64	115.94	115.92	117.71	113.51	120.22	117.87	114.11	114.63	116.76	115.24	118.01	111.57	114.48
106.76	107.08	100.63	102.78	104.38	102.24	103.69	106.66	104.53	107.6	111.49	110.52	106.57	103.93	106.01	100.88	107.73	106.82	105.74	104.33	104.53	108.76	105.81	103.35	105.47	112.14	107.63	105.16	108.82	103.5	101.64	107.29	106.69	106.46	107.87	102.61	103.87	103.71	108.81	105.82	101.53	105.08	107.89	105.11	106	104.51	106.29	104.9	105.74	104.42
103.72	113.23	105.93	108.37	111.88	114.59	113.09	114.02	112.64	105.97	109.37	107.39	111.62	112.58	108.83	110.16	112.64	114.2	112.84	111.01	111.71	111.68	111.28	116.48	114.36	116.14	111.54	111.11	116.68	110.03	111.9	111.89	115.92	109.8	111.2	110.15	110.77	109.09	102.97	112.91	107.98	112.47	106.98	107.31	106.76	109.94	107.21	112.75	115.21	110.65
116.35	108.24	115.74	115.44	109.53	113.07	115.58	114.2	112.85	111.76	113.95	109.9	112.64	114.66	115.26	114.07	113.08	109.63	114.18	114.35	108.46	111.29	117.33	110.89	108.64	112.94	108.95	114.92	115.36	106.94	110.7	113.27	109.93	108.77	113.73	109.05	114.34	110.67	113.5	117.89	115.53	117.58	111.15	110.89	114.45	111.36	114.24	114.46	111.11	112.51
97.038	101.21	98.166	97.422	99.688	103.47	102.17	98.783	97.529	103.02	97.943	97.31	99.82	98.763	99.91	100.44	100.36	100.35	98.294	101.6	99.53	99.294	101.92	101.52	98.643	101.38	100.09	96.126	100.42	102.07	102.34	100.22	98.874	100.8	102.88	98.696	101.55	102.14	96.507	99.924	97.584	105.11	99.277	96.774	99.347	97.638	102.11	100.21	102.65	98.318
111.61	109.06	109.93	113.45	113.69	114.49	115.9	114.17	110.02	114.4	114.75	114.3	115.28	109.55	112.31	111.88	114.89	108.32	112.36	110.62	112.18	111.4	109.29	114.2	115.01	112.66	109.56	115.71	110.77	109.21	106.28	112.4	108.54	114.66	109.95	113.39	113.16	110.53	116.14	112.63	109.53	113.64	109.72	112.3	115.49	114.21	112.96	109.59	111.57	113.25
101.71	104.71	100.07	99.504	98.59	97.895	97.281	94.847	100.2	103.2	100.53	97.056	97.509	96.019	98.779	99.836	95.298	98.356	99.987	105.89	106.26	105.72	98.655	102.78	102.34	97.523	100.76	99.597	95.925	98.325	99.315	104.29	98.557	97.973	98.424	99.766	100.27	97.913	95.758	96.643	99.107	101	101.26	97.148	102.48	100.75	99.792	96.691	99.98	100.11
107.78	102.6	103.46	103.21	106.11	104.14	105.89	106.56	109.36	104.55	107.06	105.29	107.61	102.83	104.88	102.61	108.98	106.09	101.62	112.22	111.13	102.84	105.29	101.8	103.12	101.7	102.54	103.54	106.39	107.9	103.99	106.04	107.49	105.59	103.22	105.22	107.59	109.39	101.46	101.53	109.07	100.98	105.95	104.28	106	112.82	106.92	105.07	109.86	103.12
108.4	102.09	111.94	103.5	106.37	111.99	109.23	113.57	105.57	106.62	113.25	106.02	103.33	103.89	105.03	97.981	103.61	104.03	113.63	106.06	110	105.71	105.64	103.61	105.34	107.23	108.07	103.52	108.51	106.33	103.13	104.97	104.02	104.73	108.81	107.72	107.38	111.05	103.18	106.02	106.84	110.94	104.85	106.32	105.78	108.99	110.18	112.82	104.85	106.99
109.57	109.12	109.75	107.83	109.79	112.97	111.41	111.51	111.91	107.91	110.66	113.9	111.39	110.13	111.49	106.98	107.94	112.69	111.42	106.69	105.75	104.49	108.79	108.46	111.23	108.82	111.93	108.8	111.61	109.52	108.09	104.56	109.02	110.15	106.34	111.78	109.58	111.12	111.68	111.66	111.74	109.83	112.67	111.64	106.77	113.15	109.56	114.48	112.93	108.44
105.57	105.65	104.28	105.08	106.08	104.02	106.65	103.06	111.54	106.49	104.53	103.91	103.39	99.298	106.94	101.55	105.31	103.17	105.77	102.95	106.51	102.85	104.81	107.02	103.28	102.23	103.51	107.51	100.5	102.45	100.37	103.87	101.63	104.04	105.2	99.222	105.27	100.49	101.92	104.2	102.54	106.88	108	106.03	102.36	103.92	102.95	101.17	103.64	104.88
100.16	105.31	104.37	101.96	102.04	106.21	106.49	107.44	106.69	95.669	105.97	106.79	108.86	106.92	107.17	104.79	101.67	105.94	106.26	105	108.16	104.19	109.7	105.6	103.59	107.53	104.62	100.53	107.88	106.96	103.57	108.2	111.02	107.59	105.38	108.09	108.79	105.75	108.72	101.16	109.47	108.2	110.54	106.73	103.13	103.11	106.6	102.62	113.3	99.308
108.73	106.76	104.65	107.87	106.01	103.01	105.62	106.11	106.12	106.58	105.59	107.86	104.26	106.02	101.07	108.66	102.52	107.42	108.23	102.84	106.65	107.35	102.91	106.81	102.69	108.2	103.56	105.13	107.83	107.33	105.57	105.02	107.34	102.93	106.88	108.87	104.15	106.78	103.3	106.34	100.2	101.95	106.12	106.96	105.04	107.28	110.69	105.4	106.66	106.39
103.56	104.58	101.23	107.51	106.48	104.52	102.81	103.96	107.59	106.5	107.12	106.72	108.38	108.3	102.46	105.28	103.16	108.45	100.21	108.87	108.73	102.5	105.06	105.63	109.34	107.37	107.53	105.46	110.21	110.26	101.44	104.97	100.8	103.83	108.62	104.06	109.63	105.68	108.94	101.8	108.79	102.88	103.85	105.13	106.87	108.26	108.01	111.9	109.29	107.7
99.99	98.019	99.378	101.68	97.709	101.88	100.57	94.749	97.664	99.173	100.28	104.08	98.802	100.93	102.57	103.47	100.33	103.48	100.72	102.77	95.076	97.888	101.61	102.86	100.99	97.287	100.6	104.17	97.172	98.16	97.706	102.52	100.66	94.542	101.37	101.93	97.415	97.221	96.885	101.03	96.798	101.38	99.405	99.575	100.78	99.905	96.12	103.11	101.28	101.82
107.8	106.29	110.28	101.93	102.52	108.38	107.26	106.97	105.5	106.96	109.21	109.73	107.24	105.97	102.6	107.06	110.11	105.06	103.2	105.69	108.07	104.8	104.41	106.4	101.36	104.3	104.01	105.5	104.49	100.08	104.59	106.59	108.2	104.22	103.01	104.1	105.87	103.95	106.37	105.61	105.6	106.66	109.66	105.56	103.09	104.84	106.35	103.24	106.89	105.68
118.22	117.19	117.54	118.51	115.8	115.39	121.24	117.98	117.25	121	120.59	118.01	123.23	117.65	120.67	118.56	117.97	115.14	118.15	118.66	119.21	115.63	115.49	118.94	117.93	118.71	122.05	118.8	117.89	115.58	119.47	111.52	116.44	115.54	117.84	116.61	111.63	119.38	116.08	113.57	119.18	118.71	117.59	117.2	119.55	117.5	114.39	117.44	119.23	115.33
108.44	112.1	112.96	113.77	109.59	107.44	113.97	114.08	110.35	114.31	111.14	108.63	109.15	110.08	110.83	110.23	110.78	111.35	109.51	112.45	112.35	115.87	111.51	108.91	112.98	116.37	113.73	111.48	108.45	110.2	111.29	107.79	111.31	113.94	110.49	112.03	116.15	108.75	112.15	108.96	108.7	112.14	107.95	115.19	110.2	107.59	107.95	115.31	109.22	113.96
103.22	101.81	97.803	100.32	99.474	99.548	94.256	96.734	100.93	99.935	101.65	92.84	100.55	102.59	102.5	99.888	100.87	104.02	96.033	97.42	97.912	100.28	99.919	98.411	98.814	100.57	103.14	103.5	100.71	103.88	97.195	101.42	105.43	96.098	99.553	98.893	97.876	95.81	100.9	97.678	97.897	95.195	97.774	98.364	104.22	96.147	98.863	100.33	104.31	100.9
102.86	109.52	102.59	101.79	103.32	106.81	107.58	107.02	106.46	103.38	107.05	104.11	109.97	106.68	106.12	108.66	102.49	107.94	109.69	104.21	110.86	101.08	106.58	110.58	106.22	103.66	109.75	102.1	108.46	104.13	106.4	107.93	102.45	107.33	101.9	104.53	108.15	111.39	105.65	105.17	108.09	111.96	106.56	107.24	104.02	102.33	109.5	111.75	106.55	105.95
112.9	117.65	113.17	106.59	112.04	109.92	113.6	109.96	108.17	112.54	113.1	115.01	112.52	109.56	115.63	111.31	110.02	112.34	111.17	113.37	113.48	110.53	112.59	109.03	109.01	107.6	112.26	110.35	108.94	110.96	113.92	112.88	112.21	112.35	112.18	114.46	112.27	110.95	116.43	109.3	110.15	112.85	110.03	110.55	109.82	111.58	108.93	111.32	115.12	112.09
103.69	106.99	104.13	101.42	103.57	103.67	105.39	106.2	105.45	105.86	105.41	105.16	108.17	103.98	108.04	105.49	102.79	110.59	104.11	105.12	102.49	105	107.4	108.31	107.13	107.64	110.38	106.08	105.51	103.06	103.51	110.54	104.66	104.12	107.83	106.35	107.64	103.06	106.24	105.24	102.62	108.12	104.48	103.99	101.62	105.5	106.55	104.41	109.49	105.59
105.44	105.65	104.47	106.63	105.81	108.37	110.1	107.53	107.5	109.35	106.91	105.78	105.44	106.67	107.69	108.79	106.12	103.87	102.93	103.74	101.21	106.88	104.83	109.46	105.91	105.22	103.82	105.32	105.15	100.79	103.74	108.81	110.43	106.92	104.64	106.39	102.34	104.64	104.3	103.08	104.38	106.53	99.18	102.01	101.95	105.94	101.79	105.52	105.66	105.64
110.38	109.61	107.24	110.82	110.82	115.82	107.99	105.63	114.66	116.96	111.43	111.28	109.44	111.38	109.08	108.79	111.41	107.12	109.07	108.32	110.95	112.17	110.39	106.29	114.58	110.36	105.53	116.45	111.42	108.7	113.34	110.5	106.17	117.41	108.1	112.66	107.75	112.42	108.19	108.43	111.75	113.05	114.75	112.24	112.52	104.65	109.44	110.45	109.68	108.72
109.37	100.47	107.78	105.13	110.05	102.69	101.07	107.13	107.2	107.58	111.96	110.85	108.65	107.75	104.53	104.87	106.01	111.03	111.01	110.08	107.61	105.95	106	106.9	108.71	106.64	108.67	102.91	104.57	105.83	104.66	108.43	107.59	108.11	107.54	112.46	109.71	104.94	107.23	106.45	107.1	104.3	108.18	107.92	107.7	103.67	103.14	107.71	105.33	105.09
97.564	102.86	97.525	100.34	100.81	100.82	102.39	102.58	97.962	98.704	100.87	100.65	99.826	103.06	98.472	96.604	101.89	99.644	99.055	95.911	97.903	104.28	99.865	99.493	101.01	98.085	103.5	92.645	99.224	100.41	97.682	98.412	95.958	103.65	101.21	101.04	97.642	101.63	104.66	101.94	96.416	98.01	102.61	99.882	101.34	104.78	99.128	100.2	99.428	100.58
111.9	105.05	101.09	101.35	103.73	105.84	100.92	109.43	104.06	103.89	104.71	107.53	106.73	103.7	105.88	109.7	103.13	105.6	108.49	102.81	101.94	103.72	104.84	102.98	104.64	102.81	105.66	108.28	101.23	107.73	103.46	110.05	106.48	104.32	105.18	105.49	104.28	104.96	105.59	107.58	106.95	107.8	103.42	102.94	103.84	107.06	100.24	106.16	105.79	105.94
111.77	109.29	110.6	116.2	113.43	110.28	108.71	113.69	109.09	111.48	109.1	110.25	113.19	109.97	111.04	109.68	111.44	110.39	111.05	109.12	109.81	109.81	111.43	110.52	110.88	111.21	111.11	112.81	113.34	108.18	110.98	112.64	110.29	109.14	109.71	114.64	109.3	117.64	110.58	107.23	109.34	107.79	109.81	112.27	107.77	112.97	105.43	111.62	111.42	111.15
106.65	104.23	103.62	107.17	104.05	108.82	104.46	110.73	103.82	103.74	106.72	105.83	103.14	106.16	104.71	108.52	104.71	107.78	108.63	106.98	106.14	105.85	104.35	106.42	106.35	106.57	108.74	103.12	107.03	107.42	105.79	107.64	109.96	105.05	106.11	106.62	107.14	104.95	104.51	104.5	105.94	108.86	101.24	105.12	107.14	102.79	109.38	107.53	107.7	107.21
107.02	106.04	106.62	104.53	108.97	101.91	103	104.25	104.76	101.56	100.56	105.21	102.18	106.1	106.78	105.22	107.69	101.52	108.94	103.93	104.91	106.25	106.95	100.58	102.39	103.03	104.2	105.63	104.98	106.41	105.8	100.66	104.21	108.77	109.42	102.84	109.76	103.88	102.66	105.22	105.22	103.21	102.1	107.48	103.36	104.82	106.21	106.06	104.48	102.78
114.43	113.16	108.39	108.67	112.69	108.54	113.09	111.04	112.37	110.77	112.87	111.91	104.65	107.23	111.18	108.18	109.39	106.6	111.42	112.35	118.12	111.17	110.66	111.9	107.12	111.88	113.87	113.31	113.24	111.18	110.6	109.87	109.49	112.09	110.32	110.28	113.78	114.18	114.12	110.04	108.84	113.77	112.46	111.27	114.12	108.52	111.58	115.73	113.51	111.14
118.99	117.66	118.79	120.01	114.81	115.88	117.45	117.02	117.63	115.27	116.45	115.69	122.68	117.86	115.64	120.17	117.08	114.75	114.7	118.71	119.9	114.64	114.19	115.47	121.14	116.25	117.12	113.1	117.22	114.48	113.33	114.84	118.1	117.19	110.55	120.64	115.47	116.18	119.89	117.06	117.5	115.01	116.4	116.59	114.56	114.91	116.55	114.72	121.08	116.12
101.48	107.03	105.25	102.76	103.3	106.07	106.69	105.96	98.372	106.81	104.61	104.81	102.87	104.36	100.74	101.44	102.43	103.38	104.08	101.44	103.22	109.16	105.05	104.52	104.44	107.35	101.18	105.54	99.344	105.64	101.56	105.12	106.49	104.43	105.89	103.13	103.79	104.4	104.89	104.01	104.67	105.81	100.58	102.33	104.81	102.09	104.66	103.31	102.16	102.18
103.5	99.382	106.57	106	104.43	103.74	109.6	106.68	104.52	103.07	105.88	101.99	104.06	107.44	105.37	105.92	105.42	104.86	103.75	100.12	99.078	106.19	107.22	103	102.22	103.9	105.69	102.21	103.1	100.39	106.87	101.04	106.85	101.83	107.49	100.15	108.62	103.8	106.1	103.56	101.97	102.97	109.15	107.21	102.33	106.08	105.02	102.2	105.27	104.77
109.14	115.05	108.8	109.36	106.42	109.04	113.91	108.22	113.25	109.01	109.43	111.92	113.31	110.59	110.29	111.19	111.68	109.45	107.91	105.21	112.79	110.4	105.67	113.76	111.09	110.45	111.61	113.21	113.92	112.5	108.56	109.95	113.41	107.37	111.93	112.66	111.42	104.6	113.36	111.42	107.68	114.75	106.26	113.23	111.85	107.4	115.9	110.95	110.91	107.68
104.99	107.7	100.68	111.82	109.41	104.55	106.5	106.29	107.49	105.7	105.3	105.41	101.65	110.76	103.06	110.42	105.01	101.71	102.78	105.98	107.13	108.31	106.31	102.93	108.69	105.2	105.68	105.78	102.28	106.25	109.34	102.01	99.915	106.74	103.41	100.17	101.76	104.5	106.18	104.2	106.93	106.29	105.76	105.82	99.392	110.1	103.34	107.14	104.88	103.46
110.66	108.46	111.99	109.21	109.56	113.86	107.73	110.49	111.43	109.47	106.79	111.38	109.57	108.9	113.44	112.46	114.75	112.4	112.09	104.12	116.17	114.24	109.03	115.18	112.03	115.81	109.81	111.23	111.9	107.71	114.8	109.59	109.76	105.83	110.82	114.18	107.48	112.09	111.9	110.36	110.65	107.73	113.24	110.68	113.18	108.79	117.97	110.16	114.24	114.42
102	104.84	104.86	107.35	104.66	107.25	105.28	106.49	103.13	106.93	104.49	103.02	106.9	104.07	104.37	108.01	104.03	102.41	105.17	101.21	105.47	105.72	103.39	105.39	107.11	108.32	103.53	104.04	105.14	101.86	108.54	99.457	104.57	103.47	103.65	104.64	104.61	109	103.15	105.76	104.72	99.774	106.03	103.4	106.7	104.33	107.51	106.49	99.232	107.35
112.99	117.37	115.18	112.15	118.26	119.88	117.05	121.7	115.09	116.87	122.72	117.06	116.7	117.18	121.46	118.25	116.3	115.06	117.26	117.89	117.3	116.82	114.95	119.62	118.21	116.72	121.2	114.26	118.11	116.57	117.72	116.39	116.2	113.33	117.89	119.33	116.67	110.72	116.32	120.39	118.06	113.5	119.09	115	117.37	110.1	118.51	112.98	118.23	122.01
104.41	101.76	108.91	105.07	104.62	107.7	101.41	102.52	107.35	107.19	101.86	102.72	105.34	109.41	101.49	105.57	106.69	106.57	102.68	106.75	104.13	105.93	104.2	106.79	103	106.89	106.7	105.41	105.93	104.98	105.81	107.52	105.54	107.14	106.87	112.66	101.27	108.83	103.92	109.78	105.24	103.76	106.54	107.34	106.86	105.48	103.95	106.95	105.94	100.09
113.83	114.71	111.94	111.29	112.48	110.17	115.03	111.12	111.63	111.78	112.13	110.69	111.9	110.32	110.38	105.96	112.58	114.16	115.41	113.61	112.44	112.16	112.13	113.88	108.49	108.03	113.71	108.1	114.69	107.59	114	115.27	109.98	117.67	112.48	113.2	111.46	110.97	111.57	106.28	113.16	111.66	115.21	114.76	108.57	116.67	117.19	109.67	114.87	111.64
111.66	106.21	106.41	106.28	108.86	105.84	107.92	104.02	105.18	106.68	107.23	109.06	109.42	103.98	105.49	106.5	111.68	105.3	106.86	105.15	107.16	110.2	107.75	103.62	106.51	108.63	104.04	105.58	108.29	107.45	105.71	107.77	106.38	106.76	107.75	103.13	109.42	101.08	104.89	105.87	103.42	110.01	108.55	102.83	105.25	107.58	109.98	108.99	104.53	105.24
109.48	111.36	110.89	109.24	109.56	110.56	112.47	109.21	107.84	110.16	111.12	109.8	108.26	114.57	112.06	112.71	108.86	115.1	111.98	109.84	105.94	114.39	111.82	111.46	111.94	107.41	108.44	113.21	114.77	114.98	111.16	111.24	108.19	107.13	111.44	116.4	112.61	107.9	112.23	111.08	110.1	111.28	110.22	110.31	112.7	111.88	111.75	109.86	110.66	103.56
110.4	113.17	112.25	107.15	114.57	110.27	109.84	110.65	112.87	107.13	110.52	110.88	109.01	106.25	109.53	115.24	115.19	113.93	111.84	106.91	109.1	115.37	113.8	114.23	113.61	109.89	111.81	110.01	109.05	115.82	111.1	112.71	107.94	108.45	113.85	109.01	109.26	112.54	110.92	110.84	112.18	111.4	112.43	115.5	113.64	107.92	111.11	112.36	118.44	110.75
118.29	112.93	110.87	114.74	113.02	111.56	112.67	117.66	116.55	114.97	111.26	112.1	114.61	115.02	115.12	112.18	111.24	106.25	119.13	113.15	117.01	112.85	110.78	111.58	111.69	111.93	115.91	106.85	113.18	105.78	114.68	110.57	109.52	119.31	108.34	110.13	112.87	111.13	114.14	113.01	113.23	114.45	111.57	113.98	111.34	109.68	110.64	114.03	113.35	116.86
106.25	100.92	104.99	102.79	106.42	106.84	105.17	99.995	106.33	106.56	105.26	103.76	103.42	105.47	106.31	104.54	108.32	106.6	104.64	102.69	103.34	107.32	100.58	105.93	101.5	102.17	105.59	106.27	102.68	106.93	106.52	101.16	107.6	99.58	104.15	105.79	102.14	105.43	105.96	103.25	99.909	103.54	101.93	103.44	105.21	106.71	105.5	106.05	106.38	107.97
111.66	113.21	113.06	109.27	112.25	116.45	113.45	117.05	110.26	108.23	115.07	114.81	116.54	113.93	116.46	113.96	114.47	112.74	115.38	108.49	114.78	112.64	110.84	111.9	110.84	115.7	110.53	113.57	111.08	114.06	117.03	108.52	113.23	112.45	113.38	113.88	111.4	112.32	114.02	116.3	108.33	113.4	109.64	111.26	113.04	111.8	106.75	112.29	113.8	115.79
112.15	115.11	117.06	114.81	110.69	115.36	114.69	116.99	118.42	111.75	115.66	110.58	112.65	113.47	113	116	115.47	117.18	114.53	118.78	116.17	112.46	115.85	110.1	116.08	115.05	118.41	118.94	118.24	114.67	113.84	118.84	115.49	119.16	118.6	110.75	115.75	115.57	118.54	118.11	113.91	113.21	113.94	116.27	115.02	117	116.14	112.6	113.78	113.49
99.627	100.27	94.322	100.25	98.938	102.06	94.77	104.82	100.36	100.78	102.01	94.96	96.738	97.842	96.248	98.604	100.32	96.899	101.72	97.881	100.78	99.946	103.96	98.986	97.155	99.643	97.603	98.598	100.71	98.065	106.69	100.53	97.401	99.895	95.756	102.64	101.38	100.15	101.61	102.2	102.11	97.523	104.68	98.781	96.6	106.07	98.398	98.447	100.5	102.32
109.97	113.56	107.56	110.08	111.87	106.66	112.34	110.72	112.17	103.91	115.78	112.68	109.66	111.03	112.46	111.06	105.95	113.99	111.55	110.05	105.28	113.85	113.3	105.45	111.67	108.32	109.08	108	110.29	112.25	112.19	107.12	107.63	111.68	109.36	109.21	105.86	111.17	108.42	109.05	105.8	111.19	111.94	113	113.74	110.26	112.08	108.32	108.69	110.67
104.79	104.64	104.31	105.43	106.77	110.69	107.58	102.98	107.47	109.59	105.63	101.57	104.57	106.62	104.39	102.14	107.07	104.48	104.04	112.71	104.01	112.44	107.98	108.52	107.18	107.5	106.04	103.26	103.49	103.34	106.71	104.25	105.59	106.42	103.95	110.72	105.94	106.97	106.25	101.21	103.53	103.23	106.4	106.82	105.07	105.66	106.71	104.73	104.62	106.78
106.39	105.73	108.76	107.78	106.49	107.85	106.93	105.81	102.34	105.47	107.35	109.97	104.69	107.44	101.27	108.39	111.62	103.42	102.99	107.74	103.29	108.11	110.57	110.79	105.42	107.1	104.51	111.33	110.35	107.11	104.97	105.72	103.11	107.78	106.25	110.75	109.77	105.4	104.95	104.34	109.55	107.48	105.29	103.97	108.18	105.12	101.8	106.56	102.16	107.78
106.54	104.02	108.86	112	108	108.98	109.15	106.98	109.01	104.62	105.38	109.46	109.35	108.56	110.31	103.7	105.85	107.13	105.32	106.07	106.01	106.51	102.36	107.09	106.56	102.13	110.78	108.79	105.46	106.43	107.8	105.95	104.7	105	107.59	106.48	106.09	105.63	110.21	105.35	104.18	105.78	108.12	102.39	105.06	104.85	109.3	107.84	105.57	103.71
110.76	115.09	113.79	111.01	113.14	108.03	111.22	113.14	114.68	115.69	113.28	111.57	112.03	112.99	115.21	113.28	108.16	113.17	108.2	111.94	112.38	116.21	117.22	111.07	110.04	111.83	109.84	112.78	114.87	112.66	112.2	114.97	113.39	114.33	112.34	109.84	115.52	115.03	113.26	110.77	110.73	114.92	112.4	114.78	115.43	113.02	109.44	110.69	117.51	113.84
105.87	104.45	101.06	98.207	106.21	105.2	105.49	103.59	103.99	104.37	103.42	106.27	103.2	102.44	103.92	99.268	104.37	108.99	109.57	104.3	100.59	103.67	104.58	105.05	108.28	102.58	106.91	107.7	107.86	100.18	102.69	104.95	103.48	106.52	103.41	109.39	101.83	101.19	105.74	105.01	101.94	104.06	105.56	104.5	106.98	105.52	103.1	109.06	99.22	102.9
107.48	114.27	109.61	113.71	115.08	113.3	111.98	112.93	109.54	113.37	109.07	113.57	113.8	113.33	112.81	107.46	110.67	110.81	112.86	109.88	112.82	111.33	110.75	112.92	113.23	110.82	110.6	111.91	109.25	114.01	111.04	105.06	108.83	113.56	112.92	109.82	110	110.48	112.13	107.32	112.45	107.11	113.4	113.58	106.64	111.34	110.81	110.4	107.97	108.36
110.69	109.83	110.78	108.5	110.85	111.58	117.41	110.72	110.94	112.73	113.4	113.65	113.82	112.72	114.2	111.55	107.92	112.79	115.36	113.28	114.7	111.31	107.2	115.15	114.51	110.94	112.75	115.78	110.62	113.17	110.51	110.09	109.04	110.32	113.13	110.75	107.72	114.97	113.92	114.74	114.25	109.63	107.69	113.8	104.56	112.67	112.64	109.88	112.99	113.73
112.32	110.93	115.36	111.53	110.56	113.87	113.2	114.6	111.99	106.96	116.51	108.68	115.34	110.41	115.2	111.47	115.17	114.65	112.47	111.46	112.72	118.58	110.34	114.29	110.55	107.27	112.67	112.13	111.22	109.27	110.61	112.67	110.53	111.25	113.89	110.91	113.9	107.61	112.88	110.15	113.76	112.02	115.53	108.22	112.82	111.77	110.58	114.09	114.68	109.74
112.33	105.65	107.09	108.4	110.31	110.42	108.79	109.85	112.28	105.16	110.29	106.36	108.82	118.01	106.43	111.05	109.49	109.3	115.17	112.3	109.64	106.7	106.11	112.23	107.6	109.33	112.27	109.09	111.33	112.06	115.64	110.06	111.75	108.44	112.24	106.59	105.71	113.5	111.83	113.45	109.85	114.99	105.93	110.69	108.25	108.96	109.78	109.55	109.06	108.15
104.51	106.27	109.86	107.4	105.97	103.14	109.76	108.03	108.59	104.15	99.955	107.68	105.31	105.34	104.47	105.22	107.93	113.21	107.41	102.25	106.49	103.15	107.22	105.95	100.65	107.59	106.43	106.64	105.31	107.22	106.82	111.38	102.48	109.26	108.31	112.5	106.02	107.74	105.49	101.59	107.6	110.51	108.29	102.7	110.59	105.07	108.28	110.38	104.93	109.09
108.48	104.15	99.386	105.33	105.19	107.55	107.74	104.67	103.26	102.98	102.61	100.82	104.76	109.18	105.35	103.03	104.31	104.5	105.31	106.72	102.99	103.95	104.78	104.36	102.76	106.51	103.89	109.38	107.14	102.13	103.4	100.86	106.85	105.23	107.28	105.37	103.47	105.88	104.75	101.7	104.59	107.61	106.87	102.85	107.06	112.81	106.07	103.52	102.64	107.47
107.89	106.15	106.74	107.44	108.22	106.68	104.07	105.29	101.32	109.47	100.39	106.13	103.32	108.36	104.4	110.6	106.58	102.5	104.43	108.62	107.73	111.76	109.31	107.12	111.97	105.65	108.31	105.14	105.16	106.95	100.09	105.9	108.69	105.26	104.3	103.07	106.57	105.14	101.36	108.58	103.48	104.71	108.2	105.25	106.18	106.27	106.81	105.29	105.5	105.79
104.3	106.27	102.1	107.06	102.84	105.46	104.76	106.76	107.13	106.24	107.34	104.15	102.18	105.42	103.17	104.76	105.5	105.85	106.27	99.465	106.84	99.435	99.003	105.5	102.5	109.87	106.56	104.77	102.94	108.13	104.53	106.65	104.7	107.99	102.08	100.1	105.48	107.63	103.28	103.99	104.91	112.02	104.3	107.33	101.73	106.13	103.95	103.67	104.98	101.9
112.48	111.42	111.63	120.85	115.28	111.76	107.35	115.71	113.22	108.7	113.42	108.84	110.52	111.85	116.33	112.34	114.39	112.2	116.1	109.93	117.08	114.82	113.28	110.48	112.64	110.64	116.14	115.3	112.53	113.5	111.74	113.39	111.09	113.2	113.74	111.43	115.79	113.5	114.59	111.59	113.68	112.58	108.26	113.41	114.68	114.75	112.39	112.91	109.84	113.08
112.66	114.78	110.7	110.17	111.87	114.25	109.11	112.81	112.2	109.72	110.12	113.97	107.09	108.03	109.78	109.82	112.35	104.61	109.66	115.8	108.7	112.11	112.27	108.23	106.05	111.49	110.86	103.33	108.27	111.32	113.48	106.39	108.05	113.61	109.09	109.52	114.68	109.54	107.03	110.97	113.77	110.61	105.64	110.05	114.29	110.86	108.77	111.85	109.06	112.37
103.93	107.3	103.72	108.5	106.33	104.72	103.27	105.54	107.96	105.87	108.59	105.75	109.19	107.48	106.47	108.5	110.06	104.64	107.67	105.5	106.9	107.24	108.67	106.08	103.93	105.92	108.33	110.91	108.2	104.56	106.63	105.29	111.35	105.33	106.84	108.6	106.91	108.28	101.45	108.29	105.06	108.88	105.72	108.22	101.83	104.7	106.68	107.16	108.83	102.69
108.07	114.87	109.74	111.91	112.73	115.79	111.36	111.47	110.12	112.72	113.57	108.84	108.35	109.53	118.98	114.18	110.31	109.17	112.21	113.16	115.82	112.91	112.91	112.78	108.8	108.48	111.37	108.88	109.14	106.99	110.87	111.9	106.07	110.38	111.99	105.68	114.77	110.91	112.5	106.27	111.15	111.08	114.02	111.89	114.75	112.57	109.05	113.14	111.18	112.9
101.79	102.45	111.48	103.53	105.06	101.53	100.08	101.1	104.05	106.52	105.99	97.888	103.69	104.49	106.07	102.13	108.17	103.64	103.27	105.63	99.786	103.14	101.07	100.44	102.81	104.74	105.69	107.23	106.44	107.02	102.31	103.26	104.72	105.34	108.48	104.58	105.34	101.02	104.59	99.986	105.9	105.06	106.28	107.64	103.64	101.51	108.79	105.02	103.37	103.57
111.8	107	102.08	105.96	107.15	107.95	107.89	107.09	109.31	102.34	103.23	108.5	108.78	107	105.67	106.61	107.03	103.96	107.16	102.99	113.49	110.14	109.51	103.86	106.45	107.64	103.94	107.32	102	101.21	110.14	107.19	109.72	104.06	106.57	106.38	106.8	102.37	110.32	103.23	107.75	107.22	105.06	103.78	103.59	104.38	106.44	106.83	107.75	106.75
120.61	118.13	120.56	116.93	115.79	113.42	116.87	120.11	118.96	118.94	114.9	117.64	117.02	121.19	123.46	118.19	121.42	116.35	114.73	119.12	116.16	114.05	114.43	119.44	116.39	119.05	120.12	117.79	117.63	117.45	117.02	117.95	115.52	120.82	121.74	117.57	119.29	117.21	119.03	120.7	119.07	113.85	116.44	116.24	114.51	122.67	115.76	121.05	115.48	117.19
105.84	112.47	106.44	108.5	109.43	114.03	111.14	105.71	107.05	110.93	110.73	107.18	110.47	111.9	111.11	110.32	112.19	111.71	113.8	112.72	109.03	112.98	109.28	109.03	109.61	106.27	109.25	103.76	109.19	106.82	116.59	109.68	113.13	107.03	113.46	114.38	112.13	113.58	111.12	106.75	108.51	115.81	111.29	112.83	111.71	116.28	109.25	114.24	107.46	108.46
105.47	102.7	106.13	103.21	104.3	112.42	105.76	110.38	102.58	105.97	101.62	108.36	103.38	104.62	104.21	105.54	102.67	102.6	107.09	101.37	104.21	107.7	106.32	111.51	101.32	104.31	103.54	101.07	107.78	101.46	104.97	101.85	107.74	102.94	104.01	103.69	104.09	105.22	101.25	103.63	106	104.22	104.91	100.63	103.6	105.53	105.12	108.09	107.24	108.06
108.61	105.96	102.31	103.45	105.37	105.35	106.27	109.38	104.08	102.06	107.08	107.41	105.54	109.82	104.82	106.48	107.4	106.68	101.04	108.89	107.47	104.28	103.04	104.5	102.22	103.54	103.29	105.16	106.19	106.44	102.55	106.49	105.83	107.59	107.52	105.16	102.98	107.27	104.35	105.21	105.68	105.47	105.99	104.66	106.63	107.15	105.78	105.79	103.4	106.45
104.11	108	107.75	105.73	109.75	110.29	103.38	106.46	105.15	103.33	103.73	105.75	105.08	102.67	106.37	107.8	109.57	107.64	105.47	103.85	104.32	102.97	104.93	105.26	106.29	105.96	102.46	107.9	107.17	101.64	105.01	105.15	101.17	106.51	104.78	102.21	105.18	105.3	106.7	107.28	108.51	106.7	110.82	107.7	105.18	108.84	103.67	103.25	106.52	105.41
102.57	100.55	99.066	105.62	97.56	97.073	102.78	99.902	102.35	101.51	100.29	100.29	99.446	103.59	101.22	100.49	107	96.775	99.156	102.32	98.235	99.244	98.47	102.38	102.48	105.45	101.15	102.29	102.75	96.903	95.249	103.7	98.628	100.84	101.6	103.21	101.21	101.28	104.47	100.61	99.304	105.59	101.9	102.81	101.51	100.53	97.973	103.28	103.46	95.845
102.89	108.45	106.02	106.22	105.87	105.95	109.57	103.72	103.12	107.34	106.48	110.27	107.58	107.59	108.19	108.53	108.42	105.31	104.9	107.14	112.02	108.35	108.62	104.31	106.5	108.43	103.71	104.69	107.03	106.34	102.68	108.92	109.78	107.54	105.69	106.62	109.82	106.88	106.11	109.38	110.09	108.32	110.92	105.53	106.15	102.67	106.43	108.69	110.29	108.35
98.587	99.47	101.55	102.4	100.28	98.909	99.552	96.384	96.838	103.31	99.967	102.61	100.21	98.184	100.78	101.44	99.59	103.36	93.622	101.6	100.8	98.183	101.18	99.272	100.16	98.425	95.071	100.62	104.23	101.45	103.7	100.89	93.202	101.89	98.34	99.554	101.01	103.65	99.238	97.77	98.963	101.42	96.24	99.791	99.284	95.551	101.6	103.35	93.987	97.688
105.37	104.75	108.12	107.57	102.27	103.62	104.23	105.52	100.72	104.9	103.84	102.03	107.2	101.08	105.2	105.33	103.3	103.72	106.3	106.88	104.45	107.01	108.61	101.52	108.66	104.98	107.1	103.16	105.55	100.83	107.63	105.75	102.82	101.83	106.42	105.12	106.61	103.72	100.7	102.09	107.02	106.49	103.68	105.27	103.93	105.51	109.58	102.52	103.52	104.5
115.63	121.81	117.15	119.53	122.27	120.05	114.12	115.25	116.69	115.31	120.58	117.96	116.93	118.17	119.84	120.09	119.35	117.7	116.96	118.01	119.99	116.71	118.69	114.15	115.34	111.55	115.5	117.99	114.33	113.69	114.75	113.56	116.49	118.83	114.95	120.97	117.6	120.83	119.97	120.33	117.37	118.47	120.22	117.17	117.16	115.56	117.91	117.1	121.14	122.88
111.81	112.36	107.67	112.24	110.49	108.71	110.69	113.98	115.09	109.95	112.39	111.79	112.79	113.88	114.93	112.69	110.26	110.48	112.92	108.32	109.62	111.62	114.76	116.31	110.6	114.54	111.69	106.32	110.25	112.16	106.64	108.04	111.66	111.37	115.48	111.34	111.11	112.98	109.68	110.97	112.19	110.68	111.3	110.51	110.62	111.85	109.32	110.15	111.68	110.12
102.46	100.47	100.58	104.81	99.106	102.67	98.903	98.493	101.29	99.128	97.684	97.863	101.08	100.5	98.054	100.61	99.77	102.01	102.63	101.36	97.573	97.966	100.89	104.81	102.13	100.79	103.07	99.438	96.739	105.9	97.144	100.96	98.807	100.03	95.295	98.776	104.41	99.249	101.87	103.92	98.941	99.735	98.961	97.143	98.082	99.236	98.053	96.477	97.75	97
103.14	103.26	103.64	107.88	104.17	108.72	106.07	102.84	105.02	105.04	103.91	104.95	106.71	102.26	100.46	104.56	108.64	105.94	107.35	104.3	105.61	105.95	102.34	106.17	104.66	103.84	107.16	102.27	102.78	104.92	106.85	105.28	100.45	104.9	103.39	106.63	108.45	106.61	104.34	106.7	104.01	109.3	103.86	106.96	105.54	109.51	104.96	108.93	104.67	108.47
105.07	106.77	107.06	105.38	106.94	104.91	104.3	101.75	105.05	104.07	106.64	107.52	105.08	110.57	106.58	100.63	103.62	106.21	105.26	104.24	101.4	100.08	108.87	101.46	107.94	104.84	102.47	98.664	100.07	103.69	107.65	106.58	104.89	104.95	103.58	108.52	107.25	104.41	106.99	106.65	101.86	103.78	100.76	107.03	104.42	104.65	103.4	105.8	107.02	103.11
101.7	106.44	104.78	104.17	102.89	103.35	104.13	103.72	105.61	102.88	103.85	106.49	105.8	103.66	103.5	105.75	103.46	104.59	102.15	106.32	105.06	105.99	107.58	105.04	106.32	102.18	106.66	106.49	105.95	103.01	101.96	105.45	101.25	109.06	105.46	104.42	100.57	109.65	105.33	109.03	105.25	109.54	103.51	107.79	103.77	104.67	103.13	109.06	107.65	105.45
103.05	107.06	108.51	102.97	106.28	103.78	108.75	107.01	106.28	104.63	103.9	109.59	102.93	105.78	108.4	108.26	106.42	105.03	101.15	108.17	104.67	103.31	103.29	106.01	105.82	107.81	103.64	104.57	106.3	103.84	107.86	108.27	105.7	105.88	106.6	105.21	108.13	105.84	108.86	108.47	104.4	105.62	103.74	104.01	108.77	106.11	107.88	108.42	106.41	112.12
104.54	109.02	106.44	104.04	107.39	109.64	106.01	107.22	103.69	102.93	105.41	102.99	106.41	109.09	111.25	104.95	109.65	102.51	107.68	106.85	108.53	100.86	104.96	102.84	101.12	106.03	102.67	105.79	104.05	106.41	108.68	106.84	106.36	105.71	103.14	104.31	108.2	107.76	107.29	109.53	102.34	107.13	106.26	106.16	103.58	106.15	107.04	103.63	108.35	104.53
100.15	98.625	98.522	97.99	103.41	101.92	100.07	102.75	98.796	100.89	100.06	98.765	102.49	104.27	104.88	100.19	98.757	100.93	100.35	98.563	102.18	97.034	102.35	96.148	102.42	103.21	100.44	97.341	103.14	101.56	95.706	104.47	101.48	102.19	99.506	100.34	98.794	101.37	98.093	101.48	99.441	101.65	98.707	103.7	97.838	100.66	102.98	100.42	101.97	98.068
111.94	115.13	112.4	115.91	113.27	109.82	111.97	111.57	109.28	110.34	114.93	115.1	112.08	114.67	111.45	112.88	113.89	114.88	116.85	113.42	108.33	113.69	108.55	112.51	111.23	112.04	109.34	116.96	114.99	114.14	110.46	109.02	109.12	113.66	114.63	113.69	113.27	113.35	111.26	110.63	113.22	113.38	107.89	110.67	109.79	110.89	107.11	112.85	113.83	112.41
[truncated: 200 more rows]
[truncated: 150 more columns]
